# Supplementary material for: ECL: an exhaustive search tool for the identification of cross-linked peptides using whole database
Source: BMC Bioinformatics. 2016 May 20;17:217. doi: 10.1186/s12859-016-1073-y (PMC4874008; doi:10.1186/s12859-016-1073-y)
Supplement: Additional file 5 — Kojak’s pre-selection list of PSMs only identified by ECL. (ZIP 5147 kb) [file 12859_2016_1073_MOESM5_ESM.zip › Kojak's pre-selection ranks of ECL only peptides/Kojak's detailed results/aleitner_M1012_004/diagnostic_9745.txt]

Scan: 9745
EVIELPLK[x]NPELFLR	7	0	1809.039932	0.1153	1.7300
EK[x]RTFLR	1	0	948.550451	0.0779	0.5450
QPEDK[x]LR	4	0	884.471536	0.0629	0.4400
EK[x]ADAAFLR	1	0	1019.539945	0.0628	0.5650
ELIRAQEEVK[x]R	9	0	1369.767693	0.0627	0.6900
LIEK[x]LELR	3	0	1012.628028	0.0625	0.5000
ELREVIELPLK[x]NPELFLR	10	0	2207.267680	0.0622	1.1200
VYHAIRNIPK[x]AR	9	0	1436.836379	0.0608	0.7300
K[x]LIR	0	0	528.374737	0.0587	0.2350
YYEQK[x]IR	4	0	998.518484	0.0557	0.3900
ILEHK[x]EIMLR	4	0	1280.727413	0.0550	0.5500
EIK[x]PNIR	2	0	868.513006	0.0543	0.3800
S[x]GYDR	0	0	596.255412	0.0540	0.2700
EVLNKGVSK[x]DEK	8	0	1344.724827	0.0537	0.6450
ELLK[x]LK	3	0	742.495236	0.0517	0.3100
K[x]PRVVTALTMLKQHLFR	0	0	2037.203252	0.0488	0.8300
MPLLQSSVALLGQK[x]IR	13	0	1753.028320	0.0481	0.7700
ELLVK[x]ASK	4	0	886.548722	0.0475	0.3800
LLENDIK[x]VMK	6	0	1201.673984	0.0460	0.4600
EVLNK[x]GVSK	4	0	972.560345	0.0450	0.4050
LK[x]DLR	1	0	643.401675	0.0450	0.2250
EPPFAPIESAK[x]R	10	0	1340.708787	0.0446	0.5350
K[x]GEIR	0	0	601.354728	0.0440	0.2200
EDK[x]EGVVNTIAFAIR	2	0	1660.878354	0.0430	0.6450
SLEK[x]TLVPYLR	3	0	1317.765572	0.0418	0.4600
M[x]SGYDR	0	0	727.295891	0.0417	0.2500
K[x]WRLR	0	0	757.471088	0.0410	0.2050
TEEQRQPEDK[x]LR	9	0	1527.764059	0.0408	0.4900
K[x]QLATSLR	0	0	915.550117	0.0406	0.3250
LELK[x]K	3	0	629.411178	0.0400	0.2000
DMTLEEAEVLILK[x]VLR	12	0	1871.043692	0.0397	0.6350
TLLAK[x]AVANQTSATFLR	4	0	1804.020592	0.0391	0.6650
NLNQIVNELDEEK[x]YK	12	0	1847.926420	0.0383	0.5750
K[x]RVIEHNIR	0	0	1163.688664	0.0378	0.3400
YK[x]EDTALR	1	0	994.508312	0.0375	0.3000
IDLTRIVK[x]SAK	7	0	1242.765906	0.0373	0.4100
VNQIESQMAMAEK[x]LIQIRVK	12	0	2328.265640	0.0373	0.7450
YVVDISPDIDIK[x]EIKPNIR	11	0	2226.225875	0.0371	0.7050
VNQIESQMAMAEK[x]LIQIR	12	0	2101.102276	0.0367	0.6600
IDVLFSK[x]IR	6	0	1089.654575	0.0367	0.3300
K[x]EDSSPCGYIIR	0	0	1423.676496	0.0367	0.4400
MQK[x]LLR	2	0	787.473787	0.0367	0.2200
LLENDIKVMK[x]SEFQR	9	0	1848.976678	0.0363	0.5450
QKSLEK[x]TLVPYLR	5	0	1573.919099	0.0354	0.4600
ELIRK[x]SLK	4	0	985.628363	0.0350	0.2800
K[x]LIPIR	0	0	738.511554	0.0350	0.2100
LDVAK[x]R	4	0	700.423137	0.0350	0.2100
YK[x]NENLENIEDVQLR	1	0	1875.932566	0.0347	0.5200
ASPIAGSEGK[x]EAYR	9	0	1434.710239	0.0343	0.4800
IHAKSMAIDK[x]DIR	9	0	1496.813257	0.0338	0.4400
IEVEVYK[x]ITTGDR	6	0	1521.803799	0.0335	0.4350
NLLLQEK[x]GFPTPK	6	0	1483.839792	0.0335	0.4350
KVNQIESQMAMAEK[x]LIQIR	13	0	2229.197231	0.0334	0.6350
SGNLPDADNSK[x]SDISKSSM	10	0	1951.879206	0.0334	0.6350
SSTAAKTFLEK[x]R	10	0	1337.730248	0.0333	0.4000
DIK[x]SMIADKHAIR	2	0	1496.813257	0.0331	0.4300
K[x]GFDFEYYQR	0	0	1351.619643	0.0330	0.3300
K[x]TQIAGGHDIIGPFHVITR	0	0	2059.132592	0.0326	0.6200
ARQEVAAQK[x]SSEETEDK	8	0	1904.907471	0.0324	0.5500
K[x]KLIPIR	0	0	866.606510	0.0321	0.2250
EKSPAIIFIDELDAIGTK[x]R	17	0	2115.157467	0.0318	0.6050
ARK[x]TQIAGGHDIIGPFHVITR	2	0	2286.270805	0.0317	0.6650
LAHLSK[x]HPKFEEILTR	5	0	1918.078772	0.0316	0.5050
EWDSK[x]LKDLR	4	0	1288.677488	0.0315	0.3150
IEPLK[x]LK	4	0	839.547996	0.0314	0.2200
QK[x]SLEKTLVPYLR	1	0	1573.919099	0.0312	0.4050
LLENDIK[x]VMKSEFQR	6	0	1848.976678	0.0310	0.4650
DLKLK[x]WSDER	4	0	1288.677488	0.0310	0.3100
P[x]FGNTHNKFK	0	0	1188.603937	0.0310	0.3100
K[x]LQRLR	0	0	812.534410	0.0308	0.1850
K[x]APNTVYAVQFLEAVYK	0	0	1940.040658	0.0303	0.5150
EDTEAVLK[x]R	7	0	1059.555986	0.0300	0.2700
MRK[x]LAR	2	0	773.469370	0.0300	0.1800
ERK[x]PR	2	0	684.403070	0.0300	0.1500
KNVPK[x]LQNVSNFQK	4	0	1642.915408	0.0300	0.4200
WK[x]RENQLR	1	0	1128.615169	0.0300	0.2400
QSK[x]YTYDR	2	0	1059.498475	0.0300	0.2400
LLEK[x]LEIK	3	0	984.621882	0.0300	0.2400
AK[x]IIDLR	1	0	827.522844	0.0300	0.2100
VLVDMESMLVPK[x]PLINK	11	0	1925.072882	0.0297	0.5050
ANWCDK[x]R	5	0	948.423539	0.0293	0.2050
IGLSK[x]IR	4	0	785.512280	0.0293	0.2050
NDSYQLIK[x]ILPNK	7	0	1544.856167	0.0292	0.3800
AVAHHTDCK[x]FIR	8	0	1453.724781	0.0292	0.3500
IQDAELAILQK[x]TQNLR	10	0	1853.036967	0.0291	0.4650
EWDSKLK[x]DLR	6	0	1288.677488	0.0290	0.2900
LK[x]YYEQKIR	1	0	1239.697497	0.0289	0.2600
ELLK[x]PSASVALQR	3	0	1410.819391	0.0288	0.3750
NKISWYTK[x]IVDELDLR	7	0	1992.067931	0.0288	0.4600
YDK[x]LVETSGQIR	2	0	1407.735725	0.0288	0.3450
KK[x]LIPIR	1	0	866.606510	0.0286	0.2000
K[x]VGQYIR	0	0	862.502443	0.0286	0.2000
YVVDISPDIDIKEIK[x]PNIR	14	0	2226.225875	0.0284	0.5400
ENK[x]IQR	2	0	786.434760	0.0283	0.1700
NLIRLAK[x]R	6	0	982.639929	0.0281	0.2250
VEPIPLINGEK[x]RDLRPGR	10	0	2058.169702	0.0281	0.5050
EVLNK[x]GVSKDEK	4	0	1344.724827	0.0279	0.3350
ETEK[x]LAEERGWDIR	3	0	1730.858680	0.0279	0.3900
F[x]MTRSEYDR	0	0	1203.534202	0.0278	0.2500
INEDSK[x]LAVNENLASSKSSM	5	0	2136.036759	0.0278	0.5550
EIINRDIGK[x]VVDK	8	0	1497.851416	0.0277	0.3600
DIKSMIADK[x]HAIR	8	0	1496.813257	0.0277	0.3600
TLLARAVAHHTDCK[x]FIR	13	0	2008.078783	0.0276	0.4700
LLVK[x]DR	3	0	742.470084	0.0275	0.1650
VLAQLGMQSLSPLK[x]QGMNILR	13	0	2296.275812	0.0274	0.5750
EAADFIFDICGIAGIKK[x]TR	16	0	2124.103657	0.0274	0.5200
EAADFIFDICGIAGIK[x]KTR	15	0	2124.103657	0.0274	0.5200
VLTLELYK[x]KLR	7	0	1374.859801	0.0273	0.3000
K[x]QMSYMLAR	0	0	1126.562665	0.0272	0.2450
VVGSELIQK[x]YLGDGPRLVR	8	0	2098.189768	0.0271	0.5150
DLVK[x]K	3	0	601.379880	0.0270	0.1350
EK[x]ASK	1	0	561.312197	0.0270	0.1350
K[x]AIPLALGLLSASNPQMR	0	0	1879.071243	0.0269	0.4850
DPEEEAEMMTK[x]ETTEK	10	0	1896.796787	0.0269	0.4300
EISYPFK[x]R	6	0	1038.549782	0.0269	0.2150
DK[x]KLIPIR	1	0	981.633448	0.0269	0.2150
M[x]PFGNTHNKFK	0	0	1319.644415	0.0268	0.2950
EIK[x]PNIRVALR	2	0	1307.803685	0.0268	0.2950
EAADFIFDICGIAGIK[x]K	15	0	1866.954882	0.0268	0.4550
EDMGSNDKASK[x]ER	10	0	1465.646650	0.0265	0.3450
TMLVK[x]AVANSTAANFIR	4	0	1805.982099	0.0265	0.4500
K[x]YTGLLR	0	0	849.507194	0.0264	0.1850
K[x]LAR	0	0	486.327789	0.0262	0.1050
NNSWAK[x]SWSNLDLR	5	0	1689.822239	0.0261	0.3650
L[x]MTEFVDQVDDVVKYEIDK	0	0	2285.113610	0.0261	0.4950
S[x]TLDLNHLADLYDRK	0	0	1772.905627	0.0260	0.3900
EK[x]VAFILDQVRLFLLR	1	0	1959.166855	0.0259	0.4150
EPPVYTPPK[x]DK	8	0	1269.660444	0.0259	0.2850
K[x]SYDYSATMYTRLFLLR	0	0	2127.082198	0.0259	0.4400
EFPDLGVLEGK[x]RIDRPGR	10	0	2053.106771	0.0258	0.4650
K[x]EPPVYTPPKDK	0	0	1397.755400	0.0258	0.3100
CYAK[x]NEWR	3	0	1125.502511	0.0256	0.2050
D[x]KKLIPIR	0	0	981.633448	0.0256	0.2050
ASK[x]VLELR	2	0	914.554868	0.0256	0.2050
IEVNIHRK[x]R	7	0	1163.688664	0.0256	0.2300
EASKTLSK[x]WR	7	0	1204.656362	0.0255	0.2550
TNAIVMK[x]DIR	6	0	1159.638269	0.0255	0.2550
IEASK[x]GLIDRMSTNLR	4	0	1802.967176	0.0253	0.4050
ELVSK[x]ASPIAGSEGKEAYR	4	0	1991.032273	0.0253	0.4800
VELAK[x]QNLFVPTSDKEK	4	0	1945.051948	0.0250	0.4250
GERPSCPTGYHLK[x]SIR	12	0	1856.931459	0.0250	0.4000
K[x]SYDYSATMYTR	0	0	1484.660513	0.0250	0.3000
EPPVYTPPK[x]DKK	8	0	1397.755400	0.0250	0.3000
DQPK[x]KVGQYIR	3	0	1330.735668	0.0250	0.2750
QAREK[x]VLK	4	0	970.592313	0.0250	0.2000
QVK[x]R	2	0	529.333601	0.0250	0.1000
I[x]INR	0	0	514.322703	0.0250	0.1000
M[x]FR	0	0	452.220553	0.0250	0.0750
K[x]FR	0	0	449.275030	0.0250	0.0750
VEPIPLINGEK[x]R	10	0	1363.782281	0.0246	0.2950
VALRNDSYQLIK[x]ILPNK	11	0	1984.146846	0.0244	0.4150
SLK[x]RELIR	2	0	1013.634509	0.0244	0.1950
DKK[x]LIPIR	2	0	981.633448	0.0244	0.1950
TITDGK[x]IYVEVERAR	5	0	1748.942012	0.0243	0.3650
DWNACK[x]K	5	0	920.417393	0.0243	0.1700
K[x]EKWIAK	0	0	901.538493	0.0243	0.1700
ERK[x]PRR	2	0	840.504172	0.0242	0.1450
ELLK[x]LKVELAK	3	0	1282.822356	0.0241	0.2650
SMK[x]DLHISQNFACLIR	2	0	1931.970877	0.0241	0.3850
K[x]IPQVASFR	0	0	1044.607962	0.0239	0.2150
YYIIMGLQASK[x]LR	10	0	1554.859144	0.0238	0.3100
M[x]STLDLNHLADLYDRK	0	0	1903.946106	0.0237	0.3800
NWK[x]EEYLR	2	0	1136.561406	0.0237	0.1900
ELVSKASPIAGSEGK[x]EAYR	14	0	1991.032273	0.0237	0.4500
S[x]TLDLNHLADLYDR	0	0	1644.810672	0.0236	0.3300
HESLK[x]YR	4	0	931.487520	0.0236	0.1650
EKVLK[x]TK	4	0	844.538158	0.0236	0.1650
ILIDK[x]AR	4	0	827.522844	0.0236	0.1650
DEPEETDVNK[x]YQK	9	0	1593.715773	0.0235	0.3050
ASALGAINLQPLLMPSK[x]R	16	0	1879.071243	0.0233	0.4200
ITIK[x]VHVSEVLGDIR	3	0	1677.977670	0.0233	0.3500
GEK[x]RWSELR	2	0	1159.609749	0.0233	0.2100
WK[x]R	1	0	488.285928	0.0233	0.0700
SVQPTAK[x]TVQK	6	0	1185.671676	0.0232	0.2550
EDCK[x]SLKR	3	0	1034.517826	0.0231	0.1850
M[x]FMTRSEYDR	0	0	1334.574681	0.0230	0.2300
SMIADK[x]HAIR	5	0	1140.607305	0.0230	0.2300
SLLTGK[x]HAIR	5	0	1094.655970	0.0230	0.2300
E[x]IINR	0	0	643.365291	0.0230	0.1150
K[x]INVK	0	0	600.395864	0.0230	0.1150
DPEEEAEMMTK[x]ETTEKK	10	0	2024.891743	0.0229	0.3900
ILSGEQTVK[x]YDR	8	0	1407.735725	0.0229	0.2750
VLTLELYKK[x]LR	8	0	1374.859801	0.0227	0.2500
ATKQSK[x]YTYDR	5	0	1359.678214	0.0227	0.2500
MPIDFK[x]GFICK	5	0	1354.677686	0.0227	0.2500
DQPKK[x]VGQYIR	4	0	1330.735668	0.0227	0.2500
V[x]NQIESQMAMAEKLIQIRVK	0	0	2328.265640	0.0225	0.4500
KPRVVTALTMLK[x]QHLFR	11	0	2037.203252	0.0224	0.3800
EEPK[x]SETLENFTR	3	0	1578.752492	0.0223	0.2900
K[x]VIARLQSYDR	0	0	1347.762215	0.0223	0.2450
ETEK[x]LAEER	3	0	1103.545814	0.0222	0.2000
GTLK[x]VHTIR	3	0	1023.618860	0.0222	0.2000
ELISVSAASK[x]ILSNITYSYK	9	0	2186.183345	0.0220	0.4400
LEK[x]VRQLIIK	2	0	1238.807376	0.0220	0.2200
EQK[x]PEVDYSEK	2	0	1350.630263	0.0218	0.2400
EK[x]VAFILDQVR	1	0	1316.745171	0.0218	0.2400
DPEEEAEMMTKETTEK[x]K	15	0	2024.891743	0.0218	0.3700
LLMK[x]VALCANHADSVVK	3	0	1868.001115	0.0218	0.3700
LKYYEQK[x]IR	6	0	1239.697497	0.0217	0.1950
SMAIDK[x]DIR	5	0	1047.538227	0.0217	0.1950
VMK[x]EDNLILR	2	0	1229.680131	0.0215	0.2150
EQKPEVDYSEK[x]FAELQK	10	0	2067.015955	0.0215	0.3650
TLLYGK[x]R	5	0	849.507194	0.0214	0.1500
LRHTVIK[x]TGLR	6	0	1292.804020	0.0214	0.2350
GTLK[x]VHTIRLR	3	0	1292.804020	0.0214	0.2350
INVKK[x]SYDYSATMYTR	4	0	1938.950858	0.0213	0.3400
LESK[x]QRIFR	3	0	1175.677431	0.0211	0.1900
M[x]STLDLNHLADLYDR	0	0	1775.851150	0.0210	0.3150
EK[x]VLK	1	0	615.395529	0.0210	0.1050
EDALFK[x]NEEKK	5	0	1349.682631	0.0209	0.2300
NK[x]YAIQLPLPPK	1	0	1380.812854	0.0208	0.2500
SVQPLASAK[x]ELLR	8	0	1410.819392	0.0208	0.2700
EK[x]ASFAR	1	0	807.423863	0.0207	0.1450
MGINERK[x]GFDFEYYQR	6	0	2051.952252	0.0206	0.3300
VVDK[x]DGIR	3	0	900.502835	0.0206	0.1650
TLSMEK[x]HTELR	5	0	1343.686669	0.0205	0.2250
LSLFSNK[x]ENELR	6	0	1448.762272	0.0204	0.2450
EPPVYTPPKDK[x]K	10	0	1397.755400	0.0204	0.2450
LVPYLTK[x]LESKQR	6	0	1573.919099	0.0204	0.2650
IMSLYSSRGTLK[x]VHTIR	11	0	1961.087952	0.0203	0.3450
LPNIEEATFDK[x]RIDRPGR	10	0	2126.123146	0.0203	0.3650
EIIRTSTSSMTAVPK[x]PLK	14	0	1958.086949	0.0203	0.3650
VSEVLNSEDITGIQEK[x]STDLR	15	0	2332.175685	0.0202	0.4250
IIENEQSAEK[x]NAYVINLK	9	0	2075.089784	0.0200	0.3600
YLHQSLKYK[x]EDTALR	8	0	1863.984208	0.0200	0.3000
ARIEVEVYK[x]ITTGDR	8	0	1748.942012	0.0200	0.3000
K[x]TVQYATKR	0	0	1093.624337	0.0200	0.1800
K[x]IEIPLPNEVGRMEILK	0	0	1978.128419	0.0200	0.3400
IDK[x]NTWNSTLETAKAK	2	0	1818.947489	0.0200	0.3200
KEFEIIK[x]GVLCQFR	6	0	1765.954825	0.0200	0.2800
KLPNIEEATFDK[x]R	11	0	1559.830681	0.0200	0.2600
EPLK[x]EVVQFVGSR	3	0	1486.814306	0.0200	0.2600
MQK[x]LLRLR	2	0	1056.658947	0.0200	0.1600
DLVK[x]KYDK	3	0	1007.565097	0.0200	0.1600
EMK[x]K	2	0	534.283541	0.0200	0.0800
ELK[x]K	2	0	516.327120	0.0200	0.0800
IAK[x]GAIEKVDDLLTTQAEAK	2	0	2113.162944	0.0198	0.3950
NWSK[x]IYDFPLFQGIFIR	3	0	2143.125385	0.0197	0.3350
WK[x]VETQEAAVVDYPDR	1	0	1904.926754	0.0197	0.3150
VGPGYVARSSCK[x]IVFR	11	0	1794.956220	0.0197	0.3150
EIQDEK[x]EAEAARK	5	0	1515.752826	0.0196	0.2550
SQK[x]ALDTLFSAIR	2	0	1448.798656	0.0196	0.2550
DWNACKK[x]ELLK	6	0	1403.723052	0.0195	0.2150
ELLKLK[x]VELAK	5	0	1282.822356	0.0195	0.2150
TK[x]DSLEAR	1	0	918.477014	0.0194	0.1550
NLSNVVEISGK[x]GVFV	10	0	1560.851081	0.0193	0.2900
ELVSK[x]ASPIAGSEGK	4	0	1471.788150	0.0193	0.2900
ISWYTK[x]IVDELDLR	5	0	1749.930053	0.0193	0.2700
MKLSLFSNK[x]ENELR	8	0	1707.897707	0.0193	0.2700
MK[x]LSLFSNKENELR	1	0	1707.897707	0.0193	0.2700
STMLEK[x]IKENQEK	5	0	1576.812980	0.0192	0.2500
IHAK[x]SMAIDKDIR	3	0	1496.813257	0.0192	0.2500
TAALSARPAK[x]NIR	9	0	1367.799660	0.0192	0.2500
EFPDLGVLEGK[x]R	10	0	1358.719350	0.0192	0.2300
EQK[x]PEVDYSEKFAELQK	2	0	2067.015955	0.0191	0.3250
MVILNK[x]DGMER	5	0	1304.658013	0.0191	0.2100
DIK[x]VIMATNR	2	0	1159.638269	0.0190	0.1900
LLK[x]PR	2	0	625.427496	0.0190	0.0950
SK[x]RHQGVLEIEFMIDHNMK	1	0	2311.156430	0.0189	0.3600
K[x]GEIRMGTTITALR	0	0	1545.866017	0.0189	0.2650
KINVK[x]FFEK	4	0	1151.670224	0.0189	0.1700
LAHLSK[x]HPK	5	0	1029.608297	0.0189	0.1700
FVKLGIDPPK[x]GIMLYGPPGTGK	9	0	2284.265236	0.0189	0.4150
GTEVEK[x]ITIKVHVSEVLGDIR	5	0	2321.295344	0.0188	0.3950
LAHLSKHPK[x]FEEILTR	8	0	1918.078772	0.0188	0.3000
GIGSYEK[x]QSEVSVGLR	6	0	1707.879080	0.0188	0.3000
EDCKSLK[x]R	6	0	1034.517826	0.0188	0.1500
K[x]REAEAAK	0	0	901.498083	0.0188	0.1500
IDK[x]K	2	0	502.311471	0.0188	0.0750
S[x]QAR	0	0	460.239372	0.0188	0.0750
IEPLK[x]LKVLVQGLER	4	0	1734.076651	0.0187	0.2800
ATK[x]QSKYTYDR	2	0	1359.678214	0.0186	0.2050
YEYQK[x]LK	4	0	970.512337	0.0186	0.1300
DLASFIPDNK[x]LNCVIDR	9	0	1988.998864	0.0185	0.3150
NDGTIVIRK[x]LEETDVAK	8	0	1900.026461	0.0185	0.3150
INVK[x]KSYDYSATMYTR	3	0	1938.950858	0.0184	0.2950
VSTTPANSFELK[x]QYLIQR	11	0	2094.110853	0.0183	0.3300
EK[x]TSNNTNR	1	0	1062.505347	0.0183	0.1650
HTVIK[x]TGLR	4	0	1023.618860	0.0183	0.1650
DAGK[x]DEFSR	3	0	1023.462090	0.0183	0.1650
GILGIDAALGGQATK[x]LAAEDHK	14	0	2148.153776	0.0182	0.4000
EASK[x]TLSKWR	3	0	1204.656362	0.0180	0.1800
QVK[x]NR	2	0	643.376523	0.0180	0.0900
MMGINERK[x]GFDFEYYQR	7	0	2182.992731	0.0179	0.3050
VELAKQNLFVPTSDK[x]EK	14	0	1945.051948	0.0179	0.3050
IDVEESIAGYQLARSK[x]R	15	0	1934.022044	0.0179	0.3050
RNAEELSSYQK[x]K	10	0	1451.736786	0.0179	0.2150
DATDDK[x]R	5	0	819.372221	0.0179	0.1250
M[x]NSIVSK	0	0	777.405435	0.0179	0.1250
TTMTNGFLAHKLCIHK[x]NK	15	0	2113.092380	0.0178	0.3200
IDTIVK[x]EIQDEKEAEAAR	5	0	2057.063963	0.0178	0.3200
LLIFEK[x]QVR	5	0	1144.696771	0.0178	0.1600
GGNMK[x]EVFR	4	0	1036.512349	0.0178	0.1600
T[x]VYQISELESLLRSSHIITK	0	0	2316.268797	0.0177	0.3550
FSFISNVRPK[x]LFAYPPK	9	0	2010.109010	0.0176	0.3000
GTEVEKITIK[x]VHVSEVLGDIR	9	0	2321.295344	0.0176	0.3700
AVAVVVDPIQSVK[x]GKVVIDAFR	12	0	2309.346986	0.0175	0.3850
QHAVNERAK[x]IIDLR	8	0	1661.932452	0.0175	0.2450
K[x]FTGGVLMLIDR	0	0	1348.753625	0.0175	0.2100
DLK[x]LKWSDER	2	0	1288.677488	0.0175	0.1750
NIPK[x]AR	3	0	697.423471	0.0175	0.1050
K[x]LQR	0	0	543.349250	0.0175	0.0700
K[x]SGR	0	0	446.260107	0.0175	0.0700
SGNLPDADNSKSDISK[x]SSM	15	0	1951.879206	0.0174	0.3300
LQLNLERDYEQFGYFK[x]R	15	0	2218.117000	0.0174	0.2950
FLK[x]TSKTPPTAMLSSVR	2	0	1863.028712	0.0174	0.2950
LK[x]AYQGIYLMSIR	1	0	1554.859144	0.0173	0.2250
SAK[x]AKNPMFALSR	2	0	1419.765584	0.0173	0.2250
AVAVVVDPIQSVKGK[x]VVIDAFR	14	0	2309.346986	0.0173	0.3800
LELK[x]KANWCDK	3	0	1403.723052	0.0173	0.1900
ILEFTK[x]YSNDK	5	0	1356.692468	0.0173	0.1900
FLHDK[x]NSDYKETLIFK	4	0	1997.025735	0.0172	0.2750
K[x]ATDDDR	0	0	819.372221	0.0171	0.1200
D[x]GIQDIMPSQAK	0	0	1301.628489	0.0171	0.2050
LTLEAMDLEIVEK[x]EHFK	12	0	2044.054981	0.0171	0.2900
K[x]VEFGLPDLEGRAHILR	0	0	1949.084584	0.0171	0.2900
NKLLK[x]VTVSK	4	0	1128.722984	0.0170	0.1700
K[x]VIAR	0	0	585.396198	0.0170	0.0850
IK[x]TLSMEKHTELR	1	0	1584.865682	0.0169	0.2200
EDMGSNDK[x]ASKER	7	0	1465.646650	0.0169	0.2200
DTMNVDINAIK[x]KGEIR	10	0	1815.951192	0.0169	0.2700
K[x]LGVKPPK	0	0	865.574877	0.0169	0.1350
LELKK[x]ANWCDK	4	0	1403.723052	0.0168	0.1850
WSTAETLTNNK[x]IDR	10	0	1647.821570	0.0168	0.2350
MPIDFKGFICK[x]VVDK	10	0	1795.936398	0.0167	0.2500
SVMAPLFLHDK[x]YDGR	10	0	1747.871494	0.0167	0.2500
K[x]SLPLQIEVANDCIK	0	0	1726.928669	0.0167	0.2500
K[x]VTSKLLEQEESAEK	0	0	1717.909710	0.0167	0.2500
M[x]ESLQRLLQGAR	0	0	1400.755746	0.0167	0.2000
EDVQSLK[x]LK	6	0	1058.597121	0.0167	0.1500
VK[x]VIAATNR	1	0	970.592313	0.0167	0.1500
LVK[x]APALDGALQGVIQFMK	2	0	1998.133505	0.0166	0.3150
TK[x]INLIETLR	1	0	1199.723710	0.0165	0.1650
LK[x]WSDER	1	0	932.471536	0.0164	0.1150
SAKGTK[x]R	5	0	746.439846	0.0164	0.1150
S[x]ERDTALEKYK	0	0	1338.677880	0.0164	0.1800
YLHQSLK[x]YKEDTALR	6	0	1863.984208	0.0163	0.2450
ELAAIKEDTEAVLK[x]R	13	0	1684.935865	0.0163	0.2450
AVYMGLK[x]AFESCSNDEALR	6	0	2159.997873	0.0163	0.3100
KPPVQPLAYK[x]SATPFR	9	0	1799.009303	0.0162	0.2600
ATLTGMK[x]IDVLFSKIR	6	0	1792.027986	0.0162	0.2600
AELDK[x]IGLSKIR	4	0	1341.797930	0.0162	0.1950
SSTAAK[x]TFLEKR	5	0	1337.730248	0.0162	0.1950
ENK[x]IQRQR	2	0	1070.594434	0.0162	0.1300
M[x]SER	0	0	521.226756	0.0162	0.0650
GEK[x]R	2	0	488.270670	0.0162	0.0650
DPIGAIDAGAALDIHIRLIK[x]K	19	0	2199.273826	0.0162	0.3400
GSLEK[x]NWKEEYLR	4	0	1650.836493	0.0162	0.2100
D[x]YDLVRSLESQIR	0	0	1592.815758	0.0162	0.2100
EQVRDAGK[x]DEFSR	7	0	1535.732760	0.0162	0.2100
NLQVAKSLDK[x]QMVEER	9	0	1886.988302	0.0159	0.2550
TGRSIK[x]GYTLPPHCSR	5	0	1828.936545	0.0159	0.2550
EISYPFK[x]RLDR	6	0	1422.761881	0.0159	0.1750
DWNACK[x]KELLK	5	0	1403.723052	0.0159	0.1750
N[x]STEEIDLYNR	0	0	1352.620760	0.0159	0.1750
IGLVRLPEANFEPLEK[x]R	15	0	1980.115548	0.0159	0.2700
K[x]SRGVILQSDIEEAYAR	0	0	1934.022044	0.0159	0.2700
GCLMFGPPGTGK[x]TLLAR	11	0	1774.922143	0.0159	0.2700
MLLTEVHLLESK[x]VYHAIR	11	0	2151.187325	0.0158	0.2850
K[x]NLLNPLIEDSR	0	0	1410.783007	0.0158	0.1900
WK[x]ALER	1	0	801.449683	0.0158	0.0950
SIK[x]GYTLPPHCSR	2	0	1514.766308	0.0158	0.2050
ESDK[x]APDLIELNR	3	0	1498.762664	0.0158	0.2050
AVEK[x]LMSRRPPVIR	3	0	1650.971479	0.0157	0.2200
LLRPRK[x]R	5	0	937.629701	0.0157	0.1100
IK[x]ENQEK	1	0	887.471202	0.0157	0.1100
IEPLKLK[x]VLVQGLER	6	0	1734.076651	0.0157	0.2350
ATLTGMKIDVLFSK[x]IR	13	0	1792.027986	0.0156	0.2500
IK[x]ILFSDVKAMTTGLR	1	0	1792.027986	0.0156	0.2500
HSTFIITK[x]R	7	0	1101.629423	0.0156	0.1400
SPPQISQWDYK[x]YPLVTHFR	10	0	2361.190494	0.0155	0.2950
K[x]EVAEADIASKDLEETDER	0	0	2147.022884	0.0155	0.2950
ETIDNAETMK[x]K	9	0	1278.612505	0.0155	0.1700
E[x]SLQRLLQGAR	0	0	1269.715268	0.0155	0.1700
EDMGSNDK[x]ASK	7	0	1180.502961	0.0155	0.1700
M[x]NSTEEIDLYNR	0	0	1483.661239	0.0154	0.1850
DKPK[x]YEPPVPTR	3	0	1425.761546	0.0154	0.1850
NKVLVK[x]VHPEGK	5	0	1346.803351	0.0154	0.1850
K[x]QLLIDGANVLR	0	0	1338.798265	0.0154	0.1850
VVTALTMLK[x]QHLFR	8	0	1655.954434	0.0154	0.2150
SFEQK[x]VMKEDNLILR	4	0	1848.976679	0.0153	0.2300
SPTGQITSTSARSGK[x]K	14	0	1604.848116	0.0153	0.2450
RGERPSCPTGYHLK[x]SIR	13	0	2013.032561	0.0153	0.2600
EVPAVQVTAAFLYNYK[x]R	15	0	1968.046805	0.0153	0.2600
YTGLLRVSAMMSCACQK[x]R	16	0	2131.015784	0.0153	0.2750
TLPPELK[x]GEALGNSEHIR	6	0	1960.037693	0.0153	0.2750
EDGMK[x]ILMVNRGDTGSSGIR	4	0	2135.046217	0.0150	0.3000
LDPAGFYIGYK[x]ATSAGPK	10	0	1854.951515	0.0150	0.2700
K[x]IIEEEGFTNR	0	0	1334.682966	0.0150	0.1650
LK[x]DLRFGNR	1	0	1117.635570	0.0150	0.1350
LRLQK[x]R	4	0	812.534410	0.0150	0.0900
K[x]YINR	0	0	692.396924	0.0150	0.0750
K[x]AFGR	0	0	577.333601	0.0150	0.0750
K[x]WR	0	0	488.285928	0.0150	0.0450
K[x]RR	0	0	458.307723	0.0150	0.0450
DTMNVDINAIKK[x]GEIR	11	0	1815.951192	0.0150	0.2400
IDKEDMGSNDK[x]ASK	10	0	1536.708913	0.0146	0.2050
ATAGPIIADK[x]NCKK	9	0	1485.797272	0.0146	0.2050
QLADYK[x]AFEDSLR	5	0	1554.767750	0.0146	0.1900
IVRTLIDK[x]FSGEK	7	0	1504.861253	0.0146	0.1900
K[x]DGIQDIMPSQAK	0	0	1429.723444	0.0146	0.1900
NK[x]LDPYWNQLIVAGVDGENK	1	0	2272.148690	0.0145	0.2900
ELFEMARTK[x]K	8	0	1251.664481	0.0145	0.1450
VYATMQK[x]LQK	6	0	1208.658670	0.0145	0.1450
IDVLFSK[x]IRLAYVYADMR	6	0	2172.176427	0.0144	0.2600
S[x]QARGFDRTITVFSPEGR	0	0	2023.023439	0.0144	0.2600
EHFK[x]ELVSK	3	0	1115.597456	0.0144	0.1300
ARQAAK[x]ASVVETVTLTK	5	0	1772.015506	0.0144	0.2450
M[x]GINERKGFDFEYYQR	0	0	2051.952252	0.0144	0.2300
TK[x]INLIETLRTITDGK	1	0	1815.046470	0.0144	0.2300
SGNLPDADNSK[x]SDISK	10	0	1646.774679	0.0144	0.2300
K[x]DWNACKK	0	0	1048.512348	0.0144	0.1150
NRLK[x]AYQGIYLMSIR	3	0	1825.003168	0.0143	0.2150
AQSGPDASAK[x]LPTVIPTTRCR	9	0	2225.158538	0.0143	0.3000
Q[x]DYDLVRSLESQIR	0	0	1720.874329	0.0143	0.2000
EK[x]SLLAHKGGHVVR	1	0	1529.878966	0.0143	0.2000
K[x]LDVAKR	0	0	828.518092	0.0143	0.1000
EK[x]WIAKQILDCIVNLSEPAK	1	0	2354.266687	0.0143	0.2850
NILK[x]VDIEVAVIPSEGFRQR	3	0	2282.274552	0.0143	0.2850
T[x]VYQISELESLLR	0	0	1549.835098	0.0142	0.1850
LDEARELLVK[x]ASK	9	0	1470.840518	0.0142	0.1850
CYAK[x]NEWRHVLGIAIEAHR	3	0	2322.180277	0.0142	0.2700
EGK[x]VTFFYTDYIGVYAPRK	2	0	2253.146903	0.0142	0.2700
SLLAHK[x]GGHVVR	5	0	1272.741423	0.0142	0.1700
RLAEGESEEVK[x]AYMDPHR	10	0	2116.000652	0.0142	0.2550
ELKK[x]EEMVMLK	3	0	1376.740675	0.0141	0.1550
K[x]EVQEARELIR	0	0	1369.767693	0.0141	0.1550
K[x]TREALMEFR	0	0	1279.670628	0.0140	0.1400
DLK[x]LK	2	0	615.395529	0.0140	0.0700
ESQLVDK[x]FFEKINVK	6	0	1822.982813	0.0140	0.2100
EWLDK[x]LGDKGPAAAR	4	0	1625.852476	0.0140	0.2100
NEEEPTK[x]KGINIDQSSNSK	6	0	2117.023553	0.0139	0.2650
SSSDMAYTSMFK[x]GNQKVVK	11	0	2107.007711	0.0139	0.2650
EDVQSLKLK[x]YYEQK	8	0	1769.919882	0.0139	0.1950
M[x]EQKPEVDYSEKFAELQK	0	0	2198.056433	0.0139	0.2500
NILK[x]VDIEVAVIPSEGFR	3	0	1998.114879	0.0139	0.2500
GK[x]VVIDAFR	1	0	1003.581415	0.0139	0.1250
YVQVEQRNK[x]PDER	8	0	1659.832802	0.0138	0.1800
GSLEKNWK[x]EEYLR	7	0	1650.836493	0.0138	0.1800
EFEIIK[x]GVLCQFR	5	0	1637.859869	0.0138	0.1800
L[x]FKSLGSGMDQEK	0	0	1438.712546	0.0138	0.1800
EIMLRVEPIPLINGEK[x]R	15	0	2006.134566	0.0138	0.2350
ILAHREFPDLGVLEGK[x]R	15	0	1949.084584	0.0138	0.2350
GVLLYGPPGTGK[x]TLLAR	11	0	1711.998405	0.0138	0.2350
EASK[x]TLSK	3	0	862.475953	0.0137	0.1100
RMK[x]K	2	0	561.342056	0.0137	0.0550
M[x]PPK	0	0	471.251517	0.0137	0.0550
ILFSDVK[x]AMTTGLR	6	0	1550.848972	0.0136	0.1900
LNVYK[x]YR	4	0	954.528656	0.0136	0.0950
GVMTLGFDLIK[x]RVYPYR	10	0	2027.102541	0.0135	0.2300
EDTEAVLK[x]RINDTVGIK	7	0	1900.026461	0.0135	0.2300
FSGEKK[x]SLPLQIEVANDCIK	5	0	2275.188107	0.0135	0.2700
ALTLKTGPPGPPCGGK[x]FMLK	15	0	2069.116472	0.0135	0.2700
NIK[x]VIMATNR	2	0	1158.654253	0.0135	0.1350
LFK[x]SLGSGMDQEK	2	0	1438.712546	0.0135	0.1750
AKWSTAETLTNNK[x]IDR	12	0	1846.953636	0.0134	0.2150
F[x]MTRSEYDRGVNTFSPEGR	0	0	2248.033011	0.0134	0.2550
M[x]SQARGFDRTITVFSPEGR	0	0	2154.063918	0.0134	0.2550
DTALEK[x]YKSYLLQHR	5	0	1863.984208	0.0133	0.2000
K[x]YTGLLRVSAMMSCACQK	0	0	2103.009638	0.0133	0.2400
M[x]SERDTALEKYK	0	0	1469.718358	0.0133	0.1600
EK[x]ADAAFLRLVK	1	0	1359.787367	0.0133	0.1600
M[x]GINER	0	0	718.343173	0.0133	0.0800
IIPLK[x]K	4	0	710.505408	0.0133	0.0800
IAKGAIEK[x]VDDLLTTQAEAK	7	0	2113.162944	0.0132	0.2650
K[x]ACIIFFDEIDAIGGAR	0	0	1894.961028	0.0132	0.2250
GIDWREALEK[x]TEEK	9	0	1702.852533	0.0132	0.1850
E[x]EMIAAQGIDEEDR	0	0	1604.698741	0.0132	0.1850
E[x]SLLAVQGQDFVLTASSSSAVR	0	0	2264.164730	0.0132	0.2900
EEYLRAAK[x]ASR	7	0	1292.683635	0.0132	0.1450
NEEEPTKK[x]GINIDQSSNSK	7	0	2117.023553	0.0132	0.2500
NK[x]ISWYTKIVDELDLR	1	0	1992.067931	0.0131	0.2100
EAEAARK[x]K	6	0	901.498083	0.0131	0.1050
SDISK[x]SSM	4	0	853.385092	0.0131	0.1050
QGSATVGLVSK[x]THAVLVALKR	10	0	2134.258512	0.0131	0.2750
VSKILEHK[x]EIMLR	7	0	1594.922802	0.0131	0.1700
TEPKAVDEEMK[x]VR	10	0	1530.771118	0.0131	0.1700
AASIAVEDEK[x]RLR	9	0	1456.799717	0.0131	0.1700
QGITEAYNQKAVEK[x]LMSR	13	0	2065.062523	0.0131	0.2350
DGSSGGTIRMVILNK[x]DGMER	14	0	2135.046217	0.0130	0.2600
AVAVVVDPIQSVK[x]GK	12	0	1508.892552	0.0130	0.1950
E[x]SLQR	0	0	631.328907	0.0130	0.0650
VSTK[x]K	3	0	561.348581	0.0130	0.0650
EK[x]QNTPVLFDSKEAVLK	1	0	1945.051948	0.0129	0.2200
K[x]TELFKASTSAK	0	0	1309.724101	0.0129	0.1550
K[x]GINIDQSSNSK	0	0	1289.657479	0.0129	0.1550
LDGK[x]DELWKNDDQLTYTYK	3	0	2344.122200	0.0129	0.2450
ENEQK[x]IK	4	0	887.471202	0.0129	0.0900
LVNFTAK[x]TLDLLGIFR	6	0	1820.055916	0.0128	0.2050
ELK[x]KEEMVMLK	2	0	1376.740675	0.0127	0.1400
K[x]VSTTPANSFELK	0	0	1420.756126	0.0127	0.1650
LFNLEPK[x]ILEEVPLR	6	0	1809.039932	0.0127	0.1900
VELAK[x]QNLFVPTSDK	4	0	1687.914404	0.0127	0.1900
GAIEK[x]VDDLLTTQAEAK	4	0	1800.946820	0.0126	0.2150
VTSK[x]LLEQEESAEK	3	0	1589.814754	0.0125	0.1750
NK[x]ADYYTNICDR	1	0	1531.672470	0.0125	0.1500
EKSLLAHK[x]GGHVVR	7	0	1529.878966	0.0125	0.1750
ELFDCLK[x]IMR	6	0	1323.667849	0.0125	0.1250
WK[x]TLSKESAR	1	0	1204.656362	0.0125	0.1250
FFEK[x]INVK	3	0	1023.575269	0.0125	0.1000
LLK[x]MQR	2	0	787.473787	0.0125	0.0750
AK[x]RAER	1	0	729.424532	0.0125	0.0750
K[x]PRR	0	0	555.360483	0.0125	0.0500
GTK[x]R	2	0	460.275756	0.0125	0.0500
TK[x]KACIIFFDEIDAIGGAR	1	0	2124.103657	0.0124	0.2350
KVTSK[x]LLEQEESAEK	4	0	1717.909710	0.0123	0.1850
ALTLK[x]TGPPGPPCGGKFMLK	4	0	2069.116472	0.0123	0.2450
EVAEADIASK[x]DLEETDER	9	0	2018.927929	0.0122	0.2200
LDGK[x]DELWK	3	0	1102.565823	0.0122	0.1100
IDK[x]KTTEEK	2	0	1090.586949	0.0122	0.1100
EFEIIK[x]GVLCQFRR	5	0	1793.960971	0.0121	0.1700
NPELFLRVGIK[x]PPK	10	0	1606.955817	0.0121	0.1700
KLFK[x]SLGSGMDQEK	3	0	1566.807502	0.0121	0.1700
SLEFK[x]ASELAEDFHIPVTR	4	0	2188.116331	0.0121	0.2300
MVRGIGSYEK[x]QSEVSVGLR	9	0	2094.089070	0.0121	0.2300
YEAK[x]AIGSGSEPAKSELVK	3	0	1963.026127	0.0121	0.2300
LK[x]PQDERTQEER	1	0	1527.764059	0.0121	0.1450
AELDKIGLSK[x]IR	9	0	1341.797930	0.0121	0.1450
GGNMK[x]EVFRR	4	0	1192.613451	0.0120	0.1200
FRK[x]LGVKPPK	2	0	1168.744388	0.0120	0.1200
K[x]QLATSLRSR	0	0	1158.683243	0.0120	0.1200
THAVLVALK[x]R	8	0	1106.692354	0.0120	0.1200
I[x]DDQR	0	0	645.308172	0.0120	0.0600
KK[x]SGR	1	0	574.355062	0.0120	0.0600
V[x]NQIESQMAMAEKLIQIR	0	0	2101.102276	0.0119	0.2150
ILYVNNAK[x]SQEEAIENIK	7	0	2075.089784	0.0119	0.2150
VIGSELVQK[x]YVGEGAR	8	0	1703.920551	0.0119	0.1900
DLVKK[x]YDK	4	0	1007.565097	0.0119	0.0950
K[x]SLKDECK	0	0	1006.511679	0.0119	0.0950
SSCK[x]IVFR	3	0	995.522185	0.0119	0.0950
GERPSCPTGYHLK[x]SIRTGR	12	0	2171.101696	0.0118	0.2250
K[x]YINRSYYHLR	0	0	1511.799660	0.0118	0.1300
K[x]EEPKSETLENFTR	0	0	1706.847448	0.0118	0.1650
Q[x]TVYQISELESLLR	0	0	1677.893669	0.0118	0.1650
K[x]LFKSLGSGMDQEK	0	0	1566.807502	0.0118	0.1650
LAEFVNMSK[x]AYHSQYLR	8	0	2056.019935	0.0118	0.2000
IQDAELAILQK[x]TQNLRR	10	0	2009.138070	0.0118	0.2000
VGCDRNK[x]YAIQLPLPPK	6	0	1968.061404	0.0118	0.2000
SVQPLASAK[x]ELLRSDILTLR	8	0	2209.279304	0.0117	0.2350
IITK[x]EGVETRIIPLK	3	0	1709.045018	0.0117	0.1750
ELEAMK[x]LLRPRK	5	0	1482.870377	0.0117	0.1400
AIGSGSEPAK[x]SELVK	9	0	1471.788150	0.0117	0.1750
LLVK[x]DRIDK	3	0	1098.676036	0.0117	0.1050
DK[x]KASLLTR	1	0	1030.613439	0.0117	0.1050
EIK[x]QIK	2	0	757.469750	0.0117	0.0700
TK[x]VVDR	1	0	716.418051	0.0117	0.0700
IKTLSMEK[x]HTELR	7	0	1584.865682	0.0115	0.1500
K[x]QCVIANSCK	0	0	1206.584850	0.0115	0.1150
M[x]MGINERKGFDFEYYQR	0	0	2182.992731	0.0115	0.1950
EDVQSLK[x]LKYYEQK	6	0	1769.919882	0.0114	0.1600
TGIATMLTRGEIK[x]K	12	0	1517.859870	0.0114	0.1600
MEQK[x]PEVDYSEKFAELQK	3	0	2198.056433	0.0114	0.2050
EDGMK[x]ILMVNR	4	0	1304.658013	0.0114	0.1250
M[x]EQKPEVDYSEK	0	0	1481.670742	0.0113	0.1350
GVMTLGFDLIK[x]R	10	0	1348.753625	0.0113	0.1350
CIK[x]R	2	0	575.321319	0.0113	0.0450
F[x]MTR	0	0	553.268226	0.0113	0.0450
LQK[x]R	2	0	543.349250	0.0113	0.0450
SLK[x]R	2	0	502.322703	0.0113	0.0450
LAK[x]R	2	0	486.327789	0.0113	0.0450
EKWIAK[x]QILDCIVNLSEPAK	5	0	2354.266687	0.0112	0.2250
LARNILK[x]VDIEVAVIPSEGFR	6	0	2338.337149	0.0112	0.2350
E[x]QKPEVDYSEKFAELQK	0	0	2067.015955	0.0112	0.1900
FNSNAIAAVATK[x]MVTLK	11	0	1777.975953	0.0112	0.1900
VSK[x]ILEHKEIMLR	2	0	1594.922802	0.0112	0.1450
NIPK[x]ARASLTAAK	3	0	1339.793514	0.0112	0.1450
EAEAAK[x]DEQIEKIDTVIK	5	0	2029.057817	0.0111	0.2000
YK[x]SYLLQHR	1	0	1206.650884	0.0111	0.1000
IDKK[x]TTEEK	3	0	1090.586949	0.0111	0.1000
SLGSGMDQEK[x]VLNK	9	0	1504.755469	0.0111	0.1550
VGIRLFNLEPK[x]ILEEVPLR	10	0	2234.314962	0.0111	0.2100
TKK[x]ACIIFFDEIDAIGGAR	2	0	2124.103657	0.0111	0.2100
ESQLVDKFFEK[x]INVK	10	0	1822.982813	0.0110	0.1650
ELNLMDPK[x]VPEDIFK	7	0	1786.917438	0.0110	0.1650
QRIVAFVGSPIVEDEK[x]NLIR	15	0	2282.274552	0.0110	0.2200
INEDSKLAVNENLASSK[x]SSM	16	0	2136.036759	0.0110	0.2200
WKTLSK[x]ESAR	5	0	1204.656362	0.0110	0.1100
SSHIITK[x]ELK	6	0	1154.665864	0.0110	0.1100
M[x]SQAR	0	0	591.279850	0.0110	0.0550
LSLFSNK[x]ENELRQAVR	6	0	1903.027465	0.0109	0.1750
VVGSELIQK[x]YLGDGPR	8	0	1729.936200	0.0109	0.1750
YYPVRK[x]FTGGVLMLIDR	5	0	2027.102541	0.0109	0.1850
LPNIEEATFDK[x]R	10	0	1431.735725	0.0108	0.1300
IK[x]LISGKLDEAR	1	0	1341.797930	0.0108	0.1300
NK[x]GTMK	1	0	677.353010	0.0108	0.0650
VK[x]AFGR	1	0	676.402010	0.0108	0.0650
K[x]VNQIESQMAMAEKLIQIR	0	0	2229.197231	0.0108	0.2050
LGIDPPK[x]GIMLYGPPGTGK	6	0	1910.033463	0.0108	0.2050
VDAQDFLK[x]VAETR	7	0	1490.772835	0.0108	0.1400
K[x]EFEIIKGVLCQFR	0	0	1765.954825	0.0107	0.1500
VNLYK[x]FR	4	0	938.533741	0.0107	0.0750
EDCK[x]SLK	3	0	878.416723	0.0107	0.0750
TK[x]LVKER	1	0	872.544305	0.0107	0.0750
K[x]EVQEAR	0	0	858.455887	0.0107	0.0750
M[x]MGINER	0	0	849.383652	0.0107	0.0750
IIPLK[x]KD	4	0	825.532346	0.0107	0.0750
SFEQKVMK[x]EDNLILR	7	0	1848.976679	0.0107	0.1600
SMAIDK[x]DIRWELIAR	5	0	1815.966450	0.0107	0.1600
NEEEPTK[x]K	6	0	973.471593	0.0106	0.0850
IVAFVGSPIVEDEK[x]NLIR	13	0	1998.114879	0.0106	0.1900
HPK[x]FEEILTR	2	0	1268.687660	0.0105	0.1050
ENQEK[x]ISNNK	4	0	1202.589070	0.0105	0.1050
RFDSEK[x]AGDR	5	0	1179.563192	0.0105	0.1050
SNNIK[x]ENEQKIK	4	0	1443.768084	0.0104	0.1250
EPNK[x]GSYRPYTAK	3	0	1509.757521	0.0104	0.1350
GFICK[x]VVDKDGIR	4	0	1505.802358	0.0104	0.1350
K[x]NVPKLQNVSNFQK	0	0	1642.915408	0.0104	0.1450
WSTAETLTNNK[x]IDRDK	10	0	1890.943464	0.0103	0.1650
NLQVAK[x]SLDKQMVEER	5	0	1886.988302	0.0103	0.1650
SVEISALASK[x]NRLHQLR	9	0	1921.085644	0.0103	0.1750
YACK[x]ILGVVEGQFSRPAK	3	0	2022.071968	0.0103	0.1850
HHVEIIAAGLRENWK[x]YACK	14	0	2294.174130	0.0103	0.1950
LK[x]VLVQGLERVAMLYAYDR	1	0	2236.240084	0.0103	0.1950
MPGTLLPGPGKGYIGDPIK[x]FVR	18	0	2312.271383	0.0102	0.2250
TLEVLYLK[x]MHNNHAK	7	0	1809.955886	0.0100	0.1500
FK[x]LNVYKYR	1	0	1229.692020	0.0100	0.0900
YTLYDQNDTK[x]EWLDKLGDK	9	0	2344.122200	0.0100	0.1900
FSGEK[x]KSLPLQIEVANDCIK	4	0	2275.188107	0.0100	0.2000
LLK[x]VTVSKGVAIDLLEECK	2	0	2114.201970	0.0100	0.1900
MEQK[x]PEVDYSEK	3	0	1481.670742	0.0100	0.1200
E[x]QKPEVDYSEK	0	0	1350.630263	0.0100	0.1100
GVVALVEDK[x]TK	8	0	1157.665530	0.0100	0.1100
E[x]TIDNAETMK	0	0	1150.517549	0.0100	0.1000
IITK[x]EGVETR	3	0	1144.645129	0.0100	0.1000
NLQVAK[x]SLDK	5	0	1114.634566	0.0100	0.1000
LMVEMEK[x]K	6	0	1006.519074	0.0100	0.0800
M[x]SRSYDSR	0	0	1000.439581	0.0100	0.0800
V[x]KAFGR	0	0	676.402010	0.0100	0.0600
LWK[x]R	2	0	601.369985	0.0100	0.0400
RVHVTQEDFELAVAK[x]VLNK	14	0	2195.206144	0.0097	0.1850
WIAK[x]QILDCIVNLSEPAK	3	0	2097.129144	0.0097	0.1750
VYATMQK[x]LQKDLGQVLNK	6	0	2076.140043	0.0097	0.1750
LKVELAK[x]QNLFVPTSDK	6	0	1929.093418	0.0097	0.1650
NAEELSSYQK[x]KLIR	9	0	1677.904901	0.0096	0.1350
WPK[x]IAEIYGSALR	2	0	1502.824477	0.0096	0.1250
NEEK[x]LAEFDK	3	0	1221.587675	0.0095	0.0950
SNNIK[x]ENEQK	4	0	1202.589070	0.0095	0.0950
GNAK[x]FGDGIQIAQLALKHR	3	0	2036.127841	0.0095	0.1800
FHQLKPTRVLTLAMVK[x]R	15	0	2037.203252	0.0094	0.1600
TDELK[x]DANIIYDLEILR	4	0	2033.067988	0.0094	0.1600
AKSAK[x]IVR	4	0	871.560288	0.0094	0.0750
DTALEKYK[x]SYLLQHR	7	0	1863.984208	0.0093	0.1400
VEFKMGNGK[x]MVEISR	8	0	1723.874862	0.0093	0.1400
VMGSGCDAAGTIIK[x]VFHPITK	13	0	2201.133573	0.0093	0.1950
ENAPAIIFIDEIDAIATK[x]R	17	0	2099.126168	0.0092	0.1750
VK[x]VIAATNRVDTLDPALLR	1	0	2064.205418	0.0092	0.1750
YPMDAHK[x]SELEGVEEARR	6	0	2116.000652	0.0092	0.1650
NSIVSKYTQSTNNDDPK[x]K	16	0	2037.996615	0.0092	0.1650
RMPIDFK[x]GFICK	6	0	1510.778788	0.0092	0.1100
K[x]MSAQSCACMVR	0	0	1427.614109	0.0092	0.1100
NK[x]VLVKVHPEGK	1	0	1346.803351	0.0092	0.1100
TKDAVVLGVEK[x]R	10	0	1313.766632	0.0092	0.1100
IQK[x]ENR	2	0	786.434760	0.0092	0.0550
EK[x]WIAK	1	0	773.443537	0.0092	0.0550
M[x]ESLQR	0	0	762.369385	0.0092	0.0550
AAK[x]ASR	2	0	602.349976	0.0092	0.0550
ASK[x]AAR	2	0	602.349976	0.0092	0.0550
K[x]SGNLPDADNSKSDISK	0	0	1774.869635	0.0091	0.1550
EEYVSDPK[x]EQM	7	0	1353.575786	0.0091	0.1000
EIK[x]EVIELPVK	2	0	1295.769988	0.0091	0.1000
LEFIK[x]VIPVEELKEIK	4	0	1926.144056	0.0091	0.1450
V[x]PTFANFHTPIFIAKR	0	0	1858.025287	0.0091	0.1450
SSKSSLELANNAVK[x]SNDIEK	13	0	2133.091236	0.0090	0.1800
VLELRAELDK[x]IGLSK	9	0	1682.992985	0.0090	0.1350
QDPK[x]K	3	0	614.338744	0.0090	0.0450
DQPK[x]K	3	0	614.338744	0.0090	0.0450
ASK[x]ER	2	0	589.318344	0.0090	0.0450
K[x]KSGR	0	0	574.355062	0.0090	0.0450
IDK[x]EDMGSNDKASK	2	0	1536.708913	0.0089	0.1250
ELAAIK[x]EDTEAVLK	5	0	1528.834763	0.0089	0.1250
LFNLEPK[x]ILEEVPLRELR	6	0	2207.267680	0.0089	0.1600
K[x]MSAQSCACMVRTLLYGK	0	0	2103.009638	0.0089	0.1600
Q[x]SRQETQYK	0	0	1166.567944	0.0089	0.0800
EWLDK[x]LGDK	4	0	1102.565823	0.0089	0.0800
T[x]IDNAETMK	0	0	1021.474961	0.0089	0.0800
IDELVSNNEK[x]IWK	9	0	1586.830346	0.0088	0.1150
RHNFVGLFVELSK[x]LLVK	12	0	1998.177753	0.0088	0.1500
SLEK[x]TLVPYLRISQAVR	3	0	1972.146846	0.0088	0.1500
QNLFVPTSDKEK[x]ASFAR	11	0	1937.000583	0.0088	0.1500
K[x]TLVAHAVLKVGSALVGSQTK	0	0	2106.252365	0.0088	0.1850
SLPLQIEVANDCIK[x]WAIKEK	13	0	2354.266687	0.0088	0.1750
ALQDYK[x]PELASDPIIR	5	0	1827.972976	0.0088	0.1400
EMKK[x]DSESTEEK	3	0	1439.644921	0.0088	0.1050
HRENK[x]IQR	4	0	1079.594768	0.0088	0.0700
LRLLK[x]MQR	4	0	1056.658947	0.0088	0.0700
S[x]RQETQYK	0	0	1038.509372	0.0088	0.0700
GYSK[x]PNER	3	0	949.461699	0.0088	0.0700
EDIYK[x]FVTVQDLDEMQVDV	4	0	2285.077226	0.0087	0.1650
VGIKPPK[x]GVLLYGPPGTGK	6	0	1877.113761	0.0087	0.1650
K[x]GEKVEDAPENNSFR	0	0	1718.822296	0.0087	0.1300
IHAYVK[x]VLTLSLMEELHK	5	0	2123.181179	0.0086	0.1550
LK[x]PLIEK	1	0	839.547996	0.0086	0.0600
CSPSATLTHRTMTEK[x]AR	14	0	1945.946117	0.0085	0.1450
K[x]IEFPPPSAEARAEILR	0	0	1923.057703	0.0085	0.1450
GVLLYGPPGTGK[x]TMLVK	11	0	1729.979978	0.0085	0.1450
VNLYK[x]FREER	4	0	1352.720019	0.0085	0.0850
K[x]IEFPSYRDR	0	0	1309.677823	0.0085	0.0850
SLDK[x]QMVEER	3	0	1233.602276	0.0085	0.0850
T[x]IDNAETMKK	0	0	1149.569917	0.0085	0.0850
NK[x]LLKVTVSK	1	0	1128.722984	0.0085	0.0850
VVLKNK[x]GTMK	5	0	1116.668841	0.0085	0.0850
GFICKVVDK[x]DGIR	8	0	1505.802358	0.0085	0.1100
SAELYKNPK[x]ADPLDER	8	0	1844.926754	0.0084	0.1350
SSSDMAYTSMFK[x]GNQK	11	0	1780.775938	0.0084	0.1350
RFFPYYVYTTVAGIDK[x]EGK	15	0	2253.146903	0.0084	0.1600
K[x]MAIDDDINWEELAR	0	0	1817.861714	0.0083	0.1250
DLGQVLNK[x]YVQVEQR	7	0	1787.952910	0.0083	0.1250
IDTVIK[x]LVDHSFDEK	5	0	1757.919882	0.0083	0.1250
LIDASTVK[x]HVFPITK	7	0	1667.960960	0.0083	0.1250
VETAVLSTTVK[x]AQAR	10	0	1572.883440	0.0083	0.1250
YKVNLYK[x]FR	6	0	1229.692020	0.0083	0.0750
M[x]IDDQR	0	0	776.348650	0.0083	0.0500
NK[x]PDER	1	0	757.371829	0.0083	0.0500
K[x]HGQLK	0	0	709.423471	0.0083	0.0500
DDLSGAEIK[x]AIVSEAGLLALR	8	0	2140.173842	0.0083	0.1750
LIIPSDDALRTNAIVMK[x]DIR	16	0	2253.251374	0.0082	0.1650
LENVKIYADLK[x]INEDSK	10	0	1991.057425	0.0082	0.1400
LK[x]VELAKQNLFVPTSDK	1	0	1929.093418	0.0082	0.1400
YEYQKLK[x]ESQLVDK	6	0	1769.919882	0.0082	0.1150
LCIHKNK[x]LTNDETR	6	0	1740.894015	0.0082	0.1150
D[x]YTMAQPEFFKAVR	0	0	1701.818400	0.0082	0.1150
NAEELSSYQKK[x]LIR	10	0	1677.904901	0.0082	0.1150
LDRK[x]IEFPSYR	3	0	1422.761881	0.0082	0.0900
LILVDDEKTSWIYK[x]NK	13	0	1964.061785	0.0081	0.1300
AK[x]WSTAETLTNNKIDR	1	0	1846.953636	0.0081	0.1300
K[x]EEMVMLK	0	0	1006.519074	0.0081	0.0650
K[x]VAQTTYK	0	0	937.523235	0.0081	0.0650
SSK[x]DISSK	2	0	850.439569	0.0081	0.0650
AIEGK[x]IAR	4	0	856.513006	0.0081	0.0650
NVPK[x]LQNVSNFQK	3	0	1514.820452	0.0081	0.1050
DIGK[x]VVDKCFGIK	3	0	1477.796212	0.0081	0.1050
EKASK[x]GSNDDEMK	4	0	1437.640504	0.0081	0.1050
V[x]SPTGQITSTSAR	0	0	1303.673128	0.0081	0.1050
LNQQSVLLPLLK[x]DNIAHR	11	0	2071.190103	0.0081	0.1450
LDDMSLIK[x]EDCEAATDPLLK	7	0	2276.091491	0.0080	0.1600
LDRK[x]LEFPLPNEEAR	3	0	1825.968559	0.0080	0.1200
EWLDKLGDK[x]GPAAAR	8	0	1625.852476	0.0080	0.1200
LISGK[x]LDEAR	4	0	1100.618917	0.0080	0.0800
LRNK[x]R	3	0	685.434703	0.0080	0.0400
LVK[x]ER	2	0	643.401675	0.0080	0.0400
K[x]DLVR	0	0	629.386026	0.0080	0.0400
SGKK[x]R	3	0	574.355062	0.0080	0.0400
GK[x]LVR	1	0	571.380549	0.0080	0.0400
LVK[x]GR	2	0	571.380549	0.0080	0.0400
LGVK[x]R	3	0	571.380549	0.0080	0.0400
LGVKPPK[x]GCLMFGPPGTGK	6	0	1940.037500	0.0079	0.1500
QGSATVGLVSKTHAVLVALK[x]R	19	0	2134.258512	0.0079	0.1650
WSELRK[x]R	5	0	973.545700	0.0079	0.0550
WAIK[x]EKR	3	0	929.544639	0.0079	0.0550
IIPLKK[x]D	5	0	825.532346	0.0079	0.0550
EAVLK[x]LK	4	0	799.516697	0.0079	0.0550
LLK[x]PRVNNR	2	0	1108.682852	0.0078	0.0700
K[x]DLVRNFGR	0	0	1103.619920	0.0078	0.0700
FMLKLGVK[x]R	7	0	1090.668450	0.0078	0.0700
LNFSSLK[x]MK	6	0	1066.584449	0.0078	0.0700
NHASIDK[x]MK	6	0	1042.522913	0.0078	0.0700
VEFK[x]MGNGK	3	0	1008.506203	0.0078	0.0700
KGTK[x]TSETNDR	3	0	1235.610532	0.0077	0.0850
EYLEKNWK[x]EGLSR	7	0	1650.836493	0.0077	0.1000
TEPK[x]AVDEEMKVR	3	0	1530.771118	0.0077	0.1000
TITDGK[x]IYVEVER	5	0	1521.803799	0.0077	0.1000
V[x]KAFGRVYATMQK	0	0	1497.812531	0.0077	0.1000
EEMMNSIQQAVAK[x]	12	0	1477.690428	0.0077	0.1000
IDELVSNNEK[x]IWKVMCK	9	0	2105.064830	0.0076	0.1300
GTPGYGPLGVLPK[x]VGIR	12	0	1679.972193	0.0076	0.1300
YTLYDQNDTKEWLDK[x]LGDK	14	0	2344.122200	0.0076	0.1450
LGDGVLRPYK[x]VGVILESQR	9	0	2098.189768	0.0076	0.1450
EMK[x]KDSESTEEK	2	0	1439.644921	0.0075	0.0900
CGSPYIIEDSK[x]K	10	0	1395.670349	0.0075	0.0900
D[x]RQEQR	0	0	830.399437	0.0075	0.0450
AERK[x]AR	3	0	729.424532	0.0075	0.0450
LYFYYILFFEK[x]CNR	10	0	1974.970140	0.0075	0.1050
LAVNENLASSK[x]SSM	10	0	1449.713272	0.0075	0.1050
ASK[x]ERAER	2	0	945.499144	0.0075	0.0600
VIGSELVQK[x]YVGEGARMVR	8	0	2090.130540	0.0074	0.1400
EKQNTPVLFDSK[x]EAVLK	11	0	1945.051948	0.0074	0.1250
FQDILLGAGQAIK[x]AGNR	12	0	1770.973979	0.0074	0.1250
IDRK[x]ILFENPDEATK	3	0	1787.941677	0.0073	0.1100
DSESTEEK[x]EAQAVQR	7	0	1705.775405	0.0073	0.1100
FGDGIQIAQLALK[x]HR	12	0	1665.931391	0.0073	0.1100
SQEEAIENIK[x]CTR	9	0	1576.751442	0.0073	0.0950
LVPYLTKLESK[x]QR	10	0	1573.919099	0.0073	0.0950
E[x]MIAAQGIDEEDR	0	0	1475.656153	0.0073	0.0950
ELEAMK[x]LLRPR	5	0	1354.775421	0.0073	0.0800
GVVALVEDK[x]TKSVALGGITK	8	0	1984.156741	0.0072	0.1450
IDRDK[x]LVLK	4	0	1098.676036	0.0072	0.0650
LAAEDHK[x]FVIHQEENK	6	0	1906.953636	0.0072	0.1150
IDKNTWNSTLETAK[x]AK	13	0	1818.947489	0.0072	0.1150
K[x]FFAIDTANPIPVFTH	0	0	1816.951123	0.0072	0.1150
VVGSEFVQK[x]YLGEGPR	8	0	1763.920551	0.0072	0.1150
QEYALALQK[x]WDLSR	8	0	1719.894338	0.0071	0.1000
YYLPK[x]GK	4	0	867.485399	0.0071	0.0500
K[x]KAQSGPDASAK	0	0	1186.630541	0.0071	0.0850
QNLFVPTSDK[x]EKASFAR	9	0	1937.000583	0.0071	0.1200
KPPVQPLAYK[x]SATPFRK	9	0	1927.104259	0.0071	0.1200
SSLELANNAVK[x]SNDIEK	10	0	1830.932231	0.0071	0.1200
ATAIGK[x]SSTAAKTFLEK	5	0	1722.951515	0.0071	0.1200
VTQKKPPVQPLAYK[x]SATPFR	13	0	2255.278912	0.0070	0.1400
FIVK[x]ASSGPR	3	0	1060.602876	0.0070	0.0700
LEK[x]VR	2	0	643.401675	0.0070	0.0350
GTK[x]RR	2	0	616.376858	0.0070	0.0350
T[x]EVLK	0	0	588.348247	0.0070	0.0350
SGK[x]KR	2	0	574.355062	0.0070	0.0350
VYATMQKLQK[x]DLGQVLNK	9	0	2076.140043	0.0069	0.1250
ENEQKIK[x]TLSMEK	6	0	1576.812980	0.0069	0.0900
AVNARALTCK[x]MPGTLLPGPGK	9	0	2151.165540	0.0069	0.1450
K[x]DSESTEEKEAQAVQR	0	0	1833.870361	0.0069	0.1100
GYSKPNERATK[x]QSK	10	0	1592.826990	0.0068	0.0950
D[x]VPTFANFHTPIFIAKR	0	0	1973.052225	0.0068	0.1150
HPK[x]FEEILTRLR	2	0	1537.872820	0.0067	0.0800
EIQDEK[x]EAEAAR	5	0	1387.657871	0.0067	0.0800
IINRDIGK[x]VVDK	7	0	1368.808828	0.0067	0.0800
K[x]VAQTTYKK	0	0	1065.618191	0.0067	0.0600
FDSEK[x]AGDR	4	0	1023.462090	0.0067	0.0600
ETTEK[x]K	4	0	734.380997	0.0067	0.0400
MYGGVREPLK[x]EVVQFVGSR	9	0	2150.130540	0.0066	0.1250
AQSGPDASAK[x]LPTVIPTTR	9	0	1909.026796	0.0066	0.1250
SLDK[x]QMVEERVLK	3	0	1573.849698	0.0065	0.0850
KDKPK[x]YEPPVPTR	4	0	1553.856502	0.0065	0.0850
NAYVINLK[x]QIAKFVVSLGER	7	0	2261.289476	0.0065	0.1300
FRKLGVK[x]PPK	6	0	1168.744388	0.0065	0.0650
YEYQK[x]LKESQLVDK	4	0	1769.919882	0.0064	0.0900
EK[x]VLKTK	1	0	844.538158	0.0064	0.0450
NKHCLIK[x]MNHGTTTLAFR	6	0	2141.098527	0.0064	0.1150
K[x]DYTMAQPEFFKAVR	0	0	1829.913356	0.0063	0.0950
WK[x]ALERQLEMLDLQEGFIK	1	0	2346.240476	0.0063	0.1200
HGGYK[x]PTDKHKTDLNHENLK	4	0	2331.171880	0.0063	0.1250
GQYSTVGK[x]VAVGQQYR	7	0	1739.895399	0.0063	0.1000
IQK[x]ENRHK	2	0	1051.588622	0.0063	0.0500
TLSK[x]ESAR	3	0	890.482099	0.0063	0.0500
DECK[x]QDIMFELGLLQER	3	0	2123.002624	0.0062	0.1050
HHFYAK[x]IDRPAQVISFK	5	0	2056.100568	0.0062	0.1050
SWIGAYLAK[x]IPER	8	0	1502.824477	0.0062	0.0800
GGDWERK[x]NR	6	0	1116.542400	0.0061	0.0550
MK[x]SDINAHK	1	0	1042.522913	0.0061	0.0550
GEK[x]VEDAPENNSFR	2	0	1590.727340	0.0061	0.0850
EEFAEK[x]AVSVIQAR	5	0	1575.825595	0.0061	0.0850
NIK[x]AMDLGELETFQLLNTR	2	0	2205.146246	0.0061	0.1150
LLKVTVSK[x]GVAIDLLEECK	7	0	2114.201970	0.0061	0.1150
VGIK[x]PPKGVLLYGPPGTGK	3	0	1877.113761	0.0061	0.1150
TTSNICHRLNADVLGQLIK[x]K	18	0	2280.237118	0.0060	0.1200
K[x]HFEQVINEK	0	0	1270.666925	0.0060	0.0600
EDALFK[x]NEEK	5	0	1221.587675	0.0060	0.0600
FK[x]TNHGNPFM	1	0	1191.549460	0.0060	0.0600
INYK[x]K	3	0	664.390778	0.0060	0.0300
SVQPTAKTVQK[x]VETAVLSTTVK	10	0	2314.310659	0.0059	0.1300
KSGFEK[x]IDLTR	5	0	1292.708787	0.0059	0.0650
K[x]SGFEKIDLTR	0	0	1292.708787	0.0059	0.0650
K[x]EAGFIDDILIITPASK	0	0	1830.013777	0.0059	0.1000
NHASIDK[x]MKSLSEQYTER	6	0	2136.026865	0.0058	0.1050
DK[x]PKYEPPVPTR	1	0	1425.761546	0.0058	0.0700
EAEAAK[x]DEQIEK	5	0	1359.651724	0.0058	0.0700
VGK[x]SAVIKTSTR	2	0	1245.740419	0.0058	0.0700
SAK[x]IVR	2	0	672.428222	0.0058	0.0350
LDVAK[x]RVDMYASDLAQISR	4	0	2150.115282	0.0058	0.1100
ALGNFVASVLARLALTK[x]PK	16	0	1968.188317	0.0058	0.1100
LNDPEDK[x]YEALSK	6	0	1520.735782	0.0058	0.0750
EK[x]ASKGSNDDEMK	1	0	1437.640504	0.0058	0.0750
LGDNNIADWPQVEYLVGK[x]NR	17	0	2300.154836	0.0058	0.1150
NYPLILYLVEGNGQTAK[x]RSR	16	0	2291.238503	0.0058	0.1150
THAVLVALK[x]RNAEELSSYQK	8	0	2256.222519	0.0058	0.1150
GVVALVEDKTK[x]SVALGGITK	10	0	1984.156741	0.0058	0.1150
GDVAASILDK[x]YRTGIATMLTR	9	0	2251.199340	0.0057	0.1200
QIK[x]EIKEVIELPVK	2	0	1665.007573	0.0057	0.0800
SK[x]VLDVR	1	0	815.486459	0.0057	0.0400
HEDALAK[x]LGATLAQGIIDAGGR	6	0	2176.159922	0.0057	0.1250
MPIDFK[x]GFICKVVDK	5	0	1795.936398	0.0057	0.0850
IDRK[x]IEFPPPSAEAR	3	0	1724.920885	0.0057	0.0850
YYK[x]DGIYDLLHACVDR	2	0	1999.946105	0.0056	0.0900
EYLEK[x]NWK	4	0	1108.555260	0.0056	0.0450
CVVHLNDASVAAK[x]LLMK	12	0	1868.001115	0.0056	0.0950
EGK[x]VTFFYTDYIGVYAPR	2	0	2125.051948	0.0056	0.1000
DQIGEEK[x]TILQSLLQRAR	6	0	2097.154110	0.0056	0.1000
ARLTQLLSQIK[x]EEQGDIK	10	0	2069.147964	0.0056	0.1000
NYPLILYLVEGNGQTAK[x]R	16	0	2048.105376	0.0056	0.1000
EAEAAKDEQIEK[x]IDTVIK	11	0	2029.057817	0.0056	0.1000
EDLTDEEK[x]AASIAVEDEK	7	0	1990.921782	0.0056	0.1000
FMLK[x]LGVKR	3	0	1090.668450	0.0056	0.0500
EALEK[x]TEEK	4	0	1075.539667	0.0056	0.0500
LLK[x]LEEAMK	2	0	1073.615413	0.0056	0.0500
SSSDMAYTSMFKGNQK[x]VVK	15	0	2107.007711	0.0055	0.1050
VSGSELVQK[x]YIGEGSRMVR	8	0	2094.089070	0.0055	0.1050
EHFK[x]ELVSKASPIAGSEGK	3	0	2013.053008	0.0055	0.1050
QQEADGIIK[x]ELNNDLDPTLR	8	0	2281.154893	0.0055	0.1100
ILSTLDRELLK[x]PSASVALQR	10	0	2209.279304	0.0055	0.1100
TLVAHAVLK[x]VGSALVGSQTK	8	0	1978.157410	0.0055	0.1100
VPFTAAITITGVK[x]TSTGGPK	12	0	1945.088332	0.0055	0.1100
SRK[x]VAQTTYK	2	0	1180.656362	0.0055	0.0550
TELFK[x]ASTSAK	4	0	1181.629146	0.0055	0.0600
K[x]AQSGPDASAK	0	0	1058.535585	0.0055	0.0600
DEK[x]SGVKLENVK	2	0	1344.724827	0.0054	0.0650
LILVDDEK[x]TSWIYK	7	0	1721.923907	0.0054	0.0750
LK[x]PLIEKGGDWERK	1	0	1667.935808	0.0054	0.0750
VDAQDFLK[x]VAETRR	7	0	1646.873938	0.0054	0.0750
QTGQYYGGLK[x]LCVDR	9	0	1756.856570	0.0053	0.0800
K[x]ASLLTREDLTDEEK	0	0	1746.899873	0.0053	0.0800
RQGITEAYNQK[x]AVEK	10	0	1733.905962	0.0053	0.0800
ELAAIK[x]EDTEAVLKR	5	0	1684.935865	0.0053	0.0800
IRIAYASVVYIADK[x]YK	13	0	1872.050830	0.0053	0.0850
VVK[x]VDAQDFLKVAETR	2	0	1817.004608	0.0053	0.0850
IKILFSDVK[x]AMTTGLR	8	0	1792.027986	0.0053	0.0850
MVCK[x]IWKSDEINEVLNK	3	0	2105.064830	0.0053	0.0900
IIRGAIESYK[x]VVDASIVSK	9	0	2047.167638	0.0053	0.1000
YEAKAIGSGSEPAK[x]SELVK	13	0	1963.026127	0.0053	0.1000
DCISGWGCVVYVITADK[x]CIK	16	0	2343.106032	0.0052	0.1050
MNSTEEIDLYNRWK[x]ALER	13	0	2267.100359	0.0050	0.0900
ENRHK[x]FQDILLGAGQAIK	4	0	2037.111857	0.0050	0.0900
FGDGIQIAQLALK[x]HRENK	12	0	2037.111857	0.0050	0.0900
LVSK[x]TSFLTNASNNLAIR	3	0	1948.074078	0.0050	0.0900
ASRPGAAAKLDGK[x]DELWK	12	0	1912.016567	0.0050	0.0900
QVK[x]REVGCIGNIVER	2	0	1755.941297	0.0050	0.0750
K[x]IFTIHTSK	0	0	1073.623277	0.0050	0.0450
DGLEDDMPALADEEFEK[x]MDR	16	0	2324.977588	0.0050	0.1000
IDELVSNNEKIWK[x]VMCK	12	0	2105.064830	0.0050	0.0850
GMALGSANEK[x]IEASKGLIDR	9	0	2059.073086	0.0050	0.1000
ATTVK[x]DTMNVDINAIKK	4	0	1860.997805	0.0050	0.0850
KDSESTEEK[x]EAQAVQR	8	0	1833.870361	0.0050	0.0800
DISSK[x]SPSGNDALNDKK	4	0	1774.869635	0.0050	0.0850
STMLEKIK[x]ENQEK	7	0	1576.812980	0.0050	0.0650
KDK[x]PKYEPPVPTR	2	0	1553.856502	0.0050	0.0650
ASKGSNDDEMK[x]IDK	10	0	1536.708913	0.0050	0.0700
QNLFVPTSDK[x]EK	9	0	1404.724827	0.0050	0.0600
LMVEMEK[x]KLEK	6	0	1376.740675	0.0050	0.0550
KNEEK[x]LAEFDK	4	0	1349.682631	0.0050	0.0550
LNADVLGQLIK[x]K	10	0	1310.792119	0.0050	0.0600
E[x]TIDNAETMKK	0	0	1278.612505	0.0050	0.0550
YFATLQKSK[x]R	8	0	1240.692746	0.0050	0.0500
Y[x]FATLQKSKR	0	0	1240.692746	0.0050	0.0500
HSTFIITK[x]RK	7	0	1229.724379	0.0050	0.0500
SSTAAK[x]TFLEK	5	0	1181.629146	0.0050	0.0550
ENWK[x]YACK	3	0	1097.496365	0.0050	0.0400
K[x]ELFDCLK	0	0	1051.537166	0.0050	0.0400
FHQLK[x]PTR	4	0	1025.576998	0.0050	0.0400
LVK[x]ERQAR	2	0	998.598459	0.0050	0.0400
DTALEK[x]YK	5	0	966.502166	0.0050	0.0400
M[x]DRQEQR	0	0	961.439915	0.0050	0.0350
AVEK[x]LMSR	3	0	932.511289	0.0050	0.0400
WAIKEK[x]R	5	0	929.544639	0.0050	0.0350
TLASLQK[x]R	6	0	915.550117	0.0050	0.0400
EWDSK[x]LK	4	0	904.465390	0.0050	0.0350
LK[x]PQDER	1	0	884.471536	0.0050	0.0350
SLK[x]DECK	2	0	878.416723	0.0050	0.0350
ENAINK[x]K	5	0	815.450075	0.0050	0.0350
LRWK[x]R	3	0	757.471088	0.0050	0.0250
LGVK[x]PPK	3	0	737.479921	0.0050	0.0350
K[x]LRDK	0	0	658.412573	0.0050	0.0250
AK[x]SAK	1	0	503.306720	0.0050	0.0250
LIK[x]K	2	0	500.368591	0.0050	0.0200
KLGVKPPK[x]GCLMFGPPGTGK	7	0	2068.132455	0.0047	0.0950
TLALK[x]YPGGGPGKTAILPVK	4	0	1980.177084	0.0047	0.0950
IAEFHTALESVPDK[x]SLFER	13	0	2188.116331	0.0047	0.0900
AGNRSVMAPLFLHDK[x]YDGR	14	0	2146.074090	0.0047	0.0900
VVSSAIVDK[x]YIGESARIIR	8	0	2075.173785	0.0047	0.0900
LGVK[x]PPKGCLMFGPPGTGK	3	0	1940.037500	0.0047	0.0900
YTSLSEEQKMK[x]SDINAHK	10	0	2108.020718	0.0047	0.0850
QGITEAYNQK[x]AVEKLMSR	9	0	2065.062523	0.0047	0.0850
IIYSDIDVDPVK[x]PEHVGK	11	0	2023.062511	0.0047	0.0850
F[x]RNQYDGDATTWSPQGR	0	0	1997.897911	0.0047	0.0800
LAIEREPPFAPIESAK[x]R	15	0	1923.057703	0.0047	0.0800
L[x]MTEFVDQVDDVVK	0	0	1636.801747	0.0046	0.0650
SAKAK[x]NPMFALSR	4	0	1419.765584	0.0046	0.0600
EGVETRIIPLK[x]K	10	0	1381.829229	0.0046	0.0550
TK[x]DAVVLGVEKR	1	0	1313.766632	0.0046	0.0550
SVQPTAK[x]TVQKVETAVLSTTVK	6	0	2314.310659	0.0045	0.1000
MNGASGAELK[x]GVCTEAGMFALR	9	0	2269.065233	0.0045	0.1000
LMVEMEKK[x]LEK	7	0	1376.740675	0.0045	0.0500
K[x]EVAEADIASK	0	0	1159.608411	0.0045	0.0500
SMRYPMDAHK[x]SELEGVEEAR	9	0	2334.073155	0.0045	0.0900
TLIDK[x]FSGEK	4	0	1136.607685	0.0045	0.0450
EDLTDEEK[x]AASIAVEDEKR	7	0	2147.022884	0.0045	0.0850
GNAKFGDGIQIAQLALK[x]HR	16	0	2036.127841	0.0045	0.0850
QAAKASVVETVTLTK[x]VTQK	14	0	2001.146903	0.0045	0.0850
NK[x]LTNDETR	1	0	1089.541397	0.0044	0.0400
FATLQK[x]SKR	5	0	1077.629423	0.0044	0.0400
NSTNNTK[x]ER	6	0	1062.505347	0.0044	0.0400
NSTEEIDLYNRWK[x]ALER	12	0	2136.059881	0.0044	0.0750
DVPTFANFHTPIFIAK[x]R	15	0	1973.052225	0.0044	0.0750
HTVIK[x]TGLRMISLSYSR	4	0	1961.087952	0.0044	0.0750
NLNAPK[x]FSFISNVRPK	5	0	1831.010363	0.0044	0.0700
T[x]DKYAFSLTTFSPNGK	0	0	1775.872934	0.0044	0.0700
GLGYPEDAIGKTK[x]LVK	12	0	1687.950789	0.0044	0.0700
KANWCDK[x]R	6	0	1076.518495	0.0044	0.0350
QRIQK[x]ENR	4	0	1070.594434	0.0044	0.0350
K[x]QYSAKAK	0	0	922.523570	0.0044	0.0350
F[x]ATLQKSK	0	0	921.528321	0.0044	0.0350
IVKSAK[x]AK	5	0	843.554142	0.0044	0.0350
Q[x]LMTEFVDQVDDVVK	0	0	1764.860319	0.0043	0.0650
VIDGSRPVNRNK[x]LLK	11	0	1708.010698	0.0043	0.0650
VVDASIVSK[x]ALGNFVASVLAR	8	0	2115.205083	0.0043	0.0900
SSK[x]SSLELANNAVK	2	0	1446.767750	0.0043	0.0600
VGIK[x]PPK	3	0	737.479921	0.0043	0.0300
SLQSVGQIIGEVLK[x]QLDSER	13	0	2198.190551	0.0043	0.0850
K[x]LGVKPPKGCLMFGPPGTGK	0	0	2068.132455	0.0043	0.0850
EYLEK[x]NWKEGLSR	4	0	1650.836493	0.0042	0.0550
ENEQK[x]IKTLSMEK	4	0	1576.812980	0.0042	0.0550
K[x]DKPKYEPPVPTR	0	0	1553.856502	0.0042	0.0550
IHSRK[x]MAIDDDINWEELAR	4	0	2311.137804	0.0042	0.0800
S[x]SKDISSKSPSGNDALNDK	0	0	1948.933683	0.0042	0.0800
EDWEK[x]YQKPVDTEEENDK	4	0	2281.002149	0.0042	0.0750
M[x]FRNQYDGDATTWSPQGR	0	0	2128.938390	0.0042	0.0750
LGLDSEESAEYIVAK[x]GIR	14	0	1949.010477	0.0042	0.0750
S[x]SIGTGYDLGLFFSPDGR	0	0	1887.900207	0.0042	0.0750
GDVAASILDK[x]YR	9	0	1306.688052	0.0042	0.0500
S[x]PTGQITSTSAR	0	0	1204.604720	0.0042	0.0500
KK[x]AQSGPDASAK	1	0	1186.630541	0.0042	0.0500
D[x]YDLVR	0	0	779.381332	0.0042	0.0250
K[x]TTEEK	0	0	734.380997	0.0042	0.0250
RLVK[x]GR	3	0	727.481651	0.0042	0.0250
K[x]AMVNIDTIDNKVATTM	0	0	1863.943328	0.0041	0.0700
EDALFKNEEK[x]K	9	0	1349.682631	0.0041	0.0450
K[x]YIPNPVLVIIDVKPK	0	0	1835.128350	0.0041	0.0650
KLEKGQSIDDMIPAQK[x]	15	0	1799.945046	0.0041	0.0650
VSGSELVQK[x]YIGEGSR	8	0	1707.879080	0.0041	0.0650
K[x]VGQYIRQPQNVLVSETLER	0	0	2356.286176	0.0040	0.0800
EIK[x]QIKVMDSLEPTGEIYGK	2	0	2277.192525	0.0040	0.0800
NSSSDMAYTSMFKGNQK[x]VVK	16	0	2221.050634	0.0040	0.0800
N[x]SSSDMAYTSMFKGNQKVVK	0	0	2221.050634	0.0040	0.0800
KLGVK[x]PPKGCLMFGPPGTGK	4	0	2068.132455	0.0040	0.0800
DEVLFNDK[x]PLPIEMK	7	0	1786.917438	0.0040	0.0600
IEASK[x]GLIDR	4	0	1100.618917	0.0040	0.0400
M[x]FMTR	0	0	684.308705	0.0040	0.0200
RK[x]GTK	1	0	588.370711	0.0040	0.0200
KVSTTPANSFELK[x]QYLIQR	12	0	2222.205809	0.0039	0.0750
EK[x]SPAIIFIDELDAIGTKR	1	0	2115.157467	0.0039	0.0750
WDLSK[x]QEALYLAQR	4	0	1719.894338	0.0039	0.0550
YEVGAEYIKK[x]VIAR	9	0	1637.914013	0.0039	0.0550
LQK[x]DLGQVLNKYVQVEQR	2	0	2157.190495	0.0039	0.0700
YK[x]VNLYKFR	1	0	1229.692020	0.0039	0.0350
FATLQKSK[x]R	7	0	1077.629423	0.0039	0.0350
VKAMEVDEK[x]PTER	8	0	1530.771118	0.0038	0.0500
K[x]LEFPLPNEEARVGILR	0	0	1980.115548	0.0038	0.0650
ATSAGPK[x]QTETINWLEK	6	0	1872.958052	0.0038	0.0650
QILDCIVNLSEPAKK[x]SGFEK	14	0	2275.188107	0.0038	0.0750
GK[x]YYPLKSMTEK	1	0	1443.743119	0.0038	0.0450
DEQIEK[x]IDTVIK	5	0	1429.766355	0.0038	0.0450
IDRPAQVISFK[x]K	10	0	1400.813914	0.0038	0.0450
HCLIK[x]MNHGTTTLAFR	4	0	1898.960649	0.0037	0.0600
EK[x]TSNNTNRTNSTDEK	1	0	1837.840123	0.0037	0.0600
RSK[x]VLDVR	2	0	971.587561	0.0037	0.0300
DAVK[x]EAAR	3	0	858.455887	0.0037	0.0300
MNSIVSK[x]YTQSTNNDDPKK	6	0	2169.037093	0.0037	0.0700
DYVIQSDLMSAARK[x]VADLK	13	0	2122.109136	0.0037	0.0700
MPGTLLPGPGK[x]GYIGDPIKFVR	10	0	2312.271383	0.0036	0.0800
AIDLYK[x]EVLNK	5	0	1304.733939	0.0036	0.0400
GGDEWK[x]IEPLK	5	0	1270.655693	0.0036	0.0400
HHFYAKIDRPAQVISFK[x]K	16	0	2184.195523	0.0036	0.0650
HHFYAK[x]IDRPAQVISFKK	5	0	2184.195523	0.0036	0.0650
KEEPK[x]SETLENFTR	4	0	1706.847448	0.0036	0.0500
K[x]FDQLTQALNVAIR	0	0	1615.904510	0.0036	0.0500
LFAYPPK[x]SVQPTAK	6	0	1545.855441	0.0036	0.0500
K[x]SAAAIGTSQLPVR	0	0	1397.798991	0.0036	0.0500
CIK[x]RLVK	2	0	915.568742	0.0036	0.0250
Y[x]FATLQK	0	0	869.464664	0.0036	0.0250
GK[x]YYPLK	1	0	867.485399	0.0036	0.0250
D[x]RGKLVR	0	0	842.508589	0.0036	0.0250
TMTEK[x]AR	4	0	835.422145	0.0036	0.0250
K[x]INANEK	0	0	815.450075	0.0036	0.0250
FIK[x]HADATCVHRLALTK	2	0	1980.072637	0.0035	0.0600
YPMDAHK[x]SELEGVEEAR	6	0	1959.899550	0.0035	0.0600
SSQQGVEGVLIILK[x]IEDTDK	13	0	2171.168421	0.0035	0.0700
YTENIYPPK[x]K	8	0	1251.649881	0.0035	0.0350
YFATLQK[x]SKR	6	0	1240.692746	0.0035	0.0350
LQK[x]YQATVMR	2	0	1236.664816	0.0035	0.0350
RK[x]IFTIHTSK	1	0	1229.724379	0.0035	0.0350
K[x]LEGTIDYQK	0	0	1193.629146	0.0035	0.0350
ATPYRGYSK[x]PNER	8	0	1537.763667	0.0035	0.0450
TTQLEEANSK[x]LGYIFGADYPK	9	0	2344.158584	0.0033	0.0700
MGTTITALRYK[x]DGVILAADSR	10	0	2251.199340	0.0033	0.0700
I[x]AIVVNQNWYCANTK	0	0	1792.892954	0.0033	0.0500
KGEK[x]VEDAPENNSFR	3	0	1718.822296	0.0033	0.0500
TRLLENDIK[x]VMK	8	0	1458.822760	0.0033	0.0400
VSAMMSCACQK[x]R	10	0	1427.614109	0.0033	0.0400
GSNDDEMKIDK[x]K	10	0	1378.639778	0.0033	0.0400
KTELFK[x]ASTSAK	5	0	1309.724101	0.0033	0.0400
NKMVCK[x]IWK	5	0	1205.641245	0.0033	0.0300
KK[x]ELFDCLK	1	0	1179.632121	0.0033	0.0300
MPPK[x]EDWEK	3	0	1158.537893	0.0033	0.0300
SSK[x]VYISPK	2	0	1007.565097	0.0033	0.0300
TLSK[x]WR	3	0	789.449683	0.0033	0.0200
TFLEK[x]R	4	0	792.449349	0.0033	0.0200
LESK[x]QR	3	0	759.423863	0.0033	0.0200
SAK[x]GTK	2	0	590.338744	0.0033	0.0200
VRQLIIKEEMMNSIQQAVAK[x]	19	0	2328.265640	0.0032	0.0650
M[x]SSKDISSKSPSGNDALNDK	0	0	2079.974162	0.0032	0.0650
QNTPVLFDSKEAVLK[x]LK	14	0	1929.093418	0.0032	0.0550
DISSKSPSGNDALNDK[x]K	15	0	1774.869635	0.0032	0.0550
GILLYGPPGTGK[x]TLLAR	11	0	1726.014054	0.0032	0.0550
VSPTGQITSTSARSGK[x]K	15	0	1703.916525	0.0032	0.0550
K[x]DKMNFVILCR	0	0	1422.747490	0.0032	0.0350
VIPVEELK[x]EIK	7	0	1295.769988	0.0032	0.0350
IDK[x]EDMGSNDK	2	0	1250.544822	0.0032	0.0350
DLVLALDTPRTAAVNIK[x]VR	16	0	2064.205418	0.0032	0.0600
DSYLIIDK[x]LPSEYDSR	7	0	1912.941734	0.0031	0.0500
SIK[x]GYTLPPHCSRGER	2	0	1856.931459	0.0031	0.0500
DIGK[x]VVDK	3	0	872.496688	0.0031	0.0250
KLGVK[x]PPK	4	0	865.574877	0.0031	0.0250
FRKPIGATWK[x]TTQLEEANSK	9	0	2304.222519	0.0030	0.0600
VISMEK[x]GGNMKEVFR	5	0	1723.874862	0.0030	0.0450
EERFK[x]LNVYK	4	0	1324.713873	0.0030	0.0300
RLLK[x]LEEAMK	3	0	1229.716515	0.0030	0.0300
GTEVEK[x]ITIK	5	0	1116.638983	0.0030	0.0300
GTK[x]TSETNDR	2	0	1107.515576	0.0030	0.0300
TK[x]LVK	1	0	587.400615	0.0030	0.0150
GIMLYGPPGTGK[x]TLCARAVANR	11	0	2302.203711	0.0030	0.0650
FVK[x]LGIDPPKGIMLYGPPGTGK	2	0	2284.265236	0.0030	0.0650
ILPNK[x]VDPLVSLMMVEK	4	0	1925.072882	0.0029	0.0500
VETAVLSTTVK[x]AQARAK	10	0	1772.015506	0.0029	0.0500
EK[x]QNTPVLFDSK	1	0	1404.724827	0.0029	0.0350
DEKSGVK[x]LENVK	6	0	1344.724827	0.0029	0.0350
M[x]SSIGTGYDLGLFFSPDGR	0	0	2018.940686	0.0029	0.0550
SSK[x]DISSKSPSGNDALNDK	2	0	1948.933683	0.0029	0.0550
YPLVTHFRFLK[x]TSK	10	0	1735.977279	0.0029	0.0400
TFANLVSSTLYEK[x]R	12	0	1627.856893	0.0029	0.0400
TSTGGPK[x]LQLNLER	6	0	1512.825929	0.0029	0.0400
VSTKK[x]ILGVAAEDK	4	0	1457.845270	0.0029	0.0400
S[x]SKSSLELANNAVK	0	0	1446.767750	0.0029	0.0400
K[x]RWSLER	0	0	973.545700	0.0029	0.0200
K[x]PRRLLK	0	0	909.623554	0.0029	0.0200
S[x]RSYDSR	0	0	869.399102	0.0029	0.0200
AK[x]TMTER	1	0	835.422145	0.0029	0.0200
DEK[x]SGVK	2	0	761.391895	0.0029	0.0200
IQFCLALHNDSIK[x]SMR	12	0	1931.970877	0.0028	0.0450
ETTEK[x]KIDK	4	0	1090.586949	0.0028	0.0250
KAQSGPDASAK[x]LPTVIPTTR	10	0	2037.121751	0.0027	0.0550
TEPK[x]AVDEEMK	3	0	1275.601607	0.0027	0.0300
K[x]GTKTSETNDR	0	0	1235.610532	0.0027	0.0300
LNFSSLKMK[x]DAVK	8	0	1479.811862	0.0027	0.0350
LRK[x]EVAEADIASK	2	0	1428.793571	0.0027	0.0350
DYGK[x]FLSAMHDLPVR	3	0	1747.871494	0.0027	0.0400
EFHK[x]DMTLEEAEVLILK	3	0	2044.054982	0.0026	0.0450
EEIQK[x]GDGGTDYVCVPK	4	0	1893.877753	0.0026	0.0450
INEDSK[x]LAVNENLASSK	5	0	1830.932231	0.0026	0.0450
LLKLEEAMK[x]ITTDAFTSAGER	8	0	2323.209235	0.0026	0.0550
HIGIATTGFIPDGQHIVK[x]RAR	17	0	2286.270804	0.0026	0.0550
HNFVGLFVELSKLLVK[x]DR	15	0	2113.204692	0.0025	0.0450
QEALSSK[x]TLFTRPIPVRR	6	0	2098.201001	0.0025	0.0450
NSIVSK[x]YTQSTNNDDPKK	5	0	2037.996615	0.0025	0.0450
SLPLQIEVANDCIKWAIK[x]EK	17	0	2354.266687	0.0025	0.0500
QDLADATVETLKAIEGK[x]IAR	16	0	2141.169090	0.0025	0.0500
FIVK[x]ASSGPRYVVGCR	3	0	1794.956220	0.0025	0.0400
LYNKFK[x]TNHGNPFM	5	0	1709.834718	0.0025	0.0350
STELFK[x]NEEEPTKK	5	0	1678.841301	0.0025	0.0350
VIPVEELKEIK[x]QIK	10	0	1665.007573	0.0025	0.0350
VAEK[x]AQINTQEYGR	3	0	1605.811006	0.0025	0.0350
ATLTGMK[x]IDVLFSK	6	0	1522.842826	0.0025	0.0350
K[x]LEFPLPNEEAR	0	0	1441.756460	0.0025	0.0300
E[x]MKKDSESTEEK	0	0	1439.644921	0.0025	0.0300
LPEANFEPLEK[x]R	10	0	1441.756460	0.0025	0.0300
ILFENPDEATK[x]R	10	0	1431.735725	0.0025	0.0300
RGGDEWK[x]IEPLK	6	0	1426.756795	0.0025	0.0300
DYEQFGYFK[x]R	8	0	1351.619643	0.0025	0.0250
FVK[x]LGIDPPK	2	0	1112.659326	0.0025	0.0250
YDKK[x]DLVR	3	0	1035.571243	0.0025	0.0200
KSLK[x]DECK	3	0	1006.511679	0.0025	0.0200
EK[x]SLLAHK	1	0	924.539219	0.0025	0.0200
DSEALK[x]TR	5	0	918.477013	0.0025	0.0200
LAEK[x]WR	3	0	801.449683	0.0025	0.0150
M[x]TEVLK	0	0	719.388726	0.0025	0.0150
QSK[x]ATR	2	0	689.382001	0.0025	0.0150
IVK[x]SAK	2	0	644.422076	0.0025	0.0150
DEK[x]VSEVLNSEDITGIQEK	2	0	2132.048371	0.0024	0.0450
TGPPGPPCGGKFMLK[x]LGVK	14	0	1940.037500	0.0024	0.0450
VLNKGDSGEMSLQKLFK[x]	16	0	1893.002891	0.0024	0.0400
DVEFLHSDK[x]IDTIVK	8	0	1757.919882	0.0023	0.0350
QILDCIVNLSEPAK[x]K	13	0	1726.928669	0.0023	0.0350
TGPPGPPCGGK[x]FMLK	10	0	1542.768616	0.0023	0.0350
IWK[x]SDEINEVLNK	2	0	1586.830346	0.0023	0.0300
LNFSSLK[x]MKDAVK	6	0	1479.811862	0.0023	0.0300
EAVLK[x]LKLELK	4	0	1282.822356	0.0023	0.0250
GYIGDPIK[x]FVR	7	0	1263.697497	0.0023	0.0250
G[x]LGYPEDAIGK	0	0	1118.560737	0.0023	0.0250
D[x]GLEDDMPALADEEFEKMDR	0	0	2324.977588	0.0023	0.0450
CLTDLEDEAPAK[x]DILLDMSR	11	0	2304.097637	0.0023	0.0450
K[x]KELFDCLK	0	0	1179.632121	0.0022	0.0200
VLTLELYK[x]K	7	0	1105.674641	0.0022	0.0200
FDVIVAK[x]GK	6	0	975.575269	0.0022	0.0200
VTVSK[x]GVAIDLLEECK	4	0	1759.938898	0.0022	0.0350
GLGYPEDAIGK[x]TKLVK	10	0	1687.950789	0.0022	0.0350
ETLIFK[x]CIDMFIHK	5	0	1793.920748	0.0021	0.0300
LYNK[x]FKTNHGNPFM	3	0	1709.834718	0.0021	0.0300
DRGK[x]LVR	3	0	842.508589	0.0021	0.0150
AQARAK[x]R	5	0	799.477625	0.0021	0.0150
SAK[x]GTKR	2	0	746.439846	0.0021	0.0150
LSGVVEGIFQK[x]CYAKNEWR	10	0	2283.146914	0.0021	0.0400
EIK[x]PNIRVALRNDSYQLIK	2	0	2269.290536	0.0021	0.0400
M[x]NSIVSKYTQSTNNDDPKK	0	0	2169.037093	0.0021	0.0400
TVQKVETAVLSTTVK[x]AQAR	14	0	2029.153050	0.0021	0.0400
MHNNHAK[x]SLPPEEYDEK	6	0	2037.921346	0.0021	0.0350
M[x]TDKYAFSLTTFSPNGK	0	0	1906.913413	0.0021	0.0350
QILDCIVNLSEPAK[x]KSGFEK	13	0	2275.188107	0.0020	0.0400
GIESEAYESVLDLAK[x]ICDVR	14	0	2266.115004	0.0020	0.0400
VLGVFSEK[x]AQIKILYVNNAK	7	0	2233.283329	0.0020	0.0400
TIPPLTTVKGSDAAPQASK[x]K	18	0	2009.115605	0.0020	0.0400
YYIIMGLQASK[x]LRNK	10	0	1796.997022	0.0020	0.0300
Y[x]TVGQGYTKAAWFEK	0	0	1747.856893	0.0020	0.0300
VEFK[x]MGNGKMVEISR	3	0	1723.874862	0.0020	0.0300
VVGQLLEK[x]LKPLIEK	7	0	1706.070505	0.0020	0.0300
VVTSKLLK[x]PR	7	0	1139.738968	0.0020	0.0200
AK[x]NPMFALSR	1	0	1133.601493	0.0020	0.0200
VVLK[x]NKGTMK	3	0	1116.668841	0.0020	0.0200
SLPLQIEVANDCIK[x]WAIK	13	0	2097.129144	0.0019	0.0350
NTWNSTLETAK[x]AKYASQK	10	0	2040.027522	0.0019	0.0350
EK[x]SPAIIFIDELDAIGTK	1	0	1959.056365	0.0019	0.0350
KVPDK[x]LIDASTVK	4	0	1412.823808	0.0019	0.0250
LVLK[x]EVFLSFHNLVGR	3	0	1870.082797	0.0019	0.0300
YDK[x]KDLVR	2	0	1035.571243	0.0019	0.0150
NWK[x]EGLSR	2	0	988.508981	0.0019	0.0150
Q[x]DRGKLVR	0	0	970.567161	0.0019	0.0150
IHLEK[x]VSK	4	0	952.570517	0.0019	0.0150
AK[x]SAKIVR	1	0	871.560288	0.0019	0.0150
S[x]SKDISSK	0	0	850.439569	0.0019	0.0150
S[x]SSDMAYTSMFKGNQKVVK	0	0	2107.007711	0.0018	0.0350
AIGSGSEPAKSELVK[x]EFHK	14	0	2013.053008	0.0018	0.0350
EAVLKLK[x]LELK	6	0	1282.822356	0.0018	0.0200
N[x]SIVSKYTQSTNNDDPK	0	0	1909.901659	0.0018	0.0300
GGLGYPEDAIGKTK[x]LVK	13	0	1744.972250	0.0018	0.0300
VYQTEPAGIYNAWK[x]ATAIGR	13	0	2208.132649	0.0018	0.0350
VSGIRK[x]HFEQVINEK	5	0	1782.973979	0.0017	0.0250
LDRK[x]IEIPLPNEVGR	3	0	1747.994380	0.0017	0.0250
WAFAEK[x]QYGYGTQTV	5	0	1747.820509	0.0017	0.0250
IDRK[x]VEFGLPDLEGR	3	0	1742.931448	0.0017	0.0250
LEKGQSIDDMIPAQK[x]	14	0	1671.850090	0.0017	0.0250
N[x]SIVSKYTQSTNNDDPKK	0	0	2037.996615	0.0017	0.0300
VHPEGK[x]YVVDISPDIDIK	5	0	2023.062511	0.0017	0.0300
K[x]ILFENPDEATK	0	0	1403.729579	0.0017	0.0200
YEIDK[x]TLAGVTR	4	0	1364.729913	0.0017	0.0200
FKLNVYK[x]YR	6	0	1229.692020	0.0017	0.0150
F[x]ATLQKSKR	0	0	1077.629423	0.0017	0.0150
K[x]LEETDVAK	0	0	1031.549839	0.0017	0.0150
DIK[x]SMIADK	2	0	1019.532081	0.0017	0.0150
M[x]SSKDISSK	0	0	981.480047	0.0017	0.0150
A[x]ASLLK	0	0	601.379880	0.0017	0.0100
KSLPLQIEVANDCIK[x]WAIK	14	0	2225.224100	0.0016	0.0300
LILVDDEK[x]TSWIYKNK	7	0	1964.061785	0.0016	0.0250
LEFIKVIPVEELK[x]EIK	12	0	1926.144056	0.0016	0.0250
SAELYK[x]NPKADPLDER	5	0	1844.926754	0.0016	0.0250
STELQIGVVEDDK[x]PFR	12	0	1831.931505	0.0016	0.0250
ITTGDRLILTENIK[x]TK	13	0	1815.046470	0.0016	0.0250
FDSEK[x]AGDREVQR	4	0	1535.732760	0.0015	0.0200
DIGKVVDK[x]CFGIK	7	0	1477.796212	0.0015	0.0200
QVK[x]NRDCVGR	2	0	1230.625074	0.0015	0.0150
LDSK[x]NVQLAK	3	0	1114.634566	0.0015	0.0150
GGLGYPEDAIGK[x]TKLVK	11	0	1744.972250	0.0015	0.0250
VIPVEELK[x]EIKQIK	7	0	1665.007573	0.0014	0.0200
LGVMYAK[x]NLPNIQR	6	0	1615.886752	0.0014	0.0200
VSTK[x]KILGVAAEDK	3	0	1457.845270	0.0014	0.0200
LK[x]YYEQK	1	0	970.512337	0.0014	0.0100
VLVDK[x]SR	4	0	815.486459	0.0014	0.0100
K[x]ASLLTR	0	0	787.491545	0.0014	0.0100
MATTVK[x]DTMNVDINAIKK	5	0	1992.038284	0.0014	0.0250
QTETINWLEK[x]R	9	0	1416.736060	0.0014	0.0150
DPDDK[x]IVGLTR	4	0	1227.645855	0.0014	0.0150
MGNGK[x]MVEISR	4	0	1220.600502	0.0014	0.0150
AASIAVEDEK[x]R	9	0	1187.614557	0.0014	0.0150
DKPK[x]YEPPVPTRTGR	3	0	1739.931783	0.0013	0.0200
M[x]SSKSSLELANNAVK	0	0	1577.808228	0.0013	0.0200
EDLTDEEKAASIAVEDEK[x]R	17	0	2147.022884	0.0013	0.0250
EHFKELVSK[x]ASPIAGSEGK	8	0	2013.053008	0.0013	0.0250
LREWNQNIK[x]NLSNVVEISGK	8	0	2340.254878	0.0012	0.0250
Q[x]IAIVVNQNWYCANTK	0	0	1920.951525	0.0012	0.0200
YK[x]DAYVYSIVAIARIK	1	0	1872.050830	0.0012	0.0200
M[x]CSPSATLTHRTMTEK	0	0	1849.848383	0.0012	0.0200
VATEK[x]DFLDAVQKVVK	4	0	1788.998462	0.0012	0.0200
VVSSAIVDK[x]YIGESAR	8	0	1692.904567	0.0012	0.0200
DTMNVDINAIK[x]K	10	0	1360.701983	0.0012	0.0150
GTTAVLK[x]EDIYK	6	0	1336.723767	0.0012	0.0150
Q[x]EMK	0	0	534.247157	0.0012	0.0050
AEAGLALSLIVK[x]ALSIEGDDK	11	0	2112.167695	0.0012	0.0250
SNDIEKAIDLYK[x]EVLNK	11	0	1991.057425	0.0012	0.0200
Q[x]EMKKDSESTEEK	0	0	1567.703492	0.0012	0.0150
EDCEAATDPLLK[x]K	11	0	1488.712937	0.0012	0.0150
ASK[x]VLELRAELDK	2	0	1470.840518	0.0012	0.0150
AK[x]WSTAETLTNNK	1	0	1462.741537	0.0012	0.0150
AVILSDTK[x]PVDKK	7	0	1412.823808	0.0012	0.0150
GLGYPEDAIGK[x]TK	10	0	1347.703366	0.0012	0.0150
GK[x]VAVFDSQTQPPVLWFR	1	0	2074.099899	0.0011	0.0200
LMSK[x]VAEKAQINTQEYGR	3	0	2065.062523	0.0011	0.0200
ETTEKK[x]IDK	5	0	1090.586949	0.0011	0.0100
Y[x]FATLQKSK	0	0	1084.591644	0.0011	0.0100
K[x]DSESTEEK	0	0	1051.466899	0.0011	0.0100
SGVK[x]LENVK	3	0	972.560345	0.0011	0.0100
LIK[x]KSSEQANLYER	2	0	1677.904901	0.0011	0.0150
ASAGPLIASQTVK[x]K	12	0	1369.792844	0.0011	0.0150
K[x]VSTTPANSFELKQYLIQR	0	0	2222.205809	0.0011	0.0200
GIGSYEK[x]QSEVSVGLRFIK	6	0	2096.126503	0.0011	0.0200
GKSALSTLNGFVEELK[x]AEVR	15	0	2147.158527	0.0010	0.0200
GMALGSANEKIEASK[x]GLIDR	14	0	2059.073086	0.0010	0.0200
YTLYDQNDTK[x]EWLDK	9	0	1930.894787	0.0010	0.0150
VVGQLLEKLK[x]PLIEK	9	0	1706.070505	0.0010	0.0150
FVIHQEENK[x]R	8	0	1298.673071	0.0010	0.0100
YYPLK[x]SMTEK	4	0	1258.626702	0.0010	0.0100
QVMEEK[x]LDSK	5	0	1205.596130	0.0010	0.0100
INVK[x]K	3	0	600.395864	0.0010	0.0050
QVMEEKLDSK[x]NVQLAK	9	0	1858.982156	0.0009	0.0150
DFSK[x]TLPPELK	3	0	1273.691742	0.0009	0.0100
TLIDK[x]FSGEKK	4	0	1264.702640	0.0009	0.0100
M[x]CSPSATLTHR	0	0	1259.575014	0.0009	0.0100
MVCKIWK[x]SDEINEVLNK	6	0	2105.064830	0.0009	0.0150
EGK[x]GEIYSFDPVGSYER	2	0	1931.890035	0.0009	0.0150
A[x]TTVKDTMNVDINAIKK	0	0	1860.997805	0.0009	0.0150
IRIGLHDDAYLDVCK[x]YYR	14	0	2269.131265	0.0008	0.0150
VRSEDYLPSK[x]YLDIDISK	9	0	2140.105099	0.0008	0.0150
EAGFIDDILIITPASK[x]EK	15	0	1959.056365	0.0008	0.0150
QGLHK[x]K	4	0	709.423471	0.0008	0.0050
FLLDDFDQQEHIQK[x]SETMK	13	0	2351.110253	0.0008	0.0150
HTELRSFEQK[x]VMK	9	0	1631.845282	0.0008	0.0100
VK[x]AMEVDEKPTER	1	0	1530.771118	0.0008	0.0100
NK[x]ADYYTNICDRER	1	0	1816.816160	0.0007	0.0100
NELEKLNFSSLK[x]MK	11	0	1679.891560	0.0007	0.0100
YEVGAEYIK[x]KVIAR	8	0	1637.914013	0.0007	0.0100
K[x]INVLNFPSANFSK	0	0	1577.856502	0.0007	0.0100
Q[x]DYDLVR	0	0	907.439903	0.0007	0.0050
KDYTMAQPEFFK[x]AVR	11	0	1829.913356	0.0007	0.0100
M[x]SFLELTEVWGKPQK	0	0	1791.922859	0.0007	0.0100
SNPVFAENDEK[x]GEKR	10	0	1718.822295	0.0007	0.0100
C[x]SPSATLTHRTMTEK	0	0	1718.807905	0.0007	0.0100
AMVNIDTIDNK[x]VATTM	10	0	1735.848372	0.0006	0.0100
VLKTK[x]DEGGPAGGLYI	4	0	1616.877294	0.0006	0.0100
QDRGK[x]LVR	4	0	970.567161	0.0006	0.0050
K[x]LARNILK	0	0	954.633783	0.0006	0.0050
LLK[x]VTVSK	2	0	886.585106	0.0006	0.0050
EDWEKYQK[x]PVDTEEENDK	7	0	2281.002149	0.0006	0.0100
NHASIDKMK[x]SLSEQYTER	8	0	2136.026865	0.0006	0.0100
MNSIVSK[x]YTQSTNNDDPK	6	0	2040.942138	0.0006	0.0100
TPNDTQKYSNDK[x]SIVNSM	11	0	2040.942138	0.0006	0.0100
WRDATDDK[x]R	7	0	1161.552629	0.0006	0.0050
SAELYK[x]NPK	5	0	1048.555259	0.0006	0.0050
SSKDISSK[x]SPSGNDALNDK	7	0	1948.933683	0.0005	0.0100
TVLQDVEANIAALMQATK[x]QR	17	0	2199.168042	0.0005	0.0100
TYNLISSYIK[x]SVEISALASK	9	0	2186.183345	0.0005	0.0100
SGFEK[x]IDLTR	4	0	1164.613831	0.0005	0.0050
SRTLASLQK[x]R	8	0	1158.683243	0.0005	0.0050
LGDK[x]GPAAAR	3	0	954.524630	0.0005	0.0050
SERDTALEK[x]YK	8	0	1338.677880	0.0005	0.0050
MPFGNTHNK[x]FK	8	0	1319.644415	0.0005	0.0050
LQK[x]DLGQVLNK	2	0	1254.729522	0.0005	0.0050
SNDIEK[x]AIDLYK	5	0	1407.724493	0.0004	0.0050
VVDK[x]DGIREINI	3	0	1369.756460	0.0004	0.0050
FFEKEDVQSLK[x]LK	10	0	1609.871482	0.0004	0.0050
S[x]FLELTEVWGKPQK	0	0	1660.882380	0.0004	0.0050
GGLGYPEDAIGK[x]TK	11	0	1404.724827	0.0004	0.0050
AHILRIHAK[x]SMAIDK	8	0	1702.966393	0.0003	0.0050
SDYYMASTYTK[x]KINVK	10	0	1910.944711	0.0003	0.0050
TFHILEPKEK[x]SLLAHK	9	0	1890.072626	0.0003	0.0050
Q[x]YTVGQGYTKAAWFEK	0	0	1875.915465	0.0003	0.0050
TTMTNGFLAHK[x]LCIHK	10	0	1870.954502	0.0003	0.0050
ATTVKDTMNVDINAIK[x]K	15	0	1860.997805	0.0003	0.0050
SALSTLNGFVEELK[x]AEVR	13	0	1962.042110	0.0003	0.0050
VLNK[x]EHLEADFVTQVAVRR	3	0	2223.212290	0.0003	0.0050
LEEIGVADQYK[x]VSKILEHK	10	0	2198.194577	0.0003	0.0050
TIPPLTTVK[x]GSDAAPQASKK	8	0	2009.115605	0.0002	0.0050
# precursors: 1
Precursor: 2945.6382	3	0.9996	0
YYEQK[x]IR(4)	EVIELPLK[x]NPELFLR(7)	1.7950	2945.6265	138.0681
LIEK[x]LELR(3)	VGPGYVARSSCK[x]IVFR(11)	0.7550	2945.6523	138.0681
K[x]VGQYIR(0)	VELAK[x]QNLFVPTSDKEK(4)	0.6250	2945.6225	138.0681
K[x]YINR(0)	EKSPAIIFIDELDAIGTK[x]R(17)	0.6200	2945.6225	138.0681
IDVLFSK[x]IR(6)	K[x]VTSKLLEQEESAEK(0)	0.5800	2945.6324	138.0681
K[x]YTGLLR(0)	EIIRTSTSSMTAVPK[x]PLK(14)	0.5500	2945.6622	138.0681
ELLK[x]LK(3)	QGITEAYNQKAVEK[x]LMSR(13)	0.5450	2945.6258	138.0681
GVLLYGPPGTGKTMLVKAVANSTAANFIR(-1)	0.5300	2945.6159	--
EAVLK[x]LK(4)	TLLARAVAHHTDCK[x]FIR(13)	0.5250	2945.6636	138.0681
TLLYGK[x]R(5)	EIIRTSTSSMTAVPK[x]PLK(14)	0.5150	2945.6622	138.0681
IDVLFSK[x]IR(6)	KVTSK[x]LLEQEESAEK(4)	0.5150	2945.6324	138.0681
K[x]TELFKASTSAK(0)	EIINRDIGK[x]VVDK(8)	0.5150	2945.6436	138.0681
LNVYK[x]YR(4)	IQDAELAILQK[x]TQNLR(10)	0.5100	2945.6337	138.0681
K[x]VGQYIR(0)	VELAKQNLFVPTSDK[x]EK(14)	0.5050	2945.6225	138.0681
LIEK[x]LELR(3)	FIVK[x]ASSGPRYVVGCR(3)	0.4800	2945.6523	138.0681
IEPLK[x]LK(4)	EVPAVQVTAAFLYNYK[x]R(15)	0.4800	2945.6629	138.0681
SK[x]VLDVR(1)	NKISWYTK[x]IVDELDLR(7)	0.4400	2945.6225	138.0681
AQARAK[x]R(5)	TLLARAVAHHTDCK[x]FIR(13)	0.4250	2945.6245	138.0681
K[x]VGQYIR(0)	EK[x]QNTPVLFDSKEAVLK(1)	0.4200	2945.6225	138.0681
LGDK[x]GPAAAR(3)	IQDAELAILQK[x]TQNLR(10)	0.4200	2945.6297	138.0681
