# Supplementary material for: ECL: an exhaustive search tool for the identification of cross-linked peptides using whole database
Source: BMC Bioinformatics. 2016 May 20;17:217. doi: 10.1186/s12859-016-1073-y (PMC4874008; doi:10.1186/s12859-016-1073-y)
Supplement: Additional file 5 — Kojak’s pre-selection list of PSMs only identified by ECL. (ZIP 5147 kb) [file 12859_2016_1073_MOESM5_ESM.zip › Kojak's pre-selection ranks of ECL only peptides/Kojak's detailed results/aleitner_M1012_004/diagnostic_spectrum_10083.txt]

Scan: 10083	583
175.058823	17
183.218567	22
185.967621	52
187.409286	27
193.210587	9
193.930450	9
195.288620	9
198.173157	42
199.139862	10
201.094223	127
201.976929	16
203.177643	28
211.051422	14
213.206207	13
220.042648	11
221.116592	188
222.008423	20
226.696503	91
227.336990	25
228.103348	19
229.200745	263
230.222473	49
232.185699	24
236.073761	52
237.208832	61
239.230133	6
244.410629	84
245.152939	76
248.110870	45
249.538635	15
250.158981	11
253.431427	26
254.191254	65
256.079559	103
258.324707	65
262.263306	1302
263.305084	34
265.309509	42
271.306213	26
275.494446	63
279.176666	36
281.362000	25
282.205292	10
284.540009	28
290.142029	59
292.320251	21
293.394348	40
294.975403	13
296.886475	49
298.341919	14
302.222656	448
305.390686	20
308.264404	40
309.415588	85
315.052490	49
321.084351	24
322.314270	10
325.268860	9
326.159302	9
327.219849	46
329.329224	25
332.380554	75
333.160889	26
338.200928	6
340.186646	149
341.114075	79
342.089783	17
343.393982	171
344.781250	46
346.982239	27
349.820251	11
351.157532	113
352.108826	25
354.617676	38
355.366272	31
357.298035	209
358.599060	1253
359.373718	245
361.285461	152
361.992981	28
363.410217	31
367.235046	34
371.320190	37
375.247803	4201
376.424255	651
377.387939	49
379.127808	98
381.279785	20
383.432434	24
385.291809	179
386.828003	22
387.479065	42
390.486877	65
391.622803	23
394.458923	79
397.181580	42
398.237488	61
399.332458	68
400.203857	42
401.186157	24
405.398560	9
409.000061	46
409.635376	13
410.269409	83
411.190247	12
413.491760	80
414.973450	76
415.781372	13
419.468079	25
421.251587	16
425.380737	127
426.479614	13
427.408386	88
430.472412	59
431.232971	79
431.887756	37
434.086792	40
438.132324	37
439.342041	47
440.560669	38
442.837585	18
446.315491	65
448.286621	50
449.107361	15
450.151550	29
451.012085	13
452.393799	15
453.254395	40
454.795532	63
455.403992	63
456.339478	17
458.275024	36
464.156860	57
465.406433	97
466.345215	16
467.437744	42
470.195679	161
471.386536	21
472.819824	114
474.434570	195
475.115112	78
475.990356	148
476.826111	14
478.421143	67
480.287231	27
482.373352	94
484.171021	43
485.400452	51
487.153687	68
488.310059	3056
489.439453	749
490.337036	14
492.137878	115
493.448669	221
494.404785	54
495.338196	275
496.268250	16
497.444031	12
498.517822	9
499.386230	118
500.203003	38
501.277344	24
502.675110	75
503.288574	28
503.963562	18
505.571777	94
507.287170	10
508.245056	63
509.519897	42
510.724792	92
511.656738	117
513.227356	240
513.881409	127
516.272095	45
517.604797	152
520.416321	43
522.346130	127
523.446838	112
524.253052	11
525.761658	61
526.439697	38
527.045837	64
529.087341	49
530.008789	65
530.972351	66
532.437683	31
533.471863	92
534.442810	67
535.361145	92
536.478577	55
538.056152	161
539.526794	204
541.210205	134
543.373535	156
544.516541	136
545.549500	246
546.290955	9
547.725403	87
549.037964	704
549.749939	190
552.292419	11
554.007751	146
555.087585	435
555.700562	102
556.820801	54
557.848572	62
558.962341	452
560.283142	120
561.628357	155
562.762085	199
563.902832	850
564.720703	97
565.977783	172
567.032959	1398
568.860779	238
569.722473	572
570.812134	66
571.834656	13
572.969360	2734
573.669128	717
574.620056	216
575.684509	58
576.427185	138
578.524963	114
579.981323	85
580.701294	78
581.446106	473
582.261902	111
583.430481	205
585.243530	631
586.260681	183
587.375427	1037
588.064758	209
589.575989	272
590.712646	2602
591.366394	264
592.130554	179
593.518494	1024
594.539063	146
595.248474	70
596.626770	4511
597.401123	1191
598.493835	433
599.404358	151
600.220947	285
600.980164	118
602.112488	111
603.449280	9293
604.442749	1658
605.393982	983
606.579346	1056
608.111084	748
609.207825	722
610.156616	632
610.961853	416
611.994080	637
612.889160	576
613.710205	652
614.897156	342
615.852356	137
617.430969	2404
618.164978	1563
618.904358	30
619.509094	45
621.342712	48
623.645691	23
629.711487	62
630.944885	143
631.821899	108
634.773865	782
635.657410	18
638.795105	46
640.080078	49
640.791443	73
641.448059	49
642.518677	185
643.174072	56
643.886719	46
647.965210	393
649.402344	115
650.581482	177
653.899963	57
654.939575	48
656.138855	13
657.570190	48
658.329529	109
659.261169	140
660.600220	184
661.425415	20
663.070129	268
665.246033	49
666.843567	2802
668.133362	60
669.077942	38
670.217529	189
671.298645	452
672.741272	6365
673.367737	1142
673.975037	15
674.829590	55
675.981995	167
676.896240	116
678.030273	132
678.974854	124
681.182800	17
683.890198	39
684.508362	19
685.332153	35
686.558716	114
687.254700	196
687.988220	84
689.834778	90
691.217102	7
694.811951	203
695.413391	215
696.464294	92
697.086487	39
698.388733	474
699.321289	223
701.056641	803
701.825195	90
702.619324	86
703.856445	267
704.699768	2028
705.952942	219
707.140564	174
708.333862	367
709.122620	319
710.079346	1559
710.770935	2426
711.590027	248
712.313232	48
713.494385	161
714.670166	345
716.337524	4907
717.411865	1409
718.359070	163
719.955505	69
720.767212	84
721.497131	55
723.329468	42
724.652893	168
725.378296	136
726.202087	26
726.941772	225
727.906433	28
729.533569	239
731.107117	16
732.840515	991
733.820129	153
734.647705	144
735.433655	26
737.306458	35
738.635986	139
739.402771	103
740.511902	157
741.830505	252
742.630005	749
743.933044	295
744.677185	138
745.475586	15
747.865723	1246
748.561951	1338
749.390564	108
750.107605	34
751.897888	148
753.123108	91
754.687500	113
755.789612	611
757.128967	448
758.760254	84
759.382874	89
761.848511	2555
762.487427	832
763.547058	218
765.459900	31
766.203186	114
767.386780	213
768.349060	140
769.869324	323
770.534058	14
771.471741	268
772.408264	32
774.465881	194
775.280640	544
775.902344	256
777.332458	1748
778.454041	208
779.746704	39
780.906677	771
782.268127	78
784.075745	467
784.804199	100
785.627380	34
787.224426	626
788.331909	396
789.605957	60
791.103210	124
793.664185	308
794.292786	99
794.989807	90
795.923035	119
797.899353	107
799.010559	94
800.106873	112
801.218689	182
802.470276	448
803.961731	348
805.001465	147
805.878296	147
806.482788	471
807.221863	167
808.527344	182
810.424255	130
811.605286	46
812.763733	512
813.780945	233
814.901917	158
816.368408	464
818.033386	124
819.356506	516
820.276794	275
821.722107	334
822.642517	443
823.515320	941
824.442688	78
825.066040	13
826.327759	110
827.037903	81
828.174377	254
829.357117	472
830.157593	32
830.776184	32
832.312073	201
833.378235	73
834.397705	34
835.174500	179
836.279724	121
837.810303	230
838.552124	336
840.041626	108
841.142029	182
841.803894	150
842.526062	48
843.424072	58
844.684326	309
845.631592	337
846.341492	109
847.084778	43
848.412109	43
849.463623	141
850.333984	348
851.133850	169
852.744385	30
854.399719	327
855.583801	107
858.774963	4858
859.463318	4876
860.632080	263
861.756531	20
863.461487	9
866.237488	70
867.016113	179
867.873779	59
869.412781	222
870.864807	37
871.675964	52
874.305847	58
875.171570	38
876.875061	76
877.497498	64
878.732117	84
880.131409	461
881.211975	493
882.765442	66
885.663269	1224
886.340149	394
886.967712	57
889.538757	173
890.361877	201
891.965088	104
893.145508	150
894.569580	14840
895.384827	2344
896.399414	80
898.608398	837
899.424133	58
900.822571	80
903.239014	203
906.794189	64
908.523926	61
910.946045	99
911.549622	121
913.600098	21
914.638245	132
915.654297	20
917.238220	73
919.672852	111
921.198914	18
925.485840	37
927.290283	480
930.627258	76
933.938965	27
940.987610	40
941.990723	206
942.729797	63
943.453186	19
949.749207	91
951.076965	2001
951.897522	424
952.565491	35
955.120361	171
955.951172	35
959.588928	32
964.141907	16
970.651611	13
971.770508	35
976.898376	24
981.083740	23
981.831482	35
982.993652	65
983.889832	24
989.064453	55
992.470276	45
994.373230	19
999.612549	287
1000.444336	325
1001.445801	39
1004.580872	31
1007.090576	190
1008.628357	7995
1009.497986	1356
1010.098633	17
1013.369812	31
1014.612122	65
1018.148621	19
1020.022217	16
1021.007629	13
1023.527893	78
1027.481445	35
1029.696167	10
1035.863525	13
1037.387939	7
1038.228882	22
1040.045898	126
1047.294189	23
1048.328491	88
1051.452881	29
1053.079834	66
1057.336182	96
1065.140869	2479
1066.138794	846
1072.419678	21
1075.363525	21
1080.738892	21
1083.990723	95
1099.796143	78
1102.368896	31
1103.666382	47
1108.373779	85
1109.289307	58
1116.573853	17
1119.189209	27
1121.915283	194
1122.677490	11
1137.476074	22
1138.625244	36
1139.864014	23
1146.628418	25
1149.008545	10
1153.436890	12
1155.815552	33
1162.215820	11
1180.024902	21
1191.694946	14
1204.632202	7
1224.071411	54
1231.461548	33
1247.345825	46
1371.611084	31
1417.015259	19
1524.568970	73
1622.023560	23
