# Supplementary material for: ECL: an exhaustive search tool for the identification of cross-linked peptides using whole database
Source: BMC Bioinformatics. 2016 May 20;17:217. doi: 10.1186/s12859-016-1073-y (PMC4874008; doi:10.1186/s12859-016-1073-y)
Supplement: Additional file 5 — Kojak’s pre-selection list of PSMs only identified by ECL. (ZIP 5147 kb) [file 12859_2016_1073_MOESM5_ESM.zip › Kojak's pre-selection ranks of ECL only peptides/Kojak's detailed results/aleitner_M1012_004/diagnostic_spectrum_10751.txt]

Scan: 10751	689
310.403503	5
320.248718	7
324.147095	40
339.233734	14
342.161285	8
344.113281	11
347.235779	67
356.311798	21
357.379608	10
360.078339	4
372.246704	4
374.350067	2
380.220764	5
399.064819	8
400.327179	14
402.245941	14
407.221069	17
408.288940	20
410.258728	64
411.414154	32
414.134888	8
422.006165	8
423.151550	22
425.274017	74
426.337891	3
435.265594	83
436.568237	3
439.430725	30
440.197540	11
442.360229	10
443.395081	13
444.061951	2
447.478516	13
449.445496	12
453.292175	279
454.143188	8
455.160339	15
457.110535	7
458.278442	17
466.598694	16
470.132721	4
471.325104	213
472.252136	19
473.445374	8
475.312866	42
481.261230	5
483.114319	5
484.199219	14
485.150177	24
486.357361	10
491.397980	5
492.675964	7
497.062927	6
498.408325	8
507.414124	17
511.215851	3
513.279236	15
520.237183	22
521.155701	9
522.392822	7
528.184082	6
531.175537	4
537.187256	34
538.296936	4
539.403809	82
547.296753	5
548.389282	101
549.471680	32
556.266235	33
557.046021	19
563.255005	8
565.259766	5
566.299133	71
567.264343	19
568.151733	20
571.540344	15
574.389160	183
575.351807	23
576.490112	10
581.531006	2
582.314270	19
583.274170	4
584.400513	124
585.426697	54
593.650269	13
594.829285	5
596.307983	12
604.199341	18
609.437622	9
613.264099	4
615.786377	3
618.561951	8
621.340210	11
625.061279	4
632.630859	14
636.075256	10
638.244385	5
642.161865	13
643.032532	8
645.197205	4
647.327759	6
647.963196	11
651.151001	11
652.600708	6
657.324463	4
661.417969	28
663.739624	7
664.978516	14
669.120361	13
671.322998	45
675.891785	4
677.658875	26
681.451782	6
685.063110	6
689.331543	197
690.254395	9
693.911621	11
703.215088	10
708.481750	5
711.286255	15
714.673706	3
717.641113	14
718.280029	16
725.366943	11
727.508057	5
731.442505	20
735.408020	21
737.888123	5
741.409546	7
744.453735	10
746.737610	20
748.244629	6
751.742920	10
756.417969	15
758.031799	46
764.368774	7
765.389893	27
766.384399	20
767.512695	66
771.370300	7
774.468079	913
775.378296	285
776.111145	9
776.991455	14
791.498596	12
793.356140	4
794.628662	3
795.703857	4
797.146790	19
800.382507	20
801.824585	18
803.074646	2
811.804321	19
812.544067	34
818.136963	105
819.160645	15
820.835571	31
824.521851	10
827.500122	12
829.180664	14
833.146606	47
841.352173	8
842.296021	15
847.739136	11
849.712769	22
850.389771	25
852.236938	18
855.156006	4
855.934204	17
856.929932	4
858.562378	8
860.605957	4
864.412231	9
870.838501	36
871.731201	25
872.421265	14
875.375122	2
878.379028	14
880.349609	3
881.320190	19
884.333252	16
885.409058	13
886.888428	10
888.492554	1091
889.443970	396
890.580078	49
891.651489	11
892.812500	59
895.179199	32
896.502075	24
897.587769	18
899.794800	13
900.614136	39
901.521851	3
903.341675	20
904.382202	15
905.458374	14
907.481445	22
909.981689	71
910.600708	15
912.444702	63
916.114502	2240
917.959595	5
919.404053	8
920.134277	16
922.730713	8
923.974976	47
924.874146	5
926.014526	20
928.805054	40
929.611450	99
930.243042	111
930.961060	2
934.576660	13
936.598145	11
937.530762	13
938.185181	24
940.185303	9
942.125122	7
947.599365	103
948.679932	27
949.579224	13
951.611328	33
953.470703	472
954.073853	880
955.396362	33
956.178589	10
960.105835	6
960.854126	6
961.478516	20
963.207520	90
964.343750	7
967.712280	76
972.622314	19
974.724976	12
975.586792	9
976.417236	5
977.534546	10
978.253906	22
980.330322	9
982.052368	30
983.460693	18
984.786011	47
986.222412	163
987.138672	106
988.356689	36
990.809326	549
991.809814	32
993.247314	5
993.913818	35
995.484863	48
996.803955	485
998.402344	18
1001.499390	32
1002.658813	6
1005.011475	31
1005.689941	7
1006.476318	57
1007.677490	14
1008.374146	6
1009.612305	34
1010.953491	30
1012.504639	62
1014.259521	10
1018.197266	80
1019.283447	14
1022.721313	18
1025.240234	24
1027.472412	16
1028.446533	44
1030.380371	5
1032.012695	5
1033.267334	55
1034.385742	1158
1035.019897	110
1035.979736	13
1036.953125	17
1037.752075	22
1038.753418	29
1039.953857	24
1041.669678	33
1043.041870	110
1044.247803	94
1045.473511	7
1046.661743	34
1047.423340	13
1048.639771	2
1049.838867	23
1050.594116	54
1051.401489	12
1053.723389	10
1057.167969	10
1059.783936	11
1060.404663	13
1061.146118	11
1061.798706	23
1063.890747	18
1064.804688	36
1065.604004	31
1067.464355	91
1068.244385	13
1069.640869	21
1070.565186	125
1071.933228	31
1072.651855	14
1074.230225	42
1075.243652	48
1077.687012	30
1078.911865	60
1081.142578	19
1082.114014	32
1083.179443	41
1084.744629	7
1086.625488	27
1087.252441	86
1088.707031	86
1089.725342	81
1092.434937	529
1093.287476	36
1095.014526	169
1095.934814	29
1097.382324	39
1098.490112	298
1099.459595	16
1100.981201	61
1101.878174	12
1115.153320	19
1120.649414	7
1121.834961	47
1124.952637	32
1127.877808	18
1130.511230	39
1133.046753	19
1134.612549	4
1135.905640	31
1137.237793	7
1139.310547	19
1142.518433	11
1143.361938	45
1153.454590	26
1156.018311	170
1156.629639	38
1161.468506	55
1162.451050	107
1163.454590	23
1164.325439	65
1165.118164	25
1168.885010	11
1170.942017	33
1177.599609	9
1179.612915	18
1181.235107	6
1182.762695	21
1187.692139	8
1191.110840	56
1192.499390	23
1193.253052	22
1196.180542	9
1196.939209	4
1198.634766	16
1199.805054	12
1200.799072	48
1202.988037	27
1203.807251	5
1206.519775	15
1208.359619	12
1212.030029	94
1212.719116	24
1214.163208	19
1216.727783	53
1217.799927	27
1218.709473	22
1220.082397	14
1221.326904	412
1222.214111	176
1223.142334	9
1225.653564	10
1226.394165	4
1228.558594	24
1229.847290	45
1234.487793	7
1235.251709	17
1238.611084	21
1247.206543	54
1248.022339	20
1249.028442	28
1251.641968	49
1252.283691	7
1253.128662	4
1255.366333	16
1256.634277	61
1259.037842	19
1260.525024	49
1261.399658	34
1263.676880	10
1264.700684	8
1265.863770	33
1268.337402	879
1269.592041	221
1270.488159	10
1271.744507	6
1272.424438	4
1273.224609	56
1274.768433	16
1277.349365	54
1278.338501	470
1279.324219	83
1280.547241	16
1281.779541	72
1283.065552	32
1284.068970	29
1285.905396	44
1286.558960	103
1287.293945	28
1288.970215	21
1291.288330	94
1292.105835	5
1292.821655	6
1296.048950	16
1299.845215	66
1301.146362	39
1302.705566	14
1308.584961	28
1309.473755	36
1310.505371	13
1311.777344	46
1314.081665	7
1317.370728	17
1319.896362	24
1320.806641	17
1321.470825	16
1324.591797	207
1325.459473	199
1327.255371	8
1329.421143	36
1331.060059	4
1334.152954	86
1339.810303	31
1343.886108	13
1345.707886	14
1347.781982	35
1348.464722	14
1350.597534	14
1352.692871	11
1354.317993	14
1354.935059	3
1355.593262	37
1357.043701	32
1359.027222	6
1362.491455	9
1363.958984	252
1364.863647	637
1365.791992	41
1366.869995	12
1367.514038	12
1368.706299	17
1370.026245	47
1373.178833	5288
1373.819702	9889
1374.816040	28
1375.517212	4
1378.463013	68
1379.327637	74
1383.279053	30
1384.163574	10
1385.099609	3
1391.141479	47
1392.251587	67
1392.859985	5
1394.914673	7
1396.441772	10
1397.497925	7
1399.440063	3
1405.361572	7
1407.072632	41
1407.843384	63
1411.270264	3
1413.847656	13
1415.338257	22
1417.405518	5
1419.211914	34
1420.750610	241
1421.770874	63
1424.670776	21
1427.686768	6
1428.292480	78
1430.139038	2211
1431.355591	11
1436.602417	31
1437.882813	30
1438.927734	61
1439.587402	5
1441.410645	22
1442.659424	8
1443.583740	2
1444.491211	25
1446.816040	29
1447.991699	333
1448.682495	36
1450.350464	6
1453.122559	60
1456.869385	4
1459.727417	13
1460.883057	13
1464.097778	72
1464.998169	6
1465.741089	7
1469.324585	15
1473.416870	45
1475.802246	10
1476.770874	9
1478.093262	19
1478.803589	15
1481.577515	8
1483.349976	130
1484.001709	34
1485.035522	226
1486.010620	427
1486.682861	10
1490.316528	6
1491.803345	45
1492.509277	41
1494.270142	603
1494.982788	521
1496.224487	13
1497.628296	22
1499.511353	11
1500.932373	18
1502.872437	24
1504.870728	23
1507.505249	8
1509.303345	61
1511.628906	24
1512.358887	47
1512.992310	21
1513.885132	24
1517.711304	14
1518.583862	28
1521.613037	24
1525.115723	13
1526.958618	8
1529.349121	3
1530.661255	10
1536.305054	43
1541.950073	21
1545.171753	16
1546.745117	6
1549.385620	30
1551.013916	345
1551.929199	28
1553.456787	8
1554.443604	6
1557.534302	5
1559.530518	19
1560.288330	25
1561.142700	30
1562.756104	6
1564.245972	25
1567.603149	35
1568.813110	107
1569.540771	83
1570.774536	17
1573.660522	37
1575.002563	20
1578.173828	246
1578.938599	115
1582.078491	11
1583.378540	58
1584.013428	4
1592.199219	169
1592.944092	26
1597.908569	9
1599.661011	5
1601.944946	7
1603.078247	36
1603.916138	4
1604.563110	12
1605.619141	72
1612.982300	7
1618.362671	7
1625.145020	12
1626.107422	5
1626.805054	12
1631.874878	14
1637.652466	11
1639.394409	5
1640.731689	11
1643.687500	7
1644.822754	13
1645.627930	27
1646.488770	10
1649.027954	10
1650.038452	8
1659.562012	12
1661.464722	7
1665.323853	51
1666.558472	19
1683.609253	9
1685.589478	5
1686.906982	7
1695.620361	4
1699.625854	11
1702.430786	9
1704.732300	19
1707.012451	11
1707.665649	7
1708.945923	11
1710.953735	6
1711.869751	4
1713.406616	8
1716.475220	9
1720.862061	26
1725.112549	10
1725.915283	21
1730.185791	4
1734.822021	24
1736.305298	9
1737.313599	3
1738.095459	6
1739.717163	14
1741.553467	14
1747.203491	10
1753.046143	8
1754.394653	6
1755.947510	3
1756.898804	18
1762.291260	10
1764.778687	3
1765.430054	26
1777.152954	5
1777.973022	12
1780.379639	4
1787.622314	6
1788.825073	9
1789.855713	4
1798.887451	12
1801.387329	9
1804.885132	18
1817.526245	3
1824.731567	19
1826.240601	3
1830.890503	25
1840.740601	2
1841.966675	15
1847.173950	17
1848.614380	6
1849.529175	21
1850.587524	10
1851.555054	6
1853.245361	14
1854.081421	9
1856.681274	7
1858.077881	153
1858.831421	44
1859.938232	3
1861.296021	4
1868.733154	18
1869.530151	8
1876.190186	27
1877.208740	7
1878.206665	6
1882.483643	6
1883.493530	7
1888.951904	7
1891.101685	3
1902.542603	9
1924.684692	5
1928.236084	20
1931.519653	27
1938.171265	14
1939.669189	16
1945.241333	15
1948.845093	3
1950.003540	5
1952.250122	10
1955.302612	28
1955.991577	96
1956.937378	22
1958.286987	3
1960.916382	4
1963.244385	23
1972.037231	130
1973.011108	57
1973.768433	26
1978.397339	7
1980.903198	15
1983.158813	4
1987.535278	5
1988.229614	5
