# Supplementary material for: ECL: an exhaustive search tool for the identification of cross-linked peptides using whole database
Source: BMC Bioinformatics. 2016 May 20;17:217. doi: 10.1186/s12859-016-1073-y (PMC4874008; doi:10.1186/s12859-016-1073-y)
Supplement: Additional file 5 — Kojak’s pre-selection list of PSMs only identified by ECL. (ZIP 5147 kb) [file 12859_2016_1073_MOESM5_ESM.zip › Kojak's pre-selection ranks of ECL only peptides/Kojak's detailed results/aleitner_M1012_004/diagnostic_spectrum_12851.txt]

Scan: 12851	766
272.349243	11
287.133728	12
288.493469	8
290.714569	14
296.302063	16
297.126343	4
299.783325	7
302.225159	12
305.091736	26
306.289795	23
312.249298	5
312.986664	15
319.817230	7
320.502563	22
323.025909	20
327.292786	7
330.345093	13
333.027008	27
336.129395	4
340.960541	21
345.018860	13
347.262329	13
356.295990	20
357.314514	27
358.268097	7
359.240417	23
363.188782	5
365.316498	26
372.235291	9
373.586914	13
375.231476	20
377.124603	117
378.413788	14
380.626434	4
381.294189	6
382.313385	21
390.169495	11
396.469604	13
399.088715	24
400.360718	9
406.210022	5
409.031433	9
411.265259	9
413.323761	6
417.167999	42
418.485291	6
419.311401	9
420.150879	25
421.260986	24
427.214539	9
432.335022	28
433.385681	6
435.442200	15
438.218689	9
439.704163	23
444.717407	32
447.161865	12
451.166809	31
452.204529	5
453.418396	9
454.472412	23
455.380676	38
456.206726	6
463.256226	16
464.623413	8
468.445801	10
469.252991	34
470.527832	26
472.711243	65
473.897156	156
474.632568	18
479.172363	44
480.088074	44
481.349365	9
482.133362	3
483.485718	23
485.252258	24
487.341309	5
489.278625	5
491.307922	548
492.502625	104
493.333679	6
494.302551	10
495.323792	8
496.208191	17
503.129944	6
507.303223	6
512.165039	6
513.389526	4
520.245911	10
521.351074	7
523.262024	38
524.992371	45
526.200195	34
528.492554	12
530.249084	28
531.327637	15
532.636047	26
533.352844	16
534.497437	35
535.514526	13
539.662720	21
541.139099	4
543.168823	44
544.713806	14
553.045410	27
554.488647	13
555.246399	8
557.155212	19
559.100098	15
560.208618	102
561.247742	20
562.328125	16
563.170959	13
564.301392	18
564.993042	8
567.457581	12
569.318665	21
570.532349	8
573.044983	11
575.154053	67
576.280396	48
577.289978	6
578.302795	19
579.657166	5
580.559753	14
581.717834	23
583.447205	45
584.281555	31
585.281006	46
586.316895	17
592.386353	94
593.284851	7
594.436218	3
596.517761	28
599.413635	11
600.336914	10
601.273743	26
602.250916	188
603.339233	25
604.042847	7
605.890869	61
606.600037	29
607.293030	31
608.264587	37
609.525635	28
610.221252	18
612.468933	14
613.189209	5
619.239380	352
620.289307	52
621.463928	30
622.451721	58
623.182373	8
624.717102	28
626.413513	37
627.076538	6
628.153870	11
631.393494	33
635.580444	25
636.457703	38
637.760010	33
638.489258	22
639.822815	12
640.839905	24
641.501892	22
643.410583	124
644.409668	62
645.301636	67
646.661682	54
647.404724	38
648.390442	29
649.462280	41
650.714294	16
653.268005	112
654.067932	64
660.106262	14
662.681763	44
663.855286	29
666.493286	15
670.251404	32
671.263123	213
672.360229	26
676.305725	105
677.258606	54
678.536682	83
681.321411	7
683.346680	7
685.514465	19
686.131775	12
688.177185	307
689.404114	374
690.248901	32
693.340515	18
694.467529	20
695.168152	15
696.527405	43
698.616394	30
704.267029	19
706.277161	3198
707.196594	471
708.222229	19
710.353455	28
711.261475	21
711.976501	32
714.484009	13
715.375183	33
717.476501	33
718.183533	11
719.289612	27
721.565613	84
723.004456	96
723.847839	9
724.655334	25
727.526062	15
732.244202	3
733.346863	25
734.529968	15
735.248840	17
736.245178	72
737.430847	67
739.163879	34
740.249573	125
741.381775	90
742.357605	22
743.746826	149
744.461243	20
747.462769	37
748.238464	13
750.202332	61
750.920959	49
751.816528	130
752.474060	78
753.799011	33
754.734680	17
755.379150	13
756.134888	7
757.269531	332
758.391052	171
759.631104	527
760.543823	789
761.462097	78
762.691284	20
766.428101	15
768.539612	23
770.312195	37
773.804749	23
775.328979	254
776.315369	279
777.430481	61
778.405823	69
779.634460	146
780.839539	21
781.503296	12
782.582581	15
783.407715	27
785.467529	712
786.385925	100
789.056335	47
790.409363	35
791.431580	29
793.284668	1748
794.355957	226
794.994446	31
795.770508	42
796.437317	23
797.540466	10
798.256958	15
800.432922	23
803.292786	26
807.850037	28
808.821106	30
809.567383	12
811.049255	8
813.161194	57
815.558472	228
816.577148	301
817.604309	42
818.845215	29
819.469238	40
820.810120	60
821.495728	155
822.338928	66
823.778015	109
824.718445	75
825.956726	54
828.150696	88
829.002380	62
829.747620	18
830.354797	30
831.498962	16
833.022522	21
834.069763	22
835.159302	47
837.315247	3
840.633484	33
841.989014	748
842.823242	103
844.141602	19
845.128723	60
846.219299	18
847.005554	68
848.469543	48
849.366638	28
850.250183	18
850.969421	21
852.386780	14
853.932983	34
856.178162	27
857.081970	68
857.821106	32
860.893860	41
861.666809	25
862.638611	14
864.780579	73
865.586975	95
866.427795	59
867.564575	73
868.325745	110
869.236694	94
870.428162	51
871.511475	41
872.462708	58
873.092773	112
874.689209	239
875.578918	21
876.395569	175
877.358337	22
878.399902	63
879.246155	44
880.091309	24
881.083801	10
883.001465	12
883.746094	17
885.146240	74
886.661316	64
888.081543	144
889.052917	61
890.142029	47
892.256470	282
893.290771	121
894.463562	315
895.602112	60
896.351807	79
897.357971	97
898.622192	1182
899.499207	40
900.472900	44
901.230408	37
903.274048	29
904.637146	38
906.415588	454
907.346619	153
908.447083	55
909.389038	11
911.141052	111
912.403748	616
913.378479	606
914.392517	260
915.582825	74
916.348328	22
917.867981	116
918.899780	11
920.085693	63
921.044006	69
922.618042	102
923.332642	18
924.474670	201
925.362122	57
926.450928	53
928.723938	19
930.163574	107
931.229919	41
932.402100	45
933.500061	36
934.832214	101
936.232483	72
937.365051	72
938.618591	407
939.489014	63
940.353577	32
942.292786	1463
943.337585	122
944.333923	187
945.300354	119
945.914063	18
947.902039	814
948.664856	241
950.261292	137
951.032532	28
955.884216	11
961.477051	35
963.875916	727
964.498779	399
965.425049	11
968.450684	34
969.397156	22
970.509705	16
971.612305	24
972.317078	194
972.975525	158
974.062683	7
976.300781	9
977.724792	310
978.688049	102
979.443787	103
980.353577	24
983.117676	10
984.186829	9
986.645325	8151
987.530090	82
988.680603	26
989.707275	31
991.421570	6
993.292786	26
994.769775	118
996.014587	15
999.325928	26
1002.607910	16
1004.313904	134
1005.542053	323
1006.401184	306
1007.599670	123
1008.875916	13
1012.157043	14
1013.353455	60
1014.661316	26
1016.760010	88
1018.578918	5
1020.847595	92
1021.516541	4
1022.268616	27
1023.537109	56
1025.022827	36
1025.768555	4
1028.266846	52
1029.412354	58
1030.161255	45
1032.279785	117
1033.613281	85
1034.611572	76
1035.590576	58
1036.674072	11
1043.152222	3420
1044.455566	68
1045.950195	27
1047.265137	10
1049.448853	194
1050.532471	289
1051.517822	88
1052.538818	41
1053.421387	10
1055.439697	8
1056.563965	9
1057.378418	12
1058.306519	18
1060.275024	385
1061.533203	103
1062.405396	9
1063.319336	24
1064.052734	60
1068.577637	32
1072.594238	62
1073.219238	56
1075.866943	31
1077.286377	538
1078.222168	857
1079.320190	214
1080.566650	62
1081.562378	31
1083.453491	22
1084.650391	13
1086.633911	4268
1087.700317	104
1090.443359	10
1091.594727	95
1092.372314	44
1094.544189	28
1095.665527	39
1097.504639	34
1098.642334	8
1099.650879	27
1100.635986	63
1101.398193	12
1102.472900	42
1103.233276	12
1104.439209	53
1105.140381	44
1106.283691	31
1107.570557	37
1108.454346	10
1110.953369	67
1112.060303	40
1112.665283	42
1114.808105	10
1115.838257	11
1117.108154	48
1118.391357	74
1119.165527	20
1121.185303	302
1122.248413	12
1125.610474	63
1127.066650	16
1127.670044	30
1128.790405	32
1129.830078	18
1130.608398	12
1132.097778	28
1132.866089	38
1135.747437	15
1136.879761	70
1138.111206	98
1139.161621	157
1140.733643	7
1142.221924	11
1143.890869	4
1145.665039	26
1146.798462	98
1147.625244	124
1149.366455	487
1150.224976	90
1151.687256	6
1152.879150	45
1154.178467	18
1156.488159	15
1158.927124	18
1162.152222	279
1163.420166	173
1164.585938	33
1165.800293	14
1166.868530	47
1167.643433	67
1168.497559	13
1170.081787	65
1172.718506	14
1173.429443	7
1175.560791	13
1176.503906	41
1177.625854	9
1178.299438	26
1181.010010	42
1181.790771	7
1183.385498	4
1184.973633	125
1185.723389	69
1186.471436	17
1187.122314	21
1188.725708	6
1191.250610	15
1193.328857	27
1194.232178	237
1195.626221	98
1197.858154	18
1199.404541	38
1200.501099	11
1203.091431	68
1204.132935	32
1210.904175	46
1218.076294	42
1219.583252	117
1220.595093	495
1221.577148	124
1222.936279	30
1224.770386	36
1226.411499	7
1227.497559	6
1230.112549	36
1233.741211	30
1234.464478	5
1237.515381	213
1238.348633	142
1239.844482	68
1242.224731	100
1243.096924	119
1243.698975	14
1245.035278	119
1247.952026	39
1248.828491	7
1251.242065	428
1252.152832	212
1254.275391	11
1258.057373	21
1258.715820	20
1259.518799	52
1260.659668	29
1261.642822	45
1262.312622	9
1263.647095	21
1264.664551	24
1267.132690	74
1268.031738	16
1269.076050	148
1270.063599	12
1273.260010	37
1274.401733	121
1275.322144	146
1276.501343	37
1278.278320	4
1280.498413	6
1282.539185	19
1283.679321	27
1285.388184	21
1287.451782	4
1288.088623	18
1289.315308	13
1291.238037	67
1292.242554	24
1293.042969	39
1293.940796	29
1295.532593	54
1297.847534	48
1299.256470	31
1300.125854	54
1302.870972	29
1305.446045	12
1306.771606	7
1308.863892	169
1309.634644	93
1310.821411	41
1311.679321	28
1316.971436	11
1318.745239	15
1320.208374	18
1321.816284	15
1326.504028	19
1328.889771	31
1329.525879	29
1332.766724	9
1333.999390	39
1334.620483	15
1335.797485	14
1336.724731	4
1338.338257	26
1340.331055	13
1341.524292	51
1342.824707	48
1343.611938	19
1345.462036	9
1348.786255	63
1349.463135	25
1351.218506	22
1353.088013	5
1357.436890	125
1361.289429	31
1362.668701	28
1366.336548	350
1367.187012	56
1367.977173	65
1370.502563	28
1371.328491	5
1372.607056	24
1373.565063	16
1374.305054	12
1375.084351	36
1382.099243	30
1383.590210	17
1386.721680	22
1387.697021	23
1388.515991	3
1389.782837	17
1391.616943	9
1392.887085	40
1396.786011	16
1401.363647	4
1402.280640	9
1406.223022	10
1408.476807	34
1412.325439	12
1417.249023	46
1418.526978	16
1420.799316	84
1421.683960	5
1423.826050	36
1429.695801	6
1431.675171	13
1432.472656	12
1444.763550	15
1447.167847	23
1450.486572	12
1453.708130	18
1454.514526	17
1456.242554	11
1465.682373	14
1466.721802	10
1477.792358	21
1484.026245	21
1486.689087	61
1487.730835	12
1494.538086	25
1495.747070	23
1499.647095	21
1500.583862	68
1501.608032	142
1502.700928	54
1503.880615	51
1506.695557	10
1512.375000	32
1517.786011	118
1518.629761	69
1519.541992	232
1520.528687	56
1521.551392	31
1535.685425	14
1538.667725	73
1539.538330	52
1545.206787	21
1553.589722	8
1555.289185	36
1557.417847	23
1569.936890	48
1570.799194	11
1572.847046	10
1575.716187	16
1582.807373	17
1583.659790	31
1590.800049	14
1596.924683	3
1601.697998	24
1619.749878	14
1629.746460	18
1631.045532	16
1632.171021	28
1635.253662	21
1637.592163	17
1638.772705	16
1640.633545	15
1641.540771	5
1646.484009	21
1648.989380	10
1654.346802	54
1655.829346	43
1656.756714	73
1657.770752	144
1658.862427	92
1659.833130	11
1662.995361	8
1676.613647	9
1677.624146	11
1678.248779	13
1683.658081	21
1693.756714	28
1702.009399	26
1712.985229	39
1715.744507	18
1723.036865	37
1727.431396	5
1744.123779	5
1745.542358	15
1746.204712	4
1747.755127	12
1753.849243	9
1755.077026	29
1770.892944	12
1771.908325	35
1775.830444	14
1776.967651	23
1840.156860	6
1848.839233	9
1853.813599	5
1881.627808	23
1928.706909	27
1951.939331	8
1953.637817	7
1954.729614	4
1971.885620	216
1973.011597	199
