# Supplementary material for: ECL: an exhaustive search tool for the identification of cross-linked peptides using whole database
Source: BMC Bioinformatics. 2016 May 20;17:217. doi: 10.1186/s12859-016-1073-y (PMC4874008; doi:10.1186/s12859-016-1073-y)
Supplement: Additional file 5 — Kojak’s pre-selection list of PSMs only identified by ECL. (ZIP 5147 kb) [file 12859_2016_1073_MOESM5_ESM.zip › Kojak's pre-selection ranks of ECL only peptides/Kojak's detailed results/aleitner_M1012_004/diagnostic_spectrum_2135.txt]

Scan: 2135	567
147.222855	303
152.120880	59
153.292313	38
164.369110	17
166.040253	85
168.213409	32
169.229980	84
171.101852	17
175.176407	116
179.251648	24
183.109909	444
184.298096	57
185.169418	293
186.075378	84
187.208817	100
188.811401	8
190.086075	16
191.339752	23
192.251984	32
194.282928	22
200.191559	486
201.252808	14
204.106628	103
205.168442	51
209.140106	29
210.257034	46
211.205963	262
213.067200	667
214.003998	88
215.025085	140
216.054962	12
219.083420	17
220.805923	116
222.177444	209
223.242401	94
223.917114	41
226.132355	65
228.240479	156
229.421173	117
230.312012	36
232.171585	22
237.353455	65
238.245834	16
239.228027	26
240.130127	27
243.264282	38
244.032074	63
245.126862	100
246.399796	36
247.201660	58
248.341904	163
249.273712	64
250.277313	87
251.275101	16
253.164856	15
253.917114	41
257.137268	44
258.102936	210
260.808319	72
262.249573	417
263.340790	98
264.414764	29
265.056213	67
266.119598	27
267.197540	73
268.386444	103
270.207153	49
271.189331	58
275.305756	183
276.321625	583
277.749390	142
279.149170	26
280.974640	295
282.095978	705
283.017120	888
284.135559	336
285.413605	18
286.405731	36
287.193207	91
288.211456	22
289.198181	27
290.038055	22
292.134064	66
294.072144	93
296.105652	68
298.830933	52
300.616516	155
301.433594	245
302.819153	174
303.965607	267
305.075073	217
306.258423	151
307.126648	16
308.593353	100
310.277893	308
311.510101	861
312.376709	243
314.168945	21
316.639008	111
317.364746	210
318.292358	73
319.343231	21
320.885437	632
322.389374	190
323.625244	277
324.497894	165
325.455322	19
327.254700	85
330.017639	313
331.203430	125
332.147552	17
333.231934	51
334.228699	78
335.414398	46
336.508057	69
338.044556	410
338.953674	1493
339.694885	85
341.246765	53
342.219421	126
343.106842	80
344.099487	56
347.377167	3116
348.151855	373
348.839539	177
350.094055	60
352.318817	425
353.136871	181
354.467865	33
356.313721	3971
357.115112	69
358.864929	242
359.907654	86
362.739807	38
364.473572	193
367.037354	193
368.252716	80
369.505310	94
371.172852	17
373.307495	132
374.250000	62
375.234436	143
376.269287	183
377.177094	361
378.199005	239
381.400238	90
383.760193	1695
384.384796	482
385.471313	240
386.326141	90
387.898712	119
389.446259	9094
390.248108	533
391.349670	139
392.198914	118
393.190887	43
394.262848	155
395.228973	106
396.029999	373
396.810699	236
397.669037	308
400.005188	16
401.213989	12
402.924957	130
405.710693	319
406.490875	97
410.874115	661
411.558014	87
412.308502	31
413.341003	161
414.572327	288
415.357269	16
416.681885	434
417.341217	86
418.312531	353
419.556152	208
420.391174	237
422.444244	7994
423.433624	376
424.526978	355
425.586639	472
427.130890	602
428.181213	45008
429.455292	57
430.155365	30
431.768555	232
432.935333	636
433.863678	384
435.037384	237
435.889496	239
437.118774	398
437.878876	1988
438.711914	1194
439.322754	1080
440.107513	340
441.257660	247
441.975067	148
443.222748	84
444.085846	562
445.243011	37
445.978668	93
447.075226	87
448.300140	1019
449.393982	434
450.372375	366
451.899750	1413
452.814178	3290
453.737030	193
455.249115	613
456.242981	409
457.180145	118
458.412262	402
459.419769	176
461.072601	1026
461.690277	209
462.355042	731
463.217407	119
464.135406	222
466.581360	236
467.503510	341
468.295471	858
469.689270	799
470.468445	60
471.781036	1152
473.102875	325
474.217957	387
475.003754	166
476.078949	461
477.496887	1178
478.840637	172
479.511292	102
480.228241	443
481.361633	825
482.333832	243
483.571960	501
484.849060	795
485.734344	753
486.596008	229
487.334412	267
488.373932	1504
489.416473	4373
490.447845	2976
491.642761	1275
492.727997	2007
493.380432	1983
494.334442	1693
495.089447	1685
496.113068	232
497.120880	13032
498.676544	119
499.505463	49
503.995758	52
505.376648	17
510.363373	111
512.217773	2503
513.296448	495
514.203613	325
514.926575	154
515.962708	59
517.318054	319
519.261780	227
520.060547	1073
521.274780	52
523.013672	61
526.422668	319
527.981384	2646
529.137207	89
530.892883	33
531.937988	203
533.646606	666
534.878174	252
536.161682	36
537.118347	139
538.185242	259
539.485840	431
540.534546	159
541.967957	3642
542.999573	205
544.056885	24
545.226257	387
546.324768	148
547.047913	101
547.974548	29
549.492859	63
550.443054	248
551.113220	640
552.445984	20
553.476929	166
554.474060	194
555.428528	452
556.391846	433
557.105347	632
558.153381	298
559.132507	666
560.875549	1619
561.513123	389
562.407471	46
565.160339	34
565.974792	64
567.081848	139
568.706726	176
569.726379	125
571.118347	548
572.235596	311
572.968811	135
574.802185	1673
575.647156	617
576.647766	134
577.596375	2645
578.724304	517
579.879944	63
580.853577	123
582.130920	446
583.631409	6273
584.618469	945
585.802551	34
586.958984	601
587.720032	218
589.046326	197
589.779663	91
591.242004	405
592.375488	364
593.029907	666
593.905457	28
596.402710	145
597.610168	803
598.602478	7002
599.492920	339
600.435852	9
601.344360	54
602.953430	1995
603.916077	1338
605.335327	270
606.907166	504
607.745239	95
608.609863	136
609.444824	143
611.791443	393
612.867737	70
613.853149	574
614.842346	96
616.144653	250
619.572937	499
621.211304	1121
622.116272	752
623.220642	1520
624.681335	1326
625.530579	732
626.283325	571
627.346741	532
629.752380	190
630.921936	735
631.567078	7533
632.252014	1692
633.106567	982
634.172974	455
634.913452	208
636.089172	609
637.039734	613
637.771484	306
638.742126	705
640.399109	4522
641.415100	1919
642.428711	346
643.357361	110
644.375732	150
645.062073	45
646.297241	1398
647.064758	2998
647.920593	1235
648.784973	135
650.415222	9
651.283691	22
652.286011	14
653.075256	106
655.624939	16127
656.437012	2089
657.043640	691
657.960815	500
658.864319	161
659.553101	76
661.066040	237
665.334045	292
666.409729	21
668.826843	103
670.662598	47
672.244507	221
673.511902	11
674.321960	47
676.404663	251
677.244385	128
678.714905	134
680.115601	90
681.848206	248
682.775269	52
683.938965	51
685.681213	35
686.618225	29
688.390442	60
689.450378	44
690.963013	1040
692.179382	936
693.312378	959
694.333984	753
695.319214	126
696.336243	21
697.453979	84
698.586060	189
699.864197	129
700.974609	85
701.866516	173
703.737000	135
704.471802	17
705.468445	107
706.290588	20
708.140808	1889
709.380188	495
710.079163	112
711.384460	13847
712.302673	3350
713.443481	664
714.395569	38
719.289124	227
720.359009	230
721.294495	108
724.054626	135
725.555847	38
726.376892	137
727.640747	847
728.460205	425
729.167725	37
733.222412	161
734.010559	227
734.875977	98
737.185913	378
739.428650	102
740.578918	31
741.574768	234
743.618042	85
744.913757	140
746.377930	122
749.575073	50
750.584900	160
752.283508	150
755.220398	537
756.344055	185
759.951233	70
761.568665	47
762.879272	102
763.850830	88
765.982178	222
766.959229	214
767.776672	12
769.822205	77
770.504089	35
771.780090	80
772.805237	176
774.862427	48
776.122498	160
776.817688	40
777.962769	192
778.752869	43
782.382629	88
784.468628	64
788.542053	75
791.262268	1612
792.035583	592
794.356995	84
797.086731	20
797.737488	17
798.533630	59
802.152771	122
805.409485	37
806.212341	24
807.310120	215
807.923340	93
809.049377	240
810.436951	680
811.415222	152
812.867981	17
815.230896	41
816.303040	137
817.726013	285
818.956360	19
820.303467	48
820.922607	104
823.017334	193
824.037537	41
825.396423	283
826.476318	238
828.387268	27
831.602722	220
832.519775	68
833.549255	37
834.304993	27
836.532532	42
837.320557	47
840.292908	2337
841.225403	2702
842.136047	249
843.172302	152
845.122742	98
846.552551	134
847.328186	88
848.032715	36
853.727234	53
855.633606	258
856.504700	117
864.422607	71
865.652588	262
868.352295	44
870.785217	109
871.765930	73
872.731506	150
874.658508	161
882.226563	80
883.528137	50
897.431213	327
902.820740	77
914.488342	48
920.460999	54
924.095764	37
937.681885	37
938.653259	31
939.928528	71
941.541687	157
942.568787	195
944.309387	70
951.623352	21
952.708008	125
954.479187	102
964.201111	9
969.980957	52
973.490906	14
975.726990	48
983.297424	37
1007.565002	41
1011.624756	43
1018.520752	78
1020.365295	20
1025.650879	42
1040.673584	38
1041.306763	33
1054.754150	70
1060.503418	51
1072.455444	81
1082.697388	8
1083.302979	11
1085.150635	69
1099.729248	51
1121.356201	20
1136.442627	19
1137.352905	46
1142.250732	25
1150.526978	48
1154.816772	24
1182.432251	55
1191.692261	32
1223.811035	33
1260.440552	53
1263.873169	86
1276.268066	18
1318.484253	87
1324.451782	47
1325.713257	79
1435.188721	30
1466.959473	50
