# Supplementary material for: ECL: an exhaustive search tool for the identification of cross-linked peptides using whole database
Source: BMC Bioinformatics. 2016 May 20;17:217. doi: 10.1186/s12859-016-1073-y (PMC4874008; doi:10.1186/s12859-016-1073-y)
Supplement: Additional file 5 — Kojak’s pre-selection list of PSMs only identified by ECL. (ZIP 5147 kb) [file 12859_2016_1073_MOESM5_ESM.zip › Kojak's pre-selection ranks of ECL only peptides/Kojak's detailed results/aleitner_M1012_004/diagnostic_spectrum_221.txt]

Scan: 221	201
145.377228	2
146.923752	3
150.053818	3
153.906494	3
166.214066	1
167.080383	2
171.078903	3
184.424622	6
186.915573	1
190.963226	1
196.241348	2
213.162598	5
214.146759	1
221.041336	2
223.553818	7
227.223083	2
228.945984	5
231.980301	1
237.062531	4
239.181030	7
240.832581	1
242.077118	2
246.181824	5
247.904602	2
252.079834	1
252.927094	3
257.115906	1
265.059937	2
268.051270	2
271.127136	3
273.144470	6
277.128204	6
279.091278	9
282.887482	5
283.982941	4
286.197357	4
287.009583	2
288.051819	2
289.975830	6
291.111023	4
294.813354	7
296.052673	16
296.784576	5
297.984924	7
301.166443	7
302.024902	4
303.320679	3
304.236603	5
305.002106	6
306.244141	2
307.075226	3
308.059265	1
309.017242	31
310.700684	7
312.807251	6
313.926941	3
315.048737	1
316.006805	7
317.421234	2
318.273285	19
319.300171	8
321.212952	3
323.118958	15
325.082977	3
326.007080	5
327.312164	5
328.292175	4
329.019653	3
331.403229	1
333.145264	4
336.069794	19
338.056763	3
338.948273	7
341.264862	5
345.249329	3
347.970825	15
348.821503	4
349.785889	3
351.250610	12
352.010498	2
353.179565	3
353.995331	15
355.024414	15
358.291290	1
359.062256	14
359.951263	18
360.960022	19
361.928497	9
363.260071	4
363.898560	8
364.888153	9
366.128387	14
366.890625	13
368.141083	29
369.206299	22
370.035553	13
371.718353	3
372.432495	4
373.198212	6
373.829010	17
374.923676	3
375.919525	9
376.823608	7
377.824738	16
378.912567	15
379.920532	11
381.444641	26
382.074493	12
382.922089	8
383.822266	8
384.955383	2
386.026154	10
387.172974	8
390.495636	28
391.325531	20
392.775665	23
393.947083	21
394.966492	20
395.936829	6
396.789154	14
398.707245	6
400.564362	9
402.025085	9
403.246796	11
404.823883	3
406.186615	2
407.161194	28
408.145721	49
409.041382	48
409.886871	37
410.520172	7
411.148987	19
412.274963	38
413.032715	55
414.863190	18
416.694183	4
417.935577	21
418.787964	19
419.807648	13
421.635193	20
422.478119	8
423.202667	20
423.967194	20
424.883484	33
426.034027	38
426.913361	11
427.937531	4
430.747650	47
432.233337	23
433.127991	32
434.120972	17
435.207764	189
435.984985	185
437.096619	25
438.137299	7
439.964569	23
440.977661	11
441.865997	23
443.863434	73
445.268829	205
447.874390	16
453.788147	22
462.199768	4
467.316376	4
469.542908	1
477.126007	72
496.216339	2
503.430023	6
513.424500	5
514.216248	6
524.075012	15
525.071838	9
534.237610	9
536.322205	2
539.473450	6
555.397522	2
572.878845	1
580.211975	12
584.344543	9
588.521729	18
599.681274	6
610.416931	4
612.971741	4
645.605469	8
662.200073	4
687.322144	2
692.039856	4
716.623901	1
721.396851	4
732.204163	27
733.481873	6
776.142761	6
778.766663	2
792.713074	1
805.517090	1
825.593689	5
838.041809	2
883.757751	2
888.034973	5
903.565857	5
941.293701	1
