# Supplementary material for: ECL: an exhaustive search tool for the identification of cross-linked peptides using whole database
Source: BMC Bioinformatics. 2016 May 20;17:217. doi: 10.1186/s12859-016-1073-y (PMC4874008; doi:10.1186/s12859-016-1073-y)
Supplement: Additional file 5 — Kojak’s pre-selection list of PSMs only identified by ECL. (ZIP 5147 kb) [file 12859_2016_1073_MOESM5_ESM.zip › Kojak's pre-selection ranks of ECL only peptides/Kojak's detailed results/aleitner_M1012_004/diagnostic_spectrum_3059.txt]

Scan: 3059	765
179.090256	9
182.165451	10
185.253998	6
186.267349	5
188.071411	4
189.117126	7
194.946075	21
196.230164	35
196.921021	29
198.006470	6
199.237793	22
199.960464	4
201.116699	4
202.287216	7
203.283890	10
208.326767	17
209.458221	28
210.176361	9
210.958649	6
212.003967	11
213.215820	16
214.240097	8
215.171478	8
216.259201	31
217.271301	24
218.268799	18
221.117355	16
222.150177	54
225.160156	30
226.323608	83
227.065338	24
228.962158	23
230.220169	37
234.144165	80
235.250595	25
236.318268	12
240.024414	115
241.086563	24
242.045929	42
243.226669	24
244.159134	66
245.071274	8
246.291595	33
247.206467	14
251.194946	15
252.340363	8
254.319489	7
258.222839	288
259.234924	17
260.338776	145
261.255554	19
262.014893	19
265.658447	17
267.387634	9
268.208252	10
270.343079	9
272.196106	13
273.794678	24
275.119171	7
276.241028	228
277.256287	14
278.367584	27
279.330933	31
282.042755	4
282.681549	7
283.340393	13
284.203705	52
285.330933	20
285.988770	9
287.108826	22
288.434021	8
291.283997	6
293.468567	5
295.748596	13
297.200806	9
299.072449	6
301.579834	38
302.291077	29
305.294617	27
306.279724	6
307.057251	10
311.068665	148
312.152161	4
313.119507	4
314.115601	11
315.099548	17
317.346558	12
319.182434	11
320.814636	14
322.010895	11
323.376648	43
324.120361	10
327.419495	15
329.224426	257
330.045837	11
331.224548	45
334.640015	56
335.275940	629
336.224976	36
338.256836	34
340.325500	11
341.418213	10
342.392029	4
343.365967	2
344.112488	10
345.185425	20
346.042053	19
347.153198	114
348.028625	3
350.369690	4
351.542297	38
352.475220	44
353.204895	5
354.283386	39
355.129639	30
357.816711	30
359.180237	7
364.037720	45
365.164856	21
366.099182	12
368.530884	14
371.155396	59
372.209351	26
373.318298	17
375.307007	26
377.348206	15
378.725464	11
382.193604	132
383.171387	33
384.290344	19
385.392700	25
386.416382	11
387.102173	26
388.117615	12
389.250366	233
390.280396	57
391.354065	12
392.364929	89
394.638611	11
396.536804	6
398.264771	11
400.146362	165
400.844299	3
402.041382	6
405.325195	33
405.937561	10
407.295654	6
410.173950	19
413.443176	8
415.354553	6
416.490906	11
417.621338	75
418.424438	126
419.265564	54
420.283997	12
421.270874	37
423.289124	3
424.631226	13
426.176086	63
427.967957	40
429.080688	37
431.125305	4
432.190369	10
433.322388	12
434.266418	57
435.114563	15
436.046448	25
437.448486	10
438.315552	52
440.243896	14
441.022278	8
442.399597	40
443.078064	17
444.100098	56
445.525635	29
447.139038	8
447.876282	5
448.825439	8
450.090271	53
451.249390	5
453.694824	18
454.694580	59
455.880798	16
456.797974	15
457.451111	44
458.496582	5
459.233337	8
460.448547	3
461.748230	60
462.611633	10
463.351440	4
466.523132	47
470.836487	80
471.523743	8
472.352905	5
473.165466	31
476.704285	45
477.664246	35
479.779175	52
481.370239	69
482.425537	14
483.313416	25
485.224976	6
486.013733	12
487.458923	42
489.315674	66
490.325623	24
491.408691	58
492.143860	53
493.608887	54
494.400085	33
495.462341	38
496.271484	26
498.755554	32
499.386536	14
502.163147	16
503.165649	40
504.740051	32
505.877747	8
506.496643	19
507.678528	46
508.593933	58
509.398987	11
511.101440	34
512.856750	569
513.635193	65
514.462097	10
515.172668	66
515.918884	11
517.202820	125
518.639038	76
520.668945	49
521.353821	36
523.147461	89
523.960876	17
524.703064	32
525.439514	30
526.338928	21
527.535583	152
529.712097	59
530.917664	72
532.425964	100
533.774780	53
534.841675	110
536.422119	1810
537.290588	133
538.546448	64
539.530823	138
540.661255	145
541.437439	121
542.566467	68
543.697021	54
544.502563	171
545.466614	172
546.328491	30
547.220154	91
548.154480	68
550.315002	189
552.276367	179
553.367981	62
554.487244	43
555.854492	96
556.980896	195
558.259583	809
559.361633	16
560.184875	81
561.438049	16
562.449951	196
564.125305	13452
565.023865	227
566.310852	141
568.033325	163
569.124268	239
570.216248	3253
571.243713	11
572.486572	218
573.405334	99
574.166809	204
574.946472	177
576.078064	69
577.313538	115
578.608093	71
580.227356	287
581.039063	227
582.493835	212
583.203308	579
584.243103	104
585.505859	122
586.144836	173
587.398376	381
588.281311	49
589.284363	317
589.964417	19
591.052917	166
592.247620	137
593.276184	180
594.279968	264
595.236023	174
596.543640	504
597.583435	164
598.615601	122
599.374695	155
600.413879	160
601.046448	308
601.930481	473
602.925537	141
603.987793	455
605.387756	820
606.425110	501
607.650146	349
609.125305	539
610.164246	1466
611.095886	399
612.055908	665
613.217529	611
614.310181	707
615.243225	1408
616.170593	9075
617.151062	316
618.618652	763
619.402588	409
620.024963	94
628.551575	5
632.820190	18
634.258972	52
635.602783	12
637.346069	648
638.406677	249
640.038879	35
641.516113	24
642.484985	70
644.722595	17
646.070068	54
647.191101	65
648.251892	35
649.346863	63
650.197754	57
651.067444	19
651.875549	25
652.719849	39
653.847412	48
656.017029	184
657.047058	14
657.831543	111
659.687683	68
660.699524	39
661.725647	15
662.370300	29
663.313904	153
664.564148	251
666.381897	105
667.599854	22
668.892761	131
670.986938	197
672.052124	111
673.254333	23
674.160095	566
674.847046	9
675.783936	22
677.491760	60
679.579773	34
681.362976	129
683.267273	10
684.719055	99
686.360657	61
687.505554	75
688.116516	22
689.085510	43
690.128296	42
691.001038	36
692.573120	20
693.182800	15
695.846130	112
697.261719	131
697.997375	32
699.219543	92
700.096130	36
700.972778	142
701.980042	83
702.644714	47
703.346680	104
705.021790	46
706.592529	60
708.140991	110
709.059631	48
710.609314	60
711.594421	100
712.392151	19
713.503113	7
714.311218	11
715.152222	39
716.139343	14
717.455078	59
718.649475	57
719.605530	54
720.294006	110
721.461548	158
722.639709	126
723.765747	369
724.477173	147
725.855103	124
727.091064	75
728.310547	43
729.390076	57
730.136780	132
731.324097	71
733.056458	3294
733.932556	14
734.933533	8
736.253845	74
737.004517	26
737.711914	16
738.582764	185
739.780518	33
740.782776	157
741.560913	127
742.446350	23
743.703857	140
744.641968	89
746.264893	812
747.559692	786
748.426575	41
749.924866	150
750.654846	92
752.163330	124
752.807556	61
754.036438	256
755.396667	99
756.436340	13
757.648743	66
759.431030	126
760.153931	166
761.408203	172
762.128113	10
763.386292	105
765.211731	119
766.002380	40
767.340637	158
768.412170	1944
769.050964	1555
770.237244	75
771.327271	63
771.957581	84
773.018005	40
774.251648	141
775.120911	214
775.855835	27
777.027771	471
778.384644	10
779.209656	56
781.396790	124
782.425598	64
783.085266	764
784.224487	145
785.075745	116
785.675781	3
786.468079	93
787.728760	120
788.604675	35
789.231567	22
790.208557	11
792.556824	109
793.178162	5
793.969543	126
795.099915	509
796.244873	29
798.034851	71
799.016052	38
799.877747	99
801.453613	316
802.576172	204
804.128296	3531
805.126038	103
805.868225	42
807.811279	11
809.632629	327
810.579468	251
811.335938	278
812.748718	66
813.796936	92
815.077087	15
816.722412	136
817.644592	23
818.598022	459
819.614563	180
820.615234	70
821.561707	24
822.534546	13
823.489685	17
824.837341	90
825.913391	64
826.627014	64
827.559448	117
828.314453	162
829.346863	30
830.432373	81
831.425598	21
832.750122	48
834.807800	106
835.866272	88
836.509583	41
837.453430	64
838.553101	20
839.541443	111
841.675354	28
843.698669	51
844.360840	29
845.391174	90
846.092834	31
846.892273	19
848.179138	6
849.094543	88
850.397156	204
851.285583	89
852.242188	36
853.359131	120
854.653320	1822
855.447571	21
856.451843	56
857.794495	97
858.669617	258
859.482239	993
860.091125	582
861.682129	35
865.205017	18
867.748291	263
868.410400	1169
869.052795	633
870.789001	55
872.730713	14
874.390320	12
875.619446	91
876.593933	125
877.389465	29
878.098877	35
879.535706	54
880.495605	7
881.328308	51
883.296204	17
884.151794	29
885.187561	45
886.544006	33
887.417725	20
888.735901	50
889.380188	15
890.346436	24
891.718811	55
893.464844	37
894.081055	20
895.542969	23
896.397766	16
897.620117	50
899.016174	83
899.683411	26
900.602112	31
901.458252	32
902.742859	9
903.405334	46
904.660400	24
906.954773	14
907.804443	21
908.492126	5
911.488525	312
912.436829	107
914.238464	14
916.217468	19
919.540466	16
920.223450	8
920.864502	24
922.834167	10
925.208923	68
927.616150	26
928.591064	61
929.739258	37
930.377686	11
931.342224	12
934.166443	4
936.076477	4
938.644226	11
941.445496	4
947.457520	28
951.385742	9
957.973145	17
959.564636	7
960.867676	38
961.581482	26
966.508850	5
968.407532	30
970.132263	14
970.817383	11
971.732727	17
972.819763	12
974.303162	9
975.646179	63
976.692932	36
977.441162	12
979.987549	8
980.683533	14
982.290527	47
983.704895	14
984.424561	14
986.501038	28
987.549866	12
988.493164	42
990.637756	6
991.973572	49
992.778625	28
994.232178	40
995.529602	48
998.590149	16
999.282532	7
1001.532166	10
1007.073669	11
1011.230164	40
1012.720154	110
1013.663574	80
1015.651855	27
1017.649719	12
1023.596924	44
1025.109497	4
1026.044189	23
1028.215576	22
1030.813477	8
1031.891602	73
1032.578125	14
1035.581299	3
1038.295166	37
1043.382202	25
1046.557861	23
1049.037964	17
1050.750610	8
1056.791992	14
1057.752808	7
1061.571167	17
1062.196533	4
1063.485107	49
1064.633789	14
1065.917114	33
1069.802734	11
1071.593140	25
1072.839233	25
1075.984131	15
1076.640381	10
1078.308472	10
1080.673828	33
1081.326416	15
1082.332031	28
1084.149902	8
1085.499512	10
1086.736572	6
1091.759277	8
1098.371704	13
1099.428589	59
1100.344971	4
1103.627686	6
1107.196777	33
1108.057129	19
1108.668823	4
1112.457520	4
1113.678101	8
1117.641968	54
1124.578613	9
1125.419922	6
1126.420898	26
1127.654785	11
1128.793579	15
1129.473145	6
1132.520508	22
1134.343018	13
1137.440186	15
1138.675293	6
1141.476318	7
1142.493164	15
1146.593140	6
1147.875610	11
1149.067871	21
1151.102783	6
1152.721924	11
1158.849609	26
1159.706543	6
1160.972778	9
1163.872314	13
1166.534180	18
1173.769287	21
1177.781738	7
1179.724487	11
1182.456055	32
1185.178345	21
1190.697144	3
1198.695923	4
1199.667847	19
1200.689331	7
1206.235962	9
1207.708984	14
1210.834595	7
1213.671265	5
1218.771606	10
1221.638916	7
1225.576050	14
1227.762085	19
1229.794067	13
1233.555176	14
1237.914429	15
1242.676392	7
1245.635010	8
1246.463135	4
1251.443604	11
1254.378540	4
1255.487427	22
1258.610596	16
1259.560181	10
1260.754150	7
1261.805176	12
1270.069702	6
1272.802124	14
1280.785034	6
1287.762451	14
1291.713989	43
1292.545654	14
1293.732788	25
1300.354858	21
1302.591431	15
1311.546387	7
1314.783936	13
1318.320435	4
1319.861694	11
1320.619385	7
1330.064331	8
1335.594849	12
1337.745117	11
1346.823730	13
1347.565796	17
1349.655273	15
1359.926392	4
1365.780396	14
1373.802612	26
1374.666992	34
1383.101685	18
1383.722534	14
1386.998901	6
1391.037231	20
1393.982178	9
1395.867798	16
1401.549316	31
1402.597778	11
1432.751831	9
1437.572144	10
1442.520996	7
1443.719727	8
1449.562256	23
1455.434326	6
1460.115845	13
1466.740356	6
1470.588867	2
1473.718140	33
1486.001099	8
1489.401733	35
1490.645508	12
1502.794189	22
1503.719116	12
1527.496826	9
1536.692261	6
1554.657593	7
1590.008545	7
1818.554932	5
