# Supplementary material for: ECL: an exhaustive search tool for the identification of cross-linked peptides using whole database
Source: BMC Bioinformatics. 2016 May 20;17:217. doi: 10.1186/s12859-016-1073-y (PMC4874008; doi:10.1186/s12859-016-1073-y)
Supplement: Additional file 5 — Kojak’s pre-selection list of PSMs only identified by ECL. (ZIP 5147 kb) [file 12859_2016_1073_MOESM5_ESM.zip › Kojak's pre-selection ranks of ECL only peptides/Kojak's detailed results/aleitner_M1012_004/diagnostic_spectrum_3183.txt]

Scan: 3183	739
167.146393	9
174.849899	45
176.297836	6
178.462524	12
179.872818	13
185.143066	20
186.308792	4
188.117157	2
190.019135	11
192.349915	17
193.013855	1
195.102570	7
195.886749	5
199.198441	20
200.188812	38
201.182220	7
203.268799	19
204.100952	11
207.177765	4
211.493500	16
212.201660	16
213.130402	18
215.590530	8
216.942047	3
218.311127	19
219.293030	11
220.983185	7
222.230042	6
223.313019	7
225.195999	5
225.931152	22
226.646973	13
227.249634	13
228.186127	17
229.297272	24
231.037445	6
232.351624	20
233.169235	621
234.138275	62
235.072266	32
241.294769	11
242.208023	26
243.215118	17
244.751389	17
247.232147	12
248.365829	9
251.192871	46
252.301620	14
253.116699	9
258.255981	25
259.198303	13
261.154724	711
262.231567	122
263.069244	8
266.086853	13
268.484772	11
270.131226	7
272.303589	82
274.127197	19
275.295746	26
276.132996	71
277.226868	10
278.148438	27
279.309509	3
280.010986	12
283.198853	14
284.064606	5
285.276245	33
286.222961	35
287.096619	31
288.206177	12
289.232788	19
290.250122	14
292.208618	6
293.555115	22
294.291077	5
295.190125	12
296.216370	12
297.039398	9
298.297302	30
300.309937	13
302.198669	17
303.244141	8
305.105957	3
306.268219	3
307.708252	5
308.355469	8
310.703064	15
312.467041	4
313.288269	9
314.615967	78
315.328369	177
316.228149	7
316.854126	11
317.669617	9
318.621582	51
322.112244	13
324.192383	48
325.286499	3
327.029602	36
329.247437	473
330.180542	65
332.144836	28
333.337219	6
335.619995	49
336.315857	14
338.785156	46
340.109924	12
341.476196	28
342.234314	26
344.120972	18
345.135010	17
347.126526	224
348.371521	11
349.168762	10
350.464417	49
352.220886	6
353.223145	29
354.558350	22
355.236755	32
356.244141	69
357.277161	87
358.044373	13
358.847046	45
360.294067	185
361.337280	60
363.335327	23
364.467407	24
365.275146	11
366.222107	26
367.226868	9
368.214844	4
371.336487	69
372.216431	15
373.107422	71
374.471985	26
375.519775	26
376.427856	26
377.251953	25
378.226624	37
380.662781	3
382.255554	24
384.277405	17
385.179626	11
386.340332	99
387.356018	91
388.639038	20
389.335388	18
390.331665	93
391.814514	26
395.487183	142
396.205811	10
397.739319	36
398.375000	12
399.306641	20
400.354309	12
400.982178	23
403.406250	49
404.412598	276
405.271057	16
406.372986	35
407.658508	18
409.297302	39
410.072632	20
411.657837	26
412.451660	9
413.446167	6
414.257202	18
415.119934	11
416.326721	1011
417.175232	150
418.278137	225
419.173828	201
420.395447	47
421.439697	76
422.230591	4
423.220825	197
424.301025	41
425.325989	26
426.063965	4
427.021606	37
428.181885	20
429.130493	38
430.568359	161
431.507507	6
432.359131	16
435.302551	38
436.330444	5
438.109863	39
438.806030	23
440.203979	38
442.166260	70
443.016968	70
444.044312	50
444.723328	18
446.476929	30
447.379639	9
448.366638	16
449.311890	17
450.335876	143
452.741028	62
455.227539	7
456.611084	127
457.517395	17
459.187988	14
459.850647	7
460.556091	25
461.495361	25
462.683777	26
463.579834	62
464.544678	92
465.322998	41
466.113342	59
467.098267	134
468.256714	383
470.426392	31
472.577820	57
473.427795	47
474.473755	15
475.211914	20
476.546387	33
477.298706	21
478.354004	111
479.102295	38
479.708252	28
481.307373	687
482.255371	59
482.950195	20
485.249329	19
486.300903	26
487.505798	35
488.312378	23
490.179810	1207
490.929016	240
492.510254	121
493.596741	54
494.749329	42
495.394653	6
497.056519	197
498.294739	65
499.280945	33
499.994934	30
501.621216	93
503.212402	2436
504.353943	476
505.984619	609
506.758728	91
508.392029	406
509.522766	274
510.433655	354
512.478333	128
513.369934	62
514.865601	56
516.182922	242
517.412903	245
518.399597	8
519.075989	40
520.033081	100
521.273132	12
521.887573	335
522.788513	53
523.689148	66
524.744324	180
526.243896	1858
527.226318	44
528.341614	44
529.451172	59
530.768799	5532
531.774658	151
532.746277	221
533.646545	355
534.346985	64
535.455078	79
536.424805	147
537.298828	7
538.437195	136
539.367371	138
540.287292	132
541.351624	204
542.437805	199
543.309998	128
543.993713	79
545.254578	121
546.265564	108
547.337830	322
548.248657	27
548.895813	127
550.351257	211
551.207581	196
552.614319	405
553.621033	245
554.437195	342
555.760620	516
556.472656	386
557.613342	157
558.303223	174
559.338867	179
560.471802	99
561.398499	290
562.226807	346
563.306580	198
564.324524	357
565.153320	244
566.241028	158
567.159363	128
568.274353	279
569.221558	618
570.209045	250
570.942261	10
571.624634	64
572.849060	421
574.285645	3090
575.342590	873
576.742859	741
577.806702	501
578.618713	231
579.710022	1112
580.637756	709
581.542297	588
582.453674	519
583.425781	556
584.259277	1350
585.035950	1135
586.076599	1474
586.823059	2143
587.920532	62
589.142395	47
589.763489	2
594.826111	8
597.611145	5
598.304260	26
601.446960	63
602.791443	259
603.456543	119
604.514221	21
605.451843	28
606.430054	77
607.641968	54
608.403625	26
609.702820	40
611.414124	354
612.274719	137
613.052673	10
614.127991	75
616.674072	250
617.348938	601
618.470947	126
619.656921	34
620.570862	131
621.281494	158
622.586548	391
623.562378	21
624.387207	22
625.405029	38
626.654602	2503
627.489319	9
628.162415	40
629.268860	58
629.974792	177
631.034363	77
632.064941	102
633.129944	10
634.341614	189
635.497803	54
636.280212	47
637.965515	126
638.809021	363
639.680786	107
640.463989	143
641.094910	18
642.170227	6
643.906982	12
644.596008	54
645.807556	235
646.445496	73
647.209778	35
648.714111	125
649.752258	494
650.965332	68
651.642029	129
652.547852	34
653.573853	111
654.687317	360
655.616394	945
656.564209	38
658.329651	57
659.143616	105
659.744690	418
660.490234	190
661.768250	113
662.453918	176
664.267822	37
665.019836	67
665.625061	3
666.618713	100
667.970154	877
668.609924	527
669.731140	86
670.802307	81
671.518005	51
672.599487	191
674.227600	6515
675.354187	78
676.894348	106
678.116211	63
679.170593	176
680.441467	54
681.791443	54
682.417175	624
683.371277	217
684.413513	469
685.176208	388
686.049011	54
687.238037	36
688.077698	72
689.193176	239
690.488708	81
691.423340	103
692.471802	175
693.342712	45
694.419495	60
695.195923	60
696.615601	185
697.532410	124
698.238098	40
699.700745	174
701.243896	2680
701.891052	1143
702.581360	346
703.349426	120
704.085815	131
705.524719	64
707.249084	5031
708.362610	71
709.471497	41
710.869080	82
711.648254	215
712.649109	105
713.585632	213
714.427063	208
715.322021	205
716.040344	66
716.719360	195
717.955750	140
718.636780	97
719.508972	68
720.410950	302
721.731140	115
722.723816	255
723.947754	278
724.943176	54
725.588440	136
726.452515	15
727.546204	7
728.892395	120
729.897522	81
730.704468	65
731.341187	74
732.517578	176
733.515381	111
734.537415	104
735.580811	207
736.716003	132
738.111755	1191
739.037781	154
740.113831	47
741.021301	3
742.054016	42
743.342346	90
744.251709	143
745.175720	79
746.019836	62
746.895142	38
748.152161	158
748.792480	162
750.203430	67
750.970947	46
751.713196	77
753.264648	239
753.988647	124
755.260925	86
756.055359	120
757.113098	93
758.041321	50
759.593323	722
760.701843	173
761.704163	45
762.829346	105
763.478577	76
764.093689	40
765.125916	757
766.339233	104
766.962280	75
768.336182	106
768.941956	37
771.228821	43
773.263733	651
774.006653	557
777.019470	11
777.869324	10
778.525452	43
779.478943	21
780.640320	14
782.694092	121
783.498962	7
785.179993	110
787.538452	854
788.475586	140
789.492188	164
790.415222	55
791.865662	83
793.035950	45
794.340271	111
795.558167	127
796.404480	25
797.716858	107
798.393677	20
799.905334	48
801.106140	69
802.113586	85
803.560364	205
804.601257	20
805.843079	72
807.388062	847
808.658020	251
809.623047	422
810.598328	62
811.577576	54
812.524780	87
813.756042	95
816.929993	21
817.569153	96
818.810852	117
820.223389	57
821.095337	28
822.306763	63
823.153503	145
824.392029	42
825.290161	18
826.288086	92
827.555603	313
828.632568	37
830.079285	278
830.881348	85
831.607483	7
832.898438	330
833.633850	300
834.899170	126
835.592957	26
836.366394	30
837.827148	58
839.497742	44
842.010498	19
843.279785	225
844.053955	192
845.009521	95
847.230042	263
848.283875	105
849.182312	20
850.091736	31
852.005066	107
853.012695	125
854.104187	175
854.986511	131
856.429626	25
858.426758	38
859.859802	76
860.838135	89
861.479919	55
862.205994	11
864.231201	117
865.888428	88
867.584961	90
868.366638	25
869.427185	10
870.274170	12
871.596680	67
873.264648	56
873.988098	19
875.430725	86
876.771973	33
877.504883	19
878.824524	37
879.768066	204
880.706055	63
882.679871	224
883.333679	37
887.391296	91
889.380859	358
890.276306	188
891.599915	8
895.300720	4
895.987061	53
897.085754	58
900.186340	27
901.299988	7
903.705139	145
904.419006	30
905.287292	25
907.031677	8
909.447571	4
910.134827	9
911.389709	37
912.617126	5
914.412537	11
915.916809	13
919.279297	47
920.541565	43
921.694641	42
922.978699	78
924.283691	52
924.952698	15
926.086487	31
927.004578	17
929.244873	13
930.420105	10
931.291260	4
932.324890	13
933.566833	92
935.774414	19
938.662354	25
939.324707	30
940.523926	4
941.296692	9
942.396973	17
943.374207	15
944.281494	40
946.427551	35
947.093994	46
948.433899	65
949.687012	34
950.696777	8
952.690735	2
954.293396	29
955.749084	15
956.419983	18
959.224670	28
961.493225	153
962.325500	24
963.525208	59
965.226990	16
968.344421	24
969.350403	16
969.993347	42
970.730042	5
973.377136	35
974.154846	9
976.541504	39
978.490723	56
979.487305	256
980.538757	12
983.627686	46
984.327148	16
987.892822	88
989.175842	31
990.194275	13
991.300964	5
995.140808	25
996.468323	4
997.506836	12
999.524658	16
1000.413635	8
1003.450378	24
1005.070618	25
1006.342834	9
1009.144287	7
1010.793030	9
1012.683777	34
1013.517090	35
1018.125732	28
1023.361023	50
1026.371338	21
1027.787109	69
1028.470825	20
1032.218384	13
1034.746338	11
1042.505981	16
1043.352417	15
1044.237061	12
1046.619995	19
1047.377319	6
1048.326416	16
1053.071899	9
1055.500244	24
1058.515747	6
1059.767822	10
1060.477417	13
1062.512939	12
1066.204102	25
1066.841553	27
1075.503906	18
1082.165283	22
1085.277588	14
1086.447998	5
1100.474731	8
1106.312256	7
1109.471313	22
1112.583740	27
1124.119873	12
1127.691162	11
1129.847168	9
1132.120605	5
1136.678223	6
1147.301758	21
1153.210449	5
1154.289307	11
1155.978516	20
1157.330811	10
1161.512939	4
1163.386475	7
1171.760010	11
1172.493896	28
1175.045776	6
1176.358276	5
1179.365601	8
1190.160889	15
1192.891968	5
1196.439453	10
1198.697998	7
1227.212769	4
1228.354614	44
1229.420288	20
1240.920044	13
1257.606689	7
1273.519287	17
1277.158203	15
1313.539795	12
1326.708496	7
1336.671753	13
1349.238525	12
1355.493530	8
1371.711548	14
1484.801636	4
1490.311157	6
1491.584106	8
1492.787842	20
1525.711670	13
1528.657959	8
1690.892944	20
