# Supplementary material for: ECL: an exhaustive search tool for the identification of cross-linked peptides using whole database
Source: BMC Bioinformatics. 2016 May 20;17:217. doi: 10.1186/s12859-016-1073-y (PMC4874008; doi:10.1186/s12859-016-1073-y)
Supplement: Additional file 5 — Kojak’s pre-selection list of PSMs only identified by ECL. (ZIP 5147 kb) [file 12859_2016_1073_MOESM5_ESM.zip › Kojak's pre-selection ranks of ECL only peptides/Kojak's detailed results/aleitner_M1012_004/diagnostic_spectrum_3542.txt]

Scan: 3542	780
154.164108	4
155.136017	6
156.038284	4
157.149002	11
158.204819	11
162.216858	11
164.169159	3
166.160416	14
168.228622	4
169.304138	3
170.104401	3
172.254684	3
173.214661	7
174.459869	17
175.290619	35
178.129181	17
179.225296	6
181.195099	29
183.245956	27
186.030731	5
187.137283	5
188.227875	3
191.184692	7
195.099640	15
197.139877	22
198.044403	8
199.534286	8
201.153152	5
202.149628	5
203.079514	16
204.073105	15
205.748566	7
207.217255	6
208.128021	26
210.053314	7
212.346451	3
213.359818	12
214.057022	3
217.323486	18
219.216064	9
221.199463	25
222.312317	8
223.192108	9
224.034576	17
225.123947	151
226.150711	39
227.139709	23
228.165070	24
229.210037	21
230.083557	3
231.110260	2
232.332214	16
234.313904	9
237.039642	12
238.791397	5
240.190796	57
241.351379	20
242.169342	312
243.180359	66
244.501740	4
245.320190	3
246.184967	36
247.143356	13
248.254959	8
249.318512	23
250.187241	10
251.458282	25
252.277496	1
253.642517	53
254.328857	23
255.894684	25
256.712616	21
258.050568	39
259.344452	53
260.206421	3
261.318817	13
262.334900	9
263.181610	2
264.225037	8
266.051331	20
267.248108	32
268.331421	4
270.102478	2
270.934326	13
273.052307	20
274.457886	14
275.189697	14
276.016907	32
277.036285	9
277.978760	6
280.092590	43
281.418762	17
282.294006	18
283.271790	7
284.299866	16
285.303223	30
286.241577	31
288.278137	29
289.312317	30
290.247009	4
291.226379	8
292.221924	120
293.430847	9
294.371399	12
295.184570	6
296.430664	34
297.941589	18
299.067017	2
301.138550	27
302.627625	17
304.085876	16
305.277863	12
306.297180	334
307.203247	38
307.955444	27
308.591492	4
309.270630	12
310.252991	26
311.590332	27
313.032532	19
316.393982	2
317.211487	58
318.716980	20
319.347717	25
322.283875	31
323.234131	21
324.537476	7
325.591248	13
326.318542	17
327.636902	23
328.271301	3
330.359253	125
332.732117	6
333.375122	3
334.278320	13
335.114990	20
336.146240	18
337.216675	41
338.238708	19
339.354980	39
340.256409	34
341.286438	45
343.223389	16
344.405518	115
345.228516	7
346.182373	7
346.793335	4
348.817444	14
349.673828	11
350.483582	9
352.245667	14
353.218811	101
354.191833	76
355.055725	6
356.951843	22
358.314087	12
359.131958	11
360.193054	10
362.010620	7
362.965515	77
363.749146	21
365.212402	27
366.145142	8
366.789185	14
369.874939	24
371.279968	51
372.040588	49
373.009521	18
373.897278	32
375.219666	28
377.197510	23
378.464233	13
379.634094	17
380.515625	16
381.319763	54
382.152527	10
382.878174	68
385.125488	31
386.220703	26
387.294678	2
388.487122	16
389.283508	42
390.457275	14
391.398865	11
392.173584	21
393.306091	17
394.366028	12
395.669189	36
396.551453	50
397.309631	42
398.289551	6
399.393921	25
400.195557	18
401.144714	26
402.147278	39
403.337952	21
405.266968	443
406.186279	112
408.178650	724
409.228394	35
409.956726	2
411.386963	43
412.303528	156
414.068115	668
415.072815	55
416.619629	29
417.621948	84
418.436218	31
419.351563	3
421.331970	45
422.013550	45
423.463989	56
424.451233	58
425.408508	34
426.130554	109
426.849548	5
428.247009	41
429.069702	29
430.410767	45
432.317261	27
433.246338	35
435.044189	171
436.050293	111
436.984619	60
438.157654	84
438.850830	29
439.765015	14
440.670044	225
441.829041	86
443.065125	62
443.771606	4
445.009949	38
446.743774	67
447.420044	1
448.649719	82
449.491577	17
450.668518	71
451.554565	90
453.205444	302
453.945313	148
455.018127	60
456.075928	21
456.787109	76
458.967468	404
459.776001	58
460.910767	66
461.760071	85
462.537842	446
463.653564	32
464.363342	63
465.451477	36
466.073059	22
466.952332	176
468.177246	701
468.940979	650
470.274109	105
471.326965	155
472.523010	21
473.281982	188
473.974426	107
474.833252	154
476.270264	294
477.441162	714
478.358521	135
479.102234	16
480.232422	41
481.359680	293
482.498962	151
483.319763	172
484.214600	138
485.884094	284
486.861206	146
487.836487	88
488.827209	40
489.740295	213
490.568237	295
491.429626	111
492.170471	234
493.036926	85
493.730164	231
494.982910	281
495.855957	339
496.628479	245
497.630737	173
499.146729	560
500.121338	742
501.011902	114
502.268494	287
503.232666	212
504.313293	264
505.334167	1429
506.320679	1204
507.428284	511
508.909668	365
510.067200	1082
511.066833	639
511.910828	697
513.196045	415
514.357605	1143
515.083008	705
516.054626	973
517.382874	320
518.329285	1633
519.214966	6231
520.668152	23
521.983215	42
523.669312	7
530.612549	12
531.683533	35
532.717285	55
533.580139	5
535.039368	57
535.735779	8
536.388367	26
537.411682	64
538.630005	28
539.341370	34
540.192505	55
540.907715	27
542.266541	158
543.481873	54
544.271240	67
545.573730	102
546.393860	46
547.012146	198
548.033386	175
548.846069	18
549.821716	80
550.685730	62
551.437561	39
552.425476	126
553.857239	47
555.100403	254
556.103271	180
557.071411	70
558.285889	165
559.238281	176
560.110046	38
561.027039	57
562.535583	292
563.265991	73
564.189392	138
565.310791	54
566.274841	24
567.429749	158
568.686218	48
569.859680	52
570.649170	25
571.618774	33
572.646423	191
573.445129	100
574.713562	70
575.422913	36
577.229065	1948
578.259949	613
579.302307	158
580.335022	101
581.424805	320
582.550598	61
583.611877	75
584.477234	87
585.344177	19
586.122314	90
586.881531	67
587.819641	71
588.750305	82
589.876892	264
591.047241	111
592.304016	218
593.881104	101
595.384644	126
596.199402	46
597.458130	91
598.565613	116
600.024048	105
600.934387	248
601.757813	110
602.821960	184
604.066284	190
605.199646	121
606.731445	206
608.051697	56
608.682068	50
609.374146	77
610.520569	87
611.274414	414
611.965637	843
612.943298	173
614.212463	45
614.839355	20
615.967224	235
616.944153	2186
617.880554	351
619.214783	108
620.299438	356
620.972717	202
622.375366	617
623.140869	871
624.713196	145
625.554749	157
626.475830	269
627.580750	309
628.876465	89
630.038513	117
631.467651	70
632.898132	113
634.123840	128
634.867859	58
636.313293	334
637.138489	428
637.855042	60
639.325256	100
640.100159	18
641.319702	109
642.208069	84
643.199829	119
645.050964	208
645.963013	197
647.082336	63
647.683167	25
648.455261	315
649.381653	172
650.373596	171
651.240784	56
651.965759	17
653.054321	52
654.362061	205
655.058655	143
655.753479	92
656.813293	33
657.632385	91
658.710144	140
660.085388	376
661.059265	76
661.905579	95
663.693298	116
665.154724	139
665.855042	168
667.088928	107
668.046448	153
669.102539	196
670.199890	142
671.386047	58
672.210266	16
673.049377	103
674.266418	31
675.590027	72
676.398682	116
677.181702	25
678.320984	81
679.483948	174
680.185852	42
681.205994	42
682.074341	45
683.164429	30
683.898132	28
684.596252	82
685.234924	26
685.925842	19
687.238586	61
688.393250	195
689.513855	77
690.397888	52
691.609863	109
692.542969	118
693.285645	224
694.037781	122
695.211365	20
695.901367	11
697.824219	462
698.490540	32
699.582336	138
700.507996	180
701.799622	271
702.738770	202
703.799072	29
705.298279	792
706.394104	284
707.516541	78
708.828064	64
709.870056	49
710.909241	58
711.955872	51
712.879700	14
713.610901	39
714.573242	13
715.335144	83
716.937744	56
717.681885	37
718.875977	39
720.032837	10
721.603210	3
722.613281	28
723.412354	45
724.162598	33
725.199158	28
725.894958	6
726.518738	17
727.483154	64
728.362671	113
729.424072	128
730.128845	16
731.077148	27
732.378113	34
733.662598	20
735.090027	80
736.054077	107
737.457947	63
738.242615	41
739.140137	68
740.088074	11
741.712158	43
742.422546	12
743.191772	35
744.545105	78
746.926270	62
748.338928	19
749.437866	53
750.686707	38
752.153870	16
753.046570	71
754.387268	2
756.328430	80
757.256897	168
758.160217	108
759.067749	8
760.707581	36
761.564148	32
762.347839	99
763.394775	43
764.013977	4
764.695618	9
765.866882	37
766.628418	7
768.070679	38
768.750244	14
769.436340	28
770.207947	25
771.104309	111
771.946350	13
772.861145	26
774.404114	27
775.405884	10
776.581482	4
777.732727	13
778.491699	11
779.387573	38
780.547546	13
782.714783	28
783.496582	21
784.488953	52
785.135193	11
786.853210	23
787.552795	18
789.034729	49
790.630920	32
791.383362	24
792.710815	60
793.429199	56
794.048645	27
794.679016	9
795.804749	38
796.466248	17
797.710999	52
798.911926	20
800.018921	9
800.717834	12
801.847473	56
803.607788	6
805.527039	8
806.313416	30
807.812256	67
809.298889	25
810.744690	15
811.482849	4
812.229797	21
813.409241	10
814.242371	19
815.481384	9
816.453735	36
817.590271	42
818.548401	29
819.311951	28
821.467834	19
822.262695	6
823.603699	11
824.485779	24
825.635193	17
826.456360	16
827.296814	6
828.493896	9
831.343201	27
833.437744	34
834.512390	69
835.781555	78
836.429138	4
838.078125	9
838.712952	34
840.236389	18
841.018005	17
842.739441	75
843.725525	26
844.551025	2
845.299866	8
846.660828	18
851.429504	77
852.336853	43
853.451721	101
854.397949	7
855.535583	8
856.259033	10
857.863098	48
860.793518	69
862.641174	2
866.917725	10
868.364258	399
869.341736	169
870.352600	51
871.481201	7
872.865662	25
875.107727	92
875.950012	6
877.188721	3
878.717346	40
879.635437	3
880.683350	2
884.334045	2
885.213867	2
887.411865	7
888.925354	3
890.851379	13
892.415466	13
893.201843	46
895.942688	4
897.185120	2
900.772644	7
902.420349	23
903.854797	21
906.436951	2
907.117859	2
908.569763	9
910.287781	4
911.584290	11
912.237122	28
915.467224	5
916.541748	14
919.733398	2
920.478760	7
922.487488	5
923.502930	19
925.554443	3
926.534180	13
927.433350	7
929.598572	34
930.486328	19
932.778015	17
934.941711	5
936.614197	39
937.567200	16
939.211487	9
940.304260	4
941.702454	12
942.482605	5
946.557068	14
948.307617	15
949.503235	17
950.853577	10
953.576904	18
954.254883	9
956.176697	2
957.145020	3
964.319397	16
965.057129	3
974.438538	3
975.170166	5
976.468689	11
979.343567	3
980.679382	29
982.073486	50
984.250183	11
986.575928	14
987.503906	18
993.052002	4
995.321533	17
996.457275	4
997.414368	22
998.418640	26
999.344238	18
1000.073975	24
1006.507507	5
1007.555420	3
1008.158447	4
1010.801697	4
1018.291748	15
1021.168274	23
1029.850098	4
1032.413208	4
1033.765503	10
1034.809570	8
1036.741577	5
1038.520264	11
1039.639893	4
1046.390259	5
1051.563965	5
1057.903809	15
1058.503906	9
1062.592773	9
1074.682861	4
1077.469727	15
1079.530029	15
1084.650146	5
1086.472900	3
1094.468750	8
1095.324829	11
1097.531616	2
1098.443970	7
1101.897949	3
1103.422119	13
1107.211060	12
1108.532959	7
1109.378784	19
1111.815674	14
1113.428467	4
1115.408936	5
1121.372559	8
1125.983887	11
1127.593628	4
1135.714966	4
1141.648193	3
1143.612305	7
1145.092651	28
1158.687500	3
1160.647339	8
1161.653687	13
1162.334839	8
1163.489258	7
1164.481323	19
1166.721069	7
1169.532837	6
1171.589966	7
1172.279175	12
1173.810059	8
1176.342896	3
1177.139893	6
1181.203857	8
1204.677368	5
1209.054565	6
1214.181885	7
1215.681030	11
1222.802979	2
1224.884155	6
1226.798706	5
1227.511719	3
1228.337280	6
1237.563721	3
1239.307373	13
1254.322632	5
1255.454712	10
1259.515991	7
1272.718994	2
1274.822998	3
1298.666260	10
1300.351074	25
1302.563354	2
1309.572144	8
1317.734985	2
1326.060425	4
1336.750122	14
1343.425659	3
1368.871216	6
1369.874878	5
1384.639282	19
1392.084473	6
1411.734497	12
1413.684204	8
1417.786987	6
1421.900635	7
1439.789307	8
1503.566650	3
1620.497681	7
