# Supplementary material for: ECL: an exhaustive search tool for the identification of cross-linked peptides using whole database
Source: BMC Bioinformatics. 2016 May 20;17:217. doi: 10.1186/s12859-016-1073-y (PMC4874008; doi:10.1186/s12859-016-1073-y)
Supplement: Additional file 5 — Kojak’s pre-selection list of PSMs only identified by ECL. (ZIP 5147 kb) [file 12859_2016_1073_MOESM5_ESM.zip › Kojak's pre-selection ranks of ECL only peptides/Kojak's detailed results/aleitner_M1012_004/diagnostic_spectrum_3900.txt]

Scan: 3900	801
157.013580	9
158.166565	3
166.205902	19
167.924362	5
169.136459	26
170.948013	7
172.237335	8
175.050232	32
176.347473	5
181.033340	12
183.260818	21
185.263184	191
186.224167	17
189.017853	6
190.151138	12
190.985565	3
192.197250	8
194.868591	24
197.263306	11
198.648773	3
199.311432	16
200.171402	4
201.103668	32
202.333649	14
203.178406	4
204.322327	9
205.217499	3
207.074326	20
208.230835	6
209.151123	16
210.107025	10
211.118439	35
213.048462	267
214.204163	68
215.157547	16
216.247635	21
217.418289	42
218.212189	24
219.063538	7
221.246750	40
222.313232	14
222.969910	10
224.679535	38
226.013733	257
227.227020	83
227.942184	22
229.273193	28
230.085648	5
231.229950	14
232.088043	17
233.301300	33
234.133179	37
236.193954	7
237.327271	13
239.015549	56
240.261978	54
241.193069	17
242.292221	19
243.221130	43
244.161179	93
245.217072	83
246.187988	31
247.215256	12
248.246674	18
249.151810	166
250.153015	18
251.161377	125
252.158997	20
253.372971	58
255.150986	9
257.236786	64
258.267212	22
259.120941	29
260.217773	30
261.234955	116
262.219727	38
263.308319	35
264.356781	5
265.290649	6
266.075745	17
267.100769	156
268.188660	44
269.284821	13
270.191284	7
271.603088	60
272.325195	6
273.549377	13
275.451630	52
276.625916	26
277.453369	40
278.171143	95
279.155243	23
280.258575	5
280.992126	34
281.958069	7
283.226166	16
284.167145	7
285.223083	143
286.195557	106
288.046509	81
289.370117	33
290.723022	45
292.103912	49
293.307739	19
294.187897	51
294.806580	75
296.294922	29
297.643616	12
298.647034	10
299.659668	40
301.143494	11
302.202271	26
303.124512	35
304.287842	106
305.205841	24
306.133301	33
307.070343	15
307.987701	39
308.815033	37
310.280518	11
311.336304	14
312.156250	15
313.282898	43
314.373718	39
315.710083	20
316.334961	6
316.943604	5
318.145630	49
318.811890	14
320.132996	16
321.023071	39
322.014160	36
323.140625	83
324.361450	22
325.228638	8
326.223450	8
327.108154	101
327.950562	22
329.299561	33
330.222168	14
332.169128	19
333.680176	22
335.627563	3
336.577332	21
337.336487	43
338.199036	51
339.648010	97
340.598572	25
341.243408	35
342.265686	9
343.835449	53
345.230469	60
346.755493	256
347.698425	9
349.412231	32
350.231445	44
351.192505	66
352.283325	92
352.933350	45
353.984375	46
355.147339	44
356.355408	31
357.260193	18
359.206177	25
360.162598	20
362.892273	137
363.654602	14
364.371826	69
365.246826	205
365.893127	24
367.917603	54
369.026001	34
370.540833	81
371.558167	98
372.342651	48
373.216980	7
374.129089	55
375.201355	39
376.543091	56
377.293091	60
378.378113	38
379.590820	13
380.505188	27
381.430603	37
382.202454	46
383.929260	65
385.295715	233
386.412170	41
387.652405	24
388.279358	10
389.962646	229
391.109985	23
393.157959	93
393.999756	28
394.932190	3
396.125427	29
397.410828	98
398.796936	78
399.717773	99
401.329468	8
402.323608	158
403.480652	93
404.326233	56
405.325989	35
406.313354	152
407.253113	169
408.006104	98
408.758118	6
409.607300	6
410.737427	26
412.245544	113
413.505188	162
414.389832	5
415.288879	73
416.255798	90
416.934570	11
418.300476	18
419.451599	31
420.270508	10
421.210266	36
422.280212	104
423.308167	115
424.637451	452
425.617126	107
426.830566	13
427.626526	39
428.949219	53
430.038330	254
431.171326	43
432.169983	39
433.108826	138
433.941101	58
434.876404	170
436.169067	78
437.702637	79
439.094971	153
440.341675	233
441.639038	242
442.294434	1096
443.344299	123
444.273987	118
446.128113	70
447.775085	67
449.021240	59
450.156921	118
451.257568	88
452.130371	54
453.448547	206
454.236633	59
455.526550	27
456.373779	33
457.994690	38
458.989563	33
459.794739	15
460.586426	13
461.365784	26
462.569214	121
464.144958	181
465.268494	59
466.915771	106
468.223511	79
469.188416	147
470.216370	271
471.504822	74
473.097107	31
474.076416	134
474.742126	57
475.684143	61
476.515808	107
477.166321	48
478.471130	518
479.593079	874
480.738892	173
481.651550	43
482.523193	156
484.384949	170
485.488525	1022
486.707092	93
487.804321	79
488.748474	106
489.460876	71
490.260376	11
491.374573	403
492.421143	189
493.370422	82
494.195374	306
495.279297	341
496.119446	122
497.129944	103
497.827698	351
498.812683	996
499.489197	241
500.225098	3
500.952881	35
502.043274	105
503.295349	223
504.439758	162
506.260864	745
506.986084	282
508.063354	227
509.026001	204
509.964172	224
510.812805	282
512.027222	241
513.014587	369
513.745667	61
514.508362	275
515.752991	442
516.444153	240
517.423462	300
518.709290	451
519.432861	596
520.205872	752
521.442200	305
522.377869	219
523.419861	314
524.202148	668
525.440674	439
526.176025	438
527.146301	242
528.214783	275
529.319031	944
530.393372	39
531.282288	365
532.388184	233
534.053467	1563
534.830078	963
535.463806	211
536.100586	284
537.163940	526
537.978577	447
538.958618	816
540.345215	1013
541.169495	791
542.495056	940
543.315674	3995
544.591003	1106
545.338867	231
546.096008	45
546.824768	31
547.455200	17
549.896606	13
555.331604	83
556.036926	34
557.299133	27
558.237122	54
559.248474	33
560.136169	20
561.612549	25
563.101013	129
563.707458	15
564.852844	89
566.498108	184
567.563965	91
568.365845	216
569.826904	129
570.802002	92
571.492065	22
572.373779	43
573.978821	420
575.276611	340
576.140625	311
577.172668	121
577.995178	86
578.789124	107
579.972290	405
581.080078	39
582.223694	101
583.076965	105
584.087830	425
584.961792	417
585.858093	259
586.629272	274
587.469238	105
588.176514	47
589.148499	241
590.119995	332
591.394836	154
592.451660	117
593.227844	25
594.237793	155
596.132629	351
597.583984	240
598.538879	1912
599.550842	67
600.480347	34
601.330994	130
602.168030	206
602.948669	506
604.065125	58
605.290955	606
606.380859	263
607.326782	109
608.304626	104
609.457581	194
610.473755	98
611.227417	3
612.951172	193
614.054749	157
615.340759	96
616.424255	148
617.784363	141
618.854309	365
619.859863	462
621.033875	147
621.744446	94
623.008057	112
623.815857	191
625.007629	239
626.010132	451
626.881958	96
628.001770	109
628.787231	174
629.562195	273
630.608826	205
631.481140	146
632.491333	686
633.455505	56
634.528076	212
635.729248	387
637.075073	253
638.032227	34
638.997742	167
639.719055	123
640.462280	216
641.304871	528
642.355896	151
643.690735	417
645.082886	581
646.236877	237
647.015320	221
648.203186	410
649.180054	336
649.864807	192
651.782532	176
652.654358	274
653.507324	139
654.683655	1171
655.752380	184
656.499084	280
657.494690	361
658.647156	560
659.828064	1643
660.756042	538
661.947449	684
662.998474	547
664.089355	957
665.587830	7458
666.754700	158
667.829773	75
669.105225	63
670.317322	129
671.186035	84
672.023865	170
673.057434	143
674.286438	287
675.341064	291
676.321045	72
678.215515	491
678.983154	562
679.792603	472
680.464355	455
681.345825	499
682.367065	69
683.809509	501
684.677795	497
685.432068	76
686.757019	352
687.447693	556
688.579407	138
690.061096	293
691.157410	162
692.435547	195
693.324280	425
694.405151	104
695.532227	696
696.487122	266
697.371887	239
698.386780	194
699.116272	73
699.954163	118
700.798706	154
701.864746	615
703.086243	643
703.810974	73
704.829102	28
706.165588	162
707.270203	44
708.077393	89
708.917114	143
709.576721	48
710.961670	172
712.071228	203
713.113770	293
714.156677	156
714.956055	61
715.692810	141
716.600281	210
717.502625	377
718.593567	536
719.487122	324
720.556335	76
722.169312	136
723.055603	51
724.572998	68
725.370972	148
726.459351	173
727.417053	321
728.735291	134
729.654480	44
730.746948	245
731.705261	63
732.509521	75
733.312256	39
734.338928	258
735.587280	144
736.757324	297
737.959473	65
739.145874	154
740.024963	242
740.994751	96
742.172302	72
743.170776	169
744.348999	11
745.446228	70
747.330566	89
748.035828	8
748.914734	70
749.689941	69
750.927368	33
752.085693	112
753.104431	40
753.988464	68
754.894958	72
756.717957	86
757.443115	26
759.233093	23
760.241028	87
762.067261	114
764.109802	158
764.920715	59
765.975952	49
766.731995	21
767.511963	26
768.465393	305
769.342590	159
770.290161	77
771.247070	51
772.218872	85
773.613586	272
774.520020	210
775.362854	57
776.667908	224
777.553955	120
778.791748	127
779.715759	63
780.345337	54
781.472717	45
782.747986	219
783.398743	214
784.515686	87
785.584412	99
786.547913	13
787.347412	21
788.080139	39
789.591614	32
790.446472	21
793.051575	374
794.039673	77
795.166077	84
795.879944	40
796.985718	75
798.264709	8
799.429626	13
800.191101	115
801.398438	451
802.140869	319
803.365295	60
804.276428	18
805.236145	43
806.036560	92
806.681580	40
808.026978	65
809.173584	30
810.467712	12
811.828613	40
813.609436	64
814.327698	17
815.541199	52
816.692078	3
818.218445	15
819.313354	24
820.271301	41
822.246399	11
823.370300	115
824.930115	118
825.817688	27
827.138916	32
829.559631	39
830.309631	12
831.406311	30
832.233093	88
833.160339	112
833.962158	18
836.396484	11
838.077332	54
839.793152	15
840.645752	7
841.487244	12
842.435242	56
843.466248	43
845.655701	21
848.196350	441
849.449280	271
850.537781	29
851.782532	19
852.880310	48
854.656799	31
855.787292	12
857.316345	17
858.468933	18
859.594482	21
860.246399	21
861.514954	27
862.672607	86
863.303772	12
866.833069	42
867.609192	3
868.575867	13
869.295227	8
870.747986	46
871.486084	14
872.197449	29
874.231750	61
875.180176	33
878.047363	84
878.767395	4
879.583313	31
880.836243	57
881.580627	14
883.236145	224
884.064880	6
885.066895	55
886.719299	69
887.435364	26
888.737549	46
889.778381	6
890.665710	34
891.315186	8
892.443359	38
894.284607	20
895.354004	19
896.720703	23
897.540344	13
898.873230	26
900.817139	69
902.555237	38
904.190979	43
905.250061	10
906.273010	101
907.719299	61
909.314758	18
912.109192	42
912.968750	49
914.321777	29
915.061340	5
916.313171	6
917.290588	13
918.295898	204
919.502686	57
920.421936	27
922.973938	32
924.413025	28
925.131775	32
925.978271	25
927.532043	56
929.126404	101
930.437744	46
931.359375	36
933.411316	12
934.738953	56
935.349609	1
936.366455	48
939.051514	16
941.596008	8
942.734619	12
943.790833	2
946.122986	28
948.447754	13
951.195313	7
952.217834	47
954.471619	4
955.327454	28
956.174988	32
959.271973	8
960.295410	29
961.481140	127
962.616638	48
963.378479	7
966.897522	31
969.334412	11
972.177551	29
972.886536	24
974.452332	44
975.893494	12
976.524658	16
977.356262	6
978.775574	55
979.384277	13
983.639648	16
984.600586	12
986.429871	28
988.585144	8
990.514648	19
992.504150	8
994.456726	35
995.383789	44
996.543030	18
997.623840	12
998.486084	14
1001.674744	26
1003.420959	11
1011.314514	193
1012.425781	70
1016.411865	19
1017.339905	11
1021.843811	18
1026.151978	14
1030.429565	10
1031.424438	13
1034.748047	8
1037.642456	9
1038.786621	7
1043.363525	9
1044.785400	8
1048.111084	24
1049.941650	4
1056.645386	7
1058.717163	6
1060.049316	23
1061.374390	8
1063.270752	7
1065.253906	5
1075.108887	16
1078.461914	32
1082.068115	3
1090.515137	11
1098.798828	6
1105.360229	14
1107.593018	3
1108.511353	8
1118.501953	13
1135.485474	37
1136.470459	6
1137.294556	11
1142.528320	5
1143.350342	35
1146.535156	7
1147.337646	12
1148.591797	29
1150.598999	4
1156.181641	8
1162.385742	7
1163.376953	16
1164.100708	7
1167.378906	23
1168.920898	15
1169.549194	5
1170.488892	16
1173.448853	21
1178.476196	9
1181.722534	9
1189.582397	7
1194.102295	21
1197.456787	22
1218.627808	12
1219.443237	3
1235.282349	4
1244.679932	10
1246.770386	4
1248.528809	8
1271.496216	14
1273.990845	16
1277.690063	11
1288.241577	5
1289.525757	24
1290.691040	24
1304.379517	7
1317.325195	5
1322.406128	18
1325.463867	16
1334.658447	17
1336.046753	18
1350.292114	8
1385.303833	6
1417.958374	8
1419.054077	13
1427.970581	12
1536.516968	6
1576.942627	7
1615.485474	17
