# Supplementary material for: ECL: an exhaustive search tool for the identification of cross-linked peptides using whole database
Source: BMC Bioinformatics. 2016 May 20;17:217. doi: 10.1186/s12859-016-1073-y (PMC4874008; doi:10.1186/s12859-016-1073-y)
Supplement: Additional file 5 — Kojak’s pre-selection list of PSMs only identified by ECL. (ZIP 5147 kb) [file 12859_2016_1073_MOESM5_ESM.zip › Kojak's pre-selection ranks of ECL only peptides/Kojak's detailed results/aleitner_M1012_004/diagnostic_spectrum_4126.txt]

Scan: 4126	838
199.222229	16
201.101349	11
205.993103	10
210.299835	5
211.235123	7
212.314545	6
213.198761	20
214.429886	15
215.109055	5
219.037292	5
219.960724	4
221.935730	9
223.236969	32
225.105988	32
226.229538	14
228.187759	15
229.127319	45
230.010651	29
231.312775	43
233.574173	4
239.076904	4
241.342514	9
242.290863	21
244.284393	12
246.205750	174
247.140030	16
248.309418	142
249.289413	17
252.156708	4
253.166763	15
258.169739	68
259.073608	12
261.373444	48
262.470123	2
263.242859	28
264.447052	16
266.994385	12
272.265320	17
273.031372	3
274.586670	10
275.211182	11
276.369171	42
277.141327	6
280.279419	7
281.498840	2
282.586731	2
283.211243	10
284.208923	10
285.217560	22
286.173157	13
287.225739	11
288.140381	37
289.249329	32
290.236176	16
291.323669	3
292.126709	6
293.378418	7
295.291931	8
297.302673	6
298.328979	7
299.178406	7
300.197906	12
302.254700	10
303.224243	4
304.098328	8
306.508636	18
307.372498	13
309.458130	2
310.184753	2
311.110809	5
312.087646	16
313.224731	6
314.321625	11
315.620728	126
316.238861	32
317.487427	2
322.190308	7
323.729370	26
324.349823	2
325.201752	14
325.973083	13
327.973999	17
329.665100	36
330.446228	3
332.467590	18
333.315216	20
335.367798	24
336.193481	8
337.219971	8
338.006714	12
340.235107	12
341.201782	21
343.308746	9
345.147614	10
346.342957	27
347.156677	9
351.126404	8
352.536316	6
353.208679	12
354.310669	23
355.556702	11
356.407166	32
357.429321	12
358.271729	4
359.218323	6
360.641602	41
364.161926	426
364.834900	120
366.074768	20
367.874939	26
369.907471	4
372.126526	6
373.128723	13
373.998962	34
375.329163	24
376.630371	20
377.591064	10
379.230530	24
381.612244	38
383.108948	43
384.300354	6
385.134338	23
386.243347	31
388.564331	21
389.322998	4
390.154053	20
391.164124	10
393.264893	11
395.079590	10
396.068115	25
398.158813	10
399.314514	22
400.174683	15
401.153198	15
402.264771	15
404.088013	18
405.315857	430
406.062744	127
408.246521	7
409.344116	27
410.304443	8
412.702942	1463
413.358704	462
414.058899	8
415.538696	14
416.564331	13
417.346802	7
417.963928	5
420.573364	30
421.459167	32
423.079834	58
423.907532	34
424.591309	6
425.569458	15
428.308105	61
429.499146	15
430.497681	15
431.384155	44
432.397827	7
434.977478	70
436.330200	30
438.566956	6
439.320740	58
440.275146	19
441.191711	13
442.213257	3
443.292175	36
444.054749	15
445.378235	49
446.085388	15
446.809692	28
448.327332	21
449.273315	13
449.964966	27
451.286621	23
452.520508	4
453.369751	17
454.034424	44
456.299561	12
457.399292	42
458.521606	6
459.342896	8
461.420532	33
465.599792	7
467.931641	5
469.297058	20
470.477783	406
471.756409	7
472.405518	7
473.352478	16
474.409058	7
475.488037	29
477.137268	30
478.635559	15
479.527588	51
480.320801	54
481.409912	19
482.438171	27
483.257935	22
484.424316	298
485.145264	37
486.488586	409
487.484802	40
488.243591	3
489.296692	31
490.462646	67
491.613037	12
492.396362	27
494.012207	96
495.986389	23
497.476196	4
498.308228	44
499.433960	11
500.339233	21
501.865601	40
502.521362	4
503.404846	9
504.328003	43
505.517944	27
506.366638	23
508.501221	56
511.240784	16
512.334656	8
513.333679	39
514.270996	29
515.347107	27
516.511902	75
517.498901	18
518.389099	68
519.272400	24
520.482971	83
521.963623	29
523.173523	45
524.348816	78
525.258484	16
526.221741	47
526.959351	12
528.040894	26
529.891663	55
531.197266	38
532.101257	5
533.152771	78
534.184021	87
535.342407	69
536.242859	10
537.187439	40
538.483521	30
539.608459	134
540.513977	19
541.888000	174
543.463257	39
544.316833	19
545.357361	30
546.989197	69
547.953552	35
549.068665	802
549.977783	27
551.159485	149
552.274109	5
552.975647	25
554.821838	21
555.769836	37
557.108887	77
557.942139	46
559.112183	77
560.468689	169
561.417358	31
562.315369	45
563.354126	7
564.257080	22
565.717224	88
567.050110	78
567.932190	34
569.972595	37
571.585022	77
572.470520	32
573.638733	93
574.450684	40
575.321594	47
576.727844	89
577.503601	18
579.187622	166
580.155090	40
581.067627	82
582.186218	41
583.080383	34
584.170105	69
585.270203	12
586.790527	3
587.937744	53
589.106934	78
590.128052	50
591.225403	69
592.520447	80
593.713562	80
594.544312	33
595.611633	18
596.347290	14
597.543396	177
598.705994	72
600.034973	146
600.695557	26
601.629700	39
602.546448	129
603.460266	137
604.959045	31
605.975586	218
607.186951	119
608.383240	281
609.031311	162
610.189026	130
611.461243	87
612.428162	179
613.681702	193
614.617615	31
615.850403	92
616.652283	109
617.955750	87
619.036804	78
620.424744	39
622.534424	2420
623.388794	322
624.147217	32
625.265320	207
626.255432	41
626.954346	23
628.276733	215
630.248047	596
631.726746	334
632.538452	152
633.376587	260
634.189758	86
635.720459	138
636.395447	92
637.217957	183
638.608826	136
639.418213	114
640.311951	152
641.364929	192
642.532776	79
643.451904	130
644.640320	126
645.510559	154
646.703369	267
647.468872	165
648.713074	53
649.650024	55
650.955750	169
651.654968	148
653.066284	234
654.425659	637
655.499878	158
656.620728	150
657.528015	59
659.169861	274
660.097351	217
660.818909	202
661.909424	236
663.267883	1525
664.291077	211
665.552185	364
666.595581	410
667.767395	232
668.638733	391
669.603943	543
671.071411	923
672.189270	920
673.422180	475
674.498108	524
675.410339	1041
676.512207	361
677.565247	1145
678.512695	479
679.625977	133
680.690430	1376
681.448730	293
682.274353	2
683.426086	15
691.211487	6
691.940491	19
694.288696	10
696.298340	59
697.559875	4
698.493103	63
699.314758	25
700.827087	43
701.539856	61
702.771851	47
703.691162	70
704.539246	16
705.452576	54
706.060974	11
707.426575	27
708.569336	20
709.819824	83
710.551575	17
711.987488	79
713.403442	30
714.379883	5
715.602295	6
716.785095	42
717.874207	94
718.672424	11
720.236938	63
721.222839	87
722.701660	145
723.872070	55
724.489807	89
725.154846	8
725.769592	35
727.293274	804
728.492920	155
729.614319	73
730.556946	45
732.240540	71
733.224854	74
734.295898	118
735.299011	52
736.089417	99
738.423889	90
739.557617	17
740.905457	120
741.757141	8
743.007935	61
744.418518	35
745.654724	38
747.523987	24
748.670837	39
749.319946	5
750.288269	21
751.115051	48
752.943787	85
754.093933	61
755.365479	129
756.246765	110
757.179688	59
758.429077	53
759.946106	42
760.903625	34
762.088501	41
763.033142	32
764.200562	25
765.295837	6
766.494812	56
767.552673	34
768.294373	106
769.168762	8
769.883057	22
771.412476	132
772.414856	59
773.648499	38
774.657654	77
775.386536	22
776.287842	12
777.229126	102
777.871338	17
779.490540	82
781.450745	43
783.261108	129
784.219238	135
785.096619	122
785.842712	9
786.995605	105
788.020020	105
789.186646	83
790.043518	19
792.215149	30
793.439758	123
794.271851	140
795.074768	72
796.558167	121
797.467651	52
798.728088	44
799.958191	48
800.669556	24
801.713074	40
802.794556	74
804.262024	47
804.906555	16
805.893005	14
806.541748	41
807.718445	121
808.691101	83
809.683167	61
810.445862	137
811.602966	139
812.752014	102
813.798523	89
814.758911	46
816.549072	80
817.632813	143
818.714600	127
819.641602	145
820.540039	97
821.513489	207
822.563416	62
823.831482	326
824.436340	2071
825.386658	755
826.345337	126
826.990601	98
828.194336	47
829.413574	119
830.355896	56
831.157288	87
832.033875	195
832.866150	89
833.891541	173
834.589172	8
835.613098	105
836.519043	147
837.764832	70
839.617615	153
840.292297	103
841.287964	81
842.558594	127
843.713501	297
844.661438	80
845.640320	33
846.488831	11
847.420654	126
848.294739	53
849.085022	67
850.899780	130
852.305115	177
853.197449	23
854.012390	42
854.622559	24
855.520874	87
856.965393	71
857.684631	60
858.622803	153
859.295715	19
859.965393	48
860.664063	56
862.187744	124
863.637634	101
864.500244	75
865.595154	73
866.491272	90
867.843201	50
868.501770	72
869.604065	142
870.447083	75
871.661316	65
872.612976	53
873.545166	24
874.361328	45
875.563416	97
876.653320	135
877.819641	88
878.720459	41
879.591309	43
880.669250	77
881.814148	154
882.450928	15
883.673279	68
884.426819	33
885.515808	10
886.521301	38
887.159424	26
888.581543	35
889.442200	29
891.223572	70
892.302246	117
893.352783	50
894.489990	11
895.402771	47
896.293640	51
898.074768	46
898.741699	79
899.910645	76
901.089783	81
901.990051	15
902.600769	67
903.966736	163
904.670959	74
905.869934	21
906.579895	26
907.353027	49
908.631104	58
910.487793	50
911.559265	113
912.376953	251
913.633301	136
914.530518	83
916.133606	28
917.214783	36
918.196594	28
919.379395	26
920.324463	70
921.019043	7
922.622742	42
925.007019	102
925.920593	66
926.598389	48
927.248779	15
928.150696	119
929.548767	33
930.406067	10
932.081787	92
932.741150	53
933.525696	25
934.250183	26
935.293152	35
936.169922	10
937.799316	67
938.758057	34
939.468506	64
940.216248	12
941.516113	261
942.340881	167
943.583435	41
945.638000	35
946.687683	59
947.456299	104
948.241028	49
949.539734	59
950.599365	61
951.292236	65
952.203918	48
952.960266	46
954.304443	23
955.770996	73
957.636658	16
960.315002	105
961.322205	68
962.436707	46
964.497620	101
965.396179	15
967.593994	385
968.665955	193
969.733826	79
970.676025	61
971.456726	315
972.419861	174
973.625549	48
975.898438	16
978.110840	13
979.488281	69
981.135010	24
982.567688	3
984.065002	131
985.195496	112
986.016846	32
986.710876	27
987.374695	37
989.304443	37
991.041504	37
992.669189	11
993.537048	14
995.293945	8
996.500488	91
997.901794	88
1000.147766	48
1000.981628	18
1001.819885	12
1002.621887	47
1003.464783	14
1004.862488	27
1005.675354	44
1006.869690	25
1008.529297	35
1009.635559	13
1011.475647	59
1012.330627	21
1014.691711	11
1016.934509	9
1018.508728	15
1019.215088	3
1021.949463	41
1023.060730	40
1024.295898	12
1027.107422	30
1028.056152	18
1028.984131	30
1030.488403	16
1031.684204	97
1032.662476	17
1034.028076	33
1034.713623	21
1037.109619	34
1037.869751	6
1040.688477	19
1044.733276	6
1045.476563	20
1046.233643	14
1047.669312	17
1048.346558	8
1049.993896	16
1051.361572	9
1055.524780	16
1056.677856	4
1057.657959	8
1058.532227	18
1059.252441	9
1059.933350	4
1061.578735	13
1062.567383	22
1065.318604	12
1070.235840	9
1071.386353	12
1075.013672	28
1076.596680	16
1077.493530	30
1078.691406	38
1079.661011	26
1080.660522	7
1081.391113	20
1082.592041	43
1083.666504	15
1084.582275	28
1086.600098	14
1087.302002	16
1089.277588	19
1090.608154	5
1091.347778	7
1092.595459	15
1093.255371	20
1095.136475	52
1096.593384	246
1097.697388	134
1098.677246	10
1099.397461	27
1100.379150	155
1101.401123	116
1102.507568	73
1103.943115	11
1105.650391	12
1107.931152	35
1113.786133	15
1115.286377	25
1116.031494	31
1117.554199	26
1118.551880	19
1120.757446	7
1123.268799	3
1124.474609	19
1126.510986	4
1130.579590	13
1132.622437	11
1133.403442	10
1135.322754	23
1139.812744	3
1141.484375	16
1142.705566	5
1143.751587	43
1144.639893	16
1145.491577	4
1147.393066	12
1148.163574	17
1149.146240	9
1150.594238	12
1151.765869	18
1155.451172	42
1161.406982	7
1168.619629	15
1169.906250	20
1171.494629	5
1172.665894	7
1173.749268	3
1176.439697	13
1179.628784	10
1180.737671	3
1181.797119	3
1185.507813	5
1186.430908	32
1187.559326	4
1190.399658	9
1193.382568	6
1199.175171	15
1202.517700	8
1203.409058	14
1204.713501	15
1205.638428	4
1208.239380	23
1209.697388	10
1211.633057	15
1214.586670	3
1216.114868	14
1216.743774	2
1219.810913	7
1221.707642	6
1222.898926	4
1223.618042	15
1225.891479	10
1226.856812	31
1228.613770	7
1229.414429	16
1231.287354	7
1232.417725	23
1233.222778	29
1240.784058	10
1242.470459	34
1243.684326	855
1244.548584	591
1245.737183	59
1248.464966	11
1250.691528	12
1253.176514	18
1258.645752	3
1262.648926	18
1264.766724	9
1268.969116	10
1279.938110	9
1289.397095	4
1292.551636	13
1295.033691	34
1338.950073	8
1340.816772	28
1361.367554	6
1362.629639	3
1370.014038	7
1371.681030	4
1374.734985	5
1376.880981	4
1379.705811	3
1388.234131	7
1402.478882	5
1409.774658	20
1412.561768	5
1419.721313	7
1429.080811	6
1432.484741	12
1457.519897	4
1461.073120	8
1468.743042	7
1471.457764	14
1475.088867	7
1495.967896	3
1525.063599	12
1552.578247	18
1581.564697	4
1635.955811	4
1661.364990	23
1663.946167	6
1735.717651	19
1739.626099	4
