# Supplementary material for: ECL: an exhaustive search tool for the identification of cross-linked peptides using whole database
Source: BMC Bioinformatics. 2016 May 20;17:217. doi: 10.1186/s12859-016-1073-y (PMC4874008; doi:10.1186/s12859-016-1073-y)
Supplement: Additional file 5 — Kojak’s pre-selection list of PSMs only identified by ECL. (ZIP 5147 kb) [file 12859_2016_1073_MOESM5_ESM.zip › Kojak's pre-selection ranks of ECL only peptides/Kojak's detailed results/aleitner_M1012_004/diagnostic_spectrum_4499.txt]

Scan: 4499	721
147.273041	5
155.160004	14
156.039581	8
156.943481	16
158.099655	14
159.227173	21
161.267380	6
163.123398	4
167.353470	16
168.244461	8
170.107117	15
171.058380	9
173.121429	24
175.153702	101
176.109451	6
176.992432	4
179.148529	22
182.246704	10
183.113281	62
185.205902	111
186.245865	20
188.514069	17
192.938446	7
194.021820	10
195.247299	21
197.250137	46
198.179276	13
199.294693	12
200.056610	36
201.251434	76
203.245117	30
204.034775	9
205.076691	30
212.373291	29
213.080627	62
214.386063	24
215.244904	22
217.313965	3
218.198990	139
219.174667	6
220.202011	26
221.179291	166
222.198349	66
222.946472	23
224.106049	34
225.058487	62
227.353455	31
228.141327	28
229.183365	106
230.298309	17
231.342102	10
232.204269	25
235.731171	33
237.250076	46
239.254669	113
240.354614	17
241.273499	41
242.333679	52
242.983612	7
244.251144	10
246.172379	235
247.230042	7
250.094589	15
251.406494	40
252.289047	54
255.303864	46
257.071777	82
258.039307	13
259.487793	47
260.193665	298
261.284912	32
262.544678	51
263.216339	15
265.251526	52
267.248596	65
269.262573	62
270.440857	16
272.253906	15
273.734375	28
274.491455	12
275.168030	4
277.251709	38
278.122711	83
279.090759	14
280.236176	38
281.758606	80
283.220337	36
284.236816	21
285.307129	100
286.108398	30
287.393616	15
288.264526	5
289.127930	37
290.213989	11
292.091553	34
293.023804	5
294.129425	38
296.565186	93
297.803772	20
299.258179	3
301.257385	32
302.164551	34
303.096558	36
304.131531	52
305.054199	33
306.388611	31
307.247009	15
307.862854	44
309.323181	5
310.383850	40
311.219604	44
313.049377	55
314.347839	40
315.144165	3
316.580383	6
317.265808	7
318.172180	4
319.026672	16
320.266663	50
321.227966	57
322.139771	172
323.424866	141
325.291016	76
326.341003	15
327.282349	12
329.279663	52
331.245972	427
332.062317	21
333.453430	71
335.367188	14
336.636353	14
337.252991	12
338.384460	200
339.280701	36
340.290833	27
341.400269	59
342.101013	157
343.535583	13
344.239258	21
345.132629	10
346.921814	177
347.987488	19
349.698303	31
350.330933	22
351.113159	20
354.216125	47
355.399841	93
358.248291	62
359.257141	46
360.218079	41
361.421021	47
362.097168	13
363.179688	13
365.055176	89
366.106689	100
367.312073	31
368.432556	86
369.850708	3
370.733337	15
371.337708	63
373.215454	494
374.200562	110
375.427917	70
376.287720	36
377.557434	57
378.247437	62
380.046936	26
381.116882	9
382.309631	17
383.033264	31
384.558044	60
385.272095	48
386.255798	30
386.950134	22
388.858459	42
389.599609	55
390.780945	25
391.544373	21
392.594421	38
393.973450	77
394.629639	6
395.282654	35
396.480591	39
397.320435	54
398.396362	15
399.173767	19
399.919312	22
400.877686	60
402.094116	96
403.563965	287
405.156555	122
406.100891	69
407.109863	125
408.291870	121
409.356201	38
410.916016	65
412.489136	162
413.510254	118
414.364319	19
415.180054	6
416.083130	48
417.131226	95
418.099426	108
419.499573	36
420.226257	5
421.208679	133
422.110779	59
423.213867	341
424.287170	152
425.386353	169
426.404846	1625
427.846130	119
428.697876	99
429.941162	100
431.179810	62
431.878845	28
433.544312	24
434.281433	71
435.151611	13
436.806030	61
438.336060	5
439.246033	160
440.343933	235
441.407227	31
442.365967	144
443.896973	193
444.844910	34
446.294312	133
447.067688	38
448.497559	106
449.550049	148
450.679443	243
451.475830	33
452.192200	130
453.475281	147
454.587952	92
455.466309	228
456.385742	65
457.564453	131
459.058411	268
460.201172	574
461.280884	333
462.305725	245
463.032715	134
463.973389	49
465.228027	82
466.542542	80
467.495911	35
468.909973	161
470.103088	179
471.316956	58
472.092957	27
473.520691	183
474.384644	190
476.213867	235
477.586487	292
478.873108	625
480.150269	722
480.983948	70
482.064331	306
483.092896	254
484.086365	324
484.831116	19
486.000916	1270
487.290405	504
488.100891	176
489.426941	445
490.253235	290
491.126953	353
492.112000	264
492.787109	68
493.652832	207
494.515808	222
495.489685	431
496.904053	596
497.962219	196
499.129333	469
500.162048	116
500.990356	465
502.113586	1138
503.435852	809
504.482788	1814
505.281738	2629
506.062561	521
507.321594	1709
508.302307	1364
509.294678	803
510.342468	1467
511.450012	2577
512.295105	2520
513.529968	2774
514.292786	2955
514.985535	712
516.026672	425
516.684875	110
517.323059	34
520.348083	10
525.330933	14
526.255554	36
527.672791	83
529.834412	74
530.953247	126
531.812744	21
532.435120	54
533.118042	24
534.131836	47
535.136658	61
538.443726	264
539.250183	14
540.292297	98
541.482117	340
542.464417	179
543.152283	12
543.977722	75
545.399841	560
546.568298	137
547.447754	105
548.525940	90
549.473083	21
550.333313	221
551.136292	107
551.743713	74
552.384766	71
553.686462	215
554.988892	684
556.496277	190
557.657227	155
559.319519	4557
560.254028	936
561.386047	35
562.619995	160
563.302734	1022
564.641907	64
565.278076	28
566.171082	62
566.958496	161
567.806702	177
568.852600	144
570.626343	95
571.742004	98
572.959412	95
573.592224	3
574.402954	99
576.658386	97
577.423157	39
579.399048	95
581.058289	186
582.103943	11
583.509766	104
584.697754	193
585.703918	242
586.906921	181
588.196167	206
589.309021	382
590.334656	157
591.597961	387
592.721985	163
593.687744	368
594.674072	317
595.394104	674
596.226868	247
597.281982	271
598.359558	950
599.199646	1431
599.988098	5698
600.861328	386
602.082825	15
602.864075	36
604.192749	239
605.417053	189
606.281067	1618
607.480286	233
608.783752	160
609.698669	277
610.481506	279
611.749817	201
612.499695	294
613.521118	122
614.195251	21
615.409241	171
616.015442	49
617.127930	107
617.840149	92
619.276672	967
620.082336	201
621.292419	132
622.113464	99
623.183411	216
624.436829	283
625.816772	402
626.890320	338
627.802917	183
628.712158	224
629.420532	180
630.348083	200
631.331177	183
632.082764	146
633.083191	451
633.863220	216
634.877686	138
636.074158	73
637.155273	260
638.013672	434
639.034668	752
640.001343	129
641.475281	319
642.505066	541
643.755432	371
644.440308	621
646.011047	686
647.022278	193
648.131409	408
648.840393	117
649.677673	97
650.308289	40
651.386902	96
652.339966	69
653.494934	287
655.014709	3225
655.929016	41
656.943970	142
658.127197	102
659.195251	186
660.232178	219
661.781128	106
662.727966	165
663.413757	67
664.725708	118
666.423645	216
667.291626	122
668.264771	75
668.990540	178
670.264526	86
671.701965	62
672.475220	28
673.365906	68
674.646790	55
676.033936	629
677.976563	124
679.068176	48
680.054016	144
680.800903	32
681.479004	7
683.841003	56
684.537292	15
685.428162	173
686.428772	4
687.743164	135
688.603455	142
689.513000	119
691.357727	227
692.222778	212
693.291016	105
694.428894	3
695.194641	3
696.345825	12
697.431824	96
698.544739	84
699.542053	34
700.661438	29
702.303040	91
703.216614	84
704.258057	124
705.346375	196
706.702576	67
707.503479	12
708.604187	97
709.550720	157
710.431335	192
711.389587	919
712.009705	525
713.880310	103
715.153870	41
716.819885	33
717.511780	12
718.524353	64
719.590149	87
720.406860	175
721.035583	83
722.182251	25
723.346924	58
724.519836	63
725.490662	50
726.377380	55
726.993347	47
728.186707	2189
729.001892	99
730.226257	25
731.186707	106
732.649109	110
733.565857	81
734.464722	148
735.682617	92
736.718445	33
737.631958	65
738.354797	16
741.502625	138
742.279114	21
743.147766	9
744.479797	31
747.630615	73
748.724854	85
750.211731	268
751.321594	43
752.157776	19
753.302917	65
755.100159	50
756.247009	34
757.319641	112
758.297424	103
759.054688	208
759.972107	240
761.166077	101
763.546692	36
764.663208	8
766.219971	49
766.943604	6
768.395813	642
769.612244	150
771.197205	27
773.563782	99
774.331970	21
775.424133	19
777.415344	2
778.336914	15
779.204041	5
780.522644	13
781.392273	42
783.309570	4
785.606750	40
787.490051	12
788.784241	13
790.008423	14
791.371216	20
792.376526	13
794.582397	21
796.469788	12
797.644409	73
798.734436	80
799.440918	82
800.212952	58
801.683533	8
802.586365	25
804.069580	56
805.658813	25
806.540710	16
807.713196	26
809.358582	20
810.007996	26
811.710083	32
812.353210	23
813.420959	38
816.972900	5
819.573975	19
820.407043	11
821.039551	3
821.748230	54
822.911133	66
824.378357	55
825.133484	22
826.445801	24
827.312988	6
828.058289	16
828.805725	21
831.307922	12
832.556946	50
833.208252	7
835.543274	95
836.261169	28
840.168518	15
844.918518	21
846.174561	29
849.566162	16
850.478516	46
851.531982	239
852.539063	79
855.160400	38
858.198792	48
859.425049	41
861.237305	48
862.702576	19
864.143494	63
864.954773	14
865.975647	27
869.445740	6
870.572021	57
871.368713	5
872.798401	22
874.399231	10
875.472107	42
877.427002	5
878.563965	6
879.431152	94
880.352356	24
881.582092	25
882.367432	19
883.321838	38
884.165710	16
888.715332	33
889.458923	5
890.100403	16
891.196045	13
892.234070	10
894.622498	30
896.406067	49
897.547119	21
901.600159	33
906.523376	99
907.580994	41
914.650208	14
915.277588	13
916.451721	11
918.901550	27
920.189026	17
922.488525	89
924.575378	1469
925.614319	502
926.652100	18
929.779297	13
930.842834	24
931.541504	16
932.841736	5
934.209961	59
935.411194	23
936.477539	41
937.309143	16
938.368591	62
940.565491	18
943.623108	11
944.554688	13
948.603455	9
950.635254	17
951.595215	23
953.670593	38
955.464844	8
956.438293	5
959.425842	14
960.026428	28
960.762390	41
962.391602	66
964.384766	23
973.367188	11
978.536133	81
979.228455	57
983.208557	7
989.316956	16
991.259460	6
992.399719	38
993.635071	7
995.503967	105
996.222229	19
1002.602295	8
1004.769836	11
1006.774353	51
1009.594177	128
1010.519714	52
1011.507324	3
1023.630066	38
1031.665039	55
1042.338379	21
1045.348877	16
1046.611084	20
1049.760864	127
1050.649048	19
1060.636475	8
1063.838379	13
1066.627563	13
1068.267334	33
1073.084839	14
1078.776123	19
1079.426514	16
1080.711914	93
1083.382446	15
1090.554688	7
1091.584717	90
1095.832397	19
1106.691772	26
1108.320313	21
1109.685913	59
1111.087402	8
1120.220581	16
1125.419312	59
1126.236572	33
1134.692139	17
1141.839355	9
1142.542358	5
1145.782227	32
1152.503174	36
1153.780518	42
1158.363037	12
1160.636230	21
1162.744995	42
1163.809692	50
1169.033325	11
1171.229492	17
1176.563843	11
1177.693237	24
1179.799194	45
1189.782104	7
1195.730835	7
1196.351196	7
1197.071411	9
1204.641724	62
1205.443970	88
1207.324829	36
1219.544312	23
1230.879517	33
1231.528076	7
1237.613159	5
1253.181030	5
1257.442261	9
1269.983521	15
1275.890259	69
1276.619263	45
1288.692749	9
1300.437744	9
1308.676758	32
1317.387085	13
1319.834351	21
1336.453735	11
1496.341919	7
