# Supplementary material for: ECL: an exhaustive search tool for the identification of cross-linked peptides using whole database
Source: BMC Bioinformatics. 2016 May 20;17:217. doi: 10.1186/s12859-016-1073-y (PMC4874008; doi:10.1186/s12859-016-1073-y)
Supplement: Additional file 5 — Kojak’s pre-selection list of PSMs only identified by ECL. (ZIP 5147 kb) [file 12859_2016_1073_MOESM5_ESM.zip › Kojak's pre-selection ranks of ECL only peptides/Kojak's detailed results/aleitner_M1012_004/diagnostic_spectrum_4557.txt]

Scan: 4557	830
221.406250	8
222.386169	21
223.142212	18
224.238739	19
225.979492	9
234.062241	13
235.219650	4
239.864166	75
242.158646	9
243.272156	4
249.157227	44
251.126053	19
253.009918	25
257.183136	38
258.241364	112
260.528931	100
262.085266	42
264.042908	3
266.517029	47
267.304688	66
268.022644	31
269.155151	13
270.087524	45
271.065369	37
272.273285	20
276.143341	79
277.216095	15
278.163696	22
280.177002	121
284.182953	28
287.700470	31
290.204895	42
294.221008	8
294.822693	9
296.253601	22
298.203003	167
299.129364	49
300.491760	16
302.465149	15
303.697968	5
308.192505	110
310.334534	8
311.124298	17
314.277374	18
315.354065	17
316.223022	178
317.187012	18
320.286041	4
324.530731	7
326.482666	54
327.366394	35
331.402832	14
332.101013	17
334.276703	45
335.154480	9
338.380249	12
340.156616	12
341.012451	17
343.336182	22
344.114014	24
345.531494	32
347.396729	10
349.562195	8
350.415039	10
351.439087	15
352.238464	245
353.288635	53
354.188690	29
357.281555	5
358.234192	22
360.276367	88
363.196350	16
365.344849	18
366.961670	8
368.198608	47
369.044403	8
370.213745	5
371.657776	23
372.306152	6
374.315613	69
375.042542	51
376.176758	19
377.190125	9
378.362610	22
379.192200	21
384.132446	28
384.906006	35
389.160400	313
390.058228	24
391.186523	36
393.592224	16
396.033386	33
398.299255	27
399.235474	5
400.410461	10
401.291931	15
406.196960	23
409.242859	6
410.232666	8
411.438293	23
413.311646	99
414.023438	38
416.719788	46
417.943359	43
419.252197	63
422.379395	30
423.422607	26
424.526306	51
426.456177	9
428.273010	6
430.198608	11
432.646667	62
436.112183	13
438.369995	38
442.258667	117
443.087402	9
445.214783	21
446.403687	9
448.312500	26
453.351624	28
457.195129	59
461.323975	9
462.350952	16
463.160645	30
464.200500	28
465.742432	30
468.038696	25
472.821533	33
474.364136	26
476.356445	33
479.335754	36
481.122131	208
482.266663	54
483.740051	16
484.367065	9
485.427429	13
488.466797	58
490.452698	12
493.255371	6
494.636963	66
495.657288	7
498.400391	33
499.079346	6
500.169739	16
505.048035	13
506.129272	29
507.285034	12
512.127625	10
513.541138	41
516.224548	22
518.298645	37
520.321228	270
521.182434	65
523.368591	39
524.461182	27
527.014221	129
528.622070	94
530.054871	49
530.924072	34
536.552490	18
537.313599	54
539.341675	72
540.383545	37
541.765747	6
543.840942	51
544.823669	12
549.508118	34
550.865540	9
551.595764	68
552.304504	6
553.142639	21
554.150940	7
555.288940	123
556.542053	81
557.485474	133
558.522522	12
559.378967	28
560.380737	6
562.332458	54
562.969788	8
563.862000	23
565.342712	111
566.450623	52
569.270020	5
570.639832	77
572.762817	474
573.449036	11
574.553284	36
576.469788	39
577.720276	18
580.220032	48
581.168274	138
581.841736	43
583.170837	34
586.507874	35
587.331360	23
588.484680	12
590.629456	28
593.315552	19
594.592407	74
595.520142	11
597.036194	86
598.791870	68
600.371765	13
601.368469	6
602.109192	18
603.303772	37
604.096863	17
605.366821	90
606.226135	112
606.865051	34
608.969788	33
610.559570	109
611.296143	183
612.139954	53
613.819702	35
615.109375	74
615.863586	57
617.521667	150
618.385193	19
621.348022	334
622.328552	120
623.392761	156
624.021423	16
625.432495	13
626.461548	63
628.335266	23
629.827576	40
630.627014	53
632.568909	193
634.361877	49
636.563232	42
638.018799	489
638.959167	36
639.657043	17
640.465027	223
641.458374	75
643.991150	1156
644.762146	28
646.128296	249
647.632507	136
649.976135	31
651.350708	56
652.115479	80
653.276794	46
654.162842	64
654.953125	103
655.956360	82
656.858948	63
658.452393	1333
659.505127	477
660.398926	29
661.041382	59
662.495056	160
663.540771	40
664.511292	115
665.471252	89
666.620422	24
668.088318	143
669.383972	103
670.061462	42
671.564636	61
672.842957	397
673.541321	21
674.324463	15
675.134644	14
675.867310	18
676.714661	7
677.537415	126
679.323120	27
680.816101	19
681.585205	15
682.455994	83
683.458801	6
684.515320	82
686.323425	26
688.305969	84
689.121948	10
690.272583	64
692.428650	70
693.445557	22
694.716370	77
695.640991	55
696.965149	78
698.161560	109
699.958740	55
700.562012	262
701.252441	39
702.144104	190
703.660461	367
704.305847	262
705.474426	38
706.351257	53
707.376648	92
708.291870	1091
709.317200	584
709.992004	11313
710.971313	320
711.883606	9
712.747864	22
713.420593	39
715.184448	520
716.032654	7805
716.922058	11
717.877319	243
718.793396	11
719.521118	132
721.267700	86
723.047668	74
723.941101	42
724.815613	80
725.522034	81
726.899963	350
728.061707	36
728.944824	35
730.013062	187
730.912170	69
732.563904	830
733.436890	108
735.289368	307
736.333374	141
737.953979	519
739.069641	224
740.004822	50
740.773071	162
741.432678	219
743.532166	1625
744.438965	1216
745.443176	155
746.805603	706
747.706726	293
748.424866	39
749.531372	699
750.761169	122
751.745667	379
752.809570	520
753.533386	230
754.835022	1592
755.522400	501
756.740173	354
757.442078	64
758.449097	201
759.384705	60
760.694397	1380
761.428528	560
762.642395	259
763.901306	1271
764.861267	83
765.557922	406
766.458313	374
767.440857	116
768.507385	212
769.655273	4263
771.098755	74
772.618835	767
773.667175	74
775.355347	8186
776.151489	334
777.409668	234
778.736206	180
779.956604	12
781.199097	30
782.395569	27
789.355652	43
790.067200	61
792.309143	26
792.977844	23
794.568665	46
795.656921	36
797.283508	42
798.260437	14
799.934448	28
801.433777	29
802.884216	46
804.308777	174
804.950500	7
805.551819	13
808.859436	68
810.340393	53
812.167419	93
813.355042	46
814.719421	84
817.335449	509
818.023621	319
818.646057	111
820.414185	30
821.211548	64
821.894104	38
823.395142	72
824.519531	40
826.415649	529
827.526794	193
828.318665	64
828.989380	25
830.235962	29
831.543823	95
834.260986	116
835.127014	190
835.966980	192
836.765381	3
837.787781	117
839.261414	83
840.996216	70
841.889465	15
842.560791	74
843.864807	35
845.178406	111
846.754822	52
848.491272	169
849.490051	106
851.791077	44
852.514465	202
853.489563	43
854.613098	38
855.284729	5
856.423401	56
857.099548	45
858.322815	490
859.421509	33
860.051453	19
861.181091	269
862.143127	88
863.003967	66
863.627991	97
864.335083	24
865.340393	32
866.967896	187
867.606018	120
868.579895	24
869.561951	11
870.507446	153
871.619324	27
872.723083	36
873.693481	32
875.088745	80
876.201965	72
877.683289	9
878.795410	115
879.772034	132
880.570801	9
881.842041	34
882.825378	120
884.105774	153
884.877380	32
885.580566	86
886.526917	84
887.457214	20
888.092590	15
890.334900	148
892.245422	458
892.987305	49
893.649719	165
894.560791	54
895.635742	109
898.087952	89
898.921387	12
899.876160	45
901.409424	207
902.861633	271
904.653992	42
905.455994	17
906.132568	26
907.143127	185
908.738770	27
909.401428	26
911.290222	93
911.954773	187
912.813171	193
914.138855	88
916.074463	230
916.699219	5
917.801575	41
918.660217	71
920.415344	129
921.322083	245
922.231140	72
923.330017	167
924.001892	30
925.591553	24
926.483459	126
927.443604	368
928.954895	33
929.614197	7
931.408386	1435
932.621582	67
934.820984	126
935.574463	108
936.649109	122
937.485291	70
938.428467	29
939.266602	57
940.197266	1448
940.922852	395
941.561829	16
942.805237	66
944.238464	90
946.369934	125
947.559998	107
948.170410	51
949.886780	400
950.848694	29
951.810974	32
952.493896	25
953.208008	46
955.305115	63
956.269104	61
958.490540	68
959.508240	60
960.163391	60
960.972961	66
961.960144	24
963.554016	160
965.037292	630
965.810059	674
968.322937	327
969.381531	65
970.563232	11
971.191711	13
971.993713	50
973.485596	30
975.734863	48
977.197510	934
978.185730	357
978.828430	23
982.307556	41
983.254944	29
984.359802	369
985.422913	412
986.318604	713
987.179993	402
987.932434	85
988.996887	37
990.988464	153
991.847595	233
993.028381	75
994.228577	32
995.639465	1780
996.561951	788
999.047363	61
999.799072	40
1000.560242	305
1001.389954	49
1002.001404	21
1003.486816	36
1004.701477	1208
1005.559631	481
1007.096191	137
1007.920410	56
1008.763367	66
1009.738953	10
1010.996826	62
1011.732483	131
1012.686707	81
1013.836243	135
1014.530762	225
1015.344238	21
1016.356934	120
1020.216370	94
1021.424622	6
1022.449158	471
1023.236633	500
1024.438354	221
1025.192993	169
1025.842896	67
1027.791260	47
1029.476318	17
1030.632080	33
1032.644287	316
1033.674316	670
1034.474609	337
1035.106934	83
1036.166992	61
1037.788696	81
1039.232422	94
1040.194336	28
1041.522827	340
1042.531982	915
1043.604126	309
1047.509766	12
1049.122559	13
1050.608887	561
1051.607178	94
1054.035645	6
1055.631104	58
1056.307495	16
1057.687256	19
1058.450439	37
1059.159424	20
1060.634155	48
1062.488770	72
1064.336914	979
1065.082031	422
1066.607422	9
1068.141602	70
1069.058105	27
1071.589844	35
1073.208252	450
1074.264404	107
1075.467773	25
1076.626587	82
1078.263428	51
1080.267578	64
1081.459961	173
1083.614502	21
1084.448364	67
1085.108398	45
1085.825439	14
1087.205566	27
1089.370728	584
1090.088501	149
1091.499390	68
1092.603149	59
1093.382690	158
1094.384766	8
1095.241943	37
1098.037842	1156
1098.647705	2220
1099.349854	126
1101.179932	50
1102.666260	26
1105.935181	15
1107.311890	1850
1108.033936	870
1108.884155	47
1109.801880	49
1110.962402	43
1112.484497	11
1113.933838	14
1115.693604	232
1116.673340	219
1117.445313	18
1119.796631	37
1124.839355	22
1125.724365	39
1126.579346	103
1127.224365	6
1128.814697	129
1129.738647	24
1132.344604	56
1133.650879	22
1135.452148	22
1139.718506	5
1141.586182	12
1142.223877	6
1146.633423	3
1151.637695	70
1154.734131	5
1156.770264	39
1157.635986	25
1160.302368	30
1164.546875	13
1165.758057	24
1169.576172	5
1171.652832	18
1172.671753	14
1174.320313	33
1176.500488	10
1177.649414	19
1182.609985	10
1183.857666	29
1184.856201	11
1186.753418	21
1190.710571	24
1194.712158	74
1196.802856	12
1203.807373	10
1213.581055	9
1215.334961	7
1221.272217	13
1222.609375	14
1228.710449	4
1229.710693	34
1230.450195	98
1231.661255	95
1232.500244	75
1240.760254	61
1242.136108	4
1244.809692	33
1245.801025	43
1246.969360	16
1248.840698	16
1250.740601	18
1251.588989	7
1252.699585	18
1258.365723	14
1264.680298	6
1265.577026	5
1271.777222	15
1274.806519	10
1282.800659	19
1283.567139	38
1291.419312	7
1298.680786	17
1301.273071	80
1302.492676	19
1307.908325	19
1308.630127	19
1312.897949	24
1316.748047	22
1318.732056	15
1322.946045	10
1325.902222	28
1326.704712	23
1337.733643	14
1339.649536	8
1344.285767	26
1346.419434	21
1349.353394	15
1350.706787	27
1353.758545	15
1356.552856	29
1358.966675	5
1359.724976	13
1363.388550	17
1372.290405	7
1374.753052	52
1375.517456	11
1376.550293	8
1379.560913	28
1382.001099	7
1383.041382	17
1385.995728	13
1391.774658	35
1393.727051	30
1394.473633	7
1395.717041	14
1396.642456	39
1410.700073	8
1414.209595	41
1414.988159	17
1426.895142	30
1428.508789	8
1431.395508	52
1438.523804	15
1446.165649	8
1454.733765	26
1455.798706	7
1456.792358	17
1457.479736	43
1461.766968	51
1468.784180	20
1470.513184	12
1472.792114	7
1479.657593	15
1480.901489	36
1483.714478	13
1486.817017	19
1487.574341	20
1488.395630	40
1489.571411	26
1490.593506	15
1505.645874	11
1509.568970	17
1513.897095	11
1524.763672	24
1539.492554	49
1543.499878	18
1545.768677	5
1547.566895	25
1556.477051	10
1557.648804	22
1563.392700	28
1566.646118	23
1574.480835	9
1577.627563	36
1583.997437	10
1587.897827	10
1593.891235	14
1602.091675	31
1602.754517	40
1603.561401	7
1604.547241	8
1605.646606	25
1607.602661	10
1617.559937	14
1619.879028	6
1624.004150	27
1629.734253	18
1634.609497	13
1651.849731	9
1655.031372	24
1658.688843	19
1669.684814	3
1675.975830	18
1676.748169	30
1681.157837	9
1683.692017	4
1696.477417	7
1697.774536	14
1711.746338	36
1714.760986	16
1715.687378	22
1717.203247	50
1725.694214	16
1733.761353	69
1744.677002	18
1747.731689	17
1748.623413	5
1749.844604	19
1750.950806	9
1754.018311	38
1758.025024	6
1772.888550	26
1780.076904	7
1788.680298	16
1790.716553	11
1792.713013	4
1794.240845	21
1807.315186	52
1810.418091	14
1825.771851	11
1826.593018	42
1827.539429	53
1830.364868	24
1843.709351	11
1844.551392	22
1861.960083	26
1863.832397	4
1884.566650	7
1917.829224	22
1919.595093	38
1920.748291	28
1921.968994	22
1936.372803	12
1939.979126	6
1954.470093	9
1958.116455	19
1968.932983	9
1982.348999	17
1984.207764	7
