# Supplementary material for: ECL: an exhaustive search tool for the identification of cross-linked peptides using whole database
Source: BMC Bioinformatics. 2016 May 20;17:217. doi: 10.1186/s12859-016-1073-y (PMC4874008; doi:10.1186/s12859-016-1073-y)
Supplement: Additional file 5 — Kojak’s pre-selection list of PSMs only identified by ECL. (ZIP 5147 kb) [file 12859_2016_1073_MOESM5_ESM.zip › Kojak's pre-selection ranks of ECL only peptides/Kojak's detailed results/aleitner_M1012_004/diagnostic_spectrum_4793.txt]

Scan: 4793	584
147.319580	20
152.113846	11
158.035492	15
159.076797	14
159.895111	53
165.298309	14
166.904999	13
168.975723	45
175.219025	505
178.296463	25
179.161743	14
181.121216	84
183.215378	20
185.407867	33
188.238220	23
191.291962	18
195.237122	8
196.081604	21
197.354919	155
199.213165	3610
200.215302	184
201.206573	13
203.211914	13
204.241791	8
206.933533	18
209.185120	13
210.165924	14
211.163528	52
212.025391	62
213.443024	42
214.160217	31
215.374054	90
217.232025	18
219.279266	20
221.166077	19
222.366150	10
223.276199	46
226.539185	394
227.168045	3698
228.253448	631
229.489304	14
233.209656	243
236.288300	22
237.254288	47
238.263168	17
239.287994	72
242.479950	138
243.169540	56
244.256729	186
245.086685	28
247.269470	49
248.048019	22
249.055054	30
250.385849	51
251.057617	13
252.132706	22
253.303467	31
254.339264	199
255.295898	83
256.339844	25
260.357544	218
261.166412	134
262.445221	37
267.631165	55
269.339020	13
270.316986	30
271.199982	77
274.259827	654
275.301636	68
276.359863	79
277.306976	94
279.923523	24
281.456238	62
283.559662	89
284.859406	98
286.255463	17
287.158722	85
288.307587	33
289.205902	13
292.034088	196
295.157928	1039
296.269379	182
296.946808	10
298.187683	39
298.963501	52
301.265869	68
302.318542	21
304.156342	38
306.820221	41
308.163940	8
310.326843	63
311.490479	53
312.312561	14
313.189453	24
315.170990	123
316.135254	30
321.938629	193
323.194702	192
325.113098	80
329.158325	24
330.341888	147
331.486725	37
332.608246	55
333.340363	19
334.781677	25
336.257996	107
337.179138	49
338.164307	20
339.356598	43
340.121704	901
341.101440	216
341.875366	36
343.239746	100
344.858337	312
348.319946	19
351.103912	33
352.410583	61
353.433533	192
354.704559	57
355.896881	27
359.127533	142
359.799103	44
363.264069	95
365.701172	138
366.333191	33
367.499054	85
368.240479	84
369.407501	128
370.357330	168
371.552643	179
372.361633	68
374.367584	225
375.099426	190
375.932404	127
376.896881	363
377.605103	187
379.077972	22
380.279572	70
381.696655	20
382.681854	59
383.292297	122
384.241058	95
385.312256	90
386.250458	110
387.647644	59
388.515594	150
389.869843	189
390.518555	64
392.073486	126
393.092987	116
394.527069	105
395.889282	285
396.879395	71
397.751892	93
398.872101	92
400.279327	73
401.313965	225
402.286133	1475
403.342743	217
404.279572	123
405.381927	29
406.929840	74
408.481812	244
409.359222	135
410.382904	287
411.483734	234
412.137848	168
412.777313	51
414.485870	422
415.398834	37
416.347870	82
418.646088	189
419.442108	181
422.379608	155
423.291443	180
424.290955	39
425.067230	69
425.688446	47
426.446930	32
428.560699	59
429.270355	32
430.210846	171
431.059265	49
432.432526	324
433.627930	467
434.404266	125
435.124908	12
436.359131	216
437.377045	285
438.534241	491
440.141571	586
441.149445	2244
442.740479	9861
443.990387	59
445.322937	1148
446.135529	417
447.115387	248
448.260590	247
449.077667	390
450.053131	59
451.103363	498
452.292908	18
453.164154	57
454.067322	169
455.016022	216
456.068390	301
456.702942	91
457.327118	22
458.243500	306
459.097565	533
460.265900	5953
461.602753	181
462.393707	442
463.674530	376
464.397491	29
465.427460	51
466.488861	405
467.171967	219
468.572174	316
469.610901	383
470.618225	666
471.307159	504
471.948761	600
472.733795	614
473.452850	31
474.281525	328
475.419250	146
476.409729	2018
477.388275	407
478.352234	9
479.556335	249
480.651398	933
481.303314	669
482.072205	235
482.981049	431
484.072845	1184
484.994843	1220
486.362579	1372
487.297546	1069
488.580536	829
489.659576	2095
490.531769	5711
491.601227	927
492.485168	563
498.688507	13
503.112030	1122
504.091736	46
504.860687	52
509.649811	13
510.753479	102
512.117371	138
513.021423	195
514.211365	165
515.728027	498
516.739990	198
519.140686	221
520.541870	52
522.002686	318
522.951721	335
523.978577	99
525.048279	421
525.812256	355
526.954895	159
527.800354	357
528.696411	167
529.392151	135
530.421997	170
531.543945	2264
532.169006	722
533.910278	193
535.583496	72
536.515442	274
537.574036	895
538.273376	27
539.222351	347
540.338318	555
541.171875	250
542.397644	255
543.110901	58
544.197998	59
544.820801	271
545.930237	540
546.583374	1053
547.455566	484
548.343933	190
549.232239	130
550.398254	185
552.299988	43987
553.214905	496
554.438782	267
555.362549	40
556.735107	310
558.207153	267
558.934937	345
559.729614	125
562.381653	188
563.730896	101
564.755127	203
565.591919	203
566.492126	241
567.396790	717
568.659973	883
569.541382	647
570.149719	145
571.577209	485
572.406433	515
573.075989	71
574.102173	1745
575.168945	434
576.311951	871
577.313232	551
578.345459	993
579.146667	202
580.688965	276
581.797180	298
582.489441	499
584.038696	3565
584.994324	714
586.035278	348
587.054382	258
588.563660	680
589.994202	101145
591.047729	916
592.240234	504
592.879028	1213
594.176575	436
594.973145	1326
595.899719	484
596.791199	458
597.967468	706
599.384888	851
600.328918	278
601.380920	383
602.489563	695
603.640869	263
605.471252	349
606.548523	63
607.318481	2574
608.677429	128
609.541931	44
610.759033	340
611.559998	33
612.300842	34
613.296814	57
614.465332	158
616.248657	1242
617.273499	277
618.366150	355
619.082703	146
620.464905	101
621.405884	386
622.508606	334
623.304871	29
624.229065	115
624.916870	222
626.197754	227
627.230957	2146
627.940125	3033
629.293884	93
630.247375	272
631.173523	475
631.964722	368
632.606628	290
633.660583	190
635.922974	491
637.256348	408
638.608093	36
639.550049	66
640.827454	521
641.593323	315
642.601013	146
643.812927	130
644.669434	19
645.577271	162
646.995605	119
648.035583	36
648.797119	42
649.786804	139
650.649719	27
651.941711	124
653.474426	164
654.640198	109
656.262634	26
658.457581	142
659.105042	222
660.473022	337
661.811890	439
662.637390	196
663.272644	22
664.721863	122
665.938965	111
667.253418	868
668.096680	682
669.097473	152
670.219238	181
672.173767	235
673.658997	12
674.891602	117
676.288879	20
677.862366	76
679.253357	26
680.184326	156
682.698303	294
683.864441	353
684.555603	56
685.579529	71
686.669006	158
687.603821	38
688.297607	138
689.660645	296
690.601257	383
691.578308	205
694.378845	6
696.537903	78
697.431335	93
698.265320	172
699.337097	141
700.326477	74
701.434326	61
704.406921	30
705.018127	87
706.122559	185
707.452393	47
713.200134	101
714.874695	151
715.945557	141
717.325623	109
718.306580	62
719.690613	70
720.845581	28
723.345337	250
724.182312	234
724.897278	70
725.593445	11
727.185608	125
731.140930	47
732.567078	81
733.312927	59
734.125305	13
735.124329	123
736.083984	38
737.341248	29
739.528870	12
740.471313	230
744.532959	96
745.226440	249
746.129517	177
747.157166	291
747.867859	49
751.017761	26
752.394287	107
753.839722	586
754.635559	913
755.599976	125
756.488403	14
758.990479	69
760.211121	63
761.525452	52
763.424011	204
764.235962	43
764.911499	32
766.210571	138
767.689880	12
769.470032	40
770.366272	62
771.609619	63
772.249817	35
773.159851	11
774.096497	63
775.015137	81
775.713257	11
776.553223	94
777.168152	10
779.292053	151
780.330994	114
782.339294	14
783.476135	13
784.581116	8
785.455505	118
786.566650	34
787.890625	59
789.437927	47
792.579407	39
794.419067	17
797.394287	544
799.429382	106
802.297241	27
803.409424	43
804.445068	86
805.607117	109
808.606018	47
811.335022	277
813.825195	37
814.594910	22
815.337097	51
816.262451	16
822.316650	95
824.885742	73
826.333496	52
827.728271	389
829.615051	60
830.338623	51
832.282776	14
835.766785	240
838.999756	33
840.151550	95
842.664734	55
844.496521	20
845.676208	29
847.620850	56
848.223145	39
850.413330	16
851.903564	111
853.532410	505
854.261658	205
856.411072	24
862.580383	19
863.673096	23
864.390137	50
865.430176	20
866.503967	32
867.661377	33
870.191589	35
872.644592	45
874.646973	13
879.353577	76
880.962891	187
881.640564	21
883.494202	27
884.511475	38
896.664307	31
899.841003	90
900.533020	69
901.511230	35
904.455872	16
912.662781	10
914.382385	23
915.412109	72
918.511963	26
919.674072	34
921.554260	29
922.746826	32
924.400574	29
926.559326	28
927.482178	63
931.590393	12
933.305176	8
942.547852	22
943.583313	7
947.531250	27
948.781189	20
959.481628	60
964.579773	12
969.718567	22
974.827148	14
1002.862061	56
1016.438477	15
1018.484070	53
1027.510010	102
1028.573364	106
1034.461914	8
1035.389771	32
1044.634033	19
1045.468628	34
1054.673828	15
1061.866699	23
1064.601929	23
1087.358521	27
1088.021729	10
1093.900391	9
1100.525391	15
1101.480713	12
1120.757324	14
1127.092529	38
1131.677490	9
1140.763428	18
1158.520630	69
1166.462402	19
1168.778198	21
1186.093384	10
1204.034790	13
1284.728149	17
1335.687866	23
1444.855835	8
