# Supplementary material for: ECL: an exhaustive search tool for the identification of cross-linked peptides using whole database
Source: BMC Bioinformatics. 2016 May 20;17:217. doi: 10.1186/s12859-016-1073-y (PMC4874008; doi:10.1186/s12859-016-1073-y)
Supplement: Additional file 5 — Kojak’s pre-selection list of PSMs only identified by ECL. (ZIP 5147 kb) [file 12859_2016_1073_MOESM5_ESM.zip › Kojak's pre-selection ranks of ECL only peptides/Kojak's detailed results/aleitner_M1012_004/diagnostic_spectrum_5059.txt]

Scan: 5059	828
169.252014	9
171.062256	6
174.053864	23
175.052368	94
176.112549	23
180.967377	17
183.209885	6
185.269470	17
186.259857	127
188.310516	9
189.208191	27
190.177048	9
192.242310	20
193.113251	7
195.192719	60
197.349579	31
197.999847	21
199.250061	544
200.235001	57
201.116867	12
202.971344	25
204.233414	107
204.990082	6
207.103470	20
210.270187	93
211.142548	7
212.450455	9
213.144440	42
214.283279	52
215.265182	54
216.148804	128
217.138062	46
217.906860	6
219.257401	14
219.995361	6
222.424240	11
225.093918	75
226.079315	5
227.134155	571
227.877014	79
229.005737	28
231.138229	27
232.164261	8
233.436539	104
234.319778	556
235.207581	20
237.007904	18
239.282639	17
240.080963	15
241.366180	4
243.016708	27
244.104141	72
245.037170	20
249.298859	54
250.123337	14
251.655029	38
252.640808	13
254.002411	20
255.180008	40
256.357605	16
257.206604	39
258.148224	47
259.201263	7
260.164185	7
261.188324	112
262.215332	35
263.329834	8
264.757050	23
266.209839	9
267.212616	35
268.493103	76
269.313599	73
270.350525	63
271.172577	11
272.381226	12
273.001953	16
274.392578	35
275.232086	23
276.633972	10
277.644897	38
278.590576	14
281.317993	18
282.029541	12
285.079956	24
286.386108	103
287.370117	179
288.153809	21
289.224579	25
290.038452	35
291.266663	916
292.097046	92
293.164093	24
294.080811	15
295.103271	29
296.263245	30
297.277954	18
298.137756	31
299.086670	31
301.123108	26
303.161072	3
303.976501	12
305.219086	1186
306.223389	162
307.273315	8
308.214722	37
309.322449	23
310.132782	111
311.106750	100
312.282837	44
313.109802	22
314.091980	35
314.827942	23
316.225952	32
317.522644	82
318.599121	28
320.253662	39
322.132507	141
323.256104	19
324.202087	73
325.119019	41
326.420227	81
327.146484	13
328.198608	60
329.109375	47
330.204041	11
331.328491	24
332.280701	102
333.627197	86
335.037292	9
336.139893	19
337.132568	63
338.256958	493
339.212952	255
340.396057	37
341.254456	216
342.279419	63
343.362732	50
344.442749	15
346.847351	40
349.240479	76
350.016357	58
351.022644	22
352.427429	29
354.200623	63
356.200989	35
357.259338	43
359.844910	43
361.435547	22
362.127014	45
363.839722	21
366.819641	60
368.149902	15
369.394897	89
370.301514	37
371.148743	64
372.171631	16
373.334473	9
374.225403	62
377.243103	114
378.295288	23
379.039246	58
380.031189	39
381.197815	26
382.017334	116
383.069214	62
383.750793	31
385.200745	48
386.186401	24
387.556763	64
388.434631	21
389.361328	47
390.215454	80
392.184998	25
392.919922	68
394.187134	78
395.312073	403
396.416565	23
397.498840	7
399.167786	69
400.907288	48
402.165588	68
402.986328	80
404.416321	638
405.395996	109
406.358765	76
407.050537	39
409.103699	445
410.290833	213
411.500610	48
413.571899	52
416.204956	7
417.200195	102
417.841858	14
419.586609	88
420.588867	85
421.717896	133
422.440430	5
423.188049	106
424.284058	30
425.453613	29
426.145569	55
427.322632	24
428.621521	91
429.585388	68
432.017517	32
433.729004	266
434.591064	205
435.318970	153
436.996277	659
438.282104	356
439.186096	621
440.113403	72
441.049622	69
442.172668	100
443.252625	89
445.931519	119
446.597839	64
447.759888	21
448.566467	63
449.269287	78
450.568604	353
451.366577	124
452.345093	119
453.364136	231
455.119934	73
456.380493	229
457.433350	49
458.308716	107
459.493347	406
460.332886	168
461.108948	47
461.790405	182
463.527771	222
464.446167	91
465.403625	45
466.238831	54
467.300049	186
468.276550	50
469.776489	120
470.768433	265
472.439819	52
473.158142	86
473.888611	71
474.632996	69
475.383667	195
476.910400	2100
477.990967	175
478.994690	101
479.906311	132
480.571289	234
481.348389	182
482.119019	17
483.129089	80
483.999207	207
485.077026	319
486.192322	293
487.161560	225
488.151855	172
489.126648	125
490.421448	826
491.424500	207
493.018250	310
493.999756	99
494.966858	360
495.820557	169
497.284424	274
498.307922	81
499.384949	242
500.721130	201
502.410889	443
503.448486	286
504.724426	158
505.691589	232
506.906555	268
508.199585	900
509.130798	519
509.913635	190
510.783691	272
511.897888	70
512.762207	699
514.358582	486
514.963440	643
516.051147	114
517.264404	3269
518.316895	1320
519.468201	585
520.411499	95
521.569458	227
523.201721	353
524.145569	379
524.827881	68
525.954834	358
527.004517	407
527.957581	637
529.581177	670
530.414978	359
531.255493	728
532.176025	282
533.075134	352
533.679810	829
534.305420	722
535.274841	890
536.533875	656
537.556030	526
538.411926	312
539.339417	682
540.554016	2488
541.362610	540
542.858215	2541
544.015808	900
544.805115	72
545.770508	280
546.467468	35
554.289612	28
555.118896	56
556.953918	18
558.353943	142
559.441650	43
560.350403	28
561.151306	144
562.372192	194
563.422913	91
564.132996	16
565.385071	6
566.403625	102
567.017517	158
568.106873	150
569.389893	670
570.733093	225
571.622131	114
573.087219	298
574.108337	185
575.686829	61
576.786194	343
578.837463	103
580.210510	28
580.902649	44
581.577454	123
582.408081	57
583.550476	398
584.905579	61
585.679138	55
586.613525	248
587.518494	179
588.231995	66
589.626526	122
590.376648	147
591.178284	116
592.306885	165
593.389038	363
594.316711	16
594.995605	153
596.413147	163
597.912537	309
599.171631	278
600.145874	264
601.126709	233
601.862671	20
602.696350	167
603.722412	129
604.967041	308
605.830811	140
606.438538	11
607.242371	131
608.569153	6314
609.455383	1097
610.215759	553
611.122681	292
611.986206	98
613.131531	391
614.126099	67
614.755432	33
615.374268	103
616.649231	300
617.658020	154
618.625549	291
620.083435	599
620.807129	68
621.684387	378
622.668579	164
623.643188	67
625.003784	396
625.869690	560
626.544739	640
627.589111	333
628.437866	215
629.205933	191
630.566345	316
631.538269	344
632.367859	287
633.071472	218
634.210571	153
635.180420	150
636.515137	49
637.507141	440
638.208313	81
639.397156	212
640.612000	72
641.463623	210
642.642456	573
643.873657	613
644.578735	79
645.587646	346
646.653992	123
648.146362	985
649.279724	504
650.217590	621
651.264099	272
652.517883	212
653.669678	486
654.710022	278
655.718689	468
656.525024	371
657.836548	1154
658.755615	877
659.695618	1296
660.558228	331
661.436890	237
662.487122	144
663.565125	467
664.883667	2231
665.683777	1480
666.599426	332
667.394836	341
668.755310	503
669.566833	96
670.994080	176
671.596741	9
672.483032	282
673.376953	182
674.436707	345
675.321106	375
676.008728	386
677.068726	223
677.925537	57
679.027649	99
679.737488	120
681.396851	592
682.070190	315
682.719727	707
683.933411	70
684.647156	69
685.816711	86
686.570313	120
687.939514	304
688.734680	79
689.907104	397
691.011658	48
692.309509	445
693.854126	62
695.645386	133
696.485535	172
697.475037	292
698.664001	258
699.726501	62
701.449341	287
702.731079	21
703.530334	115
704.653381	285
705.340027	636
706.177979	399
707.197571	314
708.252075	64
709.529297	92
710.710449	136
711.387878	237
712.214417	185
713.283936	304
714.649841	13693
715.563110	1890
716.197876	298
717.120972	38
717.827087	66
718.641663	82
719.841370	89
720.713074	414
721.421204	249
722.063171	74
722.853027	44
724.753723	154
725.752991	88
726.600403	143
727.730408	82
728.399963	36
729.627869	61
730.446838	41
731.738586	72
732.880249	110
734.768555	148
736.056458	154
736.790955	41
737.767273	111
738.576111	30
739.678894	102
740.507507	30
741.401245	53
742.144165	102
743.494019	36
744.697388	212
745.460999	196
746.599060	121
747.766724	105
748.474426	13
749.221741	10
750.318176	8
751.382263	87
753.310486	304
754.363220	459
755.146362	412
756.019653	29
757.709229	138
758.874695	35
760.261902	166
761.296387	50
762.243225	180
763.338684	133
764.238831	201
765.498230	72
766.495361	146
767.364197	5
768.193298	8
771.161255	2793
772.057861	578
772.690002	14
773.801941	22
775.261658	68
776.046326	121
778.097595	216
779.044495	102
780.477783	139
781.877686	55
782.501282	79
783.533997	125
784.192566	57
785.350403	62
786.446960	88
787.856567	55
789.747559	67
790.580872	60
791.407593	182
793.891296	31
794.556458	13
795.497986	36
796.426025	23
797.708191	99
798.437683	314
799.409119	125
800.746948	47
801.471008	12
802.711731	100
803.987122	68
805.749390	47
806.951721	50
808.061584	66
808.960693	17
809.677917	94
810.469299	8
814.380554	25
815.284241	31
816.560364	23
817.218933	65
818.626343	158
819.474976	12
822.413025	6
823.280762	29
824.393311	29
825.072083	25
826.505554	185
827.634766	11
828.532654	9
830.364197	36
831.211975	198
832.513367	32
833.381897	166
834.423889	107
835.371887	40
836.453308	70
838.376038	6
842.757874	59
843.698792	71
844.566101	41
845.809631	39
849.913574	6
850.818359	40
851.617004	55
853.177490	84
854.520813	43
857.297546	10
859.318420	28
860.465332	36
861.852966	61
862.492371	40
863.801697	70
864.512512	8
866.502502	162
867.565125	102
868.486328	93
869.753418	81
870.450623	33
871.466492	5
873.022400	64
874.006042	91
874.626160	27
875.729553	76
876.405090	9
878.313171	12
879.834229	37
880.556152	8
881.540344	5
884.585938	22
885.908936	46
887.236877	42
888.614807	14
889.972229	60
891.579285	62
892.668701	7
894.543884	8
895.822021	80
896.584290	60
897.564758	46
898.339783	18
899.508972	30
902.090637	60
903.272644	22
904.118225	160
904.856873	29
906.008850	57
906.828552	27
907.753906	30
908.571289	12
909.347900	36
909.958496	22
911.330017	272
912.284119	175
913.385681	77
914.469238	14
915.809631	20
916.743225	7
917.434631	66
918.431152	41
919.470032	9
920.295715	18
921.496338	36
922.654358	20
923.406982	50
924.725159	20
925.737793	104
927.131592	85
927.858215	17
929.538574	32
930.166260	5
931.580322	19
934.395691	35
935.762939	20
938.567810	48
939.365234	72
940.362061	52
944.799622	81
945.861145	53
946.759766	32
947.699158	20
948.744812	30
950.571350	11
953.470886	27
954.380127	28
955.622131	42
956.656189	93
957.480225	22
958.647705	11
960.356995	20
961.328430	18
963.832336	25
968.025146	66
971.737549	29
972.459961	34
973.488281	39
974.669678	25
975.440491	44
976.336731	26
977.561768	31
979.251404	91
980.084900	41
981.436035	39
982.634094	76
983.714050	60
984.336853	12
985.852478	42
986.611572	7
987.466980	26
988.558167	14
989.664490	57
990.462097	14
991.866516	16
992.488464	38
993.682922	26
994.643860	9
1001.455505	73
1003.568604	25
1005.229187	7
1007.827576	16
1009.211609	37
1010.591553	36
1011.191711	59
1013.737854	11
1015.285095	46
1016.654358	31
1018.701172	149
1019.537292	130
1020.516174	56
1021.474854	81
1023.610657	6
1024.514648	40
1025.480957	74
1026.492432	49
1028.313477	10
1029.730713	42
1030.907959	15
1032.099609	7
1033.651978	27
1034.572632	60
1036.855103	50
1038.678101	71
1039.794434	24
1041.828125	15
1048.641602	55
1052.539429	996
1053.557007	567
1054.541382	39
1055.292969	10
1057.576050	24
1058.240234	23
1059.186035	37
1060.422974	75
1063.781128	27
1070.694580	24
1072.721191	11
1075.614258	37
1081.693726	16
1082.651855	30
1090.373901	18
1091.345947	29
1092.548340	17
1093.829468	15
1095.942017	103
1097.000610	43
1097.978027	35
1100.613525	30
1102.642944	3
1105.275269	44
1107.040283	19
1107.745605	5
1110.354980	16
1111.675781	38
1113.306641	42
1120.913818	22
1122.303101	20
1123.830933	131
1124.588867	21
1125.460693	5
1128.188843	45
1129.695190	6
1130.598755	100
1132.762573	42
1137.046387	19
1137.731934	92
1138.848389	27
1139.451172	36
1140.971802	33
1145.389893	48
1146.481934	48
1147.240479	16
1152.685425	28
1158.657715	17
1165.131958	46
1165.806152	20
1166.956909	23
1168.447876	13
1170.479858	19
1173.406128	24
1177.394653	6
1178.083618	16
1182.475952	20
1184.712402	30
1189.038208	22
1189.907593	18
1195.302979	39
1195.932251	12
1197.541138	25
1199.256104	14
1200.986206	27
1207.654907	13
1210.546021	18
1215.502075	12
1218.052124	73
1218.718140	91
1221.809814	19
1222.579590	7
1225.688110	21
1227.223633	9
1233.713501	11
1234.420776	4
1236.687866	11
1238.540161	12
1246.914917	31
1249.053101	6
1249.786255	8
1257.757690	9
1261.773071	13
1264.603882	30
1274.719116	10
1280.441162	7
1281.538940	48
1282.707886	22
1283.727295	35
1299.944946	3
1304.870850	23
1307.842407	23
1308.619385	13
1309.501587	24
1313.758667	28
1316.691040	16
1361.692749	29
1376.567505	11
1389.954102	7
1405.622925	56
1420.966919	6
1612.638550	13
1652.067261	18
