# Supplementary material for: ECL: an exhaustive search tool for the identification of cross-linked peptides using whole database
Source: BMC Bioinformatics. 2016 May 20;17:217. doi: 10.1186/s12859-016-1073-y (PMC4874008; doi:10.1186/s12859-016-1073-y)
Supplement: Additional file 5 — Kojak’s pre-selection list of PSMs only identified by ECL. (ZIP 5147 kb) [file 12859_2016_1073_MOESM5_ESM.zip › Kojak's pre-selection ranks of ECL only peptides/Kojak's detailed results/aleitner_M1012_004/diagnostic_spectrum_5526.txt]

Scan: 5526	781
173.064774	50
174.300797	10
175.164139	22
178.157639	17
182.111877	36
183.036102	12
184.159119	25
185.328476	73
186.144241	101
187.109070	104
189.223953	16
193.973312	8
195.257294	26
197.090942	26
198.343491	27
199.146790	111
200.118164	30
201.085632	202
201.991821	34
205.149200	14
208.749390	20
212.250381	6
215.107529	120
216.048691	113
217.026337	68
220.272202	33
221.923126	23
223.051819	12
225.186279	73
225.980972	9
227.240372	57
229.094879	236
230.117691	15
231.395874	61
232.265579	22
234.254242	439
235.216614	33
236.321838	14
237.225632	22
237.943451	6
239.155243	69
240.282166	54
241.354095	26
242.149902	112
243.065338	118
244.064041	13
246.120834	1883
247.221375	102
249.181870	21
249.921158	14
251.280853	40
252.047668	12
253.304947	6
254.122299	15
255.024170	52
256.338379	58
257.332336	80
258.203186	45
260.416534	26
264.417206	29
265.178009	45
266.246246	155
267.351135	16
270.297211	77
273.141205	45
276.280334	85
277.144165	27
278.079987	31
278.839966	14
283.432861	25
284.280945	13
286.043945	12
287.294159	77
288.229675	17
290.379608	27
292.157593	14
293.244629	93
295.142944	78
297.356812	27
301.109131	18
302.197021	486
305.214417	719
306.282593	60
308.466431	13
310.222412	187
311.251648	63
312.542572	57
313.360809	12
314.217163	26
315.654480	36
316.345154	40
317.429199	9
318.289734	53
320.127808	17
321.453857	30
322.128967	36
324.100708	9
325.106628	6
326.336060	51
327.394226	53
328.250244	97
330.127075	32
331.215088	24
332.905334	56
336.119690	20
338.139099	730
339.296326	88
340.312561	32
341.506287	6
342.433289	24
343.995117	13
345.034363	382
346.429688	83
347.401306	23
348.815674	7
350.354614	35
351.435059	16
352.151611	25
353.361633	11
354.329834	15
355.015015	39
356.016968	27
357.146118	147
358.084717	73
359.322937	22
360.295349	12
363.324036	33
364.053284	17
366.565308	6
367.492004	15
371.061279	101
372.418091	100
374.372253	67
375.265381	540
376.212952	87
377.992126	79
379.098511	18
381.747559	38
383.704285	32
385.348816	9
386.271790	8
387.302795	80
389.833984	8
390.761841	43
391.424194	24
392.086365	10
393.391235	176
393.992676	10
395.882324	21
397.093079	11
398.470825	11
399.226563	104
400.380432	6
401.337708	85
402.298035	25
403.047607	46
404.455139	57
405.283997	164
406.723999	17
407.381958	15
408.541382	119
409.237793	586
410.181213	96
412.516113	46
413.317017	22
414.630188	121
416.254700	860
417.478333	213
418.591370	68
420.387024	11
421.373718	137
422.376953	123
423.347473	75
424.175842	9
425.078552	20
426.244568	78
427.205139	99
429.311462	60
431.037292	38
431.733032	25
432.451782	12
433.499756	88
434.474854	32
436.099915	33
437.172485	530
438.446533	482
440.279236	40
443.061218	76
444.244385	17
445.263733	37
446.242676	47
447.273193	71
448.052734	18
450.168823	95
452.188354	30
453.689453	15
454.298889	38
455.471863	99
456.361755	139
457.386169	88
458.782654	50
459.941895	132
461.102173	87
462.255432	34
463.485718	221
464.496460	119
465.508240	105
467.355957	23
468.092285	6
469.371948	169
471.165649	50
472.572205	66
473.304932	34
474.682373	115
475.597900	116
476.485596	142
477.314697	60
478.291565	94
479.266541	234
480.053833	111
480.659973	56
482.654297	25
483.608276	15
485.066833	185
485.983765	152
487.201294	13
488.279053	143
490.188477	1145
491.248779	172
492.266663	108
493.100342	71
493.895203	11
495.098328	602
496.588562	131
499.335144	204
500.506592	127
501.211609	22
502.398804	110
504.081482	1176
505.222717	12
506.055847	18
507.050964	82
508.178833	78
509.351379	44
510.702087	5
511.691589	176
512.890198	218
513.724060	107
514.363464	100
515.478271	194
516.609253	53
517.403015	94
518.420593	152
519.606384	187
520.974487	58
522.213928	486
523.325256	7
524.418152	25
525.053284	52
526.549377	42
527.992981	285
529.091187	143
530.536926	267
531.298401	1041
532.311707	2623
533.532776	281
534.454651	157
535.598328	184
536.322327	45
537.192566	230
538.211182	265
539.141907	154
539.942322	161
540.828796	66
541.872498	350
542.854309	181
543.823730	76
544.747925	416
545.806946	560
546.693848	293
547.339478	200
548.165466	147
549.221619	329
551.365051	4297
552.502136	173
553.398010	120
554.382202	222
555.872620	533
557.050354	952
558.261475	458
559.375549	220
560.300232	158
561.235168	238
562.448059	1167
563.783875	179
564.632507	182
565.327942	1044
566.162781	577
567.486511	863
568.489136	197
569.680359	733
570.573242	643
571.474915	446
572.305420	1026
573.464783	560
574.293274	310
575.310120	2136
576.598755	740
577.503296	1410
578.384583	589
579.283386	695
580.397217	811
581.463257	733
583.163391	3425
583.888733	3016
584.708923	96
585.450134	74
586.240295	92
589.782043	40
590.827209	32
594.267761	25
595.508240	10
596.485291	56
597.552429	59
598.330017	55
599.353577	64
601.193787	147
602.346130	544
603.330566	1015
604.204346	312
604.856140	79
605.463135	131
606.290039	250
606.992432	116
607.758911	467
608.398865	55
609.395020	50
610.134338	52
611.660583	708
612.278381	824
613.125793	168
615.054626	1117
616.452087	159
617.223816	17
618.442566	208
620.206360	255
620.831482	651
621.455322	80
622.878967	222
623.714417	8
624.825134	365
625.567810	149
626.433472	380
630.245483	295
631.438049	301
632.439880	360
633.229797	125
634.044128	41
634.828491	117
635.771851	149
636.456360	157
638.490112	13785
639.172729	613
639.927612	286
641.681213	265
643.127869	309
643.773804	68
644.734802	524
645.770996	9
646.626770	135
647.309082	276
648.190735	25
650.347046	570
650.995300	510
651.648010	146
652.979309	347
653.596741	18
655.280151	287
656.162537	702
657.060364	158
659.266357	1782
659.927795	232
660.666565	103
661.480408	255
662.423767	233
663.434021	43
664.829773	140
665.455139	88
666.331787	174
667.618591	105
668.224854	39
669.164612	348
670.326660	145
671.618347	4954
672.342407	25
673.472717	399
674.263794	368
675.180115	379
676.035156	47
677.464355	204
679.346924	94
681.100647	821
682.589722	991
683.520996	459
684.610046	33
685.357056	42
685.970337	92
686.929871	524
687.706421	85
688.455261	223
690.199768	413
691.082153	9
692.585754	794
693.213928	331
693.918213	217
694.982117	169
696.202576	1285
697.231995	160
698.119812	219
698.906494	340
699.732483	130
700.539246	376
701.662781	455
702.286987	2840
703.128845	244
703.934753	135
704.593933	4
706.241516	728
707.067749	468
708.181274	655
709.294983	4798
710.573181	554
711.613647	267
712.685120	510
713.570496	170
714.533447	42
715.691284	416
716.816284	1872
718.036743	445
719.006714	222
719.843323	132
720.710510	160
722.521667	8742
723.788940	789
725.320740	378
726.313721	229
727.428711	152
728.205505	178
729.292664	205
729.938599	207
730.609314	189
731.492859	577
732.445801	135
733.371765	313
734.300598	330
735.502747	430
736.310364	160
737.697815	368
738.497009	306
739.391785	118
740.839417	62
741.480530	872
743.335754	214
744.491760	151
745.231750	65
746.357239	899
748.033264	155
749.537415	193
750.511658	416
751.331299	37
752.822876	245
754.705139	180
755.930420	1135
756.537598	878
757.320557	71
758.433777	136
759.387451	781
760.221558	193
761.175110	162
762.127380	120
763.175110	37
764.415100	164
765.533508	106
766.133606	41
767.685364	15
768.578613	119
769.812317	166
771.137512	205
772.428894	494
773.111145	141
774.104126	99
774.763794	128
775.585510	46
776.246948	26
777.235229	212
778.404541	98
779.296082	53
780.281189	269
781.350159	971
782.644104	3363
783.557068	464
784.719482	9
786.995667	265
787.920471	112
788.733276	266
789.729431	231
791.057922	41
792.998718	104
794.004578	23
794.608459	19
795.911865	152
797.111328	120
799.086182	150
799.832031	146
800.864563	383
801.584290	80
802.980042	150
804.048523	148
805.211731	1015
806.383850	11
807.511414	343
808.636902	278
809.772583	371
810.741577	342
811.884705	87
812.993103	76
814.201965	194
815.226807	103
816.826416	1045
818.171692	633
819.111084	317
820.192261	39
821.154541	54
822.244080	174
823.858521	140
825.576111	130
826.485413	213
827.947205	68
831.200745	132
832.222168	43
833.172119	115
834.535400	438
835.372559	111
836.635315	94
838.677246	219
840.690735	701
841.484131	51
844.411682	30
845.175110	58
846.336365	119
847.308044	101
848.575439	32
849.177429	31
850.432434	102
851.859802	165
852.541992	267
853.488770	102
854.420593	523
855.328552	262
856.416992	247
859.294678	79
860.363281	30
861.417297	31
863.297180	5
864.797424	50
866.848389	53
868.594421	298
869.649597	18
871.643005	51
873.105957	324
874.100342	699
875.015137	640
875.856506	666
876.558899	83
877.618164	87
878.403076	40
879.135254	65
881.931641	386
883.167786	309
884.011780	260
884.665833	151
887.563782	6
889.825012	61
890.525574	85
891.184326	40
893.383728	54
894.634033	13
896.168762	242
898.545715	15
900.688538	24
901.759949	51
904.515381	224
905.208252	65
909.268860	71
909.930420	22
910.760742	110
911.381592	109
912.127502	44
913.356873	152
914.392639	23
917.020264	45
917.891846	180
918.699646	117
920.980652	114
921.582520	35
922.956116	91
925.588867	29
926.893250	105
927.520569	10
928.644287	4
929.669922	163
930.565430	110
931.358948	22
932.328064	40
933.467957	192
935.455872	25
936.715515	12
938.825256	92
939.694092	204
940.999207	191
943.231262	6
944.416504	103
945.482971	46
946.254639	60
947.179932	7
947.854004	56
948.506531	10
950.553711	15
951.972961	41
953.497986	51
954.573975	23
959.673645	110
960.892029	199
961.566833	52
962.305420	10
964.281799	26
965.369324	41
966.666321	156
967.807556	133
968.571289	22
970.416016	55
971.511292	34
973.545166	82
974.179871	7
975.397766	236
976.298828	194
976.929199	12
979.749695	43
982.356689	111
983.357666	41
986.954651	159
988.211426	368
989.346985	136
990.822937	33
992.345764	6
996.430664	66
997.432129	22
998.261414	6
999.293213	61
1000.647400	23
1002.511719	59
1004.540710	6
1006.026428	36
1007.549072	37
1008.360657	61
1009.554504	107
1010.296387	196
1011.297302	200
1012.211609	77
1015.542419	44
1016.416443	41
1017.510010	10
1020.579590	12
1022.251892	17
1023.010071	10
1023.658386	33
1027.367065	31
1029.261841	49
1030.522095	22
1032.358643	58
1033.117676	44
1034.781738	22
1036.262573	23
1038.348389	52
1039.788574	19
1046.181396	14
1047.623657	15
1049.585449	15
1053.461182	85
1055.191650	37
1056.564941	61
1057.839478	31
1058.563965	44
1060.864868	23
1061.551025	19
1064.314209	46
1065.086426	19
1066.688354	15
1068.260010	36
1070.170532	35
1076.972900	7
1082.932251	36
1085.021484	25
1085.721436	19
1086.945068	78
1088.618652	23
1091.022827	50
1097.111694	37
1098.617676	14
1101.415771	250
1102.325928	52
1103.513428	11
1106.348633	18
1112.119629	15
1112.784180	34
1115.533691	30
1116.491821	41
1120.714966	16
1125.835693	15
1126.548584	29
1127.760986	19
1129.168823	37
1137.444580	55
1143.315186	46
1145.868408	74
1146.795654	37
1147.413940	22
1156.469727	17
1161.793091	12
1163.614258	537
1164.486572	377
1165.899170	37
1170.854004	66
1181.548950	19
1182.723511	124
1183.710938	9
1189.739136	19
1215.686401	41
1228.843872	11
1232.388428	107
1242.442383	24
1248.568970	67
1249.916382	80
1254.563599	7
1258.480591	34
1277.241089	68
1279.712524	24
1287.991821	20
1289.631470	9
1297.761353	37
1305.238403	20
1310.656738	17
1315.560059	46
1317.012329	56
1318.796265	23
1325.542603	38
1328.824219	14
1358.621704	22
1361.729614	28
1363.071899	58
1371.667603	33
1378.532227	19
1385.601685	23
1386.818237	19
1389.866577	61
1392.541016	11
1398.661011	62
1425.313843	25
1432.018921	18
1442.113770	14
1442.716064	10
1466.892700	8
1474.915161	56
1477.649536	8
1520.617920	12
1526.633667	38
1547.262329	13
1619.021729	31
1624.177368	13
1627.832397	21
1693.515381	31
