# Supplementary material for: ECL: an exhaustive search tool for the identification of cross-linked peptides using whole database
Source: BMC Bioinformatics. 2016 May 20;17:217. doi: 10.1186/s12859-016-1073-y (PMC4874008; doi:10.1186/s12859-016-1073-y)
Supplement: Additional file 5 — Kojak’s pre-selection list of PSMs only identified by ECL. (ZIP 5147 kb) [file 12859_2016_1073_MOESM5_ESM.zip › Kojak's pre-selection ranks of ECL only peptides/Kojak's detailed results/aleitner_M1012_004/diagnostic_spectrum_5533.txt]

Scan: 5533	1090
238.386932	4
241.299667	11
243.238907	6
248.254761	9
254.080017	4
255.078949	18
258.234680	33
259.302063	35
260.279724	18
261.270813	16
269.164276	2
270.339264	23
271.283356	13
274.134674	4
276.278503	438
277.274200	26
278.213043	101
279.396912	5
282.368134	18
285.860840	6
288.361298	11
289.204987	12
291.176086	21
292.318176	14
297.451569	16
298.254333	38
299.253754	5
305.138123	16
306.173706	9
307.058716	13
308.312225	9
309.885590	74
310.794769	5
311.907501	19
314.378448	24
319.277008	10
325.427826	8
327.198303	18
327.981567	3
329.058014	16
330.280701	19
331.634766	16
332.273041	21
333.371674	31
334.184753	9
337.484894	4
340.276947	9
341.173401	5
343.065674	3
345.279572	12
348.153839	11
349.206116	123
350.403015	4
351.210999	2
352.333466	15
353.362122	8
354.282104	55
355.521179	23
356.270050	23
357.462341	19
359.705200	58
360.319092	13
361.152222	15
362.195068	20
364.002136	14
365.534363	17
366.331055	4
368.248291	6
369.496521	30
370.201050	10
370.804626	11
371.455688	7
372.125092	58
373.268768	33
375.613770	30
379.381195	9
381.386658	8
382.224976	21
383.234924	53
384.364929	29
385.250488	5
386.418091	16
387.525024	54
388.349304	13
389.271210	44
390.103394	10
391.217651	3
391.894653	11
393.474915	34
394.380737	21
396.057251	5
398.558655	3
400.348755	24
402.028503	17
403.392029	36
405.166260	92
406.170227	26
408.054260	8
410.241394	9
412.415283	18
413.401794	6
414.997192	15
417.457458	23
418.218872	31
419.307434	62
420.313293	12
421.288086	27
422.274536	11
423.364502	26
424.472168	9
425.131042	10
426.115601	19
427.386536	10
428.456421	3
429.394043	10
432.453613	10
433.707275	24
437.390930	16
438.139832	17
438.862854	32
440.000549	4
441.307922	34
442.423584	8
443.248047	52
444.488098	14
448.498901	19
449.176453	13
450.178040	13
452.062012	28
452.978149	44
453.799805	28
456.299622	25
457.239868	41
460.258850	108
461.428772	30
463.218079	8
467.060547	21
468.228760	26
469.912109	98
471.267822	56
472.426086	24
477.138550	2
478.251282	188
479.331116	61
480.092346	29
481.372131	6
482.182373	21
485.380188	7
486.026184	2
487.310669	15
488.195251	31
489.107910	20
489.773560	33
491.761719	17
493.467590	13
496.222717	13
497.251709	5
498.936646	9
500.310791	111
501.180786	50
502.219788	7
504.374695	76
506.370972	86
507.204468	36
508.526733	36
509.572815	4
510.510315	25
512.031311	35
513.229248	15
514.054688	21
516.245056	41
517.310242	23
520.642761	37
521.544739	8
523.161499	3
523.903503	50
525.345398	45
526.369629	24
527.845947	8
528.592712	24
530.333008	30
531.245117	5
532.564880	14
533.445923	14
534.924683	23
536.287476	58
536.995972	17
538.473450	6
539.306702	11
540.221008	9
541.104309	37
543.250793	74
544.397888	28
545.193665	4
548.055176	29
549.762573	19
550.456238	10
552.096375	107
553.397705	23
554.373840	14
555.012268	6
555.769348	9
556.624146	19
557.737427	59
561.286682	604
562.355347	137
563.327759	19
564.312561	10
565.404297	8
567.919128	17
568.701843	18
569.958679	54
571.525574	14
572.912170	7
574.694519	69
576.182434	33
577.595764	14
578.398682	14
579.661438	42
580.796082	61
582.787598	24
583.569214	11
584.231079	7
585.337708	23
586.257996	14
587.165649	15
588.179810	29
589.590698	57
590.532654	27
591.714294	13
593.206726	29
594.211975	49
595.311584	18
596.616882	13
598.024658	31
598.867249	16
600.763000	70
601.502869	13
602.819763	35
604.183899	19
605.460144	6
606.407166	42
607.194641	51
608.036560	73
608.769226	22
609.494629	21
610.347412	5
611.784607	44
613.187500	71
614.171387	51
615.367615	19
616.449768	69
617.377747	111
618.279297	15
619.428650	26
620.541443	13
621.989075	89
622.958069	23
624.064087	41
625.205383	35
626.571472	25
627.795227	84
628.693054	30
629.853088	33
631.113953	73
632.698364	36
634.907288	117
636.281067	147
637.366089	246
638.398254	60
639.553406	5
640.681702	108
641.566101	26
642.367432	13
643.584045	33
644.316406	28
645.981262	52
647.454468	50
648.868469	76
649.733093	142
651.037842	22
652.018921	6
653.232605	10
654.110107	30
655.515076	60
656.466736	4
657.635193	13
658.483826	11
659.131592	15
659.997375	20
661.356812	16
662.002258	13
662.910950	34
664.531372	81
665.310364	145
666.410156	47
667.486389	153
668.512146	30
670.027344	134
670.995361	109
671.879150	55
672.620178	126
673.249451	57
674.200317	80
675.328552	56
676.460632	44
677.197327	33
679.226868	101
680.134888	28
681.561646	84
682.356628	8
683.085754	17
683.794678	21
684.878357	92
685.927856	32
686.987183	71
688.144287	38
689.812012	73
690.468567	273
691.312683	111
692.554749	100
693.588196	40
694.423279	41
695.091370	5
696.239807	68
697.526733	51
698.575500	55
699.856812	359
700.734497	167
701.803406	130
702.834595	72
703.973083	31
705.453552	27
706.944336	56
708.404541	346
709.362976	3
710.300049	27
712.246277	93
712.993103	39
714.287903	66
715.699768	110
716.462402	127
717.422180	95
718.553955	152
719.653625	60
720.934998	106
722.064148	45
722.817383	63
723.495667	118
724.358826	218
725.165649	102
726.507568	123
727.616394	7
728.753357	55
729.615967	166
730.369934	147
731.361023	33
732.128357	25
732.888733	48
734.352966	56
735.117249	67
735.823547	16
736.901062	124
738.286621	33
739.515808	41
740.214600	110
740.978271	27
742.187622	94
743.201660	29
744.131287	77
744.971741	24
746.352844	150
747.151245	90
748.426453	47
749.642517	83
750.609558	198
751.591248	40
752.680481	152
753.604187	199
755.150940	75
755.901794	23
757.138733	58
758.079651	107
759.680481	67
760.366760	34
761.722473	190
762.410767	46
763.262268	681
763.899719	290
765.006714	127
765.727234	67
767.226196	524
768.028381	228
769.570190	111
770.478394	17
771.457520	68
772.276733	126
773.066956	57
774.028381	120
774.761230	101
775.722473	150
776.927917	25
778.020386	79
778.747986	17
779.616211	164
780.956177	173
781.810669	121
782.501160	164
783.527039	142
784.489502	115
785.315491	144
786.513489	79
787.380798	97
788.317078	160
789.160156	391
790.252686	469
791.321228	149
792.392151	55
793.250427	117
794.266663	57
795.208496	31
796.359070	97
797.706970	87
798.830505	164
799.946167	219
800.841736	158
801.702576	87
802.344910	15
803.250427	275
804.256409	66
804.891602	266
805.609558	107
806.498474	135
807.236145	143
808.037231	151
808.884583	49
809.533203	26
810.870667	33
811.671204	326
812.459106	94
813.463379	101
814.601685	109
815.774353	157
816.784607	410
817.812012	208
818.744385	248
819.914917	500
820.936584	872
821.566711	239
822.705688	207
823.909729	514
824.696045	205
826.068481	604
826.900208	1557
827.846191	95
829.114075	460
830.010376	270
831.001221	21
841.507629	12
842.143616	21
844.581360	25
845.790649	162
846.753906	10
848.179871	71
848.994141	12
849.611633	8
850.550598	29
851.454285	30
852.495422	23
853.261536	8
853.948547	101
854.625183	145
855.771057	136
857.385254	9
858.419983	10
859.204529	10
860.894958	59
861.952576	21
862.620056	15
864.106445	63
865.219177	63
866.449463	26
868.465027	25
869.162903	26
869.850891	12
871.133972	62
873.325134	71
874.263245	31
874.975342	21
875.614624	5
876.680603	26
877.491882	3
878.834839	17
880.411926	61
881.615295	41
882.515869	51
883.936951	23
884.957458	21
888.330505	20
890.340027	35
891.272583	46
892.432434	7
893.873474	112
894.736877	46
895.396912	69
897.297485	170
898.205505	347
899.432434	103
900.234436	14
901.107483	33
902.666565	87
903.761536	52
904.575867	41
905.754456	113
906.771545	17
907.841492	44
908.552795	24
910.652893	264
911.604004	35
912.547424	122
913.597839	46
914.752625	77
915.843689	39
916.688477	117
917.499756	44
918.523865	49
919.646545	18
920.822998	53
921.826233	58
922.603516	4
923.432922	7
924.282288	44
925.549072	95
927.828125	82
929.865051	37
930.661621	48
931.895752	41
932.635742	105
934.657043	76
935.346985	79
936.347473	59
938.566833	388
939.603577	192
940.580627	111
941.281799	93
942.420105	83
943.585876	132
944.742737	23
945.646973	93
946.740784	103
947.906189	95
949.187256	77
952.391541	9
953.431641	47
954.283142	232
955.049500	152
955.970642	33
956.817810	99
957.697327	37
958.561829	81
959.835754	60
961.331970	28
962.168457	67
963.216858	80
964.164124	27
964.838562	11
966.152832	65
967.759277	389
968.758972	98
969.950623	110
970.825500	65
972.045715	71
972.993164	26
973.652161	26
975.039734	47
975.871643	53
976.889160	132
977.560303	386
978.539795	70
979.987244	26
980.765442	48
982.338928	58
983.416199	60
984.307678	109
985.798401	39
986.413391	26
987.722595	26
988.365967	65
989.426025	68
990.493408	70
991.823486	91
992.894287	16
994.183350	103
995.046692	72
996.292297	81
997.572021	37
998.419739	74
999.988281	58
1000.874329	98
1001.666687	80
1003.164307	94
1004.350403	215
1005.394531	417
1006.304443	285
1007.398010	255
1008.436951	65
1009.423401	57
1010.312500	115
1011.356018	44
1012.316589	34
1013.593689	13
1014.605896	149
1015.687500	102
1016.433044	2
1017.119385	7
1018.432922	583
1019.118958	605
1019.738464	283
1020.493164	52
1021.615967	3
1022.655701	86
1024.062378	43
1025.724854	31
1026.686768	107
1027.751709	109
1028.996826	57
1030.497803	86
1031.893555	101
1032.742188	61
1033.394165	14
1034.318115	28
1035.187134	64
1036.014893	10
1036.827148	99
1037.433472	39
1038.572510	98
1039.406494	53
1040.602051	113
1041.904907	104
1042.773804	54
1045.032104	48
1045.756348	44
1046.621826	194
1047.507568	134
1048.264404	98
1049.361938	348
1050.173706	88
1050.872437	27
1051.864990	75
1052.684204	43
1053.817139	109
1054.466064	13
1055.520020	420
1056.844116	155
1057.998535	112
1059.091797	68
1059.932007	15
1061.113037	91
1062.028320	76
1062.628662	170
1063.286133	88
1064.039307	131
1064.748535	87
1065.827881	83
1066.695801	86
1067.571899	237
1068.906372	261
1069.752686	237
1070.895508	193
1071.609375	183
1073.002930	49
1074.572021	111
1075.723511	129
1076.508423	38
1077.206177	26
1078.139160	24
1079.101563	18
1080.211060	102
1081.221924	116
1083.293213	2294
1084.077637	490
1085.198853	92
1086.141602	14
1086.761230	4
1088.938477	25
1089.649658	41
1090.367188	108
1091.514893	78
1093.585449	100
1095.113525	67
1096.464966	149
1097.272949	80
1098.557251	174
1099.728516	15
1100.948120	56
1101.976563	114
1102.815430	33
1103.518799	4
1104.891846	426
1105.696045	177
1106.644287	124
1107.407593	31
1108.930786	17
1110.274780	367
1111.014771	248
1111.918457	218
1113.759644	271
1114.711792	141
1115.564697	24
1117.206543	23
1118.858765	1984
1119.810791	2496
1120.562744	545
1121.187256	90
1122.009521	73
1122.960938	126
1123.907104	65
1125.513916	60
1126.195557	6
1127.340210	149
1128.315430	75
1128.957153	49
1130.059814	9
1131.191162	51
1132.791992	52
1135.017822	139
1135.984863	249
1136.960449	156
1138.361816	42
1139.304321	20
1140.398560	21
1141.365479	112
1142.280884	134
1144.292725	728
1145.348145	228
1146.214966	157
1147.263062	160
1148.021973	11
1148.865723	83
1149.607178	41
1150.367432	1022
1151.140625	382
1152.456299	78
1154.260254	238
1155.279053	215
1156.255371	73
1157.503540	57
1158.640137	7
1159.476440	24
1161.138672	191
1162.304077	266
1163.263916	37
1165.471436	20
1166.881958	4
1167.882813	4
1169.116699	76
1170.552612	1218
1171.711426	63
1173.675171	53
1174.871826	28
1175.778809	106
1176.697388	50
1177.311401	8
1178.185547	42
1179.644043	218
1182.040527	30
1183.110107	23
1184.292480	2197
1185.179688	678
1185.782959	130
1186.758301	16
1187.365234	2
1189.624878	25
1190.719971	59
1193.302002	729
1194.197021	264
1194.852417	8
1195.679199	30
1197.647949	22
1200.097412	24
1200.731934	9
1202.460083	25
1204.319092	39
1206.704102	53
1210.675537	15
1212.468140	9
1213.493896	7
1214.418091	50
1215.443115	21
1216.543213	15
1217.442261	4
1218.372437	16
1219.302246	32
1222.685059	18
1223.475098	5
1224.569336	41
1225.528809	37
1226.652100	26
1227.667725	99
1228.324097	37
1231.556641	6
1232.572510	8
1233.711426	20
1234.467163	33
1235.180908	26
1236.301270	53
1238.080322	13
1240.554932	15
1241.654419	30
1242.471680	4
1243.533203	39
1244.641357	88
1245.447998	12
1247.684692	33
1248.581299	6
1249.648438	13
1250.745483	22
1251.487793	50
1252.543335	16
1253.312866	28
1254.672485	21
1255.519653	76
1256.411987	27
1257.377319	3
1258.555054	14
1260.450684	6
1262.665771	20
1264.232056	20
1265.539307	25
1266.777222	16
1268.583984	52
1269.480347	22
1270.433228	12
1271.540283	16
1272.526978	24
1273.587036	22
1274.378906	10
1275.742554	16
1278.984985	23
1279.662476	7
1281.602173	14
1282.544800	16
1285.468628	3
1287.129761	3
1288.358765	9
1291.463501	10
1293.017700	20
1293.730591	11
1295.762817	22
1297.464966	25
1299.811035	6
1300.686890	3
1301.727905	29
1302.767456	13
1305.608398	6
1306.894897	3
1308.099243	34
1309.142578	23
1312.361694	14
1317.238403	18
1320.870972	40
1322.046631	10
1323.199829	9
1329.578125	11
1334.624390	9
1335.442749	29
1336.525879	9
1337.663696	8
1338.508667	6
1339.434082	7
1342.137329	9
1343.030396	8
1344.275269	19
1345.164917	24
1346.806641	47
1347.898560	52
1348.712280	6
1354.661499	6
1356.461792	4
1357.724976	21
1358.631592	4
1359.745850	13
1361.841431	33
1362.585205	43
1363.606934	8
1364.764526	11
1365.532104	26
1366.618408	25
1367.770386	27
1369.730713	12
1373.125732	30
1374.013062	3
1374.777954	5
1376.567505	138
1377.681396	110
1378.498535	81
1380.761841	6
1383.754272	19
1385.140259	15
1386.730469	7
1389.808960	10
1393.175659	10
1394.559814	3
1397.682129	16
1398.577026	19
1400.410156	12
1402.440796	11
1403.665161	6
1404.977417	30
1406.145142	8
1407.170288	16
1408.765869	47
1412.544434	26
1414.963135	7
1415.825562	7
1416.733887	12
1418.316040	8
1424.976929	12
1428.802979	14
1431.265503	20
1432.622681	46
1433.602661	24
1435.631836	15
1436.403076	12
1437.945923	18
1444.187134	22
1447.797607	21
1448.572754	52
1449.582397	12
1450.352905	5
1451.021362	5
1452.951416	18
1454.094360	15
1457.552124	24
1458.423096	24
1459.586426	4
1460.898560	4
1462.960327	5
1466.633179	6
1468.193115	21
1469.128906	15
1471.803223	4
1473.799683	20
1475.153687	14
1476.739380	58
1477.601685	22
1478.232056	5
1480.678101	21
1483.710327	25
1491.946533	2
1493.903687	15
1495.680298	14
1496.551270	17
1497.942505	24
1501.042114	12
1505.821655	22
1506.839478	8
1508.032104	24
1512.755493	13
1516.305420	12
1518.714844	39
1519.632935	10
1520.304321	20
1528.467529	14
1529.427612	30
1533.087891	12
1542.725464	12
1545.114014	30
1546.644653	21
1547.707642	4
1548.542847	22
1550.903442	1
1552.837036	4
1557.730469	14
1561.247192	7
1562.557007	12
1563.689087	15
1567.389526	41
1572.960938	29
1574.029785	9
1575.447632	7
1576.733276	38
1577.876099	25
1580.502197	15
1587.986938	8
1589.978638	10
1590.708618	8
1591.942017	5
1598.114868	18
1599.283325	13
1599.953369	4
1604.360107	26
1605.435181	29
1606.440186	18
1607.972046	31
1608.732178	21
1617.974854	16
1620.775024	3
1623.425659	5
1624.072021	11
1625.650513	8
1628.877197	7
1630.145630	10
1632.158813	14
1632.801147	20
1634.059692	14
1637.966919	23
1645.073486	7
1646.220581	7
1646.900269	34
1647.960327	12
1649.866333	15
1654.942017	7
1656.810913	6
1658.677368	6
1664.502686	5
1670.834351	8
1675.843628	3
1676.529663	18
1677.499268	14
1678.103638	13
1679.090088	5
1681.783081	26
1688.731812	15
1691.953247	14
1694.197144	8
1699.928101	5
1707.265869	6
1708.059326	6
1708.728760	4
1710.803101	18
1712.815552	13
1713.456421	10
1727.003174	50
1728.060791	7
1731.277222	14
1733.778442	22
1735.697388	14
1744.946167	24
1745.875732	12
1750.176147	3
1761.036255	38
1761.904541	58
1762.898315	33
1768.715942	16
1772.078857	10
1778.485596	6
1779.552124	16
1780.928589	13
1782.063232	18
1783.048096	13
1790.284058	10
1792.136353	8
1797.182251	2
1797.836792	7
1807.785034	16
1813.093628	9
1814.198853	10
1825.134399	9
1825.963257	3
1831.941162	10
1840.843384	20
1853.204346	12
1861.922607	5
1862.962524	7
1863.884155	20
1865.310303	4
1867.151978	15
1871.896118	7
1874.838989	13
1876.496826	5
1877.862427	17
1880.876709	14
1885.951782	4
1889.978271	18
1891.249390	5
1892.118896	11
1896.210693	22
1901.433716	6
1913.731812	2
1922.687134	3
1936.745483	9
1943.172729	4
1951.220093	4
1952.970825	7
1961.027710	21
1962.877075	8
1964.399170	3
1992.647339	11
1996.564331	6
