# Supplementary material for: ECL: an exhaustive search tool for the identification of cross-linked peptides using whole database
Source: BMC Bioinformatics. 2016 May 20;17:217. doi: 10.1186/s12859-016-1073-y (PMC4874008; doi:10.1186/s12859-016-1073-y)
Supplement: Additional file 5 — Kojak’s pre-selection list of PSMs only identified by ECL. (ZIP 5147 kb) [file 12859_2016_1073_MOESM5_ESM.zip › Kojak's pre-selection ranks of ECL only peptides/Kojak's detailed results/aleitner_M1012_004/diagnostic_spectrum_5811.txt]

Scan: 5811	719
143.026215	13
145.220291	16
147.043213	147
148.207413	15
149.272095	10
153.745865	10
155.008987	47
157.086639	53
159.083740	39
160.065979	115
161.198486	8
162.178284	25
168.084991	6
169.238495	175
170.144699	707
171.166077	124
172.221054	94
175.144531	280
179.245377	11
180.305298	24
181.158844	15
182.486053	66
183.138580	832
184.290512	66
185.073044	31
186.221985	121
187.200409	53
188.003998	18
191.921570	20
195.287445	11
197.237213	44
198.219849	62
199.164841	176
200.128784	27
201.125824	137
203.233124	227
204.240173	52
205.242340	15
206.650452	57
211.107925	689
212.341736	230
213.151382	216
214.790466	49
217.062546	120
218.253372	246
219.265503	52
221.192734	292
222.264771	1345
223.262390	207
224.993500	82
226.155579	47
227.231430	88
228.126373	60
228.993896	72
230.066330	41
231.126801	36
232.182480	11
233.600311	24
234.347504	82
235.330841	13
237.495148	53
239.248642	33
240.253143	123
241.144501	472
242.210541	360
243.245026	103
244.096954	22
245.058411	172
246.277985	24
247.578674	103
249.266647	59
250.211914	23
251.226654	259
252.175690	59
255.346558	10
256.347839	81
257.229797	21
258.144684	119
259.654327	152
260.328339	488
261.171936	156
262.008179	57
263.493073	78
264.202606	11
265.126282	107
266.138947	33
266.983521	29
268.287445	138
269.217285	50
270.280579	69
271.263489	7
272.317108	116
273.313721	52
274.277771	7
275.259247	23
276.284821	81
277.136292	150
278.463898	99
279.835846	19
281.086761	1641
282.072418	1944
282.880341	26
284.111938	21
286.144409	35
286.998444	71
288.131226	22
288.965881	46
290.280304	364
291.240692	19
293.196136	36
294.229431	23
296.033447	11
297.008423	82
299.066528	280
299.885773	86
301.258331	64
303.077698	52
304.391418	64
305.189331	20
308.400360	984
309.277832	26
310.480530	97
311.260681	28
312.070862	16
313.137390	164
314.276947	90
317.172668	152
318.444000	26
319.322357	89
320.139679	45
320.910919	57
322.278534	122
323.647522	203
324.607544	37
326.149658	38
327.105774	35
328.177246	150
329.220276	59
330.063232	49
330.788025	63
332.065491	148
333.444824	73
334.558960	148
335.561249	50
338.248047	95
339.654236	66
340.263489	69
341.090637	318
342.130371	458
343.105957	21
343.980804	69
345.442139	28
346.363525	65
347.323853	12
348.230896	33
349.491302	43
350.328308	101
352.575317	37
353.282532	24
354.147095	76
355.484100	150
356.248291	89
357.301392	121
358.299255	55
359.229858	32
362.801331	58
364.442200	235
365.817810	210
366.583252	19
369.037842	73
370.603455	462
371.475372	247
372.537262	418
373.427307	228
374.311188	346
375.229950	178
376.086029	12
377.691223	231
379.059753	36
380.017548	10
381.551941	136
382.648773	55
383.287354	144
384.553314	253
385.363770	54
386.922211	283
388.235229	926
389.323883	120
390.521332	112
391.391144	118
392.145630	16
393.679840	95
394.732819	37
396.214966	48
398.281555	17
399.361053	80
401.236786	143
402.311035	308
403.079926	318
404.313049	279
405.222321	83
405.962280	48
407.483093	111
408.460205	318
409.704620	65
410.386444	48
412.243195	466
413.333282	249
414.430420	63
415.131134	388
415.998352	790
417.408417	195
418.161682	882
419.001343	85
419.956055	157
421.702423	15
422.786835	35
423.797028	196
424.533478	78
425.583282	88
427.751862	226
428.987091	308
430.360565	74
431.453949	181
432.333435	34
433.249298	143
434.716736	130
435.507813	135
436.551880	245
437.729340	134
438.545349	153
439.574707	196
440.458649	56
441.660400	149
443.240784	5882
444.288605	1686
445.356384	430
446.475189	435
447.289581	1058
448.106415	356
449.238068	302
450.125519	288
451.465424	345
452.162384	401
453.450775	335
455.012970	875
456.563873	208
457.939056	637
459.283051	568
460.401306	491
461.152802	4143
462.185242	506
463.228485	156
464.149323	104
465.678131	225
466.586975	349
467.260803	1006
468.502533	472
469.265106	216
470.604279	403
471.826721	203
472.753937	159
473.671722	250
475.022308	375
476.189789	518
477.997375	667
479.340515	67
480.169769	223
480.999237	271
482.182404	1051
483.138336	44
483.945587	214
484.820007	749
485.567841	1175
486.399750	1873
487.641022	1029
488.649475	442
489.331390	99
489.976257	706
491.035461	3390
492.156799	1383
492.802643	580
493.443024	1205
494.845398	4998
495.529144	5198
496.387268	551
497.206482	217
498.125092	77
499.427917	43
500.520294	100
501.213318	18
503.096344	30
508.009796	251
509.203705	92
510.267517	271
511.509247	417
512.237549	672
513.184937	231
514.307922	1001
515.172974	322
516.396790	274
517.343323	588
518.399597	428
519.472900	141
521.618835	182
523.495728	6563
524.342224	1620
525.157104	352
525.790771	120
527.151001	1051
528.230347	359
529.114624	398
530.458557	632
531.306030	144
532.409119	54
534.008728	644
534.881531	380
535.915527	116
537.149231	105
537.767151	48
538.591492	68
540.307434	266
540.937744	90
542.080933	148
543.150085	247
544.256287	166
546.117004	313
546.730042	182
548.027771	396
549.354553	29
549.969788	35
550.766724	105
552.059814	379
552.862061	869
553.785828	482
554.680359	541
556.215515	269
557.199768	103
558.183655	545
559.206909	204
560.065735	138
561.369690	888
562.394226	779
563.384827	95
564.438232	319
565.195374	70
566.736877	124
567.710510	108
568.623169	90
569.429382	240
570.368469	254
571.454468	160
572.504089	17
573.593933	328
574.825684	605
575.832947	58
576.587708	52
577.392151	40
578.386292	144
579.911560	1297
580.838135	67
581.883240	168
582.692993	327
583.911377	56
585.379211	524
586.139160	1035
586.922546	376
587.807617	126
589.326477	334
590.420654	219
591.597107	794
592.488953	683
593.443542	621
594.519714	213
596.030151	1148
596.854553	666
597.678467	397
598.563904	129
599.396484	122
601.020996	574
601.981812	3933
603.231750	1065
604.415161	383
605.182190	251
606.230103	99
607.096863	407
607.907349	184
608.763977	416
609.615173	1557
610.513123	26
611.398010	812
613.175354	709
614.143494	342
615.476379	2897
616.295349	4010
617.493530	1662
618.235779	174
619.233643	105
620.106384	447
621.544495	902
622.222839	1001
623.020752	533
623.678284	315
625.128540	820
626.689514	3597
627.458313	942
628.668152	2116
629.481934	379
630.594360	230
632.321594	233
634.086609	1881
635.070374	421
636.081177	299
636.732117	62
637.415588	34
638.998840	664
639.937317	564
641.239258	127
642.039612	165
643.497864	364
644.868286	234
645.560242	157
646.352905	397
647.093567	82
649.631653	124
651.026184	26
652.073669	223
653.092712	115
654.127991	127
655.113831	113
656.424500	107
657.262146	257
658.041077	8
659.394958	519
660.472290	267
661.480286	120
662.413147	450
663.065735	757
663.981506	263
665.344543	253
666.604553	170
668.385315	460
670.264160	3785
671.044617	2891
672.361389	349
673.470886	154
674.137634	286
675.043518	156
675.840759	356
677.212646	1068
677.894592	676
678.950195	143
680.052124	149
681.477356	267
682.570007	150
684.191528	587
685.117004	563
686.433716	1215
687.447815	175
688.937744	175
689.926575	372
691.126526	1165
692.237610	21
692.865295	88
694.111267	71
695.250916	114
696.270752	162
698.100159	502
698.981995	318
699.649231	70
701.808594	59
703.468689	11
704.403198	12
705.560120	381
706.576965	416
707.619263	556
708.904724	24
709.945984	115
711.233826	141
711.940125	183
713.232910	126
714.002380	71
715.131165	16
716.046448	163
716.982788	374
717.761169	176
718.528870	356
719.368958	454
720.430237	282
721.339783	75
721.971375	68
722.584290	22
724.141785	128
725.555847	453
726.582520	335
728.102844	8751
729.009827	4900
729.996399	771
730.848938	159
732.259094	42
733.311218	147
734.254822	166
735.547852	229
736.377808	18
737.956360	49
739.353455	450
740.350220	31
741.047302	14
741.818298	131
742.613953	187
743.842102	1466
744.535706	983
745.262756	1398
746.649231	242
748.170593	615
748.835083	924
749.596191	13
750.659363	24
751.929016	393
752.710266	166
753.400574	118
754.331360	197
755.373779	141
756.698792	86
757.412292	469
758.434937	333
760.209229	75
761.268616	179
762.251770	167
763.729309	205
764.414490	165
765.113953	154
765.798096	11
766.834778	36
768.705872	70
770.319031	44
772.636719	185
773.476624	261
775.552185	225
776.467834	92
778.420471	283
779.569336	22
781.245178	329
782.190979	651
782.898987	298
784.861511	3728
785.923279	756
787.093262	162
788.551758	21
789.526550	10
791.279236	201
792.133057	253
793.280212	90
794.581787	134
796.073059	48
796.764954	15
798.686157	53
800.855042	2013
801.581360	1914
802.469055	153
804.338562	45
805.325745	130
807.235901	214
808.567688	183
809.240540	36
811.326416	44
812.282288	95
812.951172	89
814.386169	211
815.497986	85
816.480957	173
817.562073	1584
818.452576	106
819.057373	60
820.760681	55
822.472473	81
823.355225	61
824.069031	109
826.302246	53
828.166321	487
829.249023	142
830.174988	50
832.702881	26
833.760071	81
834.395996	16
835.840271	585
836.484070	1366
837.092285	2192
838.020569	73
838.621338	130
840.737732	19
842.121643	129
845.383362	291
846.352539	97
849.733459	102
850.447571	6
851.189697	122
852.682678	23
853.955872	90
856.491211	59
857.379883	46
858.263611	57
859.622620	88
861.878723	71
862.967957	30
865.147400	207
865.780090	61
867.129578	60
869.087830	451
871.052429	40
872.104797	58
873.084045	169
874.357117	313
875.124939	211
876.660828	28
878.145447	305
878.784241	78
879.565186	19
880.521301	158
883.074890	58
886.561462	130
887.987610	61
889.665710	61
892.313660	14
893.429382	69
895.094666	66
896.066833	39
898.720276	23
899.471619	83
902.122559	221
903.384094	30
904.072693	18
906.383057	100
907.807617	60
917.569885	25
921.926697	13
922.535095	17
923.700195	39
924.326599	16
925.660828	18
927.474182	24
930.879639	25
933.052307	49
937.666077	25
938.417297	9
941.145508	28
942.656433	58
947.373352	18
950.624207	14
960.017090	27
963.281006	24
971.724915	24
972.675781	9
975.643005	21
980.399902	17
982.328064	14
983.424072	28
989.719727	32
990.769592	41
991.451233	26
992.648499	37
997.208923	5
1001.711731	23
1007.433350	24
1010.768616	6
1021.686462	34
1022.561707	24
1033.676636	11
1035.604492	20
1042.082886	25
1043.552734	27
1045.463135	33
1052.228027	27
1061.852905	13
1069.528809	15
1081.970703	28
1085.858154	30
1090.764160	17
1093.955078	33
1094.571777	28
1099.806396	49
1100.536133	36
1104.695679	103
1105.520508	22
1108.799805	39
1114.101563	23
1120.733887	8
1122.072998	24
1142.959961	26
1159.704346	30
1178.688843	7
1181.771606	15
1186.570313	16
1190.904785	12
1192.761963	12
1195.308472	60
1202.533569	18
1211.813110	37
1212.779175	56
1226.406372	39
1228.978882	37
1230.865967	22
1237.096802	25
1238.256348	25
1240.569946	6
1247.893799	21
1266.651855	32
1285.718384	7
1291.709961	14
1298.837280	37
1307.181030	47
1310.784302	10
1314.424194	28
1384.990723	60
1421.906982	41
1423.545654	16
1487.856689	8
1517.026245	50
1612.940063	13
