# Supplementary material for: ECL: an exhaustive search tool for the identification of cross-linked peptides using whole database
Source: BMC Bioinformatics. 2016 May 20;17:217. doi: 10.1186/s12859-016-1073-y (PMC4874008; doi:10.1186/s12859-016-1073-y)
Supplement: Additional file 5 — Kojak’s pre-selection list of PSMs only identified by ECL. (ZIP 5147 kb) [file 12859_2016_1073_MOESM5_ESM.zip › Kojak's pre-selection ranks of ECL only peptides/Kojak's detailed results/aleitner_M1012_004/diagnostic_spectrum_6134.txt]

Scan: 6134	774
146.082138	2
147.215637	105
148.282867	12
155.216171	5
155.984833	3
156.983139	39
158.034485	10
161.233490	23
161.975220	5
164.878601	7
166.075363	7
166.968750	23
169.012009	659
170.013153	46
175.202911	24
178.121490	12
183.055023	3
185.179047	47
186.111786	17
187.249832	4
188.042755	8
190.038422	12
191.104507	12
194.659500	11
197.095917	125
198.070740	21
199.187225	886
200.207611	61
200.939362	3
202.865250	25
204.096497	5
207.023224	26
208.020569	11
208.944351	16
211.348267	4
212.064224	3
213.188873	17
214.171448	9
215.187592	10
216.180969	6
217.187302	776
218.232422	36
219.453339	19
220.100143	12
221.297180	9
222.320480	44
223.197403	59
224.273636	14
225.234756	50
226.242401	152
227.179825	869
228.031799	131
229.213531	47
230.221344	5
231.104355	3
232.486481	6
234.347504	20
235.545990	49
236.209015	18
237.209076	14
239.187286	15
240.170242	16
241.205444	27
242.183945	201
243.217621	86
244.326477	39
245.125458	491
246.118134	15
247.166061	5
248.355225	5
249.184143	38
250.206161	65
251.137497	22
252.214294	6
253.211334	9
256.019257	4
257.103821	13
258.090576	88
260.210602	1175
261.208221	101
262.295349	33
263.074097	12
264.315430	17
265.068604	4
266.291565	18
267.211700	22
268.286133	3
269.217499	16
271.259674	5
272.909637	29
274.255615	24
275.184448	7
276.140106	138
276.946533	26
278.154572	41
279.927795	9
281.251160	71
282.111084	28
283.139679	130
284.064209	49
285.150543	106
286.194916	10
288.013367	18
289.304260	158
290.219879	15
291.348114	26
292.170166	18
293.224396	13
294.098358	58
296.214691	68
298.300598	19
299.285095	10
300.098297	34
301.122375	24
302.455292	31
303.220825	42
304.341400	24
305.330200	58
306.418152	13
307.129272	26
309.038116	17
310.171417	5
311.135132	44
312.325989	14
313.331116	36
314.030304	36
315.223511	43
316.210266	17
317.167908	8
318.239471	14
319.252625	11
320.310028	59
321.144836	20
322.635529	25
323.243011	33
324.583252	35
325.289459	28
326.164215	8
327.484894	19
328.194794	64
329.067566	20
331.161102	44
332.263977	41
334.346436	7
335.418549	17
336.215576	65
338.164246	535
339.054047	18
339.963257	39
341.224304	16
342.522583	21
343.357483	23
344.043152	16
344.866333	6
346.105957	31
347.184021	530
348.236145	81
349.331116	14
350.190247	4
351.329071	39
352.090271	12
354.320740	6
356.213013	89
357.119934	45
359.571289	44
360.852753	30
362.132263	38
362.838928	7
365.200012	13
365.817444	8
366.791046	12
367.417419	10
369.114380	41
371.238861	298
372.329895	54
373.088684	40
373.974426	20
374.690857	27
375.421295	28
376.293427	56
377.231323	102
378.232971	24
379.285461	73
380.075531	31
380.873840	43
382.379425	88
384.131531	154
385.324799	21
386.389496	15
387.407074	42
388.171661	68
389.250580	438
390.393585	99
391.312256	18
392.433929	33
393.145538	49
394.226776	83
395.080811	37
395.721924	21
396.601013	37
397.335297	10
398.161499	23
399.084076	32
400.316315	69
401.474213	47
402.094574	5
403.022858	58
404.135712	46
405.420807	57
406.504456	22
407.464630	123
408.269714	171
410.046722	52
410.828705	35
412.226227	45
413.340454	54
414.041290	20
415.023224	114
415.753906	75
416.371124	19
417.340240	199
418.129120	64
419.163696	51
420.328705	23
421.202789	69
422.226288	66
423.402130	27
424.722168	9
425.326569	75
426.387665	8
427.042755	37
428.543793	45
430.095245	149
431.055298	38
432.483856	83
434.190002	142
435.058990	26
436.226807	92
437.265991	71
438.262970	79
439.232269	52
440.313293	44
441.486908	183
442.432892	519
443.433289	211
444.549103	61
446.226471	763
447.059845	497
448.141907	58
448.952148	70
449.754181	53
450.591156	126
451.320221	155
452.239655	27
452.861908	77
454.107147	80
455.161285	53
455.883240	33
456.838959	29
458.047485	92
458.731232	105
459.363983	17
460.371704	77
461.226410	147
462.172546	111
463.276733	159
464.360840	189
465.246368	34
465.966339	44
467.003815	81
467.923126	107
469.314117	87
470.118866	55
471.470154	199
472.271637	244
473.256805	129
474.074524	16
475.159393	153
475.888031	113
476.975555	234
477.949554	129
479.427185	457
480.353302	36
481.090424	193
481.786774	84
483.616730	359
484.278259	121
485.119293	311
486.382233	294
487.140076	231
487.967957	74
489.078339	691
490.193573	1439
491.119171	362
492.155975	143
492.799988	282
493.723724	193
494.549713	525
495.759552	587
496.484528	376
497.684021	737
498.486023	2240
499.234406	1048
500.006500	343
501.253479	324
502.276093	28
503.485443	3
504.159393	8
506.948669	14
508.016418	3
510.415253	11
514.059143	254
515.059753	47
515.774597	41
517.035828	44
517.960327	89
519.353821	146
520.131409	262
520.884583	112
522.592712	544
523.366821	93
524.560974	33
525.173767	29
526.521423	66
527.196716	28
528.390442	315
529.140564	106
530.330505	283
531.723999	200
532.393372	257
533.352173	137
534.270325	79
535.351868	49
536.089478	67
538.017517	313
539.270935	12
540.213928	107
541.273865	270
542.208740	51
543.386902	293
544.996399	29
546.041504	31
546.702515	124
547.495300	426
548.449646	58
551.269226	103
552.534241	763
554.324402	78
555.367615	202
556.879211	93
557.937195	322
558.548096	1425
559.392700	88
560.777161	357
561.620728	280
562.302429	59
563.275330	283
564.186401	485
564.894714	70
565.664185	86
566.421936	542
567.407532	137
568.507202	111
569.727844	308
570.472839	24
571.812561	173
573.303406	239
574.423279	106
575.478394	200
576.127869	111
576.735046	75
577.455627	133
578.764709	260
579.643494	644
581.075684	421
582.404907	102
583.123840	47
584.451416	337
585.470032	348
586.219543	160
587.443115	81
588.646790	156
589.547485	1332
590.537964	656
591.676941	56
592.823792	28
593.915039	226
595.544861	19553
597.009216	339
598.000183	216
598.767517	50
599.711792	195
601.510193	9532
602.219421	183
603.882874	356
605.138123	149
606.133301	153
606.793213	50
608.318604	9
609.705933	96
611.051819	120
612.395935	69
613.255127	61
614.156616	105
615.050232	35
616.282654	118
617.103638	6
617.895813	94
618.796753	224
619.895935	57
622.041443	460
622.780823	58
623.991821	131
624.848572	132
626.057922	332
626.796204	257
628.199402	864
629.112976	137
630.321533	62
631.575989	135
632.689514	90
633.301331	855
634.048401	116
634.961548	26
636.536560	179
637.628662	117
639.194946	4138
640.230896	177
641.663391	426
642.498352	276
643.567505	145
644.387817	97
645.144531	93
646.335022	51
647.265442	72
648.144287	69
649.122986	17
650.992737	864
652.883484	146
654.161499	93
655.413513	103
656.324097	79
657.503357	107
658.347595	23
658.971130	14
659.760193	14
661.245178	252
662.481140	87
663.434753	34
664.226624	12
665.449158	93
666.352234	76
667.258118	32
668.634521	156
669.600891	258
670.403564	97
671.710266	50
673.002075	73
673.880920	35
675.082581	36
675.945862	49
676.812561	130
677.414368	602
678.528442	151
679.304016	26
679.986267	38
681.295349	116
682.100830	85
683.162659	67
684.396118	111
685.023438	32
687.614258	14
688.493591	70
689.912537	88
690.536011	276
691.626282	73
692.414856	33
693.440063	36
694.257019	53
695.288025	46
696.555786	7
697.177856	10
698.254456	450
699.124390	278
700.026062	9
701.330200	95
702.316101	19
703.470520	71
704.179199	25
705.316833	33
705.990234	29
707.310120	436
708.012512	144
709.197815	75
710.208069	143
711.013489	151
712.246704	125
713.368347	44
714.841736	222
715.552795	271
716.612244	86
717.244263	51
718.338562	199
719.598145	349
720.415222	6
721.478882	46
722.482361	17
724.162781	14
726.490723	166
727.323181	40
728.363281	65
729.348145	32
730.306274	42
732.473389	15
733.653076	22
735.281555	133
736.234741	176
738.459473	295
739.190491	10
740.614929	103
741.470581	27
743.154541	5
744.921021	33
746.179993	64
747.186707	182
748.121521	115
749.319885	14
750.398010	5
751.646301	8
752.722107	49
753.833862	108
754.676880	214
755.499390	124
756.942810	29
757.558899	8
758.460266	12
759.527771	12
761.243225	17
763.029846	987
763.893555	135
764.565247	106
765.386902	11
767.235901	65
768.122742	41
768.727417	48
770.591736	529
772.049194	626
773.354248	37
774.225342	23
774.874451	22
776.116882	179
777.042053	20
779.668518	2202
781.061646	40
782.350891	29
783.137878	45
784.366028	7
785.228088	62
786.355042	11
786.962830	11
787.877380	52
789.479919	400
790.503967	46
791.199768	15
791.900757	27
792.568054	29
794.694214	25
795.760498	40
797.065491	15
798.283752	27
799.241882	51
800.466980	26
801.093933	4
802.315918	76
803.551453	36
804.415710	22
806.062927	43
807.264587	8
810.385742	70
811.156433	37
811.776123	275
812.576660	73
813.459656	18
817.314697	9
818.185059	5
819.587402	664
820.809021	51
823.937256	27
826.416748	29
827.603821	41
828.602234	401
829.447510	33
834.938171	14
836.152405	282
836.970276	22
837.936584	19
839.599609	58
840.272217	8
841.030823	12
841.705322	22
842.363770	17
843.734924	65
845.229980	113
846.034363	29
847.144714	14
848.825012	25
849.868225	25
851.641541	9
852.558044	8
854.101135	60
855.505432	29
862.629944	37
863.736328	8
865.167725	20
866.419739	3
867.289978	40
869.271729	54
870.307800	7
872.702698	10
875.848633	171
876.713562	38
878.260742	19
882.157776	32
883.470703	26
884.923767	220
885.546875	82
886.465820	30
891.486084	4
892.293457	18
893.825012	5
896.723816	25
898.400879	49
899.220642	14
900.327881	45
901.434998	16
905.522400	5
907.813721	12
913.443787	32
914.362244	15
915.140320	3
917.571960	14
918.739319	20
922.689026	17
927.116211	7
928.342468	9
929.909851	7
930.646301	10
931.589600	40
932.379333	16
934.282043	4
936.410339	30
939.341614	13
942.037659	8
945.324280	10
947.526184	5
950.478699	4
953.004333	7
955.689758	4
960.320618	18
962.574951	6
968.056885	12
969.482727	28
978.874939	9
980.407959	7
981.510010	5
986.677063	13
988.667480	26
989.664124	9
996.072083	24
998.551575	13
999.274353	5
1005.233887	9
1006.729187	13
1007.445862	22
1008.383606	3
1012.427979	12
1018.591980	4
1019.659241	44
1023.399353	7
1024.708008	4
1025.459351	6
1026.476929	3
1043.230957	8
1044.582520	11
1049.174316	13
1053.396606	5
1054.279297	17
1055.474365	13
1056.493896	35
1057.831787	23
1062.717773	13
1063.748657	10
1068.519897	14
1069.428223	11
1076.328003	4
1086.435547	5
1087.322266	13
1088.627441	7
1091.101807	8
1093.593872	6
1094.631592	7
1096.393433	11
1106.389648	10
1107.216675	6
1108.907715	32
1109.608398	14
1112.460938	11
1113.563477	4
1114.754517	5
1118.958008	7
1120.695313	3
1121.474365	9
1123.061523	22
1123.685425	35
1124.567017	5
1126.481689	14
1130.296875	16
1136.997314	52
1138.539551	8
1139.849365	27
1152.409912	21
1153.659546	13
1154.363281	45
1157.195923	8
1157.938354	14
1160.400513	3
1162.358276	21
1169.623413	55
1170.780151	4
1171.668335	14
1178.394775	17
1179.909790	5
1189.510376	11
1192.553101	16
1193.532227	5
1196.490479	12
1200.790039	4
1207.462402	8
1211.880249	14
1215.801147	16
1232.530518	6
1244.829834	4
1247.139771	10
1247.866333	9
1250.609741	52
1251.728271	12
1263.534668	9
1267.863403	10
1274.000732	6
1280.635254	19
1282.919922	35
1291.625977	6
1293.179810	33
1298.580688	10
1299.859009	19
1301.536255	27
1315.420410	12
1323.591064	14
1338.696289	11
1362.627686	10
1364.917725	5
1378.745239	83
1379.716187	24
1380.317993	3
1396.012329	9
1396.617554	18
1408.583252	13
1414.928345	18
1422.644409	7
1451.799927	7
1473.863037	6
1491.750122	27
1509.710693	7
1646.892944	11
