# Supplementary material for: ECL: an exhaustive search tool for the identification of cross-linked peptides using whole database
Source: BMC Bioinformatics. 2016 May 20;17:217. doi: 10.1186/s12859-016-1073-y (PMC4874008; doi:10.1186/s12859-016-1073-y)
Supplement: Additional file 5 — Kojak’s pre-selection list of PSMs only identified by ECL. (ZIP 5147 kb) [file 12859_2016_1073_MOESM5_ESM.zip › Kojak's pre-selection ranks of ECL only peptides/Kojak's detailed results/aleitner_M1012_004/diagnostic_spectrum_6559.txt]

Scan: 6559	780
212.301697	13
213.263138	10
222.147476	15
224.775558	16
226.187653	29
227.368561	19
232.295853	91
233.353973	14
234.145996	5
235.202301	103
236.295746	52
237.028183	10
240.153503	68
242.527420	35
243.140289	113
244.192474	77
245.284973	52
246.324371	90
249.016571	5
251.191772	69
252.229111	10
253.396164	13
255.273270	14
256.139435	10
257.066406	8
260.179382	124
260.978973	16
263.119019	37
267.115326	27
270.219849	24
272.278564	23
276.392883	32
277.255371	52
278.115326	12
279.410645	22
282.477112	44
283.308502	81
287.060059	26
289.659485	15
294.326111	81
296.252350	39
300.281219	5
303.171326	11
305.516144	27
306.391052	26
311.447571	74
318.287201	21
322.098572	186
323.151886	337
324.202911	41
325.207703	7
326.301086	11
327.119934	60
331.170471	321
332.336914	69
333.243896	32
335.337311	25
336.230591	131
338.149963	59
341.295410	3003
342.255188	636
343.132202	21
345.160706	32
347.376892	19
348.198364	7
351.145569	11
353.170898	12
354.086365	15
355.184937	19
356.194946	15
359.113983	96
362.355957	16
364.135437	6
365.256409	23
369.087524	32
373.453979	4
374.184265	10
375.226074	9
378.279358	41
381.478516	25
383.051941	69
384.218750	8
385.247864	13
387.172424	27
388.248596	50
390.273254	39
392.648193	111
393.794556	38
394.676270	11
395.432251	130
396.306580	40
399.191223	11
401.474670	19
402.456848	160
404.137146	12
405.388062	6
406.275452	38
407.387268	27
409.374268	66
411.338928	18
412.363770	13
413.720276	55
414.659058	66
415.350098	17
416.430420	28
418.936829	31
421.841125	9
423.397766	34
424.926086	81
427.304504	40
428.216736	19
431.032837	175
432.139221	7
435.826843	137
439.417053	36
441.425659	2903
442.343933	151
443.356262	38
444.159851	78
445.660217	23
446.487915	7
447.238953	22
448.552002	11
449.206543	13
450.466736	21
451.137695	6
452.791748	44
454.480469	83
455.229614	92
456.433716	32
457.141846	21
458.287354	23
459.013428	7
460.283508	108
461.429871	20
462.332397	34
463.312134	77
464.225891	13
465.291321	38
466.328613	46
467.160950	40
468.064636	29
469.221191	15
470.520569	42
471.483643	112
474.400940	26
475.621399	20
477.348389	8
478.549683	11
480.589111	4209
481.489319	219
484.178162	50
485.429199	11
486.587219	26
489.102539	26
490.255615	102
494.556152	67
495.772156	80
497.832031	538
498.541504	148
499.600159	10
500.224976	37
501.448975	18
503.377319	127
504.209778	24
508.858948	103
509.817078	94
510.428650	58
511.133057	17
513.545105	21
514.655762	9
515.573242	23
516.538757	63
518.190613	31
519.435913	35
520.308655	45
521.281250	70
522.260986	99
523.902466	86
525.261230	35
526.736084	16
527.385742	44
528.570129	69
532.082092	48
533.201843	15
534.257446	49
535.378235	82
537.319763	168
538.257996	34
539.293640	19
540.068176	13
543.350525	9
544.066772	31
545.379028	679
546.035522	839
546.851624	85
548.084167	9
549.237488	34
551.096802	232
552.186707	124
554.564453	137
555.310364	43
556.230591	9
557.372131	59
559.364563	2270
560.078674	863
560.870361	102
562.379211	89
563.327209	47
564.020142	115
565.667542	60
566.582581	51
567.752319	156
568.357056	20
569.314514	13
571.391418	12
573.328125	13
574.328552	67
575.276123	200
576.044678	57
576.895447	18
578.699768	66
579.354065	8
580.155579	64
582.997253	12
584.517029	126
585.395325	176
586.766663	146
587.369141	21
588.493835	78
589.258728	17
589.956299	85
591.365967	182
592.427734	128
594.037720	164
595.832520	77
597.598511	122
598.815796	91
601.615295	247
602.805298	209
603.940125	96
604.708679	41
606.531616	30
607.690796	60
608.832581	222
610.091919	91
613.887878	30
615.308655	233
616.051086	61
618.359924	116
619.329041	352
620.427856	131
621.198669	150
622.051025	41
624.006592	5801
625.107727	365
626.311462	85
627.426941	77
628.485291	28
629.999756	204
631.241699	160
632.378845	217
633.574463	164
634.576111	483
637.306885	42
638.205322	93
640.910645	52
642.410156	83
644.137024	130
644.896851	101
646.543091	97
647.825745	151
648.635681	73
649.526306	14
650.573120	111
651.529358	139
652.617981	92
653.969543	16
654.785278	9
655.728210	83
658.031921	221
659.036621	73
660.478699	101
661.230408	170
662.244446	100
663.206726	113
664.287842	294
666.312073	937
667.027893	715
667.676270	7
668.562805	60
669.842896	48
671.232849	3881
672.355225	1239
673.468567	198
674.494141	73
675.220337	29
676.741760	40
677.354675	27
678.227600	155
680.560364	16755
681.539185	1465
682.633484	680
683.677979	138
684.448486	42
685.734253	284
686.368591	25
687.506287	79
688.183472	57
688.906799	25
690.127075	204
690.955200	75
691.814026	349
693.258179	109
694.053406	181
697.463684	143
698.492371	185
699.620667	51
700.307190	183
701.563660	21
702.646667	67
703.676331	58
704.375427	39
705.710022	139
707.146606	278
708.619934	363
709.640076	11
710.583801	412
711.481140	611
712.321777	428
713.625427	137
714.737488	551
715.510925	6
716.455750	30
717.083130	10
718.557922	163
719.485291	344
720.507629	375
721.372498	132
722.235901	87
723.112488	152
724.007507	95
725.550232	256
726.276062	627
727.338745	545
729.159485	1540
730.240723	1338
731.327759	270
732.652466	550
733.253113	530
734.031738	548
735.011108	452
736.177795	931
737.036499	394
738.266235	601
739.181091	1414
749.667480	19
750.350647	38
751.872559	65
752.896484	30
753.873962	19
756.493408	35
757.515442	127
758.985107	68
759.843689	38
760.540222	93
761.623962	43
762.243774	116
763.397217	86
764.948792	4
769.078552	47
770.107666	61
771.555542	295
772.211060	16
772.844421	56
773.470947	71
774.397583	110
775.361145	59
776.104614	63
777.387390	575
778.334167	207
779.399841	153
780.656982	145
781.666626	21
783.932129	131
784.717224	509
785.624817	2216
786.578308	398
787.430237	36
789.495422	87
790.286682	171
791.177551	155
791.927795	16
793.499695	107
795.370667	104
796.295776	33
797.366516	67
798.938171	106
800.067444	227
800.941223	108
801.832703	28
802.761658	81
803.900085	123
804.563232	9
805.436829	96
807.373718	83
808.144714	71
808.863464	46
809.564209	96
810.733215	13
811.504333	159
813.281372	98
814.583313	226
815.476379	109
816.787292	218
817.641235	84
819.012695	54
820.248413	237
820.918030	94
822.256653	241
824.092102	151
824.719543	42
825.351135	185
826.004211	59
826.956665	115
827.636414	67
828.268616	55
828.917725	67
829.714661	47
830.710449	238
831.833923	122
833.906189	318
834.886963	107
836.098694	37
837.525818	30
838.630981	73
839.684326	156
840.486206	9
841.964294	66
842.703918	29
843.333435	17
844.688171	121
845.662720	76
847.058594	162
848.561401	1429
849.632996	102
850.766174	6
851.990540	104
853.015015	68
854.756897	150
856.592468	42
857.297913	42
860.856506	243
861.760193	15
862.491943	45
863.540344	93
864.682312	137
866.702332	80
868.242920	62
869.744568	419
871.439575	198
872.187927	21
873.504822	78
874.750488	163
875.442261	42
876.752502	109
877.623718	211
878.765625	90
879.569641	120
881.404358	16333
882.421570	5584
883.354675	1297
884.652832	288
885.683899	142
886.544434	157
887.437683	292
888.843567	305
889.731445	237
890.806213	56
891.903503	76
892.817871	66
894.042725	162
894.998352	626
896.018982	118
896.944885	72
897.898193	251
899.205505	1349
900.068542	613
901.067139	88
901.936462	181
903.759033	774
905.105164	129
906.524170	517
907.246582	1210
908.375549	333
909.634094	1364
910.324219	461
911.380676	65
912.421204	26
913.802002	42
914.565735	205
915.572510	321
916.568298	258
917.386475	39
918.583313	78
920.186829	541
920.870361	84
921.723938	2345
922.506897	12
923.504822	124
924.470032	91
925.726868	38
926.847717	127
927.893616	100
928.695618	92
929.639404	51
930.443848	75
931.549011	82
932.648193	17
934.350525	38
935.547424	100
936.643127	17
937.255188	49
938.667908	271
939.585693	139
940.841492	87
941.720520	79
942.587158	232
943.480713	46
944.640137	191
945.333252	38
946.855042	165
947.908875	258
949.219177	90
950.768616	876
951.735657	324
952.441895	37
953.602051	31
954.580017	24
955.753235	1968
956.677185	121
958.860779	516
959.616455	469
960.452148	294
961.402344	45
962.569763	33
964.254822	51
965.390564	120
966.367188	31
967.978699	117
969.532532	12
970.828369	177
972.965027	37
974.474670	111
975.528564	135
976.481384	21
977.795105	38
978.644104	50
980.366028	74
981.424561	111
982.158630	145
983.204163	64
984.409973	17
985.681885	63
986.553711	220
987.580872	222
989.713135	141
991.274658	4927
992.400085	206
993.017883	22
994.510010	1134
995.383057	523
996.005554	4
996.612976	70
997.839050	41
998.585205	129
999.667725	123
1000.693298	79
1001.562256	122
1002.505615	148
1003.428955	46
1004.789368	340
1005.620117	373
1006.690430	92
1007.774719	52
1010.764221	76
1012.504639	116
1013.753479	121
1014.439636	31
1015.492920	81
1016.285950	4
1018.414307	203
1019.568787	2060
1020.454590	1348
1021.471497	83
1022.144043	39
1024.027222	93
1025.052856	17
1028.593872	29
1029.566406	48
1030.579712	42
1033.197510	94
1034.000366	188
1035.177734	106
1037.604248	72
1039.411865	58
1040.226807	43
1041.599731	29
1042.466064	53
1044.492676	44
1045.328857	91
1046.481567	118
1047.684814	64
1048.513184	59
1049.718506	171
1050.376709	14
1053.515503	54
1055.035522	20
1055.995728	16
1056.706909	18
1057.808594	41
1058.575928	61
1059.214111	89
1060.625977	64
1061.436035	31
1062.816406	90
1063.707520	31
1065.692139	43
1066.676147	44
1070.804932	57
1072.089478	64
1072.691528	12
1073.510010	37
1074.793945	11
1076.891602	59
1081.789551	19
1085.455078	13
1087.424561	78
1088.978149	23
1090.489502	53
1093.365723	12
1094.708252	36
1098.455566	15
1100.441895	118
1102.002075	72
1105.613281	187
1106.598145	182
1107.705566	7
1111.119385	86
1113.384033	41
1117.442139	924
1118.146729	92
1118.799316	309
1119.598511	84
1120.858887	50
1121.530151	14
1123.473022	1918
1124.568115	949
1125.620361	204
1126.759399	56
1128.867065	111
1129.540283	21
1130.476563	16
1131.123413	35
1132.092163	31
1135.903076	53
1136.566895	5
1137.552246	10
1139.729004	22
1141.424072	46
1146.687500	40
1147.409912	41
1148.865479	27
1154.633545	55
1155.482300	17
1156.926270	13
1158.782227	88
1161.472290	46
1163.633545	29
1164.421143	32
1165.440674	20
1168.863403	16
1169.782471	9
1176.950684	5
1178.740234	20
1181.562012	35
1182.254883	19
1184.809570	5
1186.527100	20
1189.012695	15
1192.429443	34
1193.982666	7
1195.650757	23
1196.460571	7
1198.700806	34
1199.433960	14
1203.626709	48
1205.757813	25
1208.485352	6
1211.584961	25
1213.520630	17
1214.650024	31
1215.399414	97
1227.972046	6
1228.667725	12
1229.713257	238
1230.715698	148
1231.383911	16
1234.375854	13
1236.131470	21
1237.692627	53
1238.803833	15
1244.656860	16
1246.597778	396
1247.627808	263
1248.836060	23
1249.493896	10
1251.433716	86
1252.504517	27
1253.682251	39
1254.436157	17
1255.583130	20
1259.051270	43
1269.320068	29
1275.718384	30
1276.714722	20
1283.859985	14
1293.593628	20
1299.873413	38
1303.132202	42
1304.658691	88
1317.702271	6
1318.819214	71
1321.965698	31
1325.705933	33
1327.304321	10
1327.965088	9
1330.642090	29
1331.396851	98
1332.640503	14
1336.786865	8
1338.737427	10
1339.813599	13
1342.875977	23
1348.803345	21
1349.736328	9
1356.360229	11
1358.066284	38
1359.700073	1176
1360.848633	1212
1361.778198	88
1367.665161	18
1369.299927	28
1374.980469	18
1375.645264	17
1395.908325	13
1409.351196	15
1417.770264	40
1476.388794	32
1482.527954	43
1496.495972	31
1500.355591	25
1512.604004	17
1518.794312	22
1546.764038	20
1557.321777	10
1557.932373	20
1567.085571	17
1569.589600	36
1571.144165	51
1572.402222	21
1573.789917	41
1610.522583	7
1659.629028	13
1668.967529	29
1669.698364	31
1670.974854	19
1695.427490	26
1779.589600	13
1869.100464	30
