# Supplementary material for: ECL: an exhaustive search tool for the identification of cross-linked peptides using whole database
Source: BMC Bioinformatics. 2016 May 20;17:217. doi: 10.1186/s12859-016-1073-y (PMC4874008; doi:10.1186/s12859-016-1073-y)
Supplement: Additional file 5 — Kojak’s pre-selection list of PSMs only identified by ECL. (ZIP 5147 kb) [file 12859_2016_1073_MOESM5_ESM.zip › Kojak's pre-selection ranks of ECL only peptides/Kojak's detailed results/aleitner_M1012_004/diagnostic_spectrum_6736.txt]

Scan: 6736	1005
242.162308	3
243.146881	4
244.197495	8
246.158173	9
247.453293	11
248.116776	3
250.280731	5
251.307510	2
253.218567	8
258.104736	7
262.187683	6
270.440613	3
272.270355	6
274.288055	3
275.078949	18
276.362183	7
277.414124	9
279.225708	4
282.172638	5
283.971069	6
289.307495	4
290.135559	1
292.316864	8
293.379395	1
296.261566	6
297.208954	3
299.368103	5
302.119476	3
303.552826	4
304.162231	4
308.227661	3
311.339600	4
313.181030	11
314.064087	5
315.470184	10
316.738708	25
317.361755	48
318.317108	5
320.235779	1
322.326172	53
323.248566	59
324.269867	20
325.446472	6
326.321594	4
327.544800	10
329.274506	5
331.098816	8
332.303711	4
335.360138	1
336.326050	29
337.335144	3
338.158722	3
339.549408	4
341.197571	26
342.413177	9
344.044739	6
345.493286	20
346.284088	2
347.105438	5
349.136108	2
350.133545	9
353.261475	5
354.336853	3
355.096649	9
356.363342	4
357.221802	1
359.378479	2
360.849426	4
365.273376	3
366.241913	3
367.130554	17
371.056091	7
372.076691	5
373.362732	3
374.242676	8
375.300659	6
376.218018	6
378.864746	5
381.351563	11
385.301208	3
385.992004	12
388.974152	9
390.104034	24
391.159607	3
395.044617	12
396.156433	9
397.131226	7
398.984741	10
400.446411	13
404.308533	11
405.430725	6
406.155640	6
407.243896	2
409.297913	12
414.065613	12
414.748230	6
416.376953	50
417.210999	12
418.321838	4
419.839966	13
421.002625	3
423.517151	9
424.437866	5
425.315918	4
426.251404	14
427.136292	11
428.384766	7
430.355652	12
432.330688	6
434.176392	13
435.354919	9
436.419861	4
437.895630	6
438.504761	4
439.676147	7
440.516418	3
442.303894	19
443.561462	5
445.023254	7
446.089050	10
447.169861	17
448.050842	2
449.151611	10
450.364624	10
451.299866	8
452.456848	13
453.260742	3
454.343384	13
455.339294	11
456.473999	8
457.185669	3
458.343689	10
460.258667	15
466.129639	2
468.449219	13
470.348389	3
471.400146	9
472.417725	26
473.221497	5
474.350159	11
475.348328	6
477.263733	5
478.228455	6
480.030090	4
481.272156	4
482.557129	12
483.299561	3
485.269409	62
486.291016	18
487.275635	8
488.434082	15
489.327576	9
490.129639	4
491.204590	3
492.034058	2
492.887268	2
493.904297	18
495.026306	10
497.371521	9
499.356567	19
500.304871	1
501.427185	3
502.300964	5
503.261230	120
504.112366	21
505.159607	17
506.151184	13
507.426331	8
511.706726	16
512.423889	6
514.134827	5
515.380127	14
516.244812	18
517.173889	2
518.126892	2
520.981812	3
521.858887	6
524.193848	20
525.179321	5
526.150452	11
527.208923	4
528.182678	17
529.605225	14
530.281860	15
531.152222	9
531.877502	17
533.291565	19
534.442993	2
536.277100	12
537.235596	7
538.393616	4
539.130554	4
540.596497	9
541.239258	18
542.407593	62
543.506226	9
544.431641	6
545.409485	5
546.171936	10
547.339111	5
548.945496	15
550.299805	10
552.531189	7
553.368042	2
555.302551	13
556.823425	13
557.548889	7
558.359131	8
559.416748	10
560.414917	8
561.397339	9
562.293335	10
563.185669	7
564.201355	21
565.896301	21
567.413025	28
568.453918	4
569.613708	23
571.856323	3
572.492493	11
573.141907	14
574.269287	11
575.087097	2
576.130920	20
577.028931	18
578.326233	24
579.203186	2
580.996216	9
582.475159	34
583.341980	13
584.259705	11
585.744080	29
587.128174	48
587.767944	4
589.683289	25
591.338623	22
592.143860	25
593.353088	12
594.363647	48
595.280823	83
596.047913	4
597.294006	12
598.248840	5
599.192322	33
600.519348	26
601.706482	37
602.649292	13
603.305847	6
605.374146	55
606.493347	25
607.348694	7
608.366638	13
609.091370	11
611.252197	14
612.738708	14
613.343567	10
614.127869	5
615.865173	27
616.506653	28
617.577332	19
618.252136	8
619.414124	3
620.527405	18
621.566833	36
622.237854	18
623.299377	12
624.415466	27
625.623169	11
626.329773	8
627.229126	2
628.351868	2
629.757263	41
631.139526	40
633.314697	5
635.197327	12
636.728882	28
637.438782	2
638.509705	26
639.344604	10
640.079041	7
641.262451	13
643.502930	7
645.187317	19
646.039429	16
647.076904	9
648.267395	21
649.292419	11
650.377380	26
651.144043	18
652.454102	15
653.961243	36
655.093323	35
659.108826	23
659.818176	30
661.548584	44
662.784424	26
664.050598	24
665.039490	37
666.394226	25
667.404419	9
668.214172	21
670.548279	26
671.701477	12
672.545105	24
675.374451	33
676.335510	60
677.401184	11
679.373230	25
680.179260	38
681.511414	18
682.395630	26
684.383728	13
685.654724	47
686.681458	27
687.550476	10
688.707214	29
690.208740	3
691.199463	12
692.814392	80
693.675781	23
694.505859	15
695.529358	47
696.573303	36
697.454529	25
698.360168	10
699.353088	16
700.673767	54
701.461365	44
703.305115	396
704.407166	113
705.556946	19
706.467224	2
708.510986	47
709.203735	13
709.904602	14
711.182068	11
712.352966	29
713.411804	38
714.921082	54
715.617615	16
716.256409	15
717.255798	6
718.775085	53
719.528503	11
720.651367	32
722.248840	46
724.398987	28
725.374878	4
726.997742	56
728.105286	43
729.129700	21
730.147278	36
730.899902	11
732.124878	17
732.937927	21
734.157410	22
734.890015	6
736.132324	113
737.348633	54
738.261841	66
739.503479	24
740.782104	27
741.499268	12
742.385315	36
743.203064	28
743.850708	9
744.753662	23
745.794861	20
746.818176	21
747.458618	14
748.561401	12
750.219666	69
750.964050	60
752.209656	25
753.105103	30
754.546570	13
755.428528	11
756.369263	30
757.459045	62
758.414734	67
759.446045	49
760.244934	81
761.307495	11
762.064636	20
763.268372	72
764.159424	6
765.423340	7
766.578430	14
767.555359	56
768.511475	35
769.452454	39
770.320190	31
771.032532	80
773.269531	106
774.855896	57
776.297485	93
777.006775	126
778.179138	60
779.185303	110
781.478821	21
782.977173	76
784.227051	43
785.623962	196
786.446228	11
787.726685	73
788.591736	39
789.681458	44
790.771912	16
792.595215	116
793.392639	32
793.996155	53
795.079834	7
796.009338	19
797.015442	73
798.292297	66
799.253235	40
800.464661	56
801.616882	69
802.505859	86
803.876038	16
805.239563	68
806.419739	80
807.229675	68
808.685425	19
809.382446	5
810.558655	58
811.436340	28
812.349365	48
813.856873	131
814.651062	90
815.549988	27
816.453491	83
817.628235	117
819.256409	61
820.411194	139
821.787537	98
822.454834	121
823.775818	116
824.694824	5
825.512329	18
826.158813	62
827.309875	125
828.562927	106
829.543152	104
830.710938	57
831.387817	321
832.305908	480
833.225708	177
833.865845	5
834.751099	65
835.379028	72
836.000000	14
836.741638	55
837.515442	130
838.757263	253
840.049255	104
840.753113	203
841.526062	218
842.554260	45
855.381409	59
857.297241	3
857.972595	15
858.651428	5
860.057068	29
861.375732	106
862.207703	6
863.129211	14
865.485474	43
866.551575	50
867.366028	14
868.371582	24
869.381714	27
870.430054	1
871.216858	2
872.642151	7
873.619629	5
876.146912	4
877.043213	11
877.660095	12
878.566467	30
879.401917	31
880.495361	19
881.808289	38
882.948425	10
883.616943	52
884.336609	58
885.147034	18
885.986450	16
887.470154	46
888.291931	5
888.995056	23
890.550598	8
891.292297	5
892.780823	64
893.504456	151
894.581848	37
895.535950	31
896.486328	11
897.558411	43
898.284973	3
899.176208	702
899.872803	175
901.174011	8
902.147400	9
903.707336	2
904.682800	26
905.840332	78
906.516357	2
908.354004	23
909.186035	2
910.214111	29
910.882507	18
912.721985	6
913.460022	25
914.553528	22
915.898926	15
916.570801	118
917.394592	79
918.592834	37
921.434998	29
922.413513	109
923.290588	17
924.152832	16
925.488342	11
926.453674	40
928.390137	178
929.308105	15
930.208313	3
931.460510	13
932.343506	8
933.230713	28
934.408630	12
935.432617	10
936.581116	23
937.685547	4
938.337097	13
939.549255	74
940.593445	40
941.661316	61
942.522156	15
943.829407	54
945.382874	12
946.400085	20
947.595520	56
948.587830	39
949.647705	42
951.617432	78
952.451843	51
954.326660	106
955.711243	62
956.324402	13
957.456848	36
958.489075	3
960.075623	185
960.755615	59
961.613281	1
962.555664	58
963.764343	35
964.580383	4
966.127258	200
967.215088	6
967.819580	2
968.474854	8
969.481140	12
971.161926	48
972.816223	26
973.565369	12
974.468079	37
975.697754	49
976.383362	6
977.531677	74
978.498840	41
979.544006	18
981.040527	32
981.913391	30
982.802673	49
983.482849	83
984.483826	30
985.885254	49
987.158936	28
988.295471	153
989.094421	198
990.135010	15
991.104248	58
991.756165	1
992.620422	4
993.270081	2
994.865234	176
995.566711	81
996.896729	23
997.609314	18
998.401550	18
999.313416	26
1001.232483	11
1002.528137	13
1003.214111	11
1004.566162	33
1005.589417	84
1006.723083	25
1007.644836	20
1008.911377	14
1010.286804	8
1010.960632	20
1011.578552	13
1012.661926	11
1014.628235	44
1015.859131	86
1016.558655	150
1018.129944	41
1020.634033	28
1022.215881	262
1023.733826	93
1024.651855	31
1025.630371	6
1026.440308	5
1027.899170	134
1029.121826	51
1030.252319	38
1030.866455	1
1031.770020	16
1032.459229	8
1033.406616	54
1034.421509	19
1035.142822	10
1036.625244	29
1038.107056	17
1039.442993	19
1040.734863	32
1041.555908	7
1042.159302	2
1045.002808	33
1045.774658	137
1046.599487	106
1047.297607	22
1048.144287	24
1049.765381	62
1050.401733	8
1052.245239	15
1053.406128	54
1054.397827	35
1055.540405	17
1056.582642	18
1057.568115	21
1059.327637	105
1060.375732	79
1061.330811	42
1062.225708	129
1063.341797	12
1064.262085	26
1065.188721	126
1065.804199	454
1066.692627	21
1068.291260	19
1069.389648	24
1070.663574	5
1071.562988	11
1072.425537	21
1073.456909	6
1074.411133	28
1076.536377	23
1078.336060	57
1079.838135	14
1080.895508	2
1081.709717	28
1082.918457	20
1083.691895	18
1084.337891	29
1085.248047	58
1086.595947	35
1087.493164	47
1088.581299	24
1089.193970	15
1090.263672	3
1094.772461	23
1096.116333	31
1097.193604	16
1099.485474	6
1100.444824	6
1101.320679	25
1103.011108	58
1104.505127	9
1105.325439	12
1106.394775	28
1107.206421	5
1108.645996	21
1110.086792	39
1112.786865	79
1113.966187	23
1115.396484	13
1116.371216	29
1117.980713	13
1118.822021	24
1120.148193	42
1121.372314	14
1123.544434	37
1124.750732	49
1125.779785	25
1126.767334	22
1127.513184	35
1128.936523	31
1129.686279	3
1130.390381	5
1131.505371	36
1132.491699	5
1133.571655	6
1134.450928	22
1135.546387	21
1136.619629	18
1137.645996	22
1138.848755	28
1139.920288	15
1140.954834	11
1141.976074	17
1143.297852	30
1144.201538	35
1145.551636	25
1146.318848	17
1147.179932	10
1147.915283	12
1149.171631	8
1150.156494	25
1150.877075	10
1151.876953	3
1152.853516	40
1153.618408	28
1154.821533	2
1155.576416	14
1156.523071	14
1157.298462	21
1158.774292	36
1159.654419	12
1160.397949	19
1161.154541	29
1162.250244	19
1163.395874	5
1164.548340	28
1166.441406	61
1167.600098	8
1168.835815	27
1169.931519	26
1170.635376	2
1171.978027	1
1173.631470	48
1174.422363	42
1175.501587	81
1177.199951	69
1178.196045	30
1179.031006	22
1180.183716	15
1181.096924	17
1183.134033	24
1184.157227	25
1185.398682	12
1186.028320	1
1187.570923	72
1188.239136	62
1189.258179	11
1190.446777	41
1193.856323	2
1195.278320	11
1196.820923	52
1197.923584	102
1198.698364	5
1199.708252	5
1201.121094	13
1201.879150	57
1202.622070	10
1203.806396	19
1205.590210	18
1207.303345	4
1208.121460	11
1209.562866	12
1210.571045	2
1211.696411	22
1212.867432	13
1214.406738	5
1219.194946	13
1222.505371	15
1224.643311	20
1225.560303	5
1226.883301	6
1228.637939	32
1229.380249	7
1230.669678	3
1231.609131	17
1232.433105	26
1233.432129	30
1236.604980	7
1237.398926	7
1238.786865	4
1239.697510	7
1240.789063	20
1241.761475	17
1243.272217	12
1244.785645	14
1247.894165	2
1249.734619	11
1251.613281	5
1252.507935	4
1253.224731	19
1255.752197	18
1257.492065	23
1258.499390	42
1259.224976	19
1260.401733	40
1261.312012	12
1262.476440	4
1263.998657	13
1264.730469	2
1267.604370	5
1268.492554	3
1270.622925	32
1271.487061	24
1272.745605	9
1275.038940	41
1275.687256	12
1276.541260	26
1277.710693	2
1279.415649	8
1280.858276	1
1282.017578	4
1282.895020	15
1283.539917	6
1286.390259	6
1287.569214	7
1289.882446	13
1290.659302	3
1291.830811	8
1292.953247	5
1293.754150	4
1294.566284	6
1296.644043	21
1298.820435	31
1299.607788	3
1301.064087	2
1308.739746	9
1314.614868	6
1315.671509	10
1316.673950	3
1317.929932	11
1318.875977	15
1319.858765	5
1321.655396	11
1322.515503	5
1324.386108	11
1325.510986	25
1327.607788	22
1328.581421	4
1329.631592	7
1332.855835	22
1334.168091	8
1335.022461	5
1335.730835	2
1336.434692	7
1338.051147	3
1339.318481	4
1340.610718	9
1341.645508	3
1343.044800	6
1343.767212	16
1346.926514	23
1347.841187	31
1350.095703	29
1351.101929	15
1354.612061	4
1356.161987	5
1357.016479	27
1357.625610	13
1358.737427	24
1360.516724	40
1361.580444	26
1362.676147	21
1365.851563	6
1367.563965	1
1368.449097	16
1369.402100	9
1370.346924	17
1371.807129	5
1374.462646	18
1375.565918	50
1376.495239	123
1377.530396	46
1378.420044	10
1382.460083	16
1383.314819	16
1385.217163	10
1385.900757	5
1387.725220	17
1388.958862	10
1393.231934	2
1396.736450	5
1398.315430	12
1400.544434	3
1403.723022	7
1404.845947	8
1405.554199	3
1406.718628	10
1411.630737	10
1412.525391	3
1416.846191	7
1419.316772	2
1420.609985	5
1421.949097	18
1422.682861	4
1424.193970	3
1426.225464	1
1428.902466	9
1429.565308	7
1431.696655	3
1432.752808	8
1438.751465	2
1441.587891	10
1448.181519	6
1449.107056	10
1450.892822	4
1451.901001	6
1453.465210	8
1454.505005	7
1456.692261	13
1458.695435	17
1464.687256	2
1466.561646	13
1467.293213	9
1469.029297	37
1473.661255	4
1474.467285	11
1476.207397	6
1483.008667	8
1483.747925	8
1484.577026	6
1490.109497	2
1491.485718	4
1492.422363	6
1496.401489	4
1501.520386	2
1503.563599	5
1506.565308	3
1507.787231	9
1508.462402	5
1511.265015	10
1517.869995	5
1521.681885	2
1524.064941	9
1524.740845	5
1525.614746	12
1526.723389	1
1531.903198	6
1532.889771	6
1533.987305	7
1535.603149	5
1542.827271	8
1548.670532	13
1550.292480	7
1551.811401	12
1552.709106	6
1553.672974	4
1554.908813	10
1562.647583	4
1564.767090	11
1566.882202	8
1568.739014	20
1570.175781	4
1571.729126	3
1578.901733	5
1587.009644	5
1593.201416	3
1593.849854	3
1599.308472	7
1605.986206	10
1627.938721	3
1637.483765	5
1638.563232	12
1639.491821	2
1641.663818	4
1646.198608	2
1649.933838	2
1653.698120	4
1663.528076	3
1665.994873	5
1673.134399	19
1680.684448	5
1685.479126	8
1691.556885	1
1706.799561	9
1731.357788	2
1743.835815	3
1757.805298	17
1758.624756	3
1768.801025	11
1797.662231	2
1807.605591	4
1811.989380	2
1833.610596	7
1849.613892	2
1860.531860	8
1867.204712	5
1868.395264	6
1877.298950	7
1878.701050	7
1880.762573	2
1891.965576	3
1931.223877	8
1947.540894	2
1961.231689	2
1994.707153	2
