# Supplementary material for: ECL: an exhaustive search tool for the identification of cross-linked peptides using whole database
Source: BMC Bioinformatics. 2016 May 20;17:217. doi: 10.1186/s12859-016-1073-y (PMC4874008; doi:10.1186/s12859-016-1073-y)
Supplement: Additional file 5 — Kojak’s pre-selection list of PSMs only identified by ECL. (ZIP 5147 kb) [file 12859_2016_1073_MOESM5_ESM.zip › Kojak's pre-selection ranks of ECL only peptides/Kojak's detailed results/aleitner_M1012_004/diagnostic_spectrum_6836.txt]

Scan: 6836	883
166.518982	17
167.270126	6
171.355042	9
172.044434	6
173.047272	14
175.082275	64
176.066589	20
181.321808	16
182.211975	3
183.224274	13
185.556885	13
186.494141	9
187.236938	3
188.214569	5
189.105927	8
190.171707	3
192.102692	4
193.187164	7
195.049774	25
197.182755	51
198.253159	4
199.216522	29
200.124680	23
201.164917	48
202.472229	14
203.309387	11
205.935760	3
207.985199	29
209.119781	10
210.994232	8
212.135452	12
213.239380	31
215.054901	16
216.237885	4
219.146362	23
220.133331	12
221.174896	17
221.861755	17
223.111938	16
225.231842	16
226.209991	18
227.171555	68
228.156784	35
229.168518	42
230.067200	26
231.120331	12
232.212921	6
233.336426	11
234.155426	9
234.974228	18
237.574402	16
239.183517	41
240.397461	53
242.240250	60
243.248871	11
244.248047	19
244.923813	12
246.409119	126
247.349442	20
249.016846	23
250.094376	7
251.161240	26
253.027618	57
254.504471	2
256.130676	18
257.322876	14
258.316956	15
259.190186	9
260.111694	46
261.254578	38
262.137512	44
263.169495	39
265.048157	18
266.300385	17
267.271606	56
267.976044	24
269.111420	14
270.101440	17
272.039429	72
273.532562	10
274.275238	448
275.389404	40
276.239380	81
277.202637	20
278.230774	20
280.345093	9
281.085907	3
282.197632	9
283.187286	17
285.166931	23
286.185364	25
287.211792	10
288.122986	19
290.220184	24
292.190430	46
293.516296	15
294.214539	13
295.963989	59
297.329620	30
298.082825	7
299.040649	28
300.214905	44
301.362610	25
302.153320	12
302.876007	40
304.265015	26
305.044128	10
307.374054	9
309.324982	10
310.106873	10
312.216492	40
313.341492	84
314.399292	28
315.158508	27
316.260864	37
317.312317	4
318.321411	8
319.078369	8
321.451904	24
322.231750	70
323.325745	33
323.927979	50
325.183472	28
326.308105	43
327.055359	15
328.330627	5
329.775146	19
330.391479	16
331.174255	92
332.282898	119
333.210266	9
334.166687	11
337.568665	37
338.303589	48
339.125549	40
341.202271	96
342.454407	66
343.866821	46
345.318359	79
346.359253	26
347.652527	8
348.638062	60
349.598206	54
350.480164	20
351.472229	17
352.384644	5
353.014526	43
353.732117	5
355.228455	13
356.410400	22
357.364075	83
358.279175	32
359.291870	21
360.048767	19
361.505676	6
362.393494	4
363.250977	8
364.329773	39
365.902771	17
366.711914	7
368.529602	49
369.319336	33
371.325195	26
372.361328	54
373.291748	16
374.373596	111
375.323853	87
377.233154	70
378.224243	18
378.882446	16
379.514709	9
380.278625	14
381.151855	9
383.189819	101
384.265808	18
385.400269	64
386.281189	42
387.504700	9
388.661316	12
389.624817	65
390.513367	97
391.542664	13
392.601624	67
393.306824	158
394.017761	6
394.807007	10
396.045044	47
397.166016	61
398.110474	54
398.945984	41
400.158203	48
401.328674	49
402.331482	29
403.251465	30
404.235413	40
406.039734	95
406.989319	16
408.013184	57
409.454163	27
410.618225	32
411.465515	10
412.221313	31
413.234009	36
414.197144	47
415.612610	37
416.431641	73
417.757080	84
418.609863	53
419.249695	22
420.393066	29
421.034119	8
421.917725	20
423.536560	51
425.131470	39
426.278198	72
426.954285	26
428.101929	41
429.294434	37
430.258423	42
431.172058	51
432.255310	37
433.905029	61
435.290588	47
436.410156	46
437.452698	28
438.278015	24
439.357483	14
440.306580	66
441.383423	31
442.083618	70
443.237610	84
444.363037	99
445.459473	47
446.262390	53
447.263367	34
448.305542	184
449.754211	56
450.367249	51
451.483215	93
452.422607	40
453.538025	113
454.278137	46
455.612610	63
456.394287	30
457.285950	84
458.667725	65
459.335022	80
460.486877	125
461.358826	129
462.455566	113
463.162292	41
464.410034	154
465.211365	62
466.313782	48
467.369995	52
468.136841	48
469.390320	15
470.286560	107
471.425720	49
472.296448	34
472.989807	51
473.769958	78
474.512939	37
475.406006	77
476.423767	75
477.281494	102
477.991272	78
479.515015	79
480.454773	111
481.235168	20
482.266541	46
483.305847	78
484.301025	24
485.349182	38
486.177795	93
487.341980	121
488.246155	85
489.255310	109
490.265198	74
491.146912	145
492.479675	166
493.763367	293
494.821472	32
496.182617	181
496.981628	88
498.094727	64
500.220215	204
501.362305	145
502.332642	128
503.174133	70
503.943115	30
504.778625	148
505.924744	201
506.664856	12
507.481201	98
508.377136	156
509.294373	109
510.154297	361
511.243835	151
512.166809	111
513.076172	162
514.187500	92
514.789490	235
515.425232	234
517.111450	683
517.854675	147
519.050476	197
520.116638	84
521.456421	434
522.984009	385
524.262939	264
525.692139	74
526.566467	113
527.430298	153
528.495850	251
529.381226	306
530.279907	177
531.303162	234
532.509460	121
533.384033	216
534.392273	81
535.249817	115
536.087097	41
537.199646	321
538.398315	131
539.357727	354
540.299194	148
541.191345	201
542.087952	370
543.107239	307
544.583069	304
545.347351	199
546.450073	417
547.243591	1807
548.568420	1547
549.225403	5156
550.478699	457
551.497681	399
552.441833	306
553.116150	271
554.065125	762
554.987549	210
556.239563	419
557.354614	775
558.238403	880
559.424927	729
560.276794	639
561.449890	577
562.449341	515
563.634338	1356
564.752136	1838
565.751892	671
566.406128	806
567.083618	1553
567.998596	463
568.801941	112
569.619629	31
570.924011	22
571.732910	5
573.136475	18
575.950439	17
580.633362	40
581.807556	91
582.685486	47
583.496826	51
584.350098	46
585.255615	77
586.445313	321
587.404602	103
588.334778	76
589.514526	131
590.461426	232
591.277832	142
592.368591	117
593.437561	207
594.073364	56
595.266052	241
596.382996	119
597.274170	83
598.438782	163
599.529358	136
600.884949	97
602.362915	157
603.543274	194
604.590759	182
605.597046	77
606.656982	107
607.544983	119
608.662109	101
610.017761	114
611.013550	71
612.568420	133
613.537415	151
614.399170	180
615.267883	119
616.415955	68
617.972900	138
619.091125	138
620.048157	208
621.163269	93
622.275940	102
623.464661	151
624.669800	114
625.629578	114
626.315735	81
627.452332	132
628.303406	175
629.048401	252
630.374207	269
631.445129	18
632.137756	27
633.230835	84
634.128540	14
634.744324	82
635.747314	53
636.394897	75
637.127808	106
638.143005	91
639.027283	116
640.473267	52
641.495178	90
642.142639	67
644.655640	182
646.196533	459
646.910950	98
647.709900	47
648.451904	55
649.782349	166
650.901367	148
651.810974	486
653.300720	312
654.314941	244
655.485718	73
656.474792	150
657.406982	264
658.390442	101
659.364502	224
660.300232	142
661.134521	85
661.908569	114
662.922546	131
664.166687	152
665.053284	101
666.023865	157
667.011841	146
668.143860	156
669.124878	56
669.757080	13
670.824097	325
671.691467	116
672.434998	162
673.383362	80
674.325012	107
675.420593	148
676.517700	173
677.557312	59
678.391357	62
680.052429	380
681.041809	135
682.490723	91
683.184753	85
684.478333	338
685.580261	405
686.444580	134
687.072021	132
687.769531	109
688.932068	229
689.615173	305
691.106323	690
691.878113	249
692.933899	212
694.379150	170
695.429443	415
696.550171	293
697.340149	158
698.398987	89
699.225525	57
700.030090	102
700.653992	265
701.306091	192
702.006409	115
702.666870	41
703.591980	56
704.897461	148
706.095276	228
707.129089	167
707.974609	64
709.017395	129
710.341980	125
711.157776	90
711.859192	52
713.020142	231
713.833557	43
714.596008	108
715.523438	135
716.744934	81
717.419312	106
718.417297	200
719.281982	108
720.001282	29
721.812317	71
723.020325	166
723.730164	98
724.567383	87
725.354614	88
726.787903	64
727.851624	240
729.254578	385
730.123840	177
730.915527	29
732.429443	257
733.575867	747
734.733704	135
735.915222	90
736.808594	41
738.229370	852
739.563782	297
740.424377	121
741.682983	163
742.458740	176
743.380554	98
744.127930	204
745.752319	56
746.566223	74
747.574768	236
748.631104	245
749.463196	159
750.550232	148
751.616333	35
752.958191	90
753.919373	55
754.831421	51
755.625488	44
756.711487	13
757.655640	71
758.399170	95
759.418518	141
760.434692	60
761.488403	19
762.550903	41
763.626099	115
764.384338	64
765.382324	154
766.128540	71
767.009216	61
768.087402	124
769.157043	74
770.235046	65
771.325134	848
772.179932	95
773.202332	49
774.188721	64
775.216980	297
776.466736	258
777.428101	496
778.594543	73
779.408508	12
780.040222	102
781.171326	115
782.373840	138
783.451660	149
784.611633	145
785.945068	169
787.098145	95
787.877258	14
788.564575	36
789.555603	45
790.558899	14
791.614197	90
793.279297	689
794.308350	151
795.518860	68
796.437195	52
797.705261	100
798.882751	186
800.074280	105
801.443359	15
802.525085	46
803.345154	59
804.431946	106
805.165222	48
806.955444	153
807.829834	47
808.834290	136
809.581604	11
810.591553	48
811.471375	48
812.404907	75
813.694458	160
814.469910	26
815.401672	26
816.463440	23
817.883667	10
819.163391	59
820.106140	72
820.839905	60
821.938782	58
822.729065	63
824.053528	74
825.058899	52
826.171387	39
827.604675	72
828.303467	48
829.487732	75
830.449951	32
831.451172	75
832.458435	35
833.325623	43
834.018005	34
834.721863	13
835.344177	24
837.217590	60
837.876770	7
839.576477	5
840.945007	118
842.144958	38
842.882629	46
843.610413	25
844.521912	22
845.462463	22
846.732361	38
848.220398	128
848.996643	82
850.306702	93
851.163513	57
852.192139	72
853.192627	48
854.204163	21
855.734619	55
856.566650	80
857.384521	7
858.714355	10
859.897888	38
861.190979	33
863.076660	44
864.667480	16
865.485596	54
866.882751	60
867.612976	15
868.415039	6
869.509033	20
870.336487	30
872.063477	33
872.982483	6
873.973389	21
874.838074	41
875.481995	11
876.088684	14
876.742981	13
877.403381	40
878.492615	46
879.444153	32
881.244324	112
882.594910	62
883.972717	56
885.596375	44
886.500916	13
887.790039	13
888.493469	24
889.637390	38
890.531494	70
892.473938	4
893.710388	79
894.442200	38
895.152893	16
896.670471	29
897.523926	9
898.703125	5
899.700195	22
900.632080	44
901.336426	13
902.760254	26
903.489075	27
904.580811	43
905.204834	27
906.364746	112
907.364929	50
908.549744	38
910.639404	44
911.663391	23
912.729797	63
913.807190	32
915.596985	22
916.505920	13
917.813049	17
918.438721	8
919.976624	47
920.651367	34
921.459412	41
922.748779	42
923.436279	17
924.210449	5
925.014832	13
926.237000	28
927.600037	49
928.578064	55
929.246643	28
930.679626	42
931.609314	10
932.469177	4
933.924255	29
934.535889	5
936.473083	49
937.299988	10
939.568298	28
941.066223	5
941.699890	35
943.969971	6
945.470642	7
946.657654	9
949.494080	36
950.974792	31
954.594177	7
955.929138	54
957.010559	6
959.490723	24
960.592102	22
961.374756	2
962.645325	48
963.363281	29
966.411804	6
969.612000	19
970.345032	24
971.370911	9
973.187439	16
974.223083	10
975.068298	13
976.131165	28
977.387024	82
979.099854	13
980.459412	8
981.457458	21
982.372070	19
983.328918	3
985.680237	51
986.527344	56
987.638000	41
988.683899	6
990.412537	2
992.285217	52
993.252747	42
996.574951	8
997.537109	3
998.541809	20
999.809509	4
1001.131165	6
1002.315002	11
1003.600281	29
1004.360168	15
1005.881348	15
1006.587341	24
1007.504578	16
1009.455017	8
1010.400574	3
1011.154846	24
1012.152527	34
1013.322998	26
1015.540283	3
1016.400879	5
1017.634338	12
1018.578369	12
1020.464661	36
1021.352478	9
1022.364685	7
1023.039551	13
1023.954041	13
1024.673218	21
1026.239380	30
1027.039063	16
1027.651489	6
1029.830078	17
1031.848633	8
1032.643921	14
1033.405518	15
1034.894897	11
1035.697998	31
1036.311768	19
1038.026978	17
1041.674072	8
1042.307861	28
1042.975830	62
1045.278198	4
1046.380127	3
1047.247559	14
1049.456787	6
1052.552368	5
1054.417480	10
1056.647217	5
1057.579834	19
1061.248657	21
1069.526123	12
1070.590332	6
1071.503418	9
1074.556519	7
1077.535522	11
1081.688354	11
1083.696777	9
1089.546387	8
1094.734375	6
1097.568359	13
1099.577271	10
1101.012695	11
1102.489014	44
1110.535400	6
1111.572998	9
1113.642334	3
1114.515991	10
1120.307373	6
1123.234497	13
1125.972168	4
1127.988525	21
1129.310425	5
1131.039063	4
1132.471924	3
1134.467773	11
1135.249023	22
1136.917969	20
1145.546387	16
1148.446655	9
1150.253174	2
1159.482910	16
1168.639404	23
1170.691040	13
1174.351929	10
1179.016968	11
1184.517456	16
1186.165527	2
1187.773926	4
1192.247681	14
1194.575073	5
1203.471558	13
1211.751709	8
1213.828491	8
1215.347900	3
1222.599487	11
1228.753296	10
1230.389282	5
1233.898315	6
1234.574707	7
1235.320435	4
1237.323364	34
1238.263428	6
1256.394897	12
1259.778198	12
1263.524780	3
1266.646362	4
1267.762329	6
1268.706665	8
1269.389526	26
1270.313721	6
1272.831177	20
1278.572632	5
1289.631226	3
1311.488403	6
1312.883911	7
1333.608154	7
1339.730713	5
1345.517944	8
1346.230469	10
1351.811157	10
1370.801636	4
1373.546509	2
1382.551636	7
1387.779663	5
1422.775757	14
1432.409058	7
1434.745239	3
1449.858032	3
1455.466675	3
1463.540894	3
1465.464722	2
1479.047974	21
1495.725952	7
1506.479614	6
1539.803345	15
1558.789185	14
1560.390747	3
1589.208374	4
1604.799561	11
1617.720581	9
1657.861206	3
1667.906982	10
1896.809326	8
