# Supplementary material for: ECL: an exhaustive search tool for the identification of cross-linked peptides using whole database
Source: BMC Bioinformatics. 2016 May 20;17:217. doi: 10.1186/s12859-016-1073-y (PMC4874008; doi:10.1186/s12859-016-1073-y)
Supplement: Additional file 5 — Kojak’s pre-selection list of PSMs only identified by ECL. (ZIP 5147 kb) [file 12859_2016_1073_MOESM5_ESM.zip › Kojak's pre-selection ranks of ECL only peptides/Kojak's detailed results/aleitner_M1012_004/diagnostic_spectrum_6963.txt]

Scan: 6963	654
172.240646	69
178.032272	70
185.345657	158
187.130463	16
188.164856	33
193.210480	27
194.025940	31
195.310806	160
197.969879	33
199.269241	2806
200.189072	303
211.227554	120
212.991379	72
214.185120	53
214.924026	269
215.818787	79
222.309723	132
223.185577	33
224.975922	121
227.171677	3333
228.216766	353
229.298065	67
229.920807	48
231.291382	26
232.460358	29
233.067566	120
234.934601	81
237.363480	210
238.207520	330
239.058838	136
240.194031	420
240.971710	178
246.912964	227
248.191177	36
250.046143	26
251.215866	152
252.156204	33
253.438232	101
254.256439	78
255.082169	70
256.164215	19
258.081451	912
259.147034	109
260.393036	61
264.325745	26
266.009979	98
267.164520	88
268.074615	32
269.121948	157
270.191711	112
271.131378	48
272.242676	272
273.711487	134
275.039978	4740
276.235535	260
277.087616	335
282.231628	117
285.439575	43
286.138672	420
287.245026	89
293.124023	157
294.300293	297
297.256104	86
299.690735	164
300.466858	223
301.271973	64
303.255066	1824
304.336548	140
308.901611	166
312.182556	135
314.440186	73
316.113831	163
321.337830	109
324.206909	127
327.347473	144
329.119263	315
330.071045	213
331.259033	98
332.011353	83
335.292969	43
336.334595	41
337.370544	57
338.157898	75
339.421936	36
340.318054	110
341.416199	35
342.291321	1112
343.365784	216
344.173096	68
345.953735	1144
346.597290	34
348.006531	122
352.036560	74
353.344543	36
354.284180	36
355.348633	78
356.478821	119
357.168579	45
358.250122	147
361.283997	67
363.163147	163
365.298828	388
367.027039	175
369.218689	64
371.335754	123
373.914429	458
375.264160	23
379.365906	28
380.258606	70
382.190369	33
383.159058	91
385.305542	712
388.260498	121
389.221375	202
390.694763	132
391.941589	511
395.345520	337
396.269775	78
398.046387	124
399.327698	125
401.329834	126
404.825439	75
405.965515	41
407.316589	187
409.281128	77
410.230225	28
411.829285	116
413.354431	245
415.177734	59
416.477661	66
417.740234	543
418.345886	1198
418.948792	179
420.322876	1750
421.277344	803
421.969360	694
423.336060	137
423.973999	153
425.369202	131
426.263062	75
429.372559	135
431.501221	91
432.977600	300
434.304077	90
437.567566	442
438.235596	397
439.262085	672
440.402283	423
441.462952	40
442.614197	149
444.221436	165
446.511230	982
447.840637	227
449.489807	614
450.339783	88
452.166687	131
453.206726	592
453.955017	332
455.209900	92
456.381470	870
457.184204	293
458.385803	1400
459.122070	356
459.813049	83
460.996887	298
462.621399	807
463.400513	359
466.678406	245
467.538452	1007
468.237793	502
471.087952	60
473.156555	287
474.227783	808
476.396851	950
477.656189	213
478.267090	90
480.175049	145
481.913696	281
482.519531	59
483.730713	157
484.726868	271
485.792786	584
489.411621	666
490.064880	892
491.162415	555
493.315918	21
494.909119	271
497.297180	354
498.389221	661
499.438965	92
500.243530	374
501.641052	198
502.772217	159
503.444702	149
505.966614	463
508.368896	42
509.628235	134
511.239563	455
512.203552	64
513.563721	144
514.316223	32
517.304138	3944
518.422668	1162
519.094666	24
519.967163	266
521.134155	618
522.440613	1384
523.406067	654
524.103210	238
524.956482	109
525.997864	985
526.754211	915
527.488342	155
528.678162	696
531.675354	4907
532.459167	612
534.599426	3377
535.265015	1565
536.047363	59
537.492004	833
538.367126	234
540.859192	38342
541.787170	437
543.045593	160
543.888733	211
544.614807	464
545.324158	266
546.724304	2079
547.409363	1150
548.821411	968
549.528748	105
550.771851	291
551.737122	131
552.457581	768
553.945923	2102
554.887146	505
556.200745	590
557.185547	188
558.434387	2032
559.587646	735
560.335144	1250
561.539612	677
562.208130	132
563.422546	961
564.287964	544
565.021423	531
565.905396	184
567.159241	890
568.630737	1350
569.583191	1522
570.857544	1334
571.782410	141
572.819885	758
574.098328	1102
575.118774	2054
576.114075	278
577.337219	2660
578.508545	1661
579.244141	376
580.121277	1730
580.977844	1127
582.183777	2181
583.316162	2436
584.325378	768
585.453003	1995
586.264099	1180
587.376343	1910
588.065613	5475
589.148987	2418
589.976685	583
591.665283	18703
592.641418	1028
593.649292	1634
594.796936	3335
595.686951	533
596.916809	584
597.819153	270
599.442566	82
605.383545	58
610.411377	603
611.293274	2661
612.015808	99
613.288879	62
614.657043	1156
616.386902	6150
617.411316	1581
618.318420	3502
619.087524	2260
619.817688	752
620.603821	183
621.467224	209
622.487854	318
623.532471	910
624.273743	139
625.360413	246
626.509094	156
627.147034	302
628.967102	931
629.645935	2102
630.981506	393
631.695496	251
632.546936	756
633.443420	190
636.284058	586
637.364624	1374
638.557190	1900
640.006470	713
641.099792	76
642.144531	627
642.991821	187
643.883362	306
646.499878	2347
647.340820	1339
647.969666	63
649.996643	544
651.454651	8178
652.392578	755
653.257813	327
655.783569	396
657.332275	209
659.465637	1104
660.381287	871
661.704529	887
662.601196	83
663.415466	619
664.765930	1196
666.097229	2116
666.777649	2969
668.074524	16112
669.178101	10821
669.852112	3298
670.790222	483
671.771423	791
672.526733	373
673.178650	66
674.882690	718
676.075867	83
677.313049	820
678.803772	1847
679.571045	267
680.599854	675
681.682800	1570
682.429138	40
683.120667	446
684.201965	98
685.809875	10847
686.458984	2375
687.920105	1104
689.131897	6921
689.866394	2964
691.002625	9407
692.065186	347
693.263000	4053
693.939148	5405
694.878235	27
695.831726	666
697.956726	182374
698.949402	2385
699.829956	1296
700.775757	687
701.894775	800
702.964172	840
703.877014	780
704.672241	152
705.506714	1303
706.123474	84
707.200500	261
708.337769	267
708.981018	411
710.368530	142
712.525696	586
713.609985	1023
714.715759	930
715.323181	85
716.084045	314
718.052429	1270
719.193604	803
719.793640	169
720.793640	620
721.660706	783
722.585510	1508
723.705017	2688
724.572571	220
726.303650	7734
727.863220	626
728.497070	8332
729.317383	9882
730.407288	2013
731.685547	1765
732.598267	6287
733.563171	1316
735.527222	114
736.584106	258
737.430908	1255
738.870789	189
740.161682	589
741.751770	955
743.238831	869
744.507263	2779
745.408752	657
747.148865	1619
748.068237	1201
748.846497	319
749.488403	265
750.576172	924
753.478638	1750
754.454529	580
755.386169	467
756.205444	147
757.471558	82
759.533752	157
760.682251	379
761.648987	3182
762.616760	833
763.506348	595
765.505432	366
766.409912	2549
767.231018	1510
768.028259	461
768.939453	68
771.273621	1049
772.067688	680
772.776184	188
773.494812	128
774.310364	92
775.177795	493
775.846497	3018
776.447083	6135
777.088074	1776
779.149536	321
779.785034	59
781.057739	754
782.065674	630
782.957214	838
784.781555	665
789.517883	388
790.797180	554
791.565796	185
793.398621	1532
794.438110	400
796.673584	2123
797.522583	1155
798.179382	43
800.034241	1625
800.934875	931
801.888306	725
802.609009	392
804.189941	4416
804.980347	984
805.748230	201
806.756470	117
807.461731	754
809.229919	1370
810.666321	2080
811.519165	763
812.565979	492
813.389221	149
815.002686	10349
815.856201	2628
817.159973	536
819.408630	13798
820.227844	11510
821.915222	770
822.753235	959
823.374084	112
826.602295	1251
827.752808	323
829.811707	218
830.455017	499
831.369995	1464
832.937012	3070
833.846741	281
834.801941	632
835.641541	397
836.439941	114
837.054443	6076
838.850525	45815
840.102844	1922
841.039612	1281
841.736267	278
842.802246	250
843.561829	138
844.858582	167
847.088135	513
848.153992	16794
849.115662	2816
852.244080	1183
853.568115	3960
854.321350	876
855.451233	950
856.520935	497
857.419617	2983
858.387939	713
859.432678	197
860.359070	205
863.061707	112
864.182312	94
865.158447	402
865.871887	141
867.940979	345
871.328674	179
873.396973	97
876.468933	1864
877.246399	229
878.423523	273
879.744324	506
881.467529	3003
882.194336	243
882.797302	28
887.231201	207
889.474060	707
890.123474	298
891.086670	458
892.115662	612
893.480042	174
895.274170	5010
895.916443	1848
896.687561	291
897.728516	118
899.194885	55
901.071228	208
904.152161	751
905.183105	153
905.930908	239
909.468323	53
911.381531	130
915.430908	100
916.389221	427
919.287048	717
933.268799	674
934.726746	390
935.597229	151
936.538330	134
937.582703	36
941.991882	173
943.438293	127
945.700500	395
946.619385	187
948.526855	92
949.339172	271
951.438782	580
952.634705	342
953.400940	316
954.796631	380
956.533264	726
957.401184	496
959.437805	107
962.454773	33
963.560791	202
964.442139	73
966.459717	188
967.386475	64
972.946838	376
974.932068	56
978.385437	172
981.350098	33
983.683289	57
984.651428	192
989.390076	115
992.363586	28
997.325623	116
998.613098	31
999.854248	190
1003.814453	225
1005.302734	170
1010.351868	143
1021.721008	70
1022.448730	132
1024.613892	43
1026.004395	88
1026.971680	42
1028.617188	566
1032.313965	106
1033.260742	415
1035.776245	43
1040.528809	152
1042.131470	209
1044.377075	79
1045.523926	28
1046.517090	102
1047.433838	63
1052.972412	50
1053.594727	232
1058.471436	129
1061.413208	154
1063.069824	264
1068.639160	254
1076.243652	214
1078.273438	188
1079.501587	513
1080.319946	208
1081.554932	350
1082.504395	90
1083.595703	160
1092.274414	173
1093.634766	174
1118.073975	129
1122.750854	103
1128.732788	138
1133.074585	134
1133.733887	110
1137.127930	74
1137.856934	170
1142.197266	175
1157.762329	351
1161.768677	55
1171.398682	185
1173.438232	127
1174.797485	57
1176.409424	61
1178.608887	123
1183.864136	239
1184.833008	280
1185.453247	67
1189.851929	68
1193.278198	53
1193.900269	98
1228.801636	124
1230.140625	102
1247.935669	117
1248.745483	92
1255.615967	126
1258.638306	55
1259.545532	302
1279.363159	92
1304.634766	36
1305.597778	131
1310.713745	167
1319.503418	179
1328.482056	112
1329.454956	51
1333.153442	113
1336.660767	84
1337.635620	37
1368.298706	67
1375.144653	104
1388.097534	197
1392.802612	135
1393.470703	313
1394.633057	70
1439.051514	95
1457.692749	137
1466.758179	36
1484.826416	53
1491.546631	59
1526.937744	223
1549.004150	80
1552.566162	168
1582.884644	87
1613.612183	58
1708.210205	60
1837.152954	71
1838.887085	32
1844.816040	40
