# Supplementary material for: ECL: an exhaustive search tool for the identification of cross-linked peptides using whole database
Source: BMC Bioinformatics. 2016 May 20;17:217. doi: 10.1186/s12859-016-1073-y (PMC4874008; doi:10.1186/s12859-016-1073-y)
Supplement: Additional file 5 — Kojak’s pre-selection list of PSMs only identified by ECL. (ZIP 5147 kb) [file 12859_2016_1073_MOESM5_ESM.zip › Kojak's pre-selection ranks of ECL only peptides/Kojak's detailed results/aleitner_M1012_004/diagnostic_spectrum_710.txt]

Scan: 710	330
147.255569	15
151.286453	2
155.221786	3
159.178391	38
166.237991	1
167.132904	12
171.176819	2
175.130707	4
176.265594	1
181.293945	2
185.183533	46
186.241089	10
187.168121	52
188.118958	2
198.343323	2
199.102997	5
202.992310	4
210.210327	7
219.243668	2
224.922913	2
225.992752	2
227.137665	5
230.160385	1
234.099609	2
235.263123	1
240.163376	3
243.023376	2
244.213257	3
248.271729	3
249.125702	3
250.015228	4
251.052063	2
252.099640	1
253.050323	2
255.337738	3
256.141083	1
258.060547	17
259.263275	2
260.300964	2
261.215302	2
262.196472	12
263.031128	1
264.152924	2
264.803497	5
265.811249	4
267.312805	1
268.330750	1
270.203979	1
275.259674	23
276.135010	3
280.907288	10
285.213593	4
289.136505	5
289.962708	1
292.220825	1
293.109497	2
295.245972	3
299.125000	5
300.850952	7
303.278900	4
304.148560	3
305.872192	4
306.801575	3
310.077637	5
314.042023	1
315.219269	28
317.033722	12
318.296265	12
319.314392	2
320.224792	3
321.123169	5
327.124420	3
331.048340	5
332.086945	8
333.105804	5
336.493500	3
338.274292	11
341.121918	21
342.349060	3
344.311798	2
345.393921	5
347.024689	8
348.367798	11
350.427002	10
351.600769	3
353.083435	2
354.203308	13
356.126617	2
357.924377	3
359.472961	4
360.172791	3
360.964203	3
362.220642	2
364.788605	1
367.153259	3
370.136353	21
371.225311	10
371.942261	2
373.229553	6
374.196472	21
375.300842	14
376.919586	4
378.174805	9
381.239410	19
382.213379	12
383.235046	2
384.061127	4
387.355438	8
388.312836	8
388.945465	9
390.062805	10
391.167572	5
392.198029	7
393.296906	2
395.666626	3
397.032776	4
398.968475	32
401.068085	1967
402.085693	584
403.221222	11
404.510803	3
406.031006	23
407.154510	18
408.235291	1
409.163422	23
411.394623	9
413.980194	12
415.070160	27
415.953949	36
416.931671	10
418.472015	78
419.218872	18
420.089264	5
421.282074	16
422.452332	4
423.347656	6
426.579163	65
427.351074	1
428.102234	19
428.893158	4
430.113434	16
432.452637	21
434.157562	18
436.077728	29
436.902802	1
438.467377	247
439.135437	40
441.301056	9
443.133636	112
444.459320	72
445.266296	35
446.216827	14
446.944550	25
447.825043	31
449.185272	11
449.823273	18
450.535797	3
451.262115	11
452.927338	19
453.973999	37
455.695770	10
456.825928	21
458.064484	9
458.765839	23
459.759796	30
460.430298	3
461.390167	12
462.044281	16
463.055481	42
464.493195	19
465.910553	14
466.900360	56
467.997772	14
468.991119	21
470.339386	36
471.037781	204
471.813904	110
472.799896	51
473.582336	23
474.449982	39
475.661652	42
476.794586	53
478.321991	45
479.660065	78
480.531830	92
481.538635	99
482.877106	46
488.516571	6
489.952209	2
490.765839	1
498.293762	13
499.002228	7
501.241638	15
504.623077	13
509.855072	8
511.830780	14
513.946106	20
515.209473	20
516.280640	34
518.482544	11
519.302429	4
522.521179	33
523.336426	80
524.237976	3
528.408508	57
529.833740	3
532.827759	90
534.983521	2
535.719666	5
536.327148	3
537.895752	8
539.791321	25
541.213623	36
542.218445	13
543.374451	11
545.509705	22
547.472290	339
548.164490	59
548.808411	8
549.468323	21
550.205627	3
552.020691	3
553.674377	18
555.443787	13
560.887573	26
561.825439	7
562.922668	10
564.331848	14
569.469849	29
570.094910	14
570.861206	4
571.686340	1
574.402649	27
575.435913	17
576.366821	14
578.486450	5
579.122131	12
580.568176	7
583.069214	15
584.482788	374
585.232117	34
586.638855	16
588.769226	5
590.341614	224
591.162781	21
594.240479	13
594.975647	5
596.683655	5
597.581055	9
601.217468	10
602.013489	3
603.018250	6
604.027222	2
608.049622	24
609.132507	8
610.088135	17
612.928894	8
614.470886	21
619.128296	2
620.463257	24
621.410278	1
622.056824	4
623.280823	4
629.073547	5
629.822815	29
630.857300	6
631.761169	6
634.606323	13
636.368591	14
637.448364	7
641.320740	2
644.695374	10
646.464172	12
647.438477	11
650.853455	10
652.260193	2
653.420898	6
655.440430	16
658.399719	2
662.556824	1
664.849182	11
665.491516	3
670.138977	5
675.784851	6
677.785706	6
679.799011	19
683.542053	2
684.839661	16
686.822021	6
690.930847	9
692.493713	2
693.592651	9
699.530273	13
717.418213	2
718.245911	1
719.765564	4
725.845581	5
728.447815	141
729.089722	102
729.945496	20
733.865662	6
734.963501	1
743.370361	1
748.733826	18
754.720032	12
756.618042	8
764.686340	5
775.589966	4
783.791931	56
784.661743	22
791.172424	7
792.722961	13
793.348572	28
799.557556	9
802.170105	3
803.381836	5
812.286438	4
819.427185	5
838.247253	1
884.672607	2
952.270508	2
955.457825	2
978.842590	8
1010.357239	4
1022.826904	3
1082.768066	4
1084.823364	1
1109.912109	2
1175.643921	5
1181.570923	7
