# Supplementary material for: ECL: an exhaustive search tool for the identification of cross-linked peptides using whole database
Source: BMC Bioinformatics. 2016 May 20;17:217. doi: 10.1186/s12859-016-1073-y (PMC4874008; doi:10.1186/s12859-016-1073-y)
Supplement: Additional file 5 — Kojak’s pre-selection list of PSMs only identified by ECL. (ZIP 5147 kb) [file 12859_2016_1073_MOESM5_ESM.zip › Kojak's pre-selection ranks of ECL only peptides/Kojak's detailed results/aleitner_M1012_004/diagnostic_spectrum_7143.txt]

Scan: 7143	844
257.114777	15
258.306396	81
260.188049	19
261.086975	42
274.294495	116
275.174500	208
276.398285	16
280.756439	9
282.112823	22
282.839813	15
287.224182	33
288.098083	15
290.251984	29
291.224792	20
291.975677	30
294.227051	58
296.136658	62
297.157227	34
307.301758	25
308.195190	123
310.167297	26
312.400909	29
313.417725	13
315.095398	21
318.446716	7
322.029755	17
326.110229	127
327.019226	23
328.225555	55
329.257202	26
331.509888	14
332.372284	13
333.232117	10
335.311707	22
338.158020	28
339.260040	30
341.179352	17
342.244873	32
343.283356	17
346.375793	51
352.466919	33
353.284241	194
354.232239	92
355.315643	98
356.234680	33
357.193390	9
362.761688	10
364.082855	22
365.296417	29
367.224060	28
371.190125	321
373.101135	28
375.286255	12
376.419678	17
381.220947	71
381.999695	17
383.316376	59
384.632751	70
386.015015	78
387.399963	57
388.023560	64
389.021729	32
390.318848	35
392.027893	36
398.197083	353
399.094238	52
400.039001	66
403.245667	17
404.268066	331
405.172058	65
406.293701	77
407.063141	40
408.346191	20
409.423096	36
410.799866	14
414.663086	34
416.214294	324
417.462280	75
418.107056	65
420.898193	34
423.297668	48
424.250549	40
425.251343	17
426.365479	6
427.368042	66
428.290344	9
430.260742	27
433.170837	83
434.498840	30
435.727356	61
437.416687	6
438.722229	36
440.279053	15
443.480164	52
444.545959	8
447.297424	47
451.692627	35
454.056152	21
456.087585	10
457.473816	44
461.331909	16
464.723938	16
465.487122	39
467.209167	320
468.380859	93
469.375427	8
470.555542	22
471.578491	20
472.456787	36
476.274475	123
478.123657	166
479.147827	61
480.203247	97
481.361633	26
482.545227	55
483.568420	46
484.207703	177
485.242065	45
486.406067	56
487.385437	26
488.309692	20
492.555176	50
493.311218	50
494.238831	193
495.198547	44
496.433472	155
497.276306	54
499.184082	102
500.190002	97
501.328735	285
502.432312	83
503.542053	88
506.268921	27
509.398804	109
511.237244	830
512.172607	165
513.310547	65
514.396790	43
517.173828	337
518.404480	50
519.309814	29
520.551270	50
521.170410	18
522.135925	34
523.563049	151
524.335693	70
525.222046	46
526.321594	30
528.637878	57
529.253784	963
530.046692	172
530.773254	107
531.494934	23
534.435730	11
536.107788	27
538.483521	17
539.200134	18
540.268677	6
543.071655	67
544.353821	13
545.451477	49
546.267761	36
547.079468	61
549.282471	30
550.406860	20
552.279419	107
553.978333	50
558.238220	27
561.248108	27
561.988708	47
563.571533	42
564.332703	21
565.213013	27
567.339783	49
569.311096	21
571.263550	7
572.048523	10
574.624756	42
575.416382	85
576.232666	40
577.123718	67
578.406738	12
579.251343	34
580.401001	111
581.446167	30
582.357422	27
583.484314	121
584.640808	18
585.305542	8
587.257935	11
590.261108	204
591.579041	41
592.469666	64
594.092468	14
595.770691	13
596.406799	63
597.393738	43
598.467712	79
599.951843	26
601.422913	19
602.555847	9
604.106628	58
606.072449	54
607.334167	209
608.041077	133
608.847229	38
610.462402	25
611.370667	49
612.531555	17
614.248352	51
615.062805	41
616.550354	29
617.204285	11
618.146362	66
619.227600	115
620.333740	83
623.120667	100
624.268921	725
625.324890	75
626.100769	28
627.382019	134
628.267273	30
630.237488	217
631.223083	38
631.853394	11
632.542786	72
633.303040	6
634.084473	40
635.325562	31
638.292236	62
639.096863	36
640.127808	28
641.053894	85
642.321716	1020
643.235291	109
644.259155	84
645.282166	42
646.055603	64
649.104309	40
653.305725	37
654.081604	24
655.462097	34
659.129028	683
660.103333	19
661.336731	13
662.368591	40
664.652039	99
666.339417	178
667.087952	47
668.309570	21
669.410645	16
671.463806	105
672.463257	7
673.681213	57
674.361572	16
675.491638	58
676.386414	147
678.236572	327
680.531677	139
682.225037	47
683.612305	184
684.528259	28
685.309265	82
687.399231	45
688.093689	47
689.164490	24
690.629883	70
691.501892	31
694.165283	217
695.073975	80
696.504822	160
697.322815	36
698.593018	41
699.356995	26
700.310730	33
701.391479	22
703.251221	278
704.187927	98
706.428833	50
707.304626	8
709.404419	176
711.273438	34
712.333435	250
713.346313	91
714.368408	75
714.974121	9
716.031555	26
717.353821	66
718.160828	27
719.101868	13
721.213684	61
722.462830	43
723.595886	6
724.723206	29
725.395081	9
726.529724	215
727.556335	134
729.556702	366
730.282166	384
731.592224	217
732.835754	342
733.516479	37
734.566223	17
735.420715	32
736.264587	66
737.192261	49
737.981140	89
739.671692	84
741.471619	209
742.453308	116
743.167725	86
744.434143	686
745.456604	148
746.972595	195
747.810669	14
749.424866	11
751.440186	33
752.070251	64
753.414795	46
754.599792	42
755.355530	21
757.152161	357
758.317139	123
759.426270	37
761.715637	36
764.435791	28
766.299500	718
767.274231	68
768.244934	98
769.018494	59
770.478455	19
771.240540	122
771.893250	38
774.509216	10
776.765320	15
780.187561	75
782.707581	20
784.179993	316
785.603943	257
786.613220	163
787.820618	78
788.517334	55
789.321899	114
790.124207	91
791.475403	65
793.009399	21
795.165466	135
796.495544	87
797.502625	81
800.996887	724
802.162598	1164
803.189636	539
804.190491	263
805.339355	11
807.332947	100
809.125916	490
809.907654	132
810.860291	150
811.772522	47
812.412537	150
813.403198	695
814.047546	346
815.141479	132
816.717102	64
817.581055	23
818.572693	143
824.542664	137
825.880615	161
826.577087	45
827.360779	105
828.267456	51
830.111755	217
831.279053	82
832.262634	21
833.197205	92
833.890076	83
835.223694	27
836.632507	148
837.736145	64
839.067749	140
839.969177	27
841.477112	31
842.505432	430
843.380798	549
844.299011	472
845.490112	781
846.388000	178
848.254639	75
848.950867	39
850.540649	144
851.517395	22
852.293823	133
853.852051	117
855.681641	329
857.517578	23
858.868774	88
860.614929	29
861.418762	53
862.071167	128
862.810730	120
863.536072	38
864.513733	321
865.355713	96
866.302307	50
867.256226	61
868.738281	459
869.827209	49
871.112610	901
872.052795	278
872.971619	438
873.744812	1369
874.723633	7482
875.660400	398
876.497375	100
877.742004	1160
878.353088	781
879.410889	131
880.268738	176
881.235535	409
882.246277	933
883.291565	138
884.175049	25
885.120300	141
885.825500	224
887.055603	260
888.788574	604
889.558044	434
890.913513	81
892.031067	102
894.715515	188
895.584900	353
896.526611	286
897.749451	134
899.196594	1328
900.377380	833
901.916321	582
902.772156	375
903.606873	198
904.720703	405
905.781921	1254
906.674072	23
908.302551	314
909.150635	10
921.277283	26
925.474915	229
926.442383	17
927.613342	21
929.483948	24
932.312744	74
932.958984	38
936.400146	57
938.146057	240
939.168640	23
940.981262	22
942.176758	27
943.412415	394
944.408203	476
945.180176	692
946.120117	73
947.265381	51
948.456848	46
949.678650	395
950.397034	182
951.256104	22
952.582031	34
953.506531	344
954.552551	133
955.725586	2068
956.563171	443
957.451721	88
959.052673	61
960.528809	100
961.374451	96
963.392578	13
966.448975	136
967.117737	102
971.683533	122
972.683044	145
973.297363	89
973.967957	123
974.766541	10
976.502991	171
978.059875	55
978.988953	83
979.807190	72
981.376160	65
983.183105	74
983.928955	67
987.148743	17
988.201599	1304
989.164612	148
991.868347	181
993.278564	122
995.017334	114
996.171204	269
997.198181	540
998.075378	296
999.165710	101
1000.347107	20
1001.464905	48
1002.810608	1065
1003.415039	2374
1004.580017	422
1005.349182	201
1006.403015	28
1007.424744	258
1008.511780	436
1009.165771	12128
1010.355469	365
1011.488708	178
1012.682556	213
1014.924377	43
1016.682312	6504
1017.594299	1028
1018.894043	403
1020.000244	137
1021.611145	41
1024.189453	37
1025.571533	141
1026.178223	186
1027.166870	159
1028.325195	533
1029.301514	57
1030.331299	96
1031.403198	14
1033.391113	21
1035.086304	283
1038.484253	26
1040.805176	1629
1041.503174	750
1042.342896	21
1043.386230	12
1045.355713	1263
1046.556152	11116
1047.158203	7564
1048.693237	187
1049.552734	29
1050.264771	46
1050.931396	141
1051.799316	32
1053.322021	13
1053.931152	12
1054.682007	45
1057.228760	21
1059.328125	419
1060.311768	180
1061.268066	174
1062.541870	91
1063.570435	75
1064.497803	63
1065.885010	26
1067.104980	188
1069.237305	92
1070.243896	114
1072.257324	122
1073.029297	106
1074.914551	97
1076.015259	184
1078.803345	123
1083.265015	90
1084.528198	3414
1085.351563	147
1086.010254	118
1087.045044	49
1088.944580	247
1089.848877	203
1090.909180	175
1091.660278	120
1092.627197	65
1096.289185	31
1098.058472	1447
1098.675781	1856
1099.500610	283
1101.285889	24
1103.593140	35
1104.441162	72
1106.358032	94
1108.583740	19
1111.209839	89
1113.206543	114
1114.532959	22
1116.038818	270
1118.536621	44
1121.410767	563
1125.425659	240
1126.339478	50
1127.465454	2453
1128.482178	213
1130.371948	215
1131.188232	589
1132.104370	626
1133.680298	21
1135.119263	127
1136.127686	112
1137.597900	26
1139.127197	210
1140.101318	103
1141.914673	99
1144.666748	17
1145.568970	8
1147.428833	27
1148.475342	981
1149.157593	2142
1150.156494	160
1150.938477	12
1152.399902	44
1153.709595	138
1156.641846	86
1157.337891	78
1158.687500	123
1159.566406	18
1161.275513	14
1162.516357	91
1163.731201	51
1164.840454	51
1166.068848	141
1168.230835	40
1170.257813	271
1171.286133	45
1171.905396	21
1173.802124	139
1174.683105	277
1176.622070	129
1179.318726	217
1180.910889	343
1181.872681	124
1182.539063	6
1183.778809	60
1184.687012	33
1185.572632	45
1188.094238	73
1188.907715	60
1189.806641	59
1191.767334	122
1193.851685	72
1194.579102	30
1195.554932	24
1196.357422	50
1197.130493	21
1199.739014	12
1201.524414	26
1203.417969	81
1204.555298	363
1205.344238	108
1206.927002	20
1208.467773	14
1209.554932	6
1210.536865	50
1213.348877	1631
1214.115356	711
1216.084351	46
1218.350952	64
1221.718384	20
1222.454224	20
1224.355225	271
1225.471191	107
1229.314697	91
1230.084717	25
1230.689209	136
1231.302002	41
1232.519165	50
1234.455200	74
1237.351074	39
1238.468628	351
1239.410034	125
1241.356445	221
1244.629883	621
1245.438232	346
1246.296631	132
1248.006348	32
1252.305908	37
1253.425781	58
1254.293213	92
1257.084839	27
1259.153198	134
1260.366699	75
1261.163574	70
1262.735107	274
1263.390991	81
1265.822632	19
1267.216553	17
1268.271973	39
1271.812866	7
1274.463623	27
1275.666626	21
1276.890747	11
1280.415405	113
1281.140015	8
1281.966064	64
1284.888672	58
1288.432251	110
1292.036987	37
1293.140625	52
1294.133545	54
1295.485229	264
1296.181152	101
1297.921021	70
1301.800781	502
1302.789063	822
1303.788940	130
1305.428101	100
1306.367798	15
1307.420898	12
1309.109741	30
1311.063965	3084
1311.710815	6533
1312.662720	370
1320.993164	29
1326.041138	41
1327.661499	45
1328.511841	21
1330.448853	35
1335.511719	51
1344.591064	110
1345.542847	97
1346.599121	38
1349.527710	27
1353.203979	108
1354.415283	27
1355.475220	29
1357.993530	41
1360.034302	130
1367.085571	470
1368.075439	26
1370.614502	129
1371.465210	48
1372.401123	11
1373.560181	34
1375.503296	400
1376.129517	386
1377.265991	46
1380.738647	21
1381.479248	25
1382.415039	56
1384.558960	73
1385.291504	6
1386.472412	14
1387.151489	12
1388.327637	9
1389.373657	10
1390.505737	38
1397.391357	51
1398.380371	15
1399.500977	56
1400.515747	62
1402.789917	16
1403.544556	44
1406.883789	9
1414.531128	44
1415.687012	99
1419.394775	15
1420.121216	13
1423.466919	95
1424.548462	52
1425.241699	65
1426.168823	45
1427.041870	61
1427.704468	13
1429.392944	30
1431.035034	16
1433.083618	1334
1433.747192	308
1434.466919	28
1435.780151	50
1438.547974	62
1439.900513	11
1442.057007	17
1444.670410	37
1451.100464	9
1453.449341	223
1454.458374	63
1456.335815	24
1460.052612	9
1466.158936	56
1466.842163	27
1469.442749	19
1470.898560	33
1471.577148	7
1476.167114	44
1482.776245	17
1488.753540	160
1492.559204	12
1494.906372	17
1496.260742	16
1496.883179	101
1497.721313	168
1505.455688	76
1506.226685	39
1512.386963	183
1513.630005	55
1516.946167	16
1519.166138	103
1521.590454	12
1533.752563	7
1541.934937	19
1545.728271	23
1547.443970	13
1549.569824	32
1550.899048	66
1551.576782	34
1553.497437	16
1555.715576	17
1557.802979	45
1559.897827	83
1561.554199	24
1567.576294	21
1570.411255	51
1582.678589	38
1585.946167	24
1587.570068	70
1591.705688	11
1598.691406	28
1607.032349	60
1609.593140	48
1614.563232	45
1618.196899	76
1625.481323	89
1626.760986	29
1627.789673	68
1637.015381	53
1640.013916	9
1650.390869	30
1655.764404	78
1667.168091	45
1674.722046	70
1675.889893	25
1676.681274	7
1687.888062	23
1696.733276	16
1730.680420	23
1739.653198	19
1747.246338	14
1748.488525	6
1758.106689	39
1758.760864	11
1759.666382	43
1821.904053	20
1863.379150	21
1868.588135	99
1877.052368	5
1908.567505	29
1916.824585	9
1958.400024	12
1990.611572	30
