# Supplementary material for: ECL: an exhaustive search tool for the identification of cross-linked peptides using whole database
Source: BMC Bioinformatics. 2016 May 20;17:217. doi: 10.1186/s12859-016-1073-y (PMC4874008; doi:10.1186/s12859-016-1073-y)
Supplement: Additional file 5 — Kojak’s pre-selection list of PSMs only identified by ECL. (ZIP 5147 kb) [file 12859_2016_1073_MOESM5_ESM.zip › Kojak's pre-selection ranks of ECL only peptides/Kojak's detailed results/aleitner_M1012_004/diagnostic_spectrum_7646.txt]

Scan: 7646	659
225.063034	33
227.586197	18
229.247070	52
234.158142	7
235.003296	17
237.076904	12
239.423462	24
240.339828	55
242.766052	52
243.377701	10
244.866058	25
246.194275	107
247.060791	43
256.271393	33
257.106293	682
258.125732	147
259.214569	16
260.226532	42
262.017639	34
263.226868	34
266.260559	22
274.132935	1426
275.310730	132
277.512817	25
280.002014	8
281.931641	22
285.205963	48
286.516632	13
287.316437	16
288.286865	8
291.121033	25
292.525146	8
294.421295	32
300.366486	10
305.474335	8
308.086975	47
309.167023	52
309.821838	22
312.019348	15
315.207306	14
317.363098	12
318.060883	23
321.294861	30
322.294312	116
323.312653	57
330.245453	204
331.098877	45
332.292480	9
333.282013	10
337.213806	12
339.289001	10
341.524475	31
342.276367	30
343.757019	82
345.239990	7
348.256104	35
349.017456	6
353.216187	14
358.143005	29
359.106842	34
360.210602	9
361.223572	30
362.055054	12
369.323425	29
370.976624	19
374.091675	64
376.223511	92
380.272339	25
381.165649	27
383.118103	76
385.240479	97
386.322083	6
387.074463	16
393.229553	12
397.312134	37
399.416260	8
400.388000	14
402.188049	25
403.530579	21
404.719116	14
407.173401	53
407.848022	29
411.127502	9
415.286316	12
416.300781	40
418.205750	37
421.263184	314
422.196899	40
423.095947	210
423.919739	28
425.265625	37
427.142700	52
432.121887	12
437.227905	63
439.128235	117
441.021729	20
444.484680	22
446.448364	20
448.819153	33
450.268250	7
451.569153	72
455.235535	41
456.102600	79
457.241882	16
459.280396	14
460.251526	37
461.362427	13
463.175049	19
464.380127	26
465.422913	13
467.315247	16
469.585510	43
471.224487	15
472.100586	42
472.996521	13
474.315674	69
475.218689	19
476.414246	36
478.326172	36
481.565369	21
482.783997	10
484.322144	49
485.382019	12
488.517700	99
489.421448	11
490.364929	34
496.032349	41
498.231567	13
500.336060	42
503.408447	54
504.416260	8
505.283569	143
506.462952	73
508.349792	22
510.338257	72
516.135010	10
517.735901	25
518.349731	46
519.340332	15
520.238403	39
521.358765	15
522.407471	25
523.329590	29
524.454041	66
526.687012	69
528.570129	73
531.446289	19
532.138306	23
533.343567	36
534.409058	138
536.271484	377
537.347717	142
538.256897	34
540.323914	10
543.457520	6
544.330383	25
546.272400	103
551.236328	13
552.256775	97
553.334595	7
555.379333	32
557.164429	24
560.510437	16
562.251526	7
562.904907	15
564.532959	27
568.235046	37
569.325867	20
571.464905	63
572.205078	20
573.794250	16
576.488647	34
577.377380	91
578.152344	32
579.383850	41
580.519226	24
581.543884	22
582.362976	11
583.266663	81
584.621704	29
585.894287	8
587.939819	40
591.261108	62
593.436584	20
595.654480	11
596.469604	29
597.106018	51
598.454102	105
600.772400	49
601.379211	7
602.040344	16
603.228638	32
604.515686	32
606.049744	17
608.085266	58
610.703674	16
612.165405	14
613.325867	58
614.136169	60
614.905090	70
616.171570	28
617.590271	89
618.289673	15
619.038147	46
620.409668	71
622.574402	30
625.545715	13
627.284058	56
629.052307	20
630.763611	104
631.642700	79
632.377014	38
633.595520	76
635.102844	129
637.539612	78
638.455139	29
641.005127	64
642.269226	29
643.942200	181
644.704895	126
645.395081	31
647.583069	115
648.372742	72
649.600769	39
651.417175	54
652.303772	55
653.229309	52
654.649719	19
655.576355	87
656.377197	130
657.090454	228
657.694458	190
658.594055	37
659.913818	26
661.167847	77
662.310974	12
663.524170	102
665.026184	238
666.220886	175
667.052185	188
667.926453	251
669.269287	130
670.419983	44
671.262573	68
672.662170	120
673.471375	65
674.531433	233
675.629456	72
676.452454	27
677.318420	20
679.728333	66
680.424377	20
681.064026	46
682.054871	152
682.934692	217
683.882996	81
684.732239	109
685.625427	45
686.233704	13
687.232727	68
688.227783	94
689.561707	109
690.447632	24
691.754944	65
693.960510	95
695.231812	95
695.840088	49
698.273254	185
699.167175	194
700.271912	83
701.885681	179
702.949158	128
704.283508	270
704.923706	309
705.863831	51
708.086121	165
709.022400	60
710.648193	3028
711.637878	202
712.424744	177
713.519836	341
714.492615	255
715.265808	51
716.158264	143
717.391663	433
718.041565	442
719.484558	160
720.944275	296
721.773438	67
723.071228	120
724.161926	507
725.465149	51
726.153931	158
726.874939	257
728.359436	93
729.177734	95
730.483582	498
731.248779	148
733.017639	1892
733.831604	923
734.615051	83
735.943604	143
736.792358	1040
737.922302	186
739.094299	176
739.718872	875
751.256470	41
755.269531	39
758.656067	10
760.504517	169
761.490173	61
762.552185	17
764.692505	39
766.066772	76
767.080261	75
768.062927	74
768.696350	19
769.316406	20
770.083252	37
772.639465	145
773.454712	25
774.326477	43
774.972046	60
777.394104	20
778.256775	330
779.149231	153
780.561890	296
781.425842	185
782.254639	100
783.815369	59
784.745667	46
785.499268	8
786.146606	21
787.509827	23
789.301208	1411
790.054199	1686
791.499329	164
792.347351	34
793.740417	146
794.677612	100
795.841492	180
797.243286	125
798.669128	31
800.407410	150
801.522156	47
802.299133	180
802.980774	26
808.236023	21
809.387268	22
810.364197	17
811.326721	19
812.013733	21
814.815002	66
815.840637	26
817.395447	31
818.279480	59
819.140015	34
820.357361	30
822.412231	17
823.439941	21
824.442810	113
826.495667	27
827.662964	22
829.619995	187
830.522156	50
831.558533	39
833.736694	23
836.745056	111
839.045959	220
840.532532	93
843.269226	75
844.893372	625
845.534607	1239
846.608398	30
848.736023	525
849.595337	15
850.378235	43
851.385437	129
852.315613	13
854.167053	4365
854.990051	584
855.946594	166
858.436340	90
860.191711	40
861.194031	71
862.245361	65
866.591125	145
867.380920	149
868.297363	94
869.266846	91
872.936951	35
874.662048	69
876.150879	94
877.616699	129
878.566162	104
879.545105	56
880.562439	12
882.885559	100
883.638977	45
885.739502	136
887.220459	92
888.406250	34
890.208801	87
890.993469	86
891.766174	15
895.213806	85
896.034851	26
896.714172	23
897.927063	96
899.738586	340
900.607605	178
901.625793	9
902.518616	378
903.430725	510
904.051453	255
905.572021	26
906.360535	47
907.559326	27
910.301575	24
911.742920	8603
912.655457	1994
914.443298	40
915.713806	104
916.351501	178
918.100159	109
918.911926	28
920.169678	142
920.803284	239
921.505127	257
922.282959	190
924.100037	88
924.819092	42
925.596985	39
926.220886	33
928.600098	950
929.619446	232
931.164734	134
932.135559	11
934.635559	9
935.326904	17
938.153381	76
939.401428	276
943.215271	65
944.215576	77
947.793030	64
948.730164	14
950.357666	113
952.497803	271
953.684387	85
954.639587	30
955.955811	240
956.878723	120
957.644836	88
958.749268	41
960.026917	414
961.147949	494
961.822083	124
965.574158	11
966.302551	26
967.085693	140
967.930359	226
968.754639	50
969.417175	8
972.081604	94
973.417969	35
976.373230	1773
977.411194	21
980.546082	117
981.454407	55
983.251953	67
984.899841	20373
985.645325	36127
986.565247	204
987.632751	90
991.215881	412
992.053894	1235
992.933533	278
995.623474	37
997.692871	186
998.434387	120
999.845764	66
1000.860596	322
1001.523621	62
1003.770447	23
1004.697266	150
1005.479736	17
1006.128723	62
1007.262268	29
1008.405945	142
1009.058044	28
1011.301758	41
1012.580994	506
1013.879089	65
1015.458923	131
1016.709045	6
1018.154297	78
1020.246033	94
1022.882874	107
1024.951416	81
1026.335205	27
1027.396729	25
1029.608398	68
1030.391113	95
1031.773193	25
1033.750244	53
1037.614502	9
1039.458862	67
1040.565918	45
1043.793213	48
1045.446777	80
1046.269165	34
1047.379028	20
1048.344971	1297
1049.032593	1586
1049.645630	473
1051.609863	40
1053.543701	104
1054.530762	33
1055.877441	90
1056.744629	354
1057.606445	257
1058.415283	133
1060.623779	17
1062.492188	35
1063.556396	16
1065.158691	3232
1066.126221	1196
1068.740967	25
1070.054443	47
1070.972168	36
1072.427368	24
1081.647217	44
1085.865845	25
1089.514404	13
1092.634521	83
1093.267334	18
1094.395264	26
1096.110107	72
1099.553223	13
1102.689209	39
1103.310913	32
1104.752197	11
1109.844849	47
1111.422852	95
1123.813110	16
1125.536133	81
1127.591553	430
1128.703369	22
1136.565186	21
1137.379150	6
1138.944946	20
1141.359741	14
1148.730713	19
1149.918823	47
1157.950562	55
1158.701904	21
1159.647339	27
1160.772095	8
1163.509155	24
1165.675781	22
1172.333496	41
1173.336670	21
1174.721069	8
1178.892334	21
1182.511719	21
1186.726563	23
1190.302734	18
1191.676392	48
1192.788330	136
1193.784424	42
1208.463501	67
1211.541870	47
1218.365967	35
1226.321167	100
1227.732788	15
1228.756958	22
1234.688965	18
1237.825073	14
1244.264282	24
1246.352295	33
1249.646851	21
1253.824829	51
1257.477539	28
1260.818237	27
1270.278442	43
1273.294556	48
1275.785522	14
1276.770874	26
1285.850342	13
1286.984741	40
1287.696533	10
1292.569946	119
1293.881470	7
1302.835693	19
1304.985840	40
1305.643921	57
1306.611450	28
1307.668579	16
1309.507202	21
1311.289551	34
1318.620483	109
1319.692505	72
1321.271606	14
1325.589722	30
1330.414795	8
1336.578003	28
1337.726196	51
1339.631958	36
1341.737793	16
1349.439087	26
1350.820190	35
1351.572021	22
1371.414673	38
1384.205200	14
1385.540161	23
1386.457397	19
1397.514160	17
1400.655029	52
1405.709717	7
1415.594482	37
1416.975708	6
1417.917603	12
1432.089355	132
1433.771118	91
1434.739746	143
1435.878418	12
1447.830322	29
1449.588867	27
1464.601929	88
1465.723511	8
1485.890503	8
1489.478638	12
1514.819214	16
1516.694946	28
1527.634888	6
1529.597534	30
1531.199829	45
1538.695923	49
1560.583252	47
1561.755737	44
1562.608276	16
1585.702881	5
1598.550171	26
1618.723755	25
1662.363403	109
1675.859619	15
1676.743530	89
1677.606079	33
1693.978882	10
1709.370850	19
1719.817261	18
1729.609131	15
1743.898193	11
1771.090088	51
1824.114380	8
1837.683228	10
1932.016357	23
1933.776001	32
1950.430542	89
