# Supplementary material for: ECL: an exhaustive search tool for the identification of cross-linked peptides using whole database
Source: BMC Bioinformatics. 2016 May 20;17:217. doi: 10.1186/s12859-016-1073-y (PMC4874008; doi:10.1186/s12859-016-1073-y)
Supplement: Additional file 5 — Kojak’s pre-selection list of PSMs only identified by ECL. (ZIP 5147 kb) [file 12859_2016_1073_MOESM5_ESM.zip › Kojak's pre-selection ranks of ECL only peptides/Kojak's detailed results/aleitner_M1012_004/diagnostic_spectrum_9745.txt]

Scan: 9745	568
288.224579	37
296.868835	22
299.248871	10
310.893188	2
322.259125	7
323.019623	14
324.185120	34
324.950470	4
326.521545	17
327.376831	6
338.211060	4
341.145569	3
342.344788	16
346.957489	13
354.177368	34
356.278656	66
358.193909	11
369.025024	3
372.531036	10
378.038635	8
380.442841	4
382.477173	5
386.284973	3
397.487488	4
402.371307	7
406.307617	4
407.979797	10
409.526855	9
412.152679	12
421.801880	13
425.525848	10
426.265656	4
431.186981	8
431.962830	3
433.463745	17
434.108215	3
435.307037	73
436.117676	24
439.288330	38
440.242523	26
441.191071	9
443.241058	2
445.688416	15
449.271637	4
452.580444	29
453.255951	185
454.210266	22
455.278656	8
457.269287	9
459.098297	14
463.347504	4
467.517395	7
468.312286	5
471.165833	148
471.772552	4
473.335907	34
476.493469	11
483.403625	15
497.362915	7
498.339325	3
501.199158	4
504.723846	5
508.064697	13
509.279907	7
510.374939	6
512.134705	11
513.334778	5
516.888672	10
520.091553	14
522.404968	23
524.314087	3
532.337524	6
535.140259	5
536.410645	4
538.213989	48
539.396240	63
548.437500	64
549.363892	16
553.259033	15
556.267456	55
560.593140	7
566.182617	79
567.127930	62
571.334473	2
572.281616	6
573.291382	12
580.187500	7
583.275757	8
584.438599	105
585.250000	30
590.554932	27
592.055908	3
594.623230	8
595.943298	8
599.390503	51
601.231445	6
604.171143	6
606.653564	7
607.271667	21
613.416321	4
616.279419	10
620.439819	4
623.414917	2
625.927429	22
628.452698	10
630.391907	7
632.300415	5
633.871460	20
640.313721	7
643.459778	23
646.423462	8
653.600098	5
655.260742	12
655.898499	16
657.145142	9
659.472656	8
662.938782	17
663.583374	21
666.135071	7
669.485657	8
671.139038	5
674.516907	2
676.365540	12
677.262939	21
678.156311	13
680.903809	15
681.526489	19
682.540039	25
683.358521	6
685.444641	5
686.839905	5
689.130554	6
696.096436	3
707.436035	10
711.402527	3
712.273438	14
713.298828	7
714.399475	8
715.385498	2
718.394287	15
722.515259	5
725.092163	7
729.503662	16
730.487671	13
732.320557	4
734.268799	6
736.373169	15
738.461975	206
739.608459	37
740.519470	8
742.132141	17
746.575195	25
748.920410	14
755.164734	6
757.170044	13
758.136597	12
760.419617	31
763.590271	12
766.529541	20
767.159546	7
772.451782	9
773.197144	3
774.443848	422
775.489624	113
776.517090	13
779.435303	8
781.387451	6
782.552856	38
783.278687	8
784.311890	41
785.520874	16
786.861816	18
787.500366	27
788.654907	829
789.371094	88
790.148193	6
791.500000	41
794.659058	20
795.552124	187
796.437988	20
798.483276	9
800.424927	13
801.603394	5
802.797729	19
804.317627	6
806.408936	9
817.000854	17
819.344727	7
821.113403	29
822.204346	7
824.620361	7
826.397583	567
827.029175	22
827.920410	8
829.831421	30
831.608887	3
835.557739	22
836.683350	10
838.802002	23
839.677246	46
840.953125	12
842.721191	12
843.447754	6
848.695923	4
851.375122	13
852.319092	85
854.488892	26
855.530762	8
856.683228	34
858.104248	7
860.174438	15
861.203491	8
862.334961	23
863.690796	50
865.440186	19
868.627563	102
869.475464	206
870.532715	73
871.770508	48
872.594971	23
876.176758	15
877.255249	4
879.267090	6
880.016479	4
881.501587	20
882.456055	6
884.179565	25
888.353027	538
889.623535	173
890.652954	35
891.611938	25
892.823853	16
894.055542	28
895.661255	10
898.544556	14
899.957153	13
901.313477	63
902.530273	24
907.091309	770
907.762817	7
908.936523	82
909.583130	17
910.236816	15
911.557739	4
913.006348	12
914.068970	24
915.165039	10
916.862915	161
918.071167	8
919.164551	24
920.688354	28
921.757202	22
922.937622	60
923.553223	19
924.899658	9
926.023071	24
928.493652	43
929.192627	6
931.828613	26
934.443726	44
935.175781	15
937.656738	17
939.282593	30
940.277710	31
941.277832	57
941.986938	12
942.754639	7
943.678101	43
944.497559	22
945.572632	15
946.221924	11
947.255127	85
948.564453	21
949.807861	14
950.745483	23
952.651489	5
953.554321	92
954.857788	29
955.578857	92
956.471802	41
959.614868	11
961.626831	57
962.554932	97
963.304321	20
965.213379	390
965.897949	8
966.621338	30
967.707520	109
968.630859	32
970.899658	188
971.815918	64
973.676392	133
974.573486	57
985.597778	4
991.055908	13
992.199219	12
992.919434	7
998.389893	10
1001.688965	12
1002.440308	17
1003.440674	20
1004.893921	9
1005.677490	12
1008.558228	18
1010.418213	19
1015.700928	26
1016.838135	18
1018.851074	29
1019.502686	52
1021.283936	88
1021.943848	37
1022.545532	42
1024.383301	24
1025.515381	7
1028.855957	17
1030.119873	190
1031.288086	35
1033.269409	13
1035.371094	13
1038.622070	15
1040.522949	3
1043.548340	22
1045.158691	12
1051.640625	6
1052.923584	8
1056.520874	31
1060.317627	3
1061.399292	42
1062.275146	27
1064.669922	16
1066.626587	8
1067.669556	18
1072.261353	16
1074.366821	28
1075.564941	37
1077.362915	532
1078.530396	147
1079.217041	32
1080.715820	7
1083.626831	13
1085.866943	13
1087.434570	264
1088.285278	74
1089.077637	3
1091.467773	5
1093.401123	5
1094.984375	45
1095.713623	82
1096.441772	17
1101.927979	25
1105.147217	14
1106.620361	7
1107.587769	7
1108.568970	10
1111.151367	20
1113.986084	27
1115.314941	13
1116.475586	7
1117.406128	13
1121.112183	15
1127.041260	8
1131.621948	14
1133.574951	146
1134.273193	49
1140.521484	5
1142.919189	24
1143.586426	16
1145.767212	5
1146.592773	27
1147.993652	38
1151.555298	48
1152.453857	10
1157.205444	55
1160.657349	19
1162.186279	138
1162.872314	38
1163.583496	18
1165.007568	42
1165.905396	23
1167.507568	8
1168.155151	5
1169.741211	14
1170.341797	11
1173.065063	99
1173.932495	211
1174.733154	11
1178.498535	14
1182.135986	3674
1182.801880	4565
1183.550415	36
1185.337769	14
1186.011353	17
1189.563354	21
1192.658691	31
1194.130005	19
1198.725098	10
1199.916504	11
1200.540894	53
1201.733643	4
1204.011719	7
1205.718384	26
1208.638306	21
1209.702393	4
1211.474976	27
1216.505615	44
1218.967773	24
1220.477051	36
1221.313477	18
1225.550415	23
1226.317383	36
1227.725830	62
1229.123901	24
1230.179199	32
1233.721558	9
1238.528198	335
1239.298706	924
1246.710571	16
1248.533203	33
1249.210938	12
1252.065796	10
1255.733765	8
1256.593994	23
1258.038818	37
1259.848633	22
1262.110962	19
1264.391724	3
1265.178833	35
1266.274780	46
1269.362183	8
1273.206787	43
1276.985596	17
1278.523926	14
1279.138428	38
1281.523682	5
1282.706543	27
1284.404297	19
1287.604492	15
1290.418091	28
1292.698853	2
1294.491211	81
1297.508423	8
1300.595581	6
1302.259033	34
1303.414551	558
1304.115112	104
1306.725952	11
1307.622803	17
1310.354858	85
1311.123169	30
1313.018677	41
1314.641479	13
1317.336670	3
1319.588989	19
1321.650757	57
1330.714722	73
1332.792969	17
1335.352661	20
1339.761353	6
1341.612061	8
1342.375610	40
1351.595825	36
1353.508911	6
1356.368164	6
1359.649292	170
1360.420166	185
1362.602661	13
1368.218872	5
1369.350708	85
1378.054321	102
1378.702515	6
1380.910278	18
1382.511597	10
1386.996826	341
1387.950317	18
1389.013184	21
1390.745239	4
1393.234497	9
1395.348022	2
1398.481323	16
1404.707642	12
1409.291992	17
1410.675293	18
1411.498047	22
1414.804932	22
1422.889893	20
1425.635498	5
1427.917236	18
1429.853394	5
1437.976440	12
1445.014771	11
1447.915894	6
1450.491699	24
1454.771118	6
1457.060425	13
1457.667969	7
1458.548828	12
1462.438599	7
1465.545776	10
1475.680298	87
1476.539307	77
1477.981567	6
1481.384399	2
1484.580322	22
1486.557495	8
1489.334961	21
1491.794067	10
1494.429077	13
1497.083374	7
1501.159058	14
1508.556274	6
1527.873779	6
1528.658936	7
1536.596680	7
1541.761475	9
1560.589478	7
1563.725098	10
1571.836060	7
1572.891113	3
1573.706665	5
1577.242554	5
1578.887573	6
1589.942383	59
1590.660034	62
1591.939087	47
1600.817871	13
1606.902832	5
1608.814941	24
1616.568970	12
1629.571533	16
1638.910034	6
1640.925049	5
1641.798584	7
1642.710815	11
1643.964722	11
1665.494873	7
1677.744263	23
1678.606201	6
1691.469360	7
1698.483643	16
1700.585205	5
1702.982544	10
1705.102417	3
1717.798706	16
1740.969482	3
1748.270142	9
1753.308228	8
1771.423096	41
1772.164185	11
1773.749390	8
1799.492798	5
1816.793823	7
1818.265381	9
1850.210083	6
1857.383667	7
1867.149048	4
1868.006226	5
1869.918213	12
1885.128540	14
1913.316040	4
1935.306885	12
1941.054321	2
1953.957397	14
1956.438843	4
1963.056519	6
1979.485962	8
1980.156860	13
1981.010132	8
1999.508667	30
