# Supplementary material for: ECL: an exhaustive search tool for the identification of cross-linked peptides using whole database
Source: BMC Bioinformatics. 2016 May 20;17:217. doi: 10.1186/s12859-016-1073-y (PMC4874008; doi:10.1186/s12859-016-1073-y)
Supplement: Additional file 5 — Kojak’s pre-selection list of PSMs only identified by ECL. (ZIP 5147 kb) [file 12859_2016_1073_MOESM5_ESM.zip › Kojak's pre-selection ranks of ECL only peptides/Kojak's detailed results/aleitner_M1012_005/aleitner_M1012_005.kojak.txt]

Kojak version 1.4.2
Scan Number	Ret Time	Obs Mass	Charge	PSM Mass	PPM Error	Score	dScore	Pep. Diff.	Peptide #1	Link #1	Protein #1	Peptide #2	Link #2	Protein #2	Linker Mass
139	3.5437	0	0	0	0	0	0	0	-	-	-	-	-	-	0
172	4.3428	2099.0525	4	2099.0547	1.0754	0.6100	0.2250	0.2500	HESLKYR	5	>sp|P87048|RPN1_SCHPO 26S proteasome regulatory subunit rpn1 OS=Schizosaccharomyces pombe GN=rpn1 PE=1 SV=2(144);	TPDKGYGHR	4	>decoy_reverse_sp|P06732|KCRM_HUMAN Decoy of Reverse of Creatine kinase M-type OS=Homo sapiens GN=CKM PE=1 SV=2(281);	138.0681
175	4.3888	918.4777	2	918.4770	-0.7867	0.4800	0.0250	0.0000	TKDSLEAR	-1	>sp|O74762|RPN2_SCHPO 26S proteasome regulatory subunit rpn2 OS=Schizosaccharomyces pombe GN=rpn2 PE=1 SV=1	-	-1	-	0
182	4.5337	1988.0557	4	1988.0537	-0.9645	0.9200	0.1600	0.3900	LLVKDR	4	>sp|Q9UUB6|UBLH2_SCHPO Ubiquitin carboxyl-terminal hydrolase 2 OS=Schizosaccharomyces pombe GN=uch2 PE=1 SV=1(275);	GTKTSETNDR	3	>sp|P87048|RPN1_SCHPO 26S proteasome regulatory subunit rpn1 OS=Schizosaccharomyces pombe GN=rpn1 PE=1 SV=2(24);	138.0681
187	4.6328	0	0	0	0	0	0	0	-	-	-	-	-	-	0
192	4.7300	2011.9516	3	2011.9697	9.0001	0.4600	0.0450	0.2100	SSKDISSK	3	>sp|P87048|RPN1_SCHPO 26S proteasome regulatory subunit rpn1 OS=Schizosaccharomyces pombe GN=rpn1 PE=1 SV=2(4);	DAGKDEFSR	4	>decoy_reverse_sp|O14126|PRS6A_SCHPO Decoy of Reverse of 26S protease regulatory subunit 6A OS=Schizosaccharomyces pombe GN=tbp1 PE=2 SV=1(140);	138.0681
195	4.7766	1347.6904	3	1347.6894	-0.7360	2.1000	1.9200	0.0000	HKTDLNHENLK	-1	>sp|P06732|KCRM_HUMAN Creatine kinase M-type OS=Homo sapiens GN=CKM PE=1 SV=2	-	-1	-	0
198	4.8252	0	0	0	0	0	0	0	-	-	-	-	-	-	0
201	4.8738	2128.1150	4	2128.0947	-9.5088	0.9450	0.1100	0.2900	FSGEKK	5	>sp|Q9P7S2|RPN6_SCHPO Probable 26S proteasome regulatory subunit rpn6 OS=Schizosaccharomyces pombe GN=rpn6 PE=2 SV=1(98);	IMKLCFDELK	3	>sp|Q09720|PSB2_SCHPO Probable proteasome subunit beta type-2 OS=Schizosaccharomyces pombe GN=SPAC31A2.04c PE=2 SV=1(162);	138.0681
207	4.9933	1883.9725	4	1883.9709	-0.8808	0.3850	0.0750	0.1700	LAKR	3	>sp|O94444|RPN10_SCHPO 26S proteasome regulatory subunit rpn10 OS=Schizosaccharomyces pombe GN=rpn10 PE=1 SV=1(130);	MCSPSATLTHR	1	>sp|Q10335|RPN7_SCHPO Probable 26S proteasome regulatory subunit rpn7 OS=Schizosaccharomyces pombe GN=rpn7 PE=2 SV=1(1);	138.0681
215	5.1623	1421.7275	3	1421.7150	-8.7939	0.2800	0.2800	0.0000	ISYGDSGLRTEPK	-1	>decoy_reverse_sp|O14126|PRS6A_SCHPO Decoy of Reverse of 26S protease regulatory subunit 6A OS=Schizosaccharomyces pombe GN=tbp1 PE=2 SV=1	-	-1	-	0
221	5.2839	1810.9823	3	1810.9788	-1.9349	1.2950	0.1750	0.2450	KDKPK	1	>sp|P36612|PRS4_SCHPO 26S protease regulatory subunit 4 homolog OS=Schizosaccharomyces pombe GN=mts2 PE=2 SV=1(26);	KAQSGPDASAK	1	>sp|P36612|PRS4_SCHPO 26S protease regulatory subunit 4 homolog OS=Schizosaccharomyces pombe GN=mts2 PE=2 SV=1(45);	138.0681
223	5.3063	1810.9811	4	1810.9689	-6.7416	0.6000	0.0250	0.1300	LKDLR	2	>sp|O74445|PRS10_SCHPO Probable 26S protease subunit rpt4 OS=Schizosaccharomyces pombe GN=rpt4 PE=2 SV=2(26);	TPDKGYGHR	4	>decoy_reverse_sp|P06732|KCRM_HUMAN Decoy of Reverse of Creatine kinase M-type OS=Homo sapiens GN=CKM PE=1 SV=2(281);	138.0681
224	5.3140	1379.6133	3	1379.6213	5.7678	0.3050	0.2050	0.0000	AVYM[15.99]PLCDPGNK	-1	>decoy_reverse_sp|O94517|PSA6_SCHPO Decoy of Reverse of Probable proteasome subunit alpha type-6 OS=Schizosaccharomyces pombe GN=SPBC646.16 PE=2 SV=1	-	-1	-	0
243	5.7700	1351.7835	3	1351.7863	2.0533	0.4250	0.0050	0.0850	KFR	1	>decoy_reverse_sp|O94517|PSA6_SCHPO Decoy of Reverse of Probable proteasome subunit alpha type-6 OS=Schizosaccharomyces pombe GN=SPBC646.16 PE=2 SV=1(63);	KTELFK	1	>decoy_reverse_sp|O94579|PSA2_SCHPO Decoy of Reverse of Probable proteasome subunit alpha type-2 OS=Schizosaccharomyces pombe GN=SPCC1442.06 PE=2 SV=1(70);	138.0681
249	5.8911	0	0	0	0	0	0	0	-	-	-	-	-	-	0
253	5.9612	0	0	0	0	0	0	0	-	-	-	-	-	-	0
254	5.9691	0	0	0	0	0	0	0	-	-	-	-	-	-	0
256	5.9904	1997.9011	4	1997.8979	-1.5750	0.0200	0.0200	0.0000	FRNQYDGDATTWSPQGR	-1	>sp|O14250|PSA1_SCHPO Probable proteasome subunit alpha type-1 OS=Schizosaccharomyces pombe GN=SPAC6G10.04c PE=2 SV=1	-	-1	-	0
258	6.0125	0	0	0	0	0	0	0	-	-	-	-	-	-	0
260	6.0344	2068.9540	3	2068.9701	7.7498	0.0700	0.0700	0.0150	QDYDLVR	1	>decoy_reverse_sp|O94579|PSA2_SCHPO Decoy of Reverse of Probable proteasome subunit alpha type-2 OS=Schizosaccharomyces pombe GN=SPCC1442.06 PE=2 SV=1(1);	FDSEKAGDR	5	>sp|O14126|PRS6A_SCHPO 26S protease regulatory subunit 6A OS=Schizosaccharomyces pombe GN=tbp1 PE=2 SV=1(299);	138.0681
262	6.0565	0	0	0	0	0	0	0	-	-	-	-	-	-	0
263	6.0643	0	0	0	0	0	0	0	-	-	-	-	-	-	0
266	6.1123	0	0	0	0	0	0	0	-	-	-	-	-	-	0
271	6.2118	2000.0213	5	2000.0366	7.6709	0.6200	0.0150	0.0450	KYDK	1	>sp|O74445|PRS10_SCHPO Probable 26S protease subunit rpt4 OS=Schizosaccharomyces pombe GN=rpt4 PE=2 SV=2(38);	KIEFPSYRDR	1	>sp|O74894|PRS6B_SCHPO 26S protease regulatory subunit 6B homolog OS=Schizosaccharomyces pombe GN=rpt3 PE=2 SV=1(299);	138.0681
274	6.2610	0	0	0	0	0	0	0	-	-	-	-	-	-	0
281	6.4105	0	0	0	0	0	0	0	-	-	-	-	-	-	0
285	6.4853	0	0	0	0	0	0	0	-	-	-	-	-	-	0
291	6.6143	2222.1460	4	2222.1351	-4.9107	0.7000	0.0800	0.0250	TTSKVSIAK	4	>decoy_reverse_sp|O14126|PRS6A_SCHPO Decoy of Reverse of 26S protease regulatory subunit 6A OS=Schizosaccharomyces pombe GN=tbp1 PE=2 SV=1(315);	KNTEDIEMTA	1	>sp|P87048|RPN1_SCHPO 26S proteasome regulatory subunit rpn1 OS=Schizosaccharomyces pombe GN=rpn1 PE=1 SV=2(882);	138.0681
298	6.7687	2210.0703	4	2210.0562	-6.3731	0.5450	0.1200	0.1700	SRSYDSR	1	>sp|Q09682|PSA4_SCHPO Probable proteasome subunit alpha type-4 OS=Schizosaccharomyces pombe GN=SPAC13C5.01c PE=2 SV=1(2);	SNNIKENEQK	5	>decoy_reverse_sp|O14126|PRS6A_SCHPO Decoy of Reverse of 26S protease regulatory subunit 6A OS=Schizosaccharomyces pombe GN=tbp1 PE=2 SV=1(362);	138.0681
300	6.7914	0	0	0	0	0	0	0	-	-	-	-	-	-	0
303	6.8408	1690.0166	4	1690.0141	-1.5128	0.8950	0.1050	0.0000	KSLK	1	>decoy_reverse_sp|O74894|PRS6B_SCHPO Decoy of Reverse of 26S protease regulatory subunit 6B homolog OS=Schizosaccharomyces pombe GN=rpt3 PE=2 SV=1(352);	FATLQKSKR	6	>decoy_reverse_sp|O14126|PRS6A_SCHPO Decoy of Reverse of 26S protease regulatory subunit 6A OS=Schizosaccharomyces pombe GN=tbp1 PE=2 SV=1(7);	138.0681
308	6.9443	0	0	0	0	0	0	0	-	-	-	-	-	-	0
312	7.0193	1677.9402	3	1677.9525	7.3163	0.4250	0.1050	0.1450	SGKKR	3	>decoy_reverse_sp|Q10329|PSA7_SCHPO Decoy of Reverse of Probable proteasome subunit alpha type-7 OS=Schizosaccharomyces pombe GN=SPBC106.16 PE=2 SV=1(16);	TVQYATKR	7	>decoy_reverse_sp|O94579|PSA2_SCHPO Decoy of Reverse of Probable proteasome subunit alpha type-2 OS=Schizosaccharomyces pombe GN=SPCC1442.06 PE=2 SV=1(155);	138.0681
313	7.0268	2105.0638	4	2105.0727	4.2069	0.5800	0.2000	0.1300	KQYSAKAK	1	>decoy_reverse_sp|Q9UUB6|UBLH2_SCHPO Decoy of Reverse of Ubiquitin carboxyl-terminal hydrolase 2 OS=Schizosaccharomyces pombe GN=uch2 PE=1 SV=1(3);	MPFGNTHNK	1	>sp|P06732|KCRM_HUMAN Creatine kinase M-type OS=Homo sapiens GN=CKM PE=1 SV=2(1);	138.0681
325	7.3141	1589.9914	4	1589.9868	-2.8829	1.0650	0.3450	0.3700	KHGQLK	1	>sp|Q9UTM3|RPN5_SCHPO 26S proteasome regulatory subunit rpn5 OS=Schizosaccharomyces pombe GN=rpn5a PE=1 SV=1(81);	ELLKLK	4	>sp|P50524|RPN12_SCHPO 26S proteasome regulatory subunit rpn12 OS=Schizosaccharomyces pombe GN=rpn12 PE=1 SV=1(27);	138.0681
330	7.4111	1831.2166	4	1831.2134	-1.7641	0.2850	0.0550	0.0250	IIPLKK	5	>sp|Q9UQY2|PSB1_SCHPO Probable proteasome subunit beta type-1 OS=Schizosaccharomyces pombe GN=pam1 PE=2 SV=1(223);	NLIRLAKR	7	>sp|O94444|RPN10_SCHPO 26S proteasome regulatory subunit rpn10 OS=Schizosaccharomyces pombe GN=rpn10 PE=1 SV=1(130);	138.0681
336	7.5353	2751.3597	5	2751.3746	5.4060	1.2450	0.0100	0.3400	SAKGTKR	3	>sp|O74440|RPN8_SCHPO 26S proteasome regulatory subunit rpn8 OS=Schizosaccharomyces pombe GN=rpn8 PE=2 SV=1(36);	TSNNTNRTNSTDEKGTK	14	>decoy_reverse_sp|P87048|RPN1_SCHPO Decoy of Reverse of 26S proteasome regulatory subunit rpn1 OS=Schizosaccharomyces pombe GN=rpn1 PE=1 SV=2(868);	138.0681
337	7.5431	0	0	0	0	0	0	0	-	-	-	-	-	-	0
340	7.5918	2732.3488	5	2732.3537	1.8091	1.0950	0.0650	0.5150	KNTEDIEMTA	1	>sp|P87048|RPN1_SCHPO 26S proteasome regulatory subunit rpn1 OS=Schizosaccharomyces pombe GN=rpn1 PE=1 SV=2(882);	SNNIKENEQKIK	5	>decoy_reverse_sp|O14126|PRS6A_SCHPO Decoy of Reverse of 26S protease regulatory subunit 6A OS=Schizosaccharomyces pombe GN=tbp1 PE=2 SV=1(362);	138.0681
341	7.5997	0	0	0	0	0	0	0	-	-	-	-	-	-	0
343	7.6214	1593.7191	3	1593.7158	-2.1108	1.1800	1.1800	0.0000	YQKPVDTEEENDK	-1	>sp|O42931|PRS7_SCHPO 26S protease regulatory subunit 7 homolog OS=Schizosaccharomyces pombe GN=rpt1 PE=1 SV=2	-	-1	-	0
346	7.6697	1384.7866	3	1384.7925	4.2523	0.5050	0.1050	0.0650	VKLEK	2	>decoy_reverse_sp|Q9UTM3|RPN5_SCHPO Decoy of Reverse of 26S proteasome regulatory subunit rpn5 OS=Schizosaccharomyces pombe GN=rpn5a PE=1 SV=1(21);	ESLQR	1	>sp|P41878|RPN11_SCHPO 26S proteasome regulatory subunit rpn11 OS=Schizosaccharomyces pombe GN=rpn11 PE=1 SV=2(2);	138.0681
348	7.6918	2739.2885	4	2739.2690	-7.1168	0.9600	0.0850	0.3800	MSER	1	>sp|O74445|PRS10_SCHPO Probable 26S protease subunit rpt4 OS=Schizosaccharomyces pombe GN=rpt4 PE=2 SV=2(1);	MSSKDISSKSPSGNDALNDK	1	>sp|P87048|RPN1_SCHPO 26S proteasome regulatory subunit rpn1 OS=Schizosaccharomyces pombe GN=rpn1 PE=1 SV=2(1);	138.0681
349	7.6997	2739.2860	5	2739.2690	-6.2252	1.0150	0.3800	0.4000	MSER	1	>sp|O74445|PRS10_SCHPO Probable 26S protease subunit rpt4 OS=Schizosaccharomyces pombe GN=rpt4 PE=2 SV=2(1);	MSSKDISSKSPSGNDALNDK	9	>sp|P87048|RPN1_SCHPO 26S proteasome regulatory subunit rpn1 OS=Schizosaccharomyces pombe GN=rpn1 PE=1 SV=2(9);	138.0681
351	7.7219	2361.1585	5	2361.1620	1.4803	1.3400	0.1650	0.4600	KTTEEK	1	>sp|O74762|RPN2_SCHPO 26S proteasome regulatory subunit rpn2 OS=Schizosaccharomyces pombe GN=rpn2 PE=1 SV=1(848);	KCLTDLEDEAPAK	1	>decoy_reverse_sp|P87048|RPN1_SCHPO Decoy of Reverse of 26S proteasome regulatory subunit rpn1 OS=Schizosaccharomyces pombe GN=rpn1 PE=1 SV=2(599);	138.0681
352	7.7298	2782.3434	4	2782.3264	-6.0801	0.7350	0.0600	0.2750	QSRQETQYK	1	>decoy_reverse_sp|Q09682|PSA4_SCHPO Decoy of Reverse of Probable proteasome subunit alpha type-4 OS=Schizosaccharomyces pombe GN=SPAC13C5.01c PE=2 SV=1(1);	VNQIESQMAMAEK	1	>decoy_reverse_sp|Q9UTM3|RPN5_SCHPO Decoy of Reverse of 26S proteasome regulatory subunit rpn5 OS=Schizosaccharomyces pombe GN=rpn5a PE=1 SV=1(2);	138.0681
353	7.7377	2739.2910	3	2739.2690	-8.0245	0.4750	0.1150	0.2300	MSER	1	>sp|O74445|PRS10_SCHPO Probable 26S protease subunit rpt4 OS=Schizosaccharomyces pombe GN=rpt4 PE=2 SV=2(1);	MSSKDISSKSPSGNDALNDK	9	>sp|P87048|RPN1_SCHPO 26S proteasome regulatory subunit rpn1 OS=Schizosaccharomyces pombe GN=rpn1 PE=1 SV=2(9);	138.0681
355	7.7598	1820.0772	4	1820.0744	-1.5713	0.7750	0.0900	0.1350	RLVKGR	4	>sp|Q9Y7T8|PSB3_SCHPO Probable proteasome subunit beta type-3 OS=Schizosaccharomyces pombe GN=SPCC63.12c PE=2 SV=1(200);	LGDKGPAAAR	4	>sp|O14250|PSA1_SCHPO Probable proteasome subunit alpha type-1 OS=Schizosaccharomyces pombe GN=SPAC6G10.04c PE=2 SV=1(239);	138.0681
356	7.7676	0	0	0	0	0	0	0	-	-	-	-	-	-	0
358	7.7893	0	0	0	0	0	0	0	-	-	-	-	-	-	0
359	7.7971	2792.2042	4	2792.2133	3.2327	0.6700	0.6700	0.0700	MMGINER	1	>sp|Q09841|PSB7_SCHPO Probable proteasome subunit beta type-7 OS=Schizosaccharomyces pombe GN=SPAC23D3.07 PE=2 SV=1(1);	MSIMEYNGGSCVAMAGK	1	>sp|Q9Y7T8|PSB3_SCHPO Probable proteasome subunit beta type-3 OS=Schizosaccharomyces pombe GN=SPCC63.12c PE=2 SV=1(1);	138.0681
360	7.8050	2042.0934	4	2042.1081	7.1809	0.8850	0.0850	0.3350	LLKPR	3	>sp|O59770|PSA3_SCHPO Probable proteasome subunit alpha type-3 OS=Schizosaccharomyces pombe GN=SPCC1795.04c PE=1 SV=1(59);	ETIDNAETMKK	10	>decoy_reverse_sp|P87048|RPN1_SCHPO Decoy of Reverse of 26S proteasome regulatory subunit rpn1 OS=Schizosaccharomyces pombe GN=rpn1 PE=1 SV=2(10);	138.0681
363	7.8537	0	0	0	0	0	0	0	-	-	-	-	-	-	0
365	7.8758	1820.0791	3	1820.0631	-8.7893	0.8300	0.2400	0.3350	RKGTK	2	>decoy_reverse_sp|O74440|RPN8_SCHPO Decoy of Reverse of 26S proteasome regulatory subunit rpn8 OS=Schizosaccharomyces pombe GN=rpn8 PE=2 SV=1(286);	KTVQYATKR	8	>decoy_reverse_sp|O94579|PSA2_SCHPO Decoy of Reverse of Probable proteasome subunit alpha type-2 OS=Schizosaccharomyces pombe GN=SPCC1442.06 PE=2 SV=1(155);	138.0681
366	7.8836	0	0	0	0	0	0	0	-	-	-	-	-	-	0
367	7.8909	2042.0940	5	2042.0829	-5.4244	0.6250	0.1200	0.0850	MGINER	1	>sp|Q09841|PSB7_SCHPO Probable proteasome subunit beta type-7 OS=Schizosaccharomyces pombe GN=SPAC23D3.07 PE=2 SV=1(2);	SVQPTAKTVQK	7	>sp|O74762|RPN2_SCHPO 26S proteasome regulatory subunit rpn2 OS=Schizosaccharomyces pombe GN=rpn2 PE=1 SV=1(806);	138.0681
369	7.9131	1312.8126	3	1312.8190	4.9068	0.2850	0.0550	0.1050	SLKR	3	>sp|O74894|PRS6B_SCHPO 26S protease regulatory subunit 6B homolog OS=Schizosaccharomyces pombe GN=rpt3 PE=2 SV=1(38);	SAKIVR	3	>sp|Q9P7S2|RPN6_SCHPO Probable 26S proteasome regulatory subunit rpn6 OS=Schizosaccharomyces pombe GN=rpn6 PE=2 SV=1(85);	138.0681
374	8.0164	1808.0033	4	1808.0016	-0.9701	1.2800	0.4150	0.5200	SAKGTK	3	>sp|O74440|RPN8_SCHPO 26S proteasome regulatory subunit rpn8 OS=Schizosaccharomyces pombe GN=rpn8 PE=2 SV=1(36);	HRENKIQR	5	>sp|O94444|RPN10_SCHPO 26S proteasome regulatory subunit rpn10 OS=Schizosaccharomyces pombe GN=rpn10 PE=1 SV=1(104);	138.0681
375	8.0241	1808.0044	3	1808.0016	-1.5684	1.1050	0.5400	0.3750	SAKGTK	3	>sp|O74440|RPN8_SCHPO 26S proteasome regulatory subunit rpn8 OS=Schizosaccharomyces pombe GN=rpn8 PE=2 SV=1(36);	HRENKIQR	5	>sp|O94444|RPN10_SCHPO 26S proteasome regulatory subunit rpn10 OS=Schizosaccharomyces pombe GN=rpn10 PE=1 SV=1(104);	138.0681
377	8.0468	0	0	0	0	0	0	0	-	-	-	-	-	-	0
380	8.0969	2030.0182	4	2030.0142	-1.9978	0.3300	0.0600	0.1200	MIDDQR	1	>sp|O42897|RPN3_SCHPO Probable 26S proteasome regulatory subunit rpn3 OS=Schizosaccharomyces pombe GN=rpn3 PE=2 SV=2(1);	SELVKEFHK	5	>sp|Q9UT97|PSA5_SCHPO Probable proteasome subunit alpha type-5 OS=Schizosaccharomyces pombe GN=SPAC323.02c PE=1 SV=1(184);	138.0681
381	8.1048	2177.0578	4	2177.0707	5.9412	0.7550	0.2050	0.1300	KMQE	1	>sp|O94444|RPN10_SCHPO 26S proteasome regulatory subunit rpn10 OS=Schizosaccharomyces pombe GN=rpn10 PE=1 SV=1(240);	SIAEKMNGASGAELK	5	>sp|P41836|PRS8_SCHPO 26S protease regulatory subunit 8 homolog OS=Schizosaccharomyces pombe GN=let1 PE=2 SV=1(347);	138.0681
387	8.2366	1649.9241	3	1649.9351	6.6896	0.6900	0.2400	0.2350	SAKGTK	3	>sp|O74440|RPN8_SCHPO 26S proteasome regulatory subunit rpn8 OS=Schizosaccharomyces pombe GN=rpn8 PE=2 SV=1(36);	FATLQKSK	6	>decoy_reverse_sp|O14126|PRS6A_SCHPO Decoy of Reverse of 26S protease regulatory subunit 6A OS=Schizosaccharomyces pombe GN=tbp1 PE=2 SV=1(7);	138.0681
388	8.2441	0	0	0	0	0	0	0	-	-	-	-	-	-	0
390	8.2662	0	0	0	0	0	0	0	-	-	-	-	-	-	0
391	8.2733	1659.7580	3	1659.7449	-7.8971	0.0200	0.0200	0.0000	DCTAYNIYDK[156.08]NK	-1	>decoy_reverse_sp|Q10335|RPN7_SCHPO Decoy of Reverse of Probable 26S proteasome regulatory subunit rpn7 OS=Schizosaccharomyces pombe GN=rpn7 PE=2 SV=1	-	-1	-	0
393	8.2958	1641.7478	4	1641.7490	0.7352	0.5550	0.0350	0.1550	MFMTR	1	>sp|Q9UT97|PSA5_SCHPO Probable proteasome subunit alpha type-5 OS=Schizosaccharomyces pombe GN=SPAC323.02c PE=1 SV=1(1);	DATDDKR	6	>decoy_reverse_sp|Q9USQ9|PSB4_SCHPO Decoy of Reverse of Probable proteasome subunit beta type-4 OS=Schizosaccharomyces pombe GN=SPBC577.10 PE=2 SV=1(74);	138.0681
394	8.3034	0	0	0	0	0	0	0	-	-	-	-	-	-	0
395	8.3111	0	0	0	0	0	0	0	-	-	-	-	-	-	0
397	8.3334	1764.7828	3	1764.7664	-9.3048	0.4450	0.4450	0.0050	SGYDR	1	>sp|Q10329|PSA7_SCHPO Probable proteasome subunit alpha type-7 OS=Schizosaccharomyces pombe GN=SPBC106.16 PE=2 SV=1(2);	DEEWPPKM	7	>decoy_reverse_sp|O42931|PRS7_SCHPO Decoy of Reverse of 26S protease regulatory subunit 7 homolog OS=Schizosaccharomyces pombe GN=rpt1 PE=1 SV=2(437);	138.0681
398	8.3411	0	0	0	0	0	0	0	-	-	-	-	-	-	0
401	8.3899	0	0	0	0	0	0	0	-	-	-	-	-	-	0
403	8.4116	1436.7395	3	1436.7445	3.4839	0.3900	0.0400	0.0600	LVKGR	3	>sp|Q9Y7T8|PSB3_SCHPO Probable proteasome subunit beta type-3 OS=Schizosaccharomyces pombe GN=SPCC63.12c PE=2 SV=1(200);	MSGYDR	1	>sp|Q10329|PSA7_SCHPO Probable proteasome subunit alpha type-7 OS=Schizosaccharomyces pombe GN=SPBC106.16 PE=2 SV=1(1);	138.0681
405	8.4331	1541.7662	3	1541.7660	-0.1718	0.6000	0.0150	0.2300	VKAFGR	2	>decoy_reverse_sp|Q10335|RPN7_SCHPO Decoy of Reverse of Probable 26S proteasome regulatory subunit rpn7 OS=Schizosaccharomyces pombe GN=rpn7 PE=2 SV=1(2);	MSGYDR	1	>sp|Q10329|PSA7_SCHPO Probable proteasome subunit alpha type-7 OS=Schizosaccharomyces pombe GN=SPBC106.16 PE=2 SV=1(1);	138.0681
407	8.4551	0	0	0	0	0	0	0	-	-	-	-	-	-	0
413	8.5840	0	0	0	0	0	0	0	-	-	-	-	-	-	0
418	8.6873	0	0	0	0	0	0	0	-	-	-	-	-	-	0
422	8.7645	0	0	0	0	0	0	0	-	-	-	-	-	-	0
424	8.7872	0	0	0	0	0	0	0	-	-	-	-	-	-	0
425	8.7947	0	0	0	0	0	0	0	-	-	-	-	-	-	0
427	8.8168	1641.7465	4	1641.7490	1.5356	0.5550	0.0400	0.1600	MFMTR	1	>sp|Q9UT97|PSA5_SCHPO Probable proteasome subunit alpha type-5 OS=Schizosaccharomyces pombe GN=SPAC323.02c PE=1 SV=1(1);	DATDDKR	6	>decoy_reverse_sp|Q9USQ9|PSB4_SCHPO Decoy of Reverse of Probable proteasome subunit beta type-4 OS=Schizosaccharomyces pombe GN=SPBC577.10 PE=2 SV=1(74);	138.0681
429	8.8395	1764.7809	4	1764.7664	-8.2008	0.0250	0.0250	-0.0450	SGYDR	1	>sp|Q10329|PSA7_SCHPO Probable proteasome subunit alpha type-7 OS=Schizosaccharomyces pombe GN=SPBC106.16 PE=2 SV=1(2);	DEEWPPKM	7	>decoy_reverse_sp|O42931|PRS7_SCHPO Decoy of Reverse of 26S protease regulatory subunit 7 homolog OS=Schizosaccharomyces pombe GN=rpt1 PE=1 SV=2(437);	138.0681
435	8.9716	2752.3445	4	2752.3568	4.4649	0.6350	0.0400	0.3050	NWKEGLSR	3	>sp|Q10329|PSA7_SCHPO Probable proteasome subunit alpha type-7 OS=Schizosaccharomyces pombe GN=SPBC106.16 PE=2 SV=1(179);	SGYDRALSVFSPDGR	1	>sp|Q10329|PSA7_SCHPO Probable proteasome subunit alpha type-7 OS=Schizosaccharomyces pombe GN=SPBC106.16 PE=2 SV=1(2);	138.0681
436	8.9795	0	0	0	0	0	0	0	-	-	-	-	-	-	0
442	9.1131	2740.2669	5	2740.2867	7.2173	0.5000	0.0650	0.2100	FPTDDDDK	1	>sp|P00761|TRYP_PIG Trypsin OS=Sus scrofa PE=1 SV=1(1);	GSLEKNWKEEYLR	8	>decoy_reverse_sp|Q10329|PSA7_SCHPO Decoy of Reverse of Probable proteasome subunit alpha type-7 OS=Schizosaccharomyces pombe GN=SPBC106.16 PE=2 SV=1(84);	138.0681
447	9.2180	0	0	0	0	0	0	0	-	-	-	-	-	-	0
448	9.2258	2035.9315	4	2035.9479	8.0949	0.1850	0.1850	0.0450	SQAR	1	>sp|O94517|PSA6_SCHPO Probable proteasome subunit alpha type-6 OS=Schizosaccharomyces pombe GN=SPBC646.16 PE=2 SV=1(2);	EKASKGSNDDEMK	2	>sp|O74762|RPN2_SCHPO 26S proteasome regulatory subunit rpn2 OS=Schizosaccharomyces pombe GN=rpn2 PE=1 SV=1(833);	138.0681
451	9.2759	0	0	0	0	0	0	0	-	-	-	-	-	-	0
454	9.3258	0	0	0	0	0	0	0	-	-	-	-	-	-	0
455	9.3335	0	0	0	0	0	0	0	-	-	-	-	-	-	0
460	9.4366	1082.5367	3	1082.5356	-1.0445	1.5300	1.2750	0.0000	TDLNHENLK	-1	>sp|P06732|KCRM_HUMAN Creatine kinase M-type OS=Homo sapiens GN=CKM PE=1 SV=2	-	-1	-	0
465	9.5396	0	0	0	0	0	0	0	-	-	-	-	-	-	0
468	9.5908	0	0	0	0	0	0	0	-	-	-	-	-	-	0
470	9.6138	1930.8993	4	1930.8948	-2.3292	1.0700	0.8150	0.0000	DELWKNDDQLTYTYK	-1	>decoy_reverse_sp|O14250|PSA1_SCHPO Decoy of Reverse of Probable proteasome subunit alpha type-1 OS=Schizosaccharomyces pombe GN=SPAC6G10.04c PE=2 SV=1	-	-1	-	0
476	9.7461	0	0	0	0	0	0	0	-	-	-	-	-	-	0
482	9.8789	2366.0367	3	2366.0583	9.1391	0.3000	0.3000	0.0150	PTDDDDK	1	>sp|P00761|TRYP_PIG Trypsin OS=Sus scrofa PE=1 SV=1(2);	KEDSSPCGYIIR	1	>sp|O74762|RPN2_SCHPO 26S proteasome regulatory subunit rpn2 OS=Schizosaccharomyces pombe GN=rpn2 PE=1 SV=1(296);	138.0681
484	9.9017	0	0	0	0	0	0	0	-	-	-	-	-	-	0
485	9.9095	0	0	0	0	0	0	0	-	-	-	-	-	-	0
487	9.9323	0	0	0	0	0	0	0	-	-	-	-	-	-	0
498	10.2009	0	0	0	0	0	0	0	-	-	-	-	-	-	0
501	10.2513	0	0	0	0	0	0	0	-	-	-	-	-	-	0
508	10.4092	0	0	0	0	0	0	0	-	-	-	-	-	-	0
510	10.4319	2855.3597	4	2855.3745	5.1838	0.9300	0.3950	0.0000	DGIPSNLTDTVETGIQALM[15.99]SSLSTDFK	-1	>sp|O94517|PSA6_SCHPO Probable proteasome subunit alpha type-6 OS=Schizosaccharomyces pombe GN=SPBC646.16 PE=2 SV=1	-	-1	-	0
512	10.4547	0	0	0	0	0	0	0	-	-	-	-	-	-	0
516	10.5319	0	0	0	0	0	0	0	-	-	-	-	-	-	0
521	10.6363	0	0	0	0	0	0	0	-	-	-	-	-	-	0
527	10.7687	0	0	0	0	0	0	0	-	-	-	-	-	-	0
534	10.9280	1438.6967	3	1438.6953	-1.0260	1.3300	1.3300	0.0000	IDLYHDNHERK	-1	>sp|Q9UQY2|PSB1_SCHPO Probable proteasome subunit beta type-1 OS=Schizosaccharomyces pombe GN=pam1 PE=2 SV=1	-	-1	-	0
538	11.0054	1979.9619	4	1979.9469	-7.5949	0.6400	0.2600	-0.0150	ATKQSK	3	>sp|Q09841|PSB7_SCHPO Probable proteasome subunit beta type-7 OS=Schizosaccharomyces pombe GN=SPAC23D3.07 PE=2 SV=1(233);	ASKGSNDDEMK	3	>sp|O74762|RPN2_SCHPO 26S proteasome regulatory subunit rpn2 OS=Schizosaccharomyces pombe GN=rpn2 PE=1 SV=1(836);	138.0681
539	11.0133	0	0	0	0	0	0	0	-	-	-	-	-	-	0
544	11.1182	1979.9617	5	1979.9695	3.9637	0.3850	0.0400	0.0650	MPPK	1	>sp|O42931|PRS7_SCHPO 26S protease regulatory subunit 7 homolog OS=Schizosaccharomyces pombe GN=rpt1 PE=1 SV=2(1);	MKSLSEQYTER	2	>sp|P41878|RPN11_SCHPO 26S proteasome regulatory subunit rpn11 OS=Schizosaccharomyces pombe GN=rpn11 PE=1 SV=2(248);	138.0681
546	11.1412	0	0	0	0	0	0	0	-	-	-	-	-	-	0
548	11.1641	1689.8464	4	1689.8467	0.2164	0.4200	0.4200	0.0650	SAKGTK	3	>sp|O74440|RPN8_SCHPO 26S proteasome regulatory subunit rpn8 OS=Schizosaccharomyces pombe GN=rpn8 PE=2 SV=1(36);	MDRQEQR	1	>decoy_reverse_sp|Q9UT97|PSA5_SCHPO Decoy of Reverse of Probable proteasome subunit alpha type-5 OS=Schizosaccharomyces pombe GN=SPAC323.02c PE=1 SV=1(1);	138.0681
549	11.1717	1689.8459	3	1689.8622	9.6515	0.3250	0.0400	0.1600	MFMTR	1	>sp|Q9UT97|PSA5_SCHPO Probable proteasome subunit alpha type-5 OS=Schizosaccharomyces pombe GN=SPAC323.02c PE=1 SV=1(1);	GKYYPLK	2	>sp|P06732|KCRM_HUMAN Creatine kinase M-type OS=Homo sapiens GN=CKM PE=1 SV=2(172);	138.0681
552	11.2216	0	0	0	0	0	0	0	-	-	-	-	-	-	0
553	11.2295	1439.5961	3	1439.6085	8.6399	0.0550	0.0550	0.0000	SSEETEDKKMQE	-1	>sp|O94444|RPN10_SCHPO 26S proteasome regulatory subunit rpn10 OS=Schizosaccharomyces pombe GN=rpn10 PE=1 SV=1	-	-1	-	0
556	11.2798	0	0	0	0	0	0	0	-	-	-	-	-	-	0
557	11.2875	1538.9808	3	1538.9732	-4.9096	0.3200	0.1500	0.0500	RKGTK	2	>decoy_reverse_sp|O74440|RPN8_SCHPO Decoy of Reverse of 26S proteasome regulatory subunit rpn8 OS=Schizosaccharomyces pombe GN=rpn8 PE=2 SV=1(286);	LRLQKR	5	>sp|P06732|KCRM_HUMAN Creatine kinase M-type OS=Homo sapiens GN=CKM PE=1 SV=2(319);	138.0681
559	11.3100	0	0	0	0	0	0	0	-	-	-	-	-	-	0
561	11.3330	1538.9814	4	1538.9759	-3.5901	1.1200	0.4350	0.4850	LEKVR	3	>sp|Q9UTM3|RPN5_SCHPO 26S proteasome regulatory subunit rpn5 OS=Schizosaccharomyces pombe GN=rpn5a PE=1 SV=1(423);	IKLISGK	2	>sp|Q9US13|RPN9_SCHPO Probable 26S proteasome regulatory subunit rpn9 OS=Schizosaccharomyces pombe GN=rpn9 PE=2 SV=1(127);	138.0681
563	11.3558	0	0	0	0	0	0	0	-	-	-	-	-	-	0
565	11.3788	2856.3440	4	2856.3574	4.6893	0.6550	0.2100	0.0500	MGINER	1	>sp|Q09841|PSB7_SCHPO Probable proteasome subunit beta type-7 OS=Schizosaccharomyces pombe GN=SPAC23D3.07 PE=2 SV=1(2);	YYKDGIYDLLHACVDR	3	>decoy_reverse_sp|Q9UTM3|RPN5_SCHPO Decoy of Reverse of 26S proteasome regulatory subunit rpn5 OS=Schizosaccharomyces pombe GN=rpn5a PE=1 SV=1(211);	138.0681
571	11.5128	2065.0311	3	2065.0109	-9.7969	1.2200	0.0650	0.0450	SAKGTKR	3	>sp|O74440|RPN8_SCHPO 26S proteasome regulatory subunit rpn8 OS=Schizosaccharomyces pombe GN=rpn8 PE=2 SV=1(36);	ASKGSNDDEMK	3	>sp|O74762|RPN2_SCHPO 26S proteasome regulatory subunit rpn2 OS=Schizosaccharomyces pombe GN=rpn2 PE=1 SV=1(836);	138.0681
572	11.5206	1526.9052	3	1526.9143	6.0231	0.2850	0.1200	0.0850	DQKK	3	>decoy_reverse_sp|P36612|PRS4_SCHPO Decoy of Reverse of 26S protease regulatory subunit 4 homolog OS=Schizosaccharomyces pombe GN=mts2 PE=2 SV=1(427);>sp|P36612|PRS4_SCHPO 26S protease regulatory subunit 4 homolog OS=Schizosaccharomyces pombe GN=mts2 PE=2 SV=1(25);	AKSAKIVR	5	>sp|Q9P7S2|RPN6_SCHPO Probable 26S proteasome regulatory subunit rpn6 OS=Schizosaccharomyces pombe GN=rpn6 PE=2 SV=1(85);	138.0681
574	11.5432	2936.3111	4	2936.3120	0.2802	0.1550	0.1550	0.0600	DKKDQK	2	>decoy_reverse_sp|P36612|PRS4_SCHPO Decoy of Reverse of 26S protease regulatory subunit 4 homolog OS=Schizosaccharomyces pombe GN=mts2 PE=2 SV=1(423);	DDGLEDDMPALADEEFEK	1	>decoy_reverse_sp|O42897|RPN3_SCHPO Decoy of Reverse of Probable 26S proteasome regulatory subunit rpn3 OS=Schizosaccharomyces pombe GN=rpn3 PE=2 SV=2(1);	138.0681
575	11.5512	1413.8231	3	1413.8191	-2.8945	0.7050	0.2500	0.0200	KDKPK	3	>sp|P36612|PRS4_SCHPO 26S protease regulatory subunit 4 homolog OS=Schizosaccharomyces pombe GN=mts2 PE=2 SV=1(28);	ATKQSK	3	>sp|Q09841|PSB7_SCHPO Probable proteasome subunit beta type-7 OS=Schizosaccharomyces pombe GN=SPAC23D3.07 PE=2 SV=1(233);	138.0681
576	11.5585	1526.9060	4	1526.8919	-9.2624	0.3900	0.0600	0.1700	NEEKK	4	>decoy_reverse_sp|Q10335|RPN7_SCHPO Decoy of Reverse of Probable 26S proteasome regulatory subunit rpn7 OS=Schizosaccharomyces pombe GN=rpn7 PE=2 SV=1(323);	ELLKLK	4	>sp|P50524|RPN12_SCHPO 26S proteasome regulatory subunit rpn12 OS=Schizosaccharomyces pombe GN=rpn12 PE=1 SV=1(27);	138.0681
577	11.5660	1494.7232	3	1494.7314	5.4689	0.4200	0.2050	0.0650	SGYDR	1	>sp|Q10329|PSA7_SCHPO Probable proteasome subunit alpha type-7 OS=Schizosaccharomyces pombe GN=SPBC106.16 PE=2 SV=1(2);	DKKDQK	3	>decoy_reverse_sp|P36612|PRS4_SCHPO Decoy of Reverse of 26S protease regulatory subunit 4 homolog OS=Schizosaccharomyces pombe GN=mts2 PE=2 SV=1(424);	138.0681
579	11.5883	0	0	0	0	0	0	0	-	-	-	-	-	-	0
582	11.6385	1920.9103	3	1920.9284	9.4382	0.1200	0.1200	0.0200	MIDDQR	1	>sp|O42897|RPN3_SCHPO Probable 26S proteasome regulatory subunit rpn3 OS=Schizosaccharomyces pombe GN=rpn3 PE=2 SV=2(1);	KSLKDECK	1	>decoy_reverse_sp|O74894|PRS6B_SCHPO Decoy of Reverse of 26S protease regulatory subunit 6B homolog OS=Schizosaccharomyces pombe GN=rpt3 PE=2 SV=1(352);	138.0681
583	11.6463	1935.2139	4	1935.2104	-1.7656	0.4700	0.2300	0.1950	DRGKLVR	4	>decoy_reverse_sp|Q9Y7T8|PSB3_SCHPO Decoy of Reverse of Probable proteasome subunit beta type-3 OS=Schizosaccharomyces pombe GN=SPCC63.12c PE=2 SV=1(5);	KLARNILK	1	>decoy_reverse_sp|O94444|RPN10_SCHPO Decoy of Reverse of 26S proteasome regulatory subunit rpn10 OS=Schizosaccharomyces pombe GN=rpn10 PE=1 SV=1(114);	138.0681
585	11.6693	0	0	0	0	0	0	0	-	-	-	-	-	-	0
586	11.6772	2052.9556	4	2052.9520	-1.7393	1.0600	0.2650	0.2700	KTTEEK	1	>sp|O74762|RPN2_SCHPO 26S proteasome regulatory subunit rpn2 OS=Schizosaccharomyces pombe GN=rpn2 PE=1 SV=1(848);	ASKGSNDDEMK	3	>sp|O74762|RPN2_SCHPO 26S proteasome regulatory subunit rpn2 OS=Schizosaccharomyces pombe GN=rpn2 PE=1 SV=1(836);	138.0681
588	11.7002	0	0	0	0	0	0	0	-	-	-	-	-	-	0
589	11.7082	0	0	0	0	0	0	0	-	-	-	-	-	-	0
591	11.7310	2052.9579	3	2052.9520	-2.8485	0.8050	0.8050	0.2100	KTTEEK	1	>sp|O74762|RPN2_SCHPO 26S proteasome regulatory subunit rpn2 OS=Schizosaccharomyces pombe GN=rpn2 PE=1 SV=1(848);	ASKGSNDDEMK	3	>sp|O74762|RPN2_SCHPO 26S proteasome regulatory subunit rpn2 OS=Schizosaccharomyces pombe GN=rpn2 PE=1 SV=1(836);	138.0681
592	11.7389	0	0	0	0	0	0	0	-	-	-	-	-	-	0
594	11.7618	2152.0177	4	2152.0245	3.1219	0.3800	0.0400	-0.0150	MTDK	1	>sp|O94579|PSA2_SCHPO Probable proteasome subunit alpha type-2 OS=Schizosaccharomyces pombe GN=SPCC1442.06 PE=2 SV=1(1);	LNDPEDKYEALSK	7	>decoy_reverse_sp|O74762|RPN2_SCHPO Decoy of Reverse of 26S proteasome regulatory subunit rpn2 OS=Schizosaccharomyces pombe GN=rpn2 PE=1 SV=1(839);	138.0681
595	11.7697	1303.6095	3	1303.6078	-1.3736	1.1150	1.1150	0.0000	AMEVDEKPTER	-1	>sp|O14126|PRS6A_SCHPO 26S protease regulatory subunit 6A OS=Schizosaccharomyces pombe GN=tbp1 PE=2 SV=1	-	-1	-	0
597	11.7921	0	0	0	0	0	0	0	-	-	-	-	-	-	0
599	11.8151	2152.0204	3	2152.0218	0.6411	0.2500	0.0450	0.0000	NHASIDKM[15.99]KSLSEQYTER	-1	>sp|P41878|RPN11_SCHPO 26S proteasome regulatory subunit rpn11 OS=Schizosaccharomyces pombe GN=rpn11 PE=1 SV=2	-	-1	-	0
601	11.8382	0	0	0	0	0	0	0	-	-	-	-	-	-	0
603	11.8611	0	0	0	0	0	0	0	-	-	-	-	-	-	0
604	11.8690	1853.0673	3	1853.0774	5.4246	0.5950	0.2100	0.2150	SKVLDVR	2	>decoy_reverse_sp|O94579|PSA2_SCHPO Decoy of Reverse of Probable proteasome subunit alpha type-2 OS=Schizosaccharomyces pombe GN=SPCC1442.06 PE=2 SV=1(158);	KPIGATWK	1	>decoy_reverse_sp|O94517|PSA6_SCHPO Decoy of Reverse of Probable proteasome subunit alpha type-6 OS=Schizosaccharomyces pombe GN=SPBC646.16 PE=2 SV=1(66);	138.0681
606	11.8919	0	0	0	0	0	0	0	-	-	-	-	-	-	0
607	11.8993	1923.1402	4	1923.1404	0.1106	0.6050	0.0550	0.2300	EAVLKLK	5	>decoy_reverse_sp|P50524|RPN12_SCHPO Decoy of Reverse of 26S proteasome regulatory subunit rpn12 OS=Schizosaccharomyces pombe GN=rpn12 PE=1 SV=1(242);	DQKKDKPK	3	>sp|P36612|PRS4_SCHPO 26S protease regulatory subunit 4 homolog OS=Schizosaccharomyces pombe GN=mts2 PE=2 SV=1(25);	138.0681
609	11.9222	0	0	0	0	0	0	0	-	-	-	-	-	-	0
616	12.0807	0	0	0	0	0	0	0	-	-	-	-	-	-	0
618	12.1036	1840.9919	3	1841.0080	8.7131	0.8300	0.0200	0.2500	KVPDK	1	>sp|O94517|PSA6_SCHPO Probable proteasome subunit alpha type-6 OS=Schizosaccharomyces pombe GN=SPBC646.16 PE=2 SV=1(53);	MKDAVKEAAR	2	>sp|O59770|PSA3_SCHPO Probable proteasome subunit alpha type-3 OS=Schizosaccharomyces pombe GN=SPCC1795.04c PE=1 SV=1(186);	138.0681
622	12.1805	0	0	0	0	0	0	0	-	-	-	-	-	-	0
623	12.1884	0	0	0	0	0	0	0	-	-	-	-	-	-	0
625	12.2110	0	0	0	0	0	0	0	-	-	-	-	-	-	0
626	12.2190	1662.8136	2	1662.8068	-4.0351	0.4800	0.2250	0.2400	MESLQR	1	>sp|P41878|RPN11_SCHPO 26S proteasome regulatory subunit rpn11 OS=Schizosaccharomyces pombe GN=rpn11 PE=1 SV=2(1);	MESLQR	1	>sp|P41878|RPN11_SCHPO 26S proteasome regulatory subunit rpn11 OS=Schizosaccharomyces pombe GN=rpn11 PE=1 SV=2(1);	138.0681
628	12.2418	1976.9766	4	1976.9843	3.8913	0.6050	0.0150	0.0800	KWR	1	>decoy_reverse_sp|Q9UUB6|UBLH2_SCHPO Decoy of Reverse of Ubiquitin carboxyl-terminal hydrolase 2 OS=Schizosaccharomyces pombe GN=uch2 PE=1 SV=1(49);	EQKPEVDYSEK	1	>sp|Q9UTM3|RPN5_SCHPO 26S proteasome regulatory subunit rpn5 OS=Schizosaccharomyces pombe GN=rpn5a PE=1 SV=1(2);	138.0681
629	12.2497	0	0	0	0	0	0	0	-	-	-	-	-	-	0
631	12.2718	0	0	0	0	0	0	0	-	-	-	-	-	-	0
633	12.2947	0	0	0	0	0	0	0	-	-	-	-	-	-	0
637	12.3722	0	0	0	0	0	0	0	-	-	-	-	-	-	0
640	12.4226	2856.3445	4	2856.3632	6.5493	0.3500	0.0100	0.0150	NKGTMK	2	>decoy_reverse_sp|P41836|PRS8_SCHPO Decoy of Reverse of 26S protease regulatory subunit 8 homolog OS=Schizosaccharomyces pombe GN=let1 PE=2 SV=1(326);	MNSIVSKYTQSTNNDDPK	1	>sp|P30655|PSB5_SCHPO Proteasome subunit beta type-5 OS=Schizosaccharomyces pombe GN=pts1 PE=2 SV=3(1);	138.0681
641	12.4305	1535.8104	3	1535.8228	8.0652	0.2400	0.0700	0.0650	KCIK	1	>decoy_reverse_sp|Q9Y7T8|PSB3_SCHPO Decoy of Reverse of Probable proteasome subunit beta type-3 OS=Schizosaccharomyces pombe GN=SPCC63.12c PE=2 SV=1(9);	SSKDISSK	1	>sp|P87048|RPN1_SCHPO 26S proteasome regulatory subunit rpn1 OS=Schizosaccharomyces pombe GN=rpn1 PE=1 SV=2(2);	138.0681
643	12.4528	1717.9957	3	1718.0090	7.7520	0.8950	0.4350	0.3850	IGLSKIR	5	>decoy_reverse_sp|Q9US13|RPN9_SCHPO Decoy of Reverse of Probable 26S proteasome regulatory subunit rpn9 OS=Schizosaccharomyces pombe GN=rpn9 PE=2 SV=1(255);	QYSAKAK	5	>decoy_reverse_sp|Q9UUB6|UBLH2_SCHPO Decoy of Reverse of Ubiquitin carboxyl-terminal hydrolase 2 OS=Schizosaccharomyces pombe GN=uch2 PE=1 SV=1(8);	138.0681
646	12.5029	0	0	0	0	0	0	0	-	-	-	-	-	-	0
649	12.5531	1445.6802	3	1445.6786	-1.1003	0.9000	0.9000	0.0000	ILYATHDEENNK	-1	>sp|O59770|PSA3_SCHPO Probable proteasome subunit alpha type-3 OS=Schizosaccharomyces pombe GN=SPCC1795.04c PE=1 SV=1	-	-1	-	0
650	12.5605	0	0	0	0	0	0	0	-	-	-	-	-	-	0
652	12.5833	2192.0922	4	2192.0717	-9.3693	0.3650	0.0350	0.0550	QYSAKAK	5	>decoy_reverse_sp|Q9UUB6|UBLH2_SCHPO Decoy of Reverse of Ubiquitin carboxyl-terminal hydrolase 2 OS=Schizosaccharomyces pombe GN=uch2 PE=1 SV=1(8);	MCSPSATLTHR	1	>sp|Q10335|RPN7_SCHPO Probable 26S proteasome regulatory subunit rpn7 OS=Schizosaccharomyces pombe GN=rpn7 PE=2 SV=1(1);	138.0681
654	12.6062	2087.0671	4	2087.0799	6.1256	1.1300	0.3750	0.2050	GSLEKNWK	5	>decoy_reverse_sp|Q10329|PSA7_SCHPO Decoy of Reverse of Probable proteasome subunit alpha type-7 OS=Schizosaccharomyces pombe GN=SPBC106.16 PE=2 SV=1(81);	NWKEGLSR	3	>sp|Q10329|PSA7_SCHPO Probable proteasome subunit alpha type-7 OS=Schizosaccharomyces pombe GN=SPBC106.16 PE=2 SV=1(179);	138.0681
655	12.6141	2192.0950	3	2192.1153	9.2251	0.1900	0.0350	0.0600	YTVGQGYTK	1	>decoy_reverse_sp|Q9USQ9|PSB4_SCHPO Decoy of Reverse of Probable proteasome subunit beta type-4 OS=Schizosaccharomyces pombe GN=SPBC577.10 PE=2 SV=1(2);	TSWIYKNK	6	>sp|P87048|RPN1_SCHPO 26S proteasome regulatory subunit rpn1 OS=Schizosaccharomyces pombe GN=rpn1 PE=1 SV=2(400);	138.0681
656	12.6221	0	0	0	0	0	0	0	-	-	-	-	-	-	0
658	12.6447	2087.0693	3	2087.0792	4.7499	0.6850	0.0250	0.1100	SLKDECK	3	>decoy_reverse_sp|O74894|PRS6B_SCHPO Decoy of Reverse of 26S protease regulatory subunit 6B homolog OS=Schizosaccharomyces pombe GN=rpt3 PE=2 SV=1(355);	ENKIQRQR	3	>sp|O94444|RPN10_SCHPO 26S proteasome regulatory subunit rpn10 OS=Schizosaccharomyces pombe GN=rpn10 PE=1 SV=1(104);	138.0681
661	12.6944	1323.6440	3	1323.6418	-1.6175	1.3050	0.9400	0.0000	RNAEELSSYQK	-1	>sp|O14250|PSA1_SCHPO Probable proteasome subunit alpha type-1 OS=Schizosaccharomyces pombe GN=SPAC6G10.04c PE=2 SV=1	-	-1	-	0
663	12.7165	1621.8450	4	1621.8544	5.8143	0.6400	0.0900	0.2000	MFMTR	1	>sp|Q9UT97|PSA5_SCHPO Probable proteasome subunit alpha type-5 OS=Schizosaccharomyces pombe GN=SPAC323.02c PE=1 SV=1(1);	AQARAKR	6	>sp|O74762|RPN2_SCHPO 26S proteasome regulatory subunit rpn2 OS=Schizosaccharomyces pombe GN=rpn2 PE=1 SV=1(827);	138.0681
665	12.7385	1305.6330	3	1305.6234	-7.3321	0.2950	0.1000	0.1200	MSER	1	>sp|O74445|PRS10_SCHPO Probable 26S protease subunit rpt4 OS=Schizosaccharomyces pombe GN=rpt4 PE=2 SV=2(1);	KNEEK	1	>sp|Q10335|RPN7_SCHPO Probable 26S proteasome regulatory subunit rpn7 OS=Schizosaccharomyces pombe GN=rpn7 PE=2 SV=1(87);	138.0681
667	12.7603	0	0	0	0	0	0	0	-	-	-	-	-	-	0
668	12.7682	1705.9219	3	1705.9072	-8.5866	0.7550	0.0700	0.0200	GAFKV	4	>sp|Q10335|RPN7_SCHPO Probable 26S proteasome regulatory subunit rpn7 OS=Schizosaccharomyces pombe GN=rpn7 PE=2 SV=1(408);	SMAIDKDIR	6	>sp|O42931|PRS7_SCHPO 26S protease regulatory subunit 7 homolog OS=Schizosaccharomyces pombe GN=rpt1 PE=1 SV=2(370);	138.0681
670	12.7899	1819.0982	4	1819.0818	-9.0230	1.1000	0.6350	0.2850	VKLEK	2	>decoy_reverse_sp|Q9UTM3|RPN5_SCHPO Decoy of Reverse of 26S proteasome regulatory subunit rpn5 OS=Schizosaccharomyces pombe GN=rpn5a PE=1 SV=1(21);	KVAQTTYKK	1	>sp|O94579|PSA2_SCHPO Probable proteasome subunit alpha type-2 OS=Schizosaccharomyces pombe GN=SPCC1442.06 PE=2 SV=1(91);	138.0681
672	12.8117	2180.0185	4	2180.0266	3.7082	0.2500	0.0750	0.0800	ASKAAR	3	>sp|Q10329|PSA7_SCHPO Probable proteasome subunit alpha type-7 OS=Schizosaccharomyces pombe GN=SPBC106.16 PE=2 SV=1(168);	SSEETEDKKMQE	9	>sp|O94444|RPN10_SCHPO 26S proteasome regulatory subunit rpn10 OS=Schizosaccharomyces pombe GN=rpn10 PE=1 SV=1(240);	138.0681
674	12.8342	0	0	0	0	0	0	0	-	-	-	-	-	-	0
675	12.8421	0	0	0	0	0	0	0	-	-	-	-	-	-	0
677	12.8648	0	0	0	0	0	0	0	-	-	-	-	-	-	0
678	12.8727	2074.9949	3	2074.9889	-2.8867	1.1250	0.1300	0.2600	VMCKNK	4	>decoy_reverse_sp|Q09682|PSA4_SCHPO Decoy of Reverse of Probable proteasome subunit alpha type-4 OS=Schizosaccharomyces pombe GN=SPAC13C5.01c PE=2 SV=1(26);	MPPKEDWEK	1	>sp|O42931|PRS7_SCHPO 26S protease regulatory subunit 7 homolog OS=Schizosaccharomyces pombe GN=rpt1 PE=1 SV=2(1);	138.0681
679	12.8806	0	0	0	0	0	0	0	-	-	-	-	-	-	0
681	12.9030	0	0	0	0	0	0	0	-	-	-	-	-	-	0
682	12.9108	1965.1666	4	1965.1734	3.4657	0.5150	0.0800	0.1400	AIEGKIAR	5	>sp|P87048|RPN1_SCHPO 26S proteasome regulatory subunit rpn1 OS=Schizosaccharomyces pombe GN=rpn1 PE=1 SV=2(585);	VKVIAATNR	2	>sp|O14126|PRS6A_SCHPO 26S protease regulatory subunit 6A OS=Schizosaccharomyces pombe GN=tbp1 PE=2 SV=1(326);	138.0681
683	12.9187	0	0	0	0	0	0	0	-	-	-	-	-	-	0
685	12.9410	2101.0148	4	2101.0223	3.5618	1.0950	0.3050	0.5100	AVEKLMSR	4	>decoy_reverse_sp|O14250|PSA1_SCHPO Decoy of Reverse of Probable proteasome subunit alpha type-1 OS=Schizosaccharomyces pombe GN=SPAC6G10.04c PE=2 SV=1(162);	DEEWPPKM	7	>decoy_reverse_sp|O42931|PRS7_SCHPO Decoy of Reverse of 26S protease regulatory subunit 7 homolog OS=Schizosaccharomyces pombe GN=rpt1 PE=1 SV=2(437);	138.0681
686	12.9489	1651.0069	3	1651.0032	-2.2435	0.0650	0.0650	0.0300	IVKSAK	3	>decoy_reverse_sp|Q9P7S2|RPN6_SCHPO Decoy of Reverse of Probable 26S proteasome regulatory subunit rpn6 OS=Schizosaccharomyces pombe GN=rpn6 PE=2 SV=1(337);	EIKPNIR	3	>sp|P41836|PRS8_SCHPO 26S protease regulatory subunit 8 homolog OS=Schizosaccharomyces pombe GN=let1 PE=2 SV=1(105);	138.0681
687	12.9564	0	0	0	0	0	0	0	-	-	-	-	-	-	0
689	12.9778	2161.0317	4	2161.0506	8.7618	0.5050	0.1700	0.0900	VMCKNK	4	>decoy_reverse_sp|Q09682|PSA4_SCHPO Decoy of Reverse of Probable proteasome subunit alpha type-4 OS=Schizosaccharomyces pombe GN=SPAC13C5.01c PE=2 SV=1(26);	KSGNLPDADNSK	1	>decoy_reverse_sp|P87048|RPN1_SCHPO Decoy of Reverse of 26S proteasome regulatory subunit rpn1 OS=Schizosaccharomyces pombe GN=rpn1 PE=1 SV=2(872);	138.0681
690	12.9857	0	0	0	0	0	0	0	-	-	-	-	-	-	0
691	12.9935	0	0	0	0	0	0	0	-	-	-	-	-	-	0
692	13.0015	2101.0195	3	2101.0084	-5.2718	0.6200	0.0550	0.2000	DWNACKK	6	>sp|P50524|RPN12_SCHPO 26S proteasome regulatory subunit rpn12 OS=Schizosaccharomyces pombe GN=rpn12 PE=1 SV=1(22);	NHASIDKMK	7	>sp|P41878|RPN11_SCHPO 26S proteasome regulatory subunit rpn11 OS=Schizosaccharomyces pombe GN=rpn11 PE=1 SV=2(246);	138.0681
694	13.0231	2101.0178	5	2101.0070	-5.1400	1.2150	0.0650	0.2700	MTDK	1	>sp|O94579|PSA2_SCHPO Probable proteasome subunit alpha type-2 OS=Schizosaccharomyces pombe GN=SPCC1442.06 PE=2 SV=1(1);	MSERDTALEKYK	10	>sp|O74445|PRS10_SCHPO Probable 26S protease subunit rpt4 OS=Schizosaccharomyces pombe GN=rpt4 PE=2 SV=2(10);	138.0681
695	13.0309	0	0	0	0	0	0	0	-	-	-	-	-	-	0
696	13.0388	1965.1682	3	1965.1734	2.6282	0.4000	0.1300	0.1150	AIEGKIAR	5	>sp|P87048|RPN1_SCHPO 26S proteasome regulatory subunit rpn1 OS=Schizosaccharomyces pombe GN=rpn1 PE=1 SV=2(585);	VKVIAATNR	2	>sp|O14126|PRS6A_SCHPO 26S protease regulatory subunit 6A OS=Schizosaccharomyces pombe GN=tbp1 PE=2 SV=1(326);	138.0681
697	13.0467	0	0	0	0	0	0	0	-	-	-	-	-	-	0
698	13.0538	0	0	0	0	0	0	0	-	-	-	-	-	-	0
700	13.0756	0	0	0	0	0	0	0	-	-	-	-	-	-	0
701	13.0832	0	0	0	0	0	0	0	-	-	-	-	-	-	0
702	13.0904	0	0	0	0	0	0	0	-	-	-	-	-	-	0
703	13.0983	0	0	0	0	0	0	0	-	-	-	-	-	-	0
704	13.1059	0	0	0	0	0	0	0	-	-	-	-	-	-	0
706	13.1267	0	0	0	0	0	0	0	-	-	-	-	-	-	0
707	13.1341	2221.2479	4	2221.2681	9.0597	0.7800	0.0500	-0.0400	KVPDK	1	>sp|O94517|PSA6_SCHPO Probable proteasome subunit alpha type-6 OS=Schizosaccharomyces pombe GN=SPBC646.16 PE=2 SV=1(53);	EIINRDIGKVVDK	1	>decoy_reverse_sp|Q09720|PSB2_SCHPO Decoy of Reverse of Probable proteasome subunit beta type-2 OS=Schizosaccharomyces pombe GN=SPAC31A2.04c PE=2 SV=1(1);	138.0681
709	13.1554	0	0	0	0	0	0	0	-	-	-	-	-	-	0
710	13.1632	0	0	0	0	0	0	0	-	-	-	-	-	-	0
712	13.1844	0	0	0	0	0	0	0	-	-	-	-	-	-	0
713	13.1923	0	0	0	0	0	0	0	-	-	-	-	-	-	0
714	13.2001	0	0	0	0	0	0	0	-	-	-	-	-	-	0
715	13.2080	1638.9315	3	1638.9279	-2.2219	0.4350	0.0650	-0.0150	MPPK	1	>sp|O42931|PRS7_SCHPO 26S protease regulatory subunit 7 homolog OS=Schizosaccharomyces pombe GN=rpt1 PE=1 SV=2(1);	LAHLSKHPK	6	>sp|P06732|KCRM_HUMAN Creatine kinase M-type OS=Homo sapiens GN=CKM PE=1 SV=2(304);	138.0681
716	13.2156	0	0	0	0	0	0	0	-	-	-	-	-	-	0
718	13.2365	0	0	0	0	0	0	0	-	-	-	-	-	-	0
719	13.2439	0	0	0	0	0	0	0	-	-	-	-	-	-	0
721	13.2640	0	0	0	0	0	0	0	-	-	-	-	-	-	0
723	13.2832	0	0	0	0	0	0	0	-	-	-	-	-	-	0
724	13.2891	0	0	0	0	0	0	0	-	-	-	-	-	-	0
725	13.2970	0	0	0	0	0	0	0	-	-	-	-	-	-	0
726	13.3049	0	0	0	0	0	0	0	-	-	-	-	-	-	0
728	13.3217	0	0	0	0	0	0	0	-	-	-	-	-	-	0
729	13.3282	0	0	0	0	0	0	0	-	-	-	-	-	-	0
730	13.3361	0	0	0	0	0	0	0	-	-	-	-	-	-	0
731	13.3439	0	0	0	0	0	0	0	-	-	-	-	-	-	0
732	13.3519	0	0	0	0	0	0	0	-	-	-	-	-	-	0
734	13.3676	0	0	0	0	0	0	0	-	-	-	-	-	-	0
735	13.3739	0	0	0	0	0	0	0	-	-	-	-	-	-	0
736	13.3817	0	0	0	0	0	0	0	-	-	-	-	-	-	0
737	13.3893	0	0	0	0	0	0	0	-	-	-	-	-	-	0
738	13.3972	0	0	0	0	0	0	0	-	-	-	-	-	-	0
740	13.4134	0	0	0	0	0	0	0	-	-	-	-	-	-	0
741	13.4212	0	0	0	0	0	0	0	-	-	-	-	-	-	0
742	13.4291	0	0	0	0	0	0	0	-	-	-	-	-	-	0
743	13.4371	0	0	0	0	0	0	0	-	-	-	-	-	-	0
744	13.4450	0	0	0	0	0	0	0	-	-	-	-	-	-	0
746	13.4616	0	0	0	0	0	0	0	-	-	-	-	-	-	0
747	13.4695	0	0	0	0	0	0	0	-	-	-	-	-	-	0
748	13.4766	0	0	0	0	0	0	0	-	-	-	-	-	-	0
749	13.4836	0	0	0	0	0	0	0	-	-	-	-	-	-	0
750	13.4910	0	0	0	0	0	0	0	-	-	-	-	-	-	0
752	13.5079	0	0	0	0	0	0	0	-	-	-	-	-	-	0
753	13.5127	1652.8763	3	1652.8885	7.3948	0.4400	0.0150	0.0000	VPEDIFKTHLEVAR	-1	>sp|P87048|RPN1_SCHPO 26S proteasome regulatory subunit rpn1 OS=Schizosaccharomyces pombe GN=rpn1 PE=1 SV=2	-	-1	-	0
754	13.5202	0	0	0	0	0	0	0	-	-	-	-	-	-	0
756	13.5377	0	0	0	0	0	0	0	-	-	-	-	-	-	0
757	13.5443	1621.8438	4	1621.8497	3.6194	0.6000	0.0250	0.2000	GVFK	1	>decoy_reverse_sp|Q9US13|RPN9_SCHPO Decoy of Reverse of Probable 26S proteasome regulatory subunit rpn9 OS=Schizosaccharomyces pombe GN=rpn9 PE=2 SV=1(2);	EDCKSLKR	7	>sp|O74894|PRS6B_SCHPO 26S protease regulatory subunit 6B homolog OS=Schizosaccharomyces pombe GN=rpt3 PE=2 SV=1(38);	138.0681
758	13.5520	1564.8233	4	1564.8170	-4.0008	0.5550	0.0900	0.1550	VGVFK	1	>decoy_reverse_sp|Q9US13|RPN9_SCHPO Decoy of Reverse of Probable 26S proteasome regulatory subunit rpn9 OS=Schizosaccharomyces pombe GN=rpn9 PE=2 SV=1(1);	EDCKSLK	4	>sp|O74894|PRS6B_SCHPO 26S protease regulatory subunit 6B homolog OS=Schizosaccharomyces pombe GN=rpt3 PE=2 SV=1(35);	138.0681
759	13.5595	0	0	0	0	0	0	0	-	-	-	-	-	-	0
761	13.5772	1564.8218	3	1564.8348	8.2568	0.3800	0.0050	0.1000	KGEK	1	>decoy_reverse_sp|Q9UTM3|RPN5_SCHPO Decoy of Reverse of 26S proteasome regulatory subunit rpn5 OS=Schizosaccharomyces pombe GN=rpn5a PE=1 SV=1(113);	DTALEKYK	6	>sp|O74445|PRS10_SCHPO Probable 26S protease subunit rpt4 OS=Schizosaccharomyces pombe GN=rpt4 PE=2 SV=2(10);	138.0681
762	13.5847	2003.1205	3	2003.1315	5.4876	0.4800	0.1250	0.0800	KLRDK	1	>sp|P06732|KCRM_HUMAN Creatine kinase M-type OS=Homo sapiens GN=CKM PE=1 SV=2(41);	YKSYLLQHR	2	>sp|O74445|PRS10_SCHPO Probable 26S protease subunit rpt4 OS=Schizosaccharomyces pombe GN=rpt4 PE=2 SV=2(12);	138.0681
763	13.5926	2003.1199	5	2003.1349	7.4713	0.9550	0.0150	0.0350	KVIAR	1	>sp|O42897|RPN3_SCHPO Probable 26S proteasome regulatory subunit rpn3 OS=Schizosaccharomyces pombe GN=rpn3 PE=2 SV=2(152);	KTREALMEFR	1	>decoy_reverse_sp|O42931|PRS7_SCHPO Decoy of Reverse of 26S protease regulatory subunit 7 homolog OS=Schizosaccharomyces pombe GN=rpt1 PE=1 SV=2(168);	138.0681
765	13.6104	2003.1199	4	2003.1203	0.1762	0.5600	0.0050	0.0850	KPIGATWK	1	>decoy_reverse_sp|O94517|PSA6_SCHPO Decoy of Reverse of Probable proteasome subunit alpha type-6 OS=Schizosaccharomyces pombe GN=SPBC646.16 PE=2 SV=1(66);	TVQYATKR	7	>decoy_reverse_sp|O94579|PSA2_SCHPO Decoy of Reverse of Probable proteasome subunit alpha type-2 OS=Schizosaccharomyces pombe GN=SPCC1442.06 PE=2 SV=1(155);	138.0681
766	13.6172	2056.0336	4	2056.0224	-5.4464	0.7500	0.3450	0.2000	AQEEVKR	6	>sp|O74894|PRS6B_SCHPO 26S protease regulatory subunit 6B homolog OS=Schizosaccharomyces pombe GN=rpt3 PE=2 SV=1(49);	QSKYTYDR	3	>sp|Q09841|PSB7_SCHPO Probable proteasome subunit beta type-7 OS=Schizosaccharomyces pombe GN=SPAC23D3.07 PE=2 SV=1(236);	138.0681
767	13.6251	2108.1473	3	2108.1404	-3.2729	0.2850	0.2100	0.1400	AASLLK	1	>decoy_reverse_sp|Q9P7S2|RPN6_SCHPO Decoy of Reverse of Probable 26S proteasome regulatory subunit rpn6 OS=Schizosaccharomyces pombe GN=rpn6 PE=2 SV=1(1);	FFEKEDVQSLK	4	>sp|Q9UTM3|RPN5_SCHPO 26S proteasome regulatory subunit rpn5 OS=Schizosaccharomyces pombe GN=rpn5a PE=1 SV=1(204);	138.0681
768	13.6331	1986.0938	4	1986.1122	9.2625	0.6950	0.0250	0.2500	KPRR	1	>sp|Q9UQY2|PSB1_SCHPO Probable proteasome subunit beta type-1 OS=Schizosaccharomyces pombe GN=pam1 PE=2 SV=1(173);	EEYLRAAKASR	8	>decoy_reverse_sp|Q10329|PSA7_SCHPO Decoy of Reverse of Probable proteasome subunit alpha type-7 OS=Schizosaccharomyces pombe GN=SPBC106.16 PE=2 SV=1(92);	138.0681
769	13.6409	2646.3233	4	2646.3169	-2.4093	0.4500	0.0200	0.0600	KILGVAAEDK	1	>decoy_reverse_sp|Q09682|PSA4_SCHPO Decoy of Reverse of Probable proteasome subunit alpha type-4 OS=Schizosaccharomyces pombe GN=SPAC13C5.01c PE=2 SV=1(200);	EDMGSNDKASKER	11	>decoy_reverse_sp|O74762|RPN2_SCHPO Decoy of Reverse of 26S proteasome regulatory subunit rpn2 OS=Schizosaccharomyces pombe GN=rpn2 PE=1 SV=1(133);	138.0681
771	13.6594	1804.0228	3	1804.0345	6.5032	0.4450	0.0800	0.0700	VVLKNK	4	>decoy_reverse_sp|P41836|PRS8_SCHPO Decoy of Reverse of 26S protease regulatory subunit 8 homolog OS=Schizosaccharomyces pombe GN=let1 PE=2 SV=1(324);	DTALEKYK	6	>sp|O74445|PRS10_SCHPO Probable 26S protease subunit rpt4 OS=Schizosaccharomyces pombe GN=rpt4 PE=2 SV=2(10);	138.0681
772	13.6672	0	0	0	0	0	0	0	-	-	-	-	-	-	0
773	13.6747	1932.0836	3	1932.0825	-0.5375	0.5400	0.1350	0.2600	KLQRLR	1	>decoy_reverse_sp|P06732|KCRM_HUMAN Decoy of Reverse of Creatine kinase M-type OS=Homo sapiens GN=CKM PE=1 SV=2(63);	MSSKDISSK	1	>sp|P87048|RPN1_SCHPO 26S proteasome regulatory subunit rpn1 OS=Schizosaccharomyces pombe GN=rpn1 PE=1 SV=2(1);	138.0681
774	13.6825	1915.0559	3	1915.0374	-9.6623	0.5150	0.0850	-0.0250	SAKGTK	3	>sp|O74440|RPN8_SCHPO 26S proteasome regulatory subunit rpn8 OS=Schizosaccharomyces pombe GN=rpn8 PE=2 SV=1(36);	KKAQSGPDASAK	2	>sp|P36612|PRS4_SCHPO 26S protease regulatory subunit 4 homolog OS=Schizosaccharomyces pombe GN=mts2 PE=2 SV=1(45);	138.0681
775	13.6903	1669.8467	4	1669.8385	-4.9333	0.3450	0.0450	0.1400	MTDK	1	>sp|O94579|PSA2_SCHPO Probable proteasome subunit alpha type-2 OS=Schizosaccharomyces pombe GN=SPCC1442.06 PE=2 SV=1(1);	EISYPFKR	7	>decoy_reverse_sp|O74894|PRS6B_SCHPO Decoy of Reverse of 26S protease regulatory subunit 6B homolog OS=Schizosaccharomyces pombe GN=rpt3 PE=2 SV=1(91);	138.0681
777	13.7085	0	0	0	0	0	0	0	-	-	-	-	-	-	0
778	13.7163	0	0	0	0	0	0	0	-	-	-	-	-	-	0
779	13.7242	0	0	0	0	0	0	0	-	-	-	-	-	-	0
780	13.7320	0	0	0	0	0	0	0	-	-	-	-	-	-	0
781	13.7395	0	0	0	0	0	0	0	-	-	-	-	-	-	0
783	13.7581	0	0	0	0	0	0	0	-	-	-	-	-	-	0
784	13.7660	1546.8132	4	1546.8024	-6.9971	0.9350	0.2000	0.2500	NSIVSK	1	>sp|P30655|PSB5_SCHPO Proteasome subunit beta type-5 OS=Schizosaccharomyces pombe GN=pts1 PE=2 SV=3(2);	MESLQR	1	>sp|P41878|RPN11_SCHPO 26S proteasome regulatory subunit rpn11 OS=Schizosaccharomyces pombe GN=rpn11 PE=1 SV=2(1);	138.0681
785	13.7736	0	0	0	0	0	0	0	-	-	-	-	-	-	0
786	13.7815	1596.8104	3	1596.8181	4.7992	0.5350	0.0400	0.0000	VLSNYMKQEALSSK	-1	>sp|O14250|PSA1_SCHPO Probable proteasome subunit alpha type-1 OS=Schizosaccharomyces pombe GN=SPAC6G10.04c PE=2 SV=1	-	-1	-	0
787	13.7889	0	0	0	0	0	0	0	-	-	-	-	-	-	0
789	13.8066	1991.0446	4	1991.0323	-6.2141	0.4750	0.0250	0.0650	AQEEVKR	6	>sp|O74894|PRS6B_SCHPO 26S protease regulatory subunit 6B homolog OS=Schizosaccharomyces pombe GN=rpt3 PE=2 SV=1(49);	YKEDTALR	2	>decoy_reverse_sp|O74445|PRS10_SCHPO Decoy of Reverse of Probable 26S protease subunit rpt4 OS=Schizosaccharomyces pombe GN=rpt4 PE=2 SV=2(379);	138.0681
790	13.8145	2529.2215	4	2529.2380	6.4948	0.9800	0.1300	0.1150	NKLTNDETR	2	>decoy_reverse_sp|P30655|PSB5_SCHPO Decoy of Reverse of Proteasome subunit beta type-5 OS=Schizosaccharomyces pombe GN=pts1 PE=2 SV=3(223);	DGIQDIMPSQAK	1	>decoy_reverse_sp|P06732|KCRM_HUMAN Decoy of Reverse of Creatine kinase M-type OS=Homo sapiens GN=CKM PE=1 SV=2(2);	138.0681
791	13.8224	1588.7781	3	1588.7692	-5.5724	0.3400	0.0550	0.0200	ESLQR	1	>sp|P41878|RPN11_SCHPO 26S proteasome regulatory subunit rpn11 OS=Schizosaccharomyces pombe GN=rpn11 PE=1 SV=2(2);	DATDDKR	6	>decoy_reverse_sp|Q9USQ9|PSB4_SCHPO Decoy of Reverse of Probable proteasome subunit beta type-4 OS=Schizosaccharomyces pombe GN=SPBC577.10 PE=2 SV=1(74);	138.0681
792	13.8299	0	0	0	0	0	0	0	-	-	-	-	-	-	0
793	13.8374	1507.7519	4	1507.7551	2.1536	0.7700	0.1450	0.2200	MSSK	1	>sp|Q9P7S2|RPN6_SCHPO Probable 26S proteasome regulatory subunit rpn6 OS=Schizosaccharomyces pombe GN=rpn6 PE=2 SV=1(1);>sp|P87048|RPN1_SCHPO 26S proteasome regulatory subunit rpn1 OS=Schizosaccharomyces pombe GN=rpn1 PE=1 SV=2(1);	DSEALKTR	6	>decoy_reverse_sp|O74762|RPN2_SCHPO Decoy of Reverse of 26S proteasome regulatory subunit rpn2 OS=Schizosaccharomyces pombe GN=rpn2 PE=1 SV=1(629);	138.0681
795	13.8549	1991.0454	3	1991.0323	-6.5855	0.5650	0.0800	0.1100	QYSAKAK	5	>decoy_reverse_sp|Q9UUB6|UBLH2_SCHPO Decoy of Reverse of Ubiquitin carboxyl-terminal hydrolase 2 OS=Schizosaccharomyces pombe GN=uch2 PE=1 SV=1(8);	KAQSGPDASAK	1	>sp|P36612|PRS4_SCHPO 26S protease regulatory subunit 4 homolog OS=Schizosaccharomyces pombe GN=mts2 PE=2 SV=1(45);	138.0681
796	13.8628	1418.7159	3	1418.7266	7.4802	0.6550	0.3350	0.1950	SGYDR	1	>sp|Q10329|PSA7_SCHPO Probable proteasome subunit alpha type-7 OS=Schizosaccharomyces pombe GN=SPBC106.16 PE=2 SV=1(2);	ERKPR	3	>sp|Q9UQY2|PSB1_SCHPO Probable proteasome subunit beta type-1 OS=Schizosaccharomyces pombe GN=pam1 PE=2 SV=1(173);	138.0681
797	13.8702	1261.6788	3	1261.6700	-7.0287	0.5100	0.2050	0.0350	EMKK	1	>decoy_reverse_sp|O94444|RPN10_SCHPO Decoy of Reverse of 26S proteasome regulatory subunit rpn10 OS=Schizosaccharomyces pombe GN=rpn10 PE=1 SV=1(2);	ASKER	3	>decoy_reverse_sp|O74762|RPN2_SCHPO Decoy of Reverse of 26S proteasome regulatory subunit rpn2 OS=Schizosaccharomyces pombe GN=rpn2 PE=1 SV=1(133);	138.0681
798	13.8774	1701.8356	3	1701.8395	2.3085	0.0250	0.0150	0.0050	KNCK	1	>decoy_reverse_sp|Q09841|PSB7_SCHPO Decoy of Reverse of Probable proteasome subunit beta type-7 OS=Schizosaccharomyces pombe GN=SPAC23D3.07 PE=2 SV=1(201);	YTVGQGYTK	1	>decoy_reverse_sp|Q9USQ9|PSB4_SCHPO Decoy of Reverse of Probable proteasome subunit beta type-4 OS=Schizosaccharomyces pombe GN=SPBC577.10 PE=2 SV=1(2);	138.0681
799	13.8850	2096.0712	3	2096.0677	-1.7134	0.2950	0.0450	0.1250	DYDLVR	1	>decoy_reverse_sp|O94579|PSA2_SCHPO Decoy of Reverse of Probable proteasome subunit alpha type-2 OS=Schizosaccharomyces pombe GN=SPCC1442.06 PE=2 SV=1(2);	LEGTIDYQKL	9	>sp|O74445|PRS10_SCHPO Probable 26S protease subunit rpt4 OS=Schizosaccharomyces pombe GN=rpt4 PE=2 SV=2(387);	138.0681
801	13.9032	1920.0074	3	1919.9952	-6.3834	0.1550	0.0250	0.0750	KQYSAK	1	>decoy_reverse_sp|Q9UUB6|UBLH2_SCHPO Decoy of Reverse of Ubiquitin carboxyl-terminal hydrolase 2 OS=Schizosaccharomyces pombe GN=uch2 PE=1 SV=1(3);	GSDAAPQASKK	10	>decoy_reverse_sp|P36612|PRS4_SCHPO Decoy of Reverse of 26S protease regulatory subunit 4 homolog OS=Schizosaccharomyces pombe GN=mts2 PE=2 SV=1(404);	138.0681
802	13.9110	1974.0182	4	1974.0026	-7.9130	0.8500	0.1250	0.2000	AQEEVKR	6	>sp|O74894|PRS6B_SCHPO 26S protease regulatory subunit 6B homolog OS=Schizosaccharomyces pombe GN=rpt3 PE=2 SV=1(49);	MMGINERK	1	>sp|Q09841|PSB7_SCHPO Probable proteasome subunit beta type-7 OS=Schizosaccharomyces pombe GN=SPAC23D3.07 PE=2 SV=1(1);	138.0681
803	13.9190	1533.8131	4	1533.8072	-3.8598	0.5750	0.2250	0.1750	DVAKMK	4	>decoy_reverse_sp|O59770|PSA3_SCHPO Decoy of Reverse of Probable proteasome subunit alpha type-3 OS=Schizosaccharomyces pombe GN=SPCC1795.04c PE=1 SV=1(68);	DTTKNK	4	>sp|Q09682|PSA4_SCHPO Probable proteasome subunit alpha type-4 OS=Schizosaccharomyces pombe GN=SPAC13C5.01c PE=2 SV=1(221);	138.0681
804	13.9264	2634.2481	4	2634.2417	-2.4466	0.5300	0.4100	0.0200	KGEIR	1	>sp|O43063|PSB6_SCHPO Probable proteasome subunit beta type-6 OS=Schizosaccharomyces pombe GN=SPBC4C3.10c PE=2 SV=1(18);	NSSSDMAYTSMFKGNQK	13	>decoy_reverse_sp|O42931|PRS7_SCHPO Decoy of Reverse of 26S protease regulatory subunit 7 homolog OS=Schizosaccharomyces pombe GN=rpt1 PE=1 SV=2(13);	138.0681
806	13.9448	1991.0427	5	1991.0543	5.7858	0.9600	0.0400	0.3450	KDLVR	1	>decoy_reverse_sp|O74445|PRS10_SCHPO Decoy of Reverse of Probable 26S protease subunit rpt4 OS=Schizosaccharomyces pombe GN=rpt4 PE=2 SV=2(352);	VMCKNKTDTK	4	>decoy_reverse_sp|Q09682|PSA4_SCHPO Decoy of Reverse of Probable proteasome subunit alpha type-4 OS=Schizosaccharomyces pombe GN=SPAC13C5.01c PE=2 SV=1(26);	138.0681
807	13.9527	2043.9597	4	2043.9788	9.3723	0.6000	0.1600	0.1800	FPTDDDDK	1	>sp|P00761|TRYP_PIG Trypsin OS=Sus scrofa PE=1 SV=1(1);	LNVYKYR	5	>decoy_reverse_sp|Q9Y7T8|PSB3_SCHPO Decoy of Reverse of Probable proteasome subunit beta type-3 OS=Schizosaccharomyces pombe GN=SPCC63.12c PE=2 SV=1(135);	138.0681
808	13.9606	0	0	0	0	0	0	0	-	-	-	-	-	-	0
809	13.9682	1263.6585	3	1263.6571	-1.1306	0.6200	0.6200	0.0250	QVKR	3	>decoy_reverse_sp|Q10329|PSA7_SCHPO Decoy of Reverse of Probable proteasome subunit alpha type-7 OS=Schizosaccharomyces pombe GN=SPBC106.16 PE=2 SV=1(211);	SGYDR	1	>sp|Q10329|PSA7_SCHPO Probable proteasome subunit alpha type-7 OS=Schizosaccharomyces pombe GN=SPBC106.16 PE=2 SV=1(2);	138.0681
810	13.9754	1089.5474	3	1089.5414	-5.5382	0.1750	0.1400	0.0000	NKLTNDETR	-1	>decoy_reverse_sp|P30655|PSB5_SCHPO Decoy of Reverse of Proteasome subunit beta type-5 OS=Schizosaccharomyces pombe GN=pts1 PE=2 SV=3	-	-1	-	0
812	13.9933	1791.9489	3	1791.9487	-0.0950	0.7500	0.0400	0.3450	VKAFGR	1	>decoy_reverse_sp|Q10335|RPN7_SCHPO Decoy of Reverse of Probable 26S proteasome regulatory subunit rpn7 OS=Schizosaccharomyces pombe GN=rpn7 PE=2 SV=1(1);	MMGINERK	1	>sp|Q09841|PSB7_SCHPO Probable proteasome subunit beta type-7 OS=Schizosaccharomyces pombe GN=SPAC23D3.07 PE=2 SV=1(1);	138.0681
813	14.0006	1902.9800	3	1902.9985	9.6881	0.4950	0.1150	0.1300	ESLQR	1	>sp|P41878|RPN11_SCHPO 26S proteasome regulatory subunit rpn11 OS=Schizosaccharomyces pombe GN=rpn11 PE=1 SV=2(2);	AKNPMFALSR	2	>decoy_reverse_sp|Q9P7S2|RPN6_SCHPO Decoy of Reverse of Probable 26S proteasome regulatory subunit rpn6 OS=Schizosaccharomyces pombe GN=rpn6 PE=2 SV=1(342);	138.0681
814	14.0083	1920.0062	4	1920.0217	8.0384	0.8500	0.0950	0.3050	EIKPNIR	3	>sp|P41836|PRS8_SCHPO 26S protease regulatory subunit 8 homolog OS=Schizosaccharomyces pombe GN=let1 PE=2 SV=1(105);	PFGNTHNK	1	>sp|P06732|KCRM_HUMAN Creatine kinase M-type OS=Homo sapiens GN=CKM PE=1 SV=2(2);	138.0681
815	14.0162	0	0	0	0	0	0	0	-	-	-	-	-	-	0
817	14.0350	0	0	0	0	0	0	0	-	-	-	-	-	-	0
818	14.0426	0	0	0	0	0	0	0	-	-	-	-	-	-	0
819	14.0505	2096.0685	4	2096.0831	6.9764	0.4000	0.0100	0.0250	NKMVCK	2	>sp|Q09682|PSA4_SCHPO Probable proteasome subunit alpha type-4 OS=Schizosaccharomyces pombe GN=SPAC13C5.01c PE=2 SV=1(223);	KKELFDCLK	2	>decoy_reverse_sp|Q09720|PSB2_SCHPO Decoy of Reverse of Probable proteasome subunit beta type-2 OS=Schizosaccharomyces pombe GN=SPAC31A2.04c PE=2 SV=1(26);	138.0681
820	14.0584	1451.7377	3	1451.7507	8.9474	0.7100	0.0850	0.1850	KYDK	1	>sp|O74445|PRS10_SCHPO Probable 26S protease subunit rpt4 OS=Schizosaccharomyces pombe GN=rpt4 PE=2 SV=2(38);	DEKSGVK	3	>decoy_reverse_sp|Q9P7S2|RPN6_SCHPO Decoy of Reverse of Probable 26S proteasome regulatory subunit rpn6 OS=Schizosaccharomyces pombe GN=rpn6 PE=2 SV=1(386);	138.0681
821	14.0658	0	0	0	0	0	0	0	-	-	-	-	-	-	0
823	14.0849	1564.8233	4	1564.8170	-4.0187	0.7150	0.1550	0.2350	VGVFK	1	>decoy_reverse_sp|Q9US13|RPN9_SCHPO Decoy of Reverse of Probable 26S proteasome regulatory subunit rpn9 OS=Schizosaccharomyces pombe GN=rpn9 PE=2 SV=1(1);	EDCKSLK	4	>sp|O74894|PRS6B_SCHPO 26S protease regulatory subunit 6B homolog OS=Schizosaccharomyces pombe GN=rpt3 PE=2 SV=1(35);	138.0681
824	14.0900	1564.8213	3	1564.8105	-6.9297	0.7050	0.2650	0.2750	GVFK	1	>decoy_reverse_sp|Q9US13|RPN9_SCHPO Decoy of Reverse of Probable 26S proteasome regulatory subunit rpn9 OS=Schizosaccharomyces pombe GN=rpn9 PE=2 SV=1(2);	MMGINERK	1	>sp|Q09841|PSB7_SCHPO Probable proteasome subunit beta type-7 OS=Schizosaccharomyces pombe GN=SPAC23D3.07 PE=2 SV=1(1);	138.0681
825	14.0956	0	0	0	0	0	0	0	-	-	-	-	-	-	0
826	14.1027	1617.7318	4	1617.7310	-0.5055	0.0600	0.0600	0.0000	GEIYSFDPVGSYER	-1	>sp|Q9UQY2|PSB1_SCHPO Probable proteasome subunit beta type-1 OS=Schizosaccharomyces pombe GN=pam1 PE=2 SV=1	-	-1	-	0
827	14.1102	0	0	0	0	0	0	0	-	-	-	-	-	-	0
829	14.1302	1350.6897	3	1350.6774	-9.0680	0.4900	0.0900	0.1200	MTDK	1	>sp|O94579|PSA2_SCHPO Probable proteasome subunit alpha type-2 OS=Schizosaccharomyces pombe GN=SPCC1442.06 PE=2 SV=1(1);	MTEVLK	1	>sp|P41836|PRS8_SCHPO 26S protease regulatory subunit 8 homolog OS=Schizosaccharomyces pombe GN=let1 PE=2 SV=1(1);	138.0681
831	14.1497	0	0	0	0	0	0	0	-	-	-	-	-	-	0
833	14.1698	3280.4409	4	3280.4361	-1.4711	0.3700	0.3700	0.1750	SSSDMAYTSMFK	1	>decoy_reverse_sp|O42931|PRS7_SCHPO Decoy of Reverse of 26S protease regulatory subunit 7 homolog OS=Schizosaccharomyces pombe GN=rpt1 PE=1 SV=2(2);	ERDCTAYNIYDKNK	12	>decoy_reverse_sp|Q10335|RPN7_SCHPO Decoy of Reverse of Probable 26S proteasome regulatory subunit rpn7 OS=Schizosaccharomyces pombe GN=rpn7 PE=2 SV=1(292);	138.0681
834	14.1777	1669.8460	3	1669.8385	-4.5346	0.4300	0.1950	0.1700	MTDK	1	>sp|O94579|PSA2_SCHPO Probable proteasome subunit alpha type-2 OS=Schizosaccharomyces pombe GN=SPCC1442.06 PE=2 SV=1(1);	EISYPFKR	7	>decoy_reverse_sp|O74894|PRS6B_SCHPO Decoy of Reverse of 26S protease regulatory subunit 6B homolog OS=Schizosaccharomyces pombe GN=rpt3 PE=2 SV=1(91);	138.0681
835	14.1852	2048.0664	4	2048.0611	-2.5946	0.6350	0.0150	0.0400	AQEEVKR	6	>sp|O74894|PRS6B_SCHPO 26S protease regulatory subunit 6B homolog OS=Schizosaccharomyces pombe GN=rpt3 PE=2 SV=1(49);	LCFDELKK	7	>sp|Q09720|PSB2_SCHPO Probable proteasome subunit beta type-2 OS=Schizosaccharomyces pombe GN=SPAC31A2.04c PE=2 SV=1(169);	138.0681
836	14.1932	0	0	0	0	0	0	0	-	-	-	-	-	-	0
837	14.2011	0	0	0	0	0	0	0	-	-	-	-	-	-	0
839	14.2222	0	0	0	0	0	0	0	-	-	-	-	-	-	0
840	14.2301	0	0	0	0	0	0	0	-	-	-	-	-	-	0
841	14.2380	0	0	0	0	0	0	0	-	-	-	-	-	-	0
843	14.2589	0	0	0	0	0	0	0	-	-	-	-	-	-	0
844	14.2668	0	0	0	0	0	0	0	-	-	-	-	-	-	0
845	14.2747	0	0	0	0	0	0	0	-	-	-	-	-	-	0
846	14.2826	1638.8605	4	1638.8690	5.1839	0.6550	0.1150	0.1550	GVFK	1	>decoy_reverse_sp|Q9US13|RPN9_SCHPO Decoy of Reverse of Probable 26S proteasome regulatory subunit rpn9 OS=Schizosaccharomyces pombe GN=rpn9 PE=2 SV=1(2);	LCFDELKK	7	>sp|Q09720|PSB2_SCHPO Probable proteasome subunit beta type-2 OS=Schizosaccharomyces pombe GN=SPAC31A2.04c PE=2 SV=1(169);	138.0681
847	14.2901	1595.8890	3	1595.9034	9.0316	0.2500	0.0100	0.0200	KLWK	1	>sp|Q9US13|RPN9_SCHPO Probable 26S proteasome regulatory subunit rpn9 OS=Schizosaccharomyces pombe GN=rpn9 PE=2 SV=1(38);	LKPQDER	2	>sp|P36612|PRS4_SCHPO 26S protease regulatory subunit 4 homolog OS=Schizosaccharomyces pombe GN=mts2 PE=2 SV=1(93);	138.0681
850	14.3313	1892.8761	4	1892.8614	-7.7715	0.2700	0.0350	0.1200	SGYDR	1	>sp|Q10329|PSA7_SCHPO Probable proteasome subunit alpha type-7 OS=Schizosaccharomyces pombe GN=SPBC106.16 PE=2 SV=1(2);	MPPKEDWEK	1	>sp|O42931|PRS7_SCHPO 26S protease regulatory subunit 7 homolog OS=Schizosaccharomyces pombe GN=rpt1 PE=1 SV=2(1);	138.0681
852	14.3529	0	0	0	0	0	0	0	-	-	-	-	-	-	0
853	14.3608	0	0	0	0	0	0	0	-	-	-	-	-	-	0
855	14.3826	0	0	0	0	0	0	0	-	-	-	-	-	-	0
856	14.3902	0	0	0	0	0	0	0	-	-	-	-	-	-	0
857	14.3980	2515.3305	4	2515.3103	-8.0147	0.7750	0.0700	0.1300	FGNRDLVKK	8	>sp|O74445|PRS10_SCHPO Probable 26S protease subunit rpt4 OS=Schizosaccharomyces pombe GN=rpt4 PE=2 SV=2(37);	DGIQDIMPSQAK	1	>decoy_reverse_sp|P06732|KCRM_HUMAN Decoy of Reverse of Creatine kinase M-type OS=Homo sapiens GN=CKM PE=1 SV=2(2);	138.0681
859	14.4198	1835.8545	4	1835.8570	1.3586	0.4300	0.0250	0.1250	KATDDDR	1	>sp|Q9USQ9|PSB4_SCHPO Probable proteasome subunit beta type-4 OS=Schizosaccharomyces pombe GN=SPBC577.10 PE=2 SV=1(189);	EDCKSLK	4	>sp|O74894|PRS6B_SCHPO 26S protease regulatory subunit 6B homolog OS=Schizosaccharomyces pombe GN=rpt3 PE=2 SV=1(35);	138.0681
860	14.4276	1892.8771	5	1892.8614	-8.3059	0.2250	0.1300	0.0150	SGYDR	1	>sp|Q10329|PSA7_SCHPO Probable proteasome subunit alpha type-7 OS=Schizosaccharomyces pombe GN=SPBC106.16 PE=2 SV=1(2);	MPPKEDWEK	1	>sp|O42931|PRS7_SCHPO 26S protease regulatory subunit 7 homolog OS=Schizosaccharomyces pombe GN=rpt1 PE=1 SV=2(1);	138.0681
861	14.4354	1940.8789	4	1940.8899	5.6467	0.2000	0.1750	-0.0150	GVFK	1	>decoy_reverse_sp|Q9US13|RPN9_SCHPO Decoy of Reverse of Probable 26S proteasome regulatory subunit rpn9 OS=Schizosaccharomyces pombe GN=rpn9 PE=2 SV=1(2);	SSSDMAYTSMFK	1	>decoy_reverse_sp|O42931|PRS7_SCHPO Decoy of Reverse of 26S protease regulatory subunit 7 homolog OS=Schizosaccharomyces pombe GN=rpt1 PE=1 SV=2(2);	138.0681
863	14.4572	0	0	0	0	0	0	0	-	-	-	-	-	-	0
864	14.4649	0	0	0	0	0	0	0	-	-	-	-	-	-	0
865	14.4729	0	0	0	0	0	0	0	-	-	-	-	-	-	0
867	14.4945	0	0	0	0	0	0	0	-	-	-	-	-	-	0
868	14.5022	1620.8498	4	1620.8643	8.9489	0.6100	0.0200	0.2200	KELLK	1	>sp|P50524|RPN12_SCHPO 26S proteasome regulatory subunit rpn12 OS=Schizosaccharomyces pombe GN=rpn12 PE=1 SV=1(23);	SDISKSSM	5	>decoy_reverse_sp|P87048|RPN1_SCHPO Decoy of Reverse of 26S proteasome regulatory subunit rpn1 OS=Schizosaccharomyces pombe GN=rpn1 PE=1 SV=2(888);	138.0681
869	14.5097	0	0	0	0	0	0	0	-	-	-	-	-	-	0
870	14.5175	0	0	0	0	0	0	0	-	-	-	-	-	-	0
873	14.5651	0	0	0	0	0	0	0	-	-	-	-	-	-	0
874	14.5730	1915.8485	5	1915.8534	2.5375	0.3450	0.3450	0.0450	PTDDDDK	1	>sp|P00761|TRYP_PIG Trypsin OS=Sus scrofa PE=1 SV=1(2);	NEEEPTKK	7	>decoy_reverse_sp|O74762|RPN2_SCHPO Decoy of Reverse of 26S proteasome regulatory subunit rpn2 OS=Schizosaccharomyces pombe GN=rpn2 PE=1 SV=1(90);	138.0681
875	14.5809	0	0	0	0	0	0	0	-	-	-	-	-	-	0
876	14.5889	1817.8468	5	1817.8327	-7.7269	0.5350	0.1000	0.1050	MSER	1	>sp|O74445|PRS10_SCHPO Probable 26S protease subunit rpt4 OS=Schizosaccharomyces pombe GN=rpt4 PE=2 SV=2(1);	MPPKEDWEK	1	>sp|O42931|PRS7_SCHPO 26S protease regulatory subunit 7 homolog OS=Schizosaccharomyces pombe GN=rpt1 PE=1 SV=2(1);	138.0681
878	14.6100	2794.3246	5	2794.3152	-3.3532	0.6800	0.0800	0.0750	MESLQR	1	>sp|P41878|RPN11_SCHPO 26S proteasome regulatory subunit rpn11 OS=Schizosaccharomyces pombe GN=rpn11 PE=1 SV=2(1);	EEIQKGDGGTDYVCVPK	5	>decoy_reverse_sp|O42931|PRS7_SCHPO Decoy of Reverse of 26S protease regulatory subunit 7 homolog OS=Schizosaccharomyces pombe GN=rpt1 PE=1 SV=2(254);	138.0681
879	14.6178	1835.8564	5	1835.8570	0.3504	0.7200	0.0750	0.3000	DATDDKR	6	>decoy_reverse_sp|Q9USQ9|PSB4_SCHPO Decoy of Reverse of Probable proteasome subunit beta type-4 OS=Schizosaccharomyces pombe GN=SPBC577.10 PE=2 SV=1(74);	SLKDECK	3	>decoy_reverse_sp|O74894|PRS6B_SCHPO Decoy of Reverse of 26S protease regulatory subunit 6B homolog OS=Schizosaccharomyces pombe GN=rpt3 PE=2 SV=1(355);	138.0681
880	14.6257	2794.3258	4	2794.3157	-3.6087	0.6200	0.0850	0.1350	VADLKK	5	>sp|O74445|PRS10_SCHPO Probable 26S protease subunit rpt4 OS=Schizosaccharomyces pombe GN=rpt4 PE=2 SV=2(377);	GQAQSGNFSNFGDGANGDNK	1	>sp|P36612|PRS4_SCHPO 26S protease regulatory subunit 4 homolog OS=Schizosaccharomyces pombe GN=mts2 PE=2 SV=1(2);	138.0681
881	14.6336	1564.8223	4	1564.8170	-3.3808	0.6750	0.2150	0.1900	VGVFK	1	>decoy_reverse_sp|Q9US13|RPN9_SCHPO Decoy of Reverse of Probable 26S proteasome regulatory subunit rpn9 OS=Schizosaccharomyces pombe GN=rpn9 PE=2 SV=1(1);	EDCKSLK	4	>sp|O74894|PRS6B_SCHPO 26S protease regulatory subunit 6B homolog OS=Schizosaccharomyces pombe GN=rpt3 PE=2 SV=1(35);	138.0681
882	14.6411	1650.8077	3	1650.8073	-0.2106	1.1400	0.9000	0.0000	RFSEGTSADREIQR	-1	>sp|O74445|PRS10_SCHPO Probable 26S protease subunit rpt4 OS=Schizosaccharomyces pombe GN=rpt4 PE=2 SV=2	-	-1	-	0
884	14.6613	0	0	0	0	0	0	0	-	-	-	-	-	-	0
885	14.6691	1817.8460	4	1817.8617	8.6508	0.0350	0.0200	0.0000	NEDDIEDIAALWMKR	-1	>decoy_reverse_sp|O14126|PRS6A_SCHPO Decoy of Reverse of 26S protease regulatory subunit 6A OS=Schizosaccharomyces pombe GN=tbp1 PE=2 SV=1	-	-1	-	0
886	14.6767	3037.5619	4	3037.5905	9.4289	0.9600	0.1250	0.0600	ASKERAER	3	>decoy_reverse_sp|O74762|RPN2_SCHPO Decoy of Reverse of 26S proteasome regulatory subunit rpn2 OS=Schizosaccharomyces pombe GN=rpn2 PE=1 SV=1(133);	YYKPDLTIDEAVRIMK	3	>sp|Q09720|PSB2_SCHPO Probable proteasome subunit beta type-2 OS=Schizosaccharomyces pombe GN=SPAC31A2.04c PE=2 SV=1(149);	138.0681
887	14.6846	0	0	0	0	0	0	0	-	-	-	-	-	-	0
888	14.6917	0	0	0	0	0	0	0	-	-	-	-	-	-	0
890	14.7110	1835.8548	3	1835.8570	1.2308	0.2250	0.2250	-0.0050	DQKK	3	>decoy_reverse_sp|P36612|PRS4_SCHPO Decoy of Reverse of 26S protease regulatory subunit 4 homolog OS=Schizosaccharomyces pombe GN=mts2 PE=2 SV=1(427);>sp|P36612|PRS4_SCHPO 26S protease regulatory subunit 4 homolog OS=Schizosaccharomyces pombe GN=mts2 PE=2 SV=1(25);	ASKGSNDDEMK	3	>sp|O74762|RPN2_SCHPO 26S proteasome regulatory subunit rpn2 OS=Schizosaccharomyces pombe GN=rpn2 PE=1 SV=1(836);	138.0681
891	14.7188	0	0	0	0	0	0	0	-	-	-	-	-	-	0
892	14.7265	0	0	0	0	0	0	0	-	-	-	-	-	-	0
893	14.7343	2322.1181	3	2322.1226	1.9529	0.7500	0.0600	0.2150	GSDAAPQASKK	10	>decoy_reverse_sp|P36612|PRS4_SCHPO Decoy of Reverse of 26S protease regulatory subunit 4 homolog OS=Schizosaccharomyces pombe GN=mts2 PE=2 SV=1(404);	YDKTEDDIK	3	>sp|O74445|PRS10_SCHPO Probable 26S protease subunit rpt4 OS=Schizosaccharomyces pombe GN=rpt4 PE=2 SV=2(41);	138.0681
894	14.7422	1050.4154	3	1050.4123	-2.9689	0.1050	0.1050	0.0000	CCHNSFAR	-1	>sp|Q9UUB6|UBLH2_SCHPO Ubiquitin carboxyl-terminal hydrolase 2 OS=Schizosaccharomyces pombe GN=uch2 PE=1 SV=1	-	-1	-	0
896	14.7604	0	0	0	0	0	0	0	-	-	-	-	-	-	0
897	14.7682	0	0	0	0	0	0	0	-	-	-	-	-	-	0
898	14.7760	1621.8453	4	1621.8497	2.7338	0.7300	0.0550	0.1850	GVFK	1	>decoy_reverse_sp|Q9US13|RPN9_SCHPO Decoy of Reverse of Probable 26S proteasome regulatory subunit rpn9 OS=Schizosaccharomyces pombe GN=rpn9 PE=2 SV=1(2);	EDCKSLKR	7	>sp|O74894|PRS6B_SCHPO 26S protease regulatory subunit 6B homolog OS=Schizosaccharomyces pombe GN=rpt3 PE=2 SV=1(38);	138.0681
899	14.7836	0	0	0	0	0	0	0	-	-	-	-	-	-	0
901	14.8027	0	0	0	0	0	0	0	-	-	-	-	-	-	0
903	14.8214	0	0	0	0	0	0	0	-	-	-	-	-	-	0
904	14.8292	1621.8433	3	1621.8423	-0.6175	0.2550	0.0150	0.0950	KDKPK	3	>sp|P36612|PRS4_SCHPO 26S protease regulatory subunit 4 homolog OS=Schizosaccharomyces pombe GN=mts2 PE=2 SV=1(28);	SRSYDSR	1	>sp|Q09682|PSA4_SCHPO Probable proteasome subunit alpha type-4 OS=Schizosaccharomyces pombe GN=SPAC13C5.01c PE=2 SV=1(2);	138.0681
906	14.8487	0	0	0	0	0	0	0	-	-	-	-	-	-	0
907	14.8566	0	0	0	0	0	0	0	-	-	-	-	-	-	0
908	14.8642	1803.8474	4	1803.8568	5.2358	0.1550	0.1550	0.0500	MFMTR	1	>sp|Q9UT97|PSA5_SCHPO Probable proteasome subunit alpha type-5 OS=Schizosaccharomyces pombe GN=SPAC323.02c PE=1 SV=1(1);	MSSKDISSK	4	>sp|P87048|RPN1_SCHPO 26S proteasome regulatory subunit rpn1 OS=Schizosaccharomyces pombe GN=rpn1 PE=1 SV=2(4);	138.0681
911	14.9092	0	0	0	0	0	0	0	-	-	-	-	-	-	0
913	14.9294	1835.8542	4	1835.8570	1.5556	0.3200	0.0350	-0.0300	DQKK	3	>decoy_reverse_sp|P36612|PRS4_SCHPO Decoy of Reverse of 26S protease regulatory subunit 4 homolog OS=Schizosaccharomyces pombe GN=mts2 PE=2 SV=1(427);>sp|P36612|PRS4_SCHPO 26S protease regulatory subunit 4 homolog OS=Schizosaccharomyces pombe GN=mts2 PE=2 SV=1(25);	ASKGSNDDEMK	3	>sp|O74762|RPN2_SCHPO 26S proteasome regulatory subunit rpn2 OS=Schizosaccharomyces pombe GN=rpn2 PE=1 SV=1(836);	138.0681
914	14.9356	0	0	0	0	0	0	0	-	-	-	-	-	-	0
915	14.9435	1892.8752	4	1892.8859	5.6421	0.4500	0.4500	0.1050	MSSK	1	>sp|Q9P7S2|RPN6_SCHPO Probable 26S proteasome regulatory subunit rpn6 OS=Schizosaccharomyces pombe GN=rpn6 PE=2 SV=1(1);>sp|P87048|RPN1_SCHPO 26S proteasome regulatory subunit rpn1 OS=Schizosaccharomyces pombe GN=rpn1 PE=1 SV=2(1);	AMEVDEKPTER	7	>sp|O14126|PRS6A_SCHPO 26S protease regulatory subunit 6A OS=Schizosaccharomyces pombe GN=tbp1 PE=2 SV=1(179);	138.0681
916	14.9513	0	0	0	0	0	0	0	-	-	-	-	-	-	0
917	14.9592	1892.8765	5	1892.8614	-7.9669	0.4600	0.0200	0.1800	SGYDR	1	>sp|Q10329|PSA7_SCHPO Probable proteasome subunit alpha type-7 OS=Schizosaccharomyces pombe GN=SPBC106.16 PE=2 SV=1(2);	MPPKEDWEK	1	>sp|O42931|PRS7_SCHPO 26S protease regulatory subunit 7 homolog OS=Schizosaccharomyces pombe GN=rpt1 PE=1 SV=2(1);	138.0681
919	14.9795	0	0	0	0	0	0	0	-	-	-	-	-	-	0
920	14.9874	2093.1520	4	2093.1340	-8.5853	1.2250	0.3850	0.2950	LKPQDER	2	>sp|P36612|PRS4_SCHPO 26S protease regulatory subunit 4 homolog OS=Schizosaccharomyces pombe GN=mts2 PE=2 SV=1(93);	ENKIQRQR	3	>sp|O94444|RPN10_SCHPO 26S proteasome regulatory subunit rpn10 OS=Schizosaccharomyces pombe GN=rpn10 PE=1 SV=1(104);	138.0681
921	14.9953	2093.1547	3	2093.1340	-9.8892	1.0350	0.3850	0.0500	LKPQDER	2	>sp|P36612|PRS4_SCHPO 26S protease regulatory subunit 4 homolog OS=Schizosaccharomyces pombe GN=mts2 PE=2 SV=1(93);	ENKIQRQR	3	>sp|O94444|RPN10_SCHPO 26S proteasome regulatory subunit rpn10 OS=Schizosaccharomyces pombe GN=rpn10 PE=1 SV=1(104);	138.0681
922	15.0031	2453.2470	5	2453.2325	-5.9252	1.4900	0.3100	0.6200	KDSESTEEK	1	>decoy_reverse_sp|O94444|RPN10_SCHPO Decoy of Reverse of 26S proteasome regulatory subunit rpn10 OS=Schizosaccharomyces pombe GN=rpn10 PE=1 SV=1(5);	GYIGDPIKFVR	8	>decoy_reverse_sp|O42931|PRS7_SCHPO Decoy of Reverse of 26S protease regulatory subunit 7 homolog OS=Schizosaccharomyces pombe GN=rpt1 PE=1 SV=2(232);	138.0681
923	15.0110	0	0	0	0	0	0	0	-	-	-	-	-	-	0
925	15.0319	0	0	0	0	0	0	0	-	-	-	-	-	-	0
926	15.0397	0	0	0	0	0	0	0	-	-	-	-	-	-	0
927	15.0477	1310.6021	3	1310.6003	-1.3555	1.1050	1.0350	0.0000	IDLYHDNHER	-1	>sp|Q9UQY2|PSB1_SCHPO Probable proteasome subunit beta type-1 OS=Schizosaccharomyces pombe GN=pam1 PE=2 SV=1	-	-1	-	0
929	15.0678	0	0	0	0	0	0	0	-	-	-	-	-	-	0
930	15.0757	0	0	0	0	0	0	0	-	-	-	-	-	-	0
931	15.0836	2546.1984	5	2546.1958	-1.0327	0.5150	0.0150	-0.0250	DAGKDEFSRK	4	>decoy_reverse_sp|O14126|PRS6A_SCHPO Decoy of Reverse of 26S protease regulatory subunit 6A OS=Schizosaccharomyces pombe GN=tbp1 PE=2 SV=1(140);	YSNDKSIVNSM	5	>decoy_reverse_sp|P30655|PSB5_SCHPO Decoy of Reverse of Proteasome subunit beta type-5 OS=Schizosaccharomyces pombe GN=pts1 PE=2 SV=3(266);	138.0681
933	15.1044	0	0	0	0	0	0	0	-	-	-	-	-	-	0
934	15.1122	0	0	0	0	0	0	0	-	-	-	-	-	-	0
936	15.1328	1835.8561	5	1835.8570	0.5050	0.5750	0.1450	0.2000	DATDDKR	6	>decoy_reverse_sp|Q9USQ9|PSB4_SCHPO Decoy of Reverse of Probable proteasome subunit beta type-4 OS=Schizosaccharomyces pombe GN=SPBC577.10 PE=2 SV=1(74);	EDCKSLK	4	>sp|O74894|PRS6B_SCHPO 26S protease regulatory subunit 6B homolog OS=Schizosaccharomyces pombe GN=rpt3 PE=2 SV=1(35);	138.0681
937	15.1406	1637.8100	3	1637.8049	-3.1462	0.5650	0.3400	0.1900	SGYDR	1	>sp|Q10329|PSA7_SCHPO Probable proteasome subunit alpha type-7 OS=Schizosaccharomyces pombe GN=SPBC106.16 PE=2 SV=1(2);	YKLHSEK	2	>decoy_reverse_sp|P87048|RPN1_SCHPO Decoy of Reverse of 26S proteasome regulatory subunit rpn1 OS=Schizosaccharomyces pombe GN=rpn1 PE=1 SV=2(748);	138.0681
939	15.1606	2081.0793	3	2081.0752	-1.9834	1.9700	0.9700	0.9750	LKPQDER	2	>sp|P36612|PRS4_SCHPO 26S protease regulatory subunit 4 homolog OS=Schizosaccharomyces pombe GN=mts2 PE=2 SV=1(93);	KAQSGPDASAK	1	>sp|P36612|PRS4_SCHPO 26S protease regulatory subunit 4 homolog OS=Schizosaccharomyces pombe GN=mts2 PE=2 SV=1(45);	138.0681
941	15.1814	2081.0766	4	2081.0752	-0.6791	1.8250	0.9300	0.8800	LKPQDER	2	>sp|P36612|PRS4_SCHPO 26S protease regulatory subunit 4 homolog OS=Schizosaccharomyces pombe GN=mts2 PE=2 SV=1(93);	KAQSGPDASAK	1	>sp|P36612|PRS4_SCHPO 26S protease regulatory subunit 4 homolog OS=Schizosaccharomyces pombe GN=mts2 PE=2 SV=1(45);	138.0681
942	15.1892	0	0	0	0	0	0	0	-	-	-	-	-	-	0
943	15.1971	0	0	0	0	0	0	0	-	-	-	-	-	-	0
945	15.2168	2651.2261	4	2651.2159	-3.8369	0.2550	0.0750	0.0100	SAKGTK	3	>sp|O74440|RPN8_SCHPO 26S proteasome regulatory subunit rpn8 OS=Schizosaccharomyces pombe GN=rpn8 PE=2 SV=1(36);	DGLEDDMPALADEEFEK	1	>decoy_reverse_sp|O42897|RPN3_SCHPO Decoy of Reverse of Probable 26S proteasome regulatory subunit rpn3 OS=Schizosaccharomyces pombe GN=rpn3 PE=2 SV=2(2);	138.0681
946	15.2248	0	0	0	0	0	0	0	-	-	-	-	-	-	0
948	15.2444	0	0	0	0	0	0	0	-	-	-	-	-	-	0
951	15.2893	0	0	0	0	0	0	0	-	-	-	-	-	-	0
957	15.4133	2472.1654	4	2472.1702	1.9676	0.4250	0.1600	0.0900	KDQK	1	>decoy_reverse_sp|P36612|PRS4_SCHPO Decoy of Reverse of 26S protease regulatory subunit 4 homolog OS=Schizosaccharomyces pombe GN=mts2 PE=2 SV=1(424);>sp|P36612|PRS4_SCHPO 26S protease regulatory subunit 4 homolog OS=Schizosaccharomyces pombe GN=mts2 PE=2 SV=1(22);	NKADYYTNICDRER	2	>sp|Q10335|RPN7_SCHPO Probable 26S proteasome regulatory subunit rpn7 OS=Schizosaccharomyces pombe GN=rpn7 PE=2 SV=1(118);	138.0681
958	15.4212	2048.0660	4	2048.0789	6.2718	0.6150	0.0200	0.1500	IDDQR	1	>sp|O42897|RPN3_SCHPO Probable 26S proteasome regulatory subunit rpn3 OS=Schizosaccharomyces pombe GN=rpn3 PE=2 SV=2(2);	TLIDKFSGEKK	5	>sp|Q9P7S2|RPN6_SCHPO Probable 26S proteasome regulatory subunit rpn6 OS=Schizosaccharomyces pombe GN=rpn6 PE=2 SV=1(93);	138.0681
960	15.4425	1835.8545	4	1835.8570	1.3836	0.2850	0.0200	-0.0400	DQKK	3	>decoy_reverse_sp|P36612|PRS4_SCHPO Decoy of Reverse of 26S protease regulatory subunit 4 homolog OS=Schizosaccharomyces pombe GN=mts2 PE=2 SV=1(427);>sp|P36612|PRS4_SCHPO 26S protease regulatory subunit 4 homolog OS=Schizosaccharomyces pombe GN=mts2 PE=2 SV=1(25);	ASKGSNDDEMK	3	>sp|O74762|RPN2_SCHPO 26S proteasome regulatory subunit rpn2 OS=Schizosaccharomyces pombe GN=rpn2 PE=1 SV=1(836);	138.0681
961	15.4503	1892.8758	4	1892.8859	5.3309	0.2650	0.1250	0.0700	MSSK	1	>sp|Q9P7S2|RPN6_SCHPO Probable 26S proteasome regulatory subunit rpn6 OS=Schizosaccharomyces pombe GN=rpn6 PE=2 SV=1(1);>sp|P87048|RPN1_SCHPO 26S proteasome regulatory subunit rpn1 OS=Schizosaccharomyces pombe GN=rpn1 PE=1 SV=2(1);	AMEVDEKPTER	7	>sp|O14126|PRS6A_SCHPO 26S protease regulatory subunit 6A OS=Schizosaccharomyces pombe GN=tbp1 PE=2 SV=1(179);	138.0681
962	15.4581	1892.8767	5	1892.8859	4.8719	0.4500	0.4500	0.1050	MSSK	1	>sp|Q9P7S2|RPN6_SCHPO Probable 26S proteasome regulatory subunit rpn6 OS=Schizosaccharomyces pombe GN=rpn6 PE=2 SV=1(1);>sp|P87048|RPN1_SCHPO 26S proteasome regulatory subunit rpn1 OS=Schizosaccharomyces pombe GN=rpn1 PE=1 SV=2(1);	AMEVDEKPTER	7	>sp|O14126|PRS6A_SCHPO 26S protease regulatory subunit 6A OS=Schizosaccharomyces pombe GN=tbp1 PE=2 SV=1(179);	138.0681
963	15.4659	0	0	0	0	0	0	0	-	-	-	-	-	-	0
965	15.4866	0	0	0	0	0	0	0	-	-	-	-	-	-	0
966	15.4945	0	0	0	0	0	0	0	-	-	-	-	-	-	0
967	15.5024	0	0	0	0	0	0	0	-	-	-	-	-	-	0
969	15.5235	2305.2951	4	2305.2892	-2.5536	1.1100	0.0750	0.1750	DKKASLLTR	3	>sp|Q9UUB6|UBLH2_SCHPO Ubiquitin carboxyl-terminal hydrolase 2 OS=Schizosaccharomyces pombe GN=uch2 PE=1 SV=1(223);	TLIDKFSGEK	5	>sp|Q9P7S2|RPN6_SCHPO Probable 26S proteasome regulatory subunit rpn6 OS=Schizosaccharomyces pombe GN=rpn6 PE=2 SV=1(93);	138.0681
970	15.5314	2410.3194	4	2410.3075	-4.9362	0.7350	0.0350	0.1950	IHAKSMAIDK	4	>sp|O42931|PRS7_SCHPO 26S protease regulatory subunit 7 homolog OS=Schizosaccharomyces pombe GN=rpt1 PE=1 SV=2(364);	DIKVIMATNR	3	>sp|P36612|PRS4_SCHPO 26S protease regulatory subunit 4 homolog OS=Schizosaccharomyces pombe GN=mts2 PE=2 SV=1(333);	138.0681
972	15.5521	2410.3225	3	2410.3358	5.5152	0.2450	0.0050	0.0750	LGSTAIGVKTK	9	>sp|Q9UT97|PSA5_SCHPO Probable proteasome subunit alpha type-5 OS=Schizosaccharomyces pombe GN=SPAC323.02c PE=1 SV=1(41);	YEVGAEYIKK	9	>sp|O42897|RPN3_SCHPO Probable 26S proteasome regulatory subunit rpn3 OS=Schizosaccharomyces pombe GN=rpn3 PE=2 SV=2(151);	138.0681
973	15.5599	2305.2979	3	2305.3144	7.1257	0.5850	0.0200	0.1650	VGKSAVIK	3	>sp|O14126|PRS6A_SCHPO 26S protease regulatory subunit 6A OS=Schizosaccharomyces pombe GN=tbp1 PE=2 SV=1(119);	TDTKTIEAITFK	4	>decoy_reverse_sp|Q09682|PSA4_SCHPO Decoy of Reverse of Probable proteasome subunit alpha type-4 OS=Schizosaccharomyces pombe GN=SPAC13C5.01c PE=2 SV=1(32);	138.0681
974	15.5677	2358.2107	4	2358.2252	6.1626	0.9900	0.0200	0.4750	SSKDISSK	1	>sp|P87048|RPN1_SCHPO 26S proteasome regulatory subunit rpn1 OS=Schizosaccharomyces pombe GN=rpn1 PE=1 SV=2(2);	YQATVMRGAFKV	11	>sp|Q10335|RPN7_SCHPO Probable 26S proteasome regulatory subunit rpn7 OS=Schizosaccharomyces pombe GN=rpn7 PE=2 SV=1(408);	138.0681
975	15.5757	2192.2109	4	2192.2164	2.4826	0.6150	0.0450	0.2200	TKVVDR	2	>decoy_reverse_sp|Q10335|RPN7_SCHPO Decoy of Reverse of Probable 26S proteasome regulatory subunit rpn7 OS=Schizosaccharomyces pombe GN=rpn7 PE=2 SV=1(162);	SSTAAKTFLEKR	11	>sp|O94579|PSA2_SCHPO Probable proteasome subunit alpha type-2 OS=Schizosaccharomyces pombe GN=SPCC1442.06 PE=2 SV=1(176);	138.0681
976	15.5836	2410.3192	5	2410.2994	-8.1931	1.0500	0.2650	0.4650	KIDK	1	>decoy_reverse_sp|O74762|RPN2_SCHPO Decoy of Reverse of 26S proteasome regulatory subunit rpn2 OS=Schizosaccharomyces pombe GN=rpn2 PE=1 SV=1(119);	EDVQSLKLKYYEQK	9	>sp|Q9UTM3|RPN5_SCHPO 26S proteasome regulatory subunit rpn5 OS=Schizosaccharomyces pombe GN=rpn5a PE=1 SV=1(213);	138.0681
978	15.6040	2305.2943	5	2305.2827	-5.0642	1.1500	0.0750	0.2300	FATLQKSKR	1	>decoy_reverse_sp|O14126|PRS6A_SCHPO Decoy of Reverse of 26S protease regulatory subunit 6A OS=Schizosaccharomyces pombe GN=tbp1 PE=2 SV=1(2);	AEAKDVAKMK	8	>decoy_reverse_sp|O59770|PSA3_SCHPO Decoy of Reverse of Probable proteasome subunit alpha type-3 OS=Schizosaccharomyces pombe GN=SPCC1795.04c PE=1 SV=1(68);	138.0681
979	15.6101	2660.1744	4	2660.1944	7.5383	0.2950	0.2950	0.1300	EDMGSNDKASK	8	>decoy_reverse_sp|O74762|RPN2_SCHPO Decoy of Reverse of 26S proteasome regulatory subunit rpn2 OS=Schizosaccharomyces pombe GN=rpn2 PE=1 SV=1(130);	YKEDTALRSEM	2	>decoy_reverse_sp|O74445|PRS10_SCHPO Decoy of Reverse of Probable 26S protease subunit rpt4 OS=Schizosaccharomyces pombe GN=rpt4 PE=2 SV=2(379);	138.0681
980	15.6180	2192.2128	3	2192.1952	-8.0001	0.8700	0.0450	0.3050	GSLEKNWK	5	>decoy_reverse_sp|Q10329|PSA7_SCHPO Decoy of Reverse of Probable proteasome subunit alpha type-7 OS=Schizosaccharomyces pombe GN=SPBC106.16 PE=2 SV=1(81);	KTVQYATKR	1	>decoy_reverse_sp|O94579|PSA2_SCHPO Decoy of Reverse of Probable proteasome subunit alpha type-2 OS=Schizosaccharomyces pombe GN=SPCC1442.06 PE=2 SV=1(148);	138.0681
981	15.6259	2358.2097	5	2358.1967	-5.5149	1.1950	0.1350	0.4350	GYSKPNER	4	>sp|Q09841|PSB7_SCHPO Probable proteasome subunit beta type-7 OS=Schizosaccharomyces pombe GN=SPAC23D3.07 PE=2 SV=1(226);	KHFEQVINEK	1	>sp|O74762|RPN2_SCHPO 26S proteasome regulatory subunit rpn2 OS=Schizosaccharomyces pombe GN=rpn2 PE=1 SV=1(694);	138.0681
982	15.6338	2660.1779	3	2660.1944	6.2157	0.2850	0.1300	0.0150	ASKGSNDDEMK	3	>sp|O74762|RPN2_SCHPO 26S proteasome regulatory subunit rpn2 OS=Schizosaccharomyces pombe GN=rpn2 PE=1 SV=1(836);	YKEDTALRSEM	2	>decoy_reverse_sp|O74445|PRS10_SCHPO Decoy of Reverse of Probable 26S protease subunit rpt4 OS=Schizosaccharomyces pombe GN=rpt4 PE=2 SV=2(379);	138.0681
985	15.6720	2293.2192	4	2293.1987	-8.9530	0.7500	0.0300	0.1250	SSCKIVFR	4	>decoy_reverse_sp|O74445|PRS10_SCHPO Decoy of Reverse of Probable 26S protease subunit rpt4 OS=Schizosaccharomyces pombe GN=rpt4 PE=2 SV=2(318);	KEVAEADIASK	1	>decoy_reverse_sp|Q9UUB6|UBLH2_SCHPO Decoy of Reverse of Ubiquitin carboxyl-terminal hydrolase 2 OS=Schizosaccharomyces pombe GN=uch2 PE=1 SV=1(54);	138.0681
986	15.6799	2287.2862	5	2287.2708	-6.7522	1.1350	0.0650	0.2450	LKLELKK	6	>decoy_reverse_sp|P50524|RPN12_SCHPO Decoy of Reverse of 26S proteasome regulatory subunit rpn12 OS=Schizosaccharomyces pombe GN=rpn12 PE=1 SV=1(248);	ETIDNAETMKK	1	>decoy_reverse_sp|P87048|RPN1_SCHPO Decoy of Reverse of 26S proteasome regulatory subunit rpn1 OS=Schizosaccharomyces pombe GN=rpn1 PE=1 SV=2(1);	138.0681
987	15.6878	1970.1122	4	1970.1200	3.9166	1.1350	0.0500	0.4350	TLSKWR	4	>decoy_reverse_sp|Q9USQ9|PSB4_SCHPO Decoy of Reverse of Probable proteasome subunit beta type-4 OS=Schizosaccharomyces pombe GN=SPBC577.10 PE=2 SV=1(66);	KILGVAAEDK	1	>decoy_reverse_sp|Q09682|PSA4_SCHPO Decoy of Reverse of Probable proteasome subunit alpha type-4 OS=Schizosaccharomyces pombe GN=SPAC13C5.01c PE=2 SV=1(200);	138.0681
988	15.6957	2288.2695	6	2288.2487	-9.0665	1.7050	0.5300	0.0050	SAKAK	3	>decoy_reverse_sp|Q9P7S2|RPN6_SCHPO Decoy of Reverse of Probable 26S proteasome regulatory subunit rpn6 OS=Schizosaccharomyces pombe GN=rpn6 PE=2 SV=1(340);	VDAQDFLKVAETRR	8	>decoy_reverse_sp|O42931|PRS7_SCHPO Decoy of Reverse of 26S protease regulatory subunit 7 homolog OS=Schizosaccharomyces pombe GN=rpt1 PE=1 SV=2(28);	138.0681
990	15.7149	2293.2202	5	2293.2065	-5.9538	1.0850	0.0500	0.4250	QPEDKLR	5	>decoy_reverse_sp|P36612|PRS4_SCHPO Decoy of Reverse of 26S protease regulatory subunit 4 homolog OS=Schizosaccharomyces pombe GN=mts2 PE=2 SV=1(356);	KHFEQVINEK	1	>sp|O74762|RPN2_SCHPO 26S proteasome regulatory subunit rpn2 OS=Schizosaccharomyces pombe GN=rpn2 PE=1 SV=1(694);	138.0681
991	15.7224	0	0	0	0	0	0	0	-	-	-	-	-	-	0
992	15.7303	1970.1134	5	1970.1200	3.3433	1.0550	0.0700	0.2550	TLSKWR	4	>decoy_reverse_sp|Q9USQ9|PSB4_SCHPO Decoy of Reverse of Probable proteasome subunit beta type-4 OS=Schizosaccharomyces pombe GN=SPBC577.10 PE=2 SV=1(66);	DGIVLAAEKK	9	>sp|Q09682|PSA4_SCHPO Probable proteasome subunit alpha type-4 OS=Schizosaccharomyces pombe GN=SPAC13C5.01c PE=2 SV=1(49);	138.0681
993	15.7382	2398.2438	4	2398.2226	-8.8327	0.5700	0.0900	0.0400	DIGKVVDK	4	>decoy_reverse_sp|Q09720|PSB2_SCHPO Decoy of Reverse of Probable proteasome subunit beta type-2 OS=Schizosaccharomyces pombe GN=SPAC31A2.04c PE=2 SV=1(9);	EIQDEKEAEAAR	6	>sp|Q10329|PSA7_SCHPO Probable proteasome subunit alpha type-7 OS=Schizosaccharomyces pombe GN=SPBC106.16 PE=2 SV=1(236);	138.0681
994	15.7461	1970.1138	3	1970.1047	-4.5924	1.0150	0.2150	0.4600	QKSLEK	2	>sp|O42897|RPN3_SCHPO Probable 26S proteasome regulatory subunit rpn3 OS=Schizosaccharomyces pombe GN=rpn3 PE=2 SV=2(314);	IEASKGLIDR	5	>decoy_reverse_sp|P41836|PRS8_SCHPO Decoy of Reverse of 26S protease regulatory subunit 8 homolog OS=Schizosaccharomyces pombe GN=let1 PE=2 SV=1(62);	138.0681
996	15.7643	2075.1395	3	2075.1374	-1.0196	0.0200	0.0200	0.0050	KREAEAAK	1	>decoy_reverse_sp|Q10329|PSA7_SCHPO Decoy of Reverse of Probable proteasome subunit alpha type-7 OS=Schizosaccharomyces pombe GN=SPBC106.16 PE=2 SV=1(17);	YDKKDLVR	3	>decoy_reverse_sp|O74445|PRS10_SCHPO Decoy of Reverse of Probable 26S protease subunit rpt4 OS=Schizosaccharomyces pombe GN=rpt4 PE=2 SV=2(351);	138.0681
997	15.7722	2398.2469	3	2398.2500	1.3013	0.3200	0.3200	0.1050	VMKSEFQR	3	>sp|O14126|PRS6A_SCHPO 26S protease regulatory subunit 6A OS=Schizosaccharomyces pombe GN=tbp1 PE=2 SV=1(54);	LQKYQATVMR	3	>sp|Q10335|RPN7_SCHPO Probable 26S proteasome regulatory subunit rpn7 OS=Schizosaccharomyces pombe GN=rpn7 PE=2 SV=1(397);	138.0681
998	15.7800	2293.2218	3	2293.2205	-0.6080	0.9700	0.0350	0.2900	KEKWIAK	3	>decoy_reverse_sp|Q9P7S2|RPN6_SCHPO Decoy of Reverse of Probable 26S proteasome regulatory subunit rpn6 OS=Schizosaccharomyces pombe GN=rpn6 PE=2 SV=1(305);	IEDTDKYDKK	6	>decoy_reverse_sp|O74445|PRS10_SCHPO Decoy of Reverse of Probable 26S protease subunit rpt4 OS=Schizosaccharomyces pombe GN=rpt4 PE=2 SV=2(348);	138.0681
999	15.7879	2180.1366	3	2180.1510	6.6029	0.5950	0.0450	-0.1000	MNSIVSK	1	>sp|P30655|PSB5_SCHPO Proteasome subunit beta type-5 OS=Schizosaccharomyces pombe GN=pts1 PE=2 SV=3(1);	ASKAAREYLEK	3	>sp|Q10329|PSA7_SCHPO Probable proteasome subunit alpha type-7 OS=Schizosaccharomyces pombe GN=SPBC106.16 PE=2 SV=1(168);	138.0681
1000	15.7958	2180.1338	4	2180.1483	6.6730	1.2550	0.3550	0.0000	QLLIDGANVLRIHTCSNTR	-1	>decoy_reverse_sp|O42897|RPN3_SCHPO Decoy of Reverse of Probable 26S proteasome regulatory subunit rpn3 OS=Schizosaccharomyces pombe GN=rpn3 PE=2 SV=2	-	-1	-	0
1002	15.8134	2075.1369	4	2075.1513	6.9564	0.5350	0.0500	0.2650	VLKTK	3	>sp|P36612|PRS4_SCHPO 26S protease regulatory subunit 4 homolog OS=Schizosaccharomyces pombe GN=mts2 PE=2 SV=1(435);	EDALFKNEEKK	10	>decoy_reverse_sp|Q10335|RPN7_SCHPO Decoy of Reverse of Probable 26S proteasome regulatory subunit rpn7 OS=Schizosaccharomyces pombe GN=rpn7 PE=2 SV=1(323);	138.0681
1003	15.8213	1952.1037	4	1952.0842	-9.9818	1.1950	0.3100	0.3950	HKTPDK	2	>decoy_reverse_sp|P06732|KCRM_HUMAN Decoy of Reverse of Creatine kinase M-type OS=Homo sapiens GN=CKM PE=1 SV=2(277);	NFGRDLKLK	7	>decoy_reverse_sp|O74445|PRS10_SCHPO Decoy of Reverse of Probable 26S protease subunit rpt4 OS=Schizosaccharomyces pombe GN=rpt4 PE=2 SV=2(363);	138.0681
1004	15.8292	2023.0255	4	2023.0416	7.9430	0.6100	0.0600	-0.0350	MFR	1	>sp|O14250|PSA1_SCHPO Probable proteasome subunit alpha type-1 OS=Schizosaccharomyces pombe GN=SPAC6G10.04c PE=2 SV=1(1);	MVILNKDGMERK	6	>sp|O43063|PSB6_SCHPO Probable proteasome subunit beta type-6 OS=Schizosaccharomyces pombe GN=SPBC4C3.10c PE=2 SV=1(205);	138.0681
1005	15.8371	1952.1034	5	1952.1094	3.0742	1.2750	0.1100	0.4550	AAKASR	3	>decoy_reverse_sp|Q10329|PSA7_SCHPO Decoy of Reverse of Probable proteasome subunit alpha type-7 OS=Schizosaccharomyces pombe GN=SPBC106.16 PE=2 SV=1(92);	IKYEYQKLK	2	>decoy_reverse_sp|Q9UTM3|RPN5_SCHPO Decoy of Reverse of 26S proteasome regulatory subunit rpn5 OS=Schizosaccharomyces pombe GN=rpn5a PE=1 SV=1(226);	138.0681
1006	15.8450	0	0	0	0	0	0	0	-	-	-	-	-	-	0
1008	15.8623	1982.0794	4	1982.0836	2.0946	0.8700	0.0200	0.0750	SGKKR	3	>decoy_reverse_sp|Q10329|PSA7_SCHPO Decoy of Reverse of Probable proteasome subunit alpha type-7 OS=Schizosaccharomyces pombe GN=SPBC106.16 PE=2 SV=1(16);	EPPVYTPPKDK	9	>decoy_reverse_sp|P36612|PRS4_SCHPO Decoy of Reverse of 26S protease regulatory subunit 4 homolog OS=Schizosaccharomyces pombe GN=mts2 PE=2 SV=1(421);	138.0681
1009	15.8699	1857.0283	4	1857.0108	-9.4664	1.0550	0.0450	0.3500	WAIKEK	4	>sp|Q9P7S2|RPN6_SCHPO Probable 26S proteasome regulatory subunit rpn6 OS=Schizosaccharomyces pombe GN=rpn6 PE=2 SV=1(117);	ASKERAER	3	>decoy_reverse_sp|O74762|RPN2_SCHPO Decoy of Reverse of 26S proteasome regulatory subunit rpn2 OS=Schizosaccharomyces pombe GN=rpn2 PE=1 SV=1(133);	138.0681
1010	15.8777	1755.9807	4	1755.9882	4.2633	1.3600	0.1600	0.6350	QDPKK	4	>sp|P41878|RPN11_SCHPO 26S proteasome regulatory subunit rpn11 OS=Schizosaccharomyces pombe GN=rpn11 PE=1 SV=2(280);	GKVVIDAFR	2	>sp|P41878|RPN11_SCHPO 26S proteasome regulatory subunit rpn11 OS=Schizosaccharomyces pombe GN=rpn11 PE=1 SV=2(153);	138.0681
1011	15.8854	1500.8960	4	1500.8816	-9.6152	0.3950	0.1100	0.0850	KLWK	1	>sp|Q9US13|RPN9_SCHPO Probable 26S proteasome regulatory subunit rpn9 OS=Schizosaccharomyces pombe GN=rpn9 PE=2 SV=1(38);	TLSKWR	4	>decoy_reverse_sp|Q9USQ9|PSB4_SCHPO Decoy of Reverse of Probable proteasome subunit beta type-4 OS=Schizosaccharomyces pombe GN=SPBC577.10 PE=2 SV=1(66);	138.0681
1012	15.8928	1857.0288	3	1857.0280	-0.3939	0.7750	0.1700	0.0950	SDISKSSM	5	>decoy_reverse_sp|P87048|RPN1_SCHPO Decoy of Reverse of 26S proteasome regulatory subunit rpn1 OS=Schizosaccharomyces pombe GN=rpn1 PE=1 SV=2(888);	KLGVKPPK	1	>sp|O14126|PRS6A_SCHPO 26S protease regulatory subunit 6A OS=Schizosaccharomyces pombe GN=tbp1 PE=2 SV=1(213);	138.0681
1014	15.9101	1958.0383	4	1958.0333	-2.5889	1.0800	0.2350	0.3500	KLRDK	1	>sp|P06732|KCRM_HUMAN Creatine kinase M-type OS=Homo sapiens GN=CKM PE=1 SV=2(41);	WRDATDDKR	8	>decoy_reverse_sp|Q9USQ9|PSB4_SCHPO Decoy of Reverse of Probable proteasome subunit beta type-4 OS=Schizosaccharomyces pombe GN=SPBC577.10 PE=2 SV=1(74);	138.0681
1015	15.9174	1416.8151	3	1416.8201	3.4735	0.4900	0.0100	0.2000	KPRR	1	>sp|Q9UQY2|PSB1_SCHPO Probable proteasome subunit beta type-1 OS=Schizosaccharomyces pombe GN=pam1 PE=2 SV=1(173);	KQYSAK	1	>decoy_reverse_sp|Q9UUB6|UBLH2_SCHPO Decoy of Reverse of Ubiquitin carboxyl-terminal hydrolase 2 OS=Schizosaccharomyces pombe GN=uch2 PE=1 SV=1(3);	138.0681
1016	15.9247	3087.3660	4	3087.3398	-8.4849	0.4150	0.2300	0.0300	NSSSDMAYTSMFK	1	>decoy_reverse_sp|O42931|PRS7_SCHPO Decoy of Reverse of 26S protease regulatory subunit 7 homolog OS=Schizosaccharomyces pombe GN=rpt1 PE=1 SV=2(1);	MEQKPEVDYSEK	1	>sp|Q9UTM3|RPN5_SCHPO 26S proteasome regulatory subunit rpn5 OS=Schizosaccharomyces pombe GN=rpn5a PE=1 SV=1(1);	138.0681
1017	15.9326	1835.8555	5	1835.8570	0.8003	0.7450	0.0500	0.2550	DATDDKR	6	>decoy_reverse_sp|Q9USQ9|PSB4_SCHPO Decoy of Reverse of Probable proteasome subunit beta type-4 OS=Schizosaccharomyces pombe GN=SPBC577.10 PE=2 SV=1(74);	SLKDECK	3	>decoy_reverse_sp|O74894|PRS6B_SCHPO Decoy of Reverse of 26S protease regulatory subunit 6B homolog OS=Schizosaccharomyces pombe GN=rpt3 PE=2 SV=1(355);	138.0681
1018	15.9404	0	0	0	0	0	0	0	-	-	-	-	-	-	0
1020	15.9576	1958.0387	5	1958.0506	6.0351	1.0600	0.0400	0.2000	ENEQKIK	5	>decoy_reverse_sp|O14126|PRS6A_SCHPO Decoy of Reverse of 26S protease regulatory subunit 6A OS=Schizosaccharomyces pombe GN=tbp1 PE=2 SV=1(367);	AVEKLMSR	4	>decoy_reverse_sp|O14250|PSA1_SCHPO Decoy of Reverse of Probable proteasome subunit alpha type-1 OS=Schizosaccharomyces pombe GN=SPAC6G10.04c PE=2 SV=1(162);	138.0681
1021	15.9635	1958.0387	3	1958.0254	-6.7671	0.6000	0.0200	-0.0300	QEMKK	4	>decoy_reverse_sp|O94444|RPN10_SCHPO Decoy of Reverse of 26S proteasome regulatory subunit rpn10 OS=Schizosaccharomyces pombe GN=rpn10 PE=1 SV=1(4);	QSKATREPNK	3	>decoy_reverse_sp|Q09841|PSB7_SCHPO Decoy of Reverse of Probable proteasome subunit beta type-7 OS=Schizosaccharomyces pombe GN=SPAC23D3.07 PE=2 SV=1(35);	138.0681
1022	15.9714	2063.0642	3	2063.0534	-5.2206	0.1850	0.0050	0.0650	KKSGR	2	>sp|Q10329|PSA7_SCHPO Probable proteasome subunit alpha type-7 OS=Schizosaccharomyces pombe GN=SPBC106.16 PE=2 SV=1(244);	EQKPEVDYSEK	3	>sp|Q9UTM3|RPN5_SCHPO 26S proteasome regulatory subunit rpn5 OS=Schizosaccharomyces pombe GN=rpn5a PE=1 SV=1(4);	138.0681
1023	15.9793	1835.8536	3	1835.8570	1.8795	0.4050	0.2700	0.0700	DQKK	3	>decoy_reverse_sp|P36612|PRS4_SCHPO Decoy of Reverse of 26S protease regulatory subunit 4 homolog OS=Schizosaccharomyces pombe GN=mts2 PE=2 SV=1(427);>sp|P36612|PRS4_SCHPO 26S protease regulatory subunit 4 homolog OS=Schizosaccharomyces pombe GN=mts2 PE=2 SV=1(25);	ASKGSNDDEMK	3	>sp|O74762|RPN2_SCHPO 26S proteasome regulatory subunit rpn2 OS=Schizosaccharomyces pombe GN=rpn2 PE=1 SV=1(836);	138.0681
1024	15.9871	2270.1057	4	2270.0854	-8.9256	0.4800	0.0700	0.2000	DAGKDEFSR	4	>decoy_reverse_sp|O14126|PRS6A_SCHPO Decoy of Reverse of 26S protease regulatory subunit 6A OS=Schizosaccharomyces pombe GN=tbp1 PE=2 SV=1(140);	EYLEKNWK	5	>sp|Q10329|PSA7_SCHPO Probable proteasome subunit alpha type-7 OS=Schizosaccharomyces pombe GN=SPBC106.16 PE=2 SV=1(176);	138.0681
1026	16.0046	1835.8548	4	1835.8570	1.2149	0.2550	0.0450	0.0650	KDQK	1	>decoy_reverse_sp|P36612|PRS4_SCHPO Decoy of Reverse of 26S protease regulatory subunit 4 homolog OS=Schizosaccharomyces pombe GN=mts2 PE=2 SV=1(424);>sp|P36612|PRS4_SCHPO 26S protease regulatory subunit 4 homolog OS=Schizosaccharomyces pombe GN=mts2 PE=2 SV=1(22);	ASKGSNDDEMK	3	>sp|O74762|RPN2_SCHPO 26S proteasome regulatory subunit rpn2 OS=Schizosaccharomyces pombe GN=rpn2 PE=1 SV=1(836);	138.0681
1027	16.0097	2063.0615	4	2063.0642	1.2726	0.6350	0.2250	0.2200	EMKK	3	>decoy_reverse_sp|O94444|RPN10_SCHPO Decoy of Reverse of 26S proteasome regulatory subunit rpn10 OS=Schizosaccharomyces pombe GN=rpn10 PE=1 SV=1(4);	LLMKLSSQNDDK	4	>sp|O74762|RPN2_SCHPO 26S proteasome regulatory subunit rpn2 OS=Schizosaccharomyces pombe GN=rpn2 PE=1 SV=1(242);	138.0681
1028	16.0177	1405.7461	3	1405.7598	9.7879	0.8200	0.1300	0.0000	TGIATM[15.99]LTRGEIK	-1	>decoy_reverse_sp|O43063|PSB6_SCHPO Decoy of Reverse of Probable proteasome subunit beta type-6 OS=Schizosaccharomyces pombe GN=SPBC4C3.10c PE=2 SV=1	-	-1	-	0
1029	16.0250	2424.2860	5	2424.2794	-2.7233	1.2950	0.0700	0.4750	VVDKDGIR	4	>sp|Q09720|PSB2_SCHPO Probable proteasome subunit beta type-2 OS=Schizosaccharomyces pombe GN=SPAC31A2.04c PE=2 SV=1(186);	NCKADAGITIAPR	3	>decoy_reverse_sp|Q09841|PSB7_SCHPO Decoy of Reverse of Probable proteasome subunit beta type-7 OS=Schizosaccharomyces pombe GN=SPAC23D3.07 PE=2 SV=1(204);	138.0681
1030	16.0328	1817.8473	4	1817.8617	7.9334	0.7900	0.2900	0.0000	NEDDIEDIAALWMKR	-1	>decoy_reverse_sp|O14126|PRS6A_SCHPO Decoy of Reverse of 26S protease regulatory subunit 6A OS=Schizosaccharomyces pombe GN=tbp1 PE=2 SV=1	-	-1	-	0
1032	16.0501	0	0	0	0	0	0	0	-	-	-	-	-	-	0
1033	16.0580	1940.8812	3	1940.8978	8.5527	0.3900	0.0600	0.0400	MSSK	1	>sp|Q9P7S2|RPN6_SCHPO Probable 26S proteasome regulatory subunit rpn6 OS=Schizosaccharomyces pombe GN=rpn6 PE=2 SV=1(1);>sp|P87048|RPN1_SCHPO 26S proteasome regulatory subunit rpn1 OS=Schizosaccharomyces pombe GN=rpn1 PE=1 SV=2(1);	KGFDFEYYQR	1	>sp|Q09841|PSB7_SCHPO Probable proteasome subunit beta type-7 OS=Schizosaccharomyces pombe GN=SPAC23D3.07 PE=2 SV=1(8);	138.0681
1034	16.0658	1743.9066	4	1743.9155	5.0598	0.9650	0.0350	0.4650	KKSGR	2	>sp|Q10329|PSA7_SCHPO Probable proteasome subunit alpha type-7 OS=Schizosaccharomyces pombe GN=SPBC106.16 PE=2 SV=1(244);	DYYTKQSK	5	>decoy_reverse_sp|Q09841|PSB7_SCHPO Decoy of Reverse of Probable proteasome subunit beta type-7 OS=Schizosaccharomyces pombe GN=SPAC23D3.07 PE=2 SV=1(32);	138.0681
1035	16.0736	1668.9101	4	1668.9046	-3.3145	0.9150	0.0550	0.1850	KEEPK	1	>sp|O74762|RPN2_SCHPO 26S proteasome regulatory subunit rpn2 OS=Schizosaccharomyces pombe GN=rpn2 PE=1 SV=1(876);	EAEAARKK	7	>sp|Q10329|PSA7_SCHPO Probable proteasome subunit alpha type-7 OS=Schizosaccharomyces pombe GN=SPBC106.16 PE=2 SV=1(243);	138.0681
1036	16.0812	1817.8451	5	1817.8617	9.1624	0.9600	0.2850	0.0000	NEDDIEDIAALWMKR	-1	>decoy_reverse_sp|O14126|PRS6A_SCHPO Decoy of Reverse of 26S protease regulatory subunit 6A OS=Schizosaccharomyces pombe GN=tbp1 PE=2 SV=1	-	-1	-	0
1038	16.0986	0	0	0	0	0	0	0	-	-	-	-	-	-	0
1039	16.1063	2027.1312	4	2027.1124	-9.2422	0.7900	0.1150	0.0050	KLWK	1	>sp|Q9US13|RPN9_SCHPO Probable 26S proteasome regulatory subunit rpn9 OS=Schizosaccharomyces pombe GN=rpn9 PE=2 SV=1(38);	LTHEKSTMLEK	5	>sp|O14126|PRS6A_SCHPO 26S protease regulatory subunit 6A OS=Schizosaccharomyces pombe GN=tbp1 PE=2 SV=1(64);	138.0681
1040	16.1143	1990.0240	4	1990.0080	-8.0454	0.5750	0.0050	0.2750	MTDK	1	>sp|O94579|PSA2_SCHPO Probable proteasome subunit alpha type-2 OS=Schizosaccharomyces pombe GN=SPCC1442.06 PE=2 SV=1(1);	KVEFGLPDLEGR	1	>sp|O42931|PRS7_SCHPO 26S protease regulatory subunit 7 homolog OS=Schizosaccharomyces pombe GN=rpt1 PE=1 SV=2(344);	138.0681
1041	16.1222	0	0	0	0	0	0	0	-	-	-	-	-	-	0
1042	16.1299	3261.4299	4	3261.4528	7.0070	0.4950	0.0350	0.0150	MFMTRSEYDR	1	>sp|Q9UT97|PSA5_SCHPO Probable proteasome subunit alpha type-5 OS=Schizosaccharomyces pombe GN=SPAC323.02c PE=1 SV=1(1);	ERDCTAYNIYDKNK	12	>decoy_reverse_sp|Q10335|RPN7_SCHPO Decoy of Reverse of Probable 26S proteasome regulatory subunit rpn7 OS=Schizosaccharomyces pombe GN=rpn7 PE=2 SV=1(292);	138.0681
1044	16.1478	1844.9522	4	1844.9591	3.7230	0.7100	0.0650	0.2500	DEKSGVK	3	>decoy_reverse_sp|Q9P7S2|RPN6_SCHPO Decoy of Reverse of Probable 26S proteasome regulatory subunit rpn6 OS=Schizosaccharomyces pombe GN=rpn6 PE=2 SV=1(386);	ASKERAER	3	>decoy_reverse_sp|O74762|RPN2_SCHPO Decoy of Reverse of 26S proteasome regulatory subunit rpn2 OS=Schizosaccharomyces pombe GN=rpn2 PE=1 SV=1(133);	138.0681
1045	16.1556	1940.0283	5	1940.0465	9.3752	1.3850	0.4100	0.3850	IAKGAIEK	3	>decoy_reverse_sp|P87048|RPN1_SCHPO Decoy of Reverse of 26S proteasome regulatory subunit rpn1 OS=Schizosaccharomyces pombe GN=rpn1 PE=1 SV=2(307);	NEEEPTKK	7	>decoy_reverse_sp|O74762|RPN2_SCHPO Decoy of Reverse of 26S proteasome regulatory subunit rpn2 OS=Schizosaccharomyces pombe GN=rpn2 PE=1 SV=1(90);	138.0681
1046	16.1635	1743.9055	3	1743.9051	-0.2527	0.3200	0.0050	0.0800	MFMTR	1	>sp|Q9UT97|PSA5_SCHPO Probable proteasome subunit alpha type-5 OS=Schizosaccharomyces pombe GN=SPAC323.02c PE=1 SV=1(1);	FATLQKSK	1	>decoy_reverse_sp|O14126|PRS6A_SCHPO Decoy of Reverse of 26S protease regulatory subunit 6A OS=Schizosaccharomyces pombe GN=tbp1 PE=2 SV=1(2);	138.0681
1047	16.1712	1844.9545	3	1844.9631	4.6764	0.4050	0.0650	0.0150	GEIKK	4	>decoy_reverse_sp|O43063|PSB6_SCHPO Decoy of Reverse of Probable proteasome subunit beta type-6 OS=Schizosaccharomyces pombe GN=SPBC4C3.10c PE=2 SV=1(209);	KATDDDRWK	1	>sp|Q9USQ9|PSB4_SCHPO Probable proteasome subunit beta type-4 OS=Schizosaccharomyces pombe GN=SPBC577.10 PE=2 SV=1(189);	138.0681
1048	16.1790	1668.9105	3	1668.9046	-3.5511	0.3000	0.0100	0.0750	EIINR	1	>decoy_reverse_sp|Q09720|PSB2_SCHPO Decoy of Reverse of Probable proteasome subunit beta type-2 OS=Schizosaccharomyces pombe GN=SPAC31A2.04c PE=2 SV=1(1);	ENEQKIK	5	>decoy_reverse_sp|O14126|PRS6A_SCHPO Decoy of Reverse of 26S protease regulatory subunit 6A OS=Schizosaccharomyces pombe GN=tbp1 PE=2 SV=1(367);	138.0681
1050	16.1968	2010.9525	3	2010.9534	0.4161	0.1650	0.1650	0.0600	SGYDR	1	>sp|Q10329|PSA7_SCHPO Probable proteasome subunit alpha type-7 OS=Schizosaccharomyces pombe GN=SPBC106.16 PE=2 SV=1(2);	TKDEGGPAGGLYI	2	>sp|P36612|PRS4_SCHPO 26S protease regulatory subunit 4 homolog OS=Schizosaccharomyces pombe GN=mts2 PE=2 SV=1(437);	138.0681
1051	16.2047	0	0	0	0	0	0	0	-	-	-	-	-	-	0
1052	16.2122	1811.9357	3	1811.9385	1.5581	0.5500	0.0500	0.0550	MESLQR	1	>sp|P41878|RPN11_SCHPO 26S proteasome regulatory subunit rpn11 OS=Schizosaccharomyces pombe GN=rpn11 PE=1 SV=2(1);	LCIHKNK	5	>decoy_reverse_sp|P30655|PSB5_SCHPO Decoy of Reverse of Proteasome subunit beta type-5 OS=Schizosaccharomyces pombe GN=pts1 PE=2 SV=3(221);	138.0681
1053	16.2200	2115.9749	4	2115.9781	1.5358	0.3250	0.0650	0.0000	LAEGESEEVK[156.08]AYMDPHR	-1	>decoy_reverse_sp|O42897|RPN3_SCHPO Decoy of Reverse of Probable 26S proteasome regulatory subunit rpn3 OS=Schizosaccharomyces pombe GN=rpn3 PE=2 SV=2	-	-1	-	0
1054	16.2279	2095.0530	3	2095.0506	-1.1470	0.4400	0.0050	0.0850	DQPKK	4	>decoy_reverse_sp|P41878|RPN11_SCHPO Decoy of Reverse of 26S proteasome regulatory subunit rpn11 OS=Schizosaccharomyces pombe GN=rpn11 PE=1 SV=2(32);	YTSLSEEQKMK	9	>decoy_reverse_sp|P41878|RPN11_SCHPO Decoy of Reverse of 26S proteasome regulatory subunit rpn11 OS=Schizosaccharomyces pombe GN=rpn11 PE=1 SV=2(61);	138.0681
1056	16.2465	0	0	0	0	0	0	0	-	-	-	-	-	-	0
1057	16.2544	1914.0135	4	1914.0309	9.0959	0.9650	0.0350	0.2550	KLDVAK	1	>decoy_reverse_sp|O74445|PRS10_SCHPO Decoy of Reverse of Probable 26S protease subunit rpt4 OS=Schizosaccharomyces pombe GN=rpt4 PE=2 SV=2(12);	ETEKLAEER	4	>sp|P50524|RPN12_SCHPO 26S proteasome regulatory subunit rpn12 OS=Schizosaccharomyces pombe GN=rpn12 PE=1 SV=1(205);	138.0681
1059	16.2736	2785.2339	4	2785.2322	-0.5958	1.2700	1.2700	0.2250	RFDSEKAGDR	6	>sp|O14126|PRS6A_SCHPO 26S protease regulatory subunit 6A OS=Schizosaccharomyces pombe GN=tbp1 PE=2 SV=1(299);	NSSSDMAYTSMFK	1	>decoy_reverse_sp|O42931|PRS7_SCHPO Decoy of Reverse of 26S protease regulatory subunit 7 homolog OS=Schizosaccharomyces pombe GN=rpt1 PE=1 SV=2(1);	138.0681
1060	16.2816	1974.0309	5	1974.0309	-0.0076	1.2050	0.0600	0.3150	KDKPK	1	>sp|P36612|PRS4_SCHPO 26S protease regulatory subunit 4 homolog OS=Schizosaccharomyces pombe GN=mts2 PE=2 SV=1(26);	NEEKLAEFDK	4	>sp|Q10335|RPN7_SCHPO Probable 26S proteasome regulatory subunit rpn7 OS=Schizosaccharomyces pombe GN=rpn7 PE=2 SV=1(91);	138.0681
1061	16.2895	2115.9790	3	2115.9782	-0.4007	0.1400	0.0850	0.0250	DATDDKR	6	>decoy_reverse_sp|Q9USQ9|PSB4_SCHPO Decoy of Reverse of Probable proteasome subunit beta type-4 OS=Schizosaccharomyces pombe GN=SPBC577.10 PE=2 SV=1(74);	MPPKEDWEK	1	>sp|O42931|PRS7_SCHPO 26S protease regulatory subunit 7 homolog OS=Schizosaccharomyces pombe GN=rpt1 PE=1 SV=2(1);	138.0681
1062	16.2974	0	0	0	0	0	0	0	-	-	-	-	-	-	0
1064	16.3169	2317.2428	4	2317.2600	7.4491	1.0900	0.0450	0.0600	VLVDKSRK	5	>sp|O94579|PSA2_SCHPO Probable proteasome subunit alpha type-2 OS=Schizosaccharomyces pombe GN=SPCC1442.06 PE=2 SV=1(88);	KGTKTSETNDR	1	>sp|P87048|RPN1_SCHPO 26S proteasome regulatory subunit rpn1 OS=Schizosaccharomyces pombe GN=rpn1 PE=1 SV=2(21);	138.0681
1065	16.3249	2015.0596	5	2015.0727	6.5146	1.3150	0.1000	0.1900	KYDK	1	>sp|O74445|PRS10_SCHPO Probable 26S protease subunit rpt4 OS=Schizosaccharomyces pombe GN=rpt4 PE=2 SV=2(38);	EERFKLNVYK	5	>decoy_reverse_sp|Q9Y7T8|PSB3_SCHPO Decoy of Reverse of Probable proteasome subunit beta type-3 OS=Schizosaccharomyces pombe GN=SPCC63.12c PE=2 SV=1(130);	138.0681
1066	16.3328	1807.9693	4	1807.9679	-0.7898	1.1650	0.0450	0.3750	GEKR	3	>sp|Q9UTM3|RPN5_SCHPO 26S proteasome regulatory subunit rpn5 OS=Schizosaccharomyces pombe GN=rpn5a PE=1 SV=1(331);	SSTAAKTFLEK	6	>sp|O94579|PSA2_SCHPO Probable proteasome subunit alpha type-2 OS=Schizosaccharomyces pombe GN=SPCC1442.06 PE=2 SV=1(171);	138.0681
1068	16.3524	0	0	0	0	0	0	0	-	-	-	-	-	-	0
1069	16.3604	0	0	0	0	0	0	0	-	-	-	-	-	-	0
1071	16.3804	2015.0613	3	2015.0608	-0.2737	0.8600	0.0550	0.0050	EKASK	2	>sp|O74762|RPN2_SCHPO 26S proteasome regulatory subunit rpn2 OS=Schizosaccharomyces pombe GN=rpn2 PE=1 SV=1(833);	LTHEKSTMLEK	5	>sp|O14126|PRS6A_SCHPO 26S protease regulatory subunit 6A OS=Schizosaccharomyces pombe GN=tbp1 PE=2 SV=1(64);	138.0681
1073	16.4007	2219.1435	4	2219.1293	-6.3987	1.4200	0.1550	0.5250	KRWSLER	1	>decoy_reverse_sp|Q9UTM3|RPN5_SCHPO Decoy of Reverse of 26S proteasome regulatory subunit rpn5 OS=Schizosaccharomyces pombe GN=rpn5a PE=1 SV=1(106);	GTKTSETNDR	3	>sp|P87048|RPN1_SCHPO 26S proteasome regulatory subunit rpn1 OS=Schizosaccharomyces pombe GN=rpn1 PE=1 SV=2(24);	138.0681
1074	16.4086	2273.1381	4	2273.1513	5.8301	0.8800	0.1050	0.0800	PRKQYSAK	3	>decoy_reverse_sp|Q9UUB6|UBLH2_SCHPO Decoy of Reverse of Ubiquitin carboxyl-terminal hydrolase 2 OS=Schizosaccharomyces pombe GN=uch2 PE=1 SV=1(3);	MPPKEDWEK	1	>sp|O42931|PRS7_SCHPO 26S protease regulatory subunit 7 homolog OS=Schizosaccharomyces pombe GN=rpt1 PE=1 SV=2(1);	138.0681
1075	16.4165	0	0	0	0	0	0	0	-	-	-	-	-	-	0
1077	16.4371	1958.0363	4	1958.0333	-1.5569	1.2350	0.3050	0.5900	KLRDK	1	>sp|P06732|KCRM_HUMAN Creatine kinase M-type OS=Homo sapiens GN=CKM PE=1 SV=2(41);	WRDATDDKR	8	>decoy_reverse_sp|Q9USQ9|PSB4_SCHPO Decoy of Reverse of Probable proteasome subunit beta type-4 OS=Schizosaccharomyces pombe GN=SPBC577.10 PE=2 SV=1(74);	138.0681
1078	16.4449	1835.8552	5	1835.8570	0.9672	0.8350	0.0100	0.2150	DATDDKR	6	>decoy_reverse_sp|Q9USQ9|PSB4_SCHPO Decoy of Reverse of Probable proteasome subunit beta type-4 OS=Schizosaccharomyces pombe GN=SPBC577.10 PE=2 SV=1(74);	SLKDECK	3	>decoy_reverse_sp|O74894|PRS6B_SCHPO Decoy of Reverse of 26S protease regulatory subunit 6B homolog OS=Schizosaccharomyces pombe GN=rpt3 PE=2 SV=1(355);	138.0681
1079	16.4527	3249.5422	4	3249.5346	-2.3650	1.0100	0.0300	-0.0300	DYYTKQSK	5	>decoy_reverse_sp|Q09841|PSB7_SCHPO Decoy of Reverse of Probable proteasome subunit beta type-7 OS=Schizosaccharomyces pombe GN=SPAC23D3.07 PE=2 SV=1(32);	MSSKDISSKSPSGNDALNDK	4	>sp|P87048|RPN1_SCHPO 26S proteasome regulatory subunit rpn1 OS=Schizosaccharomyces pombe GN=rpn1 PE=1 SV=2(4);	138.0681
1080	16.4606	0	0	0	0	0	0	0	-	-	-	-	-	-	0
1082	16.4811	0	0	0	0	0	0	0	-	-	-	-	-	-	0
1083	16.4889	1958.0388	5	1958.0319	-3.5123	0.8600	0.0200	0.3950	TKVVDR	2	>decoy_reverse_sp|Q10335|RPN7_SCHPO Decoy of Reverse of Probable 26S proteasome regulatory subunit rpn7 OS=Schizosaccharomyces pombe GN=rpn7 PE=2 SV=1(162);	ETEKLAEER	4	>sp|P50524|RPN12_SCHPO 26S proteasome regulatory subunit rpn12 OS=Schizosaccharomyces pombe GN=rpn12 PE=1 SV=1(205);	138.0681
1084	16.4969	0	0	0	0	0	0	0	-	-	-	-	-	-	0
1085	16.5047	2090.0951	4	2090.0928	-1.0795	0.4250	0.0800	0.0300	IDKK	3	>sp|O74762|RPN2_SCHPO 26S proteasome regulatory subunit rpn2 OS=Schizosaccharomyces pombe GN=rpn2 PE=1 SV=1(847);	LAVNENLASSKSSM	11	>decoy_reverse_sp|Q9P7S2|RPN6_SCHPO Decoy of Reverse of Probable 26S proteasome regulatory subunit rpn6 OS=Schizosaccharomyces pombe GN=rpn6 PE=2 SV=1(418);	138.0681
1086	16.5125	1958.0390	3	1958.0506	5.9191	1.0150	0.2550	0.1800	ENEQKIK	5	>decoy_reverse_sp|O14126|PRS6A_SCHPO Decoy of Reverse of 26S protease regulatory subunit 6A OS=Schizosaccharomyces pombe GN=tbp1 PE=2 SV=1(367);	AVEKLMSR	4	>decoy_reverse_sp|O14250|PSA1_SCHPO Decoy of Reverse of Probable proteasome subunit alpha type-1 OS=Schizosaccharomyces pombe GN=SPAC6G10.04c PE=2 SV=1(162);	138.0681
1088	16.5336	1835.8535	4	1835.8570	1.9274	0.4250	0.0150	-0.0350	DQKK	3	>decoy_reverse_sp|P36612|PRS4_SCHPO Decoy of Reverse of 26S protease regulatory subunit 4 homolog OS=Schizosaccharomyces pombe GN=mts2 PE=2 SV=1(427);>sp|P36612|PRS4_SCHPO 26S protease regulatory subunit 4 homolog OS=Schizosaccharomyces pombe GN=mts2 PE=2 SV=1(25);	ASKGSNDDEMK	3	>sp|O74762|RPN2_SCHPO 26S proteasome regulatory subunit rpn2 OS=Schizosaccharomyces pombe GN=rpn2 PE=1 SV=1(836);	138.0681
1089	16.5413	0	0	0	0	0	0	0	-	-	-	-	-	-	0
1090	16.5492	0	0	0	0	0	0	0	-	-	-	-	-	-	0
1091	16.5570	1820.8844	3	1820.8825	-1.0520	0.7500	0.0400	0.1150	IDKK	3	>sp|O74762|RPN2_SCHPO 26S proteasome regulatory subunit rpn2 OS=Schizosaccharomyces pombe GN=rpn2 PE=1 SV=1(847);	ASKGSNDDEMK	3	>sp|O74762|RPN2_SCHPO 26S proteasome regulatory subunit rpn2 OS=Schizosaccharomyces pombe GN=rpn2 PE=1 SV=1(836);	138.0681
1092	16.5648	1820.8843	4	1820.8825	-1.0105	1.6600	0.1000	0.1650	IDKK	3	>sp|O74762|RPN2_SCHPO 26S proteasome regulatory subunit rpn2 OS=Schizosaccharomyces pombe GN=rpn2 PE=1 SV=1(847);	ASKGSNDDEMK	3	>sp|O74762|RPN2_SCHPO 26S proteasome regulatory subunit rpn2 OS=Schizosaccharomyces pombe GN=rpn2 PE=1 SV=1(836);	138.0681
1094	16.5861	0	0	0	0	0	0	0	-	-	-	-	-	-	0
1095	16.5939	2154.0400	4	2154.0275	-5.7839	0.7050	0.1300	0.2750	GYSKPNER	4	>sp|Q09841|PSB7_SCHPO Probable proteasome subunit beta type-7 OS=Schizosaccharomyces pombe GN=SPAC23D3.07 PE=2 SV=1(226);	MSQARGFDR	1	>sp|O94517|PSA6_SCHPO Probable proteasome subunit alpha type-6 OS=Schizosaccharomyces pombe GN=SPBC646.16 PE=2 SV=1(1);	138.0681
1096	16.6017	1879.9902	4	1879.9890	-0.6179	0.5400	0.0700	0.1650	TEVLK	1	>sp|P41836|PRS8_SCHPO 26S protease regulatory subunit 8 homolog OS=Schizosaccharomyces pombe GN=let1 PE=2 SV=1(2);	NPKADPLDER	3	>sp|O74762|RPN2_SCHPO 26S proteasome regulatory subunit rpn2 OS=Schizosaccharomyces pombe GN=rpn2 PE=1 SV=1(130);	138.0681
1097	16.6096	1733.9149	4	1733.9246	5.5971	0.4850	0.1100	0.1900	KNCK	1	>decoy_reverse_sp|Q09841|PSB7_SCHPO Decoy of Reverse of Probable proteasome subunit beta type-7 OS=Schizosaccharomyces pombe GN=SPAC23D3.07 PE=2 SV=1(201);	AKYASQKRP	7	>sp|Q9UUB6|UBLH2_SCHPO Ubiquitin carboxyl-terminal hydrolase 2 OS=Schizosaccharomyces pombe GN=uch2 PE=1 SV=1(298);	138.0681
1099	16.6305	2261.0657	4	2261.0667	0.4442	0.8400	0.1750	0.0700	IDDQR	1	>sp|O42897|RPN3_SCHPO Probable 26S proteasome regulatory subunit rpn3 OS=Schizosaccharomyces pombe GN=rpn3 PE=2 SV=2(2);	EEMMNSIQQAVAK	13	>sp|Q9UTM3|RPN5_SCHPO 26S proteasome regulatory subunit rpn5 OS=Schizosaccharomyces pombe GN=rpn5a PE=1 SV=1(443);	138.0681
1100	16.6383	0	0	0	0	0	0	0	-	-	-	-	-	-	0
1101	16.6461	2289.1035	4	2289.1157	5.3476	0.7200	0.2150	0.2950	VVDKDGIR	4	>sp|Q09720|PSB2_SCHPO Probable proteasome subunit beta type-2 OS=Schizosaccharomyces pombe GN=SPAC31A2.04c PE=2 SV=1(186);	GSNDDEMKIDK	8	>sp|O74762|RPN2_SCHPO 26S proteasome regulatory subunit rpn2 OS=Schizosaccharomyces pombe GN=rpn2 PE=1 SV=1(844);	138.0681
1102	16.6540	2261.0625	5	2261.0667	1.8581	1.1250	0.3850	0.1750	IDDQR	1	>sp|O42897|RPN3_SCHPO Probable 26S proteasome regulatory subunit rpn3 OS=Schizosaccharomyces pombe GN=rpn3 PE=2 SV=2(2);	VNQIESQMAMAEK	1	>decoy_reverse_sp|Q9UTM3|RPN5_SCHPO Decoy of Reverse of 26S proteasome regulatory subunit rpn5 OS=Schizosaccharomyces pombe GN=rpn5a PE=1 SV=1(2);	138.0681
1104	16.6750	1892.8764	4	1892.8614	-7.9570	0.3400	0.3400	0.1150	MSGYDR	1	>sp|Q10329|PSA7_SCHPO Probable proteasome subunit alpha type-7 OS=Schizosaccharomyces pombe GN=SPBC106.16 PE=2 SV=1(1);	PPKEDWEK	3	>sp|O42931|PRS7_SCHPO 26S protease regulatory subunit 7 homolog OS=Schizosaccharomyces pombe GN=rpt1 PE=1 SV=2(4);	138.0681
1105	16.6828	2605.2961	4	2605.3056	3.6512	1.1850	0.1350	0.2800	MSERDTALEK	1	>sp|O74445|PRS10_SCHPO Probable 26S protease subunit rpt4 OS=Schizosaccharomyces pombe GN=rpt4 PE=2 SV=2(1);	EWDSKLKDLR	7	>sp|O74445|PRS10_SCHPO Probable 26S protease subunit rpt4 OS=Schizosaccharomyces pombe GN=rpt4 PE=2 SV=2(26);	138.0681
1106	16.6907	2070.9945	3	2071.0043	4.7596	0.4800	0.0600	0.2100	QEMKK	1	>decoy_reverse_sp|O94444|RPN10_SCHPO Decoy of Reverse of 26S proteasome regulatory subunit rpn10 OS=Schizosaccharomyces pombe GN=rpn10 PE=1 SV=1(1);	FANNDEIHPSK	1	>decoy_reverse_sp|P30655|PSB5_SCHPO Decoy of Reverse of Proteasome subunit beta type-5 OS=Schizosaccharomyces pombe GN=pts1 PE=2 SV=3(2);	138.0681
1107	16.6985	2184.0789	3	2184.0772	-0.7740	0.6650	0.3700	0.1500	MIDDQR	1	>sp|O42897|RPN3_SCHPO Probable 26S proteasome regulatory subunit rpn3 OS=Schizosaccharomyces pombe GN=rpn3 PE=2 SV=2(1);	EPPVYTPPKDK	9	>decoy_reverse_sp|P36612|PRS4_SCHPO Decoy of Reverse of 26S protease regulatory subunit 4 homolog OS=Schizosaccharomyces pombe GN=mts2 PE=2 SV=1(421);	138.0681
1108	16.7065	2078.0260	3	2078.0200	-2.8749	0.9750	0.3700	0.2450	EKASK	2	>sp|O74762|RPN2_SCHPO 26S proteasome regulatory subunit rpn2 OS=Schizosaccharomyces pombe GN=rpn2 PE=1 SV=1(833);	GSNDDEMKIDKK	8	>sp|O74762|RPN2_SCHPO 26S proteasome regulatory subunit rpn2 OS=Schizosaccharomyces pombe GN=rpn2 PE=1 SV=1(844);	138.0681
1110	16.7277	2184.0766	4	2184.0772	0.2396	0.5300	0.0100	0.2400	ENEQKIK	5	>decoy_reverse_sp|O14126|PRS6A_SCHPO Decoy of Reverse of 26S protease regulatory subunit 6A OS=Schizosaccharomyces pombe GN=tbp1 PE=2 SV=1(367);	MPPKEDWEK	1	>sp|O42931|PRS7_SCHPO 26S protease regulatory subunit 7 homolog OS=Schizosaccharomyces pombe GN=rpt1 PE=1 SV=2(1);	138.0681
1111	16.7355	2184.0767	5	2184.0772	0.1932	0.9500	0.0900	0.4150	ENEQKIK	5	>decoy_reverse_sp|O14126|PRS6A_SCHPO Decoy of Reverse of 26S protease regulatory subunit 6A OS=Schizosaccharomyces pombe GN=tbp1 PE=2 SV=1(367);	MPPKEDWEK	1	>sp|O42931|PRS7_SCHPO 26S protease regulatory subunit 7 homolog OS=Schizosaccharomyces pombe GN=rpt1 PE=1 SV=2(1);	138.0681
1112	16.7433	1999.9569	3	1999.9632	3.1527	0.7450	0.3650	0.2200	DATDDKR	6	>decoy_reverse_sp|Q9USQ9|PSB4_SCHPO Decoy of Reverse of Probable proteasome subunit beta type-4 OS=Schizosaccharomyces pombe GN=SPBC577.10 PE=2 SV=1(74);	MKSDINAHK	2	>decoy_reverse_sp|P41878|RPN11_SCHPO Decoy of Reverse of 26S proteasome regulatory subunit rpn11 OS=Schizosaccharomyces pombe GN=rpn11 PE=1 SV=2(63);	138.0681
1113	16.7512	2289.1058	3	2289.1157	4.3522	0.4850	0.1200	0.0750	QDPKK	4	>sp|P41878|RPN11_SCHPO 26S proteasome regulatory subunit rpn11 OS=Schizosaccharomyces pombe GN=rpn11 PE=1 SV=2(280);	ASKGSNDDEMKIDK	3	>sp|O74762|RPN2_SCHPO 26S proteasome regulatory subunit rpn2 OS=Schizosaccharomyces pombe GN=rpn2 PE=1 SV=1(836);	138.0681
1113	16.7512	2289.1058	3	2289.1157	4.3522	0.4850	0.1200	0.0750	DQPKK	4	>decoy_reverse_sp|P41878|RPN11_SCHPO Decoy of Reverse of 26S proteasome regulatory subunit rpn11 OS=Schizosaccharomyces pombe GN=rpn11 PE=1 SV=2(32);	ASKGSNDDEMKIDK	3	>sp|O74762|RPN2_SCHPO 26S proteasome regulatory subunit rpn2 OS=Schizosaccharomyces pombe GN=rpn2 PE=1 SV=1(836);	138.0681
1114	16.7590	1898.9085	3	1898.8931	-8.1105	0.2450	0.1750	0.0700	SDISKSSM	5	>decoy_reverse_sp|P87048|RPN1_SCHPO Decoy of Reverse of 26S proteasome regulatory subunit rpn1 OS=Schizosaccharomyces pombe GN=rpn1 PE=1 SV=2(888);	QDYDLVR	1	>decoy_reverse_sp|O94579|PSA2_SCHPO Decoy of Reverse of Probable proteasome subunit alpha type-2 OS=Schizosaccharomyces pombe GN=SPCC1442.06 PE=2 SV=1(1);	138.0681
1117	16.8003	0	0	0	0	0	0	0	-	-	-	-	-	-	0
1118	16.8083	1494.7071	3	1494.7062	-0.6048	0.8800	0.5900	0.0000	FSEGTSADREIQR	-1	>sp|O74445|PRS10_SCHPO Probable 26S protease subunit rpt4 OS=Schizosaccharomyces pombe GN=rpt4 PE=2 SV=2	-	-1	-	0
1119	16.8157	1909.8913	5	1909.8992	4.1144	0.4750	0.2100	0.2050	NEEKK	4	>decoy_reverse_sp|Q10335|RPN7_SCHPO Decoy of Reverse of Probable 26S proteasome regulatory subunit rpn7 OS=Schizosaccharomyces pombe GN=rpn7 PE=2 SV=1(323);	CYAKNEWR	4	>sp|O74762|RPN2_SCHPO 26S proteasome regulatory subunit rpn2 OS=Schizosaccharomyces pombe GN=rpn2 PE=1 SV=1(152);	138.0681
1121	16.8368	1817.8441	4	1817.8617	9.6846	0.7100	0.0550	0.0000	KMAIDDDINWEELAR	-1	>sp|O14126|PRS6A_SCHPO 26S protease regulatory subunit 6A OS=Schizosaccharomyces pombe GN=tbp1 PE=2 SV=1	-	-1	-	0
1121	16.8368	1817.8441	4	1817.8327	-6.2631	0.7100	0.0550	0.1450	MSER	1	>sp|O74445|PRS10_SCHPO Probable 26S protease subunit rpt4 OS=Schizosaccharomyces pombe GN=rpt4 PE=2 SV=2(1);	MPPKEDWEK	4	>sp|O42931|PRS7_SCHPO 26S protease regulatory subunit 7 homolog OS=Schizosaccharomyces pombe GN=rpt1 PE=1 SV=2(4);	138.0681
1124	16.8837	0	0	0	0	0	0	0	-	-	-	-	-	-	0
1125	16.8915	2156.1099	3	2156.1072	-1.2376	1.2300	0.3500	0.3900	KINANEK	1	>sp|O74440|RPN8_SCHPO 26S proteasome regulatory subunit rpn8 OS=Schizosaccharomyces pombe GN=rpn8 PE=2 SV=1(91);	ENQEKISNNK	5	>sp|O14126|PRS6A_SCHPO 26S protease regulatory subunit 6A OS=Schizosaccharomyces pombe GN=tbp1 PE=2 SV=1(77);	138.0681
1126	16.8995	2171.9802	4	2172.0017	9.8974	0.2300	0.2300	0.0750	DRQEQR	1	>decoy_reverse_sp|Q9UT97|PSA5_SCHPO Decoy of Reverse of Probable proteasome subunit alpha type-5 OS=Schizosaccharomyces pombe GN=SPAC323.02c PE=1 SV=1(2);	FMTRSEYDR	1	>sp|Q9UT97|PSA5_SCHPO Probable proteasome subunit alpha type-5 OS=Schizosaccharomyces pombe GN=SPAC323.02c PE=1 SV=1(2);	138.0681
1128	16.9205	0	0	0	0	0	0	0	-	-	-	-	-	-	0
1129	16.9283	1970.1134	4	1970.1159	1.2688	1.0400	0.1000	0.3500	KLIR	1	>sp|O14250|PSA1_SCHPO Probable proteasome subunit alpha type-1 OS=Schizosaccharomyces pombe GN=SPAC6G10.04c PE=2 SV=1(62);	VSPTGQITSTSAR	1	>decoy_reverse_sp|Q10329|PSA7_SCHPO Decoy of Reverse of Probable proteasome subunit alpha type-7 OS=Schizosaccharomyces pombe GN=SPBC106.16 PE=2 SV=1(1);	138.0681
1132	16.9752	1835.8548	5	1835.8570	1.1963	0.7150	0.0950	0.2900	KATDDDR	1	>sp|Q9USQ9|PSB4_SCHPO Probable proteasome subunit beta type-4 OS=Schizosaccharomyces pombe GN=SPBC577.10 PE=2 SV=1(189);	EDCKSLK	4	>sp|O74894|PRS6B_SCHPO 26S protease regulatory subunit 6B homolog OS=Schizosaccharomyces pombe GN=rpt3 PE=2 SV=1(35);	138.0681
1133	16.9828	2271.0905	4	2271.0854	-2.2714	0.7700	0.0200	0.3500	MPFGNTHNK	1	>sp|P06732|KCRM_HUMAN Creatine kinase M-type OS=Homo sapiens GN=CKM PE=1 SV=2(1);	NKRGGDEWK	2	>decoy_reverse_sp|Q10335|RPN7_SCHPO Decoy of Reverse of Probable 26S proteasome regulatory subunit rpn7 OS=Schizosaccharomyces pombe GN=rpn7 PE=2 SV=1(222);	138.0681
1136	17.0293	2362.3157	5	2362.3041	-4.8930	1.2100	0.1300	0.1050	KSGR	1	>sp|Q10329|PSA7_SCHPO Probable proteasome subunit alpha type-7 OS=Schizosaccharomyces pombe GN=SPBC106.16 PE=2 SV=1(244);	FNSNAIAAVATKMVTLK	12	>decoy_reverse_sp|O74894|PRS6B_SCHPO Decoy of Reverse of 26S protease regulatory subunit 6B homolog OS=Schizosaccharomyces pombe GN=rpt3 PE=2 SV=1(204);	138.0681
1137	17.0372	2171.9790	4	2171.9640	-6.9116	0.2350	0.0050	0.0100	SGYDR	1	>sp|Q10329|PSA7_SCHPO Probable proteasome subunit alpha type-7 OS=Schizosaccharomyces pombe GN=SPBC106.16 PE=2 SV=1(2);	EKASKGSNDDEMK	2	>sp|O74762|RPN2_SCHPO 26S proteasome regulatory subunit rpn2 OS=Schizosaccharomyces pombe GN=rpn2 PE=1 SV=1(833);	138.0681
1139	17.0582	2455.2655	4	2455.2892	9.6483	0.4000	0.0950	0.1900	QEMK	1	>decoy_reverse_sp|O94444|RPN10_SCHPO Decoy of Reverse of 26S proteasome regulatory subunit rpn10 OS=Schizosaccharomyces pombe GN=rpn10 PE=1 SV=1(1);	VSGIRKHFEQVINEK	6	>sp|O74762|RPN2_SCHPO 26S proteasome regulatory subunit rpn2 OS=Schizosaccharomyces pombe GN=rpn2 PE=1 SV=1(694);	138.0681
1140	17.0662	2027.1367	5	2027.1262	-5.1903	1.1050	0.0150	0.4400	KGEK	1	>decoy_reverse_sp|Q9UTM3|RPN5_SCHPO Decoy of Reverse of 26S proteasome regulatory subunit rpn5 OS=Schizosaccharomyces pombe GN=rpn5a PE=1 SV=1(113);	LRKEVAEADIASK	3	>decoy_reverse_sp|Q9UUB6|UBLH2_SCHPO Decoy of Reverse of Ubiquitin carboxyl-terminal hydrolase 2 OS=Schizosaccharomyces pombe GN=uch2 PE=1 SV=1(54);	138.0681
1142	17.0872	2027.1351	4	2027.1414	3.1036	0.9400	0.0200	0.2250	KINVK	1	>sp|Q9UTM3|RPN5_SCHPO 26S proteasome regulatory subunit rpn5 OS=Schizosaccharomyces pombe GN=rpn5a PE=1 SV=1(196);	EWDSKLKDLR	5	>sp|O74445|PRS10_SCHPO Probable 26S protease subunit rpt4 OS=Schizosaccharomyces pombe GN=rpt4 PE=2 SV=2(24);	138.0681
1143	17.0950	2350.2410	5	2350.2644	9.9287	1.1650	0.0550	0.4150	IQKENR	3	>decoy_reverse_sp|O94444|RPN10_SCHPO Decoy of Reverse of 26S proteasome regulatory subunit rpn10 OS=Schizosaccharomyces pombe GN=rpn10 PE=1 SV=1(140);	DKPKYEPPVPTR	4	>sp|P36612|PRS4_SCHPO 26S protease regulatory subunit 4 homolog OS=Schizosaccharomyces pombe GN=mts2 PE=2 SV=1(30);	138.0681
1145	17.1157	2278.2077	4	2278.2024	-2.3340	1.1200	0.1050	0.2200	MSSKDISSK	1	>sp|P87048|RPN1_SCHPO 26S proteasome regulatory subunit rpn1 OS=Schizosaccharomyces pombe GN=rpn1 PE=1 SV=2(1);	NIKVIMATNR	3	>sp|P41836|PRS8_SCHPO 26S protease regulatory subunit 8 homolog OS=Schizosaccharomyces pombe GN=let1 PE=2 SV=1(287);	138.0681
1146	17.1237	2278.2101	3	2278.2314	9.3198	1.7400	0.0750	0.3600	MSSKDISSK	1	>sp|P87048|RPN1_SCHPO 26S proteasome regulatory subunit rpn1 OS=Schizosaccharomyces pombe GN=rpn1 PE=1 SV=2(1);	SRTLASLQKR	9	>decoy_reverse_sp|Q09720|PSB2_SCHPO Decoy of Reverse of Probable proteasome subunit beta type-2 OS=Schizosaccharomyces pombe GN=SPAC31A2.04c PE=2 SV=1(109);	138.0681
1147	17.1315	2350.2416	4	2350.2388	-1.2276	1.0450	0.0250	0.2350	DKKDQK	2	>decoy_reverse_sp|P36612|PRS4_SCHPO Decoy of Reverse of 26S protease regulatory subunit 4 homolog OS=Schizosaccharomyces pombe GN=mts2 PE=2 SV=1(423);	KELFDCLKIMR	8	>decoy_reverse_sp|Q09720|PSB2_SCHPO Decoy of Reverse of Probable proteasome subunit beta type-2 OS=Schizosaccharomyces pombe GN=SPAC31A2.04c PE=2 SV=1(33);	138.0681
1148	17.1393	2331.1227	4	2331.1090	-5.8759	0.9600	0.0200	0.2850	QDRGK	1	>decoy_reverse_sp|Q9Y7T8|PSB3_SCHPO Decoy of Reverse of Probable proteasome subunit beta type-3 OS=Schizosaccharomyces pombe GN=SPCC63.12c PE=2 SV=1(1);	GEKVEDAPENNSFR	3	>decoy_reverse_sp|Q9UTM3|RPN5_SCHPO Decoy of Reverse of 26S proteasome regulatory subunit rpn5 OS=Schizosaccharomyces pombe GN=rpn5a PE=1 SV=1(116);	138.0681
1148	17.1393	2331.1227	4	2331.1270	1.8222	0.9600	0.0200	0.3750	NEEEPTKK	7	>decoy_reverse_sp|O74762|RPN2_SCHPO Decoy of Reverse of 26S proteasome regulatory subunit rpn2 OS=Schizosaccharomyces pombe GN=rpn2 PE=1 SV=1(90);	ADYYYQAKAK	8	>decoy_reverse_sp|Q9US13|RPN9_SCHPO Decoy of Reverse of Probable 26S proteasome regulatory subunit rpn9 OS=Schizosaccharomyces pombe GN=rpn9 PE=2 SV=1(210);	138.0681
1149	17.1473	2027.1360	3	2027.1448	4.3537	0.8200	0.1000	0.2850	KLIR	1	>sp|O14250|PSA1_SCHPO Probable proteasome subunit alpha type-1 OS=Schizosaccharomyces pombe GN=SPAC6G10.04c PE=2 SV=1(62);	DTMNVDINAIKK	11	>sp|O43063|PSB6_SCHPO Probable proteasome subunit beta type-6 OS=Schizosaccharomyces pombe GN=SPBC4C3.10c PE=2 SV=1(17);	138.0681
1151	17.1680	2067.1216	3	2067.1397	8.7680	1.2500	0.6200	0.2400	ELLVKASK	5	>sp|Q9US13|RPN9_SCHPO Probable 26S proteasome regulatory subunit rpn9 OS=Schizosaccharomyces pombe GN=rpn9 PE=2 SV=1(142);	NHASIDKMK	7	>sp|P41878|RPN11_SCHPO 26S proteasome regulatory subunit rpn11 OS=Schizosaccharomyces pombe GN=rpn11 PE=1 SV=2(246);	138.0681
1152	17.1758	2323.0717	3	2323.0637	-3.4347	0.4550	0.1450	0.0750	MSQAR	1	>sp|O94517|PSA6_SCHPO Probable proteasome subunit alpha type-6 OS=Schizosaccharomyces pombe GN=SPBC646.16 PE=2 SV=1(1);	YQKPVDTEEENDK	3	>sp|O42931|PRS7_SCHPO 26S protease regulatory subunit 7 homolog OS=Schizosaccharomyces pombe GN=rpt1 PE=1 SV=2(12);	138.0681
1154	17.1960	2149.1640	4	2149.1564	-3.5402	0.9850	0.0200	0.0950	MSSKDISSK	4	>sp|P87048|RPN1_SCHPO 26S proteasome regulatory subunit rpn1 OS=Schizosaccharomyces pombe GN=rpn1 PE=1 SV=2(4);	LAHLSKHPK	6	>sp|P06732|KCRM_HUMAN Creatine kinase M-type OS=Homo sapiens GN=CKM PE=1 SV=2(304);	138.0681
1155	17.2040	1868.0253	3	1868.0301	2.5665	0.3150	0.0100	0.0000	TGLRM[15.99]ISLSYSRISLR	-1	>sp|O42897|RPN3_SCHPO Probable 26S proteasome regulatory subunit rpn3 OS=Schizosaccharomyces pombe GN=rpn3 PE=2 SV=2	-	-1	-	0
1156	17.2117	2100.0411	4	2100.0520	5.1926	0.7700	0.1650	0.1350	LAKR	3	>sp|O94444|RPN10_SCHPO 26S proteasome regulatory subunit rpn10 OS=Schizosaccharomyces pombe GN=rpn10 PE=1 SV=1(130);	EMIAAQGIDEEDR	1	>decoy_reverse_sp|O59770|PSA3_SCHPO Decoy of Reverse of Probable proteasome subunit alpha type-3 OS=Schizosaccharomyces pombe GN=SPCC1795.04c PE=1 SV=1(2);	138.0681
1158	17.2322	2067.1187	4	2067.1184	-0.1604	0.8450	0.0450	-0.0650	AQEEVKR	6	>sp|O74894|PRS6B_SCHPO 26S protease regulatory subunit 6B homolog OS=Schizosaccharomyces pombe GN=rpt3 PE=2 SV=1(49);	QRIQKENR	5	>decoy_reverse_sp|O94444|RPN10_SCHPO Decoy of Reverse of 26S proteasome regulatory subunit rpn10 OS=Schizosaccharomyces pombe GN=rpn10 PE=1 SV=1(140);	138.0681
1160	17.2525	2571.4317	4	2571.4279	-1.4703	1.1100	0.1550	0.3700	VLTLAMVKR	8	>decoy_reverse_sp|Q09841|PSB7_SCHPO Decoy of Reverse of Probable proteasome subunit beta type-7 OS=Schizosaccharomyces pombe GN=SPAC23D3.07 PE=2 SV=1(160);	LELKKANWCDK	5	>decoy_reverse_sp|P50524|RPN12_SCHPO Decoy of Reverse of 26S proteasome regulatory subunit rpn12 OS=Schizosaccharomyces pombe GN=rpn12 PE=1 SV=1(249);	138.0681
1162	17.2728	2266.1344	3	2266.1388	1.9452	0.4300	0.0200	-0.0750	SQARGFDR	1	>sp|O94517|PSA6_SCHPO Probable proteasome subunit alpha type-6 OS=Schizosaccharomyces pombe GN=SPBC646.16 PE=2 SV=1(2);	GGNMKEVFRR	5	>sp|P06732|KCRM_HUMAN Creatine kinase M-type OS=Homo sapiens GN=CKM PE=1 SV=2(247);	138.0681
1163	17.2807	2050.0908	4	2050.0846	-2.9802	0.8500	0.0100	0.1300	DTTKNK	4	>sp|Q09682|PSA4_SCHPO Probable proteasome subunit alpha type-4 OS=Schizosaccharomyces pombe GN=SPAC13C5.01c PE=2 SV=1(221);	YKSYLLQHR	2	>sp|O74445|PRS10_SCHPO Probable 26S protease subunit rpt4 OS=Schizosaccharomyces pombe GN=rpt4 PE=2 SV=2(12);	138.0681
1164	17.2887	1979.0562	3	1979.0614	2.6362	0.6500	0.0900	0.0000	INVKFFEK[156.08]EDVQSLK	-1	>sp|Q9UTM3|RPN5_SCHPO 26S proteasome regulatory subunit rpn5 OS=Schizosaccharomyces pombe GN=rpn5a PE=1 SV=1	-	-1	-	0
1165	17.2965	1848.0093	3	1848.0243	8.1292	0.7500	0.1150	0.2450	KYDK	1	>sp|O74445|PRS10_SCHPO Probable 26S protease subunit rpt4 OS=Schizosaccharomyces pombe GN=rpt4 PE=2 SV=2(38);	GVVALVEDKTK	9	>decoy_reverse_sp|Q9UT97|PSA5_SCHPO Decoy of Reverse of Probable proteasome subunit alpha type-5 OS=Schizosaccharomyces pombe GN=SPAC323.02c PE=1 SV=1(205);	138.0681
1166	17.3042	2205.0685	4	2205.0661	-1.0998	0.4200	0.0150	0.0000	VGDNTIVGAGGDISDYQQIQR	-1	>sp|Q9USQ9|PSB4_SCHPO Probable proteasome subunit beta type-4 OS=Schizosaccharomyces pombe GN=SPBC577.10 PE=2 SV=1	-	-1	-	0
1168	17.3247	2266.1328	4	2266.1440	4.9523	0.6150	0.0150	0.2750	FDSEKAGDR	5	>sp|O14126|PRS6A_SCHPO 26S protease regulatory subunit 6A OS=Schizosaccharomyces pombe GN=tbp1 PE=2 SV=1(299);	ATAIGKSSTAAK	6	>sp|O94579|PSA2_SCHPO Probable proteasome subunit alpha type-2 OS=Schizosaccharomyces pombe GN=SPCC1442.06 PE=2 SV=1(165);	138.0681
1169	17.3327	2112.1589	4	2112.1789	9.4795	1.0850	0.0900	0.4000	KREAEAAK	1	>decoy_reverse_sp|Q10329|PSA7_SCHPO Decoy of Reverse of Probable proteasome subunit alpha type-7 OS=Schizosaccharomyces pombe GN=SPBC106.16 PE=2 SV=1(17);	AELDKIGLSK	5	>decoy_reverse_sp|Q9US13|RPN9_SCHPO Decoy of Reverse of Probable 26S proteasome regulatory subunit rpn9 OS=Schizosaccharomyces pombe GN=rpn9 PE=2 SV=1(250);	138.0681
1170	17.3405	2015.0626	5	2015.0509	-5.8031	0.8750	0.0250	0.0850	SGYDR	1	>sp|Q10329|PSA7_SCHPO Probable proteasome subunit alpha type-7 OS=Schizosaccharomyces pombe GN=SPBC106.16 PE=2 SV=1(2);	ILEHKEIMLR	5	>decoy_reverse_sp|O74445|PRS10_SCHPO Decoy of Reverse of Probable 26S protease subunit rpt4 OS=Schizosaccharomyces pombe GN=rpt4 PE=2 SV=2(76);	138.0681
1171	17.3483	2055.0461	4	2055.0497	1.7108	0.5400	0.1800	0.0800	SRSYDSR	1	>sp|Q09682|PSA4_SCHPO Probable proteasome subunit alpha type-4 OS=Schizosaccharomyces pombe GN=SPAC13C5.01c PE=2 SV=1(2);	AKYASQKRP	7	>sp|Q9UUB6|UBLH2_SCHPO Ubiquitin carboxyl-terminal hydrolase 2 OS=Schizosaccharomyces pombe GN=uch2 PE=1 SV=1(298);	138.0681
1172	17.3563	2112.1604	3	2112.1789	8.7874	0.7050	0.0350	0.1250	ASLLK	1	>decoy_reverse_sp|Q9P7S2|RPN6_SCHPO Decoy of Reverse of Probable 26S proteasome regulatory subunit rpn6 OS=Schizosaccharomyces pombe GN=rpn6 PE=2 SV=1(2);	IKENQEKISNNK	7	>sp|O14126|PRS6A_SCHPO 26S protease regulatory subunit 6A OS=Schizosaccharomyces pombe GN=tbp1 PE=2 SV=1(77);	138.0681
1174	17.3765	0	0	0	0	0	0	0	-	-	-	-	-	-	0
1175	17.3843	2094.1482	4	2094.1585	4.8984	0.8750	0.0350	0.2450	KLQRLR	1	>decoy_reverse_sp|P06732|KCRM_HUMAN Decoy of Reverse of Creatine kinase M-type OS=Homo sapiens GN=CKM PE=1 SV=2(63);	QYTVGQGYTK	1	>decoy_reverse_sp|Q9USQ9|PSB4_SCHPO Decoy of Reverse of Probable proteasome subunit beta type-4 OS=Schizosaccharomyces pombe GN=SPBC577.10 PE=2 SV=1(1);	138.0681
1175	17.3843	2094.1482	4	2094.1645	7.7902	0.8750	0.0350	0.4200	STMLEKIK	6	>sp|O14126|PRS6A_SCHPO 26S protease regulatory subunit 6A OS=Schizosaccharomyces pombe GN=tbp1 PE=2 SV=1(70);	SSKVYISPK	3	>decoy_reverse_sp|O74440|RPN8_SCHPO Decoy of Reverse of 26S proteasome regulatory subunit rpn8 OS=Schizosaccharomyces pombe GN=rpn8 PE=2 SV=1(168);	138.0681
1176	17.3922	2015.0625	3	2015.0799	8.6476	0.8600	0.2150	0.1900	IINRDIGK	1	>decoy_reverse_sp|Q09720|PSB2_SCHPO Decoy of Reverse of Probable proteasome subunit beta type-2 OS=Schizosaccharomyces pombe GN=SPAC31A2.04c PE=2 SV=1(2);	GYSKPNER	4	>sp|Q09841|PSB7_SCHPO Probable proteasome subunit beta type-7 OS=Schizosaccharomyces pombe GN=SPAC23D3.07 PE=2 SV=1(226);	138.0681
1177	17.4002	1892.8743	4	1892.8614	-6.8229	0.5800	0.2350	0.2050	SGYDR	1	>sp|Q10329|PSA7_SCHPO Probable proteasome subunit alpha type-7 OS=Schizosaccharomyces pombe GN=SPBC106.16 PE=2 SV=1(2);	MPPKEDWEK	4	>sp|O42931|PRS7_SCHPO 26S protease regulatory subunit 7 homolog OS=Schizosaccharomyces pombe GN=rpt1 PE=1 SV=2(4);	138.0681
1178	17.4078	1855.9489	3	1855.9389	-5.3904	0.4700	0.1000	0.1050	MKDAVK	2	>sp|O59770|PSA3_SCHPO Probable proteasome subunit alpha type-3 OS=Schizosaccharomyces pombe GN=SPCC1795.04c PE=1 SV=1(186);	PPKEDWEK	3	>sp|O42931|PRS7_SCHPO 26S protease regulatory subunit 7 homolog OS=Schizosaccharomyces pombe GN=rpt1 PE=1 SV=2(4);	138.0681
1180	17.4273	2055.0469	3	2055.0595	6.1725	0.5750	0.1250	0.2550	KEVQEAR	1	>decoy_reverse_sp|O74894|PRS6B_SCHPO Decoy of Reverse of 26S protease regulatory subunit 6B homolog OS=Schizosaccharomyces pombe GN=rpt3 PE=2 SV=1(341);	KAQSGPDASAK	1	>sp|P36612|PRS4_SCHPO 26S protease regulatory subunit 4 homolog OS=Schizosaccharomyces pombe GN=mts2 PE=2 SV=1(45);	138.0681
1181	17.4352	2165.0729	4	2165.0687	-1.9546	0.6400	0.3850	0.0350	GSLEKNWK	5	>decoy_reverse_sp|Q10329|PSA7_SCHPO Decoy of Reverse of Probable proteasome subunit alpha type-7 OS=Schizosaccharomyces pombe GN=SPBC106.16 PE=2 SV=1(81);	MSQARGFDR	1	>sp|O94517|PSA6_SCHPO Probable proteasome subunit alpha type-6 OS=Schizosaccharomyces pombe GN=SPBC646.16 PE=2 SV=1(1);	138.0681
1182	17.4432	2112.1591	5	2112.1789	9.3807	1.0350	0.1000	0.0700	ASLLK	1	>decoy_reverse_sp|Q9P7S2|RPN6_SCHPO Decoy of Reverse of Probable 26S proteasome regulatory subunit rpn6 OS=Schizosaccharomyces pombe GN=rpn6 PE=2 SV=1(2);	IKENQEKISNNK	7	>sp|O14126|PRS6A_SCHPO 26S protease regulatory subunit 6A OS=Schizosaccharomyces pombe GN=tbp1 PE=2 SV=1(77);	138.0681
1183	17.4510	1852.0253	3	1852.0240	-0.7295	0.6900	0.0300	0.2250	KGEIR	1	>sp|O43063|PSB6_SCHPO Probable proteasome subunit beta type-6 OS=Schizosaccharomyces pombe GN=SPBC4C3.10c PE=2 SV=1(18);	IHAKSMAIDK	4	>sp|O42931|PRS7_SCHPO 26S protease regulatory subunit 7 homolog OS=Schizosaccharomyces pombe GN=rpt1 PE=1 SV=2(364);	138.0681
1184	17.4587	2409.3647	4	2409.3590	-2.3548	1.4250	0.3250	0.2000	AKIIDLR	2	>decoy_reverse_sp|Q10329|PSA7_SCHPO Decoy of Reverse of Probable proteasome subunit alpha type-7 OS=Schizosaccharomyces pombe GN=SPBC106.16 PE=2 SV=1(173);	IKENQEKISNNK	7	>sp|O14126|PRS6A_SCHPO 26S protease regulatory subunit 6A OS=Schizosaccharomyces pombe GN=tbp1 PE=2 SV=1(77);	138.0681
1186	17.4782	1870.0311	4	1870.0345	1.8261	0.9900	0.1150	0.3400	KDKPK	3	>sp|P36612|PRS4_SCHPO 26S protease regulatory subunit 4 homolog OS=Schizosaccharomyces pombe GN=mts2 PE=2 SV=1(28);	MKDAVKEAAR	2	>sp|O59770|PSA3_SCHPO Probable proteasome subunit alpha type-3 OS=Schizosaccharomyces pombe GN=SPCC1795.04c PE=1 SV=1(186);	138.0681
1187	17.4860	2165.0745	3	2165.0640	-4.8771	0.4000	0.0400	-0.0250	FPTDDDDK	1	>sp|P00761|TRYP_PIG Trypsin OS=Sus scrofa PE=1 SV=1(1);	FGNRDLVKK	8	>sp|O74445|PRS10_SCHPO Probable 26S protease subunit rpt4 OS=Schizosaccharomyces pombe GN=rpt4 PE=2 SV=2(37);	138.0681
1188	17.4940	1497.9028	3	1497.9143	7.6951	1.2300	0.4200	0.2450	KRR	1	>decoy_reverse_sp|P36612|PRS4_SCHPO Decoy of Reverse of 26S protease regulatory subunit 4 homolog OS=Schizosaccharomyces pombe GN=mts2 PE=2 SV=1(406);	KEKWIAK	1	>decoy_reverse_sp|Q9P7S2|RPN6_SCHPO Decoy of Reverse of Probable 26S proteasome regulatory subunit rpn6 OS=Schizosaccharomyces pombe GN=rpn6 PE=2 SV=1(303);	138.0681
1189	17.5015	2038.0178	4	2038.0379	9.8637	0.6450	0.3550	0.0400	KDQK	1	>decoy_reverse_sp|P36612|PRS4_SCHPO Decoy of Reverse of 26S protease regulatory subunit 4 homolog OS=Schizosaccharomyces pombe GN=mts2 PE=2 SV=1(424);>sp|P36612|PRS4_SCHPO 26S protease regulatory subunit 4 homolog OS=Schizosaccharomyces pombe GN=mts2 PE=2 SV=1(22);	CFGIKFDIMPR	5	>decoy_reverse_sp|Q09720|PSB2_SCHPO Decoy of Reverse of Probable proteasome subunit beta type-2 OS=Schizosaccharomyces pombe GN=SPAC31A2.04c PE=2 SV=1(18);	138.0681
1190	17.5093	1966.9827	3	1966.9669	-8.0189	0.1800	0.1150	0.0350	EKASFAR	2	>sp|P50524|RPN12_SCHPO 26S proteasome regulatory subunit rpn12 OS=Schizosaccharomyces pombe GN=rpn12 PE=1 SV=1(46);	TIDNAETMK	1	>decoy_reverse_sp|P87048|RPN1_SCHPO Decoy of Reverse of 26S proteasome regulatory subunit rpn1 OS=Schizosaccharomyces pombe GN=rpn1 PE=1 SV=2(2);	138.0681
1192	17.5285	1870.0314	3	1870.0410	5.1356	0.9500	0.2100	0.1300	LDVAKR	5	>decoy_reverse_sp|O74445|PRS10_SCHPO Decoy of Reverse of Probable 26S protease subunit rpt4 OS=Schizosaccharomyces pombe GN=rpt4 PE=2 SV=2(17);	KLEETDVAK	1	>decoy_reverse_sp|O42931|PRS7_SCHPO Decoy of Reverse of 26S protease regulatory subunit 7 homolog OS=Schizosaccharomyces pombe GN=rpt1 PE=1 SV=2(380);	138.0681
1193	17.5363	1853.0040	4	1853.0185	7.8618	0.7550	0.1600	0.2250	ELKK	3	>decoy_reverse_sp|P06732|KCRM_HUMAN Decoy of Reverse of Creatine kinase M-type OS=Homo sapiens GN=CKM PE=1 SV=2(16);	YEVGAEYIKK	9	>sp|O42897|RPN3_SCHPO Probable 26S proteasome regulatory subunit rpn3 OS=Schizosaccharomyces pombe GN=rpn3 PE=2 SV=2(151);	138.0681
1194	17.5440	2126.1373	4	2126.1483	5.1720	1.2650	0.1300	0.3850	WAIKEKR	6	>sp|Q9P7S2|RPN6_SCHPO Probable 26S proteasome regulatory subunit rpn6 OS=Schizosaccharomyces pombe GN=rpn6 PE=2 SV=1(119);	GSDAAPQASKK	10	>decoy_reverse_sp|P36612|PRS4_SCHPO Decoy of Reverse of 26S protease regulatory subunit 4 homolog OS=Schizosaccharomyces pombe GN=mts2 PE=2 SV=1(404);	138.0681
1195	17.5520	2070.1994	3	2070.1796	-9.5550	0.7750	0.0600	0.1150	SAKGTKR	6	>sp|O74440|RPN8_SCHPO 26S proteasome regulatory subunit rpn8 OS=Schizosaccharomyces pombe GN=rpn8 PE=2 SV=1(39);	SVQPTAKTVQK	7	>sp|O74762|RPN2_SCHPO 26S proteasome regulatory subunit rpn2 OS=Schizosaccharomyces pombe GN=rpn2 PE=1 SV=1(806);	138.0681
1197	17.5707	2291.2290	4	2291.2306	0.7248	1.1700	0.0050	0.1050	YDKKDLVR	3	>decoy_reverse_sp|O74445|PRS10_SCHPO Decoy of Reverse of Probable 26S protease subunit rpt4 OS=Schizosaccharomyces pombe GN=rpt4 PE=2 SV=2(351);	MKDAVKEAAR	6	>sp|O59770|PSA3_SCHPO Probable proteasome subunit alpha type-3 OS=Schizosaccharomyces pombe GN=SPCC1795.04c PE=1 SV=1(190);	138.0681
1198	17.5763	2291.2331	3	2291.2160	-7.4274	1.2800	0.0100	0.1050	KIDK	1	>decoy_reverse_sp|O74762|RPN2_SCHPO Decoy of Reverse of 26S proteasome regulatory subunit rpn2 OS=Schizosaccharomyces pombe GN=rpn2 PE=1 SV=1(119);	EYLEKNWKEGLSR	8	>sp|Q10329|PSA7_SCHPO Probable proteasome subunit alpha type-7 OS=Schizosaccharomyces pombe GN=SPBC106.16 PE=2 SV=1(179);	138.0681
1199	17.5840	2344.1417	4	2344.1586	7.2007	0.6750	0.2150	0.2950	ENEQKIK	5	>decoy_reverse_sp|O14126|PRS6A_SCHPO Decoy of Reverse of 26S protease regulatory subunit 6A OS=Schizosaccharomyces pombe GN=tbp1 PE=2 SV=1(367);	YQKDEEWPPK	3	>decoy_reverse_sp|O42931|PRS7_SCHPO Decoy of Reverse of 26S protease regulatory subunit 7 homolog OS=Schizosaccharomyces pombe GN=rpt1 PE=1 SV=2(430);	138.0681
1200	17.5920	2033.0433	4	2033.0363	-3.4248	0.6050	0.0700	0.2950	DRQEQR	1	>decoy_reverse_sp|Q9UT97|PSA5_SCHPO Decoy of Reverse of Probable proteasome subunit alpha type-5 OS=Schizosaccharomyces pombe GN=SPAC323.02c PE=1 SV=1(2);	VVDKCFGIK	4	>decoy_reverse_sp|Q09720|PSB2_SCHPO Decoy of Reverse of Probable proteasome subunit beta type-2 OS=Schizosaccharomyces pombe GN=SPAC31A2.04c PE=2 SV=1(13);	138.0681
1202	17.6100	2100.0852	3	2100.0810	-1.9765	1.8900	0.2750	0.3650	KSGR	1	>sp|Q10329|PSA7_SCHPO Probable proteasome subunit alpha type-7 OS=Schizosaccharomyces pombe GN=SPBC106.16 PE=2 SV=1(244);	EIQDEKEAEAARK	6	>sp|Q10329|PSA7_SCHPO Probable proteasome subunit alpha type-7 OS=Schizosaccharomyces pombe GN=SPBC106.16 PE=2 SV=1(236);	138.0681
1203	17.6180	2321.2069	4	2321.2266	8.4901	1.5500	0.0200	0.5750	WAIKEKR	6	>sp|Q9P7S2|RPN6_SCHPO Probable 26S proteasome regulatory subunit rpn6 OS=Schizosaccharomyces pombe GN=rpn6 PE=2 SV=1(119);	KYDKTEDDIK	1	>sp|O74445|PRS10_SCHPO Probable 26S protease subunit rpt4 OS=Schizosaccharomyces pombe GN=rpt4 PE=2 SV=2(38);	138.0681
1204	17.6258	2082.0737	4	2082.0819	3.9145	0.6600	0.0100	0.1300	KLWK	1	>sp|Q9US13|RPN9_SCHPO Probable 26S proteasome regulatory subunit rpn9 OS=Schizosaccharomyces pombe GN=rpn9 PE=2 SV=1(38);	MKSLSEQYTER	2	>sp|P41878|RPN11_SCHPO 26S proteasome regulatory subunit rpn11 OS=Schizosaccharomyces pombe GN=rpn11 PE=1 SV=2(248);	138.0681
1205	17.6338	2178.1456	4	2178.1419	-1.6903	1.0400	0.1000	0.1000	ASKVLELR	3	>decoy_reverse_sp|Q9US13|RPN9_SCHPO Decoy of Reverse of Probable 26S proteasome regulatory subunit rpn9 OS=Schizosaccharomyces pombe GN=rpn9 PE=2 SV=1(240);	YDKTEDDIK	3	>sp|O74445|PRS10_SCHPO Probable 26S protease subunit rpt4 OS=Schizosaccharomyces pombe GN=rpt4 PE=2 SV=2(41);	138.0681
1206	17.6417	2152.9965	4	2152.9842	-5.7357	0.3200	0.3200	0.0200	KCIK	1	>decoy_reverse_sp|Q9Y7T8|PSB3_SCHPO Decoy of Reverse of Probable proteasome subunit beta type-3 OS=Schizosaccharomyces pombe GN=SPCC63.12c PE=2 SV=1(9);	NSSSDMAYTSMFK	1	>decoy_reverse_sp|O42931|PRS7_SCHPO Decoy of Reverse of 26S protease regulatory subunit 7 homolog OS=Schizosaccharomyces pombe GN=rpt1 PE=1 SV=2(1);	138.0681
1208	17.6592	2291.2315	5	2291.2446	5.7084	0.8300	0.0800	0.2300	DKLVLK	2	>decoy_reverse_sp|Q9UUB6|UBLH2_SCHPO Decoy of Reverse of Ubiquitin carboxyl-terminal hydrolase 2 OS=Schizosaccharomyces pombe GN=uch2 PE=1 SV=1(26);	GDSGEMSLQKLFK	13	>sp|P41836|PRS8_SCHPO 26S protease regulatory subunit 8 homolog OS=Schizosaccharomyces pombe GN=let1 PE=2 SV=1(403);	138.0681
1209	17.6650	2344.1482	3	2344.1620	5.8732	0.4950	0.0300	0.0600	EWDSKLK	5	>sp|O74445|PRS10_SCHPO Probable 26S protease subunit rpt4 OS=Schizosaccharomyces pombe GN=rpt4 PE=2 SV=2(24);	GQSIDDMIPAQK	12	>sp|P06732|KCRM_HUMAN Creatine kinase M-type OS=Homo sapiens GN=CKM PE=1 SV=2(381);	138.0681
1210	17.6728	1857.9565	3	1857.9440	-6.7520	0.5650	0.0500	0.1900	TMGKNK	4	>sp|P41836|PRS8_SCHPO 26S protease regulatory subunit 8 homolog OS=Schizosaccharomyces pombe GN=let1 PE=2 SV=1(78);	NHASIDKMK	7	>sp|P41878|RPN11_SCHPO 26S proteasome regulatory subunit rpn11 OS=Schizosaccharomyces pombe GN=rpn11 PE=1 SV=2(246);	138.0681
1211	17.6805	2100.0835	5	2100.0785	-2.3922	0.9700	0.2100	0.1400	AVEKLMSR	4	>decoy_reverse_sp|O14250|PSA1_SCHPO Decoy of Reverse of Probable proteasome subunit alpha type-1 OS=Schizosaccharomyces pombe GN=SPAC6G10.04c PE=2 SV=1(162);	TPDKGYGHR	4	>decoy_reverse_sp|P06732|KCRM_HUMAN Decoy of Reverse of Creatine kinase M-type OS=Homo sapiens GN=CKM PE=1 SV=2(281);	138.0681
1212	17.6883	1857.9557	4	1857.9618	3.2843	1.1400	0.0500	0.1950	TMTEKAR	5	>sp|Q10335|RPN7_SCHPO Probable 26S proteasome regulatory subunit rpn7 OS=Schizosaccharomyces pombe GN=rpn7 PE=2 SV=1(16);	QPEDKLR	5	>decoy_reverse_sp|P36612|PRS4_SCHPO Decoy of Reverse of 26S protease regulatory subunit 4 homolog OS=Schizosaccharomyces pombe GN=mts2 PE=2 SV=1(356);	138.0681
1214	17.7057	2100.0815	4	2100.0810	-0.2573	2.1150	0.2300	0.3400	KKSGR	1	>sp|Q10329|PSA7_SCHPO Probable proteasome subunit alpha type-7 OS=Schizosaccharomyces pombe GN=SPBC106.16 PE=2 SV=1(243);	EIQDEKEAEAAR	6	>sp|Q10329|PSA7_SCHPO Probable proteasome subunit alpha type-7 OS=Schizosaccharomyces pombe GN=SPBC106.16 PE=2 SV=1(236);	138.0681
1215	17.7108	2279.1574	4	2279.1532	-1.8429	1.2950	0.0200	0.3750	IKENQEK	2	>sp|O14126|PRS6A_SCHPO 26S protease regulatory subunit 6A OS=Schizosaccharomyces pombe GN=tbp1 PE=2 SV=1(72);	KYDKTEDDIK	1	>sp|O74445|PRS10_SCHPO Probable 26S protease subunit rpt4 OS=Schizosaccharomyces pombe GN=rpt4 PE=2 SV=2(38);	138.0681
1216	17.7178	0	0	0	0	0	0	0	-	-	-	-	-	-	0
1217	17.7257	2032.0416	3	2032.0510	4.5801	0.9750	0.0850	0.1900	IKENQEK	2	>sp|O14126|PRS6A_SCHPO 26S protease regulatory subunit 6A OS=Schizosaccharomyces pombe GN=tbp1 PE=2 SV=1(72);	KSLKDECK	4	>decoy_reverse_sp|O74894|PRS6B_SCHPO Decoy of Reverse of 26S protease regulatory subunit 6B homolog OS=Schizosaccharomyces pombe GN=rpt3 PE=2 SV=1(355);	138.0681
1218	17.7335	2152.9989	3	2152.9842	-6.8338	0.2250	0.1000	0.0550	KCIK	1	>decoy_reverse_sp|Q9Y7T8|PSB3_SCHPO Decoy of Reverse of Probable proteasome subunit beta type-3 OS=Schizosaccharomyces pombe GN=SPCC63.12c PE=2 SV=1(9);	NSSSDMAYTSMFK	1	>decoy_reverse_sp|O42931|PRS7_SCHPO Decoy of Reverse of 26S protease regulatory subunit 7 homolog OS=Schizosaccharomyces pombe GN=rpt1 PE=1 SV=2(1);	138.0681
1220	17.7510	2279.1581	3	2279.1532	-2.1735	2.6900	0.2050	0.4300	IKENQEK	2	>sp|O14126|PRS6A_SCHPO 26S protease regulatory subunit 6A OS=Schizosaccharomyces pombe GN=tbp1 PE=2 SV=1(72);	KYDKTEDDIK	1	>sp|O74445|PRS10_SCHPO Probable 26S protease subunit rpt4 OS=Schizosaccharomyces pombe GN=rpt4 PE=2 SV=2(38);	138.0681
1221	17.7588	2279.1570	5	2279.1532	-1.6655	0.9400	0.0000	0.3200	IKENQEK	2	>sp|O14126|PRS6A_SCHPO 26S protease regulatory subunit 6A OS=Schizosaccharomyces pombe GN=tbp1 PE=2 SV=1(72);	KYDKTEDDIK	1	>sp|O74445|PRS10_SCHPO Probable 26S protease subunit rpt4 OS=Schizosaccharomyces pombe GN=rpt4 PE=2 SV=2(38);	138.0681
1222	17.7668	2178.1489	3	2178.1419	-3.2063	1.1800	0.2750	0.1650	ASKVLELR	3	>decoy_reverse_sp|Q9US13|RPN9_SCHPO Decoy of Reverse of Probable 26S proteasome regulatory subunit rpn9 OS=Schizosaccharomyces pombe GN=rpn9 PE=2 SV=1(240);	YDKTEDDIK	3	>sp|O74445|PRS10_SCHPO Probable 26S protease subunit rpt4 OS=Schizosaccharomyces pombe GN=rpt4 PE=2 SV=2(41);	138.0681
1223	17.7748	2068.0006	4	2068.0049	2.0592	0.5150	0.0550	0.1300	SLKR	3	>sp|O74894|PRS6B_SCHPO 26S protease regulatory subunit 6B homolog OS=Schizosaccharomyces pombe GN=rpt3 PE=2 SV=1(38);	KMSAQSCACMVR	1	>sp|Q9UQY2|PSB1_SCHPO Probable proteasome subunit beta type-1 OS=Schizosaccharomyces pombe GN=pam1 PE=2 SV=1(86);	138.0681
1224	17.7827	1840.9275	3	1840.9206	-3.7309	0.7400	0.0050	0.2400	KAFGR	1	>decoy_reverse_sp|Q10335|RPN7_SCHPO Decoy of Reverse of Probable 26S proteasome regulatory subunit rpn7 OS=Schizosaccharomyces pombe GN=rpn7 PE=2 SV=1(2);	IEDTDKYDK	6	>decoy_reverse_sp|O74445|PRS10_SCHPO Decoy of Reverse of Probable 26S protease subunit rpt4 OS=Schizosaccharomyces pombe GN=rpt4 PE=2 SV=2(348);	138.0681
1226	17.8003	2332.0694	4	2332.0901	8.8494	0.4450	0.0650	0.0100	GAFKV	4	>sp|Q10335|RPN7_SCHPO Probable 26S proteasome regulatory subunit rpn7 OS=Schizosaccharomyces pombe GN=rpn7 PE=2 SV=1(408);	SIMEYNGGSCVAMAGK	1	>sp|Q9Y7T8|PSB3_SCHPO Probable proteasome subunit beta type-3 OS=Schizosaccharomyces pombe GN=SPCC63.12c PE=2 SV=1(2);	138.0681
1227	17.8083	2166.0735	3	2166.0621	-5.2742	0.9650	0.0150	0.0900	KEEMVMLK	1	>decoy_reverse_sp|P06732|KCRM_HUMAN Decoy of Reverse of Creatine kinase M-type OS=Homo sapiens GN=CKM PE=1 SV=2(17);	TIDNAETMK	1	>decoy_reverse_sp|P87048|RPN1_SCHPO Decoy of Reverse of 26S proteasome regulatory subunit rpn1 OS=Schizosaccharomyces pombe GN=rpn1 PE=1 SV=2(2);	138.0681
1228	17.8163	2166.0718	4	2166.0547	-7.9002	0.8900	0.2050	0.0150	MATTVK	1	>sp|O43063|PSB6_SCHPO Probable proteasome subunit beta type-6 OS=Schizosaccharomyces pombe GN=SPBC4C3.10c PE=2 SV=1(1);	GSNDDEMKIDKK	11	>sp|O74762|RPN2_SCHPO 26S proteasome regulatory subunit rpn2 OS=Schizosaccharomyces pombe GN=rpn2 PE=1 SV=1(847);	138.0681
1229	17.8242	2332.0718	3	2332.0901	7.8204	0.1000	0.1000	0.0100	GAFKV	4	>sp|Q10335|RPN7_SCHPO Probable 26S proteasome regulatory subunit rpn7 OS=Schizosaccharomyces pombe GN=rpn7 PE=2 SV=1(408);	SIMEYNGGSCVAMAGK	1	>sp|Q9Y7T8|PSB3_SCHPO Probable proteasome subunit beta type-3 OS=Schizosaccharomyces pombe GN=SPCC63.12c PE=2 SV=1(2);	138.0681
1230	17.8320	2054.0109	3	2054.0108	-0.0504	0.5000	0.1200	0.0350	DYDLVR	1	>decoy_reverse_sp|O94579|PSA2_SCHPO Decoy of Reverse of Probable proteasome subunit alpha type-2 OS=Schizosaccharomyces pombe GN=SPCC1442.06 PE=2 SV=1(2);	NWKEEYLR	3	>decoy_reverse_sp|Q10329|PSA7_SCHPO Decoy of Reverse of Probable proteasome subunit alpha type-7 OS=Schizosaccharomyces pombe GN=SPBC106.16 PE=2 SV=1(84);	138.0681
1232	17.8503	2332.0707	5	2332.0827	5.1313	0.8250	0.0850	0.2500	QEMKK	4	>decoy_reverse_sp|O94444|RPN10_SCHPO Decoy of Reverse of 26S proteasome regulatory subunit rpn10 OS=Schizosaccharomyces pombe GN=rpn10 PE=1 SV=1(4);	NKADYYTNICDR	2	>sp|Q10335|RPN7_SCHPO Probable 26S proteasome regulatory subunit rpn7 OS=Schizosaccharomyces pombe GN=rpn7 PE=2 SV=1(118);	138.0681
1233	17.8582	1474.7566	3	1474.7627	4.0864	0.3700	0.0300	0.0450	QDRGK	1	>decoy_reverse_sp|Q9Y7T8|PSB3_SCHPO Decoy of Reverse of Probable proteasome subunit beta type-3 OS=Schizosaccharomyces pombe GN=SPCC63.12c PE=2 SV=1(1);	KTTEEK	1	>sp|O74762|RPN2_SCHPO 26S proteasome regulatory subunit rpn2 OS=Schizosaccharomyces pombe GN=rpn2 PE=1 SV=1(848);	138.0681
1234	17.8655	2019.9669	3	2019.9861	9.4666	0.2350	0.0800	0.0550	AQEEVKR	6	>sp|O74894|PRS6B_SCHPO 26S protease regulatory subunit 6B homolog OS=Schizosaccharomyces pombe GN=rpt3 PE=2 SV=1(49);	DAGKDEFSR	4	>decoy_reverse_sp|O14126|PRS6A_SCHPO Decoy of Reverse of 26S protease regulatory subunit 6A OS=Schizosaccharomyces pombe GN=tbp1 PE=2 SV=1(140);	138.0681
1235	17.8735	1125.5204	3	1125.5189	-1.2956	0.6650	0.2950	0.0000	YDKTEDDIK	-1	>sp|O74445|PRS10_SCHPO Probable 26S protease subunit rpt4 OS=Schizosaccharomyces pombe GN=rpt4 PE=2 SV=2	-	-1	-	0
1237	17.8910	2348.2493	4	2348.2409	-3.6122	0.9650	0.0100	0.1600	VVKGNQK	3	>sp|O42931|PRS7_SCHPO 26S protease regulatory subunit 7 homolog OS=Schizosaccharomyces pombe GN=rpt1 PE=1 SV=2(422);	GDSGEMSLQKLFK	13	>sp|P41836|PRS8_SCHPO 26S protease regulatory subunit 8 homolog OS=Schizosaccharomyces pombe GN=let1 PE=2 SV=1(403);	138.0681
1238	17.8988	2348.2512	5	2348.2586	3.1630	1.4350	0.0450	0.2350	IDKK	3	>sp|O74762|RPN2_SCHPO 26S proteasome regulatory subunit rpn2 OS=Schizosaccharomyces pombe GN=rpn2 PE=1 SV=1(847);	VSGSELVQKYIGEGSR	9	>sp|P41836|PRS8_SCHPO 26S protease regulatory subunit 8 homolog OS=Schizosaccharomyces pombe GN=let1 PE=2 SV=1(218);	138.0681
1240	17.9172	1638.8485	3	1638.8439	-2.7980	0.3350	0.1000	0.0500	MFR	1	>sp|O14250|PSA1_SCHPO Probable proteasome subunit alpha type-1 OS=Schizosaccharomyces pombe GN=SPAC6G10.04c PE=2 SV=1(1);	SAELYKNPK	6	>sp|O74762|RPN2_SCHPO 26S proteasome regulatory subunit rpn2 OS=Schizosaccharomyces pombe GN=rpn2 PE=1 SV=1(127);	138.0681
1242	17.9357	2295.1528	3	2295.1633	4.5857	1.5400	0.3700	0.0600	YKLHSEK	2	>decoy_reverse_sp|P87048|RPN1_SCHPO Decoy of Reverse of 26S proteasome regulatory subunit rpn1 OS=Schizosaccharomyces pombe GN=rpn1 PE=1 SV=2(748);	KYDKTEDDIK	1	>sp|O74445|PRS10_SCHPO Probable 26S protease subunit rpt4 OS=Schizosaccharomyces pombe GN=rpt4 PE=2 SV=2(38);	138.0681
1243	17.9435	1638.8487	4	1638.8616	7.8794	0.2950	0.1800	0.0150	ESLQR	1	>sp|P41878|RPN11_SCHPO 26S proteasome regulatory subunit rpn11 OS=Schizosaccharomyces pombe GN=rpn11 PE=1 SV=2(2);	YFATLQK	1	>decoy_reverse_sp|O14126|PRS6A_SCHPO Decoy of Reverse of 26S protease regulatory subunit 6A OS=Schizosaccharomyces pombe GN=tbp1 PE=2 SV=1(1);	138.0681
1244	17.9510	2311.1437	5	2311.1616	7.7622	1.0500	0.0150	0.4600	KTTEEK	1	>sp|O74762|RPN2_SCHPO 26S proteasome regulatory subunit rpn2 OS=Schizosaccharomyces pombe GN=rpn2 PE=1 SV=1(848);	GDSGEMSLQKLFK	13	>sp|P41836|PRS8_SCHPO 26S protease regulatory subunit 8 homolog OS=Schizosaccharomyces pombe GN=let1 PE=2 SV=1(403);	138.0681
1245	17.9590	0	0	0	0	0	0	0	-	-	-	-	-	-	0
1247	17.9778	1620.8390	4	1620.8405	0.9607	0.5500	0.1650	0.0800	KCIK	1	>decoy_reverse_sp|Q9Y7T8|PSB3_SCHPO Decoy of Reverse of Probable proteasome subunit beta type-3 OS=Schizosaccharomyces pombe GN=SPCC63.12c PE=2 SV=1(9);	SQARGFDR	1	>sp|O94517|PSA6_SCHPO Probable proteasome subunit alpha type-6 OS=Schizosaccharomyces pombe GN=SPBC646.16 PE=2 SV=1(2);	138.0681
1250	18.0217	3249.5433	4	3249.5344	-2.7472	1.1800	0.0500	0.5550	SPSGNDALNDKK	11	>sp|P87048|RPN1_SCHPO 26S proteasome regulatory subunit rpn1 OS=Schizosaccharomyces pombe GN=rpn1 PE=1 SV=2(20);	GTKTSETNDRNSTNNTK	3	>sp|P87048|RPN1_SCHPO 26S proteasome regulatory subunit rpn1 OS=Schizosaccharomyces pombe GN=rpn1 PE=1 SV=2(24);	138.0681
1251	18.0295	3249.5403	5	3249.5471	2.1165	1.1550	0.0250	0.2000	LLKPR	3	>sp|O59770|PSA3_SCHPO Probable proteasome subunit alpha type-3 OS=Schizosaccharomyces pombe GN=SPCC1795.04c PE=1 SV=1(59);	DQKKFDSGGGDNGANNQFAGNQSM	4	>decoy_reverse_sp|P36612|PRS4_SCHPO Decoy of Reverse of 26S protease regulatory subunit 4 homolog OS=Schizosaccharomyces pombe GN=mts2 PE=2 SV=1(428);	138.0681
1253	18.0495	2336.1786	4	2336.1793	0.2965	0.8300	0.0200	0.1950	SSCKIVFR	4	>decoy_reverse_sp|O74445|PRS10_SCHPO Decoy of Reverse of Probable 26S protease subunit rpt4 OS=Schizosaccharomyces pombe GN=rpt4 PE=2 SV=2(318);	SNNIKENEQK	5	>decoy_reverse_sp|O14126|PRS6A_SCHPO Decoy of Reverse of 26S protease regulatory subunit 6A OS=Schizosaccharomyces pombe GN=tbp1 PE=2 SV=1(362);	138.0681
1255	18.0697	2336.1811	3	2336.1998	7.9905	0.7700	0.0600	0.1050	AELDKIGLSK	5	>decoy_reverse_sp|Q9US13|RPN9_SCHPO Decoy of Reverse of Probable 26S proteasome regulatory subunit rpn9 OS=Schizosaccharomyces pombe GN=rpn9 PE=2 SV=1(250);	YDKTEDDIK	3	>sp|O74445|PRS10_SCHPO Probable 26S protease subunit rpt4 OS=Schizosaccharomyces pombe GN=rpt4 PE=2 SV=2(41);	138.0681
1257	18.0897	2765.3538	4	2765.3329	-7.5435	1.0900	0.0400	0.3700	KANWCDKR	7	>decoy_reverse_sp|P50524|RPN12_SCHPO Decoy of Reverse of 26S proteasome regulatory subunit rpn12 OS=Schizosaccharomyces pombe GN=rpn12 PE=1 SV=1(255);	STELFKNEEEPTK	6	>decoy_reverse_sp|O74762|RPN2_SCHPO Decoy of Reverse of 26S proteasome regulatory subunit rpn2 OS=Schizosaccharomyces pombe GN=rpn2 PE=1 SV=1(83);	138.0681
1260	18.1343	0	0	0	0	0	0	0	-	-	-	-	-	-	0
1261	18.1422	2753.2788	4	2753.2853	2.3443	0.8150	0.0450	0.3100	KATDDDRWK	1	>sp|Q9USQ9|PSB4_SCHPO Probable proteasome subunit beta type-4 OS=Schizosaccharomyces pombe GN=SPBC577.10 PE=2 SV=1(189);	MEQKPEVDYSEK	1	>sp|Q9UTM3|RPN5_SCHPO 26S proteasome regulatory subunit rpn5 OS=Schizosaccharomyces pombe GN=rpn5a PE=1 SV=1(1);	138.0681
1264	18.1893	2753.2775	5	2753.2846	2.5859	0.8150	0.1750	0.2000	TIDNAETMKK	1	>decoy_reverse_sp|P87048|RPN1_SCHPO Decoy of Reverse of 26S proteasome regulatory subunit rpn1 OS=Schizosaccharomyces pombe GN=rpn1 PE=1 SV=2(2);	EDMGSNDKASKER	11	>decoy_reverse_sp|O74762|RPN2_SCHPO Decoy of Reverse of 26S proteasome regulatory subunit rpn2 OS=Schizosaccharomyces pombe GN=rpn2 PE=1 SV=1(133);	138.0681
1265	18.1972	2620.1970	3	2620.1896	-2.8245	0.3050	0.0800	0.0200	MPFGNTHNK	1	>sp|P06732|KCRM_HUMAN Creatine kinase M-type OS=Homo sapiens GN=CKM PE=1 SV=2(1);	EKASKGSNDDEMK	5	>sp|O74762|RPN2_SCHPO 26S proteasome regulatory subunit rpn2 OS=Schizosaccharomyces pombe GN=rpn2 PE=1 SV=1(836);	138.0681
1267	18.2175	2505.1722	4	2505.1919	7.8542	0.1600	0.1600	0.0100	KPIGATWK	1	>decoy_reverse_sp|O94517|PSA6_SCHPO Decoy of Reverse of Probable proteasome subunit alpha type-6 OS=Schizosaccharomyces pombe GN=SPBC646.16 PE=2 SV=1(66);	NSSSDMAYTSMFK	1	>decoy_reverse_sp|O42931|PRS7_SCHPO Decoy of Reverse of 26S protease regulatory subunit 7 homolog OS=Schizosaccharomyces pombe GN=rpt1 PE=1 SV=2(1);	138.0681
1268	18.2253	0	0	0	0	0	0	0	-	-	-	-	-	-	0
1269	18.2325	2898.3764	4	2898.3772	0.2494	0.7750	0.2850	0.3700	DTTKNKMVCK	6	>sp|Q09682|PSA4_SCHPO Probable proteasome subunit alpha type-4 OS=Schizosaccharomyces pombe GN=SPAC13C5.01c PE=2 SV=1(223);	ASKGSNDDEMKIDK	3	>sp|O74762|RPN2_SCHPO 26S proteasome regulatory subunit rpn2 OS=Schizosaccharomyces pombe GN=rpn2 PE=1 SV=1(836);	138.0681
1269	18.2325	2898.3764	4	2898.3772	0.2494	0.7750	0.2850	0.3700	DTTKNKMVCK	6	>sp|Q09682|PSA4_SCHPO Probable proteasome subunit alpha type-4 OS=Schizosaccharomyces pombe GN=SPAC13C5.01c PE=2 SV=1(223);	ASKGSNDDEMKIDK	11	>sp|O74762|RPN2_SCHPO 26S proteasome regulatory subunit rpn2 OS=Schizosaccharomyces pombe GN=rpn2 PE=1 SV=1(844);	138.0681
1271	18.2522	0	0	0	0	0	0	0	-	-	-	-	-	-	0
1272	18.2598	0	0	0	0	0	0	0	-	-	-	-	-	-	0
1273	18.2670	1689.7508	4	1689.7668	9.4358	0.9350	0.9350	0.0000	MAIDDDINWEELAR	-1	>sp|O14126|PRS6A_SCHPO 26S protease regulatory subunit 6A OS=Schizosaccharomyces pombe GN=tbp1 PE=2 SV=1	-	-1	-	0
1274	18.2747	2109.9604	3	2109.9557	-2.2055	0.3600	0.0300	0.0000	QEMK	1	>decoy_reverse_sp|O94444|RPN10_SCHPO Decoy of Reverse of 26S proteasome regulatory subunit rpn10 OS=Schizosaccharomyces pombe GN=rpn10 PE=1 SV=1(1);	EKASKGSNDDEMK	2	>sp|O74762|RPN2_SCHPO 26S proteasome regulatory subunit rpn2 OS=Schizosaccharomyces pombe GN=rpn2 PE=1 SV=1(833);	138.0681
1275	18.2825	0	0	0	0	0	0	0	-	-	-	-	-	-	0
1277	18.3010	0	0	0	0	0	0	0	-	-	-	-	-	-	0
1278	18.3060	0	0	0	0	0	0	0	-	-	-	-	-	-	0
1279	18.3132	2266.0595	4	2266.0568	-1.1833	0.3800	0.0300	0.0350	QEMKK	4	>decoy_reverse_sp|O94444|RPN10_SCHPO Decoy of Reverse of 26S proteasome regulatory subunit rpn10 OS=Schizosaccharomyces pombe GN=rpn10 PE=1 SV=1(4);	EDMGSNDKASKER	11	>decoy_reverse_sp|O74762|RPN2_SCHPO Decoy of Reverse of 26S proteasome regulatory subunit rpn2 OS=Schizosaccharomyces pombe GN=rpn2 PE=1 SV=1(133);	138.0681
1280	18.3210	0	0	0	0	0	0	0	-	-	-	-	-	-	0
1281	18.3288	1050.4148	3	1050.4123	-2.3348	0.0300	0.0300	0.0000	CFCAHNSR	-1	>decoy_reverse_sp|Q9UUB6|UBLH2_SCHPO Decoy of Reverse of Ubiquitin carboxyl-terminal hydrolase 2 OS=Schizosaccharomyces pombe GN=uch2 PE=1 SV=1	-	-1	-	0
1283	18.3460	0	0	0	0	0	0	0	-	-	-	-	-	-	0
1284	18.3532	0	0	0	0	0	0	0	-	-	-	-	-	-	0
1285	18.3610	0	0	0	0	0	0	0	-	-	-	-	-	-	0
1286	18.3687	0	0	0	0	0	0	0	-	-	-	-	-	-	0
1287	18.3763	0	0	0	0	0	0	0	-	-	-	-	-	-	0
1289	18.3945	0	0	0	0	0	0	0	-	-	-	-	-	-	0
1290	18.4022	0	0	0	0	0	0	0	-	-	-	-	-	-	0
1291	18.4093	0	0	0	0	0	0	0	-	-	-	-	-	-	0
1293	18.4270	0	0	0	0	0	0	0	-	-	-	-	-	-	0
1295	18.4450	2502.2614	4	2502.2537	-3.0654	0.7150	0.0150	0.0450	DVAKMK	4	>decoy_reverse_sp|O59770|PSA3_SCHPO Decoy of Reverse of Probable proteasome subunit alpha type-3 OS=Schizosaccharomyces pombe GN=SPCC1795.04c PE=1 SV=1(68);	AVKPTDMEQFAFYK	3	>sp|O74894|PRS6B_SCHPO 26S protease regulatory subunit 6B homolog OS=Schizosaccharomyces pombe GN=rpt3 PE=2 SV=1(378);	138.0681
1298	18.4880	1958.0358	4	1958.0512	7.8535	0.7600	0.0600	0.2000	KINVK	1	>sp|Q9UTM3|RPN5_SCHPO 26S proteasome regulatory subunit rpn5 OS=Schizosaccharomyces pombe GN=rpn5a PE=1 SV=1(196);	ADYYYQAKAK	8	>decoy_reverse_sp|Q9US13|RPN9_SCHPO Decoy of Reverse of Probable 26S proteasome regulatory subunit rpn9 OS=Schizosaccharomyces pombe GN=rpn9 PE=2 SV=1(210);	138.0681
1299	18.4958	2502.2639	3	2502.2561	-3.1544	1.3650	0.7200	0.2150	ASKER	3	>decoy_reverse_sp|O74762|RPN2_SCHPO Decoy of Reverse of 26S proteasome regulatory subunit rpn2 OS=Schizosaccharomyces pombe GN=rpn2 PE=1 SV=1(133);	DISSKSPSGNDALNDKK	5	>sp|P87048|RPN1_SCHPO 26S proteasome regulatory subunit rpn1 OS=Schizosaccharomyces pombe GN=rpn1 PE=1 SV=2(9);	138.0681
1300	18.5037	2710.2178	4	2710.2240	2.2910	0.2100	0.0800	0.0250	MATTVK	1	>sp|O43063|PSB6_SCHPO Probable proteasome subunit beta type-6 OS=Schizosaccharomyces pombe GN=SPBC4C3.10c PE=2 SV=1(1);	DGLEDDMPALADEEFEK	1	>decoy_reverse_sp|O42897|RPN3_SCHPO Decoy of Reverse of Probable 26S proteasome regulatory subunit rpn3 OS=Schizosaccharomyces pombe GN=rpn3 PE=2 SV=2(2);	138.0681
1301	18.5117	1972.0866	4	1972.0952	4.3833	0.8150	0.2900	0.3850	TLASLQKR	7	>decoy_reverse_sp|Q09720|PSB2_SCHPO Decoy of Reverse of Probable proteasome subunit beta type-2 OS=Schizosaccharomyces pombe GN=SPAC31A2.04c PE=2 SV=1(109);	DSEALKTR	6	>decoy_reverse_sp|O74762|RPN2_SCHPO Decoy of Reverse of 26S proteasome regulatory subunit rpn2 OS=Schizosaccharomyces pombe GN=rpn2 PE=1 SV=1(629);	138.0681
1302	18.5197	1972.0863	5	1972.0774	-4.5081	1.2450	0.0700	0.1900	KLQRLR	1	>decoy_reverse_sp|P06732|KCRM_HUMAN Decoy of Reverse of Creatine kinase M-type OS=Homo sapiens GN=CKM PE=1 SV=2(63);	TIDNAETMK	1	>decoy_reverse_sp|P87048|RPN1_SCHPO Decoy of Reverse of 26S proteasome regulatory subunit rpn1 OS=Schizosaccharomyces pombe GN=rpn1 PE=1 SV=2(2);	138.0681
1304	18.5388	2667.2080	3	2667.2254	6.5101	0.3250	0.2750	0.0950	IDKEDMGSNDK	3	>decoy_reverse_sp|O74762|RPN2_SCHPO Decoy of Reverse of 26S proteasome regulatory subunit rpn2 OS=Schizosaccharomyces pombe GN=rpn2 PE=1 SV=1(122);	ETIDNAETMKK	1	>decoy_reverse_sp|P87048|RPN1_SCHPO Decoy of Reverse of 26S proteasome regulatory subunit rpn1 OS=Schizosaccharomyces pombe GN=rpn1 PE=1 SV=2(1);	138.0681
1305	18.5468	0	0	0	0	0	0	0	-	-	-	-	-	-	0
1307	18.5657	1764.7795	4	1764.7664	-7.4287	0.3600	0.3600	0.0300	SGYDR	1	>sp|Q10329|PSA7_SCHPO Probable proteasome subunit alpha type-7 OS=Schizosaccharomyces pombe GN=SPBC106.16 PE=2 SV=1(2);	DEEWPPKM	7	>decoy_reverse_sp|O42931|PRS7_SCHPO Decoy of Reverse of 26S protease regulatory subunit 7 homolog OS=Schizosaccharomyces pombe GN=rpt1 PE=1 SV=2(437);	138.0681
1308	18.5733	2051.9567	4	2051.9680	5.5007	0.1200	0.0600	0.0050	DRGK	1	>decoy_reverse_sp|Q9Y7T8|PSB3_SCHPO Decoy of Reverse of Probable proteasome subunit beta type-3 OS=Schizosaccharomyces pombe GN=SPCC63.12c PE=2 SV=1(2);	EMKKDSESTEEK	1	>decoy_reverse_sp|O94444|RPN10_SCHPO Decoy of Reverse of 26S proteasome regulatory subunit rpn10 OS=Schizosaccharomyces pombe GN=rpn10 PE=1 SV=1(2);	138.0681
1309	18.5812	2571.2297	3	2571.2452	6.0286	0.1500	0.0150	0.0550	RFDSEKAGDR	6	>sp|O14126|PRS6A_SCHPO 26S protease regulatory subunit 6A OS=Schizosaccharomyces pombe GN=tbp1 PE=2 SV=1(299);	IEDTDKYDKK	6	>decoy_reverse_sp|O74445|PRS10_SCHPO Decoy of Reverse of Probable 26S protease subunit rpt4 OS=Schizosaccharomyces pombe GN=rpt4 PE=2 SV=2(348);	138.0681
1309	18.5812	2571.2297	3	2571.2452	6.0286	0.1500	0.0150	0.0550	RFDSEKAGDR	6	>sp|O14126|PRS6A_SCHPO 26S protease regulatory subunit 6A OS=Schizosaccharomyces pombe GN=tbp1 PE=2 SV=1(299);	IEDTDKYDKK	9	>decoy_reverse_sp|O74445|PRS10_SCHPO Decoy of Reverse of Probable 26S protease subunit rpt4 OS=Schizosaccharomyces pombe GN=rpt4 PE=2 SV=2(351);	138.0681
1311	18.6008	0	0	0	0	0	0	0	-	-	-	-	-	-	0
1312	18.6083	0	0	0	0	0	0	0	-	-	-	-	-	-	0
1314	18.6272	2369.2956	4	2369.3173	9.1764	0.8950	0.0300	0.0850	LVRKCIK	4	>decoy_reverse_sp|Q9Y7T8|PSB3_SCHPO Decoy of Reverse of Probable proteasome subunit beta type-3 OS=Schizosaccharomyces pombe GN=SPCC63.12c PE=2 SV=1(9);	LTHEKSTMLEK	5	>sp|O14126|PRS6A_SCHPO 26S protease regulatory subunit 6A OS=Schizosaccharomyces pombe GN=tbp1 PE=2 SV=1(64);	138.0681
1315	18.6352	2466.2045	3	2466.2100	2.2238	0.6050	0.0750	0.1150	DWNACKK	6	>sp|P50524|RPN12_SCHPO 26S proteasome regulatory subunit rpn12 OS=Schizosaccharomyces pombe GN=rpn12 PE=1 SV=1(22);	SNDIEKAIDLYK	6	>sp|Q9P7S2|RPN6_SCHPO Probable 26S proteasome regulatory subunit rpn6 OS=Schizosaccharomyces pombe GN=rpn6 PE=2 SV=1(21);	138.0681
1316	18.6430	1985.1013	4	1985.1057	2.2468	1.3150	0.1000	0.6150	AEREKASK	5	>sp|O74762|RPN2_SCHPO 26S proteasome regulatory subunit rpn2 OS=Schizosaccharomyces pombe GN=rpn2 PE=1 SV=1(833);	WAIKEKR	6	>sp|Q9P7S2|RPN6_SCHPO Probable 26S proteasome regulatory subunit rpn6 OS=Schizosaccharomyces pombe GN=rpn6 PE=2 SV=1(119);	138.0681
1318	18.6618	2466.2038	4	2466.2174	5.5145	0.8200	0.3750	0.2900	NEEEPTKK	7	>decoy_reverse_sp|O74762|RPN2_SCHPO Decoy of Reverse of 26S proteasome regulatory subunit rpn2 OS=Schizosaccharomyces pombe GN=rpn2 PE=1 SV=1(90);	MPIDFKGFICK	6	>sp|Q09720|PSB2_SCHPO Probable proteasome subunit beta type-2 OS=Schizosaccharomyces pombe GN=SPAC31A2.04c PE=2 SV=1(177);	138.0681
1319	18.6678	2571.2297	3	2571.2361	2.5050	0.3800	0.0100	0.1750	PFGNTHNK	1	>sp|P06732|KCRM_HUMAN Creatine kinase M-type OS=Homo sapiens GN=CKM PE=1 SV=2(2);	NGYPMPCDVLAKR	12	>sp|O94517|PSA6_SCHPO Probable proteasome subunit alpha type-6 OS=Schizosaccharomyces pombe GN=SPBC646.16 PE=2 SV=1(114);	138.0681
1320	18.6757	2571.2274	4	2571.2200	-2.8686	0.0750	0.0750	0.0000	TDLNHENLKGGDDLDPNYVLSSR	-1	>sp|P06732|KCRM_HUMAN Creatine kinase M-type OS=Homo sapiens GN=CKM PE=1 SV=2	-	-1	-	0
1321	18.6835	2519.1173	4	2519.1307	5.3270	0.6050	0.0150	0.0400	QDPKK	4	>sp|P41878|RPN11_SCHPO 26S proteasome regulatory subunit rpn11 OS=Schizosaccharomyces pombe GN=rpn11 PE=1 SV=2(280);	GNQKFSSTADYMNMSS	4	>sp|O42931|PRS7_SCHPO 26S protease regulatory subunit 7 homolog OS=Schizosaccharomyces pombe GN=rpt1 PE=1 SV=2(426);	138.0681
1322	18.6907	2369.2961	3	2369.3173	8.9667	1.1650	0.1300	0.1200	CIKRLVK	3	>sp|Q9Y7T8|PSB3_SCHPO Probable proteasome subunit beta type-3 OS=Schizosaccharomyces pombe GN=SPCC63.12c PE=2 SV=1(196);	LTHEKSTMLEK	5	>sp|O14126|PRS6A_SCHPO 26S protease regulatory subunit 6A OS=Schizosaccharomyces pombe GN=tbp1 PE=2 SV=1(64);	138.0681
1324	18.7082	0	0	0	0	0	0	0	-	-	-	-	-	-	0
1325	18.7157	0	0	0	0	0	0	0	-	-	-	-	-	-	0
1326	18.7233	2348.2542	4	2348.2375	-7.1061	1.2950	0.2300	0.4150	GYSKPNER	4	>sp|Q09841|PSB7_SCHPO Probable proteasome subunit beta type-7 OS=Schizosaccharomyces pombe GN=SPAC23D3.07 PE=2 SV=1(226);	VVKVDAQDFLK	3	>decoy_reverse_sp|O42931|PRS7_SCHPO Decoy of Reverse of 26S protease regulatory subunit 7 homolog OS=Schizosaccharomyces pombe GN=rpt1 PE=1 SV=2(20);	138.0681
1327	18.7313	0	0	0	0	0	0	0	-	-	-	-	-	-	0
1328	18.7387	2514.2081	3	2514.2019	-2.4621	2.9250	2.0500	0.0000	AMEQQDIKPTVQNGEVSANAEQK	-1	>sp|O74440|RPN8_SCHPO 26S proteasome regulatory subunit rpn8 OS=Schizosaccharomyces pombe GN=rpn8 PE=2 SV=1	-	-1	-	0
1330	18.7550	2504.1500	4	2504.1717	8.6720	0.5700	0.2050	-0.0150	RMKK	3	>sp|O94444|RPN10_SCHPO 26S proteasome regulatory subunit rpn10 OS=Schizosaccharomyces pombe GN=rpn10 PE=1 SV=1(133);	MSIMEYNGGSCVAMAGK	1	>sp|Q9Y7T8|PSB3_SCHPO Probable proteasome subunit beta type-3 OS=Schizosaccharomyces pombe GN=SPCC63.12c PE=2 SV=1(1);	138.0681
1331	18.7605	2624.1402	4	2624.1196	-7.8234	0.2500	0.2500	0.0000	DQKKFDSGGGDNGANNQFAGNQSM	3	>decoy_reverse_sp|P36612|PRS4_SCHPO Decoy of Reverse of 26S protease regulatory subunit 4 homolog OS=Schizosaccharomyces pombe GN=mts2 PE=2 SV=1(427);	-	4	-	138.0681
1332	18.7683	2490.1569	4	2490.1446	-4.9641	0.6350	0.2450	0.0800	YYEQKIR	5	>sp|Q9UTM3|RPN5_SCHPO 26S proteasome regulatory subunit rpn5 OS=Schizosaccharomyces pombe GN=rpn5a PE=1 SV=1(218);	SSSDMAYTSMFK	1	>decoy_reverse_sp|O42931|PRS7_SCHPO Decoy of Reverse of 26S protease regulatory subunit 7 homolog OS=Schizosaccharomyces pombe GN=rpt1 PE=1 SV=2(2);	138.0681
1333	18.7742	2519.1165	5	2519.1307	5.6479	0.6300	0.0100	0.2300	QDPKK	4	>sp|P41878|RPN11_SCHPO 26S proteasome regulatory subunit rpn11 OS=Schizosaccharomyces pombe GN=rpn11 PE=1 SV=2(280);	GNQKFSSTADYMNMSS	4	>sp|O42931|PRS7_SCHPO 26S protease regulatory subunit 7 homolog OS=Schizosaccharomyces pombe GN=rpt1 PE=1 SV=2(426);	138.0681
1334	18.7805	0	0	0	0	0	0	0	-	-	-	-	-	-	0
1336	18.7967	1434.7114	3	1434.7102	-0.8174	0.1350	0.1000	0.0000	ASPIAGSEGKEAYR	-1	>decoy_reverse_sp|Q9UT97|PSA5_SCHPO Decoy of Reverse of Probable proteasome subunit alpha type-5 OS=Schizosaccharomyces pombe GN=SPAC323.02c PE=1 SV=1	-	-1	-	0
1337	18.8040	1320.6695	3	1320.6707	0.8779	0.3700	0.3700	0.1000	MTDK	1	>sp|O94579|PSA2_SCHPO Probable proteasome subunit alpha type-2 OS=Schizosaccharomyces pombe GN=SPCC1442.06 PE=2 SV=1(1);	QSKATR	3	>decoy_reverse_sp|Q09841|PSB7_SCHPO Decoy of Reverse of Probable proteasome subunit beta type-7 OS=Schizosaccharomyces pombe GN=SPAC23D3.07 PE=2 SV=1(35);	138.0681
1338	18.8113	2593.2085	3	2593.2327	9.3410	0.3500	0.1450	-0.0100	ASKER	3	>decoy_reverse_sp|O74762|RPN2_SCHPO Decoy of Reverse of 26S proteasome regulatory subunit rpn2 OS=Schizosaccharomyces pombe GN=rpn2 PE=1 SV=1(133);	TSETNDRNSTNNTKER	14	>sp|P87048|RPN1_SCHPO 26S proteasome regulatory subunit rpn1 OS=Schizosaccharomyces pombe GN=rpn1 PE=1 SV=2(38);	138.0681
1339	18.8192	0	0	0	0	0	0	0	-	-	-	-	-	-	0
1340	18.8267	1592.7813	3	1592.7794	-1.2162	0.3250	0.0050	0.0200	SGYDR	1	>sp|Q10329|PSA7_SCHPO Probable proteasome subunit alpha type-7 OS=Schizosaccharomyces pombe GN=SPBC106.16 PE=2 SV=1(2);	DAVKEAAR	4	>sp|O59770|PSA3_SCHPO Probable proteasome subunit alpha type-3 OS=Schizosaccharomyces pombe GN=SPCC1795.04c PE=1 SV=1(190);	138.0681
1343	18.8582	2488.1861	3	2488.2089	9.1641	0.9850	0.4500	0.4900	KDWNACKK	1	>sp|P50524|RPN12_SCHPO 26S proteasome regulatory subunit rpn12 OS=Schizosaccharomyces pombe GN=rpn12 PE=1 SV=1(16);	GQSIDDMIPAQK	12	>sp|P06732|KCRM_HUMAN Creatine kinase M-type OS=Homo sapiens GN=CKM PE=1 SV=2(381);	138.0681
1344	18.8662	1806.8784	3	1806.8709	-4.1532	0.4050	0.0950	0.0850	MTDK	1	>sp|O94579|PSA2_SCHPO Probable proteasome subunit alpha type-2 OS=Schizosaccharomyces pombe GN=SPCC1442.06 PE=2 SV=1(1);	GGLGYPEDAIGK	1	>decoy_reverse_sp|P36612|PRS4_SCHPO Decoy of Reverse of 26S protease regulatory subunit 4 homolog OS=Schizosaccharomyces pombe GN=mts2 PE=2 SV=1(1);	138.0681
1346	18.8828	0	0	0	0	0	0	0	-	-	-	-	-	-	0
1347	18.8907	1892.8767	5	1892.8614	-8.0691	0.2400	0.0350	-0.0100	SGYDR	1	>sp|Q10329|PSA7_SCHPO Probable proteasome subunit alpha type-7 OS=Schizosaccharomyces pombe GN=SPBC106.16 PE=2 SV=1(2);	MPPKEDWEK	4	>sp|O42931|PRS7_SCHPO 26S protease regulatory subunit 7 homolog OS=Schizosaccharomyces pombe GN=rpt1 PE=1 SV=2(4);	138.0681
1349	18.9078	2357.2203	4	2357.2147	-2.3880	1.4000	0.0350	0.2000	NIPKEIK	4	>decoy_reverse_sp|P41836|PRS8_SCHPO Decoy of Reverse of 26S protease regulatory subunit 8 homolog OS=Schizosaccharomyces pombe GN=let1 PE=2 SV=1(299);	GSNDDEMKIDKK	8	>sp|O74762|RPN2_SCHPO 26S proteasome regulatory subunit rpn2 OS=Schizosaccharomyces pombe GN=rpn2 PE=1 SV=1(844);	138.0681
1350	18.9148	0	0	0	0	0	0	0	-	-	-	-	-	-	0
1351	18.9227	1620.7797	2	1620.7704	-5.6779	0.0800	0.0800	0.0250	MSSK	1	>sp|Q9P7S2|RPN6_SCHPO Probable 26S proteasome regulatory subunit rpn6 OS=Schizosaccharomyces pombe GN=rpn6 PE=2 SV=1(1);>sp|P87048|RPN1_SCHPO 26S proteasome regulatory subunit rpn1 OS=Schizosaccharomyces pombe GN=rpn1 PE=1 SV=2(1);	DYYTKQSK	5	>decoy_reverse_sp|Q09841|PSB7_SCHPO Decoy of Reverse of Probable proteasome subunit beta type-7 OS=Schizosaccharomyces pombe GN=SPAC23D3.07 PE=2 SV=1(32);	138.0681
1353	18.9402	2490.1906	3	2490.2084	7.1591	1.4300	0.1300	0.0900	DTTKNK	4	>sp|Q09682|PSA4_SCHPO Probable proteasome subunit alpha type-4 OS=Schizosaccharomyces pombe GN=SPAC13C5.01c PE=2 SV=1(221);	DISSKSPSGNDALNDK	5	>sp|P87048|RPN1_SCHPO 26S proteasome regulatory subunit rpn1 OS=Schizosaccharomyces pombe GN=rpn1 PE=1 SV=2(9);	138.0681
1354	18.9482	2336.1811	4	2336.1998	8.0036	1.4150	0.5900	0.2800	AELDKIGLSK	5	>decoy_reverse_sp|Q9US13|RPN9_SCHPO Decoy of Reverse of Probable 26S proteasome regulatory subunit rpn9 OS=Schizosaccharomyces pombe GN=rpn9 PE=2 SV=1(250);	YDKTEDDIK	3	>sp|O74445|PRS10_SCHPO Probable 26S protease subunit rpt4 OS=Schizosaccharomyces pombe GN=rpt4 PE=2 SV=2(41);	138.0681
1355	18.9560	2357.2219	3	2357.2300	3.4349	1.2550	0.1700	-0.0350	YKLHSEK	2	>decoy_reverse_sp|P87048|RPN1_SCHPO Decoy of Reverse of 26S proteasome regulatory subunit rpn1 OS=Schizosaccharomyces pombe GN=rpn1 PE=1 SV=2(748);	LTHEKSTMLEK	5	>sp|O14126|PRS6A_SCHPO 26S protease regulatory subunit 6A OS=Schizosaccharomyces pombe GN=tbp1 PE=2 SV=1(64);	138.0681
1356	18.9638	2357.2193	5	2357.2340	6.2381	1.0250	0.0750	0.4950	IVKSAKAK	6	>decoy_reverse_sp|Q9P7S2|RPN6_SCHPO Decoy of Reverse of Probable 26S proteasome regulatory subunit rpn6 OS=Schizosaccharomyces pombe GN=rpn6 PE=2 SV=1(340);	DYTMAQPEFFK	1	>decoy_reverse_sp|O74894|PRS6B_SCHPO Decoy of Reverse of 26S protease regulatory subunit 6B homolog OS=Schizosaccharomyces pombe GN=rpt3 PE=2 SV=1(2);	138.0681
1358	18.9820	2138.9911	4	2139.0088	8.2417	0.3850	0.0350	0.0900	MMGINERK	1	>sp|Q09841|PSB7_SCHPO Probable proteasome subunit beta type-7 OS=Schizosaccharomyces pombe GN=SPAC23D3.07 PE=2 SV=1(1);	FDSEKAGDR	5	>sp|O14126|PRS6A_SCHPO 26S protease regulatory subunit 6A OS=Schizosaccharomyces pombe GN=tbp1 PE=2 SV=1(299);	138.0681
1359	18.9898	2523.2256	3	2523.2348	3.6241	0.6250	0.1650	0.0250	DYDLVR	1	>decoy_reverse_sp|O94579|PSA2_SCHPO Decoy of Reverse of Probable proteasome subunit alpha type-2 OS=Schizosaccharomyces pombe GN=SPCC1442.06 PE=2 SV=1(2);	KVNQIESQMAMAEK	1	>decoy_reverse_sp|Q9UTM3|RPN5_SCHPO Decoy of Reverse of 26S proteasome regulatory subunit rpn5 OS=Schizosaccharomyces pombe GN=rpn5a PE=1 SV=1(1);	138.0681
1360	18.9977	2336.1810	3	2336.1681	-5.5418	0.8250	0.0650	0.0000	TMLELLNQLDGFDTSQRDIK	-1	>sp|P36612|PRS4_SCHPO 26S protease regulatory subunit 4 homolog OS=Schizosaccharomyces pombe GN=mts2 PE=2 SV=1	-	-1	-	0
1362	19.0160	2138.9931	3	2139.0088	7.3463	0.3150	0.0900	0.1150	MMGINERK	1	>sp|Q09841|PSB7_SCHPO Probable proteasome subunit beta type-7 OS=Schizosaccharomyces pombe GN=SPAC23D3.07 PE=2 SV=1(1);	FDSEKAGDR	5	>sp|O14126|PRS6A_SCHPO 26S protease regulatory subunit 6A OS=Schizosaccharomyces pombe GN=tbp1 PE=2 SV=1(299);	138.0681
1363	19.0238	2034.1116	4	2034.0971	-7.1274	1.5000	0.0500	0.4950	MQKLLR	3	>decoy_reverse_sp|P36612|PRS4_SCHPO Decoy of Reverse of 26S protease regulatory subunit 4 homolog OS=Schizosaccharomyces pombe GN=mts2 PE=2 SV=1(378);	EYLEKNWK	5	>sp|Q10329|PSA7_SCHPO Probable proteasome subunit alpha type-7 OS=Schizosaccharomyces pombe GN=SPBC106.16 PE=2 SV=1(176);	138.0681
1365	19.0420	2519.1181	4	2519.1307	5.0280	0.8300	0.5900	0.0300	DQPKK	4	>decoy_reverse_sp|P41878|RPN11_SCHPO Decoy of Reverse of 26S proteasome regulatory subunit rpn11 OS=Schizosaccharomyces pombe GN=rpn11 PE=1 SV=2(32);	GNQKFSSTADYMNMSS	4	>sp|O42931|PRS7_SCHPO 26S protease regulatory subunit 7 homolog OS=Schizosaccharomyces pombe GN=rpt1 PE=1 SV=2(426);	138.0681
1366	19.0480	2244.0165	4	2244.0037	-5.6960	0.3900	0.0050	0.1750	MSGYDR	1	>sp|Q10329|PSA7_SCHPO Probable proteasome subunit alpha type-7 OS=Schizosaccharomyces pombe GN=SPBC106.16 PE=2 SV=1(1);	GSNDDEMKIDKK	11	>sp|O74762|RPN2_SCHPO 26S proteasome regulatory subunit rpn2 OS=Schizosaccharomyces pombe GN=rpn2 PE=1 SV=1(847);	138.0681
1367	19.0558	0	0	0	0	0	0	0	-	-	-	-	-	-	0
1368	19.0635	1621.7633	2	1621.7695	3.8499	0.1250	0.1250	0.0350	SQAR	1	>sp|O94517|PSA6_SCHPO Probable proteasome subunit alpha type-6 OS=Schizosaccharomyces pombe GN=SPBC646.16 PE=2 SV=1(2);	FDSEKAGDR	5	>sp|O14126|PRS6A_SCHPO 26S protease regulatory subunit 6A OS=Schizosaccharomyces pombe GN=tbp1 PE=2 SV=1(299);	138.0681
1370	19.0808	2466.2044	4	2466.2059	0.6415	0.8300	0.2950	0.1350	FMTR	1	>sp|Q9UT97|PSA5_SCHPO Probable proteasome subunit alpha type-5 OS=Schizosaccharomyces pombe GN=SPAC323.02c PE=1 SV=1(2);	DISSKSPSGNDALNDKK	5	>sp|P87048|RPN1_SCHPO 26S proteasome regulatory subunit rpn1 OS=Schizosaccharomyces pombe GN=rpn1 PE=1 SV=2(9);	138.0681
1371	19.0858	2571.2298	3	2571.2200	-3.7936	0.0750	0.0750	0.0000	TDLNHENLKGGDDLDPNYVLSSR	-1	>sp|P06732|KCRM_HUMAN Creatine kinase M-type OS=Homo sapiens GN=CKM PE=1 SV=2	-	-1	-	0
1372	19.0937	2571.2286	4	2571.2200	-3.3377	0.0950	0.0950	0.0000	TDLNHENLKGGDDLDPNYVLSSR	-1	>sp|P06732|KCRM_HUMAN Creatine kinase M-type OS=Homo sapiens GN=CKM PE=1 SV=2	-	-1	-	0
1373	19.1012	0	0	0	0	0	0	0	-	-	-	-	-	-	0
1374	19.1090	2449.1784	4	2449.1987	8.2901	0.6800	0.0250	0.0300	EKASFAR	2	>sp|P50524|RPN12_SCHPO 26S proteasome regulatory subunit rpn12 OS=Schizosaccharomyces pombe GN=rpn12 PE=1 SV=1(46);	KDYTMAQPEFFK	1	>decoy_reverse_sp|O74894|PRS6B_SCHPO Decoy of Reverse of 26S protease regulatory subunit 6B homolog OS=Schizosaccharomyces pombe GN=rpt3 PE=2 SV=1(1);	138.0681
1376	19.1262	2467.1897	3	2467.2052	6.2741	0.5300	0.0300	0.1000	QEMKK	4	>decoy_reverse_sp|O94444|RPN10_SCHPO Decoy of Reverse of 26S proteasome regulatory subunit rpn10 OS=Schizosaccharomyces pombe GN=rpn10 PE=1 SV=1(4);	NSTEEIDLYNRWK	1	>sp|O74894|PRS6B_SCHPO 26S protease regulatory subunit 6B homolog OS=Schizosaccharomyces pombe GN=rpt3 PE=2 SV=1(2);	138.0681
1377	19.1330	0	0	0	0	0	0	0	-	-	-	-	-	-	0
1378	19.1408	2034.1119	3	2034.1070	-2.4132	0.9050	0.0750	0.0800	GVFK	1	>decoy_reverse_sp|Q9US13|RPN9_SCHPO Decoy of Reverse of Probable 26S proteasome regulatory subunit rpn9 OS=Schizosaccharomyces pombe GN=rpn9 PE=2 SV=1(2);	TSTSSMTAVPKPLK	11	>sp|P87048|RPN1_SCHPO 26S proteasome regulatory subunit rpn1 OS=Schizosaccharomyces pombe GN=rpn1 PE=1 SV=2(95);	138.0681
1379	19.1487	1621.7605	3	1621.7695	5.5840	0.1600	0.1600	-0.0800	SQAR	1	>sp|O94517|PSA6_SCHPO Probable proteasome subunit alpha type-6 OS=Schizosaccharomyces pombe GN=SPBC646.16 PE=2 SV=1(2);	DAGKDEFSR	4	>decoy_reverse_sp|O14126|PRS6A_SCHPO Decoy of Reverse of 26S protease regulatory subunit 6A OS=Schizosaccharomyces pombe GN=tbp1 PE=2 SV=1(140);	138.0681
1380	19.1562	1807.8636	3	1807.8587	-2.7124	0.6750	0.1600	0.2450	NEEKK	4	>decoy_reverse_sp|Q10335|RPN7_SCHPO Decoy of Reverse of Probable 26S proteasome regulatory subunit rpn7 OS=Schizosaccharomyces pombe GN=rpn7 PE=2 SV=1(323);	DAGKDEFSR	4	>decoy_reverse_sp|O14126|PRS6A_SCHPO Decoy of Reverse of 26S protease regulatory subunit 6A OS=Schizosaccharomyces pombe GN=tbp1 PE=2 SV=1(140);	138.0681
1382	19.1733	0	0	0	0	0	0	0	-	-	-	-	-	-	0
1383	19.1812	2034.1126	5	2034.1256	6.4330	0.8550	0.1150	-0.0150	KELLK	1	>sp|P50524|RPN12_SCHPO 26S proteasome regulatory subunit rpn12 OS=Schizosaccharomyces pombe GN=rpn12 PE=1 SV=1(23);	FNLMVICKDK	8	>sp|Q9UUB6|UBLH2_SCHPO Ubiquitin carboxyl-terminal hydrolase 2 OS=Schizosaccharomyces pombe GN=uch2 PE=1 SV=1(220);	138.0681
1384	19.1890	2604.2031	3	2604.1916	-4.4185	0.2000	0.1050	0.0300	SRQETQYK	1	>decoy_reverse_sp|Q09682|PSA4_SCHPO Decoy of Reverse of Probable proteasome subunit alpha type-4 OS=Schizosaccharomyces pombe GN=SPAC13C5.01c PE=2 SV=1(2);	VSAMMSCACQKR	11	>decoy_reverse_sp|Q9UQY2|PSB1_SCHPO Decoy of Reverse of Probable proteasome subunit beta type-1 OS=Schizosaccharomyces pombe GN=pam1 PE=2 SV=1(140);	138.0681
1385	19.1970	1987.0037	4	1987.0108	3.6078	0.6800	0.1350	0.0000	INEDSK[156.08]LAVNENLASSK	-1	>decoy_reverse_sp|Q9P7S2|RPN6_SCHPO Decoy of Reverse of Probable 26S proteasome regulatory subunit rpn6 OS=Schizosaccharomyces pombe GN=rpn6 PE=2 SV=1	-	-1	-	0
1386	19.2050	0	0	0	0	0	0	0	-	-	-	-	-	-	0
1388	19.2225	1812.0056	3	1812.0104	2.6342	0.6500	0.0450	0.0200	SKVLDVR	2	>decoy_reverse_sp|O94579|PSA2_SCHPO Decoy of Reverse of Probable proteasome subunit alpha type-2 OS=Schizosaccharomyces pombe GN=SPCC1442.06 PE=2 SV=1(158);	DAVKEAAR	4	>sp|O59770|PSA3_SCHPO Probable proteasome subunit alpha type-3 OS=Schizosaccharomyces pombe GN=SPCC1795.04c PE=1 SV=1(190);	138.0681
1389	19.2300	2515.1946	3	2515.2158	8.4340	0.4050	0.0200	0.0150	MMGINER	1	>sp|Q09841|PSB7_SCHPO Probable proteasome subunit beta type-7 OS=Schizosaccharomyces pombe GN=SPAC23D3.07 PE=2 SV=1(1);	TEEQRQPEDKLR	10	>decoy_reverse_sp|P36612|PRS4_SCHPO Decoy of Reverse of 26S protease regulatory subunit 4 homolog OS=Schizosaccharomyces pombe GN=mts2 PE=2 SV=1(356);	138.0681
1390	19.2378	2087.0243	4	2087.0381	6.6259	0.9150	0.1000	0.1950	ASKER	3	>decoy_reverse_sp|O74762|RPN2_SCHPO Decoy of Reverse of 26S proteasome regulatory subunit rpn2 OS=Schizosaccharomyces pombe GN=rpn2 PE=1 SV=1(133);	EAEAAKDEQIEK	6	>decoy_reverse_sp|Q10329|PSA7_SCHPO Decoy of Reverse of Probable proteasome subunit alpha type-7 OS=Schizosaccharomyces pombe GN=SPBC106.16 PE=2 SV=1(24);	138.0681
1391	19.2457	1812.0025	4	1812.0104	4.3855	1.2500	0.1300	0.1850	VLVDKSR	5	>sp|O94579|PSA2_SCHPO Probable proteasome subunit alpha type-2 OS=Schizosaccharomyces pombe GN=SPCC1442.06 PE=2 SV=1(88);	DAVKEAAR	4	>sp|O59770|PSA3_SCHPO Probable proteasome subunit alpha type-3 OS=Schizosaccharomyces pombe GN=SPCC1795.04c PE=1 SV=1(190);	138.0681
1393	19.2635	2954.2583	4	2954.2870	9.7110	0.1050	0.1050	0.0100	NKMVCK	2	>sp|Q09682|PSA4_SCHPO Probable proteasome subunit alpha type-4 OS=Schizosaccharomyces pombe GN=SPAC13C5.01c PE=2 SV=1(223);	DDGLEDDMPALADEEFEK	1	>decoy_reverse_sp|O42897|RPN3_SCHPO Decoy of Reverse of Probable 26S proteasome regulatory subunit rpn3 OS=Schizosaccharomyces pombe GN=rpn3 PE=2 SV=2(1);	138.0681
1394	19.2715	1987.0016	3	1986.9832	-9.2681	0.5350	0.0550	0.1450	KDQKK	1	>decoy_reverse_sp|P36612|PRS4_SCHPO Decoy of Reverse of 26S protease regulatory subunit 4 homolog OS=Schizosaccharomyces pombe GN=mts2 PE=2 SV=1(424);>sp|P36612|PRS4_SCHPO 26S protease regulatory subunit 4 homolog OS=Schizosaccharomyces pombe GN=mts2 PE=2 SV=1(22);	FMTRSEYDR	1	>sp|Q9UT97|PSA5_SCHPO Probable proteasome subunit alpha type-5 OS=Schizosaccharomyces pombe GN=SPAC323.02c PE=1 SV=1(2);	138.0681
1394	19.2715	1987.0016	3	1986.9832	-9.2681	0.5350	0.0550	0.1450	KDQKK	4	>decoy_reverse_sp|P36612|PRS4_SCHPO Decoy of Reverse of 26S protease regulatory subunit 4 homolog OS=Schizosaccharomyces pombe GN=mts2 PE=2 SV=1(427);>sp|P36612|PRS4_SCHPO 26S protease regulatory subunit 4 homolog OS=Schizosaccharomyces pombe GN=mts2 PE=2 SV=1(25);	FMTRSEYDR	1	>sp|Q9UT97|PSA5_SCHPO Probable proteasome subunit alpha type-5 OS=Schizosaccharomyces pombe GN=SPAC323.02c PE=1 SV=1(2);	138.0681
1395	19.2793	2087.0227	3	2087.0269	2.0337	0.4850	0.1200	0.0950	PTDDDDK	1	>sp|P00761|TRYP_PIG Trypsin OS=Sus scrofa PE=1 SV=1(2);	IITKEGVETR	4	>sp|Q9UQY2|PSB1_SCHPO Probable proteasome subunit beta type-1 OS=Schizosaccharomyces pombe GN=pam1 PE=2 SV=1(212);	138.0681
1396	19.2872	2557.2024	3	2557.1886	-5.3749	0.4100	0.0100	0.0400	MSSKDISSK	1	>sp|P87048|RPN1_SCHPO 26S proteasome regulatory subunit rpn1 OS=Schizosaccharomyces pombe GN=rpn1 PE=1 SV=2(1);	EKASKGSNDDEMK	2	>sp|O74762|RPN2_SCHPO 26S proteasome regulatory subunit rpn2 OS=Schizosaccharomyces pombe GN=rpn2 PE=1 SV=1(833);	138.0681
1397	19.2952	1970.1139	5	1970.1121	-0.9190	0.8550	0.0850	0.2750	IIPLKKD	6	>sp|Q9UQY2|PSB1_SCHPO Probable proteasome subunit beta type-1 OS=Schizosaccharomyces pombe GN=pam1 PE=2 SV=1(224);	KSLKDECK	1	>decoy_reverse_sp|O74894|PRS6B_SCHPO Decoy of Reverse of 26S protease regulatory subunit 6B homolog OS=Schizosaccharomyces pombe GN=rpt3 PE=2 SV=1(352);	138.0681
1399	19.3135	2022.0370	4	2022.0567	9.7575	1.0750	0.2250	0.4600	SQARGFDR	1	>sp|O94517|PSA6_SCHPO Probable proteasome subunit alpha type-6 OS=Schizosaccharomyces pombe GN=SPBC646.16 PE=2 SV=1(2);	IKTLSMEK	2	>decoy_reverse_sp|O14126|PRS6A_SCHPO Decoy of Reverse of 26S protease regulatory subunit 6A OS=Schizosaccharomyces pombe GN=tbp1 PE=2 SV=1(369);	138.0681
1400	19.3213	2022.0379	3	2022.0269	-5.4697	0.7100	0.1400	0.0400	KSLK	1	>decoy_reverse_sp|O74894|PRS6B_SCHPO Decoy of Reverse of 26S protease regulatory subunit 6B homolog OS=Schizosaccharomyces pombe GN=rpt3 PE=2 SV=1(352);	TPNDTQKYSNDK	7	>decoy_reverse_sp|P30655|PSB5_SCHPO Decoy of Reverse of Proteasome subunit beta type-5 OS=Schizosaccharomyces pombe GN=pts1 PE=2 SV=3(261);	138.0681
1401	19.3293	1911.8988	4	1911.9108	6.2517	0.1750	0.1750	-0.0350	IDDQR	1	>sp|O42897|RPN3_SCHPO Probable 26S proteasome regulatory subunit rpn3 OS=Schizosaccharomyces pombe GN=rpn3 PE=2 SV=2(2);	CSPSATLTHR	1	>sp|Q10335|RPN7_SCHPO Probable 26S proteasome regulatory subunit rpn7 OS=Schizosaccharomyces pombe GN=rpn7 PE=2 SV=1(2);	138.0681
1402	19.3372	0	0	0	0	0	0	0	-	-	-	-	-	-	0
1403	19.3448	1764.7823	4	1764.7664	-8.9961	0.5500	0.5500	0.0100	SGYDR	1	>sp|Q10329|PSA7_SCHPO Probable proteasome subunit alpha type-7 OS=Schizosaccharomyces pombe GN=SPBC106.16 PE=2 SV=1(2);	DEEWPPKM	7	>decoy_reverse_sp|O42931|PRS7_SCHPO Decoy of Reverse of 26S protease regulatory subunit 7 homolog OS=Schizosaccharomyces pombe GN=rpt1 PE=1 SV=2(437);	138.0681
1405	19.3635	1799.9295	3	1799.9304	0.5420	0.6600	0.1450	0.1700	DKPK	2	>sp|P36612|PRS4_SCHPO 26S protease regulatory subunit 4 homolog OS=Schizosaccharomyces pombe GN=mts2 PE=2 SV=1(28);	GGLGYPEDAIGK	1	>decoy_reverse_sp|P36612|PRS4_SCHPO Decoy of Reverse of 26S protease regulatory subunit 4 homolog OS=Schizosaccharomyces pombe GN=mts2 PE=2 SV=1(1);	138.0681
1406	19.3713	2022.0380	5	2022.0342	-1.8420	1.0900	0.0250	-0.0350	EMKK	1	>decoy_reverse_sp|O94444|RPN10_SCHPO Decoy of Reverse of 26S proteasome regulatory subunit rpn10 OS=Schizosaccharomyces pombe GN=rpn10 PE=1 SV=1(2);	EDALFKNEEKK	6	>decoy_reverse_sp|Q10335|RPN7_SCHPO Decoy of Reverse of Probable 26S proteasome regulatory subunit rpn7 OS=Schizosaccharomyces pombe GN=rpn7 PE=2 SV=1(319);	138.0681
1407	19.3793	0	0	0	0	0	0	0	-	-	-	-	-	-	0
1409	19.3978	1981.0344	4	1981.0380	1.8478	0.7150	0.0050	0.2950	VKAFGR	2	>decoy_reverse_sp|Q10335|RPN7_SCHPO Decoy of Reverse of Probable 26S proteasome regulatory subunit rpn7 OS=Schizosaccharomyces pombe GN=rpn7 PE=2 SV=1(2);	QSRQETQYK	1	>decoy_reverse_sp|Q09682|PSA4_SCHPO Decoy of Reverse of Probable proteasome subunit alpha type-4 OS=Schizosaccharomyces pombe GN=SPAC13C5.01c PE=2 SV=1(1);	138.0681
1410	19.4057	2009.9721	3	2009.9556	-8.2006	0.2900	0.1100	0.0800	FMTR	1	>sp|Q9UT97|PSA5_SCHPO Probable proteasome subunit alpha type-5 OS=Schizosaccharomyces pombe GN=SPAC323.02c PE=1 SV=1(2);	YQKDEEWPPK	3	>decoy_reverse_sp|O42931|PRS7_SCHPO Decoy of Reverse of 26S protease regulatory subunit 7 homolog OS=Schizosaccharomyces pombe GN=rpt1 PE=1 SV=2(430);	138.0681
1411	19.4135	2114.9948	3	2115.0128	8.4900	0.3500	0.0950	0.0750	FMTR	1	>sp|Q9UT97|PSA5_SCHPO Probable proteasome subunit alpha type-5 OS=Schizosaccharomyces pombe GN=SPAC323.02c PE=1 SV=1(2);	KEDSSPCGYIIR	1	>sp|O74762|RPN2_SCHPO 26S proteasome regulatory subunit rpn2 OS=Schizosaccharomyces pombe GN=rpn2 PE=1 SV=1(296);	138.0681
1412	19.4215	2074.9523	3	2074.9707	8.9005	0.0700	0.0700	0.0200	PFGNTHNK	1	>sp|P06732|KCRM_HUMAN Creatine kinase M-type OS=Homo sapiens GN=CKM PE=1 SV=2(2);	DAGKDEFSR	4	>decoy_reverse_sp|O14126|PRS6A_SCHPO Decoy of Reverse of 26S protease regulatory subunit 6A OS=Schizosaccharomyces pombe GN=tbp1 PE=2 SV=1(140);	138.0681
1414	19.4402	1899.8521	4	1899.8508	-0.6930	1.1150	1.1150	0.0000	HFDHMM[15.99]HYGEPSIRK	-1	>sp|P87048|RPN1_SCHPO 26S proteasome regulatory subunit rpn1 OS=Schizosaccharomyces pombe GN=rpn1 PE=1 SV=2	-	-1	-	0
1415	19.4480	1799.9287	4	1799.9165	-6.7698	1.1650	0.0950	0.2000	ASKAAR	3	>sp|Q10329|PSA7_SCHPO Probable proteasome subunit alpha type-7 OS=Schizosaccharomyces pombe GN=SPBC106.16 PE=2 SV=1(168);	QSKYTYDR	3	>sp|Q09841|PSB7_SCHPO Probable proteasome subunit beta type-7 OS=Schizosaccharomyces pombe GN=SPAC23D3.07 PE=2 SV=1(236);	138.0681
1416	19.4557	1958.0390	5	1958.0432	2.1527	1.1100	0.0150	0.2400	KREAEAAK	1	>decoy_reverse_sp|Q10329|PSA7_SCHPO Decoy of Reverse of Probable proteasome subunit alpha type-7 OS=Schizosaccharomyces pombe GN=SPBC106.16 PE=2 SV=1(17);	TKDSLEAR	2	>sp|O74762|RPN2_SCHPO 26S proteasome regulatory subunit rpn2 OS=Schizosaccharomyces pombe GN=rpn2 PE=1 SV=1(337);	138.0681
1418	19.4743	1899.8532	3	1899.8508	-1.2965	0.4250	0.4250	0.0000	HFDHMM[15.99]HYGEPSIRK	-1	>sp|P87048|RPN1_SCHPO 26S proteasome regulatory subunit rpn1 OS=Schizosaccharomyces pombe GN=rpn1 PE=1 SV=2	-	-1	-	0
1420	19.4928	1857.1124	4	1857.1087	-2.0262	1.7300	0.2150	0.6250	KDKPK	1	>sp|P36612|PRS4_SCHPO 26S protease regulatory subunit 4 homolog OS=Schizosaccharomyces pombe GN=mts2 PE=2 SV=1(26);	VLVKVHPEGK	4	>sp|P41836|PRS8_SCHPO 26S protease regulatory subunit 8 homolog OS=Schizosaccharomyces pombe GN=let1 PE=2 SV=1(84);	138.0681
1421	19.5007	1984.0653	3	1984.0476	-8.9422	1.0550	0.1100	0.3400	KLAR	1	>decoy_reverse_sp|O94444|RPN10_SCHPO Decoy of Reverse of 26S proteasome regulatory subunit rpn10 OS=Schizosaccharomyces pombe GN=rpn10 PE=1 SV=1(114);	EAEAAKDEQIEK	6	>decoy_reverse_sp|Q10329|PSA7_SCHPO Decoy of Reverse of Probable proteasome subunit alpha type-7 OS=Schizosaccharomyces pombe GN=SPBC106.16 PE=2 SV=1(24);	138.0681
1423	19.5193	0	0	0	0	0	0	0	-	-	-	-	-	-	0
1425	19.5380	1984.0631	4	1984.0727	4.8637	0.8950	0.3900	0.3500	NSIVSK	1	>sp|P30655|PSB5_SCHPO Proteasome subunit beta type-5 OS=Schizosaccharomyces pombe GN=pts1 PE=2 SV=3(2);	GITVLKPDDDK	6	>sp|Q09720|PSB2_SCHPO Probable proteasome subunit beta type-2 OS=Schizosaccharomyces pombe GN=SPAC31A2.04c PE=2 SV=1(29);	138.0681
1426	19.5460	2038.0291	4	2038.0483	9.4051	0.8850	0.2150	0.3200	KYDK	1	>sp|O74445|PRS10_SCHPO Probable 26S protease subunit rpt4 OS=Schizosaccharomyces pombe GN=rpt4 PE=2 SV=2(38);	TNNLDLEHKHK	9	>decoy_reverse_sp|P06732|KCRM_HUMAN Decoy of Reverse of Creatine kinase M-type OS=Homo sapiens GN=CKM PE=1 SV=2(275);	138.0681
1427	19.5538	0	0	0	0	0	0	0	-	-	-	-	-	-	0
1429	19.5725	1689.7505	4	1689.7668	9.6396	0.5250	0.1300	0.0000	MAIDDDINWEELAR	-1	>sp|O14126|PRS6A_SCHPO 26S protease regulatory subunit 6A OS=Schizosaccharomyces pombe GN=tbp1 PE=2 SV=1	-	-1	-	0
1430	19.5802	1899.8542	5	1899.8508	-1.7888	1.3750	1.3750	0.0000	HFDHMM[15.99]HYGEPSIRK	-1	>sp|P87048|RPN1_SCHPO 26S proteasome regulatory subunit rpn1 OS=Schizosaccharomyces pombe GN=rpn1 PE=1 SV=2	-	-1	-	0
1432	19.5985	0	0	0	0	0	0	0	-	-	-	-	-	-	0
1433	19.6038	1888.0638	3	1888.0702	3.4112	0.9650	0.1350	0.0950	MTEVLK	1	>sp|P41836|PRS8_SCHPO 26S protease regulatory subunit 8 homolog OS=Schizosaccharomyces pombe GN=let1 PE=2 SV=1(1);	DKKASLLTR	3	>sp|Q9UUB6|UBLH2_SCHPO Ubiquitin carboxyl-terminal hydrolase 2 OS=Schizosaccharomyces pombe GN=uch2 PE=1 SV=1(223);	138.0681
1434	19.6117	0	0	0	0	0	0	0	-	-	-	-	-	-	0
1436	19.6285	2000.0242	4	2000.0182	-2.9921	0.5450	0.0350	0.2150	QPEDKLR	5	>decoy_reverse_sp|P36612|PRS4_SCHPO Decoy of Reverse of 26S protease regulatory subunit 4 homolog OS=Schizosaccharomyces pombe GN=mts2 PE=2 SV=1(356);	MMGINERK	1	>sp|Q09841|PSB7_SCHPO Probable proteasome subunit beta type-7 OS=Schizosaccharomyces pombe GN=SPAC23D3.07 PE=2 SV=1(1);	138.0681
1437	19.6352	0	0	0	0	0	0	0	-	-	-	-	-	-	0
1438	19.6423	0	0	0	0	0	0	0	-	-	-	-	-	-	0
1439	19.6495	2000.0259	5	2000.0366	5.3832	0.8050	0.0500	0.3300	YDKK	3	>decoy_reverse_sp|O74445|PRS10_SCHPO Decoy of Reverse of Probable 26S protease subunit rpt4 OS=Schizosaccharomyces pombe GN=rpt4 PE=2 SV=2(351);	KIEFPSYRDR	1	>sp|O74894|PRS6B_SCHPO 26S protease regulatory subunit 6B homolog OS=Schizosaccharomyces pombe GN=rpt3 PE=2 SV=1(299);	138.0681
1440	19.6575	2908.3593	4	2908.3335	-8.9029	0.6300	0.0900	0.0450	IQKENR	3	>decoy_reverse_sp|O94444|RPN10_SCHPO Decoy of Reverse of 26S proteasome regulatory subunit rpn10 OS=Schizosaccharomyces pombe GN=rpn10 PE=1 SV=1(140);	GQAQSGNFSNFGDGANGDNK	1	>sp|P36612|PRS4_SCHPO 26S protease regulatory subunit 4 homolog OS=Schizosaccharomyces pombe GN=mts2 PE=2 SV=1(2);	138.0681
1442	19.6748	2105.0484	4	2105.0608	5.9076	0.3550	0.0200	0.0150	DKKDQK	3	>decoy_reverse_sp|P36612|PRS4_SCHPO Decoy of Reverse of 26S protease regulatory subunit 4 homolog OS=Schizosaccharomyces pombe GN=mts2 PE=2 SV=1(424);	NCACVISQKK	9	>sp|O94517|PSA6_SCHPO Probable proteasome subunit alpha type-6 OS=Schizosaccharomyces pombe GN=SPBC646.16 PE=2 SV=1(52);	138.0681
1443	19.6827	0	0	0	0	0	0	0	-	-	-	-	-	-	0
1444	19.6897	2210.0772	3	2210.0953	8.2017	0.4300	0.0850	0.1900	SSKDISSK	1	>sp|P87048|RPN1_SCHPO 26S proteasome regulatory subunit rpn1 OS=Schizosaccharomyces pombe GN=rpn1 PE=1 SV=2(2);	NEEKLAEFDK	4	>sp|Q10335|RPN7_SCHPO Probable 26S proteasome regulatory subunit rpn7 OS=Schizosaccharomyces pombe GN=rpn7 PE=2 SV=1(91);	138.0681
1445	19.6977	2000.0258	3	2000.0400	7.0800	0.6300	0.0300	0.2050	PFGNTHNK	1	>sp|P06732|KCRM_HUMAN Creatine kinase M-type OS=Homo sapiens GN=CKM PE=1 SV=2(2);	IKTLSMEK	2	>decoy_reverse_sp|O14126|PRS6A_SCHPO Decoy of Reverse of 26S protease regulatory subunit 6A OS=Schizosaccharomyces pombe GN=tbp1 PE=2 SV=1(369);	138.0681
1446	19.7055	2035.0492	4	2035.0486	-0.3174	2.0650	1.0350	0.0000	KHFEQVINEKHEDALAK	-1	>sp|O74762|RPN2_SCHPO 26S proteasome regulatory subunit rpn2 OS=Schizosaccharomyces pombe GN=rpn2 PE=1 SV=1	-	-1	-	0
1448	19.7230	2210.0747	4	2210.0854	4.8606	0.0450	0.0050	0.0050	DAGKDEFSR	4	>decoy_reverse_sp|O14126|PRS6A_SCHPO Decoy of Reverse of 26S protease regulatory subunit 6A OS=Schizosaccharomyces pombe GN=tbp1 PE=2 SV=1(140);	SAELYKNPK	6	>sp|O74762|RPN2_SCHPO 26S proteasome regulatory subunit rpn2 OS=Schizosaccharomyces pombe GN=rpn2 PE=1 SV=1(127);	138.0681
1449	19.7308	2105.0516	3	2105.0714	9.3797	0.3100	0.0400	0.1000	MKDAVK	2	>sp|O59770|PSA3_SCHPO Probable proteasome subunit alpha type-3 OS=Schizosaccharomyces pombe GN=SPCC1795.04c PE=1 SV=1(186);	TKDEGGPAGGLYI	2	>sp|P36612|PRS4_SCHPO 26S protease regulatory subunit 4 homolog OS=Schizosaccharomyces pombe GN=mts2 PE=2 SV=1(437);	138.0681
1450	19.7388	2035.0517	3	2035.0486	-1.5108	1.8700	1.2650	0.0000	KHFEQVINEKHEDALAK	-1	>sp|O74762|RPN2_SCHPO 26S proteasome regulatory subunit rpn2 OS=Schizosaccharomyces pombe GN=rpn2 PE=1 SV=1	-	-1	-	0
1451	19.7467	1772.8969	3	1772.9056	4.9072	0.5300	0.5300	0.0000	STLDLNHLADLYDRK	-1	>sp|P50524|RPN12_SCHPO 26S proteasome regulatory subunit rpn12 OS=Schizosaccharomyces pombe GN=rpn12 PE=1 SV=1	-	-1	-	0
1452	19.7543	0	0	0	0	0	0	0	-	-	-	-	-	-	0
1454	19.7717	2035.0515	5	2035.0486	-1.4456	2.0250	1.0100	0.0000	KHFEQVINEKHEDALAK	-1	>sp|O74762|RPN2_SCHPO 26S proteasome regulatory subunit rpn2 OS=Schizosaccharomyces pombe GN=rpn2 PE=1 SV=1	-	-1	-	0
1455	19.7797	2572.2118	4	2572.2076	-1.6475	0.8250	0.3350	0.2600	MPPKEDWEK	1	>sp|O42931|PRS7_SCHPO 26S protease regulatory subunit 7 homolog OS=Schizosaccharomyces pombe GN=rpt1 PE=1 SV=2(1);	TEPKAVDEEMK	4	>decoy_reverse_sp|O14126|PRS6A_SCHPO Decoy of Reverse of 26S protease regulatory subunit 6A OS=Schizosaccharomyces pombe GN=tbp1 PE=2 SV=1(260);	138.0681
1457	19.7973	0	0	0	0	0	0	0	-	-	-	-	-	-	0
1458	19.8050	2460.2311	3	2460.2509	8.0468	0.7850	0.0500	0.1850	IQKENRHK	3	>decoy_reverse_sp|O94444|RPN10_SCHPO Decoy of Reverse of 26S proteasome regulatory subunit rpn10 OS=Schizosaccharomyces pombe GN=rpn10 PE=1 SV=1(140);	FANNDEIHPSK	1	>decoy_reverse_sp|P30655|PSB5_SCHPO Decoy of Reverse of Proteasome subunit beta type-5 OS=Schizosaccharomyces pombe GN=pts1 PE=2 SV=3(2);	138.0681
1459	19.8128	2315.0532	3	2315.0487	-1.9484	0.2100	0.1550	0.0300	IDDQR	1	>sp|O42897|RPN3_SCHPO Probable 26S proteasome regulatory subunit rpn3 OS=Schizosaccharomyces pombe GN=rpn3 PE=2 SV=2(2);	NKADYYTNICDR	2	>sp|Q10335|RPN7_SCHPO Probable 26S proteasome regulatory subunit rpn7 OS=Schizosaccharomyces pombe GN=rpn7 PE=2 SV=1(118);	138.0681
1461	19.8305	1723.1015	3	1723.0858	-9.0729	0.4050	0.1450	0.1750	LLSSAKK	6	>decoy_reverse_sp|Q9P7S2|RPN6_SCHPO Decoy of Reverse of Probable 26S proteasome regulatory subunit rpn6 OS=Schizosaccharomyces pombe GN=rpn6 PE=2 SV=1(178);	IEPLKLK	5	>decoy_reverse_sp|Q10335|RPN7_SCHPO Decoy of Reverse of Probable 26S proteasome regulatory subunit rpn7 OS=Schizosaccharomyces pombe GN=rpn7 PE=2 SV=1(234);	138.0681
1462	19.8382	1610.0171	3	1610.0242	4.4235	0.4600	0.0800	0.0850	LIKK	3	>decoy_reverse_sp|O14250|PSA1_SCHPO Decoy of Reverse of Probable proteasome subunit alpha type-1 OS=Schizosaccharomyces pombe GN=SPAC6G10.04c PE=2 SV=1(211);	RSKVLDVR	3	>decoy_reverse_sp|O94579|PSA2_SCHPO Decoy of Reverse of Probable proteasome subunit alpha type-2 OS=Schizosaccharomyces pombe GN=SPCC1442.06 PE=2 SV=1(158);	138.0681
1463	19.8457	1971.9886	4	1971.9861	-1.2724	1.4300	0.7800	0.1200	KSGR	1	>sp|Q10329|PSA7_SCHPO Probable proteasome subunit alpha type-7 OS=Schizosaccharomyces pombe GN=SPBC106.16 PE=2 SV=1(244);	EIQDEKEAEAAR	6	>sp|Q10329|PSA7_SCHPO Probable proteasome subunit alpha type-7 OS=Schizosaccharomyces pombe GN=SPBC106.16 PE=2 SV=1(236);	138.0681
1464	19.8530	1914.8382	4	1914.8563	9.4430	0.7400	0.4000	0.1950	MIDDQR	1	>sp|O42897|RPN3_SCHPO Probable 26S proteasome regulatory subunit rpn3 OS=Schizosaccharomyces pombe GN=rpn3 PE=2 SV=2(1);	MSRSYDSR	1	>sp|Q09682|PSA4_SCHPO Probable proteasome subunit alpha type-4 OS=Schizosaccharomyces pombe GN=SPAC13C5.01c PE=2 SV=1(1);	138.0681
1465	19.8608	0	0	0	0	0	0	0	-	-	-	-	-	-	0
1467	19.8787	1723.1018	4	1723.0858	-9.2688	0.7500	0.2050	0.2250	LLSSAKK	6	>decoy_reverse_sp|Q9P7S2|RPN6_SCHPO Decoy of Reverse of Probable 26S proteasome regulatory subunit rpn6 OS=Schizosaccharomyces pombe GN=rpn6 PE=2 SV=1(178);	IEPLKLK	5	>decoy_reverse_sp|Q10335|RPN7_SCHPO Decoy of Reverse of Probable 26S proteasome regulatory subunit rpn7 OS=Schizosaccharomyces pombe GN=rpn7 PE=2 SV=1(234);	138.0681
1468	19.8838	0	0	0	0	0	0	0	-	-	-	-	-	-	0
1469	19.8912	0	0	0	0	0	0	0	-	-	-	-	-	-	0
1470	19.8990	2467.1876	3	2467.1978	4.1215	0.7900	0.1750	0.3100	KATDDDR	1	>sp|Q9USQ9|PSB4_SCHPO Probable proteasome subunit beta type-4 OS=Schizosaccharomyces pombe GN=SPBC577.10 PE=2 SV=1(189);	EPNKGSYRPYTAK	4	>decoy_reverse_sp|Q09841|PSB7_SCHPO Decoy of Reverse of Probable proteasome subunit beta type-7 OS=Schizosaccharomyces pombe GN=SPAC23D3.07 PE=2 SV=1(42);	138.0681
1471	19.9068	1875.9908	3	1875.9981	3.9275	0.4800	0.0600	-0.0000	KSLK	1	>decoy_reverse_sp|O74894|PRS6B_SCHPO Decoy of Reverse of 26S protease regulatory subunit 6B homolog OS=Schizosaccharomyces pombe GN=rpt3 PE=2 SV=1(352);	KYYSFDNSLK	1	>sp|O42897|RPN3_SCHPO Probable 26S proteasome regulatory subunit rpn3 OS=Schizosaccharomyces pombe GN=rpn3 PE=2 SV=2(84);	138.0681
1473	19.9242	2211.2401	4	2211.2448	2.1393	0.4000	0.0100	0.0750	KMRK	1	>decoy_reverse_sp|O94444|RPN10_SCHPO Decoy of Reverse of 26S proteasome regulatory subunit rpn10 OS=Schizosaccharomyces pombe GN=rpn10 PE=1 SV=1(111);	GGDEWKIEPLKLK	6	>decoy_reverse_sp|Q10335|RPN7_SCHPO Decoy of Reverse of Probable 26S proteasome regulatory subunit rpn7 OS=Schizosaccharomyces pombe GN=rpn7 PE=2 SV=1(229);	138.0681
1474	19.9307	1610.0178	4	1610.0242	3.9825	0.9800	0.2350	0.2050	LIKK	3	>decoy_reverse_sp|O14250|PSA1_SCHPO Decoy of Reverse of Probable proteasome subunit alpha type-1 OS=Schizosaccharomyces pombe GN=SPAC6G10.04c PE=2 SV=1(211);	RSKVLDVR	3	>decoy_reverse_sp|O94579|PSA2_SCHPO Decoy of Reverse of Probable proteasome subunit alpha type-2 OS=Schizosaccharomyces pombe GN=SPCC1442.06 PE=2 SV=1(158);	138.0681
1475	19.9372	0	0	0	0	0	0	0	-	-	-	-	-	-	0
1476	19.9435	2572.2144	3	2572.2010	-5.1727	0.4800	0.2750	0.2200	MMGINERK	1	>sp|Q09841|PSB7_SCHPO Probable proteasome subunit beta type-7 OS=Schizosaccharomyces pombe GN=SPAC23D3.07 PE=2 SV=1(1);	SDYYMASTYTKK	11	>sp|Q9UTM3|RPN5_SCHPO 26S proteasome regulatory subunit rpn5 OS=Schizosaccharomyces pombe GN=rpn5a PE=1 SV=1(195);	138.0681
1477	19.9515	1971.9890	3	1971.9861	-1.4917	0.9250	0.4800	0.1000	KSGR	1	>sp|Q10329|PSA7_SCHPO Probable proteasome subunit alpha type-7 OS=Schizosaccharomyces pombe GN=SPBC106.16 PE=2 SV=1(244);	EIQDEKEAEAAR	6	>sp|Q10329|PSA7_SCHPO Probable proteasome subunit alpha type-7 OS=Schizosaccharomyces pombe GN=SPBC106.16 PE=2 SV=1(236);	138.0681
1479	19.9687	1538.9805	3	1538.9759	-2.9780	0.3800	0.0600	0.1450	DRLKK	4	>decoy_reverse_sp|P06732|KCRM_HUMAN Decoy of Reverse of Creatine kinase M-type OS=Homo sapiens GN=CKM PE=1 SV=2(341);	LKLELK	2	>decoy_reverse_sp|P50524|RPN12_SCHPO Decoy of Reverse of 26S proteasome regulatory subunit rpn12 OS=Schizosaccharomyces pombe GN=rpn12 PE=1 SV=1(244);	138.0681
1480	19.9760	2316.2654	4	2316.2688	1.4518	0.7300	0.0550	0.2850	AEREKASK	5	>sp|O74762|RPN2_SCHPO 26S proteasome regulatory subunit rpn2 OS=Schizosaccharomyces pombe GN=rpn2 PE=1 SV=1(833);	DFLDAVQKVVK	8	>sp|O42931|PRS7_SCHPO 26S protease regulatory subunit 7 homolog OS=Schizosaccharomyces pombe GN=rpt1 PE=1 SV=2(419);	138.0681
1481	19.9840	2264.1550	4	2264.1582	1.3977	0.9350	0.0150	0.0500	MSQAR	1	>sp|O94517|PSA6_SCHPO Probable proteasome subunit alpha type-6 OS=Schizosaccharomyces pombe GN=SPBC646.16 PE=2 SV=1(1);	QDPKKHLDAEVQK	5	>sp|P41878|RPN11_SCHPO 26S proteasome regulatory subunit rpn11 OS=Schizosaccharomyces pombe GN=rpn11 PE=1 SV=2(281);	138.0681
1482	19.9918	1637.9292	3	1637.9351	3.6546	0.5000	0.0600	0.2150	EKVLK	2	>sp|P36612|PRS4_SCHPO 26S protease regulatory subunit 4 homolog OS=Schizosaccharomyces pombe GN=mts2 PE=2 SV=1(432);	QPEDKLR	5	>decoy_reverse_sp|P36612|PRS4_SCHPO Decoy of Reverse of 26S protease regulatory subunit 4 homolog OS=Schizosaccharomyces pombe GN=mts2 PE=2 SV=1(356);	138.0681
1483	19.9993	1838.0075	3	1838.0195	6.5430	0.6600	0.0450	-0.0200	KNRLK	1	>sp|Q10335|RPN7_SCHPO Probable 26S proteasome regulatory subunit rpn7 OS=Schizosaccharomyces pombe GN=rpn7 PE=2 SV=1(188);	NHASIDKMK	7	>sp|P41878|RPN11_SCHPO 26S proteasome regulatory subunit rpn11 OS=Schizosaccharomyces pombe GN=rpn11 PE=1 SV=2(246);	138.0681
1485	20.0163	2211.2410	5	2211.2520	4.9970	1.3850	0.0600	0.4700	CIKRLVK	3	>sp|Q9Y7T8|PSB3_SCHPO Probable proteasome subunit beta type-3 OS=Schizosaccharomyces pombe GN=SPCC63.12c PE=2 SV=1(196);	QSKATREPNK	3	>decoy_reverse_sp|Q09841|PSB7_SCHPO Decoy of Reverse of Probable proteasome subunit beta type-7 OS=Schizosaccharomyces pombe GN=SPAC23D3.07 PE=2 SV=1(35);	138.0681
1486	20.0217	2124.9359	4	2124.9415	2.6102	0.1750	0.1400	-0.0450	MSER	1	>sp|O74445|PRS10_SCHPO Probable 26S protease subunit rpt4 OS=Schizosaccharomyces pombe GN=rpt4 PE=2 SV=2(1);	EDMGSNDKASKER	8	>decoy_reverse_sp|O74762|RPN2_SCHPO Decoy of Reverse of 26S proteasome regulatory subunit rpn2 OS=Schizosaccharomyces pombe GN=rpn2 PE=1 SV=1(130);	138.0681
1487	20.0282	2211.2438	3	2211.2473	1.5970	0.5650	0.0200	0.1250	KTTEEK	1	>sp|O74762|RPN2_SCHPO 26S proteasome regulatory subunit rpn2 OS=Schizosaccharomyces pombe GN=rpn2 PE=1 SV=1(848);	KQLLIDGANVLR	1	>decoy_reverse_sp|O42897|RPN3_SCHPO Decoy of Reverse of Probable 26S proteasome regulatory subunit rpn3 OS=Schizosaccharomyces pombe GN=rpn3 PE=2 SV=2(415);	138.0681
1488	20.0360	2316.2699	3	2316.2616	-3.5819	0.4750	0.0200	0.0350	LYNKFK	4	>decoy_reverse_sp|P06732|KCRM_HUMAN Decoy of Reverse of Creatine kinase M-type OS=Homo sapiens GN=CKM PE=1 SV=2(371);	TDTKTIEAITFK	4	>decoy_reverse_sp|Q09682|PSA4_SCHPO Decoy of Reverse of Probable proteasome subunit alpha type-4 OS=Schizosaccharomyces pombe GN=SPAC13C5.01c PE=2 SV=1(32);	138.0681
1488	20.0360	2316.2699	3	2316.2800	4.3789	0.4750	0.0200	0.1900	VAQTTYKK	7	>sp|O94579|PSA2_SCHPO Probable proteasome subunit alpha type-2 OS=Schizosaccharomyces pombe GN=SPCC1442.06 PE=2 SV=1(98);	ASRPGAAAKLDGK	9	>decoy_reverse_sp|O14250|PSA1_SCHPO Decoy of Reverse of Probable proteasome subunit alpha type-1 OS=Schizosaccharomyces pombe GN=SPAC6G10.04c PE=2 SV=1(34);	138.0681
1489	20.0440	1144.6639	3	1144.6604	-3.0479	0.1750	0.1750	0.0400	KWR	1	>decoy_reverse_sp|Q9UUB6|UBLH2_SCHPO Decoy of Reverse of Ubiquitin carboxyl-terminal hydrolase 2 OS=Schizosaccharomyces pombe GN=uch2 PE=1 SV=1(49);	ATTVK	1	>sp|O43063|PSB6_SCHPO Probable proteasome subunit beta type-6 OS=Schizosaccharomyces pombe GN=SPBC4C3.10c PE=2 SV=1(2);	138.0681
1491	20.0602	0	0	0	0	0	0	0	-	-	-	-	-	-	0
1492	20.0660	1899.8511	4	1899.8508	-0.1836	1.8200	1.8200	0.0000	HFDHM[15.99]MHYGEPSIRK	-1	>sp|P87048|RPN1_SCHPO 26S proteasome regulatory subunit rpn1 OS=Schizosaccharomyces pombe GN=rpn1 PE=1 SV=2	-	-1	-	0
1493	20.0730	0	0	0	0	0	0	0	-	-	-	-	-	-	0
1494	20.0802	0	0	0	0	0	0	0	-	-	-	-	-	-	0
1495	20.0882	2665.2701	4	2665.2919	8.1849	0.9700	0.2950	0.2950	VMKSEFQR	3	>sp|O14126|PRS6A_SCHPO 26S protease regulatory subunit 6A OS=Schizosaccharomyces pombe GN=tbp1 PE=2 SV=1(54);	KDYTMAQPEFFK	1	>decoy_reverse_sp|O74894|PRS6B_SCHPO Decoy of Reverse of 26S protease regulatory subunit 6B homolog OS=Schizosaccharomyces pombe GN=rpt3 PE=2 SV=1(1);	138.0681
1497	20.1048	2199.1670	4	2199.1534	-6.1507	1.1300	0.6400	0.0850	YKEDTALR	2	>decoy_reverse_sp|O74445|PRS10_SCHPO Decoy of Reverse of Probable 26S protease subunit rpt4 OS=Schizosaccharomyces pombe GN=rpt4 PE=2 SV=2(379);	KHLDAEVQK	1	>sp|P41878|RPN11_SCHPO 26S proteasome regulatory subunit rpn11 OS=Schizosaccharomyces pombe GN=rpn11 PE=1 SV=2(281);	138.0681
1498	20.1113	1711.0265	3	1711.0243	-1.2754	0.9300	0.1150	0.0550	VLKTK	3	>sp|P36612|PRS4_SCHPO 26S protease regulatory subunit 4 homolog OS=Schizosaccharomyces pombe GN=mts2 PE=2 SV=1(435);	DQKKDKPK	3	>sp|P36612|PRS4_SCHPO 26S protease regulatory subunit 4 homolog OS=Schizosaccharomyces pombe GN=mts2 PE=2 SV=1(25);	138.0681
1498	20.1113	1711.0265	3	1711.0243	-1.2754	0.9300	0.1150	0.0550	VLKTK	3	>sp|P36612|PRS4_SCHPO 26S protease regulatory subunit 4 homolog OS=Schizosaccharomyces pombe GN=mts2 PE=2 SV=1(435);	DQKKDKPK	4	>sp|P36612|PRS4_SCHPO 26S protease regulatory subunit 4 homolog OS=Schizosaccharomyces pombe GN=mts2 PE=2 SV=1(26);	138.0681
1499	20.1182	2199.1659	5	2199.1534	-5.6816	1.2150	0.2850	0.0200	YKEDTALR	2	>decoy_reverse_sp|O74445|PRS10_SCHPO Decoy of Reverse of Probable 26S protease subunit rpt4 OS=Schizosaccharomyces pombe GN=rpt4 PE=2 SV=2(379);	KHLDAEVQK	1	>sp|P41878|RPN11_SCHPO 26S proteasome regulatory subunit rpn11 OS=Schizosaccharomyces pombe GN=rpn11 PE=1 SV=2(281);	138.0681
1500	20.1250	1899.8521	3	1899.8508	-0.6808	2.5900	2.5900	0.0000	HFDHM[15.99]MHYGEPSIRK	-1	>sp|P87048|RPN1_SCHPO 26S proteasome regulatory subunit rpn1 OS=Schizosaccharomyces pombe GN=rpn1 PE=1 SV=2	-	-1	-	0
1501	20.1327	2467.1851	4	2467.2014	6.5855	0.8650	0.2900	0.2900	FDVIVAKGK	7	>decoy_reverse_sp|P41878|RPN11_SCHPO Decoy of Reverse of 26S proteasome regulatory subunit rpn11 OS=Schizosaccharomyces pombe GN=rpn11 PE=1 SV=2(156);	SSSDMAYTSMFK	1	>decoy_reverse_sp|O42931|PRS7_SCHPO Decoy of Reverse of 26S protease regulatory subunit 7 homolog OS=Schizosaccharomyces pombe GN=rpt1 PE=1 SV=2(2);	138.0681
1503	20.1493	1711.0264	4	1711.0256	-0.4764	1.1500	0.1600	0.2600	LQKR	3	>sp|P06732|KCRM_HUMAN Creatine kinase M-type OS=Homo sapiens GN=CKM PE=1 SV=2(319);	LAHLSKHPK	6	>sp|P06732|KCRM_HUMAN Creatine kinase M-type OS=Homo sapiens GN=CKM PE=1 SV=2(304);	138.0681
1504	20.1548	2440.0149	3	2440.0045	-4.2565	0.2450	0.2450	0.0000	DDGLEDDMPALADEEFEKMDR	-1	>decoy_reverse_sp|O42897|RPN3_SCHPO Decoy of Reverse of Probable 26S proteasome regulatory subunit rpn3 OS=Schizosaccharomyces pombe GN=rpn3 PE=2 SV=2	-	-1	-	0
1505	20.1627	1899.8518	5	1899.8508	-0.5596	2.3150	2.3150	0.0000	HFDHM[15.99]MHYGEPSIRK	-1	>sp|P87048|RPN1_SCHPO 26S proteasome regulatory subunit rpn1 OS=Schizosaccharomyces pombe GN=rpn1 PE=1 SV=2	-	-1	-	0
1506	20.1705	2440.0121	4	2440.0045	-3.1078	0.3600	0.2800	0.0000	RMDKEMAEADLDDDEPDLGEF	-1	>sp|O42897|RPN3_SCHPO Probable 26S proteasome regulatory subunit rpn3 OS=Schizosaccharomyces pombe GN=rpn3 PE=2 SV=2	-	-1	-	0
1507	20.1785	2124.9387	3	2124.9390	0.1409	0.2250	0.1250	0.0750	MSGYDR	1	>sp|Q10329|PSA7_SCHPO Probable proteasome subunit alpha type-7 OS=Schizosaccharomyces pombe GN=SPBC106.16 PE=2 SV=1(1);	MCSPSATLTHR	1	>sp|Q10335|RPN7_SCHPO Probable 26S proteasome regulatory subunit rpn7 OS=Schizosaccharomyces pombe GN=rpn7 PE=2 SV=1(1);	138.0681
1509	20.1952	2304.1910	4	2304.1956	1.9793	0.5950	0.1400	0.2200	KEEMVMLK	1	>decoy_reverse_sp|P06732|KCRM_HUMAN Decoy of Reverse of Creatine kinase M-type OS=Homo sapiens GN=CKM PE=1 SV=2(17);	KEVAEADIASK	1	>decoy_reverse_sp|Q9UUB6|UBLH2_SCHPO Decoy of Reverse of Ubiquitin carboxyl-terminal hydrolase 2 OS=Schizosaccharomyces pombe GN=uch2 PE=1 SV=1(54);	138.0681
1510	20.2030	2252.0802	4	2252.0890	3.8874	0.5400	0.0650	0.0350	MVCKIWK	4	>sp|Q09682|PSA4_SCHPO Probable proteasome subunit alpha type-4 OS=Schizosaccharomyces pombe GN=SPAC13C5.01c PE=2 SV=1(227);	ETIDNAETMK	1	>decoy_reverse_sp|P87048|RPN1_SCHPO Decoy of Reverse of 26S proteasome regulatory subunit rpn1 OS=Schizosaccharomyces pombe GN=rpn1 PE=1 SV=2(1);	138.0681
1511	20.2108	1413.8219	3	1413.8343	8.7953	0.6100	0.0250	0.2600	KSLK	1	>decoy_reverse_sp|O74894|PRS6B_SCHPO Decoy of Reverse of 26S protease regulatory subunit 6B homolog OS=Schizosaccharomyces pombe GN=rpt3 PE=2 SV=1(352);	LAEKWR	4	>decoy_reverse_sp|O74894|PRS6B_SCHPO Decoy of Reverse of 26S protease regulatory subunit 6B homolog OS=Schizosaccharomyces pombe GN=rpt3 PE=2 SV=1(376);	138.0681
1512	20.2183	2199.1684	3	2199.1534	-6.8097	1.1150	0.5750	0.1300	YKEDTALR	2	>decoy_reverse_sp|O74445|PRS10_SCHPO Decoy of Reverse of Probable 26S protease subunit rpt4 OS=Schizosaccharomyces pombe GN=rpt4 PE=2 SV=2(379);	KHLDAEVQK	1	>sp|P41878|RPN11_SCHPO 26S proteasome regulatory subunit rpn11 OS=Schizosaccharomyces pombe GN=rpn11 PE=1 SV=2(281);	138.0681
1513	20.2262	1625.8540	3	1625.8412	-7.8426	0.4500	0.0100	0.0250	DKPK	2	>sp|P36612|PRS4_SCHPO 26S protease regulatory subunit 4 homolog OS=Schizosaccharomyces pombe GN=mts2 PE=2 SV=1(28);	HGGYKPTDK	5	>sp|P06732|KCRM_HUMAN Creatine kinase M-type OS=Homo sapiens GN=CKM PE=1 SV=2(101);	138.0681
1515	20.2425	0	0	0	0	0	0	0	-	-	-	-	-	-	0
1516	20.2503	1484.8581	3	1484.8562	-1.3208	0.2350	0.0750	0.1100	NSIVSK	1	>sp|P30655|PSB5_SCHPO Proteasome subunit beta type-5 OS=Schizosaccharomyces pombe GN=pts1 PE=2 SV=3(2);	LDVAKR	5	>decoy_reverse_sp|O74445|PRS10_SCHPO Decoy of Reverse of Probable 26S protease subunit rpt4 OS=Schizosaccharomyces pombe GN=rpt4 PE=2 SV=2(17);	138.0681
1517	20.2577	1526.9043	3	1526.9031	-0.7562	0.4350	0.0800	0.1750	NSIVSK	1	>sp|P30655|PSB5_SCHPO Proteasome subunit beta type-5 OS=Schizosaccharomyces pombe GN=pts1 PE=2 SV=3(2);	LLVKDR	4	>sp|Q9UUB6|UBLH2_SCHPO Ubiquitin carboxyl-terminal hydrolase 2 OS=Schizosaccharomyces pombe GN=uch2 PE=1 SV=1(275);	138.0681
1518	20.2650	2304.1939	3	2304.1882	-2.5088	0.4950	0.0150	0.1150	AVDEEMKVR	7	>decoy_reverse_sp|O14126|PRS6A_SCHPO Decoy of Reverse of 26S protease regulatory subunit 6A OS=Schizosaccharomyces pombe GN=tbp1 PE=2 SV=1(267);	IDKKTTEEK	4	>sp|O74762|RPN2_SCHPO 26S proteasome regulatory subunit rpn2 OS=Schizosaccharomyces pombe GN=rpn2 PE=1 SV=1(848);	138.0681
1519	20.2728	1469.8840	3	1469.8929	6.0699	0.3950	0.1500	0.0650	GEKR	3	>sp|Q9UTM3|RPN5_SCHPO 26S proteasome regulatory subunit rpn5 OS=Schizosaccharomyces pombe GN=rpn5a PE=1 SV=1(331);	IVKSAKAK	3	>decoy_reverse_sp|Q9P7S2|RPN6_SCHPO Decoy of Reverse of Probable 26S proteasome regulatory subunit rpn6 OS=Schizosaccharomyces pombe GN=rpn6 PE=2 SV=1(337);	138.0681
1521	20.2892	1696.8904	3	1696.8817	-5.1134	0.6600	0.1600	0.2800	KAFGR	1	>decoy_reverse_sp|Q10335|RPN7_SCHPO Decoy of Reverse of Probable 26S proteasome regulatory subunit rpn7 OS=Schizosaccharomyces pombe GN=rpn7 PE=2 SV=1(2);	MSSKDISSK	4	>sp|P87048|RPN1_SCHPO 26S proteasome regulatory subunit rpn1 OS=Schizosaccharomyces pombe GN=rpn1 PE=1 SV=2(4);	138.0681
1522	20.2967	2703.2777	4	2703.2916	5.1573	0.2650	0.0600	0.0500	VMCKNKTDTK	6	>decoy_reverse_sp|Q09682|PSA4_SCHPO Decoy of Reverse of Probable proteasome subunit alpha type-4 OS=Schizosaccharomyces pombe GN=SPAC13C5.01c PE=2 SV=1(28);	YKEDTALRSEM	2	>decoy_reverse_sp|O74445|PRS10_SCHPO Decoy of Reverse of Probable 26S protease subunit rpt4 OS=Schizosaccharomyces pombe GN=rpt4 PE=2 SV=2(379);	138.0681
1523	20.3045	1597.9435	4	1597.9402	-2.0750	1.5350	0.0500	0.0650	KSLK	1	>decoy_reverse_sp|O74894|PRS6B_SCHPO Decoy of Reverse of 26S protease regulatory subunit 6B homolog OS=Schizosaccharomyces pombe GN=rpt3 PE=2 SV=1(352);	DQKKDKPK	4	>sp|P36612|PRS4_SCHPO 26S protease regulatory subunit 4 homolog OS=Schizosaccharomyces pombe GN=mts2 PE=2 SV=1(26);	138.0681
1524	20.3122	0	0	0	0	0	0	0	-	-	-	-	-	-	0
1525	20.3200	2181.1584	5	2181.1680	4.4152	1.0150	0.1750	0.1000	EKSLLAHK	2	>decoy_reverse_sp|P06732|KCRM_HUMAN Decoy of Reverse of Creatine kinase M-type OS=Homo sapiens GN=CKM PE=1 SV=2(78);	GLGYPEDAIGK	1	>decoy_reverse_sp|P36612|PRS4_SCHPO Decoy of Reverse of 26S protease regulatory subunit 4 homolog OS=Schizosaccharomyces pombe GN=mts2 PE=2 SV=1(2);	138.0681
1527	20.3373	2555.1737	4	2555.1552	-7.2514	0.2500	0.1000	0.1150	MMGINER	1	>sp|Q09841|PSB7_SCHPO Probable proteasome subunit beta type-7 OS=Schizosaccharomyces pombe GN=SPAC23D3.07 PE=2 SV=1(1);	QEMKKDSESTEEK	5	>decoy_reverse_sp|O94444|RPN10_SCHPO Decoy of Reverse of 26S proteasome regulatory subunit rpn10 OS=Schizosaccharomyces pombe GN=rpn10 PE=1 SV=1(5);	138.0681
1528	20.3452	0	0	0	0	0	0	0	-	-	-	-	-	-	0
1529	20.3532	1580.9165	4	1580.9137	-1.7568	1.2900	0.1100	0.5700	QDPKK	4	>sp|P41878|RPN11_SCHPO 26S proteasome regulatory subunit rpn11 OS=Schizosaccharomyces pombe GN=rpn11 PE=1 SV=2(280);	IAKGAIEK	3	>decoy_reverse_sp|P87048|RPN1_SCHPO Decoy of Reverse of 26S proteasome regulatory subunit rpn1 OS=Schizosaccharomyces pombe GN=rpn1 PE=1 SV=2(307);	138.0681
1530	20.3607	1132.5894	3	1132.5910	1.4342	0.2800	0.0350	0.0900	SQAR	1	>sp|O94517|PSA6_SCHPO Probable proteasome subunit alpha type-6 OS=Schizosaccharomyces pombe GN=SPBC646.16 PE=2 SV=1(2);	EMKK	1	>decoy_reverse_sp|O94444|RPN10_SCHPO Decoy of Reverse of 26S proteasome regulatory subunit rpn10 OS=Schizosaccharomyces pombe GN=rpn10 PE=1 SV=1(2);	138.0681
1531	20.3678	2252.0781	5	2252.0890	4.8239	0.7450	0.1600	0.1550	IWKVMCK	3	>decoy_reverse_sp|Q09682|PSA4_SCHPO Decoy of Reverse of Probable proteasome subunit alpha type-4 OS=Schizosaccharomyces pombe GN=SPAC13C5.01c PE=2 SV=1(22);	ETIDNAETMK	1	>decoy_reverse_sp|P87048|RPN1_SCHPO Decoy of Reverse of 26S proteasome regulatory subunit rpn1 OS=Schizosaccharomyces pombe GN=rpn1 PE=1 SV=2(1);	138.0681
1533	20.3853	2288.0337	3	2288.0308	-1.2542	0.0850	0.0850	0.0000	VSINFCMDMDLSACILNASK	-1	>decoy_reverse_sp|P41878|RPN11_SCHPO Decoy of Reverse of 26S proteasome regulatory subunit rpn11 OS=Schizosaccharomyces pombe GN=rpn11 PE=1 SV=2	-	-1	-	0
1534	20.3932	2138.0371	3	2138.0578	9.6522	0.7100	0.1250	0.0700	MDRQEQR	1	>decoy_reverse_sp|Q9UT97|PSA5_SCHPO Decoy of Reverse of Probable proteasome subunit alpha type-5 OS=Schizosaccharomyces pombe GN=SPAC323.02c PE=1 SV=1(1);	TSWIYKNK	6	>sp|P87048|RPN1_SCHPO 26S proteasome regulatory subunit rpn1 OS=Schizosaccharomyces pombe GN=rpn1 PE=1 SV=2(400);	138.0681
1535	20.4012	2211.2412	4	2211.2626	9.6886	1.0100	0.0300	0.4300	KLARNILK	1	>decoy_reverse_sp|O94444|RPN10_SCHPO Decoy of Reverse of 26S proteasome regulatory subunit rpn10 OS=Schizosaccharomyces pombe GN=rpn10 PE=1 SV=1(114);	GLGYPEDAIGK	1	>decoy_reverse_sp|P36612|PRS4_SCHPO Decoy of Reverse of 26S protease regulatory subunit 4 homolog OS=Schizosaccharomyces pombe GN=mts2 PE=2 SV=1(2);	138.0681
1536	20.4090	0	0	0	0	0	0	0	-	-	-	-	-	-	0
1537	20.4170	0	0	0	0	0	0	0	-	-	-	-	-	-	0
1539	20.4347	2589.3031	3	2589.3206	6.7640	1.1050	0.0450	0.3250	GIDLKSIAEK	5	>sp|P41836|PRS8_SCHPO 26S protease regulatory subunit 8 homolog OS=Schizosaccharomyces pombe GN=let1 PE=2 SV=1(342);	GSNDDEMKIDKK	8	>sp|O74762|RPN2_SCHPO 26S proteasome regulatory subunit rpn2 OS=Schizosaccharomyces pombe GN=rpn2 PE=1 SV=1(844);	138.0681
1540	20.4425	2268.2639	4	2268.2841	8.8661	0.7300	0.1800	0.1900	KLARNILK	1	>decoy_reverse_sp|O94444|RPN10_SCHPO Decoy of Reverse of 26S proteasome regulatory subunit rpn10 OS=Schizosaccharomyces pombe GN=rpn10 PE=1 SV=1(114);	GGLGYPEDAIGK	1	>decoy_reverse_sp|P36612|PRS4_SCHPO Decoy of Reverse of 26S protease regulatory subunit 4 homolog OS=Schizosaccharomyces pombe GN=mts2 PE=2 SV=1(1);	138.0681
1541	20.4505	1580.9153	3	1580.9072	-5.1776	0.9200	0.1650	0.2750	MPPK	1	>sp|O42931|PRS7_SCHPO 26S protease regulatory subunit 7 homolog OS=Schizosaccharomyces pombe GN=rpt1 PE=1 SV=2(1);	RSKVLDVR	3	>decoy_reverse_sp|O94579|PSA2_SCHPO Decoy of Reverse of Probable proteasome subunit alpha type-2 OS=Schizosaccharomyces pombe GN=SPCC1442.06 PE=2 SV=1(158);	138.0681
1542	20.4583	2572.2140	3	2572.2366	8.7778	0.6800	0.0500	0.1650	MSER	1	>sp|O74445|PRS10_SCHPO Probable 26S protease subunit rpt4 OS=Schizosaccharomyces pombe GN=rpt4 PE=2 SV=2(1);	DSYLIIDKLPSEYDSR	8	>sp|O14126|PRS6A_SCHPO 26S protease regulatory subunit 6A OS=Schizosaccharomyces pombe GN=tbp1 PE=2 SV=1(162);	138.0681
1543	20.4662	938.5302	2	938.5297	-0.5645	0.6100	0.0450	0.0000	HTVLSNLR	-1	>decoy_reverse_sp|O42897|RPN3_SCHPO Decoy of Reverse of Probable 26S proteasome regulatory subunit rpn3 OS=Schizosaccharomyces pombe GN=rpn3 PE=2 SV=2	-	-1	-	0
1545	20.4833	2490.1872	4	2490.1833	-1.5675	2.1350	1.4650	0.7800	GTKTSETNDR	3	>sp|P87048|RPN1_SCHPO 26S proteasome regulatory subunit rpn1 OS=Schizosaccharomyces pombe GN=rpn1 PE=1 SV=2(24);	SPSGNDALNDKK	11	>sp|P87048|RPN1_SCHPO 26S proteasome regulatory subunit rpn1 OS=Schizosaccharomyces pombe GN=rpn1 PE=1 SV=2(20);	138.0681
1546	20.4907	2589.2989	4	2589.2809	-6.9666	1.0700	0.0050	0.0550	EKWIAK	2	>decoy_reverse_sp|Q9P7S2|RPN6_SCHPO Decoy of Reverse of Probable 26S proteasome regulatory subunit rpn6 OS=Schizosaccharomyces pombe GN=rpn6 PE=2 SV=1(305);	QEVAAQKSSEETEDK	7	>sp|O94444|RPN10_SCHPO 26S proteasome regulatory subunit rpn10 OS=Schizosaccharomyces pombe GN=rpn10 PE=1 SV=1(231);	138.0681
1547	20.4985	2490.1898	3	2490.1833	-2.6120	1.9600	1.5350	0.4900	GTKTSETNDR	3	>sp|P87048|RPN1_SCHPO 26S proteasome regulatory subunit rpn1 OS=Schizosaccharomyces pombe GN=rpn1 PE=1 SV=2(24);	SPSGNDALNDKK	11	>sp|P87048|RPN1_SCHPO 26S proteasome regulatory subunit rpn1 OS=Schizosaccharomyces pombe GN=rpn1 PE=1 SV=2(20);	138.0681
1548	20.5063	2403.1567	3	2403.1705	5.7476	0.4200	0.0450	0.0400	YKEDTALR	2	>decoy_reverse_sp|O74445|PRS10_SCHPO Decoy of Reverse of Probable 26S protease subunit rpt4 OS=Schizosaccharomyces pombe GN=rpt4 PE=2 SV=2(379);	FANNDEIHPSK	1	>decoy_reverse_sp|P30655|PSB5_SCHPO Decoy of Reverse of Proteasome subunit beta type-5 OS=Schizosaccharomyces pombe GN=pts1 PE=2 SV=3(2);	138.0681
1549	20.5142	2572.2108	4	2572.2154	1.8010	1.0950	0.2650	0.4300	KAQSGPDASAK	1	>sp|P36612|PRS4_SCHPO 26S protease regulatory subunit 4 homolog OS=Schizosaccharomyces pombe GN=mts2 PE=2 SV=1(45);	DYTMAQPEFFK	1	>decoy_reverse_sp|O74894|PRS6B_SCHPO Decoy of Reverse of 26S protease regulatory subunit 6B homolog OS=Schizosaccharomyces pombe GN=rpt3 PE=2 SV=1(2);	138.0681
1551	20.5320	2124.9365	4	2124.9415	2.3581	0.0500	0.0500	0.0200	MSER	1	>sp|O74445|PRS10_SCHPO Probable 26S protease subunit rpt4 OS=Schizosaccharomyces pombe GN=rpt4 PE=2 SV=2(1);	EDMGSNDKASKER	8	>decoy_reverse_sp|O74762|RPN2_SCHPO Decoy of Reverse of 26S proteasome regulatory subunit rpn2 OS=Schizosaccharomyces pombe GN=rpn2 PE=1 SV=1(130);	138.0681
1552	20.5398	2511.2526	4	2511.2539	0.5060	0.5000	0.1800	0.1700	TPDKGYGHR	4	>decoy_reverse_sp|P06732|KCRM_HUMAN Decoy of Reverse of Creatine kinase M-type OS=Homo sapiens GN=CKM PE=1 SV=2(281);	TLSMEKHTELR	6	>decoy_reverse_sp|O14126|PRS6A_SCHPO Decoy of Reverse of 26S protease regulatory subunit 6A OS=Schizosaccharomyces pombe GN=tbp1 PE=2 SV=1(375);	138.0681
1553	20.5477	2467.1896	3	2467.1713	-7.4164	0.4850	0.0450	0.1150	GTKTSETNDR	3	>sp|P87048|RPN1_SCHPO 26S proteasome regulatory subunit rpn1 OS=Schizosaccharomyces pombe GN=rpn1 PE=1 SV=2(24);	EDALFKNEEK	6	>decoy_reverse_sp|Q10335|RPN7_SCHPO Decoy of Reverse of Probable 26S proteasome regulatory subunit rpn7 OS=Schizosaccharomyces pombe GN=rpn7 PE=2 SV=1(319);	138.0681
1554	20.5557	0	0	0	0	0	0	0	-	-	-	-	-	-	0
1555	20.5632	1464.7445	3	1464.7433	-0.8352	1.6050	1.6050	0.0000	NNVDQSHLVQGVR	-1	>sp|O74445|PRS10_SCHPO Probable 26S protease subunit rpt4 OS=Schizosaccharomyces pombe GN=rpt4 PE=2 SV=2	-	-1	-	0
1557	20.5805	2559.2818	4	2559.2591	-8.8706	1.0250	0.2000	0.3450	PTDDDDK	1	>sp|P00761|TRYP_PIG Trypsin OS=Sus scrofa PE=1 SV=1(2);	VLKTKDEGGPAGGLYI	3	>sp|P36612|PRS4_SCHPO 26S protease regulatory subunit 4 homolog OS=Schizosaccharomyces pombe GN=mts2 PE=2 SV=1(435);	138.0681
1558	20.5885	2124.9382	5	2124.9390	0.3661	0.0750	0.0750	-0.0200	MSGYDR	1	>sp|Q10329|PSA7_SCHPO Probable proteasome subunit alpha type-7 OS=Schizosaccharomyces pombe GN=SPBC106.16 PE=2 SV=1(1);	MCSPSATLTHR	1	>sp|Q10335|RPN7_SCHPO Probable 26S proteasome regulatory subunit rpn7 OS=Schizosaccharomyces pombe GN=rpn7 PE=2 SV=1(1);	138.0681
1559	20.5963	1628.8207	3	1628.8191	-0.9843	1.5800	1.4100	0.0000	RLTSPLM[15.99]ESHSVEK	-1	>sp|Q9UT97|PSA5_SCHPO Probable proteasome subunit alpha type-5 OS=Schizosaccharomyces pombe GN=SPAC323.02c PE=1 SV=1	-	-1	-	0
1560	20.6038	0	0	0	0	0	0	0	-	-	-	-	-	-	0
1561	20.6113	2256.1882	4	2256.2048	7.3299	0.6100	0.2100	0.2400	NHASIDKMK	7	>sp|P41878|RPN11_SCHPO 26S proteasome regulatory subunit rpn11 OS=Schizosaccharomyces pombe GN=rpn11 PE=1 SV=2(246);	FGNRDLVKK	8	>sp|O74445|PRS10_SCHPO Probable 26S protease subunit rpt4 OS=Schizosaccharomyces pombe GN=rpt4 PE=2 SV=2(37);	138.0681
1563	20.6288	2467.1896	4	2467.1940	1.7802	0.9450	0.2150	0.0400	PPKEDWEK	3	>sp|O42931|PRS7_SCHPO 26S protease regulatory subunit 7 homolog OS=Schizosaccharomyces pombe GN=rpt1 PE=1 SV=2(4);	GQSIDDMIPAQK	12	>sp|P06732|KCRM_HUMAN Creatine kinase M-type OS=Homo sapiens GN=CKM PE=1 SV=2(381);	138.0681
1564	20.6343	2520.1014	4	2520.0934	-3.1780	0.0800	0.0800	0.0000	GEDNTMIQPRVEDNGGAFGDDQR	-1	>decoy_reverse_sp|O42931|PRS7_SCHPO Decoy of Reverse of 26S protease regulatory subunit 7 homolog OS=Schizosaccharomyces pombe GN=rpt1 PE=1 SV=2	-	-1	-	0
1565	20.6418	0	0	0	0	0	0	0	-	-	-	-	-	-	0
1566	20.6497	0	0	0	0	0	0	0	-	-	-	-	-	-	0
1567	20.6575	0	0	0	0	0	0	0	-	-	-	-	-	-	0
1569	20.6753	0	0	0	0	0	0	0	-	-	-	-	-	-	0
1570	20.6832	1447.7175	3	1447.7266	6.3131	0.6650	0.4900	0.0000	SGRSAPGVSTTSTIQ	-1	>sp|Q10329|PSA7_SCHPO Probable proteasome subunit alpha type-7 OS=Schizosaccharomyces pombe GN=SPBC106.16 PE=2 SV=1	-	-1	-	0
1571	20.6907	0	0	0	0	0	0	0	-	-	-	-	-	-	0
1572	20.6983	1320.6687	3	1320.6707	1.5394	0.2150	0.2150	0.0050	MTDK	1	>sp|O94579|PSA2_SCHPO Probable proteasome subunit alpha type-2 OS=Schizosaccharomyces pombe GN=SPCC1442.06 PE=2 SV=1(1);	QSKATR	3	>decoy_reverse_sp|Q09841|PSB7_SCHPO Decoy of Reverse of Probable proteasome subunit beta type-7 OS=Schizosaccharomyces pombe GN=SPAC23D3.07 PE=2 SV=1(35);	138.0681
1574	20.7157	2642.2664	3	2642.2897	8.8009	0.3900	0.1500	0.1550	SDISKSSM	5	>decoy_reverse_sp|P87048|RPN1_SCHPO Decoy of Reverse of 26S proteasome regulatory subunit rpn1 OS=Schizosaccharomyces pombe GN=rpn1 PE=1 SV=2(888);	GSLEKNWKEEYLR	5	>decoy_reverse_sp|Q10329|PSA7_SCHPO Decoy of Reverse of Probable proteasome subunit alpha type-7 OS=Schizosaccharomyces pombe GN=SPBC106.16 PE=2 SV=1(81);	138.0681
1575	20.7237	2547.2105	3	2547.2121	0.6255	1.4250	0.5250	0.5700	GTKTSETNDR	3	>sp|P87048|RPN1_SCHPO 26S proteasome regulatory subunit rpn1 OS=Schizosaccharomyces pombe GN=rpn1 PE=1 SV=2(24);	GQSIDDMIPAQK	12	>sp|P06732|KCRM_HUMAN Creatine kinase M-type OS=Homo sapiens GN=CKM PE=1 SV=2(381);	138.0681
1576	20.7317	2224.1384	4	2224.1599	9.6882	0.6950	0.1950	0.2700	SRQETQYK	1	>decoy_reverse_sp|Q09682|PSA4_SCHPO Decoy of Reverse of Probable proteasome subunit alpha type-4 OS=Schizosaccharomyces pombe GN=SPAC13C5.01c PE=2 SV=1(2);	AKYASQKRP	2	>sp|Q9UUB6|UBLH2_SCHPO Ubiquitin carboxyl-terminal hydrolase 2 OS=Schizosaccharomyces pombe GN=uch2 PE=1 SV=1(293);	138.0681
1578	20.7498	2590.1543	4	2590.1721	6.8686	0.4350	0.4350	-0.1800	NKMVCK	2	>sp|Q09682|PSA4_SCHPO Probable proteasome subunit alpha type-4 OS=Schizosaccharomyces pombe GN=SPAC13C5.01c PE=2 SV=1(223);	SIMEYNGGSCVAMAGK	1	>sp|Q9Y7T8|PSB3_SCHPO Probable proteasome subunit beta type-3 OS=Schizosaccharomyces pombe GN=SPCC63.12c PE=2 SV=1(2);	138.0681
1579	20.7577	0	0	0	0	0	0	0	-	-	-	-	-	-	0
1581	20.7758	2547.2070	4	2547.2123	2.0772	0.5000	0.0450	0.0850	ETIDNAETMK	1	>decoy_reverse_sp|P87048|RPN1_SCHPO Decoy of Reverse of 26S proteasome regulatory subunit rpn1 OS=Schizosaccharomyces pombe GN=rpn1 PE=1 SV=2(1);	YYPLKSMTEK	5	>sp|P06732|KCRM_HUMAN Creatine kinase M-type OS=Homo sapiens GN=CKM PE=1 SV=2(177);	138.0681
1582	20.7830	2687.4197	4	2687.4178	-0.7216	0.6200	0.0550	0.3100	KKELFDCLK	2	>decoy_reverse_sp|Q09720|PSB2_SCHPO Decoy of Reverse of Probable proteasome subunit beta type-2 OS=Schizosaccharomyces pombe GN=SPAC31A2.04c PE=2 SV=1(26);	YQATVMRGAFKV	11	>sp|Q10335|RPN7_SCHPO Probable 26S proteasome regulatory subunit rpn7 OS=Schizosaccharomyces pombe GN=rpn7 PE=2 SV=1(408);	138.0681
1583	20.7908	0	0	0	0	0	0	0	-	-	-	-	-	-	0
1585	20.8083	2537.2413	4	2537.2219	-7.6482	0.6800	0.1650	0.0150	FKTNHGNPFM	2	>decoy_reverse_sp|P06732|KCRM_HUMAN Decoy of Reverse of Creatine kinase M-type OS=Homo sapiens GN=CKM PE=1 SV=2(373);	TNSTDEKGTKK	10	>decoy_reverse_sp|P87048|RPN1_SCHPO Decoy of Reverse of 26S proteasome regulatory subunit rpn1 OS=Schizosaccharomyces pombe GN=rpn1 PE=1 SV=2(871);	138.0681
1586	20.8148	2642.2664	3	2642.2897	8.8181	0.2650	0.0050	0.0750	SDISKSSM	5	>decoy_reverse_sp|P87048|RPN1_SCHPO Decoy of Reverse of 26S proteasome regulatory subunit rpn1 OS=Schizosaccharomyces pombe GN=rpn1 PE=1 SV=2(888);	GSLEKNWKEEYLR	5	>decoy_reverse_sp|Q10329|PSA7_SCHPO Decoy of Reverse of Probable proteasome subunit alpha type-7 OS=Schizosaccharomyces pombe GN=SPBC106.16 PE=2 SV=1(81);	138.0681
1587	20.8227	2642.2640	4	2642.2710	2.6507	0.5400	0.0950	0.0100	NPKADPLDER	3	>sp|O74762|RPN2_SCHPO 26S proteasome regulatory subunit rpn2 OS=Schizosaccharomyces pombe GN=rpn2 PE=1 SV=1(130);	EQKPEVDYSEK	3	>sp|Q9UTM3|RPN5_SCHPO 26S proteasome regulatory subunit rpn5 OS=Schizosaccharomyces pombe GN=rpn5a PE=1 SV=1(4);	138.0681
1588	20.8305	2537.2413	3	2537.2583	6.7150	0.4500	0.0900	0.1450	KGEIR	1	>sp|O43063|PSB6_SCHPO Probable proteasome subunit beta type-6 OS=Schizosaccharomyces pombe GN=SPBC4C3.10c PE=2 SV=1(18);	MNSTEEIDLYNRWK	1	>sp|O74894|PRS6B_SCHPO 26S protease regulatory subunit 6B homolog OS=Schizosaccharomyces pombe GN=rpt3 PE=2 SV=1(1);	138.0681
1589	20.8383	0	0	0	0	0	0	0	-	-	-	-	-	-	0
1591	20.8553	0	0	0	0	0	0	0	-	-	-	-	-	-	0
1592	20.8607	2575.1857	4	2575.1641	-8.3775	0.4950	0.3100	0.2100	MDRQEQR	1	>decoy_reverse_sp|Q9UT97|PSA5_SCHPO Decoy of Reverse of Probable proteasome subunit alpha type-5 OS=Schizosaccharomyces pombe GN=SPAC323.02c PE=1 SV=1(1);	EMIAAQGIDEEDR	1	>decoy_reverse_sp|O59770|PSA3_SCHPO Decoy of Reverse of Probable proteasome subunit alpha type-3 OS=Schizosaccharomyces pombe GN=SPCC1795.04c PE=1 SV=1(2);	138.0681
1593	20.8683	2695.1761	4	2695.1927	6.1528	0.2200	0.0300	0.0200	MIDDQR	1	>sp|O42897|RPN3_SCHPO Probable 26S proteasome regulatory subunit rpn3 OS=Schizosaccharomyces pombe GN=rpn3 PE=2 SV=2(1);	SSSDMAYTSMFKGNQK	12	>decoy_reverse_sp|O42931|PRS7_SCHPO Decoy of Reverse of 26S protease regulatory subunit 7 homolog OS=Schizosaccharomyces pombe GN=rpt1 PE=1 SV=2(13);	138.0681
1594	20.8762	1620.7761	3	1620.7916	9.5400	0.2450	0.2450	0.0400	KEEPK	1	>sp|O74762|RPN2_SCHPO 26S proteasome regulatory subunit rpn2 OS=Schizosaccharomyces pombe GN=rpn2 PE=1 SV=1(876);	SDISKSSM	5	>decoy_reverse_sp|P87048|RPN1_SCHPO Decoy of Reverse of 26S proteasome regulatory subunit rpn1 OS=Schizosaccharomyces pombe GN=rpn1 PE=1 SV=2(888);	138.0681
1595	20.8827	1719.8445	3	1719.8613	9.7664	0.1150	0.0300	0.0450	ATKQSK	3	>sp|Q09841|PSB7_SCHPO Probable proteasome subunit beta type-7 OS=Schizosaccharomyces pombe GN=SPAC23D3.07 PE=2 SV=1(233);	DWNACKK	6	>sp|P50524|RPN12_SCHPO 26S proteasome regulatory subunit rpn12 OS=Schizosaccharomyces pombe GN=rpn12 PE=1 SV=1(22);	138.0681
1597	20.8987	2561.1945	4	2561.2067	4.7616	0.3950	0.0850	0.1150	QSRQETQYK	1	>decoy_reverse_sp|Q09682|PSA4_SCHPO Decoy of Reverse of Probable proteasome subunit alpha type-4 OS=Schizosaccharomyces pombe GN=SPAC13C5.01c PE=2 SV=1(1);	YSNDKSIVNSM	5	>decoy_reverse_sp|P30655|PSB5_SCHPO Decoy of Reverse of Proteasome subunit beta type-5 OS=Schizosaccharomyces pombe GN=pts1 PE=2 SV=3(266);	138.0681
1598	20.9047	1491.7324	3	1491.7213	-7.4296	0.2050	0.2050	0.0000	KAVYMPLCDPGNK	-1	>decoy_reverse_sp|O94517|PSA6_SCHPO Decoy of Reverse of Probable proteasome subunit alpha type-6 OS=Schizosaccharomyces pombe GN=SPBC646.16 PE=2 SV=1	-	-1	-	0
1599	20.9120	2695.1798	3	2695.1781	-0.6317	0.3500	0.0200	0.1050	FMTRSEYDR	1	>sp|Q9UT97|PSA5_SCHPO Probable proteasome subunit alpha type-5 OS=Schizosaccharomyces pombe GN=SPAC323.02c PE=1 SV=1(2);	EEYVSDPKEQM	8	>decoy_reverse_sp|Q9UTM3|RPN5_SCHPO Decoy of Reverse of 26S proteasome regulatory subunit rpn5 OS=Schizosaccharomyces pombe GN=rpn5a PE=1 SV=1(440);	138.0681
1600	20.9200	0	0	0	0	0	0	0	-	-	-	-	-	-	0
1601	20.9277	1434.7119	3	1434.7136	1.2059	0.2300	0.1200	0.0000	MSQAR	1	>sp|O94517|PSA6_SCHPO Probable proteasome subunit alpha type-6 OS=Schizosaccharomyces pombe GN=SPBC646.16 PE=2 SV=1(1);	NKTDTK	2	>decoy_reverse_sp|Q09682|PSA4_SCHPO Decoy of Reverse of Probable proteasome subunit alpha type-4 OS=Schizosaccharomyces pombe GN=SPAC13C5.01c PE=2 SV=1(28);	138.0681
1603	20.9435	2585.2473	3	2585.2390	-3.1971	4.0900	3.3350	0.0000	AMEQQDIKPTVQNGEVSANAEQKA	-1	>sp|O74440|RPN8_SCHPO 26S proteasome regulatory subunit rpn8 OS=Schizosaccharomyces pombe GN=rpn8 PE=2 SV=1	-	-1	-	0
1604	20.9513	1970.0976	4	1970.1022	2.3564	0.4550	0.0050	0.1800	KPIGATWK	1	>decoy_reverse_sp|O94517|PSA6_SCHPO Decoy of Reverse of Probable proteasome subunit alpha type-6 OS=Schizosaccharomyces pombe GN=SPBC646.16 PE=2 SV=1(66);	AVEKLMSR	4	>decoy_reverse_sp|O14250|PSA1_SCHPO Decoy of Reverse of Probable proteasome subunit alpha type-1 OS=Schizosaccharomyces pombe GN=SPAC6G10.04c PE=2 SV=1(162);	138.0681
1605	20.9587	1859.9082	3	1859.8947	-7.2244	0.2350	0.1000	0.0400	IDDQR	1	>sp|O42897|RPN3_SCHPO Probable 26S proteasome regulatory subunit rpn3 OS=Schizosaccharomyces pombe GN=rpn3 PE=2 SV=2(2);	KANWCDKR	1	>decoy_reverse_sp|P50524|RPN12_SCHPO Decoy of Reverse of 26S proteasome regulatory subunit rpn12 OS=Schizosaccharomyces pombe GN=rpn12 PE=1 SV=1(249);	138.0681
1606	20.9663	2628.2518	3	2628.2489	-1.1333	0.4850	0.0550	0.1450	ASKGSNDDEMK	3	>sp|O74762|RPN2_SCHPO 26S proteasome regulatory subunit rpn2 OS=Schizosaccharomyces pombe GN=rpn2 PE=1 SV=1(836);	KIEFPSYRDR	1	>sp|O74894|PRS6B_SCHPO 26S protease regulatory subunit 6B homolog OS=Schizosaccharomyces pombe GN=rpt3 PE=2 SV=1(299);	138.0681
1608	20.9828	0	0	0	0	0	0	0	-	-	-	-	-	-	0
1609	20.9907	2320.1000	3	2320.1103	4.4647	0.7300	0.0150	0.2300	QDPKK	4	>sp|P41878|RPN11_SCHPO 26S proteasome regulatory subunit rpn11 OS=Schizosaccharomyces pombe GN=rpn11 PE=1 SV=2(280);	QEMKKDSESTEEK	4	>decoy_reverse_sp|O94444|RPN10_SCHPO Decoy of Reverse of 26S proteasome regulatory subunit rpn10 OS=Schizosaccharomyces pombe GN=rpn10 PE=1 SV=1(4);	138.0681
1610	20.9985	2171.1737	5	2171.1684	-2.4304	1.0950	0.0500	0.1900	DKKLIPIR	2	>decoy_reverse_sp|Q9UQY2|PSB1_SCHPO Decoy of Reverse of Probable proteasome subunit beta type-1 OS=Schizosaccharomyces pombe GN=pam1 PE=2 SV=1(2);	KDSESTEEK	1	>decoy_reverse_sp|O94444|RPN10_SCHPO Decoy of Reverse of 26S proteasome regulatory subunit rpn10 OS=Schizosaccharomyces pombe GN=rpn10 PE=1 SV=1(5);	138.0681
1611	21.0065	0	0	0	0	0	0	0	-	-	-	-	-	-	0
1612	21.0145	0	0	0	0	0	0	0	-	-	-	-	-	-	0
1614	21.0302	2448.1920	4	2448.2028	4.3951	0.8450	0.2800	0.1350	VEFKMGNGK	4	>decoy_reverse_sp|P06732|KCRM_HUMAN Decoy of Reverse of Creatine kinase M-type OS=Homo sapiens GN=CKM PE=1 SV=2(135);	GQSIDDMIPAQK	12	>sp|P06732|KCRM_HUMAN Creatine kinase M-type OS=Homo sapiens GN=CKM PE=1 SV=2(381);	138.0681
1615	21.0363	1958.0230	4	1958.0333	5.2624	0.2200	0.0050	0.0300	KLRDK	1	>sp|P06732|KCRM_HUMAN Creatine kinase M-type OS=Homo sapiens GN=CKM PE=1 SV=2(41);	WRDATDDKR	8	>decoy_reverse_sp|Q9USQ9|PSB4_SCHPO Decoy of Reverse of Probable proteasome subunit beta type-4 OS=Schizosaccharomyces pombe GN=SPBC577.10 PE=2 SV=1(74);	138.0681
1616	21.0443	2312.1281	3	2312.1317	1.5613	0.5050	0.0600	0.2150	MSGYDR	1	>sp|Q10329|PSA7_SCHPO Probable proteasome subunit alpha type-7 OS=Schizosaccharomyces pombe GN=SPBC106.16 PE=2 SV=1(1);	SSKSSLELANNAVK	3	>sp|Q9P7S2|RPN6_SCHPO Probable 26S proteasome regulatory subunit rpn6 OS=Schizosaccharomyces pombe GN=rpn6 PE=2 SV=1(4);	138.0681
1616	21.0443	2312.1281	3	2312.1317	1.5613	0.5050	0.0600	0.2150	MSGYDR	1	>sp|Q10329|PSA7_SCHPO Probable proteasome subunit alpha type-7 OS=Schizosaccharomyces pombe GN=SPBC106.16 PE=2 SV=1(1);	SSKSSLELANNAVK	1	>sp|Q9P7S2|RPN6_SCHPO Probable 26S proteasome regulatory subunit rpn6 OS=Schizosaccharomyces pombe GN=rpn6 PE=2 SV=1(2);	138.0681
1617	21.0522	1773.9776	3	1773.9849	4.1113	0.5900	0.2400	-0.0100	GTKRR	3	>sp|O74440|RPN8_SCHPO 26S proteasome regulatory subunit rpn8 OS=Schizosaccharomyces pombe GN=rpn8 PE=2 SV=1(39);	EKADAAFLR	2	>decoy_reverse_sp|O14126|PRS6A_SCHPO Decoy of Reverse of 26S protease regulatory subunit 6A OS=Schizosaccharomyces pombe GN=tbp1 PE=2 SV=1(164);	138.0681
1619	21.0688	2159.1002	3	2159.0970	-1.4965	1.2450	0.9100	0.0100	KRR	1	>decoy_reverse_sp|P36612|PRS4_SCHPO Decoy of Reverse of 26S protease regulatory subunit 4 homolog OS=Schizosaccharomyces pombe GN=mts2 PE=2 SV=1(406);	SNPVFAENDEKGEK	11	>sp|Q9UTM3|RPN5_SCHPO 26S proteasome regulatory subunit rpn5 OS=Schizosaccharomyces pombe GN=rpn5a PE=1 SV=1(328);	138.0681
1620	21.0762	1807.0591	4	1807.0566	-1.3351	0.7650	0.3950	0.3150	KNVPK	1	>sp|Q10329|PSA7_SCHPO Probable proteasome subunit alpha type-7 OS=Schizosaccharomyces pombe GN=SPBC106.16 PE=2 SV=1(49);	DAVVLGVEKR	9	>sp|Q9UT97|PSA5_SCHPO Probable proteasome subunit alpha type-5 OS=Schizosaccharomyces pombe GN=SPAC323.02c PE=1 SV=1(52);	138.0681
1621	21.0838	0	0	0	0	0	0	0	-	-	-	-	-	-	0
1622	21.0917	0	0	0	0	0	0	0	-	-	-	-	-	-	0
1624	21.1085	1958.0258	3	1958.0333	3.7940	0.2850	0.0400	0.0100	DRLKK	4	>decoy_reverse_sp|P06732|KCRM_HUMAN Decoy of Reverse of Creatine kinase M-type OS=Homo sapiens GN=CKM PE=1 SV=2(341);	WRDATDDKR	8	>decoy_reverse_sp|Q9USQ9|PSB4_SCHPO Decoy of Reverse of Probable proteasome subunit beta type-4 OS=Schizosaccharomyces pombe GN=SPBC577.10 PE=2 SV=1(74);	138.0681
1625	21.1160	0	0	0	0	0	0	0	-	-	-	-	-	-	0
1626	21.1238	0	0	0	0	0	0	0	-	-	-	-	-	-	0
1627	21.1318	2142.0737	4	2142.0745	0.3713	0.6900	0.1550	0.1650	NWKEGLSR	3	>sp|Q10329|PSA7_SCHPO Probable proteasome subunit alpha type-7 OS=Schizosaccharomyces pombe GN=SPBC106.16 PE=2 SV=1(179);	YTVGQGYTK	1	>decoy_reverse_sp|Q9USQ9|PSB4_SCHPO Decoy of Reverse of Probable proteasome subunit beta type-4 OS=Schizosaccharomyces pombe GN=SPBC577.10 PE=2 SV=1(2);	138.0681
1628	21.1397	1958.0250	5	1958.0432	9.2730	0.8900	0.1350	0.2800	QIKEIK	3	>sp|P41836|PRS8_SCHPO 26S protease regulatory subunit 8 homolog OS=Schizosaccharomyces pombe GN=let1 PE=2 SV=1(155);	EKTSNNTNR	2	>decoy_reverse_sp|P87048|RPN1_SCHPO Decoy of Reverse of 26S proteasome regulatory subunit rpn1 OS=Schizosaccharomyces pombe GN=rpn1 PE=1 SV=2(854);	138.0681
1630	21.1573	1761.9031	3	1761.9042	0.6225	0.5650	0.1400	0.0500	ASKER	3	>decoy_reverse_sp|O74762|RPN2_SCHPO Decoy of Reverse of 26S proteasome regulatory subunit rpn2 OS=Schizosaccharomyces pombe GN=rpn2 PE=1 SV=1(133);	EDCKSLKR	7	>sp|O74894|PRS6B_SCHPO 26S protease regulatory subunit 6B homolog OS=Schizosaccharomyces pombe GN=rpt3 PE=2 SV=1(38);	138.0681
1631	21.1650	2135.0723	3	2135.0833	5.1263	1.0750	0.2900	0.4600	NWKEGLSR	3	>sp|Q10329|PSA7_SCHPO Probable proteasome subunit alpha type-7 OS=Schizosaccharomyces pombe GN=SPBC106.16 PE=2 SV=1(179);	VEFKMGNGK	4	>decoy_reverse_sp|P06732|KCRM_HUMAN Decoy of Reverse of Creatine kinase M-type OS=Homo sapiens GN=CKM PE=1 SV=2(135);	138.0681
1632	21.1730	2572.2124	3	2572.2015	-4.2444	0.2750	0.0850	0.0000	LNYKPEEEYPDLSKHNNHM[15.99]AK	-1	>sp|P06732|KCRM_HUMAN Creatine kinase M-type OS=Homo sapiens GN=CKM PE=1 SV=2	-	-1	-	0
1633	21.1808	2314.2424	4	2314.2572	6.4040	0.7400	0.0200	0.3400	EKSLLAHK	2	>decoy_reverse_sp|P06732|KCRM_HUMAN Decoy of Reverse of Creatine kinase M-type OS=Homo sapiens GN=CKM PE=1 SV=2(78);	YTENIYPPKK	9	>decoy_reverse_sp|O94579|PSA2_SCHPO Decoy of Reverse of Probable proteasome subunit alpha type-2 OS=Schizosaccharomyces pombe GN=SPCC1442.06 PE=2 SV=1(147);	138.0681
1634	21.1887	0	0	0	0	0	0	0	-	-	-	-	-	-	0
1636	21.2063	2159.0990	4	2159.1109	5.5204	0.3650	0.0800	0.0900	DSEALKTR	6	>decoy_reverse_sp|O74762|RPN2_SCHPO Decoy of Reverse of 26S proteasome regulatory subunit rpn2 OS=Schizosaccharomyces pombe GN=rpn2 PE=1 SV=1(629);	LDGKDELWK	4	>decoy_reverse_sp|O14250|PSA1_SCHPO Decoy of Reverse of Probable proteasome subunit alpha type-1 OS=Schizosaccharomyces pombe GN=SPAC6G10.04c PE=2 SV=1(38);	138.0681
1637	21.2128	2671.4370	4	2671.4577	7.7501	1.0400	0.1150	0.1300	KSLK	1	>decoy_reverse_sp|O74894|PRS6B_SCHPO Decoy of Reverse of 26S protease regulatory subunit 6B homolog OS=Schizosaccharomyces pombe GN=rpt3 PE=2 SV=1(352);	GMALGSANEKIEASKGLIDR	15	>decoy_reverse_sp|P41836|PRS8_SCHPO Decoy of Reverse of 26S protease regulatory subunit 8 homolog OS=Schizosaccharomyces pombe GN=let1 PE=2 SV=1(62);	138.0681
1638	21.2205	2776.4616	5	2776.4567	-1.7432	0.7350	0.0950	0.0700	QKSLEK	2	>sp|O42897|RPN3_SCHPO Probable 26S proteasome regulatory subunit rpn3 OS=Schizosaccharomyces pombe GN=rpn3 PE=2 SV=2(314);	IPDSTYEMVGGLEKQIK	14	>sp|P41836|PRS8_SCHPO 26S protease regulatory subunit 8 homolog OS=Schizosaccharomyces pombe GN=let1 PE=2 SV=1(152);	138.0681
1639	21.2285	2212.0156	3	2212.0108	-2.2065	0.4800	0.0150	0.0600	KNEEK	1	>sp|Q10335|RPN7_SCHPO Probable 26S proteasome regulatory subunit rpn7 OS=Schizosaccharomyces pombe GN=rpn7 PE=2 SV=1(87);	KMSAQSCACMVR	1	>sp|Q9UQY2|PSB1_SCHPO Probable proteasome subunit beta type-1 OS=Schizosaccharomyces pombe GN=pam1 PE=2 SV=1(86);	138.0681
1640	21.2365	2447.3972	4	2447.3886	-3.5079	0.6250	0.0500	0.2200	SLALTKKDK	6	>decoy_reverse_sp|Q9UUB6|UBLH2_SCHPO Decoy of Reverse of Ubiquitin carboxyl-terminal hydrolase 2 OS=Schizosaccharomyces pombe GN=uch2 PE=1 SV=1(78);	KLEGTIDYQKL	10	>sp|O74445|PRS10_SCHPO Probable 26S protease subunit rpt4 OS=Schizosaccharomyces pombe GN=rpt4 PE=2 SV=2(387);	138.0681
1642	21.2542	2671.4364	5	2671.4353	-0.4426	1.3500	0.0050	0.5000	GSNDDEMKIDK	8	>sp|O74762|RPN2_SCHPO 26S proteasome regulatory subunit rpn2 OS=Schizosaccharomyces pombe GN=rpn2 PE=1 SV=1(844);	EAVLKLKLELK	7	>decoy_reverse_sp|P50524|RPN12_SCHPO Decoy of Reverse of 26S proteasome regulatory subunit rpn12 OS=Schizosaccharomyces pombe GN=rpn12 PE=1 SV=1(244);	138.0681
1643	21.2597	2776.4626	4	2776.4679	1.9135	0.1100	0.0700	-0.0050	ETIDNAETMKK	10	>decoy_reverse_sp|P87048|RPN1_SCHPO Decoy of Reverse of 26S proteasome regulatory subunit rpn1 OS=Schizosaccharomyces pombe GN=rpn1 PE=1 SV=2(10);	LVRDAFALAKEK	10	>sp|O14126|PRS6A_SCHPO 26S protease regulatory subunit 6A OS=Schizosaccharomyces pombe GN=tbp1 PE=2 SV=1(275);	138.0681
1644	21.2675	2776.4668	3	2776.4679	0.4024	0.4600	0.0950	0.2250	YSNDKSIVNSM	5	>decoy_reverse_sp|P30655|PSB5_SCHPO Decoy of Reverse of Proteasome subunit beta type-5 OS=Schizosaccharomyces pombe GN=pts1 PE=2 SV=3(266);	KLIPIRGTEVEK	1	>decoy_reverse_sp|Q9UQY2|PSB1_SCHPO Decoy of Reverse of Probable proteasome subunit beta type-1 OS=Schizosaccharomyces pombe GN=pam1 PE=2 SV=1(3);	138.0681
1645	21.2755	1794.9848	4	1794.9701	-8.1652	0.9050	0.1500	0.1350	GVFK	1	>decoy_reverse_sp|Q9US13|RPN9_SCHPO Decoy of Reverse of Probable 26S proteasome regulatory subunit rpn9 OS=Schizosaccharomyces pombe GN=rpn9 PE=2 SV=1(2);	LCFDELKKR	8	>sp|Q09720|PSB2_SCHPO Probable proteasome subunit beta type-2 OS=Schizosaccharomyces pombe GN=SPAC31A2.04c PE=2 SV=1(170);	138.0681
1646	21.2832	1794.9854	3	1794.9991	7.6514	0.9800	0.1100	0.3350	EKASFAR	2	>sp|P50524|RPN12_SCHPO 26S proteasome regulatory subunit rpn12 OS=Schizosaccharomyces pombe GN=rpn12 PE=1 SV=1(46);	TLLYGKR	6	>sp|Q9UQY2|PSB1_SCHPO Probable proteasome subunit beta type-1 OS=Schizosaccharomyces pombe GN=pam1 PE=2 SV=1(103);	138.0681
1648	21.3003	0	0	0	0	0	0	0	-	-	-	-	-	-	0
1649	21.3082	2724.3506	5	2724.3495	-0.4047	0.8100	0.2050	0.2750	MTEVLK	1	>sp|P41836|PRS8_SCHPO 26S protease regulatory subunit 8 homolog OS=Schizosaccharomyces pombe GN=let1 PE=2 SV=1(1);	TLSKESARATIDECMR	4	>sp|Q9USQ9|PSB4_SCHPO Probable proteasome subunit beta type-4 OS=Schizosaccharomyces pombe GN=SPBC577.10 PE=2 SV=1(201);	138.0681
1650	21.3160	2829.3774	4	2829.3797	0.8042	0.7350	0.0700	0.3150	GYIGDPIKFVR	8	>decoy_reverse_sp|O42931|PRS7_SCHPO Decoy of Reverse of 26S protease regulatory subunit 7 homolog OS=Schizosaccharomyces pombe GN=rpt1 PE=1 SV=2(232);	KMSAQSCACMVR	1	>sp|Q9UQY2|PSB1_SCHPO Probable proteasome subunit beta type-1 OS=Schizosaccharomyces pombe GN=pam1 PE=2 SV=1(86);	138.0681
1651	21.3240	1416.8150	3	1416.8261	7.8701	0.7450	0.2200	0.3250	KELLK	1	>sp|P50524|RPN12_SCHPO 26S proteasome regulatory subunit rpn12 OS=Schizosaccharomyces pombe GN=rpn12 PE=1 SV=1(23);	MATTVK	1	>sp|O43063|PSB6_SCHPO Probable proteasome subunit beta type-6 OS=Schizosaccharomyces pombe GN=SPBC4C3.10c PE=2 SV=1(1);	138.0681
1652	21.3313	2724.3531	4	2724.3618	3.2255	0.3450	0.0500	0.1700	SQARGFDR	1	>sp|O94517|PSA6_SCHPO Probable proteasome subunit alpha type-6 OS=Schizosaccharomyces pombe GN=SPBC646.16 PE=2 SV=1(2);	EYLEKNWKEGLSR	8	>sp|Q10329|PSA7_SCHPO Probable proteasome subunit alpha type-7 OS=Schizosaccharomyces pombe GN=SPBC106.16 PE=2 SV=1(179);	138.0681
1654	21.3483	2671.4368	6	2671.4332	-1.3441	1.2650	0.0450	0.3000	QKSLEK	2	>sp|O42897|RPN3_SCHPO Probable 26S proteasome regulatory subunit rpn3 OS=Schizosaccharomyces pombe GN=rpn3 PE=2 SV=2(314);	LKWSDERYLHQSLK	2	>decoy_reverse_sp|O74445|PRS10_SCHPO Decoy of Reverse of Probable 26S protease subunit rpt4 OS=Schizosaccharomyces pombe GN=rpt4 PE=2 SV=2(365);	138.0681
1655	21.3545	2659.3629	5	2659.3452	-6.6503	0.9450	0.0050	0.3850	GSDAAPQASKK	10	>decoy_reverse_sp|P36612|PRS4_SCHPO Decoy of Reverse of 26S protease regulatory subunit 4 homolog OS=Schizosaccharomyces pombe GN=mts2 PE=2 SV=1(404);	NTWNSTLETAKAK	11	>sp|Q9UUB6|UBLH2_SCHPO Ubiquitin carboxyl-terminal hydrolase 2 OS=Schizosaccharomyces pombe GN=uch2 PE=1 SV=1(291);	138.0681
1656	21.3612	2659.3618	4	2659.3824	7.7642	0.8950	0.0450	0.2850	MKDAVKEAAR	6	>sp|O59770|PSA3_SCHPO Probable proteasome subunit alpha type-3 OS=Schizosaccharomyces pombe GN=SPCC1795.04c PE=1 SV=1(190);	DWNACKKELLK	7	>sp|P50524|RPN12_SCHPO 26S proteasome regulatory subunit rpn12 OS=Schizosaccharomyces pombe GN=rpn12 PE=1 SV=1(23);	138.0681
1657	21.3685	2764.3885	4	2764.4104	7.9396	0.5600	0.1200	0.2650	MTEVLK	1	>sp|P41836|PRS8_SCHPO 26S protease regulatory subunit 8 homolog OS=Schizosaccharomyces pombe GN=let1 PE=2 SV=1(1);	LAAEDHKFVIHQEENK	7	>decoy_reverse_sp|O74762|RPN2_SCHPO Decoy of Reverse of 26S proteasome regulatory subunit rpn2 OS=Schizosaccharomyces pombe GN=rpn2 PE=1 SV=1(263);	138.0681
1658	21.3765	2686.4262	5	2686.4275	0.5058	1.6150	0.0100	0.4950	ELLKLK	4	>sp|P50524|RPN12_SCHPO 26S proteasome regulatory subunit rpn12 OS=Schizosaccharomyces pombe GN=rpn12 PE=1 SV=1(27);	QEVAAQKSSEETEDKK	7	>sp|O94444|RPN10_SCHPO 26S proteasome regulatory subunit rpn10 OS=Schizosaccharomyces pombe GN=rpn10 PE=1 SV=1(231);	138.0681
1660	21.3933	2122.9965	3	2122.9939	-1.2456	2.1650	0.1950	0.3850	KTTEEK	1	>sp|O74762|RPN2_SCHPO 26S proteasome regulatory subunit rpn2 OS=Schizosaccharomyces pombe GN=rpn2 PE=1 SV=1(848);	GSNDDEMKIDK	8	>sp|O74762|RPN2_SCHPO 26S proteasome regulatory subunit rpn2 OS=Schizosaccharomyces pombe GN=rpn2 PE=1 SV=1(844);	138.0681
1661	21.4013	2435.3214	4	2435.3205	-0.3763	0.5550	0.0400	0.0450	KNVPK	1	>sp|Q10329|PSA7_SCHPO Probable proteasome subunit alpha type-7 OS=Schizosaccharomyces pombe GN=SPBC106.16 PE=2 SV=1(49);	NLTDETKNKHCLIK	7	>sp|P30655|PSB5_SCHPO Proteasome subunit beta type-5 OS=Schizosaccharomyces pombe GN=pts1 PE=2 SV=3(50);	138.0681
1662	21.4093	2520.2154	4	2520.1915	-9.4891	0.8300	0.2350	0.3500	SLKDECK	3	>decoy_reverse_sp|O74894|PRS6B_SCHPO Decoy of Reverse of 26S protease regulatory subunit 6B homolog OS=Schizosaccharomyces pombe GN=rpt3 PE=2 SV=1(355);	KDYTMAQPEFFK	1	>decoy_reverse_sp|O74894|PRS6B_SCHPO Decoy of Reverse of 26S protease regulatory subunit 6B homolog OS=Schizosaccharomyces pombe GN=rpt3 PE=2 SV=1(1);	138.0681
1663	21.4172	2467.1871	4	2467.2092	8.9624	0.9150	0.1850	0.2150	FMTR	1	>sp|Q9UT97|PSA5_SCHPO Probable proteasome subunit alpha type-5 OS=Schizosaccharomyces pombe GN=SPAC323.02c PE=1 SV=1(2);	TDKYAFSLTTFSPNGK	3	>sp|O94579|PSA2_SCHPO Probable proteasome subunit alpha type-2 OS=Schizosaccharomyces pombe GN=SPCC1442.06 PE=2 SV=1(4);	138.0681
1664	21.4250	2416.1013	4	2416.0926	-3.6083	0.7700	0.3200	0.1300	MFMTR	1	>sp|Q9UT97|PSA5_SCHPO Probable proteasome subunit alpha type-5 OS=Schizosaccharomyces pombe GN=SPAC323.02c PE=1 SV=1(1);	YQKPVDTEEENDK	3	>sp|O42931|PRS7_SCHPO 26S protease regulatory subunit 7 homolog OS=Schizosaccharomyces pombe GN=rpt1 PE=1 SV=2(12);	138.0681
1666	21.4418	2643.2493	4	2643.2604	4.1899	0.7150	0.1900	0.1950	NPKADPLDER	3	>sp|O74762|RPN2_SCHPO 26S proteasome regulatory subunit rpn2 OS=Schizosaccharomyces pombe GN=rpn2 PE=1 SV=1(130);	DYEQFGYFKR	9	>decoy_reverse_sp|Q09841|PSB7_SCHPO Decoy of Reverse of Probable proteasome subunit beta type-7 OS=Schizosaccharomyces pombe GN=SPAC23D3.07 PE=2 SV=1(260);	138.0681
1667	21.4497	2538.2270	3	2538.2172	-3.8598	0.5150	0.1300	0.1350	QDRGK	1	>decoy_reverse_sp|Q9Y7T8|PSB3_SCHPO Decoy of Reverse of Probable proteasome subunit beta type-3 OS=Schizosaccharomyces pombe GN=SPCC63.12c PE=2 SV=1(1);	MNSTEEIDLYNRWK	1	>sp|O74894|PRS6B_SCHPO 26S protease regulatory subunit 6B homolog OS=Schizosaccharomyces pombe GN=rpt3 PE=2 SV=1(1);	138.0681
1668	21.4577	2764.3871	5	2764.3878	0.2389	0.7550	0.1400	0.2600	TLFRKEK	5	>decoy_reverse_sp|Q9P7S2|RPN6_SCHPO Decoy of Reverse of Probable 26S proteasome regulatory subunit rpn6 OS=Schizosaccharomyces pombe GN=rpn6 PE=2 SV=1(303);	DSESTEEKEAQAVQR	8	>decoy_reverse_sp|O94444|RPN10_SCHPO Decoy of Reverse of 26S proteasome regulatory subunit rpn10 OS=Schizosaccharomyces pombe GN=rpn10 PE=1 SV=1(13);	138.0681
1669	21.4655	2449.1762	4	2449.1868	4.3222	0.6500	0.0750	0.1400	ASLLK	1	>decoy_reverse_sp|Q9P7S2|RPN6_SCHPO Decoy of Reverse of Probable 26S proteasome regulatory subunit rpn6 OS=Schizosaccharomyces pombe GN=rpn6 PE=2 SV=1(2);	SSSDMAYTSMFKGNQK	1	>decoy_reverse_sp|O42931|PRS7_SCHPO Decoy of Reverse of 26S protease regulatory subunit 7 homolog OS=Schizosaccharomyces pombe GN=rpt1 PE=1 SV=2(2);	138.0681
1670	21.4732	2764.3916	3	2764.3808	-3.9207	0.5250	0.0300	0.1900	MESLQR	1	>sp|P41878|RPN11_SCHPO 26S proteasome regulatory subunit rpn11 OS=Schizosaccharomyces pombe GN=rpn11 PE=1 SV=2(1);	KAMVNIDTIDNKVATTM	1	>decoy_reverse_sp|O43063|PSB6_SCHPO Decoy of Reverse of Probable proteasome subunit beta type-6 OS=Schizosaccharomyces pombe GN=SPBC4C3.10c PE=2 SV=1(210);	138.0681
1672	21.4902	2538.2244	4	2538.2497	9.9605	0.4400	0.1300	0.1200	NEEKK	4	>decoy_reverse_sp|Q10335|RPN7_SCHPO Decoy of Reverse of Probable 26S proteasome regulatory subunit rpn7 OS=Schizosaccharomyces pombe GN=rpn7 PE=2 SV=1(323);	CIDMFIHKSAELYK	8	>sp|O74762|RPN2_SCHPO 26S proteasome regulatory subunit rpn2 OS=Schizosaccharomyces pombe GN=rpn2 PE=1 SV=1(121);	138.0681
1673	21.4952	2659.3627	6	2659.3824	7.4225	1.0050	0.0150	0.2300	MKDAVKEAAR	2	>sp|O59770|PSA3_SCHPO Probable proteasome subunit alpha type-3 OS=Schizosaccharomyces pombe GN=SPCC1795.04c PE=1 SV=1(186);	DWNACKKELLK	7	>sp|P50524|RPN12_SCHPO 26S proteasome regulatory subunit rpn12 OS=Schizosaccharomyces pombe GN=rpn12 PE=1 SV=1(23);	138.0681
1674	21.5018	2712.2745	5	2712.2807	2.3207	0.9800	0.0800	0.4500	GSNDDEMKIDK	8	>sp|O74762|RPN2_SCHPO 26S proteasome regulatory subunit rpn2 OS=Schizosaccharomyces pombe GN=rpn2 PE=1 SV=1(844);	ELFDCLKIMR	7	>decoy_reverse_sp|Q09720|PSB2_SCHPO Decoy of Reverse of Probable proteasome subunit beta type-2 OS=Schizosaccharomyces pombe GN=SPAC31A2.04c PE=2 SV=1(33);	138.0681
1675	21.5098	2817.3007	4	2817.3151	5.1072	0.3600	0.0700	0.1200	NEEEPTKK	7	>decoy_reverse_sp|O74762|RPN2_SCHPO Decoy of Reverse of 26S proteasome regulatory subunit rpn2 OS=Schizosaccharomyces pombe GN=rpn2 PE=1 SV=1(90);	DSESTEEKEAQAVQR	8	>decoy_reverse_sp|O94444|RPN10_SCHPO Decoy of Reverse of 26S proteasome regulatory subunit rpn10 OS=Schizosaccharomyces pombe GN=rpn10 PE=1 SV=1(13);	138.0681
1676	21.5177	1405.7462	3	1405.7565	7.3170	0.8450	0.2750	0.3750	GEKR	3	>sp|Q9UTM3|RPN5_SCHPO 26S proteasome regulatory subunit rpn5 OS=Schizosaccharomyces pombe GN=rpn5a PE=1 SV=1(331);	FAASKEK	5	>decoy_reverse_sp|P50524|RPN12_SCHPO Decoy of Reverse of 26S proteasome regulatory subunit rpn12 OS=Schizosaccharomyces pombe GN=rpn12 PE=1 SV=1(225);	138.0681
1678	21.5338	2643.2525	3	2643.2598	2.7513	0.1700	0.0050	0.0350	SSEETEDKK	8	>sp|O94444|RPN10_SCHPO 26S proteasome regulatory subunit rpn10 OS=Schizosaccharomyces pombe GN=rpn10 PE=1 SV=1(239);	AVAHHTDCKFIR	9	>sp|P41836|PRS8_SCHPO 26S protease regulatory subunit 8 homolog OS=Schizosaccharomyces pombe GN=let1 PE=2 SV=1(206);	138.0681
1679	21.5417	0	0	0	0	0	0	0	-	-	-	-	-	-	0
1680	21.5495	0	0	0	0	0	0	0	-	-	-	-	-	-	0
1681	21.5573	0	0	0	0	0	0	0	-	-	-	-	-	-	0
1682	21.5653	1720.8277	3	1720.8276	-0.0559	0.2950	0.2150	0.0200	QEMKK	4	>decoy_reverse_sp|O94444|RPN10_SCHPO Decoy of Reverse of 26S proteasome regulatory subunit rpn10 OS=Schizosaccharomyces pombe GN=rpn10 PE=1 SV=1(4);	DWNACKK	6	>sp|P50524|RPN12_SCHPO 26S proteasome regulatory subunit rpn12 OS=Schizosaccharomyces pombe GN=rpn12 PE=1 SV=1(22);	138.0681
1684	21.5820	2554.2036	3	2554.2004	-1.2710	0.4400	0.2800	0.1400	STMLEKIK	6	>sp|O14126|PRS6A_SCHPO 26S protease regulatory subunit 6A OS=Schizosaccharomyces pombe GN=tbp1 PE=2 SV=1(70);	NSSSDMAYTSMFK	1	>decoy_reverse_sp|O42931|PRS7_SCHPO Decoy of Reverse of 26S protease regulatory subunit 7 homolog OS=Schizosaccharomyces pombe GN=rpt1 PE=1 SV=2(1);	138.0681
1685	21.5898	1621.7590	3	1621.7695	6.4815	0.0900	0.0050	-0.0150	SQAR	1	>sp|O94517|PSA6_SCHPO Probable proteasome subunit alpha type-6 OS=Schizosaccharomyces pombe GN=SPBC646.16 PE=2 SV=1(2);	DAGKDEFSR	4	>decoy_reverse_sp|O14126|PRS6A_SCHPO Decoy of Reverse of 26S protease regulatory subunit 6A OS=Schizosaccharomyces pombe GN=tbp1 PE=2 SV=1(140);	138.0681
1686	21.5973	1720.8301	2	1720.8276	-1.4916	0.1450	0.1450	0.0350	KMQE	1	>sp|O94444|RPN10_SCHPO 26S proteasome regulatory subunit rpn10 OS=Schizosaccharomyces pombe GN=rpn10 PE=1 SV=1(240);	KDWNACKK	7	>sp|P50524|RPN12_SCHPO 26S proteasome regulatory subunit rpn12 OS=Schizosaccharomyces pombe GN=rpn12 PE=1 SV=1(22);	138.0681
1687	21.6052	0	0	0	0	0	0	0	-	-	-	-	-	-	0
1688	21.6127	0	0	0	0	0	0	0	-	-	-	-	-	-	0
1690	21.6298	2400.1762	4	2400.1994	9.6798	0.8750	0.2100	0.1450	EDVQSLKLK	7	>sp|Q9UTM3|RPN5_SCHPO 26S proteasome regulatory subunit rpn5 OS=Schizosaccharomyces pombe GN=rpn5a PE=1 SV=1(211);	FMTRSEYDR	1	>sp|Q9UT97|PSA5_SCHPO Probable proteasome subunit alpha type-5 OS=Schizosaccharomyces pombe GN=SPAC323.02c PE=1 SV=1(2);	138.0681
1691	21.6378	2057.0460	5	2057.0541	3.9181	0.4700	0.0350	0.0550	AEREKASK	5	>sp|O74762|RPN2_SCHPO 26S proteasome regulatory subunit rpn2 OS=Schizosaccharomyces pombe GN=rpn2 PE=1 SV=1(833);	HGGYKPTDK	5	>sp|P06732|KCRM_HUMAN Creatine kinase M-type OS=Homo sapiens GN=CKM PE=1 SV=2(101);	138.0681
1693	21.6552	1958.9185	4	1958.9229	2.2628	0.4000	0.3750	0.1800	DKPK	2	>sp|P36612|PRS4_SCHPO 26S protease regulatory subunit 4 homolog OS=Schizosaccharomyces pombe GN=mts2 PE=2 SV=1(28);	MFMTRSEYDR	1	>sp|Q9UT97|PSA5_SCHPO Probable proteasome subunit alpha type-5 OS=Schizosaccharomyces pombe GN=SPAC323.02c PE=1 SV=1(1);	138.0681
1694	21.6632	2938.2632	4	2938.2735	3.4829	0.0850	0.0850	-0.0100	MESLQR	1	>sp|P41878|RPN11_SCHPO 26S proteasome regulatory subunit rpn11 OS=Schizosaccharomyces pombe GN=rpn11 PE=1 SV=2(1);	DDGLEDDMPALADEEFEK	1	>decoy_reverse_sp|O42897|RPN3_SCHPO Decoy of Reverse of Probable 26S proteasome regulatory subunit rpn3 OS=Schizosaccharomyces pombe GN=rpn3 PE=2 SV=2(1);	138.0681
1695	21.6710	0	0	0	0	0	0	0	-	-	-	-	-	-	0
1696	21.6790	1479.8175	3	1479.8157	-1.1836	1.8850	1.2650	0.0000	VGQAVDVVGQAGRPK	-1	>sp|P87048|RPN1_SCHPO 26S proteasome regulatory subunit rpn1 OS=Schizosaccharomyces pombe GN=rpn1 PE=1 SV=2	-	-1	-	0
1697	21.6863	2665.2315	3	2665.2479	6.1601	0.7050	0.0050	-0.0250	KLQR	1	>decoy_reverse_sp|P06732|KCRM_HUMAN Decoy of Reverse of Creatine kinase M-type OS=Homo sapiens GN=CKM PE=1 SV=2(63);	GQAQSGNFSNFGDGANGDNK	1	>sp|P36612|PRS4_SCHPO 26S protease regulatory subunit 4 homolog OS=Schizosaccharomyces pombe GN=mts2 PE=2 SV=1(2);	138.0681
1699	21.7040	1958.9198	3	1958.9333	6.9012	0.1300	0.1300	0.0350	DATDDKR	6	>decoy_reverse_sp|Q9USQ9|PSB4_SCHPO Decoy of Reverse of Probable proteasome subunit beta type-4 OS=Schizosaccharomyces pombe GN=SPBC577.10 PE=2 SV=1(74);	HGGYKPTDK	5	>sp|P06732|KCRM_HUMAN Creatine kinase M-type OS=Homo sapiens GN=CKM PE=1 SV=2(101);	138.0681
1700	21.7118	0	0	0	0	0	0	0	-	-	-	-	-	-	0
1701	21.7197	2239.0430	4	2239.0525	4.2426	0.2250	0.0300	0.0500	ATKQSK	3	>sp|Q09841|PSB7_SCHPO Probable proteasome subunit beta type-7 OS=Schizosaccharomyces pombe GN=SPAC23D3.07 PE=2 SV=1(233);	SSEETEDKKMQE	9	>sp|O94444|RPN10_SCHPO 26S proteasome regulatory subunit rpn10 OS=Schizosaccharomyces pombe GN=rpn10 PE=1 SV=1(240);	138.0681
1702	21.7275	2315.0760	3	2315.0950	8.1930	0.5350	0.1450	0.1150	MPPK	1	>sp|O42931|PRS7_SCHPO 26S protease regulatory subunit 7 homolog OS=Schizosaccharomyces pombe GN=rpt1 PE=1 SV=2(1);	DSESTEEKEAQAVQR	8	>decoy_reverse_sp|O94444|RPN10_SCHPO Decoy of Reverse of 26S proteasome regulatory subunit rpn10 OS=Schizosaccharomyces pombe GN=rpn10 PE=1 SV=1(13);	138.0681
1703	21.7353	1940.9087	4	1940.9036	-2.6253	0.4550	0.0750	-0.0350	YDKK	3	>decoy_reverse_sp|O74445|PRS10_SCHPO Decoy of Reverse of Probable 26S protease subunit rpt4 OS=Schizosaccharomyces pombe GN=rpt4 PE=2 SV=2(351);	IDKEDMGSNDK	3	>decoy_reverse_sp|O74762|RPN2_SCHPO Decoy of Reverse of 26S proteasome regulatory subunit rpn2 OS=Schizosaccharomyces pombe GN=rpn2 PE=1 SV=1(122);	138.0681
1705	21.7532	2833.2360	4	2833.2495	4.7806	0.8100	0.8100	0.2650	YKEDTALRSEM	2	>decoy_reverse_sp|O74445|PRS10_SCHPO Decoy of Reverse of Probable 26S protease subunit rpt4 OS=Schizosaccharomyces pombe GN=rpt4 PE=2 SV=2(379);	SSSDMAYTSMFK	1	>decoy_reverse_sp|O42931|PRS7_SCHPO Decoy of Reverse of 26S protease regulatory subunit 7 homolog OS=Schizosaccharomyces pombe GN=rpt1 PE=1 SV=2(2);	138.0681
1706	21.7612	2063.9431	4	2063.9226	-9.9118	0.1600	0.1600	0.0200	MSQAR	1	>sp|O94517|PSA6_SCHPO Probable proteasome subunit alpha type-6 OS=Schizosaccharomyces pombe GN=SPBC646.16 PE=2 SV=1(1);	MFMTRSEYDR	1	>sp|Q9UT97|PSA5_SCHPO Probable proteasome subunit alpha type-5 OS=Schizosaccharomyces pombe GN=SPAC323.02c PE=1 SV=1(1);	138.0681
1708	21.7788	0	0	0	0	0	0	0	-	-	-	-	-	-	0
1709	21.7865	1861.8665	3	1861.8839	9.3462	0.6550	0.3950	0.1600	MSER	1	>sp|O74445|PRS10_SCHPO Probable 26S protease subunit rpt4 OS=Schizosaccharomyces pombe GN=rpt4 PE=2 SV=2(1);	ENQEKISNNK	5	>sp|O14126|PRS6A_SCHPO 26S protease regulatory subunit 6A OS=Schizosaccharomyces pombe GN=tbp1 PE=2 SV=1(77);	138.0681
1710	21.7943	2131.9976	4	2131.9956	-0.9806	1.6150	0.8300	0.0000	YPM[15.99]DAHKSELEGVEEARR	-1	>sp|O42897|RPN3_SCHPO Probable 26S proteasome regulatory subunit rpn3 OS=Schizosaccharomyces pombe GN=rpn3 PE=2 SV=2	-	-1	-	0
1711	21.8022	2241.2458	5	2241.2653	8.6944	1.2400	0.1350	0.1300	MKDAVK	2	>sp|O59770|PSA3_SCHPO Probable proteasome subunit alpha type-3 OS=Schizosaccharomyces pombe GN=SPCC1795.04c PE=1 SV=1(186);	KVPDKLIDASTVK	5	>sp|O94517|PSA6_SCHPO Probable proteasome subunit alpha type-6 OS=Schizosaccharomyces pombe GN=SPBC646.16 PE=2 SV=1(57);	138.0681
1712	21.8100	1990.9080	4	1990.9096	0.8009	0.8400	0.1400	0.0000	MSAQSCACM[15.99]VRTLLYGK	-1	>sp|Q9UQY2|PSB1_SCHPO Probable proteasome subunit beta type-1 OS=Schizosaccharomyces pombe GN=pam1 PE=2 SV=1	-	-1	-	0
1714	21.8275	0	0	0	0	0	0	0	-	-	-	-	-	-	0
1715	21.8355	0	0	0	0	0	0	0	-	-	-	-	-	-	0
1717	21.8535	2286.1061	4	2286.1201	6.1234	0.3050	0.0500	0.0350	MSGYDR	1	>sp|Q10329|PSA7_SCHPO Probable proteasome subunit alpha type-7 OS=Schizosaccharomyces pombe GN=SPBC106.16 PE=2 SV=1(1);	NELEKLNFSSLK	5	>sp|O59770|PSA3_SCHPO Probable proteasome subunit alpha type-3 OS=Schizosaccharomyces pombe GN=SPCC1795.04c PE=1 SV=1(177);	138.0681
1718	21.8613	0	0	0	0	0	0	0	-	-	-	-	-	-	0
1720	21.8792	2286.1073	3	2286.1023	-2.1555	0.6600	0.2000	0.2700	DEEWPPKM	7	>decoy_reverse_sp|O42931|PRS7_SCHPO Decoy of Reverse of 26S protease regulatory subunit 7 homolog OS=Schizosaccharomyces pombe GN=rpt1 PE=1 SV=2(437);	MKDAVKEAAR	6	>sp|O59770|PSA3_SCHPO Probable proteasome subunit alpha type-3 OS=Schizosaccharomyces pombe GN=SPCC1795.04c PE=1 SV=1(190);	138.0681
1721	21.8870	2530.2048	3	2530.1968	-3.1451	1.4050	0.6800	0.0000	AM[15.99]EQQDIKPTVQNGEVSANAEQK	-1	>sp|O74440|RPN8_SCHPO 26S proteasome regulatory subunit rpn8 OS=Schizosaccharomyces pombe GN=rpn8 PE=2 SV=1	-	-1	-	0
1722	21.8948	2212.2257	4	2212.2255	-0.1188	0.8000	0.0450	0.3950	VKAFGR	1	>decoy_reverse_sp|Q10335|RPN7_SCHPO Decoy of Reverse of Probable 26S proteasome regulatory subunit rpn7 OS=Schizosaccharomyces pombe GN=rpn7 PE=2 SV=1(1);	EPPVYTPPKDKK	11	>decoy_reverse_sp|P36612|PRS4_SCHPO Decoy of Reverse of 26S protease regulatory subunit 4 homolog OS=Schizosaccharomyces pombe GN=mts2 PE=2 SV=1(423);	138.0681
1723	21.9028	2473.1257	3	2473.1239	-0.7068	0.3600	0.0850	0.1250	MSSKDISSK	1	>sp|P87048|RPN1_SCHPO 26S proteasome regulatory subunit rpn1 OS=Schizosaccharomyces pombe GN=rpn1 PE=1 SV=2(1);	EEYVSDPKEQM	8	>decoy_reverse_sp|Q9UTM3|RPN5_SCHPO Decoy of Reverse of 26S proteasome regulatory subunit rpn5 OS=Schizosaccharomyces pombe GN=rpn5a PE=1 SV=1(440);	138.0681
1724	21.9107	2572.2154	3	2572.2274	4.6559	0.6950	0.2300	0.1550	FMTRSEYDR	1	>sp|Q9UT97|PSA5_SCHPO Probable proteasome subunit alpha type-5 OS=Schizosaccharomyces pombe GN=SPAC323.02c PE=1 SV=1(2);	QVKNRDCVGR	3	>decoy_reverse_sp|O42931|PRS7_SCHPO Decoy of Reverse of 26S protease regulatory subunit 7 homolog OS=Schizosaccharomyces pombe GN=rpt1 PE=1 SV=2(289);	138.0681
1726	21.9285	2473.1229	4	2473.1455	9.1473	0.3600	0.0300	0.1100	PTDDDDK	1	>sp|P00761|TRYP_PIG Trypsin OS=Sus scrofa PE=1 SV=1(2);	GTKKSGNLPDADNSK	4	>decoy_reverse_sp|P87048|RPN1_SCHPO Decoy of Reverse of 26S proteasome regulatory subunit rpn1 OS=Schizosaccharomyces pombe GN=rpn1 PE=1 SV=2(872);	138.0681
1727	21.9363	4737.2009	8	4737.2102	1.9703	0.8150	0.3000	0.0850	TIDNAETMK	1	>decoy_reverse_sp|P87048|RPN1_SCHPO Decoy of Reverse of 26S proteasome regulatory subunit rpn1 OS=Schizosaccharomyces pombe GN=rpn1 PE=1 SV=2(2);	SINFCMDMDLSACILNASKAHLDVQEKDQPK	1	>decoy_reverse_sp|P41878|RPN11_SCHPO Decoy of Reverse of 26S proteasome regulatory subunit rpn11 OS=Schizosaccharomyces pombe GN=rpn11 PE=1 SV=2(2);	138.0681
1728	21.9443	2315.0762	3	2315.0925	7.0594	0.2850	0.1500	0.0850	QGLHKK	5	>decoy_reverse_sp|Q9UTM3|RPN5_SCHPO Decoy of Reverse of 26S proteasome regulatory subunit rpn5 OS=Schizosaccharomyces pombe GN=rpn5a PE=1 SV=1(363);	NSSSDMAYTSMFK	1	>decoy_reverse_sp|O42931|PRS7_SCHPO Decoy of Reverse of 26S protease regulatory subunit 7 homolog OS=Schizosaccharomyces pombe GN=rpt1 PE=1 SV=2(1);	138.0681
1729	21.9520	2482.2061	3	2482.2195	5.3879	0.6900	0.1150	0.1450	MKSDINAHK	2	>decoy_reverse_sp|P41878|RPN11_SCHPO Decoy of Reverse of 26S proteasome regulatory subunit rpn11 OS=Schizosaccharomyces pombe GN=rpn11 PE=1 SV=2(63);	GQSIDDMIPAQK	12	>sp|P06732|KCRM_HUMAN Creatine kinase M-type OS=Homo sapiens GN=CKM PE=1 SV=2(381);	138.0681
1730	21.9600	0	0	0	0	0	0	0	-	-	-	-	-	-	0
1732	21.9780	2530.2041	3	2530.1968	-2.8909	3.6250	2.9700	0.0000	AM[15.99]EQQDIKPTVQNGEVSANAEQK	-1	>sp|O74440|RPN8_SCHPO 26S proteasome regulatory subunit rpn8 OS=Schizosaccharomyces pombe GN=rpn8 PE=2 SV=1	-	-1	-	0
1733	21.9855	2229.1723	4	2229.1788	2.9060	0.6450	0.0800	0.1500	KEEMVMLK	1	>decoy_reverse_sp|P06732|KCRM_HUMAN Decoy of Reverse of Creatine kinase M-type OS=Homo sapiens GN=CKM PE=1 SV=2(17);	YFATLQKSK	1	>decoy_reverse_sp|O14126|PRS6A_SCHPO Decoy of Reverse of 26S protease regulatory subunit 6A OS=Schizosaccharomyces pombe GN=tbp1 PE=2 SV=1(1);	138.0681
1735	22.0037	2200.1530	4	2200.1626	4.3561	0.7150	0.2250	0.1050	NIPKEIK	4	>decoy_reverse_sp|P41836|PRS8_SCHPO Decoy of Reverse of 26S protease regulatory subunit 8 homolog OS=Schizosaccharomyces pombe GN=let1 PE=2 SV=1(299);	EDALFKNEEK	6	>decoy_reverse_sp|Q10335|RPN7_SCHPO Decoy of Reverse of Probable 26S proteasome regulatory subunit rpn7 OS=Schizosaccharomyces pombe GN=rpn7 PE=2 SV=1(319);	138.0681
1736	22.0115	2001.0949	3	2001.0928	-1.0573	0.8150	0.0200	-0.0400	TMGKNK	4	>sp|P41836|PRS8_SCHPO 26S protease regulatory subunit 8 homolog OS=Schizosaccharomyces pombe GN=let1 PE=2 SV=1(78);	SVQPTAKTVQK	7	>sp|O74762|RPN2_SCHPO 26S proteasome regulatory subunit rpn2 OS=Schizosaccharomyces pombe GN=rpn2 PE=1 SV=1(806);	138.0681
1737	22.0195	1199.6424	3	1199.6397	-2.2453	1.4600	1.3950	0.0000	GITVLKPDDDK	-1	>sp|Q09720|PSB2_SCHPO Probable proteasome subunit beta type-2 OS=Schizosaccharomyces pombe GN=SPAC31A2.04c PE=2 SV=1	-	-1	-	0
1739	22.0362	0	0	0	0	0	0	0	-	-	-	-	-	-	0
1740	22.0428	2538.2269	4	2538.2497	8.9816	0.5450	0.1000	0.1800	NEEKK	4	>decoy_reverse_sp|Q10335|RPN7_SCHPO Decoy of Reverse of Probable 26S proteasome regulatory subunit rpn7 OS=Schizosaccharomyces pombe GN=rpn7 PE=2 SV=1(323);	CIDMFIHKSAELYK	8	>sp|O74762|RPN2_SCHPO 26S proteasome regulatory subunit rpn2 OS=Schizosaccharomyces pombe GN=rpn2 PE=1 SV=1(121);	138.0681
1741	22.0503	2643.2500	4	2643.2308	-7.2904	0.4550	0.0100	0.0650	FMTRSEYDR	1	>sp|Q9UT97|PSA5_SCHPO Probable proteasome subunit alpha type-5 OS=Schizosaccharomyces pombe GN=SPAC323.02c PE=1 SV=1(2);	GQSIDDMIPAQK	12	>sp|P06732|KCRM_HUMAN Creatine kinase M-type OS=Homo sapiens GN=CKM PE=1 SV=2(381);	138.0681
1742	22.0582	2583.1150	3	2583.1389	9.2613	0.5700	0.0350	0.1250	KNCK	1	>decoy_reverse_sp|Q09841|PSB7_SCHPO Decoy of Reverse of Probable proteasome subunit beta type-7 OS=Schizosaccharomyces pombe GN=SPAC23D3.07 PE=2 SV=1(201);	TTEEKEATPMEMDEEK	5	>sp|O74762|RPN2_SCHPO 26S proteasome regulatory subunit rpn2 OS=Schizosaccharomyces pombe GN=rpn2 PE=1 SV=1(853);	138.0681
1743	22.0660	2430.1426	4	2430.1657	9.4997	0.6450	0.0450	0.0700	SDISKSSM	5	>decoy_reverse_sp|P87048|RPN1_SCHPO Decoy of Reverse of 26S proteasome regulatory subunit rpn1 OS=Schizosaccharomyces pombe GN=rpn1 PE=1 SV=2(888);	LFKSLGSGMDQEK	1	>decoy_reverse_sp|P41836|PRS8_SCHPO Decoy of Reverse of 26S protease regulatory subunit 8 homolog OS=Schizosaccharomyces pombe GN=let1 PE=2 SV=1(2);	138.0681
1745	22.0835	2530.2048	4	2530.1968	-3.1411	3.6350	2.6150	0.0000	AM[15.99]EQQDIKPTVQNGEVSANAEQK	-1	>sp|O74440|RPN8_SCHPO 26S proteasome regulatory subunit rpn8 OS=Schizosaccharomyces pombe GN=rpn8 PE=2 SV=1	-	-1	-	0
1746	22.0910	2360.1663	4	2360.1503	-6.7545	0.4950	0.0350	0.1650	YTVGQGYTK	1	>decoy_reverse_sp|Q9USQ9|PSB4_SCHPO Decoy of Reverse of Probable proteasome subunit beta type-4 OS=Schizosaccharomyces pombe GN=SPBC577.10 PE=2 SV=1(2);	KQCVIANSCK	1	>decoy_reverse_sp|O94517|PSA6_SCHPO Decoy of Reverse of Probable proteasome subunit alpha type-6 OS=Schizosaccharomyces pombe GN=SPBC646.16 PE=2 SV=1(193);	138.0681
1747	22.0988	2138.9904	3	2138.9967	2.9392	0.3650	0.0250	0.0100	GYSKPNER	4	>sp|Q09841|PSB7_SCHPO Probable proteasome subunit beta type-7 OS=Schizosaccharomyces pombe GN=SPAC23D3.07 PE=2 SV=1(226);	KDSESTEEK	1	>decoy_reverse_sp|O94444|RPN10_SCHPO Decoy of Reverse of 26S proteasome regulatory subunit rpn10 OS=Schizosaccharomyces pombe GN=rpn10 PE=1 SV=1(5);	138.0681
1749	22.1158	2568.1507	4	2568.1446	-2.3694	0.5600	0.2600	0.1650	KANWCDKR	7	>decoy_reverse_sp|P50524|RPN12_SCHPO Decoy of Reverse of 26S proteasome regulatory subunit rpn12 OS=Schizosaccharomyces pombe GN=rpn12 PE=1 SV=1(255);	SSSDMAYTSMFK	1	>decoy_reverse_sp|O42931|PRS7_SCHPO Decoy of Reverse of 26S protease regulatory subunit 7 homolog OS=Schizosaccharomyces pombe GN=rpt1 PE=1 SV=2(2);	138.0681
1750	22.1223	2552.1805	3	2552.1917	4.4094	0.4750	0.2600	0.1000	FPTDDDDK	1	>sp|P00761|TRYP_PIG Trypsin OS=Sus scrofa PE=1 SV=1(1);	AKWSTAETLTNNK	2	>decoy_reverse_sp|Q9UUB6|UBLH2_SCHPO Decoy of Reverse of Ubiquitin carboxyl-terminal hydrolase 2 OS=Schizosaccharomyces pombe GN=uch2 PE=1 SV=1(10);	138.0681
1751	22.1302	2643.2559	3	2643.2705	5.5422	0.3500	0.0550	0.1350	KQMSYMLAR	1	>sp|P87048|RPN1_SCHPO 26S proteasome regulatory subunit rpn1 OS=Schizosaccharomyces pombe GN=rpn1 PE=1 SV=2(294);	GSNDDEMKIDKK	11	>sp|O74762|RPN2_SCHPO 26S proteasome regulatory subunit rpn2 OS=Schizosaccharomyces pombe GN=rpn2 PE=1 SV=1(847);	138.0681
1752	22.1380	2465.1922	4	2465.2160	9.6855	0.3900	0.0300	0.0100	DWNACKK	6	>sp|P50524|RPN12_SCHPO 26S proteasome regulatory subunit rpn12 OS=Schizosaccharomyces pombe GN=rpn12 PE=1 SV=1(22);	AAREYLEKNWK	8	>sp|Q10329|PSA7_SCHPO Probable proteasome subunit alpha type-7 OS=Schizosaccharomyces pombe GN=SPBC106.16 PE=2 SV=1(176);	138.0681
1753	22.1458	0	0	0	0	0	0	0	-	-	-	-	-	-	0
1755	22.1628	2374.1442	4	2374.1593	6.3490	0.7500	0.2600	0.1200	LKPQDER	2	>sp|P36612|PRS4_SCHPO 26S protease regulatory subunit 4 homolog OS=Schizosaccharomyces pombe GN=mts2 PE=2 SV=1(93);	DYEQFGYFKR	9	>decoy_reverse_sp|Q09841|PSB7_SCHPO Decoy of Reverse of Probable proteasome subunit beta type-7 OS=Schizosaccharomyces pombe GN=SPAC23D3.07 PE=2 SV=1(260);	138.0681
1757	22.1800	2562.1870	3	2562.2061	7.4639	0.4500	0.0700	0.0850	CSPSATLTHR	1	>sp|Q10335|RPN7_SCHPO Probable 26S proteasome regulatory subunit rpn7 OS=Schizosaccharomyces pombe GN=rpn7 PE=2 SV=1(2);	TGQKMLMNMDK	4	>decoy_reverse_sp|P41878|RPN11_SCHPO Decoy of Reverse of 26S proteasome regulatory subunit rpn11 OS=Schizosaccharomyces pombe GN=rpn11 PE=1 SV=2(210);	138.0681
1758	22.1878	2413.0920	4	2413.0929	0.3725	1.0050	0.3400	0.1350	EKASFAR	2	>sp|P50524|RPN12_SCHPO 26S proteasome regulatory subunit rpn12 OS=Schizosaccharomyces pombe GN=rpn12 PE=1 SV=1(46);	NSSSDMAYTSMFK	1	>decoy_reverse_sp|O42931|PRS7_SCHPO Decoy of Reverse of 26S protease regulatory subunit 7 homolog OS=Schizosaccharomyces pombe GN=rpt1 PE=1 SV=2(1);	138.0681
1759	22.1958	2200.1533	5	2200.1738	9.3258	0.8400	0.0500	0.2050	ENEQKIK	5	>decoy_reverse_sp|O14126|PRS6A_SCHPO Decoy of Reverse of 26S protease regulatory subunit 6A OS=Schizosaccharomyces pombe GN=tbp1 PE=2 SV=1(367);	IQYVGKQDPK	6	>sp|P41878|RPN11_SCHPO 26S proteasome regulatory subunit rpn11 OS=Schizosaccharomyces pombe GN=rpn11 PE=1 SV=2(276);	138.0681
1761	22.2128	2544.1791	3	2544.1841	1.9682	0.2650	0.0450	0.0650	GYSKPNER	4	>sp|Q09841|PSB7_SCHPO Probable proteasome subunit beta type-7 OS=Schizosaccharomyces pombe GN=SPAC23D3.07 PE=2 SV=1(226);	SDYYMASTYTKK	11	>sp|Q9UTM3|RPN5_SCHPO 26S proteasome regulatory subunit rpn5 OS=Schizosaccharomyces pombe GN=rpn5a PE=1 SV=1(195);	138.0681
1762	22.2207	2361.1647	3	2361.1626	-0.8966	0.4250	0.0050	0.0000	EQKPEVDYSEK[156.08]FAELQK	1	>sp|Q9UTM3|RPN5_SCHPO 26S proteasome regulatory subunit rpn5 OS=Schizosaccharomyces pombe GN=rpn5a PE=1 SV=1(2);	-	3	-	138.0681
1763	22.2287	2360.1666	5	2360.1859	8.1759	1.0600	0.1450	0.0950	EIINR	1	>decoy_reverse_sp|Q09720|PSB2_SCHPO Decoy of Reverse of Probable proteasome subunit beta type-2 OS=Schizosaccharomyces pombe GN=SPAC31A2.04c PE=2 SV=1(1);	EEPKSETLENFTR	4	>sp|O74762|RPN2_SCHPO 26S proteasome regulatory subunit rpn2 OS=Schizosaccharomyces pombe GN=rpn2 PE=1 SV=1(880);	138.0681
1764	22.2365	2133.0036	3	2133.0238	9.4911	0.1650	0.0550	0.0150	SQARGFDR	1	>sp|O94517|PSA6_SCHPO Probable proteasome subunit alpha type-6 OS=Schizosaccharomyces pombe GN=SPBC646.16 PE=2 SV=1(2);	QSKYTYDR	3	>sp|Q09841|PSB7_SCHPO Probable proteasome subunit beta type-7 OS=Schizosaccharomyces pombe GN=SPAC23D3.07 PE=2 SV=1(236);	138.0681
1765	22.2443	2261.1005	3	2261.1208	8.9867	0.7450	0.0050	0.2600	SERDTALEK	1	>sp|O74445|PRS10_SCHPO Probable 26S protease subunit rpt4 OS=Schizosaccharomyces pombe GN=rpt4 PE=2 SV=2(2);	AVDEEMKVR	7	>decoy_reverse_sp|O14126|PRS6A_SCHPO Decoy of Reverse of 26S protease regulatory subunit 6A OS=Schizosaccharomyces pombe GN=tbp1 PE=2 SV=1(267);	138.0681
1767	22.2615	2583.1170	4	2583.1389	8.4652	0.3050	0.1150	0.0450	NCKK	3	>sp|Q09841|PSB7_SCHPO Probable proteasome subunit beta type-7 OS=Schizosaccharomyces pombe GN=SPAC23D3.07 PE=2 SV=1(67);	DPEEEAEMMTKETTEK	11	>decoy_reverse_sp|O74762|RPN2_SCHPO Decoy of Reverse of 26S proteasome regulatory subunit rpn2 OS=Schizosaccharomyces pombe GN=rpn2 PE=1 SV=1(113);	138.0681
1768	22.2672	2465.1958	3	2465.1741	-8.7987	0.6000	0.6000	0.1250	SQAR	1	>sp|O94517|PSA6_SCHPO Probable proteasome subunit alpha type-6 OS=Schizosaccharomyces pombe GN=SPBC646.16 PE=2 SV=1(2);	TSNNTNRTNSTDEKGTK	14	>decoy_reverse_sp|P87048|RPN1_SCHPO Decoy of Reverse of 26S proteasome regulatory subunit rpn1 OS=Schizosaccharomyces pombe GN=rpn1 PE=1 SV=2(868);	138.0681
1769	22.2750	2552.1844	4	2552.1931	3.4057	0.6200	0.1400	0.1850	NSTNNTKER	7	>sp|P87048|RPN1_SCHPO 26S proteasome regulatory subunit rpn1 OS=Schizosaccharomyces pombe GN=rpn1 PE=1 SV=2(38);	KGFDFEYYQR	1	>sp|Q09841|PSB7_SCHPO Probable proteasome subunit beta type-7 OS=Schizosaccharomyces pombe GN=SPAC23D3.07 PE=2 SV=1(8);	138.0681
1770	22.2828	0	0	0	0	0	0	0	-	-	-	-	-	-	0
1771	22.2908	0	0	0	0	0	0	0	-	-	-	-	-	-	0
1773	22.3080	2955.4048	3	2955.4325	9.3638	0.5550	0.3100	0.0700	LQMSAMYKK	8	>decoy_reverse_sp|P87048|RPN1_SCHPO Decoy of Reverse of 26S proteasome regulatory subunit rpn1 OS=Schizosaccharomyces pombe GN=rpn1 PE=1 SV=2(598);	CSPSATLTHRTMTEK	1	>sp|Q10335|RPN7_SCHPO Probable 26S proteasome regulatory subunit rpn7 OS=Schizosaccharomyces pombe GN=rpn7 PE=2 SV=1(2);	138.0681
1774	22.3158	2482.2061	3	2482.2298	9.5786	0.7850	0.3300	0.0650	IDDQR	1	>sp|O42897|RPN3_SCHPO Probable 26S proteasome regulatory subunit rpn3 OS=Schizosaccharomyces pombe GN=rpn3 PE=2 SV=2(2);	KVAEQNENPTVGSAQK	1	>decoy_reverse_sp|O74440|RPN8_SCHPO Decoy of Reverse of 26S proteasome regulatory subunit rpn8 OS=Schizosaccharomyces pombe GN=rpn8 PE=2 SV=1(2);	138.0681
1775	22.3237	2376.1562	4	2376.1643	3.4203	0.4100	0.0100	0.0150	KNCK	1	>decoy_reverse_sp|Q09841|PSB7_SCHPO Decoy of Reverse of Probable proteasome subunit beta type-7 OS=Schizosaccharomyces pombe GN=SPAC23D3.07 PE=2 SV=1(201);	NNSWAKSWSNLDLR	6	>decoy_reverse_sp|O74762|RPN2_SCHPO Decoy of Reverse of 26S proteasome regulatory subunit rpn2 OS=Schizosaccharomyces pombe GN=rpn2 PE=1 SV=1(589);	138.0681
1776	22.3317	2268.0278	4	2268.0103	-7.7214	0.3700	0.0800	0.1000	FPTDDDDK	1	>sp|P00761|TRYP_PIG Trypsin OS=Sus scrofa PE=1 SV=1(1);	MSERDTALEK	1	>sp|O74445|PRS10_SCHPO Probable 26S protease subunit rpt4 OS=Schizosaccharomyces pombe GN=rpt4 PE=2 SV=2(1);	138.0681
1777	22.3395	2465.1904	5	2465.1995	3.6702	0.9400	0.0400	0.3450	FLKTSK	3	>decoy_reverse_sp|P87048|RPN1_SCHPO Decoy of Reverse of 26S proteasome regulatory subunit rpn1 OS=Schizosaccharomyces pombe GN=rpn1 PE=1 SV=2(794);	EEMIAAQGIDEEDR	1	>decoy_reverse_sp|O59770|PSA3_SCHPO Decoy of Reverse of Probable proteasome subunit alpha type-3 OS=Schizosaccharomyces pombe GN=SPCC1795.04c PE=1 SV=1(1);	138.0681
1779	22.3573	2553.1557	4	2553.1614	2.2231	0.5900	0.1250	0.0200	NLTDETKNK	7	>sp|P30655|PSB5_SCHPO Proteasome subunit beta type-5 OS=Schizosaccharomyces pombe GN=pts1 PE=2 SV=3(50);	SSSDMAYTSMFK	1	>decoy_reverse_sp|O42931|PRS7_SCHPO Decoy of Reverse of 26S protease regulatory subunit 7 homolog OS=Schizosaccharomyces pombe GN=rpt1 PE=1 SV=2(2);	138.0681
1780	22.3652	0	0	0	0	0	0	0	-	-	-	-	-	-	0
1781	22.3732	2414.0806	4	2414.0947	5.8106	0.2100	0.0450	0.0100	DATDDKR	6	>decoy_reverse_sp|Q9USQ9|PSB4_SCHPO Decoy of Reverse of Probable proteasome subunit beta type-4 OS=Schizosaccharomyces pombe GN=SPBC577.10 PE=2 SV=1(74);	SDYYMASTYTKK	11	>sp|Q9UTM3|RPN5_SCHPO 26S proteasome regulatory subunit rpn5 OS=Schizosaccharomyces pombe GN=rpn5a PE=1 SV=1(195);	138.0681
1782	22.3810	0	0	0	0	0	0	0	-	-	-	-	-	-	0
1783	22.3888	1719.8470	3	1719.8613	8.3438	0.3350	0.2550	0.0750	ATKQSK	3	>sp|Q09841|PSB7_SCHPO Probable proteasome subunit beta type-7 OS=Schizosaccharomyces pombe GN=SPAC23D3.07 PE=2 SV=1(233);	DWNACKK	6	>sp|P50524|RPN12_SCHPO 26S proteasome regulatory subunit rpn12 OS=Schizosaccharomyces pombe GN=rpn12 PE=1 SV=1(22);	138.0681
1785	22.4067	1824.9521	3	1824.9356	-9.0304	0.4400	0.0250	0.1350	KVTSK	1	>sp|Q09682|PSA4_SCHPO Probable proteasome subunit alpha type-4 OS=Schizosaccharomyces pombe GN=SPAC13C5.01c PE=2 SV=1(50);	YDKTEDDIK	3	>sp|O74445|PRS10_SCHPO Probable 26S protease subunit rpt4 OS=Schizosaccharomyces pombe GN=rpt4 PE=2 SV=2(41);	138.0681
1786	22.4143	2876.2520	4	2876.2632	3.8806	0.9400	0.9400	0.2550	FANNDEIHPSK	1	>decoy_reverse_sp|P30655|PSB5_SCHPO Decoy of Reverse of Proteasome subunit beta type-5 OS=Schizosaccharomyces pombe GN=pts1 PE=2 SV=3(2);	NSSSDMAYTSMFK	1	>decoy_reverse_sp|O42931|PRS7_SCHPO Decoy of Reverse of 26S protease regulatory subunit 7 homolog OS=Schizosaccharomyces pombe GN=rpt1 PE=1 SV=2(1);	138.0681
1787	22.4223	2933.3423	4	2933.3249	-5.9470	0.7400	0.3300	0.1800	KYDK	1	>sp|O74445|PRS10_SCHPO Probable 26S protease subunit rpt4 OS=Schizosaccharomyces pombe GN=rpt4 PE=2 SV=2(38);	MGQAQSGNFSNFGDGANGDNKK	21	>sp|P36612|PRS4_SCHPO 26S protease regulatory subunit 4 homolog OS=Schizosaccharomyces pombe GN=mts2 PE=2 SV=1(21);	138.0681
1788	22.4303	2027.9652	4	2027.9759	5.2515	0.3650	0.1200	0.1800	IDDQR	1	>sp|O42897|RPN3_SCHPO Probable 26S proteasome regulatory subunit rpn3 OS=Schizosaccharomyces pombe GN=rpn3 PE=2 SV=2(2);	KSGNLPDADNSK	1	>decoy_reverse_sp|P87048|RPN1_SCHPO Decoy of Reverse of 26S proteasome regulatory subunit rpn1 OS=Schizosaccharomyces pombe GN=rpn1 PE=1 SV=2(872);	138.0681
1789	22.4382	2716.3867	4	2716.4005	5.0909	1.1000	0.1550	0.5100	MSQARGFDR	1	>sp|O94517|PSA6_SCHPO Probable proteasome subunit alpha type-6 OS=Schizosaccharomyces pombe GN=SPBC646.16 PE=2 SV=1(1);	GGDEWKIEPLKLK	6	>decoy_reverse_sp|Q10335|RPN7_SCHPO Decoy of Reverse of Probable 26S proteasome regulatory subunit rpn7 OS=Schizosaccharomyces pombe GN=rpn7 PE=2 SV=1(229);	138.0681
1791	22.4563	2350.0920	3	2350.0845	-3.1836	1.4100	0.2300	0.2850	KMQE	1	>sp|O94444|RPN10_SCHPO 26S proteasome regulatory subunit rpn10 OS=Schizosaccharomyces pombe GN=rpn10 PE=1 SV=1(240);	QEVAAQKSSEETEDK	7	>sp|O94444|RPN10_SCHPO 26S proteasome regulatory subunit rpn10 OS=Schizosaccharomyces pombe GN=rpn10 PE=1 SV=1(231);	138.0681
1792	22.4642	2073.0667	3	2073.0701	1.6652	0.4650	0.1400	0.0300	DIGKVVDK	4	>decoy_reverse_sp|Q09720|PSB2_SCHPO Decoy of Reverse of Probable proteasome subunit beta type-2 OS=Schizosaccharomyces pombe GN=SPAC31A2.04c PE=2 SV=1(9);	EKTSNNTNR	2	>decoy_reverse_sp|P87048|RPN1_SCHPO Decoy of Reverse of 26S proteasome regulatory subunit rpn1 OS=Schizosaccharomyces pombe GN=rpn1 PE=1 SV=2(854);	138.0681
1793	22.4722	1496.7770	3	1496.7874	6.9496	0.2800	0.2800	0.0000	K[156.08]IEFPPPSAEAR	-1	>sp|P41836|PRS8_SCHPO 26S protease regulatory subunit 8 homolog OS=Schizosaccharomyces pombe GN=let1 PE=2 SV=1	-	-1	-	0
1794	22.4795	2302.0874	3	2302.0997	5.3653	0.4400	0.0200	0.0850	HKTPDK	2	>decoy_reverse_sp|P06732|KCRM_HUMAN Decoy of Reverse of Creatine kinase M-type OS=Homo sapiens GN=CKM PE=1 SV=2(277);	EMKKDSESTEEK	4	>decoy_reverse_sp|O94444|RPN10_SCHPO Decoy of Reverse of 26S proteasome regulatory subunit rpn10 OS=Schizosaccharomyces pombe GN=rpn10 PE=1 SV=1(5);	138.0681
1795	22.4873	1274.6650	3	1274.6652	0.1803	0.6500	0.1750	0.0450	QEMK	1	>decoy_reverse_sp|O94444|RPN10_SCHPO Decoy of Reverse of 26S proteasome regulatory subunit rpn10 OS=Schizosaccharomyces pombe GN=rpn10 PE=1 SV=1(1);	ASKAAR	3	>sp|Q10329|PSA7_SCHPO Probable proteasome subunit alpha type-7 OS=Schizosaccharomyces pombe GN=SPBC106.16 PE=2 SV=1(168);	138.0681
1797	22.5052	2482.2035	3	2482.1910	-5.0345	0.4750	0.1650	0.0950	MGINER	1	>sp|Q09841|PSB7_SCHPO Probable proteasome subunit beta type-7 OS=Schizosaccharomyces pombe GN=SPAC23D3.07 PE=2 SV=1(2);	SGYDRALSVFSPDGR	1	>sp|Q10329|PSA7_SCHPO Probable proteasome subunit alpha type-7 OS=Schizosaccharomyces pombe GN=SPBC106.16 PE=2 SV=1(2);	138.0681
1798	22.5130	2933.3377	6	2933.3249	-4.3808	1.4800	0.4150	0.5050	KYDK	1	>sp|O74445|PRS10_SCHPO Probable 26S protease subunit rpt4 OS=Schizosaccharomyces pombe GN=rpt4 PE=2 SV=2(38);	MGQAQSGNFSNFGDGANGDNKK	1	>sp|P36612|PRS4_SCHPO 26S protease regulatory subunit 4 homolog OS=Schizosaccharomyces pombe GN=mts2 PE=2 SV=1(1);	138.0681
1799	22.5208	2417.1878	4	2417.2113	9.7398	0.8750	0.2000	0.3000	KLEETDVAK	1	>decoy_reverse_sp|O42931|PRS7_SCHPO Decoy of Reverse of 26S protease regulatory subunit 7 homolog OS=Schizosaccharomyces pombe GN=rpt1 PE=1 SV=2(380);	AKADYAQYYR	2	>sp|Q9US13|RPN9_SCHPO Probable 26S proteasome regulatory subunit rpn9 OS=Schizosaccharomyces pombe GN=rpn9 PE=2 SV=1(172);	138.0681
1800	22.5288	1928.9493	4	1928.9526	1.7191	0.2850	0.0300	0.1050	HKTPDK	2	>decoy_reverse_sp|P06732|KCRM_HUMAN Decoy of Reverse of Creatine kinase M-type OS=Homo sapiens GN=CKM PE=1 SV=2(277);	MSQARGFDR	1	>sp|O94517|PSA6_SCHPO Probable proteasome subunit alpha type-6 OS=Schizosaccharomyces pombe GN=SPBC646.16 PE=2 SV=1(1);	138.0681
1802	22.5472	2538.2250	4	2538.2309	2.3390	0.4300	0.0400	0.0700	SRSYDSR	1	>sp|Q09682|PSA4_SCHPO Probable proteasome subunit alpha type-4 OS=Schizosaccharomyces pombe GN=SPAC13C5.01c PE=2 SV=1(2);	SPSGNDALNDKKGTK	11	>sp|P87048|RPN1_SCHPO 26S proteasome regulatory subunit rpn1 OS=Schizosaccharomyces pombe GN=rpn1 PE=1 SV=2(20);	138.0681
1803	22.5550	2465.1939	3	2465.2073	5.4581	0.5900	0.1050	-0.0250	DAGKDEFSRK	4	>decoy_reverse_sp|O14126|PRS6A_SCHPO Decoy of Reverse of 26S protease regulatory subunit 6A OS=Schizosaccharomyces pombe GN=tbp1 PE=2 SV=1(140);	GGLGYPEDAIGK	1	>decoy_reverse_sp|P36612|PRS4_SCHPO Decoy of Reverse of 26S protease regulatory subunit 4 homolog OS=Schizosaccharomyces pombe GN=mts2 PE=2 SV=1(1);	138.0681
1804	22.5628	0	0	0	0	0	0	0	-	-	-	-	-	-	0
1805	22.5708	2027.9661	3	2027.9729	3.3812	0.4350	0.1850	0.2100	MFMTR	1	>sp|Q9UT97|PSA5_SCHPO Probable proteasome subunit alpha type-5 OS=Schizosaccharomyces pombe GN=SPAC323.02c PE=1 SV=1(1);	QVMEEKLDSK	6	>sp|Q9UT97|PSA5_SCHPO Probable proteasome subunit alpha type-5 OS=Schizosaccharomyces pombe GN=SPAC323.02c PE=1 SV=1(210);	138.0681
1807	22.5890	2643.2493	4	2643.2633	5.2887	0.7650	0.3900	0.2450	KNTEDIEMTA	1	>sp|P87048|RPN1_SCHPO 26S proteasome regulatory subunit rpn1 OS=Schizosaccharomyces pombe GN=rpn1 PE=1 SV=2(882);	MPIDFKGFICK	6	>sp|Q09720|PSB2_SCHPO Probable proteasome subunit beta type-2 OS=Schizosaccharomyces pombe GN=SPAC31A2.04c PE=2 SV=1(177);	138.0681
1808	22.5968	0	0	0	0	0	0	0	-	-	-	-	-	-	0
1809	22.6047	2171.0762	3	2171.0819	2.6275	0.6050	0.0300	0.2650	MSSK	1	>sp|Q9P7S2|RPN6_SCHPO Probable 26S proteasome regulatory subunit rpn6 OS=Schizosaccharomyces pombe GN=rpn6 PE=2 SV=1(1);>sp|P87048|RPN1_SCHPO 26S proteasome regulatory subunit rpn1 OS=Schizosaccharomyces pombe GN=rpn1 PE=1 SV=2(1);	DVITELPDAKYYR	10	>decoy_reverse_sp|Q09720|PSB2_SCHPO Decoy of Reverse of Probable proteasome subunit beta type-2 OS=Schizosaccharomyces pombe GN=SPAC31A2.04c PE=2 SV=1(46);	138.0681
1810	22.6127	2108.1451	4	2108.1411	-1.8902	0.5500	0.0850	0.0700	KNVPK	1	>sp|Q10329|PSA7_SCHPO Probable proteasome subunit alpha type-7 OS=Schizosaccharomyces pombe GN=SPBC106.16 PE=2 SV=1(49);	NCKADAGITIAPR	3	>decoy_reverse_sp|Q09841|PSB7_SCHPO Decoy of Reverse of Probable proteasome subunit beta type-7 OS=Schizosaccharomyces pombe GN=SPAC23D3.07 PE=2 SV=1(204);	138.0681
1811	22.6205	2198.2047	4	2198.2238	8.6906	1.0850	0.0800	0.5000	KEFEIIK	1	>decoy_reverse_sp|P06732|KCRM_HUMAN Decoy of Reverse of Creatine kinase M-type OS=Homo sapiens GN=CKM PE=1 SV=2(117);	KEPPVYTPPK	1	>decoy_reverse_sp|P36612|PRS4_SCHPO Decoy of Reverse of 26S protease regulatory subunit 4 homolog OS=Schizosaccharomyces pombe GN=mts2 PE=2 SV=1(412);	138.0681
1813	22.6382	2643.2529	3	2643.2633	3.9497	0.1350	0.1350	0.0050	ETIDNAETMK	1	>decoy_reverse_sp|P87048|RPN1_SCHPO Decoy of Reverse of 26S proteasome regulatory subunit rpn1 OS=Schizosaccharomyces pombe GN=rpn1 PE=1 SV=2(1);	MPIDFKGFICK	6	>sp|Q09720|PSB2_SCHPO Probable proteasome subunit beta type-2 OS=Schizosaccharomyces pombe GN=SPAC31A2.04c PE=2 SV=1(177);	138.0681
1814	22.6460	2051.1235	4	2051.1349	5.5801	0.4750	0.0100	0.1850	RKQYSAK	1	>decoy_reverse_sp|Q9UUB6|UBLH2_SCHPO Decoy of Reverse of Ubiquitin carboxyl-terminal hydrolase 2 OS=Schizosaccharomyces pombe GN=uch2 PE=1 SV=1(2);	KRMPIDFK	1	>sp|Q09720|PSB2_SCHPO Probable proteasome subunit beta type-2 OS=Schizosaccharomyces pombe GN=SPAC31A2.04c PE=2 SV=1(170);	138.0681
1815	22.6518	2051.1252	3	2051.1196	-2.7022	0.3700	0.0200	0.0000	AKTMTER	2	>decoy_reverse_sp|Q10335|RPN7_SCHPO Decoy of Reverse of Probable 26S proteasome regulatory subunit rpn7 OS=Schizosaccharomyces pombe GN=rpn7 PE=2 SV=1(394);	FATLQKSKR	6	>decoy_reverse_sp|O14126|PRS6A_SCHPO Decoy of Reverse of 26S protease regulatory subunit 6A OS=Schizosaccharomyces pombe GN=tbp1 PE=2 SV=1(7);	138.0681
1816	22.6597	0	0	0	0	0	0	0	-	-	-	-	-	-	0
1817	22.6677	1852.0293	3	1852.0240	-2.8607	0.4500	0.1950	0.0950	KGEIR	1	>sp|O43063|PSB6_SCHPO Probable proteasome subunit beta type-6 OS=Schizosaccharomyces pombe GN=SPBC4C3.10c PE=2 SV=1(18);	IHAKSMAIDK	4	>sp|O42931|PRS7_SCHPO 26S protease regulatory subunit 7 homolog OS=Schizosaccharomyces pombe GN=rpt1 PE=1 SV=2(364);	138.0681
1819	22.6847	2538.2251	3	2538.2172	-3.1232	0.4000	0.1050	0.0700	QDRGK	1	>decoy_reverse_sp|Q9Y7T8|PSB3_SCHPO Decoy of Reverse of Probable proteasome subunit beta type-3 OS=Schizosaccharomyces pombe GN=SPCC63.12c PE=2 SV=1(1);	MNSTEEIDLYNRWK	1	>sp|O74894|PRS6B_SCHPO 26S protease regulatory subunit 6B homolog OS=Schizosaccharomyces pombe GN=rpt3 PE=2 SV=1(1);	138.0681
1820	22.6927	2104.0373	4	2104.0395	1.0510	0.7300	0.2600	0.1550	AQEEVKR	6	>sp|O74894|PRS6B_SCHPO 26S protease regulatory subunit 6B homolog OS=Schizosaccharomyces pombe GN=rpt3 PE=2 SV=1(49);	GTKTSETNDR	3	>sp|P87048|RPN1_SCHPO 26S proteasome regulatory subunit rpn1 OS=Schizosaccharomyces pombe GN=rpn1 PE=1 SV=2(24);	138.0681
1821	22.7005	2034.1003	4	2034.1010	0.3105	0.8100	0.1000	0.2900	YASQKRP	5	>sp|Q9UUB6|UBLH2_SCHPO Ubiquitin carboxyl-terminal hydrolase 2 OS=Schizosaccharomyces pombe GN=uch2 PE=1 SV=1(298);	AKYASQKRP	7	>sp|Q9UUB6|UBLH2_SCHPO Ubiquitin carboxyl-terminal hydrolase 2 OS=Schizosaccharomyces pombe GN=uch2 PE=1 SV=1(298);	138.0681
1822	22.7083	1764.7819	4	1764.7664	-8.7740	0.3200	0.3200	0.0500	SGYDR	1	>sp|Q10329|PSA7_SCHPO Probable proteasome subunit alpha type-7 OS=Schizosaccharomyces pombe GN=SPBC106.16 PE=2 SV=1(2);	DEEWPPKM	7	>decoy_reverse_sp|O42931|PRS7_SCHPO Decoy of Reverse of 26S protease regulatory subunit 7 homolog OS=Schizosaccharomyces pombe GN=rpt1 PE=1 SV=2(437);	138.0681
1823	22.7160	2521.2065	4	2521.2270	8.1446	0.7850	0.2300	0.2700	MPFGNTHNK	1	>sp|P06732|KCRM_HUMAN Creatine kinase M-type OS=Homo sapiens GN=CKM PE=1 SV=2(1);	SERDTALEKYK	9	>sp|O74445|PRS10_SCHPO Probable 26S protease subunit rpt4 OS=Schizosaccharomyces pombe GN=rpt4 PE=2 SV=2(10);	138.0681
1825	22.7330	1963.0610	3	1963.0638	1.4755	0.4050	0.0200	0.1300	YASQKRP	5	>sp|Q9UUB6|UBLH2_SCHPO Ubiquitin carboxyl-terminal hydrolase 2 OS=Schizosaccharomyces pombe GN=uch2 PE=1 SV=1(298);	PRKQYSAK	3	>decoy_reverse_sp|Q9UUB6|UBLH2_SCHPO Decoy of Reverse of Ubiquitin carboxyl-terminal hydrolase 2 OS=Schizosaccharomyces pombe GN=uch2 PE=1 SV=1(3);	138.0681
1826	22.7400	2104.0380	3	2104.0357	-1.0969	0.6050	0.0750	0.1700	ENAINKK	6	>decoy_reverse_sp|O74440|RPN8_SCHPO Decoy of Reverse of 26S proteasome regulatory subunit rpn8 OS=Schizosaccharomyces pombe GN=rpn8 PE=2 SV=1(234);	KNTEDIEMTA	1	>sp|P87048|RPN1_SCHPO 26S proteasome regulatory subunit rpn1 OS=Schizosaccharomyces pombe GN=rpn1 PE=1 SV=2(882);	138.0681
1827	22.7480	0	0	0	0	0	0	0	-	-	-	-	-	-	0
1828	22.7558	1980.0876	4	1980.0686	-9.5661	1.3950	0.4900	0.1700	AQARAKR	6	>sp|O74762|RPN2_SCHPO 26S proteasome regulatory subunit rpn2 OS=Schizosaccharomyces pombe GN=rpn2 PE=1 SV=1(827);	NHASIDKMK	7	>sp|P41878|RPN11_SCHPO 26S proteasome regulatory subunit rpn11 OS=Schizosaccharomyces pombe GN=rpn11 PE=1 SV=2(246);	138.0681
1829	22.7638	1722.9856	3	1722.9991	7.8348	0.7500	0.0400	0.1700	QDPKK	4	>sp|P41878|RPN11_SCHPO 26S proteasome regulatory subunit rpn11 OS=Schizosaccharomyces pombe GN=rpn11 PE=1 SV=2(280);	VKVIAATNR	2	>sp|O14126|PRS6A_SCHPO 26S protease regulatory subunit 6A OS=Schizosaccharomyces pombe GN=tbp1 PE=2 SV=1(326);	138.0681
1831	22.7810	2614.2360	3	2614.2173	-7.1783	0.3400	0.0200	0.1700	YDKTEDDIK	3	>sp|O74445|PRS10_SCHPO Probable 26S protease subunit rpt4 OS=Schizosaccharomyces pombe GN=rpt4 PE=2 SV=2(41);	EQKPEVDYSEK	3	>sp|Q9UTM3|RPN5_SCHPO 26S proteasome regulatory subunit rpn5 OS=Schizosaccharomyces pombe GN=rpn5a PE=1 SV=1(4);	138.0681
1832	22.7888	2509.2110	3	2509.2257	5.8504	0.4000	0.0050	0.0200	TIDNAETMKK	1	>decoy_reverse_sp|P87048|RPN1_SCHPO Decoy of Reverse of 26S proteasome regulatory subunit rpn1 OS=Schizosaccharomyces pombe GN=rpn1 PE=1 SV=2(2);	NEEKLAEFDK	4	>sp|Q10335|RPN7_SCHPO Probable 26S proteasome regulatory subunit rpn7 OS=Schizosaccharomyces pombe GN=rpn7 PE=2 SV=1(91);	138.0681
1833	22.7968	2083.1124	3	2083.1135	0.5466	0.6700	0.1800	0.1550	VNLYKFR	5	>sp|Q9Y7T8|PSB3_SCHPO Probable proteasome subunit beta type-3 OS=Schizosaccharomyces pombe GN=SPCC63.12c PE=2 SV=1(75);	KSLKDECK	1	>decoy_reverse_sp|O74894|PRS6B_SCHPO Decoy of Reverse of 26S protease regulatory subunit 6B homolog OS=Schizosaccharomyces pombe GN=rpt3 PE=2 SV=1(352);	138.0681
1834	22.8047	1494.8743	3	1494.8769	1.6955	0.5250	0.0700	0.0000	K[156.08]QLLIDGANVLR	-1	>decoy_reverse_sp|O42897|RPN3_SCHPO Decoy of Reverse of Probable 26S proteasome regulatory subunit rpn3 OS=Schizosaccharomyces pombe GN=rpn3 PE=2 SV=2	-	-1	-	0
1835	22.8120	1705.9593	3	1705.9515	-4.6251	0.2400	0.0650	-0.0700	QVKR	3	>decoy_reverse_sp|Q10329|PSA7_SCHPO Decoy of Reverse of Probable proteasome subunit alpha type-7 OS=Schizosaccharomyces pombe GN=SPBC106.16 PE=2 SV=1(211);	KIEFPSYR	1	>sp|O74894|PRS6B_SCHPO 26S protease regulatory subunit 6B homolog OS=Schizosaccharomyces pombe GN=rpt3 PE=2 SV=1(299);	138.0681
1837	22.8290	2039.0501	4	2039.0469	-1.5734	1.1300	0.4050	0.5000	AQEEVKR	6	>sp|O74894|PRS6B_SCHPO 26S protease regulatory subunit 6B homolog OS=Schizosaccharomyces pombe GN=rpt3 PE=2 SV=1(49);	NHASIDKMK	7	>sp|P41878|RPN11_SCHPO 26S proteasome regulatory subunit rpn11 OS=Schizosaccharomyces pombe GN=rpn11 PE=1 SV=2(246);	138.0681
1838	22.8355	2039.0506	3	2039.0469	-1.8251	1.2700	0.2650	0.3000	KEVQEAR	1	>decoy_reverse_sp|O74894|PRS6B_SCHPO Decoy of Reverse of 26S protease regulatory subunit 6B homolog OS=Schizosaccharomyces pombe GN=rpt3 PE=2 SV=1(341);	NHASIDKMK	7	>sp|P41878|RPN11_SCHPO 26S proteasome regulatory subunit rpn11 OS=Schizosaccharomyces pombe GN=rpn11 PE=1 SV=2(246);	138.0681
1838	22.8355	2039.0506	3	2039.0469	-1.8251	1.2700	0.2650	0.3000	AQEEVKR	6	>sp|O74894|PRS6B_SCHPO 26S protease regulatory subunit 6B homolog OS=Schizosaccharomyces pombe GN=rpt3 PE=2 SV=1(49);	NHASIDKMK	7	>sp|P41878|RPN11_SCHPO 26S proteasome regulatory subunit rpn11 OS=Schizosaccharomyces pombe GN=rpn11 PE=1 SV=2(246);	138.0681
1839	22.8433	2060.9893	3	2060.9861	-1.5496	2.7250	2.5800	0.0000	ARQEVAAQK[156.08]SSEETEDK	-1	>sp|O94444|RPN10_SCHPO 26S proteasome regulatory subunit rpn10 OS=Schizosaccharomyces pombe GN=rpn10 PE=1 SV=1	-	-1	-	0
1840	22.8513	2019.1178	4	2019.1112	-3.2933	0.9250	0.0200	0.1700	RFKK	3	>sp|O94517|PSA6_SCHPO Probable proteasome subunit alpha type-6 OS=Schizosaccharomyces pombe GN=SPBC646.16 PE=2 SV=1(182);	VSPTGQITSTSAR	1	>decoy_reverse_sp|Q10329|PSA7_SCHPO Decoy of Reverse of Probable proteasome subunit alpha type-7 OS=Schizosaccharomyces pombe GN=SPBC106.16 PE=2 SV=1(1);	138.0681
1841	22.8592	2254.2495	4	2254.2531	1.6106	1.1650	0.1100	0.1600	VADLKK	5	>sp|O74445|PRS10_SCHPO Probable 26S protease subunit rpt4 OS=Schizosaccharomyces pombe GN=rpt4 PE=2 SV=2(377);	IKENQEKISNNK	2	>sp|O14126|PRS6A_SCHPO 26S protease regulatory subunit 6A OS=Schizosaccharomyces pombe GN=tbp1 PE=2 SV=1(72);	138.0681
1843	22.8767	1839.9546	3	1839.9664	6.4592	0.3200	0.0050	0.1550	KLWK	1	>sp|Q9US13|RPN9_SCHPO Probable 26S proteasome regulatory subunit rpn9 OS=Schizosaccharomyces pombe GN=rpn9 PE=2 SV=1(38);	CSPSATLTHR	1	>sp|Q10335|RPN7_SCHPO Probable 26S proteasome regulatory subunit rpn7 OS=Schizosaccharomyces pombe GN=rpn7 PE=2 SV=1(2);	138.0681
1844	22.8843	2606.2778	4	2606.2685	-3.5709	0.2700	0.0900	0.1250	MSQAR	1	>sp|O94517|PSA6_SCHPO Probable proteasome subunit alpha type-6 OS=Schizosaccharomyces pombe GN=SPBC646.16 PE=2 SV=1(1);	AVYDTAVVQEDPEKWK	14	>sp|Q9UTM3|RPN5_SCHPO 26S proteasome regulatory subunit rpn5 OS=Schizosaccharomyces pombe GN=rpn5a PE=1 SV=1(250);	138.0681
1845	22.8922	2562.1271	4	2562.1390	4.6651	0.7700	0.6150	0.1650	KATDDDR	1	>sp|Q9USQ9|PSB4_SCHPO Probable proteasome subunit beta type-4 OS=Schizosaccharomyces pombe GN=SPBC577.10 PE=2 SV=1(189);	EEMIAAQGIDEEDR	1	>decoy_reverse_sp|O59770|PSA3_SCHPO Decoy of Reverse of Probable proteasome subunit alpha type-3 OS=Schizosaccharomyces pombe GN=SPCC1795.04c PE=1 SV=1(1);	138.0681
1846	22.9000	2022.0251	4	2022.0244	-0.3731	0.4900	0.0100	0.1550	KWR	1	>decoy_reverse_sp|Q9UUB6|UBLH2_SCHPO Decoy of Reverse of Ubiquitin carboxyl-terminal hydrolase 2 OS=Schizosaccharomyces pombe GN=uch2 PE=1 SV=1(49);	CGSPYIIEDSKK	11	>decoy_reverse_sp|O74762|RPN2_SCHPO Decoy of Reverse of 26S proteasome regulatory subunit rpn2 OS=Schizosaccharomyces pombe GN=rpn2 PE=1 SV=1(670);	138.0681
1847	22.9080	2606.2815	3	2606.3074	9.9311	0.5050	0.0900	0.1750	LKESQLVDK	2	>decoy_reverse_sp|Q9UTM3|RPN5_SCHPO Decoy of Reverse of 26S proteasome regulatory subunit rpn5 OS=Schizosaccharomyces pombe GN=rpn5a PE=1 SV=1(233);	TPNDTQKYSNDK	7	>decoy_reverse_sp|P30655|PSB5_SCHPO Decoy of Reverse of Proteasome subunit beta type-5 OS=Schizosaccharomyces pombe GN=pts1 PE=2 SV=3(261);	138.0681
1849	22.9250	2275.2395	4	2275.2283	-4.8980	1.7200	0.3750	0.0950	AAKASR	3	>decoy_reverse_sp|Q10329|PSA7_SCHPO Decoy of Reverse of Probable proteasome subunit alpha type-7 OS=Schizosaccharomyces pombe GN=SPBC106.16 PE=2 SV=1(92);	QDPKKHLDAEVQK	5	>sp|P41878|RPN11_SCHPO 26S proteasome regulatory subunit rpn11 OS=Schizosaccharomyces pombe GN=rpn11 PE=1 SV=2(281);	138.0681
1850	22.9313	0	0	0	0	0	0	0	-	-	-	-	-	-	0
1851	22.9380	1968.0125	4	1968.0203	3.9554	0.6700	0.1150	0.2550	ESLQR	1	>sp|P41878|RPN11_SCHPO 26S proteasome regulatory subunit rpn11 OS=Schizosaccharomyces pombe GN=rpn11 PE=1 SV=2(2);	YEVGAEYIKK	9	>sp|O42897|RPN3_SCHPO Probable 26S proteasome regulatory subunit rpn3 OS=Schizosaccharomyces pombe GN=rpn3 PE=2 SV=2(151);	138.0681
1852	22.9458	2091.9637	3	2091.9492	-6.9322	0.3600	0.3600	-0.0200	DKPK	2	>sp|P36612|PRS4_SCHPO 26S protease regulatory subunit 4 homolog OS=Schizosaccharomyces pombe GN=mts2 PE=2 SV=1(28);	NSSSDMAYTSMFK	1	>decoy_reverse_sp|O42931|PRS7_SCHPO Decoy of Reverse of 26S protease regulatory subunit 7 homolog OS=Schizosaccharomyces pombe GN=rpt1 PE=1 SV=2(1);	138.0681
1853	22.9537	2557.2152	3	2557.2117	-1.3665	0.4950	0.0800	0.1400	IKENQEK	2	>sp|O14126|PRS6A_SCHPO 26S protease regulatory subunit 6A OS=Schizosaccharomyces pombe GN=tbp1 PE=2 SV=1(72);	NKADYYTNICDR	2	>sp|Q10335|RPN7_SCHPO Probable 26S proteasome regulatory subunit rpn7 OS=Schizosaccharomyces pombe GN=rpn7 PE=2 SV=1(118);	138.0681
1855	22.9703	1871.9298	4	1871.9233	-3.4959	0.3400	0.0100	0.0300	MMGINER	1	>sp|Q09841|PSB7_SCHPO Probable proteasome subunit beta type-7 OS=Schizosaccharomyces pombe GN=SPAC23D3.07 PE=2 SV=1(1);	LKPQDER	2	>sp|P36612|PRS4_SCHPO 26S protease regulatory subunit 4 homolog OS=Schizosaccharomyces pombe GN=mts2 PE=2 SV=1(93);	138.0681
1856	22.9763	1968.0134	3	1967.9985	-7.5329	0.3800	0.0200	0.1850	YASQKRP	5	>sp|Q9UUB6|UBLH2_SCHPO Ubiquitin carboxyl-terminal hydrolase 2 OS=Schizosaccharomyces pombe GN=uch2 PE=1 SV=1(298);	MSSKDISSK	1	>sp|P87048|RPN1_SCHPO 26S proteasome regulatory subunit rpn1 OS=Schizosaccharomyces pombe GN=rpn1 PE=1 SV=2(1);	138.0681
1857	22.9842	1950.9863	3	1951.0010	7.5384	0.3850	0.0550	0.1750	KQYSAK	1	>decoy_reverse_sp|Q9UUB6|UBLH2_SCHPO Decoy of Reverse of Ubiquitin carboxyl-terminal hydrolase 2 OS=Schizosaccharomyces pombe GN=uch2 PE=1 SV=1(3);	NKLTNDETR	2	>decoy_reverse_sp|P30655|PSB5_SCHPO Decoy of Reverse of Proteasome subunit beta type-5 OS=Schizosaccharomyces pombe GN=pts1 PE=2 SV=3(223);	138.0681
1858	22.9920	2075.1775	4	2075.1738	-1.7671	0.4400	0.1650	0.0000	VVSSAIVDKYIGESARIIR	-1	>sp|O74445|PRS10_SCHPO Probable 26S protease subunit rpt4 OS=Schizosaccharomyces pombe GN=rpt4 PE=2 SV=2	-	-1	-	0
1859	22.9977	2075.1791	3	2075.1877	4.1331	1.0350	0.2250	0.2900	KVADLKK	1	>sp|O74445|PRS10_SCHPO Probable 26S protease subunit rpt4 OS=Schizosaccharomyces pombe GN=rpt4 PE=2 SV=2(372);	TLIDKFSGEK	5	>sp|Q9P7S2|RPN6_SCHPO Probable 26S proteasome regulatory subunit rpn6 OS=Schizosaccharomyces pombe GN=rpn6 PE=2 SV=1(93);	138.0681
1861	23.0130	1871.9315	3	1871.9417	5.4525	0.5950	0.3050	0.0250	DKPK	2	>sp|P36612|PRS4_SCHPO 26S protease regulatory subunit 4 homolog OS=Schizosaccharomyces pombe GN=mts2 PE=2 SV=1(28);	AKADYAQYYR	2	>sp|Q9US13|RPN9_SCHPO Probable 26S proteasome regulatory subunit rpn9 OS=Schizosaccharomyces pombe GN=rpn9 PE=2 SV=1(172);	138.0681
1862	23.0198	2081.9810	3	2081.9938	6.1855	0.2200	0.0700	0.0450	EMKK	3	>decoy_reverse_sp|O94444|RPN10_SCHPO Decoy of Reverse of 26S proteasome regulatory subunit rpn10 OS=Schizosaccharomyces pombe GN=rpn10 PE=1 SV=1(4);	YTQSTNNDDPKK	11	>sp|P30655|PSB5_SCHPO Proteasome subunit beta type-5 OS=Schizosaccharomyces pombe GN=pts1 PE=2 SV=3(18);	138.0681
1863	23.0275	1976.9559	4	1976.9611	2.6586	0.0800	0.0800	0.0300	TEVLK	1	>sp|P41836|PRS8_SCHPO 26S protease regulatory subunit 8 homolog OS=Schizosaccharomyces pombe GN=let1 PE=2 SV=1(2);	IDKEDMGSNDK	3	>decoy_reverse_sp|O74762|RPN2_SCHPO Decoy of Reverse of 26S proteasome regulatory subunit rpn2 OS=Schizosaccharomyces pombe GN=rpn2 PE=1 SV=1(122);	138.0681
1864	23.0342	2091.9621	4	2091.9492	-6.1575	0.6200	0.6200	0.0600	DKPK	2	>sp|P36612|PRS4_SCHPO 26S protease regulatory subunit 4 homolog OS=Schizosaccharomyces pombe GN=mts2 PE=2 SV=1(28);	NSSSDMAYTSMFK	1	>decoy_reverse_sp|O42931|PRS7_SCHPO Decoy of Reverse of 26S protease regulatory subunit 7 homolog OS=Schizosaccharomyces pombe GN=rpt1 PE=1 SV=2(1);	138.0681
1865	23.0408	1871.9308	5	1871.9311	0.1529	0.6150	0.0400	0.1650	QSKATR	3	>decoy_reverse_sp|Q09841|PSB7_SCHPO Decoy of Reverse of Probable proteasome subunit beta type-7 OS=Schizosaccharomyces pombe GN=SPAC23D3.07 PE=2 SV=1(35);	MPFGNTHNK	1	>sp|P06732|KCRM_HUMAN Creatine kinase M-type OS=Homo sapiens GN=CKM PE=1 SV=2(1);	138.0681
1867	23.0553	0	0	0	0	0	0	0	-	-	-	-	-	-	0
1868	23.0633	1924.8456	4	1924.8624	8.7226	0.1950	0.1950	-0.0450	MSGYDR	1	>sp|Q10329|PSA7_SCHPO Probable proteasome subunit alpha type-7 OS=Schizosaccharomyces pombe GN=SPBC106.16 PE=2 SV=1(1);	QSKYTYDR	3	>sp|Q09841|PSB7_SCHPO Probable proteasome subunit beta type-7 OS=Schizosaccharomyces pombe GN=SPAC23D3.07 PE=2 SV=1(236);	138.0681
1869	23.0703	1987.1148	3	1987.1135	-0.6765	0.9150	0.0200	0.1800	GKLVRK	2	>decoy_reverse_sp|Q9Y7T8|PSB3_SCHPO Decoy of Reverse of Probable proteasome subunit beta type-3 OS=Schizosaccharomyces pombe GN=SPCC63.12c PE=2 SV=1(5);	TIDNAETMKK	1	>decoy_reverse_sp|P87048|RPN1_SCHPO Decoy of Reverse of 26S proteasome regulatory subunit rpn1 OS=Schizosaccharomyces pombe GN=rpn1 PE=1 SV=2(2);	138.0681
1870	23.0777	1747.0390	3	1747.0355	-1.9833	0.7050	0.1100	0.2000	KLQR	1	>decoy_reverse_sp|P06732|KCRM_HUMAN Decoy of Reverse of Creatine kinase M-type OS=Homo sapiens GN=CKM PE=1 SV=2(63);	KVAQTTYKK	1	>sp|O94579|PSA2_SCHPO Probable proteasome subunit alpha type-2 OS=Schizosaccharomyces pombe GN=SPCC1442.06 PE=2 SV=1(91);	138.0681
1871	23.0853	2128.0928	3	2128.0759	-7.9333	0.9750	0.4100	-0.0250	DRGK	1	>decoy_reverse_sp|Q9Y7T8|PSB3_SCHPO Decoy of Reverse of Probable proteasome subunit beta type-3 OS=Schizosaccharomyces pombe GN=SPCC63.12c PE=2 SV=1(2);	EIQDEKEAEAARK	6	>sp|Q10329|PSA7_SCHPO Probable proteasome subunit alpha type-7 OS=Schizosaccharomyces pombe GN=SPBC106.16 PE=2 SV=1(236);	138.0681
1873	23.1013	1876.0826	3	1876.0934	5.7157	0.5150	0.0050	0.1950	GKLVRK	2	>decoy_reverse_sp|Q9Y7T8|PSB3_SCHPO Decoy of Reverse of Probable proteasome subunit beta type-3 OS=Schizosaccharomyces pombe GN=SPCC63.12c PE=2 SV=1(5);	TSWIYKNK	6	>sp|P87048|RPN1_SCHPO 26S proteasome regulatory subunit rpn1 OS=Schizosaccharomyces pombe GN=rpn1 PE=1 SV=2(400);	138.0681
1874	23.1063	2128.0911	4	2128.1019	5.0710	0.7650	0.2450	0.1700	MTDK	1	>sp|O94579|PSA2_SCHPO Probable proteasome subunit alpha type-2 OS=Schizosaccharomyces pombe GN=SPCC1442.06 PE=2 SV=1(1);	DIKSMIADKHAIR	9	>decoy_reverse_sp|O42931|PRS7_SCHPO Decoy of Reverse of 26S protease regulatory subunit 7 homolog OS=Schizosaccharomyces pombe GN=rpt1 PE=1 SV=2(75);	138.0681
1875	23.1127	2004.1408	3	2004.1254	-7.6740	0.4400	0.0100	0.0550	KREK	1	>decoy_reverse_sp|Q9UQY2|PSB1_SCHPO Decoy of Reverse of Probable proteasome subunit beta type-1 OS=Schizosaccharomyces pombe GN=pam1 PE=2 SV=1(53);	KLEGTIDYQKL	1	>sp|O74445|PRS10_SCHPO Probable 26S protease subunit rpt4 OS=Schizosaccharomyces pombe GN=rpt4 PE=2 SV=2(378);	138.0681
1876	23.1205	2075.1773	5	2075.1778	0.2410	1.1850	0.0450	0.1150	KEKWIAK	3	>decoy_reverse_sp|Q9P7S2|RPN6_SCHPO Decoy of Reverse of Probable 26S proteasome regulatory subunit rpn6 OS=Schizosaccharomyces pombe GN=rpn6 PE=2 SV=1(305);	YDKKDLVR	4	>decoy_reverse_sp|O74445|PRS10_SCHPO Decoy of Reverse of Probable 26S protease subunit rpt4 OS=Schizosaccharomyces pombe GN=rpt4 PE=2 SV=2(352);	138.0681
1877	23.1267	2263.1654	4	2263.1807	6.7593	1.0650	0.1650	0.3250	GSDAAPQASKK	10	>decoy_reverse_sp|P36612|PRS4_SCHPO Decoy of Reverse of 26S protease regulatory subunit 4 homolog OS=Schizosaccharomyces pombe GN=mts2 PE=2 SV=1(404);	KHLDAEVQK	1	>sp|P41878|RPN11_SCHPO 26S proteasome regulatory subunit rpn11 OS=Schizosaccharomyces pombe GN=rpn11 PE=1 SV=2(281);	138.0681
1879	23.1410	1808.9073	4	1808.9195	6.7539	0.4000	0.1150	0.0750	KYDK	1	>sp|O74445|PRS10_SCHPO Probable 26S protease subunit rpt4 OS=Schizosaccharomyces pombe GN=rpt4 PE=2 SV=2(38);	GLGYPEDAIGK	1	>decoy_reverse_sp|P36612|PRS4_SCHPO Decoy of Reverse of 26S protease regulatory subunit 4 homolog OS=Schizosaccharomyces pombe GN=mts2 PE=2 SV=1(2);	138.0681
1880	23.1467	1808.9073	3	1808.9164	5.0085	0.4000	0.1800	-0.0150	QEMKK	4	>decoy_reverse_sp|O94444|RPN10_SCHPO Decoy of Reverse of 26S proteasome regulatory subunit rpn10 OS=Schizosaccharomyces pombe GN=rpn10 PE=1 SV=1(4);	VEFKMGNGK	4	>decoy_reverse_sp|P06732|KCRM_HUMAN Decoy of Reverse of Creatine kinase M-type OS=Homo sapiens GN=CKM PE=1 SV=2(135);	138.0681
1881	23.1545	1517.7854	3	1517.7945	5.9899	0.6350	0.1950	0.2150	ASLLK	1	>decoy_reverse_sp|Q9P7S2|RPN6_SCHPO Decoy of Reverse of Probable 26S proteasome regulatory subunit rpn6 OS=Schizosaccharomyces pombe GN=rpn6 PE=2 SV=1(2);	MMGINER	1	>sp|Q09841|PSB7_SCHPO Probable proteasome subunit beta type-7 OS=Schizosaccharomyces pombe GN=SPAC23D3.07 PE=2 SV=1(1);	138.0681
1882	23.1602	1913.9328	3	1913.9192	-7.0855	0.1350	0.1350	0.0150	MSGYDR	1	>sp|Q10329|PSA7_SCHPO Probable proteasome subunit alpha type-7 OS=Schizosaccharomyces pombe GN=SPBC106.16 PE=2 SV=1(1);	SAELYKNPK	6	>sp|O74762|RPN2_SCHPO 26S proteasome regulatory subunit rpn2 OS=Schizosaccharomyces pombe GN=rpn2 PE=1 SV=1(127);	138.0681
1883	23.1668	1617.9965	3	1617.9817	-9.1754	0.3100	0.0750	0.0600	DQPKK	4	>decoy_reverse_sp|P41878|RPN11_SCHPO Decoy of Reverse of 26S proteasome regulatory subunit rpn11 OS=Schizosaccharomyces pombe GN=rpn11 PE=1 SV=2(32);	KLGVKPPK	1	>sp|O14126|PRS6A_SCHPO 26S protease regulatory subunit 6A OS=Schizosaccharomyces pombe GN=tbp1 PE=2 SV=1(213);	138.0681
1885	23.1825	2004.1406	4	2004.1228	-8.8931	0.6400	0.1350	0.0800	AQARAKR	6	>sp|O74762|RPN2_SCHPO 26S proteasome regulatory subunit rpn2 OS=Schizosaccharomyces pombe GN=rpn2 PE=1 SV=1(827);	KHLDAEVQK	1	>sp|P41878|RPN11_SCHPO 26S proteasome regulatory subunit rpn11 OS=Schizosaccharomyces pombe GN=rpn11 PE=1 SV=2(281);	138.0681
1886	23.1885	2063.1044	3	2063.1010	-1.6520	2.0650	0.4000	0.4750	AQEEVKR	6	>sp|O74894|PRS6B_SCHPO 26S protease regulatory subunit 6B homolog OS=Schizosaccharomyces pombe GN=rpt3 PE=2 SV=1(49);	KHLDAEVQK	1	>sp|P41878|RPN11_SCHPO 26S proteasome regulatory subunit rpn11 OS=Schizosaccharomyces pombe GN=rpn11 PE=1 SV=2(281);	138.0681
1887	23.1955	2089.1565	4	2089.1378	-8.9636	0.6850	0.0050	0.1150	AKSAKIVR	5	>sp|Q9P7S2|RPN6_SCHPO Probable 26S proteasome regulatory subunit rpn6 OS=Schizosaccharomyces pombe GN=rpn6 PE=2 SV=1(85);	TNSTDEKGTK	7	>decoy_reverse_sp|P87048|RPN1_SCHPO Decoy of Reverse of 26S proteasome regulatory subunit rpn1 OS=Schizosaccharomyces pombe GN=rpn1 PE=1 SV=2(868);	138.0681
1888	23.2025	1853.9206	4	1853.9271	3.5174	0.4900	0.1500	0.1300	KYINR	1	>decoy_reverse_sp|P41878|RPN11_SCHPO Decoy of Reverse of 26S proteasome regulatory subunit rpn11 OS=Schizosaccharomyces pombe GN=rpn11 PE=1 SV=2(102);	FDSEKAGDR	5	>sp|O14126|PRS6A_SCHPO 26S protease regulatory subunit 6A OS=Schizosaccharomyces pombe GN=tbp1 PE=2 SV=1(299);	138.0681
1889	23.2103	2099.1336	4	2099.1473	6.5229	0.6600	0.1300	0.0650	DSEALKTR	6	>decoy_reverse_sp|O74762|RPN2_SCHPO Decoy of Reverse of 26S proteasome regulatory subunit rpn2 OS=Schizosaccharomyces pombe GN=rpn2 PE=1 SV=1(629);	KILGVAAEDK	1	>decoy_reverse_sp|Q09682|PSA4_SCHPO Decoy of Reverse of Probable proteasome subunit alpha type-4 OS=Schizosaccharomyces pombe GN=SPAC13C5.01c PE=2 SV=1(200);	138.0681
1891	23.2250	2063.1017	4	2063.1010	-0.3360	1.4850	0.6750	0.6800	AQEEVKR	6	>sp|O74894|PRS6B_SCHPO 26S protease regulatory subunit 6B homolog OS=Schizosaccharomyces pombe GN=rpt3 PE=2 SV=1(49);	KHLDAEVQK	1	>sp|P41878|RPN11_SCHPO 26S proteasome regulatory subunit rpn11 OS=Schizosaccharomyces pombe GN=rpn11 PE=1 SV=2(281);	138.0681
1892	23.2300	1864.0081	3	1863.9909	-9.1934	0.4300	0.0450	0.2000	SLKR	3	>sp|O74894|PRS6B_SCHPO 26S protease regulatory subunit 6B homolog OS=Schizosaccharomyces pombe GN=rpt3 PE=2 SV=1(38);	VMCKNKTDTK	4	>decoy_reverse_sp|Q09682|PSA4_SCHPO Decoy of Reverse of Probable proteasome subunit alpha type-4 OS=Schizosaccharomyces pombe GN=SPAC13C5.01c PE=2 SV=1(26);	138.0681
1893	23.2358	2643.2520	3	2643.2631	4.2060	0.3450	0.0950	0.0400	MSRSYDSR	1	>sp|Q09682|PSA4_SCHPO Probable proteasome subunit alpha type-4 OS=Schizosaccharomyces pombe GN=SPAC13C5.01c PE=2 SV=1(1);	GMALGSANEKIEASK	10	>decoy_reverse_sp|P41836|PRS8_SCHPO Decoy of Reverse of 26S protease regulatory subunit 8 homolog OS=Schizosaccharomyces pombe GN=let1 PE=2 SV=1(57);	138.0681
1894	23.2437	2276.2428	4	2276.2276	-6.6715	1.0850	0.1500	0.0900	EKASFAR	2	>sp|P50524|RPN12_SCHPO 26S proteasome regulatory subunit rpn12 OS=Schizosaccharomyces pombe GN=rpn12 PE=1 SV=1(46);	DQPKKVGQYIR	5	>decoy_reverse_sp|P41878|RPN11_SCHPO Decoy of Reverse of 26S proteasome regulatory subunit rpn11 OS=Schizosaccharomyces pombe GN=rpn11 PE=1 SV=2(33);	138.0681
1895	23.2512	2263.1676	3	2263.1807	5.8133	1.2800	0.1400	0.1750	KAQSGPDASAK	1	>sp|P36612|PRS4_SCHPO 26S protease regulatory subunit 4 homolog OS=Schizosaccharomyces pombe GN=mts2 PE=2 SV=1(45);	KHLDAEVQK	1	>sp|P41878|RPN11_SCHPO 26S proteasome regulatory subunit rpn11 OS=Schizosaccharomyces pombe GN=rpn11 PE=1 SV=2(281);	138.0681
1897	23.2672	2116.0161	4	2116.0193	1.5091	0.5750	0.0250	0.0000	ESARATIDECMRVLFYR	-1	>sp|Q9USQ9|PSB4_SCHPO Probable proteasome subunit beta type-4 OS=Schizosaccharomyces pombe GN=SPBC577.10 PE=2 SV=1	-	-1	-	0
1898	23.2735	2046.0787	4	2046.0785	-0.0779	0.8550	0.1650	0.3750	VGVFK	1	>decoy_reverse_sp|Q9US13|RPN9_SCHPO Decoy of Reverse of Probable 26S proteasome regulatory subunit rpn9 OS=Schizosaccharomyces pombe GN=rpn9 PE=2 SV=1(1);	DYYTKQSKATR	8	>decoy_reverse_sp|Q09841|PSB7_SCHPO Decoy of Reverse of Probable proteasome subunit beta type-7 OS=Schizosaccharomyces pombe GN=SPAC23D3.07 PE=2 SV=1(35);	138.0681
1899	23.2797	2063.1030	5	2063.1010	-0.9569	2.1650	0.5100	0.6900	AQEEVKR	6	>sp|O74894|PRS6B_SCHPO 26S protease regulatory subunit 6B homolog OS=Schizosaccharomyces pombe GN=rpt3 PE=2 SV=1(49);	KHLDAEVQK	1	>sp|P41878|RPN11_SCHPO 26S proteasome regulatory subunit rpn11 OS=Schizosaccharomyces pombe GN=rpn11 PE=1 SV=2(281);	138.0681
1900	23.2875	1992.0673	4	1992.0527	-7.3667	1.1150	0.2400	0.4700	KTELFK	1	>decoy_reverse_sp|O94579|PSA2_SCHPO Decoy of Reverse of Probable proteasome subunit alpha type-2 OS=Schizosaccharomyces pombe GN=SPCC1442.06 PE=2 SV=1(70);	NKLTNDETR	2	>decoy_reverse_sp|P30655|PSB5_SCHPO Decoy of Reverse of Proteasome subunit beta type-5 OS=Schizosaccharomyces pombe GN=pts1 PE=2 SV=3(223);	138.0681
1901	23.2945	2116.0176	3	2116.0224	2.2627	0.3500	0.0750	0.1750	SRSYDSR	1	>sp|Q09682|PSA4_SCHPO Probable proteasome subunit alpha type-4 OS=Schizosaccharomyces pombe GN=SPAC13C5.01c PE=2 SV=1(2);	EYLEKNWK	5	>sp|Q10329|PSA7_SCHPO Probable proteasome subunit alpha type-7 OS=Schizosaccharomyces pombe GN=SPBC106.16 PE=2 SV=1(176);	138.0681
1903	23.3107	1992.0655	3	1992.0778	6.2091	0.6100	0.1400	0.1600	KDQK	1	>decoy_reverse_sp|P36612|PRS4_SCHPO Decoy of Reverse of 26S protease regulatory subunit 4 homolog OS=Schizosaccharomyces pombe GN=mts2 PE=2 SV=1(424);>sp|P36612|PRS4_SCHPO 26S protease regulatory subunit 4 homolog OS=Schizosaccharomyces pombe GN=mts2 PE=2 SV=1(22);	GTTAVLKEDIYK	7	>sp|Q09841|PSB7_SCHPO Probable proteasome subunit beta type-7 OS=Schizosaccharomyces pombe GN=SPAC23D3.07 PE=2 SV=1(248);	138.0681
1904	23.3175	2538.2219	4	2538.2093	-4.9854	0.7000	0.0950	0.0000	AVELAAMNKANM[15.99]QEVETEEFLR	-1	>decoy_reverse_sp|O43063|PSB6_SCHPO Decoy of Reverse of Probable proteasome subunit beta type-6 OS=Schizosaccharomyces pombe GN=SPBC4C3.10c PE=2 SV=1	-	-1	-	0
1905	23.3243	1734.9637	3	1734.9475	-9.3385	0.7900	0.0450	0.3000	SAKGTKR	6	>sp|O74440|RPN8_SCHPO 26S proteasome regulatory subunit rpn8 OS=Schizosaccharomyces pombe GN=rpn8 PE=2 SV=1(39);	SSKDISSK	3	>sp|P87048|RPN1_SCHPO 26S proteasome regulatory subunit rpn1 OS=Schizosaccharomyces pombe GN=rpn1 PE=1 SV=2(4);	138.0681
1906	23.3307	2643.2485	4	2643.2633	5.6071	0.8350	0.0700	0.2700	KNTEDIEMTA	1	>sp|P87048|RPN1_SCHPO 26S proteasome regulatory subunit rpn1 OS=Schizosaccharomyces pombe GN=rpn1 PE=1 SV=2(882);	MPIDFKGFICK	6	>sp|Q09720|PSB2_SCHPO Probable proteasome subunit beta type-2 OS=Schizosaccharomyces pombe GN=SPAC31A2.04c PE=2 SV=1(177);	138.0681
1907	23.3387	1628.8150	3	1628.8191	2.5326	0.7400	0.3050	0.0000	SSELPEVHLSM[15.99]TRK	-1	>decoy_reverse_sp|Q9UT97|PSA5_SCHPO Decoy of Reverse of Probable proteasome subunit alpha type-5 OS=Schizosaccharomyces pombe GN=SPAC323.02c PE=1 SV=1	-	-1	-	0
1909	23.3545	1975.0395	3	1975.0382	-0.6563	0.4800	0.0750	0.1950	ESLQR	1	>sp|P41878|RPN11_SCHPO 26S proteasome regulatory subunit rpn11 OS=Schizosaccharomyces pombe GN=rpn11 PE=1 SV=2(2);	NKMVCKIWK	6	>sp|Q09682|PSA4_SCHPO Probable proteasome subunit alpha type-4 OS=Schizosaccharomyces pombe GN=SPAC13C5.01c PE=2 SV=1(227);	138.0681
1909	23.3545	1975.0395	3	1975.0382	-0.6563	0.4800	0.0750	0.1950	ESLQR	1	>sp|P41878|RPN11_SCHPO 26S proteasome regulatory subunit rpn11 OS=Schizosaccharomyces pombe GN=rpn11 PE=1 SV=2(2);	NKMVCKIWK	2	>sp|Q09682|PSA4_SCHPO Probable proteasome subunit alpha type-4 OS=Schizosaccharomyces pombe GN=SPAC13C5.01c PE=2 SV=1(223);	138.0681
1910	23.3610	2520.2104	4	2520.1915	-7.4900	0.6350	0.0800	0.2450	KSLKDECK	1	>decoy_reverse_sp|O74894|PRS6B_SCHPO Decoy of Reverse of 26S protease regulatory subunit 6B homolog OS=Schizosaccharomyces pombe GN=rpt3 PE=2 SV=1(352);	DYTMAQPEFFK	1	>decoy_reverse_sp|O74894|PRS6B_SCHPO Decoy of Reverse of 26S protease regulatory subunit 6B homolog OS=Schizosaccharomyces pombe GN=rpt3 PE=2 SV=1(2);	138.0681
1911	23.3688	2625.2388	3	2625.2532	5.4730	0.1550	0.0550	0.0350	FKTNHGNPFM	2	>decoy_reverse_sp|P06732|KCRM_HUMAN Decoy of Reverse of Creatine kinase M-type OS=Homo sapiens GN=CKM PE=1 SV=2(373);	NAEELSSYQKK	10	>sp|O14250|PSA1_SCHPO Probable proteasome subunit alpha type-1 OS=Schizosaccharomyces pombe GN=SPAC6G10.04c PE=2 SV=1(61);	138.0681
1912	23.3768	0	0	0	0	0	0	0	-	-	-	-	-	-	0
1913	23.3840	1605.9202	3	1605.9089	-6.9998	0.7100	0.1150	0.2700	KYDK	1	>sp|O74445|PRS10_SCHPO Probable 26S protease subunit rpt4 OS=Schizosaccharomyces pombe GN=rpt4 PE=2 SV=2(38);	TLASLQKR	7	>decoy_reverse_sp|Q09720|PSB2_SCHPO Decoy of Reverse of Probable proteasome subunit beta type-2 OS=Schizosaccharomyces pombe GN=SPAC31A2.04c PE=2 SV=1(109);	138.0681
1915	23.4000	0	0	0	0	0	0	0	-	-	-	-	-	-	0
1916	23.4078	0	0	0	0	0	0	0	-	-	-	-	-	-	0
1917	23.4157	1689.8704	3	1689.8871	9.9172	0.6700	0.0300	0.2400	SAKAK	3	>decoy_reverse_sp|Q9P7S2|RPN6_SCHPO Decoy of Reverse of Probable 26S proteasome regulatory subunit rpn6 OS=Schizosaccharomyces pombe GN=rpn6 PE=2 SV=1(340);	KDWNACKK	7	>sp|P50524|RPN12_SCHPO 26S proteasome regulatory subunit rpn12 OS=Schizosaccharomyces pombe GN=rpn12 PE=1 SV=1(22);	138.0681
1918	23.4233	1808.9081	5	1808.9130	2.6976	0.7350	0.1800	0.0850	GEIKK	4	>decoy_reverse_sp|O43063|PSB6_SCHPO Decoy of Reverse of Probable proteasome subunit beta type-6 OS=Schizosaccharomyces pombe GN=SPBC4C3.10c PE=2 SV=1(209);	ENWKYACK	4	>decoy_reverse_sp|O74762|RPN2_SCHPO Decoy of Reverse of 26S proteasome regulatory subunit rpn2 OS=Schizosaccharomyces pombe GN=rpn2 PE=1 SV=1(814);	138.0681
1919	23.4310	2095.0921	3	2095.0991	3.3231	0.8500	0.0300	0.0600	EMKK	3	>decoy_reverse_sp|O94444|RPN10_SCHPO Decoy of Reverse of 26S proteasome regulatory subunit rpn10 OS=Schizosaccharomyces pombe GN=rpn10 PE=1 SV=1(4);	KDKMNFVILCR	1	>decoy_reverse_sp|Q9UUB6|UBLH2_SCHPO Decoy of Reverse of Ubiquitin carboxyl-terminal hydrolase 2 OS=Schizosaccharomyces pombe GN=uch2 PE=1 SV=1(79);	138.0681
1921	23.4477	2264.1681	4	2264.1582	-4.3792	1.1500	0.0150	0.2600	MSQAR	1	>sp|O94517|PSA6_SCHPO Probable proteasome subunit alpha type-6 OS=Schizosaccharomyces pombe GN=SPBC646.16 PE=2 SV=1(1);	QDPKKHLDAEVQK	5	>sp|P41878|RPN11_SCHPO 26S proteasome regulatory subunit rpn11 OS=Schizosaccharomyces pombe GN=rpn11 PE=1 SV=2(281);	138.0681
1922	23.4543	2594.2009	4	2594.2057	1.8244	0.1400	0.0350	0.0050	FPTDDDDK	1	>sp|P00761|TRYP_PIG Trypsin OS=Sus scrofa PE=1 SV=1(1);	VLNKGDSGEMSLQK	4	>sp|P41836|PRS8_SCHPO 26S protease regulatory subunit 8 homolog OS=Schizosaccharomyces pombe GN=let1 PE=2 SV=1(390);	138.0681
1923	23.4622	0	0	0	0	0	0	0	-	-	-	-	-	-	0
1924	23.4702	1913.9324	4	1913.9217	-5.6022	0.2550	0.0500	0.0850	HKTPDK	2	>decoy_reverse_sp|P06732|KCRM_HUMAN Decoy of Reverse of Creatine kinase M-type OS=Homo sapiens GN=CKM PE=1 SV=2(277);	KDSESTEEK	1	>decoy_reverse_sp|O94444|RPN10_SCHPO Decoy of Reverse of 26S proteasome regulatory subunit rpn10 OS=Schizosaccharomyces pombe GN=rpn10 PE=1 SV=1(5);	138.0681
1925	23.4778	2267.2031	3	2267.1981	-2.2145	0.6850	0.0450	0.2300	GSDAAPQASKK	10	>decoy_reverse_sp|P36612|PRS4_SCHPO Decoy of Reverse of 26S protease regulatory subunit 4 homolog OS=Schizosaccharomyces pombe GN=mts2 PE=2 SV=1(404);	ENKIQRQR	3	>sp|O94444|RPN10_SCHPO 26S proteasome regulatory subunit rpn10 OS=Schizosaccharomyces pombe GN=rpn10 PE=1 SV=1(104);	138.0681
1927	23.4945	2488.1734	4	2488.1766	1.2615	0.8200	0.3200	0.1750	SGYDR	1	>sp|Q10329|PSA7_SCHPO Probable proteasome subunit alpha type-7 OS=Schizosaccharomyces pombe GN=SPBC106.16 PE=2 SV=1(2);	YEALSKHIIMFDCK	6	>decoy_reverse_sp|O74762|RPN2_SCHPO Decoy of Reverse of 26S proteasome regulatory subunit rpn2 OS=Schizosaccharomyces pombe GN=rpn2 PE=1 SV=1(845);	138.0681
1928	23.5013	2120.1228	4	2120.1112	-5.4534	0.7000	0.0000	0.2850	EIINR	1	>decoy_reverse_sp|Q09720|PSB2_SCHPO Decoy of Reverse of Probable proteasome subunit beta type-2 OS=Schizosaccharomyces pombe GN=SPAC31A2.04c PE=2 SV=1(1);	SERDTALEKYK	9	>sp|O74445|PRS10_SCHPO Probable 26S protease subunit rpt4 OS=Schizosaccharomyces pombe GN=rpt4 PE=2 SV=2(10);	138.0681
1929	23.5092	2132.1979	4	2132.1952	-1.2528	0.9400	0.0750	0.0400	IINRDIGK	1	>decoy_reverse_sp|Q09720|PSB2_SCHPO Decoy of Reverse of Probable proteasome subunit beta type-2 OS=Schizosaccharomyces pombe GN=SPAC31A2.04c PE=2 SV=1(2);	KHLDAEVQK	1	>sp|P41878|RPN11_SCHPO 26S proteasome regulatory subunit rpn11 OS=Schizosaccharomyces pombe GN=rpn11 PE=1 SV=2(281);	138.0681
1930	23.5165	2220.2909	3	2220.2728	-8.1563	0.3050	0.0050	0.1000	LGVKPPK	4	>sp|O14126|PRS6A_SCHPO 26S protease regulatory subunit 6A OS=Schizosaccharomyces pombe GN=tbp1 PE=2 SV=1(217);	EVLNKGVSKDEK	9	>sp|Q9P7S2|RPN6_SCHPO Probable 26S proteasome regulatory subunit rpn6 OS=Schizosaccharomyces pombe GN=rpn6 PE=2 SV=1(36);	138.0681
1931	23.5245	2220.2874	4	2220.2993	5.3457	1.0550	0.0150	0.0350	KLIR	1	>sp|O14250|PSA1_SCHPO Probable proteasome subunit alpha type-1 OS=Schizosaccharomyces pombe GN=SPAC6G10.04c PE=2 SV=1(62);	KDKPKYEPPVPTR	1	>sp|P36612|PRS4_SCHPO 26S protease regulatory subunit 4 homolog OS=Schizosaccharomyces pombe GN=mts2 PE=2 SV=1(26);	138.0681
1933	23.5415	2489.1739	5	2489.1954	8.6468	0.7350	0.1550	0.2900	SERDTALEK	1	>sp|O74445|PRS10_SCHPO Probable 26S protease subunit rpt4 OS=Schizosaccharomyces pombe GN=rpt4 PE=2 SV=2(2);	AMEVDEKPTER	7	>sp|O14126|PRS6A_SCHPO 26S protease regulatory subunit 6A OS=Schizosaccharomyces pombe GN=tbp1 PE=2 SV=1(179);	138.0681
1934	23.5495	1963.9778	4	1963.9639	-7.0839	0.7150	0.2000	0.1550	SRSYDSR	1	>sp|Q09682|PSA4_SCHPO Probable proteasome subunit alpha type-4 OS=Schizosaccharomyces pombe GN=SPAC13C5.01c PE=2 SV=1(2);	SKTLQYFA	2	>sp|O14126|PRS6A_SCHPO 26S protease regulatory subunit 6A OS=Schizosaccharomyces pombe GN=tbp1 PE=2 SV=1(432);	138.0681
1935	23.5573	1771.7573	3	1771.7558	-0.8591	2.5600	1.9450	0.0000	HFDHMM[15.99]HYGEPSIR	-1	>sp|P87048|RPN1_SCHPO 26S proteasome regulatory subunit rpn1 OS=Schizosaccharomyces pombe GN=rpn1 PE=1 SV=2	-	-1	-	0
1936	23.5650	0	0	0	0	0	0	0	-	-	-	-	-	-	0
1937	23.5728	2594.2060	3	2594.1919	-5.4098	0.4600	0.4600	0.1000	LDGKDELWK	4	>decoy_reverse_sp|O14250|PSA1_SCHPO Decoy of Reverse of Probable proteasome subunit alpha type-1 OS=Schizosaccharomyces pombe GN=SPAC6G10.04c PE=2 SV=1(38);	SSSDMAYTSMFK	1	>decoy_reverse_sp|O42931|PRS7_SCHPO Decoy of Reverse of 26S protease regulatory subunit 7 homolog OS=Schizosaccharomyces pombe GN=rpt1 PE=1 SV=2(2);	138.0681
1939	23.5903	1826.1293	4	1826.1392	5.4301	0.7150	0.0000	0.2950	VGVFK	1	>decoy_reverse_sp|Q9US13|RPN9_SCHPO Decoy of Reverse of Probable 26S proteasome regulatory subunit rpn9 OS=Schizosaccharomyces pombe GN=rpn9 PE=2 SV=1(1);	VVTSKLLKPR	5	>sp|O59770|PSA3_SCHPO Probable proteasome subunit alpha type-3 OS=Schizosaccharomyces pombe GN=SPCC1795.04c PE=1 SV=1(56);	138.0681
1940	23.5982	2120.1260	3	2120.1377	5.5356	0.9000	0.0400	0.1400	DRQEQR	1	>decoy_reverse_sp|Q9UT97|PSA5_SCHPO Decoy of Reverse of Probable proteasome subunit alpha type-5 OS=Schizosaccharomyces pombe GN=SPAC323.02c PE=1 SV=1(2);	FFEKINVKK	4	>decoy_reverse_sp|Q9UTM3|RPN5_SCHPO Decoy of Reverse of 26S proteasome regulatory subunit rpn5 OS=Schizosaccharomyces pombe GN=rpn5a PE=1 SV=1(244);	138.0681
1941	23.6060	2208.2121	4	2208.2113	-0.3574	1.0550	0.0200	0.3650	LKPQDER	2	>sp|P36612|PRS4_SCHPO 26S protease regulatory subunit 4 homolog OS=Schizosaccharomyces pombe GN=mts2 PE=2 SV=1(93);	SVQPTAKTVQK	7	>sp|O74762|RPN2_SCHPO 26S proteasome regulatory subunit rpn2 OS=Schizosaccharomyces pombe GN=rpn2 PE=1 SV=1(806);	138.0681
1942	23.6140	1517.7849	4	1517.7871	1.4566	0.1700	0.1700	-0.0550	QDRGK	1	>decoy_reverse_sp|Q9Y7T8|PSB3_SCHPO Decoy of Reverse of Probable proteasome subunit beta type-3 OS=Schizosaccharomyces pombe GN=SPCC63.12c PE=2 SV=1(1);	MNSIVSK	1	>sp|P30655|PSB5_SCHPO Proteasome subunit beta type-5 OS=Schizosaccharomyces pombe GN=pts1 PE=2 SV=3(1);	138.0681
1943	23.6215	1921.0294	3	1921.0156	-7.2258	0.6600	0.1850	0.2050	QVKR	3	>decoy_reverse_sp|Q10329|PSA7_SCHPO Decoy of Reverse of Probable proteasome subunit alpha type-7 OS=Schizosaccharomyces pombe GN=SPBC106.16 PE=2 SV=1(211);	IEDTDKYDKK	6	>decoy_reverse_sp|O74445|PRS10_SCHPO Decoy of Reverse of Probable 26S protease subunit rpt4 OS=Schizosaccharomyces pombe GN=rpt4 PE=2 SV=2(348);	138.0681
1945	23.6388	2319.2999	4	2319.3161	6.9683	0.9700	0.0100	0.3600	VGIKPPK	4	>sp|O74445|PRS10_SCHPO Probable 26S protease subunit rpt4 OS=Schizosaccharomyces pombe GN=rpt4 PE=2 SV=2(164);	IKENQEKISNNK	7	>sp|O14126|PRS6A_SCHPO 26S protease regulatory subunit 6A OS=Schizosaccharomyces pombe GN=tbp1 PE=2 SV=1(77);	138.0681
1946	23.6462	2208.2166	3	2208.2113	-2.4057	1.1400	0.5050	0.5600	LKPQDER	2	>sp|P36612|PRS4_SCHPO 26S protease regulatory subunit 4 homolog OS=Schizosaccharomyces pombe GN=mts2 PE=2 SV=1(93);	SVQPTAKTVQK	7	>sp|O74762|RPN2_SCHPO 26S proteasome regulatory subunit rpn2 OS=Schizosaccharomyces pombe GN=rpn2 PE=1 SV=1(806);	138.0681
1947	23.6542	2319.2984	5	2319.3161	7.6309	1.0700	0.0750	0.4400	VGIKPPK	4	>sp|O74445|PRS10_SCHPO Probable 26S protease subunit rpt4 OS=Schizosaccharomyces pombe GN=rpt4 PE=2 SV=2(164);	IKENQEKISNNK	7	>sp|O14126|PRS6A_SCHPO 26S protease regulatory subunit 6A OS=Schizosaccharomyces pombe GN=tbp1 PE=2 SV=1(77);	138.0681
1948	23.6622	2132.9990	4	2132.9861	-6.0482	0.4550	0.2250	0.0850	SRSYDSR	1	>sp|Q09682|PSA4_SCHPO Probable proteasome subunit alpha type-4 OS=Schizosaccharomyces pombe GN=SPAC13C5.01c PE=2 SV=1(2);	IEDTDKYDK	6	>decoy_reverse_sp|O74445|PRS10_SCHPO Decoy of Reverse of Probable 26S protease subunit rpt4 OS=Schizosaccharomyces pombe GN=rpt4 PE=2 SV=2(348);	138.0681
1949	23.6697	2238.0265	3	2238.0473	9.2976	0.1750	0.0050	0.0050	KDWNACKK	7	>sp|P50524|RPN12_SCHPO 26S proteasome regulatory subunit rpn12 OS=Schizosaccharomyces pombe GN=rpn12 PE=1 SV=1(22);	SSEETEDKK	8	>sp|O94444|RPN10_SCHPO 26S proteasome regulatory subunit rpn10 OS=Schizosaccharomyces pombe GN=rpn10 PE=1 SV=1(239);	138.0681
1951	23.6865	2031.2494	4	2031.2343	-7.4655	0.5800	0.1400	0.2700	KTELFK	1	>decoy_reverse_sp|O94579|PSA2_SCHPO Decoy of Reverse of Probable proteasome subunit alpha type-2 OS=Schizosaccharomyces pombe GN=SPCC1442.06 PE=2 SV=1(70);	NKLLKVTVSK	2	>decoy_reverse_sp|O59770|PSA3_SCHPO Decoy of Reverse of Probable proteasome subunit alpha type-3 OS=Schizosaccharomyces pombe GN=SPCC1795.04c PE=1 SV=1(195);	138.0681
1952	23.6923	2031.2506	3	2031.2343	-8.0390	0.7950	0.0750	0.0900	KASLLTR	1	>sp|Q9UUB6|UBLH2_SCHPO Ubiquitin carboxyl-terminal hydrolase 2 OS=Schizosaccharomyces pombe GN=uch2 PE=1 SV=1(223);	VLTLELYKK	8	>sp|P06732|KCRM_HUMAN Creatine kinase M-type OS=Homo sapiens GN=CKM PE=1 SV=2(40);	138.0681
1953	23.6985	2531.1867	3	2531.1779	-3.5083	1.0150	0.1600	0.1600	MTEVLK	1	>sp|P41836|PRS8_SCHPO 26S protease regulatory subunit 8 homolog OS=Schizosaccharomyces pombe GN=let1 PE=2 SV=1(1);	SIMEYNGGSCVAMAGK	1	>sp|Q9Y7T8|PSB3_SCHPO Probable proteasome subunit beta type-3 OS=Schizosaccharomyces pombe GN=SPCC63.12c PE=2 SV=1(2);	138.0681
1954	23.7063	1781.0443	3	1781.0563	6.6823	1.3450	0.3400	0.0400	RFKK	3	>sp|O94517|PSA6_SCHPO Probable proteasome subunit alpha type-6 OS=Schizosaccharomyces pombe GN=SPBC646.16 PE=2 SV=1(182);	KVAQTTYKK	8	>sp|O94579|PSA2_SCHPO Probable proteasome subunit alpha type-2 OS=Schizosaccharomyces pombe GN=SPCC1442.06 PE=2 SV=1(98);	138.0681
1955	23.7130	2031.2504	5	2031.2343	-7.9575	0.6050	0.0500	-0.0200	ATTVK	1	>sp|O43063|PSB6_SCHPO Probable proteasome subunit beta type-6 OS=Schizosaccharomyces pombe GN=SPBC4C3.10c PE=2 SV=1(2);	VLTLELYKKLR	9	>sp|P06732|KCRM_HUMAN Creatine kinase M-type OS=Homo sapiens GN=CKM PE=1 SV=2(41);	138.0681
1957	23.7285	1819.0971	3	1819.0818	-8.4156	1.5800	0.0300	0.1400	EKVLK	2	>sp|P36612|PRS4_SCHPO 26S protease regulatory subunit 4 homolog OS=Schizosaccharomyces pombe GN=mts2 PE=2 SV=1(432);	KVAQTTYKK	1	>sp|O94579|PSA2_SCHPO Probable proteasome subunit alpha type-2 OS=Schizosaccharomyces pombe GN=SPCC1442.06 PE=2 SV=1(91);	138.0681
1958	23.7348	1932.1810	3	1932.1995	9.5933	0.4900	0.3500	0.0850	LAKR	3	>sp|O94444|RPN10_SCHPO 26S proteasome regulatory subunit rpn10 OS=Schizosaccharomyces pombe GN=rpn10 PE=1 SV=1(130);	EIKPNIRVALR	3	>sp|P41836|PRS8_SCHPO 26S protease regulatory subunit 8 homolog OS=Schizosaccharomyces pombe GN=let1 PE=2 SV=1(105);	138.0681
1959	23.7413	1720.0279	3	1720.0134	-8.4250	1.8050	1.4900	-0.0050	ELKK	3	>decoy_reverse_sp|P06732|KCRM_HUMAN Decoy of Reverse of Creatine kinase M-type OS=Homo sapiens GN=CKM PE=1 SV=2(16);	KVAQTTYKK	1	>sp|O94579|PSA2_SCHPO Probable proteasome subunit alpha type-2 OS=Schizosaccharomyces pombe GN=SPCC1442.06 PE=2 SV=1(91);	138.0681
1960	23.7478	2084.1625	4	2084.1669	2.1086	0.7000	0.0350	0.2050	VNLYKFR	5	>sp|Q9Y7T8|PSB3_SCHPO Probable proteasome subunit beta type-3 OS=Schizosaccharomyces pombe GN=SPCC63.12c PE=2 SV=1(75);	DLVKKYDK	4	>sp|O74445|PRS10_SCHPO Probable 26S protease subunit rpt4 OS=Schizosaccharomyces pombe GN=rpt4 PE=2 SV=2(37);	138.0681
1961	23.7540	2133.0010	3	2132.9861	-6.9773	0.4600	0.0150	0.0900	SRSYDSR	1	>sp|Q09682|PSA4_SCHPO Probable proteasome subunit alpha type-4 OS=Schizosaccharomyces pombe GN=SPAC13C5.01c PE=2 SV=1(2);	IEDTDKYDK	6	>decoy_reverse_sp|O74445|PRS10_SCHPO Decoy of Reverse of Probable 26S protease subunit rpt4 OS=Schizosaccharomyces pombe GN=rpt4 PE=2 SV=2(348);	138.0681
1963	23.7703	1819.0968	4	1819.0818	-8.2399	1.0050	0.1000	0.0900	VKLEK	2	>decoy_reverse_sp|Q9UTM3|RPN5_SCHPO Decoy of Reverse of 26S proteasome regulatory subunit rpn5 OS=Schizosaccharomyces pombe GN=rpn5a PE=1 SV=1(21);	KVAQTTYKK	1	>sp|O94579|PSA2_SCHPO Probable proteasome subunit alpha type-2 OS=Schizosaccharomyces pombe GN=SPCC1442.06 PE=2 SV=1(91);	138.0681
1964	23.7758	1932.1805	4	1932.1883	4.0236	0.5250	0.3000	0.0550	IINR	1	>decoy_reverse_sp|Q09720|PSB2_SCHPO Decoy of Reverse of Probable proteasome subunit beta type-2 OS=Schizosaccharomyces pombe GN=SPAC31A2.04c PE=2 SV=1(2);	LVARNIPKEIK	8	>decoy_reverse_sp|P41836|PRS8_SCHPO Decoy of Reverse of 26S protease regulatory subunit 8 homolog OS=Schizosaccharomyces pombe GN=let1 PE=2 SV=1(299);	138.0681
1965	23.7822	2084.1644	3	2084.1629	-0.7106	0.6600	0.0800	0.1650	GNQKVVK	4	>decoy_reverse_sp|O42931|PRS7_SCHPO Decoy of Reverse of 26S protease regulatory subunit 7 homolog OS=Schizosaccharomyces pombe GN=rpt1 PE=1 SV=2(17);	IQYVGKQDPK	6	>sp|P41878|RPN11_SCHPO 26S proteasome regulatory subunit rpn11 OS=Schizosaccharomyces pombe GN=rpn11 PE=1 SV=2(276);	138.0681
1966	23.7903	0	0	0	0	0	0	0	-	-	-	-	-	-	0
1967	23.7965	2238.0246	4	2238.0302	2.4961	0.8350	0.2850	0.0950	SGYDR	1	>sp|Q10329|PSA7_SCHPO Probable proteasome subunit alpha type-7 OS=Schizosaccharomyces pombe GN=SPBC106.16 PE=2 SV=1(2);	KDYTMAQPEFFK	1	>decoy_reverse_sp|O74894|PRS6B_SCHPO Decoy of Reverse of 26S protease regulatory subunit 6B homolog OS=Schizosaccharomyces pombe GN=rpt3 PE=2 SV=1(1);	138.0681
1969	23.8128	1906.9572	3	1906.9536	-1.8476	2.0950	1.5700	0.0000	HFEQVINEKHEDALAK	-1	>sp|O74762|RPN2_SCHPO 26S proteasome regulatory subunit rpn2 OS=Schizosaccharomyces pombe GN=rpn2 PE=1 SV=1	-	-1	-	0
1970	23.8205	1835.0899	3	1835.0920	1.1282	0.6400	0.1700	-0.0150	KNVPK	1	>sp|Q10329|PSA7_SCHPO Probable proteasome subunit alpha type-7 OS=Schizosaccharomyces pombe GN=SPBC106.16 PE=2 SV=1(49);	FVKLGIDPPK	3	>sp|O42931|PRS7_SCHPO 26S protease regulatory subunit 7 homolog OS=Schizosaccharomyces pombe GN=rpt1 PE=1 SV=2(207);	138.0681
1971	23.8283	0	0	0	0	0	0	0	-	-	-	-	-	-	0
1972	23.8355	1835.0918	4	1835.0740	-9.6850	0.7750	0.3600	0.1550	AAKASR	3	>decoy_reverse_sp|Q10329|PSA7_SCHPO Decoy of Reverse of Probable proteasome subunit alpha type-7 OS=Schizosaccharomyces pombe GN=SPBC106.16 PE=2 SV=1(92);	SLLTGKHAIR	6	>sp|Q9P7S2|RPN6_SCHPO Probable 26S proteasome regulatory subunit rpn6 OS=Schizosaccharomyces pombe GN=rpn6 PE=2 SV=1(272);	138.0681
1973	23.8432	1948.1764	3	1948.1621	-7.3294	0.9300	0.0700	0.4450	AKSAKIVR	5	>sp|Q9P7S2|RPN6_SCHPO Probable 26S proteasome regulatory subunit rpn6 OS=Schizosaccharomyces pombe GN=rpn6 PE=2 SV=1(85);	VNLYKFR	5	>sp|Q9Y7T8|PSB3_SCHPO Probable proteasome subunit beta type-3 OS=Schizosaccharomyces pombe GN=SPCC63.12c PE=2 SV=1(75);	138.0681
1975	23.8590	2601.2399	3	2601.2339	-2.2897	4.2450	3.2500	0.0000	AM[15.99]EQQDIKPTVQNGEVSANAEQKA	-1	>sp|O74440|RPN8_SCHPO 26S proteasome regulatory subunit rpn8 OS=Schizosaccharomyces pombe GN=rpn8 PE=2 SV=1	-	-1	-	0
1976	23.8667	2735.4359	5	2735.4268	-3.3290	0.9950	0.1300	0.3050	ASLLK	1	>decoy_reverse_sp|Q9P7S2|RPN6_SCHPO Decoy of Reverse of Probable 26S proteasome regulatory subunit rpn6 OS=Schizosaccharomyces pombe GN=rpn6 PE=2 SV=1(2);	EQKPEVDYSEKFAELQK	11	>sp|Q9UTM3|RPN5_SCHPO 26S proteasome regulatory subunit rpn5 OS=Schizosaccharomyces pombe GN=rpn5a PE=1 SV=1(12);	138.0681
1977	23.8732	2215.1372	4	2215.1531	7.1826	0.7050	0.0200	0.1250	QPEDKLR	5	>decoy_reverse_sp|P36612|PRS4_SCHPO Decoy of Reverse of 26S protease regulatory subunit 4 homolog OS=Schizosaccharomyces pombe GN=mts2 PE=2 SV=1(356);	GGNMKEVFRR	5	>sp|P06732|KCRM_HUMAN Creatine kinase M-type OS=Homo sapiens GN=CKM PE=1 SV=2(247);	138.0681
1978	23.8788	2019.1753	4	2019.1727	-1.2760	0.9600	0.2300	0.2850	VAQTTYKK	7	>sp|O94579|PSA2_SCHPO Probable proteasome subunit alpha type-2 OS=Schizosaccharomyces pombe GN=SPCC1442.06 PE=2 SV=1(98);	VLVDKSRK	5	>sp|O94579|PSA2_SCHPO Probable proteasome subunit alpha type-2 OS=Schizosaccharomyces pombe GN=SPCC1442.06 PE=2 SV=1(88);	138.0681
1979	23.8845	2019.1761	3	2019.1727	-1.6963	2.0450	0.7750	0.9300	VLVDKSR	5	>sp|O94579|PSA2_SCHPO Probable proteasome subunit alpha type-2 OS=Schizosaccharomyces pombe GN=SPCC1442.06 PE=2 SV=1(88);	KVAQTTYKK	1	>sp|O94579|PSA2_SCHPO Probable proteasome subunit alpha type-2 OS=Schizosaccharomyces pombe GN=SPCC1442.06 PE=2 SV=1(91);	138.0681
1981	23.9000	1906.9554	4	1906.9536	-0.9233	2.2350	1.6850	0.0000	HFEQVINEKHEDALAK	-1	>sp|O74762|RPN2_SCHPO 26S proteasome regulatory subunit rpn2 OS=Schizosaccharomyces pombe GN=rpn2 PE=1 SV=1	-	-1	-	0
1982	23.9050	2735.4343	4	2735.4203	-5.1459	0.7700	0.0100	0.3300	KGYQTIELDK	1	>decoy_reverse_sp|O74445|PRS10_SCHPO Decoy of Reverse of Probable 26S protease subunit rpt4 OS=Schizosaccharomyces pombe GN=rpt4 PE=2 SV=2(2);	DWNACKKELLK	6	>sp|P50524|RPN12_SCHPO 26S proteasome regulatory subunit rpn12 OS=Schizosaccharomyces pombe GN=rpn12 PE=1 SV=1(22);	138.0681
1983	23.9108	0	0	0	0	0	0	0	-	-	-	-	-	-	0
1984	23.9188	1807.0226	3	1807.0104	-6.7460	0.8700	0.0650	0.3750	EIINR	1	>decoy_reverse_sp|Q09720|PSB2_SCHPO Decoy of Reverse of Probable proteasome subunit beta type-2 OS=Schizosaccharomyces pombe GN=SPAC31A2.04c PE=2 SV=1(1);	FHQLKPTR	5	>decoy_reverse_sp|Q09841|PSB7_SCHPO Decoy of Reverse of Probable proteasome subunit beta type-7 OS=Schizosaccharomyces pombe GN=SPAC23D3.07 PE=2 SV=1(149);	138.0681
1985	23.9245	1768.9702	3	1768.9722	1.1437	0.4000	0.0350	0.0550	KFR	1	>decoy_reverse_sp|O94517|PSA6_SCHPO Decoy of Reverse of Probable proteasome subunit alpha type-6 OS=Schizosaccharomyces pombe GN=SPBC646.16 PE=2 SV=1(63);	TELFKASTSAK	5	>decoy_reverse_sp|O94579|PSA2_SCHPO Decoy of Reverse of Probable proteasome subunit alpha type-2 OS=Schizosaccharomyces pombe GN=SPCC1442.06 PE=2 SV=1(75);	138.0681
1987	23.9383	1719.0443	4	1719.0518	4.3863	0.5250	0.2950	-0.0100	LAKR	3	>sp|O94444|RPN10_SCHPO 26S proteasome regulatory subunit rpn10 OS=Schizosaccharomyces pombe GN=rpn10 PE=1 SV=1(130);	SLLTGKHAIR	6	>sp|Q9P7S2|RPN6_SCHPO Probable 26S proteasome regulatory subunit rpn6 OS=Schizosaccharomyces pombe GN=rpn6 PE=2 SV=1(272);	138.0681
1987	23.9383	1719.0443	4	1719.0518	4.3863	0.5250	0.2950	-0.0100	KLAR	1	>decoy_reverse_sp|O94444|RPN10_SCHPO Decoy of Reverse of 26S proteasome regulatory subunit rpn10 OS=Schizosaccharomyces pombe GN=rpn10 PE=1 SV=1(114);	SLLTGKHAIR	6	>sp|Q9P7S2|RPN6_SCHPO Probable 26S proteasome regulatory subunit rpn6 OS=Schizosaccharomyces pombe GN=rpn6 PE=2 SV=1(272);	138.0681
1988	23.9435	1821.0014	3	1821.0035	1.1923	0.3600	0.0050	0.0350	KINANEK	1	>sp|O74440|RPN8_SCHPO 26S proteasome regulatory subunit rpn8 OS=Schizosaccharomyces pombe GN=rpn8 PE=2 SV=1(91);	GKYYPLK	2	>sp|P06732|KCRM_HUMAN Creatine kinase M-type OS=Homo sapiens GN=CKM PE=1 SV=2(172);	138.0681
1989	23.9490	1719.0444	3	1719.0334	-6.4137	0.3050	0.0250	-0.0050	VAIKK	4	>decoy_reverse_sp|O42897|RPN3_SCHPO Decoy of Reverse of Probable 26S proteasome regulatory subunit rpn3 OS=Schizosaccharomyces pombe GN=rpn3 PE=2 SV=2(346);	INVKFFEK	4	>sp|Q9UTM3|RPN5_SCHPO 26S proteasome regulatory subunit rpn5 OS=Schizosaccharomyces pombe GN=rpn5a PE=1 SV=1(200);	138.0681
1990	23.9542	2215.1369	5	2215.1340	-1.3132	0.6400	0.1750	0.1300	QPEDKLR	5	>decoy_reverse_sp|P36612|PRS4_SCHPO Decoy of Reverse of 26S protease regulatory subunit 4 homolog OS=Schizosaccharomyces pombe GN=mts2 PE=2 SV=1(356);	VISMEKGGNMK	6	>sp|P06732|KCRM_HUMAN Creatine kinase M-type OS=Homo sapiens GN=CKM PE=1 SV=2(242);	138.0681
1991	23.9595	2320.1620	4	2320.1620	-0.0220	0.8350	0.1550	-0.0100	YKLHSEK	2	>decoy_reverse_sp|P87048|RPN1_SCHPO Decoy of Reverse of 26S proteasome regulatory subunit rpn1 OS=Schizosaccharomyces pombe GN=rpn1 PE=1 SV=2(748);	ETIDNAETMKK	10	>decoy_reverse_sp|P87048|RPN1_SCHPO Decoy of Reverse of 26S proteasome regulatory subunit rpn1 OS=Schizosaccharomyces pombe GN=rpn1 PE=1 SV=2(10);	138.0681
1993	23.9730	2654.1540	4	2654.1740	7.5110	0.2050	0.2050	0.0100	MSGYDR	1	>sp|Q10329|PSA7_SCHPO Probable proteasome subunit alpha type-7 OS=Schizosaccharomyces pombe GN=SPBC106.16 PE=2 SV=1(1);	ERDCTAYNIYDKNK	12	>decoy_reverse_sp|Q10335|RPN7_SCHPO Decoy of Reverse of Probable 26S proteasome regulatory subunit rpn7 OS=Schizosaccharomyces pombe GN=rpn7 PE=2 SV=1(292);	138.0681
1994	23.9788	1920.1072	3	1920.1043	-1.5095	0.8150	0.0450	0.1250	DLVKK	4	>sp|O74445|PRS10_SCHPO Probable 26S protease subunit rpt4 OS=Schizosaccharomyces pombe GN=rpt4 PE=2 SV=2(37);	SRKVAQTTYK	3	>sp|O94579|PSA2_SCHPO Probable proteasome subunit alpha type-2 OS=Schizosaccharomyces pombe GN=SPCC1442.06 PE=2 SV=1(91);	138.0681
1995	23.9847	2019.1759	5	2019.1840	3.9885	0.9300	0.0100	0.2650	LVKGRQD	3	>sp|Q9Y7T8|PSB3_SCHPO Probable proteasome subunit beta type-3 OS=Schizosaccharomyces pombe GN=SPCC63.12c PE=2 SV=1(200);	AIHKLGSTLK	4	>decoy_reverse_sp|Q9P7S2|RPN6_SCHPO Decoy of Reverse of Probable 26S proteasome regulatory subunit rpn6 OS=Schizosaccharomyces pombe GN=rpn6 PE=2 SV=1(150);	138.0681
1996	23.9907	2425.1906	3	2425.2133	9.3600	0.2250	0.0350	0.0000	IANYDPAEIRFNLM[15.99]VICKDK	-1	>sp|Q9UUB6|UBLH2_SCHPO Ubiquitin carboxyl-terminal hydrolase 2 OS=Schizosaccharomyces pombe GN=uch2 PE=1 SV=1	-	-1	-	0
1997	23.9985	1707.9537	3	1707.9518	-1.0881	0.5300	0.2100	0.0150	AKSAK	2	>sp|Q9P7S2|RPN6_SCHPO Probable 26S proteasome regulatory subunit rpn6 OS=Schizosaccharomyces pombe GN=rpn6 PE=2 SV=1(82);	KHLDAEVQK	1	>sp|P41878|RPN11_SCHPO 26S proteasome regulatory subunit rpn11 OS=Schizosaccharomyces pombe GN=rpn11 PE=1 SV=2(281);	138.0681
1999	24.0122	2425.1870	4	2425.1946	3.1441	0.6900	0.3800	0.0100	MSGYDR	1	>sp|Q10329|PSA7_SCHPO Probable proteasome subunit alpha type-7 OS=Schizosaccharomyces pombe GN=SPBC106.16 PE=2 SV=1(1);	RKLPNIEEATFDK	2	>decoy_reverse_sp|P36612|PRS4_SCHPO Decoy of Reverse of 26S protease regulatory subunit 4 homolog OS=Schizosaccharomyces pombe GN=mts2 PE=2 SV=1(81);	138.0681
2000	24.0180	2198.1117	4	2198.1178	2.7533	1.0750	0.2700	0.4900	KINANEK	1	>sp|O74440|RPN8_SCHPO 26S proteasome regulatory subunit rpn8 OS=Schizosaccharomyces pombe GN=rpn8 PE=2 SV=1(91);	KSGNLPDADNSK	1	>decoy_reverse_sp|P87048|RPN1_SCHPO Decoy of Reverse of 26S proteasome regulatory subunit rpn1 OS=Schizosaccharomyces pombe GN=rpn1 PE=1 SV=2(872);	138.0681
2001	24.0233	1807.0222	4	1807.0277	3.0372	0.9050	0.1650	0.2700	KYDK	1	>sp|O74445|PRS10_SCHPO Probable 26S protease subunit rpt4 OS=Schizosaccharomyces pombe GN=rpt4 PE=2 SV=2(38);	TMGKNKVLVK	6	>sp|P41836|PRS8_SCHPO 26S protease regulatory subunit 8 homolog OS=Schizosaccharomyces pombe GN=let1 PE=2 SV=1(80);	138.0681
2002	24.0293	3626.9052	7	3626.9129	2.1300	1.5100	0.1550	0.3000	KDWNACKK	7	>sp|P50524|RPN12_SCHPO 26S proteasome regulatory subunit rpn12 OS=Schizosaccharomyces pombe GN=rpn12 PE=1 SV=1(22);	LHQVEYALEAIKQGSATVGLVSK	12	>sp|O14250|PSA1_SCHPO Probable proteasome subunit alpha type-1 OS=Schizosaccharomyces pombe GN=SPAC6G10.04c PE=2 SV=1(30);	138.0681
2003	24.0350	1920.1060	4	1920.1182	6.3471	0.3550	0.0400	0.1400	DKPK	2	>sp|P36612|PRS4_SCHPO 26S protease regulatory subunit 4 homolog OS=Schizosaccharomyces pombe GN=mts2 PE=2 SV=1(28);	VIPVEELKEIK	8	>decoy_reverse_sp|P41836|PRS8_SCHPO Decoy of Reverse of 26S protease regulatory subunit 8 homolog OS=Schizosaccharomyces pombe GN=let1 PE=2 SV=1(246);	138.0681
2005	24.0498	2215.1391	3	2215.1232	-7.1833	0.5350	0.2750	0.1100	LAKR	3	>sp|O94444|RPN10_SCHPO 26S proteasome regulatory subunit rpn10 OS=Schizosaccharomyces pombe GN=rpn10 PE=1 SV=1(130);	GEKVEDAPENNSFR	3	>decoy_reverse_sp|Q9UTM3|RPN5_SCHPO Decoy of Reverse of 26S proteasome regulatory subunit rpn5 OS=Schizosaccharomyces pombe GN=rpn5a PE=1 SV=1(116);	138.0681
2006	24.0578	2601.2390	4	2601.2339	-1.9465	3.0700	1.9850	0.0000	AM[15.99]EQQDIKPTVQNGEVSANAEQKA	-1	>sp|O74440|RPN8_SCHPO 26S proteasome regulatory subunit rpn8 OS=Schizosaccharomyces pombe GN=rpn8 PE=2 SV=1	-	-1	-	0
2007	24.0657	2072.0894	3	2072.0829	-3.1236	0.6000	0.0500	0.1750	EKVLK	2	>sp|P36612|PRS4_SCHPO 26S protease regulatory subunit 4 homolog OS=Schizosaccharomyces pombe GN=mts2 PE=2 SV=1(432);	YQKDEEWPPK	3	>decoy_reverse_sp|O42931|PRS7_SCHPO Decoy of Reverse of 26S protease regulatory subunit 7 homolog OS=Schizosaccharomyces pombe GN=rpt1 PE=1 SV=2(430);	138.0681
2008	24.0723	0	0	0	0	0	0	0	-	-	-	-	-	-	0
2009	24.0803	2051.1629	4	2051.1666	1.7948	0.9450	0.0850	0.1200	EKASFAR	2	>sp|P50524|RPN12_SCHPO 26S proteasome regulatory subunit rpn12 OS=Schizosaccharomyces pombe GN=rpn12 PE=1 SV=1(46);	VLTLELYKK	8	>sp|P06732|KCRM_HUMAN Creatine kinase M-type OS=Homo sapiens GN=CKM PE=1 SV=2(40);	138.0681
2011	24.0955	2723.3613	4	2723.3396	-7.9633	0.7150	0.0650	0.2950	LMVEMEKK	7	>sp|P06732|KCRM_HUMAN Creatine kinase M-type OS=Homo sapiens GN=CKM PE=1 SV=2(365);	EEPKSETLENFTR	4	>sp|O74762|RPN2_SCHPO 26S proteasome regulatory subunit rpn2 OS=Schizosaccharomyces pombe GN=rpn2 PE=1 SV=1(880);	138.0681
2012	24.1008	2723.3630	5	2723.3396	-8.5922	0.8150	0.1250	0.1900	KEEMVMLK	1	>decoy_reverse_sp|P06732|KCRM_HUMAN Decoy of Reverse of Creatine kinase M-type OS=Homo sapiens GN=CKM PE=1 SV=2(17);	EEPKSETLENFTR	4	>sp|O74762|RPN2_SCHPO 26S proteasome regulatory subunit rpn2 OS=Schizosaccharomyces pombe GN=rpn2 PE=1 SV=1(880);	138.0681
2013	24.1065	2353.2980	4	2353.3150	7.2338	1.2250	0.1250	0.3850	AKSAKIVR	2	>sp|Q9P7S2|RPN6_SCHPO Probable 26S proteasome regulatory subunit rpn6 OS=Schizosaccharomyces pombe GN=rpn6 PE=2 SV=1(82);	TLSMEKHTELR	6	>decoy_reverse_sp|O14126|PRS6A_SCHPO Decoy of Reverse of 26S protease regulatory subunit 6A OS=Schizosaccharomyces pombe GN=tbp1 PE=2 SV=1(375);	138.0681
2014	24.1122	1935.0084	4	1935.0207	6.3489	0.4850	0.1700	0.0550	RMKK	3	>sp|O94444|RPN10_SCHPO 26S proteasome regulatory subunit rpn10 OS=Schizosaccharomyces pombe GN=rpn10 PE=1 SV=1(133);	KGTKTSETNDR	1	>sp|P87048|RPN1_SCHPO 26S proteasome regulatory subunit rpn1 OS=Schizosaccharomyces pombe GN=rpn1 PE=1 SV=2(21);	138.0681
2015	24.1178	2320.1669	3	2320.1586	-3.5807	0.4000	0.1350	0.1400	TKDSLEAR	2	>sp|O74762|RPN2_SCHPO 26S proteasome regulatory subunit rpn2 OS=Schizosaccharomyces pombe GN=rpn2 PE=1 SV=1(337);	YSLNSYDFKK	9	>decoy_reverse_sp|O42897|RPN3_SCHPO Decoy of Reverse of Probable 26S proteasome regulatory subunit rpn3 OS=Schizosaccharomyces pombe GN=rpn3 PE=2 SV=2(414);	138.0681
2017	24.1342	2285.1806	4	2285.1810	0.1672	0.7450	0.0050	0.1400	ENKIQRQR	3	>sp|O94444|RPN10_SCHPO 26S proteasome regulatory subunit rpn10 OS=Schizosaccharomyces pombe GN=rpn10 PE=1 SV=1(104);	KANWCDKR	1	>decoy_reverse_sp|P50524|RPN12_SCHPO Decoy of Reverse of 26S proteasome regulatory subunit rpn12 OS=Schizosaccharomyces pombe GN=rpn12 PE=1 SV=1(249);	138.0681
2018	24.1407	2478.1014	4	2478.1145	5.2948	0.5150	0.0850	0.0850	PTDDDDK	1	>sp|P00761|TRYP_PIG Trypsin OS=Sus scrofa PE=1 SV=1(2);	FDSEKAGDREVQR	5	>sp|O14126|PRS6A_SCHPO 26S protease regulatory subunit 6A OS=Schizosaccharomyces pombe GN=tbp1 PE=2 SV=1(299);	138.0681
2019	24.1485	1608.8873	3	1608.8875	0.1224	0.5500	0.1150	0.2150	IINR	1	>decoy_reverse_sp|Q09720|PSB2_SCHPO Decoy of Reverse of Probable proteasome subunit beta type-2 OS=Schizosaccharomyces pombe GN=SPAC31A2.04c PE=2 SV=1(2);	SKTLQYFA	2	>sp|O14126|PRS6A_SCHPO 26S protease regulatory subunit 6A OS=Schizosaccharomyces pombe GN=tbp1 PE=2 SV=1(432);	138.0681
2020	24.1558	2723.3648	3	2723.3799	5.5463	0.6400	0.0500	0.1100	IFRQKSLEK	5	>sp|O42897|RPN3_SCHPO Probable 26S proteasome regulatory subunit rpn3 OS=Schizosaccharomyces pombe GN=rpn3 PE=2 SV=2(314);	EKASKGSNDDEMK	5	>sp|O74762|RPN2_SCHPO 26S proteasome regulatory subunit rpn2 OS=Schizosaccharomyces pombe GN=rpn2 PE=1 SV=1(836);	138.0681
2021	24.1637	2087.0781	4	2087.0794	0.6284	0.6750	0.2250	0.2250	MFMTR	1	>sp|Q9UT97|PSA5_SCHPO Probable proteasome subunit alpha type-5 OS=Schizosaccharomyces pombe GN=SPAC323.02c PE=1 SV=1(1);	TLIDKFSGEKK	5	>sp|Q9P7S2|RPN6_SCHPO Probable 26S proteasome regulatory subunit rpn6 OS=Schizosaccharomyces pombe GN=rpn6 PE=2 SV=1(93);	138.0681
2023	24.1797	1706.9710	4	1706.9678	-1.8309	2.2300	0.4800	0.5200	SLKR	3	>sp|O74894|PRS6B_SCHPO 26S protease regulatory subunit 6B homolog OS=Schizosaccharomyces pombe GN=rpt3 PE=2 SV=1(38);	KHLDAEVQK	1	>sp|P41878|RPN11_SCHPO 26S proteasome regulatory subunit rpn11 OS=Schizosaccharomyces pombe GN=rpn11 PE=1 SV=2(281);	138.0681
2024	24.1853	1706.9704	3	1706.9678	-1.4765	1.8100	0.0250	0.1600	SLKR	3	>sp|O74894|PRS6B_SCHPO 26S protease regulatory subunit 6B homolog OS=Schizosaccharomyces pombe GN=rpt3 PE=2 SV=1(38);	KHLDAEVQK	1	>sp|P41878|RPN11_SCHPO 26S proteasome regulatory subunit rpn11 OS=Schizosaccharomyces pombe GN=rpn11 PE=1 SV=2(281);	138.0681
2025	24.1907	2353.2978	5	2353.3150	7.3125	1.5750	0.1700	0.6200	AKSAKIVR	2	>sp|Q9P7S2|RPN6_SCHPO Probable 26S proteasome regulatory subunit rpn6 OS=Schizosaccharomyces pombe GN=rpn6 PE=2 SV=1(82);	TLSMEKHTELR	6	>decoy_reverse_sp|O14126|PRS6A_SCHPO Decoy of Reverse of 26S protease regulatory subunit 6A OS=Schizosaccharomyces pombe GN=tbp1 PE=2 SV=1(375);	138.0681
2026	24.1965	2198.1102	5	2198.1007	-4.3242	0.8500	0.1400	0.3250	QYSAKAK	5	>decoy_reverse_sp|Q9UUB6|UBLH2_SCHPO Decoy of Reverse of Ubiquitin carboxyl-terminal hydrolase 2 OS=Schizosaccharomyces pombe GN=uch2 PE=1 SV=1(8);	FLHDKNSDYK	5	>sp|O74762|RPN2_SCHPO 26S proteasome regulatory subunit rpn2 OS=Schizosaccharomyces pombe GN=rpn2 PE=1 SV=1(102);	138.0681
2027	24.2030	2240.2168	3	2240.2388	9.8572	0.9450	0.0150	0.3450	QDRGKLVR	5	>decoy_reverse_sp|Q9Y7T8|PSB3_SCHPO Decoy of Reverse of Probable proteasome subunit beta type-3 OS=Schizosaccharomyces pombe GN=SPCC63.12c PE=2 SV=1(5);	WSLERKGEK	6	>decoy_reverse_sp|Q9UTM3|RPN5_SCHPO Decoy of Reverse of 26S proteasome regulatory subunit rpn5 OS=Schizosaccharomyces pombe GN=rpn5a PE=1 SV=1(113);	138.0681
2029	24.2192	2353.3005	3	2353.2793	-9.0092	1.3600	0.2350	0.4250	QKSLEK	2	>sp|O42897|RPN3_SCHPO Probable 26S proteasome regulatory subunit rpn3 OS=Schizosaccharomyces pombe GN=rpn3 PE=2 SV=2(314);	HYYSLRINYKK	10	>sp|P41878|RPN11_SCHPO 26S proteasome regulatory subunit rpn11 OS=Schizosaccharomyces pombe GN=rpn11 PE=1 SV=2(207);	138.0681
2030	24.2248	1935.0098	3	1935.0108	0.5119	0.4250	0.0150	0.0000	TLCARAVANRTDATFIR	-1	>sp|O42931|PRS7_SCHPO 26S protease regulatory subunit 7 homolog OS=Schizosaccharomyces pombe GN=rpt1 PE=1 SV=2	-	-1	-	0
2031	24.2327	2368.2874	3	2368.3035	6.7936	0.8500	0.1350	0.1550	ASKVLELR	3	>decoy_reverse_sp|Q9US13|RPN9_SCHPO Decoy of Reverse of Probable 26S proteasome regulatory subunit rpn9 OS=Schizosaccharomyces pombe GN=rpn9 PE=2 SV=1(240);	LTHEKSTMLEK	5	>sp|O14126|PRS6A_SCHPO 26S protease regulatory subunit 6A OS=Schizosaccharomyces pombe GN=tbp1 PE=2 SV=1(64);	138.0681
2032	24.2405	2285.1838	3	2285.2048	9.1972	1.0500	0.2000	0.3950	ENKIQR	3	>sp|O94444|RPN10_SCHPO 26S proteasome regulatory subunit rpn10 OS=Schizosaccharomyces pombe GN=rpn10 PE=1 SV=1(104);	DTMNVDINAIKK	11	>sp|O43063|PSB6_SCHPO Probable proteasome subunit beta type-6 OS=Schizosaccharomyces pombe GN=SPBC4C3.10c PE=2 SV=1(17);	138.0681
2033	24.2483	1619.9380	3	1619.9246	-8.2697	0.5300	0.0200	0.0750	KSGFEK	1	>decoy_reverse_sp|Q9P7S2|RPN6_SCHPO Decoy of Reverse of Probable 26S proteasome regulatory subunit rpn6 OS=Schizosaccharomyces pombe GN=rpn6 PE=2 SV=1(324);	KASLLTR	1	>sp|Q9UUB6|UBLH2_SCHPO Ubiquitin carboxyl-terminal hydrolase 2 OS=Schizosaccharomyces pombe GN=uch2 PE=1 SV=1(223);	138.0681
2035	24.2640	3100.4287	4	3100.4229	-1.8875	0.7200	0.1300	0.0850	MTEVLK	1	>sp|P41836|PRS8_SCHPO 26S protease regulatory subunit 8 homolog OS=Schizosaccharomyces pombe GN=let1 PE=2 SV=1(1);	MGQAQSGNFSNFGDGANGDNKK	1	>sp|P36612|PRS4_SCHPO 26S protease regulatory subunit 4 homolog OS=Schizosaccharomyces pombe GN=mts2 PE=2 SV=1(1);	138.0681
2036	24.2717	2406.2108	4	2406.2075	-1.3959	0.7750	0.0600	-0.0200	HGGYKPTDK	5	>sp|P06732|KCRM_HUMAN Creatine kinase M-type OS=Homo sapiens GN=CKM PE=1 SV=2(101);	FNLMVICKDK	8	>sp|Q9UUB6|UBLH2_SCHPO Ubiquitin carboxyl-terminal hydrolase 2 OS=Schizosaccharomyces pombe GN=uch2 PE=1 SV=1(220);	138.0681
2037	24.2777	2654.1548	4	2654.1740	7.2195	0.1400	0.1400	0.0050	MSGYDR	1	>sp|Q10329|PSA7_SCHPO Probable proteasome subunit alpha type-7 OS=Schizosaccharomyces pombe GN=SPBC106.16 PE=2 SV=1(1);	ERDCTAYNIYDKNK	12	>decoy_reverse_sp|Q10335|RPN7_SCHPO Decoy of Reverse of Probable 26S proteasome regulatory subunit rpn7 OS=Schizosaccharomyces pombe GN=rpn7 PE=2 SV=1(292);	138.0681
2038	24.2857	2027.9636	4	2027.9759	6.0367	0.4850	0.0600	0.2300	IDDQR	1	>sp|O42897|RPN3_SCHPO Probable 26S proteasome regulatory subunit rpn3 OS=Schizosaccharomyces pombe GN=rpn3 PE=2 SV=2(2);	SPSGNDALNDKK	11	>sp|P87048|RPN1_SCHPO 26S proteasome regulatory subunit rpn1 OS=Schizosaccharomyces pombe GN=rpn1 PE=1 SV=2(20);	138.0681
2039	24.2935	2088.2707	4	2088.2809	4.8485	0.8100	0.8100	0.2350	EKVLKTK	5	>sp|P36612|PRS4_SCHPO 26S protease regulatory subunit 4 homolog OS=Schizosaccharomyces pombe GN=mts2 PE=2 SV=1(435);	VLTLELYKK	8	>sp|P06732|KCRM_HUMAN Creatine kinase M-type OS=Homo sapiens GN=CKM PE=1 SV=2(40);	138.0681
2041	24.3103	2341.2231	4	2341.2198	-1.4083	1.3100	0.3550	0.4300	IKENQEK	2	>sp|O14126|PRS6A_SCHPO 26S protease regulatory subunit 6A OS=Schizosaccharomyces pombe GN=tbp1 PE=2 SV=1(72);	LTHEKSTMLEK	5	>sp|O14126|PRS6A_SCHPO 26S protease regulatory subunit 6A OS=Schizosaccharomyces pombe GN=tbp1 PE=2 SV=1(64);	138.0681
2042	24.3160	2040.0352	3	2040.0275	-3.7434	0.1850	0.1850	0.0000	NTWNSTLETAKAKYASQK	-1	>sp|Q9UUB6|UBLH2_SCHPO Ubiquitin carboxyl-terminal hydrolase 2 OS=Schizosaccharomyces pombe GN=uch2 PE=1 SV=1	-	-1	-	0
2043	24.3238	2641.2531	3	2641.2760	8.6848	0.3050	0.0750	0.0550	TNSTDEKGTKK	7	>decoy_reverse_sp|P87048|RPN1_SCHPO Decoy of Reverse of 26S proteasome regulatory subunit rpn1 OS=Schizosaccharomyces pombe GN=rpn1 PE=1 SV=2(868);	TGQKMLMNMDK	4	>decoy_reverse_sp|P41878|RPN11_SCHPO Decoy of Reverse of 26S proteasome regulatory subunit rpn11 OS=Schizosaccharomyces pombe GN=rpn11 PE=1 SV=2(210);	138.0681
2044	24.3318	2341.2230	5	2341.2198	-1.3539	2.1550	0.2300	0.4300	IKENQEK	2	>sp|O14126|PRS6A_SCHPO 26S protease regulatory subunit 6A OS=Schizosaccharomyces pombe GN=tbp1 PE=2 SV=1(72);	LTHEKSTMLEK	5	>sp|O14126|PRS6A_SCHPO 26S protease regulatory subunit 6A OS=Schizosaccharomyces pombe GN=tbp1 PE=2 SV=1(64);	138.0681
2046	24.3477	2368.2861	4	2368.2637	-9.4375	1.2500	0.0700	0.3750	GTKR	3	>sp|O74440|RPN8_SCHPO 26S proteasome regulatory subunit rpn8 OS=Schizosaccharomyces pombe GN=rpn8 PE=2 SV=1(39);	EDVQSLKLKYYEQK	9	>sp|Q9UTM3|RPN5_SCHPO 26S proteasome regulatory subunit rpn5 OS=Schizosaccharomyces pombe GN=rpn5a PE=1 SV=1(213);	138.0681
2047	24.3545	2602.2208	4	2602.2332	4.7627	0.4850	0.0600	0.0050	NWKEGLSR	3	>sp|Q10329|PSA7_SCHPO Probable proteasome subunit alpha type-7 OS=Schizosaccharomyces pombe GN=SPBC106.16 PE=2 SV=1(179);	EMIAAQGIDEEDR	1	>decoy_reverse_sp|O59770|PSA3_SCHPO Decoy of Reverse of Probable proteasome subunit alpha type-3 OS=Schizosaccharomyces pombe GN=SPCC1795.04c PE=1 SV=1(2);	138.0681
2048	24.3623	2406.2132	3	2406.2277	6.0517	0.8250	0.1050	0.1550	TKDSLEAR	2	>sp|O74762|RPN2_SCHPO 26S proteasome regulatory subunit rpn2 OS=Schizosaccharomyces pombe GN=rpn2 PE=1 SV=1(337);	EDALFKNEEKK	6	>decoy_reverse_sp|Q10335|RPN7_SCHPO Decoy of Reverse of Probable 26S proteasome regulatory subunit rpn7 OS=Schizosaccharomyces pombe GN=rpn7 PE=2 SV=1(319);	138.0681
2049	24.3703	2554.2228	3	2554.2161	-2.6189	0.4650	0.0900	0.0150	HESLKYR	5	>sp|P87048|RPN1_SCHPO 26S proteasome regulatory subunit rpn1 OS=Schizosaccharomyces pombe GN=rpn1 PE=1 SV=2(144);	KSYDYSATMYTR	1	>decoy_reverse_sp|Q9UTM3|RPN5_SCHPO Decoy of Reverse of 26S proteasome regulatory subunit rpn5 OS=Schizosaccharomyces pombe GN=rpn5a PE=1 SV=1(249);	138.0681
2050	24.3782	1879.8660	3	1879.8655	-0.2749	0.5100	0.1200	0.2200	MSQAR	1	>sp|O94517|PSA6_SCHPO Probable proteasome subunit alpha type-6 OS=Schizosaccharomyces pombe GN=SPBC646.16 PE=2 SV=1(1);	KNTEDIEMTA	1	>sp|P87048|RPN1_SCHPO 26S proteasome regulatory subunit rpn1 OS=Schizosaccharomyces pombe GN=rpn1 PE=1 SV=2(882);	138.0681
2052	24.3940	2602.2261	3	2602.2485	8.5851	0.3950	0.1100	0.0950	CYAKNEWR	4	>sp|O74762|RPN2_SCHPO 26S proteasome regulatory subunit rpn2 OS=Schizosaccharomyces pombe GN=rpn2 PE=1 SV=1(152);	SERDTALEKYK	9	>sp|O74445|PRS10_SCHPO Probable 26S protease subunit rpt4 OS=Schizosaccharomyces pombe GN=rpt4 PE=2 SV=2(10);	138.0681
2053	24.3993	2341.2245	3	2341.2198	-1.9925	1.6700	1.0150	0.3500	IKENQEK	2	>sp|O14126|PRS6A_SCHPO 26S protease regulatory subunit 6A OS=Schizosaccharomyces pombe GN=tbp1 PE=2 SV=1(72);	LTHEKSTMLEK	5	>sp|O14126|PRS6A_SCHPO 26S protease regulatory subunit 6A OS=Schizosaccharomyces pombe GN=tbp1 PE=2 SV=1(64);	138.0681
2054	24.4055	2239.0429	4	2239.0525	4.2923	0.5350	0.0050	0.2150	SSKDISSK	3	>sp|P87048|RPN1_SCHPO 26S proteasome regulatory subunit rpn1 OS=Schizosaccharomyces pombe GN=rpn1 PE=1 SV=2(4);	GSNDDEMKIDK	8	>sp|O74762|RPN2_SCHPO 26S proteasome regulatory subunit rpn2 OS=Schizosaccharomyces pombe GN=rpn2 PE=1 SV=1(844);	138.0681
2055	24.4120	2215.1382	4	2215.1380	-0.0934	0.7100	0.1850	0.1700	LKLELK	2	>decoy_reverse_sp|P50524|RPN12_SCHPO Decoy of Reverse of 26S proteasome regulatory subunit rpn12 OS=Schizosaccharomyces pombe GN=rpn12 PE=1 SV=1(244);	MFMTRSEYDR	1	>sp|Q9UT97|PSA5_SCHPO Probable proteasome subunit alpha type-5 OS=Schizosaccharomyces pombe GN=SPAC323.02c PE=1 SV=1(1);	138.0681
2056	24.4182	2228.1410	3	2228.1283	-5.6743	1.2150	0.1000	0.1650	IKENQEK	2	>sp|O14126|PRS6A_SCHPO 26S protease regulatory subunit 6A OS=Schizosaccharomyces pombe GN=tbp1 PE=2 SV=1(72);	ENQEKISNNK	5	>sp|O14126|PRS6A_SCHPO 26S protease regulatory subunit 6A OS=Schizosaccharomyces pombe GN=tbp1 PE=2 SV=1(77);	138.0681
2058	24.4343	2394.1362	4	2394.1414	2.1646	0.8050	0.3100	0.3550	NKMVCK	2	>sp|Q09682|PSA4_SCHPO Probable proteasome subunit alpha type-4 OS=Schizosaccharomyces pombe GN=SPAC13C5.01c PE=2 SV=1(223);	VNQIESQMAMAEK	1	>decoy_reverse_sp|Q9UTM3|RPN5_SCHPO Decoy of Reverse of 26S proteasome regulatory subunit rpn5 OS=Schizosaccharomyces pombe GN=rpn5a PE=1 SV=1(2);	138.0681
2059	24.4408	3032.5351	4	3032.5083	-8.8392	1.1050	0.1000	0.0050	LVKGRQD	3	>sp|Q9Y7T8|PSB3_SCHPO Probable proteasome subunit beta type-3 OS=Schizosaccharomyces pombe GN=SPCC63.12c PE=2 SV=1(200);	MSSKDISSKSPSGNDALNDK	1	>sp|P87048|RPN1_SCHPO 26S proteasome regulatory subunit rpn1 OS=Schizosaccharomyces pombe GN=rpn1 PE=1 SV=2(1);	138.0681
2060	24.4487	2228.1401	4	2228.1283	-5.2855	1.4050	0.0100	0.1550	IKENQEK	2	>sp|O14126|PRS6A_SCHPO 26S protease regulatory subunit 6A OS=Schizosaccharomyces pombe GN=tbp1 PE=2 SV=1(72);	ENQEKISNNK	5	>sp|O14126|PRS6A_SCHPO 26S protease regulatory subunit 6A OS=Schizosaccharomyces pombe GN=tbp1 PE=2 SV=1(77);	138.0681
2061	24.4565	2394.1385	3	2394.1484	4.1396	0.4550	0.0500	0.0900	MGINERK	1	>sp|Q09841|PSB7_SCHPO Probable proteasome subunit beta type-7 OS=Schizosaccharomyces pombe GN=SPAC23D3.07 PE=2 SV=1(2);	YTQSTNNDDPKK	11	>sp|P30655|PSB5_SCHPO Proteasome subunit beta type-5 OS=Schizosaccharomyces pombe GN=pts1 PE=2 SV=3(18);	138.0681
2062	24.4643	2076.1976	3	2076.1830	-7.0393	1.3750	0.9300	0.2500	DIGKVVDK	4	>decoy_reverse_sp|Q09720|PSB2_SCHPO Decoy of Reverse of Probable proteasome subunit beta type-2 OS=Schizosaccharomyces pombe GN=SPAC31A2.04c PE=2 SV=1(9);	KVAQTTYKK	1	>sp|O94579|PSA2_SCHPO Probable proteasome subunit alpha type-2 OS=Schizosaccharomyces pombe GN=SPCC1442.06 PE=2 SV=1(91);	138.0681
2064	24.4805	2373.2088	4	2373.2110	0.9013	1.0750	0.0050	0.1550	KDWNACKK	1	>sp|P50524|RPN12_SCHPO 26S proteasome regulatory subunit rpn12 OS=Schizosaccharomyces pombe GN=rpn12 PE=1 SV=1(16);	GSDAAPQASKKK	10	>decoy_reverse_sp|P36612|PRS4_SCHPO Decoy of Reverse of 26S protease regulatory subunit 4 homolog OS=Schizosaccharomyces pombe GN=mts2 PE=2 SV=1(404);	138.0681
2065	24.4883	2116.0000	4	2115.9863	-6.5078	1.2650	0.9200	0.1200	MMGINERK	1	>sp|Q09841|PSB7_SCHPO Probable proteasome subunit beta type-7 OS=Schizosaccharomyces pombe GN=SPAC23D3.07 PE=2 SV=1(1);	MSRSYDSR	1	>sp|Q09682|PSA4_SCHPO Probable proteasome subunit alpha type-4 OS=Schizosaccharomyces pombe GN=SPAC13C5.01c PE=2 SV=1(1);	138.0681
2066	24.4962	2394.1386	5	2394.1260	-5.2695	0.6000	0.0850	0.2250	QEMKK	4	>decoy_reverse_sp|O94444|RPN10_SCHPO Decoy of Reverse of 26S proteasome regulatory subunit rpn10 OS=Schizosaccharomyces pombe GN=rpn10 PE=1 SV=1(4);	DEPEETDVNKYQK	10	>decoy_reverse_sp|O42931|PRS7_SCHPO Decoy of Reverse of 26S protease regulatory subunit 7 homolog OS=Schizosaccharomyces pombe GN=rpt1 PE=1 SV=2(427);	138.0681
2067	24.5032	2116.0028	3	2116.0007	-1.0292	0.4650	0.0600	0.0000	RLAEGESEEVKAYMDPHR	-1	>decoy_reverse_sp|O42897|RPN3_SCHPO Decoy of Reverse of Probable 26S proteasome regulatory subunit rpn3 OS=Schizosaccharomyces pombe GN=rpn3 PE=2 SV=2	-	-1	-	0
2068	24.5112	1536.8231	3	1536.8109	-7.9702	0.3500	0.3500	0.1300	MTDK	1	>sp|O94579|PSA2_SCHPO Probable proteasome subunit alpha type-2 OS=Schizosaccharomyces pombe GN=SPCC1442.06 PE=2 SV=1(1);	IEEIFKK	6	>sp|P06732|KCRM_HUMAN Creatine kinase M-type OS=Homo sapiens GN=CKM PE=1 SV=2(265);	138.0681
2070	24.5273	0	0	0	0	0	0	0	-	-	-	-	-	-	0
2071	24.5353	2373.2154	3	2373.2287	5.6176	0.8300	0.1000	0.3750	IKENQEK	2	>sp|O14126|PRS6A_SCHPO 26S protease regulatory subunit 6A OS=Schizosaccharomyces pombe GN=tbp1 PE=2 SV=1(72);	HKTDLNHENLK	2	>sp|P06732|KCRM_HUMAN Creatine kinase M-type OS=Homo sapiens GN=CKM PE=1 SV=2(107);	138.0681
2072	24.5432	1865.9296	3	1865.9444	7.9054	0.5600	0.1750	0.1750	KMQE	1	>sp|O94444|RPN10_SCHPO 26S proteasome regulatory subunit rpn10 OS=Schizosaccharomyces pombe GN=rpn10 PE=1 SV=1(240);	GYQTIELDKK	9	>decoy_reverse_sp|O74445|PRS10_SCHPO Decoy of Reverse of Probable 26S protease subunit rpt4 OS=Schizosaccharomyces pombe GN=rpt4 PE=2 SV=2(11);	138.0681
2073	24.5508	2472.1103	3	2472.1122	0.7681	0.3250	0.1300	0.0100	FMTR	1	>sp|Q9UT97|PSA5_SCHPO Probable proteasome subunit alpha type-5 OS=Schizosaccharomyces pombe GN=SPAC323.02c PE=1 SV=1(2);	SSSDMAYTSMFKGNQK	1	>decoy_reverse_sp|O42931|PRS7_SCHPO Decoy of Reverse of 26S protease regulatory subunit 7 homolog OS=Schizosaccharomyces pombe GN=rpt1 PE=1 SV=2(2);	138.0681
2075	24.5673	3020.4602	4	3020.4533	-2.2857	2.7550	0.0100	1.3500	KGTKTSETNDR	4	>sp|P87048|RPN1_SCHPO 26S proteasome regulatory subunit rpn1 OS=Schizosaccharomyces pombe GN=rpn1 PE=1 SV=2(24);	DISSKSPSGNDALNDK	5	>sp|P87048|RPN1_SCHPO 26S proteasome regulatory subunit rpn1 OS=Schizosaccharomyces pombe GN=rpn1 PE=1 SV=2(9);	138.0681
2076	24.5752	3020.4581	5	3020.4533	-1.5914	1.6300	0.4400	0.0350	GTKTSETNDR	3	>sp|P87048|RPN1_SCHPO 26S proteasome regulatory subunit rpn1 OS=Schizosaccharomyces pombe GN=rpn1 PE=1 SV=2(24);	DISSKSPSGNDALNDKK	5	>sp|P87048|RPN1_SCHPO 26S proteasome regulatory subunit rpn1 OS=Schizosaccharomyces pombe GN=rpn1 PE=1 SV=2(9);	138.0681
2077	24.5832	0	0	0	0	0	0	0	-	-	-	-	-	-	0
2078	24.5910	2093.9453	3	2093.9550	4.5957	0.7350	0.7350	0.1450	KWR	1	>decoy_reverse_sp|Q9UUB6|UBLH2_SCHPO Decoy of Reverse of Ubiquitin carboxyl-terminal hydrolase 2 OS=Schizosaccharomyces pombe GN=uch2 PE=1 SV=1(49);	NSSSDMAYTSMFK	1	>decoy_reverse_sp|O42931|PRS7_SCHPO Decoy of Reverse of 26S protease regulatory subunit 7 homolog OS=Schizosaccharomyces pombe GN=rpt1 PE=1 SV=2(1);	138.0681
2079	24.5988	0	0	0	0	0	0	0	-	-	-	-	-	-	0
2081	24.6153	1935.0075	4	1935.0207	6.7867	0.2450	0.0050	0.1100	RMKK	3	>sp|O94444|RPN10_SCHPO 26S proteasome regulatory subunit rpn10 OS=Schizosaccharomyces pombe GN=rpn10 PE=1 SV=1(133);	KGTKTSETNDR	1	>sp|P87048|RPN1_SCHPO 26S proteasome regulatory subunit rpn1 OS=Schizosaccharomyces pombe GN=rpn1 PE=1 SV=2(21);	138.0681
2082	24.6210	2685.2740	3	2685.2997	9.5647	0.3800	0.0300	0.1400	LLVKDR	4	>sp|Q9UUB6|UBLH2_SCHPO Ubiquitin carboxyl-terminal hydrolase 2 OS=Schizosaccharomyces pombe GN=uch2 PE=1 SV=1(275);	MSIMEYNGGSCVAMAGK	1	>sp|Q9Y7T8|PSB3_SCHPO Probable proteasome subunit beta type-3 OS=Schizosaccharomyces pombe GN=SPCC63.12c PE=2 SV=1(1);	138.0681
2083	24.6290	2580.2491	3	2580.2464	-1.0627	0.9200	0.1850	0.0550	MSER	1	>sp|O74445|PRS10_SCHPO Probable 26S protease subunit rpt4 OS=Schizosaccharomyces pombe GN=rpt4 PE=2 SV=2(1);	QIAIVVNQNWYCANTK	1	>decoy_reverse_sp|P00761|TRYP_PIG Decoy of Reverse of Trypsin OS=Sus scrofa PE=1 SV=1(1);	138.0681
2084	24.6368	0	0	0	0	0	0	0	-	-	-	-	-	-	0
2085	24.6450	2299.2568	4	2299.2535	-1.4378	1.2600	0.3300	0.5400	AQEEVKR	6	>sp|O74894|PRS6B_SCHPO 26S protease regulatory subunit 6B homolog OS=Schizosaccharomyces pombe GN=rpt3 PE=2 SV=1(49);	IQYVGKQDPKK	6	>sp|P41878|RPN11_SCHPO 26S proteasome regulatory subunit rpn11 OS=Schizosaccharomyces pombe GN=rpn11 PE=1 SV=2(276);	138.0681
2087	24.6615	1586.7888	3	1586.7787	-6.3707	0.5900	0.1600	0.2150	KEEPK	1	>sp|O74762|RPN2_SCHPO 26S proteasome regulatory subunit rpn2 OS=Schizosaccharomyces pombe GN=rpn2 PE=1 SV=1(876);	DATDDKR	6	>decoy_reverse_sp|Q9USQ9|PSB4_SCHPO Decoy of Reverse of Probable proteasome subunit beta type-4 OS=Schizosaccharomyces pombe GN=SPBC577.10 PE=2 SV=1(74);	138.0681
2088	24.6680	2134.9944	4	2134.9954	0.4822	0.3500	0.0300	0.0200	MTDK	1	>sp|O94579|PSA2_SCHPO Probable proteasome subunit alpha type-2 OS=Schizosaccharomyces pombe GN=SPCC1442.06 PE=2 SV=1(1);	KDYTMAQPEFFK	1	>decoy_reverse_sp|O74894|PRS6B_SCHPO Decoy of Reverse of 26S protease regulatory subunit 6B homolog OS=Schizosaccharomyces pombe GN=rpt3 PE=2 SV=1(1);	138.0681
2089	24.6757	0	0	0	0	0	0	0	-	-	-	-	-	-	0
2090	24.6828	2240.0240	3	2240.0187	-2.3399	0.9150	0.0650	0.2400	QEMKK	1	>decoy_reverse_sp|O94444|RPN10_SCHPO Decoy of Reverse of 26S proteasome regulatory subunit rpn10 OS=Schizosaccharomyces pombe GN=rpn10 PE=1 SV=1(1);	SSEETEDKKMQE	8	>sp|O94444|RPN10_SCHPO 26S proteasome regulatory subunit rpn10 OS=Schizosaccharomyces pombe GN=rpn10 PE=1 SV=1(239);	138.0681
2091	24.6907	2134.9969	3	2135.0164	9.1371	0.7050	0.4150	0.1700	SQAR	1	>sp|O94517|PSA6_SCHPO Probable proteasome subunit alpha type-6 OS=Schizosaccharomyces pombe GN=SPBC646.16 PE=2 SV=1(2);	IDKEDMGSNDKASK	3	>decoy_reverse_sp|O74762|RPN2_SCHPO Decoy of Reverse of 26S proteasome regulatory subunit rpn2 OS=Schizosaccharomyces pombe GN=rpn2 PE=1 SV=1(122);	138.0681
2093	24.7075	0	0	0	0	0	0	0	-	-	-	-	-	-	0
2094	24.7142	2239.0429	4	2239.0525	4.2912	0.9350	0.0100	0.2750	ATKQSK	3	>sp|Q09841|PSB7_SCHPO Probable proteasome subunit beta type-7 OS=Schizosaccharomyces pombe GN=SPAC23D3.07 PE=2 SV=1(233);	SSEETEDKKMQE	8	>sp|O94444|RPN10_SCHPO 26S proteasome regulatory subunit rpn10 OS=Schizosaccharomyces pombe GN=rpn10 PE=1 SV=1(239);	138.0681
2095	24.7220	2513.1759	3	2513.1768	0.3470	0.4650	0.1550	0.1450	SSEETEDKK	8	>sp|O94444|RPN10_SCHPO 26S proteasome regulatory subunit rpn10 OS=Schizosaccharomyces pombe GN=rpn10 PE=1 SV=1(239);	KSSEQANLYER	1	>decoy_reverse_sp|O14250|PSA1_SCHPO Decoy of Reverse of Probable proteasome subunit alpha type-1 OS=Schizosaccharomyces pombe GN=SPAC6G10.04c PE=2 SV=1(212);	138.0681
2096	24.7298	2229.1910	3	2229.2116	9.2681	0.7450	0.2200	0.1200	LGVKRFK	4	>decoy_reverse_sp|O14126|PRS6A_SCHPO Decoy of Reverse of 26S protease regulatory subunit 6A OS=Schizosaccharomyces pombe GN=tbp1 PE=2 SV=1(226);	KSGNLPDADNSK	1	>decoy_reverse_sp|P87048|RPN1_SCHPO Decoy of Reverse of 26S proteasome regulatory subunit rpn1 OS=Schizosaccharomyces pombe GN=rpn1 PE=1 SV=2(872);	138.0681
2097	24.7378	1586.7904	4	1586.7834	-4.4146	0.5450	0.3400	0.0000	QRM[15.99]SEEQPLQVAR	-1	>sp|O42931|PRS7_SCHPO 26S protease regulatory subunit 7 homolog OS=Schizosaccharomyces pombe GN=rpt1 PE=1 SV=2	-	-1	-	0
2099	24.7543	2229.1895	4	2229.1964	3.1009	0.7500	0.0400	0.0300	DKPK	2	>sp|P36612|PRS4_SCHPO 26S protease regulatory subunit 4 homolog OS=Schizosaccharomyces pombe GN=mts2 PE=2 SV=1(28);	SPTGQITSTSARSGKK	15	>decoy_reverse_sp|Q10329|PSA7_SCHPO Decoy of Reverse of Probable proteasome subunit alpha type-7 OS=Schizosaccharomyces pombe GN=SPBC106.16 PE=2 SV=1(16);	138.0681
2100	24.7607	2531.1876	3	2531.1779	-3.8610	0.7050	0.2000	0.1000	MTEVLK	1	>sp|P41836|PRS8_SCHPO 26S protease regulatory subunit 8 homolog OS=Schizosaccharomyces pombe GN=let1 PE=2 SV=1(1);	SIMEYNGGSCVAMAGK	1	>sp|Q9Y7T8|PSB3_SCHPO Probable proteasome subunit beta type-3 OS=Schizosaccharomyces pombe GN=SPCC63.12c PE=2 SV=1(2);	138.0681
2101	24.7687	2018.1174	4	2018.1299	6.1497	0.9800	0.0350	0.2650	GEIKK	4	>decoy_reverse_sp|O43063|PSB6_SCHPO Decoy of Reverse of Probable proteasome subunit beta type-6 OS=Schizosaccharomyces pombe GN=SPBC4C3.10c PE=2 SV=1(209);	KLEGTIDYQKL	1	>sp|O74445|PRS10_SCHPO Probable 26S protease subunit rpt4 OS=Schizosaccharomyces pombe GN=rpt4 PE=2 SV=2(378);	138.0681
2102	24.7765	1707.8971	3	1707.8977	0.3450	0.8550	0.4850	0.0000	MKLSLFSNKENELR	-1	>decoy_reverse_sp|O59770|PSA3_SCHPO Decoy of Reverse of Probable proteasome subunit alpha type-3 OS=Schizosaccharomyces pombe GN=SPCC1795.04c PE=1 SV=1	-	-1	-	0
2103	24.7842	2593.1267	4	2593.1165	-3.9425	0.0750	0.0750	0.0000	FPTDDDDK	1	>sp|P00761|TRYP_PIG Trypsin OS=Sus scrofa PE=1 SV=1(1);	DCTAYNIYDKNK	10	>decoy_reverse_sp|Q10335|RPN7_SCHPO Decoy of Reverse of Probable 26S proteasome regulatory subunit rpn7 OS=Schizosaccharomyces pombe GN=rpn7 PE=2 SV=1(292);	138.0681
2105	24.8005	2018.1174	3	2018.0982	-9.5273	0.7800	0.0400	0.1850	KGEK	1	>decoy_reverse_sp|Q9UTM3|RPN5_SCHPO Decoy of Reverse of 26S proteasome regulatory subunit rpn5 OS=Schizosaccharomyces pombe GN=rpn5a PE=1 SV=1(113);	SAKAKNPMFALSR	5	>decoy_reverse_sp|Q9P7S2|RPN6_SCHPO Decoy of Reverse of Probable 26S proteasome regulatory subunit rpn6 OS=Schizosaccharomyces pombe GN=rpn6 PE=2 SV=1(342);	138.0681
2106	24.8073	2088.2719	4	2088.2530	-9.0286	0.3550	0.0200	0.1600	LKLELKK	6	>decoy_reverse_sp|P50524|RPN12_SCHPO Decoy of Reverse of 26S proteasome regulatory subunit rpn12 OS=Schizosaccharomyces pombe GN=rpn12 PE=1 SV=1(248);	HRENKIQR	5	>sp|O94444|RPN10_SCHPO 26S proteasome regulatory subunit rpn10 OS=Schizosaccharomyces pombe GN=rpn10 PE=1 SV=1(104);	138.0681
2107	24.8152	2088.2713	3	2088.2530	-8.7512	0.4050	0.0600	0.1300	LKLELKK	6	>decoy_reverse_sp|P50524|RPN12_SCHPO Decoy of Reverse of 26S proteasome regulatory subunit rpn12 OS=Schizosaccharomyces pombe GN=rpn12 PE=1 SV=1(248);	HRENKIQR	5	>sp|O94444|RPN10_SCHPO 26S proteasome regulatory subunit rpn10 OS=Schizosaccharomyces pombe GN=rpn10 PE=1 SV=1(104);	138.0681
2108	24.8232	2216.1206	4	2216.1357	6.8273	0.7650	0.0000	0.2100	TIDNAETMK	1	>decoy_reverse_sp|P87048|RPN1_SCHPO Decoy of Reverse of 26S proteasome regulatory subunit rpn1 OS=Schizosaccharomyces pombe GN=rpn1 PE=1 SV=2(2);	EIINRDIGK	1	>decoy_reverse_sp|Q09720|PSB2_SCHPO Decoy of Reverse of Probable proteasome subunit beta type-2 OS=Schizosaccharomyces pombe GN=SPAC31A2.04c PE=2 SV=1(1);	138.0681
2109	24.8310	3073.3733	4	3073.3976	7.9078	0.8900	0.7650	0.4100	PTDDDDK	1	>sp|P00761|TRYP_PIG Trypsin OS=Sus scrofa PE=1 SV=1(2);	YTGLLRVSAMMSCACQKR	17	>decoy_reverse_sp|Q9UQY2|PSB1_SCHPO Decoy of Reverse of Probable proteasome subunit beta type-1 OS=Schizosaccharomyces pombe GN=pam1 PE=2 SV=1(140);	138.0681
2111	24.8473	2601.2280	3	2601.2339	2.2686	3.8250	2.8600	0.0000	AM[15.99]EQQDIKPTVQNGEVSANAEQKA	-1	>sp|O74440|RPN8_SCHPO 26S proteasome regulatory subunit rpn8 OS=Schizosaccharomyces pombe GN=rpn8 PE=2 SV=1	-	-1	-	0
2112	24.8552	2018.1169	5	2018.1155	-0.7333	1.2050	0.1350	0.0900	AKSAK	2	>sp|Q9P7S2|RPN6_SCHPO Probable 26S proteasome regulatory subunit rpn6 OS=Schizosaccharomyces pombe GN=rpn6 PE=2 SV=1(82);	LMVEMEKKLEK	7	>sp|P06732|KCRM_HUMAN Creatine kinase M-type OS=Homo sapiens GN=CKM PE=1 SV=2(365);	138.0681
2113	24.8612	2071.0289	4	2071.0109	-8.6999	0.3750	0.0300	0.1000	EKASFAR	2	>sp|P50524|RPN12_SCHPO 26S proteasome regulatory subunit rpn12 OS=Schizosaccharomyces pombe GN=rpn12 PE=1 SV=1(46);	IEDTDKYDK	6	>decoy_reverse_sp|O74445|PRS10_SCHPO Decoy of Reverse of Probable 26S protease subunit rpt4 OS=Schizosaccharomyces pombe GN=rpt4 PE=2 SV=2(348);	138.0681
2114	24.8672	2071.0307	3	2071.0486	8.6542	0.7000	0.2900	0.2650	YKLHSEK	2	>decoy_reverse_sp|P87048|RPN1_SCHPO Decoy of Reverse of 26S proteasome regulatory subunit rpn1 OS=Schizosaccharomyces pombe GN=rpn1 PE=1 SV=2(748);	TPDKGYGHR	4	>decoy_reverse_sp|P06732|KCRM_HUMAN Decoy of Reverse of Creatine kinase M-type OS=Homo sapiens GN=CKM PE=1 SV=2(281);	138.0681
2115	24.8750	1310.7634	3	1310.7571	-4.8211	0.4800	0.0050	0.0800	WKR	2	>sp|Q9UUB6|UBLH2_SCHPO Ubiquitin carboxyl-terminal hydrolase 2 OS=Schizosaccharomyces pombe GN=uch2 PE=1 SV=1(252);	ERKPR	3	>sp|Q9UQY2|PSB1_SCHPO Probable proteasome subunit beta type-1 OS=Schizosaccharomyces pombe GN=pam1 PE=2 SV=1(173);	138.0681
2117	24.8900	2050.1020	4	2050.0954	-3.2421	0.9350	0.0800	0.2100	KDQKK	1	>decoy_reverse_sp|P36612|PRS4_SCHPO Decoy of Reverse of 26S protease regulatory subunit 4 homolog OS=Schizosaccharomyces pombe GN=mts2 PE=2 SV=1(424);>sp|P36612|PRS4_SCHPO 26S protease regulatory subunit 4 homolog OS=Schizosaccharomyces pombe GN=mts2 PE=2 SV=1(22);	FNLMVICKDK	8	>sp|Q9UUB6|UBLH2_SCHPO Ubiquitin carboxyl-terminal hydrolase 2 OS=Schizosaccharomyces pombe GN=uch2 PE=1 SV=1(220);	138.0681
2118	24.8958	2050.1040	3	2050.1028	-0.6048	0.6700	0.0450	0.1150	IKTLSMEK	2	>decoy_reverse_sp|O14126|PRS6A_SCHPO Decoy of Reverse of 26S protease regulatory subunit 6A OS=Schizosaccharomyces pombe GN=tbp1 PE=2 SV=1(369);	IWKVMCK	3	>decoy_reverse_sp|Q09682|PSA4_SCHPO Decoy of Reverse of Probable proteasome subunit alpha type-4 OS=Schizosaccharomyces pombe GN=SPAC13C5.01c PE=2 SV=1(22);	138.0681
2119	24.9033	1905.0335	3	1905.0319	-0.8443	0.8350	0.1200	0.0250	DRGK	1	>decoy_reverse_sp|Q9Y7T8|PSB3_SCHPO Decoy of Reverse of Probable proteasome subunit beta type-3 OS=Schizosaccharomyces pombe GN=SPCC63.12c PE=2 SV=1(2);	KSGFEKIDLTR	1	>decoy_reverse_sp|Q9P7S2|RPN6_SCHPO Decoy of Reverse of Probable 26S proteasome regulatory subunit rpn6 OS=Schizosaccharomyces pombe GN=rpn6 PE=2 SV=1(324);	138.0681
2120	24.9110	1905.0328	4	1905.0319	-0.5003	1.2650	0.1400	0.2600	AAKASR	3	>decoy_reverse_sp|Q10329|PSA7_SCHPO Decoy of Reverse of Probable proteasome subunit alpha type-7 OS=Schizosaccharomyces pombe GN=SPBC106.16 PE=2 SV=1(92);	SGFEKIDLTR	5	>decoy_reverse_sp|Q9P7S2|RPN6_SCHPO Decoy of Reverse of Probable 26S proteasome regulatory subunit rpn6 OS=Schizosaccharomyces pombe GN=rpn6 PE=2 SV=1(329);	138.0681
2121	24.9177	1803.9843	3	1803.9730	-6.2614	0.8700	0.0100	0.2800	DKKDQK	3	>decoy_reverse_sp|P36612|PRS4_SCHPO Decoy of Reverse of 26S protease regulatory subunit 4 homolog OS=Schizosaccharomyces pombe GN=mts2 PE=2 SV=1(424);	YVTGPKNK	6	>decoy_reverse_sp|P00761|TRYP_PIG Decoy of Reverse of Trypsin OS=Sus scrofa PE=1 SV=1(22);	138.0681
2123	24.9332	2031.2497	3	2031.2356	-6.9477	0.9650	0.5350	0.3900	FKLNVYK	2	>decoy_reverse_sp|Q9Y7T8|PSB3_SCHPO Decoy of Reverse of Probable proteasome subunit beta type-3 OS=Schizosaccharomyces pombe GN=SPCC63.12c PE=2 SV=1(130);	NLIRLAKR	7	>sp|O94444|RPN10_SCHPO 26S proteasome regulatory subunit rpn10 OS=Schizosaccharomyces pombe GN=rpn10 PE=1 SV=1(130);	138.0681
2124	24.9390	0	0	0	0	0	0	0	-	-	-	-	-	-	0
2125	24.9448	2040.0962	3	2040.1003	2.0208	0.7200	0.0250	0.2500	GYSKPNER	4	>sp|Q09841|PSB7_SCHPO Probable proteasome subunit beta type-7 OS=Schizosaccharomyces pombe GN=SPAC23D3.07 PE=2 SV=1(226);	VSKILEHK	3	>decoy_reverse_sp|O74445|PRS10_SCHPO Decoy of Reverse of Probable 26S protease subunit rpt4 OS=Schizosaccharomyces pombe GN=rpt4 PE=2 SV=2(71);	138.0681
2126	24.9527	1803.9834	4	1803.9956	6.7621	1.3650	0.3650	0.4250	FMTR	1	>sp|Q9UT97|PSA5_SCHPO Probable proteasome subunit alpha type-5 OS=Schizosaccharomyces pombe GN=SPAC323.02c PE=1 SV=1(2);	FVKLGIDPPK	3	>sp|O42931|PRS7_SCHPO 26S protease regulatory subunit 7 homolog OS=Schizosaccharomyces pombe GN=rpt1 PE=1 SV=2(207);	138.0681
2127	24.9600	1728.9885	3	1728.9985	5.7790	0.6750	0.1100	0.0400	DQKK	3	>decoy_reverse_sp|P36612|PRS4_SCHPO Decoy of Reverse of 26S protease regulatory subunit 4 homolog OS=Schizosaccharomyces pombe GN=mts2 PE=2 SV=1(427);>sp|P36612|PRS4_SCHPO 26S protease regulatory subunit 4 homolog OS=Schizosaccharomyces pombe GN=mts2 PE=2 SV=1(25);	TKSVALGGITK	2	>decoy_reverse_sp|Q9UT97|PSA5_SCHPO Decoy of Reverse of Probable proteasome subunit alpha type-5 OS=Schizosaccharomyces pombe GN=SPAC323.02c PE=1 SV=1(207);	138.0681
2129	24.9755	2031.2486	4	2031.2343	-7.0473	0.7350	0.1650	0.3400	KTELFK	1	>decoy_reverse_sp|O94579|PSA2_SCHPO Decoy of Reverse of Probable proteasome subunit alpha type-2 OS=Schizosaccharomyces pombe GN=SPCC1442.06 PE=2 SV=1(70);	NKLLKVTVSK	2	>decoy_reverse_sp|O59770|PSA3_SCHPO Decoy of Reverse of Probable proteasome subunit alpha type-3 OS=Schizosaccharomyces pombe GN=SPCC1795.04c PE=1 SV=1(195);	138.0681
2130	24.9803	2006.0416	4	2006.0393	-1.1343	2.3250	0.4800	0.4900	KYDK	1	>sp|O74445|PRS10_SCHPO Probable 26S protease subunit rpt4 OS=Schizosaccharomyces pombe GN=rpt4 PE=2 SV=2(38);	LTHEKSTMLEK	5	>sp|O14126|PRS6A_SCHPO 26S protease regulatory subunit 6A OS=Schizosaccharomyces pombe GN=tbp1 PE=2 SV=1(64);	138.0681
2131	24.9857	2217.1158	4	2217.1310	6.8333	0.7850	0.0250	0.1900	IDKK	3	>sp|O74762|RPN2_SCHPO 26S proteasome regulatory subunit rpn2 OS=Schizosaccharomyces pombe GN=rpn2 PE=1 SV=1(847);	SQEEAIENIKCTR	10	>decoy_reverse_sp|O42931|PRS7_SCHPO Decoy of Reverse of 26S protease regulatory subunit 7 homolog OS=Schizosaccharomyces pombe GN=rpt1 PE=1 SV=2(337);	138.0681
2132	24.9927	2006.0431	3	2006.0393	-1.8756	1.6600	0.2900	0.3900	KYDK	1	>sp|O74445|PRS10_SCHPO Probable 26S protease subunit rpt4 OS=Schizosaccharomyces pombe GN=rpt4 PE=2 SV=2(38);	LTHEKSTMLEK	5	>sp|O14126|PRS6A_SCHPO 26S protease regulatory subunit 6A OS=Schizosaccharomyces pombe GN=tbp1 PE=2 SV=1(64);	138.0681
2133	25.0000	1397.7957	3	1397.7878	-5.6880	0.2650	0.0100	-0.0500	QDPKK	4	>sp|P41878|RPN11_SCHPO 26S proteasome regulatory subunit rpn11 OS=Schizosaccharomyces pombe GN=rpn11 PE=1 SV=2(280);	KDQKK	1	>decoy_reverse_sp|P36612|PRS4_SCHPO Decoy of Reverse of 26S protease regulatory subunit 4 homolog OS=Schizosaccharomyces pombe GN=mts2 PE=2 SV=1(424);>sp|P36612|PRS4_SCHPO 26S protease regulatory subunit 4 homolog OS=Schizosaccharomyces pombe GN=mts2 PE=2 SV=1(22);	138.0681
2135	25.0152	2217.1164	3	2217.1058	-4.7652	0.8100	0.0150	-0.0050	NCKK	3	>sp|Q09841|PSB7_SCHPO Probable proteasome subunit beta type-7 OS=Schizosaccharomyces pombe GN=SPAC23D3.07 PE=2 SV=1(67);	GTKKSGNLPDADNSK	3	>decoy_reverse_sp|P87048|RPN1_SCHPO Decoy of Reverse of 26S proteasome regulatory subunit rpn1 OS=Schizosaccharomyces pombe GN=rpn1 PE=1 SV=2(871);	138.0681
2136	25.0220	1883.8585	4	1883.8559	-1.3774	2.2000	1.9600	0.0000	HFDHMMHYGEPSIRK	-1	>sp|P87048|RPN1_SCHPO 26S proteasome regulatory subunit rpn1 OS=Schizosaccharomyces pombe GN=rpn1 PE=1 SV=2	-	-1	-	0
2137	25.0295	1940.8797	4	1940.8978	9.2917	0.2150	0.0550	0.0900	MSSK	1	>sp|Q9P7S2|RPN6_SCHPO Probable 26S proteasome regulatory subunit rpn6 OS=Schizosaccharomyces pombe GN=rpn6 PE=2 SV=1(1);>sp|P87048|RPN1_SCHPO 26S proteasome regulatory subunit rpn1 OS=Schizosaccharomyces pombe GN=rpn1 PE=1 SV=2(1);	DYEQFGYFKR	9	>decoy_reverse_sp|Q09841|PSB7_SCHPO Decoy of Reverse of Probable proteasome subunit beta type-7 OS=Schizosaccharomyces pombe GN=SPAC23D3.07 PE=2 SV=1(260);	138.0681
2138	25.0373	2084.1629	3	2084.1728	4.7551	1.4000	0.1600	0.5450	AASLLK	1	>decoy_reverse_sp|Q9P7S2|RPN6_SCHPO Decoy of Reverse of Probable 26S proteasome regulatory subunit rpn6 OS=Schizosaccharomyces pombe GN=rpn6 PE=2 SV=1(1);	DEKSGVKLENVK	3	>decoy_reverse_sp|Q9P7S2|RPN6_SCHPO Decoy of Reverse of Probable 26S proteasome regulatory subunit rpn6 OS=Schizosaccharomyces pombe GN=rpn6 PE=2 SV=1(386);	138.0681
2139	25.0453	2006.0424	5	2006.0393	-1.5163	1.7550	0.0550	0.0350	KYDK	1	>sp|O74445|PRS10_SCHPO Probable 26S protease subunit rpt4 OS=Schizosaccharomyces pombe GN=rpt4 PE=2 SV=2(38);	LTHEKSTMLEK	5	>sp|O14126|PRS6A_SCHPO 26S protease regulatory subunit 6A OS=Schizosaccharomyces pombe GN=tbp1 PE=2 SV=1(64);	138.0681
2141	25.0592	1883.8595	3	1883.8559	-1.9342	2.8200	2.3750	0.0000	HFDHMMHYGEPSIRK	-1	>sp|P87048|RPN1_SCHPO 26S proteasome regulatory subunit rpn1 OS=Schizosaccharomyces pombe GN=rpn1 PE=1 SV=2	-	-1	-	0
2142	25.0648	1883.8587	5	1883.8559	-1.5128	2.0450	1.9200	0.0000	HFDHMMHYGEPSIRK	-1	>sp|P87048|RPN1_SCHPO 26S proteasome regulatory subunit rpn1 OS=Schizosaccharomyces pombe GN=rpn1 PE=1 SV=2	-	-1	-	0
2143	25.0712	0	0	0	0	0	0	0	-	-	-	-	-	-	0
2144	25.0777	2058.9554	3	2058.9390	-7.9869	0.5450	0.5450	0.0000	GAPIEHDVGIMIDFECEK	-1	>decoy_reverse_sp|O74445|PRS10_SCHPO Decoy of Reverse of Probable 26S protease subunit rpt4 OS=Schizosaccharomyces pombe GN=rpt4 PE=2 SV=2	-	-1	-	0
2145	25.0845	1612.8261	3	1612.8242	-1.1473	2.0450	1.7900	0.0000	RLTSPLMESHSVEK	-1	>sp|Q9UT97|PSA5_SCHPO Probable proteasome subunit alpha type-5 OS=Schizosaccharomyces pombe GN=SPAC323.02c PE=1 SV=1	-	-1	-	0
2147	25.0988	2057.9548	4	2057.9509	-1.8585	0.3350	0.3350	0.0400	SDISKSSM	5	>decoy_reverse_sp|P87048|RPN1_SCHPO Decoy of Reverse of 26S proteasome regulatory subunit rpn1 OS=Schizosaccharomyces pombe GN=rpn1 PE=1 SV=2(888);	MSQARGFDR	1	>sp|O94517|PSA6_SCHPO Probable proteasome subunit alpha type-6 OS=Schizosaccharomyces pombe GN=SPBC646.16 PE=2 SV=1(1);	138.0681
2148	25.1045	1899.8492	4	1899.8508	0.7944	1.6950	1.6950	0.0000	HFDHMM[15.99]HYGEPSIRK	-1	>sp|P87048|RPN1_SCHPO 26S proteasome regulatory subunit rpn1 OS=Schizosaccharomyces pombe GN=rpn1 PE=1 SV=2	-	-1	-	0
2149	25.1100	1892.9580	3	1892.9479	-5.3449	0.7200	0.0100	0.1000	QKSLEK	2	>sp|O42897|RPN3_SCHPO Probable 26S proteasome regulatory subunit rpn3 OS=Schizosaccharomyces pombe GN=rpn3 PE=2 SV=2(314);	FDSEKAGDR	5	>sp|O14126|PRS6A_SCHPO 26S protease regulatory subunit 6A OS=Schizosaccharomyces pombe GN=tbp1 PE=2 SV=1(299);	138.0681
2150	25.1175	0	0	0	0	0	0	0	-	-	-	-	-	-	0
2151	25.1255	0	0	0	0	0	0	0	-	-	-	-	-	-	0
2153	25.1403	2038.0314	3	2038.0251	-3.0684	0.6100	0.0200	0.2450	DSEALKTR	6	>decoy_reverse_sp|O74762|RPN2_SCHPO Decoy of Reverse of 26S proteasome regulatory subunit rpn2 OS=Schizosaccharomyces pombe GN=rpn2 PE=1 SV=1(629);	MSSKDISSK	4	>sp|P87048|RPN1_SCHPO 26S proteasome regulatory subunit rpn1 OS=Schizosaccharomyces pombe GN=rpn1 PE=1 SV=2(4);	138.0681
2154	25.1465	0	0	0	0	0	0	0	-	-	-	-	-	-	0
2155	25.1527	0	0	0	0	0	0	0	-	-	-	-	-	-	0
2156	25.1593	1988.0340	4	1988.0321	-0.9601	1.0250	0.0200	-0.0150	EMKK	1	>decoy_reverse_sp|O94444|RPN10_SCHPO Decoy of Reverse of 26S proteasome regulatory subunit rpn10 OS=Schizosaccharomyces pombe GN=rpn10 PE=1 SV=1(2);	LTHEKSTMLEK	5	>sp|O14126|PRS6A_SCHPO 26S protease regulatory subunit 6A OS=Schizosaccharomyces pombe GN=tbp1 PE=2 SV=1(64);	138.0681
2157	25.1668	0	0	0	0	0	0	0	-	-	-	-	-	-	0
2159	25.1815	2019.1727	4	2019.1727	0.0312	0.8200	0.2200	0.0200	KVAQTTYK	1	>sp|O94579|PSA2_SCHPO Probable proteasome subunit alpha type-2 OS=Schizosaccharomyces pombe GN=SPCC1442.06 PE=2 SV=1(91);	VLVDKSRK	5	>sp|O94579|PSA2_SCHPO Probable proteasome subunit alpha type-2 OS=Schizosaccharomyces pombe GN=SPCC1442.06 PE=2 SV=1(88);	138.0681
2160	25.1863	2019.1748	3	2019.1727	-1.0117	0.8100	0.1150	0.2700	VLVDKSR	5	>sp|O94579|PSA2_SCHPO Probable proteasome subunit alpha type-2 OS=Schizosaccharomyces pombe GN=SPCC1442.06 PE=2 SV=1(88);	KVAQTTYKK	1	>sp|O94579|PSA2_SCHPO Probable proteasome subunit alpha type-2 OS=Schizosaccharomyces pombe GN=SPCC1442.06 PE=2 SV=1(91);	138.0681
2161	25.1918	2038.0290	4	2038.0404	5.5973	1.1300	0.7050	0.0600	MGINER	1	>sp|Q09841|PSB7_SCHPO Probable proteasome subunit beta type-7 OS=Schizosaccharomyces pombe GN=SPAC23D3.07 PE=2 SV=1(2);	SSTAAKTFLEK	6	>sp|O94579|PSA2_SCHPO Probable proteasome subunit alpha type-2 OS=Schizosaccharomyces pombe GN=SPCC1442.06 PE=2 SV=1(171);	138.0681
2162	25.1977	1915.8482	4	1915.8534	2.6874	0.3000	0.1500	-0.0200	PTDDDDK	1	>sp|P00761|TRYP_PIG Trypsin OS=Sus scrofa PE=1 SV=1(2);	NEEEPTKK	7	>decoy_reverse_sp|O74762|RPN2_SCHPO Decoy of Reverse of 26S proteasome regulatory subunit rpn2 OS=Schizosaccharomyces pombe GN=rpn2 PE=1 SV=1(90);	138.0681
2163	25.2040	1899.8523	3	1899.8508	-0.8172	2.3500	2.3500	0.0000	HFDHM[15.99]MHYGEPSIRK	-1	>sp|P87048|RPN1_SCHPO 26S proteasome regulatory subunit rpn1 OS=Schizosaccharomyces pombe GN=rpn1 PE=1 SV=2	-	-1	-	0
2165	25.2197	0	0	0	0	0	0	0	-	-	-	-	-	-	0
2166	25.2273	0	0	0	0	0	0	0	-	-	-	-	-	-	0
2167	25.2353	1899.8537	5	1899.8508	-1.5470	2.2750	2.2750	0.0000	HFDHMM[15.99]HYGEPSIRK	-1	>sp|P87048|RPN1_SCHPO 26S proteasome regulatory subunit rpn1 OS=Schizosaccharomyces pombe GN=rpn1 PE=1 SV=2	-	-1	-	0
2168	25.2432	1628.8191	3	1628.8191	-0.0177	1.8400	1.3250	0.0000	RLTSPLM[15.99]ESHSVEK	-1	>sp|Q9UT97|PSA5_SCHPO Probable proteasome subunit alpha type-5 OS=Schizosaccharomyces pombe GN=SPAC323.02c PE=1 SV=1	-	-1	-	0
2169	25.2493	1775.0974	3	1775.1032	3.2419	0.7000	0.0650	0.0950	VVKGNQK	3	>sp|O42931|PRS7_SCHPO 26S protease regulatory subunit 7 homolog OS=Schizosaccharomyces pombe GN=rpt1 PE=1 SV=2(422);	KLGVKPPK	1	>sp|O14126|PRS6A_SCHPO 26S protease regulatory subunit 6A OS=Schizosaccharomyces pombe GN=tbp1 PE=2 SV=1(213);	138.0681
2171	25.2645	0	0	0	0	0	0	0	-	-	-	-	-	-	0
2172	25.2720	2267.2362	3	2267.2306	-2.4603	0.5750	0.0150	0.2250	MGINER	1	>sp|Q09841|PSB7_SCHPO Probable proteasome subunit beta type-7 OS=Schizosaccharomyces pombe GN=SPAC23D3.07 PE=2 SV=1(2);	ELLKPSASVALQR	4	>sp|O74894|PRS6B_SCHPO 26S protease regulatory subunit 6B homolog OS=Schizosaccharomyces pombe GN=rpt3 PE=2 SV=1(94);	138.0681
2173	25.2800	1791.9106	4	1791.9155	2.7405	0.5900	0.1450	0.2700	KDQK	1	>decoy_reverse_sp|P36612|PRS4_SCHPO Decoy of Reverse of 26S protease regulatory subunit 4 homolog OS=Schizosaccharomyces pombe GN=mts2 PE=2 SV=1(424);>sp|P36612|PRS4_SCHPO 26S protease regulatory subunit 4 homolog OS=Schizosaccharomyces pombe GN=mts2 PE=2 SV=1(22);	NWKEEYLR	3	>decoy_reverse_sp|Q10329|PSA7_SCHPO Decoy of Reverse of Probable proteasome subunit alpha type-7 OS=Schizosaccharomyces pombe GN=SPBC106.16 PE=2 SV=1(84);	138.0681
2174	25.2877	0	0	0	0	0	0	0	-	-	-	-	-	-	0
2175	25.2948	1468.7574	3	1468.7707	9.0532	0.0150	0.0150	-0.1100	MSSK	1	>sp|Q9P7S2|RPN6_SCHPO Probable 26S proteasome regulatory subunit rpn6 OS=Schizosaccharomyces pombe GN=rpn6 PE=2 SV=1(1);>sp|P87048|RPN1_SCHPO 26S proteasome regulatory subunit rpn1 OS=Schizosaccharomyces pombe GN=rpn1 PE=1 SV=2(1);	RKQYSAK	1	>decoy_reverse_sp|Q9UUB6|UBLH2_SCHPO Decoy of Reverse of Ubiquitin carboxyl-terminal hydrolase 2 OS=Schizosaccharomyces pombe GN=uch2 PE=1 SV=1(2);	138.0681
2177	25.3108	2063.0624	4	2063.0568	-2.7081	1.1400	0.0250	0.4100	DSEALKTR	6	>decoy_reverse_sp|O74762|RPN2_SCHPO Decoy of Reverse of 26S proteasome regulatory subunit rpn2 OS=Schizosaccharomyces pombe GN=rpn2 PE=1 SV=1(629);	KSLKDECK	4	>decoy_reverse_sp|O74894|PRS6B_SCHPO Decoy of Reverse of 26S protease regulatory subunit 6B homolog OS=Schizosaccharomyces pombe GN=rpt3 PE=2 SV=1(355);	138.0681
2178	25.3170	0	0	0	0	0	0	0	-	-	-	-	-	-	0
2179	25.3228	1580.8192	3	1580.8158	-2.1713	0.2950	0.0150	0.0600	GEIKK	4	>decoy_reverse_sp|O43063|PSB6_SCHPO Decoy of Reverse of Probable proteasome subunit beta type-6 OS=Schizosaccharomyces pombe GN=SPBC4C3.10c PE=2 SV=1(209);	SRSYDSR	1	>sp|Q09682|PSA4_SCHPO Probable proteasome subunit alpha type-4 OS=Schizosaccharomyces pombe GN=SPAC13C5.01c PE=2 SV=1(2);	138.0681
2180	25.3298	2267.2519	4	2267.2637	5.2004	0.9100	0.1300	0.2300	KDKPK	3	>sp|P36612|PRS4_SCHPO 26S protease regulatory subunit 4 homolog OS=Schizosaccharomyces pombe GN=mts2 PE=2 SV=1(28);	NVPKLQNVSNFQK	4	>sp|Q10329|PSA7_SCHPO Probable proteasome subunit alpha type-7 OS=Schizosaccharomyces pombe GN=SPBC106.16 PE=2 SV=1(53);	138.0681
2182	25.3462	2383.3764	4	2383.3977	8.9197	1.0950	0.0250	0.4250	LLEKLEIK	4	>sp|Q9USQ9|PSB4_SCHPO Probable proteasome subunit beta type-4 OS=Schizosaccharomyces pombe GN=SPBC577.10 PE=2 SV=1(104);	DFLDAVQKVVK	8	>sp|O42931|PRS7_SCHPO 26S protease regulatory subunit 7 homolog OS=Schizosaccharomyces pombe GN=rpt1 PE=1 SV=2(419);	138.0681
2184	25.3628	1612.8266	4	1612.8242	-1.4837	1.1200	0.8450	0.0000	RLTSPLMESHSVEK	-1	>sp|Q9UT97|PSA5_SCHPO Probable proteasome subunit alpha type-5 OS=Schizosaccharomyces pombe GN=SPAC323.02c PE=1 SV=1	-	-1	-	0
2185	25.3688	2088.2742	4	2088.2809	3.2181	0.8450	0.1600	0.3150	EKVLKTK	5	>sp|P36612|PRS4_SCHPO 26S protease regulatory subunit 4 homolog OS=Schizosaccharomyces pombe GN=mts2 PE=2 SV=1(435);	VLTLELYKK	8	>sp|P06732|KCRM_HUMAN Creatine kinase M-type OS=Homo sapiens GN=CKM PE=1 SV=2(40);	138.0681
2186	25.3768	0	0	0	0	0	0	0	-	-	-	-	-	-	0
2188	25.3923	2129.0662	4	2129.0799	6.4573	0.4350	0.0700	0.1100	KANWCDK	1	>decoy_reverse_sp|P50524|RPN12_SCHPO Decoy of Reverse of 26S proteasome regulatory subunit rpn12 OS=Schizosaccharomyces pombe GN=rpn12 PE=1 SV=1(249);	ENKIQRQR	3	>sp|O94444|RPN10_SCHPO 26S proteasome regulatory subunit rpn10 OS=Schizosaccharomyces pombe GN=rpn10 PE=1 SV=1(104);	138.0681
2190	25.4082	2063.0633	3	2063.0720	4.2265	0.8550	0.1500	0.1300	CIKR	3	>sp|Q9Y7T8|PSB3_SCHPO Probable proteasome subunit beta type-3 OS=Schizosaccharomyces pombe GN=SPCC63.12c PE=2 SV=1(196);	EDALFKNEEKK	6	>decoy_reverse_sp|Q10335|RPN7_SCHPO Decoy of Reverse of Probable 26S proteasome regulatory subunit rpn7 OS=Schizosaccharomyces pombe GN=rpn7 PE=2 SV=1(319);	138.0681
2191	25.4157	2676.2268	3	2676.2158	-4.0843	0.2300	0.0050	0.0600	NKPDER	2	>decoy_reverse_sp|Q10335|RPN7_SCHPO Decoy of Reverse of Probable 26S proteasome regulatory subunit rpn7 OS=Schizosaccharomyces pombe GN=rpn7 PE=2 SV=1(33);	SSSDMAYTSMFKGNQK	1	>decoy_reverse_sp|O42931|PRS7_SCHPO Decoy of Reverse of 26S protease regulatory subunit 7 homolog OS=Schizosaccharomyces pombe GN=rpt1 PE=1 SV=2(2);	138.0681
2192	25.4237	0	0	0	0	0	0	0	-	-	-	-	-	-	0
2194	25.4400	2514.2069	3	2514.2019	-1.9781	3.7350	2.9800	0.0000	AMEQQDIKPTVQNGEVSANAEQK	-1	>sp|O74440|RPN8_SCHPO 26S proteasome regulatory subunit rpn8 OS=Schizosaccharomyces pombe GN=rpn8 PE=2 SV=1	-	-1	-	0
2196	25.4565	2410.3255	3	2410.3206	-2.0619	0.9850	0.0600	0.3050	GIDLKSIAEK	5	>sp|P41836|PRS8_SCHPO 26S protease regulatory subunit 8 homolog OS=Schizosaccharomyces pombe GN=let1 PE=2 SV=1(342);	GITVLKPDDDK	6	>sp|Q09720|PSB2_SCHPO Probable proteasome subunit beta type-2 OS=Schizosaccharomyces pombe GN=SPAC31A2.04c PE=2 SV=1(29);	138.0681
2198	25.4732	2410.3216	4	2410.3430	8.8682	1.3250	0.2800	0.4800	IAKGAIEK	3	>decoy_reverse_sp|P87048|RPN1_SCHPO Decoy of Reverse of 26S proteasome regulatory subunit rpn1 OS=Schizosaccharomyces pombe GN=rpn1 PE=1 SV=2(307);	SNNIKENEQKIK	10	>decoy_reverse_sp|O14126|PRS6A_SCHPO Decoy of Reverse of 26S protease regulatory subunit 6A OS=Schizosaccharomyces pombe GN=tbp1 PE=2 SV=1(367);	138.0681
2199	25.4795	2334.2367	4	2334.2504	5.8449	1.3650	0.0150	0.5450	EIKQIK	3	>decoy_reverse_sp|P41836|PRS8_SCHPO Decoy of Reverse of 26S protease regulatory subunit 8 homolog OS=Schizosaccharomyces pombe GN=let1 PE=2 SV=1(249);	GDSGEMSLQKLFK	10	>sp|P41836|PRS8_SCHPO 26S protease regulatory subunit 8 homolog OS=Schizosaccharomyces pombe GN=let1 PE=2 SV=1(400);	138.0681
2199	25.4795	2334.2367	4	2334.2405	1.6056	1.3650	0.0150	0.3150	TFLEKR	5	>sp|O94579|PSA2_SCHPO Probable proteasome subunit alpha type-2 OS=Schizosaccharomyces pombe GN=SPCC1442.06 PE=2 SV=1(176);	DWNACKKELLK	6	>sp|P50524|RPN12_SCHPO 26S proteasome regulatory subunit rpn12 OS=Schizosaccharomyces pombe GN=rpn12 PE=1 SV=1(22);	138.0681
2200	25.4875	1484.7421	3	1484.7405	-1.1109	1.9650	1.8150	0.0000	ILNHSQIASMESR	-1	>sp|Q9US13|RPN9_SCHPO Probable 26S proteasome regulatory subunit rpn9 OS=Schizosaccharomyces pombe GN=rpn9 PE=2 SV=1	-	-1	-	0
2201	25.4950	2065.1213	3	2065.1167	-2.2413	1.8850	1.2650	0.4350	EIKPNIR	3	>sp|P41836|PRS8_SCHPO 26S protease regulatory subunit 8 homolog OS=Schizosaccharomyces pombe GN=let1 PE=2 SV=1(105);	KAQSGPDASAK	1	>sp|P36612|PRS4_SCHPO 26S protease regulatory subunit 4 homolog OS=Schizosaccharomyces pombe GN=mts2 PE=2 SV=1(45);	138.0681
2202	25.5028	1650.7733	3	1650.7857	7.5312	0.2500	0.0250	0.0000	DM[15.99]LEPGCSVLLHHK	-1	>sp|P36612|PRS4_SCHPO 26S protease regulatory subunit 4 homolog OS=Schizosaccharomyces pombe GN=mts2 PE=2 SV=1	-	-1	-	0
2204	25.5182	2567.1156	3	2567.1341	7.1866	0.7150	0.2800	0.0000	QEMK	1	>decoy_reverse_sp|O94444|RPN10_SCHPO Decoy of Reverse of 26S proteasome regulatory subunit rpn10 OS=Schizosaccharomyces pombe GN=rpn10 PE=1 SV=1(1);	NSSSDMAYTSMFKGNQK	13	>decoy_reverse_sp|O42931|PRS7_SCHPO Decoy of Reverse of 26S protease regulatory subunit 7 homolog OS=Schizosaccharomyces pombe GN=rpt1 PE=1 SV=2(13);	138.0681
2205	25.5257	2514.2082	4	2514.2019	-2.4825	3.6300	2.9850	0.0000	AMEQQDIKPTVQNGEVSANAEQK	-1	>sp|O74440|RPN8_SCHPO 26S proteasome regulatory subunit rpn8 OS=Schizosaccharomyces pombe GN=rpn8 PE=2 SV=1	-	-1	-	0
2206	25.5310	0	0	0	0	0	0	0	-	-	-	-	-	-	0
2207	25.5368	2483.3375	4	2483.3495	4.8243	1.1150	0.1300	0.5200	AASLLK	1	>decoy_reverse_sp|Q9P7S2|RPN6_SCHPO Decoy of Reverse of Probable 26S proteasome regulatory subunit rpn6 OS=Schizosaccharomyces pombe GN=rpn6 PE=2 SV=1(1);	NKPDERFNTGVVNVR	2	>decoy_reverse_sp|Q10335|RPN7_SCHPO Decoy of Reverse of Probable 26S proteasome regulatory subunit rpn7 OS=Schizosaccharomyces pombe GN=rpn7 PE=2 SV=1(33);	138.0681
2208	25.5423	2482.2073	3	2482.2195	4.8969	0.7600	0.0700	0.3650	MKSDINAHK	2	>decoy_reverse_sp|P41878|RPN11_SCHPO Decoy of Reverse of 26S proteasome regulatory subunit rpn11 OS=Schizosaccharomyces pombe GN=rpn11 PE=1 SV=2(63);	GQSIDDMIPAQK	12	>sp|P06732|KCRM_HUMAN Creatine kinase M-type OS=Homo sapiens GN=CKM PE=1 SV=2(381);	138.0681
2210	25.5575	2546.1902	3	2546.1701	-7.8753	0.8600	0.0450	-0.0250	ETTEKK	5	>decoy_reverse_sp|O74762|RPN2_SCHPO Decoy of Reverse of 26S proteasome regulatory subunit rpn2 OS=Schizosaccharomyces pombe GN=rpn2 PE=1 SV=1(118);	SIMEYNGGSCVAMAGK	1	>sp|Q9Y7T8|PSB3_SCHPO Probable proteasome subunit beta type-3 OS=Schizosaccharomyces pombe GN=SPCC63.12c PE=2 SV=1(2);	138.0681
2211	25.5642	2567.1220	5	2567.1406	7.2346	0.4350	0.0100	0.1450	FPTDDDDK	1	>sp|P00761|TRYP_PIG Trypsin OS=Sus scrofa PE=1 SV=1(1);	VNQIESQMAMAEK	1	>decoy_reverse_sp|Q9UTM3|RPN5_SCHPO Decoy of Reverse of 26S proteasome regulatory subunit rpn5 OS=Schizosaccharomyces pombe GN=rpn5a PE=1 SV=1(2);	138.0681
2212	25.5708	1940.8790	4	1940.8978	9.6684	0.2250	0.2250	0.0250	MSSK	1	>sp|Q9P7S2|RPN6_SCHPO Probable 26S proteasome regulatory subunit rpn6 OS=Schizosaccharomyces pombe GN=rpn6 PE=2 SV=1(1);>sp|P87048|RPN1_SCHPO 26S proteasome regulatory subunit rpn1 OS=Schizosaccharomyces pombe GN=rpn1 PE=1 SV=2(1);	KGFDFEYYQR	1	>sp|Q09841|PSB7_SCHPO Probable proteasome subunit beta type-7 OS=Schizosaccharomyces pombe GN=SPAC23D3.07 PE=2 SV=1(8);	138.0681
2213	25.5787	1460.6967	2	1460.6882	-5.8099	0.3100	0.3100	0.1450	ATTVK	1	>sp|O43063|PSB6_SCHPO Probable proteasome subunit beta type-6 OS=Schizosaccharomyces pombe GN=SPBC4C3.10c PE=2 SV=1(2);	PTDDDDK	1	>sp|P00761|TRYP_PIG Trypsin OS=Sus scrofa PE=1 SV=1(2);	138.0681
2214	25.5867	0	0	0	0	0	0	0	-	-	-	-	-	-	0
2216	25.6012	1612.8273	3	1612.8242	-1.9398	3.2100	2.8050	0.0000	RLTSPLMESHSVEK	-1	>sp|Q9UT97|PSA5_SCHPO Probable proteasome subunit alpha type-5 OS=Schizosaccharomyces pombe GN=SPAC323.02c PE=1 SV=1	-	-1	-	0
2217	25.6062	0	0	0	0	0	0	0	-	-	-	-	-	-	0
2218	25.6120	1763.0223	4	1763.0205	-1.0352	1.4550	0.7400	0.0000	GGVHVK[156.08]LAHLSKHPK	-1	>sp|P06732|KCRM_HUMAN Creatine kinase M-type OS=Homo sapiens GN=CKM PE=1 SV=2	-	-1	-	0
2219	25.6197	2312.1328	3	2312.1146	-7.8481	0.8400	0.1450	0.3050	LKYYEQK	2	>sp|Q9UTM3|RPN5_SCHPO 26S proteasome regulatory subunit rpn5 OS=Schizosaccharomyces pombe GN=rpn5a PE=1 SV=1(213);	FMTRSEYDR	1	>sp|Q9UT97|PSA5_SCHPO Probable proteasome subunit alpha type-5 OS=Schizosaccharomyces pombe GN=SPAC323.02c PE=1 SV=1(2);	138.0681
2220	25.6275	2552.1543	5	2552.1508	-1.3427	0.5500	0.0750	0.0650	KDQK	1	>decoy_reverse_sp|P36612|PRS4_SCHPO Decoy of Reverse of 26S protease regulatory subunit 4 homolog OS=Schizosaccharomyces pombe GN=mts2 PE=2 SV=1(424);>sp|P36612|PRS4_SCHPO 26S protease regulatory subunit 4 homolog OS=Schizosaccharomyces pombe GN=mts2 PE=2 SV=1(22);	TTEEKEATPMEMDEEK	5	>sp|O74762|RPN2_SCHPO 26S proteasome regulatory subunit rpn2 OS=Schizosaccharomyces pombe GN=rpn2 PE=1 SV=1(853);	138.0681
2222	25.6412	2483.3344	5	2483.3495	6.0668	1.2950	0.0500	0.4050	AASLLK	1	>decoy_reverse_sp|Q9P7S2|RPN6_SCHPO Decoy of Reverse of Probable 26S proteasome regulatory subunit rpn6 OS=Schizosaccharomyces pombe GN=rpn6 PE=2 SV=1(1);	VNGVVFTNRPDEKNR	13	>sp|Q10335|RPN7_SCHPO Probable 26S proteasome regulatory subunit rpn7 OS=Schizosaccharomyces pombe GN=rpn7 PE=2 SV=1(377);	138.0681
2223	25.6462	2529.1938	3	2529.2121	7.2642	0.9450	0.0800	0.1650	PTDDDDK	1	>sp|P00761|TRYP_PIG Trypsin OS=Sus scrofa PE=1 SV=1(2);	IWKSDEINEVLNK	3	>sp|Q09682|PSA4_SCHPO Probable proteasome subunit alpha type-4 OS=Schizosaccharomyces pombe GN=SPAC13C5.01c PE=2 SV=1(230);	138.0681
2224	25.6517	2538.1655	4	2538.1716	2.4024	0.7600	0.1750	0.1200	AKSAK	2	>sp|Q9P7S2|RPN6_SCHPO Probable 26S proteasome regulatory subunit rpn6 OS=Schizosaccharomyces pombe GN=rpn6 PE=2 SV=1(82);	TTEEKEATPMEMDEEK	5	>sp|O74762|RPN2_SCHPO 26S proteasome regulatory subunit rpn2 OS=Schizosaccharomyces pombe GN=rpn2 PE=1 SV=1(853);	138.0681
2225	25.6565	2134.0104	4	2134.0258	7.2272	0.5100	0.0350	0.0150	MDRQEQR	1	>decoy_reverse_sp|Q9UT97|PSA5_SCHPO Decoy of Reverse of Probable proteasome subunit alpha type-5 OS=Schizosaccharomyces pombe GN=SPAC323.02c PE=1 SV=1(1);	EDCKSLKR	4	>sp|O74894|PRS6B_SCHPO 26S protease regulatory subunit 6B homolog OS=Schizosaccharomyces pombe GN=rpt3 PE=2 SV=1(35);	138.0681
2226	25.6617	2134.0127	3	2134.0258	6.1340	0.2900	0.1000	0.1200	MDRQEQR	1	>decoy_reverse_sp|Q9UT97|PSA5_SCHPO Decoy of Reverse of Probable proteasome subunit alpha type-5 OS=Schizosaccharomyces pombe GN=SPAC323.02c PE=1 SV=1(1);	EDCKSLKR	4	>sp|O74894|PRS6B_SCHPO 26S protease regulatory subunit 6B homolog OS=Schizosaccharomyces pombe GN=rpt3 PE=2 SV=1(35);	138.0681
2228	25.6748	2239.0392	3	2239.0525	5.9199	0.2650	0.0800	0.0150	SSKDISSK	1	>sp|P87048|RPN1_SCHPO 26S proteasome regulatory subunit rpn1 OS=Schizosaccharomyces pombe GN=rpn1 PE=1 SV=2(2);	GSNDDEMKIDK	8	>sp|O74762|RPN2_SCHPO 26S proteasome regulatory subunit rpn2 OS=Schizosaccharomyces pombe GN=rpn2 PE=1 SV=1(844);	138.0681
2229	25.6805	0	0	0	0	0	0	0	-	-	-	-	-	-	0
2230	25.6857	2602.2237	3	2602.2485	9.5248	0.7650	0.3800	0.0500	CYAKNEWR	4	>sp|O74762|RPN2_SCHPO 26S proteasome regulatory subunit rpn2 OS=Schizosaccharomyces pombe GN=rpn2 PE=1 SV=1(152);	SERDTALEKYK	9	>sp|O74445|PRS10_SCHPO Probable 26S protease subunit rpt4 OS=Schizosaccharomyces pombe GN=rpt4 PE=2 SV=2(10);	138.0681
2231	25.6937	2366.0525	3	2366.0549	1.0158	0.2200	0.2200	0.0500	SGYDR	1	>sp|Q10329|PSA7_SCHPO Probable proteasome subunit alpha type-7 OS=Schizosaccharomyces pombe GN=SPBC106.16 PE=2 SV=1(2);	DEKYTLYDQNDTK	3	>sp|O14250|PSA1_SCHPO Probable proteasome subunit alpha type-1 OS=Schizosaccharomyces pombe GN=SPAC6G10.04c PE=2 SV=1(220);	138.0681
2233	25.7087	2116.9880	4	2117.0073	9.1369	0.1250	0.0200	-0.1750	SGYDR	1	>sp|Q10329|PSA7_SCHPO Probable proteasome subunit alpha type-7 OS=Schizosaccharomyces pombe GN=SPBC106.16 PE=2 SV=1(2);	CFGIKFDIMPR	5	>decoy_reverse_sp|Q09720|PSB2_SCHPO Decoy of Reverse of Probable proteasome subunit beta type-2 OS=Schizosaccharomyces pombe GN=SPAC31A2.04c PE=2 SV=1(18);	138.0681
2234	25.7135	2471.2593	5	2471.2543	-2.0426	1.0650	0.0750	0.3100	DAGKDEFSRK	4	>decoy_reverse_sp|O14126|PRS6A_SCHPO Decoy of Reverse of 26S protease regulatory subunit 6A OS=Schizosaccharomyces pombe GN=tbp1 PE=2 SV=1(140);	SSTAAKTFLEK	6	>sp|O94579|PSA2_SCHPO Probable proteasome subunit alpha type-2 OS=Schizosaccharomyces pombe GN=SPCC1442.06 PE=2 SV=1(171);	138.0681
2235	25.7187	0	0	0	0	0	0	0	-	-	-	-	-	-	0
2236	25.7265	2498.1874	3	2498.1939	2.6106	0.7300	0.1050	0.2100	VEFKMGNGK	4	>decoy_reverse_sp|P06732|KCRM_HUMAN Decoy of Reverse of Creatine kinase M-type OS=Homo sapiens GN=CKM PE=1 SV=2(135);	KGFDFEYYQR	1	>sp|Q09841|PSB7_SCHPO Probable proteasome subunit beta type-7 OS=Schizosaccharomyces pombe GN=SPAC23D3.07 PE=2 SV=1(8);	138.0681
2237	25.7328	2150.0038	4	2150.0057	0.8453	0.7250	0.0250	0.0800	QEMK	1	>decoy_reverse_sp|O94444|RPN10_SCHPO Decoy of Reverse of 26S proteasome regulatory subunit rpn10 OS=Schizosaccharomyces pombe GN=rpn10 PE=1 SV=1(1);	EEMMNSIQQAVAK	13	>sp|Q9UTM3|RPN5_SCHPO 26S proteasome regulatory subunit rpn5 OS=Schizosaccharomyces pombe GN=rpn5a PE=1 SV=1(443);	138.0681
2239	25.7458	2471.2612	4	2471.2617	0.1805	0.8300	0.1100	0.2400	KEPPVYTPPK	1	>decoy_reverse_sp|P36612|PRS4_SCHPO Decoy of Reverse of 26S protease regulatory subunit 4 homolog OS=Schizosaccharomyces pombe GN=mts2 PE=2 SV=1(412);	MSERDTALEK	1	>sp|O74445|PRS10_SCHPO Probable 26S protease subunit rpt4 OS=Schizosaccharomyces pombe GN=rpt4 PE=2 SV=2(1);	138.0681
2240	25.7512	0	0	0	0	0	0	0	-	-	-	-	-	-	0
2241	25.7567	2150.0039	3	2150.0048	0.4034	0.3550	0.0550	0.1000	DEKSGVK	3	>decoy_reverse_sp|Q9P7S2|RPN6_SCHPO Decoy of Reverse of Probable 26S proteasome regulatory subunit rpn6 OS=Schizosaccharomyces pombe GN=rpn6 PE=2 SV=1(386);	GSNDDEMKIDK	8	>sp|O74762|RPN2_SCHPO 26S proteasome regulatory subunit rpn2 OS=Schizosaccharomyces pombe GN=rpn2 PE=1 SV=1(844);	138.0681
2242	25.7625	0	0	0	0	0	0	0	-	-	-	-	-	-	0
2243	25.7677	2261.0181	3	2261.0204	1.0047	0.3200	0.3200	-0.0150	MSQAR	1	>sp|O94517|PSA6_SCHPO Probable proteasome subunit alpha type-6 OS=Schizosaccharomyces pombe GN=SPBC646.16 PE=2 SV=1(1);	NKADYYTNICDR	2	>sp|Q10335|RPN7_SCHPO Probable 26S proteasome regulatory subunit rpn7 OS=Schizosaccharomyces pombe GN=rpn7 PE=2 SV=1(118);	138.0681
2245	25.7828	2157.9682	4	2157.9847	7.6696	0.4850	0.4850	0.1250	SRSYDSR	1	>sp|Q09682|PSA4_SCHPO Probable proteasome subunit alpha type-4 OS=Schizosaccharomyces pombe GN=SPAC13C5.01c PE=2 SV=1(2);	KNTEDIEMTA	1	>sp|P87048|RPN1_SCHPO 26S proteasome regulatory subunit rpn1 OS=Schizosaccharomyces pombe GN=rpn1 PE=1 SV=2(882);	138.0681
2246	25.7880	2166.0009	3	2165.9819	-8.7356	0.1750	0.0350	0.0800	PTDDDDK	1	>sp|P00761|TRYP_PIG Trypsin OS=Sus scrofa PE=1 SV=1(2);	VMCKNKTDTK	4	>decoy_reverse_sp|Q09682|PSA4_SCHPO Decoy of Reverse of Probable proteasome subunit alpha type-4 OS=Schizosaccharomyces pombe GN=SPAC13C5.01c PE=2 SV=1(26);	138.0681
2247	25.7943	2271.0240	3	2271.0074	-7.2762	0.6450	0.2750	0.3200	DYDLVR	1	>decoy_reverse_sp|O94579|PSA2_SCHPO Decoy of Reverse of Probable proteasome subunit alpha type-2 OS=Schizosaccharomyces pombe GN=SPCC1442.06 PE=2 SV=1(2);	SSSDMAYTSMFK	1	>decoy_reverse_sp|O42931|PRS7_SCHPO Decoy of Reverse of 26S protease regulatory subunit 7 homolog OS=Schizosaccharomyces pombe GN=rpt1 PE=1 SV=2(2);	138.0681
2248	25.8022	2123.9833	3	2123.9680	-7.2129	0.2500	0.1250	0.0150	FPTDDDDK	1	>sp|P00761|TRYP_PIG Trypsin OS=Sus scrofa PE=1 SV=1(1);	EDCKSLKR	7	>sp|O74894|PRS6B_SCHPO 26S protease regulatory subunit 6B homolog OS=Schizosaccharomyces pombe GN=rpt3 PE=2 SV=1(38);	138.0681
2249	25.8100	0	0	0	0	0	0	0	-	-	-	-	-	-	0
2251	25.8238	2186.9263	4	2186.9466	9.2545	0.4450	0.4450	0.1850	FPTDDDDK	1	>sp|P00761|TRYP_PIG Trypsin OS=Sus scrofa PE=1 SV=1(1);	ENWKYACK	4	>decoy_reverse_sp|O74762|RPN2_SCHPO Decoy of Reverse of 26S proteasome regulatory subunit rpn2 OS=Schizosaccharomyces pombe GN=rpn2 PE=1 SV=1(814);	138.0681
2252	25.8287	0	0	0	0	0	0	0	-	-	-	-	-	-	0
2253	25.8338	0	0	0	0	0	0	0	-	-	-	-	-	-	0
2254	25.8408	2099.9594	4	2099.9657	3.0017	0.4650	0.0550	0.1600	EMKK	1	>decoy_reverse_sp|O94444|RPN10_SCHPO Decoy of Reverse of 26S proteasome regulatory subunit rpn10 OS=Schizosaccharomyces pombe GN=rpn10 PE=1 SV=1(2);	KMSAQSCACMVR	1	>sp|Q9UQY2|PSB1_SCHPO Probable proteasome subunit beta type-1 OS=Schizosaccharomyces pombe GN=pam1 PE=2 SV=1(86);	138.0681
2255	25.8472	0	0	0	0	0	0	0	-	-	-	-	-	-	0
2257	25.8613	2116.9854	5	2117.0058	9.6237	0.4350	0.3700	0.1300	MIDDQR	1	>sp|O42897|RPN3_SCHPO Probable 26S proteasome regulatory subunit rpn3 OS=Schizosaccharomyces pombe GN=rpn3 PE=2 SV=2(1);	ENQEKISNNK	5	>sp|O14126|PRS6A_SCHPO 26S protease regulatory subunit 6A OS=Schizosaccharomyces pombe GN=tbp1 PE=2 SV=1(77);	138.0681
2258	25.8683	2559.3451	5	2559.3219	-9.0389	1.4800	0.0700	0.1350	KDQKK	4	>decoy_reverse_sp|P36612|PRS4_SCHPO Decoy of Reverse of 26S protease regulatory subunit 4 homolog OS=Schizosaccharomyces pombe GN=mts2 PE=2 SV=1(427);>sp|P36612|PRS4_SCHPO 26S protease regulatory subunit 4 homolog OS=Schizosaccharomyces pombe GN=mts2 PE=2 SV=1(25);	TDKYAFSLTTFSPNGK	3	>sp|O94579|PSA2_SCHPO Probable proteasome subunit alpha type-2 OS=Schizosaccharomyces pombe GN=SPCC1442.06 PE=2 SV=1(4);	138.0681
2259	25.8742	2239.0357	5	2239.0525	7.4765	0.5000	0.0400	0.0850	SSKDISSK	1	>sp|P87048|RPN1_SCHPO 26S proteasome regulatory subunit rpn1 OS=Schizosaccharomyces pombe GN=rpn1 PE=1 SV=2(2);	GSNDDEMKIDK	8	>sp|O74762|RPN2_SCHPO 26S proteasome regulatory subunit rpn2 OS=Schizosaccharomyces pombe GN=rpn2 PE=1 SV=1(844);	138.0681
2260	25.8812	2099.9573	5	2099.9657	4.0069	0.4350	0.1050	0.1200	EMKK	1	>decoy_reverse_sp|O94444|RPN10_SCHPO Decoy of Reverse of 26S proteasome regulatory subunit rpn10 OS=Schizosaccharomyces pombe GN=rpn10 PE=1 SV=1(2);	VSAMMSCACQKR	11	>decoy_reverse_sp|Q9UQY2|PSB1_SCHPO Decoy of Reverse of Probable proteasome subunit beta type-1 OS=Schizosaccharomyces pombe GN=pam1 PE=2 SV=1(140);	138.0681
2261	25.8887	0	0	0	0	0	0	0	-	-	-	-	-	-	0
2263	25.9038	0	0	0	0	0	0	0	-	-	-	-	-	-	0
2264	25.9115	2229.0091	3	2229.0056	-1.5727	0.6800	0.5000	0.0000	VASM[15.99]IRSCNFPEFSYFMK	-1	>sp|P50524|RPN12_SCHPO 26S proteasome regulatory subunit rpn12 OS=Schizosaccharomyces pombe GN=rpn12 PE=1 SV=1	-	-1	-	0
2265	25.9195	0	0	0	0	0	0	0	-	-	-	-	-	-	0
2267	25.9345	2271.0223	4	2271.0074	-6.5265	0.4850	0.2800	0.0300	DYDLVR	1	>decoy_reverse_sp|O94579|PSA2_SCHPO Decoy of Reverse of Probable proteasome subunit alpha type-2 OS=Schizosaccharomyces pombe GN=SPCC1442.06 PE=2 SV=1(2);	SSSDMAYTSMFK	1	>decoy_reverse_sp|O42931|PRS7_SCHPO Decoy of Reverse of 26S protease regulatory subunit 7 homolog OS=Schizosaccharomyces pombe GN=rpt1 PE=1 SV=2(2);	138.0681
2268	25.9413	0	0	0	0	0	0	0	-	-	-	-	-	-	0
2270	25.9568	2559.3444	4	2559.3213	-9.0404	1.1500	0.1550	0.1200	MSER	1	>sp|O74445|PRS10_SCHPO Probable 26S protease subunit rpt4 OS=Schizosaccharomyces pombe GN=rpt4 PE=2 SV=2(1);	EDTEAVLKRINDTVGIK	8	>sp|O42931|PRS7_SCHPO 26S protease regulatory subunit 7 homolog OS=Schizosaccharomyces pombe GN=rpt1 PE=1 SV=2(59);	138.0681
2271	25.9620	2255.0293	4	2255.0501	9.2095	0.3100	0.3100	-0.0050	MSRSYDSR	1	>sp|Q09682|PSA4_SCHPO Probable proteasome subunit alpha type-4 OS=Schizosaccharomyces pombe GN=SPAC13C5.01c PE=2 SV=1(1);	GGDWERKNR	7	>sp|Q10335|RPN7_SCHPO Probable 26S proteasome regulatory subunit rpn7 OS=Schizosaccharomyces pombe GN=rpn7 PE=2 SV=1(188);	138.0681
2272	25.9698	2796.3576	4	2796.3758	6.4939	1.3000	0.3600	0.4700	GDVAASILDKYR	10	>decoy_reverse_sp|O43063|PSB6_SCHPO Decoy of Reverse of Probable proteasome subunit beta type-6 OS=Schizosaccharomyces pombe GN=SPBC4C3.10c PE=2 SV=1(194);	DYEQFGYFKR	9	>decoy_reverse_sp|Q09841|PSB7_SCHPO Decoy of Reverse of Probable proteasome subunit beta type-7 OS=Schizosaccharomyces pombe GN=SPAC23D3.07 PE=2 SV=1(260);	138.0681
2273	25.9777	2279.1896	3	2279.1869	-1.2235	1.5700	0.6800	0.2200	SAVIKTSTR	5	>sp|O14126|PRS6A_SCHPO 26S protease regulatory subunit 6A OS=Schizosaccharomyces pombe GN=tbp1 PE=2 SV=1(124);	RFDSEKAGDR	6	>sp|O14126|PRS6A_SCHPO 26S protease regulatory subunit 6A OS=Schizosaccharomyces pombe GN=tbp1 PE=2 SV=1(299);	138.0681
2274	25.9855	1830.8531	3	1830.8531	0.0085	0.2850	0.1550	0.0600	QEMKK	1	>decoy_reverse_sp|O94444|RPN10_SCHPO Decoy of Reverse of 26S proteasome regulatory subunit rpn10 OS=Schizosaccharomyces pombe GN=rpn10 PE=1 SV=1(1);	DEEWPPKM	7	>decoy_reverse_sp|O42931|PRS7_SCHPO Decoy of Reverse of 26S protease regulatory subunit 7 homolog OS=Schizosaccharomyces pombe GN=rpt1 PE=1 SV=2(437);	138.0681
2276	26.0013	0	0	0	0	0	0	0	-	-	-	-	-	-	0
2277	26.0072	2559.3470	3	2559.3583	4.4271	0.9700	0.0700	0.4100	DKKDQK	3	>decoy_reverse_sp|P36612|PRS4_SCHPO Decoy of Reverse of 26S protease regulatory subunit 4 homolog OS=Schizosaccharomyces pombe GN=mts2 PE=2 SV=1(424);	SFLELTEVWGKPQK	1	>sp|Q9USQ9|PSB4_SCHPO Probable proteasome subunit beta type-4 OS=Schizosaccharomyces pombe GN=SPBC577.10 PE=2 SV=1(2);	138.0681
2278	26.0150	0	0	0	0	0	0	0	-	-	-	-	-	-	0
2279	26.0222	2075.1391	3	2075.1295	-4.5989	1.1900	0.1450	0.3650	KASLLTR	1	>sp|Q9UUB6|UBLH2_SCHPO Ubiquitin carboxyl-terminal hydrolase 2 OS=Schizosaccharomyces pombe GN=uch2 PE=1 SV=1(223);	TIDNAETMKK	1	>decoy_reverse_sp|P87048|RPN1_SCHPO Decoy of Reverse of 26S proteasome regulatory subunit rpn1 OS=Schizosaccharomyces pombe GN=rpn1 PE=1 SV=2(2);	138.0681
2280	26.0297	0	0	0	0	0	0	0	-	-	-	-	-	-	0
2282	26.0457	2171.9568	5	2171.9561	-0.2995	0.5100	0.1700	0.1250	SDISKSSM	5	>decoy_reverse_sp|P87048|RPN1_SCHPO Decoy of Reverse of 26S proteasome regulatory subunit rpn1 OS=Schizosaccharomyces pombe GN=rpn1 PE=1 SV=2(888);	EDMGSNDKASK	8	>decoy_reverse_sp|O74762|RPN2_SCHPO Decoy of Reverse of 26S proteasome regulatory subunit rpn2 OS=Schizosaccharomyces pombe GN=rpn2 PE=1 SV=1(130);	138.0681
2283	26.0523	0	0	0	0	0	0	0	-	-	-	-	-	-	0
2284	26.0602	0	0	0	0	0	0	0	-	-	-	-	-	-	0
2285	26.0672	2315.2208	4	2315.2405	8.5223	0.7800	0.0500	0.2000	KLDVAK	1	>decoy_reverse_sp|O74445|PRS10_SCHPO Decoy of Reverse of Probable 26S protease subunit rpt4 OS=Schizosaccharomyces pombe GN=rpt4 PE=2 SV=2(12);	SIAEKMNGASGAELK	5	>sp|P41836|PRS8_SCHPO 26S protease regulatory subunit 8 homolog OS=Schizosaccharomyces pombe GN=let1 PE=2 SV=1(347);	138.0681
2287	26.0822	2559.3447	6	2559.3219	-8.8846	1.3750	0.2650	0.4850	KDQKK	4	>decoy_reverse_sp|P36612|PRS4_SCHPO Decoy of Reverse of 26S protease regulatory subunit 4 homolog OS=Schizosaccharomyces pombe GN=mts2 PE=2 SV=1(427);>sp|P36612|PRS4_SCHPO 26S protease regulatory subunit 4 homolog OS=Schizosaccharomyces pombe GN=mts2 PE=2 SV=1(25);	TDKYAFSLTTFSPNGK	3	>sp|O94579|PSA2_SCHPO Probable proteasome subunit alpha type-2 OS=Schizosaccharomyces pombe GN=SPCC1442.06 PE=2 SV=1(4);	138.0681
2289	26.0970	1669.8476	3	1669.8634	9.4656	0.3800	0.0250	0.0750	RLVKGR	4	>sp|Q9Y7T8|PSB3_SCHPO Probable proteasome subunit beta type-3 OS=Schizosaccharomyces pombe GN=SPCC63.12c PE=2 SV=1(200);	PTDDDDK	1	>sp|P00761|TRYP_PIG Trypsin OS=Sus scrofa PE=1 SV=1(2);	138.0681
2290	26.1022	2155.9928	3	2156.0055	5.8569	0.2900	0.1700	0.0050	KYDK	1	>sp|O74445|PRS10_SCHPO Probable 26S protease subunit rpt4 OS=Schizosaccharomyces pombe GN=rpt4 PE=2 SV=2(38);	EDMGSNDKASKER	8	>decoy_reverse_sp|O74762|RPN2_SCHPO Decoy of Reverse of 26S proteasome regulatory subunit rpn2 OS=Schizosaccharomyces pombe GN=rpn2 PE=1 SV=1(130);	138.0681
2292	26.1172	2547.2699	5	2547.2492	-8.1185	1.1150	0.1000	0.2000	QSKYTYDR	3	>sp|Q09841|PSB7_SCHPO Probable proteasome subunit beta type-7 OS=Schizosaccharomyces pombe GN=SPAC23D3.07 PE=2 SV=1(236);	KNEEKLAEFDK	5	>sp|Q10335|RPN7_SCHPO Probable 26S proteasome regulatory subunit rpn7 OS=Schizosaccharomyces pombe GN=rpn7 PE=2 SV=1(91);	138.0681
2293	26.1230	2462.2915	4	2462.3015	4.0795	1.4550	0.2400	0.5450	DQKKDKPK	4	>sp|P36612|PRS4_SCHPO 26S protease regulatory subunit 4 homolog OS=Schizosaccharomyces pombe GN=mts2 PE=2 SV=1(26);	SERDTALEKYK	9	>sp|O74445|PRS10_SCHPO Probable 26S protease subunit rpt4 OS=Schizosaccharomyces pombe GN=rpt4 PE=2 SV=2(10);	138.0681
2295	26.1377	2547.2707	4	2547.2737	1.1775	0.9600	0.0700	0.1200	TTSKVSIAK	4	>decoy_reverse_sp|O14126|PRS6A_SCHPO Decoy of Reverse of 26S protease regulatory subunit 6A OS=Schizosaccharomyces pombe GN=tbp1 PE=2 SV=1(315);	EMIAAQGIDEEDR	1	>decoy_reverse_sp|O59770|PSA3_SCHPO Decoy of Reverse of Probable proteasome subunit alpha type-3 OS=Schizosaccharomyces pombe GN=SPCC1795.04c PE=1 SV=1(2);	138.0681
2297	26.1525	2134.0119	3	2134.0258	6.5238	0.3050	0.3050	0.1200	MDRQEQR	1	>decoy_reverse_sp|Q9UT97|PSA5_SCHPO Decoy of Reverse of Probable proteasome subunit alpha type-5 OS=Schizosaccharomyces pombe GN=SPAC323.02c PE=1 SV=1(1);	EDCKSLKR	4	>sp|O74894|PRS6B_SCHPO 26S protease regulatory subunit 6B homolog OS=Schizosaccharomyces pombe GN=rpt3 PE=2 SV=1(35);	138.0681
2298	26.1618	2116.9792	3	2116.9721	-3.3320	0.4150	0.4150	0.0500	SDISKSSM	5	>decoy_reverse_sp|P87048|RPN1_SCHPO Decoy of Reverse of 26S proteasome regulatory subunit rpn1 OS=Schizosaccharomyces pombe GN=rpn1 PE=1 SV=2(888);	IEDTDKYDK	6	>decoy_reverse_sp|O74445|PRS10_SCHPO Decoy of Reverse of Probable 26S protease subunit rpt4 OS=Schizosaccharomyces pombe GN=rpt4 PE=2 SV=2(348);	138.0681
2300	26.1782	2063.0630	4	2063.0583	-2.2963	0.8400	0.0300	0.2750	MFMTR	1	>sp|Q9UT97|PSA5_SCHPO Probable proteasome subunit alpha type-5 OS=Schizosaccharomyces pombe GN=SPAC323.02c PE=1 SV=1(1);	TFHILEPKEK	8	>decoy_reverse_sp|P06732|KCRM_HUMAN Decoy of Reverse of Creatine kinase M-type OS=Homo sapiens GN=CKM PE=1 SV=2(76);	138.0681
2301	26.1853	2546.2978	3	2546.2863	-4.5007	1.1100	0.0600	0.4200	GSDAAPQASKKK	11	>decoy_reverse_sp|P36612|PRS4_SCHPO Decoy of Reverse of 26S protease regulatory subunit 4 homolog OS=Schizosaccharomyces pombe GN=mts2 PE=2 SV=1(405);	NEEKLAEFDK	4	>sp|Q10335|RPN7_SCHPO Probable 26S proteasome regulatory subunit rpn7 OS=Schizosaccharomyces pombe GN=rpn7 PE=2 SV=1(91);	138.0681
2302	26.1932	1811.0078	3	1811.0125	2.5727	0.4300	0.0400	0.0400	AAKASR	3	>decoy_reverse_sp|Q10329|PSA7_SCHPO Decoy of Reverse of Probable proteasome subunit alpha type-7 OS=Schizosaccharomyces pombe GN=SPBC106.16 PE=2 SV=1(92);	ENKIQRQR	3	>sp|O94444|RPN10_SCHPO 26S proteasome regulatory subunit rpn10 OS=Schizosaccharomyces pombe GN=rpn10 PE=1 SV=1(104);	138.0681
2304	26.2085	2239.0373	3	2239.0201	-7.6674	0.3900	0.2100	0.1500	FPTDDDDK	1	>sp|P00761|TRYP_PIG Trypsin OS=Sus scrofa PE=1 SV=1(1);	TIDNAETMKK	1	>decoy_reverse_sp|P87048|RPN1_SCHPO Decoy of Reverse of 26S proteasome regulatory subunit rpn1 OS=Schizosaccharomyces pombe GN=rpn1 PE=1 SV=2(2);	138.0681
2305	26.2147	0	0	0	0	0	0	0	-	-	-	-	-	-	0
2306	26.2197	2547.2694	6	2547.2725	1.2285	1.6100	0.3150	0.3900	PFGNTHNKFK	8	>sp|P06732|KCRM_HUMAN Creatine kinase M-type OS=Homo sapiens GN=CKM PE=1 SV=2(9);	MGNGKMVEISR	5	>decoy_reverse_sp|P06732|KCRM_HUMAN Decoy of Reverse of Creatine kinase M-type OS=Homo sapiens GN=CKM PE=1 SV=2(140);	138.0681
2307	26.2262	1981.1614	4	1981.1472	-7.2001	0.6850	0.0050	0.0800	DKLVLK	2	>decoy_reverse_sp|Q9UUB6|UBLH2_SCHPO Decoy of Reverse of Ubiquitin carboxyl-terminal hydrolase 2 OS=Schizosaccharomyces pombe GN=uch2 PE=1 SV=1(26);	LENQRKWR	6	>decoy_reverse_sp|Q9UUB6|UBLH2_SCHPO Decoy of Reverse of Ubiquitin carboxyl-terminal hydrolase 2 OS=Schizosaccharomyces pombe GN=uch2 PE=1 SV=1(49);	138.0681
2308	26.2338	0	0	0	0	0	0	0	-	-	-	-	-	-	0
2310	26.2475	2116.9872	4	2117.0058	8.7657	0.2900	0.1150	0.0650	MIDDQR	1	>sp|O42897|RPN3_SCHPO Probable 26S proteasome regulatory subunit rpn3 OS=Schizosaccharomyces pombe GN=rpn3 PE=2 SV=2(1);	ENQEKISNNK	5	>sp|O14126|PRS6A_SCHPO 26S protease regulatory subunit 6A OS=Schizosaccharomyces pombe GN=tbp1 PE=2 SV=1(77);	138.0681
2311	26.2528	2450.2185	4	2450.2209	0.9756	1.0300	0.0950	0.0800	TKLVKER	5	>decoy_reverse_sp|P36612|PRS4_SCHPO Decoy of Reverse of 26S protease regulatory subunit 4 homolog OS=Schizosaccharomyces pombe GN=mts2 PE=2 SV=1(17);	SSEETEDKKMQE	8	>sp|O94444|RPN10_SCHPO 26S proteasome regulatory subunit rpn10 OS=Schizosaccharomyces pombe GN=rpn10 PE=1 SV=1(239);	138.0681
2312	26.2602	2063.0650	3	2063.0687	1.7647	1.0300	0.0200	0.3150	KEKWIAK	3	>decoy_reverse_sp|Q9P7S2|RPN6_SCHPO Decoy of Reverse of Probable 26S proteasome regulatory subunit rpn6 OS=Schizosaccharomyces pombe GN=rpn6 PE=2 SV=1(305);	DAGKDEFSR	4	>decoy_reverse_sp|O14126|PRS6A_SCHPO Decoy of Reverse of 26S protease regulatory subunit 6A OS=Schizosaccharomyces pombe GN=tbp1 PE=2 SV=1(140);	138.0681
2313	26.2678	2530.1985	3	2530.1968	-0.6744	2.0500	1.5450	0.0000	AM[15.99]EQQDIKPTVQNGEVSANAEQK	-1	>sp|O74440|RPN8_SCHPO 26S proteasome regulatory subunit rpn8 OS=Schizosaccharomyces pombe GN=rpn8 PE=2 SV=1	-	-1	-	0
2314	26.2757	1907.9412	4	1907.9588	9.2286	0.2550	0.0450	0.0000	AKVAEQNENPTVGSAQK	1	>decoy_reverse_sp|O74440|RPN8_SCHPO Decoy of Reverse of 26S proteasome regulatory subunit rpn8 OS=Schizosaccharomyces pombe GN=rpn8 PE=2 SV=1(1);	-	2	-	138.0681
2316	26.2913	0	0	0	0	0	0	0	-	-	-	-	-	-	0
2317	26.2992	0	0	0	0	0	0	0	-	-	-	-	-	-	0
2318	26.3063	0	0	0	0	0	0	0	-	-	-	-	-	-	0
2319	26.3137	1460.6953	3	1460.6882	-4.8669	0.2000	0.2000	0.0950	ATTVK	1	>sp|O43063|PSB6_SCHPO Probable proteasome subunit beta type-6 OS=Schizosaccharomyces pombe GN=SPBC4C3.10c PE=2 SV=1(2);	PTDDDDK	1	>sp|P00761|TRYP_PIG Trypsin OS=Sus scrofa PE=1 SV=1(2);	138.0681
2320	26.3203	2303.1498	3	2303.1426	-3.1142	1.0100	0.2750	0.3900	ENKIQR	3	>sp|O94444|RPN10_SCHPO 26S proteasome regulatory subunit rpn10 OS=Schizosaccharomyces pombe GN=rpn10 PE=1 SV=1(104);	GSNDDEMKIDKK	8	>sp|O74762|RPN2_SCHPO 26S proteasome regulatory subunit rpn2 OS=Schizosaccharomyces pombe GN=rpn2 PE=1 SV=1(844);	138.0681
2322	26.3362	2803.5377	4	2803.5224	-5.4530	1.0850	0.0950	0.5000	RLMSKVAEK	5	>sp|O14250|PSA1_SCHPO Probable proteasome subunit alpha type-1 OS=Schizosaccharomyces pombe GN=SPAC6G10.04c PE=2 SV=1(111);	SPTGQITSTSARSGKK	1	>decoy_reverse_sp|Q10329|PSA7_SCHPO Decoy of Reverse of Probable proteasome subunit alpha type-7 OS=Schizosaccharomyces pombe GN=SPBC106.16 PE=2 SV=1(2);	138.0681
2323	26.3418	0	0	0	0	0	0	0	-	-	-	-	-	-	0
2324	26.3498	0	0	0	0	0	0	0	-	-	-	-	-	-	0
2325	26.3565	0	0	0	0	0	0	0	-	-	-	-	-	-	0
2326	26.3635	2303.1472	4	2303.1314	-6.8587	0.8350	0.1950	0.2250	MNSIVSK	1	>sp|P30655|PSB5_SCHPO Proteasome subunit beta type-5 OS=Schizosaccharomyces pombe GN=pts1 PE=2 SV=3(1);	EIQDEKEAEAAR	6	>sp|Q10329|PSA7_SCHPO Probable proteasome subunit alpha type-7 OS=Schizosaccharomyces pombe GN=SPBC106.16 PE=2 SV=1(236);	138.0681
2328	26.3795	2186.9252	4	2186.9466	9.7431	0.3550	0.3550	0.0850	FPTDDDDK	1	>sp|P00761|TRYP_PIG Trypsin OS=Sus scrofa PE=1 SV=1(1);	ENWKYACK	4	>decoy_reverse_sp|O74762|RPN2_SCHPO Decoy of Reverse of 26S proteasome regulatory subunit rpn2 OS=Schizosaccharomyces pombe GN=rpn2 PE=1 SV=1(814);	138.0681
2329	26.3855	0	0	0	0	0	0	0	-	-	-	-	-	-	0
2330	26.3933	1452.7854	3	1452.7798	-3.8519	0.3000	0.1750	0.1500	FMTR	1	>sp|Q9UT97|PSA5_SCHPO Probable proteasome subunit alpha type-5 OS=Schizosaccharomyces pombe GN=SPAC323.02c PE=1 SV=1(2);	WKTLSK	2	>sp|Q9USQ9|PSB4_SCHPO Probable proteasome subunit beta type-4 OS=Schizosaccharomyces pombe GN=SPBC577.10 PE=2 SV=1(197);	138.0681
2331	26.4007	0	0	0	0	0	0	0	-	-	-	-	-	-	0
2332	26.4085	2686.2583	3	2686.2683	3.6891	0.5950	0.1750	0.1700	FPTDDDDK	1	>sp|P00761|TRYP_PIG Trypsin OS=Sus scrofa PE=1 SV=1(1);	VLSNYMKQEALSSK	7	>sp|O14250|PSA1_SCHPO Probable proteasome subunit alpha type-1 OS=Schizosaccharomyces pombe GN=SPAC6G10.04c PE=2 SV=1(89);	138.0681
2334	26.4247	2129.0798	4	2129.0925	5.9387	0.6000	0.0500	0.2200	NIPKEIK	4	>decoy_reverse_sp|P41836|PRS8_SCHPO Decoy of Reverse of 26S protease regulatory subunit 8 homolog OS=Schizosaccharomyces pombe GN=let1 PE=2 SV=1(299);	KNTEDIEMTA	1	>sp|P87048|RPN1_SCHPO 26S proteasome regulatory subunit rpn1 OS=Schizosaccharomyces pombe GN=rpn1 PE=1 SV=2(882);	138.0681
[truncated: 9,032 more rows]
