# Supplementary material for: ECL: an exhaustive search tool for the identification of cross-linked peptides using whole database
Source: BMC Bioinformatics. 2016 May 20;17:217. doi: 10.1186/s12859-016-1073-y (PMC4874008; doi:10.1186/s12859-016-1073-y)
Supplement: Additional file 5 — Kojak’s pre-selection list of PSMs only identified by ECL. (ZIP 5147 kb) [file 12859_2016_1073_MOESM5_ESM.zip › Kojak's pre-selection ranks of ECL only peptides/Kojak's detailed results/aleitner_M1012_005/diagnostic_3774.txt]

Scan: 3774
K[x]VPDK	0	0	585.348581	0.1140	0.5700
K[x]PRRLLK	0	0	909.623554	0.1064	0.7450
K[x]ILGVAAEDK	0	0	1042.602207	0.1055	1.0550
AEQEELLSEK[x]VSTK	9	0	1589.814754	0.1007	1.4100
AEQEELLSEK[x]VSTKK	9	0	1717.909710	0.1007	1.5100
GGDEWKIEPLK[x]LK	10	0	1511.834706	0.0973	1.2650
FLSK[x]TLDSNSLTHEK	3	0	1718.883832	0.0953	1.4300
AEQEELLSEKVSTK[x]K	13	0	1717.909710	0.0930	1.3950
K[x]NEEK	0	0	646.328572	0.0920	0.4600
DTTK[x]NK	3	0	705.365683	0.0900	0.5400
M[x]ATTVK	0	0	649.346864	0.0892	0.5350
DIGK[x]VVDK	3	0	872.496688	0.0875	0.7000
K[x]SLK	0	0	474.316557	0.0862	0.3450
VSTK[x]KILGVAAEDK	3	0	1457.845270	0.0857	1.2000
DLK[x]LK	2	0	615.395529	0.0840	0.4200
NIPK[x]EIK	3	0	840.506860	0.0836	0.5850
VMCK[x]NK	3	0	778.382925	0.0833	0.5000
K[x]LEK	0	0	516.327120	0.0812	0.3250
QNTPVLFDSK[x]EAVLK	9	0	1687.914404	0.0800	1.2000
E[x]IINRDIGKVVDK	0	0	1497.851416	0.0792	1.0300
IFRQK[x]SLEK	4	0	1147.671285	0.0789	0.7100
NK[x]LLK	1	0	614.411513	0.0780	0.3900
VSTKK[x]ILGVAAEDK	4	0	1457.845270	0.0779	1.0900
NK[x]VLVK	1	0	699.464272	0.0775	0.4650
VK[x]LEK	1	0	615.395529	0.0770	0.3850
VVLK[x]NK	3	0	699.464272	0.0767	0.4600
VTQKK[x]PPVQPLAYK	4	0	1595.939834	0.0764	1.0700
GYARAIHK[x]LGSTLK	7	0	1513.872820	0.0764	1.0700
K[x]LMELFISK	0	0	1107.636148	0.0761	0.6850
I[x]INRDIGKVVDK	0	0	1368.808828	0.0758	0.9100
TMGK[x]NK	3	0	677.353010	0.0758	0.4550
K[x]YDK	0	0	552.290736	0.0750	0.3000
K[x]EFEIIK	0	0	905.522175	0.0750	0.5250
EMK[x]K	2	0	534.283541	0.0737	0.2950
M[x]TDK	0	0	493.220610	0.0737	0.2950
AELDK[x]IGLSK	4	0	1072.612770	0.0735	0.7350
FLK[x]TSK	2	0	722.432639	0.0733	0.4400
INYK[x]K	3	0	664.390778	0.0730	0.3650
K[x]NRLK	0	0	657.428557	0.0730	0.3650
IDTIVK[x]EIQDEK	5	0	1429.766355	0.0729	0.8750
GFICK[x]VVDK	4	0	1064.568799	0.0728	0.6550
VGK[x]SAVIK	2	0	800.511946	0.0712	0.5700
NIPK[x]ARASLTAAK	3	0	1339.793514	0.0700	0.9100
IDRPAQVISFK[x]K	10	0	1400.813914	0.0696	0.8350
INVK[x]K	3	0	600.395864	0.0690	0.3450
VVDK[x]CFGIK	3	0	1064.568799	0.0683	0.6150
P[x]FGNTHNKFK	0	0	1188.603937	0.0680	0.6800
IEFATITKDTTK[x]NK	11	0	1608.872208	0.0668	0.9350
IWK[x]VMCKNK	2	0	1205.641245	0.0667	0.6000
IDK[x]K	2	0	502.311471	0.0662	0.2650
K[x]PPVQPLAYK	0	0	1139.670224	0.0660	0.6600
DLVK[x]KYDK	3	0	1007.565097	0.0656	0.5250
NLTDETK[x]NK	6	0	1061.535250	0.0656	0.5900
LDEARELLVK[x]ASK	9	0	1470.840518	0.0654	0.8500
K[x]ELLK	0	0	629.411178	0.0650	0.3250
K[x]IDK	0	0	502.311471	0.0650	0.2600
NDSYQLIK[x]ILPNK	7	0	1544.856167	0.0642	0.8350
EFEIIK[x]GVLCQFRR	5	0	1793.960971	0.0639	0.8950
NEEKK[x]LMELFISK	4	0	1607.859201	0.0635	0.8250
REDGMK[x]ILMVNR	5	0	1460.759115	0.0633	0.7600
QVK[x]LLFIEK	2	0	1116.690625	0.0633	0.5700
SSTAAK[x]TFLEK	5	0	1181.629146	0.0627	0.6900
LK[x]LELK	1	0	742.495236	0.0625	0.3750
YK[x]DGVILAADSR	1	0	1306.688051	0.0621	0.7450
A[x]SLLK	0	0	530.342770	0.0620	0.3100
K[x]LQRLR	0	0	812.534410	0.0617	0.3700
IEDTDK[x]YDKK	5	0	1253.613888	0.0615	0.6150
SSLELANNAVK[x]SNDIEK	10	0	1830.932231	0.0615	1.0450
MPIDFK[x]GFICKVVDK	5	0	1795.936398	0.0613	0.9200
K[x]DQK	0	0	517.285985	0.0613	0.2450
Q[x]EMKK	0	0	662.342113	0.0610	0.3050
K[x]VIAR	0	0	585.396198	0.0610	0.3050
VADLK[x]K	4	0	672.416990	0.0608	0.3650
ATK[x]QSK	2	0	661.375854	0.0608	0.3650
VTQK[x]KPPVQPLAYK	3	0	1595.939834	0.0607	0.8500
NK[x]HCLIK	1	0	911.501059	0.0607	0.4250
VLVDK[x]SR	4	0	815.486459	0.0607	0.4250
M[x]PFGNTHNKFK	0	0	1319.644415	0.0605	0.6650
SSCK[x]IVFRSELQDK	3	0	1695.861321	0.0596	0.8350
IMK[x]LCFDELKK	2	0	1423.756658	0.0595	0.6550
IK[x]ENQEK	1	0	887.471202	0.0593	0.4150
ELAAIK[x]EDTEAVLK	5	0	1528.834763	0.0589	0.8250
K[x]YTGLLR	0	0	849.507194	0.0586	0.4100
IK[x]YEYQKLK	1	0	1211.691351	0.0583	0.5250
HYYSLRINYK[x]K	9	0	1483.793513	0.0582	0.6400
K[x]LARNILK	0	0	954.633783	0.0581	0.4650
IEDTDK[x]YDK	5	0	1125.518932	0.0578	0.5200
NFGRDLK[x]LK	6	0	1089.629423	0.0578	0.5200
QTLNK[x]IALDEQIQALK	4	0	1825.030821	0.0575	0.9200
L[x]KGYQTIELDKK	0	0	1434.808159	0.0575	0.6900
DLVKK[x]YDK	4	0	1007.565097	0.0575	0.4600
DREISYPFK[x]R	8	0	1309.677823	0.0575	0.5750
TMGK[x]NKVLVK	3	0	1116.668841	0.0575	0.5750
IDVLFSK[x]IR	6	0	1089.654575	0.0572	0.5150
LVRK[x]CIK	3	0	915.568742	0.0571	0.4000
A[x]TTVK	0	0	518.306385	0.0570	0.2850
LGDK[x]GPAAARASR	3	0	1268.694867	0.0569	0.7400
DFSK[x]TLPPELK	3	0	1273.691742	0.0568	0.6250
DISSK[x]SPSGNDALNDK	4	0	1646.774679	0.0566	0.9050
NDDQLTYTYK[x]DEK	9	0	1631.731422	0.0565	0.7350
DNSSDLQK[x]LLMK	7	0	1390.712547	0.0563	0.6750
P[x]PKEDWEK	0	0	1027.497414	0.0562	0.4500
YYIIMGLQASK[x]LRNK	10	0	1796.997022	0.0560	0.8400
K[x]TLEVLYLK	0	0	1105.674641	0.0556	0.5000
SLALTK[x]KDK	5	0	1002.607293	0.0556	0.5000
K[x]GYQTIELDKK	0	0	1321.724101	0.0555	0.6100
SLEK[x]TLVPYLR	3	0	1317.765572	0.0555	0.6100
TLFRK[x]EK	4	0	920.544305	0.0550	0.3850
NWK[x]EEYLRAAK	2	0	1406.730582	0.0545	0.6000
K[x]FDQLTQALNVAIR	0	0	1615.904510	0.0543	0.7600
IK[x]LISGK	1	0	757.506134	0.0543	0.3800
AVILSDTK[x]PVDK	7	0	1284.728853	0.0542	0.6500
LYNK[x]FK	3	0	811.459186	0.0542	0.3250
M[x]ESLQR	0	0	762.369385	0.0542	0.3250
LMVEMEKK[x]LEK	7	0	1376.740675	0.0541	0.5950
VMCKNK[x]TDTK	5	0	1223.600166	0.0540	0.5400
INVK[x]FFEK	3	0	1023.575269	0.0538	0.4300
EDALFK[x]NEEK	5	0	1221.587675	0.0535	0.5350
AELDK[x]IGLSKIR	4	0	1341.797930	0.0533	0.6400
VLTLELYK[x]K	7	0	1105.674641	0.0533	0.4800
K[x]TELFK	0	0	764.443203	0.0533	0.3200
QK[x]SLEK	1	0	731.417716	0.0533	0.3200
SIAEK[x]MNGASGAELK	4	0	1504.755469	0.0530	0.7950
GSDAAPQASKK[x]K	10	0	1186.630541	0.0529	0.6350
K[x]INANEK	0	0	815.450075	0.0529	0.3700
DIGK[x]VVDKCFGIK	3	0	1477.796212	0.0527	0.6850
K[x]PRVVTALTMLK	0	0	1355.832206	0.0525	0.6300
FIVK[x]ASSGPR	3	0	1060.602876	0.0525	0.5250
K[x]CIK	0	0	547.315173	0.0525	0.2100
E[x]MKK	0	0	534.283541	0.0525	0.2100
EEMMNSIQQAVAK[x]	12	0	1477.690428	0.0523	0.6800
IEEIFK[x]K	5	0	905.522175	0.0521	0.3650
K[x]YDKTEDDIK	0	0	1253.613888	0.0520	0.5200
EFEIIK[x]GVLCQFR	5	0	1637.859869	0.0519	0.6750
VLVDK[x]SRK	4	0	943.581415	0.0519	0.4150
LMVEMEK[x]KLEK	6	0	1376.740675	0.0518	0.5700
DIK[x]SMIADK	2	0	1019.532081	0.0517	0.4650
MQK[x]LLR	2	0	787.473787	0.0517	0.3100
HK[x]TPDK	1	0	724.386752	0.0517	0.3100
NEEK[x]KLMELFISK	3	0	1607.859201	0.0515	0.6700
EDCK[x]SLK	3	0	878.416723	0.0514	0.3600
MPIDFKGFICK[x]VVDK	10	0	1795.936398	0.0513	0.7700
HK[x]FQDILLGAGQAIK	1	0	1637.925245	0.0513	0.7700
GNECIVIGVERK[x]NVPK	11	0	1810.972260	0.0512	0.8200
LK[x]GYQTIELDKK	1	0	1434.808159	0.0512	0.6150
K[x]REK	0	0	559.344165	0.0512	0.2050
MEILK[x]IHLEK	4	0	1252.721266	0.0510	0.5100
VIPVEELK[x]EIK	7	0	1295.769988	0.0509	0.5600
DFLDAVQK[x]VVK	7	0	1260.707726	0.0509	0.5600
VLGVFSEK[x]AQIK	7	0	1317.765572	0.0508	0.6100
K[x]VADLKK	0	0	800.511946	0.0507	0.3550
DGIQDIMPSQAK[x]ELK	11	0	1671.850090	0.0507	0.7600
M[x]SRSYDSR	0	0	1000.439581	0.0506	0.4050
AIHK[x]LGSTLK	3	0	1066.649824	0.0505	0.5050
GSDAAPQASK[x]KK	9	0	1186.630541	0.0500	0.6000
AEAKDVAK[x]MK	7	0	1089.585175	0.0500	0.5000
GFICK[x]VVDKDGIR	4	0	1505.802358	0.0496	0.6450
K[x]AVYMPLCDPGNK	0	0	1491.721334	0.0496	0.6450
IAK[x]GAIEK	2	0	828.506860	0.0494	0.3950
IINRDIGK[x]VVDK	7	0	1368.808828	0.0492	0.5900
DK[x]KDQK	1	0	760.407879	0.0492	0.2950
TK[x]SVALGGITK	1	0	1073.644403	0.0491	0.5400
VATEKDFLDAVQK[x]VVK	12	0	1788.998462	0.0491	0.7850
K[x]TLVAHAVLK	0	0	1078.686208	0.0490	0.4900
EK[x]VLK	1	0	615.395529	0.0490	0.2450
IK[x]ILFSDVK	1	0	1061.648429	0.0489	0.4400
DCTAYNIYDK[x]NK	9	0	1503.666324	0.0487	0.5850
NCK[x]K	2	0	548.274037	0.0487	0.1950
ESQLVDKFFEK[x]INVK	10	0	1822.982813	0.0487	0.7300
HGGYKPTDK[x]HK	8	0	1266.646859	0.0486	0.5350
DEPEETDVNK[x]YQK	9	0	1593.715773	0.0485	0.6300
GSDAAPQASK[x]K	9	0	1058.535585	0.0477	0.5250
LEFIK[x]VIPVEELK	4	0	1555.922455	0.0477	0.6200
DK[x]MNFVILCR	1	0	1294.652534	0.0475	0.4750
NK[x]TDTK	1	0	705.365683	0.0475	0.2850
KVADLK[x]K	5	0	800.511946	0.0471	0.3300
LILTENIK[x]TK	7	0	1171.717563	0.0470	0.4700
DIGKVVDK[x]CFGIK	7	0	1477.796212	0.0469	0.6100
K[x]ELFDCLK	0	0	1051.537166	0.0469	0.3750
MKLSLFSNK[x]ENELR	8	0	1707.897707	0.0468	0.6550
K[x]ASLLTR	0	0	787.491545	0.0464	0.3250
LK[x]KTLEVLYLK	1	0	1346.853655	0.0464	0.5100
DYYTK[x]QSK	4	0	1031.492328	0.0463	0.3700
VDAQDFLK[x]VAETR	7	0	1490.772835	0.0462	0.6000
K[x]EEMVMLK	0	0	1006.519074	0.0456	0.3650
EDGMK[x]ILMVNR	4	0	1304.658013	0.0455	0.5000
SLDK[x]QMVEERVLK	3	0	1573.849698	0.0454	0.5900
VLTLELYK[x]KLR	7	0	1374.859801	0.0450	0.4950
SNNIK[x]ENEQK	4	0	1202.589070	0.0450	0.4500
K[x]LRDK	0	0	658.412573	0.0450	0.2250
K[x]NVPK	0	0	584.364565	0.0450	0.2250
NCACVISQKK[x]VPDK	9	0	1645.827913	0.0446	0.6250
LK[x]ESQLVDKFFEK	1	0	1609.871482	0.0446	0.5800
LVARNIPK[x]EIK	7	0	1279.797539	0.0445	0.4900
TVQYATK[x]RSK	6	0	1180.656362	0.0445	0.4450
VVDK[x]DGIR	3	0	900.502835	0.0444	0.3550
EASK[x]TLSK	3	0	862.475953	0.0444	0.3550
QIK[x]EIK	2	0	757.469750	0.0442	0.2650
E[x]SLQRLLQGAR	0	0	1269.715268	0.0441	0.4850
DGIQDIMPSQAK[x]ELKK	11	0	1799.945046	0.0441	0.7050
K[x]SGRSAPGVSTTSTIQ	0	0	1575.821569	0.0441	0.7050
D[x]GIQDIMPSQAKELK	0	0	1671.850090	0.0440	0.6600
DLVK[x]K	3	0	601.379880	0.0440	0.2200
VLK[x]TK	2	0	587.400615	0.0440	0.2200
AEAK[x]DVAK	3	0	830.449740	0.0437	0.3500
VLELRAELDK[x]IGLSK	9	0	1682.992985	0.0437	0.6550
EDALFK[x]NEEKK	5	0	1349.682631	0.0436	0.4800
SLPPEEYDEK[x]LYNK	9	0	1723.830403	0.0436	0.6100
GGNMK[x]EVFRR	4	0	1192.613451	0.0435	0.4350
VEFK[x]MGNGKMVEISR	3	0	1723.874862	0.0433	0.6500
M[x]PPKEDWEK	0	0	1158.537893	0.0433	0.3900
DGIQDIMPSQAKELK[x]K	14	0	1799.945046	0.0428	0.6850
GGDEWK[x]IEPLKLK	5	0	1511.834706	0.0427	0.5550
ELFEMARTK[x]K	8	0	1251.664481	0.0425	0.4250
LTHEK[x]STMLEK	4	0	1315.680522	0.0423	0.4650
K[x]KELFDCLK	0	0	1179.632121	0.0422	0.3800
YEYQK[x]LK	4	0	970.512337	0.0421	0.2950
K[x]EPPVYTPPKDK	0	0	1397.755400	0.0421	0.5050
VVDK[x]CFGIKFDIMPR	3	0	1823.942544	0.0420	0.6300
TNNLDLEHK[x]HKTPDK	8	0	1788.911774	0.0420	0.6300
VAQTTYK[x]K	6	0	937.523235	0.0419	0.3350
ASK[x]AAREYLEK	2	0	1264.677488	0.0418	0.4600
K[x]AMVNIDTIDNK	0	0	1360.701983	0.0417	0.5000
K[x]DGIQDIMPSQAKELK	0	0	1799.945046	0.0416	0.6650
FCVGLQK[x]IEEIFKK	6	0	1737.948678	0.0414	0.5800
M[x]ESLQRLLQGAR	0	0	1400.755746	0.0413	0.4950
F[x]ATLQKSK	0	0	921.528321	0.0413	0.3300
YVTGPK[x]NK	5	0	905.497023	0.0413	0.3300
K[x]GEK	0	0	460.264524	0.0413	0.1650
G[x]VFK	0	0	449.263798	0.0413	0.1650
HGGYK[x]PTDK	4	0	1001.492997	0.0411	0.3700
DFLDAVQK[x]VVKGNQK	7	0	1687.925636	0.0410	0.6150
GMALGSANEK[x]IEASK	9	0	1504.755469	0.0410	0.6150
MPLLQSSVALLGQK[x]IR	13	0	1753.028320	0.0409	0.6550
VLTLELYKK[x]LR	8	0	1374.859801	0.0409	0.4500
LKK[x]TLEVLYLK	2	0	1346.853655	0.0409	0.4500
VDVK[x]TK	3	0	688.411904	0.0408	0.2450
AK[x]WSTAETLTNNK	1	0	1462.741537	0.0408	0.5300
LK[x]LELKK	1	0	870.590192	0.0407	0.2850
EK[x]VLKTK	1	0	844.538158	0.0407	0.2850
KVTSK[x]LLEQEESAEK	4	0	1717.909710	0.0407	0.6100
VVGSELIQK[x]YLGDGPR	8	0	1729.936200	0.0406	0.6500
G[x]LGYPEDAIGK	0	0	1118.560737	0.0405	0.4450
LYNKFK[x]TNHGNPFM	5	0	1709.834718	0.0404	0.5650
LIPIRGTEVEK[x]ITIK	10	0	1709.045018	0.0403	0.6050
VATEK[x]DFLDAVQKVVK	4	0	1788.998462	0.0403	0.6450
DK[x]KASLLTR	1	0	1030.613439	0.0400	0.3600
NCACVISQK[x]KVPDK	8	0	1645.827913	0.0400	0.5600
HK[x]TDLNHENLK	1	0	1347.689447	0.0400	0.4400
NLQVAK[x]SLDK	5	0	1114.634566	0.0400	0.4000
GIDLK[x]SIAEK	4	0	1072.612770	0.0400	0.4000
I[x]INRDIGK	0	0	927.550117	0.0400	0.3200
GK[x]YYPLK	1	0	867.485399	0.0400	0.2800
A[x]ASLLK	0	0	601.379880	0.0400	0.2400
T[x]EVLK	0	0	588.348247	0.0400	0.2000
K[x]WR	0	0	488.285928	0.0400	0.1200
K[x]ASLLTREDLTDEEK	0	0	1746.899873	0.0397	0.5950
YLDSQRVAIK[x]K	9	0	1319.756069	0.0395	0.4350
K[x]GAVEYEIYK	0	0	1198.623334	0.0395	0.3950
LLEK[x]LEIK	3	0	984.621882	0.0394	0.3150
M[x]SFLELTEVWGKPQK	0	0	1791.922859	0.0393	0.5900
EVLNKGVSK[x]DEK	8	0	1344.724827	0.0392	0.4700
D[x]GIQDIMPSQAK	0	0	1301.628489	0.0392	0.4700
WK[x]TLSK	1	0	761.443537	0.0392	0.2350
NIPK[x]AR	3	0	697.423471	0.0392	0.2350
FEAQK[x]DTVHMIFNQK	4	0	1834.903518	0.0390	0.5850
ASKGSNDDEMK[x]IDK	10	0	1536.708913	0.0389	0.5450
IKYEYQK[x]LK	6	0	1211.691351	0.0389	0.3500
LTHEK[x]STMLEKIK	4	0	1556.859536	0.0388	0.5050
AAK[x]ASRGAATIK	2	0	1143.672345	0.0388	0.4650
K[x]LIR	0	0	528.374737	0.0388	0.1550
DWNACK[x]KELLK	5	0	1403.723052	0.0386	0.4250
LCIHK[x]NK	4	0	911.501059	0.0386	0.2700
K[x]ELLKLK	0	0	870.590192	0.0386	0.2700
GYSKPNERATK[x]QSK	10	0	1592.826990	0.0382	0.5350
VTSK[x]LLEQEESAEK	3	0	1589.814754	0.0382	0.5350
DWNACKK[x]ELLK	6	0	1403.723052	0.0382	0.4200
NWK[x]EEYLR	2	0	1136.561406	0.0381	0.3050
SSHIITK[x]ELK	6	0	1154.665864	0.0380	0.3800
TMGKNK[x]VLVK	5	0	1116.668841	0.0380	0.3800
K[x]INVK	0	0	600.395864	0.0380	0.1900
DEQIEK[x]IDTVIK	5	0	1429.766355	0.0379	0.4550
TPNDTQK[x]YSNDK	6	0	1409.642221	0.0379	0.4550
TSTSSMTAVPK[x]PLK	10	0	1446.775143	0.0379	0.5300
LNVYK[x]YR	4	0	954.528656	0.0379	0.2650
S[x]RSYDSR	0	0	869.399102	0.0379	0.2650
K[x]VGQYIR	0	0	862.502443	0.0379	0.2650
AK[x]YASQK	1	0	794.428614	0.0379	0.2650
ITTGDRLILTENIK[x]TK	13	0	1815.046470	0.0378	0.6050
ATLTGMK[x]IDVLFSKIR	6	0	1792.027986	0.0378	0.6050
STMLEK[x]IKENQEK	5	0	1576.812980	0.0377	0.4900
QKSLEK[x]TLVPYLR	5	0	1573.919099	0.0377	0.4900
V[x]SPTGQITSTSARSGKK	0	0	1703.916525	0.0376	0.6400
S[x]PTGQITSTSARSGKK	0	0	1604.848116	0.0375	0.6000
ELIRK[x]SLK	4	0	985.628363	0.0375	0.3000
ATLTGMK[x]IDVLFSK	6	0	1522.842826	0.0375	0.5250
VEPIPLINGEK[x]R	10	0	1363.782281	0.0375	0.4500
EAEAAK[x]DEQIEK	5	0	1359.651724	0.0375	0.4500
GTTAVLK[x]EDIYK	6	0	1336.723767	0.0375	0.4500
G[x]GLGYPEDAIGK	0	0	1175.582198	0.0375	0.4500
EIK[x]EVIELPVK	2	0	1295.769988	0.0373	0.4100
VDAQDFLK[x]VAETRR	7	0	1646.873938	0.0371	0.5200
IEFATITK[x]DTTKNK	7	0	1608.872208	0.0371	0.5200
EWDSK[x]LK	4	0	904.465390	0.0371	0.2600
K[x]SSEQANLYERK	0	0	1451.736786	0.0371	0.4450
GNAK[x]FGDGIQIAQLALK	3	0	1742.967833	0.0371	0.6300
GTEVEK[x]ITIK	5	0	1116.638983	0.0370	0.3700
DVAK[x]MKLSLFSNK	3	0	1479.811862	0.0369	0.4800
LFK[x]SLGSGMDQEK	2	0	1438.712546	0.0369	0.4800
SLK[x]RELIR	2	0	1013.634509	0.0369	0.2950
KK[x]ELFDCLK	1	0	1179.632121	0.0367	0.3300
DK[x]LVLK	1	0	714.463938	0.0367	0.2200
EYLEKNWK[x]EGLSR	7	0	1650.836493	0.0365	0.4750
FNSNAIAAVATK[x]MVTLK	11	0	1777.975953	0.0365	0.6200
NLTDETKNK[x]HCLIK	8	0	1712.887868	0.0364	0.5100
AQEEVK[x]R	5	0	858.455887	0.0364	0.2550
VVK[x]GNQK	2	0	771.460247	0.0364	0.2550
K[x]SLPLQIEVANDCIK	0	0	1726.928669	0.0363	0.5450
VADLKK[x]LEGTIDYQK	5	0	1719.940617	0.0363	0.5450
SNNIKENEQK[x]IK	9	0	1443.768084	0.0362	0.4350
EVLNK[x]GVSKDEK	4	0	1344.724827	0.0362	0.4350
QVK[x]R	2	0	529.333601	0.0362	0.1450
D[x]RGK	0	0	474.255021	0.0362	0.1450
DVAKMK[x]LSLFSNK	5	0	1479.811862	0.0362	0.4700
Y[x]FATLQKSK	0	0	1084.591644	0.0361	0.3250
LK[x]ESQLVDK	1	0	1058.597121	0.0361	0.3250
SSEETEDK[x]K	7	0	1051.466899	0.0361	0.3250
SLALTKK[x]DK	6	0	1002.607293	0.0361	0.3250
IEDTDKYDK[x]K	8	0	1253.613888	0.0360	0.3600
HKTPDK[x]GYGHR	5	0	1294.653005	0.0359	0.3950
F[x]ATLQK	0	0	706.401341	0.0358	0.2150
LDVAK[x]R	4	0	700.423137	0.0358	0.2150
VEFKMGNGK[x]MVEISR	8	0	1723.874862	0.0357	0.5350
VIGSELVQK[x]YVGEGAR	8	0	1703.920551	0.0356	0.5700
DTALEK[x]YK	5	0	966.502166	0.0356	0.2850
VEFK[x]MGNGK	3	0	1008.506203	0.0356	0.3200
K[x]DKMNFVILCR	0	0	1422.747490	0.0355	0.3900
SNNIK[x]ENEQKIK	4	0	1443.768084	0.0354	0.4250
ELAAIKEDTEAVLK[x]R	13	0	1684.935865	0.0353	0.5300
NLNAPK[x]FSFISNVRPK	5	0	1831.010363	0.0353	0.5650
YEYQKLK[x]ESQLVDK	6	0	1769.919882	0.0350	0.4900
NK[x]LLKVTVSK	1	0	1128.722984	0.0350	0.3500
IHAK[x]SMAIDK	3	0	1112.601159	0.0350	0.3500
NWK[x]EGLSR	2	0	988.508981	0.0350	0.2800
LK[x]PLIEK	1	0	839.547996	0.0350	0.2450
LVK[x]GRQD	2	0	814.466059	0.0350	0.2450
LAEK[x]WR	3	0	801.449683	0.0350	0.2100
EIK[x]QIK	2	0	757.469750	0.0350	0.2100
DVAK[x]MK	3	0	690.373411	0.0350	0.2100
MK[x]DAVK	1	0	690.373411	0.0350	0.2100
WDLSK[x]QEALYLAQR	4	0	1719.894338	0.0346	0.4850
SIK[x]GYTLPPHCSR	2	0	1514.766308	0.0346	0.4500
LDSK[x]NVQLAK	3	0	1114.634566	0.0345	0.3450
AEAK[x]DVAKMK	3	0	1089.585175	0.0345	0.3450
DWNACK[x]K	5	0	920.417393	0.0343	0.2400
SK[x]VLDVR	1	0	815.486459	0.0343	0.2400
DEK[x]SGVK	2	0	761.391895	0.0343	0.2400
VLRQVMEEK[x]LDSK	8	0	1573.849698	0.0342	0.4450
K[x]VSTTPANSFELK	0	0	1420.756126	0.0342	0.4450
MEQK[x]PEVDYSEK	3	0	1481.670742	0.0342	0.4100
MSERDTALEK[x]YK	9	0	1469.718358	0.0342	0.4100
M[x]TEVLK	0	0	719.388726	0.0342	0.2050
ELK[x]KEEMVMLK	2	0	1376.740675	0.0341	0.3750
K[x]DSESTEEKEAQAVQR	0	0	1833.870361	0.0341	0.5450
TK[x]INLIETLR	1	0	1199.723710	0.0340	0.3400
IDRK[x]VEFGLPDLEGR	3	0	1742.931448	0.0340	0.5100
VIPVEELK[x]EIKQIK	7	0	1665.007573	0.0339	0.4750
S[x]FLELTEVWGKPQK	0	0	1660.882380	0.0339	0.4750
MPPK[x]EDWEK	3	0	1158.537893	0.0339	0.3050
K[x]LEETDVAK	0	0	1031.549839	0.0339	0.3050
K[x]DGIQDIMPSQAK	0	0	1429.723444	0.0338	0.4400
VADLK[x]KLEGTIDYQK	4	0	1719.940617	0.0337	0.5050
LIDASTVK[x]HVFPITK	7	0	1667.960960	0.0337	0.5050
SLALTK[x]K	5	0	759.485399	0.0336	0.2350
ENQEK[x]ISNNK	4	0	1202.589070	0.0335	0.3350
ILFENPDEATK[x]RK	10	0	1559.830681	0.0335	0.4350
VVK[x]VDAQDFLKVAETR	2	0	1817.004608	0.0334	0.5350
K[x]DYTMAQPEFFK	0	0	1503.706735	0.0333	0.4000
HTVIK[x]TGLR	4	0	1023.618860	0.0333	0.3000
VSK[x]QGEIDYEALVK	2	0	1577.830012	0.0332	0.4650
ESQLVDK[x]FFEK	6	0	1368.692468	0.0332	0.3650
K[x]VAQTTYK	0	0	937.523235	0.0331	0.2650
FCVGLQK[x]IEEIFK	6	0	1609.853723	0.0331	0.4300
YPGGGPGK[x]TAILPVK	7	0	1453.829229	0.0330	0.4950
VAIK[x]K	3	0	557.390052	0.0330	0.1650
NK[x]VLVKVHPEGK	1	0	1346.803351	0.0329	0.3950
ENEQK[x]IK	4	0	887.471202	0.0329	0.2300
VDK[x]NWSK	2	0	875.450075	0.0329	0.2300
MK[x]LSLFSNK	1	0	1066.584449	0.0328	0.2950
T[x]IDNAETMK	0	0	1021.474961	0.0328	0.2950
LELK[x]KANWCDK	3	0	1403.723052	0.0327	0.3600
SYLLQHREWDSK[x]LK	11	0	1801.947432	0.0325	0.4550
LKGYQTIELDK[x]K	10	0	1434.808159	0.0325	0.3900
K[x]VEFGLPDLEGR	0	0	1358.719350	0.0325	0.3900
VMCK[x]NKTDTK	3	0	1223.600166	0.0325	0.3250
TVQYATK[x]R	6	0	965.529382	0.0325	0.2600
IK[x]TLSMEK	1	0	948.531355	0.0325	0.2600
AVEK[x]LMSR	3	0	932.511289	0.0325	0.2600
DKK[x]DQK	2	0	760.407879	0.0325	0.1950
K[x]HGQLK	0	0	709.423471	0.0325	0.1950
K[x]VADLK	0	0	672.416990	0.0325	0.1950
TLAGVTRDYYTK[x]QSK	11	0	1729.899815	0.0323	0.4850
VVGQLLEKLK[x]PLIEK	9	0	1706.070505	0.0323	0.4850
ELVSK[x]ASPIAGSEGK	4	0	1471.788150	0.0323	0.4850
QK[x]SLEKTLVPYLR	1	0	1573.919099	0.0323	0.4200
DYYTKQSK[x]ATR	7	0	1359.678214	0.0323	0.3550
VAIKK[x]GAVEYEIYK	4	0	1609.907866	0.0321	0.4500
EAVLK[x]LK	4	0	799.516697	0.0321	0.2250
QVK[x]NR	2	0	643.376523	0.0320	0.1600
V[x]GVFK	0	0	548.332206	0.0320	0.1600
Q[x]DYDLVRSLESQIR	0	0	1720.874329	0.0318	0.4450
SELVK[x]EFHK	4	0	1115.597456	0.0317	0.2850
GGNMK[x]EVFR	4	0	1036.512349	0.0317	0.2850
ALTLK[x]TGPPGPPCGGK	4	0	1549.828571	0.0316	0.5050
YYIIMGLQASK[x]LR	10	0	1554.859144	0.0315	0.4100
GDSGEMSLQK[x]LFK	9	0	1438.712546	0.0315	0.4100
GNQK[x]VVK	3	0	771.460247	0.0314	0.2200
K[x]ALSSLK	0	0	745.469750	0.0314	0.2200
GGDEWK[x]IEPLK	5	0	1270.655693	0.0314	0.3450
K[x]VTSKLLEQEESAEK	0	0	1717.909710	0.0313	0.4700
V[x]SPTGQITSTSARSGK	0	0	1575.821569	0.0313	0.5000
AELDKIGLSK[x]IR	9	0	1341.797930	0.0313	0.3750
NLIRLAK[x]R	6	0	982.639929	0.0313	0.2500
STMLEK[x]IK	5	0	948.531355	0.0313	0.2500
F[x]MTR	0	0	553.268226	0.0313	0.1250
SLK[x]R	2	0	502.322703	0.0313	0.1250
YQK[x]PVDTEEENDK	2	0	1593.715773	0.0312	0.4050
IDRDK[x]LVLK	4	0	1098.676036	0.0311	0.2800
RFCVGLQK[x]IEEIFK	7	0	1765.954825	0.0311	0.4350
DRLK[x]K	3	0	658.412573	0.0310	0.1550
K[x]VTSK	0	0	561.348581	0.0310	0.1550
YQKDEEWPPK[x]M	9	0	1449.659787	0.0309	0.3400
KDK[x]MNFVILCR	2	0	1422.747490	0.0309	0.3400
EAVLKLK[x]LELK	6	0	1282.822356	0.0309	0.3400
ILFENPDEATK[x]R	10	0	1431.735725	0.0308	0.3700
EYLEK[x]NWKEGLSR	4	0	1650.836493	0.0308	0.4000
YEALSK[x]HIIMFDCK	5	0	1753.853066	0.0307	0.4300
G[x]GLGYPEDAIGKTK	0	0	1404.724827	0.0307	0.4300
IDK[x]NTWNSTLETAKAK	2	0	1818.947489	0.0306	0.4900
LCFDELK[x]K	6	0	1051.537166	0.0306	0.2450
DKK[x]ASLLTR	2	0	1030.613439	0.0306	0.2750
VLVK[x]VHPEGK	3	0	1104.665473	0.0305	0.3050
SPSGNDALNDK[x]K	10	0	1244.599634	0.0304	0.3650
IDK[x]EDMGSNDK	2	0	1250.544822	0.0300	0.3300
NEEK[x]K	3	0	646.328572	0.0300	0.1500
K[x]DQKK	0	0	645.380940	0.0300	0.1500
QSK[x]YTYDRGTTAVLK	2	0	1729.899815	0.0300	0.4500
VAIK[x]KGAVEYEIYK	3	0	1609.907866	0.0300	0.4200
K[x]GEIRMGTTITALR	0	0	1545.866017	0.0300	0.4200
P[x]FGNTHNK	0	0	913.440572	0.0300	0.2400
GVSK[x]DEK	3	0	761.391895	0.0300	0.2100
RMK[x]K	2	0	561.342056	0.0300	0.1200
FQDILLGAGQAIK[x]AGNR	12	0	1770.973979	0.0297	0.5050
A[x]KVAEQNENPTVGSAQK	0	0	1769.890704	0.0297	0.5050
N[x]STEEIDLYNRWK	0	0	1666.795023	0.0296	0.3850
WPK[x]IAEIYGSALR	2	0	1502.824477	0.0296	0.3850
KVPDK[x]LIDASTVK	4	0	1412.823808	0.0296	0.3850
IEFATITK[x]DTTK	7	0	1366.734330	0.0296	0.3550
K[x]SGFEKIDLTR	0	0	1292.708787	0.0295	0.3250
EAVLK[x]LKLELK	4	0	1282.822356	0.0295	0.3250
NK[x]ISWYTK	1	0	1038.549782	0.0294	0.2350
LISGK[x]LDEARELLVK	4	0	1682.992985	0.0293	0.4400
YEVGAEYIK[x]KVIAR	8	0	1637.914013	0.0293	0.4100
ATAGPIIADK[x]NCKK	9	0	1485.797272	0.0293	0.4100
K[x]ANWCDK	0	0	920.417393	0.0293	0.2050
AK[x]TMTER	1	0	835.422145	0.0293	0.2050
AAK[x]ASR	2	0	602.349976	0.0292	0.1750
K[x]YYSFDNSLK	0	0	1263.613496	0.0290	0.2900
ASK[x]GSNDDEMKIDK	2	0	1536.708913	0.0289	0.4050
YK[x]SYLLQHR	1	0	1206.650884	0.0289	0.2600
LLK[x]LEEAMK	2	0	1073.615413	0.0289	0.2600
DEK[x]YTLYDQNDTK	2	0	1631.731422	0.0288	0.3750
VSK[x]ILEHKEIMLR	2	0	1594.922802	0.0288	0.3750
NVPK[x]LQNVSNFQK	3	0	1514.820452	0.0288	0.3750
TLALK[x]YPGGGPGK	4	0	1257.708061	0.0288	0.3750
S[x]PTGQITSTSARSGK	0	0	1476.753161	0.0287	0.4300
LK[x]WSDERYLHQSLK	1	0	1801.947432	0.0286	0.4000
SLGSGMDQEK[x]VLNK	9	0	1504.755469	0.0286	0.4000
IEPLK[x]LK	4	0	839.547996	0.0286	0.2000
K[x]LEGTIDYQK	0	0	1193.629146	0.0285	0.2850
DEVLFNDK[x]PLPIEMK	7	0	1786.917438	0.0283	0.4250
HIEVGDSVLVK[x]IITK	10	0	1649.971524	0.0283	0.4250
K[x]IDKEDMGSNDK	0	0	1378.639778	0.0283	0.3400
ELLK[x]LK	3	0	742.495236	0.0283	0.1700
K[x]QMSYMLAR	0	0	1126.562665	0.0283	0.2550
SELAQSK[x]YLMNVSR	6	0	1624.824212	0.0282	0.3950
IDKEDMGSNDK[x]ASK	10	0	1536.708913	0.0282	0.3950
VMK[x]SEFQR	2	0	1023.517101	0.0281	0.2250
IDELVSNNEK[x]IWK	9	0	1586.830346	0.0281	0.3650
MEILK[x]IHLEKVSK	4	0	1566.916655	0.0281	0.3650
K[x]HFEQVINEK	0	0	1270.666925	0.0280	0.2800
YSLNSYDFK[x]K	8	0	1263.613496	0.0280	0.2800
DTTK[x]NKMVCK	3	0	1223.600166	0.0280	0.2800
NIK[x]VIMATNR	2	0	1158.654253	0.0280	0.2800
LYNK[x]FKTNHGNPFM	3	0	1709.834718	0.0279	0.3900
ANWCDK[x]R	5	0	948.423539	0.0279	0.1950
KDGIQDIMPSQAK[x]ELK	12	0	1799.945046	0.0278	0.4450
LK[x]YYEQKIR	1	0	1239.697497	0.0278	0.2500
LVPYLTK[x]LESK	6	0	1289.759425	0.0277	0.3050
STMLEKIK[x]ENQEK	7	0	1576.812980	0.0277	0.3600
INVK[x]FFEKEDVQSLK	3	0	1822.982813	0.0277	0.4150
SLYFATPGNTSFK[x]TDM	12	0	1778.818457	0.0275	0.4400
ELFDCLK[x]IMR	6	0	1323.667849	0.0275	0.2750
LMVEMEK[x]K	6	0	1006.519074	0.0275	0.2200
IVRTLIDK[x]FSGEK	7	0	1504.861253	0.0273	0.3550
LNFSSLKMK[x]DAVK	8	0	1479.811862	0.0273	0.3550
EDMGSNDK[x]ASKER	7	0	1465.646650	0.0273	0.3550
ITAFLLADSK[x]SQK	9	0	1420.792510	0.0273	0.3550
GVVALVEDK[x]TK	8	0	1157.665530	0.0273	0.3000
YDK[x]TEDDIK	2	0	1125.518932	0.0272	0.2450
LDGK[x]DELWK	3	0	1102.565823	0.0272	0.2450
KVAQTTYK[x]K	7	0	1065.618191	0.0272	0.2450
S[x]ERDTALEK	0	0	1047.519601	0.0272	0.2450
EVLNK[x]GVSK	4	0	972.560345	0.0272	0.2450
GEIKK[x]AMVNIDTIDNK	4	0	1787.945046	0.0272	0.4350
SSSDMAYTSMFK[x]GNQK	11	0	1780.775938	0.0272	0.4350
TLSK[x]WRDATDDK	3	0	1434.710239	0.0271	0.3250
VSTK[x]K	3	0	561.348581	0.0270	0.1350
DIK[x]SMIADKHAIR	2	0	1496.813257	0.0269	0.3500
EDCK[x]SLKR	3	0	1034.517826	0.0269	0.2150
FKLNVYK[x]YR	6	0	1229.692020	0.0267	0.2400
NK[x]LTNDETR	1	0	1089.541397	0.0267	0.2400
TLSK[x]WR	3	0	789.449683	0.0267	0.1600
IMK[x]LCFDELK	2	0	1295.661702	0.0265	0.2650
KYDK[x]TEDDIK	3	0	1253.613888	0.0265	0.2650
K[x]NTEDIEMTA	0	0	1150.517549	0.0265	0.2650
E[x]TIDNAETMK	0	0	1150.517549	0.0265	0.2650
DYYTK[x]QSKATR	4	0	1359.678214	0.0264	0.2900
EIK[x]PNIRVALR	2	0	1307.803685	0.0264	0.2900
SSEETEDK[x]KMQE	7	0	1439.608537	0.0262	0.3150
PPK[x]EDWEK	2	0	1027.497414	0.0262	0.2100
LIK[x]K	2	0	500.368591	0.0262	0.1050
LKESQLVDK[x]FFEK	8	0	1609.871482	0.0262	0.3400
GDSGEMSLQKLFK[x]	12	0	1438.712546	0.0262	0.3400
GGDWERK[x]NR	6	0	1116.542400	0.0261	0.2350
EWLDK[x]LGDK	4	0	1102.565823	0.0261	0.2350
VIPVEELKEIK[x]QIK	10	0	1665.007573	0.0261	0.3650
NKTDTK[x]TIEAITFK	5	0	1608.872208	0.0261	0.3650
ARIEVEVYK[x]ITTGDR	8	0	1748.942012	0.0260	0.3900
Q[x]DRGK	0	0	602.313592	0.0260	0.1300
IMKLCFDELK[x]K	9	0	1423.756658	0.0259	0.2850
GSNDDEMK[x]IDKK	7	0	1378.639778	0.0258	0.3100
ATAIGK[x]SSTAAK	5	0	1104.613831	0.0258	0.3100
TNNLDLEHKHK[x]TPDK	10	0	1788.911774	0.0257	0.3850
DEEWPPK[x]M	6	0	1030.442937	0.0256	0.2050
K[x]SLKDECK	0	0	1006.511679	0.0256	0.2050
K[x]QLATSLR	0	0	915.550117	0.0256	0.2050
ASK[x]VLELR	2	0	914.554868	0.0256	0.2050
ETTEK[x]KIDK	4	0	1090.586949	0.0256	0.2300
D[x]YTMAQPEFFK	0	0	1375.611779	0.0255	0.2800
YEVGAEYIKK[x]VIAR	9	0	1637.914013	0.0254	0.3550
MSFLELTEVWGK[x]PQK	11	0	1791.922859	0.0253	0.3800
ELAAIK[x]EDTEAVLKR	5	0	1684.935865	0.0253	0.3800
M[x]NSTEEIDLYNRWK	0	0	1797.835501	0.0250	0.3500
NLTDETK[x]NKHCLIK	6	0	1712.887868	0.0250	0.3500
AVK[x]PTDMEQFAFYK	2	0	1673.812254	0.0250	0.3500
LFAYPPK[x]SVQPTAK	6	0	1545.855441	0.0250	0.3500
VVDK[x]DGIREINI	3	0	1369.756460	0.0250	0.3000
K[x]SSEQANLYER	0	0	1323.641830	0.0250	0.2750
EASK[x]TLSKWR	3	0	1204.656362	0.0250	0.2500
LMSK[x]VAEK	3	0	904.505142	0.0250	0.2000
K[x]SGFEK	0	0	694.364957	0.0250	0.1500
K[x]GEIR	0	0	601.354728	0.0250	0.1250
LNDPEDK[x]YEALSK	6	0	1520.735782	0.0250	0.3250
EIINRDIGK[x]VVDK	8	0	1497.851416	0.0250	0.3250
AKYASQK[x]RP	6	0	1047.582476	0.0250	0.2250
LDRK[x]LEFPLPNEEAR	3	0	1825.968559	0.0247	0.3700
IDRK[x]ILFENPDEATK	3	0	1787.941677	0.0247	0.3700
LGVMYAK[x]NLPNIQR	6	0	1615.886752	0.0246	0.3450
ATAGPIIADKNCK[x]K	12	0	1485.797272	0.0246	0.3450
ELKK[x]EEMVMLK	3	0	1376.740675	0.0245	0.2700
D[x]GIQDIMPSQAKELKK	0	0	1799.945046	0.0244	0.3900
EYLEK[x]NWK	4	0	1108.555260	0.0244	0.1950
LIEK[x]LELR	3	0	1012.628028	0.0244	0.1950
FVIHQEENK[x]RSVGIK	8	0	1782.973979	0.0243	0.3650
EKSLLAHK[x]GGHVVR	7	0	1529.878966	0.0243	0.3400
ILIDK[x]AR	4	0	827.522844	0.0243	0.1700
P[x]TDDDDK	0	0	804.313706	0.0243	0.1700
M[x]NSIVSK	0	0	777.405435	0.0243	0.1700
LALTK[x]PK	4	0	769.506134	0.0243	0.1700
FFEK[x]EDVQSLKLK	3	0	1609.871482	0.0242	0.3150
NK[x]MVCK	1	0	778.382925	0.0242	0.1450
DISSKSPSGNDALNDK[x]K	15	0	1774.869635	0.0241	0.4100
K[x]GTKTSETNDR	0	0	1235.610532	0.0241	0.2650
TK[x]DAVVLGVEK	1	0	1157.665530	0.0241	0.2650
IEASK[x]GLIDRMSTNLR	4	0	1802.967176	0.0241	0.3850
DLEETDERSLALTK[x]K	13	0	1746.899873	0.0240	0.3600
PFGNTHNK[x]FK	7	0	1188.603937	0.0240	0.2400
QIKEIK[x]EVIELPVK	5	0	1665.007573	0.0239	0.3350
NK[x]TDTKTIEAITFK	1	0	1608.872208	0.0239	0.3350
LCFDELKK[x]R	7	0	1207.638268	0.0239	0.2150
MVILNK[x]DGMERK	5	0	1432.752968	0.0237	0.2850
EISYPFK[x]R	6	0	1038.549782	0.0237	0.1900
Q[x]EMK	0	0	534.247157	0.0237	0.0950
DLGQVLNK[x]YVQVEQR	7	0	1787.952910	0.0237	0.3550
DFLDAVQKVVK[x]GNQK	10	0	1687.925636	0.0237	0.3550
AVAVVVDPIQSVK[x]GK	12	0	1508.892552	0.0237	0.3550
FFEK[x]EDVQSLK	3	0	1368.692468	0.0236	0.2600
LQK[x]DLGQVLNK	2	0	1254.729522	0.0236	0.2600
IITK[x]EGVETRIIPLK	3	0	1709.045018	0.0233	0.3500
EMKK[x]DSESTEEK	3	0	1439.644921	0.0233	0.2800
K[x]LDVAK	0	0	672.416990	0.0233	0.1400
QIK[x]EIKEVIELPVK	2	0	1665.007573	0.0232	0.3250
K[x]AQSGPDASAK	0	0	1058.535585	0.0232	0.2550
FFEK[x]INVK	3	0	1023.575269	0.0231	0.1850
D[x]KKLIPIR	0	0	981.633448	0.0231	0.1850
S[x]QARGFDR	0	0	935.457282	0.0231	0.1850
VATEK[x]DFLDAVQK	4	0	1462.766689	0.0231	0.3000
EERFK[x]LNVYK	4	0	1324.713873	0.0230	0.2300
E[x]SLQR	0	0	631.328907	0.0230	0.1150
K[x]EEPK	0	0	629.338410	0.0230	0.1150
ATAIGK[x]SSTAAKTFLEK	5	0	1722.951515	0.0229	0.3900
NAYVINLK[x]QIAK	7	0	1373.803016	0.0229	0.2750
K[x]TELEEIMLLNLHK	0	0	1709.938508	0.0229	0.3200
K[x]NVPKLQNVSNFQK	0	0	1642.915408	0.0229	0.3200
ATTVK[x]DTMNVDINAIK	4	0	1732.902849	0.0228	0.3650
ALTCK[x]MPGTLLPGPGK	4	0	1639.878887	0.0228	0.3650
EALEK[x]TEEK	4	0	1075.539667	0.0228	0.2050
ILEFTK[x]YSNDK	5	0	1356.692468	0.0227	0.2500
AHLDVQEKDQPK[x]K	11	0	1534.810280	0.0227	0.2950
AHLDVQEK[x]DQPKK	7	0	1534.810280	0.0227	0.2950
ATAGPIIADK[x]NCK	9	0	1357.702317	0.0227	0.2950
GGLGYPEDAIGK[x]TKLVK	11	0	1744.972250	0.0226	0.3850
KPPVQPLAYK[x]SATPFR	9	0	1799.009303	0.0225	0.3600
VLKTK[x]DEGGPAGGLYI	4	0	1616.877294	0.0225	0.3600
QAREK[x]VLK	4	0	970.592313	0.0225	0.1800
EDVQSLKLK[x]YYEQK	8	0	1769.919882	0.0225	0.3150
HPK[x]FEEILTR	2	0	1268.687660	0.0225	0.2250
VMK[x]EDNLILR	2	0	1229.680131	0.0225	0.2250
M[x]SERDTALEK	0	0	1178.560080	0.0225	0.2250
QSK[x]ATREPNK	2	0	1157.615226	0.0225	0.2250
INVKFFEK[x]EDVQSLK	7	0	1822.982813	0.0223	0.3350
VMK[x]SEFQRLTHEK	2	0	1631.845282	0.0223	0.2900
KTVQYATK[x]R	7	0	1093.624337	0.0222	0.2000
DAFALAK[x]EK	6	0	991.533798	0.0222	0.2000
VSGSELVQK[x]YIGEGSR	8	0	1707.879080	0.0222	0.3550
TGIATMLTRGEIK[x]K	12	0	1517.859870	0.0221	0.3100
EK[x]RTFLR	1	0	948.550451	0.0221	0.1550
Y[x]FATLQK	0	0	869.464664	0.0221	0.1550
AQARAK[x]R	5	0	799.477625	0.0221	0.1550
ELEAMK[x]LLRPRK	5	0	1482.870377	0.0221	0.2650
GIMLYGPPGTGK[x]TLCAR	11	0	1790.917058	0.0221	0.3750
S[x]TLDLNHLADLYDRK	0	0	1772.905627	0.0220	0.3300
DSESTEEK[x]EAQAVQR	7	0	1705.775405	0.0220	0.3300
VELAK[x]QNLFVPTSDK	4	0	1687.914404	0.0220	0.3300
SPSGNDALNDKK[x]GTK	11	0	1530.763724	0.0220	0.3300
HSTFIITK[x]RK	7	0	1229.724379	0.0220	0.2200
EEPK[x]SETLENFTR	3	0	1578.752492	0.0219	0.2850
LVPYLTK[x]LESKQR	6	0	1573.919099	0.0219	0.2850
AEREK[x]ASK	4	0	917.492997	0.0219	0.1750
K[x]YINRSYYHLR	0	0	1511.799660	0.0218	0.2400
DISSK[x]SPSGNDALNDKK	4	0	1774.869635	0.0218	0.3700
LSGVVEGIFQK[x]CYAK	10	0	1697.880996	0.0217	0.3250
GVFK[x]NVSGNVLSEIK	3	0	1589.877628	0.0217	0.3250
RNAEELSSYQK[x]K	10	0	1451.736786	0.0217	0.2600
GLGYPEDAIGKTK[x]LVK	12	0	1687.950789	0.0216	0.3450
SPTGQITSTSARSGK[x]K	14	0	1604.848116	0.0216	0.3450
FLHDK[x]NSDYK	4	0	1265.603994	0.0215	0.2150
GTK[x]TSETNDR	2	0	1107.515576	0.0215	0.2150
AK[x]VAEQNENPTVGSAQK	1	0	1769.890704	0.0215	0.3650
K[x]EKWIAK	0	0	901.538493	0.0214	0.1500
AIDLYK[x]EVLNK	5	0	1304.733939	0.0214	0.2350
MGNGK[x]MVEISR	4	0	1220.600502	0.0214	0.2350
RQGITEAYNQK[x]AVEK	10	0	1733.905962	0.0213	0.3200
GLGYPEDAIGK[x]TKLVK	10	0	1687.950789	0.0213	0.3400
K[x]PIGATWK	0	0	899.522844	0.0213	0.1700
IVKSAK[x]AK	5	0	843.554142	0.0213	0.1700
STELFK[x]NEEEPTK	5	0	1550.746345	0.0212	0.2750
IWKVMCK[x]NK	6	0	1205.641245	0.0211	0.1900
VPEDIFK[x]THLEVAR	6	0	1652.888526	0.0211	0.2950
ILEHK[x]EIMLR	4	0	1280.727413	0.0210	0.2100
DIK[x]VIMATNR	2	0	1159.638269	0.0210	0.2100
TIDNAETMK[x]K	8	0	1149.569917	0.0210	0.2100
DAGK[x]DEFSRK	3	0	1151.557046	0.0210	0.2100
SLLTGK[x]HAIR	5	0	1094.655970	0.0210	0.2100
ERK[x]PR	2	0	684.403070	0.0210	0.1050
TK[x]LVK	1	0	587.400615	0.0210	0.1050
VLK[x]TKDEGGPAGGLYI	2	0	1616.877294	0.0209	0.3350
TNSTDEK[x]GTKK	6	0	1207.604385	0.0209	0.2300
SETMKYYLPK[x]GK	9	0	1443.743119	0.0208	0.2500
K[x]LEFPLPNEEAR	0	0	1441.756460	0.0208	0.2500
ATDDDRWK[x]TLSK	7	0	1434.710239	0.0208	0.2500
K[x]ILFENPDEATK	0	0	1403.729579	0.0208	0.2500
TDTK[x]TIEAITFK	3	0	1366.734330	0.0208	0.2500
VLSNYMK[x]QEALSSK	6	0	1596.818066	0.0207	0.2900
TKLVK[x]ER	4	0	872.544305	0.0207	0.1450
K[x]DWNACKK	0	0	1048.512348	0.0206	0.1650
YK[x]EDTALR	1	0	994.508312	0.0206	0.1650
RSK[x]VLDVR	2	0	971.587561	0.0206	0.1650
GTPGYGPLGVLPK[x]VGIR	12	0	1679.972193	0.0206	0.3500
ELLK[x]LKVELAK	3	0	1282.822356	0.0205	0.2250
KGTK[x]TSETNDR	3	0	1235.610532	0.0205	0.2250
SSEETEDKK[x]MQE	8	0	1439.608537	0.0204	0.2450
LNYK[x]PEEEYPDLSK	3	0	1723.830403	0.0204	0.2850
GYSK[x]PNERATKQSK	3	0	1592.826990	0.0204	0.2850
VISMEK[x]GGNMKEVFR	5	0	1723.874862	0.0203	0.3050
TVQK[x]VETAVLSTTVK	3	0	1602.919156	0.0203	0.3050
V[x]GVFKNVSGNVLSEIK	0	0	1688.946037	0.0203	0.3250
K[x]HLDAEVQK	0	0	1066.577055	0.0200	0.1800
GK[x]VVIDAFR	1	0	1003.581415	0.0200	0.1800
FIVK[x]ASSGPRYVVGCR	3	0	1794.956220	0.0200	0.3200
VTVSK[x]GVAIDLLEECK	4	0	1759.938898	0.0200	0.3200
VSKILEHK[x]EIMLR	7	0	1594.922802	0.0200	0.2600
CTK[x]IIENEQSAEK	2	0	1548.745296	0.0200	0.2600
NELEK[x]LNFSSLK	4	0	1420.756126	0.0200	0.2400
CFGIK[x]FDIMPR	4	0	1382.683832	0.0200	0.2200
VNLYK[x]FREER	4	0	1352.720019	0.0200	0.2000
KFRK[x]PIGATWK	3	0	1330.787310	0.0200	0.2200
KGYQTIELDK[x]K	9	0	1321.724101	0.0200	0.2200
DTTKNK[x]MVCK	5	0	1223.600166	0.0200	0.2000
VISMEK[x]GGNMK	5	0	1192.594355	0.0200	0.2200
TSWIYK[x]NK	5	0	1038.549782	0.0200	0.1600
GYSK[x]PNER	3	0	949.461699	0.0200	0.1600
IHLEK[x]VSK	4	0	952.570517	0.0200	0.1600
QPEDK[x]LR	4	0	884.471536	0.0200	0.1400
K[x]LDVAKR	0	0	828.518092	0.0200	0.1400
AERK[x]AR	3	0	729.424532	0.0200	0.1200
K[x]LFK	0	0	534.352941	0.0200	0.0800
ELK[x]K	2	0	516.327120	0.0200	0.0800
K[x]VAEQNENPTVGSAQK	0	0	1698.853594	0.0197	0.3150
VGVFK[x]NVSGNVLSEIK	4	0	1688.946037	0.0197	0.3150
VVGQLLEK[x]LKPLIEK	7	0	1706.070505	0.0197	0.2950
YEYQK[x]LKESQLVDK	4	0	1769.919882	0.0196	0.2750
FIK[x]HADATCVHR	2	0	1453.724781	0.0196	0.2350
DEKSGVK[x]LENVK	6	0	1344.724827	0.0196	0.2350
LIQIRVK[x]LEK	6	0	1238.807376	0.0195	0.1950
NK[x]RGGDEWK	1	0	1088.536254	0.0194	0.1750
NSTNNTK[x]ER	6	0	1062.505347	0.0194	0.1750
E[x]IINRDIGK	0	0	1056.592704	0.0194	0.1750
MQK[x]LLRLR	2	0	1056.658947	0.0194	0.1550
LVK[x]ERQAR	2	0	998.598459	0.0194	0.1550
DVEFLHSDK[x]IDTIVK	8	0	1757.919882	0.0193	0.2900
V[x]PTFANFHTPIFIAK	0	0	1701.924185	0.0193	0.2900
GSLEK[x]NWKEEYLR	4	0	1650.836493	0.0192	0.2500
IK[x]ENQEKISNNK	1	0	1443.768084	0.0192	0.2300
ATAIGKSSTAAK[x]TFLEK	11	0	1722.951515	0.0191	0.3250
EDALFKNEEK[x]K	9	0	1349.682631	0.0191	0.2100
IQYVGKQDPK[x]K	9	0	1302.729522	0.0191	0.2100
AIDLYK[x]EVLNKGVSK	5	0	1675.950788	0.0190	0.2850
SRK[x]VAQTTYK	2	0	1180.656362	0.0190	0.1900
QEMK[x]K	3	0	662.342113	0.0190	0.0950
ETEK[x]LAEERGWDIR	3	0	1730.858680	0.0189	0.2650
LIK[x]KSSEQANLYER	2	0	1677.904901	0.0189	0.2650
TEPKAVDEEMK[x]VR	10	0	1530.771118	0.0188	0.2450
REAEAAK[x]DEQIEK	6	0	1515.752826	0.0188	0.2450
AVILSDTK[x]PVDKK	7	0	1412.823808	0.0188	0.2450
AK[x]SAKIVR	1	0	871.560288	0.0188	0.1500
RGGDEWK[x]IEPLK	6	0	1426.756795	0.0187	0.2250
IDRK[x]IEFPPPSAEAR	3	0	1724.920885	0.0187	0.2800
EISYPFK[x]RLDR	6	0	1422.761881	0.0186	0.2050
LGSTAIGVK[x]TK	8	0	1073.644403	0.0186	0.2050
GGLGYPEDAIGK[x]TK	11	0	1404.724827	0.0186	0.2600
YYLPK[x]GK	4	0	867.485399	0.0186	0.1300
SETMK[x]YYLPK	4	0	1258.626702	0.0185	0.1850
YEVGAEYIK[x]K	8	0	1198.623334	0.0185	0.1850
VVTSKLLK[x]PR	7	0	1139.738968	0.0185	0.1850
K[x]GVVALVEDK	0	0	1056.617856	0.0185	0.1850
LTHEKSTMLEK[x]IK	10	0	1556.859536	0.0185	0.2400
VGPGYVARSSCK[x]IVFR	11	0	1794.956220	0.0184	0.2950
SAVIK[x]TSTR	4	0	961.555594	0.0183	0.1650
YTQSTNNDDPK[x]K	10	0	1409.642221	0.0183	0.2200
GGLGYPEDAIGKTK[x]LVK	13	0	1744.972250	0.0182	0.3100
KEFEIIK[x]GVLCQFR	6	0	1765.954825	0.0182	0.2550
GEIK[x]KAMVNIDTIDNK	3	0	1787.945046	0.0181	0.2900
IWK[x]SDEINEVLNK	2	0	1586.830346	0.0181	0.2350
VKAMEVDEK[x]PTER	8	0	1530.771118	0.0181	0.2350
VIDGSRPVNRNK[x]LLK	11	0	1708.010698	0.0180	0.2700
K[x]QCVIANSCK	0	0	1206.584850	0.0180	0.1800
LVK[x]GR	2	0	571.380549	0.0180	0.0900
KSGNLPDADNSK[x]SDISK	11	0	1774.869635	0.0179	0.3050
GVLLYGPPGTGK[x]TMLVK	11	0	1729.979978	0.0179	0.3050
GDVAASILDK[x]YR	9	0	1306.688052	0.0179	0.2150
ERDCTAYNIYDK[x]NK	11	0	1788.810014	0.0179	0.2500
AVEK[x]LMSRRPPVIR	3	0	1650.971479	0.0179	0.2500
LEEIGVADQYK[x]VSK	10	0	1577.830012	0.0179	0.2500
YYEQK[x]IR	4	0	998.518484	0.0179	0.1250
IIPLK[x]KD	4	0	825.532346	0.0179	0.1250
GTLK[x]VHTIR	3	0	1023.618860	0.0178	0.1600
HGGYK[x]PTDKHK	4	0	1266.646859	0.0177	0.1950
GITVLK[x]PDDDK	5	0	1199.639709	0.0177	0.1950
STELQIGVVEDDK[x]PFR	12	0	1831.931505	0.0175	0.2800
NK[x]ELISVSAASK	1	0	1245.692803	0.0175	0.2100
TFHILEPK[x]EK	7	0	1240.681514	0.0175	0.1750
LEK[x]VRQLIIK	2	0	1238.807376	0.0175	0.1750
KK[x]AQSGPDASAK	1	0	1186.630541	0.0175	0.2100
IVK[x]SAKAK	2	0	843.554142	0.0175	0.1400
IVK[x]SAK	2	0	644.422076	0.0175	0.1050
G[x]VFKNVSGNVLSEIK	0	0	1589.877628	0.0173	0.2600
GFICKVVDK[x]DGIR	8	0	1505.802358	0.0173	0.2250
LRHTVIK[x]TGLR	6	0	1292.804020	0.0173	0.1900
FFEK[x]INVKK	3	0	1151.670224	0.0172	0.1550
HSTFIITK[x]R	7	0	1101.629423	0.0172	0.1550
VLTLAMVK[x]R	7	0	1029.636817	0.0172	0.1550
NAEELSSYQK[x]KLIR	9	0	1677.904901	0.0171	0.2400
SLK[x]DECK	2	0	878.416723	0.0171	0.1200
IYADLK[x]INEDSK	5	0	1407.724493	0.0171	0.2050
K[x]LIPIRGTEVEK	0	0	1381.829229	0.0171	0.2050
M[x]FMTR	0	0	684.308705	0.0170	0.0850
ESQLVDK[x]FFEKINVK	6	0	1822.982813	0.0170	0.2550
VETAVLSTTVK[x]AQARAK	10	0	1772.015506	0.0168	0.2850
ELNLMDPK[x]VPEDIFK	7	0	1786.917438	0.0167	0.2500
TKDAVVLGVEK[x]R	10	0	1313.766632	0.0167	0.2000
TK[x]DAVVLGVEKR	1	0	1313.766632	0.0167	0.2000
EDVQSLK[x]LK	6	0	1058.597121	0.0167	0.1500
QSK[x]ATR	2	0	689.382001	0.0167	0.1000
GLGYPEDAIGK[x]TK	10	0	1347.703366	0.0165	0.2150
AK[x]ADYAQYYR	1	0	1247.593430	0.0165	0.1650
RLLK[x]LEEAMK	3	0	1229.716515	0.0165	0.1650
HESLK[x]YR	4	0	931.487520	0.0164	0.1150
FAASK[x]EK	4	0	779.417716	0.0164	0.1150
MVILNK[x]DGMER	5	0	1304.658013	0.0164	0.1800
GSNDDEMK[x]IDK	7	0	1250.544822	0.0164	0.1800
VVDKCFGIK[x]FDIMPR	8	0	1823.942544	0.0163	0.2450
K[x]PRR	0	0	555.360483	0.0162	0.0650
NELEK[x]LNFSSLKMK	4	0	1679.891560	0.0161	0.2250
C[x]SPSATLTHRTMTEK	0	0	1718.807905	0.0160	0.2400
VETAVLSTTVK[x]AQAR	10	0	1572.883440	0.0160	0.2400
LVK[x]ER	2	0	643.401675	0.0160	0.0800
LELK[x]K	3	0	629.411178	0.0160	0.0800
NSDYK[x]ETLIFK	4	0	1356.692468	0.0159	0.1750
MPIDFK[x]GFICK	5	0	1354.677686	0.0159	0.1750
EEYLRAAK[x]ASR	7	0	1292.683635	0.0159	0.1750
K[x]SYDYSATMYTR	0	0	1484.660513	0.0158	0.1900
K[x]KAQSGPDASAK	0	0	1186.630541	0.0158	0.1900
TSTGGPK[x]LQLNLER	6	0	1512.825929	0.0157	0.2200
ASAGPLIASQTVK[x]K	12	0	1369.792844	0.0157	0.2200
LK[x]YYEQK	1	0	970.512337	0.0157	0.1100
NK[x]PGVYTK	1	0	905.497023	0.0156	0.1250
AIEGK[x]IAR	4	0	856.513006	0.0156	0.1250
IDK[x]KTTEEK	2	0	1090.586949	0.0156	0.1400
TTSK[x]VSIAK	3	0	933.549448	0.0156	0.1400
FNLMVICK[x]DK	7	0	1266.646388	0.0155	0.1550
DPDDK[x]IVGLTR	4	0	1227.645855	0.0155	0.1700
SETMK[x]YYLPKGK	4	0	1443.743119	0.0154	0.1850
D[x]YDLVRSLESQIR	0	0	1592.815758	0.0154	0.2000
K[x]PTSELAIGASLEK	0	0	1442.797987	0.0154	0.2150
VISMEKGGNMK[x]EVFR	10	0	1723.874862	0.0153	0.2300
TDNHLSSTLEK[x]LSFK	10	0	1718.883832	0.0153	0.2300
SPSGNDALNDK[x]KGTK	10	0	1530.763724	0.0153	0.2300
TGRSIK[x]GYTLPPHCSR	5	0	1828.936545	0.0153	0.2450
CFGIK[x]FDIMPRK	4	0	1510.778788	0.0150	0.1800
GK[x]YYPLKSMTEK	1	0	1443.743119	0.0150	0.1800
DQPK[x]KVGQYIR	3	0	1330.735668	0.0150	0.1650
VPDK[x]LIDASTVK	3	0	1284.728853	0.0150	0.1800
VVK[x]VDAQDFLK	2	0	1260.707726	0.0150	0.1650
LLENDIK[x]VMK	6	0	1201.673984	0.0150	0.1500
ERK[x]PRR	2	0	840.504172	0.0150	0.0900
MRK[x]LAR	2	0	773.469370	0.0150	0.0900
LESK[x]QR	3	0	759.423863	0.0150	0.0900
M[x]GINER	0	0	718.343173	0.0150	0.0900
IIPLK[x]K	4	0	710.505408	0.0150	0.0900
LLK[x]PR	2	0	625.427496	0.0150	0.0750
IDKNTWNSTLETAK[x]AK	13	0	1818.947489	0.0150	0.2400
QEVAAQK[x]SSEETEDK	6	0	1677.769259	0.0150	0.2250
LEKGQSIDDMIPAQK[x]	14	0	1671.850090	0.0150	0.2250
QHAVNERAK[x]IIDLR	8	0	1661.932452	0.0150	0.2100
MEILKIHLEK[x]VSK	9	0	1566.916655	0.0150	0.1950
K[x]ARQAAK	0	0	771.471479	0.0150	0.1050
RFK[x]K	2	0	577.369985	0.0150	0.0600
K[x]MRK	0	0	561.342056	0.0150	0.0600
M[x]SER	0	0	521.226756	0.0150	0.0600
DQK[x]K	2	0	517.285985	0.0150	0.0600
DK[x]PK	1	0	486.280173	0.0150	0.0600
CIDMFIHK[x]SAELYK	7	0	1753.853066	0.0146	0.2050
VGK[x]SAVIKTSTR	2	0	1245.740419	0.0146	0.1750
TNNLDLEHK[x]HK	8	0	1347.689447	0.0145	0.1600
K[x]GYQTIELDK	0	0	1193.629146	0.0145	0.1450
LCFDELK[x]KR	6	0	1207.638268	0.0144	0.1300
IDKK[x]TTEEK	3	0	1090.586949	0.0144	0.1300
ENWK[x]YACK	3	0	1097.496365	0.0144	0.1150
ENK[x]IQRQR	2	0	1070.594434	0.0144	0.1150
LIKK[x]SSEQANLYER	3	0	1677.904901	0.0143	0.2000
YK[x]DAYVYSIVAIAR	1	0	1630.871817	0.0143	0.2000
K[x]LFKSLGSGMDQEK	0	0	1566.807502	0.0143	0.2000
K[x]DWNACK	0	0	920.417393	0.0143	0.1000
KEK[x]WIAK	2	0	901.538493	0.0143	0.1000
EK[x]ASFAR	1	0	807.423863	0.0143	0.1000
FFEKEDVQSLK[x]LK	10	0	1609.871482	0.0142	0.1850
EK[x]WIAK	1	0	773.443537	0.0142	0.0850
FNLMVICK[x]DKK	7	0	1394.741343	0.0141	0.1550
GIGSYEK[x]QSEVSVGLR	6	0	1707.879080	0.0141	0.2250
ADYYYQAK[x]AK	7	0	1219.587284	0.0140	0.1400
SRTLASLQK[x]R	8	0	1158.683243	0.0140	0.1400
K[x]INVKFFEK	0	0	1151.670224	0.0139	0.1250
K[x]ATDDDRWK	0	0	1133.546483	0.0139	0.1250
ETTEKK[x]IDK	5	0	1090.586949	0.0139	0.1250
M[x]PFGNTHNK	0	0	1044.481051	0.0139	0.1250
IK[x]TLSMEKHTELR	1	0	1584.865682	0.0138	0.1800
LNFSSLK[x]MKDAVK	6	0	1479.811862	0.0138	0.1800
EMK[x]KDSESTEEK	2	0	1439.644921	0.0138	0.1650
SSTAAK[x]TFLEKR	5	0	1337.730248	0.0138	0.1650
LNADVLGQLIK[x]K	10	0	1310.792119	0.0138	0.1650
K[x]LAR	0	0	486.327789	0.0137	0.0550
K[x]NEEKLAEFDK	0	0	1349.682631	0.0136	0.1500
LK[x]GYQTIELDK	1	0	1306.713204	0.0136	0.1500
K[x]EEPKSETLENFTR	0	0	1706.847448	0.0136	0.1900
KLFK[x]SLGSGMDQEK	3	0	1566.807502	0.0136	0.1900
YEAK[x]AIGSGSEPAK	3	0	1406.704092	0.0136	0.1900
LLSSAK[x]K	5	0	745.469750	0.0136	0.0950
K[x]IYNEYPPTK	0	0	1251.649881	0.0135	0.1350
AASIAVEDEK[x]RLR	9	0	1456.799717	0.0135	0.1750
Y[x]TVGQGYTKAAWFEK	0	0	1747.856893	0.0133	0.2000
LLK[x]PRVNNRIGSVDR	2	0	1736.016844	0.0133	0.2000
NK[x]ADYYTNICDR	1	0	1531.672470	0.0133	0.1600
LSLFSNK[x]ENELR	6	0	1448.762272	0.0133	0.1600
K[x]IEFPPPSAEAR	0	0	1340.708787	0.0133	0.1600
F[x]ATLQKSKR	0	0	1077.629423	0.0133	0.1200
LNFSSLK[x]MK	6	0	1066.584449	0.0133	0.1200
DAVVLGVEK[x]R	8	0	1084.624003	0.0130	0.1300
NKVLVK[x]VHPEGK	5	0	1346.803351	0.0129	0.1550
M[x]DRQEQR	0	0	961.439915	0.0129	0.0900
VNLYK[x]FR	4	0	938.533741	0.0129	0.0900
DRGK[x]LVR	3	0	842.508589	0.0129	0.0900
K[x]SKTLQYFA	0	0	1084.591644	0.0128	0.1150
TLIDKFSGEK[x]K	9	0	1264.702640	0.0127	0.1400
AASIAVEDEK[x]R	9	0	1187.614557	0.0127	0.1400
D[x]VPTFANFHTPIFIAK	0	0	1816.951123	0.0125	0.2000
VVSSAIVDK[x]YIGESAR	8	0	1692.904567	0.0125	0.2000
AHLDVQEK[x]DQPK	7	0	1406.715325	0.0125	0.1500
QNLFVPTSDK[x]EK	9	0	1404.724827	0.0125	0.1500
GVMTLGFDLIK[x]R	10	0	1348.753625	0.0125	0.1500
DEK[x]SGVKLENVK	2	0	1344.724827	0.0125	0.1500
NCACVISQK[x]K	8	0	1206.584850	0.0125	0.1250
EASKTLSK[x]WR	7	0	1204.656362	0.0125	0.1250
WK[x]RENQLR	1	0	1128.615169	0.0125	0.1000
QGLHK[x]K	4	0	709.423471	0.0125	0.0750
NK[x]GTMK	1	0	677.353010	0.0125	0.0750
ENEQK[x]IKTLSMEK	4	0	1576.812980	0.0123	0.1600
SVQPLASAK[x]ELLR	8	0	1410.819392	0.0123	0.1600
VLNK[x]GDSGEMSLQK	3	0	1504.755469	0.0121	0.1700
YDK[x]LVETSGQIR	2	0	1407.735725	0.0121	0.1450
SSTAAKTFLEK[x]R	10	0	1337.730248	0.0121	0.1450
ARQAAK[x]ASVVETVTLTK	5	0	1772.015506	0.0121	0.2050
AHILRIHAK[x]SMAIDK	8	0	1702.966393	0.0120	0.1800
QEVAAQK[x]SSEETEDKK	6	0	1805.864214	0.0119	0.1900
DK[x]KLIPIR	1	0	981.633448	0.0119	0.0950
VSK[x]ILEHK	2	0	952.570517	0.0119	0.0950
F[x]PTDDDDK	0	0	951.382115	0.0119	0.0950
NAEELSSYQK[x]K	9	0	1295.635683	0.0118	0.1300
LILVDDEK[x]TSWIYK	7	0	1721.923907	0.0118	0.1650
EEFAEK[x]AVSVIQAR	5	0	1575.825595	0.0118	0.1650
I[x]AIVVNQNWYCANTK	0	0	1792.892954	0.0117	0.1750
GEK[x]RWSELR	2	0	1159.609749	0.0117	0.1050
FGNRDLVK[x]K	7	0	1075.613774	0.0117	0.1050
RLMSK[x]VAEK	4	0	1060.606245	0.0117	0.1050
LRLQK[x]R	4	0	812.534410	0.0117	0.0700
GK[x]LVRK	1	0	699.475505	0.0117	0.0700
VVGSEFVQK[x]YLGEGPR	8	0	1763.920551	0.0116	0.1850
GSLEKNWK[x]EEYLR	7	0	1650.836493	0.0115	0.1500
Q[x]EMKKDSESTEEK	0	0	1567.703492	0.0115	0.1500
DIKSMIADK[x]HAIR	8	0	1496.813257	0.0115	0.1500
DYEQFGYFK[x]R	8	0	1351.619643	0.0115	0.1150
DLK[x]LKWSDER	2	0	1288.677488	0.0115	0.1150
LK[x]PQDERTQEERNR	1	0	1797.908083	0.0114	0.1600
SFLELTEVWGK[x]PQK	10	0	1660.882380	0.0114	0.1600
SAK[x]IVRTLIDK	2	0	1242.765906	0.0114	0.1250
NRLK[x]AYQGIYLMSIR	3	0	1825.003168	0.0113	0.1700
GSLEK[x]NWK	4	0	960.502835	0.0113	0.0900
EAEAARK[x]K	6	0	901.498083	0.0113	0.0900
YDK[x]K	2	0	552.290736	0.0113	0.0450
M[x]SSK	0	0	451.210047	0.0113	0.0450
ENEQKIK[x]TLSMEK	6	0	1576.812980	0.0112	0.1450
K[x]VPDKLIDASTVK	0	0	1412.823808	0.0112	0.1450
YLHQSLK[x]YK	6	0	1178.644738	0.0111	0.1000
DGIVLAAEK[x]KVTSK	8	0	1457.845270	0.0111	0.1550
QTGQYYGGLK[x]LCVDR	9	0	1756.856570	0.0110	0.1650
K[x]IEFPSYRDR	0	0	1309.677823	0.0110	0.1100
LK[x]DLR	1	0	643.401675	0.0110	0.0550
K[x]DKPK	0	0	614.375128	0.0110	0.0550
AK[x]SAK	1	0	503.306720	0.0110	0.0550
SGNLPDADNSK[x]SDISK	10	0	1646.774679	0.0109	0.1750
TGQK[x]MLMNMDK	3	0	1295.603535	0.0109	0.1200
TFLEK[x]R	4	0	792.449349	0.0108	0.0650
LAK[x]RMK	2	0	745.463224	0.0108	0.0650
QDPK[x]KHLDAEVQK	3	0	1534.810280	0.0108	0.1400
L[x]FKSLGSGMDQEK	0	0	1438.712546	0.0108	0.1400
LLRPRK[x]R	5	0	937.629701	0.0107	0.0750
K[x]KLIPIR	0	0	866.606510	0.0107	0.0750
LK[x]VELAK	1	0	799.516697	0.0107	0.0750
GK[x]SALSTLNGFVEELK	1	0	1691.909318	0.0106	0.1700
M[x]MGINERK	0	0	977.478607	0.0106	0.0850
KNEEK[x]LAEFDK	4	0	1349.682631	0.0105	0.1150
MPFGNTHNK[x]FK	8	0	1319.644415	0.0105	0.1150
LENVK[x]IYADLK	4	0	1304.733939	0.0105	0.1150
DTMNVDINAIK[x]K	10	0	1360.701983	0.0104	0.1250
GGVHVK[x]LAHLSK	5	0	1244.735277	0.0104	0.1250
G[x]LGYPEDAIGKTK	0	0	1347.703366	0.0104	0.1350
NK[x]ADYYTNICDRER	1	0	1816.816160	0.0104	0.1450
NAEELSSYQKK[x]LIR	10	0	1677.904901	0.0104	0.1450
EVIELPLK[x]NPELFLR	7	0	1809.039932	0.0100	0.1500
DYGK[x]FLSAMHDLPVR	3	0	1747.871494	0.0100	0.1500
DK[x]PKYEPPVPTRTGR	1	0	1739.931783	0.0100	0.1500
KINVK[x]FFEK	4	0	1151.670224	0.0100	0.0900
M[x]SQARGFDR	0	0	1066.497761	0.0100	0.0900
ASK[x]VLELRAELDK	2	0	1470.840518	0.0100	0.1300
L[x]KGYQTIELDK	0	0	1306.713204	0.0100	0.1100
IVAFDQLVK[x]EK	8	0	1288.739025	0.0100	0.1100
TK[x]DEGGPAGGLYI	1	0	1276.629872	0.0100	0.1300
SSCK[x]IVFR	3	0	995.522185	0.0100	0.0800
K[x]QYSAKAK	0	0	922.523570	0.0100	0.0800
KELLK[x]LK	4	0	870.590192	0.0100	0.0700
LGVK[x]RFK	3	0	846.543913	0.0100	0.0700
KDQK[x]K	3	0	645.380940	0.0100	0.0500
K[x]RR	0	0	458.307723	0.0100	0.0300
KEEPK[x]SETLENFTR	4	0	1706.847448	0.0096	0.1350
DNLSWLSK[x]ANNWSK	7	0	1661.816092	0.0096	0.1350
VVTALTMLK[x]QHLFR	8	0	1655.954434	0.0096	0.1350
NLLLQEK[x]GFPTPK	6	0	1483.839792	0.0096	0.1250
LLMK[x]LSSQNDDK	3	0	1390.712546	0.0096	0.1150
K[x]FRKPIGATWK	0	0	1330.787310	0.0095	0.1050
K[x]GFDFEYYQR	0	0	1351.619643	0.0095	0.0950
K[x]EPPVYTPPK	0	0	1154.633506	0.0095	0.0950
LKYYEQK[x]IR	6	0	1239.697497	0.0094	0.0850
LLVK[x]DRIDK	3	0	1098.676036	0.0094	0.0850
MVCK[x]IWK	3	0	963.503367	0.0093	0.0650
YK[x]VNLYK	1	0	926.522509	0.0093	0.0650
EIK[x]PNIR	2	0	868.513006	0.0093	0.0650
K[x]ATDDDR	0	0	819.372221	0.0093	0.0650
GVLLYGPPGTGK[x]TLLAR	11	0	1711.998405	0.0091	0.1550
EPPVYTPPK[x]DK	8	0	1269.660444	0.0091	0.1000
FRK[x]PIGATWK	2	0	1202.692354	0.0090	0.0900
DGIVLAAEK[x]K	8	0	1042.602207	0.0090	0.0900
LRWK[x]R	3	0	757.471088	0.0090	0.0450
KLPNIEEATFDK[x]R	11	0	1559.830681	0.0088	0.1150
LK[x]AYQGIYLMSIR	1	0	1554.859144	0.0088	0.1150
LRTFHILEPK[x]EK	9	0	1509.866674	0.0088	0.1050
NEEEPTK[x]K	6	0	973.471593	0.0088	0.0700
GGVHVK[x]LAHLSKHPK	5	0	1606.941898	0.0087	0.1300
K[x]IIEEEGFTNR	0	0	1334.682966	0.0086	0.0950
QGDVLLNK[x]LQK	7	0	1254.729522	0.0086	0.0950
E[x]MIAAQGIDEEDRR	0	0	1631.757255	0.0086	0.1200
CIK[x]RLVK	2	0	915.568742	0.0086	0.0600
AK[x]NPMFALSR	1	0	1133.601493	0.0085	0.0850
MVTANIK[x]NIK	6	0	1130.648106	0.0085	0.0850
QTETINWLEK[x]RFK	9	0	1691.899424	0.0085	0.1100
ATLTGMKIDVLFSK[x]IR	13	0	1792.027986	0.0084	0.1350
EPPVYTPPK[x]DKK	8	0	1397.755400	0.0083	0.1000
FMLK[x]LGVKR	3	0	1090.668450	0.0083	0.0750
AVKPTDMEQFAFYK[x]	13	0	1673.812254	0.0082	0.1150
LELKK[x]ANWCDK	4	0	1403.723052	0.0082	0.0900
DQPKK[x]VGQYIR	4	0	1330.735668	0.0082	0.0900
TLASLQK[x]R	6	0	915.550117	0.0081	0.0650
IKTLSMEK[x]HTELR	7	0	1584.865682	0.0081	0.1050
EDCEAATDPLLK[x]K	11	0	1488.712937	0.0081	0.1050
MK[x]LSLFSNKENELR	1	0	1707.897707	0.0079	0.1100
NNSWAK[x]SWSNLDLR	5	0	1689.822239	0.0079	0.1100
RVATEK[x]DFLDAVQK	5	0	1618.867791	0.0079	0.1100
YK[x]LHSEK	1	0	903.481373	0.0079	0.0550
GNQK[x]FSSTADYMNMSS	3	0	1766.723905	0.0078	0.1250
WRDATDDK[x]R	7	0	1161.552629	0.0078	0.0700
NHASIDK[x]MK	6	0	1042.522913	0.0078	0.0700
YTVGQGYTK[x]AAWFEK	8	0	1747.856893	0.0077	0.1150
HPK[x]FEEILTRLR	2	0	1537.872820	0.0075	0.0900
EGVETRIIPLK[x]K	10	0	1381.829229	0.0075	0.0900
S[x]SSDMAYTSMFK	0	0	1353.558028	0.0075	0.0900
TNSTDEK[x]GTK	6	0	1079.509429	0.0075	0.0750
TK[x]VVDR	1	0	716.418051	0.0075	0.0450
N[x]SIVSK	0	0	646.364957	0.0075	0.0450
DTMNVDINAIKK[x]GEIR	11	0	1815.951192	0.0075	0.1200
MILELTNHLEELK[x]K	12	0	1709.938508	0.0075	0.1050
ILIDK[x]ARVEAQNHK	4	0	1633.926306	0.0075	0.1050
QAIVSAVK[x]FEEEAK	7	0	1547.819448	0.0075	0.1050
LENQRK[x]WR	5	0	1128.615169	0.0075	0.0600
DQKK[x]DKPK	3	0	985.555594	0.0075	0.0600
LLK[x]VTVSK	2	0	886.585106	0.0075	0.0600
DVITELPDAK[x]YYR	9	0	1581.803799	0.0073	0.0950
EKASK[x]GSNDDEMK	4	0	1437.640504	0.0073	0.0950
K[x]EVQEARELIR	0	0	1369.767693	0.0073	0.0800
EEYVSDPK[x]EQM	7	0	1353.575786	0.0073	0.0800
TLSMEK[x]HTELR	5	0	1343.686669	0.0073	0.0800
M[x]MGINER	0	0	849.383652	0.0071	0.0500
IGLSK[x]IR	4	0	785.512280	0.0071	0.0500
YEIDK[x]TLAGVTR	4	0	1364.729913	0.0071	0.0850
EWDSK[x]LKDLR	4	0	1288.677488	0.0070	0.0700
RFDSEK[x]AGDR	5	0	1179.563192	0.0070	0.0700
MKDAVK[x]EAAR	5	0	1117.591321	0.0070	0.0700
I[x]DDQR	0	0	645.308172	0.0070	0.0350
NVVTEAGFIAIK[x]EDR	11	0	1660.878354	0.0070	0.1050
IHAKSMAIDK[x]DIR	9	0	1496.813257	0.0069	0.0900
SQK[x]ALDTLFSAIR	2	0	1448.798656	0.0069	0.0900
CYAK[x]NEWR	3	0	1125.502511	0.0069	0.0550
SFEQK[x]VMK	4	0	995.510954	0.0069	0.0550
K[x]REAEAAK	0	0	901.498083	0.0069	0.0550
SERDTALEK[x]YK	8	0	1338.677880	0.0068	0.0750
IQYVGK[x]QDPKK	5	0	1302.729522	0.0068	0.0750
F[x]ANNDEIHPSK	0	0	1270.594156	0.0068	0.0750
LQK[x]YQATVMRGAFK	2	0	1639.886752	0.0068	0.0950
VAEK[x]AQINTQEYGR	3	0	1605.811006	0.0068	0.0950
K[x]LIPIR	0	0	738.511554	0.0067	0.0400
RLVK[x]GR	3	0	727.481651	0.0067	0.0400
K[x]LPNIEEATFDKR	0	0	1559.830681	0.0065	0.0850
VVLKNK[x]GTMK	5	0	1116.668841	0.0065	0.0650
QGITEAYNQK[x]AVEK	9	0	1577.804860	0.0064	0.0900
FK[x]LNVYK	1	0	910.527595	0.0064	0.0450
AAREYLEK[x]NWK	7	0	1406.730582	0.0064	0.0700
Q[x]LMTEFVDQVDDVVK	0	0	1764.860319	0.0063	0.0950
EWLDK[x]LGDKGPAAAR	4	0	1625.852476	0.0063	0.0950
EPPFAPIESAK[x]R	10	0	1340.708787	0.0063	0.0750
AVDEEMK[x]VR	6	0	1075.533141	0.0061	0.0550
TPDK[x]GYGHR	3	0	1029.499144	0.0061	0.0550
Y[x]TVGQGYTK	0	0	1015.497414	0.0061	0.0550
DGIVLAAEKK[x]VTSK	9	0	1457.845270	0.0061	0.0850
YYPLK[x]SMTEK	4	0	1258.626702	0.0060	0.0600
K[x]YINR	0	0	692.396924	0.0060	0.0300
EK[x]ASK	1	0	561.312197	0.0060	0.0300
VGKSAVIK[x]TSTR	7	0	1245.740419	0.0058	0.0700
ASK[x]AAR	2	0	602.349976	0.0058	0.0350
LVPYLTKLESK[x]QR	10	0	1573.919099	0.0058	0.0750
VK[x]AFGRVYATMQK	1	0	1497.812531	0.0058	0.0750
HIIMFDCK[x]ILEFTK	7	0	1793.920748	0.0057	0.0800
LK[x]PQDER	1	0	884.471536	0.0057	0.0400
VSGIRK[x]HFEQVINEK	5	0	1782.973979	0.0057	0.0850
GNQKVVK[x]VDAQDFLK	6	0	1687.925637	0.0057	0.0850
QEVAAQKSSEETEDK[x]K	14	0	1805.864214	0.0056	0.0900
NKMVCK[x]IWK	5	0	1205.641245	0.0056	0.0500
FDVIVAK[x]GK	6	0	975.575269	0.0056	0.0500
NEEK[x]LAEFDK	3	0	1221.587675	0.0055	0.0550
QTETINWLEK[x]R	9	0	1416.736060	0.0055	0.0600
QEMKK[x]DSESTEEK	4	0	1567.703492	0.0054	0.0700
K[x]ILFENPDEATKR	0	0	1559.830681	0.0054	0.0700
NCK[x]ADAGITIAPR	2	0	1385.708463	0.0054	0.0700
K[x]NCKADAGITIAPR	0	0	1513.803419	0.0054	0.0750
ASVVETVTLTK[x]VTQK	10	0	1602.919156	0.0053	0.0800
YGEK[x]ESLAAVLVR	3	0	1433.787759	0.0050	0.0650
ELEAMK[x]LLRPR	5	0	1354.775421	0.0050	0.0550
Q[x]DYDLVR	0	0	907.439903	0.0050	0.0350
ELLVK[x]ASK	4	0	886.548722	0.0050	0.0400
WAIK[x]EK	3	0	773.443537	0.0050	0.0300
K[x]TTEEK	0	0	734.380997	0.0050	0.0300
DQPK[x]K	3	0	614.338744	0.0050	0.0250
K[x]LWK	0	0	573.363839	0.0050	0.0200
LAK[x]R	2	0	486.327789	0.0050	0.0200
VVKVDAQDFLK[x]VAETR	10	0	1817.004608	0.0047	0.0750
VNGVVFTNRPDEK[x]NR	12	0	1743.901545	0.0047	0.0700
QEYALALQK[x]WDLSR	8	0	1719.894338	0.0046	0.0650
R[x]FANNDEIHPSK	0	0	1426.695258	0.0046	0.0550
K[x]FTGGVLMLIDR	0	0	1348.753625	0.0046	0.0550
ATKQSK[x]YTYDR	5	0	1359.678214	0.0045	0.0500
ASK[x]GSNDDEMK	2	0	1180.502961	0.0045	0.0500
IEASK[x]GLIDR	4	0	1100.618917	0.0045	0.0450
KANWCDK[x]R	6	0	1076.518495	0.0044	0.0350
LDRK[x]IEIPLPNEVGR	3	0	1747.994380	0.0043	0.0650
GYQTIELDK[x]KLDVAK	8	0	1719.940617	0.0043	0.0650
GGVHVKLAHLSK[x]HPK	11	0	1606.941898	0.0043	0.0650
K[x]INVLNFPSANFSK	0	0	1577.856502	0.0043	0.0600
N[x]SSSDMAYTSMFK	0	0	1467.600950	0.0042	0.0550
VK[x]AFGR	1	0	676.402010	0.0042	0.0250
KLEKGQSIDDMIPAQK[x]	15	0	1799.945046	0.0041	0.0650
CEDGVILALEK[x]VVTSK	10	0	1759.938898	0.0041	0.0650
HNNHMAK[x]VLTLELYK	6	0	1809.955886	0.0040	0.0600
IDTVIK[x]LVDHSFDEK	5	0	1757.919882	0.0040	0.0600
VYATMQK[x]LQK	6	0	1208.658670	0.0040	0.0400
E[x]IINR	0	0	643.365291	0.0040	0.0200
RK[x]GTK	1	0	588.370711	0.0040	0.0200
LGVK[x]R	3	0	571.380549	0.0040	0.0200
K[x]VAQTTYKK	0	0	1065.618191	0.0039	0.0350
SAELYK[x]NPK	5	0	1048.555259	0.0039	0.0350
SQEEAIENIK[x]CTR	9	0	1576.751442	0.0038	0.0500
IKENQEK[x]ISNNK	6	0	1443.768084	0.0038	0.0450
YQATVMRGAFK[x]V	10	0	1369.717575	0.0038	0.0450
LVRDAFALAK[x]EK	9	0	1359.787367	0.0038	0.0450
M[x]SGYDRALSVFSPDGR	0	0	1756.820186	0.0037	0.0600
KSLK[x]DECK	3	0	1006.511679	0.0037	0.0300
FMLK[x]LGVK	3	0	934.567348	0.0037	0.0300
ITIK[x]VHVSEVLGDIR	3	0	1677.977670	0.0037	0.0550
LAVNENLASSK[x]SSM	10	0	1449.713272	0.0036	0.0500
K[x]RWSLER	0	0	973.545700	0.0036	0.0250
AK[x]IIDLR	1	0	827.522844	0.0036	0.0250
VGIK[x]PPK	3	0	737.479921	0.0036	0.0250
GVILYGAPGTGK[x]TLLAK	11	0	1657.976610	0.0035	0.0600
NGYPMPCDVLAK[x]R	11	0	1519.727481	0.0035	0.0450
DTMNVDINAIK[x]KGEIR	10	0	1815.951192	0.0034	0.0550
SQDISINGNSKK[x]EEPK	11	0	1772.890370	0.0034	0.0550
E[x]EMIAAQGIDEEDRR	0	0	1760.799843	0.0033	0.0500
QVK[x]REVGCIGNIVER	2	0	1755.941297	0.0033	0.0500
NPELFLRVGIK[x]PPK	10	0	1606.955817	0.0032	0.0450
K[x]LEGTIDYQKL	0	0	1306.713204	0.0032	0.0350
EDMGSNDK[x]ASK	7	0	1180.502961	0.0032	0.0350
G[x]LGYPEDAIGKTKLVK	0	0	1687.950789	0.0031	0.0500
DAVK[x]EAAR	3	0	858.455887	0.0031	0.0250
KILFENPDEATK[x]R	11	0	1559.830681	0.0031	0.0400
EPLK[x]EVVQFVGSR	3	0	1486.814306	0.0031	0.0400
GNQK[x]VVKVDAQDFLK	3	0	1687.925637	0.0030	0.0450
NLSNVVEISGK[x]GVFV	10	0	1560.851081	0.0030	0.0450
LK[x]VLVQGLER	1	0	1153.718232	0.0030	0.0300
EK[x]ADAAFLRLVK	1	0	1359.787367	0.0029	0.0350
K[x]TAGEDAVTLVK	0	0	1230.681905	0.0029	0.0350
KELFDCLK[x]IMR	7	0	1451.762804	0.0027	0.0300
GYSK[x]PNERATK	3	0	1249.641438	0.0027	0.0300
K[x]FTGGVLMLIDRESDK	0	0	1807.950131	0.0025	0.0400
D[x]YTMAQPEFFKAVR	0	0	1701.818400	0.0025	0.0350
IAYASVVYIADK[x]YK	11	0	1602.865670	0.0025	0.0350
LQK[x]YQATVMR	2	0	1236.664816	0.0025	0.0250
Q[x]DRGKLVR	0	0	970.567161	0.0025	0.0200
LLVK[x]DR	3	0	742.470084	0.0025	0.0150
VSPTGQITSTSARSGK[x]K	15	0	1703.916525	0.0024	0.0400
LPEANFEPLEK[x]RLDR	10	0	1825.968559	0.0023	0.0350
QYQEVVK[x]QGDVLLNK	6	0	1759.946763	0.0023	0.0350
WAFAEK[x]QYGYGTQTV	5	0	1747.820509	0.0023	0.0350
V[x]NQIESQMAMAEK	0	0	1477.690428	0.0023	0.0300
TNSTDEKGTK[x]K	9	0	1207.604385	0.0023	0.0250
FK[x]LNVYKYR	1	0	1229.692020	0.0022	0.0200
F[x]MTRSEYDR	0	0	1203.534202	0.0022	0.0200
K[x]EFEIIKGVLCQFR	0	0	1765.954825	0.0021	0.0300
STELFK[x]NEEEPTKK	5	0	1678.841301	0.0021	0.0300
LK[x]PLIEKGGDWERK	1	0	1667.935808	0.0021	0.0300
L[x]MTEFVDQVDDVVK	0	0	1636.801747	0.0021	0.0300
M[x]EQKPEVDYSEK	0	0	1481.670742	0.0021	0.0250
KEPPVYTPPK[x]DK	9	0	1397.755400	0.0021	0.0250
AQIK[x]ILYVNNAK	3	0	1373.803016	0.0021	0.0250
GAIEK[x]VDDLLTTQAEAK	4	0	1800.946820	0.0021	0.0350
SGVK[x]LENVKIYADLK	3	0	1675.950788	0.0020	0.0300
Q[x]YTVGQGYTK	0	0	1143.555986	0.0020	0.0200
LGDK[x]GPAAAR	3	0	954.524630	0.0020	0.0200
GEIK[x]K	3	0	573.348581	0.0020	0.0100
APPEILDISK[x]QLADYK	9	0	1799.966829	0.0019	0.0300
SSK[x]DISSK	2	0	850.439569	0.0019	0.0150
EDVQSLK[x]LKYYEQK	6	0	1769.919882	0.0018	0.0250
TLLAK[x]AVANQTSATFLR	4	0	1804.020592	0.0018	0.0300
SMAIDK[x]DIRWELIAR	5	0	1815.966450	0.0017	0.0250
LPEANFEPLEK[x]R	10	0	1441.756460	0.0017	0.0200
KIDK[x]EDMGSNDK	3	0	1378.639778	0.0017	0.0200
MSSK[x]DISSK	3	0	981.480047	0.0017	0.0150
TAAVNIK[x]VR	6	0	970.592313	0.0017	0.0150
NK[x]PDER	1	0	757.371829	0.0017	0.0100
QVMEEK[x]LDSK	5	0	1205.596130	0.0015	0.0150
SGFEK[x]IDLTR	4	0	1164.613831	0.0015	0.0150
QDLADATVETLK[x]AIEGK	11	0	1800.946820	0.0015	0.0250
FGDGIQIAQLALK[x]HR	12	0	1665.931391	0.0013	0.0200
EWLDKLGDK[x]GPAAAR	8	0	1625.852476	0.0013	0.0200
SNDIEK[x]AIDLYK	5	0	1407.724493	0.0012	0.0150
K[x]AFGRVYATMQK	0	0	1398.744122	0.0012	0.0150
TTLFK[x]SELAQSK	4	0	1351.734665	0.0012	0.0150
SLLAHK[x]GGHVVR	5	0	1272.741423	0.0012	0.0150
FHQLK[x]PTR	4	0	1025.576998	0.0012	0.0100
S[x]SKDISSK	0	0	850.439569	0.0012	0.0100
K[x]NCK	0	0	548.274037	0.0012	0.0050
K[x]LQR	0	0	543.349250	0.0012	0.0050
K[x]MQE	0	0	534.247157	0.0012	0.0050
M[x]PPK	0	0	471.251517	0.0012	0.0050
Q[x]SRQETQYK	0	0	1166.567944	0.0011	0.0100
WSTAETLTNNK[x]IDR	10	0	1647.821570	0.0011	0.0150
KNVPK[x]LQNVSNFQK	4	0	1642.915408	0.0011	0.0150
SSK[x]SSLELANNAVK	2	0	1446.767750	0.0011	0.0150
LFNLEPK[x]ILEEVPLR	6	0	1809.039932	0.0010	0.0150
MSSK[x]SSLELANNAVK	3	0	1577.808228	0.0010	0.0150
AIGSGSEPAK[x]SELVK	9	0	1471.788150	0.0010	0.0150
TSK[x]TPPTAMLSSVR	2	0	1474.781290	0.0007	0.0100
LGVK[x]PPK	3	0	737.479921	0.0007	0.0050
SGVKLENVK[x]IYADLK	8	0	1675.950788	0.0007	0.0100
IQK[x]ENRHK	2	0	1051.588622	0.0006	0.0050
AKSAK[x]IVR	4	0	871.560288	0.0006	0.0050
FMLKLGVK[x]R	7	0	1090.668450	0.0006	0.0050
K[x]IFTIHTSK	0	0	1073.623277	0.0006	0.0050
K[x]DSESTEEK	0	0	1051.466899	0.0006	0.0050
Y[x]FATLQKSKR	0	0	1240.692746	0.0005	0.0050
K[x]LPNIEEATFDK	0	0	1403.729579	0.0004	0.0050
S[x]SSDMAYTSMFKGNQK	0	0	1780.775938	0.0003	0.0050
TMLVK[x]AVANSTAANFIR	4	0	1805.982099	0.0003	0.0050
AANVLAFQSTTK[x]TLALK	11	0	1776.014446	0.0003	0.0050
# precursors: 1
Precursor: 2418.3061	4	0.9992	0
K[x]VTSK(0)	FLSK[x]TLDSNSLTHEK(3)	1.4750	2418.3005	138.0681
VSTK[x]K(3)	FLSK[x]TLDSNSLTHEK(3)	1.4550	2418.3005	138.0681
RMK[x]K(2)	FLSK[x]TLDSNSLTHEK(3)	1.4400	2418.2940	138.0681
K[x]MRK(0)	FLSK[x]TLDSNSLTHEK(3)	1.3800	2418.2940	138.0681
M[x]FMTR(0)	VTQKK[x]PPVQPLAYK(4)	1.1550	2418.3166	138.0681
DK[x]PK(1)	EFEIIK[x]GVLCQFRR(5)	0.9550	2418.3092	138.0681
AELDK[x]IGLSK(4)	LCFDELKK[x]R(7)	0.9500	2418.3191	138.0681
K[x]NVPK(0)	SSCK[x]IVFRSELQDK(3)	0.9500	2418.2940	138.0681
M[x]FMTR(0)	VTQK[x]KPPVQPLAYK(3)	0.9350	2418.3166	138.0681
M[x]SRSYDSR(0)	LVARNIPK[x]EIK(7)	0.8950	2418.3052	138.0681
DIK[x]SMIADK(2)	DFLDAVQK[x]VVK(7)	0.8950	2418.3079	138.0681
AELDK[x]IGLSK(4)	LCFDELK[x]KR(6)	0.8650	2418.3191	138.0681
AELDK[x]IGLSK(4)	TNSTDEK[x]GTKK(6)	0.8550	2418.2852	138.0681
DIGK[x]VVDK(3)	YDK[x]LVETSGQIR(2)	0.8450	2418.3005	138.0681
KTVQYATK[x]R(7)	GSDAAPQASKK[x]K(10)	0.8350	2418.3230	138.0681
KTVQYATK[x]R(7)	GSDAAPQASK[x]KK(9)	0.8000	2418.3230	138.0681
K[x]ELLK(0)	EYLEKNWK[x]EGLSR(7)	0.8000	2418.3157	138.0681
DIGK[x]VVDK(3)	IYADLK[x]INEDSK(5)	0.7950	2418.2893	138.0681
NWK[x]EEYLR(2)	AAK[x]ASRGAATIK(2)	0.7700	2418.3018	138.0681
K[x]RWSLER(0)	YK[x]DGVILAADSR(1)	0.7500	2418.3018	138.0681
