# Supplementary material for: ECL: an exhaustive search tool for the identification of cross-linked peptides using whole database
Source: BMC Bioinformatics. 2016 May 20;17:217. doi: 10.1186/s12859-016-1073-y (PMC4874008; doi:10.1186/s12859-016-1073-y)
Supplement: Additional file 5 — Kojak’s pre-selection list of PSMs only identified by ECL. (ZIP 5147 kb) [file 12859_2016_1073_MOESM5_ESM.zip › Kojak's pre-selection ranks of ECL only peptides/Kojak's detailed results/aleitner_M1012_005/diagnostic_6631.txt]

Scan: 6631
K[x]IEIPLPNEVGR	0	0	1363.782281	0.1458	1.7500
K[x]VADLK	0	0	672.416990	0.0692	0.4150
K[x]CIK	0	0	547.315173	0.0650	0.2600
K[x]SLK	0	0	474.316557	0.0637	0.2550
M[x]PPK	0	0	471.251517	0.0637	0.2550
YTENIYPPK[x]K	8	0	1251.649881	0.0625	0.6250
MQK[x]LLRLR	2	0	1056.658947	0.0625	0.5000
EPPVYTPPK[x]DK	8	0	1269.660444	0.0609	0.6700
NLIRLAK[x]R	6	0	982.639929	0.0606	0.4850
ELLK[x]LK	3	0	742.495236	0.0600	0.3600
EPPVYTPPKDK[x]K	10	0	1397.755400	0.0596	0.7150
DLK[x]LK	2	0	615.395529	0.0580	0.2900
T[x]EVLK	0	0	588.348247	0.0580	0.2900
EIK[x]QIK	2	0	757.469750	0.0575	0.3450
K[x]HGQLK	0	0	709.423471	0.0567	0.3400
EPPFAPIESAK[x]R	10	0	1340.708787	0.0558	0.6700
EPPVYTPPK[x]DKK	8	0	1397.755400	0.0554	0.6650
LRTFHILEPK[x]EK	9	0	1509.866674	0.0550	0.6600
K[x]NRLK	0	0	657.428557	0.0550	0.2750
EK[x]VLK	1	0	615.395529	0.0550	0.2750
A[x]SLLK	0	0	530.342770	0.0540	0.2700
KELLK[x]LK	4	0	870.590192	0.0536	0.3750
K[x]LQRLR	0	0	812.534410	0.0533	0.3200
NK[x]HCLIK	1	0	911.501059	0.0529	0.3700
DK[x]LVLK	1	0	714.463938	0.0517	0.3100
K[x]ELLK	0	0	629.411178	0.0510	0.2550
NK[x]LLK	1	0	614.411513	0.0510	0.2550
IEPLK[x]LK	4	0	839.547996	0.0500	0.3500
MQK[x]LLR	2	0	787.473787	0.0492	0.2950
K[x]LARNILK	0	0	954.633783	0.0487	0.3900
K[x]PRRLLK	0	0	909.623554	0.0471	0.3300
EDVQSLK[x]LK	6	0	1058.597121	0.0450	0.4050
M[x]TEVLK	0	0	719.388726	0.0450	0.2700
ENEQK[x]IK	4	0	887.471202	0.0450	0.3150
EAVLK[x]LK	4	0	799.516697	0.0450	0.3150
LK[x]LELK	1	0	742.495236	0.0442	0.2650
K[x]PRVVTALTMLK	0	0	1355.832206	0.0433	0.5200
ELIRK[x]SLK	4	0	985.628363	0.0425	0.3400
QIK[x]EIK	2	0	757.469750	0.0425	0.2550
A[x]ASLLK	0	0	601.379880	0.0425	0.2550
GSDAAPQASK[x]K	9	0	1058.535585	0.0414	0.4550
MKDAVK[x]EAAR	5	0	1117.591321	0.0410	0.4100
K[x]ALSSLK	0	0	745.469750	0.0407	0.2850
FRKLGVK[x]PPK	6	0	1168.744388	0.0400	0.4000
K[x]LEGTIDYQKL	0	0	1306.713204	0.0395	0.4350
STMLEK[x]IK	5	0	948.531355	0.0394	0.3150
KEK[x]WIAK	2	0	901.538493	0.0386	0.2700
GK[x]YYPLK	1	0	867.485399	0.0386	0.2700
LGVK[x]PPK	3	0	737.479921	0.0386	0.2700
K[x]EEMVMLK	0	0	1006.519074	0.0381	0.3050
DQPK[x]K	3	0	614.338744	0.0380	0.1900
LVRK[x]CIK	3	0	915.568742	0.0379	0.2650
GGDEWK[x]IEPLK	5	0	1270.655693	0.0377	0.4150
LLEK[x]LEIK	3	0	984.621882	0.0375	0.3000
YEYQK[x]LK	4	0	970.512337	0.0371	0.2600
VGIK[x]PPK	3	0	737.479921	0.0371	0.2600
VVDK[x]CFGIK	3	0	1064.568799	0.0367	0.3300
GSDAAPQASK[x]KK	9	0	1186.630541	0.0367	0.4400
GSDAAPQASKK[x]K	10	0	1186.630541	0.0358	0.4300
EWDSK[x]LK	4	0	904.465390	0.0357	0.2500
ELKK[x]EEMVMLK	3	0	1376.740675	0.0355	0.3900
GGDEWKIEPLK[x]LK	10	0	1511.834706	0.0354	0.4600
FFEK[x]EDVQSLK	3	0	1368.692468	0.0350	0.3850
K[x]EKWIAK	0	0	901.538493	0.0350	0.2450
NIPK[x]EIK	3	0	840.506860	0.0350	0.2450
VGK[x]SAVIK	2	0	800.511946	0.0350	0.2800
ELK[x]KEEMVMLK	2	0	1376.740675	0.0341	0.3750
NFGRDLK[x]LK	6	0	1089.629423	0.0339	0.3050
EDCK[x]SLK	3	0	878.416723	0.0336	0.2350
K[x]EFEIIK	0	0	905.522175	0.0329	0.2300
K[x]ELLKLK	0	0	870.590192	0.0329	0.2300
QAREK[x]VLK	4	0	970.592313	0.0325	0.2600
GTEVEK[x]ITIK	5	0	1116.638983	0.0315	0.3150
NPELFLRVGIK[x]PPK	10	0	1606.955817	0.0314	0.4400
LVARNIPK[x]EIK	7	0	1279.797539	0.0314	0.3450
LEK[x]VRQLIIK	2	0	1238.807376	0.0310	0.3100
SIAEK[x]MNGASGAELK	4	0	1504.755469	0.0307	0.4600
VVK[x]VDAQDFLK	2	0	1260.707726	0.0305	0.3350
AIHK[x]LGSTLK	3	0	1066.649824	0.0300	0.3000
QDPK[x]K	3	0	614.338744	0.0300	0.1500
GGDEWK[x]IEPLKLK	5	0	1511.834706	0.0296	0.3850
K[x]YINRSYYHLR	0	0	1511.799660	0.0295	0.3250
K[x]YDKTEDDIK	0	0	1253.613888	0.0295	0.2950
KYDK[x]TEDDIK	3	0	1253.613888	0.0290	0.2900
MVTANIK[x]NIK	6	0	1130.648106	0.0290	0.2900
KLGVK[x]PPK	4	0	865.574877	0.0288	0.2300
K[x]LGVKPPK	0	0	865.574877	0.0288	0.2300
IVKSAK[x]AK	5	0	843.554142	0.0288	0.2300
EK[x]WIAK	1	0	773.443537	0.0283	0.1700
K[x]RR	0	0	458.307723	0.0283	0.0850
TTSK[x]VSIAK	3	0	933.549448	0.0283	0.2550
K[x]ELFDCLK	0	0	1051.537166	0.0281	0.2250
LEFIK[x]VIPVEELK	4	0	1555.922455	0.0281	0.3650
ELAAIK[x]EDTEAVLK	5	0	1528.834763	0.0279	0.3900
LK[x]VELAK	1	0	799.516697	0.0279	0.1950
FDSEK[x]AGDR	4	0	1023.462090	0.0278	0.2500
ELLK[x]LKVELAK	3	0	1282.822356	0.0277	0.3050
VLGVFSEK[x]AQIK	7	0	1317.765572	0.0275	0.3300
YQK[x]DEEWPPK	2	0	1318.619308	0.0275	0.2750
K[x]EPPVYTPPK	0	0	1154.633506	0.0275	0.2750
EAVLKLK[x]LELK	6	0	1282.822356	0.0273	0.3000
YDK[x]TEDDIK	2	0	1125.518932	0.0272	0.2450
K[x]LDVAK	0	0	672.416990	0.0267	0.1600
K[x]TLVAHAVLK	0	0	1078.686208	0.0265	0.2650
VLNK[x]GDSGEMSLQK	3	0	1504.755469	0.0264	0.3700
D[x]RGKLVR	0	0	842.508589	0.0264	0.1850
DWNACKK[x]ELLK	6	0	1403.723052	0.0264	0.2900
SNNIK[x]ENEQKIK	4	0	1443.768084	0.0262	0.3150
P[x]FGNTHNK	0	0	913.440572	0.0262	0.2100
IDRDK[x]LVLK	4	0	1098.676036	0.0261	0.2350
LENVK[x]IYADLK	4	0	1304.733939	0.0259	0.2850
EAVLK[x]LKLELK	4	0	1282.822356	0.0259	0.2850
DFSK[x]TLPPELK	3	0	1273.691742	0.0259	0.2850
IEFATITKDTTK[x]NK	11	0	1608.872208	0.0254	0.3550
HK[x]TDLNHENLK	1	0	1347.689447	0.0250	0.2750
ELLKLK[x]VELAK	5	0	1282.822356	0.0250	0.2750
K[x]KELFDCLK	0	0	1179.632121	0.0250	0.2250
DWNACK[x]KELLK	5	0	1403.723052	0.0245	0.2700
IKYEYQK[x]LK	6	0	1211.691351	0.0244	0.2200
KK[x]ELFDCLK	1	0	1179.632121	0.0244	0.2200
K[x]TLEVLYLK	0	0	1105.674641	0.0244	0.2200
S[x]SKSSLELANNAVK	0	0	1446.767750	0.0243	0.3400
IK[x]YEYQKLK	1	0	1211.691351	0.0239	0.2150
FMLK[x]LGVKR	3	0	1090.668450	0.0239	0.2150
S[x]ERDTALEK	0	0	1047.519601	0.0239	0.2150
DIGKVVDK[x]CFGIK	7	0	1477.796212	0.0238	0.3100
GTTAVLK[x]EDIYK	6	0	1336.723767	0.0237	0.2850
P[x]RKQYSAK	0	0	976.545365	0.0237	0.1900
FFEKEDVQSLK[x]LK	10	0	1609.871482	0.0235	0.3050
FDSEK[x]AGDREVQR	4	0	1535.732760	0.0235	0.3050
IINRDIGK[x]VVDK	7	0	1368.808828	0.0233	0.2800
YLDSQRVAIK[x]K	9	0	1319.756069	0.0232	0.2550
M[x]PFGNTHNK	0	0	1044.481051	0.0228	0.2050
M[x]SSKSSLELANNAVK	0	0	1577.808228	0.0227	0.3400
M[x]SERDTALEK	0	0	1178.560080	0.0225	0.2250
FRK[x]LGVKPPK	2	0	1168.744388	0.0225	0.2250
AAK[x]ASRGAATIK	2	0	1143.672345	0.0221	0.2650
K[x]PTSELAIGASLEK	0	0	1442.797987	0.0218	0.3050
G[x]VFKNVSGNVLSEIK	0	0	1589.877628	0.0217	0.3250
DEQIEK[x]IDTVIK	5	0	1429.766355	0.0217	0.2600
FVK[x]LGIDPPK	2	0	1112.659326	0.0215	0.2150
DIGK[x]VVDKCFGIK	3	0	1477.796212	0.0212	0.2750
VIPVEELK[x]EIK	7	0	1295.769988	0.0209	0.2300
K[x]SGFEK	0	0	694.364957	0.0208	0.1250
NLLLQEK[x]GFPTPK	6	0	1483.839792	0.0208	0.2700
GVFK[x]NVSGNVLSEIK	3	0	1589.877628	0.0207	0.3100
VLKTK[x]DEGGPAGGLYI	4	0	1616.877294	0.0206	0.3300
Q[x]DRGKLVR	0	0	970.567161	0.0206	0.1650
SNNIKENEQK[x]IK	9	0	1443.768084	0.0204	0.2450
TGRK[x]EPPVYTPPK	3	0	1468.803742	0.0204	0.2650
ALTCK[x]MPGTLLPGPGK	4	0	1639.878887	0.0203	0.3250
NK[x]YAIQLPLPPK	1	0	1380.812854	0.0200	0.2400
S[x]ERDTALEKYK	0	0	1338.677880	0.0200	0.2200
K[x]YYSFDNSLK	0	0	1263.613496	0.0200	0.2000
SSHIITK[x]ELK	6	0	1154.665864	0.0200	0.2000
DQK[x]KDKPK	2	0	985.555594	0.0200	0.1600
WAIK[x]EK	3	0	773.443537	0.0200	0.1200
IMK[x]LCFDELK	2	0	1295.661702	0.0195	0.1950
SSK[x]VYISPK	2	0	1007.565097	0.0194	0.1750
HK[x]FQDILLGAGQAIK	1	0	1637.925245	0.0193	0.2900
EK[x]ASFAR	1	0	807.423863	0.0193	0.1350
QEMK[x]K	3	0	662.342113	0.0190	0.0950
LK[x]KTLEVLYLK	1	0	1346.853655	0.0186	0.2050
M[x]SERDTALEKYK	0	0	1469.718358	0.0183	0.2200
LKK[x]TLEVLYLK	2	0	1346.853655	0.0182	0.2000
DQPKK[x]VGQYIR	4	0	1330.735668	0.0182	0.2000
RGGDEWK[x]IEPLK	6	0	1426.756795	0.0179	0.2150
GYARAIHK[x]LGSTLK	7	0	1513.872820	0.0179	0.2500
DPDDK[x]IVGLTR	4	0	1227.645855	0.0177	0.1950
NELEK[x]LNFSSLK	4	0	1420.756126	0.0175	0.2100
DSEALK[x]TR	5	0	918.477013	0.0175	0.1400
K[x]PRR	0	0	555.360483	0.0175	0.0700
ELK[x]K	2	0	516.327120	0.0175	0.0700
SQEEAIENIK[x]CTR	9	0	1576.751442	0.0169	0.2200
GDSGEMSLQK[x]LFK	9	0	1438.712546	0.0169	0.2200
DQKK[x]DKPK	3	0	985.555594	0.0169	0.1350
GMALGSANEK[x]IEASK	9	0	1504.755469	0.0167	0.2500
K[x]RVIEHNIR	0	0	1163.688664	0.0167	0.1500
FFEK[x]EDVQSLKLK	3	0	1609.871482	0.0162	0.2100
AELDKIGLSK[x]IR	9	0	1341.797930	0.0158	0.1900
LTHEK[x]STMLEKIK	4	0	1556.859536	0.0158	0.2050
K[x]IYNEYPPTK	0	0	1251.649881	0.0155	0.1550
DQPK[x]KVGQYIR	3	0	1330.735668	0.0155	0.1700
NTWNSTLETAK[x]AK	10	0	1462.741537	0.0154	0.2000
TAALSARPAK[x]NIR	9	0	1367.799660	0.0154	0.2000
GGNMK[x]EVFRR	4	0	1192.613451	0.0150	0.1500
GTK[x]RR	2	0	616.376858	0.0150	0.0750
K[x]SGRSAPGVSTTSTIQ	0	0	1575.821569	0.0150	0.2400
GDSGEMSLQKLFK[x]	12	0	1438.712546	0.0150	0.1950
LLRPRK[x]R	5	0	937.629701	0.0150	0.1050
LK[x]PLIEKGGDWER	1	0	1539.840853	0.0146	0.1900
ELEAMK[x]LLRPRK	5	0	1482.870377	0.0146	0.1750
MPFGNTHNK[x]FK	8	0	1319.644415	0.0145	0.1600
ASK[x]AAREYLEK	2	0	1264.677488	0.0145	0.1600
IFRQK[x]SLEK	4	0	1147.671285	0.0144	0.1300
SLDK[x]QMVEERVLK	3	0	1573.849698	0.0142	0.1850
QDPKK[x]HLDAEVQK	4	0	1534.810280	0.0142	0.1850
K[x]VPDKLIDASTVK	0	0	1412.823808	0.0142	0.1850
ERK[x]PRR	2	0	840.504172	0.0142	0.0850
K[x]DKPK	0	0	614.375128	0.0140	0.0700
K[x]FDQLTQALNVAIR	0	0	1615.904510	0.0139	0.1950
MK[x]SDINAHK	1	0	1042.522913	0.0139	0.1250
LTHEKSTMLEK[x]IK	10	0	1556.859536	0.0138	0.1800
K[x]SGNLPDADNSK	0	0	1244.599634	0.0138	0.1650
GSLEK[x]NWK	4	0	960.502835	0.0137	0.1100
WAIK[x]EKR	3	0	929.544639	0.0136	0.0950
ELLK[x]PSASVALQR	3	0	1410.819391	0.0135	0.1750
K[x]QLLIDGANVLR	0	0	1338.798265	0.0133	0.1600
GGDWERK[x]NR	6	0	1116.542400	0.0133	0.1200
SAVIK[x]TSTR	4	0	961.555594	0.0133	0.1200
DYYTK[x]QSKATR	4	0	1359.678214	0.0132	0.1450
SQDISINGNSK[x]K	10	0	1289.657479	0.0129	0.1550
E[x]MIAAQGIDEEDRR	0	0	1631.757255	0.0129	0.1800
VSK[x]ILEHKEIMLR	2	0	1594.922802	0.0127	0.1650
QDPK[x]KHLDAEVQK	3	0	1534.810280	0.0127	0.1650
EIQDEK[x]EAEAARK	5	0	1515.752826	0.0127	0.1650
EK[x]SLLAHKGGHVVR	1	0	1529.878966	0.0125	0.1750
DQK[x]K	2	0	517.285985	0.0125	0.0500
DK[x]PK	1	0	486.280173	0.0125	0.0500
TGPPGPPCGGK[x]FMLK	10	0	1542.768616	0.0123	0.1850
CFGIK[x]FDIMPR	4	0	1382.683832	0.0123	0.1350
SPTGQITSTSARSGK[x]K	14	0	1604.848116	0.0122	0.1950
SSTAAK[x]TFLEKR	5	0	1337.730248	0.0121	0.1450
K[x]WRLR	0	0	757.471088	0.0120	0.0600
LELK[x]K	3	0	629.411178	0.0120	0.0600
K[x]VSTTPANSFELK	0	0	1420.756126	0.0119	0.1550
LEEIGVADQYK[x]VSK	10	0	1577.830012	0.0118	0.1650
AVAVVVDPIQSVK[x]GK	12	0	1508.892552	0.0117	0.1750
LESK[x]QR	3	0	759.423863	0.0117	0.0700
LILTENIK[x]TK	7	0	1171.717563	0.0115	0.1150
EIK[x]PNIR	2	0	868.513006	0.0114	0.0800
VLTLELYKK[x]LR	8	0	1374.859801	0.0114	0.1250
HIEVGDSVLVK[x]IITK	10	0	1649.971524	0.0113	0.1700
GTKK[x]SGNLPDADNSK	3	0	1530.763724	0.0113	0.1700
K[x]IPQVASFR	0	0	1044.607962	0.0111	0.1000
HPK[x]FEEILTRLR	2	0	1537.872820	0.0108	0.1300
EAEAAK[x]DEQIEK	5	0	1359.651724	0.0108	0.1300
ATAIGK[x]SSTAAK	5	0	1104.613831	0.0108	0.1300
TSTSSMTAVPK[x]PLK	10	0	1446.775143	0.0107	0.1500
GTK[x]KSGNLPDADNSK	2	0	1530.763724	0.0107	0.1600
DQKKDK[x]PK	5	0	985.555594	0.0106	0.0850
IDVLFSK[x]IR	6	0	1089.654575	0.0106	0.0950
FDVIVAK[x]GK	6	0	975.575269	0.0106	0.0950
DYYTKQSK[x]ATR	7	0	1359.678214	0.0105	0.1150
VDAQDFLK[x]VAETRR	7	0	1646.873938	0.0104	0.1450
KELFDCLK[x]IMR	7	0	1451.762804	0.0100	0.1100
EIQDEK[x]EAEAAR	5	0	1387.657871	0.0100	0.1200
K[x]GFDFEYYQR	0	0	1351.619643	0.0100	0.1000
S[x]PTGQITSTSAR	0	0	1204.604720	0.0100	0.1200
ELLVK[x]ASK	4	0	886.548722	0.0100	0.0800
IAK[x]GAIEK	2	0	828.506860	0.0100	0.0800
ILIDK[x]AR	4	0	827.522844	0.0100	0.0700
ENK[x]IQR	2	0	786.434760	0.0100	0.0600
AERK[x]AR	3	0	729.424532	0.0100	0.0600
ELVSK[x]ASPIAGSEGK	4	0	1471.788150	0.0097	0.1450
AQIK[x]ILYVNNAK	3	0	1373.803016	0.0096	0.1150
DFLDAVQK[x]VVK	7	0	1260.707726	0.0095	0.1050
IEDTDK[x]YDKK	5	0	1253.613888	0.0095	0.0950
LAHLSK[x]HPK	5	0	1029.608297	0.0094	0.0850
EWLDK[x]LGDKGPAAAR	4	0	1625.852476	0.0093	0.1400
VTQK[x]KPPVQPLAYK	3	0	1595.939834	0.0093	0.1300
GSLEK[x]NWKEEYLR	4	0	1650.836493	0.0092	0.1200
EKASK[x]GSNDDEMK	4	0	1437.640504	0.0092	0.1200
DKPK[x]YEPPVPTR	3	0	1425.761546	0.0092	0.1100
KEPPVYTPPK[x]DK	9	0	1397.755400	0.0092	0.1100
EISYPFK[x]RLDR	6	0	1422.761881	0.0091	0.1000
TK[x]DAVVLGVEK	1	0	1157.665530	0.0091	0.1000
TVQK[x]VETAVLSTTVK	3	0	1602.919156	0.0090	0.1350
EASKTLSK[x]WR	7	0	1204.656362	0.0090	0.0900
LEGTIDYQK[x]L	8	0	1178.618248	0.0090	0.0900
AEAK[x]DVAKMK	3	0	1089.585175	0.0090	0.0900
VVTALTMLK[x]QHLFR	8	0	1655.954434	0.0089	0.1250
KNCK[x]ADAGITIAPR	3	0	1513.803419	0.0089	0.1250
IEVNIHRK[x]R	7	0	1163.688664	0.0089	0.0800
AK[x]YASQKRP	1	0	1047.582476	0.0089	0.0800
VSKILEHK[x]EIMLR	7	0	1594.922802	0.0088	0.1150
QEMKK[x]DSESTEEK	4	0	1567.703492	0.0088	0.1150
V[x]SPTGQITSTSAR	0	0	1303.673128	0.0088	0.1150
DKK[x]LIPIR	2	0	981.633448	0.0088	0.0700
DK[x]KLIPIR	1	0	981.633448	0.0088	0.0700
SLGSGMDQEK[x]VLNK	9	0	1504.755469	0.0086	0.1200
WAIKEK[x]R	5	0	929.544639	0.0086	0.0600
YFATLQK[x]SKR	6	0	1240.692746	0.0085	0.0850
DISSK[x]SPSGNDALNDK	4	0	1646.774679	0.0084	0.1350
CFGIK[x]FDIMPRK	4	0	1510.778788	0.0083	0.1000
IEFATITK[x]DTTK	7	0	1366.734330	0.0083	0.1000
K[x]FTGGVLMLIDR	0	0	1348.753625	0.0083	0.1000
LESK[x]QRIFR	3	0	1175.677431	0.0083	0.0750
NHASIDK[x]MK	6	0	1042.522913	0.0083	0.0750
YTSLSEEQK[x]MK	8	0	1342.643803	0.0082	0.0900
ADYYYQAK[x]AK	7	0	1219.587284	0.0080	0.0800
M[x]FMTR	0	0	684.308705	0.0080	0.0400
K[x]NEEK	0	0	646.328572	0.0080	0.0400
KDK[x]PK	2	0	614.375128	0.0080	0.0400
TKDAVVLGVEK[x]R	10	0	1313.766632	0.0079	0.0950
NK[x]TDTKTIEAITFK	1	0	1608.872208	0.0079	0.1100
SNPVFAENDEK[x]GEK	10	0	1562.721193	0.0079	0.1100
EKSLLAHK[x]GGHVVR	7	0	1529.878966	0.0079	0.1100
K[x]YTGLLR	0	0	849.507194	0.0079	0.0550
EKVLK[x]TK	4	0	844.538158	0.0079	0.0550
WSLERK[x]GEK	5	0	1131.603602	0.0078	0.0700
NK[x]LTNDETR	1	0	1089.541397	0.0078	0.0700
YFATLQK[x]SK	6	0	1084.591644	0.0078	0.0700
LLK[x]LEEAMK	2	0	1073.615413	0.0078	0.0700
ELEAMK[x]LLRPR	5	0	1354.775421	0.0077	0.0850
DVITELPDAK[x]YYR	9	0	1581.803799	0.0077	0.1000
DVAKMK[x]LSLFSNK	5	0	1479.811862	0.0077	0.1000
IK[x]ENQEKISNNK	1	0	1443.768084	0.0075	0.0900
LPEANFEPLEK[x]R	10	0	1441.756460	0.0075	0.0900
EGVETRIIPLK[x]K	10	0	1381.829229	0.0075	0.0900
NKVLVK[x]VHPEGK	5	0	1346.803351	0.0075	0.0900
SLLAHK[x]GGHVVR	5	0	1272.741423	0.0075	0.0900
EAEAARK[x]K	6	0	901.498083	0.0075	0.0600
AEAK[x]DVAK	3	0	830.449740	0.0075	0.0600
F[x]MTR	0	0	553.268226	0.0075	0.0300
SLK[x]R	2	0	502.322703	0.0075	0.0300
ESQLVDK[x]FFEK	6	0	1368.692468	0.0073	0.0800
E[x]SLQRLLQGAR	0	0	1269.715268	0.0073	0.0800
WSELRK[x]R	5	0	973.545700	0.0071	0.0500
IEEIFK[x]K	5	0	905.522175	0.0071	0.0500
SLK[x]DECK	2	0	878.416723	0.0071	0.0500
K[x]SYDYSATMYTR	0	0	1484.660513	0.0071	0.0850
TRLLENDIK[x]VMK	8	0	1458.822760	0.0071	0.0850
AHLDVQEK[x]DQPK	7	0	1406.715325	0.0071	0.0850
DRLK[x]K	3	0	658.412573	0.0070	0.0350
LEK[x]VR	2	0	643.401675	0.0070	0.0350
GSLEKNWK[x]EEYLR	7	0	1650.836493	0.0069	0.0900
ENEQKIK[x]TLSMEK	6	0	1576.812980	0.0069	0.0900
V[x]SPTGQITSTSARSGK	0	0	1575.821569	0.0069	0.1100
SLK[x]RELIR	2	0	1013.634509	0.0069	0.0550
IK[x]TLSMEK	1	0	948.531355	0.0069	0.0550
IDRPAQVISFK[x]K	10	0	1400.813914	0.0067	0.0800
LLK[x]MQR	2	0	787.473787	0.0067	0.0400
M[x]FR	0	0	452.220553	0.0067	0.0200
K[x]FR	0	0	449.275030	0.0067	0.0200
STMLEKIK[x]ENQEK	7	0	1576.812980	0.0065	0.0850
K[x]TREALMEFR	0	0	1279.670628	0.0065	0.0650
MK[x]DAVKEAAR	1	0	1117.591321	0.0065	0.0650
GIDLK[x]SIAEK	4	0	1072.612770	0.0065	0.0650
M[x]DRQEQR	0	0	961.439915	0.0064	0.0450
YASQK[x]RP	4	0	848.450409	0.0064	0.0450
DEK[x]SGVK	2	0	761.391895	0.0064	0.0450
S[x]GYDRALSVFSPDGR	0	0	1625.779708	0.0063	0.0950
K[x]REAEAAK	0	0	901.498083	0.0063	0.0500
I[x]INR	0	0	514.322703	0.0063	0.0250
DEK[x]YTLYDQNDTK	2	0	1631.731422	0.0062	0.0800
EPNK[x]GSYRPYTAK	3	0	1509.757521	0.0062	0.0800
LLIFEK[x]QVR	5	0	1144.696771	0.0061	0.0550
EDTEAVLK[x]R	7	0	1059.555986	0.0061	0.0550
IEFATITK[x]DTTKNK	7	0	1608.872208	0.0061	0.0850
EEFAEK[x]AVSVIQAR	5	0	1575.825595	0.0061	0.0850
S[x]PTGQITSTSARSGK	0	0	1476.753161	0.0060	0.0900
M[x]FMTRSEYDR	0	0	1334.574681	0.0060	0.0600
DREISYPFK[x]R	8	0	1309.677823	0.0060	0.0600
ELFEMARTK[x]K	8	0	1251.664481	0.0060	0.0600
YFATLQKSK[x]R	8	0	1240.692746	0.0060	0.0600
AELDK[x]IGLSK	4	0	1072.612770	0.0060	0.0600
I[x]DDQR	0	0	645.308172	0.0060	0.0300
TGQK[x]MLMNMDK	3	0	1295.603535	0.0059	0.0650
VMK[x]EDNLILRTR	2	0	1486.828906	0.0058	0.0700
GVMTLGFDLIK[x]R	10	0	1348.753625	0.0058	0.0700
IIPLK[x]K	4	0	710.505408	0.0058	0.0350
ENEQK[x]IKTLSMEK	4	0	1576.812980	0.0058	0.0750
AVNIAFTQDQLLK[x]R	12	0	1615.904510	0.0057	0.0800
ASAGPLIASQTVK[x]K	12	0	1369.792844	0.0057	0.0800
SLALTK[x]K	5	0	759.485399	0.0057	0.0400
EISYPFK[x]R	6	0	1038.549782	0.0056	0.0450
F[x]MTRSEYDR	0	0	1203.534202	0.0056	0.0500
IEDTDK[x]YDK	5	0	1125.518932	0.0056	0.0500
IDLTRIVK[x]SAK	7	0	1242.765906	0.0055	0.0600
K[x]AQSGPDASAK	0	0	1058.535585	0.0055	0.0600
SDYYMASTYTK[x]K	10	0	1456.654367	0.0054	0.0650
EK[x]QNTPVLFDSK	1	0	1404.724827	0.0054	0.0650
EEPK[x]SETLENFTR	3	0	1578.752492	0.0054	0.0700
QEMK[x]KDSESTEEK	3	0	1567.703492	0.0054	0.0700
EPLK[x]EVVQFVGSR	3	0	1486.814306	0.0054	0.0700
TFANLVSSTLYEK[x]R	12	0	1627.856893	0.0054	0.0750
ASKGSNDDEMK[x]IDK	10	0	1536.708913	0.0054	0.0750
GGLGYPEDAIGK[x]TK	11	0	1404.724827	0.0054	0.0750
SGVK[x]LENVK	3	0	972.560345	0.0050	0.0450
IAYASVVYIADK[x]YK	11	0	1602.865670	0.0050	0.0700
K[x]ILFENPDEATKR	0	0	1559.830681	0.0050	0.0650
TTLFK[x]SELAQSK	4	0	1351.734665	0.0050	0.0600
KGYQTIELDK[x]K	9	0	1321.724101	0.0050	0.0550
EIK[x]EVIELPVK	2	0	1295.769988	0.0050	0.0550
K[x]KLIPIR	0	0	866.606510	0.0050	0.0350
D[x]RQEQR	0	0	830.399437	0.0050	0.0300
LVK[x]GRQD	2	0	814.466059	0.0050	0.0350
IK[x]LISGK	1	0	757.506134	0.0050	0.0350
K[x]KSGR	0	0	574.355062	0.0050	0.0250
K[x]LQR	0	0	543.349250	0.0050	0.0200
K[x]MQE	0	0	534.247157	0.0050	0.0200
K[x]LEK	0	0	516.327120	0.0050	0.0200
VTSK[x]LLEQEESAEK	3	0	1589.814754	0.0046	0.0650
YEAK[x]AIGSGSEPAK	3	0	1406.704092	0.0046	0.0650
EFEIIK[x]GVLCQFR	5	0	1637.859869	0.0046	0.0600
NK[x]ADYYTNICDR	1	0	1531.672470	0.0046	0.0550
DTMNVDINAIK[x]K	10	0	1360.701983	0.0046	0.0550
KK[x]AQSGPDASAK	1	0	1186.630541	0.0046	0.0550
RLLK[x]LEEAMK	3	0	1229.716515	0.0045	0.0450
LDSK[x]NVQLAK	3	0	1114.634566	0.0045	0.0450
IEASK[x]GLIDR	4	0	1100.618917	0.0045	0.0450
TNSTDEK[x]GTK	6	0	1079.509429	0.0045	0.0450
RLMSK[x]VAEK	4	0	1060.606245	0.0044	0.0400
LENQRK[x]WR	5	0	1128.615169	0.0044	0.0350
S[x]QARGFDR	0	0	935.457282	0.0044	0.0350
VVDK[x]DGIR	3	0	900.502835	0.0044	0.0350
SELAQSK[x]YLMNVSR	6	0	1624.824212	0.0043	0.0600
K[x]LFKSLGSGMDQEK	0	0	1566.807502	0.0043	0.0600
ATLTGMK[x]IDVLFSK	6	0	1522.842826	0.0043	0.0600
LK[x]PLIEK	1	0	839.547996	0.0043	0.0300
TMTEK[x]AR	4	0	835.422145	0.0043	0.0300
AK[x]IIDLR	1	0	827.522844	0.0043	0.0300
K[x]VADLKK	0	0	800.511946	0.0043	0.0300
LALTK[x]PK	4	0	769.506134	0.0043	0.0300
IEVEVYK[x]ITTGDR	6	0	1521.803799	0.0042	0.0550
L[x]FKSLGSGMDQEK	0	0	1438.712546	0.0042	0.0550
RMPIDFK[x]GFICK	6	0	1510.778788	0.0042	0.0500
M[x]ESLQRLLQGAR	0	0	1400.755746	0.0042	0.0500
NAYVINLK[x]QIAK	7	0	1373.803016	0.0042	0.0500
DKK[x]DQK	2	0	760.407879	0.0042	0.0250
M[x]ATTVK	0	0	649.346864	0.0042	0.0250
IVK[x]SAK	2	0	644.422076	0.0042	0.0250
AMEVDEK[x]PTER	6	0	1303.607753	0.0041	0.0450
TNSTDEK[x]GTKK	6	0	1207.604385	0.0041	0.0450
LGSTAIGVK[x]TK	8	0	1073.644403	0.0041	0.0450
HPK[x]FEEILTR	2	0	1268.687660	0.0040	0.0400
EASK[x]TLSKWR	3	0	1204.656362	0.0040	0.0400
LLK[x]PR	2	0	625.427496	0.0040	0.0200
SAELYK[x]NPK	5	0	1048.555259	0.0039	0.0350
YYIIMGLQASK[x]LR	10	0	1554.859144	0.0038	0.0500
GFICK[x]VVDKDGIR	4	0	1505.802358	0.0038	0.0500
VDAQDFLK[x]VAETR	7	0	1490.772835	0.0038	0.0500
VSAMMSCACQK[x]R	10	0	1427.614109	0.0038	0.0450
DEKSGVK[x]LENVK	6	0	1344.724827	0.0038	0.0450
K[x]KAQSGPDASAK	0	0	1186.630541	0.0038	0.0450
D[x]KKLIPIR	0	0	981.633448	0.0037	0.0300
DTALEK[x]YK	5	0	966.502166	0.0037	0.0300
K[x]LIR	0	0	528.374737	0.0037	0.0150
GTLK[x]VHTIRLR	3	0	1292.804020	0.0036	0.0400
TNSTDEKGTK[x]K	9	0	1207.604385	0.0036	0.0400
SSK[x]SSLELANNAVK	2	0	1446.767750	0.0036	0.0500
IIPLKK[x]D	5	0	825.532346	0.0036	0.0250
GVSK[x]DEK	3	0	761.391895	0.0036	0.0250
LLSSAK[x]K	5	0	745.469750	0.0036	0.0250
ILEHK[x]EIMLR	4	0	1280.727413	0.0035	0.0350
IEDTDKYDK[x]K	8	0	1253.613888	0.0035	0.0350
DIK[x]SMIADKHAIR	2	0	1496.813257	0.0035	0.0450
NCK[x]ADAGITIAPR	2	0	1385.708463	0.0035	0.0450
EWLDKLGDK[x]GPAAAR	8	0	1625.852476	0.0033	0.0500
YTQSTNNDDPK[x]K	10	0	1409.642221	0.0033	0.0400
FFEK[x]INVKK	3	0	1151.670224	0.0033	0.0300
GFICK[x]VVDK	4	0	1064.568799	0.0033	0.0300
MRK[x]LAR	2	0	773.469370	0.0033	0.0200
M[x]IDDQR	0	0	776.348650	0.0033	0.0200
LGVMYAK[x]NLPNIQR	6	0	1615.886752	0.0032	0.0450
NKTDTK[x]TIEAITFK	5	0	1608.872208	0.0032	0.0450
QGITEAYNQK[x]AVEK	9	0	1577.804860	0.0032	0.0450
DYYTK[x]QSK	4	0	1031.492328	0.0031	0.0250
REAEAAK[x]DEQIEK	6	0	1515.752826	0.0031	0.0400
EDCEAATDPLLK[x]K	11	0	1488.712937	0.0031	0.0400
TK[x]DEGGPAGGLYI	1	0	1276.629872	0.0031	0.0400
MSSK[x]SSLELANNAVK	3	0	1577.808228	0.0030	0.0450
VMCKNK[x]TDTK	5	0	1223.600166	0.0030	0.0300
K[x]GAVEYEIYK	0	0	1198.623334	0.0030	0.0300
K[x]YINR	0	0	692.396924	0.0030	0.0150
E[x]SLQR	0	0	631.328907	0.0030	0.0150
VK[x]LEK	1	0	615.395529	0.0030	0.0150
LVK[x]GR	2	0	571.380549	0.0030	0.0150
EVLNKGVSK[x]DEK	8	0	1344.724827	0.0029	0.0350
EVLNK[x]GVSKDEK	4	0	1344.724827	0.0029	0.0350
SSTAAKTFLEK[x]R	10	0	1337.730248	0.0029	0.0350
YK[x]DGVILAADSR	1	0	1306.688051	0.0029	0.0350
VPEDIFK[x]THLEVAR	6	0	1652.888526	0.0029	0.0400
DWNACK[x]K	5	0	920.417393	0.0029	0.0200
DRGK[x]LVR	3	0	842.508589	0.0029	0.0200
M[x]SQARGFDR	0	0	1066.497761	0.0028	0.0250
DKK[x]ASLLTR	2	0	1030.613439	0.0028	0.0250
LELK[x]KANWCDK	3	0	1403.723052	0.0027	0.0300
ELIRAQEEVK[x]R	9	0	1369.767693	0.0027	0.0300
EQK[x]PEVDYSEK	2	0	1350.630263	0.0027	0.0300
YK[x]EDTALRSEM	1	0	1341.623403	0.0027	0.0300
STMLEK[x]IKENQEK	5	0	1576.812980	0.0027	0.0350
K[x]CLTDLEDEAPAK	0	0	1488.712937	0.0027	0.0350
VTQKK[x]PPVQPLAYK	4	0	1595.939834	0.0025	0.0350
DGIVLAAEK[x]KVTSK	8	0	1457.845270	0.0025	0.0350
K[x]EPPVYTPPKDK	0	0	1397.755400	0.0025	0.0300
AELDK[x]IGLSKIR	4	0	1341.797930	0.0025	0.0300
ELFDCLK[x]IMR	6	0	1323.667849	0.0025	0.0250
K[x]GINIDQSSNSK	0	0	1289.657479	0.0025	0.0300
QVK[x]NRDCVGR	2	0	1230.625074	0.0025	0.0250
NKLLK[x]VTVSK	4	0	1128.722984	0.0025	0.0250
AEAKDVAK[x]MK	7	0	1089.585175	0.0025	0.0250
DIGK[x]VVDK	3	0	872.496688	0.0025	0.0200
NK[x]PDER	1	0	757.371829	0.0025	0.0150
K[x]REK	0	0	559.344165	0.0025	0.0100
LIK[x]K	2	0	500.368591	0.0025	0.0100
K[x]LAR	0	0	486.327789	0.0025	0.0100
GGVHVKLAHLSK[x]HPK	11	0	1606.941898	0.0023	0.0350
TNNLDLEHK[x]HK	8	0	1347.689447	0.0023	0.0250
M[x]PPKEDWEK	0	0	1158.537893	0.0022	0.0200
FGNRDLVK[x]K	7	0	1075.613774	0.0022	0.0200
K[x]IFTIHTSK	0	0	1073.623277	0.0022	0.0200
IK[x]ILFSDVK	1	0	1061.648429	0.0022	0.0200
IK[x]ENQEK	1	0	887.471202	0.0021	0.0150
M[x]MGINER	0	0	849.383652	0.0021	0.0150
IIPLK[x]KD	4	0	825.532346	0.0021	0.0150
DATDDK[x]R	5	0	819.372221	0.0021	0.0150
VYHAIRNIPK[x]AR	9	0	1436.836379	0.0021	0.0250
ASVVETVTLTK[x]VTQK	10	0	1602.919156	0.0020	0.0300
VMCK[x]NKTDTK	3	0	1223.600166	0.0020	0.0200
K[x]QLATSLRSR	0	0	1158.683243	0.0020	0.0200
FIVK[x]ASSGPR	3	0	1060.602876	0.0020	0.0200
ERK[x]PR	2	0	684.403070	0.0020	0.0100
KDQK[x]K	3	0	645.380940	0.0020	0.0100
E[x]IINR	0	0	643.365291	0.0020	0.0100
TK[x]LVK	1	0	587.400615	0.0020	0.0100
K[x]NVPK	0	0	584.364565	0.0020	0.0100
SGK[x]KR	2	0	574.355062	0.0020	0.0100
AK[x]SAK	1	0	503.306720	0.0020	0.0100
SVQPLASAK[x]ELLR	8	0	1410.819392	0.0019	0.0250
PPK[x]EDWEK	2	0	1027.497414	0.0019	0.0150
EASK[x]TLSK	3	0	862.475953	0.0019	0.0150
DAVK[x]EAAR	3	0	858.455887	0.0019	0.0150
SDISK[x]SSM	4	0	853.385092	0.0019	0.0150
K[x]ELFDCLKIMR	0	0	1451.762804	0.0018	0.0200
LELKK[x]ANWCDK	4	0	1403.723052	0.0018	0.0200
KFRK[x]PIGATWK	3	0	1330.787310	0.0018	0.0200
SSTAAK[x]TFLEK	5	0	1181.629146	0.0018	0.0200
SLLTGK[x]HAIRYAGR	5	0	1541.878966	0.0018	0.0250
DGIVLAAEKK[x]VTSK	9	0	1457.845270	0.0018	0.0250
DEK[x]SGVKLENVK	2	0	1344.724827	0.0017	0.0200
K[x]IEFPPPSAEAR	0	0	1340.708787	0.0017	0.0200
EALEK[x]TEEK	4	0	1075.539667	0.0017	0.0150
K[x]HLDAEVQK	0	0	1066.577055	0.0017	0.0150
AKYASQK[x]RP	6	0	1047.582476	0.0017	0.0150
IQK[x]ENR	2	0	786.434760	0.0017	0.0100
ETTEK[x]K	4	0	734.380997	0.0017	0.0100
VADLK[x]K	4	0	672.416990	0.0017	0.0100
VATEK[x]DFLDAVQK	4	0	1462.766689	0.0015	0.0200
SQK[x]ALDTLFSAIR	2	0	1448.798656	0.0015	0.0200
MEILK[x]IHLEK	4	0	1252.721266	0.0015	0.0150
RK[x]IFTIHTSK	1	0	1229.724379	0.0015	0.0150
QSK[x]ATREPNK	2	0	1157.615226	0.0015	0.0150
KLFK[x]SLGSGMDQEK	3	0	1566.807502	0.0014	0.0200
ENAINK[x]K	5	0	815.450075	0.0014	0.0100
QYSAK[x]AK	4	0	794.428614	0.0014	0.0100
GNQK[x]VVK	3	0	771.460247	0.0014	0.0100
N[x]STEEIDLYNR	0	0	1352.620760	0.0014	0.0150
KNEEK[x]LAEFDK	4	0	1349.682631	0.0014	0.0150
EIK[x]PNIRVALR	2	0	1307.803685	0.0014	0.0150
LRHTVIK[x]TGLR	6	0	1292.804020	0.0014	0.0150
VLK[x]TKDEGGPAGGLYI	2	0	1616.877294	0.0012	0.0200
ALTLK[x]TGPPGPPCGGK	4	0	1549.828571	0.0012	0.0200
K[x]LEFPLPNEEAR	0	0	1441.756460	0.0012	0.0150
IYADLK[x]INEDSK	5	0	1407.724493	0.0012	0.0150
FFEK[x]INVK	3	0	1023.575269	0.0012	0.0100
LIEK[x]LELR	3	0	1012.628028	0.0012	0.0100
TVQYATK[x]R	6	0	965.529382	0.0012	0.0100
FMLK[x]LGVK	3	0	934.567348	0.0012	0.0100
TK[x]DSLEAR	1	0	918.477014	0.0012	0.0100
S[x]QAR	0	0	460.239372	0.0012	0.0050
K[x]SGR	0	0	446.260107	0.0012	0.0050
EIINRDIGK[x]VVDK	8	0	1497.851416	0.0012	0.0150
LLK[x]PRVNNR	2	0	1108.682852	0.0011	0.0100
LK[x]ESQLVDK	1	0	1058.597121	0.0011	0.0100
VLTLAMVK[x]R	7	0	1029.636817	0.0011	0.0100
SLALTKK[x]DK	6	0	1002.607293	0.0011	0.0100
SLALTK[x]KDK	5	0	1002.607293	0.0011	0.0100
EERFK[x]LNVYK	4	0	1324.713873	0.0010	0.0100
VMK[x]EDNLILR	2	0	1229.680131	0.0010	0.0100
EDALFK[x]NEEK	5	0	1221.587675	0.0010	0.0100
SGFEK[x]IDLTR	4	0	1164.613831	0.0010	0.0100
VVTSK[x]LLKPR	4	0	1139.738968	0.0010	0.0100
TMGKNK[x]VLVK	5	0	1116.668841	0.0010	0.0100
DAVVLGVEK[x]R	8	0	1084.624003	0.0010	0.0100
Q[x]DRGK	0	0	602.313592	0.0010	0.0050
GAFK[x]V	3	0	520.300908	0.0010	0.0050
LMVEMEK[x]KLEK	6	0	1376.740675	0.0009	0.0100
MPIDFK[x]GFICK	5	0	1354.677686	0.0009	0.0100
K[x]SSEQANLYERK	0	0	1451.736786	0.0008	0.0100
VGK[x]SAVIKTSTR	2	0	1245.740419	0.0008	0.0100
M[x]ESLQR	0	0	762.369385	0.0008	0.0050
K[x]LIPIR	0	0	738.511554	0.0008	0.0050
VMK[x]SEFQRLTHEK	2	0	1631.845282	0.0008	0.0100
T[x]VYQISELESLLR	0	0	1549.835098	0.0008	0.0100
GFICKVVDK[x]DGIR	8	0	1505.802358	0.0008	0.0100
LFK[x]SLGSGMDQEK	2	0	1438.712546	0.0008	0.0100
KNVPK[x]LQNVSNFQK	4	0	1642.915408	0.0007	0.0100
VVTSK[x]LLKPRVNNR	4	0	1622.994323	0.0007	0.0100
AEQEELLSEK[x]VSTK	9	0	1589.814754	0.0007	0.0100
LGISATALSPEEK[x]K	12	0	1442.797987	0.0007	0.0100
P[x]PKEDWEK	0	0	1027.497414	0.0006	0.0050
K[x]SLKDECK	0	0	1006.511679	0.0006	0.0050
RSK[x]VLDVR	2	0	971.587561	0.0006	0.0050
AEREK[x]ASK	4	0	917.492997	0.0006	0.0050
AIEGK[x]IAR	4	0	856.513006	0.0006	0.0050
LK[x]YYEQKIR	1	0	1239.697497	0.0006	0.0050
YSLNSYDFK[x]K	8	0	1263.613496	0.0005	0.0050
K[x]LEGTIDYQK	0	0	1193.629146	0.0005	0.0050
Q[x]YTVGQGYTK	0	0	1143.555986	0.0005	0.0050
K[x]PPVQPLAYK	0	0	1139.670224	0.0005	0.0050
LISGK[x]LDEAR	4	0	1100.618917	0.0005	0.0050
NAEELSSYQK[x]K	9	0	1295.635683	0.0005	0.0050
YQATVMRGAFK[x]V	10	0	1369.717575	0.0004	0.0050
LKPLIEK[x]GGDWER	6	0	1539.840853	0.0004	0.0050
WSTAETLTNNK[x]IDR	10	0	1647.821570	0.0004	0.0050
VAIKK[x]GAVEYEIYK	4	0	1609.907866	0.0004	0.0050
VAIK[x]KGAVEYEIYK	3	0	1609.907866	0.0004	0.0050
IDKEDMGSNDK[x]ASK	10	0	1536.708913	0.0004	0.0050
# precursors: 1
Precursor: 2239.3356	3	0.9977	0
LGVK[x]PPK(3)	K[x]IEIPLPNEVGR(0)	2.0200	2239.3303	138.0681
VGIK[x]PPK(3)	K[x]IEIPLPNEVGR(0)	2.0100	2239.3303	138.0681
K[x]IPQVASFR(0)	MQK[x]LLRLR(2)	0.6000	2239.3350	138.0681
LLEK[x]LEIK(3)	GTEVEK[x]ITIK(5)	0.3450	2239.3289	138.0681
EASK[x]TLSK(3)	LEK[x]VRQLIIK(2)	0.3250	2239.3514	138.0681
TK[x]LVK(1)	GYARAIHK[x]LGSTLK(7)	0.2600	2239.3415	138.0681
SLALTKK[x]DK(6)	IDRDK[x]LVLK(4)	0.2450	2239.3514	138.0681
SLALTK[x]KDK(5)	IDRDK[x]LVLK(4)	0.2450	2239.3514	138.0681
WAIK[x]EKR(3)	LILTENIK[x]TK(7)	0.2100	2239.3303	138.0681
LVK[x]GR(2)	EK[x]SLLAHKGGHVVR(1)	0.1900	2239.3276	138.0681
SLALTK[x]K(5)	AELDKIGLSK[x]IR(9)	0.1850	2239.3514	138.0681
WAIKEK[x]R(5)	LILTENIK[x]TK(7)	0.1750	2239.3303	138.0681
IAK[x]GAIEK(2)	SLLAHK[x]GGHVVR(5)	0.1700	2239.3164	138.0681
LVK[x]GR(2)	EKSLLAHK[x]GGHVVR(7)	0.1250	2239.3276	138.0681
LEK[x]VR(2)	DGIVLAAEK[x]KVTSK(8)	0.0700	2239.3150	138.0681
SGVK[x]LENVK(3)	NKLLK[x]VTVSK(4)	0.0700	2239.3514	138.0681
LEK[x]VR(2)	DGIVLAAEKK[x]VTSK(9)	0.0600	2239.3150	138.0681
SLALTK[x]K(5)	AELDK[x]IGLSKIR(4)	0.0250	2239.3514	138.0681
E[x]AAR(0)	E[x]AAR(0)	0.0000	0.0000	138.0681
E[x]AAR(0)	E[x]AAR(0)	0.0000	0.0000	138.0681
