# Supplementary material for: ECL: an exhaustive search tool for the identification of cross-linked peptides using whole database
Source: BMC Bioinformatics. 2016 May 20;17:217. doi: 10.1186/s12859-016-1073-y (PMC4874008; doi:10.1186/s12859-016-1073-y)
Supplement: Additional file 5 — Kojak’s pre-selection list of PSMs only identified by ECL. (ZIP 5147 kb) [file 12859_2016_1073_MOESM5_ESM.zip › Kojak's pre-selection ranks of ECL only peptides/Kojak's detailed results/aleitner_M1012_005/diagnostic_spectrum_3774.txt]

Scan: 3774	828
175.238815	3
181.252975	2
184.990250	3
186.781891	8
190.894424	3
192.218353	3
195.076843	19
197.392868	2
198.318237	8
199.241058	5
200.188812	8
201.144135	9
202.106537	2
207.065445	6
213.064941	9
214.105667	13
215.157700	12
217.157440	3
217.991669	4
219.035034	1
221.178528	24
223.310043	13
224.398544	18
225.244827	20
226.189575	18
226.995453	2
228.155762	8
229.079651	33
230.041931	8
231.110184	4
233.218384	78
234.265549	32
235.261856	6
236.371521	3
237.127655	14
239.132996	10
240.948288	28
242.303101	4
243.211700	9
243.995605	2
245.164551	3
246.259399	9
247.100067	11
248.236801	5
249.202591	3
251.197876	12
251.928528	9
253.154266	16
254.297668	6
255.284943	8
256.308411	3
257.095276	3
260.018982	47
261.228149	63
262.153259	12
263.897095	1
265.054016	4
266.190796	3
267.267761	5
268.219849	7
272.063171	20
273.268280	7
275.437805	18
276.248566	53
277.099548	14
280.185669	14
282.137207	3
283.158752	15
283.786469	12
286.182617	16
287.386230	2
288.272705	26
289.357880	9
290.075378	13
291.393677	2
292.384155	6
293.420837	3
294.443298	5
296.774506	11
297.496338	12
298.464539	31
299.451111	3
300.221558	2
301.127258	24
302.142395	13
303.298584	2
304.378113	2
305.859680	8
308.279785	13
311.690796	11
312.583191	3
314.185150	10
315.273254	3
316.263672	16
317.290009	27
318.197693	22
319.199341	3
320.163391	3
321.944153	2
324.256042	18
325.301941	9
326.175659	5
327.234375	12
329.264648	21
330.351013	11
331.172852	17
331.902344	2
333.902161	18
335.262268	62
336.132446	9
337.197205	19
338.174377	8
339.329773	11
340.235107	43
341.192200	5
342.373169	5
343.247437	9
344.520569	17
345.294861	27
346.175293	2
347.309143	19
348.526855	41
349.429810	21
350.283020	8
350.991028	13
351.714478	10
352.575378	28
353.225098	3
354.105835	3
356.769897	32
358.169434	58
359.221558	4
361.242981	41
362.330261	17
363.236450	17
364.141174	13
365.405334	8
366.419128	45
367.278992	22
368.224731	2
369.231079	17
370.178772	8
371.246887	2
372.114746	22
373.277039	20
374.486511	14
375.339844	7
377.039612	8
378.290527	21
379.164063	17
380.309021	27
381.376404	8
383.090332	4
385.080811	2
385.901001	15
386.914368	25
388.499451	15
389.343079	14
390.127869	13
390.955872	21
393.106567	52
394.001831	6
394.712341	4
395.618835	3
397.367859	8
398.124634	12
399.305115	11
400.264404	12
403.406128	3
404.317383	27
405.478821	4
406.444031	35
410.412415	4
411.384155	15
412.150330	8
413.474243	7
414.477417	80
415.367859	18
416.326843	29
417.315308	11
417.954163	15
419.173645	19
420.435303	4
421.411743	14
422.358582	22
423.345703	8
424.421936	13
425.994812	58
427.176208	33
427.910522	28
428.968506	10
430.315735	32
431.408875	39
432.320129	10
434.140503	49
435.037292	4
435.684814	15
437.385742	5
438.153564	4
439.548096	12
440.298645	78
441.040222	85
441.699951	3
443.169739	9
444.090820	13
445.128540	26
446.106384	12
447.565430	63
448.557007	13
449.433228	89
450.305054	17
451.162659	38
452.683167	18
453.953247	94
455.065918	57
456.192139	10
457.368774	52
458.307739	239
459.285461	23
460.348328	40
461.121765	26
461.976501	28
463.095581	32
464.240173	43
465.445862	13
466.373108	59
467.326233	40
468.100830	7
468.884155	47
470.385437	14
471.613403	43
472.839844	57
474.021545	29
475.250366	38
476.322937	73
477.305054	114
478.326233	11
479.616638	25
480.858765	64
482.203125	54
483.529175	27
484.658264	68
486.154785	9
487.170349	27
487.863586	2
489.255127	31
490.490479	71
491.495178	27
492.270386	53
493.512207	6
494.565735	37
496.148254	54
496.838013	39
497.560486	24
498.229980	17
499.024597	27
500.093079	66
501.372986	53
502.441101	23
503.060486	63
504.015625	58
505.067200	13
505.884949	88
506.995667	57
508.197083	9
509.043884	18
510.252502	57
511.396973	149
512.364868	66
513.495422	29
514.383789	178
515.568665	115
516.474365	60
517.276672	41
518.272888	41
519.379639	66
520.324524	84
522.112793	60
523.381165	8
524.405029	19
525.234619	12
526.435486	45
527.577087	51
528.232971	16
529.258789	74
530.224548	35
531.905151	148
533.247253	60
534.315735	160
535.250366	42
536.270386	309
537.314148	42
537.941467	59
538.647888	49
539.532288	52
540.755859	381
541.929077	57
542.978027	50
544.404724	45
545.492249	123
546.599915	159
547.494812	87
548.274719	113
549.268738	101
550.232422	102
551.156372	27
552.741272	149
553.909424	107
554.679504	117
555.431213	66
556.673462	71
558.195740	67
559.415833	79
560.447632	188
561.357849	63
562.148132	189
563.231018	167
564.384949	116
565.666199	150
566.377014	41
567.676697	151
568.730286	203
569.585266	58
570.573181	105
571.663025	79
572.607117	167
573.410339	59
574.100769	208
575.502625	234
576.508423	68
577.478577	255
579.044495	978
580.252991	113
581.161316	190
582.162903	181
583.066528	182
584.116150	477
585.301392	331
586.464905	487
587.255432	638
588.284302	649
589.454468	883
590.690002	433
591.649536	315
592.607239	687
593.529602	766
594.250305	532
594.925171	157
595.658264	321
596.617737	2464
597.945374	60
598.903992	46
600.051697	14
607.269836	6
609.073120	25
610.445007	9
611.088684	41
612.163879	23
613.754883	49
615.149353	37
615.851196	39
616.726257	39
617.912109	87
618.887268	47
621.018860	14
622.134766	65
623.002747	339
624.110107	134
624.832336	28
626.839172	54
627.573669	64
628.729553	29
629.872986	55
630.523193	135
631.436707	27
632.374207	91
633.774902	48
635.088928	42
635.815491	57
636.536926	85
637.344177	31
638.243347	20
639.083923	73
639.973999	53
641.500244	47
642.472046	236
643.374451	75
644.327148	31
645.401123	60
647.023254	128
648.415894	69
649.496338	200
650.622559	41
651.525818	53
652.736267	32
653.459167	69
654.415283	171
655.399109	9
656.622742	78
657.491394	129
658.967834	73
660.168396	51
660.997009	13
662.296265	21
663.364990	16
664.144287	88
664.941467	58
666.261780	44
667.254333	35
668.255066	90
669.179504	69
670.112732	57
671.502136	32
672.454285	38
673.461426	37
674.211670	57
675.402405	27
676.260315	79
677.263489	102
678.024597	15
679.213562	95
680.204163	56
681.290222	43
682.168762	17
683.147522	59
684.255859	103
685.214722	75
686.452881	133
687.537048	138
688.537292	37
689.473389	94
690.100586	30
691.547302	276
692.564880	68
693.625122	58
694.425354	79
695.568420	115
696.448547	82
697.236877	62
698.459045	73
699.722595	61
700.739319	55
702.032532	116
702.789185	88
703.800476	161
704.529053	51
705.417297	84
706.252380	60
707.468811	17
708.536194	109
709.586487	94
710.306213	40
711.064880	61
711.813904	106
712.634827	54
713.383850	118
714.364197	258
715.075500	484
717.054260	167
717.839172	43
719.038086	58
720.370972	783
721.034485	901
721.816040	37
722.689087	118
723.621277	137
724.628174	39
725.536682	108
726.453796	84
727.401184	67
728.196655	42
728.866638	54
730.045410	84
730.773499	115
731.903687	108
732.999573	79
734.162537	81
735.187439	70
736.541504	153
737.720764	79
738.467346	40
739.386169	103
740.320618	184
741.321472	95
742.092834	125
743.281921	77
743.929626	104
744.747864	117
745.587341	68
746.660706	68
747.557373	38
748.887085	118
749.956238	243
751.138611	66
753.005249	417
754.177063	127
755.240784	33
756.446228	48
757.690918	58
758.586121	153
759.572693	20
760.493958	23
761.326965	48
762.472473	10
763.650940	96
764.600769	5
765.218567	5
766.330261	45
767.323242	39
768.271423	61
769.379639	58
770.384399	9
771.167297	12
772.288391	24
773.112732	111
774.017822	62
775.460510	44
776.431580	53
777.493896	89
778.229858	31
779.303589	126
780.116760	72
781.055481	29
782.153503	3
783.572510	47
784.571350	41
785.529846	16
787.035950	30
787.652039	61
788.329529	38
789.210388	21
790.246582	24
791.154358	8
792.620056	46
793.541260	27
794.704468	77
795.571472	25
796.615845	35
797.782532	25
798.619263	37
799.779358	69
800.691895	41
801.356995	25
802.637024	38
803.945496	34
804.962769	12
806.673035	29
807.762878	62
808.734497	19
809.485657	23
810.232483	22
811.962402	52
813.355774	72
814.556335	11
815.736023	29
816.480286	17
818.167664	15
818.872498	9
820.711914	67
821.469421	30
822.719116	26
823.540466	45
824.583618	44
825.223877	21
826.544617	29
827.819153	82
828.796631	93
829.628723	20
830.440002	2
831.445862	10
832.669983	21
833.329163	11
834.283752	71
835.248474	71
836.132813	23
837.169922	17
839.012390	50
839.872375	67
841.313782	37
842.531494	85
843.476013	60
844.563782	56
845.573242	38
846.186218	10
847.468506	30
848.483398	14
849.571533	34
850.489441	64
851.434082	58
853.646484	34
854.699524	42
855.520996	8
856.559875	67
857.651611	28
859.123047	12
860.492126	11
861.202820	5
861.946594	1
864.539246	8
865.577576	11
868.838623	35
869.451477	19
870.520752	16
872.328857	47
873.792053	16
875.147705	25
876.184753	8
876.824158	19
877.703430	15
878.581238	17
879.930664	77
880.933777	14
881.965759	43
882.804749	4
883.988464	26
884.594971	2
885.364075	6
886.930725	14
887.943604	33
888.708557	24
889.659180	13
890.889648	12
892.493164	77
893.494385	16
894.255798	2
894.974792	10
896.085754	18
897.112122	35
898.336365	47
899.332336	5
902.266663	13
903.538574	4
904.946533	24
906.501770	35
907.625793	45
908.505554	30
909.899841	8
910.869934	6
911.473572	5
913.070251	11
913.710938	30
915.439636	77
916.457275	15
917.964905	26
918.574402	4
920.151794	1
921.274353	12
922.014099	7
924.462402	29
925.328613	20
926.535706	5
929.261963	19
930.489502	9
931.648254	2
932.690247	3
933.605652	12
940.030273	9
940.663330	11
941.326660	6
942.850159	25
943.819885	3
945.445740	12
946.054749	12
947.302246	9
948.126038	11
949.772766	2
950.533203	11
951.370117	8
951.995911	15
953.172119	7
955.121094	13
958.925720	36
959.782532	4
961.096863	10
962.164307	16
963.538757	23
965.994690	11
967.713135	10
969.827942	12
971.524414	32
972.336731	3
974.815369	38
976.565674	2
977.367126	12
978.479309	15
981.455750	13
982.419861	12
986.472473	27
989.402588	16
991.486755	5
992.700745	5
993.361816	6
995.252869	7
996.595520	8
997.352600	4
998.645325	18
999.551758	9
1001.670227	14
1003.740295	10
1005.160645	9
1007.297607	12
1008.263733	11
1011.426331	5
1012.508240	18
1013.432068	9
1014.375000	14
1015.279968	31
1017.387207	9
1019.543457	5
1020.691345	8
1021.527771	16
1022.574158	12
1024.362549	9
1025.939087	16
1029.929688	35
1030.998291	29
1031.771729	1
1032.537354	5
1033.532471	6
1035.418945	32
1036.329590	8
1037.586548	25
1038.498413	12
1039.498291	6
1041.011719	19
1042.519775	5
1045.889282	17
1048.003174	6
1050.572876	10
1054.520874	8
1055.162109	14
1056.583618	3
1057.444946	7
1061.136475	7
1062.156494	3
1063.130249	7
1064.091309	12
1065.171875	9
1071.406006	8
1073.113281	8
1077.660278	35
1078.639893	4
1079.480103	17
1080.378174	54
1081.261475	23
1083.413696	12
1088.165161	10
1091.303711	5
1092.896362	4
1093.602051	6
1095.956299	19
1096.741943	12
1097.436035	8
1100.417480	6
1102.495117	3
1107.751343	11
1108.462402	3
1111.698486	6
1115.543213	5
1116.478882	14
1117.257568	3
1125.346558	10
1126.605591	5
1130.682373	1
1132.551514	2
1134.630127	2
1135.689209	4
1137.546631	7
1138.467285	6
1143.265625	11
1147.419434	3
1148.970947	4
1152.888428	7
1156.897339	17
1161.888672	2
1162.550049	11
1168.563721	4
1171.006592	16
1171.612305	15
1175.849243	5
1176.794556	1
1178.677490	3
1180.771118	2
1189.888550	3
1194.312378	5
1198.513794	3
1204.954712	7
1209.538940	13
1221.540161	3
1223.637207	11
1224.562012	10
1226.297363	9
1228.397095	12
1244.599487	30
1245.439697	7
1247.518799	2
1248.839478	11
1250.445190	4
1254.661987	10
1258.862183	6
1266.734009	3
1271.492676	2
1278.695679	6
1290.821045	2
1310.425293	7
1321.461304	6
1324.814575	2
1328.201050	6
1330.002319	4
1334.599487	7
1341.391968	3
1346.452393	4
1350.615845	6
1358.710693	7
1360.153809	3
1361.313721	2
1362.402344	4
1364.536255	6
1372.937378	2
1381.332275	5
1386.591675	4
1390.878296	9
1432.129028	3
1456.696655	9
1480.863403	4
1512.389038	4
1646.071411	4
1827.805420	5
