# Supplementary material for: ECL: an exhaustive search tool for the identification of cross-linked peptides using whole database
Source: BMC Bioinformatics. 2016 May 20;17:217. doi: 10.1186/s12859-016-1073-y (PMC4874008; doi:10.1186/s12859-016-1073-y)
Supplement: Additional file 5 — Kojak’s pre-selection list of PSMs only identified by ECL. (ZIP 5147 kb) [file 12859_2016_1073_MOESM5_ESM.zip › Kojak's pre-selection ranks of ECL only peptides/Kojak's detailed results/aleitner_M1012_005/diagnostic_spectrum_6631.txt]

Scan: 6631	707
209.224915	18
211.461868	31
214.129425	12
214.811432	27
216.195343	39
221.132477	36
222.078583	30
225.122787	38
226.222275	37
227.296021	104
228.139313	19
232.464142	52
234.970505	30
236.250427	14
239.458954	23
240.127319	60
242.971222	80
244.180573	157
246.403549	24
249.340485	41
249.997070	38
251.213654	13
254.069244	29
255.467957	25
256.979950	33
258.266174	34
259.120728	35
260.148041	206
261.338562	30
262.797974	221
263.904480	17
266.062866	39
268.179504	12
269.118286	13
270.149017	30
272.154358	76
277.982727	50
282.175354	90
290.328491	37
292.290039	80
297.065796	28
297.849030	16
299.590698	34
301.062622	20
303.175598	114
304.324341	60
305.331177	70
308.070282	63
313.158386	13
315.233551	75
318.865356	134
322.277893	331
323.235962	502
324.067017	47
325.431000	34
329.906250	17
331.226501	458
332.032654	23
336.305603	359
339.965210	37
341.253174	4738
342.273193	485
343.448730	107
345.084167	101
345.749695	52
348.063538	56
349.231262	79
350.639526	39
354.333893	18
355.344604	17
356.442413	75
359.442322	26
361.396545	59
364.055420	82
367.506958	66
370.335999	32
371.048828	22
373.543518	18
374.289185	51
384.327454	13
386.311157	15
389.109314	52
389.857971	17
395.837952	79
398.475708	25
400.289551	26
402.908813	19
405.299072	19
406.182312	31
407.316589	88
408.434509	107
409.423462	11
410.396362	51
411.055786	10
412.438477	22
414.981750	13
416.563904	143
417.385864	12
418.324097	122
419.386536	93
420.255493	50
421.560730	37
423.043945	54
424.623901	57
426.227600	33
427.490112	86
428.108643	23
430.752136	231
431.591858	24
435.549255	77
436.179260	68
437.398560	78
438.106140	32
440.264648	22
441.370667	2557
442.470947	174
443.822266	103
444.504028	77
445.243713	27
446.316284	51
447.084167	45
451.247192	70
452.520325	32
454.357361	148
455.353577	147
456.227905	30
457.338989	33
460.108643	140
461.742737	106
464.293091	89
466.414673	29
467.038391	21
468.408081	32
469.235535	63
470.188538	31
471.312927	86
472.201172	96
477.305847	100
478.058716	31
479.180786	51
480.456482	5805
481.664673	301
482.531494	23
483.738037	46
484.781860	108
487.343323	83
488.337952	132
488.975830	33
491.348572	19
494.260681	163
495.256409	23
497.722534	1080
498.430481	542
499.041565	32
501.113708	125
503.159485	86
504.355164	13
508.392578	18
510.127014	116
510.980103	13
513.349915	48
514.543640	65
516.304138	66
517.390930	265
518.424866	35
520.164673	31
521.276428	15
522.390320	175
523.322083	84
524.333801	21
526.901428	108
529.107788	92
532.432373	16
535.269043	70
536.704529	242
537.922180	182
539.708862	22
540.461243	46
541.304871	17
542.058105	62
542.854370	53
543.884216	26
545.366821	1491
546.135071	783
547.385742	62
550.900818	206
551.566101	263
552.174133	61
553.329956	179
554.304749	72
556.525208	123
557.255676	136
557.916687	21
559.472961	3716
560.524719	498
562.334900	412
564.149170	70
564.844299	25
565.517761	26
567.146667	146
568.224976	80
569.112427	27
569.966492	74
571.024231	121
572.235657	94
574.312927	554
575.210266	32
577.024841	112
578.972961	78
581.466248	20
583.681030	234
584.389343	111
585.523560	51
586.788330	108
587.506714	31
588.479553	34
589.313110	36
590.650330	81
591.387512	46
592.382263	91
593.382507	145
593.986206	18
595.554871	87
596.223206	35
597.760498	101
599.352173	62
600.627380	112
601.427063	294
602.666077	219
604.517639	44
607.897034	178
609.873169	72
610.533508	244
611.168579	54
612.338440	23
613.075684	151
614.072083	122
614.834412	402
615.534119	200
617.113281	65
618.051270	94
619.408142	526
620.434753	288
621.601563	196
624.007751	6156
624.999207	375
626.063232	221
627.057190	209
628.374329	61
629.949524	374
631.083496	490
632.504822	128
634.189331	568
634.815125	638
635.570740	56
636.913696	149
637.562500	39
638.331970	272
639.901306	252
640.827637	149
644.672363	65
645.496155	95
647.836609	189
648.832458	100
650.813660	45
651.464478	104
653.066711	136
654.451050	178
655.430359	36
657.080078	22
658.001404	442
659.713806	74
660.904358	114
661.815857	19
663.968689	96
664.961853	432
666.610657	2081
667.416077	217
668.848450	76
671.414368	5673
672.319885	1517
673.203308	139
674.165344	115
675.433350	68
676.458252	189
678.104187	96
680.616089	22044
681.523804	1325
682.706726	695
683.441833	37
684.354736	67
685.824890	165
687.293396	323
688.442627	31
690.341736	541
691.406433	300
693.242432	96
694.651794	150
695.641479	210
696.819641	69
698.124695	293
698.934570	124
700.183289	133
701.475952	189
702.446167	22
703.283875	322
704.059753	157
704.796326	93
706.204651	298
707.303406	389
707.920227	236
708.657532	258
709.324890	114
710.766235	209
711.630920	222
712.232788	488
712.967712	203
714.445740	813
715.295715	210
716.329773	354
717.389465	104
718.381287	43
719.302246	715
720.209351	239
721.176208	310
722.020447	161
723.537842	70
724.419006	59
726.005981	426
726.640808	508
728.844788	1319
729.872986	1862
731.150269	181
732.297852	606
733.120972	170
733.861755	129
734.629700	189
735.813782	1094
737.000488	319
737.650696	646
738.867493	893
739.526123	661
750.694092	55
751.575806	17
753.215149	114
754.463074	62
756.850098	87
757.913696	124
758.685486	211
761.593445	71
763.353943	131
764.489380	21
766.901978	228
767.895935	176
768.630066	31
769.468018	45
772.790771	213
773.604309	77
775.292786	193
776.639648	418
777.464966	486
778.757874	270
780.415222	43
781.167419	160
783.438110	146
784.449402	785
785.351563	1942
786.149109	1853
786.903687	115
787.524170	105
788.621643	18
791.638855	181
793.443176	81
794.398743	148
796.110840	67
797.717957	80
798.392761	74
799.773376	46
800.557312	55
802.283691	111
803.757507	130
804.570740	117
805.529541	211
807.416077	207
808.532837	55
809.213501	35
810.522644	81
812.123413	122
813.293701	14
816.611145	277
817.762573	83
818.517151	174
819.219482	127
820.319031	253
821.476013	75
823.099304	125
824.234741	257
826.076538	188
827.329163	53
828.858582	217
830.508972	75
831.390076	275
832.605835	92
836.022644	102
837.219299	589
838.451660	67
839.636780	214
840.364929	73
842.771545	36
844.788086	157
846.219055	432
847.462341	148
848.569641	1400
849.623047	370
851.590637	36
853.736938	86
855.112732	14
856.212402	195
857.212036	169
858.708435	92
859.757202	151
860.421448	103
861.124329	77
862.132996	120
863.104919	118
864.172791	243
865.229736	70
866.723206	53
867.372925	245
870.048096	70
872.391052	219
874.352478	250
875.328674	89
876.116028	105
876.958313	110
878.271973	199
879.858459	93
881.468689	22620
882.354004	7554
883.507324	1003
884.127441	87
885.652832	85
886.796631	34
887.854004	310
889.436096	447
890.277588	393
891.330994	146
892.160461	35
893.832031	273
895.079285	727
895.921387	132
897.431091	450
899.051208	2708
899.909119	767
901.232178	619
902.474121	148
903.824402	345
904.487549	117
905.296326	124
906.762268	816
908.124329	728
909.179626	1016
909.976501	1010
910.687439	15
911.373474	78
913.475525	46
914.198059	148
915.750732	781
916.825012	199
918.208679	25
919.117188	171
920.245117	1047
921.044128	476
921.656250	1127
922.335388	27
923.891296	336
924.569397	45
925.600159	28
926.456726	115
927.869324	239
928.727722	176
931.200195	78
932.380615	81
935.291565	115
936.267395	39
936.989075	141
938.677307	457
939.447327	54
940.865784	67
941.619080	99
946.131348	258
947.169739	363
948.273621	78
949.403625	74
950.951904	1111
952.001282	126
953.467102	340
955.701660	2714
956.645508	390
957.344666	122
959.416809	652
960.249023	425
961.146423	90
961.959473	73
963.622009	31
964.399902	16
965.521240	109
967.842773	81
969.651672	67
971.475891	75
972.395813	36
973.355042	192
974.266663	72
975.382507	83
976.593567	103
977.308899	230
977.940735	85
981.011292	242
982.485107	111
983.118958	183
986.323181	291
987.188416	113
988.637878	123
989.708313	15
991.021790	5093
992.011963	1476
994.480225	1764
995.394287	692
996.648132	263
998.155090	215
999.721008	464
1000.351257	17
1002.071289	160
1002.727844	23
1004.820862	449
1005.737000	245
1007.596924	58
1010.593750	29
1012.070007	105
1013.340820	94
1014.530823	67
1019.447205	2936
1020.475769	1368
1021.606140	196
1023.755798	43
1024.710327	80
1026.193481	85
1028.424438	121
1030.023804	94
1031.671265	109
1032.555420	98
1033.320313	45
1034.211792	104
1035.458740	66
1037.276367	66
1038.688354	90
1040.990112	78
1042.931885	10
1045.496582	106
1047.473877	50
1048.861572	243
1050.603271	96
1051.672485	31
1054.536865	61
1055.899170	66
1057.056519	69
1058.843018	75
1061.441895	28
1062.409912	58
1063.155762	125
1064.387207	26
1066.105225	65
1068.143311	30
1069.041260	45
1071.437744	354
1072.673340	53
1074.386108	27
1075.388550	78
1077.276855	43
1078.935547	46
1080.408936	54
1081.424561	15
1083.534302	79
1087.718506	12
1090.428955	149
1092.019531	39
1093.332031	16
1098.774170	11
1099.691284	36
1100.710327	155
1101.790039	100
1105.541016	140
1106.803223	191
1107.438721	32
1113.547852	37
1115.087646	152
1116.571167	99
1117.699707	945
1118.584229	473
1119.588257	106
1120.570801	78
1121.584473	18
1123.552246	2351
1124.586426	1092
1125.646973	98
1126.902466	16
1127.831787	74
1129.545532	34
1130.716675	94
1133.577637	40
1136.924805	71
1137.662842	20
1141.495483	108
1147.524170	92
1148.710205	23
1150.590942	17
1162.480469	96
1163.372314	35
1164.217041	18
1167.001709	43
1177.522339	14
1179.775024	85
1181.661621	56
1185.636475	42
1189.332031	86
1191.427612	53
1195.843506	64
1197.497070	17
1200.477661	26
1201.393066	16
1203.085815	50
1211.598877	35
1216.028198	39
1217.359497	8
1218.563232	9
1219.680542	66
1221.049683	18
1222.425171	22
1224.954834	174
1227.064209	46
1229.516235	553
1230.550171	186
1232.156006	137
1233.045654	53
1236.578491	160
1238.311890	54
1242.056274	53
1246.668457	607
1247.688843	373
1248.644409	94
1251.117432	104
1252.749634	54
1259.685181	66
1268.333252	17
1285.128784	43
1286.101196	34
1291.865723	16
1294.970947	129
1295.848267	92
1301.797241	21
1318.660400	40
1322.515137	40
1324.224731	88
1325.027344	25
1329.283936	56
1334.826050	42
1341.459229	86
1359.671753	2326
1360.794556	1572
1361.795654	249
1363.366211	50
1371.294556	11
1374.499390	72
1382.287964	37
1391.017090	31
1424.484741	14
1428.417480	49
1429.536377	68
1461.525757	115
1476.890747	44
1505.643433	53
1515.682617	40
1531.755615	40
1532.517456	27
1564.918701	61
1569.076294	30
1569.818726	47
1571.145630	68
1577.688110	35
1588.581665	29
1589.643799	30
1590.445923	41
1596.336182	42
1619.739868	23
1636.854858	22
1641.025146	46
1643.494019	25
1652.864502	38
1659.224243	61
1660.574341	42
1661.368896	53
1662.036743	17
1668.949097	62
1669.733154	71
1706.346802	20
1858.894653	109
1949.629517	26
