# Supplementary material for: ECL: an exhaustive search tool for the identification of cross-linked peptides using whole database
Source: BMC Bioinformatics. 2016 May 20;17:217. doi: 10.1186/s12859-016-1073-y (PMC4874008; doi:10.1186/s12859-016-1073-y)
Supplement: Additional file 5 — Kojak’s pre-selection list of PSMs only identified by ECL. (ZIP 5147 kb) [file 12859_2016_1073_MOESM5_ESM.zip › Kojak's pre-selection ranks of ECL only peptides/Kojak's detailed results/aleitner_M1012_006/aleitner_M1012_006.kojak.txt]

Kojak version 1.4.2
Scan Number	Ret Time	Obs Mass	Charge	PSM Mass	PPM Error	Score	dScore	Pep. Diff.	Peptide #1	Link #1	Protein #1	Peptide #2	Link #2	Protein #2	Linker Mass
191	4.7917	1347.6908	3	1347.6894	-0.9892	1.4300	1.1800	0.0000	HKTDLNHENLK	-1	>sp|P06732|KCRM_HUMAN Creatine kinase M-type OS=Homo sapiens GN=CKM PE=1 SV=2	-	-1	-	0
209	5.2132	0	0	0	0	0	0	0	-	-	-	-	-	-	0
251	6.2308	0	0	0	0	0	0	0	-	-	-	-	-	-	0
284	7.0271	0	0	0	0	0	0	0	-	-	-	-	-	-	0
297	7.3222	0	0	0	0	0	0	0	-	-	-	-	-	-	0
301	7.3979	0	0	0	0	0	0	0	-	-	-	-	-	-	0
304	7.4469	0	0	0	0	0	0	0	-	-	-	-	-	-	0
307	7.4957	1593.7170	3	1593.7158	-0.7581	1.0600	0.7750	0.0000	YQKPVDTEEENDK	-1	>sp|O42931|PRS7_SCHPO 26S protease regulatory subunit 7 homolog OS=Schizosaccharomyces pombe GN=rpt1 PE=1 SV=2	-	-1	-	0
311	7.5723	0	0	0	0	0	0	0	-	-	-	-	-	-	0
315	7.6475	0	0	0	0	0	0	0	-	-	-	-	-	-	0
321	7.7745	0	0	0	0	0	0	0	-	-	-	-	-	-	0
336	8.1318	1436.7377	3	1436.7519	9.9146	0.4550	0.1200	0.0450	KDKPK	3	>sp|P36612|PRS4_SCHPO 26S protease regulatory subunit 4 homolog OS=Schizosaccharomyces pombe GN=mts2 PE=2 SV=1(28);	MFMTR	1	>sp|Q9UT97|PSA5_SCHPO Probable proteasome subunit alpha type-5 OS=Schizosaccharomyces pombe GN=SPAC323.02c PE=1 SV=1(1);	138.0681
349	8.4355	0	0	0	0	0	0	0	-	-	-	-	-	-	0
372	8.9701	0	0	0	0	0	0	0	-	-	-	-	-	-	0
421	10.1456	1373.6692	3	1373.6786	6.8384	0.0350	0.0350	0.0000	KGTKTSETNDR	1	>sp|P87048|RPN1_SCHPO 26S proteasome regulatory subunit rpn1 OS=Schizosaccharomyces pombe GN=rpn1 PE=1 SV=2(21);	-	4	-	138.0681
450	10.8542	1438.6953	3	1438.6953	-0.0201	0.9200	0.9200	0.0000	IDLYHDNHERK	-1	>sp|Q9UQY2|PSB1_SCHPO Probable proteasome subunit beta type-1 OS=Schizosaccharomyces pombe GN=pam1 PE=2 SV=1	-	-1	-	0
452	10.8769	918.4783	2	918.4770	-1.3949	0.7150	0.6050	0.0000	DSEALKTR	-1	>decoy_reverse_sp|O74762|RPN2_SCHPO Decoy of Reverse of 26S proteasome regulatory subunit rpn2 OS=Schizosaccharomyces pombe GN=rpn2 PE=1 SV=1	-	-1	-	0
485	11.7062	1303.6085	3	1303.6078	-0.5911	1.1400	1.1400	0.0000	AMEVDEKPTER	-1	>sp|O14126|PRS6A_SCHPO 26S protease regulatory subunit 6A OS=Schizosaccharomyces pombe GN=tbp1 PE=2 SV=1	-	-1	-	0
490	11.8102	1409.7273	3	1409.7336	4.4690	0.3350	0.3350	0.0700	KNCK	1	>decoy_reverse_sp|Q09841|PSB7_SCHPO Decoy of Reverse of Probable proteasome subunit beta type-7 OS=Schizosaccharomyces pombe GN=SPAC23D3.07 PE=2 SV=1(201);	KQYSAK	1	>decoy_reverse_sp|Q9UUB6|UBLH2_SCHPO Decoy of Reverse of Ubiquitin carboxyl-terminal hydrolase 2 OS=Schizosaccharomyces pombe GN=uch2 PE=1 SV=1(3);	138.0681
495	11.9166	0	0	0	0	0	0	0	-	-	-	-	-	-	0
510	12.2795	0	0	0	0	0	0	0	-	-	-	-	-	-	0
515	12.3790	0	0	0	0	0	0	0	-	-	-	-	-	-	0
518	12.4274	1445.6808	3	1445.6786	-1.5282	1.0000	1.0000	0.0000	ILYATHDEENNK	-1	>sp|O59770|PSA3_SCHPO Probable proteasome subunit alpha type-3 OS=Schizosaccharomyces pombe GN=SPCC1795.04c PE=1 SV=1	-	-1	-	0
524	12.5569	0	0	0	0	0	0	0	-	-	-	-	-	-	0
526	12.5790	1323.6437	3	1323.6418	-1.3908	1.2000	0.8350	0.0000	RNAEELSSYQK	-1	>sp|O14250|PSA1_SCHPO Probable proteasome subunit alpha type-1 OS=Schizosaccharomyces pombe GN=SPAC6G10.04c PE=2 SV=1	-	-1	-	0
528	12.6012	0	0	0	0	0	0	0	-	-	-	-	-	-	0
548	13.0908	1718.8237	3	1718.8223	-0.8081	0.8450	0.5000	0.0000	SNPVFAENDEKGEKR	-1	>sp|Q9UTM3|RPN5_SCHPO 26S proteasome regulatory subunit rpn5 OS=Schizosaccharomyces pombe GN=rpn5a PE=1 SV=1	-	-1	-	0
550	13.1135	0	0	0	0	0	0	0	-	-	-	-	-	-	0
560	13.3556	0	0	0	0	0	0	0	-	-	-	-	-	-	0
563	13.4040	1647.8094	3	1647.8076	-1.0641	1.3600	0.8450	0.0000	RFDAQTGADREVQR	-1	>sp|O74894|PRS6B_SCHPO 26S protease regulatory subunit 6B homolog OS=Schizosaccharomyces pombe GN=rpt3 PE=2 SV=1	-	-1	-	0
565	13.4259	0	0	0	0	0	0	0	-	-	-	-	-	-	0
567	13.4478	0	0	0	0	0	0	0	-	-	-	-	-	-	0
569	13.4696	0	0	0	0	0	0	0	-	-	-	-	-	-	0
571	13.4914	1270.6700	3	1270.6669	-2.4026	0.6300	0.3300	0.0000	KHFEQVINEK	-1	>sp|O74762|RPN2_SCHPO 26S proteasome regulatory subunit rpn2 OS=Schizosaccharomyces pombe GN=rpn2 PE=1 SV=1	-	-1	-	0
573	13.5131	0	0	0	0	0	0	0	-	-	-	-	-	-	0
577	13.5872	0	0	0	0	0	0	0	-	-	-	-	-	-	0
578	13.5952	0	0	0	0	0	0	0	-	-	-	-	-	-	0
587	13.7933	0	0	0	0	0	0	0	-	-	-	-	-	-	0
590	13.8392	1564.8223	3	1564.8105	-7.5778	0.3950	0.1100	0.0300	GVFK	1	>decoy_reverse_sp|Q9US13|RPN9_SCHPO Decoy of Reverse of Probable 26S proteasome regulatory subunit rpn9 OS=Schizosaccharomyces pombe GN=rpn9 PE=2 SV=1(2);	MMGINERK	1	>sp|Q09841|PSB7_SCHPO Probable proteasome subunit beta type-7 OS=Schizosaccharomyces pombe GN=SPAC23D3.07 PE=2 SV=1(1);	138.0681
592	13.8612	1669.8495	3	1669.8385	-6.5885	0.4150	0.4150	0.1950	MTDK	1	>sp|O94579|PSA2_SCHPO Probable proteasome subunit alpha type-2 OS=Schizosaccharomyces pombe GN=SPCC1442.06 PE=2 SV=1(1);	EISYPFKR	7	>decoy_reverse_sp|O74894|PRS6B_SCHPO Decoy of Reverse of 26S protease regulatory subunit 6B homolog OS=Schizosaccharomyces pombe GN=rpt3 PE=2 SV=1(91);	138.0681
594	13.8829	1564.8230	4	1564.8170	-3.8278	0.8900	0.1250	0.2550	VGVFK	1	>decoy_reverse_sp|Q9US13|RPN9_SCHPO Decoy of Reverse of Probable 26S proteasome regulatory subunit rpn9 OS=Schizosaccharomyces pombe GN=rpn9 PE=2 SV=1(1);	EDCKSLK	4	>sp|O74894|PRS6B_SCHPO 26S protease regulatory subunit 6B homolog OS=Schizosaccharomyces pombe GN=rpt3 PE=2 SV=1(35);	138.0681
612	14.3213	0	0	0	0	0	0	0	-	-	-	-	-	-	0
625	14.6218	1650.8084	3	1650.8073	-0.6404	0.7200	0.2650	0.0000	RFSEGTSADREIQR	-1	>sp|O74445|PRS10_SCHPO Probable 26S protease subunit rpt4 OS=Schizosaccharomyces pombe GN=rpt4 PE=2 SV=2	-	-1	-	0
631	14.7483	0	0	0	0	0	0	0	-	-	-	-	-	-	0
635	14.8240	2794.3264	5	2794.3305	1.4452	0.9800	0.1650	0.0100	WKTLSK	2	>sp|Q9USQ9|PSB4_SCHPO Probable proteasome subunit beta type-4 OS=Schizosaccharomyces pombe GN=SPBC577.10 PE=2 SV=1(197);	NSSSDMAYTSMFKGNQK	13	>decoy_reverse_sp|O42931|PRS7_SCHPO Decoy of Reverse of 26S protease regulatory subunit 7 homolog OS=Schizosaccharomyces pombe GN=rpt1 PE=1 SV=2(13);	138.0681
636	14.8319	2794.3289	4	2794.3127	-5.7962	0.3950	0.0300	0.0550	NCACVISQKK	9	>sp|O94517|PSA6_SCHPO Probable proteasome subunit alpha type-6 OS=Schizosaccharomyces pombe GN=SPBC646.16 PE=2 SV=1(52);	YQKDEEWPPKM	10	>decoy_reverse_sp|O42931|PRS7_SCHPO Decoy of Reverse of 26S protease regulatory subunit 7 homolog OS=Schizosaccharomyces pombe GN=rpt1 PE=1 SV=2(437);	138.0681
644	15.0111	0	0	0	0	0	0	0	-	-	-	-	-	-	0
646	15.0332	1310.6031	3	1310.6003	-2.1121	2.0600	1.8400	0.0000	IDLYHDNHER	-1	>sp|Q9UQY2|PSB1_SCHPO Probable proteasome subunit beta type-1 OS=Schizosaccharomyces pombe GN=pam1 PE=2 SV=1	-	-1	-	0
651	15.1346	1491.7093	3	1491.7065	-1.8124	0.7450	0.4550	0.0000	FDAQTGADREVQR	-1	>sp|O74894|PRS6B_SCHPO 26S protease regulatory subunit 6B homolog OS=Schizosaccharomyces pombe GN=rpt3 PE=2 SV=1	-	-1	-	0
652	15.1420	0	0	0	0	0	0	0	-	-	-	-	-	-	0
655	15.1897	0	0	0	0	0	0	0	-	-	-	-	-	-	0
657	15.2118	0	0	0	0	0	0	0	-	-	-	-	-	-	0
669	15.4886	2904.7003	6	2904.7010	0.2498	0.8400	0.1150	0.1650	LGVKPPK	4	>sp|O14126|PRS6A_SCHPO 26S protease regulatory subunit 6A OS=Schizosaccharomyces pombe GN=tbp1 PE=2 SV=1(217);	TVQKVETAVLSTTVKAQAR	4	>sp|O74762|RPN2_SCHPO 26S proteasome regulatory subunit rpn2 OS=Schizosaccharomyces pombe GN=rpn2 PE=1 SV=1(810);	138.0681
678	15.6846	2305.2940	5	2305.2865	-3.2503	0.7450	0.0550	0.1250	KAQSGPDASAK	1	>sp|P36612|PRS4_SCHPO 26S protease regulatory subunit 4 homolog OS=Schizosaccharomyces pombe GN=mts2 PE=2 SV=1(45);	LLKPRVNNR	3	>sp|O59770|PSA3_SCHPO Probable proteasome subunit alpha type-3 OS=Schizosaccharomyces pombe GN=SPCC1795.04c PE=1 SV=1(59);	138.0681
680	15.7069	2410.3212	4	2410.3008	-8.4603	0.7100	0.0100	0.2750	PPKEDWEK	1	>sp|O42931|PRS7_SCHPO 26S protease regulatory subunit 7 homolog OS=Schizosaccharomyces pombe GN=rpt1 PE=1 SV=2(2);	GGVHVKLAHLSK	6	>sp|P06732|KCRM_HUMAN Creatine kinase M-type OS=Homo sapiens GN=CKM PE=1 SV=2(298);	138.0681
683	15.7533	2410.3274	3	2410.3504	9.5431	0.4900	0.0400	0.2200	DGIVLAAEKK	9	>sp|Q09682|PSA4_SCHPO Probable proteasome subunit alpha type-4 OS=Schizosaccharomyces pombe GN=SPAC13C5.01c PE=2 SV=1(49);	VMKEDNLILR	3	>decoy_reverse_sp|O14126|PRS6A_SCHPO Decoy of Reverse of 26S protease regulatory subunit 6A OS=Schizosaccharomyces pombe GN=tbp1 PE=2 SV=1(388);	138.0681
685	15.7754	2358.2143	4	2358.1922	-9.3670	0.9200	0.0700	0.0550	KNCK	1	>decoy_reverse_sp|Q09841|PSB7_SCHPO Decoy of Reverse of Probable proteasome subunit beta type-7 OS=Schizosaccharomyces pombe GN=SPAC23D3.07 PE=2 SV=1(201);	DGIQDIMPSQAKELK	12	>decoy_reverse_sp|P06732|KCRM_HUMAN Decoy of Reverse of Creatine kinase M-type OS=Homo sapiens GN=CKM PE=1 SV=2(13);	138.0681
690	15.8761	2904.7044	5	2904.6959	-2.9498	0.7250	0.1150	0.2000	AKRAER	2	>sp|O74762|RPN2_SCHPO 26S proteasome regulatory subunit rpn2 OS=Schizosaccharomyces pombe GN=rpn2 PE=1 SV=1(827);	FHQLKPTRVLTLAMVKR	16	>decoy_reverse_sp|Q09841|PSB7_SCHPO Decoy of Reverse of Probable proteasome subunit beta type-7 OS=Schizosaccharomyces pombe GN=SPAC23D3.07 PE=2 SV=1(160);	138.0681
692	15.8981	2293.2212	4	2293.2424	9.2709	0.8900	0.0600	0.2550	QKSLEK	2	>sp|O42897|RPN3_SCHPO Probable 26S proteasome regulatory subunit rpn3 OS=Schizosaccharomyces pombe GN=rpn3 PE=2 SV=2(314);	IMKLCFDELKK	10	>sp|Q09720|PSB2_SCHPO Probable proteasome subunit beta type-2 OS=Schizosaccharomyces pombe GN=SPAC31A2.04c PE=2 SV=1(169);	138.0681
693	15.9060	2398.2475	4	2398.2453	-0.9077	0.4550	0.0450	0.1750	YFATLQK	1	>decoy_reverse_sp|O14126|PRS6A_SCHPO Decoy of Reverse of 26S protease regulatory subunit 6A OS=Schizosaccharomyces pombe GN=tbp1 PE=2 SV=1(1);	DNSSDLQKLLMK	8	>decoy_reverse_sp|O74762|RPN2_SCHPO Decoy of Reverse of 26S proteasome regulatory subunit rpn2 OS=Schizosaccharomyces pombe GN=rpn2 PE=1 SV=1(724);	138.0681
694	15.9139	0	0	0	0	0	0	0	-	-	-	-	-	-	0
695	15.9211	2398.2505	3	2398.2419	-3.5655	0.5650	0.0050	0.2150	KSKTLQYFA	1	>sp|O14126|PRS6A_SCHPO 26S protease regulatory subunit 6A OS=Schizosaccharomyces pombe GN=tbp1 PE=2 SV=1(430);	GGLGYPEDAIGK	1	>decoy_reverse_sp|P36612|PRS4_SCHPO Decoy of Reverse of 26S protease regulatory subunit 4 homolog OS=Schizosaccharomyces pombe GN=mts2 PE=2 SV=1(1);	138.0681
697	15.9430	2293.2203	5	2293.2429	9.8629	0.9850	0.0150	0.4650	WSELRKR	6	>sp|Q9UTM3|RPN5_SCHPO 26S proteasome regulatory subunit rpn5 OS=Schizosaccharomyces pombe GN=rpn5a PE=1 SV=1(338);	SSTAAKTFLEK	6	>sp|O94579|PSA2_SCHPO Probable proteasome subunit alpha type-2 OS=Schizosaccharomyces pombe GN=SPCC1442.06 PE=2 SV=1(171);	138.0681
699	15.9651	2293.2225	3	2293.2238	0.5578	0.6550	0.2000	0.2300	KTELFK	1	>decoy_reverse_sp|O94579|PSA2_SCHPO Decoy of Reverse of Probable proteasome subunit alpha type-2 OS=Schizosaccharomyces pombe GN=SPCC1442.06 PE=2 SV=1(70);	DNSSDLQKLLMK	8	>decoy_reverse_sp|O74762|RPN2_SCHPO Decoy of Reverse of 26S proteasome regulatory subunit rpn2 OS=Schizosaccharomyces pombe GN=rpn2 PE=1 SV=1(724);	138.0681
702	16.0135	1970.1128	4	1970.1312	9.3135	0.6900	0.0700	0.2650	VVKGNQK	3	>sp|O42931|PRS7_SCHPO 26S protease regulatory subunit 7 homolog OS=Schizosaccharomyces pombe GN=rpt1 PE=1 SV=2(422);	FIVKASSGPR	4	>sp|O74445|PRS10_SCHPO Probable 26S protease subunit rpt4 OS=Schizosaccharomyces pombe GN=rpt4 PE=2 SV=2(71);	138.0681
704	16.0355	3087.3682	4	3087.3481	-6.4981	0.2550	0.2550	0.1100	FPTDDDDK	1	>sp|P00761|TRYP_PIG Trypsin OS=Sus scrofa PE=1 SV=1(1);	FRNQYDGDATTWSPQGR	1	>sp|O14250|PSA1_SCHPO Probable proteasome subunit alpha type-1 OS=Schizosaccharomyces pombe GN=SPAC6G10.04c PE=2 SV=1(2);	138.0681
709	16.1368	0	0	0	0	0	0	0	-	-	-	-	-	-	0
713	16.2116	2904.7031	6	2904.6799	-7.9865	1.1650	0.0850	0.2500	ENKIQR	3	>sp|O94444|RPN10_SCHPO 26S proteasome regulatory subunit rpn10 OS=Schizosaccharomyces pombe GN=rpn10 PE=1 SV=1(104);	TLALKYPGGGPGKTAILPVK	13	>decoy_reverse_sp|P36612|PRS4_SCHPO Decoy of Reverse of 26S protease regulatory subunit 4 homolog OS=Schizosaccharomyces pombe GN=mts2 PE=2 SV=1(219);	138.0681
721	16.3933	0	0	0	0	0	0	0	-	-	-	-	-	-	0
729	16.5702	1811.9423	3	1811.9313	-6.0724	0.2000	0.2000	0.0000	M[15.99]PIDFKGFICKVVDK	-1	>sp|Q09720|PSB2_SCHPO Probable proteasome subunit beta type-2 OS=Schizosaccharomyces pombe GN=SPAC31A2.04c PE=2 SV=1	-	-1	-	0
734	16.6685	2904.7020	5	2904.7010	-0.3303	0.5900	0.0150	0.0300	VGIKPPK	4	>sp|O74445|PRS10_SCHPO Probable 26S protease subunit rpt4 OS=Schizosaccharomyces pombe GN=rpt4 PE=2 SV=2(164);	TVQKVETAVLSTTVKAQAR	15	>sp|O74762|RPN2_SCHPO 26S proteasome regulatory subunit rpn2 OS=Schizosaccharomyces pombe GN=rpn2 PE=1 SV=1(821);	138.0681
737	16.7178	2904.7004	6	2904.7197	6.6474	0.8100	0.0900	0.0400	KPRVVTALTMLK	1	>sp|Q09841|PSB7_SCHPO Probable proteasome subunit beta type-7 OS=Schizosaccharomyces pombe GN=SPAC23D3.07 PE=2 SV=1(108);	SVQPLASAKELLR	9	>decoy_reverse_sp|O74894|PRS6B_SCHPO Decoy of Reverse of 26S protease regulatory subunit 6B homolog OS=Schizosaccharomyces pombe GN=rpt3 PE=2 SV=1(296);	138.0681
743	16.8403	1494.7087	3	1494.7062	-1.6426	1.1700	1.1200	0.0000	FSEGTSADREIQR	-1	>sp|O74445|PRS10_SCHPO Probable 26S protease subunit rpt4 OS=Schizosaccharomyces pombe GN=rpt4 PE=2 SV=2	-	-1	-	0
747	16.9140	0	0	0	0	0	0	0	-	-	-	-	-	-	0
762	17.2733	2904.7027	6	2904.6799	-7.8284	0.8600	0.0450	0.3450	IVKSAKAK	6	>decoy_reverse_sp|Q9P7S2|RPN6_SCHPO Decoy of Reverse of Probable 26S proteasome regulatory subunit rpn6 OS=Schizosaccharomyces pombe GN=rpn6 PE=2 SV=1(340);	KIEFPPPSAEARAEILR	1	>sp|P41836|PRS8_SCHPO 26S protease regulatory subunit 8 homolog OS=Schizosaccharomyces pombe GN=let1 PE=2 SV=1(311);	138.0681
768	17.3975	0	0	0	0	0	0	0	-	-	-	-	-	-	0
772	17.4702	2904.7018	5	2904.7010	-0.2680	0.5650	0.0400	0.1700	LGVKPPK	4	>sp|O14126|PRS6A_SCHPO 26S protease regulatory subunit 6A OS=Schizosaccharomyces pombe GN=tbp1 PE=2 SV=1(217);	TVQKVETAVLSTTVKAQAR	4	>sp|O74762|RPN2_SCHPO 26S proteasome regulatory subunit rpn2 OS=Schizosaccharomyces pombe GN=rpn2 PE=1 SV=1(810);	138.0681
778	17.5922	1273.6288	3	1273.6262	-2.0487	0.9550	0.4050	0.0000	SELEGVEEARR	-1	>sp|O42897|RPN3_SCHPO Probable 26S proteasome regulatory subunit rpn3 OS=Schizosaccharomyces pombe GN=rpn3 PE=2 SV=2	-	-1	-	0
786	17.7692	2291.2342	4	2291.2446	4.5143	0.9200	0.0100	0.3350	DKLVLK	2	>decoy_reverse_sp|Q9UUB6|UBLH2_SCHPO Decoy of Reverse of Ubiquitin carboxyl-terminal hydrolase 2 OS=Schizosaccharomyces pombe GN=uch2 PE=1 SV=1(26);	GDSGEMSLQKLFK	13	>sp|P41836|PRS8_SCHPO 26S protease regulatory subunit 8 homolog OS=Schizosaccharomyces pombe GN=let1 PE=2 SV=1(403);	138.0681
797	18.0255	2279.1586	4	2279.1532	-2.3743	0.7050	0.0300	0.1000	IKENQEK	2	>sp|O14126|PRS6A_SCHPO 26S protease regulatory subunit 6A OS=Schizosaccharomyces pombe GN=tbp1 PE=2 SV=1(72);	KYDKTEDDIK	4	>sp|O74445|PRS10_SCHPO Probable 26S protease subunit rpt4 OS=Schizosaccharomyces pombe GN=rpt4 PE=2 SV=2(41);	138.0681
798	18.0333	2904.7020	5	2904.7084	2.2240	0.7900	0.0100	0.0900	KKLIPIR	2	>decoy_reverse_sp|Q9UQY2|PSB1_SCHPO Decoy of Reverse of Probable proteasome subunit beta type-1 OS=Schizosaccharomyces pombe GN=pam1 PE=2 SV=1(3);	NMGTVVDLLIENKASALL	13	>sp|Q9P7S2|RPN6_SCHPO Probable 26S proteasome regulatory subunit rpn6 OS=Schizosaccharomyces pombe GN=rpn6 PE=2 SV=1(416);	138.0681
800	18.0562	2904.6985	6	2904.7084	3.4184	0.9550	0.1500	0.3900	LILTENIKTK	8	>decoy_reverse_sp|Q9UTM3|RPN5_SCHPO Decoy of Reverse of 26S proteasome regulatory subunit rpn5 OS=Schizosaccharomyces pombe GN=rpn5a PE=1 SV=1(335);	VSKILEHKEIMLR	3	>decoy_reverse_sp|O74445|PRS10_SCHPO Decoy of Reverse of Probable 26S protease subunit rpt4 OS=Schizosaccharomyces pombe GN=rpt4 PE=2 SV=2(71);	138.0681
805	18.1623	2765.3547	4	2765.3515	-1.1258	0.8050	0.0400	0.1150	KSGFEKIDLTR	1	>decoy_reverse_sp|Q9P7S2|RPN6_SCHPO Decoy of Reverse of Probable 26S proteasome regulatory subunit rpn6 OS=Schizosaccharomyces pombe GN=rpn6 PE=2 SV=1(324);	MFMTRSEYDR	1	>sp|Q9UT97|PSA5_SCHPO Probable proteasome subunit alpha type-5 OS=Schizosaccharomyces pombe GN=SPAC323.02c PE=1 SV=1(1);	138.0681
811	18.2978	2896.6311	4	2896.6411	3.4818	0.6900	0.0300	0.0750	EAVLKLK	5	>decoy_reverse_sp|P50524|RPN12_SCHPO Decoy of Reverse of 26S proteasome regulatory subunit rpn12 OS=Schizosaccharomyces pombe GN=rpn12 PE=1 SV=1(242);	EKSPAIIFIDELDAIGTK	2	>sp|O14126|PRS6A_SCHPO 26S protease regulatory subunit 6A OS=Schizosaccharomyces pombe GN=tbp1 PE=2 SV=1(277);	138.0681
814	18.3487	2753.2761	5	2753.2866	3.8150	0.7100	0.0550	0.3200	ANWCDKR	6	>decoy_reverse_sp|P50524|RPN12_SCHPO Decoy of Reverse of 26S proteasome regulatory subunit rpn12 OS=Schizosaccharomyces pombe GN=rpn12 PE=1 SV=1(255);	NSTEEIDLYNRWK	1	>sp|O74894|PRS6B_SCHPO 26S protease regulatory subunit 6B homolog OS=Schizosaccharomyces pombe GN=rpt3 PE=2 SV=1(2);	138.0681
818	18.4250	2753.2801	4	2753.2986	6.7169	0.7250	0.1850	0.1750	SAKGTK	3	>sp|O74440|RPN8_SCHPO 26S proteasome regulatory subunit rpn8 OS=Schizosaccharomyces pombe GN=rpn8 PE=2 SV=1(36);	DPEEEAEMMTKETTEKK	16	>decoy_reverse_sp|O74762|RPN2_SCHPO Decoy of Reverse of 26S proteasome regulatory subunit rpn2 OS=Schizosaccharomyces pombe GN=rpn2 PE=1 SV=1(118);	138.0681
827	18.6288	1387.7064	3	1387.7025	-2.7890	0.2250	0.0600	0.1100	MPPK	1	>sp|O42931|PRS7_SCHPO 26S protease regulatory subunit 7 homolog OS=Schizosaccharomyces pombe GN=rpt1 PE=1 SV=2(1);	NKMVCK	2	>sp|Q09682|PSA4_SCHPO Probable proteasome subunit alpha type-4 OS=Schizosaccharomyces pombe GN=SPAC13C5.01c PE=2 SV=1(223);	138.0681
830	18.6778	2904.7031	5	2904.7051	0.6694	1.2600	0.1400	0.3650	KTLVAHAVLK	1	>decoy_reverse_sp|O14250|PSA1_SCHPO Decoy of Reverse of Probable proteasome subunit alpha type-1 OS=Schizosaccharomyces pombe GN=SPAC6G10.04c PE=2 SV=1(223);	GLGYPEDAIGKTKLVK	1	>decoy_reverse_sp|P36612|PRS4_SCHPO Decoy of Reverse of 26S protease regulatory subunit 4 homolog OS=Schizosaccharomyces pombe GN=mts2 PE=2 SV=1(2);	138.0681
836	18.8030	2904.6993	6	2904.7203	7.2427	1.2700	0.1700	-0.0050	IEPLKLK	5	>decoy_reverse_sp|Q10335|RPN7_SCHPO Decoy of Reverse of Probable 26S proteasome regulatory subunit rpn7 OS=Schizosaccharomyces pombe GN=rpn7 PE=2 SV=1(234);	KPPVQPLAYKSATPFRK	1	>decoy_reverse_sp|O74762|RPN2_SCHPO Decoy of Reverse of 26S proteasome regulatory subunit rpn2 OS=Schizosaccharomyces pombe GN=rpn2 PE=1 SV=1(161);	138.0681
841	18.9055	2822.4322	5	2822.4054	-9.5103	1.0350	0.3850	0.3600	TVQYATKR	7	>decoy_reverse_sp|O94579|PSA2_SCHPO Decoy of Reverse of Probable proteasome subunit alpha type-2 OS=Schizosaccharomyces pombe GN=SPCC1442.06 PE=2 SV=1(155);	CSPSATLTHRTMTEK	1	>sp|Q10335|RPN7_SCHPO Probable 26S proteasome regulatory subunit rpn7 OS=Schizosaccharomyces pombe GN=rpn7 PE=2 SV=1(2);	138.0681
849	19.0938	2466.2016	4	2466.1895	-4.9134	0.5200	0.2450	0.0550	ENWKYACK	4	>decoy_reverse_sp|O74762|RPN2_SCHPO Decoy of Reverse of 26S proteasome regulatory subunit rpn2 OS=Schizosaccharomyces pombe GN=rpn2 PE=1 SV=1(814);	QVKNRDCVGR	3	>decoy_reverse_sp|O42931|PRS7_SCHPO Decoy of Reverse of 26S protease regulatory subunit 7 homolog OS=Schizosaccharomyces pombe GN=rpt1 PE=1 SV=2(289);	138.0681
851	19.1165	2357.2201	4	2357.2226	1.0703	0.7300	0.0700	0.3050	QPEDKLR	5	>decoy_reverse_sp|P36612|PRS4_SCHPO Decoy of Reverse of 26S protease regulatory subunit 4 homolog OS=Schizosaccharomyces pombe GN=mts2 PE=2 SV=1(356);	KIIEEEGFTNR	1	>sp|P30655|PSB5_SCHPO Proteasome subunit beta type-5 OS=Schizosaccharomyces pombe GN=pts1 PE=2 SV=3(19);	138.0681
852	19.1245	0	0	0	0	0	0	0	-	-	-	-	-	-	0
855	19.1723	2357.2177	5	2357.2127	-2.1225	1.3300	0.1600	0.3050	EKRTFLR	2	>sp|Q9P7S2|RPN6_SCHPO Probable 26S proteasome regulatory subunit rpn6 OS=Schizosaccharomyces pombe GN=rpn6 PE=2 SV=1(119);	FANNDEIHPSK	1	>decoy_reverse_sp|P30655|PSB5_SCHPO Decoy of Reverse of Proteasome subunit beta type-5 OS=Schizosaccharomyces pombe GN=pts1 PE=2 SV=3(2);	138.0681
858	19.2232	2904.7027	5	2904.7123	3.3105	0.5100	0.0100	0.0600	IGLSKIR	5	>decoy_reverse_sp|Q9US13|RPN9_SCHPO Decoy of Reverse of Probable 26S proteasome regulatory subunit rpn9 OS=Schizosaccharomyces pombe GN=rpn9 PE=2 SV=1(255);	RQTLNKIALDEQIQALK	6	>decoy_reverse_sp|P41836|PRS8_SCHPO Decoy of Reverse of 26S protease regulatory subunit 8 homolog OS=Schizosaccharomyces pombe GN=let1 PE=2 SV=1(370);	138.0681
861	19.2715	2807.4421	4	2807.4533	4.0011	0.6050	0.0450	0.2300	SLEKTLVPYLR	4	>sp|O42897|RPN3_SCHPO Probable 26S proteasome regulatory subunit rpn3 OS=Schizosaccharomyces pombe GN=rpn3 PE=2 SV=2(318);	KGFDFEYYQR	1	>sp|Q09841|PSB7_SCHPO Probable proteasome subunit beta type-7 OS=Schizosaccharomyces pombe GN=SPAC23D3.07 PE=2 SV=1(8);	138.0681
864	19.3218	2904.7010	6	2904.6984	-0.8928	1.0650	0.0450	0.1050	DKKASLLTR	3	>sp|Q9UUB6|UBLH2_SCHPO Ubiquitin carboxyl-terminal hydrolase 2 OS=Schizosaccharomyces pombe GN=uch2 PE=1 SV=1(223);	LLKPRVNNRIGSVDR	3	>sp|O59770|PSA3_SCHPO Probable proteasome subunit alpha type-3 OS=Schizosaccharomyces pombe GN=SPCC1795.04c PE=1 SV=1(59);	138.0681
865	19.3297	2467.1875	4	2467.2086	8.5337	0.5800	0.0350	0.0000	SLKDECKQDIM[15.99]FELGLLQER	-1	>decoy_reverse_sp|O74894|PRS6B_SCHPO Decoy of Reverse of 26S protease regulatory subunit 6B homolog OS=Schizosaccharomyces pombe GN=rpt3 PE=2 SV=1	-	-1	-	0
866	19.3375	1882.9803	3	1882.9895	4.9188	0.4100	0.0350	0.0600	NSIVSK	1	>sp|P30655|PSB5_SCHPO Proteasome subunit beta type-5 OS=Schizosaccharomyces pombe GN=pts1 PE=2 SV=3(2);	LQMSAMYKK	8	>decoy_reverse_sp|P87048|RPN1_SCHPO Decoy of Reverse of 26S proteasome regulatory subunit rpn1 OS=Schizosaccharomyces pombe GN=rpn1 PE=1 SV=2(598);	138.0681
868	19.3602	2895.6397	4	2895.6684	9.9084	0.8400	0.0650	0.2100	SLALTKK	6	>decoy_reverse_sp|Q9UUB6|UBLH2_SCHPO Decoy of Reverse of Ubiquitin carboxyl-terminal hydrolase 2 OS=Schizosaccharomyces pombe GN=uch2 PE=1 SV=1(78);	NILKVDIEVAVIPSEGFR	4	>decoy_reverse_sp|O94444|RPN10_SCHPO Decoy of Reverse of 26S proteasome regulatory subunit rpn10 OS=Schizosaccharomyces pombe GN=rpn10 PE=1 SV=1(121);	138.0681
875	19.5187	0	0	0	0	0	0	0	-	-	-	-	-	-	0
880	19.6227	3575.5906	5	3575.6235	9.2036	0.1300	0.1300	0.0250	FIKHADATCVHR	3	>decoy_reverse_sp|P41836|PRS8_SCHPO Decoy of Reverse of 26S protease regulatory subunit 8 homolog OS=Schizosaccharomyces pombe GN=let1 PE=2 SV=1(198);	GQAQSGNFSNFGDGANGDNK	1	>sp|P36612|PRS4_SCHPO 26S protease regulatory subunit 4 homolog OS=Schizosaccharomyces pombe GN=mts2 PE=2 SV=1(2);	138.0681
884	19.7015	0	0	0	0	0	0	0	-	-	-	-	-	-	0
887	19.7523	2904.7001	5	2904.7203	6.9654	1.0550	0.0550	0.1900	IEPLKLK	5	>decoy_reverse_sp|Q10335|RPN7_SCHPO Decoy of Reverse of Probable 26S proteasome regulatory subunit rpn7 OS=Schizosaccharomyces pombe GN=rpn7 PE=2 SV=1(234);	KPPVQPLAYKSATPFRK	1	>decoy_reverse_sp|O74762|RPN2_SCHPO Decoy of Reverse of 26S proteasome regulatory subunit rpn2 OS=Schizosaccharomyces pombe GN=rpn2 PE=1 SV=1(161);	138.0681
892	19.8565	2904.7007	6	2904.7123	3.9866	0.8100	0.1200	0.0800	IGLSKIR	5	>decoy_reverse_sp|Q9US13|RPN9_SCHPO Decoy of Reverse of Probable 26S proteasome regulatory subunit rpn9 OS=Schizosaccharomyces pombe GN=rpn9 PE=2 SV=1(255);	RQTLNKIALDEQIQALK	6	>decoy_reverse_sp|P41836|PRS8_SCHPO Decoy of Reverse of 26S protease regulatory subunit 8 homolog OS=Schizosaccharomyces pombe GN=let1 PE=2 SV=1(370);	138.0681
900	20.0412	0	0	0	0	0	0	0	-	-	-	-	-	-	0
903	20.0915	2115.9363	3	2115.9492	6.1012	0.0750	0.0750	0.0300	MTDK	1	>sp|O94579|PSA2_SCHPO Probable proteasome subunit alpha type-2 OS=Schizosaccharomyces pombe GN=SPCC1442.06 PE=2 SV=1(1);	KSYDYSATMYTR	1	>decoy_reverse_sp|Q9UTM3|RPN5_SCHPO Decoy of Reverse of 26S proteasome regulatory subunit rpn5 OS=Schizosaccharomyces pombe GN=rpn5a PE=1 SV=1(249);	138.0681
905	20.1143	2211.2426	4	2211.2547	5.5043	0.5400	0.0300	0.1850	ELKK	3	>decoy_reverse_sp|P06732|KCRM_HUMAN Decoy of Reverse of Creatine kinase M-type OS=Homo sapiens GN=CKM PE=1 SV=2(16);	LTHEKSTMLEKIK	11	>sp|O14126|PRS6A_SCHPO 26S protease regulatory subunit 6A OS=Schizosaccharomyces pombe GN=tbp1 PE=2 SV=1(70);	138.0681
907	20.1372	0	0	0	0	0	0	0	-	-	-	-	-	-	0
911	20.2143	1637.9296	3	1637.9174	-7.4788	0.4550	0.0250	0.0500	LGVKPPK	4	>sp|O14126|PRS6A_SCHPO 26S protease regulatory subunit 6A OS=Schizosaccharomyces pombe GN=tbp1 PE=2 SV=1(217);	MESLQR	1	>sp|P41878|RPN11_SCHPO 26S proteasome regulatory subunit rpn11 OS=Schizosaccharomyces pombe GN=rpn11 PE=1 SV=2(1);	138.0681
913	20.2370	2316.2671	4	2316.2688	0.7393	0.5450	0.0100	0.1100	KLDVAKR	6	>decoy_reverse_sp|O74445|PRS10_SCHPO Decoy of Reverse of Probable 26S protease subunit rpt4 OS=Schizosaccharomyces pombe GN=rpt4 PE=2 SV=2(17);	KNEEKLAEFDK	1	>sp|Q10335|RPN7_SCHPO Probable 26S proteasome regulatory subunit rpn7 OS=Schizosaccharomyces pombe GN=rpn7 PE=2 SV=1(87);	138.0681
914	20.2448	2264.1576	4	2264.1436	-6.1734	1.0150	0.0150	0.4000	QSKYTYDR	3	>sp|Q09841|PSB7_SCHPO Probable proteasome subunit beta type-7 OS=Schizosaccharomyces pombe GN=SPAC23D3.07 PE=2 SV=1(236);	KHLDAEVQK	1	>sp|P41878|RPN11_SCHPO 26S proteasome regulatory subunit rpn11 OS=Schizosaccharomyces pombe GN=rpn11 PE=1 SV=2(281);	138.0681
915	20.2528	1708.9666	3	1708.9657	-0.5274	0.4100	0.2600	0.0400	KLIR	1	>sp|O14250|PSA1_SCHPO Probable proteasome subunit alpha type-1 OS=Schizosaccharomyces pombe GN=SPAC6G10.04c PE=2 SV=1(62);	MKSDINAHK	2	>decoy_reverse_sp|P41878|RPN11_SCHPO Decoy of Reverse of 26S proteasome regulatory subunit rpn11 OS=Schizosaccharomyces pombe GN=rpn11 PE=1 SV=2(63);	138.0681
916	20.2603	2194.2170	4	2194.2109	-2.7694	0.8550	0.0150	0.1800	KINANEK	1	>sp|O74440|RPN8_SCHPO 26S proteasome regulatory subunit rpn8 OS=Schizosaccharomyces pombe GN=rpn8 PE=2 SV=1(91);	YFATLQKSKR	9	>decoy_reverse_sp|O14126|PRS6A_SCHPO Decoy of Reverse of 26S protease regulatory subunit 6A OS=Schizosaccharomyces pombe GN=tbp1 PE=2 SV=1(9);	138.0681
917	20.2683	0	0	0	0	0	0	0	-	-	-	-	-	-	0
919	20.2903	2316.2658	5	2316.2796	5.9608	0.8950	0.2400	0.0900	MTEVLK	1	>sp|P41836|PRS8_SCHPO 26S protease regulatory subunit 8 homolog OS=Schizosaccharomyces pombe GN=let1 PE=2 SV=1(1);	TRLLENDIKVMK	9	>sp|O14126|PRS6A_SCHPO 26S protease regulatory subunit 6A OS=Schizosaccharomyces pombe GN=tbp1 PE=2 SV=1(51);	138.0681
922	20.3347	2199.1684	4	2199.1534	-6.7999	0.8200	0.4000	0.2550	YKEDTALR	2	>decoy_reverse_sp|O74445|PRS10_SCHPO Decoy of Reverse of Probable 26S protease subunit rpt4 OS=Schizosaccharomyces pombe GN=rpt4 PE=2 SV=2(379);	KHLDAEVQK	1	>sp|P41878|RPN11_SCHPO 26S proteasome regulatory subunit rpn11 OS=Schizosaccharomyces pombe GN=rpn11 PE=1 SV=2(281);	138.0681
924	20.3572	2199.1683	5	2199.1674	-0.4207	0.9750	0.0350	0.3950	EASKTLSK	4	>decoy_reverse_sp|Q9USQ9|PSB4_SCHPO Decoy of Reverse of Probable proteasome subunit beta type-4 OS=Schizosaccharomyces pombe GN=SPBC577.10 PE=2 SV=1(62);	YEVGAEYIKK	9	>sp|O42897|RPN3_SCHPO Probable 26S proteasome regulatory subunit rpn3 OS=Schizosaccharomyces pombe GN=rpn3 PE=2 SV=2(151);	138.0681
926	20.3800	2904.7002	5	2904.7010	0.2883	0.8000	0.1850	0.3800	VGIKPPK	4	>sp|O74445|PRS10_SCHPO Probable 26S protease subunit rpt4 OS=Schizosaccharomyces pombe GN=rpt4 PE=2 SV=2(164);	TVQKVETAVLSTTVKAQAR	4	>sp|O74762|RPN2_SCHPO 26S proteasome regulatory subunit rpn2 OS=Schizosaccharomyces pombe GN=rpn2 PE=1 SV=1(810);	138.0681
928	20.4025	2904.6985	6	2904.7010	0.8828	1.1350	0.0250	0.2000	VGIKPPK	4	>sp|O74445|PRS10_SCHPO Probable 26S protease subunit rpt4 OS=Schizosaccharomyces pombe GN=rpt4 PE=2 SV=2(164);	TVQKVETAVLSTTVKAQAR	15	>sp|O74762|RPN2_SCHPO 26S proteasome regulatory subunit rpn2 OS=Schizosaccharomyces pombe GN=rpn2 PE=1 SV=1(821);	138.0681
930	20.4252	2252.0826	4	2252.0605	-9.8152	0.4500	0.0450	0.1300	FAASKEK	5	>decoy_reverse_sp|P50524|RPN12_SCHPO Decoy of Reverse of 26S proteasome regulatory subunit rpn12 OS=Schizosaccharomyces pombe GN=rpn12 PE=1 SV=1(225);	MFMTRSEYDR	1	>sp|Q9UT97|PSA5_SCHPO Probable proteasome subunit alpha type-5 OS=Schizosaccharomyces pombe GN=SPAC323.02c PE=1 SV=1(1);	138.0681
932	20.4478	1696.8920	3	1696.8779	-8.3264	0.4100	0.2300	-0.0150	YDKK	3	>decoy_reverse_sp|O74445|PRS10_SCHPO Decoy of Reverse of Probable 26S protease subunit rpt4 OS=Schizosaccharomyces pombe GN=rpt4 PE=2 SV=2(351);	KEEMVMLK	1	>decoy_reverse_sp|P06732|KCRM_HUMAN Decoy of Reverse of Creatine kinase M-type OS=Homo sapiens GN=CKM PE=1 SV=2(17);	138.0681
933	20.4555	2181.1577	5	2181.1649	3.2888	0.5050	0.0750	0.2000	MMGINERK	1	>sp|Q09841|PSB7_SCHPO Probable proteasome subunit beta type-7 OS=Schizosaccharomyces pombe GN=SPAC23D3.07 PE=2 SV=1(1);	KVAQTTYKK	8	>sp|O94579|PSA2_SCHPO Probable proteasome subunit alpha type-2 OS=Schizosaccharomyces pombe GN=SPCC1442.06 PE=2 SV=1(98);	138.0681
936	20.5053	2304.1962	3	2304.1783	-7.7846	0.4050	0.0650	0.1150	KLQRLR	1	>decoy_reverse_sp|P06732|KCRM_HUMAN Decoy of Reverse of Creatine kinase M-type OS=Homo sapiens GN=CKM PE=1 SV=2(63);	EEYVSDPKEQM	8	>decoy_reverse_sp|Q9UTM3|RPN5_SCHPO Decoy of Reverse of 26S proteasome regulatory subunit rpn5 OS=Schizosaccharomyces pombe GN=rpn5a PE=1 SV=1(440);	138.0681
937	20.5132	2252.0754	5	2252.0960	9.1263	0.9500	0.1400	0.3000	NWKEGLSR	3	>sp|Q10329|PSA7_SCHPO Probable proteasome subunit alpha type-7 OS=Schizosaccharomyces pombe GN=SPBC106.16 PE=2 SV=1(179);	YDKTEDDIK	3	>sp|O74445|PRS10_SCHPO Probable 26S protease subunit rpt4 OS=Schizosaccharomyces pombe GN=rpt4 PE=2 SV=2(41);	138.0681
939	20.5358	2071.0754	3	2071.0731	-1.1173	0.7000	0.2300	0.0150	TLSKESAR	4	>sp|Q9USQ9|PSB4_SCHPO Probable proteasome subunit beta type-4 OS=Schizosaccharomyces pombe GN=SPBC577.10 PE=2 SV=1(201);	NHASIDKMK	7	>sp|P41878|RPN11_SCHPO 26S proteasome regulatory subunit rpn11 OS=Schizosaccharomyces pombe GN=rpn11 PE=1 SV=2(246);	138.0681
944	20.6412	1312.7468	3	1312.7462	-0.4128	0.2900	0.1400	0.0050	LQKR	3	>sp|P06732|KCRM_HUMAN Creatine kinase M-type OS=Homo sapiens GN=CKM PE=1 SV=2(319);	ESLQR	1	>sp|P41878|RPN11_SCHPO 26S proteasome regulatory subunit rpn11 OS=Schizosaccharomyces pombe GN=rpn11 PE=1 SV=2(2);	138.0681
945	20.6483	2659.3642	5	2659.3824	6.8721	1.3250	0.1000	0.5050	MKDAVKEAAR	2	>sp|O59770|PSA3_SCHPO Probable proteasome subunit alpha type-3 OS=Schizosaccharomyces pombe GN=SPCC1795.04c PE=1 SV=1(186);	DWNACKKELLK	7	>sp|P50524|RPN12_SCHPO 26S proteasome regulatory subunit rpn12 OS=Schizosaccharomyces pombe GN=rpn12 PE=1 SV=1(23);	138.0681
948	20.6983	1464.7449	3	1464.7433	-1.1136	1.2800	1.2800	0.0000	NNVDQSHLVQGVR	-1	>sp|O74445|PRS10_SCHPO Probable 26S protease subunit rpt4 OS=Schizosaccharomyces pombe GN=rpt4 PE=2 SV=2	-	-1	-	0
954	20.8290	1447.7193	3	1447.7266	5.0531	0.4400	0.3100	0.0000	SGRSAPGVSTTSTIQ	-1	>sp|Q10329|PSA7_SCHPO Probable proteasome subunit alpha type-7 OS=Schizosaccharomyces pombe GN=SPBC106.16 PE=2 SV=1	-	-1	-	0
955	20.8363	1350.7019	3	1350.7003	-1.1637	0.4050	0.4050	0.0550	SGYDR	1	>sp|Q10329|PSA7_SCHPO Probable proteasome subunit alpha type-7 OS=Schizosaccharomyces pombe GN=SPBC106.16 PE=2 SV=1(2);	GTKRR	3	>sp|O74440|RPN8_SCHPO 26S proteasome regulatory subunit rpn8 OS=Schizosaccharomyces pombe GN=rpn8 PE=2 SV=1(39);	138.0681
957	20.8582	0	0	0	0	0	0	0	-	-	-	-	-	-	0
958	20.8657	1790.8845	3	1790.8773	-4.0446	0.3600	0.0300	-0.0100	KFR	1	>decoy_reverse_sp|O94517|PSA6_SCHPO Decoy of Reverse of Probable proteasome subunit alpha type-6 OS=Schizosaccharomyces pombe GN=SPBC646.16 PE=2 SV=1(63);	FMTRSEYDR	1	>sp|Q9UT97|PSA5_SCHPO Probable proteasome subunit alpha type-5 OS=Schizosaccharomyces pombe GN=SPAC323.02c PE=1 SV=1(2);	138.0681
959	20.8733	2248.2817	4	2248.3041	9.9792	0.9450	0.1900	0.3050	KVADLKK	1	>sp|O74445|PRS10_SCHPO Probable 26S protease subunit rpt4 OS=Schizosaccharomyces pombe GN=rpt4 PE=2 SV=2(372);	KTELFKASTSAK	1	>decoy_reverse_sp|O94579|PSA2_SCHPO Decoy of Reverse of Probable proteasome subunit alpha type-2 OS=Schizosaccharomyces pombe GN=SPCC1442.06 PE=2 SV=1(70);	138.0681
961	20.8957	0	0	0	0	0	0	0	-	-	-	-	-	-	0
965	20.9718	1628.8215	3	1628.8191	-1.4491	1.3050	0.5000	0.0000	RLTSPLM[15.99]ESHSVEK	-1	>sp|Q9UT97|PSA5_SCHPO Probable proteasome subunit alpha type-5 OS=Schizosaccharomyces pombe GN=SPAC323.02c PE=1 SV=1	-	-1	-	0
966	20.9793	1661.7210	3	1661.7316	6.3864	0.1800	0.1800	0.0650	MTDK	1	>sp|O94579|PSA2_SCHPO Probable proteasome subunit alpha type-2 OS=Schizosaccharomyces pombe GN=SPCC1442.06 PE=2 SV=1(1);	DEEWPPKM	7	>decoy_reverse_sp|O42931|PRS7_SCHPO Decoy of Reverse of 26S protease regulatory subunit 7 homolog OS=Schizosaccharomyces pombe GN=rpt1 PE=1 SV=2(437);	138.0681
968	21.0018	0	0	0	0	0	0	0	-	-	-	-	-	-	0
970	21.0245	2687.4242	4	2687.4468	8.4064	0.5900	0.0100	0.1200	SSCKIVFR	4	>decoy_reverse_sp|O74445|PRS10_SCHPO Decoy of Reverse of Probable 26S protease subunit rpt4 OS=Schizosaccharomyces pombe GN=rpt4 PE=2 SV=2(318);	KDKPKYEPPVPTR	1	>sp|P36612|PRS4_SCHPO 26S protease regulatory subunit 4 homolog OS=Schizosaccharomyces pombe GN=mts2 PE=2 SV=1(26);	138.0681
972	21.0475	2904.7007	6	2904.7084	2.6625	1.0700	0.0150	0.1900	TMGKNKVLVK	6	>sp|P41836|PRS8_SCHPO 26S protease regulatory subunit 8 homolog OS=Schizosaccharomyces pombe GN=let1 PE=2 SV=1(80);	HIEVGDSVLVKIITK	11	>sp|Q9UQY2|PSB1_SCHPO Probable proteasome subunit beta type-1 OS=Schizosaccharomyces pombe GN=pam1 PE=2 SV=1(208);	138.0681
975	21.0975	2582.3960	4	2582.4067	4.1323	0.7850	0.1200	0.0700	LVKGR	3	>sp|Q9Y7T8|PSB3_SCHPO Probable proteasome subunit beta type-3 OS=Schizosaccharomyces pombe GN=SPCC63.12c PE=2 SV=1(200);	ATSAGPKQTETINWLEK	7	>sp|O94517|PSA6_SCHPO Probable proteasome subunit alpha type-6 OS=Schizosaccharomyces pombe GN=SPBC646.16 PE=2 SV=1(169);	138.0681
977	21.1203	2904.7008	5	2904.6799	-7.1904	0.7800	0.0350	0.0600	KREK	1	>decoy_reverse_sp|Q9UQY2|PSB1_SCHPO Decoy of Reverse of Probable proteasome subunit beta type-1 OS=Schizosaccharomyces pombe GN=pam1 PE=2 SV=1(53);	LFNLEPKILEEVPLRELR	7	>decoy_reverse_sp|O74445|PRS10_SCHPO Decoy of Reverse of Probable 26S protease subunit rpt4 OS=Schizosaccharomyces pombe GN=rpt4 PE=2 SV=2(236);	138.0681
979	21.1432	2537.2430	4	2537.2583	6.0165	0.9500	0.1350	0.3500	KGEIR	1	>sp|O43063|PSB6_SCHPO Probable proteasome subunit beta type-6 OS=Schizosaccharomyces pombe GN=SPBC4C3.10c PE=2 SV=1(18);	MNSTEEIDLYNRWK	1	>sp|O74894|PRS6B_SCHPO 26S protease regulatory subunit 6B homolog OS=Schizosaccharomyces pombe GN=rpt3 PE=2 SV=1(1);	138.0681
981	21.1662	2642.2713	3	2642.2645	-2.5587	0.2600	0.0850	0.0200	EDCKSLK	4	>sp|O74894|PRS6B_SCHPO 26S protease regulatory subunit 6B homolog OS=Schizosaccharomyces pombe GN=rpt3 PE=2 SV=1(35);	SGYDRALSVFSPDGR	1	>sp|Q10329|PSA7_SCHPO Probable proteasome subunit alpha type-7 OS=Schizosaccharomyces pombe GN=SPBC106.16 PE=2 SV=1(2);	138.0681
982	21.1742	2642.2668	4	2642.2897	8.6673	0.5950	0.1350	0.1000	SDISKSSM	5	>decoy_reverse_sp|P87048|RPN1_SCHPO Decoy of Reverse of 26S proteasome regulatory subunit rpn1 OS=Schizosaccharomyces pombe GN=rpn1 PE=1 SV=2(888);	GSLEKNWKEEYLR	8	>decoy_reverse_sp|Q10329|PSA7_SCHPO Decoy of Reverse of Probable proteasome subunit alpha type-7 OS=Schizosaccharomyces pombe GN=SPBC106.16 PE=2 SV=1(84);	138.0681
984	21.1970	2728.4606	5	2728.4522	-3.0996	1.2750	0.1600	0.3450	EMKK	1	>decoy_reverse_sp|O94444|RPN10_SCHPO Decoy of Reverse of 26S proteasome regulatory subunit rpn10 OS=Schizosaccharomyces pombe GN=rpn10 PE=1 SV=1(2);	HHFYAKIDRPAQVISFK	6	>sp|Q9UTM3|RPN5_SCHPO 26S proteasome regulatory subunit rpn5 OS=Schizosaccharomyces pombe GN=rpn5a PE=1 SV=1(387);	138.0681
986	21.2200	0	0	0	0	0	0	0	-	-	-	-	-	-	0
988	21.2427	0	0	0	0	0	0	0	-	-	-	-	-	-	0
990	21.2655	1790.8845	3	1790.8971	7.0162	0.4100	0.1850	0.1000	KIDK	1	>decoy_reverse_sp|O74762|RPN2_SCHPO Decoy of Reverse of 26S proteasome regulatory subunit rpn2 OS=Schizosaccharomyces pombe GN=rpn2 PE=1 SV=1(119);	KNTEDIEMTA	1	>sp|P87048|RPN1_SCHPO 26S proteasome regulatory subunit rpn1 OS=Schizosaccharomyces pombe GN=rpn1 PE=1 SV=2(882);	138.0681
992	21.2883	2821.4132	4	2821.3881	-8.8892	0.7000	0.1000	0.1200	IQKENRHK	3	>decoy_reverse_sp|O94444|RPN10_SCHPO Decoy of Reverse of 26S proteasome regulatory subunit rpn10 OS=Schizosaccharomyces pombe GN=rpn10 PE=1 SV=1(140);	NDDQLTYTYKDEK	10	>decoy_reverse_sp|O14250|PSA1_SCHPO Decoy of Reverse of Probable proteasome subunit alpha type-1 OS=Schizosaccharomyces pombe GN=SPAC6G10.04c PE=2 SV=1(53);	138.0681
1000	21.4658	2671.4388	5	2671.4353	-1.3145	1.5050	0.1450	0.7250	GSNDDEMKIDK	8	>sp|O74762|RPN2_SCHPO 26S proteasome regulatory subunit rpn2 OS=Schizosaccharomyces pombe GN=rpn2 PE=1 SV=1(844);	EAVLKLKLELK	7	>decoy_reverse_sp|P50524|RPN12_SCHPO Decoy of Reverse of 26S proteasome regulatory subunit rpn12 OS=Schizosaccharomyces pombe GN=rpn12 PE=1 SV=1(244);	138.0681
1001	21.4737	2776.4661	4	2776.4758	3.5057	0.5350	0.0050	0.0400	GSLEKNWK	5	>decoy_reverse_sp|Q10329|PSA7_SCHPO Decoy of Reverse of Probable proteasome subunit alpha type-7 OS=Schizosaccharomyces pombe GN=SPBC106.16 PE=2 SV=1(81);	NAEELSSYQKKLIR	10	>sp|O14250|PSA1_SCHPO Probable proteasome subunit alpha type-1 OS=Schizosaccharomyces pombe GN=SPAC6G10.04c PE=2 SV=1(61);	138.0681
1003	21.4955	2776.4630	5	2776.4679	1.7744	0.5800	0.0600	0.2600	YVTGPKNK	6	>decoy_reverse_sp|P00761|TRYP_PIG Decoy of Reverse of Trypsin OS=Sus scrofa PE=1 SV=1(22);	ATTVKDTMNVDINAIK	1	>sp|O43063|PSB6_SCHPO Probable proteasome subunit beta type-6 OS=Schizosaccharomyces pombe GN=SPBC4C3.10c PE=2 SV=1(2);	138.0681
1004	21.5033	1416.8165	3	1416.8196	2.2115	0.5400	0.0450	0.0700	LIKK	3	>decoy_reverse_sp|O14250|PSA1_SCHPO Decoy of Reverse of Probable proteasome subunit alpha type-1 OS=Schizosaccharomyces pombe GN=SPAC6G10.04c PE=2 SV=1(211);	VMCKNK	4	>decoy_reverse_sp|Q09682|PSA4_SCHPO Decoy of Reverse of Probable proteasome subunit alpha type-4 OS=Schizosaccharomyces pombe GN=SPAC13C5.01c PE=2 SV=1(26);	138.0681
1006	21.5242	2776.4704	3	2776.4904	7.2040	0.2950	0.1650	0.0650	FDIMPRKK	7	>decoy_reverse_sp|Q09720|PSB2_SCHPO Decoy of Reverse of Probable proteasome subunit beta type-2 OS=Schizosaccharomyces pombe GN=SPAC31A2.04c PE=2 SV=1(25);	SPTGQITSTSARSGKK	1	>decoy_reverse_sp|Q10329|PSA7_SCHPO Decoy of Reverse of Probable proteasome subunit alpha type-7 OS=Schizosaccharomyces pombe GN=SPBC106.16 PE=2 SV=1(2);	138.0681
1007	21.5322	2653.4347	5	2653.4359	0.4761	0.7900	0.0250	0.2400	SSHIITKELK	7	>decoy_reverse_sp|P50524|RPN12_SCHPO Decoy of Reverse of 26S proteasome regulatory subunit rpn12 OS=Schizosaccharomyces pombe GN=rpn12 PE=1 SV=1(21);	KAMVNIDTIDNK	1	>decoy_reverse_sp|O43063|PSB6_SCHPO Decoy of Reverse of Probable proteasome subunit beta type-6 OS=Schizosaccharomyces pombe GN=SPBC4C3.10c PE=2 SV=1(210);	138.0681
1008	21.5400	2724.3507	5	2724.3589	3.0189	0.9300	0.0500	0.3950	FNLMVICKDK	8	>sp|Q9UUB6|UBLH2_SCHPO Ubiquitin carboxyl-terminal hydrolase 2 OS=Schizosaccharomyces pombe GN=uch2 PE=1 SV=1(220);	MPFGNTHNKFK	1	>sp|P06732|KCRM_HUMAN Creatine kinase M-type OS=Homo sapiens GN=CKM PE=1 SV=2(1);	138.0681
1009	21.5478	2829.3795	4	2829.3934	4.9097	0.2950	0.2150	0.0750	DEEWPPKM	7	>decoy_reverse_sp|O42931|PRS7_SCHPO Decoy of Reverse of 26S protease regulatory subunit 7 homolog OS=Schizosaccharomyces pombe GN=rpt1 PE=1 SV=2(437);	SFLELTEVWGKPQK	1	>sp|Q9USQ9|PSB4_SCHPO Probable proteasome subunit beta type-4 OS=Schizosaccharomyces pombe GN=SPBC577.10 PE=2 SV=1(2);	138.0681
1010	21.5558	2686.4256	5	2686.4315	2.1969	1.1700	0.0400	0.1700	SSTAAKTFLEK	6	>sp|O94579|PSA2_SCHPO Probable proteasome subunit alpha type-2 OS=Schizosaccharomyces pombe GN=SPCC1442.06 PE=2 SV=1(171);	TDTKTIEAITFK	4	>decoy_reverse_sp|Q09682|PSA4_SCHPO Decoy of Reverse of Probable proteasome subunit alpha type-4 OS=Schizosaccharomyces pombe GN=SPAC13C5.01c PE=2 SV=1(32);	138.0681
1012	21.5755	2671.4422	4	2671.4577	5.8019	1.3100	0.0050	0.5800	KSLK	1	>decoy_reverse_sp|O74894|PRS6B_SCHPO Decoy of Reverse of 26S protease regulatory subunit 6B homolog OS=Schizosaccharomyces pombe GN=rpt3 PE=2 SV=1(352);	GMALGSANEKIEASKGLIDR	15	>decoy_reverse_sp|P41836|PRS8_SCHPO Decoy of Reverse of 26S protease regulatory subunit 8 homolog OS=Schizosaccharomyces pombe GN=let1 PE=2 SV=1(62);	138.0681
1013	21.5813	2671.4406	6	2671.4543	5.1300	1.7750	0.2700	0.5850	KLARNILK	1	>decoy_reverse_sp|O94444|RPN10_SCHPO Decoy of Reverse of 26S proteasome regulatory subunit rpn10 OS=Schizosaccharomyces pombe GN=rpn10 PE=1 SV=1(114);	EEPKSETLENFTR	4	>sp|O74762|RPN2_SCHPO 26S proteasome regulatory subunit rpn2 OS=Schizosaccharomyces pombe GN=rpn2 PE=1 SV=1(880);	138.0681
1014	21.5873	2724.3539	4	2724.3560	0.7946	0.9500	0.1300	0.1900	SSKDISSK	3	>sp|P87048|RPN1_SCHPO 26S proteasome regulatory subunit rpn1 OS=Schizosaccharomyces pombe GN=rpn1 PE=1 SV=2(4);	AMVNIDTIDNKVATTM	11	>decoy_reverse_sp|O43063|PSB6_SCHPO Decoy of Reverse of Probable proteasome subunit beta type-6 OS=Schizosaccharomyces pombe GN=SPBC4C3.10c PE=2 SV=1(221);	138.0681
1015	21.5952	2686.4295	4	2686.4555	9.7062	0.9650	0.2550	0.3450	VNLYKFR	5	>sp|Q9Y7T8|PSB3_SCHPO Probable proteasome subunit beta type-3 OS=Schizosaccharomyces pombe GN=SPCC63.12c PE=2 SV=1(75);	FCVGLQKIEEIFK	7	>sp|P06732|KCRM_HUMAN Creatine kinase M-type OS=Homo sapiens GN=CKM PE=1 SV=2(259);	138.0681
1016	21.6032	2671.4419	7	2671.4431	0.4394	1.1450	0.0250	0.4600	SVQPTAKTVQK	7	>sp|O74762|RPN2_SCHPO 26S proteasome regulatory subunit rpn2 OS=Schizosaccharomyces pombe GN=rpn2 PE=1 SV=1(806);	GLGYPEDAIGKTK	1	>decoy_reverse_sp|P36612|PRS4_SCHPO Decoy of Reverse of 26S protease regulatory subunit 4 homolog OS=Schizosaccharomyces pombe GN=mts2 PE=2 SV=1(2);	138.0681
1018	21.6218	2659.3656	4	2659.3824	6.3477	0.9850	0.0200	0.4050	MKDAVKEAAR	6	>sp|O59770|PSA3_SCHPO Probable proteasome subunit alpha type-3 OS=Schizosaccharomyces pombe GN=SPCC1795.04c PE=1 SV=1(190);	DWNACKKELLK	6	>sp|P50524|RPN12_SCHPO 26S proteasome regulatory subunit rpn12 OS=Schizosaccharomyces pombe GN=rpn12 PE=1 SV=1(22);	138.0681
1019	21.6298	1500.8970	4	1500.8915	-3.6414	0.2750	0.0700	0.0800	AASLLK	1	>decoy_reverse_sp|Q9P7S2|RPN6_SCHPO Decoy of Reverse of Probable 26S proteasome regulatory subunit rpn6 OS=Schizosaccharomyces pombe GN=rpn6 PE=2 SV=1(1);	WKTLSK	2	>sp|Q9USQ9|PSB4_SCHPO Probable proteasome subunit beta type-4 OS=Schizosaccharomyces pombe GN=SPBC577.10 PE=2 SV=1(197);	138.0681
1021	21.6480	2764.3901	4	2764.4064	5.9130	0.7300	0.0350	0.1750	NFGRDLKLK	7	>decoy_reverse_sp|O74445|PRS10_SCHPO Decoy of Reverse of Probable 26S protease subunit rpt4 OS=Schizosaccharomyces pombe GN=rpt4 PE=2 SV=2(363);	ASKGSNDDEMKIDK	3	>sp|O74762|RPN2_SCHPO 26S proteasome regulatory subunit rpn2 OS=Schizosaccharomyces pombe GN=rpn2 PE=1 SV=1(836);	138.0681
1022	21.6558	2790.4419	4	2790.4174	-8.7881	0.5900	0.0800	0.0600	GAFKV	4	>sp|Q10335|RPN7_SCHPO Probable 26S proteasome regulatory subunit rpn7 OS=Schizosaccharomyces pombe GN=rpn7 PE=2 SV=1(408);	DQELTEENVSISVIGKDEK	16	>sp|O14250|PSA1_SCHPO Probable proteasome subunit alpha type-1 OS=Schizosaccharomyces pombe GN=SPAC6G10.04c PE=2 SV=1(217);	138.0681
1023	21.6638	2686.4288	6	2686.4217	-2.6618	1.4050	0.0050	0.4000	ENEQKIK	5	>decoy_reverse_sp|O14126|PRS6A_SCHPO Decoy of Reverse of 26S protease regulatory subunit 6A OS=Schizosaccharomyces pombe GN=tbp1 PE=2 SV=1(367);	SFLELTEVWGKPQK	11	>sp|Q9USQ9|PSB4_SCHPO Probable proteasome subunit beta type-4 OS=Schizosaccharomyces pombe GN=SPBC577.10 PE=2 SV=1(12);	138.0681
1024	21.6717	2412.2521	3	2412.2470	-2.0880	0.6350	0.1150	0.0100	KMQE	1	>sp|O94444|RPN10_SCHPO 26S proteasome regulatory subunit rpn10 OS=Schizosaccharomyces pombe GN=rpn10 PE=1 SV=1(240);	DKPKYEPPVPTRTGR	4	>sp|P36612|PRS4_SCHPO 26S protease regulatory subunit 4 homolog OS=Schizosaccharomyces pombe GN=mts2 PE=2 SV=1(30);	138.0681
1025	21.6795	1680.9872	4	1680.9998	7.5082	0.7000	0.0900	0.3200	RLVKGR	4	>sp|Q9Y7T8|PSB3_SCHPO Probable proteasome subunit beta type-3 OS=Schizosaccharomyces pombe GN=SPCC63.12c PE=2 SV=1(200);	ENAINKK	6	>decoy_reverse_sp|O74440|RPN8_SCHPO Decoy of Reverse of 26S proteasome regulatory subunit rpn8 OS=Schizosaccharomyces pombe GN=rpn8 PE=2 SV=1(234);	138.0681
1027	21.6977	2659.3637	5	2659.3824	7.0622	0.9200	0.0250	0.4150	MKDAVKEAAR	6	>sp|O59770|PSA3_SCHPO Probable proteasome subunit alpha type-3 OS=Schizosaccharomyces pombe GN=SPCC1795.04c PE=1 SV=1(190);	DWNACKKELLK	6	>sp|P50524|RPN12_SCHPO 26S proteasome regulatory subunit rpn12 OS=Schizosaccharomyces pombe GN=rpn12 PE=1 SV=1(22);	138.0681
1028	21.7030	2764.3872	5	2764.4104	8.4006	0.4500	0.0400	0.1250	MTEVLK	1	>sp|P41836|PRS8_SCHPO 26S protease regulatory subunit 8 homolog OS=Schizosaccharomyces pombe GN=let1 PE=2 SV=1(1);	LAAEDHKFVIHQEENK	7	>decoy_reverse_sp|O74762|RPN2_SCHPO Decoy of Reverse of 26S proteasome regulatory subunit rpn2 OS=Schizosaccharomyces pombe GN=rpn2 PE=1 SV=1(263);	138.0681
1029	21.7110	2764.3927	3	2764.3952	0.8908	0.4450	0.0650	0.0500	AASIAVEDEKR	10	>sp|Q9UUB6|UBLH2_SCHPO Ubiquitin carboxyl-terminal hydrolase 2 OS=Schizosaccharomyces pombe GN=uch2 PE=1 SV=1(247);	GDSGEMSLQKLFK	13	>sp|P41836|PRS8_SCHPO 26S protease regulatory subunit 8 homolog OS=Schizosaccharomyces pombe GN=let1 PE=2 SV=1(403);	138.0681
1030	21.7188	2701.4199	4	2701.4431	8.6156	0.8950	0.0300	0.3600	DKKDQK	2	>decoy_reverse_sp|P36612|PRS4_SCHPO Decoy of Reverse of 26S protease regulatory subunit 4 homolog OS=Schizosaccharomyces pombe GN=mts2 PE=2 SV=1(423);	IEASKGLIDRMSTNLR	5	>decoy_reverse_sp|P41836|PRS8_SCHPO Decoy of Reverse of 26S protease regulatory subunit 8 homolog OS=Schizosaccharomyces pombe GN=let1 PE=2 SV=1(62);	138.0681
1031	21.7268	1405.7466	3	1405.7598	9.4322	0.6000	0.1050	0.0600	SAKGTK	3	>sp|O74440|RPN8_SCHPO 26S proteasome regulatory subunit rpn8 OS=Schizosaccharomyces pombe GN=rpn8 PE=2 SV=1(36);	TMGKNK	4	>sp|P41836|PRS8_SCHPO 26S protease regulatory subunit 8 homolog OS=Schizosaccharomyces pombe GN=let1 PE=2 SV=1(78);	138.0681
1033	21.7443	2712.2768	5	2712.2985	7.9979	0.9700	0.2250	0.4100	DTTKNKMVCK	4	>sp|Q09682|PSA4_SCHPO Probable proteasome subunit alpha type-4 OS=Schizosaccharomyces pombe GN=SPAC13C5.01c PE=2 SV=1(221);	EQKPEVDYSEK	3	>sp|Q9UTM3|RPN5_SCHPO 26S proteasome regulatory subunit rpn5 OS=Schizosaccharomyces pombe GN=rpn5a PE=1 SV=1(4);	138.0681
1034	21.7522	2712.2793	4	2712.2852	2.1827	0.6700	0.0250	0.0000	LNYKPEEEYPDLSK[156.08]HNNHMAK	-1	>sp|P06732|KCRM_HUMAN Creatine kinase M-type OS=Homo sapiens GN=CKM PE=1 SV=2	-	-1	-	0
1035	21.7602	2829.3782	5	2829.3828	1.6514	0.6400	0.1100	0.1400	MSSKDISSK	4	>sp|P87048|RPN1_SCHPO 26S proteasome regulatory subunit rpn1 OS=Schizosaccharomyces pombe GN=rpn1 PE=1 SV=2(4);	LYNKFKTNHGNPFM	6	>decoy_reverse_sp|P06732|KCRM_HUMAN Decoy of Reverse of Creatine kinase M-type OS=Homo sapiens GN=CKM PE=1 SV=2(373);	138.0681
1036	21.7680	2641.3565	6	2641.3750	7.0149	1.0950	0.0250	0.2200	KGYQTIELDK	1	>decoy_reverse_sp|O74445|PRS10_SCHPO Decoy of Reverse of Probable 26S protease subunit rpt4 OS=Schizosaccharomyces pombe GN=rpt4 PE=2 SV=2(2);	DREISYPFKR	9	>decoy_reverse_sp|O74894|PRS6B_SCHPO Decoy of Reverse of 26S protease regulatory subunit 6B homolog OS=Schizosaccharomyces pombe GN=rpt3 PE=2 SV=1(91);	138.0681
1037	21.7760	2457.3072	5	2457.3114	1.7196	1.3750	0.2000	0.5350	GSDAAPQASKK	10	>decoy_reverse_sp|P36612|PRS4_SCHPO Decoy of Reverse of 26S protease regulatory subunit 4 homolog OS=Schizosaccharomyces pombe GN=mts2 PE=2 SV=1(404);	DFLDAVQKVVK	8	>sp|O42931|PRS7_SCHPO 26S protease regulatory subunit 7 homolog OS=Schizosaccharomyces pombe GN=rpt1 PE=1 SV=2(419);	138.0681
1039	21.7942	2659.3645	6	2659.3824	6.7444	1.4500	0.1050	0.3350	MKDAVKEAAR	6	>sp|O59770|PSA3_SCHPO Probable proteasome subunit alpha type-3 OS=Schizosaccharomyces pombe GN=SPCC1795.04c PE=1 SV=1(190);	DWNACKKELLK	7	>sp|P50524|RPN12_SCHPO 26S proteasome regulatory subunit rpn12 OS=Schizosaccharomyces pombe GN=rpn12 PE=1 SV=1(23);	138.0681
1040	21.7998	2641.3589	5	2641.3420	-6.3796	0.6200	0.0050	0.3000	MSERDTALEK	1	>sp|O74445|PRS10_SCHPO Probable 26S protease subunit rpt4 OS=Schizosaccharomyces pombe GN=rpt4 PE=2 SV=2(1);	EERFKLNVYK	5	>decoy_reverse_sp|Q9Y7T8|PSB3_SCHPO Decoy of Reverse of Probable proteasome subunit beta type-3 OS=Schizosaccharomyces pombe GN=SPCC63.12c PE=2 SV=1(130);	138.0681
1041	21.8078	1125.5205	3	1125.5189	-1.3947	1.1250	0.8750	0.0000	YDKTEDDIK	-1	>sp|O74445|PRS10_SCHPO Probable 26S protease subunit rpt4 OS=Schizosaccharomyces pombe GN=rpt4 PE=2 SV=2	-	-1	-	0
1042	21.8148	1668.9131	4	1668.9207	4.5313	0.4250	0.0050	0.0750	MFMTR	1	>sp|Q9UT97|PSA5_SCHPO Probable proteasome subunit alpha type-5 OS=Schizosaccharomyces pombe GN=SPAC323.02c PE=1 SV=1(1);	LGVKRFK	4	>decoy_reverse_sp|O14126|PRS6A_SCHPO Decoy of Reverse of 26S protease regulatory subunit 6A OS=Schizosaccharomyces pombe GN=tbp1 PE=2 SV=1(226);	138.0681
1043	21.8225	2659.3623	7	2659.3605	-0.6927	1.0450	0.0050	0.2050	QDPKK	4	>sp|P41878|RPN11_SCHPO 26S proteasome regulatory subunit rpn11 OS=Schizosaccharomyces pombe GN=rpn11 PE=1 SV=2(280);	LAAEDHKFVIHQEENK	7	>decoy_reverse_sp|O74762|RPN2_SCHPO Decoy of Reverse of 26S proteasome regulatory subunit rpn2 OS=Schizosaccharomyces pombe GN=rpn2 PE=1 SV=1(263);	138.0681
1045	21.8412	2445.2321	4	2445.2162	-6.5210	1.1050	0.2400	0.3350	YDKTEDDIK	3	>sp|O74445|PRS10_SCHPO Probable 26S protease subunit rpt4 OS=Schizosaccharomyces pombe GN=rpt4 PE=2 SV=2(41);	SSTAAKTFLEK	6	>sp|O94579|PSA2_SCHPO Probable proteasome subunit alpha type-2 OS=Schizosaccharomyces pombe GN=SPCC1442.06 PE=2 SV=1(171);	138.0681
1046	21.8490	1488.8203	3	1488.8221	1.2140	0.6650	0.2200	0.2800	QEMKK	4	>decoy_reverse_sp|O94444|RPN10_SCHPO Decoy of Reverse of 26S proteasome regulatory subunit rpn10 OS=Schizosaccharomyces pombe GN=rpn10 PE=1 SV=1(4);	VDVKTK	4	>sp|Q10335|RPN7_SCHPO Probable 26S proteasome regulatory subunit rpn7 OS=Schizosaccharomyces pombe GN=rpn7 PE=2 SV=1(248);	138.0681
1047	21.8565	2546.2817	4	2546.2784	-1.2811	1.3050	0.0900	0.4300	NIPKEIK	4	>decoy_reverse_sp|P41836|PRS8_SCHPO Decoy of Reverse of 26S protease regulatory subunit 8 homolog OS=Schizosaccharomyces pombe GN=let1 PE=2 SV=1(299);	QEMKKDSESTEEK	5	>decoy_reverse_sp|O94444|RPN10_SCHPO Decoy of Reverse of 26S proteasome regulatory subunit rpn10 OS=Schizosaccharomyces pombe GN=rpn10 PE=1 SV=1(5);	138.0681
1049	21.8757	0	0	0	0	0	0	0	-	-	-	-	-	-	0
1050	21.8835	2691.3487	5	2691.3676	7.0098	0.7200	0.0050	0.2000	KNEEK	1	>sp|Q10335|RPN7_SCHPO Probable 26S proteasome regulatory subunit rpn7 OS=Schizosaccharomyces pombe GN=rpn7 PE=2 SV=1(87);	QIKVMDSLEPTGEIYGK	3	>decoy_reverse_sp|P41836|PRS8_SCHPO Decoy of Reverse of 26S protease regulatory subunit 8 homolog OS=Schizosaccharomyces pombe GN=let1 PE=2 SV=1(252);	138.0681
1051	21.8915	2546.2787	5	2546.2751	-1.4254	0.7650	0.0450	0.3650	ENEQKIK	5	>decoy_reverse_sp|O14126|PRS6A_SCHPO Decoy of Reverse of 26S protease regulatory subunit 6A OS=Schizosaccharomyces pombe GN=tbp1 PE=2 SV=1(367);	LNDPEDKYEALSK	7	>decoy_reverse_sp|O74762|RPN2_SCHPO Decoy of Reverse of 26S proteasome regulatory subunit rpn2 OS=Schizosaccharomyces pombe GN=rpn2 PE=1 SV=1(839);	138.0681
1051	21.8915	2546.2787	5	2546.2751	-1.4254	0.7650	0.0450	0.3650	IKENQEK	2	>sp|O14126|PRS6A_SCHPO 26S protease regulatory subunit 6A OS=Schizosaccharomyces pombe GN=tbp1 PE=2 SV=1(72);	LNDPEDKYEALSK	7	>decoy_reverse_sp|O74762|RPN2_SCHPO Decoy of Reverse of 26S proteasome regulatory subunit rpn2 OS=Schizosaccharomyces pombe GN=rpn2 PE=1 SV=1(839);	138.0681
1053	21.9107	1479.8170	3	1479.8157	-0.9076	1.6050	1.4300	0.0000	VGQAVDVVGQAGRPK	-1	>sp|P87048|RPN1_SCHPO 26S proteasome regulatory subunit rpn1 OS=Schizosaccharomyces pombe GN=rpn1 PE=1 SV=2	-	-1	-	0
1054	21.9180	2400.1774	3	2400.1742	-1.2961	0.6800	0.0050	0.3300	MSGYDR	1	>sp|Q10329|PSA7_SCHPO Probable proteasome subunit alpha type-7 OS=Schizosaccharomyces pombe GN=SPBC106.16 PE=2 SV=1(1);	QDPKKHLDAEVQK	5	>sp|P41878|RPN11_SCHPO 26S proteasome regulatory subunit rpn11 OS=Schizosaccharomyces pombe GN=rpn11 PE=1 SV=2(281);	138.0681
1056	21.9378	2780.3821	4	2780.3649	-6.1648	0.4850	0.0600	0.0500	EASKTLSKWR	4	>decoy_reverse_sp|Q9USQ9|PSB4_SCHPO Decoy of Reverse of Probable proteasome subunit beta type-4 OS=Schizosaccharomyces pombe GN=SPBC577.10 PE=2 SV=1(62);	EKASKGSNDDEMK	5	>sp|O74762|RPN2_SCHPO 26S proteasome regulatory subunit rpn2 OS=Schizosaccharomyces pombe GN=rpn2 PE=1 SV=1(836);	138.0681
1057	21.9458	2659.3666	3	2659.3824	5.9723	0.8550	0.0450	0.2900	MKDAVKEAAR	6	>sp|O59770|PSA3_SCHPO Probable proteasome subunit alpha type-3 OS=Schizosaccharomyces pombe GN=SPCC1795.04c PE=1 SV=1(190);	DWNACKKELLK	6	>sp|P50524|RPN12_SCHPO 26S proteasome regulatory subunit rpn12 OS=Schizosaccharomyces pombe GN=rpn12 PE=1 SV=1(22);	138.0681
1059	21.9662	2674.3468	4	2674.3563	3.5467	1.0350	0.0100	0.4350	QIKEIK	3	>sp|P41836|PRS8_SCHPO 26S protease regulatory subunit 8 homolog OS=Schizosaccharomyces pombe GN=let1 PE=2 SV=1(155);	SLYFATPGNTSFKTDM	13	>decoy_reverse_sp|O94579|PSA2_SCHPO Decoy of Reverse of Probable proteasome subunit alpha type-2 OS=Schizosaccharomyces pombe GN=SPCC1442.06 PE=2 SV=1(242);	138.0681
1060	21.9740	2904.7016	6	2904.6759	-8.8491	0.6850	0.0100	0.2500	KRVIEHNIR	1	>sp|Q9UTM3|RPN5_SCHPO 26S proteasome regulatory subunit rpn5 OS=Schizosaccharomyces pombe GN=rpn5a PE=1 SV=1(338);	ASVVETVTLTKVTQK	11	>decoy_reverse_sp|O74762|RPN2_SCHPO Decoy of Reverse of 26S proteasome regulatory subunit rpn2 OS=Schizosaccharomyces pombe GN=rpn2 PE=1 SV=1(156);	138.0681
1064	22.0462	2728.4622	4	2728.4428	-7.0941	1.1350	0.0700	0.1150	MSER	1	>sp|O74445|PRS10_SCHPO Probable 26S protease subunit rpt4 OS=Schizosaccharomyces pombe GN=rpt4 PE=2 SV=2(1);	ARLTQLLSQIKEEQGDIK	11	>sp|Q9UTM3|RPN5_SCHPO 26S proteasome regulatory subunit rpn5 OS=Schizosaccharomyces pombe GN=rpn5a PE=1 SV=1(141);	138.0681
1066	22.0680	1958.9181	4	1958.9229	2.4705	0.7950	0.7950	0.0300	DKPK	2	>sp|P36612|PRS4_SCHPO 26S protease regulatory subunit 4 homolog OS=Schizosaccharomyces pombe GN=mts2 PE=2 SV=1(28);	MFMTRSEYDR	1	>sp|Q9UT97|PSA5_SCHPO Probable proteasome subunit alpha type-5 OS=Schizosaccharomyces pombe GN=SPAC323.02c PE=1 SV=1(1);	138.0681
1067	22.0758	1199.6416	3	1199.6397	-1.5422	1.3750	0.6850	0.0000	GITVLKPDDDK	-1	>sp|Q09720|PSB2_SCHPO Probable proteasome subunit beta type-2 OS=Schizosaccharomyces pombe GN=SPAC31A2.04c PE=2 SV=1	-	-1	-	0
1069	22.0970	2728.4577	6	2728.4594	0.6031	1.3950	0.3450	0.1100	KANWCDKR	1	>decoy_reverse_sp|P50524|RPN12_SCHPO Decoy of Reverse of 26S proteasome regulatory subunit rpn12 OS=Schizosaccharomyces pombe GN=rpn12 PE=1 SV=1(249);	GYARAIHKLGSTLK	8	>decoy_reverse_sp|Q9P7S2|RPN6_SCHPO Decoy of Reverse of Probable 26S proteasome regulatory subunit rpn6 OS=Schizosaccharomyces pombe GN=rpn6 PE=2 SV=1(150);	138.0681
1070	22.1048	0	0	0	0	0	0	0	-	-	-	-	-	-	0
1071	22.1128	0	0	0	0	0	0	0	-	-	-	-	-	-	0
1073	22.1350	2659.3658	4	2659.3452	-7.7583	0.8750	0.0650	0.3900	GSDAAPQASKK	10	>decoy_reverse_sp|P36612|PRS4_SCHPO Decoy of Reverse of 26S protease regulatory subunit 4 homolog OS=Schizosaccharomyces pombe GN=mts2 PE=2 SV=1(404);	NTWNSTLETAKAK	11	>sp|Q9UUB6|UBLH2_SCHPO Ubiquitin carboxyl-terminal hydrolase 2 OS=Schizosaccharomyces pombe GN=uch2 PE=1 SV=1(291);	138.0681
1074	22.1428	2904.7007	5	2904.7084	2.6503	0.9750	0.2600	0.1050	KLIPIR	1	>decoy_reverse_sp|Q9UQY2|PSB1_SCHPO Decoy of Reverse of Probable proteasome subunit beta type-1 OS=Schizosaccharomyces pombe GN=pam1 PE=2 SV=1(3);	AASLLKVNMENLIVTDLGK	1	>decoy_reverse_sp|Q9P7S2|RPN6_SCHPO Decoy of Reverse of Probable 26S proteasome regulatory subunit rpn6 OS=Schizosaccharomyces pombe GN=rpn6 PE=2 SV=1(1);	138.0681
1075	22.1507	2716.3883	4	2716.4057	6.4341	0.8050	0.0450	0.2450	LLEKLEIK	4	>sp|Q9USQ9|PSB4_SCHPO Probable proteasome subunit beta type-4 OS=Schizosaccharomyces pombe GN=SPBC577.10 PE=2 SV=1(104);	YQKPVDTEEENDK	3	>sp|O42931|PRS7_SCHPO 26S protease regulatory subunit 7 homolog OS=Schizosaccharomyces pombe GN=rpt1 PE=1 SV=2(12);	138.0681
1075	22.1507	2716.3883	4	2716.3992	4.0317	0.8050	0.0450	0.3100	TEPKAVDEEMK	4	>decoy_reverse_sp|O14126|PRS6A_SCHPO Decoy of Reverse of 26S protease regulatory subunit 6A OS=Schizosaccharomyces pombe GN=tbp1 PE=2 SV=1(260);	IQYVGKQDPKK	6	>sp|P41878|RPN11_SCHPO 26S proteasome regulatory subunit rpn11 OS=Schizosaccharomyces pombe GN=rpn11 PE=1 SV=2(276);	138.0681
1078	22.1992	2821.4141	4	2821.4133	-0.3040	0.7200	0.1350	0.2350	NFGRDLKLK	7	>decoy_reverse_sp|O74445|PRS10_SCHPO Decoy of Reverse of Probable 26S protease subunit rpt4 OS=Schizosaccharomyces pombe GN=rpt4 PE=2 SV=2(363);	YQKPVDTEEENDK	3	>sp|O42931|PRS7_SCHPO 26S protease regulatory subunit 7 homolog OS=Schizosaccharomyces pombe GN=rpt1 PE=1 SV=2(12);	138.0681
1079	22.2072	0	0	0	0	0	0	0	-	-	-	-	-	-	0
1081	22.2285	2659.3629	5	2659.3452	-6.6733	1.1150	0.0450	0.2450	GSDAAPQASKK	10	>decoy_reverse_sp|P36612|PRS4_SCHPO Decoy of Reverse of 26S protease regulatory subunit 4 homolog OS=Schizosaccharomyces pombe GN=mts2 PE=2 SV=1(404);	NTWNSTLETAKAK	11	>sp|Q9UUB6|UBLH2_SCHPO Ubiquitin carboxyl-terminal hydrolase 2 OS=Schizosaccharomyces pombe GN=uch2 PE=1 SV=1(291);	138.0681
1083	22.2505	2716.3847	5	2716.3960	4.1914	0.9100	0.0300	0.0700	VMCKNK	4	>decoy_reverse_sp|Q09682|PSA4_SCHPO Decoy of Reverse of Probable proteasome subunit alpha type-4 OS=Schizosaccharomyces pombe GN=SPAC13C5.01c PE=2 SV=1(26);	KLEKGQSIDDMIPAQK	16	>sp|P06732|KCRM_HUMAN Creatine kinase M-type OS=Homo sapiens GN=CKM PE=1 SV=2(381);	138.0681
1085	22.2725	2821.4089	5	2821.4054	-1.2347	0.7900	0.1550	0.2800	ETIDNAETMKK	1	>decoy_reverse_sp|P87048|RPN1_SCHPO Decoy of Reverse of 26S proteasome regulatory subunit rpn1 OS=Schizosaccharomyces pombe GN=rpn1 PE=1 SV=2(1);	EKQNTPVLFDSK	2	>decoy_reverse_sp|P50524|RPN12_SCHPO Decoy of Reverse of 26S proteasome regulatory subunit rpn12 OS=Schizosaccharomyces pombe GN=rpn12 PE=1 SV=1(227);	138.0681
1089	22.3478	1816.8198	3	1816.8162	-1.9960	1.0900	1.0900	0.0000	NKADYYTNICDRER	-1	>sp|Q10335|RPN7_SCHPO Probable 26S proteasome regulatory subunit rpn7 OS=Schizosaccharomyces pombe GN=rpn7 PE=2 SV=1	-	-1	-	0
1090	22.3555	2764.3933	4	2764.3952	0.6945	0.8500	0.0850	0.2850	KSLKDECK	1	>decoy_reverse_sp|O74894|PRS6B_SCHPO Decoy of Reverse of 26S protease regulatory subunit 6B homolog OS=Schizosaccharomyces pombe GN=rpt3 PE=2 SV=1(352);	IDKNTWNSTLETAK	3	>sp|Q9UUB6|UBLH2_SCHPO Ubiquitin carboxyl-terminal hydrolase 2 OS=Schizosaccharomyces pombe GN=uch2 PE=1 SV=1(280);	138.0681
1091	22.3635	0	0	0	0	0	0	0	-	-	-	-	-	-	0
1093	22.3852	2716.3831	6	2716.3958	4.6807	1.4450	0.1150	0.6300	KYDKTEDDIK	4	>sp|O74445|PRS10_SCHPO Probable 26S protease subunit rpt4 OS=Schizosaccharomyces pombe GN=rpt4 PE=2 SV=2(41);	EERFKLNVYK	5	>decoy_reverse_sp|Q9Y7T8|PSB3_SCHPO Decoy of Reverse of Probable proteasome subunit beta type-3 OS=Schizosaccharomyces pombe GN=SPCC63.12c PE=2 SV=1(130);	138.0681
1097	22.4617	2640.1937	4	2640.1868	-2.5908	0.5350	0.0350	0.1500	EDCKSLKR	7	>sp|O74894|PRS6B_SCHPO 26S protease regulatory subunit 6B homolog OS=Schizosaccharomyces pombe GN=rpt3 PE=2 SV=1(38);	NSSSDMAYTSMFK	1	>decoy_reverse_sp|O42931|PRS7_SCHPO Decoy of Reverse of 26S protease regulatory subunit 7 homolog OS=Schizosaccharomyces pombe GN=rpt1 PE=1 SV=2(1);	138.0681
1099	22.4842	2530.2063	3	2530.1968	-3.7350	1.2950	0.8050	0.0000	AM[15.99]EQQDIKPTVQNGEVSANAEQK	-1	>sp|O74440|RPN8_SCHPO 26S proteasome regulatory subunit rpn8 OS=Schizosaccharomyces pombe GN=rpn8 PE=2 SV=1	-	-1	-	0
1100	22.4920	2535.1678	4	2535.1481	-7.7742	0.6100	0.0600	0.2150	NSTNNTKER	7	>sp|P87048|RPN1_SCHPO 26S proteasome regulatory subunit rpn1 OS=Schizosaccharomyces pombe GN=rpn1 PE=1 SV=2(38);	MFMTRSEYDR	1	>sp|Q9UT97|PSA5_SCHPO Probable proteasome subunit alpha type-5 OS=Schizosaccharomyces pombe GN=SPAC323.02c PE=1 SV=1(1);	138.0681
1104	22.5678	2465.1898	4	2465.1855	-1.7353	0.2950	0.0100	0.0000	DMESDFQDLLGSLLNTREQVR	-1	>decoy_reverse_sp|O14126|PRS6A_SCHPO Decoy of Reverse of 26S protease regulatory subunit 6A OS=Schizosaccharomyces pombe GN=tbp1 PE=2 SV=1	-	-1	-	0
1108	22.6440	2728.4603	5	2728.4646	1.5664	1.3150	0.0100	0.2650	EDALFKNEEK	6	>decoy_reverse_sp|Q10335|RPN7_SCHPO Decoy of Reverse of Probable 26S proteasome regulatory subunit rpn7 OS=Schizosaccharomyces pombe GN=rpn7 PE=2 SV=1(319);	IINRDIGKVVDK	8	>decoy_reverse_sp|Q09720|PSB2_SCHPO Decoy of Reverse of Probable proteasome subunit beta type-2 OS=Schizosaccharomyces pombe GN=SPAC31A2.04c PE=2 SV=1(9);	138.0681
1109	22.6518	2728.4591	6	2728.4515	-2.7711	1.1750	0.1500	0.3100	KLRDK	1	>sp|P06732|KCRM_HUMAN Creatine kinase M-type OS=Homo sapiens GN=CKM PE=1 SV=2(41);	SMKDLHISQNFACLIR	3	>decoy_reverse_sp|O42897|RPN3_SCHPO Decoy of Reverse of Probable 26S proteasome regulatory subunit rpn3 OS=Schizosaccharomyces pombe GN=rpn3 PE=2 SV=2(43);	138.0681
1111	22.6745	2728.4627	4	2728.4475	-5.5787	0.7750	0.0700	0.3150	DKLVLK	2	>decoy_reverse_sp|Q9UUB6|UBLH2_SCHPO Decoy of Reverse of Ubiquitin carboxyl-terminal hydrolase 2 OS=Schizosaccharomyces pombe GN=uch2 PE=1 SV=1(26);	QYTVGQGYTKAAWFEK	10	>decoy_reverse_sp|Q9USQ9|PSB4_SCHPO Decoy of Reverse of Probable proteasome subunit beta type-4 OS=Schizosaccharomyces pombe GN=SPBC577.10 PE=2 SV=1(10);	138.0681
1112	22.6825	0	0	0	0	0	0	0	-	-	-	-	-	-	0
1115	22.7320	0	0	0	0	0	0	0	-	-	-	-	-	-	0
1117	22.7545	2955.4046	3	2955.4143	3.2913	0.3600	0.0100	0.1750	PTDDDDK	1	>sp|P00761|TRYP_PIG Trypsin OS=Sus scrofa PE=1 SV=1(2);	RGERPSCPTGYHLKSIR	14	>decoy_reverse_sp|P06732|KCRM_HUMAN Decoy of Reverse of Creatine kinase M-type OS=Homo sapiens GN=CKM PE=1 SV=2(244);	138.0681
1119	22.7770	2716.3833	5	2716.4104	9.9982	1.3700	0.3200	0.5650	NFGRDLKLK	7	>decoy_reverse_sp|O74445|PRS10_SCHPO Decoy of Reverse of Probable 26S protease subunit rpt4 OS=Schizosaccharomyces pombe GN=rpt4 PE=2 SV=2(363);	EDCEAATDPLLKK	12	>sp|P87048|RPN1_SCHPO 26S proteasome regulatory subunit rpn1 OS=Schizosaccharomyces pombe GN=rpn1 PE=1 SV=2(293);	138.0681
1120	22.7850	2904.6999	5	2904.6759	-8.2723	0.7950	0.0550	0.2700	EDVQSLKLK	7	>sp|Q9UTM3|RPN5_SCHPO 26S proteasome regulatory subunit rpn5 OS=Schizosaccharomyces pombe GN=rpn5a PE=1 SV=1(211);	VIDGSRPVNRNKLLK	12	>decoy_reverse_sp|O59770|PSA3_SCHPO Decoy of Reverse of Probable proteasome subunit alpha type-3 OS=Schizosaccharomyces pombe GN=SPCC1795.04c PE=1 SV=1(195);	138.0681
1121	22.7928	0	0	0	0	0	0	0	-	-	-	-	-	-	0
1122	22.8008	0	0	0	0	0	0	0	-	-	-	-	-	-	0
1125	22.8493	2716.3858	4	2716.3958	3.7061	1.3350	0.1100	0.1550	KYDKTEDDIK	1	>sp|O74445|PRS10_SCHPO Probable 26S protease subunit rpt4 OS=Schizosaccharomyces pombe GN=rpt4 PE=2 SV=2(38);	EERFKLNVYK	5	>decoy_reverse_sp|Q9Y7T8|PSB3_SCHPO Decoy of Reverse of Probable proteasome subunit beta type-3 OS=Schizosaccharomyces pombe GN=SPCC63.12c PE=2 SV=1(130);	138.0681
1127	22.8718	2821.4109	5	2821.3836	-9.6839	0.9150	0.3350	0.0200	DATDDKR	6	>decoy_reverse_sp|Q9USQ9|PSB4_SCHPO Decoy of Reverse of Probable proteasome subunit beta type-4 OS=Schizosaccharomyces pombe GN=SPBC577.10 PE=2 SV=1(74);	KAMVNIDTIDNKVATTM	12	>decoy_reverse_sp|O43063|PSB6_SCHPO Decoy of Reverse of Probable proteasome subunit beta type-6 OS=Schizosaccharomyces pombe GN=SPBC4C3.10c PE=2 SV=1(221);	138.0681
1129	22.8945	2821.4141	4	2821.4054	-3.0771	0.3150	0.0400	0.1550	ETIDNAETMKK	10	>decoy_reverse_sp|P87048|RPN1_SCHPO Decoy of Reverse of 26S proteasome regulatory subunit rpn1 OS=Schizosaccharomyces pombe GN=rpn1 PE=1 SV=2(10);	GGLGYPEDAIGKTK	12	>decoy_reverse_sp|P36612|PRS4_SCHPO Decoy of Reverse of 26S protease regulatory subunit 4 homolog OS=Schizosaccharomyces pombe GN=mts2 PE=2 SV=1(12);	138.0681
1130	22.9025	2933.3409	4	2933.3249	-5.4655	0.3300	0.1250	0.0800	KYDK	1	>sp|O74445|PRS10_SCHPO Probable 26S protease subunit rpt4 OS=Schizosaccharomyces pombe GN=rpt4 PE=2 SV=2(38);	MGQAQSGNFSNFGDGANGDNKK	21	>sp|P36612|PRS4_SCHPO 26S protease regulatory subunit 4 homolog OS=Schizosaccharomyces pombe GN=mts2 PE=2 SV=1(21);	138.0681
1132	22.9253	2904.6989	6	2904.6799	-6.5438	1.3050	0.1650	0.0350	KREK	1	>decoy_reverse_sp|Q9UQY2|PSB1_SCHPO Decoy of Reverse of Probable proteasome subunit beta type-1 OS=Schizosaccharomyces pombe GN=pam1 PE=2 SV=1(53);	LFNLEPKILEEVPLRELR	7	>decoy_reverse_sp|O74445|PRS10_SCHPO Decoy of Reverse of Probable 26S protease subunit rpt4 OS=Schizosaccharomyces pombe GN=rpt4 PE=2 SV=2(236);	138.0681
1134	22.9482	2716.3834	6	2716.3702	-4.8481	1.3700	0.0650	0.2850	QEMK	1	>decoy_reverse_sp|O94444|RPN10_SCHPO Decoy of Reverse of 26S proteasome regulatory subunit rpn10 OS=Schizosaccharomyces pombe GN=rpn10 PE=1 SV=1(1);	EFHKDMTLEEAEVLILK	4	>sp|Q9UT97|PSA5_SCHPO Probable proteasome subunit alpha type-5 OS=Schizosaccharomyces pombe GN=SPAC323.02c PE=1 SV=1(188);	138.0681
1135	22.9562	2732.3797	5	2732.3980	6.6630	0.8550	0.2100	0.0050	LKESQLVDK	2	>decoy_reverse_sp|Q9UTM3|RPN5_SCHPO Decoy of Reverse of 26S proteasome regulatory subunit rpn5 OS=Schizosaccharomyces pombe GN=rpn5a PE=1 SV=1(233);	EQVRDAGKDEFSR	8	>decoy_reverse_sp|O14126|PRS6A_SCHPO Decoy of Reverse of 26S protease regulatory subunit 6A OS=Schizosaccharomyces pombe GN=tbp1 PE=2 SV=1(140);	138.0681
1140	23.0610	0	0	0	0	0	0	0	-	-	-	-	-	-	0
1142	23.0840	2538.2260	4	2538.2205	-2.1578	0.7300	0.1300	0.1300	MDRQEQR	1	>decoy_reverse_sp|Q9UT97|PSA5_SCHPO Decoy of Reverse of Probable proteasome subunit alpha type-5 OS=Schizosaccharomyces pombe GN=SPAC323.02c PE=1 SV=1(1);	GDSGEMSLQKLFK	13	>sp|P41836|PRS8_SCHPO 26S protease regulatory subunit 8 homolog OS=Schizosaccharomyces pombe GN=let1 PE=2 SV=1(403);	138.0681
1145	23.1328	0	0	0	0	0	0	0	-	-	-	-	-	-	0
1147	23.1558	2852.5767	5	2852.5615	-5.3469	0.9550	0.1450	0.4250	TMTEKAR	5	>sp|Q10335|RPN7_SCHPO Probable 26S proteasome regulatory subunit rpn7 OS=Schizosaccharomyces pombe GN=rpn7 PE=2 SV=1(16);	KAIPLALGLLSASNPQMR	1	>sp|P87048|RPN1_SCHPO 26S proteasome regulatory subunit rpn1 OS=Schizosaccharomyces pombe GN=rpn1 PE=1 SV=2(669);	138.0681
1157	23.3863	2626.3974	5	2626.3999	0.9280	1.7150	0.5700	0.2400	IITKEGVETR	4	>sp|Q9UQY2|PSB1_SCHPO Probable proteasome subunit beta type-1 OS=Schizosaccharomyces pombe GN=pam1 PE=2 SV=1(212);	TLSMEKHTELR	6	>decoy_reverse_sp|O14126|PRS6A_SCHPO Decoy of Reverse of 26S protease regulatory subunit 6A OS=Schizosaccharomyces pombe GN=tbp1 PE=2 SV=1(375);	138.0681
1158	23.3942	2275.2417	4	2275.2283	-5.8573	1.3300	0.2700	0.0500	AAKASR	3	>decoy_reverse_sp|Q10329|PSA7_SCHPO Decoy of Reverse of Probable proteasome subunit alpha type-7 OS=Schizosaccharomyces pombe GN=SPBC106.16 PE=2 SV=1(92);	QDPKKHLDAEVQK	5	>sp|P41878|RPN11_SCHPO 26S proteasome regulatory subunit rpn11 OS=Schizosaccharomyces pombe GN=rpn11 PE=1 SV=2(281);	138.0681
1159	23.4022	2904.7007	5	2904.7010	0.1204	0.6150	0.0450	0.1850	KKLIPIR	2	>decoy_reverse_sp|Q9UQY2|PSB1_SCHPO Decoy of Reverse of Probable proteasome subunit beta type-1 OS=Schizosaccharomyces pombe GN=pam1 PE=2 SV=1(3);	NDGTIVIRKLEETDVAK	9	>decoy_reverse_sp|O42931|PRS7_SCHPO Decoy of Reverse of 26S protease regulatory subunit 7 homolog OS=Schizosaccharomyces pombe GN=rpt1 PE=1 SV=2(380);	138.0681
1160	23.4100	2039.0479	4	2039.0469	-0.4808	0.8250	0.0650	0.3400	KEVQEAR	1	>decoy_reverse_sp|O74894|PRS6B_SCHPO Decoy of Reverse of 26S protease regulatory subunit 6B homolog OS=Schizosaccharomyces pombe GN=rpt3 PE=2 SV=1(341);	NHASIDKMK	7	>sp|P41878|RPN11_SCHPO 26S proteasome regulatory subunit rpn11 OS=Schizosaccharomyces pombe GN=rpn11 PE=1 SV=2(246);	138.0681
1162	23.4328	2904.6986	6	2904.6759	-7.8100	0.6150	0.0300	0.2700	KRVIEHNIR	1	>sp|Q9UTM3|RPN5_SCHPO 26S proteasome regulatory subunit rpn5 OS=Schizosaccharomyces pombe GN=rpn5a PE=1 SV=1(338);	ASVVETVTLTKVTQK	11	>decoy_reverse_sp|O74762|RPN2_SCHPO Decoy of Reverse of 26S proteasome regulatory subunit rpn2 OS=Schizosaccharomyces pombe GN=rpn2 PE=1 SV=1(156);	138.0681
1164	23.4553	0	0	0	0	0	0	0	-	-	-	-	-	-	0
1168	23.5288	2489.1772	4	2489.1678	-3.7933	0.7750	0.3950	0.1150	EMKK	3	>decoy_reverse_sp|O94444|RPN10_SCHPO Decoy of Reverse of 26S proteasome regulatory subunit rpn10 OS=Schizosaccharomyces pombe GN=rpn10 PE=1 SV=1(4);	NKADYYTNICDRER	2	>sp|Q10335|RPN7_SCHPO Probable 26S proteasome regulatory subunit rpn7 OS=Schizosaccharomyces pombe GN=rpn7 PE=2 SV=1(118);	138.0681
1171	23.5753	2614.3255	5	2614.3350	3.6360	0.9650	0.1400	0.2750	TPDKGYGHR	4	>decoy_reverse_sp|P06732|KCRM_HUMAN Decoy of Reverse of Creatine kinase M-type OS=Homo sapiens GN=CKM PE=1 SV=2(281);	SSKSSLELANNAVK	3	>sp|Q9P7S2|RPN6_SCHPO Probable 26S proteasome regulatory subunit rpn6 OS=Schizosaccharomyces pombe GN=rpn6 PE=2 SV=1(4);	138.0681
1172	23.5832	2263.1666	4	2263.1708	1.8625	0.5400	0.1350	0.2300	KEVQEAR	1	>decoy_reverse_sp|O74894|PRS6B_SCHPO Decoy of Reverse of 26S protease regulatory subunit 6B homolog OS=Schizosaccharomyces pombe GN=rpt3 PE=2 SV=1(341);	HGGYKPTDKHK	9	>sp|P06732|KCRM_HUMAN Creatine kinase M-type OS=Homo sapiens GN=CKM PE=1 SV=2(105);	138.0681
1174	23.6055	1531.6737	3	1531.6725	-0.8136	1.9950	1.9950	0.0000	NKADYYTNICDR	-1	>sp|Q10335|RPN7_SCHPO Probable 26S proteasome regulatory subunit rpn7 OS=Schizosaccharomyces pombe GN=rpn7 PE=2 SV=1	-	-1	-	0
1177	23.6542	2491.4686	5	2491.4923	9.5103	1.1900	0.0900	0.2600	KINVK	1	>sp|Q9UTM3|RPN5_SCHPO 26S proteasome regulatory subunit rpn5 OS=Schizosaccharomyces pombe GN=rpn5a PE=1 SV=1(196);	MPLLQSSVALLGQKIR	14	>sp|Q9US13|RPN9_SCHPO Probable 26S proteasome regulatory subunit rpn9 OS=Schizosaccharomyces pombe GN=rpn9 PE=2 SV=1(276);	138.0681
1179	23.6763	2491.4693	4	2491.4446	-9.9020	0.6000	0.0850	0.1750	KLMELFISK	1	>decoy_reverse_sp|Q10335|RPN7_SCHPO Decoy of Reverse of Probable 26S proteasome regulatory subunit rpn7 OS=Schizosaccharomyces pombe GN=rpn7 PE=2 SV=1(324);	VGKSAVIKTSTR	3	>sp|O14126|PRS6A_SCHPO 26S protease regulatory subunit 6A OS=Schizosaccharomyces pombe GN=tbp1 PE=2 SV=1(119);	138.0681
1180	23.6842	2501.2514	4	2501.2722	8.3376	0.5450	0.0100	0.0350	FVKLGIDPPK	3	>sp|O42931|PRS7_SCHPO 26S protease regulatory subunit 7 homolog OS=Schizosaccharomyces pombe GN=rpt1 PE=1 SV=2(207);	IDKEDMGSNDK	3	>decoy_reverse_sp|O74762|RPN2_SCHPO Decoy of Reverse of 26S proteasome regulatory subunit rpn2 OS=Schizosaccharomyces pombe GN=rpn2 PE=1 SV=1(122);	138.0681
1185	23.7857	2701.5206	4	2701.5047	-5.8977	0.6500	0.1250	0.2450	TNSTDEKGTKK	10	>decoy_reverse_sp|P87048|RPN1_SCHPO Decoy of Reverse of 26S proteasome regulatory subunit rpn1 OS=Schizosaccharomyces pombe GN=rpn1 PE=1 SV=2(871);	KPRVVTALTMLK	1	>sp|Q09841|PSB7_SCHPO Probable proteasome subunit beta type-7 OS=Schizosaccharomyces pombe GN=SPAC23D3.07 PE=2 SV=1(108);	138.0681
1186	23.7935	2659.3603	5	2659.3452	-5.6871	0.9750	0.0850	0.2650	GSDAAPQASKK	10	>decoy_reverse_sp|P36612|PRS4_SCHPO Decoy of Reverse of 26S protease regulatory subunit 4 homolog OS=Schizosaccharomyces pombe GN=mts2 PE=2 SV=1(404);	AKWSTAETLTNNK	2	>decoy_reverse_sp|Q9UUB6|UBLH2_SCHPO Decoy of Reverse of Ubiquitin carboxyl-terminal hydrolase 2 OS=Schizosaccharomyces pombe GN=uch2 PE=1 SV=1(10);	138.0681
1187	23.8015	2544.3822	5	2544.3686	-5.3503	1.1500	0.2200	0.5250	LKESQLVDK	2	>decoy_reverse_sp|Q9UTM3|RPN5_SCHPO Decoy of Reverse of 26S proteasome regulatory subunit rpn5 OS=Schizosaccharomyces pombe GN=rpn5a PE=1 SV=1(233);	GLGYPEDAIGKTK	11	>decoy_reverse_sp|P36612|PRS4_SCHPO Decoy of Reverse of 26S protease regulatory subunit 4 homolog OS=Schizosaccharomyces pombe GN=mts2 PE=2 SV=1(12);	138.0681
1189	23.8237	2479.3953	5	2479.4049	3.8520	0.7850	0.0600	0.3550	VLVDKSRK	5	>sp|O94579|PSA2_SCHPO Probable proteasome subunit alpha type-2 OS=Schizosaccharomyces pombe GN=SPCC1442.06 PE=2 SV=1(88);	EPPVYTPPKDKK	11	>decoy_reverse_sp|P36612|PRS4_SCHPO Decoy of Reverse of 26S protease regulatory subunit 4 homolog OS=Schizosaccharomyces pombe GN=mts2 PE=2 SV=1(423);	138.0681
1193	23.8987	2479.3962	4	2479.3896	-2.6392	1.0450	0.3800	0.3800	EIINRDIGK	1	>decoy_reverse_sp|Q09720|PSB2_SCHPO Decoy of Reverse of Probable proteasome subunit beta type-2 OS=Schizosaccharomyces pombe GN=SPAC31A2.04c PE=2 SV=1(1);	AVILSDTKPVDK	8	>decoy_reverse_sp|O94517|PSA6_SCHPO Decoy of Reverse of Probable proteasome subunit alpha type-6 OS=Schizosaccharomyces pombe GN=SPBC646.16 PE=2 SV=1(188);	138.0681
1194	23.9063	0	0	0	0	0	0	0	-	-	-	-	-	-	0
1196	23.9287	2584.4197	4	2584.4079	-4.5622	0.3650	0.0150	0.1500	LVRKCIK	4	>decoy_reverse_sp|Q9Y7T8|PSB3_SCHPO Decoy of Reverse of Probable proteasome subunit beta type-3 OS=Schizosaccharomyces pombe GN=SPCC63.12c PE=2 SV=1(9);	TEPKAVDEEMKVR	11	>decoy_reverse_sp|O14126|PRS6A_SCHPO Decoy of Reverse of 26S protease regulatory subunit 6A OS=Schizosaccharomyces pombe GN=tbp1 PE=2 SV=1(267);	138.0681
1197	23.9365	2904.7005	5	2904.6759	-8.4851	0.7500	0.0650	0.3450	KRVIEHNIR	1	>sp|Q9UTM3|RPN5_SCHPO 26S proteasome regulatory subunit rpn5 OS=Schizosaccharomyces pombe GN=rpn5a PE=1 SV=1(338);	TVQKVETAVLSTTVK	4	>sp|O74762|RPN2_SCHPO 26S proteasome regulatory subunit rpn2 OS=Schizosaccharomyces pombe GN=rpn2 PE=1 SV=1(810);	138.0681
1199	23.9588	2904.6997	6	2904.6759	-8.1992	1.0650	0.3200	0.3800	IEVNIHRKR	8	>decoy_reverse_sp|Q9UTM3|RPN5_SCHPO Decoy of Reverse of 26S proteasome regulatory subunit rpn5 OS=Schizosaccharomyces pombe GN=rpn5a PE=1 SV=1(106);	ASVVETVTLTKVTQK	11	>decoy_reverse_sp|O74762|RPN2_SCHPO Decoy of Reverse of 26S proteasome regulatory subunit rpn2 OS=Schizosaccharomyces pombe GN=rpn2 PE=1 SV=1(156);	138.0681
1202	24.0078	2461.3794	5	2461.3588	-8.3604	0.9200	0.0050	0.1550	IWKVMCK	3	>decoy_reverse_sp|Q09682|PSA4_SCHPO Decoy of Reverse of Probable proteasome subunit alpha type-4 OS=Schizosaccharomyces pombe GN=SPAC13C5.01c PE=2 SV=1(22);	LVRDAFALAKEK	10	>sp|O14126|PRS6A_SCHPO 26S protease regulatory subunit 6A OS=Schizosaccharomyces pombe GN=tbp1 PE=2 SV=1(275);	138.0681
1205	24.0568	2489.1780	4	2489.1678	-4.0988	0.6450	0.0300	0.0550	EMKK	3	>decoy_reverse_sp|O94444|RPN10_SCHPO Decoy of Reverse of 26S proteasome regulatory subunit rpn10 OS=Schizosaccharomyces pombe GN=rpn10 PE=1 SV=1(4);	NKADYYTNICDRER	2	>sp|Q10335|RPN7_SCHPO Probable 26S proteasome regulatory subunit rpn7 OS=Schizosaccharomyces pombe GN=rpn7 PE=2 SV=1(118);	138.0681
1207	24.0792	1358.6620	3	1358.6677	4.1438	0.0200	0.0050	0.0000	SNNIK[156.08]ENEQK	-1	>decoy_reverse_sp|O14126|PRS6A_SCHPO Decoy of Reverse of 26S protease regulatory subunit 6A OS=Schizosaccharomyces pombe GN=tbp1 PE=2 SV=1	-	-1	-	0
1213	24.2105	1262.7595	3	1262.7710	9.1032	0.7700	0.7700	0.0000	THAVLVALK[156.08]R	-1	>sp|O14250|PSA1_SCHPO Probable proteasome subunit alpha type-1 OS=Schizosaccharomyces pombe GN=SPAC6G10.04c PE=2 SV=1	-	-1	-	0
1214	24.2178	0	0	0	0	0	0	0	-	-	-	-	-	-	0
1220	24.3465	0	0	0	0	0	0	0	-	-	-	-	-	-	0
1222	24.3685	2735.4355	5	2735.4533	6.5097	1.0150	0.2400	0.2500	KEEPK	1	>sp|O74762|RPN2_SCHPO 26S proteasome regulatory subunit rpn2 OS=Schizosaccharomyces pombe GN=rpn2 PE=1 SV=1(876);	EVPAVQVTAAFLYNYKR	16	>decoy_reverse_sp|O42897|RPN3_SCHPO Decoy of Reverse of Probable 26S proteasome regulatory subunit rpn3 OS=Schizosaccharomyces pombe GN=rpn3 PE=2 SV=2(221);	138.0681
1225	24.4170	2735.4348	6	2735.4093	-9.3299	1.3700	0.0050	0.3300	MGNGKMVEISR	5	>decoy_reverse_sp|P06732|KCRM_HUMAN Decoy of Reverse of Creatine kinase M-type OS=Homo sapiens GN=CKM PE=1 SV=2(140);	ELKKEEMVMLK	4	>decoy_reverse_sp|P06732|KCRM_HUMAN Decoy of Reverse of Creatine kinase M-type OS=Homo sapiens GN=CKM PE=1 SV=2(17);	138.0681
1226	24.4248	2735.4401	3	2735.4203	-7.2413	0.8800	0.0950	0.2000	KGYQTIELDK	1	>decoy_reverse_sp|O74445|PRS10_SCHPO Decoy of Reverse of Probable 26S protease subunit rpt4 OS=Schizosaccharomyces pombe GN=rpt4 PE=2 SV=2(2);	DWNACKKELLK	6	>sp|P50524|RPN12_SCHPO 26S proteasome regulatory subunit rpn12 OS=Schizosaccharomyces pombe GN=rpn12 PE=1 SV=1(22);	138.0681
1226	24.4248	2735.4401	3	2735.4203	-7.2413	0.8800	0.0950	0.2000	KGYQTIELDK	1	>decoy_reverse_sp|O74445|PRS10_SCHPO Decoy of Reverse of Probable 26S protease subunit rpt4 OS=Schizosaccharomyces pombe GN=rpt4 PE=2 SV=2(2);	DWNACKKELLK	7	>sp|P50524|RPN12_SCHPO 26S proteasome regulatory subunit rpn12 OS=Schizosaccharomyces pombe GN=rpn12 PE=1 SV=1(23);	138.0681
1227	24.4328	2788.3486	4	2788.3345	-5.0619	0.9950	0.0600	0.3200	PRKQYSAK	1	>decoy_reverse_sp|Q9UUB6|UBLH2_SCHPO Decoy of Reverse of Ubiquitin carboxyl-terminal hydrolase 2 OS=Schizosaccharomyces pombe GN=uch2 PE=1 SV=1(1);	SIMEYNGGSCVAMAGK	1	>sp|Q9Y7T8|PSB3_SCHPO Probable proteasome subunit beta type-3 OS=Schizosaccharomyces pombe GN=SPCC63.12c PE=2 SV=1(2);	138.0681
1228	24.4407	2788.3473	5	2788.3249	-8.0400	0.3750	0.0650	0.1550	ESLQR	1	>sp|P41878|RPN11_SCHPO 26S proteasome regulatory subunit rpn11 OS=Schizosaccharomyces pombe GN=rpn11 PE=1 SV=2(2);	EVAEADIASKDLEETDER	10	>decoy_reverse_sp|Q9UUB6|UBLH2_SCHPO Decoy of Reverse of Ubiquitin carboxyl-terminal hydrolase 2 OS=Schizosaccharomyces pombe GN=uch2 PE=1 SV=1(64);	138.0681
1229	24.4487	2767.4223	5	2767.4101	-4.4176	0.9150	0.0200	0.1850	IFRQKSLEK	5	>sp|O42897|RPN3_SCHPO Probable 26S proteasome regulatory subunit rpn3 OS=Schizosaccharomyces pombe GN=rpn3 PE=2 SV=2(314);	MEQKPEVDYSEK	4	>sp|Q9UTM3|RPN5_SCHPO 26S proteasome regulatory subunit rpn5 OS=Schizosaccharomyces pombe GN=rpn5a PE=1 SV=1(4);	138.0681
1231	24.4698	2735.4387	4	2735.4268	-4.3362	0.6950	0.0600	0.3350	ASLLK	1	>decoy_reverse_sp|Q9P7S2|RPN6_SCHPO Decoy of Reverse of Probable 26S proteasome regulatory subunit rpn6 OS=Schizosaccharomyces pombe GN=rpn6 PE=2 SV=1(2);	EQKPEVDYSEKFAELQK	11	>sp|Q9UTM3|RPN5_SCHPO 26S proteasome regulatory subunit rpn5 OS=Schizosaccharomyces pombe GN=rpn5a PE=1 SV=1(12);	138.0681
1232	24.4762	3286.6886	5	3286.6971	2.5932	0.9550	0.0150	0.1850	IKYEYQKLK	7	>decoy_reverse_sp|Q9UTM3|RPN5_SCHPO Decoy of Reverse of 26S proteasome regulatory subunit rpn5 OS=Schizosaccharomyces pombe GN=rpn5a PE=1 SV=1(231);	QETQYKIDELVSNNEK	6	>decoy_reverse_sp|Q09682|PSA4_SCHPO Decoy of Reverse of Probable proteasome subunit alpha type-4 OS=Schizosaccharomyces pombe GN=SPAC13C5.01c PE=2 SV=1(9);	138.0681
1233	24.4840	2766.4150	5	2766.4261	4.0064	0.9550	0.2100	0.4300	FMTR	1	>sp|Q9UT97|PSA5_SCHPO Probable proteasome subunit alpha type-5 OS=Schizosaccharomyces pombe GN=SPAC323.02c PE=1 SV=1(2);	IIENEQSAEKNAYVINLK	10	>sp|O42931|PRS7_SCHPO 26S protease regulatory subunit 7 homolog OS=Schizosaccharomyces pombe GN=rpt1 PE=1 SV=2(112);	138.0681
1235	24.5047	3181.6612	5	3181.6869	8.0898	1.1350	0.1150	0.2500	FKLNVYK	2	>decoy_reverse_sp|Q9Y7T8|PSB3_SCHPO Decoy of Reverse of Probable proteasome subunit beta type-3 OS=Schizosaccharomyces pombe GN=SPCC63.12c PE=2 SV=1(130);	SSKSSLELANNAVKSNDIEK	1	>sp|Q9P7S2|RPN6_SCHPO Probable 26S proteasome regulatory subunit rpn6 OS=Schizosaccharomyces pombe GN=rpn6 PE=2 SV=1(2);	138.0681
1235	24.5047	3181.6612	5	3181.6869	8.0898	1.1350	0.1150	0.2500	FKLNVYK	2	>decoy_reverse_sp|Q9Y7T8|PSB3_SCHPO Decoy of Reverse of Probable proteasome subunit beta type-3 OS=Schizosaccharomyces pombe GN=SPCC63.12c PE=2 SV=1(130);	SSKSSLELANNAVKSNDIEK	3	>sp|Q9P7S2|RPN6_SCHPO Probable 26S proteasome regulatory subunit rpn6 OS=Schizosaccharomyces pombe GN=rpn6 PE=2 SV=1(4);	138.0681
1236	24.5125	2601.2407	3	2601.2339	-2.5982	2.0750	1.5050	0.0000	AM[15.99]EQQDIKPTVQNGEVSANAEQKA	-1	>sp|O74440|RPN8_SCHPO 26S proteasome regulatory subunit rpn8 OS=Schizosaccharomyces pombe GN=rpn8 PE=2 SV=1	-	-1	-	0
1237	24.5203	1473.7595	3	1473.7575	-1.3124	0.8550	0.3900	0.0000	VNGVVFTNRPDEK	-1	>sp|Q10335|RPN7_SCHPO Probable 26S proteasome regulatory subunit rpn7 OS=Schizosaccharomyces pombe GN=rpn7 PE=2 SV=1	-	-1	-	0
1238	24.5278	1375.7154	3	1375.7129	-1.8200	0.4950	0.0100	0.1950	MSQAR	1	>sp|O94517|PSA6_SCHPO Probable proteasome subunit alpha type-6 OS=Schizosaccharomyces pombe GN=SPBC646.16 PE=2 SV=1(1);	NSIVSK	1	>sp|P30655|PSB5_SCHPO Proteasome subunit beta type-5 OS=Schizosaccharomyces pombe GN=pts1 PE=2 SV=3(2);	138.0681
1240	24.5473	2723.3655	4	2723.3587	-2.4737	1.0100	0.2000	0.1100	PFGNTHNK	1	>sp|P06732|KCRM_HUMAN Creatine kinase M-type OS=Homo sapiens GN=CKM PE=1 SV=2(2);	DGIQDIMPSQAKELK	12	>decoy_reverse_sp|P06732|KCRM_HUMAN Decoy of Reverse of Creatine kinase M-type OS=Homo sapiens GN=CKM PE=1 SV=2(13);	138.0681
1241	24.5552	2788.3563	3	2788.3451	-4.0149	0.7900	0.0800	0.2350	MFR	1	>sp|O14250|PSA1_SCHPO Probable proteasome subunit alpha type-1 OS=Schizosaccharomyces pombe GN=SPAC6G10.04c PE=2 SV=1(1);	MEQKPEVDYSEKFAELQK	12	>sp|Q9UTM3|RPN5_SCHPO 26S proteasome regulatory subunit rpn5 OS=Schizosaccharomyces pombe GN=rpn5a PE=1 SV=1(12);	138.0681
1243	24.5752	2750.4212	4	2750.4013	-7.2165	0.9250	0.0100	0.0750	KYDKTEDDIK	1	>sp|O74445|PRS10_SCHPO Probable 26S protease subunit rpt4 OS=Schizosaccharomyces pombe GN=rpt4 PE=2 SV=2(38);	KVEFGLPDLEGR	1	>sp|O42931|PRS7_SCHPO 26S protease regulatory subunit 7 homolog OS=Schizosaccharomyces pombe GN=rpt1 PE=1 SV=2(344);	138.0681
1244	24.5832	2750.4233	5	2750.4013	-7.9994	1.3800	0.0800	0.1750	KYDKTEDDIK	1	>sp|O74445|PRS10_SCHPO Probable 26S protease subunit rpt4 OS=Schizosaccharomyces pombe GN=rpt4 PE=2 SV=2(38);	KVEFGLPDLEGR	1	>sp|O42931|PRS7_SCHPO 26S protease regulatory subunit 7 homolog OS=Schizosaccharomyces pombe GN=rpt1 PE=1 SV=2(344);	138.0681
1246	24.6028	2723.3638	5	2723.3396	-8.8778	0.8900	0.1500	0.4300	KEEMVMLK	1	>decoy_reverse_sp|P06732|KCRM_HUMAN Decoy of Reverse of Creatine kinase M-type OS=Homo sapiens GN=CKM PE=1 SV=2(17);	EEPKSETLENFTR	4	>sp|O74762|RPN2_SCHPO 26S proteasome regulatory subunit rpn2 OS=Schizosaccharomyces pombe GN=rpn2 PE=1 SV=1(880);	138.0681
1247	24.6092	2723.3665	3	2723.3612	-1.9297	1.3800	0.2750	0.3050	KGTKTSETNDR	1	>sp|P87048|RPN1_SCHPO 26S proteasome regulatory subunit rpn1 OS=Schizosaccharomyces pombe GN=rpn1 PE=1 SV=2(21);	EDALFKNEEKK	6	>decoy_reverse_sp|Q10335|RPN7_SCHPO Decoy of Reverse of Probable 26S proteasome regulatory subunit rpn7 OS=Schizosaccharomyces pombe GN=rpn7 PE=2 SV=1(319);	138.0681
1248	24.6172	2904.7012	6	2904.7051	1.3216	1.1100	0.0850	0.1000	KTLVAHAVLK	1	>decoy_reverse_sp|O14250|PSA1_SCHPO Decoy of Reverse of Probable proteasome subunit alpha type-1 OS=Schizosaccharomyces pombe GN=SPAC6G10.04c PE=2 SV=1(223);	GLGYPEDAIGKTKLVK	11	>decoy_reverse_sp|P36612|PRS4_SCHPO Decoy of Reverse of 26S protease regulatory subunit 4 homolog OS=Schizosaccharomyces pombe GN=mts2 PE=2 SV=1(12);	138.0681
1249	24.6250	776.4659	2	776.4657	-0.2389	0.2050	0.2050	0.0000	VLYARR	-1	>sp|Q9USQ9|PSB4_SCHPO Probable proteasome subunit beta type-4 OS=Schizosaccharomyces pombe GN=SPBC577.10 PE=2 SV=1	-	-1	-	0
1251	24.6443	2723.3611	6	2723.3686	2.7611	1.2050	0.0050	0.5600	ETIDNAETMKK	1	>decoy_reverse_sp|P87048|RPN1_SCHPO Decoy of Reverse of 26S proteasome regulatory subunit rpn1 OS=Schizosaccharomyces pombe GN=rpn1 PE=1 SV=2(1);	YKDGVILAADSR	2	>sp|O43063|PSB6_SCHPO Probable proteasome subunit beta type-6 OS=Schizosaccharomyces pombe GN=SPBC4C3.10c PE=2 SV=1(33);	138.0681
1252	24.6522	2776.2759	4	2776.2708	-1.8666	0.5000	0.0250	0.2200	GSNDDEMKIDK	8	>sp|O74762|RPN2_SCHPO 26S proteasome regulatory subunit rpn2 OS=Schizosaccharomyces pombe GN=rpn2 PE=1 SV=1(844);	EIQDEKEAEAAR	6	>sp|Q10329|PSA7_SCHPO Probable proteasome subunit alpha type-7 OS=Schizosaccharomyces pombe GN=SPBC106.16 PE=2 SV=1(236);	138.0681
1253	24.6602	3274.6144	5	3274.6331	5.7093	0.6100	0.0350	0.0350	YFATLQK	1	>decoy_reverse_sp|O14126|PRS6A_SCHPO Decoy of Reverse of 26S protease regulatory subunit 6A OS=Schizosaccharomyces pombe GN=tbp1 PE=2 SV=1(1);	MNSTEEIDLYNRWKALER	1	>sp|O74894|PRS6B_SCHPO 26S protease regulatory subunit 6B homolog OS=Schizosaccharomyces pombe GN=rpt3 PE=2 SV=1(1);	138.0681
1255	24.6798	2776.2743	5	2776.2829	3.1027	0.6200	0.0550	0.1300	MCSPSATLTHR	1	>sp|Q10335|RPN7_SCHPO Probable 26S proteasome regulatory subunit rpn7 OS=Schizosaccharomyces pombe GN=rpn7 PE=2 SV=1(1);	GSNDDEMKIDKK	8	>sp|O74762|RPN2_SCHPO 26S proteasome regulatory subunit rpn2 OS=Schizosaccharomyces pombe GN=rpn2 PE=1 SV=1(844);	138.0681
1256	24.6877	2353.2990	4	2353.2827	-6.9502	1.0900	0.0550	0.0150	WKR	2	>sp|Q9UUB6|UBLH2_SCHPO Ubiquitin carboxyl-terminal hydrolase 2 OS=Schizosaccharomyces pombe GN=uch2 PE=1 SV=1(252);	KSLPLQIEVANDCIK	1	>sp|Q9P7S2|RPN6_SCHPO Probable 26S proteasome regulatory subunit rpn6 OS=Schizosaccharomyces pombe GN=rpn6 PE=2 SV=1(99);	138.0681
1257	24.6957	3444.5980	4	3444.6102	3.5357	0.7400	0.2550	0.3500	NKADYYTNICDR	2	>sp|Q10335|RPN7_SCHPO Probable 26S proteasome regulatory subunit rpn7 OS=Schizosaccharomyces pombe GN=rpn7 PE=2 SV=1(118);	KSGNLPDADNSKSDISK	12	>decoy_reverse_sp|P87048|RPN1_SCHPO Decoy of Reverse of 26S proteasome regulatory subunit rpn1 OS=Schizosaccharomyces pombe GN=rpn1 PE=1 SV=2(883);	138.0681
1258	24.7035	2610.2777	5	2610.2675	-3.9222	0.6400	0.0500	0.2000	DEEWPPKM	7	>decoy_reverse_sp|O42931|PRS7_SCHPO Decoy of Reverse of 26S protease regulatory subunit 7 homolog OS=Schizosaccharomyces pombe GN=rpt1 PE=1 SV=2(437);	KLEFPLPNEEAR	1	>sp|O14126|PRS6A_SCHPO 26S protease regulatory subunit 6A OS=Schizosaccharomyces pombe GN=tbp1 PE=2 SV=1(350);	138.0681
1259	24.7113	2776.2837	3	2776.2829	-0.3112	0.7100	0.0150	0.3100	MCSPSATLTHR	1	>sp|Q10335|RPN7_SCHPO Probable 26S proteasome regulatory subunit rpn7 OS=Schizosaccharomyces pombe GN=rpn7 PE=2 SV=1(1);	GSNDDEMKIDKK	8	>sp|O74762|RPN2_SCHPO 26S proteasome regulatory subunit rpn2 OS=Schizosaccharomyces pombe GN=rpn2 PE=1 SV=1(844);	138.0681
1261	24.7313	3274.6157	4	3274.6390	7.1073	0.5750	0.0550	0.1050	SNPVFAENDEKGEK	11	>sp|Q9UTM3|RPN5_SCHPO 26S proteasome regulatory subunit rpn5 OS=Schizosaccharomyces pombe GN=rpn5a PE=1 SV=1(328);	SLDKQMVEERVLK	4	>decoy_reverse_sp|Q9UT97|PSA5_SCHPO Decoy of Reverse of Probable proteasome subunit alpha type-5 OS=Schizosaccharomyces pombe GN=SPAC323.02c PE=1 SV=1(38);	138.0681
1263	24.7512	2659.3661	5	2659.3665	0.1680	1.2300	0.2100	0.3800	KTTEEK	1	>sp|O74762|RPN2_SCHPO 26S proteasome regulatory subunit rpn2 OS=Schizosaccharomyces pombe GN=rpn2 PE=1 SV=1(848);	ELNLMDPKVPEDIFK	8	>sp|P87048|RPN1_SCHPO 26S proteasome regulatory subunit rpn1 OS=Schizosaccharomyces pombe GN=rpn1 PE=1 SV=2(340);	138.0681
1265	24.7713	2353.3018	3	2353.3076	2.4860	1.1100	0.1950	0.1200	KARQAAK	1	>decoy_reverse_sp|O74762|RPN2_SCHPO Decoy of Reverse of 26S proteasome regulatory subunit rpn2 OS=Schizosaccharomyces pombe GN=rpn2 PE=1 SV=1(139);	SNNIKENEQKIK	5	>decoy_reverse_sp|O14126|PRS6A_SCHPO Decoy of Reverse of 26S protease regulatory subunit 6A OS=Schizosaccharomyces pombe GN=tbp1 PE=2 SV=1(362);	138.0681
1266	24.7792	2792.4577	5	2792.4485	-3.3202	1.0600	0.0600	0.4550	QEMKK	4	>decoy_reverse_sp|O94444|RPN10_SCHPO Decoy of Reverse of 26S proteasome regulatory subunit rpn10 OS=Schizosaccharomyces pombe GN=rpn10 PE=1 SV=1(4);	MATTVKDTMNVDINAIKK	6	>sp|O43063|PSB6_SCHPO Probable proteasome subunit beta type-6 OS=Schizosaccharomyces pombe GN=SPBC4C3.10c PE=2 SV=1(6);	138.0681
1268	24.7995	3169.5871	5	3169.6150	8.8028	1.1250	0.1300	0.0200	VNQIESQMAMAEK	1	>decoy_reverse_sp|Q9UTM3|RPN5_SCHPO Decoy of Reverse of 26S proteasome regulatory subunit rpn5 OS=Schizosaccharomyces pombe GN=rpn5a PE=1 SV=1(2);	KDKPKYEPPVPTR	1	>sp|P36612|PRS4_SCHPO 26S protease regulatory subunit 4 homolog OS=Schizosaccharomyces pombe GN=mts2 PE=2 SV=1(26);	138.0681
1269	24.8075	2353.2975	5	2353.2865	-4.6899	0.9950	0.1150	0.0300	IDRDKLVLK	5	>decoy_reverse_sp|Q9UUB6|UBLH2_SCHPO Decoy of Reverse of Ubiquitin carboxyl-terminal hydrolase 2 OS=Schizosaccharomyces pombe GN=uch2 PE=1 SV=1(26);	GGDWERKNR	7	>sp|Q10335|RPN7_SCHPO Probable 26S proteasome regulatory subunit rpn7 OS=Schizosaccharomyces pombe GN=rpn7 PE=2 SV=1(188);	138.0681
1270	24.8153	3169.5929	4	3169.6150	6.9852	0.7550	0.0550	0.2100	KGTKTSETNDR	4	>sp|P87048|RPN1_SCHPO 26S proteasome regulatory subunit rpn1 OS=Schizosaccharomyces pombe GN=rpn1 PE=1 SV=2(24);	MPIDFKGFICKVVDK	11	>sp|Q09720|PSB2_SCHPO Probable proteasome subunit beta type-2 OS=Schizosaccharomyces pombe GN=SPAC31A2.04c PE=2 SV=1(182);	138.0681
1272	24.8360	2406.2154	4	2406.2113	-1.6916	0.7800	0.0200	0.1550	SRSYDSR	1	>sp|Q09682|PSA4_SCHPO Probable proteasome subunit alpha type-4 OS=Schizosaccharomyces pombe GN=SPAC13C5.01c PE=2 SV=1(2);	KAFGRVYATMQK	1	>decoy_reverse_sp|Q10335|RPN7_SCHPO Decoy of Reverse of Probable 26S proteasome regulatory subunit rpn7 OS=Schizosaccharomyces pombe GN=rpn7 PE=2 SV=1(2);	138.0681
1274	24.8570	2738.3494	5	2738.3472	-0.8040	0.9600	0.0850	0.2850	FATLQK	1	>decoy_reverse_sp|O14126|PRS6A_SCHPO Decoy of Reverse of 26S protease regulatory subunit 6A OS=Schizosaccharomyces pombe GN=tbp1 PE=2 SV=1(2);	EEIQKGDGGTDYVCVPK	5	>decoy_reverse_sp|O42931|PRS7_SCHPO Decoy of Reverse of 26S protease regulatory subunit 7 homolog OS=Schizosaccharomyces pombe GN=rpt1 PE=1 SV=2(254);	138.0681
1275	24.8648	2165.9939	3	2166.0051	5.1543	0.2500	0.0400	0.0650	SRSYDSR	1	>sp|Q09682|PSA4_SCHPO Probable proteasome subunit alpha type-4 OS=Schizosaccharomyces pombe GN=SPAC13C5.01c PE=2 SV=1(2);	MPPKEDWEK	4	>sp|O42931|PRS7_SCHPO 26S protease regulatory subunit 7 homolog OS=Schizosaccharomyces pombe GN=rpt1 PE=1 SV=2(4);	138.0681
1277	24.8865	2341.2247	4	2341.2198	-2.0788	2.2050	0.7900	0.7900	IKENQEK	2	>sp|O14126|PRS6A_SCHPO 26S protease regulatory subunit 6A OS=Schizosaccharomyces pombe GN=tbp1 PE=2 SV=1(72);	LTHEKSTMLEK	5	>sp|O14126|PRS6A_SCHPO 26S protease regulatory subunit 6A OS=Schizosaccharomyces pombe GN=tbp1 PE=2 SV=1(64);	138.0681
1278	24.8943	1879.8656	3	1879.8832	9.3940	0.5400	0.5400	0.0000	EKASK	2	>sp|O74762|RPN2_SCHPO 26S proteasome regulatory subunit rpn2 OS=Schizosaccharomyces pombe GN=rpn2 PE=1 SV=1(833);	EDMGSNDKASK	8	>decoy_reverse_sp|O74762|RPN2_SCHPO Decoy of Reverse of 26S proteasome regulatory subunit rpn2 OS=Schizosaccharomyces pombe GN=rpn2 PE=1 SV=1(130);	138.0681
1280	24.9158	2341.2265	3	2341.2198	-2.8740	1.3100	0.6600	0.1800	IKENQEK	2	>sp|O14126|PRS6A_SCHPO 26S protease regulatory subunit 6A OS=Schizosaccharomyces pombe GN=tbp1 PE=2 SV=1(72);	LTHEKSTMLEK	5	>sp|O14126|PRS6A_SCHPO 26S protease regulatory subunit 6A OS=Schizosaccharomyces pombe GN=tbp1 PE=2 SV=1(64);	138.0681
1283	24.9638	2780.3861	4	2780.3874	0.4844	0.9250	0.1050	0.2700	MSQARGFDR	1	>sp|O94517|PSA6_SCHPO Probable proteasome subunit alpha type-6 OS=Schizosaccharomyces pombe GN=SPBC646.16 PE=2 SV=1(1);	KSGRSAPGVSTTSTIQ	1	>sp|Q10329|PSA7_SCHPO Probable proteasome subunit alpha type-7 OS=Schizosaccharomyces pombe GN=SPBC106.16 PE=2 SV=1(244);	138.0681
1284	24.9718	2780.3842	5	2780.4053	7.6129	1.2850	0.0850	0.5150	EDCKSLK	4	>sp|O74894|PRS6B_SCHPO 26S protease regulatory subunit 6B homolog OS=Schizosaccharomyces pombe GN=rpt3 PE=2 SV=1(35);	VVGSEFVQKYLGEGPR	9	>sp|O74894|PRS6B_SCHPO 26S protease regulatory subunit 6B homolog OS=Schizosaccharomyces pombe GN=rpt3 PE=2 SV=1(207);	138.0681
1286	24.9940	2341.2230	5	2341.2198	-1.3505	1.7050	0.4200	0.6300	IKENQEK	2	>sp|O14126|PRS6A_SCHPO 26S protease regulatory subunit 6A OS=Schizosaccharomyces pombe GN=tbp1 PE=2 SV=1(72);	LTHEKSTMLEK	5	>sp|O14126|PRS6A_SCHPO 26S protease regulatory subunit 6A OS=Schizosaccharomyces pombe GN=tbp1 PE=2 SV=1(64);	138.0681
1287	25.0020	2394.1330	4	2394.1484	6.4543	0.5650	0.0500	0.0150	MGINERK	1	>sp|Q09841|PSB7_SCHPO Probable proteasome subunit beta type-7 OS=Schizosaccharomyces pombe GN=SPAC23D3.07 PE=2 SV=1(2);	TPNDTQKYSNDK	7	>decoy_reverse_sp|P30655|PSB5_SCHPO Decoy of Reverse of Proteasome subunit beta type-5 OS=Schizosaccharomyces pombe GN=pts1 PE=2 SV=3(261);	138.0681
1289	25.0238	3559.7481	5	3559.7624	4.0091	1.3200	0.0900	0.1000	GKYYPLK	2	>sp|P06732|KCRM_HUMAN Creatine kinase M-type OS=Homo sapiens GN=CKM PE=1 SV=2(172);	MNGASGAELKGVCTEAGMFALRER	10	>sp|P41836|PRS8_SCHPO 26S protease regulatory subunit 8 homolog OS=Schizosaccharomyces pombe GN=let1 PE=2 SV=1(357);	138.0681
1292	25.0718	0	0	0	0	0	0	0	-	-	-	-	-	-	0
1294	25.0937	3032.5366	4	3032.5467	3.3336	0.8900	0.1600	0.2750	WKTLSKESAR	6	>sp|Q9USQ9|PSB4_SCHPO Probable proteasome subunit beta type-4 OS=Schizosaccharomyces pombe GN=SPBC577.10 PE=2 SV=1(201);	NNSWAKSWSNLDLR	6	>decoy_reverse_sp|O74762|RPN2_SCHPO Decoy of Reverse of 26S proteasome regulatory subunit rpn2 OS=Schizosaccharomyces pombe GN=rpn2 PE=1 SV=1(589);	138.0681
1294	25.0937	3032.5366	4	3032.5467	3.3336	0.8900	0.1600	0.2750	EASKTLSKWR	4	>decoy_reverse_sp|Q9USQ9|PSB4_SCHPO Decoy of Reverse of Probable proteasome subunit beta type-4 OS=Schizosaccharomyces pombe GN=SPBC577.10 PE=2 SV=1(62);	NNSWAKSWSNLDLR	6	>decoy_reverse_sp|O74762|RPN2_SCHPO Decoy of Reverse of 26S proteasome regulatory subunit rpn2 OS=Schizosaccharomyces pombe GN=rpn2 PE=1 SV=1(589);	138.0681
1296	25.1157	2723.3614	5	2723.3805	7.0080	0.8850	0.0650	0.2300	QYTVGQGYTK	1	>decoy_reverse_sp|Q9USQ9|PSB4_SCHPO Decoy of Reverse of Probable proteasome subunit beta type-4 OS=Schizosaccharomyces pombe GN=SPBC577.10 PE=2 SV=1(1);	KLEFPLPNEEAR	1	>sp|O14126|PRS6A_SCHPO 26S protease regulatory subunit 6A OS=Schizosaccharomyces pombe GN=tbp1 PE=2 SV=1(350);	138.0681
1298	25.1375	0	0	0	0	0	0	0	-	-	-	-	-	-	0
1300	25.1593	3085.4479	5	3085.4701	7.2109	0.7450	0.3550	0.2550	NTWNSTLETAKAK	11	>sp|Q9UUB6|UBLH2_SCHPO Ubiquitin carboxyl-terminal hydrolase 2 OS=Schizosaccharomyces pombe GN=uch2 PE=1 SV=1(291);	KSYDYSATMYTR	1	>decoy_reverse_sp|Q9UTM3|RPN5_SCHPO Decoy of Reverse of 26S proteasome regulatory subunit rpn5 OS=Schizosaccharomyces pombe GN=rpn5a PE=1 SV=1(249);	138.0681
1302	25.1812	1512.8042	2	1512.8082	2.5923	0.2600	0.1500	0.0000	IHAKSM[15.99]AIDKDIR	-1	>sp|O42931|PRS7_SCHPO 26S protease regulatory subunit 7 homolog OS=Schizosaccharomyces pombe GN=rpt1 PE=1 SV=2	-	-1	-	0
1303	25.1890	3032.5327	5	3032.5426	3.2771	1.5150	0.5850	0.3750	LGDKGPAAARASR	4	>sp|O14250|PSA1_SCHPO Probable proteasome subunit alpha type-1 OS=Schizosaccharomyces pombe GN=SPAC6G10.04c PE=2 SV=1(239);	SGYDRALSVFSPDGR	1	>sp|Q10329|PSA7_SCHPO Probable proteasome subunit alpha type-7 OS=Schizosaccharomyces pombe GN=SPBC106.16 PE=2 SV=1(2);	138.0681
1304	25.1968	3612.6616	5	3612.6731	3.1744	1.0300	0.4700	0.4200	LAVNENLASSKSSM	11	>decoy_reverse_sp|Q9P7S2|RPN6_SCHPO Decoy of Reverse of Probable 26S proteasome regulatory subunit rpn6 OS=Schizosaccharomyces pombe GN=rpn6 PE=2 SV=1(418);	DPEEEAEMMTKETTEKK	16	>decoy_reverse_sp|O74762|RPN2_SCHPO Decoy of Reverse of 26S proteasome regulatory subunit rpn2 OS=Schizosaccharomyces pombe GN=rpn2 PE=1 SV=1(118);	138.0681
1306	25.2188	1488.7142	3	1488.7129	-0.8425	1.2100	1.1900	0.0000	EDCEAATDPLLKK	-1	>sp|P87048|RPN1_SCHPO 26S proteasome regulatory subunit rpn1 OS=Schizosaccharomyces pombe GN=rpn1 PE=1 SV=2	-	-1	-	0
1307	25.2262	2904.7005	5	2904.7010	0.2039	0.9150	0.3100	0.0250	LGVKPPK	4	>sp|O14126|PRS6A_SCHPO 26S protease regulatory subunit 6A OS=Schizosaccharomyces pombe GN=tbp1 PE=2 SV=1(217);	TVQKVETAVLSTTVKAQAR	4	>sp|O74762|RPN2_SCHPO 26S proteasome regulatory subunit rpn2 OS=Schizosaccharomyces pombe GN=rpn2 PE=1 SV=1(810);	138.0681
1308	25.2342	2904.6985	6	2904.6799	-6.3950	1.1150	0.1400	0.3550	ENKIQR	3	>sp|O94444|RPN10_SCHPO 26S proteasome regulatory subunit rpn10 OS=Schizosaccharomyces pombe GN=rpn10 PE=1 SV=1(104);	TLALKYPGGGPGKTAILPVK	5	>decoy_reverse_sp|P36612|PRS4_SCHPO Decoy of Reverse of 26S protease regulatory subunit 4 homolog OS=Schizosaccharomyces pombe GN=mts2 PE=2 SV=1(211);	138.0681
1312	25.3087	1586.7890	3	1586.7834	-3.5196	0.2450	0.0100	0.0000	AEQM[15.99]SVELPQRQR	-1	>decoy_reverse_sp|O42931|PRS7_SCHPO Decoy of Reverse of 26S protease regulatory subunit 7 homolog OS=Schizosaccharomyces pombe GN=rpt1 PE=1 SV=2	-	-1	-	0
1314	25.3303	3020.4603	4	3020.4533	-2.3351	2.3000	0.0850	0.8000	KGTKTSETNDR	4	>sp|P87048|RPN1_SCHPO 26S proteasome regulatory subunit rpn1 OS=Schizosaccharomyces pombe GN=rpn1 PE=1 SV=2(24);	DISSKSPSGNDALNDK	5	>sp|P87048|RPN1_SCHPO 26S proteasome regulatory subunit rpn1 OS=Schizosaccharomyces pombe GN=rpn1 PE=1 SV=2(9);	138.0681
1318	25.4052	2792.4593	4	2792.4828	8.4234	0.7800	0.0050	0.1300	RKQYSAK	1	>decoy_reverse_sp|Q9UUB6|UBLH2_SCHPO Decoy of Reverse of Ubiquitin carboxyl-terminal hydrolase 2 OS=Schizosaccharomyces pombe GN=uch2 PE=1 SV=1(2);	GCLMFGPPGTGKTLLAR	12	>sp|O14126|PRS6A_SCHPO 26S protease regulatory subunit 6A OS=Schizosaccharomyces pombe GN=tbp1 PE=2 SV=1(232);	138.0681
1319	25.4130	3020.4578	5	3020.4533	-1.5048	1.7450	0.0750	0.3400	KGTKTSETNDR	1	>sp|P87048|RPN1_SCHPO 26S proteasome regulatory subunit rpn1 OS=Schizosaccharomyces pombe GN=rpn1 PE=1 SV=2(21);	DISSKSPSGNDALNDK	5	>sp|P87048|RPN1_SCHPO 26S proteasome regulatory subunit rpn1 OS=Schizosaccharomyces pombe GN=rpn1 PE=1 SV=2(9);	138.0681
1320	25.4210	1474.7434	3	1474.7449	0.9971	0.3600	0.3600	0.1750	MSER	1	>sp|O74445|PRS10_SCHPO Probable 26S protease subunit rpt4 OS=Schizosaccharomyces pombe GN=rpt4 PE=2 SV=2(1);	KINANEK	1	>sp|O74440|RPN8_SCHPO 26S proteasome regulatory subunit rpn8 OS=Schizosaccharomyces pombe GN=rpn8 PE=2 SV=1(91);	138.0681
1323	25.4692	2646.3963	4	2646.4050	3.2817	0.8400	0.1000	0.3800	VVDKCFGIK	4	>decoy_reverse_sp|Q09720|PSB2_SCHPO Decoy of Reverse of Probable proteasome subunit beta type-2 OS=Schizosaccharomyces pombe GN=SPAC31A2.04c PE=2 SV=1(13);	SNNIKENEQKIK	5	>decoy_reverse_sp|O14126|PRS6A_SCHPO Decoy of Reverse of 26S protease regulatory subunit 6A OS=Schizosaccharomyces pombe GN=tbp1 PE=2 SV=1(362);	138.0681
1327	25.5440	2780.3839	5	2780.4052	7.6585	1.0100	0.2600	0.2600	KHGQLK	1	>sp|Q9UTM3|RPN5_SCHPO 26S proteasome regulatory subunit rpn5 OS=Schizosaccharomyces pombe GN=rpn5a PE=1 SV=1(81);	DSESTEEKEAQAVQRAR	8	>decoy_reverse_sp|O94444|RPN10_SCHPO Decoy of Reverse of 26S proteasome regulatory subunit rpn10 OS=Schizosaccharomyces pombe GN=rpn10 PE=1 SV=1(13);	138.0681
1329	25.5658	2780.3855	4	2780.3658	-7.0850	0.6450	0.0100	0.2550	RVEFKMGNGK	5	>decoy_reverse_sp|P06732|KCRM_HUMAN Decoy of Reverse of Creatine kinase M-type OS=Homo sapiens GN=CKM PE=1 SV=2(135);	EEMMNSIQQAVAK	13	>sp|Q9UTM3|RPN5_SCHPO 26S proteasome regulatory subunit rpn5 OS=Schizosaccharomyces pombe GN=rpn5a PE=1 SV=1(443);	138.0681
1334	25.6670	2780.3816	6	2780.4028	7.6369	1.4300	0.1900	0.2950	ADYYYQAKAK	8	>decoy_reverse_sp|Q9US13|RPN9_SCHPO Decoy of Reverse of Probable 26S proteasome regulatory subunit rpn9 OS=Schizosaccharomyces pombe GN=rpn9 PE=2 SV=1(210);	KDKMNFVILCR	1	>decoy_reverse_sp|Q9UUB6|UBLH2_SCHPO Decoy of Reverse of Ubiquitin carboxyl-terminal hydrolase 2 OS=Schizosaccharomyces pombe GN=uch2 PE=1 SV=1(79);	138.0681
1337	25.7163	1612.8265	3	1612.8242	-1.3883	1.7000	1.2550	0.0000	RLTSPLMESHSVEK	-1	>sp|Q9UT97|PSA5_SCHPO Probable proteasome subunit alpha type-5 OS=Schizosaccharomyces pombe GN=SPAC323.02c PE=1 SV=1	-	-1	-	0
1339	25.7382	2904.6987	6	2904.6873	-3.9232	1.4000	0.0600	0.5850	FMLKLGVKR	8	>decoy_reverse_sp|O14126|PRS6A_SCHPO Decoy of Reverse of 26S protease regulatory subunit 6A OS=Schizosaccharomyces pombe GN=tbp1 PE=2 SV=1(226);	SGVKLENVKIYADLK	4	>decoy_reverse_sp|Q9P7S2|RPN6_SCHPO Decoy of Reverse of Probable 26S proteasome regulatory subunit rpn6 OS=Schizosaccharomyces pombe GN=rpn6 PE=2 SV=1(390);	138.0681
1344	25.8398	0	0	0	0	0	0	0	-	-	-	-	-	-	0
1346	25.8618	2904.7030	5	2904.6786	-8.4174	0.7400	0.0150	0.2400	VIPVEELKEIK	8	>decoy_reverse_sp|P41836|PRS8_SCHPO Decoy of Reverse of 26S protease regulatory subunit 8 homolog OS=Schizosaccharomyces pombe GN=let1 PE=2 SV=1(246);	LDEARELLVKASK	10	>sp|Q9US13|RPN9_SCHPO Probable 26S proteasome regulatory subunit rpn9 OS=Schizosaccharomyces pombe GN=rpn9 PE=2 SV=1(142);	138.0681
1347	25.8698	0	0	0	0	0	0	0	-	-	-	-	-	-	0
1349	25.8912	1612.8270	4	1612.8242	-1.7372	0.9700	0.7400	0.0000	RLTSPLMESHSVEK	-1	>sp|Q9UT97|PSA5_SCHPO Probable proteasome subunit alpha type-5 OS=Schizosaccharomyces pombe GN=SPAC323.02c PE=1 SV=1	-	-1	-	0
1351	25.9128	1484.7420	3	1484.7405	-0.9903	2.2850	2.1050	0.0000	ILNHSQIASMESR	-1	>sp|Q9US13|RPN9_SCHPO Probable 26S proteasome regulatory subunit rpn9 OS=Schizosaccharomyces pombe GN=rpn9 PE=2 SV=1	-	-1	-	0
1352	25.9203	0	0	0	0	0	0	0	-	-	-	-	-	-	0
1354	25.9417	1418.6627	3	1418.6612	-1.0892	1.2400	1.2400	0.0000	GTMTLNPYHTER	-1	>sp|P87048|RPN1_SCHPO 26S proteasome regulatory subunit rpn1 OS=Schizosaccharomyces pombe GN=rpn1 PE=1 SV=2	-	-1	-	0
1355	25.9490	1628.8189	3	1628.8191	0.1492	1.2800	0.7000	0.0000	RLTSPLM[15.99]ESHSVEK	-1	>sp|Q9UT97|PSA5_SCHPO Probable proteasome subunit alpha type-5 OS=Schizosaccharomyces pombe GN=SPAC323.02c PE=1 SV=1	-	-1	-	0
1362	26.1017	0	0	0	0	0	0	0	-	-	-	-	-	-	0
1363	26.1093	0	0	0	0	0	0	0	-	-	-	-	-	-	0
1365	26.1307	2413.0987	3	2413.1106	4.9357	0.1150	0.1150	0.0150	DEEWPPKM	7	>decoy_reverse_sp|O42931|PRS7_SCHPO Decoy of Reverse of 26S protease regulatory subunit 7 homolog OS=Schizosaccharomyces pombe GN=rpt1 PE=1 SV=2(437);	SPSGNDALNDKK	11	>sp|P87048|RPN1_SCHPO 26S proteasome regulatory subunit rpn1 OS=Schizosaccharomyces pombe GN=rpn1 PE=1 SV=2(20);	138.0681
1365	26.1307	2413.0987	3	2413.1106	4.9357	0.1150	0.1150	0.0150	DEEWPPKM	7	>decoy_reverse_sp|O42931|PRS7_SCHPO Decoy of Reverse of 26S protease regulatory subunit 7 homolog OS=Schizosaccharomyces pombe GN=rpt1 PE=1 SV=2(437);	KSGNLPDADNSK	1	>decoy_reverse_sp|P87048|RPN1_SCHPO Decoy of Reverse of 26S proteasome regulatory subunit rpn1 OS=Schizosaccharomyces pombe GN=rpn1 PE=1 SV=2(872);	138.0681
1366	26.1385	2410.3202	4	2410.2994	-8.6051	0.7600	0.0350	0.1500	KYDK	1	>sp|O74445|PRS10_SCHPO Probable 26S protease subunit rpt4 OS=Schizosaccharomyces pombe GN=rpt4 PE=2 SV=2(38);	VADLKKLEGTIDYQK	6	>sp|O74445|PRS10_SCHPO Probable 26S protease subunit rpt4 OS=Schizosaccharomyces pombe GN=rpt4 PE=2 SV=2(378);	138.0681
1367	26.1465	1668.8537	3	1668.8504	-1.9860	0.4500	0.0300	0.0700	ASLLK	1	>decoy_reverse_sp|Q9P7S2|RPN6_SCHPO Decoy of Reverse of Probable 26S proteasome regulatory subunit rpn6 OS=Schizosaccharomyces pombe GN=rpn6 PE=2 SV=1(2);	MSRSYDSR	1	>sp|Q09682|PSA4_SCHPO Probable proteasome subunit alpha type-4 OS=Schizosaccharomyces pombe GN=SPAC13C5.01c PE=2 SV=1(1);	138.0681
1371	26.2202	1612.8261	3	1612.8242	-1.1761	1.6900	1.3100	0.0000	RLTSPLMESHSVEK	-1	>sp|Q9UT97|PSA5_SCHPO Probable proteasome subunit alpha type-5 OS=Schizosaccharomyces pombe GN=SPAC323.02c PE=1 SV=1	-	-1	-	0
1372	26.2278	2514.2121	3	2514.2019	-4.0474	1.4550	1.0900	0.0000	AMEQQDIKPTVQNGEVSANAEQK	-1	>sp|O74440|RPN8_SCHPO 26S proteasome regulatory subunit rpn8 OS=Schizosaccharomyces pombe GN=rpn8 PE=2 SV=1	-	-1	-	0
1378	26.3533	2398.2441	4	2398.2226	-8.9510	0.9350	0.1950	0.2900	VVDKDGIR	4	>sp|Q09720|PSB2_SCHPO Probable proteasome subunit beta type-2 OS=Schizosaccharomyces pombe GN=SPAC31A2.04c PE=2 SV=1(186);	EAEAAKDEQIEK	6	>decoy_reverse_sp|Q10329|PSA7_SCHPO Decoy of Reverse of Probable proteasome subunit alpha type-7 OS=Schizosaccharomyces pombe GN=SPBC106.16 PE=2 SV=1(24);	138.0681
1379	26.3613	0	0	0	0	0	0	0	-	-	-	-	-	-	0
1380	26.3692	2536.2471	5	2536.2493	0.8960	1.4000	0.2050	0.3400	QDRGKLVR	5	>decoy_reverse_sp|Q9Y7T8|PSB3_SCHPO Decoy of Reverse of Probable proteasome subunit beta type-3 OS=Schizosaccharomyces pombe GN=SPCC63.12c PE=2 SV=1(5);	VSAMMSCACQKR	11	>decoy_reverse_sp|Q9UQY2|PSB1_SCHPO Decoy of Reverse of Probable proteasome subunit beta type-1 OS=Schizosaccharomyces pombe GN=pam1 PE=2 SV=1(140);	138.0681
1382	26.3905	2540.3556	5	2540.3784	8.9673	1.1500	0.0350	0.4050	YVTGPKNK	6	>decoy_reverse_sp|P00761|TRYP_PIG Decoy of Reverse of Trypsin OS=Sus scrofa PE=1 SV=1(22);	IHAKSMAIDKDIR	4	>sp|O42931|PRS7_SCHPO 26S protease regulatory subunit 7 homolog OS=Schizosaccharomyces pombe GN=rpt1 PE=1 SV=2(364);	138.0681
1383	26.3985	2919.5726	4	2919.5673	-1.8354	1.4400	0.6200	0.3250	TMGKNK	4	>sp|P41836|PRS8_SCHPO 26S protease regulatory subunit 8 homolog OS=Schizosaccharomyces pombe GN=let1 PE=2 SV=1(78);	QGDVLLNKLQKYQATVMR	11	>sp|Q10335|RPN7_SCHPO Probable 26S proteasome regulatory subunit rpn7 OS=Schizosaccharomyces pombe GN=rpn7 PE=2 SV=1(397);	138.0681
1385	26.4197	2483.3335	5	2483.3423	3.5521	1.2200	0.0700	0.3100	FGNRDLVKK	8	>sp|O74445|PRS10_SCHPO Probable 26S protease subunit rpt4 OS=Schizosaccharomyces pombe GN=rpt4 PE=2 SV=2(37);	EPPVYTPPKDK	9	>decoy_reverse_sp|P36612|PRS4_SCHPO Decoy of Reverse of 26S protease regulatory subunit 4 homolog OS=Schizosaccharomyces pombe GN=mts2 PE=2 SV=1(421);	138.0681
1386	26.4277	2483.3347	4	2483.3457	4.4245	0.9800	0.0950	0.1800	QYSAKAK	5	>decoy_reverse_sp|Q9UUB6|UBLH2_SCHPO Decoy of Reverse of Ubiquitin carboxyl-terminal hydrolase 2 OS=Schizosaccharomyces pombe GN=uch2 PE=1 SV=1(8);	ILFSDVKAMTTGLR	7	>decoy_reverse_sp|Q10335|RPN7_SCHPO Decoy of Reverse of Probable 26S proteasome regulatory subunit rpn7 OS=Schizosaccharomyces pombe GN=rpn7 PE=2 SV=1(262);	138.0681
1388	26.4487	2802.4715	5	2802.4928	7.5889	0.8400	0.0600	0.0350	LWKR	3	>decoy_reverse_sp|Q9US13|RPN9_SCHPO Decoy of Reverse of Probable 26S proteasome regulatory subunit rpn9 OS=Schizosaccharomyces pombe GN=rpn9 PE=2 SV=1(344);	LAAEDHKFVIHQEENKR	7	>decoy_reverse_sp|O74762|RPN2_SCHPO Decoy of Reverse of 26S proteasome regulatory subunit rpn2 OS=Schizosaccharomyces pombe GN=rpn2 PE=1 SV=1(263);	138.0681
1389	26.4565	2483.3379	3	2483.3304	-3.0223	0.6700	0.0550	0.3300	MSSKDISSK	1	>sp|P87048|RPN1_SCHPO 26S proteasome regulatory subunit rpn1 OS=Schizosaccharomyces pombe GN=rpn1 PE=1 SV=2(1);	KIEIPLPNEVGR	1	>sp|O74445|PRS10_SCHPO Probable 26S protease subunit rpt4 OS=Schizosaccharomyces pombe GN=rpt4 PE=2 SV=2(297);	138.0681
1391	26.4775	2814.5468	5	2814.5577	3.8760	1.1300	0.1950	0.5000	RKQYSAK	1	>decoy_reverse_sp|Q9UUB6|UBLH2_SCHPO Decoy of Reverse of Ubiquitin carboxyl-terminal hydrolase 2 OS=Schizosaccharomyces pombe GN=uch2 PE=1 SV=1(2);	YYIIMGLQASKLRNK	11	>decoy_reverse_sp|Q10335|RPN7_SCHPO Decoy of Reverse of Probable 26S proteasome regulatory subunit rpn7 OS=Schizosaccharomyces pombe GN=rpn7 PE=2 SV=1(218);	138.0681
1392	26.4853	2802.4749	4	2802.5027	9.9334	0.9750	0.0500	0.2950	AASLLK	1	>decoy_reverse_sp|Q9P7S2|RPN6_SCHPO Decoy of Reverse of Probable 26S proteasome regulatory subunit rpn6 OS=Schizosaccharomyces pombe GN=rpn6 PE=2 SV=1(1);	LAAEDHKFVIHQEENKR	16	>decoy_reverse_sp|O74762|RPN2_SCHPO Decoy of Reverse of 26S proteasome regulatory subunit rpn2 OS=Schizosaccharomyces pombe GN=rpn2 PE=1 SV=1(272);	138.0681
1397	26.5808	1732.8199	3	1732.8300	5.8390	0.2400	0.2400	0.0000	SQEEAIENIK[156.08]CTR	-1	>decoy_reverse_sp|O42931|PRS7_SCHPO Decoy of Reverse of 26S protease regulatory subunit 7 homolog OS=Schizosaccharomyces pombe GN=rpt1 PE=1 SV=2	-	-1	-	0
1398	26.5885	2691.3302	4	2691.3294	-0.2991	0.9300	0.1400	0.0000	TASQVNMQIARKAVYMPLCDPGNK	-1	>decoy_reverse_sp|O94517|PSA6_SCHPO Decoy of Reverse of Probable proteasome subunit alpha type-6 OS=Schizosaccharomyces pombe GN=SPBC646.16 PE=2 SV=1	-	-1	-	0
1399	26.5963	2471.2605	4	2471.2617	0.4530	0.9500	0.1050	0.1700	KEPPVYTPPK	1	>decoy_reverse_sp|P36612|PRS4_SCHPO Decoy of Reverse of 26S protease regulatory subunit 4 homolog OS=Schizosaccharomyces pombe GN=mts2 PE=2 SV=1(412);	MSERDTALEK	1	>sp|O74445|PRS10_SCHPO Probable 26S protease subunit rpt4 OS=Schizosaccharomyces pombe GN=rpt4 PE=2 SV=2(1);	138.0681
1401	26.6167	2471.2595	5	2471.2439	-6.2989	0.9600	0.0050	0.1850	KLGVKPPK	5	>sp|O14126|PRS6A_SCHPO 26S protease regulatory subunit 6A OS=Schizosaccharomyces pombe GN=tbp1 PE=2 SV=1(217);	NSSSDMAYTSMFK	1	>decoy_reverse_sp|O42931|PRS7_SCHPO Decoy of Reverse of 26S protease regulatory subunit 7 homolog OS=Schizosaccharomyces pombe GN=rpt1 PE=1 SV=2(1);	138.0681
1402	26.6245	2796.3566	4	2796.3585	0.6997	0.1250	0.0550	0.0350	ETTEKKIDK	5	>decoy_reverse_sp|O74762|RPN2_SCHPO Decoy of Reverse of 26S proteasome regulatory subunit rpn2 OS=Schizosaccharomyces pombe GN=rpn2 PE=1 SV=1(118);	QEMKKDSESTEEK	1	>decoy_reverse_sp|O94444|RPN10_SCHPO Decoy of Reverse of 26S proteasome regulatory subunit rpn10 OS=Schizosaccharomyces pombe GN=rpn10 PE=1 SV=1(1);	138.0681
1402	26.6245	2796.3566	4	2796.3585	0.6997	0.1250	0.0550	0.0350	ETTEKKIDK	6	>decoy_reverse_sp|O74762|RPN2_SCHPO Decoy of Reverse of 26S proteasome regulatory subunit rpn2 OS=Schizosaccharomyces pombe GN=rpn2 PE=1 SV=1(119);	QEMKKDSESTEEK	1	>decoy_reverse_sp|O94444|RPN10_SCHPO Decoy of Reverse of 26S proteasome regulatory subunit rpn10 OS=Schizosaccharomyces pombe GN=rpn10 PE=1 SV=1(1);	138.0681
1403	26.6323	2555.4660	5	2555.4660	0.0269	1.5200	0.2500	0.6300	WKTLSK	2	>sp|Q9USQ9|PSB4_SCHPO Probable proteasome subunit beta type-4 OS=Schizosaccharomyces pombe GN=SPBC577.10 PE=2 SV=1(197);	VVTALTMLKQHLFR	9	>sp|Q09841|PSB7_SCHPO Probable proteasome subunit beta type-7 OS=Schizosaccharomyces pombe GN=SPAC23D3.07 PE=2 SV=1(119);	138.0681
1404	26.6403	2536.2497	4	2536.2374	-4.8220	0.8850	0.2050	0.3450	EWLDKLGDK	5	>sp|O14250|PSA1_SCHPO Probable proteasome subunit alpha type-1 OS=Schizosaccharomyces pombe GN=SPAC6G10.04c PE=2 SV=1(235);	TGQKMLMNMDK	4	>decoy_reverse_sp|P41878|RPN11_SCHPO Decoy of Reverse of 26S proteasome regulatory subunit rpn11 OS=Schizosaccharomyces pombe GN=rpn11 PE=1 SV=2(210);	138.0681
1405	26.6482	2498.3221	4	2498.3413	7.6956	0.6350	0.0450	0.2150	AKSAKIVR	2	>sp|Q9P7S2|RPN6_SCHPO Probable 26S proteasome regulatory subunit rpn6 OS=Schizosaccharomyces pombe GN=rpn6 PE=2 SV=1(82);	EDCEAATDPLLKK	12	>sp|P87048|RPN1_SCHPO 26S proteasome regulatory subunit rpn1 OS=Schizosaccharomyces pombe GN=rpn1 PE=1 SV=2(293);	138.0681
1407	26.6685	3514.6820	4	3514.7158	9.6097	0.8000	0.1650	0.0900	MMGINER	1	>sp|Q09841|PSB7_SCHPO Probable proteasome subunit beta type-7 OS=Schizosaccharomyces pombe GN=SPAC23D3.07 PE=2 SV=1(1);	TLADVEVNHLKCDQFLVAHYR	11	>sp|Q10335|RPN7_SCHPO Probable 26S proteasome regulatory subunit rpn7 OS=Schizosaccharomyces pombe GN=rpn7 PE=2 SV=1(298);	138.0681
1408	26.6763	2524.1735	4	2524.1725	-0.3656	0.1200	0.0150	0.0050	MPFGNTHNK	1	>sp|P06732|KCRM_HUMAN Creatine kinase M-type OS=Homo sapiens GN=CKM PE=1 SV=2(1);	YKEDTALRSEM	2	>decoy_reverse_sp|O74445|PRS10_SCHPO Decoy of Reverse of Probable 26S protease subunit rpt4 OS=Schizosaccharomyces pombe GN=rpt4 PE=2 SV=2(379);	138.0681
1409	26.6842	2471.2640	3	2471.2439	-8.1343	0.7050	0.0150	0.0600	KLGVKPPK	5	>sp|O14126|PRS6A_SCHPO 26S protease regulatory subunit 6A OS=Schizosaccharomyces pombe GN=tbp1 PE=2 SV=1(217);	NSSSDMAYTSMFK	1	>decoy_reverse_sp|O42931|PRS7_SCHPO Decoy of Reverse of 26S protease regulatory subunit 7 homolog OS=Schizosaccharomyces pombe GN=rpt1 PE=1 SV=2(1);	138.0681
1410	26.6922	0	0	0	0	0	0	0	-	-	-	-	-	-	0
1412	26.7120	2555.4693	4	2555.4660	-1.2784	0.7800	0.1250	0.3100	WKTLSK	2	>sp|Q9USQ9|PSB4_SCHPO Probable proteasome subunit beta type-4 OS=Schizosaccharomyces pombe GN=SPBC577.10 PE=2 SV=1(197);	VVTALTMLKQHLFR	9	>sp|Q09841|PSB7_SCHPO Probable proteasome subunit beta type-7 OS=Schizosaccharomyces pombe GN=SPAC23D3.07 PE=2 SV=1(119);	138.0681
1413	26.7198	2907.4991	4	2907.5150	5.4622	0.7900	0.0700	0.1550	EASKTLSK	4	>decoy_reverse_sp|Q9USQ9|PSB4_SCHPO Decoy of Reverse of Probable proteasome subunit beta type-4 OS=Schizosaccharomyces pombe GN=SPBC577.10 PE=2 SV=1(62);	IPDSTYEMVGGLEKQIK	14	>sp|P41836|PRS8_SCHPO 26S protease regulatory subunit 8 homolog OS=Schizosaccharomyces pombe GN=let1 PE=2 SV=1(152);	138.0681
1414	26.7278	2796.3606	3	2796.3778	6.1623	0.2400	0.0300	0.0800	TEVLK	1	>sp|P41836|PRS8_SCHPO 26S protease regulatory subunit 8 homolog OS=Schizosaccharomyces pombe GN=let1 PE=2 SV=1(2);	LAQFEKEEYVSDPKEQM	14	>decoy_reverse_sp|Q9UTM3|RPN5_SCHPO Decoy of Reverse of 26S proteasome regulatory subunit rpn5 OS=Schizosaccharomyces pombe GN=rpn5a PE=1 SV=1(440);	138.0681
1416	26.7482	0	0	0	0	0	0	0	-	-	-	-	-	-	0
1417	26.7562	2660.4927	5	2660.4821	-3.9755	1.1500	0.0400	0.3150	KELLK	1	>sp|P50524|RPN12_SCHPO 26S proteasome regulatory subunit rpn12 OS=Schizosaccharomyces pombe GN=rpn12 PE=1 SV=1(23);	LFKSLGSGMDQEKVLNK	13	>decoy_reverse_sp|P41836|PRS8_SCHPO Decoy of Reverse of 26S protease regulatory subunit 8 homolog OS=Schizosaccharomyces pombe GN=let1 PE=2 SV=1(14);	138.0681
1419	26.7763	2947.3168	5	2947.3257	2.9980	0.4750	0.0100	0.0450	MSER	1	>sp|O74445|PRS10_SCHPO Probable 26S protease subunit rpt4 OS=Schizosaccharomyces pombe GN=rpt4 PE=2 SV=2(1);	VSINFCMDMDLSACILNASK	1	>decoy_reverse_sp|P41878|RPN11_SCHPO Decoy of Reverse of 26S proteasome regulatory subunit rpn11 OS=Schizosaccharomyces pombe GN=rpn11 PE=1 SV=2(1);	138.0681
1420	26.7843	2543.3919	5	2543.3693	-8.8735	1.2700	0.2500	0.4000	KEVAEADIASK	1	>decoy_reverse_sp|Q9UUB6|UBLH2_SCHPO Decoy of Reverse of Ubiquitin carboxyl-terminal hydrolase 2 OS=Schizosaccharomyces pombe GN=uch2 PE=1 SV=1(54);	NKELISVSAASK	2	>sp|P30655|PSB5_SCHPO Proteasome subunit beta type-5 OS=Schizosaccharomyces pombe GN=pts1 PE=2 SV=3(132);	138.0681
1421	26.7922	2543.3937	4	2543.3706	-9.0570	0.7450	0.0100	0.1800	GEKRWSELR	3	>sp|Q9UTM3|RPN5_SCHPO 26S proteasome regulatory subunit rpn5 OS=Schizosaccharomyces pombe GN=rpn5a PE=1 SV=1(331);	NKELISVSAASK	2	>sp|P30655|PSB5_SCHPO Proteasome subunit beta type-5 OS=Schizosaccharomyces pombe GN=pts1 PE=2 SV=3(132);	138.0681
1422	26.8002	1388.7219	3	1388.7333	8.1630	0.5200	0.1050	0.1700	QEMK	1	>decoy_reverse_sp|O94444|RPN10_SCHPO Decoy of Reverse of 26S proteasome regulatory subunit rpn10 OS=Schizosaccharomyces pombe GN=rpn10 PE=1 SV=1(1);	TKVVDR	2	>decoy_reverse_sp|Q10335|RPN7_SCHPO Decoy of Reverse of Probable 26S proteasome regulatory subunit rpn7 OS=Schizosaccharomyces pombe GN=rpn7 PE=2 SV=1(162);	138.0681
1424	26.8200	2648.4206	4	2648.3948	-9.7523	0.5850	0.0050	0.1800	IAKGAIEK	3	>decoy_reverse_sp|P87048|RPN1_SCHPO Decoy of Reverse of 26S proteasome regulatory subunit rpn1 OS=Schizosaccharomyces pombe GN=rpn1 PE=1 SV=2(307);	LAQFEKEEYVSDPK	6	>decoy_reverse_sp|Q9UTM3|RPN5_SCHPO Decoy of Reverse of 26S proteasome regulatory subunit rpn5 OS=Schizosaccharomyces pombe GN=rpn5a PE=1 SV=1(432);	138.0681
1425	26.8278	2543.3936	6	2543.3958	0.8486	1.1300	0.1800	0.1700	AIHKLGSTLK	4	>decoy_reverse_sp|Q9P7S2|RPN6_SCHPO Decoy of Reverse of Probable 26S proteasome regulatory subunit rpn6 OS=Schizosaccharomyces pombe GN=rpn6 PE=2 SV=1(150);	SERDTALEKYK	1	>sp|O74445|PRS10_SCHPO Probable 26S protease subunit rpt4 OS=Schizosaccharomyces pombe GN=rpt4 PE=2 SV=2(2);	138.0681
1427	26.8485	2559.3466	4	2559.3583	4.5980	0.8800	0.0100	0.0800	GLGYPEDAIGK	1	>decoy_reverse_sp|P36612|PRS4_SCHPO Decoy of Reverse of 26S protease regulatory subunit 4 homolog OS=Schizosaccharomyces pombe GN=mts2 PE=2 SV=1(2);	IQYVGKQDPKK	6	>sp|P41878|RPN11_SCHPO 26S proteasome regulatory subunit rpn11 OS=Schizosaccharomyces pombe GN=rpn11 PE=1 SV=2(276);	138.0681
1428	26.8563	2904.7042	6	2904.6873	-5.8048	1.4200	0.3350	0.3000	FMLKLGVKR	8	>decoy_reverse_sp|O14126|PRS6A_SCHPO Decoy of Reverse of 26S protease regulatory subunit 6A OS=Schizosaccharomyces pombe GN=tbp1 PE=2 SV=1(226);	AIDLYKEVLNKGVSK	6	>sp|Q9P7S2|RPN6_SCHPO Probable 26S proteasome regulatory subunit rpn6 OS=Schizosaccharomyces pombe GN=rpn6 PE=2 SV=1(27);	138.0681
1430	26.8770	2559.3429	5	2559.3617	7.3377	1.1100	0.0600	0.0850	IINR	1	>decoy_reverse_sp|Q09720|PSB2_SCHPO Decoy of Reverse of Probable proteasome subunit beta type-2 OS=Schizosaccharomyces pombe GN=SPAC31A2.04c PE=2 SV=1(2);	QIKVMDSLEPTGEIYGK	3	>decoy_reverse_sp|P41836|PRS8_SCHPO Decoy of Reverse of 26S protease regulatory subunit 8 homolog OS=Schizosaccharomyces pombe GN=let1 PE=2 SV=1(252);	138.0681
1431	26.8848	2648.4166	5	2648.4424	9.7197	0.8900	0.0300	0.1100	ATTVK	1	>sp|O43063|PSB6_SCHPO Probable proteasome subunit beta type-6 OS=Schizosaccharomyces pombe GN=SPBC4C3.10c PE=2 SV=1(2);	NKISWYTKIVDELDLR	8	>decoy_reverse_sp|P87048|RPN1_SCHPO Decoy of Reverse of 26S proteasome regulatory subunit rpn1 OS=Schizosaccharomyces pombe GN=rpn1 PE=1 SV=2(498);	138.0681
1434	26.9312	0	0	0	0	0	0	0	-	-	-	-	-	-	0
1436	26.9522	2134.0125	3	2134.0258	6.2382	0.3500	0.3050	0.1600	MDRQEQR	1	>decoy_reverse_sp|Q9UT97|PSA5_SCHPO Decoy of Reverse of Probable proteasome subunit alpha type-5 OS=Schizosaccharomyces pombe GN=SPAC323.02c PE=1 SV=1(1);	EDCKSLKR	4	>sp|O74894|PRS6B_SCHPO 26S protease regulatory subunit 6B homolog OS=Schizosaccharomyces pombe GN=rpt3 PE=2 SV=1(35);	138.0681
1437	26.9600	2734.1628	5	2734.1737	3.9804	0.2250	0.2250	0.0000	DDGLEDDMPALADEEFEKMDRR	1	>decoy_reverse_sp|O42897|RPN3_SCHPO Decoy of Reverse of Probable 26S proteasome regulatory subunit rpn3 OS=Schizosaccharomyces pombe GN=rpn3 PE=2 SV=2(1);	-	18	-	138.0681
1439	26.9808	2803.5396	4	2803.5224	-6.1144	1.0850	0.4050	0.3350	RLMSKVAEK	5	>sp|O14250|PSA1_SCHPO Probable proteasome subunit alpha type-1 OS=Schizosaccharomyces pombe GN=SPAC6G10.04c PE=2 SV=1(111);	SPTGQITSTSARSGKK	1	>decoy_reverse_sp|Q10329|PSA7_SCHPO Decoy of Reverse of Probable proteasome subunit alpha type-7 OS=Schizosaccharomyces pombe GN=SPBC106.16 PE=2 SV=1(2);	138.0681
1440	26.9888	2803.5368	5	2803.5556	6.7191	1.2750	0.4350	0.3000	VIPVEELKEIK	8	>decoy_reverse_sp|P41836|PRS8_SCHPO Decoy of Reverse of 26S protease regulatory subunit 8 homolog OS=Schizosaccharomyces pombe GN=let1 PE=2 SV=1(246);	YQATVMRGAFKV	11	>sp|Q10335|RPN7_SCHPO Probable 26S proteasome regulatory subunit rpn7 OS=Schizosaccharomyces pombe GN=rpn7 PE=2 SV=1(408);	138.0681
1443	27.0350	2547.2695	5	2547.2725	1.1964	1.2000	0.0150	0.3150	PFGNTHNKFK	8	>sp|P06732|KCRM_HUMAN Creatine kinase M-type OS=Homo sapiens GN=CKM PE=1 SV=2(9);	MGNGKMVEISR	5	>decoy_reverse_sp|P06732|KCRM_HUMAN Decoy of Reverse of Creatine kinase M-type OS=Homo sapiens GN=CKM PE=1 SV=2(140);	138.0681
1444	27.0430	2547.2718	4	2547.2725	0.2882	1.2450	0.5000	0.3500	PFGNTHNKFK	8	>sp|P06732|KCRM_HUMAN Creatine kinase M-type OS=Homo sapiens GN=CKM PE=1 SV=2(9);	MGNGKMVEISR	5	>decoy_reverse_sp|P06732|KCRM_HUMAN Decoy of Reverse of Creatine kinase M-type OS=Homo sapiens GN=CKM PE=1 SV=2(140);	138.0681
1445	27.0508	2483.3355	5	2483.3205	-6.0471	1.2800	0.0600	0.4100	NHASIDKMK	7	>sp|P41878|RPN11_SCHPO 26S proteasome regulatory subunit rpn11 OS=Schizosaccharomyces pombe GN=rpn11 PE=1 SV=2(246);	IQYVGKQDPKK	6	>sp|P41878|RPN11_SCHPO 26S proteasome regulatory subunit rpn11 OS=Schizosaccharomyces pombe GN=rpn11 PE=1 SV=2(276);	138.0681
1447	27.0717	2134.0116	4	2134.0258	6.6398	0.6800	0.0150	0.0000	MDRQEQR	1	>decoy_reverse_sp|Q9UT97|PSA5_SCHPO Decoy of Reverse of Probable proteasome subunit alpha type-5 OS=Schizosaccharomyces pombe GN=SPAC323.02c PE=1 SV=1(1);	EDCKSLKR	7	>sp|O74894|PRS6B_SCHPO 26S protease regulatory subunit 6B homolog OS=Schizosaccharomyces pombe GN=rpt3 PE=2 SV=1(38);	138.0681
1449	27.0928	2547.2714	6	2547.2903	7.4213	1.4600	0.1200	0.2950	KYDK	1	>sp|O74445|PRS10_SCHPO Probable 26S protease subunit rpt4 OS=Schizosaccharomyces pombe GN=rpt4 PE=2 SV=2(38);	SIKGYTLPPHCSRGER	3	>sp|P06732|KCRM_HUMAN Creatine kinase M-type OS=Homo sapiens GN=CKM PE=1 SV=2(138);	138.0681
1450	27.1008	0	0	0	0	0	0	0	-	-	-	-	-	-	0
1451	27.1087	2547.2741	3	2547.2968	8.9066	0.3750	0.0550	0.1150	HGGYKPTDK	5	>sp|P06732|KCRM_HUMAN Creatine kinase M-type OS=Homo sapiens GN=CKM PE=1 SV=2(101);	YDKLVETSGQIR	3	>decoy_reverse_sp|O74762|RPN2_SCHPO Decoy of Reverse of 26S proteasome regulatory subunit rpn2 OS=Schizosaccharomyces pombe GN=rpn2 PE=1 SV=1(650);	138.0681
1453	27.1297	2791.4656	4	2791.4577	-2.8138	0.6800	0.0050	0.1800	FMLKLGVK	4	>decoy_reverse_sp|O14126|PRS6A_SCHPO Decoy of Reverse of 26S protease regulatory subunit 6A OS=Schizosaccharomyces pombe GN=tbp1 PE=2 SV=1(222);	KGEKVEDAPENNSFR	1	>decoy_reverse_sp|Q9UTM3|RPN5_SCHPO Decoy of Reverse of 26S proteasome regulatory subunit rpn5 OS=Schizosaccharomyces pombe GN=rpn5a PE=1 SV=1(113);	138.0681
1454	27.1375	0	0	0	0	0	0	0	-	-	-	-	-	-	0
1457	27.1843	2791.4635	5	2791.4602	-1.1678	0.9500	0.0050	0.3500	VKLEK	2	>decoy_reverse_sp|Q9UTM3|RPN5_SCHPO Decoy of Reverse of 26S proteasome regulatory subunit rpn5 OS=Schizosaccharomyces pombe GN=rpn5a PE=1 SV=1(21);	NSIVSKYTQSTNNDDPKK	1	>sp|P30655|PSB5_SCHPO Proteasome subunit beta type-5 OS=Schizosaccharomyces pombe GN=pts1 PE=2 SV=3(2);	138.0681
1458	27.1922	2421.2413	4	2421.2606	7.9924	1.3000	0.0650	0.4500	SSKDISSK	3	>sp|P87048|RPN1_SCHPO 26S proteasome regulatory subunit rpn1 OS=Schizosaccharomyces pombe GN=rpn1 PE=1 SV=2(4);	MVILNKDGMERK	6	>sp|O43063|PSB6_SCHPO Probable proteasome subunit beta type-6 OS=Schizosaccharomyces pombe GN=SPBC4C3.10c PE=2 SV=1(205);	138.0681
1459	27.2002	2844.3758	4	2844.3832	2.5871	0.9300	0.0250	0.3900	MMGINER	1	>sp|Q09841|PSB7_SCHPO Probable proteasome subunit beta type-7 OS=Schizosaccharomyces pombe GN=SPAC23D3.07 PE=2 SV=1(1);	GERPSCPTGYHLKSIR	13	>decoy_reverse_sp|P06732|KCRM_HUMAN Decoy of Reverse of Creatine kinase M-type OS=Homo sapiens GN=CKM PE=1 SV=2(244);	138.0681
1462	27.2472	2802.4722	5	2802.4982	9.2755	0.8650	0.0250	0.1300	NCACVISQKK	9	>sp|O94517|PSA6_SCHPO Probable proteasome subunit alpha type-6 OS=Schizosaccharomyces pombe GN=SPBC646.16 PE=2 SV=1(52);	DGIVLAAEKKVTSK	9	>sp|Q09682|PSA4_SCHPO Probable proteasome subunit alpha type-4 OS=Schizosaccharomyces pombe GN=SPAC13C5.01c PE=2 SV=1(49);	138.0681
1465	27.2943	2802.4756	4	2802.5027	9.6750	0.7400	0.1150	0.2750	AASLLK	1	>decoy_reverse_sp|Q9P7S2|RPN6_SCHPO Decoy of Reverse of Probable 26S proteasome regulatory subunit rpn6 OS=Schizosaccharomyces pombe GN=rpn6 PE=2 SV=1(1);	LAAEDHKFVIHQEENKR	7	>decoy_reverse_sp|O74762|RPN2_SCHPO Decoy of Reverse of 26S proteasome regulatory subunit rpn2 OS=Schizosaccharomyces pombe GN=rpn2 PE=1 SV=1(263);	138.0681
1467	27.3158	2904.7017	5	2904.7084	2.3269	1.0200	0.1100	0.1500	TKINLIETLR	2	>sp|Q9UTM3|RPN5_SCHPO 26S proteasome regulatory subunit rpn5 OS=Schizosaccharomyces pombe GN=rpn5a PE=1 SV=1(109);	MEILKIHLEKVSK	10	>sp|O74445|PRS10_SCHPO Probable 26S protease subunit rpt4 OS=Schizosaccharomyces pombe GN=rpt4 PE=2 SV=2(318);	138.0681
1472	27.4130	2814.5464	5	2814.5377	-3.0919	0.8850	0.0450	0.2050	LEGTIDYQKL	9	>sp|O74445|PRS10_SCHPO Probable 26S protease subunit rpt4 OS=Schizosaccharomyces pombe GN=rpt4 PE=2 SV=2(387);	EIINRDIGKVVDK	1	>decoy_reverse_sp|Q09720|PSB2_SCHPO Decoy of Reverse of Probable proteasome subunit beta type-2 OS=Schizosaccharomyces pombe GN=SPAC31A2.04c PE=2 SV=1(1);	138.0681
1474	27.4345	2484.3156	5	2484.3084	-2.8997	1.3800	0.0750	0.1450	SQARGFDR	1	>sp|O94517|PSA6_SCHPO Probable proteasome subunit alpha type-6 OS=Schizosaccharomyces pombe GN=SPBC646.16 PE=2 SV=1(2);	KNLLNPLIEDSR	1	>decoy_reverse_sp|O74440|RPN8_SCHPO Decoy of Reverse of 26S proteasome regulatory subunit rpn8 OS=Schizosaccharomyces pombe GN=rpn8 PE=2 SV=1(205);	138.0681
1479	27.5333	2484.3203	4	2484.2973	-9.2452	0.7350	0.0350	0.2650	KVADLK	1	>sp|O74445|PRS10_SCHPO Probable 26S protease subunit rpt4 OS=Schizosaccharomyces pombe GN=rpt4 PE=2 SV=2(372);	AVKPTDMEQFAFYK	3	>sp|O74894|PRS6B_SCHPO 26S protease regulatory subunit 6B homolog OS=Schizosaccharomyces pombe GN=rpt3 PE=2 SV=1(378);	138.0681
1480	27.5412	2904.7013	6	2904.6873	-4.8137	0.8500	0.0850	0.3400	FMLKLGVKR	8	>decoy_reverse_sp|O14126|PRS6A_SCHPO Decoy of Reverse of 26S protease regulatory subunit 6A OS=Schizosaccharomyces pombe GN=tbp1 PE=2 SV=1(226);	AIDLYKEVLNKGVSK	6	>sp|Q9P7S2|RPN6_SCHPO Probable 26S proteasome regulatory subunit rpn6 OS=Schizosaccharomyces pombe GN=rpn6 PE=2 SV=1(27);	138.0681
1483	27.5887	2884.3016	4	2884.2919	-3.3636	0.1200	0.0500	0.0200	MSGYDR	1	>sp|Q10329|PSA7_SCHPO Probable proteasome subunit alpha type-7 OS=Schizosaccharomyces pombe GN=SPBC106.16 PE=2 SV=1(1);	EVAEADIASKDLEETDER	10	>decoy_reverse_sp|Q9UUB6|UBLH2_SCHPO Decoy of Reverse of Ubiquitin carboxyl-terminal hydrolase 2 OS=Schizosaccharomyces pombe GN=uch2 PE=1 SV=1(64);	138.0681
1484	27.5965	2483.3090	4	2483.3019	-2.8759	0.8050	0.0200	0.1850	DQKKDKPK	4	>sp|P36612|PRS4_SCHPO 26S protease regulatory subunit 4 homolog OS=Schizosaccharomyces pombe GN=mts2 PE=2 SV=1(26);	DYYTKQSKATR	8	>decoy_reverse_sp|Q09841|PSB7_SCHPO Decoy of Reverse of Probable proteasome subunit beta type-7 OS=Schizosaccharomyces pombe GN=SPAC23D3.07 PE=2 SV=1(35);	138.0681
1486	27.6182	1423.6783	3	1423.6765	-1.2672	2.3400	2.3400	0.0000	KEDSSPCGYIIR	-1	>sp|O74762|RPN2_SCHPO 26S proteasome regulatory subunit rpn2 OS=Schizosaccharomyces pombe GN=rpn2 PE=1 SV=1	-	-1	-	0
1487	27.6253	2494.1383	4	2494.1492	4.3543	0.2250	0.0600	0.0750	DATDDKR	6	>decoy_reverse_sp|Q9USQ9|PSB4_SCHPO Decoy of Reverse of Probable proteasome subunit beta type-4 OS=Schizosaccharomyces pombe GN=SPBC577.10 PE=2 SV=1(74);	ASKGSNDDEMKIDK	11	>sp|O74762|RPN2_SCHPO 26S proteasome regulatory subunit rpn2 OS=Schizosaccharomyces pombe GN=rpn2 PE=1 SV=1(844);	138.0681
1488	27.6332	2779.2738	4	2779.2838	3.6248	0.5500	0.2050	0.2250	FLHDKNSDYK	5	>sp|O74762|RPN2_SCHPO 26S proteasome regulatory subunit rpn2 OS=Schizosaccharomyces pombe GN=rpn2 PE=1 SV=1(102);	DYTMAQPEFFK	1	>decoy_reverse_sp|O74894|PRS6B_SCHPO Decoy of Reverse of 26S protease regulatory subunit 6B homolog OS=Schizosaccharomyces pombe GN=rpt3 PE=2 SV=1(2);	138.0681
1489	27.6412	2472.2417	5	2472.2529	4.5173	1.3900	0.3450	0.6700	AKTMTER	2	>decoy_reverse_sp|Q10335|RPN7_SCHPO Decoy of Reverse of Probable 26S proteasome regulatory subunit rpn7 OS=Schizosaccharomyces pombe GN=rpn7 PE=2 SV=1(394);	ESDKAPDLIELNR	4	>sp|O74762|RPN2_SCHPO 26S proteasome regulatory subunit rpn2 OS=Schizosaccharomyces pombe GN=rpn2 PE=1 SV=1(926);	138.0681
1493	27.7142	2674.2503	4	2674.2770	9.9623	0.7400	0.0050	0.3250	ENWKYACK	4	>decoy_reverse_sp|O74762|RPN2_SCHPO Decoy of Reverse of 26S proteasome regulatory subunit rpn2 OS=Schizosaccharomyces pombe GN=rpn2 PE=1 SV=1(814);	LFKSLGSGMDQEK	3	>decoy_reverse_sp|P41836|PRS8_SCHPO Decoy of Reverse of 26S protease regulatory subunit 8 homolog OS=Schizosaccharomyces pombe GN=let1 PE=2 SV=1(4);	138.0681
1502	27.9158	1580.7525	3	1580.7504	-1.3601	1.1200	1.0700	0.0000	LLHICSEPPSDDAK	-1	>sp|P87048|RPN1_SCHPO 26S proteasome regulatory subunit rpn1 OS=Schizosaccharomyces pombe GN=rpn1 PE=1 SV=2	-	-1	-	0
1503	27.9233	2540.3559	5	2540.3332	-8.9030	1.3800	0.2000	0.3850	TKDAVVLGVEK	2	>sp|Q9UT97|PSA5_SCHPO Probable proteasome subunit alpha type-5 OS=Schizosaccharomyces pombe GN=SPAC323.02c PE=1 SV=1(43);	KSGNLPDADNSK	1	>decoy_reverse_sp|P87048|RPN1_SCHPO Decoy of Reverse of 26S proteasome regulatory subunit rpn1 OS=Schizosaccharomyces pombe GN=rpn1 PE=1 SV=2(872);	138.0681
1507	27.9957	2585.2480	3	2585.2390	-3.4744	2.7750	2.2050	0.0000	AMEQQDIKPTVQNGEVSANAEQKA	-1	>sp|O74440|RPN8_SCHPO 26S proteasome regulatory subunit rpn8 OS=Schizosaccharomyces pombe GN=rpn8 PE=2 SV=1	-	-1	-	0
1508	28.0035	2586.2076	4	2586.2192	4.4994	0.2450	0.0250	0.0600	VEFKMGNGK	4	>decoy_reverse_sp|P06732|KCRM_HUMAN Decoy of Reverse of Creatine kinase M-type OS=Homo sapiens GN=CKM PE=1 SV=2(135);	EMKKDSESTEEK	1	>decoy_reverse_sp|O94444|RPN10_SCHPO Decoy of Reverse of 26S proteasome regulatory subunit rpn10 OS=Schizosaccharomyces pombe GN=rpn10 PE=1 SV=1(2);	138.0681
1510	28.0245	2569.2754	5	2569.2982	8.8768	1.2350	0.0950	0.4500	GSDAAPQASKKK	10	>decoy_reverse_sp|P36612|PRS4_SCHPO Decoy of Reverse of 26S protease regulatory subunit 4 homolog OS=Schizosaccharomyces pombe GN=mts2 PE=2 SV=1(404);	SPSGNDALNDKK	11	>sp|P87048|RPN1_SCHPO 26S proteasome regulatory subunit rpn1 OS=Schizosaccharomyces pombe GN=rpn1 PE=1 SV=2(20);	138.0681
1513	28.0712	2470.4357	5	2470.4391	1.3763	0.8450	0.2750	0.3500	KPRRLLK	1	>sp|Q9UQY2|PSB1_SCHPO Probable proteasome subunit beta type-1 OS=Schizosaccharomyces pombe GN=pam1 PE=2 SV=1(173);	KDKMNFVILCR	1	>decoy_reverse_sp|Q9UUB6|UBLH2_SCHPO Decoy of Reverse of Ubiquitin carboxyl-terminal hydrolase 2 OS=Schizosaccharomyces pombe GN=uch2 PE=1 SV=1(79);	138.0681
1516	28.1175	2714.4449	5	2714.4464	0.5521	0.9250	0.1100	0.2550	IAKGAIEK	3	>decoy_reverse_sp|P87048|RPN1_SCHPO Decoy of Reverse of 26S proteasome regulatory subunit rpn1 OS=Schizosaccharomyces pombe GN=rpn1 PE=1 SV=2(307);	DYGKFLSAMHDLPVR	4	>sp|O94444|RPN10_SCHPO 26S proteasome regulatory subunit rpn10 OS=Schizosaccharomyces pombe GN=rpn10 PE=1 SV=1(71);	138.0681
1518	28.1385	2569.2754	4	2569.2845	3.5321	0.5850	0.1700	0.2150	HGGYKPTDK	5	>sp|P06732|KCRM_HUMAN Creatine kinase M-type OS=Homo sapiens GN=CKM PE=1 SV=2(101);	KDGIQDIMPSQAK	1	>decoy_reverse_sp|P06732|KCRM_HUMAN Decoy of Reverse of Creatine kinase M-type OS=Homo sapiens GN=CKM PE=1 SV=2(1);	138.0681
1520	28.1597	2430.2072	5	2430.2311	9.8220	0.9800	0.1350	0.3450	DEKSGVK	3	>decoy_reverse_sp|Q9P7S2|RPN6_SCHPO Decoy of Reverse of Probable 26S proteasome regulatory subunit rpn6 OS=Schizosaccharomyces pombe GN=rpn6 PE=2 SV=1(386);	TEPKAVDEEMKVR	11	>decoy_reverse_sp|O14126|PRS6A_SCHPO Decoy of Reverse of 26S protease regulatory subunit 6A OS=Schizosaccharomyces pombe GN=tbp1 PE=2 SV=1(267);	138.0681
1521	28.1675	0	0	0	0	0	0	0	-	-	-	-	-	-	0
1524	28.2135	2714.4459	4	2714.4224	-8.6324	1.2000	0.1100	0.4100	SERDTALEK	1	>sp|O74445|PRS10_SCHPO Probable 26S protease subunit rpt4 OS=Schizosaccharomyces pombe GN=rpt4 PE=2 SV=2(2);	ELAAIKEDTEAVLK	6	>sp|O42931|PRS7_SCHPO 26S protease regulatory subunit 7 homolog OS=Schizosaccharomyces pombe GN=rpt1 PE=1 SV=2(51);	138.0681
1526	28.2343	3563.8914	5	3563.8681	-6.5327	1.0250	0.0400	0.1650	KSGFEKIDLTR	6	>decoy_reverse_sp|Q9P7S2|RPN6_SCHPO Decoy of Reverse of Probable 26S proteasome regulatory subunit rpn6 OS=Schizosaccharomyces pombe GN=rpn6 PE=2 SV=1(329);	SSKSSLELANNAVKSNDIEK	3	>sp|Q9P7S2|RPN6_SCHPO Probable 26S proteasome regulatory subunit rpn6 OS=Schizosaccharomyces pombe GN=rpn6 PE=2 SV=1(4);	138.0681
1527	28.2423	2470.4366	4	2470.4409	1.7643	1.2650	0.1150	0.2550	VLKTK	3	>sp|P36612|PRS4_SCHPO 26S protease regulatory subunit 4 homolog OS=Schizosaccharomyces pombe GN=mts2 PE=2 SV=1(435);	GGLGYPEDAIGKTKLVK	12	>decoy_reverse_sp|P36612|PRS4_SCHPO Decoy of Reverse of 26S protease regulatory subunit 4 homolog OS=Schizosaccharomyces pombe GN=mts2 PE=2 SV=1(12);	138.0681
1529	28.2632	2585.2480	3	2585.2390	-3.4719	1.8050	1.2250	0.0000	AMEQQDIKPTVQNGEVSANAEQKA	-1	>sp|O74440|RPN8_SCHPO 26S proteasome regulatory subunit rpn8 OS=Schizosaccharomyces pombe GN=rpn8 PE=2 SV=1	-	-1	-	0
1530	28.2710	2458.3608	5	2458.3464	-5.8638	0.8400	0.0100	0.2800	EDCKSLKR	7	>sp|O74894|PRS6B_SCHPO 26S protease regulatory subunit 6B homolog OS=Schizosaccharomyces pombe GN=rpt3 PE=2 SV=1(38);	KGVVALVEDKTK	10	>decoy_reverse_sp|Q9UT97|PSA5_SCHPO Decoy of Reverse of Probable proteasome subunit alpha type-5 OS=Schizosaccharomyces pombe GN=SPAC323.02c PE=1 SV=1(205);	138.0681
1532	28.2918	2259.2470	4	2259.2473	0.1400	0.4300	0.0250	0.0850	VSTKK	4	>decoy_reverse_sp|Q09682|PSA4_SCHPO Decoy of Reverse of Probable proteasome subunit alpha type-4 OS=Schizosaccharomyces pombe GN=SPAC13C5.01c PE=2 SV=1(199);	KILFENPDEATKR	12	>sp|P36612|PRS4_SCHPO 26S protease regulatory subunit 4 homolog OS=Schizosaccharomyces pombe GN=mts2 PE=2 SV=1(368);	138.0681
1532	28.2918	2259.2470	4	2259.2408	-2.7485	0.4300	0.0250	0.0700	MRKLAR	3	>decoy_reverse_sp|O94444|RPN10_SCHPO Decoy of Reverse of 26S proteasome regulatory subunit rpn10 OS=Schizosaccharomyces pombe GN=rpn10 PE=1 SV=1(114);	GLGYPEDAIGKTK	11	>decoy_reverse_sp|P36612|PRS4_SCHPO Decoy of Reverse of 26S protease regulatory subunit 4 homolog OS=Schizosaccharomyces pombe GN=mts2 PE=2 SV=1(12);	138.0681
1537	28.3885	2702.3698	5	2702.3730	1.1824	1.1250	0.0950	0.2800	TKDSLEAR	2	>sp|O74762|RPN2_SCHPO 26S proteasome regulatory subunit rpn2 OS=Schizosaccharomyces pombe GN=rpn2 PE=1 SV=1(337);	NCACVISQKKVPDK	9	>sp|O94517|PSA6_SCHPO Probable proteasome subunit alpha type-6 OS=Schizosaccharomyces pombe GN=SPBC646.16 PE=2 SV=1(52);	138.0681
1538	28.3963	2702.3733	4	2702.3908	6.4637	1.3750	0.2950	0.6350	IDRDKLVLK	5	>decoy_reverse_sp|Q9UUB6|UBLH2_SCHPO Decoy of Reverse of Ubiquitin carboxyl-terminal hydrolase 2 OS=Schizosaccharomyces pombe GN=uch2 PE=1 SV=1(26);	EDMGSNDKASKER	8	>decoy_reverse_sp|O74762|RPN2_SCHPO Decoy of Reverse of 26S proteasome regulatory subunit rpn2 OS=Schizosaccharomyces pombe GN=rpn2 PE=1 SV=1(130);	138.0681
1539	28.4042	2259.2471	5	2259.2361	-4.8735	1.2350	0.1650	0.3350	EKVLKTK	5	>sp|P36612|PRS4_SCHPO 26S protease regulatory subunit 4 homolog OS=Schizosaccharomyces pombe GN=mts2 PE=2 SV=1(435);	TKDEGGPAGGLYI	2	>sp|P36612|PRS4_SCHPO 26S protease regulatory subunit 4 homolog OS=Schizosaccharomyces pombe GN=mts2 PE=2 SV=1(437);	138.0681
1540	28.4122	2259.2507	3	2259.2408	-4.3845	0.7250	0.1100	0.0350	RMKK	3	>sp|O94444|RPN10_SCHPO 26S proteasome regulatory subunit rpn10 OS=Schizosaccharomyces pombe GN=rpn10 PE=1 SV=1(133);	ILFENPDEATKRK	11	>sp|P36612|PRS4_SCHPO 26S protease regulatory subunit 4 homolog OS=Schizosaccharomyces pombe GN=mts2 PE=2 SV=1(368);	138.0681
1540	28.4122	2259.2507	3	2259.2473	-1.4959	0.7250	0.1100	0.0350	VSTKK	4	>decoy_reverse_sp|Q09682|PSA4_SCHPO Decoy of Reverse of Probable proteasome subunit alpha type-4 OS=Schizosaccharomyces pombe GN=SPAC13C5.01c PE=2 SV=1(199);	ILFENPDEATKRK	11	>sp|P36612|PRS4_SCHPO 26S protease regulatory subunit 4 homolog OS=Schizosaccharomyces pombe GN=mts2 PE=2 SV=1(368);	138.0681
1541	28.4200	1216.7229	3	1216.7179	-4.1399	0.2100	0.1800	0.0050	GVFK	1	>decoy_reverse_sp|Q9US13|RPN9_SCHPO Decoy of Reverse of Probable 26S proteasome regulatory subunit rpn9 OS=Schizosaccharomyces pombe GN=rpn9 PE=2 SV=1(2);	KDLVR	1	>decoy_reverse_sp|O74445|PRS10_SCHPO Decoy of Reverse of Probable 26S protease subunit rpt4 OS=Schizosaccharomyces pombe GN=rpt4 PE=2 SV=2(352);	138.0681
1543	28.4397	1580.7529	3	1580.7504	-1.6187	1.0650	1.0650	0.0000	LLHICSEPPSDDAK	-1	>sp|P87048|RPN1_SCHPO 26S proteasome regulatory subunit rpn1 OS=Schizosaccharomyces pombe GN=rpn1 PE=1 SV=2	-	-1	-	0
1544	28.4472	2555.4701	5	2555.4784	3.2625	1.0700	0.3800	0.4850	LILTENIKTK	8	>decoy_reverse_sp|Q9UTM3|RPN5_SCHPO Decoy of Reverse of 26S proteasome regulatory subunit rpn5 OS=Schizosaccharomyces pombe GN=rpn5a PE=1 SV=1(335);	NKELISVSAASK	2	>sp|P30655|PSB5_SCHPO Proteasome subunit beta type-5 OS=Schizosaccharomyces pombe GN=pts1 PE=2 SV=3(132);	138.0681
1546	28.4673	2227.2416	4	2227.2211	-9.2128	0.8650	0.1200	0.1900	YKLHSEK	2	>decoy_reverse_sp|P87048|RPN1_SCHPO Decoy of Reverse of 26S proteasome regulatory subunit rpn1 OS=Schizosaccharomyces pombe GN=rpn1 PE=1 SV=2(748);	SVQPTAKTVQK	7	>sp|O74762|RPN2_SCHPO 26S proteasome regulatory subunit rpn2 OS=Schizosaccharomyces pombe GN=rpn2 PE=1 SV=1(806);	138.0681
1548	28.4877	2868.3079	4	2868.3347	9.3416	0.3200	0.0050	0.1350	DLKLK	3	>decoy_reverse_sp|O74445|PRS10_SCHPO Decoy of Reverse of Probable 26S protease subunit rpt4 OS=Schizosaccharomyces pombe GN=rpt4 PE=2 SV=2(363);	KFDSGGGDNGANNQFAGNQSM	1	>decoy_reverse_sp|P36612|PRS4_SCHPO Decoy of Reverse of 26S protease regulatory subunit 4 homolog OS=Schizosaccharomyces pombe GN=mts2 PE=2 SV=1(428);	138.0681
1550	28.5080	2247.1730	4	2247.1680	-2.1986	1.6550	0.5650	0.7300	NHASIDKMK	7	>sp|P41878|RPN11_SCHPO 26S proteasome regulatory subunit rpn11 OS=Schizosaccharomyces pombe GN=rpn11 PE=1 SV=2(246);	KHLDAEVQK	1	>sp|P41878|RPN11_SCHPO 26S proteasome regulatory subunit rpn11 OS=Schizosaccharomyces pombe GN=rpn11 PE=1 SV=2(281);	138.0681
1551	28.5158	2539.3663	5	2539.3645	-0.7056	1.5500	0.0900	0.6200	KQYSAK	1	>decoy_reverse_sp|Q9UUB6|UBLH2_SCHPO Decoy of Reverse of Ubiquitin carboxyl-terminal hydrolase 2 OS=Schizosaccharomyces pombe GN=uch2 PE=1 SV=1(3);	LIKKSSEQANLYER	3	>decoy_reverse_sp|O14250|PSA1_SCHPO Decoy of Reverse of Probable proteasome subunit alpha type-1 OS=Schizosaccharomyces pombe GN=SPAC6G10.04c PE=2 SV=1(211);	138.0681
1553	28.5360	2763.2813	4	2763.3045	8.3996	0.3050	0.1350	0.0800	KATDDDR	1	>sp|Q9USQ9|PSB4_SCHPO Probable proteasome subunit beta type-4 OS=Schizosaccharomyces pombe GN=SPBC577.10 PE=2 SV=1(189);	QEVAAQKSSEETEDKK	15	>sp|O94444|RPN10_SCHPO 26S proteasome regulatory subunit rpn10 OS=Schizosaccharomyces pombe GN=rpn10 PE=1 SV=1(239);	138.0681
1553	28.5360	2763.2813	4	2763.2624	-6.8237	0.3050	0.1350	0.1050	FPTDDDDK	1	>sp|P00761|TRYP_PIG Trypsin OS=Sus scrofa PE=1 SV=1(1);	AVKPTDMEQFAFYK	3	>sp|O74894|PRS6B_SCHPO 26S protease regulatory subunit 6B homolog OS=Schizosaccharomyces pombe GN=rpt3 PE=2 SV=1(378);	138.0681
1554	28.5440	2658.2574	4	2658.2417	-5.9165	0.2800	0.0500	0.0200	GGNMKEVFR	5	>sp|P06732|KCRM_HUMAN Creatine kinase M-type OS=Homo sapiens GN=CKM PE=1 SV=2(247);	MNSTEEIDLYNR	1	>sp|O74894|PRS6B_SCHPO 26S protease regulatory subunit 6B homolog OS=Schizosaccharomyces pombe GN=rpt3 PE=2 SV=1(1);	138.0681
1555	28.5518	2868.3099	3	2868.2857	-8.4268	0.5900	0.1150	0.1250	YDKTEDDIK	3	>sp|O74445|PRS10_SCHPO Probable 26S protease subunit rpt4 OS=Schizosaccharomyces pombe GN=rpt4 PE=2 SV=2(41);	EEMIAAQGIDEEDR	1	>decoy_reverse_sp|O59770|PSA3_SCHPO Decoy of Reverse of Probable proteasome subunit alpha type-3 OS=Schizosaccharomyces pombe GN=SPCC1795.04c PE=1 SV=1(1);	138.0681
1556	28.5598	2763.2799	5	2763.3045	8.8883	0.7550	0.4450	0.2650	KATDDDR	1	>sp|Q9USQ9|PSB4_SCHPO Probable proteasome subunit beta type-4 OS=Schizosaccharomyces pombe GN=SPBC577.10 PE=2 SV=1(189);	QEVAAQKSSEETEDKK	7	>sp|O94444|RPN10_SCHPO 26S proteasome regulatory subunit rpn10 OS=Schizosaccharomyces pombe GN=rpn10 PE=1 SV=1(231);	138.0681
1557	28.5677	2430.1451	3	2430.1598	6.0728	0.6700	0.2150	0.0500	VNLYKFR	5	>sp|Q9Y7T8|PSB3_SCHPO Probable proteasome subunit beta type-3 OS=Schizosaccharomyces pombe GN=SPCC63.12c PE=2 SV=1(75);	SSSDMAYTSMFK	1	>decoy_reverse_sp|O42931|PRS7_SCHPO Decoy of Reverse of 26S protease regulatory subunit 7 homolog OS=Schizosaccharomyces pombe GN=rpt1 PE=1 SV=2(2);	138.0681
1559	28.5872	2430.1436	4	2430.1484	2.0012	0.6350	0.0700	-0.0100	PFGNTHNK	1	>sp|P06732|KCRM_HUMAN Creatine kinase M-type OS=Homo sapiens GN=CKM PE=1 SV=2(2);	KIDKEDMGSNDK	4	>decoy_reverse_sp|O74762|RPN2_SCHPO Decoy of Reverse of 26S proteasome regulatory subunit rpn2 OS=Schizosaccharomyces pombe GN=rpn2 PE=1 SV=1(122);	138.0681
1560	28.5952	2868.3056	5	2868.3255	6.9433	0.4150	0.0050	-0.0150	NKTDTK	2	>decoy_reverse_sp|Q09682|PSA4_SCHPO Decoy of Reverse of Probable proteasome subunit alpha type-4 OS=Schizosaccharomyces pombe GN=SPAC13C5.01c PE=2 SV=1(28);	KTTEEKEATPMEMDEEK	1	>sp|O74762|RPN2_SCHPO 26S proteasome regulatory subunit rpn2 OS=Schizosaccharomyces pombe GN=rpn2 PE=1 SV=1(848);	138.0681
1561	28.6030	2658.2553	5	2658.2522	-1.1513	0.2800	0.0350	0.0950	YSNDKSIVNSM	5	>decoy_reverse_sp|P30655|PSB5_SCHPO Decoy of Reverse of Proteasome subunit beta type-5 OS=Schizosaccharomyces pombe GN=pts1 PE=2 SV=3(266);	YSLNSYDFKK	9	>decoy_reverse_sp|O42897|RPN3_SCHPO Decoy of Reverse of Probable 26S proteasome regulatory subunit rpn3 OS=Schizosaccharomyces pombe GN=rpn3 PE=2 SV=2(414);	138.0681
1562	28.6108	2247.1748	3	2247.1680	-3.0160	1.9150	0.6600	0.7850	NHASIDKMK	7	>sp|P41878|RPN11_SCHPO 26S proteasome regulatory subunit rpn11 OS=Schizosaccharomyces pombe GN=rpn11 PE=1 SV=2(246);	KHLDAEVQK	1	>sp|P41878|RPN11_SCHPO 26S proteasome regulatory subunit rpn11 OS=Schizosaccharomyces pombe GN=rpn11 PE=1 SV=2(281);	138.0681
1563	28.6187	2247.1738	5	2247.1680	-2.5687	1.1150	0.0550	0.2850	NHASIDKMK	7	>sp|P41878|RPN11_SCHPO 26S proteasome regulatory subunit rpn11 OS=Schizosaccharomyces pombe GN=rpn11 PE=1 SV=2(246);	KHLDAEVQK	1	>sp|P41878|RPN11_SCHPO 26S proteasome regulatory subunit rpn11 OS=Schizosaccharomyces pombe GN=rpn11 PE=1 SV=2(281);	138.0681
1565	28.6372	0	0	0	0	0	0	0	-	-	-	-	-	-	0
1566	28.6450	0	0	0	0	0	0	0	-	-	-	-	-	-	0
1567	28.6528	0	0	0	0	0	0	0	-	-	-	-	-	-	0
1568	28.6607	2673.2489	4	2673.2487	-0.0547	0.4600	0.0150	0.0650	ASKGSNDDEMK	3	>sp|O74762|RPN2_SCHPO 26S proteasome regulatory subunit rpn2 OS=Schizosaccharomyces pombe GN=rpn2 PE=1 SV=1(836);	MPIDFKGFICK	6	>sp|Q09720|PSB2_SCHPO Probable proteasome subunit beta type-2 OS=Schizosaccharomyces pombe GN=SPAC31A2.04c PE=2 SV=1(177);	138.0681
1569	28.6685	2333.0921	3	2333.1130	8.9353	0.6450	0.2000	0.2750	MTEVLK	1	>sp|P41836|PRS8_SCHPO 26S protease regulatory subunit 8 homolog OS=Schizosaccharomyces pombe GN=let1 PE=2 SV=1(1);	EMIAAQGIDEEDR	1	>decoy_reverse_sp|O59770|PSA3_SCHPO Decoy of Reverse of Probable proteasome subunit alpha type-3 OS=Schizosaccharomyces pombe GN=SPCC1795.04c PE=1 SV=1(2);	138.0681
1571	28.6865	2139.0099	3	2139.0233	6.2969	0.2600	0.0350	0.0950	LKYYEQK	2	>sp|Q9UTM3|RPN5_SCHPO 26S proteasome regulatory subunit rpn5 OS=Schizosaccharomyces pombe GN=rpn5a PE=1 SV=1(213);	DEEWPPKM	7	>decoy_reverse_sp|O42931|PRS7_SCHPO Decoy of Reverse of 26S protease regulatory subunit 7 homolog OS=Schizosaccharomyces pombe GN=rpt1 PE=1 SV=2(437);	138.0681
1572	28.6947	0	0	0	0	0	0	0	-	-	-	-	-	-	0
1573	28.7025	2673.2490	4	2673.2487	-0.1021	0.8050	0.5200	0.0250	EDMGSNDKASK	8	>decoy_reverse_sp|O74762|RPN2_SCHPO Decoy of Reverse of 26S proteasome regulatory subunit rpn2 OS=Schizosaccharomyces pombe GN=rpn2 PE=1 SV=1(130);	MPIDFKGFICK	6	>sp|Q09720|PSB2_SCHPO Probable proteasome subunit beta type-2 OS=Schizosaccharomyces pombe GN=SPAC31A2.04c PE=2 SV=1(177);	138.0681
1574	28.7105	1575.7815	3	1575.7966	9.5576	0.4800	0.0300	0.0100	KMQE	1	>sp|O94444|RPN10_SCHPO 26S proteasome regulatory subunit rpn10 OS=Schizosaccharomyces pombe GN=rpn10 PE=1 SV=1(240);	YKLHSEK	2	>decoy_reverse_sp|P87048|RPN1_SCHPO Decoy of Reverse of 26S proteasome regulatory subunit rpn1 OS=Schizosaccharomyces pombe GN=rpn1 PE=1 SV=2(748);	138.0681
1576	28.7280	0	0	0	0	0	0	0	-	-	-	-	-	-	0
1577	28.7358	1891.0846	3	1891.0778	-3.6220	1.0150	0.1400	0.2500	VLVDKSR	5	>sp|O94579|PSA2_SCHPO Probable proteasome subunit alpha type-2 OS=Schizosaccharomyces pombe GN=SPCC1442.06 PE=2 SV=1(88);	KVAQTTYK	1	>sp|O94579|PSA2_SCHPO Probable proteasome subunit alpha type-2 OS=Schizosaccharomyces pombe GN=SPCC1442.06 PE=2 SV=1(91);	138.0681
1579	28.7542	2543.3942	5	2543.4070	5.0350	0.8850	0.0500	0.3700	YDKKDLVR	4	>decoy_reverse_sp|O74445|PRS10_SCHPO Decoy of Reverse of Probable 26S protease subunit rpt4 OS=Schizosaccharomyces pombe GN=rpt4 PE=2 SV=2(352);	ELIRAQEEVKR	10	>sp|O74894|PRS6B_SCHPO 26S protease regulatory subunit 6B homolog OS=Schizosaccharomyces pombe GN=rpt3 PE=2 SV=1(49);	138.0681
1580	28.7622	2900.2906	4	2900.3142	8.1232	0.5350	0.2400	0.1700	SSCKIVFR	4	>decoy_reverse_sp|O74445|PRS10_SCHPO Decoy of Reverse of Probable 26S protease subunit rpt4 OS=Schizosaccharomyces pombe GN=rpt4 PE=2 SV=2(318);	GNQKFSSTADYMNMSS	4	>sp|O42931|PRS7_SCHPO 26S protease regulatory subunit 7 homolog OS=Schizosaccharomyces pombe GN=rpt1 PE=1 SV=2(426);	138.0681
1581	28.7700	2778.2686	4	2778.2541	-5.2206	0.4800	0.0800	0.2050	AAKASR	3	>decoy_reverse_sp|Q10329|PSA7_SCHPO Decoy of Reverse of Probable proteasome subunit alpha type-7 OS=Schizosaccharomyces pombe GN=SPBC106.16 PE=2 SV=1(92);	DDGLEDDMPALADEEFEK	1	>decoy_reverse_sp|O42897|RPN3_SCHPO Decoy of Reverse of Probable 26S proteasome regulatory subunit rpn3 OS=Schizosaccharomyces pombe GN=rpn3 PE=2 SV=2(1);	138.0681
1582	28.7780	0	0	0	0	0	0	0	-	-	-	-	-	-	0
1584	28.7967	1694.7343	2	1694.7284	-3.5106	1.7450	1.7450	0.0000	NQYDGDATTWSPQGR	-1	>sp|O14250|PSA1_SCHPO Probable proteasome subunit alpha type-1 OS=Schizosaccharomyces pombe GN=SPAC6G10.04c PE=2 SV=1	-	-1	-	0
1586	28.8160	2543.3968	4	2543.3845	-4.8209	1.1700	0.4200	0.5100	IEDTDKYDK	6	>decoy_reverse_sp|O74445|PRS10_SCHPO Decoy of Reverse of Probable 26S protease subunit rpt4 OS=Schizosaccharomyces pombe GN=rpt4 PE=2 SV=2(348);	LVARNIPKEIK	8	>decoy_reverse_sp|P41836|PRS8_SCHPO Decoy of Reverse of 26S protease regulatory subunit 8 homolog OS=Schizosaccharomyces pombe GN=let1 PE=2 SV=1(299);	138.0681
1589	28.8602	2878.5444	6	2878.5389	-1.9214	0.8850	0.1250	0.2800	YKVNLYKFR	7	>sp|Q9Y7T8|PSB3_SCHPO Probable proteasome subunit beta type-3 OS=Schizosaccharomyces pombe GN=SPCC63.12c PE=2 SV=1(75);	CFGIKFDIMPRK	5	>decoy_reverse_sp|Q09720|PSB2_SCHPO Decoy of Reverse of Probable proteasome subunit beta type-2 OS=Schizosaccharomyces pombe GN=SPAC31A2.04c PE=2 SV=1(18);	138.0681
1591	28.8798	2878.5466	4	2878.5340	-4.3749	0.9150	0.1200	0.2350	NFGRDLKLK	7	>decoy_reverse_sp|O74445|PRS10_SCHPO Decoy of Reverse of Probable 26S protease subunit rpt4 OS=Schizosaccharomyces pombe GN=rpt4 PE=2 SV=2(363);	GSLEKNWKEEYLR	8	>decoy_reverse_sp|Q10329|PSA7_SCHPO Decoy of Reverse of Probable proteasome subunit alpha type-7 OS=Schizosaccharomyces pombe GN=SPBC106.16 PE=2 SV=1(84);	138.0681
1592	28.8878	2743.4739	5	2743.4867	4.6560	1.2400	0.2750	0.4400	SPTGQITSTSAR	1	>decoy_reverse_sp|Q10329|PSA7_SCHPO Decoy of Reverse of Probable proteasome subunit alpha type-7 OS=Schizosaccharomyces pombe GN=SPBC106.16 PE=2 SV=1(2);	KIPQVASFRIDK	1	>decoy_reverse_sp|Q9UTM3|RPN5_SCHPO Decoy of Reverse of 26S proteasome regulatory subunit rpn5 OS=Schizosaccharomyces pombe GN=rpn5a PE=1 SV=1(46);	138.0681
1593	28.8957	3233.5916	4	3233.5848	-2.1077	0.6950	0.1000	0.2300	NWKEGLSR	3	>sp|Q10329|PSA7_SCHPO Probable proteasome subunit alpha type-7 OS=Schizosaccharomyces pombe GN=SPBC106.16 PE=2 SV=1(179);	SSSDMAYTSMFKGNQKVVK	16	>decoy_reverse_sp|O42931|PRS7_SCHPO Decoy of Reverse of 26S protease regulatory subunit 7 homolog OS=Schizosaccharomyces pombe GN=rpt1 PE=1 SV=2(17);	138.0681
1595	28.9157	1214.6910	3	1214.6883	-2.2166	1.8950	1.7800	0.0000	HVLGIAIEAHR	-1	>sp|O74762|RPN2_SCHPO 26S proteasome regulatory subunit rpn2 OS=Schizosaccharomyces pombe GN=rpn2 PE=1 SV=1	-	-1	-	0
1601	29.0385	2866.4702	5	2866.4825	4.2987	1.2900	0.0350	0.4450	KEEPK	1	>sp|O74762|RPN2_SCHPO 26S proteasome regulatory subunit rpn2 OS=Schizosaccharomyces pombe GN=rpn2 PE=1 SV=1(876);	LFLLRSDYYMASTYTKK	16	>sp|Q9UTM3|RPN5_SCHPO 26S proteasome regulatory subunit rpn5 OS=Schizosaccharomyces pombe GN=rpn5a PE=1 SV=1(195);	138.0681
1602	29.0463	2866.4727	4	2866.4559	-5.8806	0.6450	0.0200	-0.0850	KQYSAKAK	6	>decoy_reverse_sp|Q9UUB6|UBLH2_SCHPO Decoy of Reverse of Ubiquitin carboxyl-terminal hydrolase 2 OS=Schizosaccharomyces pombe GN=uch2 PE=1 SV=1(8);	QEVAAQKSSEETEDKK	7	>sp|O94444|RPN10_SCHPO 26S proteasome regulatory subunit rpn10 OS=Schizosaccharomyces pombe GN=rpn10 PE=1 SV=1(231);	138.0681
1603	29.0543	2844.5338	5	2844.5254	-2.9756	1.0800	0.0200	0.3300	IEVNIHRKR	8	>decoy_reverse_sp|Q9UTM3|RPN5_SCHPO Decoy of Reverse of 26S proteasome regulatory subunit rpn5 OS=Schizosaccharomyces pombe GN=rpn5a PE=1 SV=1(106);	TGPPGPPCGGKFMLK	11	>decoy_reverse_sp|O14126|PRS6A_SCHPO Decoy of Reverse of 26S protease regulatory subunit 6A OS=Schizosaccharomyces pombe GN=tbp1 PE=2 SV=1(218);	138.0681
1605	29.0747	2878.5458	6	2878.5486	0.9598	1.1100	0.0150	0.1300	DKKDQK	2	>decoy_reverse_sp|P36612|PRS4_SCHPO Decoy of Reverse of 26S protease regulatory subunit 4 homolog OS=Schizosaccharomyces pombe GN=mts2 PE=2 SV=1(423);	FIKHADATCVHRLALTK	3	>decoy_reverse_sp|P41836|PRS8_SCHPO Decoy of Reverse of 26S protease regulatory subunit 8 homolog OS=Schizosaccharomyces pombe GN=let1 PE=2 SV=1(198);	138.0681
1606	29.0825	2919.3911	4	2919.4105	6.6443	0.8500	0.0900	0.4100	FMTRSEYDR	1	>sp|Q9UT97|PSA5_SCHPO Probable proteasome subunit alpha type-5 OS=Schizosaccharomyces pombe GN=SPAC323.02c PE=1 SV=1(2);	MSSKSSLELANNAVK	4	>sp|Q9P7S2|RPN6_SCHPO Probable 26S proteasome regulatory subunit rpn6 OS=Schizosaccharomyces pombe GN=rpn6 PE=2 SV=1(4);	138.0681
1610	29.1525	2877.5259	4	2877.5235	-0.8397	1.0450	0.2050	0.4350	YFATLQKSKR	9	>decoy_reverse_sp|O14126|PRS6A_SCHPO Decoy of Reverse of 26S protease regulatory subunit 6A OS=Schizosaccharomyces pombe GN=tbp1 PE=2 SV=1(9);	ESDKAPDLIELNR	4	>sp|O74762|RPN2_SCHPO 26S proteasome regulatory subunit rpn2 OS=Schizosaccharomyces pombe GN=rpn2 PE=1 SV=1(926);	138.0681
1613	29.1953	2776.4628	5	2776.4394	-8.4257	0.8650	0.0750	0.2900	QKSLEK	2	>sp|O42897|RPN3_SCHPO Probable 26S proteasome regulatory subunit rpn3 OS=Schizosaccharomyces pombe GN=rpn3 PE=2 SV=2(314);	LAAEDHKFVIHQEENK	7	>decoy_reverse_sp|O74762|RPN2_SCHPO Decoy of Reverse of 26S proteasome regulatory subunit rpn2 OS=Schizosaccharomyces pombe GN=rpn2 PE=1 SV=1(263);	138.0681
1614	29.2033	2925.3282	4	2925.3470	6.4047	0.3900	0.0900	0.1400	TLSKESAR	4	>sp|Q9USQ9|PSB4_SCHPO Probable proteasome subunit beta type-4 OS=Schizosaccharomyces pombe GN=SPBC577.10 PE=2 SV=1(201);	DPEEEAEMMTKETTEK	11	>decoy_reverse_sp|O74762|RPN2_SCHPO Decoy of Reverse of 26S proteasome regulatory subunit rpn2 OS=Schizosaccharomyces pombe GN=rpn2 PE=1 SV=1(113);	138.0681
1616	29.2235	1694.8516	3	1694.8483	-1.9248	0.1300	0.1300	0.0550	KNCK	1	>decoy_reverse_sp|Q09841|PSB7_SCHPO Decoy of Reverse of Probable proteasome subunit beta type-7 OS=Schizosaccharomyces pombe GN=SPAC23D3.07 PE=2 SV=1(201);	VEFKMGNGK	4	>decoy_reverse_sp|P06732|KCRM_HUMAN Decoy of Reverse of Creatine kinase M-type OS=Homo sapiens GN=CKM PE=1 SV=2(135);	138.0681
1619	29.2682	2764.3901	4	2764.3853	-1.7278	0.7750	0.0600	0.0600	SLLAHKGGHVVR	6	>decoy_reverse_sp|P06732|KCRM_HUMAN Decoy of Reverse of Creatine kinase M-type OS=Homo sapiens GN=CKM PE=1 SV=2(84);	EEYVSDPKEQM	8	>decoy_reverse_sp|Q9UTM3|RPN5_SCHPO Decoy of Reverse of 26S proteasome regulatory subunit rpn5 OS=Schizosaccharomyces pombe GN=rpn5a PE=1 SV=1(440);	138.0681
1621	29.2882	2764.3875	5	2764.3687	-6.8153	1.2500	0.0150	0.5300	IKTLSMEK	2	>decoy_reverse_sp|O14126|PRS6A_SCHPO Decoy of Reverse of 26S protease regulatory subunit 6A OS=Schizosaccharomyces pombe GN=tbp1 PE=2 SV=1(369);	QEVAAQKSSEETEDK	7	>sp|O94444|RPN10_SCHPO 26S proteasome regulatory subunit rpn10 OS=Schizosaccharomyces pombe GN=rpn10 PE=1 SV=1(231);	138.0681
1624	29.3332	2719.4431	4	2719.4689	9.5155	1.2500	0.1700	0.6150	NIPKEIK	4	>decoy_reverse_sp|P41836|PRS8_SCHPO Decoy of Reverse of 26S protease regulatory subunit 8 homolog OS=Schizosaccharomyces pombe GN=let1 PE=2 SV=1(299);	LCIHKNKLTNDETR	5	>decoy_reverse_sp|P30655|PSB5_SCHPO Decoy of Reverse of Proteasome subunit beta type-5 OS=Schizosaccharomyces pombe GN=pts1 PE=2 SV=3(221);	138.0681
1625	29.3397	2820.3011	4	2820.3082	2.5283	0.6500	0.0700	0.1050	SPSGNDALNDKK	11	>sp|P87048|RPN1_SCHPO 26S proteasome regulatory subunit rpn1 OS=Schizosaccharomyces pombe GN=rpn1 PE=1 SV=2(20);	EKASKGSNDDEMK	5	>sp|O74762|RPN2_SCHPO 26S proteasome regulatory subunit rpn2 OS=Schizosaccharomyces pombe GN=rpn2 PE=1 SV=1(836);	138.0681
1626	29.3475	2719.4443	3	2719.4400	-1.6127	0.9500	0.0100	0.3350	GSDAAPQASKKK	10	>decoy_reverse_sp|P36612|PRS4_SCHPO Decoy of Reverse of 26S protease regulatory subunit 4 homolog OS=Schizosaccharomyces pombe GN=mts2 PE=2 SV=1(404);	FNLMVICKDKK	8	>sp|Q9UUB6|UBLH2_SCHPO Ubiquitin carboxyl-terminal hydrolase 2 OS=Schizosaccharomyces pombe GN=uch2 PE=1 SV=1(220);	138.0681
1628	29.3673	2719.4410	5	2719.4651	8.8646	0.9650	0.1050	0.2500	WKTLSKESAR	6	>sp|Q9USQ9|PSB4_SCHPO Probable proteasome subunit beta type-4 OS=Schizosaccharomyces pombe GN=SPBC577.10 PE=2 SV=1(201);	ELKKEEMVMLK	3	>decoy_reverse_sp|P06732|KCRM_HUMAN Decoy of Reverse of Creatine kinase M-type OS=Homo sapiens GN=CKM PE=1 SV=2(16);	138.0681
1629	29.3735	2719.4410	6	2719.4465	2.0222	1.7600	0.2800	0.3950	MATTVK	1	>sp|O43063|PSB6_SCHPO Probable proteasome subunit beta type-6 OS=Schizosaccharomyces pombe GN=SPBC4C3.10c PE=2 SV=1(1);	IAGEHLSNGEKPLLTPEK	11	>decoy_reverse_sp|Q9UUB6|UBLH2_SCHPO Decoy of Reverse of Ubiquitin carboxyl-terminal hydrolase 2 OS=Schizosaccharomyces pombe GN=uch2 PE=1 SV=1(181);	138.0681
1630	29.3813	2865.4491	4	2865.4767	9.6271	0.6600	0.1100	0.1000	MFR	1	>sp|O14250|PSA1_SCHPO Probable proteasome subunit alpha type-1 OS=Schizosaccharomyces pombe GN=SPAC6G10.04c PE=2 SV=1(1);	FSGEKKSLPLQIEVANDCIK	5	>sp|Q9P7S2|RPN6_SCHPO Probable 26S proteasome regulatory subunit rpn6 OS=Schizosaccharomyces pombe GN=rpn6 PE=2 SV=1(98);	138.0681
1631	29.3892	2925.3295	3	2925.3218	-2.6337	0.4550	0.1250	0.2100	IDKEDMGSNDK	3	>decoy_reverse_sp|O74762|RPN2_SCHPO Decoy of Reverse of 26S proteasome regulatory subunit rpn2 OS=Schizosaccharomyces pombe GN=rpn2 PE=1 SV=1(122);	ASKGSNDDEMKIDK	11	>sp|O74762|RPN2_SCHPO 26S proteasome regulatory subunit rpn2 OS=Schizosaccharomyces pombe GN=rpn2 PE=1 SV=1(844);	138.0681
1632	29.3970	2539.4726	5	2539.4664	-2.4413	1.0650	0.0700	0.2300	FVKLGIDPPK	3	>sp|O42931|PRS7_SCHPO 26S protease regulatory subunit 7 homolog OS=Schizosaccharomyces pombe GN=rpt1 PE=1 SV=2(207);	IVAFDQLVKEK	9	>decoy_reverse_sp|Q9UTM3|RPN5_SCHPO Decoy of Reverse of 26S proteasome regulatory subunit rpn5 OS=Schizosaccharomyces pombe GN=rpn5a PE=1 SV=1(274);	138.0681
1634	29.4152	2772.3513	4	2772.3605	3.3262	0.7750	0.1100	0.3000	NKPDER	2	>decoy_reverse_sp|Q10335|RPN7_SCHPO Decoy of Reverse of Probable 26S proteasome regulatory subunit rpn7 OS=Schizosaccharomyces pombe GN=rpn7 PE=2 SV=1(33);	AVYDTAVVQEDPEKWK	14	>sp|Q9UTM3|RPN5_SCHPO 26S proteasome regulatory subunit rpn5 OS=Schizosaccharomyces pombe GN=rpn5a PE=1 SV=1(250);	138.0681
1635	29.4232	2825.2665	4	2825.2945	9.9373	0.6100	0.0050	0.0200	KNTEDIEMTA	1	>sp|P87048|RPN1_SCHPO 26S proteasome regulatory subunit rpn1 OS=Schizosaccharomyces pombe GN=rpn1 PE=1 SV=2(882);	IDKEDMGSNDKASK	3	>decoy_reverse_sp|O74762|RPN2_SCHPO Decoy of Reverse of 26S proteasome regulatory subunit rpn2 OS=Schizosaccharomyces pombe GN=rpn2 PE=1 SV=1(122);	138.0681
1636	29.4310	1343.6958	2	1343.6867	-6.7980	0.7650	0.0550	0.3250	MSQAR	1	>sp|O94517|PSA6_SCHPO Probable proteasome subunit alpha type-6 OS=Schizosaccharomyces pombe GN=SPBC646.16 PE=2 SV=1(1);	DQPKK	4	>decoy_reverse_sp|P41878|RPN11_SCHPO Decoy of Reverse of 26S proteasome regulatory subunit rpn11 OS=Schizosaccharomyces pombe GN=rpn11 PE=1 SV=2(32);	138.0681
1637	29.4388	2786.3322	5	2786.3292	-1.0641	0.8850	0.1450	0.0550	MSRSYDSR	1	>sp|Q09682|PSA4_SCHPO Probable proteasome subunit alpha type-4 OS=Schizosaccharomyces pombe GN=SPAC13C5.01c PE=2 SV=1(1);	WSTAETLTNNKIDR	11	>decoy_reverse_sp|Q9UUB6|UBLH2_SCHPO Decoy of Reverse of Ubiquitin carboxyl-terminal hydrolase 2 OS=Schizosaccharomyces pombe GN=uch2 PE=1 SV=1(21);	138.0681
1638	29.4468	2099.1195	4	2099.1262	3.1877	0.7800	0.0100	0.3700	AASLLK	1	>decoy_reverse_sp|Q9P7S2|RPN6_SCHPO Decoy of Reverse of Probable 26S proteasome regulatory subunit rpn6 OS=Schizosaccharomyces pombe GN=rpn6 PE=2 SV=1(1);	ATKQSKYTYDR	6	>sp|Q09841|PSB7_SCHPO Probable proteasome subunit beta type-7 OS=Schizosaccharomyces pombe GN=SPAC23D3.07 PE=2 SV=1(236);	138.0681
1640	29.4635	2772.3512	5	2772.3560	1.7251	0.7450	0.0500	0.3200	LNFSSLKMK	7	>sp|O59770|PSA3_SCHPO Probable proteasome subunit alpha type-3 OS=Schizosaccharomyces pombe GN=SPCC1795.04c PE=1 SV=1(184);	QEMKKDSESTEEK	5	>decoy_reverse_sp|O94444|RPN10_SCHPO Decoy of Reverse of 26S proteasome regulatory subunit rpn10 OS=Schizosaccharomyces pombe GN=rpn10 PE=1 SV=1(5);	138.0681
1641	29.4693	2539.4724	4	2539.4624	-3.9529	0.7100	0.0100	0.3200	LVKGR	3	>sp|Q9Y7T8|PSB3_SCHPO Probable proteasome subunit beta type-3 OS=Schizosaccharomyces pombe GN=SPCC63.12c PE=2 SV=1(200);	KEAGFIDDILIITPASK	1	>decoy_reverse_sp|O14126|PRS6A_SCHPO Decoy of Reverse of 26S protease regulatory subunit 6A OS=Schizosaccharomyces pombe GN=tbp1 PE=2 SV=1(146);	138.0681
1642	29.4772	2772.3587	3	2772.3565	-0.8077	0.7800	0.0550	0.1000	HKTPDK	2	>decoy_reverse_sp|P06732|KCRM_HUMAN Decoy of Reverse of Creatine kinase M-type OS=Homo sapiens GN=CKM PE=1 SV=2(277);	NSIVSKYTQSTNNDDPK	1	>sp|P30655|PSB5_SCHPO Proteasome subunit beta type-5 OS=Schizosaccharomyces pombe GN=pts1 PE=2 SV=3(2);	138.0681
1643	29.4852	2606.3593	5	2606.3512	-3.1120	0.6550	0.0350	0.2350	LLEKLEIK	4	>sp|Q9USQ9|PSB4_SCHPO Probable proteasome subunit beta type-4 OS=Schizosaccharomyces pombe GN=SPBC577.10 PE=2 SV=1(104);	MNSTEEIDLYNR	1	>sp|O74894|PRS6B_SCHPO 26S protease regulatory subunit 6B homolog OS=Schizosaccharomyces pombe GN=rpt3 PE=2 SV=1(1);	138.0681
1644	29.4930	2735.4325	6	2735.4162	-5.9496	1.2500	0.0950	0.0000	GIESEAYESVLDLAKICDVRSILR	-1	>decoy_reverse_sp|O42897|RPN3_SCHPO Decoy of Reverse of Probable 26S proteasome regulatory subunit rpn3 OS=Schizosaccharomyces pombe GN=rpn3 PE=2 SV=2	-	-1	-	0
1646	29.5095	2707.3679	4	2707.3625	-1.9981	2.0550	0.2550	1.0100	KYDKTEDDIK	1	>sp|O74445|PRS10_SCHPO Probable 26S protease subunit rpt4 OS=Schizosaccharomyces pombe GN=rpt4 PE=2 SV=2(38);	LTHEKSTMLEK	5	>sp|O14126|PRS6A_SCHPO 26S protease regulatory subunit 6A OS=Schizosaccharomyces pombe GN=tbp1 PE=2 SV=1(64);	138.0681
1647	29.5167	2735.4392	3	2735.4380	-0.4131	0.7850	0.0750	0.3050	EWDSKLK	5	>sp|O74445|PRS10_SCHPO Probable 26S protease subunit rpt4 OS=Schizosaccharomyces pombe GN=rpt4 PE=2 SV=2(24);	VVSSAIVDKYIGESAR	9	>sp|O74445|PRS10_SCHPO Probable 26S protease subunit rpt4 OS=Schizosaccharomyces pombe GN=rpt4 PE=2 SV=2(205);	138.0681
1648	29.5247	2539.4719	6	2539.4711	-0.2955	0.9750	0.0650	0.3950	LGVKRFK	4	>decoy_reverse_sp|O14126|PRS6A_SCHPO Decoy of Reverse of 26S protease regulatory subunit 6A OS=Schizosaccharomyces pombe GN=tbp1 PE=2 SV=1(226);	LKAYQGIYLMSIR	2	>sp|Q10335|RPN7_SCHPO Probable 26S proteasome regulatory subunit rpn7 OS=Schizosaccharomyces pombe GN=rpn7 PE=2 SV=1(192);	138.0681
1649	29.5325	2460.2530	3	2460.2677	5.9705	1.2350	0.0250	0.0650	LMVEMEKK	7	>sp|P06732|KCRM_HUMAN Creatine kinase M-type OS=Homo sapiens GN=CKM PE=1 SV=2(365);	LTHEKSTMLEK	5	>sp|O14126|PRS6A_SCHPO 26S protease regulatory subunit 6A OS=Schizosaccharomyces pombe GN=tbp1 PE=2 SV=1(64);	138.0681
1650	29.5405	1125.5204	3	1125.5189	-1.2770	1.0100	0.7650	0.0000	YDKTEDDIK	-1	>sp|O74445|PRS10_SCHPO Probable 26S protease subunit rpt4 OS=Schizosaccharomyces pombe GN=rpt4 PE=2 SV=2	-	-1	-	0
1652	29.5560	2750.4162	5	2750.3982	-6.5711	1.1650	0.1900	0.2600	MATTVK	1	>sp|O43063|PSB6_SCHPO Probable proteasome subunit beta type-6 OS=Schizosaccharomyces pombe GN=SPBC4C3.10c PE=2 SV=1(1);	SEFQRLTHEKSTMLEK	10	>sp|O14126|PRS6A_SCHPO 26S protease regulatory subunit 6A OS=Schizosaccharomyces pombe GN=tbp1 PE=2 SV=1(64);	138.0681
1653	29.5628	2440.4038	5	2440.4092	2.2258	0.8850	0.1000	0.2850	EAVLKLK	5	>decoy_reverse_sp|P50524|RPN12_SCHPO Decoy of Reverse of 26S proteasome regulatory subunit rpn12 OS=Schizosaccharomyces pombe GN=rpn12 PE=1 SV=1(242);	WPKIAEIYGSALR	3	>sp|Q9UTM3|RPN5_SCHPO 26S proteasome regulatory subunit rpn5 OS=Schizosaccharomyces pombe GN=rpn5a PE=1 SV=1(307);	138.0681
1655	29.5797	2707.3650	5	2707.3811	5.9531	1.6100	0.1850	0.5000	QEMKK	4	>decoy_reverse_sp|O94444|RPN10_SCHPO Decoy of Reverse of 26S proteasome regulatory subunit rpn10 OS=Schizosaccharomyces pombe GN=rpn10 PE=1 SV=1(4);	IPDSTYEMVGGLEKQIK	14	>sp|P41836|PRS8_SCHPO 26S protease regulatory subunit 8 homolog OS=Schizosaccharomyces pombe GN=let1 PE=2 SV=1(152);	138.0681
1656	29.5847	2707.3696	3	2707.3625	-2.6283	2.6550	0.4400	1.1950	KYDKTEDDIK	1	>sp|O74445|PRS10_SCHPO Probable 26S protease subunit rpt4 OS=Schizosaccharomyces pombe GN=rpt4 PE=2 SV=2(38);	LTHEKSTMLEK	5	>sp|O14126|PRS6A_SCHPO 26S protease regulatory subunit 6A OS=Schizosaccharomyces pombe GN=tbp1 PE=2 SV=1(64);	138.0681
1657	29.5927	2527.3966	5	2527.3937	-1.1670	1.4700	0.0600	0.4450	KSKTLQYFA	1	>sp|O14126|PRS6A_SCHPO 26S protease regulatory subunit 6A OS=Schizosaccharomyces pombe GN=tbp1 PE=2 SV=1(430);	AIDLYKEVLNK	6	>sp|Q9P7S2|RPN6_SCHPO Probable 26S proteasome regulatory subunit rpn6 OS=Schizosaccharomyces pombe GN=rpn6 PE=2 SV=1(27);	138.0681
1658	29.6005	2644.5011	4	2644.4886	-4.7283	0.7050	0.0400	0.3050	KHGQLK	1	>sp|Q9UTM3|RPN5_SCHPO 26S proteasome regulatory subunit rpn5 OS=Schizosaccharomyces pombe GN=rpn5a PE=1 SV=1(81);	YYIIMGLQASKLRNK	11	>decoy_reverse_sp|Q10335|RPN7_SCHPO Decoy of Reverse of Probable 26S proteasome regulatory subunit rpn7 OS=Schizosaccharomyces pombe GN=rpn7 PE=2 SV=1(218);	138.0681
1660	29.6172	2760.2766	4	2760.2951	6.7291	0.1950	0.1300	0.0950	MGINER	1	>sp|Q09841|PSB7_SCHPO Probable proteasome subunit beta type-7 OS=Schizosaccharomyces pombe GN=SPAC23D3.07 PE=2 SV=1(2);	ISPGYDVYEGSFEKEGK	14	>decoy_reverse_sp|Q9UQY2|PSB1_SCHPO Decoy of Reverse of Probable proteasome subunit beta type-1 OS=Schizosaccharomyces pombe GN=pam1 PE=2 SV=1(104);	138.0681
1661	29.6233	2760.2763	5	2760.3039	9.9775	0.7550	0.0100	0.3250	DWNACKK	6	>sp|P50524|RPN12_SCHPO 26S proteasome regulatory subunit rpn12 OS=Schizosaccharomyces pombe GN=rpn12 PE=1 SV=1(22);	DYTMAQPEFFKAVR	11	>decoy_reverse_sp|O74894|PRS6B_SCHPO Decoy of Reverse of 26S protease regulatory subunit 6B homolog OS=Schizosaccharomyces pombe GN=rpt3 PE=2 SV=1(12);	138.0681
1662	29.6303	2527.3972	4	2527.3930	-1.6732	0.8950	0.0250	0.4100	ETIDNAETMK	1	>decoy_reverse_sp|P87048|RPN1_SCHPO Decoy of Reverse of 26S proteasome regulatory subunit rpn1 OS=Schizosaccharomyces pombe GN=rpn1 PE=1 SV=2(1);	LEKVRQLIIK	3	>sp|Q9UTM3|RPN5_SCHPO 26S proteasome regulatory subunit rpn5 OS=Schizosaccharomyces pombe GN=rpn5a PE=1 SV=1(423);	138.0681
1663	29.6380	2465.3217	4	2465.3212	-0.2149	0.7450	0.0600	0.0800	RLMSKVAEK	5	>sp|O14250|PSA1_SCHPO Probable proteasome subunit alpha type-1 OS=Schizosaccharomyces pombe GN=SPAC6G10.04c PE=2 SV=1(111);	HGGYKPTDKHK	9	>sp|P06732|KCRM_HUMAN Creatine kinase M-type OS=Homo sapiens GN=CKM PE=1 SV=2(105);	138.0681
1664	29.6458	2594.2840	4	2594.3049	8.0773	0.6650	0.0150	0.1850	KDWNACKK	1	>sp|P50524|RPN12_SCHPO 26S proteasome regulatory subunit rpn12 OS=Schizosaccharomyces pombe GN=rpn12 PE=1 SV=1(16);	IYADLKINEDSK	6	>decoy_reverse_sp|Q9P7S2|RPN6_SCHPO Decoy of Reverse of Probable 26S proteasome regulatory subunit rpn6 OS=Schizosaccharomyces pombe GN=rpn6 PE=2 SV=1(401);	138.0681
1666	29.6623	2707.3641	6	2707.3625	-0.6017	1.7150	0.0400	0.8050	KYDKTEDDIK	1	>sp|O74445|PRS10_SCHPO Probable 26S protease subunit rpt4 OS=Schizosaccharomyces pombe GN=rpt4 PE=2 SV=2(38);	LTHEKSTMLEK	5	>sp|O14126|PRS6A_SCHPO 26S protease regulatory subunit 6A OS=Schizosaccharomyces pombe GN=tbp1 PE=2 SV=1(64);	138.0681
1667	29.6680	2760.2832	3	2760.3097	9.6003	0.5550	0.1450	0.2700	QEMKK	1	>decoy_reverse_sp|O94444|RPN10_SCHPO Decoy of Reverse of 26S proteasome regulatory subunit rpn10 OS=Schizosaccharomyces pombe GN=rpn10 PE=1 SV=1(1);	YPMDAHKSELEGVEEAR	7	>sp|O42897|RPN3_SCHPO Probable 26S proteasome regulatory subunit rpn3 OS=Schizosaccharomyces pombe GN=rpn3 PE=2 SV=2(465);	138.0681
1668	29.6760	2632.4250	4	2632.3999	-9.5611	0.4450	0.0000	0.0200	FSGEKK	5	>sp|Q9P7S2|RPN6_SCHPO Probable 26S proteasome regulatory subunit rpn6 OS=Schizosaccharomyces pombe GN=rpn6 PE=2 SV=1(98);	APPEILDISKQLADYK	10	>decoy_reverse_sp|Q9P7S2|RPN6_SCHPO Decoy of Reverse of Probable 26S proteasome regulatory subunit rpn6 OS=Schizosaccharomyces pombe GN=rpn6 PE=2 SV=1(114);	138.0681
1669	29.6838	1536.8250	3	1536.8398	9.6317	0.1250	0.1250	0.0600	INYKK	4	>sp|P41878|RPN11_SCHPO 26S proteasome regulatory subunit rpn11 OS=Schizosaccharomyces pombe GN=rpn11 PE=1 SV=2(207);	KTTEEK	1	>sp|O74762|RPN2_SCHPO 26S proteasome regulatory subunit rpn2 OS=Schizosaccharomyces pombe GN=rpn2 PE=1 SV=1(848);	138.0681
1670	29.6913	2729.3501	3	2729.3502	0.0237	1.1200	0.1650	0.0600	TEPKAVDEEMK	4	>decoy_reverse_sp|O14126|PRS6A_SCHPO Decoy of Reverse of 26S protease regulatory subunit 6A OS=Schizosaccharomyces pombe GN=tbp1 PE=2 SV=1(260);	LTHEKSTMLEK	5	>sp|O14126|PRS6A_SCHPO 26S protease regulatory subunit 6A OS=Schizosaccharomyces pombe GN=tbp1 PE=2 SV=1(64);	138.0681
1672	29.7080	2686.4506	5	2686.4726	8.1986	0.9550	0.0600	0.4700	KTLVAHAVLK	1	>decoy_reverse_sp|O14250|PSA1_SCHPO Decoy of Reverse of Probable proteasome subunit alpha type-1 OS=Schizosaccharomyces pombe GN=SPAC6G10.04c PE=2 SV=1(223);	MSERDTALEKYK	1	>sp|O74445|PRS10_SCHPO Probable 26S protease subunit rpt4 OS=Schizosaccharomyces pombe GN=rpt4 PE=2 SV=2(1);	138.0681
1673	29.7132	2739.3514	4	2739.3714	7.3047	1.0950	0.1450	0.0100	KYDKTEDDIK	1	>sp|O74445|PRS10_SCHPO Probable 26S protease subunit rpt4 OS=Schizosaccharomyces pombe GN=rpt4 PE=2 SV=2(38);	HKTDLNHENLK	2	>sp|P06732|KCRM_HUMAN Creatine kinase M-type OS=Homo sapiens GN=CKM PE=1 SV=2(107);	138.0681
1674	29.7200	2448.1747	4	2448.1558	-7.6939	1.1850	0.1500	0.3500	MSQAR	1	>sp|O94517|PSA6_SCHPO Probable proteasome subunit alpha type-6 OS=Schizosaccharomyces pombe GN=SPBC646.16 PE=2 SV=1(1);	CSPSATLTHRTMTEK	1	>sp|Q10335|RPN7_SCHPO Probable 26S proteasome regulatory subunit rpn7 OS=Schizosaccharomyces pombe GN=rpn7 PE=2 SV=1(2);	138.0681
1675	29.7280	2448.1765	3	2448.1729	-1.4730	0.9450	0.0200	0.3700	DYYTKQSK	5	>decoy_reverse_sp|Q09841|PSB7_SCHPO Decoy of Reverse of Probable proteasome subunit beta type-7 OS=Schizosaccharomyces pombe GN=SPAC23D3.07 PE=2 SV=1(32);	ETIDNAETMKK	1	>decoy_reverse_sp|P87048|RPN1_SCHPO Decoy of Reverse of 26S proteasome regulatory subunit rpn1 OS=Schizosaccharomyces pombe GN=rpn1 PE=1 SV=2(1);	138.0681
1676	29.7358	2493.2346	5	2493.2454	4.3041	1.0700	0.2700	0.3400	LVRKCIK	4	>decoy_reverse_sp|Q9Y7T8|PSB3_SCHPO Decoy of Reverse of Probable proteasome subunit beta type-3 OS=Schizosaccharomyces pombe GN=SPCC63.12c PE=2 SV=1(9);	SSEETEDKKMQE	8	>sp|O94444|RPN10_SCHPO 26S proteasome regulatory subunit rpn10 OS=Schizosaccharomyces pombe GN=rpn10 PE=1 SV=1(239);	138.0681
1678	29.7525	2739.3502	5	2739.3714	7.7457	0.7600	0.0150	0.0050	KYDKTEDDIK	1	>sp|O74445|PRS10_SCHPO Probable 26S protease subunit rpt4 OS=Schizosaccharomyces pombe GN=rpt4 PE=2 SV=2(38);	TNNLDLEHKHK	9	>decoy_reverse_sp|P06732|KCRM_HUMAN Decoy of Reverse of Creatine kinase M-type OS=Homo sapiens GN=CKM PE=1 SV=2(275);	138.0681
1679	29.7593	2791.4729	4	2791.4928	7.1018	1.0200	0.3000	0.4400	MTEVLK	1	>sp|P41836|PRS8_SCHPO 26S protease regulatory subunit 8 homolog OS=Schizosaccharomyces pombe GN=let1 PE=2 SV=1(1);	AVEKLSVEALNSLTGEFK	4	>sp|P06732|KCRM_HUMAN Creatine kinase M-type OS=Homo sapiens GN=CKM PE=1 SV=2(156);	138.0681
1680	29.7673	2723.3632	3	2723.3765	4.8918	1.0250	0.0350	0.3750	VNLYKFR	5	>sp|Q9Y7T8|PSB3_SCHPO Probable proteasome subunit beta type-3 OS=Schizosaccharomyces pombe GN=SPCC63.12c PE=2 SV=1(75);	DISSKSPSGNDALNDK	5	>sp|P87048|RPN1_SCHPO 26S proteasome regulatory subunit rpn1 OS=Schizosaccharomyces pombe GN=rpn1 PE=1 SV=2(9);	138.0681
1681	29.7752	2319.1295	3	2319.1456	6.9289	0.9650	0.0450	0.1750	QKSLEK	2	>sp|O42897|RPN3_SCHPO Probable 26S proteasome regulatory subunit rpn3 OS=Schizosaccharomyces pombe GN=rpn3 PE=2 SV=2(314);	YQKDEEWPPKM	3	>decoy_reverse_sp|O42931|PRS7_SCHPO Decoy of Reverse of 26S protease regulatory subunit 7 homolog OS=Schizosaccharomyces pombe GN=rpt1 PE=1 SV=2(430);	138.0681
1682	29.7830	0	0	0	0	0	0	0	-	-	-	-	-	-	0
1684	29.7995	2465.3259	3	2465.3178	-3.2799	0.8100	0.0650	0.1850	FIVKASSGPR	4	>sp|O74445|PRS10_SCHPO Probable 26S protease subunit rpt4 OS=Schizosaccharomyces pombe GN=rpt4 PE=2 SV=2(71);	HGGYKPTDKHK	5	>sp|P06732|KCRM_HUMAN Creatine kinase M-type OS=Homo sapiens GN=CKM PE=1 SV=2(101);	138.0681
1686	29.8165	2686.4544	4	2686.4338	-7.6796	0.4550	0.0550	0.1850	EKWIAK	2	>decoy_reverse_sp|Q9P7S2|RPN6_SCHPO Decoy of Reverse of Probable 26S proteasome regulatory subunit rpn6 OS=Schizosaccharomyces pombe GN=rpn6 PE=2 SV=1(305);	GCLMFGPPGTGKTLLAR	12	>sp|O14126|PRS6A_SCHPO 26S protease regulatory subunit 6A OS=Schizosaccharomyces pombe GN=tbp1 PE=2 SV=1(232);	138.0681
1687	29.8223	2465.3226	5	2465.3178	-1.9286	1.3100	0.3250	0.0150	FIVKASSGPR	4	>sp|O74445|PRS10_SCHPO Probable 26S protease subunit rpt4 OS=Schizosaccharomyces pombe GN=rpt4 PE=2 SV=2(71);	HGGYKPTDKHK	9	>sp|P06732|KCRM_HUMAN Creatine kinase M-type OS=Homo sapiens GN=CKM PE=1 SV=2(105);	138.0681
1688	29.8287	2723.3557	4	2723.3396	-5.9106	1.0950	0.2650	0.3500	KEEMVMLK	1	>decoy_reverse_sp|P06732|KCRM_HUMAN Decoy of Reverse of Creatine kinase M-type OS=Homo sapiens GN=CKM PE=1 SV=2(17);	EEPKSETLENFTR	4	>sp|O74762|RPN2_SCHPO 26S proteasome regulatory subunit rpn2 OS=Schizosaccharomyces pombe GN=rpn2 PE=1 SV=1(880);	138.0681
1689	29.8363	2674.3777	4	2674.3734	-1.5992	0.5500	0.0650	0.0350	KLEETDVAK	1	>decoy_reverse_sp|O42931|PRS7_SCHPO Decoy of Reverse of 26S protease regulatory subunit 7 homolog OS=Schizosaccharomyces pombe GN=rpt1 PE=1 SV=2(380);	GMALGSANEKIEASK	10	>decoy_reverse_sp|P41836|PRS8_SCHPO Decoy of Reverse of 26S protease regulatory subunit 8 homolog OS=Schizosaccharomyces pombe GN=let1 PE=2 SV=1(57);	138.0681
1690	29.8443	2453.2491	4	2453.2273	-8.8962	1.1700	0.0300	0.1250	KDWNACKK	1	>sp|P50524|RPN12_SCHPO 26S proteasome regulatory subunit rpn12 OS=Schizosaccharomyces pombe GN=rpn12 PE=1 SV=1(16);	HGGYKPTDKHK	5	>sp|P06732|KCRM_HUMAN Creatine kinase M-type OS=Homo sapiens GN=CKM PE=1 SV=2(101);	138.0681
1692	29.8620	2674.3761	5	2674.3965	7.6268	0.8250	0.3850	0.2550	NWKEGLSR	3	>sp|Q10329|PSA7_SCHPO Probable proteasome subunit alpha type-7 OS=Schizosaccharomyces pombe GN=SPBC106.16 PE=2 SV=1(179);	QAIVSAVKFEEEAK	8	>decoy_reverse_sp|Q9UUB6|UBLH2_SCHPO Decoy of Reverse of Ubiquitin carboxyl-terminal hydrolase 2 OS=Schizosaccharomyces pombe GN=uch2 PE=1 SV=1(107);	138.0681
1693	29.8685	2453.2482	5	2453.2273	-8.5362	1.3550	0.1900	0.2350	KDWNACKK	7	>sp|P50524|RPN12_SCHPO 26S proteasome regulatory subunit rpn12 OS=Schizosaccharomyces pombe GN=rpn12 PE=1 SV=1(22);	HGGYKPTDKHK	9	>sp|P06732|KCRM_HUMAN Creatine kinase M-type OS=Homo sapiens GN=CKM PE=1 SV=2(105);	138.0681
1694	29.8765	2791.4688	5	2791.4941	9.0653	0.7600	0.0200	0.2000	IKENQEK	2	>sp|O14126|PRS6A_SCHPO 26S protease regulatory subunit 6A OS=Schizosaccharomyces pombe GN=tbp1 PE=2 SV=1(72);	KEFEIIKGVLCQFR	7	>decoy_reverse_sp|P06732|KCRM_HUMAN Decoy of Reverse of Creatine kinase M-type OS=Homo sapiens GN=CKM PE=1 SV=2(123);	138.0681
1695	29.8843	2791.4767	3	2791.4755	-0.4448	0.5300	0.0550	0.0650	WSLERKGEK	6	>decoy_reverse_sp|Q9UTM3|RPN5_SCHPO Decoy of Reverse of 26S proteasome regulatory subunit rpn5 OS=Schizosaccharomyces pombe GN=rpn5a PE=1 SV=1(113);	TITDGKIYVEVER	6	>sp|Q9UTM3|RPN5_SCHPO 26S proteasome regulatory subunit rpn5 OS=Schizosaccharomyces pombe GN=rpn5a PE=1 SV=1(123);	138.0681
1697	29.9023	2453.2517	3	2453.2273	-9.9656	0.7150	0.0300	0.2000	KDWNACKK	7	>sp|P50524|RPN12_SCHPO 26S proteasome regulatory subunit rpn12 OS=Schizosaccharomyces pombe GN=rpn12 PE=1 SV=1(22);	HGGYKPTDKHK	9	>sp|P06732|KCRM_HUMAN Creatine kinase M-type OS=Homo sapiens GN=CKM PE=1 SV=2(105);	138.0681
1698	29.9102	2779.4062	3	2779.4285	8.0462	0.6600	0.1200	0.2200	GGNMKEVFR	5	>sp|P06732|KCRM_HUMAN Creatine kinase M-type OS=Homo sapiens GN=CKM PE=1 SV=2(247);	SPTGQITSTSARSGKK	1	>decoy_reverse_sp|Q10329|PSA7_SCHPO Decoy of Reverse of Probable proteasome subunit alpha type-7 OS=Schizosaccharomyces pombe GN=SPBC106.16 PE=2 SV=1(2);	138.0681
1700	29.9287	2764.3884	4	2764.3878	-0.2232	0.8700	0.0650	0.1350	TLFRKEK	5	>decoy_reverse_sp|Q9P7S2|RPN6_SCHPO Decoy of Reverse of Probable 26S proteasome regulatory subunit rpn6 OS=Schizosaccharomyces pombe GN=rpn6 PE=2 SV=1(303);	DSESTEEKEAQAVQR	8	>decoy_reverse_sp|O94444|RPN10_SCHPO Decoy of Reverse of 26S proteasome regulatory subunit rpn10 OS=Schizosaccharomyces pombe GN=rpn10 PE=1 SV=1(13);	138.0681
1701	29.9363	2779.4017	4	2779.3995	-0.8017	0.5700	0.0100	0.0000	K[156.08]QCVIANSCKTAINTGGGSVAVFNK	-1	>decoy_reverse_sp|O94517|PSA6_SCHPO Decoy of Reverse of Probable proteasome subunit alpha type-6 OS=Schizosaccharomyces pombe GN=SPBC646.16 PE=2 SV=1	-	-1	-	0
1701	29.9363	2779.4017	4	2779.3948	-2.4807	0.5700	0.0100	0.0950	SDISKSSM	5	>decoy_reverse_sp|P87048|RPN1_SCHPO Decoy of Reverse of 26S proteasome regulatory subunit rpn1 OS=Schizosaccharomyces pombe GN=rpn1 PE=1 SV=2(888);	IDRKILFENPDEATK	4	>sp|P36612|PRS4_SCHPO 26S protease regulatory subunit 4 homolog OS=Schizosaccharomyces pombe GN=mts2 PE=2 SV=1(357);	138.0681
1702	29.9442	2779.4000	5	2779.3922	-2.8234	0.9500	0.0700	0.1950	LESKQRIFR	4	>decoy_reverse_sp|O42897|RPN3_SCHPO Decoy of Reverse of Probable 26S proteasome regulatory subunit rpn3 OS=Schizosaccharomyces pombe GN=rpn3 PE=2 SV=2(184);	EDMGSNDKASKER	11	>decoy_reverse_sp|O74762|RPN2_SCHPO Decoy of Reverse of 26S proteasome regulatory subunit rpn2 OS=Schizosaccharomyces pombe GN=rpn2 PE=1 SV=1(133);	138.0681
1703	29.9522	0	0	0	0	0	0	0	-	-	-	-	-	-	0
1705	29.9705	2727.2876	5	2727.2710	-6.1078	0.5800	0.1100	0.0500	KGEK	1	>decoy_reverse_sp|Q9UTM3|RPN5_SCHPO Decoy of Reverse of 26S proteasome regulatory subunit rpn5 OS=Schizosaccharomyces pombe GN=rpn5a PE=1 SV=1(113);	MFRNQYDGDATTWSPQGR	1	>sp|O14250|PSA1_SCHPO Probable proteasome subunit alpha type-1 OS=Schizosaccharomyces pombe GN=SPAC6G10.04c PE=2 SV=1(1);	138.0681
1706	29.9783	2727.2910	4	2727.2986	2.7769	0.2650	0.0050	0.0000	TDLNHENLK[156.08]GGDDLDPNYVLSSR	-1	>sp|P06732|KCRM_HUMAN Creatine kinase M-type OS=Homo sapiens GN=CKM PE=1 SV=2	-	-1	-	0
1707	29.9863	1920.9939	4	1920.9978	2.0330	0.8250	0.1350	0.3650	LAEKWR	4	>decoy_reverse_sp|O74894|PRS6B_SCHPO Decoy of Reverse of 26S protease regulatory subunit 6B homolog OS=Schizosaccharomyces pombe GN=rpt3 PE=2 SV=1(376);	MSSKDISSK	4	>sp|P87048|RPN1_SCHPO 26S proteasome regulatory subunit rpn1 OS=Schizosaccharomyces pombe GN=rpn1 PE=1 SV=2(4);	138.0681
1708	29.9942	1926.9834	3	1927.0010	9.1442	0.4900	0.1450	0.1300	KHGQLK	1	>sp|Q9UTM3|RPN5_SCHPO 26S proteasome regulatory subunit rpn5 OS=Schizosaccharomyces pombe GN=rpn5a PE=1 SV=1(81);	TNSTDEKGTK	7	>decoy_reverse_sp|P87048|RPN1_SCHPO Decoy of Reverse of 26S proteasome regulatory subunit rpn1 OS=Schizosaccharomyces pombe GN=rpn1 PE=1 SV=2(868);	138.0681
1710	30.0125	2764.3855	5	2764.3952	3.5106	0.9600	0.0150	0.1600	AASIAVEDEKR	10	>sp|Q9UUB6|UBLH2_SCHPO Ubiquitin carboxyl-terminal hydrolase 2 OS=Schizosaccharomyces pombe GN=uch2 PE=1 SV=1(247);	LFKSLGSGMDQEK	1	>decoy_reverse_sp|P41836|PRS8_SCHPO Decoy of Reverse of 26S protease regulatory subunit 8 homolog OS=Schizosaccharomyces pombe GN=let1 PE=2 SV=1(2);	138.0681
1711	30.0198	2867.3091	4	2867.3282	6.6643	0.9000	0.0800	0.3550	KYYSFDNSLK	1	>sp|O42897|RPN3_SCHPO Probable 26S proteasome regulatory subunit rpn3 OS=Schizosaccharomyces pombe GN=rpn3 PE=2 SV=2(84);	EDMGSNDKASKER	8	>decoy_reverse_sp|O74762|RPN2_SCHPO Decoy of Reverse of 26S proteasome regulatory subunit rpn2 OS=Schizosaccharomyces pombe GN=rpn2 PE=1 SV=1(130);	138.0681
1712	30.0278	2506.1648	4	2506.1856	8.3068	1.1300	0.1100	0.2350	QEMKK	4	>decoy_reverse_sp|O94444|RPN10_SCHPO Decoy of Reverse of 26S proteasome regulatory subunit rpn10 OS=Schizosaccharomyces pombe GN=rpn10 PE=1 SV=1(4);	DSESTEEKEAQAVQR	8	>decoy_reverse_sp|O94444|RPN10_SCHPO Decoy of Reverse of 26S proteasome regulatory subunit rpn10 OS=Schizosaccharomyces pombe GN=rpn10 PE=1 SV=1(13);	138.0681
1714	30.0463	2707.3683	4	2707.3625	-2.1357	1.5050	0.3100	0.5100	KYDKTEDDIK	1	>sp|O74445|PRS10_SCHPO Probable 26S protease subunit rpt4 OS=Schizosaccharomyces pombe GN=rpt4 PE=2 SV=2(38);	LTHEKSTMLEK	5	>sp|O14126|PRS6A_SCHPO 26S protease regulatory subunit 6A OS=Schizosaccharomyces pombe GN=tbp1 PE=2 SV=1(64);	138.0681
1715	30.0543	2764.3932	3	2764.3741	-6.9372	0.8550	0.0250	0.0100	QSKYTYDR	3	>sp|Q09841|PSB7_SCHPO Probable proteasome subunit beta type-7 OS=Schizosaccharomyces pombe GN=SPAC23D3.07 PE=2 SV=1(236);	KLFKSLGSGMDQEK	4	>decoy_reverse_sp|P41836|PRS8_SCHPO Decoy of Reverse of 26S protease regulatory subunit 8 homolog OS=Schizosaccharomyces pombe GN=let1 PE=2 SV=1(4);	138.0681
1716	30.0622	2657.3526	5	2657.3547	0.8049	0.8650	0.2350	0.1200	KNEEK	1	>sp|Q10335|RPN7_SCHPO Probable 26S proteasome regulatory subunit rpn7 OS=Schizosaccharomyces pombe GN=rpn7 PE=2 SV=1(87);	ATSAGPKQTETINWLEK	7	>sp|O94517|PSA6_SCHPO Probable proteasome subunit alpha type-6 OS=Schizosaccharomyces pombe GN=SPBC646.16 PE=2 SV=1(169);	138.0681
1717	30.0702	2034.0761	4	2034.0605	-7.6468	0.7600	0.1700	0.1650	AERKAR	4	>decoy_reverse_sp|O74762|RPN2_SCHPO Decoy of Reverse of 26S proteasome regulatory subunit rpn2 OS=Schizosaccharomyces pombe GN=rpn2 PE=1 SV=1(139);	QSRQETQYK	1	>decoy_reverse_sp|Q09682|PSA4_SCHPO Decoy of Reverse of Probable proteasome subunit alpha type-4 OS=Schizosaccharomyces pombe GN=SPAC13C5.01c PE=2 SV=1(1);	138.0681
1718	30.0780	2470.4356	5	2470.4409	2.1470	0.9750	0.0500	0.1800	IVKSAK	3	>decoy_reverse_sp|Q9P7S2|RPN6_SCHPO Decoy of Reverse of Probable 26S proteasome regulatory subunit rpn6 OS=Schizosaccharomyces pombe GN=rpn6 PE=2 SV=1(337);	GLGYPEDAIGKTKLVK	1	>decoy_reverse_sp|P36612|PRS4_SCHPO Decoy of Reverse of 26S protease regulatory subunit 4 homolog OS=Schizosaccharomyces pombe GN=mts2 PE=2 SV=1(2);	138.0681
1720	30.0970	2470.4361	4	2470.4456	3.8593	1.5450	0.1150	0.1600	LELKK	4	>decoy_reverse_sp|P50524|RPN12_SCHPO Decoy of Reverse of 26S proteasome regulatory subunit rpn12 OS=Schizosaccharomyces pombe GN=rpn12 PE=1 SV=1(248);	AHILRIHAKSMAIDK	9	>sp|O42931|PRS7_SCHPO 26S protease regulatory subunit 7 homolog OS=Schizosaccharomyces pombe GN=rpt1 PE=1 SV=2(364);	138.0681
1721	30.1048	2727.2911	4	2727.2982	2.6044	1.1850	0.3950	0.2100	KNTEDIEMTA	1	>sp|P87048|RPN1_SCHPO 26S proteasome regulatory subunit rpn1 OS=Schizosaccharomyces pombe GN=rpn1 PE=1 SV=2(882);	GDSGEMSLQKLFK	13	>sp|P41836|PRS8_SCHPO 26S protease regulatory subunit 8 homolog OS=Schizosaccharomyces pombe GN=let1 PE=2 SV=1(403);	138.0681
1722	30.1127	2490.2940	3	2490.2893	-1.9093	0.7150	0.1850	0.3350	YTVGQGYTK	1	>decoy_reverse_sp|Q9USQ9|PSB4_SCHPO Decoy of Reverse of Probable proteasome subunit beta type-4 OS=Schizosaccharomyces pombe GN=SPBC577.10 PE=2 SV=1(2);	GTTAVLKEDIYK	7	>sp|Q09841|PSB7_SCHPO Probable proteasome subunit beta type-7 OS=Schizosaccharomyces pombe GN=SPAC23D3.07 PE=2 SV=1(248);	138.0681
1724	30.1320	2657.2592	4	2657.2707	4.3107	0.4600	0.1350	0.1900	ENEQKIK	5	>decoy_reverse_sp|O14126|PRS6A_SCHPO Decoy of Reverse of 26S protease regulatory subunit 6A OS=Schizosaccharomyces pombe GN=tbp1 PE=2 SV=1(367);	NDDQLTYTYKDEK	10	>decoy_reverse_sp|O14250|PSA1_SCHPO Decoy of Reverse of Probable proteasome subunit alpha type-1 OS=Schizosaccharomyces pombe GN=SPAC6G10.04c PE=2 SV=1(53);	138.0681
1727	30.1760	2575.4610	4	2575.4446	-6.3356	1.0700	0.3550	0.1950	LKVELAK	2	>sp|P50524|RPN12_SCHPO 26S proteasome regulatory subunit rpn12 OS=Schizosaccharomyces pombe GN=rpn12 PE=1 SV=1(29);	EFEIIKGVLCQFR	6	>decoy_reverse_sp|P06732|KCRM_HUMAN Decoy of Reverse of Creatine kinase M-type OS=Homo sapiens GN=CKM PE=1 SV=2(123);	138.0681
1728	30.1838	2867.3081	5	2867.3056	-0.8685	0.8950	0.2550	-0.0850	DAGKDEFSR	4	>decoy_reverse_sp|O14126|PRS6A_SCHPO Decoy of Reverse of 26S protease regulatory subunit 6A OS=Schizosaccharomyces pombe GN=tbp1 PE=2 SV=1(140);	DSESTEEKEAQAVQR	8	>decoy_reverse_sp|O94444|RPN10_SCHPO Decoy of Reverse of 26S proteasome regulatory subunit rpn10 OS=Schizosaccharomyces pombe GN=rpn10 PE=1 SV=1(13);	138.0681
1729	30.1918	1536.7704	3	1536.7684	-1.2676	1.7050	1.1950	0.0000	GPHLFTIAAHGSSDK	-1	>sp|Q09841|PSB7_SCHPO Probable proteasome subunit beta type-7 OS=Schizosaccharomyces pombe GN=SPAC23D3.07 PE=2 SV=1	-	-1	-	0
1732	30.2370	2575.4640	3	2575.4736	3.7247	0.4100	0.0050	0.0850	EIINRDIGK	1	>decoy_reverse_sp|Q09720|PSB2_SCHPO Decoy of Reverse of Probable proteasome subunit beta type-2 OS=Schizosaccharomyces pombe GN=SPAC31A2.04c PE=2 SV=1(1);	NKYAIQLPLPPK	2	>sp|O42931|PRS7_SCHPO 26S protease regulatory subunit 7 homolog OS=Schizosaccharomyces pombe GN=rpt1 PE=1 SV=2(150);	138.0681
1734	30.2567	2779.4021	5	2779.3870	-5.4469	0.6750	0.0250	0.0250	LLENDIKVMK	7	>sp|O14126|PRS6A_SCHPO 26S protease regulatory subunit 6A OS=Schizosaccharomyces pombe GN=tbp1 PE=2 SV=1(51);	EMKKDSESTEEK	4	>decoy_reverse_sp|O94444|RPN10_SCHPO Decoy of Reverse of 26S proteasome regulatory subunit rpn10 OS=Schizosaccharomyces pombe GN=rpn10 PE=1 SV=1(5);	138.0681
1735	30.2647	0	0	0	0	0	0	0	-	-	-	-	-	-	0
1737	30.2845	2563.3883	4	2563.3871	-0.4376	1.0950	0.1350	0.2750	KTLEVLYLK	1	>decoy_reverse_sp|P06732|KCRM_HUMAN Decoy of Reverse of Creatine kinase M-type OS=Homo sapiens GN=CKM PE=1 SV=2(342);	MPFGNTHNKFK	9	>sp|P06732|KCRM_HUMAN Creatine kinase M-type OS=Homo sapiens GN=CKM PE=1 SV=2(9);	138.0681
1739	30.3043	2458.3603	5	2458.3470	-5.4007	1.3350	0.1400	0.6000	IDKKTTEEK	3	>sp|O74762|RPN2_SCHPO 26S proteasome regulatory subunit rpn2 OS=Schizosaccharomyces pombe GN=rpn2 PE=1 SV=1(847);	FKLNVYKYR	7	>decoy_reverse_sp|Q9Y7T8|PSB3_SCHPO Decoy of Reverse of Probable proteasome subunit beta type-3 OS=Schizosaccharomyces pombe GN=SPCC63.12c PE=2 SV=1(135);	138.0681
1741	30.3245	2674.3785	4	2674.3709	-2.8313	0.5250	0.1100	0.1700	MKLSLFSNK	2	>decoy_reverse_sp|O59770|PSA3_SCHPO Decoy of Reverse of Probable proteasome subunit alpha type-3 OS=Schizosaccharomyces pombe GN=SPCC1795.04c PE=1 SV=1(70);	MSERDTALEKYK	1	>sp|O74445|PRS10_SCHPO Probable 26S protease subunit rpt4 OS=Schizosaccharomyces pombe GN=rpt4 PE=2 SV=2(1);	138.0681
1741	30.3245	2674.3785	4	2674.3965	6.7493	0.5250	0.1100	0.0300	YFATLQKSKR	9	>decoy_reverse_sp|O14126|PRS6A_SCHPO Decoy of Reverse of 26S protease regulatory subunit 6A OS=Schizosaccharomyces pombe GN=tbp1 PE=2 SV=1(9);	NAEELSSYQKK	10	>sp|O14250|PSA1_SCHPO Probable proteasome subunit alpha type-1 OS=Schizosaccharomyces pombe GN=SPAC6G10.04c PE=2 SV=1(61);	138.0681
1742	30.3323	2458.3630	4	2458.3430	-8.1257	0.7350	0.0200	0.1600	KQLATSLR	1	>sp|Q09720|PSB2_SCHPO Probable proteasome subunit beta type-2 OS=Schizosaccharomyces pombe GN=SPAC31A2.04c PE=2 SV=1(86);	GGLGYPEDAIGKTK	12	>decoy_reverse_sp|P36612|PRS4_SCHPO Decoy of Reverse of 26S protease regulatory subunit 4 homolog OS=Schizosaccharomyces pombe GN=mts2 PE=2 SV=1(12);	138.0681
1743	30.3403	2563.3914	3	2563.3719	-7.6228	0.5400	0.1300	0.1450	KINANEK	1	>sp|O74440|RPN8_SCHPO 26S proteasome regulatory subunit rpn8 OS=Schizosaccharomyces pombe GN=rpn8 PE=2 SV=1(91);	FCVGLQKIEEIFK	7	>sp|P06732|KCRM_HUMAN Creatine kinase M-type OS=Homo sapiens GN=CKM PE=1 SV=2(259);	138.0681
1744	30.3483	1536.7701	4	1536.7684	-1.0854	0.9900	0.4300	0.0000	GPHLFTIAAHGSSDK	-1	>sp|Q09841|PSB7_SCHPO Probable proteasome subunit beta type-7 OS=Schizosaccharomyces pombe GN=SPAC23D3.07 PE=2 SV=1	-	-1	-	0
1746	30.3678	2674.3755	5	2674.3635	-4.4837	0.6550	0.0250	0.0900	AKYASQKRP	7	>sp|Q9UUB6|UBLH2_SCHPO Ubiquitin carboxyl-terminal hydrolase 2 OS=Schizosaccharomyces pombe GN=uch2 PE=1 SV=1(298);	EDCEAATDPLLKK	12	>sp|P87048|RPN1_SCHPO 26S proteasome regulatory subunit rpn1 OS=Schizosaccharomyces pombe GN=rpn1 PE=1 SV=2(293);	138.0681
1751	30.4628	2743.4699	5	2743.4617	-2.9723	0.9050	0.0150	0.0600	KELFDCLK	1	>decoy_reverse_sp|Q09720|PSB2_SCHPO Decoy of Reverse of Probable proteasome subunit beta type-2 OS=Schizosaccharomyces pombe GN=SPAC31A2.04c PE=2 SV=1(26);	KDKPKYEPPVPTR	3	>sp|P36612|PRS4_SCHPO 26S protease regulatory subunit 4 homolog OS=Schizosaccharomyces pombe GN=mts2 PE=2 SV=1(28);	138.0681
1752	30.4708	2580.3819	4	2580.4049	8.9216	1.1200	0.1000	0.2150	VADLKK	5	>sp|O74445|PRS10_SCHPO Probable 26S protease subunit rpt4 OS=Schizosaccharomyces pombe GN=rpt4 PE=2 SV=2(377);	EDVQSLKLKYYEQK	9	>sp|Q9UTM3|RPN5_SCHPO 26S proteasome regulatory subunit rpn5 OS=Schizosaccharomyces pombe GN=rpn5a PE=1 SV=1(213);	138.0681
1756	30.5432	2867.3105	4	2867.3163	2.0203	0.6200	0.1500	0.1400	EDMGSNDKASK	8	>decoy_reverse_sp|O74762|RPN2_SCHPO Decoy of Reverse of 26S proteasome regulatory subunit rpn2 OS=Schizosaccharomyces pombe GN=rpn2 PE=1 SV=1(130);	CTKIIENEQSAEK	3	>sp|O42931|PRS7_SCHPO 26S protease regulatory subunit 7 homolog OS=Schizosaccharomyces pombe GN=rpt1 PE=1 SV=2(102);	138.0681
1757	30.5512	1755.7627	4	1755.7609	-1.0467	1.8000	1.7500	0.0000	HFDHMMHYGEPSIR	-1	>sp|P87048|RPN1_SCHPO 26S proteasome regulatory subunit rpn1 OS=Schizosaccharomyces pombe GN=rpn1 PE=1 SV=2	-	-1	-	0
1758	30.5588	1755.7635	3	1755.7609	-1.5011	2.8000	2.3400	0.0000	HFDHMMHYGEPSIR	-1	>sp|P87048|RPN1_SCHPO 26S proteasome regulatory subunit rpn1 OS=Schizosaccharomyces pombe GN=rpn1 PE=1 SV=2	-	-1	-	0
1761	30.6037	2731.3982	5	2731.3856	-4.6182	1.0700	0.0100	0.5150	EISYPFKR	7	>decoy_reverse_sp|O74894|PRS6B_SCHPO Decoy of Reverse of 26S protease regulatory subunit 6B homolog OS=Schizosaccharomyces pombe GN=rpt3 PE=2 SV=1(91);	QLADYKAFEDSLR	6	>decoy_reverse_sp|Q9P7S2|RPN6_SCHPO Decoy of Reverse of Probable 26S proteasome regulatory subunit rpn6 OS=Schizosaccharomyces pombe GN=rpn6 PE=2 SV=1(120);	138.0681
1762	30.6115	2707.3673	4	2707.3923	9.2325	1.0050	0.0300	0.4550	VVDKCFGIK	4	>decoy_reverse_sp|Q09720|PSB2_SCHPO Decoy of Reverse of Probable proteasome subunit beta type-2 OS=Schizosaccharomyces pombe GN=SPAC31A2.04c PE=2 SV=1(13);	GMALGSANEKIEASK	10	>decoy_reverse_sp|P41836|PRS8_SCHPO Decoy of Reverse of 26S protease regulatory subunit 8 homolog OS=Schizosaccharomyces pombe GN=let1 PE=2 SV=1(57);	138.0681
1763	30.6195	2686.4492	5	2686.4652	5.9906	1.0900	0.0600	0.2450	SLALTKK	6	>decoy_reverse_sp|Q9UUB6|UBLH2_SCHPO Decoy of Reverse of Ubiquitin carboxyl-terminal hydrolase 2 OS=Schizosaccharomyces pombe GN=uch2 PE=1 SV=1(78);	TNNLDLEHKHKTPDK	9	>decoy_reverse_sp|P06732|KCRM_HUMAN Decoy of Reverse of Creatine kinase M-type OS=Homo sapiens GN=CKM PE=1 SV=2(275);	138.0681
1766	30.6642	2776.4664	4	2776.4832	6.0650	1.2750	0.0200	0.1850	VVLKNK	4	>decoy_reverse_sp|P41836|PRS8_SCHPO Decoy of Reverse of 26S protease regulatory subunit 8 homolog OS=Schizosaccharomyces pombe GN=let1 PE=2 SV=1(324);	INVKKSYDYSATMYTR	5	>decoy_reverse_sp|Q9UTM3|RPN5_SCHPO Decoy of Reverse of 26S proteasome regulatory subunit rpn5 OS=Schizosaccharomyces pombe GN=rpn5a PE=1 SV=1(249);	138.0681
1768	30.6843	2776.4637	5	2776.4718	2.8954	0.9100	0.1250	0.0050	SQAR	1	>sp|O94517|PSA6_SCHPO Probable proteasome subunit alpha type-6 OS=Schizosaccharomyces pombe GN=SPBC646.16 PE=2 SV=1(2);	SNQATTSTDRQVKLLFIEK	13	>decoy_reverse_sp|Q9UTM3|RPN5_SCHPO Decoy of Reverse of 26S proteasome regulatory subunit rpn5 OS=Schizosaccharomyces pombe GN=rpn5a PE=1 SV=1(404);	138.0681
1770	30.7045	2776.4697	3	2776.4931	8.4190	1.1900	0.1300	0.4800	KEFEIIK	1	>decoy_reverse_sp|P06732|KCRM_HUMAN Decoy of Reverse of Creatine kinase M-type OS=Homo sapiens GN=CKM PE=1 SV=2(117);	ATTVKDTMNVDINAIK	5	>sp|O43063|PSB6_SCHPO Probable proteasome subunit beta type-6 OS=Schizosaccharomyces pombe GN=SPBC4C3.10c PE=2 SV=1(6);	138.0681
1771	30.7123	2776.4627	6	2776.4870	8.7513	1.7300	0.1150	0.3700	AERKAR	4	>decoy_reverse_sp|O74762|RPN2_SCHPO Decoy of Reverse of 26S proteasome regulatory subunit rpn2 OS=Schizosaccharomyces pombe GN=rpn2 PE=1 SV=1(139);	FAASKEKQNTPVLFDSK	7	>decoy_reverse_sp|P50524|RPN12_SCHPO Decoy of Reverse of 26S proteasome regulatory subunit rpn12 OS=Schizosaccharomyces pombe GN=rpn12 PE=1 SV=1(227);	138.0681
1774	30.7572	2764.3899	5	2764.4104	7.4459	0.7100	0.1300	0.3500	MTEVLK	1	>sp|P41836|PRS8_SCHPO 26S protease regulatory subunit 8 homolog OS=Schizosaccharomyces pombe GN=let1 PE=2 SV=1(1);	LAAEDHKFVIHQEENK	7	>decoy_reverse_sp|O74762|RPN2_SCHPO Decoy of Reverse of 26S proteasome regulatory subunit rpn2 OS=Schizosaccharomyces pombe GN=rpn2 PE=1 SV=1(263);	138.0681
1775	30.7650	3181.8292	5	3181.8259	-1.0199	0.8550	0.1100	0.4100	KPRVVTALTMLK	1	>sp|Q09841|PSB7_SCHPO Probable proteasome subunit beta type-7 OS=Schizosaccharomyces pombe GN=SPAC23D3.07 PE=2 SV=1(108);	DFLDAVQKVVKGNQK	8	>sp|O42931|PRS7_SCHPO 26S protease regulatory subunit 7 homolog OS=Schizosaccharomyces pombe GN=rpt1 PE=1 SV=2(419);	138.0681
1777	30.7852	2764.3923	4	2764.4039	4.2013	0.8600	0.0300	0.0650	KSGFEK	1	>decoy_reverse_sp|Q9P7S2|RPN6_SCHPO Decoy of Reverse of Probable 26S proteasome regulatory subunit rpn6 OS=Schizosaccharomyces pombe GN=rpn6 PE=2 SV=1(324);	IQFCLALHNDSIKSMR	13	>sp|O42897|RPN3_SCHPO Probable 26S proteasome regulatory subunit rpn3 OS=Schizosaccharomyces pombe GN=rpn3 PE=2 SV=2(455);	138.0681
1778	30.7932	1354.8220	3	1354.8197	-1.6994	1.0900	0.5100	0.0000	TLFTRPIPVRR	-1	>sp|O14250|PSA1_SCHPO Probable proteasome subunit alpha type-1 OS=Schizosaccharomyces pombe GN=SPAC6G10.04c PE=2 SV=1	-	-1	-	0
1781	30.8375	3171.7625	6	3171.7423	-6.3561	0.9500	0.0350	0.2800	EKVLK	2	>sp|P36612|PRS4_SCHPO 26S protease regulatory subunit 4 homolog OS=Schizosaccharomyces pombe GN=mts2 PE=2 SV=1(432);	ATSTGTTIVGVIAKDCIVLGADTR	14	>sp|Q09841|PSB7_SCHPO Probable proteasome subunit beta type-7 OS=Schizosaccharomyces pombe GN=SPAC23D3.07 PE=2 SV=1(44);	138.0681
1783	30.8575	2817.3028	4	2817.3151	4.3424	0.6050	0.1000	0.3000	NEEEPTKK	7	>decoy_reverse_sp|O74762|RPN2_SCHPO Decoy of Reverse of 26S proteasome regulatory subunit rpn2 OS=Schizosaccharomyces pombe GN=rpn2 PE=1 SV=1(90);	DSESTEEKEAQAVQR	8	>decoy_reverse_sp|O94444|RPN10_SCHPO Decoy of Reverse of 26S proteasome regulatory subunit rpn10 OS=Schizosaccharomyces pombe GN=rpn10 PE=1 SV=1(13);	138.0681
1784	30.8653	2764.3961	3	2764.3853	-3.9238	0.8900	0.0250	0.3150	SLLAHKGGHVVR	6	>decoy_reverse_sp|P06732|KCRM_HUMAN Decoy of Reverse of Creatine kinase M-type OS=Homo sapiens GN=CKM PE=1 SV=2(84);	EEYVSDPKEQM	8	>decoy_reverse_sp|Q9UTM3|RPN5_SCHPO Decoy of Reverse of 26S proteasome regulatory subunit rpn5 OS=Schizosaccharomyces pombe GN=rpn5a PE=1 SV=1(440);	138.0681
1785	30.8733	3288.8631	5	3288.8332	-9.0944	1.0500	0.0300	0.3150	IHLEKVSK	5	>sp|O74445|PRS10_SCHPO Probable 26S protease subunit rpt4 OS=Schizosaccharomyces pombe GN=rpt4 PE=2 SV=2(318);	LEEIGVADQYKVSKILEHK	14	>decoy_reverse_sp|O74445|PRS10_SCHPO Decoy of Reverse of Probable 26S protease subunit rpt4 OS=Schizosaccharomyces pombe GN=rpt4 PE=2 SV=2(71);	138.0681
1787	30.8932	3276.7888	5	3276.8192	9.2979	0.4750	0.0850	0.1900	RKIFTIHTSK	2	>sp|P36612|PRS4_SCHPO 26S protease regulatory subunit 4 homolog OS=Schizosaccharomyces pombe GN=mts2 PE=2 SV=1(370);	AQSGPDASAKLPTVIPTTR	10	>sp|P36612|PRS4_SCHPO 26S protease regulatory subunit 4 homolog OS=Schizosaccharomyces pombe GN=mts2 PE=2 SV=1(55);	138.0681
1788	30.9010	0	0	0	0	0	0	0	-	-	-	-	-	-	0
1789	30.9082	2454.2321	5	2454.2502	7.3760	0.8500	0.0200	0.1200	NKRGGDEWK	2	>decoy_reverse_sp|Q10335|RPN7_SCHPO Decoy of Reverse of Probable 26S proteasome regulatory subunit rpn7 OS=Schizosaccharomyces pombe GN=rpn7 PE=2 SV=1(222);	DPDDKIVGLTR	5	>decoy_reverse_sp|Q09720|PSB2_SCHPO Decoy of Reverse of Probable proteasome subunit beta type-2 OS=Schizosaccharomyces pombe GN=SPAC31A2.04c PE=2 SV=1(166);	138.0681
1790	30.9160	2826.4846	5	2826.4697	-5.2850	1.4600	0.1600	0.6700	LQKYQATVMR	3	>sp|Q10335|RPN7_SCHPO Probable 26S proteasome regulatory subunit rpn7 OS=Schizosaccharomyces pombe GN=rpn7 PE=2 SV=1(397);	RNAEELSSYQKK	11	>sp|O14250|PSA1_SCHPO Probable proteasome subunit alpha type-1 OS=Schizosaccharomyces pombe GN=SPAC6G10.04c PE=2 SV=1(61);	138.0681
1793	30.9605	3171.7628	5	3171.7423	-6.4749	0.8250	0.0000	0.1450	DLKLK	3	>decoy_reverse_sp|O74445|PRS10_SCHPO Decoy of Reverse of Probable 26S protease subunit rpt4 OS=Schizosaccharomyces pombe GN=rpt4 PE=2 SV=2(363);	ATSTGTTIVGVIAKDCIVLGADTR	14	>sp|Q09841|PSB7_SCHPO Probable proteasome subunit beta type-7 OS=Schizosaccharomyces pombe GN=SPAC23D3.07 PE=2 SV=1(44);	138.0681
1794	30.9683	3276.7919	4	3276.7653	-8.1278	0.9250	0.0150	0.1400	FNLMVICKDK	8	>sp|Q9UUB6|UBLH2_SCHPO Ubiquitin carboxyl-terminal hydrolase 2 OS=Schizosaccharomyces pombe GN=uch2 PE=1 SV=1(220);	IRIAYASVVYIADKYK	14	>decoy_reverse_sp|Q9US13|RPN9_SCHPO Decoy of Reverse of Probable 26S proteasome regulatory subunit rpn9 OS=Schizosaccharomyces pombe GN=rpn9 PE=2 SV=1(269);	138.0681
1798	31.0370	3200.4473	4	3200.4277	-6.1323	0.1100	0.0200	0.0250	NAEELSSYQKK	10	>sp|O14250|PSA1_SCHPO Probable proteasome subunit alpha type-1 OS=Schizosaccharomyces pombe GN=SPAC6G10.04c PE=2 SV=1(61);	GNQKFSSTADYMNMSS	4	>sp|O42931|PRS7_SCHPO 26S protease regulatory subunit 7 homolog OS=Schizosaccharomyces pombe GN=rpt1 PE=1 SV=2(426);	138.0681
1799	31.0448	2714.4468	4	2714.4337	-4.8445	1.2800	0.0100	0.5800	LKLELK	2	>decoy_reverse_sp|P50524|RPN12_SCHPO Decoy of Reverse of 26S proteasome regulatory subunit rpn12 OS=Schizosaccharomyces pombe GN=rpn12 PE=1 SV=1(244);	KDSESTEEKEAQAVQR	1	>decoy_reverse_sp|O94444|RPN10_SCHPO Decoy of Reverse of 26S proteasome regulatory subunit rpn10 OS=Schizosaccharomyces pombe GN=rpn10 PE=1 SV=1(5);	138.0681
1801	31.0647	3264.7144	5	3264.7168	0.7363	1.0650	0.0950	0.3900	GGLGYPEDAIGKTK	12	>decoy_reverse_sp|P36612|PRS4_SCHPO Decoy of Reverse of 26S protease regulatory subunit 4 homolog OS=Schizosaccharomyces pombe GN=mts2 PE=2 SV=1(12);	LILVDDEKTSWIYK	8	>sp|P87048|RPN1_SCHPO 26S proteasome regulatory subunit rpn1 OS=Schizosaccharomyces pombe GN=rpn1 PE=1 SV=2(394);	138.0681
1803	31.0848	2674.4060	5	2674.3846	-7.9919	0.8150	0.0350	0.4050	NLTDETKNK	7	>sp|P30655|PSB5_SCHPO Proteasome subunit beta type-5 OS=Schizosaccharomyces pombe GN=pts1 PE=2 SV=3(50);	TSKTPPTAMLSSVR	3	>decoy_reverse_sp|P87048|RPN1_SCHPO Decoy of Reverse of 26S proteasome regulatory subunit rpn1 OS=Schizosaccharomyces pombe GN=rpn1 PE=1 SV=2(797);	138.0681
1804	31.0927	2779.4324	4	2779.4386	2.2326	0.9700	0.1950	0.4200	KEFEIIK	1	>decoy_reverse_sp|P06732|KCRM_HUMAN Decoy of Reverse of Creatine kinase M-type OS=Homo sapiens GN=CKM PE=1 SV=2(117);	AMVNIDTIDNKVATTM	11	>decoy_reverse_sp|O43063|PSB6_SCHPO Decoy of Reverse of Probable proteasome subunit beta type-6 OS=Schizosaccharomyces pombe GN=SPBC4C3.10c PE=2 SV=1(221);	138.0681
1805	31.1007	2714.4463	5	2714.4337	-4.6355	1.3750	0.1450	0.5250	KELLKLK	5	>sp|P50524|RPN12_SCHPO 26S proteasome regulatory subunit rpn12 OS=Schizosaccharomyces pombe GN=rpn12 PE=1 SV=1(27);	DSESTEEKEAQAVQR	8	>decoy_reverse_sp|O94444|RPN10_SCHPO Decoy of Reverse of 26S proteasome regulatory subunit rpn10 OS=Schizosaccharomyces pombe GN=rpn10 PE=1 SV=1(13);	138.0681
1806	31.1085	3169.7427	5	3169.7314	-3.5921	1.0800	0.1150	0.4700	ATAGPIIADKNCKK	10	>sp|Q09841|PSB7_SCHPO Probable proteasome subunit beta type-7 OS=Schizosaccharomyces pombe GN=SPAC23D3.07 PE=2 SV=1(64);	KGEIRMGTTITALR	1	>sp|O43063|PSB6_SCHPO Probable proteasome subunit beta type-6 OS=Schizosaccharomyces pombe GN=SPBC4C3.10c PE=2 SV=1(18);	138.0681
1808	31.1282	3159.6898	5	3159.7147	7.8631	0.9800	0.1650	0.0700	LAHLSKHPK	6	>sp|P06732|KCRM_HUMAN Creatine kinase M-type OS=Homo sapiens GN=CKM PE=1 SV=2(304);	MATTVKDTMNVDINAIKK	17	>sp|O43063|PSB6_SCHPO Probable proteasome subunit beta type-6 OS=Schizosaccharomyces pombe GN=SPBC4C3.10c PE=2 SV=1(17);	138.0681
1809	31.1360	2779.4314	5	2779.4200	-4.1183	1.2250	0.0300	0.0650	KTTEEK	1	>sp|O74762|RPN2_SCHPO 26S proteasome regulatory subunit rpn2 OS=Schizosaccharomyces pombe GN=rpn2 PE=1 SV=1(848);	IPDSTYEMVGGLEKQIK	14	>sp|P41836|PRS8_SCHPO 26S protease regulatory subunit 8 homolog OS=Schizosaccharomyces pombe GN=let1 PE=2 SV=1(152);	138.0681
1811	31.1558	2674.4068	4	2674.4289	8.2398	1.1400	0.0350	0.3250	KEVQEAR	1	>decoy_reverse_sp|O74894|PRS6B_SCHPO Decoy of Reverse of 26S protease regulatory subunit 6B homolog OS=Schizosaccharomyces pombe GN=rpt3 PE=2 SV=1(341);	LIKKSSEQANLYER	3	>decoy_reverse_sp|O14250|PSA1_SCHPO Decoy of Reverse of Probable proteasome subunit alpha type-1 OS=Schizosaccharomyces pombe GN=SPAC6G10.04c PE=2 SV=1(211);	138.0681
1812	31.1637	3760.9842	5	3760.9959	3.1114	1.5250	0.0600	0.6550	DGIQDIMPSQAKELKK	1	>decoy_reverse_sp|P06732|KCRM_HUMAN Decoy of Reverse of Creatine kinase M-type OS=Homo sapiens GN=CKM PE=1 SV=2(2);	INVKFFEKEDVQSLK	4	>sp|Q9UTM3|RPN5_SCHPO 26S proteasome regulatory subunit rpn5 OS=Schizosaccharomyces pombe GN=rpn5a PE=1 SV=1(200);	138.0681
1814	31.1833	3508.8456	5	3508.8346	-3.1329	1.4150	0.0550	0.4900	DQKKDKPK	4	>sp|P36612|PRS4_SCHPO 26S protease regulatory subunit 4 homolog OS=Schizosaccharomyces pombe GN=mts2 PE=2 SV=1(26);	YKDGVILAADSRTTMGAYIANR	2	>sp|O43063|PSB6_SCHPO Probable proteasome subunit beta type-6 OS=Schizosaccharomyces pombe GN=SPBC4C3.10c PE=2 SV=1(33);	138.0681
1816	31.2032	2819.4732	4	2819.4560	-6.0931	0.8800	0.0350	0.3900	ELFEMARTKK	9	>sp|O42931|PRS7_SCHPO 26S protease regulatory subunit 7 homolog OS=Schizosaccharomyces pombe GN=rpt1 PE=1 SV=2(271);	KDGIQDIMPSQAK	1	>decoy_reverse_sp|P06732|KCRM_HUMAN Decoy of Reverse of Creatine kinase M-type OS=Homo sapiens GN=CKM PE=1 SV=2(1);	138.0681
1817	31.2110	3200.4436	5	3200.4494	1.8331	0.5200	0.0250	-0.0150	FPTDDDDK	1	>sp|P00761|TRYP_PIG Trypsin OS=Sus scrofa PE=1 SV=1(1);	LAEKWRDYNLISENTEM	4	>decoy_reverse_sp|O74894|PRS6B_SCHPO Decoy of Reverse of 26S protease regulatory subunit 6B homolog OS=Schizosaccharomyces pombe GN=rpt3 PE=2 SV=1(376);	138.0681
1819	31.2307	2702.3696	5	2702.3658	-1.4053	1.0200	0.1500	0.4100	KCIK	1	>decoy_reverse_sp|Q9Y7T8|PSB3_SCHPO Decoy of Reverse of Probable proteasome subunit beta type-3 OS=Schizosaccharomyces pombe GN=SPCC63.12c PE=2 SV=1(9);	TSASIDFDSNFLNSMIKK	17	>sp|Q10335|RPN7_SCHPO Probable 26S proteasome regulatory subunit rpn7 OS=Schizosaccharomyces pombe GN=rpn7 PE=2 SV=1(86);	138.0681
1821	31.2505	2662.3285	5	2662.3336	1.9237	1.3250	0.0800	0.5500	TLIDKFSGEK	5	>sp|Q9P7S2|RPN6_SCHPO Probable 26S proteasome regulatory subunit rpn6 OS=Schizosaccharomyces pombe GN=rpn6 PE=2 SV=1(93);	EIQDEKEAEAAR	6	>sp|Q10329|PSA7_SCHPO Probable proteasome subunit alpha type-7 OS=Schizosaccharomyces pombe GN=SPBC106.16 PE=2 SV=1(236);	138.0681
1822	31.2585	2662.3313	4	2662.3197	-4.3521	0.7000	0.0700	0.0350	NKLTNDETR	2	>decoy_reverse_sp|P30655|PSB5_SCHPO Decoy of Reverse of Proteasome subunit beta type-5 OS=Schizosaccharomyces pombe GN=pts1 PE=2 SV=3(223);	ATDDDRWKTLSK	8	>sp|Q9USQ9|PSB4_SCHPO Probable proteasome subunit beta type-4 OS=Schizosaccharomyces pombe GN=SPBC577.10 PE=2 SV=1(197);	138.0681
1824	31.2782	1990.9531	4	1990.9570	1.9491	0.4100	0.4100	0.1500	EWDSKLK	5	>sp|O74445|PRS10_SCHPO Probable 26S protease subunit rpt4 OS=Schizosaccharomyces pombe GN=rpt4 PE=2 SV=2(24);	ANWCDKR	6	>decoy_reverse_sp|P50524|RPN12_SCHPO Decoy of Reverse of 26S proteasome regulatory subunit rpn12 OS=Schizosaccharomyces pombe GN=rpn12 PE=1 SV=1(255);	138.0681
1826	31.2980	2767.3554	5	2767.3452	-3.6942	1.1750	0.0700	0.3350	TSWIYKNK	6	>sp|P87048|RPN1_SCHPO 26S proteasome regulatory subunit rpn1 OS=Schizosaccharomyces pombe GN=rpn1 PE=1 SV=2(400);	GEKVEDAPENNSFR	3	>decoy_reverse_sp|Q9UTM3|RPN5_SCHPO Decoy of Reverse of 26S proteasome regulatory subunit rpn5 OS=Schizosaccharomyces pombe GN=rpn5a PE=1 SV=1(116);	138.0681
1830	31.3672	2702.3713	4	2702.3658	-2.0425	0.9750	0.2550	0.1750	KCIK	1	>decoy_reverse_sp|Q9Y7T8|PSB3_SCHPO Decoy of Reverse of Probable proteasome subunit beta type-3 OS=Schizosaccharomyces pombe GN=SPCC63.12c PE=2 SV=1(9);	TSASIDFDSNFLNSMIKK	17	>sp|Q10335|RPN7_SCHPO Probable 26S proteasome regulatory subunit rpn7 OS=Schizosaccharomyces pombe GN=rpn7 PE=2 SV=1(86);	138.0681
1831	31.3750	2619.4691	4	2619.4781	3.4384	1.2300	0.0950	0.3950	KARQAAK	1	>decoy_reverse_sp|O74762|RPN2_SCHPO Decoy of Reverse of 26S proteasome regulatory subunit rpn2 OS=Schizosaccharomyces pombe GN=rpn2 PE=1 SV=1(139);	MILELTNHLEELKK	13	>decoy_reverse_sp|P41878|RPN11_SCHPO Decoy of Reverse of 26S proteasome regulatory subunit rpn11 OS=Schizosaccharomyces pombe GN=rpn11 PE=1 SV=2(101);	138.0681
1832	31.3830	2339.3239	4	2339.3286	1.9892	0.7650	0.0250	0.3650	KSKTLQYFA	3	>sp|O14126|PRS6A_SCHPO 26S protease regulatory subunit 6A OS=Schizosaccharomyces pombe GN=tbp1 PE=2 SV=1(432);	VVLKNKGTMK	6	>decoy_reverse_sp|P41836|PRS8_SCHPO Decoy of Reverse of 26S protease regulatory subunit 8 homolog OS=Schizosaccharomyces pombe GN=let1 PE=2 SV=1(326);	138.0681
1834	31.4027	2619.4691	5	2619.4821	4.9434	1.0100	0.0900	0.3700	IVKSAKAK	3	>decoy_reverse_sp|Q9P7S2|RPN6_SCHPO Decoy of Reverse of Probable 26S proteasome regulatory subunit rpn6 OS=Schizosaccharomyces pombe GN=rpn6 PE=2 SV=1(337);	EFEIIKGVLCQFR	6	>decoy_reverse_sp|P06732|KCRM_HUMAN Decoy of Reverse of Creatine kinase M-type OS=Homo sapiens GN=CKM PE=1 SV=2(123);	138.0681
1835	31.4107	2767.3573	4	2767.3585	0.4232	0.9000	0.0300	0.1250	TEVLK	1	>sp|P41836|PRS8_SCHPO 26S protease regulatory subunit 8 homolog OS=Schizosaccharomyces pombe GN=let1 PE=2 SV=1(2);	TPNDTQKYSNDKSIVNSM	12	>decoy_reverse_sp|P30655|PSB5_SCHPO Decoy of Reverse of Proteasome subunit beta type-5 OS=Schizosaccharomyces pombe GN=pts1 PE=2 SV=3(266);	138.0681
1837	31.4305	0	0	0	0	0	0	0	-	-	-	-	-	-	0
1838	31.4383	1766.9031	3	1766.9137	5.9989	0.4800	0.2900	0.1300	KNVPK	1	>sp|Q10329|PSA7_SCHPO Probable proteasome subunit alpha type-7 OS=Schizosaccharomyces pombe GN=SPBC106.16 PE=2 SV=1(49);	MPFGNTHNK	1	>sp|P06732|KCRM_HUMAN Creatine kinase M-type OS=Homo sapiens GN=CKM PE=1 SV=2(1);	138.0681
1840	31.4580	1990.9533	3	1990.9629	4.8043	0.4700	0.0950	0.0500	DRGK	1	>decoy_reverse_sp|Q9Y7T8|PSB3_SCHPO Decoy of Reverse of Probable proteasome subunit beta type-3 OS=Schizosaccharomyces pombe GN=SPCC63.12c PE=2 SV=1(2);	KIDKEDMGSNDK	4	>decoy_reverse_sp|O74762|RPN2_SCHPO Decoy of Reverse of 26S proteasome regulatory subunit rpn2 OS=Schizosaccharomyces pombe GN=rpn2 PE=1 SV=1(122);	138.0681
1843	31.5022	1268.6906	3	1268.6877	-2.3243	1.2100	1.1950	0.0000	HPKFEEILTR	-1	>sp|P06732|KCRM_HUMAN Creatine kinase M-type OS=Homo sapiens GN=CKM PE=1 SV=2	-	-1	-	0
1846	31.5458	3666.6005	4	3666.5963	-1.1570	0.3800	0.0600	0.1550	DEKYTLYDQNDTK	3	>sp|O14250|PSA1_SCHPO Probable proteasome subunit alpha type-1 OS=Schizosaccharomyces pombe GN=SPAC6G10.04c PE=2 SV=1(220);	TTEEKEATPMEMDEEK	5	>sp|O74762|RPN2_SCHPO 26S proteasome regulatory subunit rpn2 OS=Schizosaccharomyces pombe GN=rpn2 PE=1 SV=1(853);	138.0681
1847	31.5538	1579.7574	3	1579.7551	-1.4879	0.3150	0.0400	0.0000	K[156.08]EDSSPCGYIIR	-1	>sp|O74762|RPN2_SCHPO 26S proteasome regulatory subunit rpn2 OS=Schizosaccharomyces pombe GN=rpn2 PE=1 SV=1	-	-1	-	0
1849	31.5732	2789.4278	5	2789.4520	8.6695	1.0700	0.0500	0.3300	MVTANIKNIK	7	>decoy_reverse_sp|P41836|PRS8_SCHPO Decoy of Reverse of 26S protease regulatory subunit 8 homolog OS=Schizosaccharomyces pombe GN=let1 PE=2 SV=1(117);	LNDPEDKYEALSK	7	>decoy_reverse_sp|O74762|RPN2_SCHPO Decoy of Reverse of 26S proteasome regulatory subunit rpn2 OS=Schizosaccharomyces pombe GN=rpn2 PE=1 SV=1(839);	138.0681
1850	31.5810	2778.4473	4	2778.4625	5.4477	1.0500	0.0500	0.4300	MTEVLK	1	>sp|P41836|PRS8_SCHPO 26S protease regulatory subunit 8 homolog OS=Schizosaccharomyces pombe GN=let1 PE=2 SV=1(1);	KSNFFLQLDGLVGQEAR	1	>decoy_reverse_sp|Q9UTM3|RPN5_SCHPO Decoy of Reverse of 26S proteasome regulatory subunit rpn5 OS=Schizosaccharomyces pombe GN=rpn5a PE=1 SV=1(364);	138.0681
1851	31.5888	2789.4297	4	2789.4499	7.2371	1.0000	0.0350	0.1650	HESLKYR	5	>sp|P87048|RPN1_SCHPO 26S proteasome regulatory subunit rpn1 OS=Schizosaccharomyces pombe GN=rpn1 PE=1 SV=2(144);	WDLSKQEALYLAQR	5	>sp|P30655|PSB5_SCHPO Proteasome subunit beta type-5 OS=Schizosaccharomyces pombe GN=pts1 PE=2 SV=3(210);	138.0681
1853	31.6087	2607.3934	5	2607.4019	3.2851	1.1800	0.0100	0.5150	IVKSAKAK	3	>decoy_reverse_sp|Q9P7S2|RPN6_SCHPO Decoy of Reverse of Probable 26S proteasome regulatory subunit rpn6 OS=Schizosaccharomyces pombe GN=rpn6 PE=2 SV=1(337);	SGYDRALSVFSPDGR	1	>sp|Q10329|PSA7_SCHPO Probable proteasome subunit alpha type-7 OS=Schizosaccharomyces pombe GN=SPBC106.16 PE=2 SV=1(2);	138.0681
1855	31.6283	2607.3948	4	2607.4093	5.5790	0.8900	0.1150	0.4100	KVAQTTYKK	1	>sp|O94579|PSA2_SCHPO Probable proteasome subunit alpha type-2 OS=Schizosaccharomyces pombe GN=SPCC1442.06 PE=2 SV=1(91);	LELKKANWCDK	5	>decoy_reverse_sp|P50524|RPN12_SCHPO Decoy of Reverse of 26S proteasome regulatory subunit rpn12 OS=Schizosaccharomyces pombe GN=rpn12 PE=1 SV=1(249);	138.0681
1856	31.6362	3458.8622	5	3458.8713	2.6370	0.7400	0.0200	0.1050	TLIDKFSGEKK	10	>sp|Q9P7S2|RPN6_SCHPO Probable 26S proteasome regulatory subunit rpn6 OS=Schizosaccharomyces pombe GN=rpn6 PE=2 SV=1(98);	HHFYAKIDRPAQVISFK	6	>sp|Q9UTM3|RPN5_SCHPO 26S proteasome regulatory subunit rpn5 OS=Schizosaccharomyces pombe GN=rpn5a PE=1 SV=1(387);	138.0681
1858	31.6558	1159.5755	2	1159.5662	-8.0765	0.5400	0.1350	0.0000	LQAAYEYFR	-1	>decoy_reverse_sp|O59770|PSA3_SCHPO Decoy of Reverse of Probable proteasome subunit alpha type-3 OS=Schizosaccharomyces pombe GN=SPCC1795.04c PE=1 SV=1	-	-1	-	0
1860	31.6753	3563.8893	5	3563.8728	-4.6179	1.5750	0.1200	0.0200	KEVQEAR	1	>decoy_reverse_sp|O74894|PRS6B_SCHPO Decoy of Reverse of 26S protease regulatory subunit 6B homolog OS=Schizosaccharomyces pombe GN=rpt3 PE=2 SV=1(341);	TVLQDVEANIAALMQATKQRDPR	18	>sp|O42897|RPN3_SCHPO Probable 26S proteasome regulatory subunit rpn3 OS=Schizosaccharomyces pombe GN=rpn3 PE=2 SV=2(52);	138.0681
1861	31.6833	1874.8760	3	1874.8931	9.0921	0.0800	0.0800	-0.0250	PTDDDDK	1	>sp|P00761|TRYP_PIG Trypsin OS=Sus scrofa PE=1 SV=1(2);	AVEKLMSR	4	>decoy_reverse_sp|O14250|PSA1_SCHPO Decoy of Reverse of Probable proteasome subunit alpha type-1 OS=Schizosaccharomyces pombe GN=SPAC6G10.04c PE=2 SV=1(162);	138.0681
1863	31.7027	3522.8606	5	3522.8583	-0.6304	1.4600	0.2850	0.5350	EISYPFKR	7	>decoy_reverse_sp|O74894|PRS6B_SCHPO Decoy of Reverse of 26S protease regulatory subunit 6B homolog OS=Schizosaccharomyces pombe GN=rpt3 PE=2 SV=1(91);	WKALERQLEMLDLQEGFIK	2	>sp|O74894|PRS6B_SCHPO 26S protease regulatory subunit 6B homolog OS=Schizosaccharomyces pombe GN=rpt3 PE=2 SV=1(14);	138.0681
1864	31.7107	2904.7028	6	2904.6759	-9.2787	0.6450	0.0650	0.0750	IEVNIHRKR	8	>decoy_reverse_sp|Q9UTM3|RPN5_SCHPO Decoy of Reverse of 26S proteasome regulatory subunit rpn5 OS=Schizosaccharomyces pombe GN=rpn5a PE=1 SV=1(106);	ASVVETVTLTKVTQK	11	>decoy_reverse_sp|O74762|RPN2_SCHPO Decoy of Reverse of 26S proteasome regulatory subunit rpn2 OS=Schizosaccharomyces pombe GN=rpn2 PE=1 SV=1(156);	138.0681
1867	31.7547	4338.0003	7	4337.9875	-2.9620	0.7050	0.0000	0.2750	TSETNDRNSTNNTKER	14	>sp|P87048|RPN1_SCHPO 26S proteasome regulatory subunit rpn1 OS=Schizosaccharomyces pombe GN=rpn1 PE=1 SV=2(38);	SMRYPMDAHKSELEGVEEAR	10	>sp|O42897|RPN3_SCHPO Probable 26S proteasome regulatory subunit rpn3 OS=Schizosaccharomyces pombe GN=rpn3 PE=2 SV=2(465);	138.0681
1868	31.7625	1390.8306	3	1390.8296	-0.7446	0.6050	0.1750	0.2600	KLIR	1	>sp|O14250|PSA1_SCHPO Probable proteasome subunit alpha type-1 OS=Schizosaccharomyces pombe GN=SPAC6G10.04c PE=2 SV=1(62);	HKTPDK	2	>decoy_reverse_sp|P06732|KCRM_HUMAN Decoy of Reverse of Creatine kinase M-type OS=Homo sapiens GN=CKM PE=1 SV=2(277);	138.0681
1870	31.7813	2327.2503	3	2327.2412	-3.9221	0.9900	0.0200	0.1250	KVAQTTYK	1	>sp|O94579|PSA2_SCHPO Probable proteasome subunit alpha type-2 OS=Schizosaccharomyces pombe GN=SPCC1442.06 PE=2 SV=1(91);	KIYNEYPPTK	1	>sp|O94579|PSA2_SCHPO Probable proteasome subunit alpha type-2 OS=Schizosaccharomyces pombe GN=SPCC1442.06 PE=2 SV=1(99);	138.0681
1872	31.8010	2052.2166	4	2052.2081	-4.1150	0.5500	0.0600	0.0150	KELLK	1	>sp|P50524|RPN12_SCHPO 26S proteasome regulatory subunit rpn12 OS=Schizosaccharomyces pombe GN=rpn12 PE=1 SV=1(23);	AVILSDTKPVDK	8	>decoy_reverse_sp|O94517|PSA6_SCHPO Decoy of Reverse of Probable proteasome subunit alpha type-6 OS=Schizosaccharomyces pombe GN=SPBC646.16 PE=2 SV=1(188);	138.0681
1875	31.8450	0	0	0	0	0	0	0	-	-	-	-	-	-	0
1881	31.9635	2642.4764	4	2642.4583	-6.8337	0.6850	0.0100	0.3200	FFEKINVKK	8	>decoy_reverse_sp|Q9UTM3|RPN5_SCHPO Decoy of Reverse of 26S proteasome regulatory subunit rpn5 OS=Schizosaccharomyces pombe GN=rpn5a PE=1 SV=1(248);	VNLYKFREER	5	>sp|Q9Y7T8|PSB3_SCHPO Probable proteasome subunit beta type-3 OS=Schizosaccharomyces pombe GN=SPCC63.12c PE=2 SV=1(75);	138.0681
1882	31.9715	3522.8574	6	3522.8828	7.2265	1.5650	0.2950	0.4800	TGIATMLTRGEIKK	13	>decoy_reverse_sp|O43063|PSB6_SCHPO Decoy of Reverse of Probable proteasome subunit beta type-6 OS=Schizosaccharomyces pombe GN=SPBC4C3.10c PE=2 SV=1(209);	EAADFIFDICGIAGIKK	16	>decoy_reverse_sp|O42931|PRS7_SCHPO Decoy of Reverse of 26S protease regulatory subunit 7 homolog OS=Schizosaccharomyces pombe GN=rpt1 PE=1 SV=2(167);	138.0681
1883	31.9793	2454.2328	4	2454.2125	-8.2983	0.7000	0.0050	0.2500	KDSESTEEK	1	>decoy_reverse_sp|O94444|RPN10_SCHPO Decoy of Reverse of 26S proteasome regulatory subunit rpn10 OS=Schizosaccharomyces pombe GN=rpn10 PE=1 SV=1(5);	ASKAAREYLEK	3	>sp|Q10329|PSA7_SCHPO Probable proteasome subunit alpha type-7 OS=Schizosaccharomyces pombe GN=SPBC106.16 PE=2 SV=1(168);	138.0681
1887	32.0500	2642.4737	5	2642.4842	3.9724	1.0750	0.0850	0.0900	WAIKEK	4	>sp|Q9P7S2|RPN6_SCHPO Probable 26S proteasome regulatory subunit rpn6 OS=Schizosaccharomyces pombe GN=rpn6 PE=2 SV=1(117);	SMIADKHAIRILAHR	6	>decoy_reverse_sp|O42931|PRS7_SCHPO Decoy of Reverse of 26S protease regulatory subunit 7 homolog OS=Schizosaccharomyces pombe GN=rpt1 PE=1 SV=2(75);	138.0681
1889	32.0698	2339.3185	4	2339.3000	-7.9116	0.5950	0.1200	0.2100	SKTLQYFA	2	>sp|O14126|PRS6A_SCHPO 26S protease regulatory subunit 6A OS=Schizosaccharomyces pombe GN=tbp1 PE=2 SV=1(432);	GGVHVKLAHLSK	6	>sp|P06732|KCRM_HUMAN Creatine kinase M-type OS=Homo sapiens GN=CKM PE=1 SV=2(298);	138.0681
1893	32.1383	2522.3492	4	2522.3525	1.3036	1.0600	0.0250	0.4400	ENEQKIK	5	>decoy_reverse_sp|O14126|PRS6A_SCHPO Decoy of Reverse of 26S protease regulatory subunit 6A OS=Schizosaccharomyces pombe GN=tbp1 PE=2 SV=1(367);	DIKSMIADKHAIR	3	>decoy_reverse_sp|O42931|PRS7_SCHPO Decoy of Reverse of 26S protease regulatory subunit 7 homolog OS=Schizosaccharomyces pombe GN=rpt1 PE=1 SV=2(69);	138.0681
1895	32.1580	2630.4005	4	2630.3874	-4.9932	1.3650	0.0600	0.3700	SAVIKTSTR	5	>sp|O14126|PRS6A_SCHPO 26S protease regulatory subunit 6A OS=Schizosaccharomyces pombe GN=tbp1 PE=2 SV=1(124);	GTKKSGNLPDADNSK	3	>decoy_reverse_sp|P87048|RPN1_SCHPO Decoy of Reverse of 26S proteasome regulatory subunit rpn1 OS=Schizosaccharomyces pombe GN=rpn1 PE=1 SV=2(871);	138.0681
1896	32.1658	0	0	0	0	0	0	0	-	-	-	-	-	-	0
1901	32.2600	3522.8602	5	3522.8941	9.6221	1.2300	0.1600	0.4050	EDCKSLK	4	>sp|O74894|PRS6B_SCHPO 26S protease regulatory subunit 6B homolog OS=Schizosaccharomyces pombe GN=rpt3 PE=2 SV=1(35);	NIRIHAYVKVLTLSLMEELHK	9	>decoy_reverse_sp|Q9P7S2|RPN6_SCHPO Decoy of Reverse of Probable 26S proteasome regulatory subunit rpn6 OS=Schizosaccharomyces pombe GN=rpn6 PE=2 SV=1(249);	138.0681
1904	32.3043	2630.4006	5	2630.3948	-2.1957	1.8650	0.4750	0.3900	SAVIKTSTR	5	>sp|O14126|PRS6A_SCHPO 26S protease regulatory subunit 6A OS=Schizosaccharomyces pombe GN=tbp1 PE=2 SV=1(124);	VKAMEVDEKPTER	2	>sp|O14126|PRS6A_SCHPO 26S protease regulatory subunit 6A OS=Schizosaccharomyces pombe GN=tbp1 PE=2 SV=1(172);	138.0681
1906	32.3242	2510.2723	4	2510.2607	-4.6218	0.7200	0.1600	0.2000	MSSKDISSK	1	>sp|P87048|RPN1_SCHPO 26S proteasome regulatory subunit rpn1 OS=Schizosaccharomyces pombe GN=rpn1 PE=1 SV=2(1);	LLMKLSSQNDDK	4	>sp|O74762|RPN2_SCHPO 26S proteasome regulatory subunit rpn2 OS=Schizosaccharomyces pombe GN=rpn2 PE=1 SV=1(242);	138.0681
1911	32.4148	0	0	0	0	0	0	0	-	-	-	-	-	-	0
1914	32.4592	3288.8656	4	3288.8556	-3.0456	0.4250	0.0500	0.1650	EIKPNIR	3	>sp|P41836|PRS8_SCHPO 26S protease regulatory subunit 8 homolog OS=Schizosaccharomyces pombe GN=let1 PE=2 SV=1(105);	NILKVDIEVAVIPSEGFRQR	4	>decoy_reverse_sp|O94444|RPN10_SCHPO Decoy of Reverse of 26S proteasome regulatory subunit rpn10 OS=Schizosaccharomyces pombe GN=rpn10 PE=1 SV=1(121);	138.0681
1916	32.4785	2919.5770	4	2919.5480	-9.9294	0.9500	0.0850	0.1550	DKLVLK	2	>decoy_reverse_sp|Q9UUB6|UBLH2_SCHPO Decoy of Reverse of Ubiquitin carboxyl-terminal hydrolase 2 OS=Schizosaccharomyces pombe GN=uch2 PE=1 SV=1(26);	EQKPEVDYSEKFAELQK	11	>sp|Q9UTM3|RPN5_SCHPO 26S proteasome regulatory subunit rpn5 OS=Schizosaccharomyces pombe GN=rpn5a PE=1 SV=1(12);	138.0681
1919	32.5202	0	0	0	0	0	0	0	-	-	-	-	-	-	0
1921	32.5395	3276.7929	4	3276.7750	-5.4674	0.5750	0.0450	0.2100	VMKEDNLILR	3	>decoy_reverse_sp|O14126|PRS6A_SCHPO Decoy of Reverse of 26S protease regulatory subunit 6A OS=Schizosaccharomyces pombe GN=tbp1 PE=2 SV=1(388);	AQSGPDASAKLPTVIPTTR	10	>sp|P36612|PRS4_SCHPO 26S protease regulatory subunit 4 homolog OS=Schizosaccharomyces pombe GN=mts2 PE=2 SV=1(55);	138.0681
1923	32.5588	3276.7895	5	3276.7968	2.2192	0.5300	0.0850	0.1850	DGIVLAAEKK	9	>sp|Q09682|PSA4_SCHPO Probable proteasome subunit alpha type-4 OS=Schizosaccharomyces pombe GN=SPAC13C5.01c PE=2 SV=1(49);	GIGSYEKQSEVSVGLRFIK	7	>decoy_reverse_sp|P41836|PRS8_SCHPO Decoy of Reverse of 26S protease regulatory subunit 8 homolog OS=Schizosaccharomyces pombe GN=let1 PE=2 SV=1(186);	138.0681
1925	32.5780	2750.4514	4	2750.4489	-0.8912	0.8400	0.0450	0.3600	EASKTLSKWR	8	>decoy_reverse_sp|Q9USQ9|PSB4_SCHPO Decoy of Reverse of Probable proteasome subunit beta type-4 OS=Schizosaccharomyces pombe GN=SPBC577.10 PE=2 SV=1(66);	SNDIEKAIDLYK	6	>sp|Q9P7S2|RPN6_SCHPO Probable 26S proteasome regulatory subunit rpn6 OS=Schizosaccharomyces pombe GN=rpn6 PE=2 SV=1(21);	138.0681
1927	32.5975	3171.7621	6	3171.7423	-6.2308	0.9050	0.1450	0.2650	EKVLK	2	>sp|P36612|PRS4_SCHPO 26S protease regulatory subunit 4 homolog OS=Schizosaccharomyces pombe GN=mts2 PE=2 SV=1(432);	ATSTGTTIVGVIAKDCIVLGADTR	14	>sp|Q09841|PSB7_SCHPO Probable proteasome subunit beta type-7 OS=Schizosaccharomyces pombe GN=SPAC23D3.07 PE=2 SV=1(44);	138.0681
1928	32.6052	2750.4500	5	2750.4676	6.3988	1.1700	0.1700	0.3100	KIEFPSYR	1	>sp|O74894|PRS6B_SCHPO 26S protease regulatory subunit 6B homolog OS=Schizosaccharomyces pombe GN=rpt3 PE=2 SV=1(299);	VLRQVMEEKLDSK	9	>sp|Q9UT97|PSA5_SCHPO Probable proteasome subunit alpha type-5 OS=Schizosaccharomyces pombe GN=SPAC323.02c PE=1 SV=1(210);	138.0681
1929	32.6130	2862.5518	4	2862.5391	-4.4447	0.7250	0.0400	0.3000	KQYSAKAK	6	>decoy_reverse_sp|Q9UUB6|UBLH2_SCHPO Decoy of Reverse of Ubiquitin carboxyl-terminal hydrolase 2 OS=Schizosaccharomyces pombe GN=uch2 PE=1 SV=1(8);	SYLLQHREWDSKLK	12	>sp|O74445|PRS10_SCHPO Probable 26S protease subunit rpt4 OS=Schizosaccharomyces pombe GN=rpt4 PE=2 SV=2(24);	138.0681
1930	32.6210	3276.7892	6	3276.7653	-7.2837	1.3200	0.2400	-0.0950	FNLMVICKDK	8	>sp|Q9UUB6|UBLH2_SCHPO Ubiquitin carboxyl-terminal hydrolase 2 OS=Schizosaccharomyces pombe GN=uch2 PE=1 SV=1(220);	YKDAYVYSIVAIARIK	2	>sp|Q9US13|RPN9_SCHPO Probable 26S proteasome regulatory subunit rpn9 OS=Schizosaccharomyces pombe GN=rpn9 PE=2 SV=1(113);	138.0681
1931	32.6288	3329.7035	5	3329.7103	2.0683	0.6800	0.0850	0.0050	GGLGYPEDAIGKTK	1	>decoy_reverse_sp|P36612|PRS4_SCHPO Decoy of Reverse of 26S protease regulatory subunit 4 homolog OS=Schizosaccharomyces pombe GN=mts2 PE=2 SV=1(1);	DEVLFNDKPLPIEMK	8	>decoy_reverse_sp|P87048|RPN1_SCHPO Decoy of Reverse of 26S proteasome regulatory subunit rpn1 OS=Schizosaccharomyces pombe GN=rpn1 PE=1 SV=2(553);	138.0681
1933	32.6480	2862.5500	5	2862.5238	-9.1463	1.2500	0.1800	0.3550	IDRDKLVLK	5	>decoy_reverse_sp|Q9UUB6|UBLH2_SCHPO Decoy of Reverse of Ubiquitin carboxyl-terminal hydrolase 2 OS=Schizosaccharomyces pombe GN=uch2 PE=1 SV=1(26);	SGYDRALSVFSPDGR	1	>sp|Q10329|PSA7_SCHPO Probable proteasome subunit alpha type-7 OS=Schizosaccharomyces pombe GN=SPBC106.16 PE=2 SV=1(2);	138.0681
1934	32.6560	3171.7673	4	3171.7423	-7.8786	1.1900	0.0200	0.2300	EKVLK	2	>sp|P36612|PRS4_SCHPO 26S protease regulatory subunit 4 homolog OS=Schizosaccharomyces pombe GN=mts2 PE=2 SV=1(432);	ATSTGTTIVGVIAKDCIVLGADTR	14	>sp|Q09841|PSB7_SCHPO Probable proteasome subunit beta type-7 OS=Schizosaccharomyces pombe GN=SPAC23D3.07 PE=2 SV=1(44);	138.0681
1935	32.6638	0	0	0	0	0	0	0	-	-	-	-	-	-	0
1938	32.7005	2391.3595	4	2391.3525	-2.9307	0.9400	0.0200	0.0650	AKIIDLR	2	>decoy_reverse_sp|Q10329|PSA7_SCHPO Decoy of Reverse of Probable proteasome subunit alpha type-7 OS=Schizosaccharomyces pombe GN=SPBC106.16 PE=2 SV=1(173);	DKPKYEPPVPTR	4	>sp|P36612|PRS4_SCHPO 26S protease regulatory subunit 4 homolog OS=Schizosaccharomyces pombe GN=mts2 PE=2 SV=1(30);	138.0681
1939	32.7083	2803.3657	5	2803.3731	2.6310	0.8200	0.2100	0.3350	AASIAVEDEKR	10	>sp|Q9UUB6|UBLH2_SCHPO Ubiquitin carboxyl-terminal hydrolase 2 OS=Schizosaccharomyces pombe GN=uch2 PE=1 SV=1(247);	VNQIESQMAMAEK	1	>decoy_reverse_sp|Q9UTM3|RPN5_SCHPO Decoy of Reverse of 26S proteasome regulatory subunit rpn5 OS=Schizosaccharomyces pombe GN=rpn5a PE=1 SV=1(2);	138.0681
1940	32.7163	2915.4680	4	2915.4520	-5.4842	0.8650	0.0050	0.3750	KIDKEDMGSNDK	4	>decoy_reverse_sp|O74762|RPN2_SCHPO Decoy of Reverse of 26S proteasome regulatory subunit rpn2 OS=Schizosaccharomyces pombe GN=rpn2 PE=1 SV=1(122);	KAFGRVYATMQK	1	>decoy_reverse_sp|Q10335|RPN7_SCHPO Decoy of Reverse of Probable 26S proteasome regulatory subunit rpn7 OS=Schizosaccharomyces pombe GN=rpn7 PE=2 SV=1(2);	138.0681
1942	32.7348	3159.6884	5	3159.7178	9.3194	0.9450	0.0200	0.4150	TKDAVVLGVEK	2	>sp|Q9UT97|PSA5_SCHPO Probable proteasome subunit alpha type-5 OS=Schizosaccharomyces pombe GN=SPAC323.02c PE=1 SV=1(43);	YLHQSLKYKEDTALR	7	>decoy_reverse_sp|O74445|PRS10_SCHPO Decoy of Reverse of Probable 26S protease subunit rpt4 OS=Schizosaccharomyces pombe GN=rpt4 PE=2 SV=2(377);	138.0681
1943	32.7427	3264.7158	5	3264.6984	-5.3465	0.5900	0.0200	0.1200	VISMEKGGNMK	6	>sp|P06732|KCRM_HUMAN Creatine kinase M-type OS=Homo sapiens GN=CKM PE=1 SV=2(242);	AVEKLSVEALNSLTGEFK	4	>sp|P06732|KCRM_HUMAN Creatine kinase M-type OS=Homo sapiens GN=CKM PE=1 SV=2(156);	138.0681
1944	32.7505	2750.4558	3	2750.4312	-8.9528	0.6600	0.0050	0.0700	LCFDELKKR	7	>sp|Q09720|PSB2_SCHPO Probable proteasome subunit beta type-2 OS=Schizosaccharomyces pombe GN=SPAC31A2.04c PE=2 SV=1(169);	GGLGYPEDAIGKTK	12	>decoy_reverse_sp|P36612|PRS4_SCHPO Decoy of Reverse of 26S protease regulatory subunit 4 homolog OS=Schizosaccharomyces pombe GN=mts2 PE=2 SV=1(12);	138.0681
1945	32.7583	2915.4644	5	2915.4448	-6.7342	1.1000	0.3550	0.5200	VMCKNK	4	>decoy_reverse_sp|Q09682|PSA4_SCHPO Decoy of Reverse of Probable proteasome subunit alpha type-4 OS=Schizosaccharomyces pombe GN=SPAC13C5.01c PE=2 SV=1(26);	SLPPEEYDEKLYNKFK	14	>decoy_reverse_sp|P06732|KCRM_HUMAN Decoy of Reverse of Creatine kinase M-type OS=Homo sapiens GN=CKM PE=1 SV=2(371);	138.0681
1946	32.7663	2878.5458	4	2878.5663	7.1303	0.9350	0.0500	0.0650	KDQK	1	>decoy_reverse_sp|P36612|PRS4_SCHPO Decoy of Reverse of 26S protease regulatory subunit 4 homolog OS=Schizosaccharomyces pombe GN=mts2 PE=2 SV=1(424);>sp|P36612|PRS4_SCHPO 26S protease regulatory subunit 4 homolog OS=Schizosaccharomyces pombe GN=mts2 PE=2 SV=1(22);	VLNKEHLEADFVTQVAVRR	4	>decoy_reverse_sp|P41836|PRS8_SCHPO Decoy of Reverse of 26S protease regulatory subunit 8 homolog OS=Schizosaccharomyces pombe GN=let1 PE=2 SV=1(18);	138.0681
1948	32.7847	2738.3778	4	2738.3869	3.3461	0.8200	0.2650	0.4100	VISMEKGGNMK	6	>sp|P06732|KCRM_HUMAN Creatine kinase M-type OS=Homo sapiens GN=CKM PE=1 SV=2(242);	SNDIEKAIDLYK	6	>sp|Q9P7S2|RPN6_SCHPO Probable 26S proteasome regulatory subunit rpn6 OS=Schizosaccharomyces pombe GN=rpn6 PE=2 SV=1(21);	138.0681
1949	32.7925	2738.3740	5	2738.3883	5.2121	0.5550	0.1550	0.1350	NKLTNDETR	2	>decoy_reverse_sp|P30655|PSB5_SCHPO Decoy of Reverse of Proteasome subunit beta type-5 OS=Schizosaccharomyces pombe GN=pts1 PE=2 SV=3(223);	RMPIDFKGFICK	7	>sp|Q09720|PSB2_SCHPO Probable proteasome subunit beta type-2 OS=Schizosaccharomyces pombe GN=SPAC31A2.04c PE=2 SV=1(177);	138.0681
1950	32.8003	2850.4737	5	2850.4697	-1.4141	1.1300	0.1900	0.1200	TMGKNK	4	>sp|P41836|PRS8_SCHPO 26S protease regulatory subunit 8 homolog OS=Schizosaccharomyces pombe GN=let1 PE=2 SV=1(78);	KHFEQVINEKHEDALAK	10	>sp|O74762|RPN2_SCHPO 26S proteasome regulatory subunit rpn2 OS=Schizosaccharomyces pombe GN=rpn2 PE=1 SV=1(703);	138.0681
1951	32.8083	2850.4759	4	2850.4697	-2.1868	1.6300	0.8550	0.1400	TMGKNK	4	>sp|P41836|PRS8_SCHPO 26S protease regulatory subunit 8 homolog OS=Schizosaccharomyces pombe GN=let1 PE=2 SV=1(78);	KHFEQVINEKHEDALAK	10	>sp|O74762|RPN2_SCHPO 26S proteasome regulatory subunit rpn2 OS=Schizosaccharomyces pombe GN=rpn2 PE=1 SV=1(703);	138.0681
1952	32.8162	2862.5546	3	2862.5490	-1.9674	0.5550	0.0250	0.0950	EAEAARKK	7	>sp|Q10329|PSA7_SCHPO Probable proteasome subunit alpha type-7 OS=Schizosaccharomyces pombe GN=SPBC106.16 PE=2 SV=1(243);	ESQLVDKFFEKINVK	11	>decoy_reverse_sp|Q9UTM3|RPN5_SCHPO Decoy of Reverse of 26S proteasome regulatory subunit rpn5 OS=Schizosaccharomyces pombe GN=rpn5a PE=1 SV=1(244);	138.0681
1954	32.8348	3264.7154	4	3264.7274	3.6719	0.7150	0.0900	0.3550	SSKSSLELANNAVK	1	>sp|Q9P7S2|RPN6_SCHPO Probable 26S proteasome regulatory subunit rpn6 OS=Schizosaccharomyces pombe GN=rpn6 PE=2 SV=1(2);	NELEKLNFSSLKMK	5	>sp|O59770|PSA3_SCHPO Probable proteasome subunit alpha type-3 OS=Schizosaccharomyces pombe GN=SPCC1795.04c PE=1 SV=1(177);	138.0681
1955	32.8427	2803.3656	4	2803.3898	8.6444	0.6600	0.0200	0.2400	IWKVMCK	3	>decoy_reverse_sp|Q09682|PSA4_SCHPO Decoy of Reverse of Probable proteasome subunit alpha type-4 OS=Schizosaccharomyces pombe GN=SPAC13C5.01c PE=2 SV=1(22);	DYTMAQPEFFKAVR	11	>decoy_reverse_sp|O74894|PRS6B_SCHPO Decoy of Reverse of 26S protease regulatory subunit 6B homolog OS=Schizosaccharomyces pombe GN=rpt3 PE=2 SV=1(12);	138.0681
1957	32.8610	2850.4750	6	2850.4874	4.3478	1.3300	0.0450	0.1200	IDDQR	1	>sp|O42897|RPN3_SCHPO Probable 26S proteasome regulatory subunit rpn3 OS=Schizosaccharomyces pombe GN=rpn3 PE=2 SV=2(2);	VLNKEHLEADFVTQVAVR	4	>decoy_reverse_sp|P41836|PRS8_SCHPO Decoy of Reverse of 26S protease regulatory subunit 8 homolog OS=Schizosaccharomyces pombe GN=let1 PE=2 SV=1(18);	138.0681
1958	32.8688	0	0	0	0	0	0	0	-	-	-	-	-	-	0
1959	32.8767	2791.2918	5	2791.3107	6.7580	1.4650	0.6250	0.4350	DATDDKR	6	>decoy_reverse_sp|Q9USQ9|PSB4_SCHPO Decoy of Reverse of Probable proteasome subunit beta type-4 OS=Schizosaccharomyces pombe GN=SPBC577.10 PE=2 SV=1(74);	KDSESTEEKEAQAVQR	9	>decoy_reverse_sp|O94444|RPN10_SCHPO Decoy of Reverse of 26S proteasome regulatory subunit rpn10 OS=Schizosaccharomyces pombe GN=rpn10 PE=1 SV=1(13);	138.0681
1961	32.8948	0	0	0	0	0	0	0	-	-	-	-	-	-	0
1962	32.9027	2791.2893	4	2791.2866	-0.9962	1.0650	0.0450	-0.0250	MSER	1	>sp|O74445|PRS10_SCHPO Probable 26S protease subunit rpt4 OS=Schizosaccharomyces pombe GN=rpt4 PE=2 SV=2(1);	CAEAENSSDLFKLGVMYAK	12	>decoy_reverse_sp|Q9US13|RPN9_SCHPO Decoy of Reverse of Probable 26S proteasome regulatory subunit rpn9 OS=Schizosaccharomyces pombe GN=rpn9 PE=2 SV=1(296);	138.0681
1963	32.9107	2379.2843	4	2379.2797	-1.9204	1.2600	0.7500	0.3600	KHLDAEVQK	1	>sp|P41878|RPN11_SCHPO 26S proteasome regulatory subunit rpn11 OS=Schizosaccharomyces pombe GN=rpn11 PE=1 SV=2(281);	IQYVGKQDPK	6	>sp|P41878|RPN11_SCHPO 26S proteasome regulatory subunit rpn11 OS=Schizosaccharomyces pombe GN=rpn11 PE=1 SV=2(276);	138.0681
1964	32.9185	1956.2181	4	1956.2135	-2.3820	0.8550	0.2300	0.4100	KLGVKPPK	5	>sp|O14126|PRS6A_SCHPO 26S protease regulatory subunit 6A OS=Schizosaccharomyces pombe GN=tbp1 PE=2 SV=1(217);	IHLEKVSK	5	>sp|O74445|PRS10_SCHPO Probable 26S protease subunit rpt4 OS=Schizosaccharomyces pombe GN=rpt4 PE=2 SV=2(318);	138.0681
1965	32.9263	2903.3901	4	2903.3630	-9.3276	0.4850	0.0200	0.0000	EEEDLDDEQLLLSREK[156.08]TSNNTNR	-1	>decoy_reverse_sp|P87048|RPN1_SCHPO Decoy of Reverse of 26S proteasome regulatory subunit rpn1 OS=Schizosaccharomyces pombe GN=rpn1 PE=1 SV=2	-	-1	-	0
1967	32.9447	2738.3796	3	2738.3948	5.5596	0.7900	0.3050	0.2800	EASKTLSKWR	8	>decoy_reverse_sp|Q9USQ9|PSB4_SCHPO Decoy of Reverse of Probable proteasome subunit beta type-4 OS=Schizosaccharomyces pombe GN=SPBC577.10 PE=2 SV=1(66);	CGSPYIIEDSKK	11	>decoy_reverse_sp|O74762|RPN2_SCHPO Decoy of Reverse of 26S proteasome regulatory subunit rpn2 OS=Schizosaccharomyces pombe GN=rpn2 PE=1 SV=1(670);	138.0681
1968	32.9527	2637.3289	4	2637.3392	3.9346	1.1350	0.0550	0.4300	ETIDNAETMK	1	>decoy_reverse_sp|P87048|RPN1_SCHPO Decoy of Reverse of 26S proteasome regulatory subunit rpn1 OS=Schizosaccharomyces pombe GN=rpn1 PE=1 SV=2(1);	GVMTLGFDLIKR	11	>decoy_reverse_sp|O74762|RPN2_SCHPO Decoy of Reverse of 26S proteasome regulatory subunit rpn2 OS=Schizosaccharomyces pombe GN=rpn2 PE=1 SV=1(55);	138.0681
1971	32.9883	2559.5829	4	2559.5654	-6.8380	0.5000	0.2400	0.0400	KLGVKPPK	5	>sp|O14126|PRS6A_SCHPO 26S protease regulatory subunit 6A OS=Schizosaccharomyces pombe GN=tbp1 PE=2 SV=1(217);	LEFIKVIPVEELK	5	>decoy_reverse_sp|P41836|PRS8_SCHPO Decoy of Reverse of 26S protease regulatory subunit 8 homolog OS=Schizosaccharomyces pombe GN=let1 PE=2 SV=1(238);	138.0681
1972	32.9963	2866.4672	5	2866.4559	-3.9499	1.0300	0.1150	0.1150	KQYSAKAK	1	>decoy_reverse_sp|Q9UUB6|UBLH2_SCHPO Decoy of Reverse of Ubiquitin carboxyl-terminal hydrolase 2 OS=Schizosaccharomyces pombe GN=uch2 PE=1 SV=1(3);	QEVAAQKSSEETEDKK	15	>sp|O94444|RPN10_SCHPO 26S proteasome regulatory subunit rpn10 OS=Schizosaccharomyces pombe GN=rpn10 PE=1 SV=1(239);	138.0681
1974	33.0147	2456.5189	4	2456.5093	-3.9114	0.5400	0.0550	0.1450	KNVPK	1	>sp|Q10329|PSA7_SCHPO Probable proteasome subunit alpha type-7 OS=Schizosaccharomyces pombe GN=SPBC106.16 PE=2 SV=1(49);	IEPLKLKVLVQGLER	7	>decoy_reverse_sp|Q10335|RPN7_SCHPO Decoy of Reverse of Probable 26S proteasome regulatory subunit rpn7 OS=Schizosaccharomyces pombe GN=rpn7 PE=2 SV=1(236);	138.0681
1977	33.0565	2902.5853	5	2902.5585	-9.2273	1.0300	0.0650	0.3900	TMGKNKVLVK	6	>sp|P41836|PRS8_SCHPO 26S protease regulatory subunit 8 homolog OS=Schizosaccharomyces pombe GN=let1 PE=2 SV=1(80);	WSTAETLTNNKIDR	11	>decoy_reverse_sp|Q9UUB6|UBLH2_SCHPO Decoy of Reverse of Ubiquitin carboxyl-terminal hydrolase 2 OS=Schizosaccharomyces pombe GN=uch2 PE=1 SV=1(21);	138.0681
1978	33.0645	2902.5859	4	2902.5915	1.9127	1.2500	0.0350	0.2450	FDVIVAKGK	7	>decoy_reverse_sp|P41878|RPN11_SCHPO Decoy of Reverse of 26S proteasome regulatory subunit rpn11 OS=Schizosaccharomyces pombe GN=rpn11 PE=1 SV=2(156);	QLDSERFIVKASSGPR	10	>sp|O74445|PRS10_SCHPO Probable 26S protease subunit rpt4 OS=Schizosaccharomyces pombe GN=rpt4 PE=2 SV=2(71);	138.0681
1979	33.0723	2850.4808	3	2850.4771	-1.3089	0.6450	0.0150	0.1250	YTENIYPPKK	9	>decoy_reverse_sp|O94579|PSA2_SCHPO Decoy of Reverse of Probable proteasome subunit alpha type-2 OS=Schizosaccharomyces pombe GN=SPCC1442.06 PE=2 SV=1(147);	REDGMKILMVNR	6	>decoy_reverse_sp|O43063|PSB6_SCHPO Decoy of Reverse of Probable proteasome subunit beta type-6 OS=Schizosaccharomyces pombe GN=SPBC4C3.10c PE=2 SV=1(22);	138.0681
1979	33.0723	2850.4808	3	2850.4796	-0.4317	0.6450	0.0150	0.2100	SVEISALASKNR	10	>decoy_reverse_sp|P30655|PSB5_SCHPO Decoy of Reverse of Proteasome subunit beta type-5 OS=Schizosaccharomyces pombe GN=pts1 PE=2 SV=3(141);	GDSGEMSLQKLFK	13	>sp|P41836|PRS8_SCHPO 26S protease regulatory subunit 8 homolog OS=Schizosaccharomyces pombe GN=let1 PE=2 SV=1(403);	138.0681
1981	33.0912	2547.5061	5	2547.4859	-7.9389	0.3450	0.2200	0.1100	LVKERQAR	3	>decoy_reverse_sp|P36612|PRS4_SCHPO Decoy of Reverse of 26S protease regulatory subunit 4 homolog OS=Schizosaccharomyces pombe GN=mts2 PE=2 SV=1(17);	ELLKPSASVALQR	4	>sp|O74894|PRS6B_SCHPO 26S protease regulatory subunit 6B homolog OS=Schizosaccharomyces pombe GN=rpt3 PE=2 SV=1(94);	138.0681
1982	33.0990	2827.2809	4	2827.2942	4.7270	0.4350	0.0900	0.1050	SGKKR	3	>decoy_reverse_sp|Q10329|PSA7_SCHPO Decoy of Reverse of Probable proteasome subunit alpha type-7 OS=Schizosaccharomyces pombe GN=SPBC106.16 PE=2 SV=1(16);	KFDSGGGDNGANNQFAGNQSM	1	>decoy_reverse_sp|P36612|PRS4_SCHPO Decoy of Reverse of 26S protease regulatory subunit 4 homolog OS=Schizosaccharomyces pombe GN=mts2 PE=2 SV=1(428);	138.0681
1983	33.1068	2547.5093	4	2547.5012	-3.1843	0.5200	0.1350	0.2300	HSTFIITKR	8	>decoy_reverse_sp|P36612|PRS4_SCHPO Decoy of Reverse of 26S protease regulatory subunit 4 homolog OS=Schizosaccharomyces pombe GN=mts2 PE=2 SV=1(79);	EIKPNIRVALR	3	>sp|P41836|PRS8_SCHPO 26S protease regulatory subunit 8 homolog OS=Schizosaccharomyces pombe GN=let1 PE=2 SV=1(105);	138.0681
1984	33.1147	2612.4894	5	2612.5059	6.3171	1.0350	0.1050	0.2950	KARQAAK	1	>decoy_reverse_sp|O74762|RPN2_SCHPO Decoy of Reverse of 26S proteasome regulatory subunit rpn2 OS=Schizosaccharomyces pombe GN=rpn2 PE=1 SV=1(139);	AHILRIHAKSMAIDK	9	>sp|O42931|PRS7_SCHPO 26S protease regulatory subunit 7 homolog OS=Schizosaccharomyces pombe GN=rpt1 PE=1 SV=2(364);	138.0681
1985	33.1227	1307.6099	3	1307.6080	-1.4342	1.8300	1.8300	0.0000	CDQFLVAHYR	-1	>sp|Q10335|RPN7_SCHPO Probable 26S proteasome regulatory subunit rpn7 OS=Schizosaccharomyces pombe GN=rpn7 PE=2 SV=1	-	-1	-	0
1987	33.1407	2827.2829	3	2827.2567	-9.2635	0.1150	0.1150	0.0400	NEEKLAEFDK	4	>sp|Q10335|RPN7_SCHPO Probable 26S proteasome regulatory subunit rpn7 OS=Schizosaccharomyces pombe GN=rpn7 PE=2 SV=1(91);	NSSSDMAYTSMFK	1	>decoy_reverse_sp|O42931|PRS7_SCHPO Decoy of Reverse of 26S protease regulatory subunit 7 homolog OS=Schizosaccharomyces pombe GN=rpt1 PE=1 SV=2(1);	138.0681
1988	33.1487	2812.3427	5	2812.3385	-1.4708	0.6950	0.0600	0.2100	KDWNACK	1	>sp|P50524|RPN12_SCHPO 26S proteasome regulatory subunit rpn12 OS=Schizosaccharomyces pombe GN=rpn12 PE=1 SV=1(16);	CIDMFIHKSAELYK	8	>sp|O74762|RPN2_SCHPO 26S proteasome regulatory subunit rpn2 OS=Schizosaccharomyces pombe GN=rpn2 PE=1 SV=1(121);	138.0681
1991	33.1852	2722.2547	4	2722.2689	5.2419	0.2700	0.2700	0.0650	QVKNRDCVGR	3	>decoy_reverse_sp|O42931|PRS7_SCHPO Decoy of Reverse of 26S protease regulatory subunit 7 homolog OS=Schizosaccharomyces pombe GN=rpt1 PE=1 SV=2(289);	EEYVSDPKEQM	8	>decoy_reverse_sp|Q9UTM3|RPN5_SCHPO Decoy of Reverse of 26S proteasome regulatory subunit rpn5 OS=Schizosaccharomyces pombe GN=rpn5a PE=1 SV=1(440);	138.0681
1992	33.1930	2547.5068	6	2547.4900	-6.5972	0.6950	0.0200	0.2300	THAVLVALKR	9	>sp|O14250|PSA1_SCHPO Probable proteasome subunit alpha type-1 OS=Schizosaccharomyces pombe GN=SPAC6G10.04c PE=2 SV=1(50);	IQYVGKQDPKK	10	>sp|P41878|RPN11_SCHPO 26S proteasome regulatory subunit rpn11 OS=Schizosaccharomyces pombe GN=rpn11 PE=1 SV=2(280);	138.0681
1993	33.2010	2494.1420	4	2494.1492	2.9084	0.5400	0.0700	0.1150	KATDDDR	1	>sp|Q9USQ9|PSB4_SCHPO Probable proteasome subunit beta type-4 OS=Schizosaccharomyces pombe GN=SPBC577.10 PE=2 SV=1(189);	ASKGSNDDEMKIDK	11	>sp|O74762|RPN2_SCHPO 26S proteasome regulatory subunit rpn2 OS=Schizosaccharomyces pombe GN=rpn2 PE=1 SV=1(844);	138.0681
1994	33.2088	2917.3663	5	2917.3876	7.3154	0.7300	0.0800	0.1950	SSSDMAYTSMFK	1	>decoy_reverse_sp|O42931|PRS7_SCHPO Decoy of Reverse of 26S protease regulatory subunit 7 homolog OS=Schizosaccharomyces pombe GN=rpt1 PE=1 SV=2(2);	DKPKYEPPVPTR	2	>sp|P36612|PRS4_SCHPO 26S protease regulatory subunit 4 homolog OS=Schizosaccharomyces pombe GN=mts2 PE=2 SV=1(28);	138.0681
1995	33.2167	2862.5523	5	2862.5676	5.3452	1.3500	0.1450	0.1600	INVKK	4	>decoy_reverse_sp|Q9UTM3|RPN5_SCHPO Decoy of Reverse of 26S proteasome regulatory subunit rpn5 OS=Schizosaccharomyces pombe GN=rpn5a PE=1 SV=1(248);	TKKACIIFFDEIDAIGGAR	3	>sp|O42931|PRS7_SCHPO 26S protease regulatory subunit 7 homolog OS=Schizosaccharomyces pombe GN=rpt1 PE=1 SV=2(272);	138.0681
1997	33.2358	2890.5135	4	2890.4969	-5.7191	1.2750	0.1150	0.1050	QDRGK	1	>decoy_reverse_sp|Q9Y7T8|PSB3_SCHPO Decoy of Reverse of Probable proteasome subunit beta type-3 OS=Schizosaccharomyces pombe GN=SPCC63.12c PE=2 SV=1(1);	LDVAKRVDMYASDLAQISR	5	>decoy_reverse_sp|O74445|PRS10_SCHPO Decoy of Reverse of Probable 26S protease subunit rpt4 OS=Schizosaccharomyces pombe GN=rpt4 PE=2 SV=2(17);	138.0681
1998	33.2437	0	0	0	0	0	0	0	-	-	-	-	-	-	0
1999	33.2517	2812.3447	4	2812.3696	8.8254	0.6200	0.0100	0.2150	IMKLCFDELK	3	>sp|Q09720|PSB2_SCHPO Probable proteasome subunit beta type-2 OS=Schizosaccharomyces pombe GN=SPAC31A2.04c PE=2 SV=1(162);	KIDKEDMGSNDK	4	>decoy_reverse_sp|O74762|RPN2_SCHPO Decoy of Reverse of 26S proteasome regulatory subunit rpn2 OS=Schizosaccharomyces pombe GN=rpn2 PE=1 SV=1(122);	138.0681
2000	33.2595	2609.1724	3	2609.1777	2.0274	0.1500	0.1500	0.0650	FPTDDDDK	1	>sp|P00761|TRYP_PIG Trypsin OS=Sus scrofa PE=1 SV=1(1);	NGYPMPCDVLAKR	12	>sp|O94517|PSA6_SCHPO Probable proteasome subunit alpha type-6 OS=Schizosaccharomyces pombe GN=SPBC646.16 PE=2 SV=1(114);	138.0681
2002	33.2785	2917.3677	4	2917.3688	0.4039	0.2900	0.0800	0.0500	SRSYDSR	1	>sp|Q09682|PSA4_SCHPO Probable proteasome subunit alpha type-4 OS=Schizosaccharomyces pombe GN=SPAC13C5.01c PE=2 SV=1(2);	NSIVSKYTQSTNNDDPK	6	>sp|P30655|PSB5_SCHPO Proteasome subunit beta type-5 OS=Schizosaccharomyces pombe GN=pts1 PE=2 SV=3(7);	138.0681
2003	33.2863	0	0	0	0	0	0	0	-	-	-	-	-	-	0
2004	33.2943	2003.9184	3	2003.9170	-0.7047	0.0750	0.0750	0.0300	PTDDDDK	1	>sp|P00761|TRYP_PIG Trypsin OS=Sus scrofa PE=1 SV=1(2);	NLTDETKNK	7	>sp|P30655|PSB5_SCHPO Proteasome subunit beta type-5 OS=Schizosaccharomyces pombe GN=pts1 PE=2 SV=3(50);	138.0681
2005	33.3022	2722.2557	3	2722.2512	-1.6639	0.7800	0.0700	0.0200	QVKNRDCVGR	3	>decoy_reverse_sp|O42931|PRS7_SCHPO Decoy of Reverse of 26S protease regulatory subunit 7 homolog OS=Schizosaccharomyces pombe GN=rpt1 PE=1 SV=2(289);	SSSDMAYTSMFK	1	>decoy_reverse_sp|O42931|PRS7_SCHPO Decoy of Reverse of 26S protease regulatory subunit 7 homolog OS=Schizosaccharomyces pombe GN=rpt1 PE=1 SV=2(2);	138.0681
2007	33.3212	0	0	0	0	0	0	0	-	-	-	-	-	-	0
2009	33.3402	2494.1445	3	2494.1492	1.8867	0.4900	0.0250	0.0900	KATDDDR	1	>sp|Q9USQ9|PSB4_SCHPO Probable proteasome subunit beta type-4 OS=Schizosaccharomyces pombe GN=SPBC577.10 PE=2 SV=1(189);	IDKEDMGSNDKASK	3	>decoy_reverse_sp|O74762|RPN2_SCHPO Decoy of Reverse of 26S proteasome regulatory subunit rpn2 OS=Schizosaccharomyces pombe GN=rpn2 PE=1 SV=1(122);	138.0681
2010	33.3480	0	0	0	0	0	0	0	-	-	-	-	-	-	0
2012	33.3665	0	0	0	0	0	0	0	-	-	-	-	-	-	0
2013	33.3743	2841.2664	3	2841.2796	4.6252	0.3650	0.0150	0.1700	KGTKTSETNDR	4	>sp|P87048|RPN1_SCHPO 26S proteasome regulatory subunit rpn1 OS=Schizosaccharomyces pombe GN=rpn1 PE=1 SV=2(24);	NSSSDMAYTSMFK	1	>decoy_reverse_sp|O42931|PRS7_SCHPO Decoy of Reverse of 26S protease regulatory subunit 7 homolog OS=Schizosaccharomyces pombe GN=rpt1 PE=1 SV=2(1);	138.0681
2015	33.3935	0	0	0	0	0	0	0	-	-	-	-	-	-	0
2016	33.4015	1985.9064	4	1985.9186	6.1271	0.2550	0.2550	0.0250	MSQAR	1	>sp|O94517|PSA6_SCHPO Probable proteasome subunit alpha type-6 OS=Schizosaccharomyces pombe GN=SPBC646.16 PE=2 SV=1(1);	YSNDKSIVNSM	5	>decoy_reverse_sp|P30655|PSB5_SCHPO Decoy of Reverse of Proteasome subunit beta type-5 OS=Schizosaccharomyces pombe GN=pts1 PE=2 SV=3(266);	138.0681
2018	33.4207	2862.5530	4	2862.5741	7.3626	0.9700	0.0900	0.1000	LDSKNVQLAK	4	>sp|Q9UT97|PSA5_SCHPO Probable proteasome subunit alpha type-5 OS=Schizosaccharomyces pombe GN=SPAC323.02c PE=1 SV=1(214);	LKESQLVDKFFEK	2	>decoy_reverse_sp|Q9UTM3|RPN5_SCHPO Decoy of Reverse of 26S proteasome regulatory subunit rpn5 OS=Schizosaccharomyces pombe GN=rpn5a PE=1 SV=1(233);	138.0681
2021	33.4637	2559.5822	5	2559.5654	-6.5569	0.4150	0.0250	0.1500	DKLVLK	2	>decoy_reverse_sp|Q9UUB6|UBLH2_SCHPO Decoy of Reverse of Ubiquitin carboxyl-terminal hydrolase 2 OS=Schizosaccharomyces pombe GN=uch2 PE=1 SV=1(26);	YIPNPVLVIIDVKPK	13	>sp|O74440|RPN8_SCHPO 26S proteasome regulatory subunit rpn8 OS=Schizosaccharomyces pombe GN=rpn8 PE=2 SV=1(134);	138.0681
2023	33.4828	2850.4762	5	2850.4683	-2.7485	1.0200	0.0550	0.3050	YTSLSEEQKMK	9	>decoy_reverse_sp|P41878|RPN11_SCHPO Decoy of Reverse of 26S proteasome regulatory subunit rpn11 OS=Schizosaccharomyces pombe GN=rpn11 PE=1 SV=2(61);	VVDKDGIREINI	4	>sp|Q09720|PSB2_SCHPO Probable proteasome subunit beta type-2 OS=Schizosaccharomyces pombe GN=SPAC31A2.04c PE=2 SV=1(186);	138.0681
2025	33.5018	3115.6395	5	3115.6626	7.4113	1.0750	0.0600	0.2000	GEIKK	4	>decoy_reverse_sp|O43063|PSB6_SCHPO Decoy of Reverse of Probable proteasome subunit beta type-6 OS=Schizosaccharomyces pombe GN=SPBC4C3.10c PE=2 SV=1(209);	QIEELFEAIVLPMQQADKFR	18	>sp|O14126|PRS6A_SCHPO 26S protease regulatory subunit 6A OS=Schizosaccharomyces pombe GN=tbp1 PE=2 SV=1(210);	138.0681
2028	33.5448	2453.4839	5	2453.4831	-0.3131	0.7050	0.1800	-0.0250	LIKK	3	>decoy_reverse_sp|O14250|PSA1_SCHPO Decoy of Reverse of Probable proteasome subunit alpha type-1 OS=Schizosaccharomyces pombe GN=SPAC6G10.04c PE=2 SV=1(211);	ITTGDRLILTENIKTK	14	>decoy_reverse_sp|Q9UTM3|RPN5_SCHPO Decoy of Reverse of 26S proteasome regulatory subunit rpn5 OS=Schizosaccharomyces pombe GN=rpn5a PE=1 SV=1(335);	138.0681
2029	33.5528	2537.1824	4	2537.1763	-2.3949	1.3000	0.1000	0.0850	IDKK	3	>sp|O74762|RPN2_SCHPO 26S proteasome regulatory subunit rpn2 OS=Schizosaccharomyces pombe GN=rpn2 PE=1 SV=1(847);	TTEEKEATPMEMDEEK	5	>sp|O74762|RPN2_SCHPO 26S proteasome regulatory subunit rpn2 OS=Schizosaccharomyces pombe GN=rpn2 PE=1 SV=1(853);	138.0681
2031	33.5717	2850.4777	4	2850.4697	-2.8237	1.0900	0.0200	0.0800	MATTVK	1	>sp|O43063|PSB6_SCHPO Probable proteasome subunit beta type-6 OS=Schizosaccharomyces pombe GN=SPBC4C3.10c PE=2 SV=1(1);	LAAEDHKFVIHQEENKR	7	>decoy_reverse_sp|O74762|RPN2_SCHPO Decoy of Reverse of 26S proteasome regulatory subunit rpn2 OS=Schizosaccharomyces pombe GN=rpn2 PE=1 SV=1(263);	138.0681
2033	33.5907	2616.6035	5	2616.5941	-3.6208	0.8550	0.3950	0.0800	LIKK	3	>decoy_reverse_sp|O14250|PSA1_SCHPO Decoy of Reverse of Probable proteasome subunit alpha type-1 OS=Schizosaccharomyces pombe GN=SPAC6G10.04c PE=2 SV=1(211);	TLVAHAVLKVGSALVGSQTK	9	>decoy_reverse_sp|O14250|PSA1_SCHPO Decoy of Reverse of Probable proteasome subunit alpha type-1 OS=Schizosaccharomyces pombe GN=SPAC6G10.04c PE=2 SV=1(232);	138.0681
2035	33.6097	2441.4101	5	2441.4144	1.7651	1.0800	0.0450	0.3500	ELLKLK	4	>sp|P50524|RPN12_SCHPO 26S proteasome regulatory subunit rpn12 OS=Schizosaccharomyces pombe GN=rpn12 PE=1 SV=1(27);	NLSNVVEISGKGVFV	11	>sp|Q9US13|RPN9_SCHPO Probable 26S proteasome regulatory subunit rpn9 OS=Schizosaccharomyces pombe GN=rpn9 PE=2 SV=1(377);	138.0681
2038	33.6527	2441.4114	4	2441.4032	-3.3608	1.0350	0.1400	0.2350	DLVKKYDK	4	>sp|O74445|PRS10_SCHPO Probable 26S protease subunit rpt4 OS=Schizosaccharomyces pombe GN=rpt4 PE=2 SV=2(37);	VIPVEELKEIK	8	>decoy_reverse_sp|P41836|PRS8_SCHPO Decoy of Reverse of 26S protease regulatory subunit 8 homolog OS=Schizosaccharomyces pombe GN=let1 PE=2 SV=1(246);	138.0681
2039	33.6605	2812.3421	5	2812.3332	-3.1627	0.7000	0.2150	0.2600	VISMEKGGNMK	6	>sp|P06732|KCRM_HUMAN Creatine kinase M-type OS=Homo sapiens GN=CKM PE=1 SV=2(242);	MEQKPEVDYSEK	4	>sp|Q9UTM3|RPN5_SCHPO 26S proteasome regulatory subunit rpn5 OS=Schizosaccharomyces pombe GN=rpn5a PE=1 SV=1(4);	138.0681
2042	33.7035	2905.6105	5	2905.6309	7.0112	1.9100	0.1350	0.8850	AEAKDVAKMK	8	>decoy_reverse_sp|O59770|PSA3_SCHPO Decoy of Reverse of Probable proteasome subunit alpha type-3 OS=Schizosaccharomyces pombe GN=SPCC1795.04c PE=1 SV=1(68);	ITIKVHVSEVLGDIR	4	>decoy_reverse_sp|Q9UQY2|PSB1_SCHPO Decoy of Reverse of Probable proteasome subunit beta type-1 OS=Schizosaccharomyces pombe GN=pam1 PE=2 SV=1(18);	138.0681
2043	33.7115	3103.5640	5	3103.5573	-2.1731	2.2800	0.5600	0.7200	KAQSGPDASAK	1	>sp|P36612|PRS4_SCHPO 26S protease regulatory subunit 4 homolog OS=Schizosaccharomyces pombe GN=mts2 PE=2 SV=1(45);	HFEQVINEKHEDALAK	9	>sp|O74762|RPN2_SCHPO 26S proteasome regulatory subunit rpn2 OS=Schizosaccharomyces pombe GN=rpn2 PE=1 SV=1(703);	138.0681
2044	33.7193	3103.5682	4	3103.5573	-3.5005	2.0050	0.5750	0.8650	KAQSGPDASAK	1	>sp|P36612|PRS4_SCHPO 26S protease regulatory subunit 4 homolog OS=Schizosaccharomyces pombe GN=mts2 PE=2 SV=1(45);	HFEQVINEKHEDALAK	9	>sp|O74762|RPN2_SCHPO 26S proteasome regulatory subunit rpn2 OS=Schizosaccharomyces pombe GN=rpn2 PE=1 SV=1(703);	138.0681
2050	33.8347	3025.6658	5	3025.6698	1.3295	1.1750	0.0500	0.4150	ELLVKASK	5	>sp|Q9US13|RPN9_SCHPO Probable 26S proteasome regulatory subunit rpn9 OS=Schizosaccharomyces pombe GN=rpn9 PE=2 SV=1(142);	KPIGATWKTTQLEEANSK	1	>decoy_reverse_sp|O94517|PSA6_SCHPO Decoy of Reverse of Probable proteasome subunit alpha type-6 OS=Schizosaccharomyces pombe GN=SPBC646.16 PE=2 SV=1(66);	138.0681
2051	33.8427	2429.3351	5	2429.3529	7.3242	1.4950	0.0300	0.2150	IEPLKLK	5	>decoy_reverse_sp|Q10335|RPN7_SCHPO Decoy of Reverse of Probable 26S proteasome regulatory subunit rpn7 OS=Schizosaccharomyces pombe GN=rpn7 PE=2 SV=1(234);	RNAEELSSYQKK	11	>sp|O14250|PSA1_SCHPO Probable proteasome subunit alpha type-1 OS=Schizosaccharomyces pombe GN=SPAC6G10.04c PE=2 SV=1(61);	138.0681
2053	33.8617	2429.3365	4	2429.3602	9.7909	1.4400	0.3000	0.1200	SSCKIVFR	4	>decoy_reverse_sp|O74445|PRS10_SCHPO Decoy of Reverse of Probable 26S protease subunit rpt4 OS=Schizosaccharomyces pombe GN=rpt4 PE=2 SV=2(318);	VIPVEELKEIK	8	>decoy_reverse_sp|P41836|PRS8_SCHPO Decoy of Reverse of 26S protease regulatory subunit 8 homolog OS=Schizosaccharomyces pombe GN=let1 PE=2 SV=1(246);	138.0681
2054	33.8697	3257.5923	4	3257.5951	0.8657	0.8200	0.1200	0.2850	DATDDKR	6	>decoy_reverse_sp|Q9USQ9|PSB4_SCHPO Decoy of Reverse of Probable proteasome subunit beta type-4 OS=Schizosaccharomyces pombe GN=SPBC577.10 PE=2 SV=1(74);	LGDNNIADWPQVEYLVGKNR	18	>decoy_reverse_sp|Q9USQ9|PSB4_SCHPO Decoy of Reverse of Probable proteasome subunit beta type-4 OS=Schizosaccharomyces pombe GN=SPBC577.10 PE=2 SV=1(126);	138.0681
2055	33.8775	2779.2768	4	2779.3034	9.6059	1.0350	0.4800	0.2950	SERDTALEK	1	>sp|O74445|PRS10_SCHPO Probable 26S protease subunit rpt4 OS=Schizosaccharomyces pombe GN=rpt4 PE=2 SV=2(2);	YQKPVDTEEENDK	3	>sp|O42931|PRS7_SCHPO 26S protease regulatory subunit 7 homolog OS=Schizosaccharomyces pombe GN=rpt1 PE=1 SV=2(12);	138.0681
2057	33.8962	2862.5525	5	2862.5377	-5.1433	0.7700	0.0200	0.0300	KNVPK	1	>sp|Q10329|PSA7_SCHPO Probable proteasome subunit alpha type-7 OS=Schizosaccharomyces pombe GN=SPBC106.16 PE=2 SV=1(49);	DSYLIIDKLPSEYDSRVK	8	>sp|O14126|PRS6A_SCHPO 26S protease regulatory subunit 6A OS=Schizosaccharomyces pombe GN=tbp1 PE=2 SV=1(162);	138.0681
2059	33.9148	2893.5380	5	2893.5370	-0.3347	1.1000	0.0100	0.4850	GVMTLGFDLIKR	11	>decoy_reverse_sp|O74762|RPN2_SCHPO Decoy of Reverse of 26S proteasome regulatory subunit rpn2 OS=Schizosaccharomyces pombe GN=rpn2 PE=1 SV=1(55);	AHLDVQEKDQPK	8	>decoy_reverse_sp|P41878|RPN11_SCHPO Decoy of Reverse of 26S proteasome regulatory subunit rpn11 OS=Schizosaccharomyces pombe GN=rpn11 PE=1 SV=2(28);	138.0681
2060	33.9228	2534.3634	4	2534.3604	-1.1999	0.6250	0.0100	0.2200	QSRQETQYK	1	>decoy_reverse_sp|Q09682|PSA4_SCHPO Decoy of Reverse of Probable proteasome subunit alpha type-4 OS=Schizosaccharomyces pombe GN=SPAC13C5.01c PE=2 SV=1(1);	RKIFTIHTSK	2	>sp|P36612|PRS4_SCHPO 26S protease regulatory subunit 4 homolog OS=Schizosaccharomyces pombe GN=mts2 PE=2 SV=1(370);	138.0681
2062	33.9417	3522.8641	5	3522.8689	1.3527	1.1200	0.0800	0.2800	AKNPMFALSR	2	>decoy_reverse_sp|Q9P7S2|RPN6_SCHPO Decoy of Reverse of Probable 26S proteasome regulatory subunit rpn6 OS=Schizosaccharomyces pombe GN=rpn6 PE=2 SV=1(342);	MGTTITALRYKDGVILAADSR	11	>sp|O43063|PSB6_SCHPO Probable proteasome subunit beta type-6 OS=Schizosaccharomyces pombe GN=SPBC4C3.10c PE=2 SV=1(33);	138.0681
2065	33.9842	2732.5109	5	2732.4900	-7.6317	0.8950	0.0900	0.2150	ELLKLK	4	>sp|P50524|RPN12_SCHPO 26S proteasome regulatory subunit rpn12 OS=Schizosaccharomyces pombe GN=rpn12 PE=1 SV=1(27);	YKSYLLQHREWDSK	2	>sp|O74445|PRS10_SCHPO Probable 26S protease subunit rpt4 OS=Schizosaccharomyces pombe GN=rpt4 PE=2 SV=2(12);	138.0681
2066	33.9920	3025.6645	6	3025.6851	6.7938	1.1000	0.1850	0.0600	QDYDLVR	1	>decoy_reverse_sp|O94579|PSA2_SCHPO Decoy of Reverse of Probable proteasome subunit alpha type-2 OS=Schizosaccharomyces pombe GN=SPCC1442.06 PE=2 SV=1(1);	TLALKYPGGGPGKTAILPVK	5	>decoy_reverse_sp|P36612|PRS4_SCHPO Decoy of Reverse of 26S protease regulatory subunit 4 homolog OS=Schizosaccharomyces pombe GN=mts2 PE=2 SV=1(211);	138.0681
2068	34.0112	3013.5923	5	3013.5679	-8.1023	1.1500	0.0000	0.4600	TAAVNIKVR	7	>decoy_reverse_sp|O14126|PRS6A_SCHPO Decoy of Reverse of 26S protease regulatory subunit 6A OS=Schizosaccharomyces pombe GN=tbp1 PE=2 SV=1(113);	ARQEVAAQKSSEETEDK	9	>sp|O94444|RPN10_SCHPO 26S proteasome regulatory subunit rpn10 OS=Schizosaccharomyces pombe GN=rpn10 PE=1 SV=1(231);	138.0681
2069	34.0190	3013.5943	4	3013.5721	-7.3761	1.2400	0.1950	0.5050	SETMKYYLPK	5	>decoy_reverse_sp|P06732|KCRM_HUMAN Decoy of Reverse of Creatine kinase M-type OS=Homo sapiens GN=CKM PE=1 SV=2(205);	VLKTKDEGGPAGGLYI	3	>sp|P36612|PRS4_SCHPO 26S protease regulatory subunit 4 homolog OS=Schizosaccharomyces pombe GN=mts2 PE=2 SV=1(435);	138.0681
2070	34.0268	2720.4368	5	2720.4500	4.8636	1.4050	0.0700	0.3550	IWKVMCKNK	3	>decoy_reverse_sp|Q09682|PSA4_SCHPO Decoy of Reverse of Probable proteasome subunit alpha type-4 OS=Schizosaccharomyces pombe GN=SPAC13C5.01c PE=2 SV=1(22);	ELKKEEMVMLK	4	>decoy_reverse_sp|P06732|KCRM_HUMAN Decoy of Reverse of Creatine kinase M-type OS=Homo sapiens GN=CKM PE=1 SV=2(17);	138.0681
2071	34.0348	2893.5381	4	2893.5444	2.1968	1.0600	0.0150	0.0300	EHFKELVSK	4	>decoy_reverse_sp|Q9UT97|PSA5_SCHPO Decoy of Reverse of Probable proteasome subunit alpha type-5 OS=Schizosaccharomyces pombe GN=SPAC323.02c PE=1 SV=1(64);	ALTCKMPGTLLPGPGK	5	>decoy_reverse_sp|O42931|PRS7_SCHPO Decoy of Reverse of 26S protease regulatory subunit 7 homolog OS=Schizosaccharomyces pombe GN=rpt1 PE=1 SV=2(213);	138.0681
2073	34.0537	2827.2801	4	2827.2942	4.9852	0.3600	0.2150	0.0150	KSGR	1	>sp|Q10329|PSA7_SCHPO Probable proteasome subunit alpha type-7 OS=Schizosaccharomyces pombe GN=SPBC106.16 PE=2 SV=1(244);	MGQAQSGNFSNFGDGANGDNKK	21	>sp|P36612|PRS4_SCHPO 26S protease regulatory subunit 4 homolog OS=Schizosaccharomyces pombe GN=mts2 PE=2 SV=1(21);	138.0681
2074	34.0617	2850.4762	5	2850.4553	-7.3515	1.1450	0.4650	0.3000	NCACVISQKK	9	>sp|O94517|PSA6_SCHPO Probable proteasome subunit alpha type-6 OS=Schizosaccharomyces pombe GN=SPBC646.16 PE=2 SV=1(52);	GFICKVVDKDGIR	9	>sp|Q09720|PSB2_SCHPO Probable proteasome subunit beta type-2 OS=Schizosaccharomyces pombe GN=SPAC31A2.04c PE=2 SV=1(186);	138.0681
2075	34.0695	2722.2547	4	2722.2689	5.2416	0.4250	0.1350	0.0050	QSKATR	3	>decoy_reverse_sp|Q09841|PSB7_SCHPO Decoy of Reverse of Probable proteasome subunit beta type-7 OS=Schizosaccharomyces pombe GN=SPAC23D3.07 PE=2 SV=1(35);	NSSSDMAYTSMFKGNQK	1	>decoy_reverse_sp|O42931|PRS7_SCHPO Decoy of Reverse of 26S protease regulatory subunit 7 homolog OS=Schizosaccharomyces pombe GN=rpt1 PE=1 SV=2(1);	138.0681
2076	34.0773	2827.2828	3	2827.2567	-9.2380	0.3450	0.0700	0.1600	EDALFKNEEK	6	>decoy_reverse_sp|Q10335|RPN7_SCHPO Decoy of Reverse of Probable 26S proteasome regulatory subunit rpn7 OS=Schizosaccharomyces pombe GN=rpn7 PE=2 SV=1(319);	NSSSDMAYTSMFK	1	>decoy_reverse_sp|O42931|PRS7_SCHPO Decoy of Reverse of 26S protease regulatory subunit 7 homolog OS=Schizosaccharomyces pombe GN=rpt1 PE=1 SV=2(1);	138.0681
2077	34.0853	2497.4338	5	2497.4565	9.1048	1.0650	0.1750	0.5100	MQKLLRLR	3	>decoy_reverse_sp|P36612|PRS4_SCHPO Decoy of Reverse of 26S protease regulatory subunit 4 homolog OS=Schizosaccharomyces pombe GN=mts2 PE=2 SV=1(378);	IQYVGKQDPKK	6	>sp|P41878|RPN11_SCHPO 26S proteasome regulatory subunit rpn11 OS=Schizosaccharomyces pombe GN=rpn11 PE=1 SV=2(276);	138.0681
2079	34.1043	1575.8864	3	1575.8984	7.5827	0.7150	0.1450	0.3200	LEKVR	3	>sp|Q9UTM3|RPN5_SCHPO 26S proteasome regulatory subunit rpn5 OS=Schizosaccharomyces pombe GN=rpn5a PE=1 SV=1(423);	QYSAKAK	5	>decoy_reverse_sp|Q9UUB6|UBLH2_SCHPO Decoy of Reverse of Ubiquitin carboxyl-terminal hydrolase 2 OS=Schizosaccharomyces pombe GN=uch2 PE=1 SV=1(8);	138.0681
2081	34.1230	3352.6563	4	3352.6455	-3.2134	1.7950	1.1950	0.1300	KEEPK	1	>sp|O74762|RPN2_SCHPO 26S proteasome regulatory subunit rpn2 OS=Schizosaccharomyces pombe GN=rpn2 PE=1 SV=1(876);	AMEQQDIKPTVQNGEVSANAEQKA	23	>sp|O74440|RPN8_SCHPO 26S proteasome regulatory subunit rpn8 OS=Schizosaccharomyces pombe GN=rpn8 PE=2 SV=1(323);	138.0681
2082	34.1310	2494.1457	3	2494.1532	3.0136	0.5500	0.0500	0.2650	GGLGYPEDAIGK	1	>decoy_reverse_sp|P36612|PRS4_SCHPO Decoy of Reverse of 26S protease regulatory subunit 4 homolog OS=Schizosaccharomyces pombe GN=mts2 PE=2 SV=1(1);	EDMGSNDKASK	8	>decoy_reverse_sp|O74762|RPN2_SCHPO Decoy of Reverse of 26S proteasome regulatory subunit rpn2 OS=Schizosaccharomyces pombe GN=rpn2 PE=1 SV=1(130);	138.0681
2083	34.1388	0	0	0	0	0	0	0	-	-	-	-	-	-	0
2085	34.1575	3522.8637	4	3522.8312	-9.2247	1.0600	0.1950	0.2050	NKGTMK	2	>decoy_reverse_sp|P41836|PRS8_SCHPO Decoy of Reverse of 26S protease regulatory subunit 8 homolog OS=Schizosaccharomyces pombe GN=let1 PE=2 SV=1(326);	ISLRDVCIKLGLDSEESAEYIVAK	9	>sp|O42897|RPN3_SCHPO Probable 26S proteasome regulatory subunit rpn3 OS=Schizosaccharomyces pombe GN=rpn3 PE=2 SV=2(388);	138.0681
2087	34.1765	3163.5496	5	3163.5422	-2.3300	0.9850	0.1000	0.3350	GLGYPEDAIGK	1	>decoy_reverse_sp|P36612|PRS4_SCHPO Decoy of Reverse of 26S protease regulatory subunit 4 homolog OS=Schizosaccharomyces pombe GN=mts2 PE=2 SV=1(2);	MTDKYAFSLTTFSPNGK	1	>sp|O94579|PSA2_SCHPO Probable proteasome subunit alpha type-2 OS=Schizosaccharomyces pombe GN=SPCC1442.06 PE=2 SV=1(1);	138.0681
2088	34.1843	3163.5524	4	3163.5824	9.5015	0.8700	0.1150	0.1400	GLGYPEDAIGK	1	>decoy_reverse_sp|P36612|PRS4_SCHPO Decoy of Reverse of 26S protease regulatory subunit 4 homolog OS=Schizosaccharomyces pombe GN=mts2 PE=2 SV=1(2);	HFEQVINEKHEDALAK	9	>sp|O74762|RPN2_SCHPO 26S proteasome regulatory subunit rpn2 OS=Schizosaccharomyces pombe GN=rpn2 PE=1 SV=1(703);	138.0681
2089	34.1922	2494.1421	4	2494.1492	2.8689	0.4900	0.1000	0.1750	KATDDDR	1	>sp|Q9USQ9|PSB4_SCHPO Probable proteasome subunit beta type-4 OS=Schizosaccharomyces pombe GN=SPBC577.10 PE=2 SV=1(189);	ASKGSNDDEMKIDK	11	>sp|O74762|RPN2_SCHPO 26S proteasome regulatory subunit rpn2 OS=Schizosaccharomyces pombe GN=rpn2 PE=1 SV=1(844);	138.0681
2090	34.2000	2850.4778	4	2850.4796	0.6385	1.4000	0.0600	0.5900	SVEISALASKNR	10	>decoy_reverse_sp|P30655|PSB5_SCHPO Decoy of Reverse of Proteasome subunit beta type-5 OS=Schizosaccharomyces pombe GN=pts1 PE=2 SV=3(141);	GDSGEMSLQKLFK	10	>sp|P41836|PRS8_SCHPO 26S protease regulatory subunit 8 homolog OS=Schizosaccharomyces pombe GN=let1 PE=2 SV=1(400);	138.0681
2092	34.2188	0	0	0	0	0	0	0	-	-	-	-	-	-	0
2093	34.2267	2485.3585	5	2485.3387	-7.9825	0.9300	0.0250	0.0400	TKDSLEAR	2	>sp|O74762|RPN2_SCHPO 26S proteasome regulatory subunit rpn2 OS=Schizosaccharomyces pombe GN=rpn2 PE=1 SV=1(337);	LRKEVAEADIASK	3	>decoy_reverse_sp|Q9UUB6|UBLH2_SCHPO Decoy of Reverse of Ubiquitin carboxyl-terminal hydrolase 2 OS=Schizosaccharomyces pombe GN=uch2 PE=1 SV=1(54);	138.0681
2094	34.2347	0	0	0	0	0	0	0	-	-	-	-	-	-	0
2096	34.2533	2603.4728	5	2603.4793	2.5012	0.7000	0.0650	0.0550	IIPLKKD	6	>sp|Q9UQY2|PSB1_SCHPO Probable proteasome subunit beta type-1 OS=Schizosaccharomyces pombe GN=pam1 PE=2 SV=1(224);	ALTCKMPGTLLPGPGK	5	>decoy_reverse_sp|O42931|PRS7_SCHPO Decoy of Reverse of 26S protease regulatory subunit 7 homolog OS=Schizosaccharomyces pombe GN=rpt1 PE=1 SV=2(213);	138.0681
2097	34.2612	2367.3732	5	2367.3888	6.5955	0.8800	0.1600	0.3250	IAKGAIEK	3	>decoy_reverse_sp|P87048|RPN1_SCHPO Decoy of Reverse of 26S proteasome regulatory subunit rpn1 OS=Schizosaccharomyces pombe GN=rpn1 PE=1 SV=2(307);	IDRPAQVISFKK	11	>sp|Q9UTM3|RPN5_SCHPO 26S proteasome regulatory subunit rpn5 OS=Schizosaccharomyces pombe GN=rpn5a PE=1 SV=1(398);	138.0681
2098	34.2690	2367.3746	4	2367.3848	4.3092	0.7400	0.0700	0.1600	KARQAAK	1	>decoy_reverse_sp|O74762|RPN2_SCHPO Decoy of Reverse of 26S proteasome regulatory subunit rpn2 OS=Schizosaccharomyces pombe GN=rpn2 PE=1 SV=1(139);	VSTKKILGVAAEDK	5	>decoy_reverse_sp|Q09682|PSA4_SCHPO Decoy of Reverse of Probable proteasome subunit alpha type-4 OS=Schizosaccharomyces pombe GN=SPAC13C5.01c PE=2 SV=1(200);	138.0681
2100	34.2877	2603.4754	4	2603.4798	1.6718	0.7850	0.1450	0.2300	KEVQEAR	1	>decoy_reverse_sp|O74894|PRS6B_SCHPO Decoy of Reverse of 26S protease regulatory subunit 6B homolog OS=Schizosaccharomyces pombe GN=rpt3 PE=2 SV=1(341);	NPELFLRVGIKPPK	11	>sp|O74445|PRS10_SCHPO Probable 26S protease subunit rpt4 OS=Schizosaccharomyces pombe GN=rpt4 PE=2 SV=2(164);	138.0681
2101	34.2955	2198.0118	3	2198.0061	-2.5989	1.8950	1.0050	0.0000	IHDHLLM[15.99]EEEYVQNQER	-1	>sp|P36612|PRS4_SCHPO 26S protease regulatory subunit 4 homolog OS=Schizosaccharomyces pombe GN=mts2 PE=2 SV=1	-	-1	-	0
2102	34.3035	0	0	0	0	0	0	0	-	-	-	-	-	-	0
2104	34.3220	0	0	0	0	0	0	0	-	-	-	-	-	-	0
2105	34.3300	2603.4782	3	2603.4872	3.4348	0.6400	0.0100	0.2400	IIPLKKD	6	>sp|Q9UQY2|PSB1_SCHPO Probable proteasome subunit beta type-1 OS=Schizosaccharomyces pombe GN=pam1 PE=2 SV=1(224);	LQKYQATVMRGAFK	3	>sp|Q10335|RPN7_SCHPO Probable 26S proteasome regulatory subunit rpn7 OS=Schizosaccharomyces pombe GN=rpn7 PE=2 SV=1(397);	138.0681
2106	34.3378	3151.4788	4	3151.4641	-4.6670	1.0700	0.1450	0.4300	ETTEKKIDK	5	>decoy_reverse_sp|O74762|RPN2_SCHPO Decoy of Reverse of 26S proteasome regulatory subunit rpn2 OS=Schizosaccharomyces pombe GN=rpn2 PE=1 SV=1(118);	DGLEDDMPALADEEFEK	1	>decoy_reverse_sp|O42897|RPN3_SCHPO Decoy of Reverse of Probable 26S proteasome regulatory subunit rpn3 OS=Schizosaccharomyces pombe GN=rpn3 PE=2 SV=2(2);	138.0681
2107	34.3457	1410.8226	3	1410.8194	-2.2776	1.9400	0.9800	0.0000	ELLKPSASVALQR	-1	>sp|O74894|PRS6B_SCHPO 26S protease regulatory subunit 6B homolog OS=Schizosaccharomyces pombe GN=rpt3 PE=2 SV=1	-	-1	-	0
2109	34.3638	3151.4752	5	3151.5038	9.0738	0.6450	0.0950	0.1000	GTEVEKITIK	6	>decoy_reverse_sp|Q9UQY2|PSB1_SCHPO Decoy of Reverse of Probable proteasome subunit beta type-1 OS=Schizosaccharomyces pombe GN=pam1 PE=2 SV=1(14);	DPEEEAEMMTKETTEK	11	>decoy_reverse_sp|O74762|RPN2_SCHPO Decoy of Reverse of 26S proteasome regulatory subunit rpn2 OS=Schizosaccharomyces pombe GN=rpn2 PE=1 SV=1(113);	138.0681
2110	34.3717	2591.4000	4	2591.4005	0.1810	0.9150	0.0950	0.1850	LVRKCIK	4	>decoy_reverse_sp|Q9Y7T8|PSB3_SCHPO Decoy of Reverse of Probable proteasome subunit beta type-3 OS=Schizosaccharomyces pombe GN=SPCC63.12c PE=2 SV=1(9);	ATPYRGYSKPNER	9	>sp|Q09841|PSB7_SCHPO Probable proteasome subunit beta type-7 OS=Schizosaccharomyces pombe GN=SPAC23D3.07 PE=2 SV=1(226);	138.0681
2111	34.3795	2656.3893	5	2656.4145	9.4747	1.4350	0.2650	0.4200	DVAKMK	4	>decoy_reverse_sp|O59770|PSA3_SCHPO Decoy of Reverse of Probable proteasome subunit alpha type-3 OS=Schizosaccharomyces pombe GN=SPCC1795.04c PE=1 SV=1(68);	ALQDYKPELASDPIIR	6	>sp|Q9P7S2|RPN6_SCHPO Probable 26S proteasome regulatory subunit rpn6 OS=Schizosaccharomyces pombe GN=rpn6 PE=2 SV=1(308);	138.0681
2114	34.4222	0	0	0	0	0	0	0	-	-	-	-	-	-	0
2115	34.4300	3128.6251	5	3128.6062	-6.0413	1.5400	0.1700	0.6850	YPGGGPGKTAILPVK	8	>decoy_reverse_sp|P36612|PRS4_SCHPO Decoy of Reverse of 26S protease regulatory subunit 4 homolog OS=Schizosaccharomyces pombe GN=mts2 PE=2 SV=1(219);	ASKGSNDDEMKIDK	11	>sp|O74762|RPN2_SCHPO 26S proteasome regulatory subunit rpn2 OS=Schizosaccharomyces pombe GN=rpn2 PE=1 SV=1(844);	138.0681
2116	34.4378	2907.4982	5	2907.4824	-5.4283	1.0200	0.0150	0.0650	QKSLEK	2	>sp|O42897|RPN3_SCHPO Probable 26S proteasome regulatory subunit rpn3 OS=Schizosaccharomyces pombe GN=rpn3 PE=2 SV=2(314);	NSIVSKYTQSTNNDDPKK	17	>sp|P30655|PSB5_SCHPO Proteasome subunit beta type-5 OS=Schizosaccharomyces pombe GN=pts1 PE=2 SV=3(18);	138.0681
2118	34.4565	2644.3145	5	2644.3343	7.4949	0.8100	0.0000	0.2150	KGTKTSETNDR	1	>sp|P87048|RPN1_SCHPO 26S proteasome regulatory subunit rpn1 OS=Schizosaccharomyces pombe GN=rpn1 PE=1 SV=2(21);	GGDEWKIEPLK	6	>decoy_reverse_sp|Q10335|RPN7_SCHPO Decoy of Reverse of Probable 26S proteasome regulatory subunit rpn7 OS=Schizosaccharomyces pombe GN=rpn7 PE=2 SV=1(229);	138.0681
2119	34.4643	0	0	0	0	0	0	0	-	-	-	-	-	-	0
2121	34.4827	2591.3982	5	2591.4104	4.7066	0.6100	0.0100	0.0700	RKQYSAK	1	>decoy_reverse_sp|Q9UUB6|UBLH2_SCHPO Decoy of Reverse of Ubiquitin carboxyl-terminal hydrolase 2 OS=Schizosaccharomyces pombe GN=uch2 PE=1 SV=1(2);	VLRQVMEEKLDSK	9	>sp|Q9UT97|PSA5_SCHPO Probable proteasome subunit alpha type-5 OS=Schizosaccharomyces pombe GN=SPAC323.02c PE=1 SV=1(210);	138.0681
2123	34.5015	2478.1490	4	2478.1694	8.2015	0.3900	0.0200	0.0400	DRGK	1	>decoy_reverse_sp|Q9Y7T8|PSB3_SCHPO Decoy of Reverse of Probable proteasome subunit beta type-3 OS=Schizosaccharomyces pombe GN=SPCC63.12c PE=2 SV=1(2);	TSETNDRNSTNNTKER	14	>sp|P87048|RPN1_SCHPO 26S proteasome regulatory subunit rpn1 OS=Schizosaccharomyces pombe GN=rpn1 PE=1 SV=2(38);	138.0681
2124	34.5093	4378.4961	5	4378.4666	-6.7296	0.8050	0.0050	0.0100	DKKASLLTR	3	>sp|Q9UUB6|UBLH2_SCHPO Ubiquitin carboxyl-terminal hydrolase 2 OS=Schizosaccharomyces pombe GN=uch2 PE=1 SV=1(223);	VLIYIADLLFRAGDFQGLNEQLVSLFKK	27	>sp|Q9UTM3|RPN5_SCHPO 26S proteasome regulatory subunit rpn5 OS=Schizosaccharomyces pombe GN=rpn5a PE=1 SV=1(80);	138.0681
2125	34.5173	2355.3022	4	2355.3161	5.8905	0.9400	0.0750	0.1500	VDKNWSK	3	>decoy_reverse_sp|Q9UUB6|UBLH2_SCHPO Decoy of Reverse of Ubiquitin carboxyl-terminal hydrolase 2 OS=Schizosaccharomyces pombe GN=uch2 PE=1 SV=1(245);	AELDKIGLSKIR	5	>decoy_reverse_sp|Q9US13|RPN9_SCHPO Decoy of Reverse of Probable 26S proteasome regulatory subunit rpn9 OS=Schizosaccharomyces pombe GN=rpn9 PE=2 SV=1(250);	138.0681
2126	34.5252	2379.2491	3	2379.2718	9.5623	0.7150	0.0450	0.0200	EKASK	2	>sp|O74762|RPN2_SCHPO 26S proteasome regulatory subunit rpn2 OS=Schizosaccharomyces pombe GN=rpn2 PE=1 SV=1(833);	NELEKLNFSSLKMK	5	>sp|O59770|PSA3_SCHPO Probable proteasome subunit alpha type-3 OS=Schizosaccharomyces pombe GN=SPCC1795.04c PE=1 SV=1(177);	138.0681
2128	34.5437	3116.5486	5	3116.5633	4.7047	1.2500	0.1250	0.1450	IVKSAK	3	>decoy_reverse_sp|Q9P7S2|RPN6_SCHPO Decoy of Reverse of Probable 26S proteasome regulatory subunit rpn6 OS=Schizosaccharomyces pombe GN=rpn6 PE=2 SV=1(337);	SMRYPMDAHKSELEGVEEAR	10	>sp|O42897|RPN3_SCHPO Probable 26S proteasome regulatory subunit rpn3 OS=Schizosaccharomyces pombe GN=rpn3 PE=2 SV=2(465);	138.0681
2129	34.5512	2591.4019	3	2591.4243	8.6391	0.7950	0.0550	0.2350	MNSIVSK	1	>sp|P30655|PSB5_SCHPO Proteasome subunit beta type-5 OS=Schizosaccharomyces pombe GN=pts1 PE=2 SV=3(1);	AIDLYKEVLNKGVSK	6	>sp|Q9P7S2|RPN6_SCHPO Probable 26S proteasome regulatory subunit rpn6 OS=Schizosaccharomyces pombe GN=rpn6 PE=2 SV=1(27);	138.0681
2131	34.5698	2827.2799	4	2827.2942	5.0819	0.4100	0.2250	0.0250	SGKKR	4	>decoy_reverse_sp|Q10329|PSA7_SCHPO Decoy of Reverse of Probable proteasome subunit alpha type-7 OS=Schizosaccharomyces pombe GN=SPBC106.16 PE=2 SV=1(17);	KFDSGGGDNGANNQFAGNQSM	1	>decoy_reverse_sp|P36612|PRS4_SCHPO Decoy of Reverse of 26S protease regulatory subunit 4 homolog OS=Schizosaccharomyces pombe GN=mts2 PE=2 SV=1(428);	138.0681
2132	34.5778	2722.2553	4	2722.2689	5.0053	0.5350	0.1200	-0.0050	QSKATR	3	>decoy_reverse_sp|Q09841|PSB7_SCHPO Decoy of Reverse of Probable proteasome subunit beta type-7 OS=Schizosaccharomyces pombe GN=SPAC23D3.07 PE=2 SV=1(35);	NSSSDMAYTSMFKGNQK	1	>decoy_reverse_sp|O42931|PRS7_SCHPO Decoy of Reverse of 26S protease regulatory subunit 7 homolog OS=Schizosaccharomyces pombe GN=rpt1 PE=1 SV=2(1);	138.0681
2133	34.5857	0	0	0	0	0	0	0	-	-	-	-	-	-	0
2134	34.5937	3221.5752	4	3221.5445	-9.5057	0.5850	0.0850	0.2100	EDGMKILMVNR	5	>decoy_reverse_sp|O43063|PSB6_SCHPO Decoy of Reverse of Probable proteasome subunit beta type-6 OS=Schizosaccharomyces pombe GN=SPBC4C3.10c PE=2 SV=1(22);	SLYFATPGNTSFKTDM	13	>decoy_reverse_sp|O94579|PSA2_SCHPO Decoy of Reverse of Probable proteasome subunit alpha type-2 OS=Schizosaccharomyces pombe GN=SPCC1442.06 PE=2 SV=1(242);	138.0681
2135	34.6015	0	0	0	0	0	0	0	-	-	-	-	-	-	0
2137	34.6195	2583.1736	3	2583.1811	2.9103	0.0500	0.0500	0.0150	PFGNTHNK	1	>sp|P06732|KCRM_HUMAN Creatine kinase M-type OS=Homo sapiens GN=CKM PE=1 SV=2(2);	NKADYYTNICDR	2	>sp|Q10335|RPN7_SCHPO Probable 26S proteasome regulatory subunit rpn7 OS=Schizosaccharomyces pombe GN=rpn7 PE=2 SV=1(118);	138.0681
2140	34.6558	1407.7247	3	1407.7254	0.5014	0.3850	0.1850	0.1800	KVPDK	1	>sp|O94517|PSA6_SCHPO Probable proteasome subunit alpha type-6 OS=Schizosaccharomyces pombe GN=SPBC646.16 PE=2 SV=1(53);	MFMTR	1	>sp|Q9UT97|PSA5_SCHPO Probable proteasome subunit alpha type-5 OS=Schizosaccharomyces pombe GN=SPAC323.02c PE=1 SV=1(1);	138.0681
2142	34.6743	2776.4508	4	2776.4745	8.5116	1.0150	0.0450	0.4000	ETTEKKIDK	6	>decoy_reverse_sp|O74762|RPN2_SCHPO Decoy of Reverse of 26S proteasome regulatory subunit rpn2 OS=Schizosaccharomyces pombe GN=rpn2 PE=1 SV=1(119);	QAIVSAVKFEEEAK	8	>decoy_reverse_sp|Q9UUB6|UBLH2_SCHPO Decoy of Reverse of Ubiquitin carboxyl-terminal hydrolase 2 OS=Schizosaccharomyces pombe GN=uch2 PE=1 SV=1(107);	138.0681
2143	34.6822	2292.2055	4	2292.2147	3.9835	0.8600	0.2300	0.0200	DRGK	1	>decoy_reverse_sp|Q9Y7T8|PSB3_SCHPO Decoy of Reverse of Probable proteasome subunit beta type-3 OS=Schizosaccharomyces pombe GN=SPCC63.12c PE=2 SV=1(2);	NELEKLNFSSLKMK	12	>sp|O59770|PSA3_SCHPO Probable proteasome subunit alpha type-3 OS=Schizosaccharomyces pombe GN=SPCC1795.04c PE=1 SV=1(184);	138.0681
2145	34.7007	2322.2906	4	2322.2946	1.7370	0.4750	0.0700	0.0800	KKSGR	2	>sp|Q10329|PSA7_SCHPO Probable proteasome subunit alpha type-7 OS=Schizosaccharomyces pombe GN=SPBC106.16 PE=2 SV=1(244);	FFEKEDVQSLKLK	11	>sp|Q9UTM3|RPN5_SCHPO 26S proteasome regulatory subunit rpn5 OS=Schizosaccharomyces pombe GN=rpn5a PE=1 SV=1(211);	138.0681
2147	34.7193	3223.6864	5	3223.6611	-7.8599	1.1050	0.0650	0.4750	KEFEIIK	1	>decoy_reverse_sp|P06732|KCRM_HUMAN Decoy of Reverse of Creatine kinase M-type OS=Homo sapiens GN=CKM PE=1 SV=2(117);	SRQETQYKIDELVSNNEK	1	>decoy_reverse_sp|Q09682|PSA4_SCHPO Decoy of Reverse of Probable proteasome subunit alpha type-4 OS=Schizosaccharomyces pombe GN=SPAC13C5.01c PE=2 SV=1(2);	138.0681
2149	34.7377	2776.4489	5	2776.4354	-4.8554	1.3050	0.2950	0.4450	AEREKASK	5	>sp|O74762|RPN2_SCHPO 26S proteasome regulatory subunit rpn2 OS=Schizosaccharomyces pombe GN=rpn2 PE=1 SV=1(833);	QDYDLVRSLESQIR	1	>decoy_reverse_sp|O94579|PSA2_SCHPO Decoy of Reverse of Probable proteasome subunit alpha type-2 OS=Schizosaccharomyces pombe GN=SPCC1442.06 PE=2 SV=1(1);	138.0681
2151	34.7560	2494.1461	3	2494.1532	2.8469	0.8850	0.1500	0.3650	GGLGYPEDAIGK	1	>decoy_reverse_sp|P36612|PRS4_SCHPO Decoy of Reverse of 26S protease regulatory subunit 4 homolog OS=Schizosaccharomyces pombe GN=mts2 PE=2 SV=1(1);	EDMGSNDKASK	8	>decoy_reverse_sp|O74762|RPN2_SCHPO Decoy of Reverse of 26S proteasome regulatory subunit rpn2 OS=Schizosaccharomyces pombe GN=rpn2 PE=1 SV=1(130);	138.0681
2152	34.7640	3247.7662	4	3247.7563	-3.0337	1.0800	0.1000	0.3500	DQKKDKPK	4	>sp|P36612|PRS4_SCHPO 26S protease regulatory subunit 4 homolog OS=Schizosaccharomyces pombe GN=mts2 PE=2 SV=1(26);	FIRVSGSELVQKYIGEGSR	12	>sp|P41836|PRS8_SCHPO 26S protease regulatory subunit 8 homolog OS=Schizosaccharomyces pombe GN=let1 PE=2 SV=1(218);	138.0681
2154	34.7825	2310.2157	4	2310.2106	-2.1990	0.6800	0.0550	0.0650	PPKEDWEK	3	>sp|O42931|PRS7_SCHPO 26S protease regulatory subunit 7 homolog OS=Schizosaccharomyces pombe GN=rpt1 PE=1 SV=2(4);	IITKEGVETR	4	>sp|Q9UQY2|PSB1_SCHPO Probable proteasome subunit beta type-1 OS=Schizosaccharomyces pombe GN=pam1 PE=2 SV=1(212);	138.0681
2155	34.7903	2859.3965	5	2859.3847	-4.1496	0.4750	0.0200	0.1350	AEAKDVAKMK	4	>decoy_reverse_sp|O59770|PSA3_SCHPO Decoy of Reverse of Probable proteasome subunit alpha type-3 OS=Schizosaccharomyces pombe GN=SPCC1795.04c PE=1 SV=1(64);	DEKYTLYDQNDTK	3	>sp|O14250|PSA1_SCHPO Probable proteasome subunit alpha type-1 OS=Schizosaccharomyces pombe GN=SPAC6G10.04c PE=2 SV=1(220);	138.0681
2156	34.7983	2415.2423	4	2415.2644	9.1768	0.6250	0.0700	0.1100	LKWSDER	2	>decoy_reverse_sp|O74445|PRS10_SCHPO Decoy of Reverse of Probable 26S protease subunit rpt4 OS=Schizosaccharomyces pombe GN=rpt4 PE=2 SV=2(365);	EVLNKGVSKDEK	5	>sp|Q9P7S2|RPN6_SCHPO Probable 26S proteasome regulatory subunit rpn6 OS=Schizosaccharomyces pombe GN=rpn6 PE=2 SV=1(32);	138.0681
2157	34.8062	2916.4177	4	2916.4439	8.9623	1.1200	0.5650	0.0050	MSQAR	1	>sp|O94517|PSA6_SCHPO Probable proteasome subunit alpha type-6 OS=Schizosaccharomyces pombe GN=SPBC646.16 PE=2 SV=1(1);	ELFDPIISDRHGGYKPTDK	15	>sp|P06732|KCRM_HUMAN Creatine kinase M-type OS=Homo sapiens GN=CKM PE=1 SV=2(101);	138.0681
2159	34.8245	2606.4896	4	2606.4893	-0.0883	0.4300	0.0700	0.2100	LLSSAKK	6	>decoy_reverse_sp|Q9P7S2|RPN6_SCHPO Decoy of Reverse of Probable 26S proteasome regulatory subunit rpn6 OS=Schizosaccharomyces pombe GN=rpn6 PE=2 SV=1(178);	ATAIGKSSTAAKTFLEK	12	>sp|O94579|PSA2_SCHPO Probable proteasome subunit alpha type-2 OS=Schizosaccharomyces pombe GN=SPCC1442.06 PE=2 SV=1(171);	138.0681
2160	34.8323	2606.4861	5	2606.4768	-3.5688	1.8050	0.7300	0.0750	LRNKR	4	>decoy_reverse_sp|Q10335|RPN7_SCHPO Decoy of Reverse of Probable 26S proteasome regulatory subunit rpn7 OS=Schizosaccharomyces pombe GN=rpn7 PE=2 SV=1(222);	VSGIRKHFEQVINEK	6	>sp|O74762|RPN2_SCHPO 26S proteasome regulatory subunit rpn2 OS=Schizosaccharomyces pombe GN=rpn2 PE=1 SV=1(694);	138.0681
2162	34.8507	2292.3299	3	2292.3456	6.8629	0.9300	0.0350	0.3950	SLALTKKDK	6	>decoy_reverse_sp|Q9UUB6|UBLH2_SCHPO Decoy of Reverse of Ubiquitin carboxyl-terminal hydrolase 2 OS=Schizosaccharomyces pombe GN=uch2 PE=1 SV=1(78);	FFEKINVKK	4	>decoy_reverse_sp|Q9UTM3|RPN5_SCHPO Decoy of Reverse of 26S proteasome regulatory subunit rpn5 OS=Schizosaccharomyces pombe GN=rpn5a PE=1 SV=1(244);	138.0681
2163	34.8585	2310.2164	5	2310.2106	-2.5126	1.0600	0.1200	0.4350	KINANEK	1	>sp|O74440|RPN8_SCHPO 26S proteasome regulatory subunit rpn8 OS=Schizosaccharomyces pombe GN=rpn8 PE=2 SV=1(91);	NSDYKETLIFK	5	>sp|O74762|RPN2_SCHPO 26S proteasome regulatory subunit rpn2 OS=Schizosaccharomyces pombe GN=rpn2 PE=1 SV=1(107);	138.0681
2164	34.8663	2916.4180	5	2916.4445	9.1001	0.5550	0.0950	0.0900	DYEQFGYFKR	9	>decoy_reverse_sp|Q09841|PSB7_SCHPO Decoy of Reverse of Probable proteasome subunit beta type-7 OS=Schizosaccharomyces pombe GN=SPAC23D3.07 PE=2 SV=1(260);	RGGDEWKIEPLK	7	>decoy_reverse_sp|Q10335|RPN7_SCHPO Decoy of Reverse of Probable 26S proteasome regulatory subunit rpn7 OS=Schizosaccharomyces pombe GN=rpn7 PE=2 SV=1(229);	138.0681
2166	34.8847	4946.5439	6	4946.5757	6.4355	1.5600	0.0400	0.6550	RFFPYYVYTTVAGIDKEGK	16	>sp|Q9UQY2|PSB1_SCHPO Probable proteasome subunit beta type-1 OS=Schizosaccharomyces pombe GN=pam1 PE=2 SV=1(119);	AITSVHARQEYALALQKWDLSR	17	>decoy_reverse_sp|P30655|PSB5_SCHPO Decoy of Reverse of Proteasome subunit beta type-5 OS=Schizosaccharomyces pombe GN=pts1 PE=2 SV=3(63);	138.0681
2167	34.8925	2606.4915	3	2606.4729	-7.1390	0.7000	0.3000	0.1500	KLDVAKR	1	>decoy_reverse_sp|O74445|PRS10_SCHPO Decoy of Reverse of Probable 26S protease subunit rpt4 OS=Schizosaccharomyces pombe GN=rpt4 PE=2 SV=2(12);	AFGRVYATMQKLQK	11	>decoy_reverse_sp|Q10335|RPN7_SCHPO Decoy of Reverse of Probable 26S proteasome regulatory subunit rpn7 OS=Schizosaccharomyces pombe GN=rpn7 PE=2 SV=1(13);	138.0681
2168	34.9005	2659.4054	4	2659.4180	4.7376	0.7100	0.0400	0.1900	DRGKLVR	4	>decoy_reverse_sp|Q9Y7T8|PSB3_SCHPO Decoy of Reverse of Probable proteasome subunit beta type-3 OS=Schizosaccharomyces pombe GN=SPCC63.12c PE=2 SV=1(5);	STELFKNEEEPTKK	6	>decoy_reverse_sp|O74762|RPN2_SCHPO Decoy of Reverse of 26S proteasome regulatory subunit rpn2 OS=Schizosaccharomyces pombe GN=rpn2 PE=1 SV=1(83);	138.0681
2170	34.9185	4121.7894	4	4121.8138	5.9207	0.9800	0.9800	0.3500	NKADYYTNICDR	2	>sp|Q10335|RPN7_SCHPO Probable 26S proteasome regulatory subunit rpn7 OS=Schizosaccharomyces pombe GN=rpn7 PE=2 SV=1(118);	GINIDQSSNSKDPEEEAEMMTK	11	>decoy_reverse_sp|O74762|RPN2_SCHPO Decoy of Reverse of 26S proteasome regulatory subunit rpn2 OS=Schizosaccharomyces pombe GN=rpn2 PE=1 SV=1(102);	138.0681
2171	34.9263	0	0	0	0	0	0	0	-	-	-	-	-	-	0
2172	34.9342	2859.3980	4	2859.4264	9.9389	0.9950	0.4050	0.0500	EKADAAFLR	2	>decoy_reverse_sp|O14126|PRS6A_SCHPO Decoy of Reverse of 26S protease regulatory subunit 6A OS=Schizosaccharomyces pombe GN=tbp1 PE=2 SV=1(164);	DYTMAQPEFFKAVR	1	>decoy_reverse_sp|O74894|PRS6B_SCHPO Decoy of Reverse of 26S protease regulatory subunit 6B homolog OS=Schizosaccharomyces pombe GN=rpt3 PE=2 SV=1(2);	138.0681
2174	34.9523	0	0	0	0	0	0	0	-	-	-	-	-	-	0
2175	34.9602	2764.3739	5	2764.3741	0.0662	0.7700	0.1250	0.0250	MSQAR	1	>sp|O94517|PSA6_SCHPO Probable proteasome subunit alpha type-6 OS=Schizosaccharomyces pombe GN=SPBC646.16 PE=2 SV=1(1);	YEIDKTLAGVTRDYYTK	5	>decoy_reverse_sp|Q09841|PSB7_SCHPO Decoy of Reverse of Probable proteasome subunit beta type-7 OS=Schizosaccharomyces pombe GN=SPAC23D3.07 PE=2 SV=1(20);	138.0681
2176	34.9680	2420.3859	4	2420.3975	4.7877	0.7700	0.1850	0.1450	SLKRELIR	3	>sp|O74894|PRS6B_SCHPO 26S protease regulatory subunit 6B homolog OS=Schizosaccharomyces pombe GN=rpt3 PE=2 SV=1(38);	LGDKGPAAARASR	4	>sp|O14250|PSA1_SCHPO Probable proteasome subunit alpha type-1 OS=Schizosaccharomyces pombe GN=SPAC6G10.04c PE=2 SV=1(239);	138.0681
2177	34.9760	2764.3738	4	2764.3588	-5.4386	0.9700	0.2450	0.3900	KVPDK	1	>sp|O94517|PSA6_SCHPO Probable proteasome subunit alpha type-6 OS=Schizosaccharomyces pombe GN=SPBC646.16 PE=2 SV=1(53);	MNSIVSKYTQSTNNDDPK	7	>sp|P30655|PSB5_SCHPO Proteasome subunit beta type-5 OS=Schizosaccharomyces pombe GN=pts1 PE=2 SV=3(7);	138.0681
2179	34.9937	3229.6705	5	3229.6539	-5.1536	1.0800	0.0250	0.1500	DWNACKK	6	>sp|P50524|RPN12_SCHPO 26S proteasome regulatory subunit rpn12 OS=Schizosaccharomyces pombe GN=rpn12 PE=1 SV=1(22);	SSQQGVEGVLIILKIEDTDK	14	>decoy_reverse_sp|O74445|PRS10_SCHPO Decoy of Reverse of Probable 26S protease subunit rpt4 OS=Schizosaccharomyces pombe GN=rpt4 PE=2 SV=2(342);	138.0681
2180	35.0017	2280.2555	3	2280.2728	7.5878	0.8750	0.1100	0.1800	VGIKPPK	4	>sp|O74445|PRS10_SCHPO Probable 26S protease subunit rpt4 OS=Schizosaccharomyces pombe GN=rpt4 PE=2 SV=2(164);	QNLFVPTSDKEK	10	>sp|P50524|RPN12_SCHPO 26S proteasome regulatory subunit rpn12 OS=Schizosaccharomyces pombe GN=rpn12 PE=1 SV=1(44);	138.0681
2180	35.0017	2280.2555	3	2280.2728	7.5878	0.8750	0.1100	0.1800	LGVKPPK	4	>sp|O14126|PRS6A_SCHPO 26S protease regulatory subunit 6A OS=Schizosaccharomyces pombe GN=tbp1 PE=2 SV=1(217);	QNLFVPTSDKEK	10	>sp|P50524|RPN12_SCHPO 26S proteasome regulatory subunit rpn12 OS=Schizosaccharomyces pombe GN=rpn12 PE=1 SV=1(44);	138.0681
2182	35.0195	2594.4146	4	2594.3954	-7.3786	0.8100	0.0550	0.1250	SVQPTAKTVQK	7	>sp|O74762|RPN2_SCHPO 26S proteasome regulatory subunit rpn2 OS=Schizosaccharomyces pombe GN=rpn2 PE=1 SV=1(806);	GGDEWKIEPLK	6	>decoy_reverse_sp|Q10335|RPN7_SCHPO Decoy of Reverse of Probable 26S proteasome regulatory subunit rpn7 OS=Schizosaccharomyces pombe GN=rpn7 PE=2 SV=1(229);	138.0681
2183	35.0267	2594.4160	3	2594.4067	-3.6111	1.3100	0.6750	0.6300	SVQPTAKTVQK	7	>sp|O74762|RPN2_SCHPO 26S proteasome regulatory subunit rpn2 OS=Schizosaccharomyces pombe GN=rpn2 PE=1 SV=1(806);	KHFEQVINEK	1	>sp|O74762|RPN2_SCHPO 26S proteasome regulatory subunit rpn2 OS=Schizosaccharomyces pombe GN=rpn2 PE=1 SV=1(694);	138.0681
2185	35.0447	3370.8735	4	3370.8723	-0.3325	0.5800	0.0050	0.2600	FGNRDLVKK	8	>sp|O74445|PRS10_SCHPO Probable 26S protease subunit rpt4 OS=Schizosaccharomyces pombe GN=rpt4 PE=2 SV=2(37);	LQKDLGQVLNKYVQVEQR	11	>decoy_reverse_sp|Q10335|RPN7_SCHPO Decoy of Reverse of Probable 26S proteasome regulatory subunit rpn7 OS=Schizosaccharomyces pombe GN=rpn7 PE=2 SV=1(24);	138.0681
2187	35.0625	2408.3132	4	2408.2910	-9.2371	0.8750	0.0350	0.4050	KVAQTTYKK	1	>sp|O94579|PSA2_SCHPO Probable proteasome subunit alpha type-2 OS=Schizosaccharomyces pombe GN=SPCC1442.06 PE=2 SV=1(91);	SPTGQITSTSAR	1	>decoy_reverse_sp|Q10329|PSA7_SCHPO Decoy of Reverse of Probable proteasome subunit alpha type-7 OS=Schizosaccharomyces pombe GN=SPBC106.16 PE=2 SV=1(2);	138.0681
2188	35.0705	2702.4502	5	2702.4238	-9.7760	0.9650	0.0600	0.1300	NPKADPLDER	3	>sp|O74762|RPN2_SCHPO 26S proteasome regulatory subunit rpn2 OS=Schizosaccharomyces pombe GN=rpn2 PE=1 SV=1(130);	KNLLNPLIEDSR	1	>decoy_reverse_sp|O74440|RPN8_SCHPO Decoy of Reverse of 26S proteasome regulatory subunit rpn8 OS=Schizosaccharomyces pombe GN=rpn8 PE=2 SV=1(205);	138.0681
2190	35.0885	3370.8728	5	3370.8611	-3.4543	0.7250	0.0350	0.0900	IINRDIGKVVDK	1	>decoy_reverse_sp|Q09720|PSB2_SCHPO Decoy of Reverse of Probable proteasome subunit beta type-2 OS=Schizosaccharomyces pombe GN=SPAC31A2.04c PE=2 SV=1(2);	YLHQSLKYKEDTALR	7	>decoy_reverse_sp|O74445|PRS10_SCHPO Decoy of Reverse of Probable 26S protease subunit rpt4 OS=Schizosaccharomyces pombe GN=rpt4 PE=2 SV=2(377);	138.0681
2191	35.0963	2743.4739	5	2743.4867	4.6635	1.0000	0.0050	0.1700	KRR	1	>decoy_reverse_sp|P36612|PRS4_SCHPO Decoy of Reverse of 26S protease regulatory subunit 4 homolog OS=Schizosaccharomyces pombe GN=mts2 PE=2 SV=1(406);	TLDSNSLTHEKIEFATITK	11	>sp|Q09682|PSA4_SCHPO Probable proteasome subunit alpha type-4 OS=Schizosaccharomyces pombe GN=SPAC13C5.01c PE=2 SV=1(209);	138.0681
2192	35.1042	2915.4217	5	2915.4446	7.8604	1.0750	0.2350	0.0200	ATKQSK	3	>sp|Q09841|PSB7_SCHPO Probable proteasome subunit beta type-7 OS=Schizosaccharomyces pombe GN=SPAC23D3.07 PE=2 SV=1(233);	RLAEGESEEVKAYMDPHR	11	>decoy_reverse_sp|O42897|RPN3_SCHPO Decoy of Reverse of Probable 26S proteasome regulatory subunit rpn3 OS=Schizosaccharomyces pombe GN=rpn3 PE=2 SV=2(33);	138.0681
2194	35.1222	2708.5405	5	2708.5574	6.2588	1.1200	0.0950	0.3700	AVILSDTKPVDK	8	>decoy_reverse_sp|O94517|PSA6_SCHPO Decoy of Reverse of Probable proteasome subunit alpha type-6 OS=Schizosaccharomyces pombe GN=SPBC646.16 PE=2 SV=1(188);	KGVVALVEDKTK	10	>decoy_reverse_sp|Q9UT97|PSA5_SCHPO Decoy of Reverse of Probable proteasome subunit alpha type-5 OS=Schizosaccharomyces pombe GN=SPAC323.02c PE=1 SV=1(205);	138.0681
2196	35.1403	3229.6721	4	3229.6716	-0.1392	1.2550	0.0950	0.3950	SSHIITKELK	7	>decoy_reverse_sp|P50524|RPN12_SCHPO Decoy of Reverse of 26S proteasome regulatory subunit rpn12 OS=Schizosaccharomyces pombe GN=rpn12 PE=1 SV=1(21);	QETQYKIDELVSNNEK	6	>decoy_reverse_sp|Q09682|PSA4_SCHPO Decoy of Reverse of Probable proteasome subunit alpha type-4 OS=Schizosaccharomyces pombe GN=SPAC13C5.01c PE=2 SV=1(9);	138.0681
2197	35.1482	3217.5959	4	3217.5845	-3.5519	2.4600	0.5450	0.8750	VKAMEVDEKPTER	2	>sp|O14126|PRS6A_SCHPO 26S protease regulatory subunit 6A OS=Schizosaccharomyces pombe GN=tbp1 PE=2 SV=1(172);	CTKIIENEQSAEK	3	>sp|O42931|PRS7_SCHPO 26S protease regulatory subunit 7 homolog OS=Schizosaccharomyces pombe GN=rpt1 PE=1 SV=2(102);	138.0681
2198	35.1560	2987.4440	5	2987.4354	-2.8927	0.9900	0.1650	0.3850	VSKILEHK	3	>decoy_reverse_sp|O74445|PRS10_SCHPO Decoy of Reverse of Probable 26S protease subunit rpt4 OS=Schizosaccharomyces pombe GN=rpt4 PE=2 SV=2(71);	TTEEKEATPMEMDEEK	5	>sp|O74762|RPN2_SCHPO 26S proteasome regulatory subunit rpn2 OS=Schizosaccharomyces pombe GN=rpn2 PE=1 SV=1(853);	138.0681
2200	35.1742	3217.5933	5	3217.5845	-2.7347	2.8950	0.2900	0.9550	VKAMEVDEKPTER	2	>sp|O14126|PRS6A_SCHPO 26S protease regulatory subunit 6A OS=Schizosaccharomyces pombe GN=tbp1 PE=2 SV=1(172);	CTKIIENEQSAEK	3	>sp|O42931|PRS7_SCHPO 26S protease regulatory subunit 7 homolog OS=Schizosaccharomyces pombe GN=rpt1 PE=1 SV=2(102);	138.0681
2201	35.1822	2731.3973	5	2731.4238	9.7290	1.2800	0.1300	0.3750	KASLLTR	1	>sp|Q9UUB6|UBLH2_SCHPO Ubiquitin carboxyl-terminal hydrolase 2 OS=Schizosaccharomyces pombe GN=uch2 PE=1 SV=1(223);	QEVAAQKSSEETEDKK	7	>sp|O94444|RPN10_SCHPO 26S proteasome regulatory subunit rpn10 OS=Schizosaccharomyces pombe GN=rpn10 PE=1 SV=1(231);	138.0681
2203	35.2005	3358.7985	5	3358.7982	-0.0712	0.7400	0.0250	0.0700	IVKSAKAK	6	>decoy_reverse_sp|Q9P7S2|RPN6_SCHPO Decoy of Reverse of Probable 26S proteasome regulatory subunit rpn6 OS=Schizosaccharomyces pombe GN=rpn6 PE=2 SV=1(340);	QGEIDYEALVKLTDGTNGADLR	11	>sp|O74445|PRS10_SCHPO Probable 26S protease subunit rpt4 OS=Schizosaccharomyces pombe GN=rpt4 PE=2 SV=2(332);	138.0681
2204	35.2083	3358.7953	6	3358.7659	-8.7612	1.1600	0.0900	0.5200	SVQPTAKTVQK	7	>sp|O74762|RPN2_SCHPO 26S proteasome regulatory subunit rpn2 OS=Schizosaccharomyces pombe GN=rpn2 PE=1 SV=1(806);	YEIDKTLAGVTRDYYTK	5	>decoy_reverse_sp|Q09841|PSB7_SCHPO Decoy of Reverse of Probable proteasome subunit beta type-7 OS=Schizosaccharomyces pombe GN=SPAC23D3.07 PE=2 SV=1(20);	138.0681
2205	35.2162	4378.4858	5	4378.4893	0.7889	0.9550	0.1800	0.2000	AHILRIHAKSMAIDK	9	>sp|O42931|PRS7_SCHPO 26S protease regulatory subunit 7 homolog OS=Schizosaccharomyces pombe GN=rpt1 PE=1 SV=2(364);	IKVLAQLGMQSLSPLKQGMNILR	2	>decoy_reverse_sp|Q9US13|RPN9_SCHPO Decoy of Reverse of Probable 26S proteasome regulatory subunit rpn9 OS=Schizosaccharomyces pombe GN=rpn9 PE=2 SV=1(106);	138.0681
2206	35.2240	2647.3306	4	2647.3196	-4.1561	1.5200	0.2500	0.2650	IDDQR	1	>sp|O42897|RPN3_SCHPO Probable 26S proteasome regulatory subunit rpn3 OS=Schizosaccharomyces pombe GN=rpn3 PE=2 SV=2(2);	MATTVKDTMNVDINAIK	1	>sp|O43063|PSB6_SCHPO Probable proteasome subunit beta type-6 OS=Schizosaccharomyces pombe GN=SPBC4C3.10c PE=2 SV=1(1);	138.0681
2207	35.2320	0	0	0	0	0	0	0	-	-	-	-	-	-	0
2209	35.2503	2987.4473	4	2987.4318	-5.1757	0.5900	0.0650	0.0500	SNNIKENEQK	5	>decoy_reverse_sp|O14126|PRS6A_SCHPO Decoy of Reverse of 26S protease regulatory subunit 6A OS=Schizosaccharomyces pombe GN=tbp1 PE=2 SV=1(362);	SGNLPDADNSKSDISK	11	>decoy_reverse_sp|P87048|RPN1_SCHPO Decoy of Reverse of 26S proteasome regulatory subunit rpn1 OS=Schizosaccharomyces pombe GN=rpn1 PE=1 SV=2(883);	138.0681
2210	35.2582	1865.9221	3	1865.9093	-6.8577	0.3050	0.0100	0.0350	MSQAR	1	>sp|O94517|PSA6_SCHPO Probable proteasome subunit alpha type-6 OS=Schizosaccharomyces pombe GN=SPBC646.16 PE=2 SV=1(1);	NWKEEYLR	3	>decoy_reverse_sp|Q10329|PSA7_SCHPO Decoy of Reverse of Probable proteasome subunit alpha type-7 OS=Schizosaccharomyces pombe GN=SPBC106.16 PE=2 SV=1(84);	138.0681
2211	35.2658	1442.8003	3	1442.7980	-1.6126	1.9650	1.0800	0.0000	KPTSELAIGASLEK	-1	>sp|O94579|PSA2_SCHPO Probable proteasome subunit alpha type-2 OS=Schizosaccharomyces pombe GN=SPCC1442.06 PE=2 SV=1	-	-1	-	0
2213	35.2835	2696.4639	5	2696.4583	-2.0743	1.1800	0.1400	0.5050	VLVKVHPEGK	4	>sp|P41836|PRS8_SCHPO 26S protease regulatory subunit 8 homolog OS=Schizosaccharomyces pombe GN=let1 PE=2 SV=1(84);	AVAHHTDCKFIR	9	>sp|P41836|PRS8_SCHPO 26S protease regulatory subunit 8 homolog OS=Schizosaccharomyces pombe GN=let1 PE=2 SV=1(206);	138.0681
2215	35.3018	1865.9207	4	1865.9053	-8.2436	0.2350	0.0500	0.0750	KNCK	1	>decoy_reverse_sp|Q09841|PSB7_SCHPO Decoy of Reverse of Probable proteasome subunit beta type-7 OS=Schizosaccharomyces pombe GN=SPAC23D3.07 PE=2 SV=1(201);	RFDSEKAGDR	6	>sp|O14126|PRS6A_SCHPO 26S protease regulatory subunit 6A OS=Schizosaccharomyces pombe GN=tbp1 PE=2 SV=1(299);	138.0681
2217	35.3200	2749.3806	4	2749.3849	1.5803	1.8150	0.4350	0.5250	KYYSFDNSLK	1	>sp|O42897|RPN3_SCHPO Probable 26S proteasome regulatory subunit rpn3 OS=Schizosaccharomyces pombe GN=rpn3 PE=2 SV=2(84);	GLGYPEDAIGKTK	1	>decoy_reverse_sp|P36612|PRS4_SCHPO Decoy of Reverse of 26S protease regulatory subunit 4 homolog OS=Schizosaccharomyces pombe GN=mts2 PE=2 SV=1(2);	138.0681
2219	35.3385	4457.4632	5	4457.4289	-7.6945	0.8850	0.0050	0.0950	DKKASLLTR	3	>sp|Q9UUB6|UBLH2_SCHPO Ubiquitin carboxyl-terminal hydrolase 2 OS=Schizosaccharomyces pombe GN=uch2 PE=1 SV=1(223);	ACAAQSNATFLKLAAPQLVQMFIGDGAKLVR	28	>sp|O14126|PRS6A_SCHPO 26S protease regulatory subunit 6A OS=Schizosaccharomyces pombe GN=tbp1 PE=2 SV=1(265);	138.0681
2221	35.3568	4457.4681	4	4457.4315	-8.2040	0.4650	0.0050	0.1750	VKAMEVDEKPTER	2	>sp|O14126|PRS6A_SCHPO 26S protease regulatory subunit 6A OS=Schizosaccharomyces pombe GN=tbp1 PE=2 SV=1(172);	LAYVYADMRVVGQLLEKLKPLIEK	17	>sp|Q10335|RPN7_SCHPO Probable 26S proteasome regulatory subunit rpn7 OS=Schizosaccharomyces pombe GN=rpn7 PE=2 SV=1(174);	138.0681
2223	35.3752	0	0	0	0	0	0	0	-	-	-	-	-	-	0
2225	35.3935	3154.8121	5	3154.7899	-7.0553	1.2950	0.0650	0.1850	KKLIPIR	1	>decoy_reverse_sp|Q9UQY2|PSB1_SCHPO Decoy of Reverse of Probable proteasome subunit beta type-1 OS=Schizosaccharomyces pombe GN=pam1 PE=2 SV=1(2);	LDVAKRVDMYASDLAQISR	5	>decoy_reverse_sp|O74445|PRS10_SCHPO Decoy of Reverse of Probable 26S protease subunit rpt4 OS=Schizosaccharomyces pombe GN=rpt4 PE=2 SV=2(17);	138.0681
2226	35.4015	3755.0548	5	3755.0653	2.8066	1.6400	0.0450	0.4050	LGVKR	4	>decoy_reverse_sp|O14126|PRS6A_SCHPO Decoy of Reverse of 26S protease regulatory subunit 6A OS=Schizosaccharomyces pombe GN=tbp1 PE=2 SV=1(226);	GFPTPKATSTGTTIVGVIAKDCIVLGADTR	20	>sp|Q09841|PSB7_SCHPO Probable proteasome subunit beta type-7 OS=Schizosaccharomyces pombe GN=SPAC23D3.07 PE=2 SV=1(44);	138.0681
2227	35.4092	3358.7995	4	3358.7883	-3.3340	1.0750	0.1800	0.4500	SVQPTAKTVQK	7	>sp|O74762|RPN2_SCHPO 26S proteasome regulatory subunit rpn2 OS=Schizosaccharomyces pombe GN=rpn2 PE=1 SV=1(806);	KHFEQVINEKHEDALAK	10	>sp|O74762|RPN2_SCHPO 26S proteasome regulatory subunit rpn2 OS=Schizosaccharomyces pombe GN=rpn2 PE=1 SV=1(703);	138.0681
2228	35.4170	2731.3981	5	2731.4139	5.8075	1.1500	0.0500	0.5550	GSDAAPQASKKK	11	>decoy_reverse_sp|P36612|PRS4_SCHPO Decoy of Reverse of 26S protease regulatory subunit 4 homolog OS=Schizosaccharomyces pombe GN=mts2 PE=2 SV=1(405);	AHLDVQEKDQPK	8	>decoy_reverse_sp|P41878|RPN11_SCHPO Decoy of Reverse of 26S proteasome regulatory subunit rpn11 OS=Schizosaccharomyces pombe GN=rpn11 PE=1 SV=2(28);	138.0681
2230	35.4348	3744.9876	5	3744.9932	1.4785	1.3750	0.1050	0.4900	DAFALAKEK	7	>sp|O14126|PRS6A_SCHPO 26S protease regulatory subunit 6A OS=Schizosaccharomyces pombe GN=tbp1 PE=2 SV=1(275);	QMVEERVLKLTLEAMDLEIVEK	9	>decoy_reverse_sp|Q9UT97|PSA5_SCHPO Decoy of Reverse of Probable proteasome subunit alpha type-5 OS=Schizosaccharomyces pombe GN=SPAC323.02c PE=1 SV=1(47);	138.0681
2231	35.4427	2791.4798	4	2791.5040	8.6854	1.1650	0.0050	0.1300	EMKK	1	>decoy_reverse_sp|O94444|RPN10_SCHPO Decoy of Reverse of 26S proteasome regulatory subunit rpn10 OS=Schizosaccharomyces pombe GN=rpn10 PE=1 SV=1(2);	AVEKLSVEALNSLTGEFKGK	18	>sp|P06732|KCRM_HUMAN Creatine kinase M-type OS=Homo sapiens GN=CKM PE=1 SV=2(170);	138.0681
2233	35.4607	2723.3672	4	2723.3628	-1.6356	1.0250	0.0600	0.2350	MPPKEDWEK	4	>sp|O42931|PRS7_SCHPO 26S protease regulatory subunit 7 homolog OS=Schizosaccharomyces pombe GN=rpt1 PE=1 SV=2(4);	RGGDEWKIEPLK	7	>decoy_reverse_sp|Q10335|RPN7_SCHPO Decoy of Reverse of Probable 26S proteasome regulatory subunit rpn7 OS=Schizosaccharomyces pombe GN=rpn7 PE=2 SV=1(229);	138.0681
2234	35.4687	2616.6029	4	2616.5802	-8.6960	0.7150	0.1450	0.2200	LKLELK	2	>decoy_reverse_sp|P50524|RPN12_SCHPO Decoy of Reverse of 26S proteasome regulatory subunit rpn12 OS=Schizosaccharomyces pombe GN=rpn12 PE=1 SV=1(244);	LLKPRVNNRIGSVDR	3	>sp|O59770|PSA3_SCHPO Probable proteasome subunit alpha type-3 OS=Schizosaccharomyces pombe GN=SPCC1795.04c PE=1 SV=1(59);	138.0681
2235	35.4765	2761.2656	4	2761.2527	-4.6798	0.3300	0.0500	0.1050	KVPDK	1	>sp|O94517|PSA6_SCHPO Probable proteasome subunit alpha type-6 OS=Schizosaccharomyces pombe GN=SPBC646.16 PE=2 SV=1(53);	DDGLEDDMPALADEEFEK	1	>decoy_reverse_sp|O42897|RPN3_SCHPO Decoy of Reverse of Probable 26S proteasome regulatory subunit rpn3 OS=Schizosaccharomyces pombe GN=rpn3 PE=2 SV=2(1);	138.0681
2236	35.4843	0	0	0	0	0	0	0	-	-	-	-	-	-	0
2238	35.5020	0	0	0	0	0	0	0	-	-	-	-	-	-	0
2239	35.5083	2656.2400	4	2656.2516	4.3859	0.6400	0.1600	0.1100	KLFK	1	>decoy_reverse_sp|P41836|PRS8_SCHPO Decoy of Reverse of 26S protease regulatory subunit 8 homolog OS=Schizosaccharomyces pombe GN=let1 PE=2 SV=1(1);	GQAQSGNFSNFGDGANGDNK	1	>sp|P36612|PRS4_SCHPO 26S protease regulatory subunit 4 homolog OS=Schizosaccharomyces pombe GN=mts2 PE=2 SV=1(2);	138.0681
2240	35.5163	2656.2371	5	2656.2577	7.7528	0.7500	0.2450	0.2950	SGFEKIDLTR	5	>decoy_reverse_sp|Q9P7S2|RPN6_SCHPO Decoy of Reverse of Probable 26S proteasome regulatory subunit rpn6 OS=Schizosaccharomyces pombe GN=rpn6 PE=2 SV=1(329);	EEYVSDPKEQM	8	>decoy_reverse_sp|Q9UTM3|RPN5_SCHPO Decoy of Reverse of 26S proteasome regulatory subunit rpn5 OS=Schizosaccharomyces pombe GN=rpn5a PE=1 SV=1(440);	138.0681
2241	35.5242	0	0	0	0	0	0	0	-	-	-	-	-	-	0
2242	35.5320	0	0	0	0	0	0	0	-	-	-	-	-	-	0
2244	35.5492	2559.5823	4	2559.5726	-3.7902	0.2900	0.0300	0.0800	KLIPIR	1	>decoy_reverse_sp|Q9UQY2|PSB1_SCHPO Decoy of Reverse of Probable proteasome subunit beta type-1 OS=Schizosaccharomyces pombe GN=pam1 PE=2 SV=1(3);	LISGKLDEARELLVK	5	>sp|Q9US13|RPN9_SCHPO Probable 26S proteasome regulatory subunit rpn9 OS=Schizosaccharomyces pombe GN=rpn9 PE=2 SV=1(132);	138.0681
2245	35.5550	2559.5808	5	2559.5726	-3.2111	0.5650	0.1450	0.2750	KLIPIR	1	>decoy_reverse_sp|Q9UQY2|PSB1_SCHPO Decoy of Reverse of Probable proteasome subunit beta type-1 OS=Schizosaccharomyces pombe GN=pam1 PE=2 SV=1(3);	VLELRAELDKIGLSK	10	>decoy_reverse_sp|Q9US13|RPN9_SCHPO Decoy of Reverse of Probable 26S proteasome regulatory subunit rpn9 OS=Schizosaccharomyces pombe GN=rpn9 PE=2 SV=1(250);	138.0681
2246	35.5607	0	0	0	0	0	0	0	-	-	-	-	-	-	0
2247	35.5672	3247.7598	5	3247.7637	1.1887	0.5850	0.1150	0.0400	QPEDKLR	5	>decoy_reverse_sp|P36612|PRS4_SCHPO Decoy of Reverse of 26S protease regulatory subunit 4 homolog OS=Schizosaccharomyces pombe GN=mts2 PE=2 SV=1(356);	WIAKQILDCIVNLSEPAKK	4	>decoy_reverse_sp|Q9P7S2|RPN6_SCHPO Decoy of Reverse of Probable 26S proteasome regulatory subunit rpn6 OS=Schizosaccharomyces pombe GN=rpn6 PE=2 SV=1(309);	138.0681
2248	35.5738	0	0	0	0	0	0	0	-	-	-	-	-	-	0
2250	35.5910	3142.7376	5	3142.7562	5.9123	1.5350	0.0250	0.2000	EKVLK	2	>sp|P36612|PRS4_SCHPO 26S protease regulatory subunit 4 homolog OS=Schizosaccharomyces pombe GN=mts2 PE=2 SV=1(432);	CTDLDAIGVKVPFTAAITITGVK	10	>decoy_reverse_sp|Q09841|PSB7_SCHPO Decoy of Reverse of Probable proteasome subunit beta type-7 OS=Schizosaccharomyces pombe GN=SPAC23D3.07 PE=2 SV=1(224);	138.0681
2251	35.5972	2761.2636	5	2761.2830	7.0097	0.5150	0.0350	0.2150	TPDKGYGHR	4	>decoy_reverse_sp|P06732|KCRM_HUMAN Decoy of Reverse of Creatine kinase M-type OS=Homo sapiens GN=CKM PE=1 SV=2(281);	YQKPVDTEEENDK	3	>sp|O42931|PRS7_SCHPO 26S protease regulatory subunit 7 homolog OS=Schizosaccharomyces pombe GN=rpt1 PE=1 SV=2(12);	138.0681
2253	35.6143	2559.5850	3	2559.5726	-4.8303	0.2550	0.0300	0.0750	KLIPIR	1	>decoy_reverse_sp|Q9UQY2|PSB1_SCHPO Decoy of Reverse of Probable proteasome subunit beta type-1 OS=Schizosaccharomyces pombe GN=pam1 PE=2 SV=1(3);	LISGKLDEARELLVK	5	>sp|Q9US13|RPN9_SCHPO Probable 26S proteasome regulatory subunit rpn9 OS=Schizosaccharomyces pombe GN=rpn9 PE=2 SV=1(132);	138.0681
2254	35.6222	0	0	0	0	0	0	0	-	-	-	-	-	-	0
2255	35.6302	3732.9127	5	3732.8833	-7.8827	1.3950	0.0500	0.0750	KNEEK	1	>sp|Q10335|RPN7_SCHPO Probable 26S proteasome regulatory subunit rpn7 OS=Schizosaccharomyces pombe GN=rpn7 PE=2 SV=1(87);	IDLACVGHGLGQYYYGRFHQLKPTR	22	>decoy_reverse_sp|Q09841|PSB7_SCHPO Decoy of Reverse of Probable proteasome subunit beta type-7 OS=Schizosaccharomyces pombe GN=SPAC23D3.07 PE=2 SV=1(149);	138.0681
2256	35.6380	2612.4967	4	2612.4761	-7.8800	0.9250	0.0950	0.4200	AAKASRGAATIK	3	>decoy_reverse_sp|Q10329|PSA7_SCHPO Decoy of Reverse of Probable proteasome subunit alpha type-7 OS=Schizosaccharomyces pombe GN=SPBC106.16 PE=2 SV=1(92);	DQPKKVGQYIR	4	>decoy_reverse_sp|P41878|RPN11_SCHPO Decoy of Reverse of 26S proteasome regulatory subunit rpn11 OS=Schizosaccharomyces pombe GN=rpn11 PE=1 SV=2(32);	138.0681
2257	35.6458	3142.7361	4	3142.7310	-1.6220	1.0700	0.0300	0.0400	AKIIDLR	2	>decoy_reverse_sp|Q10329|PSA7_SCHPO Decoy of Reverse of Probable proteasome subunit alpha type-7 OS=Schizosaccharomyces pombe GN=SPBC106.16 PE=2 SV=1(173);	TMLELLNQLDGFEATKNIK	16	>sp|P41836|PRS8_SCHPO 26S protease regulatory subunit 8 homolog OS=Schizosaccharomyces pombe GN=let1 PE=2 SV=1(284);	138.0681
2259	35.6623	3247.7641	4	3247.7709	2.1140	0.2900	0.0300	0.0900	IINRDIGKVVDK	8	>decoy_reverse_sp|Q09720|PSB2_SCHPO Decoy of Reverse of Probable proteasome subunit beta type-2 OS=Schizosaccharomyces pombe GN=SPAC31A2.04c PE=2 SV=1(9);	LCIHKNKLTNDETR	5	>decoy_reverse_sp|P30655|PSB5_SCHPO Decoy of Reverse of Proteasome subunit beta type-5 OS=Schizosaccharomyces pombe GN=pts1 PE=2 SV=3(221);	138.0681
2260	35.6703	2543.1585	4	2543.1608	0.9143	0.4550	0.0600	0.0300	MMGINERK	1	>sp|Q09841|PSB7_SCHPO Probable proteasome subunit beta type-7 OS=Schizosaccharomyces pombe GN=SPAC23D3.07 PE=2 SV=1(1);	KMSAQSCACMVR	1	>sp|Q9UQY2|PSB1_SCHPO Probable proteasome subunit beta type-1 OS=Schizosaccharomyces pombe GN=pam1 PE=2 SV=1(86);	138.0681
2261	35.6772	3142.7318	6	3142.7389	2.2633	1.0400	0.0050	0.3600	FANNDEIHPSK	1	>decoy_reverse_sp|P30655|PSB5_SCHPO Decoy of Reverse of Proteasome subunit beta type-5 OS=Schizosaccharomyces pombe GN=pts1 PE=2 SV=3(2);	IEPLKLKVLVQGLER	5	>decoy_reverse_sp|Q10335|RPN7_SCHPO Decoy of Reverse of Probable 26S proteasome regulatory subunit rpn7 OS=Schizosaccharomyces pombe GN=rpn7 PE=2 SV=1(234);	138.0681
2262	35.6850	2455.5332	5	2455.5154	-7.2502	1.4900	0.1600	0.0550	IIPLKK	5	>sp|Q9UQY2|PSB1_SCHPO Probable proteasome subunit beta type-1 OS=Schizosaccharomyces pombe GN=pam1 PE=2 SV=1(223);	GGVHVKLAHLSKHPK	6	>sp|P06732|KCRM_HUMAN Creatine kinase M-type OS=Homo sapiens GN=CKM PE=1 SV=2(298);	138.0681
2263	35.6930	2428.4865	4	2428.5031	6.8375	1.0900	0.3900	0.4050	LLKPR	3	>sp|O59770|PSA3_SCHPO Probable proteasome subunit alpha type-3 OS=Schizosaccharomyces pombe GN=SPCC1795.04c PE=1 SV=1(59);	VIPVEELKEIKQIK	11	>decoy_reverse_sp|P41836|PRS8_SCHPO Decoy of Reverse of 26S protease regulatory subunit 8 homolog OS=Schizosaccharomyces pombe GN=let1 PE=2 SV=1(249);	138.0681
2265	35.7098	2547.5082	4	2547.4972	-4.3319	0.9550	0.0150	0.3350	ENKIQR	3	>sp|O94444|RPN10_SCHPO 26S proteasome regulatory subunit rpn10 OS=Schizosaccharomyces pombe GN=rpn10 PE=1 SV=1(104);	VVTSKLLKPRVNNR	5	>sp|O59770|PSA3_SCHPO Probable proteasome subunit alpha type-3 OS=Schizosaccharomyces pombe GN=SPCC1795.04c PE=1 SV=1(56);	138.0681
2266	35.7162	2455.5349	4	2455.5154	-7.9627	1.2500	0.3450	0.2150	IIPLKK	5	>sp|Q9UQY2|PSB1_SCHPO Probable proteasome subunit beta type-1 OS=Schizosaccharomyces pombe GN=pam1 PE=2 SV=1(223);	GGVHVKLAHLSKHPK	6	>sp|P06732|KCRM_HUMAN Creatine kinase M-type OS=Homo sapiens GN=CKM PE=1 SV=2(298);	138.0681
2267	35.7230	2351.0567	3	2351.0595	1.1744	0.2800	0.1200	0.0800	SLKDECK	3	>decoy_reverse_sp|O74894|PRS6B_SCHPO Decoy of Reverse of 26S protease regulatory subunit 6B homolog OS=Schizosaccharomyces pombe GN=rpt3 PE=2 SV=1(355);	MFMTRSEYDR	1	>sp|Q9UT97|PSA5_SCHPO Probable proteasome subunit alpha type-5 OS=Schizosaccharomyces pombe GN=SPAC323.02c PE=1 SV=1(1);	138.0681
2269	35.7398	2529.4964	5	2529.4780	-7.2717	0.7950	0.0900	0.3100	ELLVKASK	5	>sp|Q9US13|RPN9_SCHPO Probable 26S proteasome regulatory subunit rpn9 OS=Schizosaccharomyces pombe GN=rpn9 PE=2 SV=1(142);	IVRTLIDKFSGEK	8	>sp|Q9P7S2|RPN6_SCHPO Probable 26S proteasome regulatory subunit rpn6 OS=Schizosaccharomyces pombe GN=rpn6 PE=2 SV=1(93);	138.0681
2270	35.7478	0	0	0	0	0	0	0	-	-	-	-	-	-	0
2271	35.7558	0	0	0	0	0	0	0	-	-	-	-	-	-	0
2272	35.7637	0	0	0	0	0	0	0	-	-	-	-	-	-	0
2273	35.7715	0	0	0	0	0	0	0	-	-	-	-	-	-	0
2275	35.7883	2547.5084	5	2547.4940	-5.6669	0.6550	0.0300	0.2100	FRKLGVKPPK	7	>sp|O14126|PRS6A_SCHPO 26S protease regulatory subunit 6A OS=Schizosaccharomyces pombe GN=tbp1 PE=2 SV=1(217);	TFHILEPKEK	8	>decoy_reverse_sp|P06732|KCRM_HUMAN Decoy of Reverse of Creatine kinase M-type OS=Homo sapiens GN=CKM PE=1 SV=2(76);	138.0681
2276	35.7937	0	0	0	0	0	0	0	-	-	-	-	-	-	0
2277	35.8017	2670.2152	5	2670.2039	-4.2221	1.3300	0.6850	0.3000	MSERDTALEK	1	>sp|O74445|PRS10_SCHPO Probable 26S protease subunit rpt4 OS=Schizosaccharomyces pombe GN=rpt4 PE=2 SV=2(1);	EEYVSDPKEQM	8	>decoy_reverse_sp|Q9UTM3|RPN5_SCHPO Decoy of Reverse of 26S proteasome regulatory subunit rpn5 OS=Schizosaccharomyces pombe GN=rpn5a PE=1 SV=1(440);	138.0681
2278	35.8095	2656.2453	3	2656.2691	8.9759	0.9600	0.0250	0.2800	IDKKTTEEK	4	>sp|O74762|RPN2_SCHPO 26S proteasome regulatory subunit rpn2 OS=Schizosaccharomyces pombe GN=rpn2 PE=1 SV=1(848);	KMSAQSCACMVR	1	>sp|Q9UQY2|PSB1_SCHPO Probable proteasome subunit beta type-1 OS=Schizosaccharomyces pombe GN=pam1 PE=2 SV=1(86);	138.0681
2279	35.8173	2547.5062	6	2547.4940	-4.8136	0.9150	0.1900	0.3200	FRKLGVKPPK	3	>sp|O14126|PRS6A_SCHPO 26S protease regulatory subunit 6A OS=Schizosaccharomyces pombe GN=tbp1 PE=2 SV=1(213);	TFHILEPKEK	8	>decoy_reverse_sp|P06732|KCRM_HUMAN Decoy of Reverse of Creatine kinase M-type OS=Homo sapiens GN=CKM PE=1 SV=2(76);	138.0681
2281	35.8342	2776.2562	4	2776.2617	1.9907	0.2100	0.2100	0.0600	MMGINER	1	>sp|Q09841|PSB7_SCHPO Probable proteasome subunit beta type-7 OS=Schizosaccharomyces pombe GN=SPAC23D3.07 PE=2 SV=1(1);	ERDCTAYNIYDKNK	12	>decoy_reverse_sp|Q10335|RPN7_SCHPO Decoy of Reverse of Probable 26S proteasome regulatory subunit rpn7 OS=Schizosaccharomyces pombe GN=rpn7 PE=2 SV=1(292);	138.0681
2282	35.8420	2547.5096	3	2547.4940	-6.1388	0.9800	0.2600	0.3500	FRKLGVKPPK	7	>sp|O14126|PRS6A_SCHPO 26S protease regulatory subunit 6A OS=Schizosaccharomyces pombe GN=tbp1 PE=2 SV=1(217);	TFHILEPKEK	8	>decoy_reverse_sp|P06732|KCRM_HUMAN Decoy of Reverse of Creatine kinase M-type OS=Homo sapiens GN=CKM PE=1 SV=2(76);	138.0681
2283	35.8500	2426.4346	4	2426.4147	-8.1903	0.9350	0.1200	0.1700	IEPLKLK	5	>decoy_reverse_sp|Q10335|RPN7_SCHPO Decoy of Reverse of Probable 26S proteasome regulatory subunit rpn7 OS=Schizosaccharomyces pombe GN=rpn7 PE=2 SV=1(234);	SQKALDTLFSAIR	3	>sp|Q10335|RPN7_SCHPO Probable 26S proteasome regulatory subunit rpn7 OS=Schizosaccharomyces pombe GN=rpn7 PE=2 SV=1(43);	138.0681
2284	35.8578	3235.6857	5	3235.6624	-7.1937	0.8000	0.0800	0.2550	ATPYRGYSKPNER	9	>sp|Q09841|PSB7_SCHPO Probable proteasome subunit beta type-7 OS=Schizosaccharomyces pombe GN=SPAC23D3.07 PE=2 SV=1(226);	KILFENPDEATKR	1	>sp|P36612|PRS4_SCHPO 26S protease regulatory subunit 4 homolog OS=Schizosaccharomyces pombe GN=mts2 PE=2 SV=1(357);	138.0681
2285	35.8657	0	0	0	0	0	0	0	-	-	-	-	-	-	0
2287	35.8832	2443.4594	5	2443.4664	2.8577	0.9100	0.1050	0.4350	KELLKLK	5	>sp|P50524|RPN12_SCHPO 26S proteasome regulatory subunit rpn12 OS=Schizosaccharomyces pombe GN=rpn12 PE=1 SV=1(27);	LKGYQTIELDKK	2	>decoy_reverse_sp|O74445|PRS10_SCHPO Decoy of Reverse of Probable 26S protease subunit rpt4 OS=Schizosaccharomyces pombe GN=rpt4 PE=2 SV=2(2);	138.0681
2288	35.8910	0	0	0	0	0	0	0	-	-	-	-	-	-	0
2289	35.8988	2688.2281	5	2688.2271	-0.3651	0.1950	0.1950	0.0250	MSQARGFDR	1	>sp|O94517|PSA6_SCHPO Probable proteasome subunit alpha type-6 OS=Schizosaccharomyces pombe GN=SPBC646.16 PE=2 SV=1(1);	MNSTEEIDLYNR	1	>sp|O74894|PRS6B_SCHPO 26S protease regulatory subunit 6B homolog OS=Schizosaccharomyces pombe GN=rpt3 PE=2 SV=1(1);	138.0681
2290	35.9068	2529.4969	6	2529.4780	-7.4612	0.8600	0.1500	0.3850	LGSTAIGVKTK	9	>sp|Q9UT97|PSA5_SCHPO Probable proteasome subunit alpha type-5 OS=Schizosaccharomyces pombe GN=SPAC323.02c PE=1 SV=1(41);	VLGVFSEKAQIK	8	>decoy_reverse_sp|O42931|PRS7_SCHPO Decoy of Reverse of 26S protease regulatory subunit 7 homolog OS=Schizosaccharomyces pombe GN=rpt1 PE=1 SV=2(315);	138.0681
2292	35.9245	2443.4608	4	2443.4599	-0.3886	0.5250	0.0050	-0.0350	LNFSSLKMK	7	>sp|O59770|PSA3_SCHPO Probable proteasome subunit alpha type-3 OS=Schizosaccharomyces pombe GN=SPCC1795.04c PE=1 SV=1(184);	LEKVRQLIIK	3	>sp|Q9UTM3|RPN5_SCHPO 26S proteasome regulatory subunit rpn5 OS=Schizosaccharomyces pombe GN=rpn5a PE=1 SV=1(423);	138.0681
2293	35.9325	2342.4510	4	2342.4412	-4.1814	0.8450	0.3100	0.3800	KLGVKPPK	1	>sp|O14126|PRS6A_SCHPO 26S protease regulatory subunit 6A OS=Schizosaccharomyces pombe GN=tbp1 PE=2 SV=1(213);	KQLLIDGANVLR	1	>decoy_reverse_sp|O42897|RPN3_SCHPO Decoy of Reverse of Probable 26S proteasome regulatory subunit rpn3 OS=Schizosaccharomyces pombe GN=rpn3 PE=2 SV=2(415);	138.0681
2294	35.9403	2327.3237	4	2327.3432	8.3580	0.5850	0.0700	0.0150	KLQRLR	1	>decoy_reverse_sp|P06732|KCRM_HUMAN Decoy of Reverse of Creatine kinase M-type OS=Homo sapiens GN=CKM PE=1 SV=2(63);	LMVEMEKKLEK	8	>sp|P06732|KCRM_HUMAN Creatine kinase M-type OS=Homo sapiens GN=CKM PE=1 SV=2(366);	138.0681
2296	35.9578	0	0	0	0	0	0	0	-	-	-	-	-	-	0
2297	35.9657	3130.6634	5	3130.6906	8.7063	1.2550	0.0400	0.3050	SAVIKTSTR	5	>sp|O14126|PRS6A_SCHPO 26S protease regulatory subunit 6A OS=Schizosaccharomyces pombe GN=tbp1 PE=2 SV=1(124);	GIDLKSIAEKMNGASGAELK	10	>sp|P41836|PRS8_SCHPO 26S protease regulatory subunit 8 homolog OS=Schizosaccharomyces pombe GN=let1 PE=2 SV=1(347);	138.0681
2299	35.9833	0	0	0	0	0	0	0	-	-	-	-	-	-	0
2300	35.9892	2327.3240	3	2327.3021	-9.4045	0.5600	0.0550	0.0650	LMSKVAEK	4	>sp|O14250|PSA1_SCHPO Probable proteasome subunit alpha type-1 OS=Schizosaccharomyces pombe GN=SPAC6G10.04c PE=2 SV=1(111);	AVILSDTKPVDK	8	>decoy_reverse_sp|O94517|PSA6_SCHPO Decoy of Reverse of Probable proteasome subunit alpha type-6 OS=Schizosaccharomyces pombe GN=SPBC646.16 PE=2 SV=1(188);	138.0681
2302	36.0065	2656.2401	4	2656.2516	4.3559	0.2750	0.0550	0.0450	KLFK	1	>decoy_reverse_sp|P41836|PRS8_SCHPO Decoy of Reverse of 26S protease regulatory subunit 8 homolog OS=Schizosaccharomyces pombe GN=let1 PE=2 SV=1(1);	GQAQSGNFSNFGDGANGDNK	1	>sp|P36612|PRS4_SCHPO 26S protease regulatory subunit 4 homolog OS=Schizosaccharomyces pombe GN=mts2 PE=2 SV=1(2);	138.0681
2303	36.0123	2656.2388	5	2656.2577	7.1246	0.8550	0.0350	0.3550	SGFEKIDLTR	5	>decoy_reverse_sp|Q9P7S2|RPN6_SCHPO Decoy of Reverse of Probable 26S proteasome regulatory subunit rpn6 OS=Schizosaccharomyces pombe GN=rpn6 PE=2 SV=1(329);	EEYVSDPKEQM	8	>decoy_reverse_sp|Q9UTM3|RPN5_SCHPO Decoy of Reverse of 26S proteasome regulatory subunit rpn5 OS=Schizosaccharomyces pombe GN=rpn5a PE=1 SV=1(440);	138.0681
2304	36.0192	2539.4757	4	2539.4525	-9.1267	0.9350	0.2050	0.2300	QYSAKAK	5	>decoy_reverse_sp|Q9UUB6|UBLH2_SCHPO Decoy of Reverse of Ubiquitin carboxyl-terminal hydrolase 2 OS=Schizosaccharomyces pombe GN=uch2 PE=1 SV=1(8);	NPELFLRVGIKPPK	11	>sp|O74445|PRS10_SCHPO Probable 26S protease subunit rpt4 OS=Schizosaccharomyces pombe GN=rpt4 PE=2 SV=2(164);	138.0681
2305	36.0263	2616.6019	5	2616.5981	-1.4544	0.6050	0.1550	0.0300	LVKER	3	>decoy_reverse_sp|P36612|PRS4_SCHPO Decoy of Reverse of 26S protease regulatory subunit 4 homolog OS=Schizosaccharomyces pombe GN=mts2 PE=2 SV=1(17);	KYIPNPVLVIIDVKPK	1	>sp|O74440|RPN8_SCHPO 26S proteasome regulatory subunit rpn8 OS=Schizosaccharomyces pombe GN=rpn8 PE=2 SV=1(121);	138.0681
2306	36.0338	2327.3230	4	2327.3432	8.6482	0.9750	0.0600	0.3850	LRLQKR	5	>sp|P06732|KCRM_HUMAN Creatine kinase M-type OS=Homo sapiens GN=CKM PE=1 SV=2(319);	ELKKEEMVMLK	3	>decoy_reverse_sp|P06732|KCRM_HUMAN Decoy of Reverse of Creatine kinase M-type OS=Homo sapiens GN=CKM PE=1 SV=2(16);	138.0681
2308	36.0515	2966.4351	5	2966.4485	4.5194	0.7400	0.0350	0.1750	HTVIKTGLR	5	>sp|O42897|RPN3_SCHPO Probable 26S proteasome regulatory subunit rpn3 OS=Schizosaccharomyces pombe GN=rpn3 PE=2 SV=2(367);	MSIMEYNGGSCVAMAGK	1	>sp|Q9Y7T8|PSB3_SCHPO Probable proteasome subunit beta type-3 OS=Schizosaccharomyces pombe GN=SPCC63.12c PE=2 SV=1(1);	138.0681
2309	36.0593	2644.5043	3	2644.5162	4.4957	0.7600	0.0250	0.1500	KTVQYATKR	1	>decoy_reverse_sp|O94579|PSA2_SCHPO Decoy of Reverse of Probable proteasome subunit alpha type-2 OS=Schizosaccharomyces pombe GN=SPCC1442.06 PE=2 SV=1(148);	AVILSDTKPVDKK	12	>decoy_reverse_sp|O94517|PSA6_SCHPO Decoy of Reverse of Probable proteasome subunit alpha type-6 OS=Schizosaccharomyces pombe GN=SPBC646.16 PE=2 SV=1(192);	138.0681
2311	36.0772	2616.6059	4	2616.5981	-2.9965	0.7400	0.1300	0.0900	LKDLR	2	>sp|O74445|PRS10_SCHPO Probable 26S protease subunit rpt4 OS=Schizosaccharomyces pombe GN=rpt4 PE=2 SV=2(26);	KYIPNPVLVIIDVKPK	1	>sp|O74440|RPN8_SCHPO 26S proteasome regulatory subunit rpn8 OS=Schizosaccharomyces pombe GN=rpn8 PE=2 SV=1(121);	138.0681
2312	36.0852	2966.4358	4	2966.4251	-3.5852	0.4450	0.0100	0.2000	EEYVSDPKEQM	8	>decoy_reverse_sp|Q9UTM3|RPN5_SCHPO Decoy of Reverse of 26S proteasome regulatory subunit rpn5 OS=Schizosaccharomyces pombe GN=rpn5a PE=1 SV=1(440);	TSKTPPTAMLSSVR	3	>decoy_reverse_sp|P87048|RPN1_SCHPO Decoy of Reverse of 26S proteasome regulatory subunit rpn1 OS=Schizosaccharomyces pombe GN=rpn1 PE=1 SV=2(797);	138.0681
2313	36.0932	2527.4023	4	2527.4009	-0.5531	0.9450	0.1100	0.3800	QPEDKLR	5	>decoy_reverse_sp|P36612|PRS4_SCHPO Decoy of Reverse of 26S protease regulatory subunit 4 homolog OS=Schizosaccharomyces pombe GN=mts2 PE=2 SV=1(356);	IVRTLIDKFSGEK	8	>sp|Q9P7S2|RPN6_SCHPO Probable 26S proteasome regulatory subunit rpn6 OS=Schizosaccharomyces pombe GN=rpn6 PE=2 SV=1(93);	138.0681
2315	36.1110	2539.4734	5	2539.4961	8.9491	0.5550	0.0300	0.2100	KTVQYATKR	8	>decoy_reverse_sp|O94579|PSA2_SCHPO Decoy of Reverse of Probable proteasome subunit alpha type-2 OS=Schizosaccharomyces pombe GN=SPCC1442.06 PE=2 SV=1(155);	EIKPNIRVALR	3	>sp|P41836|PRS8_SCHPO 26S protease regulatory subunit 8 homolog OS=Schizosaccharomyces pombe GN=let1 PE=2 SV=1(105);	138.0681
2316	36.1167	3173.7276	4	3173.7328	1.6472	0.6500	0.0200	0.2850	KSLKDECK	4	>decoy_reverse_sp|O74894|PRS6B_SCHPO Decoy of Reverse of 26S protease regulatory subunit 6B homolog OS=Schizosaccharomyces pombe GN=rpt3 PE=2 SV=1(355);	TVQKVETAVLSTTVKAQAR	4	>sp|O74762|RPN2_SCHPO 26S proteasome regulatory subunit rpn2 OS=Schizosaccharomyces pombe GN=rpn2 PE=1 SV=1(810);	138.0681
2317	36.1245	3068.6967	6	3068.7008	1.3213	1.7900	0.0250	0.2300	EDALFKNEEK	6	>decoy_reverse_sp|Q10335|RPN7_SCHPO Decoy of Reverse of Probable 26S proteasome regulatory subunit rpn7 OS=Schizosaccharomyces pombe GN=rpn7 PE=2 SV=1(319);	IITKEGVETRIIPLK	4	>sp|Q9UQY2|PSB1_SCHPO Probable proteasome subunit beta type-1 OS=Schizosaccharomyces pombe GN=pam1 PE=2 SV=1(212);	138.0681
2319	36.1423	2527.4012	5	2527.4260	9.8326	1.0450	0.0750	0.1850	LISGKLDEAR	5	>sp|Q9US13|RPN9_SCHPO Probable 26S proteasome regulatory subunit rpn9 OS=Schizosaccharomyces pombe GN=rpn9 PE=2 SV=1(132);	IVAFDQLVKEK	9	>decoy_reverse_sp|Q9UTM3|RPN5_SCHPO Decoy of Reverse of 26S proteasome regulatory subunit rpn5 OS=Schizosaccharomyces pombe GN=rpn5a PE=1 SV=1(274);	138.0681
2320	36.1502	1477.9539	3	1477.9595	3.7762	0.5100	0.1200	0.1600	KSLK	1	>decoy_reverse_sp|O74894|PRS6B_SCHPO Decoy of Reverse of 26S protease regulatory subunit 6B homolog OS=Schizosaccharomyces pombe GN=rpt3 PE=2 SV=1(352);	KLGVKPPK	1	>sp|O14126|PRS6A_SCHPO 26S protease regulatory subunit 6A OS=Schizosaccharomyces pombe GN=tbp1 PE=2 SV=1(213);	138.0681
2322	36.1677	2644.5025	4	2644.4872	-5.7742	0.7300	0.0750	0.0100	VGVFK	1	>decoy_reverse_sp|Q9US13|RPN9_SCHPO Decoy of Reverse of Probable 26S proteasome regulatory subunit rpn9 OS=Schizosaccharomyces pombe GN=rpn9 PE=2 SV=1(1);	TSKTPPTAMLSSVREIIK	3	>decoy_reverse_sp|P87048|RPN1_SCHPO Decoy of Reverse of 26S proteasome regulatory subunit rpn1 OS=Schizosaccharomyces pombe GN=rpn1 PE=1 SV=2(797);	138.0681
2322	36.1677	2644.5025	4	2644.5162	5.1884	0.7300	0.0750	0.2300	KTVQYATKR	8	>decoy_reverse_sp|O94579|PSA2_SCHPO Decoy of Reverse of Probable proteasome subunit alpha type-2 OS=Schizosaccharomyces pombe GN=SPCC1442.06 PE=2 SV=1(155);	KVPDKLIDASTVK	1	>sp|O94517|PSA6_SCHPO Probable proteasome subunit alpha type-6 OS=Schizosaccharomyces pombe GN=SPBC646.16 PE=2 SV=1(53);	138.0681
2323	36.1757	2315.2487	4	2315.2452	-1.4987	0.8850	0.1350	0.4100	QAREKVLK	5	>sp|P36612|PRS4_SCHPO 26S protease regulatory subunit 4 homolog OS=Schizosaccharomyces pombe GN=mts2 PE=2 SV=1(432);	NCACVISQKK	9	>sp|O94517|PSA6_SCHPO Probable proteasome subunit alpha type-6 OS=Schizosaccharomyces pombe GN=SPBC646.16 PE=2 SV=1(52);	138.0681
2324	36.1835	2315.2617	3	2315.2749	5.7048	1.0450	0.3650	0.1200	LKWSDER	2	>decoy_reverse_sp|O74445|PRS10_SCHPO Decoy of Reverse of Probable 26S protease subunit rpt4 OS=Schizosaccharomyces pombe GN=rpt4 PE=2 SV=2(365);	GGVHVKLAHLSK	6	>sp|P06732|KCRM_HUMAN Creatine kinase M-type OS=Homo sapiens GN=CKM PE=1 SV=2(298);	138.0681
2326	36.2013	3068.7006	5	3068.7016	0.3447	0.6500	0.1150	0.0950	VMCKNKTDTK	6	>decoy_reverse_sp|Q09682|PSA4_SCHPO Decoy of Reverse of Probable proteasome subunit alpha type-4 OS=Schizosaccharomyces pombe GN=SPAC13C5.01c PE=2 SV=1(28);	YIPNPVLVIIDVKPK	13	>sp|O74440|RPN8_SCHPO 26S proteasome regulatory subunit rpn8 OS=Schizosaccharomyces pombe GN=rpn8 PE=2 SV=1(134);	138.0681
2327	36.2092	2632.4269	4	2632.4508	9.0965	1.1400	0.0650	0.1750	AASLLK	1	>decoy_reverse_sp|Q9P7S2|RPN6_SCHPO Decoy of Reverse of Probable 26S proteasome regulatory subunit rpn6 OS=Schizosaccharomyces pombe GN=rpn6 PE=2 SV=1(1);	LFKSLGSGMDQEKVLNK	13	>decoy_reverse_sp|P41836|PRS8_SCHPO Decoy of Reverse of 26S protease regulatory subunit 8 homolog OS=Schizosaccharomyces pombe GN=let1 PE=2 SV=1(14);	138.0681
2328	36.2170	2837.4110	4	2837.4367	9.0707	0.9450	0.0500	0.3000	ETIDNAETMKK	10	>decoy_reverse_sp|P87048|RPN1_SCHPO Decoy of Reverse of 26S proteasome regulatory subunit rpn1 OS=Schizosaccharomyces pombe GN=rpn1 PE=1 SV=2(10);	NELEKLNFSSLK	5	>sp|O59770|PSA3_SCHPO Probable proteasome subunit alpha type-3 OS=Schizosaccharomyces pombe GN=SPCC1795.04c PE=1 SV=1(177);	138.0681
2330	36.2350	2527.4011	6	2527.4260	9.8633	0.7500	0.0250	0.1750	KGEK	1	>decoy_reverse_sp|Q9UTM3|RPN5_SCHPO Decoy of Reverse of 26S proteasome regulatory subunit rpn5 OS=Schizosaccharomyces pombe GN=rpn5a PE=1 SV=1(113);	QNTPVLFDSKEAVLKLK	15	>decoy_reverse_sp|P50524|RPN12_SCHPO Decoy of Reverse of 26S proteasome regulatory subunit rpn12 OS=Schizosaccharomyces pombe GN=rpn12 PE=1 SV=1(242);	138.0681
2331	36.2428	2632.4311	3	2632.4475	6.2206	0.7400	0.1400	0.0600	IDVLFSKIR	7	>sp|Q10335|RPN7_SCHPO Probable 26S proteasome regulatory subunit rpn7 OS=Schizosaccharomyces pombe GN=rpn7 PE=2 SV=1(155);	GGLGYPEDAIGKTK	1	>decoy_reverse_sp|P36612|PRS4_SCHPO Decoy of Reverse of 26S protease regulatory subunit 4 homolog OS=Schizosaccharomyces pombe GN=mts2 PE=2 SV=1(1);	138.0681
2333	36.2608	2837.4096	5	2837.4367	9.5477	1.3250	0.0650	0.6100	YSNDKSIVNSM	5	>decoy_reverse_sp|P30655|PSB5_SCHPO Decoy of Reverse of Proteasome subunit beta type-5 OS=Schizosaccharomyces pombe GN=pts1 PE=2 SV=3(266);	LGISATALSPEEKK	13	>decoy_reverse_sp|O94579|PSA2_SCHPO Decoy of Reverse of Probable proteasome subunit alpha type-2 OS=Schizosaccharomyces pombe GN=SPCC1442.06 PE=2 SV=1(196);	138.0681
2334	36.2687	2818.2875	4	2818.2972	3.4405	0.1400	0.1400	0.0300	PTDDDDK	1	>sp|P00761|TRYP_PIG Trypsin OS=Sus scrofa PE=1 SV=1(2);	QYTVGQGYTKAAWFEK	1	>decoy_reverse_sp|Q9USQ9|PSB4_SCHPO Decoy of Reverse of Probable proteasome subunit beta type-4 OS=Schizosaccharomyces pombe GN=SPBC577.10 PE=2 SV=1(1);	138.0681
2335	36.2767	3390.8306	5	3390.8258	-1.4063	1.7600	0.3250	0.4800	VSPTGQITSTSAR	1	>decoy_reverse_sp|Q10329|PSA7_SCHPO Decoy of Reverse of Probable proteasome subunit alpha type-7 OS=Schizosaccharomyces pombe GN=SPBC106.16 PE=2 SV=1(1);	KVEFGLPDLEGRAHILR	1	>sp|O42931|PRS7_SCHPO 26S protease regulatory subunit 7 homolog OS=Schizosaccharomyces pombe GN=rpt1 PE=1 SV=2(344);	138.0681
2336	36.2845	2315.2486	5	2315.2313	-7.4816	1.0050	0.1700	0.1750	YYLPKGK	5	>decoy_reverse_sp|P06732|KCRM_HUMAN Decoy of Reverse of Creatine kinase M-type OS=Homo sapiens GN=CKM PE=1 SV=2(210);	DREISYPFKR	9	>decoy_reverse_sp|O74894|PRS6B_SCHPO Decoy of Reverse of 26S protease regulatory subunit 6B homolog OS=Schizosaccharomyces pombe GN=rpt3 PE=2 SV=1(91);	138.0681
2337	36.2923	1968.1320	4	1968.1295	-1.2767	0.6100	0.1900	0.2500	KALSSLK	1	>sp|Q9P7S2|RPN6_SCHPO Probable 26S proteasome regulatory subunit rpn6 OS=Schizosaccharomyces pombe GN=rpn6 PE=2 SV=1(244);	KSKTLQYFA	3	>sp|O14126|PRS6A_SCHPO 26S protease regulatory subunit 6A OS=Schizosaccharomyces pombe GN=tbp1 PE=2 SV=1(432);	138.0681
2339	36.3102	2734.4561	4	2734.4587	0.9706	1.0350	0.0250	0.0100	RMKK	3	>sp|O94444|RPN10_SCHPO 26S proteasome regulatory subunit rpn10 OS=Schizosaccharomyces pombe GN=rpn10 PE=1 SV=1(133);	KHFEQVINEKHEDALAK	10	>sp|O74762|RPN2_SCHPO 26S proteasome regulatory subunit rpn2 OS=Schizosaccharomyces pombe GN=rpn2 PE=1 SV=1(703);	138.0681
2340	36.3167	4458.4628	5	4458.4717	2.0036	1.7700	0.0800	0.7200	VPTFANFHTPIFIAKR	1	>decoy_reverse_sp|O43063|PSB6_SCHPO Decoy of Reverse of Probable proteasome subunit beta type-6 OS=Schizosaccharomyces pombe GN=SPBC4C3.10c PE=2 SV=1(2);	IIYSDIDVDPVKPEHVGKVVLK	18	>decoy_reverse_sp|P41836|PRS8_SCHPO Decoy of Reverse of 26S protease regulatory subunit 8 homolog OS=Schizosaccharomyces pombe GN=let1 PE=2 SV=1(320);	138.0681
2341	36.3245	2604.5280	5	2604.5253	-1.0081	0.7300	0.0000	0.0100	DKPK	2	>sp|P36612|PRS4_SCHPO 26S protease regulatory subunit 4 homolog OS=Schizosaccharomyces pombe GN=mts2 PE=2 SV=1(28);	TLALKYPGGGPGKTAILPVK	13	>decoy_reverse_sp|P36612|PRS4_SCHPO Decoy of Reverse of 26S protease regulatory subunit 4 homolog OS=Schizosaccharomyces pombe GN=mts2 PE=2 SV=1(219);	138.0681
2342	36.3325	1272.7215	3	1272.7190	-1.9846	1.8600	1.3100	0.0000	IDRPAQVISFK	-1	>sp|Q9UTM3|RPN5_SCHPO 26S proteasome regulatory subunit rpn5 OS=Schizosaccharomyces pombe GN=rpn5a PE=1 SV=1	-	-1	-	0
2343	36.3397	2818.2896	3	2818.3152	9.0712	0.6150	0.5350	0.0600	YSNDKSIVNSM	5	>decoy_reverse_sp|P30655|PSB5_SCHPO Decoy of Reverse of Proteasome subunit beta type-5 OS=Schizosaccharomyces pombe GN=pts1 PE=2 SV=3(266);	KEDSSPCGYIIR	1	>sp|O74762|RPN2_SCHPO 26S proteasome regulatory subunit rpn2 OS=Schizosaccharomyces pombe GN=rpn2 PE=1 SV=1(296);	138.0681
2345	36.3572	2734.4540	5	2734.4587	1.7391	0.6850	0.0300	0.1500	RMKK	3	>sp|O94444|RPN10_SCHPO 26S proteasome regulatory subunit rpn10 OS=Schizosaccharomyces pombe GN=rpn10 PE=1 SV=1(133);	KHFEQVINEKHEDALAK	1	>sp|O74762|RPN2_SCHPO 26S proteasome regulatory subunit rpn2 OS=Schizosaccharomyces pombe GN=rpn2 PE=1 SV=1(694);	138.0681
2346	36.3633	2734.4578	3	2734.4587	0.3263	1.3300	0.0550	0.0800	KMRK	1	>decoy_reverse_sp|O94444|RPN10_SCHPO Decoy of Reverse of 26S proteasome regulatory subunit rpn10 OS=Schizosaccharomyces pombe GN=rpn10 PE=1 SV=1(111);	KHFEQVINEKHEDALAK	10	>sp|O74762|RPN2_SCHPO 26S proteasome regulatory subunit rpn2 OS=Schizosaccharomyces pombe GN=rpn2 PE=1 SV=1(703);	138.0681
2347	36.3712	2787.3674	4	2787.3902	8.1803	0.6950	0.0450	0.1950	ATTVK	1	>sp|O43063|PSB6_SCHPO Probable proteasome subunit beta type-6 OS=Schizosaccharomyces pombe GN=SPBC4C3.10c PE=2 SV=1(2);	YTGLLRVSAMMSCACQKR	17	>decoy_reverse_sp|Q9UQY2|PSB1_SCHPO Decoy of Reverse of Probable proteasome subunit beta type-1 OS=Schizosaccharomyces pombe GN=pam1 PE=2 SV=1(140);	138.0681
2348	36.3792	2713.2616	5	2713.2879	9.6962	0.4600	0.0650	0.0800	DTTKNKMVCK	6	>sp|Q09682|PSA4_SCHPO Probable proteasome subunit alpha type-4 OS=Schizosaccharomyces pombe GN=SPAC13C5.01c PE=2 SV=1(223);	DYEQFGYFKR	9	>decoy_reverse_sp|Q09841|PSB7_SCHPO Decoy of Reverse of Probable proteasome subunit beta type-7 OS=Schizosaccharomyces pombe GN=SPAC23D3.07 PE=2 SV=1(260);	138.0681
2349	36.3870	3161.6528	4	3161.6548	0.6370	0.7400	0.0650	0.1050	SKTLQYFA	2	>sp|O14126|PRS6A_SCHPO 26S protease regulatory subunit 6A OS=Schizosaccharomyces pombe GN=tbp1 PE=2 SV=1(432);	YGLQGPTWLVHKENAINK	12	>decoy_reverse_sp|O74440|RPN8_SCHPO Decoy of Reverse of 26S proteasome regulatory subunit rpn8 OS=Schizosaccharomyces pombe GN=rpn8 PE=2 SV=1(228);	138.0681
2351	36.4045	2502.3670	4	2502.3481	-7.5591	1.1050	0.0900	0.3950	KEKWIAK	3	>decoy_reverse_sp|Q9P7S2|RPN6_SCHPO Decoy of Reverse of Probable 26S proteasome regulatory subunit rpn6 OS=Schizosaccharomyces pombe GN=rpn6 PE=2 SV=1(305);	NTWNSTLETAKAK	11	>sp|Q9UUB6|UBLH2_SCHPO Ubiquitin carboxyl-terminal hydrolase 2 OS=Schizosaccharomyces pombe GN=uch2 PE=1 SV=1(291);	138.0681
2352	36.4123	2787.3675	5	2787.3902	8.1508	0.5800	0.1400	0.1750	ATTVK	1	>sp|O43063|PSB6_SCHPO Probable proteasome subunit beta type-6 OS=Schizosaccharomyces pombe GN=SPBC4C3.10c PE=2 SV=1(2);	YTGLLRVSAMMSCACQKR	17	>decoy_reverse_sp|Q9UQY2|PSB1_SCHPO Decoy of Reverse of Probable proteasome subunit beta type-1 OS=Schizosaccharomyces pombe GN=pam1 PE=2 SV=1(140);	138.0681
2353	36.4202	3056.6240	5	3056.6480	7.8356	0.9500	0.0550	0.3250	FHQLKPTR	5	>decoy_reverse_sp|Q09841|PSB7_SCHPO Decoy of Reverse of Probable proteasome subunit beta type-7 OS=Schizosaccharomyces pombe GN=SPAC23D3.07 PE=2 SV=1(149);	LFKSLGSGMDQEKVLNK	13	>decoy_reverse_sp|P41836|PRS8_SCHPO Decoy of Reverse of 26S protease regulatory subunit 8 homolog OS=Schizosaccharomyces pombe GN=let1 PE=2 SV=1(14);	138.0681
2354	36.4283	3056.6194	6	3056.6181	-0.4278	1.6950	0.1100	0.6000	KIEFPSYRDR	1	>sp|O74894|PRS6B_SCHPO 26S protease regulatory subunit 6B homolog OS=Schizosaccharomyces pombe GN=rpt3 PE=2 SV=1(299);	NKTDTKTIEAITFK	6	>decoy_reverse_sp|Q09682|PSA4_SCHPO Decoy of Reverse of Probable proteasome subunit alpha type-4 OS=Schizosaccharomyces pombe GN=SPAC13C5.01c PE=2 SV=1(32);	138.0681
2356	36.4453	2633.4084	4	2633.4288	7.7445	1.0650	0.1350	0.0300	IFRQKSLEK	5	>sp|O42897|RPN3_SCHPO Probable 26S proteasome regulatory subunit rpn3 OS=Schizosaccharomyces pombe GN=rpn3 PE=2 SV=2(314);	HKTDLNHENLK	2	>sp|P06732|KCRM_HUMAN Creatine kinase M-type OS=Homo sapiens GN=CKM PE=1 SV=2(107);	138.0681
2357	36.4518	2766.4415	4	2766.4551	4.8970	0.9150	0.1350	0.1800	GSDAAPQASKKK	11	>decoy_reverse_sp|P36612|PRS4_SCHPO Decoy of Reverse of 26S protease regulatory subunit 4 homolog OS=Schizosaccharomyces pombe GN=mts2 PE=2 SV=1(405);	KLEFPLPNEEAR	1	>sp|O14126|PRS6A_SCHPO 26S protease regulatory subunit 6A OS=Schizosaccharomyces pombe GN=tbp1 PE=2 SV=1(350);	138.0681
2358	36.4597	3235.7604	5	3235.7702	3.0481	0.9400	0.1600	0.2350	KSLK	1	>decoy_reverse_sp|O74894|PRS6B_SCHPO Decoy of Reverse of 26S protease regulatory subunit 6B homolog OS=Schizosaccharomyces pombe GN=rpt3 PE=2 SV=1(352);	KLEETDVAKAAILERPYASTGAYK	9	>decoy_reverse_sp|O42931|PRS7_SCHPO Decoy of Reverse of 26S protease regulatory subunit 7 homolog OS=Schizosaccharomyces pombe GN=rpt1 PE=1 SV=2(388);	138.0681
2359	36.4675	3235.7630	4	3235.7823	5.9823	1.0150	0.2500	0.2600	LLEKLEIK	4	>sp|Q9USQ9|PSB4_SCHPO Probable proteasome subunit beta type-4 OS=Schizosaccharomyces pombe GN=SPBC577.10 PE=2 SV=1(104);	TTMTNGFLAHKLCIHKNK	16	>decoy_reverse_sp|P30655|PSB5_SCHPO Decoy of Reverse of Proteasome subunit beta type-5 OS=Schizosaccharomyces pombe GN=pts1 PE=2 SV=3(221);	138.0681
2360	36.4753	2722.3846	4	2722.3747	-3.6281	2.0800	0.0950	0.1900	TMGKNK	4	>sp|P41836|PRS8_SCHPO 26S protease regulatory subunit 8 homolog OS=Schizosaccharomyces pombe GN=let1 PE=2 SV=1(78);	HFEQVINEKHEDALAK	9	>sp|O74762|RPN2_SCHPO 26S proteasome regulatory subunit rpn2 OS=Schizosaccharomyces pombe GN=rpn2 PE=1 SV=1(703);	138.0681
2362	36.4915	2766.4393	5	2766.4485	3.3362	1.1050	0.1450	0.0750	KSLK	1	>decoy_reverse_sp|O74894|PRS6B_SCHPO Decoy of Reverse of 26S protease regulatory subunit 6B homolog OS=Schizosaccharomyces pombe GN=rpt3 PE=2 SV=1(352);	MSQARGFDRTITVFSPEGR	1	>sp|O94517|PSA6_SCHPO Probable proteasome subunit alpha type-6 OS=Schizosaccharomyces pombe GN=SPBC646.16 PE=2 SV=1(1);	138.0681
2363	36.4995	2901.4082	4	2901.4330	8.5224	0.5500	0.1000	0.1150	FMTRSEYDR	1	>sp|Q9UT97|PSA5_SCHPO Probable proteasome subunit alpha type-5 OS=Schizosaccharomyces pombe GN=SPAC323.02c PE=1 SV=1(2);	ILFENPDEATKRK	11	>sp|P36612|PRS4_SCHPO 26S protease regulatory subunit 4 homolog OS=Schizosaccharomyces pombe GN=mts2 PE=2 SV=1(368);	138.0681
2364	36.5073	2901.4054	5	2901.3999	-1.8673	0.4400	0.0350	0.0250	EIKPNIR	3	>sp|P41836|PRS8_SCHPO 26S protease regulatory subunit 8 homolog OS=Schizosaccharomyces pombe GN=let1 PE=2 SV=1(105);	NSSSDMAYTSMFKGNQK	13	>decoy_reverse_sp|O42931|PRS7_SCHPO Decoy of Reverse of 26S protease regulatory subunit 7 homolog OS=Schizosaccharomyces pombe GN=rpt1 PE=1 SV=2(13);	138.0681
2365	36.5153	0	0	0	0	0	0	0	-	-	-	-	-	-	0
2366	36.5232	4704.0793	8	4704.0938	3.0841	0.2600	0.0500	0.0300	SGNLPDADNSKSDISKSSM	16	>decoy_reverse_sp|P87048|RPN1_SCHPO Decoy of Reverse of 26S proteasome regulatory subunit rpn1 OS=Schizosaccharomyces pombe GN=rpn1 PE=1 SV=2(888);	MGQAQSGNFSNFGDGANGDNKKDQK	22	>sp|P36612|PRS4_SCHPO 26S protease regulatory subunit 4 homolog OS=Schizosaccharomyces pombe GN=mts2 PE=2 SV=1(22);	138.0681
2368	36.5400	2722.3821	5	2722.3812	-0.3181	0.8550	0.3950	0.1550	DAGKDEFSR	4	>decoy_reverse_sp|O14126|PRS6A_SCHPO Decoy of Reverse of 26S protease regulatory subunit 6A OS=Schizosaccharomyces pombe GN=tbp1 PE=2 SV=1(140);	NLSNVVEISGKGVFV	11	>sp|Q9US13|RPN9_SCHPO Probable 26S proteasome regulatory subunit rpn9 OS=Schizosaccharomyces pombe GN=rpn9 PE=2 SV=1(377);	138.0681
2369	36.5460	2722.3844	3	2722.3734	-4.0611	0.5550	0.0900	0.0750	EIINR	1	>decoy_reverse_sp|Q09720|PSB2_SCHPO Decoy of Reverse of Probable proteasome subunit beta type-2 OS=Schizosaccharomyces pombe GN=SPAC31A2.04c PE=2 SV=1(1);	SITEFGDTATAKELEAMK	12	>decoy_reverse_sp|Q9UQY2|PSB1_SCHPO Decoy of Reverse of Probable proteasome subunit beta type-1 OS=Schizosaccharomyces pombe GN=pam1 PE=2 SV=1(41);	138.0681
2371	36.5630	0	0	0	0	0	0	0	-	-	-	-	-	-	0
2372	36.5708	2490.2933	4	2490.3039	4.2463	0.9450	0.1100	0.1150	YDKK	3	>decoy_reverse_sp|O74445|PRS10_SCHPO Decoy of Reverse of Probable 26S protease subunit rpt4 OS=Schizosaccharomyces pombe GN=rpt4 PE=2 SV=2(351);	KDGIQDIMPSQAKELK	13	>decoy_reverse_sp|P06732|KCRM_HUMAN Decoy of Reverse of Creatine kinase M-type OS=Homo sapiens GN=CKM PE=1 SV=2(13);	138.0681
2372	36.5708	2490.2933	4	2490.3039	4.2463	0.9450	0.1100	0.1150	KYDK	1	>sp|O74445|PRS10_SCHPO Probable 26S protease subunit rpt4 OS=Schizosaccharomyces pombe GN=rpt4 PE=2 SV=2(38);	KDGIQDIMPSQAKELK	13	>decoy_reverse_sp|P06732|KCRM_HUMAN Decoy of Reverse of Creatine kinase M-type OS=Homo sapiens GN=CKM PE=1 SV=2(13);	138.0681
2374	36.5880	2621.3347	4	2621.3369	0.8443	0.7100	0.0200	0.1250	MVTANIKNIK	7	>decoy_reverse_sp|P41836|PRS8_SCHPO Decoy of Reverse of 26S protease regulatory subunit 8 homolog OS=Schizosaccharomyces pombe GN=let1 PE=2 SV=1(117);	NSTEEIDLYNR	1	>sp|O74894|PRS6B_SCHPO 26S protease regulatory subunit 6B homolog OS=Schizosaccharomyces pombe GN=rpt3 PE=2 SV=1(2);	138.0681
2376	36.6050	2775.2939	4	2775.3206	9.6185	0.2400	0.1000	0.0050	NKGTMK	2	>decoy_reverse_sp|P41836|PRS8_SCHPO Decoy of Reverse of 26S protease regulatory subunit 8 homolog OS=Schizosaccharomyces pombe GN=let1 PE=2 SV=1(326);	YPMDAHKSELEGVEEAR	7	>sp|O42897|RPN3_SCHPO Probable 26S proteasome regulatory subunit rpn3 OS=Schizosaccharomyces pombe GN=rpn3 PE=2 SV=2(465);	138.0681
2377	36.6130	0	0	0	0	0	0	0	-	-	-	-	-	-	0
2379	36.6302	4201.7511	5	4201.7747	5.5967	0.2850	0.2850	0.0250	NSSSDMAYTSMFK	1	>decoy_reverse_sp|O42931|PRS7_SCHPO Decoy of Reverse of 26S protease regulatory subunit 7 homolog OS=Schizosaccharomyces pombe GN=rpt1 PE=1 SV=2(1);	DDGLEDDMPALADEEFEKMDRR	18	>decoy_reverse_sp|O42897|RPN3_SCHPO Decoy of Reverse of Probable 26S proteasome regulatory subunit rpn3 OS=Schizosaccharomyces pombe GN=rpn3 PE=2 SV=2(18);	138.0681
2380	36.6380	2754.3674	4	2754.3944	9.8023	1.0450	0.3300	0.5100	MSQARGFDR	1	>sp|O94517|PSA6_SCHPO Probable proteasome subunit alpha type-6 OS=Schizosaccharomyces pombe GN=SPBC646.16 PE=2 SV=1(1);	ALTLKTGPPGPPCGGK	5	>decoy_reverse_sp|O14126|PRS6A_SCHPO Decoy of Reverse of 26S protease regulatory subunit 6A OS=Schizosaccharomyces pombe GN=tbp1 PE=2 SV=1(207);	138.0681
2382	36.6550	2775.2935	5	2775.3206	9.7882	0.6250	0.2550	0.2950	TMGKNK	4	>sp|P41836|PRS8_SCHPO 26S protease regulatory subunit 8 homolog OS=Schizosaccharomyces pombe GN=let1 PE=2 SV=1(78);	YPMDAHKSELEGVEEAR	7	>sp|O42897|RPN3_SCHPO Probable 26S proteasome regulatory subunit rpn3 OS=Schizosaccharomyces pombe GN=rpn3 PE=2 SV=2(465);	138.0681
2384	36.6722	2754.3668	5	2754.3785	4.2203	1.3750	0.1700	0.3500	DTTKNK	4	>sp|Q09682|PSA4_SCHPO Probable proteasome subunit alpha type-4 OS=Schizosaccharomyces pombe GN=SPAC13C5.01c PE=2 SV=1(221);	SDYYMASTYTKKINVK	11	>sp|Q9UTM3|RPN5_SCHPO 26S proteasome regulatory subunit rpn5 OS=Schizosaccharomyces pombe GN=rpn5a PE=1 SV=1(195);	138.0681
2385	36.6800	0	0	0	0	0	0	0	-	-	-	-	-	-	0
2387	36.6970	2690.3790	4	2690.4027	8.7790	1.5500	0.5900	0.2100	KDQKK	1	>decoy_reverse_sp|P36612|PRS4_SCHPO Decoy of Reverse of 26S protease regulatory subunit 4 homolog OS=Schizosaccharomyces pombe GN=mts2 PE=2 SV=1(424);>sp|P36612|PRS4_SCHPO 26S protease regulatory subunit 4 homolog OS=Schizosaccharomyces pombe GN=mts2 PE=2 SV=1(22);	HFEQVINEKHEDALAK	9	>sp|O74762|RPN2_SCHPO 26S proteasome regulatory subunit rpn2 OS=Schizosaccharomyces pombe GN=rpn2 PE=1 SV=1(703);	138.0681
2389	36.7140	0	0	0	0	0	0	0	-	-	-	-	-	-	0
2391	36.7315	2790.4651	4	2790.4915	9.4388	2.1650	0.0950	0.2350	LLSSAKK	6	>decoy_reverse_sp|Q9P7S2|RPN6_SCHPO Decoy of Reverse of Probable 26S proteasome regulatory subunit rpn6 OS=Schizosaccharomyces pombe GN=rpn6 PE=2 SV=1(178);	HFEQVINEKHEDALAK	9	>sp|O74762|RPN2_SCHPO 26S proteasome regulatory subunit rpn2 OS=Schizosaccharomyces pombe GN=rpn2 PE=1 SV=1(703);	138.0681
2392	36.7395	0	0	0	0	0	0	0	-	-	-	-	-	-	0
2393	36.7473	3223.6867	5	3223.7087	6.8275	0.8850	0.0200	0.3450	ILSGEQTVKYDR	9	>sp|O74762|RPN2_SCHPO 26S proteasome regulatory subunit rpn2 OS=Schizosaccharomyces pombe GN=rpn2 PE=1 SV=1(316);	NAEELSSYQKKLIR	11	>sp|O14250|PSA1_SCHPO Probable proteasome subunit alpha type-1 OS=Schizosaccharomyces pombe GN=SPAC6G10.04c PE=2 SV=1(62);	138.0681
2395	36.7648	2738.3708	4	2738.3732	0.8613	1.0650	0.0550	0.3150	MVCKIWK	4	>sp|Q09682|PSA4_SCHPO Probable proteasome subunit alpha type-4 OS=Schizosaccharomyces pombe GN=SPAC13C5.01c PE=2 SV=1(227);	LMTEFVDQVDDVVK	1	>decoy_reverse_sp|Q09841|PSB7_SCHPO Decoy of Reverse of Probable proteasome subunit beta type-7 OS=Schizosaccharomyces pombe GN=SPAC23D3.07 PE=2 SV=1(2);	138.0681
2397	36.7822	1486.9279	3	1486.9235	-3.0003	0.0700	0.0700	-0.0450	KIDK	1	>decoy_reverse_sp|O74762|RPN2_SCHPO Decoy of Reverse of 26S proteasome regulatory subunit rpn2 OS=Schizosaccharomyces pombe GN=rpn2 PE=1 SV=1(119);	LGVKRFK	4	>decoy_reverse_sp|O14126|PRS6A_SCHPO Decoy of Reverse of 26S protease regulatory subunit 6A OS=Schizosaccharomyces pombe GN=tbp1 PE=2 SV=1(226);	138.0681
2399	36.7993	3360.6550	5	3360.6643	2.7733	0.8100	0.2100	0.1700	KSGRSAPGVSTTSTIQ	1	>sp|Q10329|PSA7_SCHPO Probable proteasome subunit alpha type-7 OS=Schizosaccharomyces pombe GN=SPBC106.16 PE=2 SV=1(244);	SGNLPDADNSKSDISK	11	>decoy_reverse_sp|P87048|RPN1_SCHPO Decoy of Reverse of 26S proteasome regulatory subunit rpn1 OS=Schizosaccharomyces pombe GN=rpn1 PE=1 SV=2(883);	138.0681
2400	36.8072	2738.3720	5	2738.3696	-0.8669	0.7900	0.0200	0.3250	GFICKVVDK	5	>sp|Q09720|PSB2_SCHPO Probable proteasome subunit beta type-2 OS=Schizosaccharomyces pombe GN=SPAC31A2.04c PE=2 SV=1(182);	FDSEKAGDREVQR	5	>sp|O14126|PRS6A_SCHPO 26S protease regulatory subunit 6A OS=Schizosaccharomyces pombe GN=tbp1 PE=2 SV=1(299);	138.0681
2402	36.8248	3570.7022	5	3570.7308	7.9902	0.6900	0.1300	0.2850	FNLMVICKDKK	10	>sp|Q9UUB6|UBLH2_SCHPO Ubiquitin carboxyl-terminal hydrolase 2 OS=Schizosaccharomyces pombe GN=uch2 PE=1 SV=1(222);	MHNNHAKSLPPEEYDEK	7	>decoy_reverse_sp|P06732|KCRM_HUMAN Decoy of Reverse of Creatine kinase M-type OS=Homo sapiens GN=CKM PE=1 SV=2(357);	138.0681
2403	36.8328	2606.4990	4	2606.4794	-7.4873	0.7550	0.0700	0.1800	KYINR	1	>decoy_reverse_sp|P41878|RPN11_SCHPO Decoy of Reverse of 26S proteasome regulatory subunit rpn11 OS=Schizosaccharomyces pombe GN=rpn11 PE=1 SV=2(102);	AANVLAFQSTTKTLALK	12	>decoy_reverse_sp|P36612|PRS4_SCHPO Decoy of Reverse of 26S protease regulatory subunit 4 homolog OS=Schizosaccharomyces pombe GN=mts2 PE=2 SV=1(206);	138.0681
2405	36.8505	3465.6773	4	3465.7105	9.5811	0.5000	0.0050	0.1800	QEMKKDSESTEEK	1	>decoy_reverse_sp|O94444|RPN10_SCHPO Decoy of Reverse of 26S proteasome regulatory subunit rpn10 OS=Schizosaccharomyces pombe GN=rpn10 PE=1 SV=1(1);	VTVSKGVAIDLLEECK	5	>decoy_reverse_sp|O59770|PSA3_SCHPO Decoy of Reverse of Probable proteasome subunit alpha type-3 OS=Schizosaccharomyces pombe GN=SPCC1795.04c PE=1 SV=1(203);	138.0681
2406	36.8583	3360.6493	6	3360.6306	-5.5460	1.2400	0.2650	0.2450	EALEKTEEK	5	>decoy_reverse_sp|P50524|RPN12_SCHPO Decoy of Reverse of 26S proteasome regulatory subunit rpn12 OS=Schizosaccharomyces pombe GN=rpn12 PE=1 SV=1(66);	EDLTDEEKAASIAVEDEKR	18	>sp|Q9UUB6|UBLH2_SCHPO Ubiquitin carboxyl-terminal hydrolase 2 OS=Schizosaccharomyces pombe GN=uch2 PE=1 SV=1(247);	138.0681
2407	36.8662	2969.6105	4	2969.6299	6.5062	1.1550	0.1950	0.4350	FATLQKSK	6	>decoy_reverse_sp|O14126|PRS6A_SCHPO Decoy of Reverse of 26S protease regulatory subunit 6A OS=Schizosaccharomyces pombe GN=tbp1 PE=2 SV=1(7);	LGIDPPKGIMLYGPPGTGK	7	>sp|O42931|PRS7_SCHPO 26S protease regulatory subunit 7 homolog OS=Schizosaccharomyces pombe GN=rpt1 PE=1 SV=2(214);	138.0681
2408	36.8742	0	0	0	0	0	0	0	-	-	-	-	-	-	0
2411	36.9150	3570.7051	4	3570.7095	1.2294	0.7750	0.0150	0.2150	SQARGFDR	1	>sp|O94517|PSA6_SCHPO Probable proteasome subunit alpha type-6 OS=Schizosaccharomyces pombe GN=SPBC646.16 PE=2 SV=1(2);	QGDTKINHEHFMDGILEVQMR	5	>sp|O14126|PRS6A_SCHPO 26S protease regulatory subunit 6A OS=Schizosaccharomyces pombe GN=tbp1 PE=2 SV=1(413);	138.0681
2412	36.9230	3465.6742	5	3465.6819	2.2296	0.5800	0.3050	0.2400	EDMGSNDKASK	8	>decoy_reverse_sp|O74762|RPN2_SCHPO Decoy of Reverse of 26S proteasome regulatory subunit rpn2 OS=Schizosaccharomyces pombe GN=rpn2 PE=1 SV=1(130);	TIEAITFKTDNHLSSTLEK	8	>decoy_reverse_sp|Q09682|PSA4_SCHPO Decoy of Reverse of Probable proteasome subunit alpha type-4 OS=Schizosaccharomyces pombe GN=SPAC13C5.01c PE=2 SV=1(40);	138.0681
2413	36.9308	3465.6768	6	3465.7093	9.3824	0.8150	0.0650	0.2300	CGSPYIIEDSKK	11	>decoy_reverse_sp|O74762|RPN2_SCHPO Decoy of Reverse of 26S proteasome regulatory subunit rpn2 OS=Schizosaccharomyces pombe GN=rpn2 PE=1 SV=1(670);	SMKDLHISQNFACLIR	3	>decoy_reverse_sp|O42897|RPN3_SCHPO Decoy of Reverse of Probable 26S proteasome regulatory subunit rpn3 OS=Schizosaccharomyces pombe GN=rpn3 PE=2 SV=2(43);	138.0681
2414	36.9388	3160.5370	4	3160.5311	-1.8513	0.9400	0.0550	0.2600	AKADYAQYYR	2	>sp|Q9US13|RPN9_SCHPO Probable 26S proteasome regulatory subunit rpn9 OS=Schizosaccharomyces pombe GN=rpn9 PE=2 SV=1(172);	DISSKSPSGNDALNDKK	5	>sp|P87048|RPN1_SCHPO 26S proteasome regulatory subunit rpn1 OS=Schizosaccharomyces pombe GN=rpn1 PE=1 SV=2(9);	138.0681
2415	36.9467	4458.4529	4	4458.4182	-7.7780	0.9450	0.0200	0.3500	KPRVVTALTMLKQHLFR	1	>sp|Q09841|PSB7_SCHPO Probable proteasome subunit beta type-7 OS=Schizosaccharomyces pombe GN=SPAC23D3.07 PE=2 SV=1(108);	LSGVVEGIFQKCYAKNEWR	15	>sp|O74762|RPN2_SCHPO 26S proteasome regulatory subunit rpn2 OS=Schizosaccharomyces pombe GN=rpn2 PE=1 SV=1(152);	138.0681
2417	36.9643	2722.3842	4	2722.3747	-3.4823	1.7900	1.1100	0.1400	NKGTMK	2	>decoy_reverse_sp|P41836|PRS8_SCHPO Decoy of Reverse of 26S protease regulatory subunit 8 homolog OS=Schizosaccharomyces pombe GN=let1 PE=2 SV=1(326);	HFEQVINEKHEDALAK	9	>sp|O74762|RPN2_SCHPO 26S proteasome regulatory subunit rpn2 OS=Schizosaccharomyces pombe GN=rpn2 PE=1 SV=1(703);	138.0681
2418	36.9723	2762.4516	4	2762.4433	-3.0190	1.0400	0.0050	0.3900	KQMSYMLAR	1	>sp|P87048|RPN1_SCHPO 26S proteasome regulatory subunit rpn1 OS=Schizosaccharomyces pombe GN=rpn1 PE=1 SV=2(294);	VKAFGRVYATMQK	2	>decoy_reverse_sp|Q10335|RPN7_SCHPO Decoy of Reverse of Probable 26S proteasome regulatory subunit rpn7 OS=Schizosaccharomyces pombe GN=rpn7 PE=2 SV=1(2);	138.0681
2419	36.9802	1689.9308	3	1689.9188	-7.1048	0.5650	0.1000	0.2800	KNEEK	1	>sp|Q10335|RPN7_SCHPO Probable 26S proteasome regulatory subunit rpn7 OS=Schizosaccharomyces pombe GN=rpn7 PE=2 SV=1(87);	IEEIFKK	6	>sp|P06732|KCRM_HUMAN Creatine kinase M-type OS=Homo sapiens GN=CKM PE=1 SV=2(265);	138.0681
2421	36.9977	2779.4046	4	2779.4061	0.5183	0.7450	0.1150	0.0350	KINVK	1	>sp|Q9UTM3|RPN5_SCHPO 26S proteasome regulatory subunit rpn5 OS=Schizosaccharomyces pombe GN=rpn5a PE=1 SV=1(196);	MNSIVSKYTQSTNNDDPK	1	>sp|P30655|PSB5_SCHPO Proteasome subunit beta type-5 OS=Schizosaccharomyces pombe GN=pts1 PE=2 SV=3(1);	138.0681
2422	37.0055	2935.3684	3	2935.3942	8.7916	0.4950	0.1100	0.1500	TIDNAETMK	1	>decoy_reverse_sp|P87048|RPN1_SCHPO Decoy of Reverse of 26S proteasome regulatory subunit rpn1 OS=Schizosaccharomyces pombe GN=rpn1 PE=1 SV=2(2);	MSTLDLNHLADLYDR	1	>sp|P50524|RPN12_SCHPO 26S proteasome regulatory subunit rpn12 OS=Schizosaccharomyces pombe GN=rpn12 PE=1 SV=1(1);	138.0681
2422	37.0055	2935.3684	3	2935.3843	5.4209	0.4950	0.1100	0.2250	MFMTRSEYDR	1	>sp|Q9UT97|PSA5_SCHPO Probable proteasome subunit alpha type-5 OS=Schizosaccharomyces pombe GN=SPAC323.02c PE=1 SV=1(1);	NTWNSTLETAKAK	11	>sp|Q9UUB6|UBLH2_SCHPO Ubiquitin carboxyl-terminal hydrolase 2 OS=Schizosaccharomyces pombe GN=uch2 PE=1 SV=1(291);	138.0681
2424	37.0232	2779.4015	5	2779.4027	0.4366	1.8950	0.8500	0.1250	ETTEKK	5	>decoy_reverse_sp|O74762|RPN2_SCHPO Decoy of Reverse of 26S proteasome regulatory subunit rpn2 OS=Schizosaccharomyces pombe GN=rpn2 PE=1 SV=1(118);	HFEQVINEKHEDALAK	9	>sp|O74762|RPN2_SCHPO 26S proteasome regulatory subunit rpn2 OS=Schizosaccharomyces pombe GN=rpn2 PE=1 SV=1(703);	138.0681
2425	37.0312	0	0	0	0	0	0	0	-	-	-	-	-	-	0
2427	37.0490	2722.3810	5	2722.3900	3.2997	0.6950	0.0150	0.1600	MPFGNTHNK	1	>sp|P06732|KCRM_HUMAN Creatine kinase M-type OS=Homo sapiens GN=CKM PE=1 SV=2(1);	LKPLIEKGGDWER	2	>sp|Q10335|RPN7_SCHPO Probable 26S proteasome regulatory subunit rpn7 OS=Schizosaccharomyces pombe GN=rpn7 PE=2 SV=1(176);	138.0681
2428	37.0570	3624.6260	5	3624.6571	8.5950	0.5950	0.1950	0.2850	GTKTSETNDR	3	>sp|P87048|RPN1_SCHPO 26S proteasome regulatory subunit rpn1 OS=Schizosaccharomyces pombe GN=rpn1 PE=1 SV=2(24);	MFMTRSEYDRGVNTFSPEGR	1	>sp|Q9UT97|PSA5_SCHPO Probable proteasome subunit alpha type-5 OS=Schizosaccharomyces pombe GN=SPAC323.02c PE=1 SV=1(1);	138.0681
2429	37.0648	2750.3779	4	2750.4013	8.5087	1.6600	0.3500	0.2850	KYDKTEDDIK	1	>sp|O74445|PRS10_SCHPO Probable 26S protease subunit rpt4 OS=Schizosaccharomyces pombe GN=rpt4 PE=2 SV=2(38);	KVEFGLPDLEGR	1	>sp|O42931|PRS7_SCHPO 26S protease regulatory subunit 7 homolog OS=Schizosaccharomyces pombe GN=rpt1 PE=1 SV=2(344);	138.0681
2430	37.0727	0	0	0	0	0	0	0	-	-	-	-	-	-	0
2431	37.0807	1474.8528	3	1474.8428	-6.7964	0.4050	0.1050	0.1550	MTDK	1	>sp|O94579|PSA2_SCHPO Probable proteasome subunit alpha type-2 OS=Schizosaccharomyces pombe GN=SPCC1442.06 PE=2 SV=1(1);	IVKSAKAK	3	>decoy_reverse_sp|Q9P7S2|RPN6_SCHPO Decoy of Reverse of Probable 26S proteasome regulatory subunit rpn6 OS=Schizosaccharomyces pombe GN=rpn6 PE=2 SV=1(337);	138.0681
2433	37.0980	3492.8523	5	3492.8723	5.7072	1.0250	0.0850	0.2050	YYIIMGLQASKLR	11	>decoy_reverse_sp|Q10335|RPN7_SCHPO Decoy of Reverse of Probable 26S proteasome regulatory subunit rpn7 OS=Schizosaccharomyces pombe GN=rpn7 PE=2 SV=1(218);	KDGIQDIMPSQAKELK	13	>decoy_reverse_sp|P06732|KCRM_HUMAN Decoy of Reverse of Creatine kinase M-type OS=Homo sapiens GN=CKM PE=1 SV=2(13);	138.0681
2435	37.1160	2750.3749	5	2750.4013	9.5978	1.2100	0.3950	0.2400	KYDKTEDDIK	1	>sp|O74445|PRS10_SCHPO Probable 26S protease subunit rpt4 OS=Schizosaccharomyces pombe GN=rpt4 PE=2 SV=2(38);	KVEFGLPDLEGR	1	>sp|O42931|PRS7_SCHPO 26S protease regulatory subunit 7 homolog OS=Schizosaccharomyces pombe GN=rpt1 PE=1 SV=2(344);	138.0681
2436	37.1238	3492.8540	4	3492.8285	-7.3129	0.8950	0.1150	0.2950	YSNDKSIVNSM	5	>decoy_reverse_sp|P30655|PSB5_SCHPO Decoy of Reverse of Proteasome subunit beta type-5 OS=Schizosaccharomyces pombe GN=pts1 PE=2 SV=3(266);	LGDGVLRPYKVGVILESQR	10	>decoy_reverse_sp|P36612|PRS4_SCHPO Decoy of Reverse of 26S protease regulatory subunit 4 homolog OS=Schizosaccharomyces pombe GN=mts2 PE=2 SV=1(185);	138.0681
2437	37.1318	3492.8497	6	3492.8323	-4.9698	1.0850	0.0250	0.3350	ASKERAER	3	>decoy_reverse_sp|O74762|RPN2_SCHPO Decoy of Reverse of 26S proteasome regulatory subunit rpn2 OS=Schizosaccharomyces pombe GN=rpn2 PE=1 SV=1(133);	VEAQNHKLNLADPVSIEYLTR	7	>sp|Q10329|PSA7_SCHPO Probable proteasome subunit alpha type-7 OS=Schizosaccharomyces pombe GN=SPBC106.16 PE=2 SV=1(96);	138.0681
2440	37.1725	4458.4554	5	4458.4556	0.0521	1.2250	0.2400	0.0050	SAKGTKR	6	>sp|O74440|RPN8_SCHPO 26S proteasome regulatory subunit rpn8 OS=Schizosaccharomyces pombe GN=rpn8 PE=2 SV=1(39);	ATILTTANLQGVSRGILGIDAALGGQATKLAAEDHK	29	>decoy_reverse_sp|O74762|RPN2_SCHPO Decoy of Reverse of 26S proteasome regulatory subunit rpn2 OS=Schizosaccharomyces pombe GN=rpn2 PE=1 SV=1(256);	138.0681
2441	37.1805	3413.5176	4	3413.5046	-3.7928	1.8600	0.2350	0.3400	GSNDDEMKIDKK	8	>sp|O74762|RPN2_SCHPO 26S proteasome regulatory subunit rpn2 OS=Schizosaccharomyces pombe GN=rpn2 PE=1 SV=1(844);	TTEEKEATPMEMDEEK	5	>sp|O74762|RPN2_SCHPO 26S proteasome regulatory subunit rpn2 OS=Schizosaccharomyces pombe GN=rpn2 PE=1 SV=1(853);	138.0681
2443	37.1983	2540.4585	5	2540.4433	-5.9839	1.0350	0.1800	0.0850	NKGTMK	2	>decoy_reverse_sp|P41836|PRS8_SCHPO Decoy of Reverse of 26S protease regulatory subunit 8 homolog OS=Schizosaccharomyces pombe GN=let1 PE=2 SV=1(326);	IKVLAQLGMQSLSPLK	2	>decoy_reverse_sp|Q9US13|RPN9_SCHPO Decoy of Reverse of Probable 26S proteasome regulatory subunit rpn9 OS=Schizosaccharomyces pombe GN=rpn9 PE=2 SV=1(106);	138.0681
2445	37.2163	0	0	0	0	0	0	0	-	-	-	-	-	-	0
2448	37.2568	2773.3675	5	2773.3447	-8.1909	1.3200	0.3150	0.5300	SAVIKTSTR	5	>sp|O14126|PRS6A_SCHPO 26S protease regulatory subunit 6A OS=Schizosaccharomyces pombe GN=tbp1 PE=2 SV=1(124);	SIMEYNGGSCVAMAGK	1	>sp|Q9Y7T8|PSB3_SCHPO Probable proteasome subunit beta type-3 OS=Schizosaccharomyces pombe GN=SPCC63.12c PE=2 SV=1(2);	138.0681
2450	37.2747	2941.5772	4	2941.5799	0.9195	1.4150	0.0850	0.0100	EKVLK	2	>sp|P36612|PRS4_SCHPO 26S protease regulatory subunit 4 homolog OS=Schizosaccharomyces pombe GN=mts2 PE=2 SV=1(432);	IAEFHTALESVPDKSLFER	14	>sp|P50524|RPN12_SCHPO 26S proteasome regulatory subunit rpn12 OS=Schizosaccharomyces pombe GN=rpn12 PE=1 SV=1(121);	138.0681
2452	37.2927	0	0	0	0	0	0	0	-	-	-	-	-	-	0
2454	37.3102	3146.8268	6	3146.8317	1.5471	0.9050	0.0500	0.3500	AVILSDTKPVDKK	8	>decoy_reverse_sp|O94517|PSA6_SCHPO Decoy of Reverse of Probable proteasome subunit alpha type-6 OS=Schizosaccharomyces pombe GN=SPBC646.16 PE=2 SV=1(188);	VTQKKPPVQPLAYK	4	>decoy_reverse_sp|O74762|RPN2_SCHPO Decoy of Reverse of 26S proteasome regulatory subunit rpn2 OS=Schizosaccharomyces pombe GN=rpn2 PE=1 SV=1(160);	138.0681
2456	37.3280	3506.8660	5	3506.8507	-4.3638	0.7050	0.0350	0.2150	EIKPNIR	3	>sp|P41836|PRS8_SCHPO 26S protease regulatory subunit 8 homolog OS=Schizosaccharomyces pombe GN=let1 PE=2 SV=1(105);	DVEFLHSDKIDTIVKEIQDEK	9	>sp|Q10329|PSA7_SCHPO Probable proteasome subunit alpha type-7 OS=Schizosaccharomyces pombe GN=SPBC106.16 PE=2 SV=1(224);	138.0681
2459	37.3693	3506.8670	6	3506.8870	5.7103	0.9450	0.0200	0.3550	IEDTDKYDKK	9	>decoy_reverse_sp|O74445|PRS10_SCHPO Decoy of Reverse of Probable 26S protease subunit rpt4 OS=Schizosaccharomyces pombe GN=rpt4 PE=2 SV=2(351);	VVDASIVSKALGNFVASVLAR	9	>decoy_reverse_sp|O74445|PRS10_SCHPO Decoy of Reverse of Probable 26S protease subunit rpt4 OS=Schizosaccharomyces pombe GN=rpt4 PE=2 SV=2(193);	138.0681
2461	37.3873	0	0	0	0	0	0	0	-	-	-	-	-	-	0
2462	37.3952	3506.8706	4	3506.8547	-4.5260	0.8850	0.1400	0.2850	EPPVYTPPKDK	9	>decoy_reverse_sp|P36612|PRS4_SCHPO Decoy of Reverse of 26S protease regulatory subunit 4 homolog OS=Schizosaccharomyces pombe GN=mts2 PE=2 SV=1(421);	ENAPAIIFIDEIDAIATKR	18	>sp|O74894|PRS6B_SCHPO 26S protease regulatory subunit 6B homolog OS=Schizosaccharomyces pombe GN=rpt3 PE=2 SV=1(242);	138.0681
2463	37.4032	2941.5738	5	2941.5719	-0.6512	1.4300	0.0950	0.3200	DKKASLLTR	3	>sp|Q9UUB6|UBLH2_SCHPO Ubiquitin carboxyl-terminal hydrolase 2 OS=Schizosaccharomyces pombe GN=uch2 PE=1 SV=1(223);	SQDISINGNSKKEEPK	11	>sp|O74762|RPN2_SCHPO 26S proteasome regulatory subunit rpn2 OS=Schizosaccharomyces pombe GN=rpn2 PE=1 SV=1(875);	138.0681
2465	37.4207	3908.9956	4	3908.9788	-4.3109	2.6650	1.5850	0.5850	SVQPTAKTVQK	7	>sp|O74762|RPN2_SCHPO 26S proteasome regulatory subunit rpn2 OS=Schizosaccharomyces pombe GN=rpn2 PE=1 SV=1(806);	AMEQQDIKPTVQNGEVSANAEQKA	23	>sp|O74440|RPN8_SCHPO 26S proteasome regulatory subunit rpn8 OS=Schizosaccharomyces pombe GN=rpn8 PE=2 SV=1(323);	138.0681
2466	37.4285	4458.4587	4	4458.4612	0.5544	0.5100	0.0100	0.1650	GNAKFGDGIQIAQLALKHR	17	>sp|O94444|RPN10_SCHPO 26S proteasome regulatory subunit rpn10 OS=Schizosaccharomyces pombe GN=rpn10 PE=1 SV=1(99);	FVKLGIDPPKGIMLYGPPGTGK	3	>sp|O42931|PRS7_SCHPO 26S protease regulatory subunit 7 homolog OS=Schizosaccharomyces pombe GN=rpt1 PE=1 SV=2(207);	138.0681
2468	37.4460	3251.8559	4	3251.8240	-9.8171	0.4700	0.0650	0.2250	EIINRDIGKVVDK	9	>decoy_reverse_sp|Q09720|PSB2_SCHPO Decoy of Reverse of Probable proteasome subunit beta type-2 OS=Schizosaccharomyces pombe GN=SPAC31A2.04c PE=2 SV=1(9);	KFDQLTQALNVAIR	1	>sp|P87048|RPN1_SCHPO 26S proteasome regulatory subunit rpn1 OS=Schizosaccharomyces pombe GN=rpn1 PE=1 SV=2(260);	138.0681
2470	37.4635	3559.7847	5	3559.7827	-0.5680	1.3650	0.2050	0.5200	VKAMEVDEKPTER	2	>sp|O14126|PRS6A_SCHPO 26S protease regulatory subunit 6A OS=Schizosaccharomyces pombe GN=tbp1 PE=2 SV=1(172);	WSTAETLTNNKIDRDK	11	>decoy_reverse_sp|Q9UUB6|UBLH2_SCHPO Decoy of Reverse of Ubiquitin carboxyl-terminal hydrolase 2 OS=Schizosaccharomyces pombe GN=uch2 PE=1 SV=1(21);	138.0681
2471	37.4715	1893.1976	4	1893.2026	2.6195	0.6650	0.0300	0.0950	DLKLK	3	>decoy_reverse_sp|O74445|PRS10_SCHPO Decoy of Reverse of Probable 26S protease subunit rpt4 OS=Schizosaccharomyces pombe GN=rpt4 PE=2 SV=2(363);	VVTSKLLKPR	5	>sp|O59770|PSA3_SCHPO Probable proteasome subunit alpha type-3 OS=Schizosaccharomyces pombe GN=SPCC1795.04c PE=1 SV=1(56);	138.0681
2473	37.4885	2929.5016	4	2929.5065	1.6655	1.6700	0.2250	0.8000	ETIDNAETMKK	10	>decoy_reverse_sp|P87048|RPN1_SCHPO Decoy of Reverse of 26S proteasome regulatory subunit rpn1 OS=Schizosaccharomyces pombe GN=rpn1 PE=1 SV=2(10);	TSTGGPKLQLNLER	7	>decoy_reverse_sp|Q09841|PSB7_SCHPO Decoy of Reverse of Probable proteasome subunit beta type-7 OS=Schizosaccharomyces pombe GN=SPAC23D3.07 PE=2 SV=1(244);	138.0681
2475	37.5062	3251.8531	5	3251.8492	-1.1995	0.7550	0.1150	0.0850	IINRDIGKVVDK	8	>decoy_reverse_sp|Q09720|PSB2_SCHPO Decoy of Reverse of Probable proteasome subunit beta type-2 OS=Schizosaccharomyces pombe GN=SPAC31A2.04c PE=2 SV=1(9);	GGLGYPEDAIGKTKLVK	14	>decoy_reverse_sp|P36612|PRS4_SCHPO Decoy of Reverse of 26S protease regulatory subunit 4 homolog OS=Schizosaccharomyces pombe GN=mts2 PE=2 SV=1(14);	138.0681
2476	37.5130	3134.7535	5	3134.7675	4.4545	1.2350	0.3850	0.3550	KDLVRNFGR	1	>decoy_reverse_sp|O74445|PRS10_SCHPO Decoy of Reverse of Probable 26S protease subunit rpt4 OS=Schizosaccharomyces pombe GN=rpt4 PE=2 SV=2(352);	LHQLRNKELISVSAASK	7	>sp|P30655|PSB5_SCHPO Proteasome subunit beta type-5 OS=Schizosaccharomyces pombe GN=pts1 PE=2 SV=3(132);	138.0681
2477	37.5208	1498.7656	3	1498.7627	-1.9498	2.4550	2.3200	0.0000	ESDKAPDLIELNR	-1	>sp|O74762|RPN2_SCHPO 26S proteasome regulatory subunit rpn2 OS=Schizosaccharomyces pombe GN=rpn2 PE=1 SV=1	-	-1	-	0
2478	37.5282	1412.8921	3	1412.8966	3.1577	0.5050	0.0700	0.1300	KSLK	1	>decoy_reverse_sp|O74894|PRS6B_SCHPO Decoy of Reverse of 26S protease regulatory subunit 6B homolog OS=Schizosaccharomyces pombe GN=rpt3 PE=2 SV=1(352);	VGKSAVIK	3	>sp|O14126|PRS6A_SCHPO 26S protease regulatory subunit 6A OS=Schizosaccharomyces pombe GN=tbp1 PE=2 SV=1(119);	138.0681
2480	37.5447	2980.6951	4	2980.6780	-5.7221	1.3250	0.4250	0.1650	ENKIQRQR	3	>sp|O94444|RPN10_SCHPO 26S proteasome regulatory subunit rpn10 OS=Schizosaccharomyces pombe GN=rpn10 PE=1 SV=1(104);	ARQAAKASVVETVTLTK	6	>decoy_reverse_sp|O74762|RPN2_SCHPO Decoy of Reverse of 26S proteasome regulatory subunit rpn2 OS=Schizosaccharomyces pombe GN=rpn2 PE=1 SV=1(145);	138.0681
2482	37.5620	3239.7815	4	3239.7916	3.1303	0.8300	0.0300	0.2900	EALEKTEEK	5	>decoy_reverse_sp|P50524|RPN12_SCHPO Decoy of Reverse of 26S proteasome regulatory subunit rpn12 OS=Schizosaccharomyces pombe GN=rpn12 PE=1 SV=1(66);	LVLKEVFLSFHNLVGRR	4	>decoy_reverse_sp|Q9UUB6|UBLH2_SCHPO Decoy of Reverse of Ubiquitin carboxyl-terminal hydrolase 2 OS=Schizosaccharomyces pombe GN=uch2 PE=1 SV=1(30);	138.0681
2483	37.5698	3239.7792	5	3239.7798	0.1569	1.1650	0.0300	0.3950	KGVVALVEDKTK	1	>decoy_reverse_sp|Q9UT97|PSA5_SCHPO Decoy of Reverse of Probable proteasome subunit alpha type-5 OS=Schizosaccharomyces pombe GN=SPAC323.02c PE=1 SV=1(196);	DTMNVDINAIKKGEIR	11	>sp|O43063|PSB6_SCHPO Probable proteasome subunit beta type-6 OS=Schizosaccharomyces pombe GN=SPBC4C3.10c PE=2 SV=1(17);	138.0681
2484	37.5777	4512.1860	4	4512.1689	-3.7766	1.0200	0.3050	0.2400	ILFSDVKAMTTGLR	7	>decoy_reverse_sp|Q10335|RPN7_SCHPO Decoy of Reverse of Probable 26S proteasome regulatory subunit rpn7 OS=Schizosaccharomyces pombe GN=rpn7 PE=2 SV=1(262);	DDFDAFYGIDTMSPNMKVDKNWSK	20	>decoy_reverse_sp|Q9UUB6|UBLH2_SCHPO Decoy of Reverse of Ubiquitin carboxyl-terminal hydrolase 2 OS=Schizosaccharomyces pombe GN=uch2 PE=1 SV=1(245);	138.0681
2485	37.5857	4268.1394	7	4268.1489	2.2093	1.7650	0.1050	0.8350	DGIQDIMPSQAKELK	12	>decoy_reverse_sp|P06732|KCRM_HUMAN Decoy of Reverse of Creatine kinase M-type OS=Homo sapiens GN=CKM PE=1 SV=2(13);	DCIVLGADTRATAGPIIADKNCK	20	>sp|Q09841|PSB7_SCHPO Probable proteasome subunit beta type-7 OS=Schizosaccharomyces pombe GN=SPAC23D3.07 PE=2 SV=1(64);	138.0681
2487	37.6020	3134.7569	4	3134.7524	-1.4281	1.5300	0.0750	0.2000	VVKGNQK	3	>sp|O42931|PRS7_SCHPO 26S protease regulatory subunit 7 homolog OS=Schizosaccharomyces pombe GN=rpt1 PE=1 SV=2(422);	WIAKQILDCIVNLSEPAKK	4	>decoy_reverse_sp|Q9P7S2|RPN6_SCHPO Decoy of Reverse of Probable 26S proteasome regulatory subunit rpn6 OS=Schizosaccharomyces pombe GN=rpn6 PE=2 SV=1(309);	138.0681
2488	37.6100	2770.6411	5	2770.6359	-1.8514	0.8750	0.0350	0.3600	ELLKLK	4	>sp|P50524|RPN12_SCHPO 26S proteasome regulatory subunit rpn12 OS=Schizosaccharomyces pombe GN=rpn12 PE=1 SV=1(27);	TFHILEPKEKSLLAHK	10	>decoy_reverse_sp|P06732|KCRM_HUMAN Decoy of Reverse of Creatine kinase M-type OS=Homo sapiens GN=CKM PE=1 SV=2(78);	138.0681
2489	37.6178	3538.8558	5	3538.8782	6.3368	1.1250	0.0800	0.3450	KDKPKYEPPVPTR	5	>sp|P36612|PRS4_SCHPO 26S protease regulatory subunit 4 homolog OS=Schizosaccharomyces pombe GN=mts2 PE=2 SV=1(30);	AKWSTAETLTNNKIDR	2	>decoy_reverse_sp|Q9UUB6|UBLH2_SCHPO Decoy of Reverse of Ubiquitin carboxyl-terminal hydrolase 2 OS=Schizosaccharomyces pombe GN=uch2 PE=1 SV=1(10);	138.0681
2491	37.6350	3134.7518	6	3134.7239	-8.8998	1.4300	0.1450	0.3950	WAIKEKR	6	>sp|Q9P7S2|RPN6_SCHPO Probable 26S proteasome regulatory subunit rpn6 OS=Schizosaccharomyces pombe GN=rpn6 PE=2 SV=1(119);	VLNKEHLEADFVTQVAVR	4	>decoy_reverse_sp|P41836|PRS8_SCHPO Decoy of Reverse of 26S protease regulatory subunit 8 homolog OS=Schizosaccharomyces pombe GN=let1 PE=2 SV=1(18);	138.0681
2492	37.6403	2980.6901	5	2980.6993	3.1099	0.6000	0.0300	0.1350	DKKLIPIR	3	>decoy_reverse_sp|Q9UQY2|PSB1_SCHPO Decoy of Reverse of Probable proteasome subunit beta type-1 OS=Schizosaccharomyces pombe GN=pam1 PE=2 SV=1(3);	ATTVKDTMNVDINAIKK	16	>sp|O43063|PSB6_SCHPO Probable proteasome subunit beta type-6 OS=Schizosaccharomyces pombe GN=SPBC4C3.10c PE=2 SV=1(17);	138.0681
2494	37.6573	3134.7507	7	3134.7524	0.5458	1.3900	0.0050	0.0200	VVKGNQK	3	>sp|O42931|PRS7_SCHPO 26S protease regulatory subunit 7 homolog OS=Schizosaccharomyces pombe GN=rpt1 PE=1 SV=2(422);	WIAKQILDCIVNLSEPAKK	4	>decoy_reverse_sp|Q9P7S2|RPN6_SCHPO Decoy of Reverse of Probable 26S proteasome regulatory subunit rpn6 OS=Schizosaccharomyces pombe GN=rpn6 PE=2 SV=1(309);	138.0681
2495	37.6653	1938.1452	4	1938.1513	3.1391	0.5600	0.0100	0.0750	NSIVSK	1	>sp|P30655|PSB5_SCHPO Proteasome subunit beta type-5 OS=Schizosaccharomyces pombe GN=pts1 PE=2 SV=3(2);	LKVLVQGLER	2	>decoy_reverse_sp|Q10335|RPN7_SCHPO Decoy of Reverse of Probable 26S proteasome regulatory subunit rpn7 OS=Schizosaccharomyces pombe GN=rpn7 PE=2 SV=1(236);	138.0681
2497	37.6823	4565.0969	5	4565.1142	3.7963	0.9300	0.3700	0.3400	STELFKNEEEPTKK	13	>decoy_reverse_sp|O74762|RPN2_SCHPO Decoy of Reverse of 26S proteasome regulatory subunit rpn2 OS=Schizosaccharomyces pombe GN=rpn2 PE=1 SV=1(90);	ASDCINLVAKCYMAVEISGASGNMGM	10	>decoy_reverse_sp|Q9Y7T8|PSB3_SCHPO Decoy of Reverse of Probable proteasome subunit beta type-3 OS=Schizosaccharomyces pombe GN=SPCC63.12c PE=2 SV=1(188);	138.0681
2498	37.6903	2875.6660	5	2875.6758	3.4174	0.7200	0.3550	0.1900	KRVIEHNIR	1	>sp|Q9UTM3|RPN5_SCHPO 26S proteasome regulatory subunit rpn5 OS=Schizosaccharomyces pombe GN=rpn5a PE=1 SV=1(338);	QKSLEKTLVPYLR	2	>sp|O42897|RPN3_SCHPO Probable 26S proteasome regulatory subunit rpn3 OS=Schizosaccharomyces pombe GN=rpn3 PE=2 SV=2(314);	138.0681
2499	37.6982	2770.6413	4	2770.6359	-1.9225	1.0200	0.1300	0.3350	ELLKLK	4	>sp|P50524|RPN12_SCHPO 26S proteasome regulatory subunit rpn12 OS=Schizosaccharomyces pombe GN=rpn12 PE=1 SV=1(27);	TFHILEPKEKSLLAHK	8	>decoy_reverse_sp|P06732|KCRM_HUMAN Decoy of Reverse of Creatine kinase M-type OS=Homo sapiens GN=CKM PE=1 SV=2(76);	138.0681
2502	37.7373	2968.6177	4	2968.6245	2.3129	0.7150	0.0100	0.1100	AKYASQKRP	7	>sp|Q9UUB6|UBLH2_SCHPO Ubiquitin carboxyl-terminal hydrolase 2 OS=Schizosaccharomyces pombe GN=uch2 PE=1 SV=1(298);	VSGIRKHFEQVINEK	6	>sp|O74762|RPN2_SCHPO 26S proteasome regulatory subunit rpn2 OS=Schizosaccharomyces pombe GN=rpn2 PE=1 SV=1(694);	138.0681
2503	37.7453	4534.1623	4	4534.1850	4.9950	0.7600	0.1100	0.0300	AASIAVEDEKR	10	>sp|Q9UUB6|UBLH2_SCHPO Ubiquitin carboxyl-terminal hydrolase 2 OS=Schizosaccharomyces pombe GN=uch2 PE=1 SV=1(247);	KHLDAEVQKCIDNNISSMLACMLDSVAF	1	>sp|P41878|RPN11_SCHPO 26S proteasome regulatory subunit rpn11 OS=Schizosaccharomyces pombe GN=rpn11 PE=1 SV=2(281);	138.0681
2504	37.7532	1856.9162	3	1856.9090	-3.8915	0.3000	0.1550	0.0000	YQPDLERHEAMELVK	-1	>sp|Q09841|PSB7_SCHPO Probable proteasome subunit beta type-7 OS=Schizosaccharomyces pombe GN=SPAC23D3.07 PE=2 SV=1	-	-1	-	0
2506	37.7700	2530.5556	4	2530.5573	0.6686	0.4750	0.0450	0.2000	KLRDK	1	>sp|P06732|KCRM_HUMAN Creatine kinase M-type OS=Homo sapiens GN=CKM PE=1 SV=2(41);	IEPLKLKVLVQGLER	5	>decoy_reverse_sp|Q10335|RPN7_SCHPO Decoy of Reverse of Probable 26S proteasome regulatory subunit rpn7 OS=Schizosaccharomyces pombe GN=rpn7 PE=2 SV=1(234);	138.0681
2507	37.7768	2863.5888	5	2863.5615	-9.5417	0.7650	0.2550	0.2950	VIPVEELKEIK	8	>decoy_reverse_sp|P41836|PRS8_SCHPO Decoy of Reverse of 26S protease regulatory subunit 8 homolog OS=Schizosaccharomyces pombe GN=let1 PE=2 SV=1(246);	KDGIQDIMPSQAK	1	>decoy_reverse_sp|P06732|KCRM_HUMAN Decoy of Reverse of Creatine kinase M-type OS=Homo sapiens GN=CKM PE=1 SV=2(1);	138.0681
2509	37.7942	2530.5544	5	2530.5348	-7.7497	0.5900	0.2200	0.1800	ELLKLK	4	>sp|P50524|RPN12_SCHPO 26S proteasome regulatory subunit rpn12 OS=Schizosaccharomyces pombe GN=rpn12 PE=1 SV=1(27);	HIEVGDSVLVKIITK	11	>sp|Q9UQY2|PSB1_SCHPO Probable proteasome subunit beta type-1 OS=Schizosaccharomyces pombe GN=pam1 PE=2 SV=1(208);	138.0681
2510	37.8012	3203.8473	6	3203.8327	-4.5561	1.1650	0.0050	0.2550	VLTLAMVKR	8	>decoy_reverse_sp|Q09841|PSB7_SCHPO Decoy of Reverse of Probable proteasome subunit beta type-7 OS=Schizosaccharomyces pombe GN=SPAC23D3.07 PE=2 SV=1(160);	HKFQDILLGAGQAIKAGNR	15	>decoy_reverse_sp|O94444|RPN10_SCHPO Decoy of Reverse of 26S proteasome regulatory subunit rpn10 OS=Schizosaccharomyces pombe GN=rpn10 PE=1 SV=1(158);	138.0681
2511	37.8090	2758.5653	5	2758.5591	-2.2168	1.1500	0.0100	0.3150	DKKASLLTR	2	>sp|Q9UUB6|UBLH2_SCHPO Ubiquitin carboxyl-terminal hydrolase 2 OS=Schizosaccharomyces pombe GN=uch2 PE=1 SV=1(222);	GVFKNVSGNVLSEIK	4	>decoy_reverse_sp|Q9US13|RPN9_SCHPO Decoy of Reverse of Probable 26S proteasome regulatory subunit rpn9 OS=Schizosaccharomyces pombe GN=rpn9 PE=2 SV=1(5);	138.0681
2512	37.8168	2968.6158	5	2968.6192	1.1370	1.1850	0.1300	0.2450	LQKDLGQVLNK	3	>decoy_reverse_sp|Q10335|RPN7_SCHPO Decoy of Reverse of Probable 26S proteasome regulatory subunit rpn7 OS=Schizosaccharomyces pombe GN=rpn7 PE=2 SV=1(16);	KSGRSAPGVSTTSTIQ	1	>sp|Q10329|PSA7_SCHPO Probable proteasome subunit alpha type-7 OS=Schizosaccharomyces pombe GN=SPBC106.16 PE=2 SV=1(244);	138.0681
2513	37.8248	2863.5921	4	2863.5806	-4.0173	0.7650	0.0050	0.0000	GAIESYKVVDASIVSKALGNFVASVLAR	-1	>decoy_reverse_sp|O74445|PRS10_SCHPO Decoy of Reverse of Probable 26S protease subunit rpt4 OS=Schizosaccharomyces pombe GN=rpt4 PE=2 SV=2	-	-1	-	0
2515	37.8420	3506.8658	5	3506.8547	-3.1773	0.7150	0.1250	0.1550	ASAGPLIASQTVKK	13	>sp|P30655|PSB5_SCHPO Proteasome subunit beta type-5 OS=Schizosaccharomyces pombe GN=pts1 PE=2 SV=3(93);	FKLNYKPEEEYPDLSK	2	>sp|P06732|KCRM_HUMAN Creatine kinase M-type OS=Homo sapiens GN=CKM PE=1 SV=2(11);	138.0681
2516	37.8495	2758.5690	4	2758.5454	-8.5682	0.7850	0.3300	0.3200	KVAQTTYKK	8	>sp|O94579|PSA2_SCHPO Probable proteasome subunit alpha type-2 OS=Schizosaccharomyces pombe GN=SPCC1442.06 PE=2 SV=1(98);	LKAYQGIYLMSIR	2	>sp|Q10335|RPN7_SCHPO Probable 26S proteasome regulatory subunit rpn7 OS=Schizosaccharomyces pombe GN=rpn7 PE=2 SV=1(192);	138.0681
2517	37.8573	3191.7756	5	3191.7990	7.3312	1.2600	0.1150	0.2900	IAKGAIEK	3	>decoy_reverse_sp|P87048|RPN1_SCHPO Decoy of Reverse of 26S proteasome regulatory subunit rpn1 OS=Schizosaccharomyces pombe GN=rpn1 PE=1 SV=2(307);	WIAKQILDCIVNLSEPAKK	4	>decoy_reverse_sp|Q9P7S2|RPN6_SCHPO Decoy of Reverse of Probable 26S proteasome regulatory subunit rpn6 OS=Schizosaccharomyces pombe GN=rpn6 PE=2 SV=1(309);	138.0681
2519	37.8747	3506.8648	6	3506.8870	6.3546	1.2300	0.0950	0.2950	KYDKTEDDIK	1	>sp|O74445|PRS10_SCHPO Probable 26S protease subunit rpt4 OS=Schizosaccharomyces pombe GN=rpt4 PE=2 SV=2(38);	VVDASIVSKALGNFVASVLAR	9	>decoy_reverse_sp|O74445|PRS10_SCHPO Decoy of Reverse of Probable 26S protease subunit rpt4 OS=Schizosaccharomyces pombe GN=rpt4 PE=2 SV=2(193);	138.0681
2521	37.8920	2740.5572	5	2740.5560	-0.4614	1.2850	0.0100	0.4850	VLTLELYKK	8	>sp|P06732|KCRM_HUMAN Creatine kinase M-type OS=Homo sapiens GN=CKM PE=1 SV=2(40);	IHAKSMAIDKDIR	10	>sp|O42931|PRS7_SCHPO 26S protease regulatory subunit 7 homolog OS=Schizosaccharomyces pombe GN=rpt1 PE=1 SV=2(370);	138.0681
2523	37.9097	3191.7743	6	3191.8029	8.9668	1.2100	0.2300	0.0200	KVIAR	1	>sp|O42897|RPN3_SCHPO Probable 26S proteasome regulatory subunit rpn3 OS=Schizosaccharomyces pombe GN=rpn3 PE=2 SV=2(152);	VGSALVGSQTKVALEIHAQYELR	11	>decoy_reverse_sp|O14250|PSA1_SCHPO Decoy of Reverse of Probable proteasome subunit alpha type-1 OS=Schizosaccharomyces pombe GN=SPAC6G10.04c PE=2 SV=1(243);	138.0681
2524	37.9175	4926.2199	6	4926.2558	7.2845	0.7200	0.0200	0.3550	HFEQVINEKHEDALAK	9	>sp|O74762|RPN2_SCHPO 26S proteasome regulatory subunit rpn2 OS=Schizosaccharomyces pombe GN=rpn2 PE=1 SV=1(703);	MIDDQRDMQVDSVNQEENVDSGETK	1	>sp|O42897|RPN3_SCHPO Probable 26S proteasome regulatory subunit rpn3 OS=Schizosaccharomyces pombe GN=rpn3 PE=2 SV=2(1);	138.0681
2526	37.9350	3506.8688	4	3506.8628	-1.7253	1.1050	0.1250	0.1000	SRSYDSR	1	>sp|Q09682|PSA4_SCHPO Probable proteasome subunit alpha type-4 OS=Schizosaccharomyces pombe GN=SPAC13C5.01c PE=2 SV=1(2);	IVCFMLNEKLNQQSVLLPLLK	9	>decoy_reverse_sp|Q9UTM3|RPN5_SCHPO Decoy of Reverse of 26S proteasome regulatory subunit rpn5 OS=Schizosaccharomyces pombe GN=rpn5a PE=1 SV=1(149);	138.0681
2527	37.9428	1198.7219	3	1198.7186	-2.7773	0.7650	0.5200	0.0000	TLFTRPIPVR	-1	>sp|O14250|PSA1_SCHPO Probable proteasome subunit alpha type-1 OS=Schizosaccharomyces pombe GN=SPAC6G10.04c PE=2 SV=1	-	-1	-	0
2529	37.9597	2518.4824	4	2518.4634	-7.5355	0.8450	0.0500	0.3350	DKLVLK	2	>decoy_reverse_sp|Q9UUB6|UBLH2_SCHPO Decoy of Reverse of Ubiquitin carboxyl-terminal hydrolase 2 OS=Schizosaccharomyces pombe GN=uch2 PE=1 SV=1(26);	FGDGIQIAQLALKHR	13	>sp|O94444|RPN10_SCHPO 26S proteasome regulatory subunit rpn10 OS=Schizosaccharomyces pombe GN=rpn10 PE=1 SV=1(99);	138.0681
2531	37.9768	2232.0293	4	2232.0441	6.6648	0.2550	0.2550	0.0000	TLMELLNQM[15.99]DGFDYLGQTK	-1	>sp|O74445|PRS10_SCHPO Probable 26S protease subunit rpt4 OS=Schizosaccharomyces pombe GN=rpt4 PE=2 SV=2	-	-1	-	0
2533	37.9947	2786.2539	3	2786.2791	9.0637	0.5700	0.1850	0.2650	HKTPDKGYGHR	2	>decoy_reverse_sp|P06732|KCRM_HUMAN Decoy of Reverse of Creatine kinase M-type OS=Homo sapiens GN=CKM PE=1 SV=2(277);	SSSDMAYTSMFK	1	>decoy_reverse_sp|O42931|PRS7_SCHPO Decoy of Reverse of 26S protease regulatory subunit 7 homolog OS=Schizosaccharomyces pombe GN=rpt1 PE=1 SV=2(2);	138.0681
2535	38.0122	3134.7544	5	3134.7437	-3.4285	1.5800	0.4100	0.5250	SSTAAKTFLEK	6	>sp|O94579|PSA2_SCHPO Probable proteasome subunit alpha type-2 OS=Schizosaccharomyces pombe GN=SPCC1442.06 PE=2 SV=1(171);	ITTGDRLILTENIKTK	14	>decoy_reverse_sp|Q9UTM3|RPN5_SCHPO Decoy of Reverse of 26S proteasome regulatory subunit rpn5 OS=Schizosaccharomyces pombe GN=rpn5a PE=1 SV=1(335);	138.0681
2538	38.0522	2275.2616	5	2275.2510	-4.6818	0.8800	0.0550	0.3850	MPPK	1	>sp|O42931|PRS7_SCHPO 26S protease regulatory subunit 7 homolog OS=Schizosaccharomyces pombe GN=rpt1 PE=1 SV=2(1);	FGDGIQIAQLALKHR	13	>sp|O94444|RPN10_SCHPO 26S proteasome regulatory subunit rpn10 OS=Schizosaccharomyces pombe GN=rpn10 PE=1 SV=1(99);	138.0681
2541	38.0925	4926.2251	5	4926.2737	9.8674	0.4250	0.0600	0.1450	YTVGQGYTKAAWFEK	1	>decoy_reverse_sp|Q9USQ9|PSB4_SCHPO Decoy of Reverse of Probable proteasome subunit beta type-4 OS=Schizosaccharomyces pombe GN=SPBC577.10 PE=2 SV=1(2);	TTEEKEATPMEMDEEKSQDISINGNSK	5	>sp|O74762|RPN2_SCHPO 26S proteasome regulatory subunit rpn2 OS=Schizosaccharomyces pombe GN=rpn2 PE=1 SV=1(853);	138.0681
2543	38.1100	2688.6425	5	2688.6264	-5.9802	0.8850	0.0550	0.3000	VVTSKLLKPR	5	>sp|O59770|PSA3_SCHPO Probable proteasome subunit alpha type-3 OS=Schizosaccharomyces pombe GN=SPCC1795.04c PE=1 SV=1(56);	ELLKPSASVALQR	4	>sp|O74894|PRS6B_SCHPO 26S protease regulatory subunit 6B homolog OS=Schizosaccharomyces pombe GN=rpt3 PE=2 SV=1(94);	138.0681
2546	38.1502	2182.0191	3	2182.0112	-3.5959	2.3900	1.7850	0.0000	IHDHLLMEEEYVQNQER	-1	>sp|P36612|PRS4_SCHPO 26S protease regulatory subunit 4 homolog OS=Schizosaccharomyces pombe GN=mts2 PE=2 SV=1	-	-1	-	0
2548	38.1678	2839.1642	4	2839.1786	5.0435	0.2100	0.2100	0.0700	PTDDDDK	1	>sp|P00761|TRYP_PIG Trypsin OS=Sus scrofa PE=1 SV=1(2);	TTEEKEATPMEMDEEK	5	>sp|O74762|RPN2_SCHPO 26S proteasome regulatory subunit rpn2 OS=Schizosaccharomyces pombe GN=rpn2 PE=1 SV=1(853);	138.0681
2552	38.2305	2182.0126	4	2182.0112	-0.6539	2.2250	1.7150	0.0000	IHDHLLMEEEYVQNQER	-1	>sp|P36612|PRS4_SCHPO 26S protease regulatory subunit 4 homolog OS=Schizosaccharomyces pombe GN=mts2 PE=2 SV=1	-	-1	-	0
2554	38.2483	3532.9053	5	3532.9180	3.5720	1.9050	0.2200	0.5400	LKWSDER	2	>decoy_reverse_sp|O74445|PRS10_SCHPO Decoy of Reverse of Probable 26S protease subunit rpt4 OS=Schizosaccharomyces pombe GN=rpt4 PE=2 SV=2(365);	VLVKVHPEGKYVVDISPDIDIK	10	>sp|P41836|PRS8_SCHPO 26S protease regulatory subunit 8 homolog OS=Schizosaccharomyces pombe GN=let1 PE=2 SV=1(90);	138.0681
2555	38.2562	2804.3853	5	2804.4062	7.4464	1.4100	0.1200	0.2250	MFMTR	1	>sp|Q9UT97|PSA5_SCHPO Probable proteasome subunit alpha type-5 OS=Schizosaccharomyces pombe GN=SPAC323.02c PE=1 SV=1(1);	IMRDVITELPDAKYYR	13	>decoy_reverse_sp|Q09720|PSB2_SCHPO Decoy of Reverse of Probable proteasome subunit beta type-2 OS=Schizosaccharomyces pombe GN=SPAC31A2.04c PE=2 SV=1(46);	138.0681
2557	38.2740	0	0	0	0	0	0	0	-	-	-	-	-	-	0
2558	38.2817	2478.2805	4	2478.3005	8.0644	1.1150	0.0600	0.4250	KEFEIIK	1	>decoy_reverse_sp|P06732|KCRM_HUMAN Decoy of Reverse of Creatine kinase M-type OS=Homo sapiens GN=CKM PE=1 SV=2(117);	ASPIAGSEGKEAYR	10	>decoy_reverse_sp|Q9UT97|PSA5_SCHPO Decoy of Reverse of Probable proteasome subunit alpha type-5 OS=Schizosaccharomyces pombe GN=SPAC323.02c PE=1 SV=1(79);	138.0681
2560	38.2993	3534.8982	6	3534.8655	-9.2452	1.4400	0.1400	0.3200	TKVVDR	2	>decoy_reverse_sp|Q10335|RPN7_SCHPO Decoy of Reverse of Probable 26S proteasome regulatory subunit rpn7 OS=Schizosaccharomyces pombe GN=rpn7 PE=2 SV=1(162);	IAIVVNQNWYCANTKYVTGPKNK	21	>decoy_reverse_sp|P00761|TRYP_PIG Decoy of Reverse of Trypsin OS=Sus scrofa PE=1 SV=1(22);	138.0681
2561	38.3073	2411.2157	4	2411.2140	-0.6742	0.9550	0.0550	0.2700	DIKSMIADK	3	>decoy_reverse_sp|O42931|PRS7_SCHPO Decoy of Reverse of 26S protease regulatory subunit 7 homolog OS=Schizosaccharomyces pombe GN=rpt1 PE=1 SV=2(69);	KYDKTEDDIK	4	>sp|O74445|PRS10_SCHPO Probable 26S protease subunit rpt4 OS=Schizosaccharomyces pombe GN=rpt4 PE=2 SV=2(41);	138.0681
2563	38.3250	2429.5466	4	2429.5348	-4.8478	0.6550	0.0300	-0.0500	VAIKK	4	>decoy_reverse_sp|O42897|RPN3_SCHPO Decoy of Reverse of Probable 26S proteasome regulatory subunit rpn3 OS=Schizosaccharomyces pombe GN=rpn3 PE=2 SV=2(346);	IEPLKLKVLVQGLER	7	>decoy_reverse_sp|Q10335|RPN7_SCHPO Decoy of Reverse of Probable 26S proteasome regulatory subunit rpn7 OS=Schizosaccharomyces pombe GN=rpn7 PE=2 SV=1(236);	138.0681
2564	38.3330	2587.5759	4	2587.5563	-7.5929	0.4500	0.1850	0.1800	LKVLVQGLER	2	>decoy_reverse_sp|Q10335|RPN7_SCHPO Decoy of Reverse of Probable 26S proteasome regulatory subunit rpn7 OS=Schizosaccharomyces pombe GN=rpn7 PE=2 SV=1(236);	EIKEVIELPVK	3	>sp|P41836|PRS8_SCHPO 26S protease regulatory subunit 8 homolog OS=Schizosaccharomyces pombe GN=let1 PE=2 SV=1(158);	138.0681
2565	38.3408	3571.0280	6	3571.0387	2.9985	1.1950	0.0150	0.0600	VKVIAATNR	2	>sp|O14126|PRS6A_SCHPO 26S protease regulatory subunit 6A OS=Schizosaccharomyces pombe GN=tbp1 PE=2 SV=1(326);	VLVKVHPEGKYVVDISPDIDIK	4	>sp|P41836|PRS8_SCHPO 26S protease regulatory subunit 8 homolog OS=Schizosaccharomyces pombe GN=let1 PE=2 SV=1(84);	138.0681
2567	38.3583	2529.3470	4	2529.3723	9.9693	1.0750	0.0950	0.4700	ELLVKASK	5	>sp|Q9US13|RPN9_SCHPO Probable 26S proteasome regulatory subunit rpn9 OS=Schizosaccharomyces pombe GN=rpn9 PE=2 SV=1(142);	VLNKGDSGEMSLQK	4	>sp|P41836|PRS8_SCHPO 26S protease regulatory subunit 8 homolog OS=Schizosaccharomyces pombe GN=let1 PE=2 SV=1(390);	138.0681
2568	38.3660	0	0	0	0	0	0	0	-	-	-	-	-	-	0
2571	38.4055	2530.5568	4	2530.5573	0.1947	0.7750	0.0150	0.2400	DRLKK	4	>decoy_reverse_sp|P06732|KCRM_HUMAN Decoy of Reverse of Creatine kinase M-type OS=Homo sapiens GN=CKM PE=1 SV=2(341);	IEPLKLKVLVQGLER	7	>decoy_reverse_sp|Q10335|RPN7_SCHPO Decoy of Reverse of Probable 26S proteasome regulatory subunit rpn7 OS=Schizosaccharomyces pombe GN=rpn7 PE=2 SV=1(236);	138.0681
2572	38.4133	0	0	0	0	0	0	0	-	-	-	-	-	-	0
2573	38.4213	2834.4754	5	2834.4602	-5.3909	1.6500	0.3600	0.1100	NWKEEYLR	3	>decoy_reverse_sp|Q10329|PSA7_SCHPO Decoy of Reverse of Probable proteasome subunit alpha type-7 OS=Schizosaccharomyces pombe GN=SPBC106.16 PE=2 SV=1(84);	ILFENPDEATKRK	11	>sp|P36612|PRS4_SCHPO 26S protease regulatory subunit 4 homolog OS=Schizosaccharomyces pombe GN=mts2 PE=2 SV=1(368);	138.0681
2575	38.4385	2530.5545	5	2530.5362	-7.2587	0.7150	0.2300	0.0650	IGLSKIR	5	>decoy_reverse_sp|Q9US13|RPN9_SCHPO Decoy of Reverse of Probable 26S proteasome regulatory subunit rpn9 OS=Schizosaccharomyces pombe GN=rpn9 PE=2 SV=1(255);	NPELFLRVGIKPPK	11	>sp|O74445|PRS10_SCHPO Probable 26S protease subunit rpt4 OS=Schizosaccharomyces pombe GN=rpt4 PE=2 SV=2(164);	138.0681
2577	38.4550	0	0	0	0	0	0	0	-	-	-	-	-	-	0
2579	38.4715	2438.5085	5	2438.5086	0.0483	0.1050	0.0700	-0.0300	NKLLKVTVSK	2	>decoy_reverse_sp|O59770|PSA3_SCHPO Decoy of Reverse of Probable proteasome subunit alpha type-3 OS=Schizosaccharomyces pombe GN=SPCC1795.04c PE=1 SV=1(195);	LILTENIKTK	8	>decoy_reverse_sp|Q9UTM3|RPN5_SCHPO Decoy of Reverse of 26S proteasome regulatory subunit rpn5 OS=Schizosaccharomyces pombe GN=rpn5a PE=1 SV=1(335);	138.0681
2581	38.4887	2416.4642	4	2416.4780	5.6877	0.7100	0.2750	0.2400	KTLVAHAVLK	1	>decoy_reverse_sp|O14250|PSA1_SCHPO Decoy of Reverse of Probable proteasome subunit alpha type-1 OS=Schizosaccharomyces pombe GN=SPAC6G10.04c PE=2 SV=1(223);	TKINLIETLR	2	>sp|Q9UTM3|RPN5_SCHPO 26S proteasome regulatory subunit rpn5 OS=Schizosaccharomyces pombe GN=rpn5a PE=1 SV=1(109);	138.0681
2582	38.4965	3242.7792	4	3242.7583	-6.4433	0.9300	0.0950	0.3900	WKTLSKESAR	6	>sp|Q9USQ9|PSB4_SCHPO Probable proteasome subunit beta type-4 OS=Schizosaccharomyces pombe GN=SPBC577.10 PE=2 SV=1(201);	NMGTVVDLLIENKASALL	13	>sp|Q9P7S2|RPN6_SCHPO Probable 26S proteasome regulatory subunit rpn6 OS=Schizosaccharomyces pombe GN=rpn6 PE=2 SV=1(416);	138.0681
2583	38.5043	2530.5584	3	2530.5362	-8.7648	0.2900	0.1000	0.0250	IGLSKIR	5	>decoy_reverse_sp|Q9US13|RPN9_SCHPO Decoy of Reverse of Probable 26S proteasome regulatory subunit rpn9 OS=Schizosaccharomyces pombe GN=rpn9 PE=2 SV=1(255);	NPELFLRVGIKPPK	11	>sp|O74445|PRS10_SCHPO Probable 26S protease subunit rpt4 OS=Schizosaccharomyces pombe GN=rpt4 PE=2 SV=2(164);	138.0681
2584	38.5122	2289.4104	4	2289.4034	-3.0300	0.6350	0.1400	0.0150	KLGVKPPK	1	>sp|O14126|PRS6A_SCHPO 26S protease regulatory subunit 6A OS=Schizosaccharomyces pombe GN=tbp1 PE=2 SV=1(213);	KGVVALVEDKTK	10	>decoy_reverse_sp|Q9UT97|PSA5_SCHPO Decoy of Reverse of Probable proteasome subunit alpha type-5 OS=Schizosaccharomyces pombe GN=SPAC323.02c PE=1 SV=1(205);	138.0681
2585	38.5202	2325.4214	4	2325.4259	1.9564	0.6450	0.0500	0.0600	EKRTFLR	2	>sp|Q9P7S2|RPN6_SCHPO Probable 26S proteasome regulatory subunit rpn6 OS=Schizosaccharomyces pombe GN=rpn6 PE=2 SV=1(119);	LEKVRQLIIK	3	>sp|Q9UTM3|RPN5_SCHPO 26S proteasome regulatory subunit rpn5 OS=Schizosaccharomyces pombe GN=rpn5a PE=1 SV=1(423);	138.0681
2587	38.5370	2786.2549	3	2786.2827	9.9628	0.3000	0.1500	0.1400	MGNGKMVEISR	5	>decoy_reverse_sp|P06732|KCRM_HUMAN Decoy of Reverse of Creatine kinase M-type OS=Homo sapiens GN=CKM PE=1 SV=2(140);	VSAMMSCACQKR	11	>decoy_reverse_sp|Q9UQY2|PSB1_SCHPO Decoy of Reverse of Probable proteasome subunit beta type-1 OS=Schizosaccharomyces pombe GN=pam1 PE=2 SV=1(140);	138.0681
2588	38.5450	2456.5167	5	2456.5106	-2.4708	0.3850	0.0200	0.0800	LLRPRKR	6	>decoy_reverse_sp|Q9UQY2|PSB1_SCHPO Decoy of Reverse of Probable proteasome subunit beta type-1 OS=Schizosaccharomyces pombe GN=pam1 PE=2 SV=1(53);	NKYAIQLPLPPK	2	>sp|O42931|PRS7_SCHPO 26S protease regulatory subunit 7 homolog OS=Schizosaccharomyces pombe GN=rpt1 PE=1 SV=2(150);	138.0681
2589	38.5528	2343.4344	4	2343.4140	-8.7145	0.7050	0.1150	0.2500	KQYSAKAK	1	>decoy_reverse_sp|Q9UUB6|UBLH2_SCHPO Decoy of Reverse of Ubiquitin carboxyl-terminal hydrolase 2 OS=Schizosaccharomyces pombe GN=uch2 PE=1 SV=1(3);	EAVLKLKLELK	5	>decoy_reverse_sp|P50524|RPN12_SCHPO Decoy of Reverse of 26S proteasome regulatory subunit rpn12 OS=Schizosaccharomyces pombe GN=rpn12 PE=1 SV=1(242);	138.0681
2591	38.5697	2518.4824	4	2518.4793	-1.2037	1.1250	0.1600	0.1800	MRKLAR	3	>decoy_reverse_sp|O94444|RPN10_SCHPO Decoy of Reverse of 26S proteasome regulatory subunit rpn10 OS=Schizosaccharomyces pombe GN=rpn10 PE=1 SV=1(114);	GGVHVKLAHLSKHPK	12	>sp|P06732|KCRM_HUMAN Creatine kinase M-type OS=Homo sapiens GN=CKM PE=1 SV=2(304);	138.0681
2592	38.5772	2530.5548	6	2530.5362	-7.3732	0.5050	0.0100	0.2150	IGLSKIR	5	>decoy_reverse_sp|Q9US13|RPN9_SCHPO Decoy of Reverse of Probable 26S proteasome regulatory subunit rpn9 OS=Schizosaccharomyces pombe GN=rpn9 PE=2 SV=1(255);	NPELFLRVGIKPPK	11	>sp|O74445|PRS10_SCHPO Probable 26S protease subunit rpt4 OS=Schizosaccharomyces pombe GN=rpt4 PE=2 SV=2(164);	138.0681
2593	38.5850	2583.4741	4	2583.4972	8.9379	0.9450	0.2100	0.3750	FATLQKSKR	6	>decoy_reverse_sp|O14126|PRS6A_SCHPO Decoy of Reverse of 26S protease regulatory subunit 6A OS=Schizosaccharomyces pombe GN=tbp1 PE=2 SV=1(7);	TAALSARPAKNIR	10	>decoy_reverse_sp|Q9P7S2|RPN6_SCHPO Decoy of Reverse of Probable 26S proteasome regulatory subunit rpn6 OS=Schizosaccharomyces pombe GN=rpn6 PE=2 SV=1(240);	138.0681
2595	38.6012	3242.7763	5	3242.7509	-7.8188	0.9600	0.0150	0.3900	SPSGNDALNDKKGTK	12	>sp|P87048|RPN1_SCHPO 26S proteasome regulatory subunit rpn1 OS=Schizosaccharomyces pombe GN=rpn1 PE=1 SV=2(21);	QKSLEKTLVPYLR	2	>sp|O42897|RPN3_SCHPO Probable 26S proteasome regulatory subunit rpn3 OS=Schizosaccharomyces pombe GN=rpn3 PE=2 SV=2(314);	138.0681
2596	38.6067	2928.6190	4	2928.5906	-9.7055	1.0150	0.0200	0.2900	AELDKIGLSK	5	>decoy_reverse_sp|Q9US13|RPN9_SCHPO Decoy of Reverse of Probable 26S proteasome regulatory subunit rpn9 OS=Schizosaccharomyces pombe GN=rpn9 PE=2 SV=1(250);	KVTSKLLEQEESAEK	5	>sp|Q09682|PSA4_SCHPO Probable proteasome subunit alpha type-4 OS=Schizosaccharomyces pombe GN=SPAC13C5.01c PE=2 SV=1(54);	138.0681
2597	38.6137	0	0	0	0	0	0	0	-	-	-	-	-	-	0
2598	38.6215	2562.5415	5	2562.5471	2.2041	0.7300	0.0150	0.1850	SVQPTAKTVQK	7	>sp|O74762|RPN2_SCHPO 26S proteasome regulatory subunit rpn2 OS=Schizosaccharomyces pombe GN=rpn2 PE=1 SV=1(806);	LEKVRQLIIK	3	>sp|Q9UTM3|RPN5_SCHPO 26S proteasome regulatory subunit rpn5 OS=Schizosaccharomyces pombe GN=rpn5a PE=1 SV=1(423);	138.0681
2600	38.6383	2518.4794	5	2518.5038	9.6875	0.7800	0.0250	0.3100	FRKLGVKPPK	7	>sp|O14126|PRS6A_SCHPO 26S protease regulatory subunit 6A OS=Schizosaccharomyces pombe GN=tbp1 PE=2 SV=1(217);	IKYEYQKLK	2	>decoy_reverse_sp|Q9UTM3|RPN5_SCHPO Decoy of Reverse of 26S proteasome regulatory subunit rpn5 OS=Schizosaccharomyces pombe GN=rpn5a PE=1 SV=1(226);	138.0681
2601	38.6438	2405.3973	4	2405.4013	1.6705	0.9100	0.1350	0.2650	NKHCLIK	2	>sp|P30655|PSB5_SCHPO Proteasome subunit beta type-5 OS=Schizosaccharomyces pombe GN=pts1 PE=2 SV=3(52);	KPRVVTALTMLK	1	>sp|Q09841|PSB7_SCHPO Probable proteasome subunit beta type-7 OS=Schizosaccharomyces pombe GN=SPAC23D3.07 PE=2 SV=1(108);	138.0681
2602	38.6515	2518.4835	3	2518.4634	-7.9644	0.8400	0.0500	0.2800	VGIKPPK	4	>sp|O74445|PRS10_SCHPO Probable 26S protease subunit rpt4 OS=Schizosaccharomyces pombe GN=rpt4 PE=2 SV=2(164);	KNVPKLQNVSNFQK	5	>sp|Q10329|PSA7_SCHPO Probable proteasome subunit alpha type-7 OS=Schizosaccharomyces pombe GN=SPBC106.16 PE=2 SV=1(53);	138.0681
2603	38.6595	3230.7046	4	3230.7021	-0.7771	0.8750	0.2200	0.2850	GYIGDPIKFVR	8	>decoy_reverse_sp|O42931|PRS7_SCHPO Decoy of Reverse of 26S protease regulatory subunit 7 homolog OS=Schizosaccharomyces pombe GN=rpt1 PE=1 SV=2(232);	TGRSIKGYTLPPHCSR	6	>sp|P06732|KCRM_HUMAN Creatine kinase M-type OS=Homo sapiens GN=CKM PE=1 SV=2(138);	138.0681
2604	38.6673	3590.6452	4	3590.6664	5.9268	0.4250	0.0250	0.1750	DYTMAQPEFFK	1	>decoy_reverse_sp|O74894|PRS6B_SCHPO Decoy of Reverse of 26S protease regulatory subunit 6B homolog OS=Schizosaccharomyces pombe GN=rpt3 PE=2 SV=1(2);	MCSPSATLTHRTMTEKAR	16	>sp|Q10335|RPN7_SCHPO Probable 26S proteasome regulatory subunit rpn7 OS=Schizosaccharomyces pombe GN=rpn7 PE=2 SV=1(16);	138.0681
2606	38.6842	3295.6941	4	3295.6981	1.2221	0.7450	0.0550	0.3300	MSRSYDSR	1	>sp|Q09682|PSA4_SCHPO Probable proteasome subunit alpha type-4 OS=Schizosaccharomyces pombe GN=SPAC13C5.01c PE=2 SV=1(1);	LQKDLGQVLNKYVQVEQR	11	>decoy_reverse_sp|Q10335|RPN7_SCHPO Decoy of Reverse of Probable 26S proteasome regulatory subunit rpn7 OS=Schizosaccharomyces pombe GN=rpn7 PE=2 SV=1(24);	138.0681
2607	38.6922	2518.4808	6	2518.4674	-5.2956	0.7700	0.0100	0.2700	WAIKEK	4	>sp|Q9P7S2|RPN6_SCHPO Probable 26S proteasome regulatory subunit rpn6 OS=Schizosaccharomyces pombe GN=rpn6 PE=2 SV=1(117);	NPELFLRVGIKPPK	11	>sp|O74445|PRS10_SCHPO Probable 26S protease subunit rpt4 OS=Schizosaccharomyces pombe GN=rpt4 PE=2 SV=2(164);	138.0681
2608	38.7000	2571.4034	4	2571.3842	-7.4969	1.2000	0.4500	0.2450	YASQKRP	5	>sp|Q9UUB6|UBLH2_SCHPO Ubiquitin carboxyl-terminal hydrolase 2 OS=Schizosaccharomyces pombe GN=uch2 PE=1 SV=1(298);	IKTLSMEKHTELR	2	>decoy_reverse_sp|O14126|PRS6A_SCHPO Decoy of Reverse of 26S protease regulatory subunit 6A OS=Schizosaccharomyces pombe GN=tbp1 PE=2 SV=1(369);	138.0681
2609	38.7078	3805.7380	7	3805.7699	8.3961	0.8550	0.1350	0.0550	DWNACKK	6	>sp|P50524|RPN12_SCHPO 26S proteasome regulatory subunit rpn12 OS=Schizosaccharomyces pombe GN=rpn12 PE=1 SV=1(22);	EEEDLDDEQLLLSREKTSNNTNR	16	>decoy_reverse_sp|P87048|RPN1_SCHPO Decoy of Reverse of 26S proteasome regulatory subunit rpn1 OS=Schizosaccharomyces pombe GN=rpn1 PE=1 SV=2(854);	138.0681
2611	38.7248	3230.7024	5	3230.7107	2.5459	1.0850	0.0450	-0.0250	SVQPTAKTVQK	7	>sp|O74762|RPN2_SCHPO 26S proteasome regulatory subunit rpn2 OS=Schizosaccharomyces pombe GN=rpn2 PE=1 SV=1(806);	IPDSTYEMVGGLEKQIK	14	>sp|P41836|PRS8_SCHPO 26S protease regulatory subunit 8 homolog OS=Schizosaccharomyces pombe GN=let1 PE=2 SV=1(152);	138.0681
2613	38.7415	2916.5434	4	2916.5667	7.9938	1.0050	0.0050	0.4100	SVQPTAKTVQK	7	>sp|O74762|RPN2_SCHPO 26S proteasome regulatory subunit rpn2 OS=Schizosaccharomyces pombe GN=rpn2 PE=1 SV=1(806);	GYSKPNERATKQSK	11	>sp|Q09841|PSB7_SCHPO Probable proteasome subunit beta type-7 OS=Schizosaccharomyces pombe GN=SPAC23D3.07 PE=2 SV=1(233);	138.0681
2614	38.7495	2426.4331	5	2426.4260	-2.9589	1.0450	0.1100	0.2050	ELIRKSLK	5	>decoy_reverse_sp|O74894|PRS6B_SCHPO Decoy of Reverse of 26S protease regulatory subunit 6B homolog OS=Schizosaccharomyces pombe GN=rpt3 PE=2 SV=1(352);	IQYVGKQDPKK	6	>sp|P41878|RPN11_SCHPO 26S proteasome regulatory subunit rpn11 OS=Schizosaccharomyces pombe GN=rpn11 PE=1 SV=2(276);	138.0681
2615	38.7575	2277.3370	4	2277.3419	2.1465	1.1150	0.1900	0.2600	DQKKDKPK	3	>sp|P36612|PRS4_SCHPO 26S protease regulatory subunit 4 homolog OS=Schizosaccharomyces pombe GN=mts2 PE=2 SV=1(25);	LKVLVQGLER	2	>decoy_reverse_sp|Q10335|RPN7_SCHPO Decoy of Reverse of Probable 26S proteasome regulatory subunit rpn7 OS=Schizosaccharomyces pombe GN=rpn7 PE=2 SV=1(236);	138.0681
2615	38.7575	2277.3370	4	2277.3419	2.1465	1.1150	0.1900	0.2600	DQKKDKPK	4	>sp|P36612|PRS4_SCHPO 26S protease regulatory subunit 4 homolog OS=Schizosaccharomyces pombe GN=mts2 PE=2 SV=1(26);	LKVLVQGLER	2	>decoy_reverse_sp|Q10335|RPN7_SCHPO Decoy of Reverse of Probable 26S proteasome regulatory subunit rpn7 OS=Schizosaccharomyces pombe GN=rpn7 PE=2 SV=1(236);	138.0681
2616	38.7653	2426.4354	6	2426.4293	-2.4848	1.0550	0.0250	0.2400	NKLLKVTVSK	5	>decoy_reverse_sp|O59770|PSA3_SCHPO Decoy of Reverse of Probable proteasome subunit alpha type-3 OS=Schizosaccharomyces pombe GN=SPCC1795.04c PE=1 SV=1(198);	TNAIVMKDIR	7	>decoy_reverse_sp|P36612|PRS4_SCHPO Decoy of Reverse of 26S protease regulatory subunit 4 homolog OS=Schizosaccharomyces pombe GN=mts2 PE=2 SV=1(116);	138.0681
2617	38.7733	1413.8218	3	1413.8078	-9.9053	0.4500	0.0250	0.2100	LELKK	4	>decoy_reverse_sp|P50524|RPN12_SCHPO Decoy of Reverse of 26S proteasome regulatory subunit rpn12 OS=Schizosaccharomyces pombe GN=rpn12 PE=1 SV=1(248);	NEEKK	4	>decoy_reverse_sp|Q10335|RPN7_SCHPO Decoy of Reverse of Probable 26S proteasome regulatory subunit rpn7 OS=Schizosaccharomyces pombe GN=rpn7 PE=2 SV=1(323);	138.0681
2619	38.7900	0	0	0	0	0	0	0	-	-	-	-	-	-	0
2620	38.7960	0	0	0	0	0	0	0	-	-	-	-	-	-	0
2621	38.8038	3283.6171	5	3283.5877	-8.9771	1.2850	0.0650	0.2250	MKSLSEQYTER	2	>sp|P41878|RPN11_SCHPO 26S proteasome regulatory subunit rpn11 OS=Schizosaccharomyces pombe GN=rpn11 PE=1 SV=2(248);	DISSKSPSGNDALNDKK	5	>sp|P87048|RPN1_SCHPO 26S proteasome regulatory subunit rpn1 OS=Schizosaccharomyces pombe GN=rpn1 PE=1 SV=2(9);	138.0681
2622	38.8117	2550.4714	4	2550.4923	8.2067	1.4750	0.3150	0.2800	DKPK	2	>sp|P36612|PRS4_SCHPO 26S protease regulatory subunit 4 homolog OS=Schizosaccharomyces pombe GN=mts2 PE=2 SV=1(28);	LEFIKVIPVEELKEIK	13	>decoy_reverse_sp|P41836|PRS8_SCHPO Decoy of Reverse of 26S protease regulatory subunit 8 homolog OS=Schizosaccharomyces pombe GN=let1 PE=2 SV=1(246);	138.0681
2624	38.8288	3044.6031	4	3044.6076	1.4762	1.0100	0.0900	0.2000	DRQEQR	1	>decoy_reverse_sp|Q9UT97|PSA5_SCHPO Decoy of Reverse of Probable proteasome subunit alpha type-5 OS=Schizosaccharomyces pombe GN=SPAC323.02c PE=1 SV=1(2);	VYATMQKLQKDLGQVLNK	7	>decoy_reverse_sp|Q10335|RPN7_SCHPO Decoy of Reverse of Probable 26S proteasome regulatory subunit rpn7 OS=Schizosaccharomyces pombe GN=rpn7 PE=2 SV=1(13);	138.0681
2625	38.8367	3283.6184	4	3283.6458	8.3444	0.9750	0.0300	0.4200	EIQDEKEAEAAR	6	>sp|Q10329|PSA7_SCHPO Probable proteasome subunit alpha type-7 OS=Schizosaccharomyces pombe GN=SPBC106.16 PE=2 SV=1(236);	DVEFLHSDKIDTIVK	9	>sp|Q10329|PSA7_SCHPO Probable proteasome subunit alpha type-7 OS=Schizosaccharomyces pombe GN=SPBC106.16 PE=2 SV=1(224);	138.0681
2626	38.8445	3717.7792	4	3717.7830	1.0256	0.8200	0.0050	0.0050	IDKNTWNSTLETAK	3	>sp|Q9UUB6|UBLH2_SCHPO Ubiquitin carboxyl-terminal hydrolase 2 OS=Schizosaccharomyces pombe GN=uch2 PE=1 SV=1(280);	YPMDAHKSELEGVEEAR	7	>sp|O42897|RPN3_SCHPO Probable 26S proteasome regulatory subunit rpn3 OS=Schizosaccharomyces pombe GN=rpn3 PE=2 SV=2(465);	138.0681
2628	38.8615	2722.4104	4	2722.4322	8.0356	1.2050	0.1050	0.4550	AKTMTER	2	>decoy_reverse_sp|Q10335|RPN7_SCHPO Decoy of Reverse of Probable 26S proteasome regulatory subunit rpn7 OS=Schizosaccharomyces pombe GN=rpn7 PE=2 SV=1(394);	ARIEVEVYKITTGDR	9	>decoy_reverse_sp|Q9UTM3|RPN5_SCHPO Decoy of Reverse of 26S proteasome regulatory subunit rpn5 OS=Schizosaccharomyces pombe GN=rpn5a PE=1 SV=1(321);	138.0681
2629	38.8693	3230.7000	6	3230.6934	-2.0336	1.7650	0.3300	0.4100	SVQPTAKTVQK	7	>sp|O74762|RPN2_SCHPO 26S proteasome regulatory subunit rpn2 OS=Schizosaccharomyces pombe GN=rpn2 PE=1 SV=1(806);	HFEQVINEKHEDALAK	9	>sp|O74762|RPN2_SCHPO 26S proteasome regulatory subunit rpn2 OS=Schizosaccharomyces pombe GN=rpn2 PE=1 SV=1(703);	138.0681
2631	38.8860	0	0	0	0	0	0	0	-	-	-	-	-	-	0
2632	38.8938	2456.5173	4	2456.5093	-3.2631	0.8400	0.1250	0.1600	KNVPK	1	>sp|Q10329|PSA7_SCHPO Probable proteasome subunit alpha type-7 OS=Schizosaccharomyces pombe GN=SPBC106.16 PE=2 SV=1(49);	IEPLKLKVLVQGLER	5	>decoy_reverse_sp|Q10335|RPN7_SCHPO Decoy of Reverse of Probable 26S proteasome regulatory subunit rpn7 OS=Schizosaccharomyces pombe GN=rpn7 PE=2 SV=1(234);	138.0681
2633	38.9018	4258.0015	4	4257.9792	-5.2263	1.5500	0.0250	0.1100	YQATVMRGAFKV	11	>sp|Q10335|RPN7_SCHPO Probable 26S proteasome regulatory subunit rpn7 OS=Schizosaccharomyces pombe GN=rpn7 PE=2 SV=1(408);	IDDQRDMQVDSVNQEENVDSGETK	1	>sp|O42897|RPN3_SCHPO Probable 26S proteasome regulatory subunit rpn3 OS=Schizosaccharomyces pombe GN=rpn3 PE=2 SV=2(2);	138.0681
2635	38.9183	2518.4824	4	2518.5038	8.5190	0.7100	0.0800	0.2800	FRKLGVKPPK	7	>sp|O14126|PRS6A_SCHPO 26S protease regulatory subunit 6A OS=Schizosaccharomyces pombe GN=tbp1 PE=2 SV=1(217);	IKYEYQKLK	7	>decoy_reverse_sp|Q9UTM3|RPN5_SCHPO Decoy of Reverse of 26S proteasome regulatory subunit rpn5 OS=Schizosaccharomyces pombe GN=rpn5a PE=1 SV=1(231);	138.0681
2636	38.9253	0	0	0	0	0	0	0	-	-	-	-	-	-	0
2637	38.9332	0	0	0	0	0	0	0	-	-	-	-	-	-	0
2639	38.9497	2884.6598	5	2884.6611	0.4449	1.6000	0.1800	0.3400	KINVKFFEK	5	>sp|Q9UTM3|RPN5_SCHPO 26S proteasome regulatory subunit rpn5 OS=Schizosaccharomyces pombe GN=rpn5a PE=1 SV=1(200);	VSKILEHKEIMLR	3	>decoy_reverse_sp|O74445|PRS10_SCHPO Decoy of Reverse of Probable 26S protease subunit rpt4 OS=Schizosaccharomyces pombe GN=rpt4 PE=2 SV=2(71);	138.0681
2641	38.9662	2456.5202	3	2456.5093	-4.4442	0.3850	0.1200	0.1900	RSKVLDVR	3	>decoy_reverse_sp|O94579|PSA2_SCHPO Decoy of Reverse of Probable proteasome subunit alpha type-2 OS=Schizosaccharomyces pombe GN=SPCC1442.06 PE=2 SV=1(158);	LKKTLEVLYLK	3	>decoy_reverse_sp|P06732|KCRM_HUMAN Decoy of Reverse of Creatine kinase M-type OS=Homo sapiens GN=CKM PE=1 SV=2(342);	138.0681
2642	38.9740	2355.5100	5	2355.5119	0.8151	0.6750	0.0050	0.1650	LKLELKK	6	>decoy_reverse_sp|P50524|RPN12_SCHPO Decoy of Reverse of 26S proteasome regulatory subunit rpn12 OS=Schizosaccharomyces pombe GN=rpn12 PE=1 SV=1(248);	LKKTLEVLYLK	2	>decoy_reverse_sp|P06732|KCRM_HUMAN Decoy of Reverse of Creatine kinase M-type OS=Homo sapiens GN=CKM PE=1 SV=2(341);	138.0681
2643	38.9820	2530.5574	4	2530.5573	-0.0473	0.4700	0.0450	0.1100	RLVKGR	4	>sp|Q9Y7T8|PSB3_SCHPO Probable proteasome subunit beta type-3 OS=Schizosaccharomyces pombe GN=SPCC63.12c PE=2 SV=1(200);	VIPVEELKEIKQIK	11	>decoy_reverse_sp|P41836|PRS8_SCHPO Decoy of Reverse of 26S protease regulatory subunit 8 homolog OS=Schizosaccharomyces pombe GN=let1 PE=2 SV=1(249);	138.0681
2645	38.9985	0	0	0	0	0	0	0	-	-	-	-	-	-	0
2646	39.0065	2603.4721	4	2603.4784	2.4194	0.5050	0.0250	0.2400	DLVKKYDK	4	>sp|O74445|PRS10_SCHPO Probable 26S protease subunit rpt4 OS=Schizosaccharomyces pombe GN=rpt4 PE=2 SV=2(37);	VSTKKILGVAAEDK	4	>decoy_reverse_sp|Q09682|PSA4_SCHPO Decoy of Reverse of Probable proteasome subunit alpha type-4 OS=Schizosaccharomyces pombe GN=SPAC13C5.01c PE=2 SV=1(199);	138.0681
2647	39.0143	3871.6944	4	3871.6848	-2.4860	0.5250	0.0100	0.1950	LAVNENLASSKSSM	11	>decoy_reverse_sp|Q9P7S2|RPN6_SCHPO Decoy of Reverse of Probable 26S proteasome regulatory subunit rpn6 OS=Schizosaccharomyces pombe GN=rpn6 PE=2 SV=1(418);	MDKEMAEADLDDDEPDLGEF	3	>sp|O42897|RPN3_SCHPO Probable 26S proteasome regulatory subunit rpn3 OS=Schizosaccharomyces pombe GN=rpn3 PE=2 SV=2(480);	138.0681
2648	39.0220	2399.4971	5	2399.4991	0.8091	0.3500	0.0650	0.0850	DKKLIPIR	3	>decoy_reverse_sp|Q9UQY2|PSB1_SCHPO Decoy of Reverse of Probable proteasome subunit beta type-1 OS=Schizosaccharomyces pombe GN=pam1 PE=2 SV=1(3);	LVARNIPKEIK	8	>decoy_reverse_sp|P41836|PRS8_SCHPO Decoy of Reverse of 26S protease regulatory subunit 8 homolog OS=Schizosaccharomyces pombe GN=let1 PE=2 SV=1(299);	138.0681
2649	39.0300	2269.3856	4	2269.3772	-3.6816	0.8350	0.3000	0.0000	VAIKK	4	>decoy_reverse_sp|O42897|RPN3_SCHPO Decoy of Reverse of Probable 26S proteasome regulatory subunit rpn3 OS=Schizosaccharomyces pombe GN=rpn3 PE=2 SV=2(346);	QKSLEKTLVPYLR	2	>sp|O42897|RPN3_SCHPO Probable 26S proteasome regulatory subunit rpn3 OS=Schizosaccharomyces pombe GN=rpn3 PE=2 SV=2(314);	138.0681
2651	39.0460	2456.5169	5	2456.5093	-3.1057	0.6300	0.0050	0.1150	KNVPK	1	>sp|Q10329|PSA7_SCHPO Probable proteasome subunit alpha type-7 OS=Schizosaccharomyces pombe GN=SPBC106.16 PE=2 SV=1(49);	IEPLKLKVLVQGLER	7	>decoy_reverse_sp|Q10335|RPN7_SCHPO Decoy of Reverse of Probable 26S proteasome regulatory subunit rpn7 OS=Schizosaccharomyces pombe GN=rpn7 PE=2 SV=1(236);	138.0681
2652	39.0508	2343.4326	4	2343.4252	-3.1542	0.4850	0.0100	0.1400	KVAQTTYKK	1	>sp|O94579|PSA2_SCHPO Probable proteasome subunit alpha type-2 OS=Schizosaccharomyces pombe GN=SPCC1442.06 PE=2 SV=1(91);	VVTSKLLKPR	5	>sp|O59770|PSA3_SCHPO Probable proteasome subunit alpha type-3 OS=Schizosaccharomyces pombe GN=SPCC1795.04c PE=1 SV=1(56);	138.0681
2653	39.0567	2456.5171	6	2456.5106	-2.6520	1.0050	0.0300	0.2850	LLRPRKR	6	>decoy_reverse_sp|Q9UQY2|PSB1_SCHPO Decoy of Reverse of Probable proteasome subunit beta type-1 OS=Schizosaccharomyces pombe GN=pam1 PE=2 SV=1(53);	NKYAIQLPLPPK	2	>sp|O42931|PRS7_SCHPO 26S protease regulatory subunit 7 homolog OS=Schizosaccharomyces pombe GN=rpt1 PE=1 SV=2(150);	138.0681
2654	39.0627	2509.4313	4	2509.4532	8.7058	1.2300	0.2950	0.1150	KTELFK	1	>decoy_reverse_sp|O94579|PSA2_SCHPO Decoy of Reverse of Probable proteasome subunit alpha type-2 OS=Schizosaccharomyces pombe GN=SPCC1442.06 PE=2 SV=1(70);	GGVHVKLAHLSKHPK	12	>sp|P06732|KCRM_HUMAN Creatine kinase M-type OS=Homo sapiens GN=CKM PE=1 SV=2(304);	138.0681
2655	39.0692	2603.4711	5	2603.4659	-2.0190	0.8900	0.0600	0.1900	AQEEVKR	6	>sp|O74894|PRS6B_SCHPO 26S protease regulatory subunit 6B homolog OS=Schizosaccharomyces pombe GN=rpt3 PE=2 SV=1(49);	GGVHVKLAHLSKHPK	6	>sp|P06732|KCRM_HUMAN Creatine kinase M-type OS=Homo sapiens GN=CKM PE=1 SV=2(298);	138.0681
2657	39.0845	2215.3728	4	2215.3779	2.3209	0.8500	0.2450	0.3600	LALTKPK	5	>decoy_reverse_sp|O74445|PRS10_SCHPO Decoy of Reverse of Probable 26S protease subunit rpt4 OS=Schizosaccharomyces pombe GN=rpt4 PE=2 SV=2(210);	EIKPNIRVALR	3	>sp|P41836|PRS8_SCHPO 26S protease regulatory subunit 8 homolog OS=Schizosaccharomyces pombe GN=let1 PE=2 SV=1(105);	138.0681
2658	39.0908	2243.4065	4	2243.4065	0.0151	0.6450	0.0600	0.0500	LRLQKR	5	>sp|P06732|KCRM_HUMAN Creatine kinase M-type OS=Homo sapiens GN=CKM PE=1 SV=2(319);	GTLKVHTIRLR	4	>decoy_reverse_sp|O42897|RPN3_SCHPO Decoy of Reverse of Probable 26S proteasome regulatory subunit rpn3 OS=Schizosaccharomyces pombe GN=rpn3 PE=2 SV=2(131);	138.0681
2659	39.0987	2343.4332	5	2343.4365	1.3928	0.8300	0.0700	0.2150	KLGVKPPK	1	>sp|O14126|PRS6A_SCHPO 26S protease regulatory subunit 6A OS=Schizosaccharomyces pombe GN=tbp1 PE=2 SV=1(213);	NIPKARASLTAAK	4	>sp|Q9P7S2|RPN6_SCHPO Probable 26S proteasome regulatory subunit rpn6 OS=Schizosaccharomyces pombe GN=rpn6 PE=2 SV=1(183);	138.0681
2660	39.1067	2603.4756	3	2603.4659	-3.7257	0.7000	0.0650	0.2150	AQEEVKR	6	>sp|O74894|PRS6B_SCHPO 26S protease regulatory subunit 6B homolog OS=Schizosaccharomyces pombe GN=rpt3 PE=2 SV=1(49);	GGVHVKLAHLSKHPK	12	>sp|P06732|KCRM_HUMAN Creatine kinase M-type OS=Homo sapiens GN=CKM PE=1 SV=2(304);	138.0681
2661	39.1145	2509.4355	3	2509.4161	-7.7005	0.9200	0.1250	0.3700	VKVIAATNR	2	>sp|O14126|PRS6A_SCHPO 26S protease regulatory subunit 6A OS=Schizosaccharomyces pombe GN=tbp1 PE=2 SV=1(326);	MESLQRLLQGAR	1	>sp|P41878|RPN11_SCHPO 26S proteasome regulatory subunit rpn11 OS=Schizosaccharomyces pombe GN=rpn11 PE=1 SV=2(1);	138.0681
2663	39.1307	0	0	0	0	0	0	0	-	-	-	-	-	-	0
2664	39.1368	2591.3995	4	2591.4142	5.6798	0.8950	0.0850	0.3000	KRVIEHNIR	1	>sp|Q9UTM3|RPN5_SCHPO 26S proteasome regulatory subunit rpn5 OS=Schizosaccharomyces pombe GN=rpn5a PE=1 SV=1(338);	KGINIDQSSNSK	1	>decoy_reverse_sp|O74762|RPN2_SCHPO Decoy of Reverse of 26S proteasome regulatory subunit rpn2 OS=Schizosaccharomyces pombe GN=rpn2 PE=1 SV=1(91);	138.0681
2665	39.1447	2130.3217	4	2130.3027	-8.9495	0.3350	0.0150	0.1650	KDQKK	4	>decoy_reverse_sp|P36612|PRS4_SCHPO Decoy of Reverse of 26S protease regulatory subunit 4 homolog OS=Schizosaccharomyces pombe GN=mts2 PE=2 SV=1(427);>sp|P36612|PRS4_SCHPO 26S protease regulatory subunit 4 homolog OS=Schizosaccharomyces pombe GN=mts2 PE=2 SV=1(25);	LKKTLEVLYLK	2	>decoy_reverse_sp|P06732|KCRM_HUMAN Decoy of Reverse of Creatine kinase M-type OS=Homo sapiens GN=CKM PE=1 SV=2(341);	138.0681
2666	39.1525	2130.3223	3	2130.3364	6.6089	0.6500	0.2100	0.0700	VVLKNK	4	>decoy_reverse_sp|P41836|PRS8_SCHPO Decoy of Reverse of 26S protease regulatory subunit 8 homolog OS=Schizosaccharomyces pombe GN=let1 PE=2 SV=1(324);	LRHTVIKTGLR	7	>sp|O42897|RPN3_SCHPO Probable 26S proteasome regulatory subunit rpn3 OS=Schizosaccharomyces pombe GN=rpn3 PE=2 SV=2(367);	138.0681
2667	39.1605	2326.4012	5	2326.3881	-5.5994	1.3850	0.4650	0.4200	VLTLAMVKR	8	>decoy_reverse_sp|Q09841|PSB7_SCHPO Decoy of Reverse of Probable proteasome subunit beta type-7 OS=Schizosaccharomyces pombe GN=SPAC23D3.07 PE=2 SV=1(160);	SRTLASLQKR	9	>decoy_reverse_sp|Q09720|PSB2_SCHPO Decoy of Reverse of Probable proteasome subunit beta type-2 OS=Schizosaccharomyces pombe GN=SPAC31A2.04c PE=2 SV=1(109);	138.0681
2669	39.1768	2444.4444	4	2444.4307	-5.6278	0.5100	0.1950	0.2400	FDVIVAKGK	7	>decoy_reverse_sp|P41878|RPN11_SCHPO Decoy of Reverse of 26S proteasome regulatory subunit rpn11 OS=Schizosaccharomyces pombe GN=rpn11 PE=1 SV=2(156);	KFRKPIGATWK	1	>decoy_reverse_sp|O94517|PSA6_SCHPO Decoy of Reverse of Probable proteasome subunit alpha type-6 OS=Schizosaccharomyces pombe GN=SPBC646.16 PE=2 SV=1(63);	138.0681
2670	39.1828	2591.3957	5	2591.4182	8.6865	0.5850	0.0000	0.2700	AAKASRGAATIK	3	>decoy_reverse_sp|Q10329|PSA7_SCHPO Decoy of Reverse of Probable proteasome subunit alpha type-7 OS=Schizosaccharomyces pombe GN=SPBC106.16 PE=2 SV=1(92);	KIEFPSYRDR	1	>sp|O74894|PRS6B_SCHPO 26S protease regulatory subunit 6B homolog OS=Schizosaccharomyces pombe GN=rpt3 PE=2 SV=1(299);	138.0681
2671	39.1902	2872.5889	4	2872.5657	-8.0776	1.1750	0.0850	0.3100	DQKKDKPK	4	>sp|P36612|PRS4_SCHPO 26S protease regulatory subunit 4 homolog OS=Schizosaccharomyces pombe GN=mts2 PE=2 SV=1(26);	ARIEVEVYKITTGDR	9	>decoy_reverse_sp|Q9UTM3|RPN5_SCHPO Decoy of Reverse of 26S proteasome regulatory subunit rpn5 OS=Schizosaccharomyces pombe GN=rpn5a PE=1 SV=1(321);	138.0681
2672	39.1980	2421.4806	5	2421.4722	-3.4961	0.9850	0.3550	0.2900	RLVKGR	4	>sp|Q9Y7T8|PSB3_SCHPO Probable proteasome subunit beta type-3 OS=Schizosaccharomyces pombe GN=SPCC63.12c PE=2 SV=1(200);	LEFIKVIPVEELK	5	>decoy_reverse_sp|P41836|PRS8_SCHPO Decoy of Reverse of 26S protease regulatory subunit 8 homolog OS=Schizosaccharomyces pombe GN=let1 PE=2 SV=1(238);	138.0681
2674	39.2143	2444.4428	5	2444.4365	-2.5776	0.7700	0.0550	0.0900	AKSAKIVR	2	>sp|Q9P7S2|RPN6_SCHPO Probable 26S proteasome regulatory subunit rpn6 OS=Schizosaccharomyces pombe GN=rpn6 PE=2 SV=1(82);	LKGYQTIELDKK	11	>decoy_reverse_sp|O74445|PRS10_SCHPO Decoy of Reverse of Probable 26S protease subunit rpt4 OS=Schizosaccharomyces pombe GN=rpt4 PE=2 SV=2(11);	138.0681
2675	39.2200	2331.3585	4	2331.3412	-7.4120	0.5550	0.1650	0.1100	LLKVTVSK	3	>decoy_reverse_sp|O59770|PSA3_SCHPO Decoy of Reverse of Probable proteasome subunit alpha type-3 OS=Schizosaccharomyces pombe GN=SPCC1795.04c PE=1 SV=1(198);	YKDGVILAADSR	2	>sp|O43063|PSB6_SCHPO Probable proteasome subunit beta type-6 OS=Schizosaccharomyces pombe GN=SPBC4C3.10c PE=2 SV=1(33);	138.0681
2676	39.2278	3358.7893	4	3358.7692	-5.9573	1.0750	0.0650	0.5050	KVSTTPANSFELK	1	>decoy_reverse_sp|Q9Y7T8|PSB3_SCHPO Decoy of Reverse of Probable proteasome subunit beta type-3 OS=Schizosaccharomyces pombe GN=SPCC63.12c PE=2 SV=1(107);	KLEKGQSIDDMIPAQK	16	>sp|P06732|KCRM_HUMAN Creatine kinase M-type OS=Homo sapiens GN=CKM PE=1 SV=2(381);	138.0681
2677	39.2357	2872.5868	5	2872.5769	-3.4275	1.6350	0.0300	0.5500	SRTLASLQKR	9	>decoy_reverse_sp|Q09720|PSB2_SCHPO Decoy of Reverse of Probable proteasome subunit beta type-2 OS=Schizosaccharomyces pombe GN=SPAC31A2.04c PE=2 SV=1(109);	EEFAEKAVSVIQAR	6	>sp|Q9UUB6|UBLH2_SCHPO Ubiquitin carboxyl-terminal hydrolase 2 OS=Schizosaccharomyces pombe GN=uch2 PE=1 SV=1(194);	138.0681
2678	39.2435	2591.4009	3	2591.3958	-1.9599	0.7700	0.0250	0.3400	SELVKEFHK	5	>sp|Q9UT97|PSA5_SCHPO Probable proteasome subunit alpha type-5 OS=Schizosaccharomyces pombe GN=SPAC323.02c PE=1 SV=1(184);	SSTAAKTFLEKR	6	>sp|O94579|PSA2_SCHPO Probable proteasome subunit alpha type-2 OS=Schizosaccharomyces pombe GN=SPCC1442.06 PE=2 SV=1(171);	138.0681
2680	39.2600	2444.4451	3	2444.4226	-9.2165	0.3900	0.0400	0.0100	IFRQKSLEK	5	>sp|O42897|RPN3_SCHPO Probable 26S proteasome regulatory subunit rpn3 OS=Schizosaccharomyces pombe GN=rpn3 PE=2 SV=2(314);	SRTLASLQKR	9	>decoy_reverse_sp|Q09720|PSB2_SCHPO Decoy of Reverse of Probable proteasome subunit beta type-2 OS=Schizosaccharomyces pombe GN=SPAC31A2.04c PE=2 SV=1(109);	138.0681
2681	39.2678	2497.3569	4	2497.3539	-1.1831	1.0350	0.0850	0.1350	IHLEKVSK	5	>sp|O74445|PRS10_SCHPO Probable 26S protease subunit rpt4 OS=Schizosaccharomyces pombe GN=rpt4 PE=2 SV=2(318);	AHLDVQEKDQPK	8	>decoy_reverse_sp|P41878|RPN11_SCHPO Decoy of Reverse of 26S proteasome regulatory subunit rpn11 OS=Schizosaccharomyces pombe GN=rpn11 PE=1 SV=2(28);	138.0681
2682	39.2757	2379.2483	3	2379.2606	5.1543	0.8050	0.1800	0.0600	LLEKLEIK	4	>sp|Q9USQ9|PSB4_SCHPO Probable proteasome subunit beta type-4 OS=Schizosaccharomyces pombe GN=SPBC577.10 PE=2 SV=1(104);	YSNDKSIVNSM	5	>decoy_reverse_sp|P30655|PSB5_SCHPO Decoy of Reverse of Proteasome subunit beta type-5 OS=Schizosaccharomyces pombe GN=pts1 PE=2 SV=3(266);	138.0681
2683	39.2835	2379.2471	4	2379.2354	-4.8779	0.8800	0.0750	0.2750	SMAIDKDIR	6	>sp|O42931|PRS7_SCHPO 26S protease regulatory subunit 7 homolog OS=Schizosaccharomyces pombe GN=rpt1 PE=1 SV=2(370);	GYQTIELDKK	9	>decoy_reverse_sp|O74445|PRS10_SCHPO Decoy of Reverse of Probable 26S protease subunit rpt4 OS=Schizosaccharomyces pombe GN=rpt4 PE=2 SV=2(11);	138.0681
2685	39.3000	2444.4425	6	2444.4226	-8.1273	1.0900	0.4600	0.2150	IVKSAK	3	>decoy_reverse_sp|Q9P7S2|RPN6_SCHPO Decoy of Reverse of Probable 26S proteasome regulatory subunit rpn6 OS=Schizosaccharomyces pombe GN=rpn6 PE=2 SV=1(337);	QHAVNERAKIIDLR	9	>decoy_reverse_sp|Q10329|PSA7_SCHPO Decoy of Reverse of Probable proteasome subunit alpha type-7 OS=Schizosaccharomyces pombe GN=SPBC106.16 PE=2 SV=1(173);	138.0681
2686	39.3073	3018.7326	4	3018.7374	1.6147	1.1600	0.1000	0.1250	KSAAAIGTSQLPVR	1	>decoy_reverse_sp|P30655|PSB5_SCHPO Decoy of Reverse of Proteasome subunit beta type-5 OS=Schizosaccharomyces pombe GN=pts1 PE=2 SV=3(180);	ELEAMKLLRPRK	6	>decoy_reverse_sp|Q9UQY2|PSB1_SCHPO Decoy of Reverse of Probable proteasome subunit beta type-1 OS=Schizosaccharomyces pombe GN=pam1 PE=2 SV=1(47);	138.0681
2687	39.3152	2331.3583	5	2331.3538	-1.9480	1.1350	0.0250	0.4200	EKRTFLR	2	>sp|Q9P7S2|RPN6_SCHPO Probable 26S proteasome regulatory subunit rpn6 OS=Schizosaccharomyces pombe GN=rpn6 PE=2 SV=1(119);	GGVHVKLAHLSK	6	>sp|P06732|KCRM_HUMAN Creatine kinase M-type OS=Homo sapiens GN=CKM PE=1 SV=2(298);	138.0681
2688	39.3230	2387.4235	5	2387.4198	-1.5584	0.4350	0.0600	0.1400	FMLKLGVKR	8	>decoy_reverse_sp|O14126|PRS6A_SCHPO Decoy of Reverse of 26S protease regulatory subunit 6A OS=Schizosaccharomyces pombe GN=tbp1 PE=2 SV=1(226);	SRTLASLQKR	9	>decoy_reverse_sp|Q09720|PSB2_SCHPO Decoy of Reverse of Probable proteasome subunit beta type-2 OS=Schizosaccharomyces pombe GN=SPAC31A2.04c PE=2 SV=1(109);	138.0681
2689	39.3308	3206.7376	4	3206.7284	-2.8522	1.9300	0.5150	0.4700	KYDKTEDDIK	1	>sp|O74445|PRS10_SCHPO Probable 26S protease subunit rpt4 OS=Schizosaccharomyces pombe GN=rpt4 PE=2 SV=2(38);	ITTGDRLILTENIKTK	14	>decoy_reverse_sp|Q9UTM3|RPN5_SCHPO Decoy of Reverse of 26S proteasome regulatory subunit rpn5 OS=Schizosaccharomyces pombe GN=rpn5a PE=1 SV=1(335);	138.0681
2691	39.3473	2203.2991	4	2203.3177	8.4367	1.4000	0.4050	0.2150	KRR	1	>decoy_reverse_sp|P36612|PRS4_SCHPO Decoy of Reverse of 26S protease regulatory subunit 4 homolog OS=Schizosaccharomyces pombe GN=mts2 PE=2 SV=1(406);	GGVHVKLAHLSKHPK	6	>sp|P06732|KCRM_HUMAN Creatine kinase M-type OS=Homo sapiens GN=CKM PE=1 SV=2(298);	138.0681
2692	39.3547	3411.7012	5	3411.6752	-7.6095	1.0750	0.2150	0.4000	KGTKTSETNDR	1	>sp|P87048|RPN1_SCHPO 26S proteasome regulatory subunit rpn1 OS=Schizosaccharomyces pombe GN=rpn1 PE=1 SV=2(21);	NSIVSKYTQSTNNDDPKK	17	>sp|P30655|PSB5_SCHPO Proteasome subunit beta type-5 OS=Schizosaccharomyces pombe GN=pts1 PE=2 SV=3(18);	138.0681
2693	39.3625	2314.3299	4	2314.3107	-8.3293	0.7300	0.0400	0.2150	SERDTALEK	1	>sp|O74445|PRS10_SCHPO Probable 26S protease subunit rpt4 OS=Schizosaccharomyces pombe GN=rpt4 PE=2 SV=2(2);	NKLLKVTVSK	2	>decoy_reverse_sp|O59770|PSA3_SCHPO Decoy of Reverse of Probable proteasome subunit alpha type-3 OS=Schizosaccharomyces pombe GN=SPCC1795.04c PE=1 SV=1(195);	138.0681
2694	39.3703	0	0	0	0	0	0	0	-	-	-	-	-	-	0
2695	39.3782	2575.5006	5	2575.5134	4.9514	1.1950	0.2550	0.5500	LLKMQR	3	>sp|P36612|PRS4_SCHPO 26S protease regulatory subunit 4 homolog OS=Schizosaccharomyces pombe GN=mts2 PE=2 SV=1(71);	HIEVGDSVLVKIITK	11	>sp|Q9UQY2|PSB1_SCHPO Probable proteasome subunit beta type-1 OS=Schizosaccharomyces pombe GN=pam1 PE=2 SV=1(208);	138.0681
2697	39.3948	3006.6579	5	3006.6469	-3.6462	1.3000	0.0500	0.3600	ELEAMKLLRPR	6	>decoy_reverse_sp|Q9UQY2|PSB1_SCHPO Decoy of Reverse of Probable proteasome subunit beta type-1 OS=Schizosaccharomyces pombe GN=pam1 PE=2 SV=1(47);	KNCKADAGITIAPR	4	>decoy_reverse_sp|Q09841|PSB7_SCHPO Decoy of Reverse of Probable proteasome subunit beta type-7 OS=Schizosaccharomyces pombe GN=SPAC23D3.07 PE=2 SV=1(204);	138.0681
2699	39.4113	3346.7161	4	3346.7255	2.7859	1.5200	0.4850	0.6600	REAEAAKDEQIEK	7	>decoy_reverse_sp|Q10329|PSA7_SCHPO Decoy of Reverse of Probable proteasome subunit alpha type-7 OS=Schizosaccharomyces pombe GN=SPBC106.16 PE=2 SV=1(24);	VVSSAIVDKYIGESAR	9	>sp|O74445|PRS10_SCHPO Probable 26S protease subunit rpt4 OS=Schizosaccharomyces pombe GN=rpt4 PE=2 SV=2(205);	138.0681
2700	39.4193	2476.4294	4	2476.4515	8.9349	1.2500	0.5950	0.3650	KEEPK	1	>sp|O74762|RPN2_SCHPO 26S proteasome regulatory subunit rpn2 OS=Schizosaccharomyces pombe GN=rpn2 PE=1 SV=1(876);	LIPIRGTEVEKITIK	11	>decoy_reverse_sp|Q9UQY2|PSB1_SCHPO Decoy of Reverse of Probable proteasome subunit beta type-1 OS=Schizosaccharomyces pombe GN=pam1 PE=2 SV=1(14);	138.0681
2701	39.4272	2409.4071	5	2409.4106	1.4869	1.1750	0.0250	0.2600	KLIR	1	>sp|O14250|PSA1_SCHPO Probable proteasome subunit alpha type-1 OS=Schizosaccharomyces pombe GN=SPAC6G10.04c PE=2 SV=1(62);	GNAKFGDGIQIAQLALK	4	>sp|O94444|RPN10_SCHPO 26S proteasome regulatory subunit rpn10 OS=Schizosaccharomyces pombe GN=rpn10 PE=1 SV=1(86);	138.0681
2703	39.4437	3123.7604	4	3123.7753	4.7837	0.5750	0.0300	0.0050	TKLVKER	2	>decoy_reverse_sp|P36612|PRS4_SCHPO Decoy of Reverse of 26S protease regulatory subunit 4 homolog OS=Schizosaccharomyces pombe GN=mts2 PE=2 SV=1(14);	IAKGAIEKVDDLLTTQAEAK	3	>decoy_reverse_sp|P87048|RPN1_SCHPO Decoy of Reverse of 26S proteasome regulatory subunit rpn1 OS=Schizosaccharomyces pombe GN=rpn1 PE=1 SV=2(307);	138.0681
2705	39.4605	3346.7131	5	3346.7394	7.8688	1.2800	0.0850	0.4900	IYADLKINEDSK	6	>decoy_reverse_sp|Q9P7S2|RPN6_SCHPO Decoy of Reverse of Probable 26S proteasome regulatory subunit rpn6 OS=Schizosaccharomyces pombe GN=rpn6 PE=2 SV=1(401);	QDLADATVETLKAIEGK	12	>sp|P87048|RPN1_SCHPO 26S proteasome regulatory subunit rpn1 OS=Schizosaccharomyces pombe GN=rpn1 PE=1 SV=2(580);	138.0681
2706	39.4663	3111.6845	4	3111.6538	-9.8744	1.0150	0.1000	0.3700	AAKASRGAATIK	3	>decoy_reverse_sp|Q10329|PSA7_SCHPO Decoy of Reverse of Probable proteasome subunit alpha type-7 OS=Schizosaccharomyces pombe GN=SPBC106.16 PE=2 SV=1(92);	KDYTMAQPEFFKAVR	1	>decoy_reverse_sp|O74894|PRS6B_SCHPO Decoy of Reverse of 26S protease regulatory subunit 6B homolog OS=Schizosaccharomyces pombe GN=rpt3 PE=2 SV=1(1);	138.0681
2707	39.4743	1602.8659	2	1602.8576	-5.1915	0.5450	0.1600	0.2200	DTTKNK	4	>sp|Q09682|PSA4_SCHPO Probable proteasome subunit alpha type-4 OS=Schizosaccharomyces pombe GN=SPAC13C5.01c PE=2 SV=1(221);	LESKQR	4	>decoy_reverse_sp|O42897|RPN3_SCHPO Decoy of Reverse of Probable 26S proteasome regulatory subunit rpn3 OS=Schizosaccharomyces pombe GN=rpn3 PE=2 SV=2(184);	138.0681
2708	39.4822	3006.6591	4	3006.6575	-0.5552	1.2300	0.0200	0.1200	EIINR	1	>decoy_reverse_sp|Q09720|PSB2_SCHPO Decoy of Reverse of Probable proteasome subunit beta type-2 OS=Schizosaccharomyces pombe GN=SPAC31A2.04c PE=2 SV=1(1);	WIAKQILDCIVNLSEPAKK	4	>decoy_reverse_sp|Q9P7S2|RPN6_SCHPO Decoy of Reverse of Probable 26S proteasome regulatory subunit rpn6 OS=Schizosaccharomyces pombe GN=rpn6 PE=2 SV=1(309);	138.0681
2709	39.4898	3206.7349	5	3206.7284	-2.0159	1.7850	0.0350	0.4350	KYDKTEDDIK	1	>sp|O74445|PRS10_SCHPO Probable 26S protease subunit rpt4 OS=Schizosaccharomyces pombe GN=rpt4 PE=2 SV=2(38);	ITTGDRLILTENIKTK	14	>decoy_reverse_sp|Q9UTM3|RPN5_SCHPO Decoy of Reverse of 26S proteasome regulatory subunit rpn5 OS=Schizosaccharomyces pombe GN=rpn5a PE=1 SV=1(335);	138.0681
2711	39.5070	3006.6556	6	3006.6752	6.5414	1.0350	0.0300	0.2750	IEPLKLK	5	>decoy_reverse_sp|Q10335|RPN7_SCHPO Decoy of Reverse of Probable 26S proteasome regulatory subunit rpn7 OS=Schizosaccharomyces pombe GN=rpn7 PE=2 SV=1(234);	ATSAGPKQTETINWLEKR	7	>sp|O94517|PSA6_SCHPO Probable proteasome subunit alpha type-6 OS=Schizosaccharomyces pombe GN=SPBC646.16 PE=2 SV=1(169);	138.0681
2712	39.5128	3111.6833	5	3111.6538	-9.4803	0.7700	0.1850	0.0000	FNSNAIAAVATKMVTLKDVGPPQPGPGIYR	-1	>decoy_reverse_sp|O74894|PRS6B_SCHPO Decoy of Reverse of 26S protease regulatory subunit 6B homolog OS=Schizosaccharomyces pombe GN=rpt3 PE=2 SV=1	-	-1	-	0
2714	39.5298	2718.6384	4	2718.6159	-8.2929	0.5050	0.0500	0.1750	KKSGR	1	>sp|Q10329|PSA7_SCHPO Probable proteasome subunit alpha type-7 OS=Schizosaccharomyces pombe GN=SPBC106.16 PE=2 SV=1(243);	LALTKPKGTPGYGPLGVLPK	5	>decoy_reverse_sp|O74445|PRS10_SCHPO Decoy of Reverse of Probable 26S protease subunit rpt4 OS=Schizosaccharomyces pombe GN=rpt4 PE=2 SV=2(210);	138.0681
2715	39.5378	2718.6366	5	2718.6192	-6.3698	0.6100	0.0200	0.3000	SLKRELIR	3	>sp|O74894|PRS6B_SCHPO 26S protease regulatory subunit 6B homolog OS=Schizosaccharomyces pombe GN=rpt3 PE=2 SV=1(38);	MEILKIHLEKVSK	5	>sp|O74445|PRS10_SCHPO Probable 26S protease subunit rpt4 OS=Schizosaccharomyces pombe GN=rpt4 PE=2 SV=2(313);	138.0681
2716	39.5457	2926.5721	5	2926.5722	0.0550	1.7500	0.2600	0.8400	KLARNILK	1	>decoy_reverse_sp|O94444|RPN10_SCHPO Decoy of Reverse of 26S proteasome regulatory subunit rpn10 OS=Schizosaccharomyces pombe GN=rpn10 PE=1 SV=1(114);	KDSESTEEKEAQAVQR	9	>decoy_reverse_sp|O94444|RPN10_SCHPO Decoy of Reverse of 26S proteasome regulatory subunit rpn10 OS=Schizosaccharomyces pombe GN=rpn10 PE=1 SV=1(13);	138.0681
2718	39.5627	0	0	0	0	0	0	0	-	-	-	-	-	-	0
2719	39.5707	2764.5291	5	2764.5162	-4.6474	1.2250	0.2900	0.2750	VNLYKFR	5	>sp|Q9Y7T8|PSB3_SCHPO Probable proteasome subunit beta type-3 OS=Schizosaccharomyces pombe GN=SPCC63.12c PE=2 SV=1(75);	VELAKQNLFVPTSDK	5	>sp|P50524|RPN12_SCHPO 26S proteasome regulatory subunit rpn12 OS=Schizosaccharomyces pombe GN=rpn12 PE=1 SV=1(34);	138.0681
2721	39.5878	1193.6570	3	1193.6556	-1.1526	0.8950	0.5300	0.0000	FSFISNVRPK	-1	>sp|O74762|RPN2_SCHPO 26S proteasome regulatory subunit rpn2 OS=Schizosaccharomyces pombe GN=rpn2 PE=1 SV=1	-	-1	-	0
2723	39.6043	0	0	0	0	0	0	0	-	-	-	-	-	-	0
2724	39.6123	3194.6600	5	3194.6797	6.1383	1.2600	0.0250	0.5150	DWNACKKELLK	7	>sp|P50524|RPN12_SCHPO 26S proteasome regulatory subunit rpn12 OS=Schizosaccharomyces pombe GN=rpn12 PE=1 SV=1(23);	VPEDIFKTHLEVAR	7	>sp|P87048|RPN1_SCHPO 26S proteasome regulatory subunit rpn1 OS=Schizosaccharomyces pombe GN=rpn1 PE=1 SV=2(347);	138.0681
2726	39.6293	2706.5646	4	2706.5656	0.3471	0.7350	0.0450	0.0200	SAVIKTSTR	5	>sp|O14126|PRS6A_SCHPO 26S protease regulatory subunit 6A OS=Schizosaccharomyces pombe GN=tbp1 PE=2 SV=1(124);	GGVHVKLAHLSKHPK	12	>sp|P06732|KCRM_HUMAN Creatine kinase M-type OS=Homo sapiens GN=CKM PE=1 SV=2(304);	138.0681
2727	39.6372	2501.4642	4	2501.4555	-3.4917	0.6600	0.0050	0.3150	KLGVKPPK	1	>sp|O14126|PRS6A_SCHPO 26S protease regulatory subunit 6A OS=Schizosaccharomyces pombe GN=tbp1 PE=2 SV=1(213);	VKAFGRVYATMQK	2	>decoy_reverse_sp|Q10335|RPN7_SCHPO Decoy of Reverse of Probable 26S proteasome regulatory subunit rpn7 OS=Schizosaccharomyces pombe GN=rpn7 PE=2 SV=1(2);	138.0681
2729	39.6543	2171.2218	4	2171.2201	-0.8065	0.5300	0.0000	0.1900	LLKPR	3	>sp|O59770|PSA3_SCHPO Probable proteasome subunit alpha type-3 OS=Schizosaccharomyces pombe GN=SPCC1795.04c PE=1 SV=1(59);	IYADLKINEDSK	6	>decoy_reverse_sp|Q9P7S2|RPN6_SCHPO Decoy of Reverse of Probable 26S proteasome regulatory subunit rpn6 OS=Schizosaccharomyces pombe GN=rpn6 PE=2 SV=1(401);	138.0681
2730	39.6612	2456.5171	5	2456.5093	-3.1967	1.0300	0.0150	0.4100	KNVPK	1	>sp|Q10329|PSA7_SCHPO Probable proteasome subunit alpha type-7 OS=Schizosaccharomyces pombe GN=SPBC106.16 PE=2 SV=1(49);	IEPLKLKVLVQGLER	7	>decoy_reverse_sp|Q10335|RPN7_SCHPO Decoy of Reverse of Probable 26S proteasome regulatory subunit rpn7 OS=Schizosaccharomyces pombe GN=rpn7 PE=2 SV=1(236);	138.0681
2731	39.6690	2171.2217	5	2171.2322	4.8034	0.7250	0.0100	0.3500	AKIIDLR	2	>decoy_reverse_sp|Q10329|PSA7_SCHPO Decoy of Reverse of Probable proteasome subunit alpha type-7 OS=Schizosaccharomyces pombe GN=SPBC106.16 PE=2 SV=1(173);	NKMVCKIWK	2	>sp|Q09682|PSA4_SCHPO Probable proteasome subunit alpha type-4 OS=Schizosaccharomyces pombe GN=SPAC13C5.01c PE=2 SV=1(223);	138.0681
2733	39.6865	0	0	0	0	0	0	0	-	-	-	-	-	-	0
2734	39.6943	2827.2819	3	2827.2866	1.6614	0.2100	0.0750	0.0650	YTVGQGYTK	1	>decoy_reverse_sp|Q9USQ9|PSB4_SCHPO Decoy of Reverse of Probable proteasome subunit beta type-4 OS=Schizosaccharomyces pombe GN=SPBC577.10 PE=2 SV=1(2);	SIMEYNGGSCVAMAGK	1	>sp|Q9Y7T8|PSB3_SCHPO Probable proteasome subunit beta type-3 OS=Schizosaccharomyces pombe GN=SPCC63.12c PE=2 SV=1(2);	138.0681
2735	39.7022	2688.5577	5	2688.5689	4.1867	0.9150	0.3050	0.0200	LIEKLELR	4	>decoy_reverse_sp|Q9USQ9|PSB4_SCHPO Decoy of Reverse of Probable proteasome subunit beta type-4 OS=Schizosaccharomyces pombe GN=SPBC577.10 PE=2 SV=1(159);	HPKFEEILTRLR	3	>sp|P06732|KCRM_HUMAN Creatine kinase M-type OS=Homo sapiens GN=CKM PE=1 SV=2(307);	138.0681
2736	39.7102	2785.2583	3	2785.2639	2.0097	0.1800	0.0850	-0.0150	HKTPDK	2	>decoy_reverse_sp|P06732|KCRM_HUMAN Decoy of Reverse of Creatine kinase M-type OS=Homo sapiens GN=CKM PE=1 SV=2(277);	DGLEDDMPALADEEFEK	1	>decoy_reverse_sp|O42897|RPN3_SCHPO Decoy of Reverse of Probable 26S proteasome regulatory subunit rpn3 OS=Schizosaccharomyces pombe GN=rpn3 PE=2 SV=2(2);	138.0681
2738	39.7270	2720.2403	4	2720.2321	-2.9871	2.4950	1.9350	0.0000	IQFGHDPSVHTAATLASEM[15.99]CYQNK	-1	>sp|O43063|PSB6_SCHPO Probable proteasome subunit beta type-6 OS=Schizosaccharomyces pombe GN=SPBC4C3.10c PE=2 SV=1	-	-1	-	0
2739	39.7335	3320.6530	5	3320.6458	-2.1644	2.3750	0.8000	1.1000	KHLDAEVQK	1	>sp|P41878|RPN11_SCHPO 26S proteasome regulatory subunit rpn11 OS=Schizosaccharomyces pombe GN=rpn11 PE=1 SV=2(281);	YPMDAHKSELEGVEEARR	7	>sp|O42897|RPN3_SCHPO Probable 26S proteasome regulatory subunit rpn3 OS=Schizosaccharomyces pombe GN=rpn3 PE=2 SV=2(465);	138.0681
2740	39.7413	2720.2431	3	2720.2321	-4.0142	3.6300	3.2150	0.0000	IQFGHDPSVHTAATLASEM[15.99]CYQNK	-1	>sp|O43063|PSB6_SCHPO Probable proteasome subunit beta type-6 OS=Schizosaccharomyces pombe GN=SPBC4C3.10c PE=2 SV=1	-	-1	-	0
2741	39.7492	2276.2472	4	2276.2561	3.9062	0.5450	0.0800	0.2500	SERDTALEK	1	>sp|O74445|PRS10_SCHPO Probable 26S protease subunit rpt4 OS=Schizosaccharomyces pombe GN=rpt4 PE=2 SV=2(2);	FMLKLGVKR	4	>decoy_reverse_sp|O14126|PRS6A_SCHPO Decoy of Reverse of 26S protease regulatory subunit 6A OS=Schizosaccharomyces pombe GN=tbp1 PE=2 SV=1(222);	138.0681
2742	39.7572	2276.2501	3	2276.2561	2.6395	0.5750	0.0250	0.0750	GKLVR	2	>decoy_reverse_sp|Q9Y7T8|PSB3_SCHPO Decoy of Reverse of Probable proteasome subunit beta type-3 OS=Schizosaccharomyces pombe GN=SPCC63.12c PE=2 SV=1(5);	KLFKSLGSGMDQEK	1	>decoy_reverse_sp|P41836|PRS8_SCHPO Decoy of Reverse of 26S protease regulatory subunit 8 homolog OS=Schizosaccharomyces pombe GN=let1 PE=2 SV=1(1);	138.0681
[truncated: 5,341 more rows]
