# Supplementary material for: ECL: an exhaustive search tool for the identification of cross-linked peptides using whole database
Source: BMC Bioinformatics. 2016 May 20;17:217. doi: 10.1186/s12859-016-1073-y (PMC4874008; doi:10.1186/s12859-016-1073-y)
Supplement: Additional file 5 — Kojak’s pre-selection list of PSMs only identified by ECL. (ZIP 5147 kb) [file 12859_2016_1073_MOESM5_ESM.zip › Kojak's pre-selection ranks of ECL only peptides/Kojak's detailed results/aleitner_M1012_006/diagnostic_1021.txt]

Scan: 1021
K[x]CIK	0	0	547.315173	0.0887	0.3550
K[x]SLK	0	0	474.316557	0.0875	0.3500
K[x]YDK	0	0	552.290736	0.0737	0.2950
K[x]IDK	0	0	502.311471	0.0725	0.2900
M[x]TDK	0	0	493.220610	0.0725	0.2900
K[x]NRLK	0	0	657.428557	0.0700	0.3500
NK[x]LLK	1	0	614.411513	0.0700	0.3500
T[x]EVLK	0	0	588.348247	0.0700	0.3500
A[x]SLLK	0	0	530.342770	0.0700	0.3500
K[x]ELLK	0	0	629.411178	0.0690	0.3450
EK[x]VLK	1	0	615.395529	0.0690	0.3450
DLK[x]LK	2	0	615.395529	0.0690	0.3450
K[x]EFEIIK	0	0	905.522175	0.0657	0.4600
NFGRDLK[x]LK	6	0	1089.629423	0.0617	0.5550
M[x]TEVLK	0	0	719.388726	0.0583	0.3500
DK[x]LVLK	1	0	714.463938	0.0583	0.3500
K[x]HGQLK	0	0	709.423471	0.0583	0.3500
K[x]LRDK	0	0	658.412573	0.0580	0.2900
K[x]NEEK	0	0	646.328572	0.0580	0.2900
K[x]VPDK	0	0	585.348581	0.0580	0.2900
LK[x]LELK	1	0	742.495236	0.0575	0.3450
K[x]VADLK	0	0	672.416990	0.0575	0.3450
A[x]ASLLK	0	0	601.379880	0.0575	0.3450
KELLK[x]LK	4	0	870.590192	0.0557	0.3900
EIK[x]QIK	2	0	757.469750	0.0550	0.3300
QIK[x]EIK	2	0	757.469750	0.0550	0.3300
ELLK[x]LK	3	0	742.495236	0.0550	0.3300
FNLMVICK[x]DK	7	0	1266.646388	0.0540	0.5400
EDCK[x]SLK	3	0	878.416723	0.0536	0.3750
K[x]LEGTIDYQKL	0	0	1306.713204	0.0527	0.5800
NK[x]HCLIK	1	0	911.501059	0.0500	0.3500
LVRK[x]CIK	3	0	915.568742	0.0493	0.3450
GK[x]YYPLK	1	0	867.485399	0.0493	0.3450
K[x]ALSSLK	0	0	745.469750	0.0493	0.3450
YEYQK[x]LK	4	0	970.512337	0.0479	0.3350
EWDSK[x]LK	4	0	904.465390	0.0479	0.3350
IEPLK[x]LK	4	0	839.547996	0.0479	0.3350
HK[x]TPDK	1	0	724.386752	0.0475	0.2850
K[x]ELLKLK	0	0	870.590192	0.0471	0.3300
NIPK[x]EIK	3	0	840.506860	0.0471	0.3300
EAVLK[x]LK	4	0	799.516697	0.0471	0.3300
K[x]PRRLLK	0	0	909.623554	0.0464	0.3250
ENEQK[x]IK	4	0	887.471202	0.0464	0.3250
K[x]TLVAHAVLK	0	0	1078.686208	0.0455	0.4550
DTTK[x]NK	3	0	705.365683	0.0450	0.2700
LEK[x]VRQLIIK	2	0	1238.807376	0.0440	0.4400
K[x]ELFDCLK	0	0	1051.537166	0.0431	0.3450
K[x]YDKTEDDIK	0	0	1253.613888	0.0430	0.4300
VGK[x]SAVIK	2	0	800.511946	0.0425	0.3400
EMK[x]K	2	0	534.283541	0.0425	0.1700
K[x]ANWCDK	0	0	920.417393	0.0421	0.2950
P[x]TDDDDK	0	0	804.313706	0.0421	0.2950
K[x]EEMVMLK	0	0	1006.519074	0.0419	0.3350
QAREK[x]VLK	4	0	970.592313	0.0419	0.3350
STMLEK[x]IK	5	0	948.531355	0.0419	0.3350
K[x]NEEKLAEFDK	0	0	1349.682631	0.0418	0.4600
LLEK[x]LEIK	3	0	984.621882	0.0413	0.3300
K[x]LARNILK	0	0	954.633783	0.0413	0.3300
IKYEYQK[x]LK	6	0	1211.691351	0.0400	0.3600
ELIRK[x]SLK	4	0	985.628363	0.0400	0.3200
MQK[x]LLR	2	0	787.473787	0.0400	0.2400
GYARAIHK[x]LGSTLK	7	0	1513.872820	0.0393	0.5500
K[x]GYQTIELDK	0	0	1193.629146	0.0380	0.3800
K[x]LEGTIDYQK	0	0	1193.629146	0.0380	0.3800
KK[x]ELFDCLK	1	0	1179.632121	0.0378	0.3400
K[x]KELFDCLK	0	0	1179.632121	0.0378	0.3400
YDK[x]TEDDIK	2	0	1125.518932	0.0378	0.3400
IDRDK[x]LVLK	4	0	1098.676036	0.0367	0.3300
VVDK[x]CFGIK	3	0	1064.568799	0.0367	0.3300
EDVQSLK[x]LK	6	0	1058.597121	0.0367	0.3300
K[x]TLEVLYLK	0	0	1105.674641	0.0361	0.3250
K[x]PRVVTALTMLK	0	0	1355.832206	0.0358	0.4300
KEEPK[x]SETLENFTR	4	0	1706.847448	0.0357	0.5000
IK[x]YEYQKLK	1	0	1211.691351	0.0350	0.3150
DLVKK[x]YDK	4	0	1007.565097	0.0350	0.2800
DLVK[x]KYDK	3	0	1007.565097	0.0350	0.2800
F[x]PTDDDDK	0	0	951.382115	0.0350	0.2800
LK[x]GYQTIELDK	1	0	1306.713204	0.0345	0.3800
L[x]KGYQTIELDK	0	0	1306.713204	0.0341	0.3750
KYDK[x]TEDDIK	3	0	1253.613888	0.0335	0.3350
EEPK[x]SETLENFTR	3	0	1578.752492	0.0335	0.4350
FLK[x]TSK	2	0	722.432639	0.0333	0.2000
FNSNAIAAVATK[x]MVTLK	11	0	1777.975953	0.0332	0.5650
LK[x]KTLEVLYLK	1	0	1346.853655	0.0332	0.3650
MQK[x]LLRLR	2	0	1056.658947	0.0331	0.2650
DIGK[x]VVDK	3	0	872.496688	0.0331	0.2650
K[x]EEPKSETLENFTR	0	0	1706.847448	0.0329	0.4600
KDGIQDIMPSQAK[x]ELK	12	0	1799.945046	0.0328	0.5250
SSHIITK[x]ELK	6	0	1154.665864	0.0325	0.3250
AIHK[x]LGSTLK	3	0	1066.649824	0.0325	0.3250
FFEK[x]EDVQSLK	3	0	1368.692468	0.0323	0.3550
GSDAAPQASK[x]K	9	0	1058.535585	0.0323	0.3550
DTTK[x]NKMVCK	3	0	1223.600166	0.0320	0.3200
MVTANIK[x]NIK	6	0	1130.648106	0.0320	0.3200
GGDEWKIEPLK[x]LK	10	0	1511.834706	0.0319	0.4150
AAK[x]ASR	2	0	602.349976	0.0317	0.1900
K[x]YYSFDNSLK	0	0	1263.613496	0.0315	0.3150
GTEVEK[x]ITIK	5	0	1116.638983	0.0315	0.3150
HK[x]TDLNHENLK	1	0	1347.689447	0.0314	0.3450
VVK[x]VDAQDFLK	2	0	1260.707726	0.0314	0.3450
SGVK[x]LENVKIYADLK	3	0	1675.950788	0.0310	0.4650
LENVK[x]IYADLK	4	0	1304.733939	0.0309	0.3400
LIPIRGTEVEK[x]ITIK	10	0	1709.045018	0.0307	0.4600
IWK[x]VMCKNK	2	0	1205.641245	0.0306	0.2750
IEDTDK[x]YDK	5	0	1125.518932	0.0306	0.2750
LLVK[x]DRIDK	3	0	1098.676036	0.0306	0.2750
IMK[x]LCFDELK	2	0	1295.661702	0.0305	0.3050
AAK[x]ASRGAATIK	2	0	1143.672345	0.0304	0.3650
G[x]VFKNVSGNVLSEIK	0	0	1589.877628	0.0303	0.4550
DWNACK[x]KELLK	5	0	1403.723052	0.0300	0.3300
K[x]LPNIEEATFDK	0	0	1403.729579	0.0300	0.3600
ETTEKK[x]IDK	5	0	1090.586949	0.0300	0.2700
TNSTDEK[x]GTK	6	0	1079.509429	0.0300	0.3000
GFICK[x]VVDK	4	0	1064.568799	0.0300	0.2700
LK[x]ESQLVDK	1	0	1058.597121	0.0300	0.2700
DIK[x]SMIADK	2	0	1019.532081	0.0300	0.2700
M[x]ATTVK	0	0	649.346864	0.0300	0.1800
LK[x]WSDERYLHQSLK	1	0	1801.947432	0.0300	0.4200
K[x]REK	0	0	559.344165	0.0300	0.1200
GGDEWK[x]IEPLK	5	0	1270.655693	0.0295	0.3250
FFEKINVK[x]K	7	0	1151.670224	0.0294	0.2650
EWLDK[x]LGDK	4	0	1102.565823	0.0294	0.2650
ETTEK[x]KIDK	4	0	1090.586949	0.0294	0.2650
K[x]DGIQDIMPSQAKELK	0	0	1799.945046	0.0294	0.4700
GSDAAPQASKK[x]K	10	0	1186.630541	0.0292	0.3500
K[x]TTEEK	0	0	734.380997	0.0292	0.1750
VIPVEELK[x]EIK	7	0	1295.769988	0.0291	0.3200
SLALTKK[x]DK	6	0	1002.607293	0.0289	0.2600
HGGYK[x]PTDK	4	0	1001.492997	0.0289	0.2600
K[x]APNTVYAVQFLEAVYK	0	0	1940.040658	0.0288	0.4900
K[x]EPPVYTPPKDK	0	0	1397.755400	0.0288	0.3450
K[x]LEK	0	0	516.327120	0.0288	0.1150
K[x]GEK	0	0	460.264524	0.0288	0.1150
DWNACKK[x]ELLK	6	0	1403.723052	0.0286	0.3150
LVARNIPK[x]EIK	7	0	1279.797539	0.0286	0.3150
S[x]RSYDSR	0	0	869.399102	0.0286	0.2000
LVK[x]GRQD	2	0	814.466059	0.0286	0.2000
GSDAAPQASK[x]KK	9	0	1186.630541	0.0283	0.3400
SLALTK[x]KDK	5	0	1002.607293	0.0283	0.2550
TSTSSMTAVPK[x]PLK	10	0	1446.775143	0.0282	0.3950
ELKK[x]EEMVMLK	3	0	1376.740675	0.0282	0.3100
ELK[x]KEEMVMLK	2	0	1376.740675	0.0282	0.3100
LKK[x]TLEVLYLK	2	0	1346.853655	0.0282	0.3100
EAVLKLK[x]LELK	6	0	1282.822356	0.0282	0.3100
DFSK[x]TLPPELK	3	0	1273.691742	0.0282	0.3100
V[x]GVFKNVSGNVLSEIK	0	0	1688.946037	0.0281	0.4500
FNLMVICKDK[x]K	9	0	1394.741343	0.0277	0.3050
FNLMVICK[x]DKK	7	0	1394.741343	0.0277	0.3050
CFGIK[x]FDIMPR	4	0	1382.683832	0.0277	0.3050
EAVLK[x]LKLELK	4	0	1282.822356	0.0277	0.3050
GTTAVLK[x]EDIYK	6	0	1336.723767	0.0275	0.3300
NEEK[x]LAEFDK	3	0	1221.587675	0.0275	0.2750
LCFDELK[x]K	6	0	1051.537166	0.0275	0.2200
RK[x]LPNIEEATFDK	1	0	1559.830681	0.0273	0.3550
YK[x]DAYVYSIVAIARIK	1	0	1872.050830	0.0272	0.4350
LYNKFK[x]TNHGNPFM	5	0	1709.834718	0.0271	0.3800
VLVDK[x]SR	4	0	815.486459	0.0271	0.1900
DEQIEK[x]IDTVIK	5	0	1429.766355	0.0271	0.3250
VLGVFSEK[x]AQIK	7	0	1317.765572	0.0271	0.3250
NLQVAK[x]SLDK	5	0	1114.634566	0.0270	0.2700
K[x]ILGVAAEDK	0	0	1042.602207	0.0270	0.2700
FFEKEDVQSLK[x]LK	10	0	1609.871482	0.0269	0.3500
SNNIK[x]ENEQKIK	4	0	1443.768084	0.0267	0.3200
VMCK[x]NK	3	0	778.382925	0.0267	0.1600
VVLK[x]NK	3	0	699.464272	0.0267	0.1600
IIPLK[x]KD	4	0	825.532346	0.0264	0.1850
IITK[x]EGVETRIIPLK	3	0	1709.045018	0.0263	0.3950
NELEK[x]LNFSSLK	4	0	1420.756126	0.0262	0.3150
I[x]INRDIGKVVDK	0	0	1368.808828	0.0262	0.3150
LFK[x]SLGSGMDQEK	2	0	1438.712546	0.0262	0.3400
EDALFK[x]NEEK	5	0	1221.587675	0.0260	0.2600
GSNDDEMK[x]IDK	7	0	1250.544822	0.0259	0.2850
SNNIKENEQK[x]IK	9	0	1443.768084	0.0258	0.3100
LYNK[x]FK	3	0	811.459186	0.0258	0.1550
WAIK[x]EK	3	0	773.443537	0.0258	0.1550
FFEK[x]EDVQSLKLK	3	0	1609.871482	0.0258	0.3350
K[x]GVVALVEDK	0	0	1056.617856	0.0255	0.2550
GK[x]YYPLKSMTEK	1	0	1443.743119	0.0254	0.3050
RGGDEWK[x]IEPLK	6	0	1426.756795	0.0254	0.3050
DIGK[x]VVDKCFGIK	3	0	1477.796212	0.0254	0.3300
VIPVEELKEIK[x]QIK	10	0	1665.007573	0.0250	0.3500
LELKK[x]ANWCDK	4	0	1403.723052	0.0250	0.2750
IHAK[x]SMAIDK	3	0	1112.601159	0.0250	0.2500
DIGKVVDK[x]CFGIK	7	0	1477.796212	0.0250	0.3250
WIEALRDIK[x]SMIADK	8	0	1787.960303	0.0247	0.3700
LTHEKSTMLEK[x]IK	10	0	1556.859536	0.0246	0.3200
KEPPVYTPPK[x]DK	9	0	1397.755400	0.0246	0.2950
LELK[x]KANWCDK	3	0	1403.723052	0.0245	0.2700
ILEFTK[x]YSNDK	5	0	1356.692468	0.0245	0.2700
IDK[x]EDMGSNDK	2	0	1250.544822	0.0245	0.2700
M[x]SRSYDSR	0	0	1000.439581	0.0244	0.1950
GGDEWK[x]IEPLKLK	5	0	1511.834706	0.0242	0.3150
K[x]VSTTPANSFELK	0	0	1420.756126	0.0242	0.3150
CFGIK[x]FDIMPRK	4	0	1510.778788	0.0242	0.2900
YK[x]DGVILAADSR	1	0	1306.688051	0.0242	0.2900
TMGK[x]NK	3	0	677.353010	0.0242	0.1450
EFHK[x]DMTLEEAEVLILK	3	0	2044.054982	0.0241	0.4100
IPDSTYEMVGGLEK[x]QIK	13	0	1906.970924	0.0241	0.4100
KNEEK[x]LAEFDK	4	0	1349.682631	0.0241	0.2650
EPPVYTPPK[x]DK	8	0	1269.660444	0.0241	0.2650
D[x]GIQDIMPSQAKELK	0	0	1671.850090	0.0240	0.3600
LTHEK[x]STMLEKIK	4	0	1556.859536	0.0238	0.3100
E[x]IINRDIGKVVDK	0	0	1497.851416	0.0238	0.3100
M[x]ATTVKDTMNVDINAIK	0	0	1863.943328	0.0238	0.4050
QTLNK[x]IALDEQIQALK	4	0	1825.030821	0.0237	0.3800
IK[x]VLAQLGMQSLSPLK	1	0	1725.022174	0.0237	0.3800
TNSTDEK[x]GTKK	6	0	1207.604385	0.0236	0.2600
LQK[x]YQATVMRGAFK	2	0	1639.886752	0.0236	0.3300
CVVHLNDASVAAK[x]LLMK	12	0	1868.001115	0.0235	0.4000
QSK[x]YTYDRGTTAVLK	2	0	1729.899815	0.0233	0.3500
VADLKK[x]LEGTIDYQK	5	0	1719.940617	0.0233	0.3500
VADLK[x]KLEGTIDYQK	4	0	1719.940617	0.0233	0.3500
SGVKLENVK[x]IYADLK	8	0	1675.950788	0.0233	0.3500
MATTVK[x]DTMNVDINAIK	5	0	1863.943328	0.0232	0.3950
TGQK[x]MLMNMDK	3	0	1295.603535	0.0232	0.2550
SAK[x]IVRTLIDK	2	0	1242.765906	0.0232	0.2550
NWK[x]EGLSR	2	0	988.508981	0.0231	0.1850
QEMK[x]K	3	0	662.342113	0.0230	0.1150
VK[x]LEK	1	0	615.395529	0.0230	0.1150
QNTPVLFDSKEAVLK[x]LK	14	0	1929.093418	0.0229	0.3900
NLTDETKNK[x]HCLIK	8	0	1712.887868	0.0229	0.3200
IK[x]ENQEK	1	0	887.471202	0.0229	0.1600
A[x]TTVKDTMNVDINAIK	0	0	1732.902849	0.0228	0.3650
IFRQK[x]SLEK	4	0	1147.671285	0.0228	0.2050
GITVLK[x]PDDDK	5	0	1199.639709	0.0227	0.2500
LEFIK[x]VIPVEELK	4	0	1555.922455	0.0227	0.2950
CTK[x]IIENEQSAEK	2	0	1548.745296	0.0227	0.2950
GMALGSANEK[x]IEASK	9	0	1504.755469	0.0227	0.3400
ATSAGPK[x]QTETINWLEK	6	0	1872.958052	0.0226	0.3850
K[x]NLLNPLIEDSR	0	0	1410.783007	0.0225	0.2700
PRK[x]QYSAK	2	0	976.545365	0.0225	0.1800
MPIDFK[x]GFICKVVDK	5	0	1795.936398	0.0223	0.3350
SLDK[x]QMVEERVLK	3	0	1573.849698	0.0223	0.2900
TNSTDEKGTK[x]K	9	0	1207.604385	0.0223	0.2450
VIPVEELK[x]EIKQIK	7	0	1665.007573	0.0221	0.3100
TPNDTQK[x]YSNDK	6	0	1409.642221	0.0221	0.2650
K[x]IDKEDMGSNDK	0	0	1378.639778	0.0221	0.2650
MKDAVK[x]EAAR	5	0	1117.591321	0.0220	0.2200
GDSGEMSLQK[x]LFK	9	0	1438.712546	0.0219	0.2850
NLTDETK[x]NKHCLIK	6	0	1712.887868	0.0218	0.3050
RQTLNK[x]IALDEQIQALK	5	0	1981.131923	0.0218	0.3700
EIIRTSTSSMTAVPK[x]PLK	14	0	1958.086949	0.0217	0.3900
FVIHQEENK[x]RSVGIK	8	0	1782.973979	0.0217	0.3250
IINRDIGK[x]VVDK	7	0	1368.808828	0.0217	0.2600
K[x]FTGGVLMLIDRESDK	0	0	1807.950131	0.0216	0.3450
ATTVK[x]DTMNVDINAIK	4	0	1732.902849	0.0216	0.3450
SYLLQHREWDSK[x]LK	11	0	1801.947432	0.0214	0.3000
TNNLDLEHK[x]HKTPDK	8	0	1788.911774	0.0213	0.3200
GNQKVVK[x]VDAQDFLK	6	0	1687.925637	0.0213	0.3200
KIDK[x]EDMGSNDK	3	0	1378.639778	0.0213	0.2550
AVILSDTK[x]PVDK	7	0	1284.728853	0.0213	0.2550
AVEK[x]LMSR	3	0	932.511289	0.0213	0.1700
EKQNTPVLFDSK[x]EAVLK	11	0	1945.051948	0.0212	0.3600
K[x]SLPLQIEVANDCIK	0	0	1726.928669	0.0210	0.3150
VIDGSRPVNRNK[x]LLK	11	0	1708.010698	0.0210	0.3150
GNQK[x]VVKVDAQDFLK	3	0	1687.925637	0.0210	0.3150
HK[x]FQDILLGAGQAIK	1	0	1637.925245	0.0210	0.3150
K[x]QLATSLRSR	0	0	1158.683243	0.0210	0.2100
EK[x]ASK	1	0	561.312197	0.0210	0.1050
AK[x]SAK	1	0	503.306720	0.0210	0.1050
LLMK[x]LSSQNDDK	3	0	1390.712546	0.0208	0.2500
SELQDK[x]SSQQGVEGVLIILK	5	0	2170.184405	0.0207	0.4150
LCIHK[x]NK	4	0	911.501059	0.0207	0.1450
DGIQDIMPSQAK[x]ELK	11	0	1671.850090	0.0207	0.3100
LTQLLSQIK[x]EEQGDIK	8	0	1842.009751	0.0206	0.3300
SIAEK[x]MNGASGAELK	4	0	1504.755469	0.0203	0.3050
ELAAIK[x]EDTEAVLK	5	0	1528.834763	0.0200	0.2800
DCTAYNIYDK[x]NK	9	0	1503.666324	0.0200	0.2400
EIINRDIGK[x]VVDK	8	0	1497.851416	0.0200	0.2600
IHLEK[x]VSK	4	0	952.570517	0.0200	0.1600
K[x]SGFEK	0	0	694.364957	0.0200	0.1200
GIGSYEK[x]QSEVSVGLRFIK	6	0	2096.126503	0.0197	0.3750
K[x]SGRSAPGVSTTSTIQ	0	0	1575.821569	0.0197	0.3150
INVKFFEK[x]EDVQSLK	7	0	1822.982813	0.0197	0.2950
INVK[x]FFEKEDVQSLK	3	0	1822.982813	0.0197	0.2950
TNNLDLEHKHK[x]TPDK	10	0	1788.911774	0.0197	0.2950
VELAK[x]QNLFVPTSDK	4	0	1687.914404	0.0197	0.2950
GVFK[x]NVSGNVLSEIK	3	0	1589.877628	0.0197	0.2950
RFCVGLQK[x]IEEIFK	7	0	1765.954825	0.0196	0.2750
SELAQSK[x]YLMNVSR	6	0	1624.824212	0.0196	0.2750
EMKK[x]DSESTEEK	3	0	1439.644921	0.0196	0.2350
EMK[x]KDSESTEEK	2	0	1439.644921	0.0196	0.2350
K[x]IPQVASFRIDK	0	0	1400.813914	0.0196	0.2350
ESQLVDK[x]FFEK	6	0	1368.692468	0.0195	0.2150
MEILK[x]IHLEK	4	0	1252.721266	0.0195	0.1950
GK[x]SALSTLNGFVEELK	1	0	1691.909318	0.0194	0.3100
TSWIYK[x]NK	5	0	1038.549782	0.0194	0.1550
QNTPVLFDSK[x]EAVLK	9	0	1687.914404	0.0193	0.2900
QEVAAQK[x]SSEETEDK	6	0	1677.769259	0.0193	0.2900
YQK[x]PVDTEEENDK	2	0	1593.715773	0.0192	0.2500
MEILK[x]IHLEKVSK	4	0	1566.916655	0.0192	0.2500
TLSK[x]WRDATDDK	3	0	1434.710239	0.0192	0.2300
SGNLPDADNSK[x]SDISK	10	0	1646.774679	0.0191	0.3050
FLHDK[x]NSDYK	4	0	1265.603994	0.0190	0.1900
RK[x]GTK	1	0	588.370711	0.0190	0.0950
DAGK[x]DEFSR	3	0	1023.462090	0.0189	0.1700
L[x]FKSLGSGMDQEK	0	0	1438.712546	0.0188	0.2450
AANVLAFQSTTK[x]TLALK	11	0	1776.014446	0.0188	0.3200
K[x]FDSGGGDNGANNQFAGNQSM	0	0	2114.871099	0.0188	0.3950
QGSATVGLVSK[x]THAVLVALK	10	0	1978.157410	0.0188	0.3750
LEFIK[x]VIPVEELKEIK	4	0	1926.144056	0.0188	0.3000
DTALEK[x]YK	5	0	966.502166	0.0188	0.1500
GSLEK[x]NWK	4	0	960.502835	0.0188	0.1500
P[x]FGNTHNK	0	0	913.440572	0.0188	0.1500
K[x]LWK	0	0	573.363839	0.0188	0.0750
FAASK[x]EK	4	0	779.417716	0.0186	0.1300
GNAK[x]FGDGIQIAQLALK	3	0	1742.967833	0.0185	0.3150
ELFEMARTK[x]K	8	0	1251.664481	0.0185	0.1850
QSK[x]ATREPNK	2	0	1157.615226	0.0185	0.1850
FCVGLQK[x]IEEIFK	6	0	1609.853723	0.0185	0.2400
NEEK[x]KLMELFISK	3	0	1607.859201	0.0185	0.2400
TSK[x]TPPTAMLSSVREIIK	2	0	1958.086949	0.0183	0.3300
QK[x]SLEK	1	0	731.417716	0.0183	0.1100
K[x]QYSAK	0	0	723.391504	0.0183	0.1100
MVCKIWK[x]SDEINEVLNK	6	0	2105.064830	0.0182	0.3100
ASK[x]GSNDDEMKIDK	2	0	1536.708913	0.0182	0.2550
VGVFK[x]NVSGNVLSEIK	4	0	1688.946037	0.0181	0.2900
EYLEKNWK[x]EGLSR	7	0	1650.836493	0.0181	0.2350
TGPPGPPCGGK[x]FMLK	10	0	1542.768616	0.0180	0.2700
K[x]LFKSLGSGMDQEK	0	0	1566.807502	0.0179	0.2500
VSTKK[x]ILGVAAEDK	4	0	1457.845270	0.0179	0.2500
SELVK[x]EFHK	4	0	1115.597456	0.0178	0.1600
IDKK[x]TTEEK	3	0	1090.586949	0.0178	0.1600
IDK[x]KTTEEK	2	0	1090.586949	0.0178	0.1600
EDMGSNDK[x]ASK	7	0	1180.502961	0.0177	0.1950
ASK[x]VLELRAELDK	2	0	1470.840518	0.0177	0.2300
EK[x]QNTPVLFDSKEAVLK	1	0	1945.051948	0.0176	0.3000
SLPLQIEVANDCIK[x]WAIK	13	0	2097.129144	0.0175	0.3150
ALTLK[x]TGPPGPPCGGKFMLK	4	0	2069.116472	0.0175	0.3500
LEFIKVIPVEELK[x]EIK	12	0	1926.144056	0.0175	0.2800
QVARNELEK[x]LNFSSLK	8	0	1875.021318	0.0175	0.2800
NCACVISQK[x]KVPDK	8	0	1645.827913	0.0175	0.2450
SPTGQITSTSARSGK[x]K	14	0	1604.848116	0.0175	0.2800
VSTK[x]KILGVAAEDK	3	0	1457.845270	0.0175	0.2450
AK[x]NPMFALSR	1	0	1133.601493	0.0175	0.1750
YVTGPK[x]NK	5	0	905.497023	0.0175	0.1400
IVK[x]SAK	2	0	644.422076	0.0175	0.1050
K[x]NCK	0	0	548.274037	0.0175	0.0700
K[x]MQE	0	0	534.247157	0.0175	0.0700
IDK[x]K	2	0	502.311471	0.0175	0.0700
LIK[x]K	2	0	500.368591	0.0175	0.0700
D[x]RGK	0	0	474.255021	0.0175	0.0700
TSASIDFDSNFLNSMIK[x]K	16	0	2016.982547	0.0172	0.3100
MK[x]LSLFSNK	1	0	1066.584449	0.0172	0.1550
NLTDETK[x]NK	6	0	1061.535250	0.0172	0.1550
SSEETEDK[x]K	7	0	1051.466899	0.0172	0.1550
YEYQK[x]LKESQLVDK	4	0	1769.919882	0.0171	0.2400
SSCK[x]IVFRSELQDK	3	0	1695.861321	0.0171	0.2400
NCACVISQKK[x]VPDK	9	0	1645.827913	0.0171	0.2400
ASAGPLIASQTVK[x]K	12	0	1369.792844	0.0171	0.2400
VFHPITKAVILSDTK[x]PVDK	14	0	2107.204023	0.0171	0.3250
IDTIVK[x]EIQDEK	5	0	1429.766355	0.0171	0.2050
VLVK[x]VHPEGK	3	0	1104.665473	0.0170	0.1700
YSNDK[x]SIVNSM	4	0	1256.570643	0.0168	0.1850
LKVELAK[x]QNLFVPTSDK	6	0	1929.093418	0.0168	0.2850
LK[x]VELAKQNLFVPTSDK	1	0	1929.093418	0.0168	0.2850
IIENEQSAEK[x]NAYVINLK	9	0	2075.089784	0.0167	0.3000
MPIDFKGFICK[x]VVDK	10	0	1795.936398	0.0167	0.2500
AIGSGSEPAK[x]SELVK	9	0	1471.788150	0.0167	0.2500
EVLNK[x]GVSKDEK	4	0	1344.724827	0.0167	0.2000
YLHQSLK[x]YK	6	0	1178.644738	0.0167	0.1500
K[x]DSESTEEK	0	0	1051.466899	0.0167	0.1500
DAFALAK[x]EK	6	0	991.533798	0.0167	0.1500
EQVRDAGK[x]DEFSR	7	0	1535.732760	0.0165	0.2150
ELFDCLK[x]IMR	6	0	1323.667849	0.0165	0.1650
VMCKNK[x]TDTK	5	0	1223.600166	0.0165	0.1650
YEYQKLK[x]ESQLVDK	6	0	1769.919882	0.0164	0.2300
R[x]KQYSAK	0	0	879.492606	0.0164	0.1150
ARLTQLLSQIK[x]EEQGDIK	10	0	2069.147964	0.0164	0.2950
EAEAAK[x]DEQIEKIDTVIK	5	0	2029.057817	0.0164	0.2950
FIK[x]HADATCVHR	2	0	1453.724781	0.0162	0.1950
K[x]MRK	0	0	561.342056	0.0162	0.0650
DQK[x]K	2	0	517.285985	0.0162	0.0650
DK[x]PK	1	0	486.280173	0.0162	0.0650
FSFISNVRPK[x]LFAYPPK	9	0	2010.109010	0.0162	0.2750
K[x]IEIPLPNEVGRMEILK	0	0	1978.128419	0.0162	0.2750
GDSGEMSLQKLFK[x]	12	0	1438.712546	0.0162	0.2100
ENRHK[x]FQDILLGAGQAIK	4	0	2037.111857	0.0161	0.2900
M[x]PFGNTHNK	0	0	1044.481051	0.0161	0.1450
YTLYDQNDTK[x]EWLDK	9	0	1930.894787	0.0160	0.2400
DGIVLAAEK[x]K	8	0	1042.602207	0.0160	0.1600
LAAEDHK[x]FVIHQEENK	6	0	1906.953636	0.0159	0.2550
YLDSQRVAIK[x]K	9	0	1319.756069	0.0159	0.1750
QNTPVLFDSK[x]EAVLKLK	9	0	1929.093418	0.0159	0.2700
EDTEAVLK[x]RINDTVGIK	7	0	1900.026461	0.0159	0.2700
EAEAAKDEQIEK[x]IDTVIK	11	0	2029.057817	0.0158	0.2850
MEQK[x]PEVDYSEK	3	0	1481.670742	0.0158	0.1900
DNSSDLQK[x]LLMK	7	0	1390.712547	0.0158	0.1900
FSGEK[x]K	4	0	694.364957	0.0158	0.0950
IWK[x]SDEINEVLNK	2	0	1586.830346	0.0158	0.2050
KLFK[x]SLGSGMDQEK	3	0	1566.807502	0.0157	0.2200
ASKGSNDDEMK[x]IDK	10	0	1536.708913	0.0157	0.2200
LK[x]PLIEK	1	0	839.547996	0.0157	0.1100
K[x]INANEK	0	0	815.450075	0.0157	0.1100
AHILRIHAK[x]SMAIDK	8	0	1702.966393	0.0157	0.2350
EALEK[x]TEEK	4	0	1075.539667	0.0156	0.1400
DTTKNK[x]MVCK	5	0	1223.600166	0.0155	0.1550
EPLK[x]EVVQFVGSR	3	0	1486.814306	0.0154	0.2000
IEFATITKDTTK[x]NK	11	0	1608.872208	0.0154	0.2150
WSTAETLTNNK[x]IDRDK	10	0	1890.943464	0.0153	0.2450
K[x]FFAIDTANPIPVFTH	0	0	1816.951123	0.0153	0.2450
MSSKDISSK[x]SPSGNDALNDK	8	0	2079.974162	0.0153	0.3050
ILYVNNAK[x]SQEEAIENIK	7	0	2075.089784	0.0150	0.2700
VHPEGK[x]YVVDISPDIDIK	5	0	2023.062511	0.0150	0.2700
G[x]QAQSGNFSNFGDGANGDNK	0	0	1983.830620	0.0150	0.3000
EGVETRIIPLK[x]K	10	0	1381.829229	0.0150	0.1800
LMVEMEKK[x]LEK	7	0	1376.740675	0.0150	0.1650
K[x]AMVNIDTIDNK	0	0	1360.701983	0.0150	0.1800
SERDTALEK[x]YK	8	0	1338.677880	0.0150	0.1650
ETIDNAETMK[x]K	9	0	1278.612505	0.0150	0.1650
SETMK[x]YYLPK	4	0	1258.626702	0.0150	0.1500
SAK[x]GTK	2	0	590.338744	0.0150	0.0900
ARQEVAAQK[x]SSEETEDK	8	0	1904.907471	0.0150	0.2550
QEYALALQK[x]WDLSR	8	0	1719.894338	0.0150	0.2100
MKLSLFSNK[x]ENELR	8	0	1707.897707	0.0150	0.2100
WPK[x]IAEIYGSALR	2	0	1502.824477	0.0150	0.1950
IK[x]TLSMEK	1	0	948.531355	0.0150	0.1200
YK[x]LHSEK	1	0	903.481373	0.0150	0.1050
RK[x]QYSAK	1	0	879.492606	0.0150	0.1050
RFK[x]K	2	0	577.369985	0.0150	0.0600
RMK[x]K	2	0	561.342056	0.0150	0.0600
YDK[x]K	2	0	552.290736	0.0150	0.0600
NCK[x]K	2	0	548.274037	0.0150	0.0600
K[x]LFK	0	0	534.352941	0.0150	0.0600
E[x]MKK	0	0	534.283541	0.0150	0.0600
Q[x]EMK	0	0	534.247157	0.0150	0.0600
ELK[x]K	2	0	516.327120	0.0150	0.0600
M[x]PPK	0	0	471.251517	0.0150	0.0600
M[x]SSK	0	0	451.210047	0.0150	0.0600
G[x]VFK	0	0	449.263798	0.0150	0.0600
QIK[x]VMDSLEPTGEIYGK	2	0	1906.970924	0.0147	0.2500
FKLNYK[x]PEEEYPDLSK	5	0	1998.993768	0.0147	0.2350
ALTLK[x]TGPPGPPCGGK	4	0	1549.828571	0.0147	0.2350
NWK[x]EEYLRAAK	2	0	1406.730582	0.0145	0.1600
MGNGK[x]MVEISR	4	0	1220.600502	0.0145	0.1600
GIDLKSIAEK[x]MNGASGAELK	9	0	2031.066940	0.0145	0.2900
LCFDELKK[x]R	7	0	1207.638268	0.0144	0.1300
IWKVMCK[x]NK	6	0	1205.641245	0.0144	0.1300
VELAK[x]QNLFVPTSDKEK	4	0	1945.051948	0.0144	0.2450
EK[x]TSNNTNRTNSTDEK	1	0	1837.840123	0.0144	0.2300
K[x]PIGATWK	0	0	899.522844	0.0144	0.1150
FLSK[x]TLDSNSLTHEK	3	0	1718.883832	0.0143	0.2150
TLFRK[x]EK	4	0	920.544305	0.0143	0.1000
FK[x]LNVYK	1	0	910.527595	0.0143	0.1000
KEK[x]WIAK	2	0	901.538493	0.0143	0.1000
IK[x]LISGK	1	0	757.506134	0.0143	0.1000
GIDLK[x]SIAEKMNGASGAELK	4	0	2031.066940	0.0143	0.2850
SIK[x]GYTLPPHCSR	2	0	1514.766308	0.0142	0.1850
K[x]AVYMPLCDPGNK	0	0	1491.721334	0.0142	0.1850
EDMGSNDK[x]ASKER	7	0	1465.646650	0.0142	0.1850
FIRVSGSELVQK[x]YIGEGSR	11	0	2124.132649	0.0142	0.2700
DYVIQSDLMSAARK[x]VADLK	13	0	2122.109136	0.0142	0.2700
LSFK[x]SIADVADMLEANDK	3	0	1965.971650	0.0142	0.2550
QLASYYHK[x]ESNALFMVR	7	0	2056.019935	0.0141	0.2400
KHFEQVINEK[x]HEDALAK	9	0	2035.048591	0.0141	0.2400
K[x]SGFEKIDLTR	0	0	1292.708787	0.0141	0.1550
SSSDMAYTSMFK[x]GNQK	11	0	1780.775938	0.0141	0.2250
TEDDIK[x]SLQSVGQIIGEVLK	5	0	2171.168421	0.0140	0.2800
FRK[x]PIGATWK	2	0	1202.692354	0.0140	0.1400
ENQEK[x]ISNNK	4	0	1202.589070	0.0140	0.1400
Q[x]DRGK	0	0	602.313592	0.0140	0.0700
TMLELLNQLDGFEATK[x]NIK	15	0	2177.140100	0.0139	0.2650
DEK[x]VSEVLNSEDITGIQEK	2	0	2132.048371	0.0139	0.2650
SSSDMAYTSMFK[x]GNQKVVK	11	0	2107.007711	0.0139	0.2650
MPGTLLPGPGK[x]GYIGDPIK	10	0	1910.033463	0.0139	0.2650
YGLQGPTWLVHK[x]ENAINK	11	0	2067.090061	0.0139	0.2500
QEMKK[x]DSESTEEK	4	0	1567.703492	0.0138	0.1800
QEMK[x]KDSESTEEK	3	0	1567.703492	0.0138	0.1800
TSNNTNRTNSTDEK[x]GTK	13	0	1866.866670	0.0138	0.2350
GIMLYGPPGTGK[x]TLCAR	11	0	1790.917058	0.0138	0.2350
NKVLVK[x]VHPEGK	5	0	1346.803351	0.0138	0.1650
PPK[x]EDWEK	2	0	1027.497414	0.0137	0.1100
KSLK[x]DECK	3	0	1006.511679	0.0137	0.1100
P[x]RKQYSAK	0	0	976.545365	0.0137	0.1100
K[x]DQK	0	0	517.285985	0.0137	0.0550
KFRK[x]PIGATWK	3	0	1330.787310	0.0136	0.1500
M[x]GQAQSGNFSNFGDGANGDNK	0	0	2114.871099	0.0136	0.2850
LK[x]YYEQK	1	0	970.512337	0.0136	0.0950
EKVLK[x]TK	4	0	844.538158	0.0136	0.0950
LALTK[x]PK	4	0	769.506134	0.0136	0.0950
SSQQGVEGVLIILK[x]IEDTDK	13	0	2171.168421	0.0135	0.2700
DAGK[x]DEFSRK	3	0	1151.557046	0.0135	0.1350
DTALEK[x]YKSYLLQHR	5	0	1863.984208	0.0133	0.2000
YQATVMRGAFK[x]V	10	0	1369.717575	0.0133	0.1600
NHASIDK[x]MK	6	0	1042.522913	0.0133	0.1200
DGSSGGTIRMVILNK[x]DGMER	14	0	2135.046217	0.0132	0.2650
ALTLKTGPPGPPCGGK[x]FMLK	15	0	2069.116472	0.0132	0.2650
LFKSLGSGMDQEK[x]VLNK	12	0	1893.002891	0.0132	0.2250
EFEIIK[x]GVLCQFRR	5	0	1793.960971	0.0132	0.1850
IMK[x]LCFDELKK	2	0	1423.756658	0.0132	0.1450
EQK[x]PEVDYSEK	2	0	1350.630263	0.0132	0.1450
AIDLYK[x]EVLNK	5	0	1304.733939	0.0132	0.1450
IRIAYASVVYIADK[x]YK	13	0	1872.050830	0.0131	0.2100
DISSK[x]SPSGNDALNDK	4	0	1646.774679	0.0131	0.2100
INVK[x]FFEK	3	0	1023.575269	0.0131	0.1050
KQYSAK[x]AK	5	0	922.523570	0.0131	0.1050
IAK[x]GAIEK	2	0	828.506860	0.0131	0.1050
NDDQLTYTYK[x]DEK	9	0	1631.731422	0.0131	0.1700
LGDK[x]GPAAARASR	3	0	1268.694867	0.0131	0.1700
YTVGQGYTK[x]AAWFEK	8	0	1747.856893	0.0130	0.1950
INYK[x]K	3	0	664.390778	0.0130	0.0650
DLVK[x]K	3	0	601.379880	0.0130	0.0650
INVK[x]K	3	0	600.395864	0.0130	0.0650
K[x]VTSK	0	0	561.348581	0.0130	0.0650
AIGSGSEPAKSELVK[x]EFHK	14	0	2013.053008	0.0129	0.2450
GVSK[x]DEK	3	0	761.391895	0.0129	0.0900
LCFDELK[x]KR	6	0	1207.638268	0.0128	0.1150
EEYLRAAK[x]ASR	7	0	1292.683635	0.0127	0.1400
K[x]LPNIEEATFDKR	0	0	1559.830681	0.0127	0.1650
NDSYQLIK[x]ILPNK	7	0	1544.856167	0.0127	0.1650
LFK[x]SLGSGMDQEKVLNK	2	0	1893.002891	0.0126	0.2150
E[x]MKKDSESTEEK	0	0	1439.644921	0.0125	0.1500
IYADLK[x]INEDSK	5	0	1407.724493	0.0125	0.1500
VFHPITK[x]AVILSDTKPVDK	6	0	2107.204023	0.0124	0.2350
DSESTEEK[x]EAQAVQR	7	0	1705.775405	0.0123	0.1850
EFEIIK[x]GVLCQFR	5	0	1637.859869	0.0123	0.1600
SSTAAK[x]TFLEK	5	0	1181.629146	0.0123	0.1350
K[x]YTGLLRVSAMMSCACQK	0	0	2103.009638	0.0122	0.2200
K[x]PIGATWKTTQLEEANSK	0	0	2001.053008	0.0122	0.2200
K[x]LMELFISK	0	0	1107.636148	0.0122	0.1100
SLGSGMDQEK[x]VLNK	9	0	1504.755469	0.0121	0.1700
DAYVYSIVAIARIK[x]LISGK	13	0	2079.209109	0.0121	0.2300
LVK[x]APALDGALQGVIQFMK	2	0	1998.133505	0.0121	0.2300
K[x]SYDYSATMYTR	0	0	1484.660513	0.0121	0.1450
IKENQEK[x]ISNNK	6	0	1443.768084	0.0121	0.1450
SETMKYYLPK[x]GK	9	0	1443.743119	0.0121	0.1450
SETMK[x]YYLPKGK	4	0	1443.743119	0.0121	0.1450
SSEETEDKK[x]MQE	8	0	1439.608537	0.0121	0.1450
MVCK[x]IWKSDEINEVLNK	3	0	2105.064830	0.0121	0.2050
NEEK[x]K	3	0	646.328572	0.0120	0.0600
LELK[x]K	3	0	629.411178	0.0120	0.0600
K[x]DKPK	0	0	614.375128	0.0120	0.0600
DQPK[x]K	3	0	614.338744	0.0120	0.0600
K[x]NVPK	0	0	584.364565	0.0120	0.0600
VSTK[x]K	3	0	561.348581	0.0120	0.0600
VAIK[x]K	3	0	557.390052	0.0120	0.0600
V[x]GVFK	0	0	548.332206	0.0120	0.0600
SAK[x]AK	2	0	503.306720	0.0120	0.0600
EYLEK[x]NWKEGLSR	4	0	1650.836493	0.0119	0.1550
SAK[x]AKNPMFALSR	2	0	1419.765584	0.0119	0.1550
QEVAAQK[x]SSEETEDKK	6	0	1805.864214	0.0119	0.1900
P[x]PKEDWEK	0	0	1027.497414	0.0119	0.0950
AEREK[x]ASK	4	0	917.492997	0.0119	0.0950
LMSK[x]VAEK	3	0	904.505142	0.0119	0.0950
ASK[x]AAREYLEK	2	0	1264.677488	0.0118	0.1300
LQK[x]DLGQVLNK	2	0	1254.729522	0.0118	0.1300
ASPIAGSEGK[x]EAYR	9	0	1434.710239	0.0118	0.1650
SSEETEDK[x]KMQE	7	0	1439.608537	0.0117	0.1400
NK[x]VLVKVHPEGK	1	0	1346.803351	0.0117	0.1400
QSK[x]ATR	2	0	689.382001	0.0117	0.0700
IGLSK[x]IRIAYASVVYIADK	4	0	2079.209109	0.0116	0.2200
FLHDKNSDYK[x]ETLIFK	9	0	1997.025735	0.0116	0.1850
SAKAK[x]NPMFALSR	4	0	1419.765584	0.0115	0.1500
IK[x]ENQEKISNNK	1	0	1443.768084	0.0113	0.1350
DTMNVDINAIK[x]K	10	0	1360.701983	0.0113	0.1350
S[x]SSDMAYTSMFK	0	0	1353.558028	0.0113	0.1350
FATLQK[x]SK	5	0	921.528321	0.0113	0.0900
MSSK[x]DISSKSPSGNDALNDK	3	0	2079.974162	0.0112	0.2250
AK[x]WSTAETLTNNK	1	0	1462.741537	0.0112	0.1450
ATSAGPKQTETINWLEK[x]R	16	0	2029.059155	0.0111	0.2000
EAGFIDDILIITPASK[x]EK	15	0	1959.056365	0.0111	0.2000
K[x]INVKFFEK	0	0	1151.670224	0.0111	0.1000
SLPPEEYDEK[x]LYNK	9	0	1723.830403	0.0111	0.1550
AIGSGSEPAK[x]SELVKEFHK	9	0	2013.053008	0.0111	0.2100
Q[x]EMKK	0	0	662.342113	0.0110	0.0550
DRLK[x]K	3	0	658.412573	0.0110	0.0550
KDQK[x]K	3	0	645.380940	0.0110	0.0550
K[x]DQKK	0	0	645.380940	0.0110	0.0550
K[x]EEPK	0	0	629.338410	0.0110	0.0550
QDPK[x]K	3	0	614.338744	0.0110	0.0550
K[x]INVK	0	0	600.395864	0.0110	0.0550
VLK[x]TK	2	0	587.400615	0.0110	0.0550
GEIK[x]K	3	0	573.348581	0.0110	0.0550
A[x]TTVK	0	0	518.306385	0.0110	0.0550
SGNLPDADNSK[x]SDISKSSM	10	0	1951.879206	0.0108	0.2050
Q[x]EMKKDSESTEEK	0	0	1567.703492	0.0108	0.1400
CIDMFIHK[x]SAELYK	7	0	1753.853066	0.0107	0.1500
QHAVNERAK[x]IIDLR	8	0	1661.932452	0.0107	0.1500
K[x]VADLKK	0	0	800.511946	0.0107	0.0750
LFLLRIVAFDQLVK[x]EK	13	0	1931.160709	0.0106	0.1700
ELLVK[x]ASK	4	0	886.548722	0.0106	0.0850
QEYK[x]DDINLDEASAMAVK	3	0	2038.951640	0.0106	0.1900
ATSAGPK[x]QTETINWLEKR	6	0	2029.059155	0.0106	0.1900
KINVK[x]FFEK	4	0	1151.670224	0.0106	0.0950
FGNRDLVK[x]K	7	0	1075.613774	0.0106	0.0950
S[x]ERDTALEK	0	0	1047.519601	0.0106	0.0950
SSSDMAYTSMFKGNQK[x]VVK	15	0	2107.007711	0.0105	0.2000
SSKDISSK[x]SPSGNDALNDK	7	0	1948.933683	0.0105	0.2000
AEAGLALSLIVK[x]ALSIEGDDK	11	0	2112.167695	0.0105	0.2200
K[x]GTKTSETNDR	0	0	1235.610532	0.0105	0.1150
K[x]EVAEADIASK	0	0	1159.608411	0.0105	0.1150
DVAKMK[x]LSLFSNK	5	0	1479.811862	0.0104	0.1350
EEMMNSIQQAVAK[x]	12	0	1477.690428	0.0104	0.1350
N[x]SSSDMAYTSMFK	0	0	1467.600950	0.0104	0.1350
AFGRVYATMQK[x]LQK	10	0	1639.886752	0.0104	0.1450
DGIVLAAEK[x]KVTSK	8	0	1457.845270	0.0104	0.1450
SEFQRLTHEK[x]STMLEK	9	0	1962.983216	0.0103	0.1650
TGRSIK[x]GYTLPPHCSR	5	0	1828.936545	0.0103	0.1650
FEAQK[x]DTVHMIFNQK	4	0	1834.903518	0.0100	0.1500
VEFKMGNGK[x]MVEISR	8	0	1723.874862	0.0100	0.1500
MPPK[x]EDWEK	3	0	1158.537893	0.0100	0.0900
M[x]PPKEDWEK	0	0	1158.537893	0.0100	0.0900
FDVIVAK[x]GK	6	0	975.575269	0.0100	0.0900
LILVDDEK[x]TSWIYKNK	7	0	1964.061785	0.0100	0.1600
SSK[x]DISSKSPSGNDALNDK	2	0	1948.933683	0.0100	0.1900
S[x]SKDISSKSPSGNDALNDK	0	0	1948.933683	0.0100	0.1900
GEIK[x]KAMVNIDTIDNK	3	0	1787.945046	0.0100	0.1600
STMLEKIK[x]ENQEK	7	0	1576.812980	0.0100	0.1300
DGIVLAAEKK[x]VTSK	9	0	1457.845270	0.0100	0.1400
TDTK[x]TIEAITFK	3	0	1366.734330	0.0100	0.1200
SQDISINGNSK[x]K	10	0	1289.657479	0.0100	0.1200
TLIDK[x]FSGEK	4	0	1136.607685	0.0100	0.1000
FFEK[x]INVK	3	0	1023.575269	0.0100	0.0800
VMK[x]SEFQR	2	0	1023.517101	0.0100	0.0800
NK[x]MVCK	1	0	778.382925	0.0100	0.0600
WK[x]TLSK	1	0	761.443537	0.0100	0.0600
LAK[x]RMK	2	0	745.463224	0.0100	0.0600
ETTEK[x]K	4	0	734.380997	0.0100	0.0600
IIPLK[x]K	4	0	710.505408	0.0100	0.0600
NK[x]GTMK	1	0	677.353010	0.0100	0.0600
N[x]SIVSK	0	0	646.364957	0.0100	0.0600
TK[x]LVK	1	0	587.400615	0.0100	0.0500
AVAASLGVNFLK[x]VVSSAIVDK	11	0	2087.198937	0.0098	0.2050
GMALGSANEKIEASK[x]GLIDR	14	0	2059.073086	0.0097	0.1950
SGNLPDADNSKSDISK[x]SSM	15	0	1951.879206	0.0097	0.1850
MATTVKDTMNVDINAIK[x]K	16	0	1992.038284	0.0097	0.1750
TK[x]VVDRYADVIASIGLSR	1	0	1962.089727	0.0097	0.1750
DSESTEEK[x]EAQAVQRAR	7	0	1932.913617	0.0097	0.1650
AGDFQGLNEQLVSLFK[x]K	15	0	1892.999523	0.0097	0.1650
GEIKK[x]AMVNIDTIDNK	4	0	1787.945046	0.0097	0.1550
VEFK[x]MGNGKMVEISR	3	0	1723.874862	0.0097	0.1450
YPLVTHFRFLK[x]TSK	10	0	1735.977279	0.0096	0.1350
NELEK[x]LNFSSLKMK	4	0	1679.891560	0.0096	0.1350
DVAK[x]MKLSLFSNK	3	0	1479.811862	0.0096	0.1250
V[x]NQIESQMAMAEK	0	0	1477.690428	0.0096	0.1250
G[x]LGYPEDAIGKTK	0	0	1347.703366	0.0096	0.1250
K[x]FRKPIGATWK	0	0	1330.787310	0.0095	0.1050
YYPLK[x]SMTEK	4	0	1258.626702	0.0095	0.0950
LIQIRVK[x]LEK	6	0	1238.807376	0.0095	0.0950
LEEAMK[x]ITTDAFTSAGER	5	0	1968.946163	0.0094	0.1700
FFEK[x]INVKK	3	0	1151.670224	0.0094	0.0850
RLMSK[x]VAEK	4	0	1060.606245	0.0094	0.0850
FLHDK[x]NSDYKETLIFK	4	0	1997.025735	0.0094	0.1500
DSYLIIDK[x]LPSEYDSR	7	0	1912.941734	0.0094	0.1500
TDK[x]YAFSLTTFSPNGK	2	0	1775.872934	0.0094	0.1500
FDIMPRK[x]K	6	0	1033.574220	0.0094	0.0750
HIIMFDCK[x]ILEFTK	7	0	1793.920748	0.0093	0.1300
LYNK[x]FKTNHGNPFM	3	0	1709.834718	0.0093	0.1300
K[x]VNQIESQMAMAEK	0	0	1605.785384	0.0093	0.1300
DWNACK[x]K	5	0	920.417393	0.0093	0.0650
LK[x]VELAK	1	0	799.516697	0.0093	0.0650
STMLEK[x]IKENQEK	5	0	1576.812980	0.0092	0.1200
EK[x]WIAK	1	0	773.443537	0.0092	0.0550
K[x]TELFK	0	0	764.443203	0.0092	0.0550
QGLHK[x]K	4	0	709.423471	0.0092	0.0550
F[x]ATLQK	0	0	706.401341	0.0092	0.0550
NK[x]TDTK	1	0	705.365683	0.0092	0.0550
NK[x]VLVK	1	0	699.464272	0.0092	0.0550
VADLK[x]K	4	0	672.416990	0.0092	0.0550
K[x]LDVAK	0	0	672.416990	0.0092	0.0550
ATK[x]QSK	2	0	661.375854	0.0092	0.0550
IMSLYSSRGTLK[x]VHTIR	11	0	1961.087952	0.0091	0.1550
VLVDMESMLVPK[x]PLINK	11	0	1925.072882	0.0091	0.1550
K[x]AMVNIDTIDNKVATTM	0	0	1863.943328	0.0091	0.1550
K[x]AQSGPDASAK	0	0	1058.535585	0.0091	0.1000
K[x]LEKGQSIDDMIPAQK	0	0	1799.945046	0.0091	0.1450
YYIIMGLQASK[x]LRNK	10	0	1796.997022	0.0090	0.1350
QYQEVVK[x]QGDVLLNK	6	0	1759.946763	0.0090	0.1350
FK[x]TNHGNPFM	1	0	1191.549460	0.0090	0.0900
M[x]SERDTALEK	0	0	1178.560080	0.0090	0.0900
FIVK[x]ASSGPR	3	0	1060.602876	0.0090	0.0900
KDK[x]PK	2	0	614.375128	0.0090	0.0450
LREEIQK[x]GDGGTDYVCVPK	6	0	2163.062913	0.0089	0.1700
IEFATITK[x]DTTKNK	7	0	1608.872208	0.0089	0.1250
LFAYPPK[x]SVQPTAK	6	0	1545.855441	0.0089	0.1250
QGITEAYNQK[x]AVEKLMSR	9	0	2065.062523	0.0089	0.1600
WSLERK[x]GEK	5	0	1131.603602	0.0089	0.0800
QVK[x]LLFIEK	2	0	1116.690625	0.0089	0.0800
MSSK[x]DISSK	3	0	981.480047	0.0089	0.0800
MEILKIHLEK[x]VSK	9	0	1566.916655	0.0088	0.1150
LAQFEK[x]EEYVSDPKEQM	5	0	2069.961478	0.0088	0.1500
VLNKGDSGEMSLQKLFK[x]	16	0	1893.002891	0.0088	0.1500
TSETNDRNSTNNTK[x]ER	13	0	1865.846269	0.0088	0.1400
VSGSELVQK[x]YIGEGSR	8	0	1707.879080	0.0088	0.1400
TIEAITFK[x]TDNHLSSTLEK	7	0	2147.110911	0.0087	0.1650
ESQLVDK[x]FFEKINVK	6	0	1822.982813	0.0087	0.1300
LTHEK[x]STMLEK	4	0	1315.680522	0.0086	0.0950
QGITEAYNQKAVEK[x]LMSR	13	0	2065.062523	0.0086	0.1550
LK[x]PLIEKGGDWERK	1	0	1667.935808	0.0086	0.1200
YK[x]VNLYK	1	0	926.522509	0.0086	0.0600
IEEIFK[x]K	5	0	905.522175	0.0086	0.0600
SLK[x]DECK	2	0	878.416723	0.0086	0.0600
VDK[x]NWSK	2	0	875.450075	0.0086	0.0600
LKLELK[x]K	5	0	870.590192	0.0086	0.0600
YYLPK[x]GK	4	0	867.485399	0.0086	0.0600
M[x]NSIVSK	0	0	777.405435	0.0086	0.0600
K[x]ARQAAK	0	0	771.471479	0.0086	0.0600
HTVIK[x]TGLRMISLSYSR	4	0	1961.087952	0.0085	0.1450
M[x]SSKDISSKSPSGNDALNDK	0	0	2079.974162	0.0085	0.1700
K[x]HFEQVINEK	0	0	1270.666925	0.0085	0.0850
IQYVGK[x]QDPK	5	0	1174.634566	0.0085	0.0850
AELDK[x]IGLSK	4	0	1072.612770	0.0085	0.0850
K[x]DKPKYEPPVPTR	0	0	1553.856502	0.0085	0.1100
EKASK[x]GSNDDEMK	4	0	1437.640504	0.0085	0.1100
S[x]SSDMAYTSMFKGNQKVVK	0	0	2107.007711	0.0084	0.1600
NSIVSK[x]YTQSTNNDDPKK	5	0	2037.996615	0.0083	0.1500
LFAYPPKSVQPTAK[x]TVQK	13	0	2002.125051	0.0083	0.1500
TDNHLSSTLEK[x]LSFK	10	0	1718.883832	0.0083	0.1250
GKYYPLK[x]SMTEK	6	0	1443.743119	0.0083	0.1000
DEK[x]SGVKLENVK	2	0	1344.724827	0.0083	0.1000
LLK[x]LEEAMK	2	0	1073.615413	0.0083	0.0750
SGVK[x]LENVK	3	0	972.560345	0.0083	0.0750
DK[x]KDQK	1	0	760.407879	0.0083	0.0500
GK[x]LVRK	1	0	699.475505	0.0083	0.0500
SSLELANNAVK[x]SNDIEK	10	0	1830.932231	0.0082	0.1400
G[x]GLGYPEDAIGKTK	0	0	1404.724827	0.0082	0.1150
E[x]QKPEVDYSEK	0	0	1350.630263	0.0082	0.0900
TLIDK[x]FSGEKK	4	0	1264.702640	0.0082	0.0900
MYGGVREPLK[x]EVVQFVGSR	9	0	2150.130540	0.0082	0.1550
INVKK[x]SYDYSATMYTR	4	0	1938.950858	0.0081	0.1300
INVK[x]KSYDYSATMYTR	3	0	1938.950858	0.0081	0.1300
S[x]RQETQYK	0	0	1038.509372	0.0081	0.0650
FMLK[x]LGVK	3	0	934.567348	0.0081	0.0650
VMK[x]SEFQRLTHEK	2	0	1631.845282	0.0081	0.1050
FGDGIQIAQLALK[x]HRENK	12	0	2037.111857	0.0081	0.1450
ESQLVDKFFEK[x]INVK	10	0	1822.982813	0.0080	0.1200
YPGGGPGK[x]TAILPVK	7	0	1453.829229	0.0080	0.1200
SNNIK[x]ENEQK	4	0	1202.589070	0.0080	0.0800
GIDLK[x]SIAEK	4	0	1072.612770	0.0080	0.0800
FIK[x]HADATCVHRLALTK	2	0	1980.072637	0.0079	0.1350
TRLLENDIK[x]VMK	8	0	1458.822760	0.0079	0.0950
DKPK[x]YEPPVPTR	3	0	1425.761546	0.0079	0.0950
DK[x]PKYEPPVPTR	1	0	1425.761546	0.0079	0.0950
KK[x]AQSGPDASAK	1	0	1186.630541	0.0079	0.0950
K[x]KAQSGPDASAK	0	0	1186.630541	0.0079	0.0950
M[x]NSIVSKYTQSTNNDDPKK	0	0	2169.037093	0.0079	0.1500
GIDWREALEK[x]TEEK	9	0	1702.852533	0.0079	0.1100
EKSLLAHK[x]GGHVVR	7	0	1529.878966	0.0079	0.1100
MVCK[x]IWK	3	0	963.503367	0.0079	0.0550
LK[x]LELKK	1	0	870.590192	0.0079	0.0550
LLSSAK[x]K	5	0	745.469750	0.0079	0.0550
SEDYLPSK[x]YLDIDISK	7	0	1884.935588	0.0078	0.1250
AVYDTAVVQEDPEK[x]WK	13	0	1876.920608	0.0078	0.1250
VVK[x]VDAQDFLKVAETR	2	0	1817.004608	0.0078	0.1250
N[x]SIVSKYTQSTNNDDPKK	0	0	2037.996615	0.0078	0.1400
VLSVEEIEAHLQSIAEK[x]D	16	0	2009.031604	0.0078	0.1400
DDINLDEASAMAVK[x]FLSK	13	0	1965.971650	0.0078	0.1400
GMALGSANEK[x]IEASKGLIDR	9	0	2059.073086	0.0077	0.1550
IQYVGK[x]QDPKK	5	0	1302.729522	0.0077	0.0850
LGSTAIGVK[x]TK	8	0	1073.644403	0.0077	0.0850
NSIVSK[x]YTQSTNNDDPK	5	0	1909.901659	0.0076	0.1300
ELVSK[x]ASPIAGSEGKEAYR	4	0	1991.032273	0.0076	0.1450
M[x]EQKPEVDYSEK	0	0	1481.670742	0.0075	0.0900
FRKLGVK[x]PPK	6	0	1168.744388	0.0075	0.0750
FVK[x]LGIDPPK	2	0	1112.659326	0.0075	0.0750
DVAK[x]MK	3	0	690.373411	0.0075	0.0450
MK[x]DAVK	1	0	690.373411	0.0075	0.0450
VDVK[x]TK	3	0	688.411904	0.0075	0.0450
EAEAARK[x]K	6	0	901.498083	0.0075	0.0600
LLIFEK[x]QVRQASDTSTNTK	5	0	2178.164339	0.0074	0.1400
LDVAK[x]RVDMYASDLAQISR	4	0	2150.115282	0.0074	0.1400
CIDMFIHK[x]SAELYKNPK	7	0	2093.043703	0.0074	0.1250
VALRNDSYQLIK[x]ILPNK	11	0	1984.146846	0.0074	0.1250
N[x]SIVSKYTQSTNNDDPK	0	0	1909.901659	0.0074	0.1250
GTK[x]TSETNDRNSTNNTK	2	0	1866.866670	0.0074	0.1250
K[x]ASLLTREDLTDEEK	0	0	1746.899873	0.0073	0.1100
ILFENPDEATK[x]RK	10	0	1559.830681	0.0073	0.0950
LRK[x]EVAEADIASK	2	0	1428.793571	0.0073	0.0950
IMKLCFDELK[x]K	9	0	1423.756658	0.0073	0.0800
LMVEMEK[x]KLEK	6	0	1376.740675	0.0073	0.0800
TNNLDLEHK[x]HK	8	0	1347.689447	0.0073	0.0800
D[x]TEMSVNMSDFLHDQATR	0	0	2095.893807	0.0072	0.1300
NK[x]RGGDEWK	1	0	1088.536254	0.0072	0.0650
QETQYK[x]IDELVSNNEK	5	0	1936.937709	0.0072	0.1150
DHDLAPLYK[x]YLSENPK	8	0	1901.952241	0.0072	0.1150
KYIPNPVLVIIDVK[x]PK	13	0	1835.128350	0.0072	0.1150
ERDCTAYNIYDK[x]NK	11	0	1788.810014	0.0071	0.1000
IK[x]YEYQK	1	0	970.512337	0.0071	0.0500
IWK[x]VMCK	2	0	963.503367	0.0071	0.0500
Y[x]FATLQK	0	0	869.464664	0.0071	0.0500
EK[x]VLKTK	1	0	844.538158	0.0071	0.0500
AK[x]YASQK	1	0	794.428614	0.0071	0.0500
VVK[x]GNQK	2	0	771.460247	0.0071	0.0500
MNSIVSK[x]YTQSTNNDDPKK	6	0	2169.037093	0.0071	0.1350
LVRDAFALAK[x]EK	9	0	1359.787367	0.0071	0.0850
EAEAAK[x]DEQIEK	5	0	1359.651724	0.0071	0.0850
KTELFK[x]ASTSAK	5	0	1309.724101	0.0071	0.0850
NRQYQEVVK[x]QGDVLLNK	8	0	2030.090787	0.0071	0.1200
FRK[x]LGVKPPK	2	0	1168.744388	0.0070	0.0700
VVGQLLEKLK[x]PLIEK	9	0	1706.070505	0.0070	0.1050
YIPNPVLVIIDVK[x]PK	12	0	1707.033394	0.0070	0.1050
TTMTNGFLAHK[x]LCIHKNK	10	0	2113.092380	0.0069	0.1250
QYSAKAK[x]WSTAETLTNNK	6	0	2040.027522	0.0069	0.1250
GIK[x]GIESEAYESVLDLAK	2	0	1921.004331	0.0069	0.1250
KDKPK[x]YEPPVPTR	4	0	1553.856502	0.0069	0.0900
SMK[x]DLHISQNFACLIR	2	0	1931.970877	0.0069	0.1100
TTEEK[x]EATPMEMDEEK	4	0	1896.796787	0.0069	0.1100
IQK[x]ENRHK	2	0	1051.588622	0.0069	0.0550
K[x]RMPIDFK	0	0	1033.574220	0.0069	0.0550
VSK[x]ILEHK	2	0	952.570517	0.0069	0.0550
EK[x]SLLAHK	1	0	924.539219	0.0069	0.0550
S[x]SKDISSK	0	0	850.439569	0.0069	0.0550
IVKSAK[x]AK	5	0	843.554142	0.0069	0.0550
IVK[x]SAKAK	2	0	843.554142	0.0069	0.0550
TIPPLTTVK[x]GSDAAPQASK	8	0	1881.020649	0.0068	0.1300
EDALFK[x]NEEKK	5	0	1349.682631	0.0068	0.0750
IDLTRIVK[x]SAK	7	0	1242.765906	0.0068	0.0750
TELFK[x]ASTSAK	4	0	1181.629146	0.0068	0.0750
S[x]FLELTEVWGKPQK	0	0	1660.882380	0.0068	0.0950
LFLLRSDYYMASTYTK[x]K	15	0	2099.076051	0.0068	0.1150
CIDMFIHKSAELYK[x]NPK	13	0	2093.043703	0.0068	0.1150
TTMTNGFLAHKLCIHK[x]NK	15	0	2113.092380	0.0067	0.1200
YTSLSEEQKMK[x]SDINAHK	10	0	2108.020718	0.0067	0.1200
K[x]MSAQSCACMVRTLLYGK	0	0	2103.009638	0.0067	0.1200
M[x]NSIVSKYTQSTNNDDPK	0	0	2040.942138	0.0067	0.1200
IIYSDIDVDPVK[x]PEHVGK	11	0	2023.062511	0.0067	0.1200
EDLTDEEK[x]AASIAVEDEK	7	0	1990.921782	0.0067	0.1200
NK[x]ELISVSAASK	1	0	1245.692803	0.0067	0.0800
Q[x]SRQETQYK	0	0	1166.567944	0.0067	0.0600
SSK[x]VYISPK	2	0	1007.565097	0.0067	0.0600
DKK[x]DQK	2	0	760.407879	0.0067	0.0400
GILGIDAALGGQATK[x]LAAEDHK	14	0	2148.153776	0.0066	0.1450
VPTFANFHTPIFIAK[x]R	14	0	1858.025287	0.0066	0.1050
NEEKK[x]LMELFISK	4	0	1607.859201	0.0065	0.0850
ENEQKIK[x]TLSMEK	6	0	1576.812980	0.0065	0.0850
IVRTLIDK[x]FSGEK	7	0	1504.861253	0.0065	0.0850
TFHILEPK[x]EK	7	0	1240.681514	0.0065	0.0650
NK[x]LLKVTVSK	1	0	1128.722984	0.0065	0.0650
SNDIEKAIDLYK[x]EVLNK	11	0	1991.057425	0.0065	0.1100
SNDIEK[x]AIDLYKEVLNK	5	0	1991.057425	0.0065	0.1100
L[x]FKSLGSGMDQEKVLNK	0	0	1893.002891	0.0065	0.1100
ATAIGK[x]SSTAAKTFLEK	5	0	1722.951515	0.0065	0.1100
K[x]EKWIAK	0	0	901.538493	0.0064	0.0450
M[x]GINERK	0	0	846.438129	0.0064	0.0450
ENAINK[x]K	5	0	815.450075	0.0064	0.0450
KVADLK[x]K	5	0	800.511946	0.0064	0.0450
QYSAK[x]AK	4	0	794.428614	0.0064	0.0450
SLALTK[x]K	5	0	759.485399	0.0064	0.0450
MNSIVSK[x]YTQSTNNDDPK	6	0	2040.942138	0.0064	0.1150
QYSAK[x]AKWSTAETLTNNK	4	0	2040.027522	0.0064	0.1150
VHVTQEDFELAVAK[x]VLNK	13	0	2039.105042	0.0064	0.1150
IQYVGKQDPK[x]K	9	0	1302.729522	0.0064	0.0700
IVAFDQLVK[x]EK	8	0	1288.739025	0.0064	0.0700
TK[x]DAVVLGVEK	1	0	1157.665530	0.0064	0.0700
Y[x]TVGQGYTKAAWFEK	0	0	1747.856893	0.0063	0.0950
LILVDDEKTSWIYK[x]NK	13	0	1964.061785	0.0063	0.1000
TLSMEK[x]HTELRSFEQK	5	0	1962.983216	0.0063	0.1000
EIDMTCAREASK[x]TLSK	11	0	1838.886542	0.0063	0.1000
IDK[x]NTWNSTLETAKAK	2	0	1818.947489	0.0063	0.1000
FIVK[x]ASSGPRYVVGCR	3	0	1794.956220	0.0063	0.1000
NK[x]ADYYTNICDR	1	0	1531.672470	0.0063	0.0750
K[x]LIPIRGTEVEK	0	0	1381.829229	0.0063	0.0750
EVLNKGVSK[x]DEK	8	0	1344.724827	0.0063	0.0750
LMVEMEK[x]K	6	0	1006.519074	0.0063	0.0500
NEEEPTK[x]K	6	0	973.471593	0.0063	0.0500
K[x]QYSAKAK	0	0	922.523570	0.0063	0.0500
LLK[x]VTVSK	2	0	886.585106	0.0063	0.0500
F[x]MTR	0	0	553.268226	0.0063	0.0250
KTTEEK[x]EATPMEMDEEK	5	0	2024.891743	0.0062	0.1050
A[x]KVAEQNENPTVGSAQK	0	0	1769.890704	0.0062	0.1050
LK[x]ESQLVDKFFEK	1	0	1609.871482	0.0062	0.0800
REAEAAK[x]DEQIEK	6	0	1515.752826	0.0062	0.0800
VYATMQK[x]LQKDLGQVLNK	6	0	2076.140043	0.0061	0.1100
ASRPGAAAKLDGK[x]DELWK	12	0	1912.016567	0.0061	0.1100
NKMVCK[x]IWK	5	0	1205.641245	0.0061	0.0550
YFATLQK[x]SK	6	0	1084.591644	0.0061	0.0550
NK[x]LTNDETR	1	0	1089.541397	0.0061	0.0550
MK[x]SDINAHK	1	0	1042.522913	0.0061	0.0550
SAVIK[x]TSTR	4	0	961.555594	0.0061	0.0550
DYGK[x]FLSAMHDLPVRGNAK	3	0	2118.067943	0.0061	0.1150
DTALEKYK[x]SYLLQHR	7	0	1863.984208	0.0060	0.0900
VVDK[x]CFGIKFDIMPR	3	0	1823.942544	0.0060	0.0900
SQDISINGNSK[x]KEEPK	10	0	1772.890370	0.0059	0.0950
GNQK[x]FSSTADYMNMSS	3	0	1766.723905	0.0059	0.0950
ASK[x]GSNDDEMK	2	0	1180.502961	0.0059	0.0650
NSSSDMAYTSMFK[x]GNQK	12	0	1894.818860	0.0059	0.1000
LPEANFEPLEK[x]R	10	0	1441.756460	0.0058	0.0700
EK[x]QNTPVLFDSK	1	0	1404.724827	0.0058	0.0700
G[x]GLGYPEDAIGK	0	0	1175.582198	0.0058	0.0700
K[x]EAGFIDDILIITPASKEK	0	0	2087.151320	0.0058	0.1100
ENEQK[x]IKTLSMEK	4	0	1576.812980	0.0058	0.0750
KDK[x]PKYEPPVPTR	2	0	1553.856502	0.0058	0.0750
TIPPLTTVKGSDAAPQASK[x]K	18	0	2009.115605	0.0058	0.1150
QGITEAYNQK[x]AVEK	9	0	1577.804860	0.0057	0.0800
K[x]GEIRMGTTITALR	0	0	1545.866017	0.0057	0.0800
LGVK[x]RFK	3	0	846.543913	0.0057	0.0400
Q[x]YTVGQGYTKAAWFEK	0	0	1875.915465	0.0056	0.0900
SMNLTRGIDLK[x]SIAEK	10	0	1774.961029	0.0056	0.0900
SQDISINGNSKK[x]EEPK	11	0	1772.890370	0.0056	0.0900
EYLEK[x]NWK	4	0	1108.555260	0.0056	0.0450
K[x]DWNACKK	0	0	1048.512348	0.0056	0.0450
NK[x]ISWYTK	1	0	1038.549782	0.0056	0.0450
DYYTK[x]QSK	4	0	1031.492328	0.0056	0.0450
FHQLK[x]PTR	4	0	1025.576998	0.0056	0.0450
DQK[x]KDKPK	2	0	985.555594	0.0056	0.0450
D[x]KKLIPIR	0	0	981.633448	0.0056	0.0450
VLVDK[x]SRK	4	0	943.581415	0.0056	0.0450
K[x]VAQTTYK	0	0	937.523235	0.0056	0.0450
NK[x]PGVYTK	1	0	905.497023	0.0056	0.0450
K[x]LGVKPPK	0	0	865.574877	0.0056	0.0450
SSK[x]DISSK	2	0	850.439569	0.0056	0.0450
MHNNHAK[x]SLPPEEYDEK	6	0	2037.921346	0.0056	0.0950
K[x]TTEEKEATPMEMDEEK	0	0	2024.891743	0.0056	0.0950
LFAYPPK[x]SVQPTAKTVQK	6	0	2002.125051	0.0056	0.1000
S[x]SIGTGYDLGLFFSPDGR	0	0	1887.900207	0.0056	0.1000
NK[x]MVCKIWK	1	0	1205.641245	0.0056	0.0500
VLTLELYK[x]K	7	0	1105.674641	0.0056	0.0500
M[x]SSKDISSK	0	0	981.480047	0.0056	0.0500
VVK[x]GNQKFSSTADYMNMSS	2	0	2092.955678	0.0055	0.1050
IAKGAIEK[x]VDDLLTTQAEAK	7	0	2113.162944	0.0055	0.1100
RLLK[x]LEEAMK	3	0	1229.716515	0.0055	0.0550
LDSK[x]NVQLAK	3	0	1114.634566	0.0055	0.0550
K[x]GYQTIELDKK	0	0	1321.724101	0.0055	0.0600
LKESQLVDK[x]FFEK	8	0	1609.871482	0.0054	0.0700
QKSLEK[x]TLVPYLR	5	0	1573.919099	0.0054	0.0700
IAYASVVYIADK[x]YK	11	0	1602.865670	0.0054	0.0750
M[x]SFLELTEVWGKPQK	0	0	1791.922859	0.0053	0.0800
WAFAEK[x]QYGYGTQTV	5	0	1747.820509	0.0053	0.0800
VLELRAELDK[x]IGLSK	9	0	1682.992985	0.0053	0.0800
DPEEEAEMMTK[x]ETTEK	10	0	1896.796787	0.0053	0.0850
QYTVGQGYTK[x]AAWFEK	9	0	1875.915465	0.0053	0.0850
FAASK[x]EKQNTPVLFDSK	4	0	1908.994437	0.0053	0.0900
FLK[x]TSKTPPTAMLSSVR	2	0	1863.028712	0.0053	0.0900
GCLMFGPPGTGK[x]TLLAR	11	0	1774.922143	0.0053	0.0900
KPIGATWK[x]TTQLEEANSK	7	0	2001.053008	0.0053	0.0950
VVKGNQK[x]FSSTADYMNMSS	6	0	2092.955678	0.0053	0.1000
SSK[x]SSLELANNAVKSNDIEK	2	0	2133.091236	0.0052	0.1050
VYATMQKLQK[x]DLGQVLNK	9	0	2076.140043	0.0050	0.0900
S[x]QARGFDRTITVFSPEGR	0	0	2023.023439	0.0050	0.0900
HNNHMAK[x]VLTLELYK	6	0	1809.955886	0.0050	0.0750
K[x]VTSKLLEQEESAEK	0	0	1717.909710	0.0050	0.0750
K[x]ATDDDRWK	0	0	1133.546483	0.0050	0.0450
K[x]DLVRNFGR	0	0	1103.619920	0.0050	0.0450
LDGK[x]DELWK	3	0	1102.565823	0.0050	0.0450
IDELVSNNEK[x]IWKVMCK	9	0	2105.064830	0.0050	0.0850
YTENIYPPKK[x]TVQYATK	9	0	2043.067597	0.0050	0.0850
FHQLKPTRVLTLAMVK[x]R	15	0	2037.203252	0.0050	0.0850
M[x]SSIGTGYDLGLFFSPDGR	0	0	2018.940686	0.0050	0.0950
YEAKAIGSGSEPAK[x]SELVK	13	0	1963.026127	0.0050	0.0950
GAIEK[x]VDDLLTTQAEAK	4	0	1800.946820	0.0050	0.0850
QTETINWLEK[x]RFK	9	0	1691.899424	0.0050	0.0650
N[x]STEEIDLYNRWK	0	0	1666.795023	0.0050	0.0650
LDEARELLVK[x]ASK	9	0	1470.840518	0.0050	0.0650
REDGMK[x]ILMVNR	5	0	1460.759115	0.0050	0.0600
LK[x]GYQTIELDKK	1	0	1434.808159	0.0050	0.0600
QNLFVPTSDK[x]EK	9	0	1404.724827	0.0050	0.0600
K[x]TELFKASTSAK	0	0	1309.724101	0.0050	0.0600
K[x]TAGEDAVTLVK	0	0	1230.681905	0.0050	0.0600
TIDNAETMK[x]K	8	0	1149.569917	0.0050	0.0500
IITK[x]EGVETR	3	0	1144.645129	0.0050	0.0500
ENWK[x]YACK	3	0	1097.496365	0.0050	0.0400
KDWNACK[x]K	6	0	1048.512348	0.0050	0.0400
DQKKDK[x]PK	5	0	985.555594	0.0050	0.0400
DQKK[x]DKPK	3	0	985.555594	0.0050	0.0400
VAQTTYK[x]K	6	0	937.523235	0.0050	0.0400
I[x]INRDIGK	0	0	927.550117	0.0050	0.0400
F[x]ATLQKSK	0	0	921.528321	0.0050	0.0400
K[x]REAEAAK	0	0	901.498083	0.0050	0.0400
EASK[x]TLSK	3	0	862.475953	0.0050	0.0400
LGVK[x]PPK	3	0	737.479921	0.0050	0.0350
VGIK[x]PPK	3	0	737.479921	0.0050	0.0350
M[x]FMTR	0	0	684.308705	0.0050	0.0250
GAFK[x]V	3	0	520.300908	0.0050	0.0250
S[x]SKSSLELANNAVKSNDIEK	0	0	2133.091236	0.0047	0.0950
KEVAEADIASK[x]DLEETDER	10	0	2147.022884	0.0047	0.0900
EHFK[x]ELVSKASPIAGSEGK	3	0	2013.053008	0.0047	0.0900
LGIDPPK[x]GIMLYGPPGTGK	6	0	1910.033463	0.0047	0.0900
FAASKEK[x]QNTPVLFDSK	6	0	1908.994437	0.0047	0.0800
FLKTSK[x]TPPTAMLSSVR	5	0	1863.028712	0.0047	0.0800
QDLADATVETLK[x]AIEGK	11	0	1800.946820	0.0047	0.0800
FHQLK[x]PTRVLTLAMVK	4	0	1881.102150	0.0047	0.0750
RQGITEAYNQK[x]AVEK	10	0	1733.905962	0.0047	0.0700
LSGVVEGIFQK[x]CYAK	10	0	1697.880996	0.0047	0.0700
VTSK[x]LLEQEESAEK	3	0	1589.814754	0.0046	0.0650
GSLEK[x]NWKEEYLR	4	0	1650.836493	0.0046	0.0600
EDCEAATDPLLK[x]K	11	0	1488.712937	0.0046	0.0600
NTWNSTLETAK[x]AK	10	0	1462.741537	0.0046	0.0600
ASRPGAAAK[x]LDGK	8	0	1240.688720	0.0046	0.0600
LRTFHILEPK[x]EK	9	0	1509.866674	0.0046	0.0550
M[x]SERDTALEKYK	0	0	1469.718358	0.0046	0.0550
MPIDFK[x]GFICK	5	0	1354.677686	0.0045	0.0500
S[x]ERDTALEKYK	0	0	1338.677880	0.0045	0.0500
EDGMK[x]ILMVNR	4	0	1304.658013	0.0045	0.0500
NAEELSSYQK[x]K	9	0	1295.635683	0.0045	0.0500
LGSTAIGVK[x]TKDAVVLGVEK	8	0	1984.156741	0.0045	0.0900
IEDTDKYDK[x]K	8	0	1253.613888	0.0045	0.0450
LQK[x]YQATVMR	2	0	1236.664816	0.0045	0.0450
QVMEEK[x]LDSK	5	0	1205.596130	0.0045	0.0450
VVLKNK[x]GTMK	5	0	1116.668841	0.0045	0.0450
M[x]SQARGFDRTITVFSPEGR	0	0	2154.063918	0.0045	0.0850
FKLNVYK[x]YR	6	0	1229.692020	0.0044	0.0400
EHFK[x]ELVSK	3	0	1115.597456	0.0044	0.0400
Y[x]FATLQKSK	0	0	1084.591644	0.0044	0.0400
K[x]IFTIHTSK	0	0	1073.623277	0.0044	0.0400
LAHLSK[x]HPK	5	0	1029.608297	0.0044	0.0400
Y[x]TVGQGYTK	0	0	1015.497414	0.0044	0.0400
VEFK[x]MGNGK	3	0	1008.506203	0.0044	0.0400
EVLNK[x]GVSK	4	0	972.560345	0.0044	0.0400
VELAKQNLFVPTSDK[x]EK	14	0	1945.051948	0.0044	0.0750
KPPVQPLAYK[x]SATPFRK	9	0	1927.104259	0.0044	0.0750
ISPGYDVYEGSFEK[x]EGK	13	0	1903.883889	0.0044	0.0750
FK[x]LNYKPEEEYPDLSK	1	0	1998.993768	0.0044	0.0700
VLK[x]LTLEAMDLEIVEK	2	0	1843.037546	0.0044	0.0700
K[x]SLKDECK	0	0	1006.511679	0.0044	0.0350
SFEQK[x]VMK	4	0	995.510954	0.0044	0.0350
M[x]MGINERK	0	0	977.478607	0.0044	0.0350
NLNQIVNELDEEK[x]YK	12	0	1847.926420	0.0043	0.0650
KVTSK[x]LLEQEESAEK	4	0	1717.909710	0.0043	0.0650
C[x]SPSATLTHRTMTEK	0	0	1718.807905	0.0043	0.0650
VVGQLLEK[x]LKPLIEK	7	0	1706.070505	0.0043	0.0650
DFLDAVQK[x]VVKGNQK	7	0	1687.925636	0.0043	0.0650
EDVQSLK[x]LKYYEQK	6	0	1769.919882	0.0043	0.0600
VSK[x]QGEIDYEALVK	2	0	1577.830012	0.0043	0.0600
IDKEDMGSNDK[x]ASK	10	0	1536.708913	0.0043	0.0600
K[x]PTSELAIGASLEK	0	0	1442.797987	0.0043	0.0600
K[x]DWNACK	0	0	920.417393	0.0043	0.0300
GNQK[x]VVK	3	0	771.460247	0.0043	0.0300
IDELVSNNEK[x]IWK	9	0	1586.830346	0.0042	0.0550
VLRQVMEEK[x]LDSK	8	0	1573.849698	0.0042	0.0550
KEAGFIDDILIITPASK[x]EK	16	0	2087.151320	0.0042	0.0800
L[x]KGYQTIELDKK	0	0	1434.808159	0.0042	0.0500
VSAMMSCACQK[x]R	10	0	1427.614109	0.0042	0.0500
SNDIEK[x]AIDLYK	5	0	1407.724493	0.0042	0.0500
GSNDDEMKIDK[x]K	10	0	1378.639778	0.0042	0.0500
GSNDDEMK[x]IDKK	7	0	1378.639778	0.0042	0.0500
GGVHVK[x]LAHLSK	5	0	1244.735277	0.0042	0.0500
D[x]GLEDDMPALADEEFEK	0	0	1922.809068	0.0041	0.0700
LVPYLTK[x]LESK	6	0	1289.759425	0.0041	0.0450
TLIDKFSGEK[x]K	9	0	1264.702640	0.0041	0.0450
HGGYK[x]PTDKHK	4	0	1266.646859	0.0041	0.0450
TFHILEPKEK[x]SLLAHK	9	0	1890.072626	0.0041	0.0650
QEVAAQKSSEETEDK[x]K	14	0	1805.864214	0.0041	0.0650
K[x]AQSGPDASAKLPTVIPTTR	0	0	2037.121751	0.0040	0.0800
LGSTAIGVKTK[x]DAVVLGVEK	10	0	1984.156741	0.0040	0.0800
IEDTDK[x]YDKK	5	0	1253.613888	0.0040	0.0400
YTENIYPPK[x]K	8	0	1251.649881	0.0040	0.0400
LLENDIK[x]VMK	6	0	1201.673984	0.0040	0.0400
GYQTIELDK[x]K	8	0	1193.629146	0.0040	0.0400
SGFEK[x]IDLTR	4	0	1164.613831	0.0040	0.0400
NKLLK[x]VTVSK	4	0	1128.722984	0.0040	0.0400
DQELTEENVSISVIGK[x]DEK	15	0	2132.048371	0.0039	0.0750
EDVQSLKLK[x]YYEQK	8	0	1769.919882	0.0039	0.0550
FCVGLQKIEEIFK[x]K	12	0	1737.948678	0.0039	0.0550
WDLSK[x]QEALYLAQR	4	0	1719.894338	0.0039	0.0550
RPPVIRTTLFK[x]SELAQSK	10	0	2070.194854	0.0039	0.0700
YK[x]SYLLQHR	1	0	1206.650884	0.0039	0.0350
LNFSSLK[x]MK	6	0	1066.584449	0.0039	0.0350
K[x]HLDAEVQK	0	0	1066.577055	0.0039	0.0350
E[x]IINRDIGK	0	0	1056.592704	0.0039	0.0350
T[x]IDNAETMK	0	0	1021.474961	0.0039	0.0350
TTSK[x]VSIAK	3	0	933.549448	0.0039	0.0350
SGFEK[x]IDLTRIVK	4	0	1504.861253	0.0038	0.0500
ESDK[x]APDLIELNR	3	0	1498.762664	0.0038	0.0500
NLLLQEK[x]GFPTPK	6	0	1483.839792	0.0038	0.0500
INEDSK[x]LAVNENLASSK	5	0	1830.932231	0.0038	0.0650
K[x]EAGFIDDILIITPASK	0	0	1830.013777	0.0038	0.0650
IAK[x]GAIEKVDDLLTTQAEAK	2	0	2113.162944	0.0038	0.0750
MVILNK[x]DGMERK	5	0	1432.752968	0.0038	0.0450
CGSPYIIEDSK[x]K	10	0	1395.670349	0.0038	0.0450
M[x]CSPSATLTHRTMTEK	0	0	1849.848383	0.0037	0.0600
K[x]TVQYATK	0	0	937.523235	0.0037	0.0300
AEAK[x]DVAK	3	0	830.449740	0.0037	0.0300
DELWK[x]NDDQLTYTYK	4	0	1930.894787	0.0037	0.0550
VSGIRK[x]HFEQVINEK	5	0	1782.973979	0.0037	0.0550
NLSNVVEISGK[x]GVFV	10	0	1560.851081	0.0037	0.0550
KELFDCLK[x]IMR	7	0	1451.762804	0.0036	0.0400
KGYQTIELDK[x]K	9	0	1321.724101	0.0036	0.0400
KSGFEK[x]IDLTR	5	0	1292.708787	0.0036	0.0400
ELLKLK[x]VELAK	5	0	1282.822356	0.0036	0.0400
GVVALVEDK[x]TK	8	0	1157.665530	0.0036	0.0400
D[x]DGLEDDMPALADEEFEK	0	0	2037.836007	0.0036	0.0650
M[x]NSTEEIDLYNRWK	0	0	1797.835501	0.0036	0.0500
FCVGLQK[x]IEEIFKK	6	0	1737.948678	0.0036	0.0500
MILELTNHLEELK[x]K	12	0	1709.938508	0.0036	0.0500
CIK[x]RLVK	2	0	915.568742	0.0036	0.0250
DEK[x]SGVK	2	0	761.391895	0.0036	0.0250
ILPNK[x]VDPLVSLMMVEK	4	0	1925.072882	0.0035	0.0600
EERFK[x]LNVYK	4	0	1324.713873	0.0035	0.0350
RK[x]IFTIHTSK	1	0	1229.724379	0.0035	0.0350
VMCK[x]NKTDTK	3	0	1223.600166	0.0035	0.0350
NCACVISQK[x]K	8	0	1206.584850	0.0035	0.0350
K[x]GAVEYEIYK	0	0	1198.623334	0.0035	0.0350
TVQYATK[x]RSK	6	0	1180.656362	0.0035	0.0350
Q[x]YTVGQGYTK	0	0	1143.555986	0.0035	0.0350
VVLK[x]NKGTMK	3	0	1116.668841	0.0035	0.0350
EDMGSNDKASK[x]ER	10	0	1465.646650	0.0035	0.0450
EK[x]ASKGSNDDEMK	1	0	1437.640504	0.0035	0.0450
CLDQLTNWCTIK[x]TVDR	11	0	2021.966182	0.0034	0.0550
S[x]SSDMAYTSMFKGNQK	0	0	1780.775938	0.0034	0.0550
LPEANFEPLEK[x]RLDR	10	0	1825.968559	0.0033	0.0500
IDTVIK[x]LVDHSFDEK	5	0	1757.919882	0.0033	0.0500
S[x]GYDRALSVFSPDGR	0	0	1625.779708	0.0033	0.0500
ASVVETVTLTK[x]VTQK	10	0	1602.919156	0.0033	0.0500
SPSGNDALNDK[x]KGTK	10	0	1530.763724	0.0033	0.0500
QIQPK[x]TFANLVSSTLYEK	4	0	2066.104707	0.0033	0.0600
YACK[x]ILGVVEGQFSRPAK	3	0	2022.071968	0.0033	0.0600
EFPDLGVLEGK[x]R	10	0	1358.719350	0.0033	0.0400
LQMSAMYK[x]K	7	0	1098.556519	0.0033	0.0300
IK[x]ILFSDVK	1	0	1061.648429	0.0033	0.0300
SAELYK[x]NPK	5	0	1048.555259	0.0033	0.0300
QFPDIYGIIFLFK[x]WNSK	12	0	2115.119239	0.0032	0.0550
DPEEEAEMMTKETTEK[x]K	15	0	2024.891743	0.0032	0.0550
DPEEEAEMMTK[x]ETTEKK	10	0	2024.891743	0.0032	0.0550
N[x]SSSDMAYTSMFKGNQK	0	0	1894.818860	0.0032	0.0550
VLNKGDSGEMSLQK[x]LFK	13	0	1893.002891	0.0032	0.0550
EEIQK[x]GDGGTDYVCVPK	4	0	1893.877753	0.0032	0.0550
VSPTGQITSTSARSGK[x]K	15	0	1703.916525	0.0032	0.0550
SNPVFAENDEK[x]GEK	10	0	1562.721193	0.0032	0.0450
TSTGGPK[x]LQLNLER	6	0	1512.825929	0.0032	0.0450
D[x]YTMAQPEFFK	0	0	1375.611779	0.0032	0.0350
NSDYK[x]ETLIFK	4	0	1356.692468	0.0032	0.0350
VISMEK[x]GGNMK	5	0	1192.594355	0.0032	0.0350
EDLTDEEKAASIAVEDEK[x]R	17	0	2147.022884	0.0032	0.0600
DGIQDIMPSQAKELK[x]K	14	0	1799.945046	0.0031	0.0500
QSK[x]YTYDR	2	0	1059.498475	0.0031	0.0250
GLGYPEDAIGK[x]TK	10	0	1347.703366	0.0031	0.0400
NSIVSKYTQSTNNDDPK[x]K	16	0	2037.996615	0.0031	0.0550
EDGMK[x]ILMVNRGDTGSSGIR	4	0	2135.046217	0.0030	0.0600
AVEK[x]LSVEALNSLTGEFKGK	3	0	2119.152381	0.0030	0.0600
LLENDIKVMK[x]SEFQR	9	0	1848.976678	0.0030	0.0450
DREISYPFK[x]R	8	0	1309.677823	0.0030	0.0300
ADYYYQAK[x]AK	7	0	1219.587284	0.0030	0.0300
VYATMQK[x]LQK	6	0	1208.658670	0.0030	0.0300
YEVGAEYIK[x]K	8	0	1198.623334	0.0030	0.0300
LILTENIK[x]TK	7	0	1171.717563	0.0030	0.0300
K[x]EPPVYTPPK	0	0	1154.633506	0.0030	0.0300
E[x]TIDNAETMK	0	0	1150.517549	0.0030	0.0300
K[x]PPVQPLAYK	0	0	1139.670224	0.0030	0.0300
AEAK[x]DVAKMK	3	0	1089.585175	0.0030	0.0300
C[x]SPSATLTHRTMTEKAR	0	0	1945.946117	0.0029	0.0500
M[x]SIMEYNGGSCVAMAGK	0	0	1804.761547	0.0029	0.0500
KSGNLPDADNSK[x]SDISK	11	0	1774.869635	0.0029	0.0500
IDRPAQVISFK[x]K	10	0	1400.813914	0.0029	0.0350
NAYVINLK[x]QIAK	7	0	1373.803016	0.0029	0.0350
D[x]GIQDIMPSQAK	0	0	1301.628489	0.0029	0.0350
HIGIATTGFIPDGQHIVK[x]R	17	0	2059.132592	0.0029	0.0550
LGVKPPK[x]GCLMFGPPGTGK	6	0	1940.037500	0.0029	0.0550
LGVK[x]PPKGCLMFGPPGTGK	3	0	1940.037500	0.0029	0.0550
AVK[x]PTDMEQFAFYK	2	0	1673.812254	0.0029	0.0400
IDK[x]EDMGSNDKASK	2	0	1536.708913	0.0029	0.0400
WAIKEK[x]R	5	0	929.544639	0.0029	0.0200
K[x]ASLLTR	0	0	787.491545	0.0029	0.0200
HNNHMAK[x]VLTLELYKK	6	0	1938.050842	0.0028	0.0450
D[x]GIQDIMPSQAKELKK	0	0	1799.945046	0.0028	0.0450
M[x]SGYDRALSVFSPDGR	0	0	1756.820186	0.0028	0.0450
NYPLILYLVEGNGQTAK[x]R	16	0	2048.105376	0.0028	0.0500
KVAQTTYK[x]K	7	0	1065.618191	0.0028	0.0250
K[x]VAQTTYKK	0	0	1065.618191	0.0028	0.0250
AAREYLEK[x]NWK	7	0	1406.730582	0.0027	0.0300
SVQPTAK[x]TVQK	6	0	1185.671676	0.0027	0.0300
G[x]LGYPEDAIGK	0	0	1118.560737	0.0027	0.0300
DEK[x]YTLYDQNDTK	2	0	1631.731422	0.0027	0.0350
STELFK[x]NEEEPTK	5	0	1550.746345	0.0027	0.0350
LNDPEDK[x]YEALSK	6	0	1520.735782	0.0027	0.0350
K[x]CLTDLEDEAPAK	0	0	1488.712937	0.0027	0.0350
TLALK[x]YPGGGPGK	4	0	1257.708061	0.0027	0.0350
LLENDIK[x]VMKSEFQR	6	0	1848.976678	0.0027	0.0400
LFNLEPK[x]ILEEVPLR	6	0	1809.039932	0.0027	0.0400
MSFLELTEVWGK[x]PQK	11	0	1791.922859	0.0027	0.0400
AEQEELLSEKVSTK[x]K	13	0	1717.909710	0.0027	0.0400
MSSK[x]SSLELANNAVK	3	0	1577.808228	0.0027	0.0400
EQKPEVDYSEK[x]FAELQK	10	0	2067.015955	0.0026	0.0450
LAEFVNMSK[x]AYHSQYLR	8	0	2056.019935	0.0026	0.0450
K[x]HFEQVINEKHEDALAK	0	0	2035.048591	0.0026	0.0450
VGIK[x]PPKGVLLYGPPGTGK	3	0	1877.113761	0.0026	0.0500
FFPYYVYTTVAGIDK[x]EGK	14	0	2097.045801	0.0025	0.0450
EWNQNIK[x]NLSNVVEISGK	6	0	2071.069718	0.0025	0.0450
MATTVK[x]DTMNVDINAIKK	5	0	1992.038284	0.0025	0.0450
EK[x]SPAIIFIDELDAIGTK	1	0	1959.056365	0.0025	0.0450
NMGTVVDLLIENK[x]ASALL	12	0	1900.033855	0.0025	0.0450
KLGVKPPK[x]GCLMFGPPGTGK	7	0	2068.132455	0.0025	0.0500
LYFYYILFFEK[x]CNR	10	0	1974.970140	0.0025	0.0350
WSDERYLHQSLK[x]YK	11	0	1851.926697	0.0025	0.0350
LNYK[x]PEEEYPDLSK	3	0	1723.830403	0.0025	0.0350
K[x]TELEEIMLLNLHK	0	0	1709.938508	0.0025	0.0350
VVSSAIVDK[x]YIGESAR	8	0	1692.904567	0.0025	0.0400
K[x]NVPKLQNVSNFQK	0	0	1642.915408	0.0025	0.0350
K[x]DYTMAQPEFFK	0	0	1503.706735	0.0025	0.0300
MSERDTALEK[x]YK	9	0	1469.718358	0.0025	0.0300
EPPVYTPPKDK[x]K	10	0	1397.755400	0.0025	0.0300
EPPVYTPPK[x]DKK	8	0	1397.755400	0.0025	0.0300
DEKSGVK[x]LENVK	6	0	1344.724827	0.0025	0.0300
YQK[x]DEEWPPK	2	0	1318.619308	0.0025	0.0250
LNADVLGQLIK[x]K	10	0	1310.792119	0.0025	0.0300
YSLNSYDFK[x]K	8	0	1263.613496	0.0025	0.0250
SPSGNDALNDK[x]K	10	0	1244.599634	0.0025	0.0300
P[x]FGNTHNKFK	0	0	1188.603937	0.0025	0.0250
SRK[x]VAQTTYK	2	0	1180.656362	0.0025	0.0250
KLGVK[x]PPK	4	0	865.574877	0.0025	0.0200
K[x]EVAEADIASKDLEETDER	0	0	2147.022884	0.0024	0.0450
EK[x]SPAIIFIDELDAIGTKR	1	0	2115.157467	0.0024	0.0450
DVPTFANFHTPIFIAK[x]R	15	0	1973.052225	0.0024	0.0400
AQISVRLVPYLTK[x]LESK	12	0	1944.140700	0.0024	0.0400
K[x]SNFFLQLDGLVGQEAR	0	0	1921.005669	0.0024	0.0400
ATAIGKSSTAAK[x]TFLEK	11	0	1722.951515	0.0024	0.0400
YLHQSLKYK[x]EDTALR	8	0	1863.984208	0.0023	0.0350
TLEVLYLK[x]MHNNHAK	7	0	1809.955886	0.0023	0.0350
GYQTIELDK[x]KLDVAK	8	0	1719.940617	0.0023	0.0350
SPSGNDALNDKK[x]GTK	11	0	1530.763724	0.0023	0.0350
VK[x]AMEVDEKPTER	1	0	1530.771118	0.0023	0.0300
IHAK[x]SMAIDKDIR	3	0	1496.813257	0.0023	0.0300
VDAQDFLK[x]VAETR	7	0	1490.772835	0.0023	0.0300
SQK[x]ALDTLFSAIR	2	0	1448.798656	0.0023	0.0300
K[x]DGIQDIMPSQAK	0	0	1429.723444	0.0023	0.0300
HYYSLRINYK[x]K	9	0	1483.793513	0.0023	0.0250
QGDVLLNK[x]LQK	7	0	1254.729522	0.0023	0.0250
TK[x]SVALGGITK	1	0	1073.644403	0.0023	0.0250
K[x]LGVKPPKGCLMFGPPGTGK	0	0	2068.132455	0.0023	0.0450
LALTK[x]PKGTPGYGPLGVLPK	4	0	2006.192733	0.0023	0.0450
SRQETQYK[x]IDELVSNNEK	7	0	2180.070835	0.0022	0.0400
S[x]RQETQYKIDELVSNNEK	0	0	2180.070835	0.0022	0.0400
LMSK[x]VAEKAQINTQEYGR	3	0	2065.062523	0.0022	0.0400
EVAEADIASK[x]DLEETDER	9	0	2018.927929	0.0022	0.0400
LGITFAHVTAAK[x]NNSWAK	11	0	1928.026739	0.0022	0.0400
K[x]TVQYATKR	0	0	1093.624337	0.0022	0.0200
K[x]LEETDVAK	0	0	1031.549839	0.0022	0.0200
T[x]DKYAFSLTTFSPNGK	0	0	1775.872934	0.0022	0.0350
VTVSK[x]GVAIDLLEECK	4	0	1759.938898	0.0022	0.0350
CEDGVILALEK[x]VVTSK	10	0	1759.938898	0.0022	0.0350
GLGYPEDAIGK[x]TKLVK	10	0	1687.950789	0.0022	0.0350
YK[x]SYLLQHREWDSK	1	0	1851.926697	0.0021	0.0300
NELEKLNFSSLK[x]MK	11	0	1679.891560	0.0021	0.0300
L[x]MTEFVDQVDDVVK	0	0	1636.801747	0.0021	0.0300
LGISATALSPEEK[x]K	12	0	1442.797987	0.0021	0.0300
K[x]ATDDDR	0	0	819.372221	0.0021	0.0150
EAADFIFDICGIAGIKK[x]TR	16	0	2124.103657	0.0021	0.0400
K[x]EITPDIFAAIAIINEADR	0	0	2099.126168	0.0021	0.0400
RMPIDFK[x]GFICK	6	0	1510.778788	0.0021	0.0250
K[x]AFGRVYATMQK	0	0	1398.744122	0.0021	0.0250
TTLFK[x]SELAQSK	4	0	1351.734665	0.0021	0.0250
EQK[x]PEVDYSEKFAELQK	2	0	2067.015955	0.0021	0.0350
LHQLRNK[x]ELISVSAASK	6	0	1893.079498	0.0021	0.0350
KLGVK[x]PPKGCLMFGPPGTGK	4	0	2068.132455	0.0020	0.0400
LALTKPK[x]GTPGYGPLGVLPK	6	0	2006.192733	0.0020	0.0400
TLALK[x]YPGGGPGKTAILPVK	4	0	1980.177084	0.0020	0.0400
YLHQSLK[x]YKEDTALR	6	0	1863.984208	0.0020	0.0300
K[x]IYNEYPPTK	0	0	1251.649881	0.0020	0.0200
HSTFIITK[x]RK	7	0	1229.724379	0.0020	0.0200
K[x]QCVIANSCK	0	0	1206.584850	0.0020	0.0200
RVEFK[x]MGNGK	4	0	1164.607305	0.0020	0.0200
T[x]IDNAETMKK	0	0	1149.569917	0.0020	0.0200
TMGKNK[x]VLVK	5	0	1116.668841	0.0020	0.0200
TMGK[x]NKVLVK	3	0	1116.668841	0.0020	0.0200
AEAKDVAK[x]MK	7	0	1089.585175	0.0020	0.0200
SGK[x]KR	2	0	574.355062	0.0020	0.0100
M[x]CSPSATLTHRTMTEKAR	0	0	2076.986596	0.0019	0.0350
NTWNSTLETAKAK[x]YASQK	12	0	2040.027522	0.0019	0.0350
IAGEHLSNGEK[x]PLLTPEK	10	0	1932.031547	0.0019	0.0350
HTELRSFEQK[x]VMK	9	0	1631.845282	0.0019	0.0250
SQEEAIENIK[x]CTR	9	0	1576.751442	0.0019	0.0250
NVPK[x]LQNVSNFQK	3	0	1514.820452	0.0019	0.0250
EPNK[x]GSYRPYTAK	3	0	1509.757521	0.0019	0.0250
VK[x]AFGRVYATMQK	1	0	1497.812531	0.0019	0.0250
AVILSDTK[x]PVDKK	7	0	1412.823808	0.0019	0.0250
SLPPEEYDEKLYNK[x]FK	13	0	1998.993768	0.0019	0.0300
YYK[x]PDLTIDEAVRIMK	2	0	1954.023292	0.0019	0.0300
KTLEVLYLK[x]MHNNHAK	8	0	1938.050842	0.0019	0.0300
K[x]TLEVLYLKMHNNHAK	0	0	1938.050842	0.0019	0.0300
TTMTNGFLAHK[x]LCIHK	10	0	1870.954502	0.0019	0.0300
QVMEEKLDSK[x]NVQLAK	9	0	1858.982156	0.0019	0.0300
VVKVDAQDFLK[x]VAETR	10	0	1817.004608	0.0019	0.0300
DTMNVDINAIKK[x]GEIR	11	0	1815.951192	0.0019	0.0300
DTMNVDINAIK[x]KGEIR	10	0	1815.951192	0.0019	0.0300
SNQATTSTDRQVK[x]LLFIEK	12	0	2178.164339	0.0018	0.0350
LLKVTVSK[x]GVAIDLLEECK	7	0	2114.201970	0.0018	0.0350
VGIKPPK[x]GVLLYGPPGTGK	6	0	1877.113761	0.0018	0.0350
K[x]YINRSYYHLR	0	0	1511.799660	0.0018	0.0200
YTSLSEEQK[x]MK	8	0	1342.643803	0.0018	0.0200
MPFGNTHNK[x]FK	8	0	1319.644415	0.0018	0.0200
M[x]PFGNTHNKFK	0	0	1319.644415	0.0018	0.0200
SLEK[x]TLVPYLR	3	0	1317.765572	0.0018	0.0200
ELLK[x]LKVELAK	3	0	1282.822356	0.0018	0.0200
F[x]ANNDEIHPSK	0	0	1270.594156	0.0018	0.0200
HGGYKPTDK[x]HK	8	0	1266.646859	0.0018	0.0200
LCIHKNK[x]LTNDETR	6	0	1740.894015	0.0018	0.0250
STELFKNEEEPTK[x]K	12	0	1678.841301	0.0018	0.0250
ILIDK[x]ARVEAQNHK	4	0	1633.926306	0.0018	0.0250
NPELFLRVGIK[x]PPK	10	0	1606.955817	0.0018	0.0250
YEAK[x]AIGSGSEPAK	3	0	1406.704092	0.0018	0.0250
IDELVSNNEKIWK[x]VMCK	12	0	2105.064830	0.0018	0.0300
HHFYAK[x]IDRPAQVISFK	5	0	2056.100568	0.0018	0.0300
AVDEEMK[x]VRSEDYLPSK	6	0	1994.961812	0.0018	0.0300
MTDK[x]YAFSLTTFSPNGK	3	0	1906.913413	0.0018	0.0300
M[x]TDKYAFSLTTFSPNGK	0	0	1906.913413	0.0018	0.0300
DDLSGAEIK[x]AIVSEAGLLALR	8	0	2140.173842	0.0017	0.0350
KTLVAHAVLK[x]VGSALVGSQTK	9	0	2106.252365	0.0017	0.0350
SFEQKVMK[x]EDNLILR	7	0	1848.976679	0.0017	0.0250
VVDKCFGIK[x]FDIMPR	8	0	1823.942544	0.0017	0.0250
DLEETDERSLALTK[x]K	13	0	1746.899873	0.0017	0.0250
NHASIDKMK[x]SLSEQYTER	8	0	2136.026865	0.0017	0.0300
TPNDTQK[x]YSNDKSIVNSM	6	0	2040.942138	0.0017	0.0300
NTWNSTLETAK[x]AKYASQK	10	0	2040.027522	0.0017	0.0300
ELEAMK[x]LLRPRK	5	0	1482.870377	0.0017	0.0200
RNAEELSSYQK[x]K	10	0	1451.736786	0.0017	0.0200
K[x]SSEQANLYERK	0	0	1451.736786	0.0017	0.0200
LKGYQTIELDK[x]K	10	0	1434.808159	0.0017	0.0200
ATDDDRWK[x]TLSK	7	0	1434.710239	0.0017	0.0200
ILFENPDEATK[x]R	10	0	1431.735725	0.0017	0.0200
R[x]FANNDEIHPSK	0	0	1426.695258	0.0017	0.0200
IEFATITK[x]DTTK	7	0	1366.734330	0.0017	0.0200
KGVVALVEDK[x]TK	9	0	1285.760486	0.0017	0.0200
VPDK[x]LIDASTVK	3	0	1284.728853	0.0017	0.0200
ATAIGK[x]SSTAAK	5	0	1104.613831	0.0017	0.0200
D[x]YDLVR	0	0	779.381332	0.0017	0.0100
HKFQDILLGAGQAIK[x]AGNR	14	0	2036.127841	0.0016	0.0300
SLPPEEYDEK[x]LYNKFK	9	0	1998.993768	0.0016	0.0250
HFEQVINEK[x]HEDALAK	8	0	1906.953636	0.0016	0.0250
TK[x]INLIETLRTITDGK	1	0	1815.046470	0.0016	0.0250
APPEILDISK[x]QLADYK	9	0	1799.966829	0.0016	0.0250
K[x]PPVQPLAYKSATPFR	0	0	1799.009303	0.0016	0.0250
VVGSELIQK[x]YLGDGPR	8	0	1729.936200	0.0016	0.0250
GSLEKNWK[x]EEYLR	7	0	1650.836493	0.0015	0.0200
EIQDEK[x]EAEAARK	5	0	1515.752826	0.0015	0.0200
V[x]KAFGRVYATMQK	0	0	1497.812531	0.0015	0.0200
LNFSSLK[x]MKDAVK	6	0	1479.811862	0.0015	0.0200
AVILSDTKPVDK[x]K	11	0	1412.823808	0.0015	0.0200
SSKSSLELANNAVK[x]SNDIEK	13	0	2133.091236	0.0015	0.0300
YPMDAHK[x]SELEGVEEAR	6	0	1959.899550	0.0015	0.0250
GQAQSGNFSNFGDGANGDNK[x]K	19	0	2111.925576	0.0014	0.0300
STELFK[x]NEEEPTKK	5	0	1678.841301	0.0014	0.0200
VVTALTMLK[x]QHLFR	8	0	1655.954434	0.0014	0.0200
VTQKK[x]PPVQPLAYK	4	0	1595.939834	0.0014	0.0200
S[x]SKSSLELANNAVK	0	0	1446.767750	0.0014	0.0200
WAIK[x]EKR	3	0	929.544639	0.0014	0.0100
AK[x]TMTER	1	0	835.422145	0.0014	0.0100
SAK[x]GTKR	2	0	746.439846	0.0014	0.0100
NHASIDK[x]MKSLSEQYTER	6	0	2136.026865	0.0014	0.0250
ASRPGAAAK[x]LDGKDELWK	8	0	1912.016567	0.0014	0.0250
EDALFKNEEK[x]K	9	0	1349.682631	0.0014	0.0150
EIK[x]EVIELPVK	2	0	1295.769988	0.0014	0.0150
E[x]TIDNAETMKK	0	0	1278.612505	0.0014	0.0150
DFLDAVQK[x]VVK	7	0	1260.707726	0.0014	0.0150
Q[x]LMTEFVDQVDDVVK	0	0	1764.860319	0.0013	0.0200
V[x]PTFANFHTPIFIAK	0	0	1701.924185	0.0013	0.0200
HIEVGDSVLVK[x]IITK	10	0	1649.971524	0.0013	0.0200
GGVHVK[x]LAHLSKHPK	5	0	1606.941898	0.0013	0.0200
ELVSK[x]ASPIAGSEGK	4	0	1471.788150	0.0013	0.0200
DLVLALDTPRTAAVNIK[x]VR	16	0	2064.205418	0.0013	0.0250
VTDK[x]LTQLTDNIWCCR	3	0	2021.966182	0.0012	0.0200
MDDK[x]MLLTEVHLLESK	3	0	1900.963729	0.0012	0.0200
SIK[x]GYTLPPHCSRGER	2	0	1856.931459	0.0012	0.0200
ATREPNK[x]GSYRPYTAK	6	0	1837.943407	0.0012	0.0200
IDKNTWNSTLETAK[x]AK	13	0	1818.947489	0.0012	0.0200
LSVEALNSLTGEFK[x]GK	13	0	1691.909318	0.0012	0.0200
GLGYPEDAIGKTK[x]LVK	12	0	1687.950789	0.0012	0.0200
S[x]IMEYNGGSCVAMAGK	0	0	1673.721069	0.0012	0.0200
YTQSTNNDDPK[x]K	10	0	1409.642221	0.0012	0.0150
NK[x]YAIQLPLPPK	1	0	1380.812854	0.0012	0.0150
K[x]SGNLPDADNSK	0	0	1244.599634	0.0012	0.0150
DSEALK[x]TR	5	0	918.477013	0.0012	0.0100
NWSK[x]IYDFPLFQGIFIR	3	0	2143.125385	0.0012	0.0200
RMDDK[x]MLLTEVHLLESK	4	0	2057.064831	0.0012	0.0200
TDELK[x]DANIIYDLEILR	4	0	2033.067988	0.0012	0.0200
ATTVKDTMNVDINAIK[x]K	15	0	1860.997805	0.0012	0.0200
K[x]SGNLPDADNSKSDISK	0	0	1774.869635	0.0012	0.0200
QGDVLLNK[x]LQKYQATVMR	7	0	2104.146189	0.0011	0.0200
V[x]NQIESQMAMAEKLIQIR	0	0	2101.102276	0.0011	0.0200
KEFEIIK[x]GVLCQFR	6	0	1765.954825	0.0011	0.0150
YEALSK[x]HIIMFDCK	5	0	1753.853066	0.0011	0.0150
LAQFEK[x]EEYVSDPK	5	0	1681.819840	0.0011	0.0150
DNLSWLSK[x]ANNWSK	7	0	1661.816092	0.0011	0.0150
KNVPK[x]LQNVSNFQK	4	0	1642.915408	0.0011	0.0150
VAIKK[x]GAVEYEIYK	4	0	1609.907866	0.0011	0.0150
VAIK[x]KGAVEYEIYK	3	0	1609.907866	0.0011	0.0150
NK[x]TDTKTIEAITFK	1	0	1608.872208	0.0011	0.0150
VLSNYMK[x]QEALSSK	6	0	1596.818066	0.0011	0.0150
VTQK[x]KPPVQPLAYK	3	0	1595.939834	0.0011	0.0150
QAIVSAVK[x]FEEEAK	7	0	1547.819448	0.0011	0.0150
LLK[x]VTVSKGVAIDLLEECK	2	0	2114.201970	0.0011	0.0200
LGDGVLRPYK[x]VGVILESQR	9	0	2098.189768	0.0011	0.0200
K[x]TQIAGGHDIIGPFHVITR	0	0	2059.132592	0.0011	0.0200
TIPPLTTVK[x]GSDAAPQASKK	8	0	2009.115605	0.0010	0.0200
TLVAHAVLK[x]VGSALVGSQTK	8	0	1978.157410	0.0010	0.0200
I[x]AIVVNQNWYCANTK	0	0	1792.892954	0.0010	0.0150
DVEFLHSDK[x]IDTIVK	8	0	1757.919882	0.0010	0.0150
QILDCIVNLSEPAK[x]K	13	0	1726.928669	0.0010	0.0150
AEQEELLSEK[x]VSTKK	9	0	1717.909710	0.0010	0.0150
PFGNTHNK[x]FK	7	0	1188.603937	0.0010	0.0100
SGKK[x]R	3	0	574.355062	0.0010	0.0050
QVMEEK[x]LDSKNVQLAK	5	0	1858.982156	0.0009	0.0150
D[x]VPTFANFHTPIFIAK	0	0	1816.951123	0.0009	0.0150
GNECIVIGVERK[x]NVPK	11	0	1810.972260	0.0009	0.0150
DGIQDIMPSQAK[x]ELKK	11	0	1799.945046	0.0009	0.0150
S[x]PTGQITSTSARSGKK	0	0	1604.848116	0.0009	0.0150
GYSK[x]PNERATK	3	0	1249.641438	0.0009	0.0100
YTYDRGTTAVLK[x]EDIYK	11	0	2035.026127	0.0009	0.0150
LENVKIYADLK[x]INEDSK	10	0	1991.057425	0.0009	0.0150
VETAVLSTTVK[x]AQARAK	10	0	1772.015506	0.0009	0.0150
IHAYVK[x]VLTLSLMEELHK	5	0	2123.181179	0.0008	0.0150
EFPDLGVLEGK[x]RIDRPGR	10	0	2053.106771	0.0008	0.0150
SITEFGDTATAK[x]ELEAMK	11	0	1940.940017	0.0008	0.0150
K[x]ILFENPDEATK	0	0	1403.729579	0.0008	0.0100
AQIK[x]ILYVNNAK	3	0	1373.803016	0.0008	0.0100
K[x]GINIDQSSNSK	0	0	1289.657479	0.0008	0.0100
AHLDVQEKDQPK[x]K	11	0	1534.810280	0.0008	0.0100
QDPKK[x]HLDAEVQK	4	0	1534.810280	0.0008	0.0100
TGRK[x]EPPVYTPPK	3	0	1468.803742	0.0008	0.0100
VATEK[x]DFLDAVQK	4	0	1462.766689	0.0008	0.0100
KVPDK[x]LIDASTVK	4	0	1412.823808	0.0008	0.0100
K[x]VPDKLIDASTVK	0	0	1412.823808	0.0008	0.0100
NIPK[x]ARASLTAAK	3	0	1339.793514	0.0008	0.0100
AVEKLSVEALNSLTGEFK[x]GK	17	0	2119.152381	0.0008	0.0150
CNK[x]FFYILYFELYK	2	0	1946.963993	0.0007	0.0100
LILVDDEK[x]TSWIYK	7	0	1721.923907	0.0007	0.0100
IDK[x]NTWNSTLETAK	2	0	1619.815423	0.0007	0.0100
RVATEK[x]DFLDAVQK	5	0	1618.867791	0.0007	0.0100
NKTDTK[x]TIEAITFK	5	0	1608.872208	0.0007	0.0100
AEQEELLSEK[x]VSTK	9	0	1589.814754	0.0007	0.0100
VLNK[x]GDSGEMSLQK	3	0	1504.755469	0.0007	0.0100
GYQTIELDKK[x]LDVAK	9	0	1719.940617	0.0007	0.0100
LIDASTVK[x]HVFPITK	7	0	1667.960960	0.0007	0.0100
M[x]SSKSSLELANNAVK	0	0	1577.808228	0.0007	0.0100
Q[x]IAIVVNQNWYCANTK	0	0	1920.951525	0.0006	0.0100
VATEKDFLDAVQK[x]VVK	12	0	1788.998462	0.0006	0.0100
GAIESYK[x]VVDASIVSK	6	0	1664.898420	0.0006	0.0100
EDCKSLK[x]R	6	0	1034.517826	0.0006	0.0050
VLTLSLMEELHK[x]MDDRK	11	0	2057.064831	0.0006	0.0100
SLEK[x]TLVPYLRISQAVR	3	0	1972.146846	0.0006	0.0100
NEEGIIEFTK[x]TPNDTQK	9	0	1962.953358	0.0006	0.0100
EAADFIFDICGIAGIK[x]K	15	0	1866.954882	0.0006	0.0100
KAMVNIDTIDNK[x]VATTM	11	0	1863.943328	0.0006	0.0100
A[x]TTVKDTMNVDINAIKK	0	0	1860.997805	0.0006	0.0100
V[x]SPTGQITSTSARSGKK	0	0	1703.916525	0.0006	0.0100
YPMDAHK[x]SELEGVEEARR	6	0	2116.000652	0.0006	0.0100
LNQQSVLLPLLK[x]DNIAHR	11	0	2071.190103	0.0006	0.0100
FK[x]LNVYKYR	1	0	1229.692020	0.0006	0.0050
KSK[x]TLQYFA	2	0	1084.591644	0.0006	0.0050
DKK[x]ASLLTR	2	0	1030.613439	0.0006	0.0050
GAATIK[x]GAIWYGIDFTAAR	5	0	1981.042053	0.0005	0.0100
GTK[x]TSETNDR	2	0	1107.515576	0.0005	0.0050
K[x]TLVAHAVLKVGSALVGSQTK	0	0	2106.252365	0.0005	0.0100
TEPK[x]AVDEEMK	3	0	1275.601607	0.0005	0.0050
AHLDVQEK[x]DQPK	7	0	1406.715325	0.0004	0.0050
K[x]GVVALVEDKTK	0	0	1285.760486	0.0004	0.0050
DEPEETDVNK[x]YQK	9	0	1593.715773	0.0004	0.0050
ATAGPIIADK[x]NCK	9	0	1357.702317	0.0004	0.0050
ETLIFK[x]CIDMFIHK	5	0	1793.920748	0.0004	0.0050
LCIHK[x]NKLTNDETR	4	0	1740.894015	0.0004	0.0050
LKPLIEK[x]GGDWERK	6	0	1667.935808	0.0004	0.0050
QIKEIK[x]EVIELPVK	5	0	1665.007573	0.0004	0.0050
QIK[x]EIKEVIELPVK	2	0	1665.007573	0.0004	0.0050
K[x]INVLNFPSANFSK	0	0	1577.856502	0.0004	0.0050
ATLTGMK[x]IDVLFSK	6	0	1522.842826	0.0004	0.0050
ATAGPIIADKNCK[x]K	12	0	1485.797272	0.0004	0.0050
SSK[x]SSLELANNAVK	2	0	1446.767750	0.0004	0.0050
AIDLYK[x]EVLNKGVSK	5	0	1675.950788	0.0003	0.0050
LEK[x]GQSIDDMIPAQK	2	0	1671.850090	0.0003	0.0050
GGVHVKLAHLSK[x]HPK	11	0	1606.941898	0.0003	0.0050
TVQK[x]VETAVLSTTVK	3	0	1602.919156	0.0003	0.0050
GTK[x]KSGNLPDADNSK	2	0	1530.763724	0.0003	0.0050
IMRDVITELPDAK[x]YYR	12	0	1982.029438	0.0003	0.0050
IQDAELAILQK[x]TQNLR	10	0	1853.036967	0.0003	0.0050
N[x]STEEIDLYNRWKALER	0	0	2136.059881	0.0003	0.0050
ILAHREFPDLGVLEGK[x]R	15	0	1949.084584	0.0003	0.0050
TLLAK[x]AVANQTSATFLR	4	0	1804.020592	0.0003	0.0050
DISSKSPSGNDALNDK[x]K	15	0	1774.869635	0.0003	0.0050
DISSK[x]SPSGNDALNDKK	4	0	1774.869635	0.0003	0.0050
VRSEDYLPSK[x]YLDIDISK	9	0	2140.105099	0.0003	0.0050
QYQEVVKQGDVLLNK[x]LQK	14	0	2129.184348	0.0003	0.0050
YTSLSEEQK[x]MKSDINAHK	8	0	2108.020718	0.0003	0.0050
QGDVLLNKLQK[x]YQATVMR	10	0	2104.146189	0.0003	0.0050
QEALSSK[x]TLFTRPIPVRR	6	0	2098.201001	0.0003	0.0050
QLIIK[x]EEMMNSIQQAVAK	4	0	2073.096129	0.0003	0.0050
M[x]ATTVKDTMNVDINAIKK	0	0	1992.038284	0.0003	0.0050
EAADFIFDICGIAGIK[x]KTR	15	0	2124.103657	0.0003	0.0050
IIRGAIESYK[x]VVDASIVSK	9	0	2047.167638	0.0003	0.0050
EHFKELVSK[x]ASPIAGSEGK	8	0	2013.053008	0.0003	0.0050
GVVALVEDKTK[x]SVALGGITK	10	0	1984.156741	0.0002	0.0050
# precursors: 1
Precursor: 2764.3901	4	0.9997	0
NFGRDLK[x]LK(6)	ASK[x]GSNDDEMKIDK(2)	0.7300	2764.4064	138.0681
NFGRDLK[x]LK(6)	ASKGSNDDEMK[x]IDK(10)	0.6950	2764.4064	138.0681
STMLEK[x]IK(5)	QEVAAQK[x]SSEETEDK(6)	0.5450	2764.3687	138.0681
FNLMVICK[x]DK(7)	EAEAAK[x]DEQIEK(5)	0.5450	2764.3662	138.0681
NFGRDLK[x]LK(6)	IDKEDMGSNDK[x]ASK(10)	0.5350	2764.4064	138.0681
M[x]TEVLK(0)	LAAEDHK[x]FVIHQEENK(6)	0.5250	2764.4104	138.0681
NFGRDLK[x]LK(6)	IDK[x]EDMGSNDKASK(2)	0.5150	2764.4064	138.0681
EDVQSLK[x]LK(6)	QEMKK[x]DSESTEEK(4)	0.4300	2764.3687	138.0681
EDVQSLK[x]LK(6)	QEMK[x]KDSESTEEK(3)	0.4300	2764.3687	138.0681
ETIDNAETMK[x]K(9)	HK[x]TDLNHENLK(1)	0.4300	2764.3700	138.0681
T[x]EVLK(0)	NSIVSK[x]YTQSTNNDDPKK(5)	0.4200	2764.4129	138.0681
T[x]EVLK(0)	N[x]SIVSKYTQSTNNDDPKK(0)	0.4100	2764.4129	138.0681
EDVQSLK[x]LK(6)	Q[x]EMKKDSESTEEK(0)	0.3900	2764.3687	138.0681
P[x]FGNTHNK(0)	NLTDETKNK[x]HCLIK(8)	0.3850	2764.3965	138.0681
IDK[x]KTTEEK(2)	EQVRDAGK[x]DEFSR(7)	0.3750	2764.3878	138.0681
IDKK[x]TTEEK(3)	EQVRDAGK[x]DEFSR(7)	0.3750	2764.3878	138.0681
P[x]FGNTHNK(0)	NLTDETK[x]NKHCLIK(6)	0.3700	2764.3965	138.0681
LK[x]ESQLVDK(1)	QEMKK[x]DSESTEEK(4)	0.3700	2764.3687	138.0681
LK[x]ESQLVDK(1)	QEMK[x]KDSESTEEK(3)	0.3700	2764.3687	138.0681
K[x]GTKTSETNDR(0)	LLMK[x]LSSQNDDK(3)	0.3650	2764.3912	138.0681
