# Supplementary material for: ECL: an exhaustive search tool for the identification of cross-linked peptides using whole database
Source: BMC Bioinformatics. 2016 May 20;17:217. doi: 10.1186/s12859-016-1073-y (PMC4874008; doi:10.1186/s12859-016-1073-y)
Supplement: Additional file 5 — Kojak’s pre-selection list of PSMs only identified by ECL. (ZIP 5147 kb) [file 12859_2016_1073_MOESM5_ESM.zip › Kojak's pre-selection ranks of ECL only peptides/Kojak's detailed results/aleitner_M1012_006/diagnostic_10407.txt]

Scan: 10407
TVLQDVEANIAALMQATK[x]QR	17	0	2199.168042	0.1308	2.6150
TVLQDVEANIAALMQATK[x]QRDPR	17	0	2567.348842	0.1074	2.4700
AQEEVK[x]R	5	0	858.455887	0.0664	0.4650
KLDVAK[x]R	5	0	828.518092	0.0614	0.4300
VLTLELYK[x]K	7	0	1105.674641	0.0600	0.5400
VLTLELYKK[x]LR	8	0	1374.859801	0.0586	0.6450
AERK[x]AR	3	0	729.424532	0.0583	0.3500
K[x]TVQYATKR	0	0	1093.624337	0.0572	0.5150
VMK[x]SEFQRLTHEK	2	0	1631.845282	0.0538	0.7000
SLLTGK[x]HAIRYAGR	5	0	1541.878966	0.0518	0.7250
SLLTGK[x]HAIR	5	0	1094.655970	0.0510	0.5100
EVPAVQVTAAFLYNYK[x]R	15	0	1968.046805	0.0500	0.8500
AQIK[x]ILYVNNAK	3	0	1373.803016	0.0496	0.5950
AQSGPDASAK[x]LPTVIPTTR	9	0	1909.026796	0.0495	0.9400
SLLAHK[x]GGHVVR	5	0	1272.741423	0.0487	0.5850
SIK[x]GYTLPPHCSR	2	0	1514.766308	0.0481	0.6250
EALEK[x]TEEK	4	0	1075.539667	0.0478	0.4300
K[x]DGIPSNLTDTVETGIQALMSSLSTDFK	0	0	2967.474541	0.0468	1.3100
AEIINSLNLNNDLTDK[x]LAQFEK	15	0	2502.296462	0.0466	1.0250
VLTLELYK[x]KLR	7	0	1374.859801	0.0464	0.5100
E[x]QKPEVDYSEK	0	0	1350.630263	0.0436	0.4800
SLLELNETQSNIQEQGVNWGK[x]K	20	0	2514.271310	0.0432	0.9500
YTLYDQNDTKEWLDK[x]LGDK	14	0	2344.122200	0.0426	0.8100
K[x]DSESTEEKEAQAVQR	0	0	1833.870361	0.0425	0.6800
TKLVK[x]ER	4	0	872.544305	0.0421	0.2950
YPMDAHK[x]SELEGVEEARR	6	0	2116.000652	0.0419	0.7550
K[x]IEFPSYR	0	0	1038.549782	0.0419	0.3350
ELEAMK[x]LLRPRK	5	0	1482.870377	0.0413	0.4950
EQK[x]PEVDYSEK	2	0	1350.630263	0.0409	0.4500
K[x]SSEQANLYERK	0	0	1451.736786	0.0408	0.4900
AELDKIGLSK[x]IR	9	0	1341.797930	0.0396	0.4750
YYPLK[x]SMTEK	4	0	1258.626702	0.0390	0.3900
MEQK[x]PEVDYSEK	3	0	1481.670742	0.0383	0.4600
M[x]EQKPEVDYSEK	0	0	1481.670742	0.0383	0.4600
YQK[x]DEEWPPK	2	0	1318.619308	0.0380	0.3800
MEILK[x]IHLEK	4	0	1252.721266	0.0380	0.3800
AEREK[x]ASK	4	0	917.492997	0.0375	0.3000
AELDK[x]IGLSK	4	0	1072.612770	0.0370	0.3700
AKSAK[x]IVR	4	0	871.560288	0.0369	0.2950
NK[x]TDTKTIEAITFK	1	0	1608.872208	0.0368	0.5150
K[x]LEFPLPNEEARVGILR	0	0	1980.115548	0.0365	0.6200
QEVAAQKSSEETEDK[x]K	14	0	1805.864214	0.0362	0.5800
K[x]TREALMEFR	0	0	1279.670628	0.0360	0.3600
AIEGK[x]IAR	4	0	856.513006	0.0356	0.2850
AK[x]WSTAETLTNNK	1	0	1462.741537	0.0354	0.4600
INEDSK[x]LAVNENLASSKSSM	5	0	2136.036759	0.0353	0.7050
IVAFVGSPIVEDEK[x]NLIRLAK	13	0	2310.331003	0.0350	0.7350
K[x]SGFEK	0	0	694.364957	0.0350	0.2100
K[x]HFEQVINEKHEDALAK	0	0	2035.048591	0.0347	0.5900
K[x]EEPKSETLENFTR	0	0	1706.847448	0.0346	0.4850
YTLYDQNDTK[x]EWLDK	9	0	1930.894787	0.0343	0.5150
GK[x]YYPLKSMTEK	1	0	1443.743119	0.0342	0.4100
AVEK[x]LSVEALNSLTGEFKGK	3	0	2119.152381	0.0340	0.6800
QDLADATVETLKAIEGK[x]IAR	16	0	2141.169090	0.0335	0.6700
IDKK[x]TTEEK	3	0	1090.586949	0.0333	0.3000
SGK[x]KR	2	0	574.355062	0.0330	0.1650
AVILSDTK[x]PVDK	7	0	1284.728853	0.0329	0.3950
AVEK[x]LMSRRPPVIR	3	0	1650.971479	0.0329	0.4600
LLSSAK[x]K	5	0	745.469750	0.0329	0.2300
QTLNK[x]IALDEQIQALK	4	0	1825.030821	0.0328	0.5250
FHQLK[x]PTR	4	0	1025.576998	0.0325	0.2600
K[x]MRK	0	0	561.342056	0.0325	0.1300
DYYTK[x]QSKATR	4	0	1359.678214	0.0323	0.3550
ATSAGPK[x]QTETINWLEKR	6	0	2029.059155	0.0322	0.5800
AK[x]YASQKRP	1	0	1047.582476	0.0322	0.2900
KIDK[x]EDMGSNDK	3	0	1378.639778	0.0321	0.3850
MSEEQPLQVARCTK[x]IIENEQSAEK	13	0	2817.363556	0.0317	0.7600
DYTMAQPEFFK[x]AVR	10	0	1701.818400	0.0314	0.4400
LPNIEEATFDK[x]RIDRPGR	10	0	2126.123146	0.0314	0.5650
LDRK[x]IEFPSYR	3	0	1422.761881	0.0314	0.3450
YK[x]EDTALRSEM	1	0	1341.623403	0.0314	0.3450
NEDDIEDIAALWMK[x]R	13	0	1817.861714	0.0313	0.4700
AQSGPDASAK[x]LPTVIPTTRCR	9	0	2225.158538	0.0310	0.6500
K[x]ANWCDK	0	0	920.417393	0.0307	0.2150
TLDQIAAK[x]LYFYYILFFEKCNR	7	0	2815.440615	0.0307	0.6750
ELAAIK[x]EDTEAVLKR	5	0	1684.935865	0.0307	0.4600
ERAEAGLALSLIVK[x]ALSIEGDDK	13	0	2397.311385	0.0304	0.7000
DKLVLK[x]EVFLSFHNLVGR	5	0	2113.204692	0.0303	0.5450
ILSTLDRELLK[x]PSASVALQR	10	0	2209.279304	0.0303	0.6050
ESQLVDK[x]FFEK	6	0	1368.692468	0.0300	0.3300
AELDK[x]IGLSKIR	4	0	1341.797930	0.0300	0.3600
YTENIYPPK[x]K	8	0	1251.649881	0.0300	0.3000
K[x]MQE	0	0	534.247157	0.0300	0.1200
K[x]LEK	0	0	516.327120	0.0300	0.1200
F[x]ANNDEIHPSK	0	0	1270.594156	0.0295	0.3250
RQTLNK[x]IALDEQIQALK	5	0	1981.131923	0.0294	0.5000
AMEQQDIKPTVQNGEVSANAEQK[x]A	22	0	2585.239020	0.0294	0.7050
EKVLK[x]TK	4	0	844.538158	0.0293	0.2050
AQARAK[x]R	5	0	799.477625	0.0293	0.2050
LPNIEEATFDK[x]R	10	0	1431.735725	0.0292	0.3500
VSGIRK[x]HFEQVINEK	5	0	1782.973979	0.0290	0.4350
LSGVVEGIFQK[x]CYAK	10	0	1697.880996	0.0290	0.4350
AKYASQK[x]RP	6	0	1047.582476	0.0289	0.2600
TGRSIK[x]GYTLPPHCSR	5	0	1828.936545	0.0288	0.4600
ATAIGRASK[x]AAR	8	0	1171.678492	0.0288	0.3450
KSLPLQIEVANDCIK[x]WAIK	14	0	2225.224100	0.0287	0.5450
LELKK[x]ANWCDK	4	0	1403.723052	0.0286	0.3150
IK[x]ILFSDVK	1	0	1061.648429	0.0283	0.2550
GK[x]VVIDAFR	1	0	1003.581415	0.0283	0.2550
AYMDPHRSMK[x]DLHISQNFACLIR	9	0	2802.351495	0.0283	0.6500
DYYTKQSK[x]ATR	7	0	1359.678214	0.0282	0.3100
ILFENPDEATK[x]RK	10	0	1559.830681	0.0281	0.3650
DEPEETDVNK[x]YQKDEEWPPK	9	0	2475.107668	0.0280	0.5600
TLIDK[x]FSGEK	4	0	1136.607685	0.0280	0.2800
DVVAVGNDDTGTGASSFGVARK[x]LQR	21	0	2519.272705	0.0280	0.7000
AELATEAYTPLTSLEGIVILK[x]K	20	0	2359.324913	0.0280	0.6150
VLTLSLMEELHK[x]MDDRK	11	0	2057.064831	0.0279	0.4750
VLAQLGMQSLSPLK[x]QGMNILR	13	0	2296.275812	0.0279	0.5850
ILSNITYSYK[x]GYGLSMGTMLAGTGK	9	0	2625.318122	0.0278	0.6950
QEALSSK[x]TLFTRPIPVRR	6	0	2098.201001	0.0278	0.5000
VLTLAMVK[x]R	7	0	1029.636817	0.0278	0.2500
LAEK[x]WR	3	0	801.449683	0.0275	0.1650
F[x]MTR	0	0	553.268226	0.0275	0.1100
K[x]GEK	0	0	460.264524	0.0275	0.1100
LAEFVNMSK[x]AYHSQYLR	8	0	2056.019935	0.0274	0.4650
WSLERK[x]GEK	5	0	1131.603602	0.0272	0.2450
GK[x]YYPLK	1	0	867.485399	0.0271	0.1900
LEKGQSIDDMIPAQK[x]	14	0	1671.850090	0.0270	0.4050
K[x]EPPVYTPPK	0	0	1154.633506	0.0270	0.2700
KANWCDK[x]R	6	0	1076.518495	0.0269	0.2150
VVSSAIVDK[x]YIGESARIIR	8	0	2075.173785	0.0268	0.5100
MPGTLLPGPGK[x]GYIGDPIK	10	0	1910.033463	0.0268	0.5100
K[x]VNQIESQMAMAEK	0	0	1605.785384	0.0268	0.3750
VVDKCFGIK[x]FDIMPR	8	0	1823.942544	0.0267	0.4000
GKYYPLK[x]SMTEK	6	0	1443.743119	0.0267	0.3200
TVQKVETAVLSTTVK[x]AQAR	14	0	2029.153050	0.0266	0.5050
LFLLRIVAFDQLVK[x]EK	13	0	1931.160709	0.0266	0.4250
ALQDYK[x]PELASDPIIR	5	0	1827.972976	0.0266	0.4250
V[x]NQIESQMAMAEK	0	0	1477.690428	0.0265	0.3450
SITEFGDTATAK[x]ELEAMKLLRPR	11	0	2576.363096	0.0265	0.6100
D[x]YTMAQPEFFKAVR	0	0	1701.818400	0.0264	0.3700
AEQEELLSEK[x]VSTK	9	0	1589.814754	0.0264	0.3700
K[x]GTKTSETNDR	0	0	1235.610532	0.0264	0.2900
ISLRDVCIK[x]LGLDSEESAEYIVAK	8	0	2707.410100	0.0262	0.6300
AEAK[x]DVAK	3	0	830.449740	0.0262	0.2100
K[x]PRR	0	0	555.360483	0.0262	0.1050
TEVLK[x]TNVLQSNENIVQYYTQK	4	0	2611.349222	0.0261	0.5750
ARSEAAEFEYK[x]NGYPMPCDVLAK	10	0	2645.225286	0.0261	0.6000
TAINTGGGSVAVFNK[x]FAYVLYQER	14	0	2604.333515	0.0260	0.6250
K[x]EVQEARELIR	0	0	1369.767693	0.0259	0.2850
ATAIGK[x]SSTAAK	5	0	1104.613831	0.0258	0.3100
NIRIHAYVK[x]VLTLSLMEELHK	8	0	2506.409261	0.0257	0.5400
ARVEAQNHK[x]LNLADPVSIEYLTR	8	0	2636.403319	0.0257	0.5900
K[x]LEETDVAKAAILERPYASTGAYK	0	0	2623.385606	0.0256	0.6150
DYYTK[x]QSK	4	0	1031.492328	0.0256	0.2050
AK[x]SAKIVR	1	0	871.560288	0.0256	0.2050
QDLADATVETLK[x]AIEGK	11	0	1800.946820	0.0256	0.4350
AVDEEMK[x]VR	6	0	1075.533141	0.0256	0.2300
K[x]GAVEYEIYK	0	0	1198.623334	0.0255	0.2550
C[x]SPSATLTHR	0	0	1128.534535	0.0255	0.2550
AEAGLALSLIVK[x]ALSIEGDDK	11	0	2112.167695	0.0255	0.5350
EEMMNSIQQAVAK[x]	12	0	1477.690428	0.0254	0.3300
AVILSDTK[x]PVDKK	7	0	1412.823808	0.0254	0.3300
KLEKGQSIDDMIPAQK[x]	15	0	1799.945046	0.0253	0.4050
QNTIVNQVYESYNQLTK[x]TVELM	16	0	2614.294745	0.0252	0.5550
ISQAVRIGDLCAFTDALSK[x]YEAEFR	18	0	2859.422393	0.0250	0.6250
EEIQLLQEPGSYVGEVIKTMGK[x]NK	21	0	2689.399538	0.0250	0.6000
TLDSNSLTHEKIEFATITK[x]DTTK	18	0	2592.328152	0.0250	0.5750
TFMNHIDVQK[x]EFQAR	9	0	1862.909665	0.0250	0.3750
LGISATALSPEEK[x]K	12	0	1442.797987	0.0250	0.3500
LRWK[x]R	3	0	757.471088	0.0250	0.1250
I[x]DDQR	0	0	645.308172	0.0250	0.1250
K[x]REK	0	0	559.344165	0.0250	0.1000
NCK[x]K	2	0	548.274037	0.0250	0.1000
SLK[x]R	2	0	502.322703	0.0250	0.1000
LALTK[x]PKGTPGYGPLGVLPKVGIR	4	0	2431.467763	0.0248	0.5950
AVILSDTKPVDKK[x]QCVIANSCK	12	0	2473.303140	0.0243	0.5350
AVILSDTK[x]PVDKKQCVIANSCK	7	0	2473.303140	0.0243	0.5350
QGAMIAQAMILTQHNDQLNSK[x]VSGIRK	20	0	2951.543182	0.0243	0.6550
LSGVVEGIFQK[x]CYAKNEWR	10	0	2283.146914	0.0242	0.4600
IVAFVGSPIVEDEK[x]NLIR	13	0	1998.114879	0.0242	0.4350
VDVK[x]TK	3	0	688.411904	0.0242	0.1450
VLIDCNK[x]FDSIDLNPAR	6	0	1988.998865	0.0241	0.4100
GSDAAPQASK[x]K	9	0	1058.535585	0.0241	0.2650
V[x]PTFANFHTPIFIAKR	0	0	1858.025287	0.0241	0.3850
VTVSK[x]GVAIDLLEECK	4	0	1759.938898	0.0241	0.3850
AEQEELLSEK[x]VSTKK	9	0	1717.909710	0.0240	0.3600
LRNK[x]R	3	0	685.434703	0.0240	0.1200
REAEAAK[x]DEQIEK	6	0	1515.752826	0.0238	0.3100
NCK[x]ADAGITIAPR	2	0	1385.708463	0.0238	0.3100
LAEK[x]WRDYNLISENTEM	3	0	2110.999257	0.0238	0.4050
ATSAGPK[x]QTETINWLEK	6	0	1872.958052	0.0238	0.4050
SDYYMASTYTK[x]K	10	0	1456.654367	0.0237	0.2850
R[x]FANNDEIHPSK	0	0	1426.695258	0.0237	0.2850
TDTK[x]TIEAITFK	3	0	1366.734330	0.0237	0.2850
ENK[x]IQRQR	2	0	1070.594434	0.0237	0.1900
DQK[x]KDKPK	2	0	985.555594	0.0237	0.1900
VSK[x]ILEHK	2	0	952.570517	0.0237	0.1900
TVYQISELESLLRSSHIITK[x]ELK	19	0	2686.490399	0.0237	0.5450
AAITGK[x]PDPWQTSLAFYYSGVGK	5	0	2456.237499	0.0237	0.5450
ELEAMK[x]LLRPR	5	0	1354.775421	0.0236	0.2600
YK[x]DAYVYSIVAIAR	1	0	1630.871817	0.0236	0.3300
AHLDVQEK[x]DQPKK	7	0	1534.810280	0.0235	0.3050
IGLHDDAYLDVCK[x]YYR	12	0	1999.946105	0.0234	0.3750
SEDYLPSK[x]YLDIDISK	7	0	1884.935588	0.0234	0.3750
VVK[x]VDAQDFLKVAETR	2	0	1817.004608	0.0234	0.3750
TPDK[x]GYGHRDDIFIPLSEK	3	0	2187.095930	0.0234	0.4450
KGVVALVEDK[x]TK	9	0	1285.760486	0.0233	0.2800
ASK[x]AAR	2	0	602.349976	0.0233	0.1400
ATAIGKSSTAAK[x]TFLEK	11	0	1722.951515	0.0232	0.3950
ATAIGK[x]SSTAAKTFLEK	5	0	1722.951515	0.0232	0.3950
N[x]STEEIDLYNR	0	0	1352.620760	0.0232	0.2550
NK[x]PGVYTK	1	0	905.497023	0.0231	0.1850
VGVILESQRAANVLAFQSTTK[x]TLALK	20	0	2757.575126	0.0231	0.6000
K[x]DYTMAQPEFFKAVR	0	0	1829.913356	0.0230	0.3450
AEQEELLSEKVSTK[x]K	13	0	1717.909710	0.0230	0.3450
VK[x]LEK	1	0	615.395529	0.0230	0.1150
LSLFSNK[x]ENELR	6	0	1448.762272	0.0229	0.2750
EVLNK[x]GVSKDEK	4	0	1344.724827	0.0229	0.2750
LEETDVAK[x]AAILERPYASTGAYK	7	0	2495.290650	0.0228	0.5250
APPEILDISK[x]QLADYK	9	0	1799.966829	0.0228	0.3650
S[x]IMEYNGGSCVAMAGK	0	0	1673.721069	0.0228	0.3650
TFLEK[x]RYNDELELDDAVHTAILALK	4	0	2916.523149	0.0228	0.5700
K[x]INVKFFEK	0	0	1151.670224	0.0228	0.2050
NLTDETK[x]NK	6	0	1061.535250	0.0228	0.2050
IKTLSMEK[x]HTELR	7	0	1584.865682	0.0227	0.2950
QIEELFEAIVLPMQQADK[x]FRK	17	0	2532.340909	0.0226	0.4750
AQIKILYVNNAK[x]SQEEAIENIK	11	0	2515.364479	0.0225	0.4950
M[x]SERDTALEKYK	0	0	1469.718358	0.0225	0.2700
QK[x]SLEK	1	0	731.417716	0.0225	0.1350
K[x]IYNEYPPTK	0	0	1251.649881	0.0225	0.2250
MTEVLK[x]TNVLQSNENIVQYYTQK	5	0	2742.389700	0.0224	0.5150
I[x]AIVVNQNWYCANTKYVTGPK	0	0	2438.241535	0.0224	0.4700
VIGSELVQK[x]YVGEGARMVR	8	0	2090.130540	0.0224	0.4250
D[x]VPTFANFHTPIFIAKR	0	0	1973.052225	0.0224	0.3800
AVILSDTKPVDK[x]K	11	0	1412.823808	0.0223	0.2900
IMRDVITELPDAK[x]YYR	12	0	1982.029438	0.0222	0.3550
SDYYMASTYTKK[x]INVK	11	0	1910.944711	0.0222	0.3550
NSDYK[x]ETLIFKCIDMFIHK	4	0	2401.180912	0.0221	0.4200
LISGK[x]LDEAR	4	0	1100.618917	0.0220	0.2200
ASK[x]ER	2	0	589.318344	0.0220	0.1100
DEQIEK[x]IDTVIKLVDHSFDEK	5	0	2500.269580	0.0219	0.4600
DSYLIIDK[x]LPSEYDSR	7	0	1912.941734	0.0219	0.3500
QIQPK[x]TFANLVSSTLYEKR	4	0	2222.205809	0.0218	0.4150
KEVAEADIASK[x]DLEETDER	10	0	2147.022884	0.0218	0.4150
LNCVIDRVNGVVFTNRPDEK[x]NR	19	0	2614.339673	0.0218	0.4800
IQDAELAILQK[x]TQNLRR	10	0	2009.138070	0.0218	0.3700
VDK[x]NWSKIYDFPLFQGIFIR	2	0	2485.315688	0.0217	0.4350
DNLSWLSKANNWSK[x]FTATAALGVIHR	13	0	2899.509173	0.0217	0.5650
IRIGLHDDAYLDVCK[x]YYR	14	0	2269.131265	0.0217	0.3900
GSDAAPQASK[x]KK	9	0	1186.630541	0.0217	0.2600
ELVSKASPIAGSEGK[x]EAYR	14	0	1991.032273	0.0216	0.4100
VLKTK[x]DEGGPAGGLYI	4	0	1616.877294	0.0216	0.3450
DLKLK[x]WSDER	4	0	1288.677488	0.0215	0.2150
K[x]SRGVILQSDIEEAYAR	0	0	1934.022044	0.0215	0.3650
SSLELANNAVK[x]SNDIEK	10	0	1830.932231	0.0215	0.3650
ARLTQLLSQIK[x]EEQGDIK	10	0	2069.147964	0.0214	0.3850
TLIDKFSGEK[x]K	9	0	1264.702640	0.0214	0.2350
LALTKPK[x]GTPGYGPLGVLPKVGIR	6	0	2431.467763	0.0213	0.5100
DQKKDK[x]PK	5	0	985.555594	0.0213	0.1700
CIK[x]R	2	0	575.321319	0.0213	0.0850
WDLSK[x]QEALYLAQRSIVAATHR	4	0	2555.360731	0.0211	0.4650
HHFYAKIDRPAQVISFK[x]K	16	0	2184.195523	0.0211	0.3800
IEVNIHRK[x]R	7	0	1163.688664	0.0211	0.1900
QVK[x]LLFIEK	2	0	1116.690625	0.0211	0.1900
LAEFVNMSK[x]AYHSQYLRLLALQR	8	0	2750.468893	0.0211	0.4850
VTVSKGVAIDLLEECK[x]NTACSGIIAEVK	15	0	3003.561908	0.0211	0.5900
NLTDETK[x]NKHCLIK	6	0	1712.887868	0.0211	0.2950
KEEPK[x]SETLENFTR	4	0	1706.847448	0.0211	0.2950
K[x]INVLNFPSANFSK	0	0	1577.856502	0.0211	0.2950
VLNK[x]EHLEADFVTQVAVRR	3	0	2223.212290	0.0211	0.4000
K[x]VSTTPANSFELKQYLIQR	0	0	2222.205809	0.0211	0.4000
QRIVAFVGSPIVEDEK[x]NLIR	15	0	2282.274552	0.0210	0.4200
K[x]HFEQVINEK	0	0	1270.666925	0.0210	0.2100
AK[x]SAK	1	0	503.306720	0.0210	0.1050
TDK[x]YAFSLTTFSPNGK	2	0	1775.872934	0.0209	0.3350
IMSLYSSRGTLK[x]VHTIR	11	0	1961.087952	0.0209	0.3550
KVAEQNENPTVGSAQK[x]MIQDEAQK	15	0	2642.296866	0.0208	0.5000
ALTCKMPGTLLPGPGK[x]GYIGDPIK	15	0	2483.327901	0.0208	0.5000
NEDDIEDIAALWMK[x]RISHR	13	0	2311.137804	0.0208	0.3950
DIKSMIADK[x]HAIR	8	0	1496.813257	0.0208	0.2700
IAYASVVYIADK[x]YK	11	0	1602.865670	0.0207	0.2900
AVAVVVDPIQSVK[x]GKVVIDAFR	12	0	2309.346986	0.0207	0.4550
KDYTMAQPEFFK[x]AVR	11	0	1829.913356	0.0207	0.3100
VAEQNENPTVGSAQK[x]MIQDEAQK	14	0	2514.201910	0.0207	0.4750
K[x]SNFFLQLDGLVGQEAR	0	0	1921.005669	0.0206	0.3500
SELQDK[x]SSQQGVEGVLIILK	5	0	2170.184405	0.0205	0.4100
QDLADATVETLK[x]AIEGKIAR	11	0	2141.169090	0.0205	0.4100
LENVK[x]IYADLK	4	0	1304.733939	0.0205	0.2250
NAEELSSYQK[x]K	9	0	1295.635683	0.0205	0.2250
EAVLKLK[x]LELK	6	0	1282.822356	0.0205	0.2250
LAYVYADMRVVGQLLEK[x]LKPLIEK	16	0	2788.592357	0.0204	0.4900
VLSNYMK[x]QEALSSKTLFTRPIPVR	6	0	2777.526069	0.0204	0.4900
KLEETDVAK[x]AAILERPYASTGAYK	8	0	2623.385606	0.0204	0.4900
SSTAAK[x]TFLEKR	5	0	1337.730248	0.0204	0.2450
VGKSAVIK[x]TSTR	7	0	1245.740419	0.0204	0.2450
GSDAAPQASKK[x]K	10	0	1186.630541	0.0204	0.2450
NKTDTK[x]TIEAITFK	5	0	1608.872208	0.0204	0.2850
IQDAELAILQK[x]TQNLR	10	0	1853.036967	0.0203	0.3250
GGYAEVK[x]QSEVIGLVR	6	0	1703.920551	0.0203	0.3250
MVTLK[x]DVGPPQPGPGIYR	4	0	1924.023961	0.0203	0.3650
DEPEETDVNKYQK[x]DEEWPPK	12	0	2475.107668	0.0203	0.4050
NSIVSKYTQSTNNDDPK[x]K	16	0	2037.996615	0.0200	0.3600
EVQK[x]GPDSVALGVQYDDVRPEDR	3	0	2571.256387	0.0200	0.4600
LGDNNIADWPQVEYLVGK[x]NRR	17	0	2456.255938	0.0200	0.4200
AVAVVVDPIQSVKGK[x]VVIDAFR	14	0	2309.346986	0.0200	0.4400
QEALSSK[x]TLFTRPIPVR	6	0	1942.099899	0.0200	0.3400
MTDK[x]YAFSLTTFSPNGK	3	0	1906.913413	0.0200	0.3400
LAQFEK[x]EEYVSDPK	5	0	1681.819840	0.0200	0.2800
SETMK[x]YYLPK	4	0	1258.626702	0.0200	0.2000
WSELRK[x]R	5	0	973.545700	0.0200	0.1400
FAASK[x]EK	4	0	779.417716	0.0200	0.1400
WAIK[x]EK	3	0	773.443537	0.0200	0.1200
M[x]FMTR	0	0	684.308705	0.0200	0.1000
ATK[x]QSK	2	0	661.375854	0.0200	0.1200
GAFK[x]V	3	0	520.300908	0.0200	0.1000
Q[x]IAIVVNQNWYCANTKYVTGPK	0	0	2566.300107	0.0198	0.4350
ENRHK[x]FQDILLGAGQAIK	4	0	2037.111857	0.0197	0.3550
LAAEDHK[x]FVIHQEENKR	6	0	2063.054738	0.0197	0.3350
HK[x]FQDILLGAGQAIK	1	0	1637.925245	0.0197	0.2950
Y[x]FATLQKSKR	0	0	1240.692746	0.0195	0.1950
IHAYVK[x]VLTLSLMEELHK	5	0	2123.181179	0.0194	0.3500
INADHK[x]LNSLPLLQQLVK	5	0	2043.183957	0.0194	0.3500
IAGEHLSNGEK[x]PLLTPEK	10	0	1932.031547	0.0194	0.3500
AQISVRLVPYLTK[x]LESK	12	0	1944.140700	0.0194	0.3300
M[x]SIMEYNGGSCVAMAGK	0	0	1804.761547	0.0194	0.3300
MGNGK[x]MVEISRLHNSLEVVFEWDK	4	0	2817.394072	0.0194	0.4650
FMLK[x]LGVK	3	0	934.567348	0.0194	0.1550
LMSK[x]VAEK	3	0	904.505142	0.0194	0.1550
TLEVLYLK[x]MHNNHAK	7	0	1809.955886	0.0193	0.2900
K[x]LDVAKR	0	0	828.518092	0.0193	0.1350
DEK[x]SGVK	2	0	761.391895	0.0193	0.1350
LGITFAHVTAAK[x]NNSWAKSWSNLDLR	11	0	2899.509172	0.0192	0.5000
LFK[x]SLGSGMDQEK	2	0	1438.712546	0.0192	0.2500
NDSYQLIK[x]ILPNKVDPLVSLMMVEK	7	0	2886.559732	0.0192	0.4800
M[x]IDDQR	0	0	776.348650	0.0192	0.1150
QSK[x]ATR	2	0	689.382001	0.0192	0.1150
IVAFDQLVK[x]EK	8	0	1288.739025	0.0191	0.2100
GGDEWK[x]IEPLK	5	0	1270.655693	0.0191	0.2100
M[x]CSPSATLTHR	0	0	1259.575014	0.0191	0.2100
VVDASIVSK[x]ALGNFVASVLAR	8	0	2115.205083	0.0190	0.4000
NK[x]GTMKVELYEIQLISEGQPVEGR	1	0	2717.405684	0.0190	0.4550
LLKVTVSK[x]GVAIDLLEECK	7	0	2114.201970	0.0189	0.3600
GEK[x]VEDAPENNSFR	2	0	1590.727340	0.0189	0.2650
TSTSSMTAVPK[x]PLK	10	0	1446.775143	0.0189	0.2650
TPDK[x]GYGHR	3	0	1029.499144	0.0189	0.1700
CAEAENSSDLFKLGVMYAK[x]NLPNIQR	18	0	2967.458120	0.0188	0.4900
EIQDEK[x]EAEAARK	5	0	1515.752826	0.0188	0.2450
TGRK[x]EPPVYTPPK	3	0	1468.803742	0.0188	0.2450
CEDGVILALEKVVTSKLLK[x]PR	18	0	2367.355831	0.0188	0.3950
GERPSCPTGYHLK[x]SIR	12	0	1856.931459	0.0188	0.3000
KDWNACK[x]K	6	0	1048.512348	0.0188	0.1500
KGINIDQSSNSK[x]DPEEEAEMMTK	11	0	2580.168225	0.0187	0.4300
DQELTEENVSISVIGK[x]DEK	15	0	2132.048371	0.0187	0.3550
ELNLMDPKVPEDIFK[x]THLEVAR	14	0	2593.357284	0.0186	0.4100
VAMLYAYDRIK[x]ILFSDVK	10	0	2144.170281	0.0186	0.3350
ANWCDK[x]R	5	0	948.423539	0.0186	0.1300
WAIK[x]EKR	3	0	929.544639	0.0186	0.1300
S[x]RSYDSR	0	0	869.399102	0.0186	0.1300
LAYVYADMRVVGQLLEKLK[x]PLIEK	18	0	2788.592357	0.0185	0.4450
LAIEREPPFAPIESAK[x]R	15	0	1923.057703	0.0185	0.3150
LGDNNIADWPQVEYLVGK[x]NR	17	0	2300.154836	0.0185	0.3700
APPEILDISK[x]QLADYKAFEDSLR	9	0	2618.359059	0.0185	0.4250
ALEMNDLPTRLVNFTAK[x]TLDLLGIFR	16	0	2960.615604	0.0185	0.4800
DQIGEEK[x]TILQSLLQR	6	0	1870.015898	0.0184	0.2950
LTQLLSQIK[x]EEQGDIK	8	0	1842.009751	0.0184	0.2950
T[x]DKYAFSLTTFSPNGK	0	0	1775.872934	0.0184	0.2950
VVSSAIVDK[x]YIGESAR	8	0	1692.904567	0.0184	0.2950
DLVLALDTPRTAAVNIK[x]VR	16	0	2064.205418	0.0184	0.3500
DSYLIIDK[x]LPSEYDSRVK	7	0	2140.105099	0.0183	0.3300
CEDGVILALEKVVTSK[x]LLKPR	15	0	2367.355831	0.0183	0.3850
DPIGAIDAGAALDIHIRLIK[x]K	19	0	2199.273826	0.0183	0.3850
M[x]NSTEEIDLYNR	0	0	1483.661239	0.0183	0.2200
RGGDEWK[x]IEPLK	6	0	1426.756795	0.0183	0.2200
CIK[x]IACWVVGSGDTIYDCVR	2	0	2371.112179	0.0182	0.3650
SLPLQIEVANDCIKWAIK[x]EK	17	0	2354.266687	0.0182	0.3650
GVILYGAPGTGK[x]TLLAK	11	0	1657.976610	0.0182	0.3100
NAEELSSYQKK[x]LIR	10	0	1677.904901	0.0182	0.2550
QAIVSAVK[x]FEEEAK	7	0	1547.819448	0.0182	0.2550
AKVAEQNENPTVGSAQK[x]MIQDEAQK	16	0	2713.333976	0.0182	0.4550
E[x]TIDNAETMKK	0	0	1278.612505	0.0182	0.2000
ASK[x]AAREYLEK	2	0	1264.677488	0.0182	0.2000
YTLYDQNDTK[x]EWLDKLGDK	9	0	2344.122200	0.0182	0.3450
TLPPELK[x]GEALGNSEHIRCCHNSFAR	6	0	2992.439448	0.0181	0.4700
SATPFRK[x]INVLNFPSANFSK	6	0	2237.195580	0.0180	0.3600
RQGITEAYNQK[x]AVEK	10	0	1733.905962	0.0180	0.2700
AK[x]ADYAQYYR	1	0	1247.593430	0.0180	0.1800
LEK[x]VR	2	0	643.401675	0.0180	0.0900
SQNVQEQLNEWGSNITELLGK[x]LEK	20	0	2756.397956	0.0179	0.4300
ILFENPDEATK[x]R	10	0	1431.735725	0.0179	0.2150
SGNLPDADNSK[x]SDISKSSM	10	0	1951.879206	0.0179	0.3400
EERQIQPK[x]TFANLVSSTLYEK	7	0	2480.290985	0.0179	0.3750
AK[x]YASQK	1	0	794.428614	0.0179	0.1250
TTMTNGFLAHK[x]LCIHK	10	0	1870.954502	0.0178	0.2850
SSTAAK[x]TFLEK	5	0	1181.629146	0.0177	0.1950
L[x]FKSLGSGMDQEK	0	0	1438.712546	0.0177	0.2300
AVAVVVDPIQSVK[x]GK	12	0	1508.892552	0.0177	0.2650
SLADFEK[x]ALQDYKPELASDPIIR	6	0	2618.359059	0.0176	0.4050
EEIQLLQEPGSYVGEVIK[x]TMGK	17	0	2447.261660	0.0175	0.3850
DVCIK[x]LGLDSEESAEYIVAK	4	0	2238.108857	0.0175	0.3500
K[x]IEFPSYRDR	0	0	1309.677823	0.0175	0.1750
LDSK[x]NVQLAK	3	0	1114.634566	0.0175	0.1750
VVDK[x]DGIR	3	0	900.502835	0.0175	0.1400
K[x]LQR	0	0	543.349250	0.0175	0.0700
YTENIYPPK[x]KTVQYATK	8	0	2043.067597	0.0174	0.2950
NLLLQEK[x]GFPTPK	6	0	1483.839792	0.0173	0.2250
AVILSDTKPVDK[x]KQCVIANSCK	11	0	2473.303140	0.0173	0.3800
YYK[x]DGIYDLLHACVDRIK	2	0	2241.125119	0.0172	0.3100
SLPLQIEVANDCIK[x]WAIK	13	0	2097.129144	0.0172	0.3100
NDSYQLIKILPNK[x]VDPLVSLMMVEK	12	0	2886.559732	0.0172	0.4300
LSLFSNK[x]ENELRQAVR	6	0	1903.027465	0.0172	0.2750
VIGSELVQK[x]YVGEGAR	8	0	1703.920551	0.0172	0.2750
WSDERYLHQSLK[x]YK	11	0	1851.926697	0.0171	0.2400
VAIKK[x]GAVEYEIYK	4	0	1609.907866	0.0171	0.2400
KLFK[x]SLGSGMDQEK	3	0	1566.807502	0.0171	0.2400
K[x]LFKSLGSGMDQEK	0	0	1566.807502	0.0171	0.2400
K[x]EVQEAR	0	0	858.455887	0.0171	0.1200
LK[x]PLIEK	1	0	839.547996	0.0171	0.1200
TAILPVK[x]IMGVEPPYLLEHETLEAEK	6	0	2919.566593	0.0171	0.4450
QGAMIAQAMILTQHNDQLNSK[x]VSGIR	20	0	2823.448227	0.0171	0.4450
IWKSDEINEVLNK[x]YQETQR	12	0	2392.202175	0.0171	0.3250
LGIDPPK[x]GIMLYGPPGTGK	6	0	1910.033463	0.0171	0.3250
LRTFHILEPK[x]EK	9	0	1509.866674	0.0171	0.2050
SLPLQIEVANDCIK[x]WAIKEK	13	0	2354.266687	0.0170	0.3400
AVEKLSVEALNSLTGEFK[x]GK	17	0	2119.152381	0.0170	0.3400
E[x]SLQR	0	0	631.328907	0.0170	0.0850
K[x]KSGR	0	0	574.355062	0.0170	0.0850
VVDK[x]CFGIKFDIMPR	3	0	1823.942544	0.0170	0.2550
EAEAAKDEQIEK[x]IDTVIK	11	0	2029.057817	0.0169	0.3050
CLDQLTNWCTIK[x]TVDR	11	0	2021.966182	0.0169	0.2700
LRLLK[x]MQR	4	0	1056.658947	0.0169	0.1350
DSEALK[x]TR	5	0	918.477013	0.0169	0.1350
K[x]EITPDIFAAIAIINEADR	0	0	2099.126168	0.0168	0.3200
SGSAADTQTVADLLK[x]YYLSMYR	14	0	2452.194311	0.0168	0.3700
AAREYLEK[x]NWK	7	0	1406.730582	0.0168	0.1850
K[x]ALSSLKYMLLSQIMLNSVSEVK	0	0	2581.422189	0.0167	0.3850
RLAEGESEEVK[x]AYMDPHR	10	0	2116.000652	0.0167	0.3000
LCFDELK[x]KR	6	0	1207.638268	0.0167	0.1500
GK[x]LVRK	1	0	699.475505	0.0167	0.1000
AAK[x]ASR	2	0	602.349976	0.0167	0.1000
NEADPAMAILSEYLETGSVK[x]LR	19	0	2406.209961	0.0166	0.3650
VATEKDFLDAVQK[x]VVK	12	0	1788.998462	0.0166	0.2650
GSLEK[x]NWKEEYLR	4	0	1650.836493	0.0165	0.2150
DDYILCCLHSLLRADYYYQAK[x]AK	20	0	2878.378086	0.0165	0.3800
VNLEAYLDLSITPK[x]QHAVNERAK	13	0	2608.397173	0.0165	0.3800
FK[x]TNHGNPFM	1	0	1191.549460	0.0165	0.1650
MK[x]DAVKEAAR	1	0	1117.591321	0.0165	0.1650
M[x]TDKYAFSLTTFSPNGK	0	0	1906.913413	0.0165	0.2800
SAPVSDCLSK[x]YPLLSSSCGSQSLK	9	0	2570.235514	0.0165	0.3950
ASPIAGSEGK[x]EAYR	9	0	1434.710239	0.0164	0.2300
SAK[x]GTKR	2	0	746.439846	0.0164	0.1150
KGEK[x]VEDAPENNSFR	3	0	1718.822296	0.0163	0.2450
QIEELFEAIVLPMQQADK[x]FR	17	0	2404.245953	0.0162	0.3250
DAVK[x]EAARILYATHDEENNK	3	0	2286.123929	0.0162	0.3250
ISYGDSGLRTEPK[x]AVDEEMK	12	0	2224.068057	0.0162	0.3250
LALTKPK[x]GTPGYGPLGVLPK	6	0	2006.192733	0.0162	0.3250
VLTLSLMEELHK[x]MDDR	11	0	1928.969875	0.0162	0.2600
EVLNKGVSK[x]DEK	8	0	1344.724827	0.0162	0.1950
SVEISALASK[x]NR	9	0	1273.698949	0.0162	0.1950
VLVDK[x]SRK	4	0	943.581415	0.0162	0.1300
FHQLKPTRVLTLAMVK[x]R	15	0	2037.203252	0.0162	0.2750
T[x]EVLKTNVLQSNENIVQYYTQK	0	0	2611.349222	0.0161	0.3550
S[x]RQETQYKIDELVSNNEK	0	0	2180.070835	0.0161	0.2900
QYSAKAK[x]WSTAETLTNNK	6	0	2040.027522	0.0161	0.2900
D[x]DGLEDDMPALADEEFEK	0	0	2037.836007	0.0161	0.2900
MILELTNHLEELK[x]K	12	0	1709.938508	0.0161	0.2250
ASVVETVTLTK[x]VTQK	10	0	1602.919156	0.0160	0.2400
VVKVDAQDFLK[x]VAETR	10	0	1817.004608	0.0159	0.2550
TIEAITFK[x]TDNHLSSTLEK	7	0	2147.110911	0.0158	0.3000
K[x]EAGFIDDILIITPASKEK	0	0	2087.151320	0.0158	0.3000
SQNVQEQLNEWGSNITELLGKLEK[x]VR	23	0	3011.567466	0.0158	0.4100
CTK[x]IIENEQSAEK	2	0	1548.745296	0.0158	0.2050
VNLEAYLDLSITPK[x]QHAVNER	13	0	2409.265107	0.0157	0.3300
NLTDETKNK[x]HCLIK	8	0	1712.887868	0.0157	0.2200
KELLK[x]LK	4	0	870.590192	0.0157	0.1100
KYIPNPVLVIIDVK[x]PK	13	0	1835.128350	0.0156	0.2500
SGNLPDADNSK[x]SDISK	10	0	1646.774679	0.0156	0.2500
IAK[x]GAIEK	2	0	828.506860	0.0156	0.1250
D[x]GLEDDMPALADEEFEK	0	0	1922.809068	0.0156	0.2650
TTMTNGFLAHK[x]LCIHKNK	10	0	2113.092380	0.0156	0.2800
F[x]MTRSEYDRGVNTFSPEGR	0	0	2248.033011	0.0155	0.2950
DAGK[x]DEFSRK	3	0	1151.557046	0.0155	0.1550
AEAK[x]DVAKMK	3	0	1089.585175	0.0155	0.1550
VQNEVTLSPEQLRIQYVGK[x]QDPK	18	0	2668.418299	0.0154	0.3550
DEK[x]VANEQEQALTNLSDLYVRENR	2	0	2833.384093	0.0154	0.3700
DIGK[x]VVDKCFGIK	3	0	1477.796212	0.0154	0.2000
SSK[x]SSLELANNAVK	2	0	1446.767750	0.0154	0.2150
SEFQRLTHEK[x]STMLEK	9	0	1962.983216	0.0153	0.2450
VPTFANFHTPIFIAK[x]R	14	0	1858.025287	0.0153	0.2450
GQYSTVGK[x]VAVGQQYR	7	0	1739.895399	0.0153	0.2450
AVDEEMK[x]VRSEDYLPSK	6	0	1994.961812	0.0153	0.2600
EGK[x]GEIYSFDPVGSYER	2	0	1931.890035	0.0153	0.2600
GERPSCPTGYHLK[x]SIRTGR	12	0	2171.101696	0.0153	0.2900
AVYMGLK[x]AFESCSNDEALR	6	0	2159.997873	0.0153	0.2900
D[x]KSAQVILSEIEVLEAEHRPFK	0	0	2537.348830	0.0152	0.3350
AQIK[x]ILYVNNAKSQEEAIENIK	3	0	2515.364479	0.0152	0.3350
FAELQK[x]SLNNLNTIDIDANLEK	5	0	2502.296462	0.0152	0.3350
EEIQLLQEPGSYVGEVIK[x]TMGKNK	17	0	2689.399538	0.0150	0.3600
D[x]TEMSVNMSDFLHDQATR	0	0	2095.893807	0.0150	0.2700
KLGVKPPK[x]GCLMFGPPGTGK	7	0	2068.132455	0.0150	0.3000
LELK[x]KANWCDK	3	0	1403.723052	0.0150	0.1650
IDK[x]EDMGSNDK	2	0	1250.544822	0.0150	0.1650
AK[x]NPMFALSR	1	0	1133.601493	0.0150	0.1500
IEASK[x]GLIDR	4	0	1100.618917	0.0150	0.1500
FATLQK[x]SKR	5	0	1077.629423	0.0150	0.1350
K[x]NEEK	0	0	646.328572	0.0150	0.0750
K[x]RR	0	0	458.307723	0.0150	0.0450
TMLVK[x]AVANSTAANFIRVVGSEFVQK	4	0	2779.505334	0.0150	0.3900
GIWHNDNK[x]SFLVWVNEEDHLR	7	0	2607.261750	0.0150	0.3150
DGLEDDMPALADEEFEK[x]MDRR	16	0	2481.078690	0.0150	0.3150
VGIRLFNLEPK[x]ILEEVPLR	10	0	2234.314962	0.0150	0.2850
DYVIQSDLMSAARK[x]VADLK	13	0	2122.109136	0.0150	0.2850
TAALSARPAK[x]NIRIHAYVK	9	0	2079.206421	0.0150	0.2850
HHFYAK[x]IDRPAQVISFK	5	0	2056.100568	0.0150	0.2550
YK[x]DAYVYSIVAIARIK	1	0	1872.050830	0.0150	0.2400
K[x]GEKVEDAPENNSFR	0	0	1718.822296	0.0150	0.2250
HRENK[x]IQR	4	0	1079.594768	0.0150	0.1200
GVSK[x]DEK	3	0	761.391895	0.0150	0.1050
YELYSNQYYHGAGEPSLIGDK[x]LIEK	20	0	2886.407458	0.0148	0.3700
SLNNLNTIDIDANLEK[x]LLIFEK	15	0	2529.368896	0.0148	0.3250
HIEVGDSVLVK[x]IITKEGVETR	10	0	2321.295344	0.0148	0.3100
YTENIYPPKK[x]TVQYATK	9	0	2043.067597	0.0147	0.2500
KTTEEK[x]EATPMEMDEEK	5	0	2024.891743	0.0147	0.2500
LAEGESEEVK[x]AYMDPHR	9	0	1959.899550	0.0147	0.2500
SDYYMASTYTK[x]KINVK	10	0	1910.944711	0.0147	0.2350
VLK[x]TKDEGGPAGGLYI	2	0	1616.877294	0.0147	0.2350
HIEVGDSVLVK[x]IITK	10	0	1649.971524	0.0147	0.2200
ATLTGMK[x]IDVLFSK	6	0	1522.842826	0.0146	0.2050
KNCK[x]ADAGITIAPR	3	0	1513.803419	0.0146	0.2050
EDK[x]EGVVNTIAFAIRLTGDTNGALDK	2	0	2746.413605	0.0146	0.3800
K[x]IDKEDMGSNDK	0	0	1378.639778	0.0146	0.1750
DILLDMSRAVNIAFTQDQLLK[x]R	20	0	2559.384166	0.0145	0.3200
D[x]YTMAQPEFFK	0	0	1375.611779	0.0145	0.1600
ALGNFVASVLARLALTK[x]PK	16	0	1968.188317	0.0145	0.2750
EFPDLGVLEGK[x]RIDRPGR	10	0	2053.106771	0.0144	0.2600
FMLK[x]LGVKR	3	0	1090.668450	0.0144	0.1300
QNTPVLFDSKEAVLK[x]LK	14	0	1929.093418	0.0144	0.2450
QTGQYYGGLK[x]LCVDRR	9	0	1912.957672	0.0144	0.2300
K[x]RMPIDFK	0	0	1033.574220	0.0144	0.1150
QGLHK[x]KSNFFLQLDGLVGQEAR	4	0	2484.323621	0.0143	0.3150
EWNQNIK[x]NLSNVVEISGKGVFV	6	0	2473.296405	0.0143	0.3150
GIDWREALEK[x]TEEK	9	0	1702.852533	0.0143	0.2000
TSK[x]TPPTAMLSSVR	2	0	1474.781290	0.0143	0.2000
LAEGESEEVK[x]AYMDPHRSMK	9	0	2306.067009	0.0143	0.2850
TEPKAVDEEMK[x]VR	10	0	1530.771118	0.0142	0.1850
SETMKYYLPK[x]GK	9	0	1443.743119	0.0142	0.1700
EIQDEK[x]EAEAAR	5	0	1387.657871	0.0142	0.1700
VRSEDYLPSK[x]YLDIDISK	9	0	2140.105099	0.0142	0.2550
FVKLGIDPPK[x]GIMLYGPPGTGK	9	0	2284.265236	0.0141	0.3100
ITTGDRLILTENIK[x]TK	13	0	1815.046470	0.0141	0.2250
T[x]IDNAETMKK	0	0	1149.569917	0.0140	0.1400
K[x]DLVR	0	0	629.386026	0.0140	0.0700
GK[x]LVR	1	0	571.380549	0.0140	0.0700
TLEVLYLK[x]MHNNHAKSLPPEEYDEK	7	0	2997.490468	0.0140	0.3500
DYGK[x]FLSAMHDLPVR	3	0	1747.871494	0.0140	0.2100
ASTSAK[x]AAITGKPDPWQTSLAFYYSGVGK	5	0	3001.518398	0.0140	0.4050
MYGGVREPLK[x]EVVQFVGSR	9	0	2150.130540	0.0139	0.2650
M[x]TEVLKTNVLQSNENIVQYYTQK	0	0	2742.389700	0.0139	0.3200
DEK[x]YTLYDQNDTKEWLDK	2	0	2303.059269	0.0139	0.2500
M[x]PPKEDWEK	0	0	1158.537893	0.0139	0.1250
IIENEQSAEK[x]NAYVINLKQIAK	9	0	2515.364479	0.0139	0.3050
VSKILEHK[x]EIMLR	7	0	1594.922802	0.0138	0.1800
QLADYK[x]AFEDSLR	5	0	1554.767750	0.0138	0.1800
AK[x]TMTERLCPHTTSASM	1	0	1920.885494	0.0138	0.2350
HIEVGDSVLVKIITK[x]EGVETR	14	0	2321.295344	0.0138	0.2900
LGSSEVEQVQLVVDGVK[x]LMVEMEK	16	0	2645.365461	0.0138	0.3300
NK[x]VLVKVHPEGK	1	0	1346.803351	0.0138	0.1650
MDK[x]EMAEADLDDDEPDLGEF	2	0	2283.903424	0.0137	0.2750
IK[x]TLSMEK	1	0	948.531355	0.0137	0.1100
Q[x]SRQETQYKIDELVSNNEK	0	0	2308.129407	0.0137	0.2600
QGLHKK[x]SNFFLQLDGLVGQEAR	5	0	2484.323621	0.0136	0.3000
LK[x]LEAIMYDTELNSEGSAPAVR	1	0	2406.209961	0.0136	0.3000
EEYVSDPK[x]EQM	7	0	1353.575786	0.0136	0.1500
LAQFEK[x]EEYVSDPKEQM	5	0	2069.961478	0.0135	0.2300
VELAK[x]QNLFVPTSDKEK	4	0	1945.051948	0.0135	0.2300
SVEISALASK[x]NRLHQLR	9	0	1921.085644	0.0135	0.2300
AEAKDVAK[x]MK	7	0	1089.585175	0.0135	0.1350
IDELVSNNEK[x]IWK	9	0	1586.830346	0.0135	0.1750
IQFCLALHNDSIK[x]SMR	12	0	1931.970877	0.0134	0.2150
TLSK[x]ESARATIDECMR	3	0	1866.892688	0.0134	0.2150
VVDASIVSKALGNFVASVLARLALTK[x]PK	25	0	2866.700654	0.0134	0.3750
ALRDTLSK[x]DQELTEENVSISVIGK	7	0	2644.391809	0.0133	0.3200
EAEAAK[x]DEQIEKIDTVIK	5	0	2029.057817	0.0133	0.2400
EAGFIDDILIITPASK[x]EK	15	0	1959.056365	0.0133	0.2400
AHLDVQEK[x]DQPK	7	0	1406.715325	0.0133	0.1600
VVDK[x]CFGIK	3	0	1064.568799	0.0133	0.1200
ERK[x]PRR	2	0	840.504172	0.0133	0.0800
QLEMLDLQEGFIK[x]EDCK	12	0	2094.996478	0.0132	0.2250
NELEKLNFSSLK[x]MK	11	0	1679.891560	0.0132	0.1850
NAEELSSYQK[x]KLIR	9	0	1677.904901	0.0132	0.1850
VVTALTMLK[x]QHLFR	8	0	1655.954434	0.0132	0.1850
ENRHNDLAQLVQQSRPLMANFSK[x]AK	22	0	2894.493201	0.0132	0.3300
SWIGAYLAK[x]IPERIVCFMLNEK	8	0	2637.380995	0.0132	0.2900
M[x]PFGNTHNKFK	0	0	1319.644415	0.0132	0.1450
VLSNYMKQEALSSK[x]TLFTRPIPVR	13	0	2777.526069	0.0131	0.3150
LENQRK[x]WR	5	0	1128.615169	0.0131	0.1050
M[x]SRSYDSR	0	0	1000.439581	0.0131	0.1050
ALERQLEMLDLQEGFIK[x]EDCK	16	0	2564.261336	0.0131	0.2750
MILELTNHLEELKK[x]YINR	13	0	2256.229913	0.0131	0.2350
M[x]FMTRSEYDRGVNTFSPEGR	0	0	2379.073490	0.0130	0.2600
MSSK[x]SSLELANNAVK	3	0	1577.808228	0.0130	0.1950
K[x]QCVIANSCK	0	0	1206.584850	0.0130	0.1300
DKPK[x]YEPPVPTR	3	0	1425.761546	0.0129	0.1550
KEAGFIDDILIITPASK[x]EK	16	0	2087.151320	0.0129	0.2450
VAIK[x]KGAVEYEIYK	3	0	1609.907866	0.0129	0.1800
DRGK[x]LVR	3	0	842.508589	0.0129	0.0900
GVAIDLLEECK[x]NTACSGIIAEVK	10	0	2489.250437	0.0128	0.2950
TTEEK[x]EATPMEMDEEK	4	0	1896.796787	0.0128	0.2050
LVLK[x]EVFLSFHNLVGR	3	0	1870.082797	0.0128	0.2050
HNFVGLFVELSKLLVK[x]DR	15	0	2113.204692	0.0128	0.2300
FKLNVYK[x]YR	6	0	1229.692020	0.0128	0.1150
F[x]MTRSEYDR	0	0	1203.534202	0.0128	0.1150
K[x]LGVKPPKGCLMFGPPGTGK	0	0	2068.132455	0.0127	0.2550
TLVAHAVLK[x]VGSALVGSQTK	8	0	1978.157410	0.0127	0.2550
K[x]VIARLQSYDR	0	0	1347.762215	0.0127	0.1400
QTGQYYGGLK[x]LCVDR	9	0	1756.856570	0.0127	0.1900
M[x]DTEMSVNMSDFLHDQATR	0	0	2226.934286	0.0126	0.2400
S[x]TLDLNHLADLYDRKDWNACK	0	0	2547.217501	0.0126	0.2650
TLEVLYLKMHNNHAK[x]SLPPEEYDEK	14	0	2997.490468	0.0126	0.3150
LGISATALSPEEK[x]KTAGEDAVTLVK	12	0	2527.374374	0.0126	0.3150
SPADWVADTIFAESDLGK[x]NDGTIVIRK	17	0	2917.482014	0.0126	0.3400
NKGTMK[x]VELYEIQLISEGQPVEGR	5	0	2717.405684	0.0125	0.3000
QLEMLDLQEGFIK[x]EDCKSLK	12	0	2423.207516	0.0125	0.2500
DGLEDDMPALADEEFEK[x]MDR	16	0	2324.977588	0.0125	0.2500
ASRGAATIK[x]GAIWYGIDFTAAR	8	0	2295.212290	0.0125	0.2750
LALTK[x]PKGTPGYGPLGVLPK	4	0	2006.192733	0.0125	0.2500
ALTLK[x]TGPPGPPCGGK	4	0	1549.828571	0.0125	0.2000
CFGIK[x]FDIMPRK	4	0	1510.778788	0.0125	0.1500
SNNIKENEQK[x]IK	9	0	1443.768084	0.0125	0.1500
K[x]MSAQSCACMVR	0	0	1427.614109	0.0125	0.1500
ILSGEQTVK[x]YDR	8	0	1407.735725	0.0125	0.1500
YEIDK[x]TLAGVTR	4	0	1364.729913	0.0125	0.1500
NLQVAK[x]SLDK	5	0	1114.634566	0.0125	0.1250
EDCK[x]SLKR	3	0	1034.517826	0.0125	0.1000
IVKSAK[x]AK	5	0	843.554142	0.0125	0.1000
ENK[x]IQR	2	0	786.434760	0.0125	0.0750
AK[x]RAER	1	0	729.424532	0.0125	0.0750
QYSAK[x]AKWSTAETLTNNK	4	0	2040.027522	0.0125	0.2250
LGITFAHVTAAK[x]NNSWAK	11	0	1928.026739	0.0125	0.2250
EDLTDEEK[x]AASIAVEDEKR	7	0	2147.022884	0.0124	0.2350
LGVK[x]PPKGCLMFGPPGTGK	3	0	1940.037500	0.0124	0.2350
RGERPSCPTGYHLK[x]SIR	13	0	2013.032561	0.0124	0.2100
NEEGIIEFTK[x]TPNDTQK	9	0	1962.953358	0.0124	0.2100
FLKTSK[x]TPPTAMLSSVR	5	0	1863.028712	0.0124	0.2100
ESQLVDKFFEK[x]INVK	10	0	1822.982813	0.0123	0.1850
ELAAIKEDTEAVLK[x]R	13	0	1684.935865	0.0123	0.1850
QEVAAQK[x]SSEETEDK	6	0	1677.769259	0.0123	0.1850
AVAASLGVNFLKVVSSAIVDK[x]YIGESAR	20	0	2863.580603	0.0123	0.3450
SQNVQEQLNEWGSNITELLGK[x]LEKVR	20	0	3011.567466	0.0123	0.3200
EEPK[x]SETLENFTR	3	0	1578.752492	0.0123	0.1600
T[x]VYQISELESLLR	0	0	1549.835098	0.0123	0.1600
IVRTLIDK[x]FSGEK	7	0	1504.861253	0.0123	0.1600
EWNQNIKNLSNVVEISGK[x]GVFV	17	0	2473.296405	0.0123	0.2700
MGQAQSGNFSNFGDGANGDNK[x]K	20	0	2242.966054	0.0123	0.2700
K[x]GYQTIELDKK	0	0	1321.724101	0.0123	0.1350
LTHEK[x]STMLEK	4	0	1315.680522	0.0123	0.1350
QQEADGIIK[x]ELNNDLDPTLR	8	0	2281.154893	0.0123	0.2450
QILDCIVNLSEPAKK[x]SGFEK	14	0	2275.188107	0.0123	0.2450
IWKVMCK[x]NK	6	0	1205.641245	0.0122	0.1100
SAELYK[x]NPKADPLDER	5	0	1844.926754	0.0122	0.1950
FLSAMHDLPVRGNAK[x]FGDGIQIAQLALK	14	0	3009.622085	0.0121	0.3400
LK[x]YYEQK	1	0	970.512337	0.0121	0.0850
TLFRK[x]EK	4	0	920.544305	0.0121	0.0850
SLALTK[x]K	5	0	759.485399	0.0121	0.0850
SLEFK[x]ASELAEDFHIPVTR	4	0	2188.116331	0.0121	0.2300
LLMK[x]LSSQNDDK	3	0	1390.712546	0.0121	0.1450
IDELVSNNEK[x]IWKVMCK	9	0	2105.064830	0.0121	0.2050
VFAMGDK[x]TYLGLTGLATDVQTLYELFR	6	0	3021.552004	0.0120	0.3250
EQLK[x]HTEDEIVQYGLLLGIGLTGMASR	3	0	2970.548313	0.0120	0.3250
VPFTAAITITGVK[x]TSTGGPKLQLNLER	12	0	2811.585689	0.0120	0.3250
QRIQK[x]ENR	4	0	1070.594434	0.0119	0.0950
LAAPQLVQMFIGDGAK[x]LVR	15	0	2026.139651	0.0118	0.2250
DPDDK[x]IVGLTR	4	0	1227.645855	0.0118	0.1300
SLNNLNTIDIDANLEKLLIFEK[x]QVR	21	0	2912.596978	0.0118	0.2950
QIK[x]EIKEVIELPVK	2	0	1665.007573	0.0118	0.1650
VLNK[x]GDSGEMSLQK	3	0	1504.755469	0.0118	0.1650
MVCK[x]IWKSDEINEVLNK	3	0	2105.064830	0.0118	0.2000
LFQVEYAIEAIK[x]LGSTAIGVK	11	0	2249.267011	0.0117	0.2450
HNNHMAK[x]VLTLELYK	6	0	1809.955886	0.0117	0.1750
VMK[x]EDNLILRTR	2	0	1486.828906	0.0117	0.1400
TPNDTQK[x]YSNDK	6	0	1409.642221	0.0117	0.1400
EAEAAK[x]DEQIEK	5	0	1359.651724	0.0117	0.1400
IFRQK[x]SLEK	4	0	1147.671285	0.0117	0.1050
T[x]IDNAETMK	0	0	1021.474961	0.0117	0.1050
LESK[x]QR	3	0	759.423863	0.0117	0.0700
SAK[x]IVR	2	0	672.428222	0.0117	0.0700
GTMK[x]VELYEIQLISEGQPVEGR	3	0	2475.267806	0.0116	0.2550
NKISWYTK[x]IVDELDLR	7	0	1992.067931	0.0116	0.1850
IK[x]VLAQLGMQSLSPLK	1	0	1725.022174	0.0116	0.1850
ALTCK[x]MPGTLLPGPGK	4	0	1639.878887	0.0116	0.1850
IWK[x]SDEINEVLNK	2	0	1586.830346	0.0115	0.1500
Q[x]EMKKDSESTEEK	0	0	1567.703492	0.0115	0.1500
ASRPGAAAK[x]LDGK	8	0	1240.688720	0.0115	0.1500
LAQLLRQLASYYHK[x]ESNALFMVR	13	0	2750.468893	0.0115	0.2650
AMEVDEK[x]PTERYSDIGGLSK	6	0	2224.068057	0.0115	0.2300
K[x]AQSGPDASAKLPTVIPTTR	0	0	2037.121751	0.0115	0.2300
YFATLQK[x]SKR	6	0	1240.692746	0.0115	0.1150
NPK[x]ADPLDER	2	0	1153.572695	0.0115	0.1150
VAQTTYKK[x]IYNEYPPTK	7	0	2043.067597	0.0115	0.1950
YTYDRGTTAVLK[x]EDIYK	11	0	2035.026127	0.0115	0.1950
FAASK[x]EKQNTPVLFDSK	4	0	1908.994437	0.0115	0.1950
VLNKGDSGEMSLQK[x]LFK	13	0	1893.002891	0.0115	0.1950
KCIK[x]IACWVVGSGDTIYDCVR	3	0	2499.207134	0.0114	0.2400
RMDK[x]EMAEADLDDDEPDLGEF	3	0	2440.004526	0.0114	0.2400
NK[x]ADYYTNICDRER	1	0	1816.816160	0.0114	0.1600
LKLELK[x]K	5	0	870.590192	0.0114	0.0800
M[x]GINERK	0	0	846.438129	0.0114	0.0800
AK[x]IIDLR	1	0	827.522844	0.0114	0.0800
LALTK[x]PK	4	0	769.506134	0.0114	0.0800
EIK[x]EVIELPVKHPELFESLGIPQPK	2	0	2868.599943	0.0114	0.2850
KELFDCLK[x]IMR	7	0	1451.762804	0.0114	0.1250
VPEDIFK[x]THLEVARTGLGASGVYSAK	6	0	2744.449598	0.0113	0.2950
TVQK[x]VETAVLSTTVKAQAR	3	0	2029.153050	0.0113	0.2150
LK[x]GYQTIELDKK	1	0	1434.808159	0.0113	0.1350
K[x]LPNIEEATFDK	0	0	1403.729579	0.0113	0.1350
K[x]IEIPLPNEVGR	0	0	1363.782281	0.0113	0.1350
DLVKK[x]YDK	4	0	1007.565097	0.0113	0.0900
ASDCINLVAK[x]CYMAVEISGASGNMGM	9	0	2748.204818	0.0112	0.2900
K[x]DKPKYEPPVPTR	0	0	1553.856502	0.0112	0.1450
MLLTEVHLLESK[x]VYHAIRNIPK	11	0	2603.462020	0.0111	0.2450
VEPIPLINGEK[x]RDLRPGR	10	0	2058.169702	0.0111	0.2000
RLMSK[x]VAEK	4	0	1060.606245	0.0111	0.1000
EVLNK[x]GVSK	4	0	972.560345	0.0111	0.1000
QDIMFELGLLQERLAEK[x]WR	16	0	2374.246622	0.0111	0.2100
LGDGVLRPYK[x]VGVILESQR	9	0	2098.189768	0.0111	0.2100
VVK[x]GNQKFSSTADYMNMSS	2	0	2092.955678	0.0111	0.2100
MVRGGYAEVK[x]QSEVIGLVR	9	0	2090.130540	0.0111	0.2100
FLSK[x]TLDSNSLTHEK	3	0	1718.883832	0.0110	0.1650
LEK[x]GQSIDDMIPAQK	2	0	1671.850090	0.0110	0.1650
SLQSVGQIIGEVLK[x]QLDSER	13	0	2198.190551	0.0110	0.2200
VSEVLNSEDITGIQEK[x]STDLR	15	0	2332.175685	0.0110	0.2300
ELLKLK[x]VELAK	5	0	1282.822356	0.0109	0.1200
E[x]SLQRLLQGAR	0	0	1269.715268	0.0109	0.1200
K[x]DYTMAQPEFFK	0	0	1503.706735	0.0108	0.1300
GAPIEHDVGIMIDFECEK[x]MEGAFYR	17	0	2913.313438	0.0108	0.2700
QAAKASVVETVTLTK[x]VTQK	14	0	2001.146903	0.0108	0.2050
ISWYTK[x]IVDELDLR	5	0	1749.930053	0.0107	0.1500
E[x]MIAAQGIDEEDRR	0	0	1631.757255	0.0107	0.1500
IK[x]YEYQK	1	0	970.512337	0.0107	0.0750
K[x]ASLLTR	0	0	787.491545	0.0107	0.0750
NEEGIIEFTK[x]TPNDTQKYSNDK	9	0	2570.213522	0.0107	0.2350
TLAGVTRDYYTK[x]QSK	11	0	1729.899815	0.0107	0.1600
TIEAITFK[x]TDNHLSSTLEKLSFK	7	0	2622.390357	0.0107	0.2450
ASLLTREDLTDEEK[x]AASIAVEDEK	13	0	2632.307808	0.0106	0.2550
QDRGK[x]LVR	4	0	970.567161	0.0106	0.0850
VSPTGQITSTSARSGK[x]K	15	0	1703.916525	0.0106	0.1800
CAEAENSSDLFK[x]LGVMYAKNLPNIQR	11	0	2967.458120	0.0106	0.2750
GTLK[x]VHTIR	3	0	1023.618860	0.0106	0.0950
HPK[x]FEEILTR	2	0	1268.687660	0.0105	0.1050
NCACVISQK[x]K	8	0	1206.584850	0.0105	0.1050
FVK[x]LGIDPPK	2	0	1112.659326	0.0105	0.1050
VLVK[x]VHPEGK	3	0	1104.665473	0.0105	0.1050
LHNSLEVVFEWDK[x]NDWNGHIR	12	0	2607.261750	0.0105	0.2200
K[x]CIKIACWVVGSGDTIYDCVR	0	0	2499.207134	0.0105	0.2200
GTCAGEVFMALK[x]GMALGSANEK	11	0	2241.059087	0.0105	0.2300
TEPK[x]AVDEEMK	3	0	1275.601607	0.0105	0.1150
WNSKVDK[x]PDGTMDYDSMDNIFFAK	6	0	2823.251891	0.0104	0.2500
ATDDDRWK[x]TLSK	7	0	1434.710239	0.0104	0.1250
TKDAVVLGVEK[x]R	10	0	1313.766632	0.0104	0.1250
MGQAQSGNFSNFGDGANGDNKK[x]DQK	21	0	2614.146520	0.0104	0.2600
TLLARAVAASLGVNFLK[x]VVSSAIVDK	16	0	2641.552939	0.0104	0.2700
NVQLAK[x]VTAEGGFHIYNDEEMADAVAR	5	0	2947.413282	0.0104	0.2800
S[x]SKSSLELANNAVK	0	0	1446.767750	0.0104	0.1450
C[x]SPSATLTHRTMTEK	0	0	1718.807905	0.0103	0.1550
AVYDTAVVQEDPEK[x]WK	13	0	1876.920608	0.0103	0.1650
M[x]CSPSATLTHRTMTEK	0	0	1849.848383	0.0103	0.1650
K[x]FFAIDTANPIPVFTH	0	0	1816.951123	0.0103	0.1650
CEDGVILALEK[x]VVTSK	10	0	1759.938898	0.0103	0.1650
VLGVFSEKAQIK[x]ILYVNNAK	11	0	2233.283329	0.0103	0.2050
ASRPGAAAKLDGK[x]DELWK	12	0	1912.016567	0.0100	0.1800
QPQNVLVSETLERYTSLSEEQK[x]MK	21	0	2836.427536	0.0100	0.2400
IDLYHDNHERK[x]MSAQSCACMVR	10	0	2720.203848	0.0100	0.2200
M[x]STLDLNHLADLYDRKDWNACK	0	0	2678.257980	0.0100	0.2200
EGK[x]GEIYSFDPVGSYEREWCR	2	0	2563.143672	0.0100	0.2100
AMSIVGLLLDDTDPMINVMK[x]LDK	19	0	2531.304781	0.0100	0.2300
QILDCIVNLSEPAK[x]KSGFEK	13	0	2275.188107	0.0100	0.2000
VSGSELVQK[x]YIGEGSRMVR	8	0	2094.089070	0.0100	0.1900
VTDK[x]LTQLTDNIWCCR	3	0	2021.966182	0.0100	0.1600
MDDK[x]MLLTEVHLLESK	3	0	1900.963729	0.0100	0.1600
NLQVAKSLDK[x]QMVEER	9	0	1886.988302	0.0100	0.1600
TFHILEPKEK[x]SLLAHK	9	0	1890.072626	0.0100	0.1600
LCIHKNK[x]LTNDETR	6	0	1740.894015	0.0100	0.1400
Q[x]TVYQISELESLLR	0	0	1677.893669	0.0100	0.1400
KDKPK[x]YEPPVPTR	4	0	1553.856502	0.0100	0.1300
RK[x]LPNIEEATFDK	1	0	1559.830681	0.0100	0.1300
EK[x]SLLAHKGGHVVR	1	0	1529.878966	0.0100	0.1400
E[x]MKKDSESTEEK	0	0	1439.644921	0.0100	0.1200
DEQIEK[x]IDTVIK	5	0	1429.766355	0.0100	0.1200
IQYVGK[x]QDPKK	5	0	1302.729522	0.0100	0.1100
IITK[x]EGVETR	3	0	1144.645129	0.0100	0.1000
K[x]TLVAHAVLK	0	0	1078.686208	0.0100	0.1000
MQK[x]LLRLR	2	0	1056.658947	0.0100	0.0800
S[x]RQETQYK	0	0	1038.509372	0.0100	0.0800
TVQYATK[x]R	6	0	965.529382	0.0100	0.0800
GSLEK[x]NWK	4	0	960.502835	0.0100	0.0800
K[x]DWNACK	0	0	920.417393	0.0100	0.0700
CIK[x]RLVK	2	0	915.568742	0.0100	0.0700
M[x]ESLQR	0	0	762.369385	0.0100	0.0600
K[x]TTEEK	0	0	734.380997	0.0100	0.0600
VDPLVSLMMVEK[x]IPDSTYEMVGGLEK	11	0	2879.436904	0.0098	0.2550
LTDGTNGADLRNVVTEAGFIAIK[x]EDR	22	0	2774.419751	0.0098	0.2550
YACK[x]ILGVVEGQFSRPAKLNDPEDK	3	0	2833.443128	0.0098	0.2450
IVFRSELQDK[x]SSQQGVEGVLIILK	9	0	2685.506382	0.0098	0.2350
DLGQVLNKYVQVEQRNK[x]PDER	16	0	2527.314175	0.0098	0.2050
LGVKPPK[x]GCLMFGPPGTGK	6	0	1940.037500	0.0097	0.1850
K[x]TTEEKEATPMEMDEEK	0	0	2024.891743	0.0097	0.1650
QEVAAQK[x]SSEETEDKK	6	0	1805.864214	0.0097	0.1550
LDRK[x]IEIPLPNEVGR	3	0	1747.994380	0.0097	0.1450
M[x]SSKSSLELANNAVK	0	0	1577.808228	0.0097	0.1450
VSK[x]ILEHKEIMLR	2	0	1594.922802	0.0096	0.1250
NDSYQLIK[x]ILPNK	7	0	1544.856167	0.0096	0.1250
ELFDPIISDRHGGYK[x]PTDKHK	14	0	2452.249792	0.0095	0.2000
FRKPIGATWK[x]TTQLEEANSK	9	0	2304.222519	0.0095	0.1900
KAQSGPDASAK[x]LPTVIPTTR	10	0	2037.121751	0.0095	0.1900
K[x]LEGTIDYQK	0	0	1193.629146	0.0095	0.0950
IAEFHTALESVPDK[x]SLFER	13	0	2188.116331	0.0095	0.1800
TPNDTQK[x]YSNDKSIVNSM	6	0	2040.942138	0.0094	0.1700
F[x]ATLQKSKR	0	0	1077.629423	0.0094	0.0850
DKK[x]ASLLTR	2	0	1030.613439	0.0094	0.0850
SLNK[x]FSVATITPEGIEFQTDQSVSSK	3	0	2812.412936	0.0094	0.2450
K[x]SQNVQEQLNEWGSNITELLGKLEK	0	0	2884.492911	0.0094	0.2350
LAHLSKHPK[x]FEEILTR	8	0	1918.078772	0.0094	0.1500
KLEK[x]GQSIDDMIPAQK	3	0	1799.945046	0.0094	0.1500
ENWK[x]YACK	3	0	1097.496365	0.0094	0.0750
TSWIYK[x]NK	5	0	1038.549782	0.0094	0.0750
ESQLVDK[x]FFEKINVK	6	0	1822.982813	0.0093	0.1400
ELNLMDPK[x]VPEDIFK	7	0	1786.917438	0.0093	0.1400
TMVEVIPYFAEDLLVLK[x]TDELK	16	0	2565.365058	0.0093	0.2050
ASAGPLIASQTVK[x]K	12	0	1369.792844	0.0093	0.1300
LVPYLTKLESK[x]QR	10	0	1573.919099	0.0092	0.1200
AHLDVQEKDQPK[x]K	11	0	1534.810280	0.0092	0.1200
LEIK[x]EGNYGDGYALQPSYIHEYLSK	3	0	2886.407458	0.0092	0.2300
QVK[x]LLFIEKAEIINSLNLNNDLTDK	2	0	2884.590832	0.0092	0.2300
MGQAQSGNFSNFGDGANGDNK[x]KDQK	20	0	2614.146520	0.0092	0.2300
IDRPAQVISFK[x]K	10	0	1400.813914	0.0092	0.1100
AVENASTCIGIK[x]CEDGVILALEK	11	0	2489.250437	0.0091	0.2100
FLHDK[x]NSDYKETLIFK	4	0	1997.025735	0.0091	0.1450
NLNAPK[x]FSFISNVRPK	5	0	1831.010363	0.0091	0.1450
ATLEIYHEDNNRAEAK[x]DVAK	15	0	2286.123929	0.0090	0.1800
KLGVK[x]PPKGCLMFGPPGTGK	4	0	2068.132455	0.0090	0.1800
MPIDFKGFICK[x]VVDK	10	0	1795.936398	0.0090	0.1350
MSFLELTEVWGK[x]PQK	11	0	1791.922859	0.0090	0.1350
FGDGIQIAQLALK[x]HR	12	0	1665.931391	0.0090	0.1350
E[x]TIDNAETMK	0	0	1150.517549	0.0090	0.0900
QIGIDPPRGVLLYGPPGTGK[x]TMLVK	19	0	2606.461686	0.0090	0.2250
LSGVVEGIFQKCYAK[x]NEWR	14	0	2283.146914	0.0089	0.1700
AVAASLGVNFLK[x]VVSSAIVDKYIGESAR	11	0	2863.580603	0.0089	0.2500
MILELTNHLEELK[x]KYINR	12	0	2256.229913	0.0089	0.1600
HHFYAK[x]IDRPAQVISFKK	5	0	2184.195523	0.0089	0.1600
S[x]ERDTALEK	0	0	1047.519601	0.0089	0.0800
EIINRDIGK[x]VVDK	8	0	1497.851416	0.0088	0.1150
DVAK[x]MKLSLFSNK	3	0	1479.811862	0.0088	0.1150
DECK[x]QDIMFELGLLQERLAEK	3	0	2564.261336	0.0088	0.1850
IEIPLPNEVGRMEILK[x]IHLEK	15	0	2470.398029	0.0088	0.1850
IAEIYGSALRSNPVFAENDEK[x]GEK	20	0	2636.308086	0.0088	0.2100
TTSNICHRLNADVLGQLIK[x]K	18	0	2280.237118	0.0088	0.1750
TLSMEK[x]HTELRSFEQK	5	0	1962.983216	0.0088	0.1400
EK[x]QNTPVLFDSK	1	0	1404.724827	0.0088	0.1050
NKVLVK[x]VHPEGK	5	0	1346.803351	0.0088	0.1050
QAREK[x]VLK	4	0	970.592313	0.0088	0.0700
AVEK[x]LMSR	3	0	932.511289	0.0088	0.0700
SIMLYLMVQSVNSELKLLSSAK[x]K	21	0	2581.422189	0.0087	0.2000
ARIEVEVYK[x]ITTGDR	8	0	1748.942012	0.0087	0.1300
K[x]SLPLQIEVANDCIK	0	0	1726.928669	0.0087	0.1300
VADLKK[x]LEGTIDYQK	5	0	1719.940617	0.0087	0.1300
VVGQLLEKLK[x]PLIEK	9	0	1706.070505	0.0087	0.1300
GNQK[x]VVKVDAQDFLK	3	0	1687.925637	0.0087	0.1300
G[x]VFKNVSGNVLSEIK	0	0	1589.877628	0.0087	0.1300
EVIELPLKNPELFLRVGIK[x]PPK	18	0	2528.509290	0.0086	0.1900
E[x]SLLAVQGQDFVLTASSSSAVR	0	0	2264.164730	0.0086	0.1900
EAVLK[x]LKLELK	4	0	1282.822356	0.0086	0.0950
GVLLYGPPGTGK[x]TLLARAVAASLGVNFLK	11	0	2882.674441	0.0086	0.2500
SRQETQYK[x]IDELVSNNEK	7	0	2180.070835	0.0086	0.1550
K[x]SAAAIGTSQLPVR	0	0	1397.798991	0.0086	0.1200
YK[x]LHSEK	1	0	903.481373	0.0086	0.0600
IK[x]ENQEK	1	0	887.471202	0.0086	0.0600
SLK[x]DECK	2	0	878.416723	0.0086	0.0600
NSTEEIDLYNRWK[x]ALER	12	0	2136.059881	0.0085	0.1450
GNAK[x]FGDGIQIAQLALK	3	0	1742.967833	0.0085	0.1450
TFHILEPK[x]EK	7	0	1240.681514	0.0085	0.0850
QVK[x]NRDCVGR	2	0	1230.625074	0.0085	0.0850
PFGNTHNK[x]FK	7	0	1188.603937	0.0085	0.0850
DAVVLGVEK[x]RLTSPLMESHSVEK	8	0	2523.336549	0.0085	0.1950
IDRPGRPLDIDLAILRMVTANIK[x]NIK	22	0	2944.700666	0.0085	0.2200
SLPPEEYDEKLYNK[x]FK	13	0	1998.993768	0.0084	0.1350
TK[x]INLIETLRTITDGK	1	0	1815.046470	0.0084	0.1350
LDVAK[x]RVDMYASDLAQISR	4	0	2150.115282	0.0084	0.1600
IIENEQSAEK[x]NAYVINLK	9	0	2075.089784	0.0083	0.1500
AVAHHTDCK[x]FIR	8	0	1453.724781	0.0083	0.1000
KINVK[x]FFEK	4	0	1151.670224	0.0083	0.0750
SAVIK[x]TSTR	4	0	961.555594	0.0083	0.0750
LLK[x]MQR	2	0	787.473787	0.0083	0.0500
GTCAGEVFMALKGMALGSANEK[x]IEASK	21	0	2769.349823	0.0083	0.2250
VPTFANFHTPIFIAK[x]REDGMK	14	0	2418.251708	0.0083	0.1750
MSSKSSLELANNAVK[x]SNDIEK	14	0	2264.131715	0.0083	0.1750
APPEILDISKQLADYK[x]AFEDSLR	15	0	2618.359059	0.0083	0.1900
VLGVFSEK[x]AQIKILYVNNAK	7	0	2233.283329	0.0082	0.1650
CIDMFIHK[x]SAELYKNPK	7	0	2093.043703	0.0082	0.1400
SLEK[x]TLVPYLRISQAVR	3	0	1972.146846	0.0082	0.1400
K[x]PPVQPLAYKSATPFRK	0	0	1927.104259	0.0082	0.1400
FLK[x]TSKTPPTAMLSSVR	2	0	1863.028712	0.0082	0.1400
EDVQSLK[x]LKYYEQK	6	0	1769.919882	0.0082	0.1150
VLVKVHPEGK[x]YVVDISPDIDIK	9	0	2462.378342	0.0082	0.1800
AMEVDEK[x]PTER	6	0	1303.607753	0.0082	0.0900
ASK[x]GSNDDEMK	2	0	1180.502961	0.0082	0.0900
ELFDPIISDRHGGYK[x]PTDK	14	0	2187.095930	0.0082	0.1550
AASLLK[x]VNMENLIVTDLGK	5	0	2028.128811	0.0082	0.1550
HESLK[x]YRLQGVTTDPSLWGHEYVR	4	0	2870.446241	0.0081	0.1950
LILVDDEKTSWIYK[x]NK	13	0	1964.061785	0.0081	0.1300
P[x]PKEDWEK	0	0	1027.497414	0.0081	0.0650
ASTSAKAAITGK[x]PDPWQTSLAFYYSGVGK	11	0	3001.518398	0.0081	0.2350
DEQIEKIDTVIK[x]LVDHSFDEK	11	0	2500.269580	0.0081	0.1700
LKESQLVDK[x]FFEK	8	0	1609.871482	0.0081	0.1050
IK[x]TLSMEKHTELR	1	0	1584.865682	0.0081	0.1050
KDK[x]PKYEPPVPTR	2	0	1553.856502	0.0081	0.1050
K[x]PIGATWKTTQLEEANSK	0	0	2001.053008	0.0081	0.1450
NLNAPKFSFISNVRPK[x]LFAYPPK	15	0	2647.463738	0.0080	0.1850
LGISATALSPEEKK[x]TAGEDAVTLVK	13	0	2527.374374	0.0080	0.2000
FK[x]ELQPFIVQMAEQALDIEK	1	0	2376.239807	0.0080	0.1600
K[x]GFDFEYYQR	0	0	1351.619643	0.0080	0.0800
AIHK[x]LGSTLK	3	0	1066.649824	0.0080	0.0800
GIDLK[x]SIAEK	4	0	1072.612770	0.0080	0.0800
LVK[x]GR	2	0	571.380549	0.0080	0.0400
VTFFYTDYIGVYAPRK[x]YTGLLR	15	0	2642.389574	0.0080	0.1750
MPGTLLPGPGKGYIGDPIK[x]FVR	18	0	2312.271383	0.0080	0.1750
QFPDIYGIIFLFK[x]WNSK	12	0	2115.119239	0.0079	0.1350
NRTMVEVIPYFAEDLLVLK[x]TDELK	18	0	2835.509082	0.0079	0.1900
AMEQQDIK[x]PTVQNGEVSANAEQKA	7	0	2585.239020	0.0079	0.1900
DK[x]PKYEPPVPTR	1	0	1425.761546	0.0079	0.0950
LVRDAFALAK[x]EK	9	0	1359.787367	0.0079	0.0950
TK[x]DAVVLGVEKR	1	0	1313.766632	0.0079	0.0950
ACAAQSNATFLK[x]LAAPQLVQMFIGDGAK	11	0	2920.493778	0.0079	0.2200
RVATEK[x]DFLDAVQK	5	0	1618.867791	0.0079	0.1100
VSK[x]QGEIDYEALVK	2	0	1577.830012	0.0079	0.1100
LCIHK[x]NK	4	0	911.501059	0.0079	0.0550
K[x]INANEK	0	0	815.450075	0.0079	0.0550
EAVLK[x]LK	4	0	799.516697	0.0079	0.0550
LK[x]VELAK	1	0	799.516697	0.0079	0.0550
SLADFEKALQDYK[x]PELASDPIIR	12	0	2618.359059	0.0078	0.1800
LEFIK[x]VIPVEELKEIK	4	0	1926.144056	0.0078	0.1250
VDTILLFMPMDESLK[x]VFQALTTIRR	14	0	2936.586614	0.0078	0.1950
FRK[x]PIGATWKTTQLEEANSK	2	0	2304.222519	0.0077	0.1550
TNNLDLEHK[x]HK	8	0	1347.689447	0.0077	0.0850
LQK[x]DLGQVLNK	2	0	1254.729522	0.0077	0.0850
QLFNAAEEHSPSIVFIDEIDAIGTK[x]R	24	0	2899.471450	0.0077	0.2000
TAALSARPAK[x]NIR	9	0	1367.799660	0.0077	0.1000
VVGQLLEK[x]LKPLIEK	7	0	1706.070505	0.0077	0.1150
VAQTTYK[x]KIYNEYPPTK	6	0	2043.067597	0.0076	0.1300
C[x]SPSATLTHRTMTEKAR	0	0	1945.946117	0.0076	0.1300
TLDQIAAK[x]LYFYYILFFEK	7	0	2385.265950	0.0076	0.1450
CAEAENSSDLFK[x]LGVMYAK	11	0	2131.991727	0.0076	0.1450
IQFCLALHNDSIK[x]SMRYPMDAHK	12	0	2774.345349	0.0076	0.1750
SSLELANNAVKSNDIEK[x]AIDLYK	16	0	2534.322675	0.0076	0.1750
NCK[x]ADAGITIAPRCTDLDAIGVK	2	0	2458.230706	0.0076	0.1750
TEEK[x]TESYYSNAVELNLLLISPTK	3	0	2741.400978	0.0075	0.1800
LTK[x]VGDNTIVGAGGDISDYQQIQR	2	0	2547.292771	0.0075	0.1800
EFHK[x]DMTLEEAEVLILKVLR	3	0	2412.308550	0.0075	0.1500
MEQK[x]PEVDYSEKFAELQK	3	0	2198.056433	0.0075	0.1350
ASRPGAAAK[x]LDGKDELWK	8	0	1912.016567	0.0075	0.1350
LPEANFEPLEK[x]R	10	0	1441.756460	0.0075	0.0900
VVDK[x]DGIREINI	3	0	1369.756460	0.0075	0.0900
QIAK[x]FVVSLGER	3	0	1345.771718	0.0075	0.0900
K[x]IEFPPPSAEAR	0	0	1340.708787	0.0075	0.0900
SLDK[x]QMVEER	3	0	1233.602276	0.0075	0.0750
WK[x]TLSKESAR	1	0	1204.656362	0.0075	0.0750
SMIADK[x]HAIR	5	0	1140.607305	0.0075	0.0750
D[x]YDLVR	0	0	779.381332	0.0075	0.0450
N[x]SIVSK	0	0	646.364957	0.0075	0.0450
GAIESYKVVDASIVSK[x]ALGNFVASVLAR	15	0	2863.580603	0.0075	0.2100
YYK[x]DGIYDLLHACVDR	2	0	1999.946105	0.0075	0.1200
SLPPEEYDEK[x]LYNK	9	0	1723.830403	0.0075	0.1050
AFGRVYATMQK[x]LQK	10	0	1639.886752	0.0075	0.1050
INVK[x]FFEK	3	0	1023.575269	0.0075	0.0600
M[x]MGINERK	0	0	977.478607	0.0075	0.0600
ASK[x]VLELR	2	0	914.554868	0.0075	0.0600
EASK[x]TLSK	3	0	862.475953	0.0075	0.0600
M[x]ESLLAVQGQDFVLTASSSSAVR	0	0	2395.205209	0.0074	0.1700
EKSPAIIFIDELDAIGTK[x]R	17	0	2115.157467	0.0074	0.1400
LLK[x]VTVSKGVAIDLLEECK	2	0	2114.201970	0.0074	0.1400
EQK[x]PEVDYSEKFAELQK	2	0	2067.015955	0.0074	0.1250
KPRVVTALTMLK[x]QHLFR	11	0	2037.203252	0.0074	0.1250
E[x]EMIAAQGIDEEDRR	0	0	1760.799843	0.0073	0.1100
VADLK[x]KLEGTIDYQK	4	0	1719.940617	0.0073	0.1100
LNSLPLLQQLVK[x]CFIVNELMRWPK	11	0	2938.628752	0.0073	0.1750
K[x]ELFDCLKIMR	0	0	1451.762804	0.0073	0.0800
S[x]ERDTALEKYK	0	0	1338.677880	0.0073	0.0800
MPFGNTHNK[x]FK	8	0	1319.644415	0.0073	0.0800
K[x]SGFEKIDLTR	0	0	1292.708787	0.0073	0.0800
QLEMLDLQEGFIKEDCK[x]SLK	16	0	2423.207516	0.0072	0.1450
IAMVDNHVCLAFAGLNADARILIDK[x]AR	24	0	2966.558104	0.0072	0.1950
M[x]CSPSATLTHRTMTEKAR	0	0	2076.986596	0.0072	0.1300
MPPK[x]EDWEK	3	0	1158.537893	0.0072	0.0650
IDVLFSK[x]IR	6	0	1089.654575	0.0072	0.0650
MK[x]LSLFSNK	1	0	1066.584449	0.0072	0.0650
SLALTK[x]KDK	5	0	1002.607293	0.0072	0.0650
ESQDYLNLVQALAETNVK[x]DEKSGVK	17	0	2777.408184	0.0072	0.1800
CVVHLNDASVAAKLLMK[x]LSSQNDDK	16	0	2755.399548	0.0072	0.1800
KTLVAHAVLK[x]VGSALVGSQTK	9	0	2106.252365	0.0071	0.1500
AK[x]TMTER	1	0	835.422145	0.0071	0.0500
LEEIGVADQYK[x]VSKILEHK	10	0	2198.194577	0.0071	0.1350
EDLTDEEKAASIAVEDEK[x]R	17	0	2147.022884	0.0071	0.1350
K[x]LIPIRGTEVEK	0	0	1381.829229	0.0071	0.0850
EGVETRIIPLK[x]K	10	0	1381.829229	0.0071	0.0850
FHQLK[x]PTRVLTLAMVKR	4	0	2037.203252	0.0071	0.1200
RHNFVGLFVELSK[x]LLVK	12	0	1998.177753	0.0071	0.1200
IHAYVKVLTLSLMEELHK[x]MDDR	17	0	2640.376636	0.0070	0.1550
SEAAEFEYKNGYPMPCDVLAK[x]R	20	0	2574.188176	0.0070	0.1550
SQK[x]ALDTLFSAIRDHDLAPLYK	2	0	2501.327703	0.0070	0.1550
FVK[x]LGIDPPKGIMLYGPPGTGK	2	0	2284.265236	0.0070	0.1550
M[x]FMTRSEYDR	0	0	1334.574681	0.0070	0.0700
LAEFDK[x]AIEDAQELNGEHEILEAMK	5	0	2842.369357	0.0070	0.1750
QAAK[x]ASVVETVTLTK	3	0	1544.877294	0.0070	0.1050
LLK[x]MQRIHDHLLMEEEYVQNQER	2	0	2951.474439	0.0070	0.1600
SSLELANNAVK[x]SNDIEKAIDLYK	10	0	2534.322675	0.0070	0.1600
DCISGWGCVVYVITADK[x]CIKR	16	0	2499.207134	0.0069	0.1450
LVLDSWEPHTQGVYGTRYK[x]LHSEK	18	0	2842.440095	0.0069	0.1650
V[x]GVFKNVSGNVLSEIK	0	0	1688.946037	0.0069	0.1100
PPK[x]EDWEK	2	0	1027.497414	0.0069	0.0550
RSK[x]VLDVR	2	0	971.587561	0.0069	0.0550
LPYVALGSGSLAAISVLETK[x]YQPDLER	19	0	2889.548636	0.0069	0.1850
VVKGNQK[x]FSSTADYMNMSS	6	0	2092.955678	0.0068	0.1300
HGGYK[x]PTDKHK	4	0	1266.646859	0.0068	0.0750
CVVHLNDASVAAK[x]LLMKLSSQNDDK	12	0	2755.399548	0.0068	0.1700
NCACVISQK[x]KVPDK	8	0	1645.827913	0.0068	0.0950
IDK[x]EDMGSNDKASK	2	0	1536.708913	0.0068	0.0950
MVCKIWK[x]SDEINEVLNK	6	0	2105.064830	0.0068	0.1150
AIEDAQELNGEHEILEAMK[x]NK	18	0	2381.153176	0.0067	0.1400
QGSATVGLVSKTHAVLVALK[x]R	19	0	2134.258512	0.0067	0.1400
IDRK[x]IEFPPPSAEAR	3	0	1724.920885	0.0067	0.1000
YLSENPK[x]TSASIDFDSNFLNSMIK	6	0	2720.300222	0.0067	0.1600
ALTCK[x]MPGTLLPGPGKGYIGDPIK	4	0	2483.327901	0.0067	0.1600
EVAEADIASK[x]DLEETDER	9	0	2018.927929	0.0067	0.1200
K[x]LEFPLPNEEAR	0	0	1441.756460	0.0067	0.0800
M[x]ESLQRLLQGAR	0	0	1400.755746	0.0067	0.0800
GVMTLGFDLIK[x]R	10	0	1348.753625	0.0067	0.0800
DAFALAK[x]EK	6	0	991.533798	0.0067	0.0600
EK[x]WIAK	1	0	773.443537	0.0067	0.0400
EIKEVIELPVK[x]HPELFESLGIPQPK	10	0	2868.599943	0.0066	0.1650
TDLNHENLK[x]GGDDLDPNYVLSSRVR	8	0	2826.389513	0.0066	0.1650
ATLTGMKIDVLFSK[x]IR	13	0	1792.027986	0.0066	0.1050
IKVLAQLGMQSLSPLK[x]QGMNILR	15	0	2537.454825	0.0065	0.1500
DCIVLGADTRATAGPIIADK[x]NCK	19	0	2458.230705	0.0065	0.1500
TLALKYPGGGPGK[x]TAILPVK	12	0	1980.177084	0.0065	0.1300
EASK[x]TLSKWR	3	0	1204.656362	0.0065	0.0650
LAQFEKEEYVSDPK[x]EQM	13	0	2069.961478	0.0065	0.1100
QLASYYHK[x]ESNALFMVR	7	0	2056.019935	0.0065	0.1100
K[x]IEIPLPNEVGRMEILK	0	0	1978.128419	0.0065	0.1100
ISPGYDVYEGSFEK[x]EGK	13	0	1903.883889	0.0065	0.1100
DISSKSPSGNDALNDK[x]K	15	0	1774.869635	0.0065	0.1100
DSEALK[x]TRHMTDELNNLLFNYAIR	5	0	2863.428540	0.0065	0.1550
ELFDPIISDRHGGYKPTDK[x]HK	18	0	2452.249792	0.0064	0.1350
LSVEALNSLTGEFK[x]GKYYPLK	13	0	2356.267737	0.0064	0.1350
EKSLLAHK[x]GGHVVR	7	0	1529.878966	0.0064	0.0900
K[x]NCKADAGITIAPR	0	0	1513.803419	0.0064	0.0900
KEK[x]WIAK	2	0	901.538493	0.0064	0.0450
SK[x]VLDVR	1	0	815.486459	0.0064	0.0450
SLNNLNTIDIDANLEK[x]LLIFEKQVR	15	0	2912.596978	0.0064	0.1600
IAGEHLSNGEKPLLTPEK[x]DFSK	17	0	2409.253874	0.0064	0.1400
SVMAPLFLHDK[x]YDGR	10	0	1747.871494	0.0063	0.0950
IHLEK[x]VSKQGEIDYEALVK	4	0	2198.194577	0.0063	0.1200
APALDGALQGVIQFMK[x]SCALFANQAATR	15	0	2948.499924	0.0063	0.1750
VVDASIVSK[x]ALGNFVASVLARLALTKPK	8	0	2866.700654	0.0063	0.1750
GIESEAYESVLDLAK[x]ICDVR	14	0	2266.115004	0.0063	0.1250
THAVLVALK[x]RNAEELSSYQK	8	0	2256.222519	0.0063	0.1250
SSEQANLYERK[x]TLVAHAVLK	10	0	2256.222519	0.0063	0.1250
IDTIVK[x]EIQDEK	5	0	1429.766355	0.0063	0.0750
YDKK[x]DLVR	3	0	1035.571243	0.0063	0.0500
K[x]LFK	0	0	534.352941	0.0063	0.0250
S[x]QAR	0	0	460.239372	0.0063	0.0250
G[x]VFK	0	0	449.263798	0.0063	0.0250
VEAQNHK[x]LNLADPVSIEYLTR	6	0	2409.265107	0.0062	0.1300
FAASKEK[x]QNTPVLFDSK	6	0	1908.994437	0.0062	0.1050
ARQAAK[x]ASVVETVTLTK	5	0	1772.015506	0.0062	0.1050
LTGDTNGALDK[x]LEEIGVADQYK	10	0	2349.169873	0.0061	0.1350
GTCAGEVFMALK[x]GMALGSANEKIEASK	11	0	2769.349823	0.0061	0.1650
FFPYYVYTTVAGIDK[x]EGK	14	0	2097.045801	0.0061	0.1100
EWNQNIK[x]NLSNVVEISGK	6	0	2071.069718	0.0061	0.1100
ATSAGPKQTETINWLEK[x]R	16	0	2029.059155	0.0061	0.1100
MELLEQYNVIHDHQEERMQK[x]LLR	19	0	2951.474439	0.0061	0.1400
ILIDK[x]ARVEAQNHK	4	0	1633.926306	0.0061	0.0850
L[x]MTEFVDQVDDVVK	0	0	1636.801747	0.0061	0.0850
NIK[x]AMDLGELETFQLLNTR	2	0	2205.146246	0.0061	0.1150
SGNLPDADNSKSDISK[x]SSM	15	0	1951.879206	0.0061	0.1150
AANVLAFQSTTKTLALK[x]YPGGGPGK	16	0	2489.364088	0.0060	0.1500
VRQLIIKEEMMNSIQQAVAK[x]	19	0	2328.265640	0.0060	0.1200
VRQLIIK[x]EEMMNSIQQAVAK	6	0	2328.265640	0.0060	0.1200
LDRK[x]LEFPLPNEEAR	3	0	1825.968559	0.0060	0.0900
TNNLDLEHKHK[x]TPDK	10	0	1788.911774	0.0060	0.0900
TNNLDLEHK[x]HKTPDK	8	0	1788.911774	0.0060	0.0900
DSESTEEK[x]EAQAVQR	7	0	1705.775405	0.0060	0.0900
ADYYYQAK[x]AK	7	0	1219.587284	0.0060	0.0600
TVQYATK[x]RSK	6	0	1180.656362	0.0060	0.0600
THAVLVALK[x]R	8	0	1106.692354	0.0060	0.0600
GTK[x]RR	2	0	616.376858	0.0060	0.0300
RFK[x]ELQPFIVQMAEQALDIEK	2	0	2532.340909	0.0060	0.1250
DGMERK[x]FFAIDTANPIPVFTH	5	0	2405.183691	0.0060	0.1250
GDVAASILDK[x]YRTGIATMLTR	9	0	2251.199340	0.0060	0.1250
ATREPNK[x]GSYRPYTAK	6	0	1837.943407	0.0059	0.0950
MPGTLLPGPGK[x]GYIGDPIKFVR	10	0	2312.271383	0.0059	0.1300
LRHTVIK[x]TGLR	6	0	1292.804020	0.0059	0.0650
LENVKIYADLK[x]INEDSK	10	0	1991.057425	0.0059	0.1000
EKQNTPVLFDSK[x]EAVLK	11	0	1945.051948	0.0059	0.1000
VELAKQNLFVPTSDK[x]EK	14	0	1945.051948	0.0059	0.1000
KAMVNIDTIDNK[x]VATTM	11	0	1863.943328	0.0059	0.1000
EVAEADIASK[x]DLEETDERSLALTK	9	0	2632.307808	0.0058	0.1400
FGDGIQIAQLALK[x]HRENK	12	0	2037.111857	0.0058	0.1050
L[x]KGYQTIELDKK	0	0	1434.808159	0.0058	0.0700
DEPEETDVNK[x]YQK	9	0	1593.715773	0.0058	0.0750
ELLK[x]PSASVALQR	3	0	1410.819391	0.0058	0.0750
VDK[x]PDGTMDYDSMDNIFFAK	2	0	2308.002683	0.0058	0.1150
YPLLSSSCGSQSLK[x]SGLWGPAICTNAVR	13	0	3008.484666	0.0057	0.1600
ILEHK[x]EIMLRVEPIPLINGEK	4	0	2470.398029	0.0057	0.1200
ARK[x]TQIAGGHDIIGPFHVITR	2	0	2286.270805	0.0057	0.1200
S[x]FLELTEVWGKPQK	0	0	1660.882380	0.0057	0.0800
VPEDIFK[x]THLEVAR	6	0	1652.888526	0.0057	0.0800
YEVGAEYIKK[x]VIAR	9	0	1637.914013	0.0057	0.0800
ELAAIK[x]EDTEAVLK	5	0	1528.834763	0.0057	0.0800
ATAGPIIADKNCK[x]K	12	0	1485.797272	0.0057	0.0800
YEYQK[x]LK	4	0	970.512337	0.0057	0.0400
NK[x]HCLIK	1	0	911.501059	0.0057	0.0400
MDDKMLLTEVHLLESK[x]VYHAIR	15	0	2640.376636	0.0057	0.1250
TLLYGK[x]RFFPYYVYTTVAGIDK	5	0	2614.383428	0.0057	0.1250
SELVK[x]EFHKDMTLEEAEVLILK	4	0	2600.377016	0.0057	0.1250
SIMLYLMVQSVNSELK[x]LLSSAK	15	0	2453.327233	0.0057	0.1250
NRLK[x]AYQGIYLMSIR	3	0	1825.003168	0.0057	0.0850
LEK[x]SLLELNETQSNIQEQGVNWGK	2	0	2756.397956	0.0056	0.1350
LEFIKVIPVEELK[x]EIK	12	0	1926.144056	0.0056	0.0900
ATTVK[x]DTMNVDINAIK	4	0	1732.902849	0.0056	0.0900
EYLEK[x]NWK	4	0	1108.555260	0.0056	0.0450
YDK[x]KDLVR	2	0	1035.571243	0.0056	0.0450
ASK[x]ERAER	2	0	945.499144	0.0056	0.0450
K[x]SYDYSATMYTRLFLLR	0	0	2127.082198	0.0056	0.0950
RMDDK[x]MLLTEVHLLESK	4	0	2057.064831	0.0056	0.0950
LENVK[x]IYADLKINEDSK	4	0	1991.057425	0.0056	0.0950
YPMDAHK[x]SELEGVEEAR	6	0	1959.899550	0.0056	0.0950
VLNKGDSGEMSLQKLFK[x]	16	0	1893.002891	0.0056	0.0950
DEKYTLYDQNDTK[x]EWLDK	12	0	2303.059269	0.0056	0.1000
LLIFEK[x]QVR	5	0	1144.696771	0.0056	0.0500
TAAVNIK[x]VR	6	0	970.592313	0.0056	0.0500
SGFEK[x]IDLTR	4	0	1164.613831	0.0055	0.0550
LVETSGQIRCGSPYIIEDSK[x]K	19	0	2379.210294	0.0055	0.1150
LSVEALNSLTGEFKGK[x]YYPLK	15	0	2356.267737	0.0055	0.1150
LLFIEK[x]AEIINSLNLNNDLTDK	5	0	2529.368896	0.0055	0.1200
AK[x]NPMFALSRLQQSLQVNAHDR	1	0	2523.312735	0.0055	0.1200
AVELAAMNK[x]ANMQEVETEEFLR	8	0	2522.214389	0.0055	0.1200
QEYK[x]DDINLDEASAMAVKFLSK	3	0	2514.231087	0.0055	0.1200
VLVK[x]VHPEGKYVVDISPDIDIK	3	0	2462.378342	0.0055	0.1200
EIK[x]EVIELPVK	2	0	1295.769988	0.0055	0.0600
TNSTDEKGTK[x]K	9	0	1207.604385	0.0055	0.0600
TK[x]SVALGGITKEFVIYEQLIAAR	1	0	2506.415787	0.0054	0.1250
SELQDK[x]SSQQGVEGVLIILKIEDTDK	5	0	2871.507557	0.0054	0.1400
NDDQLTYTYK[x]DEK	9	0	1631.731422	0.0054	0.0700
NCACVISQKK[x]VPDK	9	0	1645.827913	0.0054	0.0750
IEPLK[x]LKVLVQGLER	4	0	1734.076651	0.0053	0.0800
FKLNYK[x]PEEEYPDLSK	5	0	1998.993768	0.0053	0.0850
LAHLSK[x]HPKFEEILTR	5	0	1918.078772	0.0053	0.0850
SLYFATPGNTSFK[x]TDM	12	0	1778.818457	0.0053	0.0850
E[x]QKPEVDYSEKFAELQK	0	0	2067.015955	0.0053	0.0900
YYRAVYDTAVVQEDPEK[x]WK	16	0	2359.148355	0.0053	0.1000
EDIYK[x]FVTVQDLDEMQVDV	4	0	2285.077226	0.0053	0.1000
VPDK[x]LIDASTVKHVFPITK	3	0	2107.204023	0.0053	0.1000
VFHPITK[x]AVILSDTKPVDK	6	0	2107.204023	0.0053	0.1000
IGLSK[x]IRIAYASVVYIADK	4	0	2079.209109	0.0053	0.1000
YYEQK[x]IRIGLHDDAYLDVCK	4	0	2498.226278	0.0052	0.1050
GVVALVEDKTK[x]SVALGGITK	10	0	1984.156741	0.0052	0.1050
HQGVLEIEFMIDHNMK[x]DGTQR	15	0	2497.184095	0.0052	0.1100
GFDFEYYQRNLLLQEK[x]GFPTPK	15	0	2689.353916	0.0052	0.1150
DK[x]KASLLTR	1	0	1030.613439	0.0050	0.0450
SLALTKK[x]DK	6	0	1002.607293	0.0050	0.0450
EHIMDNLEAQAIEELEGAK[x]EDALFK	18	0	2842.369357	0.0050	0.1250
QVRQASDTSTNTK[x]VLIYIADLLFR	12	0	2751.491794	0.0050	0.1200
ASVVETVTLTK[x]VTQKKPPVQPLAYK	10	0	2724.578817	0.0050	0.1250
SITEFGDTATAKELEAMK[x]LLRPR	17	0	2576.363096	0.0050	0.1150
LDK[x]LPVIIGSMDVDNALDLMTMK	2	0	2531.304781	0.0050	0.1150
SYYMLYK[x]AGVLQSLADDSATTR	6	0	2452.194311	0.0050	0.1100
ESQDYLNLVQALAETNVK[x]DEK	17	0	2406.191334	0.0050	0.1050
LARNILK[x]VDIEVAVIPSEGFR	6	0	2338.337149	0.0050	0.1050
HHVEIIAAGLRENWK[x]YACK	14	0	2294.174130	0.0050	0.0950
TLALK[x]YPGGGPGKTAILPVK	4	0	1980.177084	0.0050	0.1000
HNNHMAK[x]VLTLELYKK	6	0	1938.050842	0.0050	0.0800
DSESTEEK[x]EAQAVQRAR	7	0	1932.913617	0.0050	0.0850
ILPNK[x]VDPLVSLMMVEK	4	0	1925.072882	0.0050	0.0850
KDSESTEEK[x]EAQAVQR	8	0	1833.870361	0.0050	0.0800
ATLTGMK[x]IDVLFSKIR	6	0	1792.027986	0.0050	0.0800
LYNKFK[x]TNHGNPFM	5	0	1709.834718	0.0050	0.0700
VLSNYMK[x]QEALSSK	6	0	1596.818066	0.0050	0.0700
DEK[x]SGVKLENVK	2	0	1344.724827	0.0050	0.0600
K[x]QLLIDGANVLR	0	0	1338.798265	0.0050	0.0600
FVIHQEENK[x]R	8	0	1298.673071	0.0050	0.0500
KSGFEK[x]IDLTR	5	0	1292.708787	0.0050	0.0550
GITVLK[x]PDDDK	5	0	1199.639709	0.0050	0.0550
TMGK[x]NKVLVK	3	0	1116.668841	0.0050	0.0500
K[x]ANWCDKR	0	0	1076.518495	0.0050	0.0400
KVADLK[x]K	5	0	800.511946	0.0050	0.0350
AVENASTCIGIKCEDGVILALEK[x]VVTSK	22	0	3003.561908	0.0048	0.1350
VK[x]LEKSLLELNETQSNIQEQGVNWGK	1	0	2983.561320	0.0048	0.1250
K[x]EEMVMLKGDEVVSLLGVSEQVQVR	0	0	2801.466563	0.0048	0.1200
YLYSSEENTK[x]AGALLGIGVTNVAVR	9	0	2624.380854	0.0048	0.1200
KALSSLK[x]YMLLSQIMLNSVSEVK	6	0	2581.422189	0.0048	0.1100
SELVKEFHK[x]DMTLEEAEVLILK	8	0	2600.377016	0.0048	0.1050
D[x]VPTFANFHTPIFIAKREDGMK	0	0	2533.278647	0.0048	0.1050
EVVELPLLSPERFVK[x]LGIDPPK	14	0	2474.414726	0.0048	0.1050
DYCAFVQHLK[x]VNADTELVHLR	9	0	2527.264057	0.0048	0.1000
EIK[x]QIKVMDSLEPTGEIYGK	2	0	2277.192525	0.0047	0.0950
FSGEKK[x]SLPLQIEVANDCIK	5	0	2275.188107	0.0047	0.0950
LDGK[x]DELWKNDDQLTYTYK	3	0	2344.122200	0.0047	0.0900
TPNDTQKYSNDK[x]SIVNSM	11	0	2040.942138	0.0047	0.0850
ARQEVAAQK[x]SSEETEDK	8	0	1904.907471	0.0047	0.0800
QETQYK[x]IDELVSNNEK	5	0	1936.937709	0.0047	0.0750
K[x]LEKGQSIDDMIPAQK	0	0	1799.945046	0.0047	0.0750
DTALEKYK[x]SYLLQHR	7	0	1863.984208	0.0047	0.0700
FVIHQEENK[x]RSVGIK	8	0	1782.973979	0.0047	0.0700
Y[x]TVGQGYTKAAWFEK	0	0	1747.856893	0.0047	0.0700
K[x]ASLLTREDLTDEEK	0	0	1746.899873	0.0047	0.0700
QSK[x]YTYDRGTTAVLK	2	0	1729.899815	0.0047	0.0700
LK[x]WSDERYLHQSLK	1	0	1801.947432	0.0046	0.0650
M[x]NSTEEIDLYNRWK	0	0	1797.835501	0.0046	0.0650
LAAPQLVQMFIGDGAK[x]LVRDAFALAK	15	0	2742.525343	0.0046	0.1200
QEMK[x]KDSESTEEK	3	0	1567.703492	0.0046	0.0600
IGSVDRHIGIATTGFIPDGQHIVK[x]R	23	0	2686.466585	0.0046	0.1150
TQLADILSVLGMSYSNTSK[x]HESLK	18	0	2621.336941	0.0046	0.1100
EMK[x]KDSESTEEK	2	0	1439.644921	0.0046	0.0550
NSTNNTK[x]ERDELEDLSEEDLQLK	6	0	2719.278296	0.0046	0.1050
CNK[x]FFYILYFELYKIAQDTLAR	2	0	2815.440615	0.0045	0.1000
HEDALAK[x]LGATLAQGIIDAGGR	6	0	2176.159922	0.0045	0.1000
IMKLCFDELK[x]K	9	0	1423.756658	0.0045	0.0500
MPIDFK[x]GFICK	5	0	1354.677686	0.0045	0.0500
DAVVLGVEK[x]R	8	0	1084.624003	0.0045	0.0450
K[x]GVVALVEDK	0	0	1056.617856	0.0045	0.0450
VGIKPPK[x]GVLLYGPPGTGK	6	0	1877.113761	0.0045	0.0850
M[x]EQKPEVDYSEKFAELQK	0	0	2198.056433	0.0044	0.0800
LCFDELKK[x]R	7	0	1207.638268	0.0044	0.0400
Q[x]SRQETQYK	0	0	1166.567944	0.0044	0.0400
IDK[x]KTTEEK	2	0	1090.586949	0.0044	0.0400
LAHLSK[x]HPK	5	0	1029.608297	0.0044	0.0400
VHPEGK[x]YVVDISPDIDIKEIKPNIR	5	0	2873.564954	0.0044	0.1100
TSTSSMTAVPKPLK[x]FLRPHYFTLVK	13	0	2848.567205	0.0044	0.1100
MVTLK[x]DVGPPQPGPGIYRLIGGTLR	4	0	2634.467832	0.0044	0.1100
VSEVLNSEDITGIQEK[x]STDLRALR	15	0	2672.397956	0.0044	0.1050
GQAQSGNFSNFGDGANGDNKK[x]DQK	20	0	2483.106041	0.0044	0.1050
EAEAARK[x]K	6	0	901.498083	0.0044	0.0350
LPEANFEPLEK[x]RLDR	10	0	1825.968559	0.0043	0.0650
LISGK[x]LDEARELLVK	4	0	1682.992985	0.0043	0.0650
NK[x]PDERFNTGVVNVRVLIDCNK	1	0	2586.333526	0.0043	0.0950
IIENEQSAEKNAYVINLK[x]QIAK	17	0	2515.364479	0.0043	0.0950
IAGEHLSNGEK[x]PLLTPEKDFSK	10	0	2409.253874	0.0043	0.0950
KCLTDLEDEAPAK[x]DILLDMSR	12	0	2432.192593	0.0043	0.0900
M[x]SSKSSLELANNAVKSNDIEK	0	0	2264.131715	0.0043	0.0900
CIDMFIHK[x]SAELYK	7	0	1753.853066	0.0043	0.0600
D[x]RGKLVR	0	0	842.508589	0.0043	0.0300
ENAINK[x]K	5	0	815.450075	0.0043	0.0300
FSGEK[x]KSLPLQIEVANDCIK	4	0	2275.188107	0.0043	0.0850
HPELFESLGIPQPK[x]GILLYGPPGTGK	13	0	2744.490007	0.0042	0.1100
QTETINWLEK[x]RFK	9	0	1691.899424	0.0042	0.0550
WK[x]ALERQLEMLDLQEGFIK	1	0	2346.240476	0.0042	0.0800
FDVIVAKGK[x]VAVFDSQTQPPVLWFR	8	0	2846.548187	0.0042	0.1050
YLSENPKTSASIDFDSNFLNSMIK[x]K	23	0	2848.395178	0.0042	0.1050
MCSPSATLTHRTMTEK[x]AR	15	0	2076.986596	0.0042	0.0750
K[x]NLLNPLIEDSR	0	0	1410.783007	0.0042	0.0500
VGK[x]SAVIKTSTR	2	0	1245.740419	0.0042	0.0500
TFLEK[x]R	4	0	792.449349	0.0042	0.0250
FKLNYK[x]PEEEYPDLSKHNNHMAK	5	0	2831.369969	0.0041	0.0950
IDELVSNNEKIWK[x]VMCK	12	0	2105.064830	0.0041	0.0700
IGLVRLPEANFEPLEK[x]R	15	0	1980.115548	0.0041	0.0700
CSPSATLTHRTMTEK[x]AR	14	0	1945.946117	0.0041	0.0700
HCLLYLSCIDLDK[x]CSHTELVER	12	0	2760.303207	0.0041	0.0900
VATEK[x]DFLDAVQKVVK	4	0	1788.998462	0.0041	0.0650
MPLLQSSVALLGQK[x]IR	13	0	1753.028320	0.0041	0.0650
VSGSELVQK[x]YIGEGSR	8	0	1707.879080	0.0041	0.0650
D[x]GLEDDMPALADEEFEKMDRR	0	0	2481.078690	0.0040	0.0850
INEDSKLAVNENLASSK[x]SSM	16	0	2136.036759	0.0040	0.0800
SSK[x]SSLELANNAVKSNDIEK	2	0	2133.091236	0.0040	0.0800
LIQIRVK[x]LEK	6	0	1238.807376	0.0040	0.0400
TMGKNK[x]VLVK	5	0	1116.668841	0.0040	0.0400
LVK[x]ER	2	0	643.401675	0.0040	0.0200
KDK[x]PK	2	0	614.375128	0.0040	0.0200
KVSTTPANSFELK[x]QYLIQR	12	0	2222.205809	0.0039	0.0750
IHLEKVSK[x]QGEIDYEALVK	7	0	2198.194577	0.0039	0.0750
LCIHK[x]NKLTNDETR	4	0	1740.894015	0.0039	0.0550
VIPVEELKEIK[x]QIK	10	0	1665.007573	0.0039	0.0550
VTSK[x]LLEQEESAEK	3	0	1589.814754	0.0039	0.0550
EDSSPCGYIIRILSGEQTVK[x]YDR	19	0	2685.306702	0.0039	0.0900
QTTSNLGHINK[x]PSIQALIHGLGR	10	0	2454.345417	0.0039	0.0900
GK[x]VAVFDSQTQPPVLWFR	1	0	2074.099899	0.0039	0.0700
NYPLILYLVEGNGQTAK[x]R	16	0	2048.105376	0.0039	0.0700
NMGTVVDLLIENK[x]ASALL	12	0	1900.033855	0.0039	0.0700
LK[x]DLRFGNR	1	0	1117.635570	0.0039	0.0350
M[x]SSKDISSK	0	0	981.480047	0.0039	0.0350
VK[x]VIAATNR	1	0	970.592313	0.0039	0.0350
GTTAVLK[x]EDIYKFVTVQDLDEMQVDV	6	0	2955.478566	0.0038	0.1000
STMLEKIK[x]ENQEK	7	0	1576.812980	0.0038	0.0500
MEILKIHLEK[x]VSK	9	0	1566.916655	0.0038	0.0500
SWIGAYLAK[x]IPER	8	0	1502.824477	0.0038	0.0500
VDAQDFLK[x]VAETR	7	0	1490.772835	0.0038	0.0500
HTVIK[x]TGLRMISLSYSR	4	0	1961.087952	0.0038	0.0650
IPDSTYEMVGGLEK[x]QIK	13	0	1906.970924	0.0038	0.0650
NDGTIVIRK[x]LEETDVAK	8	0	1900.026461	0.0038	0.0650
EDTEAVLK[x]RINDTVGIK	7	0	1900.026461	0.0038	0.0650
IPERIVCFMLNEK[x]LNQQSVLLPLLK	12	0	2994.676091	0.0038	0.0950
VNENIGDELLLEQCMK[x]HSTFIITK	15	0	2831.419615	0.0038	0.0900
IPDSTYEMVGGLEKQIK[x]EIK	16	0	2277.192525	0.0038	0.0750
VTQKK[x]PPVQPLAYKSATPFR	4	0	2255.278912	0.0038	0.0750
DCTAYNIYDK[x]NK	9	0	1503.666324	0.0038	0.0450
FIK[x]HADATCVHR	2	0	1453.724781	0.0038	0.0450
SNDIEK[x]AIDLYK	5	0	1407.724493	0.0038	0.0450
EFPDLGVLEGK[x]R	10	0	1358.719350	0.0038	0.0450
SSTAAKTFLEK[x]R	10	0	1337.730248	0.0038	0.0450
GGVHVK[x]LAHLSK	5	0	1244.735277	0.0038	0.0450
SPSGNDALNDK[x]K	10	0	1244.599634	0.0038	0.0450
NEEEPTK[x]K	6	0	973.471593	0.0037	0.0300
K[x]VAQTTYK	0	0	937.523235	0.0037	0.0300
FDVVPVPQSSLYLRNLTDETK[x]NK	20	0	2662.396504	0.0037	0.0850
QSMTSLVQHVMTYLPGIDDLK[x]TK	20	0	2604.329020	0.0037	0.0850
K[x]EVAEADIASKDLEETDER	0	0	2147.022884	0.0037	0.0700
VFHPITKAVILSDTK[x]PVDK	14	0	2107.204023	0.0037	0.0700
ITIK[x]VHVSEVLGDIR	3	0	1677.977670	0.0037	0.0550
AIGSGSEPAK[x]SELVK	9	0	1471.788150	0.0037	0.0550
VKLEK[x]SLLELNETQSNIQEQGVNWGK	4	0	2983.561320	0.0037	0.0950
AIDLYK[x]EVLNK	5	0	1304.733939	0.0036	0.0400
EPPVYTPPK[x]DK	8	0	1269.660444	0.0036	0.0400
EGK[x]VTFFYTDYIGVYAPR	2	0	2125.051948	0.0036	0.0650
DK[x]LVLKEVFLSFHNLVGR	1	0	2113.204692	0.0036	0.0650
DQIGEEK[x]TILQSLLQRAR	6	0	2097.154110	0.0036	0.0650
SALSTLNGFVEELK[x]AEVR	13	0	1962.042110	0.0036	0.0650
SNSDDPASFTSINNYK[x]YHDDLPALR	15	0	2839.304786	0.0036	0.0900
YSLNSYDFK[x]KQLLIDGANVLR	8	0	2456.306242	0.0036	0.0750
YYLPK[x]GK	4	0	867.485399	0.0036	0.0250
K[x]VADLKK	0	0	800.511946	0.0036	0.0250
WNSK[x]VDKPDGTMDYDSMDNIFFAK	3	0	2823.251891	0.0035	0.0850
D[x]GLEDDMPALADEEFEKMDR	0	0	2324.977588	0.0035	0.0700
T[x]VYQISELESLLRSSHIITK	0	0	2316.268797	0.0035	0.0700
SRK[x]VAQTTYK	2	0	1180.656362	0.0035	0.0350
FK[x]LNYKPEEEYPDLSKHNNHMAK	1	0	2831.369969	0.0035	0.0800
I[x]AIVVNQNWYCANTKYVTGPKNK	0	0	2680.379413	0.0035	0.0800
TDLNHENLK[x]GGDDLDPNYVLSSR	8	0	2571.220002	0.0035	0.0800
QIAK[x]FVVSLGERVSPTDIEEGMR	3	0	2560.331798	0.0035	0.0800
ENEQKIK[x]TLSMEK	6	0	1576.812980	0.0035	0.0450
TEPK[x]AVDEEMKVR	3	0	1530.771118	0.0035	0.0450
WSTAETLTNNK[x]IDRDK	10	0	1890.943464	0.0034	0.0550
QVMEEK[x]LDSKNVQLAK	5	0	1858.982156	0.0034	0.0550
SAELYKNPK[x]ADPLDER	8	0	1844.926754	0.0034	0.0550
HNFVGLFVELSK[x]LLVK	11	0	1842.076651	0.0034	0.0550
FIVK[x]ASSGPRYVVGCR	3	0	1794.956220	0.0034	0.0550
HKFQDILLGAGQAIK[x]AGNR	14	0	2036.127841	0.0034	0.0650
EHFKELVSK[x]ASPIAGSEGK	8	0	2013.053008	0.0034	0.0650
TGPPGPPCGGK[x]FMLKLGVK	10	0	1940.037500	0.0034	0.0650
VGIK[x]PPKGVLLYGPPGTGK	3	0	1877.113761	0.0034	0.0650
K[x]AVYMPLCDPGNKAEESAFYER	0	0	2574.188176	0.0034	0.0750
KLMELFISK[x]SNSDDPASFTSINNYK	8	0	2848.395178	0.0034	0.0850
KQCVIANSCK[x]TAINTGGGSVAVFNK	9	0	2623.320910	0.0034	0.0850
VHEVGDDLVIGASGFEADALALVK[x]R	23	0	2580.354642	0.0034	0.0850
VCAITPDIGMVYSGMGPDFRVLVDK[x]SR	24	0	2982.476411	0.0033	0.0900
LDDMSLIK[x]EDCEAATDPLLKK	7	0	2404.186446	0.0033	0.0700
CEDGVILALEK[x]VVTSKLLKPR	10	0	2367.355831	0.0033	0.0700
GNQKVVK[x]VDAQDFLK	6	0	1687.925637	0.0033	0.0500
EWLDKLGDK[x]GPAAAR	8	0	1625.852476	0.0033	0.0500
GVFK[x]NVSGNVLSEIK	3	0	1589.877628	0.0033	0.0500
DAIPYEANIRQAIVSAVK[x]FEEEAK	17	0	2690.391418	0.0033	0.0800
QLIIK[x]EEMMNSIQQAVAK	4	0	2073.096129	0.0033	0.0600
NILK[x]VDIEVAVIPSEGFR	3	0	1998.114879	0.0033	0.0600
EIIRTSTSSMTAVPK[x]PLK	14	0	1958.086949	0.0033	0.0600
NELEK[x]LNFSSLK	4	0	1420.756126	0.0033	0.0400
Y[x]TVGQGYTK	0	0	1015.497414	0.0033	0.0300
HGGYK[x]PTDK	4	0	1001.492997	0.0033	0.0300
NK[x]MVCK	1	0	778.382925	0.0033	0.0200
K[x]GEIRMGTTITALR	0	0	1545.866017	0.0032	0.0450
SLGSGMDQEK[x]VLNK	9	0	1504.755469	0.0032	0.0450
QTETINWLEK[x]R	9	0	1416.736060	0.0032	0.0350
ARTVSDLTISQAIFELSSPFLENK[x]SQK	23	0	3008.581721	0.0031	0.0850
MGINERK[x]GFDFEYYQR	6	0	2051.952252	0.0031	0.0500
SMK[x]DLHISQNFACLIR	2	0	1931.970877	0.0031	0.0500
AK[x]WSTAETLTNNKIDR	1	0	1846.953636	0.0031	0.0500
VGVFK[x]NVSGNVLSEIK	4	0	1688.946037	0.0031	0.0500
NWK[x]EEYLR	2	0	1136.561406	0.0031	0.0250
LVK[x]ERQAR	2	0	998.598459	0.0031	0.0250
AVAHHTDCK[x]FIRVSGSELVQK	8	0	2381.227281	0.0031	0.0650
DDLSGAEIK[x]AIVSEAGLLALR	8	0	2140.173842	0.0031	0.0650
MVTANIKNIK[x]AMDLGELETFQLLNTR	9	0	2962.561853	0.0031	0.0800
YGEK[x]ESLAAVLVR	3	0	1433.787759	0.0031	0.0400
SAK[x]AKNPMFALSR	2	0	1419.765584	0.0031	0.0400
KPIGATWK[x]TTQLEEANSK	7	0	2001.053008	0.0031	0.0550
NK[x]LTNDETRYVFVSSVQPDLLPR	1	0	2690.402650	0.0030	0.0700
SIMLYLMVQSVNSELK[x]LLSSAKK	15	0	2581.422189	0.0030	0.0700
EAGFIDDILIITPASK[x]EKADAAFLR	15	0	2703.448203	0.0030	0.0750
ATDGVVLATEK[x]KPTSELAIGASLEK	10	0	2527.374374	0.0030	0.0750
DGIYDLLHACVDRIK[x]YEYQK	14	0	2498.226278	0.0030	0.0600
VTQK[x]KPPVQPLAYKSATPFR	3	0	2255.278912	0.0030	0.0600
S[x]SKSSLELANNAVKSNDIEK	0	0	2133.091236	0.0030	0.0600
Q[x]LMTEFVDQVDDVVK	0	0	1764.860319	0.0030	0.0450
QNTPVLFDSK[x]EAVLK	9	0	1687.914404	0.0030	0.0450
LIDASTVK[x]HVFPITK	7	0	1667.960960	0.0030	0.0450
HSTFIITK[x]RK	7	0	1229.724379	0.0030	0.0300
EASKTLSK[x]WR	7	0	1204.656362	0.0030	0.0300
MVTANIK[x]NIK	6	0	1130.648106	0.0030	0.0300
VLK[x]TK	2	0	587.400615	0.0030	0.0150
QK[x]TATQPIVAQEMETDNQTALLVANVR	1	0	2968.528639	0.0030	0.0800
MPPK[x]EDWEKYQKPVDTEEENDK	3	0	2734.243102	0.0030	0.0650
GILGIDAALGGQATK[x]LAAEDHK	14	0	2148.153776	0.0030	0.0650
ATTVK[x]DTMNVDINAIKK	4	0	1860.997805	0.0029	0.0500
VDTILLFMPMDESLK[x]VFQALTTIR	14	0	2780.485512	0.0029	0.0700
EPPVYTPPK[x]DKK	8	0	1397.755400	0.0029	0.0350
GNAKFGDGIQIAQLALK[x]HR	16	0	2036.127841	0.0029	0.0550
MSSK[x]SSLELANNAVKSNDIEK	3	0	2264.131715	0.0029	0.0600
AVNARALTCK[x]MPGTLLPGPGK	9	0	2151.165540	0.0029	0.0600
EDVQSLKLK[x]YYEQK	8	0	1769.919882	0.0029	0.0400
YEYQK[x]LKESQLVDK	4	0	1769.919882	0.0029	0.0400
QIKEIK[x]EVIELPVK	5	0	1665.007573	0.0029	0.0400
LGVMYAK[x]NLPNIQR	6	0	1615.886752	0.0029	0.0400
IEFATITKDTTK[x]NK	11	0	1608.872208	0.0029	0.0400
Q[x]DYDLVR	0	0	907.439903	0.0029	0.0200
K[x]ELLKLK	0	0	870.590192	0.0029	0.0200
LGVK[x]RFK	3	0	846.543913	0.0029	0.0200
YYK[x]PDLTIDEAVRIMKLCFDELK	2	0	2859.454938	0.0028	0.0650
TDTKTIEAITFK[x]TDNHLSSTLEK	11	0	2592.328152	0.0028	0.0650
STDEYNGAMLK[x]SVCVEAGMIALR	10	0	2514.191544	0.0028	0.0650
KTLEVLYLK[x]MHNNHAK	8	0	1938.050842	0.0028	0.0450
NLQVAK[x]SLDKQMVEER	5	0	1886.988302	0.0028	0.0450
ESQDYLNLVQALAETNVKDEK[x]SGVK	20	0	2777.408184	0.0028	0.0700
RTLDQIAAK[x]LYFYYILFFEK	8	0	2541.367053	0.0027	0.0550
VFHPITKAVILSDTKPVDK[x]K	18	0	2235.298978	0.0027	0.0550
ELISVSAASK[x]ILSNITYSYK	9	0	2186.183345	0.0027	0.0550
VPFTAAITITGVK[x]TSTGGPK	12	0	1945.088332	0.0027	0.0550
D[x]DGLEDDMPALADEEFEKMDRR	0	0	2596.105628	0.0027	0.0600
HK[x]TDLNHENLK	1	0	1347.689447	0.0027	0.0300
MVTANIK[x]NIKAMDLGELETFQLLNTR	6	0	2962.561853	0.0027	0.0700
LNDPEDK[x]YEALSK	6	0	1520.735782	0.0027	0.0350
AVANQTSATFLRVVGSELIQK[x]YLGDGPR	20	0	2989.598373	0.0027	0.0750
IDTVIK[x]LVDHSFDEK	5	0	1757.919882	0.0027	0.0400
DLEETDERSLALTK[x]K	13	0	1746.899873	0.0027	0.0400
LAAEDHKFVIHQEENK[x]R	15	0	2063.054738	0.0026	0.0450
VVGSEFVQK[x]YLGEGPRMVR	8	0	2150.130540	0.0026	0.0500
PPK[x]EDWEKYQKPVDTEEENDK	2	0	2603.202624	0.0026	0.0550
VSTTPANSFELK[x]QYLIQR	11	0	2094.110853	0.0025	0.0450
GSQVSEFIDTESFAPTITVQSK[x]LSNR	21	0	2840.419082	0.0025	0.0650
LGSTAIGVK[x]TKDAVVLGVEK	8	0	1984.156741	0.0025	0.0500
M[x]STLDLNHLADLYDRK	0	0	1903.946106	0.0025	0.0400
Q[x]YTVGQGYTKAAWFEK	0	0	1875.915465	0.0025	0.0400
YK[x]SYLLQHREWDSK	1	0	1851.926697	0.0025	0.0350
EK[x]TSNNTNRTNSTDEK	1	0	1837.840123	0.0025	0.0400
LYNK[x]FKTNHGNPFM	3	0	1709.834718	0.0025	0.0350
IMK[x]LCFDELK	2	0	1295.661702	0.0025	0.0250
M[x]SERDTALEK	0	0	1178.560080	0.0025	0.0250
QSK[x]ATREPNK	2	0	1157.615226	0.0025	0.0250
TK[x]DSLEAR	1	0	918.477014	0.0025	0.0200
D[x]RQEQR	0	0	830.399437	0.0025	0.0150
NK[x]PDER	1	0	757.371829	0.0025	0.0150
ETTEK[x]K	4	0	734.380997	0.0025	0.0150
DQK[x]K	2	0	517.285985	0.0025	0.0100
DK[x]PK	1	0	486.280173	0.0025	0.0100
ILGVVEGQFSRPAKLNDPEDK[x]YEALSK	20	0	3002.571157	0.0024	0.0650
QVKLLFIEK[x]AEIINSLNLNNDLTDK	8	0	2884.590832	0.0024	0.0600
SVALGGITK[x]EFVIYEQLIAAR	8	0	2277.273157	0.0024	0.0500
GAATIK[x]GAIWYGIDFTAAR	5	0	1981.042053	0.0024	0.0450
AANVLAFQSTTK[x]TLALK	11	0	1776.014446	0.0024	0.0400
M[x]SFLELTEVWGKPQK	0	0	1791.922859	0.0023	0.0350
TEDDIKSLQSVGQIIGEVLK[x]QLDSER	19	0	2899.513703	0.0023	0.0600
FDSEK[x]AGDREVQR	4	0	1535.732760	0.0023	0.0300
AASIAVEDEK[x]R	9	0	1187.614557	0.0023	0.0250
NILK[x]VDIEVAVIPSEGFRQR	3	0	2282.274552	0.0023	0.0450
ELREVIELPLK[x]NPELFLR	10	0	2207.267680	0.0022	0.0400
NKHCLIK[x]MNHGTTTLAFR	6	0	2141.098527	0.0022	0.0400
NVSGNVLSEIK[x]NNWQIER	10	0	2099.075864	0.0022	0.0400
YK[x]SYLLQHR	1	0	1206.650884	0.0022	0.0200
K[x]DSESTEEK	0	0	1051.466899	0.0022	0.0200
IDKNTWNSTLETAK[x]AK	13	0	1818.947489	0.0022	0.0350
IAIVVNQNWYCANTKYVTGPK[x]NK	20	0	2680.379413	0.0022	0.0500
SSELPEVHLSMTRK[x]GVVALVEDK	13	0	2523.336549	0.0022	0.0500
GQAQSGNFSNFGDGANGDNK[x]K	19	0	2111.925576	0.0021	0.0450
WDLSK[x]QEALYLAQR	4	0	1719.894338	0.0021	0.0300
LVRK[x]CIK	3	0	915.568742	0.0021	0.0150
LLIFEK[x]QVRQASDTSTNTK	5	0	2178.164339	0.0021	0.0400
TMLELLNQLDGFEATK[x]NIK	15	0	2177.140100	0.0021	0.0400
EAADFIFDICGIAGIK[x]KTR	15	0	2124.103657	0.0021	0.0400
GQSIDDMIPAQK[x]	11	0	1301.628489	0.0021	0.0250
S[x]PTGQITSTSAR	0	0	1204.604720	0.0021	0.0250
YEIDK[x]TLAGVTRDYYTK	4	0	2035.026127	0.0021	0.0350
ATTVKDTMNVDINAIK[x]K	15	0	1860.997805	0.0021	0.0350
AITSVHARQEYALALQK[x]WDLSR	16	0	2555.360731	0.0020	0.0450
ASVVETVTLTKVTQKK[x]PPVQPLAYK	15	0	2724.578817	0.0020	0.0500
ATDGVVLATEKK[x]PTSELAIGASLEK	11	0	2527.374374	0.0020	0.0500
NYPLILYLVEGNGQTAK[x]RSR	16	0	2291.238503	0.0020	0.0400
ILEHK[x]EIMLR	4	0	1280.727413	0.0020	0.0200
EDALFK[x]NEEK	5	0	1221.587675	0.0020	0.0200
RVEFK[x]MGNGK	4	0	1164.607305	0.0020	0.0200
M[x]SQAR	0	0	591.279850	0.0020	0.0100
K[x]VIAR	0	0	585.396198	0.0020	0.0100
K[x]VPDK	0	0	585.348581	0.0020	0.0100
V[x]GVFK	0	0	548.332206	0.0020	0.0100
LHQVEYALEAIK[x]QGSATVGLVSK	11	0	2440.332455	0.0020	0.0450
SVGIK[x]AQLQAQHSMQIMTADLNGINR	4	0	2823.448227	0.0019	0.0500
ENEQK[x]IKTLSMEK	4	0	1576.812980	0.0019	0.0250
IEVEVYK[x]ITTGDRLILTENIK	6	0	2446.368170	0.0019	0.0400
HVFPITK[x]GIGCVMTGSIADAR	6	0	2229.139719	0.0019	0.0400
VYSEIPLSNATSLLYLENTK[x]ETEK	19	0	2741.400978	0.0019	0.0450
LAAEDHK[x]FVIHQEENK	6	0	1906.953636	0.0019	0.0300
SLK[x]RELIR	2	0	1013.634509	0.0019	0.0150
LLK[x]VTVSK	2	0	886.585106	0.0019	0.0150
ATKQSK[x]YTYDR	5	0	1359.678214	0.0018	0.0200
KFRK[x]PIGATWK	3	0	1330.787310	0.0018	0.0200
FDVIVAK[x]GKVAVFDSQTQPPVLWFR	6	0	2846.548187	0.0018	0.0450
K[x]AIPLALGLLSASNPQMRIFDTLSR	0	0	2711.515506	0.0018	0.0450
K[x]APNTVYAVQFLEAVYK	0	0	1940.040658	0.0018	0.0300
NSSSDMAYTSMFKGNQK[x]VVK	16	0	2221.050634	0.0018	0.0350
FVVFTPTLIDPELLDAQTK[x]LWKR	18	0	2729.515494	0.0017	0.0400
ILGVVEGQFSRPAK[x]LNDPEDKYEALSK	13	0	3002.571157	0.0017	0.0450
Q[x]TVYQISELESLLRSSHIITK	0	0	2444.327369	0.0017	0.0350
K[x]SAQVILSEIEVLEAEHRPFK	0	0	2422.321891	0.0017	0.0350
GTEVEKITIK[x]VHVSEVLGDIR	9	0	2321.295344	0.0017	0.0350
S[x]TLDLNHLADLYDRK	0	0	1772.905627	0.0017	0.0250
V[x]PTFANFHTPIFIAK	0	0	1701.924185	0.0017	0.0250
Q[x]IAIVVNQNWYCANTKYVTGPKNK	0	0	2808.437985	0.0017	0.0400
SLQSVGQIIGEVLK[x]QLDSERFIVK	13	0	2685.506382	0.0017	0.0400
ASLLK[x]VNMENLIVTDLGK	4	0	1957.091700	0.0017	0.0300
LDGK[x]DELWK	3	0	1102.565823	0.0017	0.0150
NK[x]LTNDETR	1	0	1089.541397	0.0017	0.0150
MK[x]SDINAHK	1	0	1042.522913	0.0017	0.0150
NHASIDK[x]MK	6	0	1042.522913	0.0017	0.0150
LYNK[x]FK	3	0	811.459186	0.0017	0.0100
NK[x]VLVK	1	0	699.464272	0.0017	0.0100
IVK[x]SAK	2	0	644.422076	0.0017	0.0100
WK[x]R	1	0	488.285928	0.0017	0.0050
K[x]WR	0	0	488.285928	0.0017	0.0050
VDDLLTTQAEAK[x]GAGFLLFMLNALR	11	0	2706.441342	0.0016	0.0400
MSTLDLNHLADLYDRK[x]DWNACK	15	0	2678.257980	0.0016	0.0350
DK[x]SAQVILSEIEVLEAEHRPFK	1	0	2537.348830	0.0016	0.0350
EGK[x]VTFFYTDYIGVYAPRK	2	0	2253.146903	0.0016	0.0300
EAADFIFDICGIAGIKK[x]TR	16	0	2124.103657	0.0016	0.0300
SLPPEEYDEK[x]LYNKFK	9	0	1998.993768	0.0016	0.0250
TQLADILSVLGMSYSNTSKHESLK[x]YR	23	0	2940.501366	0.0015	0.0400
YDK[x]LVETSGQIRCGSPYIIEDSK	2	0	2657.300555	0.0015	0.0350
K[x]VGQYIRQPQNVLVSETLER	0	0	2356.286176	0.0015	0.0300
N[x]SSSDMAYTSMFKGNQKVVK	0	0	2221.050634	0.0015	0.0300
ALTLKTGPPGPPCGGK[x]FMLK	15	0	2069.116472	0.0015	0.0300
TK[x]INLIETLR	1	0	1199.723710	0.0015	0.0150
K[x]ACIIFFDEIDAIGGAR	0	0	1894.961028	0.0015	0.0250
INEDSK[x]LAVNENLASSK	5	0	1830.932231	0.0015	0.0250
D[x]DGLEDDMPALADEEFEKMDR	0	0	2440.004526	0.0014	0.0300
DNLSWLSK[x]ANNWSK	7	0	1661.816092	0.0014	0.0200
WSTAETLTNNK[x]IDR	10	0	1647.821570	0.0014	0.0200
VTQKK[x]PPVQPLAYK	4	0	1595.939834	0.0014	0.0200
YYEQK[x]IR	4	0	998.518484	0.0014	0.0100
M[x]NSIVSK	0	0	777.405435	0.0014	0.0100
LTGDTNGALDKLEEIGVADQYK[x]VSK	21	0	2663.365262	0.0014	0.0350
EAVELPLTHPELYEEMGIK[x]PPK	18	0	2519.298044	0.0014	0.0300
LMVEMEK[x]KLEK	6	0	1376.740675	0.0014	0.0150
IDLTRIVK[x]SAK	7	0	1242.765906	0.0014	0.0150
QILDCIVNLSEPAK[x]K	13	0	1726.928669	0.0013	0.0200
GGVHVK[x]LAHLSKHPK	5	0	1606.941898	0.0013	0.0200
TKK[x]ACIIFFDEIDAIGGAR	2	0	2124.103657	0.0013	0.0250
PFGNTHNKFK[x]LNYKPEEEYPDLSK	9	0	2894.423777	0.0012	0.0300
K[x]NLLNPLIEDSRYGLQGPTWLVHK	0	0	2790.517949	0.0012	0.0300
LILVDDEK[x]TSWIYKNK	7	0	1964.061785	0.0012	0.0200
EMKK[x]DSESTEEK	3	0	1439.644921	0.0012	0.0150
MVILNK[x]DGMERK	5	0	1432.752968	0.0012	0.0150
NK[x]ISWYTK	1	0	1038.549782	0.0012	0.0100
VMK[x]SEFQR	2	0	1023.517101	0.0012	0.0100
SK[x]TLQYFA	1	0	956.496688	0.0012	0.0100
K[x]TVQYATK	0	0	937.523235	0.0012	0.0100
K[x]CIK	0	0	547.315173	0.0012	0.0050
IDK[x]K	2	0	502.311471	0.0012	0.0050
K[x]LAR	0	0	486.327789	0.0012	0.0050
K[x]SLK	0	0	474.316557	0.0012	0.0050
NPK[x]ADPLDERLSGVVEGIFQK	2	0	2311.217098	0.0012	0.0250
TQLADILSVLGMSYSNTSK[x]HESLKYR	18	0	2940.501366	0.0012	0.0300
QEMKK[x]DSESTEEK	4	0	1567.703492	0.0012	0.0150
IHAKSMAIDK[x]DIR	9	0	1496.813257	0.0012	0.0150
MARENAPAIIFIDEIDAIATK[x]R	20	0	2457.304859	0.0011	0.0250
ALSSLK[x]YMLLSQIMLNSVSEVK	5	0	2453.327233	0.0011	0.0250
DELWKNDDQLTYTYK[x]DEK	14	0	2303.059268	0.0011	0.0200
DELWK[x]NDDQLTYTYKDEK	4	0	2303.059268	0.0011	0.0200
LQK[x]DLGQVLNKYVQVEQR	2	0	2157.190495	0.0011	0.0200
VHPEGK[x]YVVDISPDIDIK	5	0	2023.062511	0.0011	0.0200
LFAYPPK[x]SVQPTAKTVQK	6	0	2002.125051	0.0011	0.0200
LGLDSEESAEYIVAK[x]GIR	14	0	1949.010477	0.0011	0.0200
IK[x]YEYQKLK	1	0	1211.691351	0.0011	0.0100
KVAQTTYK[x]K	7	0	1065.618191	0.0011	0.0100
YDKTEDDIK[x]SLQSVGQIIGEVLK	8	0	2577.353638	0.0011	0.0250
K[x]FDQLTQALNVAIR	0	0	1615.904510	0.0011	0.0150
IDKEDMGSNDK[x]ASK	10	0	1536.708913	0.0011	0.0150
AGNRSVMAPLFLHDK[x]YDGR	14	0	2146.074090	0.0011	0.0200
DAYVYSIVAIARIK[x]LISGK	13	0	2079.209109	0.0011	0.0200
ENRESQDYLNLVQALAETNVK[x]DEK	20	0	2805.377946	0.0010	0.0250
DYGDLGSSVNPLDK[x]TNNLDLEHKHK	13	0	2808.367718	0.0010	0.0250
DCISGWGCVVYVITADK[x]CIK	16	0	2343.106032	0.0010	0.0200
IPDSTYEMVGGLEK[x]QIKEIK	13	0	2277.192525	0.0010	0.0200
IDRK[x]VEFGLPDLEGR	3	0	1742.931448	0.0010	0.0150
SSHIITK[x]ELK	6	0	1154.665864	0.0010	0.0100
FIVK[x]ASSGPR	3	0	1060.602876	0.0010	0.0100
DLK[x]LK	2	0	615.395529	0.0010	0.0050
A[x]SLLK	0	0	530.342770	0.0010	0.0050
PPKEDWEK[x]YQKPVDTEEENDK	7	0	2603.202624	0.0010	0.0200
V[x]PTFANFHTPIFIAKREDGMK	0	0	2418.251708	0.0010	0.0200
SDEINEVLNK[x]YQETQR	9	0	1964.943855	0.0009	0.0150
LVNFTAK[x]TLDLLGIFR	6	0	1820.055916	0.0009	0.0150
SPTGQITSTSARSGK[x]K	14	0	1604.848116	0.0009	0.0150
S[x]PTGQITSTSARSGKK	0	0	1604.848116	0.0009	0.0150
K[x]EITPDIFAAIAIINEADRMAR	0	0	2457.304859	0.0009	0.0200
QGEIDYEALVK[x]LTDGTNGADLR	10	0	2377.176020	0.0009	0.0200
K[x]GFDFEYYQRNLLLQEK	0	0	2190.110853	0.0009	0.0150
GVMTLGFDLIK[x]RVYPYR	10	0	2027.102541	0.0009	0.0150
SFLVWVNEEDHLRVISMEK[x]GGNMK	18	0	2817.394072	0.0008	0.0200
EDLTDEEK[x]AASIAVEDEK	7	0	1990.921782	0.0008	0.0150
TTLFK[x]SELAQSK	4	0	1351.734665	0.0008	0.0100
AAK[x]ASRGAATIK	2	0	1143.672345	0.0008	0.0100
MK[x]DAVK	1	0	690.373411	0.0008	0.0050
ASVVETVTLTKVTQK[x]KPPVQPLAYK	14	0	2724.578817	0.0008	0.0200
LDGKDELWK[x]NDDQLTYTYK	8	0	2344.122200	0.0008	0.0150
QIQPKTFANLVSSTLYEK[x]R	17	0	2222.205809	0.0008	0.0150
EVVQFVGSRFNSNAIAAVATK[x]MVTLK	20	0	2779.505334	0.0008	0.0200
K[x]AVYMPLCDPGNK	0	0	1491.721334	0.0008	0.0100
SLKDECK[x]QDIMFELGLLQER	6	0	2451.213662	0.0008	0.0150
VSTTPANSFELK[x]QYLIQREER	11	0	2508.297131	0.0007	0.0150
NELEK[x]LNFSSLKMK	4	0	1679.891560	0.0007	0.0100
LIK[x]KSSEQANLYER	2	0	1677.904901	0.0007	0.0100
ILIDK[x]AR	4	0	827.522844	0.0007	0.0050
NEEGIIEFTKTPNDTQK[x]YSNDK	16	0	2570.213522	0.0007	0.0150
YPGGGPGK[x]TAILPVK	7	0	1453.829229	0.0007	0.0100
VNMENLIVTDLGK[x]YAEVLIETAK	12	0	2562.361367	0.0007	0.0150
LFQVEYAIEAIK[x]LGSTAIGVKTK	11	0	2478.409640	0.0007	0.0150
PFGNTHNKFKLNYK[x]PEEEYPDLSK	13	0	2894.423777	0.0006	0.0150
S[x]RSYDSRTTIFSPEGR	0	0	1857.896851	0.0006	0.0100
AMVNIDTIDNK[x]VATTM	10	0	1735.848372	0.0006	0.0100
KQYSAK[x]AK	5	0	922.523570	0.0006	0.0050
DAVK[x]EAAR	3	0	858.455887	0.0006	0.0050
EAGFIDDILIITPASKEK[x]ADAAFLR	17	0	2703.448203	0.0006	0.0150
GTTAVLKEDIYK[x]FVTVQDLDEMQVDV	11	0	2955.478566	0.0006	0.0150
LGITFAHVTAAKNNSWAK[x]SWSNLDLR	17	0	2899.509172	0.0006	0.0150
ADAAFLRLVK[x]APALDGALQGVIQFMK	9	0	2742.525343	0.0006	0.0150
KSK[x]TLQYFA	2	0	1084.591644	0.0006	0.0050
K[x]VAQTTYKK	0	0	1065.618191	0.0006	0.0050
K[x]LEETDVAK	0	0	1031.549839	0.0006	0.0050
TTSK[x]VSIAK	3	0	933.549448	0.0006	0.0050
SNQATTSTDRQVK[x]LLFIEK	12	0	2178.164339	0.0005	0.0100
SALSTLNGFVEELK[x]AEVRR	13	0	2118.143212	0.0005	0.0100
TGPPGPPCGGKFMLK[x]LGVK	14	0	1940.037500	0.0005	0.0100
DLK[x]LKWSDER	2	0	1288.677488	0.0005	0.0050
ATHEVLK[x]DEVLFNDKPLPIEMK	6	0	2565.351138	0.0005	0.0100
EVIELPLK[x]NPELFLRVGIKPPK	7	0	2528.509290	0.0005	0.0100
IAQGLLYLGK[x]GTMTLNPYHTER	9	0	2475.294296	0.0005	0.0100
TYNLISSYIKSVEISALASK[x]NR	19	0	2456.327369	0.0005	0.0100
YLDSQRVAIK[x]K	9	0	1319.756069	0.0005	0.0050
GVVALVEDK[x]TK	8	0	1157.665530	0.0005	0.0050
MLAIVVEASCGK[x]DLNEAMTSGYR	11	0	2514.191544	0.0004	0.0100
SYATGPYARELAAIK[x]EDTEAVLK	14	0	2495.290650	0.0004	0.0100
RMPIDFK[x]GFICK	6	0	1510.778788	0.0004	0.0050
SSEETEDK[x]KMQE	7	0	1439.608537	0.0004	0.0050
VYHAIRNIPK[x]AR	9	0	1436.836379	0.0004	0.0050
QNLFVPTSDK[x]EK	9	0	1404.724827	0.0004	0.0050
EPPVYTPPKDK[x]K	10	0	1397.755400	0.0004	0.0050
K[x]VEFGLPDLEGR	0	0	1358.719350	0.0004	0.0050
EGNYGDGYALQPSYIHEYLSK[x]VLYAR	20	0	3005.455801	0.0004	0.0100
HGQLK[x]QSMTSLVQHVMTYLPGIDDLK	4	0	2938.504343	0.0004	0.0100
YMLLSQIMLNSVSEVK[x]SLLTGKHAIR	15	0	2930.608409	0.0004	0.0100
YK[x]LHSEKVSLMDYLASSNISQLTGTK	1	0	2912.495219	0.0004	0.0100
N[x]STEEIDLYNRWK	0	0	1666.795023	0.0004	0.0050
QDPK[x]KHLDAEVQK	3	0	1534.810280	0.0004	0.0050
TK[x]DEGGPAGGLYI	1	0	1276.629872	0.0004	0.0050
TLALK[x]YPGGGPGK	4	0	1257.708061	0.0004	0.0050
NLLLQEKGFPTPK[x]ATSTGTTIVGVIAK	12	0	2783.579543	0.0004	0.0100
EFEIIK[x]GVLCQFRR	5	0	1793.960971	0.0004	0.0050
STELFKNEEEPTK[x]K	12	0	1678.841301	0.0004	0.0050
SIAEK[x]MNGASGAELK	4	0	1504.755469	0.0003	0.0050
FHQLK[x]PTRVLTLAMVK	4	0	1881.102150	0.0003	0.0050
K[x]YIPNPVLVIIDVKPK	0	0	1835.128350	0.0003	0.0050
IEASK[x]GLIDRMSTNLR	4	0	1802.967176	0.0003	0.0050
NRQYQEVVK[x]QGDVLLNK	8	0	2030.090787	0.0003	0.0050
M[x]SRSYDSRTTIFSPEGR	0	0	1988.937329	0.0003	0.0050
LKVELAK[x]QNLFVPTSDK	6	0	1929.093418	0.0003	0.0050
LHQLRNK[x]ELISVSAASK	6	0	1893.079498	0.0003	0.0050
K[x]VNQIESQMAMAEKLIQIR	0	0	2229.197231	0.0003	0.0050
S[x]SSDMAYTSMFKGNQKVVK	0	0	2107.007711	0.0003	0.0050
K[x]TQIAGGHDIIGPFHVITR	0	0	2059.132592	0.0003	0.0050
AIGSGSEPAKSELVK[x]EFHK	14	0	2013.053008	0.0003	0.0050
SMRYPMDAHK[x]SELEGVEEAR	9	0	2334.073155	0.0002	0.0050
VTQKKPPVQPLAYK[x]SATPFR	13	0	2255.278912	0.0002	0.0050
VFHPITKAVILSDTK[x]PVDKK	14	0	2235.298978	0.0002	0.0050
AVAASLGVNFLK[x]VVSSAIVDK	11	0	2087.198937	0.0002	0.0050
SEAAEFEYK[x]NGYPMPCDVLAKR	8	0	2574.188176	0.0002	0.0050
GGYAEVK[x]QSEVIGLVRTITFDAR	6	0	2508.333515	0.0002	0.0050
GQAQSGNFSNFGDGANGDNK[x]KDQK	19	0	2483.106041	0.0002	0.0050
TLLAK[x]AVANQTSATFLRVVGSELIQK	4	0	2757.575126	0.0002	0.0050
# precursors: 1
Precursor: 3610.8711	4	0.9975	0
SLLTGK[x]HAIRYAGR(5)	YTLYDQNDTK[x]EWLDK(9)	1.2400	3610.8418	138.0681
LK[x]YYEQK(1)	AEIINSLNLNNDLTDK[x]LAQFEK(15)	1.1100	3610.8769	138.0681
IK[x]YEYQK(1)	AEIINSLNLNNDLTDK[x]LAQFEK(15)	1.1000	3610.8769	138.0681
YEYQK[x]LK(4)	AEIINSLNLNNDLTDK[x]LAQFEK(15)	1.0650	3610.8769	138.0681
VLNK[x]GDSGEMSLQK(3)	EVPAVQVTAAFLYNYK[x]R(15)	1.0150	3610.8703	138.0681
GK[x]YYPLKSMTEK(1)	ATSAGPK[x]QTETINWLEKR(6)	0.9900	3610.8703	138.0681
AQEEVK[x]R(5)	LNCVIDRVNGVVFTNRPDEK[x]NR(19)	0.9450	3610.8636	138.0681
GKYYPLK[x]SMTEK(6)	ATSAGPK[x]QTETINWLEKR(6)	0.9000	3610.8703	138.0681
SLGSGMDQEK[x]VLNK(9)	EVPAVQVTAAFLYNYK[x]R(15)	0.8950	3610.8703	138.0681
SIAEK[x]MNGASGAELK(4)	EVPAVQVTAAFLYNYK[x]R(15)	0.8550	3610.8703	138.0681
LEKGQSIDDMIPAQK[x](14)	QDLADATVETLK[x]AIEGK(11)	0.7900	3610.8650	138.0681
SETMKYYLPK[x]GK(9)	ATSAGPK[x]QTETINWLEKR(6)	0.7500	3610.8703	138.0681
SNNIKENEQK[x]IK(9)	ATSAGPK[x]QTETINWLEKR(6)	0.7300	3610.8953	138.0681
AK[x]ADYAQYYR(1)	KSLPLQIEVANDCIK[x]WAIK(14)	0.7250	3610.8856	138.0681
GK[x]YYPLKSMTEK(1)	EAEAAKDEQIEK[x]IDTVIK(11)	0.7150	3610.8690	138.0681
ILFENPDEATK[x]RK(10)	DSYLIIDK[x]LPSEYDSR(7)	0.7150	3610.8405	138.0681
NLTDETK[x]NKHCLIK(6)	VTVSK[x]GVAIDLLEECK(4)	0.6800	3610.8948	138.0681
GK[x]YYPLKSMTEK(1)	EAEAAK[x]DEQIEKIDTVIK(5)	0.6500	3610.8690	138.0681
K[x]GTKTSETNDR(0)	SATPFRK[x]INVLNFPSANFSK(6)	0.6500	3610.8742	138.0681
FHQLK[x]PTR(4)	EEIQLLQEPGSYVGEVIK[x]TMGK(17)	0.6450	3610.9067	138.0681
