# Supplementary material for: ECL: an exhaustive search tool for the identification of cross-linked peptides using whole database
Source: BMC Bioinformatics. 2016 May 20;17:217. doi: 10.1186/s12859-016-1073-y (PMC4874008; doi:10.1186/s12859-016-1073-y)
Supplement: Additional file 5 — Kojak’s pre-selection list of PSMs only identified by ECL. (ZIP 5147 kb) [file 12859_2016_1073_MOESM5_ESM.zip › Kojak's pre-selection ranks of ECL only peptides/Kojak's detailed results/aleitner_M1012_006/diagnostic_1673.txt]

Scan: 1673
K[x]YDKTEDDIK	0	0	1253.613888	0.1085	1.0850
NFGRDLK[x]LK	6	0	1089.629423	0.0794	0.7150
FNSNAIAAVATK[x]MVTLK	11	0	1777.975953	0.0759	1.2900
NK[x]LLK	1	0	614.411513	0.0730	0.3650
FNLMVICK[x]DK	7	0	1266.646388	0.0720	0.7200
K[x]EPPVYTPPKDK	0	0	1397.755400	0.0708	0.8500
NK[x]HCLIK	1	0	911.501059	0.0650	0.4550
K[x]HGQLK	0	0	709.423471	0.0650	0.3900
FNLMVICK[x]DKK	7	0	1394.741343	0.0636	0.7000
NIPK[x]EIK	3	0	840.506860	0.0636	0.4450
K[x]LEGTIDYQKL	0	0	1306.713204	0.0627	0.6900
K[x]IDK	0	0	502.311471	0.0625	0.2500
DTTK[x]NKMVCK	3	0	1223.600166	0.0605	0.6050
FFEKINVK[x]K	7	0	1151.670224	0.0600	0.5400
YEYQK[x]LK	4	0	970.512337	0.0586	0.4100
QIK[x]EIK	2	0	757.469750	0.0583	0.3500
KIDK[x]EDMGSNDK	3	0	1378.639778	0.0575	0.6900
NK[x]LTNDETR	1	0	1089.541397	0.0572	0.5150
GSNDDEMK[x]IDK	7	0	1250.544822	0.0564	0.6200
NK[x]MVCK	1	0	778.382925	0.0558	0.3350
EWDSK[x]LK	4	0	904.465390	0.0550	0.3850
IDK[x]EDMGSNDK	2	0	1250.544822	0.0541	0.5950
K[x]IDKEDMGSNDK	0	0	1378.639778	0.0537	0.6450
IKYEYQK[x]LK	6	0	1211.691351	0.0528	0.4750
EIK[x]QIK	2	0	757.469750	0.0525	0.3150
K[x]QLATSLRSR	0	0	1158.683243	0.0505	0.5050
K[x]EFEIIK	0	0	905.522175	0.0500	0.3500
K[x]IYNEYPPTK	0	0	1251.649881	0.0495	0.4950
EYLEKNWK[x]EGLSR	7	0	1650.836493	0.0488	0.6350
SELAQSK[x]YLMNVSR	6	0	1624.824212	0.0482	0.6750
YKVNLYK[x]FR	6	0	1229.692020	0.0478	0.4300
AVAASLGVNFLK[x]VVSSAIVDK	11	0	2087.198937	0.0474	0.9950
EK[x]VLK	1	0	615.395529	0.0470	0.2350
AASIAVEDEK[x]R	9	0	1187.614557	0.0468	0.5150
YDK[x]TEDDIK	2	0	1125.518932	0.0467	0.4200
SLALTK[x]KDK	5	0	1002.607293	0.0461	0.4150
K[x]VADLK	0	0	672.416990	0.0458	0.2750
K[x]ANWCDK	0	0	920.417393	0.0457	0.3200
K[x]GYQTIELDK	0	0	1193.629146	0.0455	0.4550
L[x]KGYQTIELDK	0	0	1306.713204	0.0450	0.4950
EEMMNSIQQAVAK[x]	12	0	1477.690428	0.0446	0.5800
GSNDDEMK[x]IDKK	7	0	1378.639778	0.0446	0.5350
GTEVEK[x]ITIK	5	0	1116.638983	0.0445	0.4450
SSKSSLELANNAVK[x]SNDIEK	13	0	2133.091236	0.0443	0.8850
ELVSKASPIAGSEGK[x]EAYR	14	0	1991.032273	0.0442	0.8400
T[x]EVLK	0	0	588.348247	0.0440	0.2200
K[x]EEMVMLK	0	0	1006.519074	0.0437	0.3500
K[x]LFKSLGSGMDQEK	0	0	1566.807502	0.0436	0.6100
SNNIK[x]ENEQKIK	4	0	1443.768084	0.0433	0.5200
DK[x]LVLK	1	0	714.463938	0.0433	0.2600
EDALFK[x]NEEKK	5	0	1349.682631	0.0432	0.4750
M[x]TEVLK	0	0	719.388726	0.0425	0.2550
GYARAIHK[x]LGSTLK	7	0	1513.872820	0.0421	0.5900
QGDVLLNK[x]LQK	7	0	1254.729522	0.0418	0.4600
FFEK[x]EDVQSLKLK	3	0	1609.871482	0.0415	0.5400
GK[x]YYPLK	1	0	867.485399	0.0414	0.2900
FFEK[x]EDVQSLK	3	0	1368.692468	0.0414	0.4550
KYDK[x]TEDDIK	3	0	1253.613888	0.0410	0.4100
ELLK[x]LK	3	0	742.495236	0.0408	0.2450
QAREK[x]VLK	4	0	970.592313	0.0406	0.3250
K[x]IEIPLPNEVGRMEILK	0	0	1978.128419	0.0406	0.6900
LDVAK[x]RVDMYASDLAQISR	4	0	2150.115282	0.0403	0.7650
IK[x]ENQEKISNNK	1	0	1443.768084	0.0400	0.4800
LK[x]GYQTIELDK	1	0	1306.713204	0.0400	0.4400
IMK[x]LCFDELK	2	0	1295.661702	0.0400	0.4000
K[x]ELLK	0	0	629.411178	0.0400	0.2000
K[x]CIK	0	0	547.315173	0.0400	0.1600
A[x]SLLK	0	0	530.342770	0.0400	0.2000
V[x]GVFKNVSGNVLSEIK	0	0	1688.946037	0.0397	0.6350
YEYQKLK[x]ESQLVDK	6	0	1769.919882	0.0396	0.5550
GGDEWK[x]IEPLK	5	0	1270.655693	0.0395	0.4350
GGDEWK[x]IEPLKLK	5	0	1511.834706	0.0392	0.5100
EDALFK[x]NEEK	5	0	1221.587675	0.0390	0.3900
LTHEK[x]STMLEK	4	0	1315.680522	0.0386	0.4250
NCACVISQKK[x]VPDK	9	0	1645.827913	0.0386	0.5400
LK[x]LELK	1	0	742.495236	0.0383	0.2300
YEYQK[x]LKESQLVDK	4	0	1769.919882	0.0382	0.5350
AVEK[x]LMSR	3	0	932.511289	0.0381	0.3050
MCSPSATLTHRTMTEK[x]AR	15	0	2076.986596	0.0378	0.6800
LVARNIPK[x]EIK	7	0	1279.797539	0.0377	0.4150
GYSK[x]PNERATK	3	0	1249.641438	0.0377	0.4150
FFEKEDVQSLK[x]LK	10	0	1609.871482	0.0377	0.4900
K[x]SLK	0	0	474.316557	0.0375	0.1500
LEFIK[x]VIPVEELK	4	0	1555.922455	0.0373	0.4850
S[x]ERDTALEKYK	0	0	1338.677880	0.0373	0.4100
K[x]ELLKLK	0	0	870.590192	0.0371	0.2600
YYPLK[x]SMTEK	4	0	1258.626702	0.0370	0.3700
K[x]VPDK	0	0	585.348581	0.0370	0.1850
FFEK[x]INVK	3	0	1023.575269	0.0369	0.2950
SSCK[x]IVFRSELQDK	3	0	1695.861321	0.0368	0.5150
IWK[x]VMCKNK	2	0	1205.641245	0.0367	0.3300
NCACVISQK[x]KVPDK	8	0	1645.827913	0.0364	0.5100
LELK[x]KANWCDK	3	0	1403.723052	0.0364	0.4000
G[x]VFKNVSGNVLSEIK	0	0	1589.877628	0.0360	0.5400
VAQTTYK[x]KIYNEYPPTK	6	0	2043.067597	0.0359	0.6100
VIPVEELKEIK[x]QIK	10	0	1665.007573	0.0357	0.5000
K[x]ASLLTREDLTDEEK	0	0	1746.899873	0.0357	0.5350
LIPIRGTEVEK[x]ITIK	10	0	1709.045018	0.0357	0.5350
Y[x]FATLQKSKR	0	0	1240.692746	0.0355	0.3550
YEIDK[x]TLAGVTR	4	0	1364.729913	0.0350	0.4200
DAGK[x]DEFSRK	3	0	1151.557046	0.0350	0.3500
F[x]ATLQKSKR	0	0	1077.629423	0.0350	0.3150
K[x]ALSSLK	0	0	745.469750	0.0350	0.2450
K[x]YDK	0	0	552.290736	0.0350	0.1400
M[x]TDK	0	0	493.220610	0.0350	0.1400
LEFIKVIPVEELK[x]EIK	12	0	1926.144056	0.0347	0.5550
ELKK[x]EEMVMLK	3	0	1376.740675	0.0345	0.3800
IWK[x]VMCK	2	0	963.503367	0.0343	0.2400
QSK[x]YTYDRGTTAVLK	2	0	1729.899815	0.0340	0.5100
IDRDK[x]LVLK	4	0	1098.676036	0.0339	0.3050
KEPPVYTPPK[x]DK	9	0	1397.755400	0.0338	0.4050
LVK[x]GRQD	2	0	814.466059	0.0336	0.2350
TPNDTQK[x]YSNDK	6	0	1409.642221	0.0333	0.4000
VAQTTYKK[x]IYNEYPPTK	7	0	2043.067597	0.0332	0.5650
FNLMVICKDK[x]K	9	0	1394.741343	0.0332	0.3650
ELK[x]KEEMVMLK	2	0	1376.740675	0.0332	0.3650
EYLEK[x]NWKEGLSR	4	0	1650.836493	0.0331	0.4300
DLK[x]LK	2	0	615.395529	0.0330	0.1650
DK[x]KDQK	1	0	760.407879	0.0325	0.1950
IPDSTYEMVGGLEK[x]QIK	13	0	1906.970924	0.0324	0.5500
EQVRDAGK[x]DEFSR	7	0	1535.732760	0.0323	0.4200
AASIAVEDEK[x]RLR	9	0	1456.799717	0.0323	0.4200
EWLDK[x]LGDK	4	0	1102.565823	0.0322	0.2900
ETTEKK[x]IDK	5	0	1090.586949	0.0322	0.2900
EAADFIFDICGIAGIKK[x]TR	16	0	2124.103657	0.0321	0.6100
SNNIK[x]ENEQK	4	0	1202.589070	0.0320	0.3200
EEPK[x]SETLENFTR	3	0	1578.752492	0.0319	0.4150
NWK[x]EGLSR	2	0	988.508981	0.0319	0.2550
LAAEDHK[x]FVIHQEENK	6	0	1906.953636	0.0313	0.5000
SELVK[x]EFHK	4	0	1115.597456	0.0311	0.2800
K[x]TREALMEFR	0	0	1279.670628	0.0310	0.3100
K[x]IIEEEGFTNR	0	0	1334.682966	0.0309	0.3400
YQK[x]PVDTEEENDK	2	0	1593.715773	0.0308	0.4000
K[x]PRRLLK	0	0	909.623554	0.0307	0.2150
EAADFIFDICGIAGIK[x]K	15	0	1866.954882	0.0306	0.5200
NCACVISQK[x]K	8	0	1206.584850	0.0305	0.3050
NLQVAK[x]SLDK	5	0	1114.634566	0.0305	0.3050
GGDEWKIEPLK[x]LK	10	0	1511.834706	0.0304	0.3950
ATSAGPK[x]QTETINWLEK	6	0	1872.958052	0.0303	0.5150
LELKK[x]ANWCDK	4	0	1403.723052	0.0300	0.3300
YK[x]DGVILAADSR	1	0	1306.688051	0.0300	0.3600
NEEK[x]LAEFDK	3	0	1221.587675	0.0300	0.3000
YEVGAEYIK[x]K	8	0	1198.623334	0.0300	0.3000
YYK[x]PDLTIDEAVRIMK	2	0	1954.023292	0.0300	0.4800
SMK[x]DLHISQNFACLIR	2	0	1931.970877	0.0300	0.4800
ENEQK[x]IK	4	0	887.471202	0.0300	0.2100
K[x]DQK	0	0	517.285985	0.0300	0.1200
QEYALALQK[x]WDLSR	8	0	1719.894338	0.0296	0.4150
K[x]PRVVTALTMLK	0	0	1355.832206	0.0296	0.3550
AIHK[x]LGSTLK	3	0	1066.649824	0.0295	0.2950
ETTEK[x]KIDK	4	0	1090.586949	0.0294	0.2650
IEPLK[x]LK	4	0	839.547996	0.0293	0.2050
A[x]ASLLK	0	0	601.379880	0.0292	0.1750
LQK[x]DLGQVLNK	2	0	1254.729522	0.0291	0.3200
IK[x]VLAQLGMQSLSPLK	1	0	1725.022174	0.0291	0.4650
YK[x]NENLENIEDVQLR	1	0	1875.932566	0.0290	0.4350
MPIDFK[x]GFICKVVDK	5	0	1795.936398	0.0290	0.4350
VSGIRK[x]HFEQVINEK	5	0	1782.973979	0.0290	0.4350
K[x]TLVAHAVLK	0	0	1078.686208	0.0290	0.2900
YEIDK[x]TLAGVTRDYYTK	4	0	2035.026127	0.0288	0.4900
ELAAIK[x]EDTEAVLK	5	0	1528.834763	0.0286	0.4000
WPK[x]IAEIYGSALR	2	0	1502.824477	0.0285	0.3700
HK[x]TPDK	1	0	724.386752	0.0283	0.1700
K[x]WR	0	0	488.285928	0.0283	0.0850
VIPVEELK[x]EIK	7	0	1295.769988	0.0282	0.3100
ASK[x]AAREYLEK	2	0	1264.677488	0.0282	0.3100
KLEKGQSIDDMIPAQK[x]	15	0	1799.945046	0.0281	0.4500
D[x]KKLIPIR	0	0	981.633448	0.0281	0.2250
QGITEAYNQK[x]AVEKLMSR	9	0	2065.062523	0.0281	0.5050
SNDIEK[x]AIDLYK	5	0	1407.724493	0.0279	0.3350
YK[x]VNLYK	1	0	926.522509	0.0279	0.1950
LK[x]ESQLVDK	1	0	1058.597121	0.0278	0.2500
K[x]VSTTPANSFELK	0	0	1420.756126	0.0277	0.3600
NIPK[x]ARASLTAAK	3	0	1339.793514	0.0277	0.3600
QILDCIVNLSEPAK[x]K	13	0	1726.928669	0.0277	0.4150
SGVKLENVK[x]IYADLK	8	0	1675.950788	0.0277	0.4150
YYPVRK[x]FTGGVLMLIDR	5	0	2027.102541	0.0276	0.4700
QGDVLLNKLQK[x]YQATVMR	10	0	2104.146189	0.0275	0.4950
SLPLQIEVANDCIK[x]WAIK	13	0	2097.129144	0.0275	0.4950
YFATLQK[x]SKR	6	0	1240.692746	0.0275	0.2750
VEFKMGNGK[x]MVEISR	8	0	1723.874862	0.0273	0.4100
ASK[x]VLELRAELDK	2	0	1470.840518	0.0273	0.3550
L[x]FKSLGSGMDQEK	0	0	1438.712546	0.0273	0.3550
K[x]GYQTIELDKK	0	0	1321.724101	0.0273	0.3000
YYK[x]DGIYDLLHACVDR	2	0	1999.946105	0.0272	0.4350
KLFK[x]SLGSGMDQEK	3	0	1566.807502	0.0271	0.3800
K[x]ATDDDR	0	0	819.372221	0.0271	0.1900
LLEK[x]LEIK	3	0	984.621882	0.0269	0.2150
IMK[x]LCFDELKK	2	0	1423.756658	0.0268	0.2950
ENRHK[x]FQDILLGAGQAIK	4	0	2037.111857	0.0267	0.4800
M[x]SERDTALEKYK	0	0	1469.718358	0.0267	0.3200
K[x]GVVALVEDKTK	0	0	1285.760486	0.0267	0.3200
LESK[x]QRIFR	3	0	1175.677431	0.0267	0.2400
FGNRDLVK[x]K	7	0	1075.613774	0.0267	0.2400
LEFIK[x]VIPVEELKEIK	4	0	1926.144056	0.0266	0.4250
LTHEK[x]STMLEKIK	4	0	1556.859536	0.0265	0.3450
K[x]HFEQVINEK	0	0	1270.666925	0.0265	0.2650
NELEK[x]LNFSSLKMK	4	0	1679.891560	0.0264	0.3700
YEVGAEYIKK[x]VIAR	9	0	1637.914013	0.0264	0.3700
TSTSSMTAVPK[x]PLK	10	0	1446.775143	0.0264	0.3700
MGNGK[x]MVEISR	4	0	1220.600502	0.0264	0.2900
K[x]LIPIRGTEVEK	0	0	1381.829229	0.0262	0.3150
ELIRK[x]SLK	4	0	985.628363	0.0262	0.2100
DIGK[x]VVDKCFGIK	3	0	1477.796212	0.0262	0.3400
EK[x]TSNNTNR	1	0	1062.505347	0.0261	0.2350
LCIHKNK[x]LTNDETR	6	0	1740.894015	0.0261	0.3650
EAADFIFDICGIAGIK[x]KTR	15	0	2124.103657	0.0261	0.4950
K[x]ILGVAAEDK	0	0	1042.602207	0.0260	0.2600
LENVK[x]IYADLK	4	0	1304.733939	0.0259	0.2850
DLASFIPDNK[x]LNCVIDR	9	0	1988.998864	0.0259	0.4400
QGDVLLNK[x]LQKYQATVMR	7	0	2104.146189	0.0258	0.4650
NK[x]GTMK	1	0	677.353010	0.0258	0.1550
VFHPITK[x]AVILSDTKPVDK	6	0	2107.204023	0.0258	0.4900
ASK[x]GSNDDEMKIDK	2	0	1536.708913	0.0257	0.3600
YYLPK[x]GK	4	0	867.485399	0.0257	0.1800
TSWIYK[x]NK	5	0	1038.549782	0.0256	0.2050
EDCKSLK[x]R	6	0	1034.517826	0.0256	0.2050
EVAEADIASK[x]DLEETDER	9	0	2018.927929	0.0256	0.4600
LLVK[x]DRIDK	3	0	1098.676036	0.0256	0.2300
G[x]QAQSGNFSNFGDGANGDNK	0	0	1983.830620	0.0255	0.5100
TLIDKFSGEK[x]K	9	0	1264.702640	0.0255	0.2800
SAK[x]IVRTLIDK	2	0	1242.765906	0.0255	0.2800
K[x]FTGGVLMLIDR	0	0	1348.753625	0.0254	0.3050
LVNFTAK[x]TLDLLGIFR	6	0	1820.055916	0.0253	0.4050
VVK[x]VDAQDFLKVAETR	2	0	1817.004608	0.0253	0.4050
FLK[x]TSKTPPTAMLSSVR	2	0	1863.028712	0.0253	0.4300
VGK[x]SAVIK	2	0	800.511946	0.0250	0.2000
K[x]LEK	0	0	516.327120	0.0250	0.1000
DISSKSPSGNDALNDK[x]K	15	0	1774.869635	0.0247	0.4200
IEFATITK[x]DTTK	7	0	1366.734330	0.0246	0.2950
AVILSDTK[x]PVDK	7	0	1284.728853	0.0246	0.2950
YQKDEEWPPK[x]M	9	0	1449.659787	0.0245	0.2700
M[x]GQAQSGNFSNFGDGANGDNK	0	0	2114.871099	0.0245	0.5150
K[x]TQIAGGHDIIGPFHVITR	0	0	2059.132592	0.0245	0.4650
FFEK[x]INVKK	3	0	1151.670224	0.0244	0.2200
LK[x]WSDERYLHQSLK	1	0	1801.947432	0.0243	0.3400
YK[x]DAYVYSIVAIAR	1	0	1630.871817	0.0243	0.3400
P[x]TDDDDK	0	0	804.313706	0.0243	0.1700
FGDGIQIAQLALK[x]HRENK	12	0	2037.111857	0.0242	0.4350
AAK[x]ASR	2	0	602.349976	0.0242	0.1450
SVQPTAK[x]TVQK	6	0	1185.671676	0.0241	0.2650
SSHIITK[x]ELK	6	0	1154.665864	0.0240	0.2400
NEEK[x]K	3	0	646.328572	0.0240	0.1200
IEFATITK[x]DTTKNK	7	0	1608.872208	0.0239	0.3350
LK[x]GYQTIELDKK	1	0	1434.808159	0.0237	0.2850
L[x]KGYQTIELDKK	0	0	1434.808159	0.0237	0.2850
DIGK[x]VVDK	3	0	872.496688	0.0237	0.1900
TLDSNSLTHEK[x]IEFATITK	10	0	2147.110911	0.0237	0.4500
GTK[x]KSGNLPDADNSK	2	0	1530.763724	0.0237	0.3550
EAVLKLK[x]LELK	6	0	1282.822356	0.0236	0.2600
VPEDIFK[x]THLEVAR	6	0	1652.888526	0.0236	0.3300
K[x]NCKADAGITIAPR	0	0	1513.803419	0.0236	0.3300
EDCK[x]SLK	3	0	878.416723	0.0236	0.1650
M[x]TDKYAFSLTTFSPNGK	0	0	1906.913413	0.0235	0.4000
SVEISALASK[x]NR	9	0	1273.698949	0.0233	0.2800
K[x]SGNLPDADNSK	0	0	1244.599634	0.0233	0.2800
CIDMFIHKSAELYK[x]NPK	13	0	2093.043703	0.0232	0.3950
ILEFTK[x]YSNDK	5	0	1356.692468	0.0232	0.2550
SSK[x]DISSKSPSGNDALNDK	2	0	1948.933683	0.0232	0.4400
LENQRK[x]WR	5	0	1128.615169	0.0231	0.1850
DEPEETDVNK[x]YQK	9	0	1593.715773	0.0231	0.3000
NVPK[x]LQNVSNFQK	3	0	1514.820452	0.0231	0.3000
MSSK[x]DISSKSPSGNDALNDK	3	0	2079.974162	0.0230	0.4600
ELFDCLK[x]IMR	6	0	1323.667849	0.0230	0.2300
LEK[x]VRQLIIK	2	0	1238.807376	0.0230	0.2300
Q[x]EMKK	0	0	662.342113	0.0230	0.1150
K[x]NEEK	0	0	646.328572	0.0230	0.1150
S[x]SKDISSKSPSGNDALNDK	0	0	1948.933683	0.0229	0.4350
VLVDK[x]SR	4	0	815.486459	0.0229	0.1600
DGIQDIMPSQAK[x]ELK	11	0	1671.850090	0.0227	0.3400
TK[x]VVDR	1	0	716.418051	0.0225	0.1350
K[x]KLIPIR	0	0	866.606510	0.0221	0.1550
FIRVSGSELVQK[x]YIGEGSR	11	0	2124.132649	0.0221	0.4200
IHAK[x]SMAIDK	3	0	1112.601159	0.0220	0.2200
LK[x]PLIEKGGDWER	1	0	1539.840853	0.0219	0.2850
EKSPAIIFIDELDAIGTK[x]R	17	0	2115.157467	0.0218	0.4150
DNLSWLSK[x]ANNWSK	7	0	1661.816092	0.0218	0.3050
M[x]SSKDISSKSPSGNDALNDK	0	0	2079.974162	0.0217	0.4350
TNNLDLEHKHK[x]TPDK	10	0	1788.911774	0.0217	0.3250
SNPVFAENDEKGEK[x]R	13	0	1718.822295	0.0217	0.3250
ELEAMK[x]LLRPRK	5	0	1482.870377	0.0217	0.2600
S[x]ERDTALEK	0	0	1047.519601	0.0217	0.1950
K[x]LIPIR	0	0	738.511554	0.0217	0.1300
GQYSTVGK[x]VAVGQQYR	7	0	1739.895399	0.0216	0.3450
AVEKLSVEALNSLTGEFK[x]GK	17	0	2119.152381	0.0215	0.4300
LFKSLGSGMDQEK[x]VLNK	12	0	1893.002891	0.0215	0.3650
EKSLLAHK[x]GGHVVR	7	0	1529.878966	0.0214	0.3000
VIDGSRPVNRNK[x]LLK	11	0	1708.010698	0.0213	0.3200
DFLDAVQKVVK[x]GNQK	10	0	1687.925636	0.0213	0.3200
M[x]NSTEEIDLYNR	0	0	1483.661239	0.0213	0.2550
FMLKLGVK[x]R	7	0	1090.668450	0.0211	0.1900
YEVGAEYIK[x]KVIAR	8	0	1637.914013	0.0211	0.2950
K[x]SLPLQIEVANDCIK	0	0	1726.928669	0.0210	0.3150
K[x]LRDK	0	0	658.412573	0.0210	0.1050
LGITFAHVTAAK[x]NNSWAK	11	0	1928.026739	0.0208	0.3750
NKVLVK[x]VHPEGK	5	0	1346.803351	0.0208	0.2500
K[x]TELEEIMLLNLHK	0	0	1709.938508	0.0207	0.2900
DEK[x]SGVK	2	0	761.391895	0.0207	0.1450
AKWSTAETLTNNK[x]IDR	12	0	1846.953636	0.0206	0.3300
T[x]DKYAFSLTTFSPNGK	0	0	1775.872934	0.0206	0.3300
SSCK[x]IVFR	3	0	995.522185	0.0206	0.1650
FFPYYVYTTVAGIDK[x]EGK	14	0	2097.045801	0.0206	0.3700
S[x]SIGTGYDLGLFFSPDGR	0	0	1887.900207	0.0206	0.3700
NKMVCK[x]IWK	5	0	1205.641245	0.0206	0.1850
SLALTKK[x]DK	6	0	1002.607293	0.0206	0.1850
DAFALAK[x]EK	6	0	991.533798	0.0206	0.1850
MEILK[x]IHLEK	4	0	1252.721266	0.0205	0.2050
AK[x]NPMFALSR	1	0	1133.601493	0.0205	0.2050
GSNDDEMKIDK[x]K	10	0	1378.639778	0.0204	0.2450
IEFATITKDTTK[x]NK	11	0	1608.872208	0.0204	0.2850
QNTPVLFDSK[x]EAVLK	9	0	1687.914404	0.0203	0.3050
NK[x]ISWYTKIVDELDLR	1	0	1992.067931	0.0203	0.3250
EFHK[x]DMTLEEAEVLILK	3	0	2044.054982	0.0203	0.3450
SSKDISSK[x]SPSGNDALNDK	7	0	1948.933683	0.0203	0.3850
M[x]SSIGTGYDLGLFFSPDGR	0	0	2018.940686	0.0200	0.3800
GIMLYGPPGTGK[x]TLCAR	11	0	1790.917058	0.0200	0.3400
NLTDETK[x]NKHCLIK	6	0	1712.887868	0.0200	0.2800
DISSK[x]SPSGNDALNDK	4	0	1646.774679	0.0200	0.3200
DK[x]KLIPIR	1	0	981.633448	0.0200	0.1600
S[x]RSYDSR	0	0	869.399102	0.0200	0.1400
NIPK[x]AR	3	0	697.423471	0.0200	0.1200
K[x]NRLK	0	0	657.428557	0.0200	0.1000
E[x]MKK	0	0	534.283541	0.0200	0.0800
QEVAAQK[x]SSEETEDKK	6	0	1805.864214	0.0197	0.3150
S[x]SSDMAYTSMFKGNQK	0	0	1780.775938	0.0197	0.3150
IITK[x]EGVETRIIPLK	3	0	1709.045018	0.0197	0.2950
DFLDAVQK[x]VVKGNQK	7	0	1687.925636	0.0197	0.2950
SLPPEEYDEK[x]LYNK	9	0	1723.830403	0.0196	0.2750
K[x]NEEKLAEFDK	0	0	1349.682631	0.0195	0.2150
DFLDAVQK[x]VVK	7	0	1260.707726	0.0195	0.2150
AEAKDVAK[x]MK	7	0	1089.585175	0.0195	0.1950
K[x]QMSYMLAR	0	0	1126.562665	0.0194	0.1750
LKVELAK[x]QNLFVPTSDK	6	0	1929.093418	0.0194	0.3300
WIEALRDIK[x]SMIADK	8	0	1787.960303	0.0193	0.2900
GVFK[x]NVSGNVLSEIK	3	0	1589.877628	0.0193	0.2900
KK[x]LIPIR	1	0	866.606510	0.0193	0.1350
GMALGSANEKIEASK[x]GLIDR	14	0	2059.073086	0.0192	0.3850
EDCEAATDPLLK[x]K	11	0	1488.712937	0.0192	0.2500
ASLLK[x]VNMENLIVTDLGK	4	0	1957.091700	0.0192	0.3450
IDELVSNNEK[x]IWKVMCK	9	0	2105.064830	0.0191	0.3250
FLKTSK[x]TPPTAMLSSVR	5	0	1863.028712	0.0191	0.3250
M[x]SIMEYNGGSCVAMAGK	0	0	1804.761547	0.0191	0.3250
ATKQSK[x]YTYDR	5	0	1359.678214	0.0191	0.2100
QEVAAQK[x]SSEETEDK	6	0	1677.769259	0.0190	0.2850
ELFEMARTK[x]K	8	0	1251.664481	0.0190	0.1900
Q[x]DRGK	0	0	602.313592	0.0190	0.0950
VVK[x]GNQKFSSTADYMNMSS	2	0	2092.955678	0.0189	0.3600
GIDWREALEK[x]TEEK	9	0	1702.852533	0.0189	0.2650
VLNK[x]GDSGEMSLQK	3	0	1504.755469	0.0189	0.2650
GFICK[x]VVDK	4	0	1064.568799	0.0189	0.1700
LKPLIEK[x]GGDWER	6	0	1539.840853	0.0188	0.2450
LFK[x]SLGSGMDQEK	2	0	1438.712546	0.0188	0.2450
ATTVK[x]DTMNVDINAIK	4	0	1732.902849	0.0188	0.3000
KEFEIIK[x]GVLCQFR	6	0	1765.954825	0.0186	0.2600
HTVIK[x]TGLRMISLSYSR	4	0	1961.087952	0.0185	0.3150
FLHDK[x]NSDYK	4	0	1265.603994	0.0185	0.1850
NKLLK[x]VTVSK	4	0	1128.722984	0.0185	0.1850
WSTAETLTNNK[x]IDRDK	10	0	1890.943464	0.0184	0.2950
S[x]IMEYNGGSCVAMAGK	0	0	1673.721069	0.0184	0.2950
TTMTNGFLAHK[x]LCIHKNK	10	0	2113.092380	0.0183	0.3300
YTLYDQNDTK[x]EWLDK	9	0	1930.894787	0.0183	0.2750
TFMNHIDVQK[x]EFQAR	9	0	1862.909665	0.0183	0.2750
SGVK[x]LENVKIYADLK	3	0	1675.950788	0.0183	0.2750
EMKK[x]DSESTEEK	3	0	1439.644921	0.0183	0.2200
SSEETEDK[x]KMQE	7	0	1439.608537	0.0183	0.2200
MQK[x]LLR	2	0	787.473787	0.0183	0.1100
FSGEK[x]K	4	0	694.364957	0.0183	0.1100
M[x]SRSYDSR	0	0	1000.439581	0.0181	0.1450
NILK[x]VDIEVAVIPSEGFR	3	0	1998.114879	0.0181	0.3250
ALTLK[x]TGPPGPPCGGKFMLK	4	0	2069.116472	0.0180	0.3600
HK[x]FQDILLGAGQAIK	1	0	1637.925245	0.0180	0.2700
GTKK[x]SGNLPDADNSK	3	0	1530.763724	0.0180	0.2700
EWDSKLK[x]DLR	6	0	1288.677488	0.0180	0.1800
RGGDEWK[x]IEPLK	6	0	1426.756795	0.0179	0.2150
M[x]NSIVSK	0	0	777.405435	0.0179	0.1250
ATPYRGYSK[x]PNERATK	8	0	1837.943407	0.0178	0.2850
LFAYPPKSVQPTAK[x]TVQK	13	0	2002.125051	0.0178	0.3200
EEYVSDPK[x]EQM	7	0	1353.575786	0.0177	0.1950
KNEEK[x]LAEFDK	4	0	1349.682631	0.0177	0.1950
QLADYK[x]AFEDSLR	5	0	1554.767750	0.0177	0.2300
LAAPQLVQMFIGDGAK[x]LVR	15	0	2026.139651	0.0176	0.3350
LYFYYILFFEK[x]CNR	10	0	1974.970140	0.0175	0.2450
K[x]FFAIDTANPIPVFTH	0	0	1816.951123	0.0175	0.2800
NCK[x]K	2	0	548.274037	0.0175	0.0700
HTELRSFEQK[x]VMK	9	0	1631.845282	0.0173	0.2250
HK[x]TDLNHENLK	1	0	1347.689447	0.0173	0.1900
EEYLRAAK[x]ASR	7	0	1292.683635	0.0173	0.1900
EAVLK[x]LKLELK	4	0	1282.822356	0.0173	0.1900
EAEAAKDEQIEK[x]IDTVIK	11	0	2029.057817	0.0172	0.3100
IFRQK[x]SLEK	4	0	1147.671285	0.0172	0.1550
LCIHK[x]NKLTNDETR	4	0	1740.894015	0.0171	0.2400
IK[x]ENQEK	1	0	887.471202	0.0171	0.1200
KELLK[x]LK	4	0	870.590192	0.0171	0.1200
IINRDIGK[x]VVDK	7	0	1368.808828	0.0171	0.2050
DYEQFGYFK[x]R	8	0	1351.619643	0.0170	0.1700
VVTSK[x]LLKPR	4	0	1139.738968	0.0170	0.1700
VELAK[x]QNLFVPTSDK	4	0	1687.914404	0.0170	0.2550
DIGKVVDK[x]CFGIK	7	0	1477.796212	0.0169	0.2200
GDSGEMSLQKLFK[x]	12	0	1438.712546	0.0169	0.2200
VLVDK[x]SRK	4	0	943.581415	0.0169	0.1350
YGLQGPTWLVHK[x]ENAINK	11	0	2067.090061	0.0167	0.3000
QGITEAYNQKAVEK[x]LMSR	13	0	2065.062523	0.0167	0.3000
NEDDIEDIAALWMK[x]R	13	0	1817.861714	0.0167	0.2500
HIEVGDSVLVK[x]IITK	10	0	1649.971524	0.0167	0.2500
NK[x]MVCKIWK	1	0	1205.641245	0.0167	0.1500
M[x]SERDTALEK	0	0	1178.560080	0.0165	0.1650
MKDAVK[x]EAAR	5	0	1117.591321	0.0165	0.1650
IDELVSNNEKIWK[x]VMCK	12	0	2105.064830	0.0165	0.2800
KEEPK[x]SETLENFTR	4	0	1706.847448	0.0164	0.2300
KNVPK[x]LQNVSNFQK	4	0	1642.915408	0.0164	0.2300
LK[x]PQDERTQEER	1	0	1527.764059	0.0162	0.1950
MEQK[x]PEVDYSEK	3	0	1481.670742	0.0162	0.1950
K[x]DWNACKK	0	0	1048.512348	0.0162	0.1300
DLVK[x]KYDK	3	0	1007.565097	0.0162	0.1300
ILAHREFPDLGVLEGK[x]R	15	0	1949.084584	0.0162	0.2750
QEMK[x]KDSESTEEK	3	0	1567.703492	0.0162	0.2100
AVILSDTK[x]PVDKK	7	0	1412.823808	0.0162	0.2100
LPNIEEATFDK[x]RIDRPGR	10	0	2126.123146	0.0161	0.2900
NLTDETKNK[x]HCLIK	8	0	1712.887868	0.0161	0.2250
MILELTNHLEELK[x]K	12	0	1709.938508	0.0161	0.2250
VK[x]LEK	1	0	615.395529	0.0160	0.0800
FLHDK[x]NSDYKETLIFK	4	0	1997.025735	0.0159	0.2550
LPNIEEATFDK[x]R	10	0	1431.735725	0.0158	0.1900
QIAK[x]FVVSLGER	3	0	1345.771718	0.0158	0.1900
K[x]TTEEK	0	0	734.380997	0.0158	0.0950
RFCVGLQK[x]IEEIFK	7	0	1765.954825	0.0157	0.2200
IEEIFK[x]K	5	0	905.522175	0.0157	0.1100
YASQK[x]RP	4	0	848.450409	0.0157	0.1100
EAVLK[x]LK	4	0	799.516697	0.0157	0.1100
NK[x]PGVYTK	1	0	905.497023	0.0156	0.1250
N[x]SSSDMAYTSMFKGNQK	0	0	1894.818860	0.0156	0.2650
MATTVKDTMNVDINAIK[x]K	16	0	1992.038284	0.0156	0.2800
EAGFIDDILIITPASK[x]EK	15	0	1959.056365	0.0156	0.2800
ELVSK[x]ASPIAGSEGKEAYR	4	0	1991.032273	0.0155	0.2950
AEAGLALSLIVK[x]ALSIEGDDK	11	0	2112.167695	0.0155	0.3250
DWNACK[x]KELLK	5	0	1403.723052	0.0155	0.1700
EDALFKNEEK[x]K	9	0	1349.682631	0.0155	0.1700
GYIGDPIK[x]FVR	7	0	1263.697497	0.0155	0.1700
IDRPAQVISFK[x]K	10	0	1400.813914	0.0154	0.1850
NK[x]YAIQLPLPPK	1	0	1380.812854	0.0154	0.1850
SYLLQHREWDSK[x]LK	11	0	1801.947432	0.0154	0.2150
MPIDFKGFICK[x]VVDK	10	0	1795.936398	0.0153	0.2300
ILYVNNAK[x]SQEEAIENIK	7	0	2075.089784	0.0153	0.2750
QYSAK[x]AKWSTAETLTNNK	4	0	2040.027522	0.0153	0.2750
VHVTQEDFELAVAK[x]VLNK	13	0	2039.105042	0.0153	0.2750
D[x]DGLEDDMPALADEEFEK	0	0	2037.836007	0.0150	0.2700
DFSK[x]TLPPELK	3	0	1273.691742	0.0150	0.1650
AKYASQK[x]RP	6	0	1047.582476	0.0150	0.1350
DKK[x]DQK	2	0	760.407879	0.0150	0.0900
SPAIIFIDELDAIGTK[x]R	15	0	1858.019923	0.0150	0.2550
K[x]EEPKSETLENFTR	0	0	1706.847448	0.0150	0.2100
YVQVEQRNK[x]PDER	8	0	1659.832802	0.0150	0.1950
GSLEK[x]NWKEEYLR	4	0	1650.836493	0.0150	0.1950
SLGSGMDQEK[x]VLNK	9	0	1504.755469	0.0150	0.2100
SAK[x]AKNPMFALSR	2	0	1419.765584	0.0150	0.1950
IIPLK[x]KD	4	0	825.532346	0.0150	0.1050
VVKGNQK[x]FSSTADYMNMSS	6	0	2092.955678	0.0147	0.2800
K[x]YTGLLRVSAMMSCACQK	0	0	2103.009638	0.0147	0.2650
TLEVLYLK[x]MHNNHAK	7	0	1809.955886	0.0147	0.2200
EIINRDIGK[x]VVDK	8	0	1497.851416	0.0146	0.1900
K[x]SYDYSATMYTR	0	0	1484.660513	0.0146	0.1750
DK[x]PKYEPPVPTR	1	0	1425.761546	0.0146	0.1750
NWK[x]EEYLRAAK	2	0	1406.730582	0.0145	0.1600
DWNACKK[x]ELLK	6	0	1403.723052	0.0145	0.1600
SLEK[x]TLVPYLRISQAVR	3	0	1972.146846	0.0144	0.2450
EKQNTPVLFDSK[x]EAVLK	11	0	1945.051948	0.0144	0.2450
LKPLIEK[x]GGDWERK	6	0	1667.935808	0.0143	0.2000
LVRK[x]CIK	3	0	915.568742	0.0143	0.1000
AASLLK[x]VNMENLIVTDLGK	5	0	2028.128811	0.0142	0.2700
NK[x]VLVK	1	0	699.464272	0.0142	0.0850
LMVEMEKK[x]LEK	7	0	1376.740675	0.0141	0.1550
TGQK[x]MLMNMDK	3	0	1295.603535	0.0141	0.1550
IDLTRIVK[x]SAK	7	0	1242.765906	0.0141	0.1550
DRLK[x]K	3	0	658.412573	0.0140	0.0700
GDSGEMSLQK[x]LFK	9	0	1438.712546	0.0138	0.1800
ARQEVAAQK[x]SSEETEDK	8	0	1904.907471	0.0138	0.2350
GTTAVLK[x]EDIYK	6	0	1336.723767	0.0138	0.1650
TDK[x]YAFSLTTFSPNGK	2	0	1775.872934	0.0137	0.2200
GNQK[x]FSSTADYMNMSS	3	0	1766.723905	0.0137	0.2200
VVGSEFVQK[x]YLGEGPR	8	0	1763.920551	0.0137	0.2200
NWK[x]EEYLR	2	0	1136.561406	0.0137	0.1100
MQK[x]LLRLR	2	0	1056.658947	0.0137	0.1100
YVTGPK[x]NK	5	0	905.497023	0.0137	0.1100
INVK[x]FFEKEDVQSLK	3	0	1822.982813	0.0137	0.2050
SVMAPLFLHDK[x]YDGR	10	0	1747.871494	0.0137	0.2050
YK[x]EDTALRSEM	1	0	1341.623403	0.0136	0.1500
EFEIIK[x]GVLCQFRR	5	0	1793.960971	0.0136	0.1900
WAIKEK[x]R	5	0	929.544639	0.0136	0.0950
MSSKDISSK[x]SPSGNDALNDK	8	0	2079.974162	0.0135	0.2700
ADYYYQAK[x]AK	7	0	1219.587284	0.0135	0.1350
EFEIIK[x]GVLCQFR	5	0	1637.859869	0.0135	0.1750
QKSLEK[x]TLVPYLR	5	0	1573.919099	0.0135	0.1750
NTWNSTLETAK[x]AK	10	0	1462.741537	0.0135	0.1750
DGIQDIMPSQAKELK[x]K	14	0	1799.945046	0.0134	0.2150
VGVFK[x]NVSGNVLSEIK	4	0	1688.946037	0.0134	0.2150
TNNLDLEHK[x]HKTPDK	8	0	1788.911774	0.0133	0.2000
NK[x]ELISVSAASK	1	0	1245.692803	0.0133	0.1600
EDVQSLK[x]LK	6	0	1058.597121	0.0133	0.1200
SSEETEDK[x]K	7	0	1051.466899	0.0133	0.1200
EVLNK[x]GVSK	4	0	972.560345	0.0133	0.1200
QK[x]SLEK	1	0	731.417716	0.0133	0.0800
NPELFLRVGIK[x]PPK	10	0	1606.955817	0.0132	0.1850
YQK[x]DEEWPPKM	2	0	1449.659787	0.0132	0.1450
V[x]PTFANFHTPIFIAKR	0	0	1858.025287	0.0131	0.2100
NLNAPK[x]FSFISNVRPK	5	0	1831.010363	0.0131	0.2100
EYLEK[x]NWK	4	0	1108.555260	0.0131	0.1050
F[x]PTDDDDK	0	0	951.382115	0.0131	0.1050
DTTKNK[x]MVCK	5	0	1223.600166	0.0130	0.1300
QEMK[x]K	3	0	662.342113	0.0130	0.0650
SNDIEK[x]AIDLYKEVLNK	5	0	1991.057425	0.0129	0.2200
FIK[x]HADATCVHRLALTK	2	0	1980.072637	0.0129	0.2200
NDGTIVIRK[x]LEETDVAK	8	0	1900.026461	0.0129	0.2200
NK[x]ADYYTNICDR	1	0	1531.672470	0.0129	0.1550
DEK[x]SGVKLENVK	2	0	1344.724827	0.0129	0.1550
SSTAAKTFLEK[x]R	10	0	1337.730248	0.0129	0.1550
VDK[x]NWSK	2	0	875.450075	0.0129	0.0900
TK[x]INLIETLRTITDGK	1	0	1815.046470	0.0128	0.2050
IDTIVKEIQDEK[x]EAEAAR	11	0	2057.063963	0.0128	0.2300
IK[x]YEYQKLK	1	0	1211.691351	0.0128	0.1150
EISYPFK[x]RLDR	6	0	1422.761881	0.0127	0.1400
GSLEKNWK[x]EEYLR	7	0	1650.836493	0.0127	0.1650
FEAQK[x]DTVHMIFNQK	4	0	1834.903518	0.0127	0.1900
LAAEDHKFVIHQEENK[x]R	15	0	2063.054738	0.0126	0.2150
QLASYYHK[x]ESNALFMVR	7	0	2056.019935	0.0126	0.2150
D[x]VPTFANFHTPIFIAKR	0	0	1973.052225	0.0126	0.2150
SSSDMAYTSMFK[x]GNQK	11	0	1780.775938	0.0125	0.2000
ISWYTK[x]IVDELDLR	5	0	1749.930053	0.0125	0.1750
EMK[x]KDSESTEEK	2	0	1439.644921	0.0125	0.1500
AELDK[x]IGLSKIR	4	0	1341.797930	0.0125	0.1500
NK[x]LLKVTVSK	1	0	1128.722984	0.0125	0.1250
FHQLK[x]PTR	4	0	1025.576998	0.0125	0.1000
DLVKK[x]YDK	4	0	1007.565097	0.0125	0.1000
DKK[x]LIPIR	2	0	981.633448	0.0125	0.1000
K[x]LARNILK	0	0	954.633783	0.0125	0.1000
YDK[x]K	2	0	552.290736	0.0125	0.0500
K[x]LAR	0	0	486.327789	0.0125	0.0500
QYQEVVK[x]QGDVLLNKLQK	6	0	2129.184348	0.0125	0.2250
EQK[x]PEVDYSEKFAELQK	2	0	2067.015955	0.0124	0.2100
EDTEAVLK[x]RINDTVGIK	7	0	1900.026461	0.0124	0.2100
DKPK[x]YEPPVPTRTGR	3	0	1739.931783	0.0123	0.1850
IMKLCFDELK[x]K	9	0	1423.756658	0.0123	0.1350
ELEAMK[x]LLRPR	5	0	1354.775421	0.0123	0.1350
HGGYK[x]PTDKHK	4	0	1266.646859	0.0123	0.1350
QYQEVVKQGDVLLNK[x]LQK	14	0	2129.184348	0.0122	0.2200
D[x]TEMSVNMSDFLHDQATR	0	0	2095.893807	0.0122	0.2200
TK[x]VVDRYADVIASIGLSR	1	0	1962.089727	0.0122	0.2200
GTLK[x]VHTIR	3	0	1023.618860	0.0122	0.1100
DAGK[x]DEFSR	3	0	1023.462090	0.0122	0.1100
VIPVEELK[x]EIKQIK	7	0	1665.007573	0.0121	0.1700
EVLNKGVSK[x]DEK	8	0	1344.724827	0.0121	0.1450
MATTVK[x]DTMNVDINAIK	5	0	1863.943328	0.0121	0.2050
YSLNSYDFK[x]K	8	0	1263.613496	0.0120	0.1200
IEDTDK[x]YDKK	5	0	1253.613888	0.0120	0.1200
SGFEK[x]IDLTR	4	0	1164.613831	0.0120	0.1200
DGIVLAAEK[x]K	8	0	1042.602207	0.0120	0.1200
CTK[x]IIENEQSAEK	2	0	1548.745296	0.0119	0.1550
CLDQLTNWCTIK[x]TVDR	11	0	2021.966182	0.0119	0.1900
STMLEK[x]IK	5	0	948.531355	0.0119	0.0950
LENVK[x]IYADLKINEDSK	4	0	1991.057425	0.0118	0.2000
SNNIKENEQK[x]IK	9	0	1443.768084	0.0117	0.1400
SSEETEDKK[x]MQE	8	0	1439.608537	0.0117	0.1400
VLGVFSEK[x]AQIK	7	0	1317.765572	0.0117	0.1400
K[x]DSESTEEK	0	0	1051.466899	0.0117	0.1050
VSK[x]ILEHKEIMLR	2	0	1594.922802	0.0115	0.1500
MVTANIK[x]NIK	6	0	1130.648106	0.0115	0.1150
AANVLAFQSTTK[x]TLALK	11	0	1776.014446	0.0115	0.1950
NK[x]ADYYTNICDRER	1	0	1816.816160	0.0114	0.1600
VDAQDFLK[x]VAETRR	7	0	1646.873938	0.0114	0.1600
VNLYK[x]FR	4	0	938.533741	0.0114	0.0800
ANWCDK[x]R	5	0	948.423539	0.0114	0.0800
K[x]EVQEAR	0	0	858.455887	0.0114	0.0800
D[x]YTMAQPEFFK	0	0	1375.611779	0.0114	0.1250
N[x]STEEIDLYNR	0	0	1352.620760	0.0114	0.1250
YLDSQRVAIK[x]K	9	0	1319.756069	0.0114	0.1250
SLEK[x]TLVPYLR	3	0	1317.765572	0.0114	0.1250
DPDDK[x]IVGLTR	4	0	1227.645855	0.0114	0.1250
FGDGIQIAQLALK[x]HR	12	0	1665.931391	0.0113	0.1700
LNADVLGQLIK[x]K	10	0	1310.792119	0.0113	0.1350
ENWK[x]YACK	3	0	1097.496365	0.0113	0.0900
NEEEPTK[x]K	6	0	973.471593	0.0113	0.0900
SK[x]TLQYFA	1	0	956.496688	0.0113	0.0900
E[x]QKPEVDYSEKFAELQK	0	0	2067.015955	0.0112	0.1900
MSAQSCACMVRTLLYGK[x]R	16	0	2131.015784	0.0111	0.2000
F[x]MTRSEYDR	0	0	1203.534202	0.0111	0.1000
VSTKK[x]ILGVAAEDK	4	0	1457.845270	0.0111	0.1550
VSTK[x]KILGVAAEDK	3	0	1457.845270	0.0111	0.1550
DYVIQSDLMSAARK[x]VADLK	13	0	2122.109136	0.0111	0.2100
GMALGSANEK[x]IEASKGLIDR	9	0	2059.073086	0.0110	0.2200
QDPK[x]K	3	0	614.338744	0.0110	0.0550
DQPK[x]K	3	0	614.338744	0.0110	0.0550
D[x]GIQDIMPSQAKELKK	0	0	1799.945046	0.0109	0.1750
K[x]SGFEKIDLTR	0	0	1292.708787	0.0109	0.1200
LAQFEKEEYVSDPK[x]EQM	13	0	2069.961478	0.0109	0.1850
EIMLRVEPIPLINGEK[x]R	15	0	2006.134566	0.0109	0.1850
QNTPVLFDSK[x]EAVLKLK	9	0	1929.093418	0.0109	0.1850
GKYYPLK[x]SMTEK	6	0	1443.743119	0.0108	0.1300
EK[x]ADAAFLRLVK	1	0	1359.787367	0.0108	0.1300
LESK[x]QR	3	0	759.423863	0.0108	0.0650
KEAGFIDDILIITPASK[x]EK	16	0	2087.151320	0.0108	0.2050
TVQKVETAVLSTTVK[x]AQAR	14	0	2029.153050	0.0108	0.2050
QEMKK[x]DSESTEEK	4	0	1567.703492	0.0108	0.1400
LTHEKSTMLEK[x]IK	10	0	1556.859536	0.0108	0.1400
KDK[x]PKYEPPVPTR	2	0	1553.856502	0.0108	0.1400
EDMGSNDK[x]ASKER	7	0	1465.646650	0.0108	0.1400
VSK[x]QGEIDYEALVK	2	0	1577.830012	0.0107	0.1500
QGITEAYNQK[x]AVEK	9	0	1577.804860	0.0107	0.1500
IK[x]YEYQK	1	0	970.512337	0.0107	0.0750
LK[x]PLIEK	1	0	839.547996	0.0107	0.0750
LLK[x]PRVNNRIGSVDR	2	0	1736.016844	0.0107	0.1600
NKISWYTK[x]IVDELDLR	7	0	1992.067931	0.0106	0.1700
EAEAARK[x]K	6	0	901.498083	0.0106	0.0850
NWSK[x]IYDFPLFQGIFIR	3	0	2143.125385	0.0106	0.1800
FHQLK[x]PTRVLTLAMVKR	4	0	2037.203252	0.0106	0.1800
YTYDRGTTAVLK[x]EDIYK	11	0	2035.026127	0.0106	0.1800
TK[x]INLIETLR	1	0	1199.723710	0.0105	0.1050
K[x]SSEQANLYERK	0	0	1451.736786	0.0104	0.1250
SETMKYYLPK[x]GK	9	0	1443.743119	0.0104	0.1250
NNSWAK[x]SWSNLDLR	5	0	1689.822239	0.0104	0.1450
Q[x]TVYQISELESLLR	0	0	1677.893669	0.0104	0.1450
DK[x]PKYEPPVPTRTGR	1	0	1739.931783	0.0103	0.1550
TTEEK[x]EATPMEMDEEK	4	0	1896.796787	0.0103	0.1650
VNQIESQMAMAEK[x]LIQIR	12	0	2101.102276	0.0103	0.1850
ATSAGPK[x]QTETINWLEKR	6	0	2029.059155	0.0103	0.1850
YLHQSLK[x]YK	6	0	1178.644738	0.0100	0.0900
VLTLELYK[x]K	7	0	1105.674641	0.0100	0.0900
MK[x]SDINAHK	1	0	1042.522913	0.0100	0.0900
S[x]SKSSLELANNAVKSNDIEK	0	0	2133.091236	0.0100	0.2000
VTDK[x]LTQLTDNIWCCR	3	0	2021.966182	0.0100	0.1600
GGLGYPEDAIGK[x]TKLVK	11	0	1744.972250	0.0100	0.1700
LGISATALSPEEK[x]K	12	0	1442.797987	0.0100	0.1400
GGLGYPEDAIGK[x]TK	11	0	1404.724827	0.0100	0.1400
CIK[x]RLVK	2	0	915.568742	0.0100	0.0700
EK[x]ASFAR	1	0	807.423863	0.0100	0.0700
K[x]GEIR	0	0	601.354728	0.0100	0.0500
EK[x]SPAIIFIDELDAIGTK	1	0	1959.056365	0.0097	0.1750
D[x]GLEDDMPALADEEFEK	0	0	1922.809068	0.0097	0.1650
SEFQRLTHEK[x]STMLEK	9	0	1962.983216	0.0097	0.1550
KDGIQDIMPSQAK[x]ELK	12	0	1799.945046	0.0097	0.1550
ASKGSNDDEMK[x]IDK	10	0	1536.708913	0.0096	0.1350
M[x]EQKPEVDYSEK	0	0	1481.670742	0.0096	0.1150
EWNQNIK[x]NLSNVVEISGK	6	0	2071.069718	0.0094	0.1700
SITEFGDTATAK[x]ELEAMK	11	0	1940.940017	0.0094	0.1700
WRDATDDK[x]R	7	0	1161.552629	0.0094	0.0850
IEDTDK[x]YDK	5	0	1125.518932	0.0094	0.0850
FATLQK[x]SKR	5	0	1077.629423	0.0094	0.0850
GK[x]VVIDAFR	1	0	1003.581415	0.0094	0.0850
EK[x]QNTPVLFDSKEAVLK	1	0	1945.051948	0.0094	0.1600
VAQTTYK[x]K	6	0	937.523235	0.0094	0.0750
VEFK[x]MGNGKMVEISR	3	0	1723.874862	0.0093	0.1400
KTLVAHAVLK[x]VGSALVGSQTK	9	0	2106.252365	0.0093	0.1950
HIIMFDCK[x]ILEFTK	7	0	1793.920748	0.0093	0.1300
YYEQK[x]IR	4	0	998.518484	0.0093	0.0650
NLLLQEK[x]GFPTPK	6	0	1483.839792	0.0092	0.1200
EK[x]ASKGSNDDEMK	1	0	1437.640504	0.0092	0.1200
SAKAK[x]NPMFALSR	4	0	1419.765584	0.0092	0.1200
YEAKAIGSGSEPAK[x]SELVK	13	0	1963.026127	0.0092	0.1750
WIAK[x]QILDCIVNLSEPAK	3	0	2097.129144	0.0092	0.1650
IAGEHLSNGEK[x]PLLTPEK	10	0	1932.031547	0.0092	0.1650
ILPNK[x]VDPLVSLMMVEK	4	0	1925.072882	0.0091	0.1550
EDGMK[x]ILMVNR	4	0	1304.658013	0.0091	0.1000
YLHQSLK[x]YKEDTALR	6	0	1863.984208	0.0090	0.1350
EWDSK[x]LKDLR	4	0	1288.677488	0.0090	0.0900
LQK[x]YQATVMR	2	0	1236.664816	0.0090	0.0900
TVQYATK[x]RSK	6	0	1180.656362	0.0090	0.0900
K[x]GVVALVEDK	0	0	1056.617856	0.0090	0.0900
I[x]DDQR	0	0	645.308172	0.0090	0.0450
A[x]ASLLKVNMENLIVTDLGK	0	0	2028.128811	0.0089	0.1700
LGIDPPK[x]GIMLYGPPGTGK	6	0	1910.033463	0.0089	0.1700
VYATMQK[x]LQKDLGQVLNK	6	0	2076.140043	0.0089	0.1600
QYSAKAK[x]WSTAETLTNNK	6	0	2040.027522	0.0089	0.1600
EDLTDEEK[x]AASIAVEDEK	7	0	1990.921782	0.0089	0.1600
VDAQDFLK[x]VAETR	7	0	1490.772835	0.0088	0.1150
EPLK[x]EVVQFVGSR	3	0	1486.814306	0.0088	0.1150
KPPVQPLAYK[x]SATPFRK	9	0	1927.104259	0.0088	0.1500
QIK[x]VMDSLEPTGEIYGK	2	0	1906.970924	0.0088	0.1500
IGLHDDAYLDVCK[x]YYR	12	0	1999.946105	0.0088	0.1400
FLHDKNSDYK[x]ETLIFK	9	0	1997.025735	0.0088	0.1400
VATEKDFLDAVQK[x]VVK	12	0	1788.998462	0.0088	0.1400
GAIESYK[x]VVDASIVSK	6	0	1664.898420	0.0088	0.1400
DEQIEK[x]IDTVIK	5	0	1429.766355	0.0088	0.1050
EISYPFK[x]R	6	0	1038.549782	0.0088	0.0700
K[x]MQE	0	0	534.247157	0.0088	0.0350
RQGITEAYNQK[x]AVEK	10	0	1733.905962	0.0087	0.1300
NMGTVVDLLIENK[x]ASALL	12	0	1900.033855	0.0086	0.1550
LAQFEK[x]EEYVSDPK	5	0	1681.819840	0.0086	0.1200
VLNK[x]GDSGEMSLQKLFK	3	0	1893.002891	0.0085	0.1450
GGLGYPEDAIGKTK[x]LVK	13	0	1744.972250	0.0085	0.1450
GYQTIELDK[x]K	8	0	1193.629146	0.0085	0.0850
NIK[x]VIMATNR	2	0	1158.654253	0.0085	0.0850
SLDK[x]QMVEERVLK	3	0	1573.849698	0.0085	0.1100
QTLNK[x]IALDEQIQALK	4	0	1825.030821	0.0084	0.1350
VPDKLIDASTVK[x]HVFPITK	11	0	2107.204023	0.0084	0.1600
VFHPITKAVILSDTK[x]PVDK	14	0	2107.204023	0.0084	0.1600
QLIIKEEMMNSIQQAVAK[x]	17	0	2073.096129	0.0083	0.1500
AIDLYK[x]EVLNKGVSK	5	0	1675.950788	0.0083	0.1250
REDGMK[x]ILMVNR	5	0	1460.759115	0.0083	0.1000
NK[x]VLVKVHPEGK	1	0	1346.803351	0.0083	0.1000
KGVVALVEDK[x]TK	9	0	1285.760486	0.0083	0.1000
IDKK[x]TTEEK	3	0	1090.586949	0.0083	0.0750
EALEK[x]TEEK	4	0	1075.539667	0.0083	0.0750
NK[x]PDER	1	0	757.371829	0.0083	0.0500
FLK[x]TSK	2	0	722.432639	0.0083	0.0500
TMGK[x]NK	3	0	677.353010	0.0083	0.0500
NSTEEIDLYNRWK[x]ALER	12	0	2136.059881	0.0082	0.1400
NEEGIIEFTK[x]TPNDTQK	9	0	1962.953358	0.0082	0.1400
SVEISALASK[x]NRLHQLR	9	0	1921.085644	0.0082	0.1400
DGIVLAAEK[x]KVTSK	8	0	1457.845270	0.0082	0.1150
NSDYK[x]ETLIFK	4	0	1356.692468	0.0082	0.0900
INVKK[x]SYDYSATMYTR	4	0	1938.950858	0.0081	0.1300
VPTFANFHTPIFIAK[x]R	14	0	1858.025287	0.0081	0.1300
AK[x]WSTAETLTNNKIDR	1	0	1846.953636	0.0081	0.1300
DTMNVDINAIKK[x]GEIR	11	0	1815.951192	0.0081	0.1300
K[x]SGRSAPGVSTTSTIQ	0	0	1575.821569	0.0081	0.1300
QDPK[x]KHLDAEVQK	3	0	1534.810280	0.0081	0.1050
AEAK[x]DVAKMK	3	0	1089.585175	0.0080	0.0800
VLIDCNK[x]FDSIDLNPAR	6	0	1988.998865	0.0079	0.1350
SSLELANNAVK[x]SNDIEK	10	0	1830.932231	0.0079	0.1350
IDTIVK[x]EIQDEK	5	0	1429.766355	0.0079	0.0950
VSAMMSCACQK[x]R	10	0	1427.614109	0.0079	0.0950
DNSSDLQK[x]LLMK	7	0	1390.712547	0.0079	0.0950
DTMNVDINAIK[x]K	10	0	1360.701983	0.0079	0.0950
GSDAAPQASKK[x]K	10	0	1186.630541	0.0079	0.0950
EK[x]SLLAHKGGHVVR	1	0	1529.878966	0.0079	0.1100
TMTEK[x]AR	4	0	835.422145	0.0079	0.0550
AVYDTAVVQEDPEK[x]WK	13	0	1876.920608	0.0078	0.1250
VGPGYVARSSCK[x]IVFR	11	0	1794.956220	0.0078	0.1250
ARLTQLLSQIK[x]EEQGDIK	10	0	2069.147964	0.0078	0.1400
VHPEGK[x]YVVDISPDIDIK	5	0	2023.062511	0.0078	0.1400
A[x]SLLKVNMENLIVTDLGK	0	0	1957.091700	0.0078	0.1400
K[x]KELFDCLK	0	0	1179.632121	0.0078	0.0700
LLK[x]LEEAMK	2	0	1073.615413	0.0078	0.0700
GITVLK[x]PDDDK	5	0	1199.639709	0.0077	0.0850
GSDAAPQASK[x]K	9	0	1058.535585	0.0077	0.0850
NCK[x]ADAGITIAPR	2	0	1385.708463	0.0077	0.1000
NRLK[x]AYQGIYLMSIR	3	0	1825.003168	0.0077	0.1150
VVGQLLEKLK[x]PLIEK	9	0	1706.070505	0.0077	0.1150
GMALGSANEK[x]IEASK	9	0	1504.755469	0.0077	0.1150
K[x]SNFFLQLDGLVGQEAR	0	0	1921.005669	0.0076	0.1300
SSSDMAYTSMFK[x]GNQKVVK	11	0	2107.007711	0.0076	0.1450
DGSSGGTIRMVILNK[x]DGMER	14	0	2135.046217	0.0075	0.1500
DKPK[x]YEPPVPTR	3	0	1425.761546	0.0075	0.0900
YFATLQKSK[x]R	8	0	1240.692746	0.0075	0.0750
DAVVLGVEK[x]R	8	0	1084.624003	0.0075	0.0750
DTMNVDINAIK[x]KGEIR	10	0	1815.951192	0.0075	0.1200
CIDMFIHK[x]SAELYK	7	0	1753.853066	0.0075	0.1050
K[x]ELFDCLK	0	0	1051.537166	0.0075	0.0600
ATTVKDTMNVDINAIK[x]K	15	0	1860.997805	0.0074	0.1250
NLSNVVEISGK[x]GVFV	10	0	1560.851081	0.0073	0.1100
E[x]QKPEVDYSEK	0	0	1350.630263	0.0073	0.0800
TEPK[x]AVDEEMK	3	0	1275.601607	0.0073	0.0800
TIPPLTTVKGSDAAPQASK[x]K	18	0	2009.115605	0.0072	0.1450
TSASIDFDSNFLNSMIK[x]K	16	0	2016.982547	0.0072	0.1300
KK[x]ELFDCLK	1	0	1179.632121	0.0072	0.0650
KSK[x]TLQYFA	2	0	1084.591644	0.0072	0.0650
K[x]SKTLQYFA	0	0	1084.591644	0.0072	0.0650
DIK[x]SMIADK	2	0	1019.532081	0.0072	0.0650
IQFCLALHNDSIK[x]SMR	12	0	1931.970877	0.0072	0.1150
LAHLSK[x]HPKFEEILTR	5	0	1918.078772	0.0072	0.1150
MPLLQSSVALLGQK[x]IR	13	0	1753.028320	0.0072	0.1150
A[x]TTVKDTMNVDINAIK	0	0	1732.902849	0.0072	0.1150
YEALSK[x]HIIMFDCK	5	0	1753.853066	0.0071	0.1000
TIEAITFK[x]TDNHLSSTLEK	7	0	2147.110911	0.0071	0.1350
MVCKIWK[x]SDEINEVLNK	6	0	2105.064830	0.0071	0.1200
SSK[x]SSLELANNAVKSNDIEK	2	0	2133.091236	0.0070	0.1400
LELK[x]K	3	0	629.411178	0.0070	0.0350
TK[x]LVK	1	0	587.400615	0.0070	0.0350
YIPNPVLVIIDVK[x]PK	12	0	1707.033394	0.0070	0.1050
TNTNNSILFAALSK[x]SLVR	13	0	1948.074078	0.0069	0.1250
K[x]VPDKLIDASTVK	0	0	1412.823808	0.0069	0.0900
K[x]TVQYATK	0	0	937.523235	0.0069	0.0550
E[x]SLQRLLQGAR	0	0	1269.715268	0.0068	0.0750
YTENIYPPKK[x]TVQYATK	9	0	2043.067597	0.0068	0.1150
MTDK[x]YAFSLTTFSPNGK	3	0	1906.913413	0.0068	0.1150
K[x]DYTMAQPEFFK	0	0	1503.706735	0.0067	0.0800
DCTAYNIYDK[x]NK	9	0	1503.666324	0.0067	0.0800
K[x]NLLNPLIEDSR	0	0	1410.783007	0.0067	0.0800
FKLNVYK[x]YR	6	0	1229.692020	0.0067	0.0600
GSDAAPQASK[x]KK	9	0	1186.630541	0.0067	0.0800
M[x]IDDQR	0	0	776.348650	0.0067	0.0400
LLVK[x]DR	3	0	742.470084	0.0067	0.0400
LGDGVLRPYK[x]VGVILESQR	9	0	2098.189768	0.0066	0.1250
DYEQFGYFK[x]RMGNIEM	8	0	2026.891629	0.0066	0.1050
QYTVGQGYTK[x]AAWFEK	9	0	1875.915465	0.0066	0.1050
TTMTNGFLAHK[x]LCIHK	10	0	1870.954502	0.0066	0.1050
IEVEVYK[x]ITTGDR	6	0	1521.803799	0.0065	0.0850
SIK[x]GYTLPPHCSR	2	0	1514.766308	0.0065	0.0850
K[x]LEGTIDYQK	0	0	1193.629146	0.0065	0.0650
RQTLNK[x]IALDEQIQALK	5	0	1981.131923	0.0065	0.1100
LK[x]VELAKQNLFVPTSDK	1	0	1929.093418	0.0065	0.1100
FAASK[x]EK	4	0	779.417716	0.0064	0.0450
NTWNSTLETAKAK[x]YASQK	12	0	2040.027522	0.0064	0.1150
NTWNSTLETAK[x]AKYASQK	10	0	2040.027522	0.0064	0.1150
LKK[x]TLEVLYLK	2	0	1346.853655	0.0064	0.0700
G[x]LGYPEDAIGK	0	0	1118.560737	0.0064	0.0700
INVKFFEK[x]EDVQSLK	7	0	1822.982813	0.0063	0.0950
VVGQLLEK[x]LKPLIEK	7	0	1706.070505	0.0063	0.0950
AVAVVVDPIQSVK[x]GK	12	0	1508.892552	0.0063	0.0950
INVK[x]KSYDYSATMYTR	3	0	1938.950858	0.0063	0.1000
AAK[x]ASRGAATIK	2	0	1143.672345	0.0063	0.0750
RGERPSCPTGYHLK[x]SIR	13	0	2013.032561	0.0062	0.1050
SQEEAIENIK[x]CTR	9	0	1576.751442	0.0062	0.0800
LVPYLTK[x]LESKQR	6	0	1573.919099	0.0062	0.0800
VYATMQKLQK[x]DLGQVLNK	9	0	2076.140043	0.0061	0.1100
TLPPELK[x]GEALGNSEHIR	6	0	1960.037693	0.0061	0.1100
YFATLQK[x]SK	6	0	1084.591644	0.0061	0.0550
GGNMK[x]EVFR	4	0	1036.512349	0.0061	0.0550
GYSKPNERATK[x]QSK	10	0	1592.826990	0.0061	0.0850
GAFK[x]V	3	0	520.300908	0.0060	0.0300
K[x]SYDYSATMYTRLFLLR	0	0	2127.082198	0.0059	0.1000
FSFISNVRPK[x]LFAYPPK	9	0	2010.109010	0.0059	0.1000
DVPTFANFHTPIFIAK[x]R	15	0	1973.052225	0.0059	0.1000
YTSLSEEQKMK[x]SDINAHK	10	0	2108.020718	0.0058	0.1050
YQATVMRGAFK[x]V	10	0	1369.717575	0.0058	0.0700
MRK[x]LAR	2	0	773.469370	0.0058	0.0350
QGLHK[x]K	4	0	709.423471	0.0058	0.0350
K[x]EVAEADIASKDLEETDER	0	0	2147.022884	0.0058	0.1100
AK[x]TMTER	1	0	835.422145	0.0057	0.0400
CYAK[x]NEWR	3	0	1125.502511	0.0056	0.0450
VSK[x]ILEHK	2	0	952.570517	0.0056	0.0450
VAMLYAYDRIK[x]ILFSDVK	10	0	2144.170281	0.0056	0.1000
IDTIVK[x]EIQDEKEAEAAR	5	0	2057.063963	0.0056	0.1000
MK[x]SLSEQYTER	1	0	1370.649950	0.0055	0.0600
EDMGSNDK[x]ASK	7	0	1180.502961	0.0055	0.0600
TK[x]DAVVLGVEK	1	0	1157.665530	0.0055	0.0600
VYHAIRNIPK[x]AR	9	0	1436.836379	0.0054	0.0650
I[x]INRDIGKVVDK	0	0	1368.808828	0.0054	0.0650
LYNKFK[x]TNHGNPFM	5	0	1709.834718	0.0054	0.0750
IDRK[x]VEFGLPDLEGR	3	0	1742.931448	0.0053	0.0800
IDRK[x]IEFPPPSAEAR	3	0	1724.920885	0.0053	0.0800
AHILRIHAK[x]SMAIDK	8	0	1702.966393	0.0053	0.0800
ELAAIK[x]EDTEAVLKR	5	0	1684.935865	0.0053	0.0800
LAQFEK[x]EEYVSDPKEQM	5	0	2069.961478	0.0053	0.0900
K[x]MSAQSCACMVRTLLYGK	0	0	2103.009638	0.0053	0.0950
LEEAMK[x]ITTDAFTSAGER	5	0	1968.946163	0.0053	0.0950
GIK[x]GIESEAYESVLDLAK	2	0	1921.004331	0.0053	0.0950
CAEAENSSDLFK[x]LGVMYAK	11	0	2131.991727	0.0053	0.1000
SGNLPDADNSKSDISK[x]SSM	15	0	1951.879206	0.0053	0.1000
ALTLKTGPPGPPCGGK[x]FMLK	15	0	2069.116472	0.0052	0.1050
TITDGK[x]IYVEVERAR	5	0	1748.942012	0.0050	0.0750
K[x]TLEVLYLK	0	0	1105.674641	0.0050	0.0450
QNTPVLFDSKEAVLK[x]LK	14	0	1929.093418	0.0050	0.0850
NEEK[x]KLMELFISK	3	0	1607.859201	0.0050	0.0650
STMLEK[x]IKENQEK	5	0	1576.812980	0.0050	0.0650
K[x]GEIRMGTTITALR	0	0	1545.866017	0.0050	0.0700
IKLISGK[x]LDEAR	6	0	1341.797930	0.0050	0.0600
KLEGTIDYQK[x]L	9	0	1306.713204	0.0050	0.0550
K[x]GTKTSETNDR	0	0	1235.610532	0.0050	0.0550
IQK[x]ENRHK	2	0	1051.588622	0.0050	0.0400
YK[x]LHSEK	1	0	903.481373	0.0050	0.0350
M[x]MGINER	0	0	849.383652	0.0050	0.0350
SK[x]VLDVR	1	0	815.486459	0.0050	0.0350
K[x]VADLKK	0	0	800.511946	0.0050	0.0350
TLSK[x]WR	3	0	789.449683	0.0050	0.0300
SGK[x]KR	2	0	574.355062	0.0050	0.0250
ELK[x]K	2	0	516.327120	0.0050	0.0200
NVSGNVLSEIK[x]NNWQIER	10	0	2099.075864	0.0047	0.0850
QEALSSK[x]TLFTRPIPVRR	6	0	2098.201001	0.0047	0.0850
FHQLKPTRVLTLAMVK[x]R	15	0	2037.203252	0.0047	0.0800
M[x]ATTVKDTMNVDINAIK	0	0	1863.943328	0.0047	0.0800
CEDGVILALEK[x]VVTSK	10	0	1759.938898	0.0047	0.0750
EVIELPLK[x]NPELFLR	7	0	1809.039932	0.0047	0.0700
DSESTEEK[x]EAQAVQR	7	0	1705.775405	0.0047	0.0700
DGIVLAAEKK[x]VTSK	9	0	1457.845270	0.0046	0.0650
NEEKK[x]LMELFISK	4	0	1607.859201	0.0046	0.0600
K[x]EVAEADIASK	0	0	1159.608411	0.0045	0.0500
AELDK[x]IGLSK	4	0	1072.612770	0.0045	0.0450
QVK[x]LLFIEK	2	0	1116.690625	0.0044	0.0400
VVDK[x]CFGIK	3	0	1064.568799	0.0044	0.0400
K[x]LEETDVAK	0	0	1031.549839	0.0044	0.0400
HGGYK[x]PTDK	4	0	1001.492997	0.0044	0.0400
VK[x]VIAATNR	1	0	970.592313	0.0044	0.0400
EVPAVQVTAAFLYNYK[x]R	15	0	1968.046805	0.0044	0.0750
CVVHLNDASVAAK[x]LLMK	12	0	1868.001115	0.0044	0.0750
K[x]QYSAKAK	0	0	922.523570	0.0044	0.0350
NLNQIVNELDEEK[x]YK	12	0	1847.926420	0.0043	0.0650
LEK[x]GQSIDDMIPAQK	2	0	1671.850090	0.0043	0.0650
Q[x]DYDLVR	0	0	907.439903	0.0043	0.0300
AK[x]WSTAETLTNNK	1	0	1462.741537	0.0042	0.0550
SSSDMAYTSMFKGNQK[x]VVK	15	0	2107.007711	0.0042	0.0800
K[x]LPNIEEATFDK	0	0	1403.729579	0.0042	0.0500
AELDKIGLSK[x]IR	9	0	1341.797930	0.0042	0.0500
DQPKK[x]VGQYIR	4	0	1330.735668	0.0041	0.0450
DQPK[x]KVGQYIR	3	0	1330.735668	0.0041	0.0450
NAEELSSYQK[x]K	9	0	1295.635683	0.0041	0.0450
IVAFDQLVK[x]EK	8	0	1288.739025	0.0041	0.0450
ASK[x]GSNDDEMK	2	0	1180.502961	0.0041	0.0450
QGSATVGLVSK[x]THAVLVALK	10	0	1978.157410	0.0040	0.0800
TLAGVTRDYYTK[x]QSK	11	0	1729.899815	0.0040	0.0600
K[x]VTSKLLEQEESAEK	0	0	1717.909710	0.0040	0.0600
NVVTEAGFIAIK[x]EDR	11	0	1660.878354	0.0040	0.0600
KK[x]SGR	1	0	574.355062	0.0040	0.0200
LK[x]PLIEKGGDWERK	1	0	1667.935808	0.0039	0.0550
KINVK[x]FFEK	4	0	1151.670224	0.0039	0.0350
VEFK[x]MGNGK	3	0	1008.506203	0.0039	0.0350
STELFK[x]NEEEPTK	5	0	1550.746345	0.0038	0.0500
KVPDK[x]LIDASTVK	4	0	1412.823808	0.0038	0.0500
YTENIYPPK[x]KTVQYATK	8	0	2043.067597	0.0038	0.0650
IAKGAIEK[x]VDDLLTTQAEAK	7	0	2113.162944	0.0038	0.0750
LGSTAIGVK[x]TKDAVVLGVEK	8	0	1984.156741	0.0038	0.0750
FIK[x]HADATCVHR	2	0	1453.724781	0.0038	0.0450
VPDK[x]LIDASTVK	3	0	1284.728853	0.0038	0.0450
DRIDK[x]NTWNSTLETAK	4	0	1890.943464	0.0037	0.0600
LCFDELK[x]K	6	0	1051.537166	0.0037	0.0300
DSEALK[x]TR	5	0	918.477013	0.0037	0.0300
K[x]REAEAAK	0	0	901.498083	0.0037	0.0300
G[x]VFK	0	0	449.263798	0.0037	0.0150
K[x]SGR	0	0	446.260107	0.0037	0.0150
LPEANFEPLEK[x]RLDR	10	0	1825.968559	0.0037	0.0550
SNPVFAENDEK[x]GEKR	10	0	1718.822295	0.0037	0.0550
MPIDFK[x]GFICK	5	0	1354.677686	0.0036	0.0400
EQK[x]PEVDYSEK	2	0	1350.630263	0.0036	0.0400
LK[x]KTLEVLYLK	1	0	1346.853655	0.0036	0.0400
EGK[x]VTFFYTDYIGVYAPR	2	0	2125.051948	0.0036	0.0650
NAEELSSYQKK[x]LIR	10	0	1677.904901	0.0036	0.0500
SLK[x]DECK	2	0	878.416723	0.0036	0.0250
VVK[x]GNQK	2	0	771.460247	0.0036	0.0250
NRQYQEVVK[x]QGDVLLNK	8	0	2030.090787	0.0035	0.0600
LIQIRVK[x]LEK	6	0	1238.807376	0.0035	0.0350
RVEFK[x]MGNGK	4	0	1164.607305	0.0035	0.0350
K[x]DKPKYEPPVPTR	0	0	1553.856502	0.0035	0.0450
T[x]VYQISELESLLR	0	0	1549.835098	0.0035	0.0450
SGFEK[x]IDLTRIVK	4	0	1504.861253	0.0035	0.0450
DIK[x]SMIADKHAIR	2	0	1496.813257	0.0035	0.0450
LILVDDEK[x]TSWIYKNK	7	0	1964.061785	0.0034	0.0550
DMTLEEAEVLILK[x]VLR	12	0	1871.043692	0.0034	0.0550
HNFVGLFVELSK[x]LLVK	11	0	1842.076651	0.0034	0.0550
HKFQDILLGAGQAIK[x]AGNR	14	0	2036.127841	0.0034	0.0650
GYQTIELDK[x]KLDVAK	8	0	1719.940617	0.0033	0.0500
NELEK[x]LNFSSLK	4	0	1420.756126	0.0033	0.0400
TAAVNIK[x]VR	6	0	970.592313	0.0033	0.0300
LGSTAIGVKTK[x]DAVVLGVEK	10	0	1984.156741	0.0032	0.0650
SNPVFAENDEK[x]GEK	10	0	1562.721193	0.0032	0.0450
TSK[x]TPPTAMLSSVR	2	0	1474.781290	0.0032	0.0450
SSTAAK[x]TFLEK	5	0	1181.629146	0.0032	0.0350
LGSTAIGVK[x]TK	8	0	1073.644403	0.0032	0.0350
DSYLIIDK[x]LPSEYDSR	7	0	1912.941734	0.0031	0.0500
IDK[x]NTWNSTLETAKAK	2	0	1818.947489	0.0031	0.0500
NLIRLAK[x]R	6	0	982.639929	0.0031	0.0250
DDLSGAEIK[x]AIVSEAGLLALR	8	0	2140.173842	0.0031	0.0650
YYIIMGLQASK[x]LRNK	10	0	1796.997022	0.0030	0.0450
DLGQVLNK[x]YVQVEQR	7	0	1787.952910	0.0030	0.0450
ELAAIKEDTEAVLK[x]R	13	0	1684.935865	0.0030	0.0450
M[x]FMTRSEYDR	0	0	1334.574681	0.0030	0.0300
LEK[x]VR	2	0	643.401675	0.0030	0.0150
K[x]INVK	0	0	600.395864	0.0030	0.0150
SGKK[x]R	3	0	574.355062	0.0030	0.0150
M[x]ESLQRLLQGAR	0	0	1400.755746	0.0029	0.0350
K[x]VEFGLPDLEGR	0	0	1358.719350	0.0029	0.0350
K[x]IEFPPPSAEAR	0	0	1340.708787	0.0029	0.0350
SLLAHK[x]GGHVVR	5	0	1272.741423	0.0029	0.0350
G[x]GLGYPEDAIGK	0	0	1175.582198	0.0029	0.0350
MYGGVREPLK[x]EVVQFVGSR	9	0	2150.130540	0.0029	0.0550
S[x]TLDLNHLADLYDR	0	0	1644.810672	0.0029	0.0400
TFANLVSSTLYEK[x]R	12	0	1627.856893	0.0029	0.0400
VTQK[x]KPPVQPLAYK	3	0	1595.939834	0.0029	0.0400
EEFAEK[x]AVSVIQAR	5	0	1575.825595	0.0029	0.0400
SLALTK[x]K	5	0	759.485399	0.0029	0.0200
M[x]GINERKGFDFEYYQR	0	0	2051.952252	0.0028	0.0450
SLPPEEYDEKLYNK[x]FK	13	0	1998.993768	0.0028	0.0450
K[x]FTGGVLMLIDRESDK	0	0	1807.950131	0.0028	0.0450
NYPLILYLVEGNGQTAK[x]R	16	0	2048.105376	0.0028	0.0500
VLSVEEIEAHLQSIAEK[x]D	16	0	2009.031604	0.0028	0.0500
EIIRTSTSSMTAVPK[x]PLK	14	0	1958.086949	0.0028	0.0500
DYYTKQSK[x]ATR	7	0	1359.678214	0.0027	0.0300
DYYTK[x]QSKATR	4	0	1359.678214	0.0027	0.0300
K[x]FRKPIGATWK	0	0	1330.787310	0.0027	0.0300
K[x]SSEQANLYER	0	0	1323.641830	0.0027	0.0300
VVK[x]VDAQDFLK	2	0	1260.707726	0.0027	0.0300
E[x]IINRDIGKVVDK	0	0	1497.851416	0.0027	0.0350
ELNLMDPK[x]VPEDIFK	7	0	1786.917438	0.0027	0.0400
FVIHQEENK[x]RSVGIK	8	0	1782.973979	0.0027	0.0400
IEPLK[x]LKVLVQGLER	4	0	1734.076651	0.0027	0.0400
GGVHVK[x]LAHLSKHPK	5	0	1606.941898	0.0027	0.0400
K[x]TLVAHAVLKVGSALVGSQTK	0	0	2106.252365	0.0026	0.0550
TTMTNGFLAHKLCIHK[x]NK	15	0	2113.092380	0.0025	0.0450
GVVALVEDK[x]TKSVALGGITK	8	0	1984.156741	0.0025	0.0500
YK[x]DAYVYSIVAIARIK	1	0	1872.050830	0.0025	0.0400
KLEK[x]GQSIDDMIPAQK	3	0	1799.945046	0.0025	0.0400
SLYFATPGNTSFK[x]TDM	12	0	1778.818457	0.0025	0.0400
STELFK[x]NEEEPTKK	5	0	1678.841301	0.0025	0.0350
KNCK[x]ADAGITIAPR	3	0	1513.803419	0.0025	0.0350
EERFK[x]LNVYK	4	0	1324.713873	0.0025	0.0250
YQK[x]DEEWPPK	2	0	1318.619308	0.0025	0.0250
ATAIGK[x]SSTAAK	5	0	1104.613831	0.0025	0.0300
K[x]SLKDECK	0	0	1006.511679	0.0025	0.0200
KQYSAK[x]AK	5	0	922.523570	0.0025	0.0200
VMCK[x]NK	3	0	778.382925	0.0025	0.0150
F[x]ATLQK	0	0	706.401341	0.0025	0.0150
Q[x]EMK	0	0	534.247157	0.0025	0.0100
GQAQSGNFSNFGDGANGDNK[x]K	19	0	2111.925576	0.0024	0.0500
YEAK[x]AIGSGSEPAKSELVK	3	0	1963.026127	0.0024	0.0450
AQSGPDASAK[x]LPTVIPTTR	9	0	1909.026796	0.0024	0.0450
FAASKEK[x]QNTPVLFDSK	6	0	1908.994437	0.0024	0.0400
QYQEVVK[x]QGDVLLNK	6	0	1759.946763	0.0023	0.0350
GYQTIELDKK[x]LDVAK	9	0	1719.940617	0.0023	0.0350
VADLK[x]KLEGTIDYQK	4	0	1719.940617	0.0023	0.0350
ENEQK[x]IKTLSMEK	4	0	1576.812980	0.0023	0.0300
RK[x]LPNIEEATFDK	1	0	1559.830681	0.0023	0.0300
IQYVGKQDPK[x]K	9	0	1302.729522	0.0023	0.0250
AMEVDEK[x]PTER	6	0	1303.607753	0.0023	0.0250
LCFDELK[x]KR	6	0	1207.638268	0.0022	0.0200
NSTNNTK[x]ER	6	0	1062.505347	0.0022	0.0200
IK[x]ILFSDVK	1	0	1061.648429	0.0022	0.0200
TSETNDRNSTNNTK[x]ER	13	0	1865.846269	0.0022	0.0350
EK[x]VLKTK	1	0	844.538158	0.0021	0.0150
K[x]INANEK	0	0	815.450075	0.0021	0.0150
K[x]ASLLTR	0	0	787.491545	0.0021	0.0150
ATAIGRASK[x]AAR	8	0	1171.678492	0.0021	0.0250
QFPDIYGIIFLFK[x]WNSK	12	0	2115.119239	0.0021	0.0350
KTTEEK[x]EATPMEMDEEK	5	0	2024.891743	0.0021	0.0350
IMSLYSSRGTLK[x]VHTIR	11	0	1961.087952	0.0021	0.0350
GNAK[x]FGDGIQIAQLALK	3	0	1742.967833	0.0021	0.0350
ATAIGKSSTAAK[x]TFLEK	11	0	1722.951515	0.0021	0.0350
SMAIDK[x]DIRWELIAR	5	0	1815.966450	0.0020	0.0300
LEKGQSIDDMIPAQK[x]	14	0	1671.850090	0.0020	0.0300
K[x]YYSFDNSLK	0	0	1263.613496	0.0020	0.0200
YTENIYPPK[x]K	8	0	1251.649881	0.0020	0.0200
VMCKNK[x]TDTK	5	0	1223.600166	0.0020	0.0200
GEIK[x]K	3	0	573.348581	0.0020	0.0100
TSK[x]TPPTAMLSSVREIIK	2	0	1958.086949	0.0019	0.0350
MVTLK[x]DVGPPQPGPGIYR	4	0	1924.023961	0.0019	0.0350
TGRSIK[x]GYTLPPHCSR	5	0	1828.936545	0.0019	0.0300
ATLTGMKIDVLFSK[x]IR	13	0	1792.027986	0.0019	0.0300
VVGSELIQK[x]YLGDGPR	8	0	1729.936200	0.0019	0.0300
S[x]RQETQYK	0	0	1038.509372	0.0019	0.0150
TLASLQK[x]R	6	0	915.550117	0.0019	0.0150
VVGSEFVQK[x]YLGEGPRMVR	8	0	2150.130540	0.0018	0.0350
K[x]EITPDIFAAIAIINEADR	0	0	2099.126168	0.0018	0.0350
HIGIATTGFIPDGQHIVK[x]R	17	0	2059.132592	0.0018	0.0350
GIDLKSIAEK[x]MNGASGAELK	9	0	2031.066940	0.0018	0.0350
GIDLK[x]SIAEKMNGASGAELK	4	0	2031.066940	0.0018	0.0350
AEQEELLSEK[x]VSTKK	9	0	1717.909710	0.0017	0.0250
SETMK[x]YYLPKGK	4	0	1443.743119	0.0017	0.0200
YK[x]SYLLQHR	1	0	1206.650884	0.0017	0.0150
Q[x]SRQETQYK	0	0	1166.567944	0.0017	0.0150
K[x]VAQTTYKK	0	0	1065.618191	0.0017	0.0150
EK[x]ADAAFLR	1	0	1019.539945	0.0017	0.0150
S[x]SSDMAYTSMFKGNQKVVK	0	0	2107.007711	0.0016	0.0300
WK[x]VETQEAAVVDYPDR	1	0	1904.926754	0.0016	0.0250
DGIQDIMPSQAK[x]ELKK	11	0	1799.945046	0.0016	0.0250
GK[x]SALSTLNGFVEELK	1	0	1691.909318	0.0016	0.0250
NDDQLTYTYK[x]DEK	9	0	1631.731422	0.0015	0.0200
AVILSDTKPVDK[x]K	11	0	1412.823808	0.0015	0.0200
RLLK[x]LEEAMK	3	0	1229.716515	0.0015	0.0150
FK[x]TNHGNPFM	1	0	1191.549460	0.0015	0.0150
TIDNAETMK[x]K	8	0	1149.569917	0.0015	0.0150
LAIEREPPFAPIESAK[x]R	15	0	1923.057703	0.0015	0.0250
WSTAETLTNNK[x]IDR	10	0	1647.821570	0.0014	0.0200
GK[x]VAVFDSQTQPPVLWFR	1	0	2074.099899	0.0014	0.0250
INADHK[x]LNSLPLLQQLVK	5	0	2043.183957	0.0014	0.0250
K[x]EVQEARELIR	0	0	1369.767693	0.0014	0.0150
D[x]GIQDIMPSQAKELK	0	0	1671.850090	0.0013	0.0200
VATEK[x]DFLDAVQKVVK	4	0	1788.998462	0.0012	0.0200
E[x]MKKDSESTEEK	0	0	1439.644921	0.0012	0.0150
EK[x]QNTPVLFDSK	1	0	1404.724827	0.0012	0.0150
IK[x]LISGKLDEAR	1	0	1341.797930	0.0012	0.0150
QDRGK[x]LVR	4	0	970.567161	0.0012	0.0100
EMK[x]K	2	0	534.283541	0.0012	0.0050
GEK[x]R	2	0	488.270670	0.0012	0.0050
CIDMFIHK[x]SAELYKNPK	7	0	2093.043703	0.0012	0.0200
VALRNDSYQLIK[x]ILPNK	11	0	1984.146846	0.0012	0.0200
LLMK[x]VALCANHADSVVK	3	0	1868.001115	0.0012	0.0200
KILFENPDEATK[x]R	11	0	1559.830681	0.0012	0.0150
TITDGK[x]IYVEVER	5	0	1521.803799	0.0012	0.0150
E[x]MIAAQGIDEEDR	0	0	1475.656153	0.0012	0.0150
GGDWERK[x]NR	6	0	1116.542400	0.0011	0.0100
IDK[x]KTTEEK	2	0	1090.586949	0.0011	0.0100
LLK[x]VTVSKGVAIDLLEECK	2	0	2114.201970	0.0011	0.0200
M[x]STLDLNHLADLYDR	0	0	1775.851150	0.0010	0.0150
SIAEK[x]MNGASGAELK	4	0	1504.755469	0.0010	0.0150
MK[x]DAVKEAAR	1	0	1117.591321	0.0010	0.0100
S[x]GYDR	0	0	596.255412	0.0010	0.0050
K[x]VIAR	0	0	585.396198	0.0010	0.0050
SDYYMASTYTK[x]KINVK	10	0	1910.944711	0.0009	0.0150
LMVEMEK[x]KLEK	6	0	1376.740675	0.0009	0.0100
VLTLELYKK[x]LR	8	0	1374.859801	0.0009	0.0100
YTSLSEEQK[x]MK	8	0	1342.643803	0.0009	0.0100
M[x]PFGNTHNKFK	0	0	1319.644415	0.0009	0.0100
MVCK[x]IWKSDEINEVLNK	3	0	2105.064830	0.0009	0.0150
L[x]FKSLGSGMDQEKVLNK	0	0	1893.002891	0.0009	0.0150
VSPTGQITSTSARSGK[x]K	15	0	1703.916525	0.0009	0.0150
LSFK[x]SIADVADMLEANDK	3	0	1965.971650	0.0008	0.0150
TEEQRQPEDK[x]LR	9	0	1527.764059	0.0008	0.0100
IKENQEK[x]ISNNK	6	0	1443.768084	0.0008	0.0100
LYNK[x]FK	3	0	811.459186	0.0008	0.0050
LAEK[x]WR	3	0	801.449683	0.0008	0.0050
LAK[x]RMK	2	0	745.463224	0.0008	0.0050
DTTK[x]NK	3	0	705.365683	0.0008	0.0050
N[x]SIVSK	0	0	646.364957	0.0008	0.0050
K[x]EAGFIDDILIITPASKEK	0	0	2087.151320	0.0008	0.0150
IGLSK[x]IRIAYASVVYIADK	4	0	2079.209109	0.0008	0.0150
AIGSGSEPAKSELVK[x]EFHK	14	0	2013.053008	0.0008	0.0150
NDSYQLIK[x]ILPNK	7	0	1544.856167	0.0008	0.0100
E[x]EMIAAQGIDEEDR	0	0	1604.698741	0.0007	0.0100
AQARAK[x]R	5	0	799.477625	0.0007	0.0050
GNQKVVK[x]VDAQDFLK	6	0	1687.925637	0.0007	0.0100
GNQK[x]VVKVDAQDFLK	3	0	1687.925637	0.0007	0.0100
QETQYK[x]IDELVSNNEK	5	0	1936.937709	0.0006	0.0100
YK[x]EDTALR	1	0	994.508312	0.0006	0.0050
M[x]FRNQYDGDATTWSPQGR	0	0	2128.938390	0.0006	0.0100
GNAK[x]FGDGIQIAQLALKHR	3	0	2036.127841	0.0005	0.0100
MPGTLLPGPGK[x]GYIGDPIK	10	0	1910.033463	0.0005	0.0100
RFDSEK[x]AGDR	5	0	1179.563192	0.0005	0.0050
D[x]GIQDIMPSQAK	0	0	1301.628489	0.0004	0.0050
IWK[x]SDEINEVLNK	2	0	1586.830346	0.0004	0.0050
STMLEKIK[x]ENQEK	7	0	1576.812980	0.0004	0.0050
IHAK[x]SMAIDKDIR	3	0	1496.813257	0.0004	0.0050
LRK[x]EVAEADIASK	2	0	1428.793571	0.0004	0.0050
G[x]GLGYPEDAIGKTK	0	0	1404.724827	0.0004	0.0050
DEVLFNDK[x]PLPIEMK	7	0	1786.917438	0.0003	0.0050
ELVSK[x]ASPIAGSEGK	4	0	1471.788150	0.0003	0.0050
GERPSCPTGYHLK[x]SIR	12	0	1856.931459	0.0003	0.0050
QNLFVPTSDKEK[x]ASFAR	11	0	1937.000583	0.0003	0.0050
ARQAAK[x]ASVVETVTLTK	5	0	1772.015506	0.0003	0.0050
QLIIK[x]EEMMNSIQQAVAK	4	0	2073.096129	0.0003	0.0050
# precursors: 1
Precursor: 2739.3514	4	0.9726	0
K[x]YDKTEDDIK(0)	HK[x]TDLNHENLK(1)	1.0950	2739.3714	138.0681
F[x]MTRSEYDR(0)	K[x]EPPVYTPPKDK(0)	0.9500	2739.3577	138.0681
GTEVEK[x]ITIK(5)	K[x]SYDYSATMYTR(0)	0.6200	2739.3676	138.0681
GYSK[x]PNERATK(3)	DYEQFGYFK[x]R(8)	0.5850	2739.3292	138.0681
FSGEK[x]K(4)	M[x]TDKYAFSLTTFSPNGK(0)	0.5100	2739.3464	138.0681
F[x]MTRSEYDR(0)	KEPPVYTPPK[x]DK(9)	0.5050	2739.3577	138.0681
K[x]SGNLPDADNSK(0)	ILEFTK[x]YSNDK(5)	0.4950	2739.3602	138.0681
K[x]GEIR(0)	YYK[x]DGIYDLLHACVDR(2)	0.4850	2739.3689	138.0681
DLVK[x]KYDK(3)	DEPEETDVNK[x]YQK(9)	0.4300	2739.3489	138.0681
EDMGSNDK[x]ASK(7)	K[x]VSTTPANSFELK(0)	0.4200	2739.3272	138.0681
KYDK[x]TEDDIK(3)	HK[x]TDLNHENLK(1)	0.4200	2739.3714	138.0681
ASK[x]GSNDDEMK(2)	K[x]VSTTPANSFELK(0)	0.4050	2739.3272	138.0681
VCAITPDIGMVYSGMGPDFRVLVDK(-1)	0.4050	2739.3433	--
DLVKK[x]YDK(4)	DEPEETDVNK[x]YQK(9)	0.4000	2739.3489	138.0681
VVDK[x]CFGIK(3)	ASK[x]GSNDDEMKIDK(2)	0.4000	2739.3458	138.0681
K[x]SGNLPDADNSK(0)	NSDYK[x]ETLIFK(4)	0.3700	2739.3602	138.0681
GFICK[x]VVDK(4)	ASK[x]GSNDDEMKIDK(2)	0.3550	2739.3458	138.0681
DLVK[x]KYDK(3)	YQK[x]PVDTEEENDK(2)	0.3550	2739.3489	138.0681
DLVKK[x]YDK(4)	YQK[x]PVDTEEENDK(2)	0.3250	2739.3489	138.0681
IEDTDK[x]YDKK(5)	HK[x]TDLNHENLK(1)	0.3100	2739.3714	138.0681
