# Supplementary material for: ECL: an exhaustive search tool for the identification of cross-linked peptides using whole database
Source: BMC Bioinformatics. 2016 May 20;17:217. doi: 10.1186/s12859-016-1073-y (PMC4874008; doi:10.1186/s12859-016-1073-y)
Supplement: Additional file 5 — Kojak’s pre-selection list of PSMs only identified by ECL. (ZIP 5147 kb) [file 12859_2016_1073_MOESM5_ESM.zip › Kojak's pre-selection ranks of ECL only peptides/Kojak's detailed results/aleitner_M1012_006/diagnostic_1692.txt]

Scan: 1692
I[x]INR	0	0	514.322703	0.0725	0.2900
EIK[x]PNIR	2	0	868.513006	0.0707	0.4950
LAK[x]R	2	0	486.327789	0.0650	0.2600
GSDAAPQASK[x]K	9	0	1058.535585	0.0609	0.6700
K[x]YINR	0	0	692.396924	0.0570	0.2850
E[x]IINR	0	0	643.365291	0.0550	0.2750
GSDAAPQASKK[x]K	10	0	1186.630541	0.0546	0.6550
GSDAAPQASK[x]KK	9	0	1186.630541	0.0546	0.6550
HFEQVINEK[x]HEDALAK	8	0	1906.953636	0.0531	0.8500
GK[x]LVRK	1	0	699.475505	0.0517	0.3100
M[x]SSK	0	0	451.210047	0.0487	0.1950
LAHLSK[x]HPK	5	0	1029.608297	0.0483	0.4350
LAK[x]RMK	2	0	745.463224	0.0467	0.2800
LAVNENLASSK[x]SSM	10	0	1449.713272	0.0432	0.6050
K[x]LWK	0	0	573.363839	0.0425	0.1700
K[x]GEK	0	0	460.264524	0.0425	0.1700
YK[x]SYLLQHR	1	0	1206.650884	0.0422	0.3800
QAIVSAVK[x]FEEEAK	7	0	1547.819448	0.0407	0.5700
WAIKEK[x]R	5	0	929.544639	0.0407	0.2850
LLIFEK[x]QVR	5	0	1144.696771	0.0406	0.3650
VLVK[x]VHPEGK	3	0	1104.665473	0.0400	0.4000
GSLEK[x]NWK	4	0	960.502835	0.0394	0.3150
K[x]EFEIIKGVLCQFR	0	0	1765.954825	0.0386	0.5400
LALTK[x]PK	4	0	769.506134	0.0379	0.2650
IQYVGK[x]QDPKK	5	0	1302.729522	0.0377	0.4150
NAYVINLK[x]QIAK	7	0	1373.803016	0.0375	0.4500
MEILK[x]IHLEKVSK	4	0	1566.916655	0.0373	0.4850
TLALK[x]YPGGGPGKTAILPVK	4	0	1980.177084	0.0367	0.7350
TAALSARPAK[x]NIR	9	0	1367.799660	0.0362	0.4700
VIGSELVQK[x]YVGEGARMVR	8	0	2090.130540	0.0358	0.6800
NELEK[x]LNFSSLKMK	4	0	1679.891560	0.0357	0.5000
EIK[x]PNIRVALR	2	0	1307.803685	0.0355	0.3900
ALTLK[x]TGPPGPPCGGK	4	0	1549.828571	0.0350	0.5600
LVRK[x]CIK	3	0	915.568742	0.0350	0.2450
LLK[x]VTVSK	2	0	886.585106	0.0350	0.2800
IVKSAK[x]AK	5	0	843.554142	0.0350	0.2800
M[x]FMTRSEYDR	0	0	1334.574681	0.0345	0.3450
FMLK[x]LGVKR	3	0	1090.668450	0.0344	0.3100
IHLEK[x]VSK	4	0	952.570517	0.0344	0.2750
NELEKLNFSSLK[x]MK	11	0	1679.891560	0.0343	0.4800
MEILKIHLEK[x]VSK	9	0	1566.916655	0.0338	0.4400
V[x]NQIESQMAMAEK	0	0	1477.690428	0.0331	0.4300
K[x]HFEQVINEKHEDALAK	0	0	2035.048591	0.0326	0.5550
K[x]EAGFIDDILIITPASK	0	0	1830.013777	0.0326	0.5550
LK[x]GYQTIELDKK	1	0	1434.808159	0.0325	0.3900
YPGGGPGK[x]TAILPVK	7	0	1453.829229	0.0323	0.4850
SLGSGMDQEK[x]VLNK	9	0	1504.755469	0.0321	0.4500
NWK[x]EGLSR	2	0	988.508981	0.0319	0.2550
L[x]KGYQTIELDKK	0	0	1434.808159	0.0317	0.3800
VVLK[x]NK	3	0	699.464272	0.0317	0.1900
IQDAELAILQK[x]TQNLR	10	0	1853.036967	0.0316	0.5050
INADHK[x]LNSLPLLQQLVK	5	0	2043.183957	0.0314	0.5650
K[x]GYQTIELDKK	0	0	1321.724101	0.0314	0.3450
S[x]SKDISSK	0	0	850.439569	0.0313	0.2500
F[x]MTRSEYDR	0	0	1203.534202	0.0311	0.2800
K[x]RVIEHNIR	0	0	1163.688664	0.0311	0.2800
LEEIGVADQYK[x]VSK	10	0	1577.830012	0.0311	0.4350
LEK[x]VRQLIIK	2	0	1238.807376	0.0310	0.3100
AHILRIHAK[x]SMAIDK	8	0	1702.966393	0.0307	0.4600
M[x]SSKDISSK	0	0	981.480047	0.0306	0.2750
MK[x]SLSEQYTER	1	0	1370.649950	0.0305	0.3350
NAEELSSYQK[x]K	9	0	1295.635683	0.0305	0.3350
NK[x]VLVKVHPEGK	1	0	1346.803351	0.0304	0.3650
K[x]LPNIEEATFDKR	0	0	1559.830681	0.0304	0.3950
NTWNSTLETAK[x]AK	10	0	1462.741537	0.0304	0.3950
YK[x]VNLYKFR	1	0	1229.692020	0.0300	0.2700
NKMVCK[x]IWK	5	0	1205.641245	0.0300	0.2700
IDELVSNNEK[x]IWK	9	0	1586.830346	0.0300	0.3900
P[x]FGNTHNK	0	0	913.440572	0.0300	0.2400
K[x]VNQIESQMAMAEK	0	0	1605.785384	0.0296	0.4150
IITK[x]EGVETR	3	0	1144.645129	0.0295	0.2950
LAEK[x]WR	3	0	801.449683	0.0292	0.1750
K[x]HGQLK	0	0	709.423471	0.0292	0.1750
IQYVGK[x]QDPK	5	0	1174.634566	0.0290	0.2900
AIHK[x]LGSTLK	3	0	1066.649824	0.0290	0.2900
DGIVLAAEK[x]K	8	0	1042.602207	0.0290	0.2900
NELEK[x]LNFSSLK	4	0	1420.756126	0.0288	0.3450
CGSPYIIEDSK[x]K	10	0	1395.670349	0.0288	0.3450
EISYPFK[x]R	6	0	1038.549782	0.0288	0.2300
TLSK[x]ESAR	3	0	890.482099	0.0288	0.2300
K[x]FRKPIGATWK	0	0	1330.787310	0.0286	0.3150
K[x]TREALMEFR	0	0	1279.670628	0.0285	0.2850
TLALK[x]YPGGGPGK	4	0	1257.708061	0.0285	0.3700
AIDLYK[x]EVLNKGVSK	5	0	1675.950788	0.0283	0.4250
K[x]PIGATWK	0	0	899.522844	0.0281	0.2250
DSESTEEK[x]EAQAVQR	7	0	1705.775405	0.0280	0.4200
TGRSIK[x]GYTLPPHCSR	5	0	1828.936545	0.0278	0.4450
KAQSGPDASAK[x]LPTVIPTTR	10	0	2037.121751	0.0278	0.5550
KHFEQVINEK[x]HEDALAK	9	0	2035.048591	0.0276	0.4700
LAAEDHK[x]FVIHQEENK	6	0	1906.953636	0.0275	0.4400
K[x]YYSFDNSLK	0	0	1263.613496	0.0275	0.2750
DLVK[x]KYDK	3	0	1007.565097	0.0275	0.2200
DQKKDK[x]PK	5	0	985.555594	0.0275	0.2200
YYIIMGLQASK[x]LR	10	0	1554.859144	0.0273	0.3550
NLNAPK[x]FSFISNVRPK	5	0	1831.010363	0.0272	0.4350
SPAIIFIDELDAIGTK[x]R	15	0	1858.019923	0.0271	0.4600
LDVAK[x]R	4	0	700.423137	0.0267	0.1600
AIEGK[x]IAR	4	0	856.513006	0.0262	0.2100
TLIDK[x]FSGEK	4	0	1136.607685	0.0260	0.2600
TFHILEPKEK[x]SLLAHK	9	0	1890.072626	0.0259	0.4150
HGGYK[x]PTDKHK	4	0	1266.646859	0.0259	0.2850
K[x]PPVQPLAYKSATPFRK	0	0	1927.104259	0.0259	0.4400
LNQQSVLLPLLK[x]DNIAHR	11	0	2071.190103	0.0258	0.4650
LNDPEDK[x]YEALSK	6	0	1520.735782	0.0258	0.3350
AIDLYK[x]EVLNK	5	0	1304.733939	0.0255	0.2800
IITK[x]EGVETRIIPLK	3	0	1709.045018	0.0253	0.3800
QEVAAQKSSEETEDK[x]K	14	0	1805.864214	0.0253	0.4050
K[x]SRGVILQSDIEEAYAR	0	0	1934.022044	0.0253	0.4300
NTWNSTLETAKAK[x]YASQK	12	0	2040.027522	0.0253	0.4550
YYIIMGLQASK[x]LRNK	10	0	1796.997022	0.0250	0.3750
K[x]SKTLQYFA	0	0	1084.591644	0.0250	0.2250
TPDK[x]GYGHR	3	0	1029.499144	0.0250	0.2250
VK[x]VIAATNRVDTLDPALLR	1	0	2064.205418	0.0247	0.4700
TRLLENDIK[x]VMK	8	0	1458.822760	0.0246	0.2950
DK[x]MNFVILCR	1	0	1294.652534	0.0245	0.2450
IEVNIHRK[x]R	7	0	1163.688664	0.0244	0.2200
KDK[x]MNFVILCR	2	0	1422.747490	0.0241	0.2650
S[x]IMEYNGGSCVAMAGK	0	0	1673.721069	0.0241	0.3850
DGIVLAAEKK[x]VTSK	9	0	1457.845270	0.0239	0.3350
FIK[x]HADATCVHR	2	0	1453.724781	0.0237	0.2850
LCFDELK[x]K	6	0	1051.537166	0.0237	0.1900
IAK[x]GAIEK	2	0	828.506860	0.0237	0.1900
EK[x]VAFILDQVR	1	0	1316.745171	0.0236	0.2600
ERDCTAYNIYDK[x]NK	11	0	1788.810014	0.0236	0.3300
VDAQDFLK[x]VAETRR	7	0	1646.873938	0.0236	0.3300
VNLYK[x]FR	4	0	938.533741	0.0236	0.1650
KELLK[x]LK	4	0	870.590192	0.0236	0.1650
ASVVETVTLTK[x]VTQK	10	0	1602.919156	0.0233	0.3500
LK[x]PQDERTQEER	1	0	1527.764059	0.0233	0.2800
SPSGNDALNDK[x]K	10	0	1244.599634	0.0233	0.2800
M[x]PFGNTHNK	0	0	1044.481051	0.0233	0.2100
M[x]FR	0	0	452.220553	0.0233	0.0700
K[x]FR	0	0	449.275030	0.0233	0.0700
TIPPLTTVKGSDAAPQASK[x]K	18	0	2009.115605	0.0233	0.4650
K[x]APNTVYAVQFLEAVYK	0	0	1940.040658	0.0232	0.3950
LTQLLSQIK[x]EEQGDIK	8	0	1842.009751	0.0231	0.3700
TEPK[x]AVDEEMKVR	3	0	1530.771118	0.0231	0.3000
TIPPLTTVK[x]GSDAAPQASKK	8	0	2009.115605	0.0230	0.4600
ATAIGRASK[x]AAR	8	0	1171.678492	0.0229	0.2750
IAYASVVYIADK[x]YK	11	0	1602.865670	0.0229	0.3200
EWDSK[x]LK	4	0	904.465390	0.0229	0.1600
LESK[x]QRIFR	3	0	1175.677431	0.0228	0.2050
DIK[x]SMIADK	2	0	1019.532081	0.0228	0.2050
KGEK[x]VEDAPENNSFR	3	0	1718.822296	0.0227	0.3400
SNDIEK[x]AIDLYKEVLNK	5	0	1991.057425	0.0226	0.3850
M[x]SIMEYNGGSCVAMAGK	0	0	1804.761547	0.0226	0.3850
EGVETRIIPLK[x]K	10	0	1381.829229	0.0225	0.2700
LALTK[x]PKGTPGYGPLGVLPK	4	0	2006.192733	0.0225	0.4500
ISPGYDVYEGSFEK[x]EGK	13	0	1903.883889	0.0224	0.3800
VIDGSRPVNRNK[x]LLK	11	0	1708.010698	0.0223	0.3350
LSGVVEGIFQK[x]CYAK	10	0	1697.880996	0.0223	0.3350
AIDLYKEVLNK[x]GVSK	10	0	1675.950788	0.0223	0.3350
LALTKPK[x]GTPGYGPLGVLPK	6	0	2006.192733	0.0223	0.4450
LKYYEQK[x]IR	6	0	1239.697497	0.0222	0.2000
LAEGESEEVK[x]AYMDPHR	9	0	1959.899550	0.0221	0.3750
WAFAEK[x]QYGYGTQTV	5	0	1747.820509	0.0220	0.3300
IVRTLIDK[x]FSGEK	7	0	1504.861253	0.0219	0.2850
IDTIVK[x]EIQDEK	5	0	1429.766355	0.0217	0.2600
RLVK[x]GR	3	0	727.481651	0.0217	0.1300
AAK[x]ASR	2	0	602.349976	0.0217	0.1300
KDSESTEEK[x]EAQAVQR	8	0	1833.870361	0.0216	0.3450
ALTCK[x]MPGTLLPGPGK	4	0	1639.878887	0.0216	0.3450
LAQFEKEEYVSDPK[x]EQM	13	0	2069.961478	0.0215	0.3650
SVEISALASK[x]NRLHQLR	9	0	1921.085644	0.0215	0.3650
K[x]DKMNFVILCR	0	0	1422.747490	0.0214	0.2350
LIDASTVK[x]HVFPITK	7	0	1667.960960	0.0213	0.3200
EYLEK[x]NWK	4	0	1108.555260	0.0213	0.1700
K[x]SLK	0	0	474.316557	0.0213	0.0850
IQDAELAILQK[x]TQNLRR	10	0	2009.138070	0.0212	0.3600
SETMK[x]YYLPK	4	0	1258.626702	0.0210	0.2100
TNNLDLEHK[x]HK	8	0	1347.689447	0.0209	0.2300
SLLTGK[x]HAIRYAGR	5	0	1541.878966	0.0207	0.2900
DGIVLAAEK[x]KVTSK	8	0	1457.845270	0.0207	0.2900
GK[x]YYPLK	1	0	867.485399	0.0207	0.1450
DQK[x]KDKPK	2	0	985.555594	0.0206	0.1650
EHFK[x]ELVSK	3	0	1115.597456	0.0206	0.1850
MSSK[x]DISSK	3	0	981.480047	0.0206	0.1850
TITDGK[x]IYVEVERAR	5	0	1748.942012	0.0203	0.3050
QVARNELEK[x]LNFSSLK	8	0	1875.021318	0.0203	0.3250
VVSSAIVDK[x]YIGESAR	8	0	1692.904567	0.0203	0.3250
IIRGAIESYK[x]VVDASIVSK	9	0	2047.167638	0.0203	0.3850
KPIGATWK[x]TTQLEEANSK	7	0	2001.053008	0.0200	0.3600
DDINLDEASAMAVK[x]FLSK	13	0	1965.971650	0.0200	0.3600
LAAEDHK[x]FVIHQEENKR	6	0	2063.054738	0.0200	0.3400
KLEKGQSIDDMIPAQK[x]	15	0	1799.945046	0.0200	0.3200
IDK[x]NTWNSTLETAK	2	0	1619.815423	0.0200	0.2800
TEPKAVDEEMK[x]VR	10	0	1530.771118	0.0200	0.2600
DEQIEK[x]IDTVIK	5	0	1429.766355	0.0200	0.2400
TLIDKFSGEK[x]K	9	0	1264.702640	0.0200	0.2200
TIDNAETMK[x]K	8	0	1149.569917	0.0200	0.2000
N[x]SIVSK	0	0	646.364957	0.0200	0.1200
LVNFTAK[x]TLDLLGIFR	6	0	1820.055916	0.0197	0.3150
IEASK[x]GLIDRMSTNLR	4	0	1802.967176	0.0197	0.3150
INVKFFEK[x]EDVQSLK	7	0	1822.982813	0.0197	0.2950
LK[x]WSDERYLHQSLK	1	0	1801.947432	0.0196	0.2750
K[x]AFGRVYATMQK	0	0	1398.744122	0.0196	0.2350
K[x]VIARLQSYDR	0	0	1347.762215	0.0195	0.2150
GGDEWK[x]IEPLK	5	0	1270.655693	0.0195	0.2150
F[x]ANNDEIHPSK	0	0	1270.594156	0.0195	0.2150
FRK[x]PIGATWK	2	0	1202.692354	0.0195	0.1950
GNAK[x]FGDGIQIAQLALKHR	3	0	2036.127841	0.0195	0.3700
LCFDELKK[x]R	7	0	1207.638268	0.0194	0.1750
K[x]TVQYATKR	0	0	1093.624337	0.0194	0.1750
LAQFEK[x]EEYVSDPKEQM	5	0	2069.961478	0.0194	0.3300
RGERPSCPTGYHLK[x]SIR	13	0	2013.032561	0.0194	0.3300
SSK[x]DISSK	2	0	850.439569	0.0194	0.1550
WIEALRDIK[x]SMIADK	8	0	1787.960303	0.0193	0.2900
K[x]GEKVEDAPENNSFR	0	0	1718.822296	0.0193	0.2900
VVTALTMLK[x]QHLFR	8	0	1655.954434	0.0193	0.2700
EFEIIK[x]GVLCQFR	5	0	1637.859869	0.0192	0.2500
KGVVALVEDK[x]TK	9	0	1285.760486	0.0192	0.2300
GVVALVEDK[x]TK	8	0	1157.665530	0.0191	0.2100
DYTMAQPEFFK[x]AVR	10	0	1701.818400	0.0189	0.2650
LCFDELK[x]KR	6	0	1207.638268	0.0189	0.1700
V[x]KAFGRVYATMQK	0	0	1497.812531	0.0188	0.2450
TNNLDLEHK[x]HKTPDK	8	0	1788.911774	0.0187	0.2800
KFRK[x]PIGATWK	3	0	1330.787310	0.0186	0.2050
NAEELSSYQK[x]KLIR	9	0	1677.904901	0.0186	0.2600
QLASYYHK[x]ESNALFMVR	7	0	2056.019935	0.0185	0.3150
QNTPVLFDSKEAVLK[x]LK	14	0	1929.093418	0.0185	0.3150
VK[x]AFGRVYATMQK	1	0	1497.812531	0.0185	0.2400
LILVDDEK[x]TSWIYKNK	7	0	1964.061785	0.0184	0.2950
Y[x]TVGQGYTK	0	0	1015.497414	0.0183	0.1650
LESK[x]QR	3	0	759.423863	0.0183	0.1100
LAEFVNMSK[x]AYHSQYLR	8	0	2056.019935	0.0182	0.3100
AQISVRLVPYLTK[x]LESK	12	0	1944.140700	0.0182	0.3100
DLVK[x]K	3	0	601.379880	0.0180	0.0900
GEK[x]VEDAPENNSFR	2	0	1590.727340	0.0179	0.2500
LVK[x]GRQD	2	0	814.466059	0.0179	0.1250
K[x]DSESTEEKEAQAVQR	0	0	1833.870361	0.0178	0.2850
M[x]SSIGTGYDLGLFFSPDGR	0	0	2018.940686	0.0176	0.3350
TNAIVMK[x]DIR	6	0	1159.638269	0.0175	0.1750
K[x]QYSAK	0	0	723.391504	0.0175	0.1050
LIK[x]K	2	0	500.368591	0.0175	0.0700
LAIEREPPFAPIESAK[x]R	15	0	1923.057703	0.0174	0.2950
K[x]VSTTPANSFELK	0	0	1420.756126	0.0173	0.2250
MVILNK[x]DGMER	5	0	1304.658013	0.0173	0.1900
SSK[x]VYISPK	2	0	1007.565097	0.0172	0.1550
NAEELSSYQKK[x]LIR	10	0	1677.904901	0.0171	0.2400
IDK[x]EDMGSNDKASK	2	0	1536.708913	0.0171	0.2400
R[x]KQYSAK	0	0	879.492606	0.0171	0.1200
DSESTEEK[x]EAQAVQRAR	7	0	1932.913617	0.0171	0.2900
NK[x]LLKVTVSK	1	0	1128.722984	0.0170	0.1700
DYGK[x]FLSAMHDLPVR	3	0	1747.871494	0.0170	0.2550
IGLSK[x]IRIAYASVVYIADK	4	0	2079.209109	0.0168	0.3200
LAQFEK[x]EEYVSDPK	5	0	1681.819840	0.0168	0.2350
IEFATITKDTTK[x]NK	11	0	1608.872208	0.0168	0.2350
TLALKYPGGGPGK[x]TAILPVK	12	0	1980.177084	0.0168	0.3350
DTALEK[x]YKSYLLQHR	5	0	1863.984208	0.0167	0.2500
EIQDEK[x]EAEAAR	5	0	1387.657871	0.0167	0.2000
K[x]LMELFISK	0	0	1107.636148	0.0167	0.1500
LQMSAMYK[x]K	7	0	1098.556519	0.0167	0.1500
K[x]IPQVASFR	0	0	1044.607962	0.0167	0.1500
D[x]YDLVR	0	0	779.381332	0.0167	0.1000
EIQDEK[x]EAEAARK	5	0	1515.752826	0.0165	0.2150
IHAK[x]SMAIDK	3	0	1112.601159	0.0165	0.1650
K[x]IEIPLPNEVGRMEILK	0	0	1978.128419	0.0165	0.2800
KEK[x]WIAK	2	0	901.538493	0.0164	0.1150
LGLDSEESAEYIVAK[x]GIR	14	0	1949.010477	0.0164	0.2950
IQYVGKQDPK[x]K	9	0	1302.729522	0.0164	0.1800
LVARNIPK[x]EIK	7	0	1279.797539	0.0164	0.1800
AIGSGSEPAK[x]SELVKEFHK	9	0	2013.053008	0.0163	0.3100
FLHDKNSDYK[x]ETLIFK	9	0	1997.025735	0.0162	0.2600
NEEK[x]KLMELFISK	3	0	1607.859201	0.0162	0.2100
K[x]AVYMPLCDPGNK	0	0	1491.721334	0.0162	0.2100
S[x]SIGTGYDLGLFFSPDGR	0	0	1887.900207	0.0161	0.2900
YLHQSLK[x]YK	6	0	1178.644738	0.0161	0.1450
LDGK[x]DELWK	3	0	1102.565823	0.0161	0.1450
FVK[x]LGIDPPK	2	0	1112.659326	0.0160	0.1600
DKPK[x]YEPPVPTR	3	0	1425.761546	0.0158	0.1900
R[x]FANNDEIHPSK	0	0	1426.695258	0.0158	0.1900
AHLDVQEK[x]DQPKK	7	0	1534.810280	0.0158	0.2050
ALTLK[x]TGPPGPPCGGKFMLK	4	0	2069.116472	0.0158	0.3150
VLNK[x]GDSGEMSLQK	3	0	1504.755469	0.0157	0.2200
MVCK[x]IWK	3	0	963.503367	0.0157	0.1100
WAIK[x]EKR	3	0	929.544639	0.0157	0.1100
DTALEKYK[x]SYLLQHR	7	0	1863.984208	0.0157	0.2350
K[x]PPVQPLAYKSATPFR	0	0	1799.009303	0.0156	0.2500
MQK[x]LLRLR	2	0	1056.658947	0.0156	0.1250
WSLERK[x]GEK	5	0	1131.603602	0.0156	0.1400
ALTLKTGPPGPPCGGK[x]FMLK	15	0	2069.116472	0.0155	0.3100
K[x]LEGTIDYQK	0	0	1193.629146	0.0155	0.1550
HK[x]TDLNHENLK	1	0	1347.689447	0.0155	0.1700
HGGYKPTDK[x]HK	8	0	1266.646859	0.0155	0.1700
SPSGNDALNDKK[x]GTK	11	0	1530.763724	0.0153	0.2300
IK[x]VLAQLGMQSLSPLK	1	0	1725.022174	0.0153	0.2450
RQTLNK[x]IALDEQIQALK	5	0	1981.131923	0.0153	0.2600
IKENQEK[x]ISNNK	6	0	1443.768084	0.0150	0.1800
ELFDCLK[x]IMR	6	0	1323.667849	0.0150	0.1500
HK[x]TPDKGYGHR	1	0	1294.653005	0.0150	0.1650
SELVK[x]EFHK	4	0	1115.597456	0.0150	0.1350
RMDDK[x]MLLTEVHLLESK	4	0	2057.064831	0.0150	0.2550
VADLKK[x]LEGTIDYQK	5	0	1719.940617	0.0150	0.2250
SK[x]TLQYFA	1	0	956.496688	0.0150	0.1200
M[x]NSIVSK	0	0	777.405435	0.0150	0.1050
K[x]LEFPLPNEEARVGILR	0	0	1980.115548	0.0147	0.2500
EFEIIK[x]GVLCQFRR	5	0	1793.960971	0.0146	0.2050
EISYPFK[x]RLDR	6	0	1422.761881	0.0145	0.1600
Q[x]YTVGQGYTK	0	0	1143.555986	0.0145	0.1450
AVDEEMK[x]VRSEDYLPSK	6	0	1994.961812	0.0144	0.2450
SPTGQITSTSARSGK[x]K	14	0	1604.848116	0.0144	0.2300
FATLQK[x]SK	5	0	921.528321	0.0144	0.1150
EWLDK[x]LGDKGPAAAR	4	0	1625.852476	0.0143	0.2150
KDKPK[x]YEPPVPTR	4	0	1553.856502	0.0142	0.1850
QIAK[x]FVVSLGER	3	0	1345.771718	0.0142	0.1700
LQK[x]DLGQVLNK	2	0	1254.729522	0.0141	0.1550
TLSMEK[x]HTELRSFEQK	5	0	1962.983216	0.0141	0.2250
GVVALVEDK[x]TKSVALGGITK	8	0	1984.156741	0.0140	0.2800
LDSK[x]NVQLAK	3	0	1114.634566	0.0140	0.1400
K[x]MAIDDDINWEELAR	0	0	1817.861714	0.0140	0.2100
DLVLALDTPRTAAVNIK[x]VR	16	0	2064.205418	0.0139	0.2650
IK[x]YEYQKLK	1	0	1211.691351	0.0139	0.1250
IK[x]TLSMEKHTELR	1	0	1584.865682	0.0138	0.1800
GGDEWK[x]IEPLKLK	5	0	1511.834706	0.0138	0.1800
ESDK[x]APDLIELNR	3	0	1498.762664	0.0138	0.1800
QIK[x]VMDSLEPTGEIYGK	2	0	1906.970924	0.0138	0.2350
LAHLSKHPK[x]FEEILTR	8	0	1918.078772	0.0137	0.2200
K[x]LGVKPPK	0	0	865.574877	0.0137	0.1100
HYYSLRINYK[x]K	9	0	1483.793513	0.0136	0.1500
YEVGAEYIKK[x]VIAR	9	0	1637.914013	0.0136	0.1900
K[x]ELLKLK	0	0	870.590192	0.0136	0.0950
LVRDAFALAK[x]EK	9	0	1359.787367	0.0133	0.1600
MDDK[x]MLLTEVHLLESK	3	0	1900.963729	0.0131	0.2100
DRIDK[x]NTWNSTLETAK	4	0	1890.943464	0.0131	0.2100
TLASLQK[x]R	6	0	915.550117	0.0131	0.1050
LKESQLVDK[x]FFEK	8	0	1609.871482	0.0131	0.1700
QEYK[x]DDINLDEASAMAVK	3	0	2038.951640	0.0131	0.2350
TNNLDLEHKHK[x]TPDK	10	0	1788.911774	0.0130	0.1950
SPSGNDALNDK[x]KGTK	10	0	1530.763724	0.0130	0.1950
K[x]TLVAHAVLK	0	0	1078.686208	0.0130	0.1300
GVVALVEDKTK[x]SVALGGITK	10	0	1984.156741	0.0127	0.2550
FIK[x]HADATCVHRLALTK	2	0	1980.072637	0.0126	0.2150
LYNKFK[x]TNHGNPFM	5	0	1709.834718	0.0125	0.1750
DTMNVDINAIK[x]K	10	0	1360.701983	0.0125	0.1500
DTTK[x]NKMVCK	3	0	1223.600166	0.0125	0.1250
AEREK[x]ASK	4	0	917.492997	0.0125	0.1000
EK[x]WIAK	1	0	773.443537	0.0125	0.0750
KDK[x]PKYEPPVPTR	2	0	1553.856502	0.0123	0.1600
IHAKSMAIDK[x]DIR	9	0	1496.813257	0.0123	0.1600
FATLQKSK[x]R	7	0	1077.629423	0.0122	0.1100
QEVAAQK[x]SSEETEDKK	6	0	1805.864214	0.0122	0.1950
LK[x]VELAK	1	0	799.516697	0.0121	0.0850
ELEAMK[x]LLRPRK	5	0	1482.870377	0.0121	0.1450
EK[x]ADAAFLRLVK	1	0	1359.787367	0.0121	0.1450
VNLYK[x]FREER	4	0	1352.720019	0.0120	0.1200
INVK[x]K	3	0	600.395864	0.0120	0.0600
GSLEK[x]NWKEEYLR	4	0	1650.836493	0.0119	0.1550
V[x]SPTGQITSTSAR	0	0	1303.673128	0.0119	0.1550
P[x]RKQYSAK	0	0	976.545365	0.0119	0.0950
HKTPDK[x]GYGHR	5	0	1294.653005	0.0118	0.1300
LVPYLTK[x]LESK	6	0	1289.759425	0.0118	0.1300
FHQLK[x]PTRVLTLAMVKR	4	0	2037.203252	0.0118	0.2000
MTDK[x]YAFSLTTFSPNGK	3	0	1906.913413	0.0118	0.2000
ANNWSK[x]FTATAALGVIHR	5	0	1956.032885	0.0117	0.2100
YLHQSLKYK[x]EDTALR	8	0	1863.984208	0.0117	0.1750
DK[x]PKYEPPVPTR	1	0	1425.761546	0.0117	0.1400
NKVLVK[x]VHPEGK	5	0	1346.803351	0.0117	0.1400
VPDK[x]LIDASTVK	3	0	1284.728853	0.0117	0.1400
MK[x]SDINAHK	1	0	1042.522913	0.0117	0.1050
LLK[x]MQR	2	0	787.473787	0.0117	0.0700
M[x]ATTVK	0	0	649.346864	0.0117	0.0700
VVGSELIQK[x]YLGDGPR	8	0	1729.936200	0.0116	0.1850
EERFK[x]LNVYK	4	0	1324.713873	0.0115	0.1150
LLMK[x]VALCANHADSVVK	3	0	1868.001115	0.0115	0.1950
RK[x]QYSAK	1	0	879.492606	0.0114	0.0800
FFEK[x]EDVQSLK	3	0	1368.692468	0.0114	0.1250
MVRGGYAEVK[x]QSEVIGLVR	9	0	2090.130540	0.0113	0.2150
LVK[x]APALDGALQGVIQFMK	2	0	1998.133505	0.0113	0.2150
TDK[x]YAFSLTTFSPNGK	2	0	1775.872934	0.0113	0.1800
SNNIK[x]ENEQKIK	4	0	1443.768084	0.0113	0.1350
RGGDEWK[x]IEPLK	6	0	1426.756795	0.0113	0.1350
SLEK[x]TLVPYLRISQAVR	3	0	1972.146846	0.0112	0.1900
IKYEYQK[x]LK	6	0	1211.691351	0.0111	0.1000
SLALTKK[x]DK	6	0	1002.607293	0.0111	0.1000
YEVGAEYIK[x]KVIAR	8	0	1637.914013	0.0111	0.1550
ESQLVDK[x]FFEKINVK	6	0	1822.982813	0.0110	0.1650
IEDTDK[x]YDKK	5	0	1253.613888	0.0110	0.1100
WKTLSK[x]ESAR	5	0	1204.656362	0.0110	0.1100
LLK[x]PR	2	0	625.427496	0.0110	0.0550
ALQDYK[x]PELASDPIIR	5	0	1827.972976	0.0109	0.1750
K[x]LEKGQSIDDMIPAQK	0	0	1799.945046	0.0109	0.1750
GAIESYK[x]VVDASIVSK	6	0	1664.898420	0.0109	0.1750
KELFDCLK[x]IMR	7	0	1451.762804	0.0109	0.1200
FNLMVICKDK[x]K	9	0	1394.741343	0.0109	0.1200
DFSK[x]TLPPELK	3	0	1273.691742	0.0109	0.1200
GAIEK[x]VDDLLTTQAEAK	4	0	1800.946820	0.0109	0.1850
IVK[x]SAK	2	0	644.422076	0.0108	0.0650
SLALTK[x]K	5	0	759.485399	0.0107	0.0750
INVK[x]FFEKEDVQSLK	3	0	1822.982813	0.0107	0.1600
GNQK[x]FSSTADYMNMSS	3	0	1766.723905	0.0106	0.1700
KDWNACK[x]K	6	0	1048.512348	0.0106	0.0850
EFHK[x]DMTLEEAEVLILK	3	0	2044.054982	0.0106	0.1800
IPDSTYEMVGGLEK[x]QIK	13	0	1906.970924	0.0106	0.1800
INEDSK[x]LAVNENLASSK	5	0	1830.932231	0.0106	0.1800
KSK[x]TLQYFA	2	0	1084.591644	0.0106	0.0950
TAAVNIK[x]VR	6	0	970.592313	0.0106	0.0950
TFHILEPK[x]EK	7	0	1240.681514	0.0105	0.1050
LISGK[x]LDEAR	4	0	1100.618917	0.0105	0.1050
MVILNK[x]DGMERK	5	0	1432.752968	0.0104	0.1250
GSNDDEMKIDK[x]K	10	0	1378.639778	0.0104	0.1250
TDNHLSSTLEK[x]LSFK	10	0	1718.883832	0.0103	0.1550
TFHILEPK[x]EKSLLAHK	7	0	1890.072626	0.0103	0.1650
GERPSCPTGYHLK[x]SIR	12	0	1856.931459	0.0103	0.1650
NK[x]MVCKIWK	1	0	1205.641245	0.0100	0.0900
TTSK[x]VSIAK	3	0	933.549448	0.0100	0.0900
KPRVVTALTMLK[x]QHLFR	11	0	2037.203252	0.0100	0.1700
ELVSK[x]ASPIAGSEGKEAYR	4	0	1991.032273	0.0100	0.1900
LFK[x]SLGSGMDQEKVLNK	2	0	1893.002891	0.0100	0.1700
LVLK[x]EVFLSFHNLVGR	3	0	1870.082797	0.0100	0.1600
QDLADATVETLK[x]AIEGK	11	0	1800.946820	0.0100	0.1700
N[x]STEEIDLYNRWK	0	0	1666.795023	0.0100	0.1300
VMK[x]SEFQRLTHEK	2	0	1631.845282	0.0100	0.1300
IDKEDMGSNDK[x]ASK	10	0	1536.708913	0.0100	0.1400
EEYVSDPK[x]EQM	7	0	1353.575786	0.0100	0.1100
G[x]LGYPEDAIGKTK	0	0	1347.703366	0.0100	0.1300
IDLTRIVK[x]SAK	7	0	1242.765906	0.0100	0.1100
K[x]PIGATWKTTQLEEANSK	0	0	2001.053008	0.0097	0.1750
KLEK[x]GQSIDDMIPAQK	3	0	1799.945046	0.0097	0.1550
CEDGVILALEK[x]VVTSK	10	0	1759.938898	0.0097	0.1550
SVMAPLFLHDK[x]YDGR	10	0	1747.871494	0.0097	0.1450
NEEKK[x]LMELFISK	4	0	1607.859201	0.0096	0.1250
K[x]DKPKYEPPVPTR	0	0	1553.856502	0.0096	0.1250
S[x]ERDTALEKYK	0	0	1338.677880	0.0095	0.1050
TLIDK[x]FSGEKK	4	0	1264.702640	0.0095	0.1050
IIENEQSAEK[x]NAYVINLK	9	0	2075.089784	0.0094	0.1700
EAEAAKDEQIEK[x]IDTVIK	11	0	2029.057817	0.0094	0.1700
ASRPGAAAKLDGK[x]DELWK	12	0	1912.016567	0.0094	0.1700
IDVLFSK[x]IR	6	0	1089.654575	0.0094	0.0850
S[x]ERDTALEK	0	0	1047.519601	0.0094	0.0850
EVLNK[x]GVSK	4	0	972.560345	0.0094	0.0850
EEIQK[x]GDGGTDYVCVPK	4	0	1893.877753	0.0094	0.1600
VETAVLSTTVK[x]AQARAK	10	0	1772.015506	0.0094	0.1600
TVQYATK[x]R	6	0	965.529382	0.0094	0.0750
K[x]EKWIAK	0	0	901.538493	0.0093	0.0650
QLIIKEEMMNSIQQAVAK[x]	17	0	2073.096129	0.0092	0.1650
VLNK[x]EHLEADFVTQVAVR	3	0	2067.111188	0.0092	0.1650
IIYSDIDVDPVK[x]PEHVGK	11	0	2023.062511	0.0092	0.1650
VLGVFSEK[x]AQIK	7	0	1317.765572	0.0092	0.1100
K[x]GINIDQSSNSK	0	0	1289.657479	0.0092	0.1100
K[x]LEGTIDYQKL	0	0	1306.713204	0.0091	0.1000
TLEVLYLK[x]MHNNHAK	7	0	1809.955886	0.0090	0.1350
ARIEVEVYK[x]ITTGDR	8	0	1748.942012	0.0090	0.1350
VADLK[x]KLEGTIDYQK	4	0	1719.940617	0.0090	0.1350
EK[x]VLK	1	0	615.395529	0.0090	0.0450
SAK[x]AK	2	0	503.306720	0.0090	0.0450
LYFYYILFFEK[x]CNR	10	0	1974.970140	0.0089	0.1250
TSETNDRNSTNNTK[x]ER	13	0	1865.846269	0.0088	0.1400
DCTAYNIYDK[x]NK	9	0	1503.666324	0.0088	0.1050
M[x]SERDTALEKYK	0	0	1469.718358	0.0088	0.1050
S[x]PTGQITSTSAR	0	0	1204.604720	0.0088	0.1050
INVK[x]FFEK	3	0	1023.575269	0.0088	0.0700
EWLDKLGDK[x]GPAAAR	8	0	1625.852476	0.0087	0.1300
AIGSGSEPAK[x]SELVK	9	0	1471.788150	0.0087	0.1300
LSFK[x]SIADVADMLEANDK	3	0	1965.971650	0.0086	0.1550
SSCK[x]IVFRSELQDK	3	0	1695.861321	0.0086	0.1200
G[x]GLGYPEDAIGKTK	0	0	1404.724827	0.0086	0.1200
Q[x]DYDLVR	0	0	907.439903	0.0086	0.0600
IEEIFK[x]K	5	0	905.522175	0.0086	0.0600
KLDVAK[x]R	5	0	828.518092	0.0086	0.0600
DISSK[x]SPSGNDALNDKK	4	0	1774.869635	0.0085	0.1450
GIDLK[x]SIAEKMNGASGAELK	4	0	2031.066940	0.0085	0.1700
K[x]NTEDIEMTA	0	0	1150.517549	0.0085	0.0850
EYLEKNWK[x]EGLSR	7	0	1650.836493	0.0085	0.1100
TTMTNGFLAHK[x]LCIHK	10	0	1870.954502	0.0084	0.1350
KYIPNPVLVIIDVK[x]PK	13	0	1835.128350	0.0084	0.1350
NTWNSTLETAK[x]AKYASQK	10	0	2040.027522	0.0083	0.1500
LEEAMK[x]ITTDAFTSAGER	5	0	1968.946163	0.0083	0.1500
GGVHVK[x]LAHLSKHPK	5	0	1606.941898	0.0083	0.1250
IK[x]LISGKLDEAR	1	0	1341.797930	0.0083	0.1000
IDRDK[x]LVLK	4	0	1098.676036	0.0083	0.0750
MK[x]LSLFSNK	1	0	1066.584449	0.0083	0.0750
WAIK[x]EK	3	0	773.443537	0.0083	0.0500
DTTK[x]NK	3	0	705.365683	0.0083	0.0500
DAYVYSIVAIARIK[x]LISGK	13	0	2079.209109	0.0082	0.1550
KTLEVLYLK[x]MHNNHAK	8	0	1938.050842	0.0081	0.1300
IQK[x]ENRHK	2	0	1051.588622	0.0081	0.0650
DQKK[x]DKPK	3	0	985.555594	0.0081	0.0650
LEK[x]GQSIDDMIPAQK	2	0	1671.850090	0.0080	0.1200
FRK[x]LGVKPPK	2	0	1168.744388	0.0080	0.0800
KDQK[x]K	3	0	645.380940	0.0080	0.0400
Q[x]DRGK	0	0	602.313592	0.0080	0.0400
VSPTGQITSTSARSGK[x]K	15	0	1703.916525	0.0079	0.1350
INVKK[x]SYDYSATMYTR	4	0	1938.950858	0.0078	0.1250
IDKNTWNSTLETAK[x]AK	13	0	1818.947489	0.0078	0.1250
NFGRDLK[x]LK	6	0	1089.629423	0.0078	0.0700
NLTDETK[x]NK	6	0	1061.535250	0.0078	0.0700
K[x]IIEEEGFTNR	0	0	1334.682966	0.0077	0.0850
DGIQDIMPSQAK[x]ELK	11	0	1671.850090	0.0077	0.1150
L[x]FKSLGSGMDQEKVLNK	0	0	1893.002891	0.0076	0.1300
IDTIVK[x]EIQDEKEAEAAR	5	0	2057.063963	0.0075	0.1350
GK[x]YYPLKSMTEK	1	0	1443.743119	0.0075	0.0900
AHLDVQEK[x]DQPK	7	0	1406.715325	0.0075	0.0900
ADYYYQAK[x]AK	7	0	1219.587284	0.0075	0.0750
YEVGAEYIK[x]K	8	0	1198.623334	0.0075	0.0750
M[x]SERDTALEK	0	0	1178.560080	0.0075	0.0750
ATAIGK[x]SSTAAK	5	0	1104.613831	0.0075	0.0900
LLVK[x]DR	3	0	742.470084	0.0075	0.0450
QIKEIK[x]EVIELPVK	5	0	1665.007573	0.0075	0.1050
VLSNYMK[x]QEALSSK	6	0	1596.818066	0.0075	0.1050
M[x]SRSYDSR	0	0	1000.439581	0.0075	0.0600
EK[x]SLLAHK	1	0	924.539219	0.0075	0.0600
NK[x]PGVYTK	1	0	905.497023	0.0075	0.0600
AEAK[x]DVAK	3	0	830.449740	0.0075	0.0600
QSK[x]YTYDRGTTAVLK	2	0	1729.899815	0.0073	0.1100
EYLEK[x]NWKEGLSR	4	0	1650.836493	0.0073	0.0950
LDEARELLVK[x]ASK	9	0	1470.840518	0.0073	0.0950
YAVISGAISLDRVDVK[x]TK	15	0	1934.083580	0.0072	0.1300
LLK[x]PRVNNR	2	0	1108.682852	0.0072	0.0650
EWLDK[x]LGDK	4	0	1102.565823	0.0072	0.0650
ANWCDK[x]R	5	0	948.423539	0.0071	0.0500
K[x]EFEIIK	0	0	905.522175	0.0071	0.0500
IDRPAQVISFK[x]K	10	0	1400.813914	0.0071	0.0850
LFKSLGSGMDQEK[x]VLNK	12	0	1893.002891	0.0071	0.1200
EWDSKLK[x]DLR	6	0	1288.677488	0.0070	0.0700
LIQIRVK[x]LEK	6	0	1238.807376	0.0070	0.0700
EDALFK[x]NEEK	5	0	1221.587675	0.0070	0.0700
NKLLK[x]VTVSK	4	0	1128.722984	0.0070	0.0700
TMGK[x]NKVLVK	3	0	1116.668841	0.0070	0.0700
DVAKMK[x]LSLFSNK	5	0	1479.811862	0.0069	0.0900
DTMNVDINAIKK[x]GEIR	11	0	1815.951192	0.0069	0.1100
PRK[x]QYSAK	2	0	976.545365	0.0069	0.0550
LAAPQLVQMFIGDGAK[x]LVR	15	0	2026.139651	0.0068	0.1300
LGISATALSPEEK[x]K	12	0	1442.797987	0.0068	0.0950
KPPVQPLAYK[x]SATPFRK	9	0	1927.104259	0.0068	0.1150
LFAYPPK[x]SVQPTAKTVQK	6	0	2002.125051	0.0067	0.1200
EIIRTSTSSMTAVPK[x]PLK	14	0	1958.086949	0.0067	0.1200
IAGEHLSNGEK[x]PLLTPEK	10	0	1932.031547	0.0067	0.1200
ATDDDRWK[x]TLSK	7	0	1434.710239	0.0067	0.0800
AELDKIGLSK[x]IR	9	0	1341.797930	0.0067	0.0800
AKYASQK[x]RP	6	0	1047.582476	0.0067	0.0600
DK[x]LVLK	1	0	714.463938	0.0067	0.0400
K[x]LDVAK	0	0	672.416990	0.0067	0.0400
D[x]VPTFANFHTPIFIAK	0	0	1816.951123	0.0066	0.1050
FDSEK[x]AGDREVQR	4	0	1535.732760	0.0065	0.0850
LFK[x]SLGSGMDQEK	2	0	1438.712546	0.0065	0.0850
GIDLKSIAEK[x]MNGASGAELK	9	0	2031.066940	0.0065	0.1300
ATTVK[x]DTMNVDINAIKK	4	0	1860.997805	0.0065	0.1100
M[x]NSTEEIDLYNRWK	0	0	1797.835501	0.0064	0.0900
SELAQSK[x]YLMNVSR	6	0	1624.824212	0.0064	0.0900
VLVDK[x]SR	4	0	815.486459	0.0064	0.0450
N[x]SIVSKYTQSTNNDDPKK	0	0	2037.996615	0.0064	0.1150
EAEAAK[x]DEQIEKIDTVIK	5	0	2029.057817	0.0064	0.1150
LK[x]KTLEVLYLK	1	0	1346.853655	0.0064	0.0700
TNSTDEKGTK[x]K	9	0	1207.604385	0.0064	0.0700
SVQPTAK[x]TVQK	6	0	1185.671676	0.0064	0.0700
K[x]DYTMAQPEFFKAVR	0	0	1829.913356	0.0063	0.0950
QNTPVLFDSK[x]EAVLK	9	0	1687.914404	0.0063	0.0950
INVK[x]KSYDYSATMYTR	3	0	1938.950858	0.0063	0.1000
LAHLSK[x]HPKFEEILTR	5	0	1918.078772	0.0063	0.1000
FHQLK[x]PTRVLTLAMVK	4	0	1881.102150	0.0063	0.1000
GIGSYEK[x]QSEVSVGLR	6	0	1707.879080	0.0063	0.1000
SETMK[x]YYLPKGK	4	0	1443.743119	0.0063	0.0750
IINRDIGK[x]VVDK	7	0	1368.808828	0.0063	0.0750
IKLISGK[x]LDEAR	6	0	1341.797930	0.0063	0.0750
SVEISALASK[x]NR	9	0	1273.698949	0.0063	0.0750
K[x]DWNACKK	0	0	1048.512348	0.0063	0.0500
KQYSAK[x]AK	5	0	922.523570	0.0063	0.0500
VGK[x]SAVIK	2	0	800.511946	0.0063	0.0500
AVAASLGVNFLK[x]VVSSAIVDK	11	0	2087.198937	0.0062	0.1300
STELFK[x]NEEEPTKK	5	0	1678.841301	0.0061	0.0850
ASPIAGSEGK[x]EAYR	9	0	1434.710239	0.0061	0.0850
ALGNFVASVLARLALTK[x]PK	16	0	1968.188317	0.0061	0.1150
WK[x]TLSKESAR	1	0	1204.656362	0.0060	0.0600
QGDVLLNK[x]LQK	7	0	1254.729522	0.0059	0.0650
QEALSSK[x]TLFTRPIPVR	6	0	1942.099899	0.0059	0.1000
GTTAVLK[x]EDIYK	6	0	1336.723767	0.0058	0.0700
SQDISINGNSK[x]K	10	0	1289.657479	0.0058	0.0700
K[x]LQRLR	0	0	812.534410	0.0058	0.0350
LQK[x]YQATVMRGAFK	2	0	1639.886752	0.0057	0.0800
LNVYK[x]YR	4	0	954.528656	0.0057	0.0400
DWNACK[x]K	5	0	920.417393	0.0057	0.0400
EDCK[x]SLK	3	0	878.416723	0.0057	0.0400
KVADLK[x]K	5	0	800.511946	0.0057	0.0400
K[x]ALSSLK	0	0	745.469750	0.0057	0.0400
VETAVLSTTVK[x]AQAR	10	0	1572.883440	0.0057	0.0850
AVYDTAVVQEDPEK[x]WK	13	0	1876.920608	0.0056	0.0900
IDTIVKEIQDEK[x]EAEAAR	11	0	2057.063963	0.0056	0.1000
FK[x]LNVYKYR	1	0	1229.692020	0.0056	0.0500
K[x]DLVRNFGR	0	0	1103.619920	0.0056	0.0500
HGGYK[x]PTDK	4	0	1001.492997	0.0056	0.0500
TVQKVETAVLSTTVK[x]AQAR	14	0	2029.153050	0.0055	0.1050
AIGSGSEPAKSELVK[x]EFHK	14	0	2013.053008	0.0055	0.1050
LILTENIK[x]TK	7	0	1171.717563	0.0055	0.0550
IMKLCFDELK[x]K	9	0	1423.756658	0.0055	0.0600
YLHQSLK[x]YKEDTALR	6	0	1863.984208	0.0053	0.0800
G[x]VFKNVSGNVLSEIK	0	0	1589.877628	0.0053	0.0800
V[x]GVFKNVSGNVLSEIK	0	0	1688.946037	0.0053	0.0850
LVLK[x]EVFLSFHNLVGRR	3	0	2026.183900	0.0053	0.0900
CVVHLNDASVAAK[x]LLMK	12	0	1868.001115	0.0053	0.0900
FLK[x]TSKTPPTAMLSSVR	2	0	1863.028712	0.0053	0.0900
A[x]TTVKDTMNVDINAIKK	0	0	1860.997805	0.0053	0.0900
EAGFIDDILIITPASK[x]EK	15	0	1959.056365	0.0053	0.0950
EVAEADIASK[x]DLEETDER	9	0	2018.927929	0.0050	0.0900
LFNLEPK[x]ILEEVPLR	6	0	1809.039932	0.0050	0.0750
LLVK[x]DRIDK	3	0	1098.676036	0.0050	0.0450
FATLQK[x]SKR	5	0	1077.629423	0.0050	0.0450
AVDEEMK[x]VR	6	0	1075.533141	0.0050	0.0450
AK[x]YASQKRP	1	0	1047.582476	0.0050	0.0450
GK[x]VVIDAFR	1	0	1003.581415	0.0050	0.0450
EHFKELVSK[x]ASPIAGSEGK	8	0	2013.053008	0.0050	0.0950
LGSTAIGVK[x]TKDAVVLGVEK	8	0	1984.156741	0.0050	0.1000
TIPPLTTVK[x]GSDAAPQASK	8	0	1881.020649	0.0050	0.0950
SYLLQHREWDSK[x]LK	11	0	1801.947432	0.0050	0.0700
K[x]TELEEIMLLNLHK	0	0	1709.938508	0.0050	0.0700
DVITELPDAK[x]YYR	9	0	1581.803799	0.0050	0.0650
GGDEWKIEPLK[x]LK	10	0	1511.834706	0.0050	0.0650
DVAK[x]MKLSLFSNK	3	0	1479.811862	0.0050	0.0650
TSK[x]TPPTAMLSSVR	2	0	1474.781290	0.0050	0.0700
LKK[x]TLEVLYLK	2	0	1346.853655	0.0050	0.0550
EEYLRAAK[x]ASR	7	0	1292.683635	0.0050	0.0550
TK[x]SVALGGITK	1	0	1073.644403	0.0050	0.0550
LCIHK[x]NK	4	0	911.501059	0.0050	0.0350
K[x]PRRLLK	0	0	909.623554	0.0050	0.0350
YASQK[x]RP	4	0	848.450409	0.0050	0.0350
IGLSK[x]IR	4	0	785.512280	0.0050	0.0350
NK[x]VLVK	1	0	699.464272	0.0050	0.0300
TMGK[x]NK	3	0	677.353010	0.0050	0.0300
EMK[x]K	2	0	534.283541	0.0050	0.0200
M[x]ATTVKDTMNVDINAIKK	0	0	1992.038284	0.0047	0.0850
NRQYQEVVK[x]QGDVLLNK	8	0	2030.090787	0.0047	0.0800
EGK[x]GEIYSFDPVGSYER	2	0	1931.890035	0.0047	0.0800
GTK[x]TSETNDRNSTNNTK	2	0	1866.866670	0.0047	0.0800
FLKTSK[x]TPPTAMLSSVR	5	0	1863.028712	0.0047	0.0800
IMRDVITELPDAK[x]YYR	12	0	1982.029438	0.0047	0.0750
SMK[x]DLHISQNFACLIR	2	0	1931.970877	0.0047	0.0750
ATPYRGYSK[x]PNERATK	8	0	1837.943407	0.0047	0.0750
VGVFK[x]NVSGNVLSEIK	4	0	1688.946037	0.0047	0.0750
YTLYDQNDTK[x]EWLDK	9	0	1930.894787	0.0047	0.0700
DELWK[x]NDDQLTYTYK	4	0	1930.894787	0.0047	0.0700
LLENDIK[x]VMKSEFQR	6	0	1848.976678	0.0047	0.0700
LDRK[x]IEIPLPNEVGR	3	0	1747.994380	0.0047	0.0700
LFAYPPK[x]SVQPTAK	6	0	1545.855441	0.0046	0.0650
SIK[x]GYTLPPHCSR	2	0	1514.766308	0.0046	0.0600
DIKSMIADK[x]HAIR	8	0	1496.813257	0.0046	0.0600
K[x]SYDYSATMYTR	0	0	1484.660513	0.0046	0.0550
ELIRAQEEVK[x]R	9	0	1369.767693	0.0045	0.0500
ESQLVDK[x]FFEK	6	0	1368.692468	0.0045	0.0500
EQK[x]PEVDYSEK	2	0	1350.630263	0.0045	0.0500
TELFK[x]ASTSAK	4	0	1181.629146	0.0045	0.0500
LGSTAIGVK[x]TK	8	0	1073.644403	0.0045	0.0500
ENQEK[x]ISNNK	4	0	1202.589070	0.0045	0.0450
TVQYATK[x]RSK	6	0	1180.656362	0.0045	0.0450
EWNQNIK[x]NLSNVVEISGK	6	0	2071.069718	0.0044	0.0800
MATTVK[x]DTMNVDINAIKK	5	0	1992.038284	0.0044	0.0800
FFEKINVK[x]K	7	0	1151.670224	0.0044	0.0400
NK[x]RGGDEWK	1	0	1088.536254	0.0044	0.0400
IDVEESIAGYQLARSK[x]R	15	0	1934.022044	0.0044	0.0750
GCLMFGPPGTGK[x]TLLAR	11	0	1774.922143	0.0044	0.0750
GNAK[x]FGDGIQIAQLALK	3	0	1742.967833	0.0044	0.0750
DTMNVDINAIK[x]KGEIR	10	0	1815.951192	0.0044	0.0700
SLYFATPGNTSFK[x]TDM	12	0	1778.818457	0.0044	0.0700
K[x]SGRSAPGVSTTSTIQ	0	0	1575.821569	0.0044	0.0700
IVK[x]SAKAK	2	0	843.554142	0.0044	0.0350
YEALSK[x]HIIMFDCK	5	0	1753.853066	0.0043	0.0600
YPLVTHFRFLK[x]TSK	10	0	1735.977279	0.0043	0.0600
AASIAVEDEK[x]RLR	9	0	1456.799717	0.0042	0.0550
KVPDK[x]LIDASTVK	4	0	1412.823808	0.0042	0.0550
S[x]SKDISSKSPSGNDALNDK	0	0	1948.933683	0.0042	0.0800
SNNIKENEQK[x]IK	9	0	1443.768084	0.0042	0.0500
TLSK[x]WRDATDDK	3	0	1434.710239	0.0042	0.0500
AAREYLEK[x]NWK	7	0	1406.730582	0.0041	0.0450
IQFCLALHNDSIK[x]SMR	12	0	1931.970877	0.0041	0.0650
IDK[x]NTWNSTLETAKAK	2	0	1818.947489	0.0041	0.0650
QGSATVGLVSK[x]THAVLVALK	10	0	1978.157410	0.0040	0.0800
VVGQLLEK[x]LKPLIEK	7	0	1706.070505	0.0040	0.0600
V[x]PTFANFHTPIFIAK	0	0	1701.924185	0.0040	0.0600
NLSNVVEISGK[x]GVFV	10	0	1560.851081	0.0040	0.0600
DAVVLGVEK[x]R	8	0	1084.624003	0.0040	0.0400
K[x]KSGR	0	0	574.355062	0.0040	0.0200
ENRHK[x]FQDILLGAGQAIK	4	0	2037.111857	0.0039	0.0700
TSK[x]TPPTAMLSSVREIIK	2	0	1958.086949	0.0039	0.0700
IWKVMCK[x]NK	6	0	1205.641245	0.0039	0.0350
HPK[x]FEEILTRLR	2	0	1537.872820	0.0038	0.0450
K[x]IEIPLPNEVGR	0	0	1363.782281	0.0038	0.0450
TLSK[x]ESARATIDECMR	3	0	1866.892688	0.0037	0.0600
LENQRK[x]WR	5	0	1128.615169	0.0037	0.0300
LLEK[x]LEIK	3	0	984.621882	0.0037	0.0300
VLVDK[x]SRK	4	0	943.581415	0.0037	0.0300
K[x]QLATSLR	0	0	915.550117	0.0037	0.0300
EAEAARK[x]K	6	0	901.498083	0.0037	0.0300
LQK[x]R	2	0	543.349250	0.0037	0.0150
QTGQYYGGLK[x]LCVDR	9	0	1756.856570	0.0037	0.0550
DK[x]PKYEPPVPTRTGR	1	0	1739.931783	0.0037	0.0550
DYYTK[x]QSKATR	4	0	1359.678214	0.0036	0.0400
DPDDK[x]IVGLTR	4	0	1227.645855	0.0036	0.0400
D[x]YTMAQPEFFKAVR	0	0	1701.818400	0.0036	0.0500
ENEQK[x]IK	4	0	887.471202	0.0036	0.0250
EKVLK[x]TK	4	0	844.538158	0.0036	0.0250
M[x]TDKYAFSLTTFSPNGK	0	0	1906.913413	0.0035	0.0600
SNNIK[x]ENEQK	4	0	1202.589070	0.0035	0.0350
VVLKNK[x]GTMK	5	0	1116.668841	0.0035	0.0350
IHAK[x]SMAIDKDIR	3	0	1496.813257	0.0035	0.0450
NEDDIEDIAALWMK[x]R	13	0	1817.861714	0.0033	0.0500
QILDCIVNLSEPAK[x]K	13	0	1726.928669	0.0033	0.0500
QEVAAQK[x]SSEETEDK	6	0	1677.769259	0.0033	0.0500
S[x]GYDRALSVFSPDGR	0	0	1625.779708	0.0033	0.0500
NSIVSKYTQSTNNDDPK[x]K	16	0	2037.996615	0.0033	0.0600
K[x]AMVNIDTIDNK	0	0	1360.701983	0.0033	0.0400
GDVAASILDK[x]YR	9	0	1306.688052	0.0033	0.0400
VGKSAVIK[x]TSTR	7	0	1245.740419	0.0033	0.0400
LK[x]LELK	1	0	742.495236	0.0033	0.0200
EKSLLAHK[x]GGHVVR	7	0	1529.878966	0.0032	0.0450
YQK[x]DEEWPPKM	2	0	1449.659787	0.0032	0.0350
TAALSARPAK[x]NIRIHAYVK	9	0	2079.206421	0.0032	0.0600
APPEILDISK[x]QLADYK	9	0	1799.966829	0.0031	0.0500
T[x]DKYAFSLTTFSPNGK	0	0	1775.872934	0.0031	0.0500
DISSK[x]SPSGNDALNDK	4	0	1646.774679	0.0031	0.0500
K[x]SLKDECK	0	0	1006.511679	0.0031	0.0250
GDSGEMSLQKLFK[x]	12	0	1438.712546	0.0031	0.0400
LMSK[x]VAEKAQINTQEYGR	3	0	2065.062523	0.0031	0.0550
VEPIPLINGEK[x]RDLRPGR	10	0	2058.169702	0.0031	0.0550
FLSK[x]TLDSNSLTHEK	3	0	1718.883832	0.0030	0.0450
VVLK[x]NKGTMK	3	0	1116.668841	0.0030	0.0300
K[x]WRLR	0	0	757.471088	0.0030	0.0150
K[x]DQKK	0	0	645.380940	0.0030	0.0150
NK[x]LLK	1	0	614.411513	0.0030	0.0150
T[x]EVLK	0	0	588.348247	0.0030	0.0150
LVK[x]GR	2	0	571.380549	0.0030	0.0150
GTPGYGPLGVLPK[x]VGIR	12	0	1679.972193	0.0029	0.0500
LNADVLGQLIK[x]K	10	0	1310.792119	0.0029	0.0350
KEAGFIDDILIITPASK[x]EK	16	0	2087.151320	0.0029	0.0550
WSDERYLHQSLK[x]YK	11	0	1851.926697	0.0029	0.0400
LLSSAK[x]K	5	0	745.469750	0.0029	0.0200
LSLFSNK[x]ENELRQAVR	6	0	1903.027465	0.0028	0.0450
VIGSELVQK[x]YVGEGAR	8	0	1703.920551	0.0028	0.0450
M[x]SSKDISSKSPSGNDALNDK	0	0	2079.974162	0.0027	0.0550
SLDK[x]QMVEERVLK	3	0	1573.849698	0.0027	0.0350
LK[x]AYQGIYLMSIR	1	0	1554.859144	0.0027	0.0350
LGDK[x]GPAAARASR	3	0	1268.694867	0.0027	0.0350
YYK[x]PDLTIDEAVRIMK	2	0	1954.023292	0.0025	0.0400
QTGQYYGGLK[x]LCVDRR	9	0	1912.957672	0.0025	0.0400
DGIQDIMPSQAKELK[x]K	14	0	1799.945046	0.0025	0.0400
D[x]GIQDIMPSQAKELKK	0	0	1799.945046	0.0025	0.0400
KEFEIIK[x]GVLCQFR	6	0	1765.954825	0.0025	0.0350
V[x]SPTGQITSTSARSGK	0	0	1575.821569	0.0025	0.0400
GVMTLGFDLIK[x]RVYPYR	10	0	2027.102541	0.0024	0.0400
SVQPLASAK[x]ELLR	8	0	1410.819392	0.0023	0.0300
GTLK[x]VHTIRLR	3	0	1292.804020	0.0023	0.0250
VYATMQK[x]LQKDLGQVLNK	6	0	2076.140043	0.0022	0.0400
ATSAGPKQTETINWLEK[x]R	16	0	2029.059155	0.0022	0.0400
IFRQK[x]SLEK	4	0	1147.671285	0.0022	0.0200
K[x]ATDDDRWK	0	0	1133.546483	0.0022	0.0200
K[x]QMSYMLAR	0	0	1126.562665	0.0022	0.0200
FMLKLGVK[x]R	7	0	1090.668450	0.0022	0.0200
LLK[x]LEEAMK	2	0	1073.615413	0.0022	0.0200
DGIQDIMPSQAK[x]ELKK	11	0	1799.945046	0.0022	0.0350
M[x]SGYDRALSVFSPDGR	0	0	1756.820186	0.0022	0.0350
LKLELK[x]K	5	0	870.590192	0.0021	0.0150
K[x]LDVAKR	0	0	828.518092	0.0021	0.0150
QNTPVLFDSK[x]EAVLKLK	9	0	1929.093418	0.0021	0.0350
NDGTIVIRK[x]LEETDVAK	8	0	1900.026461	0.0021	0.0350
DLK[x]LK	2	0	615.395529	0.0020	0.0100
M[x]SQAR	0	0	591.279850	0.0020	0.0100
K[x]VIAR	0	0	585.396198	0.0020	0.0100
AK[x]SAK	1	0	503.306720	0.0020	0.0100
K[x]VPDKLIDASTVK	0	0	1412.823808	0.0019	0.0250
LEFIKVIPVEELK[x]EIK	12	0	1926.144056	0.0019	0.0300
YVTGPK[x]NK	5	0	905.497023	0.0019	0.0150
K[x]EAGFIDDILIITPASKEK	0	0	2087.151320	0.0018	0.0350
SLEK[x]TLVPYLR	3	0	1317.765572	0.0018	0.0200
EDGMK[x]ILMVNR	4	0	1304.658013	0.0018	0.0200
LAAEDHKFVIHQEENK[x]R	15	0	2063.054738	0.0018	0.0300
TLLAK[x]AVANQTSATFLR	4	0	1804.020592	0.0018	0.0300
VVDKCFGIK[x]FDIMPR	8	0	1823.942544	0.0017	0.0250
HNNHMAK[x]VLTLELYK	6	0	1809.955886	0.0017	0.0250
IDKK[x]TTEEK	3	0	1090.586949	0.0017	0.0150
F[x]ATLQKSKR	0	0	1077.629423	0.0017	0.0150
WK[x]TLSK	1	0	761.443537	0.0017	0.0100
K[x]TLEVLYLKMHNNHAK	0	0	1938.050842	0.0016	0.0250
VTVSK[x]GVAIDLLEECK	4	0	1759.938898	0.0016	0.0250
EPNK[x]GSYRPYTAK	3	0	1509.757521	0.0015	0.0200
LGSTAIGVKTK[x]DAVVLGVEK	10	0	1984.156741	0.0015	0.0300
VMCKNK[x]TDTK	5	0	1223.600166	0.0015	0.0150
TMGKNK[x]VLVK	5	0	1116.668841	0.0015	0.0150
AGDFQGLNEQLVSLFK[x]K	15	0	1892.999523	0.0015	0.0250
GIMLYGPPGTGK[x]TLCAR	11	0	1790.917058	0.0015	0.0250
ILIDK[x]ARVEAQNHK	4	0	1633.926306	0.0014	0.0200
E[x]EMIAAQGIDEEDR	0	0	1604.698741	0.0014	0.0200
ILFSDVK[x]AMTTGLR	6	0	1550.848972	0.0014	0.0200
TLLYGK[x]R	5	0	849.507194	0.0014	0.0100
EFPDLGVLEGK[x]RIDRPGR	10	0	2053.106771	0.0014	0.0250
GYSK[x]PNERATK	3	0	1249.641438	0.0014	0.0150
FEAQK[x]DTVHMIFNQK	4	0	1834.903518	0.0013	0.0200
AEQEELLSEKVSTK[x]K	13	0	1717.909710	0.0013	0.0200
HK[x]FQDILLGAGQAIK	1	0	1637.925245	0.0013	0.0200
MSSK[x]DISSKSPSGNDALNDK	3	0	2079.974162	0.0012	0.0250
FLHDK[x]NSDYKETLIFK	4	0	1997.025735	0.0012	0.0200
LILVDDEKTSWIYK[x]NK	13	0	1964.061785	0.0012	0.0200
DQIGEEK[x]TILQSLLQR	6	0	1870.015898	0.0012	0.0200
ATREPNK[x]GSYRPYTAK	6	0	1837.943407	0.0012	0.0200
ENWK[x]YACK	3	0	1097.496365	0.0012	0.0100
AANVLAFQSTTK[x]TLALK	11	0	1776.014446	0.0012	0.0200
ATAIGK[x]SSTAAKTFLEK	5	0	1722.951515	0.0012	0.0200
LK[x]ESQLVDKFFEK	1	0	1609.871482	0.0012	0.0150
IWK[x]SDEINEVLNK	2	0	1586.830346	0.0012	0.0150
CTK[x]IIENEQSAEK	2	0	1548.745296	0.0012	0.0150
K[x]CLTDLEDEAPAK	0	0	1488.712937	0.0012	0.0150
GVFK[x]NVSGNVLSEIK	3	0	1589.877628	0.0010	0.0150
GTK[x]KSGNLPDADNSK	2	0	1530.763724	0.0010	0.0150
S[x]PTGQITSTSARSGK	0	0	1476.753161	0.0010	0.0150
A[x]SLLK	0	0	530.342770	0.0010	0.0050
YK[x]DAYVYSIVAIARIK	1	0	1872.050830	0.0009	0.0150
K[x]YIPNPVLVIIDVKPK	0	0	1835.128350	0.0009	0.0150
TLSMEK[x]HTELR	5	0	1343.686669	0.0009	0.0100
YK[x]EDTALRSEM	1	0	1341.623403	0.0009	0.0100
GGLGYPEDAIGKTK[x]LVK	13	0	1744.972250	0.0009	0.0150
QGITEAYNQKAVEK[x]LMSR	13	0	2065.062523	0.0008	0.0150
MEQK[x]PEVDYSEK	3	0	1481.670742	0.0008	0.0100
LVPYLTK[x]LESKQR	6	0	1573.919099	0.0008	0.0100
ASK[x]VLELRAELDK	2	0	1470.840518	0.0008	0.0100
YGEK[x]ESLAAVLVR	3	0	1433.787759	0.0008	0.0100
AEQEELLSEK[x]VSTK	9	0	1589.814754	0.0007	0.0100
AQEEVK[x]R	5	0	858.455887	0.0007	0.0050
ENAINK[x]K	5	0	815.450075	0.0007	0.0050
LLK[x]PRVNNRIGSVDR	2	0	1736.016844	0.0007	0.0100
NVVTEAGFIAIK[x]EDR	11	0	1660.878354	0.0007	0.0100
GEIK[x]KAMVNIDTIDNK	3	0	1787.945046	0.0006	0.0100
VAQTTYK[x]K	6	0	937.523235	0.0006	0.0050
K[x]REAEAAK	0	0	901.498083	0.0006	0.0050
GVILYGAPGTGK[x]TLLAK	11	0	1657.976610	0.0006	0.0100
TK[x]VVDRYADVIASIGLSR	1	0	1962.089727	0.0006	0.0100
FDVIVAK[x]GK	6	0	975.575269	0.0006	0.0050
YQK[x]DEEWPPK	2	0	1318.619308	0.0005	0.0050
IVAFDQLVK[x]EK	8	0	1288.739025	0.0005	0.0050
M[x]CSPSATLTHR	0	0	1259.575014	0.0005	0.0050
FFEKEDVQSLK[x]LK	10	0	1609.871482	0.0004	0.0050
K[x]EEPKSETLENFTR	0	0	1706.847448	0.0004	0.0050
YEAK[x]AIGSGSEPAK	3	0	1406.704092	0.0004	0.0050
D[x]GIQDIMPSQAKELK	0	0	1671.850090	0.0003	0.0050
GGYAEVK[x]QSEVIGLVR	6	0	1703.920551	0.0003	0.0050
VLVDMESMLVPK[x]PLINK	11	0	1925.072882	0.0003	0.0050
VLNKGDSGEMSLQK[x]LFK	13	0	1893.002891	0.0003	0.0050
TVQK[x]VETAVLSTTVKAQAR	3	0	2029.153050	0.0003	0.0050
EHFK[x]ELVSKASPIAGSEGK	3	0	2013.053008	0.0003	0.0050
# precursors: 1
Precursor: 2674.3761	5	0.9988	0
NWK[x]EGLSR(2)	QAIVSAVK[x]FEEEAK(7)	0.8250	2674.3965	138.0681
TFHILEPK[x]EK(7)	NAEELSSYQK[x]K(9)	0.4400	2674.3853	138.0681
GSLEK[x]NWK(4)	K[x]SGRSAPGVSTTSTIQ(0)	0.3850	2674.3925	138.0681
K[x]IPQVASFR(0)	K[x]AVYMPLCDPGNK(0)	0.3600	2674.3974	138.0681
GSLEK[x]NWK(4)	V[x]SPTGQITSTSARSGK(0)	0.3400	2674.3925	138.0681
GVVALVEDK[x]TK(8)	GSNDDEMKIDK[x]K(10)	0.3350	2674.3734	138.0681
ADYYYQAK[x]AK(7)	EK[x]VAFILDQVR(1)	0.3350	2674.4005	138.0681
EWDSK[x]LK(4)	VMK[x]SEFQRLTHEK(2)	0.2900	2674.3787	138.0681
WSLERK[x]GEK(5)	G[x]GLGYPEDAIGKTK(0)	0.2600	2674.3965	138.0681
HGGYK[x]PTDK(4)	AHLDVQEK[x]DQPKK(7)	0.2550	2674.3714	138.0681
KDQK[x]K(3)	DRIDK[x]NTWNSTLETAK(4)	0.2500	2674.3925	138.0681
DTTK[x]NK(3)	INEDSK[x]LAVNENLASSK(5)	0.2300	2674.3660	138.0681
K[x]DQKK(0)	DRIDK[x]NTWNSTLETAK(4)	0.2250	2674.3925	138.0681
MK[x]LSLFSNK(1)	M[x]SERDTALEKYK(0)	0.1800	2674.3709	138.0681
WK[x]TLSK(1)	DISSK[x]SPSGNDALNDKK(4)	0.1550	2674.3812	138.0681
NLTDETK[x]NK(6)	TSK[x]TPPTAMLSSVR(2)	0.1400	2674.3846	138.0681
LCIHK[x]NK(4)	SELAQSK[x]YLMNVSR(6)	0.1250	2674.3933	138.0681
SVQPTAK[x]TVQK(6)	EQK[x]PEVDYSEK(2)	0.1200	2674.3700	138.0681
LNVYK[x]YR(4)	DVITELPDAK[x]YYR(9)	0.1050	2674.4005	138.0681
K[x]WRLR(0)	SLYFATPGNTSFK[x]TDM(12)	0.0850	2674.3576	138.0681
