# Supplementary material for: ECL: an exhaustive search tool for the identification of cross-linked peptides using whole database
Source: BMC Bioinformatics. 2016 May 20;17:217. doi: 10.1186/s12859-016-1073-y (PMC4874008; doi:10.1186/s12859-016-1073-y)
Supplement: Additional file 5 — Kojak’s pre-selection list of PSMs only identified by ECL. (ZIP 5147 kb) [file 12859_2016_1073_MOESM5_ESM.zip › Kojak's pre-selection ranks of ECL only peptides/Kojak's detailed results/aleitner_M1012_006/diagnostic_2424.txt]

Scan: 2424
I[x]INR	0	0	514.322703	0.1488	0.5950
S[x]RSYDSR	0	0	869.399102	0.1371	0.9600
M[x]SRSYDSR	0	0	1000.439581	0.1319	1.0550
K[x]YINR	0	0	692.396924	0.1280	0.6400
SMAIDK[x]DIR	5	0	1047.538227	0.1139	1.0250
E[x]IINR	0	0	643.365291	0.1120	0.5600
HFEQVINEK[x]HEDALAK	8	0	1906.953636	0.1106	1.7700
VLVDK[x]SR	4	0	815.486459	0.1071	0.7500
IK[x]TLSMEKHTELR	1	0	1584.865682	0.1054	1.3700
K[x]LRDK	0	0	658.412573	0.1050	0.5250
K[x]HFEQVINEKHEDALAK	0	0	2035.048591	0.1026	1.7450
K[x]LARNILK	0	0	954.633783	0.1025	0.8200
EIK[x]PNIR	2	0	868.513006	0.1000	0.7000
NFGRDLK[x]LK	6	0	1089.629423	0.0922	0.8300
SAK[x]AK	2	0	503.306720	0.0920	0.4600
TNAIVMK[x]DIR	6	0	1159.638269	0.0915	0.9150
K[x]ARQAAK	0	0	771.471479	0.0907	0.6350
LK[x]DLR	1	0	643.401675	0.0890	0.4450
DAVVLGVEK[x]R	8	0	1084.624003	0.0885	0.8850
QRIQK[x]ENR	4	0	1070.594434	0.0844	0.6750
ERK[x]PR	2	0	684.403070	0.0830	0.4150
DVAK[x]MK	3	0	690.373411	0.0817	0.4900
SMIADK[x]HAIR	5	0	1140.607305	0.0815	0.8150
SAKGTK[x]R	5	0	746.439846	0.0807	0.5650
SAK[x]GTKR	2	0	746.439846	0.0807	0.5650
K[x]RVIEHNIR	0	0	1163.688664	0.0794	0.7150
TLAGVTRDYYTK[x]QSK	11	0	1729.899815	0.0793	1.1900
GTK[x]RR	2	0	616.376858	0.0790	0.3950
GTK[x]R	2	0	460.275756	0.0787	0.3150
K[x]YDK	0	0	552.290736	0.0775	0.3100
K[x]SLK	0	0	474.316557	0.0775	0.3100
TLSK[x]ESAR	3	0	890.482099	0.0756	0.6050
SSK[x]DISSK	2	0	850.439569	0.0756	0.6050
K[x]LIR	0	0	528.374737	0.0750	0.3000
IQK[x]ENR	2	0	786.434760	0.0750	0.4500
P[x]TDDDDK	0	0	804.313706	0.0743	0.5200
FAASK[x]EK	4	0	779.417716	0.0743	0.5200
K[x]GEIR	0	0	601.354728	0.0740	0.3700
HRENK[x]IQR	4	0	1079.594768	0.0737	0.5900
SVEISALASK[x]NR	9	0	1273.698949	0.0733	0.8800
TLSK[x]WR	3	0	789.449683	0.0733	0.4400
K[x]RR	0	0	458.307723	0.0733	0.2200
F[x]PTDDDDK	0	0	951.382115	0.0731	0.5850
V[x]GVFK	0	0	548.332206	0.0730	0.3650
ETEK[x]LAEERGWDIR	3	0	1730.858680	0.0729	1.0200
K[x]IDK	0	0	502.311471	0.0725	0.2900
M[x]TDK	0	0	493.220610	0.0725	0.2900
TLLYGK[x]R	5	0	849.507194	0.0721	0.5050
EWLDK[x]LGDK	4	0	1102.565823	0.0717	0.6450
KSGNLPDADNSK[x]SDISK	11	0	1774.869635	0.0715	1.2150
TMTEK[x]AR	4	0	835.422145	0.0714	0.5000
AQARAK[x]R	5	0	799.477625	0.0714	0.5000
S[x]SKDISSK	0	0	850.439569	0.0712	0.5700
VLTLELYK[x]KLR	7	0	1374.859801	0.0709	0.7800
SSTAAK[x]TFLEKR	5	0	1337.730248	0.0700	0.8400
EK[x]ADAAFLR	1	0	1019.539945	0.0700	0.6300
M[x]SSKDISSK	0	0	981.480047	0.0700	0.6300
TLSMEK[x]HTELR	5	0	1343.686669	0.0695	0.7650
VLTLELYKK[x]LR	8	0	1374.859801	0.0691	0.7600
HK[x]TDLNHENLK	1	0	1347.689447	0.0691	0.7600
M[x]SSK	0	0	451.210047	0.0688	0.2750
MQK[x]LLR	2	0	787.473787	0.0683	0.4100
K[x]LDVAK	0	0	672.416990	0.0683	0.4100
EPPVYTPPK[x]DK	8	0	1269.660444	0.0682	0.7500
SGKK[x]R	3	0	574.355062	0.0680	0.3400
MSERDTALEK[x]YK	9	0	1469.718358	0.0679	0.8150
EK[x]RTFLR	1	0	948.550451	0.0679	0.4750
LVK[x]GRQD	2	0	814.466059	0.0679	0.4750
SLK[x]R	2	0	502.322703	0.0675	0.2700
TGQK[x]MLMNMDK	3	0	1295.603535	0.0673	0.7400
ERK[x]PRR	2	0	840.504172	0.0667	0.4000
YLDSQRVAIK[x]K	9	0	1319.756069	0.0655	0.7200
TLASLQK[x]R	6	0	915.550117	0.0650	0.5200
LLK[x]PR	2	0	625.427496	0.0650	0.3250
GGDWERK[x]NR	6	0	1116.542400	0.0644	0.5800
GTLK[x]VHTIR	3	0	1023.618860	0.0644	0.5800
SAK[x]IVR	2	0	672.428222	0.0642	0.3850
SAK[x]IVRTLIDK	2	0	1242.765906	0.0641	0.7050
FDSEK[x]AGDR	4	0	1023.462090	0.0639	0.5750
HK[x]FQDILLGAGQAIKAGNR	1	0	2036.127841	0.0637	1.2100
LK[x]YYEQKIR	1	0	1239.697497	0.0633	0.5700
TLSK[x]WRDATDDK	3	0	1434.710239	0.0629	0.7550
EPLK[x]EVVQFVGSR	3	0	1486.814306	0.0627	0.8150
TPNDTQK[x]YSNDK	6	0	1409.642221	0.0625	0.7500
MSSK[x]DISSK	3	0	981.480047	0.0622	0.5600
K[x]WRLR	0	0	757.471088	0.0620	0.3100
QVK[x]NR	2	0	643.376523	0.0620	0.3100
S[x]GYDR	0	0	596.255412	0.0620	0.3100
ASK[x]VLELR	2	0	914.554868	0.0619	0.4950
DIK[x]VIMATNR	2	0	1159.638269	0.0615	0.6150
K[x]KLIPIR	0	0	866.606510	0.0614	0.4300
AK[x]IIDLR	1	0	827.522844	0.0614	0.4300
LMSK[x]VAEKAQINTQEYGR	3	0	2065.062523	0.0611	1.1000
GTTAVLK[x]EDIYK	6	0	1336.723767	0.0600	0.7200
K[x]LIPIR	0	0	738.511554	0.0600	0.3600
ASK[x]AAR	2	0	602.349976	0.0600	0.3600
K[x]REAEAAK	0	0	901.498083	0.0600	0.4800
K[x]PRR	0	0	555.360483	0.0600	0.2400
K[x]LQR	0	0	543.349250	0.0600	0.2400
G[x]VFK	0	0	449.263798	0.0600	0.2400
K[x]PRVVTALTMLKQHLFR	0	0	2037.203252	0.0597	1.0150
LGDK[x]GPAAARASR	3	0	1268.694867	0.0596	0.7750
YYIIMGLQASK[x]LR	10	0	1554.859144	0.0592	0.7700
DVAKMK[x]LSLFSNK	5	0	1479.811862	0.0592	0.7700
TLLARAVAHHTDCK[x]FIR	13	0	2008.078783	0.0591	1.0050
SGK[x]KR	2	0	574.355062	0.0590	0.2950
DK[x]KLIPIR	1	0	981.633448	0.0587	0.4700
IEPLK[x]LK	4	0	839.547996	0.0586	0.4100
K[x]EEPKSETLENFTR	0	0	1706.847448	0.0582	0.8150
VDAQDFLK[x]VAETRR	7	0	1646.873938	0.0582	0.8150
CFGIK[x]FDIMPR	4	0	1382.683832	0.0582	0.6400
NWK[x]EGLSR	2	0	988.508981	0.0581	0.4650
SSHIITK[x]ELK	6	0	1154.665864	0.0580	0.5800
SLALTKK[x]DK	6	0	1002.607293	0.0578	0.5200
YK[x]DGVILAADSR	1	0	1306.688051	0.0571	0.6850
DMTLEEAEVLILK[x]VLR	12	0	1871.043692	0.0569	0.9100
DTMNVDINAIKK[x]GEIR	11	0	1815.951192	0.0569	0.9100
GSDAAPQASK[x]K	9	0	1058.535585	0.0568	0.6250
M[x]IDDQR	0	0	776.348650	0.0567	0.3400
SAK[x]GTK	2	0	590.338744	0.0567	0.3400
NCACVISQK[x]K	8	0	1206.584850	0.0565	0.5650
IIPLK[x]KD	4	0	825.532346	0.0564	0.3950
TLIDK[x]FSGEKK	4	0	1264.702640	0.0559	0.6150
EK[x]VAFILDQVRLFLLR	1	0	1959.166855	0.0556	0.8900
D[x]KKLIPIR	0	0	981.633448	0.0556	0.4450
TGRSIK[x]GYTLPPHCSR	5	0	1828.936545	0.0553	0.8850
TDELK[x]DANIIYDLEILR	4	0	2033.067988	0.0553	0.9400
K[x]LMELFISK	0	0	1107.636148	0.0550	0.4950
I[x]DDQR	0	0	645.308172	0.0550	0.2750
DLK[x]LK	2	0	615.395529	0.0550	0.2750
K[x]VTSK	0	0	561.348581	0.0550	0.2750
SMIADK[x]HAIRILAHR	5	0	1730.972539	0.0543	0.8150
S[x]TLDLNHLADLYDRK	0	0	1772.905627	0.0540	0.8100
ASK[x]ER	2	0	589.318344	0.0540	0.2700
SLALTK[x]KDK	5	0	1002.607293	0.0539	0.4850
TMLVK[x]AVANSTAANFIR	4	0	1805.982099	0.0538	0.9150
DAGK[x]DEFSR	3	0	1023.462090	0.0533	0.4800
AAK[x]ASR	2	0	602.349976	0.0533	0.3200
FVIHQEENK[x]R	8	0	1298.673071	0.0530	0.5300
PFGNTHNK[x]FK	7	0	1188.603937	0.0530	0.5300
ILSGEQTVK[x]YDR	8	0	1407.735725	0.0529	0.6350
KK[x]LIPIR	1	0	866.606510	0.0529	0.3700
G[x]LGYPEDAIGKTKLVK	0	0	1687.950789	0.0528	0.8450
IKTLSMEK[x]HTELR	7	0	1584.865682	0.0527	0.6850
KHFEQVINEK[x]HEDALAK	9	0	2035.048591	0.0526	0.8950
NIK[x]VIMATNR	2	0	1158.654253	0.0525	0.5250
K[x]QYSAKAK	0	0	922.523570	0.0525	0.4200
ELAAIK[x]EDTEAVLKR	5	0	1684.935865	0.0523	0.7850
VMK[x]SEFQRLTHEK	2	0	1631.845282	0.0523	0.6800
K[x]QMSYMLAR	0	0	1126.562665	0.0522	0.4700
LFAYPPK[x]SVQPTAK	6	0	1545.855441	0.0521	0.7300
GTEVEK[x]ITIK	5	0	1116.638983	0.0520	0.5200
K[x]INVK	0	0	600.395864	0.0520	0.2600
SEDYLPSK[x]YLDIDISK	7	0	1884.935588	0.0519	0.8300
NCACVISQK[x]KVPDK	8	0	1645.827913	0.0518	0.7250
DDINLDEASAMAVK[x]FLSK	13	0	1965.971650	0.0517	0.9300
GVVALVEDKTK[x]SVALGGITK	10	0	1984.156741	0.0515	1.0300
AELDK[x]IGLSKIR	4	0	1341.797930	0.0512	0.6150
LIEK[x]LELR	3	0	1012.628028	0.0512	0.4100
SVEISALASK[x]NRLHQLR	9	0	1921.085644	0.0512	0.8700
K[x]NRLK	0	0	657.428557	0.0510	0.2550
ATK[x]QSKYTYDR	2	0	1359.678214	0.0509	0.5600
EIMLRVEPIPLINGEK[x]R	15	0	2006.134566	0.0509	0.8650
DIGK[x]VVDK	3	0	872.496688	0.0506	0.4050
VLTLELYK[x]K	7	0	1105.674641	0.0506	0.4550
FMLK[x]LGVKR	3	0	1090.668450	0.0506	0.4550
ATKQSK[x]YTYDR	5	0	1359.678214	0.0500	0.5500
D[x]RQEQR	0	0	830.399437	0.0500	0.3000
K[x]LEFPLPNEEAR	0	0	1441.756460	0.0496	0.5950
IEASK[x]GLIDR	4	0	1100.618917	0.0495	0.4950
LLK[x]PRVNNR	2	0	1108.682852	0.0494	0.4450
G[x]GLGYPEDAIGKTKLVK	0	0	1744.972250	0.0494	0.8400
QSK[x]YTYDR	2	0	1059.498475	0.0494	0.3950
K[x]AQSGPDASAKLPTVIPTTR	0	0	2037.121751	0.0492	0.9850
GITVLK[x]PDDDK	5	0	1199.639709	0.0491	0.5400
GEK[x]RWSELR	2	0	1159.609749	0.0489	0.4400
K[x]LEETDVAK	0	0	1031.549839	0.0489	0.4400
YTYDRGTTAVLK[x]EDIYK	11	0	2035.026127	0.0488	0.8300
DSYLIIDK[x]LPSEYDSR	7	0	1912.941734	0.0487	0.7800
GSDAAPQASKK[x]K	10	0	1186.630541	0.0487	0.5850
GSDAAPQASK[x]KK	9	0	1186.630541	0.0487	0.5850
GVVALVEDK[x]TK	8	0	1157.665530	0.0486	0.5350
LFLLRSDYYMASTYTK[x]K	15	0	2099.076051	0.0485	0.8250
TLLAK[x]AVANQTSATFLR	4	0	1804.020592	0.0485	0.8250
E[x]MIAAQGIDEEDR	0	0	1475.656153	0.0485	0.6300
IPDSTYEMVGGLEK[x]QIK	13	0	1906.970924	0.0482	0.8200
E[x]TIDNAETMKK	0	0	1278.612505	0.0482	0.5300
IVK[x]SAKAK	2	0	843.554142	0.0481	0.3850
LTHEK[x]STMLEKIK	4	0	1556.859536	0.0481	0.6250
VDK[x]NWSK	2	0	875.450075	0.0479	0.3350
ETTEKK[x]IDK	5	0	1090.586949	0.0478	0.4300
TTSK[x]VSIAK	3	0	933.549448	0.0478	0.4300
VEFKMGNGK[x]MVEISR	8	0	1723.874862	0.0477	0.7150
LQKDLGQVLNK[x]YVQVEQR	10	0	2157.190495	0.0475	0.8550
WK[x]TLSKESAR	1	0	1204.656362	0.0475	0.4750
MVTANIK[x]NIK	6	0	1130.648106	0.0475	0.4750
K[x]ANWCDKR	0	0	1076.518495	0.0475	0.3800
MQK[x]LLRLR	2	0	1056.658947	0.0475	0.3800
FATLQK[x]SK	5	0	921.528321	0.0475	0.3800
M[x]SGYDR	0	0	727.295891	0.0475	0.2850
SSSDMAYTSMFKGNQK[x]VVK	15	0	2107.007711	0.0474	0.9000
ATSAGPK[x]QTETINWLEKR	6	0	2029.059155	0.0472	0.8500
LESK[x]QRIFR	3	0	1175.677431	0.0472	0.4250
K[x]INVKFFEK	0	0	1151.670224	0.0472	0.4250
LLMK[x]LSSQNDDK	3	0	1390.712546	0.0471	0.5650
EWLDK[x]LGDKGPAAAR	4	0	1625.852476	0.0470	0.7050
VLVDK[x]SRK	4	0	943.581415	0.0469	0.3750
QHAVNERAK[x]IIDLR	8	0	1661.932452	0.0468	0.6550
LEEIGVADQYK[x]VSK	10	0	1577.830012	0.0468	0.6550
M[x]GINER	0	0	718.343173	0.0467	0.2800
MYGGVREPLK[x]EVVQFVGSR	9	0	2150.130540	0.0466	0.8850
K[x]EVAEADIASK	0	0	1159.608411	0.0464	0.5100
AEAK[x]DVAK	3	0	830.449740	0.0463	0.3700
NIPK[x]ARASLTAAK	3	0	1339.793514	0.0462	0.6000
LLIFEK[x]QVR	5	0	1144.696771	0.0461	0.4150
SAELYK[x]NPK	5	0	1048.555259	0.0461	0.4150
TLIDKFSGEK[x]K	9	0	1264.702640	0.0459	0.5050
EPPVYTPPKDK[x]K	10	0	1397.755400	0.0458	0.5500
DVAK[x]MKLSLFSNK	3	0	1479.811862	0.0458	0.5950
ASAGPLIASQTVK[x]K	12	0	1369.792844	0.0457	0.6400
TLFRK[x]EK	4	0	920.544305	0.0457	0.3200
M[x]STLDLNHLADLYDRK	0	0	1903.946106	0.0453	0.7250
K[x]AMVNIDTIDNKVATTM	0	0	1863.943328	0.0453	0.7700
SLPPEEYDEK[x]LYNKFK	9	0	1998.993768	0.0450	0.7200
K[x]EAGFIDDILIITPASK	0	0	1830.013777	0.0450	0.7650
SAKAK[x]NPMFALSR	4	0	1419.765584	0.0450	0.5850
K[x]RWSLER	0	0	973.545700	0.0450	0.3150
Q[x]DRGK	0	0	602.313592	0.0450	0.2250
GYQTIELDK[x]KLDVAK	8	0	1719.940617	0.0447	0.6700
AVNIAFTQDQLLK[x]R	12	0	1615.904510	0.0446	0.6250
DGIVLAAEK[x]K	8	0	1042.602207	0.0445	0.4450
K[x]IPQVASFR	0	0	1044.607962	0.0444	0.4000
DATDDK[x]R	5	0	819.372221	0.0443	0.3100
GK[x]LVRK	1	0	699.475505	0.0442	0.2650
TSASIDFDSNFLNSMIK[x]K	16	0	2016.982547	0.0439	0.7900
GVVALVEDK[x]TKSVALGGITK	8	0	1984.156741	0.0437	0.8750
NWK[x]EEYLR	2	0	1136.561406	0.0437	0.3500
STMLEK[x]IK	5	0	948.531355	0.0437	0.3500
IVKSAK[x]AK	5	0	843.554142	0.0437	0.3500
NNSWAK[x]SWSNLDLR	5	0	1689.822239	0.0436	0.6100
TRLLENDIK[x]VMK	8	0	1458.822760	0.0433	0.5200
LLK[x]MQR	2	0	787.473787	0.0433	0.2600
DWNACK[x]KELLK	5	0	1403.723052	0.0432	0.4750
HTELRSFEQK[x]VMK	9	0	1631.845282	0.0431	0.5600
VSK[x]ILEHKEIMLR	2	0	1594.922802	0.0431	0.5600
SLLTGK[x]HAIR	5	0	1094.655970	0.0430	0.4300
M[x]SQAR	0	0	591.279850	0.0430	0.2150
YDK[x]LVETSGQIR	2	0	1407.735725	0.0429	0.5150
HESLK[x]YR	4	0	931.487520	0.0429	0.3000
DTMNVDINAIK[x]KGEIR	10	0	1815.951192	0.0425	0.6800
SNNIKENEQK[x]IK	9	0	1443.768084	0.0425	0.5100
DKK[x]LIPIR	2	0	981.633448	0.0425	0.3400
P[x]FGNTHNK	0	0	913.440572	0.0425	0.3400
K[x]LFK	0	0	534.352941	0.0425	0.1700
EQVRDAGK[x]DEFSR	7	0	1535.732760	0.0423	0.5500
K[x]ANWCDK	0	0	920.417393	0.0421	0.2950
DWNACK[x]K	5	0	920.417393	0.0421	0.2950
TVQK[x]VETAVLSTTVKAQAR	3	0	2029.153050	0.0421	0.8000
DRLK[x]K	3	0	658.412573	0.0420	0.2100
EASK[x]TLSK	3	0	862.475953	0.0419	0.3350
IDLTRIVK[x]SAK	7	0	1242.765906	0.0418	0.4600
NK[x]TDTKTIEAITFK	1	0	1608.872208	0.0418	0.5850
EWLDKLGDK[x]GPAAAR	8	0	1625.852476	0.0417	0.6250
REDGMK[x]ILMVNR	5	0	1460.759115	0.0417	0.5000
LKGYQTIELDK[x]K	10	0	1434.808159	0.0417	0.5000
K[x]IEIPLPNEVGR	0	0	1363.782281	0.0417	0.5000
TFLEK[x]R	4	0	792.449349	0.0417	0.2500
QSK[x]ATR	2	0	689.382001	0.0417	0.2500
WSTAETLTNNK[x]IDRDK	10	0	1890.943464	0.0416	0.6650
LTQLLSQIK[x]EEQGDIK	8	0	1842.009751	0.0416	0.6650
SIK[x]GYTLPPHCSR	2	0	1514.766308	0.0415	0.5400
IHAK[x]SMAIDKDIR	3	0	1496.813257	0.0415	0.5400
ASK[x]VLELRAELDK	2	0	1470.840518	0.0415	0.5400
K[x]QLATSLRSR	0	0	1158.683243	0.0415	0.4150
QSK[x]ATREPNK	2	0	1157.615226	0.0415	0.4150
NCACVISQKK[x]VPDK	9	0	1645.827913	0.0414	0.5800
DGIVLAAEK[x]KVTSK	8	0	1457.845270	0.0414	0.5800
K[x]VGQYIR	0	0	862.502443	0.0414	0.2900
GYQTIELDKK[x]LDVAK	9	0	1719.940617	0.0413	0.6200
K[x]EPPVYTPPKDK	0	0	1397.755400	0.0413	0.4950
SLK[x]RELIR	2	0	1013.634509	0.0413	0.3300
YQK[x]PVDTEEENDK	2	0	1593.715773	0.0412	0.5350
TK[x]DEGGPAGGLYI	1	0	1276.629872	0.0412	0.5350
K[x]AFGR	0	0	577.333601	0.0410	0.2050
EK[x]ASK	1	0	561.312197	0.0410	0.2050
MGNGK[x]MVEISR	4	0	1220.600502	0.0409	0.4500
LNDPEDK[x]YEALSK	6	0	1520.735782	0.0408	0.5300
TLALK[x]YPGGGPGK	4	0	1257.708061	0.0408	0.5300
TSTSSMTAVPK[x]PLK	10	0	1446.775143	0.0407	0.5700
QPEDK[x]LR	4	0	884.471536	0.0407	0.2850
NLIRLAK[x]R	6	0	982.639929	0.0406	0.3250
DSEALK[x]TR	5	0	918.477013	0.0406	0.3250
ILYVNNAK[x]SQEEAIENIK	7	0	2075.089784	0.0406	0.7300
IK[x]YEYQKLK	1	0	1211.691351	0.0406	0.3650
VVDK[x]CFGIK	3	0	1064.568799	0.0406	0.3650
Y[x]TVGQGYTK	0	0	1015.497414	0.0406	0.3650
VMK[x]EDNLILRTR	2	0	1486.828906	0.0404	0.4850
DVITELPDAK[x]YYR	9	0	1581.803799	0.0404	0.5250
VDAQDFLK[x]VAETR	7	0	1490.772835	0.0404	0.5250
DQIGEEK[x]TILQSLLQRAR	6	0	2097.154110	0.0400	0.7200
D[x]DGLEDDMPALADEEFEK	0	0	2037.836007	0.0400	0.7200
VVDK[x]CFGIKFDIMPR	3	0	1823.942544	0.0400	0.6000
AKYASQK[x]RP	6	0	1047.582476	0.0400	0.3600
DSESTEEK[x]EAQAVQRAR	7	0	1932.913617	0.0400	0.6800
DGIVLAAEKK[x]VTSK	9	0	1457.845270	0.0400	0.5600
SLEK[x]TLVPYLR	3	0	1317.765572	0.0400	0.4400
SFEQK[x]VMK	4	0	995.510954	0.0400	0.3200
M[x]MGINER	0	0	849.383652	0.0400	0.2800
YASQK[x]RP	4	0	848.450409	0.0400	0.2800
K[x]VPDK	0	0	585.348581	0.0400	0.2000
AVAASLGVNFLK[x]VVSSAIVDK	11	0	2087.198937	0.0398	0.8350
SSSDMAYTSMFK[x]GNQKVVK	11	0	2107.007711	0.0397	0.7550
EVIELPLK[x]NPELFLR	7	0	1809.039932	0.0397	0.5950
TGPPGPPCGGK[x]FMLK	10	0	1542.768616	0.0397	0.5950
IHAKSMAIDK[x]DIR	9	0	1496.813257	0.0396	0.5150
SNNIK[x]ENEQKIK	4	0	1443.768084	0.0396	0.4750
EK[x]VAFILDQVR	1	0	1316.745171	0.0395	0.4350
EASKTLSK[x]WR	7	0	1204.656362	0.0395	0.3950
AELDK[x]IGLSK	4	0	1072.612770	0.0395	0.3950
VVGSELIQK[x]YLGDGPRLVR	8	0	2098.189768	0.0395	0.7500
ETTEK[x]KIDK	4	0	1090.586949	0.0394	0.3550
K[x]VAQTTYKK	0	0	1065.618191	0.0394	0.3550
VK[x]VIAATNR	1	0	970.592313	0.0394	0.3550
ENK[x]IQRQR	2	0	1070.594434	0.0394	0.3150
DLVKK[x]YDK	4	0	1007.565097	0.0394	0.3150
K[x]GEKVEDAPENNSFR	0	0	1718.822296	0.0393	0.5900
YYEQK[x]IR	4	0	998.518484	0.0393	0.2750
GK[x]YYPLK	1	0	867.485399	0.0393	0.2750
LGVK[x]RFK	3	0	846.543913	0.0393	0.2750
SLALTK[x]K	5	0	759.485399	0.0393	0.2750
TEDDIK[x]SLQSVGQIIGEVLK	5	0	2171.168421	0.0393	0.7850
SVQPLASAK[x]ELLR	8	0	1410.819392	0.0392	0.5100
K[x]IDKEDMGSNDK	0	0	1378.639778	0.0392	0.4700
TKDAVVLGVEK[x]R	10	0	1313.766632	0.0392	0.4700
YYPVRK[x]FTGGVLMLIDR	5	0	2027.102541	0.0391	0.6650
D[x]GLEDDMPALADEEFEK	0	0	1922.809068	0.0391	0.6650
IQDAELAILQK[x]TQNLR	10	0	1853.036967	0.0391	0.6250
LSVEALNSLTGEFK[x]GK	13	0	1691.909318	0.0391	0.6250
DSESTEEK[x]EAQAVQR	7	0	1705.775405	0.0390	0.5850
LK[x]WSDERYLHQSLK	1	0	1801.947432	0.0389	0.5450
LNQQSVLLPLLK[x]DNIAHR	11	0	2071.190103	0.0389	0.7000
TPNDTQKYSNDK[x]SIVNSM	11	0	2040.942138	0.0389	0.7000
SELVK[x]EFHK	4	0	1115.597456	0.0389	0.3500
K[x]IFTIHTSK	0	0	1073.623277	0.0389	0.3500
VSPTGQITSTSARSGK[x]K	15	0	1703.916525	0.0388	0.6600
AELDKIGLSK[x]IR	9	0	1341.797930	0.0388	0.4650
K[x]CIK	0	0	547.315173	0.0388	0.1550
FVIHQEENK[x]RSVGIK	8	0	1782.973979	0.0387	0.5800
EDGMK[x]ILMVNR	4	0	1304.658013	0.0386	0.4250
KPIGATWK[x]TTQLEEANSK	7	0	2001.053008	0.0386	0.6950
S[x]FLELTEVWGKPQK	0	0	1660.882380	0.0386	0.5400
K[x]EKWIAK	0	0	901.538493	0.0386	0.2700
QTETINWLEK[x]RFK	9	0	1691.899424	0.0385	0.5000
VLRQVMEEK[x]LDSK	8	0	1573.849698	0.0385	0.5000
K[x]ILFENPDEATKR	0	0	1559.830681	0.0385	0.5000
SQK[x]ALDTLFSAIR	2	0	1448.798656	0.0385	0.5000
ITAFLLADSK[x]SQK	9	0	1420.792510	0.0385	0.5000
NHASIDK[x]MK	6	0	1042.522913	0.0383	0.3450
SAVIK[x]TSTR	4	0	961.555594	0.0383	0.3450
GVLLYGPPGTGK[x]TLLAR	11	0	1711.998405	0.0382	0.6500
DK[x]LVLKEVFLSFHNLVGR	1	0	2113.204692	0.0381	0.6850
ELVSK[x]ASPIAGSEGK	4	0	1471.788150	0.0380	0.5700
DREISYPFK[x]R	8	0	1309.677823	0.0380	0.3800
DVPTFANFHTPIFIAK[x]R	15	0	1973.052225	0.0379	0.6450
NEEK[x]KLMELFISK	3	0	1607.859201	0.0377	0.4900
GVMTLGFDLIK[x]RVYPYR	10	0	2027.102541	0.0376	0.6400
ASKGSNDDEMK[x]IDK	10	0	1536.708913	0.0375	0.5250
DK[x]LVLK	1	0	714.463938	0.0375	0.2250
IIPLK[x]K	4	0	710.505408	0.0375	0.2250
K[x]HGQLK	0	0	709.423471	0.0375	0.2250
MK[x]DAVK	1	0	690.373411	0.0375	0.2250
M[x]ATTVK	0	0	649.346864	0.0375	0.2250
LDRK[x]LEFPLPNEEAR	3	0	1825.968559	0.0373	0.5600
ASVVETVTLTK[x]VTQK	10	0	1602.919156	0.0373	0.5600
NTWNSTLETAK[x]AK	10	0	1462.741537	0.0373	0.4850
LLVK[x]DRIDK	3	0	1098.676036	0.0372	0.3350
MK[x]SDINAHK	1	0	1042.522913	0.0372	0.3350
ISWYTK[x]IVDELDLR	5	0	1749.930053	0.0371	0.5200
E[x]EMIAAQGIDEEDR	0	0	1604.698741	0.0371	0.5200
NK[x]ADYYTNICDR	1	0	1531.672470	0.0371	0.4450
YYIIMGLQASK[x]LRNK	10	0	1796.997022	0.0370	0.5550
LEK[x]VRQLIIK	2	0	1238.807376	0.0370	0.3700
THAVLVALK[x]R	8	0	1106.692354	0.0370	0.3700
EK[x]VLK	1	0	615.395529	0.0370	0.1850
NK[x]LLK	1	0	614.411513	0.0370	0.1850
NKISWYTK[x]IVDELDLR	7	0	1992.067931	0.0369	0.5900
K[x]DWNACKK	0	0	1048.512348	0.0369	0.2950
SELAQSK[x]YLMNVSR	6	0	1624.824212	0.0368	0.5150
KVAQTTYK[x]K	7	0	1065.618191	0.0367	0.3300
SSEETEDK[x]K	7	0	1051.466899	0.0367	0.3300
LLVK[x]DR	3	0	742.470084	0.0367	0.2200
DLK[x]LKWSDER	2	0	1288.677488	0.0365	0.3650
FNLMVICK[x]DK	7	0	1266.646388	0.0365	0.3650
K[x]GVVALVEDK	0	0	1056.617856	0.0365	0.3650
K[x]TLVAHAVLKVGSALVGSQTK	0	0	2106.252365	0.0364	0.7650
NKTDTK[x]TIEAITFK	5	0	1608.872208	0.0364	0.5100
GILGIDAALGGQATK[x]LAAEDHK	14	0	2148.153776	0.0364	0.8000
AQSGPDASAK[x]LPTVIPTTR	9	0	1909.026796	0.0363	0.6900
RMK[x]K	2	0	561.342056	0.0362	0.1450
TLEVLYLK[x]MHNNHAK	7	0	1809.955886	0.0360	0.5400
Q[x]YTVGQGYTK	0	0	1143.555986	0.0360	0.3600
E[x]SLQR	0	0	631.328907	0.0360	0.1800
K[x]SSEQANLYER	0	0	1323.641830	0.0359	0.3950
IDK[x]EDMGSNDK	2	0	1250.544822	0.0359	0.3950
K[x]LQRLR	0	0	812.534410	0.0358	0.2150
LIK[x]KSSEQANLYER	2	0	1677.904901	0.0357	0.5000
LEKGQSIDDMIPAQK[x]	14	0	1671.850090	0.0357	0.5350
MSAQSCACMVRTLLYGK[x]R	16	0	2131.015784	0.0356	0.6400
TTMTNGFLAHK[x]LCIHKNK	10	0	2113.092380	0.0356	0.6400
ATSAGPKQTETINWLEK[x]R	16	0	2029.059155	0.0356	0.6400
ILEFTK[x]YSNDK	5	0	1356.692468	0.0355	0.3900
GTLK[x]VHTIRLR	3	0	1292.804020	0.0355	0.3900
ATDDDRWK[x]TLSK	7	0	1434.710239	0.0354	0.4250
AAK[x]ASRGAATIK	2	0	1143.672345	0.0354	0.4250
S[x]TLDLNHLADLYDR	0	0	1644.810672	0.0354	0.4950
STELQIGVVEDDK[x]PFR	12	0	1831.931505	0.0353	0.5650
HTVIK[x]TGLRMISLSYSR	4	0	1961.087952	0.0350	0.5950
TLPPELK[x]GEALGNSEHIR	6	0	1960.037693	0.0350	0.6300
LRK[x]EVAEADIASK	2	0	1428.793571	0.0350	0.4550
TDTK[x]TIEAITFK	3	0	1366.734330	0.0350	0.4200
DYYTK[x]QSK	4	0	1031.492328	0.0350	0.2800
FMLK[x]LGVK	3	0	934.567348	0.0350	0.2800
VVDK[x]DGIR	3	0	900.502835	0.0350	0.2800
K[x]ALSSLK	0	0	745.469750	0.0350	0.2450
ATK[x]QSK	2	0	661.375854	0.0350	0.2100
LIK[x]K	2	0	500.368591	0.0350	0.1400
K[x]PPVQPLAYKSATPFRK	0	0	1927.104259	0.0347	0.5900
SGNLPDADNSK[x]SDISK	10	0	1646.774679	0.0347	0.5550
CGSPYIIEDSK[x]K	10	0	1395.670349	0.0346	0.4150
IINRDIGK[x]VVDK	7	0	1368.808828	0.0346	0.4150
DTMNVDINAIK[x]K	10	0	1360.701983	0.0346	0.4150
K[x]PRVVTALTMLK	0	0	1355.832206	0.0346	0.4150
T[x]IDNAETMKK	0	0	1149.569917	0.0345	0.3450
K[x]SKTLQYFA	0	0	1084.591644	0.0344	0.3100
FGNRDLVK[x]K	7	0	1075.613774	0.0344	0.3100
SK[x]TLQYFA	1	0	956.496688	0.0344	0.2750
D[x]YDLVRSLESQIR	0	0	1592.815758	0.0342	0.4450
DIK[x]SMIADKHAIR	2	0	1496.813257	0.0342	0.4450
TPDK[x]GYGHRDDIFIPLSEK	3	0	2187.095930	0.0342	0.6500
EIK[x]QIK	2	0	757.469750	0.0342	0.2050
ELLK[x]LK	3	0	742.495236	0.0342	0.2050
K[x]VADLK	0	0	672.416990	0.0342	0.2050
DYYTK[x]QSKATR	4	0	1359.678214	0.0341	0.3750
EEYLRAAK[x]ASR	7	0	1292.683635	0.0341	0.3750
GMALGSANEKIEASK[x]GLIDR	14	0	2059.073086	0.0340	0.6800
P[x]FGNTHNKFK	0	0	1188.603937	0.0340	0.3400
LGDK[x]GPAAAR	3	0	954.524630	0.0340	0.3400
TPDK[x]GYGHR	3	0	1029.499144	0.0339	0.3050
MEILK[x]IHLEKVSK	4	0	1566.916655	0.0338	0.4400
SAK[x]AKNPMFALSR	2	0	1419.765584	0.0338	0.4400
LAAEDHK[x]FVIHQEENKR	6	0	2063.054738	0.0338	0.5750
SSCK[x]IVFR	3	0	995.522185	0.0338	0.2700
K[x]SGR	0	0	446.260107	0.0338	0.1350
TVQKVETAVLSTTVK[x]AQAR	14	0	2029.153050	0.0337	0.6400
HK[x]FQDILLGAGQAIK	1	0	1637.925245	0.0337	0.5050
LELK[x]KANWCDK	3	0	1403.723052	0.0336	0.3700
WSELRK[x]R	5	0	973.545700	0.0336	0.2350
TK[x]LVKER	1	0	872.544305	0.0336	0.2350
F[x]RNQYDGDATTWSPQGR	0	0	1997.897911	0.0335	0.5700
K[x]GYQTIELDK	0	0	1193.629146	0.0335	0.3350
VAMLYAYDRIK[x]ILFSDVK	10	0	2144.170281	0.0333	0.6000
IDRDK[x]LVLK	4	0	1098.676036	0.0333	0.3000
MRK[x]LAR	2	0	773.469370	0.0333	0.2000
NK[x]PDER	1	0	757.371829	0.0333	0.2000
RMDDK[x]MLLTEVHLLESK	4	0	2057.064831	0.0332	0.5650
DEEWPPK[x]M	6	0	1030.442937	0.0331	0.2650
MSFLELTEVWGK[x]PQK	11	0	1791.922859	0.0330	0.4950
DGIQDIMPSQAK[x]ELK	11	0	1671.850090	0.0330	0.4950
GTKK[x]SGNLPDADNSK	3	0	1530.763724	0.0330	0.4950
RFDSEK[x]AGDR	5	0	1179.563192	0.0330	0.3300
K[x]NLLNPLIEDSR	0	0	1410.783007	0.0329	0.3950
IGLSK[x]IR	4	0	785.512280	0.0329	0.2300
LFLLRIVAFDQLVK[x]EK	13	0	1931.160709	0.0328	0.5250
TSK[x]TPPTAMLSSVREIIK	2	0	1958.086949	0.0328	0.5900
KTVQYATK[x]R	7	0	1093.624337	0.0328	0.2950
HTVIK[x]TGLR	4	0	1023.618860	0.0328	0.2950
SSK[x]VYISPK	2	0	1007.565097	0.0328	0.2950
KAQSGPDASAK[x]LPTVIPTTR	10	0	2037.121751	0.0327	0.6550
TK[x]DAVVLGVEK	1	0	1157.665530	0.0327	0.3600
TK[x]SVALGGITK	1	0	1073.644403	0.0327	0.3600
AEAGLALSLIVK[x]ALSIEGDDK	11	0	2112.167695	0.0326	0.6850
SSQQGVEGVLIILK[x]IEDTDK	13	0	2171.168421	0.0325	0.6500
SETMK[x]YYLPKGK	4	0	1443.743119	0.0325	0.3900
GK[x]YYPLKSMTEK	1	0	1443.743119	0.0325	0.3900
EPPVYTPPK[x]DKK	8	0	1397.755400	0.0325	0.3900
ETTEK[x]K	4	0	734.380997	0.0325	0.1950
K[x]REK	0	0	559.344165	0.0325	0.1300
K[x]LAR	0	0	486.327789	0.0325	0.1300
S[x]QAR	0	0	460.239372	0.0325	0.1300
EIINRDIGK[x]VVDK	8	0	1497.851416	0.0323	0.4200
GGDEWK[x]IEPLK	5	0	1270.655693	0.0323	0.3550
QDLADATVETLK[x]AIEGKIAR	11	0	2141.169090	0.0322	0.6450
TLVAHAVLK[x]VGSALVGSQTK	8	0	1978.157410	0.0322	0.6450
KEEPK[x]SETLENFTR	4	0	1706.847448	0.0321	0.4500
LSLFSNK[x]ENELR	6	0	1448.762272	0.0321	0.3850
K[x]SGNLPDADNSKSDISK	0	0	1774.869635	0.0321	0.5450
K[x]PIGATWKTTQLEEANSK	0	0	2001.053008	0.0319	0.5750
DIGKVVDK[x]CFGIK	7	0	1477.796212	0.0319	0.4150
TGPPGPPCGGK[x]FMLKLGVK	10	0	1940.037500	0.0318	0.6050
DQPK[x]KVGQYIR	3	0	1330.735668	0.0318	0.3500
NDGTIVIRK[x]LEETDVAK	8	0	1900.026461	0.0318	0.5400
NSSSDMAYTSMFK[x]GNQK	12	0	1894.818860	0.0318	0.5400
AQIK[x]ILYVNNAK	3	0	1373.803016	0.0317	0.3800
YK[x]VNLYKFR	1	0	1229.692020	0.0317	0.2850
K[x]WR	0	0	488.285928	0.0317	0.0950
M[x]FR	0	0	452.220553	0.0317	0.0950
K[x]FR	0	0	449.275030	0.0317	0.0950
QDLADATVETLKAIEGK[x]IAR	16	0	2141.169090	0.0315	0.6300
K[x]LDVAKR	0	0	828.518092	0.0314	0.2200
FFEK[x]EDVQSLK	3	0	1368.692468	0.0314	0.3450
SSTAAK[x]TFLEK	5	0	1181.629146	0.0314	0.3450
YEAK[x]AIGSGSEPAKSELVK	3	0	1963.026127	0.0313	0.5950
IYADLK[x]INEDSK	5	0	1407.724493	0.0313	0.3750
AVEK[x]LMSR	3	0	932.511289	0.0313	0.2500
LLK[x]VTVSK	2	0	886.585106	0.0313	0.2500
FAASK[x]EKQNTPVLFDSK	4	0	1908.994437	0.0312	0.5300
EEPK[x]SETLENFTR	3	0	1578.752492	0.0312	0.4050
GDSGEMSLQKLFK[x]	12	0	1438.712546	0.0312	0.4050
NTWNSTLETAKAK[x]YASQK	12	0	2040.027522	0.0311	0.5600
FMLKLGVK[x]R	7	0	1090.668450	0.0311	0.2800
CNK[x]FFYILYFELYK	2	0	1946.963993	0.0311	0.4350
LDRK[x]IEIPLPNEVGR	3	0	1747.994380	0.0310	0.4650
LAEFVNMSK[x]AYHSQYLR	8	0	2056.019935	0.0309	0.5250
GIK[x]GIESEAYESVLDLAK	2	0	1921.004331	0.0308	0.5550
HK[x]TPDK	1	0	724.386752	0.0308	0.1850
VDVK[x]TK	3	0	688.411904	0.0308	0.1850
TGPPGPPCGGKFMLK[x]LGVK	14	0	1940.037500	0.0308	0.5850
WSTAETLTNNK[x]IDR	10	0	1647.821570	0.0307	0.4300
M[x]STLDLNHLADLYDR	0	0	1775.851150	0.0307	0.4600
S[x]GYDRALSVFSPDGR	0	0	1625.779708	0.0307	0.4600
TTMTNGFLAHK[x]LCIHK	10	0	1870.954502	0.0306	0.4900
SSSDMAYTSMFK[x]GNQK	11	0	1780.775938	0.0306	0.4900
DISSKSPSGNDALNDK[x]K	15	0	1774.869635	0.0306	0.5200
VLTLAMVK[x]R	7	0	1029.636817	0.0306	0.2750
EWDSK[x]LKDLR	4	0	1288.677488	0.0305	0.3050
RK[x]IFTIHTSK	1	0	1229.724379	0.0305	0.3050
EISYPFK[x]RLDR	6	0	1422.761881	0.0305	0.3350
E[x]SLQRLLQGAR	0	0	1269.715268	0.0305	0.3350
F[x]ANNDEIHPSK	0	0	1270.594156	0.0305	0.3350
GGDEWKIEPLK[x]LK	10	0	1511.834706	0.0304	0.3950
TAALSARPAK[x]NIR	9	0	1367.799660	0.0304	0.3950
QEYALALQK[x]WDLSR	8	0	1719.894338	0.0304	0.4250
D[x]YTMAQPEFFKAVR	0	0	1701.818400	0.0304	0.4250
VAEK[x]AQINTQEYGR	3	0	1605.811006	0.0304	0.4250
GTK[x]KSGNLPDADNSK	2	0	1530.763724	0.0303	0.4550
FAASKEK[x]QNTPVLFDSK	6	0	1908.994437	0.0303	0.5150
VRSEDYLPSK[x]YLDIDISK	9	0	2140.105099	0.0303	0.5450
LLIFEK[x]QVRQASDTSTNTK	5	0	2178.164339	0.0303	0.5750
M[x]FRNQYDGDATTWSPQGR	0	0	2128.938390	0.0300	0.5400
VSTTPANSFELK[x]QYLIQR	11	0	2094.110853	0.0300	0.5400
TLALKYPGGGPGK[x]TAILPVK	12	0	1980.177084	0.0300	0.6000
EWDSKLK[x]DLR	6	0	1288.677488	0.0300	0.3000
ENK[x]IQR	2	0	786.434760	0.0300	0.1800
TMGK[x]NK	3	0	677.353010	0.0300	0.1800
WK[x]R	1	0	488.285928	0.0300	0.0900
VELAKQNLFVPTSDK[x]EK	14	0	1945.051948	0.0300	0.5100
EDK[x]EGVVNTIAFAIR	2	0	1660.878354	0.0300	0.4500
SLDK[x]QMVEERVLK	3	0	1573.849698	0.0300	0.3900
YEYQK[x]LK	4	0	970.512337	0.0300	0.2100
K[x]MRK	0	0	561.342056	0.0300	0.1200
NVSGNVLSEIK[x]NNWQIER	10	0	2099.075864	0.0297	0.5350
IMSLYSSRGTLK[x]VHTIR	11	0	1961.087952	0.0297	0.5050
DGIQDIMPSQAKELK[x]K	14	0	1799.945046	0.0297	0.4750
M[x]SFLELTEVWGKPQK	0	0	1791.922859	0.0297	0.4450
LIKK[x]SSEQANLYER	3	0	1677.904901	0.0296	0.4150
ESDK[x]APDLIELNR	3	0	1498.762664	0.0296	0.3850
HPK[x]FEEILTRLR	2	0	1537.872820	0.0296	0.3550
ELEAMK[x]LLRPRK	5	0	1482.870377	0.0296	0.3550
M[x]FMTRSEYDR	0	0	1334.574681	0.0295	0.2950
ILEHK[x]EIMLR	4	0	1280.727413	0.0295	0.2950
TK[x]INLIETLR	1	0	1199.723710	0.0295	0.2950
HSTFIITK[x]R	7	0	1101.629423	0.0294	0.2650
DRIDK[x]NTWNSTLETAK	4	0	1890.943464	0.0294	0.4700
VLKTK[x]DEGGPAGGLYI	4	0	1616.877294	0.0294	0.4700
DAVK[x]EAAR	3	0	858.455887	0.0294	0.2350
DTALEK[x]YKSYLLQHR	5	0	1863.984208	0.0293	0.4400
QAIVSAVK[x]FEEEAK	7	0	1547.819448	0.0293	0.4100
KELLK[x]LK	4	0	870.590192	0.0293	0.2050
QYSAK[x]AK	4	0	794.428614	0.0293	0.2050
VVLK[x]NK	3	0	699.464272	0.0292	0.1750
M[x]SRSYDSRTTIFSPEGR	0	0	1988.937329	0.0291	0.4950
FNSNAIAAVATK[x]MVTLK	11	0	1777.975953	0.0291	0.4950
GNAK[x]FGDGIQIAQLALK	3	0	1742.967833	0.0291	0.4950
LVLK[x]EVFLSFHNLVGR	3	0	1870.082797	0.0291	0.4650
G[x]QAQSGNFSNFGDGANGDNKK	0	0	2111.925576	0.0290	0.6100
TIDNAETMK[x]K	8	0	1149.569917	0.0290	0.2900
KK[x]SGR	1	0	574.355062	0.0290	0.1450
VTSK[x]LLEQEESAEK	3	0	1589.814754	0.0289	0.4050
QEYK[x]DDINLDEASAMAVK	3	0	2038.951640	0.0289	0.5200
FATLQK[x]SKR	5	0	1077.629423	0.0289	0.2600
LLK[x]LEEAMK	2	0	1073.615413	0.0289	0.2600
IK[x]ILFSDVK	1	0	1061.648429	0.0289	0.2600
SDYYMASTYTKK[x]INVK	11	0	1910.944711	0.0288	0.4600
M[x]SGYDRALSVFSPDGR	0	0	1756.820186	0.0288	0.4600
EPPFAPIESAK[x]R	10	0	1340.708787	0.0288	0.3450
TIPPLTTVKGSDAAPQASK[x]K	18	0	2009.115605	0.0287	0.5750
MPGTLLPGPGK[x]GYIGDPIK	10	0	1910.033463	0.0287	0.5450
LMSKVAEK[x]AQINTQEYGR	7	0	2065.062523	0.0286	0.5150
EDCK[x]SLK	3	0	878.416723	0.0286	0.2000
EAVLK[x]LK	4	0	799.516697	0.0286	0.2000
KPRVVTALTMLK[x]QHLFR	11	0	2037.203252	0.0285	0.4850
SMNLTRGIDLK[x]SIAEK	10	0	1774.961029	0.0284	0.4550
VK[x]AFGR	1	0	676.402010	0.0283	0.1700
VADLK[x]K	4	0	672.416990	0.0283	0.1700
DKLVLK[x]EVFLSFHNLVGR	5	0	2113.204692	0.0283	0.5100
NAEELSSYQKK[x]LIR	10	0	1677.904901	0.0282	0.3950
LK[x]GYQTIELDK	1	0	1306.713204	0.0282	0.3100
DLVK[x]KYDK	3	0	1007.565097	0.0281	0.2250
TK[x]DSLEAR	1	0	918.477014	0.0281	0.2250
LIPIRGTEVEK[x]ITIK	10	0	1709.045018	0.0280	0.4200
GVLLYGPPGTGK[x]TMLVK	11	0	1729.979978	0.0279	0.4750
K[x]VEFGLPDLEGR	0	0	1358.719350	0.0279	0.3350
LYFYYILFFEK[x]CNR	10	0	1974.970140	0.0279	0.3900
MKLSLFSNK[x]ENELR	8	0	1707.897707	0.0279	0.3900
DNLSWLSK[x]ANNWSK	7	0	1661.816092	0.0279	0.3900
YK[x]SYLLQHR	1	0	1206.650884	0.0278	0.2500
DFSK[x]TLPPELK	3	0	1273.691742	0.0277	0.3050
K[x]DYTMAQPEFFKAVR	0	0	1829.913356	0.0277	0.4150
RQTLNK[x]IALDEQIQALK	5	0	1981.131923	0.0276	0.4700
LAEGESEEVK[x]AYMDPHR	9	0	1959.899550	0.0276	0.4700
LGSTAIGVK[x]TKDAVVLGVEK	8	0	1984.156741	0.0275	0.5500
TLALK[x]YPGGGPGKTAILPVK	4	0	1980.177084	0.0275	0.5500
FFEK[x]INVK	3	0	1023.575269	0.0275	0.2200
VMK[x]SEFQR	2	0	1023.517101	0.0275	0.2200
ELIRK[x]SLK	4	0	985.628363	0.0275	0.2200
QVK[x]R	2	0	529.333601	0.0275	0.1100
M[x]PPK	0	0	471.251517	0.0275	0.1100
DTALEKYK[x]SYLLQHR	7	0	1863.984208	0.0273	0.4100
EPNK[x]GSYRPYTAK	3	0	1509.757521	0.0273	0.3550
ASRPGAAAK[x]LDGK	8	0	1240.688720	0.0273	0.3550
M[x]PFGNTHNKFK	0	0	1319.644415	0.0273	0.3000
GK[x]SALSTLNGFVEELKAEVR	1	0	2147.158527	0.0273	0.5450
SSK[x]SSLELANNAVKSNDIEK	2	0	2133.091236	0.0273	0.5450
IDTIVK[x]EIQDEK	5	0	1429.766355	0.0271	0.3250
AVILSDTK[x]PVDK	7	0	1284.728853	0.0271	0.3250
IMK[x]LCFDELK	2	0	1295.661702	0.0270	0.2700
IITK[x]EGVETR	3	0	1144.645129	0.0270	0.2700
QAREK[x]VLK	4	0	970.592313	0.0269	0.2150
IQYVGKQDPK[x]K	9	0	1302.729522	0.0268	0.2950
SLLTGK[x]HAIRYAGR	5	0	1541.878966	0.0268	0.3750
K[x]AIPLALGLLSASNPQMR	0	0	1879.071243	0.0267	0.4800
K[x]SSEQANLYERK	0	0	1451.736786	0.0267	0.3200
VYHAIRNIPK[x]AR	9	0	1436.836379	0.0267	0.3200
KIDK[x]EDMGSNDK	3	0	1378.639778	0.0267	0.3200
K[x]KAQSGPDASAK	0	0	1186.630541	0.0267	0.3200
EVLNK[x]GVSK	4	0	972.560345	0.0267	0.2400
K[x]TELFK	0	0	764.443203	0.0267	0.1600
WK[x]TLSK	1	0	761.443537	0.0267	0.1600
VVTSK[x]LLKPR	4	0	1139.738968	0.0265	0.2650
WSDERYLHQSLK[x]YK	11	0	1851.926697	0.0264	0.3700
K[x]PRRLLK	0	0	909.623554	0.0264	0.1850
ENRHK[x]FQDILLGAGQAIK	4	0	2037.111857	0.0264	0.4750
VELAK[x]QNLFVPTSDK	4	0	1687.914404	0.0263	0.3950
TEEQRQPEDK[x]LR	9	0	1527.764059	0.0262	0.3150
NELEK[x]LNFSSLK	4	0	1420.756126	0.0262	0.3150
VETAVLSTTVK[x]AQARAK	10	0	1772.015506	0.0262	0.4450
AVEK[x]LSVEALNSLTGEFK	3	0	1934.035964	0.0261	0.4700
TITDGK[x]IYVEVERAR	5	0	1748.942012	0.0260	0.3900
VEFK[x]MGNGKMVEISR	3	0	1723.874862	0.0260	0.3900
KGEK[x]VEDAPENNSFR	3	0	1718.822296	0.0260	0.3900
T[x]EVLK	0	0	588.348247	0.0260	0.1300
K[x]QLLIDGANVLR	0	0	1338.798265	0.0258	0.3100
LYNK[x]FK	3	0	811.459186	0.0258	0.1550
LESK[x]QR	3	0	759.423863	0.0258	0.1550
VVSSAIVDK[x]YIGESARIIR	8	0	2075.173785	0.0258	0.4900
HKFQDILLGAGQAIK[x]AGNR	14	0	2036.127841	0.0258	0.4900
GMALGSANEK[x]IEASKGLIDR	9	0	2059.073086	0.0258	0.5150
LNYK[x]PEEEYPDLSK	3	0	1723.830403	0.0257	0.3600
VVTSK[x]LLKPRVNNR	4	0	1622.994323	0.0257	0.3600
TGIATMLTRGEIK[x]K	12	0	1517.859870	0.0257	0.3600
LAVNENLASSK[x]SSM	10	0	1449.713272	0.0257	0.3600
IEPLK[x]LKVLVQGLER	4	0	1734.076651	0.0257	0.3850
LENQRK[x]WR	5	0	1128.615169	0.0256	0.2050
K[x]QLATSLR	0	0	915.550117	0.0256	0.2050
LFAYPPKSVQPTAK[x]TVQK	13	0	2002.125051	0.0256	0.4600
KSK[x]TLQYFA	2	0	1084.591644	0.0256	0.2300
MPFGNTHNK[x]FK	8	0	1319.644415	0.0255	0.2800
M[x]CSPSATLTHR	0	0	1259.575014	0.0255	0.2800
K[x]FTGGVLMLIDR	0	0	1348.753625	0.0254	0.3050
NEEKK[x]LMELFISK	4	0	1607.859201	0.0254	0.3300
FDSEK[x]AGDREVQR	4	0	1535.732760	0.0254	0.3300
V[x]SPTGQITSTSAR	0	0	1303.673128	0.0254	0.3300
SSCK[x]IVFRSELQDK	3	0	1695.861321	0.0254	0.3550
GEK[x]VEDAPENNSFR	2	0	1590.727340	0.0254	0.3550
KVTSK[x]LLEQEESAEK	4	0	1717.909710	0.0253	0.3800
ITIK[x]VHVSEVLGDIR	3	0	1677.977670	0.0253	0.3800
FIVK[x]ASSGPRYVVGCR	3	0	1794.956220	0.0253	0.4050
GCLMFGPPGTGK[x]TLLAR	11	0	1774.922143	0.0253	0.4300
YTGLLRVSAMMSCACQK[x]R	16	0	2131.015784	0.0253	0.4550
TIPPLTTVK[x]GSDAAPQASK	8	0	1881.020649	0.0253	0.4800
QETQYK[x]IDELVSNNEK	5	0	1936.937709	0.0250	0.4000
SAELYKNPK[x]ADPLDER	8	0	1844.926754	0.0250	0.4000
LELKK[x]ANWCDK	4	0	1403.723052	0.0250	0.2750
MVILNK[x]DGMER	5	0	1304.658013	0.0250	0.2750
HGGYKPTDK[x]HK	8	0	1266.646859	0.0250	0.2750
C[x]SPSATLTHR	0	0	1128.534535	0.0250	0.2500
TMGKNK[x]VLVK	5	0	1116.668841	0.0250	0.2500
LK[x]WSDER	1	0	932.471536	0.0250	0.1750
I[x]INRDIGK	0	0	927.550117	0.0250	0.2000
FK[x]LNVYK	1	0	910.527595	0.0250	0.1750
ASALGAINLQPLLMPSK[x]R	16	0	1879.071243	0.0250	0.4500
GDSGEMSLQK[x]LFK	9	0	1438.712546	0.0250	0.3250
YFATLQK[x]SK	6	0	1084.591644	0.0250	0.2250
M[x]PFGNTHNK	0	0	1044.481051	0.0250	0.2250
NWSK[x]IYDFPLFQGIFIR	3	0	2143.125385	0.0247	0.4200
MVCKIWK[x]SDEINEVLNK	6	0	2105.064830	0.0247	0.4200
YEIDK[x]TLAGVTRDYYTK	4	0	2035.026127	0.0247	0.4200
NK[x]PDERFNTGVVNVR	1	0	1743.901545	0.0247	0.3700
IEPLKLK[x]VLVQGLER	6	0	1734.076651	0.0247	0.3700
AFGRVYATMQK[x]LQK	10	0	1639.886752	0.0246	0.3450
LNFSSLKMK[x]DAVK	8	0	1479.811862	0.0246	0.3200
DIGK[x]VVDKCFGIK	3	0	1477.796212	0.0246	0.3200
ELLK[x]PSASVALQR	3	0	1410.819391	0.0246	0.3200
VGKSAVIK[x]TSTR	7	0	1245.740419	0.0246	0.2950
QTETINWLEK[x]R	9	0	1416.736060	0.0245	0.2700
NWK[x]EEYLRAAK	2	0	1406.730582	0.0245	0.2700
YYPLK[x]SMTEK	4	0	1258.626702	0.0245	0.2450
K[x]YDKTEDDIK	0	0	1253.613888	0.0245	0.2450
VGIK[x]PPKGVLLYGPPGTGK	3	0	1877.113761	0.0245	0.4650
LKYYEQK[x]IR	6	0	1239.697497	0.0244	0.2200
NK[x]LTNDETR	1	0	1089.541397	0.0244	0.2200
VLK[x]TKDEGGPAGGLYI	2	0	1616.877294	0.0244	0.3900
EFEIIK[x]GVLCQFRR	5	0	1793.960971	0.0243	0.3400
K[x]EFEIIK	0	0	905.522175	0.0243	0.1700
IIRGAIESYK[x]VVDASIVSK	9	0	2047.167638	0.0242	0.4600
YTSLSEEQK[x]MKSDINAHK	8	0	2108.020718	0.0242	0.4350
R[x]FANNDEIHPSK	0	0	1426.695258	0.0242	0.2900
M[x]TEVLK	0	0	719.388726	0.0242	0.1450
VVSSAIVDK[x]YIGESAR	8	0	1692.904567	0.0241	0.3850
NVVTEAGFIAIK[x]EDR	11	0	1660.878354	0.0240	0.3600
K[x]ELLK	0	0	629.411178	0.0240	0.1200
SLPPEEYDEK[x]LYNK	9	0	1723.830403	0.0239	0.3350
Q[x]DYDLVRSLESQIR	0	0	1720.874329	0.0239	0.3350
LNFSSLK[x]MKDAVK	6	0	1479.811862	0.0238	0.3100
AQISVRLVPYLTK[x]LESK	12	0	1944.140700	0.0238	0.4050
K[x]LIPIRGTEVEK	0	0	1381.829229	0.0237	0.2850
LWK[x]R	2	0	601.369985	0.0237	0.0950
ELK[x]K	2	0	516.327120	0.0237	0.0950
D[x]RGK	0	0	474.255021	0.0237	0.0950
DAYVYSIVAIARIK[x]LISGK	13	0	2079.209109	0.0237	0.4500
VVDKCFGIK[x]FDIMPR	8	0	1823.942544	0.0237	0.3550
M[x]DRQEQR	0	0	961.439915	0.0236	0.1650
NK[x]ISWYTKIVDELDLR	1	0	1992.067931	0.0234	0.3750
K[x]YIPNPVLVIIDVKPK	0	0	1835.128350	0.0234	0.3750
RAVEK[x]LSVEALNSLTGEFK	4	0	2090.137066	0.0234	0.4450
GGVHVK[x]LAHLSK	5	0	1244.735277	0.0233	0.2800
IFRQK[x]SLEK	4	0	1147.671285	0.0233	0.2100
EK[x]TSNNTNR	1	0	1062.505347	0.0233	0.2100
EDTEAVLK[x]R	7	0	1059.555986	0.0233	0.2100
FLK[x]TSK	2	0	722.432639	0.0233	0.1400
HHFYAK[x]IDRPAQVISFK	5	0	2056.100568	0.0232	0.3950
ASPIAGSEGK[x]EAYR	9	0	1434.710239	0.0232	0.3250
S[x]RSYDSRTTIFSPEGR	0	0	1857.896851	0.0231	0.3700
SMAIDK[x]DIRWELIAR	5	0	1815.966450	0.0230	0.3450
YFATLQKSK[x]R	8	0	1240.692746	0.0230	0.2300
NLQVAK[x]SLDK	5	0	1114.634566	0.0230	0.2300
K[x]DQKK	0	0	645.380940	0.0230	0.1150
TK[x]LVK	1	0	587.400615	0.0230	0.1150
KAMVNIDTIDNK[x]VATTM	11	0	1863.943328	0.0229	0.3900
M[x]ESLQRLLQGAR	0	0	1400.755746	0.0229	0.2750
K[x]SGNLPDADNSK	0	0	1244.599634	0.0229	0.2750
IIPLKK[x]D	5	0	825.532346	0.0229	0.1600
TLSK[x]ESARATIDECMR	3	0	1866.892688	0.0228	0.3650
LDGK[x]DELWK	3	0	1102.565823	0.0228	0.2050
AK[x]YASQKRP	1	0	1047.582476	0.0228	0.2050
STMLEKIK[x]ENQEK	7	0	1576.812980	0.0227	0.2950
ELVSKASPIAGSEGK[x]EAYR	14	0	1991.032273	0.0226	0.4300
EDLTDEEK[x]AASIAVEDEK	7	0	1990.921782	0.0225	0.4050
MDDK[x]MLLTEVHLLESK	3	0	1900.963729	0.0225	0.3600
QTLNK[x]IALDEQIQALK	4	0	1825.030821	0.0225	0.3600
ATLTGMKIDVLFSK[x]IR	13	0	1792.027986	0.0225	0.3600
S[x]PTGQITSTSAR	0	0	1204.604720	0.0225	0.2700
ELISVSAASK[x]ILSNITYSYK	9	0	2186.183345	0.0225	0.4500
QGSATVGLVSK[x]THAVLVALKR	10	0	2134.258512	0.0224	0.4700
EHFK[x]ELVSKASPIAGSEGK	3	0	2013.053008	0.0224	0.4250
N[x]STEEIDLYNRWKALER	0	0	2136.059881	0.0224	0.3800
EGK[x]GEIYSFDPVGSYER	2	0	1931.890035	0.0224	0.3800
VLNK[x]GDSGEMSLQKLFK	3	0	1893.002891	0.0224	0.3800
ARQAAK[x]ASVVETVTLTK	5	0	1772.015506	0.0224	0.3800
IKYEYQK[x]LK	6	0	1211.691351	0.0222	0.2000
IEDTDK[x]YDK	5	0	1125.518932	0.0222	0.2000
LQK[x]YQATVMRGAFK	2	0	1639.886752	0.0221	0.3100
LK[x]PQDER	1	0	884.471536	0.0221	0.1550
DRGK[x]LVR	3	0	842.508589	0.0221	0.1550
SSLELANNAVK[x]SNDIEK	10	0	1830.932231	0.0221	0.3750
FQDILLGAGQAIK[x]AGNR	12	0	1770.973979	0.0221	0.3750
GILLYGPPGTGK[x]TLLAR	11	0	1726.014054	0.0221	0.3750
HEDALAK[x]LGATLAQGIIDAGGR	6	0	2176.159922	0.0220	0.4850
MPIDFKGFICK[x]VVDK	10	0	1795.936398	0.0220	0.3300
WKTLSK[x]ESAR	5	0	1204.656362	0.0220	0.2200
LDSK[x]NVQLAK	3	0	1114.634566	0.0220	0.2200
GTK[x]TSETNDR	2	0	1107.515576	0.0220	0.2200
EDMGSNDK[x]ASKER	7	0	1465.646650	0.0219	0.2850
SLPPEEYDEKLYNK[x]FK	13	0	1998.993768	0.0219	0.3500
VGVFK[x]NVSGNVLSEIK	4	0	1688.946037	0.0219	0.3500
K[x]SLKDECK	0	0	1006.511679	0.0219	0.1750
ELEAMK[x]LLRPR	5	0	1354.775421	0.0218	0.2400
K[x]AQSGPDASAK	0	0	1058.535585	0.0218	0.2400
K[x]SYDYSATMYTRLFLLR	0	0	2127.082198	0.0218	0.3700
TSNNTNRTNSTDEK[x]GTK	13	0	1866.866670	0.0218	0.3700
M[x]GQAQSGNFSNFGDGANGDNK	0	0	2114.871099	0.0217	0.4550
VETAVLSTTVK[x]AQAR	10	0	1572.883440	0.0217	0.3250
AVAHHTDCK[x]FIR	8	0	1453.724781	0.0217	0.2600
DNSSDLQK[x]LLMK	7	0	1390.712547	0.0217	0.2600
K[x]GINIDQSSNSK	0	0	1289.657479	0.0217	0.2600
WK[x]ALER	1	0	801.449683	0.0217	0.1300
MPLLQSSVALLGQK[x]IR	13	0	1753.028320	0.0216	0.3450
AMVNIDTIDNK[x]VATTM	10	0	1735.848372	0.0216	0.3450
VIGSELVQK[x]YVGEGAR	8	0	1703.920551	0.0216	0.3450
IWK[x]SDEINEVLNK	2	0	1586.830346	0.0215	0.2800
LTHEKSTMLEK[x]IK	10	0	1556.859536	0.0215	0.2800
K[x]YYSFDNSLK	0	0	1263.613496	0.0215	0.2150
GGNMK[x]EVFRR	4	0	1192.613451	0.0215	0.2150
WAIK[x]EKR	3	0	929.544639	0.0214	0.1500
VVK[x]VDAQDFLKVAETR	2	0	1817.004608	0.0213	0.3400
K[x]ELFDCLK	0	0	1051.537166	0.0213	0.1700
GTPGYGPLGVLPK[x]VGIR	12	0	1679.972193	0.0212	0.3600
VATEK[x]DFLDAVQK	4	0	1462.766689	0.0212	0.2750
K[x]KELFDCLK	0	0	1179.632121	0.0211	0.1900
IAEFHTALESVPDK[x]SLFER	13	0	2188.116331	0.0211	0.4000
HSTFIITK[x]RK	7	0	1229.724379	0.0210	0.2100
TLIDK[x]FSGEK	4	0	1136.607685	0.0210	0.2100
VSTK[x]K	3	0	561.348581	0.0210	0.1050
LVK[x]GR	2	0	571.380549	0.0210	0.1050
SIK[x]GYTLPPHCSRGER	2	0	1856.931459	0.0209	0.3350
TTMTNGFLAHKLCIHK[x]NK	15	0	2113.092380	0.0208	0.3750
TK[x]DAVVLGVEKR	1	0	1313.766632	0.0208	0.2500
KK[x]AQSGPDASAK	1	0	1186.630541	0.0208	0.2500
EK[x]WIAK	1	0	773.443537	0.0208	0.1250
V[x]KAFGR	0	0	676.402010	0.0208	0.1250
EHFKELVSK[x]ASPIAGSEGK	8	0	2013.053008	0.0208	0.3950
GFICKVVDK[x]DGIR	8	0	1505.802358	0.0208	0.2700
S[x]SKSSLELANNAVKSNDIEK	0	0	2133.091236	0.0207	0.4150
K[x]VNQIESQMAMAEK	0	0	1605.785384	0.0207	0.2900
EK[x]VLKTK	1	0	844.538158	0.0207	0.1450
K[x]DGIQDIMPSQAKELK	0	0	1799.945046	0.0206	0.3300
AK[x]SAKIVR	1	0	871.560288	0.0206	0.1650
VNQIESQMAMAEK[x]LIQIR	12	0	2101.102276	0.0206	0.3700
SITEFGDTATAK[x]ELEAMK	11	0	1940.940017	0.0206	0.3700
ALTLKTGPPGPPCGGK[x]FMLK	15	0	2069.116472	0.0205	0.4100
G[x]QAQSGNFSNFGDGANGDNK	0	0	1983.830620	0.0205	0.4100
ELFDCLK[x]IMR	6	0	1323.667849	0.0205	0.2050
K[x]PPVQPLAYK	0	0	1139.670224	0.0205	0.2050
AK[x]NPMFALSR	1	0	1133.601493	0.0205	0.2050
L[x]KGYQTIELDK	0	0	1306.713204	0.0205	0.2250
I[x]INRDIGKVVDK	0	0	1368.808828	0.0204	0.2450
VVTALTMLK[x]QHLFR	8	0	1655.954434	0.0204	0.2850
IK[x]VLAQLGMQSLSPLK	1	0	1725.022174	0.0203	0.3250
K[x]LEFPLPNEEARVGILR	0	0	1980.115548	0.0203	0.3450
SLPLQIEVANDCIK[x]WAIK	13	0	2097.129144	0.0203	0.3650
EWNQNIK[x]NLSNVVEISGK	6	0	2071.069718	0.0203	0.3650
LVSK[x]TSFLTNASNNLAIR	3	0	1948.074078	0.0200	0.3600
IDRK[x]VEFGLPDLEGR	3	0	1742.931448	0.0200	0.3000
KK[x]ELFDCLK	1	0	1179.632121	0.0200	0.1800
MK[x]LSLFSNK	1	0	1066.584449	0.0200	0.1800
GFICK[x]VVDK	4	0	1064.568799	0.0200	0.1800
SGVK[x]LENVK	3	0	972.560345	0.0200	0.1800
EDLTDEEKAASIAVEDEK[x]R	17	0	2147.022884	0.0200	0.3800
MSSKDISSK[x]SPSGNDALNDK	8	0	2079.974162	0.0200	0.4000
GAATIK[x]GAIWYGIDFTAAR	5	0	1981.042053	0.0200	0.3800
SSKDISSK[x]SPSGNDALNDK	7	0	1948.933683	0.0200	0.3800
VELAK[x]QNLFVPTSDKEK	4	0	1945.051948	0.0200	0.3400
ATLTGMK[x]IDVLFSKIR	6	0	1792.027986	0.0200	0.3200
EDCEAATDPLLK[x]K	11	0	1488.712937	0.0200	0.2600
QIK[x]EIK	2	0	757.469750	0.0200	0.1200
TK[x]VVDR	1	0	716.418051	0.0200	0.1200
A[x]SLLK	0	0	530.342770	0.0200	0.1000
VHPEGK[x]YVVDISPDIDIK	5	0	2023.062511	0.0197	0.3550
FHQLKPTRVLTLAMVK[x]R	15	0	2037.203252	0.0197	0.3350
IQDAELAILQK[x]TQNLRR	10	0	2009.138070	0.0197	0.3350
CSPSATLTHRTMTEK[x]AR	14	0	1945.946117	0.0197	0.3350
L[x]FKSLGSGMDQEKVLNK	0	0	1893.002891	0.0197	0.3350
AKWSTAETLTNNK[x]IDR	12	0	1846.953636	0.0197	0.3150
EK[x]TSNNTNRTNSTDEK	1	0	1837.840123	0.0197	0.3150
VATEKDFLDAVQK[x]VVK	12	0	1788.998462	0.0197	0.3150
SFEQK[x]VMKEDNLILR	4	0	1848.976679	0.0197	0.2950
WIEALRDIK[x]SMIADK	8	0	1787.960303	0.0197	0.2950
NLTDETKNK[x]HCLIK	8	0	1712.887868	0.0196	0.2750
SSK[x]SSLELANNAVK	2	0	1446.767750	0.0196	0.2750
RGGDEWK[x]IEPLK	6	0	1426.756795	0.0196	0.2350
KEPPVYTPPK[x]DK	9	0	1397.755400	0.0196	0.2350
DEK[x]SGVKLENVK	2	0	1344.724827	0.0196	0.2350
DWNACKK[x]ELLK	6	0	1403.723052	0.0195	0.2150
DFLDAVQK[x]VVK	7	0	1260.707726	0.0195	0.2150
TNSTDEK[x]GTKK	6	0	1207.604385	0.0195	0.2150
AEAKDVAK[x]MK	7	0	1089.585175	0.0195	0.1950
FATLQKSK[x]R	7	0	1077.629423	0.0194	0.1750
LSLFSNK[x]ENELRQAVR	6	0	1903.027465	0.0194	0.3100
ATLTGMK[x]IDVLFSK	6	0	1522.842826	0.0193	0.2700
TSTGGPK[x]LQLNLER	6	0	1512.825929	0.0193	0.2700
YK[x]VNLYK	1	0	926.522509	0.0193	0.1350
LK[x]AYQGIYLMSIR	1	0	1554.859144	0.0192	0.2500
SRQETQYK[x]IDELVSNNEK	7	0	2180.070835	0.0192	0.3450
GGLGYPEDAIGKTK[x]LVK	13	0	1744.972250	0.0191	0.3250
ALQDYK[x]PELASDPIIR	5	0	1827.972976	0.0191	0.3050
LPEANFEPLEK[x]RLDR	10	0	1825.968559	0.0190	0.2850
D[x]GIQDIMPSQAKELK	0	0	1671.850090	0.0190	0.2850
SLDK[x]QMVEER	3	0	1233.602276	0.0190	0.1900
E[x]TIDNAETMK	0	0	1150.517549	0.0190	0.1900
TMGK[x]NKVLVK	3	0	1116.668841	0.0190	0.1900
LEK[x]VR	2	0	643.401675	0.0190	0.0950
A[x]TTVK	0	0	518.306385	0.0190	0.0950
VIPVEELKEIK[x]QIK	10	0	1665.007573	0.0189	0.2650
WRDATDDK[x]R	7	0	1161.552629	0.0189	0.1700
LK[x]ESQLVDK	1	0	1058.597121	0.0189	0.1700
YYK[x]PDLTIDEAVR	2	0	1581.803799	0.0188	0.2450
AVILSDTKPVDK[x]K	11	0	1412.823808	0.0188	0.2450
DISSK[x]SPSGNDALNDK	4	0	1646.774679	0.0188	0.3000
FDIMPRK[x]K	6	0	1033.574220	0.0188	0.1500
YEIDK[x]TLAGVTR	4	0	1364.729913	0.0187	0.2250
SFEQKVMK[x]EDNLILR	7	0	1848.976679	0.0187	0.2800
IMKLCFDELK[x]K	9	0	1423.756658	0.0186	0.2050
K[x]VIARLQSYDR	0	0	1347.762215	0.0186	0.2050
EIK[x]PNIRVALR	2	0	1307.803685	0.0186	0.2050
VVTSKLLK[x]PRVNNR	7	0	1622.994323	0.0186	0.2600
YK[x]LHSEK	1	0	903.481373	0.0186	0.1300
ENAINK[x]K	5	0	815.450075	0.0186	0.1300
DGSSGGTIRMVILNK[x]DGMER	14	0	2135.046217	0.0185	0.3700
LK[x]VLVQGLER	1	0	1153.718232	0.0185	0.1850
QKSLEK[x]TLVPYLR	5	0	1573.919099	0.0185	0.2400
V[x]NQIESQMAMAEK	0	0	1477.690428	0.0185	0.2400
QGITEAYNQK[x]AVEKLMSR	9	0	2065.062523	0.0183	0.3300
MVILNK[x]DGMERK	5	0	1432.752968	0.0183	0.2200
M[x]ESLQR	0	0	762.369385	0.0183	0.1100
VTQK[x]KPPVQPLAYK	3	0	1595.939834	0.0182	0.2550
DQPKK[x]VGQYIR	4	0	1330.735668	0.0182	0.2000
GNAKFGDGIQIAQLALK[x]HR	16	0	2036.127841	0.0182	0.3450
QVMEEKLDSK[x]NVQLAK	9	0	1858.982156	0.0181	0.2900
KLEKGQSIDDMIPAQK[x]	15	0	1799.945046	0.0181	0.2900
GFICK[x]VVDKDGIR	4	0	1505.802358	0.0181	0.2350
LRWK[x]R	3	0	757.471088	0.0180	0.0900
FHQLK[x]PTRVLTLAMVKR	4	0	2037.203252	0.0179	0.3050
INEDSK[x]LAVNENLASSK	5	0	1830.932231	0.0179	0.3050
DDLSGAEIK[x]AIVSEAGLLALR	8	0	2140.173842	0.0179	0.3750
ERDCTAYNIYDK[x]NK	11	0	1788.810014	0.0179	0.2500
YEYQK[x]LKESQLVDK	4	0	1769.919882	0.0179	0.2500
QVARNELEK[x]LNFSSLK	8	0	1875.021318	0.0178	0.2850
DQIGEEK[x]TILQSLLQR	6	0	1870.015898	0.0178	0.2850
EIDMTCAREASK[x]TLSK	11	0	1838.886542	0.0178	0.2850
LK[x]DLRFGNR	1	0	1117.635570	0.0178	0.1600
VSKILEHK[x]EIMLR	7	0	1594.922802	0.0177	0.2300
YK[x]NENLENIEDVQLR	1	0	1875.932566	0.0177	0.2650
VLELRAELDK[x]IGLSK	9	0	1682.992985	0.0177	0.2650
GGVHVKLAHLSK[x]HPK	11	0	1606.941898	0.0177	0.2650
TKK[x]ACIIFFDEIDAIGGAR	2	0	2124.103657	0.0176	0.3350
MCSPSATLTHRTMTEK[x]AR	15	0	2076.986596	0.0175	0.3150
LRLLK[x]MQR	4	0	1056.658947	0.0175	0.1400
EISYPFK[x]R	6	0	1038.549782	0.0175	0.1400
LENVKIYADLK[x]INEDSK	10	0	1991.057425	0.0174	0.2950
NEEGIIEFTK[x]TPNDTQK	9	0	1962.953358	0.0174	0.2950
QSK[x]YTYDRGTTAVLK	2	0	1729.899815	0.0173	0.2600
SQEEAIENIK[x]CTR	9	0	1576.751442	0.0173	0.2250
GGDEWK[x]IEPLKLK	5	0	1511.834706	0.0173	0.2250
LTHEK[x]STMLEK	4	0	1315.680522	0.0173	0.1900
YTSLSEEQKMK[x]SDINAHK	10	0	2108.020718	0.0172	0.3100
M[x]PPKEDWEK	0	0	1158.537893	0.0172	0.1550
ETEK[x]LAEER	3	0	1103.545814	0.0172	0.1550
IDVLFSK[x]IR	6	0	1089.654575	0.0172	0.1550
DIK[x]SMIADK	2	0	1019.532081	0.0172	0.1550
DGIQDIMPSQAK[x]ELKK	11	0	1799.945046	0.0172	0.2750
EK[x]SLLAHKGGHVVR	1	0	1529.878966	0.0171	0.2400
ILIDK[x]AR	4	0	827.522844	0.0171	0.1200
K[x]ATDDDR	0	0	819.372221	0.0171	0.1200
TK[x]KACIIFFDEIDAIGGAR	1	0	2124.103657	0.0171	0.3250
LGSTAIGVKTK[x]DAVVLGVEK	10	0	1984.156741	0.0170	0.3400
AK[x]ADYAQYYR	1	0	1247.593430	0.0170	0.1700
K[x]NTEDIEMTA	0	0	1150.517549	0.0170	0.1700
MKDAVK[x]EAAR	5	0	1117.591321	0.0170	0.1700
K[x]NEEK	0	0	646.328572	0.0170	0.0850
ESQLVDK[x]FFEKINVK	6	0	1822.982813	0.0170	0.2550
V[x]PTFANFHTPIFIAK	0	0	1701.924185	0.0170	0.2550
TK[x]VVDRYADVIASIGLSR	1	0	1962.089727	0.0169	0.3050
YGLQGPTWLVHK[x]ENAINKK	11	0	2195.185017	0.0168	0.3200
QGSATVGLVSK[x]THAVLVALK	10	0	1978.157410	0.0168	0.3350
M[x]NSTEEIDLYNR	0	0	1483.661239	0.0167	0.2000
F[x]MTRSEYDR	0	0	1203.534202	0.0167	0.1500
IEVNIHRK[x]R	7	0	1163.688664	0.0167	0.1500
NIPK[x]AR	3	0	697.423471	0.0167	0.1000
QLDSERFIVK[x]ASSGPR	9	0	1788.948158	0.0166	0.2650
RLLK[x]LEEAMK	3	0	1229.716515	0.0165	0.1650
VMK[x]EDNLILR	2	0	1229.680131	0.0165	0.1650
EDALFK[x]NEEK	5	0	1221.587675	0.0165	0.1650
GYQTIELDK[x]K	8	0	1193.629146	0.0165	0.1650
NK[x]LLKVTVSK	1	0	1128.722984	0.0165	0.1650
WAIKEK[x]R	5	0	929.544639	0.0164	0.1150
NK[x]ELISVSAASK	1	0	1245.692803	0.0162	0.1950
P[x]RKQYSAK	0	0	976.545365	0.0162	0.1300
GYSK[x]PNER	3	0	949.461699	0.0162	0.1300
LAK[x]R	2	0	486.327789	0.0162	0.0650
IDTIVK[x]EIQDEKEAEAAR	5	0	2057.063963	0.0161	0.2900
ASRPGAAAKLDGK[x]DELWK	12	0	1912.016567	0.0161	0.2900
SAELYK[x]NPKADPLDER	5	0	1844.926754	0.0159	0.2550
ALTLK[x]TGPPGPPCGGK	4	0	1549.828571	0.0159	0.2550
KSGFEK[x]IDLTR	5	0	1292.708787	0.0159	0.1750
LVPYLTK[x]LESK	6	0	1289.759425	0.0159	0.1750
EK[x]QNTPVLFDSKEAVLK	1	0	1945.051948	0.0159	0.2700
SPAIIFIDELDAIGTK[x]R	15	0	1858.019923	0.0159	0.2700
K[x]IPQVASFRIDK	0	0	1400.813914	0.0158	0.1900
VLGVFSEK[x]AQIK	7	0	1317.765572	0.0158	0.1900
AERK[x]AR	3	0	729.424532	0.0158	0.0950
TYNLISSYIK[x]SVEISALASK	9	0	2186.183345	0.0158	0.3150
YK[x]SYLLQHREWDSK	1	0	1851.926697	0.0157	0.2200
RVATEK[x]DFLDAVQK	5	0	1618.867791	0.0157	0.2200
LGVMYAK[x]NLPNIQR	6	0	1615.886752	0.0157	0.2200
SLGSGMDQEK[x]VLNK	9	0	1504.755469	0.0157	0.2200
KEK[x]WIAK	2	0	901.538493	0.0157	0.1100
AIDLYKEVLNK[x]GVSK	10	0	1675.950788	0.0157	0.2350
GMALGSANEK[x]IEASK	9	0	1504.755469	0.0157	0.2350
IEASK[x]GLIDRMSTNLR	4	0	1802.967176	0.0156	0.2500
YK[x]EDTALR	1	0	994.508312	0.0156	0.1250
GGLGYPEDAIGK[x]TKLVK	11	0	1744.972250	0.0156	0.2650
K[x]YTGLLRVSAMMSCACQK	0	0	2103.009638	0.0156	0.2800
M[x]SQARGFDR	0	0	1066.497761	0.0156	0.1400
SRTLASLQK[x]R	8	0	1158.683243	0.0155	0.1550
N[x]STEEIDLYNRWK	0	0	1666.795023	0.0154	0.2000
YLHQSLKYK[x]EDTALR	8	0	1863.984208	0.0153	0.2300
TNNLDLEHK[x]HKTPDK	8	0	1788.911774	0.0153	0.2300
QILDCIVNLSEPAK[x]K	13	0	1726.928669	0.0153	0.2300
MSSK[x]SSLELANNAVK	3	0	1577.808228	0.0153	0.2300
YK[x]DAYVYSIVAIARIK	1	0	1872.050830	0.0153	0.2450
LKVELAK[x]QNLFVPTSDK	6	0	1929.093418	0.0153	0.2600
DYVIQSDLMSAARK[x]VADLK	13	0	2122.109136	0.0153	0.2900
NTWNSTLETAK[x]AKYASQK	10	0	2040.027522	0.0150	0.2700
K[x]GTKTSETNDR	0	0	1235.610532	0.0150	0.1650
FK[x]LNVYKYR	1	0	1229.692020	0.0150	0.1350
ADYYYQAK[x]AK	7	0	1219.587284	0.0150	0.1500
K[x]TVQYATKR	0	0	1093.624337	0.0150	0.1350
TNSTDEK[x]GTK	6	0	1079.509429	0.0150	0.1500
LDVAK[x]R	4	0	700.423137	0.0150	0.0900
LVK[x]ER	2	0	643.401675	0.0150	0.0750
VLTLSLMEELHK[x]MDDRK	11	0	2057.064831	0.0150	0.2550
VLVDMESMLVPK[x]PLINK	11	0	1925.072882	0.0150	0.2550
NLNQIVNELDEEK[x]YK	12	0	1847.926420	0.0150	0.2250
VVGQLLEKLK[x]PLIEK	9	0	1706.070505	0.0150	0.2250
FHQLK[x]PTR	4	0	1025.576998	0.0150	0.1200
LLEK[x]LEIK	3	0	984.621882	0.0150	0.1200
IHLEK[x]VSK	4	0	952.570517	0.0150	0.1200
VSK[x]ILEHK	2	0	952.570517	0.0150	0.1200
LTLEAMDLEIVEK[x]EHFK	12	0	2044.054981	0.0147	0.2500
DKPK[x]YEPPVPTRTGR	3	0	1739.931783	0.0147	0.2200
LLK[x]PRVNNRIGSVDR	2	0	1736.016844	0.0147	0.2200
RQGITEAYNQK[x]AVEK	10	0	1733.905962	0.0147	0.2200
SNPVFAENDEK[x]GEKR	10	0	1718.822295	0.0147	0.2200
YEVGAEYIKK[x]VIAR	9	0	1637.914013	0.0146	0.2050
ASK[x]GSNDDEMKIDK	2	0	1536.708913	0.0146	0.2050
LGISATALSPEEK[x]K	12	0	1442.797987	0.0146	0.2050
NGYPMPCDVLAK[x]R	11	0	1519.727481	0.0146	0.1900
FRKLGVK[x]PPK	6	0	1168.744388	0.0145	0.1450
FIRVSGSELVQK[x]YIGEGSR	11	0	2124.132649	0.0145	0.2750
SGNLPDADNSK[x]SDISKSSM	10	0	1951.879206	0.0145	0.2750
YPMDAHK[x]SELEGVEEARR	6	0	2116.000652	0.0144	0.2600
HNFVGLFVELSK[x]LLVKDR	11	0	2113.204692	0.0144	0.2600
V[x]NQIESQMAMAEKLIQIR	0	0	2101.102276	0.0144	0.2600
EVAEADIASK[x]DLEETDER	9	0	2018.927929	0.0144	0.2600
E[x]IINRDIGK	0	0	1056.592704	0.0144	0.1300
AEREK[x]ASK	4	0	917.492997	0.0144	0.1150
SDISK[x]SSM	4	0	853.385092	0.0144	0.1150
TSK[x]TPPTAMLSSVR	2	0	1474.781290	0.0143	0.2000
LLSSAK[x]K	5	0	745.469750	0.0143	0.1000
E[x]IINRDIGKVVDK	0	0	1497.851416	0.0142	0.1850
NEEEPTK[x]KGINIDQSSNSK	6	0	2117.023553	0.0142	0.2700
QAAKASVVETVTLTK[x]VTQK	14	0	2001.146903	0.0142	0.2700
ELVSK[x]ASPIAGSEGKEAYR	4	0	1991.032273	0.0142	0.2700
S[x]SSDMAYTSMFK	0	0	1353.558028	0.0142	0.1700
SSTAAKTFLEK[x]R	10	0	1337.730248	0.0142	0.1700
IVK[x]SAK	2	0	644.422076	0.0142	0.0850
EDTEAVLK[x]RINDTVGIK	7	0	1900.026461	0.0141	0.2400
GTK[x]TSETNDRNSTNNTK	2	0	1866.866670	0.0141	0.2400
HKTPDK[x]GYGHR	5	0	1294.653005	0.0141	0.1550
VVK[x]VDAQDFLK	2	0	1260.707726	0.0141	0.1550
VTDK[x]LTQLTDNIWCCR	3	0	2021.966182	0.0141	0.2250
GFPTPK[x]ATSTGTTIVGVIAK	5	0	1945.088332	0.0140	0.2800
VVTSKLLK[x]PR	7	0	1139.738968	0.0140	0.1400
MK[x]DAVKEAAR	1	0	1117.591321	0.0140	0.1400
DLVK[x]K	3	0	601.379880	0.0140	0.0700
FGDGIQIAQLALK[x]HR	12	0	1665.931391	0.0140	0.2100
YEALSK[x]HIIMFDCK	5	0	1753.853066	0.0139	0.1950
Y[x]FATLQKSK	0	0	1084.591644	0.0139	0.1250
AVDEEMK[x]VR	6	0	1075.533141	0.0139	0.1250
EDVQSLK[x]LK	6	0	1058.597121	0.0139	0.1250
FDVIVAK[x]GK	6	0	975.575269	0.0139	0.1250
IGLVRLPEANFEPLEK[x]R	15	0	1980.115548	0.0138	0.2350
IDVEESIAGYQLARSK[x]R	15	0	1934.022044	0.0138	0.2350
AGDFQGLNEQLVSLFK[x]K	15	0	1892.999523	0.0138	0.2350
KGVVALVEDK[x]TK	9	0	1285.760486	0.0138	0.1650
LQK[x]R	2	0	543.349250	0.0137	0.0550
DEVLFNDK[x]PLPIEMK	7	0	1786.917438	0.0137	0.2050
YSNDK[x]SIVNSM	4	0	1256.570643	0.0136	0.1500
IDTIVKEIQDEK[x]EAEAAR	11	0	2057.063963	0.0136	0.2450
IVAFVGSPIVEDEK[x]NLIR	13	0	1998.114879	0.0136	0.2450
NAEELSSYQK[x]KLIR	9	0	1677.904901	0.0136	0.1900
LVRK[x]CIK	3	0	915.568742	0.0136	0.0950
NIPK[x]EIK	3	0	840.506860	0.0136	0.0950
LAAEDHKFVIHQEENK[x]R	15	0	2063.054738	0.0135	0.2300
K[x]ACIIFFDEIDAIGGAR	0	0	1894.961028	0.0135	0.2300
GVILYGAPGTGK[x]TLLAK	11	0	1657.976610	0.0135	0.2300
SNNIK[x]ENEQK	4	0	1202.589070	0.0135	0.1350
DESRGVMTLGFDLIK[x]R	14	0	1835.956278	0.0134	0.2150
DYGK[x]FLSAMHDLPVR	3	0	1747.871494	0.0133	0.2000
AHILRIHAK[x]SMAIDK	8	0	1702.966393	0.0133	0.2000
TVQK[x]VETAVLSTTVK	3	0	1602.919156	0.0133	0.2000
NKHCLIK[x]MNHGTTTLAFR	6	0	2141.098527	0.0133	0.2400
K[x]QYSAK	0	0	723.391504	0.0133	0.0800
DISSK[x]SPSGNDALNDKK	4	0	1774.869635	0.0132	0.2250
K[x]NCKADAGITIAPR	0	0	1513.803419	0.0132	0.1850
LGSTAIGVK[x]TK	8	0	1073.644403	0.0132	0.1450
KTLEVLYLK[x]MHNNHAK	8	0	1938.050842	0.0131	0.2100
PRK[x]QYSAK	2	0	976.545365	0.0131	0.1050
NEEEPTK[x]K	6	0	973.471593	0.0131	0.1050
ELLVK[x]ASK	4	0	886.548722	0.0131	0.1050
CTK[x]IIENEQSAEK	2	0	1548.745296	0.0131	0.1700
YTLYDQNDTK[x]EWLDK	9	0	1930.894787	0.0130	0.1950
QVK[x]REVGCIGNIVER	2	0	1755.941297	0.0130	0.1950
YTENIYPPK[x]K	8	0	1251.649881	0.0130	0.1300
AK[x]SAK	1	0	503.306720	0.0130	0.0650
K[x]APNTVYAVQFLEAVYK	0	0	1940.040658	0.0129	0.2200
CFGIK[x]FDIMPRK	4	0	1510.778788	0.0129	0.1550
IK[x]LISGKLDEAR	1	0	1341.797930	0.0129	0.1550
EWDSK[x]LK	4	0	904.465390	0.0129	0.0900
LILVDDEKTSWIYK[x]NK	13	0	1964.061785	0.0128	0.2050
ARLTQLLSQIK[x]EEQGDIK	10	0	2069.147964	0.0128	0.2300
YDK[x]TEDDIK	2	0	1125.518932	0.0128	0.1150
N[x]STEEIDLYNR	0	0	1352.620760	0.0127	0.1400
SSK[x]DISSKSPSGNDALNDK	2	0	1948.933683	0.0126	0.2400
SELQDK[x]SSQQGVEGVLIILK	5	0	2170.184405	0.0125	0.2500
WDLSK[x]QEALYLAQR	4	0	1719.894338	0.0125	0.1750
LRLQK[x]R	4	0	812.534410	0.0125	0.0750
LK[x]LELK	1	0	742.495236	0.0125	0.0750
K[x]SGFEK	0	0	694.364957	0.0125	0.0750
CIK[x]R	2	0	575.321319	0.0125	0.0500
M[x]SER	0	0	521.226756	0.0125	0.0500
DQK[x]K	2	0	517.285985	0.0125	0.0500
IDK[x]K	2	0	502.311471	0.0125	0.0500
GEK[x]R	2	0	488.270670	0.0125	0.0500
DK[x]PK	1	0	486.280173	0.0125	0.0500
QGITEAYNQKAVEK[x]LMSR	13	0	2065.062523	0.0125	0.2250
K[x]FDSGGGDNGANNQFAGNQSM	0	0	2114.871099	0.0124	0.2600
NEEEPTKK[x]GINIDQSSNSK	7	0	2117.023553	0.0124	0.2350
NRLK[x]AYQGIYLMSIR	3	0	1825.003168	0.0123	0.1850
GSLEK[x]NWKEEYLR	4	0	1650.836493	0.0123	0.1600
TEPKAVDEEMK[x]VR	10	0	1530.771118	0.0123	0.1600
D[x]VPTFANFHTPIFIAK	0	0	1816.951123	0.0122	0.1950
LLRPRK[x]R	5	0	937.629701	0.0121	0.0850
K[x]YTGLLR	0	0	849.507194	0.0121	0.0850
EGVETRIIPLK[x]K	10	0	1381.829229	0.0121	0.1450
K[x]AMVNIDTIDNK	0	0	1360.701983	0.0121	0.1450
V[x]SPTGQITSTSARSGKK	0	0	1703.916525	0.0121	0.2050
DQPK[x]K	3	0	614.338744	0.0120	0.0600
DPEEEAEMMTK[x]ETTEK	10	0	1896.796787	0.0119	0.1900
FHQLK[x]PTRVLTLAMVK	4	0	1881.102150	0.0119	0.1900
P[x]PKEDWEK	0	0	1027.497414	0.0119	0.0950
S[x]QARGFDR	0	0	935.457282	0.0119	0.0950
VSTKK[x]ILGVAAEDK	4	0	1457.845270	0.0118	0.1650
VGCDRNK[x]YAIQLPLPPK	6	0	1968.061404	0.0118	0.2000
IWKVMCK[x]NK	6	0	1205.641245	0.0117	0.1050
SALSTLNGFVEELK[x]AEVRR	13	0	2118.143212	0.0116	0.2200
EDGMK[x]ILMVNRGDTGSSGIR	4	0	2135.046217	0.0115	0.2300
SGFEK[x]IDLTR	4	0	1164.613831	0.0115	0.1150
FIVK[x]ASSGPR	3	0	1060.602876	0.0115	0.1150
EEIQK[x]GDGGTDYVCVPK	4	0	1893.877753	0.0115	0.1950
TFANLVSSTLYEK[x]R	12	0	1627.856893	0.0114	0.1600
IDK[x]NTWNSTLETAK	2	0	1619.815423	0.0114	0.1600
NK[x]HCLIK	1	0	911.501059	0.0114	0.0800
KANWCDK[x]R	6	0	1076.518495	0.0113	0.0900
NSTEEIDLYNRWK[x]ALER	12	0	2136.059881	0.0112	0.1900
V[x]KAFGRVYATMQK	0	0	1497.812531	0.0112	0.1450
IIENEQSAEK[x]NAYVINLK	9	0	2075.089784	0.0111	0.2000
RPPVIRTTLFK[x]SELAQSK	10	0	2070.194854	0.0111	0.2000
MNSIVSK[x]YTQSTNNDDPK	6	0	2040.942138	0.0111	0.2000
NILK[x]VDIEVAVIPSEGFR	3	0	1998.114879	0.0111	0.2000
AVK[x]PTDMEQFAFYK	2	0	1673.812254	0.0111	0.1550
KNCK[x]ADAGITIAPR	3	0	1513.803419	0.0111	0.1550
SNPVFAENDEKGEK[x]R	13	0	1718.822295	0.0110	0.1650
DLKLK[x]WSDER	4	0	1288.677488	0.0110	0.1100
LRNK[x]R	3	0	685.434703	0.0110	0.0550
K[x]DKPK	0	0	614.375128	0.0110	0.0550
K[x]DSESTEEKEAQAVQR	0	0	1833.870361	0.0109	0.1750
K[x]PPVQPLAYKSATPFR	0	0	1799.009303	0.0109	0.1750
TNSTDEKGTK[x]K	9	0	1207.604385	0.0109	0.1200
LVLK[x]EVFLSFHNLVGRR	3	0	2026.183900	0.0109	0.1850
TNTNNSILFAALSK[x]SLVR	13	0	1948.074078	0.0108	0.1950
SNDIEK[x]AIDLYK	5	0	1407.724493	0.0108	0.1300
EK[x]SPAIIFIDELDAIGTKR	1	0	2115.157467	0.0108	0.2050
LEFIK[x]VIPVEELK	4	0	1555.922455	0.0108	0.1400
T[x]VYQISELESLLR	0	0	1549.835098	0.0108	0.1400
SGFEK[x]IDLTRIVK	4	0	1504.861253	0.0108	0.1400
YEYQKLK[x]ESQLVDK	6	0	1769.919882	0.0107	0.1500
CIDMFIHK[x]SAELYK	7	0	1753.853066	0.0107	0.1500
K[x]EVQEAR	0	0	858.455887	0.0107	0.0750
QAAK[x]ASVVETVTLTK	3	0	1544.877294	0.0107	0.1600
FK[x]LNYKPEEEYPDLSK	1	0	1998.993768	0.0106	0.1700
VSGSELVQK[x]YIGEGSR	8	0	1707.879080	0.0106	0.1700
GK[x]SALSTLNGFVEELK	1	0	1691.909318	0.0106	0.1700
WK[x]RENQLR	1	0	1128.615169	0.0106	0.0850
K[x]RMPIDFK	0	0	1033.574220	0.0106	0.0850
TMLELLNQLDGFEATK[x]NIK	15	0	2177.140100	0.0105	0.2000
YFATLQK[x]SKR	6	0	1240.692746	0.0105	0.1050
K[x]SGFEKIDLTR	0	0	1292.708787	0.0105	0.1150
ETIDNAETMK[x]K	9	0	1278.612505	0.0105	0.1150
REAEAAK[x]DEQIEK	6	0	1515.752826	0.0104	0.1350
MGINERK[x]GFDFEYYQR	6	0	2051.952252	0.0103	0.1650
EAEAAKDEQIEK[x]IDTVIK	11	0	2029.057817	0.0103	0.1850
VLTLSLMEELHK[x]MDDR	11	0	1928.969875	0.0100	0.1600
VATEK[x]DFLDAVQKVVK	4	0	1788.998462	0.0100	0.1600
CEDGVILALEK[x]VVTSK	10	0	1759.938898	0.0100	0.1600
SFLELTEVWGK[x]PQK	10	0	1660.882380	0.0100	0.1400
GSLEKNWK[x]EEYLR	7	0	1650.836493	0.0100	0.1300
EYLEKNWK[x]EGLSR	7	0	1650.836493	0.0100	0.1300
GYSK[x]PNERATKQSK	3	0	1592.826990	0.0100	0.1400
EEFAEK[x]AVSVIQAR	5	0	1575.825595	0.0100	0.1400
AHLDVQEK[x]DQPKK	7	0	1534.810280	0.0100	0.1300
EERFK[x]LNVYK	4	0	1324.713873	0.0100	0.1000
SQDISINGNSK[x]K	10	0	1289.657479	0.0100	0.1200
G[x]LGYPEDAIGK	0	0	1118.560737	0.0100	0.1100
AKSAK[x]IVR	4	0	871.560288	0.0100	0.0800
MSSK[x]DISSKSPSGNDALNDK	3	0	2079.974162	0.0097	0.1950
K[x]VTSKLLEQEESAEK	0	0	1717.909710	0.0097	0.1450
C[x]SPSATLTHRTMTEK	0	0	1718.807905	0.0097	0.1450
VVGQLLEK[x]LKPLIEK	7	0	1706.070505	0.0097	0.1450
HIEVGDSVLVK[x]IITK	10	0	1649.971524	0.0097	0.1450
K[x]NVPKLQNVSNFQK	0	0	1642.915408	0.0096	0.1350
EK[x]QNTPVLFDSK	1	0	1404.724827	0.0096	0.1150
ATAIGK[x]SSTAAK	5	0	1104.613831	0.0096	0.1150
TIPPLTTVK[x]GSDAAPQASKK	8	0	2009.115605	0.0095	0.1900
SETMK[x]YYLPK	4	0	1258.626702	0.0095	0.0950
LISGK[x]LDEAR	4	0	1100.618917	0.0095	0.0950
K[x]MSAQSCACMVRTLLYGK	0	0	2103.009638	0.0094	0.1700
F[x]ATLQKSKR	0	0	1077.629423	0.0094	0.0850
SLEK[x]TLVPYLRISQAVR	3	0	1972.146846	0.0094	0.1600
GVFK[x]NVSGNVLSEIK	3	0	1589.877628	0.0093	0.1400
MK[x]LSLFSNKENELR	1	0	1707.897707	0.0093	0.1300
ELAAIK[x]EDTEAVLK	5	0	1528.834763	0.0093	0.1300
SALSTLNGFVEELK[x]AEVR	13	0	1962.042110	0.0092	0.1650
K[x]DYTMAQPEFFK	0	0	1503.706735	0.0092	0.1100
K[x]TAGEDAVTLVK	0	0	1230.681905	0.0092	0.1100
RGERPSCPTGYHLK[x]SIR	13	0	2013.032561	0.0091	0.1550
K[x]YINRSYYHLR	0	0	1511.799660	0.0091	0.1000
KGYQTIELDK[x]K	9	0	1321.724101	0.0091	0.1000
NLQVAK[x]SLDKQMVEER	5	0	1886.988302	0.0091	0.1450
LLENDIK[x]VMK	6	0	1201.673984	0.0090	0.0900
YEVGAEYIK[x]K	8	0	1198.623334	0.0090	0.0900
M[x]SERDTALEK	0	0	1178.560080	0.0090	0.0900
LGVK[x]R	3	0	571.380549	0.0090	0.0450
KEVAEADIASK[x]DLEETDER	10	0	2147.022884	0.0089	0.1700
K[x]INVLNFPSANFSK	0	0	1577.856502	0.0089	0.1250
K[x]TLEVLYLK	0	0	1105.674641	0.0089	0.0800
T[x]IDNAETMK	0	0	1021.474961	0.0089	0.0800
TEPK[x]AVDEEMKVR	3	0	1530.771118	0.0088	0.1150
QNTPVLFDSKEAVLK[x]LK	14	0	1929.093418	0.0088	0.1500
QDLADATVETLK[x]AIEGK	11	0	1800.946820	0.0088	0.1500
FKLNYK[x]PEEEYPDLSK	5	0	1998.993768	0.0088	0.1400
EAEAAK[x]DEQIEK	5	0	1359.651724	0.0088	0.1050
SPSGNDALNDK[x]K	10	0	1244.599634	0.0088	0.1050
EDCK[x]SLKR	3	0	1034.517826	0.0088	0.0700
PPK[x]EDWEK	2	0	1027.497414	0.0088	0.0700
YPGGGPGK[x]TAILPVK	7	0	1453.829229	0.0087	0.1300
LK[x]PQDERTQEERNR	1	0	1797.908083	0.0086	0.1200
VTQKK[x]PPVQPLAYK	4	0	1595.939834	0.0086	0.1200
Y[x]FATLQK	0	0	869.464664	0.0086	0.0600
KLDVAK[x]R	5	0	828.518092	0.0086	0.0600
DEK[x]SGVK	2	0	761.391895	0.0086	0.0600
VLIDCNK[x]FDSIDLNPAR	6	0	1988.998865	0.0085	0.1450
GAIEK[x]VDDLLTTQAEAK	4	0	1800.946820	0.0085	0.1450
GIMLYGPPGTGK[x]TLCAR	11	0	1790.917058	0.0085	0.1450
KYDK[x]TEDDIK	3	0	1253.613888	0.0085	0.0850
IEDTDKYDK[x]K	8	0	1253.613888	0.0085	0.0850
TVQYATK[x]RSK	6	0	1180.656362	0.0085	0.0850
KILFENPDEATK[x]R	11	0	1559.830681	0.0085	0.1100
TTEEK[x]EATPMEMDEEK	4	0	1896.796787	0.0084	0.1350
FIK[x]HADATCVHR	2	0	1453.724781	0.0083	0.1000
DLASFIPDNK[x]LNCVIDR	9	0	1988.998864	0.0082	0.1400
EDALFKNEEK[x]K	9	0	1349.682631	0.0082	0.0900
ELLKLK[x]VELAK	5	0	1282.822356	0.0082	0.0900
FLHDKNSDYK[x]ETLIFK	9	0	1997.025735	0.0081	0.1300
K[x]IEFPSYR	0	0	1038.549782	0.0081	0.0650
DTALEK[x]YK	5	0	966.502166	0.0081	0.0650
AVILSDTK[x]PVDKK	7	0	1412.823808	0.0081	0.1050
EK[x]SPAIIFIDELDAIGTK	1	0	1959.056365	0.0081	0.1450
IDTVIK[x]LVDHSFDEK	5	0	1757.919882	0.0080	0.1200
DLEETDERSLALTK[x]K	13	0	1746.899873	0.0080	0.1200
FLSK[x]TLDSNSLTHEK	3	0	1718.883832	0.0080	0.1200
K[x]VIAR	0	0	585.396198	0.0080	0.0400
LCIHKNK[x]LTNDETR	6	0	1740.894015	0.0079	0.1100
ENEQK[x]IK	4	0	887.471202	0.0079	0.0550
TKLVK[x]ER	4	0	872.544305	0.0079	0.0550
LK[x]LELKK	1	0	870.590192	0.0079	0.0550
IDVLFSK[x]IRLAYVYADMR	6	0	2172.176427	0.0078	0.1400
VEPIPLINGEK[x]RDLRPGR	10	0	2058.169702	0.0078	0.1400
TIEAITFK[x]TDNHLSSTLEK	7	0	2147.110911	0.0076	0.1450
KTLVAHAVLK[x]VGSALVGSQTK	9	0	2106.252365	0.0076	0.1600
D[x]TEMSVNMSDFLHDQATR	0	0	2095.893807	0.0075	0.1350
LPEANFEPLEK[x]R	10	0	1441.756460	0.0075	0.0900
Y[x]FATLQKSKR	0	0	1240.692746	0.0075	0.0750
FVK[x]LGIDPPK	2	0	1112.659326	0.0075	0.0750
N[x]SIVSK	0	0	646.364957	0.0075	0.0450
LAAEDHK[x]FVIHQEENK	6	0	1906.953636	0.0075	0.1200
M[x]NSTEEIDLYNRWK	0	0	1797.835501	0.0075	0.1050
VSTK[x]KILGVAAEDK	3	0	1457.845270	0.0075	0.1050
DQKKDK[x]PK	5	0	985.555594	0.0075	0.0600
TVQYATK[x]R	6	0	965.529382	0.0075	0.0600
YDK[x]K	2	0	552.290736	0.0075	0.0300
AHLDVQEKDQPK[x]K	11	0	1534.810280	0.0073	0.0950
K[x]DGIQDIMPSQAK	0	0	1429.723444	0.0073	0.0950
EAVLK[x]LKLELK	4	0	1282.822356	0.0073	0.0800
DPDDK[x]IVGLTR	4	0	1227.645855	0.0073	0.0800
AVEK[x]LSVEALNSLTGEFKGK	3	0	2119.152381	0.0072	0.1450
AGNRSVMAPLFLHDK[x]YDGR	14	0	2146.074090	0.0071	0.1350
VGIKPPK[x]GVLLYGPPGTGK	6	0	1877.113761	0.0071	0.1350
LRTFHILEPK[x]EK	9	0	1509.866674	0.0071	0.0850
AHLDVQEK[x]DQPK	7	0	1406.715325	0.0071	0.0850
DECK[x]QDIMFELGLLQER	3	0	2123.002624	0.0071	0.1200
NSIVSK[x]YTQSTNNDDPK	5	0	1909.901659	0.0071	0.1200
NKLLK[x]VTVSK	4	0	1128.722984	0.0070	0.0700
K[x]KSGR	0	0	574.355062	0.0070	0.0350
INVK[x]FFEKEDVQSLK	3	0	1822.982813	0.0070	0.1050
MPIDFK[x]GFICKVVDK	5	0	1795.936398	0.0070	0.1050
EAEAARK[x]K	6	0	901.498083	0.0069	0.0550
VLNK[x]GDSGEMSLQK	3	0	1504.755469	0.0068	0.0950
E[x]QKPEVDYSEKFAELQK	0	0	2067.015955	0.0068	0.1150
AVDEEMK[x]VRSEDYLPSK	6	0	1994.961812	0.0068	0.1150
DLGQVLNK[x]YVQVEQR	7	0	1787.952910	0.0067	0.1000
ELAAIKEDTEAVLK[x]R	13	0	1684.935865	0.0067	0.1000
LIDASTVK[x]HVFPITK	7	0	1667.960960	0.0067	0.1000
VVDK[x]DGIREINI	3	0	1369.756460	0.0067	0.0800
QK[x]SLEK	1	0	731.417716	0.0067	0.0400
A[x]ASLLK	0	0	601.379880	0.0067	0.0400
DYGK[x]FLSAMHDLPVRGNAK	3	0	2118.067943	0.0066	0.1250
SEFQRLTHEK[x]STMLEK	9	0	1962.983216	0.0066	0.1050
QTGQYYGGLK[x]LCVDRR	9	0	1912.957672	0.0066	0.1050
KDSESTEEK[x]EAQAVQR	8	0	1833.870361	0.0066	0.1050
NELEKLNFSSLK[x]MK	11	0	1679.891560	0.0064	0.0900
YEVGAEYIK[x]KVIAR	8	0	1637.914013	0.0064	0.0900
QYQEVVK[x]QGDVLLNKLQK	6	0	2129.184348	0.0064	0.1150
YGLQGPTWLVHK[x]ENAINK	11	0	2067.090061	0.0064	0.1150
ASLLK[x]VNMENLIVTDLGK	4	0	1957.091700	0.0064	0.1150
KNEEK[x]LAEFDK	4	0	1349.682631	0.0064	0.0700
TNNLDLEHK[x]HK	8	0	1347.689447	0.0064	0.0700
K[x]MSAQSCACMVR	0	0	1427.614109	0.0063	0.0750
TTLFK[x]SELAQSK	4	0	1351.734665	0.0063	0.0750
GVMTLGFDLIK[x]R	10	0	1348.753625	0.0063	0.0750
NCK[x]K	2	0	548.274037	0.0063	0.0250
K[x]TTEEKEATPMEMDEEK	0	0	2024.891743	0.0062	0.1050
EIQDEK[x]EAEAARK	5	0	1515.752826	0.0062	0.0800
QEALSSK[x]TLFTRPIPVRR	6	0	2098.201001	0.0061	0.1100
NPELFLRVGIK[x]PPK	10	0	1606.955817	0.0061	0.0850
GGLGYPEDAIGK[x]TK	11	0	1404.724827	0.0061	0.0850
K[x]EAGFIDDILIITPASKEK	0	0	2087.151320	0.0061	0.1150
LGVKPPK[x]GCLMFGPPGTGK	6	0	1940.037500	0.0061	0.1150
QDPK[x]K	3	0	614.338744	0.0060	0.0300
FLHDK[x]NSDYKETLIFK	4	0	1997.025735	0.0059	0.0950
SDEINEVLNK[x]YQETQR	9	0	1964.943855	0.0059	0.0950
SDYYMASTYTK[x]KINVK	10	0	1910.944711	0.0059	0.0950
FNLMVICKDK[x]K	9	0	1394.741343	0.0059	0.0650
MVCK[x]IWKSDEINEVLNK	3	0	2105.064830	0.0059	0.1000
LK[x]VELAKQNLFVPTSDK	1	0	1929.093418	0.0059	0.1000
SSEETEDK[x]KMQE	7	0	1439.608537	0.0058	0.0700
QLADYK[x]AFEDSLR	5	0	1554.767750	0.0058	0.0750
LDEARELLVK[x]ASK	9	0	1470.840518	0.0058	0.0750
GNQK[x]VVK	3	0	771.460247	0.0057	0.0400
LFKSLGSGMDQEK[x]VLNK	12	0	1893.002891	0.0056	0.0950
RLAEGESEEVK[x]AYMDPHR	10	0	2116.000652	0.0056	0.1000
DK[x]MNFVILCR	1	0	1294.652534	0.0055	0.0550
QVK[x]NRDCVGR	2	0	1230.625074	0.0055	0.0550
VYATMQK[x]LQK	6	0	1208.658670	0.0055	0.0550
K[x]QCVIANSCK	0	0	1206.584850	0.0055	0.0550
VVDASIVSK[x]ALGNFVASVLAR	8	0	2115.205083	0.0055	0.1150
SSEETEDKK[x]MQE	8	0	1439.608537	0.0054	0.0650
K[x]LPNIEEATFDK	0	0	1403.729579	0.0054	0.0650
K[x]LPNIEEATFDKR	0	0	1559.830681	0.0054	0.0700
DIKSMIADK[x]HAIR	8	0	1496.813257	0.0054	0.0700
GIDWREALEK[x]TEEK	9	0	1702.852533	0.0054	0.0750
STELFK[x]NEEEPTKK	5	0	1678.841301	0.0054	0.0750
VVGSELIQK[x]YLGDGPR	8	0	1729.936200	0.0053	0.0850
KTTEEK[x]EATPMEMDEEK	5	0	2024.891743	0.0053	0.0900
A[x]TTVKDTMNVDINAIKK	0	0	1860.997805	0.0053	0.0900
GGVHVK[x]LAHLSKHPK	5	0	1606.941898	0.0050	0.0750
LNFSSLK[x]MK	6	0	1066.584449	0.0050	0.0450
RHNFVGLFVELSK[x]LLVK	12	0	1998.177753	0.0050	0.0850
QEVAAQKSSEETEDK[x]K	14	0	1805.864214	0.0050	0.0800
D[x]GIQDIMPSQAKELKK	0	0	1799.945046	0.0050	0.0800
VLSNYMK[x]QEALSSK	6	0	1596.818066	0.0050	0.0700
TITDGK[x]IYVEVER	5	0	1521.803799	0.0050	0.0650
E[x]MKKDSESTEEK	0	0	1439.644921	0.0050	0.0600
VNLYK[x]FR	4	0	938.533741	0.0050	0.0350
ASK[x]ERAER	2	0	945.499144	0.0050	0.0400
RK[x]QYSAK	1	0	879.492606	0.0050	0.0350
AQEEVK[x]R	5	0	858.455887	0.0050	0.0350
LK[x]VELAK	1	0	799.516697	0.0050	0.0350
K[x]GEK	0	0	460.264524	0.0050	0.0200
S[x]INFCMDMDLSACILNASK	0	0	2188.962413	0.0047	0.0900
EQK[x]PEVDYSEKFAELQK	2	0	2067.015955	0.0047	0.0800
MATTVK[x]DTMNVDINAIK	5	0	1863.943328	0.0047	0.0800
NLNAPK[x]FSFISNVRPK	5	0	1831.010363	0.0047	0.0750
GLGYPEDAIGK[x]TKLVK	10	0	1687.950789	0.0047	0.0750
ARIEVEVYK[x]ITTGDR	8	0	1748.942012	0.0047	0.0700
EIQDEK[x]EAEAAR	5	0	1387.657871	0.0046	0.0550
GDVAASILDK[x]YR	9	0	1306.688052	0.0046	0.0550
K[x]GVVALVEDKTK	0	0	1285.760486	0.0046	0.0550
YQK[x]DEEWPPKM	2	0	1449.659787	0.0045	0.0500
VIPVEELK[x]EIK	7	0	1295.769988	0.0045	0.0500
TEPK[x]AVDEEMK	3	0	1275.601607	0.0045	0.0500
KGTK[x]TSETNDR	3	0	1235.610532	0.0045	0.0500
KLGVKPPK[x]GCLMFGPPGTGK	7	0	2068.132455	0.0045	0.0900
YQK[x]DEEWPPK	2	0	1318.619308	0.0045	0.0450
QVMEEK[x]LDSK	5	0	1205.596130	0.0045	0.0450
IHAK[x]SMAIDK	3	0	1112.601159	0.0045	0.0450
K[x]ILGVAAEDK	0	0	1042.602207	0.0045	0.0450
MNSIVSKYTQSTNNDDPK[x]K	17	0	2169.037093	0.0045	0.0850
NK[x]HCLIKMNHGTTTLAFR	1	0	2141.098527	0.0044	0.0800
VVGSEFVQK[x]YLGEGPR	8	0	1763.920551	0.0044	0.0700
YDK[x]KDLVR	2	0	1035.571243	0.0044	0.0350
INVK[x]FFEK	3	0	1023.575269	0.0044	0.0350
YTVGQGYTK[x]AAWFEK	8	0	1747.856893	0.0043	0.0650
DYTMAQPEFFK[x]AVR	10	0	1701.818400	0.0043	0.0600
IK[x]LISGK	1	0	757.506134	0.0043	0.0300
G[x]LGYPEDAIGKTK	0	0	1347.703366	0.0042	0.0550
KPPVQPLAYK[x]SATPFRK	9	0	1927.104259	0.0041	0.0700
D[x]YTMAQPEFFK	0	0	1375.611779	0.0041	0.0450
YTSLSEEQK[x]MK	8	0	1342.643803	0.0041	0.0450
SVQPTAK[x]TVQK	6	0	1185.671676	0.0041	0.0450
Q[x]YTVGQGYTKAAWFEK	0	0	1875.915465	0.0041	0.0650
AEQEELLSEK[x]VSTKK	9	0	1717.909710	0.0040	0.0600
M[x]SSKSSLELANNAVK	0	0	1577.808228	0.0040	0.0600
VMCKNK[x]TDTK	5	0	1223.600166	0.0040	0.0400
LELK[x]K	3	0	629.411178	0.0040	0.0200
VAIK[x]K	3	0	557.390052	0.0040	0.0200
Q[x]EMKKDSESTEEK	0	0	1567.703492	0.0038	0.0500
ATPYRGYSK[x]PNER	8	0	1537.763667	0.0038	0.0500
ARQEVAAQK[x]SSEETEDK	8	0	1904.907471	0.0038	0.0650
LLMK[x]VALCANHADSVVK	3	0	1868.001115	0.0038	0.0650
EVLNK[x]GVSKDEK	4	0	1344.724827	0.0038	0.0450
D[x]GIQDIMPSQAK	0	0	1301.628489	0.0038	0.0450
F[x]MTR	0	0	553.268226	0.0037	0.0150
EMK[x]K	2	0	534.283541	0.0037	0.0150
TFMNHIDVQK[x]EFQAR	9	0	1862.909665	0.0037	0.0550
KDYTMAQPEFFK[x]AVR	11	0	1829.913356	0.0037	0.0550
VIDGSRPVNRNK[x]LLK	11	0	1708.010698	0.0037	0.0550
LISGK[x]LDEARELLVK	4	0	1682.992985	0.0037	0.0550
QEVAAQK[x]SSEETEDK	6	0	1677.769259	0.0037	0.0550
FFPYYVYTTVAGIDK[x]EGK	14	0	2097.045801	0.0036	0.0650
NK[x]ADYYTNICDRER	1	0	1816.816160	0.0036	0.0500
LYNK[x]FKTNHGNPFM	3	0	1709.834718	0.0036	0.0500
EK[x]ASFAR	1	0	807.423863	0.0036	0.0250
FFEK[x]EDVQSLKLK	3	0	1609.871482	0.0035	0.0450
QK[x]SLEKTLVPYLR	1	0	1573.919099	0.0035	0.0450
K[x]CLTDLEDEAPAK	0	0	1488.712937	0.0035	0.0450
NLQVAKSLDK[x]QMVEER	9	0	1886.988302	0.0034	0.0550
GEIKK[x]AMVNIDTIDNK	4	0	1787.945046	0.0034	0.0550
AVYMGLK[x]AFESCSNDEALR	6	0	2159.997873	0.0034	0.0650
VVGSEFVQK[x]YLGEGPRMVR	8	0	2150.130540	0.0034	0.0650
F[x]ATLQK	0	0	706.401341	0.0033	0.0200
AVEKLSVEALNSLTGEFK[x]GK	17	0	2119.152381	0.0032	0.0650
MILELTNHLEELK[x]K	12	0	1709.938508	0.0032	0.0450
Q[x]TVYQISELESLLR	0	0	1677.893669	0.0032	0.0450
QIKEIK[x]EVIELPVK	5	0	1665.007573	0.0032	0.0450
YK[x]DAYVYSIVAIAR	1	0	1630.871817	0.0032	0.0450
EAVLKLK[x]LELK	6	0	1282.822356	0.0032	0.0350
SQDISINGNSK[x]KEEPK	10	0	1772.890370	0.0031	0.0500
M[x]ATTVKDTMNVDINAIKK	0	0	1992.038284	0.0031	0.0550
SIAEK[x]MNGASGAELK	4	0	1504.755469	0.0030	0.0450
NEEK[x]LAEFDK	3	0	1221.587675	0.0030	0.0300
GIDLK[x]SIAEK	4	0	1072.612770	0.0030	0.0300
VEPIPLINGEK[x]R	10	0	1363.782281	0.0029	0.0350
EVLNKGVSK[x]DEK	8	0	1344.724827	0.0029	0.0350
LGDGVLRPYK[x]VGVILESQR	9	0	2098.189768	0.0029	0.0550
SYLLQHREWDSK[x]LK	11	0	1801.947432	0.0029	0.0400
AVKPTDMEQFAFYK[x]	13	0	1673.812254	0.0029	0.0400
LK[x]YYEQK	1	0	970.512337	0.0029	0.0200
IKILFSDVK[x]AMTTGLR	8	0	1792.027986	0.0028	0.0450
ATTVK[x]DTMNVDINAIK	4	0	1732.902849	0.0028	0.0450
LDRK[x]IEFPSYR	3	0	1422.761881	0.0027	0.0300
ESQLVDK[x]FFEK	6	0	1368.692468	0.0027	0.0300
YPMDAHK[x]SELEGVEEAR	6	0	1959.899550	0.0026	0.0450
ELFDPIISDRHGGYK[x]PTDK	14	0	2187.095930	0.0026	0.0500
TPNDTQK[x]YSNDKSIVNSM	6	0	2040.942138	0.0025	0.0450
K[x]IEFPSYRDR	0	0	1309.677823	0.0025	0.0250
VGK[x]SAVIKTSTR	2	0	1245.740419	0.0025	0.0300
LAK[x]RMK	2	0	745.463224	0.0025	0.0150
QAAK[x]ASVVETVTLTKVTQK	3	0	2001.146903	0.0024	0.0450
TDNHLSSTLEK[x]LSFK	10	0	1718.883832	0.0023	0.0350
LEK[x]GQSIDDMIPAQK	2	0	1671.850090	0.0023	0.0350
EYLEK[x]NWKEGLSR	4	0	1650.836493	0.0023	0.0300
KELFDCLK[x]IMR	7	0	1451.762804	0.0023	0.0250
HK[x]TPDKGYGHR	1	0	1294.653005	0.0023	0.0250
IDK[x]KTTEEK	2	0	1090.586949	0.0022	0.0200
EALEK[x]TEEK	4	0	1075.539667	0.0022	0.0200
HGGYK[x]PTDK	4	0	1001.492997	0.0022	0.0200
KPPVQPLAYK[x]SATPFR	9	0	1799.009303	0.0022	0.0350
SK[x]VLDVR	1	0	815.486459	0.0021	0.0150
AK[x]YASQK	1	0	794.428614	0.0021	0.0150
LGVK[x]PPK	3	0	737.479921	0.0021	0.0150
K[x]TQIAGGHDIIGPFHVITR	0	0	2059.132592	0.0021	0.0400
EQKPEVDYSEK[x]FAELQK	10	0	2067.015955	0.0021	0.0350
EFHK[x]DMTLEEAEVLILK	3	0	2044.054982	0.0021	0.0350
GKSALSTLNGFVEELK[x]AEVR	15	0	2147.158527	0.0020	0.0400
SPSGNDALNDKK[x]GTK	11	0	1530.763724	0.0020	0.0300
AVAVVVDPIQSVK[x]GK	12	0	1508.892552	0.0020	0.0300
MEILK[x]IHLEK	4	0	1252.721266	0.0020	0.0200
VMCK[x]NKTDTK	3	0	1223.600166	0.0020	0.0200
M[x]NSIVSKYTQSTNNDDPK	0	0	2040.942138	0.0019	0.0350
ANNWSK[x]FTATAALGVIHR	5	0	1956.032885	0.0019	0.0350
M[x]CSPSATLTHRTMTEK	0	0	1849.848383	0.0019	0.0300
LVNFTAK[x]TLDLLGIFR	6	0	1820.055916	0.0019	0.0300
QDRGK[x]LVR	4	0	970.567161	0.0019	0.0150
VFHPITK[x]AVILSDTKPVDK	6	0	2107.204023	0.0018	0.0350
S[x]SSDMAYTSMFKGNQKVVK	0	0	2107.007711	0.0018	0.0350
LRHTVIK[x]TGLR	6	0	1292.804020	0.0018	0.0200
MMGINERK[x]GFDFEYYQR	7	0	2182.992731	0.0018	0.0300
IAKGAIEK[x]VDDLLTTQAEAK	7	0	2113.162944	0.0018	0.0350
AIDLYK[x]EVLNKGVSK	5	0	1675.950788	0.0017	0.0250
G[x]VFKNVSGNVLSEIK	0	0	1589.877628	0.0017	0.0250
AIGSGSEPAK[x]SELVK	9	0	1471.788150	0.0017	0.0250
DKPK[x]YEPPVPTR	3	0	1425.761546	0.0017	0.0200
NK[x]YAIQLPLPPK	1	0	1380.812854	0.0017	0.0200
RLVK[x]GR	3	0	727.481651	0.0017	0.0100
LREEIQK[x]GDGGTDYVCVPK	6	0	2163.062913	0.0016	0.0300
WK[x]VETQEAAVVDYPDR	1	0	1904.926754	0.0016	0.0250
K[x]VAEQNENPTVGSAQK	0	0	1698.853594	0.0016	0.0250
LKESQLVDK[x]FFEK	8	0	1609.871482	0.0015	0.0200
RK[x]LPNIEEATFDK	1	0	1559.830681	0.0015	0.0200
LFK[x]SLGSGMDQEK	2	0	1438.712546	0.0015	0.0200
VNLYK[x]FREER	4	0	1352.720019	0.0015	0.0150
TFHILEPK[x]EK	7	0	1240.681514	0.0015	0.0150
SRK[x]VAQTTYK	2	0	1180.656362	0.0015	0.0150
LEGTIDYQK[x]L	8	0	1178.618248	0.0015	0.0150
AEAK[x]DVAKMK	3	0	1089.585175	0.0015	0.0150
SNDIEKAIDLYK[x]EVLNK	11	0	1991.057425	0.0015	0.0250
VIPVEELK[x]EIKQIK	7	0	1665.007573	0.0014	0.0200
K[x]VADLKK	0	0	800.511946	0.0014	0.0100
S[x]RQETQYKIDELVSNNEK	0	0	2180.070835	0.0014	0.0250
MATTVK[x]DTMNVDINAIKK	5	0	1992.038284	0.0014	0.0250
K[x]IIEEEGFTNR	0	0	1334.682966	0.0014	0.0150
LLENDIK[x]VMKSEFQR	6	0	1848.976678	0.0013	0.0200
SMK[x]DLHISQNFACLIR	2	0	1931.970877	0.0012	0.0200
GEIK[x]KAMVNIDTIDNK	3	0	1787.945046	0.0012	0.0200
SPTGQITSTSARSGK[x]K	14	0	1604.848116	0.0012	0.0200
NAYVINLK[x]QIAK	7	0	1373.803016	0.0012	0.0150
G[x]GLGYPEDAIGK	0	0	1175.582198	0.0012	0.0150
KLGVK[x]PPK	4	0	865.574877	0.0012	0.0100
SNDIEK[x]AIDLYKEVLNK	5	0	1991.057425	0.0012	0.0200
LHQLRNK[x]ELISVSAASK	6	0	1893.079498	0.0012	0.0200
L[x]FKSLGSGMDQEK	0	0	1438.712546	0.0012	0.0150
NKMVCK[x]IWK	5	0	1205.641245	0.0011	0.0100
AEQEELLSEK[x]VSTK	9	0	1589.814754	0.0011	0.0150
S[x]SKSSLELANNAVK	0	0	1446.767750	0.0011	0.0150
G[x]GLGYPEDAIGKTK	0	0	1404.724827	0.0011	0.0150
QTGQYYGGLK[x]LCVDR	9	0	1756.856570	0.0010	0.0150
QNTPVLFDSK[x]EAVLK	9	0	1687.914404	0.0010	0.0150
FK[x]TNHGNPFM	1	0	1191.549460	0.0010	0.0100
GK[x]LVR	1	0	571.380549	0.0010	0.0050
QNLFVPTSDK[x]EKASFAR	9	0	1937.000583	0.0009	0.0150
DSYLIIDK[x]LPSEYDSRVK	7	0	2140.105099	0.0008	0.0150
NDDQLTYTYK[x]DEK	9	0	1631.731422	0.0008	0.0100
K[x]VSTTPANSFELK	0	0	1420.756126	0.0008	0.0100
LFNLEPK[x]ILEEVPLR	6	0	1809.039932	0.0007	0.0100
NLTDETK[x]NK	6	0	1061.535250	0.0006	0.0050
EKSPAIIFIDELDAIGTK[x]R	17	0	2115.157467	0.0005	0.0100
INEDSK[x]LAVNENLASSKSSM	5	0	2136.036759	0.0005	0.0100
FNLMVICK[x]DKK	7	0	1394.741343	0.0005	0.0050
K[x]NEEKLAEFDK	0	0	1349.682631	0.0005	0.0050
GYSK[x]PNERATK	3	0	1249.641438	0.0005	0.0050
LCIHK[x]NKLTNDETR	4	0	1740.894015	0.0004	0.0050
IAYASVVYIADK[x]YK	11	0	1602.865670	0.0004	0.0050
DK[x]PKYEPPVPTRTGR	1	0	1739.931783	0.0003	0.0050
VISMEK[x]GGNMKEVFR	5	0	1723.874862	0.0003	0.0050
QYTVGQGYTK[x]AAWFEK	9	0	1875.915465	0.0003	0.0050
K[x]IEIPLPNEVGRMEILK	0	0	1978.128419	0.0003	0.0050
# precursors: 1
Precursor: 2779.4015	5	0.9953	0
ETTEK[x]K(4)	HFEQVINEK[x]HEDALAK(8)	1.8950	2779.4027	138.0681
Y[x]TVGQGYTK(0)	EWLDK[x]LGDKGPAAAR(4)	1.0450	2779.4180	138.0681
K[x]LFK(0)	SSSDMAYTSMFKGNQK[x]VVK(15)	1.0000	2779.4287	138.0681
K[x]YINR(0)	SSKDISSK[x]SPSGNDALNDK(7)	0.9950	2779.3987	138.0681
K[x]QYSAKAK(0)	K[x]GEKVEDAPENNSFR(0)	0.9850	2779.4139	138.0681
YK[x]SYLLQHR(1)	TLSK[x]WRDATDDK(3)	0.9800	2779.4292	138.0681
SFEQK[x]VMK(4)	NCACVISQK[x]KVPDK(8)	0.9750	2779.4069	138.0681
SSCK[x]IVFR(3)	NCACVISQK[x]KVPDK(8)	0.9700	2779.4182	138.0681
Y[x]TVGQGYTK(0)	EWLDKLGDK[x]GPAAAR(8)	0.9650	2779.4180	138.0681
ETTEK[x]K(4)	IPDSTYEMVGGLEK[x]QIK(13)	0.9450	2779.4200	138.0681
K[x]INVK(0)	TPNDTQKYSNDK[x]SIVNSM(11)	0.9350	2779.4061	138.0681
K[x]QMSYMLAR(0)	SIK[x]GYTLPPHCSR(2)	0.8700	2779.3970	138.0681
YYPLK[x]SMTEK(4)	CFGIK[x]FDIMPR(4)	0.8600	2779.3786	138.0681
K[x]LFK(0)	SSSDMAYTSMFK[x]GNQKVVK(11)	0.8550	2779.4287	138.0681
K[x]YINR(0)	SSK[x]DISSKSPSGNDALNDK(2)	0.8550	2779.3987	138.0681
SFEQK[x]VMK(4)	NCACVISQKK[x]VPDK(9)	0.8300	2779.4069	138.0681
SSCK[x]IVFR(3)	NCACVISQKK[x]VPDK(9)	0.8250	2779.4182	138.0681
K[x]QYSAKAK(0)	KGEK[x]VEDAPENNSFR(3)	0.7850	2779.4139	138.0681
M[x]MGINER(0)	MSFLELTEVWGK[x]PQK(11)	0.7500	2779.3746	138.0681
MGNGK[x]MVEISR(4)	NELEK[x]LNFSSLK(4)	0.7400	2779.4247	138.0681
