# Supplementary material for: ECL: an exhaustive search tool for the identification of cross-linked peptides using whole database
Source: BMC Bioinformatics. 2016 May 20;17:217. doi: 10.1186/s12859-016-1073-y (PMC4874008; doi:10.1186/s12859-016-1073-y)
Supplement: Additional file 5 — Kojak’s pre-selection list of PSMs only identified by ECL. (ZIP 5147 kb) [file 12859_2016_1073_MOESM5_ESM.zip › Kojak's pre-selection ranks of ECL only peptides/Kojak's detailed results/aleitner_M1012_006/diagnostic_2724.txt]

Scan: 2724
AQEEVK[x]R	5	0	858.455887	0.0957	0.6700
ANWCDK[x]R	5	0	948.423539	0.0950	0.6650
MQK[x]LLRLR	2	0	1056.658947	0.0819	0.6550
AAK[x]ASR	2	0	602.349976	0.0800	0.4800
AK[x]NPMFALSR	1	0	1133.601493	0.0775	0.7750
SK[x]TLQYFA	1	0	956.496688	0.0763	0.6100
DQKK[x]DKPK	3	0	985.555594	0.0744	0.5950
K[x]SKTLQYFA	0	0	1084.591644	0.0706	0.6350
K[x]DYTMAQPEFFKAVR	0	0	1829.913356	0.0690	1.0350
K[x]ELLK	0	0	629.411178	0.0690	0.3450
M[x]FMTRSEYDRGVNTFSPEGR	0	0	2379.073490	0.0683	1.3650
AK[x]ADYAQYYR	1	0	1247.593430	0.0670	0.6700
A[x]SLLK	0	0	530.342770	0.0670	0.3350
AVEK[x]LMSR	3	0	932.511289	0.0669	0.5350
AVDEEMK[x]VR	6	0	1075.533141	0.0667	0.6000
K[x]WR	0	0	488.285928	0.0667	0.2000
AVKPTDMEQFAFYK[x]	13	0	1673.812254	0.0657	0.9200
F[x]MTRSEYDRGVNTFSPEGR	0	0	2248.033011	0.0655	1.2450
K[x]SLK	0	0	474.316557	0.0650	0.2600
TPNDTQK[x]YSNDKSIVNSM	6	0	2040.942138	0.0647	1.1650
ARLTQLLSQIK[x]EEQGDIK	10	0	2069.147964	0.0636	1.1450
KDQK[x]K	3	0	645.380940	0.0630	0.3150
K[x]DKPK	0	0	614.375128	0.0630	0.3150
FQDILLGAGQAIK[x]AGNR	12	0	1770.973979	0.0629	1.0700
K[x]TLEVLYLK	0	0	1105.674641	0.0622	0.5600
DQK[x]KDKPK	2	0	985.555594	0.0619	0.4950
ELK[x]KEEMVMLK	2	0	1376.740675	0.0614	0.6750
K[x]VSTTPANSFELK	0	0	1420.756126	0.0612	0.7950
LVK[x]APALDGALQGVIQFMK	2	0	1998.133505	0.0611	1.1600
D[x]YTMAQPEFFKAVR	0	0	1701.818400	0.0607	0.8500
AKSAK[x]IVR	4	0	871.560288	0.0606	0.4850
SVQPLASAK[x]ELLRSDILTLR	8	0	2209.279304	0.0605	1.2100
C[x]SPSATLTHR	0	0	1128.534535	0.0600	0.6000
ESQLVDKFFEK[x]INVK	10	0	1822.982813	0.0600	0.9000
K[x]HFEQVINEK	0	0	1270.666925	0.0595	0.5950
Q[x]DYDLVR	0	0	907.439903	0.0579	0.4050
KSK[x]TLQYFA	2	0	1084.591644	0.0578	0.5200
L[x]FKSLGSGMDQEKVLNK	0	0	1893.002891	0.0574	0.9750
EEYVSDPK[x]EQM	7	0	1353.575786	0.0573	0.6300
GGYAEVK[x]QSEVIGLVR	6	0	1703.920551	0.0572	0.9150
EEMMNSIQQAVAK[x]	12	0	1477.690428	0.0569	0.7400
ASK[x]VLELRAELDK	2	0	1470.840518	0.0569	0.7400
EAVLK[x]LKLELK	4	0	1282.822356	0.0564	0.6200
AAK[x]ASRGAATIK	2	0	1143.672345	0.0563	0.6750
YK[x]DAYVYSIVAIAR	1	0	1630.871817	0.0561	0.7850
K[x]EEMVMLK	0	0	1006.519074	0.0556	0.4450
STMLEK[x]IK	5	0	948.531355	0.0556	0.4450
K[x]LGVKPPK	0	0	865.574877	0.0556	0.4450
YFATLQKSK[x]R	8	0	1240.692746	0.0555	0.5550
SSEQANLYERK[x]TLVAHAVLK	10	0	2256.222519	0.0553	1.1050
K[x]SRGVILQSDIEEAYAR	0	0	1934.022044	0.0550	0.9350
FHQLK[x]PTR	4	0	1025.576998	0.0550	0.4400
GK[x]YYPLK	1	0	867.485399	0.0543	0.3800
QK[x]SLEKTLVPYLR	1	0	1573.919099	0.0538	0.7000
WRDATDDK[x]R	7	0	1161.552629	0.0533	0.4800
VPEDIFK[x]THLEVAR	6	0	1652.888526	0.0532	0.7450
AASIAVEDEK[x]R	9	0	1187.614557	0.0532	0.5850
SSHIITK[x]ELK	6	0	1154.665864	0.0525	0.5250
DQKKDK[x]PK	5	0	985.555594	0.0525	0.4200
K[x]YDK	0	0	552.290736	0.0525	0.2100
SGVK[x]LENVKIYADLK	3	0	1675.950788	0.0523	0.7850
EKSLLAHK[x]GGHVVR	7	0	1529.878966	0.0521	0.7300
K[x]YINR	0	0	692.396924	0.0520	0.2600
NK[x]LLK	1	0	614.411513	0.0520	0.2600
MQK[x]LLR	2	0	787.473787	0.0517	0.3100
A[x]ASLLK	0	0	601.379880	0.0517	0.3100
LAIEREPPFAPIESAK[x]R	15	0	1923.057703	0.0512	0.8700
LLIFEK[x]QVR	5	0	1144.696771	0.0511	0.4600
EK[x]VLK	1	0	615.395529	0.0510	0.2550
GERPSCPTGYHLK[x]SIR	12	0	1856.931459	0.0509	0.8150
DWNACKK[x]ELLK	6	0	1403.723052	0.0509	0.5600
M[x]CSPSATLTHR	0	0	1259.575014	0.0509	0.5600
K[x]ELLKLK	0	0	870.590192	0.0507	0.3550
AQARAK[x]R	5	0	799.477625	0.0507	0.3550
LKK[x]TLEVLYLK	2	0	1346.853655	0.0505	0.5550
FIK[x]HADATCVHR	2	0	1453.724781	0.0504	0.6050
NAEELSSYQKK[x]LIR	10	0	1677.904901	0.0504	0.7050
LGVK[x]R	3	0	571.380549	0.0500	0.2500
WPK[x]IAEIYGSALR	2	0	1502.824477	0.0500	0.6500
ATTVK[x]DTMNVDINAIK	4	0	1732.902849	0.0497	0.7950
K[x]YYSFDNSLK	0	0	1263.613496	0.0495	0.4950
MVRGGYAEVK[x]QSEVIGLVR	9	0	2090.130540	0.0495	0.9400
AK[x]WSTAETLTNNKIDR	1	0	1846.953636	0.0494	0.7900
ESQLVDK[x]FFEKINVK	6	0	1822.982813	0.0493	0.7400
EK[x]ASFAR	1	0	807.423863	0.0493	0.3450
ATHEVLKDEVLFNDK[x]PLPIEMK	14	0	2565.351138	0.0491	1.0800
SAKAK[x]NPMFALSR	4	0	1419.765584	0.0488	0.6350
YPMDAHK[x]SELEGVEEAR	6	0	1959.899550	0.0488	0.8300
EFEIIK[x]GVLCQFRR	5	0	1793.960971	0.0486	0.6800
LVPYLTKLESK[x]QR	10	0	1573.919099	0.0485	0.6300
ALTLK[x]TGPPGPPCGGK	4	0	1549.828571	0.0484	0.7750
VLSVEEIEAHLQSIAEK[x]D	16	0	2009.031604	0.0483	0.8700
K[x]RVIEHNIR	0	0	1163.688664	0.0483	0.4350
K[x]EFEIIKGVLCQFR	0	0	1765.954825	0.0482	0.6750
DWNACK[x]KELLK	5	0	1403.723052	0.0482	0.5300
N[x]STEEIDLYNRWKALER	0	0	2136.059881	0.0479	0.8150
E[x]QKPEVDYSEK	0	0	1350.630263	0.0477	0.5250
F[x]ANNDEIHPSK	0	0	1270.594156	0.0477	0.5250
K[x]CIK	0	0	547.315173	0.0475	0.1900
I[x]INR	0	0	514.322703	0.0475	0.1900
AVDEEMK[x]VRSEDYLPSK	6	0	1994.961812	0.0474	0.8050
K[x]DKPKYEPPVPTR	0	0	1553.856502	0.0473	0.6150
ASK[x]AAREYLEK	2	0	1264.677488	0.0473	0.5200
HQGVLEIEFMIDHNMK[x]DGTQR	15	0	2497.184095	0.0471	0.9900
YTENIYPPK[x]K	8	0	1251.649881	0.0470	0.4700
ASK[x]ER	2	0	589.318344	0.0470	0.2350
HTVIK[x]TGLRMISLSYSR	4	0	1961.087952	0.0468	0.7950
ASK[x]AAR	2	0	602.349976	0.0467	0.2800
AEAK[x]DVAKMK	3	0	1089.585175	0.0465	0.4650
K[x]CIKIACWVVGSGDTIYDCVR	0	0	2499.207134	0.0464	0.9750
K[x]EFEIIK	0	0	905.522175	0.0464	0.3250
EEYLRAAK[x]ASR	7	0	1292.683635	0.0464	0.5100
VVSSAIVDK[x]YIGESARIIR	8	0	2075.173785	0.0463	0.8800
K[x]YIPNPVLVIIDVKPK	0	0	1835.128350	0.0463	0.7400
VVSSAIVDK[x]YIGESAR	8	0	1692.904567	0.0463	0.7400
KDWNACK[x]K	6	0	1048.512348	0.0463	0.3700
K[x]PRR	0	0	555.360483	0.0463	0.1850
T[x]VYQISELESLLR	0	0	1549.835098	0.0462	0.6000
SAK[x]AKNPMFALSR	2	0	1419.765584	0.0462	0.6000
SRTLASLQK[x]R	8	0	1158.683243	0.0460	0.4600
AQIKILYVNNAK[x]SQEEAIENIK	11	0	2515.364479	0.0459	1.0100
AK[x]RAER	1	0	729.424532	0.0458	0.2750
EAVLK[x]LK	4	0	799.516697	0.0457	0.3200
K[x]LARNILK	0	0	954.633783	0.0456	0.3650
LFK[x]SLGSGMDQEKVLNK	2	0	1893.002891	0.0456	0.7750
K[x]KELFDCLK	0	0	1179.632121	0.0456	0.4100
AK[x]YASQKRP	1	0	1047.582476	0.0456	0.4100
SGFEK[x]IDLTR	4	0	1164.613831	0.0455	0.4550
DEVLFNDK[x]PLPIEMK	7	0	1786.917438	0.0453	0.6800
M[x]NSTEEIDLYNRWKALER	0	0	2267.100359	0.0453	0.8150
LNADVLGQLIKK[x]YYSFDNSLK	11	0	2428.300096	0.0452	0.9500
ATSAGPK[x]QTETINWLEKR	6	0	2029.059155	0.0450	0.8100
K[x]ELFDCLK	0	0	1051.537166	0.0450	0.3600
TLSK[x]WR	3	0	789.449683	0.0450	0.2700
K[x]VADLK	0	0	672.416990	0.0450	0.2700
TMLVK[x]AVANSTAANFIR	4	0	1805.982099	0.0450	0.7650
YYK[x]PDLTIDEAVR	2	0	1581.803799	0.0450	0.5850
AASIAVEDEK[x]RLR	9	0	1456.799717	0.0450	0.5850
YFATLQK[x]SKR	6	0	1240.692746	0.0450	0.4500
K[x]VIAR	0	0	585.396198	0.0450	0.2250
RGERPSCPTGYHLK[x]SIR	13	0	2013.032561	0.0447	0.7600
HTELRSFEQK[x]VMK	9	0	1631.845282	0.0442	0.5750
FFEKEDVQSLK[x]LK	10	0	1609.871482	0.0442	0.5750
YQATVMRGAFK[x]V	10	0	1369.717575	0.0442	0.5300
ADYYYQAK[x]AK	7	0	1219.587284	0.0440	0.4400
LREEIQK[x]GDGGTDYVCVPK	6	0	2163.062913	0.0439	0.8350
K[x]MSAQSCACMVRTLLYGK	0	0	2103.009638	0.0439	0.7900
LEFIK[x]VIPVEELK	4	0	1555.922455	0.0438	0.5700
CYAK[x]NEWR	3	0	1125.502511	0.0437	0.3500
LEEIGVADQYK[x]VSKILEHK	10	0	2198.194577	0.0437	0.8300
SNDIEK[x]AIDLYKEVLNK	5	0	1991.057425	0.0435	0.7400
KDK[x]PKYEPPVPTR	2	0	1553.856502	0.0435	0.5650
LEFIKVIPVEELK[x]EIK	12	0	1926.144056	0.0434	0.6950
LIPIRGTEVEK[x]ITIK	10	0	1709.045018	0.0433	0.6500
M[x]NSTEEIDLYNR	0	0	1483.661239	0.0433	0.5200
YEIDK[x]TLAGVTR	4	0	1364.729913	0.0433	0.5200
K[x]PRVVTALTMLK	0	0	1355.832206	0.0433	0.5200
M[x]FR	0	0	452.220553	0.0433	0.1300
K[x]FR	0	0	449.275030	0.0433	0.1300
LK[x]KTLEVLYLK	1	0	1346.853655	0.0432	0.4750
NAEELSSYQK[x]K	9	0	1295.635683	0.0432	0.4750
S[x]RSYDSRTTIFSPEGR	0	0	1857.896851	0.0431	0.6900
FRK[x]LGVKPPK	2	0	1168.744388	0.0430	0.4300
AVK[x]PTDMEQFAFYK	2	0	1673.812254	0.0429	0.6000
STELFK[x]NEEEPTKK	5	0	1678.841301	0.0425	0.5950
FDIMPRK[x]K	6	0	1033.574220	0.0425	0.3400
CIK[x]R	2	0	575.321319	0.0425	0.1700
IVCFMLNEK[x]LNQQSVLLPLLK	8	0	2499.395584	0.0424	0.8900
DGIQDIMPSQAK[x]ELK	11	0	1671.850090	0.0423	0.6350
LCFDELKK[x]R	7	0	1207.638268	0.0422	0.3800
CTK[x]IIENEQSAEKNAYVINLK	2	0	2464.263053	0.0421	0.8850
LNADVLGQLIK[x]KYYSFDNSLK	10	0	2428.300096	0.0421	0.8850
IK[x]YEYQK	1	0	970.512337	0.0421	0.2950
AK[x]TMTER	1	0	835.422145	0.0421	0.2950
KEVAEADIASK[x]DLEETDER	10	0	2147.022884	0.0421	0.8000
VSGIRK[x]HFEQVINEK	5	0	1782.973979	0.0420	0.6300
K[x]DLVR	0	0	629.386026	0.0420	0.2100
MVTLK[x]DVGPPQPGPGIYR	4	0	1924.023961	0.0419	0.7550
DQKK[x]FDSGGGDNGANNQFAGNQSM	3	0	2486.051564	0.0419	1.0050
IPDSTYEMVGGLEK[x]QIK	13	0	1906.970924	0.0418	0.7100
GQSIDDMIPAQK[x]	11	0	1301.628489	0.0417	0.5000
LVRK[x]CIK	3	0	915.568742	0.0414	0.2900
ESQLVDK[x]FFEK	6	0	1368.692468	0.0414	0.4550
QCVIANSCK[x]TAINTGGGSVAVFNK	8	0	2495.225954	0.0413	0.9900
IKYEYQK[x]LK	6	0	1211.691351	0.0411	0.3700
KTVQYATK[x]R	7	0	1093.624337	0.0411	0.3700
NFGRDLK[x]LK	6	0	1089.629423	0.0411	0.3700
LNFSSLK[x]MK	6	0	1066.584449	0.0411	0.3700
K[x]NTEDIEMTA	0	0	1150.517549	0.0410	0.4100
LVK[x]ER	2	0	643.401675	0.0410	0.2050
K[x]GEIR	0	0	601.354728	0.0410	0.2050
LVK[x]GR	2	0	571.380549	0.0410	0.2050
AERK[x]AR	3	0	729.424532	0.0408	0.2450
MEILKIHLEK[x]VSK	9	0	1566.916655	0.0408	0.5300
K[x]FDQLTQALNVAIR	0	0	1615.904510	0.0407	0.5700
ENEQK[x]IK	4	0	887.471202	0.0407	0.2850
AK[x]IIDLR	1	0	827.522844	0.0407	0.2850
STDEYNGAMLK[x]SVCVEAGMIALR	10	0	2514.191544	0.0407	0.9350
AMEVDEK[x]PTERYSDIGGLSK	6	0	2224.068057	0.0405	0.8100
SGVKLENVK[x]IYADLK	8	0	1675.950788	0.0403	0.6050
ETEK[x]LAEER	3	0	1103.545814	0.0400	0.3600
LIIPSDDALRTNAIVMK[x]DIR	16	0	2253.251374	0.0400	0.8000
K[x]LIRIDDHIGIAIAGLAPDAR	0	0	2227.279973	0.0400	0.8400
LVARNIPK[x]EIK	7	0	1279.797539	0.0400	0.4400
IQK[x]ENRHK	2	0	1051.588622	0.0400	0.3200
K[x]RR	0	0	458.307723	0.0400	0.1200
VIPVEELKEIK[x]QIK	10	0	1665.007573	0.0396	0.5550
SSK[x]SSLELANNAVK	2	0	1446.767750	0.0396	0.5550
N[x]STEEIDLYNR	0	0	1352.620760	0.0395	0.4350
LFQAEYAYK[x]AVENASTCIGIK	8	0	2375.183021	0.0395	0.8300
ILYVNNAK[x]SQEEAIENIK	7	0	2075.089784	0.0394	0.7100
SMK[x]DLHISQNFACLIR	2	0	1931.970877	0.0394	0.6300
QAREK[x]VLK	4	0	970.592313	0.0394	0.3150
QDRGK[x]LVR	4	0	970.567161	0.0394	0.3150
M[x]EQKPEVDYSEK	0	0	1481.670742	0.0392	0.4700
AVAHHTDCK[x]FIR	8	0	1453.724781	0.0392	0.4700
R[x]FANNDEIHPSK	0	0	1426.695258	0.0392	0.4700
EIK[x]QIK	2	0	757.469750	0.0392	0.2350
E[x]SLQR	0	0	631.328907	0.0390	0.1950
AK[x]SAK	1	0	503.306720	0.0390	0.1950
RLAEGESEEVK[x]AYMDPHR	10	0	2116.000652	0.0389	0.7000
YK[x]VNLYKFR	1	0	1229.692020	0.0389	0.3500
F[x]ATLQKSKR	0	0	1077.629423	0.0389	0.3500
KVAQTTYK[x]K	7	0	1065.618191	0.0389	0.3500
GGLGYPEDAIGK[x]TKLVK	11	0	1744.972250	0.0388	0.6600
ATDDDRWK[x]TLSK	7	0	1434.710239	0.0388	0.4650
K[x]IDK	0	0	502.311471	0.0388	0.1550
S[x]GYDRALSVFSPDGR	0	0	1625.779708	0.0387	0.5800
DHDLAPLYK[x]YLSENPK	8	0	1901.952241	0.0384	0.6150
LCFDELK[x]KR	6	0	1207.638268	0.0383	0.3450
LK[x]LELK	1	0	742.495236	0.0383	0.2300
K[x]YDKTEDDIK	0	0	1253.613888	0.0380	0.3800
AIHK[x]LGSTLK	3	0	1066.649824	0.0380	0.3800
M[x]SRSYDSRTTIFSPEGR	0	0	1988.937329	0.0379	0.6450
GGLGYPEDAIGK[x]TK	11	0	1404.724827	0.0379	0.5300
LGVK[x]PPK	3	0	737.479921	0.0379	0.2650
IGLHDDAYLDVCK[x]YYR	12	0	1999.946105	0.0378	0.6050
ATPYRGYSK[x]PNERATK	8	0	1837.943407	0.0378	0.6050
CIK[x]IACWVVGSGDTIYDCVR	2	0	2371.112179	0.0377	0.7550
FFEK[x]EDVQSLK	3	0	1368.692468	0.0377	0.4150
CYAK[x]NEWRHVLGIAIEAHR	3	0	2322.180277	0.0376	0.7150
LEETDVAK[x]AAILERPYASTGAYK	7	0	2495.290650	0.0376	0.8650
Q[x]EMK	0	0	534.247157	0.0375	0.1500
M[x]PPK	0	0	471.251517	0.0375	0.1500
G[x]VFK	0	0	449.263798	0.0375	0.1500
LLK[x]MQR	2	0	787.473787	0.0375	0.2250
AEAGLALSLIVK[x]ALSIEGDDK	11	0	2112.167695	0.0374	0.7850
EEIQK[x]GDGGTDYVCVPK	4	0	1893.877753	0.0374	0.6350
HIEVGDSVLVK[x]IITK	10	0	1649.971524	0.0373	0.5600
K[x]SGFEKIDLTR	0	0	1292.708787	0.0373	0.4100
TK[x]DAVVLGVEK	1	0	1157.665530	0.0373	0.4100
KK[x]ELFDCLK	1	0	1179.632121	0.0372	0.3350
FFEKINVK[x]K	7	0	1151.670224	0.0372	0.3350
VVK[x]VDAQDFLKVAETR	2	0	1817.004608	0.0372	0.5950
GGYAEVK[x]QSEVIGLVRTITFDAR	6	0	2508.333515	0.0372	0.8550
NAEELSSYQK[x]KLIR	9	0	1677.904901	0.0371	0.5200
TAALSARPAK[x]NIRIHAYVK	9	0	2079.206421	0.0371	0.7050
NLNQIVNELDEEK[x]YK	12	0	1847.926420	0.0370	0.5550
KDK[x]PK	2	0	614.375128	0.0370	0.1850
TSK[x]TPPTAMLSSVREIIK	2	0	1958.086949	0.0369	0.6650
IRIAYASVVYIADK[x]YK	13	0	1872.050830	0.0369	0.5900
VLK[x]LTLEAMDLEIVEK	2	0	1843.037546	0.0369	0.5900
FIVK[x]ASSGPRYVVGCR	3	0	1794.956220	0.0369	0.5900
LFAYPPK[x]SVQPTAK	6	0	1545.855441	0.0368	0.5150
ATAGPIIADKNCK[x]K	12	0	1485.797272	0.0368	0.5150
YEAFEK[x]ADSCILDLTGAFR	5	0	2205.041118	0.0366	0.6950
K[x]TREALMEFR	0	0	1279.670628	0.0365	0.3650
YTENIYPPK[x]KTVQYATK	8	0	2043.067597	0.0365	0.6200
NPK[x]ADPLDERLSGVVEGIFQK	2	0	2311.217098	0.0364	0.7650
AIDLYK[x]EVLNK	5	0	1304.733939	0.0364	0.4000
LFQVEYAIEAIKLGSTAIGVK[x]TK	20	0	2478.409640	0.0363	0.8350
K[x]LAR	0	0	486.327789	0.0362	0.1450
GGNMDSLK[x]INFSAFQLPVVTR	7	0	2293.188777	0.0362	0.7600
ASRPGAAAKLDGK[x]DELWK	12	0	1912.016567	0.0361	0.6500
SSELPEVHLSMTRK[x]GVVALVEDK	13	0	2523.336549	0.0361	0.8300
LRWK[x]R	3	0	757.471088	0.0360	0.1800
D[x]YDLVR	0	0	779.381332	0.0358	0.2150
QIK[x]EIK	2	0	757.469750	0.0358	0.2150
KCIK[x]IACWVVGSGDTIYDCVR	3	0	2499.207134	0.0357	0.7500
VLVDK[x]SR	4	0	815.486459	0.0357	0.2500
LLK[x]PRVNNR	2	0	1108.682852	0.0356	0.3200
IPDSTYEMVGGLEKQIK[x]EIK	16	0	2277.192525	0.0355	0.7100
LGDK[x]GPAAAR	3	0	954.524630	0.0355	0.3550
LFQVEYAIEAIK[x]LGSTAIGVK	11	0	2249.267011	0.0355	0.7450
K[x]IIEEEGFTNR	0	0	1334.682966	0.0355	0.3900
K[x]LEGTIDYQKL	0	0	1306.713204	0.0355	0.3900
DK[x]PKYEPPVPTR	1	0	1425.761546	0.0354	0.4250
ATPYRGYSK[x]PNER	8	0	1537.763667	0.0354	0.4600
QEYALALQK[x]WDLSR	8	0	1719.894338	0.0354	0.4950
ILIDK[x]ARVEAQNHK	4	0	1633.926306	0.0354	0.4950
K[x]HLGHVTLETVTHNIPTPWVR	0	0	2434.323230	0.0352	0.7400
ILLDLVYAFIK[x]SNQATTSTDR	10	0	2368.263712	0.0352	0.7400
YK[x]NENLENIEDVQLR	1	0	1875.932566	0.0350	0.5250
VIDGSRPVNRNK[x]LLK	11	0	1708.010698	0.0350	0.5250
AMEVDEK[x]PTER	6	0	1303.607753	0.0350	0.3850
VIPVEELK[x]EIK	7	0	1295.769988	0.0350	0.3850
TGQK[x]MLMNMDK	3	0	1295.603535	0.0350	0.3850
FLHDK[x]NSDYK	4	0	1265.603994	0.0350	0.3500
ENQEK[x]ISNNK	4	0	1202.589070	0.0350	0.3500
FMLK[x]LGVKR	3	0	1090.668450	0.0350	0.3150
K[x]PIGATWK	0	0	899.522844	0.0350	0.2800
ERK[x]PRR	2	0	840.504172	0.0350	0.2100
IIPLK[x]KD	4	0	825.532346	0.0350	0.2450
K[x]ALSSLKYMLLSQIMLNSVSEVK	0	0	2581.422189	0.0348	0.8000
QLMTEFVDQVDDVVK[x]YEIDK	14	0	2413.172181	0.0347	0.6950
LGDGVLRPYK[x]VGVILESQR	9	0	2098.189768	0.0347	0.6600
EK[x]VAFILDQVRLFLLR	1	0	1959.166855	0.0347	0.5550
HNNHMAK[x]VLTLELYK	6	0	1809.955886	0.0347	0.5200
Q[x]TVYQISELESLLR	0	0	1677.893669	0.0346	0.4850
S[x]FLELTEVWGKPQK	0	0	1660.882380	0.0346	0.4850
LTHEKSTMLEK[x]IK	10	0	1556.859536	0.0346	0.4500
ILFENPDEATK[x]R	10	0	1431.735725	0.0346	0.4150
EPPVYTPPKDK[x]K	10	0	1397.755400	0.0346	0.4150
K[x]AQSGPDASAK	0	0	1058.535585	0.0345	0.3800
K[x]FDSGGGDNGANNQFAGNQSM	0	0	2114.871099	0.0345	0.7250
K[x]TLVAHAVLK	0	0	1078.686208	0.0345	0.3450
DQK[x]KFDSGGGDNGANNQFAGNQSM	2	0	2486.051564	0.0344	0.8250
FFEK[x]INVK	3	0	1023.575269	0.0344	0.2750
QPEDK[x]LR	4	0	884.471536	0.0343	0.2400
ALTLK[x]TGPPGPPCGGKFMLK	4	0	2069.116472	0.0342	0.6850
ELREVIELPLK[x]NPELFLR	10	0	2207.267680	0.0342	0.6150
ENK[x]IQR	2	0	786.434760	0.0342	0.2050
M[x]TEVLK	0	0	719.388726	0.0342	0.2050
YTSLSEEQK[x]MK	8	0	1342.643803	0.0341	0.3750
LRNK[x]R	3	0	685.434703	0.0340	0.1700
MVRGIGSYEK[x]QSEVSVGLR	9	0	2094.089070	0.0339	0.6450
NGYPMPCDVLAK[x]R	11	0	1519.727481	0.0338	0.4400
YTENIYPPKK[x]TVQYATK	9	0	2043.067597	0.0338	0.5750
SAPVSDCLSK[x]YPLLSSSCGSQSLK	9	0	2570.235514	0.0338	0.8100
ILSTLDRELLK[x]PSASVALQR	10	0	2209.279304	0.0338	0.6750
A[x]TTVKDTMNVDINAIK	0	0	1732.902849	0.0338	0.5400
K[x]SGRSAPGVSTTSTIQ	0	0	1575.821569	0.0338	0.5400
K[x]IPQVASFRIDK	0	0	1400.813914	0.0338	0.4050
SSTAAKTFLEK[x]R	10	0	1337.730248	0.0338	0.4050
IVK[x]SAKAK	2	0	843.554142	0.0338	0.2700
AQIK[x]ILYVNNAKSQEEAIENIK	3	0	2515.364479	0.0336	0.7400
ELKK[x]EEMVMLK	3	0	1376.740675	0.0336	0.3700
QLEMLDLQEGFIK[x]EDCKSLK	12	0	2423.207516	0.0335	0.6700
NAYVINLK[x]QIAKFVVSLGER	7	0	2261.289476	0.0335	0.6700
LNADVLGQLIK[x]K	10	0	1310.792119	0.0333	0.4000
FDSEK[x]AGDR	4	0	1023.462090	0.0333	0.3000
TAAVNIK[x]VR	6	0	970.592313	0.0333	0.3000
VKAMEVDEK[x]PTERYSDIGGLSK	8	0	2451.231422	0.0332	0.7300
ATKQSK[x]YTYDR	5	0	1359.678214	0.0332	0.3650
SSCK[x]IVFR	3	0	995.522185	0.0331	0.2650
MSSK[x]SSLELANNAVK	3	0	1577.808228	0.0330	0.4950
K[x]WRLR	0	0	757.471088	0.0330	0.1650
T[x]EVLK	0	0	588.348247	0.0330	0.1650
SGK[x]KR	2	0	574.355062	0.0330	0.1650
R[x]KQYSAK	0	0	879.492606	0.0329	0.2300
MILELTNHLEELKK[x]YINR	13	0	2256.229913	0.0328	0.5900
FFPYYVYTTVAGIDK[x]EGK	14	0	2097.045801	0.0328	0.5900
AANVLAFQSTTK[x]TLALK	11	0	1776.014446	0.0326	0.5550
FFYILYFELYK[x]IAQDTLAR	10	0	2413.272097	0.0326	0.6200
LEEAMK[x]ITTDAFTSAGER	5	0	1968.946163	0.0325	0.5850
K[x]GVVALVEDK	0	0	1056.617856	0.0325	0.3250
LLEK[x]LEIK	3	0	984.621882	0.0325	0.2600
TFLEK[x]R	4	0	792.449349	0.0325	0.1950
LQK[x]R	2	0	543.349250	0.0325	0.1300
QGDTK[x]INHEHFMDGILEVQMR	4	0	2497.184095	0.0324	0.6800
FLK[x]TSKTPPTAMLSSVR	2	0	1863.028712	0.0324	0.5500
IPDSTYEMVGGLEK[x]QIKEIK	13	0	2277.192525	0.0322	0.6450
LKYYEQK[x]IR	6	0	1239.697497	0.0322	0.2900
HTVIK[x]TGLR	4	0	1023.618860	0.0322	0.2900
KYIPNPVLVIIDVK[x]PK	13	0	1835.128350	0.0322	0.5150
KDGIQDIMPSQAK[x]ELK	12	0	1799.945046	0.0322	0.5150
LEEIGVADQYK[x]VSK	10	0	1577.830012	0.0321	0.4500
IKENQEK[x]ISNNK	6	0	1443.768084	0.0321	0.3850
AHLDVQEK[x]DQPK	7	0	1406.715325	0.0321	0.3850
KPRVVTALTMLK[x]QHLFR	11	0	2037.203252	0.0321	0.5450
GIDLK[x]SIAEKMNGASGAELK	4	0	2031.066940	0.0320	0.6400
KDYTMAQPEFFK[x]AVR	11	0	1829.913356	0.0320	0.4800
AIDLYK[x]EVLNKGVSK	5	0	1675.950788	0.0320	0.4800
YQK[x]DEEWPPK	2	0	1318.619308	0.0320	0.3200
AMVNIDTIDNK[x]VATTM	10	0	1735.848372	0.0319	0.5100
LSGVVEGIFQK[x]CYAKNEWR	10	0	2283.146914	0.0318	0.6050
E[x]TIDNAETMKK	0	0	1278.612505	0.0318	0.3500
MGNGK[x]MVEISR	4	0	1220.600502	0.0318	0.3500
VISMEK[x]GGNMK	5	0	1192.594355	0.0318	0.3500
ILFSDVK[x]AMTTGLR	6	0	1550.848972	0.0318	0.4450
SSQQGVEGVLIILK[x]IEDTDKYDK	13	0	2577.353638	0.0317	0.7300
EYGEASTSQLGPIAEDIQIK[x]LDK	19	0	2504.264495	0.0317	0.7300
K[x]KAQSGPDASAK	0	0	1186.630541	0.0317	0.3800
FATLQKSK[x]R	7	0	1077.629423	0.0317	0.2850
K[x]HGQLK	0	0	709.423471	0.0317	0.1900
ELNLMDPKVPEDIFK[x]THLEVAR	14	0	2593.357284	0.0316	0.6950
HIIMFDCKILEFTK[x]YSNDK	13	0	2401.180912	0.0316	0.6000
EYLEK[x]NWKEGLSR	4	0	1650.836493	0.0315	0.4100
LK[x]YYEQK	1	0	970.512337	0.0314	0.2200
ENAINK[x]K	5	0	815.450075	0.0314	0.2200
SK[x]RSIGISDALQMAADAQPAVGLAR	1	0	2525.338279	0.0314	0.7850
GERPSCPTGYHLK[x]SIRTGR	12	0	2171.101696	0.0313	0.5950
LGIDPPKGIMLYGPPGTGK[x]TLCAR	18	0	2511.334048	0.0313	0.7500
SNNIKENEQK[x]IK	9	0	1443.768084	0.0313	0.3750
TLSK[x]ESAR	3	0	890.482099	0.0313	0.2500
AK[x]SAKIVR	1	0	871.560288	0.0313	0.2500
QVK[x]R	2	0	529.333601	0.0313	0.1250
LAVNENLASSK[x]SSM	10	0	1449.713272	0.0311	0.4350
LEEIGVADQYKVSK[x]ILEHK	13	0	2198.194577	0.0311	0.5900
V[x]GVFK	0	0	548.332206	0.0310	0.1550
VSEVLNSEDITGIQEK[x]STDLR	15	0	2332.175685	0.0310	0.6500
ELEAMK[x]LLRPR	5	0	1354.775421	0.0309	0.3400
EQK[x]PEVDYSEK	2	0	1350.630263	0.0309	0.3400
EPPVYTPPK[x]DK	8	0	1269.660444	0.0309	0.3400
CVVHLNDASVAAK[x]LLMK	12	0	1868.001115	0.0309	0.5250
ATSAGPKQTETINWLEK[x]R	16	0	2029.059155	0.0308	0.5550
IEFATITKDTTK[x]NK	11	0	1608.872208	0.0307	0.4300
LLKLEEAMK[x]ITTDAFTSAGER	8	0	2323.209235	0.0307	0.6450
IWKVMCK[x]NK	6	0	1205.641245	0.0306	0.2750
FATLQK[x]SKR	5	0	1077.629423	0.0306	0.2750
LGDNNIADWPQVEYLVGK[x]NR	17	0	2300.154836	0.0305	0.6100
SELQDK[x]SSQQGVEGVLIILK	5	0	2170.184405	0.0305	0.6100
MEILK[x]IHLEK	4	0	1252.721266	0.0305	0.3050
CFGIK[x]FDIMPR	4	0	1382.683832	0.0305	0.3350
GTLK[x]VHTIRLR	3	0	1292.804020	0.0305	0.3350
VLGVFSEK[x]AQIK	7	0	1317.765572	0.0304	0.3650
FFEK[x]EDVQSLKLK	3	0	1609.871482	0.0304	0.3950
KDKPK[x]YEPPVPTR	4	0	1553.856502	0.0304	0.3950
AVAVVVDPIQSVK[x]GKVVIDAFR	12	0	2309.346986	0.0302	0.6650
TEPK[x]AVDEEMK	3	0	1275.601607	0.0300	0.3300
ASK[x]GSNDDEMK	2	0	1180.502961	0.0300	0.3300
FIVK[x]ASSGPR	3	0	1060.602876	0.0300	0.3000
DLK[x]LK	2	0	615.395529	0.0300	0.1500
M[x]SQAR	0	0	591.279850	0.0300	0.1500
SGKK[x]R	3	0	574.355062	0.0300	0.1500
WK[x]R	1	0	488.285928	0.0300	0.0900
SEDYLPSK[x]YLDIDISK	7	0	1884.935588	0.0300	0.4800
KELLK[x]LK	4	0	870.590192	0.0300	0.2100
K[x]EVQEAR	0	0	858.455887	0.0300	0.2100
IEPLK[x]LK	4	0	839.547996	0.0300	0.2100
AK[x]YASQK	1	0	794.428614	0.0300	0.2100
LWK[x]R	2	0	601.369985	0.0300	0.1200
EEPDVIMGTSRVLGVFSEK[x]AQIK	18	0	2532.325651	0.0298	0.6850
AMSIVGLLLDDTDPMINVMK[x]LDK	19	0	2531.304781	0.0298	0.6850
LSGVVEGIFQKCYAK[x]NEWR	14	0	2283.146914	0.0297	0.5650
YPMDAHK[x]SELEGVEEARR	6	0	2116.000652	0.0297	0.5350
MATTVK[x]DTMNVDINAIK	5	0	1863.943328	0.0297	0.5050
M[x]ATTVKDTMNVDINAIK	0	0	1863.943328	0.0297	0.5050
IITK[x]EGVETRIIPLK	3	0	1709.045018	0.0297	0.4450
MEILK[x]IHLEKVSK	4	0	1566.916655	0.0296	0.3850
K[x]SYDYSATMYTR	0	0	1484.660513	0.0296	0.3550
KK[x]AQSGPDASAK	1	0	1186.630541	0.0296	0.3550
Y[x]FATLQKSKR	0	0	1240.692746	0.0295	0.2950
TLDQIAAK[x]LYFYYILFFEK	7	0	2385.265950	0.0295	0.5600
IEPLK[x]LKVLVQGLER	4	0	1734.076651	0.0293	0.4400
S[x]SKSSLELANNAVK	0	0	1446.767750	0.0293	0.4100
EEPK[x]SETLENFTR	3	0	1578.752492	0.0292	0.3800
AGDFQGLNEQLVSLFKK[x]HGQLK	16	0	2456.317475	0.0291	0.6400
SLEK[x]TLVPYLR	3	0	1317.765572	0.0291	0.3200
M[x]SGYDRALSVFSPDGR	0	0	1756.820186	0.0291	0.4650
LGDNNIADWPQVEYLVGK[x]NRR	17	0	2456.255938	0.0290	0.6100
TDNHLSSTLEK[x]LSFK	10	0	1718.883832	0.0290	0.4350
P[x]FGNTHNKFK	0	0	1188.603937	0.0290	0.2900
LLK[x]PR	2	0	625.427496	0.0290	0.1450
K[x]VPDK	0	0	585.348581	0.0290	0.1450
YEVGAEYIKK[x]VIAR	9	0	1637.914013	0.0289	0.4050
YLHQSLK[x]YK	6	0	1178.644738	0.0289	0.2600
VTDK[x]LTQLTDNIWCCR	3	0	2021.966182	0.0288	0.4600
AIEGK[x]IAR	4	0	856.513006	0.0288	0.2300
MSFLELTEVWGK[x]PQK	11	0	1791.922859	0.0287	0.4300
K[x]SAAAIGTSQLPVR	0	0	1397.798991	0.0286	0.4000
LTLEAMDLEIVEK[x]EHFK	12	0	2044.054981	0.0285	0.4850
CLDQLTNWCTIK[x]TVDR	11	0	2021.966182	0.0284	0.4550
AVYDTAVVQEDPEK[x]WK	13	0	1876.920608	0.0284	0.4550
SGNLPDADNSK[x]SDISKSSM	10	0	1951.879206	0.0284	0.5400
GTMK[x]VELYEIQLISEGQPVEGR	3	0	2475.267806	0.0284	0.6250
TLSK[x]WRDATDDK	3	0	1434.710239	0.0283	0.3400
K[x]ILFENPDEATK	0	0	1403.729579	0.0283	0.3400
IINRDIGK[x]VVDK	7	0	1368.808828	0.0283	0.3400
LAK[x]RMK	2	0	745.463224	0.0283	0.1700
SGFEK[x]IDLTRIVK	4	0	1504.861253	0.0281	0.3650
ESDK[x]APDLIELNR	3	0	1498.762664	0.0281	0.3650
HNFVGLFVELSK[x]LLVKDR	11	0	2113.204692	0.0281	0.5050
EKWIAK[x]QILDCIVNLSEPAK	5	0	2354.266687	0.0280	0.5600
K[x]EEPK	0	0	629.338410	0.0280	0.1400
DFSKTLPPELK[x]GEALGNSEHIR	10	0	2437.260021	0.0280	0.6150
AGDFQGLNEQLVSLFK[x]K	15	0	1892.999523	0.0279	0.4750
DCTAYNIYDK[x]NK	9	0	1503.666324	0.0279	0.3350
K[x]IEIPLPNEVGR	0	0	1363.782281	0.0279	0.3350
YTLYDQNDTK[x]EWLDKLGDK	9	0	2344.122200	0.0279	0.5300
EK[x]RTFLR	1	0	948.550451	0.0279	0.1950
K[x]PRRLLK	0	0	909.623554	0.0279	0.1950
TLLYGK[x]R	5	0	849.507194	0.0279	0.1950
K[x]LDVAKR	0	0	828.518092	0.0279	0.1950
AANVLAFQSTTK[x]TLALKYPGGGPGK	11	0	2489.364088	0.0278	0.6950
IK[x]YEYQKLK	1	0	1211.691351	0.0278	0.2500
K[x]ATDDDRWK	0	0	1133.546483	0.0278	0.2500
ATK[x]QSKYTYDR	2	0	1359.678214	0.0277	0.3050
HK[x]TDLNHENLK	1	0	1347.689447	0.0277	0.3050
IQYVGK[x]QDPKK	5	0	1302.729522	0.0277	0.3050
TGPPGPPCGGK[x]FMLK	10	0	1542.768616	0.0277	0.4150
AK[x]TMTERLCPHTTSASM	1	0	1920.885494	0.0276	0.4700
WK[x]ALERQLEMLDLQEGFIK	1	0	2346.240476	0.0276	0.5250
LDK[x]LPVIIGSMDVDNALDLMTMK	2	0	2531.304781	0.0276	0.6350
LLVK[x]DR	3	0	742.470084	0.0275	0.1650
M[x]SGYDR	0	0	727.295891	0.0275	0.1650
M[x]GINERKGFDFEYYQR	0	0	2051.952252	0.0275	0.4400
SITEFGDTATAK[x]ELEAMK	11	0	1940.940017	0.0275	0.4950
ALQDYK[x]PELASDPIIR	5	0	1827.972976	0.0275	0.4400
DTMNVDINAIKK[x]GEIR	11	0	1815.951192	0.0275	0.4400
GLGYPEDAIGK[x]TKLVK	10	0	1687.950789	0.0275	0.4400
TSK[x]TPPTAMLSSVR	2	0	1474.781290	0.0275	0.3850
QAAKASVVETVTLTK[x]VTQK	14	0	2001.146903	0.0274	0.5200
QEALSSK[x]TLFTRPIPVR	6	0	1942.099899	0.0274	0.4650
GGLGYPEDAIGKTK[x]LVK	13	0	1744.972250	0.0274	0.4650
YFATLQK[x]SK	6	0	1084.591644	0.0272	0.2450
NHASIDK[x]MK	6	0	1042.522913	0.0272	0.2450
SDYYMASTYTKK[x]INVK	11	0	1910.944711	0.0272	0.4350
AVAHHTDCK[x]FIRVSGSELVQK	8	0	2381.227281	0.0271	0.5700
IIPLKK[x]D	5	0	825.532346	0.0271	0.1900
SAK[x]GTKR	2	0	746.439846	0.0271	0.1900
SSK[x]DISSKSPSGNDALNDK	2	0	1948.933683	0.0271	0.5150
QLEMLDLQEGFIK[x]EDCK	12	0	2094.996478	0.0271	0.4600
ETDLK[x]PYVLELAMTVVLDIEFR	4	0	2593.371204	0.0270	0.5950
VISMEK[x]GGNMKEVFR	5	0	1723.874862	0.0270	0.4050
IMK[x]LCFDELK	2	0	1295.661702	0.0270	0.2700
SRK[x]VAQTTYK	2	0	1180.656362	0.0270	0.2700
GK[x]LVR	1	0	571.380549	0.0270	0.1350
LPSEYDSRVKAMEVDEK[x]PTER	16	0	2478.205935	0.0269	0.5650
TAHAIYRK[x]FDQLTQALNVAIR	7	0	2428.333793	0.0269	0.5650
LRLLK[x]MQR	4	0	1056.658947	0.0269	0.2150
YDK[x]KDLVR	2	0	1035.571243	0.0269	0.2150
HKFQDILLGAGQAIK[x]AGNR	14	0	2036.127841	0.0268	0.5100
TMVEVIPYFAEDLLVLK[x]TDELK	16	0	2565.365058	0.0268	0.5900
NWK[x]EEYLRAAK	2	0	1406.730582	0.0268	0.2950
KEFEIIK[x]GVLCQFR	6	0	1765.954825	0.0268	0.3750
YEVGAEYIK[x]KVIAR	8	0	1637.914013	0.0268	0.3750
NRQYQEVVK[x]QGDVLLNK	8	0	2030.090787	0.0268	0.4550
VLVDMESMLVPK[x]PLINK	11	0	1925.072882	0.0268	0.4550
M[x]SSKSSLELANNAVK	0	0	1577.808228	0.0267	0.4000
MEQK[x]PEVDYSEK	3	0	1481.670742	0.0267	0.3200
ATAIGRASK[x]AAR	8	0	1171.678492	0.0267	0.3200
IEDTDK[x]YDK	5	0	1125.518932	0.0267	0.2400
ELLK[x]LK	3	0	742.495236	0.0267	0.1600
SAK[x]IVR	2	0	672.428222	0.0267	0.1600
AGDFQGLNEQLVSLFK[x]KHGQLK	15	0	2456.317475	0.0266	0.5850
TGPPGPPCGGK[x]FMLKLGVK	10	0	1940.037500	0.0266	0.5050
QVMEEKLDSK[x]NVQLAK	9	0	1858.982156	0.0266	0.4250
YGEK[x]ESLAAVLVR	3	0	1433.787759	0.0265	0.3450
EERFK[x]LNVYK	4	0	1324.713873	0.0265	0.2650
FRK[x]PIGATWK	2	0	1202.692354	0.0265	0.2650
E[x]TIDNAETMK	0	0	1150.517549	0.0265	0.2650
LSVEALNSLTGEFK[x]GKYYPLK	13	0	2356.267737	0.0264	0.5550
ARK[x]TQIAGGHDIIGPFHVITR	2	0	2286.270805	0.0264	0.5550
EDCK[x]SLK	3	0	878.416723	0.0264	0.1850
VMK[x]EDNLILRTR	2	0	1486.828906	0.0262	0.3150
AELDKIGLSK[x]IR	9	0	1341.797930	0.0262	0.3150
QSK[x]YTYDR	2	0	1059.498475	0.0262	0.2100
SDISK[x]SSM	4	0	853.385092	0.0262	0.2100
SLK[x]R	2	0	502.322703	0.0262	0.1050
IIENEQSAEK[x]NAYVINLK	9	0	2075.089784	0.0261	0.4700
ASALGAINLQPLLMPSK[x]R	16	0	1879.071243	0.0261	0.4700
ASKGSNDDEMK[x]IDK	10	0	1536.708913	0.0261	0.3650
AVEK[x]LSVEALNSLTGEFKGK	3	0	2119.152381	0.0260	0.5200
QSK[x]ATREPNK	2	0	1157.615226	0.0260	0.2600
GTEVEK[x]ITIK	5	0	1116.638983	0.0260	0.2600
E[x]IINR	0	0	643.365291	0.0260	0.1300
K[x]INVK	0	0	600.395864	0.0260	0.1300
FHQLK[x]PTRVLTLAMVK	4	0	1881.102150	0.0259	0.4150
LRLQK[x]R	4	0	812.534410	0.0258	0.1550
VK[x]EDMVDQESTDNNGVQVESR	1	0	2378.065484	0.0257	0.5400
IEEIFK[x]K	5	0	905.522175	0.0257	0.1800
LVK[x]GRQD	2	0	814.466059	0.0257	0.1800
LALTK[x]PK	4	0	769.506134	0.0257	0.1800
DFSK[x]TLPPELKGEALGNSEHIR	3	0	2437.260021	0.0257	0.5650
QVARNELEK[x]LNFSSLK	8	0	1875.021318	0.0256	0.4100
LENQRK[x]WR	5	0	1128.615169	0.0256	0.2050
LCFDELK[x]K	6	0	1051.537166	0.0256	0.2050
SRQETQYK[x]IDELVSNNEK	7	0	2180.070835	0.0256	0.4600
TLPPELK[x]GEALGNSEHIR	6	0	1960.037693	0.0256	0.4600
TVLQDVEANIAALMQATK[x]QR	17	0	2199.168042	0.0255	0.5100
VVLKNK[x]GTMK	5	0	1116.668841	0.0255	0.2550
HIGIATTGFIPDGQHIVK[x]RAR	17	0	2286.270804	0.0255	0.5350
TYNLISSYIKSVEISALASK[x]NR	19	0	2456.327369	0.0255	0.5600
ALSSLK[x]YMLLSQIMLNSVSEVK	5	0	2453.327233	0.0255	0.5600
GIKGIESEAYESVLDLAK[x]ICDVR	17	0	2564.315479	0.0254	0.5850
SFLELTEVWGK[x]PQK	10	0	1660.882380	0.0254	0.3550
SNPVFAENDEKGEK[x]R	13	0	1718.822295	0.0253	0.3800
LFLLRSDYYMASTYTK[x]K	15	0	2099.076051	0.0253	0.4300
LAEFVNMSK[x]AYHSQYLR	8	0	2056.019935	0.0253	0.4300
LLIFEK[x]QVRQASDTSTNTK	5	0	2178.164339	0.0253	0.4800
EERQIQPK[x]TFANLVSSTLYEK	7	0	2480.290985	0.0252	0.5300
IEVEVYK[x]ITTGDRLILTENIK	6	0	2446.368170	0.0252	0.5300
IIYSDIDVDPVK[x]PEHVGKVVLK	11	0	2462.378342	0.0252	0.5550
SITEFGDTATAK[x]ELEAMKLLRPR	11	0	2576.363096	0.0252	0.5800
VDK[x]PDGTMDYDSMDNIFFAK	2	0	2308.002683	0.0250	0.5000
LQLNLERDYEQFGYFK[x]R	15	0	2218.117000	0.0250	0.4250
EDGMK[x]ILMVNRGDTGSSGIR	4	0	2135.046217	0.0250	0.5000
FK[x]LNYKPEEEYPDLSK	1	0	1998.993768	0.0250	0.4000
DTMNVDINAIK[x]KGEIR	10	0	1815.951192	0.0250	0.4000
ARIEVEVYK[x]ITTGDR	8	0	1748.942012	0.0250	0.3750
SGNLPDADNSK[x]SDISK	10	0	1646.774679	0.0250	0.4000
EPPFAPIESAK[x]R	10	0	1340.708787	0.0250	0.3000
LLENDIK[x]VMK	6	0	1201.673984	0.0250	0.2500
MKDAVK[x]EAAR	5	0	1117.591321	0.0250	0.2500
ENK[x]IQRQR	2	0	1070.594434	0.0250	0.2000
K[x]SLKDECK	0	0	1006.511679	0.0250	0.2000
VGIK[x]PPK	3	0	737.479921	0.0250	0.1750
RLVK[x]GR	3	0	727.481651	0.0250	0.1500
M[x]FMTR	0	0	684.308705	0.0250	0.1250
S[x]QAR	0	0	460.239372	0.0250	0.1000
LSVEALNSLTGEFKGK[x]YYPLK	15	0	2356.267737	0.0250	0.5250
CTK[x]IIENEQSAEK	2	0	1548.745296	0.0250	0.3250
EPLK[x]EVVQFVGSR	3	0	1486.814306	0.0250	0.3250
LNFSSLK[x]MKDAVK	6	0	1479.811862	0.0250	0.3250
LLVK[x]DRIDK	3	0	1098.676036	0.0250	0.2250
K[x]VNQIESQMAMAEKLIQIR	0	0	2229.197231	0.0247	0.4700
K[x]EITPDIFAAIAIINEADR	0	0	2099.126168	0.0247	0.4700
GIGSYEK[x]QSEVSVGLRFIK	6	0	2096.126503	0.0247	0.4700
LSLFSNK[x]ENELRQAVR	6	0	1903.027465	0.0247	0.3950
IQDAELAILQK[x]TQNLR	10	0	1853.036967	0.0247	0.3950
AKWSTAETLTNNK[x]IDR	12	0	1846.953636	0.0247	0.3950
EWLDKLGDK[x]GPAAAR	8	0	1625.852476	0.0247	0.3700
EYLEKNWK[x]EGLSR	7	0	1650.836493	0.0246	0.3200
YQK[x]PVDTEEENDK	2	0	1593.715773	0.0246	0.3200
DKPK[x]YEPPVPTR	3	0	1425.761546	0.0246	0.2950
FNLMVICKDK[x]K	9	0	1394.741343	0.0245	0.2700
GIDLKSIAEK[x]MNGASGAELK	9	0	2031.066940	0.0245	0.4900
M[x]FMTRSEYDR	0	0	1334.574681	0.0245	0.2450
NSDYKETLIFK[x]CIDMFIHK	10	0	2401.180912	0.0245	0.4650
MILELTNHLEELK[x]KYINR	12	0	2256.229913	0.0244	0.4400
AKYASQK[x]RP	6	0	1047.582476	0.0244	0.2200
M[x]MGINERKGFDFEYYQR	0	0	2182.992731	0.0244	0.4150
FNSNAIAAVATK[x]MVTLK	11	0	1777.975953	0.0244	0.4150
DYGDLGSSVNPLDK[x]TNNLDLEHK	13	0	2543.213856	0.0243	0.5600
LTLEAMDLEIVEK[x]EHFKELVSK	12	0	2600.377016	0.0243	0.5350
GYARAIHK[x]LGSTLK	7	0	1513.872820	0.0243	0.3400
LLRPRK[x]R	5	0	937.629701	0.0243	0.1700
ILYVNNAK[x]SQEEAIENIKCTR	7	0	2492.269200	0.0243	0.5100
VPDKLIDASTVK[x]HVFPITK	11	0	2107.204023	0.0242	0.4600
HIGIATTGFIPDGQHIVK[x]R	17	0	2059.132592	0.0242	0.4600
K[x]FTGGVLMLIDR	0	0	1348.753625	0.0242	0.2900
LDVAK[x]R	4	0	700.423137	0.0242	0.1450
IQDAELAILQK[x]TQNLRR	10	0	2009.138070	0.0241	0.4100
LTGDTNGALDK[x]LEEIGVADQYK	10	0	2349.169873	0.0241	0.5300
AAREYLEK[x]NWK	7	0	1406.730582	0.0241	0.2650
ILEFTK[x]YSNDK	5	0	1356.692468	0.0241	0.2650
YSNDK[x]SIVNSM	4	0	1256.570643	0.0241	0.2650
D[x]VPTFANFHTPIFIAK	0	0	1816.951123	0.0241	0.3850
ATLTGMKIDVLFSK[x]IR	13	0	1792.027986	0.0241	0.3850
LGSTAIGVKTK[x]DAVVLGVEK	10	0	1984.156741	0.0240	0.4800
QVK[x]NR	2	0	643.376523	0.0240	0.1200
S[x]SKDISSKSPSGNDALNDK	0	0	1948.933683	0.0239	0.4550
YPLVTHFRFLK[x]TSK	10	0	1735.977279	0.0239	0.3350
TFANLVSSTLYEK[x]R	12	0	1627.856893	0.0239	0.3350
KALSSLK[x]YMLLSQIMLNSVSEVK	6	0	2581.422189	0.0239	0.5500
VNMENLIVTDLGK[x]YAEVLIETAK	12	0	2562.361367	0.0239	0.5500
VYATMQKLQK[x]DLGQVLNK	9	0	2076.140043	0.0239	0.4300
SSEETEDK[x]K	7	0	1051.466899	0.0239	0.2150
GLGYPEDAIGK[x]TK	10	0	1347.703366	0.0238	0.3100
FLKTSK[x]TPPTAMLSSVR	5	0	1863.028712	0.0238	0.4050
QLEMLDLQEGFIKEDCK[x]SLK	16	0	2423.207516	0.0237	0.4750
DTMNVDINAIK[x]K	10	0	1360.701983	0.0237	0.2850
YK[x]DGVILAADSR	1	0	1306.688051	0.0237	0.2850
KLGVK[x]PPK	4	0	865.574877	0.0237	0.1900
K[x]LQR	0	0	543.349250	0.0237	0.0950
YQK[x]DEEWPPKM	2	0	1449.659787	0.0236	0.2600
LK[x]PQDERTQEERNR	1	0	1797.908083	0.0236	0.3300
ASK[x]GSNDDEMKIDK	2	0	1536.708913	0.0236	0.3300
TSTSSMTAVPK[x]PLK	10	0	1446.775143	0.0236	0.3300
ILIDK[x]AR	4	0	827.522844	0.0236	0.1650
HIEVGDSVLVK[x]IITKEGVETR	10	0	2321.295344	0.0236	0.4950
ATAIGKSSTAAK[x]TFLEK	11	0	1722.951515	0.0235	0.4000
VDKNWSK[x]IYDFPLFQGIFIR	6	0	2485.315688	0.0235	0.4700
K[x]GILLPESLTEAVEATTYAILRK	0	0	2515.426015	0.0235	0.5400
QDPK[x]KHLDAEVQK	3	0	1534.810280	0.0235	0.3050
VKAMEVDEK[x]PTER	8	0	1530.771118	0.0235	0.3050
LTQLLSQIK[x]EEQGDIK	8	0	1842.009751	0.0234	0.3750
G[x]LGYPEDAIGKTKLVK	0	0	1687.950789	0.0234	0.3750
MK[x]LSLFSNK	1	0	1066.584449	0.0233	0.2100
TPDK[x]GYGHR	3	0	1029.499144	0.0233	0.2100
ATK[x]QSK	2	0	661.375854	0.0233	0.1400
DVPTFANFHTPIFIAK[x]R	15	0	1973.052225	0.0232	0.3950
AVAVVVDPIQSVKGK[x]VVIDAFR	14	0	2309.346986	0.0232	0.5100
M[x]PFGNTHNKFK	0	0	1319.644415	0.0232	0.2550
HK[x]FQDILLGAGQAIKAGNR	1	0	2036.127841	0.0232	0.4400
VSK[x]ILEHK	2	0	952.570517	0.0231	0.1850
LNSLPLLQQLVK[x]CFIVNELMR	11	0	2527.401730	0.0231	0.4850
SVQPLASAK[x]ELLR	8	0	1410.819392	0.0231	0.3000
K[x]NRLK	0	0	657.428557	0.0230	0.1150
K[x]FDQLTQALNVAIRLDDMSLIK	0	0	2531.378019	0.0230	0.5050
DEK[x]SGVKLENVK	2	0	1344.724827	0.0229	0.2750
ATAIGK[x]SSTAAK	5	0	1104.613831	0.0229	0.2750
DYVIQSDLMSAARK[x]VADLK	13	0	2122.109136	0.0229	0.4350
TGPPGPPCGGKFMLK[x]LGVK	14	0	1940.037500	0.0229	0.4350
I[x]AIVVNQNWYCANTKYVTGPK	0	0	2438.241535	0.0229	0.4800
SSCK[x]IVFRSELQDK	3	0	1695.861321	0.0229	0.3200
SITEFGDTATAKELEAMK[x]LLRPR	17	0	2576.363096	0.0228	0.5250
TFHILEPKEK[x]SLLAHK	9	0	1890.072626	0.0228	0.3650
APPEILDISK[x]QLADYK	9	0	1799.966829	0.0228	0.3650
MSSK[x]DISSKSPSGNDALNDK	3	0	2079.974162	0.0228	0.4550
K[x]NEEKLAEFDK	0	0	1349.682631	0.0227	0.2500
HK[x]TPDKGYGHR	1	0	1294.653005	0.0227	0.2500
AK[x]WSTAETLTNNK	1	0	1462.741537	0.0227	0.2950
YLHQSLKYK[x]EDTALR	8	0	1863.984208	0.0227	0.3400
K[x]MAIDDDINWEELAR	0	0	1817.861714	0.0227	0.3400
QNLFVPTSDKEK[x]ASFAR	11	0	1937.000583	0.0226	0.3850
NTACSGIIAEVK[x]LQAAYEYFR	11	0	2403.189167	0.0226	0.4750
TDLNHENLK[x]GGDDLDPNYVLSSR	8	0	2571.220002	0.0226	0.5200
NELEK[x]LNFSSLK	4	0	1420.756126	0.0225	0.2700
ASK[x]VLELR	2	0	914.554868	0.0225	0.1800
NK[x]GTMK	1	0	677.353010	0.0225	0.1350
M[x]SER	0	0	521.226756	0.0225	0.0900
LAK[x]R	2	0	486.327789	0.0225	0.0900
DGIYDLLHACVDRIK[x]YEYQK	14	0	2498.226278	0.0225	0.4500
DYEQFGYFK[x]R	8	0	1351.619643	0.0225	0.2250
ELFDCLK[x]IMR	6	0	1323.667849	0.0225	0.2250
LNDPEDK[x]YEALSKHIIMFDCK	6	0	2565.224226	0.0224	0.4700
G[x]QAQSGNFSNFGDGANGDNKK	0	0	2111.925576	0.0224	0.4700
LDGK[x]DELWKNDDQLTYTYK	3	0	2344.122200	0.0224	0.4250
LFNLEPK[x]ILEEVPLR	6	0	1809.039932	0.0223	0.3350
NK[x]PDERFNTGVVNVR	1	0	1743.901545	0.0223	0.3350
K[x]VTSKLLEQEESAEK	0	0	1717.909710	0.0223	0.3350
AIDLYKEVLNK[x]GVSK	10	0	1675.950788	0.0223	0.3350
GSLEK[x]NWKEEYLR	4	0	1650.836493	0.0223	0.2900
STMLEK[x]IKENQEK	5	0	1576.812980	0.0223	0.2900
EK[x]ASKGSNDDEMK	1	0	1437.640504	0.0223	0.2900
D[x]VPTFANFHTPIFIAKREDGMK	0	0	2533.278647	0.0223	0.4900
EAVLKLK[x]LELK	6	0	1282.822356	0.0223	0.2450
ETTEK[x]KIDK	4	0	1090.586949	0.0222	0.2000
GK[x]VVIDAFR	1	0	1003.581415	0.0222	0.2000
AVEK[x]LMSRRPPVIR	3	0	1650.971479	0.0221	0.3100
ATAGPIIADK[x]NCKK	9	0	1485.797272	0.0221	0.3100
TMTEK[x]AR	4	0	835.422145	0.0221	0.1550
HK[x]FQDILLGAGQAIK	1	0	1637.925245	0.0220	0.3300
HPK[x]FEEILTR	2	0	1268.687660	0.0220	0.2200
ERK[x]PR	2	0	684.403070	0.0220	0.1100
S[x]GYDR	0	0	596.255412	0.0220	0.1100
LGLDSEESAEYIVAK[x]GIR	14	0	1949.010477	0.0219	0.3950
EFEIIK[x]GVLCQFR	5	0	1637.859869	0.0219	0.2850
IDELVSNNEK[x]IWK	9	0	1586.830346	0.0219	0.2850
ILFENPDEATK[x]RK	10	0	1559.830681	0.0219	0.2850
G[x]LGYPEDAIGKTK	0	0	1347.703366	0.0219	0.2850
YAGMFATALAYCGTSNSK[x]IVR	17	0	2280.103000	0.0219	0.4600
HCLIK[x]MNHGTTTLAFR	4	0	1898.960649	0.0219	0.3500
SAELYK[x]NPKADPLDER	5	0	1844.926754	0.0219	0.3500
VLK[x]TKDEGGPAGGLYI	2	0	1616.877294	0.0219	0.3500
TLASLQK[x]R	6	0	915.550117	0.0219	0.1750
QNLFVPTSDK[x]EKASFAR	9	0	1937.000583	0.0218	0.3700
GCLMFGPPGTGK[x]TLLAR	11	0	1774.922143	0.0218	0.3700
KCLTDLEDEAPAK[x]DILLDMSR	12	0	2432.192593	0.0217	0.4550
VLNK[x]EHLEADFVTQVAVR	3	0	2067.111188	0.0217	0.3900
NTWNSTLETAK[x]AKYASQK	10	0	2040.027522	0.0217	0.3900
F[x]MTRSEYDR	0	0	1203.534202	0.0217	0.1950
D[x]RQEQR	0	0	830.399437	0.0217	0.1300
K[x]EVAEADIASKDLEETDER	0	0	2147.022884	0.0216	0.4100
LVPYLTK[x]LESKQR	6	0	1573.919099	0.0215	0.2800
ATAGPIIADK[x]NCK	9	0	1357.702317	0.0215	0.2800
FVK[x]LGIDPPK	2	0	1112.659326	0.0215	0.2150
YEYQKLK[x]ESQLVDK	6	0	1769.919882	0.0214	0.3000
YEYQK[x]LK	4	0	970.512337	0.0214	0.1500
EDWEKYQK[x]PVDTEEENDK	7	0	2281.002149	0.0214	0.3850
S[x]SIGTGYDLGLFFSPDGR	0	0	1887.900207	0.0214	0.3850
KSGFEK[x]IDLTR	5	0	1292.708787	0.0214	0.2350
K[x]SLPLQIEVANDCIKWAIK	0	0	2225.224100	0.0213	0.4050
EPPVYTPPK[x]DKK	8	0	1397.755400	0.0213	0.2550
EMK[x]K	2	0	534.283541	0.0213	0.0850
YSLNSYDFKK[x]QLLIDGANVLR	9	0	2456.306242	0.0212	0.4450
VNLEAYLDLSITPK[x]QHAVNER	13	0	2409.265107	0.0212	0.4450
FHQLKPTRVLTLAMVK[x]R	15	0	2037.203252	0.0212	0.3600
YYPVRK[x]FTGGVLMLIDR	5	0	2027.102541	0.0212	0.3600
YVQVEQRNK[x]PDER	8	0	1659.832802	0.0212	0.2750
DELWK[x]NDDQLTYTYKDEK	4	0	2303.059268	0.0211	0.3800
ENRHK[x]FQDILLGAGQAIK	4	0	2037.111857	0.0211	0.3800
SSK[x]VYISPK	2	0	1007.565097	0.0211	0.1900
M[x]SSIGTGYDLGLFFSPDGR	0	0	2018.940686	0.0211	0.4000
V[x]SINFCMDMDLSACILNASK	0	0	2288.030821	0.0210	0.4200
M[x]SSKDISSKSPSGNDALNDK	0	0	2079.974162	0.0210	0.4200
M[x]SFLELTEVWGKPQK	0	0	1791.922859	0.0210	0.3150
SNPVFAENDEK[x]GEKR	10	0	1718.822295	0.0210	0.3150
IQYVGK[x]QDPK	5	0	1174.634566	0.0210	0.2100
NLQVAK[x]SLDK	5	0	1114.634566	0.0210	0.2100
QDPK[x]K	3	0	614.338744	0.0210	0.1050
QSEVSVGLRFIK[x]HADATCVHR	11	0	2409.233428	0.0210	0.4400
TLSMEK[x]HTELRSFEQK	5	0	1962.983216	0.0209	0.3350
VPTFANFHTPIFIAK[x]R	14	0	1858.025287	0.0209	0.3350
ATLTGMK[x]IDVLFSKIR	6	0	1792.027986	0.0209	0.3350
IK[x]VLAQLGMQSLSPLK	1	0	1725.022174	0.0209	0.3350
IMSLYSSRGTLK[x]VHTIR	11	0	1961.087952	0.0209	0.3550
ERAEAGLALSLIVK[x]ALSIEGDDK	13	0	2397.311385	0.0209	0.4800
IRIGLHDDAYLDVCK[x]YYR	14	0	2269.131265	0.0208	0.3750
RPPVIRTTLFK[x]SELAQSK	10	0	2070.194854	0.0208	0.3750
K[x]LQRLR	0	0	812.534410	0.0208	0.1250
DK[x]LVLK	1	0	714.463938	0.0208	0.1250
DVAK[x]MK	3	0	690.373411	0.0208	0.1250
Q[x]LMTEFVDQVDDVVKYEIDK	0	0	2413.172181	0.0207	0.4150
EEFAEK[x]AVSVIQAR	5	0	1575.825595	0.0207	0.2900
INVK[x]KSYDYSATMYTR	3	0	1938.950858	0.0206	0.3300
IQFCLALHNDSIK[x]SMR	12	0	1931.970877	0.0206	0.3300
K[x]QYSAKAK	0	0	922.523570	0.0206	0.1650
EDWEK[x]YQKPVDTEEENDK	4	0	2281.002149	0.0206	0.3700
DSYLIIDK[x]LPSEYDSRVK	7	0	2140.105099	0.0206	0.3700
K[x]TVQYATKR	0	0	1093.624337	0.0206	0.1850
Y[x]FATLQKSK	0	0	1084.591644	0.0206	0.1850
LLK[x]LEEAMK	2	0	1073.615413	0.0206	0.1850
E[x]IINRDIGK	0	0	1056.592704	0.0206	0.1850
AVELAAMNK[x]ANMQEVETEEFLR	8	0	2522.214389	0.0205	0.4500
DPDDK[x]IVGLTR	4	0	1227.645855	0.0205	0.2250
SSEETEDK[x]KMQE	7	0	1439.608537	0.0204	0.2450
SQEEAIENIK[x]CTR	9	0	1576.751442	0.0204	0.2650
NIPK[x]ARASLTAAK	3	0	1339.793514	0.0204	0.2650
MPIDFKGFICK[x]VVDK	10	0	1795.936398	0.0203	0.3050
EGK[x]VTFFYTDYIGVYAPR	2	0	2125.051948	0.0203	0.3650
EDIYK[x]FVTVQDLDEMQVDV	4	0	2285.077226	0.0203	0.3850
SELVKEFHK[x]DMTLEEAEVLILK	8	0	2600.377016	0.0202	0.4450
SSQQGVEGVLIILKIEDTDK[x]YDK	19	0	2577.353638	0.0202	0.4650
TFMNHIDVQK[x]EFQAR	9	0	1862.909665	0.0200	0.3000
INVK[x]FFEKEDVQSLK	3	0	1822.982813	0.0200	0.3000
VEFK[x]MGNGKMVEISR	3	0	1723.874862	0.0200	0.3000
T[x]IDNAETMK	0	0	1021.474961	0.0200	0.1800
SELVK[x]EFHKDMTLEEAEVLILK	4	0	2600.377016	0.0200	0.4400
EGK[x]GEIYSFDPVGSYEREWCR	2	0	2563.143672	0.0200	0.4200
ILGVVEGQFSRPAK[x]LNDPEDK	13	0	2311.217099	0.0200	0.4200
SGNLPDADNSKSDISK[x]SSM	15	0	1951.879206	0.0200	0.3800
INVKK[x]SYDYSATMYTR	4	0	1938.950858	0.0200	0.3200
GSLEKNWK[x]EEYLR	7	0	1650.836493	0.0200	0.2600
AHLDVQEKDQPK[x]K	11	0	1534.810280	0.0200	0.2600
EQVRDAGK[x]DEFSR	7	0	1535.732760	0.0200	0.2600
VK[x]AMEVDEKPTER	1	0	1530.771118	0.0200	0.2600
TSTGGPK[x]LQLNLER	6	0	1512.825929	0.0200	0.2800
D[x]YTMAQPEFFK	0	0	1375.611779	0.0200	0.2200
MK[x]SLSEQYTER	1	0	1370.649950	0.0200	0.2200
LVRDAFALAK[x]EK	9	0	1359.787367	0.0200	0.2400
L[x]KGYQTIELDK	0	0	1306.713204	0.0200	0.2200
P[x]RKQYSAK	0	0	976.545365	0.0200	0.1600
LGVK[x]RFK	3	0	846.543913	0.0200	0.1400
NIPK[x]EIK	3	0	840.506860	0.0200	0.1400
LAEK[x]WR	3	0	801.449683	0.0200	0.1200
IVK[x]SAK	2	0	644.422076	0.0200	0.1200
SSGSSYPSLLQCLK[x]APVLSDSSCK	13	0	2570.235514	0.0198	0.4750
GTCAGEVFMALK[x]GMALGSANEK	11	0	2241.059087	0.0198	0.4350
ANWCDK[x]RYNLASLHDDTLLDM	5	0	2550.163024	0.0198	0.4150
VSTTPANSFELK[x]QYLIQREER	11	0	2508.297131	0.0198	0.4150
K[x]LEFPLPNEEARVGILR	0	0	1980.115548	0.0197	0.3350
VELAK[x]QNLFVPTSDKEK	4	0	1945.051948	0.0197	0.3350
EDGMK[x]ILMVNR	4	0	1304.658013	0.0195	0.2150
SAK[x]IVRTLIDK	2	0	1242.765906	0.0195	0.2150
DGSSGGTIRMVILNK[x]DGMER	14	0	2135.046217	0.0195	0.3900
TKK[x]ACIIFFDEIDAIGGAR	2	0	2124.103657	0.0195	0.3700
QYSAK[x]AKWSTAETLTNNK	4	0	2040.027522	0.0194	0.3500
IK[x]ILFSDVK	1	0	1061.648429	0.0194	0.1750
Y[x]TVGQGYTK	0	0	1015.497414	0.0194	0.1750
K[x]SYDYSATMYTRLFLLR	0	0	2127.082198	0.0194	0.3300
NILK[x]VDIEVAVIPSEGFRQR	3	0	2282.274552	0.0192	0.3850
QETQYK[x]IDELVSNNEKIWK	5	0	2364.196029	0.0192	0.3650
ERGTCAGEVFMALK[x]GMALGSANEK	13	0	2526.202777	0.0192	0.4600
NK[x]ADYYTNICDR	1	0	1531.672470	0.0192	0.2300
IKLISGK[x]LDEAR	6	0	1341.797930	0.0192	0.2300
LESK[x]QR	3	0	759.423863	0.0192	0.1150
EK[x]VEYAPSNEIDTFELQGCSLK	1	0	2556.205265	0.0191	0.4200
K[x]YINRSYYHLR	0	0	1511.799660	0.0191	0.2100
IMKLCFDELK[x]K	9	0	1423.756658	0.0191	0.2100
SATPFRK[x]INVLNFPSANFSK	6	0	2237.195580	0.0190	0.3800
T[x]IDNAETMKK	0	0	1149.569917	0.0190	0.1900
LK[x]DLR	1	0	643.401675	0.0190	0.0950
WSTAETLTNNK[x]IDR	10	0	1647.821570	0.0189	0.2650
INADHK[x]LNSLPLLQQLVK	5	0	2043.183957	0.0189	0.3400
M[x]GQAQSGNFSNFGDGANGDNKK	0	0	2242.966054	0.0189	0.4150
SLDK[x]QMVEERVLK	3	0	1573.849698	0.0188	0.2450
KHFEQVINEK[x]HEDALAK	9	0	2035.048591	0.0188	0.3200
TDELK[x]DANIIYDLEILR	4	0	2033.067988	0.0188	0.3200
ARQEVAAQK[x]SSEETEDK	8	0	1904.907471	0.0188	0.3200
VMGSGCDAAGTIIK[x]VFHPITK	13	0	2201.133573	0.0188	0.3950
LDDMSLIK[x]EDCEAATDPLLK	7	0	2276.091491	0.0188	0.3750
VLGVFSEKAQIK[x]ILYVNNAK	11	0	2233.283329	0.0188	0.3750
EISYPFK[x]R	6	0	1038.549782	0.0188	0.1500
ASK[x]ERAER	2	0	945.499144	0.0188	0.1500
AVILSDTK[x]PVDK	7	0	1284.728853	0.0187	0.2250
TVLQDVEANIAALMQATK[x]QRDPR	17	0	2567.348842	0.0187	0.4300
NSDYK[x]ETLIFKCIDMFIHK	4	0	2401.180912	0.0187	0.3550
L[x]MTEFVDQVDDVVKYEIDK	0	0	2285.113610	0.0187	0.3550
SIAEK[x]MNGASGAELK	4	0	1504.755469	0.0187	0.2800
Q[x]IAIVVNQNWYCANTKYVTGPK	0	0	2566.300107	0.0186	0.4100
KFRK[x]PIGATWK	3	0	1330.787310	0.0186	0.2050
GSDAAPQASK[x]K	9	0	1058.535585	0.0186	0.2050
AVNIAFTQDQLLK[x]R	12	0	1615.904510	0.0186	0.2600
EWDSK[x]LK	4	0	904.465390	0.0186	0.1300
K[x]YTGLLR	0	0	849.507194	0.0186	0.1300
KVADLK[x]K	5	0	800.511946	0.0186	0.1300
NAYVINLKQIAK[x]FVVSLGER	11	0	2261.289476	0.0185	0.3700
SETMK[x]YYLPK	4	0	1258.626702	0.0185	0.1850
LK[x]VLVQGLER	1	0	1153.718232	0.0185	0.1850
AEAKDVAK[x]MK	7	0	1089.585175	0.0185	0.1850
GGDEWKIEPLK[x]LK	10	0	1511.834706	0.0185	0.2400
DGIQDIMPSQAK[x]ELKK	11	0	1799.945046	0.0184	0.2950
YGLQGPTWLVHKENAINK[x]K	17	0	2195.185017	0.0184	0.3500
IWK[x]VMCKNK	2	0	1205.641245	0.0183	0.1650
YDK[x]TEDDIK	2	0	1125.518932	0.0183	0.1650
SAELYK[x]NPK	5	0	1048.555259	0.0183	0.1650
DAGK[x]DEFSR	3	0	1023.462090	0.0183	0.1650
AMEQQDIK[x]PTVQNGEVSANAEQKA	7	0	2585.239020	0.0183	0.4400
DEQIEK[x]IDTVIK	5	0	1429.766355	0.0183	0.2200
HK[x]TPDK	1	0	724.386752	0.0183	0.1100
ETLIFK[x]CIDMFIHK	5	0	1793.920748	0.0182	0.2550
WDLSK[x]QEALYLAQR	4	0	1719.894338	0.0182	0.2550
VIPVEELK[x]EIKQIK	7	0	1665.007573	0.0182	0.2550
ATLTGMK[x]IDVLFSK	6	0	1522.842826	0.0182	0.2550
AITSVHARQEYALALQK[x]WDLSR	16	0	2555.360731	0.0182	0.4000
K[x]TQIAGGHDIIGPFHVITR	0	0	2059.132592	0.0182	0.3450
QAAK[x]ASVVETVTLTKVTQK	3	0	2001.146903	0.0182	0.3450
TAINTGGGSVAVFNK[x]FAYVLYQER	14	0	2604.333515	0.0181	0.4350
LVNFTAK[x]TLDLLGIFR	6	0	1820.055916	0.0181	0.2900
HRENK[x]IQR	4	0	1079.594768	0.0181	0.1450
K[x]VAQTTYK	0	0	937.523235	0.0181	0.1450
ASRPGAAAK[x]LDGKDELWK	8	0	1912.016567	0.0181	0.3250
LGVKPPKGCLMFGPPGTGK[x]TLLAR	18	0	2494.391501	0.0179	0.4300
LALTKPKGTPGYGPLGVLPK[x]VGIR	19	0	2431.467763	0.0179	0.4300
TPNDTQK[x]YSNDK	6	0	1409.642221	0.0179	0.2150
IEFATITK[x]DTTK	7	0	1366.734330	0.0179	0.2150
QETQYKIDELVSNNEK[x]IWK	15	0	2364.196029	0.0179	0.3400
AIGSGSEPAKSELVK[x]EFHK	14	0	2013.053008	0.0179	0.3400
IEFATITK[x]DTTKNK	7	0	1608.872208	0.0179	0.2500
K[x]ANWCDK	0	0	920.417393	0.0179	0.1250
KLDVAK[x]R	5	0	828.518092	0.0179	0.1250
SIK[x]GYTLPPHCSRGER	2	0	1856.931459	0.0178	0.2850
M[x]CSPSATLTHRTMTEK	0	0	1849.848383	0.0178	0.2850
FMLKLGVK[x]R	7	0	1090.668450	0.0178	0.1600
HGGYK[x]PTDKHKTDLNHENLK	4	0	2331.171880	0.0177	0.3550
LPSEYDSRVK[x]AMEVDEKPTER	9	0	2478.205935	0.0176	0.3700
KAVYMPLCDPGNK[x]AEESAFYER	12	0	2574.188176	0.0175	0.3850
GMALGSANEKIEASK[x]GLIDR	14	0	2059.073086	0.0175	0.3500
LEFIK[x]VIPVEELKEIK	4	0	1926.144056	0.0175	0.2800
QVMEEK[x]LDSKNVQLAK	5	0	1858.982156	0.0175	0.2800
SNPVFAENDEK[x]GEK	10	0	1562.721193	0.0175	0.2450
SVEISALASK[x]NR	9	0	1273.698949	0.0175	0.2100
RLLK[x]LEEAMK	3	0	1229.716515	0.0175	0.1750
VVTSK[x]LLKPR	4	0	1139.738968	0.0175	0.1750
VVLK[x]NKGTMK	3	0	1116.668841	0.0175	0.1750
V[x]KAFGR	0	0	676.402010	0.0175	0.1050
K[x]LIR	0	0	528.374737	0.0175	0.0700
K[x]SGR	0	0	446.260107	0.0175	0.0700
GPSLYQVDPSGTYFAWK[x]ATAIGK	16	0	2456.237499	0.0174	0.4000
LHQVEYALEAIK[x]QGSATVGLVSK	11	0	2440.332455	0.0174	0.4000
FLLDDFDQQEHIQK[x]SETMK	13	0	2351.110253	0.0174	0.3300
HHFYAK[x]IDRPAQVISFK	5	0	2056.100568	0.0174	0.2950
K[x]ACIIFFDEIDAIGGAR	0	0	1894.961028	0.0174	0.2950
TLLAK[x]AVANQTSATFLR	4	0	1804.020592	0.0174	0.2950
IIENEQSAEKNAYVINLK[x]QIAK	17	0	2515.364479	0.0173	0.3800
DK[x]KASLLTR	1	0	1030.613439	0.0172	0.1550
TDTKTIEAITFK[x]TDNHLSSTLEK	11	0	2592.328152	0.0172	0.3950
K[x]KLIPIR	0	0	866.606510	0.0171	0.1200
TLDSNSLTHEK[x]IEFATITK	10	0	2147.110911	0.0171	0.3250
ATSTGTTIVGVIAK[x]DCIVLGADTR	13	0	2418.278703	0.0171	0.4100
M[x]ESLQRLLQGAR	0	0	1400.755746	0.0171	0.2050
G[x]GLGYPEDAIGKTKLVK	0	0	1744.972250	0.0171	0.2900
SVQPTAKTVQK[x]VETAVLSTTVK	10	0	2314.310659	0.0170	0.3750
LISGK[x]LDEAR	4	0	1100.618917	0.0170	0.1700
DELWK[x]NDDQLTYTYK	4	0	1930.894787	0.0170	0.2550
IDRK[x]ILFENPDEATK	3	0	1787.941677	0.0170	0.2550
LK[x]ESQLVDKFFEK	1	0	1609.871482	0.0169	0.2200
MGTTITALRYK[x]DGVILAADSR	10	0	2251.199340	0.0169	0.3550
GTPGYGPLGVLPK[x]VGIRLFNLEPK	12	0	2521.441942	0.0169	0.4050
HNFVGLFVELSK[x]LLVK	11	0	1842.076651	0.0169	0.2700
ELIRK[x]SLK	4	0	985.628363	0.0169	0.1350
PRK[x]QYSAK	2	0	976.545365	0.0169	0.1350
Q[x]DRGKLVR	0	0	970.567161	0.0169	0.1350
MILELTNHLEELK[x]K	12	0	1709.938508	0.0168	0.2350
LYNK[x]FKTNHGNPFM	3	0	1709.834718	0.0168	0.2350
SELAQSK[x]YLMNVSR	6	0	1624.824212	0.0168	0.2350
G[x]GLGYPEDAIGKTK	0	0	1404.724827	0.0168	0.2350
FHQLK[x]PTRVLTLAMVKR	4	0	2037.203252	0.0168	0.2850
EK[x]WIAKQILDCIVNLSEPAK	1	0	2354.266687	0.0168	0.3350
LFAYPPKSVQPTAK[x]TVQK	13	0	2002.125051	0.0167	0.3000
LDRK[x]IEIPLPNEVGR	3	0	1747.994380	0.0167	0.2500
SSEETEDKK[x]MQE	8	0	1439.608537	0.0167	0.2000
K[x]QLLIDGANVLR	0	0	1338.798265	0.0167	0.2000
VADLK[x]K	4	0	672.416990	0.0167	0.1000
DEK[x]VANEQEQALTNLSDLYVR	2	0	2434.197481	0.0167	0.3500
YYLPK[x]GKSALSTLNGFVEELK	4	0	2356.267737	0.0167	0.3500
VLAQLGMQSLSPLK[x]QGMNILR	13	0	2296.275812	0.0167	0.3500
LGVQSISLTNNFPK[x]VFAMGDK	13	0	2265.182631	0.0167	0.3500
ENMTQEEAVEFLK[x]NAVALAMER	12	0	2522.214389	0.0166	0.3650
YYK[x]DGIYDLLHACVDR	2	0	1999.946105	0.0166	0.2650
IMRDVITELPDAK[x]YYR	12	0	1982.029438	0.0166	0.2650
VDK[x]NWSKIYDFPLFQGIFIR	2	0	2485.315688	0.0165	0.3300
IAKGAIEK[x]VDDLLTTQAEAK	7	0	2113.162944	0.0165	0.3300
ALTLKTGPPGPPCGGK[x]FMLK	15	0	2069.116472	0.0165	0.3300
FVIHQEENK[x]R	8	0	1298.673071	0.0165	0.1650
ELFEMARTK[x]K	8	0	1251.664481	0.0165	0.1650
IDELVSNNEK[x]IWKVMCK	9	0	2105.064830	0.0165	0.2800
CSPSATLTHRTMTEK[x]AR	14	0	1945.946117	0.0165	0.2800
EK[x]QNTPVLFDSKEAVLK	1	0	1945.051948	0.0165	0.2800
ATTVKDTMNVDINAIK[x]K	15	0	1860.997805	0.0165	0.2800
G[x]QAQSGNFSNFGDGANGDNKKDQK	0	0	2483.106041	0.0165	0.3950
TAYSYFYEAYEGFTSLDDDK[x]K	19	0	2512.095710	0.0164	0.3450
LSFK[x]SIADVADMLEANDK	3	0	1965.971650	0.0164	0.2950
AVAVVVDPIQSVK[x]GK	12	0	1508.892552	0.0163	0.2450
DSLTVGAFFVYGSSSLYGDGGK[x]LR	21	0	2495.233139	0.0162	0.3900
SLK[x]DECKQDIMFELGLLQER	2	0	2451.213662	0.0162	0.3250
HPK[x]FEEILTRLR	2	0	1537.872820	0.0162	0.1950
S[x]SSDMAYTSMFK	0	0	1353.558028	0.0162	0.1950
RSK[x]VLDVR	2	0	971.587561	0.0162	0.1300
IVKSAK[x]AK	5	0	843.554142	0.0162	0.1300
AIEDAQELNGEHEILEAMK[x]NK	18	0	2381.153176	0.0162	0.3400
HIEVGDSVLVKIITK[x]EGVETR	14	0	2321.295344	0.0162	0.3400
NWSK[x]IYDFPLFQGIFIR	3	0	2143.125385	0.0162	0.2750
GILLYGPPGTGK[x]TLLAR	11	0	1726.014054	0.0162	0.2750
HSTFIITK[x]R	7	0	1101.629423	0.0161	0.1450
E[x]EMIAAQGIDEEDR	0	0	1604.698741	0.0161	0.2250
HHVEIIAAGLRENWK[x]YACK	14	0	2294.174130	0.0161	0.3050
RFFPYYVYTTVAGIDK[x]EGK	15	0	2253.146903	0.0161	0.3050
YEVGAEYIK[x]K	8	0	1198.623334	0.0160	0.1600
MDDK[x]MLLTEVHLLESK	3	0	1900.963729	0.0159	0.2550
YTQSTNNDDPKK[x]IIEEEGFTNR	11	0	2598.219668	0.0159	0.3500
ATHEVLK[x]DEVLFNDKPLPIEMK	6	0	2565.351138	0.0159	0.3500
DVPTFANFHTPIFIAK[x]REDGMK	15	0	2533.278647	0.0159	0.3500
SALSTLNGFVEELK[x]AEVR	13	0	1962.042110	0.0158	0.2850
TTLFK[x]SELAQSK	4	0	1351.734665	0.0158	0.1900
AELDK[x]IGLSKIR	4	0	1341.797930	0.0158	0.1900
M[x]ESLQR	0	0	762.369385	0.0158	0.0950
QSRQETQYK[x]IDELVSNNEK	8	0	2308.129407	0.0158	0.3000
EDLTDEEK[x]AASIAVEDEKR	7	0	2147.022884	0.0158	0.3000
ATLEIYHEDNNRAEAK[x]DVAK	15	0	2286.123929	0.0158	0.3150
AVAASLGVNFLK[x]VVSSAIVDK	11	0	2087.198937	0.0157	0.3300
YEALSK[x]HIIMFDCK	5	0	1753.853066	0.0157	0.2200
IAGEHLSNGEKPLLTPEK[x]DFSK	17	0	2409.253874	0.0157	0.3450
LFQVEYAIEAIK[x]LGSTAIGVKTK	11	0	2478.409640	0.0157	0.3600
ALTCKMPGTLLPGPGK[x]GYIGDPIK	15	0	2483.327901	0.0156	0.3750
DYEQFGYFK[x]RMGNIEM	8	0	2026.891629	0.0156	0.2500
TFHILEPK[x]EKSLLAHK	7	0	1890.072626	0.0156	0.2500
NLQVAK[x]SLDKQMVEER	5	0	1886.988302	0.0156	0.2500
YDKK[x]DLVR	3	0	1035.571243	0.0156	0.1250
LAAEDHK[x]FVIHQEENKR	6	0	2063.054738	0.0156	0.2650
ATAIGK[x]SSTAAKTFLEK	5	0	1722.951515	0.0156	0.2650
NHASIDK[x]MKSLSEQYTER	6	0	2136.026865	0.0156	0.2800
NTWNSTLETAKAK[x]YASQK	12	0	2040.027522	0.0156	0.2800
DKK[x]ASLLTR	2	0	1030.613439	0.0156	0.1400
VYQTEPAGIYNAWK[x]ATAIGR	13	0	2208.132649	0.0155	0.3100
TIPPLTTVKGSDAAPQASK[x]K	18	0	2009.115605	0.0155	0.3100
YSLNSYDFK[x]K	8	0	1263.613496	0.0155	0.1550
IAIVVNQNWYCANTK[x]YVTGPK	14	0	2438.241535	0.0155	0.3250
D[x]GIQDIMPSQAK	0	0	1301.628489	0.0154	0.1850
SPSGNDALNDK[x]K	10	0	1244.599634	0.0154	0.1850
NTWNSTLETAK[x]AK	10	0	1462.741537	0.0154	0.2000
TAALSARPAK[x]NIR	9	0	1367.799660	0.0154	0.2000
VVTSK[x]LLKPRVNNR	4	0	1622.994323	0.0154	0.2150
TPNDTQKYSNDK[x]SIVNSM	11	0	2040.942138	0.0153	0.2750
TK[x]KACIIFFDEIDAIGGAR	1	0	2124.103657	0.0153	0.2900
GK[x]SALSTLNGFVEELKAEVR	1	0	2147.158527	0.0153	0.3050
IIYSDIDVDPVKPEHVGK[x]VVLK	17	0	2462.378342	0.0152	0.3350
K[x]SQNVQEQLNEWGSNITELLGK	0	0	2514.271310	0.0150	0.3300
E[x]SLLAVQGQDFVLTASSSSAVR	0	0	2264.164730	0.0150	0.3300
QLIIKEEMMNSIQQAVAK[x]	17	0	2073.096129	0.0150	0.2700
ELEAMK[x]LLRPRK	5	0	1482.870377	0.0150	0.1800
K[x]SSEQANLYER	0	0	1323.641830	0.0150	0.1650
TKDAVVLGVEK[x]R	10	0	1313.766632	0.0150	0.1800
LQK[x]DLGQVLNK	2	0	1254.729522	0.0150	0.1650
WKTLSK[x]ESAR	5	0	1204.656362	0.0150	0.1500
ETTEKK[x]IDK	5	0	1090.586949	0.0150	0.1350
IDVLFSK[x]IR	6	0	1089.654575	0.0150	0.1350
LEK[x]VR	2	0	643.401675	0.0150	0.0750
K[x]AFGR	0	0	577.333601	0.0150	0.0750
PPKEDWEK[x]YQKPVDTEEENDK	7	0	2603.202624	0.0150	0.3150
HIIMFDCK[x]ILEFTKYSNDK	7	0	2401.180912	0.0150	0.2850
NEDDIEDIAALWMK[x]RISHR	13	0	2311.137804	0.0150	0.2850
EFHK[x]DMTLEEAEVLILK	3	0	2044.054982	0.0150	0.2550
ELVSKASPIAGSEGK[x]EAYR	14	0	1991.032273	0.0150	0.2850
LENVKIYADLK[x]INEDSK	10	0	1991.057425	0.0150	0.2550
LLENDIKVMK[x]SEFQR	9	0	1848.976678	0.0150	0.2250
SLYFATPGNTSFK[x]TDM	12	0	1778.818457	0.0150	0.2400
E[x]EMIAAQGIDEEDRR	0	0	1760.799843	0.0150	0.2250
GNQK[x]VVKVDAQDFLK	3	0	1687.925637	0.0150	0.2250
ALTCK[x]MPGTLLPGPGK	4	0	1639.878887	0.0150	0.2400
QRIQK[x]ENR	4	0	1070.594434	0.0150	0.1200
F[x]MTR	0	0	553.268226	0.0150	0.0600
LIK[x]K	2	0	500.368591	0.0150	0.0600
YTQSTNNDDPK[x]KIIEEEGFTNR	10	0	2598.219668	0.0148	0.3250
IEIPLPNEVGRMEILK[x]IHLEK	15	0	2470.398029	0.0148	0.3100
TK[x]VVDRYADVIASIGLSR	1	0	1962.089727	0.0147	0.2650
TNTNNSILFAALSK[x]SLVR	13	0	1948.074078	0.0147	0.2650
DLASFIPDNK[x]LNCVIDR	9	0	1988.998864	0.0147	0.2500
VELAKQNLFVPTSDK[x]EK	14	0	1945.051948	0.0147	0.2500
LFKSLGSGMDQEK[x]VLNK	12	0	1893.002891	0.0147	0.2500
K[x]PPVQPLAYKSATPFR	0	0	1799.009303	0.0147	0.2350
TNNLDLEHK[x]HKTPDK	8	0	1788.911774	0.0147	0.2200
E[x]MIAAQGIDEEDRR	0	0	1631.757255	0.0146	0.2050
FDSEK[x]AGDREVQR	4	0	1535.732760	0.0146	0.1900
K[x]DGIQDIMPSQAK	0	0	1429.723444	0.0146	0.1900
ELFDPIISDRHGGYKPTDK[x]HK	18	0	2452.249792	0.0145	0.3050
VAMLYAYDRIK[x]ILFSDVK	10	0	2144.170281	0.0144	0.2600
YGLQGPTWLVHK[x]ENAINK	11	0	2067.090061	0.0144	0.2600
IKILFSDVK[x]AMTTGLR	8	0	1792.027986	0.0144	0.2300
NWK[x]EGLSR	2	0	988.508981	0.0144	0.1150
DKK[x]LIPIR	2	0	981.633448	0.0144	0.1150
NLIRLAK[x]R	6	0	982.639929	0.0144	0.1150
TVQYATK[x]R	6	0	965.529382	0.0144	0.1150
VNLEAYLDLSITPK[x]QHAVNERAK	13	0	2608.397173	0.0143	0.3300
S[x]PTGQITSTSARSGK	0	0	1476.753161	0.0143	0.2150
EAVELPLTHPELYEEMGIK[x]PPK	18	0	2519.298044	0.0143	0.3150
EEIQLLQEPGSYVGEVIK[x]TMGK	17	0	2447.261660	0.0143	0.3150
NNSWAK[x]SWSNLDLR	5	0	1689.822239	0.0143	0.2000
K[x]INVLNFPSANFSK	0	0	1577.856502	0.0143	0.2000
NK[x]HCLIK	1	0	911.501059	0.0143	0.1000
K[x]ALSSLK	0	0	745.469750	0.0143	0.1000
QDPKK[x]HLDAEVQK	4	0	1534.810280	0.0142	0.1850
EDLTDEEKAASIAVEDEK[x]R	17	0	2147.022884	0.0142	0.2700
DNSSDLQK[x]LLMK	7	0	1390.712547	0.0142	0.1700
LYNK[x]FK	3	0	811.459186	0.0142	0.0850
IQK[x]ENR	2	0	786.434760	0.0142	0.0850
M[x]ATTVK	0	0	649.346864	0.0142	0.0850
VGSALVGSQTK[x]VALEIHAQYELR	10	0	2468.338601	0.0141	0.3250
IIENEQSAEK[x]NAYVINLKQIAK	9	0	2515.364479	0.0141	0.3100
E[x]SLQRLLQGAR	0	0	1269.715268	0.0141	0.1550
GYSK[x]PNERATK	3	0	1249.641438	0.0141	0.1550
ATREPNK[x]GSYRPYTAK	6	0	1837.943407	0.0141	0.2250
KYDK[x]TEDDIK	3	0	1253.613888	0.0140	0.1400
K[x]IYNEYPPTK	0	0	1251.649881	0.0140	0.1400
IITK[x]EGVETR	3	0	1144.645129	0.0140	0.1400
DAVVLGVEK[x]R	8	0	1084.624003	0.0140	0.1400
DQPK[x]K	3	0	614.338744	0.0140	0.0700
VLK[x]TK	2	0	587.400615	0.0140	0.0700
EWLDK[x]LGDKGPAAAR	4	0	1625.852476	0.0140	0.2100
LTK[x]VGDNTIVGAGGDISDYQQIQR	2	0	2547.292771	0.0140	0.3350
S[x]INFCMDMDLSACILNASK	0	0	2188.962413	0.0139	0.2650
SYATGPYARELAAIK[x]EDTEAVLK	14	0	2495.290650	0.0139	0.3200
VPTFANFHTPIFIAK[x]REDGMK	14	0	2418.251708	0.0138	0.2900
REDGMK[x]ILMVNR	5	0	1460.759115	0.0138	0.1650
VSAMMSCACQK[x]R	10	0	1427.614109	0.0138	0.1650
K[x]MSAQSCACMVR	0	0	1427.614109	0.0138	0.1650
FLHDK[x]NSDYKETLIFK	4	0	1997.025735	0.0137	0.2200
V[x]GVFKNVSGNVLSEIK	0	0	1688.946037	0.0137	0.2200
TLDSNSLTHEK[x]IEFATITKDTTK	10	0	2592.328152	0.0137	0.3150
EIK[x]PNIRVALRNDSYQLIK	2	0	2269.290536	0.0137	0.2600
IGDLCAFTDALSK[x]YEAEFR	12	0	2205.041118	0.0137	0.2600
LAAPQLVQMFIGDGAK[x]LVR	15	0	2026.139651	0.0137	0.2600
ELNLMDPK[x]VPEDIFKTHLEVAR	7	0	2593.357284	0.0136	0.3000
ENWKYACK[x]ILGVVEGQFSRPAK	7	0	2579.331740	0.0136	0.3000
ADPLDERLSGVVEGIFQK[x]CYAK	17	0	2494.252490	0.0136	0.3000
YMLLSQIMLNSVSEVK[x]SLLTGK	15	0	2453.327233	0.0136	0.3000
SYYMLYK[x]AGVLQSLADDSATTR	6	0	2452.194311	0.0136	0.3000
IMK[x]LCFDELKK	2	0	1423.756658	0.0136	0.1500
HKTPDK[x]GYGHR	5	0	1294.653005	0.0136	0.1500
DEKYTLYDQNDTK[x]EWLDK	12	0	2303.059269	0.0136	0.2450
LNQQSVLLPLLK[x]DNIAHR	11	0	2071.190103	0.0136	0.2450
V[x]PTFANFHTPIFIAKREDGMK	0	0	2418.251708	0.0136	0.2850
ERDCTAYNIYDK[x]NK	11	0	1788.810014	0.0136	0.1900
TKLVK[x]ER	4	0	872.544305	0.0136	0.0950
K[x]ASLLTR	0	0	787.491545	0.0136	0.0950
SIK[x]GYTLPPHCSR	2	0	1514.766308	0.0135	0.1750
VGPGYVARSSCK[x]IVFR	11	0	1794.956220	0.0134	0.2150
LDGKDELWK[x]NDDQLTYTYK	8	0	2344.122200	0.0134	0.2550
VIAGLVATNGAVGLK[x]YYEENSLTSK	14	0	2596.374708	0.0134	0.3350
YSLNSYDFK[x]KQLLIDGANVLR	8	0	2456.306242	0.0133	0.2800
YTLYDQNDTK[x]EWLDK	9	0	1930.894787	0.0133	0.2000
FVIHQEENK[x]RSVGIK	8	0	1782.973979	0.0133	0.2000
SPSGNDALNDKK[x]GTK	11	0	1530.763724	0.0133	0.2000
KEPPVYTPPK[x]DK	9	0	1397.755400	0.0133	0.1600
VGK[x]SAVIKTSTR	2	0	1245.740419	0.0133	0.1600
LK[x]ESQLVDK	1	0	1058.597121	0.0133	0.1200
MRK[x]LAR	2	0	773.469370	0.0133	0.0800
FLK[x]TSK	2	0	722.432639	0.0133	0.0800
TYEAALEVIK[x]NMGTVVDLLIENK	9	0	2562.361367	0.0133	0.3050
M[x]ESLLAVQGQDFVLTASSSSAVR	0	0	2395.205209	0.0133	0.3050
GFPTPK[x]ATSTGTTIVGVIAK	5	0	1945.088332	0.0132	0.2650
CIDMFIHK[x]SAELYKNPK	7	0	2093.043703	0.0132	0.2250
RVATEK[x]DFLDAVQK	5	0	1618.867791	0.0132	0.1850
VLVKVHPEGK[x]YVVDISPDIDIK	9	0	2462.378342	0.0132	0.2900
DFLDAVQK[x]VVK	7	0	1260.707726	0.0132	0.1450
YVVDISPDIDIKEIK[x]PNIR	14	0	2226.225875	0.0132	0.2500
M[x]STLDLNHLADLYDRK	0	0	1903.946106	0.0131	0.2100
K[x]TVQYATK	0	0	937.523235	0.0131	0.1050
CEDGVILALEKVVTSK[x]LLKPR	15	0	2367.355831	0.0131	0.2750
QASDTSTNTK[x]VLIYIADLLFR	9	0	2368.263712	0.0131	0.2750
YYLPKGK[x]SALSTLNGFVEELK	6	0	2356.267737	0.0131	0.2750
DTLSK[x]DQELTEENVSISVIGK	4	0	2304.169539	0.0131	0.2750
EK[x]SPAIIFIDELDAIGTK	1	0	1959.056365	0.0131	0.2350
Q[x]LMTEFVDQVDDVVK	0	0	1764.860319	0.0130	0.1950
TK[x]INLIETLR	1	0	1199.723710	0.0130	0.1300
K[x]GYQTIELDK	0	0	1193.629146	0.0130	0.1300
NEEK[x]K	3	0	646.328572	0.0130	0.0650
QLASYYHK[x]ESNALFMVR	7	0	2056.019935	0.0129	0.2200
LKGYQTIELDK[x]K	10	0	1434.808159	0.0129	0.1550
GSDAAPQASK[x]KK	9	0	1186.630541	0.0129	0.1550
MPGTLLPGPGK[x]GYIGDPIK	10	0	1910.033463	0.0129	0.2450
AVYMPLCDPGNK[x]AEESAFYER	11	0	2446.093220	0.0129	0.2700
LDDMSLIK[x]EDCEAATDPLLKK	7	0	2404.186446	0.0129	0.2700
ELAAIK[x]EDTEAVLK	5	0	1528.834763	0.0129	0.1800
LNVYK[x]YR	4	0	954.528656	0.0129	0.0900
EKVLK[x]TK	4	0	844.538158	0.0129	0.0900
D[x]RGKLVR	0	0	842.508589	0.0129	0.0900
QEVAAQKSSEETEDK[x]K	14	0	1805.864214	0.0128	0.2050
GLGYPEDAIGKTK[x]LVK	12	0	1687.950789	0.0128	0.2050
FKLNVYK[x]YR	6	0	1229.692020	0.0128	0.1150
YKVNLYK[x]FR	6	0	1229.692020	0.0128	0.1150
VK[x]VIAATNR	1	0	970.592313	0.0128	0.1150
K[x]AQSGPDASAKLPTVIPTTR	0	0	2037.121751	0.0127	0.2550
K[x]GILLPESLTEAVEATTYAILR	0	0	2387.331060	0.0127	0.2800
QKSLEK[x]TLVPYLR	5	0	1573.919099	0.0127	0.1650
AHLDVQEK[x]DQPKK	7	0	1534.810280	0.0127	0.1650
IEVEVYK[x]ITTGDR	6	0	1521.803799	0.0127	0.1650
SK[x]RHQGVLEIEFMIDHNMK	1	0	2311.156430	0.0126	0.2400
VYQTEPAGIYNAWK[x]ATAIGRASK	13	0	2494.296739	0.0126	0.2900
NEEGIIEFTK[x]TPNDTQKYSNDK	9	0	2570.213522	0.0125	0.2750
QLADYK[x]AFEDSLRAIANHEQAR	5	0	2545.267228	0.0125	0.2750
NVSGNVLSEIK[x]NNWQIERLR	10	0	2368.261024	0.0125	0.2500
AVEKLSVEALNSLTGEFK[x]GK	17	0	2119.152381	0.0125	0.2500
TLALK[x]YPGGGPGKTAILPVK	4	0	1980.177084	0.0125	0.2500
LIKK[x]SSEQANLYER	3	0	1677.904901	0.0125	0.1750
K[x]DYTMAQPEFFK	0	0	1503.706735	0.0125	0.1500
EDCK[x]SLKR	3	0	1034.517826	0.0125	0.1000
SSK[x]DISSK	2	0	850.439569	0.0125	0.1000
M[x]TDK	0	0	493.220610	0.0125	0.0500
GK[x]VAVFDSQTQPPVLWFR	1	0	2074.099899	0.0125	0.2250
IDTIVK[x]EIQDEKEAEAAR	5	0	2057.063963	0.0125	0.2250
AVNIAFTQDQLLK[x]RAATYIHR	12	0	2428.333793	0.0124	0.2600
CEDGVILALEKVVTSKLLK[x]PR	18	0	2367.355831	0.0124	0.2600
KVNQIESQMAMAEK[x]LIQIR	13	0	2229.197231	0.0124	0.2350
VAQTTYKK[x]IYNEYPPTK	7	0	2043.067597	0.0124	0.2100
TEPKAVDEEMK[x]VR	10	0	1530.771118	0.0123	0.1600
TLSMEK[x]HTELR	5	0	1343.686669	0.0123	0.1350
NHASIDKMK[x]SLSEQYTER	8	0	2136.026865	0.0122	0.2200
TGRSIK[x]GYTLPPHCSR	5	0	1828.936545	0.0122	0.1950
DGIQDIMPSQAKELK[x]K	14	0	1799.945046	0.0122	0.1950
KNCK[x]ADAGITIAPR	3	0	1513.803419	0.0121	0.1700
K[x]NCKADAGITIAPR	0	0	1513.803419	0.0121	0.1700
M[x]DRQEQR	0	0	961.439915	0.0121	0.0850
CTKIIENEQSAEK[x]NAYVINLK	12	0	2464.263053	0.0121	0.2550
FIRVSGSELVQK[x]YIGEGSR	11	0	2124.132649	0.0121	0.2300
ATSAGPK[x]QTETINWLEK	6	0	1872.958052	0.0121	0.2050
FFYILYFELYK[x]IAQDTLARR	10	0	2569.373199	0.0120	0.2400
SPSGNDALNDK[x]KGTK	10	0	1530.763724	0.0120	0.1800
QVMEEK[x]LDSK	5	0	1205.596130	0.0120	0.1200
K[x]GAVEYEIYK	0	0	1198.623334	0.0120	0.1200
MVTANIK[x]NIK	6	0	1130.648106	0.0120	0.1200
TK[x]LVK	1	0	587.400615	0.0120	0.0600
TSASIDFDSNFLNSMIK[x]K	16	0	2016.982547	0.0119	0.2150
GFICK[x]VVDKDGIR	4	0	1505.802358	0.0119	0.1550
NLLLQEK[x]GFPTPK	6	0	1483.839792	0.0119	0.1550
V[x]NQIESQMAMAEK	0	0	1477.690428	0.0119	0.1550
P[x]FGNTHNK	0	0	913.440572	0.0119	0.0950
K[x]AVYMPLCDPGNKAEESAFYER	0	0	2574.188176	0.0118	0.2600
EVIELPLK[x]NPELFLRVGIKPPK	7	0	2528.509290	0.0118	0.2600
KNEEK[x]LAEFDK	4	0	1349.682631	0.0118	0.1300
YLDSQRVAIK[x]K	9	0	1319.756069	0.0118	0.1300
VLIDCNK[x]FDSIDLNPAR	6	0	1988.998865	0.0118	0.2000
VLNKGDSGEMSLQKLFK[x]	16	0	1893.002891	0.0118	0.2000
YLHQSLK[x]YKEDTALR	6	0	1863.984208	0.0117	0.1750
IEPLKLK[x]VLVQGLER	6	0	1734.076651	0.0117	0.1750
KGEK[x]VEDAPENNSFR	3	0	1718.822296	0.0117	0.1750
K[x]TELFKASTSAK	0	0	1309.724101	0.0117	0.1400
K[x]TAGEDAVTLVK	0	0	1230.681905	0.0117	0.1400
K[x]LIPIR	0	0	738.511554	0.0117	0.0700
FSGEK[x]K	4	0	694.364957	0.0117	0.0700
TSASIDFDSNFLNSMIK[x]KNEEK	16	0	2517.205601	0.0116	0.2550
GEIK[x]KAMVNIDTIDNK	3	0	1787.945046	0.0116	0.1850
ITAFLLADSK[x]SQK	9	0	1420.792510	0.0115	0.1500
FNLMVICK[x]DK	7	0	1266.646388	0.0115	0.1150
EK[x]SLLAHKGGHVVR	1	0	1529.878966	0.0114	0.1600
WAIK[x]EKR	3	0	929.544639	0.0114	0.0800
K[x]VADLKK	0	0	800.511946	0.0114	0.0800
LENVK[x]IYADLK	4	0	1304.733939	0.0114	0.1250
IQYVGKQDPK[x]K	9	0	1302.729522	0.0114	0.1250
LDVAK[x]RVDMYASDLAQISR	4	0	2150.115282	0.0113	0.2150
EKSPAIIFIDELDAIGTK[x]R	17	0	2115.157467	0.0113	0.2150
DAYVYSIVAIARIK[x]LISGK	13	0	2079.209109	0.0113	0.2150
DSYLIIDK[x]LPSEYDSR	7	0	1912.941734	0.0113	0.1800
K[x]SGNLPDADNSK	0	0	1244.599634	0.0113	0.1350
S[x]SKDISSK	0	0	850.439569	0.0113	0.0900
VGK[x]SAVIK	2	0	800.511946	0.0113	0.0900
DQK[x]K	2	0	517.285985	0.0113	0.0450
DK[x]PK	1	0	486.280173	0.0113	0.0450
N[x]STEEIDLYNRWK	0	0	1666.795023	0.0112	0.1450
VMK[x]SEFQRLTHEK	2	0	1631.845282	0.0112	0.1450
EDCEAATDPLLK[x]K	11	0	1488.712937	0.0112	0.1450
V[x]NQIESQMAMAEKLIQIR	0	0	2101.102276	0.0111	0.2000
K[x]HLDAEVQK	0	0	1066.577055	0.0111	0.1000
EDVQSLK[x]LKYYEQK	6	0	1769.919882	0.0111	0.1550
K[x]GEIRMGTTITALR	0	0	1545.866017	0.0111	0.1550
WK[x]VETQEAAVVDYPDRYYK	1	0	2359.148355	0.0111	0.2100
THAVLVALK[x]R	8	0	1106.692354	0.0110	0.1100
MSSKSSLELANNAVK[x]SNDIEK	14	0	2264.131715	0.0110	0.2300
SERDTALEK[x]YK	8	0	1338.677880	0.0109	0.1200
EK[x]VAFILDQVR	1	0	1316.745171	0.0109	0.1200
LAAEDHKFVIHQEENK[x]R	15	0	2063.054738	0.0109	0.1850
LVLK[x]EVFLSFHNLVGRR	3	0	2026.183900	0.0109	0.1850
TSNNTNRTNSTDEK[x]GTK	13	0	1866.866670	0.0109	0.1850
QGITEAYNQKAVEK[x]LMSR	13	0	2065.062523	0.0108	0.1950
TEEQRQPEDK[x]LR	9	0	1527.764059	0.0108	0.1300
SDYYMASTYTK[x]K	10	0	1456.654367	0.0108	0.1300
M[x]IDDQR	0	0	776.348650	0.0108	0.0650
IIPLK[x]K	4	0	710.505408	0.0108	0.0650
NIPK[x]AR	3	0	697.423471	0.0108	0.0650
NDSYQLIK[x]ILPNK	7	0	1544.856167	0.0108	0.1400
ASRPGAAAK[x]LDGK	8	0	1240.688720	0.0108	0.1400
KEEPK[x]SETLENFTR	4	0	1706.847448	0.0107	0.1500
S[x]TLDLNHLADLYDR	0	0	1644.810672	0.0107	0.1500
IDK[x]NTWNSTLETAK	2	0	1619.815423	0.0107	0.1500
HESLK[x]YR	4	0	931.487520	0.0107	0.0750
DWNACK[x]K	5	0	920.417393	0.0107	0.0750
YYLPK[x]GK	4	0	867.485399	0.0107	0.0750
G[x]VFKNVSGNVLSEIK	0	0	1589.877628	0.0107	0.1600
SDYYMASTYTK[x]KINVK	10	0	1910.944711	0.0106	0.1700
EDCKSLK[x]R	6	0	1034.517826	0.0106	0.0850
DLVK[x]KYDK	3	0	1007.565097	0.0106	0.0850
LVK[x]ERQAR	2	0	998.598459	0.0106	0.0850
VLVDK[x]SRK	4	0	943.581415	0.0106	0.0850
TK[x]DSLEAR	1	0	918.477014	0.0106	0.0850
YTGLLRVSAMMSCACQK[x]R	16	0	2131.015784	0.0106	0.1900
MYGGVREPLK[x]EVVQFVGSR	9	0	2150.130540	0.0105	0.2000
ELVSK[x]ASPIAGSEGKEAYR	4	0	1991.032273	0.0105	0.2000
QEYKDDINLDEASAMAVK[x]FLSK	17	0	2514.231087	0.0105	0.2300
K[x]SSEQANLYERK	0	0	1451.736786	0.0104	0.1250
YYIIMGLQASK[x]LR	10	0	1554.859144	0.0104	0.1350
CIDMFIHK[x]SAELYK	7	0	1753.853066	0.0104	0.1450
GEK[x]VEDAPENNSFR	2	0	1590.727340	0.0104	0.1450
VLNK[x]GDSGEMSLQK	3	0	1504.755469	0.0104	0.1450
QILDCIVNLSEPAK[x]K	13	0	1726.928669	0.0103	0.1550
V[x]PTFANFHTPIFIAK	0	0	1701.924185	0.0103	0.1550
HNNHMAK[x]VLTLELYKK	6	0	1938.050842	0.0103	0.1650
K[x]FTGGVLMLIDRESDK	0	0	1807.950131	0.0103	0.1650
VIGSELVQK[x]YVGEGAR	8	0	1703.920551	0.0103	0.1650
IDELVSNNEKIWK[x]VMCK	12	0	2105.064830	0.0103	0.1750
VALRNDSYQLIK[x]ILPNK	11	0	1984.146846	0.0103	0.1750
S[x]QARGFDRTITVFSPEGR	0	0	2023.023439	0.0103	0.1850
ASRGAATIK[x]GAIWYGIDFTAAR	8	0	2295.212290	0.0102	0.2250
LFAYPPK[x]SVQPTAKTVQK	6	0	2002.125051	0.0100	0.1800
NEDDIEDIAALWMK[x]R	13	0	1817.861714	0.0100	0.1500
QVK[x]REVGCIGNIVER	2	0	1755.941297	0.0100	0.1500
LQMSAMYK[x]K	7	0	1098.556519	0.0100	0.0900
VLTLAMVK[x]R	7	0	1029.636817	0.0100	0.0900
RNK[x]LDPYWNQLIVAGVDGENK	2	0	2428.249792	0.0100	0.2100
SMRYPMDAHK[x]SELEGVEEAR	9	0	2334.073155	0.0100	0.2000
ELFDPIISDRHGGYK[x]PTDK	14	0	2187.095930	0.0100	0.1900
FLHDKNSDYK[x]ETLIFK	9	0	1997.025735	0.0100	0.1600
F[x]RNQYDGDATTWSPQGR	0	0	1997.897911	0.0100	0.1700
K[x]LPNIEEATFDKR	0	0	1559.830681	0.0100	0.1300
EKASK[x]GSNDDEMK	4	0	1437.640504	0.0100	0.1300
EISYPFK[x]RLDR	6	0	1422.761881	0.0100	0.1100
NCK[x]ADAGITIAPR	2	0	1385.708463	0.0100	0.1300
NAYVINLK[x]QIAK	7	0	1373.803016	0.0100	0.1200
TDTK[x]TIEAITFK	3	0	1366.734330	0.0100	0.1200
IK[x]LISGKLDEAR	1	0	1341.797930	0.0100	0.1200
LK[x]GYQTIELDK	1	0	1306.713204	0.0100	0.1100
NK[x]ELISVSAASK	1	0	1245.692803	0.0100	0.1200
NIK[x]VIMATNR	2	0	1158.654253	0.0100	0.1000
LMVEMEK[x]K	6	0	1006.519074	0.0100	0.0800
M[x]SRSYDSR	0	0	1000.439581	0.0100	0.0800
TK[x]LVKER	1	0	872.544305	0.0100	0.0700
SK[x]VLDVR	1	0	815.486459	0.0100	0.0700
K[x]QYSAK	0	0	723.391504	0.0100	0.0600
I[x]DDQR	0	0	645.308172	0.0100	0.0500
GEK[x]R	2	0	488.270670	0.0100	0.0400
GTK[x]R	2	0	460.275756	0.0100	0.0400
SSQQGVEGVLIILK[x]IEDTDK	13	0	2171.168421	0.0097	0.1950
TEDDIK[x]SLQSVGQIIGEVLK	5	0	2171.168421	0.0097	0.1950
INHEHFMDGILEVQMRK[x]SK	16	0	2311.156430	0.0097	0.1850
TMLELLNQLDGFEATK[x]NIK	15	0	2177.140100	0.0097	0.1850
QGDVLLNK[x]LQKYQATVMR	7	0	2104.146189	0.0097	0.1750
TTMTNGFLAHK[x]LCIHK	10	0	1870.954502	0.0097	0.1550
KPPVQPLAYK[x]SATPFR	9	0	1799.009303	0.0097	0.1550
MK[x]LSLFSNKENELR	1	0	1707.897707	0.0096	0.1350
DVAK[x]MKLSLFSNK	3	0	1479.811862	0.0096	0.1250
N[x]SSSDMAYTSMFK	0	0	1467.600950	0.0096	0.1250
FAELQK[x]SLNNLNTIDIDANLEK	5	0	2502.296462	0.0095	0.2100
FK[x]ELQPFIVQMAEQALDIEK	1	0	2376.239807	0.0095	0.1900
TLALKYPGGGPGK[x]TAILPVK	12	0	1980.177084	0.0095	0.1900
EASKTLSK[x]WR	7	0	1204.656362	0.0095	0.0950
TNAIVMK[x]DIR	6	0	1159.638269	0.0095	0.0950
HNFVGLFVELSKLLVK[x]DR	15	0	2113.204692	0.0094	0.1700
IAGEHLSNGEK[x]PLLTPEK	10	0	1932.031547	0.0094	0.1700
MHNNHAK[x]SLPPEEYDEK	6	0	2037.921346	0.0094	0.1600
GTPGYGPLGVLPK[x]VGIR	12	0	1679.972193	0.0094	0.1600
QYTVGQGYTK[x]AAWFEK	9	0	1875.915465	0.0094	0.1500
F[x]ATLQKSK	0	0	921.528321	0.0094	0.0750
VGIKPPKGVLLYGPPGTGK[x]TLLAR	18	0	2431.467763	0.0094	0.2250
AAITGK[x]PDPWQTSLAFYYSGVGK	5	0	2456.237499	0.0093	0.2150
LSGVVEGIFQK[x]CYAK	10	0	1697.880996	0.0093	0.1400
VLELRAELDK[x]IGLSK	9	0	1682.992985	0.0093	0.1400
YHDDLPALRITAFLLADSK[x]SQK	18	0	2501.327703	0.0093	0.2050
ELFDPIISDRHGGYK[x]PTDKHK	14	0	2452.249792	0.0093	0.1950
LAQFEK[x]EEYVSDPK	5	0	1681.819840	0.0093	0.1300
VNLYK[x]FR	4	0	938.533741	0.0093	0.0650
S[x]RSYDSR	0	0	869.399102	0.0093	0.0650
GNQK[x]VVK	3	0	771.460247	0.0093	0.0650
QIEELFEAIVLPMQQADK[x]FR	17	0	2404.245953	0.0093	0.1850
LGSTAIGVK[x]TKDAVVLGVEK	8	0	1984.156741	0.0093	0.1850
IWK[x]SDEINEVLNK	2	0	1586.830346	0.0092	0.1200
IHSRK[x]MAIDDDINWEELAR	4	0	2311.137804	0.0092	0.1750
LGVKPPK[x]GCLMFGPPGTGK	6	0	1940.037500	0.0092	0.1750
QIAK[x]FVVSLGER	3	0	1345.771718	0.0092	0.1100
GSDAAPQASKK[x]K	10	0	1186.630541	0.0092	0.1100
QSK[x]ATR	2	0	689.382001	0.0092	0.0550
HNDLAQLVQQSRPLMANFSK[x]AK	19	0	2495.306589	0.0091	0.2000
GSNDDEMK[x]IDK	7	0	1250.544822	0.0091	0.1000
EIDMTCAREASK[x]TLSK	11	0	1838.886542	0.0091	0.1450
GK[x]SALSTLNGFVEELK	1	0	1691.909318	0.0091	0.1450
NK[x]LDPYWNQLIVAGVDGENK	1	0	2272.148690	0.0090	0.1800
S[x]TLDLNHLADLYDRK	0	0	1772.905627	0.0090	0.1350
KK[x]SGR	1	0	574.355062	0.0090	0.0450
K[x]NVPK	0	0	584.364565	0.0090	0.0450
K[x]KSGR	0	0	574.355062	0.0090	0.0450
LGIDPPK[x]GIMLYGPPGTGKTLCAR	6	0	2511.334048	0.0090	0.2150
LALTKPK[x]GTPGYGPLGVLPKVGIR	6	0	2431.467763	0.0090	0.2150
VIGSELVQK[x]YVGEGARMVR	8	0	2090.130540	0.0089	0.1700
YEYQK[x]LKESQLVDK	4	0	1769.919882	0.0089	0.1250
DGIVLAAEK[x]KVTSK	8	0	1457.845270	0.0089	0.1250
HHFYAKIDRPAQVISFK[x]K	16	0	2184.195523	0.0089	0.1600
GTLK[x]VHTIR	3	0	1023.618860	0.0089	0.0800
EK[x]ADAAFLR	1	0	1019.539945	0.0089	0.0800
YTYDRGTTAVLK[x]EDIYK	11	0	2035.026127	0.0088	0.1500
K[x]DGIQDIMPSQAKELK	0	0	1799.945046	0.0088	0.1400
CGSPYIIEDSK[x]K	10	0	1395.670349	0.0088	0.1050
NWK[x]EEYLR	2	0	1136.561406	0.0088	0.0700
SFEQK[x]VMK	4	0	995.510954	0.0088	0.0700
FATLQK[x]SK	5	0	921.528321	0.0088	0.0700
K[x]ASLLTREDLTDEEK	0	0	1746.899873	0.0087	0.1300
DK[x]PKYEPPVPTRTGR	1	0	1739.931783	0.0087	0.1300
D[x]GIQDIMPSQAKELK	0	0	1671.850090	0.0087	0.1300
VK[x]AMEVDEKPTERYSDIGGLSK	1	0	2451.231422	0.0086	0.1900
TTQLEEANSK[x]LGYIFGADYPK	9	0	2344.158584	0.0086	0.1800
NELEK[x]LNFSSLKMK	4	0	1679.891560	0.0086	0.1200
YYEQK[x]IR	4	0	998.518484	0.0086	0.0600
WSELRK[x]R	5	0	973.545700	0.0086	0.0600
FK[x]LNVYK	1	0	910.527595	0.0086	0.0600
LAQFEK[x]EEYVSDPKEQM	5	0	2069.961478	0.0085	0.1450
LEK[x]VRQLIIK	2	0	1238.807376	0.0085	0.0850
TMGKNK[x]VLVK	5	0	1116.668841	0.0085	0.0850
DGIVLAAEK[x]K	8	0	1042.602207	0.0085	0.0850
TKSVALGGITK[x]EFVIYEQLIAAR	10	0	2506.415787	0.0085	0.1950
STMLEKIK[x]ENQEK	7	0	1576.812980	0.0085	0.1100
DVAKMK[x]LSLFSNK	5	0	1479.811862	0.0085	0.1100
V[x]SPTGQITSTSARSGK	0	0	1575.821569	0.0084	0.1350
IAQGLLYLGK[x]GTMTLNPYHTER	9	0	2475.294296	0.0084	0.1850
LQK[x]RGTGGVDTAAVGSVFDVSNADR	2	0	2519.272705	0.0084	0.2100
M[x]FRNQYDGDATTWSPQGR	0	0	2128.938390	0.0083	0.1500
DLEETDERSLALTK[x]K	13	0	1746.899873	0.0083	0.1250
ITIK[x]VHVSEVLGDIR	3	0	1677.977670	0.0083	0.1250
LLMK[x]LSSQNDDK	3	0	1390.712546	0.0083	0.1000
AQIK[x]ILYVNNAK	3	0	1373.803016	0.0083	0.1000
K[x]AMVNIDTIDNK	0	0	1360.701983	0.0083	0.1000
TMGK[x]NK	3	0	677.353010	0.0083	0.0500
GNAK[x]FGDGIQIAQLALK	3	0	1742.967833	0.0082	0.1400
LIK[x]KSSEQANLYER	2	0	1677.904901	0.0082	0.1150
QGDVLLNK[x]LQK	7	0	1254.729522	0.0082	0.0900
SSTAAK[x]TFLEK	5	0	1181.629146	0.0082	0.0900
K[x]EAGFIDDILIITPASKEK	0	0	2087.151320	0.0082	0.1550
YEAK[x]AIGSGSEPAKSELVK	3	0	1963.026127	0.0082	0.1550
IDK[x]NTWNSTLETAKAK	2	0	1818.947489	0.0081	0.1300
DIGKVVDK[x]CFGIK	7	0	1477.796212	0.0081	0.1050
ELLK[x]PSASVALQR	3	0	1410.819391	0.0081	0.1050
WIAK[x]QILDCIVNLSEPAK	3	0	2097.129144	0.0081	0.1450
NSIVSKYTQSTNNDDPK[x]K	16	0	2037.996615	0.0081	0.1450
QRIVAFVGSPIVEDEK[x]NLIR	15	0	2282.274552	0.0080	0.1600
DSESTEEK[x]EAQAVQR	7	0	1705.775405	0.0080	0.1200
LILTENIK[x]TK	7	0	1171.717563	0.0080	0.0800
LTLEAMDLEIVEKEHFK[x]ELVSK	16	0	2600.377016	0.0080	0.1750
NEEGIIEFTKTPNDTQK[x]YSNDK	16	0	2570.213522	0.0080	0.1750
S[x]WTTIESDAGVFTDLIENLGVK	0	0	2394.195360	0.0080	0.1750
CIDMFIHKSAELYK[x]NPK	13	0	2093.043703	0.0079	0.1350
CFGIK[x]FDIMPRK	4	0	1510.778788	0.0079	0.0950
YGLQGPTWLVHK[x]ENAINKK	11	0	2195.185017	0.0079	0.1500
ILYVNNAKSQEEAIENIK[x]CTR	17	0	2492.269200	0.0079	0.1650
AQSGPDASAK[x]LPTVIPTTRCR	9	0	2225.158538	0.0079	0.1650
SAKGTK[x]R	5	0	746.439846	0.0079	0.0550
WSTAETLTNNK[x]IDRDK	10	0	1890.943464	0.0078	0.1250
LVLK[x]EVFLSFHNLVGR	3	0	1870.082797	0.0078	0.1250
TLSK[x]ESARATIDECMR	3	0	1866.892688	0.0078	0.1250
QGSATVGLVSK[x]THAVLVALK	10	0	1978.157410	0.0077	0.1550
K[x]VIARLQSYDR	0	0	1347.762215	0.0077	0.0850
DQPKK[x]VGQYIR	4	0	1330.735668	0.0077	0.0850
ELAAIKEDTEAVLK[x]R	13	0	1684.935865	0.0077	0.1150
TVQK[x]VETAVLSTTVK	3	0	1602.919156	0.0077	0.1150
KSGNLPDADNSK[x]SDISK	11	0	1774.869635	0.0076	0.1300
DEK[x]VSEVLNSEDITGIQEK	2	0	2132.048371	0.0076	0.1450
PPK[x]EDWEKYQKPVDTEEENDK	2	0	2603.202624	0.0076	0.1600
MHNNHAK[x]SLPPEEYDEKLYNK	6	0	2556.206604	0.0076	0.1600
HGGYKPTDKHK[x]TDLNHENLK	10	0	2331.171880	0.0075	0.1500
VRQLIIKEEMMNSIQQAVAK[x]	19	0	2328.265640	0.0075	0.1500
MPGTLLPGPGKGYIGDPIK[x]FVR	18	0	2312.271383	0.0075	0.1650
VSTTPANSFELK[x]QYLIQR	11	0	2094.110853	0.0075	0.1350
MATTVKDTMNVDINAIK[x]K	16	0	1992.038284	0.0075	0.1350
NMGTVVDLLIENK[x]ASALL	12	0	1900.033855	0.0075	0.1350
NEEK[x]LAEFDK	3	0	1221.587675	0.0075	0.0750
DPEEEAEMMTK[x]ETTEK	10	0	1896.796787	0.0075	0.1200
KANWCDK[x]R	6	0	1076.518495	0.0075	0.0600
DK[x]KLIPIR	1	0	981.633448	0.0075	0.0600
SVALGGITK[x]EFVIYEQLIAAR	8	0	2277.273157	0.0074	0.1550
K[x]HFEQVINEKHEDALAK	0	0	2035.048591	0.0074	0.1250
ARQAAK[x]ASVVETVTLTK	5	0	1772.015506	0.0074	0.1250
VVDK[x]CFGIKFDIMPR	3	0	1823.942544	0.0073	0.1100
VSK[x]ILEHKEIMLR	2	0	1594.922802	0.0073	0.0950
VLRQVMEEK[x]LDSK	8	0	1573.849698	0.0073	0.0950
LGDK[x]GPAAARASR	3	0	1268.694867	0.0073	0.0950
ELIRAQEEVK[x]R	9	0	1369.767693	0.0073	0.0800
LVPYLTK[x]LESK	6	0	1289.759425	0.0073	0.0800
QIQPK[x]TFANLVSSTLYEK	4	0	2066.104707	0.0072	0.1300
ANNWSK[x]FTATAALGVIHR	5	0	1956.032885	0.0072	0.1300
YK[x]DAYVYSIVAIARIK	1	0	1872.050830	0.0072	0.1150
QSMTSLVQHVMTYLPGIDDLK[x]TK	20	0	2604.329020	0.0072	0.1650
EDCEAATDPLLK[x]KQMSYMLAR	11	0	2469.170083	0.0071	0.1500
E[x]APADPTDEEAMSDEAAAQAITAR	0	0	2459.075713	0.0071	0.1700
K[x]EPPVYTPPKDK	0	0	1397.755400	0.0071	0.0850
NK[x]YAIQLPLPPK	1	0	1380.812854	0.0071	0.0850
EGK[x]GEIYSFDPVGSYER	2	0	1931.890035	0.0071	0.1200
QIK[x]VMDSLEPTGEIYGK	2	0	1906.970924	0.0071	0.1200
LREWNQNIK[x]NLSNVVEISGK	8	0	2340.254878	0.0070	0.1400
TFHILEPK[x]EK	7	0	1240.681514	0.0070	0.0700
FK[x]TNHGNPFM	1	0	1191.549460	0.0070	0.0700
Q[x]YTVGQGYTK	0	0	1143.555986	0.0070	0.0700
GNQKVVK[x]VDAQDFLK	6	0	1687.925637	0.0070	0.1050
INYKK[x]TELEEIMLLNLHK	4	0	2228.223766	0.0069	0.1250
IVAFVGSPIVEDEK[x]NLIR	13	0	1998.114879	0.0069	0.1250
LHNSLEVVFEWDK[x]NDWNGHIR	12	0	2607.261750	0.0069	0.1450
M[x]GQAQSGNFSNFGDGANGDNK	0	0	2114.871099	0.0069	0.1450
NLQVAKSLDK[x]QMVEER	9	0	1886.988302	0.0069	0.1100
KDSESTEEK[x]EAQAVQR	8	0	1833.870361	0.0069	0.1100
K[x]RMPIDFK	0	0	1033.574220	0.0069	0.0550
YK[x]EDTALR	1	0	994.508312	0.0069	0.0550
SSSDMAYTSMFK[x]GNQKVVK	11	0	2107.007711	0.0068	0.1300
DILLDMSRAVNIAFTQDQLLK[x]R	20	0	2559.384166	0.0068	0.1500
S[x]ERDTALEKYK	0	0	1338.677880	0.0068	0.0750
GYIGDPIK[x]FVR	7	0	1263.697497	0.0068	0.0750
HIIMFDCK[x]ILEFTK	7	0	1793.920748	0.0068	0.0950
FCVGLQKIEEIFK[x]K	12	0	1737.948678	0.0068	0.0950
LYNKFK[x]TNHGNPFM	5	0	1709.834718	0.0068	0.0950
MMGINERK[x]GFDFEYYQR	7	0	2182.992731	0.0068	0.1150
ILPNK[x]VDPLVSLMMVEK	4	0	1925.072882	0.0068	0.1150
VLKLTLEAMDLEIVEK[x]EHFK	15	0	2384.302404	0.0068	0.1350
QYQEVVK[x]QGDVLLNK	6	0	1759.946763	0.0067	0.1000
LYQVEYAFK[x]AFNNAGITSVGVTGK	8	0	2576.327369	0.0067	0.1600
TTMTNGFLAHKLCIHK[x]NK	15	0	2113.092380	0.0067	0.1200
YTSLSEEQK[x]MKSDINAHK	8	0	2108.020718	0.0067	0.1200
NVSGNVLSEIK[x]NNWQIER	10	0	2099.075864	0.0067	0.1200
K[x]LEFPLPNEEAR	0	0	1441.756460	0.0067	0.0800
Q[x]SRQETQYK	0	0	1166.567944	0.0067	0.0600
NLTDETK[x]NK	6	0	1061.535250	0.0067	0.0600
M[x]SSKDISSK	0	0	981.480047	0.0067	0.0600
IAEFHTALESVPDK[x]SLFER	13	0	2188.116331	0.0066	0.1250
VLKTK[x]DEGGPAGGLYI	4	0	1616.877294	0.0066	0.1050
EIQDEK[x]EAEAARK	5	0	1515.752826	0.0065	0.0850
RMDDK[x]MLLTEVHLLESK	4	0	2057.064831	0.0065	0.1100
LYFYYILFFEK[x]CNR	10	0	1974.970140	0.0064	0.0900
RFCVGLQK[x]IEEIFK	7	0	1765.954825	0.0064	0.0900
KK[x]LIPIR	1	0	866.606510	0.0064	0.0450
LGSTLK[x]SIMLYLMVQSVNSELK	5	0	2453.327233	0.0064	0.1400
VISMEKGGNMK[x]EVFR	10	0	1723.874862	0.0063	0.0950
VADLKK[x]LEGTIDYQK	5	0	1719.940617	0.0063	0.0950
KLEKGQSIDDMIPAQK[x]	15	0	1799.945046	0.0063	0.1000
IK[x]ILFSDVKAMTTGLR	1	0	1792.027986	0.0063	0.1000
TRLLENDIK[x]VMK	8	0	1458.822760	0.0063	0.0750
GSNDDEMKIDK[x]K	10	0	1378.639778	0.0063	0.0750
LNDPEDKYEALSK[x]HIIMFDCK	12	0	2565.224226	0.0062	0.1300
DISSK[x]SPSGNDALNDKK	4	0	1774.869635	0.0062	0.1050
EWNQNIK[x]NLSNVVEISGK	6	0	2071.069718	0.0061	0.1100
NPELFLRVGIK[x]PPK	10	0	1606.955817	0.0061	0.0850
ASPIAGSEGK[x]EAYR	9	0	1434.710239	0.0061	0.0850
YEAK[x]AIGSGSEPAK	3	0	1406.704092	0.0061	0.0850
SALSTLNGFVEELK[x]AEVRR	13	0	2118.143212	0.0061	0.1150
ALTCK[x]MPGTLLPGPGKGYIGDPIK	4	0	2483.327901	0.0060	0.1450
LALTK[x]PKGTPGYGPLGVLPKVGIR	4	0	2431.467763	0.0060	0.1450
QDLADATVETLK[x]AIEGKIAR	11	0	2141.169090	0.0060	0.1200
WAFAEK[x]QYGYGTQTV	5	0	1747.820509	0.0060	0.0900
VADLK[x]KLEGTIDYQK	4	0	1719.940617	0.0060	0.0900
A[x]TTVK	0	0	518.306385	0.0060	0.0300
K[x]CLTDLEDEAPAKDILLDMSR	0	0	2432.192593	0.0060	0.1250
K[x]FFAIDTANPIPVFTH	0	0	1816.951123	0.0059	0.0950
QTETINWLEK[x]R	9	0	1416.736060	0.0059	0.0650
VLNKGDSGEMSLQK[x]LFK	13	0	1893.002891	0.0059	0.1000
ATTVK[x]DTMNVDINAIKK	4	0	1860.997805	0.0059	0.1000
ATDGVVLATEKK[x]PTSELAIGASLEK	11	0	2527.374374	0.0058	0.1450
EPNK[x]GSYRPYTAK	3	0	1509.757521	0.0058	0.0750
EDMGSNDK[x]ASKER	7	0	1465.646650	0.0058	0.0750
ETLIFK[x]CIDMFIHKSAELYK	5	0	2485.274807	0.0058	0.1150
D[x]GLEDDMPALADEEFEKMDR	0	0	2324.977588	0.0058	0.1150
GTEVEKITIK[x]VHVSEVLGDIR	9	0	2321.295344	0.0057	0.1200
K[x]VNQIESQMAMAEK	0	0	1605.785384	0.0057	0.0800
K[x]PTSELAIGASLEK	0	0	1442.797987	0.0057	0.0800
LCIHK[x]NK	4	0	911.501059	0.0057	0.0400
TDATFIRVIGSELVQK[x]YVGEGAR	15	0	2508.333515	0.0057	0.1300
DQIGEEK[x]TILQSLLQR	6	0	1870.015898	0.0056	0.0900
LSVEALNSLTGEFK[x]GK	13	0	1691.909318	0.0056	0.0900
S[x]RQETQYK	0	0	1038.509372	0.0056	0.0450
INVK[x]FFEK	3	0	1023.575269	0.0056	0.0450
KQYSAK[x]AK	5	0	922.523570	0.0056	0.0450
NEEGIIEFTK[x]TPNDTQK	9	0	1962.953358	0.0056	0.0950
TTMTNGFLAHK[x]LCIHKNK	10	0	2113.092380	0.0056	0.1000
YK[x]SYLLQHR	1	0	1206.650884	0.0056	0.0500
YTLYDQNDTKEWLDK[x]LGDK	14	0	2344.122200	0.0055	0.1050
YYPLK[x]SMTEK	4	0	1258.626702	0.0055	0.0550
DVCIKLGLDSEESAEYIVAK[x]GIR	19	0	2564.315479	0.0054	0.1250
TLASLQK[x]RTHALENTFLPSNSAR	6	0	2554.361457	0.0054	0.1250
AVENASTCIGIK[x]CEDGVILALEK	11	0	2489.250437	0.0054	0.1250
SNNIK[x]ENEQKIK	4	0	1443.768084	0.0054	0.0650
SSTAAK[x]TFLEKR	5	0	1337.730248	0.0054	0.0650
TITDGK[x]IYVEVERAR	5	0	1748.942012	0.0053	0.0800
TSETNDRNSTNNTK[x]ER	13	0	1865.846269	0.0053	0.0850
CEDGVILALEK[x]VVTSKLLKPR	10	0	2367.355831	0.0052	0.1100
LLK[x]LEEAMKITTDAFTSAGER	2	0	2323.209235	0.0052	0.1100
AVNARALTCK[x]MPGTLLPGPGK	9	0	2151.165540	0.0052	0.1100
EVIELPLKNPELFLRVGIK[x]PPK	18	0	2528.509290	0.0052	0.1150
AELATEAYTPLTSLEGIVILK[x]K	20	0	2359.324913	0.0052	0.1150
INYK[x]KTELEEIMLLNLHK	3	0	2228.223766	0.0050	0.0900
KPIGATWK[x]TTQLEEANSK	7	0	2001.053008	0.0050	0.0900
EWLDK[x]LGDK	4	0	1102.565823	0.0050	0.0450
GFICK[x]VVDK	4	0	1064.568799	0.0050	0.0450
L[x]EAPADPTDEEAMSDEAAAQAITAR	0	0	2572.159771	0.0050	0.1250
TSASIDFDSNFLNSMIKK[x]NEEK	17	0	2517.205601	0.0050	0.1100
DEFSRK[x]EAGFIDDILIITPASK	5	0	2464.284838	0.0050	0.1100
SLEFK[x]ASELAEDFHIPVTR	4	0	2188.116331	0.0050	0.0950
GKSALSTLNGFVEELK[x]AEVR	15	0	2147.158527	0.0050	0.1000
QGSATVGLVSKTHAVLVALK[x]R	19	0	2134.258512	0.0050	0.1050
AQSGPDASAK[x]LPTVIPTTR	9	0	1909.026796	0.0050	0.0950
K[x]TELEEIMLLNLHK	0	0	1709.938508	0.0050	0.0700
VGVFK[x]NVSGNVLSEIK	4	0	1688.946037	0.0050	0.0800
NCACVISQKK[x]VPDK	9	0	1645.827913	0.0050	0.0700
VVTSKLLK[x]PRVNNR	7	0	1622.994323	0.0050	0.0700
TNNLDLEHK[x]HK	8	0	1347.689447	0.0050	0.0550
FRKLGVK[x]PPK	6	0	1168.744388	0.0050	0.0500
RK[x]QYSAK	1	0	879.492606	0.0050	0.0350
K[x]VGQYIR	0	0	862.502443	0.0050	0.0350
DRGK[x]LVR	3	0	842.508589	0.0050	0.0350
AEAK[x]DVAK	3	0	830.449740	0.0050	0.0400
QGLHK[x]K	4	0	709.423471	0.0050	0.0300
NK[x]VLVK	1	0	699.464272	0.0050	0.0300
GTK[x]RR	2	0	616.376858	0.0050	0.0250
M[x]SWTTIESDAGVFTDLIENLGVK	0	0	2525.235839	0.0048	0.1100
D[x]KSAQVILSEIEVLEAEHRPFK	0	0	2537.348830	0.0048	0.1050
NKHCLIK[x]MNHGTTTLAFR	6	0	2141.098527	0.0047	0.0850
QGDVLLNKLQK[x]YQATVMR	10	0	2104.146189	0.0047	0.0850
GVILYGAPGTGK[x]TLLAK	11	0	1657.976610	0.0047	0.0800
GEIKK[x]AMVNIDTIDNK	4	0	1787.945046	0.0047	0.0750
YYIIMGLQASK[x]LRNK	10	0	1796.997022	0.0047	0.0700
KILFENPDEATK[x]R	11	0	1559.830681	0.0046	0.0600
LTHEK[x]STMLEKIK	4	0	1556.859536	0.0046	0.0600
TEPK[x]AVDEEMKVR	3	0	1530.771118	0.0046	0.0600
DIK[x]SMIADKHAIR	2	0	1496.813257	0.0046	0.0600
K[x]EVQEARELIR	0	0	1369.767693	0.0045	0.0500
P[x]PKEDWEKYQKPVDTEEENDK	0	0	2603.202624	0.0045	0.0950
RTLDQIAAK[x]LYFYYILFFEK	8	0	2541.367053	0.0045	0.0900
TNSTDEK[x]GTK	6	0	1079.509429	0.0045	0.0450
YVVDISPDIDIK[x]EIKPNIR	11	0	2226.225875	0.0045	0.0850
M[x]SQARGFDRTITVFSPEGR	0	0	2154.063918	0.0045	0.0850
IDVLFSK[x]IRLAYVYADMR	6	0	2172.176427	0.0044	0.0800
DK[x]LVLKEVFLSFHNLVGR	1	0	2113.204692	0.0044	0.0800
LK[x]DLRFGNR	1	0	1117.635570	0.0044	0.0400
EDVQSLK[x]LK	6	0	1058.597121	0.0044	0.0400
MSSK[x]DISSK	3	0	981.480047	0.0044	0.0400
K[x]AMVNIDTIDNKVATTM	0	0	1863.943328	0.0044	0.0750
K[x]DSESTEEKEAQAVQR	0	0	1833.870361	0.0044	0.0700
GIGSYEK[x]QSEVSVGLR	6	0	1707.879080	0.0044	0.0700
LIEK[x]LELR	3	0	1012.628028	0.0044	0.0350
FMLK[x]LGVK	3	0	934.567348	0.0044	0.0350
TEVLK[x]TNVLQSNENIVQYYTQK	4	0	2611.349222	0.0043	0.0950
MPGTLLPGPGK[x]GYIGDPIKFVR	10	0	2312.271383	0.0043	0.0950
FVKLGIDPPK[x]GIMLYGPPGTGK	9	0	2284.265236	0.0043	0.0950
STLDLNHLADLYDRK[x]DWNACK	14	0	2547.217501	0.0043	0.0900
NLTDETKNK[x]HCLIK	8	0	1712.887868	0.0043	0.0600
QILDCIVNLSEPAKK[x]SGFEK	14	0	2275.188107	0.0043	0.0850
GIESEAYESVLDLAK[x]ICDVR	14	0	2266.115004	0.0043	0.0850
QLADYK[x]AFEDSLR	5	0	1554.767750	0.0042	0.0550
VLNK[x]EHLEADFVTQVAVRR	3	0	2223.212290	0.0042	0.0800
LK[x]PQDERTQEER	1	0	1527.764059	0.0042	0.0500
VGKSAVIK[x]TSTR	7	0	1245.740419	0.0042	0.0500
EVPAVQVTAAFLYNYK[x]R	15	0	1968.046805	0.0041	0.0700
GAIEK[x]VDDLLTTQAEAK	4	0	1800.946820	0.0041	0.0700
SVQPTAK[x]TVQKVETAVLSTTVK	6	0	2314.310659	0.0041	0.0900
IDLTRIVK[x]SAK	7	0	1242.765906	0.0041	0.0450
NK[x]EHIMDNLEAQAIEELEGAK	1	0	2381.153176	0.0040	0.0850
YIPNPVLVIIDVK[x]PK	12	0	1707.033394	0.0040	0.0600
GVFK[x]NVSGNVLSEIK	3	0	1589.877628	0.0040	0.0600
DIK[x]VIMATNR	2	0	1159.638269	0.0040	0.0400
NPK[x]ADPLDER	2	0	1153.572695	0.0040	0.0400
LGIDPPK[x]GIMLYGPPGTGK	6	0	1910.033463	0.0039	0.0750
SIMLYLMVQSVNSELK[x]LLSSAKK	15	0	2581.422189	0.0039	0.0900
SLPLQIEVANDCIK[x]WAIK	13	0	2097.129144	0.0039	0.0700
K[x]QMSYMLAR	0	0	1126.562665	0.0039	0.0350
VVDK[x]CFGIK	3	0	1064.568799	0.0039	0.0350
LAHLSK[x]HPK	5	0	1029.608297	0.0039	0.0350
IVRTLIDK[x]FSGEK	7	0	1504.861253	0.0038	0.0500
IHAKSMAIDK[x]DIR	9	0	1496.813257	0.0038	0.0500
VSPTGQITSTSARSGK[x]K	15	0	1703.916525	0.0038	0.0650
RFK[x]ELQPFIVQMAEQALDIEK	2	0	2532.340909	0.0038	0.0800
D[x]DGLEDDMPALADEEFEKMDR	0	0	2440.004526	0.0038	0.0800
IVAFVGSPIVEDEK[x]NLIRLAK	13	0	2310.331003	0.0038	0.0800
VTQKK[x]PPVQPLAYKSATPFR	4	0	2255.278912	0.0038	0.0750
TIPPLTTVK[x]GSDAAPQASKK	8	0	2009.115605	0.0038	0.0750
K[x]QLATSLR	0	0	915.550117	0.0037	0.0300
ENAPAIIFIDEIDAIATK[x]R	17	0	2099.126168	0.0037	0.0700
EHFKELVSK[x]ASPIAGSEGK	8	0	2013.053008	0.0037	0.0700
INVKFFEK[x]EDVQSLK	7	0	1822.982813	0.0037	0.0550
AHILRIHAK[x]SMAIDK	8	0	1702.966393	0.0037	0.0550
QNTPVLFDSK[x]EAVLK	9	0	1687.914404	0.0037	0.0550
TNSTDEK[x]GTKK	6	0	1207.604385	0.0036	0.0400
TELFK[x]ASTSAK	4	0	1181.629146	0.0036	0.0400
M[x]EQKPEVDYSEKFAELQK	0	0	2198.056433	0.0036	0.0650
QYSAKAK[x]WSTAETLTNNK	6	0	2040.027522	0.0036	0.0650
ATDGVVLATEK[x]KPTSELAIGASLEK	10	0	2527.374374	0.0036	0.0900
L[x]MTEFVDQVDDVVK	0	0	1636.801747	0.0036	0.0500
K[x]EAGFIDDILIITPASK	0	0	1830.013777	0.0035	0.0600
VNLYK[x]FREER	4	0	1352.720019	0.0035	0.0350
IEDTDK[x]YDKK	5	0	1253.613888	0.0035	0.0350
SLDK[x]QMVEER	3	0	1233.602276	0.0035	0.0350
NIK[x]VIMATNRIDILDPALLRPGR	2	0	2588.494714	0.0035	0.0800
TK[x]DEGGPAGGLYI	1	0	1276.629872	0.0035	0.0450
LAHLSK[x]HPKFEEILTR	5	0	1918.078772	0.0034	0.0550
IEASK[x]GLIDRMSTNLR	4	0	1802.967176	0.0034	0.0550
LARNILK[x]VDIEVAVIPSEGFR	6	0	2338.337149	0.0033	0.0700
FLSK[x]TLDSNSLTHEK	3	0	1718.883832	0.0033	0.0500
GGVHVKLAHLSK[x]HPK	11	0	1606.941898	0.0033	0.0500
GTK[x]KSGNLPDADNSK	2	0	1530.763724	0.0033	0.0500
YYK[x]DGIYDLLHACVDRIK	2	0	2241.125119	0.0033	0.0600
M[x]ATTVKDTMNVDINAIKK	0	0	1992.038284	0.0033	0.0600
EK[x]QNTPVLFDSK	1	0	1404.724827	0.0033	0.0400
TK[x]VVDR	1	0	716.418051	0.0033	0.0200
TTSNICHRLNADVLGQLIK[x]K	18	0	2280.237118	0.0032	0.0650
EIKQIK[x]VMDSLEPTGEIYGK	5	0	2277.192525	0.0032	0.0650
ISYGDSGLRTEPK[x]AVDEEMK	12	0	2224.068057	0.0032	0.0650
QHAVNERAK[x]IIDLR	8	0	1661.932452	0.0032	0.0450
VAIKK[x]GAVEYEIYK	4	0	1609.907866	0.0032	0.0450
DQPK[x]KVGQYIR	3	0	1330.735668	0.0032	0.0350
AVYMGLK[x]AFESCSNDEALR	6	0	2159.997873	0.0032	0.0600
K[x]TLEVLYLKMHNNHAK	0	0	1938.050842	0.0031	0.0500
SQDISINGNSK[x]KEEPK	10	0	1772.890370	0.0031	0.0500
ENWK[x]YACK	3	0	1097.496365	0.0031	0.0250
DIGK[x]VVDK	3	0	872.496688	0.0031	0.0250
QIEELFEAIVLPMQQADK[x]FRK	17	0	2532.340909	0.0031	0.0650
DVITELPDAK[x]YYR	9	0	1581.803799	0.0031	0.0400
LQKDLGQVLNK[x]YVQVEQR	10	0	2157.190495	0.0031	0.0550
NK[x]HCLIKMNHGTTTLAFR	1	0	2141.098527	0.0031	0.0550
N[x]SIVSKYTQSTNNDDPKK	0	0	2037.996615	0.0031	0.0550
SLQSVGQIIGEVLK[x]QLDSER	13	0	2198.190551	0.0030	0.0600
LDSK[x]NVQLAK	3	0	1114.634566	0.0030	0.0300
GIDLK[x]SIAEK	4	0	1072.612770	0.0030	0.0300
AVILSDTK[x]PVDKKQCVIANSCK	7	0	2473.303140	0.0030	0.0650
K[x]GFDFEYYQRNLLLQEK	0	0	2190.110853	0.0029	0.0500
LMGQINK[x]MPLLQSSVALLGQK	6	0	2268.269665	0.0029	0.0600
NCACVISQK[x]KVPDK	8	0	1645.827913	0.0029	0.0400
K[x]RWSLER	0	0	973.545700	0.0029	0.0200
GVSK[x]DEK	3	0	761.391895	0.0029	0.0200
MNSTEEIDLYNRWK[x]ALER	13	0	2267.100359	0.0028	0.0500
MSAQSCACMVRTLLYGK[x]R	16	0	2131.015784	0.0028	0.0500
QEALSSK[x]TLFTRPIPVRR	6	0	2098.201001	0.0028	0.0500
M[x]CSPSATLTHRTMTEKAR	0	0	2076.986596	0.0028	0.0500
SELVK[x]EFHK	4	0	1115.597456	0.0028	0.0250
K[x]QLLIDGANVLRIHTCSNTR	0	0	2308.243265	0.0027	0.0550
IAGEHLSNGEK[x]PLLTPEKDFSK	10	0	2409.253874	0.0027	0.0600
FNLMVICK[x]DKK	7	0	1394.741343	0.0027	0.0300
EDMGSNDKASK[x]ER	10	0	1465.646650	0.0027	0.0350
SQK[x]ALDTLFSAIR	2	0	1448.798656	0.0027	0.0350
LLENDIK[x]VMKSEFQR	6	0	1848.976678	0.0027	0.0400
YTVGQGYTK[x]AAWFEK	8	0	1747.856893	0.0027	0.0400
AIGSGSEPAK[x]SELVK	9	0	1471.788150	0.0027	0.0400
YEIDK[x]TLAGVTRDYYTK	4	0	2035.026127	0.0026	0.0450
FSFISNVRPK[x]LFAYPPK	9	0	2010.109010	0.0026	0.0450
LMTEFVDQVDDVVK[x]YEIDK	13	0	2285.113610	0.0026	0.0500
DQELTEENVSISVIGK[x]DEK	15	0	2132.048371	0.0026	0.0500
DGMERK[x]FFAIDTANPIPVFTH	5	0	2405.183691	0.0026	0.0550
KGINIDQSSNSK[x]DPEEEAEMMTK	11	0	2580.168225	0.0026	0.0600
NPPPLDEGDIELLK[x]SYATGPYAR	13	0	2515.259352	0.0026	0.0600
FGDGIQIAQLALK[x]HRENK	12	0	2037.111857	0.0025	0.0450
WDLSK[x]QEALYLAQRSIVAATHR	4	0	2555.360731	0.0025	0.0550
SAQEILCNEPVETYGSFDLK[x]EK	19	0	2556.205265	0.0025	0.0550
MNGASGAELK[x]GVCTEAGMFALRER	9	0	2554.208923	0.0025	0.0600
TYNLISSYIK[x]SVEISALASKNR	9	0	2456.327369	0.0025	0.0550
SYLLQHREWDSK[x]LK	11	0	1801.947432	0.0025	0.0350
M[x]NSTEEIDLYNRWK	0	0	1797.835501	0.0025	0.0350
GSNDDEMK[x]IDKK	7	0	1378.639778	0.0025	0.0300
DEEWPPK[x]M	6	0	1030.442937	0.0025	0.0200
DLVKK[x]YDK	4	0	1007.565097	0.0025	0.0200
VK[x]AFGR	1	0	676.402010	0.0025	0.0150
K[x]MRK	0	0	561.342056	0.0025	0.0100
NIK[x]AMDLGELETFQLLNTR	2	0	2205.146246	0.0024	0.0450
MVCKIWK[x]SDEINEVLNK	6	0	2105.064830	0.0024	0.0400
K[x]PRVVTALTMLKQHLFR	0	0	2037.203252	0.0024	0.0400
SVEISALASK[x]NRLHQLR	9	0	1921.085644	0.0024	0.0400
AK[x]VAEQNENPTVGSAQK	1	0	1769.890704	0.0024	0.0400
M[x]STLDLNHLADLYDR	0	0	1775.851150	0.0023	0.0350
KVTSK[x]LLEQEESAEK	4	0	1717.909710	0.0023	0.0350
AEQEELLSEK[x]VSTKK	9	0	1717.909710	0.0023	0.0350
INEDSKLAVNENLASSK[x]SSM	16	0	2136.036759	0.0023	0.0450
LFNLEPK[x]ILEEVPLRELR	6	0	2207.267680	0.0022	0.0400
IDTIVKEIQDEK[x]EAEAAR	11	0	2057.063963	0.0022	0.0400
GGNMK[x]EVFR	4	0	1036.512349	0.0022	0.0200
VDAQDFLK[x]VAETRR	7	0	1646.873938	0.0021	0.0300
DGIVLAAEKK[x]VTSK	9	0	1457.845270	0.0021	0.0300
GNAK[x]FGDGIQIAQLALKHR	3	0	2036.127841	0.0021	0.0400
AMEQQDIKPTVQNGEVSANAEQK[x]A	22	0	2585.239020	0.0021	0.0500
LGVK[x]PPKGCLMFGPPGTGKTLLAR	3	0	2494.391501	0.0021	0.0500
LSLFSNK[x]ENELR	6	0	1448.762272	0.0021	0.0250
QNLFVPTSDK[x]EK	9	0	1404.724827	0.0021	0.0250
VAQTTYK[x]KIYNEYPPTK	6	0	2043.067597	0.0021	0.0350
NKELISVSAASK[x]ILSNITYSYK	11	0	2428.321223	0.0020	0.0450
EFHKDMTLEEAEVLILK[x]VLR	16	0	2412.308550	0.0020	0.0400
VLK[x]LTLEAMDLEIVEKEHFK	2	0	2384.302404	0.0020	0.0400
EDK[x]EGVVNTIAFAIR	2	0	1660.878354	0.0020	0.0300
VDAQDFLK[x]VAETR	7	0	1490.772835	0.0019	0.0250
LRK[x]EVAEADIASK	2	0	1428.793571	0.0019	0.0250
K[x]SAQVILSEIEVLEAEHRPFK	0	0	2422.321891	0.0019	0.0400
HFEQVINEK[x]HEDALAK	8	0	1906.953636	0.0019	0.0300
AEREK[x]ASK	4	0	917.492997	0.0019	0.0150
AFGRVYATMQK[x]LQK	10	0	1639.886752	0.0018	0.0250
SLKDECK[x]QDIMFELGLLQER	6	0	2451.213662	0.0018	0.0350
QILDCIVNLSEPAK[x]KSGFEK	13	0	2275.188107	0.0018	0.0350
K[x]ALNEFVMMFSMFSHENWNDK	0	0	2604.159855	0.0017	0.0350
EDCEAATDPLLKK[x]QMSYMLAR	12	0	2469.170083	0.0017	0.0350
GTKK[x]SGNLPDADNSK	3	0	1530.763724	0.0017	0.0250
GMALGSANEK[x]IEASK	9	0	1504.755469	0.0017	0.0250
EAEAAKDEQIEK[x]IDTVIK	11	0	2029.057817	0.0017	0.0300
K[x]PIGATWKTTQLEEANSK	0	0	2001.053008	0.0017	0.0300
YTQSTNNDDPK[x]K	10	0	1409.642221	0.0017	0.0200
K[x]IPQVASFR	0	0	1044.607962	0.0017	0.0150
SAVIK[x]TSTR	4	0	961.555594	0.0017	0.0150
K[x]TELFK	0	0	764.443203	0.0017	0.0100
SPPQISQWDYK[x]YPLVTHFR	10	0	2361.190494	0.0016	0.0300
LILVDDEK[x]TSWIYKNK	7	0	1964.061785	0.0016	0.0250
QETQYK[x]IDELVSNNEK	5	0	1936.937709	0.0016	0.0250
V[x]PTFANFHTPIFIAKR	0	0	1858.025287	0.0016	0.0250
QTLNK[x]IALDEQIQALK	4	0	1825.030821	0.0016	0.0250
GNQK[x]FSSTADYMNMSS	3	0	1766.723905	0.0016	0.0250
HSTFIITK[x]RK	7	0	1229.724379	0.0015	0.0150
GYQTIELDK[x]K	8	0	1193.629146	0.0015	0.0150
NK[x]LLKVTVSK	1	0	1128.722984	0.0015	0.0150
K[x]ILGVAAEDK	0	0	1042.602207	0.0015	0.0150
TLLARAVAHHTDCK[x]FIR	13	0	2008.078783	0.0015	0.0250
SLEK[x]TLVPYLRISQAVR	3	0	1972.146846	0.0015	0.0250
K[x]EEPKSETLENFTR	0	0	1706.847448	0.0014	0.0200
K[x]ATDDDR	0	0	819.372221	0.0014	0.0100
IGLSK[x]IR	4	0	785.512280	0.0014	0.0100
GILGIDAALGGQATK[x]LAAEDHK	14	0	2148.153776	0.0014	0.0300
DFSK[x]TLPPELK	3	0	1273.691742	0.0014	0.0150
HGGYK[x]PTDKHK	4	0	1266.646859	0.0014	0.0150
WIAK[x]QILDCIVNLSEPAKK	3	0	2225.224100	0.0013	0.0250
IYADLKINEDSK[x]LAVNENLASSK	11	0	2534.322674	0.0013	0.0300
QLDSERFIVK[x]ASSGPR	9	0	1788.948158	0.0012	0.0200
IYADLK[x]INEDSK	5	0	1407.724493	0.0012	0.0150
GYSK[x]PNER	3	0	949.461699	0.0012	0.0100
I[x]INRDIGK	0	0	927.550117	0.0012	0.0100
K[x]MQE	0	0	534.247157	0.0012	0.0050
K[x]IEFPPPSAEARAEILR	0	0	1923.057703	0.0012	0.0200
AVILSDTKPVDK[x]K	11	0	1412.823808	0.0012	0.0150
VHVTQEDFELAVAK[x]VLNK	13	0	2039.105042	0.0011	0.0200
HGGYK[x]PTDK	4	0	1001.492997	0.0011	0.0100
GK[x]VVIDAFRLINPSTLMMGQEPR	1	0	2571.366408	0.0011	0.0250
NLTDETK[x]NKHCLIK	6	0	1712.887868	0.0011	0.0150
G[x]QAQSGNFSNFGDGANGDNK	0	0	1983.830620	0.0010	0.0200
VEFKMGNGK[x]MVEISR	8	0	1723.874862	0.0010	0.0150
K[x]LRDK	0	0	658.412573	0.0010	0.0050
K[x]NEEK	0	0	646.328572	0.0010	0.0050
QGSATVGLVSK[x]THAVLVALKR	10	0	2134.258512	0.0010	0.0200
SEAAEFEYK[x]NGYPMPCDVLAKR	8	0	2574.188176	0.0009	0.0200
HEDALAK[x]LGATLAQGIIDAGGR	6	0	2176.159922	0.0009	0.0200
KDK[x]MNFVILCR	2	0	1422.747490	0.0009	0.0100
K[x]GYQTIELDKK	0	0	1321.724101	0.0009	0.0100
IVAFDQLVK[x]EK	8	0	1288.739025	0.0009	0.0100
K[x]LPNIEEATFDK	0	0	1403.729579	0.0008	0.0100
EIQDEK[x]EAEAAR	5	0	1387.657871	0.0008	0.0100
VMCK[x]NK	3	0	778.382925	0.0008	0.0050
LGISATALSPEEK[x]KTAGEDAVTLVK	12	0	2527.374374	0.0008	0.0200
GDSGEMSLQKLFK[x]	12	0	1438.712546	0.0008	0.0100
FRK[x]PIGATWKTTQLEEANSK	2	0	2304.222519	0.0008	0.0150
THAVLVALK[x]RNAEELSSYQK	8	0	2256.222519	0.0008	0.0150
VLGVFSEK[x]AQIKILYVNNAK	7	0	2233.283329	0.0008	0.0150
S[x]PTGQITSTSARSGKK	0	0	1604.848116	0.0006	0.0100
FIK[x]HADATCVHRLALTK	2	0	1980.072637	0.0006	0.0100
C[x]SPSATLTHRTMTEKAR	0	0	1945.946117	0.0006	0.0100
K[x]SGNLPDADNSKSDISK	0	0	1774.869635	0.0006	0.0100
EAEAAK[x]DEQIEKIDTVIK	5	0	2029.057817	0.0006	0.0100
YACK[x]ILGVVEGQFSRPAK	3	0	2022.071968	0.0006	0.0100
SMAIDK[x]DIR	5	0	1047.538227	0.0006	0.0050
CAEAENSSDLFK[x]LGVMYAK	11	0	2131.991727	0.0005	0.0100
ELFDCLK[x]IMRDVITELPDAK	6	0	2405.233337	0.0005	0.0100
LEGTIDYQK[x]L	8	0	1178.618248	0.0005	0.0050
K[x]EPPVYTPPK	0	0	1154.633506	0.0005	0.0050
DYYTKQSK[x]ATR	7	0	1359.678214	0.0005	0.0050
EDALFKNEEK[x]K	9	0	1349.682631	0.0005	0.0050
LPNIEEATFDK[x]R	10	0	1431.735725	0.0004	0.0050
SLLAHK[x]GGHVVR	5	0	1272.741423	0.0004	0.0050
VVDKCFGIK[x]FDIMPR	8	0	1823.942544	0.0003	0.0050
VETAVLSTTVK[x]AQAR	10	0	1572.883440	0.0003	0.0050
EIIRTSTSSMTAVPK[x]PLK	14	0	1958.086949	0.0003	0.0050
SSSDMAYTSMFKGNQK[x]VVK	15	0	2107.007711	0.0003	0.0050
LALTKPK[x]GTPGYGPLGVLPK	6	0	2006.192733	0.0002	0.0050
MNGASGAELK[x]GVCTEAGMFALR	9	0	2269.065233	0.0002	0.0050
# precursors: 1
Precursor: 3194.6600	5	0.9884	0
DWNACKK[x]ELLK(6)	VPEDIFK[x]THLEVAR(6)	1.2600	3194.6797	138.0681
AK[x]YASQKRP(1)	VLSVEEIEAHLQSIAEK[x]D(16)	1.2350	3194.6822	138.0681
DWNACK[x]KELLK(5)	VPEDIFK[x]THLEVAR(6)	1.2300	3194.6797	138.0681
SSHIITK[x]ELK(6)	DHDLAPLYK[x]YLSENPK(8)	1.1400	3194.6862	138.0681
MQK[x]LLRLR(2)	IGLHDDAYLDVCK[x]YYR(12)	1.1250	3194.6731	138.0681
K[x]ATDDDRWK(0)	LAIEREPPFAPIESAK[x]R(15)	1.0750	3194.6723	138.0681
ELEAMK[x]LLRPR(5)	D[x]YTMAQPEFFKAVR(0)	1.0550	3194.6619	138.0681
AKYASQK[x]RP(6)	VLSVEEIEAHLQSIAEK[x]D(16)	1.0450	3194.6822	138.0681
K[x]ILFENPDEATK(0)	VPEDIFK[x]THLEVAR(6)	1.0400	3194.6862	138.0681
EPPVYTPPK[x]DK(8)	DEVLFNDK[x]PLPIEMK(7)	1.0200	3194.6460	138.0681
K[x]MRK(0)	QCVIANSCK[x]TAINTGGGSVAVFNK(8)	1.0000	3194.6361	138.0681
IK[x]ILFSDVK(1)	AVDEEMK[x]VRSEDYLPSK(6)	0.9800	3194.6783	138.0681
ELFDCLK[x]IMR(6)	ATTVK[x]DTMNVDINAIK(4)	0.9750	3194.6388	138.0681
ASK[x]AAREYLEK(2)	MSFLELTEVWGK[x]PQK(11)	0.9500	3194.6684	138.0681
K[x]LAR(0)	SAPVSDCLSK[x]YPLLSSSCGSQSLK(9)	0.9100	3194.6314	138.0681
SLDK[x]QMVEER(3)	ESQLVDKFFEK[x]INVK(10)	0.8900	3194.6532	138.0681
K[x]GVVALVEDK(0)	IGLHDDAYLDVCK[x]YYR(12)	0.8850	3194.6320	138.0681
D[x]YDLVR(0)	IPDSTYEMVGGLEKQIK[x]EIK(16)	0.8800	3194.6419	138.0681
LAK[x]R(2)	SAPVSDCLSK[x]YPLLSSSCGSQSLK(9)	0.8550	3194.6314	138.0681
LVK[x]ER(2)	QLMTEFVDQVDDVVK[x]YEIDK(14)	0.8550	3194.6419	138.0681
