# Supplementary material for: ECL: an exhaustive search tool for the identification of cross-linked peptides using whole database
Source: BMC Bioinformatics. 2016 May 20;17:217. doi: 10.1186/s12859-016-1073-y (PMC4874008; doi:10.1186/s12859-016-1073-y)
Supplement: Additional file 5 — Kojak’s pre-selection list of PSMs only identified by ECL. (ZIP 5147 kb) [file 12859_2016_1073_MOESM5_ESM.zip › Kojak's pre-selection ranks of ECL only peptides/Kojak's detailed results/aleitner_M1012_006/diagnostic_2889.txt]

Scan: 2889
DQKK[x]DKPK	3	0	985.555594	0.0875	0.7000
LNYK[x]PEEEYPDLSK	3	0	1723.830403	0.0868	1.2150
DEK[x]SGVK	2	0	761.391895	0.0836	0.5850
K[x]YTGLLR	0	0	849.507194	0.0807	0.5650
FKLNYK[x]PEEEYPDLSK	5	0	1998.993768	0.0763	1.2200
DEK[x]YTLYDQNDTK	2	0	1631.731422	0.0731	0.9500
DK[x]KLIPIR	1	0	981.633448	0.0712	0.5700
DQKKDK[x]PK	5	0	985.555594	0.0706	0.5650
DQK[x]K	2	0	517.285985	0.0700	0.2800
DK[x]PK	1	0	486.280173	0.0700	0.2800
DEEWPPK[x]M	6	0	1030.442937	0.0694	0.5550
MSERDTALEK[x]YK	9	0	1469.718358	0.0658	0.7900
DIK[x]SMIADK	2	0	1019.532081	0.0656	0.5900
K[x]TLVAHAVLK	0	0	1078.686208	0.0615	0.6150
K[x]TAGEDAVTLVK	0	0	1230.681905	0.0613	0.7350
FK[x]LNYKPEEEYPDLSK	1	0	1998.993768	0.0609	0.9750
LMTEFVDQVDDVVK[x]YEIDK	13	0	2285.113610	0.0608	1.1550
K[x]LMELFISK	0	0	1107.636148	0.0606	0.5450
HK[x]TPDK	1	0	724.386752	0.0600	0.3600
EDIYK[x]FVTVQDLDEMQVDV	4	0	2285.077226	0.0597	1.1350
DIGK[x]VVDK	3	0	872.496688	0.0594	0.4750
IHLEKVSK[x]QGEIDYEALVK	7	0	2198.194577	0.0589	1.1200
IAYASVVYIADK[x]YK	11	0	1602.865670	0.0579	0.8100
DKK[x]DQK	2	0	760.407879	0.0567	0.3400
DQK[x]KDKPK	2	0	985.555594	0.0562	0.4500
DK[x]LVLK	1	0	714.463938	0.0542	0.3250
DTTKNK[x]MVCK	5	0	1223.600166	0.0540	0.5400
AVYDTAVVQEDPEK[x]WK	13	0	1876.920608	0.0538	0.8600
YGEK[x]ESLAAVLVR	3	0	1433.787759	0.0535	0.6950
K[x]QYSAKAK	0	0	922.523570	0.0531	0.4250
GK[x]VVIDAFR	1	0	1003.581415	0.0522	0.4700
K[x]VIAR	0	0	585.396198	0.0520	0.2600
Q[x]SRQETQYK	0	0	1166.567944	0.0517	0.4650
LQMSAMYK[x]K	7	0	1098.556519	0.0517	0.4650
DFSK[x]TLPPELK	3	0	1273.691742	0.0514	0.5650
VISMEK[x]GGNMKEVFR	5	0	1723.874862	0.0510	0.7650
QILDCIVNLSEPAK[x]K	13	0	1726.928669	0.0507	0.7600
LMSKVAEK[x]AQINTQEYGR	7	0	2065.062523	0.0506	0.9100
SSEQANLYERK[x]TLVAHAVLK	10	0	2256.222519	0.0505	1.0100
DYEQFGYFK[x]RMGNIEM	8	0	2026.891629	0.0500	0.8000
DSESTEEK[x]EAQAVQR	7	0	1705.775405	0.0500	0.7500
D[x]KKLIPIR	0	0	981.633448	0.0500	0.4000
ANWCDK[x]R	5	0	948.423539	0.0493	0.3450
QLASYYHK[x]ESNALFMVR	7	0	2056.019935	0.0491	0.8350
INEDSK[x]LAVNENLASSK	5	0	1830.932231	0.0491	0.8350
DTTK[x]NKMVCK	3	0	1223.600166	0.0485	0.4850
IVK[x]SAKAK	2	0	843.554142	0.0481	0.3850
DIK[x]SMIADKHAIR	2	0	1496.813257	0.0477	0.6200
K[x]TLEVLYLKMHNNHAK	0	0	1938.050842	0.0475	0.7600
HCLIK[x]MNHGTTTLAFR	4	0	1898.960649	0.0472	0.7550
K[x]DSESTEEK	0	0	1051.466899	0.0467	0.4200
K[x]LAR	0	0	486.327789	0.0463	0.1850
NK[x]LLKVTVSK	1	0	1128.722984	0.0460	0.4600
MKLSLFSNK[x]ENELR	8	0	1707.897707	0.0457	0.6400
DEQIEK[x]IDTVIK	5	0	1429.766355	0.0454	0.5450
NK[x]MVCKIWK	1	0	1205.641245	0.0450	0.4050
YDK[x]TEDDIK	2	0	1125.518932	0.0450	0.4050
DTALEK[x]YK	5	0	966.502166	0.0450	0.3600
DTTK[x]NK	3	0	705.365683	0.0450	0.2700
YEVGAEYIKK[x]VIAR	9	0	1637.914013	0.0450	0.6300
VSK[x]QGEIDYEALVK	2	0	1577.830012	0.0450	0.6300
KDQK[x]K	3	0	645.380940	0.0450	0.2250
WK[x]VETQEAAVVDYPDR	1	0	1904.926754	0.0447	0.7150
LK[x]VELAK	1	0	799.516697	0.0443	0.3100
NEEKK[x]LMELFISK	4	0	1607.859201	0.0442	0.5750
AERK[x]AR	3	0	729.424532	0.0442	0.2650
A[x]SLLK	0	0	530.342770	0.0440	0.2200
NEEK[x]KLMELFISK	3	0	1607.859201	0.0438	0.5700
FDSEK[x]AGDREVQR	4	0	1535.732760	0.0438	0.5700
K[x]LEKGQSIDDMIPAQK	0	0	1799.945046	0.0437	0.7000
TLEVLYLK[x]MHNNHAK	7	0	1809.955886	0.0433	0.6500
LK[x]VLVQGLERVAMLYAYDR	1	0	2236.240084	0.0432	0.8200
AVEK[x]LMSRRPPVIR	3	0	1650.971479	0.0429	0.6000
K[x]KLIPIR	0	0	866.606510	0.0429	0.3000
QILDCIVNLSEPAK[x]KSGFEK	13	0	2275.188107	0.0422	0.8450
TSASIDFDSNFLNSMIK[x]K	16	0	2016.982547	0.0422	0.7600
YEVGAEYIK[x]KVIAR	8	0	1637.914013	0.0421	0.5900
YASQK[x]RP	4	0	848.450409	0.0421	0.2950
QETQYK[x]IDELVSNNEKIWK	5	0	2364.196029	0.0418	0.7950
FDSEK[x]AGDR	4	0	1023.462090	0.0417	0.3750
NIPK[x]AR	3	0	697.423471	0.0417	0.2500
DLKLK[x]WSDER	4	0	1288.677488	0.0410	0.4100
NLQVAK[x]SLDK	5	0	1114.634566	0.0410	0.4100
KEPPVYTPPK[x]DK	9	0	1397.755400	0.0408	0.4900
NK[x]VLVK	1	0	699.464272	0.0408	0.2450
TNNLDLEHK[x]HKTPDK	8	0	1788.911774	0.0407	0.6100
DLK[x]LKWSDER	2	0	1288.677488	0.0405	0.4050
M[x]CSPSATLTHR	0	0	1259.575014	0.0405	0.4450
TNNLDLEHKHK[x]TPDK	10	0	1788.911774	0.0403	0.6050
DEVLFNDK[x]PLPIEMK	7	0	1786.917438	0.0403	0.6050
K[x]NEEKLAEFDK	0	0	1349.682631	0.0400	0.4400
K[x]DKPK	0	0	614.375128	0.0400	0.2000
DEKSGVK[x]LENVK	6	0	1344.724827	0.0396	0.4750
AIEGK[x]IAR	4	0	856.513006	0.0394	0.3150
IHLEK[x]VSKQGEIDYEALVK	4	0	2198.194577	0.0392	0.7450
YTQSTNNDDPK[x]K	10	0	1409.642221	0.0392	0.4700
VKAMEVDEK[x]PTERYSDIGGLSK	8	0	2451.231422	0.0391	0.8600
K[x]GYQTIELDK	0	0	1193.629146	0.0390	0.3900
ILEHK[x]EIMLRVEPIPLINGEK	4	0	2470.398029	0.0386	0.8100
SIK[x]GYTLPPHCSR	2	0	1514.766308	0.0385	0.5000
A[x]ASLLK	0	0	601.379880	0.0383	0.2300
DQPK[x]K	3	0	614.338744	0.0380	0.1900
DRGK[x]LVR	3	0	842.508589	0.0379	0.2650
QETQYK[x]IDELVSNNEK	5	0	1936.937709	0.0378	0.6050
P[x]PKEDWEK	0	0	1027.497414	0.0375	0.3000
DELWK[x]NDDQLTYTYKDEK	4	0	2303.059268	0.0372	0.6700
AKYASQK[x]RP	6	0	1047.582476	0.0372	0.3350
ESQDYLNLVQALAETNVK[x]DEK	17	0	2406.191334	0.0371	0.7800
YVVDISPDIDIK[x]EIKPNIR	11	0	2226.225875	0.0371	0.7050
ETTEK[x]KIDK	4	0	1090.586949	0.0367	0.3300
K[x]AFGRVYATMQK	0	0	1398.744122	0.0367	0.4400
K[x]HLGHVTLETVTHNIPTPWVR	0	0	2434.323230	0.0364	0.7650
KTLEVLYLK[x]MHNNHAK	8	0	1938.050842	0.0362	0.5800
FMLK[x]LGVK	3	0	934.567348	0.0362	0.2900
ERDCTAYNIYDK[x]NK	11	0	1788.810014	0.0361	0.5050
DDFDAFYGIDTMSPNMK[x]VDK	16	0	2308.002683	0.0360	0.7200
YPMDAHK[x]SELEGVEEAR	6	0	1959.899550	0.0359	0.6100
NELEK[x]LNFSSLK	4	0	1420.756126	0.0358	0.4300
QEMKK[x]DSESTEEK	4	0	1567.703492	0.0358	0.4650
K[x]GEIRMGTTITALR	0	0	1545.866017	0.0357	0.5000
QPEDK[x]LR	4	0	884.471536	0.0357	0.2500
DHDLAPLYK[x]YLSENPK	8	0	1901.952241	0.0356	0.5700
D[x]DGLEDDMPALADEEFEK	0	0	2037.836007	0.0356	0.6400
QILDCIVNLSEPAKK[x]SGFEK	14	0	2275.188107	0.0353	0.7050
CSPSATLTHRTMTEK[x]AR	14	0	1945.946117	0.0350	0.5950
DAYVYSIVAIARIK[x]LISGK	13	0	2079.209109	0.0347	0.6600
KLEK[x]GQSIDDMIPAQK	3	0	1799.945046	0.0347	0.5550
YQATVMRGAFK[x]V	10	0	1369.717575	0.0346	0.4150
DYEQFGYFK[x]R	8	0	1351.619643	0.0345	0.3450
NEEK[x]LAEFDK	3	0	1221.587675	0.0345	0.3450
DESRGVMTLGFDLIK[x]R	14	0	1835.956278	0.0344	0.5500
YK[x]EDTALR	1	0	994.508312	0.0344	0.2750
KQYSAK[x]AK	5	0	922.523570	0.0344	0.2750
K[x]GEKVEDAPENNSFR	0	0	1718.822296	0.0343	0.5150
YK[x]SYLLQHREWDSK	1	0	1851.926697	0.0343	0.4800
FFPYYVYTTVAGIDK[x]EGK	14	0	2097.045801	0.0342	0.6150
L[x]KGYQTIELDK	0	0	1306.713204	0.0341	0.3750
WIEALRDIK[x]SMIADK	8	0	1787.960303	0.0340	0.5100
KGEK[x]VEDAPENNSFR	3	0	1718.822296	0.0340	0.5100
IITK[x]EGVETRIIPLK	3	0	1709.045018	0.0340	0.5100
K[x]NVPKLQNVSNFQK	0	0	1642.915408	0.0339	0.4750
K[x]IFTIHTSK	0	0	1073.623277	0.0339	0.3050
D[x]GIQDIMPSQAK	0	0	1301.628489	0.0338	0.4050
K[x]ANWCDK	0	0	920.417393	0.0336	0.2350
K[x]SGNLPDADNSK	0	0	1244.599634	0.0333	0.4000
VISMEK[x]GGNMK	5	0	1192.594355	0.0332	0.3650
KVPDK[x]LIDASTVK	4	0	1412.823808	0.0331	0.4300
QYQEVVKQGDVLLNK[x]LQK	14	0	2129.184348	0.0331	0.5950
DREISYPFK[x]R	8	0	1309.677823	0.0330	0.3300
IQYVGK[x]QDPK	5	0	1174.634566	0.0330	0.3300
K[x]QLATSLRSR	0	0	1158.683243	0.0330	0.3300
DLVK[x]K	3	0	601.379880	0.0330	0.1650
K[x]VPDK	0	0	585.348581	0.0330	0.1650
DPEEEAEMMTKETTEK[x]K	15	0	2024.891743	0.0329	0.5600
D[x]GLEDDMPALADEEFEK	0	0	1922.809068	0.0329	0.5600
K[x]MSAQSCACMVRTLLYGK	0	0	2103.009638	0.0328	0.5900
EDVQSLK[x]LK	6	0	1058.597121	0.0328	0.2950
DAGK[x]DEFSR	3	0	1023.462090	0.0328	0.2950
EEMMNSIQQAVAK[x]	12	0	1477.690428	0.0327	0.4250
VISMEKGGNMK[x]EVFR	10	0	1723.874862	0.0327	0.4900
AIDLYKEVLNK[x]GVSK	10	0	1675.950788	0.0327	0.4900
K[x]IDKEDMGSNDK	0	0	1378.639778	0.0325	0.3900
DSEALK[x]TR	5	0	918.477013	0.0325	0.2600
D[x]RQEQR	0	0	830.399437	0.0325	0.1950
EEIQK[x]GDGGTDYVCVPK	4	0	1893.877753	0.0324	0.5500
LLK[x]PRVNNRIGSVDR	2	0	1736.016844	0.0323	0.4850
ATK[x]QSKYTYDR	2	0	1359.678214	0.0323	0.3550
SNDIEK[x]AIDLYK	5	0	1407.724493	0.0321	0.3850
K[x]LEGTIDYQK	0	0	1193.629146	0.0320	0.3200
QEVAAQKSSEETEDK[x]K	14	0	1805.864214	0.0319	0.5100
DEK[x]VANEQEQALTNLSDLYVR	2	0	2434.197481	0.0317	0.6650
M[x]PPKEDWEK	0	0	1158.537893	0.0317	0.2850
DK[x]KDQK	1	0	760.407879	0.0317	0.1900
C[x]SPSATLTHR	0	0	1128.534535	0.0315	0.3150
VGIK[x]PPKGVLLYGPPGTGKTLLAR	3	0	2431.467763	0.0315	0.7550
DWNACK[x]K	5	0	920.417393	0.0314	0.2200
K[x]YTGLLRVSAMMSCACQK	0	0	2103.009638	0.0314	0.5650
DQIGEEK[x]TILQSLLQRAR	6	0	2097.154110	0.0314	0.5650
KNEEK[x]LAEFDK	4	0	1349.682631	0.0314	0.3450
K[x]LEGTIDYQKL	0	0	1306.713204	0.0314	0.3450
LRHTVIK[x]TGLR	6	0	1292.804020	0.0314	0.3450
DLVKK[x]YDK	4	0	1007.565097	0.0313	0.2500
YVQVEQRNK[x]PDER	8	0	1659.832802	0.0312	0.4050
ATNGYIMTARGDVAASILDK[x]YR	19	0	2385.210964	0.0311	0.6850
LAQFEK[x]EEYVSDPK	5	0	1681.819840	0.0311	0.4350
SK[x]RHQGVLEIEFMIDHNMK	1	0	2311.156430	0.0311	0.5900
LK[x]GYQTIELDK	1	0	1306.713204	0.0309	0.3400
K[x]LPNIEEATFDK	0	0	1403.729579	0.0308	0.3700
DSESTEEK[x]EAQAVQRAR	7	0	1932.913617	0.0306	0.5200
IWK[x]SDEINEVLNKYQETQR	2	0	2392.202175	0.0305	0.5800
VK[x]AMEVDEKPTERYSDIGGLSK	1	0	2451.231422	0.0305	0.6700
DQELTEENVSISVIGK[x]DEK	15	0	2132.048371	0.0303	0.5750
S[x]SKSSLELANNAVKSNDIEK	0	0	2133.091236	0.0300	0.6000
RNAEELSSYQK[x]K	10	0	1451.736786	0.0300	0.3600
EEYLRAAK[x]ASR	7	0	1292.683635	0.0300	0.3300
K[x]YDKTEDDIK	0	0	1253.613888	0.0300	0.3000
RK[x]IFTIHTSK	1	0	1229.724379	0.0300	0.3000
AAK[x]ASR	2	0	602.349976	0.0300	0.1800
DMTLEEAEVLILK[x]VLR	12	0	1871.043692	0.0300	0.4800
K[x]SLPLQIEVANDCIK	0	0	1726.928669	0.0300	0.4500
VK[x]AFGRVYATMQK	1	0	1497.812531	0.0300	0.3900
M[x]DRQEQR	0	0	961.439915	0.0300	0.2100
DAVK[x]EAAR	3	0	858.455887	0.0300	0.2400
YDK[x]K	2	0	552.290736	0.0300	0.1200
DISSK[x]SPSGNDALNDK	4	0	1646.774679	0.0297	0.4750
GEK[x]VEDAPENNSFR	2	0	1590.727340	0.0296	0.4150
GSLEK[x]NWKEEYLR	4	0	1650.836493	0.0296	0.3850
L[x]FKSLGSGMDQEK	0	0	1438.712546	0.0296	0.3850
FNLMVICK[x]DK	7	0	1266.646388	0.0295	0.2950
KYDK[x]TEDDIK	3	0	1253.613888	0.0295	0.2950
MVRGGYAEVK[x]QSEVIGLVR	9	0	2090.130540	0.0295	0.5600
EDCK[x]SLKR	3	0	1034.517826	0.0294	0.2350
YPGGGPGK[x]TAILPVK	7	0	1453.829229	0.0293	0.4400
ETLIFK[x]CIDMFIHK	5	0	1793.920748	0.0293	0.4100
QEMK[x]KDSESTEEK	3	0	1567.703492	0.0292	0.3800
K[x]DGIQDIMPSQAK	0	0	1429.723444	0.0292	0.3800
SPPQISQWDYK[x]YPLVTHFR	10	0	2361.190494	0.0292	0.5550
VGIKPPKGVLLYGPPGTGK[x]TLLAR	18	0	2431.467763	0.0292	0.7000
TPNDTQK[x]YSNDKSIVNSM	6	0	2040.942138	0.0292	0.5250
DYYTKQSK[x]ATR	7	0	1359.678214	0.0291	0.3200
ELLK[x]LKVELAK	3	0	1282.822356	0.0291	0.3200
ATLEIYHEDNNRAEAK[x]DVAK	15	0	2286.123929	0.0290	0.5800
TAALSARPAK[x]NIR	9	0	1367.799660	0.0288	0.3750
M[x]CSPSATLTHRTMTEKAR	0	0	2076.986596	0.0286	0.5150
DAGK[x]DEFSRK	3	0	1151.557046	0.0285	0.2850
DELWK[x]NDDQLTYTYK	4	0	1930.894787	0.0283	0.4250
EDK[x]EGVVNTIAFAIR	2	0	1660.878354	0.0283	0.4250
GTKK[x]SGNLPDADNSK	3	0	1530.763724	0.0283	0.4250
K[x]LEFPLPNEEAR	0	0	1441.756460	0.0283	0.3400
LMSK[x]VAEKAQINTQEYGR	3	0	2065.062523	0.0283	0.5100
TGQK[x]MLMNMDK	3	0	1295.603535	0.0282	0.3100
RK[x]LPNIEEATFDK	1	0	1559.830681	0.0281	0.3650
ILEHK[x]EIMLR	4	0	1280.727413	0.0280	0.2800
IEDTDKYDK[x]K	8	0	1253.613888	0.0280	0.2800
DLK[x]LK	2	0	615.395529	0.0280	0.1400
E[x]MKKDSESTEEK	0	0	1439.644921	0.0279	0.3350
KEEPK[x]SETLENFTR	4	0	1706.847448	0.0279	0.3900
S[x]IMEYNGGSCVAMAGK	0	0	1673.721069	0.0278	0.4450
DKPK[x]YEPPVPTRTGR	3	0	1739.931783	0.0277	0.4150
NCACVISQK[x]KVPDK	8	0	1645.827913	0.0275	0.3850
RFDSEK[x]AGDR	5	0	1179.563192	0.0275	0.2750
NSDYK[x]ETLIFKCIDMFIHK	4	0	2401.180912	0.0274	0.5200
K[x]SYDYSATMYTRLFLLR	0	0	2127.082198	0.0274	0.4650
QNLFVPTSDKEK[x]ASFAR	11	0	1937.000583	0.0274	0.4650
WPK[x]IAEIYGSALR	2	0	1502.824477	0.0273	0.3550
EQK[x]PEVDYSEK	2	0	1350.630263	0.0273	0.3000
ELLKLK[x]VELAK	5	0	1282.822356	0.0273	0.3000
LDPAGFYIGYK[x]ATSAGPK	10	0	1854.951515	0.0272	0.4900
NKTDTK[x]TIEAITFK	5	0	1608.872208	0.0271	0.3800
WK[x]ALERQLEMLDLQEGFIK	1	0	2346.240476	0.0271	0.5150
FSFISNVRPK[x]LFAYPPK	9	0	2010.109010	0.0271	0.4600
M[x]TDKYAFSLTTFSPNGK	0	0	1906.913413	0.0271	0.4600
IANYDPAEIRFNLMVICK[x]DK	17	0	2409.218357	0.0270	0.5400
S[x]RQETQYK	0	0	1038.509372	0.0269	0.2150
MGNGK[x]MVEISR	4	0	1220.600502	0.0268	0.2950
DK[x]PKYEPPVPTRTGR	1	0	1739.931783	0.0267	0.4000
QSK[x]YTYDRGTTAVLK	2	0	1729.899815	0.0267	0.4000
TAALSARPAK[x]NIRIHAYVK	9	0	2079.206421	0.0266	0.5050
G[x]LGYPEDAIGKTKLVK	0	0	1687.950789	0.0266	0.4250
QNLFVPTSDK[x]EKASFAR	9	0	1937.000583	0.0265	0.4500
M[x]SSKSSLELANNAVKSNDIEK	0	0	2264.131715	0.0264	0.5550
FNLMVICK[x]DKK	7	0	1394.741343	0.0264	0.2900
LAAPQLVQMFIGDGAK[x]LVR	15	0	2026.139651	0.0263	0.5000
T[x]DKYAFSLTTFSPNGK	0	0	1775.872934	0.0262	0.4200
CIDMFIHK[x]SAELYKNPK	7	0	2093.043703	0.0262	0.4450
V[x]KAFGRVYATMQK	0	0	1497.812531	0.0262	0.3400
FMLK[x]LGVKR	3	0	1090.668450	0.0261	0.2350
S[x]FLELTEVWGKPQK	0	0	1660.882380	0.0261	0.3650
DIK[x]VIMATNR	2	0	1159.638269	0.0260	0.2600
TK[x]LVK	1	0	587.400615	0.0260	0.1300
TFHILEPKEK[x]SLLAHK	9	0	1890.072626	0.0259	0.4150
GGDEWK[x]IEPLK	5	0	1270.655693	0.0259	0.2850
VLTLSLMEELHK[x]MDDRK	11	0	2057.064831	0.0259	0.4400
GILLYGPPGTGK[x]TLLAR	11	0	1726.014054	0.0259	0.4400
K[x]MSAQSCACMVR	0	0	1427.614109	0.0258	0.3100
K[x]LIPIRGTEVEK	0	0	1381.829229	0.0258	0.3100
DVAK[x]MK	3	0	690.373411	0.0258	0.1550
SALSTLNGFVEELK[x]AEVRR	13	0	2118.143212	0.0258	0.4900
EQVRDAGK[x]DEFSR	7	0	1535.732760	0.0258	0.3350
LQK[x]YQATVMRGAFK	2	0	1639.886752	0.0257	0.3600
K[x]LFKSLGSGMDQEK	0	0	1566.807502	0.0257	0.3600
DEK[x]YTLYDQNDTKEWLDK	2	0	2303.059269	0.0256	0.4600
DK[x]LVLKEVFLSFHNLVGR	1	0	2113.204692	0.0256	0.4600
HGGYK[x]PTDK	4	0	1001.492997	0.0256	0.2300
LLKLEEAMK[x]ITTDAFTSAGER	8	0	2323.209235	0.0255	0.5350
ILIDK[x]ARVEAQNHK	4	0	1633.926306	0.0254	0.3550
TFANLVSSTLYEK[x]R	12	0	1627.856893	0.0254	0.3550
DYGK[x]FLSAMHDLPVR	3	0	1747.871494	0.0253	0.3800
VEFK[x]MGNGKMVEISR	3	0	1723.874862	0.0253	0.3800
TGRSIK[x]GYTLPPHCSR	5	0	1828.936545	0.0253	0.4050
G[x]GLGYPEDAIGKTKLVK	0	0	1744.972250	0.0253	0.4300
YEAFEK[x]ADSCILDLTGAFR	5	0	2205.041118	0.0253	0.4800
LQLNLERDYEQFGYFK[x]R	15	0	2218.117000	0.0250	0.4250
LTLEAMDLEIVEK[x]EHFK	12	0	2044.054981	0.0250	0.4250
DLASFIPDNK[x]LNCVIDR	9	0	1988.998864	0.0250	0.4250
LLENDIK[x]VMKSEFQR	6	0	1848.976678	0.0250	0.3750
NWK[x]EEYLRAAK	2	0	1406.730582	0.0250	0.2750
AAREYLEK[x]NWK	7	0	1406.730582	0.0250	0.2750
KIDK[x]EDMGSNDK	3	0	1378.639778	0.0250	0.3000
MRK[x]LAR	2	0	773.469370	0.0250	0.1500
M[x]SQAR	0	0	591.279850	0.0250	0.1250
QVK[x]R	2	0	529.333601	0.0250	0.1000
EDWEKYQK[x]PVDTEEENDK	7	0	2281.002149	0.0250	0.4500
DFSK[x]TLPPELKGEALGNSEHIR	3	0	2437.260021	0.0248	0.5450
WIAKQILDCIVNLSEPAK[x]K	17	0	2225.224100	0.0247	0.4700
K[x]MAIDDDINWEELAR	0	0	1817.861714	0.0247	0.3700
ELAAIK[x]EDTEAVLK	5	0	1528.834763	0.0246	0.3450
EISYPFK[x]RLDR	6	0	1422.761881	0.0245	0.2700
D[x]YTMAQPEFFK	0	0	1375.611779	0.0245	0.2700
RLLK[x]LEEAMK	3	0	1229.716515	0.0245	0.2450
DKK[x]ASLLTR	2	0	1030.613439	0.0244	0.2200
DKK[x]LIPIR	2	0	981.633448	0.0244	0.1950
K[x]RWSLER	0	0	973.545700	0.0243	0.1700
EMKK[x]DSESTEEK	3	0	1439.644921	0.0242	0.2900
QNLFVPTSDK[x]EK	9	0	1404.724827	0.0242	0.2900
NK[x]PDER	1	0	757.371829	0.0242	0.1450
DPIGAIDAGAALDIHIRLIK[x]K	19	0	2199.273826	0.0240	0.5050
LK[x]YYEQKIR	1	0	1239.697497	0.0239	0.2150
K[x]SAQVILSEIEVLEAEHRPFK	0	0	2422.321891	0.0238	0.5000
KLGVKPPK[x]GCLMFGPPGTGK	7	0	2068.132455	0.0237	0.4750
YDK[x]LVETSGQIR	2	0	1407.735725	0.0237	0.2850
AQIK[x]ILYVNNAK	3	0	1373.803016	0.0237	0.2850
FDIMPRK[x]K	6	0	1033.574220	0.0237	0.1900
DLVK[x]KYDK	3	0	1007.565097	0.0237	0.1900
QDRGK[x]LVR	4	0	970.567161	0.0237	0.1900
M[x]TDK	0	0	493.220610	0.0237	0.0950
DELWKNDDQLTYTYK[x]DEK	14	0	2303.059268	0.0236	0.4250
YK[x]LHSEK	1	0	903.481373	0.0236	0.1650
IHAK[x]SMAIDK	3	0	1112.601159	0.0235	0.2350
DIGK[x]VVDKCFGIK	3	0	1477.796212	0.0235	0.3050
TDK[x]YAFSLTTFSPNGK	2	0	1775.872934	0.0234	0.3750
YEAK[x]AIGSGSEPAKSELVK	3	0	1963.026127	0.0234	0.4450
NKHCLIK[x]MNHGTTTLAFR	6	0	2141.098527	0.0233	0.4200
QEVAAQK[x]SSEETEDK	6	0	1677.769259	0.0233	0.3500
QTTSNLGHINK[x]PSIQALIHGLGR	10	0	2454.345417	0.0233	0.5350
SDYYMASTYTK[x]KINVK	10	0	1910.944711	0.0231	0.3700
DQIGEEK[x]TILQSLLQR	6	0	1870.015898	0.0231	0.3700
E[x]MIAAQGIDEEDR	0	0	1475.656153	0.0231	0.3000
GK[x]VAVFDSQTQPPVLWFR	1	0	2074.099899	0.0231	0.4150
LEK[x]GQSIDDMIPAQK	2	0	1671.850090	0.0230	0.3450
GTK[x]KSGNLPDADNSK	2	0	1530.763724	0.0230	0.3450
KDK[x]PK	2	0	614.375128	0.0230	0.1150
AVAVVVDPIQSVK[x]GKVVIDAFR	12	0	2309.346986	0.0230	0.5050
QEALSSK[x]TLFTRPIPVR	6	0	1942.099899	0.0229	0.3900
QGSATVGLVSKTHAVLVALK[x]R	19	0	2134.258512	0.0229	0.4800
FCVGLQKIEEIFK[x]K	12	0	1737.948678	0.0229	0.3200
GPSLYQVDPSGTYFAWK[x]ATAIGK	16	0	2456.237499	0.0228	0.5250
SELVK[x]EFHK	4	0	1115.597456	0.0228	0.2050
ETEK[x]LAEER	3	0	1103.545814	0.0228	0.2050
QTETINWLEK[x]RFK	9	0	1691.899424	0.0227	0.2950
FFEKEDVQSLK[x]LK	10	0	1609.871482	0.0227	0.2950
Q[x]EMKKDSESTEEK	0	0	1567.703492	0.0227	0.2950
QGDVLLNKLQK[x]YQATVMR	10	0	2104.146189	0.0225	0.4050
G[x]GLGYPEDAIGK	0	0	1175.582198	0.0225	0.2700
ATAIGK[x]SSTAAK	5	0	1104.613831	0.0225	0.2700
KANWCDK[x]R	6	0	1076.518495	0.0225	0.1800
EDVQSLKLK[x]YYEQK	8	0	1769.919882	0.0225	0.3150
RFCVGLQK[x]IEEIFK	7	0	1765.954825	0.0225	0.3150
WK[x]TLSKESAR	1	0	1204.656362	0.0225	0.2250
LAQFEK[x]EEYVSDPKEQM	5	0	2069.961478	0.0224	0.3800
K[x]PRVVTALTMLKQHLFR	0	0	2037.203252	0.0224	0.3800
VMK[x]SEFQRLTHEK	2	0	1631.845282	0.0223	0.2900
EK[x]ASKGSNDDEMK	1	0	1437.640504	0.0223	0.2900
DAVK[x]EAARILYATHDEENNK	3	0	2286.123929	0.0223	0.4450
LLK[x]LEEAMK	2	0	1073.615413	0.0222	0.2000
QVMEEKLDSK[x]NVQLAK	9	0	1858.982156	0.0222	0.3550
ALQDYK[x]PELASDPIIR	5	0	1827.972976	0.0222	0.3550
WAIKEK[x]R	5	0	929.544639	0.0221	0.1550
DTMNVDINAIK[x]K	10	0	1360.701983	0.0221	0.2650
SSTAAKTFLEK[x]R	10	0	1337.730248	0.0221	0.2650
LVLK[x]EVFLSFHNLVGRR	3	0	2026.183900	0.0221	0.3750
KVTSK[x]LLEQEESAEK	4	0	1717.909710	0.0220	0.3300
DVCIK[x]LGLDSEESAEYIVAK	4	0	2238.108857	0.0220	0.4400
FFYILYFELYK[x]IAQDTLAR	10	0	2413.272097	0.0218	0.4150
NSDYKETLIFK[x]CIDMFIHK	10	0	2401.180912	0.0218	0.4150
TNSTDEKGTK[x]K	9	0	1207.604385	0.0218	0.2400
NCACVISQKK[x]VPDK	9	0	1645.827913	0.0218	0.3050
EKQNTPVLFDSK[x]EAVLK	11	0	1945.051948	0.0218	0.3700
C[x]SPSATLTHRTMTEKAR	0	0	1945.946117	0.0218	0.3700
GKYYPLK[x]SMTEK	6	0	1443.743119	0.0217	0.2600
AHLDVQEK[x]DQPK	7	0	1406.715325	0.0217	0.2600
KTELFK[x]ASTSAK	5	0	1309.724101	0.0217	0.2600
K[x]QMSYMLAR	0	0	1126.562665	0.0217	0.1950
NKELISVSAASK[x]ILSNITYSYK	11	0	2428.321223	0.0216	0.4750
CVVHLNDASVAAK[x]LLMK	12	0	1868.001115	0.0215	0.3650
HHFYAK[x]IDRPAQVISFKK	5	0	2184.195523	0.0214	0.3850
DKLVLK[x]EVFLSFHNLVGR	5	0	2113.204692	0.0214	0.3850
MNSIVSK[x]YTQSTNNDDPK	6	0	2040.942138	0.0214	0.3850
MNGASGAELK[x]GVCTEAGMFALR	9	0	2269.065233	0.0214	0.4700
GGVHVK[x]LAHLSKHPK	5	0	1606.941898	0.0213	0.3200
V[x]PTFANFHTPIFIAKR	0	0	1858.025287	0.0213	0.3400
GSLEK[x]NWK	4	0	960.502835	0.0213	0.1700
GDSGEMSLQK[x]LFK	9	0	1438.712546	0.0212	0.2750
K[x]DLVRNFGR	0	0	1103.619920	0.0211	0.1900
VAEK[x]AQINTQEYGR	3	0	1605.811006	0.0211	0.2950
TTLFKSELAQSK[x]YLMNVSR	11	0	2215.166981	0.0211	0.4000
QLMTEFVDQVDDVVK[x]YEIDK	14	0	2413.172181	0.0210	0.4200
NEDDIEDIAALWMK[x]R	13	0	1817.861714	0.0210	0.3150
M[x]SFLELTEVWGKPQK	0	0	1791.922859	0.0210	0.3150
K[x]NVPK	0	0	584.364565	0.0210	0.1050
YQKDEEWPPK[x]M	9	0	1449.659787	0.0209	0.2300
ILEFTK[x]YSNDK	5	0	1356.692468	0.0209	0.2300
DPDDK[x]IVGLTR	4	0	1227.645855	0.0209	0.2300
K[x]EVAEADIASK	0	0	1159.608411	0.0209	0.2300
TPDK[x]GYGHRDDIFIPLSEK	3	0	2187.095930	0.0208	0.3950
FCVGLQK[x]IEEIFK	6	0	1609.853723	0.0208	0.2700
EEPK[x]SETLENFTR	3	0	1578.752492	0.0208	0.2700
NVPK[x]LQNVSNFQK	3	0	1514.820452	0.0208	0.2700
VGIKPPK[x]GVLLYGPPGTGKTLLAR	6	0	2431.467763	0.0206	0.4950
GFICK[x]VVDK	4	0	1064.568799	0.0206	0.1850
IQYVGK[x]QDPKK	5	0	1302.729522	0.0205	0.2250
DEK[x]SGVKLENVK	2	0	1344.724827	0.0204	0.2450
QVMEEK[x]LDSKNVQLAK	5	0	1858.982156	0.0203	0.3250
K[x]LEFPLPNEEARVGILR	0	0	1980.115548	0.0203	0.3450
YYRAVYDTAVVQEDPEK[x]WK	16	0	2359.148355	0.0203	0.3850
EIK[x]PNIRVALRNDSYQLIK	2	0	2269.290536	0.0203	0.3850
ANNWSK[x]FTATAALGVIHR	5	0	1956.032885	0.0200	0.3600
DDLSGAEIK[x]AIVSEAGLLALRER	8	0	2425.317532	0.0200	0.4600
SSK[x]SSLELANNAVKSNDIEK	2	0	2133.091236	0.0200	0.4000
K[x]IIEEEGFTNR	0	0	1334.682966	0.0200	0.2200
YEVGAEYIK[x]K	8	0	1198.623334	0.0200	0.2000
LMVEMEK[x]K	6	0	1006.519074	0.0200	0.1600
E[x]SLQR	0	0	631.328907	0.0200	0.1000
DDLSGAEIK[x]AIVSEAGLLALR	8	0	2140.173842	0.0198	0.4150
YACK[x]ILGVVEGQFSRPAK	3	0	2022.071968	0.0197	0.3550
DISSKSPSGNDALNDK[x]K	15	0	1774.869635	0.0197	0.3350
NLQVAK[x]SLDKQMVEER	5	0	1886.988302	0.0197	0.3150
GSLEKNWK[x]EEYLR	7	0	1650.836493	0.0196	0.2550
NK[x]ELISVSAASKILSNITYSYK	1	0	2428.321223	0.0195	0.4300
E[x]SLQRLLQGAR	0	0	1269.715268	0.0195	0.2150
DTLSK[x]DQELTEENVSISVIGK	4	0	2304.169539	0.0195	0.4100
IMK[x]LCFDELK	2	0	1295.661702	0.0195	0.1950
SETMK[x]YYLPK	4	0	1258.626702	0.0195	0.1950
YVVDISPDIDIKEIK[x]PNIR	14	0	2226.225875	0.0195	0.3700
IK[x]VLAQLGMQSLSPLK	1	0	1725.022174	0.0194	0.3100
K[x]TELEEIMLLNLHK	0	0	1709.938508	0.0193	0.2700
KLFK[x]SLGSGMDQEK	3	0	1566.807502	0.0193	0.2700
CIK[x]RLVK	2	0	915.568742	0.0193	0.1350
Y[x]FATLQK	0	0	869.464664	0.0193	0.1350
DGSSGGTIRMVILNK[x]DGMER	14	0	2135.046217	0.0192	0.3850
ELREVIELPLK[x]NPELFLR	10	0	2207.267680	0.0192	0.3450
LELK[x]KANWCDK	3	0	1403.723052	0.0191	0.2100
DFLDAVQK[x]VVK	7	0	1260.707726	0.0191	0.2100
SDYYMASTYTKK[x]INVK	11	0	1910.944711	0.0191	0.3050
DRLK[x]K	3	0	658.412573	0.0190	0.0950
KEVAEADIASK[x]DLEETDER	10	0	2147.022884	0.0189	0.3600
EKSPAIIFIDELDAIGTK[x]R	17	0	2115.157467	0.0189	0.3600
LIKK[x]SSEQANLYER	3	0	1677.904901	0.0189	0.2650
S[x]SIGTGYDLGLFFSPDGR	0	0	1887.900207	0.0189	0.3400
YK[x]VNLYKFR	1	0	1229.692020	0.0189	0.1700
LNFSSLK[x]MKDAVK	6	0	1479.811862	0.0188	0.2450
KDWNACK[x]K	6	0	1048.512348	0.0188	0.1500
AK[x]SAKIVR	1	0	871.560288	0.0188	0.1500
VMK[x]EDNLILRTR	2	0	1486.828906	0.0187	0.2250
QSRQETQYK[x]IDELVSNNEK	8	0	2308.129407	0.0187	0.3550
DVEFLHSDK[x]IDTIVK	8	0	1757.919882	0.0187	0.2800
E[x]QKPEVDYSEK	0	0	1350.630263	0.0186	0.2050
QLIIKEEMMNSIQQAVAK[x]	17	0	2073.096129	0.0186	0.3350
SELAQSK[x]YLMNVSR	6	0	1624.824212	0.0186	0.2600
E[x]APADPTDEEAMSDEAAAQAITAR	0	0	2459.075713	0.0185	0.4450
D[x]VPTFANFHTPIFIAKR	0	0	1973.052225	0.0185	0.3150
AK[x]TMTERLCPHTTSASM	1	0	1920.885494	0.0185	0.3150
MATTVK[x]DTMNVDINAIK	5	0	1863.943328	0.0185	0.3150
DGIVLAAEK[x]K	8	0	1042.602207	0.0185	0.1850
LEFIKVIPVEELK[x]EIK	12	0	1926.144056	0.0184	0.2950
VVSSAIVDK[x]YIGESAR	8	0	1692.904567	0.0184	0.2950
EMK[x]KDSESTEEK	2	0	1439.644921	0.0183	0.2200
DECK[x]QDIMFELGLLQER	3	0	2123.002624	0.0182	0.3100
EDLTDEEK[x]AASIAVEDEKR	7	0	2147.022884	0.0182	0.3450
TTMTNGFLAHK[x]LCIHK	10	0	1870.954502	0.0181	0.2900
QAREK[x]VLK	4	0	970.592313	0.0181	0.1450
MSSK[x]SSLELANNAVKSNDIEK	3	0	2264.131715	0.0181	0.3800
NIPK[x]ARASLTAAK	3	0	1339.793514	0.0181	0.2350
FHQLK[x]PTRVLTLAMVKR	4	0	2037.203252	0.0179	0.3050
M[x]SIMEYNGGSCVAMAGK	0	0	1804.761547	0.0179	0.3050
DCTAYNIYDK[x]NK	9	0	1503.666324	0.0179	0.2150
DNSSDLQK[x]LLMK	7	0	1390.712547	0.0179	0.2150
M[x]SSIGTGYDLGLFFSPDGR	0	0	2018.940686	0.0179	0.3400
DATDDK[x]R	5	0	819.372221	0.0179	0.1250
NLQVAKSLDK[x]QMVEER	9	0	1886.988302	0.0178	0.2850
GGYAEVK[x]QSEVIGLVR	6	0	1703.920551	0.0178	0.2850
KLPNIEEATFDK[x]R	11	0	1559.830681	0.0177	0.2300
LISGK[x]LDEARELLVK	4	0	1682.992985	0.0177	0.2650
SGVK[x]LENVKIYADLK	3	0	1675.950788	0.0177	0.2650
NLSNVVEISGK[x]GVFV	10	0	1560.851081	0.0177	0.2650
IDELVSNNEK[x]IWKVMCK	9	0	2105.064830	0.0176	0.3000
DPEEEAEMMTK[x]ETTEKK	10	0	2024.891743	0.0176	0.3000
MTDK[x]YAFSLTTFSPNGK	3	0	1906.913413	0.0176	0.3000
MLLTEVHLLESK[x]VYHAIR	11	0	2151.187325	0.0175	0.3150
KNVPK[x]LQNVSNFQK	4	0	1642.915408	0.0175	0.2450
E[x]EMIAAQGIDEEDR	0	0	1604.698741	0.0175	0.2450
ASK[x]GSNDDEMKIDK	2	0	1536.708913	0.0175	0.2450
LK[x]PQDERTQEER	1	0	1527.764059	0.0175	0.2100
ADYYYQAK[x]AK	7	0	1219.587284	0.0175	0.1750
NWK[x]EEYLR	2	0	1136.561406	0.0175	0.1400
TMGK[x]NKVLVK	3	0	1116.668841	0.0175	0.1750
YDKK[x]DLVR	3	0	1035.571243	0.0175	0.1400
AEREK[x]ASK	4	0	917.492997	0.0175	0.1400
QDIMFELGLLQERLAEK[x]WR	16	0	2374.246622	0.0174	0.3300
NWSK[x]IYDFPLFQGIFIR	3	0	2143.125385	0.0174	0.2950
CIDMFIHKSAELYK[x]NPK	13	0	2093.043703	0.0174	0.2950
FIK[x]HADATCVHRLALTK	2	0	1980.072637	0.0174	0.2950
IMSLYSSRGTLK[x]VHTIR	11	0	1961.087952	0.0174	0.2950
VEFKMGNGK[x]MVEISR	8	0	1723.874862	0.0173	0.2600
CTK[x]IIENEQSAEK	2	0	1548.745296	0.0173	0.2250
QGDVLLNK[x]LQKYQATVMR	7	0	2104.146189	0.0172	0.3100
IIENEQSAEK[x]NAYVINLK	9	0	2075.089784	0.0172	0.3100
GEK[x]RWSELR	2	0	1159.609749	0.0172	0.1550
CTKIIENEQSAEK[x]NAYVINLK	12	0	2464.263053	0.0171	0.3600
EDVQSLK[x]LKYYEQK	6	0	1769.919882	0.0171	0.2400
AQEEVK[x]R	5	0	858.455887	0.0171	0.1200
SLEFK[x]ASELAEDFHIPVTR	4	0	2188.116331	0.0171	0.3250
VGKSAVIK[x]TSTR	7	0	1245.740419	0.0171	0.2050
DVPTFANFHTPIFIAK[x]R	15	0	1973.052225	0.0171	0.2900
ILAHREFPDLGVLEGK[x]R	15	0	1949.084584	0.0171	0.2900
K[x]VGQYIRQPQNVLVSETLER	0	0	2356.286176	0.0170	0.3400
KILFENPDEATK[x]R	11	0	1559.830681	0.0169	0.2200
EK[x]VAFILDQVRLFLLR	1	0	1959.166855	0.0169	0.2700
K[x]EVAEADIASKDLEETDER	0	0	2147.022884	0.0168	0.3200
K[x]SRGVILQSDIEEAYAR	0	0	1934.022044	0.0168	0.2850
YPMDAHK[x]SELEGVEEARR	6	0	2116.000652	0.0167	0.3000
NK[x]TDTK	1	0	705.365683	0.0167	0.1000
DFSKTLPPELK[x]GEALGNSEHIR	10	0	2437.260021	0.0166	0.3650
K[x]VSTTPANSFELKQYLIQR	0	0	2222.205809	0.0166	0.3150
VKAMEVDEK[x]PTER	8	0	1530.771118	0.0165	0.2150
DVAKMK[x]LSLFSNK	5	0	1479.811862	0.0165	0.2150
MSSKDISSK[x]SPSGNDALNDK	8	0	2079.974162	0.0165	0.3300
QVMEEK[x]LDSK	5	0	1205.596130	0.0165	0.1650
FCVGLQK[x]IEEIFKK	6	0	1737.948678	0.0164	0.2300
NK[x]HCLIKMNHGTTTLAFR	1	0	2141.098527	0.0164	0.2950
QTETINWLEK[x]R	9	0	1416.736060	0.0164	0.1800
EDALFK[x]NEEKK	5	0	1349.682631	0.0164	0.1800
QVK[x]REVGCIGNIVER	2	0	1755.941297	0.0163	0.2450
IHSRK[x]MAIDDDINWEELAR	4	0	2311.137804	0.0163	0.3100
DYVIQSDLMSAARK[x]VADLK	13	0	2122.109136	0.0163	0.3100
TLSMEK[x]HTELRSFEQK	5	0	1962.983216	0.0162	0.2600
APPEILDISK[x]QLADYK	9	0	1799.966829	0.0162	0.2600
VMK[x]SEFQR	2	0	1023.517101	0.0162	0.1300
EIK[x]IIYSDIDVDPVKPEHVGK	2	0	2393.284112	0.0162	0.3400
AVDEEMK[x]VRSEDYLPSK	6	0	1994.961812	0.0162	0.2750
LGDK[x]GPAAARASR	3	0	1268.694867	0.0162	0.2100
ATLTGMK[x]IDVLFSK	6	0	1522.842826	0.0161	0.2250
FEAQK[x]DTVHMIFNQK	4	0	1834.903518	0.0160	0.2400
AHILRIHAK[x]SMAIDK	8	0	1702.966393	0.0160	0.2400
YFATLQK[x]SKR	6	0	1240.692746	0.0160	0.1600
NCACVISQK[x]K	8	0	1206.584850	0.0160	0.1600
NIK[x]VIMATNR	2	0	1158.654253	0.0160	0.1600
NPK[x]ADPLDER	2	0	1153.572695	0.0160	0.1600
I[x]AIVVNQNWYCANTKYVTGPK	0	0	2438.241535	0.0160	0.3350
DWNACK[x]KELLK	5	0	1403.723052	0.0159	0.1750
GTLK[x]VHTIRLR	3	0	1292.804020	0.0159	0.1750
RGERPSCPTGYHLK[x]SIR	13	0	2013.032561	0.0159	0.2700
AQISVRLVPYLTK[x]LESK	12	0	1944.140700	0.0159	0.2700
LSLFSNK[x]ENELR	6	0	1448.762272	0.0158	0.1900
ETTEK[x]K	4	0	734.380997	0.0158	0.0950
RVATEK[x]DFLDAVQK	5	0	1618.867791	0.0157	0.2200
EEIQLLQEPGSYVGEVIK[x]TMGK	17	0	2447.261660	0.0157	0.3450
TFHILEPK[x]EKSLLAHK	7	0	1890.072626	0.0156	0.2500
TVQYATK[x]R	6	0	965.529382	0.0156	0.1250
RMDDK[x]MLLTEVHLLESK	4	0	2057.064831	0.0156	0.2650
AMEVDEK[x]PTERYSDIGGLSK	6	0	2224.068057	0.0155	0.3100
ELISVSAASK[x]ILSNITYSYK	9	0	2186.183345	0.0155	0.3100
P[x]FGNTHNKFK	0	0	1188.603937	0.0155	0.1550
HYYSLRINYK[x]K	9	0	1483.793513	0.0155	0.1700
EK[x]ADAAFLRLVK	1	0	1359.787367	0.0154	0.1850
D[x]YDLVRSLESQIR	0	0	1592.815758	0.0154	0.2000
SAK[x]AKNPMFALSR	2	0	1419.765584	0.0154	0.2000
K[x]FDQLTQALNVAIR	0	0	1615.904510	0.0154	0.2150
ATLTGMK[x]IDVLFSKIR	6	0	1792.027986	0.0153	0.2450
LAEGESEEVK[x]AYMDPHR	9	0	1959.899550	0.0153	0.2600
FNSNAIAAVATK[x]MVTLK	11	0	1777.975953	0.0153	0.2600
INYK[x]KTELEEIMLLNLHK	3	0	2228.223766	0.0153	0.2750
FSGEKK[x]SLPLQIEVANDCIK	5	0	2275.188107	0.0150	0.3000
DDINLDEASAMAVK[x]FLSK	13	0	1965.971650	0.0150	0.2700
EDALFKNEEK[x]K	9	0	1349.682631	0.0150	0.1650
LENVK[x]IYADLK	4	0	1304.733939	0.0150	0.1650
GYIGDPIK[x]FVR	7	0	1263.697497	0.0150	0.1650
K[x]PPVQPLAYKSATPFRK	0	0	1927.104259	0.0150	0.2550
DSYLIIDK[x]LPSEYDSR	7	0	1912.941734	0.0150	0.2400
LLENDIKVMK[x]SEFQR	9	0	1848.976678	0.0150	0.2250
DLGQVLNK[x]YVQVEQR	7	0	1787.952910	0.0150	0.2250
LRK[x]EVAEADIASK	2	0	1428.793571	0.0150	0.1950
K[x]EFEIIK	0	0	905.522175	0.0150	0.1050
K[x]LFK	0	0	534.352941	0.0150	0.0600
DYGK[x]FLSAMHDLPVRGNAK	3	0	2118.067943	0.0147	0.2800
MSAQSCACMVRTLLYGK[x]R	16	0	2131.015784	0.0147	0.2650
NK[x]TDTKTIEAITFK	1	0	1608.872208	0.0146	0.2050
TDTK[x]TIEAITFK	3	0	1366.734330	0.0146	0.1750
LELKK[x]ANWCDK	4	0	1403.723052	0.0145	0.1600
QGSATVGLVSK[x]THAVLVALKR	10	0	2134.258512	0.0145	0.3050
SLK[x]DECKQDIMFELGLLQER	2	0	2451.213662	0.0145	0.2900
K[x]IEFPSYRDR	0	0	1309.677823	0.0145	0.1450
K[x]TREALMEFR	0	0	1279.670628	0.0145	0.1450
LEEAMK[x]ITTDAFTSAGER	5	0	1968.946163	0.0144	0.2600
WSLERK[x]GEK	5	0	1131.603602	0.0144	0.1300
IQDAELAILQK[x]TQNLRR	10	0	2009.138070	0.0144	0.2450
DGIQDIMPSQAK[x]ELKK	11	0	1799.945046	0.0144	0.2300
MQK[x]LLRLR	2	0	1056.658947	0.0144	0.1150
EDCKSLK[x]R	6	0	1034.517826	0.0144	0.1150
MPIDFKGFICK[x]VVDK	10	0	1795.936398	0.0143	0.2150
LEKGQSIDDMIPAQK[x]	14	0	1671.850090	0.0143	0.2150
LKLELK[x]K	5	0	870.590192	0.0143	0.1000
EK[x]ASFAR	1	0	807.423863	0.0143	0.1000
AAK[x]ASRGAATIK	2	0	1143.672345	0.0142	0.1700
YTGLLRVSAMMSCACQK[x]R	16	0	2131.015784	0.0142	0.2550
TTMTNGFLAHK[x]LCIHKNK	10	0	2113.092380	0.0142	0.2550
EWNQNIK[x]NLSNVVEISGK	6	0	2071.069718	0.0142	0.2550
LAEFVNMSK[x]AYHSQYLR	8	0	2056.019935	0.0141	0.2400
IPDSTYEMVGGLEK[x]QIK	13	0	1906.970924	0.0141	0.2400
GNAK[x]FGDGIQIAQLALK	3	0	1742.967833	0.0141	0.2400
LMVEMEKK[x]LEK	7	0	1376.740675	0.0141	0.1550
DGIQDIMPSQAKELK[x]K	14	0	1799.945046	0.0141	0.2250
KPPVQPLAYK[x]SATPFR	9	0	1799.009303	0.0141	0.2250
GAIESYK[x]VVDASIVSK	6	0	1664.898420	0.0141	0.2250
TVQYATK[x]RSK	6	0	1180.656362	0.0140	0.1400
K[x]INVK	0	0	600.395864	0.0140	0.0700
VVGQLLEKLK[x]PLIEK	9	0	1706.070505	0.0140	0.2100
MILELTNHLEELKK[x]YINR	13	0	2256.229913	0.0139	0.2500
SRQETQYK[x]IDELVSNNEK	7	0	2180.070835	0.0139	0.2500
GGNMK[x]EVFR	4	0	1036.512349	0.0139	0.1250
VEFK[x]MGNGK	3	0	1008.506203	0.0139	0.1250
AHLDVQEK[x]DQPKK	7	0	1534.810280	0.0138	0.1800
K[x]VPDKLIDASTVK	0	0	1412.823808	0.0138	0.1800
L[x]FKSLGSGMDQEKVLNK	0	0	1893.002891	0.0138	0.2350
DISSK[x]SPSGNDALNDKK	4	0	1774.869635	0.0138	0.2350
FSGEK[x]KSLPLQIEVANDCIK	4	0	2275.188107	0.0137	0.2750
QDLADATVETLK[x]AIEGKIAR	11	0	2141.169090	0.0137	0.2750
QVARNELEK[x]LNFSSLK	8	0	1875.021318	0.0137	0.2200
KSLK[x]DECK	3	0	1006.511679	0.0137	0.1100
ESQLVDKFFEK[x]INVK	10	0	1822.982813	0.0137	0.2050
QNTPVLFDSK[x]EAVLK	9	0	1687.914404	0.0137	0.2050
SYYMLYK[x]AGVLQSLADDSATTR	6	0	2452.194311	0.0136	0.3000
DYYTK[x]QSKATR	4	0	1359.678214	0.0136	0.1500
ARLTQLLSQIK[x]EEQGDIK	10	0	2069.147964	0.0136	0.2450
NAEELSSYQK[x]KLIR	9	0	1677.904901	0.0136	0.1900
YTYDRGTTAVLK[x]EDIYK	11	0	2035.026127	0.0135	0.2300
FVK[x]LGIDPPK	2	0	1112.659326	0.0135	0.1350
ENEQK[x]IKTLSMEK	4	0	1576.812980	0.0135	0.1750
REAEAAK[x]DEQIEK	6	0	1515.752826	0.0135	0.1750
SDEINEVLNK[x]YQETQR	9	0	1964.943855	0.0134	0.2150
QEVAAQK[x]SSEETEDKK	6	0	1805.864214	0.0134	0.2150
HIIMFDCKILEFTK[x]YSNDK	13	0	2401.180912	0.0134	0.2550
TTQLEEANSK[x]LGYIFGADYPK	9	0	2344.158584	0.0133	0.2800
S[x]RQETQYKIDELVSNNEK	0	0	2180.070835	0.0133	0.2400
K[x]DYTMAQPEFFK	0	0	1503.706735	0.0133	0.1600
VSAMMSCACQK[x]R	10	0	1427.614109	0.0133	0.1600
K[x]TELFKASTSAK	0	0	1309.724101	0.0133	0.1600
F[x]RNQYDGDATTWSPQGR	0	0	1997.897911	0.0132	0.2250
DWNACKK[x]ELLK	6	0	1403.723052	0.0132	0.1450
EGK[x]VTFFYTDYIGVYAPRK	2	0	2253.146903	0.0132	0.2500
KVNQIESQMAMAEK[x]LIQIR	13	0	2229.197231	0.0132	0.2500
RVHVTQEDFELAVAK[x]VLNK	14	0	2195.206144	0.0132	0.2500
VVSSAIVDK[x]YIGESARIIR	8	0	2075.173785	0.0132	0.2500
DDGLEDDMPALADEEFEK[x]MDR	17	0	2440.004526	0.0131	0.2750
IHAKSMAIDK[x]DIR	9	0	1496.813257	0.0131	0.1700
IPDSTYEMVGGLEKQIK[x]EIK	16	0	2277.192525	0.0130	0.2600
QGSATVGLVSK[x]THAVLVALK	10	0	1978.157410	0.0130	0.2600
DGIQDIMPSQAK[x]ELK	11	0	1671.850090	0.0130	0.1950
K[x]EFEIIKGVLCQFR	0	0	1765.954825	0.0129	0.1800
MDDK[x]MLLTEVHLLESK	3	0	1900.963729	0.0128	0.2050
M[x]FRNQYDGDATTWSPQGR	0	0	2128.938390	0.0128	0.2300
YTSLSEEQKMK[x]SDINAHK	10	0	2108.020718	0.0128	0.2300
K[x]TVQYATKR	0	0	1093.624337	0.0128	0.1150
S[x]ERDTALEK	0	0	1047.519601	0.0128	0.1150
SAVIK[x]TSTR	4	0	961.555594	0.0128	0.1150
M[x]PFGNTHNKFK	0	0	1319.644415	0.0127	0.1400
QDPKK[x]HLDAEVQK	4	0	1534.810280	0.0127	0.1650
LDRK[x]LEFPLPNEEAR	3	0	1825.968559	0.0127	0.1900
ISPGYDVYEGSFEK[x]EGK	13	0	1903.883889	0.0126	0.2150
NDGTIVIRK[x]LEETDVAK	8	0	1900.026461	0.0126	0.2150
ERAEAGLALSLIVK[x]ALSIEGDDK	13	0	2397.311385	0.0126	0.2900
VLK[x]LTLEAMDLEIVEKEHFK	2	0	2384.302404	0.0125	0.2500
VLGVFSEKAQIK[x]ILYVNNAK	11	0	2233.283329	0.0125	0.2500
QAIVSAVK[x]FEEEAK	7	0	1547.819448	0.0125	0.1750
TMGKNK[x]VLVK	5	0	1116.668841	0.0125	0.1250
K[x]YDK	0	0	552.290736	0.0125	0.0500
MILELTNHLEELK[x]KYINR	12	0	2256.229913	0.0125	0.2250
QEALSSK[x]TLFTRPIPVRR	6	0	2098.201001	0.0125	0.2250
MYGGVREPLK[x]EVVQFVGSR	9	0	2150.130540	0.0124	0.2350
IIRGAIESYK[x]VVDASIVSK	9	0	2047.167638	0.0124	0.2350
KPPVQPLAYK[x]SATPFRK	9	0	1927.104259	0.0124	0.2100
K[x]LPNIEEATFDKR	0	0	1559.830681	0.0123	0.1600
AVAVVVDPIQSVKGK[x]VVIDAFR	14	0	2309.346986	0.0123	0.2700
ELFDCLK[x]IMRDVITELPDAK	6	0	2405.233337	0.0123	0.2450
TVLQDVEANIAALMQATK[x]QR	17	0	2199.168042	0.0123	0.2450
K[x]HLDAEVQK	0	0	1066.577055	0.0122	0.1100
STELQIGVVEDDK[x]PFR	12	0	1831.931505	0.0122	0.1950
ATLTGMKIDVLFSK[x]IR	13	0	1792.027986	0.0122	0.1950
NLTDETKNK[x]HCLIK	8	0	1712.887868	0.0121	0.1700
MILELTNHLEELK[x]K	12	0	1709.938508	0.0121	0.1700
GK[x]YYPLK	1	0	867.485399	0.0121	0.0850
NIPK[x]EIK	3	0	840.506860	0.0121	0.0850
NK[x]VLVKVHPEGK	1	0	1346.803351	0.0121	0.1450
GVMTLGFDLIK[x]RVYPYR	10	0	2027.102541	0.0121	0.2050
GCLMFGPPGTGK[x]TLLAR	11	0	1774.922143	0.0121	0.2050
ASRGAATIK[x]GAIWYGIDFTAAR	8	0	2295.212290	0.0120	0.2650
INEDSKLAVNENLASSK[x]SSM	16	0	2136.036759	0.0120	0.2400
HSTFIITK[x]RK	7	0	1229.724379	0.0120	0.1200
WKTLSK[x]ESAR	5	0	1204.656362	0.0120	0.1200
INYKK[x]TELEEIMLLNLHK	4	0	2228.223766	0.0119	0.2150
FIVK[x]ASSGPRYVVGCR	3	0	1794.956220	0.0119	0.1900
YDK[x]KDLVR	2	0	1035.571243	0.0119	0.0950
VVDK[x]DGIR	3	0	900.502835	0.0119	0.0950
DEK[x]VSEVLNSEDITGIQEK	2	0	2132.048371	0.0118	0.2250
KGTK[x]TSETNDR	3	0	1235.610532	0.0118	0.1300
LK[x]PLIEKGGDWERK	1	0	1667.935808	0.0118	0.1650
GYSKPNERATK[x]QSK	10	0	1592.826990	0.0118	0.1650
ATAIGK[x]SSTAAKTFLEK	5	0	1722.951515	0.0118	0.2000
AVEKLSVEALNSLTGEFK[x]GK	17	0	2119.152381	0.0117	0.2350
GTEVEKITIK[x]VHVSEVLGDIR	9	0	2321.295344	0.0117	0.2450
ATSAGPK[x]QTETINWLEKR	6	0	2029.059155	0.0117	0.2100
SDYYMASTYTK[x]K	10	0	1456.654367	0.0117	0.1400
SETMKYYLPK[x]GK	9	0	1443.743119	0.0117	0.1400
TPNDTQK[x]YSNDK	6	0	1409.642221	0.0117	0.1400
GVMTLGFDLIK[x]R	10	0	1348.753625	0.0117	0.1400
M[x]ESLQR	0	0	762.369385	0.0117	0.0700
AGNRSVMAPLFLHDK[x]YDGR	14	0	2146.074090	0.0116	0.2200
IQDAELAILQK[x]TQNLR	10	0	1853.036967	0.0116	0.1850
AHLDVQEKDQPK[x]K	11	0	1534.810280	0.0115	0.1500
NGYPMPCDVLAK[x]R	11	0	1519.727481	0.0115	0.1500
LQK[x]YQATVMR	2	0	1236.664816	0.0115	0.1150
RVEFK[x]MGNGK	4	0	1164.607305	0.0115	0.1150
IITK[x]EGVETR	3	0	1144.645129	0.0115	0.1150
EFHK[x]DMTLEEAEVLILK	3	0	2044.054982	0.0115	0.1950
VVGQLLEK[x]LKPLIEKGGDWER	7	0	2406.363362	0.0114	0.2400
WAIK[x]EKR	3	0	929.544639	0.0114	0.0800
EDLTDEEK[x]AASIAVEDEK	7	0	1990.921782	0.0114	0.2050
YMLLSQIMLNSVSEVK[x]SLLTGK	15	0	2453.327233	0.0114	0.2500
LGSTLK[x]SIMLYLMVQSVNSELK	5	0	2453.327233	0.0114	0.2500
ETIDNAETMK[x]K	9	0	1278.612505	0.0114	0.1250
ESQLVDK[x]FFEKINVK	6	0	1822.982813	0.0113	0.1700
GNQK[x]VVKVDAQDFLK	3	0	1687.925637	0.0113	0.1700
HK[x]FQDILLGAGQAIKAGNR	1	0	2036.127841	0.0113	0.2150
DCIVLGADTRATAGPIIADK[x]NCK	19	0	2458.230705	0.0113	0.2600
VVK[x]VDAQDFLKVAETR	2	0	1817.004608	0.0113	0.1800
PPK[x]EDWEK	2	0	1027.497414	0.0113	0.0900
FFEK[x]INVK	3	0	1023.575269	0.0113	0.0900
AVEK[x]LMSR	3	0	932.511289	0.0113	0.0900
LMSK[x]VAEK	3	0	904.505142	0.0113	0.0900
TAHAIYRK[x]FDQLTQALNVAIR	7	0	2428.333793	0.0112	0.2350
NDDQLTYTYK[x]DEK	9	0	1631.731422	0.0112	0.1450
LESK[x]QRIFR	3	0	1175.677431	0.0111	0.1000
NLTDETK[x]NK	6	0	1061.535250	0.0111	0.1000
ETEK[x]LAEERGWDIR	3	0	1730.858680	0.0111	0.1550
AVK[x]PTDMEQFAFYK	2	0	1673.812254	0.0111	0.1550
QETQYKIDELVSNNEK[x]IWK	15	0	2364.196029	0.0111	0.2100
MNSIVSK[x]YTQSTNNDDPKK	6	0	2169.037093	0.0111	0.2100
DTALEKYK[x]SYLLQHR	7	0	1863.984208	0.0110	0.1650
K[x]EPPVYTPPK	0	0	1154.633506	0.0110	0.1100
LISGK[x]LDEAR	4	0	1100.618917	0.0110	0.1100
DAVVLGVEK[x]R	8	0	1084.624003	0.0110	0.1100
K[x]ILGVAAEDK	0	0	1042.602207	0.0110	0.1100
DTMNVDINAIKK[x]GEIR	11	0	1815.951192	0.0109	0.1750
IAGEHLSNGEK[x]PLLTPEKDFSK	10	0	2409.253874	0.0109	0.2400
TNNLDLEHK[x]HK	8	0	1347.689447	0.0109	0.1200
VLIDCNK[x]FDSIDLNPAR	6	0	1988.998865	0.0109	0.1850
M[x]EQKPEVDYSEK	0	0	1481.670742	0.0108	0.1300
M[x]ESLQRLLQGAR	0	0	1400.755746	0.0108	0.1300
QGLHK[x]K	4	0	709.423471	0.0108	0.0650
F[x]ATLQK	0	0	706.401341	0.0108	0.0650
EHFK[x]ELVSKASPIAGSEGK	3	0	2013.053008	0.0108	0.2050
KDKPK[x]YEPPVPTR	4	0	1553.856502	0.0108	0.1400
VLGVFSEK[x]AQIKILYVNNAK	7	0	2233.283329	0.0108	0.2150
QHAVNERAK[x]IIDLR	8	0	1661.932452	0.0107	0.1500
YK[x]DGVILAADSRTTMGAYIANR	1	0	2385.210964	0.0107	0.2350
DTALEK[x]YKSYLLQHR	5	0	1863.984208	0.0107	0.1600
ATTVK[x]DTMNVDINAIK	4	0	1732.902849	0.0106	0.1700
DYYTK[x]QSK	4	0	1031.492328	0.0106	0.0850
EVAEADIASK[x]DLEETDER	9	0	2018.927929	0.0106	0.1900
FMLKLGVK[x]R	7	0	1090.668450	0.0106	0.0950
ETTEKK[x]IDK	5	0	1090.586949	0.0106	0.0950
QIQPKTFANLVSSTLYEK[x]R	17	0	2222.205809	0.0105	0.2000
SELQDK[x]SSQQGVEGVLIILK	5	0	2170.184405	0.0105	0.2100
FK[x]TNHGNPFM	1	0	1191.549460	0.0105	0.1050
ATKQSK[x]YTYDR	5	0	1359.678214	0.0105	0.1150
IDELVSNNEK[x]IWK	9	0	1586.830346	0.0104	0.1350
LFK[x]SLGSGMDQEK	2	0	1438.712546	0.0104	0.1350
KLEKGQSIDDMIPAQK[x]	15	0	1799.945046	0.0103	0.1650
EDWEK[x]YQKPVDTEEENDK	4	0	2281.002149	0.0103	0.1850
TEDDIK[x]SLQSVGQIIGEVLK	5	0	2171.168421	0.0103	0.2050
VVGQLLEKLKPLIEK[x]GGDWER	14	0	2406.363362	0.0102	0.2150
LPNIEEATFDK[x]RIDRPGR	10	0	2126.123146	0.0100	0.1800
LGITFAHVTAAK[x]NNSWAK	11	0	1928.026739	0.0100	0.1800
ELVSK[x]ASPIAGSEGK	4	0	1471.788150	0.0100	0.1500
QDLADATVETLKAIEGK[x]IAR	16	0	2141.169090	0.0100	0.2000
VVDASIVSK[x]ALGNFVASVLAR	8	0	2115.205083	0.0100	0.2100
GFPTPK[x]ATSTGTTIVGVIAK	5	0	1945.088332	0.0100	0.2000
K[x]DSESTEEKEAQAVQR	0	0	1833.870361	0.0100	0.1600
MEQK[x]PEVDYSEK	3	0	1481.670742	0.0100	0.1200
TSTSSMTAVPK[x]PLK	10	0	1446.775143	0.0100	0.1400
K[x]ANWCDKR	0	0	1076.518495	0.0100	0.0800
GYSK[x]PNER	3	0	949.461699	0.0100	0.0800
QYSAK[x]AK	4	0	794.428614	0.0100	0.0700
M[x]NSIVSK	0	0	777.405435	0.0100	0.0700
YEAKAIGSGSEPAK[x]SELVK	13	0	1963.026127	0.0097	0.1850
TPNDTQKYSNDK[x]SIVNSM	11	0	2040.942138	0.0097	0.1750
SLPPEEYDEKLYNK[x]FK	13	0	1998.993768	0.0097	0.1550
SLPPEEYDEK[x]LYNKFK	9	0	1998.993768	0.0097	0.1550
LILVDDEK[x]TSWIYKNK	7	0	1964.061785	0.0097	0.1550
Q[x]YTVGQGYTKAAWFEK	0	0	1875.915465	0.0097	0.1550
D[x]GIQDIMPSQAKELKK	0	0	1799.945046	0.0097	0.1550
DEPEETDVNK[x]YQK	9	0	1593.715773	0.0096	0.1250
NAEELSSYQK[x]K	9	0	1295.635683	0.0095	0.1050
LVETSGQIRCGSPYIIEDSK[x]K	19	0	2379.210294	0.0095	0.2000
LLENDIK[x]VMK	6	0	1201.673984	0.0095	0.0950
VLVK[x]VHPEGK	3	0	1104.665473	0.0095	0.0950
LLKVTVSK[x]GVAIDLLEECK	7	0	2114.201970	0.0095	0.1800
TVQK[x]VETAVLSTTVKAQAR	3	0	2029.153050	0.0095	0.1800
IRIGLHDDAYLDVCK[x]YYR	14	0	2269.131265	0.0094	0.1700
GTK[x]TSETNDRNSTNNTK	2	0	1866.866670	0.0094	0.1600
IGLHDDAYLDVCK[x]YYR	12	0	1999.946105	0.0094	0.1500
K[x]DWNACKK	0	0	1048.512348	0.0094	0.0750
TLSK[x]ESAR	3	0	890.482099	0.0094	0.0750
AKSAK[x]IVR	4	0	871.560288	0.0094	0.0750
AAITGK[x]PDPWQTSLAFYYSGVGK	5	0	2456.237499	0.0093	0.2150
NLNQIVNELDEEK[x]YK	12	0	1847.926420	0.0093	0.1400
EVIELPLK[x]NPELFLR	7	0	1809.039932	0.0093	0.1400
VADLK[x]KLEGTIDYQK	4	0	1719.940617	0.0093	0.1400
VTSK[x]LLEQEESAEK	3	0	1589.814754	0.0093	0.1300
YK[x]VNLYK	1	0	926.522509	0.0093	0.0650
LCIHK[x]NK	4	0	911.501059	0.0093	0.0650
K[x]VADLKK	0	0	800.511946	0.0093	0.0650
GMALGSANEKIEASK[x]GLIDR	14	0	2059.073086	0.0093	0.1850
ATPYRGYSK[x]PNER	8	0	1537.763667	0.0092	0.1200
TTLFK[x]SELAQSKYLMNVSR	4	0	2215.166981	0.0092	0.1750
EK[x]QNTPVLFDSKEAVLK	1	0	1945.051948	0.0091	0.1550
QIK[x]VMDSLEPTGEIYGK	2	0	1906.970924	0.0091	0.1550
SEFQRLTHEK[x]STMLEK	9	0	1962.983216	0.0091	0.1450
VLK[x]LTLEAMDLEIVEK	2	0	1843.037546	0.0091	0.1450
VLAQLGMQSLSPLK[x]QGMNILR	13	0	2296.275812	0.0090	0.1900
Q[x]LMTEFVDQVDDVVKYEIDK	0	0	2413.172181	0.0090	0.1800
NEEK[x]K	3	0	646.328572	0.0090	0.0450
QVK[x]NR	2	0	643.376523	0.0090	0.0450
TGPPGPPCGGKFMLK[x]LGVK	14	0	1940.037500	0.0089	0.1700
YK[x]DAYVYSIVAIAR	1	0	1630.871817	0.0089	0.1250
EAEAAK[x]DEQIEKIDTVIK	5	0	2029.057817	0.0089	0.1600
LLVK[x]DRIDK	3	0	1098.676036	0.0089	0.0800
GGDEWKIEPLK[x]LK	10	0	1511.834706	0.0088	0.1150
LNFSSLKMK[x]DAVK	8	0	1479.811862	0.0088	0.1150
GDSGEMSLQKLFK[x]	12	0	1438.712546	0.0088	0.1150
GAIEK[x]VDDLLTTQAEAK	4	0	1800.946820	0.0088	0.1500
SGNLPDADNSK[x]SDISK	10	0	1646.774679	0.0088	0.1400
GK[x]YYPLKSMTEK	1	0	1443.743119	0.0088	0.1050
IDRPAQVISFK[x]K	10	0	1400.813914	0.0088	0.1050
GSDAAPQASKK[x]K	10	0	1186.630541	0.0088	0.1050
D[x]RGK	0	0	474.255021	0.0088	0.0350
Q[x]SRQETQYKIDELVSNNEK	0	0	2308.129407	0.0087	0.1650
LPEANFEPLEK[x]RLDR	10	0	1825.968559	0.0087	0.1300
SVMAPLFLHDK[x]YDGR	10	0	1747.871494	0.0087	0.1300
FNLMVICKDK[x]K	9	0	1394.741343	0.0086	0.0950
LQMSAMYKK[x]CLTDLEDEAPAK	8	0	2441.163937	0.0086	0.1800
LFQAEYAYK[x]AVENASTCIGIK	8	0	2375.183021	0.0086	0.1800
SLPPEEYDEK[x]LYNK	9	0	1723.830403	0.0086	0.1200
QIKEIK[x]EVIELPVK	5	0	1665.007573	0.0086	0.1200
MVCK[x]IWK	3	0	963.503367	0.0086	0.0600
K[x]EKWIAK	0	0	901.538493	0.0086	0.0600
KELLK[x]LK	4	0	870.590192	0.0086	0.0600
EKVLK[x]TK	4	0	844.538158	0.0086	0.0600
NSIVSK[x]YTQSTNNDDPK	5	0	1909.901659	0.0085	0.1450
QIEELFEAIVLPMQQADK[x]FR	17	0	2404.245953	0.0085	0.1700
LREWNQNIK[x]NLSNVVEISGK	8	0	2340.254878	0.0085	0.1700
IPDSTYEMVGGLEK[x]QIKEIK	13	0	2277.192525	0.0085	0.1700
LKESQLVDK[x]FFEK	8	0	1609.871482	0.0085	0.1100
LDEARELLVK[x]ASK	9	0	1470.840518	0.0085	0.1100
ASK[x]VLELRAELDK	2	0	1470.840518	0.0085	0.1100
EKASK[x]GSNDDEMK	4	0	1437.640504	0.0085	0.1100
NIK[x]AMDLGELETFQLLNTR	2	0	2205.146246	0.0084	0.1600
EHFKELVSK[x]ASPIAGSEGK	8	0	2013.053008	0.0084	0.1600
AQSGPDASAK[x]LPTVIPTTR	9	0	1909.026796	0.0084	0.1600
QGITEAYNQKAVEK[x]LMSR	13	0	2065.062523	0.0083	0.1500
MPIDFK[x]GFICKVVDK	5	0	1795.936398	0.0083	0.1250
AELDK[x]IGLSKIR	4	0	1341.797930	0.0083	0.1000
FFEKINVK[x]K	7	0	1151.670224	0.0083	0.0750
LLVK[x]DR	3	0	742.470084	0.0083	0.0500
CTK[x]IIENEQSAEKNAYVINLK	2	0	2464.263053	0.0083	0.1750
EIKQIK[x]VMDSLEPTGEIYGK	5	0	2277.192525	0.0082	0.1650
S[x]ERDTALEKYK	0	0	1338.677880	0.0082	0.0900
QGDVLLNK[x]LQK	7	0	1254.729522	0.0082	0.0900
IDK[x]EDMGSNDK	2	0	1250.544822	0.0082	0.0900
G[x]LGYPEDAIGK	0	0	1118.560737	0.0082	0.0900
QIQPK[x]TFANLVSSTLYEKR	4	0	2222.205809	0.0082	0.1550
TVQKVETAVLSTTVK[x]AQAR	14	0	2029.153050	0.0082	0.1550
M[x]SRSYDSR	0	0	1000.439581	0.0081	0.0650
VATEK[x]DFLDAVQK	4	0	1462.766689	0.0081	0.1050
V[x]GVFK	0	0	548.332206	0.0080	0.0400
IDELVSNNEKIWK[x]VMCK	12	0	2105.064830	0.0079	0.1350
K[x]APNTVYAVQFLEAVYK	0	0	1940.040658	0.0079	0.1350
GGLGYPEDAIGK[x]TKLVK	11	0	1744.972250	0.0079	0.1350
LPNIEEATFDK[x]R	10	0	1431.735725	0.0079	0.0950
NKVLVK[x]VHPEGK	5	0	1346.803351	0.0079	0.0950
MSSKSSLELANNAVK[x]SNDIEK	14	0	2264.131715	0.0079	0.1650
LFQVEYAIEAIK[x]LGSTAIGVK	11	0	2249.267011	0.0079	0.1650
Q[x]DYDLVRSLESQIR	0	0	1720.874329	0.0079	0.1100
EDCK[x]SLK	3	0	878.416723	0.0079	0.0550
S[x]RSYDSR	0	0	869.399102	0.0079	0.0550
LVNFTAK[x]TLDLLGIFR	6	0	1820.055916	0.0078	0.1250
MATTVKDTMNVDINAIK[x]K	16	0	1992.038284	0.0078	0.1400
K[x]ATDDDRWK	0	0	1133.546483	0.0078	0.0700
K[x]VAQTTYKK	0	0	1065.618191	0.0078	0.0700
K[x]IPQVASFR	0	0	1044.607962	0.0078	0.0700
K[x]LEETDVAK	0	0	1031.549839	0.0078	0.0700
EFHKDMTLEEAEVLILK[x]VLR	16	0	2412.308550	0.0077	0.1550
MK[x]SLSEQYTER	1	0	1370.649950	0.0077	0.0850
K[x]VTSKLLEQEESAEK	0	0	1717.909710	0.0077	0.1150
ELAAIK[x]EDTEAVLKR	5	0	1684.935865	0.0077	0.1150
RHNFVGLFVELSK[x]LLVK	12	0	1998.177753	0.0076	0.1300
ATSAGPK[x]QTETINWLEK	6	0	1872.958052	0.0076	0.1300
VPDK[x]LIDASTVK	3	0	1284.728853	0.0075	0.0900
NK[x]ELISVSAASK	1	0	1245.692803	0.0075	0.0900
M[x]SERDTALEK	0	0	1178.560080	0.0075	0.0750
DPEEEAEMMTK[x]ETTEK	10	0	1896.796787	0.0075	0.1200
DRIDK[x]NTWNSTLETAK	4	0	1890.943464	0.0075	0.1200
EISYPFK[x]R	6	0	1038.549782	0.0075	0.0600
VLVDK[x]SRK	4	0	943.581415	0.0075	0.0600
LLK[x]LEEAMKITTDAFTSAGER	2	0	2323.209235	0.0074	0.1550
KTLVAHAVLK[x]VGSALVGSQTK	9	0	2106.252365	0.0074	0.1550
L[x]MTEFVDQVDDVVKYEIDK	0	0	2285.113610	0.0074	0.1400
VVGSELIQK[x]YLGDGPRLVR	8	0	2098.189768	0.0074	0.1400
ELVSKASPIAGSEGK[x]EAYR	14	0	1991.032273	0.0074	0.1400
VADLKK[x]LEGTIDYQK	5	0	1719.940617	0.0073	0.1100
LK[x]AYQGIYLMSIR	1	0	1554.859144	0.0073	0.0950
ALSSLK[x]YMLLSQIMLNSVSEVK	5	0	2453.327233	0.0073	0.1600
K[x]GYQTIELDKK	0	0	1321.724101	0.0073	0.0800
TLIDK[x]FSGEKK	4	0	1264.702640	0.0073	0.0800
GSDAAPQASK[x]K	9	0	1058.535585	0.0073	0.0800
HSTFIITK[x]R	7	0	1101.629423	0.0072	0.0650
EALEK[x]TEEK	4	0	1075.539667	0.0072	0.0650
M[x]SSKDISSK	0	0	981.480047	0.0072	0.0650
GTEVEK[x]ITIKVHVSEVLGDIR	5	0	2321.295344	0.0071	0.1500
Q[x]DYDLVR	0	0	907.439903	0.0071	0.0500
ILIDK[x]AR	4	0	827.522844	0.0071	0.0500
GSDAAPQASK[x]KK	9	0	1186.630541	0.0071	0.0850
ATAIGRASK[x]AAR	8	0	1171.678492	0.0071	0.0850
VLVDMESMLVPK[x]PLINK	11	0	1925.072882	0.0071	0.1200
AK[x]NPMFALSR	1	0	1133.601493	0.0070	0.0700
TVQK[x]VETAVLSTTVK	3	0	1602.919156	0.0070	0.1050
GVFK[x]NVSGNVLSEIK	3	0	1589.877628	0.0070	0.1050
YYIIMGLQASK[x]LR	10	0	1554.859144	0.0069	0.0900
EIQDEK[x]EAEAARK	5	0	1515.752826	0.0069	0.0900
S[x]PTGQITSTSARSGKK	0	0	1604.848116	0.0069	0.1100
LENVK[x]IYADLKINEDSK	4	0	1991.057425	0.0068	0.1150
LIIPSDDALRTNAIVMK[x]DIR	16	0	2253.251374	0.0068	0.1350
K[x]LGVKPPKGCLMFGPPGTGK	0	0	2068.132455	0.0068	0.1350
Y[x]TVGQGYTKAAWFEK	0	0	1747.856893	0.0067	0.1000
NK[x]RGGDEWK	1	0	1088.536254	0.0067	0.0600
LLK[x]MQR	2	0	787.473787	0.0067	0.0400
RFFPYYVYTTVAGIDK[x]EGK	15	0	2253.146903	0.0066	0.1250
VLTLSLMEELHK[x]MDDR	11	0	1928.969875	0.0066	0.1050
SMRYPMDAHK[x]SELEGVEEAR	9	0	2334.073155	0.0065	0.1300
ALTLK[x]TGPPGPPCGGKFMLK	4	0	2069.116472	0.0065	0.1300
ELFDCLK[x]IMR	6	0	1323.667849	0.0065	0.0650
K[x]SNFFLQLDGLVGQEAR	0	0	1921.005669	0.0065	0.1100
GGLGYPEDAIGKTK[x]LVK	13	0	1744.972250	0.0065	0.1100
VVGQLLEKLK[x]PLIEKGGDWER	9	0	2406.363362	0.0064	0.1350
QASDTSTNTK[x]VLIYIADLLFR	9	0	2368.263712	0.0064	0.1350
NLTDETK[x]NKHCLIK	6	0	1712.887868	0.0064	0.0900
SDEINEVLNK[x]YQETQRQS	9	0	2180.034451	0.0064	0.1150
EGK[x]VTFFYTDYIGVYAPR	2	0	2125.051948	0.0064	0.1150
SALSTLNGFVEELK[x]AEVR	13	0	1962.042110	0.0064	0.1150
IIYSDIDVDPVKPEHVGK[x]VVLK	17	0	2462.378342	0.0064	0.1400
LMVEMEK[x]KLEK	6	0	1376.740675	0.0064	0.0700
TFMNHIDVQK[x]EFQAR	9	0	1862.909665	0.0063	0.0950
NRLK[x]AYQGIYLMSIR	3	0	1825.003168	0.0063	0.0950
ILSTLDRELLK[x]PSASVALQR	10	0	2209.279304	0.0063	0.1250
SSKSSLELANNAVK[x]SNDIEK	13	0	2133.091236	0.0063	0.1250
KDSESTEEK[x]EAQAVQR	8	0	1833.870361	0.0063	0.1000
DK[x]PKYEPPVPTR	1	0	1425.761546	0.0063	0.0750
HRENK[x]IQR	4	0	1079.594768	0.0063	0.0500
F[x]PTDDDDK	0	0	951.382115	0.0063	0.0500
EK[x]SLLAHK	1	0	924.539219	0.0063	0.0500
AANVLAFQSTTK[x]TLALK	11	0	1776.014446	0.0062	0.1050
DEKYTLYDQNDTK[x]EWLDK	12	0	2303.059269	0.0061	0.1100
NVSGNVLSEIK[x]NNWQIER	10	0	2099.075864	0.0061	0.1100
IVAFVGSPIVEDEK[x]NLIR	13	0	1998.114879	0.0061	0.1100
TAAVNIK[x]VR	6	0	970.592313	0.0061	0.0550
NAEELSSYQKK[x]LIR	10	0	1677.904901	0.0061	0.0850
YTLYDQNDTK[x]EWLDK	9	0	1930.894787	0.0060	0.0900
Q[x]LMTEFVDQVDDVVK	0	0	1764.860319	0.0060	0.0900
LIDASTVK[x]HVFPITK	7	0	1667.960960	0.0060	0.0900
EWLDKLGDK[x]GPAAAR	8	0	1625.852476	0.0060	0.0900
K[x]YYSFDNSLK	0	0	1263.613496	0.0060	0.0600
LQMSAMYK[x]KCLTDLEDEAPAK	7	0	2441.163937	0.0060	0.1250
DTMNVDINAIK[x]KGEIR	10	0	1815.951192	0.0059	0.0950
TSK[x]TPPTAMLSSVREIIK	2	0	1958.086949	0.0058	0.1050
SITEFGDTATAK[x]ELEAMK	11	0	1940.940017	0.0058	0.1050
K[x]GVVALVEDKTK	0	0	1285.760486	0.0058	0.0700
SSKDISSK[x]SPSGNDALNDK	7	0	1948.933683	0.0058	0.1100
DIKSMIADK[x]HAIR	8	0	1496.813257	0.0058	0.0750
EIINRDIGK[x]VVDK	8	0	1497.851416	0.0058	0.0750
LK[x]WSDER	1	0	932.471536	0.0057	0.0400
IDVEESIAGYQLARSK[x]R	15	0	1934.022044	0.0056	0.0950
VLNKGDSGEMSLQK[x]LFK	13	0	1893.002891	0.0056	0.0950
GVLLYGPPGTGK[x]TLLAR	11	0	1711.998405	0.0056	0.0950
YGLQGPTWLVHK[x]ENAINK	11	0	2067.090061	0.0056	0.1000
EAADFIFDICGIAGIKK[x]TR	16	0	2124.103657	0.0055	0.1050
PFGNTHNK[x]FK	7	0	1188.603937	0.0055	0.0550
GIDLK[x]SIAEK	4	0	1072.612770	0.0055	0.0550
KSGFEK[x]IDLTR	5	0	1292.708787	0.0055	0.0600
K[x]IPQVASFRIDK	0	0	1400.813914	0.0054	0.0650
IINRDIGK[x]VVDK	7	0	1368.808828	0.0054	0.0650
K[x]IEIPLPNEVGR	0	0	1363.782281	0.0054	0.0650
GFICKVVDK[x]DGIR	8	0	1505.802358	0.0054	0.0700
M[x]NSTEEIDLYNRWK	0	0	1797.835501	0.0054	0.0750
K[x]EEPKSETLENFTR	0	0	1706.847448	0.0054	0.0750
EGK[x]GEIYSFDPVGSYER	2	0	1931.890035	0.0053	0.0900
TGPPGPPCGGK[x]FMLKLGVK	10	0	1940.037500	0.0053	0.1000
VTQKKPPVQPLAYK[x]SATPFR	13	0	2255.278912	0.0052	0.1050
VFHPITK[x]AVILSDTKPVDKK	6	0	2235.298978	0.0052	0.1050
EDCEAATDPLLKK[x]QMSYMLAR	12	0	2469.170083	0.0052	0.1100
MVTLK[x]DVGPPQPGPGIYR	4	0	1924.023961	0.0050	0.0900
IKYEYQK[x]LK	6	0	1211.691351	0.0050	0.0450
QRIVAFVGSPIVEDEK[x]NLIR	15	0	2282.274552	0.0050	0.1000
SVALGGITK[x]EFVIYEQLIAAR	8	0	2277.273157	0.0050	0.1050
HKFQDILLGAGQAIK[x]AGNR	14	0	2036.127841	0.0050	0.0950
SSCK[x]IVFRSELQDK	3	0	1695.861321	0.0050	0.0700
DVITELPDAK[x]YYR	9	0	1581.803799	0.0050	0.0650
DK[x]MNFVILCR	1	0	1294.652534	0.0050	0.0500
TFHILEPK[x]EK	7	0	1240.681514	0.0050	0.0500
ENWK[x]YACK	3	0	1097.496365	0.0050	0.0400
LIEK[x]LELR	3	0	1012.628028	0.0050	0.0400
M[x]FMTR	0	0	684.308705	0.0050	0.0250
QEMK[x]K	3	0	662.342113	0.0050	0.0250
EK[x]VLK	1	0	615.395529	0.0050	0.0250
A[x]TTVK	0	0	518.306385	0.0050	0.0250
K[x]GEK	0	0	460.264524	0.0050	0.0200
NSSSDMAYTSMFKGNQK[x]VVK	16	0	2221.050634	0.0047	0.0950
K[x]AQSGPDASAKLPTVIPTTR	0	0	2037.121751	0.0047	0.0950
YTLYDQNDTKEWLDK[x]LGDK	14	0	2344.122200	0.0047	0.0900
CYAK[x]NEWRHVLGIAIEAHR	3	0	2322.180277	0.0047	0.0900
WIAK[x]QILDCIVNLSEPAKK	3	0	2225.224100	0.0047	0.0900
AIGSGSEPAKSELVK[x]EFHK	14	0	2013.053008	0.0047	0.0900
GAATIK[x]GAIWYGIDFTAAR	5	0	1981.042053	0.0047	0.0900
NHASIDKMK[x]SLSEQYTER	8	0	2136.026865	0.0047	0.0850
QYSAKAK[x]WSTAETLTNNK	6	0	2040.027522	0.0047	0.0850
LENVKIYADLK[x]INEDSK	10	0	1991.057425	0.0047	0.0800
SMK[x]DLHISQNFACLIR	2	0	1931.970877	0.0047	0.0750
STELFKNEEEPTK[x]K	12	0	1678.841301	0.0046	0.0650
VTQKK[x]PPVQPLAYK	4	0	1595.939834	0.0046	0.0650
DVAK[x]MKLSLFSNK	3	0	1479.811862	0.0046	0.0600
N[x]SSSDMAYTSMFK	0	0	1467.600950	0.0046	0.0600
M[x]SERDTALEKYK	0	0	1469.718358	0.0046	0.0550
IQYVGKQDPK[x]K	9	0	1302.729522	0.0045	0.0500
YSNDK[x]SIVNSM	4	0	1256.570643	0.0045	0.0500
CRTIPPLTTVK[x]GSDAAPQASK	10	0	2197.152392	0.0045	0.0950
TNAIVMK[x]DIR	6	0	1159.638269	0.0045	0.0450
VYATMQKLQK[x]DLGQVLNK	9	0	2076.140043	0.0044	0.0800
IDRDK[x]LVLK	4	0	1098.676036	0.0044	0.0400
EK[x]ADAAFLR	1	0	1019.539945	0.0044	0.0400
VK[x]VIAATNR	1	0	970.592313	0.0044	0.0400
SAELYK[x]NPKADPLDER	5	0	1844.926754	0.0044	0.0700
IVKSAK[x]AK	5	0	843.554142	0.0044	0.0350
AIGSGSEPAK[x]SELVK	9	0	1471.788150	0.0043	0.0650
SEAAEFEYK[x]NGYPMPCDVLAK	8	0	2418.087074	0.0043	0.0900
K[x]NCKADAGITIAPR	0	0	1513.803419	0.0043	0.0600
SLKDECK[x]QDIMFELGLLQER	6	0	2451.213662	0.0043	0.0850
N[x]STEEIDLYNRWK	0	0	1666.795023	0.0042	0.0550
AIGSGSEPAK[x]SELVKEFHK	9	0	2013.053008	0.0042	0.0800
VSTTPANSFELK[x]QYLIQR	11	0	2094.110853	0.0042	0.0750
IIYSDIDVDPVK[x]PEHVGK	11	0	2023.062511	0.0042	0.0750
LVSK[x]TSFLTNASNNLAIR	3	0	1948.074078	0.0042	0.0750
ENK[x]IQR	2	0	786.434760	0.0042	0.0250
NEEGIIEFTK[x]TPNDTQK	9	0	1962.953358	0.0041	0.0700
HTVIK[x]TGLRMISLSYSR	4	0	1961.087952	0.0041	0.0700
KSGNLPDADNSK[x]SDISK	11	0	1774.869635	0.0041	0.0700
LAHLSKHPK[x]FEEILTR	8	0	1918.078772	0.0041	0.0650
GNQKVVK[x]VDAQDFLK	6	0	1687.925637	0.0040	0.0600
NKLLK[x]VTVSK	4	0	1128.722984	0.0040	0.0400
ATSTGTTIVGVIAK[x]DCIVLGADTR	13	0	2418.278703	0.0040	0.0950
NEDDIEDIAALWMK[x]RISHR	13	0	2311.137804	0.0039	0.0750
VFHPITKAVILSDTK[x]PVDK	14	0	2107.204023	0.0039	0.0750
ISWYTK[x]IVDELDLR	5	0	1749.930053	0.0039	0.0550
ATAGPIIADK[x]NCKK	9	0	1485.797272	0.0039	0.0550
VAMLYAYDRIK[x]ILFSDVK	10	0	2144.170281	0.0039	0.0700
QYQEVVK[x]QGDVLLNKLQK	6	0	2129.184348	0.0039	0.0700
LNFSSLK[x]MK	6	0	1066.584449	0.0039	0.0350
IK[x]ILFSDVK	1	0	1061.648429	0.0039	0.0350
MK[x]SDINAHK	1	0	1042.522913	0.0039	0.0350
K[x]ILFENPDEATKR	0	0	1559.830681	0.0038	0.0500
VLNK[x]GDSGEMSLQKLFK	3	0	1893.002891	0.0038	0.0650
QDLADATVETLK[x]AIEGK	11	0	1800.946820	0.0038	0.0650
FK[x]ELQPFIVQMAEQALDIEK	1	0	2376.239807	0.0038	0.0750
DKPK[x]YEPPVPTR	3	0	1425.761546	0.0038	0.0450
NK[x]YAIQLPLPPK	1	0	1380.812854	0.0038	0.0450
IMRDVITELPDAK[x]YYR	12	0	1982.029438	0.0037	0.0600
NK[x]PGVYTK	1	0	905.497023	0.0037	0.0300
IAK[x]GAIEK	2	0	828.506860	0.0037	0.0300
K[x]LWK	0	0	573.363839	0.0037	0.0150
K[x]IDK	0	0	502.311471	0.0037	0.0150
HKTPDK[x]GYGHR	5	0	1294.653005	0.0036	0.0400
ASK[x]GSNDDEMK	2	0	1180.502961	0.0036	0.0400
LGSTAIGVK[x]TK	8	0	1073.644403	0.0036	0.0400
IHAYVK[x]VLTLSLMEELHK	5	0	2123.181179	0.0036	0.0650
AQSGPDASAK[x]LPTVIPTTRCR	9	0	2225.158538	0.0036	0.0750
AVAASLGVNFLK[x]VVSSAIVDK	11	0	2087.198937	0.0036	0.0750
CIDMFIHK[x]SAELYK	7	0	1753.853066	0.0036	0.0500
LLSSAK[x]K	5	0	745.469750	0.0036	0.0250
KPRVVTALTMLK[x]QHLFR	11	0	2037.203252	0.0035	0.0600
KTTEEK[x]EATPMEMDEEK	5	0	2024.891743	0.0035	0.0600
V[x]SPTGQITSTSARSGKK	0	0	1703.916525	0.0035	0.0600
E[x]TIDNAETMK	0	0	1150.517549	0.0035	0.0350
QKSLEK[x]TLVPYLR	5	0	1573.919099	0.0035	0.0450
KVSTTPANSFELK[x]QYLIQR	12	0	2222.205809	0.0034	0.0650
K[x]GILLPESLTEAVEATTYAILR	0	0	2387.331060	0.0034	0.0750
QVK[x]LLFIEK	2	0	1116.690625	0.0033	0.0300
AK[x]YASQKRP	1	0	1047.582476	0.0033	0.0300
WAIK[x]EK	3	0	773.443537	0.0033	0.0200
CNK[x]FFYILYFELYK	2	0	1946.963993	0.0032	0.0450
YPLVTHFRFLK[x]TSK	10	0	1735.977279	0.0032	0.0450
YQK[x]DEEWPPKM	2	0	1449.659787	0.0032	0.0350
SCNFPEFSYFMK[x]IVMSMVR	11	0	2372.082464	0.0032	0.0600
EK[x]SPAIIFIDELDAIGTKR	1	0	2115.157467	0.0032	0.0600
SSSDMAYTSMFKGNQK[x]VVK	15	0	2107.007711	0.0032	0.0600
SAELYKNPK[x]ADPLDER	8	0	1844.926754	0.0031	0.0500
GNECIVIGVERK[x]NVPK	11	0	1810.972260	0.0031	0.0500
VGPGYVARSSCK[x]IVFR	11	0	1794.956220	0.0031	0.0500
LLK[x]VTVSK	2	0	886.585106	0.0031	0.0250
YQK[x]PVDTEEENDK	2	0	1593.715773	0.0031	0.0400
SWIGAYLAK[x]IPER	8	0	1502.824477	0.0031	0.0400
LNQQSVLLPLLK[x]DNIAHR	11	0	2071.190103	0.0031	0.0550
VGSALVGSQTK[x]VALEIHAQYELR	10	0	2468.338601	0.0030	0.0700
TLALKYPGGGPGK[x]TAILPVK	12	0	1980.177084	0.0030	0.0600
GK[x]LVR	1	0	571.380549	0.0030	0.0150
FQDILLGAGQAIK[x]AGNR	12	0	1770.973979	0.0029	0.0500
GQSIDDMIPAQK[x]	11	0	1301.628489	0.0029	0.0350
VFHPITK[x]AVILSDTKPVDK	6	0	2107.204023	0.0029	0.0550
ENAPAIIFIDEIDAIATK[x]R	17	0	2099.126168	0.0029	0.0550
NK[x]ADYYTNICDRER	1	0	1816.816160	0.0029	0.0400
ASKGSNDDEMK[x]IDK	10	0	1536.708913	0.0029	0.0400
SLK[x]DECK	2	0	878.416723	0.0029	0.0200
GNQK[x]VVK	3	0	771.460247	0.0029	0.0200
LVLK[x]EVFLSFHNLVGR	3	0	1870.082797	0.0028	0.0450
VLK[x]TKDEGGPAGGLYI	2	0	1616.877294	0.0028	0.0450
WRDATDDK[x]R	7	0	1161.552629	0.0028	0.0250
LK[x]DLRFGNR	1	0	1117.635570	0.0028	0.0250
VTQKK[x]PPVQPLAYKSATPFR	4	0	2255.278912	0.0027	0.0550
SSQQGVEGVLIILK[x]IEDTDK	13	0	2171.168421	0.0027	0.0550
HK[x]TDLNHENLK	1	0	1347.689447	0.0027	0.0300
GFICK[x]VVDKDGIR	4	0	1505.802358	0.0027	0.0350
VLELRAELDK[x]IGLSK	9	0	1682.992985	0.0027	0.0400
ITIK[x]VHVSEVLGDIR	3	0	1677.977670	0.0027	0.0400
EAADFIFDICGIAGIK[x]K	15	0	1866.954882	0.0026	0.0450
VSGSELVQK[x]YIGEGSRMVR	8	0	2094.089070	0.0026	0.0500
NPK[x]ADPLDERLSGVVEGIFQK	2	0	2311.217098	0.0026	0.0550
TTEEK[x]EATPMEMDEEK	4	0	1896.796787	0.0025	0.0400
VSGSELVQK[x]YIGEGSR	8	0	1707.879080	0.0025	0.0400
DGIVLAAEKK[x]VTSK	9	0	1457.845270	0.0025	0.0350
DGIVLAAEK[x]KVTSK	8	0	1457.845270	0.0025	0.0350
VSTK[x]KILGVAAEDK	3	0	1457.845270	0.0025	0.0350
LKGYQTIELDK[x]K	10	0	1434.808159	0.0025	0.0300
LK[x]GYQTIELDKK	1	0	1434.808159	0.0025	0.0300
K[x]DQK	0	0	517.285985	0.0025	0.0100
LDGKDELWK[x]NDDQLTYTYK	8	0	2344.122200	0.0024	0.0450
DFLDAVQK[x]VVKGNQK	7	0	1687.925636	0.0023	0.0350
VSKILEHK[x]EIMLR	7	0	1594.922802	0.0023	0.0300
ILFENPDEATK[x]RK	10	0	1559.830681	0.0023	0.0300
MGQAQSGNFSNFGDGANGDNK[x]K	20	0	2242.966054	0.0023	0.0500
VVK[x]VDAQDFLK	2	0	1260.707726	0.0023	0.0250
DK[x]KASLLTR	1	0	1030.613439	0.0022	0.0200
KLDVAK[x]R	5	0	828.518092	0.0021	0.0150
VLVDK[x]SR	4	0	815.486459	0.0021	0.0150
L[x]KGYQTIELDKK	0	0	1434.808159	0.0021	0.0250
CGSPYIIEDSK[x]K	10	0	1395.670349	0.0021	0.0250
ARIEVEVYK[x]ITTGDR	8	0	1748.942012	0.0020	0.0300
VETAVLSTTVK[x]AQAR	10	0	1572.883440	0.0020	0.0300
Q[x]DRGK	0	0	602.313592	0.0020	0.0100
K[x]AFGR	0	0	577.333601	0.0020	0.0100
Q[x]IAIVVNQNWYCANTK	0	0	1920.951525	0.0019	0.0300
IRIAYASVVYIADK[x]YK	13	0	1872.050830	0.0019	0.0300
VGK[x]SAVIK	2	0	800.511946	0.0019	0.0150
GIGSYEK[x]QSEVSVGLRFIK	6	0	2096.126503	0.0018	0.0350
QAAKASVVETVTLTK[x]VTQK	14	0	2001.146903	0.0018	0.0350
EVPAVQVTAAFLYNYK[x]R	15	0	1968.046805	0.0018	0.0300
ARQAAK[x]ASVVETVTLTK	5	0	1772.015506	0.0018	0.0300
S[x]PTGQITSTSARSGK	0	0	1476.753161	0.0017	0.0250
YEIDK[x]TLAGVTR	4	0	1364.729913	0.0017	0.0200
K[x]TTEEK	0	0	734.380997	0.0017	0.0100
GK[x]LVRK	1	0	699.475505	0.0017	0.0100
ASK[x]AAR	2	0	602.349976	0.0017	0.0100
LTQLLSQIK[x]EEQGDIK	8	0	1842.009751	0.0016	0.0250
GQYSTVGK[x]VAVGQQYR	7	0	1739.895399	0.0016	0.0250
VFHPITKAVILSDTKPVDK[x]K	18	0	2235.298978	0.0015	0.0300
ILPNK[x]VDPLVSLMMVEK	4	0	1925.072882	0.0015	0.0250
LK[x]WSDERYLHQSLK	1	0	1801.947432	0.0014	0.0200
MK[x]LSLFSNKENELR	1	0	1707.897707	0.0014	0.0200
LKPLIEK[x]GGDWERK	6	0	1667.935808	0.0014	0.0200
VLSNYMK[x]QEALSSK	6	0	1596.818066	0.0014	0.0200
LLRPRK[x]R	5	0	937.629701	0.0014	0.0100
IEEIFK[x]K	5	0	905.522175	0.0014	0.0100
TMTEK[x]AR	4	0	835.422145	0.0014	0.0100
NHASIDK[x]MKSLSEQYTER	6	0	2136.026865	0.0014	0.0250
MATTVK[x]DTMNVDINAIKK	5	0	1992.038284	0.0014	0.0250
DQPKK[x]VGQYIR	4	0	1330.735668	0.0014	0.0150
MVILNK[x]DGMER	5	0	1304.658013	0.0014	0.0150
LVPYLTK[x]LESK	6	0	1289.759425	0.0014	0.0150
LVARNIPK[x]EIK	7	0	1279.797539	0.0014	0.0150
LSGVVEGIFQK[x]CYAK	10	0	1697.880996	0.0013	0.0200
IAEFHTALESVPDK[x]SLFER	13	0	2188.116331	0.0013	0.0250
VPFTAAITITGVK[x]TSTGGPK	12	0	1945.088332	0.0012	0.0250
NLNAPK[x]FSFISNVRPK	5	0	1831.010363	0.0012	0.0200
Q[x]DRGKLVR	0	0	970.567161	0.0012	0.0100
S[x]QAR	0	0	460.239372	0.0012	0.0050
QK[x]SLEKTLVPYLR	1	0	1573.919099	0.0012	0.0150
LQKDLGQVLNK[x]YVQVEQR	10	0	2157.190495	0.0011	0.0200
DSYLIIDK[x]LPSEYDSRVK	7	0	2140.105099	0.0011	0.0200
N[x]SIVSKYTQSTNNDDPKK	0	0	2037.996615	0.0011	0.0200
LKYYEQK[x]IR	6	0	1239.697497	0.0011	0.0100
EWLDK[x]LGDK	4	0	1102.565823	0.0011	0.0100
FGNRDLVK[x]K	7	0	1075.613774	0.0011	0.0100
NNSWAK[x]SWSNLDLR	5	0	1689.822239	0.0011	0.0150
LGVMYAK[x]NLPNIQR	6	0	1615.886752	0.0011	0.0150
WK[x]VETQEAAVVDYPDRYYK	1	0	2359.148355	0.0011	0.0200
K[x]QLLIDGANVLRIHTCSNTR	0	0	2308.243265	0.0010	0.0200
IAKGAIEK[x]VDDLLTTQAEAK	7	0	2113.162944	0.0010	0.0200
SLLTGK[x]HAIR	5	0	1094.655970	0.0010	0.0100
VK[x]EDMVDQESTDNNGVQVESR	1	0	2378.065484	0.0010	0.0200
VSEVLNSEDITGIQEK[x]STDLR	15	0	2332.175685	0.0010	0.0200
IQFCLALHNDSIK[x]SMR	12	0	1931.970877	0.0009	0.0150
FHQLKPTRVLTLAMVK[x]R	15	0	2037.203252	0.0009	0.0150
KGVVALVEDK[x]TK	9	0	1285.760486	0.0008	0.0100
SAKAK[x]NPMFALSR	4	0	1419.765584	0.0008	0.0100
ATAGPIIADK[x]NCK	9	0	1357.702317	0.0008	0.0100
V[x]SPTGQITSTSAR	0	0	1303.673128	0.0008	0.0100
VFHPITKAVILSDTK[x]PVDKK	14	0	2235.298978	0.0008	0.0150
HIIMFDCK[x]ILEFTK	7	0	1793.920748	0.0007	0.0100
L[x]MTEFVDQVDDVVK	0	0	1636.801747	0.0007	0.0100
KEK[x]WIAK	2	0	901.538493	0.0007	0.0050
EWNQNIKNLSNVVEISGK[x]GVFV	17	0	2473.296405	0.0007	0.0150
QTGQYYGGLK[x]LCVDR	9	0	1756.856570	0.0007	0.0100
EWLDK[x]LGDKGPAAAR	4	0	1625.852476	0.0007	0.0100
LHQVEYALEAIK[x]QGSATVGLVSK	11	0	2440.332455	0.0007	0.0150
M[x]CSPSATLTHRTMTEK	0	0	1849.848383	0.0006	0.0100
LENQRK[x]WR	5	0	1128.615169	0.0006	0.0050
PRK[x]QYSAK	2	0	976.545365	0.0006	0.0050
QYSAK[x]AKWSTAETLTNNK	4	0	2040.027522	0.0006	0.0100
YFATLQK[x]SK	6	0	1084.591644	0.0006	0.0050
NSTNNTK[x]ER	6	0	1062.505347	0.0006	0.0050
DAFALAK[x]EK	6	0	991.533798	0.0006	0.0050
TLDQIAAK[x]LYFYYILFFEK	7	0	2385.265950	0.0005	0.0100
VK[x]VIAATNRVDTLDPALLR	1	0	2064.205418	0.0005	0.0100
DK[x]MNFVILCRDAIPYEANIR	1	0	2437.224503	0.0005	0.0100
SLQSVGQIIGEVLK[x]QLDSER	13	0	2198.190551	0.0005	0.0100
VMCK[x]NKTDTK	3	0	1223.600166	0.0005	0.0050
ENQEK[x]ISNNK	4	0	1202.589070	0.0005	0.0050
SRK[x]VAQTTYK	2	0	1180.656362	0.0005	0.0050
DGMERK[x]FFAIDTANPIPVFTH	5	0	2405.183691	0.0005	0.0100
YYLPKGK[x]SALSTLNGFVEELK	6	0	2356.267737	0.0005	0.0100
NCK[x]ADAGITIAPRCTDLDAIGVK	2	0	2458.230706	0.0004	0.0100
QDPK[x]KHLDAEVQK	3	0	1534.810280	0.0004	0.0050
ELLK[x]PSASVALQR	3	0	1410.819391	0.0004	0.0050
DNLSWLSK[x]ANNWSK	7	0	1661.816092	0.0004	0.0050
FHQLK[x]PTRVLTLAMVK	4	0	1881.102150	0.0003	0.0050
K[x]YIPNPVLVIIDVKPK	0	0	1835.128350	0.0003	0.0050
ARQEVAAQK[x]SSEETEDK	8	0	1904.907471	0.0003	0.0050
MVRGIGSYEK[x]QSEVSVGLR	9	0	2094.089070	0.0003	0.0050
ILGVVEGQFSRPAK[x]LNDPEDK	13	0	2311.217099	0.0002	0.0050
SVQPTAK[x]TVQKVETAVLSTTVK	6	0	2314.310659	0.0002	0.0050
# precursors: 1
Precursor: 3056.4853	5	0.9996	0
DYEQFGYFK[x]R(8)	K[x]LFKSLGSGMDQEK(0)	0.7050	3056.4952	138.0681
YASQK[x]RP(4)	LAQFEK[x]EEYVSDPKEQM(5)	0.6750	3056.4800	138.0681
M[x]SSKDISSK(0)	QETQYK[x]IDELVSNNEK(5)	0.6700	3056.4858	138.0681
DYEQFGYFK[x]R(8)	KLFK[x]SLGSGMDQEK(3)	0.6150	3056.4952	138.0681
K[x]SGNLPDADNSK(0)	AVK[x]PTDMEQFAFYK(2)	0.5550	3056.4800	138.0681
K[x]DSESTEEK(0)	EAADFIFDICGIAGIK[x]K(15)	0.4650	3056.4899	138.0681
P[x]PKEDWEK(0)	DRIDK[x]NTWNSTLETAK(4)	0.4200	3056.5090	138.0681
DSEALK[x]TR(5)	IGLHDDAYLDVCK[x]YYR(12)	0.4100	3056.4912	138.0681
GYSK[x]PNER(3)	LEEAMK[x]ITTDAFTSAGER(5)	0.3400	3056.4759	138.0681
VEFK[x]MGNGK(3)	NSIVSK[x]YTQSTNNDDPK(5)	0.2700	3056.4759	138.0681
NPK[x]ADPLDER(2)	Q[x]LMTEFVDQVDDVVK(0)	0.2500	3056.5011	138.0681
K[x]NVPK(0)	SMRYPMDAHK[x]SELEGVEEAR(9)	0.2350	3056.5058	138.0681
PPK[x]EDWEK(2)	DRIDK[x]NTWNSTLETAK(4)	0.2100	3056.5090	138.0681
MK[x]SDINAHK(1)	Q[x]YTVGQGYTKAAWFEK(0)	0.1900	3056.5065	138.0681
EDCK[x]SLK(3)	QYSAKAK[x]WSTAETLTNNK(6)	0.1400	3056.5123	138.0681
SLK[x]DECK(2)	QYSAKAK[x]WSTAETLTNNK(6)	0.1050	3056.5123	138.0681
HSTFIITK[x]R(7)	NK[x]ADYYTNICDRER(1)	0.1050	3056.5137	138.0681
EDCK[x]SLK(3)	QYSAK[x]AKWSTAETLTNNK(4)	0.0650	3056.5123	138.0681
YSNDK[x]SIVNSM(4)	DNLSWLSK[x]ANNWSK(7)	0.0550	3056.4548	138.0681
WRDATDDK[x]R(7)	QTGQYYGGLK[x]LCVDR(9)	0.0350	3056.4773	138.0681
