# Supplementary material for: ECL: an exhaustive search tool for the identification of cross-linked peptides using whole database
Source: BMC Bioinformatics. 2016 May 20;17:217. doi: 10.1186/s12859-016-1073-y (PMC4874008; doi:10.1186/s12859-016-1073-y)
Supplement: Additional file 5 — Kojak’s pre-selection list of PSMs only identified by ECL. (ZIP 5147 kb) [file 12859_2016_1073_MOESM5_ESM.zip › Kojak's pre-selection ranks of ECL only peptides/Kojak's detailed results/aleitner_M1012_006/diagnostic_3316.txt]

Scan: 3316
K[x]SLK	0	0	474.316557	0.1000	0.4000
A[x]TTVK	0	0	518.306385	0.0950	0.4750
LYNK[x]FK	3	0	811.459186	0.0917	0.5500
VVLK[x]NK	3	0	699.464272	0.0858	0.5150
SLALTK[x]K	5	0	759.485399	0.0800	0.5600
K[x]LMELFISK	0	0	1107.636148	0.0761	0.6850
LKLELK[x]K	5	0	870.590192	0.0757	0.5300
YPMDAHK[x]SELEGVEEAR	6	0	1959.899550	0.0750	1.2750
LCIHK[x]NK	4	0	911.501059	0.0750	0.5250
G[x]VFK	0	0	449.263798	0.0737	0.2950
M[x]ATTVK	0	0	649.346864	0.0725	0.4350
SLALTK[x]KDK	5	0	1002.607293	0.0717	0.6450
SERDTALEK[x]YK	8	0	1338.677880	0.0705	0.7750
DFLDAVQK[x]VVK	7	0	1260.707726	0.0700	0.7700
K[x]EVAEADIASK	0	0	1159.608411	0.0700	0.7700
LRK[x]EVAEADIASK	2	0	1428.793571	0.0688	0.8950
K[x]ALSSLK	0	0	745.469750	0.0679	0.4750
WK[x]TLSK	1	0	761.443537	0.0667	0.4000
SLPPEEYDEKLYNK[x]FK	13	0	1998.993768	0.0662	1.0600
K[x]LFK	0	0	534.352941	0.0662	0.2650
K[x]IDK	0	0	502.311471	0.0662	0.2650
VSTK[x]K	3	0	561.348581	0.0660	0.3300
D[x]YTMAQPEFFK	0	0	1375.611779	0.0659	0.7250
LQK[x]YQATVMRGAFK	2	0	1639.886752	0.0654	0.9150
K[x]ELFDCLKIMR	0	0	1451.762804	0.0645	0.7100
MK[x]SDINAHK	1	0	1042.522913	0.0644	0.5800
SMRYPMDAHK[x]SELEGVEEAR	9	0	2334.073155	0.0620	1.2400
SLALTKK[x]DK	6	0	1002.607293	0.0617	0.5550
K[x]QLATSLR	0	0	915.550117	0.0613	0.4900
SAK[x]AK	2	0	503.306720	0.0610	0.3050
VMCK[x]NK	3	0	778.382925	0.0608	0.3650
VVDK[x]DGIR	3	0	900.502835	0.0600	0.4800
K[x]ILFENPDEATKR	0	0	1559.830681	0.0596	0.7750
FFEKEDVQSLK[x]LK	10	0	1609.871482	0.0588	0.7650
ETLIFK[x]CIDMFIHK	5	0	1793.920748	0.0586	0.8200
K[x]DYTMAQPEFFK	0	0	1503.706735	0.0583	0.7000
DTMNVDINAIK[x]K	10	0	1360.701983	0.0583	0.7000
LMVEMEK[x]K	6	0	1006.519074	0.0581	0.4650
V[x]GVFK	0	0	548.332206	0.0580	0.2900
YDK[x]K	2	0	552.290736	0.0575	0.2300
LFKSLGSGMDQEK[x]VLNK	12	0	1893.002891	0.0562	0.9550
VADLK[x]K	4	0	672.416990	0.0558	0.3350
FFEK[x]EDVQSLKLK	3	0	1609.871482	0.0558	0.7250
NELEK[x]LNFSSLK	4	0	1420.756126	0.0554	0.6650
STELFKNEEEPTK[x]K	12	0	1678.841301	0.0554	0.7750
D[x]RGKLVR	0	0	842.508589	0.0550	0.3850
IEPLK[x]LK	4	0	839.547996	0.0550	0.3850
HK[x]TDLNHENLK	1	0	1347.689447	0.0545	0.6000
YSLNSYDFK[x]K	8	0	1263.613496	0.0545	0.5450
VLTLAMVK[x]R	7	0	1029.636817	0.0544	0.4900
FFEK[x]INVK	3	0	1023.575269	0.0544	0.4350
LGVK[x]RFK	3	0	846.543913	0.0543	0.3800
GNQK[x]VVK	3	0	771.460247	0.0543	0.3800
IK[x]TLSMEK	1	0	948.531355	0.0538	0.4300
YVTGPK[x]NK	5	0	905.497023	0.0538	0.4300
LDVAK[x]R	4	0	700.423137	0.0533	0.3200
VLVDK[x]SRK	4	0	943.581415	0.0531	0.4250
VSKILEHK[x]EIMLR	7	0	1594.922802	0.0531	0.6900
AHLDVQEKDQPK[x]K	11	0	1534.810280	0.0531	0.6900
VPDK[x]LIDASTVK	3	0	1284.728853	0.0529	0.6350
LNDPEDK[x]YEALSK	6	0	1520.735782	0.0523	0.6800
DRLK[x]K	3	0	658.412573	0.0520	0.2600
KANWCDK[x]R	6	0	1076.518495	0.0519	0.4150
YDK[x]TEDDIK	2	0	1125.518932	0.0511	0.4600
LELK[x]K	3	0	629.411178	0.0510	0.2550
ETIDNAETMK[x]K	9	0	1278.612505	0.0509	0.5600
DEK[x]SGVK	2	0	761.391895	0.0507	0.3550
ASK[x]ERAER	2	0	945.499144	0.0506	0.4050
LNYK[x]PEEEYPDLSK	3	0	1723.830403	0.0500	0.7000
IKLISGK[x]LDEAR	6	0	1341.797930	0.0500	0.6000
K[x]ELFDCLK	0	0	1051.537166	0.0500	0.4000
VETAVLSTTVK[x]AQARAK	10	0	1772.015506	0.0497	0.8450
VVDK[x]DGIREINI	3	0	1369.756460	0.0496	0.5950
IK[x]YEYQKLK	1	0	1211.691351	0.0494	0.4450
DTALEK[x]YK	5	0	966.502166	0.0494	0.3950
NEEKK[x]LMELFISK	4	0	1607.859201	0.0492	0.6400
IK[x]VLAQLGMQSLSPLK	1	0	1725.022174	0.0487	0.7800
P[x]TDDDDK	0	0	804.313706	0.0486	0.3400
LISGK[x]LDEAR	4	0	1100.618917	0.0485	0.4850
ASKGSNDDEMK[x]IDK	10	0	1536.708913	0.0482	0.6750
EASK[x]TLSK	3	0	862.475953	0.0481	0.3850
GSLEK[x]NWKEEYLR	4	0	1650.836493	0.0481	0.6250
AELDK[x]IGLSK	4	0	1072.612770	0.0480	0.4800
YEYQK[x]LK	4	0	970.512337	0.0479	0.3350
EDCK[x]SLK	3	0	878.416723	0.0479	0.3350
IK[x]ILFSDVK	1	0	1061.648429	0.0478	0.4300
DFSK[x]TLPPELK	3	0	1273.691742	0.0477	0.5250
QVARNELEK[x]LNFSSLK	8	0	1875.021318	0.0475	0.7600
VAQTTYK[x]K	6	0	937.523235	0.0475	0.3800
LIK[x]K	2	0	500.368591	0.0475	0.1900
MK[x]LSLFSNK	1	0	1066.584449	0.0472	0.4250
LLSSAK[x]K	5	0	745.469750	0.0471	0.3300
DK[x]MNFVILCR	1	0	1294.652534	0.0470	0.4700
GEIK[x]K	3	0	573.348581	0.0470	0.2350
FFEKINVK[x]K	7	0	1151.670224	0.0467	0.4200
N[x]STEEIDLYNRWK	0	0	1666.795023	0.0465	0.6050
ATSAGPK[x]QTETINWLEK	6	0	1872.958052	0.0465	0.7900
AIDLYK[x]EVLNK	5	0	1304.733939	0.0464	0.5100
IDK[x]K	2	0	502.311471	0.0463	0.1850
VETAVLSTTVK[x]AQAR	10	0	1572.883440	0.0460	0.6900
ILEHK[x]EIMLR	4	0	1280.727413	0.0460	0.4600
DLVK[x]K	3	0	601.379880	0.0460	0.2300
K[x]SSEQANLYERK	0	0	1451.736786	0.0458	0.5500
DTTK[x]NK	3	0	705.365683	0.0458	0.2750
IAYASVVYIADK[x]YK	11	0	1602.865670	0.0457	0.6400
NWK[x]EEYLR	2	0	1136.561406	0.0456	0.3650
RVEFK[x]MGNGK	4	0	1164.607305	0.0455	0.4550
K[x]GVVALVEDK	0	0	1056.617856	0.0455	0.4550
IQYVGKQDPK[x]K	9	0	1302.729522	0.0455	0.5000
QTTSNLGHINK[x]PSIQALIHGLGR	10	0	2454.345417	0.0454	1.0450
DVEFLHSDK[x]IDTIVK	8	0	1757.919882	0.0450	0.6750
TPDK[x]GYGHR	3	0	1029.499144	0.0450	0.4050
K[x]QYSAKAK	0	0	922.523570	0.0450	0.3600
VVTSKLLK[x]PR	7	0	1139.738968	0.0450	0.4500
INYK[x]K	3	0	664.390778	0.0450	0.2250
K[x]NLLNPLIEDSR	0	0	1410.783007	0.0446	0.5350
ASVVETVTLTK[x]VTQK	10	0	1602.919156	0.0443	0.6650
SYLLQHREWDSK[x]LK	11	0	1801.947432	0.0443	0.6200
K[x]EVQEAR	0	0	858.455887	0.0443	0.3100
SSKSSLELANNAVK[x]SNDIEK	13	0	2133.091236	0.0443	0.8850
DVEFLHSDK[x]IDTIVKEIQDEK	8	0	2500.269581	0.0440	0.9250
SETMKYYLPK[x]GK	9	0	1443.743119	0.0437	0.5250
SFEQK[x]VMK	4	0	995.510954	0.0437	0.3500
NMGTVVDLLIENK[x]ASALL	12	0	1900.033855	0.0436	0.7850
K[x]ILGVAAEDK	0	0	1042.602207	0.0435	0.4350
IGLSK[x]IRIAYASVVYIADK	4	0	2079.209109	0.0434	0.8250
YYIIMGLQASK[x]LRNK	10	0	1796.997022	0.0433	0.6500
YMLLSQIMLNSVSEVK[x]SLLTGK	15	0	2453.327233	0.0432	0.9500
LK[x]VELAK	1	0	799.516697	0.0429	0.3000
HK[x]TPDKGYGHR	1	0	1294.653005	0.0427	0.4700
DTMNVDINAIK[x]KGEIR	10	0	1815.951192	0.0425	0.6800
CYAK[x]NEWR	3	0	1125.502511	0.0425	0.3400
SLK[x]RELIR	2	0	1013.634509	0.0425	0.3400
K[x]EEMVMLK	0	0	1006.519074	0.0425	0.3400
K[x]TVQYATK	0	0	937.523235	0.0425	0.3400
RMK[x]K	2	0	561.342056	0.0425	0.1700
EMK[x]K	2	0	534.283541	0.0425	0.1700
NEEK[x]KLMELFISK	3	0	1607.859201	0.0423	0.5500
NGYPMPCDVLAK[x]R	11	0	1519.727481	0.0423	0.5500
M[x]NSTEEIDLYNRWK	0	0	1797.835501	0.0421	0.5900
K[x]TELEEIMLLNLHK	0	0	1709.938508	0.0421	0.5900
K[x]INVK	0	0	600.395864	0.0420	0.2100
AEREK[x]ASK	4	0	917.492997	0.0419	0.3350
K[x]EVQEARELIR	0	0	1369.767693	0.0418	0.4600
K[x]TTEEK	0	0	734.380997	0.0417	0.2500
FK[x]LNYKPEEEYPDLSK	1	0	1998.993768	0.0416	0.6650
K[x]GAVEYEIYK	0	0	1198.623334	0.0415	0.4150
LK[x]YYEQK	1	0	970.512337	0.0414	0.2900
K[x]DKMNFVILCR	0	0	1422.747490	0.0414	0.4550
WIAKQILDCIVNLSEPAK[x]K	17	0	2225.224100	0.0413	0.7850
S[x]SSDMAYTSMFKGNQKVVK	0	0	2107.007711	0.0413	0.7850
LSLFSNK[x]ENELR	6	0	1448.762272	0.0413	0.4950
QLADYK[x]AFEDSLR	5	0	1554.767750	0.0412	0.5350
K[x]EPPVYTPPK	0	0	1154.633506	0.0410	0.4100
LQLNLERDYEQFGYFK[x]R	15	0	2218.117000	0.0409	0.6950
WAIK[x]EK	3	0	773.443537	0.0408	0.2450
VVK[x]GNQK	2	0	771.460247	0.0407	0.2850
KLGVK[x]PPK	4	0	865.574877	0.0406	0.3250
VVDK[x]CFGIK	3	0	1064.568799	0.0406	0.3650
WK[x]VETQEAAVVDYPDRYYK	1	0	2359.148355	0.0405	0.7700
SFLELTEVWGK[x]PQK	10	0	1660.882380	0.0404	0.5650
SLEK[x]TLVPYLRISQAVR	3	0	1972.146846	0.0403	0.6850
KSGNLPDADNSK[x]SDISK	11	0	1774.869635	0.0403	0.6850
IHLEK[x]VSKQGEIDYEALVK	4	0	2198.194577	0.0403	0.7650
IKYEYQK[x]LK	6	0	1211.691351	0.0400	0.3600
VLVKVHPEGK[x]YVVDISPDIDIK	9	0	2462.378342	0.0400	0.8800
SLPPEEYDEK[x]LYNKFK	9	0	1998.993768	0.0400	0.6400
SDYYMASTYTK[x]K	10	0	1456.654367	0.0400	0.4800
HKTPDK[x]GYGHR	5	0	1294.653005	0.0400	0.4400
P[x]FGNTHNK	0	0	913.440572	0.0400	0.3200
Q[x]EMKK	0	0	662.342113	0.0400	0.2000
K[x]MRK	0	0	561.342056	0.0400	0.1600
SLK[x]R	2	0	502.322703	0.0400	0.1600
S[x]QAR	0	0	460.239372	0.0400	0.1600
VKAMEVDEK[x]PTERYSDIGGLSK	8	0	2451.231422	0.0398	0.8750
VFHPITKAVILSDTK[x]PVDKK	14	0	2235.298978	0.0398	0.7950
LALTK[x]PKGTPGYGPLGVLPK	4	0	2006.192733	0.0398	0.7950
LSGVVEGIFQKCYAK[x]NEWR	14	0	2283.146914	0.0397	0.7550
L[x]MTEFVDQVDDVVK	0	0	1636.801747	0.0396	0.5550
ELAAIK[x]EDTEAVLK	5	0	1528.834763	0.0396	0.5550
STDEYNGAMLK[x]SVCVEAGMIALR	10	0	2514.191544	0.0396	0.9100
S[x]ERDTALEKYK	0	0	1338.677880	0.0395	0.4350
K[x]PPVQPLAYK	0	0	1139.670224	0.0395	0.3950
VLTLELYK[x]K	7	0	1105.674641	0.0394	0.3550
VSK[x]QGEIDYEALVK	2	0	1577.830012	0.0393	0.5500
ASRGAATIK[x]GAIWYGIDFTAAR	8	0	2295.212290	0.0391	0.8600
K[x]VAEQNENPTVGSAQK	0	0	1698.853594	0.0391	0.6250
LEGTIDYQK[x]L	8	0	1178.618248	0.0390	0.3900
TGRK[x]EPPVYTPPK	3	0	1468.803742	0.0388	0.5050
LMSK[x]VAEK	3	0	904.505142	0.0388	0.3100
NELEK[x]LNFSSLKMK	4	0	1679.891560	0.0386	0.5400
K[x]ANWCDK	0	0	920.417393	0.0386	0.2700
A[x]KVAEQNENPTVGSAQK	0	0	1769.890704	0.0385	0.6550
K[x]QLATSLRSR	0	0	1158.683243	0.0385	0.3850
VIGSELVQK[x]YVGEGAR	8	0	1703.920551	0.0384	0.6150
IHLEKVSK[x]QGEIDYEALVK	7	0	2198.194577	0.0384	0.7300
LKGYQTIELDK[x]K	10	0	1434.808159	0.0383	0.4600
K[x]GVVALVEDKTK	0	0	1285.760486	0.0383	0.4600
K[x]KELFDCLK	0	0	1179.632121	0.0383	0.3450
K[x]RVIEHNIR	0	0	1163.688664	0.0383	0.3450
SGVK[x]LENVK	3	0	972.560345	0.0383	0.3450
HIIMFDCK[x]ILEFTK	7	0	1793.920748	0.0382	0.5350
EDVQSLK[x]LKYYEQK	6	0	1769.919882	0.0382	0.5350
VAIK[x]KGAVEYEIYK	3	0	1609.907866	0.0382	0.5350
VSTKK[x]ILGVAAEDK	4	0	1457.845270	0.0382	0.5350
MPFGNTHNK[x]FK	8	0	1319.644415	0.0382	0.4200
VVKGNQK[x]FSSTADYMNMSS	6	0	2092.955678	0.0382	0.7250
ELIRK[x]SLK	4	0	985.628363	0.0381	0.3050
D[x]KKLIPIR	0	0	981.633448	0.0381	0.3050
KVPDK[x]LIDASTVK	4	0	1412.823808	0.0381	0.4950
VK[x]LEK	1	0	615.395529	0.0380	0.1900
NK[x]LLK	1	0	614.411513	0.0380	0.1900
VAIK[x]K	3	0	557.390052	0.0380	0.1900
SNNIKENEQK[x]IK	9	0	1443.768084	0.0379	0.4550
SLPPEEYDEK[x]LYNK	9	0	1723.830403	0.0379	0.5300
LYNK[x]FKTNHGNPFM	3	0	1709.834718	0.0379	0.5300
LELK[x]KANWCDK	3	0	1403.723052	0.0377	0.4150
EAEAARK[x]K	6	0	901.498083	0.0375	0.3000
K[x]YDK	0	0	552.290736	0.0375	0.1500
MKLSLFSNK[x]ENELR	8	0	1707.897707	0.0375	0.5250
IKENQEK[x]ISNNK	6	0	1443.768084	0.0375	0.4500
K[x]EPPVYTPPKDK	0	0	1397.755400	0.0375	0.4500
S[x]PTGQITSTSARSGK	0	0	1476.753161	0.0373	0.5600
LNFSSLKMK[x]DAVK	8	0	1479.811862	0.0373	0.4850
KK[x]ELFDCLK	1	0	1179.632121	0.0372	0.3350
VVTSK[x]LLKPRVNNR	4	0	1622.994323	0.0371	0.5200
VTQKK[x]PPVQPLAYK	4	0	1595.939834	0.0371	0.5200
K[x]EFEIIK	0	0	905.522175	0.0371	0.2600
K[x]ASLLTR	0	0	787.491545	0.0371	0.2600
SAKGTK[x]R	5	0	746.439846	0.0371	0.2600
ILSGEQTVK[x]YDR	8	0	1407.735725	0.0371	0.4450
IPDSTYEMVGGLEK[x]QIK	13	0	1906.970924	0.0371	0.6300
SGVKLENVK[x]IYADLK	8	0	1675.950788	0.0370	0.5550
ELK[x]KEEMVMLK	2	0	1376.740675	0.0368	0.4050
FFEK[x]EDVQSLK	3	0	1368.692468	0.0368	0.4050
AK[x]VAEQNENPTVGSAQK	1	0	1769.890704	0.0368	0.6250
Q[x]LMTEFVDQVDDVVK	0	0	1764.860319	0.0367	0.5500
IDKK[x]TTEEK	3	0	1090.586949	0.0367	0.3300
EFPDLGVLEGK[x]R	10	0	1358.719350	0.0367	0.4400
SAK[x]IVR	2	0	672.428222	0.0367	0.2200
QLEMLDLQEGFIKEDCK[x]SLK	16	0	2423.207516	0.0365	0.7300
K[x]IYNEYPPTK	0	0	1251.649881	0.0365	0.3650
GIDLK[x]SIAEK	4	0	1072.612770	0.0365	0.3650
SNDIEKAIDLYK[x]EVLNK	11	0	1991.057425	0.0365	0.6200
KVADLK[x]K	5	0	800.511946	0.0364	0.2550
AELATEAYTPLTSLEGIVILK[x]K	20	0	2359.324913	0.0364	0.8000
FEAQK[x]DTVHMIFNQK	4	0	1834.903518	0.0363	0.5450
IYADLK[x]INEDSK	5	0	1407.724493	0.0362	0.4350
Q[x]DRGKLVR	0	0	970.567161	0.0362	0.2900
IHLEK[x]VSK	4	0	952.570517	0.0362	0.2900
F[x]ATLQKSK	0	0	921.528321	0.0362	0.2900
LWK[x]R	2	0	601.369985	0.0362	0.1450
IDRK[x]ILFENPDEATK	3	0	1787.941677	0.0360	0.5400
K[x]YDKTEDDIK	0	0	1253.613888	0.0360	0.3600
K[x]LRDK	0	0	658.412573	0.0360	0.1800
LAK[x]RMK	2	0	745.463224	0.0358	0.2150
VDVK[x]TK	3	0	688.411904	0.0358	0.2150
YVQVEQRNK[x]PDER	8	0	1659.832802	0.0358	0.4650
VKAMEVDEK[x]PTER	8	0	1530.771118	0.0358	0.4650
NKTDTK[x]TIEAITFK	5	0	1608.872208	0.0357	0.5000
VIDGSRPVNRNK[x]LLK	11	0	1708.010698	0.0357	0.5350
KLEK[x]GQSIDDMIPAQK	3	0	1799.945046	0.0356	0.5700
IWK[x]VMCKNK	2	0	1205.641245	0.0356	0.3200
VFHPITKAVILSDTKPVDK[x]K	18	0	2235.298978	0.0355	0.7100
K[x]TREALMEFR	0	0	1279.670628	0.0355	0.3550
K[x]NTEDIEMTA	0	0	1150.517549	0.0355	0.3550
ELKK[x]EEMVMLK	3	0	1376.740675	0.0355	0.3900
EK[x]ASKGSNDDEMK	1	0	1437.640504	0.0354	0.4600
VTQK[x]KPPVQPLAYK	3	0	1595.939834	0.0354	0.4950
WSTAETLTNNK[x]IDRDK	10	0	1890.943464	0.0353	0.5650
TTMTNGFLAHK[x]LCIHK	10	0	1870.954502	0.0353	0.5650
INYK[x]KTELEEIMLLNLHK	3	0	2228.223766	0.0353	0.6350
DSYLIIDK[x]LPSEYDSRVK	7	0	2140.105099	0.0353	0.6350
ELFDPIISDRHGGYKPTDK[x]HK	18	0	2452.249792	0.0350	0.7350
YK[x]DAYVYSIVAIARIK	1	0	1872.050830	0.0350	0.5600
YGEK[x]ESLAAVLVR	3	0	1433.787759	0.0350	0.4550
LK[x]GYQTIELDK	1	0	1306.713204	0.0350	0.3850
NLTDETK[x]NK	6	0	1061.535250	0.0350	0.3150
IEEIFK[x]K	5	0	905.522175	0.0350	0.2450
IK[x]ENQEK	1	0	887.471202	0.0350	0.2450
AKSAK[x]IVR	4	0	871.560288	0.0350	0.2800
AERK[x]AR	3	0	729.424532	0.0350	0.2100
LRNK[x]R	3	0	685.434703	0.0350	0.1750
K[x]VADLK	0	0	672.416990	0.0350	0.2100
K[x]ELLK	0	0	629.411178	0.0350	0.1750
M[x]SQAR	0	0	591.279850	0.0350	0.1750
A[x]SLLK	0	0	530.342770	0.0350	0.1750
EAADFIFDICGIAGIK[x]K	15	0	1866.954882	0.0347	0.5900
LSGVVEGIFQK[x]CYAK	10	0	1697.880996	0.0347	0.5200
LISGK[x]LDEARELLVK	4	0	1682.992985	0.0347	0.5200
VSTK[x]KILGVAAEDK	3	0	1457.845270	0.0346	0.4850
DGSSGGTIRMVILNK[x]DGMER	14	0	2135.046217	0.0345	0.6900
VVLKNK[x]GTMK	5	0	1116.668841	0.0345	0.3450
RLMSK[x]VAEK	4	0	1060.606245	0.0344	0.3100
QAREK[x]VLK	4	0	970.592313	0.0344	0.2750
SDISK[x]SSM	4	0	853.385092	0.0344	0.2750
YYIIMGLQASK[x]LR	10	0	1554.859144	0.0342	0.4450
AVILSDTK[x]PVDKK	7	0	1412.823808	0.0342	0.4450
D[x]DGLEDDMPALADEEFEK	0	0	2037.836007	0.0342	0.6150
FIK[x]HADATCVHR	2	0	1453.724781	0.0342	0.4100
IIPLK[x]K	4	0	710.505408	0.0342	0.2050
QGLHK[x]K	4	0	709.423471	0.0342	0.2050
LELKK[x]ANWCDK	4	0	1403.723052	0.0341	0.3750
VMCK[x]NKTDTK	3	0	1223.600166	0.0340	0.3400
YLHQSLK[x]YK	6	0	1178.644738	0.0339	0.3050
FFEK[x]INVKK	3	0	1151.670224	0.0339	0.3050
KVAQTTYK[x]K	7	0	1065.618191	0.0339	0.3050
HTVIK[x]TGLR	4	0	1023.618860	0.0339	0.3050
FCVGLQK[x]IEEIFK	6	0	1609.853723	0.0338	0.4400
VK[x]AFGRVYATMQK	1	0	1497.812531	0.0338	0.4400
CVVHLNDASVAAK[x]LLMK	12	0	1868.001115	0.0338	0.5750
ELFDPIISDRHGGYK[x]PTDKHK	14	0	2452.249792	0.0338	0.7100
N[x]SSSDMAYTSMFKGNQKVVK	0	0	2221.050634	0.0338	0.6750
F[x]PTDDDDK	0	0	951.382115	0.0338	0.2700
K[x]CIK	0	0	547.315173	0.0338	0.1350
K[x]DQK	0	0	517.285985	0.0338	0.1350
ELFDPIISDRHGGYK[x]PTDK	14	0	2187.095930	0.0337	0.6400
INYKK[x]TELEEIMLLNLHK	4	0	2228.223766	0.0336	0.6050
DVEFLHSDKIDTIVK[x]EIQDEK	14	0	2500.269581	0.0336	0.7050
AQSGPDASAK[x]LPTVIPTTRCR	9	0	2225.158538	0.0336	0.7050
YEYQK[x]LKESQLVDK	4	0	1769.919882	0.0336	0.4700
QEYALALQK[x]WDLSR	8	0	1719.894338	0.0336	0.4700
EAVLK[x]LK	4	0	799.516697	0.0336	0.2350
VAQTTYKK[x]IYNEYPPTK	7	0	2043.067597	0.0335	0.5700
D[x]GLEDDMPALADEEFEK	0	0	1922.809068	0.0335	0.5700
K[x]GYQTIELDK	0	0	1193.629146	0.0335	0.3350
LNFSSLK[x]MKDAVK	6	0	1479.811862	0.0335	0.4350
FKLNYK[x]PEEEYPDLSK	5	0	1998.993768	0.0334	0.5350
AVYDTAVVQEDPEK[x]WK	13	0	1876.920608	0.0334	0.5350
VVK[x]GNQKFSSTADYMNMSS	2	0	2092.955678	0.0334	0.6350
TSK[x]TPPTAMLSSVREIIK	2	0	1958.086949	0.0333	0.6000
K[x]PRVVTALTMLK	0	0	1355.832206	0.0333	0.4000
LENVKIYADLK[x]INEDSK	10	0	1991.057425	0.0332	0.5650
IWK[x]SDEINEVLNK	2	0	1586.830346	0.0331	0.4300
QLEMLDLQEGFIK[x]EDCKSLK	12	0	2423.207516	0.0330	0.6600
LRWK[x]R	3	0	757.471088	0.0330	0.1650
K[x]NRLK	0	0	657.428557	0.0330	0.1650
INVK[x]K	3	0	600.395864	0.0330	0.1650
ATNGYIMTARGDVAASILDK[x]YR	19	0	2385.210964	0.0330	0.7250
VAQTTYK[x]KIYNEYPPTK	6	0	2043.067597	0.0329	0.5600
NRQYQEVVK[x]QGDVLLNK	8	0	2030.090787	0.0329	0.5600
M[x]SERDTALEKYK	0	0	1469.718358	0.0329	0.3950
VTSK[x]LLEQEESAEK	3	0	1589.814754	0.0329	0.4600
VGIK[x]PPK	3	0	737.479921	0.0329	0.2300
APPEILDISK[x]QLADYK	9	0	1799.966829	0.0328	0.5250
V[x]SPTGQITSTSARSGK	0	0	1575.821569	0.0328	0.5250
AVEK[x]LSVEALNSLTGEFKGK	3	0	2119.152381	0.0327	0.6550
SLEFK[x]ASELAEDFHIPVTR	4	0	2188.116331	0.0326	0.6200
VFHPITKAVILSDTK[x]PVDK	14	0	2107.204023	0.0326	0.6200
VVTSKLLK[x]PRVNNR	7	0	1622.994323	0.0325	0.4550
INADHK[x]LNSLPLLQQLVK	5	0	2043.183957	0.0325	0.5850
TDTK[x]TIEAITFK	3	0	1366.734330	0.0325	0.3900
K[x]IEFPSYRDR	0	0	1309.677823	0.0325	0.3250
TMGKNK[x]VLVK	5	0	1116.668841	0.0325	0.3250
AEAK[x]DVAKMK	3	0	1089.585175	0.0325	0.3250
LCFDELK[x]K	6	0	1051.537166	0.0325	0.2600
LK[x]LELK	1	0	742.495236	0.0325	0.1950
FSGEK[x]K	4	0	694.364957	0.0325	0.1950
MK[x]DAVK	1	0	690.373411	0.0325	0.1950
SAK[x]GTK	2	0	590.338744	0.0325	0.1950
LMVEMEK[x]KLEK	6	0	1376.740675	0.0323	0.3550
D[x]TEMSVNMSDFLHDQATR	0	0	2095.893807	0.0322	0.5800
LGITFAHVTAAK[x]NNSWAK	11	0	1928.026739	0.0322	0.5800
IEFATITK[x]DTTKNK	7	0	1608.872208	0.0321	0.4500
K[x]ILFENPDEATK	0	0	1403.729579	0.0321	0.3850
VSPTGQITSTSARSGK[x]K	15	0	1703.916525	0.0321	0.5450
SETMK[x]YYLPK	4	0	1258.626702	0.0320	0.3200
FK[x]TNHGNPFM	1	0	1191.549460	0.0320	0.3200
VLK[x]TK	2	0	587.400615	0.0320	0.1600
CTDLDAIGVK[x]VPFTAAITITGVK	9	0	2389.292565	0.0320	0.7350
IAGEHLSNGEK[x]PLLTPEK	10	0	1932.031547	0.0319	0.5750
K[x]HLGHVTLETVTHNIPTPWVR	0	0	2434.323230	0.0319	0.6700
SDYYMASTYTK[x]KINVK	10	0	1910.944711	0.0319	0.5100
IDRK[x]IEFPPPSAEAR	3	0	1724.920885	0.0317	0.4750
LLMK[x]LSSQNDDK	3	0	1390.712546	0.0317	0.3800
K[x]KAQSGPDASAK	0	0	1186.630541	0.0317	0.3800
LNFSSLK[x]MK	6	0	1066.584449	0.0317	0.2850
SSK[x]VYISPK	2	0	1007.565097	0.0317	0.2850
DAFALAK[x]EK	6	0	991.533798	0.0317	0.2850
K[x]SGFEK	0	0	694.364957	0.0317	0.1900
K[x]SQNVQEQLNEWGSNITELLGK	0	0	2514.271310	0.0316	0.6950
ENEQK[x]IKTLSMEK	4	0	1576.812980	0.0315	0.4100
WK[x]TLSKESAR	1	0	1204.656362	0.0315	0.3150
LLENDIK[x]VMK	6	0	1201.673984	0.0315	0.3150
YEVGAEYIK[x]K	8	0	1198.623334	0.0315	0.3150
QIKEIK[x]EVIELPVK	5	0	1665.007573	0.0314	0.4400
LGISATALSPEEK[x]K	12	0	1442.797987	0.0314	0.4400
AQARAK[x]R	5	0	799.477625	0.0314	0.2200
IHAYVK[x]VLTLSLMEELHK	5	0	2123.181179	0.0314	0.5650
YQKDEEWPPK[x]M	9	0	1449.659787	0.0314	0.3450
LEK[x]GQSIDDMIPAQK	2	0	1671.850090	0.0313	0.4700
ETTEKK[x]IDK	5	0	1090.586949	0.0311	0.2800
FCVGLQK[x]IEEIFKK	6	0	1737.948678	0.0311	0.4350
NLTDETKNK[x]HCLIK	8	0	1712.887868	0.0311	0.4350
VVGSELIQK[x]YLGDGPRLVR	8	0	2098.189768	0.0311	0.5900
KLEGTIDYQK[x]L	9	0	1306.713204	0.0309	0.3400
YTSLSEEQKMK[x]SDINAHK	10	0	2108.020718	0.0308	0.5550
VSTTPANSFELK[x]QYLIQR	11	0	2094.110853	0.0308	0.5550
LAEGESEEVK[x]AYMDPHRSMK	9	0	2306.067009	0.0308	0.6150
SAK[x]GTKR	2	0	746.439846	0.0307	0.2150
DLVK[x]KYDK	3	0	1007.565097	0.0306	0.2450
EDVQSLK[x]LK	6	0	1058.597121	0.0306	0.2750
KDK[x]MNFVILCR	2	0	1422.747490	0.0305	0.3350
DYGK[x]FLSAMHDLPVRGNAK	3	0	2118.067943	0.0303	0.5750
IAQGLLYLGK[x]GTMTLNPYHTER	9	0	2475.294296	0.0302	0.6650
VK[x]AMEVDEKPTERYSDIGGLSK	1	0	2451.231422	0.0300	0.6600
VIPVEELK[x]EIK	7	0	1295.769988	0.0300	0.3300
VVLK[x]NKGTMK	3	0	1116.668841	0.0300	0.3000
LDSK[x]NVQLAK	3	0	1114.634566	0.0300	0.3000
DLK[x]LK	2	0	615.395529	0.0300	0.1500
LDRK[x]LEFPLPNEEAR	3	0	1825.968559	0.0300	0.4500
D[x]YTMAQPEFFKAVR	0	0	1701.818400	0.0300	0.4200
S[x]RQETQYK	0	0	1038.509372	0.0300	0.2400
FDIMPRK[x]K	6	0	1033.574220	0.0300	0.2400
KELLK[x]LK	4	0	870.590192	0.0300	0.2100
LALTK[x]PK	4	0	769.506134	0.0300	0.2100
RFK[x]K	2	0	577.369985	0.0300	0.1200
LQK[x]R	2	0	543.349250	0.0300	0.1200
GTPGYGPLGVLPK[x]VGIR	12	0	1679.972193	0.0297	0.5050
SEFQRLTHEK[x]STMLEK	9	0	1962.983216	0.0297	0.4750
GNQK[x]FSSTADYMNMSS	3	0	1766.723905	0.0297	0.4750
SMAIDK[x]DIRWELIAR	5	0	1815.966450	0.0297	0.4450
VVTALTMLK[x]QHLFR	8	0	1655.954434	0.0296	0.4150
LALTK[x]PKGTPGYGPLGVLPKVGIR	4	0	2431.467763	0.0296	0.7100
AQIK[x]ILYVNNAK	3	0	1373.803016	0.0296	0.3550
SPSGNDALNDK[x]K	10	0	1244.599634	0.0296	0.3550
IPDSTYEMVGGLEKQIK[x]EIK	16	0	2277.192525	0.0295	0.5900
DAYVYSIVAIARIK[x]LISGK	13	0	2079.209109	0.0295	0.5600
MATTVK[x]DTMNVDINAIKK	5	0	1992.038284	0.0294	0.5300
IKILFSDVK[x]AMTTGLR	8	0	1792.027986	0.0294	0.4700
K[x]RMPIDFK	0	0	1033.574220	0.0294	0.2350
G[x]VFKNVSGNVLSEIK	0	0	1589.877628	0.0293	0.4400
K[x]GEIRMGTTITALR	0	0	1545.866017	0.0293	0.4100
NK[x]HCLIK	1	0	911.501059	0.0293	0.2050
K[x]PRRLLK	0	0	909.623554	0.0293	0.2050
GK[x]YYPLK	1	0	867.485399	0.0293	0.2050
NSDYKETLIFK[x]CIDMFIHK	10	0	2401.180912	0.0292	0.5550
ATDDDRWK[x]TLSK	7	0	1434.710239	0.0292	0.3500
K[x]AFGRVYATMQK	0	0	1398.744122	0.0292	0.3500
YLDSQRVAIK[x]K	9	0	1319.756069	0.0291	0.3200
SLDK[x]QMVEER	3	0	1233.602276	0.0290	0.2900
LSGVVEGIFQK[x]CYAKNEWR	10	0	2283.146914	0.0289	0.5500
K[x]EFEIIKGVLCQFR	0	0	1765.954825	0.0289	0.4050
ETTEK[x]KIDK	4	0	1090.586949	0.0289	0.2600
SAELYK[x]NPK	5	0	1048.555259	0.0289	0.2600
VSTTPANSFELK[x]QYLIQREER	11	0	2508.297131	0.0288	0.6050
K[x]LEKGQSIDDMIPAQK	0	0	1799.945046	0.0288	0.4600
DEKSGVK[x]LENVK	6	0	1344.724827	0.0288	0.3450
IQK[x]ENRHK	2	0	1051.588622	0.0288	0.2300
DLVKK[x]YDK	4	0	1007.565097	0.0288	0.2300
LVK[x]ERQAR	2	0	998.598459	0.0288	0.2300
K[x]REK	0	0	559.344165	0.0288	0.1150
D[x]RGK	0	0	474.255021	0.0288	0.1150
LDDMSLIK[x]EDCEAATDPLLK	7	0	2276.091491	0.0287	0.5750
DFLDAVQK[x]VVKGNQK	7	0	1687.925636	0.0287	0.4300
SLGSGMDQEK[x]VLNK	9	0	1504.755469	0.0286	0.4000
LK[x]PQDER	1	0	884.471536	0.0286	0.2000
LK[x]PLIEK	1	0	839.547996	0.0286	0.2000
SNDIEK[x]AIDLYKEVLNK	5	0	1991.057425	0.0285	0.4850
VRQLIIKEEMMNSIQQAVAK[x]	19	0	2328.265640	0.0285	0.5700
MEILKIHLEK[x]VSK	9	0	1566.916655	0.0285	0.3700
IEVEVYK[x]ITTGDRLILTENIK	6	0	2446.368170	0.0283	0.5950
TDNHLSSTLEK[x]LSFK	10	0	1718.883832	0.0283	0.4250
VLNK[x]GDSGEMSLQKLFK	3	0	1893.002891	0.0282	0.4800
DISSKSPSGNDALNDK[x]K	15	0	1774.869635	0.0282	0.4800
VAIKK[x]GAVEYEIYK	4	0	1609.907866	0.0282	0.3950
LQK[x]DLGQVLNK	2	0	1254.729522	0.0282	0.3100
M[x]DTEMSVNMSDFLHDQATR	0	0	2226.934286	0.0282	0.5350
WIAK[x]QILDCIVNLSEPAKK	3	0	2225.224100	0.0282	0.5350
LK[x]GDLFSVGSGSTFAYGVLDSGYR	1	0	2495.233139	0.0281	0.6750
SAELYKNPK[x]ADPLDER	8	0	1844.926754	0.0281	0.4500
LLEK[x]LEIK	3	0	984.621882	0.0281	0.2250
LTHEKSTMLEK[x]IK	10	0	1556.859536	0.0281	0.3650
AMSIVGLLLDDTDPMINVMK[x]LDK	19	0	2531.304781	0.0280	0.6450
IMK[x]LCFDELK	2	0	1295.661702	0.0280	0.2800
I[x]DDQR	0	0	645.308172	0.0280	0.1400
RHNFVGLFVELSK[x]LLVK	12	0	1998.177753	0.0279	0.4750
VLVDMESMLVPK[x]PLINK	11	0	1925.072882	0.0279	0.4750
EK[x]ADAAFLRLVK	1	0	1359.787367	0.0279	0.3350
K[x]SLPLQIEVANDCIKWAIK	0	0	2225.224100	0.0279	0.5300
TTLFKSELAQSK[x]YLMNVSR	11	0	2215.166981	0.0279	0.5300
IK[x]LISGK	1	0	757.506134	0.0279	0.1950
FKLNVYK[x]YR	6	0	1229.692020	0.0278	0.2500
LTHEK[x]STMLEK	4	0	1315.680522	0.0277	0.3050
L[x]KGYQTIELDK	0	0	1306.713204	0.0277	0.3050
ELLKLK[x]VELAK	5	0	1282.822356	0.0277	0.3050
FDSEK[x]AGDREVQR	4	0	1535.732760	0.0277	0.3600
V[x]SPTGQITSTSAR	0	0	1303.673128	0.0277	0.3600
K[x]FDSGGGDNGANNQFAGNQSM	0	0	2114.871099	0.0276	0.5800
LEETDVAK[x]AAILERPYASTGAYK	7	0	2495.290650	0.0276	0.6350
EFPDLGVLEGK[x]RIDRPGR	10	0	2053.106771	0.0275	0.4950
VHPEGK[x]YVVDISPDIDIK	5	0	2023.062511	0.0275	0.4950
LGLDSEESAEYIVAK[x]GIR	14	0	1949.010477	0.0275	0.4950
E[x]MIAAQGIDEEDRR	0	0	1631.757255	0.0275	0.3850
YFATLQKSK[x]R	8	0	1240.692746	0.0275	0.2750
NCK[x]K	2	0	548.274037	0.0275	0.1100
DQK[x]K	2	0	517.285985	0.0275	0.1100
M[x]TDK	0	0	493.220610	0.0275	0.1100
DK[x]PK	1	0	486.280173	0.0275	0.1100
TVQK[x]VETAVLSTTVK	3	0	1602.919156	0.0273	0.4100
LMVEMEKK[x]LEK	7	0	1376.740675	0.0273	0.3000
LRHTVIK[x]TGLR	6	0	1292.804020	0.0273	0.3000
SELQDK[x]SSQQGVEGVLIILK	5	0	2170.184405	0.0273	0.5450
LKYYEQK[x]IR	6	0	1239.697497	0.0272	0.2450
TMTEK[x]AR	4	0	835.422145	0.0271	0.1900
K[x]ARQAAK	0	0	771.471479	0.0271	0.1900
NSTEEIDLYNRWK[x]ALER	12	0	2136.059881	0.0271	0.4600
IPDSTYEMVGGLEK[x]QIKEIK	13	0	2277.192525	0.0270	0.5400
NK[x]LDPYWNQLIVAGVDGENK	1	0	2272.148690	0.0270	0.5400
DYGK[x]FLSAMHDLPVR	3	0	1747.871494	0.0270	0.4050
V[x]KAFGRVYATMQK	0	0	1497.812531	0.0269	0.3500
YGLQGPTWLVHKENAINK[x]K	17	0	2195.185017	0.0268	0.5100
VGIK[x]PPKGVLLYGPPGTGK	3	0	1877.113761	0.0268	0.5100
K[x]FRKPIGATWK	0	0	1330.787310	0.0268	0.2950
LENVK[x]IYADLK	4	0	1304.733939	0.0268	0.2950
LYNKFK[x]TNHGNPFM	5	0	1709.834718	0.0268	0.3750
K[x]IEFPPPSAEAR	0	0	1340.708787	0.0267	0.3200
K[x]HLDAEVQK	0	0	1066.577055	0.0267	0.2400
FLK[x]TSK	2	0	722.432639	0.0267	0.1600
LEK[x]VRQLIIK	2	0	1238.807376	0.0265	0.2650
SLLTGK[x]HAIR	5	0	1094.655970	0.0265	0.2650
DQK[x]KFDSGGGDNGANNQFAGNQSM	2	0	2486.051564	0.0265	0.6350
LK[x]WSDERYLHQSLK	1	0	1801.947432	0.0264	0.3700
K[x]NVPKLQNVSNFQK	0	0	1642.915408	0.0264	0.3700
QAIVSAVK[x]FEEEAK	7	0	1547.819448	0.0264	0.3700
VLVDK[x]SR	4	0	815.486459	0.0264	0.1850
S[x]SSDMAYTSMFKGNQK	0	0	1780.775938	0.0262	0.4200
AIEGK[x]IAR	4	0	856.513006	0.0262	0.2100
ATSAGPKQTETINWLEK[x]R	16	0	2029.059155	0.0261	0.4700
IDRDK[x]LVLK	4	0	1098.676036	0.0261	0.2350
AKYASQK[x]RP	6	0	1047.582476	0.0261	0.2350
TTSK[x]VSIAK	3	0	933.549448	0.0261	0.2350
LCIHKNK[x]LTNDETR	6	0	1740.894015	0.0261	0.3650
IDKEDMGSNDK[x]ASK	10	0	1536.708913	0.0261	0.3650
AIGSGSEPAK[x]SELVKEFHK	9	0	2013.053008	0.0261	0.4950
VYATMQK[x]LQK	6	0	1208.658670	0.0260	0.2600
DGIVLAAEK[x]K	8	0	1042.602207	0.0260	0.2600
TK[x]LVK	1	0	587.400615	0.0260	0.1300
HQGVLEIEFMIDHNMK[x]DGTQR	15	0	2497.184095	0.0260	0.5450
SDYYMASTYTKK[x]INVK	11	0	1910.944711	0.0259	0.4150
LAEK[x]WRDYNLISENTEM	3	0	2110.999257	0.0259	0.4400
FGDGIQIAQLALK[x]HRENK	12	0	2037.111857	0.0258	0.4650
MPGTLLPGPGK[x]GYIGDPIK	10	0	1910.033463	0.0258	0.4900
SVQPLASAK[x]ELLR	8	0	1410.819392	0.0258	0.3350
IWK[x]VMCK	2	0	963.503367	0.0257	0.1800
ANWCDK[x]R	5	0	948.423539	0.0257	0.1800
YYLPK[x]GK	4	0	867.485399	0.0257	0.1800
SNPVFAENDEKGEK[x]R	13	0	1718.822295	0.0257	0.3850
DFLDAVQKVVK[x]GNQK	10	0	1687.925636	0.0257	0.3850
DEEWPPK[x]M	6	0	1030.442937	0.0256	0.2050
Q[x]SRQETQYK	0	0	1166.567944	0.0256	0.2300
VPDK[x]LIDASTVKHVFPITK	3	0	2107.204023	0.0255	0.4850
KYDK[x]TEDDIK	3	0	1253.613888	0.0255	0.2550
GTK[x]TSETNDR	2	0	1107.515576	0.0255	0.2550
ILEFTK[x]YSNDK	5	0	1356.692468	0.0255	0.2800
K[x]MSAQSCACMVR	0	0	1427.614109	0.0254	0.3050
RGGDEWK[x]IEPLK	6	0	1426.756795	0.0254	0.3050
SLLTGK[x]HAIRYAGR	5	0	1541.878966	0.0254	0.3550
VLNK[x]GDSGEMSLQK	3	0	1504.755469	0.0254	0.3550
K[x]PTSELAIGASLEK	0	0	1442.797987	0.0254	0.3550
E[x]EMIAAQGIDEEDRR	0	0	1760.799843	0.0253	0.3800
ELAAIKEDTEAVLK[x]R	13	0	1684.935865	0.0253	0.3800
SAELYK[x]NPKADPLDER	5	0	1844.926754	0.0253	0.4050
DTMNVDINAIKK[x]GEIR	11	0	1815.951192	0.0253	0.4050
ATTVK[x]DTMNVDINAIKK	4	0	1860.997805	0.0253	0.4300
ANNWSK[x]FTATAALGVIHR	5	0	1956.032885	0.0253	0.4550
KSLPLQIEVANDCIK[x]WAIK	14	0	2225.224100	0.0253	0.4800
HGGYKPTDK[x]HKTDLNHENLK	8	0	2331.171880	0.0252	0.5050
DK[x]MNFVILCRDAIPYEANIR	1	0	2437.224503	0.0250	0.5000
VLK[x]LTLEAMDLEIVEKEHFK	2	0	2384.302404	0.0250	0.5000
SATPFRK[x]INVLNFPSANFSK	6	0	2237.195580	0.0250	0.5000
TSETNDRNSTNNTK[x]ER	13	0	1865.846269	0.0250	0.4000
LRTFHILEPK[x]EK	9	0	1509.866674	0.0250	0.3000
FNLMVICK[x]DKK	7	0	1394.741343	0.0250	0.2750
VSK[x]ILEHK	2	0	952.570517	0.0250	0.2000
IVK[x]SAKAK	2	0	843.554142	0.0250	0.2000
IQK[x]ENR	2	0	786.434760	0.0250	0.1500
K[x]TELFK	0	0	764.443203	0.0250	0.1500
QIK[x]EIK	2	0	757.469750	0.0250	0.1500
ELLK[x]LK	3	0	742.495236	0.0250	0.1500
ETTEK[x]K	4	0	734.380997	0.0250	0.1500
K[x]LWK	0	0	573.363839	0.0250	0.1000
K[x]LIR	0	0	528.374737	0.0250	0.1000
K[x]LEK	0	0	516.327120	0.0250	0.1000
WK[x]R	1	0	488.285928	0.0250	0.0750
M[x]SSK	0	0	451.210047	0.0250	0.1000
VYATMQKLQK[x]DLGQVLNK	9	0	2076.140043	0.0250	0.4500
VSK[x]ILEHKEIMLR	2	0	1594.922802	0.0250	0.3250
K[x]VPDKLIDASTVK	0	0	1412.823808	0.0250	0.3250
IWKVMCK[x]NK	6	0	1205.641245	0.0250	0.2250
WSLERK[x]GEK	5	0	1131.603602	0.0250	0.2250
FGNRDLVK[x]K	7	0	1075.613774	0.0250	0.2250
LLK[x]LEEAMK	2	0	1073.615413	0.0250	0.2250
DK[x]PKYEPPVPTRTGR	1	0	1739.931783	0.0247	0.3700
HK[x]FQDILLGAGQAIK	1	0	1637.925245	0.0247	0.3700
AVKPTDMEQFAFYK[x]	13	0	1673.812254	0.0246	0.3450
LEEIGVADQYK[x]VSK	10	0	1577.830012	0.0246	0.3450
MEILK[x]IHLEKVSK	4	0	1566.916655	0.0246	0.3200
K[x]LEFPLPNEEAR	0	0	1441.756460	0.0246	0.2950
M[x]SWTTIESDAGVFTDLIENLGVK	0	0	2525.235839	0.0246	0.5650
VLGVFSEKAQIK[x]ILYVNNAK	11	0	2233.283329	0.0245	0.4900
LK[x]ESQLVDK	1	0	1058.597121	0.0244	0.2200
YTENIYPPK[x]KTVQYATK	8	0	2043.067597	0.0244	0.4150
WSTAETLTNNK[x]IDR	10	0	1647.821570	0.0243	0.3400
QPEDK[x]LR	4	0	884.471536	0.0243	0.1700
IIPLKK[x]D	5	0	825.532346	0.0243	0.1700
LALTKPK[x]GTPGYGPLGVLPKVGIR	6	0	2431.467763	0.0242	0.5800
SLLAHK[x]GGHVVR	5	0	1272.741423	0.0242	0.2900
M[x]SGYDR	0	0	727.295891	0.0242	0.1450
TMGK[x]NK	3	0	677.353010	0.0242	0.1450
YTENIYPPKK[x]TVQYATK	9	0	2043.067597	0.0241	0.4100
SYYMLYK[x]AGVLQSLADDSATTR	6	0	2452.194311	0.0241	0.5300
TLIDK[x]FSGEKK	4	0	1264.702640	0.0241	0.2650
VVK[x]VDAQDFLK	2	0	1260.707726	0.0241	0.2650
GQAQSGNFSNFGDGANGDNK[x]K	19	0	2111.925576	0.0240	0.5050
K[x]DYTMAQPEFFKAVR	0	0	1829.913356	0.0240	0.3600
INVKFFEK[x]EDVQSLK	7	0	1822.982813	0.0240	0.3600
VVTSK[x]LLKPR	4	0	1139.738968	0.0240	0.2400
S[x]GYDR	0	0	596.255412	0.0240	0.1200
AK[x]SAK	1	0	503.306720	0.0240	0.1200
EAADFIFDICGIAGIK[x]KTR	15	0	2124.103657	0.0239	0.4550
AIGSGSEPAKSELVK[x]EFHK	14	0	2013.053008	0.0239	0.4550
LAQFEK[x]EEYVSDPK	5	0	1681.819840	0.0239	0.3350
SELVK[x]EFHK	4	0	1115.597456	0.0239	0.2150
DK[x]KASLLTR	1	0	1030.613439	0.0239	0.2150
EAVELPLTHPELYEEMGIK[x]PPK	18	0	2519.298044	0.0239	0.5250
N[x]SSSDMAYTSMFKGNQK	0	0	1894.818860	0.0238	0.4050
GTEVEKITIK[x]VHVSEVLGDIR	9	0	2321.295344	0.0238	0.5000
GEIK[x]KAMVNIDTIDNK	3	0	1787.945046	0.0237	0.3800
K[x]LIPIRGTEVEK	0	0	1381.829229	0.0237	0.2850
LRLLK[x]MQR	4	0	1056.658947	0.0237	0.1900
FMLK[x]LGVK	3	0	934.567348	0.0237	0.1900
LREEIQK[x]GDGGTDYVCVPK	6	0	2163.062913	0.0237	0.4500
YIPNPVLVIIDVK[x]PK	12	0	1707.033394	0.0237	0.3550
GGVHVK[x]LAHLSKHPK	5	0	1606.941898	0.0237	0.3550
MARENAPAIIFIDEIDAIATK[x]R	20	0	2457.304859	0.0236	0.5200
YK[x]EDTALRSEM	1	0	1341.623403	0.0236	0.2600
K[x]GTKTSETNDR	0	0	1235.610532	0.0236	0.2600
DKLVLK[x]EVFLSFHNLVGR	5	0	2113.204692	0.0236	0.4250
LYFYYILFFEK[x]CNR	10	0	1974.970140	0.0236	0.3300
RFCVGLQK[x]IEEIFK	7	0	1765.954825	0.0236	0.3300
TSTGGPK[x]LQLNLER	6	0	1512.825929	0.0236	0.3300
WAIKEK[x]R	5	0	929.544639	0.0236	0.1650
FK[x]LNVYK	1	0	910.527595	0.0236	0.1650
K[x]KLIPIR	0	0	866.606510	0.0236	0.1650
M[x]GINERK	0	0	846.438129	0.0236	0.1650
IAIVVNQNWYCANTK[x]YVTGPK	14	0	2438.241535	0.0236	0.4950
RNK[x]LDPYWNQLIVAGVDGENK	2	0	2428.249792	0.0236	0.4950
LFQAEYAYK[x]AVENASTCIGIK	8	0	2375.183021	0.0236	0.4950
VELAK[x]QNLFVPTSDKEK	4	0	1945.051948	0.0235	0.4000
EASK[x]TLSKWR	3	0	1204.656362	0.0235	0.2350
IHAK[x]SMAIDK	3	0	1112.601159	0.0235	0.2350
YYK[x]PDLTIDEAVR	2	0	1581.803799	0.0235	0.3050
FIVK[x]ASSGPRYVVGCR	3	0	1794.956220	0.0234	0.3750
SMNLTRGIDLK[x]SIAEK	10	0	1774.961029	0.0234	0.3750
DQELTEENVSISVIGK[x]DEK	15	0	2132.048371	0.0234	0.4450
VVSSAIVDK[x]YIGESARIIR	8	0	2075.173785	0.0234	0.4450
SVQPTAK[x]TVQKVETAVLSTTVK	6	0	2314.310659	0.0234	0.5150
WCERISPGYDVYEGSFEK[x]EGK	17	0	2535.137525	0.0233	0.4900
KPIGATWK[x]TTQLEEANSK	7	0	2001.053008	0.0233	0.4200
Y[x]TVGQGYTK	0	0	1015.497414	0.0233	0.2100
QGITEAYNQK[x]AVEK	9	0	1577.804860	0.0232	0.3250
YQK[x]DEEWPPKM	2	0	1449.659787	0.0232	0.2550
LEEIGVADQYK[x]VSKILEHK	10	0	2198.194577	0.0232	0.4400
SGNLPDADNSK[x]SDISK	10	0	1646.774679	0.0231	0.3700
IVCFMLNEK[x]LNQQSVLLPLLK	8	0	2499.395584	0.0231	0.4850
VVGQLLEK[x]LKPLIEK	7	0	1706.070505	0.0230	0.3450
SSHIITK[x]ELK	6	0	1154.665864	0.0230	0.2300
NEEK[x]K	3	0	646.328572	0.0230	0.1150
GTCAGEVFMALK[x]GMALGSANEK	11	0	2241.059087	0.0230	0.5050
QLEMLDLQEGFIK[x]EDCK	12	0	2094.996478	0.0229	0.3900
VLIDCNK[x]FDSIDLNPAR	6	0	1988.998865	0.0229	0.3900
GSDAAPQASKK[x]K	10	0	1186.630541	0.0229	0.2750
SK[x]RHQGVLEIEFMIDHNMK	1	0	2311.156430	0.0229	0.4350
EDVQSLKLK[x]YYEQK	8	0	1769.919882	0.0229	0.3200
NSDYK[x]ETLIFK	4	0	1356.692468	0.0227	0.2500
GFICK[x]VVDKDGIR	4	0	1505.802358	0.0227	0.2950
TDELK[x]DANIIYDLEILR	4	0	2033.067988	0.0226	0.3850
MATTVK[x]DTMNVDINAIK	5	0	1863.943328	0.0226	0.3850
AVILSDTK[x]PVDK	7	0	1284.728853	0.0225	0.2700
STMLEK[x]IK	5	0	948.531355	0.0225	0.1800
LAEK[x]WR	3	0	801.449683	0.0225	0.1350
NK[x]VLVK	1	0	699.464272	0.0225	0.1350
E[x]MKK	0	0	534.283541	0.0225	0.0900
Q[x]EMK	0	0	534.247157	0.0225	0.0900
FNLMVICK[x]DK	7	0	1266.646388	0.0225	0.2250
LGISATALSPEEKK[x]TAGEDAVTLVK	13	0	2527.374374	0.0224	0.5600
AMEQQDIK[x]PTVQNGEVSANAEQK	7	0	2514.201910	0.0224	0.5150
YPGGGPGK[x]TAILPVK	7	0	1453.829229	0.0223	0.3350
HTELRSFEQK[x]VMK	9	0	1631.845282	0.0223	0.2900
LKESQLVDK[x]FFEK	8	0	1609.871482	0.0223	0.2900
DVAK[x]MKLSLFSNK	3	0	1479.811862	0.0223	0.2900
AK[x]WSTAETLTNNK	1	0	1462.741537	0.0223	0.2900
IIYSDIDVDPVK[x]PEHVGK	11	0	2023.062511	0.0222	0.4000
DKK[x]ASLLTR	2	0	1030.613439	0.0222	0.2000
VEFK[x]MGNGK	3	0	1008.506203	0.0222	0.2000
ASK[x]GSNDDEMKIDK	2	0	1536.708913	0.0221	0.3100
K[x]SAAAIGTSQLPVR	0	0	1397.798991	0.0221	0.3100
Q[x]DYDLVR	0	0	907.439903	0.0221	0.1550
IGLSK[x]IR	4	0	785.512280	0.0221	0.1550
VIGSELVQK[x]YVGEGARMVR	8	0	2090.130540	0.0221	0.4200
YEAKAIGSGSEPAK[x]SELVK	13	0	1963.026127	0.0221	0.4200
S[x]PTGQITSTSAR	0	0	1204.604720	0.0221	0.2650
YHDDLPALRITAFLLADSK[x]SQK	18	0	2501.327703	0.0220	0.4850
LDRK[x]IEIPLPNEVGR	3	0	1747.994380	0.0220	0.3300
DCISGWGCVVYVITADK[x]CIK	16	0	2343.106032	0.0220	0.4400
DAVK[x]EAARILYATHDEENNK	3	0	2286.123929	0.0220	0.4400
RLLK[x]LEEAMK	3	0	1229.716515	0.0220	0.2200
LFK[x]SLGSGMDQEK	2	0	1438.712546	0.0219	0.2850
DQKK[x]FDSGGGDNGANNQFAGNQSM	3	0	2486.051564	0.0219	0.5250
FHQLK[x]PTRVLTLAMVK	4	0	1881.102150	0.0219	0.3500
ALQDYK[x]PELASDPIIR	5	0	1827.972976	0.0219	0.3500
VPDKLIDASTVK[x]HVFPITK	11	0	2107.204023	0.0218	0.4150
LLMK[x]VALCANHADSVVK	3	0	1868.001115	0.0218	0.3700
DVCIK[x]LGLDSEESAEYIVAK	4	0	2238.108857	0.0217	0.4350
SLPLQIEVANDCIK[x]WAIK	13	0	2097.129144	0.0217	0.3900
SGVK[x]LENVKIYADLK	3	0	1675.950788	0.0217	0.3250
M[x]ESLQRLLQGAR	0	0	1400.755746	0.0217	0.2600
IK[x]LISGKLDEAR	1	0	1341.797930	0.0217	0.2600
K[x]LIPIR	0	0	738.511554	0.0217	0.1300
DK[x]LVLK	1	0	714.463938	0.0217	0.1300
NK[x]TDTK	1	0	705.365683	0.0217	0.1300
ASK[x]AAR	2	0	602.349976	0.0217	0.1300
NSDYK[x]ETLIFKCIDMFIHK	4	0	2401.180912	0.0216	0.4100
YYEQK[x]IRIGLHDDAYLDVCK	4	0	2498.226278	0.0215	0.4300
DTTK[x]NKMVCK	3	0	1223.600166	0.0215	0.2150
EFEIIK[x]GVLCQFRR	5	0	1793.960971	0.0214	0.3000
YYK[x]DGIYDLLHACVDRIK	2	0	2241.125119	0.0214	0.3850
KGTK[x]TSETNDR	3	0	1235.610532	0.0214	0.2350
DEK[x]VSEVLNSEDITGIQEK	2	0	2132.048371	0.0213	0.4050
HGGYK[x]PTDKHKTDLNHENLK	4	0	2331.171880	0.0213	0.4250
LSLFSNK[x]ENELRQAVR	6	0	1903.027465	0.0213	0.3400
DCTAYNIYDK[x]NK	9	0	1503.666324	0.0213	0.2550
K[x]AMVNIDTIDNK	0	0	1360.701983	0.0213	0.2550
SQDISINGNSK[x]K	10	0	1289.657479	0.0213	0.2550
DK[x]KLIPIR	1	0	981.633448	0.0213	0.1700
EK[x]SLLAHK	1	0	924.539219	0.0213	0.1700
K[x]NCK	0	0	548.274037	0.0213	0.0850
NIRIHAYVK[x]VLTLSLMEELHK	8	0	2506.409261	0.0212	0.4450
FSFISNVRPK[x]LFAYPPK	9	0	2010.109010	0.0212	0.3600
QEALSSK[x]TLFTRPIPVR	6	0	1942.099899	0.0212	0.3600
DK[x]LVLKEVFLSFHNLVGR	1	0	2113.204692	0.0211	0.3800
YGLQGPTWLVHK[x]ENAINK	11	0	2067.090061	0.0211	0.3800
IITK[x]EGVETRIIPLK	3	0	1709.045018	0.0210	0.3150
FGDGIQIAQLALK[x]HR	12	0	1665.931391	0.0210	0.3150
IEDTDK[x]YDKK	5	0	1253.613888	0.0210	0.2100
V[x]GVFKNVSGNVLSEIK	0	0	1688.946037	0.0209	0.3350
DYYTKQSK[x]ATR	7	0	1359.678214	0.0209	0.2300
EIK[x]EVIELPVK	2	0	1295.769988	0.0209	0.2300
TGQK[x]MLMNMDK	3	0	1295.603535	0.0209	0.2300
CGSPYIIEDSK[x]K	10	0	1395.670349	0.0208	0.2500
D[x]YDLVR	0	0	779.381332	0.0208	0.1250
A[x]ASLLK	0	0	601.379880	0.0208	0.1250
IAKGAIEK[x]VDDLLTTQAEAK	7	0	2113.162944	0.0207	0.4150
LGVQSISLTNNFPK[x]VFAMGDK	13	0	2265.182631	0.0207	0.4350
YEYQKLK[x]ESQLVDK	6	0	1769.919882	0.0207	0.2900
VIPVEELK[x]EIKQIK	7	0	1665.007573	0.0207	0.2900
DGIVLAAEKK[x]VTSK	9	0	1457.845270	0.0207	0.2900
CIK[x]RLVK	2	0	915.568742	0.0207	0.1450
ENAINK[x]K	5	0	815.450075	0.0207	0.1450
GILGIDAALGGQATK[x]LAAEDHK	14	0	2148.153776	0.0207	0.4550
TLEVLYLK[x]MHNNHAK	7	0	1809.955886	0.0207	0.3100
HNNHMAK[x]VLTLELYK	6	0	1809.955886	0.0207	0.3100
P[x]PKEDWEK	0	0	1027.497414	0.0206	0.1650
PRK[x]QYSAK	2	0	976.545365	0.0206	0.1650
YFATLQK[x]SK	6	0	1084.591644	0.0206	0.1850
HGGYKPTDKHK[x]TDLNHENLK	10	0	2331.171880	0.0205	0.4100
NEEK[x]LAEFDK	3	0	1221.587675	0.0205	0.2050
SNNIK[x]ENEQK	4	0	1202.589070	0.0205	0.2050
IIENEQSAEKNAYVINLK[x]QIAK	17	0	2515.364479	0.0205	0.4500
IDLTRIVK[x]SAK	7	0	1242.765906	0.0205	0.2250
YTQSTNNDDPK[x]K	10	0	1409.642221	0.0204	0.2450
K[x]IPQVASFRIDK	0	0	1400.813914	0.0204	0.2450
DEK[x]SGVKLENVK	2	0	1344.724827	0.0204	0.2450
VADLK[x]KLEGTIDYQK	4	0	1719.940617	0.0203	0.3050
C[x]SPSATLTHRTMTEK	0	0	1718.807905	0.0203	0.3050
SSLELANNAVK[x]SNDIEK	10	0	1830.932231	0.0203	0.3450
GGLGYPEDAIGKTK[x]LVK	13	0	1744.972250	0.0203	0.3450
VLNK[x]EHLEADFVTQVAVR	3	0	2067.111188	0.0203	0.3650
QEYK[x]DDINLDEASAMAVK	3	0	2038.951640	0.0203	0.3650
TSASIDFDSNFLNSMIK[x]K	16	0	2016.982547	0.0203	0.3650
HIIMFDCK[x]ILEFTKYSNDK	7	0	2401.180912	0.0203	0.3850
GERPSCPTGYHLK[x]SIRTGR	12	0	2171.101696	0.0203	0.3850
YSLNSYDFKK[x]QLLIDGANVLR	9	0	2456.306242	0.0202	0.4250
SVQPTAKTVQK[x]VETAVLSTTVK	10	0	2314.310659	0.0202	0.4450
ASLLK[x]VNMENLIVTDLGK	4	0	1957.091700	0.0200	0.3600
SVMAPLFLHDK[x]YDGR	10	0	1747.871494	0.0200	0.3000
VADLKK[x]LEGTIDYQK	5	0	1719.940617	0.0200	0.3000
VVGQLLEKLK[x]PLIEK	9	0	1706.070505	0.0200	0.3000
DSESTEEK[x]EAQAVQR	7	0	1705.775405	0.0200	0.3000
VLELRAELDK[x]IGLSK	9	0	1682.992985	0.0200	0.3000
K[x]INVKFFEK	0	0	1151.670224	0.0200	0.1800
IAGEHLSNGEKPLLTPEK[x]DFSK	17	0	2409.253874	0.0200	0.4400
GAATIK[x]GAIWYGIDFTAAR	5	0	1981.042053	0.0200	0.3800
MK[x]LSLFSNKENELR	1	0	1707.897707	0.0200	0.2800
SETMK[x]YYLPKGK	4	0	1443.743119	0.0200	0.2400
IMKLCFDELK[x]K	9	0	1423.756658	0.0200	0.2200
TFHILEPK[x]EK	7	0	1240.681514	0.0200	0.2000
RFDSEK[x]AGDR	5	0	1179.563192	0.0200	0.2000
YK[x]LHSEK	1	0	903.481373	0.0200	0.1400
S[x]SKDISSK	0	0	850.439569	0.0200	0.1600
QSK[x]ATR	2	0	689.382001	0.0200	0.1200
K[x]EEPK	0	0	629.338410	0.0200	0.1000
ELK[x]K	2	0	516.327120	0.0200	0.0800
M[x]PPK	0	0	471.251517	0.0200	0.0800
K[x]RR	0	0	458.307723	0.0200	0.0600
G[x]QAQSGNFSNFGDGANGDNKKDQK	0	0	2483.106041	0.0198	0.4750
K[x]EITPDIFAAIAIINEADRMAR	0	0	2457.304859	0.0198	0.4350
VEAQNHK[x]LNLADPVSIEYLTR	6	0	2409.265107	0.0198	0.4150
DVAKMK[x]LSLFSNK	5	0	1479.811862	0.0196	0.2550
EEMMNSIQQAVAK[x]	12	0	1477.690428	0.0196	0.2550
AVILSDTKPVDK[x]K	11	0	1412.823808	0.0196	0.2550
SSTAAKTFLEK[x]R	10	0	1337.730248	0.0196	0.2350
NCK[x]ADAGITIAPRCTDLDAIGVK	2	0	2458.230706	0.0196	0.4500
GGDEWK[x]IEPLK	5	0	1270.655693	0.0195	0.2150
VISMEK[x]GGNMK	5	0	1192.594355	0.0195	0.2150
ADYYYQAK[x]AK	7	0	1219.587284	0.0195	0.1950
AEAKDVAK[x]MK	7	0	1089.585175	0.0195	0.1950
EGK[x]VTFFYTDYIGVYAPRK	2	0	2253.146903	0.0195	0.3700
AEAK[x]DVAK	3	0	830.449740	0.0194	0.1550
AVYMPLCDPGNK[x]AEESAFYER	11	0	2446.093220	0.0193	0.4050
WAIK[x]EKR	3	0	929.544639	0.0193	0.1350
SLK[x]DECK	2	0	878.416723	0.0193	0.1350
AQEEVK[x]R	5	0	858.455887	0.0193	0.1350
LGVK[x]PPK	3	0	737.479921	0.0193	0.1350
YEALSK[x]HIIMFDCKILEFTK	5	0	2485.274807	0.0192	0.3850
IAK[x]GAIEKVDDLLTTQAEAK	2	0	2113.162944	0.0192	0.3850
AGNRSVMAPLFLHDK[x]YDGR	14	0	2146.074090	0.0192	0.3650
EIIRTSTSSMTAVPK[x]PLK	14	0	1958.086949	0.0192	0.3450
EK[x]WIAK	1	0	773.443537	0.0192	0.1150
IQYVGK[x]QDPKK	5	0	1302.729522	0.0191	0.2100
IGLHDDAYLDVCK[x]YYR	12	0	1999.946105	0.0191	0.3050
TFHILEPKEK[x]SLLAHK	9	0	1890.072626	0.0191	0.3050
LVLK[x]EVFLSFHNLVGR	3	0	1870.082797	0.0191	0.3050
LEK[x]VR	2	0	643.401675	0.0190	0.0950
LK[x]PLIEKGGDWERK	1	0	1667.935808	0.0189	0.2650
SAVIK[x]TSTR	4	0	961.555594	0.0189	0.1700
NIPK[x]ARASLTAAK	3	0	1339.793514	0.0188	0.2450
VNLEAYLDLSITPK[x]QHAVNER	13	0	2409.265107	0.0188	0.3950
HNNHMAKVLTLELYK[x]K	14	0	1938.050842	0.0188	0.3000
LAK[x]R	2	0	486.327789	0.0188	0.0750
GQAQSGNFSNFGDGANGDNKK[x]DQK	20	0	2483.106041	0.0187	0.4500
GTTAVLK[x]EDIYK	6	0	1336.723767	0.0187	0.2250
EAADFIFDICGIAGIKK[x]TR	16	0	2124.103657	0.0187	0.3550
SIMLYLMVQSVNSELK[x]LLSSAK	15	0	2453.327233	0.0186	0.4100
K[x]PIGATWKTTQLEEANSK	0	0	2001.053008	0.0186	0.3350
NK[x]TDTKTIEAITFK	1	0	1608.872208	0.0186	0.2600
VLSNYMK[x]QEALSSK	6	0	1596.818066	0.0186	0.2600
YEAK[x]AIGSGSEPAK	3	0	1406.704092	0.0186	0.2600
MVCK[x]IWK	3	0	963.503367	0.0186	0.1300
AK[x]TMTERLCPHTTSASM	1	0	1920.885494	0.0185	0.3150
Q[x]LMTEFVDQVDDVVKYEIDK	0	0	2413.172181	0.0185	0.3700
FLHDK[x]NSDYK	4	0	1265.603994	0.0185	0.1850
K[x]SAQVILSEIEVLEAEHRPFK	0	0	2422.321891	0.0183	0.3850
DNSSDLQK[x]LLMK	7	0	1390.712547	0.0183	0.2200
K[x]QYSAK	0	0	723.391504	0.0183	0.1100
IVK[x]SAK	2	0	644.422076	0.0183	0.1100
SSQQGVEGVLIILK[x]IEDTDK	13	0	2171.168421	0.0182	0.3650
EDGMK[x]ILMVNRGDTGSSGIR	4	0	2135.046217	0.0182	0.3650
SAK[x]IVRTLIDK	2	0	1242.765906	0.0182	0.2000
GSDAAPQASK[x]K	9	0	1058.535585	0.0182	0.2000
VGIKPPK[x]GVLLYGPPGTGK	6	0	1877.113761	0.0182	0.3450
ALTCK[x]MPGTLLPGPGKGYIGDPIK	4	0	2483.327901	0.0181	0.4350
IDKNTWNSTLETAK[x]AK	13	0	1818.947489	0.0181	0.2900
EYLEK[x]NWK	4	0	1108.555260	0.0181	0.1450
M[x]MGINERK	0	0	977.478607	0.0181	0.1450
K[x]REAEAAK	0	0	901.498083	0.0181	0.1450
K[x]YYESFADFDSEGTDAYLTYK	0	0	2512.095710	0.0181	0.3800
NSSSDMAYTSMFK[x]GNQKVVK	12	0	2221.050634	0.0180	0.3600
DLEETDERSLALTK[x]K	13	0	1746.899873	0.0180	0.2700
AIGSGSEPAK[x]SELVK	9	0	1471.788150	0.0180	0.2700
DAGK[x]DEFSRK	3	0	1151.557046	0.0180	0.1800
NKLLK[x]VTVSK	4	0	1128.722984	0.0180	0.1800
TNSTDEK[x]GTK	6	0	1079.509429	0.0180	0.1800
RQTLNK[x]IALDEQIQALK	5	0	1981.131923	0.0179	0.3050
SNDIEK[x]AIDLYK	5	0	1407.724493	0.0179	0.2150
EPPVYTPPK[x]DKK	8	0	1397.755400	0.0179	0.2150
VGK[x]SAVIKTSTR	2	0	1245.740419	0.0179	0.2150
K[x]EDSSPCGYIIRILSGEQTVK	0	0	2379.210294	0.0179	0.3750
VVDASIVSK[x]ALGNFVASVLAR	8	0	2115.205083	0.0179	0.3750
CIDMFIHK[x]SAELYK	7	0	1753.853066	0.0179	0.2500
VAEK[x]AQINTQEYGR	3	0	1605.811006	0.0179	0.2500
K[x]NCKADAGITIAPR	0	0	1513.803419	0.0179	0.2500
K[x]DWNACK	0	0	920.417393	0.0179	0.1250
SDEINEVLNK[x]YQETQR	9	0	1964.943855	0.0178	0.2850
GEIKK[x]AMVNIDTIDNK	4	0	1787.945046	0.0178	0.2850
ATTVK[x]DTMNVDINAIK	4	0	1732.902849	0.0178	0.2850
FK[x]LNVYKYR	1	0	1229.692020	0.0178	0.1600
Y[x]FATLQKSK	0	0	1084.591644	0.0178	0.1600
K[x]VAQTTYKK	0	0	1065.618191	0.0178	0.1600
DK[x]SAQVILSEIEVLEAEHRPFK	1	0	2537.348830	0.0177	0.3900
VLVK[x]VHPEGKYVVDISPDIDIK	3	0	2462.378342	0.0177	0.3900
TNSTDEKGTK[x]K	9	0	1207.604385	0.0177	0.1950
TELFK[x]ASTSAK	4	0	1181.629146	0.0177	0.1950
GQAQSGNFSNFGDGANGDNK[x]KDQK	19	0	2483.106041	0.0177	0.4250
DEPEETDVNK[x]YQK	9	0	1593.715773	0.0177	0.2300
NVPK[x]LQNVSNFQK	3	0	1514.820452	0.0177	0.2300
IVRTLIDK[x]FSGEK	7	0	1504.861253	0.0177	0.2300
SPSGNDALNDKK[x]GTK	11	0	1530.763724	0.0177	0.2650
AVDEEMK[x]VRSEDYLPSK	6	0	1994.961812	0.0176	0.3000
DSESTEEK[x]EAQAVQRAR	7	0	1932.913617	0.0176	0.3000
RFFPYYVYTTVAGIDK[x]EGK	15	0	2253.146903	0.0176	0.3350
FRKPIGATWK[x]TTQLEEANSK	9	0	2304.222519	0.0175	0.3500
QILDCIVNLSEPAK[x]KSGFEK	13	0	2275.188107	0.0175	0.3500
IDRPAQVISFK[x]K	10	0	1400.813914	0.0175	0.2100
GYQTIELDK[x]K	8	0	1193.629146	0.0175	0.1750
LLK[x]VTVSK	2	0	886.585106	0.0175	0.1400
LESK[x]QR	3	0	759.423863	0.0175	0.1050
RMDK[x]EMAEADLDDDEPDLGEF	3	0	2440.004526	0.0174	0.3650
FLLDDFDQQEHIQK[x]SETMK	13	0	2351.110253	0.0174	0.3300
TMLELLNQLDGFEATK[x]NIK	15	0	2177.140100	0.0174	0.3300
AEQEELLSEK[x]VSTKK	9	0	1717.909710	0.0173	0.2600
GNQK[x]VVKVDAQDFLK	3	0	1687.925637	0.0173	0.2600
NAEELSSYQK[x]K	9	0	1295.635683	0.0173	0.1900
MDK[x]EMAEADLDDDEPDLGEF	2	0	2283.903424	0.0172	0.3450
INEDSKLAVNENLASSK[x]SSM	16	0	2136.036759	0.0172	0.3450
ATSAGPK[x]QTETINWLEKR	6	0	2029.059155	0.0172	0.3100
IDK[x]KTTEEK	2	0	1090.586949	0.0172	0.1550
EALEK[x]TEEK	4	0	1075.539667	0.0172	0.1550
M[x]PFGNTHNK	0	0	1044.481051	0.0172	0.1550
SEDYLPSK[x]YLDIDISK	7	0	1884.935588	0.0172	0.2750
DYTMAQPEFFK[x]AVR	10	0	1701.818400	0.0171	0.2400
YK[x]VNLYK	1	0	926.522509	0.0171	0.1200
K[x]YTGLLR	0	0	849.507194	0.0171	0.1200
SSSDMAYTSMFK[x]GNQKVVK	11	0	2107.007711	0.0171	0.3250
E[x]APADPTDEEAMSDEAAAQAITAR	0	0	2459.075713	0.0171	0.4100
MSERDTALEK[x]YK	9	0	1469.718358	0.0171	0.2050
ALTLKTGPPGPPCGGK[x]FMLK	15	0	2069.116472	0.0170	0.3400
G[x]QAQSGNFSNFGDGANGDNK	0	0	1983.830620	0.0170	0.3400
K[x]LEGTIDYQK	0	0	1193.629146	0.0170	0.1700
FRKLGVK[x]PPK	6	0	1168.744388	0.0170	0.1700
VEFKMGNGK[x]MVEISR	8	0	1723.874862	0.0170	0.2550
K[x]AVYMPLCDPGNK	0	0	1491.721334	0.0169	0.2200
EK[x]TSNNTNRTNSTDEK	1	0	1837.840123	0.0169	0.2700
VGK[x]SAVIK	2	0	800.511946	0.0169	0.1350
YYRAVYDTAVVQEDPEK[x]WK	16	0	2359.148355	0.0168	0.3200
A[x]ASLLKVNMENLIVTDLGK	0	0	2028.128811	0.0168	0.3200
KNEEK[x]LAEFDK	4	0	1349.682631	0.0168	0.1850
FRK[x]PIGATWKTTQLEEANSK	2	0	2304.222519	0.0168	0.3350
GFPTPK[x]ATSTGTTIVGVIAK	5	0	1945.088332	0.0168	0.3350
DAVVLGVEK[x]RLTSPLMESHSVEK	8	0	2523.336549	0.0167	0.3850
LGIDPPKGIMLYGPPGTGK[x]TLCAR	18	0	2511.334048	0.0167	0.4000
M[x]ATTVKDTMNVDINAIKK	0	0	1992.038284	0.0167	0.3000
SPSGNDALNDK[x]KGTK	10	0	1530.763724	0.0167	0.2500
ATAIGK[x]SSTAAK	5	0	1104.613831	0.0167	0.2000
MQK[x]LLR	2	0	787.473787	0.0167	0.1000
F[x]ATLQK	0	0	706.401341	0.0167	0.1000
VK[x]AFGR	1	0	676.402010	0.0167	0.1000
IWK[x]SDEINEVLNKYQETQR	2	0	2392.202175	0.0166	0.3150
ILFENPDEATK[x]RK	10	0	1559.830681	0.0165	0.2150
GTEVEK[x]ITIK	5	0	1116.638983	0.0165	0.1650
VLVK[x]VHPEGK	3	0	1104.665473	0.0165	0.1650
YTYDRGTTAVLK[x]EDIYK	11	0	2035.026127	0.0165	0.2800
V[x]SPTGQITSTSARSGKK	0	0	1703.916525	0.0165	0.2800
DCISGWGCVVYVITADKCIK[x]R	19	0	2499.207134	0.0164	0.3450
YEALSK[x]HIIMFDCK	5	0	1753.853066	0.0164	0.2300
LKPLIEK[x]GGDWERK	6	0	1667.935808	0.0164	0.2300
AEQEELLSEK[x]VSTK	9	0	1589.814754	0.0164	0.2300
LVRK[x]CIK	3	0	915.568742	0.0164	0.1150
S[x]RQETQYKIDELVSNNEK	0	0	2180.070835	0.0164	0.2950
VNQIESQMAMAEK[x]LIQIRVK	12	0	2328.265640	0.0162	0.3250
KIDK[x]EDMGSNDK	3	0	1378.639778	0.0162	0.1950
SSTAAK[x]TFLEKR	5	0	1337.730248	0.0162	0.1950
DYYTK[x]QSK	4	0	1031.492328	0.0162	0.1300
K[x]PIGATWK	0	0	899.522844	0.0162	0.1300
K[x]GEK	0	0	460.264524	0.0162	0.0650
IQDAELAILQK[x]TQNLRR	10	0	2009.138070	0.0162	0.2750
YPHGMTETLNTK[x]LGLGIAYQLR	11	0	2475.294296	0.0161	0.3550
LQKDLGQVLNK[x]YVQVEQR	10	0	2157.190495	0.0161	0.2900
LFAYPPK[x]SVQPTAKTVQK	6	0	2002.125051	0.0161	0.2900
T[x]IDNAETMK	0	0	1021.474961	0.0161	0.1450
FDSEK[x]AGDR	4	0	1023.462090	0.0161	0.1450
LCIHK[x]NKLTNDETR	4	0	1740.894015	0.0161	0.2250
ATLTGMK[x]IDVLFSK	6	0	1522.842826	0.0161	0.2250
LGDGVLRPYK[x]VGVILESQR	9	0	2098.189768	0.0161	0.3050
TVQKVETAVLSTTVK[x]AQAR	14	0	2029.153050	0.0161	0.3050
LALTKPK[x]GTPGYGPLGVLPK	6	0	2006.192733	0.0160	0.3200
VNLYK[x]FREER	4	0	1352.720019	0.0160	0.1600
YTENIYPPK[x]K	8	0	1251.649881	0.0160	0.1600
VMCKNK[x]TDTK	5	0	1223.600166	0.0160	0.1600
NK[x]LLKVTVSK	1	0	1128.722984	0.0160	0.1600
GERPSCPTGYHLK[x]SIR	12	0	1856.931459	0.0159	0.2550
E[x]SLQRLLQGAR	0	0	1269.715268	0.0159	0.1750
TNSTDEK[x]GTKK	6	0	1207.604385	0.0159	0.1750
IYADLKINEDSK[x]LAVNENLASSK	11	0	2534.322674	0.0159	0.3650
DK[x]KDQK	1	0	760.407879	0.0158	0.0950
NK[x]GTMK	1	0	677.353010	0.0158	0.0950
N[x]SIVSK	0	0	646.364957	0.0158	0.0950
YEAK[x]AIGSGSEPAKSELVK	3	0	1963.026127	0.0158	0.3000
LKPLIEK[x]GGDWER	6	0	1539.840853	0.0158	0.2050
VDK[x]NWSKIYDFPLFQGIFIR	2	0	2485.315688	0.0158	0.3150
KLGVK[x]PPKGCLMFGPPGTGK	4	0	2068.132455	0.0158	0.3150
VVGQLLEKLKPLIEK[x]GGDWER	14	0	2406.363362	0.0157	0.3300
NIPK[x]EIK	3	0	840.506860	0.0157	0.1100
MPGTLLPGPGK[x]GYIGDPIKFVR	10	0	2312.271383	0.0157	0.3450
SIAEK[x]MNGASGAELK	4	0	1504.755469	0.0157	0.2350
S[x]PTGQITSTSARSGKK	0	0	1604.848116	0.0156	0.2500
K[x]IEFPPPSAEARAEILR	0	0	1923.057703	0.0156	0.2650
VGIRLFNLEPK[x]ILEEVPLR	10	0	2234.314962	0.0155	0.2950
LVK[x]APALDGALQGVIQFMK	2	0	1998.133505	0.0155	0.2950
EFHK[x]DMTLEEAEVLILKVLR	3	0	2412.308550	0.0155	0.3100
SSK[x]SSLELANNAVKSNDIEK	2	0	2133.091236	0.0155	0.3100
PFGNTHNK[x]FK	7	0	1188.603937	0.0155	0.1550
D[x]KSAQVILSEIEVLEAEHRPFK	0	0	2537.348830	0.0155	0.3400
ELIRAQEEVK[x]R	9	0	1369.767693	0.0155	0.1700
RMPIDFK[x]GFICK	6	0	1510.778788	0.0154	0.1850
TRLLENDIK[x]VMK	8	0	1458.822760	0.0154	0.1850
LK[x]GYQTIELDKK	1	0	1434.808159	0.0154	0.1850
LGISATALSPEEK[x]KTAGEDAVTLVK	12	0	2527.374374	0.0154	0.3850
SLDK[x]QMVEERVLK	3	0	1573.849698	0.0154	0.2000
CTK[x]IIENEQSAEK	2	0	1548.745296	0.0154	0.2000
TSTSSMTAVPK[x]PLK	10	0	1446.775143	0.0154	0.2150
K[x]FTGGVLMLIDRESDK	0	0	1807.950131	0.0153	0.2450
LHQVEYALEAIK[x]QGSATVGLVSK	11	0	2440.332455	0.0152	0.3500
ETLIFK[x]CIDMFIHKSAELYK	5	0	2485.274807	0.0150	0.3000
LREWNQNIK[x]NLSNVVEISGK	8	0	2340.254878	0.0150	0.3000
INEDSK[x]LAVNENLASSKSSM	5	0	2136.036759	0.0150	0.3000
A[x]SLLKVNMENLIVTDLGK	0	0	1957.091700	0.0150	0.2700
YEIDK[x]TLAGVTR	4	0	1364.729913	0.0150	0.1800
EPPVYTPPK[x]DK	8	0	1269.660444	0.0150	0.1650
K[x]YYSFDNSLK	0	0	1263.613496	0.0150	0.1500
YFATLQK[x]SKR	6	0	1240.692746	0.0150	0.1500
SVQPTAK[x]TVQK	6	0	1185.671676	0.0150	0.1650
NLQVAK[x]SLDK	5	0	1114.634566	0.0150	0.1500
K[x]DLVR	0	0	629.386026	0.0150	0.0750
LGVK[x]R	3	0	571.380549	0.0150	0.0750
YGLQGPTWLVHK[x]ENAINKK	11	0	2195.185017	0.0150	0.2850
K[x]SYDYSATMYTRLFLLR	0	0	2127.082198	0.0150	0.2550
MHNNHAK[x]SLPPEEYDEK	6	0	2037.921346	0.0150	0.2550
M[x]CSPSATLTHRTMTEK	0	0	1849.848383	0.0150	0.2400
WAFAEK[x]QYGYGTQTV	5	0	1747.820509	0.0150	0.2250
GVLLYGPPGTGK[x]TMLVK	11	0	1729.979978	0.0150	0.2550
VGVFK[x]NVSGNVLSEIK	4	0	1688.946037	0.0150	0.2400
GSLEKNWK[x]EEYLR	7	0	1650.836493	0.0150	0.1950
YEVGAEYIKK[x]VIAR	9	0	1637.914013	0.0150	0.2100
LTHEK[x]STMLEKIK	4	0	1556.859536	0.0150	0.1950
ILFSDVK[x]AMTTGLR	6	0	1550.848972	0.0150	0.2100
NTWNSTLETAK[x]AK	10	0	1462.741537	0.0150	0.1950
LIEK[x]LELR	3	0	1012.628028	0.0150	0.1200
NEEEPTK[x]K	6	0	973.471593	0.0150	0.1200
SK[x]VLDVR	1	0	815.486459	0.0150	0.1050
LGIDPPK[x]GIMLYGPPGTGKTLCAR	6	0	2511.334048	0.0148	0.3550
IWKSDEINEVLNK[x]YQETQR	12	0	2392.202175	0.0147	0.2800
VFHPITK[x]AVILSDTKPVDK	6	0	2107.204023	0.0147	0.2800
TTMTNGFLAHKLCIHK[x]NK	15	0	2113.092380	0.0147	0.2650
S[x]IMEYNGGSCVAMAGK	0	0	1673.721069	0.0147	0.2350
DTALEK[x]YKSYLLQHR	5	0	1863.984208	0.0147	0.2200
AVEK[x]LMSRRPPVIR	3	0	1650.971479	0.0146	0.2050
GYSK[x]PNERATKQSK	3	0	1592.826990	0.0146	0.2050
DEK[x]YTLYDQNDTK	2	0	1631.731422	0.0146	0.1900
NLLLQEK[x]GFPTPK	6	0	1483.839792	0.0146	0.1900
VATEK[x]DFLDAVQK	4	0	1462.766689	0.0146	0.1900
SAK[x]AKNPMFALSR	2	0	1419.765584	0.0146	0.1900
K[x]IEIPLPNEVGR	0	0	1363.782281	0.0146	0.1750
AELDK[x]IGLSKIR	4	0	1341.797930	0.0146	0.1750
KGVVALVEDK[x]TK	9	0	1285.760486	0.0146	0.1750
LK[x]LEAIMYDTELNSEGSAPAVR	1	0	2406.209961	0.0145	0.3200
HYYSLRINYK[x]K	9	0	1483.793513	0.0145	0.1600
VLTLELYK[x]KLR	7	0	1374.859801	0.0145	0.1600
K[x]IIEEEGFTNR	0	0	1334.682966	0.0145	0.1600
IDK[x]EDMGSNDK	2	0	1250.544822	0.0145	0.1600
SSEETEDK[x]K	7	0	1051.466899	0.0144	0.1300
VK[x]VIAATNR	1	0	970.592313	0.0144	0.1300
K[x]YIPNPVLVIIDVKPK	0	0	1835.128350	0.0144	0.2300
K[x]SGRSAPGVSTTSTIQ	0	0	1575.821569	0.0144	0.2300
DTALEKYK[x]SYLLQHR	7	0	1863.984208	0.0143	0.2150
KDYTMAQPEFFK[x]AVR	11	0	1829.913356	0.0143	0.2150
AEQEELLSEKVSTK[x]K	13	0	1717.909710	0.0143	0.2150
ELAAIK[x]EDTEAVLKR	5	0	1684.935865	0.0143	0.2150
FAELQK[x]SLNNLNTIDIDANLEK	5	0	2502.296462	0.0143	0.3150
M[x]GQAQSGNFSNFGDGANGDNK	0	0	2114.871099	0.0143	0.3000
DEPEETDVNK[x]YQKDEEWPPK	9	0	2475.107668	0.0143	0.2850
QTETINWLEK[x]RFK	9	0	1691.899424	0.0142	0.1850
EYLEK[x]NWKEGLSR	4	0	1650.836493	0.0142	0.1850
IHAKSMAIDK[x]DIR	9	0	1496.813257	0.0142	0.1850
FIRVSGSELVQK[x]YIGEGSR	11	0	2124.132649	0.0142	0.2700
QAAK[x]ASVVETVTLTKVTQK	3	0	2001.146903	0.0142	0.2700
IEFATITK[x]DTTK	7	0	1366.734330	0.0142	0.1700
S[x]SSDMAYTSMFK	0	0	1353.558028	0.0142	0.1700
ATAIGRASK[x]AAR	8	0	1171.678492	0.0142	0.1700
TTMTNGFLAHK[x]LCIHKNK	10	0	2113.092380	0.0142	0.2550
YTSLSEEQK[x]MKSDINAHK	8	0	2108.020718	0.0142	0.2550
MATTVKDTMNVDINAIK[x]K	16	0	1992.038284	0.0142	0.2550
SSLELANNAVKSNDIEK[x]AIDLYK	16	0	2534.322675	0.0141	0.3250
AQISVRLVPYLTK[x]LESK	12	0	1944.140700	0.0141	0.2400
GAIEK[x]VDDLLTTQAEAK	4	0	1800.946820	0.0141	0.2400
IVAFDQLVK[x]EK	8	0	1288.739025	0.0141	0.1550
LAAEDHK[x]FVIHQEENK	6	0	1906.953636	0.0141	0.2250
TFHILEPK[x]EKSLLAHK	7	0	1890.072626	0.0141	0.2250
KAQSGPDASAK[x]LPTVIPTTR	10	0	2037.121751	0.0140	0.2800
NIK[x]VIMATNR	2	0	1158.654253	0.0140	0.1400
K[x]NEEK	0	0	646.328572	0.0140	0.0700
LK[x]DLR	1	0	643.401675	0.0140	0.0700
GTK[x]RR	2	0	616.376858	0.0140	0.0700
VVGSEFVQK[x]YLGEGPRMVR	8	0	2150.130540	0.0139	0.2650
AQSGPDASAK[x]LPTVIPTTR	9	0	1909.026796	0.0139	0.2650
LFQVEYAIEAIKLGSTAIGVK[x]TK	20	0	2478.409640	0.0139	0.3200
ASALGAINLQPLLMPSK[x]R	16	0	1879.071243	0.0139	0.2500
IFRQK[x]SLEK	4	0	1147.671285	0.0139	0.1250
FATLQKSK[x]R	7	0	1077.629423	0.0139	0.1250
TEPK[x]AVDEEMKVR	3	0	1530.771118	0.0138	0.1800
ESDK[x]APDLIELNR	3	0	1498.762664	0.0138	0.1800
SQK[x]ALDTLFSAIR	2	0	1448.798656	0.0138	0.1800
IDVEESIAGYQLARSK[x]R	15	0	1934.022044	0.0138	0.2350
INEDSK[x]LAVNENLASSK	5	0	1830.932231	0.0138	0.2350
V[x]PTFANFHTPIFIAKREDGMK	0	0	2418.251708	0.0138	0.2900
TPNDTQK[x]YSNDK	6	0	1409.642221	0.0138	0.1650
SLPLQIEVANDCIK[x]WAIKEK	13	0	2354.266687	0.0137	0.2750
TLALKYPGGGPGK[x]TAILPVK	12	0	1980.177084	0.0137	0.2750
ITTGDRLILTENIK[x]TK	13	0	1815.046470	0.0137	0.2200
QEVAAQKSSEETEDK[x]K	14	0	1805.864214	0.0137	0.2200
VATEKDFLDAVQK[x]VVK	12	0	1788.998462	0.0137	0.2200
MQK[x]LLRLR	2	0	1056.658947	0.0137	0.1100
K[x]DWNACKK	0	0	1048.512348	0.0137	0.1100
NK[x]ISWYTK	1	0	1038.549782	0.0137	0.1100
IKVLAQLGMQSLSPLK[x]QGMNILR	15	0	2537.454825	0.0137	0.3150
SSLELANNAVK[x]SNDIEKAIDLYK	10	0	2534.322675	0.0137	0.3150
IAEFHTALESVPDK[x]SLFER	13	0	2188.116331	0.0137	0.2600
GIGSYEK[x]QSEVSVGLRFIK	6	0	2096.126503	0.0137	0.2600
EWNQNIKNLSNVVEISGK[x]GVFV	17	0	2473.296405	0.0136	0.3000
GTLK[x]VHTIRLR	3	0	1292.804020	0.0136	0.1500
VNLYK[x]FR	4	0	938.533741	0.0136	0.0950
RK[x]QYSAK	1	0	879.492606	0.0136	0.0950
EGK[x]GEIYSFDPVGSYER	2	0	1931.890035	0.0135	0.2300
IANYDPAEIRFNLMVICK[x]DK	17	0	2409.218357	0.0135	0.2700
IQYVGK[x]QDPK	5	0	1174.634566	0.0135	0.1350
VAEQNENPTVGSAQK[x]MIQDEAQK	14	0	2514.201910	0.0135	0.3100
ENEQKIK[x]TLSMEK	6	0	1576.812980	0.0135	0.1750
FLHDK[x]NSDYKETLIFK	4	0	1997.025735	0.0134	0.2150
SQDISINGNSKK[x]EEPK	11	0	1772.890370	0.0134	0.2150
VVSSAIVDK[x]YIGESAR	8	0	1692.904567	0.0134	0.2150
Q[x]SRQETQYKIDELVSNNEK	0	0	2308.129407	0.0134	0.2550
LDVAK[x]RVDMYASDLAQISR	4	0	2150.115282	0.0134	0.2550
LMGQINK[x]MPLLQSSVALLGQK	6	0	2268.269665	0.0133	0.2800
VYATMQK[x]LQKDLGQVLNK	6	0	2076.140043	0.0133	0.2400
K[x]IDKEDMGSNDK	0	0	1378.639778	0.0133	0.1600
EIK[x]QIK	2	0	757.469750	0.0133	0.0800
K[x]SGNLPDADNSKSDISK	0	0	1774.869635	0.0132	0.2250
VPEDIFK[x]THLEVAR	6	0	1652.888526	0.0132	0.1850
SNPVFAENDEK[x]GEK	10	0	1562.721193	0.0132	0.1850
EATPMEMDEEK[x]SQDISINGNSK	10	0	2452.073269	0.0132	0.2900
S[x]WTTIESDAGVFTDLIENLGVK	0	0	2394.195360	0.0132	0.2900
DYYTK[x]QSKATR	4	0	1359.678214	0.0132	0.1450
DSYLIIDK[x]LPSEYDSR	7	0	1912.941734	0.0131	0.2100
VATEK[x]DFLDAVQKVVK	4	0	1788.998462	0.0131	0.2100
EISYPFK[x]R	6	0	1038.549782	0.0131	0.1050
TSWIYK[x]NK	5	0	1038.549782	0.0131	0.1050
FATLQK[x]SK	5	0	921.528321	0.0131	0.1050
IIENEQSAEK[x]NAYVINLK	9	0	2075.089784	0.0131	0.2350
AMEVDEK[x]PTERYSDIGGLSK	6	0	2224.068057	0.0130	0.2600
VVDKCFGIK[x]FDIMPR	8	0	1823.942544	0.0130	0.1950
VSGIRK[x]HFEQVINEK	5	0	1782.973979	0.0130	0.1950
QILDCIVNLSEPAK[x]K	13	0	1726.928669	0.0130	0.1950
FRK[x]PIGATWK	2	0	1202.692354	0.0130	0.1300
K[x]VTSK	0	0	561.348581	0.0130	0.0650
SQK[x]ALDTLFSAIRDHDLAPLYK	2	0	2501.327703	0.0130	0.2850
GVMTLGFDLIK[x]RVYPYR	10	0	2027.102541	0.0129	0.2200
LGVKPPKGCLMFGPPGTGK[x]TLLAR	18	0	2494.391501	0.0129	0.3100
QCVIANSCK[x]TAINTGGGSVAVFNK	8	0	2495.225954	0.0129	0.3100
LNADVLGQLIK[x]K	10	0	1310.792119	0.0129	0.1550
G[x]GLGYPEDAIGK	0	0	1175.582198	0.0129	0.1550
ENAPAIIFIDEIDAIATK[x]R	17	0	2099.126168	0.0129	0.2450
D[x]GLEDDMPALADEEFEKMDRR	0	0	2481.078690	0.0129	0.2700
S[x]SKSSLELANNAVK	0	0	1446.767750	0.0129	0.1800
LNVYK[x]YR	4	0	954.528656	0.0129	0.0900
ILIDK[x]AR	4	0	827.522844	0.0129	0.0900
DDLSGAEIK[x]AIVSEAGLLALRER	8	0	2425.317532	0.0128	0.2950
VTDK[x]LTQLTDNIWCCR	3	0	2021.966182	0.0128	0.2050
WK[x]VETQEAAVVDYPDR	1	0	1904.926754	0.0128	0.2050
HCLIK[x]MNHGTTTLAFR	4	0	1898.960649	0.0128	0.2050
DELWKNDDQLTYTYK[x]DEK	14	0	2303.059268	0.0128	0.2300
VHVTQEDFELAVAK[x]VLNK	13	0	2039.105042	0.0128	0.2300
IEDTDK[x]YDK	5	0	1125.518932	0.0128	0.1150
LQMSAMYK[x]K	7	0	1098.556519	0.0128	0.1150
F[x]ANNDEIHPSK	0	0	1270.594156	0.0127	0.1400
SAKAK[x]NPMFALSR	4	0	1419.765584	0.0127	0.1650
ESQLVDKFFEK[x]INVK	10	0	1822.982813	0.0127	0.1900
DEVLFNDK[x]PLPIEMK	7	0	1786.917438	0.0127	0.1900
DKPK[x]YEPPVPTRTGR	3	0	1739.931783	0.0127	0.1900
ILPNK[x]VDPLVSLMMVEK	4	0	1925.072882	0.0126	0.2150
GVILYGAPGTGK[x]TLLAK	11	0	1657.976610	0.0126	0.2150
LK[x]VLVQGLERVAMLYAYDR	1	0	2236.240084	0.0126	0.2400
LSVEALNSLTGEFK[x]GKYYPLK	13	0	2356.267737	0.0126	0.2650
FSGEK[x]KSLPLQIEVANDCIK	4	0	2275.188107	0.0125	0.2500
GGLGYPEDAIGK[x]TK	11	0	1404.724827	0.0125	0.1750
EPPVYTPPKDK[x]K	10	0	1397.755400	0.0125	0.1500
DYEQFGYFK[x]R	8	0	1351.619643	0.0125	0.1250
VMK[x]EDNLILR	2	0	1229.680131	0.0125	0.1250
E[x]TIDNAETMK	0	0	1150.517549	0.0125	0.1250
IVKSAK[x]AK	5	0	843.554142	0.0125	0.1000
NK[x]MVCK	1	0	778.382925	0.0125	0.0750
DKK[x]DQK	2	0	760.407879	0.0125	0.0750
YSLNSYDFK[x]KQLLIDGANVLR	8	0	2456.306242	0.0124	0.2600
DTLSK[x]DQELTEENVSISVIGK	4	0	2304.169539	0.0124	0.2600
EEIQK[x]GDGGTDYVCVPK	4	0	1893.877753	0.0124	0.2100
K[x]SLPLQIEVANDCIK	0	0	1726.928669	0.0123	0.1850
D[x]VPTFANFHTPIFIAKREDGMK	0	0	2533.278647	0.0123	0.2700
VLTLELYKK[x]LR	8	0	1374.859801	0.0123	0.1350
K[x]GYQTIELDKK	0	0	1321.724101	0.0123	0.1350
K[x]AQSGPDASAK	0	0	1058.535585	0.0123	0.1350
SRQETQYK[x]IDELVSNNEK	7	0	2180.070835	0.0122	0.2200
K[x]ATDDDRWK	0	0	1133.546483	0.0122	0.1100
IMRDVITELPDAK[x]YYR	12	0	1982.029438	0.0122	0.1950
TLSMEK[x]HTELRSFEQK	5	0	1962.983216	0.0122	0.1950
ERAEAGLALSLIVK[x]ALSIEGDDK	13	0	2397.311385	0.0122	0.2800
L[x]MTEFVDQVDDVVKYEIDK	0	0	2285.113610	0.0121	0.2300
EDIYK[x]FVTVQDLDEMQVDV	4	0	2285.077226	0.0121	0.2300
VGIKPPKGVLLYGPPGTGK[x]TLLAR	18	0	2431.467763	0.0121	0.2900
QIAK[x]FVVSLGER	3	0	1345.771718	0.0121	0.1450
VLGVFSEK[x]AQIK	7	0	1317.765572	0.0121	0.1450
GSDAAPQASK[x]KK	9	0	1186.630541	0.0121	0.1450
MVCK[x]IWKSDEINEVLNK	3	0	2105.064830	0.0121	0.2050
EWNQNIK[x]NLSNVVEISGKGVFV	6	0	2473.296405	0.0120	0.2650
AANVLAFQSTTKTLALK[x]YPGGGPGK	16	0	2489.364088	0.0120	0.3000
DIK[x]VIMATNR	2	0	1159.638269	0.0120	0.1200
MVTANIK[x]NIK	6	0	1130.648106	0.0120	0.1200
FVK[x]LGIDPPK	2	0	1112.659326	0.0120	0.1200
Q[x]DRGK	0	0	602.313592	0.0120	0.0600
ASK[x]ER	2	0	589.318344	0.0120	0.0600
S[x]SIGTGYDLGLFFSPDGR	0	0	1887.900207	0.0119	0.2150
LNSLPLLQQLVK[x]CFIVNELMR	11	0	2527.401730	0.0119	0.2500
HVFPITK[x]GIGCVMTGSIADAR	6	0	2229.139719	0.0119	0.2500
K[x]LIRIDDHIGIAIAGLAPDAR	0	0	2227.279973	0.0119	0.2500
IK[x]ILFSDVKAMTTGLR	1	0	1792.027986	0.0119	0.1900
P[x]RKQYSAK	0	0	976.545365	0.0119	0.0950
NK[x]PGVYTK	1	0	905.497023	0.0119	0.0950
AK[x]SAKIVR	1	0	871.560288	0.0119	0.0950
SSK[x]DISSK	2	0	850.439569	0.0119	0.0950
IAK[x]GAIEK	2	0	828.506860	0.0119	0.0950
AAREYLEK[x]NWK	7	0	1406.730582	0.0118	0.1300
FNLMVICKDK[x]K	9	0	1394.741343	0.0118	0.1300
ESQLVDK[x]FFEK	6	0	1368.692468	0.0118	0.1300
WSDERYLHQSLK[x]YK	11	0	1851.926697	0.0118	0.1650
NELEKLNFSSLK[x]MK	11	0	1679.891560	0.0118	0.1650
STELFK[x]NEEEPTKK	5	0	1678.841301	0.0118	0.1650
SSK[x]SSLELANNAVK	2	0	1446.767750	0.0118	0.1650
MVCKIWK[x]SDEINEVLNK	6	0	2105.064830	0.0118	0.2000
ATTVKDTMNVDINAIK[x]K	15	0	1860.997805	0.0118	0.2000
A[x]TTVKDTMNVDINAIKK	0	0	1860.997805	0.0118	0.2000
NTWNSTLETAK[x]AKYASQK	10	0	2040.027522	0.0117	0.2100
DEQIEK[x]IDTVIK	5	0	1429.766355	0.0117	0.1400
LCFDELKK[x]R	7	0	1207.638268	0.0117	0.1050
M[x]TEVLK	0	0	719.388726	0.0117	0.0700
AGDFQGLNEQLVSLFK[x]KHGQLK	15	0	2456.317475	0.0116	0.2550
SGSAADTQTVADLLK[x]YYLSMYR	14	0	2452.194311	0.0116	0.2550
SIK[x]GYTLPPHCSRGER	2	0	1856.931459	0.0116	0.1850
VFHPITK[x]AVILSDTKPVDKK	6	0	2235.298978	0.0115	0.2300
S[x]SKSSLELANNAVKSNDIEK	0	0	2133.091236	0.0115	0.2300
TVQYATK[x]RSK	6	0	1180.656362	0.0115	0.1150
Q[x]YTVGQGYTK	0	0	1143.555986	0.0115	0.1150
AIHK[x]LGSTLK	3	0	1066.649824	0.0115	0.1150
ILYVNNAK[x]SQEEAIENIKCTR	7	0	2492.269200	0.0114	0.2400
DDLSGAEIK[x]AIVSEAGLLALR	8	0	2140.173842	0.0114	0.2400
DGIVLAAEK[x]KVTSK	8	0	1457.845270	0.0114	0.1600
K[x]VADLKK	0	0	800.511946	0.0114	0.0800
QYSAK[x]AK	4	0	794.428614	0.0114	0.0800
TPNDTQK[x]YSNDKSIVNSM	6	0	2040.942138	0.0114	0.2050
YACK[x]ILGVVEGQFSRPAK	3	0	2022.071968	0.0114	0.2050
AVILSDTK[x]PVDKKQCVIANSCK	7	0	2473.303140	0.0114	0.2500
IAGEHLSNGEK[x]PLLTPEKDFSK	10	0	2409.253874	0.0114	0.2500
LDRK[x]IEFPSYR	3	0	1422.761881	0.0114	0.1250
SSTAAK[x]TFLEK	5	0	1181.629146	0.0114	0.1250
LLENDIKVMK[x]SEFQR	9	0	1848.976678	0.0113	0.1700
AIDLYKEVLNK[x]GVSK	10	0	1675.950788	0.0113	0.1700
GTPGYGPLGVLPK[x]VGIRLFNLEPK	12	0	2521.441942	0.0113	0.2700
VTVSK[x]GVAIDLLEECK	4	0	1759.938898	0.0113	0.1800
IINRDIGK[x]VVDK	7	0	1368.808828	0.0113	0.1350
VLTLSLMEELHK[x]MDDRK	11	0	2057.064831	0.0112	0.1900
FAASK[x]EKQNTPVLFDSK	4	0	1908.994437	0.0112	0.1900
DISSK[x]SPSGNDALNDKK	4	0	1774.869635	0.0112	0.1900
SWIGAYLAK[x]IPER	8	0	1502.824477	0.0112	0.1450
V[x]NQIESQMAMAEK	0	0	1477.690428	0.0112	0.1450
K[x]GILLPESLTEAVEATTYAILR	0	0	2387.331060	0.0111	0.2450
IDTIVK[x]EIQDEKEAEAAR	5	0	2057.063963	0.0111	0.2000
YKVNLYK[x]FR	6	0	1229.692020	0.0111	0.1000
YK[x]VNLYKFR	1	0	1229.692020	0.0111	0.1000
NK[x]RGGDEWK	1	0	1088.536254	0.0111	0.1000
S[x]ERDTALEK	0	0	1047.519601	0.0111	0.1000
SGNLPDADNSK[x]SDISKSSM	10	0	1951.879206	0.0111	0.2100
VGIKPPK[x]GVLLYGPPGTGKTLLAR	6	0	2431.467763	0.0110	0.2650
NK[x]PDERFNTGVVNVR	1	0	1743.901545	0.0110	0.1650
IDRK[x]VEFGLPDLEGR	3	0	1742.931448	0.0110	0.1650
IEPLK[x]LKVLVQGLER	4	0	1734.076651	0.0110	0.1650
KVTSK[x]LLEQEESAEK	4	0	1717.909710	0.0110	0.1650
LIPIRGTEVEK[x]ITIK	10	0	1709.045018	0.0110	0.1650
GVVALVEDKTK[x]SVALGGITK	10	0	1984.156741	0.0110	0.2200
LIQIRVK[x]LEK	6	0	1238.807376	0.0110	0.1100
IEASK[x]GLIDR	4	0	1100.618917	0.0110	0.1100
K[x]DQKK	0	0	645.380940	0.0110	0.0550
DQPK[x]K	3	0	614.338744	0.0110	0.0550
RK[x]GTK	1	0	588.370711	0.0110	0.0550
LTQLLSQIK[x]EEQGDIK	8	0	1842.009751	0.0109	0.1750
TK[x]INLIETLRTITDGK	1	0	1815.046470	0.0109	0.1750
VVGSELIQK[x]YLGDGPR	8	0	1729.936200	0.0109	0.1750
LVPYLTK[x]LESK	6	0	1289.759425	0.0109	0.1200
EKQNTPVLFDSK[x]EAVLK	11	0	1945.051948	0.0109	0.1850
LKVELAK[x]QNLFVPTSDK	6	0	1929.093418	0.0109	0.1850
YPMDAHK[x]SELEGVEEARR	6	0	2116.000652	0.0108	0.1950
VSAMMSCACQK[x]R	10	0	1427.614109	0.0108	0.1300
LLK[x]MQR	2	0	787.473787	0.0108	0.0650
K[x]HGQLK	0	0	709.423471	0.0108	0.0650
K[x]LDVAK	0	0	672.416990	0.0108	0.0650
EFEIIK[x]GVLCQFR	5	0	1637.859869	0.0108	0.1400
TTSNICHRLNADVLGQLIK[x]K	18	0	2280.237118	0.0108	0.2150
FSGEKK[x]SLPLQIEVANDCIK	5	0	2275.188107	0.0108	0.2150
VTQKKPPVQPLAYK[x]SATPFR	13	0	2255.278912	0.0108	0.2150
QIK[x]EIKEVIELPVK	2	0	1665.007573	0.0107	0.1500
TLLYGK[x]R	5	0	849.507194	0.0107	0.0750
MSSK[x]SSLELANNAVKSNDIEK	3	0	2264.131715	0.0107	0.2250
AVAVVVDPIQSVK[x]GK	12	0	1508.892552	0.0107	0.1600
ASK[x]VLELR	2	0	914.554868	0.0106	0.0850
K[x]PRVVTALTMLKQHLFR	0	0	2037.203252	0.0106	0.1800
AGDFQGLNEQLVSLFK[x]K	15	0	1892.999523	0.0106	0.1800
IRIGLHDDAYLDVCK[x]YYR	14	0	2269.131265	0.0106	0.1900
M[x]EQKPEVDYSEKFAELQK	0	0	2198.056433	0.0106	0.1900
NSIVSK[x]YTQSTNNDDPKK	5	0	2037.996615	0.0106	0.1900
LCFDELK[x]KR	6	0	1207.638268	0.0106	0.0950
M[x]SSKDISSK	0	0	981.480047	0.0106	0.0950
DGIYDLLHACVDRIK[x]YEYQK	14	0	2498.226278	0.0105	0.2100
K[x]HFEQVINEK	0	0	1270.666925	0.0105	0.1050
DCISGWGCVVYVITADK[x]CIKR	16	0	2499.207134	0.0105	0.2200
GYIGDPIK[x]FVR	7	0	1263.697497	0.0105	0.1150
TK[x]DAVVLGVEK	1	0	1157.665530	0.0105	0.1150
EGVETRIIPLK[x]K	10	0	1381.829229	0.0104	0.1250
KLPNIEEATFDK[x]R	11	0	1559.830681	0.0104	0.1350
N[x]SSSDMAYTSMFK	0	0	1467.600950	0.0104	0.1350
SNPVFAENDEK[x]GEKR	10	0	1718.822295	0.0103	0.1550
ITIK[x]VHVSEVLGDIR	3	0	1677.977670	0.0103	0.1550
K[x]DSESTEEKEAQAVQR	0	0	1833.870361	0.0103	0.1650
E[x]QKPEVDYSEKFAELQK	0	0	2067.015955	0.0103	0.1750
AANVLAFQSTTK[x]TLALK	11	0	1776.014446	0.0103	0.1750
QGITEAYNQKAVEK[x]LMSR	13	0	2065.062523	0.0103	0.1850
MYGGVREPLK[x]EVVQFVGSR	9	0	2150.130540	0.0103	0.1950
ALGNFVASVLARLALTK[x]PK	16	0	1968.188317	0.0103	0.1950
LGVKPPK[x]GCLMFGPPGTGK	6	0	1940.037500	0.0103	0.1950
ALTLK[x]TGPPGPPCGGKFMLK	4	0	2069.116472	0.0103	0.2050
LPSEYDSRVK[x]AMEVDEKPTER	9	0	2478.205935	0.0102	0.2150
TSASIDFDSNFLNSMIK[x]KNEEK	16	0	2517.205601	0.0102	0.2250
EVVELPLLSPERFVK[x]LGIDPPK	14	0	2474.414726	0.0102	0.2250
QYSAK[x]AKWSTAETLTNNK	4	0	2040.027522	0.0100	0.1800
VELAK[x]QNLFVPTSDK	4	0	1687.914404	0.0100	0.1500
LGVKPPK[x]GCLMFGPPGTGKTLLAR	6	0	2494.391501	0.0100	0.2400
NEADPAMAILSEYLETGSVK[x]LR	19	0	2406.209961	0.0100	0.2200
QASDTSTNTK[x]VLIYIADLLFR	9	0	2368.263712	0.0100	0.2100
IGLVRLPEANFEPLEK[x]R	15	0	1980.115548	0.0100	0.1700
LFK[x]SLGSGMDQEKVLNK	2	0	1893.002891	0.0100	0.1700
EIDMTCAREASK[x]TLSK	11	0	1838.886542	0.0100	0.1600
CEDGVILALEK[x]VVTSK	10	0	1759.938898	0.0100	0.1600
KLFK[x]SLGSGMDQEK	3	0	1566.807502	0.0100	0.1400
EIQDEK[x]EAEAARK	5	0	1515.752826	0.0100	0.1300
KGYQTIELDK[x]K	9	0	1321.724101	0.0100	0.1100
R[x]KQYSAK	0	0	879.492606	0.0100	0.0700
AK[x]YASQK	1	0	794.428614	0.0100	0.0700
NIPK[x]AR	3	0	697.423471	0.0100	0.0600
K[x]LAR	0	0	486.327789	0.0100	0.0400
E[x]SLLAVQGQDFVLTASSSSAVR	0	0	2264.164730	0.0098	0.2150
CRTIPPLTTVK[x]GSDAAPQASK	10	0	2197.152392	0.0098	0.2050
QILDCIVNLSEPAKK[x]SGFEK	14	0	2275.188107	0.0097	0.1950
LMTEFVDQVDDVVK[x]YEIDK	13	0	2285.113610	0.0097	0.1850
LEEIGVADQYKVSK[x]ILEHK	13	0	2198.194577	0.0097	0.1850
MEQK[x]PEVDYSEKFAELQK	3	0	2198.056433	0.0097	0.1750
YEIDK[x]TLAGVTRDYYTK	4	0	2035.026127	0.0097	0.1650
LENVK[x]IYADLKINEDSK	4	0	1991.057425	0.0097	0.1650
NEEGIIEFTK[x]TPNDTQK	9	0	1962.953358	0.0097	0.1650
LILVDDEK[x]TSWIYKNK	7	0	1964.061785	0.0097	0.1550
NLTDETK[x]NKHCLIK	6	0	1712.887868	0.0096	0.1350
S[x]FLELTEVWGKPQK	0	0	1660.882380	0.0096	0.1350
TFANLVSSTLYEK[x]R	12	0	1627.856893	0.0096	0.1350
GYARAIHK[x]LGSTLK	7	0	1513.872820	0.0096	0.1350
K[x]TAGEDAVTLVK	0	0	1230.681905	0.0096	0.1150
M[x]ESLLAVQGQDFVLTASSSSAVR	0	0	2395.205209	0.0096	0.2200
SLNNLNTIDIDANLEK[x]LLIFEK	15	0	2529.368896	0.0095	0.2100
LNADVLGQLIKK[x]YYSFDNSLK	11	0	2428.300096	0.0095	0.2000
M[x]SSKSSLELANNAVKSNDIEK	0	0	2264.131715	0.0095	0.2000
ATLEIYHEDNNRAEAK[x]DVAK	15	0	2286.123929	0.0095	0.1900
YEAFEK[x]ADSCILDLTGAFR	5	0	2205.041118	0.0095	0.1800
ENRHK[x]FQDILLGAGQAIK	4	0	2037.111857	0.0094	0.1700
DDINLDEASAMAVK[x]FLSK	13	0	1965.971650	0.0094	0.1700
LLVK[x]DRIDK	3	0	1098.676036	0.0094	0.0850
NFGRDLK[x]LK	6	0	1089.629423	0.0094	0.0850
IDVLFSK[x]IR	6	0	1089.654575	0.0094	0.0850
LAQFEKEEYVSDPK[x]EQM	13	0	2069.961478	0.0094	0.1600
ARQAAK[x]ASVVETVTLTK	5	0	1772.015506	0.0094	0.1600
GAIESYK[x]VVDASIVSK	6	0	1664.898420	0.0094	0.1500
IYADLK[x]INEDSKLAVNENLASSK	5	0	2534.322674	0.0093	0.2150
SFEQK[x]VMKEDNLILR	4	0	1848.976679	0.0093	0.1400
K[x]VTSKLLEQEESAEK	0	0	1717.909710	0.0093	0.1400
INLIETLRTITDGK[x]IYVEVER	13	0	2474.374317	0.0093	0.1950
DEK[x]VANEQEQALTNLSDLYVR	2	0	2434.197481	0.0093	0.1950
WSELRK[x]R	5	0	973.545700	0.0093	0.0650
KK[x]LIPIR	1	0	866.606510	0.0093	0.0650
YASQK[x]RP	4	0	848.450409	0.0093	0.0650
LAAPQLVQMFIGDGAK[x]LVR	15	0	2026.139651	0.0092	0.1750
TIPPLTTVK[x]GSDAAPQASK	8	0	1881.020649	0.0092	0.1750
V[x]NQIESQMAMAEKLIQIR	0	0	2101.102276	0.0092	0.1650
GGVHVK[x]LAHLSK	5	0	1244.735277	0.0092	0.1100
M[x]IDDQR	0	0	776.348650	0.0092	0.0550
RLVK[x]GR	3	0	727.481651	0.0092	0.0550
HK[x]TPDK	1	0	724.386752	0.0092	0.0550
QLASYYHK[x]ESNALFMVR	7	0	2056.019935	0.0091	0.1550
TSASIDFDSNFLNSMIKK[x]NEEK	17	0	2517.205601	0.0091	0.2000
GINIDQSSNSK[x]DPEEEAEMMTK	10	0	2452.073269	0.0091	0.2000
NKELISVSAASK[x]ILSNITYSYK	11	0	2428.321223	0.0091	0.2000
ASK[x]AAREYLEK	2	0	1264.677488	0.0091	0.1000
LEFIKVIPVEELK[x]EIK	12	0	1926.144056	0.0091	0.1450
LSVEALNSLTGEFK[x]GK	13	0	1691.909318	0.0091	0.1450
YEALSKHIIMFDCK[x]ILEFTK	13	0	2485.274807	0.0090	0.1800
SFEQKVMK[x]EDNLILR	7	0	1848.976679	0.0090	0.1350
EERFK[x]LNVYK	4	0	1324.713873	0.0090	0.0900
NPK[x]ADPLDER	2	0	1153.572695	0.0090	0.0900
K[x]TLVAHAVLK	0	0	1078.686208	0.0090	0.0900
KDQK[x]K	3	0	645.380940	0.0090	0.0450
ATDGVVLATEK[x]KPTSELAIGASLEK	10	0	2527.374374	0.0090	0.2250
SELAQSK[x]YLMNVSR	6	0	1624.824212	0.0089	0.1250
ELREVIELPLK[x]NPELFLR	10	0	2207.267680	0.0089	0.1600
WIAK[x]QILDCIVNLSEPAK	3	0	2097.129144	0.0089	0.1600
K[x]TVQYATKR	0	0	1093.624337	0.0089	0.0800
K[x]IPQVASFR	0	0	1044.607962	0.0089	0.0800
ASRPGAAAK[x]LDGK	8	0	1240.688720	0.0088	0.1150
CSPSATLTHRTMTEK[x]AR	14	0	1945.946117	0.0088	0.1500
K[x]CIKIACWVVGSGDTIYDCVR	0	0	2499.207134	0.0088	0.1850
IEIPLPNEVGRMEILK[x]IHLEK	15	0	2470.398029	0.0088	0.1850
ATDGVVLATEKK[x]PTSELAIGASLEK	11	0	2527.374374	0.0088	0.2200
TTEEK[x]EATPMEMDEEK	4	0	1896.796787	0.0088	0.1400
VLK[x]LTLEAMDLEIVEK	2	0	1843.037546	0.0088	0.1400
QNLFVPTSDK[x]EK	9	0	1404.724827	0.0088	0.1050
AELDKIGLSK[x]IR	9	0	1341.797930	0.0088	0.1050
K[x]GINIDQSSNSK	0	0	1289.657479	0.0088	0.1050
VGKSAVIK[x]TSTR	7	0	1245.740419	0.0088	0.1050
YDKK[x]DLVR	3	0	1035.571243	0.0088	0.0700
EDCKSLK[x]R	6	0	1034.517826	0.0088	0.0700
DKK[x]LIPIR	2	0	981.633448	0.0088	0.0700
K[x]LARNILK	0	0	954.633783	0.0088	0.0700
K[x]LGVKPPK	0	0	865.574877	0.0088	0.0700
LFNLEPK[x]ILEEVPLR	6	0	1809.039932	0.0087	0.1300
GVFK[x]NVSGNVLSEIK	3	0	1589.877628	0.0087	0.1300
M[x]SSKSSLELANNAVK	0	0	1577.808228	0.0087	0.1300
AQIKILYVNNAK[x]SQEEAIENIK	11	0	2515.364479	0.0086	0.1900
GSNDDEMK[x]IDK	7	0	1250.544822	0.0086	0.0950
N[x]SIVSKYTQSTNNDDPKK	0	0	2037.996615	0.0086	0.1550
GIK[x]GIESEAYESVLDLAK	2	0	1921.004331	0.0086	0.1550
DYCAFVQHLK[x]VNADTELVHLR	9	0	2527.264057	0.0086	0.1800
LNADVLGQLIK[x]KYYSFDNSLK	10	0	2428.300096	0.0086	0.1800
VDAQDFLK[x]VAETRR	7	0	1646.873938	0.0086	0.1200
YEVGAEYIK[x]KVIAR	8	0	1637.914013	0.0086	0.1200
YYEQK[x]IR	4	0	998.518484	0.0086	0.0600
IK[x]YEYQK	1	0	970.512337	0.0086	0.0600
ENEQK[x]IK	4	0	887.471202	0.0086	0.0600
M[x]SIMEYNGGSCVAMAGK	0	0	1804.761547	0.0085	0.1450
DAVVLGVEK[x]R	8	0	1084.624003	0.0085	0.0850
SLYFATPGNTSFK[x]TDM	12	0	1778.818457	0.0084	0.1350
EIK[x]PNIRVALRNDSYQLIK	2	0	2269.290536	0.0084	0.1600
DYVIQSDLMSAARK[x]VADLK	13	0	2122.109136	0.0084	0.1600
QYSAKAK[x]WSTAETLTNNK	6	0	2040.027522	0.0083	0.1500
EIQDEK[x]EAEAAR	5	0	1387.657871	0.0083	0.1000
K[x]LQRLR	0	0	812.534410	0.0083	0.0500
DVAK[x]MK	3	0	690.373411	0.0083	0.0500
ATK[x]QSK	2	0	661.375854	0.0083	0.0500
K[x]WR	0	0	488.285928	0.0083	0.0250
QQEADGIIK[x]ELNNDLDPTLR	8	0	2281.154893	0.0082	0.1650
EIKQIK[x]VMDSLEPTGEIYGK	5	0	2277.192525	0.0082	0.1650
K[x]EAGFIDDILIITPASK	0	0	1830.013777	0.0082	0.1400
NAEELSSYQKK[x]LIR	10	0	1677.904901	0.0082	0.1150
EAVLKLK[x]LELK	6	0	1282.822356	0.0082	0.0900
VGPGYVARSSCK[x]IVFR	11	0	1794.956220	0.0081	0.1300
YDK[x]KDLVR	2	0	1035.571243	0.0081	0.0650
LFQVEYAIEAIK[x]LGSTAIGVK	11	0	2249.267011	0.0081	0.1700
GFICKVVDK[x]DGIR	8	0	1505.802358	0.0081	0.1050
QLIIKEEMMNSIQQAVAK[x]	17	0	2073.096129	0.0081	0.1450
ELISVSAASK[x]ILSNITYSYK	9	0	2186.183345	0.0080	0.1600
C[x]SPSATLTHR	0	0	1128.534535	0.0080	0.0800
K[x]YINR	0	0	692.396924	0.0080	0.0400
EK[x]VLK	1	0	615.395529	0.0080	0.0400
GGLGYPEDAIGK[x]TKLVK	11	0	1744.972250	0.0079	0.1350
IK[x]ENQEKISNNK	1	0	1443.768084	0.0079	0.0950
NEEEPTKK[x]GINIDQSSNSK	7	0	2117.023553	0.0079	0.1500
K[x]TLVAHAVLKVGSALVGSQTK	0	0	2106.252365	0.0079	0.1650
LILVDDEK[x]TSWIYK	7	0	1721.923907	0.0079	0.1100
NAEELSSYQK[x]KLIR	9	0	1677.904901	0.0079	0.1100
K[x]ELLKLK	0	0	870.590192	0.0079	0.0550
KLDVAK[x]R	5	0	828.518092	0.0079	0.0550
M[x]NSIVSK	0	0	777.405435	0.0079	0.0550
HNNHMAK[x]VLTLELYKK	6	0	1938.050842	0.0078	0.1250
VRSEDYLPSK[x]YLDIDISK	9	0	2140.105099	0.0078	0.1400
NKMVCK[x]IWK	5	0	1205.641245	0.0078	0.0700
IEVNIHRK[x]R	7	0	1163.688664	0.0078	0.0700
FATLQK[x]SKR	5	0	1077.629423	0.0078	0.0700
K[x]IFTIHTSK	0	0	1073.623277	0.0078	0.0700
K[x]DSESTEEK	0	0	1051.466899	0.0078	0.0700
SLPLQIEVANDCIKWAIK[x]EK	17	0	2354.266687	0.0077	0.1550
GIDLK[x]SIAEKMNGASGAELK	4	0	2031.066940	0.0077	0.1550
EISYPFK[x]RLDR	6	0	1422.761881	0.0077	0.0850
TLIDKFSGEK[x]K	9	0	1264.702640	0.0077	0.0850
MGNGK[x]MVEISR	4	0	1220.600502	0.0077	0.0850
STMLEK[x]IKENQEK	5	0	1576.812980	0.0077	0.1000
M[x]SFLELTEVWGKPQK	0	0	1791.922859	0.0077	0.1150
GGVHVKLAHLSK[x]HPK	11	0	1606.941898	0.0077	0.1150
QNLFVPTSDKEK[x]ASFAR	11	0	1937.000583	0.0076	0.1300
QNLFVPTSDK[x]EKASFAR	9	0	1937.000583	0.0076	0.1300
M[x]SSIGTGYDLGLFFSPDGR	0	0	2018.940686	0.0076	0.1450
QSEVSVGLRFIK[x]HADATCVHR	11	0	2409.233428	0.0076	0.1600
SK[x]RSIGISDALQMAADAQPAVGLAR	1	0	2525.338279	0.0076	0.1900
GIMLYGPPGTGK[x]TLCARAVANR	11	0	2302.203711	0.0075	0.1650
NSSSDMAYTSMFKGNQK[x]VVK	16	0	2221.050634	0.0075	0.1500
QLIIK[x]EEMMNSIQQAVAK	4	0	2073.096129	0.0075	0.1350
LNQQSVLLPLLK[x]DNIAHR	11	0	2071.190103	0.0075	0.1350
YDK[x]LVETSGQIR	2	0	1407.735725	0.0075	0.0900
YQK[x]DEEWPPK	2	0	1318.619308	0.0075	0.0750
WKTLSK[x]ESAR	5	0	1204.656362	0.0075	0.0750
LILTENIK[x]TK	7	0	1171.717563	0.0075	0.0750
AAK[x]ASRGAATIK	2	0	1143.672345	0.0075	0.0900
LRLQK[x]R	4	0	812.534410	0.0075	0.0450
MRK[x]LAR	2	0	773.469370	0.0075	0.0450
GK[x]LVRK	1	0	699.475505	0.0075	0.0450
NLQVAK[x]SLDKQMVEER	5	0	1886.988302	0.0075	0.1200
GTK[x]R	2	0	460.275756	0.0075	0.0300
EDLTDEEK[x]AASIAVEDEKR	7	0	2147.022884	0.0074	0.1400
LGIDPPK[x]GIMLYGPPGTGK	6	0	1910.033463	0.0074	0.1400
K[x]SRGVILQSDIEEAYAR	0	0	1934.022044	0.0074	0.1250
ESQLVDK[x]FFEKINVK	6	0	1822.982813	0.0073	0.1100
IDELVSNNEK[x]IWK	9	0	1586.830346	0.0073	0.0950
ALTCKMPGTLLPGPGK[x]GYIGDPIK	15	0	2483.327901	0.0073	0.1750
K[x]VIARLQSYDR	0	0	1347.762215	0.0073	0.0800
NKHCLIK[x]MNHGTTTLAFR	6	0	2141.098527	0.0072	0.1300
NK[x]HCLIKMNHGTTTLAFR	1	0	2141.098527	0.0072	0.1300
NSIVSKYTQSTNNDDPK[x]K	16	0	2037.996615	0.0072	0.1300
YAVISGAISLDRVDVK[x]TK	15	0	1934.083580	0.0072	0.1300
SQDISINGNSK[x]KEEPK	10	0	1772.890370	0.0072	0.1150
EEPDVIMGTSRVLGVFSEK[x]AQIK	18	0	2532.325651	0.0072	0.1650
GVAIDLLEECK[x]NTACSGIIAEVK	10	0	2489.250437	0.0072	0.1650
VVGQLLEKLK[x]PLIEKGGDWER	9	0	2406.363362	0.0071	0.1500
LFAYPPK[x]SVQPTAK	6	0	1545.855441	0.0071	0.1000
KEK[x]WIAK	2	0	901.538493	0.0071	0.0500
HIIMFDCKILEFTK[x]YSNDK	13	0	2401.180912	0.0071	0.1350
EK[x]QNTPVLFDSK	1	0	1404.724827	0.0071	0.0850
KLGVKPPK[x]GCLMFGPPGTGK	7	0	2068.132455	0.0070	0.1400
ENQEK[x]ISNNK	4	0	1202.589070	0.0070	0.0700
FRK[x]LGVKPPK	2	0	1168.744388	0.0070	0.0700
IITK[x]EGVETR	3	0	1144.645129	0.0070	0.0700
T[x]EVLK	0	0	588.348247	0.0070	0.0350
K[x]VPDK	0	0	585.348581	0.0070	0.0350
MPIDFKGFICK[x]VVDK	10	0	1795.936398	0.0070	0.1050
YTVGQGYTK[x]AAWFEK	8	0	1747.856893	0.0070	0.1050
SDEINEVLNK[x]YQETQRQS	9	0	2180.034451	0.0069	0.1250
EGK[x]VTFFYTDYIGVYAPR	2	0	2125.051948	0.0069	0.1250
K[x]YTGLLRVSAMMSCACQK	0	0	2103.009638	0.0069	0.1250
FFPYYVYTTVAGIDK[x]EGK	14	0	2097.045801	0.0069	0.1250
NTWNSTLETAKAK[x]YASQK	12	0	2040.027522	0.0069	0.1250
EYLEKNWK[x]EGLSR	7	0	1650.836493	0.0069	0.0900
STMLEKIK[x]ENQEK	7	0	1576.812980	0.0069	0.0900
REAEAAK[x]DEQIEK	6	0	1515.752826	0.0069	0.0900
IIYSDIDVDPVKPEHVGK[x]VVLK	17	0	2462.378342	0.0068	0.1500
HGGYK[x]PTDKHK	4	0	1266.646859	0.0068	0.0750
K[x]LFKSLGSGMDQEK	0	0	1566.807502	0.0068	0.0950
FHQLKPTRVLTLAMVK[x]R	15	0	2037.203252	0.0068	0.1150
LAEGESEEVK[x]AYMDPHR	9	0	1959.899550	0.0068	0.1150
QNTPVLFDSKEAVLK[x]LK	14	0	1929.093418	0.0068	0.1150
FAASKEK[x]QNTPVLFDSK	6	0	1908.994437	0.0068	0.1150
TIPPLTTVK[x]GSDAAPQASKK	8	0	2009.115605	0.0068	0.1350
VLAQLGMQSLSPLK[x]QGMNILR	13	0	2296.275812	0.0067	0.1400
FLSK[x]TLDSNSLTHEK	3	0	1718.883832	0.0067	0.1000
VAMLYAYDRIK[x]ILFSDVK	10	0	2144.170281	0.0067	0.1200
ILFENPDEATK[x]R	10	0	1431.735725	0.0067	0.0800
IDTIVK[x]EIQDEK	5	0	1429.766355	0.0067	0.0800
EK[x]TSNNTNR	1	0	1062.505347	0.0067	0.0600
QK[x]SLEK	1	0	731.417716	0.0067	0.0400
IIRGAIESYK[x]VVDASIVSK	9	0	2047.167638	0.0066	0.1250
SSKDISSK[x]SPSGNDALNDK	7	0	1948.933683	0.0066	0.1250
LGVK[x]PPKGCLMFGPPGTGK	3	0	1940.037500	0.0066	0.1250
IQDAELAILQK[x]TQNLR	10	0	1853.036967	0.0066	0.1050
STELFK[x]NEEEPTK	5	0	1550.746345	0.0065	0.0850
QDPKK[x]HLDAEVQK	4	0	1534.810280	0.0065	0.0850
L[x]FKSLGSGMDQEK	0	0	1438.712546	0.0065	0.0850
IEDTDKYDK[x]K	8	0	1253.613888	0.0065	0.0650
MEILK[x]IHLEK	4	0	1252.721266	0.0065	0.0650
DTTKNK[x]MVCK	5	0	1223.600166	0.0065	0.0650
THAVLVALK[x]R	8	0	1106.692354	0.0065	0.0650
VLNKGDSGEMSLQK[x]LFK	13	0	1893.002891	0.0065	0.1100
KAMVNIDTIDNK[x]VATTM	11	0	1863.943328	0.0065	0.1100
ILGVVEGQFSRPAK[x]LNDPEDK	13	0	2311.217099	0.0064	0.1350
IVAFVGSPIVEDEK[x]NLIRLAK	13	0	2310.331003	0.0064	0.1350
NNSWAK[x]SWSNLDLR	5	0	1689.822239	0.0064	0.0900
VDK[x]NWSK	2	0	875.450075	0.0064	0.0450
LK[x]LELKK	1	0	870.590192	0.0064	0.0450
IIPLK[x]KD	4	0	825.532346	0.0064	0.0450
LMSK[x]VAEKAQINTQEYGR	3	0	2065.062523	0.0064	0.1150
ATK[x]QSKYTYDR	2	0	1359.678214	0.0064	0.0700
TPDK[x]GYGHRDDIFIPLSEK	3	0	2187.095930	0.0063	0.1200
EHFKELVSK[x]ASPIAGSEGK	8	0	2013.053008	0.0063	0.1200
ISYGDSGLRTEPK[x]AVDEEMK	12	0	2224.068057	0.0063	0.1250
L[x]KGYQTIELDKK	0	0	1434.808159	0.0063	0.0750
HRENK[x]IQR	4	0	1079.594768	0.0063	0.0500
K[x]PRR	0	0	555.360483	0.0063	0.0250
GTEVEK[x]ITIKVHVSEVLGDIR	5	0	2321.295344	0.0062	0.1300
MTDK[x]YAFSLTTFSPNGK	3	0	1906.913413	0.0062	0.1050
LK[x]AYQGIYLMSIR	1	0	1554.859144	0.0062	0.0800
GGDEWK[x]IEPLKLK	5	0	1511.834706	0.0062	0.0800
EWNQNIK[x]NLSNVVEISGK	6	0	2071.069718	0.0061	0.1100
KINVK[x]FFEK	4	0	1151.670224	0.0061	0.0550
FMLK[x]LGVKR	3	0	1090.668450	0.0061	0.0550
LAHLSK[x]HPK	5	0	1029.608297	0.0061	0.0550
LK[x]VLVQGLER	1	0	1153.718232	0.0060	0.0600
TIDNAETMK[x]K	8	0	1149.569917	0.0060	0.0600
GK[x]LVR	1	0	571.380549	0.0060	0.0300
IRIAYASVVYIADK[x]YK	13	0	1872.050830	0.0059	0.0950
LKK[x]TLEVLYLK	2	0	1346.853655	0.0059	0.0650
G[x]LGYPEDAIGK	0	0	1118.560737	0.0059	0.0650
EVPAVQVTAAFLYNYK[x]R	15	0	1968.046805	0.0059	0.1000
K[x]GILLPESLTEAVEATTYAILRK	0	0	2515.426015	0.0059	0.1350
SSEETEDK[x]KMQE	7	0	1439.608537	0.0058	0.0700
R[x]FANNDEIHPSK	0	0	1426.695258	0.0058	0.0700
TKDAVVLGVEK[x]R	10	0	1313.766632	0.0058	0.0700
KK[x]AQSGPDASAK	1	0	1186.630541	0.0058	0.0700
VDAQDFLK[x]VAETR	7	0	1490.772835	0.0058	0.0750
ERDCTAYNIYDK[x]NK	11	0	1788.810014	0.0057	0.0800
SMIADK[x]HAIRILAHR	5	0	1730.972539	0.0057	0.0850
GYQTIELDK[x]KLDVAK	8	0	1719.940617	0.0057	0.0850
KDSESTEEK[x]EAQAVQR	8	0	1833.870361	0.0056	0.0900
ALTLK[x]TGPPGPPCGGK	4	0	1549.828571	0.0056	0.0900
GYSK[x]PNER	3	0	949.461699	0.0056	0.0450
ELLVK[x]ASK	4	0	886.548722	0.0056	0.0450
DAVK[x]EAAR	3	0	858.455887	0.0056	0.0450
LFLLRSDYYMASTYTK[x]K	15	0	2099.076051	0.0056	0.0950
GTK[x]TSETNDRNSTNNTK	2	0	1866.866670	0.0056	0.0950
VNQIESQMAMAEK[x]LIQIR	12	0	2101.102276	0.0056	0.1000
DIK[x]SMIADK	2	0	1019.532081	0.0056	0.0500
FFYILYFELYK[x]IAQDTLAR	10	0	2413.272097	0.0055	0.1050
QIQPK[x]TFANLVSSTLYEKR	4	0	2222.205809	0.0055	0.1050
ELFDCLK[x]IMR	6	0	1323.667849	0.0055	0.0550
RK[x]IFTIHTSK	1	0	1229.724379	0.0055	0.0550
EEYVSDPK[x]EQM	7	0	1353.575786	0.0055	0.0600
HGGYKPTDK[x]HK	8	0	1266.646859	0.0055	0.0600
NPPPLDEGDIELLK[x]SYATGPYAR	13	0	2515.259352	0.0054	0.1250
K[x]LPNIEEATFDK	0	0	1403.729579	0.0054	0.0650
DVITELPDAK[x]YYR	9	0	1581.803799	0.0054	0.0700
SQEEAIENIK[x]CTR	9	0	1576.751442	0.0054	0.0700
K[x]CLTDLEDEAPAK	0	0	1488.712937	0.0054	0.0700
ARIEVEVYK[x]ITTGDR	8	0	1748.942012	0.0053	0.0800
MSSK[x]SSLELANNAVK	3	0	1577.808228	0.0053	0.0800
DRIDK[x]NTWNSTLETAK	4	0	1890.943464	0.0053	0.0850
LK[x]VELAKQNLFVPTSDK	1	0	1929.093418	0.0053	0.0900
SCNFPEFSYFMK[x]IVMSMVR	11	0	2372.082464	0.0053	0.1000
YTLYDQNDTKEWLDK[x]LGDK	14	0	2344.122200	0.0053	0.1000
MNSIVSKYTQSTNNDDPK[x]K	17	0	2169.037093	0.0053	0.1000
M[x]NSIVSKYTQSTNNDDPKK	0	0	2169.037093	0.0053	0.1000
DEPEETDVNKYQK[x]DEEWPPK	12	0	2475.107668	0.0052	0.1050
CLTDLEDEAPAK[x]DILLDMSR	11	0	2304.097637	0.0052	0.1050
VYQTEPAGIYNAWK[x]ATAIGR	13	0	2208.132649	0.0052	0.1050
IIYSDIDVDPVK[x]PEHVGKVVLK	11	0	2462.378342	0.0052	0.1150
DVVAVGNDDTGTGASSFGVARK[x]LQR	21	0	2519.272705	0.0052	0.1300
AGDFQGLNEQLVSLFKK[x]HGQLK	16	0	2456.317475	0.0050	0.1100
AAITGK[x]PDPWQTSLAFYYSGVGK	5	0	2456.237499	0.0050	0.1150
LGSTLK[x]SIMLYLMVQSVNSELK	5	0	2453.327233	0.0050	0.1100
MNSIVSK[x]YTQSTNNDDPKK	6	0	2169.037093	0.0050	0.0950
K[x]TTEEKEATPMEMDEEK	0	0	2024.891743	0.0050	0.0850
LGSTAIGVKTK[x]DAVVLGVEK	10	0	1984.156741	0.0050	0.1000
K[x]IEIPLPNEVGRMEILK	0	0	1978.128419	0.0050	0.0850
FNSNAIAAVATK[x]MVTLK	11	0	1777.975953	0.0050	0.0850
VK[x]AMEVDEKPTER	1	0	1530.771118	0.0050	0.0650
ASK[x]VLELRAELDK	2	0	1470.840518	0.0050	0.0650
K[x]VSTTPANSFELK	0	0	1420.756126	0.0050	0.0650
N[x]STEEIDLYNR	0	0	1352.620760	0.0050	0.0550
LK[x]KTLEVLYLK	1	0	1346.853655	0.0050	0.0550
YTSLSEEQK[x]MK	8	0	1342.643803	0.0050	0.0550
HSTFIITK[x]RK	7	0	1229.724379	0.0050	0.0500
LENQRK[x]WR	5	0	1128.615169	0.0050	0.0400
TK[x]SVALGGITK	1	0	1073.644403	0.0050	0.0550
NWK[x]EGLSR	2	0	988.508981	0.0050	0.0400
DATDDK[x]R	5	0	819.372221	0.0050	0.0350
K[x]DKPK	0	0	614.375128	0.0050	0.0250
CTKIIENEQSAEK[x]NAYVINLK	12	0	2464.263053	0.0048	0.1000
VLGVFSEK[x]AQIKILYVNNAK	7	0	2233.283329	0.0047	0.0950
EHFK[x]ELVSKASPIAGSEGK	3	0	2013.053008	0.0047	0.0900
QAAKASVVETVTLTK[x]VTQK	14	0	2001.146903	0.0047	0.0900
DEKYTLYDQNDTK[x]EWLDK	12	0	2303.059269	0.0047	0.0850
K[x]GFDFEYYQRNLLLQEK	0	0	2190.110853	0.0047	0.0800
EFHK[x]DMTLEEAEVLILK	3	0	2044.054982	0.0047	0.0800
RGERPSCPTGYHLK[x]SIR	13	0	2013.032561	0.0047	0.0800
STELQIGVVEDDK[x]PFR	12	0	1831.931505	0.0047	0.0750
GYSKPNERATK[x]QSK	10	0	1592.826990	0.0046	0.0650
EIINRDIGK[x]VVDK	8	0	1497.851416	0.0046	0.0600
GSNDDEMK[x]IDKK	7	0	1378.639778	0.0046	0.0550
SSELPEVHLSMTRK[x]GVVALVEDK	13	0	2523.336549	0.0046	0.1050
QEYK[x]DDINLDEASAMAVKFLSK	3	0	2514.231087	0.0045	0.1000
AVAVVVDPIQSVKGK[x]VVIDAFR	14	0	2309.346986	0.0045	0.1000
EDALFK[x]NEEKK	5	0	1349.682631	0.0045	0.0500
LVARNIPK[x]EIK	7	0	1279.797539	0.0045	0.0500
GITVLK[x]PDDDK	5	0	1199.639709	0.0045	0.0500
ASK[x]GSNDDEMK	2	0	1180.502961	0.0045	0.0500
MSSKSSLELANNAVK[x]SNDIEK	14	0	2264.131715	0.0045	0.0950
LIIPSDDALRTNAIVMK[x]DIR	16	0	2253.251374	0.0045	0.0900
QVK[x]NRDCVGR	2	0	1230.625074	0.0045	0.0450
LGDK[x]GPAAAR	3	0	954.524630	0.0045	0.0450
VK[x]VIAATNRVDTLDPALLR	1	0	2064.205418	0.0045	0.0850
IDVLFSK[x]IRLAYVYADMR	6	0	2172.176427	0.0044	0.0800
KQYSAK[x]AK	5	0	922.523570	0.0044	0.0350
TLASLQK[x]R	6	0	915.550117	0.0044	0.0350
VGSALVGSQTK[x]VALEIHAQYELR	10	0	2468.338601	0.0043	0.1000
D[x]GIQDIMPSQAKELK	0	0	1671.850090	0.0043	0.0650
NK[x]EHIMDNLEAQAIEELEGAK	1	0	2381.153176	0.0043	0.0900
KNVPK[x]LQNVSNFQK	4	0	1642.915408	0.0043	0.0600
EWDSK[x]LK	4	0	904.465390	0.0043	0.0300
K[x]EKWIAK	0	0	901.538493	0.0043	0.0300
EK[x]ASFAR	1	0	807.423863	0.0043	0.0300
IEVEVYK[x]ITTGDR	6	0	1521.803799	0.0042	0.0550
EPNK[x]GSYRPYTAK	3	0	1509.757521	0.0042	0.0550
EDCEAATDPLLK[x]K	11	0	1488.712937	0.0042	0.0550
NWSK[x]IYDFPLFQGIFIR	3	0	2143.125385	0.0041	0.0700
TLLAK[x]AVANQTSATFLR	4	0	1804.020592	0.0041	0.0700
TYNLISSYIKSVEISALASK[x]NR	19	0	2456.327369	0.0041	0.0900
NLQVAKSLDK[x]QMVEER	9	0	1886.988302	0.0041	0.0650
ETLIFKCIDMFIHK[x]SAELYK	13	0	2485.274807	0.0040	0.0800
SVQPLASAK[x]ELLRSDILTLR	8	0	2209.279304	0.0040	0.0800
WIEALRDIK[x]SMIADK	8	0	1787.960303	0.0040	0.0600
VEFK[x]MGNGKMVEISR	3	0	1723.874862	0.0040	0.0600
S[x]GYDRALSVFSPDGR	0	0	1625.779708	0.0040	0.0600
P[x]FGNTHNKFK	0	0	1188.603937	0.0040	0.0400
CNK[x]FFYILYFELYK	2	0	1946.963993	0.0039	0.0550
Q[x]TVYQISELESLLR	0	0	1677.893669	0.0039	0.0550
IDK[x]NTWNSTLETAK	2	0	1619.815423	0.0039	0.0550
M[x]PPKEDWEK	0	0	1158.537893	0.0039	0.0350
RK[x]LPNIEEATFDK	1	0	1559.830681	0.0038	0.0500
LK[x]PLIEKGGDWER	1	0	1539.840853	0.0038	0.0500
QDPK[x]KHLDAEVQK	3	0	1534.810280	0.0038	0.0500
GGDEWKIEPLK[x]LK	10	0	1511.834706	0.0038	0.0500
MMGINERK[x]GFDFEYYQR	7	0	2182.992731	0.0038	0.0650
LTLEAMDLEIVEK[x]EHFK	12	0	2044.054981	0.0038	0.0650
QDLADATVETLK[x]AIEGK	11	0	1800.946820	0.0038	0.0650
LVETSGQIRCGSPYIIEDSK[x]K	19	0	2379.210294	0.0038	0.0800
I[x]INRDIGKVVDK	0	0	1368.808828	0.0038	0.0450
DMTLEEAEVLILK[x]VLR	12	0	1871.043692	0.0037	0.0600
IEPLKLK[x]VLVQGLER	6	0	1734.076651	0.0037	0.0550
ELLK[x]LKVELAK	3	0	1282.822356	0.0036	0.0400
YSNDK[x]SIVNSM	4	0	1256.570643	0.0036	0.0400
LQMSAMYKK[x]CLTDLEDEAPAK	8	0	2441.163937	0.0036	0.0750
EIKIIYSDIDVDPVK[x]PEHVGK	14	0	2393.284112	0.0036	0.0750
FCVGLQKIEEIFK[x]K	12	0	1737.948678	0.0036	0.0500
ETEK[x]LAEERGWDIR	3	0	1730.858680	0.0036	0.0500
DRGK[x]LVR	3	0	842.508589	0.0036	0.0250
FAASK[x]EK	4	0	779.417716	0.0036	0.0250
QIK[x]VMDSLEPTGEIYGK	2	0	1906.970924	0.0035	0.0600
TLALK[x]YPGGGPGKTAILPVK	4	0	1980.177084	0.0035	0.0700
K[x]LPNIEEATFDKR	0	0	1559.830681	0.0035	0.0450
YYK[x]DGIYDLLHACVDR	2	0	1999.946105	0.0034	0.0550
FLHDKNSDYK[x]ETLIFK	9	0	1997.025735	0.0034	0.0550
K[x]VNQIESQMAMAEKLIQIR	0	0	2229.197231	0.0034	0.0650
QEYKDDINLDEASAMAVK[x]FLSK	17	0	2514.231087	0.0034	0.0750
AFNNAGITSVGVTGK[x]NCACVISQK	14	0	2495.225954	0.0033	0.0800
MSAQSCACMVRTLLYGK[x]R	16	0	2131.015784	0.0033	0.0600
HPK[x]FEEILTRLR	2	0	1537.872820	0.0033	0.0400
ELEAMK[x]LLRPRK	5	0	1482.870377	0.0033	0.0400
EMKK[x]DSESTEEK	3	0	1439.644921	0.0033	0.0400
EVLNK[x]GVSK	4	0	972.560345	0.0033	0.0300
K[x]VEFGLPDLEGRAHILR	0	0	1949.084584	0.0032	0.0550
FQDILLGAGQAIK[x]AGNR	12	0	1770.973979	0.0032	0.0550
RVATEK[x]DFLDAVQK	5	0	1618.867791	0.0032	0.0450
DEFSRK[x]EAGFIDDILIITPASK	5	0	2464.284838	0.0032	0.0700
VLNK[x]EHLEADFVTQVAVRR	3	0	2223.212290	0.0032	0.0600
K[x]DGIQDIMPSQAKELK	0	0	1799.945046	0.0031	0.0500
VMK[x]SEFQR	2	0	1023.517101	0.0031	0.0250
DIGK[x]VVDK	3	0	872.496688	0.0031	0.0250
DPIGAIDAGAALDIHIRLIK[x]K	19	0	2199.273826	0.0031	0.0650
NDDQLTYTYK[x]DEK	9	0	1631.731422	0.0031	0.0400
VLRQVMEEK[x]LDSK	8	0	1573.849698	0.0031	0.0400
T[x]VYQISELESLLR	0	0	1549.835098	0.0031	0.0400
LPNIEEATFDK[x]RIDRPGR	10	0	2126.123146	0.0031	0.0550
LMSKVAEK[x]AQINTQEYGR	7	0	2065.062523	0.0031	0.0550
KHFEQVINEK[x]HEDALAK	9	0	2035.048591	0.0029	0.0500
LPEANFEPLEK[x]R	10	0	1441.756460	0.0029	0.0350
MVRGGYAEVK[x]QSEVIGLVR	9	0	2090.130540	0.0029	0.0550
AASLLK[x]VNMENLIVTDLGK	5	0	2028.128811	0.0029	0.0550
SGNLPDADNSKSDISK[x]SSM	15	0	1951.879206	0.0029	0.0550
ILYVNNAKSQEEAIENIK[x]CTR	17	0	2492.269200	0.0029	0.0600
I[x]AIVVNQNWYCANTKYVTGPK	0	0	2438.241535	0.0029	0.0600
LGVMYAK[x]NLPNIQR	6	0	1615.886752	0.0029	0.0400
K[x]TLEVLYLKMHNNHAK	0	0	1938.050842	0.0028	0.0450
D[x]GIQDIMPSQAKELKK	0	0	1799.945046	0.0028	0.0450
DQIGEEK[x]TILQSLLQRAR	6	0	2097.154110	0.0028	0.0500
FMLKLGVK[x]R	7	0	1090.668450	0.0028	0.0250
CIK[x]IACWVVGSGDTIYDCVR	2	0	2371.112179	0.0027	0.0550
K[x]LGVKPPKGCLMFGPPGTGK	0	0	2068.132455	0.0027	0.0550
KELFDCLK[x]IMR	7	0	1451.762804	0.0027	0.0300
EAVLK[x]LKLELK	4	0	1282.822356	0.0027	0.0300
NDSYQLIK[x]ILPNK	7	0	1544.856167	0.0027	0.0350
I[x]AIVVNQNWYCANTK	0	0	1792.892954	0.0027	0.0400
QAAK[x]ASVVETVTLTK	3	0	1544.877294	0.0027	0.0400
GMALGSANEK[x]IEASK	9	0	1504.755469	0.0027	0.0400
ELVSK[x]ASPIAGSEGK	4	0	1471.788150	0.0027	0.0400
K[x]LEFPLPNEEARVGILR	0	0	1980.115548	0.0026	0.0450
SVMIMVK[x]MYSPSENCFFFR	6	0	2372.082464	0.0026	0.0500
LDDMSLIKEDCEAATDPLLK[x]K	19	0	2404.186446	0.0026	0.0550
MNSTEEIDLYNRWK[x]ALER	13	0	2267.100359	0.0025	0.0450
VLSVEEIEAHLQSIAEK[x]D	16	0	2009.031604	0.0025	0.0450
MGQAQSGNFSNFGDGANGDNK[x]K	20	0	2242.966054	0.0025	0.0550
LGSTAIGVK[x]TKDAVVLGVEK	8	0	1984.156741	0.0025	0.0500
ATREPNK[x]GSYRPYTAK	6	0	1837.943407	0.0025	0.0400
VSGSELVQK[x]YIGEGSR	8	0	1707.879080	0.0025	0.0400
LIKK[x]SSEQANLYER	3	0	1677.904901	0.0025	0.0350
DISSK[x]SPSGNDALNDK	4	0	1646.774679	0.0025	0.0400
AHLDVQEK[x]DQPK	7	0	1406.715325	0.0025	0.0300
I[x]INRDIGK	0	0	927.550117	0.0025	0.0200
GEK[x]R	2	0	488.270670	0.0025	0.0100
SVEISALASK[x]NRLHQLR	9	0	1921.085644	0.0024	0.0400
YTLYDQNDTK[x]EWLDK	9	0	1930.894787	0.0023	0.0350
VVDK[x]CFGIKFDIMPR	3	0	1823.942544	0.0023	0.0350
TGPPGPPCGGK[x]FMLK	10	0	1542.768616	0.0023	0.0350
AHLDVQEK[x]DQPKK	7	0	1534.810280	0.0023	0.0300
QLMTEFVDQVDDVVK[x]YEIDK	14	0	2413.172181	0.0023	0.0450
T[x]VYQISELESLLRSSHIITK	0	0	2316.268797	0.0023	0.0450
E[x]IINRDIGK	0	0	1056.592704	0.0022	0.0200
K[x]LEETDVAK	0	0	1031.549839	0.0022	0.0200
QTGQYYGGLK[x]LCVDRR	9	0	1912.957672	0.0022	0.0350
IEASK[x]GLIDRMSTNLR	4	0	1802.967176	0.0022	0.0350
TDK[x]YAFSLTTFSPNGK	2	0	1775.872934	0.0022	0.0350
VYQTEPAGIYNAWK[x]ATAIGRASK	13	0	2494.296739	0.0022	0.0500
K[x]VNQIESQMAMAEK	0	0	1605.785384	0.0021	0.0300
LLRPRK[x]R	5	0	937.629701	0.0021	0.0150
EK[x]VLKTK	1	0	844.538158	0.0021	0.0150
LVK[x]GRQD	2	0	814.466059	0.0021	0.0150
K[x]EAGFIDDILIITPASKEK	0	0	2087.151320	0.0021	0.0400
TAALSARPAK[x]NIRIHAYVK	9	0	2079.206421	0.0021	0.0400
D[x]GIQDIMPSQAK	0	0	1301.628489	0.0021	0.0250
LAAEDHKFVIHQEENK[x]R	15	0	2063.054738	0.0021	0.0350
GVLLYGPPGTGK[x]TLLAR	11	0	1711.998405	0.0021	0.0350
SLKDECK[x]QDIMFELGLLQER	6	0	2451.213662	0.0020	0.0400
NAYVINLK[x]QIAKFVVSLGER	7	0	2261.289476	0.0020	0.0400
RQGITEAYNQK[x]AVEK	10	0	1733.905962	0.0020	0.0300
QEMK[x]K	3	0	662.342113	0.0020	0.0100
K[x]NVPK	0	0	584.364565	0.0020	0.0100
K[x]AFGR	0	0	577.333601	0.0020	0.0100
EK[x]ASK	1	0	561.312197	0.0020	0.0100
DIGK[x]VVDKCFGIK	3	0	1477.796212	0.0019	0.0250
LPSEYDSRVKAMEVDEK[x]PTER	16	0	2478.205935	0.0019	0.0400
LFLLRIVAFDQLVK[x]EK	13	0	1931.160709	0.0019	0.0300
WK[x]RENQLR	1	0	1128.615169	0.0019	0.0150
KDWNACK[x]K	6	0	1048.512348	0.0019	0.0150
INHEHFMDGILEVQMRK[x]SK	16	0	2311.156430	0.0018	0.0350
HKFQDILLGAGQAIK[x]AGNR	14	0	2036.127841	0.0018	0.0350
K[x]NEEKLAEFDK	0	0	1349.682631	0.0018	0.0200
TNNLDLEHK[x]HK	8	0	1347.689447	0.0018	0.0200
EEFAEK[x]AVSVIQAR	5	0	1575.825595	0.0018	0.0250
TYNLISSYIK[x]SVEISALASK	9	0	2186.183345	0.0018	0.0350
CTK[x]IIENEQSAEKNAYVINLK	2	0	2464.263053	0.0017	0.0350
Q[x]TVYQISELESLLRSSHIITK	0	0	2444.327369	0.0017	0.0350
QTGQYYGGLK[x]LCVDR	9	0	1756.856570	0.0017	0.0250
RPPVIRTTLFK[x]SELAQSK	10	0	2070.194854	0.0017	0.0300
NAYVINLK[x]QIAK	7	0	1373.803016	0.0017	0.0200
YK[x]SYLLQHR	1	0	1206.650884	0.0017	0.0150
S[x]INFCMDMDLSACILNASK	0	0	2188.962413	0.0016	0.0300
Q[x]IAIVVNQNWYCANTK	0	0	1920.951525	0.0016	0.0250
YQK[x]PVDTEEENDK	2	0	1593.715773	0.0015	0.0200
K[x]DGIQDIMPSQAK	0	0	1429.723444	0.0015	0.0200
TLALK[x]YPGGGPGK	4	0	1257.708061	0.0015	0.0200
VK[x]EDMVDQESTDNNGVQVESR	1	0	2378.065484	0.0014	0.0300
EAEAAKDEQIEK[x]IDTVIK	11	0	2029.057817	0.0014	0.0250
NRLK[x]AYQGIYLMSIR	3	0	1825.003168	0.0013	0.0200
EMK[x]KDSESTEEK	2	0	1439.644921	0.0012	0.0150
EAEAAK[x]DEQIEK	5	0	1359.651724	0.0012	0.0150
DQKKDK[x]PK	5	0	985.555594	0.0012	0.0100
CIK[x]R	2	0	575.321319	0.0012	0.0050
LLKLEEAMK[x]ITTDAFTSAGER	8	0	2323.209235	0.0012	0.0250
IDELVSNNEKIWK[x]VMCK	12	0	2105.064830	0.0012	0.0200
EQK[x]PEVDYSEKFAELQK	2	0	2067.015955	0.0012	0.0200
KPPVQPLAYK[x]SATPFRK	9	0	1927.104259	0.0012	0.0200
ATPYRGYSK[x]PNER	8	0	1537.763667	0.0012	0.0150
EWLDK[x]LGDK	4	0	1102.565823	0.0011	0.0100
MSSK[x]DISSK	3	0	981.480047	0.0011	0.0100
QHAVNERAK[x]IIDLR	8	0	1661.932452	0.0011	0.0150
ATAGPIIADKNCK[x]K	12	0	1485.797272	0.0011	0.0150
GNAKFGDGIQIAQLALK[x]HR	16	0	2036.127841	0.0011	0.0200
LPEANFEPLEK[x]RLDR	10	0	1825.968559	0.0010	0.0150
LQK[x]YQATVMR	2	0	1236.664816	0.0010	0.0100
KFRK[x]PIGATWK	3	0	1330.787310	0.0009	0.0100
SLEK[x]TLVPYLR	3	0	1317.765572	0.0009	0.0100
MVILNK[x]DGMER	5	0	1304.658013	0.0009	0.0100
GVVALVEDK[x]TK	8	0	1157.665530	0.0009	0.0100
K[x]PPVQPLAYKSATPFRK	0	0	1927.104259	0.0009	0.0150
EYGEASTSQLGPIAEDIQIK[x]LDK	19	0	2504.264495	0.0009	0.0200
LFAYPPKSVQPTAK[x]TVQK	13	0	2002.125051	0.0008	0.0150
TK[x]VVDRYADVIASIGLSR	1	0	1962.089727	0.0008	0.0150
K[x]VEFGLPDLEGR	0	0	1358.719350	0.0008	0.0100
LQK[x]RGTGGVDTAAVGSVFDVSNADR	2	0	2519.272705	0.0008	0.0200
LLKVTVSK[x]GVAIDLLEECK	7	0	2114.201970	0.0008	0.0150
LK[x]WSDER	1	0	932.471536	0.0007	0.0050
G[x]VFKNVSGNVLSEIKNNWQIER	0	0	2530.329098	0.0007	0.0150
MPGTLLPGPGKGYIGDPIK[x]FVR	18	0	2312.271383	0.0007	0.0150
S[x]TLDLNHLADLYDRK	0	0	1772.905627	0.0007	0.0100
V[x]PTFANFHTPIFIAK	0	0	1701.924185	0.0007	0.0100
SYATGPYARELAAIK[x]EDTEAVLK	14	0	2495.290650	0.0007	0.0150
ERGTCAGEVFMALK[x]GMALGSANEK	13	0	2526.202777	0.0006	0.0150
HFEQVINEK[x]HEDALAK	8	0	1906.953636	0.0006	0.0100
VLK[x]TKDEGGPAGGLYI	2	0	1616.877294	0.0006	0.0100
INVK[x]FFEK	3	0	1023.575269	0.0006	0.0050
CIDMFIHK[x]SAELYKNPK	7	0	2093.043703	0.0006	0.0100
KTTEEK[x]EATPMEMDEEK	5	0	2024.891743	0.0006	0.0100
LESK[x]QRIFR	3	0	1175.677431	0.0006	0.0050
KTVQYATK[x]R	7	0	1093.624337	0.0006	0.0050
HGGYK[x]PTDK	4	0	1001.492997	0.0006	0.0050
LLIFEK[x]QVRQASDTSTNTK	5	0	2178.164339	0.0005	0.0100
SSSDMAYTSMFKGNQK[x]VVK	15	0	2107.007711	0.0005	0.0100
TVLQDVEANIAALMQATK[x]QR	17	0	2199.168042	0.0005	0.0100
TK[x]INLIETLR	1	0	1199.723710	0.0005	0.0050
M[x]SERDTALEK	0	0	1178.560080	0.0005	0.0050
MKDAVK[x]EAAR	5	0	1117.591321	0.0005	0.0050
EIK[x]IIYSDIDVDPVKPEHVGK	2	0	2393.284112	0.0005	0.0100
MGTTITALRYK[x]DGVILAADSR	10	0	2251.199340	0.0005	0.0100
AEAGLALSLIVK[x]ALSIEGDDK	11	0	2112.167695	0.0005	0.0100
IMK[x]LCFDELKK	2	0	1423.756658	0.0005	0.0050
MPIDFK[x]GFICK	5	0	1354.677686	0.0005	0.0050
K[x]LEGTIDYQKL	0	0	1306.713204	0.0005	0.0050
TEEQRQPEDK[x]LR	9	0	1527.764059	0.0004	0.0050
Q[x]EMKKDSESTEEK	0	0	1567.703492	0.0004	0.0050
E[x]IINRDIGKVVDK	0	0	1497.851416	0.0004	0.0050
GTKK[x]SGNLPDADNSK	3	0	1530.763724	0.0003	0.0050
EK[x]VAFILDQVRLFLLR	1	0	1959.166855	0.0003	0.0050
IDELVSNNEK[x]IWKVMCK	9	0	2105.064830	0.0003	0.0050
LAQFEK[x]EEYVSDPKEQM	5	0	2069.961478	0.0003	0.0050
FHQLK[x]PTRVLTLAMVKR	4	0	2037.203252	0.0003	0.0050
# precursors: 1
Precursor: 3121.5958	5	0.9979	0
HTVIK[x]TGLR(4)	YPMDAHK[x]SELEGVEEAR(6)	1.5600	3121.5865	138.0681
LNFSSLKMK[x]DAVK(8)	K[x]DYTMAQPEFFK(0)	1.0150	3121.5867	138.0681
DFSK[x]TLPPELK(3)	LYNK[x]FKTNHGNPFM(3)	0.9700	3121.5945	138.0681
LNFSSLK[x]MKDAVK(6)	K[x]DYTMAQPEFFK(0)	0.9650	3121.5867	138.0681
YSLNSYDFK[x]K(8)	QEYALALQK[x]WDLSR(8)	0.9300	3121.5759	138.0681
ILSGEQTVK[x]YDR(8)	V[x]SPTGQITSTSARSGK(0)	0.8850	3121.6254	138.0681
K[x]EVAEADIASK(0)	VVDKCFGIK[x]FDIMPR(8)	0.8800	3121.6190	138.0681
S[x]SKDISSK(0)	SSKSSLELANNAVK[x]SNDIEK(13)	0.8750	3121.5989	138.0681
SSK[x]DISSK(2)	SSKSSLELANNAVK[x]SNDIEK(13)	0.8250	3121.5989	138.0681
AELDK[x]IGLSK(4)	SDYYMASTYTK[x]KINVK(10)	0.8200	3121.6256	138.0681
DVAK[x]MKLSLFSNK(3)	K[x]DYTMAQPEFFK(0)	0.8200	3121.5867	138.0681
DFSK[x]TLPPELK(3)	LYNKFK[x]TNHGNPFM(5)	0.8150	3121.5945	138.0681
EK[x]ASKGSNDDEMK(1)	K[x]GEIRMGTTITALR(0)	0.7850	3121.5746	138.0681
DVAKMK[x]LSLFSNK(5)	K[x]DYTMAQPEFFK(0)	0.7850	3121.5867	138.0681
VYATMQK[x]LQK(6)	KSGNLPDADNSK[x]SDISK(11)	0.7750	3121.5964	138.0681
WK[x]R(1)	LK[x]GDLFSVGSGSTFAYGVLDSGYR(1)	0.7300	3121.5871	138.0681
AELDK[x]IGLSK(4)	SDYYMASTYTKK[x]INVK(11)	0.7250	3121.6256	138.0681
K[x]EVAEADIASK(0)	VVDK[x]CFGIKFDIMPR(3)	0.7200	3121.6190	138.0681
SETMK[x]YYLPK(4)	IDRK[x]IEFPPPSAEAR(3)	0.7100	3121.6157	138.0681
GIDLK[x]SIAEK(4)	SDYYMASTYTK[x]KINVK(10)	0.7050	3121.6256	138.0681
