# Supplementary material for: ECL: an exhaustive search tool for the identification of cross-linked peptides using whole database
Source: BMC Bioinformatics. 2016 May 20;17:217. doi: 10.1186/s12859-016-1073-y (PMC4874008; doi:10.1186/s12859-016-1073-y)
Supplement: Additional file 5 — Kojak’s pre-selection list of PSMs only identified by ECL. (ZIP 5147 kb) [file 12859_2016_1073_MOESM5_ESM.zip › Kojak's pre-selection ranks of ECL only peptides/Kojak's detailed results/aleitner_M1012_006/diagnostic_3372.txt]

Scan: 3372
K[x]WR	0	0	488.285928	0.0967	0.2900
KDK[x]PK	2	0	614.375128	0.0900	0.4500
QIAK[x]FVVSLGER	3	0	1345.771718	0.0763	0.9150
LK[x]ESQLVDK	1	0	1058.597121	0.0756	0.6800
K[x]DKPK	0	0	614.375128	0.0670	0.3350
DIGK[x]VVDK	3	0	872.496688	0.0669	0.5350
DQK[x]KDKPK	2	0	985.555594	0.0600	0.4800
DQKK[x]DKPK	3	0	985.555594	0.0594	0.4750
IINRDIGK[x]VVDK	7	0	1368.808828	0.0575	0.6900
K[x]NVPK	0	0	584.364565	0.0570	0.2850
LAEK[x]WR	3	0	801.449683	0.0550	0.3300
DK[x]PK	1	0	486.280173	0.0538	0.2150
K[x]NTEDIEMTA	0	0	1150.517549	0.0515	0.5150
LLVK[x]DR	3	0	742.470084	0.0508	0.3050
LIPIRGTEVEK[x]ITIK	10	0	1709.045018	0.0490	0.7350
K[x]EEPK	0	0	629.338410	0.0490	0.2450
LIK[x]K	2	0	500.368591	0.0487	0.1950
MVTLK[x]DVGPPQPGPGIYR	4	0	1924.023961	0.0483	0.8700
YEYQK[x]LKESQLVDK	4	0	1769.919882	0.0482	0.6750
M[x]PPK	0	0	471.251517	0.0475	0.1900
ILSGEQTVK[x]YDR	8	0	1407.735725	0.0471	0.5650
K[x]EDSSPCGYIIR	0	0	1423.676496	0.0467	0.5600
LLIFEK[x]QVR	5	0	1144.696771	0.0467	0.4200
GFICK[x]VVDK	4	0	1064.568799	0.0461	0.4150
YEYQKLK[x]ESQLVDK	6	0	1769.919882	0.0457	0.6400
IK[x]ILFSDVK	1	0	1061.648429	0.0456	0.4100
Y[x]FATLQKSKR	0	0	1240.692746	0.0455	0.4550
SGVK[x]LENVK	3	0	972.560345	0.0450	0.4050
NAYVINLK[x]QIAKFVVSLGER	7	0	2261.289476	0.0447	0.8950
S[x]GYDR	0	0	596.255412	0.0440	0.2200
S[x]RSYDSRTTIFSPEGR	0	0	1857.896851	0.0434	0.6950
QDRGK[x]LVR	4	0	970.567161	0.0425	0.3400
AVILSDTK[x]PVDK	7	0	1284.728853	0.0421	0.5050
NAYVINLKQIAK[x]FVVSLGER	11	0	2261.289476	0.0420	0.8400
M[x]SRSYDSRTTIFSPEGR	0	0	1988.937329	0.0415	0.7050
IIPLK[x]KD	4	0	825.532346	0.0414	0.2900
KDK[x]MNFVILCR	2	0	1422.747490	0.0409	0.4500
DQKKDK[x]PK	5	0	985.555594	0.0406	0.3250
IQYVGK[x]QDPK	5	0	1174.634566	0.0405	0.4050
HIEVGDSVLVK[x]IITK	10	0	1649.971524	0.0403	0.6050
KDQK[x]K	3	0	645.380940	0.0390	0.1950
IGDLCAFTDALSK[x]YEAEFR	12	0	2205.041118	0.0389	0.7400
D[x]RGK	0	0	474.255021	0.0388	0.1550
LAHLSK[x]HPK	5	0	1029.608297	0.0383	0.3450
K[x]SLKDECK	0	0	1006.511679	0.0381	0.3050
GTEVEK[x]ITIK	5	0	1116.638983	0.0380	0.3800
K[x]SGNLPDADNSKSDISK	0	0	1774.869635	0.0379	0.6450
I[x]INRDIGKVVDK	0	0	1368.808828	0.0379	0.4550
TTLFKSELAQSK[x]YLMNVSR	11	0	2215.166981	0.0379	0.7200
AVAASLGVNFLK[x]VVSSAIVDK	11	0	2087.198937	0.0379	0.7950
QAAK[x]ASVVETVTLTK	3	0	1544.877294	0.0377	0.5650
DQK[x]K	2	0	517.285985	0.0375	0.1500
I[x]INR	0	0	514.322703	0.0375	0.1500
SELAQSK[x]YLMNVSR	6	0	1624.824212	0.0375	0.5250
TLSK[x]WR	3	0	789.449683	0.0375	0.2250
TSK[x]TPPTAMLSSVR	2	0	1474.781290	0.0371	0.5200
LLK[x]PR	2	0	625.427496	0.0370	0.1850
V[x]NQIESQMAMAEK	0	0	1477.690428	0.0369	0.4800
CYAK[x]NEWR	3	0	1125.502511	0.0369	0.2950
EIINRDIGK[x]VVDK	8	0	1497.851416	0.0365	0.4750
TK[x]SVALGGITK	1	0	1073.644403	0.0364	0.4000
ARQAAK[x]ASVVETVTLTK	5	0	1772.015506	0.0362	0.6150
EDCEAATDPLLK[x]K	11	0	1488.712937	0.0358	0.4650
K[x]AMVNIDTIDNKVATTM	0	0	1863.943328	0.0353	0.6000
GNQK[x]VVKVDAQDFLK	3	0	1687.925637	0.0350	0.5250
K[x]VNQIESQMAMAEK	0	0	1605.785384	0.0350	0.4900
K[x]GINIDQSSNSK	0	0	1289.657479	0.0350	0.4200
DTMNVDINAIKK[x]GEIR	11	0	1815.951192	0.0347	0.5550
LLSSAK[x]K	5	0	745.469750	0.0343	0.2400
DKK[x]DQK	2	0	760.407879	0.0342	0.2050
S[x]SKDISSK	0	0	850.439569	0.0338	0.2700
AIHK[x]LGSTLK	3	0	1066.649824	0.0335	0.3350
SETMK[x]YYLPK	4	0	1258.626702	0.0330	0.3300
M[x]SGYDR	0	0	727.295891	0.0325	0.1950
E[x]IINRDIGKVVDK	0	0	1497.851416	0.0323	0.4200
SRQETQYK[x]IDELVSNNEK	7	0	2180.070835	0.0322	0.5800
LALTK[x]PK	4	0	769.506134	0.0321	0.2250
F[x]ATLQKSKR	0	0	1077.629423	0.0317	0.2850
IIPLK[x]K	4	0	710.505408	0.0317	0.1900
SRK[x]VAQTTYK	2	0	1180.656362	0.0315	0.3150
LENQRK[x]WR	5	0	1128.615169	0.0313	0.2500
N[x]SIVSKYTQSTNNDDPK	0	0	1909.901659	0.0312	0.5300
IAGEHLSNGEK[x]PLLTPEK	10	0	1932.031547	0.0311	0.5600
M[x]SSKDISSK	0	0	981.480047	0.0311	0.2800
DYGK[x]FLSAMHDLPVR	3	0	1747.871494	0.0310	0.4650
KYIPNPVLVIIDVK[x]PK	13	0	1835.128350	0.0309	0.4950
DHDLAPLYK[x]YLSENPK	8	0	1901.952241	0.0306	0.4900
DQPK[x]KVGQYIR	3	0	1330.735668	0.0305	0.3350
CFGIK[x]FDIMPRK	4	0	1510.778788	0.0300	0.3600
KGTK[x]TSETNDR	3	0	1235.610532	0.0300	0.3300
FFEKINVK[x]K	7	0	1151.670224	0.0300	0.2700
K[x]SGRSAPGVSTTSTIQ	0	0	1575.821569	0.0300	0.4800
K[x]EEMVMLK	0	0	1006.519074	0.0300	0.2400
K[x]VEFGLPDLEGR	0	0	1358.719350	0.0296	0.3550
K[x]ANWCDKR	0	0	1076.518495	0.0294	0.2350
DKK[x]LIPIR	2	0	981.633448	0.0294	0.2350
MPIDFK[x]GFICKVVDK	5	0	1795.936398	0.0293	0.4400
ILLDLVYAFIK[x]SNQATTSTDR	10	0	2368.263712	0.0293	0.6150
LLRPRK[x]R	5	0	937.629701	0.0293	0.2050
NEEEPTKK[x]GINIDQSSNSK	7	0	2117.023553	0.0292	0.5550
NEEEPTK[x]KGINIDQSSNSK	6	0	2117.023553	0.0289	0.5500
LLMK[x]LSSQNDDK	3	0	1390.712546	0.0288	0.3450
K[x]IEFPSYR	0	0	1038.549782	0.0288	0.2300
EEYLRAAK[x]ASR	7	0	1292.683635	0.0286	0.3150
LGVK[x]PPK	3	0	737.479921	0.0286	0.2000
IGLVRLPEANFEPLEK[x]R	15	0	1980.115548	0.0285	0.4850
K[x]GFDFEYYQR	0	0	1351.619643	0.0285	0.2850
AKWSTAETLTNNK[x]IDR	12	0	1846.953636	0.0284	0.4550
AAK[x]ASRGAATIK	2	0	1143.672345	0.0283	0.3400
LLK[x]MQR	2	0	787.473787	0.0283	0.1700
LLVK[x]DRIDK	3	0	1098.676036	0.0283	0.2550
S[x]QARGFDR	0	0	935.457282	0.0281	0.2250
KLPNIEEATFDK[x]R	11	0	1559.830681	0.0281	0.3650
LIDASTVK[x]HVFPITK	7	0	1667.960960	0.0280	0.4200
FLKTSK[x]TPPTAMLSSVR	5	0	1863.028712	0.0279	0.4750
TAAVNIK[x]VR	6	0	970.592313	0.0278	0.2500
M[x]FMTRSEYDR	0	0	1334.574681	0.0275	0.2750
FNLMVICK[x]DK	7	0	1266.646388	0.0275	0.2750
ENWK[x]YACK	3	0	1097.496365	0.0275	0.2200
F[x]MTRSEYDR	0	0	1203.534202	0.0272	0.2450
NEEK[x]K	3	0	646.328572	0.0270	0.1350
M[x]NSIVSKYTQSTNNDDPK	0	0	2040.942138	0.0269	0.4850
FLK[x]TSKTPPTAMLSSVR	2	0	1863.028712	0.0268	0.4550
TTQLEEANSK[x]LGYIFGADYPK	9	0	2344.158584	0.0267	0.5600
ILAHREFPDLGVLEGK[x]R	15	0	1949.084584	0.0265	0.4500
HTVIK[x]TGLRMISLSYSR	4	0	1961.087952	0.0262	0.4450
YK[x]VNLYKFR	1	0	1229.692020	0.0261	0.2350
LLK[x]PRVNNR	2	0	1108.682852	0.0261	0.2350
SAELYK[x]NPK	5	0	1048.555259	0.0261	0.2350
CYAK[x]NEWRHVLGIAIEAHR	3	0	2322.180277	0.0261	0.4950
CAEAENSSDLFK[x]LGVMYAK	11	0	2131.991727	0.0261	0.4950
K[x]QCVIANSCK	0	0	1206.584850	0.0260	0.2600
AHLDVQEK[x]DQPK	7	0	1406.715325	0.0258	0.3100
RSK[x]VLDVR	2	0	971.587561	0.0256	0.2050
KPPVQPLAYK[x]SATPFRK	9	0	1927.104259	0.0256	0.4350
VPDK[x]LIDASTVKHVFPITK	3	0	2107.204023	0.0255	0.4850
FIK[x]HADATCVHRLALTK	2	0	1980.072637	0.0253	0.4300
LLENDIK[x]VMKSEFQR	6	0	1848.976678	0.0250	0.3750
VSGIRK[x]HFEQVINEK	5	0	1782.973979	0.0250	0.3750
QPEDK[x]LR	4	0	884.471536	0.0250	0.1750
GVSK[x]DEK	3	0	761.391895	0.0250	0.1750
Q[x]DRGK	0	0	602.313592	0.0250	0.1250
M[x]SQARGFDR	0	0	1066.497761	0.0250	0.2250
DKK[x]ASLLTR	2	0	1030.613439	0.0250	0.2250
NTWNSTLETAKAK[x]YASQK	12	0	2040.027522	0.0247	0.4450
MMGINERK[x]GFDFEYYQR	7	0	2182.992731	0.0247	0.4200
VVK[x]VDAQDFLK	2	0	1260.707726	0.0245	0.2700
K[x]GTKTSETNDR	0	0	1235.610532	0.0245	0.2700
FRKLGVK[x]PPK	6	0	1168.744388	0.0245	0.2450
DAGK[x]DEFSR	3	0	1023.462090	0.0244	0.2200
KDWNACK[x]K	6	0	1048.512348	0.0244	0.1950
KTLVAHAVLK[x]VGSALVGSQTK	9	0	2106.252365	0.0243	0.5100
QDIMFELGLLQERLAEK[x]WR	16	0	2374.246622	0.0242	0.4600
ENK[x]IQR	2	0	786.434760	0.0242	0.1450
T[x]VYQISELESLLRSSHIITK	0	0	2316.268797	0.0240	0.4800
E[x]IINR	0	0	643.365291	0.0240	0.1200
TTLFK[x]SELAQSKYLMNVSR	4	0	2215.166981	0.0239	0.4550
KPPVQPLAYK[x]SATPFR	9	0	1799.009303	0.0237	0.3800
NK[x]ADYYTNICDR	1	0	1531.672470	0.0237	0.2850
DEK[x]SGVKLENVK	2	0	1344.724827	0.0237	0.2850
VFHPITKAVILSDTK[x]PVDK	14	0	2107.204023	0.0237	0.4500
ELKK[x]EEMVMLK	3	0	1376.740675	0.0236	0.2600
DQPKK[x]VGQYIR	4	0	1330.735668	0.0236	0.2600
FCVGLQKIEEIFK[x]K	12	0	1737.948678	0.0236	0.3300
K[x]VGQYIR	0	0	862.502443	0.0236	0.1650
AK[x]WSTAETLTNNKIDR	1	0	1846.953636	0.0234	0.3750
KPIGATWK[x]TTQLEEANSK	7	0	2001.053008	0.0233	0.4200
IDRK[x]VEFGLPDLEGR	3	0	1742.931448	0.0233	0.3500
IEPLKLK[x]VLVQGLER	6	0	1734.076651	0.0233	0.3500
K[x]EPPVYTPPKDK	0	0	1397.755400	0.0233	0.2800
DTMNVDINAIK[x]KGEIR	10	0	1815.951192	0.0231	0.3700
QSK[x]YTYDR	2	0	1059.498475	0.0231	0.1850
LLEK[x]LEIK	3	0	984.621882	0.0231	0.1850
GSLEK[x]NWKEEYLR	4	0	1650.836493	0.0231	0.3000
QTGQYYGGLK[x]LCVDR	9	0	1756.856570	0.0230	0.3450
K[x]YINR	0	0	692.396924	0.0230	0.1150
QDPK[x]K	3	0	614.338744	0.0230	0.1150
DQPK[x]K	3	0	614.338744	0.0230	0.1150
ILIDK[x]ARVEAQNHK	4	0	1633.926306	0.0229	0.3200
ALTLKTGPPGPPCGGK[x]FMLK	15	0	2069.116472	0.0228	0.4550
ILEFTK[x]YSNDK	5	0	1356.692468	0.0227	0.2500
NK[x]YAIQLPLPPK	1	0	1380.812854	0.0225	0.2700
VTQKKPPVQPLAYK[x]SATPFR	13	0	2255.278912	0.0225	0.4500
NWK[x]EEYLRAAK	2	0	1406.730582	0.0223	0.2450
HTVIK[x]TGLR	4	0	1023.618860	0.0222	0.2000
LLKLEEAMK[x]ITTDAFTSAGER	8	0	2323.209235	0.0221	0.4650
ENEQK[x]IK	4	0	887.471202	0.0221	0.1550
IIPLKK[x]D	5	0	825.532346	0.0221	0.1550
LLENDIKVMK[x]SEFQR	9	0	1848.976678	0.0220	0.3300
FVK[x]LGIDPPK	2	0	1112.659326	0.0220	0.2200
GTK[x]TSETNDR	2	0	1107.515576	0.0220	0.2200
VAQTTYK[x]K	6	0	937.523235	0.0219	0.1750
GYARAIHK[x]LGSTLK	7	0	1513.872820	0.0218	0.3050
VAMLYAYDRIK[x]ILFSDVK	10	0	2144.170281	0.0217	0.3900
IWK[x]VMCKNK	2	0	1205.641245	0.0217	0.1950
DK[x]MNFVILCR	1	0	1294.652534	0.0215	0.2150
K[x]QLATSLRSR	0	0	1158.683243	0.0215	0.2150
S[x]RSYDSR	0	0	869.399102	0.0214	0.1500
EGK[x]VTFFYTDYIGVYAPR	2	0	2125.051948	0.0214	0.3850
ELK[x]KEEMVMLK	2	0	1376.740675	0.0214	0.2350
GGVHVKLAHLSK[x]HPK	11	0	1606.941898	0.0213	0.3200
KEAGFIDDILIITPASK[x]EK	16	0	2087.151320	0.0213	0.4050
IIRGAIESYK[x]VVDASIVSK	9	0	2047.167638	0.0213	0.4050
IEASK[x]GLIDRMSTNLR	4	0	1802.967176	0.0213	0.3400
LLK[x]VTVSK	2	0	886.585106	0.0213	0.1700
KLGVK[x]PPK	4	0	865.574877	0.0213	0.1700
M[x]TDK	0	0	493.220610	0.0213	0.0850
YPMDAHK[x]SELEGVEEARR	6	0	2116.000652	0.0211	0.3800
GVVALVEDK[x]TKSVALGGITK	8	0	1984.156741	0.0210	0.4200
EASKTLSK[x]WR	7	0	1204.656362	0.0210	0.2100
VPDKLIDASTVK[x]HVFPITK	11	0	2107.204023	0.0208	0.3950
K[x]EFEIIKGVLCQFR	0	0	1765.954825	0.0207	0.2900
QETQYK[x]IDELVSNNEK	5	0	1936.937709	0.0206	0.3300
KDSESTEEK[x]EAQAVQR	8	0	1833.870361	0.0206	0.3300
S[x]SSDMAYTSMFKGNQK	0	0	1780.775938	0.0206	0.3300
LIEK[x]LELR	3	0	1012.628028	0.0206	0.1650
N[x]SSSDMAYTSMFKGNQK	0	0	1894.818860	0.0206	0.3500
K[x]EITPDIFAAIAIINEADR	0	0	2099.126168	0.0205	0.3900
YEVGAEYIK[x]K	8	0	1198.623334	0.0205	0.2050
IITK[x]EGVETR	3	0	1144.645129	0.0205	0.2050
KELFDCLK[x]IMR	7	0	1451.762804	0.0205	0.2250
LDRK[x]IEFPSYR	3	0	1422.761881	0.0205	0.2250
LK[x]VELAKQNLFVPTSDK	1	0	1929.093418	0.0203	0.3450
TLALK[x]YPGGGPGKTAILPVK	4	0	1980.177084	0.0203	0.4050
FNLMVICKDK[x]K	9	0	1394.741343	0.0200	0.2200
LISGK[x]LDEAR	4	0	1100.618917	0.0200	0.2000
FNSNAIAAVATK[x]MVTLK	11	0	1777.975953	0.0197	0.3350
GNECIVIGVERK[x]NVPK	11	0	1810.972260	0.0197	0.3150
LK[x]GYQTIELDKK	1	0	1434.808159	0.0196	0.2350
IMK[x]LCFDELKK	2	0	1423.756658	0.0195	0.2150
K[x]GYQTIELDKK	0	0	1321.724101	0.0195	0.2150
ILEHK[x]EIMLR	4	0	1280.727413	0.0195	0.1950
ELFEMARTK[x]K	8	0	1251.664481	0.0195	0.1950
LK[x]VLVQGLER	1	0	1153.718232	0.0195	0.1950
MPIDFKGFICK[x]VVDK	10	0	1795.936398	0.0193	0.2900
YIPNPVLVIIDVK[x]PK	12	0	1707.033394	0.0193	0.2900
VGIK[x]PPK	3	0	737.479921	0.0193	0.1350
INVKFFEK[x]EDVQSLK	7	0	1822.982813	0.0190	0.2850
M[x]STLDLNHLADLYDR	0	0	1775.851150	0.0190	0.2850
TITDGK[x]IYVEVERAR	5	0	1748.942012	0.0190	0.2850
DGIVLAAEK[x]K	8	0	1042.602207	0.0190	0.1900
K[x]INVK	0	0	600.395864	0.0190	0.0950
ELVSKASPIAGSEGK[x]EAYR	14	0	1991.032273	0.0189	0.3600
K[x]LARNILK	0	0	954.633783	0.0188	0.1500
IK[x]YEYQK	1	0	970.512337	0.0186	0.1300
KAMVNIDTIDNK[x]VATTM	11	0	1863.943328	0.0185	0.3150
GAIEK[x]VDDLLTTQAEAK	4	0	1800.946820	0.0185	0.3150
NEEK[x]LAEFDK	3	0	1221.587675	0.0185	0.1850
NLNAPK[x]FSFISNVRPK	5	0	1831.010363	0.0184	0.2950
LK[x]DLRFGNR	1	0	1117.635570	0.0183	0.1650
SETMK[x]YYLPKGK	4	0	1443.743119	0.0183	0.2200
K[x]AFGRVYATMQK	0	0	1398.744122	0.0183	0.2200
LGDNNIADWPQVEYLVGK[x]NR	17	0	2300.154836	0.0182	0.3650
STELFK[x]NEEEPTKK	5	0	1678.841301	0.0182	0.2550
ATK[x]QSKYTYDR	2	0	1359.678214	0.0182	0.2000
DESRGVMTLGFDLIK[x]R	14	0	1835.956278	0.0181	0.2900
AVILSDTKPVDK[x]K	11	0	1412.823808	0.0181	0.2350
SMIADK[x]HAIRILAHR	5	0	1730.972539	0.0180	0.2700
EASK[x]TLSKWR	3	0	1204.656362	0.0180	0.1800
DTMNVDINAIK[x]K	10	0	1360.701983	0.0179	0.2150
S[x]TLDLNHLADLYDR	0	0	1644.810672	0.0179	0.2500
NSIVSK[x]YTQSTNNDDPK	5	0	1909.901659	0.0176	0.3000
MVRGIGSYEK[x]QSEVSVGLR	9	0	2094.089070	0.0176	0.3350
VADLK[x]K	4	0	672.416990	0.0175	0.1050
GNQKVVK[x]VDAQDFLK	6	0	1687.925637	0.0173	0.2600
LDGK[x]DELWK	3	0	1102.565823	0.0172	0.1550
SSK[x]VYISPK	2	0	1007.565097	0.0172	0.1550
QYTVGQGYTK[x]AAWFEK	9	0	1875.915465	0.0172	0.2750
LVNFTAK[x]TLDLLGIFR	6	0	1820.055916	0.0172	0.2750
KEFEIIK[x]GVLCQFR	6	0	1765.954825	0.0171	0.2400
LNVYK[x]YR	4	0	954.528656	0.0171	0.1200
F[x]MTRSEYDRGVNTFSPEGR	0	0	2248.033011	0.0171	0.3250
TLDSNSLTHEK[x]IEFATITK	10	0	2147.110911	0.0171	0.3250
YQK[x]DEEWPPK	2	0	1318.619308	0.0170	0.1700
EWDSKLK[x]DLR	6	0	1288.677488	0.0170	0.1700
AK[x]ADYAQYYR	1	0	1247.593430	0.0170	0.1700
SRTLASLQK[x]R	8	0	1158.683243	0.0170	0.1700
K[x]PPVQPLAYK	0	0	1139.670224	0.0170	0.1700
FIVK[x]ASSGPR	3	0	1060.602876	0.0170	0.1700
LFLLRIVAFDQLVK[x]EK	13	0	1931.160709	0.0169	0.2700
M[x]SRSYDSR	0	0	1000.439581	0.0169	0.1350
EDLTDEEK[x]AASIAVEDEKR	7	0	2147.022884	0.0168	0.3200
K[x]DKMNFVILCR	0	0	1422.747490	0.0168	0.1850
ERDCTAYNIYDK[x]NK	11	0	1788.810014	0.0168	0.2350
VTQK[x]KPPVQPLAYK	3	0	1595.939834	0.0168	0.2350
LESK[x]QRIFR	3	0	1175.677431	0.0167	0.1500
LLK[x]LEEAMK	2	0	1073.615413	0.0167	0.1500
T[x]IDNAETMK	0	0	1021.474961	0.0167	0.1500
VFHPITK[x]AVILSDTKPVDK	6	0	2107.204023	0.0166	0.3150
GIGSYEK[x]QSEVSVGLR	6	0	1707.879080	0.0166	0.2650
EFEIIK[x]GVLCQFR	5	0	1637.859869	0.0165	0.2150
LALTK[x]PKGTPGYGPLGVLPK	4	0	2006.192733	0.0165	0.3300
ILIDK[x]AR	4	0	827.522844	0.0164	0.1150
D[x]GLEDDMPALADEEFEKMDR	0	0	2324.977588	0.0162	0.3250
GVVALVEDKTK[x]SVALGGITK	10	0	1984.156741	0.0162	0.3250
K[x]RMPIDFK	0	0	1033.574220	0.0162	0.1300
LKPLIEK[x]GGDWER	6	0	1539.840853	0.0162	0.2100
TEPK[x]AVDEEMKVR	3	0	1530.771118	0.0162	0.2100
VK[x]AFGRVYATMQK	1	0	1497.812531	0.0162	0.2100
IHAK[x]SMAIDKDIR	3	0	1496.813257	0.0162	0.2100
LCFDELKK[x]R	7	0	1207.638268	0.0161	0.1450
RVHVTQEDFELAVAK[x]VLNK	14	0	2195.206144	0.0161	0.3050
IGLSK[x]IRIAYASVVYIADK	4	0	2079.209109	0.0161	0.3050
NYPLILYLVEGNGQTAK[x]RSR	16	0	2291.238503	0.0160	0.3200
TLVAHAVLK[x]VGSALVGSQTK	8	0	1978.157410	0.0160	0.3200
IDTVIK[x]LVDHSFDEK	5	0	1757.919882	0.0160	0.2400
TNAIVMK[x]DIR	6	0	1159.638269	0.0160	0.1600
K[x]EDSSPCGYIIRILSGEQTVK	0	0	2379.210294	0.0160	0.3350
QEVAAQK[x]SSEETEDKK	6	0	1805.864214	0.0159	0.2550
LFLLRSDYYMASTYTK[x]K	15	0	2099.076051	0.0159	0.2700
F[x]RNQYDGDATTWSPQGR	0	0	1997.897911	0.0159	0.2700
ATAIGK[x]SSTAAK	5	0	1104.613831	0.0158	0.1900
NEEKK[x]LMELFISK	4	0	1607.859201	0.0158	0.2050
AVAHHTDCK[x]FIRVSGSELVQK	8	0	2381.227281	0.0157	0.3300
Q[x]DYDLVR	0	0	907.439903	0.0157	0.1100
NEDDIEDIAALWMK[x]R	13	0	1817.861714	0.0157	0.2350
K[x]LGVKPPK	0	0	865.574877	0.0156	0.1250
ATAIGKSSTAAK[x]TFLEK	11	0	1722.951515	0.0156	0.2650
NK[x]MVCKIWK	1	0	1205.641245	0.0156	0.1400
GIESEAYESVLDLAK[x]ICDVR	14	0	2266.115004	0.0155	0.3100
V[x]KAFGRVYATMQK	0	0	1497.812531	0.0154	0.2000
ASK[x]GSNDDEMKIDK	2	0	1536.708913	0.0154	0.2150
KDYTMAQPEFFK[x]AVR	11	0	1829.913356	0.0153	0.2300
SGVK[x]LENVKIYADLK	3	0	1675.950788	0.0153	0.2300
FLHDK[x]NSDYKETLIFK	4	0	1997.025735	0.0153	0.2450
S[x]RQETQYKIDELVSNNEK	0	0	2180.070835	0.0153	0.2750
HHFYAK[x]IDRPAQVISFKK	5	0	2184.195523	0.0153	0.2750
INADHK[x]LNSLPLLQQLVK	5	0	2043.183957	0.0153	0.2750
MSAQSCACMVRTLLYGK[x]R	16	0	2131.015784	0.0150	0.2700
LALTKPK[x]GTPGYGPLGVLPK	6	0	2006.192733	0.0150	0.3000
FNLMVICK[x]DKK	7	0	1394.741343	0.0150	0.1650
K[x]TREALMEFR	0	0	1279.670628	0.0150	0.1500
FKLNVYK[x]YR	6	0	1229.692020	0.0150	0.1350
IAEFHTALESVPDK[x]SLFER	13	0	2188.116331	0.0150	0.2850
QLASYYHK[x]ESNALFMVR	7	0	2056.019935	0.0150	0.2550
LAHLSKHPK[x]FEEILTR	8	0	1918.078772	0.0150	0.2400
SIK[x]GYTLPPHCSRGER	2	0	1856.931459	0.0150	0.2400
IEPLK[x]LKVLVQGLER	4	0	1734.076651	0.0150	0.2250
QDPKK[x]HLDAEVQK	4	0	1534.810280	0.0150	0.1950
ITAFLLADSK[x]SQK	9	0	1420.792510	0.0150	0.1950
LK[x]YYEQK	1	0	970.512337	0.0150	0.1050
VSGSELVQK[x]YIGEGSR	8	0	1707.879080	0.0147	0.2350
QKSLEK[x]TLVPYLR	5	0	1573.919099	0.0146	0.1900
TAALSARPAK[x]NIR	9	0	1367.799660	0.0146	0.1900
L[x]KGYQTIELDKK	0	0	1434.808159	0.0146	0.1750
NELEK[x]LNFSSLK	4	0	1420.756126	0.0146	0.1750
K[x]HFEQVINEK	0	0	1270.666925	0.0145	0.1450
LGDK[x]GPAAAR	3	0	954.524630	0.0145	0.1450
NEDDIEDIAALWMK[x]RISHR	13	0	2311.137804	0.0145	0.2750
VGCDRNK[x]YAIQLPLPPK	6	0	1968.061404	0.0144	0.2450
K[x]APNTVYAVQFLEAVYK	0	0	1940.040658	0.0144	0.2450
ILPNK[x]VDPLVSLMMVEK	4	0	1925.072882	0.0144	0.2450
LAHLSK[x]HPKFEEILTR	5	0	1918.078772	0.0144	0.2300
VGPGYVARSSCK[x]IVFR	11	0	1794.956220	0.0144	0.2300
ATAGPIIADK[x]NCKK	9	0	1485.797272	0.0143	0.2000
IAK[x]GAIEKVDDLLTTQAEAK	2	0	2113.162944	0.0143	0.2850
QDPK[x]KHLDAEVQK	3	0	1534.810280	0.0142	0.1850
DIKSMIADK[x]HAIR	8	0	1496.813257	0.0142	0.1850
LMSKVAEK[x]AQINTQEYGR	7	0	2065.062523	0.0142	0.2550
LQLNLERDYEQFGYFK[x]R	15	0	2218.117000	0.0141	0.2400
NEEGIIEFTK[x]TPNDTQK	9	0	1962.953358	0.0141	0.2400
K[x]VEFGLPDLEGRAHILR	0	0	1949.084584	0.0141	0.2400
SLEK[x]TLVPYLR	3	0	1317.765572	0.0141	0.1550
IQYVGK[x]QDPKK	5	0	1302.729522	0.0141	0.1550
MGINERK[x]GFDFEYYQR	6	0	2051.952252	0.0141	0.2250
M[x]GINERKGFDFEYYQR	0	0	2051.952252	0.0141	0.2250
IMRDVITELPDAK[x]YYR	12	0	1982.029438	0.0141	0.2250
AVYDTAVVQEDPEK[x]WK	13	0	1876.920608	0.0141	0.2250
M[x]FMTRSEYDRGVNTFSPEGR	0	0	2379.073490	0.0140	0.2800
ENQEK[x]ISNNK	4	0	1202.589070	0.0140	0.1400
LILTENIK[x]TK	7	0	1171.717563	0.0140	0.1400
FRK[x]LGVKPPK	2	0	1168.744388	0.0140	0.1400
VVTSK[x]LLKPR	4	0	1139.738968	0.0140	0.1400
LLK[x]VTVSKGVAIDLLEECK	2	0	2114.201970	0.0139	0.2650
LK[x]PQDERTQEERNR	1	0	1797.908083	0.0139	0.1950
YEVGAEYIK[x]KVIAR	8	0	1637.914013	0.0139	0.1950
IIENEQSAEK[x]NAYVINLK	9	0	2075.089784	0.0139	0.2500
FK[x]LNVYKYR	1	0	1229.692020	0.0139	0.1250
KDK[x]PKYEPPVPTR	2	0	1553.856502	0.0138	0.1800
DISSK[x]SPSGNDALNDKK	4	0	1774.869635	0.0138	0.2350
ELEAMK[x]LLRPRK	5	0	1482.870377	0.0138	0.1650
CGSPYIIEDSK[x]K	10	0	1395.670349	0.0138	0.1650
CLTDLEDEAPAK[x]DILLDMSR	11	0	2304.097637	0.0137	0.2750
GAIESYK[x]VVDASIVSK	6	0	1664.898420	0.0137	0.2200
NEEEPTK[x]K	6	0	973.471593	0.0137	0.1100
RPPVIRTTLFK[x]SELAQSK	10	0	2070.194854	0.0136	0.2450
QEYALALQK[x]WDLSR	8	0	1719.894338	0.0136	0.1900
YEVGAEYIKK[x]VIAR	9	0	1637.914013	0.0136	0.1900
ATAGPIIADKNCK[x]K	12	0	1485.797272	0.0136	0.1900
ENAINK[x]K	5	0	815.450075	0.0136	0.0950
KPRVVTALTMLK[x]QHLFR	11	0	2037.203252	0.0135	0.2300
DAGK[x]DEFSRK	3	0	1151.557046	0.0135	0.1350
E[x]TIDNAETMK	0	0	1150.517549	0.0135	0.1350
SPTGQITSTSARSGK[x]K	14	0	1604.848116	0.0134	0.2150
YVVDISPDIDIK[x]EIKPNIR	11	0	2226.225875	0.0134	0.2550
YEAKAIGSGSEPAK[x]SELVK	13	0	1963.026127	0.0134	0.2550
MNSIVSK[x]YTQSTNNDDPK	6	0	2040.942138	0.0133	0.2400
LKGYQTIELDK[x]K	10	0	1434.808159	0.0133	0.1600
DKPK[x]YEPPVPTR	3	0	1425.761546	0.0133	0.1600
K[x]IDKEDMGSNDK	0	0	1378.639778	0.0133	0.1600
DEKSGVK[x]LENVK	6	0	1344.724827	0.0133	0.1600
IK[x]YEYQKLK	1	0	1211.691351	0.0133	0.1200
DDFDAFYGIDTMSPNMK[x]VDK	16	0	2308.002683	0.0132	0.2650
NDGTIVIRK[x]LEETDVAK	8	0	1900.026461	0.0132	0.2250
QHAVNERAK[x]IIDLR	8	0	1661.932452	0.0132	0.1850
VTQKK[x]PPVQPLAYK	4	0	1595.939834	0.0132	0.1850
K[x]VIARLQSYDR	0	0	1347.762215	0.0132	0.1450
LLIFEK[x]QVRQASDTSTNTK	5	0	2178.164339	0.0132	0.2500
NEEK[x]KLMELFISK	3	0	1607.859201	0.0131	0.1700
AHLDVQEKDQPK[x]K	11	0	1534.810280	0.0131	0.1700
ATAGPIIADK[x]NCK	9	0	1357.702317	0.0131	0.1700
M[x]FRNQYDGDATTWSPQGR	0	0	2128.938390	0.0131	0.2350
C[x]SPSATLTHRTMTEK	0	0	1718.807905	0.0130	0.1950
LLENDIK[x]VMK	6	0	1201.673984	0.0130	0.1300
ERK[x]PR	2	0	684.403070	0.0130	0.0650
K[x]LRDK	0	0	658.412573	0.0130	0.0650
K[x]GEIR	0	0	601.354728	0.0130	0.0650
K[x]VPDK	0	0	585.348581	0.0130	0.0650
EEIQK[x]GDGGTDYVCVPK	4	0	1893.877753	0.0129	0.2200
ILFENPDEATK[x]R	10	0	1431.735725	0.0129	0.1550
LAQFEK[x]EEYVSDPK	5	0	1681.819840	0.0129	0.1800
IEPLK[x]LK	4	0	839.547996	0.0129	0.0900
K[x]ATDDDR	0	0	819.372221	0.0129	0.0900
VLK[x]LTLEAMDLEIVEK	2	0	1843.037546	0.0128	0.2050
EPPVYTPPK[x]DK	8	0	1269.660444	0.0127	0.1400
GITVLK[x]PDDDK	5	0	1199.639709	0.0127	0.1400
NTWNSTLETAK[x]AK	10	0	1462.741537	0.0127	0.1650
ARIEVEVYK[x]ITTGDR	8	0	1748.942012	0.0127	0.1900
M[x]NSIVSKYTQSTNNDDPKK	0	0	2169.037093	0.0126	0.2400
ALGNFVASVLARLALTK[x]PK	16	0	1968.188317	0.0126	0.2400
LQK[x]YQATVMRGAFK	2	0	1639.886752	0.0125	0.1750
IEASK[x]GLIDR	4	0	1100.618917	0.0125	0.1250
DAVVLGVEK[x]R	8	0	1084.624003	0.0125	0.1250
GK[x]LVRK	1	0	699.475505	0.0125	0.0750
K[x]YDK	0	0	552.290736	0.0125	0.0500
VIGSELVQK[x]YVGEGARMVR	8	0	2090.130540	0.0124	0.2350
TMLVK[x]AVANSTAANFIR	4	0	1805.982099	0.0124	0.2100
Y[x]TVGQGYTKAAWFEK	0	0	1747.856893	0.0123	0.1850
EYLEK[x]NWKEGLSR	4	0	1650.836493	0.0123	0.1600
ILFENPDEATK[x]RK	10	0	1559.830681	0.0123	0.1600
VDAQDFLK[x]VAETR	7	0	1490.772835	0.0123	0.1600
HK[x]TDLNHENLK	1	0	1347.689447	0.0123	0.1350
FMLK[x]LGVKR	3	0	1090.668450	0.0122	0.1100
K[x]IFTIHTSK	0	0	1073.623277	0.0122	0.1100
FDSEK[x]AGDR	4	0	1023.462090	0.0122	0.1100
QSRQETQYK[x]IDELVSNNEK	8	0	2308.129407	0.0121	0.2300
Q[x]SRQETQYKIDELVSNNEK	0	0	2308.129407	0.0121	0.2300
VLNK[x]EHLEADFVTQVAVRR	3	0	2223.212290	0.0121	0.2300
VLVDMESMLVPK[x]PLINK	11	0	1925.072882	0.0121	0.2050
AELATEAYTPLTSLEGIVILK[x]K	20	0	2359.324913	0.0120	0.2650
YK[x]NENLENIEDVQLR	1	0	1875.932566	0.0120	0.1800
LLK[x]PRVNNRIGSVDR	2	0	1736.016844	0.0120	0.1800
NYPLILYLVEGNGQTAK[x]R	16	0	2048.105376	0.0119	0.2150
Q[x]YTVGQGYTKAAWFEK	0	0	1875.915465	0.0119	0.1900
K[x]VNQIESQMAMAEKLIQIR	0	0	2229.197231	0.0118	0.2250
LREEIQK[x]GDGGTDYVCVPK	6	0	2163.062913	0.0118	0.2250
MGNGK[x]MVEISR	4	0	1220.600502	0.0118	0.1300
DGIVLAAEKK[x]VTSK	9	0	1457.845270	0.0118	0.1650
QLEMLDLQEGFIK[x]EDCK	12	0	2094.996478	0.0118	0.2000
HGGYKPTDKHK[x]TDLNHENLK	10	0	2331.171880	0.0117	0.2350
MILELTNHLEELK[x]KYINR	12	0	2256.229913	0.0117	0.2100
DEVLFNDK[x]PLPIEMK	7	0	1786.917438	0.0117	0.1750
AAK[x]ASR	2	0	602.349976	0.0117	0.0700
YVVDISPDIDIKEIK[x]PNIR	14	0	2226.225875	0.0116	0.2200
VATEKDFLDAVQK[x]VVK	12	0	1788.998462	0.0116	0.1850
QLDSERFIVK[x]ASSGPR	9	0	1788.948158	0.0116	0.1850
EK[x]ASKGSNDDEMK	1	0	1437.640504	0.0115	0.1500
LFK[x]SLGSGMDQEKVLNK	2	0	1893.002891	0.0115	0.1950
DWNACK[x]K	5	0	920.417393	0.0114	0.0800
YTLYDQNDTK[x]EWLDKLGDK	9	0	2344.122200	0.0113	0.2150
FIRVSGSELVQK[x]YIGEGSR	11	0	2124.132649	0.0113	0.2150
SNNIK[x]ENEQKIK	4	0	1443.768084	0.0113	0.1350
ATAIGRASK[x]AAR	8	0	1171.678492	0.0113	0.1350
ENK[x]IQRQR	2	0	1070.594434	0.0113	0.0900
K[x]VAQTTYK	0	0	937.523235	0.0113	0.0900
K[x]IDK	0	0	502.311471	0.0113	0.0450
ALTLK[x]TGPPGPPCGGKFMLK	4	0	2069.116472	0.0112	0.2250
M[x]MGINERKGFDFEYYQR	0	0	2182.992731	0.0112	0.1900
KDKPK[x]YEPPVPTR	4	0	1553.856502	0.0112	0.1450
E[x]MIAAQGIDEEDR	0	0	1475.656153	0.0112	0.1450
K[x]HLDAEVQK	0	0	1066.577055	0.0111	0.1000
Q[x]TVYQISELESLLR	0	0	1677.893669	0.0111	0.1550
ASPIAGSEGK[x]EAYR	9	0	1434.710239	0.0111	0.1550
VLTLSLMEELHK[x]MDDR	11	0	1928.969875	0.0109	0.1750
K[x]DSESTEEKEAQAVQR	0	0	1833.870361	0.0109	0.1750
N[x]STEEIDLYNR	0	0	1352.620760	0.0109	0.1200
AQISVRLVPYLTK[x]LESK	12	0	1944.140700	0.0109	0.1850
MILELTNHLEELKK[x]YINR	13	0	2256.229913	0.0108	0.1950
DKLVLK[x]EVFLSFHNLVGR	5	0	2113.204692	0.0108	0.1950
N[x]SIVSKYTQSTNNDDPKK	0	0	2037.996615	0.0108	0.1950
M[x]NSTEEIDLYNR	0	0	1483.661239	0.0108	0.1300
K[x]ILFENPDEATK	0	0	1403.729579	0.0108	0.1300
M[x]SQARGFDRTITVFSPEGR	0	0	2154.063918	0.0108	0.2050
DYTMAQPEFFK[x]AVR	10	0	1701.818400	0.0107	0.1500
NPELFLRVGIK[x]PPK	10	0	1606.955817	0.0107	0.1500
SAKGTK[x]R	5	0	746.439846	0.0107	0.0750
AIGSGSEPAK[x]SELVK	9	0	1471.788150	0.0107	0.1600
WSTAETLTNNK[x]IDRDK	10	0	1890.943464	0.0106	0.1700
LPNIEEATFDK[x]RIDRPGR	10	0	2126.123146	0.0106	0.1900
LIQIRVK[x]LEK	6	0	1238.807376	0.0105	0.1050
K[x]ILGVAAEDK	0	0	1042.602207	0.0105	0.1050
EIQDEK[x]EAEAARK	5	0	1515.752826	0.0104	0.1350
E[x]MIAAQGIDEEDRR	0	0	1631.757255	0.0104	0.1450
AGDFQGLNEQLVSLFK[x]K	15	0	1892.999523	0.0103	0.1750
VRSEDYLPSK[x]YLDIDISK	9	0	2140.105099	0.0103	0.1850
LLKVTVSK[x]GVAIDLLEECK	7	0	2114.201970	0.0103	0.1950
LLK[x]LEEAMKITTDAFTSAGER	2	0	2323.209235	0.0102	0.2150
QGITEAYNQKAVEK[x]LMSR	13	0	2065.062523	0.0100	0.1800
FATLQKSK[x]R	7	0	1077.629423	0.0100	0.0900
K[x]TLVAHAVLKVGSALVGSQTK	0	0	2106.252365	0.0100	0.2100
WSDERYLHQSLK[x]YK	11	0	1851.926697	0.0100	0.1400
GYSKPNERATK[x]QSK	10	0	1592.826990	0.0100	0.1400
ASKGSNDDEMK[x]IDK	10	0	1536.708913	0.0100	0.1400
DIGK[x]VVDKCFGIK	3	0	1477.796212	0.0100	0.1300
SETMKYYLPK[x]GK	9	0	1443.743119	0.0100	0.1200
LPNIEEATFDK[x]R	10	0	1431.735725	0.0100	0.1200
K[x]LPNIEEATFDK	0	0	1403.729579	0.0100	0.1200
ATKQSK[x]YTYDR	5	0	1359.678214	0.0100	0.1100
K[x]TELFKASTSAK	0	0	1309.724101	0.0100	0.1200
GDVAASILDK[x]YR	9	0	1306.688052	0.0100	0.1200
K[x]SGFEKIDLTR	0	0	1292.708787	0.0100	0.1100
LK[x]WSDER	1	0	932.471536	0.0100	0.0700
TK[x]VVDR	1	0	716.418051	0.0100	0.0600
K[x]DLVR	0	0	629.386026	0.0100	0.0500
M[x]SSK	0	0	451.210047	0.0100	0.0400
LSGVVEGIFQK[x]CYAKNEWR	10	0	2283.146914	0.0097	0.1850
LEEAMK[x]ITTDAFTSAGER	5	0	1968.946163	0.0097	0.1750
ARQEVAAQK[x]SSEETEDK	8	0	1904.907471	0.0097	0.1650
ALQDYK[x]PELASDPIIR	5	0	1827.972976	0.0097	0.1550
KDGIQDIMPSQAK[x]ELK	12	0	1799.945046	0.0097	0.1550
DVEFLHSDK[x]IDTIVK	8	0	1757.919882	0.0097	0.1450
LYFYYILFFEK[x]CNR	10	0	1974.970140	0.0096	0.1350
YQK[x]PVDTEEENDK	2	0	1593.715773	0.0096	0.1250
K[x]AVYMPLCDPGNK	0	0	1491.721334	0.0096	0.1250
LGDK[x]GPAAARASR	3	0	1268.694867	0.0096	0.1250
YTQSTNNDDPK[x]K	10	0	1409.642221	0.0096	0.1150
VISMEK[x]GGNMK	5	0	1192.594355	0.0095	0.1050
FK[x]ELQPFIVQMAEQALDIEK	1	0	2376.239807	0.0095	0.1900
RK[x]IFTIHTSK	1	0	1229.724379	0.0095	0.0950
LSGVVEGIFQKCYAK[x]NEWR	14	0	2283.146914	0.0095	0.1800
QEYK[x]DDINLDEASAMAVK	3	0	2038.951640	0.0094	0.1700
SNDIEK[x]AIDLYKEVLNK	5	0	1991.057425	0.0094	0.1600
VPTFANFHTPIFIAK[x]R	14	0	1858.025287	0.0094	0.1500
M[x]CSPSATLTHRTMTEK	0	0	1849.848383	0.0094	0.1500
MGTTITALRYK[x]DGVILAADSR	10	0	2251.199340	0.0093	0.1950
M[x]NSTEEIDLYNRWK	0	0	1797.835501	0.0093	0.1300
P[x]TDDDDK	0	0	804.313706	0.0093	0.0650
K[x]VGQYIRQPQNVLVSETLER	0	0	2356.286176	0.0093	0.1850
ENEQK[x]IKTLSMEK	4	0	1576.812980	0.0092	0.1200
K[x]CLTDLEDEAPAK	0	0	1488.712937	0.0092	0.1200
EPLK[x]EVVQFVGSR	3	0	1486.814306	0.0092	0.1200
QETQYK[x]IDELVSNNEKIWK	5	0	2364.196029	0.0092	0.1750
ELREVIELPLK[x]NPELFLR	10	0	2207.267680	0.0092	0.1650
NKHCLIK[x]MNHGTTTLAFR	6	0	2141.098527	0.0092	0.1650
D[x]YDLVR	0	0	779.381332	0.0092	0.0550
YK[x]EDTALRSEM	1	0	1341.623403	0.0091	0.1000
GSDAAPQASK[x]K	9	0	1058.535585	0.0091	0.1000
S[x]TLDLNHLADLYDRK	0	0	1772.905627	0.0090	0.1350
E[x]EMIAAQGIDEEDRR	0	0	1760.799843	0.0090	0.1350
DAYVYSIVAIARIK[x]LISGK	13	0	2079.209109	0.0089	0.1700
STELFKNEEEPTK[x]K	12	0	1678.841301	0.0089	0.1250
VDAQDFLK[x]VAETRR	7	0	1646.873938	0.0089	0.1250
ILFSDVK[x]AMTTGLR	6	0	1550.848972	0.0089	0.1250
ATLTGMK[x]IDVLFSK	6	0	1522.842826	0.0089	0.1250
EWLDK[x]LGDK	4	0	1102.565823	0.0089	0.0800
VLTLAMVK[x]R	7	0	1029.636817	0.0089	0.0800
LAAEDHKFVIHQEENK[x]R	15	0	2063.054738	0.0088	0.1500
ATAIGK[x]SSTAAKTFLEK	5	0	1722.951515	0.0088	0.1500
LFQVEYAIEAIK[x]LGSTAIGVK	11	0	2249.267011	0.0088	0.1850
HGGYKPTDK[x]HKTDLNHENLK	8	0	2331.171880	0.0088	0.1750
VYHAIRNIPK[x]AR	9	0	1436.836379	0.0088	0.1050
TTLFK[x]SELAQSK	4	0	1351.734665	0.0088	0.1050
NWK[x]EEYLR	2	0	1136.561406	0.0088	0.0700
NWK[x]EGLSR	2	0	988.508981	0.0088	0.0700
SNQATTSTDRQVK[x]LLFIEK	12	0	2178.164339	0.0087	0.1650
CEDGVILALEK[x]VVTSKLLKPR	10	0	2367.355831	0.0086	0.1800
K[x]LIRIDDHIGIAIAGLAPDAR	0	0	2227.279973	0.0086	0.1800
VMGSGCDAAGTIIK[x]VFHPITK	13	0	2201.133573	0.0086	0.1800
IGLSK[x]IR	4	0	785.512280	0.0086	0.0600
IAKGAIEK[x]VDDLLTTQAEAK	7	0	2113.162944	0.0085	0.1700
K[x]EPPVYTPPK	0	0	1154.633506	0.0085	0.0850
YYIIMGLQASK[x]LR	10	0	1554.859144	0.0085	0.1100
VK[x]AMEVDEKPTER	1	0	1530.771118	0.0085	0.1100
MPGTLLPGPGK[x]GYIGDPIKFVR	10	0	2312.271383	0.0084	0.1850
EDWEK[x]YQKPVDTEEENDK	4	0	2281.002149	0.0083	0.1500
V[x]NQIESQMAMAEKLIQIR	0	0	2101.102276	0.0083	0.1500
IDRK[x]ILFENPDEATK	3	0	1787.941677	0.0083	0.1250
FATLQK[x]SKR	5	0	1077.629423	0.0083	0.0750
SMAIDK[x]DIR	5	0	1047.538227	0.0083	0.0750
S[x]ERDTALEK	0	0	1047.519601	0.0083	0.0750
IQK[x]ENR	2	0	786.434760	0.0083	0.0500
M[x]IDDQR	0	0	776.348650	0.0083	0.0500
V[x]KAFGR	0	0	676.402010	0.0083	0.0500
HIEVGDSVLVKIITK[x]EGVETR	14	0	2321.295344	0.0083	0.1750
FSFISNVRPK[x]LFAYPPK	9	0	2010.109010	0.0082	0.1400
DGIVLAAEK[x]KVTSK	8	0	1457.845270	0.0082	0.1150
YK[x]DGVILAADSRTTMGAYIANR	1	0	2385.210964	0.0082	0.1800
EDALFKNEEK[x]K	9	0	1349.682631	0.0082	0.0900
IQYVGKQDPK[x]K	9	0	1302.729522	0.0082	0.0900
FATLQK[x]SK	5	0	921.528321	0.0081	0.0650
AKSAK[x]IVR	4	0	871.560288	0.0081	0.0650
AIEGK[x]IAR	4	0	856.513006	0.0081	0.0650
GQAQSGNFSNFGDGANGDNK[x]K	19	0	2111.925576	0.0081	0.1700
RK[x]LPNIEEATFDK	1	0	1559.830681	0.0081	0.1050
T[x]VYQISELESLLR	0	0	1549.835098	0.0081	0.1050
AIDLYKEVLNK[x]GVSK	10	0	1675.950788	0.0080	0.1200
M[x]SERDTALEK	0	0	1178.560080	0.0080	0.0800
K[x]DQKK	0	0	645.380940	0.0080	0.0400
N[x]STEEIDLYNRWKALER	0	0	2136.059881	0.0079	0.1350
LENVKIYADLK[x]INEDSK	10	0	1991.057425	0.0079	0.1350
LHQLRNK[x]ELISVSAASK	6	0	1893.079498	0.0079	0.1350
SLLAHK[x]GGHVVR	5	0	1272.741423	0.0079	0.0950
GSDAAPQASKK[x]K	10	0	1186.630541	0.0079	0.0950
GSDAAPQASK[x]KK	9	0	1186.630541	0.0079	0.0950
AVKPTDMEQFAFYK[x]	13	0	1673.812254	0.0079	0.1100
WSTAETLTNNK[x]IDR	10	0	1647.821570	0.0079	0.1100
E[x]EMIAAQGIDEEDR	0	0	1604.698741	0.0079	0.1100
SLGSGMDQEK[x]VLNK	9	0	1504.755469	0.0079	0.1100
D[x]GIQDIMPSQAKELKK	0	0	1799.945046	0.0078	0.1250
DWNACKK[x]ELLK	6	0	1403.723052	0.0077	0.0850
K[x]NEEKLAEFDK	0	0	1349.682631	0.0077	0.0850
IKTLSMEK[x]HTELR	7	0	1584.865682	0.0077	0.1000
ATPYRGYSK[x]PNER	8	0	1537.763667	0.0077	0.1000
SWIGAYLAK[x]IPER	8	0	1502.824477	0.0077	0.1000
G[x]GLGYPEDAIGKTKLVK	0	0	1744.972250	0.0076	0.1300
LGITFAHVTAAK[x]NNSWAK	11	0	1928.026739	0.0075	0.1350
FVIHQEENK[x]R	8	0	1298.673071	0.0075	0.0750
WK[x]TLSKESAR	1	0	1204.656362	0.0075	0.0750
SMK[x]DLHISQNFACLIR	2	0	1931.970877	0.0075	0.1200
FIVK[x]ASSGPRYVVGCR	3	0	1794.956220	0.0075	0.1200
EFEIIK[x]GVLCQFRR	5	0	1793.960971	0.0075	0.1050
MILELTNHLEELK[x]K	12	0	1709.938508	0.0075	0.1050
D[x]KKLIPIR	0	0	981.633448	0.0075	0.0600
WK[x]VETQEAAVVDYPDRYYK	1	0	2359.148355	0.0074	0.1400
K[x]SLPLQIEVANDCIKWAIK	0	0	2225.224100	0.0074	0.1400
QIQPK[x]TFANLVSSTLYEKR	4	0	2222.205809	0.0074	0.1400
VSGSELVQK[x]YIGEGSRMVR	8	0	2094.089070	0.0074	0.1400
LAAPQLVQMFIGDGAK[x]LVR	15	0	2026.139651	0.0074	0.1400
MVCK[x]IWKSDEINEVLNK	3	0	2105.064830	0.0074	0.1250
CIDMFIHK[x]SAELYKNPK	7	0	2093.043703	0.0074	0.1250
VLTLSLMEELHK[x]MDDRK	11	0	2057.064831	0.0074	0.1250
D[x]VPTFANFHTPIFIAKR	0	0	1973.052225	0.0074	0.1250
L[x]FKSLGSGMDQEKVLNK	0	0	1893.002891	0.0074	0.1250
ESQLVDK[x]FFEKINVK	6	0	1822.982813	0.0073	0.1100
SGVKLENVK[x]IYADLK	8	0	1675.950788	0.0073	0.1100
N[x]STEEIDLYNRWK	0	0	1666.795023	0.0073	0.0950
IWK[x]SDEINEVLNK	2	0	1586.830346	0.0073	0.0950
YYK[x]PDLTIDEAVR	2	0	1581.803799	0.0073	0.0950
MEILK[x]IHLEKVSK	4	0	1566.916655	0.0073	0.0950
AK[x]WSTAETLTNNK	1	0	1462.741537	0.0073	0.0950
K[x]VPDKLIDASTVK	0	0	1412.823808	0.0073	0.0950
DWNACK[x]KELLK	5	0	1403.723052	0.0073	0.0800
SSK[x]SSLELANNAVKSNDIEK	2	0	2133.091236	0.0072	0.1450
TIPPLTTVK[x]GSDAAPQASKK	8	0	2009.115605	0.0072	0.1450
DQIGEEK[x]TILQSLLQRAR	6	0	2097.154110	0.0072	0.1300
QYSAKAK[x]WSTAETLTNNK	6	0	2040.027522	0.0072	0.1300
EAGFIDDILIITPASK[x]EK	15	0	1959.056365	0.0072	0.1300
K[x]RVIEHNIR	0	0	1163.688664	0.0072	0.0650
IGLHDDAYLDVCK[x]YYR	12	0	1999.946105	0.0072	0.1150
QTGQYYGGLK[x]LCVDRR	9	0	1912.957672	0.0072	0.1150
HFEQVINEK[x]HEDALAK	8	0	1906.953636	0.0072	0.1150
VK[x]EDMVDQESTDNNGVQVESR	1	0	2378.065484	0.0071	0.1500
IVAFVGSPIVEDEK[x]NLIRLAK	13	0	2310.331003	0.0071	0.1500
LIKK[x]SSEQANLYER	3	0	1677.904901	0.0071	0.1000
HESLK[x]YR	4	0	931.487520	0.0071	0.0500
K[x]ANWCDK	0	0	920.417393	0.0071	0.0500
EPPFAPIESAK[x]R	10	0	1340.708787	0.0071	0.0850
LAAEDHK[x]FVIHQEENKR	6	0	2063.054738	0.0071	0.1200
DPEEEAEMMTKETTEK[x]K	15	0	2024.891743	0.0071	0.1200
FAASK[x]EKQNTPVLFDSK	4	0	1908.994437	0.0071	0.1200
S[x]SKSSLELANNAVKSNDIEK	0	0	2133.091236	0.0070	0.1400
VPFTAAITITGVK[x]TSTGGPK	12	0	1945.088332	0.0070	0.1400
LEGTIDYQK[x]L	8	0	1178.618248	0.0070	0.0700
YYIIMGLQASK[x]LRNK	10	0	1796.997022	0.0070	0.1050
EDWEKYQK[x]PVDTEEENDK	7	0	2281.002149	0.0069	0.1250
S[x]QARGFDRTITVFSPEGR	0	0	2023.023439	0.0069	0.1250
ENEQKIK[x]TLSMEK	6	0	1576.812980	0.0069	0.0900
K[x]VSTTPANSFELK	0	0	1420.756126	0.0069	0.0900
M[x]STLDLNHLADLYDRK	0	0	1903.946106	0.0069	0.1100
V[x]PTFANFHTPIFIAKR	0	0	1858.025287	0.0069	0.1100
SLYFATPGNTSFK[x]TDM	12	0	1778.818457	0.0069	0.1100
G[x]LGYPEDAIGKTKLVK	0	0	1687.950789	0.0069	0.1100
YDK[x]KDLVR	2	0	1035.571243	0.0069	0.0550
FFEK[x]INVK	3	0	1023.575269	0.0069	0.0550
LDGKDELWK[x]NDDQLTYTYK	8	0	2344.122200	0.0068	0.1300
ELFDPIISDRHGGYK[x]PTDK	14	0	2187.095930	0.0068	0.1300
MK[x]LSLFSNKENELR	1	0	1707.897707	0.0068	0.0950
VLSNYMK[x]QEALSSK	6	0	1596.818066	0.0068	0.0950
TDELK[x]DANIIYDLEILR	4	0	2033.067988	0.0068	0.1150
M[x]SSKSSLELANNAVKSNDIEK	0	0	2264.131715	0.0067	0.1400
TNNLDLEHKHK[x]TPDK	10	0	1788.911774	0.0067	0.1000
IEDTDK[x]YDK	5	0	1125.518932	0.0067	0.0600
AVDEEMK[x]VR	6	0	1075.533141	0.0067	0.0600
K[x]LEETDVAK	0	0	1031.549839	0.0067	0.0600
ATNGYIMTARGDVAASILDK[x]YR	19	0	2385.210964	0.0066	0.1450
K[x]YIPNPVLVIIDVKPK	0	0	1835.128350	0.0066	0.1050
LK[x]PLIEKGGDWER	1	0	1539.840853	0.0065	0.0850
NLLLQEK[x]GFPTPK	6	0	1483.839792	0.0065	0.0850
NSTEEIDLYNRWK[x]ALER	12	0	2136.059881	0.0065	0.1100
QNLFVPTSDK[x]EKASFAR	9	0	1937.000583	0.0065	0.1100
M[x]TDKYAFSLTTFSPNGK	0	0	1906.913413	0.0065	0.1100
ASAGPLIASQTVK[x]K	12	0	1369.792844	0.0064	0.0900
VLVDK[x]SR	4	0	815.486459	0.0064	0.0450
LDPAGFYIGYK[x]ATSAGPK	10	0	1854.951515	0.0064	0.1150
K[x]IIEEEGFTNR	0	0	1334.682966	0.0064	0.0700
MYGGVREPLK[x]EVVQFVGSR	9	0	2150.130540	0.0063	0.1200
LK[x]PQDERTQEER	1	0	1527.764059	0.0063	0.0750
K[x]GVVALVEDKTK	0	0	1285.760486	0.0063	0.0750
LCFDELK[x]K	6	0	1051.537166	0.0063	0.0500
VMK[x]SEFQR	2	0	1023.517101	0.0063	0.0500
EQK[x]PEVDYSEKFAELQK	2	0	2067.015955	0.0062	0.1050
VAQTTYKK[x]IYNEYPPTK	7	0	2043.067597	0.0062	0.1050
VAQTTYK[x]KIYNEYPPTK	6	0	2043.067597	0.0062	0.1050
EYLEKNWK[x]EGLSR	7	0	1650.836493	0.0062	0.0800
SAKAK[x]NPMFALSR	4	0	1419.765584	0.0062	0.0800
DEK[x]YTLYDQNDTKEWLDK	2	0	2303.059269	0.0061	0.1100
LCFDELK[x]KR	6	0	1207.638268	0.0061	0.0550
QVK[x]LLFIEK	2	0	1116.690625	0.0061	0.0550
FDVIVAK[x]GK	6	0	975.575269	0.0061	0.0550
LIK[x]KSSEQANLYER	2	0	1677.904901	0.0061	0.0850
VVGSELIQK[x]YLGDGPRLVR	8	0	2098.189768	0.0061	0.1150
M[x]SSIGTGYDLGLFFSPDGR	0	0	2018.940686	0.0061	0.1150
AQSGPDASAK[x]LPTVIPTTR	9	0	1909.026796	0.0061	0.1150
HGGYK[x]PTDKHKTDLNHENLK	4	0	2331.171880	0.0060	0.1200
TGPPGPPCGGK[x]FMLK	10	0	1542.768616	0.0060	0.0900
I[x]DDQR	0	0	645.308172	0.0060	0.0300
YK[x]DAYVYSIVAIARIK	1	0	1872.050830	0.0059	0.0950
SQDISINGNSK[x]KEEPK	10	0	1772.890370	0.0059	0.0950
DECK[x]QDIMFELGLLQER	3	0	2123.002624	0.0059	0.1000
EIMLRVEPIPLINGEK[x]R	15	0	2006.134566	0.0059	0.1000
LMSK[x]VAEKAQINTQEYGR	3	0	2065.062523	0.0058	0.1050
VEPIPLINGEK[x]RDLRPGR	10	0	2058.169702	0.0058	0.1050
TPNDTQK[x]YSNDK	6	0	1409.642221	0.0058	0.0700
HK[x]TPDK	1	0	724.386752	0.0058	0.0350
TMGK[x]NK	3	0	677.353010	0.0058	0.0350
IHSRK[x]MAIDDDINWEELAR	4	0	2311.137804	0.0058	0.1100
LK[x]VLVQGLERVAMLYAYDR	1	0	2236.240084	0.0058	0.1100
QK[x]SLEKTLVPYLR	1	0	1573.919099	0.0058	0.0750
MEILKIHLEK[x]VSK	9	0	1566.916655	0.0058	0.0750
DVCIK[x]LGLDSEESAEYIVAK	4	0	2238.108857	0.0058	0.1150
ILGVVEGQFSRPAK[x]LNDPEDK	13	0	2311.217099	0.0057	0.1200
SSCK[x]IVFRSELQDK	3	0	1695.861321	0.0057	0.0800
YK[x]DAYVYSIVAIAR	1	0	1630.871817	0.0057	0.0800
EWDSK[x]LK	4	0	904.465390	0.0057	0.0400
EIK[x]PNIR	2	0	868.513006	0.0057	0.0400
D[x]RGKLVR	0	0	842.508589	0.0057	0.0400
K[x]INANEK	0	0	815.450075	0.0057	0.0400
FAASK[x]EK	4	0	779.417716	0.0057	0.0400
QYQEVVK[x]QGDVLLNK	6	0	1759.946763	0.0057	0.0850
FDIMPRK[x]K	6	0	1033.574220	0.0056	0.0450
SK[x]TLQYFA	1	0	956.496688	0.0056	0.0450
K[x]GFDFEYYQRNLLLQEK	0	0	2190.110853	0.0056	0.0950
EQKPEVDYSEK[x]FAELQK	10	0	2067.015955	0.0056	0.0950
M[x]EQKPEVDYSEKFAELQK	0	0	2198.056433	0.0056	0.1000
EHFK[x]ELVSK	3	0	1115.597456	0.0056	0.0500
ETEK[x]LAEER	3	0	1103.545814	0.0056	0.0500
YSLNSYDFK[x]K	8	0	1263.613496	0.0055	0.0550
LEK[x]VRQLIIK	2	0	1238.807376	0.0055	0.0550
RFDSEK[x]AGDR	5	0	1179.563192	0.0055	0.0550
AEAGLALSLIVK[x]ALSIEGDDK	11	0	2112.167695	0.0055	0.1150
LELK[x]KANWCDK	3	0	1403.723052	0.0055	0.0600
IEVEVYK[x]ITTGDR	6	0	1521.803799	0.0054	0.0700
D[x]YTMAQPEFFKAVR	0	0	1701.818400	0.0054	0.0750
TLAGVTRDYYTK[x]QSK	11	0	1729.899815	0.0053	0.0800
NVVTEAGFIAIK[x]EDR	11	0	1660.878354	0.0053	0.0800
LAEFVNMSK[x]AYHSQYLR	8	0	2056.019935	0.0053	0.0900
K[x]AIPLALGLLSASNPQMR	0	0	1879.071243	0.0053	0.0950
MSSK[x]SSLELANNAVKSNDIEK	3	0	2264.131715	0.0052	0.1100
LTGDTNGALDK[x]LEEIGVADQYK	10	0	2349.169873	0.0052	0.1150
EWNQNIK[x]NLSNVVEISGK	6	0	2071.069718	0.0050	0.0900
NTWNSTLETAK[x]AKYASQK	10	0	2040.027522	0.0050	0.0900
DKPK[x]YEPPVPTRTGR	3	0	1739.931783	0.0050	0.0750
VELAK[x]QNLFVPTSDK	4	0	1687.914404	0.0050	0.0750
S[x]GYDRALSVFSPDGR	0	0	1625.779708	0.0050	0.0750
K[x]SKTLQYFA	0	0	1084.591644	0.0050	0.0450
CEDGVILALEKVVTSK[x]LLKPR	15	0	2367.355831	0.0050	0.1050
TTSNICHRLNADVLGQLIK[x]K	18	0	2280.237118	0.0050	0.1000
ISYGDSGLRTEPK[x]AVDEEMK	12	0	2224.068057	0.0050	0.1000
CIDMFIHKSAELYK[x]NPK	13	0	2093.043703	0.0050	0.0850
YYPVRK[x]FTGGVLMLIDR	5	0	2027.102541	0.0050	0.0850
LKVELAK[x]QNLFVPTSDK	6	0	1929.093418	0.0050	0.0850
ISPGYDVYEGSFEK[x]EGK	13	0	1903.883889	0.0050	0.0850
TFHILEPK[x]EKSLLAHK	7	0	1890.072626	0.0050	0.0800
K[x]FTGGVLMLIDRESDK	0	0	1807.950131	0.0050	0.0800
VATEK[x]DFLDAVQKVVK	4	0	1788.998462	0.0050	0.0800
TDK[x]YAFSLTTFSPNGK	2	0	1775.872934	0.0050	0.0800
T[x]DKYAFSLTTFSPNGK	0	0	1775.872934	0.0050	0.0800
FQDILLGAGQAIK[x]AGNR	12	0	1770.973979	0.0050	0.0850
YPLVTHFRFLK[x]TSK	10	0	1735.977279	0.0050	0.0700
QIK[x]EIKEVIELPVK	2	0	1665.007573	0.0050	0.0700
IAYASVVYIADK[x]YK	11	0	1602.865670	0.0050	0.0700
TITDGK[x]IYVEVER	5	0	1521.803799	0.0050	0.0650
VLNK[x]GDSGEMSLQK	3	0	1504.755469	0.0050	0.0700
G[x]GLGYPEDAIGKTK	0	0	1404.724827	0.0050	0.0700
KGYQTIELDK[x]K	9	0	1321.724101	0.0050	0.0550
YLDSQRVAIK[x]K	9	0	1319.756069	0.0050	0.0550
YDKK[x]DLVR	3	0	1035.571243	0.0050	0.0400
Q[x]DRGKLVR	0	0	970.567161	0.0050	0.0400
YVTGPK[x]NK	5	0	905.497023	0.0050	0.0400
SSK[x]DISSK	2	0	850.439569	0.0050	0.0400
NPK[x]ADPLDERLSGVVEGIFQK	2	0	2311.217098	0.0048	0.1000
FRK[x]PIGATWKTTQLEEANSK	2	0	2304.222519	0.0047	0.0950
ELVSK[x]ASPIAGSEGKEAYR	4	0	1991.032273	0.0047	0.0900
M[x]NSTEEIDLYNRWKALER	0	0	2267.100359	0.0047	0.0850
K[x]SYDYSATMYTRLFLLR	0	0	2127.082198	0.0047	0.0800
E[x]QKPEVDYSEKFAELQK	0	0	2067.015955	0.0047	0.0800
ATSAGPK[x]QTETINWLEK	6	0	1872.958052	0.0047	0.0800
ATLTGMKIDVLFSK[x]IR	13	0	1792.027986	0.0047	0.0750
SQDISINGNSKK[x]EEPK	11	0	1772.890370	0.0047	0.0750
YTLYDQNDTK[x]EWLDK	9	0	1930.894787	0.0047	0.0700
K[x]TELEEIMLLNLHK	0	0	1709.938508	0.0046	0.0650
YVQVEQRNK[x]PDER	8	0	1659.832802	0.0046	0.0600
LEFIK[x]VIPVEELK	4	0	1555.922455	0.0046	0.0600
REDGMK[x]ILMVNR	5	0	1460.759115	0.0046	0.0550
EIK[x]EVIELPVK	2	0	1295.769988	0.0045	0.0500
K[x]IEFPSYRDR	0	0	1309.677823	0.0045	0.0450
QVK[x]NRDCVGR	2	0	1230.625074	0.0045	0.0450
QLIIKEEMMNSIQQAVAK[x]	17	0	2073.096129	0.0044	0.0800
D[x]DGLEDDMPALADEEFEK	0	0	2037.836007	0.0044	0.0800
ENRHK[x]FQDILLGAGQAIK	4	0	2037.111857	0.0044	0.0800
K[x]PIGATWKTTQLEEANSK	0	0	2001.053008	0.0044	0.0800
SLALTK[x]KDK	5	0	1002.607293	0.0044	0.0400
LVLK[x]EVFLSFHNLVGRR	3	0	2026.183900	0.0044	0.0750
FAASKEK[x]QNTPVLFDSK	6	0	1908.994437	0.0044	0.0750
VTDK[x]LTQLTDNIWCCR	3	0	2021.966182	0.0044	0.0700
GLGYPEDAIGK[x]TKLVK	10	0	1687.950789	0.0044	0.0700
AVEK[x]LMSR	3	0	932.511289	0.0044	0.0350
LISGK[x]LDEARELLVK	4	0	1682.992985	0.0043	0.0650
GYSK[x]PNERATKQSK	3	0	1592.826990	0.0043	0.0600
K[x]RWSLER	0	0	973.545700	0.0043	0.0300
TK[x]DEGGPAGGLYI	1	0	1276.629872	0.0042	0.0550
TAALSARPAK[x]NIRIHAYVK	9	0	2079.206421	0.0042	0.0800
EFPDLGVLEGK[x]RIDRPGR	10	0	2053.106771	0.0042	0.0750
VEPIPLINGEK[x]R	10	0	1363.782281	0.0042	0.0500
WK[x]ALER	1	0	801.449683	0.0042	0.0250
DK[x]KDQK	1	0	760.407879	0.0042	0.0250
KHFEQVINEK[x]HEDALAK	9	0	2035.048591	0.0041	0.0700
LELKK[x]ANWCDK	4	0	1403.723052	0.0041	0.0450
KLEKGQSIDDMIPAQK[x]	15	0	1799.945046	0.0041	0.0650
VVGSELIQK[x]YLGDGPR	8	0	1729.936200	0.0041	0.0650
SLDK[x]QMVEER	3	0	1233.602276	0.0040	0.0400
IHAK[x]SMAIDK	3	0	1112.601159	0.0040	0.0400
THAVLVALK[x]R	8	0	1106.692354	0.0040	0.0400
QETQYKIDELVSNNEK[x]IWK	15	0	2364.196029	0.0039	0.0750
INHEHFMDGILEVQMRK[x]SK	16	0	2311.156430	0.0039	0.0750
GNAKFGDGIQIAQLALK[x]HR	16	0	2036.127841	0.0039	0.0750
NNSWAK[x]SWSNLDLR	5	0	1689.822239	0.0039	0.0550
DELWK[x]NDDQLTYTYKDEK	4	0	2303.059268	0.0039	0.0700
MEQK[x]PEVDYSEKFAELQK	3	0	2198.056433	0.0039	0.0700
K[x]YTGLLRVSAMMSCACQK	0	0	2103.009638	0.0039	0.0700
ILYVNNAK[x]SQEEAIENIK	7	0	2075.089784	0.0039	0.0700
QGITEAYNQK[x]AVEKLMSR	9	0	2065.062523	0.0039	0.0700
KSK[x]TLQYFA	2	0	1084.591644	0.0039	0.0350
VSKILEHK[x]EIMLR	7	0	1594.922802	0.0038	0.0500
K[x]LPNIEEATFDKR	0	0	1559.830681	0.0038	0.0500
LAIEREPPFAPIESAK[x]R	15	0	1923.057703	0.0038	0.0650
LLMK[x]VALCANHADSVVK	3	0	1868.001115	0.0038	0.0650
NILK[x]VDIEVAVIPSEGFRQR	3	0	2282.274552	0.0038	0.0750
GSNDDEMKIDK[x]K	10	0	1378.639778	0.0038	0.0450
YYK[x]DGIYDLLHACVDR	2	0	1999.946105	0.0037	0.0600
F[x]PTDDDDK	0	0	951.382115	0.0037	0.0300
K[x]LIR	0	0	528.374737	0.0037	0.0150
K[x]ELFDCLKIMR	0	0	1451.762804	0.0036	0.0400
L[x]KGYQTIELDK	0	0	1306.713204	0.0036	0.0400
TNSTDEKGTK[x]K	9	0	1207.604385	0.0036	0.0400
AVEK[x]LSVEALNSLTGEFK	3	0	1934.035964	0.0036	0.0650
ASRPGAAAK[x]LDGKDELWK	8	0	1912.016567	0.0036	0.0650
LREWNQNIK[x]NLSNVVEISGK	8	0	2340.254878	0.0035	0.0700
GMALGSANEKIEASK[x]GLIDR	14	0	2059.073086	0.0035	0.0700
GIDLK[x]SIAEKMNGASGAELK	4	0	2031.066940	0.0035	0.0700
IEDTDKYDK[x]K	8	0	1253.613888	0.0035	0.0350
ADYYYQAK[x]AK	7	0	1219.587284	0.0035	0.0350
IDK[x]NTWNSTLETAKAK	2	0	1818.947489	0.0034	0.0550
VTVSK[x]GVAIDLLEECK	4	0	1759.938898	0.0034	0.0550
M[x]SGYDRALSVFSPDGR	0	0	1756.820186	0.0034	0.0550
RFFPYYVYTTVAGIDK[x]EGK	15	0	2253.146903	0.0034	0.0650
FVIHQEENK[x]RSVGIK	8	0	1782.973979	0.0033	0.0500
K[x]LEFPLPNEEAR	0	0	1441.756460	0.0033	0.0400
EPPVYTPPKDK[x]K	10	0	1397.755400	0.0033	0.0400
K[x]TELFK	0	0	764.443203	0.0033	0.0200
DVAK[x]MK	3	0	690.373411	0.0033	0.0200
GK[x]SALSTLNGFVEELKAEVR	1	0	2147.158527	0.0032	0.0650
LILVDDEK[x]TSWIYK	7	0	1721.923907	0.0032	0.0450
IDK[x]NTWNSTLETAK	2	0	1619.815423	0.0032	0.0450
E[x]SLLAVQGQDFVLTASSSSAVR	0	0	2264.164730	0.0032	0.0700
AAREYLEK[x]NWK	7	0	1406.730582	0.0032	0.0350
F[x]ANNDEIHPSK	0	0	1270.594156	0.0032	0.0350
LMTEFVDQVDDVVK[x]YEIDK	13	0	2285.113610	0.0032	0.0600
WK[x]VETQEAAVVDYPDR	1	0	1904.926754	0.0031	0.0500
ATLTGMK[x]IDVLFSKIR	6	0	1792.027986	0.0031	0.0500
NK[x]ISWYTK	1	0	1038.549782	0.0031	0.0250
DAVK[x]EAAR	3	0	858.455887	0.0031	0.0250
FFEKEDVQSLK[x]LK	10	0	1609.871482	0.0031	0.0400
FDSEK[x]AGDREVQR	4	0	1535.732760	0.0031	0.0400
EDMGSNDKASK[x]ER	10	0	1465.646650	0.0031	0.0400
YGEK[x]ESLAAVLVR	3	0	1433.787759	0.0031	0.0400
WIAK[x]QILDCIVNLSEPAK	3	0	2097.129144	0.0031	0.0550
AMEVDEK[x]PTERYSDIGGLSK	6	0	2224.068057	0.0030	0.0600
N[x]SSSDMAYTSMFKGNQKVVK	0	0	2221.050634	0.0030	0.0600
K[x]DYTMAQPEFFKAVR	0	0	1829.913356	0.0030	0.0450
TNNLDLEHK[x]HKTPDK	8	0	1788.911774	0.0030	0.0450
NK[x]PDERFNTGVVNVR	1	0	1743.901545	0.0030	0.0450
VEFKMGNGK[x]MVEISR	8	0	1723.874862	0.0030	0.0450
V[x]PTFANFHTPIFIAK	0	0	1701.924185	0.0030	0.0450
LVK[x]ER	2	0	643.401675	0.0030	0.0150
LSLFSNK[x]ENELR	6	0	1448.762272	0.0029	0.0350
K[x]EAGFIDDILIITPASKEK	0	0	2087.151320	0.0029	0.0550
VVSSAIVDK[x]YIGESARIIR	8	0	2075.173785	0.0029	0.0550
EDVQSLKLK[x]YYEQK	8	0	1769.919882	0.0029	0.0400
WDLSK[x]QEALYLAQR	4	0	1719.894338	0.0029	0.0400
VSTKK[x]ILGVAAEDK	4	0	1457.845270	0.0029	0.0400
AK[x]TMTER	1	0	835.422145	0.0029	0.0200
LVK[x]GRQD	2	0	814.466059	0.0029	0.0200
SDYYMASTYTK[x]KINVK	10	0	1910.944711	0.0028	0.0450
HNFVGLFVELSKLLVK[x]DR	15	0	2113.204692	0.0028	0.0500
LNQQSVLLPLLK[x]DNIAHR	11	0	2071.190103	0.0028	0.0500
K[x]LMELFISK	0	0	1107.636148	0.0028	0.0250
DIK[x]SMIADK	2	0	1019.532081	0.0028	0.0250
SLALTKK[x]DK	6	0	1002.607293	0.0028	0.0250
HEDALAK[x]LGATLAQGIIDAGGR	6	0	2176.159922	0.0027	0.0600
YQKDEEWPPK[x]M	9	0	1449.659787	0.0027	0.0300
LK[x]GYQTIELDK	1	0	1306.713204	0.0027	0.0300
YSNDK[x]SIVNSM	4	0	1256.570643	0.0027	0.0300
NDSYQLIK[x]ILPNK	7	0	1544.856167	0.0027	0.0350
DVAKMK[x]LSLFSNK	5	0	1479.811862	0.0027	0.0350
YLHQSLK[x]YKEDTALR	6	0	1863.984208	0.0027	0.0400
LPEANFEPLEK[x]RLDR	10	0	1825.968559	0.0027	0.0400
K[x]GEKVEDAPENNSFR	0	0	1718.822296	0.0027	0.0400
RMDDK[x]MLLTEVHLLESK	4	0	2057.064831	0.0026	0.0450
NRQYQEVVK[x]QGDVLLNK	8	0	2030.090787	0.0026	0.0450
QGDVLLNKLQK[x]YQATVMR	10	0	2104.146189	0.0025	0.0450
EK[x]TSNNTNRTNSTDEK	1	0	1837.840123	0.0025	0.0400
TGRSIK[x]GYTLPPHCSR	5	0	1828.936545	0.0025	0.0400
QIKEIK[x]EVIELPVK	5	0	1665.007573	0.0025	0.0350
AVNIAFTQDQLLK[x]R	12	0	1615.904510	0.0025	0.0350
LGVMYAK[x]NLPNIQR	6	0	1615.886752	0.0025	0.0350
DEQIEK[x]IDTVIK	5	0	1429.766355	0.0025	0.0300
K[x]MSAQSCACMVR	0	0	1427.614109	0.0025	0.0300
EPPVYTPPK[x]DKK	8	0	1397.755400	0.0025	0.0300
IEFATITK[x]DTTK	7	0	1366.734330	0.0025	0.0300
YTENIYPPK[x]K	8	0	1251.649881	0.0025	0.0250
MEILK[x]IHLEK	4	0	1252.721266	0.0025	0.0250
LRLQK[x]R	4	0	812.534410	0.0025	0.0150
YDK[x]K	2	0	552.290736	0.0025	0.0100
LQK[x]R	2	0	543.349250	0.0025	0.0100
LAK[x]R	2	0	486.327789	0.0025	0.0100
GVMTLGFDLIK[x]RVYPYR	10	0	2027.102541	0.0024	0.0400
YPMDAHK[x]SELEGVEEAR	6	0	1959.899550	0.0024	0.0400
FEAQK[x]DTVHMIFNQK	4	0	1834.903518	0.0023	0.0350
LDRK[x]LEFPLPNEEAR	3	0	1825.968559	0.0023	0.0350
STMLEKIK[x]ENQEK	7	0	1576.812980	0.0023	0.0300
DVAK[x]MKLSLFSNK	3	0	1479.811862	0.0023	0.0300
TGRK[x]EPPVYTPPK	3	0	1468.803742	0.0023	0.0300
TGQK[x]MLMNMDK	3	0	1295.603535	0.0023	0.0250
V[x]NQIESQMAMAEKLIQIRVK	0	0	2328.265640	0.0023	0.0450
TLALKYPGGGPGK[x]TAILPVK	12	0	1980.177084	0.0023	0.0450
IRIGLHDDAYLDVCK[x]YYR	14	0	2269.131265	0.0022	0.0400
MATTVKDTMNVDINAIK[x]K	16	0	1992.038284	0.0022	0.0400
M[x]PFGNTHNK	0	0	1044.481051	0.0022	0.0200
LEFIK[x]VIPVEELKEIK	4	0	1926.144056	0.0022	0.0350
QVARNELEK[x]LNFSSLK	8	0	1875.021318	0.0022	0.0350
ATPYRGYSK[x]PNERATK	8	0	1837.943407	0.0022	0.0350
HIEVGDSVLVK[x]IITKEGVETR	10	0	2321.295344	0.0021	0.0450
LGVQSISLTNNFPK[x]VFAMGDK	13	0	2265.182631	0.0021	0.0450
YK[x]SYLLQHREWDSK	1	0	1851.926697	0.0021	0.0300
ELAAIK[x]EDTEAVLK	5	0	1528.834763	0.0021	0.0300
HKFQDILLGAGQAIK[x]AGNR	14	0	2036.127841	0.0021	0.0400
RMPIDFK[x]GFICK	6	0	1510.778788	0.0021	0.0250
SSEETEDKK[x]MQE	8	0	1439.608537	0.0021	0.0250
R[x]FANNDEIHPSK	0	0	1426.695258	0.0021	0.0250
QNTPVLFDSKEAVLK[x]LK	14	0	1929.093418	0.0021	0.0350
FLSK[x]TLDSNSLTHEK	3	0	1718.883832	0.0020	0.0300
HPK[x]FEEILTR	2	0	1268.687660	0.0020	0.0200
VMK[x]EDNLILR	2	0	1229.680131	0.0020	0.0200
DTTK[x]NKMVCK	3	0	1223.600166	0.0020	0.0200
GIDLK[x]SIAEK	4	0	1072.612770	0.0020	0.0200
VMK[x]SEFQRLTHEK	2	0	1631.845282	0.0019	0.0250
LVPYLTK[x]LESKQR	6	0	1573.919099	0.0019	0.0250
STELFK[x]NEEEPTK	5	0	1550.746345	0.0019	0.0250
DIGKVVDK[x]CFGIK	7	0	1477.796212	0.0019	0.0250
G[x]LGYPEDAIGKTK	0	0	1347.703366	0.0019	0.0250
SAELYKNPK[x]ADPLDER	8	0	1844.926754	0.0019	0.0300
TK[x]DSLEAR	1	0	918.477014	0.0019	0.0150
EGK[x]VTFFYTDYIGVYAPRK	2	0	2253.146903	0.0018	0.0350
MNGASGAELK[x]GVCTEAGMFALR	9	0	2269.065233	0.0018	0.0400
KNEEK[x]LAEFDK	4	0	1349.682631	0.0018	0.0200
VVTSKLLK[x]PRVNNR	7	0	1622.994323	0.0018	0.0250
LEEIGVADQYK[x]VSK	10	0	1577.830012	0.0018	0.0250
QGITEAYNQK[x]AVEK	9	0	1577.804860	0.0018	0.0250
QDLADATVETLK[x]AIEGK	11	0	1800.946820	0.0018	0.0300
DCISGWGCVVYVITADK[x]CIK	16	0	2343.106032	0.0018	0.0350
LFNLEPK[x]ILEEVPLRELR	6	0	2207.267680	0.0017	0.0300
TPNDTQKYSNDK[x]SIVNSM	11	0	2040.942138	0.0017	0.0300
QYSAK[x]AKWSTAETLTNNK	4	0	2040.027522	0.0017	0.0300
NSIVSK[x]YTQSTNNDDPKK	5	0	2037.996615	0.0017	0.0300
TEEQRQPEDK[x]LR	9	0	1527.764059	0.0017	0.0200
GKYYPLK[x]SMTEK	6	0	1443.743119	0.0017	0.0200
QNLFVPTSDK[x]EK	9	0	1404.724827	0.0017	0.0200
EIQDEK[x]EAEAAR	5	0	1387.657871	0.0017	0.0200
TDTK[x]TIEAITFK	3	0	1366.734330	0.0017	0.0200
AK[x]YASQKRP	1	0	1047.582476	0.0017	0.0150
HGGYK[x]PTDK	4	0	1001.492997	0.0017	0.0150
K[x]LIPIR	0	0	738.511554	0.0017	0.0100
DQELTEENVSISVIGK[x]DEK	15	0	2132.048371	0.0016	0.0300
GK[x]SALSTLNGFVEELK	1	0	1691.909318	0.0016	0.0250
EEPK[x]SETLENFTR	3	0	1578.752492	0.0015	0.0200
EDGMK[x]ILMVNRGDTGSSGIR	4	0	2135.046217	0.0015	0.0300
AK[x]NPMFALSR	1	0	1133.601493	0.0015	0.0150
K[x]GVVALVEDK	0	0	1056.617856	0.0015	0.0150
YEALSK[x]HIIMFDCK	5	0	1753.853066	0.0014	0.0200
SNPVFAENDEK[x]GEK	10	0	1562.721193	0.0014	0.0200
M[x]MGINER	0	0	849.383652	0.0014	0.0100
K[x]VADLKK	0	0	800.511946	0.0014	0.0100
INYKK[x]TELEEIMLLNLHK	4	0	2228.223766	0.0014	0.0250
GK[x]VAVFDSQTQPPVLWFR	1	0	2074.099899	0.0014	0.0250
ELEAMK[x]LLRPR	5	0	1354.775421	0.0014	0.0150
LKK[x]TLEVLYLK	2	0	1346.853655	0.0014	0.0150
SERDTALEK[x]YK	8	0	1338.677880	0.0014	0.0150
HKTPDK[x]GYGHR	5	0	1294.653005	0.0014	0.0150
VVDK[x]CFGIKFDIMPR	3	0	1823.942544	0.0013	0.0200
TPDK[x]GYGHRDDIFIPLSEK	3	0	2187.095930	0.0013	0.0250
AIGSGSEPAK[x]SELVKEFHK	9	0	2013.053008	0.0013	0.0250
ILSTLDRELLK[x]PSASVALQR	10	0	2209.279304	0.0012	0.0250
LILVDDEKTSWIYK[x]NK	13	0	1964.061785	0.0012	0.0200
GQYSTVGK[x]VAVGQQYR	7	0	1739.895399	0.0012	0.0200
ALTLK[x]TGPPGPPCGGK	4	0	1549.828571	0.0012	0.0200
TLSK[x]WRDATDDK	3	0	1434.710239	0.0012	0.0150
YQATVMRGAFK[x]V	10	0	1369.717575	0.0012	0.0150
KANWCDK[x]R	6	0	1076.518495	0.0012	0.0100
IHLEK[x]VSK	4	0	952.570517	0.0012	0.0100
LWK[x]R	2	0	601.369985	0.0012	0.0050
LAEK[x]WRDYNLISENTEM	3	0	2110.999257	0.0012	0.0200
MTDK[x]YAFSLTTFSPNGK	3	0	1906.913413	0.0012	0.0200
DVITELPDAK[x]YYR	9	0	1581.803799	0.0012	0.0150
GLGYPEDAIGK[x]TK	10	0	1347.703366	0.0012	0.0150
GILGIDAALGGQATK[x]LAAEDHK	14	0	2148.153776	0.0011	0.0250
YYK[x]DGIYDLLHACVDRIK	2	0	2241.125119	0.0011	0.0200
VYATMQKLQK[x]DLGQVLNK	9	0	2076.140043	0.0011	0.0200
IIYSDIDVDPVK[x]PEHVGK	11	0	2023.062511	0.0011	0.0200
K[x]EEPKSETLENFTR	0	0	1706.847448	0.0011	0.0150
AVEK[x]LMSRRPPVIR	3	0	1650.971479	0.0011	0.0150
NLNQIVNELDEEK[x]YK	12	0	1847.926420	0.0010	0.0150
VADLK[x]KLEGTIDYQK	4	0	1719.940617	0.0010	0.0150
SNPVFAENDEKGEK[x]R	13	0	1718.822295	0.0010	0.0150
DREISYPFK[x]R	8	0	1309.677823	0.0010	0.0100
YFATLQKSK[x]R	8	0	1240.692746	0.0010	0.0100
K[x]GYQTIELDK	0	0	1193.629146	0.0010	0.0100
LEK[x]VR	2	0	643.401675	0.0010	0.0050
VAIK[x]K	3	0	557.390052	0.0010	0.0050
NK[x]ISWYTKIVDELDLR	1	0	1992.067931	0.0009	0.0150
SDYYMASTYTKK[x]INVK	11	0	1910.944711	0.0009	0.0150
SAK[x]IVRTLIDK	2	0	1242.765906	0.0009	0.0100
IMSLYSSRGTLK[x]VHTIR	11	0	1961.087952	0.0009	0.0150
ATTVK[x]DTMNVDINAIKK	4	0	1860.997805	0.0009	0.0150
DISSKSPSGNDALNDK[x]K	15	0	1774.869635	0.0009	0.0150
INYK[x]KTELEEIMLLNLHK	3	0	2228.223766	0.0008	0.0150
NILK[x]VDIEVAVIPSEGFR	3	0	1998.114879	0.0008	0.0150
IVAFVGSPIVEDEK[x]NLIR	13	0	1998.114879	0.0008	0.0150
S[x]SIGTGYDLGLFFSPDGR	0	0	1887.900207	0.0008	0.0150
IKENQEK[x]ISNNK	6	0	1443.768084	0.0008	0.0100
GK[x]YYPLKSMTEK	1	0	1443.743119	0.0008	0.0100
QIQPKTFANLVSSTLYEK[x]R	17	0	2222.205809	0.0008	0.0150
EK[x]SPAIIFIDELDAIGTKR	1	0	2115.157467	0.0008	0.0150
S[x]SSDMAYTSMFKGNQKVVK	0	0	2107.007711	0.0008	0.0150
IK[x]TLSMEKHTELR	1	0	1584.865682	0.0008	0.0100
QDLADATVETLKAIEGK[x]IAR	16	0	2141.169090	0.0008	0.0150
VAEK[x]AQINTQEYGR	3	0	1605.811006	0.0007	0.0100
WAIK[x]EKR	3	0	929.544639	0.0007	0.0050
IK[x]ENQEK	1	0	887.471202	0.0007	0.0050
LK[x]PLIEK	1	0	839.547996	0.0007	0.0050
ESQLVDKFFEK[x]INVK	10	0	1822.982813	0.0007	0.0100
YTVGQGYTK[x]AAWFEK	8	0	1747.856893	0.0007	0.0100
SNPVFAENDEK[x]GEKR	10	0	1718.822295	0.0007	0.0100
CLDQLTNWCTIK[x]TVDR	11	0	2021.966182	0.0006	0.0100
IVK[x]SAKAK	2	0	843.554142	0.0006	0.0050
LAQFEK[x]EEYVSDPKEQM	5	0	2069.961478	0.0006	0.0100
DEKYTLYDQNDTK[x]EWLDK	12	0	2303.059269	0.0006	0.0100
LQK[x]DLGQVLNKYVQVEQR	2	0	2157.190495	0.0006	0.0100
QYQEVVKQGDVLLNK[x]LQK	14	0	2129.184348	0.0006	0.0100
K[x]VAQTTYKK	0	0	1065.618191	0.0006	0.0050
MSSK[x]DISSK	3	0	981.480047	0.0006	0.0050
EDLTDEEKAASIAVEDEK[x]R	17	0	2147.022884	0.0005	0.0100
TGPPGPPCGGKFMLK[x]LGVK	14	0	1940.037500	0.0005	0.0100
NK[x]LLKVTVSK	1	0	1128.722984	0.0005	0.0050
AEAKDVAK[x]MK	7	0	1089.585175	0.0005	0.0050
LMGQINK[x]MPLLQSSVALLGQK	6	0	2268.269665	0.0005	0.0100
QGSATVGLVSK[x]THAVLVALKR	10	0	2134.258512	0.0005	0.0100
ELIRAQEEVK[x]R	9	0	1369.767693	0.0005	0.0050
HGGYKPTDK[x]HK	8	0	1266.646859	0.0005	0.0050
EK[x]QNTPVLFDSK	1	0	1404.724827	0.0004	0.0050
EFPDLGVLEGK[x]R	10	0	1358.719350	0.0004	0.0050
YK[x]DGVILAADSR	1	0	1306.688051	0.0004	0.0050
AVK[x]PTDMEQFAFYK	2	0	1673.812254	0.0004	0.0050
K[x]NVPKLQNVSNFQK	0	0	1642.915408	0.0004	0.0050
MSFLELTEVWGK[x]PQK	11	0	1791.922859	0.0003	0.0050
DRIDK[x]NTWNSTLETAK	4	0	1890.943464	0.0003	0.0050
D[x]VPTFANFHTPIFIAK	0	0	1816.951123	0.0003	0.0050
MVCKIWK[x]SDEINEVLNK	6	0	2105.064830	0.0003	0.0050
LENVK[x]IYADLKINEDSK	4	0	1991.057425	0.0003	0.0050
SALSTLNGFVEELK[x]AEVR	13	0	1962.042110	0.0003	0.0050
M[x]DTEMSVNMSDFLHDQATR	0	0	2226.934286	0.0003	0.0050
HVFPITK[x]GIGCVMTGSIADAR	6	0	2229.139719	0.0002	0.0050
ASRGAATIK[x]GAIWYGIDFTAAR	8	0	2295.212290	0.0002	0.0050
# precursors: 1
Precursor: 2969.4898	4	0.9948	0
ILSGEQTVK[x]YDR(8)	K[x]EDSSPCGYIIR(0)	1.1250	2969.4803	138.0681
K[x]QCVIANSCK(0)	SELAQSK[x]YLMNVSR(6)	0.7850	2969.4771	138.0681
D[x]RGKLVR(0)	M[x]SRSYDSRTTIFSPEGR(0)	0.7450	2969.5140	138.0681
K[x]RWSLER(0)	S[x]RSYDSRTTIFSPEGR(0)	0.7250	2969.5106	138.0681
FATLQK[x]SK(5)	N[x]SIVSKYTQSTNNDDPK(0)	0.5950	2969.4981	138.0681
M[x]SRSYDSR(0)	NLNAPK[x]FSFISNVRPK(5)	0.4300	2969.5180	138.0681
VAQTTYK[x]K(6)	EEIQK[x]GDGGTDYVCVPK(4)	0.3950	2969.4691	138.0681
ERK[x]PR(2)	EDLTDEEK[x]AASIAVEDEKR(7)	0.3850	2969.4940	138.0681
FATLQK[x]SK(5)	NSIVSK[x]YTQSTNNDDPK(5)	0.3650	2969.4981	138.0681
LGDK[x]GPAAAR(3)	AVYDTAVVQEDPEK[x]WK(13)	0.3500	2969.5133	138.0681
LNVYK[x]YR(4)	AVYDTAVVQEDPEK[x]WK(13)	0.3450	2969.5173	138.0681
GSDAAPQASK[x]KK(9)	S[x]TLDLNHLADLYDR(0)	0.3450	2969.5093	138.0681
GSDAAPQASKK[x]K(10)	S[x]TLDLNHLADLYDR(0)	0.3450	2969.5093	138.0681
DGIVLAAEK[x]K(8)	ERDCTAYNIYDK[x]NK(11)	0.3400	2969.4803	138.0681
K[x]ILGVAAEDK(0)	ERDCTAYNIYDK[x]NK(11)	0.3400	2969.4803	138.0681
K[x]VGQYIR(0)	LEEAMK[x]ITTDAFTSAGER(5)	0.3400	2969.5167	138.0681
K[x]GFDFEYYQR(0)	DVAKMK[x]LSLFSNK(5)	0.3200	2969.4996	138.0681
K[x]GFDFEYYQR(0)	DVAK[x]MKLSLFSNK(3)	0.3150	2969.4996	138.0681
K[x]VAQTTYK(0)	EEIQK[x]GDGGTDYVCVPK(4)	0.3100	2969.4691	138.0681
GITVLK[x]PDDDK(5)	E[x]MIAAQGIDEEDRR(0)	0.2850	2969.4650	138.0681
