# Supplementary material for: ECL: an exhaustive search tool for the identification of cross-linked peptides using whole database
Source: BMC Bioinformatics. 2016 May 20;17:217. doi: 10.1186/s12859-016-1073-y (PMC4874008; doi:10.1186/s12859-016-1073-y)
Supplement: Additional file 5 — Kojak’s pre-selection list of PSMs only identified by ECL. (ZIP 5147 kb) [file 12859_2016_1073_MOESM5_ESM.zip › Kojak's pre-selection ranks of ECL only peptides/Kojak's detailed results/aleitner_M1012_006/diagnostic_3408.txt]

Scan: 3408
K[x]PTSELAIGASLEK	0	0	1442.797987	0.2025	2.8350
K[x]NEEK	0	0	646.328572	0.1090	0.5450
K[x]ATDDDRWK	0	0	1133.546483	0.0933	0.8400
K[x]GEK	0	0	460.264524	0.0925	0.3700
VVLK[x]NKGTMK	3	0	1116.668841	0.0910	0.9100
M[x]SSK	0	0	451.210047	0.0875	0.3500
K[x]LEK	0	0	516.327120	0.0850	0.3400
NK[x]GTMK	1	0	677.353010	0.0808	0.4850
LMVEMEK[x]KLEK	6	0	1376.740675	0.0800	0.8800
LMVEMEKK[x]LEK	7	0	1376.740675	0.0791	0.8700
K[x]ELLK	0	0	629.411178	0.0790	0.3950
LMVEMEK[x]K	6	0	1006.519074	0.0737	0.5900
Q[x]EMK	0	0	534.247157	0.0737	0.2950
K[x]SLK	0	0	474.316557	0.0737	0.2950
VVLKNK[x]GTMK	5	0	1116.668841	0.0720	0.7200
HYYSLRINYK[x]K	9	0	1483.793513	0.0718	0.7900
K[x]QCVIANSCK	0	0	1206.584850	0.0715	0.7150
K[x]REK	0	0	559.344165	0.0712	0.2850
K[x]CIK	0	0	547.315173	0.0712	0.2850
EK[x]WIAK	1	0	773.443537	0.0708	0.4250
QK[x]SLEK	1	0	731.417716	0.0700	0.4200
LK[x]PLIEK	1	0	839.547996	0.0693	0.4850
T[x]EVLK	0	0	588.348247	0.0670	0.3350
A[x]SLLK	0	0	530.342770	0.0670	0.3350
A[x]ASLLK	0	0	601.379880	0.0667	0.4000
KVTSK[x]LLEQEESAEK	4	0	1717.909710	0.0663	0.9950
GK[x]YYPLKSMTEK	1	0	1443.743119	0.0663	0.7950
D[x]RGK	0	0	474.255021	0.0662	0.2650
KGYQTIELDK[x]K	9	0	1321.724101	0.0659	0.7250
HK[x]TPDKGYGHR	1	0	1294.653005	0.0650	0.7150
K[x]EKWIAK	0	0	901.538493	0.0643	0.4500
WAIK[x]EK	3	0	773.443537	0.0642	0.3850
VK[x]LEK	1	0	615.395529	0.0640	0.3200
NK[x]LLK	1	0	614.411513	0.0640	0.3200
KEK[x]WIAK	2	0	901.538493	0.0636	0.4450
K[x]VTSKLLEQEESAEK	0	0	1717.909710	0.0633	0.9500
VPDK[x]LIDASTVK	3	0	1284.728853	0.0633	0.7600
FDIMPRK[x]K	6	0	1033.574220	0.0631	0.5050
M[x]GINERK	0	0	846.438129	0.0629	0.4400
K[x]LEGTIDYQK	0	0	1193.629146	0.0615	0.6150
IHLEK[x]VSK	4	0	952.570517	0.0613	0.4900
ATAIGK[x]SSTAAK	5	0	1104.613831	0.0600	0.7200
YK[x]LHSEK	1	0	903.481373	0.0600	0.4200
GK[x]YYPLK	1	0	867.485399	0.0600	0.4200
YYPLK[x]SMTEK	4	0	1258.626702	0.0590	0.5900
Q[x]DRGK	0	0	602.313592	0.0590	0.2950
M[x]TEVLK	0	0	719.388726	0.0583	0.3500
SFEQK[x]VMK	4	0	995.510954	0.0581	0.4650
M[x]MGINERK	0	0	977.478607	0.0581	0.4650
IWK[x]SDEINEVLNK	2	0	1586.830346	0.0581	0.7550
T[x]IDNAETMK	0	0	1021.474961	0.0578	0.5200
KSLK[x]DECK	3	0	1006.511679	0.0575	0.4600
VTSK[x]LLEQEESAEK	3	0	1589.814754	0.0571	0.8000
K[x]INANEK	0	0	815.450075	0.0571	0.4000
GSLEK[x]NWK	4	0	960.502835	0.0569	0.4550
NIPK[x]EIK	3	0	840.506860	0.0564	0.3950
TGPPGPPCGGK[x]FMLKLGVK	10	0	1940.037500	0.0563	1.0700
CTK[x]IIENEQSAEK	2	0	1548.745296	0.0562	0.7300
SSHIITK[x]ELK	6	0	1154.665864	0.0560	0.5600
K[x]VAEQNENPTVGSAQK	0	0	1698.853594	0.0559	0.8950
LK[x]LELK	1	0	742.495236	0.0558	0.3350
TRLLENDIK[x]VMK	8	0	1458.822760	0.0550	0.6600
P[x]PKEDWEK	0	0	1027.497414	0.0550	0.4400
EKVLK[x]TK	4	0	844.538158	0.0550	0.3850
RGGDEWK[x]IEPLK	6	0	1426.756795	0.0546	0.6550
K[x]TLVAHAVLK	0	0	1078.686208	0.0545	0.5450
LMSK[x]VAEK	3	0	904.505142	0.0544	0.4350
ELLK[x]LK	3	0	742.495236	0.0542	0.3250
AK[x]VAEQNENPTVGSAQK	1	0	1769.890704	0.0541	0.9200
K[x]FRKPIGATWK	0	0	1330.787310	0.0541	0.5950
FFEK[x]EDVQSLKLK	3	0	1609.871482	0.0535	0.6950
K[x]PIGATWK	0	0	899.522844	0.0531	0.4250
EDCK[x]SLK	3	0	878.416723	0.0529	0.3700
DEK[x]YTLYDQNDTK	2	0	1631.731422	0.0527	0.6850
GAIESYK[x]VVDASIVSK	6	0	1664.898420	0.0525	0.8400
EIK[x]QIK	2	0	757.469750	0.0525	0.3150
TGPPGPPCGGK[x]FMLK	10	0	1542.768616	0.0520	0.7800
NSDYK[x]ETLIFK	4	0	1356.692468	0.0518	0.5700
GYSK[x]PNERATK	3	0	1249.641438	0.0514	0.5650
K[x]MRK	0	0	561.342056	0.0512	0.2050
K[x]EEPK	0	0	629.338410	0.0510	0.2550
GEIK[x]K	3	0	573.348581	0.0510	0.2550
NAYVINLK[x]QIAK	7	0	1373.803016	0.0508	0.6100
VVLK[x]NK	3	0	699.464272	0.0508	0.3050
K[x]SGFEK	0	0	694.364957	0.0508	0.3050
M[x]ATTVK	0	0	649.346864	0.0508	0.3050
AFGRVYATMQK[x]LQK	10	0	1639.886752	0.0507	0.7100
CYAK[x]NEWR	3	0	1125.502511	0.0506	0.4050
K[x]IPQVASFRIDK	0	0	1400.813914	0.0504	0.6050
SQEEAIENIK[x]CTR	9	0	1576.751442	0.0504	0.6550
YEALSK[x]HIIMFDCK	5	0	1753.853066	0.0504	0.7050
HK[x]FQDILLGAGQAIK	1	0	1637.925245	0.0503	0.7550
LSVEALNSLTGEFK[x]GK	13	0	1691.909318	0.0503	0.8050
SIK[x]GYTLPPHCSRGER	2	0	1856.931459	0.0500	0.8000
K[x]EDSSPCGYIIR	0	0	1423.676496	0.0500	0.6000
GSNDDEMK[x]IDKK	7	0	1378.639778	0.0500	0.6000
Q[x]EMKK	0	0	662.342113	0.0500	0.2500
VLK[x]TK	2	0	587.400615	0.0500	0.2500
K[x]LFK	0	0	534.352941	0.0500	0.2000
FFEKINVK[x]K	7	0	1151.670224	0.0500	0.4500
M[x]PPKEDWEK	0	0	1158.537893	0.0494	0.4450
DK[x]KASLLTR	1	0	1030.613439	0.0494	0.4450
VLVDK[x]SRK	4	0	943.581415	0.0494	0.3950
SMIADK[x]HAIRILAHR	5	0	1730.972539	0.0493	0.7400
EWDSK[x]LK	4	0	904.465390	0.0493	0.3450
MPIDFK[x]GFICK	5	0	1354.677686	0.0491	0.5400
GSDAAPQASK[x]K	9	0	1058.535585	0.0491	0.5400
C[x]SPSATLTHRTMTEK	0	0	1718.807905	0.0490	0.7350
VLNK[x]GDSGEMSLQKLFK	3	0	1893.002891	0.0488	0.8300
DEVLFNDK[x]PLPIEMK	7	0	1786.917438	0.0487	0.7300
YEYQK[x]LK	4	0	970.512337	0.0486	0.3400
LK[x]LELKK	1	0	870.590192	0.0486	0.3400
A[x]KVAEQNENPTVGSAQK	0	0	1769.890704	0.0485	0.8250
E[x]TIDNAETMK	0	0	1150.517549	0.0485	0.4850
IFRQK[x]SLEK	4	0	1147.671285	0.0483	0.4350
EAVLKLK[x]LELK	6	0	1282.822356	0.0482	0.5300
EDALFK[x]NEEK	5	0	1221.587675	0.0480	0.4800
QDPK[x]K	3	0	614.338744	0.0480	0.2400
LKGYQTIELDK[x]K	10	0	1434.808159	0.0479	0.5750
MPIDFKGFICK[x]VVDK	10	0	1795.936398	0.0477	0.7150
LIQIRVK[x]LEK	6	0	1238.807376	0.0475	0.4750
D[x]GIQDIMPSQAKELK	0	0	1671.850090	0.0473	0.7100
K[x]IIEEEGFTNR	0	0	1334.682966	0.0473	0.5200
K[x]EVAEADIASK	0	0	1159.608411	0.0473	0.5200
KELLK[x]LK	4	0	870.590192	0.0471	0.3300
EAVLK[x]LK	4	0	799.516697	0.0471	0.3300
K[x]DQKK	0	0	645.380940	0.0470	0.2350
DLK[x]LK	2	0	615.395529	0.0470	0.2350
DQPK[x]K	3	0	614.338744	0.0470	0.2350
EYLEK[x]NWK	4	0	1108.555260	0.0469	0.3750
KFRK[x]PIGATWK	3	0	1330.787310	0.0468	0.5150
YK[x]DAYVYSIVAIARIK	1	0	1872.050830	0.0466	0.7450
RLLK[x]LEEAMK	3	0	1229.716515	0.0465	0.4650
VVGQLLEKLK[x]PLIEK	9	0	1706.070505	0.0463	0.6950
IAK[x]GAIEK	2	0	828.506860	0.0463	0.3700
K[x]LWK	0	0	573.363839	0.0463	0.1850
VVGQLLEK[x]LKPLIEK	7	0	1706.070505	0.0460	0.6900
EERFK[x]LNVYK	4	0	1324.713873	0.0460	0.4600
LVRK[x]CIK	3	0	915.568742	0.0457	0.3200
K[x]FTGGVLMLIDRESDK	0	0	1807.950131	0.0456	0.7300
K[x]EEMVMLK	0	0	1006.519074	0.0456	0.3650
LLEK[x]LEIK	3	0	984.621882	0.0456	0.3650
S[x]SKDISSK	0	0	850.439569	0.0456	0.3650
MVTANIK[x]NIK	6	0	1130.648106	0.0455	0.4550
EDMGSNDK[x]ASK	7	0	1180.502961	0.0455	0.5000
GSDAAPQASK[x]KK	9	0	1186.630541	0.0454	0.5450
K[x]ILFENPDEATKR	0	0	1559.830681	0.0454	0.5900
E[x]MKK	0	0	534.283541	0.0450	0.1800
M[x]PPK	0	0	471.251517	0.0450	0.1800
K[x]RR	0	0	458.307723	0.0450	0.1350
Q[x]DYDLVRSLESQIR	0	0	1720.874329	0.0450	0.6300
NDDQLTYTYK[x]DEK	9	0	1631.731422	0.0450	0.5850
YEIDK[x]TLAGVTR	4	0	1364.729913	0.0446	0.5350
TLIDKFSGEK[x]K	9	0	1264.702640	0.0445	0.4900
IK[x]ENQEK	1	0	887.471202	0.0443	0.3100
IEPLK[x]LK	4	0	839.547996	0.0443	0.3100
GKYYPLK[x]SMTEK	6	0	1443.743119	0.0442	0.5300
K[x]NRLK	0	0	657.428557	0.0440	0.2200
LELK[x]K	3	0	629.411178	0.0440	0.2200
K[x]NVPK	0	0	584.364565	0.0440	0.2200
GFICK[x]VVDKDGIR	4	0	1505.802358	0.0438	0.5700
K[x]GVVALVEDKTK	0	0	1285.760486	0.0437	0.5250
PPK[x]EDWEK	2	0	1027.497414	0.0437	0.3500
K[x]DQK	0	0	517.285985	0.0437	0.1750
G[x]VFK	0	0	449.263798	0.0437	0.1750
GSNDDEMK[x]IDK	7	0	1250.544822	0.0436	0.4800
G[x]LGYPEDAIGK	0	0	1118.560737	0.0436	0.4800
IK[x]LISGK	1	0	757.506134	0.0436	0.3050
GYQTIELDK[x]K	8	0	1193.629146	0.0435	0.4350
ATPYRGYSK[x]PNERATK	8	0	1837.943407	0.0434	0.6950
YK[x]DGVILAADSR	1	0	1306.688051	0.0433	0.5200
K[x]HGQLK	0	0	709.423471	0.0433	0.2600
ILEFTK[x]YSNDK	5	0	1356.692468	0.0432	0.4750
E[x]QKPEVDYSEK	0	0	1350.630263	0.0432	0.4750
K[x]VTSK	0	0	561.348581	0.0430	0.2150
GSDAAPQASKK[x]K	10	0	1186.630541	0.0429	0.5150
K[x]EFEIIK	0	0	905.522175	0.0429	0.3000
M[x]SSKDISSK	0	0	981.480047	0.0428	0.3850
VADLKK[x]LEGTIDYQK	5	0	1719.940617	0.0427	0.6400
LSGVVEGIFQK[x]CYAK	10	0	1697.880996	0.0427	0.6400
M[x]CSPSATLTHRTMTEK	0	0	1849.848383	0.0425	0.6800
HIIMFDCK[x]ILEFTK	7	0	1793.920748	0.0425	0.5950
TGIATMLTRGEIK[x]K	12	0	1517.859870	0.0425	0.5950
NK[x]LLKVTVSK	1	0	1128.722984	0.0425	0.4250
QIK[x]EIK	2	0	757.469750	0.0425	0.2550
YDK[x]K	2	0	552.290736	0.0425	0.1700
YLDSQRVAIK[x]K	9	0	1319.756069	0.0423	0.4650
K[x]ALSSLK	0	0	745.469750	0.0421	0.2950
EK[x]VLK	1	0	615.395529	0.0420	0.2100
K[x]LEGTIDYQKL	0	0	1306.713204	0.0418	0.4600
LEK[x]VRQLIIK	2	0	1238.807376	0.0415	0.4150
TLIDK[x]FSGEK	4	0	1136.607685	0.0415	0.4150
STELFKNEEEPTK[x]K	12	0	1678.841301	0.0414	0.5800
K[x]ELFDCLK	0	0	1051.537166	0.0413	0.3300
ELK[x]K	2	0	516.327120	0.0413	0.1650
M[x]FMTR	0	0	684.308705	0.0410	0.2050
GGDEWK[x]IEPLK	5	0	1270.655693	0.0409	0.4500
M[x]SSKSSLELANNAVK	0	0	1577.808228	0.0407	0.6100
GYARAIHK[x]LGSTLK	7	0	1513.872820	0.0404	0.5650
QTLNK[x]IALDEQIQALK	4	0	1825.030821	0.0403	0.6450
K[x]DGIQDIMPSQAKELK	0	0	1799.945046	0.0403	0.6450
M[x]ATTVKDTMNVDINAIK	0	0	1863.943328	0.0403	0.6850
WSLERK[x]GEK	5	0	1131.603602	0.0400	0.3600
A[x]TTVKDTMNVDINAIK	0	0	1732.902849	0.0400	0.6400
ELK[x]KEEMVMLK	2	0	1376.740675	0.0400	0.4400
TNSTDEKGTK[x]K	9	0	1207.604385	0.0400	0.4400
AAK[x]ASRGAATIK	2	0	1143.672345	0.0400	0.4800
LRLQK[x]R	4	0	812.534410	0.0400	0.2400
ETTEK[x]K	4	0	734.380997	0.0400	0.2400
QEMK[x]K	3	0	662.342113	0.0400	0.2000
YK[x]SYLLQHR	1	0	1206.650884	0.0394	0.3550
RLMSK[x]VAEK	4	0	1060.606245	0.0394	0.3550
ELIRK[x]SLK	4	0	985.628363	0.0394	0.3150
VLSNYMK[x]QEALSSK	6	0	1596.818066	0.0393	0.5500
FAASK[x]EK	4	0	779.417716	0.0393	0.2750
LAK[x]RMK	2	0	745.463224	0.0392	0.2350
LTHEK[x]STMLEK	4	0	1315.680522	0.0391	0.4300
QEVAAQK[x]SSEETEDKK	6	0	1805.864214	0.0391	0.6250
TNSTDEK[x]GTK	6	0	1079.509429	0.0390	0.3900
TGPPGPPCGGKFMLK[x]LGVK	14	0	1940.037500	0.0389	0.7400
SAELYK[x]NPK	5	0	1048.555259	0.0389	0.3500
DAFALAK[x]EK	6	0	991.533798	0.0389	0.3500
L[x]FKSLGSGMDQEK	0	0	1438.712546	0.0388	0.5050
IDTIVK[x]EIQDEK	5	0	1429.766355	0.0388	0.4650
NCK[x]K	2	0	548.274037	0.0388	0.1550
MPIDFK[x]GFICKVVDK	5	0	1795.936398	0.0387	0.5800
SIAEK[x]MNGASGAELK	4	0	1504.755469	0.0387	0.5800
SERDTALEK[x]YK	8	0	1338.677880	0.0386	0.4250
HGGYK[x]PTDKHK	4	0	1266.646859	0.0386	0.4250
SSTAAK[x]TFLEK	5	0	1181.629146	0.0386	0.4250
AANVLAFQSTTK[x]TLALK	11	0	1776.014446	0.0385	0.6550
GTEVEK[x]ITIK	5	0	1116.638983	0.0385	0.3850
G[x]LGYPEDAIGKTK	0	0	1347.703366	0.0385	0.5000
KDGIQDIMPSQAK[x]ELK	12	0	1799.945046	0.0384	0.6150
IWKVMCK[x]NK	6	0	1205.641245	0.0383	0.3450
G[x]GLGYPEDAIGK	0	0	1175.582198	0.0383	0.4600
MK[x]SDINAHK	1	0	1042.522913	0.0383	0.3450
D[x]RQEQR	0	0	830.399437	0.0383	0.2300
ETEK[x]LAEERGWDIR	3	0	1730.858680	0.0382	0.5350
SNPVFAENDEK[x]GEK	10	0	1562.721193	0.0382	0.5350
STMLEK[x]IK	5	0	948.531355	0.0381	0.3050
SRTLASLQK[x]R	8	0	1158.683243	0.0380	0.3800
M[x]TDKYAFSLTTFSPNGK	0	0	1906.913413	0.0379	0.6450
CVVHLNDASVAAK[x]LLMK	12	0	1868.001115	0.0379	0.6450
NK[x]HCLIK	1	0	911.501059	0.0379	0.2650
QYSAK[x]AK	4	0	794.428614	0.0379	0.2650
DEK[x]SGVK	2	0	761.391895	0.0379	0.2650
FFEK[x]INVKK	3	0	1151.670224	0.0378	0.3400
YTSLSEEQK[x]MK	8	0	1342.643803	0.0377	0.4150
HTELRSFEQK[x]VMK	9	0	1631.845282	0.0377	0.4900
VLVK[x]VHPEGK	3	0	1104.665473	0.0375	0.3750
QAREK[x]VLK	4	0	970.592313	0.0375	0.3000
SSK[x]DISSK	2	0	850.439569	0.0375	0.3000
RMK[x]K	2	0	561.342056	0.0375	0.1500
AVILSDTK[x]PVDK	7	0	1284.728853	0.0375	0.4500
LFK[x]SLGSGMDQEK	2	0	1438.712546	0.0373	0.4850
EAVLK[x]LKLELK	4	0	1282.822356	0.0373	0.4100
K[x]PRRLLK	0	0	909.623554	0.0371	0.2600
M[x]EQKPEVDYSEK	0	0	1481.670742	0.0371	0.4450
IPDSTYEMVGGLEK[x]QIK	13	0	1906.970924	0.0368	0.6250
LEK[x]GQSIDDMIPAQK	2	0	1671.850090	0.0367	0.5500
IDKK[x]TTEEK	3	0	1090.586949	0.0367	0.3300
QNLFVPTSDK[x]EK	9	0	1404.724827	0.0367	0.4400
K[x]TELFK	0	0	764.443203	0.0367	0.2200
IK[x]VLAQLGMQSLSPLK	1	0	1725.022174	0.0366	0.5850
YEVGAEYIK[x]K	8	0	1198.623334	0.0365	0.3650
LK[x]PLIEKGGDWERK	1	0	1667.935808	0.0364	0.5100
S[x]SKSSLELANNAVK	0	0	1446.767750	0.0364	0.5100
KVADLK[x]K	5	0	800.511946	0.0364	0.2550
EEYVSDPK[x]EQM	7	0	1353.575786	0.0364	0.4000
K[x]TVQYATK	0	0	937.523235	0.0362	0.2900
EMK[x]K	2	0	534.283541	0.0362	0.1450
LRK[x]EVAEADIASK	2	0	1428.793571	0.0362	0.4700
IKYEYQK[x]LK	6	0	1211.691351	0.0361	0.3250
NHASIDK[x]MK	6	0	1042.522913	0.0361	0.3250
MSSK[x]DISSK	3	0	981.480047	0.0361	0.3250
K[x]SLPLQIEVANDCIK	0	0	1726.928669	0.0360	0.5400
VSTK[x]K	3	0	561.348581	0.0360	0.1800
IVAFDQLVK[x]EK	8	0	1288.739025	0.0359	0.3950
WK[x]TLSK	1	0	761.443537	0.0358	0.2150
GK[x]LVRK	1	0	699.475505	0.0358	0.2150
FLSK[x]TLDSNSLTHEK	3	0	1718.883832	0.0357	0.5350
K[x]QLATSLR	0	0	915.550117	0.0356	0.2850
FRK[x]PIGATWK	2	0	1202.692354	0.0355	0.3550
DFLDAVQK[x]VVK	7	0	1260.707726	0.0355	0.3900
TTEEK[x]EATPMEMDEEK	4	0	1896.796787	0.0350	0.5600
ATAIGK[x]SSTAAKTFLEK	5	0	1722.951515	0.0350	0.5950
KLFK[x]SLGSGMDQEK	3	0	1566.807502	0.0350	0.4900
K[x]TELFKASTSAK	0	0	1309.724101	0.0350	0.4200
YVTGPK[x]NK	5	0	905.497023	0.0350	0.2800
K[x]ARQAAK	0	0	771.471479	0.0350	0.2450
GNQK[x]VVK	3	0	771.460247	0.0350	0.2450
K[x]TTEEK	0	0	734.380997	0.0350	0.2100
INVK[x]K	3	0	600.395864	0.0350	0.1750
K[x]MQE	0	0	534.247157	0.0350	0.1400
LRTFHILEPK[x]EK	9	0	1509.866674	0.0346	0.4150
ELKK[x]EEMVMLK	3	0	1376.740675	0.0345	0.3800
NKLLK[x]VTVSK	4	0	1128.722984	0.0345	0.3450
AIHK[x]LGSTLK	3	0	1066.649824	0.0345	0.3450
KK[x]ELFDCLK	1	0	1179.632121	0.0344	0.3100
ETLIFK[x]CIDMFIHK	5	0	1793.920748	0.0343	0.4800
VLRQVMEEK[x]LDSK	8	0	1573.849698	0.0342	0.4450
IAGEHLSNGEK[x]PLLTPEK	10	0	1932.031547	0.0342	0.6150
DVAK[x]MK	3	0	690.373411	0.0342	0.2050
SMNLTRGIDLK[x]SIAEK	10	0	1774.961029	0.0341	0.5450
YSLNSYDFK[x]K	8	0	1263.613496	0.0340	0.3400
TLEVLYLK[x]MHNNHAK	7	0	1809.955886	0.0340	0.5100
LLK[x]LEEAMK	2	0	1073.615413	0.0339	0.3050
TTSK[x]VSIAK	3	0	933.549448	0.0339	0.3050
DEKSGVK[x]LENVK	6	0	1344.724827	0.0338	0.4050
K[x]PRR	0	0	555.360483	0.0338	0.1350
IDK[x]K	2	0	502.311471	0.0338	0.1350
TLFRK[x]EK	4	0	920.544305	0.0336	0.2350
KLEK[x]GQSIDDMIPAQK	3	0	1799.945046	0.0334	0.5350
IK[x]YEYQKLK	1	0	1211.691351	0.0333	0.3000
ELLK[x]LKVELAK	3	0	1282.822356	0.0332	0.3650
ASK[x]AAREYLEK	2	0	1264.677488	0.0332	0.3650
VGK[x]SAVIK	2	0	800.511946	0.0331	0.2650
INYK[x]K	3	0	664.390778	0.0330	0.1650
TPDK[x]GYGHR	3	0	1029.499144	0.0328	0.2950
HKTPDK[x]GYGHR	5	0	1294.653005	0.0327	0.3600
TNSTDEK[x]GTKK	6	0	1207.604385	0.0327	0.3600
VISMEK[x]GGNMK	5	0	1192.594355	0.0327	0.3600
VADLK[x]KLEGTIDYQK	4	0	1719.940617	0.0327	0.4900
LAAEDHK[x]FVIHQEENK	6	0	1906.953636	0.0325	0.5200
EK[x]TSNNTNRTNSTDEK	1	0	1837.840123	0.0325	0.5200
NLNAPK[x]FSFISNVRPK	5	0	1831.010363	0.0325	0.5200
IDRPAQVISFK[x]K	10	0	1400.813914	0.0325	0.3900
K[x]KAQSGPDASAK	0	0	1186.630541	0.0325	0.3900
F[x]MTR	0	0	553.268226	0.0325	0.1300
LIK[x]K	2	0	500.368591	0.0325	0.1300
K[x]CLTDLEDEAPAK	0	0	1488.712937	0.0323	0.4200
K[x]VSTTPANSFELK	0	0	1420.756126	0.0323	0.4200
KVPDK[x]LIDASTVK	4	0	1412.823808	0.0323	0.4200
DWNACKK[x]ELLK	6	0	1403.723052	0.0323	0.3550
SGNLPDADNSK[x]SDISK	10	0	1646.774679	0.0322	0.5150
G[x]GLGYPEDAIGKTK	0	0	1404.724827	0.0321	0.4500
ASAGPLIASQTVK[x]K	12	0	1369.792844	0.0321	0.4500
LKLELK[x]K	5	0	870.590192	0.0321	0.2250
M[x]NSIVSK	0	0	777.405435	0.0321	0.2250
Q[x]LMTEFVDQVDDVVK	0	0	1764.860319	0.0320	0.4800
IITK[x]EGVETRIIPLK	3	0	1709.045018	0.0320	0.4800
NCACVISQK[x]K	8	0	1206.584850	0.0320	0.3200
PFGNTHNK[x]FK	7	0	1188.603937	0.0320	0.3200
THAVLVALK[x]R	8	0	1106.692354	0.0320	0.3200
K[x]VPDK	0	0	585.348581	0.0320	0.1600
DIGK[x]VVDKCFGIK	3	0	1477.796212	0.0319	0.4150
AVILSDTK[x]PVDKK	7	0	1412.823808	0.0319	0.4150
FFEK[x]INVK	3	0	1023.575269	0.0319	0.2550
EQK[x]PEVDYSEK	2	0	1350.630263	0.0318	0.3500
EDGMK[x]ILMVNR	4	0	1304.658013	0.0318	0.3500
ELLKLK[x]VELAK	5	0	1282.822356	0.0318	0.3500
DNLSWLSK[x]ANNWSK	7	0	1661.816092	0.0318	0.4450
INVKFFEK[x]EDVQSLK	7	0	1822.982813	0.0317	0.4750
REDGMK[x]ILMVNR	5	0	1460.759115	0.0317	0.3800
S[x]SSDMAYTSMFK	0	0	1353.558028	0.0317	0.3800
FKLNVYK[x]YR	6	0	1229.692020	0.0317	0.2850
LYNK[x]FK	3	0	811.459186	0.0317	0.1900
DK[x]LVLK	1	0	714.463938	0.0317	0.1900
IIPLK[x]K	4	0	710.505408	0.0317	0.1900
QGLHK[x]K	4	0	709.423471	0.0317	0.1900
F[x]ATLQK	0	0	706.401341	0.0317	0.1900
TIPPLTTVK[x]GSDAAPQASK	8	0	1881.020649	0.0316	0.6000
D[x]YDLVRSLESQIR	0	0	1592.815758	0.0315	0.4100
NGYPMPCDVLAK[x]R	11	0	1519.727481	0.0315	0.4100
QVK[x]NRDCVGR	2	0	1230.625074	0.0315	0.3150
LLENDIK[x]VMK	6	0	1201.673984	0.0315	0.3150
YK[x]SYLLQHREWDSK	1	0	1851.926697	0.0314	0.4400
TELFK[x]ASTSAK	4	0	1181.629146	0.0314	0.3450
VSGIRK[x]HFEQVINEK	5	0	1782.973979	0.0313	0.4700
K[x]FFAIDTANPIPVFTH	0	0	1816.951123	0.0313	0.5000
STMLEK[x]IKENQEK	5	0	1576.812980	0.0312	0.4050
NK[x]MVCKIWK	1	0	1205.641245	0.0311	0.2800
NLTDETK[x]NK	6	0	1061.535250	0.0311	0.2800
YTENIYPPK[x]K	8	0	1251.649881	0.0310	0.3100
RK[x]GTK	1	0	588.370711	0.0310	0.1550
D[x]GIQDIMPSQAKELKK	0	0	1799.945046	0.0309	0.4950
TSNNTNRTNSTDEK[x]GTK	13	0	1866.866670	0.0309	0.5250
NELEKLNFSSLK[x]MK	11	0	1679.891560	0.0307	0.4300
K[x]ELLKLK	0	0	870.590192	0.0307	0.2150
LK[x]VELAK	1	0	799.516697	0.0307	0.2150
APPEILDISK[x]QLADYK	9	0	1799.966829	0.0306	0.4900
K[x]LEKGQSIDDMIPAQK	0	0	1799.945046	0.0306	0.4900
D[x]GLEDDMPALADEEFEK	0	0	1922.809068	0.0306	0.5200
ATSAGPK[x]QTETINWLEK	6	0	1872.958052	0.0306	0.5200
K[x]HFEQVINEK	0	0	1270.666925	0.0305	0.3050
SETMK[x]YYLPK	4	0	1258.626702	0.0305	0.3050
K[x]NTEDIEMTA	0	0	1150.517549	0.0305	0.3050
IMK[x]LCFDELKK	2	0	1423.756658	0.0305	0.3350
DKPK[x]YEPPVPTR	3	0	1425.761546	0.0304	0.3650
FFEKEDVQSLK[x]LK	10	0	1609.871482	0.0304	0.3950
CFGIK[x]FDIMPRK	4	0	1510.778788	0.0300	0.3600
QVMEEK[x]LDSK	5	0	1205.596130	0.0300	0.3000
EALEK[x]TEEK	4	0	1075.539667	0.0300	0.2700
SGVK[x]LENVK	3	0	972.560345	0.0300	0.2700
N[x]SIVSK	0	0	646.364957	0.0300	0.1800
K[x]INVK	0	0	600.395864	0.0300	0.1500
SAK[x]GTK	2	0	590.338744	0.0300	0.1800
DPEEEAEMMTK[x]ETTEK	10	0	1896.796787	0.0300	0.4800
ATTVK[x]DTMNVDINAIKK	4	0	1860.997805	0.0300	0.5100
ITTGDRLILTENIK[x]TK	13	0	1815.046470	0.0300	0.4800
K[x]LFKSLGSGMDQEK	0	0	1566.807502	0.0300	0.4200
DIGKVVDK[x]CFGIK	7	0	1477.796212	0.0300	0.3900
EDMGSNDK[x]ASKER	7	0	1465.646650	0.0300	0.3900
NK[x]ISWYTK	1	0	1038.549782	0.0300	0.2400
K[x]ASLLTR	0	0	787.491545	0.0300	0.2100
IVRTLIDK[x]FSGEK	7	0	1504.861253	0.0296	0.3850
S[x]PTGQITSTSAR	0	0	1204.604720	0.0296	0.3550
IMKLCFDELK[x]K	9	0	1423.756658	0.0295	0.3250
HK[x]TDLNHENLK	1	0	1347.689447	0.0295	0.3250
QVK[x]LLFIEK	2	0	1116.690625	0.0294	0.2650
NK[x]RGGDEWK	1	0	1088.536254	0.0294	0.2650
QVMEEKLDSK[x]NVQLAK	9	0	1858.982156	0.0294	0.4700
NEEEPTK[x]K	6	0	973.471593	0.0294	0.2350
K[x]NVPKLQNVSNFQK	0	0	1642.915408	0.0293	0.4100
VAEK[x]AQINTQEYGR	3	0	1605.811006	0.0293	0.4100
Y[x]FATLQK	0	0	869.464664	0.0293	0.2050
FSGEK[x]K	4	0	694.364957	0.0292	0.1750
DWNACK[x]KELLK	5	0	1403.723052	0.0291	0.3200
K[x]YINR	0	0	692.396924	0.0290	0.1450
VAIK[x]K	3	0	557.390052	0.0290	0.1450
SAK[x]AK	2	0	503.306720	0.0290	0.1450
EEIQK[x]GDGGTDYVCVPK	4	0	1893.877753	0.0288	0.4900
FHQLK[x]PTRVLTLAMVK	4	0	1881.102150	0.0288	0.4600
DESRGVMTLGFDLIK[x]R	14	0	1835.956278	0.0288	0.4600
T[x]DKYAFSLTTFSPNGK	0	0	1775.872934	0.0288	0.4600
MEQK[x]PEVDYSEK	3	0	1481.670742	0.0288	0.3450
EK[x]SLLAHK	1	0	924.539219	0.0288	0.2300
AEREK[x]ASK	4	0	917.492997	0.0288	0.2300
NK[x]PGVYTK	1	0	905.497023	0.0288	0.2300
DQK[x]K	2	0	517.285985	0.0288	0.1150
DK[x]PK	1	0	486.280173	0.0288	0.1150
MPGTLLPGPGK[x]GYIGDPIK	10	0	1910.033463	0.0287	0.5450
DTALEK[x]YKSYLLQHR	5	0	1863.984208	0.0287	0.4300
VVTALTMLK[x]QHLFR	8	0	1655.954434	0.0286	0.4000
SLK[x]DECK	2	0	878.416723	0.0286	0.2000
IMK[x]LCFDELK	2	0	1295.661702	0.0285	0.2850
REAEAAK[x]DEQIEK	6	0	1515.752826	0.0285	0.3700
KYIPNPVLVIIDVK[x]PK	13	0	1835.128350	0.0284	0.4550
GGVHVK[x]LAHLSKHPK	5	0	1606.941898	0.0283	0.4250
IEFATITK[x]DTTK	7	0	1366.734330	0.0283	0.3400
FLK[x]TSK	2	0	722.432639	0.0283	0.1700
K[x]KELFDCLK	0	0	1179.632121	0.0283	0.2550
NELEK[x]LNFSSLKMK	4	0	1679.891560	0.0282	0.3950
RVATEK[x]DFLDAVQK	5	0	1618.867791	0.0282	0.3950
ILFENPDEATK[x]RK	10	0	1559.830681	0.0281	0.3650
V[x]KAFGRVYATMQK	0	0	1497.812531	0.0281	0.3650
FRKLGVK[x]PPK	6	0	1168.744388	0.0280	0.2800
K[x]LRDK	0	0	658.412573	0.0280	0.1400
GTK[x]RR	2	0	616.376858	0.0280	0.1400
EAADFIFDICGIAGIK[x]K	15	0	1866.954882	0.0279	0.4750
ATAIGKSSTAAK[x]TFLEK	11	0	1722.951515	0.0279	0.4750
IK[x]ENQEKISNNK	1	0	1443.768084	0.0279	0.3350
K[x]LIPIRGTEVEK	0	0	1381.829229	0.0279	0.3350
EVLNK[x]GVSKDEK	4	0	1344.724827	0.0279	0.3350
EFEIIK[x]GVLCQFRR	5	0	1793.960971	0.0279	0.3900
LYNKFK[x]TNHGNPFM	5	0	1709.834718	0.0279	0.3900
GVSK[x]DEK	3	0	761.391895	0.0279	0.1950
Q[x]IAIVVNQNWYCANTK	0	0	1920.951525	0.0278	0.4450
MEILK[x]IHLEKVSK	4	0	1566.916655	0.0277	0.3600
LIPIRGTEVEK[x]ITIK	10	0	1709.045018	0.0277	0.4150
ATDDDRWK[x]TLSK	7	0	1434.710239	0.0275	0.3300
GSNDDEMKIDK[x]K	10	0	1378.639778	0.0275	0.3300
DK[x]KDQK	1	0	760.407879	0.0275	0.1650
IDKNTWNSTLETAK[x]AK	13	0	1818.947489	0.0275	0.4400
K[x]TELEEIMLLNLHK	0	0	1709.938508	0.0275	0.3850
VMCKNK[x]TDTK	5	0	1223.600166	0.0275	0.2750
VYATMQK[x]LQK	6	0	1208.658670	0.0275	0.2750
TVQYATK[x]RSK	6	0	1180.656362	0.0275	0.2750
GIDLK[x]SIAEK	4	0	1072.612770	0.0275	0.2750
K[x]YDK	0	0	552.290736	0.0275	0.1100
DEPEETDVNK[x]YQK	9	0	1593.715773	0.0273	0.3550
SGFEK[x]IDLTRIVK	4	0	1504.861253	0.0273	0.3550
FFEK[x]EDVQSLK	3	0	1368.692468	0.0273	0.3000
AVNIAFTQDQLLK[x]R	12	0	1615.904510	0.0271	0.3800
EAEAAK[x]DEQIEK	5	0	1359.651724	0.0271	0.3250
AEAKDVAK[x]MK	7	0	1089.585175	0.0270	0.2700
K[x]AFGR	0	0	577.333601	0.0270	0.1350
V[x]GVFK	0	0	548.332206	0.0270	0.1350
LTHEK[x]STMLEKIK	4	0	1556.859536	0.0269	0.3500
GGDEWK[x]IEPLKLK	5	0	1511.834706	0.0269	0.3500
IK[x]TLSMEK	1	0	948.531355	0.0269	0.2150
LVPYLTK[x]LESK	6	0	1289.759425	0.0268	0.2950
LVARNIPK[x]EIK	7	0	1279.797539	0.0268	0.2950
ERDCTAYNIYDK[x]NK	11	0	1788.810014	0.0268	0.3750
GNQK[x]VVKVDAQDFLK	3	0	1687.925637	0.0267	0.4000
ASVVETVTLTK[x]VTQK	10	0	1602.919156	0.0267	0.4000
EPPVYTPPK[x]DKK	8	0	1397.755400	0.0267	0.3200
S[x]ERDTALEK	0	0	1047.519601	0.0267	0.2400
HGGYK[x]PTDK	4	0	1001.492997	0.0267	0.2400
AEAK[x]DVAKMK	3	0	1089.585175	0.0265	0.2650
SYLLQHREWDSK[x]LK	11	0	1801.947432	0.0264	0.3700
EGVETRIIPLK[x]K	10	0	1381.829229	0.0262	0.3150
EK[x]ADAAFLRLVK	1	0	1359.787367	0.0262	0.3150
KSK[x]TLQYFA	2	0	1084.591644	0.0261	0.2350
GGLGYPEDAIGK[x]TK	11	0	1404.724827	0.0261	0.3650
EK[x]ASK	1	0	561.312197	0.0260	0.1300
QVMEEK[x]LDSKNVQLAK	5	0	1858.982156	0.0259	0.4150
E[x]TIDNAETMKK	0	0	1278.612505	0.0259	0.2850
EDTEAVLK[x]RINDTVGIK	7	0	1900.026461	0.0259	0.4400
QSK[x]ATR	2	0	689.382001	0.0258	0.1550
GGDEWKIEPLK[x]LK	10	0	1511.834706	0.0258	0.3350
NCACVISQK[x]KVPDK	8	0	1645.827913	0.0257	0.3600
YQK[x]DEEWPPK	2	0	1318.619308	0.0255	0.2550
ELFEMARTK[x]K	8	0	1251.664481	0.0255	0.2550
K[x]DKPKYEPPVPTR	0	0	1553.856502	0.0254	0.3300
E[x]IINRDIGKVVDK	0	0	1497.851416	0.0254	0.3300
LK[x]WSDERYLHQSLK	1	0	1801.947432	0.0254	0.3550
VLELRAELDK[x]IGLSK	9	0	1682.992985	0.0253	0.3800
NLTDETKNK[x]HCLIK	8	0	1712.887868	0.0250	0.3500
YIPNPVLVIIDVK[x]PK	12	0	1707.033394	0.0250	0.3750
AVKPTDMEQFAFYK[x]	13	0	1673.812254	0.0250	0.3500
K[x]TAGEDAVTLVK	0	0	1230.681905	0.0250	0.3000
M[x]SERDTALEK	0	0	1178.560080	0.0250	0.2500
VAQTTYK[x]K	6	0	937.523235	0.0250	0.2000
NK[x]VLVK	1	0	699.464272	0.0250	0.1500
K[x]VADLK	0	0	672.416990	0.0250	0.1500
RFK[x]K	2	0	577.369985	0.0250	0.1000
A[x]TTVK	0	0	518.306385	0.0250	0.1250
LLK[x]PRVNNR	2	0	1108.682852	0.0250	0.2250
EVLNK[x]GVSK	4	0	972.560345	0.0250	0.2250
YAVISGAISLDRVDVK[x]TK	15	0	1934.083580	0.0247	0.4450
NMGTVVDLLIENK[x]ASALL	12	0	1900.033855	0.0247	0.4450
NLTDETK[x]NKHCLIK	6	0	1712.887868	0.0246	0.3450
VVTSK[x]LLKPRVNNR	4	0	1622.994323	0.0246	0.3450
GGVHVK[x]LAHLSK	5	0	1244.735277	0.0246	0.2950
K[x]AQSGPDASAK	0	0	1058.535585	0.0245	0.2700
T[x]IDNAETMKK	0	0	1149.569917	0.0245	0.2450
AVEK[x]LSVEALNSLTGEFK	3	0	1934.035964	0.0244	0.4400
MPPK[x]EDWEK	3	0	1158.537893	0.0244	0.2200
NFGRDLK[x]LK	6	0	1089.629423	0.0244	0.2200
EDVQSLK[x]LK	6	0	1058.597121	0.0244	0.2200
QIK[x]VMDSLEPTGEIYGK	2	0	1906.970924	0.0244	0.4150
LLK[x]VTVSK	2	0	886.585106	0.0244	0.1950
DVEFLHSDK[x]IDTIVK	8	0	1757.919882	0.0243	0.3650
FCVGLQK[x]IEEIFKK	6	0	1737.948678	0.0243	0.3400
LQK[x]YQATVMRGAFK	2	0	1639.886752	0.0243	0.3400
ATAGPIIADK[x]NCKK	9	0	1485.797272	0.0243	0.3400
ATK[x]QSK	2	0	661.375854	0.0242	0.1450
K[x]TLEVLYLKMHNNHAK	0	0	1938.050842	0.0241	0.3850
SQDISINGNSKK[x]EEPK	11	0	1772.890370	0.0241	0.3850
LDSK[x]NVQLAK	3	0	1114.634566	0.0240	0.2400
NEEK[x]K	3	0	646.328572	0.0240	0.1200
AK[x]SAK	1	0	503.306720	0.0240	0.1200
K[x]LMELFISK	0	0	1107.636148	0.0239	0.2150
IDRDK[x]LVLK	4	0	1098.676036	0.0239	0.2150
M[x]PFGNTHNK	0	0	1044.481051	0.0239	0.2150
LK[x]ESQLVDKFFEK	1	0	1609.871482	0.0238	0.3100
N[x]SSSDMAYTSMFK	0	0	1467.600950	0.0238	0.3100
LVNFTAK[x]TLDLLGIFR	6	0	1820.055916	0.0237	0.3800
K[x]IEIPLPNEVGR	0	0	1363.782281	0.0237	0.2850
INVK[x]FFEK	3	0	1023.575269	0.0237	0.1900
ELLVK[x]ASK	4	0	886.548722	0.0237	0.1900
VGIK[x]PPKGVLLYGPPGTGK	3	0	1877.113761	0.0237	0.4500
IDK[x]NTWNSTLETAK	2	0	1619.815423	0.0236	0.3300
M[x]DRQEQR	0	0	961.439915	0.0236	0.1650
YYLPK[x]GK	4	0	867.485399	0.0236	0.1650
K[x]IYNEYPPTK	0	0	1251.649881	0.0235	0.2350
AELDK[x]IGLSK	4	0	1072.612770	0.0235	0.2350
LFLLRIVAFDQLVK[x]EK	13	0	1931.160709	0.0234	0.3750
ATLTGMKIDVLFSK[x]IR	13	0	1792.027986	0.0234	0.3750
FIK[x]HADATCVHR	2	0	1453.724781	0.0233	0.2800
NK[x]TDTK	1	0	705.365683	0.0233	0.1400
VDVK[x]TK	3	0	688.411904	0.0233	0.1400
AAREYLEK[x]NWK	7	0	1406.730582	0.0232	0.2550
DTALEKYK[x]SYLLQHR	7	0	1863.984208	0.0230	0.3450
WIEALRDIK[x]SMIADK	8	0	1787.960303	0.0230	0.3450
VIDGSRPVNRNK[x]LLK	11	0	1708.010698	0.0230	0.3450
DLK[x]LKWSDER	2	0	1288.677488	0.0230	0.2300
K[x]EPPVYTPPK	0	0	1154.633506	0.0230	0.2300
SGKK[x]R	3	0	574.355062	0.0230	0.1150
NELEK[x]LNFSSLK	4	0	1420.756126	0.0229	0.2750
D[x]GIQDIMPSQAK	0	0	1301.628489	0.0229	0.2750
ENEQK[x]IK	4	0	887.471202	0.0229	0.1600
KLDVAK[x]R	5	0	828.518092	0.0229	0.1600
HFEQVINEK[x]HEDALAK	8	0	1906.953636	0.0228	0.3650
IK[x]ILFSDVKAMTTGLR	1	0	1792.027986	0.0228	0.3650
VGVFK[x]NVSGNVLSEIK	4	0	1688.946037	0.0228	0.3650
DISSK[x]SPSGNDALNDK	4	0	1646.774679	0.0228	0.3650
VVDK[x]CFGIK	3	0	1064.568799	0.0228	0.2050
ESQLVDK[x]FFEK	6	0	1368.692468	0.0227	0.2500
GITVLK[x]PDDDK	5	0	1199.639709	0.0227	0.2500
ELNLMDPK[x]VPEDIFK	7	0	1786.917438	0.0227	0.3400
KSGNLPDADNSK[x]SDISK	11	0	1774.869635	0.0226	0.3850
SITEFGDTATAK[x]ELEAMK	11	0	1940.940017	0.0225	0.4050
TLSK[x]WRDATDDK	3	0	1434.710239	0.0225	0.2700
IVKSAK[x]AK	5	0	843.554142	0.0225	0.1800
SLPPEEYDEK[x]LYNK	9	0	1723.830403	0.0225	0.3150
MILELTNHLEELK[x]K	12	0	1709.938508	0.0225	0.3150
L[x]MTEFVDQVDDVVK	0	0	1636.801747	0.0225	0.3150
TSTSSMTAVPK[x]PLK	10	0	1446.775143	0.0225	0.3150
FNSNAIAAVATK[x]MVTLK	11	0	1777.975953	0.0224	0.3800
V[x]SPTGQITSTSAR	0	0	1303.673128	0.0223	0.2900
KTLEVLYLK[x]MHNNHAK	8	0	1938.050842	0.0222	0.3550
TDK[x]YAFSLTTFSPNGK	2	0	1775.872934	0.0222	0.3550
VLGVFSEK[x]AQIK	7	0	1317.765572	0.0221	0.2650
GNQKVVK[x]VDAQDFLK	6	0	1687.925637	0.0220	0.3300
GGNMK[x]EVFRR	4	0	1192.613451	0.0220	0.2200
TNAIVMK[x]DIR	6	0	1159.638269	0.0220	0.2200
DLVK[x]K	3	0	601.379880	0.0220	0.1100
ESDK[x]APDLIELNR	3	0	1498.762664	0.0219	0.2850
VATEK[x]DFLDAVQK	4	0	1462.766689	0.0219	0.2850
K[x]SLKDECK	0	0	1006.511679	0.0219	0.1750
KLGVK[x]PPK	4	0	865.574877	0.0219	0.1750
DFSK[x]TLPPELK	3	0	1273.691742	0.0218	0.2400
ASK[x]GSNDDEMK	2	0	1180.502961	0.0218	0.2400
MK[x]LSLFSNKENELR	1	0	1707.897707	0.0218	0.3050
NLNQIVNELDEEK[x]YK	12	0	1847.926420	0.0217	0.3250
AIDLYKEVLNK[x]GVSK	10	0	1675.950788	0.0217	0.3250
DK[x]PKYEPPVPTR	1	0	1425.761546	0.0217	0.2600
IWK[x]VMCKNK	2	0	1205.641245	0.0217	0.1950
Q[x]SRQETQYK	0	0	1166.567944	0.0217	0.1950
GFICK[x]VVDK	4	0	1064.568799	0.0217	0.1950
SNNIK[x]ENEQK	4	0	1202.589070	0.0215	0.2150
A[x]TTVKDTMNVDINAIKK	0	0	1860.997805	0.0215	0.3650
YSNDK[x]SIVNSM	4	0	1256.570643	0.0214	0.2350
V[x]NQIESQMAMAEK	0	0	1477.690428	0.0212	0.2750
KINVK[x]FFEK	4	0	1151.670224	0.0211	0.1900
SELVK[x]EFHK	4	0	1115.597456	0.0211	0.1900
ETTEKK[x]IDK	5	0	1090.586949	0.0211	0.1900
IDK[x]KTTEEK	2	0	1090.586949	0.0211	0.1900
FDVIVAK[x]GK	6	0	975.575269	0.0211	0.1900
ELAAIK[x]EDTEAVLK	5	0	1528.834763	0.0211	0.2950
WAFAEK[x]QYGYGTQTV	5	0	1747.820509	0.0210	0.3150
DFLDAVQKVVK[x]GNQK	10	0	1687.925636	0.0210	0.3150
DRIDK[x]NTWNSTLETAK	4	0	1890.943464	0.0209	0.3350
FIVK[x]ASSGPRYVVGCR	3	0	1794.956220	0.0209	0.3350
IYADLK[x]INEDSK	5	0	1407.724493	0.0208	0.2500
K[x]PRVVTALTMLK	0	0	1355.832206	0.0208	0.2500
KTELFK[x]ASTSAK	5	0	1309.724101	0.0208	0.2500
KK[x]AQSGPDASAK	1	0	1186.630541	0.0208	0.2500
IK[x]TLSMEKHTELR	1	0	1584.865682	0.0208	0.2700
K[x]LPNIEEATFDKR	0	0	1559.830681	0.0208	0.2700
EKASK[x]GSNDDEMK	4	0	1437.640504	0.0208	0.2700
NCACVISQKK[x]VPDK	9	0	1645.827913	0.0207	0.2900
GYQTIELDKK[x]LDVAK	9	0	1719.940617	0.0207	0.3100
G[x]VFKNVSGNVLSEIK	0	0	1589.877628	0.0207	0.3100
ATTVK[x]DTMNVDINAIK	4	0	1732.902849	0.0206	0.3300
NIK[x]VIMATNR	2	0	1158.654253	0.0205	0.2050
FCVGLQKIEEIFK[x]K	12	0	1737.948678	0.0204	0.2850
D[x]YTMAQPEFFKAVR	0	0	1701.818400	0.0204	0.2850
SFLELTEVWGK[x]PQK	10	0	1660.882380	0.0204	0.2850
K[x]VNQIESQMAMAEK	0	0	1605.785384	0.0204	0.2850
ASKGSNDDEMK[x]IDK	10	0	1536.708913	0.0204	0.2850
ILPNK[x]VDPLVSLMMVEK	4	0	1925.072882	0.0203	0.3450
AGDFQGLNEQLVSLFK[x]K	15	0	1892.999523	0.0203	0.3450
I[x]AIVVNQNWYCANTK	0	0	1792.892954	0.0200	0.3000
RFCVGLQK[x]IEEIFK	7	0	1765.954825	0.0200	0.2800
V[x]GVFKNVSGNVLSEIK	0	0	1688.946037	0.0200	0.3200
QGITEAYNQK[x]AVEK	9	0	1577.804860	0.0200	0.2800
KDKPK[x]YEPPVPTR	4	0	1553.856502	0.0200	0.2600
GFICKVVDK[x]DGIR	8	0	1505.802358	0.0200	0.2600
RNAEELSSYQK[x]K	10	0	1451.736786	0.0200	0.2400
YQK[x]DEEWPPKM	2	0	1449.659787	0.0200	0.2200
TEPK[x]AVDEEMK	3	0	1275.601607	0.0200	0.2200
P[x]FGNTHNK	0	0	913.440572	0.0200	0.1600
DTTK[x]NK	3	0	705.365683	0.0200	0.1200
VADLK[x]K	4	0	672.416990	0.0200	0.1200
K[x]NCK	0	0	548.274037	0.0200	0.0800
AK[x]WSTAETLTNNK	1	0	1462.741537	0.0196	0.2550
DQPK[x]KVGQYIR	3	0	1330.735668	0.0195	0.2150
K[x]SGFEKIDLTR	0	0	1292.708787	0.0195	0.2150
EEYLRAAK[x]ASR	7	0	1292.683635	0.0195	0.2150
EPPVYTPPK[x]DK	8	0	1269.660444	0.0195	0.2150
GVVALVEDK[x]TK	8	0	1157.665530	0.0195	0.2150
EGK[x]GEIYSFDPVGSYER	2	0	1931.890035	0.0194	0.3300
TTMTNGFLAHK[x]LCIHK	10	0	1870.954502	0.0194	0.3100
IVK[x]SAKAK	2	0	843.554142	0.0194	0.1550
DFLDAVQK[x]VVKGNQK	7	0	1687.925636	0.0193	0.2900
LIDASTVK[x]HVFPITK	7	0	1667.960960	0.0193	0.2900
ENAINK[x]K	5	0	815.450075	0.0193	0.1350
K[x]SGNLPDADNSK	0	0	1244.599634	0.0192	0.2300
DKK[x]DQK	2	0	760.407879	0.0192	0.1150
VK[x]AFGR	1	0	676.402010	0.0192	0.1150
IVK[x]SAK	2	0	644.422076	0.0192	0.1150
K[x]PPVQPLAYKSATPFRK	0	0	1927.104259	0.0191	0.3250
MTDK[x]YAFSLTTFSPNGK	3	0	1906.913413	0.0191	0.3250
QYTVGQGYTK[x]AAWFEK	9	0	1875.915465	0.0191	0.3050
GGYAEVK[x]QSEVIGLVR	6	0	1703.920551	0.0191	0.3050
GK[x]SALSTLNGFVEELK	1	0	1691.909318	0.0191	0.3050
KDYTMAQPEFFK[x]AVR	11	0	1829.913356	0.0190	0.2850
ESQLVDKFFEK[x]INVK	10	0	1822.982813	0.0190	0.2850
EASKTLSK[x]WR	7	0	1204.656362	0.0190	0.1900
SGFEK[x]IDLTR	4	0	1164.613831	0.0190	0.1900
LK[x]VLVQGLER	1	0	1153.718232	0.0190	0.1900
SLLTGK[x]HAIRYAGR	5	0	1541.878966	0.0189	0.2650
EKSLLAHK[x]GGHVVR	7	0	1529.878966	0.0189	0.2650
K[x]DLVRNFGR	0	0	1103.619920	0.0189	0.1700
Q[x]EMKKDSESTEEK	0	0	1567.703492	0.0188	0.2450
KQYSAK[x]AK	5	0	922.523570	0.0188	0.1500
CGSPYIIEDSK[x]K	10	0	1395.670349	0.0187	0.2250
LVRDAFALAK[x]EK	9	0	1359.787367	0.0187	0.2250
Y[x]TVGQGYTKAAWFEK	0	0	1747.856893	0.0187	0.2800
AEQEELLSEK[x]VSTK	9	0	1589.814754	0.0186	0.2600
P[x]TDDDDK	0	0	804.313706	0.0186	0.1300
VLK[x]LTLEAMDLEIVEK	2	0	1843.037546	0.0184	0.2950
SQDISINGNSK[x]KEEPK	10	0	1772.890370	0.0184	0.2950
N[x]SSSDMAYTSMFKGNQK	0	0	1894.818860	0.0182	0.3100
GGLGYPEDAIGKTK[x]LVK	13	0	1744.972250	0.0182	0.3100
IEFATITKDTTK[x]NK	11	0	1608.872208	0.0182	0.2550
D[x]YTMAQPEFFK	0	0	1375.611779	0.0182	0.2000
TLSMEK[x]HTELR	5	0	1343.686669	0.0182	0.2000
F[x]PTDDDDK	0	0	951.382115	0.0181	0.1450
EASK[x]TLSK	3	0	862.475953	0.0181	0.1450
FCVGLQK[x]IEEIFK	6	0	1609.853723	0.0181	0.2350
QEMKK[x]DSESTEEK	4	0	1567.703492	0.0181	0.2350
K[x]YYSFDNSLK	0	0	1263.613496	0.0180	0.1800
TFHILEPK[x]EK	7	0	1240.681514	0.0180	0.1800
QVK[x]NR	2	0	643.376523	0.0180	0.0900
SGK[x]KR	2	0	574.355062	0.0180	0.0900
SDYYMASTYTK[x]K	10	0	1456.654367	0.0179	0.2150
DEQIEK[x]IDTVIK	5	0	1429.766355	0.0179	0.2150
I[x]INRDIGKVVDK	0	0	1368.808828	0.0179	0.2150
YEYQK[x]LKESQLVDK	4	0	1769.919882	0.0179	0.2500
LGVK[x]PPK	3	0	737.479921	0.0179	0.1250
Q[x]YTVGQGYTKAAWFEK	0	0	1875.915465	0.0178	0.2850
LNFSSLK[x]MK	6	0	1066.584449	0.0178	0.1600
K[x]ELFDCLKIMR	0	0	1451.762804	0.0177	0.1950
S[x]ERDTALEKYK	0	0	1338.677880	0.0177	0.1950
LENVK[x]IYADLK	4	0	1304.733939	0.0177	0.1950
STMLEKIK[x]ENQEK	7	0	1576.812980	0.0177	0.2300
KDK[x]PKYEPPVPTR	2	0	1553.856502	0.0177	0.2300
QDPKK[x]HLDAEVQK	4	0	1534.810280	0.0177	0.2300
NVPK[x]LQNVSNFQK	3	0	1514.820452	0.0177	0.2300
GYQTIELDK[x]KLDVAK	8	0	1719.940617	0.0177	0.2650
V[x]PTFANFHTPIFIAK	0	0	1701.924185	0.0177	0.2650
AVAVVVDPIQSVK[x]GK	12	0	1508.892552	0.0177	0.2650
QNTPVLFDSK[x]EAVLKLK	9	0	1929.093418	0.0176	0.3000
DNSSDLQK[x]LLMK	7	0	1390.712547	0.0175	0.2100
PRK[x]QYSAK	2	0	976.545365	0.0175	0.1400
ERK[x]PRR	2	0	840.504172	0.0175	0.1050
M[x]TDK	0	0	493.220610	0.0175	0.0700
QNLFVPTSDKEK[x]ASFAR	11	0	1937.000583	0.0174	0.2950
QNTPVLFDSKEAVLK[x]LK	14	0	1929.093418	0.0174	0.2950
TDNHLSSTLEK[x]LSFK	10	0	1718.883832	0.0173	0.2600
SGVK[x]LENVKIYADLK	3	0	1675.950788	0.0173	0.2600
YQK[x]PVDTEEENDK	2	0	1593.715773	0.0173	0.2250
NLLLQEK[x]GFPTPK	6	0	1483.839792	0.0173	0.2250
ATK[x]QSKYTYDR	2	0	1359.678214	0.0173	0.1900
ETIDNAETMK[x]K	9	0	1278.612505	0.0173	0.1900
VVK[x]VDAQDFLK	2	0	1260.707726	0.0173	0.1900
DPDDK[x]IVGLTR	4	0	1227.645855	0.0173	0.1900
LQMSAMYK[x]K	7	0	1098.556519	0.0172	0.1550
IDK[x]EDMGSNDKASK	2	0	1536.708913	0.0171	0.2400
CIK[x]RLVK	2	0	915.568742	0.0171	0.1200
SNNIK[x]ENEQKIK	4	0	1443.768084	0.0171	0.2050
IINRDIGK[x]VVDK	7	0	1368.808828	0.0171	0.2050
GTK[x]TSETNDRNSTNNTK	2	0	1866.866670	0.0171	0.2900
K[x]PPVQPLAYK	0	0	1139.670224	0.0170	0.1700
E[x]IINR	0	0	643.365291	0.0170	0.0850
KDK[x]PK	2	0	614.375128	0.0170	0.0850
ELVSK[x]ASPIAGSEGK	4	0	1471.788150	0.0170	0.2550
NEEK[x]KLMELFISK	3	0	1607.859201	0.0169	0.2200
K[x]VPDKLIDASTVK	0	0	1412.823808	0.0169	0.2200
QSK[x]YTYDR	2	0	1059.498475	0.0169	0.1350
IQK[x]ENRHK	2	0	1051.588622	0.0169	0.1350
NLIRLAK[x]R	6	0	982.639929	0.0169	0.1350
FNLMVICK[x]DKK	7	0	1394.741343	0.0168	0.1850
IDLTRIVK[x]SAK	7	0	1242.765906	0.0168	0.1850
QIK[x]EIKEVIELPVK	2	0	1665.007573	0.0168	0.2350
S[x]FLELTEVWGKPQK	0	0	1660.882380	0.0168	0.2350
NKTDTK[x]TIEAITFK	5	0	1608.872208	0.0168	0.2350
LEEIGVADQYK[x]VSK	10	0	1577.830012	0.0168	0.2350
AEQEELLSEKVSTK[x]K	13	0	1717.909710	0.0167	0.2500
GTKK[x]SGNLPDADNSK	3	0	1530.763724	0.0167	0.2500
DKK[x]ASLLTR	2	0	1030.613439	0.0167	0.1500
AQSGPDASAK[x]LPTVIPTTR	9	0	1909.026796	0.0166	0.3150
DMTLEEAEVLILK[x]VLR	12	0	1871.043692	0.0166	0.2650
S[x]SSDMAYTSMFKGNQK	0	0	1780.775938	0.0166	0.2650
TGRK[x]EPPVYTPPK	3	0	1468.803742	0.0165	0.2150
K[x]DGIQDIMPSQAK	0	0	1429.723444	0.0165	0.2150
AVILSDTKPVDK[x]K	11	0	1412.823808	0.0165	0.2150
ATAGPIIADK[x]NCK	9	0	1357.702317	0.0165	0.2150
TIDNAETMK[x]K	8	0	1149.569917	0.0165	0.1650
VETAVLSTTVK[x]AQARAK	10	0	1772.015506	0.0165	0.2800
LK[x]PQDERTQEERNR	1	0	1797.908083	0.0164	0.2300
SSCK[x]IVFRSELQDK	3	0	1695.861321	0.0164	0.2300
K[x]VADLKK	0	0	800.511946	0.0164	0.1150
AQARAK[x]R	5	0	799.477625	0.0164	0.1150
AK[x]YASQK	1	0	794.428614	0.0164	0.1150
VVK[x]GNQK	2	0	771.460247	0.0164	0.1150
TNNLDLEHK[x]HK	8	0	1347.689447	0.0164	0.1800
KSGFEK[x]IDLTR	5	0	1292.708787	0.0164	0.1800
TLIDK[x]FSGEKK	4	0	1264.702640	0.0164	0.1800
MSSK[x]SSLELANNAVK	3	0	1577.808228	0.0163	0.2450
GTK[x]KSGNLPDADNSK	2	0	1530.763724	0.0163	0.2450
LEFIK[x]VIPVEELKEIK	4	0	1926.144056	0.0162	0.2600
IDK[x]NTWNSTLETAKAK	2	0	1818.947489	0.0162	0.2600
VATEKDFLDAVQK[x]VVK	12	0	1788.998462	0.0162	0.2600
TKDAVVLGVEK[x]R	10	0	1313.766632	0.0162	0.1950
I[x]INR	0	0	514.322703	0.0162	0.0650
K[x]IDK	0	0	502.311471	0.0162	0.0650
DIK[x]SMIADK	2	0	1019.532081	0.0161	0.1450
YEVGAEYIK[x]KVIAR	8	0	1637.914013	0.0161	0.2250
VTQKK[x]PPVQPLAYK	4	0	1595.939834	0.0161	0.2250
GMALGSANEK[x]IEASK	9	0	1504.755469	0.0160	0.2400
IEDTDK[x]YDKK	5	0	1253.613888	0.0160	0.1600
IRIAYASVVYIADK[x]YK	13	0	1872.050830	0.0159	0.2550
S[x]RSYDSRTTIFSPEGR	0	0	1857.896851	0.0159	0.2550
QEALSSK[x]TLFTRPIPVR	6	0	1942.099899	0.0159	0.2700
GNAK[x]FGDGIQIAQLALK	3	0	1742.967833	0.0159	0.2700
TDTK[x]TIEAITFK	3	0	1366.734330	0.0158	0.1900
SQDISINGNSK[x]K	10	0	1289.657479	0.0158	0.1900
WK[x]ALER	1	0	801.449683	0.0158	0.0950
V[x]KAFGR	0	0	676.402010	0.0158	0.0950
EEMMNSIQQAVAK[x]	12	0	1477.690428	0.0158	0.2050
SSK[x]SSLELANNAVK	2	0	1446.767750	0.0157	0.2200
EK[x]RTFLR	1	0	948.550451	0.0157	0.1100
FK[x]LNVYK	1	0	910.527595	0.0157	0.1100
IEPLK[x]LKVLVQGLER	4	0	1734.076651	0.0157	0.2350
VSK[x]ILEHK	2	0	952.570517	0.0156	0.1250
LK[x]ESQLVDK	1	0	1058.597121	0.0156	0.1400
DAGK[x]DEFSRK	3	0	1151.557046	0.0155	0.1550
TMGK[x]NKVLVK	3	0	1116.668841	0.0155	0.1550
FNLMVICKDK[x]K	9	0	1394.741343	0.0155	0.1700
SETMK[x]YYLPKGK	4	0	1443.743119	0.0154	0.1850
SLDK[x]QMVEERVLK	3	0	1573.849698	0.0154	0.2000
EPNK[x]GSYRPYTAK	3	0	1509.757521	0.0154	0.2000
VPEDIFK[x]THLEVAR	6	0	1652.888526	0.0154	0.2150
YEAK[x]AIGSGSEPAK	3	0	1406.704092	0.0154	0.2150
LKVELAK[x]QNLFVPTSDK	6	0	1929.093418	0.0153	0.2600
K[x]LPNIEEATFDK	0	0	1403.729579	0.0150	0.1800
NKVLVK[x]VHPEGK	5	0	1346.803351	0.0150	0.1800
MEILK[x]IHLEK	4	0	1252.721266	0.0150	0.1500
GAFK[x]V	3	0	520.300908	0.0150	0.0750
M[x]STLDLNHLADLYDRK	0	0	1903.946106	0.0150	0.2400
VVKVDAQDFLK[x]VAETR	10	0	1817.004608	0.0150	0.2400
M[x]SFLELTEVWGKPQK	0	0	1791.922859	0.0150	0.2250
FVIHQEENK[x]RSVGIK	8	0	1782.973979	0.0150	0.2250
STELFK[x]NEEEPTK	5	0	1550.746345	0.0150	0.1950
GDSGEMSLQK[x]LFK	9	0	1438.712546	0.0150	0.1950
IWK[x]VMCK	2	0	963.503367	0.0150	0.1050
K[x]LARNILK	0	0	954.633783	0.0150	0.1200
VGIK[x]PPK	3	0	737.479921	0.0150	0.1050
K[x]APNTVYAVQFLEAVYK	0	0	1940.040658	0.0147	0.2500
KPPVQPLAYK[x]SATPFRK	9	0	1927.104259	0.0147	0.2500
LAHLSKHPK[x]FEEILTR	8	0	1918.078772	0.0147	0.2350
TFHILEPK[x]EKSLLAHK	7	0	1890.072626	0.0147	0.2350
D[x]VPTFANFHTPIFIAK	0	0	1816.951123	0.0147	0.2350
YTVGQGYTK[x]AAWFEK	8	0	1747.856893	0.0147	0.2200
AIDLYK[x]EVLNK	5	0	1304.733939	0.0145	0.1600
HGGYKPTDK[x]HK	8	0	1266.646859	0.0145	0.1600
EWDSK[x]LKDLR	4	0	1288.677488	0.0145	0.1450
WRDATDDK[x]R	7	0	1161.552629	0.0144	0.1300
SSK[x]VYISPK	2	0	1007.565097	0.0144	0.1300
QDLADATVETLK[x]AIEGK	11	0	1800.946820	0.0144	0.2450
K[x]SGNLPDADNSKSDISK	0	0	1774.869635	0.0144	0.2450
DSEALK[x]TR	5	0	918.477013	0.0144	0.1150
CIDMFIHK[x]SAELYK	7	0	1753.853066	0.0143	0.2000
NPELFLRVGIK[x]PPK	10	0	1606.955817	0.0143	0.2000
LLRPRK[x]R	5	0	937.629701	0.0143	0.1000
VDK[x]NWSK	2	0	875.450075	0.0143	0.1000
LKESQLVDK[x]FFEK	8	0	1609.871482	0.0142	0.1850
VSK[x]ILEHKEIMLR	2	0	1594.922802	0.0142	0.1850
LEFIK[x]VIPVEELK	4	0	1555.922455	0.0142	0.1850
LGIDPPK[x]GIMLYGPPGTGK	6	0	1910.033463	0.0142	0.2700
KEPPVYTPPK[x]DK	9	0	1397.755400	0.0142	0.1700
EVLNKGVSK[x]DEK	8	0	1344.724827	0.0142	0.1700
SSTAAK[x]TFLEKR	5	0	1337.730248	0.0142	0.1700
LK[x]VELAKQNLFVPTSDK	1	0	1929.093418	0.0141	0.2400
ISPGYDVYEGSFEK[x]EGK	13	0	1903.883889	0.0141	0.2400
QGDVLLNK[x]LQK	7	0	1254.729522	0.0141	0.1550
TK[x]DAVVLGVEK	1	0	1157.665530	0.0141	0.1550
K[x]DYTMAQPEFFKAVR	0	0	1829.913356	0.0140	0.2100
AEQEELLSEK[x]VSTKK	9	0	1717.909710	0.0140	0.2100
LYNK[x]FKTNHGNPFM	3	0	1709.834718	0.0139	0.1950
KNVPK[x]LQNVSNFQK	4	0	1642.915408	0.0139	0.1950
FGNRDLVK[x]K	7	0	1075.613774	0.0139	0.1250
K[x]DSESTEEK	0	0	1051.466899	0.0139	0.1250
ASRPGAAAK[x]LDGK	8	0	1240.688720	0.0138	0.1800
EPPVYTPPKDK[x]K	10	0	1397.755400	0.0138	0.1650
ATREPNK[x]GSYRPYTAK	6	0	1837.943407	0.0137	0.2200
FATLQK[x]SK	5	0	921.528321	0.0137	0.1100
QVK[x]REVGCIGNIVER	2	0	1755.941297	0.0137	0.2050
K[x]ASLLTREDLTDEEK	0	0	1746.899873	0.0137	0.2050
ELAAIK[x]EDTEAVLKR	5	0	1684.935865	0.0137	0.2050
LGSTAIGVK[x]TK	8	0	1073.644403	0.0136	0.1500
ASRPGAAAKLDGK[x]DELWK	12	0	1912.016567	0.0136	0.2450
WDLSK[x]QEALYLAQR	4	0	1719.894338	0.0136	0.1900
EK[x]SLLAHKGGHVVR	1	0	1529.878966	0.0136	0.1900
MVCK[x]IWK	3	0	963.503367	0.0136	0.0950
LCIHK[x]NK	4	0	911.501059	0.0136	0.0950
VLVDMESMLVPK[x]PLINK	11	0	1925.072882	0.0135	0.2300
INEDSK[x]LAVNENLASSK	5	0	1830.932231	0.0135	0.2300
DTTK[x]NKMVCK	3	0	1223.600166	0.0135	0.1350
FK[x]TNHGNPFM	1	0	1191.549460	0.0135	0.1350
EFEIIK[x]GVLCQFR	5	0	1637.859869	0.0135	0.1750
QETQYK[x]IDELVSNNEK	5	0	1936.937709	0.0134	0.2150
TNNLDLEHK[x]HKTPDK	8	0	1788.911774	0.0133	0.2000
IEPLKLK[x]VLVQGLER	6	0	1734.076651	0.0133	0.2000
ELEAMK[x]LLRPRK	5	0	1482.870377	0.0133	0.1600
K[x]QLLIDGANVLR	0	0	1338.798265	0.0133	0.1600
K[x]SKTLQYFA	0	0	1084.591644	0.0133	0.1200
VK[x]VIAATNR	1	0	970.592313	0.0133	0.1200
NK[x]MVCK	1	0	778.382925	0.0133	0.0800
LFKSLGSGMDQEK[x]VLNK	12	0	1893.002891	0.0132	0.2250
VVTSKLLK[x]PRVNNR	7	0	1622.994323	0.0132	0.1850
MPFGNTHNK[x]FK	8	0	1319.644415	0.0132	0.1450
LEFIKVIPVEELK[x]EIK	12	0	1926.144056	0.0131	0.2100
TSWIYK[x]NK	5	0	1038.549782	0.0131	0.1050
K[x]LGVKPPK	0	0	865.574877	0.0131	0.1050
EIQDEK[x]EAEAARK	5	0	1515.752826	0.0131	0.1700
DELWK[x]NDDQLTYTYK	4	0	1930.894787	0.0130	0.1950
LDRK[x]IEIPLPNEVGR	3	0	1747.994380	0.0130	0.1950
GVFK[x]NVSGNVLSEIK	3	0	1589.877628	0.0130	0.1950
KDQK[x]K	3	0	645.380940	0.0130	0.0650
K[x]GEIR	0	0	601.354728	0.0130	0.0650
TK[x]LVK	1	0	587.400615	0.0130	0.0650
ATTVKDTMNVDINAIK[x]K	15	0	1860.997805	0.0129	0.2200
E[x]MKKDSESTEEK	0	0	1439.644921	0.0129	0.1550
K[x]GINIDQSSNSK	0	0	1289.657479	0.0129	0.1550
KGVVALVEDK[x]TK	9	0	1285.760486	0.0129	0.1550
VGKSAVIK[x]TSTR	7	0	1245.740419	0.0129	0.1550
YK[x]DAYVYSIVAIAR	1	0	1630.871817	0.0129	0.1800
ATLTGMK[x]IDVLFSK	6	0	1522.842826	0.0129	0.1800
DWNACK[x]K	5	0	920.417393	0.0129	0.0900
EK[x]VLKTK	1	0	844.538158	0.0129	0.0900
HNNHMAK[x]VLTLELYKK	6	0	1938.050842	0.0128	0.2050
K[x]IFTIHTSK	0	0	1073.623277	0.0128	0.1150
K[x]GEKVEDAPENNSFR	0	0	1718.822296	0.0127	0.1900
TVQK[x]VETAVLSTTVK	3	0	1602.919156	0.0127	0.1900
QNLFVPTSDK[x]EKASFAR	9	0	1937.000583	0.0126	0.2150
K[x]EAGFIDDILIITPASK	0	0	1830.013777	0.0126	0.2150
VGIKPPK[x]GVLLYGPPGTGK	6	0	1877.113761	0.0126	0.2400
M[x]SERDTALEKYK	0	0	1469.718358	0.0125	0.1500
YTQSTNNDDPK[x]K	10	0	1409.642221	0.0125	0.1500
GTTAVLK[x]EDIYK	6	0	1336.723767	0.0125	0.1500
DIK[x]VIMATNR	2	0	1159.638269	0.0125	0.1250
F[x]ATLQKSK	0	0	921.528321	0.0125	0.1000
K[x]REAEAAK	0	0	901.498083	0.0125	0.1000
VMCK[x]NK	3	0	778.382925	0.0125	0.0750
TMGK[x]NK	3	0	677.353010	0.0125	0.0750
FEAQK[x]DTVHMIFNQK	4	0	1834.903518	0.0123	0.1850
F[x]ANNDEIHPSK	0	0	1270.594156	0.0123	0.1350
QLDSERFIVK[x]ASSGPR	9	0	1788.948158	0.0122	0.1950
VIPVEELKEIK[x]QIK	10	0	1665.007573	0.0121	0.1700
K[x]FDQLTQALNVAIR	0	0	1615.904510	0.0121	0.1700
DATDDK[x]R	5	0	819.372221	0.0121	0.0850
LLSSAK[x]K	5	0	745.469750	0.0121	0.0850
TK[x]DAVVLGVEKR	1	0	1313.766632	0.0121	0.1450
RQGITEAYNQK[x]AVEK	10	0	1733.905962	0.0120	0.1800
LILTENIK[x]TK	7	0	1171.717563	0.0120	0.1200
RK[x]LPNIEEATFDK	1	0	1559.830681	0.0119	0.1550
KANWCDK[x]R	6	0	1076.518495	0.0119	0.0950
SK[x]TLQYFA	1	0	956.496688	0.0119	0.0950
ARQEVAAQK[x]SSEETEDK	8	0	1904.907471	0.0118	0.2000
SFEQKVMK[x]EDNLILR	7	0	1848.976679	0.0117	0.1750
SFEQK[x]VMKEDNLILR	4	0	1848.976679	0.0117	0.1750
VISMEKGGNMK[x]EVFR	10	0	1723.874862	0.0117	0.1750
QSK[x]YTYDRGTTAVLK	2	0	1729.899815	0.0117	0.1750
K[x]DYTMAQPEFFK	0	0	1503.706735	0.0117	0.1400
S[x]PTGQITSTSARSGK	0	0	1476.753161	0.0117	0.1750
YLHQSLK[x]YK	6	0	1178.644738	0.0117	0.1050
E[x]IINRDIGK	0	0	1056.592704	0.0117	0.1050
EDMGSNDKASK[x]ER	10	0	1465.646650	0.0115	0.1500
GIK[x]GIESEAYESVLDLAK	2	0	1921.004331	0.0114	0.2050
TGQK[x]MLMNMDK	3	0	1295.603535	0.0114	0.1250
LLK[x]PRVNNRIGSVDR	2	0	1736.016844	0.0113	0.1700
AIDLYK[x]EVLNKGVSK	5	0	1675.950788	0.0113	0.1700
GGVHVKLAHLSK[x]HPK	11	0	1606.941898	0.0113	0.1700
WK[x]VETQEAAVVDYPDR	1	0	1904.926754	0.0113	0.1800
TFHILEPKEK[x]SLLAHK	9	0	1890.072626	0.0113	0.1800
DGIQDIMPSQAK[x]ELKK	11	0	1799.945046	0.0113	0.1800
SLYFATPGNTSFK[x]TDM	12	0	1778.818457	0.0113	0.1800
DCTAYNIYDK[x]NK	9	0	1503.666324	0.0113	0.1350
MVILNK[x]DGMERK	5	0	1432.752968	0.0113	0.1350
ILFENPDEATK[x]R	10	0	1431.735725	0.0113	0.1350
YDK[x]LVETSGQIR	2	0	1407.735725	0.0113	0.1350
DIGK[x]VVDK	3	0	872.496688	0.0113	0.0900
SSLELANNAVK[x]SNDIEK	10	0	1830.932231	0.0112	0.1900
VKAMEVDEK[x]PTER	8	0	1530.771118	0.0112	0.1450
E[x]MIAAQGIDEEDR	0	0	1475.656153	0.0112	0.1450
K[x]HLDAEVQK	0	0	1066.577055	0.0111	0.1000
EDTEAVLK[x]R	7	0	1059.555986	0.0111	0.1000
LGISATALSPEEK[x]K	12	0	1442.797987	0.0111	0.1550
INVK[x]FFEKEDVQSLK	3	0	1822.982813	0.0110	0.1650
VIPVEELK[x]EIK	7	0	1295.769988	0.0109	0.1200
MQK[x]LLR	2	0	787.473787	0.0108	0.0650
D[x]YDLVR	0	0	779.381332	0.0108	0.0650
NIPK[x]ARASLTAAK	3	0	1339.793514	0.0108	0.1400
ATAGPIIADKNCK[x]K	12	0	1485.797272	0.0107	0.1500
DGIVLAAEK[x]KVTSK	8	0	1457.845270	0.0107	0.1500
AQEEVK[x]R	5	0	858.455887	0.0107	0.0750
M[x]MGINER	0	0	849.383652	0.0107	0.0750
LGVK[x]RFK	3	0	846.543913	0.0107	0.0750
K[x]LDVAKR	0	0	828.518092	0.0107	0.0750
K[x]MAIDDDINWEELAR	0	0	1817.861714	0.0107	0.1600
QYQEVVK[x]QGDVLLNK	6	0	1759.946763	0.0107	0.1600
SDYYMASTYTKK[x]INVK	11	0	1910.944711	0.0106	0.1700
CEDGVILALEK[x]VVTSK	10	0	1759.938898	0.0106	0.1700
LRLLK[x]MQR	4	0	1056.658947	0.0106	0.0850
S[x]RQETQYK	0	0	1038.509372	0.0106	0.0850
NDGTIVIRK[x]LEETDVAK	8	0	1900.026461	0.0106	0.1800
M[x]PFGNTHNKFK	0	0	1319.644415	0.0105	0.1150
EIK[x]EVIELPVK	2	0	1295.769988	0.0105	0.1150
VEPIPLINGEK[x]R	10	0	1363.782281	0.0104	0.1250
EEPK[x]SETLENFTR	3	0	1578.752492	0.0104	0.1350
QDPK[x]KHLDAEVQK	3	0	1534.810280	0.0104	0.1350
LNDPEDK[x]YEALSK	6	0	1520.735782	0.0104	0.1350
LAVNENLASSK[x]SSM	10	0	1449.713272	0.0104	0.1450
VVK[x]VDAQDFLKVAETR	2	0	1817.004608	0.0103	0.1650
QILDCIVNLSEPAK[x]K	13	0	1726.928669	0.0100	0.1500
QEVAAQK[x]SSEETEDK	6	0	1677.769259	0.0100	0.1500
YKVNLYK[x]FR	6	0	1229.692020	0.0100	0.0900
ETTEK[x]KIDK	4	0	1090.586949	0.0100	0.0900
G[x]LGYPEDAIGKTKLVK	0	0	1687.950789	0.0100	0.1600
VMK[x]SEFQRLTHEK	2	0	1631.845282	0.0100	0.1300
SELAQSK[x]YLMNVSR	6	0	1624.824212	0.0100	0.1400
QAIVSAVK[x]FEEEAK	7	0	1547.819448	0.0100	0.1400
EMKK[x]DSESTEEK	3	0	1439.644921	0.0100	0.1200
KYDK[x]TEDDIK	3	0	1253.613888	0.0100	0.1000
SAK[x]IVRTLIDK	2	0	1242.765906	0.0100	0.1100
P[x]FGNTHNKFK	0	0	1188.603937	0.0100	0.1000
DRLK[x]K	3	0	658.412573	0.0100	0.0500
LHQLRNK[x]ELISVSAASK	6	0	1893.079498	0.0097	0.1650
GVILYGAPGTGK[x]TLLAK	11	0	1657.976610	0.0097	0.1650
QVARNELEK[x]LNFSSLK	8	0	1875.021318	0.0097	0.1550
YEYQKLK[x]ESQLVDK	6	0	1769.919882	0.0096	0.1350
IAYASVVYIADK[x]YK	11	0	1602.865670	0.0096	0.1350
IDKEDMGSNDK[x]ASK	10	0	1536.708913	0.0096	0.1350
AHLDVQEKDQPK[x]K	11	0	1534.810280	0.0096	0.1250
NTWNSTLETAK[x]AK	10	0	1462.741537	0.0096	0.1250
RMPIDFK[x]GFICK	6	0	1510.778788	0.0096	0.1150
NK[x]YAIQLPLPPK	1	0	1380.812854	0.0096	0.1150
AQIK[x]ILYVNNAK	3	0	1373.803016	0.0096	0.1150
EHFK[x]ELVSK	3	0	1115.597456	0.0094	0.0850
LLVK[x]DRIDK	3	0	1098.676036	0.0094	0.0850
SDYYMASTYTK[x]KINVK	10	0	1910.944711	0.0094	0.1500
AK[x]WSTAETLTNNKIDR	1	0	1846.953636	0.0094	0.1500
TK[x]INLIETLRTITDGK	1	0	1815.046470	0.0094	0.1500
GNQK[x]FSSTADYMNMSS	3	0	1766.723905	0.0094	0.1500
K[x]SGRSAPGVSTTSTIQ	0	0	1575.821569	0.0094	0.1500
V[x]SPTGQITSTSARSGK	0	0	1575.821569	0.0094	0.1500
VLVDK[x]SR	4	0	815.486459	0.0093	0.0650
EK[x]ASFAR	1	0	807.423863	0.0093	0.0650
ENEQK[x]IKTLSMEK	4	0	1576.812980	0.0092	0.1200
SNNIKENEQK[x]IK	9	0	1443.768084	0.0092	0.1100
R[x]FANNDEIHPSK	0	0	1426.695258	0.0092	0.1100
GGLGYPEDAIGK[x]TKLVK	11	0	1744.972250	0.0091	0.1550
LK[x]KTLEVLYLK	1	0	1346.853655	0.0091	0.1000
EK[x]VAFILDQVR	1	0	1316.745171	0.0091	0.1000
DGIQDIMPSQAK[x]ELK	11	0	1671.850090	0.0090	0.1350
RK[x]IFTIHTSK	1	0	1229.724379	0.0090	0.0900
SAVIK[x]TSTR	4	0	961.555594	0.0089	0.0800
LTHEKSTMLEK[x]IK	10	0	1556.859536	0.0088	0.1150
TLALK[x]YPGGGPGK	4	0	1257.708061	0.0088	0.1150
MATTVK[x]DTMNVDINAIK	5	0	1863.943328	0.0088	0.1500
KIDK[x]EDMGSNDK	3	0	1378.639778	0.0088	0.1050
DEK[x]SGVKLENVK	2	0	1344.724827	0.0088	0.1050
SSTAAKTFLEK[x]R	10	0	1337.730248	0.0088	0.1050
LENQRK[x]WR	5	0	1128.615169	0.0088	0.0700
K[x]DWNACKK	0	0	1048.512348	0.0088	0.0700
TNNLDLEHKHK[x]TPDK	10	0	1788.911774	0.0087	0.1300
AIGSGSEPAK[x]SELVK	9	0	1471.788150	0.0087	0.1300
AMEVDEK[x]PTER	6	0	1303.607753	0.0086	0.0950
TK[x]SVALGGITK	1	0	1073.644403	0.0086	0.0950
S[x]SIGTGYDLGLFFSPDGR	0	0	1887.900207	0.0086	0.1550
IEEIFK[x]K	5	0	905.522175	0.0086	0.0600
ADYYYQAK[x]AK	7	0	1219.587284	0.0085	0.0850
VVSSAIVDK[x]YIGESAR	8	0	1692.904567	0.0084	0.1350
IK[x]ILFSDVK	1	0	1061.648429	0.0083	0.0750
LAHLSK[x]HPK	5	0	1029.608297	0.0083	0.0750
GEK[x]VEDAPENNSFR	2	0	1590.727340	0.0082	0.1150
LAHLSK[x]HPKFEEILTR	5	0	1918.078772	0.0081	0.1300
K[x]QYSAKAK	0	0	922.523570	0.0081	0.0650
AHLDVQEK[x]DQPKK	7	0	1534.810280	0.0081	0.1050
IHAK[x]SMAIDKDIR	3	0	1496.813257	0.0081	0.1050
MSFLELTEVWGK[x]PQK	11	0	1791.922859	0.0080	0.1200
ELFDCLK[x]IMR	6	0	1323.667849	0.0080	0.0800
FNLMVICK[x]DK	7	0	1266.646388	0.0080	0.0800
FAASKEK[x]QNTPVLFDSK	6	0	1908.994437	0.0079	0.1350
AVAHHTDCK[x]FIR	8	0	1453.724781	0.0079	0.0950
GVMTLGFDLIK[x]R	10	0	1348.753625	0.0079	0.0950
YEVGAEYIKK[x]VIAR	9	0	1637.914013	0.0079	0.1100
TFANLVSSTLYEK[x]R	12	0	1627.856893	0.0079	0.1100
VTQK[x]KPPVQPLAYK	3	0	1595.939834	0.0079	0.1100
K[x]DWNACK	0	0	920.417393	0.0079	0.0550
HNNHMAKVLTLELYK[x]K	14	0	1938.050842	0.0078	0.1250
VTVSK[x]GVAIDLLEECK	4	0	1759.938898	0.0078	0.1250
ASALGAINLQPLLMPSK[x]R	16	0	1879.071243	0.0078	0.1400
NKMVCK[x]IWK	5	0	1205.641245	0.0078	0.0700
LDGK[x]DELWK	3	0	1102.565823	0.0078	0.0700
NWK[x]EEYLRAAK	2	0	1406.730582	0.0077	0.0850
TEEQRQPEDK[x]LR	9	0	1527.764059	0.0075	0.0900
SSEETEDK[x]KMQE	7	0	1439.608537	0.0075	0.0900
K[x]AFGRVYATMQK	0	0	1398.744122	0.0075	0.0900
VVTSK[x]LLKPR	4	0	1139.738968	0.0075	0.0750
FVK[x]LGIDPPK	2	0	1112.659326	0.0075	0.0750
E[x]MIAAQGIDEEDRR	0	0	1631.757255	0.0075	0.1050
DEEWPPK[x]M	6	0	1030.442937	0.0075	0.0600
D[x]KKLIPIR	0	0	981.633448	0.0075	0.0600
I[x]INRDIGK	0	0	927.550117	0.0075	0.0600
S[x]TLDLNHLADLYDRK	0	0	1772.905627	0.0073	0.1100
VNGVVFTNRPDEK[x]NR	12	0	1743.901545	0.0073	0.1100
QTETINWLEK[x]RFK	9	0	1691.899424	0.0073	0.0950
TAALSARPAK[x]NIR	9	0	1367.799660	0.0073	0.0950
YQKDEEWPPK[x]M	9	0	1449.659787	0.0073	0.0800
DYYTK[x]QSKATR	4	0	1359.678214	0.0073	0.0800
K[x]INVKFFEK	0	0	1151.670224	0.0072	0.0650
GK[x]VVIDAFR	1	0	1003.581415	0.0072	0.0650
GIDWREALEK[x]TEEK	9	0	1702.852533	0.0071	0.1000
AK[x]TMTERLCPHTTSASM	1	0	1920.885494	0.0071	0.1200
K[x]ACIIFFDEIDAIGGAR	0	0	1894.961028	0.0071	0.1200
G[x]GLGYPEDAIGKTKLVK	0	0	1744.972250	0.0071	0.1200
FLHDK[x]NSDYK	4	0	1265.603994	0.0070	0.0700
SMAIDK[x]DIRWELIAR	5	0	1815.966450	0.0070	0.1050
SPSGNDALNDKK[x]GTK	11	0	1530.763724	0.0070	0.1050
ASRPGAAAK[x]LDGKDELWK	8	0	1912.016567	0.0069	0.1250
NEEKK[x]LMELFISK	4	0	1607.859201	0.0069	0.0900
QKSLEK[x]TLVPYLR	5	0	1573.919099	0.0069	0.0900
TEPKAVDEEMK[x]VR	10	0	1530.771118	0.0069	0.0900
DYYTK[x]QSK	4	0	1031.492328	0.0069	0.0550
FHQLK[x]PTR	4	0	1025.576998	0.0069	0.0550
DLVKK[x]YDK	4	0	1007.565097	0.0069	0.0550
SGVKLENVK[x]IYADLK	8	0	1675.950788	0.0067	0.1000
VETAVLSTTVK[x]AQAR	10	0	1572.883440	0.0067	0.1000
TTLFK[x]SELAQSK	4	0	1351.734665	0.0067	0.0800
YFATLQK[x]SK	6	0	1084.591644	0.0067	0.0600
NK[x]LTNDETR	1	0	1089.541397	0.0067	0.0600
AVDEEMK[x]VR	6	0	1075.533141	0.0067	0.0600
KVAQTTYK[x]K	7	0	1065.618191	0.0067	0.0600
HK[x]TPDK	1	0	724.386752	0.0067	0.0400
K[x]QYSAK	0	0	723.391504	0.0067	0.0400
MK[x]DAVK	1	0	690.373411	0.0067	0.0400
K[x]LDVAK	0	0	672.416990	0.0067	0.0400
AVYDTAVVQEDPEK[x]WK	13	0	1876.920608	0.0066	0.1050
VLKTK[x]DEGGPAGGLYI	4	0	1616.877294	0.0066	0.1050
K[x]GYQTIELDK	0	0	1193.629146	0.0065	0.0650
HESLK[x]YR	4	0	931.487520	0.0064	0.0450
EDALFK[x]NEEKK	5	0	1349.682631	0.0064	0.0700
LPNIEEATFDK[x]R	10	0	1431.735725	0.0063	0.0750
MQK[x]LLRLR	2	0	1056.658947	0.0063	0.0500
K[x]VAQTTYK	0	0	937.523235	0.0063	0.0500
LVPYLTKLESK[x]QR	10	0	1573.919099	0.0062	0.0800
KILFENPDEATK[x]R	11	0	1559.830681	0.0062	0.0800
SSEETEDK[x]K	7	0	1051.466899	0.0061	0.0550
K[x]IPQVASFR	0	0	1044.607962	0.0061	0.0550
YPLVTHFRFLK[x]TSK	10	0	1735.977279	0.0061	0.0850
HIEVGDSVLVK[x]IITK	10	0	1649.971524	0.0060	0.0900
K[x]IEFPPPSAEARAEILR	0	0	1923.057703	0.0059	0.1000
LGITFAHVTAAK[x]NNSWAK	11	0	1928.026739	0.0058	0.1050
LPEANFEPLEK[x]R	10	0	1441.756460	0.0058	0.0700
EK[x]QNTPVLFDSK	1	0	1404.724827	0.0058	0.0700
GSLEKNWK[x]EEYLR	7	0	1650.836493	0.0058	0.0750
QEMK[x]KDSESTEEK	3	0	1567.703492	0.0058	0.0750
VDAQDFLK[x]VAETR	7	0	1490.772835	0.0058	0.0750
EK[x]ASKGSNDDEMK	1	0	1437.640504	0.0058	0.0750
KEEPK[x]SETLENFTR	4	0	1706.847448	0.0057	0.0800
IIPLKK[x]D	5	0	825.532346	0.0057	0.0400
IDTVIK[x]LVDHSFDEK	5	0	1757.919882	0.0057	0.0850
SVMAPLFLHDK[x]YDGR	10	0	1747.871494	0.0057	0.0850
SPSGNDALNDK[x]KGTK	10	0	1530.763724	0.0057	0.0850
SAELYKNPK[x]ADPLDER	8	0	1844.926754	0.0056	0.0900
VIGSELVQK[x]YVGEGAR	8	0	1703.920551	0.0056	0.0900
DLVK[x]KYDK	3	0	1007.565097	0.0056	0.0450
DQKKDK[x]PK	5	0	985.555594	0.0056	0.0450
FMLK[x]LGVK	3	0	934.567348	0.0056	0.0450
LDPAGFYIGYK[x]ATSAGPK	10	0	1854.951515	0.0056	0.1000
Y[x]FATLQKSK	0	0	1084.591644	0.0056	0.0500
EK[x]ADAAFLR	1	0	1019.539945	0.0056	0.0500
RVEFK[x]MGNGK	4	0	1164.607305	0.0055	0.0550
IHAK[x]SMAIDK	3	0	1112.601159	0.0055	0.0550
SVQPTAK[x]TVQK	6	0	1185.671676	0.0055	0.0600
IK[x]LISGKLDEAR	1	0	1341.797930	0.0054	0.0650
EPPFAPIESAK[x]R	10	0	1340.708787	0.0054	0.0650
VK[x]AFGRVYATMQK	1	0	1497.812531	0.0054	0.0700
VELAK[x]QNLFVPTSDK	4	0	1687.914404	0.0053	0.0800
LEKGQSIDDMIPAQK[x]	14	0	1671.850090	0.0053	0.0800
EDK[x]EGVVNTIAFAIR	2	0	1660.878354	0.0053	0.0800
VVDKCFGIK[x]FDIMPR	8	0	1823.942544	0.0050	0.0750
NLSNVVEISGK[x]GVFV	10	0	1560.851081	0.0050	0.0750
IEDTDK[x]YDK	5	0	1125.518932	0.0050	0.0450
WSDERYLHQSLK[x]YK	11	0	1851.926697	0.0050	0.0700
GIMLYGPPGTGK[x]TLCAR	11	0	1790.917058	0.0050	0.0850
E[x]EMIAAQGIDEEDR	0	0	1604.698741	0.0050	0.0700
SETMKYYLPK[x]GK	9	0	1443.743119	0.0050	0.0600
M[x]ESLQRLLQGAR	0	0	1400.755746	0.0050	0.0600
K[x]VEFGLPDLEGR	0	0	1358.719350	0.0050	0.0600
DTTKNK[x]MVCK	5	0	1223.600166	0.0050	0.0500
C[x]SPSATLTHR	0	0	1128.534535	0.0050	0.0500
K[x]ANWCDKR	0	0	1076.518495	0.0050	0.0400
AK[x]SAKIVR	1	0	871.560288	0.0050	0.0400
SLALTK[x]K	5	0	759.485399	0.0050	0.0350
E[x]SLQR	0	0	631.328907	0.0050	0.0250
LAQFEK[x]EEYVSDPK	5	0	1681.819840	0.0046	0.0650
LVPYLTK[x]LESKQR	6	0	1573.919099	0.0046	0.0600
EDCEAATDPLLK[x]K	11	0	1488.712937	0.0046	0.0600
K[x]MSAQSCACMVR	0	0	1427.614109	0.0046	0.0550
SPSGNDALNDK[x]K	10	0	1244.599634	0.0046	0.0550
ELEAMK[x]LLRPR	5	0	1354.775421	0.0045	0.0500
DLKLK[x]WSDER	4	0	1288.677488	0.0045	0.0450
HPK[x]FEEILTR	2	0	1268.687660	0.0045	0.0450
LESK[x]QRIFR	3	0	1175.677431	0.0044	0.0400
GGDWERK[x]NR	6	0	1116.542400	0.0044	0.0400
K[x]LEETDVAK	0	0	1031.549839	0.0044	0.0400
LLMK[x]VALCANHADSVVK	3	0	1868.001115	0.0044	0.0750
DISSK[x]SPSGNDALNDKK	4	0	1774.869635	0.0044	0.0750
IEFATITK[x]DTTKNK	7	0	1608.872208	0.0043	0.0600
K[x]INVLNFPSANFSK	0	0	1577.856502	0.0043	0.0600
GSLEK[x]NWKEEYLR	4	0	1650.836493	0.0042	0.0550
IKTLSMEK[x]HTELR	7	0	1584.865682	0.0042	0.0550
LELKK[x]ANWCDK	4	0	1403.723052	0.0041	0.0450
LK[x]GYQTIELDK	1	0	1306.713204	0.0041	0.0450
E[x]SLQRLLQGAR	0	0	1269.715268	0.0041	0.0450
KDSESTEEK[x]EAQAVQR	8	0	1833.870361	0.0041	0.0650
STELQIGVVEDDK[x]PFR	12	0	1831.931505	0.0041	0.0650
YK[x]NENLENIEDVQLR	1	0	1875.932566	0.0040	0.0600
E[x]EMIAAQGIDEEDRR	0	0	1760.799843	0.0040	0.0600
WKTLSK[x]ESAR	5	0	1204.656362	0.0040	0.0400
AVK[x]PTDMEQFAFYK	2	0	1673.812254	0.0039	0.0550
K[x]GEIRMGTTITALR	0	0	1545.866017	0.0039	0.0550
ASPIAGSEGK[x]EAYR	9	0	1434.710239	0.0039	0.0550
K[x]TLEVLYLK	0	0	1105.674641	0.0039	0.0350
QEVAAQKSSEETEDK[x]K	14	0	1805.864214	0.0037	0.0600
ENWK[x]YACK	3	0	1097.496365	0.0037	0.0300
LCFDELK[x]K	6	0	1051.537166	0.0037	0.0300
YDKK[x]DLVR	3	0	1035.571243	0.0037	0.0300
DKPK[x]YEPPVPTRTGR	3	0	1739.931783	0.0037	0.0550
IK[x]YEYQK	1	0	970.512337	0.0036	0.0250
LK[x]YYEQK	1	0	970.512337	0.0036	0.0250
Q[x]DYDLVR	0	0	907.439903	0.0036	0.0250
K[x]ATDDDR	0	0	819.372221	0.0036	0.0250
FRK[x]LGVKPPK	2	0	1168.744388	0.0035	0.0350
MDDK[x]MLLTEVHLLESK	3	0	1900.963729	0.0034	0.0550
NK[x]ADYYTNICDR	1	0	1531.672470	0.0033	0.0400
YQATVMRGAFK[x]V	10	0	1369.717575	0.0033	0.0400
LKYYEQK[x]IR	6	0	1239.697497	0.0033	0.0300
Y[x]TVGQGYTK	0	0	1015.497414	0.0033	0.0300
TK[x]VVDR	1	0	716.418051	0.0033	0.0200
FAASK[x]EKQNTPVLFDSK	4	0	1908.994437	0.0032	0.0550
TLLAK[x]AVANQTSATFLR	4	0	1804.020592	0.0032	0.0550
GAIEK[x]VDDLLTTQAEAK	4	0	1800.946820	0.0032	0.0550
LCIHKNK[x]LTNDETR	6	0	1740.894015	0.0032	0.0450
ILIDK[x]ARVEAQNHK	4	0	1633.926306	0.0032	0.0450
HNFVGLFVELSK[x]LLVK	11	0	1842.076651	0.0031	0.0500
YDK[x]KDLVR	2	0	1035.571243	0.0031	0.0250
EDCK[x]SLKR	3	0	1034.517826	0.0031	0.0250
QDRGK[x]LVR	4	0	970.567161	0.0031	0.0250
NDSYQLIK[x]ILPNK	7	0	1544.856167	0.0031	0.0400
SNPVFAENDEKGEK[x]R	13	0	1718.822295	0.0030	0.0450
EWDSKLK[x]DLR	6	0	1288.677488	0.0030	0.0300
K[x]DKPK	0	0	614.375128	0.0030	0.0150
GYSKPNERATK[x]QSK	10	0	1592.826990	0.0029	0.0400
TLLYGK[x]R	5	0	849.507194	0.0029	0.0200
LALTK[x]PK	4	0	769.506134	0.0029	0.0200
LTQLLSQIK[x]EEQGDIK	8	0	1842.009751	0.0028	0.0450
S[x]PTGQITSTSARSGKK	0	0	1604.848116	0.0028	0.0450
VLTLELYK[x]K	7	0	1105.674641	0.0028	0.0250
SLALTK[x]KDK	5	0	1002.607293	0.0028	0.0250
TK[x]DEGGPAGGLYI	1	0	1276.629872	0.0027	0.0350
DYGK[x]FLSAMHDLPVR	3	0	1747.871494	0.0027	0.0400
KGEK[x]VEDAPENNSFR	3	0	1718.822296	0.0027	0.0400
SNPVFAENDEK[x]GEKR	10	0	1718.822295	0.0027	0.0400
WSTAETLTNNK[x]IDRDK	10	0	1890.943464	0.0025	0.0400
LGVMYAK[x]NLPNIQR	6	0	1615.886752	0.0025	0.0350
FVIHQEENK[x]R	8	0	1298.673071	0.0025	0.0250
NLQVAK[x]SLDK	5	0	1114.634566	0.0025	0.0250
ENK[x]IQRQR	2	0	1070.594434	0.0025	0.0200
FIVK[x]ASSGPR	3	0	1060.602876	0.0025	0.0250
K[x]RMPIDFK	0	0	1033.574220	0.0025	0.0200
AEAK[x]DVAK	3	0	830.449740	0.0025	0.0200
FQDILLGAGQAIK[x]AGNR	12	0	1770.973979	0.0024	0.0400
LLENDIKVMK[x]SEFQR	9	0	1848.976678	0.0023	0.0350
QAAK[x]ASVVETVTLTK	3	0	1544.877294	0.0023	0.0350
EIINRDIGK[x]VVDK	8	0	1497.851416	0.0023	0.0300
ATKQSK[x]YTYDR	5	0	1359.678214	0.0023	0.0250
AKWSTAETLTNNK[x]IDR	12	0	1846.953636	0.0022	0.0350
LILVDDEK[x]TSWIYK	7	0	1721.923907	0.0021	0.0300
LKPLIEK[x]GGDWERK	6	0	1667.935808	0.0021	0.0300
VIPVEELK[x]EIKQIK	7	0	1665.007573	0.0021	0.0300
WAIK[x]EKR	3	0	929.544639	0.0021	0.0150
RK[x]QYSAK	1	0	879.492606	0.0021	0.0150
AELDKIGLSK[x]IR	9	0	1341.797930	0.0021	0.0250
LNADVLGQLIK[x]K	10	0	1310.792119	0.0021	0.0250
K[x]AMVNIDTIDNKVATTM	0	0	1863.943328	0.0021	0.0350
VSPTGQITSTSARSGK[x]K	15	0	1703.916525	0.0021	0.0350
DGIVLAAEK[x]K	8	0	1042.602207	0.0020	0.0200
K[x]WRLR	0	0	757.471088	0.0020	0.0100
LVK[x]GR	2	0	571.380549	0.0020	0.0100
K[x]AIPLALGLLSASNPQMR	0	0	1879.071243	0.0019	0.0350
LK[x]PLIEKGGDWER	1	0	1539.840853	0.0019	0.0250
GLGYPEDAIGK[x]TK	10	0	1347.703366	0.0019	0.0250
NLQVAK[x]SLDKQMVEER	5	0	1886.988302	0.0019	0.0300
EDCKSLK[x]R	6	0	1034.517826	0.0019	0.0150
DTALEK[x]YK	5	0	966.502166	0.0019	0.0150
STELFK[x]NEEEPTKK	5	0	1678.841301	0.0018	0.0250
VLNK[x]GDSGEMSLQK	3	0	1504.755469	0.0018	0.0250
ELAAIKEDTEAVLK[x]R	13	0	1684.935865	0.0017	0.0250
EMK[x]KDSESTEEK	2	0	1439.644921	0.0017	0.0200
KTVQYATK[x]R	7	0	1093.624337	0.0017	0.0150
HTVIK[x]TGLR	4	0	1023.618860	0.0017	0.0150
NIPK[x]AR	3	0	697.423471	0.0017	0.0100
VPTFANFHTPIFIAK[x]R	14	0	1858.025287	0.0016	0.0250
VSGSELVQK[x]YIGEGSR	8	0	1707.879080	0.0016	0.0250
NSSSDMAYTSMFK[x]GNQK	12	0	1894.818860	0.0015	0.0250
GTPGYGPLGVLPK[x]VGIR	12	0	1679.972193	0.0015	0.0250
YK[x]VNLYK	1	0	926.522509	0.0014	0.0100
R[x]KQYSAK	0	0	879.492606	0.0014	0.0100
NEDDIEDIAALWMK[x]R	13	0	1817.861714	0.0013	0.0200
M[x]SGYDRALSVFSPDGR	0	0	1756.820186	0.0012	0.0200
GQYSTVGK[x]VAVGQQYR	7	0	1739.895399	0.0012	0.0200
GIGSYEK[x]QSEVSVGLR	6	0	1707.879080	0.0012	0.0200
LWK[x]R	2	0	601.369985	0.0012	0.0050
LLIFEK[x]QVR	5	0	1144.696771	0.0011	0.0100
F[x]ATLQKSKR	0	0	1077.629423	0.0011	0.0100
EK[x]TSNNTNR	1	0	1062.505347	0.0011	0.0100
S[x]TLDLNHLADLYDR	0	0	1644.810672	0.0011	0.0150
KNCK[x]ADAGITIAPR	3	0	1513.803419	0.0011	0.0150
Y[x]FATLQKSKR	0	0	1240.692746	0.0010	0.0100
K[x]DLVR	0	0	629.386026	0.0010	0.0050
K[x]KSGR	0	0	574.355062	0.0010	0.0050
IEASK[x]GLIDRMSTNLR	4	0	1802.967176	0.0009	0.0150
ALTLK[x]TGPPGPPCGGK	4	0	1549.828571	0.0009	0.0150
ARQAAK[x]ASVVETVTLTK	5	0	1772.015506	0.0009	0.0150
K[x]NLLNPLIEDSR	0	0	1410.783007	0.0008	0.0100
K[x]ILFENPDEATK	0	0	1403.729579	0.0008	0.0100
NK[x]ELISVSAASK	1	0	1245.692803	0.0008	0.0100
DIKSMIADK[x]HAIR	8	0	1496.813257	0.0008	0.0100
QIKEIK[x]EVIELPVK	5	0	1665.007573	0.0007	0.0100
SK[x]VLDVR	1	0	815.486459	0.0007	0.0050
DLEETDERSLALTK[x]K	13	0	1746.899873	0.0007	0.0100
DSESTEEK[x]EAQAVQR	7	0	1705.775405	0.0007	0.0100
IQFCLALHNDSIK[x]SMR	12	0	1931.970877	0.0006	0.0100
SAELYK[x]NPKADPLDER	5	0	1844.926754	0.0006	0.0100
M[x]SRSYDSR	0	0	1000.439581	0.0006	0.0050
P[x]RKQYSAK	0	0	976.545365	0.0006	0.0050
EAEAARK[x]K	6	0	901.498083	0.0006	0.0050
HSTFIITK[x]RK	7	0	1229.724379	0.0005	0.0050
TMGKNK[x]VLVK	5	0	1116.668841	0.0005	0.0050
K[x]VIARLQSYDR	0	0	1347.762215	0.0005	0.0050
KLEGTIDYQK[x]L	9	0	1306.713204	0.0005	0.0050
LQK[x]DLGQVLNK	2	0	1254.729522	0.0005	0.0050
VVDK[x]DGIREINI	3	0	1369.756460	0.0004	0.0050
NK[x]TDTKTIEAITFK	1	0	1608.872208	0.0004	0.0050
M[x]STLDLNHLADLYDR	0	0	1775.851150	0.0003	0.0050
QNTPVLFDSK[x]EAVLK	9	0	1687.914404	0.0003	0.0050
S[x]GYDRALSVFSPDGR	0	0	1625.779708	0.0003	0.0050
# precursors: 1
Precursor: 2525.4787	3	0.9853	0
VVLK[x]NK(3)	GNQK[x]VVKVDAQDFLK(3)	0.5300	2525.4580	138.0681
VVLK[x]NK(3)	GNQKVVK[x]VDAQDFLK(6)	0.4600	2525.4580	138.0681
IDRDK[x]LVLK(4)	IVAFDQLVK[x]EK(8)	0.4550	2525.4831	138.0681
GK[x]LVRK(1)	GNQK[x]VVKVDAQDFLK(3)	0.4500	2525.4692	138.0681
YDK[x]K(2)	KYIPNPVLVIIDVK[x]PK(13)	0.4500	2525.4872	138.0681
VK[x]LEK(1)	VETAVLSTTVK[x]AQARAK(10)	0.4450	2525.4791	138.0681
VVLK[x]NK(3)	DFLDAVQKVVK[x]GNQK(10)	0.4450	2525.4580	138.0681
K[x]RR(0)	QNTPVLFDSK[x]EAVLKLK(9)	0.4350	2525.4692	138.0681
K[x]RR(0)	QNTPVLFDSKEAVLK[x]LK(14)	0.4300	2525.4692	138.0681
VVLK[x]NK(3)	DFLDAVQK[x]VVKGNQK(7)	0.4200	2525.4580	138.0681
K[x]PRRLLK(0)	DIGK[x]VVDKCFGIK(3)	0.3950	2525.4878	138.0681
K[x]RR(0)	LKVELAK[x]QNLFVPTSDK(6)	0.3950	2525.4692	138.0681
K[x]YDK(0)	KYIPNPVLVIIDVK[x]PK(13)	0.3900	2525.4872	138.0681
GK[x]LVRK(1)	GNQKVVK[x]VDAQDFLK(6)	0.3800	2525.4692	138.0681
K[x]RR(0)	LK[x]VELAKQNLFVPTSDK(1)	0.3750	2525.4692	138.0681
NK[x]VLVK(1)	GNQK[x]VVKVDAQDFLK(3)	0.3750	2525.4580	138.0681
K[x]PRRLLK(0)	DIGKVVDK[x]CFGIK(7)	0.3700	2525.4878	138.0681
DLK[x]LK(2)	VETAVLSTTVK[x]AQARAK(10)	0.3600	2525.4791	138.0681
GK[x]LVRK(1)	DFLDAVQKVVK[x]GNQK(10)	0.3550	2525.4692	138.0681
LGSTAIGVK[x]TK(8)	TKDAVVLGVEK[x]R(10)	0.3450	2525.4791	138.0681
