# Supplementary material for: ECL: an exhaustive search tool for the identification of cross-linked peptides using whole database
Source: BMC Bioinformatics. 2016 May 20;17:217. doi: 10.1186/s12859-016-1073-y (PMC4874008; doi:10.1186/s12859-016-1073-y)
Supplement: Additional file 5 — Kojak’s pre-selection list of PSMs only identified by ECL. (ZIP 5147 kb) [file 12859_2016_1073_MOESM5_ESM.zip › Kojak's pre-selection ranks of ECL only peptides/Kojak's detailed results/aleitner_M1012_006/diagnostic_3532.txt]

Scan: 3532
K[x]ELLKLK	0	0	870.590192	0.1286	0.9000
K[x]EFEIIK	0	0	905.522175	0.1243	0.8700
K[x]ELLK	0	0	629.411178	0.1070	0.5350
K[x]HGQLK	0	0	709.423471	0.1025	0.6150
EIK[x]QIK	2	0	757.469750	0.0933	0.5600
NK[x]LLK	1	0	614.411513	0.0910	0.4550
NSTNNTK[x]ERDELEDLSEEDLQLK	6	0	2719.278296	0.0815	1.8750
IK[x]YEYQKLK	1	0	1211.691351	0.0800	0.7200
K[x]PRRLLK	0	0	909.623554	0.0793	0.5550
K[x]LEGTIDYQKL	0	0	1306.713204	0.0777	0.8550
K[x]IEIPLPNEVGRMEILK	0	0	1978.128419	0.0768	1.3050
LK[x]LELK	1	0	742.495236	0.0758	0.4550
A[x]SLLK	0	0	530.342770	0.0740	0.3700
NK[x]PDERFNTGVVNVR	1	0	1743.901545	0.0717	1.0750
EEMMNSIQQAVAK[x]	12	0	1477.690428	0.0708	0.9200
DWNACKK[x]ELLK	6	0	1403.723052	0.0695	0.7650
K[x]LARNILK	0	0	954.633783	0.0694	0.5550
KDWNACK[x]K	6	0	1048.512348	0.0681	0.5450
A[x]ASLLK	0	0	601.379880	0.0675	0.4050
K[x]SLK	0	0	474.316557	0.0675	0.2700
VIPVEELKEIK[x]QIK	10	0	1665.007573	0.0643	0.9000
EDGMK[x]ILMVNR	4	0	1304.658013	0.0636	0.7000
ELAAIK[x]EDTEAVLK	5	0	1528.834763	0.0636	0.8900
KELLK[x]LK	4	0	870.590192	0.0629	0.4400
K[x]EEPK	0	0	629.338410	0.0610	0.3050
DK[x]LVLK	1	0	714.463938	0.0608	0.3650
TFHILEPK[x]EK	7	0	1240.681514	0.0605	0.6050
IPDSTYEMVGGLEK[x]QIK	13	0	1906.970924	0.0585	0.9950
K[x]VADLKK	0	0	800.511946	0.0579	0.4050
VGK[x]SAVIK	2	0	800.511946	0.0556	0.4450
LLEK[x]LEIK	3	0	984.621882	0.0550	0.4400
YYK[x]DGIYDLLHACVDRIK	2	0	2241.125119	0.0544	0.9800
DWNACK[x]KELLK	5	0	1403.723052	0.0541	0.5950
GMALGSANEKIEASK[x]GLIDR	14	0	2059.073086	0.0538	1.0750
LGSTAIGVK[x]TK	8	0	1073.644403	0.0536	0.5900
YEYQK[x]LK	4	0	970.512337	0.0536	0.3750
LEFIK[x]VIPVEELK	4	0	1555.922455	0.0535	0.6950
LTHEK[x]STMLEKIK	4	0	1556.859536	0.0535	0.6950
DVEFLHSDK[x]IDTIVKEIQDEK	8	0	2500.269581	0.0533	1.1200
IMK[x]LCFDELKK	2	0	1423.756658	0.0532	0.5850
NK[x]HCLIK	1	0	911.501059	0.0529	0.3700
K[x]YDKTEDDIK	0	0	1253.613888	0.0525	0.5250
LVRK[x]CIK	3	0	915.568742	0.0521	0.3650
LK[x]PLIEK	1	0	839.547996	0.0521	0.3650
C[x]SPSATLTHRTMTEK	0	0	1718.807905	0.0520	0.7800
LGIDPPKGIMLYGPPGTGK[x]TLCAR	18	0	2511.334048	0.0519	1.2450
EDLTDEEK[x]AASIAVEDEKR	7	0	2147.022884	0.0518	0.9850
DYYTKQSK[x]ATR	7	0	1359.678214	0.0518	0.5700
QSK[x]YTYDRGTTAVLK	2	0	1729.899815	0.0517	0.7750
GGDEWK[x]IEPLKLK	5	0	1511.834706	0.0515	0.6700
LK[x]LELKK	1	0	870.590192	0.0514	0.3600
NK[x]LTNDETRYVFVSSVQPDLLPR	1	0	2690.402650	0.0513	1.1800
YDK[x]TEDDIK	2	0	1125.518932	0.0511	0.4600
AGDFQGLNEQLVSLFKK[x]HGQLK	16	0	2456.317475	0.0502	1.1050
EDCK[x]SLK	3	0	878.416723	0.0500	0.3500
K[x]VADLK	0	0	672.416990	0.0500	0.3000
K[x]CIK	0	0	547.315173	0.0500	0.2000
DEQIEKIDTVIK[x]LVDHSFDEK	11	0	2500.269580	0.0500	1.0500
KEVAEADIASK[x]DLEETDER	10	0	2147.022884	0.0497	0.9450
VVDKCFGIK[x]FDIMPR	8	0	1823.942544	0.0497	0.7450
K[x]LEKGQSIDDMIPAQK	0	0	1799.945046	0.0494	0.7900
Q[x]DYDLVR	0	0	907.439903	0.0493	0.3450
V[x]PTFANFHTPIFIAK	0	0	1701.924185	0.0490	0.7350
EDVQSLK[x]LK	6	0	1058.597121	0.0489	0.4400
EK[x]QNTPVLFDSKEAVLK	1	0	1945.051948	0.0488	0.8300
IK[x]VLAQLGMQSLSPLK	1	0	1725.022174	0.0487	0.7800
NEEEPTK[x]K	6	0	973.471593	0.0487	0.3900
TKLVK[x]ER	4	0	872.544305	0.0486	0.3400
FMLKLGVK[x]R	7	0	1090.668450	0.0483	0.4350
CIDMFIHK[x]SAELYKNPK	7	0	2093.043703	0.0482	0.8200
LCIHK[x]NKLTNDETR	4	0	1740.894015	0.0482	0.6750
ENEQK[x]IK	4	0	887.471202	0.0479	0.3350
NIPK[x]EIK	3	0	840.506860	0.0479	0.3350
CIDMFIHKSAELYK[x]NPK	13	0	2093.043703	0.0476	0.8100
LNYKPEEEYPDLSK[x]HNNHMAK	13	0	2556.206604	0.0474	0.9950
QGITEAYNQK[x]AVEK	9	0	1577.804860	0.0471	0.6600
GTTAVLK[x]EDIYK	6	0	1336.723767	0.0467	0.5600
YVQVEQRNK[x]PDERFNTGVVNVR	8	0	2646.362518	0.0466	1.0250
LEK[x]VRQLIIK	2	0	1238.807376	0.0465	0.4650
IEPLK[x]LK	4	0	839.547996	0.0464	0.3250
DELWK[x]NDDQLTYTYKDEK	4	0	2303.059268	0.0464	0.8350
DLEETDERSLALTK[x]K	13	0	1746.899873	0.0457	0.6850
D[x]VPTFANFHTPIFIAK	0	0	1816.951123	0.0453	0.7250
QIK[x]EIK	2	0	757.469750	0.0450	0.2700
WDLSK[x]QEALYLAQR	4	0	1719.894338	0.0450	0.6300
EK[x]VLK	1	0	615.395529	0.0450	0.2250
FEAQK[x]DTVHMIFNQK	4	0	1834.903518	0.0447	0.6700
K[x]GEIRMGTTITALR	0	0	1545.866017	0.0446	0.6250
VLGVFSEK[x]AQIK	7	0	1317.765572	0.0446	0.5350
DYYTK[x]QSK	4	0	1031.492328	0.0444	0.3550
IMK[x]LCFDELK	2	0	1295.661702	0.0440	0.4400
ATSTGTTIVGVIAK[x]DCIVLGADTR	13	0	2418.278703	0.0440	1.0550
LFQAEYAYK[x]AVENASTCIGIK	8	0	2375.183021	0.0438	0.9200
ENRESQDYLNLVQALAETNVK[x]DEK	20	0	2805.377946	0.0437	1.0500
YDK[x]KDLVR	2	0	1035.571243	0.0437	0.3500
SGVKLENVK[x]IYADLK	8	0	1675.950788	0.0437	0.6550
EK[x]VAFILDQVR	1	0	1316.745171	0.0436	0.4800
K[x]SGFEKIDLTR	0	0	1292.708787	0.0436	0.4800
SALSTLNGFVEELK[x]AEVRR	13	0	2118.143212	0.0432	0.8200
LNSLPLLQQLVK[x]CFIVNELMRWPK	11	0	2938.628752	0.0431	1.0350
T[x]EVLK	0	0	588.348247	0.0430	0.2150
IDTIVK[x]EIQDEK	5	0	1429.766355	0.0429	0.5150
VVK[x]VDAQDFLKVAETR	2	0	1817.004608	0.0428	0.6850
M[x]CSPSATLTHRTMTEK	0	0	1849.848383	0.0425	0.6800
IK[x]ENQEKISNNK	1	0	1443.768084	0.0425	0.5100
FVK[x]LGIDPPK	2	0	1112.659326	0.0425	0.4250
FFEK[x]EDVQSLKLK	3	0	1609.871482	0.0423	0.5500
SLDK[x]QMVEERVLK	3	0	1573.849698	0.0423	0.5500
VIPVEELK[x]EIKQIK	7	0	1665.007573	0.0421	0.5900
K[x]SLPLQIEVANDCIKWAIK	0	0	2225.224100	0.0421	0.8000
FK[x]LNYKPEEEYPDLSK	1	0	1998.993768	0.0419	0.6700
IMKLCFDELK[x]K	9	0	1423.756658	0.0418	0.4600
KTTEEK[x]EATPMEMDEEK	5	0	2024.891743	0.0418	0.7100
QEALSSK[x]TLFTRPIPVRR	6	0	2098.201001	0.0417	0.7500
K[x]TLEVLYLK	0	0	1105.674641	0.0417	0.3750
F[x]ATLQK	0	0	706.401341	0.0417	0.2500
ATTVK[x]DTMNVDINAIK	4	0	1732.902849	0.0413	0.6600
QAREK[x]VLK	4	0	970.592313	0.0413	0.3300
EDLTDEEK[x]AASIAVEDEK	7	0	1990.921782	0.0411	0.7400
HGGYKPTDK[x]HK	8	0	1266.646859	0.0409	0.4500
SYATGPYARELAAIK[x]EDTEAVLK	14	0	2495.290650	0.0407	0.9350
ALTCKMPGTLLPGPGK[x]GYIGDPIK	15	0	2483.327901	0.0406	0.9750
IDRDK[x]LVLK	4	0	1098.676036	0.0406	0.3650
K[x]TLVAHAVLK	0	0	1078.686208	0.0405	0.4050
LK[x]KTLEVLYLK	1	0	1346.853655	0.0405	0.4450
LENVK[x]IYADLK	4	0	1304.733939	0.0405	0.4450
DEQIEK[x]IDTVIK	5	0	1429.766355	0.0404	0.4850
YQKPVDTEEENDK[x]NPPPLDEGDIELLK	12	0	3124.508675	0.0404	1.0900
EKQNTPVLFDSK[x]EAVLK	11	0	1945.051948	0.0403	0.6850
HGGYKPTDK[x]HKTDLNHENLK	8	0	2331.171880	0.0402	0.8050
CTKIIENEQSAEK[x]NAYVINLK	12	0	2464.263053	0.0402	0.8450
K[x]ALSSLK	0	0	745.469750	0.0400	0.2800
YK[x]LHSEKVSLMDYLASSNISQLTGTK	1	0	2912.495219	0.0398	1.0350
EAVLK[x]LKLELK	4	0	1282.822356	0.0395	0.4350
RQTLNK[x]IALDEQIQALK	5	0	1981.131923	0.0394	0.6700
NLNAPK[x]FSFISNVRPK	5	0	1831.010363	0.0394	0.6300
FMLK[x]LGVK	3	0	934.567348	0.0394	0.3150
QDLADATVETLK[x]AIEGKIAR	11	0	2141.169090	0.0393	0.7850
AGDFQGLNEQLVSLFK[x]KHGQLK	15	0	2456.317475	0.0391	0.8600
GSDAAPQASK[x]K	9	0	1058.535585	0.0391	0.4300
K[x]NRLK	0	0	657.428557	0.0390	0.1950
K[x]RVIEHNIR	0	0	1163.688664	0.0389	0.3500
NEEGIIEFTK[x]TPNDTQKYSNDK	9	0	2570.213522	0.0389	0.8550
K[x]TTEEKEATPMEMDEEK	0	0	2024.891743	0.0388	0.6600
TMLVK[x]AVANSTAANFIR	4	0	1805.982099	0.0388	0.6600
K[x]LEFPLPNEEAR	0	0	1441.756460	0.0388	0.4650
GVFK[x]NVSGNVLSEIK	3	0	1589.877628	0.0387	0.5800
YTGLLRVSAMMSCACQK[x]R	16	0	2131.015784	0.0383	0.6900
TKDAVVLGVEK[x]R	10	0	1313.766632	0.0383	0.4600
YKLHSEK[x]VSLMDYLASSNISQLTGTK	6	0	2912.495219	0.0383	0.9950
QETQYKIDELVSNNEK[x]IWK	15	0	2364.196029	0.0382	0.7250
V[x]GVFKNVSGNVLSEIK	0	0	1688.946037	0.0381	0.6100
G[x]VFKNVSGNVLSEIK	0	0	1589.877628	0.0380	0.5700
NEEK[x]K	3	0	646.328572	0.0380	0.1900
NELEKLNFSSLK[x]MK	11	0	1679.891560	0.0379	0.5300
ATSTGTTIVGVIAK[x]DCIVLGADTRATAGPIIADK	13	0	3355.801938	0.0378	1.2850
ELKK[x]EEMVMLK	3	0	1376.740675	0.0377	0.4150
DEK[x]VSEVLNSEDITGIQEKSTDLR	2	0	2704.340167	0.0377	0.9050
S[x]FLELTEVWGKPQK	0	0	1660.882380	0.0375	0.5250
REDGMK[x]ILMVNR	5	0	1460.759115	0.0375	0.4500
QIEELFEAIVLPMQQADK[x]FR	17	0	2404.245953	0.0373	0.7450
LHSEK[x]VSLMDYLASSNISQLTGTK	4	0	2621.336941	0.0371	0.8900
SNNIK[x]ENEQKIK	4	0	1443.768084	0.0371	0.4450
FHQLK[x]PTR	4	0	1025.576998	0.0369	0.2950
K[x]EEMVMLK	0	0	1006.519074	0.0369	0.2950
TLEVLYLKMHNNHAK[x]SLPPEEYDEK	14	0	2997.490468	0.0366	0.9150
GK[x]YYPLK	1	0	867.485399	0.0364	0.2550
LVARNIPK[x]EIK	7	0	1279.797539	0.0364	0.4000
GMALGSANEK[x]IEASKGLIDR	9	0	2059.073086	0.0363	0.7250
TFHILEPKEK[x]SLLAHK	9	0	1890.072626	0.0362	0.5800
AEAK[x]DVAKMK	3	0	1089.585175	0.0360	0.3600
GSDAAPQASK[x]KK	9	0	1186.630541	0.0358	0.4300
YQK[x]PVDTEEENDKNPPPLDEGDIELLK	2	0	3124.508675	0.0357	0.9650
GDVAASILDK[x]YRTGIATMLTR	9	0	2251.199340	0.0357	0.7500
GIK[x]GIESEAYESVLDLAK	2	0	1921.004331	0.0356	0.6400
EIKIIYSDIDVDPVKPEHVGK[x]VVLK	20	0	2832.599943	0.0354	0.8850
LEKGQSIDDMIPAQK[x]	14	0	1671.850090	0.0353	0.5300
YAVISGAISLDRVDVK[x]TK	15	0	1934.083580	0.0353	0.6350
K[x]PIGATWKTTQLEEANSKLGYIFGADYPK	0	0	3225.670864	0.0352	1.0200
EEPDVIMGTSRVLGVFSEK[x]AQIK	18	0	2532.325651	0.0350	0.8050
TFHILEPK[x]EKSLLAHK	7	0	1890.072626	0.0350	0.5600
EK[x]SLLAHKGGHVVR	1	0	1529.878966	0.0350	0.4900
VIPVEELK[x]EIK	7	0	1295.769988	0.0350	0.3850
GGDEWK[x]IEPLK	5	0	1270.655693	0.0350	0.3850
EWDSK[x]LK	4	0	904.465390	0.0350	0.2450
CVVHLNDASVAAK[x]LLMK	12	0	1868.001115	0.0347	0.5900
QNTPVLFDSK[x]EAVLKLK	9	0	1929.093418	0.0344	0.5850
DQK[x]KDKPK	2	0	985.555594	0.0344	0.2750
IIENEQSAEK[x]NAYVINLKQIAK	9	0	2515.364479	0.0343	0.7550
QYQEVVK[x]QGDVLLNKLQK	6	0	2129.184348	0.0342	0.6150
QK[x]SLEK	1	0	731.417716	0.0342	0.2050
VGVFK[x]NVSGNVLSEIK	4	0	1688.946037	0.0341	0.5450
SDINAHK[x]SQLFAGAAPNNHLEEWLK	6	0	2789.388396	0.0340	0.8500
IPDSTYEMVGGLEK[x]QIKEIK	13	0	2277.192525	0.0340	0.6800
QGSATVGLVSK[x]THAVLVALK	10	0	1978.157410	0.0340	0.6800
K[x]NEEK	0	0	646.328572	0.0340	0.1700
DLK[x]LK	2	0	615.395529	0.0340	0.1700
YYEQK[x]IRIGLHDDAYLDVCK	4	0	2498.226278	0.0338	0.6750
IK[x]ILFSDVKAMTTGLR	1	0	1792.027986	0.0338	0.5400
LGSTLK[x]SIMLYLMVQSVNSELK	5	0	2453.327233	0.0334	0.7350
YEIDK[x]TLAGVTR	4	0	1364.729913	0.0333	0.4000
YYKPDLTIDEAVRIMK[x]LCFDELK	15	0	2859.454938	0.0333	0.7650
VHPEGKYVVDISPDIDIKEIK[x]PNIR	20	0	2873.564954	0.0332	0.8300
FKLNYK[x]PEEEYPDLSK	5	0	1998.993768	0.0331	0.5300
YDKK[x]DLVR	3	0	1035.571243	0.0331	0.2650
DKPK[x]YEPPVPTR	3	0	1425.761546	0.0329	0.3950
DEK[x]VSEVLNSEDITGIQEK	2	0	2132.048371	0.0329	0.6250
NK[x]LTNDETR	1	0	1089.541397	0.0328	0.2950
DYYTK[x]QSKATR	4	0	1359.678214	0.0327	0.3600
LGSTAIGVK[x]TKDAVVLGVEK	8	0	1984.156741	0.0325	0.6500
HNNHMAKVLTLELYK[x]K	14	0	1938.050842	0.0325	0.5200
FRK[x]LGVKPPK	2	0	1168.744388	0.0325	0.3250
KANWCDK[x]R	6	0	1076.518495	0.0325	0.2600
EQK[x]PEVDYSEKFAELQK	2	0	2067.015955	0.0324	0.5500
EEIQK[x]GDGGTDYVCVPK	4	0	1893.877753	0.0324	0.5500
YPGGGPGK[x]TAILPVK	7	0	1453.829229	0.0323	0.4850
LKK[x]TLEVLYLK	2	0	1346.853655	0.0323	0.3550
Y[x]FATLQK	0	0	869.464664	0.0321	0.2250
F[x]RNQYDGDATTWSPQGRLHQVEYALEAIK	0	0	3392.653645	0.0321	0.9300
GMALGSANEK[x]IEASK	9	0	1504.755469	0.0320	0.4800
K[x]YYSFDNSLK	0	0	1263.613496	0.0320	0.3200
LMTEFVDQVDDVVK[x]YEIDKTLAGVTR	13	0	2983.521097	0.0319	0.8300
DEQIEK[x]IDTVIKLVDHSFDEK	5	0	2500.269580	0.0319	0.6700
NRTMVEVIPYFAEDLLVLK[x]TDELK	18	0	2835.509082	0.0319	0.7650
ENWK[x]YACKILGVVEGQFSRPAK	3	0	2579.331740	0.0318	0.7000
AQIK[x]ILYVNNAKSQEEAIENIK	3	0	2515.364479	0.0318	0.7000
LGISATALSPEEK[x]K	12	0	1442.797987	0.0318	0.4450
QIEELFEAIVLPMQQADK[x]FRK	17	0	2532.340909	0.0317	0.6650
GSDAAPQASKK[x]K	10	0	1186.630541	0.0317	0.3800
G[x]GLGYPEDAIGK	0	0	1175.582198	0.0317	0.3800
NFGRDLK[x]LK	6	0	1089.629423	0.0317	0.2850
DKK[x]ASLLTR	2	0	1030.613439	0.0317	0.2850
HGGYK[x]PTDKHKTDLNHENLK	4	0	2331.171880	0.0315	0.6300
DGSSGGTIRMVILNK[x]DGMER	14	0	2135.046217	0.0315	0.6300
LVLK[x]EVFLSFHNLVGRR	3	0	2026.183900	0.0315	0.5350
YDK[x]K	2	0	552.290736	0.0313	0.1250
NDLELLVQAVQDATPELVGSSLTQLK[x]EIIR	25	0	3291.792424	0.0312	0.9350
IK[x]VLAQLGMQSLSPLKQGMNILR	1	0	2537.454825	0.0311	0.7150
TVQK[x]VETAVLSTTVKAQAR	3	0	2029.153050	0.0311	0.5900
K[x]NTEDIEMTA	0	0	1150.517549	0.0310	0.3100
HHFYAK[x]IDRPAQVISFK	5	0	2056.100568	0.0309	0.5250
WAIK[x]EK	3	0	773.443537	0.0308	0.1850
ELLK[x]LK	3	0	742.495236	0.0308	0.1850
M[x]TEVLK	0	0	719.388726	0.0308	0.1850
LGISATALSPEEK[x]KTAGEDAVTLVK	12	0	2527.374374	0.0308	0.7700
K[x]DKPKYEPPVPTR	0	0	1553.856502	0.0308	0.4000
RTLDQIAAK[x]LYFYYILFFEK	8	0	2541.367053	0.0308	0.6150
M[x]SFLELTEVWGKPQK	0	0	1791.922859	0.0307	0.4600
HK[x]FQDILLGAGQAIK	1	0	1637.925245	0.0307	0.4600
E[x]QKPEVDYSEKFAELQK	0	0	2067.015955	0.0306	0.5200
LFQVEYAIEAIKLGSTAIGVK[x]TK	20	0	2478.409640	0.0304	0.7000
TFLEK[x]RYNDELELDDAVHTAILALK	4	0	2916.523149	0.0304	0.7600
QNTPVLFDSK[x]EAVLK	9	0	1687.914404	0.0303	0.4550
LTQLLSQIK[x]EEQGDIK	8	0	1842.009751	0.0303	0.4850
N[x]SIVSKYTQSTNNDDPK	0	0	1909.901659	0.0303	0.5150
ATAIGKSSTAAK[x]TFLEK	11	0	1722.951515	0.0303	0.5150
TTQLEEANSK[x]LGYIFGADYPK	9	0	2344.158584	0.0302	0.6350
MKSDINAHK[x]SQLFAGAAPNNHLEEWLK	8	0	3048.523830	0.0302	0.8150
IKYEYQK[x]LK	6	0	1211.691351	0.0300	0.2700
HGGYK[x]PTDK	4	0	1001.492997	0.0300	0.2700
LDRK[x]LEFPLPNEEAR	3	0	1825.968559	0.0300	0.4500
FCVGLQK[x]IEEIFK	6	0	1609.853723	0.0300	0.3900
VKAMEVDEK[x]PTER	8	0	1530.771118	0.0300	0.3900
K[x]MQE	0	0	534.247157	0.0300	0.1200
HGGYKPTDKHK[x]TDLNHENLK	10	0	2331.171880	0.0298	0.5950
V[x]LEATMILIDNSEWMINGDYIPTRFEAQK	0	0	3396.673241	0.0297	0.8600
NDDQLTYTYKDEK[x]VSEVLNSEDITGIQEK	12	0	3373.604748	0.0297	0.8600
LSVEALNSLTGEFKGK[x]YYPLK	15	0	2356.267737	0.0295	0.6200
NSIVSKYTQSTNNDDPK[x]K	16	0	2037.996615	0.0294	0.5300
FMLK[x]LGVKR	3	0	1090.668450	0.0294	0.2650
LYAVK[x]YELYSNQYYHGAGEPSLIGDKLIEK	4	0	3460.755314	0.0293	0.8800
TFMNHIDVQK[x]EFQAR	9	0	1862.909665	0.0293	0.4400
WAIKEK[x]R	5	0	929.544639	0.0293	0.2050
QK[x]TATQPIVAQEMETDNQTALLVANVR	1	0	2968.528639	0.0293	0.7900
GIDLKSIAEK[x]MNGASGAELK	9	0	2031.066940	0.0292	0.5850
MEQK[x]PEVDYSEKFAELQK	3	0	2198.056433	0.0292	0.5250
FFEK[x]EDVQSLK	3	0	1368.692468	0.0291	0.3200
NKISWYTK[x]IVDELDLR	7	0	1992.067931	0.0291	0.4650
IEIPLPNEVGRMEILK[x]IHLEK	15	0	2470.398029	0.0290	0.6100
MKDAVK[x]EAAR	5	0	1117.591321	0.0290	0.2900
DEKVSEVLNSEDITGIQEK[x]STDLR	18	0	2704.340167	0.0290	0.6950
EGK[x]VTFFYTDYIGVYAPR	2	0	2125.051948	0.0289	0.5200
KDKPK[x]YEPPVPTR	4	0	1553.856502	0.0288	0.3750
GDSGEMSLQK[x]LFK	9	0	1438.712546	0.0288	0.3750
QETQYK[x]IDELVSNNEK	5	0	1936.937709	0.0288	0.4600
QTLNK[x]IALDEQIQALK	4	0	1825.030821	0.0288	0.4600
SGNLPDADNSK[x]SDISK	10	0	1646.774679	0.0288	0.4600
GNAKFGDGIQIAQLALK[x]HR	16	0	2036.127841	0.0287	0.5450
QMVEERVLK[x]LTLEAMDLEIVEK	8	0	2615.391282	0.0286	0.6300
EEYVSDPK[x]EQM	7	0	1353.575786	0.0286	0.3150
EEYLRAAK[x]ASR	7	0	1292.683635	0.0286	0.3150
RFCVGLQK[x]IEEIFK	7	0	1765.954825	0.0286	0.4000
EEPK[x]SETLENFTR	3	0	1578.752492	0.0285	0.3700
NK[x]YAIQLPLPPK	1	0	1380.812854	0.0283	0.3400
K[x]RR	0	0	458.307723	0.0283	0.0850
KSK[x]TLQYFA	2	0	1084.591644	0.0283	0.2550
EFEIIK[x]GVLCQFRR	5	0	1793.960971	0.0282	0.3950
IPERIVCFMLNEK[x]LNQQSVLLPLLK	12	0	2994.676091	0.0282	0.7050
YELYSNQYYHGAGEPSLIGDK[x]LIEK	20	0	2886.407458	0.0282	0.7050
LGISATALSPEEKK[x]TAGEDAVTLVK	13	0	2527.374374	0.0282	0.7050
QIQPK[x]TFANLVSSTLYEKR	4	0	2222.205809	0.0282	0.5350
EDLTDEEKAASIAVEDEK[x]R	17	0	2147.022884	0.0282	0.5350
K[x]QLATSLR	0	0	915.550117	0.0281	0.2250
GSLEK[x]NWKEEYLR	4	0	1650.836493	0.0281	0.3650
GGDEWKIEPLK[x]LK	10	0	1511.834706	0.0281	0.3650
K[x]AIPLALGLLSASNPQMR	0	0	1879.071243	0.0281	0.5050
VYATMQK[x]LQK	6	0	1208.658670	0.0280	0.2800
ENWKYACK[x]ILGVVEGQFSRPAK	7	0	2579.331740	0.0280	0.6150
K[x]GFDFEYYQRNLLLQEK	0	0	2190.110853	0.0279	0.4750
QEALSSK[x]TLFTRPIPVR	6	0	1942.099899	0.0279	0.4750
ATTVKDTMNVDINAIK[x]K	15	0	1860.997805	0.0279	0.4750
VGKSAVIK[x]TSTR	7	0	1245.740419	0.0279	0.3350
FAELQK[x]SLNNLNTIDIDANLEKLLIFEK	5	0	3245.754588	0.0279	0.7800
VTVSK[x]GVAIDLLEECKNTACSGIIAEVK	4	0	3003.561908	0.0279	0.7800
QIKEIK[x]EVIELPVK	5	0	1665.007573	0.0279	0.3900
K[x]ASLLTR	0	0	787.491545	0.0279	0.1950
NK[x]PGVYTKVCNYVNWIQQTIAAN	1	0	2680.343029	0.0278	0.6400
TLEVLYLK[x]MHNNHAKSLPPEEYDEK	7	0	2997.490468	0.0278	0.6950
ILYVNNAK[x]SQEEAIENIK	7	0	2075.089784	0.0278	0.5000
ETDLK[x]PYVLELAMTVVLDIEFR	4	0	2593.371204	0.0277	0.6100
K[x]PRVVTALTMLKQHLFR	0	0	2037.203252	0.0276	0.4700
FNSNAIAAVATK[x]MVTLK	11	0	1777.975953	0.0276	0.4700
SSEETEDKK[x]MQE	8	0	1439.608537	0.0275	0.3300
TFLEK[x]R	4	0	792.449349	0.0275	0.1650
ENRHK[x]FQDILLGAGQAIK	4	0	2037.111857	0.0275	0.4950
K[x]IYNEYPPTK	0	0	1251.649881	0.0275	0.2750
VAQTTYKK[x]IYNEYPPTK	7	0	2043.067597	0.0274	0.4650
RQGITEAYNQK[x]AVEK	10	0	1733.905962	0.0273	0.4100
IHAK[x]SMAIDKDIR	3	0	1496.813257	0.0273	0.3550
M[x]NSIVSKYTQSTNNDDPK	0	0	2040.942138	0.0272	0.4900
VVDK[x]CFGIK	3	0	1064.568799	0.0272	0.2450
ENAETAICRSVMIMVK[x]MYSPSENCFFFR	15	0	3416.548256	0.0271	0.7600
PFGNTHNK[x]FKLNYKPEEEYPDLSK	7	0	2894.423777	0.0271	0.6500
K[x]PRVVTALTMLK	0	0	1355.832206	0.0271	0.3250
LIPIRGTEVEK[x]ITIK	10	0	1709.045018	0.0270	0.4050
QSK[x]ATREPNK	2	0	1157.615226	0.0270	0.2700
QDPK[x]K	3	0	614.338744	0.0270	0.1350
QGLHK[x]KSNFFLQLDGLVGQEAR	4	0	2484.323621	0.0268	0.5900
GSNDDEMK[x]IDK	7	0	1250.544822	0.0268	0.2950
LGSTLK[x]SIMLYLMVQSVNSELKLLSSAK	5	0	3052.691464	0.0268	0.7500
AQISVRLVPYLTK[x]LESK	12	0	1944.140700	0.0268	0.4550
IPDSTYEMVGGLEKQIK[x]EIK	16	0	2277.192525	0.0268	0.5350
QGITEAYNQKAVEK[x]LMSR	13	0	2065.062523	0.0267	0.4800
MQK[x]LLR	2	0	787.473787	0.0267	0.1600
TTEEK[x]EATPMEMDEEK	4	0	1896.796787	0.0266	0.4250
K[x]PPVQPLAYKSATPFR	0	0	1799.009303	0.0266	0.4250
IYVTGGVSDFCPIAGMDMPK[x]LGISATALSPEEK	19	0	3453.686837	0.0265	0.8750
ATSAGPK[x]QTETINWLEK	6	0	1872.958052	0.0265	0.4500
PFGNTHNKFK[x]LNYKPEEEYPDLSK	9	0	2894.423777	0.0265	0.6350
VVTSK[x]LLKPRVNNR	4	0	1622.994323	0.0264	0.3700
KPIGATWKTTQLEEANSK[x]LGYIFGADYPK	17	0	3225.670864	0.0264	0.7650
DPDDK[x]IVGLTR	4	0	1227.645855	0.0264	0.2900
ELIRK[x]SLK	4	0	985.628363	0.0262	0.2100
NWSK[x]IYDFPLFQGIFIR	3	0	2143.125385	0.0262	0.4450
VLNK[x]EHLEADFVTQVAVRR	3	0	2223.212290	0.0261	0.4950
CTDLDAIGVK[x]VPFTAAITITGVKTSTGGPK	9	0	3017.610574	0.0260	0.7800
S[x]GYDRALSVFSPDGR	0	0	1625.779708	0.0260	0.3900
QEMK[x]K	3	0	662.342113	0.0260	0.1300
ESQDYLNLVQALAETNVK[x]DEK	17	0	2406.191334	0.0260	0.5450
NSIVSK[x]YTQSTNNDDPK	5	0	1909.901659	0.0259	0.4400
MATTVK[x]DTMNVDINAIK	5	0	1863.943328	0.0259	0.4400
SELAQSK[x]YLMNVSRDPIGAIDAGAALDIHIR	6	0	3323.729448	0.0258	0.8000
KLMELFISK[x]SNSDDPASFTSINNYK	8	0	2848.395178	0.0258	0.6450
IHSRK[x]MAIDDDINWEELAR	4	0	2311.137804	0.0258	0.4900
LSVEALNSLTGEFK[x]GKYYPLK	13	0	2356.267737	0.0257	0.5400
SYLLQHREWDSK[x]LK	11	0	1801.947432	0.0257	0.3600
K[x]MAIDDDINWEELAR	0	0	1817.861714	0.0257	0.3850
GK[x]VVIDAFRLINPSTLMMGQEPR	1	0	2571.366408	0.0257	0.5900
SK[x]TLQYFA	1	0	956.496688	0.0256	0.2050
EVAEADIASK[x]DLEETDER	9	0	2018.927929	0.0256	0.4600
MYGGVREPLK[x]EVVQFVGSR	9	0	2150.130540	0.0255	0.4850
KYDK[x]TEDDIK	3	0	1253.613888	0.0255	0.2550
K[x]HLGHVTLETVTHNIPTPWVR	0	0	2434.323230	0.0255	0.5350
GTPGYGPLGVLPK[x]VGIRLFNLEPK	12	0	2521.441942	0.0254	0.6100
L[x]MTEFVDQVDDVVKYEIDKTLAGVTR	0	0	2983.521097	0.0254	0.6600
NLLLQEK[x]GFPTPK	6	0	1483.839792	0.0254	0.3300
LALTK[x]LTIPLPLYPQGHPGGSEGGPKLEFIK	4	0	3270.837863	0.0253	0.7850
VVGSELIQK[x]YLGDGPR	8	0	1729.936200	0.0253	0.4050
GTK[x]TSETNDRNSTNNTK	2	0	1866.866670	0.0253	0.4300
V[x]NQIESQMAMAEKLIQIR	0	0	2101.102276	0.0253	0.4550
TPNDTQK[x]YSNDKSIVNSM	6	0	2040.942138	0.0253	0.4550
ATSAGPKQTETINWLEK[x]R	16	0	2029.059155	0.0253	0.4550
QTVYQISELESLLRSSHIITK[x]ELK	20	0	2814.548970	0.0252	0.6050
FLSAMHDLPVRGNAK[x]FGDGIQIAQLALK	14	0	3009.622085	0.0252	0.7050
TDNHLSSTLEK[x]LSFK	10	0	1718.883832	0.0250	0.3750
ELEAMK[x]LLRPRK	5	0	1482.870377	0.0250	0.3000
RGGDEWK[x]IEPLK	6	0	1426.756795	0.0250	0.3000
SGFEK[x]IDLTR	4	0	1164.613831	0.0250	0.2500
K[x]EPPVYTPPK	0	0	1154.633506	0.0250	0.2500
G[x]LGYPEDAIGK	0	0	1118.560737	0.0250	0.2750
D[x]KKLIPIR	0	0	981.633448	0.0250	0.2000
M[x]EQKPEVDYSEKFAELQK	0	0	2198.056433	0.0250	0.4500
LNFSSLK[x]MKDAVK	6	0	1479.811862	0.0250	0.3250
KTVQYATK[x]R	7	0	1093.624337	0.0250	0.2250
S[x]ERDTALEK	0	0	1047.519601	0.0250	0.2250
D[x]YTMAQPEFFKAVRIDVEESIAGYQLAR	0	0	3246.601799	0.0248	0.6950
YEIDK[x]TLAGVTRDYYTK	4	0	2035.026127	0.0247	0.4200
NEEK[x]KLMELFISK	3	0	1607.859201	0.0246	0.3200
K[x]GILLPESLTEAVEATTYAILRK	0	0	2515.426015	0.0246	0.5650
FLRPHYFTLVK[x]IYDSWPQSPQK	10	0	2749.437917	0.0245	0.5400
ELK[x]KEEMVMLK	2	0	1376.740675	0.0245	0.2700
PPK[x]EDWEKYQKPVDTEEENDK	2	0	2603.202624	0.0245	0.5150
AEAKDVAK[x]MK	7	0	1089.585175	0.0245	0.2450
KPIGATWK[x]TTQLEEANSKLGYIFGADYPK	7	0	3225.670864	0.0245	0.7100
LYFYYILFFEK[x]CNRSVECR	10	0	2606.244903	0.0245	0.4650
QGITEAYNQK[x]AVEKLMSR	9	0	2065.062523	0.0244	0.4400
NYPLILYLVEGNGQTAK[x]R	16	0	2048.105376	0.0244	0.4400
LESK[x]QRIFR	3	0	1175.677431	0.0244	0.2200
DYEQFGYFK[x]RMGNIEM	8	0	2026.891629	0.0244	0.3900
CTDLDAIGVKVPFTAAITITGVK[x]TSTGGPK	22	0	3017.610574	0.0243	0.7300
SGVK[x]LENVKIYADLK	3	0	1675.950788	0.0243	0.3650
ILIDK[x]AR	4	0	827.522844	0.0243	0.1700
LGSTAIGVKTK[x]DAVVLGVEK	10	0	1984.156741	0.0243	0.4850
FFEKEDVQSLK[x]LK	10	0	1609.871482	0.0242	0.3150
MVRGGYAEVK[x]QSEVIGLVR	9	0	2090.130540	0.0242	0.4600
GSNDDEMK[x]IDKK	7	0	1378.639778	0.0242	0.2900
HK[x]TDLNHENLK	1	0	1347.689447	0.0241	0.2650
K[x]FFAIDTANPIPVFTH	0	0	1816.951123	0.0241	0.3850
ESQDYLNLVQALAETNVK[x]DEKSGVK	17	0	2777.408184	0.0240	0.6000
SSEQANLYERK[x]TLVAHAVLK	10	0	2256.222519	0.0240	0.4800
DQPK[x]K	3	0	614.338744	0.0240	0.1200
GVIALYFPLVNSNPQRSTELFK[x]NEEEPTK	21	0	3319.708701	0.0240	0.6950
PFGNTHNKFKLNYK[x]PEEEYPDLSK	13	0	2894.423777	0.0240	0.5750
LDVAK[x]RVDMYASDLAQISR	4	0	2150.115282	0.0239	0.4550
NK[x]RGGDEWK	1	0	1088.536254	0.0239	0.2150
TAYSYFYEAYEGFTSLDDDK[x]KALSSLK	19	0	3111.459940	0.0239	0.6450
STMLEK[x]IKENQEK	5	0	1576.812980	0.0238	0.3100
LK[x]GYQTIELDKK	1	0	1434.808159	0.0237	0.2850
DNSSDLQK[x]LLMK	7	0	1390.712547	0.0237	0.2850
KALSSLK[x]YMLLSQIMLNSVSEVK	6	0	2581.422189	0.0237	0.5450
ASK[x]AAREYLEK	2	0	1264.677488	0.0236	0.2600
IIENEQSAEK[x]NAYVINLK	9	0	2075.089784	0.0236	0.4250
SFLELTEVWGK[x]PQK	10	0	1660.882380	0.0236	0.3300
KEK[x]WIAK	2	0	901.538493	0.0236	0.1650
QDLADATVETLK[x]AIEGK	11	0	1800.946820	0.0235	0.4000
SLQSVGQIIGEVLK[x]QLDSER	13	0	2198.190551	0.0235	0.4700
FVVFTPTLIDPELLDAQTKLWK[x]R	21	0	2729.515494	0.0235	0.5400
DQELTEENVSISVIGK[x]DEKYTLYDQNDTK	15	0	3373.604748	0.0234	0.6800
A[x]TTVKDTMNVDINAIK	0	0	1732.902849	0.0234	0.3750
IHLEKVSK[x]QGEIDYEALVK	7	0	2198.194577	0.0234	0.4450
SMAIDK[x]DIRWELIAR	5	0	1815.966450	0.0233	0.3500
K[x]QLLIDGANVLR	0	0	1338.798265	0.0233	0.2800
K[x]GYQTIELDKK	0	0	1321.724101	0.0232	0.2550
LILVDDEKTSWIYK[x]NK	13	0	1964.061785	0.0231	0.3700
EDMGSNDK[x]ASKER	7	0	1465.646650	0.0231	0.3000
YPMDAHK[x]SELEGVEEARR	6	0	2116.000652	0.0231	0.4150
Q[x]LMTEFVDQVDDVVKYEIDKTLAGVTR	0	0	3111.579669	0.0230	0.6200
VAQTTYK[x]KIYNEYPPTK	6	0	2043.067597	0.0229	0.3900
NPPPLDEGDIELLK[x]SYATGPYARELAAIK	13	0	3140.639232	0.0229	0.6650
TNVLQSNENIVQYYTQK[x]IQDAELAILQK	16	0	3263.703615	0.0229	0.6400
HNNHMAK[x]VLTLELYKK	6	0	1938.050842	0.0228	0.3650
YK[x]DAYVYSIVAIARIK	1	0	1872.050830	0.0228	0.3650
EQLK[x]HTEDEIVQYGLLLGIGLTGMASR	3	0	2970.548313	0.0228	0.6150
FRK[x]PIGATWKTTQLEEANSK	2	0	2304.222519	0.0228	0.4550
TGRK[x]EPPVYTPPK	3	0	1468.803742	0.0227	0.2950
ELAALVVSK[x]VYYYLGEYDEALLFALSSGPK	8	0	3307.726646	0.0227	0.6800
NEEGIIEFTK[x]TPNDTQK	9	0	1962.953358	0.0226	0.3850
FLKTSK[x]TPPTAMLSSVR	5	0	1863.028712	0.0226	0.3850
GTPGYGPLGVLPK[x]VGIR	12	0	1679.972193	0.0226	0.3850
KSLPLQIEVANDCIK[x]WAIK	14	0	2225.224100	0.0226	0.4300
QASDTSTNTK[x]VLIYIADLLFR	9	0	2368.263712	0.0226	0.4750
LYAVKYELYSNQYYHGAGEPSLIGDK[x]LIEK	25	0	3460.755314	0.0225	0.6750
DYTMAQPEFFK[x]AVRIDVEESIAGYQLAR	10	0	3246.601799	0.0225	0.6300
HPK[x]FEEILTR	2	0	1268.687660	0.0225	0.2250
SRTLASLQK[x]R	8	0	1158.683243	0.0225	0.2250
NK[x]EHIMDNLEAQAIEELEGAK	1	0	2381.153176	0.0224	0.4700
TLLAK[x]AVANQTSATFLRVVGSELIQK	4	0	2757.575126	0.0223	0.5800
ARLTQLLSQIK[x]EEQGDIK	10	0	2069.147964	0.0222	0.4000
AKWSTAETLTNNK[x]IDR	12	0	1846.953636	0.0222	0.3550
AVANQTSATFLRVVGSELIQK[x]YLGDGPR	20	0	2989.598373	0.0221	0.6200
K[x]PTSELAIGASLEK	0	0	1442.797987	0.0221	0.3100
K[x]VNQIESQMAMAEKLIQIR	0	0	2229.197231	0.0221	0.4200
GFDFEYYQRNLLLQEK[x]GFPTPK	15	0	2689.353916	0.0220	0.4850
TNAIVMK[x]DIR	6	0	1159.638269	0.0220	0.2200
IYADLK[x]INEDSKLAVNENLASSK	5	0	2534.322674	0.0220	0.5050
LFQVEYAIEAIK[x]LGSTAIGVKTK	11	0	2478.409640	0.0220	0.5050
EAEAAK[x]DEQIEKIDTVIK	5	0	2029.057817	0.0219	0.3950
LVSK[x]TSFLTNASNNLAIR	3	0	1948.074078	0.0219	0.3950
DGAEAEEIFVHYMNAAGTDVK[x]NLQVAKSLDK	20	0	3362.645112	0.0219	0.6800
CTK[x]IIENEQSAEKNAYVINLK	2	0	2464.263053	0.0219	0.4600
NPK[x]ADPLDERLSGVVEGIFQK	2	0	2311.217098	0.0219	0.4600
KTLVAHAVLK[x]VGSALVGSQTK	9	0	2106.252365	0.0219	0.4600
YYK[x]PDLTIDEAVRIMK	2	0	1954.023292	0.0219	0.3500
ATLTGMK[x]IDVLFSKIR	6	0	1792.027986	0.0219	0.3500
HRENK[x]IQR	4	0	1079.594768	0.0219	0.1750
DQKKDK[x]PK	5	0	985.555594	0.0219	0.1750
STMLEK[x]IK	5	0	948.531355	0.0219	0.1750
EAADFIFDICGIAGIK[x]KTR	15	0	2124.103657	0.0218	0.4150
K[x]FDQLTQALNVAIRLDDMSLIK	0	0	2531.378019	0.0218	0.4800
AQIKILYVNNAK[x]SQEEAIENIK	11	0	2515.364479	0.0218	0.4800
QGDVLLNK[x]LQK	7	0	1254.729522	0.0218	0.2400
Q[x]DYDLVRSLESQIR	0	0	1720.874329	0.0218	0.3050
TSTSSMTAVPK[x]PLK	10	0	1446.775143	0.0218	0.3050
IDVEESIAGYQLARSK[x]R	15	0	1934.022044	0.0218	0.3700
DAVK[x]EAARILYATHDEENNK	3	0	2286.123929	0.0217	0.4350
HNLNLSPEATASFTRK[x]QLATSLR	15	0	2554.361457	0.0217	0.5000
YRTFELAVGLTGDTTYYQLLLK[x]GGNMDSLK	21	0	3366.716821	0.0217	0.6500
LNVYK[x]YRTFELAVGLTGDTTYYQLLLK	4	0	3181.706188	0.0217	0.5850
K[x]VAEQNENPTVGSAQKMIQDEAQK	0	0	2642.296866	0.0217	0.5200
TQLADILSVLGMSYSNTSK[x]HESLK	18	0	2621.336941	0.0217	0.5200
E[x]EMIAAQGIDEEDRR	0	0	1760.799843	0.0217	0.3250
FKLNVYK[x]YR	6	0	1229.692020	0.0217	0.1950
NEEEPTK[x]KGINIDQSSNSK	6	0	2117.023553	0.0216	0.4100
HNFVGLFVELSK[x]LLVK	11	0	1842.076651	0.0216	0.3450
M[x]SGYDRALSVFSPDGR	0	0	1756.820186	0.0216	0.3450
QLEMLDLQEGFIKEDCK[x]SLK	16	0	2423.207516	0.0215	0.4300
VMCKNK[x]TDTK	5	0	1223.600166	0.0215	0.2150
ILAHREFPDLGVLEGK[x]R	15	0	1949.084584	0.0215	0.3650
K[x]IEFPPPSAEARAEILR	0	0	1923.057703	0.0215	0.3650
KAMVNIDTIDNK[x]VATTM	11	0	1863.943328	0.0215	0.3650
IYDLGTSVLGPGSGHK[x]MGAYIADEVLNGLSK	15	0	3161.606550	0.0215	0.6650
EKSLLAHK[x]GGHVVR	7	0	1529.878966	0.0214	0.3000
DPDDK[x]IVGLTRLSSLSQSVSVAEAVDGQFLATM	4	0	3448.739399	0.0214	0.7050
LVNFTAK[x]TLDLLGIFRGEDNTMIQPR	6	0	2961.574469	0.0213	0.5550
YGLQGPTWLVHKENAINK[x]K	17	0	2195.185017	0.0213	0.4050
ELQVHALLK[x]IYEFIDQLWPEISDDVTK	8	0	3241.690931	0.0213	0.5750
TAYSYFYEAYEGFTSLDDDKK[x]ALSSLK	20	0	3111.459940	0.0213	0.5750
KYIPNPVLVIIDVK[x]PK	13	0	1835.128350	0.0213	0.3400
YDK[x]LVETSGQIR	2	0	1407.735725	0.0213	0.2550
DQKK[x]DKPK	3	0	985.555594	0.0213	0.1700
GVLLYGPPGTGK[x]TMLVKAVANSTAANFIR	11	0	2945.615939	0.0212	0.6150
QLIIKEEMMNSIQQAVAK[x]	17	0	2073.096129	0.0211	0.3800
MKLSLFSNK[x]ENELR	8	0	1707.897707	0.0211	0.2950
VVGQLLEK[x]LKPLIEK	7	0	1706.070505	0.0210	0.3150
PFGNTHNK[x]FK	7	0	1188.603937	0.0210	0.2100
K[x]DLVR	0	0	629.386026	0.0210	0.1050
EMFGYAK[x]EHEPCVIFMDEIDAIGGRR	6	0	3069.414541	0.0210	0.5450
KELFDCLK[x]IMR	7	0	1451.762804	0.0209	0.2300
K[x]SNFFLQLDGLVGQEAR	0	0	1921.005669	0.0209	0.3550
NDDQLTYTYK[x]DEKVSEVLNSEDITGIQEK	9	0	3373.604748	0.0209	0.6050
GSLEKNWK[x]EEYLR	7	0	1650.836493	0.0208	0.2700
DEK[x]YTLYDQNDTK	2	0	1631.731422	0.0208	0.2700
LK[x]WSDERYLHQSLK	1	0	1801.947432	0.0207	0.2900
LK[x]LEAIMYDTELNSEGSAPAVR	1	0	2406.209961	0.0207	0.4550
MQK[x]LLRLR	2	0	1056.658947	0.0206	0.1650
F[x]ATLQKSK	0	0	921.528321	0.0206	0.1650
M[x]ATTVKDTMNVDINAIK	0	0	1863.943328	0.0206	0.3500
FLK[x]TSKTPPTAMLSSVR	2	0	1863.028712	0.0206	0.3500
QYQEVVKQGDVLLNK[x]LQK	14	0	2129.184348	0.0206	0.3700
YACK[x]ILGVVEGQFSRPAK	3	0	2022.071968	0.0206	0.3700
DK[x]KASLLTR	1	0	1030.613439	0.0206	0.1850
SSHIITK[x]ELK	6	0	1154.665864	0.0205	0.2050
NPK[x]ADPLDER	2	0	1153.572695	0.0205	0.2050
TLIDK[x]FSGEK	4	0	1136.607685	0.0205	0.2050
EVLNK[x]GVSKDEK	4	0	1344.724827	0.0204	0.2450
EAGFIDDILIITPASK[x]EKADAAFLR	15	0	2703.448203	0.0204	0.5100
HPELFESLGIPQPK[x]GILLYGPPGTGK	13	0	2744.490007	0.0204	0.5300
AAILERPYASTGAYK[x]LDPPILPENGDLEK	14	0	3140.639231	0.0203	0.5900
FVIHQEENK[x]RSVGIK	8	0	1782.973979	0.0203	0.3050
DKPK[x]YEPPVPTRTGR	3	0	1739.931783	0.0203	0.3050
DQIGEEK[x]TILQSLLQR	6	0	1870.015898	0.0203	0.3250
LREEIQK[x]GDGGTDYVCVPK	6	0	2163.062913	0.0203	0.3850
IVCFMLNEK[x]LNQQSVLLPLLK	8	0	2499.395584	0.0202	0.4250
NEEGIIEFTKTPNDTQK[x]YSNDK	16	0	2570.213522	0.0202	0.4450
TYEAALEVIK[x]NMGTVVDLLIENK	9	0	2562.361367	0.0202	0.4650
EGNYGDGYALQPSYIHEYLSK[x]VLYARR	20	0	3161.556903	0.0202	0.5450
DGVVVIQSYCHRTTMTNGFLAHK[x]LCIHK	22	0	3284.636753	0.0202	0.5650
SVMAPLFLHDK[x]YDGR	10	0	1747.871494	0.0200	0.3000
EDK[x]EGVVNTIAFAIRLTGDTNGALDK	2	0	2746.413605	0.0200	0.5200
QGDTK[x]INHEHFMDGILEVQMRK	4	0	2625.279050	0.0200	0.4400
TVLQDVEANIAALMQATK[x]QRDPR	17	0	2567.348842	0.0200	0.4600
DQELTEENVSISVIGK[x]DEK	15	0	2132.048371	0.0200	0.3800
LGDGVLRPYK[x]VGVILESQR	9	0	2098.189768	0.0200	0.3800
DLASFIPDNK[x]LNCVIDR	9	0	1988.998864	0.0200	0.3400
WSTAETLTNNK[x]IDR	10	0	1647.821570	0.0200	0.2800
GDSGEMSLQKLFK[x]	12	0	1438.712546	0.0200	0.2600
EAVLKLK[x]LELK	6	0	1282.822356	0.0200	0.2200
LCFDELK[x]K	6	0	1051.537166	0.0200	0.1600
LYNK[x]FK	3	0	811.459186	0.0200	0.1200
M[x]ATTVK	0	0	649.346864	0.0200	0.1200
GSQVSEFIDTESFAPTITVQSK[x]LSNR	21	0	2840.419082	0.0198	0.5150
VNQIESQMAMAEK[x]LIQIR	12	0	2101.102276	0.0197	0.3550
DPEEEAEMMTKETTEK[x]K	15	0	2024.891743	0.0197	0.3350
VPLRQK[x]TATQPIVAQEMETDNQTALLVANVR	5	0	3433.834967	0.0197	0.6100
TFELAVGLTGDTTYYQLLLK[x]GGNMDSLK	19	0	3047.552396	0.0196	0.5500
LIK[x]KSSEQANLYER	2	0	1677.904901	0.0196	0.2750
MSEEQPLQVARCTK[x]IIENEQSAEK	13	0	2817.363556	0.0196	0.4700
LAYVYADMRVVGQLLEK[x]LKPLIEK	16	0	2788.592357	0.0196	0.4700
K[x]SQNVQEQLNEWGSNITELLGK	0	0	2514.271310	0.0195	0.4300
LMVEMEKK[x]LEK	7	0	1376.740675	0.0195	0.2150
DCISGWGCVVYVITADK[x]CIK	16	0	2343.106032	0.0195	0.3900
IEDTDK[x]YDKK	5	0	1253.613888	0.0195	0.1950
LGDK[x]GPAAAR	3	0	954.524630	0.0195	0.1950
VYSEIPLSNATSLLYLENTK[x]ETEKLAEER	19	0	3339.708423	0.0195	0.5650
DYVIQSDLMSAARK[x]VADLK	13	0	2122.109136	0.0195	0.3700
NEEEPTKK[x]GINIDQSSNSK	7	0	2117.023553	0.0195	0.3700
INYKK[x]TELEEIMLLNLHK	4	0	2228.223766	0.0194	0.3500
GSLEK[x]NWK	4	0	960.502835	0.0194	0.1550
VYQTEPAGIYNAWK[x]ATAIGRASK	13	0	2494.296739	0.0193	0.4450
LTK[x]VGDNTIVGAGGDISDYQQIQRLLEK	2	0	3030.598430	0.0193	0.5400
MVTANIK[x]NIKAMDLGELETFQLLNTR	6	0	2962.561853	0.0192	0.5000
YGLQGPTWLVHK[x]ENAINKK	11	0	2195.185017	0.0192	0.3650
K[x]EVAEADIASKDLEETDER	0	0	2147.022884	0.0192	0.3650
ENAPAIIFIDEIDAIATK[x]R	17	0	2099.126168	0.0192	0.3650
EPLK[x]EVVQFVGSRFNSNAIAAVATK	3	0	2674.444120	0.0192	0.4800
GAIESYK[x]VVDASIVSKALGNFVASVLAR	6	0	2863.580603	0.0191	0.5350
FMALGLALLFNGK[x]QDLADATVETLKAIEGK	12	0	3176.715368	0.0190	0.5700
AK[x]VAEQNENPTVGSAQKMIQDEAQK	1	0	2713.333976	0.0190	0.4750
ELFEMARTK[x]K	8	0	1251.664481	0.0190	0.1900
M[x]SERDTALEK	0	0	1178.560080	0.0190	0.1900
KDK[x]PK	2	0	614.375128	0.0190	0.0950
K[x]DKPK	0	0	614.375128	0.0190	0.0950
SGNLPDADNSKSDISK[x]SSM	15	0	1951.879206	0.0189	0.3600
FCVGLQKIEEIFK[x]K	12	0	1737.948678	0.0189	0.2650
KEEPK[x]SETLENFTR	4	0	1706.847448	0.0189	0.2650
YEVGAEYIK[x]KVIAR	8	0	1637.914013	0.0189	0.2650
IDTIVK[x]EIQDEKEAEAAR	5	0	2057.063963	0.0189	0.3400
SALSTLNGFVEELK[x]AEVR	13	0	1962.042110	0.0189	0.3400
LLIFEK[x]QVR	5	0	1144.696771	0.0189	0.1700
D[x]YDLVRSLESQIR	0	0	1592.815758	0.0188	0.2450
DIGK[x]VVDKCFGIK	3	0	1477.796212	0.0188	0.2450
DGMERK[x]FFAIDTANPIPVFTH	5	0	2405.183691	0.0188	0.3950
FKELQPFIVQMAEQALDIEK[x]ISYGDSGLR	19	0	3324.706257	0.0188	0.5450
FHQLK[x]PTRVLTLAMVK	4	0	1881.102150	0.0188	0.3000
K[x]PRR	0	0	555.360483	0.0188	0.0750
K[x]ILFENPDEATK	0	0	1403.729579	0.0187	0.2250
GILGIDAALGGQATKLAAEDHK[x]FVIHQEENK	21	0	3272.715182	0.0187	0.5800
QPWAHGLLLENFNSAAEKNHASIDK[x]MK	24	0	3048.523830	0.0187	0.5050
MSIMEYNGGSCVAMAGK[x]NCVAIASDLR	16	0	2904.305920	0.0187	0.5050
WK[x]VETQEAAVVDYPDRYYK	1	0	2359.148355	0.0187	0.3550
TTLFKSELAQSK[x]YLMNVSR	11	0	2215.166981	0.0187	0.3550
K[x]GILLPESLTEAVEATTYAILR	0	0	2387.331060	0.0186	0.4100
DELWKNDDQLTYTYK[x]DEK	14	0	2303.059268	0.0186	0.3350
VVDASIVSK[x]ALGNFVASVLAR	8	0	2115.205083	0.0186	0.3900
NYPLILYLVEGNGQTAK[x]RSR	16	0	2291.238503	0.0185	0.3700
VYQTEPAGIYNAWK[x]ATAIGR	13	0	2208.132649	0.0185	0.3700
EDALFK[x]NEEK	5	0	1221.587675	0.0185	0.1850
YEVGAEYIK[x]K	8	0	1198.623334	0.0185	0.1850
FKLNYKPEEEYPDLSK[x]HNNHMAK	15	0	2831.369969	0.0185	0.4250
QDPKK[x]HLDAEVQK	4	0	1534.810280	0.0185	0.2400
FVVFTPTLIDPELLDAQTK[x]LWK	18	0	2573.414392	0.0184	0.4050
AK[x]YASQKRP	1	0	1047.582476	0.0183	0.1650
SAVIK[x]TSTR	4	0	961.555594	0.0183	0.1650
NKVLVK[x]VHPEGK	5	0	1346.803351	0.0183	0.2200
P[x]PAVSSETSTIVPQQVIVHPLVLLSAVDSYNR	0	0	3415.834955	0.0183	0.5850
LMTEFVDQVDDVVKYEIDK[x]TLAGVTR	18	0	2983.521097	0.0183	0.4750
LCIHKNK[x]LTNDETR	6	0	1740.894015	0.0182	0.2550
E[x]MIAAQGIDEEDRR	0	0	1631.757255	0.0182	0.2550
GYARAIHK[x]LGSTLK	7	0	1513.872820	0.0182	0.2550
QEVAAQK[x]SSEETEDKK	6	0	1805.864214	0.0181	0.2900
VIDGSRPVNRNK[x]LLK	11	0	1708.010698	0.0180	0.2700
NEEK[x]LAEFDK	3	0	1221.587675	0.0180	0.1800
MPFGNTHNKFK[x]LNYKPEEEYPDLSK	10	0	3025.464255	0.0180	0.4500
K[x]EITPDIFAAIAIINEADRMAR	0	0	2457.304859	0.0180	0.3950
AANVLAFQSTTK[x]TLALK	11	0	1776.014446	0.0179	0.3050
NVQLAK[x]VTAEGGFHIYNDEEMADAVAREQQR	5	0	3488.674115	0.0179	0.5550
NVVTEAGFIAIK[x]EDRDYVIQSDLMSAAR	11	0	3110.570500	0.0179	0.5000
IDPSVTMMQVEEK[x]PDVTYGDVGGCKEQIER	12	0	3409.583831	0.0178	0.5350
VVDVFAMPQSGTGVSVEAVDPVFQK[x]NMMDMLK	24	0	3468.679978	0.0178	0.5700
NDSYQLIKILPNK[x]VDPLVSLMMVEK	12	0	2886.559732	0.0178	0.4450
VRSEDYLPSK[x]YLDIDISK	9	0	2140.105099	0.0178	0.3200
SLPLQIEVANDCIK[x]WAIK	13	0	2097.129144	0.0178	0.3200
LCFDELK[x]KR	6	0	1207.638268	0.0178	0.1600
YQK[x]DEEWPPKM	2	0	1449.659787	0.0177	0.1950
TNNLDLEHK[x]HK	8	0	1347.689447	0.0177	0.1950
LTHEK[x]STMLEK	4	0	1315.680522	0.0177	0.1950
ETIDNAETMK[x]K	9	0	1278.612505	0.0177	0.1950
GPHLFTIAAHGSSDK[x]LPYVALGSGSLAAISVLETK	14	0	3506.877151	0.0177	0.6200
FLLDDFDQQEHIQKSETMK[x]YYLPK	18	0	3015.468672	0.0177	0.4250
EFEIIK[x]GVLCQFR	5	0	1637.859869	0.0177	0.2300
VK[x]AMEVDEKPTER	1	0	1530.771118	0.0177	0.2300
EAADFIFDICGIAGIKK[x]TR	16	0	2124.103657	0.0176	0.3350
NTACSGIIAEVK[x]LQAAYEYFR	11	0	2403.189167	0.0176	0.3700
YDK[x]TEDDIKSLQSVGQIIGEVLK	2	0	2577.353638	0.0176	0.4050
DQELTEENVSISVIGKDEK[x]YTLYDQNDTK	18	0	3373.604748	0.0176	0.5100
GAIESYKVVDASIVSK[x]ALGNFVASVLAR	15	0	2863.580603	0.0175	0.4900
LAYVYADMRVVGQLLEKLK[x]PLIEK	18	0	2788.592357	0.0175	0.4200
IIYSDIDVDPVK[x]PEHVGKVVLK	11	0	2462.378342	0.0175	0.3850
VTQK[x]KPPVQPLAYKSATPFR	3	0	2255.278912	0.0175	0.3500
K[x]TAGEDAVTLVK	0	0	1230.681905	0.0175	0.2100
QDRGK[x]LVR	4	0	970.567161	0.0175	0.1400
VASMIRSCNFPEFSYFMK[x]IVMSMVR	17	0	3029.445646	0.0174	0.4350
LMTEFVDQVDDVVK[x]YEIDK	13	0	2285.113610	0.0174	0.3300
ATAIGK[x]SSTAAKTFLEK	5	0	1722.951515	0.0174	0.2950
SRGVILQSDIEEAYARAVKPTDMEQFAFYK[x]	29	0	3461.728779	0.0173	0.5200
NK[x]PDERFNTGVVNVRVLIDCNK	1	0	2586.333526	0.0173	0.3800
FAELQK[x]SLNNLNTIDIDANLEK	5	0	2502.296462	0.0173	0.3800
LMVEMEK[x]KLEK	6	0	1376.740675	0.0173	0.1900
DFSK[x]TLPPELK	3	0	1273.691742	0.0173	0.1900
NK[x]HCLIKMNHGTTTLAFR	1	0	2141.098527	0.0172	0.3100
NVSGNVLSEIK[x]NNWQIER	10	0	2099.075864	0.0172	0.3100
LCFDELKK[x]R	7	0	1207.638268	0.0172	0.1550
VSKQGEIDYEALVK[x]LTDGTNGADLR	13	0	2691.371409	0.0172	0.4300
IRIAYASVVYIADK[x]YK	13	0	1872.050830	0.0172	0.2750
KDGIQDIMPSQAK[x]ELK	12	0	1799.945046	0.0172	0.2750
GK[x]SALSTLNGFVEELK	1	0	1691.909318	0.0172	0.2750
LGAPFHYDVSFIGWRQTGQYYGGLK[x]LCVDR	24	0	3502.724304	0.0172	0.5150
DTLSK[x]DQELTEENVSISVIGKDEK	4	0	2676.334021	0.0171	0.4100
EDTEAVLK[x]RINDTVGIK	7	0	1900.026461	0.0171	0.2900
EAADFIFDICGIAGIK[x]K	15	0	1866.954882	0.0171	0.2900
INEDSK[x]LAVNENLASSK	5	0	1830.932231	0.0171	0.2900
QLEMLDLQEGFIK[x]EDCKSLK	12	0	2423.207516	0.0170	0.3400
YVVDISPDIDIK[x]EIKPNIRVALR	11	0	2665.516554	0.0170	0.3900
ASALGAINLQPLLMPSK[x]R	16	0	1879.071243	0.0169	0.3050
EERQIQPK[x]TFANLVSSTLYEK	7	0	2480.290985	0.0169	0.3550
P[x]FGNTHNKFKLNYKPEEEYPDLSK	0	0	2894.423777	0.0169	0.4050
K[x]DGIQDIMPSQAKELK	0	0	1799.945046	0.0169	0.2700
G[x]LGYPEDAIGKTKLVK	0	0	1687.950789	0.0169	0.2700
QEYDLPK[x]PYLGSLAEALVSTGAVSLIK	6	0	2861.542489	0.0169	0.4550
QETQYK[x]IDELVSNNEKIWK	5	0	2364.196029	0.0168	0.3200
KVSTTPANSFELK[x]QYLIQR	12	0	2222.205809	0.0168	0.3200
ISWYTK[x]IVDELDLR	5	0	1749.930053	0.0168	0.2350
LALTKLTIPLPLYPQGHPGGSEGGPK[x]LEFIK	25	0	3270.837863	0.0168	0.5200
EFHKDMTLEEAEVLILK[x]VLR	16	0	2412.308550	0.0168	0.3350
WDLSRDSLTVGAFFVYGSSSLYGDGGK[x]LR	26	0	3152.556569	0.0167	0.4850
LLLSSFLTETEPDYFSVGK[x]CVVHLNDASVAAK	18	0	3509.775056	0.0167	0.5350
FTGGVLMLIDRESDK[x]APDLIELNR	14	0	2701.410770	0.0167	0.4000
QGDVLLNKLQK[x]YQATVMR	10	0	2104.146189	0.0167	0.3000
DGIQDIMPSQAK[x]ELK	11	0	1671.850090	0.0167	0.2500
TVSDLTISQAIFELSSPFLENK[x]SQK	21	0	2781.443508	0.0166	0.4150
SLNNLNTIDIDANLEK[x]LLIFEK	15	0	2529.368896	0.0166	0.3650
VATEKDFLDAVQK[x]VVK	12	0	1788.998462	0.0166	0.2650
ELFDCLK[x]IMRDVITELPDAK	6	0	2405.233337	0.0165	0.3300
TK[x]INLIETLR	1	0	1199.723710	0.0165	0.1650
TNSTDEK[x]GTK	6	0	1079.509429	0.0165	0.1650
G[x]GLGYPEDAIGKTKLVK	0	0	1744.972250	0.0165	0.2800
EFLYAHNNTDMLILNRTK[x]DSLEAR	17	0	2863.428540	0.0165	0.3950
NLTDETKNK[x]HCLIK	8	0	1712.887868	0.0164	0.2300
A[x]KVAEQNENPTVGSAQKMIQDEAQK	0	0	2713.333976	0.0164	0.4100
YELYSNQYYHGAGEPSLIGDKLIEK[x]LELR	24	0	3397.719264	0.0164	0.4750
LMGQINKMPLLQSSVALLGQK[x]IR	20	0	2537.454825	0.0163	0.3750
TTEEKEATPMEMDEEK[x]SQDISINGNSK	15	0	3040.348747	0.0163	0.4400
E[x]APADPTDEEAMSDEAAAQAITAR	0	0	2459.075713	0.0162	0.3900
DHDLAPLYK[x]YLSENPK	8	0	1901.952241	0.0162	0.2600
SSEETEDK[x]KMQE	7	0	1439.608537	0.0162	0.1950
VGK[x]SAVIKTSTR	2	0	1245.740419	0.0162	0.1950
K[x]LGVKPPK	0	0	865.574877	0.0162	0.1300
EEQGDIK[x]SAQEILCNEPVETYGSFDLKEK	6	0	3355.576425	0.0162	0.4700
QEMKK[x]DSESTEEK	4	0	1567.703492	0.0162	0.2100
DIGKVVDK[x]CFGIK	7	0	1477.796212	0.0162	0.2100
HNFVGLFVELSK[x]LLVKDR	11	0	2113.204692	0.0161	0.2900
FATLQK[x]SKR	5	0	1077.629423	0.0161	0.1450
EALEK[x]TEEK	4	0	1075.539667	0.0161	0.1450
T[x]VYQISELESLLRSSHIITKELK	0	0	2686.490399	0.0161	0.3700
STDEYNGAMLK[x]SVCVEAGMIALR	10	0	2514.191544	0.0161	0.3700
QCVIANSCK[x]TAINTGGGSVAVFNK	8	0	2495.225954	0.0160	0.3850
MVTANIK[x]NIK	6	0	1130.648106	0.0160	0.1600
LFLLRIVAFDQLVK[x]EK	13	0	1931.160709	0.0159	0.2550
LEFIK[x]VIPVEELKEIK	4	0	1926.144056	0.0159	0.2550
KLEK[x]GQSIDDMIPAQK	3	0	1799.945046	0.0159	0.2550
SMNLTRGIDLK[x]SIAEK	10	0	1774.961029	0.0159	0.2550
QEYKDDINLDEASAMAVK[x]FLSK	17	0	2514.231087	0.0159	0.3500
FK[x]LNYKPEEEYPDLSKHNNHMAK	1	0	2831.369969	0.0159	0.3650
NELEK[x]LNFSSLK	4	0	1420.756126	0.0158	0.1900
DKK[x]DQK	2	0	760.407879	0.0158	0.0950
FLK[x]TSK	2	0	722.432639	0.0158	0.0950
EIKIIYSDIDVDPVK[x]PEHVGKVVLK	14	0	2832.599943	0.0158	0.3950
QK[x]SLEKTLVPYLR	1	0	1573.919099	0.0158	0.2050
QDLADATVETLKAIEGK[x]IAR	16	0	2141.169090	0.0158	0.3150
EATPMEMDEEK[x]SQDISINGNSK	10	0	2452.073269	0.0157	0.3450
TDTKTIEAITFK[x]TDNHLSSTLEK	11	0	2592.328152	0.0157	0.3600
QVMEEK[x]LDSKNVQLAK	5	0	1858.982156	0.0156	0.2500
YVYRDYCAFVQHLK[x]VNADTELVHLR	13	0	3108.560213	0.0156	0.3900
DPEEEAEMMTK[x]ETTEKK	10	0	2024.891743	0.0156	0.2650
LAIEREPPFAPIESAK[x]R	15	0	1923.057703	0.0156	0.2650
AFESCSNDEALRNLNQIVNELDEEK[x]YK	24	0	3227.503934	0.0156	0.4200
S[x]SIGTGYDLGLFFSPDGRLFQAEYAYK	0	0	3001.449655	0.0156	0.4200
EK[x]SPAIIFIDELDAIGTKR	1	0	2115.157467	0.0155	0.2950
LDDMSLIK[x]EDCEAATDPLLK	7	0	2276.091491	0.0155	0.3100
ELFDCLK[x]IMR	6	0	1323.667849	0.0155	0.1550
TIDNAETMKK[x]GILLPESLTEAVEATTYAILR	9	0	3390.795458	0.0155	0.4800
EGK[x]GEIYSFDPVGSYEREWCR	2	0	2563.143672	0.0155	0.3250
DVEFLHSDKIDTIVK[x]EIQDEK	14	0	2500.269581	0.0155	0.3250
M[x]PFGNTHNKFK	0	0	1319.644415	0.0155	0.1700
KSGFEK[x]IDLTR	5	0	1292.708787	0.0155	0.1700
FVVFTPTLIDPELLDAQTK[x]LWKR	18	0	2729.515494	0.0154	0.3550
SNNIKENEQK[x]IK	9	0	1443.768084	0.0154	0.1850
LTHEKSTMLEK[x]IK	10	0	1556.859536	0.0154	0.2000
VEYAPSNEIDTFELQGCSLK[x]DQIGEEK	19	0	3098.438882	0.0154	0.4150
EDVQSLK[x]LKYYEQK	6	0	1769.919882	0.0154	0.2150
NLTDETK[x]NKHCLIK	6	0	1712.887868	0.0154	0.2150
MILELTNHLEELK[x]K	12	0	1709.938508	0.0154	0.2150
VSK[x]QGEIDYEALVK	2	0	1577.830012	0.0154	0.2150
SIAEK[x]MNGASGAELK	4	0	1504.755469	0.0153	0.2300
MVCKIWK[x]SDEINEVLNK	6	0	2105.064830	0.0153	0.2600
SRQETQYK[x]IDELVSNNEK	7	0	2180.070835	0.0153	0.2750
NTWNSTLETAKAK[x]YASQK	12	0	2040.027522	0.0153	0.2750
K[x]LGVKPPKGCLMFGPPGTGK	0	0	2068.132455	0.0153	0.3050
LPSEYDSRVKAMEVDEK[x]PTER	16	0	2478.205935	0.0152	0.3200
QGLHKK[x]SNFFLQLDGLVGQEAR	5	0	2484.323621	0.0152	0.3350
ATDGVVLATEK[x]KPTSELAIGASLEK	10	0	2527.374374	0.0152	0.3800
ENAPAIIFIDEIDAIATK[x]RFDAQTGADR	17	0	3060.551483	0.0152	0.4250
ATLEIYHEDNNRAEAK[x]DVAK	15	0	2286.123929	0.0150	0.3000
MNSIVSK[x]YTQSTNNDDPK	6	0	2040.942138	0.0150	0.2700
WRDATDDK[x]R	7	0	1161.552629	0.0150	0.1350
QVK[x]LLFIEK	2	0	1116.690625	0.0150	0.1350
VLVK[x]VHPEGK	3	0	1104.665473	0.0150	0.1500
Y[x]FATLQKSK	0	0	1084.591644	0.0150	0.1350
LNFSSLK[x]MK	6	0	1066.584449	0.0150	0.1350
AKYASQK[x]RP	6	0	1047.582476	0.0150	0.1350
ESQDYLNLVQALAETNVKDEK[x]SGVK	20	0	2777.408184	0.0150	0.3750
L[x]EAPADPTDEEAMSDEAAAQAITAR	0	0	2572.159771	0.0150	0.3750
IHLEK[x]VSKQGEIDYEALVK	4	0	2198.194577	0.0150	0.2850
ATTVK[x]DTMNVDINAIKK	4	0	1860.997805	0.0150	0.2550
DGIQDIMPSQAK[x]ELKK	11	0	1799.945046	0.0150	0.2400
DYGK[x]FLSAMHDLPVR	3	0	1747.871494	0.0150	0.2250
LNYK[x]PEEEYPDLSK	3	0	1723.830403	0.0150	0.2100
VVGQLLEKLK[x]PLIEK	9	0	1706.070505	0.0150	0.2250
KDK[x]PKYEPPVPTR	2	0	1553.856502	0.0150	0.1950
CTK[x]IIENEQSAEK	2	0	1548.745296	0.0150	0.1950
K[x]SLKDECK	0	0	1006.511679	0.0150	0.1200
M[x]PPK	0	0	471.251517	0.0150	0.0600
K[x]AGHPFMWNQHLGYVLTCPSNLGTGLR	0	0	3053.511491	0.0148	0.4000
HGQLK[x]QSMTSLVQHVMTYLPGIDDLK	4	0	2938.504343	0.0148	0.3850
LNCVIDRVNGVVFTNRPDEK[x]NR	19	0	2614.339673	0.0148	0.3250
LPSEYDSRVK[x]AMEVDEKPTER	9	0	2478.205935	0.0148	0.3100
IVAFVGSPIVEDEK[x]NLIRLAK	13	0	2310.331003	0.0148	0.3100
VTQKK[x]PPVQPLAYKSATPFR	4	0	2255.278912	0.0147	0.2950
T[x]IDNAETMKKGILLPESLTEAVEATTYAILR	0	0	3390.795458	0.0147	0.4550
GFPTPK[x]ATSTGTTIVGVIAKDCIVLGADTR	5	0	3045.616721	0.0147	0.4400
GSQVSEFIDTESFAPTITVQSK[x]LSNRDAR	21	0	3182.584233	0.0147	0.4250
SK[x]VLDVRIYVTGGVSDFCPIAGMDMPK	1	0	2954.470265	0.0146	0.3950
L[x]KGYQTIELDKK	0	0	1434.808159	0.0146	0.1750
GDVAASILDK[x]YR	9	0	1306.688052	0.0146	0.1750
TSASIDFDSNFLNSMIKK[x]NEEK	17	0	2517.205601	0.0145	0.3200
TSASIDFDSNFLNSMIK[x]KNEEK	16	0	2517.205601	0.0145	0.3200
VLTLELYKK[x]LR	8	0	1374.859801	0.0145	0.1600
GVLLYGPPGTGK[x]TLLARAVAASLGVNFLK	11	0	2882.674441	0.0145	0.4200
K[x]EAGFIDDILIITPASKEK	0	0	2087.151320	0.0145	0.2750
SGNLPDADNSK[x]SDISKSSM	10	0	1951.879206	0.0145	0.2750
DKLVLK[x]EVFLSFHNLVGR	5	0	2113.204692	0.0144	0.2600
K[x]PIGATWKTTQLEEANSK	0	0	2001.053008	0.0144	0.2600
M[x]TDKYAFSLTTFSPNGK	0	0	1906.913413	0.0144	0.2450
MPFGNTHNK[x]FKLNYKPEEEYPDLSK	8	0	3025.464255	0.0144	0.3600
ISQAVRIGDLCAFTDALSK[x]YEAEFR	18	0	2859.422393	0.0144	0.3600
IGLHDDAYLDVCK[x]YYR	12	0	1999.946105	0.0144	0.2300
TLASLQK[x]R	6	0	915.550117	0.0144	0.1150
IITK[x]EGVETRIIPLK	3	0	1709.045018	0.0143	0.2150
D[x]GIQDIMPSQAKELK	0	0	1671.850090	0.0143	0.2150
GGVHVKLAHLSK[x]HPK	11	0	1606.941898	0.0143	0.2150
CFIVNELMRWPK[x]IAEIYGSALR	11	0	2665.387142	0.0143	0.3150
EEFAEK[x]AVSVIQAR	5	0	1575.825595	0.0143	0.2000
LALTK[x]PK	4	0	769.506134	0.0143	0.1000
DGAEAEEIFVHYMNAAGTDVK[x]NLQVAK	20	0	2919.407136	0.0143	0.3850
GIESEAYESVLDLAK[x]ICDVR	14	0	2266.115004	0.0143	0.2850
ILSTLDRELLK[x]PSASVALQR	10	0	2209.279304	0.0143	0.2850
VDAQDFLK[x]VAETR	7	0	1490.772835	0.0142	0.1850
SK[x]RHQGVLEIEFMIDHNMK	1	0	2311.156430	0.0142	0.2700
EGK[x]VTFFYTDYIGVYAPRK	2	0	2253.146903	0.0142	0.2700
M[x]PFGNTHNKFKLNYKPEEEYPDLSK	0	0	3025.464255	0.0142	0.3550
AELATEAYTPLTSLEGIVILK[x]KNTEDIEMTA	20	0	3363.736944	0.0142	0.4400
HAADAIMFVNCLGDNAAVLK[x]PNSFQNNVLK	19	0	3270.627631	0.0142	0.4250
NMGTVVDLLIENK[x]ASALL	12	0	1900.033855	0.0142	0.2550
ESLLAVQGQDFVLTASSSSAVRGITVLK[x]PDDDK	27	0	3445.793876	0.0141	0.4650
MLLTEVHLLESK[x]VYHAIRNIPK	11	0	2603.462020	0.0141	0.3100
KAVYMPLCDPGNK[x]AEESAFYER	12	0	2574.188176	0.0141	0.3100
ATHEVLKDEVLFNDK[x]PLPIEMK	14	0	2565.351138	0.0141	0.3100
IDLTRIVK[x]SAK	7	0	1242.765906	0.0141	0.1550
TAAVNIK[x]VRDMESDFQDLLGSLLNTR	6	0	2905.496614	0.0140	0.3650
NILK[x]VDIEVAVIPSEGFRQR	3	0	2282.274552	0.0140	0.2800
VPFTAAITITGVK[x]TSTGGPK	12	0	1945.088332	0.0140	0.2800
SGKK[x]R	3	0	574.355062	0.0140	0.0700
MGQAQSGNFSNFGDGANGDNK[x]KDQK	20	0	2614.146520	0.0140	0.3500
HNNHMAK[x]VLTLELYK	6	0	1809.955886	0.0140	0.2100
IDRK[x]ILFENPDEATK	3	0	1787.941677	0.0140	0.2100
K[x]NLLNPLIEDSRYGLQGPTWLVHK	0	0	2790.517949	0.0140	0.3350
EIK[x]PNIRVALRNDSYQLIK	2	0	2269.290536	0.0139	0.2650
TMLELLNQLDGFEATK[x]NIK	15	0	2177.140100	0.0139	0.2650
KNVPK[x]LQNVSNFQK	4	0	1642.915408	0.0139	0.1950
ASLLK[x]VNMENLIVTDLGK	4	0	1957.091700	0.0139	0.2500
LGLDSEESAEYIVAK[x]GIR	14	0	1949.010477	0.0139	0.2500
AELATEAYTPLTSLEGIVILKK[x]NTEDIEMTA	21	0	3363.736944	0.0139	0.4300
S[x]IMEYNGGSCVAMAGKNCVAIASDLR	0	0	2773.265441	0.0138	0.3600
VGVILESQRAANVLAFQSTTK[x]TLALK	20	0	2757.575126	0.0138	0.3600
LALTK[x]LTIPLPLYPQGHPGGSEGGPK	4	0	2640.463795	0.0138	0.3600
NEEKK[x]LMELFISK	4	0	1607.859201	0.0138	0.1800
VYSEIPLSNATSLLYLENTK[x]ETEK	19	0	2741.400978	0.0138	0.3300
TVLQDVEANIAALMQATK[x]QR	17	0	2199.168042	0.0137	0.2750
K[x]DWNACKK	0	0	1048.512348	0.0137	0.1100
PPK[x]EDWEK	2	0	1027.497414	0.0137	0.1100
IVKSAK[x]AK	5	0	843.554142	0.0137	0.1100
G[x]VFK	0	0	449.263798	0.0137	0.0550
ELQPFIVQMAEQALDIEK[x]ISYGDSGLRTEPK	17	0	3504.780869	0.0137	0.4250
M[x]TMVYSDNTSIITSAGGLMALLDEQER	0	0	2945.381905	0.0137	0.3700
NKPGVYTK[x]VCNYVNWIQQTIAAN	7	0	2680.343029	0.0137	0.3150
GTTYSAPAIATGFAMHLALPMLRK[x]ATDDDR	23	0	3190.590187	0.0137	0.4100
DELWK[x]NDDQLTYTYK	4	0	1930.894787	0.0137	0.2050
EVVELPLLSPERFVK[x]LGIDPPK	14	0	2474.414726	0.0136	0.3000
YQKDEEWPPK[x]M	9	0	1449.659787	0.0136	0.1500
ATSAGPK[x]QTETINWLEKR	6	0	2029.059155	0.0136	0.2450
DMQVDSVNQEENVDSGETK[x]QNTVTEVPR	18	0	3147.426081	0.0136	0.3800
KLFK[x]SLGSGMDQEK	3	0	1566.807502	0.0136	0.1900
YPMDAHK[x]SELEGVEEAR	6	0	1959.899550	0.0135	0.2300
GNAK[x]FGDGIQIAQLALK	3	0	1742.967833	0.0135	0.2300
FDVVPVPQSSLYLRNLTDETK[x]NK	20	0	2662.396504	0.0135	0.3100
EYLEKNWK[x]EGLSR	7	0	1650.836493	0.0135	0.1750
NVPK[x]LQNVSNFQK	3	0	1514.820452	0.0135	0.1750
EPLK[x]EVVQFVGSR	3	0	1486.814306	0.0135	0.1750
TSTSSMTAVPKPLK[x]FLRPHYFTLVK	13	0	2848.567205	0.0134	0.3350
YLSENPKTSASIDFDSNFLNSMIK[x]K	23	0	2848.395178	0.0134	0.3350
ANWCDK[x]RYNLASLHDDTLLDM	5	0	2550.163024	0.0133	0.2800
IDTVIK[x]LVDHSFDEK	5	0	1757.919882	0.0133	0.2000
EDWEK[x]YQKPVDTEEENDK	4	0	2281.002149	0.0133	0.2400
QIQPK[x]TFANLVSSTLYEK	4	0	2066.104707	0.0133	0.2400
EK[x]SPAIIFIDELDAIGTK	1	0	1959.056365	0.0133	0.2400
IAGEHLSNGEK[x]PLLTPEK	10	0	1932.031547	0.0133	0.2400
TRLLENDIK[x]VMK	8	0	1458.822760	0.0133	0.1600
K[x]SKTLQYFA	0	0	1084.591644	0.0133	0.1200
K[x]TELFK	0	0	764.443203	0.0133	0.0800
YDK[x]LVETSGQIRCGSPYIIEDSK	2	0	2657.300555	0.0133	0.3050
TLALK[x]YPGGGPGKTAILPVK	4	0	1980.177084	0.0132	0.2650
QNTPVLFDSKEAVLK[x]LK	14	0	1929.093418	0.0132	0.2250
VSPTGQITSTSARSGK[x]K	15	0	1703.916525	0.0132	0.2250
M[x]SSIGTGYDLGLFFSPDGRLFQAEYAYK	0	0	3132.490133	0.0132	0.3700
TSK[x]TPPTAMLSSVR	2	0	1474.781290	0.0132	0.1850
VLVK[x]VHPEGKYVVDISPDIDIK	3	0	2462.378342	0.0132	0.2900
AASLLK[x]VNMENLIVTDLGK	5	0	2028.128811	0.0132	0.2500
Q[x]TVYQISELESLLRSSHIITKELK	0	0	2814.548970	0.0131	0.3150
TLSMEK[x]HTELRSFEQK	5	0	1962.983216	0.0131	0.2100
LAAEDHK[x]FVIHQEENK	6	0	1906.953636	0.0131	0.2100
AKSAK[x]IVR	4	0	871.560288	0.0131	0.1050
LIEK[x]LELRGDYNGIQDIVAQGTVGISDQK	3	0	3171.677402	0.0131	0.3800
T[x]MVYSDNTSIITSAGGLMALLDEQER	0	0	2814.341427	0.0131	0.3400
WPK[x]IAEIYGSALR	2	0	1502.824477	0.0131	0.1700
TIDNAETMK[x]KGILLPESLTEAVEATTYAILR	8	0	3390.795458	0.0131	0.4050
TLLAK[x]AVANQTSATFLR	4	0	1804.020592	0.0129	0.2200
GCLMFGPPGTGK[x]TLLARACAAQSNATFLK	11	0	3037.529839	0.0129	0.3750
K[x]NLLNPLIEDSR	0	0	1410.783007	0.0129	0.1550
HMTDELNNLLFNYAIRYDK[x]LVETSGQIR	18	0	3352.687252	0.0129	0.3600
P[x]PKEDWEKYQKPVDTEEENDK	0	0	2603.202624	0.0129	0.2700
I[x]AIVVNQNWYCANTKYVTGPK	0	0	2438.241535	0.0129	0.2700
VMGSGCDAAGTIIK[x]VFHPITK	13	0	2201.133573	0.0129	0.2700
K[x]TLVAHAVLKVGSALVGSQTK	0	0	2106.252365	0.0129	0.2700
NPELFLRVGIK[x]PPK	10	0	1606.955817	0.0129	0.1800
IK[x]ENQEK	1	0	887.471202	0.0129	0.0900
AKHDYYDSSSSIYDYSIIHVELVIYAK[x]ASK	26	0	3464.713844	0.0128	0.3850
IVMTANK[x]IVQMIGEQATLDLLFGNDRVEQR	6	0	3401.779764	0.0128	0.3850
SLSATPNSLK[x]PTINDLIINTLMNGFNDHIK	9	0	3280.712404	0.0128	0.3850
DVCIK[x]LGLDSEESAEYIVAKGIR	4	0	2564.315479	0.0128	0.2950
TLASLQK[x]RTHALENTFLPSNSAR	6	0	2554.361457	0.0128	0.2950
VDDLLTTQAEAK[x]GAGFLLFMLNALR	11	0	2706.441342	0.0128	0.3200
FNCHAEALETIQDLEVVNPLDYLLK[x]WK	24	0	3257.642933	0.0128	0.3450
QPWAHGLLLENFNSAAEK[x]NHASIDKMK	17	0	3048.523830	0.0128	0.3450
EIK[x]EVIELPVK	2	0	1295.769988	0.0127	0.1400
K[x]MAIDDDINWEELARSTDEYNGAMLK	0	0	3027.395247	0.0127	0.3300
QEMK[x]KDSESTEEK	3	0	1567.703492	0.0127	0.1650
SLEFK[x]ASELAEDFHIPVTR	4	0	2188.116331	0.0126	0.2400
HIGIATTGFIPDGQHIVK[x]R	17	0	2059.132592	0.0126	0.2400
PPKEDWEKYQK[x]PVDTEEENDK	10	0	2603.202624	0.0126	0.2650
CVVHLNDASVAAKLLMK[x]LSSQNDDK	16	0	2755.399548	0.0126	0.3150
DAFALAK[x]EKSPAIIFIDELDAIGTK	6	0	2675.442056	0.0126	0.3150
DDGLEDDMPALADEEFEK[x]MDRR	17	0	2596.105628	0.0125	0.2750
DVCIK[x]LGLDSEESAEYIVAK	4	0	2238.108857	0.0125	0.2500
S[x]SSDMAYTSMFKGNQK	0	0	1780.775938	0.0125	0.2000
LQK[x]YQATVMRGAFK	2	0	1639.886752	0.0125	0.1750
K[x]SGNLPDADNSK	0	0	1244.599634	0.0125	0.1500
MK[x]DAVKEAAR	1	0	1117.591321	0.0125	0.1250
D[x]YDLVR	0	0	779.381332	0.0125	0.0750
K[x]LEK	0	0	516.327120	0.0125	0.0500
MEQKPEVDYSEK[x]FAELQK	11	0	2198.056433	0.0125	0.2250
HNFVGLFVELSKLLVK[x]DR	15	0	2113.204692	0.0125	0.2250
ATDGVVLATEKK[x]PTSELAIGASLEK	11	0	2527.374374	0.0124	0.3100
QIAK[x]FVVSLGERVSPTDIEEGMR	3	0	2560.331798	0.0124	0.2850
PPKEDWEK[x]YQKPVDTEEENDK	7	0	2603.202624	0.0124	0.2600
DCISGWGCVVYVITADKCIK[x]R	19	0	2499.207134	0.0124	0.2600
EQKPEVDYSEK[x]FAELQK	10	0	2067.015955	0.0124	0.2100
TYEAALEVIKNMGTVVDLLIENK[x]ASALL	22	0	3017.635728	0.0123	0.3450
AIHK[x]LGSTLKSIMLYLMVQSVNSELK	3	0	2902.602263	0.0123	0.3200
K[x]SSEQANLYER	0	0	1323.641830	0.0123	0.1350
IQYVGK[x]QDPKK	5	0	1302.729522	0.0123	0.1350
NVISLEISDTSLQPLSTFFAERAK[x]TMTER	23	0	3283.675685	0.0122	0.3550
FGNRDLVK[x]K	7	0	1075.613774	0.0122	0.1100
K[x]EEMVMLKGDEVVSLLGVSEQVQVR	0	0	2801.466563	0.0122	0.3050
DMTLEEAEVLILK[x]VLR	12	0	1871.043692	0.0122	0.1950
VLSNYMK[x]QEALSSK	6	0	1596.818066	0.0121	0.1700
K[x]KLIPIR	0	0	866.606510	0.0121	0.0850
EAVLK[x]LK	4	0	799.516697	0.0121	0.0850
GILLYGPPGTGK[x]TLLARAVAHHTDCK	11	0	2745.474704	0.0121	0.3150
LLIFEK[x]QVRQASDTSTNTK	5	0	2178.164339	0.0121	0.2300
EALEK[x]TEEKTESYYSNAVELNLLLISPTK	4	0	3311.702277	0.0121	0.3500
N[x]SSSDMAYTSMFKGNQK	0	0	1894.818860	0.0121	0.2050
IYDSWPQSPQK[x]TQLADILSVLGMSYSNTSK	10	0	3356.659701	0.0120	0.3600
LIIPSDDALRTNAIVMK[x]DIR	16	0	2253.251374	0.0120	0.2400
TNNLDLEHKHK[x]TPDK	10	0	1788.911774	0.0120	0.1800
LEK[x]GQSIDDMIPAQK	2	0	1671.850090	0.0120	0.1800
EAEAAKDEQIEK[x]IDTVIK	11	0	2029.057817	0.0119	0.2150
HIEVGDSVLVKIITK[x]EGVETR	14	0	2321.295344	0.0119	0.2500
LEFIKVIPVEELK[x]EIK	12	0	1926.144056	0.0119	0.1900
GGYAEVK[x]QSEVIGLVR	6	0	1703.920551	0.0119	0.1900
EEQGDIK[x]SAQEILCNEPVETYGSFDLK	6	0	3098.438882	0.0119	0.3200
M[x]SIMEYNGGSCVAMAGKNCVAIASDLR	0	0	2904.305920	0.0119	0.3200
SCNFPEFSYFMK[x]IVMSMVR	11	0	2372.082464	0.0118	0.2250
ELEAMK[x]LLRPR	5	0	1354.775421	0.0118	0.1300
LGSTLKSIMLYLMVQSVNSELK[x]LLSSAK	21	0	3052.691464	0.0118	0.3300
EDVQSLKLK[x]YYEQK	8	0	1769.919882	0.0118	0.1650
ATAGPIIADK[x]NCKK	9	0	1485.797272	0.0118	0.1650
GILLYGPPGTGK[x]TLLAR	11	0	1726.014054	0.0118	0.2000
ALTLK[x]TGPPGPPCGGKFMLK	4	0	2069.116472	0.0117	0.2350
VMGSGCDAAGTIIKVFHPITK[x]AVILSDTKPVDK	20	0	3467.851862	0.0117	0.3850
MK[x]SDINAHKSQLFAGAAPNNHLEEWLK	1	0	3048.523830	0.0117	0.3150
TAYSYFYEAYEGFTSLDDDK[x]K	19	0	2512.095710	0.0117	0.2450
HIGIATTGFIPDGQHIVK[x]RAR	17	0	2286.270804	0.0117	0.2450
K[x]IEIPLPNEVGR	0	0	1363.782281	0.0117	0.1400
TIEAITFK[x]TDNHLSSTLEK	7	0	2147.110911	0.0116	0.2200
MPLLQSSVALLGQK[x]IR	13	0	1753.028320	0.0116	0.1850
SELQDK[x]SSQQGVEGVLIILKIEDTDK	5	0	2871.507557	0.0115	0.3000
LFK[x]SLGSGMDQEK	2	0	1438.712546	0.0115	0.1500
TLALK[x]YPGGGPGK	4	0	1257.708061	0.0115	0.1500
VNQIESQMAMAEK[x]LIQIRVK	12	0	2328.265640	0.0115	0.2300
IQYVGK[x]QDPK	5	0	1174.634566	0.0115	0.1150
HGQLK[x]QSMTSLVQHVMTYLPGIDDLKTK	4	0	3167.646972	0.0114	0.3200
EKVLK[x]TK	4	0	844.538158	0.0114	0.0800
AK[x]TMTER	1	0	835.422145	0.0114	0.0800
FAASK[x]EK	4	0	779.417716	0.0114	0.0800
M[x]PPKEDWEKYQKPVDTEEENDK	0	0	2734.243102	0.0114	0.2500
VLVKVHPEGK[x]YVVDISPDIDIK	9	0	2462.378342	0.0114	0.2500
SELQDKSSQQGVEGVLIILK[x]IEDTDK	19	0	2871.507557	0.0113	0.2950
KVAEQNENPTVGSAQK[x]MIQDEAQK	15	0	2642.296866	0.0113	0.2700
LAHLSK[x]HPKFEEILTR	5	0	1918.078772	0.0113	0.1800
LVNFTAK[x]TLDLLGIFR	6	0	1820.055916	0.0113	0.1800
VVKVDAQDFLK[x]VAETR	10	0	1817.004608	0.0113	0.1800
VVSSAIVDK[x]YIGESAR	8	0	1692.904567	0.0113	0.1800
SSTAAKTFLEK[x]R	10	0	1337.730248	0.0113	0.1350
DK[x]KLIPIR	1	0	981.633448	0.0113	0.0900
FATLQK[x]SK	5	0	921.528321	0.0113	0.0900
S[x]SKDISSK	0	0	850.439569	0.0113	0.0900
ALSSLKYMLLSQIMLNSVSEVK[x]SLLTGK	21	0	3052.691464	0.0112	0.3150
K[x]VGQYIRQPQNVLVSETLER	0	0	2356.286176	0.0112	0.2250
LEEAMK[x]ITTDAFTSAGERHIEVGDSVLVK	5	0	3145.596378	0.0112	0.3250
NDSYQLIK[x]ILPNKVDPLVSLMMVEK	7	0	2886.559732	0.0112	0.2800
SEAAEFEYK[x]NGYPMPCDVLAK	8	0	2418.087074	0.0112	0.2350
LQLNLERDYEQFGYFK[x]R	15	0	2218.117000	0.0112	0.1900
LFKSLGSGMDQEK[x]VLNK	12	0	1893.002891	0.0112	0.1900
QDPK[x]KHLDAEVQK	3	0	1534.810280	0.0112	0.1450
FKLNYK[x]PEEEYPDLSKHNNHMAK	5	0	2831.369969	0.0111	0.2550
SSQQGVEGVLIILK[x]IEDTDKYDK	13	0	2577.353638	0.0111	0.2550
TKSVALGGITK[x]EFVIYEQLIAAR	10	0	2506.415787	0.0111	0.2550
K[x]TELEEIMLLNLHK	0	0	1709.938508	0.0111	0.1550
YEVGAEYIKK[x]VIAR	9	0	1637.914013	0.0111	0.1550
TFANLVSSTLYEK[x]R	12	0	1627.856893	0.0111	0.1550
TLLARACAAQSNATFLK[x]LAAPQLVQMFIGDGAK	16	0	3474.847780	0.0111	0.3650
K[x]TQIAGGHDIIGPFHVITR	0	0	2059.132592	0.0111	0.2100
GFPTPKATSTGTTIVGVIAK[x]DCIVLGADTR	19	0	3045.616721	0.0110	0.3300
AKVAEQNENPTVGSAQK[x]MIQDEAQK	16	0	2713.333976	0.0110	0.2750
YYLPKGK[x]SALSTLNGFVEELK	6	0	2356.267737	0.0110	0.2300
LAHLSKHPK[x]FEEILTR	8	0	1918.078772	0.0109	0.1750
DEFSRK[x]EAGFIDDILIITPASK	5	0	2464.284838	0.0109	0.2400
FVK[x]LGIDPPKGIMLYGPPGTGK	2	0	2284.265236	0.0109	0.2400
LK[x]GYQTIELDK	1	0	1306.713204	0.0109	0.1200
IGLVRLPEANFEPLEK[x]R	15	0	1980.115548	0.0109	0.1850
TDNHLSSTLEKLSFK[x]SIADVADMLEANDK	14	0	3191.565471	0.0109	0.3150
K[x]ACIIFFDEIDAIGGARFDDGAGGDNEVQR	0	0	3255.525338	0.0108	0.3250
EEIQLLQEPGSYVGEVIKTMGK[x]NK	21	0	2689.399538	0.0108	0.2600
GQAQSGNFSNFGDGANGDNKK[x]DQK	20	0	2483.106041	0.0108	0.2600
DEKSGVK[x]LENVK	6	0	1344.724827	0.0108	0.1300
VHPEGKYVVDISPDIDIK[x]EIKPNIR	17	0	2873.564954	0.0108	0.2700
YLSENPK[x]TSASIDFDSNFLNSMIKK	6	0	2848.395178	0.0108	0.2700
AK[x]WSTAETLTNNK	1	0	1462.741537	0.0108	0.1400
RSVGIK[x]AQLQAQHSMQIMTADLNGINR	5	0	2979.549329	0.0107	0.2900
LLFIEKAEIINSLNLNNDLTDK[x]LAQFEK	21	0	3245.754588	0.0107	0.3000
AFGRVYATMQK[x]LQK	10	0	1639.886752	0.0107	0.1500
ASKGSNDDEMK[x]IDK	10	0	1536.708913	0.0107	0.1500
K[x]SAQVILSEIEVLEAEHRPFK	0	0	2422.321891	0.0107	0.2250
NVVTEAGFIAIK[x]EDR	11	0	1660.878354	0.0107	0.1600
EWLDKLGDK[x]GPAAAR	8	0	1625.852476	0.0107	0.1600
I[x]AIVVNQNWYCANTKYVTGPKNK	0	0	2680.379413	0.0107	0.2450
LGDGVLRPYK[x]VGVILESQRAANVLAFQSTTK	9	0	3329.845796	0.0106	0.3300
VPTFANFHTPIFIAK[x]R	14	0	1858.025287	0.0106	0.1700
DSESTEEK[x]EAQAVQRAR	7	0	1932.913617	0.0106	0.1800
MAIVSK[x]VNIVPQMLEFADWGESDEYVR	5	0	3125.520049	0.0106	0.2850
RLAEGESEEVK[x]AYMDPHR	10	0	2116.000652	0.0106	0.1900
TK[x]LQDGSTDMQLTLMSIVHVPYKQGLHK	1	0	3167.646972	0.0105	0.2950
YVVDISPDIDIK[x]EIKPNIR	11	0	2226.225875	0.0105	0.2000
LALTKPK[x]GTPGYGPLGVLPK	6	0	2006.192733	0.0105	0.2100
M[x]FMTRSEYDR	0	0	1334.574681	0.0105	0.1050
NLQVAK[x]SLDK	5	0	1114.634566	0.0105	0.1050
VPTFANFHTPIFIAK[x]REDGMK	14	0	2418.251708	0.0105	0.2200
LFQVEYAIEAIK[x]LGSTAIGVK	11	0	2249.267011	0.0105	0.2200
DK[x]SAQVILSEIEVLEAEHRPFK	1	0	2537.348830	0.0105	0.2300
TYNLISSYIK[x]SVEISALASKNR	9	0	2456.327369	0.0105	0.2300
AMEVDEK[x]PTER	6	0	1303.607753	0.0105	0.1150
GYIGDPIK[x]FVRSVVLLPEEEPLR	7	0	2625.452897	0.0104	0.2400
SLQSVGQIIGEVLK[x]QLDSERFIVK	13	0	2685.506382	0.0104	0.2500
EAEAAK[x]DEQIEK	5	0	1359.651724	0.0104	0.1250
IK[x]LISGKLDEAR	1	0	1341.797930	0.0104	0.1250
NK[x]ELISVSAASK	1	0	1245.692803	0.0104	0.1250
M[x]GQAQSGNFSNFGDGANGDNKKDQK	0	0	2614.146520	0.0104	0.2600
QTETINWLEK[x]RFK	9	0	1691.899424	0.0104	0.1350
EDMGSNDKASK[x]ER	10	0	1465.646650	0.0104	0.1350
IVCFMLNEK[x]LNQQSVLLPLLKDNIAHR	8	0	3205.746621	0.0104	0.2800
GNIK[x]VLFATNRPNTLDEALMRPGRIDR	3	0	3066.650753	0.0104	0.2800
K[x]NVPKLQNVSNFQK	0	0	1642.915408	0.0104	0.1450
YK[x]DAYVYSIVAIAR	1	0	1630.871817	0.0104	0.1450
AVNIAFTQDQLLK[x]R	12	0	1615.904510	0.0104	0.1450
ATAGPIIADKNCK[x]K	12	0	1485.797272	0.0104	0.1450
EEPK[x]SETLENFTRVVPAQLPYISFNLNGR	3	0	3347.714847	0.0103	0.3000
GNAMNIQLYYRLGITFAHVTAAK[x]NNSWAK	22	0	3251.666068	0.0103	0.3000
EWLDK[x]LGDKGPAAAR	4	0	1625.852476	0.0103	0.1550
WK[x]VETQEAAVVDYPDR	1	0	1904.926754	0.0103	0.1650
YYLPK[x]GKSALSTLNGFVEELK	4	0	2356.267737	0.0102	0.2150
IDLACVGHGLGQYYYGRFHQLK[x]PTR	21	0	2948.486662	0.0102	0.2550
TLYEHDLALVLENAIADDRK[x]TELFK	19	0	2916.523149	0.0102	0.2550
K[x]HLDAEVQKCIDNNISSMLACMLDSVAF	0	0	3208.502357	0.0102	0.2850
TGLGASGVYSAK[x]QNLANTFVNALVNAGYSNDR	11	0	3271.622012	0.0102	0.3250
F[x]MTRSEYDR	0	0	1203.534202	0.0100	0.0900
LAHLSK[x]HPK	5	0	1029.608297	0.0100	0.0900
QPEDK[x]LRMELLEQYNVIHDHQEER	4	0	3048.472188	0.0100	0.2400
ACAAQSNATFLK[x]LAAPQLVQMFIGDGAK	11	0	2920.493778	0.0100	0.2800
MGQAQSGNFSNFGDGANGDNKK[x]DQK	21	0	2614.146520	0.0100	0.2500
TAINTGGGSVAVFNK[x]FAYVLYQER	14	0	2604.333515	0.0100	0.2400
DYCAFVQHLK[x]VNADTELVHLR	9	0	2527.264057	0.0100	0.2100
RGERPSCPTGYHLK[x]SIR	13	0	2013.032561	0.0100	0.1700
T[x]DKYAFSLTTFSPNGK	0	0	1775.872934	0.0100	0.1600
TPNDTQK[x]YSNDK	6	0	1409.642221	0.0100	0.1200
TTLFK[x]SELAQSK	4	0	1351.734665	0.0100	0.1200
HGGYK[x]PTDKHK	4	0	1266.646859	0.0100	0.1100
VVTSKLLK[x]PR	7	0	1139.738968	0.0100	0.1000
IHAK[x]SMAIDK	3	0	1112.601159	0.0100	0.1000
ASK[x]ERAER	2	0	945.499144	0.0100	0.0800
K[x]TVQYATK	0	0	937.523235	0.0100	0.0800
K[x]SGFEK	0	0	694.364957	0.0100	0.0600
SGK[x]KR	2	0	574.355062	0.0100	0.0500
QLMTEFVDQVDDVVKYEIDK[x]TLAGVTR	19	0	3111.579669	0.0098	0.2650
K[x]HGQLKQSMTSLVQHVMTYLPGIDDLK	0	0	3066.599298	0.0098	0.2650
MGQAQSGNFSNFGDGANGDNK[x]K	20	0	2242.966054	0.0098	0.2150
GIMLYGPPGTGK[x]TLCAR	11	0	1790.917058	0.0097	0.1650
QVARNELEK[x]LNFSSLK	8	0	1875.021318	0.0097	0.1550
SQDISINGNSK[x]KEEPK	10	0	1772.890370	0.0097	0.1550
TNNLDLEHK[x]HKTPDK	8	0	1788.911774	0.0097	0.1450
NLNQIVNELDEEK[x]YKDAYVYSIVAIAR	12	0	3169.629394	0.0096	0.2600
QLMTEFVDQVDDVVK[x]YEIDKTLAGVTR	14	0	3111.579669	0.0096	0.2600
IKTLSMEK[x]HTELR	7	0	1584.865682	0.0096	0.1250
TASQVNMQIARK[x]AVYMPLCDPGNK	11	0	2691.329365	0.0096	0.2300
AAK[x]ASRGAATIK	2	0	1143.672345	0.0096	0.1150
GVAIDLLEECK[x]NTACSGIIAEVK	10	0	2489.250437	0.0096	0.2200
VVK[x]VDAQDFLK	2	0	1260.707726	0.0095	0.1050
LILTENIK[x]TK	7	0	1171.717563	0.0095	0.0950
QSRQETQYK[x]IDELVSNNEK	8	0	2308.129407	0.0095	0.1800
NIK[x]AMDLGELETFQLLNTR	2	0	2205.146246	0.0095	0.1800
INYK[x]KTELEEIMLLNLHK	3	0	2228.223766	0.0094	0.1700
K[x]DLVRNFGR	0	0	1103.619920	0.0094	0.0850
MVTANIKNIK[x]AMDLGELETFQLLNTR	9	0	2962.561853	0.0094	0.2450
K[x]VEFGLPDLEGRAHILR	0	0	1949.084584	0.0094	0.1600
DPEEEAEMMTK[x]ETTEK	10	0	1896.796787	0.0094	0.1500
RSK[x]VLDVR	2	0	971.587561	0.0094	0.0750
Q[x]IAIVVNQNWYCANTKYVTGPKNK	0	0	2808.437985	0.0094	0.2250
G[x]QAQSGNFSNFGDGANGDNKKDQK	0	0	2483.106041	0.0094	0.2250
APVLSDSSCK[x]SSYPGQITGNMICVGFLEGGK	9	0	3258.535765	0.0094	0.2900
LDK[x]LPVIIGSMDVDNALDLMTMK	2	0	2531.304781	0.0093	0.2150
TLEVLYLK[x]MHNNHAK	7	0	1809.955886	0.0093	0.1400
ARIEVEVYK[x]ITTGDR	8	0	1748.942012	0.0093	0.1400
VISMEKGGNMK[x]EVFR	10	0	1723.874862	0.0093	0.1400
GVLLYGPPGTGKTMLVK[x]AVANSTAANFIR	16	0	2945.615939	0.0093	0.2700
HDYYDSSSSIYDYSIIHVELVIYAK[x]ASK	24	0	3265.581778	0.0093	0.2600
DECK[x]QDIMFELGLLQERLAEK	3	0	2564.261336	0.0093	0.1950
KEFEIIK[x]GVLCQFR	6	0	1765.954825	0.0093	0.1300
CIDMFIHK[x]SAELYK	7	0	1753.853066	0.0093	0.1300
LK[x]YYEQK	1	0	970.512337	0.0093	0.0650
DEK[x]SGVK	2	0	761.391895	0.0093	0.0650
FRKPIGATWK[x]TTQLEEANSK	9	0	2304.222519	0.0093	0.1850
IWK[x]SDEINEVLNK	2	0	1586.830346	0.0092	0.1200
YQGHIGAYLVLGGYDCK[x]GPHLFTIAAHGSSDK	16	0	3431.671936	0.0092	0.2950
NEDDIEDIAALWMK[x]RISHR	13	0	2311.137804	0.0092	0.1750
MILELTNHLEELK[x]KYINR	12	0	2256.229913	0.0092	0.1650
K[x]YTGLLRVSAMMSCACQK	0	0	2103.009638	0.0092	0.1650
EATPMEMDEEK[x]SQDISINGNSKK	10	0	2580.168225	0.0091	0.2100
EFHK[x]DMTLEEAEVLILK	3	0	2044.054982	0.0091	0.1550
LHQLRNK[x]ELISVSAASK	6	0	1893.079498	0.0091	0.1550
YPLLSSSCGSQSLK[x]SGLWGPAICTNAVR	13	0	3008.484666	0.0091	0.2550
MPPK[x]EDWEKYQKPVDTEEENDK	3	0	2734.243102	0.0091	0.2000
APESLQQSYILMEDLYERK[x]LWK	18	0	2739.394060	0.0091	0.2000
CFGIK[x]FDIMPR	4	0	1382.683832	0.0091	0.1000
TNSTDEK[x]GTKK	6	0	1207.604385	0.0091	0.1000
NK[x]CCGCVPWNVVQIGSLGGDGGASQDQYQGSK	1	0	3425.518544	0.0091	0.2900
LPLYTNFVNSFRPNINQLK[x]AVYMGLK	18	0	3039.636674	0.0090	0.2350
GFPTPK[x]ATSTGTTIVGVIAK	5	0	1945.088332	0.0090	0.1800
VISMEK[x]GGNMKEVFR	5	0	1723.874862	0.0090	0.1350
K[x]GYQTIELDK	0	0	1193.629146	0.0090	0.0900
YELYSNQYYHGAGEPSLIGDK[x]LIEKLELR	20	0	3397.719264	0.0090	0.2600
GQAQSGNFSNFGDGANGDNK[x]KDQK	19	0	2483.106041	0.0090	0.2150
YEALSK[x]HIIMFDCK	5	0	1753.853066	0.0089	0.1250
QIK[x]EIKEVIELPVK	2	0	1665.007573	0.0089	0.1250
GPSLYQVDPSGTYFAWK[x]ATAIGK	16	0	2456.237499	0.0089	0.2050
TYLGLTGLATDVQTLYELFRYK[x]VNLYK	21	0	3181.706188	0.0089	0.2400
M[x]ATTVKDTMNVDINAIKK	0	0	1992.038284	0.0089	0.1600
EK[x]ADAAFLR	1	0	1019.539945	0.0089	0.0800
Q[x]IAIVVNQNWYCANTKYVTGPK	0	0	2566.300107	0.0089	0.1950
LAAPQLVQMFIGDGAK[x]LVRDAFALAK	15	0	2742.525343	0.0088	0.2300
IVRTLIDK[x]FSGEK	7	0	1504.861253	0.0088	0.1150
L[x]FKSLGSGMDQEK	0	0	1438.712546	0.0088	0.1150
TAALSARPAK[x]NIR	9	0	1367.799660	0.0088	0.1150
LNSLPLLQQLVK[x]CFIVNELMR	11	0	2527.401730	0.0088	0.1850
GGNMDSLK[x]INFSAFQLPVVTR	7	0	2293.188777	0.0088	0.1850
LK[x]GDLFSVGSGSTFAYGVLDSGYRWDLSK	1	0	3124.550422	0.0088	0.2550
SNDIEK[x]AIDLYK	5	0	1407.724493	0.0088	0.1050
K[x]VEFGLPDLEGR	0	0	1358.719350	0.0088	0.1050
LMSK[x]VAEK	3	0	904.505142	0.0088	0.0700
A[x]ASLLKVNMENLIVTDLGK	0	0	2028.128811	0.0087	0.1650
SFEQK[x]VMKEDNLILR	4	0	1848.976679	0.0087	0.1300
HCLLYLSCIDLDK[x]CSHTELVER	12	0	2760.303207	0.0086	0.1900
AITSVHARQEYALALQK[x]WDLSR	16	0	2555.360731	0.0086	0.1900
SAQEILCNEPVETYGSFDLK[x]EK	19	0	2556.205265	0.0086	0.1900
IIYSDIDVDPVKPEHVGK[x]VVLK	17	0	2462.378342	0.0086	0.1900
YGLQGPTWLVHK[x]ENAINK	11	0	2067.090061	0.0086	0.1550
SNSDDPASFTSINNYK[x]YHDDLPALR	15	0	2839.304786	0.0086	0.2150
M[x]MGINER	0	0	849.383652	0.0086	0.0600
VGCDRNK[x]YAIQLPLPPK	6	0	1968.061404	0.0085	0.1450
AGDFQGLNEQLVSLFK[x]K	15	0	1892.999523	0.0085	0.1450
A[x]TTVKDTMNVDINAIKK	0	0	1860.997805	0.0085	0.1450
INADHK[x]LNSLPLLQQLVKCFIVNELMR	5	0	3205.746621	0.0085	0.2300
FRK[x]PIGATWK	2	0	1202.692354	0.0085	0.0850
FRKLGVK[x]PPK	6	0	1168.744388	0.0085	0.0850
FKK[x]DGIPSNLTDTVETGIQALMSSLSTDFK	2	0	3242.637906	0.0085	0.2550
DNLSWLSK[x]ANNWSKFTATAALGVIHR	7	0	2899.509173	0.0085	0.2200
IHAKSMAIDK[x]DIR	9	0	1496.813257	0.0085	0.1100
DIK[x]SMIADKHAIR	2	0	1496.813257	0.0085	0.1100
EHIMDNLEAQAIEELEGAKEDALFK[x]NEEK	24	0	3342.592410	0.0084	0.2450
WSTAETLTNNK[x]IDRDK	10	0	1890.943464	0.0084	0.1350
D[x]GIQDIMPSQAKELKK	0	0	1799.945046	0.0084	0.1350
TPDK[x]GYGHRDDIFIPLSEK	3	0	2187.095930	0.0084	0.1600
K[x]IIEEEGFTNRFDVVPVPQSSLYLR	0	0	2935.544219	0.0084	0.2100
YQLYGYRTNTNNSILFAALSK[x]SLVR	20	0	2891.529239	0.0084	0.2100
SCALFANQAATRALTLK[x]TGPPGPPCGGK	16	0	2840.442413	0.0084	0.2350
CFCAHNSRIAGEHLSNGEKPLLTPEK[x]DFSK	25	0	3441.655629	0.0083	0.2500
S[x]RQETQYKIDELVSNNEK	0	0	2180.070835	0.0083	0.1500
LDRK[x]IEIPLPNEVGR	3	0	1747.994380	0.0083	0.1250
QAAK[x]ASVVETVTLTK	3	0	1544.877294	0.0083	0.1250
SLLAHK[x]GGHVVR	5	0	1272.741423	0.0083	0.1000
IFRQK[x]SLEK	4	0	1147.671285	0.0083	0.0750
QLASYYHK[x]ESNALFMVRIAQGLLYLGK	7	0	3112.653049	0.0083	0.2250
VYSEIPLSNATSLLYLENTKETEK[x]LAEER	23	0	3339.708423	0.0083	0.2400
AIHKLGSTLK[x]SIMLYLMVQSVNSELK	9	0	2902.602263	0.0083	0.2150
SPADWVADTIFAESDLGK[x]NDGTIVIR	17	0	2789.387058	0.0083	0.2150
MELLEQYNVIHDHQEERMQK[x]LLR	19	0	2951.474439	0.0083	0.1900
TIEAITFKTDNHLSSTLEK[x]LSFK	18	0	2622.390357	0.0083	0.1900
SLADFEK[x]ALQDYKPELASDPIIR	6	0	2618.359059	0.0083	0.1900
SELQDK[x]SSQQGVEGVLIILK	5	0	2170.184405	0.0082	0.1650
QHAVNERAK[x]IIDLR	8	0	1661.932452	0.0082	0.1150
MVTLK[x]DVGPPQPGPGIYRLIGGTLR	4	0	2634.467832	0.0082	0.2050
D[x]KSAQVILSEIEVLEAEHRPFK	0	0	2537.348830	0.0082	0.1800
IIENEQSAEKNAYVINLK[x]QIAK	17	0	2515.364479	0.0082	0.1800
TLIDK[x]FSGEKK	4	0	1264.702640	0.0082	0.0900
MVRGIGSYEK[x]QSEVSVGLR	9	0	2094.089070	0.0082	0.1550
WNSKVDK[x]PDGTMDYDSMDNIFFAK	6	0	2823.251891	0.0081	0.1950
YLSENPK[x]TSASIDFDSNFLNSMIK	6	0	2720.300222	0.0081	0.1950
IQFCLALHNDSIK[x]SMR	12	0	1931.970877	0.0081	0.1300
M[x]GQAQSGNFSNFGDGANGDNK	0	0	2114.871099	0.0081	0.1700
NHASIDK[x]MKSLSEQYTER	6	0	2136.026865	0.0081	0.1450
LVSK[x]TSFLTNASNNLAIRYQYYLGR	3	0	2891.529239	0.0080	0.2000
LEIK[x]EGNYGDGYALQPSYIHEYLSKVLYAR	3	0	3488.761460	0.0080	0.2400
QVK[x]NRDCVGR	2	0	1230.625074	0.0080	0.0800
VMK[x]EDNLILR	2	0	1229.680131	0.0080	0.0800
P[x]FGNTHNKFK	0	0	1188.603937	0.0080	0.0800
FIVK[x]ASSGPR	3	0	1060.602876	0.0080	0.0800
FPLGNVWGLPMTNASHLGYQHLCTGK[x]K	25	0	3025.505345	0.0080	0.2150
ALSSLK[x]YMLLSQIMLNSVSEVK	5	0	2453.327233	0.0080	0.1750
ERGTCAGEVFMALK[x]GMALGSANEK	13	0	2526.202777	0.0079	0.1900
DK[x]PKYEPPVPTR	1	0	1425.761546	0.0079	0.0950
YK[x]DGVILAADSR	1	0	1306.688051	0.0079	0.0950
QIQPKTFANLVSSTLYEK[x]R	17	0	2222.205809	0.0079	0.1500
VSGSELVQK[x]YIGEGSRMVR	8	0	2094.089070	0.0079	0.1500
K[x]ILGVAAEDKQLIVNLYAAVIVGAYGEAAEHLR	0	0	3493.929519	0.0079	0.2600
LNADVLGQLIKK[x]YYSFDNSLK	11	0	2428.300096	0.0079	0.1650
EK[x]RTFLR	1	0	948.550451	0.0079	0.0550
WAIK[x]EKR	3	0	929.544639	0.0079	0.0550
IGLSK[x]IR	4	0	785.512280	0.0079	0.0550
EAGFIDDILIITPASK[x]EK	15	0	1959.056365	0.0078	0.1400
A[x]SLLKVNMENLIVTDLGK	0	0	1957.091700	0.0078	0.1400
K[x]IFTIHTSK	0	0	1073.623277	0.0078	0.0700
KHGQLK[x]QSMTSLVQHVMTYLPGIDDLK	5	0	3066.599298	0.0078	0.2100
EEQGDIKSAQEILCNEPVETYGSFDLK[x]EK	26	0	3355.576425	0.0078	0.2250
AASLLKVNMENLIVTDLGK[x]YAEVLIETAK	18	0	3145.730683	0.0078	0.2250
TLALKYPGGGPGK[x]TAILPVK	12	0	1980.177084	0.0077	0.1550
RGAPIEHDVGIMIDFECEK[x]MEGAFYR	18	0	3069.414541	0.0077	0.2000
YQK[x]PVDTEEENDK	2	0	1593.715773	0.0077	0.1000
FAELQKSLNNLNTIDIDANLEK[x]LLIFEK	21	0	3245.754588	0.0077	0.2150
VVDK[x]CFGIKFDIMPR	3	0	1823.942544	0.0077	0.1150
DGLEDDMPALADEEFEK[x]MDRR	16	0	2481.078690	0.0076	0.1600
GAPIEHDVGIMIDFECEK[x]MEGAFYR	17	0	2913.313438	0.0076	0.1900
K[x]AIPLALGLLSASNPQMRIFDTLSR	0	0	2711.515506	0.0076	0.1900
VIAGLVATNGAVGLK[x]YYEENSLTSK	14	0	2596.374708	0.0076	0.1900
LVK[x]APALDGALQGVIQFMKSCALFANQAATR	2	0	3288.747347	0.0076	0.2350
VDTILLFMPMDESLK[x]VFQALTTIR	14	0	2780.485512	0.0075	0.1800
LFAYPPK[x]SVQPTAKTVQK	6	0	2002.125051	0.0075	0.1350
KGVVALVEDK[x]TK	9	0	1285.760486	0.0075	0.0900
WKTLSK[x]ESAR	5	0	1204.656362	0.0075	0.0750
DK[x]KDQK	1	0	760.407879	0.0075	0.0450
AK[x]RAER	1	0	729.424532	0.0075	0.0450
IDKNTWNSTLETAK[x]AK	13	0	1818.947489	0.0075	0.1200
NELEK[x]LNFSSLKMK	4	0	1679.891560	0.0075	0.1050
NWK[x]EEYLR	2	0	1136.561406	0.0075	0.0600
ACAAQSNATFLK[x]LAAPQLVQMFIGDGAKLVR	11	0	3288.747347	0.0074	0.2300
NLNQIVNELDEEKYK[x]DAYVYSIVAIAR	14	0	3169.629394	0.0074	0.2000
EAGFIDDILIITPASKEK[x]ADAAFLR	17	0	2703.448203	0.0074	0.1850
Q[x]SRQETQYKIDELVSNNEK	0	0	2308.129407	0.0074	0.1400
YVVDISPDIDIKEIK[x]PNIR	14	0	2226.225875	0.0074	0.1400
LGYIFGADYPK[x]VFTPDPDAISVLGELALMGVR	10	0	3423.778691	0.0073	0.2350
K[x]VTSKLLEQEESAEK	0	0	1717.909710	0.0073	0.1100
SVGIK[x]AQLQAQHSMQIMTADLNGINR	4	0	2823.448227	0.0073	0.1900
VLRQVMEEK[x]LDSK	8	0	1573.849698	0.0073	0.0950
WNSK[x]VDKPDGTMDYDSMDNIFFAK	3	0	2823.251891	0.0073	0.1750
FNLMVICK[x]DKK	7	0	1394.741343	0.0073	0.0800
DQPKK[x]VGQYIR	4	0	1330.735668	0.0073	0.0800
HPELFESLGIPQPK[x]GILLYGPPGTGKTLLAR	13	0	3298.844009	0.0073	0.2250
QYSAKAK[x]WSTAETLTNNK	6	0	2040.027522	0.0072	0.1300
SAELYKNPK[x]ADPLDER	8	0	1844.926754	0.0072	0.1150
DVCIKLGLDSEESAEYIVAK[x]GIR	19	0	2564.315479	0.0072	0.1650
IYADLKINEDSK[x]LAVNENLASSK	11	0	2534.322674	0.0072	0.1650
QGDTK[x]INHEHFMDGILEVQMR	4	0	2497.184095	0.0071	0.1500
K[x]CLTDLEDEAPAKDILLDMSR	0	0	2432.192593	0.0071	0.1500
DNLSWLSK[x]ANNWSK	7	0	1661.816092	0.0071	0.1000
VVTSKLLK[x]PRVNNR	7	0	1622.994323	0.0071	0.1000
APALDGALQGVIQFMK[x]SCALFANQAATRALTLK	15	0	3474.847780	0.0071	0.2350
QNLFVPTSDK[x]EK	9	0	1404.724827	0.0071	0.0850
MVQGEVSILESIQQTGVASK[x]YTENIYPPK	19	0	3208.632428	0.0071	0.2050
DMTLEEAEVLILK[x]VLRQVMEEK	12	0	2615.391282	0.0070	0.1550
SELVK[x]EFHKDMTLEEAEVLILK	4	0	2600.377016	0.0070	0.1550
G[x]QAQSGNFSNFGDGANGDNK	0	0	1983.830620	0.0070	0.1400
LVK[x]ER	2	0	643.401675	0.0070	0.0350
SLNNLNTIDIDANLEK[x]LLIFEKQVR	15	0	2912.596978	0.0070	0.1750
EAIEAGIFNDLGSGSNCDLVVIDEEK[x]ATPYR	25	0	3381.603307	0.0069	0.2150
LKESQLVDK[x]FFEK	8	0	1609.871482	0.0069	0.0900
K[x]VSTTPANSFELK	0	0	1420.756126	0.0069	0.0900
CEDGVILALEKVVTSKLLK[x]PR	18	0	2367.355831	0.0069	0.1450
DTLSK[x]DQELTEENVSISVIGK	4	0	2304.169539	0.0069	0.1450
AQSGPDASAK[x]LPTVIPTTRCR	9	0	2225.158538	0.0069	0.1450
FLLDDFDQQEHIQK[x]SETMKYYLPK	13	0	3015.468672	0.0069	0.1650
MPGTLLPGPGK[x]GYIGDPIK	10	0	1910.033463	0.0068	0.1300
TEPK[x]AVDEEMK	3	0	1275.601607	0.0068	0.0750
VDTILLFMPMDESLK[x]VFQALTTIRR	14	0	2936.586614	0.0068	0.1700
IANYDPAEIRFNLMVICK[x]DK	17	0	2409.218357	0.0068	0.1350
TEDDIK[x]SLQSVGQIIGEVLK	5	0	2171.168421	0.0068	0.1350
YYK[x]PDLTIDEAVRIMKLCFDELK	2	0	2859.454938	0.0067	0.1550
YVVDISPDIDIKEIK[x]PNIRVALR	14	0	2665.516554	0.0067	0.1550
CTDLDAIGVK[x]VPFTAAITITGVK	9	0	2389.292565	0.0067	0.1550
INANEK[x]LVGWYHTGPQLRPSDLEINNLLKK	5	0	3459.862505	0.0067	0.2000
VLSNYMK[x]QEALSSKTLFTRPIPVR	6	0	2777.526069	0.0067	0.1600
SQNVQEQLNEWGSNITELLGK[x]LEK	20	0	2756.397956	0.0067	0.1600
GDYNGIQDIVAQGTVGISDQK[x]LTR	20	0	2547.292771	0.0067	0.1600
DSLTVGAFFVYGSSSLYGDGGK[x]LR	21	0	2495.233139	0.0067	0.1600
LRTFHILEPK[x]EK	9	0	1509.866674	0.0067	0.0800
KEPPVYTPPK[x]DK	9	0	1397.755400	0.0067	0.0800
IEDTDK[x]YDK	5	0	1125.518932	0.0067	0.0600
MPFGNTHNKFKLNYK[x]PEEEYPDLSK	14	0	3025.464255	0.0066	0.1650
DAFALAKEK[x]SPAIIFIDELDAIGTK	8	0	2675.442056	0.0066	0.1650
FMALGLALLFNGK[x]QDLADATVETLK	12	0	2678.435196	0.0066	0.1650
AANVLAFQSTTKTLALK[x]YPGGGPGK	16	0	2489.364088	0.0066	0.1650
EVIELPLKNPELFLRVGIK[x]PPK	18	0	2528.509290	0.0066	0.1450
WIAKQILDCIVNLSEPAK[x]K	17	0	2225.224100	0.0066	0.1250
IMRDVITELPDAK[x]YYR	12	0	1982.029438	0.0066	0.1050
NEEKLAEFDK[x]AIEDAQELNGEHEILEAMK	9	0	3342.592410	0.0066	0.1900
ILIELLTQMDGFDQGANVK[x]VIMATNR	18	0	2889.509094	0.0065	0.1700
QKSLEK[x]TLVPYLR	5	0	1573.919099	0.0065	0.0850
KILFENPDEATK[x]R	11	0	1559.830681	0.0065	0.0850
TVYQISELESLLRSSHIITK[x]ELK	19	0	2686.490399	0.0065	0.1500
M[x]SWTTIESDAGVFTDLIENLGVK	0	0	2525.235839	0.0065	0.1500
DYEQFGYFK[x]R	8	0	1351.619643	0.0065	0.0650
LISGK[x]LDEAR	4	0	1100.618917	0.0065	0.0650
MQRIHDHLLMEEEYVQNQERLK[x]PQDER	21	0	3463.672340	0.0065	0.1750
IVCFMLNEKLNQQSVLLPLLK[x]DNIAHR	20	0	3205.746621	0.0065	0.1750
QGAMIAQAMILTQHNDQLNSK[x]VSGIRK	20	0	2951.543182	0.0065	0.1750
NLLLQEKGFPTPK[x]ATSTGTTIVGVIAK	12	0	2783.579543	0.0065	0.1750
GVMTLGFDLIK[x]RVYPYR	10	0	2027.102541	0.0065	0.1100
EEIQLLQEPGSYVGEVIK[x]TMGKNK	17	0	2689.399538	0.0065	0.1550
S[x]QSQFDPYVQNGGTTVAIAGDGFAILAGDTR	0	0	3155.515824	0.0065	0.2000
VK[x]EDMVDQESTDNNGVQVESR	1	0	2378.065484	0.0064	0.1350
KNCK[x]ADAGITIAPR	3	0	1513.803419	0.0064	0.0900
VLNK[x]GDSGEMSLQK	3	0	1504.755469	0.0064	0.0900
HESLK[x]YR	4	0	931.487520	0.0064	0.0450
VMGSGCDAAGTIIK[x]VFHPITKAVILSDTKPVDK	13	0	3467.851862	0.0064	0.2100
K[x]YINRSYYHLR	0	0	1511.799660	0.0064	0.0700
DGAEAEEIFVHYMNAAGTDVKNLQVAK[x]SLDK	26	0	3362.645112	0.0063	0.1950
KTELFK[x]ASTSAK	5	0	1309.724101	0.0063	0.0750
FFEK[x]INVK	3	0	1023.575269	0.0063	0.0500
K[x]LFK	0	0	534.352941	0.0063	0.0250
E[x]MKK	0	0	534.283541	0.0063	0.0250
FQPRVHEVGDDLVIGASGFEADALALVK[x]R	27	0	3108.635484	0.0062	0.1800
LARNILK[x]VDIEVAVIPSEGFR	6	0	2338.337149	0.0062	0.1300
EEIQLLQEPGSYVGEVIK[x]TMGK	17	0	2447.261660	0.0061	0.1350
INADHKLNSLPLLQQLVK[x]CFIVNELMR	17	0	3205.746621	0.0061	0.1650
ILGVVEGQFSRPAKLNDPEDK[x]YEALSK	20	0	3002.571157	0.0061	0.1650
EDWEKYQK[x]PVDTEEENDK	7	0	2281.002149	0.0061	0.1100
NKTDTK[x]TIEAITFK	5	0	1608.872208	0.0061	0.0850
FSGEKK[x]SLPLQIEVANDCIK	5	0	2275.188107	0.0060	0.1200
IDRK[x]VEFGLPDLEGR	3	0	1742.931448	0.0060	0.0900
GTK[x]RR	2	0	616.376858	0.0060	0.0300
VTDK[x]LTQLTDNIWCCRSGSAADTQTVADLLK	3	0	3479.702299	0.0060	0.1850
GYGLSMGTMLAGTGK[x]GGTALYYIDSDGTRLK	14	0	3153.547322	0.0060	0.1850
CEDGVILALEKVVTSK[x]LLKPR	15	0	2367.355831	0.0060	0.1250
LYQVEYALEAINHAGVALGIVAK[x]DGIVLAAEK	22	0	3337.828417	0.0059	0.1900
SAELYK[x]NPKADPLDER	5	0	1844.926754	0.0059	0.0950
K[x]SGRSAPGVSTTSTIQ	0	0	1575.821569	0.0059	0.0950
MPPKEDWEK[x]YQKPVDTEEENDK	8	0	2734.243102	0.0059	0.1300
EVIELPLK[x]NPELFLRVGIKPPK	7	0	2528.509290	0.0059	0.1300
VELAK[x]QNLFVPTSDKEK	4	0	1945.051948	0.0059	0.1000
NEIATCAEK[x]VYSEIPLSNATSLLYLENTK	8	0	3270.632819	0.0059	0.1700
VGDNTIVGAGGDISDYQQIQRLLEK[x]LEIK	24	0	3171.677402	0.0059	0.1700
LEIKEGNYGDGYALQPSYIHEYLSK[x]VLYAR	24	0	3488.761460	0.0058	0.1750
GAIEK[x]VDDLLTTQAEAKGAGFLLFMLNALR	4	0	3204.721515	0.0058	0.1750
TEEK[x]TESYYSNAVELNLLLISPTK	3	0	2741.400978	0.0058	0.1400
EWNQNIK[x]NLSNVVEISGK	6	0	2071.069718	0.0058	0.1050
IDRPAQVISFK[x]K	10	0	1400.813914	0.0058	0.0700
TDTK[x]TIEAITFK	3	0	1366.734330	0.0058	0.0700
NK[x]VLVKVHPEGK	1	0	1346.803351	0.0058	0.0700
FSGEK[x]K	4	0	694.364957	0.0058	0.0350
KEEMVMLK[x]GDEVVSLLGVSEQVQVR	7	0	2801.466563	0.0058	0.1450
LAAPQLVQMFIGDGAK[x]LVR	15	0	2026.139651	0.0058	0.1100
VCAITPDIGMVYSGMGPDFRVLVDK[x]SR	24	0	2982.476411	0.0057	0.1550
YSLNSYDFKK[x]QLLIDGANVLR	9	0	2456.306242	0.0057	0.1200
MGTTITALRYK[x]DGVILAADSR	10	0	2251.199340	0.0057	0.1200
DYTMAQPEFFK[x]AVR	10	0	1701.818400	0.0057	0.0800
D[x]YDLVRSLESQIRIPVHSPGDVTGGGFCK	0	0	3201.587543	0.0057	0.1650
SWIGAYLAK[x]IPERIVCFMLNEK	8	0	2637.380995	0.0057	0.1250
ASKIIDHIDYVESLIHSSYYSVSADYYK[x]AK	27	0	3464.713844	0.0057	0.1700
DSEGAGLNWLGLIASLSVQDLMLILSTK[x]NK	27	0	3185.700445	0.0057	0.1700
QEVAAQK[x]SSEETEDK	6	0	1677.769259	0.0057	0.0850
DKK[x]LIPIR	2	0	981.633448	0.0056	0.0450
YTENIYPPKK[x]TVQYATK	9	0	2043.067597	0.0056	0.0950
CSPSATLTHRTMTEK[x]AR	14	0	1945.946117	0.0056	0.0950
VLNKGDSGEMSLQK[x]LFK	13	0	1893.002891	0.0056	0.0950
IEVNIHRK[x]R	7	0	1163.688664	0.0056	0.0500
M[x]SSKDISSK	0	0	981.480047	0.0056	0.0500
SVMIMVK[x]MYSPSENCFFFR	6	0	2372.082464	0.0055	0.1050
IGDLCAFTDALSK[x]YEAEFR	12	0	2205.041118	0.0055	0.1050
WK[x]TLSKESAR	1	0	1204.656362	0.0055	0.0550
NEADPAMAILSEYLETGSVK[x]LR	19	0	2406.209961	0.0055	0.1200
QGEIDYEALVK[x]LTDGTNGADLR	10	0	2377.176020	0.0055	0.1200
L[x]KGYQTIELDK	0	0	1306.713204	0.0055	0.0600
GIESEAYESVLDLAK[x]ICDVRSILR	14	0	2735.416246	0.0054	0.1300
EEFAEK[x]AVSVIQARIANYDPAEIR	5	0	2718.397564	0.0054	0.1300
RNAEELSSYQK[x]K	10	0	1451.736786	0.0054	0.0650
APALDGALQGVIQFMK[x]SCALFANQAATR	15	0	2948.499924	0.0054	0.1500
LIKK[x]SSEQANLYER	3	0	1677.904901	0.0054	0.0750
QTTSNLGHINK[x]PSIQALIHGLGRHYYSLR	10	0	3273.748153	0.0053	0.1550
TDNHLSSTLEK[x]LSFKSIADVADMLEANDK	10	0	3191.565471	0.0053	0.1550
FK[x]KDGIPSNLTDTVETGIQALMSSLSTDFK	1	0	3242.637906	0.0053	0.1600
IDDHIGIAIAGLAPDARVLSNYMK[x]QEALSSK	23	0	3295.723301	0.0053	0.1650
LHQVEYALEAIKQGSATVGLVSK[x]THAVLVALK	22	0	3372.913144	0.0053	0.1700
TAGEDAVTLVK[x]GGVALQAAIVENVIYVNLTSK	10	0	3242.776049	0.0053	0.1700
MVCK[x]IWKSDEINEVLNK	3	0	2105.064830	0.0053	0.0900
IVAFVGSPIVEDEK[x]NLIR	13	0	1998.114879	0.0053	0.0950
KVNQIESQMAMAEK[x]LIQIR	13	0	2229.197231	0.0053	0.1000
LNADVLGQLIK[x]KYYSFDNSLK	10	0	2428.300096	0.0052	0.1100
LDDMSLIK[x]EDCEAATDPLLKK	7	0	2404.186446	0.0052	0.1100
ARK[x]TQIAGGHDIIGPFHVITR	2	0	2286.270805	0.0052	0.1100
K[x]LIRIDDHIGIAIAGLAPDAR	0	0	2227.279973	0.0052	0.1100
NIK[x]VIMATNRIDILDPALLRPGR	2	0	2588.494714	0.0052	0.1200
QVRQASDTSTNTK[x]VLIYIADLLFR	12	0	2751.491794	0.0052	0.1250
EALEKTEEK[x]TESYYSNAVELNLLLISPTK	8	0	3311.702277	0.0052	0.1500
VHPEGK[x]YVVDISPDIDIK	5	0	2023.062511	0.0050	0.0900
SFEQKVMK[x]EDNLILR	7	0	1848.976679	0.0050	0.0750
GNQK[x]VVKVDAQDFLK	3	0	1687.925637	0.0050	0.0750
KK[x]ELFDCLK	1	0	1179.632121	0.0050	0.0450
FFEKINVK[x]K	7	0	1151.670224	0.0050	0.0450
M[x]SQSQFDPYVQNGGTTVAIAGDGFAILAGDTR	0	0	3286.556303	0.0050	0.1600
TAILPVK[x]IMGVEPPYLLEHETLEAEK	6	0	2919.566593	0.0050	0.1300
QPQNVLVSETLERYTSLSEEQK[x]MK	21	0	2836.427536	0.0050	0.1200
QPWAHGLLLENFNSAAEK[x]NHASIDK	17	0	2789.388396	0.0050	0.1250
NLNAPK[x]FSFISNVRPKLFAYPPK	5	0	2647.463738	0.0050	0.1150
ALRDTLSK[x]DQELTEENVSISVIGK	7	0	2644.391809	0.0050	0.1200
TEVLK[x]TNVLQSNENIVQYYTQK	4	0	2611.349222	0.0050	0.1100
VDKNWSK[x]IYDFPLFQGIFIR	6	0	2485.315688	0.0050	0.1000
VDK[x]NWSKIYDFPLFQGIFIR	2	0	2485.315688	0.0050	0.1000
TAALSARPAK[x]NIRIHAYVK	9	0	2079.206421	0.0050	0.0950
NK[x]ISWYTKIVDELDLR	1	0	1992.067931	0.0050	0.0800
HFEQVINEK[x]HEDALAK	8	0	1906.953636	0.0050	0.0800
NDGTIVIRK[x]LEETDVAK	8	0	1900.026461	0.0050	0.0850
KDSESTEEK[x]EAQAVQR	8	0	1833.870361	0.0050	0.0800
ITTGDRLILTENIK[x]TK	13	0	1815.046470	0.0050	0.0800
KLEKGQSIDDMIPAQK[x]	15	0	1799.945046	0.0050	0.0800
NDDQLTYTYK[x]DEK	9	0	1631.731422	0.0050	0.0650
HYYSLRINYK[x]K	9	0	1483.793513	0.0050	0.0550
NSDYK[x]ETLIFK	4	0	1356.692468	0.0050	0.0550
YTSLSEEQK[x]MK	8	0	1342.643803	0.0050	0.0550
DQPK[x]KVGQYIR	3	0	1330.735668	0.0050	0.0550
GTEVEK[x]ITIK	5	0	1116.638983	0.0050	0.0500
LDSK[x]NVQLAK	3	0	1114.634566	0.0050	0.0500
DEEWPPK[x]M	6	0	1030.442937	0.0050	0.0400
QSK[x]ATR	2	0	689.382001	0.0050	0.0300
GEVSSLFPSLISDANLMTTDQDTTGIKK[x]FR	27	0	3270.644052	0.0048	0.1450
VDPLVSLMMVEKIPDSTYEMVGGLEK[x]QIK	25	0	3248.674489	0.0048	0.1400
WK[x]EILENVVCFALLTPYDNEQADLLHR	1	0	3285.649080	0.0048	0.1300
VFAMGDK[x]TYLGLTGLATDVQTLYELFR	6	0	3021.552004	0.0048	0.1300
IGSVDRHIGIATTGFIPDGQHIVK[x]R	23	0	2686.466585	0.0048	0.1200
D[x]VPTFANFHTPIFIAKREDGMK	0	0	2533.278647	0.0048	0.1050
FK[x]ELQPFIVQMAEQALDIEK	1	0	2376.239807	0.0047	0.0950
ALTLKTGPPGPPCGGK[x]FMLK	15	0	2069.116472	0.0047	0.0950
VPDK[x]LIDASTVKHVFPITK	3	0	2107.204023	0.0047	0.0900
YTSLSEEQKMK[x]SDINAHK	10	0	2108.020718	0.0047	0.0850
IDTIVKEIQDEK[x]EAEAAR	11	0	2057.063963	0.0047	0.0850
TNTNNSILFAALSK[x]SLVR	13	0	1948.074078	0.0047	0.0850
N[x]STEEIDLYNRWKALER	0	0	2136.059881	0.0047	0.0800
LAEK[x]WRDYNLISENTEM	3	0	2110.999257	0.0047	0.0800
K[x]EAGFIDDILIITPASK	0	0	1830.013777	0.0047	0.0800
LHQVEYALEAIK[x]QGSATVGLVSKTHAVLVALK	11	0	3372.913144	0.0047	0.1500
EK[x]TSNNTNRTNSTDEK	1	0	1837.840123	0.0047	0.0750
VMDSLEPTGEIYGK[x]VLVDMESMLVPKPLINK	13	0	3444.795657	0.0047	0.1450
NNSWAK[x]SWSNLDLR	5	0	1689.822239	0.0046	0.0650
TGIATMLTRGEIK[x]K	12	0	1517.859870	0.0046	0.0650
K[x]ENLLSTLIYTLNLSYDNASYSDLIIK	0	0	3103.632751	0.0046	0.1250
VPFTAAITITGVK[x]TSTGGPKLQLNLER	12	0	2811.585689	0.0046	0.1250
GSNDDEMKIDK[x]K	10	0	1378.639778	0.0046	0.0550
TNSTDEKGTK[x]K	9	0	1207.604385	0.0045	0.0500
EDMGSNDK[x]ASK	7	0	1180.502961	0.0045	0.0500
MHNNHAK[x]SLPPEEYDEKLYNK	6	0	2556.206604	0.0045	0.0950
VVGQLLEKLKPLIEK[x]GGDWER	14	0	2406.363362	0.0045	0.0950
QGSATVGLVSKTHAVLVALK[x]R	19	0	2134.258512	0.0045	0.0950
TLDQIAAK[x]LYFYYILFFEK	7	0	2385.265950	0.0045	0.0850
WIAK[x]QILDCIVNLSEPAKK	3	0	2225.224100	0.0045	0.0850
ASLLK[x]VNMENLIVTDLGKYAEVLIETAK	4	0	3074.693573	0.0045	0.1250
MILELTNHLEELKK[x]YINR	13	0	2256.229913	0.0044	0.0800
IWK[x]VMCKNK	2	0	1205.641245	0.0044	0.0400
LK[x]DLRFGNR	1	0	1117.635570	0.0044	0.0400
SSEETEDK[x]K	7	0	1051.466899	0.0044	0.0400
SMK[x]DLHISQNFACLIR	2	0	1931.970877	0.0044	0.0700
ALQDYK[x]PELASDPIIR	5	0	1827.972976	0.0044	0.0700
EDCK[x]SLKR	3	0	1034.517826	0.0044	0.0350
LMVEMEK[x]K	6	0	1006.519074	0.0044	0.0350
ARSEAAEFEYK[x]NGYPMPCDVLAK	10	0	2645.225286	0.0043	0.1000
INVK[x]FFEKEDVQSLK	3	0	1822.982813	0.0043	0.0650
GTKK[x]SGNLPDADNSK	3	0	1530.763724	0.0043	0.0650
SEAAEFEYKNGYPMPCDVLAK[x]R	20	0	2574.188176	0.0043	0.0950
AASLLK[x]VNMENLIVTDLGKYAEVLIETAK	5	0	3145.730683	0.0043	0.1250
DLGQVLNKYVQVEQRNK[x]PDER	16	0	2527.314175	0.0043	0.0900
ILEHK[x]EIMLRVEPIPLINGEK	4	0	2470.398029	0.0043	0.0900
DPIGAIDAGAALDIHIRLIK[x]K	19	0	2199.273826	0.0043	0.0900
K[x]NCKADAGITIAPR	0	0	1513.803419	0.0043	0.0600
ISYGDSGLRTEPK[x]AVDEEMK	12	0	2224.068057	0.0043	0.0850
LALTK[x]PKGTPGYGPLGVLPK	4	0	2006.192733	0.0043	0.0850
LYQVEYALEAINHAGVALGIVAKDGIVLAAEK[x]K	31	0	3465.923373	0.0042	0.1400
LYQVEYALEAINHAGVALGIVAK[x]DGIVLAAEKK	22	0	3465.923373	0.0042	0.1400
HIIMFDCK[x]ILEFTKYSNDK	7	0	2401.180912	0.0042	0.0800
MNLGEDVNLEELIQCK[x]DDLSGAEIK	15	0	2832.351989	0.0042	0.1050
KQCVIANSCK[x]TAINTGGGSVAVFNK	9	0	2623.320910	0.0042	0.1050
Q[x]DYDLVRSLESQIRIPVHSPGDVTGGGFCK	0	0	3329.646115	0.0042	0.1250
K[x]GVVALVEDKTK	0	0	1285.760486	0.0042	0.0500
LDVAK[x]R	4	0	700.423137	0.0042	0.0250
LQNVSNFQK[x]IAMVDNHVCLAFAGLNADAR	8	0	3215.596667	0.0041	0.1200
AMSIVGLLLDDTDPMINVMK[x]LDK	19	0	2531.304781	0.0041	0.0950
YTENIYPPK[x]KTVQYATK	8	0	2043.067597	0.0041	0.0700
QNLFVPTSDK[x]EKASFAR	9	0	1937.000583	0.0041	0.0700
VLNKGDSGEMSLQKLFK[x]	16	0	1893.002891	0.0041	0.0700
MDDKMLLTEVHLLESK[x]VYHAIR	15	0	2640.376636	0.0041	0.0900
STELQIGVVEDDK[x]PFR	12	0	1831.931505	0.0041	0.0650
VTVSK[x]GVAIDLLEECK	4	0	1759.938898	0.0041	0.0650
AMVNIDTIDNK[x]VATTM	10	0	1735.848372	0.0041	0.0650
CFCAHNSRIAGEHLSNGEK[x]PLLTPEK	18	0	2964.433301	0.0040	0.1050
KSQNVQEQLNEWGSNITELLGK[x]LEK	21	0	2884.492911	0.0040	0.1000
IDPSVTMMQVEEK[x]PDVTYGDVGGCK	12	0	2754.254924	0.0040	0.1000
IDPSVTMMQVEEKPDVTYGDVGGCK[x]EQIER	24	0	3409.583831	0.0040	0.1200
EIIK[x]SEGPQSLEQLVLADDLVLVNALQTTK	3	0	3263.786278	0.0040	0.1200
SETMK[x]YYLPK	4	0	1258.626702	0.0040	0.0400
LQK[x]YQATVMR	2	0	1236.664816	0.0040	0.0400
VK[x]LEK	1	0	615.395529	0.0040	0.0200
DDFDAFYGIDTMSPNMK[x]VDKNWSK	16	0	2823.251891	0.0040	0.0950
SNQATTSTDRQVK[x]LLFIEK	12	0	2178.164339	0.0039	0.0750
LLKVTVSK[x]GVAIDLLEECK	7	0	2114.201970	0.0039	0.0750
ADAGITIAPRCTDLDAIGVK[x]VPFTAAITITGVK	19	0	3354.821947	0.0039	0.1300
YDKTEDDIK[x]SLQSVGQIIGEVLK	8	0	2577.353638	0.0039	0.0900
LSFK[x]SIADVADMLEANDK	3	0	1965.971650	0.0039	0.0700
LQMSAMYK[x]KCLTDLEDEAPAK	7	0	2441.163937	0.0038	0.0800
GQAQSGNFSNFGDGANGDNK[x]K	19	0	2111.925576	0.0038	0.0800
VAVGQQYRVNLEAYLDLSITPK[x]QHAVNER	21	0	3310.742063	0.0038	0.1100
VHVSEVLGDIRSITEFGDTATAK[x]ELEAMK	22	0	3145.596378	0.0038	0.1100
MIQDEAQK[x]LHVASDLDALISAALR	7	0	2607.368908	0.0038	0.0900
ETLIFKCIDMFIHK[x]SAELYK	13	0	2485.274807	0.0038	0.0750
IKENQEK[x]ISNNK	6	0	1443.768084	0.0038	0.0450
EGVETRIIPLK[x]K	10	0	1381.829229	0.0038	0.0450
VLK[x]LTLEAMDLEIVEK	2	0	1843.037546	0.0037	0.0600
KPPVQPLAYK[x]SATPFR	9	0	1799.009303	0.0037	0.0600
NK[x]PGVYTK	1	0	905.497023	0.0037	0.0300
DDVQPLTWSEEIFYIIDK[x]LHLQEVLAR	17	0	3269.697077	0.0037	0.1000
D[x]RQEQRDGAEAEEIFVHYMNAAGTDVK	0	0	3078.409983	0.0037	0.1000
LGVK[x]PPKGCLMFGPPGTGK	3	0	1940.037500	0.0037	0.0700
VEFKMGNGK[x]MVEISR	8	0	1723.874862	0.0037	0.0550
GTTAVLK[x]EDIYKFVTVQDLDEMQVDV	6	0	2955.478566	0.0037	0.0950
KTAGEDAVTLVK[x]GGVALQAAIVENVIYVNLTSK	11	0	3370.871005	0.0036	0.1200
YHDDLPALRITAFLLADSK[x]SQK	18	0	2501.327703	0.0036	0.0800
LTGDTNGALDK[x]LEEIGVADQYK	10	0	2349.169873	0.0036	0.0800
NLLNPLIEDSRYGLQGPTWLVHK[x]ENAINK	22	0	3331.767550	0.0036	0.1050
TLPPELK[x]GEALGNSEHIR	6	0	1960.037693	0.0036	0.0650
AANVLAFQSTTK[x]TLALKYPGGGPGK	11	0	2489.364088	0.0036	0.0900
ASLLTREDLTDEEK[x]AASIAVEDEK	13	0	2632.307808	0.0035	0.0850
LLSSAKK[x]YYESFADFDSEGTDAYLTYK	6	0	3111.459940	0.0035	0.0950
QQEADGIIK[x]ELNNDLDPTLR	8	0	2281.154893	0.0035	0.0700
YQK[x]DEEWPPK	2	0	1318.619308	0.0035	0.0350
SLLTGK[x]HAIR	5	0	1094.655970	0.0035	0.0350
TK[x]SVALGGITKEFVIYEQLIAAR	1	0	2506.415787	0.0035	0.0800
ENEQKIK[x]TLSMEK	6	0	1576.812980	0.0035	0.0450
ELLK[x]PSASVALQR	3	0	1410.819391	0.0035	0.0450
TMVEVIPYFAEDLLVLK[x]TDELK	16	0	2565.365058	0.0034	0.0750
VEAQNHK[x]LNLADPVSIEYLTR	6	0	2409.265107	0.0033	0.0700
QVK[x]REVGCIGNIVER	2	0	1755.941297	0.0033	0.0500
TLAGVTRDYYTK[x]QSK	11	0	1729.899815	0.0033	0.0500
IHDHLLMEEEYVQNQERLK[x]PQDER	18	0	3048.472188	0.0033	0.0800
LMELFISK[x]SNSDDPASFTSINNYK	7	0	2720.300222	0.0033	0.0800
LGIDPPK[x]GIMLYGPPGTGKTLCAR	6	0	2511.334048	0.0033	0.0800
LEEAMK[x]ITTDAFTSAGER	5	0	1968.946163	0.0033	0.0600
KINVK[x]FFEK	4	0	1151.670224	0.0033	0.0300
HTVIK[x]TGLR	4	0	1023.618860	0.0033	0.0300
SSK[x]VYISPK	2	0	1007.565097	0.0033	0.0300
ILGVAAEDK[x]QLIVNLYAAVIVGAYGEAAEHLR	8	0	3365.834563	0.0033	0.1050
VEAQNHK[x]LNLADPVSIEYLTRYVAGVQQK	6	0	3282.735917	0.0033	0.0950
NCK[x]ADAGITIAPRCTDLDAIGVK	2	0	2458.230706	0.0033	0.0750
DEPEETDVNKYQK[x]DEEWPPK	12	0	2475.107668	0.0032	0.0650
GIDLK[x]SIAEKMNGASGAELK	4	0	2031.066940	0.0032	0.0650
SVALGGITK[x]EFVIYEQLIAARTVNEGPFGSR	8	0	3321.771966	0.0032	0.1000
YEISGVLFSCDVNVQEIAFTRFAASK[x]EK	25	0	3207.590900	0.0032	0.0900
HGQLKQSMTSLVQHVMTYLPGIDDLK[x]TK	25	0	3167.646972	0.0032	0.0900
ENRHNDLAQLVQQSRPLMANFSK[x]AK	22	0	2894.493201	0.0032	0.0800
YEAFEK[x]ADSCILDLTGAFRAQISVR	5	0	2859.422393	0.0032	0.0800
DNSSDLQK[x]LLMKVALCANHADSVVK	7	0	2755.399548	0.0032	0.0800
IHAYVK[x]VLTLSLMEELHKMDDR	5	0	2640.376636	0.0032	0.0700
KDK[x]MNFVILCR	2	0	1422.747490	0.0032	0.0350
QTETINWLEK[x]R	9	0	1416.736060	0.0032	0.0350
KLEGTIDYQK[x]L	9	0	1306.713204	0.0032	0.0350
MVQGEVSILESIQQTGVASK[x]YTENIYPPKK	19	0	3336.727384	0.0032	0.0950
TVQKVETAVLSTTVK[x]AQAR	14	0	2029.153050	0.0032	0.0600
LGVKPPKGCLMFGPPGTGK[x]TLLAR	18	0	2494.391501	0.0031	0.0750
LGVKPPK[x]GCLMFGPPGTGKTLLAR	6	0	2494.391501	0.0031	0.0750
K[x]ELFDCLK	0	0	1051.537166	0.0031	0.0250
TMLELLNQLDGFEATK[x]NIKVIMATNR	15	0	2962.561853	0.0031	0.0800
IVMTANK[x]IVQMIGEQATLDLLFGNDR	6	0	2889.509094	0.0031	0.0800
LK[x]PLIEKGGDWER	1	0	1539.840853	0.0031	0.0400
HPELFESLGIPQPKGILLYGPPGTGK[x]TLLAR	25	0	3298.844009	0.0031	0.0950
ELREVIELPLK[x]NPELFLR	10	0	2207.267680	0.0031	0.0550
INDTVGIK[x]ESDTGLAPISFWDVAADRQR	7	0	3073.546731	0.0030	0.0850
LQK[x]RGTGGVDTAAVGSVFDVSNADR	2	0	2519.272705	0.0030	0.0750
NVSGNVLSEIK[x]NNWQIERLR	10	0	2368.261024	0.0030	0.0600
FNLMVICK[x]DK	7	0	1266.646388	0.0030	0.0300
LIQIRVK[x]LEK	6	0	1238.807376	0.0030	0.0300
DTTKNK[x]MVCK	5	0	1223.600166	0.0030	0.0300
LAEFDK[x]AIEDAQELNGEHEILEAMKNK	5	0	3084.507234	0.0030	0.0800
NK[x]EHIMDNLEAQAIEELEGAKEDALFK	1	0	3084.507235	0.0030	0.0800
TTEEK[x]EATPMEMDEEKSQDISINGNSK	4	0	3040.348747	0.0030	0.0800
S[x]WTTIESDAGVFTDLIENLGVK	0	0	2394.195360	0.0030	0.0650
K[x]SYDYSATMYTRLFLLR	0	0	2127.082198	0.0029	0.0500
VLVDMESMLVPK[x]PLINKIYDQLNSRLVAR	11	0	3353.856558	0.0029	0.0850
LVRDAFALAK[x]EK	9	0	1359.787367	0.0029	0.0350
K[x]IEFPPPSAEAR	0	0	1340.708787	0.0029	0.0350
YEAFEK[x]ADSCILDLTGAFR	5	0	2205.041118	0.0029	0.0550
SQNVQEQLNEWGSNITELLGKLEK[x]VR	23	0	3011.567466	0.0029	0.0750
NPELFLRVGIKPPK[x]GVLLYGPPGTGK	13	0	2746.589657	0.0029	0.0750
LYFYYILFFEK[x]CNR	10	0	1974.970140	0.0029	0.0400
LAQFEK[x]EEYVSDPK	5	0	1681.819840	0.0029	0.0400
ATLTGMK[x]IDVLFSK	6	0	1522.842826	0.0029	0.0400
SLPPEEYDEKLYNK[x]FK	13	0	1998.993768	0.0028	0.0450
V[x]SPTGQITSTSARSGK	0	0	1575.821569	0.0028	0.0450
CVVHLNDASVAAK[x]LLMKLSSQNDDK	12	0	2755.399548	0.0028	0.0700
DK[x]LVLKEVFLSFHNLVGR	1	0	2113.204692	0.0028	0.0500
TSASIDFDSNFLNSMIK[x]K	16	0	2016.982547	0.0028	0.0500
TSK[x]TPPTAMLSSVREIIK	2	0	1958.086949	0.0028	0.0500
LKYYEQK[x]IR	6	0	1239.697497	0.0028	0.0250
FATLQKSK[x]R	7	0	1077.629423	0.0028	0.0250
MSSK[x]DISSK	3	0	981.480047	0.0028	0.0250
K[x]QLLIDGANVLRIHTCSNTR	0	0	2308.243265	0.0027	0.0550
SFGSGITVLGNIYCMQGGEPK[x]SAPVSDCLSK	20	0	3258.535765	0.0027	0.0850
SELVKEFHK[x]DMTLEEAEVLILK	8	0	2600.377016	0.0027	0.0600
VKAMEVDEK[x]PTERYSDIGGLSK	8	0	2451.231422	0.0027	0.0600
AELATEAYTPLTSLEGIVILK[x]K	20	0	2359.324913	0.0027	0.0600
K[x]GTKTSETNDR	0	0	1235.610532	0.0027	0.0300
VISMEK[x]GGNMK	5	0	1192.594355	0.0027	0.0300
SQK[x]ALDTLFSAIR	2	0	1448.798656	0.0027	0.0350
INVKFFEK[x]EDVQSLK	7	0	1822.982813	0.0027	0.0400
GTK[x]KSGNLPDADNSK	2	0	1530.763724	0.0027	0.0400
LTLEAMDLEIVEK[x]EHFK	12	0	2044.054981	0.0026	0.0450
RMDK[x]EMAEADLDDDEPDLGEF	3	0	2440.004526	0.0026	0.0550
HIEVGDSVLVK[x]IITKEGVETR	10	0	2321.295344	0.0026	0.0550
NPPPLDEGDIELLK[x]SYATGPYAR	13	0	2515.259352	0.0026	0.0600
VFAMGDK[x]TYLGLTGLATDVQTLYELFRYK	6	0	3312.710283	0.0026	0.0750
AGVLQSLADDSATTRCLDQLTNWCTIK[x]TVDR	26	0	3507.708445	0.0026	0.0800
FFPYYVYTTVAGIDK[x]EGK	14	0	2097.045801	0.0025	0.0450
QYSAK[x]AKWSTAETLTNNK	4	0	2040.027522	0.0025	0.0450
LGVLLDMSPSETEQFLCDLIAK[x]HHFYAK	21	0	3261.620089	0.0025	0.0700
IEDTDKYDK[x]K	8	0	1253.613888	0.0025	0.0250
VVTSK[x]LLKPR	4	0	1139.738968	0.0025	0.0250
LEKSLLELNETQSNIQEQGVNWGK[x]K	23	0	2884.492911	0.0024	0.0600
ILSNITYSYK[x]GYGLSMGTMLAGTGK	9	0	2625.318122	0.0024	0.0600
FIK[x]HADATCVHRLALTK	2	0	1980.072637	0.0024	0.0400
FNSNAIAAVATKMVTLK[x]DVGPPQPGPGIYR	16	0	3111.653775	0.0023	0.0700
GEVSSLFPSLISDANLMTTDQDTTGIK[x]K	26	0	2967.474541	0.0023	0.0650
EGNYGDGYALQPSYIHEYLSK[x]VLYAR	20	0	3005.455801	0.0023	0.0600
AMEQQDIKPTVQNGEVSANAEQK[x]A	22	0	2585.239020	0.0023	0.0550
IVAFDQLVK[x]EK	8	0	1288.739025	0.0023	0.0250
HFEQVINEK[x]HEDALAKLGATLAQGIIDAGGR	8	0	3300.721328	0.0023	0.0700
SMAIDK[x]DIR	5	0	1047.538227	0.0022	0.0200
NHASIDK[x]MK	6	0	1042.522913	0.0022	0.0200
AGNNYVAQANLDLFNSVTNK[x]SGSTGVAGYLAR	19	0	3271.622012	0.0022	0.0700
SQDISINGNSKK[x]EEPK	11	0	1772.890370	0.0022	0.0350
VGVFKNVSGNVLSEIK[x]NNWQIER	15	0	2629.397507	0.0022	0.0500
LMGQINK[x]MPLLQSSVALLGQKIR	6	0	2537.454825	0.0022	0.0500
AIEGK[x]IARQAEILVDICSYAGTGNVLHIQK	4	0	3266.744370	0.0022	0.0650
YSLNSYDFK[x]KQLLIDGANVLR	8	0	2456.306242	0.0021	0.0450
K[x]EEPKSETLENFTR	0	0	1706.847448	0.0021	0.0300
LK[x]WSDER	1	0	932.471536	0.0021	0.0150
LK[x]PQDER	1	0	884.471536	0.0021	0.0150
LK[x]VELAK	1	0	799.516697	0.0021	0.0150
ISLRDVCIK[x]LGLDSEESAEYIVAK	8	0	2707.410100	0.0021	0.0500
LGVK[x]PPKGCLMFGPPGTGKTLLAR	3	0	2494.391501	0.0021	0.0500
KIDK[x]EDMGSNDK	3	0	1378.639778	0.0021	0.0250
AELDKIGLSK[x]IR	9	0	1341.797930	0.0021	0.0250
QNTIVNQVYESYNQLTK[x]TVELM	16	0	2614.294745	0.0020	0.0450
GVFKNVSGNVLSEIK[x]NNWQIER	14	0	2530.329098	0.0020	0.0450
HNDLAQLVQQSRPLMANFSK[x]AK	19	0	2495.306589	0.0020	0.0450
AVILSDTK[x]PVDKKQCVIANSCK	7	0	2473.303140	0.0020	0.0450
EVQRILIELLTQMDGFDQGANVK[x]VIMATNR	22	0	3401.779764	0.0020	0.0600
DSESTEEK[x]EAQAVQR	7	0	1705.775405	0.0020	0.0300
DFLDAVQK[x]VVKGNQK	7	0	1687.925636	0.0020	0.0300
IDVLFSK[x]IRLAYVYADMR	6	0	2172.176427	0.0019	0.0350
LPNIEEATFDK[x]RIDRPGR	10	0	2126.123146	0.0019	0.0350
MATTVK[x]DTMNVDINAIKK	5	0	1992.038284	0.0019	0.0350
EEMVMLK[x]GDEVVSLLGVSEQVQVR	6	0	2673.371607	0.0019	0.0450
LSVEALNSLTGEFK[x]GK	13	0	1691.909318	0.0019	0.0300
SPTGQITSTSARSGK[x]K	14	0	1604.848116	0.0019	0.0300
NVQLAK[x]VTAEGGFHIYNDEEMADAVAR	5	0	2947.413282	0.0019	0.0500
IWKSDEINEVLNK[x]YQETQR	12	0	2392.202175	0.0018	0.0350
VEDNGGAFGDDQREAADFIFDICGIAGIK[x]K	28	0	3227.519192	0.0018	0.0550
K[x]ELFDCLKIMR	0	0	1451.762804	0.0018	0.0200
MK[x]SLSEQYTER	1	0	1370.649950	0.0018	0.0200
AVKPTDMEQFAFYK[x]	13	0	1673.812254	0.0018	0.0250
K[x]LFKSLGSGMDQEK	0	0	1566.807502	0.0018	0.0250
LAEGESEEVK[x]AYMDPHR	9	0	1959.899550	0.0018	0.0300
NKLDPYWNQLIVAGVDGENK[x]EPYVAFADLR	19	0	3433.730496	0.0017	0.0500
DEKYTLYDQNDTK[x]EWLDK	12	0	2303.059269	0.0017	0.0300
MLLTEVHLLESK[x]VYHAIR	11	0	2151.187325	0.0017	0.0300
GVMTLGFDLIK[x]R	10	0	1348.753625	0.0017	0.0200
KVAQTTYK[x]K	7	0	1065.618191	0.0017	0.0150
EDTEAVLK[x]R	7	0	1059.555986	0.0017	0.0150
HK[x]TPDK	1	0	724.386752	0.0017	0.0100
NK[x]TDTK	1	0	705.365683	0.0017	0.0100
NK[x]VLVK	1	0	699.464272	0.0017	0.0100
FLHDK[x]NSDYKETLIFK	4	0	1997.025735	0.0016	0.0250
EHIMDNLEAQAIEELEGAK[x]EDALFKNEEK	18	0	3342.592410	0.0016	0.0450
NCK[x]ADAGITIAPR	2	0	1385.708463	0.0015	0.0200
SRGVILQSDIEEAYARAVK[x]PTDMEQFAFYK	18	0	3461.728779	0.0015	0.0450
S[x]SKSSLELANNAVKSNDIEK	0	0	2133.091236	0.0015	0.0300
RK[x]IFTIHTSK	1	0	1229.724379	0.0015	0.0150
TMLELLNQLDGFDTSQRDIK[x]VIMATNR	19	0	3121.589852	0.0015	0.0400
LAEFDKAIEDAQELNGEHEILEAMK[x]NK	24	0	3084.507234	0.0015	0.0400
GVNTFSPEGRLFQVEYAIEAIK[x]LGSTAIGVK	21	0	3293.765820	0.0015	0.0450
K[x]DGIPSNLTDTVETGIQALMSSLSTDFK	0	0	2967.474541	0.0014	0.0400
ILLDLVYAFIK[x]SNQATTSTDR	10	0	2368.263712	0.0014	0.0300
MSSK[x]SSLELANNAVKSNDIEK	3	0	2264.131715	0.0014	0.0300
NK[x]ADYYTNICDRER	1	0	1816.816160	0.0014	0.0200
LK[x]PLIEKGGDWERK	1	0	1667.935808	0.0014	0.0200
AVEK[x]LMSRRPPVIR	3	0	1650.971479	0.0014	0.0200
YK[x]LHSEK	1	0	903.481373	0.0014	0.0100
LGVK[x]PPK	3	0	737.479921	0.0014	0.0100
GVQLCDETFERATLTGMK[x]IDVLFSK	17	0	2857.435264	0.0014	0.0350
ILEFTK[x]YSNDK	5	0	1356.692468	0.0014	0.0150
EIK[x]PNIRVALR	2	0	1307.803685	0.0014	0.0150
WAFAEK[x]QYGYGTQTV	5	0	1747.820509	0.0013	0.0200
IDRK[x]IEFPPPSAEAR	3	0	1724.920885	0.0013	0.0200
NLSNVVEISGK[x]GVFV	10	0	1560.851081	0.0013	0.0200
LLK[x]VTVSKGVAIDLLEECK	2	0	2114.201970	0.0013	0.0250
VIGSELVQK[x]YVGEGARMVR	8	0	2090.130540	0.0013	0.0250
QAAK[x]ASVVETVTLTKVTQK	3	0	2001.146903	0.0013	0.0250
EYGEASTSQLGPIAEDIQIK[x]LDK	19	0	2504.264495	0.0013	0.0300
K[x]DQK	0	0	517.285985	0.0012	0.0050
VLVDMESMLVPKPLINK[x]IYDQLNSRLVAR	16	0	3353.856558	0.0012	0.0350
K[x]LMELFISKSNSDDPASFTSINNYK	0	0	2848.395178	0.0012	0.0300
VRDYGDLGSSVNPLDK[x]TNNLDLEHK	15	0	2798.383367	0.0012	0.0300
DCISGWGCVVYVITADK[x]CIKR	16	0	2499.207134	0.0012	0.0250
NTWNSTLETAK[x]AK	10	0	1462.741537	0.0012	0.0150
EWNQNIKNLSNVVEISGK[x]GVFV	17	0	2473.296405	0.0011	0.0250
LVKAPALDGALQGVIQFMK[x]SCALFANQAATR	18	0	3288.747347	0.0011	0.0350
QGDVLLNK[x]LQKYQATVMR	7	0	2104.146189	0.0011	0.0200
TPNDTQKYSNDK[x]SIVNSM	11	0	2040.942138	0.0011	0.0200
SGVK[x]LENVK	3	0	972.560345	0.0011	0.0100
NLNAPKFSFISNVRPK[x]LFAYPPK	15	0	2647.463738	0.0011	0.0250
GEK[x]VEDAPENNSFRSWIGAYLAK	2	0	2580.260747	0.0011	0.0250
VVDASIVSK[x]ALGNFVASVLARLALTKPK	8	0	2866.700654	0.0011	0.0300
LK[x]PQDERTQEERNR	1	0	1797.908083	0.0011	0.0150
VVTALTMLK[x]QHLFR	8	0	1655.954434	0.0011	0.0150
TSTGGPK[x]LQLNLER	6	0	1512.825929	0.0011	0.0150
FLLDDFDQQEHIQK[x]SETMK	13	0	2351.110253	0.0011	0.0200
K[x]TQIAGGHDIIGPFHVITRVIDGSRPVNR	0	0	3152.731777	0.0010	0.0300
KLGVK[x]PPKGCLMFGPPGTGK	4	0	2068.132455	0.0010	0.0200
DK[x]PKYEPPVPTRTGR	1	0	1739.931783	0.0010	0.0150
K[x]GAVEYEIYK	0	0	1198.623334	0.0010	0.0100
K[x]PPVQPLAYK	0	0	1139.670224	0.0010	0.0100
TK[x]LVK	1	0	587.400615	0.0010	0.0050
VVGQLLEK[x]LKPLIEKGGDWER	7	0	2406.363362	0.0010	0.0200
HCLIK[x]MNHGTTTLAFR	4	0	1898.960649	0.0009	0.0150
TSETNDRNSTNNTK[x]ER	13	0	1865.846269	0.0009	0.0150
ITTDAFTSAGERHIEVGDSVLVK[x]IITK	22	0	2899.565345	0.0009	0.0250
K[x]TAGEDAVTLVKGGVALQAAIVENVIYVNLTSK	0	0	3370.871005	0.0009	0.0300
IAGEHLSNGEKPLLTPEK[x]DFSK	17	0	2409.253874	0.0009	0.0200
DISSKSPSGNDALNDK[x]K	15	0	1774.869635	0.0009	0.0150
LLK[x]MQRIHDHLLMEEEYVQNQER	2	0	2951.474439	0.0009	0.0200
SSELPEVHLSMTRK[x]GVVALVEDK	13	0	2523.336549	0.0009	0.0200
GEVSSLFPSLISDANLMTTDQDTTGIK[x]KFR	26	0	3270.644052	0.0008	0.0250
M[x]NSTEEIDLYNRWKALER	0	0	2267.100359	0.0008	0.0150
NK[x]MVCK	1	0	778.382925	0.0008	0.0050
QGAMIAQAMILTQHNDQLNSK[x]VSGIR	20	0	2823.448227	0.0008	0.0200
ENEQK[x]IKTLSMEK	4	0	1576.812980	0.0008	0.0100
KLGVKPPK[x]GCLMFGPPGTGK	7	0	2068.132455	0.0008	0.0150
VSEVLNSEDITGIQEK[x]STDLR	15	0	2332.175685	0.0007	0.0150
YAGMFATALAYCGTSNSK[x]IVR	17	0	2280.103000	0.0007	0.0150
IDK[x]EDMGSNDKASK	2	0	1536.708913	0.0007	0.0100
YASQK[x]RP	4	0	848.450409	0.0007	0.0050
VVK[x]GNQK	2	0	771.460247	0.0007	0.0050
GTIYFLLCDRYEAFEK[x]ADSCILDLTGAFR	15	0	3443.652839	0.0007	0.0200
EK[x]VEYAPSNEIDTFELQGCSLK	1	0	2556.205265	0.0007	0.0150
M[x]GINERKGFDFEYYQR	0	0	2051.952252	0.0006	0.0100
VAQTTYK[x]K	6	0	937.523235	0.0006	0.0050
VMGSGCDAAGTIIKVFHPITKAVILSDTK[x]PVDK	28	0	3467.851862	0.0006	0.0200
EHIMDNLEAQAIEELEGAK[x]EDALFK	18	0	2842.369357	0.0006	0.0150
QNLFVPTSDKEK[x]ASFAR	11	0	1937.000583	0.0006	0.0100
K[x]SAAAIGTSQLPVRDGVVVIQSYCHR	0	0	2811.481241	0.0006	0.0150
YQHGIVVCVDSRASAGPLIASQTVK[x]K	24	0	2783.475095	0.0006	0.0150
NHASIDKMK[x]SLSEQYTER	8	0	2136.026865	0.0006	0.0100
TTMTNGFLAHK[x]LCIHKNK	10	0	2113.092380	0.0006	0.0100
EKVEYAPSNEIDTFELQGCSLK[x]DQIGEEK	21	0	3355.576425	0.0005	0.0150
VLKLTLEAMDLEIVEK[x]EHFK	15	0	2384.302404	0.0005	0.0100
FSGEK[x]KSLPLQIEVANDCIK	4	0	2275.188107	0.0005	0.0100
SVALGGITK[x]EFVIYEQLIAAR	8	0	2277.273157	0.0005	0.0100
YTQSTNNDDPK[x]KIIEEEGFTNR	10	0	2598.219668	0.0005	0.0100
ATHEVLK[x]DEVLFNDKPLPIEMK	6	0	2565.351138	0.0005	0.0100
LVPYLTK[x]LESK	6	0	1289.759425	0.0005	0.0050
SLADFEKALQDYK[x]PELASDPIIR	12	0	2618.359059	0.0004	0.0100
LDK[x]APTESYADIGGLESQIQEIK	2	0	2504.264495	0.0004	0.0100
EPPVYTPPKDK[x]K	10	0	1397.755400	0.0004	0.0050
DNLSWLSKANNWSK[x]FTATAALGVIHR	13	0	2899.509173	0.0004	0.0100
DIKSMIADK[x]HAIR	8	0	1496.813257	0.0004	0.0050
HLDAEVQK[x]CIDNNISSMLACMLDSVAF	7	0	3080.407402	0.0004	0.0100
M[x]DRQEQRDGAEAEEIFVHYMNAAGTDVK	0	0	3209.450462	0.0004	0.0100
LELRGDYNGIQDIVAQGTVGISDQK[x]LTR	24	0	3058.604577	0.0004	0.0100
LILVDDEK[x]TSWIYK	7	0	1721.923907	0.0004	0.0050
NLNQIVNELDEEK[x]YK	12	0	1847.926420	0.0003	0.0050
VLELRAELDK[x]IGLSK	9	0	1682.992985	0.0003	0.0050
HIEVGDSVLVK[x]IITK	10	0	1649.971524	0.0003	0.0050
KPIGATWK[x]TTQLEEANSK	7	0	2001.053008	0.0003	0.0050
YEALSKHIIMFDCK[x]ILEFTK	13	0	2485.274807	0.0002	0.0050
TLVAHAVLK[x]VGSALVGSQTK	8	0	1978.157410	0.0002	0.0050
EWNQNIK[x]NLSNVVEISGKGVFV	6	0	2473.296405	0.0002	0.0050
IVFRSELQDK[x]SSQQGVEGVLIILK	9	0	2685.506382	0.0002	0.0050
TQLADILSVLGMSYSNTSKHESLK[x]YR	23	0	2940.501366	0.0002	0.0050
MVEISRLHNSLEVVFEWDK[x]NDWNGHIR	18	0	3322.630410	0.0002	0.0050
LAPGLPSVSAMLK[x]FLLDDFDQQEHIQK	12	0	3039.573800	0.0002	0.0050
VLIYIADLLFRAGDFQGLNEQLVSLFK[x]K	26	0	3209.785103	0.0002	0.0050
STDEYNGAMLK[x]SVCVEAGMIALRQGDTK	10	0	3043.441145	0.0002	0.0050
K[x]INANEKLVGWYHTGPQLRPSDLEINNLLK	0	0	3459.862505	0.0002	0.0050
# precursors: 1
Precursor: 4092.9709	5	0.9943	0
K[x]GTKTSETNDR(0)	NSTNNTK[x]ERDELEDLSEEDLQLK(6)	1.9050	4092.9569	138.0681
GSNDDEMK[x]IDK(7)	DEK[x]VSEVLNSEDITGIQEKSTDLR(2)	1.2000	4092.9531	138.0681
GSNDDEMK[x]IDK(7)	DEKVSEVLNSEDITGIQEK[x]STDLR(18)	0.9900	4092.9531	138.0681
M[x]CSPSATLTHRTMTEK(0)	MVCKIWK[x]SDEINEVLNK(6)	0.9400	4092.9813	138.0681
M[x]SGYDRALSVFSPDGR(0)	MEQK[x]PEVDYSEKFAELQK(3)	0.8700	4092.9447	138.0681
M[x]SGYDRALSVFSPDGR(0)	M[x]EQKPEVDYSEKFAELQK(0)	0.7950	4092.9447	138.0681
M[x]CSPSATLTHRTMTEK(0)	MVCK[x]IWKSDEINEVLNK(3)	0.7700	4092.9813	138.0681
CTK[x]IIENEQSAEK(2)	ESQDYLNLVQALAETNVK[x]DEK(17)	0.7400	4093.0047	138.0681
LGISATALSPEEK[x]K(12)	TAYSYFYEAYEGFTSLDDDK[x]K(19)	0.6900	4092.9618	138.0681
SGNLPDADNSK[x]SDISK(10)	QSRQETQYK[x]IDELVSNNEK(8)	0.6400	4092.9722	138.0681
TTLFK[x]SELAQSK(4)	PPK[x]EDWEKYQKPVDTEEENDK(2)	0.6350	4093.0054	138.0681
SGNLPDADNSK[x]SDISK(10)	Q[x]SRQETQYKIDELVSNNEK(0)	0.6000	4092.9722	138.0681
M[x]SGYDRALSVFSPDGR(0)	MEQKPEVDYSEK[x]FAELQK(11)	0.5700	4092.9447	138.0681
K[x]PTSELAIGASLEK(0)	TAYSYFYEAYEGFTSLDDDK[x]K(19)	0.5550	4092.9618	138.0681
K[x]YYSFDNSLK(0)	TASQVNMQIARK[x]AVYMPLCDPGNK(11)	0.5500	4093.0109	138.0681
EDMGSNDK[x]ASKER(7)	GVAIDLLEECK[x]NTACSGIIAEVK(10)	0.5200	4092.9652	138.0681
WPK[x]IAEIYGSALR(2)	EATPMEMDEEK[x]SQDISINGNSK(10)	0.5150	4092.9658	138.0681
EK[x]TSNNTNRTNSTDEK(1)	NEEEPTK[x]KGINIDQSSNSK(6)	0.4850	4092.9318	138.0681
STMLEK[x]IKENQEK(5)	VK[x]EDMVDQESTDNNGVQVESR(1)	0.4450	4092.9465	138.0681
EK[x]TSNNTNRTNSTDEK(1)	NEEEPTKK[x]GINIDQSSNSK(7)	0.4450	4092.9318	138.0681
