# Supplementary material for: ECL: an exhaustive search tool for the identification of cross-linked peptides using whole database
Source: BMC Bioinformatics. 2016 May 20;17:217. doi: 10.1186/s12859-016-1073-y (PMC4874008; doi:10.1186/s12859-016-1073-y)
Supplement: Additional file 5 — Kojak’s pre-selection list of PSMs only identified by ECL. (ZIP 5147 kb) [file 12859_2016_1073_MOESM5_ESM.zip › Kojak's pre-selection ranks of ECL only peptides/Kojak's detailed results/aleitner_M1012_006/diagnostic_3910.txt]

Scan: 3910
ELLK[x]PSASVALQR	3	0	1410.819391	0.1331	1.7300
DWNACK[x]KELLK	5	0	1403.723052	0.0877	0.9650
DQK[x]KDKPK	2	0	985.555594	0.0869	0.6950
LENQRK[x]WR	5	0	1128.615169	0.0862	0.6900
K[x]DKPK	0	0	614.375128	0.0860	0.4300
DQKK[x]DKPK	3	0	985.555594	0.0831	0.6650
DWNACK[x]K	5	0	920.417393	0.0821	0.5750
IQYVGK[x]QDPK	5	0	1174.634566	0.0765	0.7650
IEEIFK[x]K	5	0	905.522175	0.0729	0.5100
AHLDVQEK[x]DQPK	7	0	1406.715325	0.0717	0.8600
K[x]LARNILK	0	0	954.633783	0.0675	0.5400
QAREK[x]VLK	4	0	970.592313	0.0662	0.5300
DWNACKK[x]ELLK	6	0	1403.723052	0.0627	0.6900
V[x]PTFANFHTPIFIAKR	0	0	1858.025287	0.0613	0.9800
E[x]IINRDIGK	0	0	1056.592704	0.0611	0.5500
DQK[x]K	2	0	517.285985	0.0600	0.2400
D[x]VPTFANFHTPIFIAKR	0	0	1973.052225	0.0591	1.0050
LELK[x]K	3	0	629.411178	0.0570	0.2850
IEFATITKDTTK[x]NK	11	0	1608.872208	0.0561	0.7850
DQPK[x]K	3	0	614.338744	0.0560	0.2800
EIMLRVEPIPLINGEK[x]R	15	0	2006.134566	0.0556	0.9450
DLEETDERSLALTK[x]K	13	0	1746.899873	0.0537	0.8050
K[x]RR	0	0	458.307723	0.0533	0.1600
EEFAEK[x]AVSVIQAR	5	0	1575.825595	0.0532	0.7450
ELIRAQEEVK[x]R	9	0	1369.767693	0.0527	0.5800
ELLK[x]LK	3	0	742.495236	0.0525	0.3150
ELK[x]K	2	0	516.327120	0.0512	0.2050
M[x]PPK	0	0	471.251517	0.0512	0.2050
MEILK[x]IHLEK	4	0	1252.721266	0.0510	0.5100
AVDEEMK[x]VR	6	0	1075.533141	0.0489	0.4400
D[x]DGLEDDMPALADEEFEK	0	0	2037.836007	0.0486	0.8750
LVLK[x]EVFLSFHNLVGRR	3	0	2026.183900	0.0482	0.8200
EFPDLGVLEGK[x]RIDRPGR	10	0	2053.106771	0.0478	0.8600
LFLLRSDYYMASTYTK[x]K	15	0	2099.076051	0.0476	0.8100
IIENEQSAEK[x]NAYVINLK	9	0	2075.089784	0.0475	0.8550
KELFDCLK[x]IMR	7	0	1451.762804	0.0473	0.5200
VK[x]AMEVDEKPTER	1	0	1530.771118	0.0469	0.6100
LGSTAIGVKTK[x]DAVVLGVEK	10	0	1984.156741	0.0468	0.9350
LVPYLTKLESK[x]QR	10	0	1573.919099	0.0465	0.6050
D[x]GLEDDMPALADEEFEK	0	0	1922.809068	0.0459	0.7800
NEDDIEDIAALWMK[x]R	13	0	1817.861714	0.0457	0.6850
LTHEKSTMLEK[x]IK	10	0	1556.859536	0.0454	0.5900
VEPIPLINGEK[x]RDLRPGR	10	0	2058.169702	0.0453	0.8150
K[x]EFEIIKGVLCQFR	0	0	1765.954825	0.0450	0.6300
LEK[x]VRQLIIK	2	0	1238.807376	0.0450	0.4500
VPDK[x]LIDASTVKHVFPITK	3	0	2107.204023	0.0447	0.8500
LFLLRIVAFDQLVK[x]EK	13	0	1931.160709	0.0441	0.7050
EASKTLSK[x]WR	7	0	1204.656362	0.0440	0.4400
VAQTTYK[x]K	6	0	937.523235	0.0437	0.3500
K[x]PIGATWK	0	0	899.522844	0.0437	0.3500
LGVK[x]PPK	3	0	737.479921	0.0436	0.3050
DQIGEEK[x]TILQSLLQR	6	0	1870.015898	0.0434	0.6950
KDK[x]PK	2	0	614.375128	0.0430	0.2150
GLGYPEDAIGK[x]TKLVK	10	0	1687.950789	0.0428	0.6850
DKK[x]ASLLTR	2	0	1030.613439	0.0428	0.3850
Y[x]TVGQGYTKAAWFEK	0	0	1747.856893	0.0427	0.6400
DK[x]PK	1	0	486.280173	0.0425	0.1700
VAIK[x]K	3	0	557.390052	0.0420	0.2100
LK[x]PQDERTQEERNR	1	0	1797.908083	0.0414	0.5800
I[x]INR	0	0	514.322703	0.0413	0.1650
VATEK[x]DFLDAVQK	4	0	1462.766689	0.0408	0.5300
ATSAGPK[x]QTETINWLEKR	6	0	2029.059155	0.0406	0.7300
LLIFEK[x]QVR	5	0	1144.696771	0.0406	0.3650
IQYVGK[x]QDPKK	5	0	1302.729522	0.0405	0.4450
DKLVLK[x]EVFLSFHNLVGR	5	0	2113.204692	0.0403	0.7250
DK[x]KASLLTR	1	0	1030.613439	0.0400	0.3600
N[x]STEEIDLYNR	0	0	1352.620760	0.0400	0.4400
ELFDCLK[x]IMR	6	0	1323.667849	0.0400	0.4000
QSK[x]ATREPNK	2	0	1157.615226	0.0400	0.4000
QPEDK[x]LR	4	0	884.471536	0.0400	0.2800
K[x]EEPK	0	0	629.338410	0.0400	0.2000
IMKLCFDELK[x]K	9	0	1423.756658	0.0391	0.4300
LGDK[x]GPAAAR	3	0	954.524630	0.0390	0.3900
WDLSK[x]QEALYLAQR	4	0	1719.894338	0.0389	0.5450
EIQDEK[x]EAEAARK	5	0	1515.752826	0.0388	0.5050
ELLKLK[x]VELAK	5	0	1282.822356	0.0386	0.4250
AHLDVQEKDQPK[x]K	11	0	1534.810280	0.0385	0.5000
K[x]YINR	0	0	692.396924	0.0380	0.1900
K[x]EAGFIDDILIITPASKEK	0	0	2087.151320	0.0379	0.7200
LEFIK[x]VIPVEELKEIK	4	0	1926.144056	0.0375	0.6000
HRENK[x]IQR	4	0	1079.594768	0.0375	0.3000
QYQEVVK[x]QGDVLLNK	6	0	1759.946763	0.0373	0.5600
TLSMEK[x]HTELR	5	0	1343.686669	0.0373	0.4100
K[x]ARQAAK	0	0	771.471479	0.0371	0.2600
VGIK[x]PPK	3	0	737.479921	0.0371	0.2600
DEEWPPK[x]M	6	0	1030.442937	0.0369	0.2950
LPNIEEATFDK[x]RIDRPGR	10	0	2126.123146	0.0364	0.6550
Q[x]YTVGQGYTKAAWFEK	0	0	1875.915465	0.0362	0.5800
K[x]TAGEDAVTLVK	0	0	1230.681905	0.0362	0.4350
NWK[x]EEYLR	2	0	1136.561406	0.0362	0.2900
K[x]QYSAKAK	0	0	922.523570	0.0362	0.2900
E[x]IINR	0	0	643.365291	0.0360	0.1800
LENVK[x]IYADLKINEDSK	4	0	1991.057425	0.0359	0.6100
EIK[x]QIK	2	0	757.469750	0.0358	0.2150
AVK[x]PTDMEQFAFYK	2	0	1673.812254	0.0357	0.5000
LEEIGVADQYK[x]VSK	10	0	1577.830012	0.0357	0.5000
VNGVVFTNRPDEK[x]NR	12	0	1743.901545	0.0357	0.5350
ELLVK[x]ASK	4	0	886.548722	0.0356	0.2850
NKLLK[x]VTVSK	4	0	1128.722984	0.0355	0.3550
AMEVDEK[x]PTER	6	0	1303.607753	0.0355	0.3900
NK[x]PDERFNTGVVNVR	1	0	1743.901545	0.0353	0.5300
DK[x]LVLKEVFLSFHNLVGR	1	0	2113.204692	0.0350	0.6300
K[x]IEFPPPSAEAR	0	0	1340.708787	0.0350	0.4200
ENK[x]IQR	2	0	786.434760	0.0350	0.2100
N[x]SIVSKYTQSTNNDDPK	0	0	1909.901659	0.0347	0.5900
SQDISINGNSK[x]KEEPK	10	0	1772.890370	0.0347	0.5550
WK[x]ALER	1	0	801.449683	0.0342	0.2050
DK[x]LVLK	1	0	714.463938	0.0342	0.2050
YK[x]DAYVYSIVAIARIK	1	0	1872.050830	0.0341	0.5450
QDPK[x]K	3	0	614.338744	0.0340	0.1700
SVEISALASK[x]NR	9	0	1273.698949	0.0338	0.4050
K[x]SGFEKIDLTR	0	0	1292.708787	0.0336	0.3700
IHAYVK[x]VLTLSLMEELHK	5	0	2123.181179	0.0336	0.6050
VADLK[x]K	4	0	672.416990	0.0333	0.2000
DQELTEENVSISVIGK[x]DEK	15	0	2132.048371	0.0332	0.6300
DQKKDK[x]PK	5	0	985.555594	0.0331	0.2650
GGDEWKIEPLK[x]LK	10	0	1511.834706	0.0331	0.4300
K[x]TQIAGGHDIIGPFHVITR	0	0	2059.132592	0.0326	0.6200
LESK[x]QR	3	0	759.423863	0.0325	0.1950
DEK[x]VSEVLNSEDITGIQEK	2	0	2132.048371	0.0324	0.6150
E[x]QKPEVDYSEK	0	0	1350.630263	0.0323	0.3550
DQPKK[x]VGQYIR	4	0	1330.735668	0.0323	0.3550
NAYVINLK[x]QIAK	7	0	1373.803016	0.0321	0.3850
VAQTTYKK[x]IYNEYPPTK	7	0	2043.067597	0.0321	0.5450
DFLDAVQK[x]VVKGNQK	7	0	1687.925636	0.0320	0.4800
LEK[x]VR	2	0	643.401675	0.0320	0.1600
E[x]IINRDIGKVVDK	0	0	1497.851416	0.0319	0.4150
VK[x]VIAATNR	1	0	970.592313	0.0317	0.2850
LKLELK[x]K	5	0	870.590192	0.0314	0.2200
LGVK[x]RFK	3	0	846.543913	0.0314	0.2200
KEAGFIDDILIITPASK[x]EK	16	0	2087.151320	0.0313	0.5950
M[x]NSTEEIDLYNR	0	0	1483.661239	0.0313	0.3750
DKK[x]LIPIR	2	0	981.633448	0.0313	0.2500
K[x]PRR	0	0	555.360483	0.0313	0.1250
GSLEKNWK[x]EEYLR	7	0	1650.836493	0.0312	0.4050
EIINRDIGK[x]VVDK	8	0	1497.851416	0.0312	0.4050
M[x]NSIVSKYTQSTNNDDPK	0	0	2040.942138	0.0311	0.5600
K[x]DSESTEEKEAQAVQR	0	0	1833.870361	0.0309	0.4950
VAIKK[x]GAVEYEIYK	4	0	1609.907866	0.0307	0.4300
QVMEEKLDSK[x]NVQLAK	9	0	1858.982156	0.0306	0.4900
DYYTK[x]QSK	4	0	1031.492328	0.0306	0.2450
KINVK[x]FFEK	4	0	1151.670224	0.0306	0.2750
HTVIK[x]TGLR	4	0	1023.618860	0.0306	0.2750
EQK[x]PEVDYSEK	2	0	1350.630263	0.0305	0.3350
IEFATITK[x]DTTK	7	0	1366.734330	0.0304	0.3650
VAIK[x]KGAVEYEIYK	3	0	1609.907866	0.0304	0.4250
DELWK[x]NDDQLTYTYK	4	0	1930.894787	0.0303	0.4550
EWLDKLGDK[x]GPAAAR	8	0	1625.852476	0.0303	0.4550
NRQYQEVVK[x]QGDVLLNK	8	0	2030.090787	0.0303	0.5150
I[x]INRDIGKVVDK	0	0	1368.808828	0.0300	0.3600
FKLNVYK[x]YR	6	0	1229.692020	0.0300	0.2700
WRDATDDK[x]R	7	0	1161.552629	0.0300	0.2700
LGSTAIGVK[x]TK	8	0	1073.644403	0.0300	0.3300
FIVK[x]ASSGPR	3	0	1060.602876	0.0300	0.3000
VAQTTYK[x]KIYNEYPPTK	6	0	2043.067597	0.0300	0.5100
GGLGYPEDAIGK[x]TKLVK	11	0	1744.972250	0.0300	0.5100
LIEK[x]LELR	3	0	1012.628028	0.0300	0.2400
K[x]LFK	0	0	534.352941	0.0300	0.1200
VSGIRK[x]HFEQVINEK	5	0	1782.973979	0.0297	0.4450
DEK[x]SGVKLENVK	2	0	1344.724827	0.0296	0.3550
K[x]IFTIHTSK	0	0	1073.623277	0.0294	0.2650
KNCK[x]ADAGITIAPR	3	0	1513.803419	0.0293	0.4100
DRGK[x]LVR	3	0	842.508589	0.0293	0.2050
KFRK[x]PIGATWK	3	0	1330.787310	0.0291	0.3200
QLDSERFIVK[x]ASSGPR	9	0	1788.948158	0.0291	0.4650
ATSAGPK[x]QTETINWLEK	6	0	1872.958052	0.0288	0.4900
ASK[x]VLELR	2	0	914.554868	0.0288	0.2300
M[x]PFGNTHNKFK	0	0	1319.644415	0.0286	0.3150
HK[x]TPDKGYGHR	1	0	1294.653005	0.0286	0.3150
FRK[x]PIGATWK	2	0	1202.692354	0.0285	0.2850
HKFQDILLGAGQAIK[x]AGNR	14	0	2036.127841	0.0284	0.5400
M[x]EQKPEVDYSEK	0	0	1481.670742	0.0283	0.3400
IQK[x]ENR	2	0	786.434760	0.0283	0.1700
DKK[x]DQK	2	0	760.407879	0.0283	0.1700
ELLK[x]LKVELAK	3	0	1282.822356	0.0282	0.3100
D[x]VPTFANFHTPIFIAK	0	0	1816.951123	0.0281	0.4500
KPPVQPLAYK[x]SATPFR	9	0	1799.009303	0.0281	0.4500
VK[x]LEK	1	0	615.395529	0.0280	0.1400
K[x]VPDK	0	0	585.348581	0.0280	0.1400
ELAAIK[x]EDTEAVLKR	5	0	1684.935865	0.0280	0.4200
K[x]EPPVYTPPKDK	0	0	1397.755400	0.0279	0.3350
NELEKLNFSSLK[x]MK	11	0	1679.891560	0.0279	0.3900
K[x]EKWIAK	0	0	901.538493	0.0279	0.1950
ELKK[x]EEMVMLK	3	0	1376.740675	0.0277	0.3050
ELK[x]KEEMVMLK	2	0	1376.740675	0.0277	0.3050
FHQLK[x]PTRVLTLAMVKR	4	0	2037.203252	0.0276	0.4700
LGISATALSPEEK[x]K	12	0	1442.797987	0.0275	0.3850
K[x]IEIPLPNEVGRMEILK	0	0	1978.128419	0.0274	0.4650
T[x]DKYAFSLTTFSPNGK	0	0	1775.872934	0.0272	0.4350
VVGQLLEK[x]LKPLIEK	7	0	1706.070505	0.0270	0.4050
K[x]WRLR	0	0	757.471088	0.0270	0.1350
K[x]ELLK	0	0	629.411178	0.0270	0.1350
T[x]EVLK	0	0	588.348247	0.0270	0.1350
YDK[x]KDLVR	2	0	1035.571243	0.0269	0.2150
EDCK[x]SLKR	3	0	1034.517826	0.0269	0.2150
LLEK[x]LEIK	3	0	984.621882	0.0269	0.2150
DQPK[x]KVGQYIR	3	0	1330.735668	0.0268	0.2950
VVDK[x]DGIREINI	3	0	1369.756460	0.0267	0.3200
GSLEK[x]NWKEEYLR	4	0	1650.836493	0.0265	0.3450
MEILKIHLEK[x]VSK	9	0	1566.916655	0.0265	0.3450
GDVAASILDK[x]YR	9	0	1306.688052	0.0262	0.3150
CIDMFIHKSAELYK[x]NPK	13	0	2093.043703	0.0262	0.4450
M[x]ATTVKDTMNVDINAIK	0	0	1863.943328	0.0262	0.4450
T[x]VYQISELESLLR	0	0	1549.835098	0.0262	0.3400
RK[x]IFTIHTSK	1	0	1229.724379	0.0260	0.2600
DAGK[x]DEFSRK	3	0	1151.557046	0.0260	0.2600
GTK[x]RR	2	0	616.376858	0.0260	0.1300
LELKK[x]ANWCDK	4	0	1403.723052	0.0259	0.2850
DQIGEEK[x]TILQSLLQRAR	6	0	2097.154110	0.0258	0.4650
MEILK[x]IHLEKVSK	4	0	1566.916655	0.0258	0.3350
QGSATVGLVSK[x]THAVLVALKR	10	0	2134.258512	0.0257	0.5400
AVDEEMK[x]VRSEDYLPSK	6	0	1994.961812	0.0256	0.4350
ATSAGPKQTETINWLEK[x]R	16	0	2029.059155	0.0256	0.4600
VPFTAAITITGVK[x]TSTGGPK	12	0	1945.088332	0.0255	0.5100
SGFEK[x]IDLTR	4	0	1164.613831	0.0255	0.2550
D[x]YTMAQPEFFK	0	0	1375.611779	0.0255	0.2800
FLHDKNSDYK[x]ETLIFK	9	0	1997.025735	0.0253	0.4050
LVLK[x]EVFLSFHNLVGR	3	0	1870.082797	0.0253	0.4050
VLVDMESMLVPK[x]PLINK	11	0	1925.072882	0.0253	0.4300
DAYVYSIVAIARIK[x]LISGK	13	0	2079.209109	0.0253	0.4800
ARQEVAAQK[x]SSEETEDK	8	0	1904.907471	0.0250	0.4250
SGVKLENVK[x]IYADLK	8	0	1675.950788	0.0250	0.3750
NELEK[x]LNFSSLK	4	0	1420.756126	0.0250	0.3000
LELK[x]KANWCDK	3	0	1403.723052	0.0250	0.2750
KEPPVYTPPK[x]DK	9	0	1397.755400	0.0250	0.3000
EIK[x]PNIRVALR	2	0	1307.803685	0.0250	0.2750
ELIRK[x]SLK	4	0	985.628363	0.0250	0.2000
IEPLK[x]LK	4	0	839.547996	0.0250	0.1750
TLSK[x]WR	3	0	789.449683	0.0250	0.1500
QVK[x]NR	2	0	643.376523	0.0250	0.1250
AHLDVQEK[x]DQPKK	7	0	1534.810280	0.0250	0.3250
QETQYK[x]IDELVSNNEK	5	0	1936.937709	0.0247	0.3950
TITDGK[x]IYVEVERAR	5	0	1748.942012	0.0247	0.3700
QILDCIVNLSEPAK[x]K	13	0	1726.928669	0.0247	0.3700
VVGQLLEKLK[x]PLIEK	9	0	1706.070505	0.0247	0.3700
GYARAIHK[x]LGSTLK	7	0	1513.872820	0.0246	0.3450
YQK[x]DEEWPPK	2	0	1318.619308	0.0245	0.2450
LQK[x]YQATVMR	2	0	1236.664816	0.0245	0.2450
FDVIVAK[x]GK	6	0	975.575269	0.0244	0.2200
VSGSELVQK[x]YIGEGSR	8	0	1707.879080	0.0244	0.3900
VGK[x]SAVIK	2	0	800.511946	0.0244	0.1950
VSGSELVQK[x]YIGEGSRMVR	8	0	2094.089070	0.0242	0.4600
K[x]DYTMAQPEFFK	0	0	1503.706735	0.0242	0.2900
MATTVK[x]DTMNVDINAIK	5	0	1863.943328	0.0241	0.4100
EAVLK[x]LKLELK	4	0	1282.822356	0.0241	0.2650
FIVK[x]ASSGPRYVVGCR	3	0	1794.956220	0.0241	0.3850
GGVHVK[x]LAHLSKHPK	5	0	1606.941898	0.0240	0.3600
LLK[x]PRVNNR	2	0	1108.682852	0.0239	0.2150
DKPK[x]YEPPVPTR	3	0	1425.761546	0.0237	0.2850
ETLIFK[x]CIDMFIHK	5	0	1793.920748	0.0236	0.3300
LK[x]ESQLVDKFFEK	1	0	1609.871482	0.0235	0.3050
VLRQVMEEK[x]LDSK	8	0	1573.849698	0.0235	0.3050
SALSTLNGFVEELK[x]AEVRR	13	0	2118.143212	0.0234	0.4450
VEFK[x]MGNGKMVEISR	3	0	1723.874862	0.0233	0.3500
MEQK[x]PEVDYSEK	3	0	1481.670742	0.0233	0.2800
VVLK[x]NK	3	0	699.464272	0.0233	0.1400
K[x]TTEEKEATPMEMDEEK	0	0	2024.891743	0.0232	0.3950
LKVELAK[x]QNLFVPTSDK	6	0	1929.093418	0.0232	0.3950
MK[x]LSLFSNKENELR	1	0	1707.897707	0.0232	0.3250
DVITELPDAK[x]YYR	9	0	1581.803799	0.0231	0.3000
ELEAMK[x]LLRPRK	5	0	1482.870377	0.0229	0.2750
IINRDIGK[x]VVDK	7	0	1368.808828	0.0229	0.2750
TTLFK[x]SELAQSK	4	0	1351.734665	0.0229	0.2750
STELQIGVVEDDK[x]PFR	12	0	1831.931505	0.0228	0.3650
SQDISINGNSKK[x]EEPK	11	0	1772.890370	0.0228	0.3650
V[x]PTFANFHTPIFIAK	0	0	1701.924185	0.0227	0.3400
TVQK[x]VETAVLSTTVKAQAR	3	0	2029.153050	0.0226	0.4300
GTTAVLK[x]EDIYK	6	0	1336.723767	0.0225	0.2700
RSK[x]VLDVR	2	0	971.587561	0.0225	0.1800
G[x]VFK	0	0	449.263798	0.0225	0.0900
GYSKPNERATK[x]QSK	10	0	1592.826990	0.0225	0.3150
K[x]GAVEYEIYK	0	0	1198.623334	0.0225	0.2250
K[x]SYDYSATMYTRLFLLR	0	0	2127.082198	0.0224	0.3800
YQKDEEWPPK[x]M	9	0	1449.659787	0.0223	0.2450
VYATMQKLQK[x]DLGQVLNK	9	0	2076.140043	0.0222	0.4000
K[x]RVIEHNIR	0	0	1163.688664	0.0222	0.2000
IMRDVITELPDAK[x]YYR	12	0	1982.029438	0.0222	0.3550
Q[x]TVYQISELESLLR	0	0	1677.893669	0.0221	0.3100
KEK[x]WIAK	2	0	901.538493	0.0221	0.1550
EIK[x]PNIR	2	0	868.513006	0.0221	0.1550
VELAK[x]QNLFVPTSDK	4	0	1687.914404	0.0220	0.3300
KDQK[x]K	3	0	645.380940	0.0220	0.1100
NEEK[x]K	3	0	646.328572	0.0220	0.1100
K[x]GEIR	0	0	601.354728	0.0220	0.1100
AVEK[x]LSVEALNSLTGEFK	3	0	1934.035964	0.0219	0.3950
VSK[x]ILEHKEIMLR	2	0	1594.922802	0.0219	0.2850
K[x]VSTTPANSFELK	0	0	1420.756126	0.0219	0.2850
KDGIQDIMPSQAK[x]ELK	12	0	1799.945046	0.0219	0.3500
ENK[x]IQRQR	2	0	1070.594434	0.0219	0.1750
K[x]LGVKPPK	0	0	865.574877	0.0219	0.1750
DFSK[x]TLPPELK	3	0	1273.691742	0.0218	0.2400
NNSWAK[x]SWSNLDLR	5	0	1689.822239	0.0218	0.3050
EK[x]QNTPVLFDSKEAVLK	1	0	1945.051948	0.0218	0.3700
G[x]GLGYPEDAIGKTKLVK	0	0	1744.972250	0.0218	0.3700
FK[x]LNVYKYR	1	0	1229.692020	0.0217	0.1950
ENAPAIIFIDEIDAIATK[x]R	17	0	2099.126168	0.0216	0.4100
ILFENPDEATK[x]RK	10	0	1559.830681	0.0215	0.2800
ASK[x]VLELRAELDK	2	0	1470.840518	0.0215	0.2800
YEVGAEYIK[x]KVIAR	8	0	1637.914013	0.0214	0.3000
VLNK[x]GDSGEMSLQK	3	0	1504.755469	0.0214	0.3000
K[x]VADLKK	0	0	800.511946	0.0214	0.1500
GVSK[x]DEK	3	0	761.391895	0.0214	0.1500
DEK[x]SGVK	2	0	761.391895	0.0214	0.1500
YAVISGAISLDRVDVK[x]TK	15	0	1934.083580	0.0214	0.3850
EDGMK[x]ILMVNR	4	0	1304.658013	0.0214	0.2350
TK[x]SVALGGITK	1	0	1073.644403	0.0214	0.2350
AEQEELLSEK[x]VSTKK	9	0	1717.909710	0.0213	0.3200
EWLDK[x]LGDKGPAAAR	4	0	1625.852476	0.0213	0.3200
CLDQLTNWCTIK[x]TVDR	11	0	2021.966182	0.0213	0.3400
K[x]IEIPLPNEVGR	0	0	1363.782281	0.0213	0.2550
K[x]TVQYATK	0	0	937.523235	0.0213	0.1700
AK[x]SAKIVR	1	0	871.560288	0.0213	0.1700
KLGVK[x]PPK	4	0	865.574877	0.0213	0.1700
K[x]MRK	0	0	561.342056	0.0213	0.0850
S[x]QAR	0	0	460.239372	0.0213	0.0850
KILFENPDEATK[x]R	11	0	1559.830681	0.0212	0.2750
VDAQDFLK[x]VAETRR	7	0	1646.873938	0.0211	0.2950
EAADFIFDICGIAGIKK[x]TR	16	0	2124.103657	0.0211	0.4000
GFPTPK[x]ATSTGTTIVGVIAK	5	0	1945.088332	0.0210	0.4200
IDRK[x]IEFPPPSAEAR	3	0	1724.920885	0.0210	0.3150
MVTANIK[x]NIK	6	0	1130.648106	0.0210	0.2100
E[x]SLQR	0	0	631.328907	0.0210	0.1050
M[x]TDKYAFSLTTFSPNGK	0	0	1906.913413	0.0209	0.3550
AEAGLALSLIVK[x]ALSIEGDDK	11	0	2112.167695	0.0207	0.4350
KEFEIIK[x]GVLCQFR	6	0	1765.954825	0.0207	0.2900
ENEQK[x]IK	4	0	887.471202	0.0207	0.1450
LK[x]PLIEK	1	0	839.547996	0.0207	0.1450
IIPLKK[x]D	5	0	825.532346	0.0207	0.1450
AEQEELLSEKVSTK[x]K	13	0	1717.909710	0.0207	0.3100
IVK[x]SAKAK	2	0	843.554142	0.0206	0.1650
MTDK[x]YAFSLTTFSPNGK	3	0	1906.913413	0.0206	0.3500
HK[x]FQDILLGAGQAIKAGNR	1	0	2036.127841	0.0205	0.3900
MK[x]DAVKEAAR	1	0	1117.591321	0.0205	0.2050
DYYTK[x]QSKATR	4	0	1359.678214	0.0205	0.2250
AELDK[x]IGLSKIR	4	0	1341.797930	0.0204	0.2450
IEFATITK[x]DTTKNK	7	0	1608.872208	0.0204	0.2850
QTGQYYGGLK[x]LCVDRR	9	0	1912.957672	0.0203	0.3250
KAMVNIDTIDNK[x]VATTM	11	0	1863.943328	0.0203	0.3450
LESK[x]QRIFR	3	0	1175.677431	0.0200	0.1800
DIK[x]SMIADK	2	0	1019.532081	0.0200	0.1800
KYIPNPVLVIIDVK[x]PK	13	0	1835.128350	0.0200	0.3200
K[x]ELFDCLKIMR	0	0	1451.762804	0.0200	0.2200
QNLFVPTSDK[x]EK	9	0	1404.724827	0.0200	0.2400
ILEHK[x]EIMLR	4	0	1280.727413	0.0200	0.2000
ATAIGK[x]SSTAAK	5	0	1104.613831	0.0200	0.2400
NEEEPTK[x]K	6	0	973.471593	0.0200	0.1600
HK[x]TPDK	1	0	724.386752	0.0200	0.1200
IIPLK[x]K	4	0	710.505408	0.0200	0.1200
K[x]WR	0	0	488.285928	0.0200	0.0600
K[x]LAR	0	0	486.327789	0.0200	0.0800
INADHK[x]LNSLPLLQQLVK	5	0	2043.183957	0.0197	0.3550
IAGEHLSNGEK[x]PLLTPEK	10	0	1932.031547	0.0197	0.3550
MVTLK[x]DVGPPQPGPGIYR	4	0	1924.023961	0.0197	0.3550
LAEK[x]WRDYNLISENTEM	3	0	2110.999257	0.0197	0.3350
QEVAAQKSSEETEDK[x]K	14	0	1805.864214	0.0197	0.3150
G[x]LGYPEDAIGKTKLVK	0	0	1687.950789	0.0197	0.3150
CIDMFIHK[x]SAELYK	7	0	1753.853066	0.0196	0.2750
VSKILEHK[x]EIMLR	7	0	1594.922802	0.0196	0.2550
K[x]LPNIEEATFDKR	0	0	1559.830681	0.0196	0.2550
GVVALVEDK[x]TKSVALGGITK	8	0	1984.156741	0.0195	0.3900
DAGK[x]DEFSR	3	0	1023.462090	0.0194	0.1750
QRIQK[x]ENR	4	0	1070.594434	0.0194	0.1550
K[x]RWSLER	0	0	973.545700	0.0193	0.1350
ANWCDK[x]R	5	0	948.423539	0.0193	0.1350
HESLK[x]YR	4	0	931.487520	0.0193	0.1350
LK[x]LELKK	1	0	870.590192	0.0193	0.1350
K[x]AIPLALGLLSASNPQMR	0	0	1879.071243	0.0192	0.3450
M[x]TEVLK	0	0	719.388726	0.0192	0.1150
FSGEK[x]K	4	0	694.364957	0.0192	0.1150
GGDEWK[x]IEPLK	5	0	1270.655693	0.0191	0.2100
VVK[x]VDAQDFLKVAETR	2	0	1817.004608	0.0191	0.3050
ATTVK[x]DTMNVDINAIK	4	0	1732.902849	0.0191	0.3050
K[x]TREALMEFR	0	0	1279.670628	0.0190	0.1900
DRLK[x]K	3	0	658.412573	0.0190	0.0950
Q[x]DRGK	0	0	602.313592	0.0190	0.0950
K[x]PTSELAIGASLEK	0	0	1442.797987	0.0189	0.2650
NK[x]MVCKIWK	1	0	1205.641245	0.0189	0.1700
K[x]TVQYATKR	0	0	1093.624337	0.0189	0.1700
DAFALAK[x]EK	6	0	991.533798	0.0189	0.1700
N[x]STEEIDLYNRWK	0	0	1666.795023	0.0188	0.2450
SLDK[x]QMVEERVLK	3	0	1573.849698	0.0188	0.2450
LEFIK[x]VIPVEELK	4	0	1555.922455	0.0188	0.2450
GGDEWK[x]IEPLKLK	5	0	1511.834706	0.0188	0.2450
SGFEK[x]IDLTRIVK	4	0	1504.861253	0.0188	0.2450
LEFIKVIPVEELK[x]EIK	12	0	1926.144056	0.0188	0.3000
TDK[x]YAFSLTTFSPNGK	2	0	1775.872934	0.0188	0.3000
TVQYATK[x]R	6	0	965.529382	0.0188	0.1500
K[x]LQR	0	0	543.349250	0.0188	0.0750
ELNLMDPK[x]VPEDIFK	7	0	1786.917438	0.0187	0.2800
TK[x]VVDRYADVIASIGLSR	1	0	1962.089727	0.0186	0.3350
K[x]ASLLTR	0	0	787.491545	0.0186	0.1300
VVGSELIQK[x]YLGDGPRLVR	8	0	2098.189768	0.0184	0.3500
IKENQEK[x]ISNNK	6	0	1443.768084	0.0183	0.2200
ILFENPDEATK[x]R	10	0	1431.735725	0.0183	0.2200
EIQDEK[x]EAEAAR	5	0	1387.657871	0.0183	0.2200
RHNFVGLFVELSK[x]LLVK	12	0	1998.177753	0.0182	0.3100
FQDILLGAGQAIK[x]AGNR	12	0	1770.973979	0.0182	0.3100
VVTSKLLK[x]PRVNNR	7	0	1622.994323	0.0182	0.2550
KDK[x]MNFVILCR	2	0	1422.747490	0.0182	0.2000
NLIRLAK[x]R	6	0	982.639929	0.0181	0.1450
FMLK[x]LGVK	3	0	934.567348	0.0181	0.1450
QDPKK[x]HLDAEVQK	4	0	1534.810280	0.0181	0.2350
VNQIESQMAMAEK[x]LIQIR	12	0	2101.102276	0.0181	0.3250
AVILSDTK[x]PVDK	7	0	1284.728853	0.0179	0.2150
VDK[x]NWSK	2	0	875.450075	0.0179	0.1250
AK[x]YASQK	1	0	794.428614	0.0179	0.1250
AMVNIDTIDNK[x]VATTM	10	0	1735.848372	0.0178	0.2850
EDVQSLK[x]LK	6	0	1058.597121	0.0178	0.1600
QEMK[x]KDSESTEEK	3	0	1567.703492	0.0177	0.2300
GDSGEMSLQKLFK[x]	12	0	1438.712546	0.0177	0.2300
GNAK[x]FGDGIQIAQLALK	3	0	1742.967833	0.0176	0.3000
AVEKLSVEALNSLTGEFK[x]GK	17	0	2119.152381	0.0175	0.3500
NTWNSTLETAKAK[x]YASQK	12	0	2040.027522	0.0175	0.3150
VTDK[x]LTQLTDNIWCCR	3	0	2021.966182	0.0175	0.2800
QVMEEK[x]LDSK	5	0	1205.596130	0.0175	0.1750
YEVGAEYIK[x]K	8	0	1198.623334	0.0175	0.1750
PFGNTHNK[x]FK	7	0	1188.603937	0.0175	0.1750
LYNK[x]FK	3	0	811.459186	0.0175	0.1050
LK[x]VELAKQNLFVPTSDK	1	0	1929.093418	0.0174	0.2950
QTGQYYGGLK[x]LCVDR	9	0	1756.856570	0.0173	0.2600
DSESTEEK[x]EAQAVQR	7	0	1705.775405	0.0173	0.2600
LEKGQSIDDMIPAQK[x]	14	0	1671.850090	0.0173	0.2600
D[x]TEMSVNMSDFLHDQATR	0	0	2095.893807	0.0172	0.3100
IEDTDK[x]YDK	5	0	1125.518932	0.0172	0.1550
AVYDTAVVQEDPEK[x]WK	13	0	1876.920608	0.0172	0.2750
A[x]TTVKDTMNVDINAIK	0	0	1732.902849	0.0172	0.2750
M[x]NSTEEIDLYNRWK	0	0	1797.835501	0.0171	0.2400
DEQIEK[x]IDTVIK	5	0	1429.766355	0.0171	0.2050
EK[x]VLK	1	0	615.395529	0.0170	0.0850
LGVK[x]R	3	0	571.380549	0.0170	0.0850
V[x]GVFK	0	0	548.332206	0.0170	0.0850
GDSGEMSLQK[x]LFK	9	0	1438.712546	0.0169	0.2200
IEASK[x]GLIDRMSTNLR	4	0	1802.967176	0.0169	0.2700
KDWNACK[x]K	6	0	1048.512348	0.0169	0.1350
VSK[x]ILEHK	2	0	952.570517	0.0169	0.1350
DSEALK[x]TR	5	0	918.477013	0.0169	0.1350
LLK[x]VTVSKGVAIDLLEECK	2	0	2114.201970	0.0168	0.3200
K[x]FRKPIGATWK	0	0	1330.787310	0.0168	0.1850
VIPVEELKEIK[x]QIK	10	0	1665.007573	0.0168	0.2350
YIPNPVLVIIDVK[x]PK	12	0	1707.033394	0.0167	0.2500
ELVSK[x]ASPIAGSEGK	4	0	1471.788150	0.0167	0.2500
TLSK[x]WRDATDDK	3	0	1434.710239	0.0167	0.2000
SETMK[x]YYLPK	4	0	1258.626702	0.0165	0.1650
P[x]FGNTHNKFK	0	0	1188.603937	0.0165	0.1650
GIDWREALEK[x]TEEK	9	0	1702.852533	0.0164	0.2300
LENVK[x]IYADLK	4	0	1304.733939	0.0164	0.1800
VISMEK[x]GGNMK	5	0	1192.594355	0.0164	0.1800
LLKVTVSK[x]GVAIDLLEECK	7	0	2114.201970	0.0163	0.3100
K[x]FTGGVLMLIDR	0	0	1348.753625	0.0162	0.1950
AELDKIGLSK[x]IR	9	0	1341.797930	0.0162	0.1950
ENWK[x]YACK	3	0	1097.496365	0.0162	0.1300
DDLSGAEIK[x]AIVSEAGLLALR	8	0	2140.173842	0.0162	0.3400
QLEMLDLQEGFIK[x]EDCK	12	0	2094.996478	0.0162	0.2750
SVEISALASK[x]NRLHQLR	9	0	1921.085644	0.0162	0.2750
DISSKSPSGNDALNDK[x]K	15	0	1774.869635	0.0162	0.2750
QDPK[x]KHLDAEVQK	3	0	1534.810280	0.0162	0.2100
MATTVKDTMNVDINAIK[x]K	16	0	1992.038284	0.0161	0.2900
LK[x]YYEQKIR	1	0	1239.697497	0.0161	0.1450
YKVNLYK[x]FR	6	0	1229.692020	0.0161	0.1450
NKMVCK[x]IWK	5	0	1205.641245	0.0161	0.1450
VAEK[x]AQINTQEYGR	3	0	1605.811006	0.0161	0.2250
K[x]HFEQVINEK	0	0	1270.666925	0.0160	0.1600
TVQYATK[x]RSK	6	0	1180.656362	0.0160	0.1600
DIK[x]VIMATNR	2	0	1159.638269	0.0160	0.1600
DCTAYNIYDK[x]NK	9	0	1503.666324	0.0158	0.1900
K[x]SSEQANLYERK	0	0	1451.736786	0.0158	0.1900
VDVK[x]TK	3	0	688.411904	0.0158	0.0950
ATK[x]QSK	2	0	661.375854	0.0158	0.0950
ELVSKASPIAGSEGK[x]EAYR	14	0	1991.032273	0.0158	0.3000
LYFYYILFFEK[x]CNR	10	0	1974.970140	0.0157	0.2200
VIPVEELK[x]EIKQIK	7	0	1665.007573	0.0157	0.2200
LQK[x]YQATVMRGAFK	2	0	1639.886752	0.0157	0.2200
DFLDAVQKVVK[x]GNQK	10	0	1687.925636	0.0157	0.2350
DHDLAPLYK[x]YLSENPK	8	0	1901.952241	0.0156	0.2500
GILLYGPPGTGK[x]TLLAR	11	0	1726.014054	0.0156	0.2650
EK[x]TSNNTNR	1	0	1062.505347	0.0156	0.1400
AKYASQK[x]RP	6	0	1047.582476	0.0156	0.1400
IMK[x]LCFDELK	2	0	1295.661702	0.0155	0.1550
DK[x]MNFVILCR	1	0	1294.652534	0.0155	0.1550
AIHK[x]LGSTLK	3	0	1066.649824	0.0155	0.1550
HK[x]TDLNHENLK	1	0	1347.689447	0.0155	0.1700
EDVQSLK[x]LKYYEQK	6	0	1769.919882	0.0154	0.2150
VTVSK[x]GVAIDLLEECK	4	0	1759.938898	0.0153	0.2450
LENVKIYADLK[x]INEDSK	10	0	1991.057425	0.0153	0.2600
DGSSGGTIRMVILNK[x]DGMER	14	0	2135.046217	0.0153	0.3050
LGSTAIGVK[x]TKDAVVLGVEK	8	0	1984.156741	0.0153	0.3050
ESQLVDK[x]FFEK	6	0	1368.692468	0.0150	0.1650
DFLDAVQK[x]VVK	7	0	1260.707726	0.0150	0.1650
GEK[x]RWSELR	2	0	1159.609749	0.0150	0.1350
IFRQK[x]SLEK	4	0	1147.671285	0.0150	0.1350
WSLERK[x]GEK	5	0	1131.603602	0.0150	0.1350
ERK[x]PRR	2	0	840.504172	0.0150	0.0900
M[x]ESLQR	0	0	762.369385	0.0150	0.0900
LGDGVLRPYK[x]VGVILESQR	9	0	2098.189768	0.0150	0.2850
SSLELANNAVK[x]SNDIEK	10	0	1830.932231	0.0150	0.2550
GLGYPEDAIGKTK[x]LVK	12	0	1687.950789	0.0150	0.2400
QNTPVLFDSK[x]EAVLK	9	0	1687.914404	0.0150	0.2250
E[x]MIAAQGIDEEDRR	0	0	1631.757255	0.0150	0.2100
AVAVVVDPIQSVK[x]GK	12	0	1508.892552	0.0150	0.2250
M[x]NSIVSK	0	0	777.405435	0.0150	0.1050
QYQEVVK[x]QGDVLLNKLQK	6	0	2129.184348	0.0147	0.2650
QLIIKEEMMNSIQQAVAK[x]	17	0	2073.096129	0.0147	0.2650
ELAAIKEDTEAVLK[x]R	13	0	1684.935865	0.0147	0.2200
AIGSGSEPAK[x]SELVK	9	0	1471.788150	0.0147	0.2200
NEEKK[x]LMELFISK	4	0	1607.859201	0.0146	0.1900
QKSLEK[x]TLVPYLR	5	0	1573.919099	0.0146	0.1900
GLGYPEDAIGK[x]TK	10	0	1347.703366	0.0146	0.1900
NK[x]YAIQLPLPPK	1	0	1380.812854	0.0146	0.1750
G[x]GLGYPEDAIGK	0	0	1175.582198	0.0146	0.1750
IEDTDKYDK[x]K	8	0	1253.613888	0.0145	0.1450
IEDTDK[x]YDKK	5	0	1253.613888	0.0145	0.1450
MCSPSATLTHRTMTEK[x]AR	15	0	2076.986596	0.0144	0.2600
EWNQNIK[x]NLSNVVEISGK	6	0	2071.069718	0.0144	0.2600
VLNK[x]EHLEADFVTQVAVR	3	0	2067.111188	0.0144	0.2600
NTWNSTLETAK[x]AKYASQK	10	0	2040.027522	0.0144	0.2600
SGVK[x]LENVK	3	0	972.560345	0.0144	0.1300
YTENIYPPKK[x]TVQYATK	9	0	2043.067597	0.0144	0.2450
DLASFIPDNK[x]LNCVIDR	9	0	1988.998864	0.0144	0.2450
QNLFVPTSDKEK[x]ASFAR	11	0	1937.000583	0.0144	0.2450
VPTFANFHTPIFIAK[x]R	14	0	1858.025287	0.0144	0.2300
FHQLK[x]PTR	4	0	1025.576998	0.0144	0.1150
KSLK[x]DECK	3	0	1006.511679	0.0144	0.1150
IEPLK[x]LKVLVQGLER	4	0	1734.076651	0.0143	0.2150
ILIDK[x]ARVEAQNHK	4	0	1633.926306	0.0143	0.2000
TLFRK[x]EK	4	0	920.544305	0.0143	0.1000
K[x]EFEIIK	0	0	905.522175	0.0143	0.1000
GVVALVEDKTK[x]SVALGGITK	10	0	1984.156741	0.0143	0.2850
VVSSAIVDK[x]YIGESARIIR	8	0	2075.173785	0.0142	0.2700
SETMK[x]YYLPKGK	4	0	1443.743119	0.0142	0.1700
EMK[x]KDSESTEEK	2	0	1439.644921	0.0142	0.1700
EK[x]WIAK	1	0	773.443537	0.0142	0.0850
K[x]SGFEK	0	0	694.364957	0.0142	0.0850
DVAK[x]MK	3	0	690.373411	0.0142	0.0850
ELEAMK[x]LLRPR	5	0	1354.775421	0.0141	0.1550
M[x]GINERKGFDFEYYQR	0	0	2051.952252	0.0141	0.2250
VLK[x]TK	2	0	587.400615	0.0140	0.0700
E[x]EMIAAQGIDEEDRR	0	0	1760.799843	0.0140	0.2100
ELVSK[x]ASPIAGSEGKEAYR	4	0	1991.032273	0.0139	0.2650
VTQKK[x]PPVQPLAYK	4	0	1595.939834	0.0139	0.1950
AEQEELLSEK[x]VSTK	9	0	1589.814754	0.0139	0.1950
MNSIVSK[x]YTQSTNNDDPK	6	0	2040.942138	0.0139	0.2500
K[x]PIGATWKTTQLEEANSK	0	0	2001.053008	0.0139	0.2500
K[x]IPQVASFR	0	0	1044.607962	0.0139	0.1250
D[x]YDLVRSLESQIR	0	0	1592.815758	0.0138	0.1800
AAK[x]ASRGAATIK	2	0	1143.672345	0.0138	0.1650
TLSMEK[x]HTELRSFEQK	5	0	1962.983216	0.0137	0.2200
VLVDK[x]SRK	4	0	943.581415	0.0137	0.1100
K[x]REAEAAK	0	0	901.498083	0.0137	0.1100
M[x]CSPSATLTHRTMTEKAR	0	0	2076.986596	0.0136	0.2450
KPIGATWK[x]TTQLEEANSK	7	0	2001.053008	0.0136	0.2450
WSELRK[x]R	5	0	973.545700	0.0136	0.0950
K[x]LDVAKR	0	0	828.518092	0.0136	0.0950
IIPLK[x]KD	4	0	825.532346	0.0136	0.0950
YTENIYPPK[x]KTVQYATK	8	0	2043.067597	0.0135	0.2300
QVMEEK[x]LDSKNVQLAK	5	0	1858.982156	0.0134	0.2150
N[x]SIVSKYTQSTNNDDPKK	0	0	2037.996615	0.0133	0.2400
FIK[x]HADATCVHR	2	0	1453.724781	0.0133	0.1600
LPEANFEPLEK[x]R	10	0	1441.756460	0.0133	0.1600
IDVLFSK[x]IR	6	0	1089.654575	0.0133	0.1200
TAAVNIK[x]VR	6	0	970.592313	0.0133	0.1200
TTSK[x]VSIAK	3	0	933.549448	0.0133	0.1200
LK[x]LELK	1	0	742.495236	0.0133	0.0800
KPPVQPLAYK[x]SATPFRK	9	0	1927.104259	0.0132	0.2250
K[x]NCKADAGITIAPR	0	0	1513.803419	0.0132	0.1850
ASPIAGSEGK[x]EAYR	9	0	1434.710239	0.0132	0.1850
EDALFK[x]NEEKK	5	0	1349.682631	0.0132	0.1450
VGVFK[x]NVSGNVLSEIK	4	0	1688.946037	0.0131	0.2100
EISYPFK[x]R	6	0	1038.549782	0.0131	0.1050
K[x]EEMVMLK	0	0	1006.519074	0.0131	0.1050
AVILSDTK[x]PVDKK	7	0	1412.823808	0.0131	0.1700
TDNHLSSTLEK[x]LSFK	10	0	1718.883832	0.0130	0.1950
K[x]NVPK	0	0	584.364565	0.0130	0.0650
SGK[x]KR	2	0	574.355062	0.0130	0.0650
VSTK[x]K	3	0	561.348581	0.0130	0.0650
K[x]VTSK	0	0	561.348581	0.0130	0.0650
SNNIK[x]ENEQKIK	4	0	1443.768084	0.0129	0.1550
TVQKVETAVLSTTVK[x]AQAR	14	0	2029.153050	0.0129	0.2450
MILELTNHLEELK[x]K	12	0	1709.938508	0.0129	0.1800
IAYASVVYIADK[x]YK	11	0	1602.865670	0.0129	0.1800
IK[x]ENQEK	1	0	887.471202	0.0129	0.0900
YASQK[x]RP	4	0	848.450409	0.0129	0.0900
ENRHK[x]FQDILLGAGQAIK	4	0	2037.111857	0.0128	0.2300
ATKQSK[x]YTYDR	5	0	1359.678214	0.0127	0.1400
K[x]ILFENPDEATKR	0	0	1559.830681	0.0127	0.1650
C[x]SPSATLTHRTMTEKAR	0	0	1945.946117	0.0126	0.2150
VELAK[x]QNLFVPTSDKEK	4	0	1945.051948	0.0126	0.2150
LFKSLGSGMDQEK[x]VLNK	12	0	1893.002891	0.0126	0.2150
INEDSKLAVNENLASSK[x]SSM	16	0	2136.036759	0.0125	0.2500
K[x]FTGGVLMLIDRESDK	0	0	1807.950131	0.0125	0.2000
NKTDTK[x]TIEAITFK	5	0	1608.872208	0.0125	0.1750
LIQIRVK[x]LEK	6	0	1238.807376	0.0125	0.1250
ATAIGRASK[x]AAR	8	0	1171.678492	0.0125	0.1500
TNAIVMK[x]DIR	6	0	1159.638269	0.0125	0.1250
K[x]EPPVYTPPK	0	0	1154.633506	0.0125	0.1250
AEREK[x]ASK	4	0	917.492997	0.0125	0.1000
DIGK[x]VVDK	3	0	872.496688	0.0125	0.1000
QIK[x]EIK	2	0	757.469750	0.0125	0.0750
DDINLDEASAMAVK[x]FLSK	13	0	1965.971650	0.0125	0.2250
EPLK[x]EVVQFVGSR	3	0	1486.814306	0.0123	0.1600
ITAFLLADSK[x]SQK	9	0	1420.792510	0.0123	0.1600
NCK[x]ADAGITIAPR	2	0	1385.708463	0.0123	0.1600
ILEFTK[x]YSNDK	5	0	1356.692468	0.0123	0.1350
EPPVYTPPK[x]DK	8	0	1269.660444	0.0123	0.1350
YPMDAHK[x]SELEGVEEARR	6	0	2116.000652	0.0122	0.2200
YK[x]VNLYKFR	1	0	1229.692020	0.0122	0.1100
LNVYK[x]YR	4	0	954.528656	0.0121	0.0850
AQEEVK[x]R	5	0	858.455887	0.0121	0.0850
K[x]MSAQSCACMVR	0	0	1427.614109	0.0121	0.1450
K[x]SGNLPDADNSK	0	0	1244.599634	0.0121	0.1450
N[x]STEEIDLYNRWKALER	0	0	2136.059881	0.0121	0.2050
EFHK[x]DMTLEEAEVLILK	3	0	2044.054982	0.0121	0.2050
K[x]IYNEYPPTK	0	0	1251.649881	0.0120	0.1200
Y[x]FATLQKSKR	0	0	1240.692746	0.0120	0.1200
EDALFK[x]NEEK	5	0	1221.587675	0.0120	0.1200
TMGKNK[x]VLVK	5	0	1116.668841	0.0120	0.1200
DLK[x]LK	2	0	615.395529	0.0120	0.0600
VHVTQEDFELAVAK[x]VLNK	13	0	2039.105042	0.0119	0.2150
K[x]CLTDLEDEAPAK	0	0	1488.712937	0.0119	0.1550
VATEKDFLDAVQK[x]VVK	12	0	1788.998462	0.0119	0.1900
D[x]KKLIPIR	0	0	981.633448	0.0119	0.0950
ASK[x]AAREYLEK	2	0	1264.677488	0.0118	0.1300
K[x]ACIIFFDEIDAIGGAR	0	0	1894.961028	0.0118	0.2000
QDLADATVETLK[x]AIEGK	11	0	1800.946820	0.0118	0.2000
LMSKVAEK[x]AQINTQEYGR	7	0	2065.062523	0.0117	0.2100
F[x]ATLQKSKR	0	0	1077.629423	0.0117	0.1050
K[x]DGIQDIMPSQAKELK	0	0	1799.945046	0.0116	0.1850
MPLLQSSVALLGQK[x]IR	13	0	1753.028320	0.0116	0.1850
IKTLSMEK[x]HTELR	7	0	1584.865682	0.0115	0.1500
EEPK[x]SETLENFTR	3	0	1578.752492	0.0115	0.1500
FVK[x]LGIDPPK	2	0	1112.659326	0.0115	0.1150
VLVDK[x]SR	4	0	815.486459	0.0114	0.0800
LVSK[x]TSFLTNASNNLAIR	3	0	1948.074078	0.0114	0.2050
ASVVETVTLTK[x]VTQK	10	0	1602.919156	0.0113	0.1700
TK[x]KACIIFFDEIDAIGGAR	1	0	2124.103657	0.0113	0.2150
TIPPLTTVK[x]GSDAAPQASK	8	0	1881.020649	0.0113	0.2150
TLSK[x]ESARATIDECMR	3	0	1866.892688	0.0113	0.1800
KDSESTEEK[x]EAQAVQR	8	0	1833.870361	0.0113	0.1800
DTMNVDINAIKK[x]GEIR	11	0	1815.951192	0.0113	0.1800
DK[x]KLIPIR	1	0	981.633448	0.0113	0.0900
K[x]LEK	0	0	516.327120	0.0113	0.0450
D[x]RGK	0	0	474.255021	0.0113	0.0450
NSIVSK[x]YTQSTNNDDPK	5	0	1909.901659	0.0112	0.1900
FFEK[x]EDVQSLKLK	3	0	1609.871482	0.0112	0.1450
KDK[x]PKYEPPVPTR	2	0	1553.856502	0.0112	0.1450
QGDVLLNK[x]LQKYQATVMR	7	0	2104.146189	0.0111	0.2000
YEVGAEYIKK[x]VIAR	9	0	1637.914013	0.0111	0.1550
RVATEK[x]DFLDAVQK	5	0	1618.867791	0.0111	0.1550
ELAAIK[x]EDTEAVLK	5	0	1528.834763	0.0111	0.1550
LGVKPPK[x]GCLMFGPPGTGK	6	0	1940.037500	0.0111	0.2100
INVK[x]FFEKEDVQSLK	3	0	1822.982813	0.0110	0.1650
K[x]MAIDDDINWEELAR	0	0	1817.861714	0.0110	0.1650
FRK[x]LGVKPPK	2	0	1168.744388	0.0110	0.1100
VVGSEFVQK[x]YLGEGPR	8	0	1763.920551	0.0109	0.1750
VIPVEELK[x]EIK	7	0	1295.769988	0.0109	0.1200
NDGTIVIRK[x]LEETDVAK	8	0	1900.026461	0.0109	0.1850
K[x]EAGFIDDILIITPASK	0	0	1830.013777	0.0109	0.1850
YGLQGPTWLVHK[x]ENAINK	11	0	2067.090061	0.0108	0.1950
TSK[x]TPPTAMLSSVREIIK	2	0	1958.086949	0.0108	0.1950
WAIK[x]EK	3	0	773.443537	0.0108	0.0650
STMLEK[x]IKENQEK	5	0	1576.812980	0.0108	0.1400
EEMMNSIQQAVAK[x]	12	0	1477.690428	0.0108	0.1400
KLGVKPPK[x]GCLMFGPPGTGK	7	0	2068.132455	0.0108	0.2150
Q[x]DYDLVRSLESQIR	0	0	1720.874329	0.0107	0.1500
LIKK[x]SSEQANLYER	3	0	1677.904901	0.0107	0.1500
VVTSK[x]LLKPRVNNR	4	0	1622.994323	0.0107	0.1500
VVK[x]GNQK	2	0	771.460247	0.0107	0.0750
K[x]SLKDECK	0	0	1006.511679	0.0106	0.0850
HTVIK[x]TGLRMISLSYSR	4	0	1961.087952	0.0106	0.1800
LEGTIDYQK[x]L	8	0	1178.618248	0.0105	0.1050
VLVK[x]VHPEGK	3	0	1104.665473	0.0105	0.1050
EIK[x]EVIELPVK	2	0	1295.769988	0.0105	0.1150
HGGYKPTDK[x]HK	8	0	1266.646859	0.0105	0.1150
NK[x]ELISVSAASK	1	0	1245.692803	0.0104	0.1250
VIDGSRPVNRNK[x]LLK	11	0	1708.010698	0.0103	0.1550
AIDLYK[x]EVLNKGVSK	5	0	1675.950788	0.0103	0.1550
K[x]YIPNPVLVIIDVKPK	0	0	1835.128350	0.0103	0.1650
GIK[x]GIESEAYESVLDLAK	2	0	1921.004331	0.0103	0.1850
AVEK[x]LSVEALNSLTGEFKGK	3	0	2119.152381	0.0103	0.2050
NSIVSK[x]YTQSTNNDDPKK	5	0	2037.996615	0.0100	0.1800
LDRK[x]IEIPLPNEVGR	3	0	1747.994380	0.0100	0.1500
G[x]VFKNVSGNVLSEIK	0	0	1589.877628	0.0100	0.1500
RQTLNK[x]IALDEQIQALK	5	0	1981.131923	0.0100	0.1700
Q[x]IAIVVNQNWYCANTK	0	0	1920.951525	0.0100	0.1600
ITTGDRLILTENIK[x]TK	13	0	1815.046470	0.0100	0.1600
FCVGLQKIEEIFK[x]K	12	0	1737.948678	0.0100	0.1400
YVQVEQRNK[x]PDER	8	0	1659.832802	0.0100	0.1300
YK[x]DAYVYSIVAIAR	1	0	1630.871817	0.0100	0.1400
VTQK[x]KPPVQPLAYK	3	0	1595.939834	0.0100	0.1400
E[x]MKKDSESTEEK	0	0	1439.644921	0.0100	0.1200
K[x]EDSSPCGYIIR	0	0	1423.676496	0.0100	0.1200
GITVLK[x]PDDDK	5	0	1199.639709	0.0100	0.1100
AIEGK[x]IAR	4	0	856.513006	0.0100	0.0800
VK[x]AFGR	1	0	676.402010	0.0100	0.0600
TK[x]LVK	1	0	587.400615	0.0100	0.0500
AVAASLGVNFLK[x]VVSSAIVDK	11	0	2087.198937	0.0098	0.2050
FIRVSGSELVQK[x]YIGEGSR	11	0	2124.132649	0.0097	0.1850
TLLARAVAHHTDCK[x]FIR	13	0	2008.078783	0.0097	0.1650
EK[x]VAFILDQVRLFLLR	1	0	1959.166855	0.0097	0.1550
AHILRIHAK[x]SMAIDK	8	0	1702.966393	0.0097	0.1450
EDVQSLKLK[x]YYEQK	8	0	1769.919882	0.0096	0.1350
L[x]MTEFVDQVDDVVK	0	0	1636.801747	0.0096	0.1350
STMLEKIK[x]ENQEK	7	0	1576.812980	0.0096	0.1250
KDKPK[x]YEPPVPTR	4	0	1553.856502	0.0096	0.1250
K[x]SYDYSATMYTR	0	0	1484.660513	0.0096	0.1150
K[x]VEFGLPDLEGR	0	0	1358.719350	0.0096	0.1150
NSDYK[x]ETLIFK	4	0	1356.692468	0.0095	0.1050
DYEQFGYFK[x]R	8	0	1351.619643	0.0095	0.0950
ADYYYQAK[x]AK	7	0	1219.587284	0.0095	0.0950
VVTSK[x]LLKPR	4	0	1139.738968	0.0095	0.0950
LDSK[x]NVQLAK	3	0	1114.634566	0.0095	0.0950
IEASK[x]GLIDR	4	0	1100.618917	0.0095	0.0950
VGCDRNK[x]YAIQLPLPPK	6	0	1968.061404	0.0094	0.1600
TSNNTNRTNSTDEK[x]GTK	13	0	1866.866670	0.0094	0.1600
SLPPEEYDEKLYNK[x]FK	13	0	1998.993768	0.0094	0.1500
MDDK[x]MLLTEVHLLESK	3	0	1900.963729	0.0094	0.1500
K[x]IEFPSYR	0	0	1038.549782	0.0094	0.0750
P[x]RKQYSAK	0	0	976.545365	0.0094	0.0750
QDRGK[x]LVR	4	0	970.567161	0.0094	0.0750
Q[x]LMTEFVDQVDDVVK	0	0	1764.860319	0.0093	0.1400
SYLLQHREWDSK[x]LK	11	0	1801.947432	0.0093	0.1300
NK[x]HCLIK	1	0	911.501059	0.0093	0.0650
NEEK[x]KLMELFISK	3	0	1607.859201	0.0092	0.1200
LDEARELLVK[x]ASK	9	0	1470.840518	0.0092	0.1200
ALGNFVASVLARLALTK[x]PK	16	0	1968.188317	0.0092	0.1750
TGPPGPPCGGKFMLK[x]LGVK	14	0	1940.037500	0.0092	0.1750
LGVK[x]PPKGCLMFGPPGTGK	3	0	1940.037500	0.0092	0.1750
SETMKYYLPK[x]GK	9	0	1443.743119	0.0092	0.1100
EGVETRIIPLK[x]K	10	0	1381.829229	0.0092	0.1100
TKDAVVLGVEK[x]R	10	0	1313.766632	0.0092	0.1100
TK[x]DAVVLGVEKR	1	0	1313.766632	0.0092	0.1100
SQDISINGNSK[x]K	10	0	1289.657479	0.0092	0.1100
GK[x]LVRK	1	0	699.475505	0.0092	0.0550
MHNNHAK[x]SLPPEEYDEK	6	0	2037.921346	0.0091	0.1550
QGSATVGLVSK[x]THAVLVALK	10	0	1978.157410	0.0090	0.1800
DLVK[x]K	3	0	601.379880	0.0090	0.0450
K[x]VIAR	0	0	585.396198	0.0090	0.0450
KEEPK[x]SETLENFTR	4	0	1706.847448	0.0089	0.1250
AVNIAFTQDQLLK[x]R	12	0	1615.904510	0.0089	0.1250
KLFK[x]SLGSGMDQEK	3	0	1566.807502	0.0089	0.1250
QGDVLLNKLQK[x]YQATVMR	10	0	2104.146189	0.0089	0.1600
EIIRTSTSSMTAVPK[x]PLK	14	0	1958.086949	0.0089	0.1600
YFATLQK[x]SK	6	0	1084.591644	0.0089	0.0800
QTETINWLEK[x]RFK	9	0	1691.899424	0.0088	0.1150
ESDK[x]APDLIELNR	3	0	1498.762664	0.0088	0.1150
SAK[x]AKNPMFALSR	2	0	1419.765584	0.0088	0.1150
ATAIGKSSTAAK[x]TFLEK	11	0	1722.951515	0.0088	0.1500
STMLEK[x]IK	5	0	948.531355	0.0088	0.0700
GTKK[x]SGNLPDADNSK	3	0	1530.763724	0.0087	0.1300
MGNGK[x]MVEISR	4	0	1220.600502	0.0086	0.0950
VSTTPANSFELK[x]QYLIQR	11	0	2094.110853	0.0086	0.1550
IDELVSNNEK[x]IWK	9	0	1586.830346	0.0085	0.1100
VDAQDFLK[x]VAETR	7	0	1490.772835	0.0085	0.1100
GNECIVIGVERK[x]NVPK	11	0	1810.972260	0.0084	0.1350
EAADFIFDICGIAGIK[x]KTR	15	0	2124.103657	0.0084	0.1600
SGNLPDADNSKSDISK[x]SSM	15	0	1951.879206	0.0084	0.1600
TNNLDLEHK[x]HKTPDK	8	0	1788.911774	0.0083	0.1250
DK[x]PKYEPPVPTR	1	0	1425.761546	0.0083	0.1000
K[x]QLLIDGANVLR	0	0	1338.798265	0.0083	0.1000
LLK[x]MQR	2	0	787.473787	0.0083	0.0500
NK[x]PDER	1	0	757.371829	0.0083	0.0500
M[x]FR	0	0	452.220553	0.0083	0.0250
K[x]FR	0	0	449.275030	0.0083	0.0250
CIDMFIHK[x]SAELYKNPK	7	0	2093.043703	0.0082	0.1400
QNLFVPTSDK[x]EKASFAR	9	0	1937.000583	0.0082	0.1400
QNTPVLFDSKEAVLK[x]LK	14	0	1929.093418	0.0082	0.1400
GTK[x]TSETNDRNSTNNTK	2	0	1866.866670	0.0082	0.1400
GGLGYPEDAIGKTK[x]LVK	13	0	1744.972250	0.0082	0.1400
CNK[x]FFYILYFELYK	2	0	1946.963993	0.0082	0.1150
HGGYK[x]PTDKHK	4	0	1266.646859	0.0082	0.0900
RAVEK[x]LSVEALNSLTGEFK	4	0	2090.137066	0.0082	0.1550
K[x]FFAIDTANPIPVFTH	0	0	1816.951123	0.0081	0.1300
QSK[x]YTYDR	2	0	1059.498475	0.0081	0.0650
INVK[x]FFEK	3	0	1023.575269	0.0081	0.0650
LLK[x]VTVSK	2	0	886.585106	0.0081	0.0650
LTHEK[x]STMLEKIK	4	0	1556.859536	0.0081	0.1050
YTSLSEEQKMK[x]SDINAHK	10	0	2108.020718	0.0081	0.1450
QEALSSK[x]TLFTRPIPVRR	6	0	2098.201001	0.0081	0.1450
QIQPK[x]TFANLVSSTLYEK	4	0	2066.104707	0.0081	0.1450
MSSK[x]DISSKSPSGNDALNDK	3	0	2079.974162	0.0080	0.1600
VVTSKLLK[x]PR	7	0	1139.738968	0.0080	0.0800
IHAK[x]SMAIDK	3	0	1112.601159	0.0080	0.0800
K[x]NRLK	0	0	657.428557	0.0080	0.0400
K[x]NEEK	0	0	646.328572	0.0080	0.0400
LLK[x]PR	2	0	625.427496	0.0080	0.0400
S[x]PTGQITSTSAR	0	0	1204.604720	0.0079	0.0950
NPELFLRVGIK[x]PPK	10	0	1606.955817	0.0079	0.1100
K[x]VGQYIR	0	0	862.502443	0.0079	0.0550
VVGSELIQK[x]YLGDGPR	8	0	1729.936200	0.0078	0.1250
V[x]GVFKNVSGNVLSEIK	0	0	1688.946037	0.0078	0.1250
FFPYYVYTTVAGIDK[x]EGK	14	0	2097.045801	0.0078	0.1400
QYSAK[x]AKWSTAETLTNNK	4	0	2040.027522	0.0078	0.1400
MK[x]SDINAHK	1	0	1042.522913	0.0078	0.0700
EK[x]VAFILDQVR	1	0	1316.745171	0.0077	0.0850
VKAMEVDEK[x]PTER	8	0	1530.771118	0.0077	0.1000
NTWNSTLETAK[x]AK	10	0	1462.741537	0.0077	0.1000
IEPLKLK[x]VLVQGLER	6	0	1734.076651	0.0077	0.1150
IITK[x]EGVETRIIPLK	3	0	1709.045018	0.0077	0.1150
S[x]PTGQITSTSARSGK	0	0	1476.753161	0.0077	0.1150
GIMLYGPPGTGK[x]TLCAR	11	0	1790.917058	0.0076	0.1300
REDGMK[x]ILMVNR	5	0	1460.759115	0.0075	0.0900
VYHAIRNIPK[x]AR	9	0	1436.836379	0.0075	0.0900
SNNIK[x]ENEQK	4	0	1202.589070	0.0075	0.0750
VSK[x]QGEIDYEALVK	2	0	1577.830012	0.0075	0.1050
YTYDRGTTAVLK[x]EDIYK	11	0	2035.026127	0.0074	0.1250
VISMEK[x]GGNMKEVFR	5	0	1723.874862	0.0073	0.1100
VEFKMGNGK[x]MVEISR	8	0	1723.874862	0.0073	0.1100
NLLLQEK[x]GFPTPK	6	0	1483.839792	0.0073	0.0950
M[x]FRNQYDGDATTWSPQGR	0	0	2128.938390	0.0072	0.1300
V[x]NQIESQMAMAEKLIQIR	0	0	2101.102276	0.0072	0.1300
FFEK[x]INVKK	3	0	1151.670224	0.0072	0.0650
NSTNNTK[x]ER	6	0	1062.505347	0.0072	0.0650
NHASIDK[x]MK	6	0	1042.522913	0.0072	0.0650
QEYALALQK[x]WDLSR	8	0	1719.894338	0.0071	0.1000
VVTALTMLK[x]QHLFR	8	0	1655.954434	0.0071	0.1000
DGIVLAAEK[x]KVTSK	8	0	1457.845270	0.0071	0.1000
LK[x]VELAK	1	0	799.516697	0.0071	0.0500
IIRGAIESYK[x]VVDASIVSK	9	0	2047.167638	0.0071	0.1350
VLNKGDSGEMSLQK[x]LFK	13	0	1893.002891	0.0071	0.1200
K[x]IEFPSYRDR	0	0	1309.677823	0.0070	0.0700
YTENIYPPK[x]K	8	0	1251.649881	0.0070	0.0700
M[x]SQAR	0	0	591.279850	0.0070	0.0350
ASALGAINLQPLLMPSK[x]R	16	0	1879.071243	0.0069	0.1250
TK[x]INLIETLRTITDGK	1	0	1815.046470	0.0069	0.1100
S[x]IMEYNGGSCVAMAGK	0	0	1673.721069	0.0069	0.1100
GAIESYK[x]VVDASIVSK	6	0	1664.898420	0.0069	0.1100
V[x]SPTGQITSTSARSGK	0	0	1575.821569	0.0069	0.1100
AVEK[x]LMSR	3	0	932.511289	0.0069	0.0550
VPDKLIDASTVK[x]HVFPITK	11	0	2107.204023	0.0068	0.1300
LTHEK[x]STMLEK	4	0	1315.680522	0.0068	0.0750
E[x]SLQRLLQGAR	0	0	1269.715268	0.0068	0.0750
YK[x]SYLLQHREWDSK	1	0	1851.926697	0.0068	0.0950
LPEANFEPLEK[x]RLDR	10	0	1825.968559	0.0067	0.1000
NHASIDK[x]MKSLSEQYTER	6	0	2136.026865	0.0067	0.1200
TEEQRQPEDK[x]LR	9	0	1527.764059	0.0067	0.0800
TPNDTQK[x]YSNDK	6	0	1409.642221	0.0067	0.0800
K[x]LMELFISK	0	0	1107.636148	0.0067	0.0600
FMLK[x]LGVKR	3	0	1090.668450	0.0067	0.0600
VEFK[x]MGNGK	3	0	1008.506203	0.0067	0.0600
MSSK[x]DISSK	3	0	981.480047	0.0067	0.0600
MRK[x]LAR	2	0	773.469370	0.0067	0.0400
HNNHMAKVLTLELYK[x]K	14	0	1938.050842	0.0066	0.1050
LKESQLVDK[x]FFEK	8	0	1609.871482	0.0065	0.0850
K[x]YYSFDNSLK	0	0	1263.613496	0.0065	0.0650
HSTFIITK[x]RK	7	0	1229.724379	0.0065	0.0650
F[x]RNQYDGDATTWSPQGR	0	0	1997.897911	0.0065	0.1100
EAADFIFDICGIAGIK[x]K	15	0	1866.954882	0.0065	0.1100
AANVLAFQSTTK[x]TLALK	11	0	1776.014446	0.0065	0.1100
GTPGYGPLGVLPK[x]VGIR	12	0	1679.972193	0.0065	0.1100
WAIK[x]EKR	3	0	929.544639	0.0064	0.0450
CIK[x]RLVK	2	0	915.568742	0.0064	0.0450
K[x]PRRLLK	0	0	909.623554	0.0064	0.0450
DATDDK[x]R	5	0	819.372221	0.0064	0.0450
QYSAK[x]AK	4	0	794.428614	0.0064	0.0450
QLIIK[x]EEMMNSIQQAVAK	4	0	2073.096129	0.0064	0.1150
F[x]ANNDEIHPSK	0	0	1270.594156	0.0064	0.0700
TKK[x]ACIIFFDEIDAIGGAR	2	0	2124.103657	0.0063	0.1200
S[x]SKDISSKSPSGNDALNDK	0	0	1948.933683	0.0063	0.1200
IAK[x]GAIEKVDDLLTTQAEAK	2	0	2113.162944	0.0063	0.1250
K[x]LEFPLPNEEAR	0	0	1441.756460	0.0063	0.0750
RGGDEWK[x]IEPLK	6	0	1426.756795	0.0063	0.0750
LVK[x]ERQAR	2	0	998.598459	0.0063	0.0500
RGERPSCPTGYHLK[x]SIR	13	0	2013.032561	0.0062	0.1050
V[x]SPTGQITSTSAR	0	0	1303.673128	0.0062	0.0800
K[x]MSAQSCACMVRTLLYGK	0	0	2103.009638	0.0061	0.1100
VYATMQK[x]LQKDLGQVLNK	6	0	2076.140043	0.0061	0.1100
GTLK[x]VHTIR	3	0	1023.618860	0.0061	0.0550
WIEALRDIK[x]SMIADK	8	0	1787.960303	0.0060	0.0900
K[x]ASLLTREDLTDEEK	0	0	1746.899873	0.0060	0.0900
YFATLQK[x]SKR	6	0	1240.692746	0.0060	0.0600
K[x]NTEDIEMTA	0	0	1150.517549	0.0060	0.0600
QEMK[x]K	3	0	662.342113	0.0060	0.0300
NK[x]LLK	1	0	614.411513	0.0060	0.0300
A[x]SLLK	0	0	530.342770	0.0060	0.0300
LQK[x]DLGQVLNK	2	0	1254.729522	0.0059	0.0650
SNNIKENEQK[x]IK	9	0	1443.768084	0.0058	0.0700
EPPVYTPPK[x]DKK	8	0	1397.755400	0.0058	0.0700
EPPFAPIESAK[x]R	10	0	1340.708787	0.0058	0.0700
DTTK[x]NK	3	0	705.365683	0.0058	0.0350
EFEIIK[x]GVLCQFR	5	0	1637.859869	0.0058	0.0750
YPLVTHFRFLK[x]TSK	10	0	1735.977279	0.0057	0.0800
IGLSK[x]IR	4	0	785.512280	0.0057	0.0400
TFMNHIDVQK[x]EFQAR	9	0	1862.909665	0.0057	0.0850
SGVK[x]LENVKIYADLK	3	0	1675.950788	0.0057	0.0850
GGVHVKLAHLSK[x]HPK	11	0	1606.941898	0.0057	0.0850
NKISWYTK[x]IVDELDLR	7	0	1992.067931	0.0056	0.0900
K[x]PPVQPLAYKSATPFR	0	0	1799.009303	0.0056	0.0900
LGIDPPK[x]GIMLYGPPGTGK	6	0	1910.033463	0.0055	0.1050
HPK[x]FEEILTR	2	0	1268.687660	0.0055	0.0550
K[x]QLATSLRSR	0	0	1158.683243	0.0055	0.0550
NIK[x]VIMATNR	2	0	1158.654253	0.0055	0.0550
K[x]TLVAHAVLK	0	0	1078.686208	0.0055	0.0550
MPFGNTHNK[x]FK	8	0	1319.644415	0.0055	0.0600
G[x]LGYPEDAIGK	0	0	1118.560737	0.0055	0.0600
EPPVYTPPKDK[x]K	10	0	1397.755400	0.0054	0.0650
ENEQKIK[x]TLSMEK	6	0	1576.812980	0.0054	0.0700
Q[x]EMKKDSESTEEK	0	0	1567.703492	0.0054	0.0700
K[x]VNQIESQMAMAEK	0	0	1605.785384	0.0054	0.0750
ITIK[x]VHVSEVLGDIR	3	0	1677.977670	0.0053	0.0800
QTLNK[x]IALDEQIQALK	4	0	1825.030821	0.0053	0.0850
ALTLK[x]TGPPGPPCGGK	4	0	1549.828571	0.0053	0.0850
DECK[x]QDIMFELGLLQER	3	0	2123.002624	0.0053	0.0900
K[x]SNFFLQLDGLVGQEAR	0	0	1921.005669	0.0053	0.0900
RPPVIRTTLFK[x]SELAQSK	10	0	2070.194854	0.0053	0.0950
VLSVEEIEAHLQSIAEK[x]D	16	0	2009.031604	0.0050	0.0900
DEVLFNDK[x]PLPIEMK	7	0	1786.917438	0.0050	0.0750
GVFK[x]NVSGNVLSEIK	3	0	1589.877628	0.0050	0.0750
IKYEYQK[x]LK	6	0	1211.691351	0.0050	0.0450
K[x]HLDAEVQK	0	0	1066.577055	0.0050	0.0450
EHFK[x]ELVSKASPIAGSEGK	3	0	2013.053008	0.0050	0.0950
IGLHDDAYLDVCK[x]YYR	12	0	1999.946105	0.0050	0.0800
IDVEESIAGYQLARSK[x]R	15	0	1934.022044	0.0050	0.0850
SAELYK[x]NPKADPLDER	5	0	1844.926754	0.0050	0.0800
IDK[x]NTWNSTLETAKAK	2	0	1818.947489	0.0050	0.0800
VIGSELVQK[x]YVGEGAR	8	0	1703.920551	0.0050	0.0800
VMK[x]SEFQRLTHEK	2	0	1631.845282	0.0050	0.0650
QK[x]SLEKTLVPYLR	1	0	1573.919099	0.0050	0.0650
WPK[x]IAEIYGSALR	2	0	1502.824477	0.0050	0.0650
L[x]FKSLGSGMDQEK	0	0	1438.712546	0.0050	0.0650
GSNDDEMK[x]IDKK	7	0	1378.639778	0.0050	0.0600
KNEEK[x]LAEFDK	4	0	1349.682631	0.0050	0.0550
EERFK[x]LNVYK	4	0	1324.713873	0.0050	0.0500
GSNDDEMK[x]IDK	7	0	1250.544822	0.0050	0.0550
WK[x]RENQLR	1	0	1128.615169	0.0050	0.0400
EK[x]SLLAHK	1	0	924.539219	0.0050	0.0400
KLDVAK[x]R	5	0	828.518092	0.0050	0.0350
ENAINK[x]K	5	0	815.450075	0.0050	0.0350
ILIDK[x]AR	4	0	827.522844	0.0050	0.0350
AERK[x]AR	3	0	729.424532	0.0050	0.0300
SSK[x]SSLELANNAVKSNDIEK	2	0	2133.091236	0.0047	0.0950
GIDLKSIAEK[x]MNGASGAELK	9	0	2031.066940	0.0047	0.0950
TGPPGPPCGGK[x]FMLKLGVK	10	0	1940.037500	0.0047	0.0900
DSESTEEK[x]EAQAVQRAR	7	0	1932.913617	0.0047	0.0800
M[x]SIMEYNGGSCVAMAGK	0	0	1804.761547	0.0047	0.0800
VATEK[x]DFLDAVQKVVK	4	0	1788.998462	0.0047	0.0750
S[x]SSDMAYTSMFKGNQK	0	0	1780.775938	0.0047	0.0750
S[x]TLDLNHLADLYDRK	0	0	1772.905627	0.0047	0.0700
DVEFLHSDK[x]IDTIVK	8	0	1757.919882	0.0047	0.0700
VLELRAELDK[x]IGLSK	9	0	1682.992985	0.0047	0.0700
AIDLYKEVLNK[x]GVSK	10	0	1675.950788	0.0047	0.0700
ILFSDVK[x]AMTTGLR	6	0	1550.848972	0.0046	0.0650
ATAGPIIADKNCK[x]K	12	0	1485.797272	0.0046	0.0650
NKVLVK[x]VHPEGK	5	0	1346.803351	0.0046	0.0550
DPDDK[x]IVGLTR	4	0	1227.645855	0.0045	0.0500
S[x]SKSSLELANNAVKSNDIEK	0	0	2133.091236	0.0045	0.0900
NK[x]LLKVTVSK	1	0	1128.722984	0.0045	0.0450
TMGK[x]NKVLVK	3	0	1116.668841	0.0045	0.0450
S[x]QARGFDRTITVFSPEGR	0	0	2023.023439	0.0044	0.0800
GVMTLGFDLIK[x]RVYPYR	10	0	2027.102541	0.0044	0.0750
ISPGYDVYEGSFEK[x]EGK	13	0	1903.883889	0.0044	0.0750
GCLMFGPPGTGK[x]TLLAR	11	0	1774.922143	0.0044	0.0750
SLPPEEYDEK[x]LYNKFK	9	0	1998.993768	0.0044	0.0700
WSTAETLTNNK[x]IDRDK	10	0	1890.943464	0.0044	0.0700
FHQLK[x]PTRVLTLAMVK	4	0	1881.102150	0.0044	0.0700
LVNFTAK[x]TLDLLGIFR	6	0	1820.055916	0.0044	0.0700
KDYTMAQPEFFK[x]AVR	11	0	1829.913356	0.0043	0.0650
AVKPTDMEQFAFYK[x]	13	0	1673.812254	0.0043	0.0600
KNVPK[x]LQNVSNFQK	4	0	1642.915408	0.0043	0.0600
M[x]GINERK	0	0	846.438129	0.0043	0.0300
AK[x]IIDLR	1	0	827.522844	0.0043	0.0300
QEMKK[x]DSESTEEK	4	0	1567.703492	0.0042	0.0550
IEVEVYK[x]ITTGDR	6	0	1521.803799	0.0042	0.0550
GNAKFGDGIQIAQLALK[x]HR	16	0	2036.127841	0.0042	0.0800
ILYVNNAK[x]SQEEAIENIK	7	0	2075.089784	0.0042	0.0750
TRLLENDIK[x]VMK	8	0	1458.822760	0.0042	0.0500
M[x]ESLQRLLQGAR	0	0	1400.755746	0.0042	0.0500
KGVVALVEDK[x]TK	9	0	1285.760486	0.0042	0.0500
SPSGNDALNDK[x]K	10	0	1244.599634	0.0042	0.0500
VMCK[x]NK	3	0	778.382925	0.0042	0.0250
A[x]ASLLK	0	0	601.379880	0.0042	0.0250
EGK[x]GEIYSFDPVGSYER	2	0	1931.890035	0.0041	0.0700
N[x]SSSDMAYTSMFKGNQK	0	0	1894.818860	0.0041	0.0700
EISYPFK[x]RLDR	6	0	1422.761881	0.0041	0.0450
VLKTK[x]DEGGPAGGLYI	4	0	1616.877294	0.0041	0.0650
TLEVLYLK[x]MHNNHAK	7	0	1809.955886	0.0040	0.0600
DKPK[x]YEPPVPTRTGR	3	0	1739.931783	0.0040	0.0600
IITK[x]EGVETR	3	0	1144.645129	0.0040	0.0400
MKLSLFSNK[x]ENELR	8	0	1707.897707	0.0039	0.0550
K[x]KELFDCLK	0	0	1179.632121	0.0039	0.0350
VLTLAMVK[x]R	7	0	1029.636817	0.0039	0.0350
EQKPEVDYSEK[x]FAELQK	10	0	2067.015955	0.0038	0.0650
TDELK[x]DANIIYDLEILR	4	0	2033.067988	0.0038	0.0650
IQDAELAILQK[x]TQNLRR	10	0	2009.138070	0.0038	0.0650
FAASK[x]EKQNTPVLFDSK	4	0	1908.994437	0.0038	0.0650
IK[x]VLAQLGMQSLSPLK	1	0	1725.022174	0.0037	0.0600
GIGSYEK[x]QSEVSVGLR	6	0	1707.879080	0.0037	0.0600
CYAK[x]NEWR	3	0	1125.502511	0.0037	0.0300
TLASLQK[x]R	6	0	915.550117	0.0037	0.0300
VFHPITK[x]AVILSDTKPVDK	6	0	2107.204023	0.0037	0.0700
C[x]SPSATLTHRTMTEK	0	0	1718.807905	0.0037	0.0550
LIPIRGTEVEK[x]ITIK	10	0	1709.045018	0.0037	0.0550
HK[x]FQDILLGAGQAIK	1	0	1637.925245	0.0037	0.0550
YQK[x]DEEWPPKM	2	0	1449.659787	0.0036	0.0400
IQYVGKQDPK[x]K	9	0	1302.729522	0.0036	0.0400
NAEELSSYQK[x]K	9	0	1295.635683	0.0036	0.0400
YEYQK[x]LKESQLVDK	4	0	1769.919882	0.0036	0.0500
FCVGLQK[x]IEEIFKK	6	0	1737.948678	0.0036	0.0500
K[x]LFKSLGSGMDQEK	0	0	1566.807502	0.0036	0.0500
VSTKK[x]ILGVAAEDK	4	0	1457.845270	0.0036	0.0500
LK[x]YYEQK	1	0	970.512337	0.0036	0.0250
EWDSK[x]LK	4	0	904.465390	0.0036	0.0250
K[x]ATDDDR	0	0	819.372221	0.0036	0.0250
VLTLSLMEELHK[x]MDDRK	11	0	2057.064831	0.0035	0.0600
YPMDAHK[x]SELEGVEEAR	6	0	1959.899550	0.0035	0.0600
K[x]GFDFEYYQR	0	0	1351.619643	0.0035	0.0350
AELDK[x]IGLSK	4	0	1072.612770	0.0035	0.0350
DIKSMIADK[x]HAIR	8	0	1496.813257	0.0035	0.0450
K[x]TLEVLYLKMHNNHAK	0	0	1938.050842	0.0034	0.0550
TTMTNGFLAHK[x]LCIHK	10	0	1870.954502	0.0034	0.0550
DTMNVDINAIK[x]KGEIR	10	0	1815.951192	0.0034	0.0550
SPTGQITSTSARSGK[x]K	14	0	1604.848116	0.0034	0.0550
DLGQVLNK[x]YVQVEQR	7	0	1787.952910	0.0033	0.0500
DYGK[x]FLSAMHDLPVR	3	0	1747.871494	0.0033	0.0500
EK[x]ADAAFLRLVK	1	0	1359.787367	0.0033	0.0400
KTVQYATK[x]R	7	0	1093.624337	0.0033	0.0300
AK[x]YASQKRP	1	0	1047.582476	0.0033	0.0300
M[x]SSKDISSKSPSGNDALNDK	0	0	2079.974162	0.0032	0.0650
HHFYAK[x]IDRPAQVISFK	5	0	2056.100568	0.0032	0.0550
NEEGIIEFTK[x]TPNDTQK	9	0	1962.953358	0.0032	0.0550
FNSNAIAAVATK[x]MVTLK	11	0	1777.975953	0.0032	0.0550
EFEIIK[x]GVLCQFRR	5	0	1793.960971	0.0032	0.0450
LKK[x]TLEVLYLK	2	0	1346.853655	0.0032	0.0350
SSK[x]DISSKSPSGNDALNDK	2	0	1948.933683	0.0032	0.0600
LAHLSK[x]HPKFEEILTR	5	0	1918.078772	0.0031	0.0500
QYTVGQGYTK[x]AAWFEK	9	0	1875.915465	0.0031	0.0500
M[x]CSPSATLTHRTMTEK	0	0	1849.848383	0.0031	0.0500
DISSK[x]SPSGNDALNDK	4	0	1646.774679	0.0031	0.0500
DAVK[x]EAAR	3	0	858.455887	0.0031	0.0250
TGRK[x]EPPVYTPPK	3	0	1468.803742	0.0031	0.0400
TTMTNGFLAHK[x]LCIHKNK	10	0	2113.092380	0.0031	0.0550
MSSKDISSK[x]SPSGNDALNDK	8	0	2079.974162	0.0030	0.0600
D[x]GIQDIMPSQAKELK	0	0	1671.850090	0.0030	0.0450
GTK[x]KSGNLPDADNSK	2	0	1530.763724	0.0030	0.0450
AK[x]ADYAQYYR	1	0	1247.593430	0.0030	0.0300
QVK[x]NRDCVGR	2	0	1230.625074	0.0030	0.0300
K[x]DLVR	0	0	629.386026	0.0030	0.0150
V[x]SPTGQITSTSARSGKK	0	0	1703.916525	0.0029	0.0500
K[x]DWNACK	0	0	920.417393	0.0029	0.0200
KELLK[x]LK	4	0	870.590192	0.0029	0.0200
K[x]EVQEAR	0	0	858.455887	0.0029	0.0200
EKVLK[x]TK	4	0	844.538158	0.0029	0.0200
EK[x]VLKTK	1	0	844.538158	0.0029	0.0200
LEEAMK[x]ITTDAFTSAGER	5	0	1968.946163	0.0028	0.0500
LGITFAHVTAAK[x]NNSWAK	11	0	1928.026739	0.0028	0.0500
K[x]DSESTEEK	0	0	1051.466899	0.0028	0.0250
SLEK[x]TLVPYLR	3	0	1317.765572	0.0027	0.0300
REAEAAK[x]DEQIEK	6	0	1515.752826	0.0027	0.0350
SIK[x]GYTLPPHCSR	2	0	1514.766308	0.0027	0.0350
EDCEAATDPLLK[x]K	11	0	1488.712937	0.0027	0.0350
K[x]GEKVEDAPENNSFR	0	0	1718.822296	0.0027	0.0400
LAAEDHK[x]FVIHQEENKR	6	0	2063.054738	0.0026	0.0450
QNTPVLFDSK[x]EAVLKLK	9	0	1929.093418	0.0026	0.0450
K[x]PPVQPLAYKSATPFRK	0	0	1927.104259	0.0026	0.0450
CVVHLNDASVAAK[x]LLMK	12	0	1868.001115	0.0026	0.0450
IGLSK[x]IRIAYASVVYIADK	4	0	2079.209109	0.0026	0.0500
TGRSIK[x]GYTLPPHCSR	5	0	1828.936545	0.0025	0.0400
GQYSTVGK[x]VAVGQQYR	7	0	1739.895399	0.0025	0.0400
NLTDETKNK[x]HCLIK	8	0	1712.887868	0.0025	0.0350
SSCK[x]IVFRSELQDK	3	0	1695.861321	0.0025	0.0350
LAQFEK[x]EEYVSDPK	5	0	1681.819840	0.0025	0.0350
WSTAETLTNNK[x]IDR	10	0	1647.821570	0.0025	0.0350
K[x]PRVVTALTMLK	0	0	1355.832206	0.0025	0.0300
DEKSGVK[x]LENVK	6	0	1344.724827	0.0025	0.0300
NPK[x]ADPLDER	2	0	1153.572695	0.0025	0.0250
K[x]PPVQPLAYK	0	0	1139.670224	0.0025	0.0250
K[x]TELFK	0	0	764.443203	0.0025	0.0150
NK[x]VLVK	1	0	699.464272	0.0025	0.0150
F[x]MTR	0	0	553.268226	0.0025	0.0100
CSPSATLTHRTMTEK[x]AR	14	0	1945.946117	0.0024	0.0400
DTALEK[x]YKSYLLQHR	5	0	1863.984208	0.0023	0.0350
M[x]SFLELTEVWGKPQK	0	0	1791.922859	0.0023	0.0350
NLSNVVEISGK[x]GVFV	10	0	1560.851081	0.0023	0.0350
LVPYLTK[x]LESKQR	6	0	1573.919099	0.0023	0.0300
LFK[x]SLGSGMDQEK	2	0	1438.712546	0.0023	0.0300
VLTLELYK[x]KLR	7	0	1374.859801	0.0023	0.0250
IK[x]ILFSDVK	1	0	1061.648429	0.0022	0.0200
VVDASIVSK[x]ALGNFVASVLAR	8	0	2115.205083	0.0021	0.0450
G[x]QAQSGNFSNFGDGANGDNKK	0	0	2111.925576	0.0021	0.0450
LK[x]WSDERYLHQSLK	1	0	1801.947432	0.0021	0.0300
TMTEK[x]AR	4	0	835.422145	0.0021	0.0150
VMK[x]EDNLILRTR	2	0	1486.828906	0.0021	0.0250
R[x]FANNDEIHPSK	0	0	1426.695258	0.0021	0.0250
YK[x]DGVILAADSR	1	0	1306.688051	0.0021	0.0250
IDELVSNNEKIWK[x]VMCK	12	0	2105.064830	0.0021	0.0350
VLNK[x]GDSGEMSLQKLFK	3	0	1893.002891	0.0021	0.0350
KLGVK[x]PPKGCLMFGPPGTGK	4	0	2068.132455	0.0020	0.0400
VISMEKGGNMK[x]EVFR	10	0	1723.874862	0.0020	0.0300
KVTSK[x]LLEQEESAEK	4	0	1717.909710	0.0020	0.0300
NHASIDKMK[x]SLSEQYTER	8	0	2136.026865	0.0019	0.0350
NILK[x]VDIEVAVIPSEGFR	3	0	1998.114879	0.0019	0.0350
DYEQFGYFK[x]RMGNIEM	8	0	2026.891629	0.0019	0.0300
AK[x]WSTAETLTNNKIDR	1	0	1846.953636	0.0019	0.0300
DLVK[x]KYDK	3	0	1007.565097	0.0019	0.0150
GIGSYEK[x]QSEVSVGLRFIK	6	0	2096.126503	0.0018	0.0350
AIGSGSEPAK[x]SELVKEFHK	9	0	2013.053008	0.0018	0.0350
SSKDISSK[x]SPSGNDALNDK	7	0	1948.933683	0.0018	0.0350
IMK[x]LCFDELKK	2	0	1423.756658	0.0018	0.0200
KSGFEK[x]IDLTR	5	0	1292.708787	0.0018	0.0200
EDTEAVLK[x]RINDTVGIK	7	0	1900.026461	0.0018	0.0300
LFK[x]SLGSGMDQEKVLNK	2	0	1893.002891	0.0018	0.0300
LLMK[x]VALCANHADSVVK	3	0	1868.001115	0.0018	0.0300
ATTVKDTMNVDINAIK[x]K	15	0	1860.997805	0.0018	0.0300
SVMAPLFLHDK[x]YDGR	10	0	1747.871494	0.0017	0.0250
IK[x]LISGKLDEAR	1	0	1341.797930	0.0017	0.0200
IK[x]YEYQKLK	1	0	1211.691351	0.0017	0.0150
K[x]TLEVLYLK	0	0	1105.674641	0.0017	0.0150
LAHLSK[x]HPK	5	0	1029.608297	0.0017	0.0150
DK[x]KDQK	1	0	760.407879	0.0017	0.0100
TK[x]VVDR	1	0	716.418051	0.0017	0.0100
N[x]SIVSK	0	0	646.364957	0.0017	0.0100
NEEEPTKK[x]GINIDQSSNSK	7	0	2117.023553	0.0016	0.0300
VLK[x]TKDEGGPAGGLYI	2	0	1616.877294	0.0016	0.0250
N[x]SSSDMAYTSMFK	0	0	1467.600950	0.0015	0.0200
DREISYPFK[x]R	8	0	1309.677823	0.0015	0.0150
VVLKNK[x]GTMK	5	0	1116.668841	0.0015	0.0150
LAEGESEEVK[x]AYMDPHR	9	0	1959.899550	0.0015	0.0250
GVILYGAPGTGK[x]TLLAK	11	0	1657.976610	0.0015	0.0250
NELEK[x]LNFSSLKMK	4	0	1679.891560	0.0014	0.0200
EDCK[x]SLK	3	0	878.416723	0.0014	0.0100
EK[x]SPAIIFIDELDAIGTK	1	0	1959.056365	0.0014	0.0250
DTALEKYK[x]SYLLQHR	7	0	1863.984208	0.0013	0.0200
FLSK[x]TLDSNSLTHEK	3	0	1718.883832	0.0013	0.0200
GNAK[x]FGDGIQIAQLALKHR	3	0	2036.127841	0.0013	0.0250
EDGMK[x]ILMVNRGDTGSSGIR	4	0	2135.046217	0.0012	0.0250
MGINERK[x]GFDFEYYQR	6	0	2051.952252	0.0012	0.0200
IQDAELAILQK[x]TQNLR	10	0	1853.036967	0.0012	0.0200
DGIQDIMPSQAKELK[x]K	14	0	1799.945046	0.0012	0.0200
AVAHHTDCK[x]FIR	8	0	1453.724781	0.0012	0.0150
EFPDLGVLEGK[x]R	10	0	1358.719350	0.0012	0.0150
MQK[x]LLRLR	2	0	1056.658947	0.0012	0.0100
LQK[x]R	2	0	543.349250	0.0012	0.0050
M[x]GQAQSGNFSNFGDGANGDNK	0	0	2114.871099	0.0012	0.0250
IDELVSNNEK[x]IWKVMCK	9	0	2105.064830	0.0012	0.0200
AK[x]TMTERLCPHTTSASM	1	0	1920.885494	0.0012	0.0200
ENEQK[x]IKTLSMEK	4	0	1576.812980	0.0012	0.0150
TITDGK[x]IYVEVER	5	0	1521.803799	0.0012	0.0150
V[x]NQIESQMAMAEK	0	0	1477.690428	0.0012	0.0150
LKYYEQK[x]IR	6	0	1239.697497	0.0011	0.0100
NK[x]LTNDETR	1	0	1089.541397	0.0011	0.0100
TSTGGPK[x]LQLNLER	6	0	1512.825929	0.0011	0.0150
GGLGYPEDAIGK[x]TK	11	0	1404.724827	0.0011	0.0150
NEEEPTK[x]KGINIDQSSNSK	6	0	2117.023553	0.0011	0.0200
I[x]AIVVNQNWYCANTK	0	0	1792.892954	0.0010	0.0150
TLAGVTRDYYTK[x]QSK	11	0	1729.899815	0.0010	0.0150
SPSGNDALNDK[x]KGTK	10	0	1530.763724	0.0010	0.0150
ELFEMARTK[x]K	8	0	1251.664481	0.0010	0.0100
RVEFK[x]MGNGK	4	0	1164.607305	0.0010	0.0100
VVSSAIVDK[x]YIGESAR	8	0	1692.904567	0.0009	0.0150
ATK[x]QSKYTYDR	2	0	1359.678214	0.0009	0.0100
K[x]LEGTIDYQKL	0	0	1306.713204	0.0009	0.0100
GSDAAPQASK[x]K	9	0	1058.535585	0.0009	0.0100
KHFEQVINEK[x]HEDALAK	9	0	2035.048591	0.0009	0.0150
IGLVRLPEANFEPLEK[x]R	15	0	1980.115548	0.0009	0.0150
ATAIGK[x]SSTAAKTFLEK	5	0	1722.951515	0.0009	0.0150
NSIVSKYTQSTNNDDPK[x]K	16	0	2037.996615	0.0008	0.0150
WK[x]TLSK	1	0	761.443537	0.0008	0.0050
FLK[x]TSK	2	0	722.432639	0.0008	0.0050
DVAKMK[x]LSLFSNK	5	0	1479.811862	0.0008	0.0100
TAALSARPAK[x]NIR	9	0	1367.799660	0.0008	0.0100
SSKSSLELANNAVK[x]SNDIEK	13	0	2133.091236	0.0008	0.0150
YEYQK[x]LK	4	0	970.512337	0.0007	0.0050
YYIIMGLQASK[x]LRNK	10	0	1796.997022	0.0007	0.0100
IDRK[x]VEFGLPDLEGR	3	0	1742.931448	0.0007	0.0100
SNPVFAENDEKGEK[x]R	13	0	1718.822295	0.0007	0.0100
INVK[x]KSYDYSATMYTR	3	0	1938.950858	0.0006	0.0100
EIDMTCAREASK[x]TLSK	11	0	1838.886542	0.0006	0.0100
ATLTGMKIDVLFSK[x]IR	13	0	1792.027986	0.0006	0.0100
LSVEALNSLTGEFK[x]GK	13	0	1691.909318	0.0006	0.0100
VMK[x]SEFQR	2	0	1023.517101	0.0006	0.0050
RMDDK[x]MLLTEVHLLESK	4	0	2057.064831	0.0006	0.0100
EKQNTPVLFDSK[x]EAVLK	11	0	1945.051948	0.0006	0.0100
HNFVGLFVELSK[x]LLVKDR	11	0	2113.204692	0.0006	0.0100
YK[x]SYLLQHR	1	0	1206.650884	0.0006	0.0050
HSTFIITK[x]R	7	0	1101.629423	0.0006	0.0050
LQMSAMYK[x]K	7	0	1098.556519	0.0006	0.0050
K[x]EITPDIFAAIAIINEADR	0	0	2099.126168	0.0005	0.0100
DLKLK[x]WSDER	4	0	1288.677488	0.0005	0.0050
DTTKNK[x]MVCK	5	0	1223.600166	0.0005	0.0050
LSLFSNK[x]ENELR	6	0	1448.762272	0.0004	0.0050
EMKK[x]DSESTEEK	3	0	1439.644921	0.0004	0.0050
EK[x]QNTPVLFDSK	1	0	1404.724827	0.0004	0.0050
GSNDDEMKIDK[x]K	10	0	1378.639778	0.0004	0.0050
LLMK[x]LSSQNDDK	3	0	1390.712546	0.0004	0.0050
SSTAAKTFLEK[x]R	10	0	1337.730248	0.0004	0.0050
NGYPMPCDVLAK[x]R	11	0	1519.727481	0.0004	0.0050
LGVMYAK[x]NLPNIQR	6	0	1615.886752	0.0004	0.0050
SMAIDK[x]DIRWELIAR	5	0	1815.966450	0.0003	0.0050
VADLKK[x]LEGTIDYQK	5	0	1719.940617	0.0003	0.0050
LSGVVEGIFQK[x]CYAK	10	0	1697.880996	0.0003	0.0050
KLEKGQSIDDMIPAQK[x]	15	0	1799.945046	0.0003	0.0050
EEIQK[x]GDGGTDYVCVPK	4	0	1893.877753	0.0003	0.0050
YEAK[x]AIGSGSEPAKSELVK	3	0	1963.026127	0.0003	0.0050
# precursors: 1
Precursor: 2723.5303	4	0.9924	0
IQYVGK[x]QDPK(5)	ELLK[x]PSASVALQR(3)	2.1300	2723.5220	138.0681
K[x]LGVKPPK(0)	WDLSK[x]QEALYLAQR(4)	0.7200	2723.5373	138.0681
KLGVK[x]PPK(4)	WDLSK[x]QEALYLAQR(4)	0.7150	2723.5373	138.0681
IIPLKK[x]D(5)	QYQEVVK[x]QGDVLLNK(6)	0.7050	2723.5472	138.0681
K[x]IFTIHTSK(0)	GGDEWKIEPLK[x]LK(10)	0.6950	2723.5261	138.0681
TK[x]SVALGGITK(1)	GGDEWKIEPLK[x]LK(10)	0.6650	2723.5472	138.0681
ENK[x]IQR(2)	KPPVQPLAYK[x]SATPFR(9)	0.6600	2723.5121	138.0681
IIPLK[x]KD(4)	QYQEVVK[x]QGDVLLNK(6)	0.6550	2723.5472	138.0681
FDVIVAK[x]GK(6)	VAIKK[x]GAVEYEIYK(4)	0.6500	2723.5512	138.0681
FDVIVAK[x]GK(6)	VAIK[x]KGAVEYEIYK(3)	0.6450	2723.5512	138.0681
K[x]PRR(0)	NRQYQEVVK[x]QGDVLLNK(8)	0.6400	2723.5193	138.0681
IQK[x]ENR(2)	KPPVQPLAYK[x]SATPFR(9)	0.6200	2723.5121	138.0681
EASKTLSK[x]WR(7)	NK[x]YAIQLPLPPK(1)	0.6150	2723.5373	138.0681
ERK[x]PRR(2)	GGLGYPEDAIGK[x]TKLVK(11)	0.6000	2723.5445	138.0681
K[x]TAGEDAVTLVK(0)	ELEAMK[x]LLRPR(5)	0.5900	2723.5254	138.0681
LGSTAIGVK[x]TK(8)	GGDEWKIEPLK[x]LK(10)	0.5800	2723.5472	138.0681
M[x]PPK(0)	LLK[x]VTVSKGVAIDLLEECK(2)	0.5250	2723.5216	138.0681
K[x]WR(0)	DQIGEEK[x]TILQSLLQRAR(6)	0.5250	2723.5081	138.0681
FDVIVAK[x]GK(6)	LK[x]ESQLVDKFFEK(1)	0.5250	2723.5148	138.0681
M[x]PPK(0)	LLKVTVSK[x]GVAIDLLEECK(7)	0.5150	2723.5216	138.0681
