# Supplementary material for: ECL: an exhaustive search tool for the identification of cross-linked peptides using whole database
Source: BMC Bioinformatics. 2016 May 20;17:217. doi: 10.1186/s12859-016-1073-y (PMC4874008; doi:10.1186/s12859-016-1073-y)
Supplement: Additional file 5 — Kojak’s pre-selection list of PSMs only identified by ECL. (ZIP 5147 kb) [file 12859_2016_1073_MOESM5_ESM.zip › Kojak's pre-selection ranks of ECL only peptides/Kojak's detailed results/aleitner_M1012_006/diagnostic_4523.txt]

Scan: 4523
TLDSNSLTHEK[x]IEFATITK	10	0	2147.110911	0.0882	1.6750
TLASLQK[x]R	6	0	915.550117	0.0819	0.6550
WK[x]R	1	0	488.285928	0.0783	0.2350
K[x]SGR	0	0	446.260107	0.0775	0.3100
DVAK[x]MK	3	0	690.373411	0.0750	0.4500
WK[x]RENQLR	1	0	1128.615169	0.0725	0.5800
ELLK[x]PSASVALQR	3	0	1410.819391	0.0715	0.9300
NK[x]LLK	1	0	614.411513	0.0710	0.3550
A[x]ASLLK	0	0	601.379880	0.0708	0.4250
TIDNAETMK[x]K	8	0	1149.569917	0.0675	0.6750
K[x]LQR	0	0	543.349250	0.0675	0.2700
K[x]SGFEKIDLTR	0	0	1292.708787	0.0668	0.7350
ENK[x]IQR	2	0	786.434760	0.0667	0.4000
NK[x]HCLIK	1	0	911.501059	0.0650	0.4550
LVK[x]GR	2	0	571.380549	0.0650	0.3250
NEEK[x]K	3	0	646.328572	0.0640	0.3200
EPPFAPIESAK[x]R	10	0	1340.708787	0.0633	0.7600
EDCK[x]SLKR	3	0	1034.517826	0.0631	0.5050
K[x]NRLK	0	0	657.428557	0.0630	0.3150
TGPPGPPCGGK[x]FMLKLGVK	10	0	1940.037500	0.0629	1.1950
K[x]ELLK	0	0	629.411178	0.0600	0.3000
S[x]GYDR	0	0	596.255412	0.0600	0.3000
TLSK[x]WR	3	0	789.449683	0.0592	0.3550
TGPPGPPCGGKFMLK[x]LGVK	14	0	1940.037500	0.0589	1.1200
LQMSAMYK[x]K	7	0	1098.556519	0.0589	0.5300
K[x]EEPK	0	0	629.338410	0.0580	0.2900
A[x]SLLK	0	0	530.342770	0.0580	0.2900
K[x]PRRLLK	0	0	909.623554	0.0579	0.4050
SITEFGDTATAK[x]ELEAMK	11	0	1940.940017	0.0578	1.0400
WRDATDDK[x]R	7	0	1161.552629	0.0578	0.5200
K[x]LARNILK	0	0	954.633783	0.0575	0.4600
YYK[x]DGIYDLLHACVDRIK	2	0	2241.125119	0.0556	1.0000
EASKTLSK[x]WR	7	0	1204.656362	0.0555	0.5550
TGPPGPPCGGK[x]FMLK	10	0	1542.768616	0.0553	0.8300
Y[x]FATLQKSK	0	0	1084.591644	0.0544	0.4900
NLTDETK[x]NKHCLIK	6	0	1712.887868	0.0543	0.7600
ENEQK[x]IK	4	0	887.471202	0.0543	0.3800
GEK[x]R	2	0	488.270670	0.0538	0.2150
WIEALRDIK[x]SMIADK	8	0	1787.960303	0.0537	0.8050
EDVQSLK[x]LK	6	0	1058.597121	0.0533	0.4800
IDVEESIAGYQLARSK[x]R	15	0	1934.022044	0.0532	0.9050
QSK[x]YTYDR	2	0	1059.498475	0.0531	0.4250
KK[x]SGR	1	0	574.355062	0.0530	0.2650
IEPLK[x]LK	4	0	839.547996	0.0529	0.3700
SQK[x]ALDTLFSAIR	2	0	1448.798656	0.0527	0.6850
NEEEPTK[x]K	6	0	973.471593	0.0525	0.4200
FVIHQEENK[x]RSVGIK	8	0	1782.973979	0.0523	0.7850
QSK[x]ATREPNK	2	0	1157.615226	0.0520	0.5200
S[x]TLDLNHLADLYDR	0	0	1644.810672	0.0514	0.7200
K[x]TAGEDAVTLVK	0	0	1230.681905	0.0512	0.6150
K[x]NCK	0	0	548.274037	0.0512	0.2050
K[x]KSGR	0	0	574.355062	0.0510	0.2550
LK[x]GYQTIELDK	1	0	1306.713204	0.0509	0.5600
NPK[x]ADPLDER	2	0	1153.572695	0.0505	0.5050
N[x]STEEIDLYNR	0	0	1352.620760	0.0505	0.5550
LFAYPPK[x]SVQPTAK	6	0	1545.855441	0.0500	0.7000
K[x]GYQTIELDK	0	0	1193.629146	0.0500	0.5000
EDCK[x]SLK	3	0	878.416723	0.0500	0.3500
VDVK[x]TK	3	0	688.411904	0.0500	0.3000
M[x]STLDLNHLADLYDR	0	0	1775.851150	0.0497	0.7450
SERDTALEK[x]YK	8	0	1338.677880	0.0495	0.5450
FFPYYVYTTVAGIDK[x]EGK	14	0	2097.045801	0.0494	0.8900
F[x]MTRSEYDR	0	0	1203.534202	0.0494	0.4450
EDVQSLKLK[x]YYEQK	8	0	1769.919882	0.0493	0.6900
VISMEK[x]GGNMKEVFR	5	0	1723.874862	0.0487	0.7300
DAVK[x]EAAR	3	0	858.455887	0.0475	0.3800
K[x]ALSSLK	0	0	745.469750	0.0471	0.3300
NSSSDMAYTSMFK[x]GNQK	12	0	1894.818860	0.0471	0.8000
L[x]KGYQTIELDK	0	0	1306.713204	0.0468	0.5150
EMKK[x]DSESTEEK	3	0	1439.644921	0.0467	0.5600
EDALFK[x]NEEK	5	0	1221.587675	0.0465	0.4650
LK[x]PQDER	1	0	884.471536	0.0464	0.3250
K[x]QLLIDGANVLR	0	0	1338.798265	0.0458	0.5500
NLLLQEK[x]GFPTPK	6	0	1483.839792	0.0458	0.5950
WSDERYLHQSLK[x]YK	11	0	1851.926697	0.0457	0.6400
ILSTLDRELLK[x]PSASVALQR	10	0	2209.279304	0.0455	0.9100
AELDK[x]IGLSKIR	4	0	1341.797930	0.0454	0.5450
LDGK[x]DELWK	3	0	1102.565823	0.0450	0.4050
ELLK[x]LK	3	0	742.495236	0.0450	0.2700
EVAEADIASK[x]DLEETDER	9	0	2018.927929	0.0447	0.8050
EK[x]TSNNTNR	1	0	1062.505347	0.0444	0.4000
K[x]DSESTEEK	0	0	1051.466899	0.0444	0.4000
NLTDETKNK[x]HCLIK	8	0	1712.887868	0.0443	0.6200
K[x]PTSELAIGASLEK	0	0	1442.797987	0.0443	0.6200
EDVQSLK[x]LKYYEQK	6	0	1769.919882	0.0439	0.6150
LNFSSLK[x]MK	6	0	1066.584449	0.0439	0.3950
EGK[x]GEIYSFDPVGSYER	2	0	1931.890035	0.0438	0.7450
ELIRK[x]SLK	4	0	985.628363	0.0437	0.3500
LTHEK[x]STMLEK	4	0	1315.680522	0.0436	0.4800
NGYPMPCDVLAK[x]R	11	0	1519.727481	0.0435	0.5650
LELK[x]KANWCDK	3	0	1403.723052	0.0432	0.4750
FMLK[x]LGVK	3	0	934.567348	0.0431	0.3450
EDGMK[x]ILMVNR	4	0	1304.658013	0.0427	0.4700
K[x]TVQYATK	0	0	937.523235	0.0425	0.3400
ELK[x]K	2	0	516.327120	0.0425	0.1700
KPPVQPLAYK[x]SATPFRK	9	0	1927.104259	0.0424	0.7200
TITDGK[x]IYVEVER	5	0	1521.803799	0.0423	0.5500
ITAFLLADSK[x]SQK	9	0	1420.792510	0.0423	0.5500
ELLK[x]LKVELAK	3	0	1282.822356	0.0423	0.4650
FDSEK[x]AGDR	4	0	1023.462090	0.0422	0.3800
EPPVYTPPKDK[x]K	10	0	1397.755400	0.0421	0.5050
EIK[x]QIK	2	0	757.469750	0.0417	0.2500
TK[x]LVKER	1	0	872.544305	0.0414	0.2900
IMKLCFDELK[x]K	9	0	1423.756658	0.0414	0.4550
YK[x]EDTALRSEM	1	0	1341.623403	0.0414	0.4550
SPSGNDALNDKK[x]GTK	11	0	1530.763724	0.0413	0.6200
EMK[x]KDSESTEEK	2	0	1439.644921	0.0413	0.4950
ELLVK[x]ASK	4	0	886.548722	0.0413	0.3300
K[x]LWK	0	0	573.363839	0.0413	0.1650
LK[x]YYEQKIR	1	0	1239.697497	0.0411	0.3700
INEDSK[x]LAVNENLASSKSSM	5	0	2136.036759	0.0410	0.8200
EWDSK[x]LKDLR	4	0	1288.677488	0.0410	0.4100
E[x]SLQR	0	0	631.328907	0.0410	0.2050
GEIK[x]K	3	0	573.348581	0.0410	0.2050
VSTTPANSFELK[x]QYLIQR	11	0	2094.110853	0.0408	0.7350
M[x]NSTEEIDLYNR	0	0	1483.661239	0.0408	0.4900
DIGK[x]VVDKCFGIK	3	0	1477.796212	0.0408	0.5300
MK[x]LSLFSNKENELR	1	0	1707.897707	0.0404	0.5650
VISMEKGGNMK[x]EVFR	10	0	1723.874862	0.0403	0.6050
M[x]FRNQYDGDATTWSPQGR	0	0	2128.938390	0.0403	0.7250
K[x]LEKGQSIDDMIPAQK	0	0	1799.945046	0.0400	0.6400
KSLK[x]DECK	3	0	1006.511679	0.0400	0.3200
LQK[x]DLGQVLNKYVQVEQR	2	0	2157.190495	0.0397	0.7150
TLAGVTRDYYTK[x]QSK	11	0	1729.899815	0.0397	0.5950
TKDAVVLGVEK[x]R	10	0	1313.766632	0.0396	0.4750
ATKQSK[x]YTYDR	5	0	1359.678214	0.0395	0.4350
LGDGVLRPYK[x]VGVILESQR	9	0	2098.189768	0.0392	0.7450
EISYPFK[x]RLDR	6	0	1422.761881	0.0391	0.4300
IRIAYASVVYIADK[x]YK	13	0	1872.050830	0.0391	0.6250
QVMEEKLDSK[x]NVQLAK	9	0	1858.982156	0.0391	0.6250
AMVNIDTIDNK[x]VATTM	10	0	1735.848372	0.0391	0.6250
AK[x]NPMFALSR	1	0	1133.601493	0.0390	0.3900
AELDK[x]IGLSK	4	0	1072.612770	0.0390	0.3900
ERK[x]PR	2	0	684.403070	0.0390	0.1950
D[x]YDLVRSLESQIR	0	0	1592.815758	0.0388	0.5050
LEK[x]VRQLIIK	2	0	1238.807376	0.0385	0.3850
NKLLK[x]VTVSK	4	0	1128.722984	0.0385	0.3850
EDK[x]EGVVNTIAFAIR	2	0	1660.878354	0.0383	0.5750
TK[x]INLIETLR	1	0	1199.723710	0.0380	0.3800
LELK[x]K	3	0	629.411178	0.0380	0.1900
GVMTLGFDLIK[x]R	10	0	1348.753625	0.0379	0.4550
KVSTTPANSFELK[x]QYLIQR	12	0	2222.205809	0.0379	0.7200
ELLKLK[x]VELAK	5	0	1282.822356	0.0377	0.4150
VKAMEVDEK[x]PTER	8	0	1530.771118	0.0377	0.4900
WKTLSK[x]ESAR	5	0	1204.656362	0.0375	0.3750
IDK[x]EDMGSNDKASK	2	0	1536.708913	0.0371	0.5200
SPSGNDALNDK[x]K	10	0	1244.599634	0.0371	0.4450
DVITELPDAK[x]YYR	9	0	1581.803799	0.0369	0.4800
LLEK[x]LEIK	3	0	984.621882	0.0369	0.2950
IDK[x]NTWNSTLETAK	2	0	1619.815423	0.0368	0.5150
DEVLFNDK[x]PLPIEMK	7	0	1786.917438	0.0367	0.5500
WK[x]ALER	1	0	801.449683	0.0367	0.2200
NK[x]PDER	1	0	757.371829	0.0367	0.2200
M[x]SGYDR	0	0	727.295891	0.0367	0.2200
K[x]WR	0	0	488.285928	0.0367	0.1100
DYVIQSDLMSAARK[x]VADLK	13	0	2122.109136	0.0366	0.6950
SPAIIFIDELDAIGTK[x]R	15	0	1858.019923	0.0365	0.6200
Q[x]DYDLVRSLESQIR	0	0	1720.874329	0.0364	0.5100
LELKK[x]ANWCDK	4	0	1403.723052	0.0364	0.4000
SAK[x]IVRTLIDK	2	0	1242.765906	0.0364	0.4000
IDK[x]K	2	0	502.311471	0.0362	0.1450
ELAAIK[x]EDTEAVLK	5	0	1528.834763	0.0361	0.5050
EK[x]SLLAHKGGHVVR	1	0	1529.878966	0.0361	0.5050
LQK[x]YQATVMR	2	0	1236.664816	0.0360	0.3600
TK[x]VVDR	1	0	716.418051	0.0358	0.2150
NVVTEAGFIAIK[x]EDR	11	0	1660.878354	0.0357	0.5350
DDINLDEASAMAVK[x]FLSK	13	0	1965.971650	0.0356	0.6400
M[x]FMTRSEYDR	0	0	1334.574681	0.0355	0.3550
SAK[x]AKNPMFALSR	2	0	1419.765584	0.0354	0.4600
LTLEAMDLEIVEK[x]EHFK	12	0	2044.054981	0.0353	0.6000
NSSSDMAYTSMFKGNQK[x]VVK	16	0	2221.050634	0.0350	0.7000
IDRK[x]IEFPPPSAEAR	3	0	1724.920885	0.0350	0.5250
LTHEKSTMLEK[x]IK	10	0	1556.859536	0.0350	0.4550
EDALFK[x]NEEKK	5	0	1349.682631	0.0350	0.3850
EWDSK[x]LK	4	0	904.465390	0.0350	0.2450
TLLYGK[x]R	5	0	849.507194	0.0350	0.2450
IVKSAK[x]AK	5	0	843.554142	0.0350	0.2800
K[x]AFGR	0	0	577.333601	0.0350	0.1750
MPLLQSSVALLGQK[x]IR	13	0	1753.028320	0.0347	0.5550
ELAAIK[x]EDTEAVLKR	5	0	1684.935865	0.0347	0.5200
K[x]INVLNFPSANFSK	0	0	1577.856502	0.0346	0.4850
ATK[x]QSKYTYDR	2	0	1359.678214	0.0345	0.3800
GQAQSGNFSNFGDGANGDNK[x]K	19	0	2111.925576	0.0345	0.7250
TVQKVETAVLSTTVK[x]AQAR	14	0	2029.153050	0.0345	0.6550
NKMVCK[x]IWK	5	0	1205.641245	0.0344	0.3100
F[x]RNQYDGDATTWSPQGR	0	0	1997.897911	0.0344	0.5850
LFNLEPK[x]ILEEVPLR	6	0	1809.039932	0.0343	0.5150
K[x]VNQIESQMAMAEK	0	0	1605.785384	0.0343	0.4800
K[x]EFEIIK	0	0	905.522175	0.0343	0.2400
K[x]IEFPPPSAEAR	0	0	1340.708787	0.0342	0.4100
NK[x]TDTK	1	0	705.365683	0.0342	0.2050
DWNACKK[x]ELLK	6	0	1403.723052	0.0341	0.3750
K[x]IYNEYPPTK	0	0	1251.649881	0.0340	0.3400
EK[x]ASK	1	0	561.312197	0.0340	0.1700
K[x]MAIDDDINWEELAR	0	0	1817.861714	0.0340	0.5100
IDRK[x]VEFGLPDLEGR	3	0	1742.931448	0.0340	0.5100
LEK[x]GQSIDDMIPAQK	2	0	1671.850090	0.0340	0.5100
LTHEK[x]STMLEKIK	4	0	1556.859536	0.0338	0.4400
EDCEAATDPLLK[x]K	11	0	1488.712937	0.0338	0.4400
SQDISINGNSK[x]KEEPK	10	0	1772.890370	0.0338	0.5400
S[x]QARGFDR	0	0	935.457282	0.0338	0.2700
TITDGK[x]IYVEVERAR	5	0	1748.942012	0.0337	0.5050
DWNACK[x]KELLK	5	0	1403.723052	0.0336	0.3700
ELIRAQEEVK[x]R	9	0	1369.767693	0.0336	0.3700
LK[x]VELAK	1	0	799.516697	0.0336	0.2350
ATPYRGYSK[x]PNERATK	8	0	1837.943407	0.0334	0.5350
IIENEQSAEK[x]NAYVINLK	9	0	2075.089784	0.0333	0.6000
SVMAPLFLHDK[x]YDGR	10	0	1747.871494	0.0333	0.5000
REDGMK[x]ILMVNR	5	0	1460.759115	0.0333	0.4000
IDKK[x]TTEEK	3	0	1090.586949	0.0333	0.3000
NHASIDK[x]MK	6	0	1042.522913	0.0333	0.3000
K[x]LQRLR	0	0	812.534410	0.0333	0.2000
LAK[x]RMK	2	0	745.463224	0.0333	0.2000
LK[x]LELK	1	0	742.495236	0.0333	0.2000
K[x]VEFGLPDLEGR	0	0	1358.719350	0.0329	0.3950
LK[x]PLIEK	1	0	839.547996	0.0329	0.2300
YYK[x]PDLTIDEAVRIMK	2	0	1954.023292	0.0328	0.5250
TNTNNSILFAALSK[x]SLVR	13	0	1948.074078	0.0328	0.5900
DAFALAK[x]EK	6	0	991.533798	0.0328	0.2950
K[x]ELFDCLKIMR	0	0	1451.762804	0.0327	0.3600
QEMKK[x]DSESTEEK	4	0	1567.703492	0.0327	0.4250
LDPAGFYIGYK[x]ATSAGPK	10	0	1854.951515	0.0325	0.5850
ENWK[x]YACK	3	0	1097.496365	0.0325	0.2600
HRENK[x]IQR	4	0	1079.594768	0.0325	0.2600
N[x]SIVSK	0	0	646.364957	0.0325	0.1950
EWLDK[x]LGDK	4	0	1102.565823	0.0322	0.2900
LVK[x]ER	2	0	643.401675	0.0320	0.1600
VSTK[x]K	3	0	561.348581	0.0320	0.1600
EDALFKNEEK[x]K	9	0	1349.682631	0.0318	0.3500
YTSLSEEQKMK[x]SDINAHK	10	0	2108.020718	0.0317	0.5700
KVTSK[x]LLEQEESAEK	4	0	1717.909710	0.0317	0.4750
M[x]ESLQR	0	0	762.369385	0.0317	0.1900
LVPYLTK[x]LESKQR	6	0	1573.919099	0.0315	0.4100
TLALK[x]YPGGGPGK	4	0	1257.708061	0.0315	0.4100
VVGSELIQK[x]YLGDGPR	8	0	1729.936200	0.0313	0.5000
LENQRK[x]WR	5	0	1128.615169	0.0313	0.2500
EMK[x]K	2	0	534.283541	0.0313	0.1250
K[x]IEIPLPNEVGRMEILK	0	0	1978.128419	0.0312	0.5300
VRSEDYLPSK[x]YLDIDISK	9	0	2140.105099	0.0311	0.5600
GIK[x]GIESEAYESVLDLAK	2	0	1921.004331	0.0311	0.5600
EHFK[x]ELVSK	3	0	1115.597456	0.0311	0.2800
YSLNSYDFK[x]K	8	0	1263.613496	0.0310	0.3100
TNSTDEK[x]GTK	6	0	1079.509429	0.0310	0.3100
ERK[x]PRR	2	0	840.504172	0.0308	0.1850
FSGEK[x]K	4	0	694.364957	0.0308	0.1850
IVK[x]SAK	2	0	644.422076	0.0308	0.1850
LK[x]YYEQK	1	0	970.512337	0.0307	0.2150
TLFRK[x]EK	4	0	920.544305	0.0307	0.2150
SPSGNDALNDK[x]KGTK	10	0	1530.763724	0.0307	0.4600
TLSK[x]ESAR	3	0	890.482099	0.0306	0.2450
HGGYKPTDK[x]HK	8	0	1266.646859	0.0305	0.3350
SNNIKENEQK[x]IK	9	0	1443.768084	0.0304	0.3650
K[x]VSTTPANSFELK	0	0	1420.756126	0.0304	0.3950
INEDSKLAVNENLASSK[x]SSM	16	0	2136.036759	0.0300	0.6000
LVPYLTK[x]LESK	6	0	1289.759425	0.0300	0.3300
IWK[x]VMCKNK	2	0	1205.641245	0.0300	0.2700
DAVVLGVEK[x]R	8	0	1084.624003	0.0300	0.3000
K[x]NVPK	0	0	584.364565	0.0300	0.1500
LTQLLSQIK[x]EEQGDIK	8	0	1842.009751	0.0300	0.4800
KPPVQPLAYK[x]SATPFR	9	0	1799.009303	0.0300	0.4800
LNYK[x]PEEEYPDLSK	3	0	1723.830403	0.0300	0.4200
GEK[x]VEDAPENNSFR	2	0	1590.727340	0.0300	0.4200
K[x]VAQTTYK	0	0	937.523235	0.0300	0.2400
EGK[x]VTFFYTDYIGVYAPR	2	0	2125.051948	0.0297	0.5350
WK[x]VETQEAAVVDYPDR	1	0	1904.926754	0.0297	0.4750
VSK[x]QGEIDYEALVK	2	0	1577.830012	0.0296	0.4150
EEYVSDPK[x]EQM	7	0	1353.575786	0.0295	0.3250
GYSK[x]PNERATK	3	0	1249.641438	0.0295	0.3250
HHFYAK[x]IDRPAQVISFKK	5	0	2184.195523	0.0294	0.5300
IKYEYQK[x]LK	6	0	1211.691351	0.0294	0.2650
HHFYAK[x]IDRPAQVISFK	5	0	2056.100568	0.0294	0.5000
NLIRLAK[x]R	6	0	982.639929	0.0294	0.2350
EIINRDIGK[x]VVDK	8	0	1497.851416	0.0292	0.3800
SNDIEK[x]AIDLYKEVLNK	5	0	1991.057425	0.0291	0.4950
EK[x]QNTPVLFDSKEAVLK	1	0	1945.051948	0.0291	0.4950
EK[x]VLK	1	0	615.395529	0.0290	0.1450
TFANLVSSTLYEK[x]R	12	0	1627.856893	0.0289	0.4050
Q[x]SRQETQYK	0	0	1166.567944	0.0289	0.2600
SAKAK[x]NPMFALSR	4	0	1419.765584	0.0288	0.3750
IK[x]ILFSDVKAMTTGLR	1	0	1792.027986	0.0288	0.4600
YTQSTNNDDPK[x]K	10	0	1409.642221	0.0288	0.3450
K[x]REAEAAK	0	0	901.498083	0.0288	0.2300
LK[x]LELKK	1	0	870.590192	0.0286	0.2000
K[x]ATDDDR	0	0	819.372221	0.0286	0.2000
IPDSTYEMVGGLEK[x]QIK	13	0	1906.970924	0.0285	0.4850
VSKILEHK[x]EIMLR	7	0	1594.922802	0.0285	0.3700
LDEARELLVK[x]ASK	9	0	1470.840518	0.0285	0.3700
ATAGPIIADK[x]NCK	9	0	1357.702317	0.0285	0.3700
LILVDDEK[x]TSWIYKNK	7	0	1964.061785	0.0284	0.4550
LDVAK[x]R	4	0	700.423137	0.0283	0.1700
FMLKLGVK[x]R	7	0	1090.668450	0.0283	0.2550
EFHK[x]DMTLEEAEVLILK	3	0	2044.054982	0.0282	0.4800
TLIDK[x]FSGEKK	4	0	1264.702640	0.0282	0.3100
VISMEK[x]GGNMK	5	0	1192.594355	0.0282	0.3100
ILEHK[x]EIMLR	4	0	1280.727413	0.0280	0.2800
ELFEMARTK[x]K	8	0	1251.664481	0.0280	0.2800
SSHIITK[x]ELK	6	0	1154.665864	0.0280	0.2800
VLK[x]TK	2	0	587.400615	0.0280	0.1400
DLGQVLNK[x]YVQVEQR	7	0	1787.952910	0.0280	0.4200
LFLLRSDYYMASTYTK[x]K	15	0	2099.076051	0.0279	0.4750
YTSLSEEQK[x]MK	8	0	1342.643803	0.0277	0.3050
LEKGQSIDDMIPAQK[x]	14	0	1671.850090	0.0277	0.4150
M[x]STLDLNHLADLYDRK	0	0	1903.946106	0.0275	0.4400
HCLIK[x]MNHGTTTLAFR	4	0	1898.960649	0.0275	0.4400
ALTLK[x]TGPPGPPCGGK	4	0	1549.828571	0.0275	0.4400
VMCKNK[x]TDTK	5	0	1223.600166	0.0275	0.2750
AEAKDVAK[x]MK	7	0	1089.585175	0.0275	0.2750
LQK[x]R	2	0	543.349250	0.0275	0.1100
EKSPAIIFIDELDAIGTK[x]R	17	0	2115.157467	0.0274	0.5200
EKASK[x]GSNDDEMK	4	0	1437.640504	0.0273	0.3550
IVAFDQLVK[x]EK	8	0	1288.739025	0.0273	0.3000
WAIK[x]EKR	3	0	929.544639	0.0271	0.1900
LK[x]WSDER	1	0	932.471536	0.0271	0.1900
DATDDK[x]R	5	0	819.372221	0.0271	0.1900
GGVHVK[x]LAHLSKHPK	5	0	1606.941898	0.0270	0.4050
FLHDK[x]NSDYK	4	0	1265.603994	0.0270	0.2700
QEMK[x]KDSESTEEK	3	0	1567.703492	0.0269	0.3500
LFQVEYAIEAIK[x]LGSTAIGVK	11	0	2249.267011	0.0269	0.5650
SQDISINGNSKK[x]EEPK	11	0	1772.890370	0.0269	0.4300
K[x]DWNACKK	0	0	1048.512348	0.0269	0.2150
EDLTDEEKAASIAVEDEK[x]R	17	0	2147.022884	0.0268	0.5100
LMVEMEKK[x]LEK	7	0	1376.740675	0.0268	0.2950
GIDLKSIAEK[x]MNGASGAELK	9	0	2031.066940	0.0268	0.5350
NK[x]MVCKIWK	1	0	1205.641245	0.0267	0.2400
LAEK[x]WR	3	0	801.449683	0.0267	0.1600
K[x]VADLK	0	0	672.416990	0.0267	0.1600
KSLPLQIEVANDCIK[x]WAIK	14	0	2225.224100	0.0266	0.5050
QKSLEK[x]TLVPYLR	5	0	1573.919099	0.0265	0.3450
FVIHQEENK[x]R	8	0	1298.673071	0.0265	0.2650
HIIMFDCK[x]ILEFTK	7	0	1793.920748	0.0264	0.3700
NIPK[x]EIK	3	0	840.506860	0.0264	0.1850
IEPLK[x]LKVLVQGLER	4	0	1734.076651	0.0263	0.3950
DVCIK[x]LGLDSEESAEYIVAK	4	0	2238.108857	0.0262	0.5250
IK[x]VLAQLGMQSLSPLK	1	0	1725.022174	0.0262	0.4200
VVSSAIVDK[x]YIGESAR	8	0	1692.904567	0.0262	0.4200
E[x]MKKDSESTEEK	0	0	1439.644921	0.0262	0.3150
GSNDDEMKIDK[x]K	10	0	1378.639778	0.0262	0.3150
EGVETRIIPLK[x]K	10	0	1381.829229	0.0262	0.3150
FDIMPRK[x]K	6	0	1033.574220	0.0262	0.2100
IDTIVK[x]EIQDEKEAEAAR	5	0	2057.063963	0.0261	0.4700
GGNMK[x]EVFR	4	0	1036.512349	0.0261	0.2350
DK[x]KASLLTR	1	0	1030.613439	0.0261	0.2350
LGVMYAK[x]NLPNIQR	6	0	1615.886752	0.0261	0.3650
GERPSCPTGYHLK[x]SIRTGR	12	0	2171.101696	0.0261	0.4950
TLALK[x]YPGGGPGKTAILPVK	4	0	1980.177084	0.0260	0.5200
RK[x]GTK	1	0	588.370711	0.0260	0.1300
STELQIGVVEDDK[x]PFR	12	0	1831.931505	0.0259	0.4150
AMEVDEK[x]PTER	6	0	1303.607753	0.0259	0.2850
CIDMFIHKSAELYK[x]NPK	13	0	2093.043703	0.0259	0.4400
WK[x]TLSK	1	0	761.443537	0.0258	0.1550
SAK[x]GTK	2	0	590.338744	0.0258	0.1550
SALSTLNGFVEELK[x]AEVRR	13	0	2118.143212	0.0258	0.4900
LK[x]ESQLVDKFFEK	1	0	1609.871482	0.0258	0.3350
GDSGEMSLQKLFK[x]	12	0	1438.712546	0.0258	0.3350
MKLSLFSNK[x]ENELR	8	0	1707.897707	0.0257	0.3600
K[x]ANWCDK	0	0	920.417393	0.0257	0.1800
NK[x]PDERFNTGVVNVR	1	0	1743.901545	0.0257	0.3850
HIEVGDSVLVK[x]IITK	10	0	1649.971524	0.0257	0.3850
EDCKSLK[x]R	6	0	1034.517826	0.0256	0.2050
LMSK[x]VAEK	3	0	904.505142	0.0256	0.2050
SELVK[x]EFHK	4	0	1115.597456	0.0256	0.2300
EALEK[x]TEEK	4	0	1075.539667	0.0256	0.2300
K[x]IEFPSYRDR	0	0	1309.677823	0.0255	0.2550
HPK[x]FEEILTR	2	0	1268.687660	0.0255	0.2550
NK[x]LLKVTVSK	1	0	1128.722984	0.0255	0.2550
IDLTRIVK[x]SAK	7	0	1242.765906	0.0255	0.2800
K[x]IDKEDMGSNDK	0	0	1378.639778	0.0254	0.3050
LNFSSLKMK[x]DAVK	8	0	1479.811862	0.0254	0.3300
V[x]NQIESQMAMAEK	0	0	1477.690428	0.0254	0.3300
NKTDTK[x]TIEAITFK	5	0	1608.872208	0.0254	0.3550
DGIVLAAEK[x]KVTSK	8	0	1457.845270	0.0254	0.3550
S[x]TLDLNHLADLYDRK	0	0	1772.905627	0.0253	0.3800
S[x]GYDRALSVFSPDGR	0	0	1625.779708	0.0253	0.3800
GVMTLGFDLIK[x]RVYPYR	10	0	2027.102541	0.0250	0.4250
NAEELSSYQKK[x]LIR	10	0	1677.904901	0.0250	0.3500
SPTGQITSTSARSGK[x]K	14	0	1604.848116	0.0250	0.4000
VSTKK[x]ILGVAAEDK	4	0	1457.845270	0.0250	0.3500
LK[x]GYQTIELDKK	1	0	1434.808159	0.0250	0.3000
P[x]FGNTHNKFK	0	0	1188.603937	0.0250	0.2500
RFDSEK[x]AGDR	5	0	1179.563192	0.0250	0.2500
MK[x]DAVKEAAR	1	0	1117.591321	0.0250	0.2500
WAIKEK[x]R	5	0	929.544639	0.0250	0.1750
K[x]QLATSLR	0	0	915.550117	0.0250	0.2000
VVK[x]GNQK	2	0	771.460247	0.0250	0.1750
NYPLILYLVEGNGQTAK[x]R	16	0	2048.105376	0.0250	0.4500
EAGFIDDILIITPASK[x]EK	15	0	1959.056365	0.0250	0.4500
SIK[x]GYTLPPHCSR	2	0	1514.766308	0.0250	0.3250
NK[x]LTNDETR	1	0	1089.541397	0.0250	0.2250
NSTNNTK[x]ER	6	0	1062.505347	0.0250	0.2250
YVVDISPDIDIKEIK[x]PNIR	14	0	2226.225875	0.0247	0.4700
ILPNK[x]VDPLVSLMMVEK	4	0	1925.072882	0.0247	0.4200
EVIELPLK[x]NPELFLR	7	0	1809.039932	0.0247	0.3700
LCIHKNK[x]LTNDETR	6	0	1740.894015	0.0246	0.3450
EAEAAK[x]DEQIEK	5	0	1359.651724	0.0246	0.2950
S[x]PTGQITSTSAR	0	0	1204.604720	0.0246	0.2950
NHASIDKMK[x]SLSEQYTER	8	0	2136.026865	0.0244	0.4400
IDRDK[x]LVLK	4	0	1098.676036	0.0244	0.2200
FHQLK[x]PTR	4	0	1025.576998	0.0244	0.1950
LVK[x]ERQAR	2	0	998.598459	0.0244	0.1950
AK[x]SAKIVR	1	0	871.560288	0.0244	0.1950
TSASIDFDSNFLNSMIK[x]K	16	0	2016.982547	0.0242	0.4350
EK[x]ADAAFLRLVK	1	0	1359.787367	0.0242	0.2900
AELDKIGLSK[x]IR	9	0	1341.797930	0.0242	0.2900
YTENIYPPKK[x]TVQYATK	9	0	2043.067597	0.0241	0.4100
ETIDNAETMK[x]K	9	0	1278.612505	0.0241	0.2650
TLIDKFSGEK[x]K	9	0	1264.702640	0.0241	0.2650
NSSSDMAYTSMFK[x]GNQKVVK	12	0	2221.050634	0.0240	0.4800
LDRK[x]IEIPLPNEVGR	3	0	1747.994380	0.0240	0.3600
FIVK[x]ASSGPR	3	0	1060.602876	0.0240	0.2400
LREEIQK[x]GDGGTDYVCVPK	6	0	2163.062913	0.0239	0.4550
LVK[x]APALDGALQGVIQFMK	2	0	1998.133505	0.0239	0.4550
ATLTGMK[x]IDVLFSK	6	0	1522.842826	0.0239	0.3350
NCK[x]ADAGITIAPR	2	0	1385.708463	0.0238	0.3100
YTENIYPPK[x]KTVQYATK	8	0	2043.067597	0.0238	0.4050
GNAK[x]FGDGIQIAQLALK	3	0	1742.967833	0.0238	0.4050
ITTGDRLILTENIK[x]TK	13	0	1815.046470	0.0237	0.3800
VSAMMSCACQK[x]R	10	0	1427.614109	0.0237	0.2850
EIQDEK[x]EAEAAR	5	0	1387.657871	0.0237	0.2850
LVRDAFALAK[x]EK	9	0	1359.787367	0.0237	0.2850
ASK[x]ERAER	2	0	945.499144	0.0237	0.1900
LLK[x]VTVSK	2	0	886.585106	0.0237	0.1900
M[x]PPK	0	0	471.251517	0.0237	0.0950
LK[x]VLVQGLERVAMLYAYDR	1	0	2236.240084	0.0237	0.4500
KEVAEADIASK[x]DLEETDER	10	0	2147.022884	0.0237	0.4500
QTGQYYGGLK[x]LCVDR	9	0	1756.856570	0.0237	0.3550
VVGQLLEK[x]LKPLIEK	7	0	1706.070505	0.0237	0.3550
DFSK[x]TLPPELK	3	0	1273.691742	0.0236	0.2600
LGLDSEESAEYIVAK[x]GIR	14	0	1949.010477	0.0236	0.4250
SYLLQHREWDSK[x]LK	11	0	1801.947432	0.0236	0.3300
KLFK[x]SLGSGMDQEK	3	0	1566.807502	0.0236	0.3300
LCIHK[x]NK	4	0	911.501059	0.0236	0.1650
SNDIEKAIDLYK[x]EVLNK	11	0	1991.057425	0.0235	0.4000
EVPAVQVTAAFLYNYK[x]R	15	0	1968.046805	0.0235	0.4000
SGFEK[x]IDLTR	4	0	1164.613831	0.0235	0.2350
LGDK[x]GPAAAR	3	0	954.524630	0.0235	0.2350
Q[x]EMKKDSESTEEK	0	0	1567.703492	0.0235	0.3050
IHAK[x]SMAIDKDIR	3	0	1496.813257	0.0235	0.3050
VIDGSRPVNRNK[x]LLK	11	0	1708.010698	0.0233	0.3500
K[x]LEETDVAK	0	0	1031.549839	0.0233	0.2100
NK[x]GTMK	1	0	677.353010	0.0233	0.1400
V[x]KAFGR	0	0	676.402010	0.0233	0.1400
KNCK[x]ADAGITIAPR	3	0	1513.803419	0.0232	0.3250
NSDYK[x]ETLIFK	4	0	1356.692468	0.0232	0.2550
DYGK[x]FLSAMHDLPVRGNAK	3	0	2118.067943	0.0232	0.4400
LFLLRIVAFDQLVK[x]EK	13	0	1931.160709	0.0231	0.3700
VSK[x]ILEHKEIMLR	2	0	1594.922802	0.0231	0.3000
SATPFRK[x]INVLNFPSANFSK	6	0	2237.195580	0.0230	0.4600
K[x]YYSFDNSLK	0	0	1263.613496	0.0230	0.2300
GK[x]YYPLK	1	0	867.485399	0.0229	0.1600
TGRSIK[x]GYTLPPHCSR	5	0	1828.936545	0.0228	0.3650
KLEK[x]GQSIDDMIPAQK	3	0	1799.945046	0.0228	0.3650
M[x]SQARGFDR	0	0	1066.497761	0.0228	0.2050
M[x]PFGNTHNKFK	0	0	1319.644415	0.0227	0.2500
IDELVSNNEK[x]IWK	9	0	1586.830346	0.0227	0.2950
KILFENPDEATK[x]R	11	0	1559.830681	0.0227	0.2950
IEPLKLK[x]VLVQGLER	6	0	1734.076651	0.0227	0.3400
SVEISALASK[x]NRLHQLR	9	0	1921.085644	0.0226	0.3850
TTMTNGFLAHK[x]LCIHKNK	10	0	2113.092380	0.0225	0.4050
SQDISINGNSK[x]K	10	0	1289.657479	0.0225	0.2700
IAK[x]GAIEK	2	0	828.506860	0.0225	0.1800
QIK[x]EIK	2	0	757.469750	0.0225	0.1350
VADLK[x]K	4	0	672.416990	0.0225	0.1350
K[x]YDK	0	0	552.290736	0.0225	0.0900
K[x]LEK	0	0	516.327120	0.0225	0.0900
LIK[x]K	2	0	500.368591	0.0225	0.0900
K[x]QLATSLRSR	0	0	1158.683243	0.0225	0.2250
IIRGAIESYK[x]VVDASIVSK	9	0	2047.167638	0.0224	0.4250
RGERPSCPTGYHLK[x]SIR	13	0	2013.032561	0.0224	0.3800
EDTEAVLK[x]RINDTVGIK	7	0	1900.026461	0.0224	0.3800
MPIDFK[x]GFICKVVDK	5	0	1795.936398	0.0223	0.3350
VLELRAELDK[x]IGLSK	9	0	1682.992985	0.0223	0.3350
TEPK[x]AVDEEMK	3	0	1275.601607	0.0223	0.2450
ISYGDSGLRTEPK[x]AVDEEMK	12	0	2224.068057	0.0223	0.4450
WSLERK[x]GEK	5	0	1131.603602	0.0222	0.2000
GAIESYK[x]VVDASIVSK	6	0	1664.898420	0.0222	0.3550
IK[x]YEYQK	1	0	970.512337	0.0221	0.1550
EIK[x]PNIR	2	0	868.513006	0.0221	0.1550
EKVLK[x]TK	4	0	844.538158	0.0221	0.1550
M[x]GINERK	0	0	846.438129	0.0221	0.1550
EK[x]SPAIIFIDELDAIGTKR	1	0	2115.157467	0.0221	0.4200
VLSVEEIEAHLQSIAEK[x]D	16	0	2009.031604	0.0219	0.3950
QTETINWLEK[x]RFK	9	0	1691.899424	0.0219	0.2850
E[x]MIAAQGIDEEDR	0	0	1475.656153	0.0219	0.2850
CLDQLTNWCTIK[x]TVDR	11	0	2021.966182	0.0219	0.3500
SAELYKNPK[x]ADPLDER	8	0	1844.926754	0.0219	0.3500
LDRK[x]IEFPSYR	3	0	1422.761881	0.0218	0.2400
K[x]GYQTIELDKK	0	0	1321.724101	0.0218	0.2400
TNSTDEKGTK[x]K	9	0	1207.604385	0.0218	0.2400
CNK[x]FFYILYFELYK	2	0	1946.963993	0.0218	0.3050
NHASIDK[x]MKSLSEQYTER	6	0	2136.026865	0.0217	0.3900
IDRK[x]ILFENPDEATK	3	0	1787.941677	0.0217	0.3250
EFPDLGVLEGK[x]R	10	0	1358.719350	0.0217	0.2600
NK[x]ELISVSAASK	1	0	1245.692803	0.0217	0.2600
EVLNK[x]GVSK	4	0	972.560345	0.0217	0.1950
AK[x]RAER	1	0	729.424532	0.0217	0.1300
TMGK[x]NK	3	0	677.353010	0.0217	0.1300
V[x]SPTGQITSTSAR	0	0	1303.673128	0.0215	0.2800
GILLYGPPGTGK[x]TLLAR	11	0	1726.014054	0.0215	0.3650
NELEKLNFSSLK[x]MK	11	0	1679.891560	0.0214	0.3000
EFPDLGVLEGK[x]RIDRPGR	10	0	2053.106771	0.0214	0.3850
NAEELSSYQK[x]K	9	0	1295.635683	0.0214	0.2350
EPPVYTPPK[x]DK	8	0	1269.660444	0.0214	0.2350
EAADFIFDICGIAGIK[x]KTR	15	0	2124.103657	0.0213	0.4050
ELISVSAASK[x]ILSNITYSYK	9	0	2186.183345	0.0213	0.4250
VVGSEFVQK[x]YLGEGPR	8	0	1763.920551	0.0213	0.3400
S[x]SSDMAYTSMFK	0	0	1353.558028	0.0213	0.2550
LCFDELK[x]K	6	0	1051.537166	0.0213	0.1700
EISYPFK[x]R	6	0	1038.549782	0.0213	0.1700
YVTGPK[x]NK	5	0	905.497023	0.0213	0.1700
KDKPK[x]YEPPVPTR	4	0	1553.856502	0.0212	0.2750
GILGIDAALGGQATK[x]LAAEDHK	14	0	2148.153776	0.0211	0.4650
IHLEKVSK[x]QGEIDYEALVK	7	0	2198.194577	0.0211	0.4000
VSGSELVQK[x]YIGEGSRMVR	8	0	2094.089070	0.0211	0.4000
GVVALVEDK[x]TKSVALGGITK	8	0	1984.156741	0.0210	0.4200
EASK[x]TLSKWR	3	0	1204.656362	0.0210	0.2100
DGIVLAAEK[x]K	8	0	1042.602207	0.0210	0.2100
K[x]VIARLQSYDR	0	0	1347.762215	0.0209	0.2300
K[x]IEFPPPSAEARAEILR	0	0	1923.057703	0.0209	0.3550
EAADFIFDICGIAGIK[x]K	15	0	1866.954882	0.0209	0.3550
INEDSK[x]LAVNENLASSK	5	0	1830.932231	0.0209	0.3550
YTSLSEEQK[x]MKSDINAHK	8	0	2108.020718	0.0208	0.3750
SVEISALASK[x]NR	9	0	1273.698949	0.0208	0.2500
K[x]TTEEK	0	0	734.380997	0.0208	0.1250
M[x]NSIVSKYTQSTNNDDPKK	0	0	2169.037093	0.0208	0.3950
LFK[x]SLGSGMDQEK	2	0	1438.712546	0.0208	0.2700
MVCK[x]IWK	3	0	963.503367	0.0207	0.1450
D[x]RGKLVR	0	0	842.508589	0.0207	0.1450
IK[x]LISGK	1	0	757.506134	0.0207	0.1450
TDNHLSSTLEK[x]LSFK	10	0	1718.883832	0.0207	0.3100
FKLNYK[x]PEEEYPDLSK	5	0	1998.993768	0.0206	0.3300
DVPTFANFHTPIFIAK[x]R	15	0	1973.052225	0.0206	0.3500
EKQNTPVLFDSK[x]EAVLK	11	0	1945.051948	0.0206	0.3500
LLMK[x]VALCANHADSVVK	3	0	1868.001115	0.0206	0.3500
ARLTQLLSQIK[x]EEQGDIK	10	0	2069.147964	0.0206	0.3700
NLTDETK[x]NK	6	0	1061.535250	0.0206	0.1850
GIDLK[x]SIAEKMNGASGAELK	4	0	2031.066940	0.0205	0.4100
MK[x]SLSEQYTER	1	0	1370.649950	0.0205	0.2250
EEYLRAAK[x]ASR	7	0	1292.683635	0.0205	0.2250
K[x]IEIPLPNEVGR	0	0	1363.782281	0.0204	0.2450
VVK[x]VDAQDFLKVAETR	2	0	1817.004608	0.0203	0.3250
QFPDIYGIIFLFK[x]WNSK	12	0	2115.119239	0.0203	0.3450
LAAEDHK[x]FVIHQEENKR	6	0	2063.054738	0.0203	0.3450
EIMLRVEPIPLINGEK[x]R	15	0	2006.134566	0.0203	0.3450
VLIDCNK[x]FDSIDLNPAR	6	0	1988.998865	0.0203	0.3450
EAADFIFDICGIAGIKK[x]TR	16	0	2124.103657	0.0203	0.3850
SSEQANLYERK[x]TLVAHAVLK	10	0	2256.222519	0.0203	0.4050
WIAK[x]QILDCIVNLSEPAK	3	0	2097.129144	0.0200	0.3600
IDK[x]KTTEEK	2	0	1090.586949	0.0200	0.1800
WSTAETLTNNK[x]IDR	10	0	1647.821570	0.0200	0.2800
FFEKEDVQSLK[x]LK	10	0	1609.871482	0.0200	0.2600
DVAKMK[x]LSLFSNK	5	0	1479.811862	0.0200	0.2600
G[x]GLGYPEDAIGKTK	0	0	1404.724827	0.0200	0.2800
IDRPAQVISFK[x]K	10	0	1400.813914	0.0200	0.2400
G[x]LGYPEDAIGKTK	0	0	1347.703366	0.0200	0.2600
GGVHVK[x]LAHLSK	5	0	1244.735277	0.0200	0.2400
SRK[x]VAQTTYK	2	0	1180.656362	0.0200	0.2000
GTK[x]TSETNDR	2	0	1107.515576	0.0200	0.2000
GIDLK[x]SIAEK	4	0	1072.612770	0.0200	0.2000
WSELRK[x]R	5	0	973.545700	0.0200	0.1400
K[x]ASLLTR	0	0	787.491545	0.0200	0.1400
WAIK[x]EK	3	0	773.443537	0.0200	0.1200
VK[x]AFGR	1	0	676.402010	0.0200	0.1200
INYK[x]K	3	0	664.390778	0.0200	0.1000
A[x]SLLKVNMENLIVTDLGK	0	0	1957.091700	0.0197	0.3550
M[x]SGYDRALSVFSPDGR	0	0	1756.820186	0.0197	0.3150
YK[x]NENLENIEDVQLR	1	0	1875.932566	0.0197	0.2950
DVAK[x]MKLSLFSNK	3	0	1479.811862	0.0196	0.2550
LK[x]DLRFGNR	1	0	1117.635570	0.0194	0.1750
QVMEEK[x]LDSKNVQLAK	5	0	1858.982156	0.0194	0.3100
SAELYK[x]NPKADPLDER	5	0	1844.926754	0.0194	0.3100
VVKVDAQDFLK[x]VAETR	10	0	1817.004608	0.0194	0.3100
M[x]MGINERK	0	0	977.478607	0.0194	0.1550
Q[x]DRGKLVR	0	0	970.567161	0.0194	0.1550
GMALGSANEK[x]IEASK	9	0	1504.755469	0.0193	0.2900
RVATEK[x]DFLDAVQK	5	0	1618.867791	0.0193	0.2700
AK[x]TMTER	1	0	835.422145	0.0193	0.1350
LEFIK[x]VIPVEELK	4	0	1555.922455	0.0192	0.2500
NEEEPTKK[x]GINIDQSSNSK	7	0	2117.023553	0.0192	0.3650
LLK[x]PRVNNRIGSVDR	2	0	1736.016844	0.0190	0.2850
ADYYYQAK[x]AK	7	0	1219.587284	0.0190	0.1900
K[x]VTSK	0	0	561.348581	0.0190	0.0950
DGIVLAAEKK[x]VTSK	9	0	1457.845270	0.0189	0.2650
LCFDELKK[x]R	7	0	1207.638268	0.0189	0.1700
FDSEK[x]AGDREVQR	4	0	1535.732760	0.0188	0.2450
REAEAAK[x]DEQIEK	6	0	1515.752826	0.0188	0.2450
K[x]PPVQPLAYKSATPFRK	0	0	1927.104259	0.0188	0.3200
K[x]SNFFLQLDGLVGQEAR	0	0	1921.005669	0.0188	0.3200
TSNNTNRTNSTDEK[x]GTK	13	0	1866.866670	0.0188	0.3200
TIPPLTTVKGSDAAPQASK[x]K	18	0	2009.115605	0.0188	0.3750
TTMTNGFLAHK[x]LCIHK	10	0	1870.954502	0.0188	0.3000
DQIGEEK[x]TILQSLLQR	6	0	1870.015898	0.0188	0.3000
SSCK[x]IVFR	3	0	995.522185	0.0188	0.1500
K[x]SLK	0	0	474.316557	0.0188	0.0750
IHLEK[x]VSKQGEIDYEALVK	4	0	2198.194577	0.0187	0.3550
DELWK[x]NDDQLTYTYK	4	0	1930.894787	0.0187	0.2800
SNPVFAENDEK[x]GEKR	10	0	1718.822295	0.0187	0.2800
EK[x]VAFILDQVR	1	0	1316.745171	0.0186	0.2050
KSGFEK[x]IDLTR	5	0	1292.708787	0.0186	0.2050
FCVGLQK[x]IEEIFKK	6	0	1737.948678	0.0186	0.2600
NK[x]TDTKTIEAITFK	1	0	1608.872208	0.0186	0.2600
E[x]EMIAAQGIDEEDR	0	0	1604.698741	0.0186	0.2600
IWK[x]VMCK	2	0	963.503367	0.0186	0.1300
IEEIFK[x]K	5	0	905.522175	0.0186	0.1300
VDK[x]NWSK	2	0	875.450075	0.0186	0.1300
CIDMFIHK[x]SAELYKNPK	7	0	2093.043703	0.0185	0.3150
EERFK[x]LNVYK	4	0	1324.713873	0.0185	0.1850
GLGYPEDAIGK[x]TK	10	0	1347.703366	0.0185	0.2400
LGDK[x]GPAAARASR	3	0	1268.694867	0.0185	0.2400
DRIDK[x]NTWNSTLETAK	4	0	1890.943464	0.0184	0.2950
INVKFFEK[x]EDVQSLK	7	0	1822.982813	0.0183	0.2750
RQGITEAYNQK[x]AVEK	10	0	1733.905962	0.0183	0.2750
YIPNPVLVIIDVK[x]PK	12	0	1707.033394	0.0183	0.2750
KSK[x]TLQYFA	2	0	1084.591644	0.0183	0.1650
HTVIK[x]TGLR	4	0	1023.618860	0.0183	0.1650
ILSGEQTVK[x]YDR	8	0	1407.735725	0.0183	0.2200
SNDIEK[x]AIDLYK	5	0	1407.724493	0.0183	0.2200
IIPLK[x]K	4	0	710.505408	0.0183	0.1100
EQK[x]PEVDYSEKFAELQK	2	0	2067.015955	0.0182	0.3100
VIPVEELK[x]EIK	7	0	1295.769988	0.0182	0.2000
GVVALVEDK[x]TK	8	0	1157.665530	0.0182	0.2000
LDVAK[x]RVDMYASDLAQISR	4	0	2150.115282	0.0182	0.3450
WSTAETLTNNK[x]IDRDK	10	0	1890.943464	0.0181	0.2900
EEPK[x]SETLENFTR	3	0	1578.752492	0.0181	0.2350
ELREVIELPLK[x]NPELFLR	10	0	2207.267680	0.0181	0.3250
K[x]TREALMEFR	0	0	1279.670628	0.0180	0.1800
PFGNTHNK[x]FK	7	0	1188.603937	0.0180	0.1800
MKDAVK[x]EAAR	5	0	1117.591321	0.0180	0.1800
FVK[x]LGIDPPK	2	0	1112.659326	0.0180	0.1800
K[x]NEEK	0	0	646.328572	0.0180	0.0900
K[x]SSEQANLYERK	0	0	1451.736786	0.0179	0.2150
DEKSGVK[x]LENVK	6	0	1344.724827	0.0179	0.2150
TIEAITFK[x]TDNHLSSTLEK	7	0	2147.110911	0.0179	0.3400
LGVKPPK[x]GCLMFGPPGTGK	6	0	1940.037500	0.0179	0.3400
Q[x]IAIVVNQNWYCANTK	0	0	1920.951525	0.0178	0.2850
LKYYEQK[x]IR	6	0	1239.697497	0.0178	0.1600
IEDTDK[x]YDK	5	0	1125.518932	0.0178	0.1600
K[x]DLVRNFGR	0	0	1103.619920	0.0178	0.1600
LLK[x]LEEAMK	2	0	1073.615413	0.0178	0.1600
Y[x]TVGQGYTK	0	0	1015.497414	0.0178	0.1600
TNNLDLEHKHK[x]TPDK	10	0	1788.911774	0.0177	0.2650
K[x]ASLLTREDLTDEEK	0	0	1746.899873	0.0177	0.2650
EGK[x]VTFFYTDYIGVYAPRK	2	0	2253.146903	0.0176	0.3350
CAEAENSSDLFK[x]LGVMYAK	11	0	2131.991727	0.0176	0.3350
EHFKELVSK[x]ASPIAGSEGK	8	0	2013.053008	0.0176	0.3350
INYKK[x]TELEEIMLLNLHK	4	0	2228.223766	0.0175	0.3150
VNQIESQMAMAEK[x]LIQIR	12	0	2101.102276	0.0175	0.3150
NLQVAKSLDK[x]QMVEER	9	0	1886.988302	0.0175	0.2800
TK[x]INLIETLRTITDGK	1	0	1815.046470	0.0175	0.2800
ETLIFK[x]CIDMFIHK	5	0	1793.920748	0.0175	0.2450
ATLTGMK[x]IDVLFSKIR	6	0	1792.027986	0.0175	0.2800
SGNLPDADNSK[x]SDISK	10	0	1646.774679	0.0175	0.2800
SNPVFAENDEK[x]GEK	10	0	1562.721193	0.0175	0.2450
TLSK[x]WRDATDDK	3	0	1434.710239	0.0175	0.2100
K[x]ILFENPDEATK	0	0	1403.729579	0.0175	0.2100
TDTK[x]TIEAITFK	3	0	1366.734330	0.0175	0.2100
RVEFK[x]MGNGK	4	0	1164.607305	0.0175	0.1750
EK[x]WIAK	1	0	773.443537	0.0175	0.1050
ETTEK[x]K	4	0	734.380997	0.0175	0.1050
M[x]TEVLK	0	0	719.388726	0.0175	0.1050
IQDAELAILQK[x]TQNLRR	10	0	2009.138070	0.0174	0.2950
NVPK[x]LQNVSNFQK	3	0	1514.820452	0.0173	0.2250
EDMGSNDK[x]ASK	7	0	1180.502961	0.0173	0.1900
TK[x]SVALGGITK	1	0	1073.644403	0.0173	0.1900
TSK[x]TPPTAMLSSVREIIK	2	0	1958.086949	0.0172	0.3100
IK[x]YEYQKLK	1	0	1211.691351	0.0172	0.1550
LCFDELK[x]KR	6	0	1207.638268	0.0172	0.1550
ILFSDVK[x]AMTTGLR	6	0	1550.848972	0.0171	0.2400
LGVK[x]RFK	3	0	846.543913	0.0171	0.1200
ENAINK[x]K	5	0	815.450075	0.0171	0.1200
M[x]NSIVSK	0	0	777.405435	0.0171	0.1200
LLKVTVSK[x]GVAIDLLEECK	7	0	2114.201970	0.0171	0.3250
K[x]SYDYSATMYTR	0	0	1484.660513	0.0171	0.2050
NK[x]YAIQLPLPPK	1	0	1380.812854	0.0171	0.2050
K[x]WRLR	0	0	757.471088	0.0170	0.0850
V[x]GVFK	0	0	548.332206	0.0170	0.0850
I[x]AIVVNQNWYCANTK	0	0	1792.892954	0.0170	0.2550
ASRPGAAAKLDGK[x]DELWK	12	0	1912.016567	0.0169	0.3050
ENEQKIK[x]TLSMEK	6	0	1576.812980	0.0169	0.2200
YGEK[x]ESLAAVLVR	3	0	1433.787759	0.0169	0.2200
IHLEK[x]VSK	4	0	952.570517	0.0169	0.1350
VSK[x]ILEHK	2	0	952.570517	0.0169	0.1350
DIGK[x]VVDK	3	0	872.496688	0.0169	0.1350
LEEIGVADQYKVSK[x]ILEHK	13	0	2198.194577	0.0168	0.3200
AGNRSVMAPLFLHDK[x]YDGR	14	0	2146.074090	0.0168	0.3200
QTETINWLEK[x]R	9	0	1416.736060	0.0168	0.1850
EAVLKLK[x]LELK	6	0	1282.822356	0.0168	0.1850
ASK[x]AAREYLEK	2	0	1264.677488	0.0168	0.1850
K[x]TELEEIMLLNLHK	0	0	1709.938508	0.0168	0.2350
DKPK[x]YEPPVPTRTGR	3	0	1739.931783	0.0167	0.2500
DEQIEK[x]IDTVIK	5	0	1429.766355	0.0167	0.2000
EVLNK[x]GVSKDEK	4	0	1344.724827	0.0167	0.2000
HGGYK[x]PTDK	4	0	1001.492997	0.0167	0.1500
INVKK[x]SYDYSATMYTR	4	0	1938.950858	0.0166	0.2650
LEFIKVIPVEELK[x]EIK	12	0	1926.144056	0.0166	0.2650
WK[x]TLSKESAR	1	0	1204.656362	0.0165	0.1650
ETEK[x]LAEERGWDIR	3	0	1730.858680	0.0164	0.2300
DYTMAQPEFFK[x]AVR	10	0	1701.818400	0.0164	0.2300
K[x]FDQLTQALNVAIR	0	0	1615.904510	0.0164	0.2300
ASK[x]GSNDDEMKIDK	2	0	1536.708913	0.0164	0.2300
GGLGYPEDAIGK[x]TK	11	0	1404.724827	0.0164	0.2300
LVRK[x]CIK	3	0	915.568742	0.0164	0.1150
IHAYVK[x]VLTLSLMEELHK	5	0	2123.181179	0.0164	0.2950
MGQAQSGNFSNFGDGANGDNK[x]K	20	0	2242.966054	0.0164	0.3600
TNNLDLEHK[x]HK	8	0	1347.689447	0.0164	0.1800
TLSMEK[x]HTELR	5	0	1343.686669	0.0164	0.1800
VVGQLLEKLK[x]PLIEK	9	0	1706.070505	0.0163	0.2450
NEEEPTK[x]KGINIDQSSNSK	6	0	2117.023553	0.0163	0.3100
DKPK[x]YEPPVPTR	3	0	1425.761546	0.0162	0.1950
LNADVLGQLIK[x]K	10	0	1310.792119	0.0162	0.1950
GSDAAPQASKK[x]K	10	0	1186.630541	0.0162	0.1950
F[x]ATLQKSK	0	0	921.528321	0.0162	0.1300
GSLEK[x]NWKEEYLR	4	0	1650.836493	0.0162	0.2100
LVPYLTKLESK[x]QR	10	0	1573.919099	0.0162	0.2100
EK[x]ASKGSNDDEMK	1	0	1437.640504	0.0162	0.2100
GGDWERK[x]NR	6	0	1116.542400	0.0161	0.1450
ETEK[x]LAEER	3	0	1103.545814	0.0161	0.1450
LLVK[x]DRIDK	3	0	1098.676036	0.0161	0.1450
LAQFEK[x]EEYVSDPK	5	0	1681.819840	0.0161	0.2250
QIK[x]EIKEVIELPVK	2	0	1665.007573	0.0161	0.2250
VVGSEFVQK[x]YLGEGPRMVR	8	0	2150.130540	0.0161	0.3050
HFEQVINEK[x]HEDALAK	8	0	1906.953636	0.0159	0.2550
EAVLK[x]LKLELK	4	0	1282.822356	0.0159	0.1750
K[x]GTKTSETNDR	0	0	1235.610532	0.0159	0.1750
QLEMLDLQEGFIK[x]EDCK	12	0	2094.996478	0.0159	0.2700
AANVLAFQSTTK[x]TLALK	11	0	1776.014446	0.0159	0.2700
ASLLK[x]VNMENLIVTDLGK	4	0	1957.091700	0.0158	0.2850
LSLFSNK[x]ENELR	6	0	1448.762272	0.0158	0.1900
EPPVYTPPK[x]DKK	8	0	1397.755400	0.0158	0.1900
QSK[x]ATR	2	0	689.382001	0.0158	0.0950
AASLLK[x]VNMENLIVTDLGK	5	0	2028.128811	0.0158	0.3000
AVILSDTKPVDK[x]K	11	0	1412.823808	0.0158	0.2050
SLLTGK[x]HAIRYAGR	5	0	1541.878966	0.0157	0.2200
GYARAIHK[x]LGSTLK	7	0	1513.872820	0.0157	0.2200
TKLVK[x]ER	4	0	872.544305	0.0157	0.1100
ENK[x]IQRQR	2	0	1070.594434	0.0156	0.1250
MQK[x]LLRLR	2	0	1056.658947	0.0156	0.1250
K[x]IEFPSYR	0	0	1038.549782	0.0156	0.1250
RSK[x]VLDVR	2	0	971.587561	0.0156	0.1250
IDELVSNNEKIWK[x]VMCK	12	0	2105.064830	0.0156	0.2650
IDELVSNNEK[x]IWKVMCK	9	0	2105.064830	0.0156	0.2650
GTPGYGPLGVLPK[x]VGIR	12	0	1679.972193	0.0156	0.2650
YAVISGAISLDRVDVK[x]TK	15	0	1934.083580	0.0156	0.2800
MVTLK[x]DVGPPQPGPGIYR	4	0	1924.023961	0.0156	0.2800
VLGVFSEK[x]AQIKILYVNNAK	7	0	2233.283329	0.0155	0.3100
NEEK[x]LAEFDK	3	0	1221.587675	0.0155	0.1550
TNAIVMK[x]DIR	6	0	1159.638269	0.0155	0.1550
DDLSGAEIK[x]AIVSEAGLLALR	8	0	2140.173842	0.0155	0.3250
IEFATITK[x]DTTK	7	0	1366.734330	0.0154	0.1850
K[x]NCKADAGITIAPR	0	0	1513.803419	0.0154	0.2150
ELVSK[x]ASPIAGSEGK	4	0	1471.788150	0.0153	0.2300
TLSK[x]ESARATIDECMR	3	0	1866.892688	0.0153	0.2450
EDGMK[x]ILMVNRGDTGSSGIR	4	0	2135.046217	0.0153	0.3050
KLGVKPPK[x]GCLMFGPPGTGK	7	0	2068.132455	0.0150	0.3000
EIK[x]EVIELPVK	2	0	1295.769988	0.0150	0.1650
GGDEWK[x]IEPLK	5	0	1270.655693	0.0150	0.1650
IQYVGK[x]QDPK	5	0	1174.634566	0.0150	0.1500
GEK[x]RWSELR	2	0	1159.609749	0.0150	0.1350
TLIDK[x]FSGEK	4	0	1136.607685	0.0150	0.1500
LK[x]ESQLVDK	1	0	1058.597121	0.0150	0.1350
LLK[x]MQR	2	0	787.473787	0.0150	0.0900
T[x]EVLK	0	0	588.348247	0.0150	0.0750
YVVDISPDIDIK[x]EIKPNIR	11	0	2226.225875	0.0150	0.2850
LLK[x]VTVSKGVAIDLLEECK	2	0	2114.201970	0.0150	0.2850
AEAGLALSLIVK[x]ALSIEGDDK	11	0	2112.167695	0.0150	0.3150
K[x]EEPKSETLENFTR	0	0	1706.847448	0.0150	0.2100
AIDLYK[x]EVLNKGVSK	5	0	1675.950788	0.0150	0.2250
CTK[x]IIENEQSAEK	2	0	1548.745296	0.0150	0.1950
VDAQDFLK[x]VAETR	7	0	1490.772835	0.0150	0.1950
N[x]SSSDMAYTSMFK	0	0	1467.600950	0.0150	0.1950
ILIDK[x]AR	4	0	827.522844	0.0150	0.1050
LGVK[x]PPK	3	0	737.479921	0.0150	0.1050
TLALKYPGGGPGK[x]TAILPVK	12	0	1980.177084	0.0147	0.2950
VVSSAIVDK[x]YIGESARIIR	8	0	2075.173785	0.0147	0.2800
SLPPEEYDEK[x]LYNKFK	9	0	1998.993768	0.0147	0.2350
GNQKVVK[x]VDAQDFLK	6	0	1687.925637	0.0147	0.2200
TSTGGPK[x]LQLNLER	6	0	1512.825929	0.0146	0.2050
K[x]ILFENPDEATKR	0	0	1559.830681	0.0146	0.1900
TGRK[x]EPPVYTPPK	3	0	1468.803742	0.0146	0.1900
GDSGEMSLQK[x]LFK	9	0	1438.712546	0.0146	0.1900
LENVK[x]IYADLK	4	0	1304.733939	0.0145	0.1600
HK[x]TPDKGYGHR	1	0	1294.653005	0.0145	0.1600
LLENDIK[x]VMK	6	0	1201.673984	0.0145	0.1450
INYK[x]KTELEEIMLLNLHK	3	0	2228.223766	0.0144	0.2600
VLNK[x]EHLEADFVTQVAVR	3	0	2067.111188	0.0144	0.2600
AVDEEMK[x]VR	6	0	1075.533141	0.0144	0.1300
TAAVNIK[x]VR	6	0	970.592313	0.0144	0.1300
E[x]QKPEVDYSEKFAELQK	0	0	2067.015955	0.0144	0.2450
AGDFQGLNEQLVSLFK[x]K	15	0	1892.999523	0.0144	0.2450
K[x]FTGGVLMLIDRESDK	0	0	1807.950131	0.0144	0.2300
DLVK[x]KYDK	3	0	1007.565097	0.0144	0.1150
K[x]DWNACK	0	0	920.417393	0.0143	0.1000
NEEKK[x]LMELFISK	4	0	1607.859201	0.0142	0.1850
LGVK[x]PPKGCLMFGPPGTGK	3	0	1940.037500	0.0142	0.2700
YDK[x]LVETSGQIR	2	0	1407.735725	0.0142	0.1700
N[x]SSSDMAYTSMFKGNQK	0	0	1894.818860	0.0141	0.2400
EEIQK[x]GDGGTDYVCVPK	4	0	1893.877753	0.0141	0.2400
INVK[x]KSYDYSATMYTR	3	0	1938.950858	0.0141	0.2250
IDKNTWNSTLETAK[x]AK	13	0	1818.947489	0.0141	0.2250
IEASK[x]GLIDRMSTNLR	4	0	1802.967176	0.0141	0.2250
GIGSYEK[x]QSEVSVGLR	6	0	1707.879080	0.0141	0.2250
VGVFK[x]NVSGNVLSEIK	4	0	1688.946037	0.0141	0.2250
QVMEEK[x]LDSK	5	0	1205.596130	0.0140	0.1400
SNNIK[x]ENEQK	4	0	1202.589070	0.0140	0.1400
FRKLGVK[x]PPK	6	0	1168.744388	0.0140	0.1400
YTLYDQNDTK[x]EWLDK	9	0	1930.894787	0.0140	0.2100
LSGVVEGIFQK[x]CYAK	10	0	1697.880996	0.0140	0.2100
ATAGPIIADK[x]NCKK	9	0	1485.797272	0.0139	0.1950
QGDVLLNKLQK[x]YQATVMR	10	0	2104.146189	0.0139	0.2500
M[x]PFGNTHNK	0	0	1044.481051	0.0139	0.1250
LNFSSLK[x]MKDAVK	6	0	1479.811862	0.0138	0.1800
K[x]LIRIDDHIGIAIAGLAPDAR	0	0	2227.279973	0.0138	0.2900
TDK[x]YAFSLTTFSPNGK	2	0	1775.872934	0.0137	0.2200
QDRGK[x]LVR	4	0	970.567161	0.0137	0.1100
K[x]MRK	0	0	561.342056	0.0137	0.0550
GTK[x]R	2	0	460.275756	0.0137	0.0550
TAALSARPAK[x]NIRIHAYVK	9	0	2079.206421	0.0137	0.2600
QEVAAQK[x]SSEETEDK	6	0	1677.769259	0.0137	0.2050
SGVK[x]LENVKIYADLK	3	0	1675.950788	0.0137	0.2050
EWLDK[x]LGDKGPAAAR	4	0	1625.852476	0.0137	0.2050
GGVHVKLAHLSK[x]HPK	11	0	1606.941898	0.0137	0.2050
LMVEMEK[x]KLEK	6	0	1376.740675	0.0136	0.1500
SLEK[x]TLVPYLR	3	0	1317.765572	0.0136	0.1500
NKHCLIK[x]MNHGTTTLAFR	6	0	2141.098527	0.0136	0.2450
VTQKKPPVQPLAYK[x]SATPFR	13	0	2255.278912	0.0135	0.2700
LK[x]VLVQGLER	1	0	1153.718232	0.0135	0.1350
SQEEAIENIK[x]CTR	9	0	1576.751442	0.0135	0.1750
CEDGVILALEK[x]VVTSK	10	0	1759.938898	0.0134	0.2150
SLQSVGQIIGEVLK[x]QLDSER	13	0	2198.190551	0.0132	0.2650
KAQSGPDASAK[x]LPTVIPTTR	10	0	2037.121751	0.0132	0.2650
MTDK[x]YAFSLTTFSPNGK	3	0	1906.913413	0.0132	0.2250
ISPGYDVYEGSFEK[x]EGK	13	0	1903.883889	0.0132	0.2250
LHQLRNK[x]ELISVSAASK	6	0	1893.079498	0.0132	0.2250
ATTVK[x]DTMNVDINAIKK	4	0	1860.997805	0.0132	0.2250
NPELFLRVGIK[x]PPK	10	0	1606.955817	0.0132	0.1850
ASKGSNDDEMK[x]IDK	10	0	1536.708913	0.0132	0.1850
YEAFEK[x]ADSCILDLTGAFR	5	0	2205.041118	0.0132	0.2500
SIK[x]GYTLPPHCSRGER	2	0	1856.931459	0.0131	0.2100
GEIK[x]KAMVNIDTIDNK	3	0	1787.945046	0.0131	0.2100
SALSTLNGFVEELK[x]AEVR	13	0	1962.042110	0.0131	0.2350
TLPPELK[x]GEALGNSEHIR	6	0	1960.037693	0.0131	0.2350
TYNLISSYIK[x]SVEISALASK	9	0	2186.183345	0.0130	0.2600
QDLADATVETLK[x]AIEGKIAR	11	0	2141.169090	0.0130	0.2600
LIPIRGTEVEK[x]ITIK	10	0	1709.045018	0.0130	0.1950
ELFDCLK[x]IMR	6	0	1323.667849	0.0130	0.1300
NLQVAK[x]SLDK	5	0	1114.634566	0.0130	0.1300
K[x]LRDK	0	0	658.412573	0.0130	0.0650
LEK[x]VR	2	0	643.401675	0.0130	0.0650
A[x]ASLLKVNMENLIVTDLGK	0	0	2028.128811	0.0129	0.2450
EEFAEK[x]AVSVIQAR	5	0	1575.825595	0.0129	0.1800
EAVLK[x]LK	4	0	799.516697	0.0129	0.0900
M[x]GINERKGFDFEYYQR	0	0	2051.952252	0.0128	0.2050
GERPSCPTGYHLK[x]SIR	12	0	1856.931459	0.0128	0.2050
FK[x]LNVYKYR	1	0	1229.692020	0.0128	0.1150
KELFDCLK[x]IMR	7	0	1451.762804	0.0127	0.1400
LKK[x]TLEVLYLK	2	0	1346.853655	0.0127	0.1400
DPDDK[x]IVGLTR	4	0	1227.645855	0.0127	0.1400
LKESQLVDK[x]FFEK	8	0	1609.871482	0.0127	0.1650
K[x]GEKVEDAPENNSFR	0	0	1718.822296	0.0127	0.1900
QLASYYHK[x]ESNALFMVR	7	0	2056.019935	0.0126	0.2150
ARQEVAAQK[x]SSEETEDK	8	0	1904.907471	0.0126	0.2150
QTGQYYGGLK[x]LCVDRR	9	0	1912.957672	0.0125	0.2000
NLQVAK[x]SLDKQMVEER	5	0	1886.988302	0.0125	0.2000
EVLNKGVSK[x]DEK	8	0	1344.724827	0.0125	0.1500
DLKLK[x]WSDER	4	0	1288.677488	0.0125	0.1250
K[x]SGNLPDADNSK	0	0	1244.599634	0.0125	0.1500
NCACVISQK[x]K	8	0	1206.584850	0.0125	0.1250
LIEK[x]LELR	3	0	1012.628028	0.0125	0.1000
LWK[x]R	2	0	601.369985	0.0125	0.0500
VGIRLFNLEPK[x]ILEEVPLR	10	0	2234.314962	0.0124	0.2350
QIQPK[x]TFANLVSSTLYEKR	4	0	2222.205809	0.0124	0.2350
VIGSELVQK[x]YVGEGARMVR	8	0	2090.130540	0.0124	0.2350
TLLARAVAHHTDCK[x]FIR	13	0	2008.078783	0.0124	0.2100
C[x]SPSATLTHRTMTEK	0	0	1718.807905	0.0123	0.1850
K[x]VTSKLLEQEESAEK	0	0	1717.909710	0.0123	0.1850
NLSNVVEISGK[x]GVFV	10	0	1560.851081	0.0123	0.1850
K[x]LEGTIDYQKL	0	0	1306.713204	0.0123	0.1350
GSNDDEMK[x]IDK	7	0	1250.544822	0.0123	0.1350
K[x]AQSGPDASAKLPTVIPTTR	0	0	2037.121751	0.0123	0.2450
M[x]EQKPEVDYSEKFAELQK	0	0	2198.056433	0.0122	0.2200
K[x]TVQYATKR	0	0	1093.624337	0.0122	0.1100
CIDMFIHK[x]SAELYK	7	0	1753.853066	0.0121	0.1700
AVEK[x]LMSRRPPVIR	3	0	1650.971479	0.0121	0.1700
KLDVAK[x]R	5	0	828.518092	0.0121	0.0850
AVDEEMK[x]VRSEDYLPSK	6	0	1994.961812	0.0121	0.2050
ALTLK[x]TGPPGPPCGGKFMLK	4	0	2069.116472	0.0120	0.2400
INVK[x]FFEKEDVQSLK	3	0	1822.982813	0.0120	0.1800
GNQK[x]VVKVDAQDFLK	3	0	1687.925637	0.0120	0.1800
ELAAIKEDTEAVLK[x]R	13	0	1684.935865	0.0120	0.1800
FNLMVICK[x]DK	7	0	1266.646388	0.0120	0.1200
ENQEK[x]ISNNK	4	0	1202.589070	0.0120	0.1200
K[x]GVVALVEDK	0	0	1056.617856	0.0120	0.1200
ATPYRGYSK[x]PNER	8	0	1537.763667	0.0119	0.1550
TLSMEK[x]HTELRSFEQK	5	0	1962.983216	0.0119	0.1900
K[x]PIGATWK	0	0	899.522844	0.0119	0.0950
K[x]LGVKPPK	0	0	865.574877	0.0119	0.0950
ILEFTK[x]YSNDK	5	0	1356.692468	0.0118	0.1300
IAYASVVYIADK[x]YK	11	0	1602.865670	0.0118	0.1650
M[x]MGINERKGFDFEYYQR	0	0	2182.992731	0.0118	0.2000
VTQKK[x]PPVQPLAYKSATPFR	4	0	2255.278912	0.0117	0.2350
SGVKLENVK[x]IYADLK	8	0	1675.950788	0.0117	0.1750
K[x]MSAQSCACMVR	0	0	1427.614109	0.0117	0.1400
CGSPYIIEDSK[x]K	10	0	1395.670349	0.0117	0.1400
LYNK[x]FK	3	0	811.459186	0.0117	0.0700
RLVK[x]GR	3	0	727.481651	0.0117	0.0700
SAK[x]IVR	2	0	672.428222	0.0117	0.0700
RVHVTQEDFELAVAK[x]VLNK	14	0	2195.206144	0.0116	0.2200
MPGTLLPGPGK[x]GYIGDPIK	10	0	1910.033463	0.0116	0.2200
VLKTK[x]DEGGPAGGLYI	4	0	1616.877294	0.0116	0.1850
HTELRSFEQK[x]VMK	9	0	1631.845282	0.0115	0.1500
FRK[x]PIGATWK	2	0	1202.692354	0.0115	0.1150
FRK[x]LGVKPPK	2	0	1168.744388	0.0115	0.1150
K[x]EPPVYTPPK	0	0	1154.633506	0.0115	0.1150
M[x]DRQEQR	0	0	961.439915	0.0114	0.0800
K[x]YTGLLR	0	0	849.507194	0.0114	0.0800
SK[x]VLDVR	1	0	815.486459	0.0114	0.0800
LFNLEPK[x]ILEEVPLRELR	6	0	2207.267680	0.0114	0.2050
EQK[x]PEVDYSEK	2	0	1350.630263	0.0114	0.1250
TK[x]DAVVLGVEK	1	0	1157.665530	0.0114	0.1250
YTVGQGYTK[x]AAWFEK	8	0	1747.856893	0.0113	0.1700
LIDASTVK[x]HVFPITK	7	0	1667.960960	0.0113	0.1700
WIAKQILDCIVNLSEPAK[x]K	17	0	2225.224100	0.0113	0.2150
T[x]DKYAFSLTTFSPNGK	0	0	1775.872934	0.0113	0.1800
DLVKK[x]YDK	4	0	1007.565097	0.0113	0.0900
LAK[x]R	2	0	486.327789	0.0113	0.0450
TDELK[x]DANIIYDLEILR	4	0	2033.067988	0.0112	0.1900
STELFK[x]NEEEPTK	5	0	1550.746345	0.0112	0.1450
IVRTLIDK[x]FSGEK	7	0	1504.861253	0.0112	0.1450
HEDALAK[x]LGATLAQGIIDAGGR	6	0	2176.159922	0.0111	0.2450
GTLK[x]VHTIR	3	0	1023.618860	0.0111	0.1000
VIPVEELKEIK[x]QIK	10	0	1665.007573	0.0111	0.1550
LEEIGVADQYK[x]VSK	10	0	1577.830012	0.0111	0.1550
ESQLVDK[x]FFEKINVK	6	0	1822.982813	0.0110	0.1650
ARIEVEVYK[x]ITTGDR	8	0	1748.942012	0.0110	0.1650
QSK[x]YTYDRGTTAVLK	2	0	1729.899815	0.0110	0.1650
GTKK[x]SGNLPDADNSK	3	0	1530.763724	0.0110	0.1650
SSQQGVEGVLIILK[x]IEDTDK	13	0	2171.168421	0.0110	0.2200
GVVALVEDKTK[x]SVALGGITK	10	0	1984.156741	0.0110	0.2200
AK[x]ADYAQYYR	1	0	1247.593430	0.0110	0.1100
AIHK[x]LGSTLK	3	0	1066.649824	0.0110	0.1100
ASK[x]ER	2	0	589.318344	0.0110	0.0550
MEQK[x]PEVDYSEKFAELQK	3	0	2198.056433	0.0108	0.1950
LQKDLGQVLNK[x]YVQVEQR	10	0	2157.190495	0.0108	0.1950
IVAFVGSPIVEDEK[x]NLIR	13	0	1998.114879	0.0108	0.1950
CFGIK[x]FDIMPRK	4	0	1510.778788	0.0108	0.1300
ATAIGRASK[x]AAR	8	0	1171.678492	0.0108	0.1300
FIRVSGSELVQK[x]YIGEGSR	11	0	2124.132649	0.0108	0.2050
GGDEWKIEPLK[x]LK	10	0	1511.834706	0.0108	0.1400
EDMGSNDK[x]ASKER	7	0	1465.646650	0.0108	0.1400
LALTK[x]PK	4	0	769.506134	0.0107	0.0750
LLSSAK[x]K	5	0	745.469750	0.0107	0.0750
VVDKCFGIK[x]FDIMPR	8	0	1823.942544	0.0107	0.1600
VADLKK[x]LEGTIDYQK	5	0	1719.940617	0.0107	0.1600
YPGGGPGK[x]TAILPVK	7	0	1453.829229	0.0107	0.1600
VTDK[x]LTQLTDNIWCCR	3	0	2021.966182	0.0106	0.1700
HNNHMAK[x]VLTLELYKK	6	0	1938.050842	0.0106	0.1700
VLK[x]LTLEAMDLEIVEK	2	0	1843.037546	0.0106	0.1700
LENVKIYADLK[x]INEDSK	10	0	1991.057425	0.0106	0.1800
TTMTNGFLAHKLCIHK[x]NK	15	0	2113.092380	0.0106	0.1900
DKK[x]ASLLTR	2	0	1030.613439	0.0106	0.0950
AVEKLSVEALNSLTGEFK[x]GK	17	0	2119.152381	0.0105	0.2100
KLGVK[x]PPKGCLMFGPPGTGK	4	0	2068.132455	0.0105	0.2100
LVARNIPK[x]EIK	7	0	1279.797539	0.0105	0.1150
TRLLENDIK[x]VMK	8	0	1458.822760	0.0104	0.1250
DEK[x]YTLYDQNDTK	2	0	1631.731422	0.0104	0.1350
MEILKIHLEK[x]VSK	9	0	1566.916655	0.0104	0.1350
IDKEDMGSNDK[x]ASK	10	0	1536.708913	0.0104	0.1450
LEFIK[x]VIPVEELKEIK	4	0	1926.144056	0.0103	0.1650
QVARNELEK[x]LNFSSLK	8	0	1875.021318	0.0103	0.1650
LQLNLERDYEQFGYFK[x]R	15	0	2218.117000	0.0103	0.1750
QIQPK[x]TFANLVSSTLYEK	4	0	2066.104707	0.0100	0.1800
LPEANFEPLEK[x]RLDR	10	0	1825.968559	0.0100	0.1500
YKVNLYK[x]FR	6	0	1229.692020	0.0100	0.0900
RLMSK[x]VAEK	4	0	1060.606245	0.0100	0.0900
GGYAEVK[x]QSEVIGLVR	6	0	1703.920551	0.0100	0.1600
IK[x]TLSMEKHTELR	1	0	1584.865682	0.0100	0.1300
KLPNIEEATFDK[x]R	11	0	1559.830681	0.0100	0.1300
IHAKSMAIDK[x]DIR	9	0	1496.813257	0.0100	0.1300
DIK[x]SMIADKHAIR	2	0	1496.813257	0.0100	0.1300
ATAGPIIADKNCK[x]K	12	0	1485.797272	0.0100	0.1400
IKENQEK[x]ISNNK	6	0	1443.768084	0.0100	0.1200
L[x]KGYQTIELDKK	0	0	1434.808159	0.0100	0.1200
E[x]TIDNAETMKK	0	0	1278.612505	0.0100	0.1100
DAGK[x]DEFSRK	3	0	1151.557046	0.0100	0.1000
K[x]RMPIDFK	0	0	1033.574220	0.0100	0.0800
LESK[x]QR	3	0	759.423863	0.0100	0.0600
K[x]DLVR	0	0	629.386026	0.0100	0.0500
DLK[x]LK	2	0	615.395529	0.0100	0.0500
YDK[x]K	2	0	552.290736	0.0100	0.0400
IGDLCAFTDALSK[x]YEAEFR	12	0	2205.041118	0.0097	0.1850
AVYMGLK[x]AFESCSNDEALR	6	0	2159.997873	0.0097	0.1850
VVGSELIQK[x]YLGDGPRLVR	8	0	2098.189768	0.0097	0.1850
AIGSGSEPAKSELVK[x]EFHK	14	0	2013.053008	0.0097	0.1850
VAQTTYK[x]KIYNEYPPTK	6	0	2043.067597	0.0097	0.1650
YTYDRGTTAVLK[x]EDIYK	11	0	2035.026127	0.0097	0.1650
GNECIVIGVERK[x]NVPK	11	0	1810.972260	0.0097	0.1550
K[x]PPVQPLAYKSATPFR	0	0	1799.009303	0.0097	0.1550
QLDSERFIVK[x]ASSGPR	9	0	1788.948158	0.0097	0.1550
SMNLTRGIDLK[x]SIAEK	10	0	1774.961029	0.0097	0.1550
GLGYPEDAIGKTK[x]LVK	12	0	1687.950789	0.0097	0.1550
NLNQIVNELDEEK[x]YK	12	0	1847.926420	0.0097	0.1450
IDTVIK[x]LVDHSFDEK	5	0	1757.919882	0.0097	0.1450
LCIHK[x]NKLTNDETR	4	0	1740.894015	0.0096	0.1350
LILVDDEK[x]TSWIYK	7	0	1721.923907	0.0096	0.1350
NAEELSSYQK[x]KLIR	9	0	1677.904901	0.0096	0.1350
LK[x]PLIEKGGDWERK	1	0	1667.935808	0.0096	0.1350
NEEK[x]KLMELFISK	3	0	1607.859201	0.0096	0.1250
VLRQVMEEK[x]LDSK	8	0	1573.849698	0.0096	0.1250
NK[x]ADYYTNICDR	1	0	1531.672470	0.0096	0.1150
QNLFVPTSDK[x]EK	9	0	1404.724827	0.0096	0.1150
HNFVGLFVELSKLLVK[x]DR	15	0	2113.204692	0.0094	0.1700
ILYVNNAK[x]SQEEAIENIK	7	0	2075.089784	0.0094	0.1700
LFAYPPK[x]SVQPTAKTVQK	6	0	2002.125051	0.0094	0.1700
ASRPGAAAK[x]LDGKDELWK	8	0	1912.016567	0.0094	0.1700
K[x]ATDDDRWK	0	0	1133.546483	0.0094	0.0850
ETTEKK[x]IDK	5	0	1090.586949	0.0094	0.0850
AK[x]YASQKRP	1	0	1047.582476	0.0094	0.0850
MGINERK[x]GFDFEYYQR	6	0	2051.952252	0.0094	0.1500
SDEINEVLNK[x]YQETQR	9	0	1964.943855	0.0094	0.1500
AK[x]WSTAETLTNNKIDR	1	0	1846.953636	0.0094	0.1500
IKILFSDVK[x]AMTTGLR	8	0	1792.027986	0.0094	0.1500
LSVEALNSLTGEFK[x]GK	13	0	1691.909318	0.0094	0.1500
P[x]FGNTHNK	0	0	913.440572	0.0094	0.0750
EAEAARK[x]K	6	0	901.498083	0.0094	0.0750
VADLK[x]KLEGTIDYQK	4	0	1719.940617	0.0093	0.1400
M[x]MGINER	0	0	849.383652	0.0093	0.0650
IEVEVYK[x]ITTGDR	6	0	1521.803799	0.0092	0.1200
DIGKVVDK[x]CFGIK	7	0	1477.796212	0.0092	0.1200
AVILSDTK[x]PVDKK	7	0	1412.823808	0.0092	0.1200
K[x]EVAEADIASKDLEETDER	0	0	2147.022884	0.0092	0.1750
IDTIVKEIQDEK[x]EAEAAR	11	0	2057.063963	0.0092	0.1650
MVILNK[x]DGMERK	5	0	1432.752968	0.0092	0.1100
IDTIVK[x]EIQDEK	5	0	1429.766355	0.0092	0.1100
DEK[x]SGVKLENVK	2	0	1344.724827	0.0092	0.1100
IQK[x]ENR	2	0	786.434760	0.0092	0.0550
DISSKSPSGNDALNDK[x]K	15	0	1774.869635	0.0091	0.1550
LK[x]KTLEVLYLK	1	0	1346.853655	0.0091	0.1000
IQDAELAILQK[x]TQNLR	10	0	1853.036967	0.0091	0.1450
GEIKK[x]AMVNIDTIDNK	4	0	1787.945046	0.0091	0.1450
EWDSKLK[x]DLR	6	0	1288.677488	0.0090	0.0900
LDSK[x]NVQLAK	3	0	1114.634566	0.0090	0.0900
RFFPYYVYTTVAGIDK[x]EGK	15	0	2253.146903	0.0089	0.1700
MNSIVSKYTQSTNNDDPK[x]K	17	0	2169.037093	0.0089	0.1700
DEK[x]VSEVLNSEDITGIQEK	2	0	2132.048371	0.0089	0.1700
EHFK[x]ELVSKASPIAGSEGK	3	0	2013.053008	0.0089	0.1700
K[x]NVPKLQNVSNFQK	0	0	1642.915408	0.0089	0.1250
QYQEVVKQGDVLLNK[x]LQK	14	0	2129.184348	0.0089	0.1600
YLHQSLK[x]YK	6	0	1178.644738	0.0089	0.0800
VVDK[x]CFGIK	3	0	1064.568799	0.0089	0.0800
SLDK[x]QMVEERVLK	3	0	1573.849698	0.0088	0.1150
KPRVVTALTMLK[x]QHLFR	11	0	2037.203252	0.0088	0.1500
VLNKGDSGEMSLQKLFK[x]	16	0	1893.002891	0.0088	0.1500
AMEVDEK[x]PTERYSDIGGLSK	6	0	2224.068057	0.0088	0.1750
FLHDK[x]NSDYKETLIFK	4	0	1997.025735	0.0088	0.1400
VTVSK[x]GVAIDLLEECK	4	0	1759.938898	0.0088	0.1400
GK[x]SALSTLNGFVEELK	1	0	1691.909318	0.0088	0.1400
K[x]IPQVASFRIDK	0	0	1400.813914	0.0088	0.1050
YDK[x]KDLVR	2	0	1035.571243	0.0088	0.0700
K[x]REK	0	0	559.344165	0.0088	0.0350
Q[x]EMK	0	0	534.247157	0.0088	0.0350
LLENDIKVMK[x]SEFQR	9	0	1848.976678	0.0087	0.1300
IMK[x]LCFDELKK	2	0	1423.756658	0.0086	0.0950
EIK[x]PNIRVALR	2	0	1307.803685	0.0086	0.0950
IQYVGKQDPK[x]K	9	0	1302.729522	0.0086	0.0950
NK[x]HCLIKMNHGTTTLAFR	1	0	2141.098527	0.0086	0.1550
LYNK[x]FKTNHGNPFM	3	0	1709.834718	0.0086	0.1200
AFGRVYATMQK[x]LQK	10	0	1639.886752	0.0086	0.1200
LQK[x]YQATVMRGAFK	2	0	1639.886752	0.0086	0.1200
K[x]EKWIAK	0	0	901.538493	0.0086	0.0600
SLK[x]DECK	2	0	878.416723	0.0086	0.0600
LKLELK[x]K	5	0	870.590192	0.0086	0.0600
DRGK[x]LVR	3	0	842.508589	0.0086	0.0600
FHQLK[x]PTRVLTLAMVKR	4	0	2037.203252	0.0085	0.1450
LALTKPK[x]GTPGYGPLGVLPK	6	0	2006.192733	0.0085	0.1700
DLK[x]LKWSDER	2	0	1288.677488	0.0085	0.0850
SEDYLPSK[x]YLDIDISK	7	0	1884.935588	0.0084	0.1350
AIGSGSEPAK[x]SELVK	9	0	1471.788150	0.0083	0.1250
EDTEAVLK[x]R	7	0	1059.555986	0.0083	0.0750
LLVK[x]DR	3	0	742.470084	0.0083	0.0500
IGLVRLPEANFEPLEK[x]R	15	0	1980.115548	0.0082	0.1400
ELKK[x]EEMVMLK	3	0	1376.740675	0.0082	0.0900
VLTLELYK[x]KLR	7	0	1374.859801	0.0082	0.0900
LAAPQLVQMFIGDGAK[x]LVR	15	0	2026.139651	0.0082	0.1550
IDK[x]NTWNSTLETAKAK	2	0	1818.947489	0.0081	0.1300
YVQVEQRNK[x]PDER	8	0	1659.832802	0.0081	0.1050
YQK[x]PVDTEEENDK	2	0	1593.715773	0.0081	0.1050
EDMGSNDKASK[x]ER	10	0	1465.646650	0.0081	0.1050
IDVLFSK[x]IRLAYVYADMR	6	0	2172.176427	0.0081	0.1450
TVLQDVEANIAALMQATK[x]QR	17	0	2199.168042	0.0080	0.1600
DYEQFGYFK[x]R	8	0	1351.619643	0.0080	0.0800
RMDDK[x]MLLTEVHLLESK	4	0	2057.064831	0.0079	0.1350
VAQTTYKK[x]IYNEYPPTK	7	0	2043.067597	0.0079	0.1350
MVRGIGSYEK[x]QSEVSVGLR	9	0	2094.089070	0.0079	0.1500
ELVSK[x]ASPIAGSEGKEAYR	4	0	1991.032273	0.0079	0.1500
YEALSK[x]HIIMFDCK	5	0	1753.853066	0.0079	0.1100
SAK[x]GTKR	2	0	746.439846	0.0079	0.0550
VSGSELVQK[x]YIGEGSR	8	0	1707.879080	0.0078	0.1250
IAK[x]GAIEKVDDLLTTQAEAK	2	0	2113.162944	0.0077	0.1550
TLVAHAVLK[x]VGSALVGSQTK	8	0	1978.157410	0.0077	0.1550
S[x]ERDTALEKYK	0	0	1338.677880	0.0077	0.0850
IQYVGK[x]QDPKK	5	0	1302.729522	0.0077	0.0850
GYIGDPIK[x]FVR	7	0	1263.697497	0.0077	0.0850
TLEVLYLK[x]MHNNHAK	7	0	1809.955886	0.0077	0.1150
YGLQGPTWLVHKENAINK[x]K	17	0	2195.185017	0.0076	0.1450
EDLTDEEK[x]AASIAVEDEKR	7	0	2147.022884	0.0076	0.1450
K[x]EPPVYTPPKDK	0	0	1397.755400	0.0075	0.0900
AQIK[x]ILYVNNAK	3	0	1373.803016	0.0075	0.0900
LILTENIK[x]TK	7	0	1171.717563	0.0075	0.0750
IITK[x]EGVETR	3	0	1144.645129	0.0075	0.0750
FK[x]LNYKPEEEYPDLSK	1	0	1998.993768	0.0075	0.1200
QEVAAQK[x]SSEETEDKK	6	0	1805.864214	0.0075	0.1200
SSK[x]DISSK	2	0	850.439569	0.0075	0.0600
RFK[x]K	2	0	577.369985	0.0075	0.0300
EQKPEVDYSEK[x]FAELQK	10	0	2067.015955	0.0074	0.1250
K[x]TTEEKEATPMEMDEEK	0	0	2024.891743	0.0074	0.1250
DLASFIPDNK[x]LNCVIDR	9	0	1988.998864	0.0074	0.1250
LAIEREPPFAPIESAK[x]R	15	0	1923.057703	0.0074	0.1250
LLENDIK[x]VMKSEFQR	6	0	1848.976678	0.0073	0.1100
KGEK[x]VEDAPENNSFR	3	0	1718.822296	0.0073	0.1100
GTK[x]KSGNLPDADNSK	2	0	1530.763724	0.0073	0.1100
EPLK[x]EVVQFVGSR	3	0	1486.814306	0.0073	0.0950
HYYSLRINYK[x]K	9	0	1483.793513	0.0073	0.0800
IIYSDIDVDPVK[x]PEHVGK	11	0	2023.062511	0.0072	0.1300
IFRQK[x]SLEK	4	0	1147.671285	0.0072	0.0650
EIDMTCAREASK[x]TLSK	11	0	1838.886542	0.0072	0.1150
YK[x]LHSEK	1	0	903.481373	0.0071	0.0500
K[x]ELLKLK	0	0	870.590192	0.0071	0.0500
EK[x]VLKTK	1	0	844.538158	0.0071	0.0500
HIGIATTGFIPDGQHIVK[x]R	17	0	2059.132592	0.0071	0.1350
SETMK[x]YYLPKGK	4	0	1443.743119	0.0071	0.0850
IYADLK[x]INEDSK	5	0	1407.724493	0.0071	0.0850
VLGVFSEK[x]AQIK	7	0	1317.765572	0.0071	0.0850
KSGNLPDADNSK[x]SDISK	11	0	1774.869635	0.0071	0.1200
GTCAGEVFMALK[x]GMALGSANEK	11	0	2241.059087	0.0070	0.1550
DREISYPFK[x]R	8	0	1309.677823	0.0070	0.0700
YTENIYPPK[x]K	8	0	1251.649881	0.0070	0.0700
VK[x]LEK	1	0	615.395529	0.0070	0.0350
DVEFLHSDK[x]IDTIVK	8	0	1757.919882	0.0070	0.1050
YYIIMGLQASK[x]LR	10	0	1554.859144	0.0069	0.0900
DESRGVMTLGFDLIK[x]R	14	0	1835.956278	0.0069	0.1100
ATTVK[x]DTMNVDINAIK	4	0	1732.902849	0.0069	0.1100
P[x]RKQYSAK	0	0	976.545365	0.0069	0.0550
ENAPAIIFIDEIDAIATK[x]R	17	0	2099.126168	0.0068	0.1300
YQK[x]DEEWPPKM	2	0	1449.659787	0.0068	0.0750
FNLMVICK[x]DKK	7	0	1394.741343	0.0068	0.0750
AVKPTDMEQFAFYK[x]	13	0	1673.812254	0.0068	0.0950
QAIVSAVK[x]FEEEAK	7	0	1547.819448	0.0068	0.0950
DSESTEEK[x]EAQAVQRAR	7	0	1932.913617	0.0068	0.1150
ATTVKDTMNVDINAIK[x]K	15	0	1860.997805	0.0068	0.1150
VYQTEPAGIYNAWK[x]ATAIGR	13	0	2208.132649	0.0068	0.1350
SSK[x]SSLELANNAVKSNDIEK	2	0	2133.091236	0.0068	0.1350
SNPVFAENDEKGEK[x]R	13	0	1718.822295	0.0067	0.1000
YTGLLRVSAMMSCACQK[x]R	16	0	2131.015784	0.0067	0.1200
TTSK[x]VSIAK	3	0	933.549448	0.0067	0.0600
FLK[x]TSK	2	0	722.432639	0.0067	0.0400
K[x]HGQLK	0	0	709.423471	0.0067	0.0400
K[x]DKPKYEPPVPTR	0	0	1553.856502	0.0065	0.0850
GTEVEK[x]ITIK	5	0	1116.638983	0.0065	0.0650
RHNFVGLFVELSK[x]LLVK	12	0	1998.177753	0.0065	0.1100
VLNK[x]GDSGEMSLQKLFK	3	0	1893.002891	0.0065	0.1100
LYFYYILFFEK[x]CNR	10	0	1974.970140	0.0064	0.0900
KEEPK[x]SETLENFTR	4	0	1706.847448	0.0064	0.0900
NNSWAK[x]SWSNLDLR	5	0	1689.822239	0.0064	0.0900
DWNACK[x]K	5	0	920.417393	0.0064	0.0450
IIPLKK[x]D	5	0	825.532346	0.0064	0.0450
MVILNK[x]DGMER	5	0	1304.658013	0.0064	0.0700
VVK[x]VDAQDFLK	2	0	1260.707726	0.0064	0.0700
DK[x]PKYEPPVPTRTGR	1	0	1739.931783	0.0063	0.0950
VEFKMGNGK[x]MVEISR	8	0	1723.874862	0.0063	0.0950
IITK[x]EGVETRIIPLK	3	0	1709.045018	0.0063	0.0950
DFLDAVQKVVK[x]GNQK	10	0	1687.925636	0.0063	0.0950
K[x]EITPDIFAAIAIINEADR	0	0	2099.126168	0.0063	0.1200
FHQLK[x]PTRVLTLAMVK	4	0	1881.102150	0.0063	0.1000
YK[x]DAYVYSIVAIARIK	1	0	1872.050830	0.0063	0.1000
M[x]CSPSATLTHRTMTEK	0	0	1849.848383	0.0063	0.1000
FIK[x]HADATCVHR	2	0	1453.724781	0.0063	0.0750
EYLEK[x]NWK	4	0	1108.555260	0.0063	0.0500
D[x]RGK	0	0	474.255021	0.0063	0.0250
LNDPEDK[x]YEALSK	6	0	1520.735782	0.0062	0.0800
INADHK[x]LNSLPLLQQLVK	5	0	2043.183957	0.0061	0.1100
QVK[x]LLFIEK	2	0	1116.690625	0.0061	0.0550
HSTFIITK[x]R	7	0	1101.629423	0.0061	0.0550
DAGK[x]DEFSR	3	0	1023.462090	0.0061	0.0550
SSK[x]VYISPK	2	0	1007.565097	0.0061	0.0550
TSTSSMTAVPK[x]PLK	10	0	1446.775143	0.0061	0.0850
LEEIGVADQYK[x]VSKILEHK	10	0	2198.194577	0.0061	0.1150
K[x]LGVKPPKGCLMFGPPGTGK	0	0	2068.132455	0.0060	0.1200
NEDDIEDIAALWMK[x]R	13	0	1817.861714	0.0060	0.0900
K[x]GFDFEYYQR	0	0	1351.619643	0.0060	0.0600
HSTFIITK[x]RK	7	0	1229.724379	0.0060	0.0600
LK[x]DLR	1	0	643.401675	0.0060	0.0300
INVK[x]K	3	0	600.395864	0.0060	0.0300
GK[x]LVR	1	0	571.380549	0.0060	0.0300
DSYLIIDK[x]LPSEYDSR	7	0	1912.941734	0.0059	0.0950
FIVK[x]ASSGPRYVVGCR	3	0	1794.956220	0.0059	0.0950
KFRK[x]PIGATWK	3	0	1330.787310	0.0059	0.0650
HGGYK[x]PTDKHK	4	0	1266.646859	0.0059	0.0650
LGSTAIGVK[x]TK	8	0	1073.644403	0.0059	0.0650
HHFYAKIDRPAQVISFK[x]K	16	0	2184.195523	0.0058	0.1050
NELEK[x]LNFSSLK	4	0	1420.756126	0.0058	0.0700
VGKSAVIK[x]TSTR	7	0	1245.740419	0.0058	0.0700
HK[x]TPDK	1	0	724.386752	0.0058	0.0350
ASK[x]AAR	2	0	602.349976	0.0058	0.0350
SSKDISSK[x]SPSGNDALNDK	7	0	1948.933683	0.0058	0.1100
SGNLPDADNSK[x]SDISKSSM	10	0	1951.879206	0.0058	0.1100
TEPK[x]AVDEEMKVR	3	0	1530.771118	0.0058	0.0750
DGSSGGTIRMVILNK[x]DGMER	14	0	2135.046217	0.0058	0.1150
LALTK[x]PKGTPGYGPLGVLPK	4	0	2006.192733	0.0058	0.1150
KNVPK[x]LQNVSNFQK	4	0	1642.915408	0.0057	0.0800
LAVNENLASSK[x]SSM	10	0	1449.713272	0.0057	0.0800
QAREK[x]VLK	4	0	970.592313	0.0056	0.0450
KLGVK[x]PPK	4	0	865.574877	0.0056	0.0450
K[x]GFDFEYYQRNLLLQEK	0	0	2190.110853	0.0056	0.0950
VLTLAMVK[x]R	7	0	1029.636817	0.0056	0.0500
IMK[x]LCFDELK	2	0	1295.661702	0.0055	0.0550
LIQIRVK[x]LEK	6	0	1238.807376	0.0055	0.0550
E[x]TIDNAETMK	0	0	1150.517549	0.0055	0.0550
VVTSK[x]LLKPR	4	0	1139.738968	0.0055	0.0550
ELK[x]KEEMVMLK	2	0	1376.740675	0.0055	0.0600
DYYTK[x]QSKATR	4	0	1359.678214	0.0055	0.0600
E[x]QKPEVDYSEK	0	0	1350.630263	0.0055	0.0600
ELEAMK[x]LLRPRK	5	0	1482.870377	0.0054	0.0650
NK[x]VLVKVHPEGK	1	0	1346.803351	0.0054	0.0650
GGDEWK[x]IEPLKLK	5	0	1511.834706	0.0054	0.0700
TNNLDLEHK[x]HKTPDK	8	0	1788.911774	0.0053	0.0800
LVLK[x]EVFLSFHNLVGR	3	0	1870.082797	0.0053	0.0850
NWSK[x]IYDFPLFQGIFIR	3	0	2143.125385	0.0053	0.0900
VGCDRNK[x]YAIQLPLPPK	6	0	1968.061404	0.0053	0.0900
LPNIEEATFDK[x]RIDRPGR	10	0	2126.123146	0.0053	0.0950
S[x]SIGTGYDLGLFFSPDGR	0	0	1887.900207	0.0053	0.0950
EWNQNIK[x]NLSNVVEISGK	6	0	2071.069718	0.0050	0.0900
LGITFAHVTAAK[x]NNSWAK	11	0	1928.026739	0.0050	0.0900
EWLDKLGDK[x]GPAAAR	8	0	1625.852476	0.0050	0.0750
LESK[x]QRIFR	3	0	1175.677431	0.0050	0.0450
LAHLSK[x]HPK	5	0	1029.608297	0.0050	0.0450
SNQATTSTDRQVK[x]LLFIEK	12	0	2178.164339	0.0050	0.0950
IQFCLALHNDSIK[x]SMR	12	0	1931.970877	0.0050	0.0800
TLLAK[x]AVANQTSATFLR	4	0	1804.020592	0.0050	0.0850
WDLSK[x]QEALYLAQR	4	0	1719.894338	0.0050	0.0700
ASAGPLIASQTVK[x]K	12	0	1369.792844	0.0050	0.0700
AVILSDTK[x]PVDK	7	0	1284.728853	0.0050	0.0600
SETMK[x]YYLPK	4	0	1258.626702	0.0050	0.0500
MVTANIK[x]NIK	6	0	1130.648106	0.0050	0.0500
CYAK[x]NEWR	3	0	1125.502511	0.0050	0.0400
IHAK[x]SMAIDK	3	0	1112.601159	0.0050	0.0500
DQKKDK[x]PK	5	0	985.555594	0.0050	0.0400
SK[x]TLQYFA	1	0	956.496688	0.0050	0.0400
D[x]YDLVR	0	0	779.381332	0.0050	0.0300
M[x]GINER	0	0	718.343173	0.0050	0.0300
DK[x]LVLK	1	0	714.463938	0.0050	0.0300
QDPK[x]K	3	0	614.338744	0.0050	0.0250
DLVK[x]K	3	0	601.379880	0.0050	0.0250
NCK[x]K	2	0	548.274037	0.0050	0.0200
VTQK[x]KPPVQPLAYKSATPFR	3	0	2255.278912	0.0047	0.0950
SVQPLASAK[x]ELLRSDILTLR	8	0	2209.279304	0.0047	0.0950
DAYVYSIVAIARIK[x]LISGK	13	0	2079.209109	0.0047	0.0900
QYQEVVK[x]QGDVLLNKLQK	6	0	2129.184348	0.0047	0.0850
QGDVLLNK[x]LQKYQATVMR	7	0	2104.146189	0.0047	0.0850
NSTEEIDLYNRWK[x]ALER	12	0	2136.059881	0.0047	0.0800
AK[x]TMTERLCPHTTSASM	1	0	1920.885494	0.0047	0.0800
LILVDDEKTSWIYK[x]NK	13	0	1964.061785	0.0047	0.0750
LAAEDHK[x]FVIHQEENK	6	0	1906.953636	0.0047	0.0750
VSGIRK[x]HFEQVINEK	5	0	1782.973979	0.0047	0.0700
SIAEK[x]MNGASGAELK	4	0	1504.755469	0.0047	0.0700
GIDWREALEK[x]TEEK	9	0	1702.852533	0.0046	0.0650
STELFK[x]NEEEPTKK	5	0	1678.841301	0.0046	0.0650
KDK[x]PKYEPPVPTR	2	0	1553.856502	0.0046	0.0600
NWK[x]EEYLRAAK	2	0	1406.730582	0.0045	0.0500
ELEAMK[x]LLRPR	5	0	1354.775421	0.0045	0.0500
SVQPTAK[x]TVQK	6	0	1185.671676	0.0045	0.0500
SSTAAK[x]TFLEK	5	0	1181.629146	0.0045	0.0500
SDEINEVLNK[x]YQETQRQS	9	0	2180.034451	0.0044	0.0800
K[x]TLEVLYLK	0	0	1105.674641	0.0044	0.0400
GFICK[x]VVDK	4	0	1064.568799	0.0044	0.0400
S[x]ERDTALEK	0	0	1047.519601	0.0044	0.0400
VIGSELVQK[x]YVGEGAR	8	0	1703.920551	0.0044	0.0700
S[x]IMEYNGGSCVAMAGK	0	0	1673.721069	0.0044	0.0700
AEREK[x]ASK	4	0	917.492997	0.0044	0.0350
IVK[x]SAKAK	2	0	843.554142	0.0044	0.0350
TFMNHIDVQK[x]EFQAR	9	0	1862.909665	0.0043	0.0650
DSESTEEK[x]EAQAVQR	7	0	1705.775405	0.0043	0.0650
VDAQDFLK[x]VAETRR	7	0	1646.873938	0.0043	0.0600
IK[x]ENQEK	1	0	887.471202	0.0043	0.0300
LVK[x]GRQD	2	0	814.466059	0.0043	0.0300
IAKGAIEK[x]VDDLLTTQAEAK	7	0	2113.162944	0.0043	0.0850
QK[x]SLEKTLVPYLR	1	0	1573.919099	0.0042	0.0550
ESDK[x]APDLIELNR	3	0	1498.762664	0.0042	0.0550
LMSKVAEK[x]AQINTQEYGR	7	0	2065.062523	0.0042	0.0750
M[x]SERDTALEKYK	0	0	1469.718358	0.0042	0.0500
AVAHHTDCK[x]FIR	8	0	1453.724781	0.0042	0.0500
DK[x]PKYEPPVPTR	1	0	1425.761546	0.0042	0.0500
M[x]IDDQR	0	0	776.348650	0.0042	0.0250
QK[x]SLEK	1	0	731.417716	0.0042	0.0250
M[x]TDKYAFSLTTFSPNGK	0	0	1906.913413	0.0041	0.0700
KDK[x]MNFVILCR	2	0	1422.747490	0.0041	0.0450
GTLK[x]VHTIRLR	3	0	1292.804020	0.0041	0.0450
HNNHMAKVLTLELYK[x]K	14	0	1938.050842	0.0041	0.0650
MDDK[x]MLLTEVHLLESK	3	0	1900.963729	0.0041	0.0650
HNFVGLFVELSK[x]LLVK	11	0	1842.076651	0.0041	0.0650
GVFK[x]NVSGNVLSEIK	3	0	1589.877628	0.0040	0.0600
LLK[x]PR	2	0	625.427496	0.0040	0.0200
K[x]DKPK	0	0	614.375128	0.0040	0.0200
DQPK[x]K	3	0	614.338744	0.0040	0.0200
LGVK[x]R	3	0	571.380549	0.0040	0.0200
VFHPITK[x]AVILSDTKPVDK	6	0	2107.204023	0.0039	0.0750
E[x]MIAAQGIDEEDRR	0	0	1631.757255	0.0039	0.0550
SLGSGMDQEK[x]VLNK	9	0	1504.755469	0.0039	0.0550
MK[x]SDINAHK	1	0	1042.522913	0.0039	0.0350
TPDK[x]GYGHR	3	0	1029.499144	0.0039	0.0350
SGVK[x]LENVK	3	0	972.560345	0.0039	0.0350
LK[x]PLIEKGGDWER	1	0	1539.840853	0.0038	0.0500
L[x]FKSLGSGMDQEK	0	0	1438.712546	0.0038	0.0500
AVAASLGVNFLK[x]VVSSAIVDK	11	0	2087.198937	0.0038	0.0800
VYHAIRNIPK[x]AR	9	0	1436.836379	0.0038	0.0450
K[x]EDSSPCGYIIR	0	0	1423.676496	0.0038	0.0450
KEPPVYTPPK[x]DK	9	0	1397.755400	0.0038	0.0450
SFEQK[x]VMK	4	0	995.510954	0.0037	0.0300
TK[x]DSLEAR	1	0	918.477014	0.0037	0.0300
K[x]GEK	0	0	460.264524	0.0037	0.0150
HKFQDILLGAGQAIK[x]AGNR	14	0	2036.127841	0.0037	0.0700
AIGSGSEPAK[x]SELVKEFHK	9	0	2013.053008	0.0037	0.0700
DYYTKQSK[x]ATR	7	0	1359.678214	0.0036	0.0400
YLDSQRVAIK[x]K	9	0	1319.756069	0.0036	0.0400
LQK[x]DLGQVLNK	2	0	1254.729522	0.0036	0.0400
IDK[x]EDMGSNDK	2	0	1250.544822	0.0036	0.0400
EIIRTSTSSMTAVPK[x]PLK	14	0	1958.086949	0.0036	0.0650
NELEK[x]LNFSSLKMK	4	0	1679.891560	0.0036	0.0500
K[x]SAAAIGTSQLPVR	0	0	1397.798991	0.0036	0.0500
EK[x]RTFLR	1	0	948.550451	0.0036	0.0250
G[x]GLGYPEDAIGKTKLVK	0	0	1744.972250	0.0035	0.0600
DK[x]MNFVILCR	1	0	1294.652534	0.0035	0.0350
MEILK[x]IHLEK	4	0	1252.721266	0.0035	0.0350
N[x]STEEIDLYNRWK	0	0	1666.795023	0.0035	0.0450
VK[x]AMEVDEKPTER	1	0	1530.771118	0.0035	0.0450
EIQDEK[x]EAEAARK	5	0	1515.752826	0.0035	0.0450
ASRPGAAAK[x]LDGK	8	0	1240.688720	0.0035	0.0450
EK[x]VAFILDQVRLFLLR	1	0	1959.166855	0.0034	0.0550
LAHLSKHPK[x]FEEILTR	8	0	1918.078772	0.0034	0.0550
LSLFSNK[x]ENELRQAVR	6	0	1903.027465	0.0034	0.0550
ATLTGMKIDVLFSK[x]IR	13	0	1792.027986	0.0034	0.0550
YGLQGPTWLVHK[x]ENAINKK	11	0	2195.185017	0.0034	0.0650
ELVSKASPIAGSEGK[x]EAYR	14	0	1991.032273	0.0034	0.0650
GYQTIELDK[x]KLDVAK	8	0	1719.940617	0.0033	0.0500
K[x]LIPIRGTEVEK	0	0	1381.829229	0.0033	0.0400
NKVLVK[x]VHPEGK	5	0	1346.803351	0.0033	0.0400
FMLK[x]LGVKR	3	0	1090.668450	0.0033	0.0300
K[x]IFTIHTSK	0	0	1073.623277	0.0033	0.0300
M[x]SSKDISSK	0	0	981.480047	0.0033	0.0300
LAQFEKEEYVSDPK[x]EQM	13	0	2069.961478	0.0032	0.0550
QDLADATVETLK[x]AIEGK	11	0	1800.946820	0.0032	0.0550
VSTK[x]KILGVAAEDK	3	0	1457.845270	0.0032	0.0450
K[x]VNQIESQMAMAEKLIQIR	0	0	2229.197231	0.0032	0.0600
FLHDKNSDYK[x]ETLIFK	9	0	1997.025735	0.0031	0.0500
EK[x]TSNNTNRTNSTDEK	1	0	1837.840123	0.0031	0.0500
T[x]VYQISELESLLR	0	0	1549.835098	0.0031	0.0400
HNFVGLFVELSK[x]LLVKDR	11	0	2113.204692	0.0031	0.0550
AK[x]SAK	1	0	503.306720	0.0030	0.0150
M[x]SIMEYNGGSCVAMAGK	0	0	1804.761547	0.0029	0.0500
VETAVLSTTVK[x]AQARAK	10	0	1772.015506	0.0029	0.0500
SNNIK[x]ENEQKIK	4	0	1443.768084	0.0029	0.0350
SLLAHK[x]GGHVVR	5	0	1272.741423	0.0029	0.0350
QIKEIK[x]EVIELPVK	5	0	1665.007573	0.0029	0.0400
EK[x]ASFAR	1	0	807.423863	0.0029	0.0200
RLAEGESEEVK[x]AYMDPHR	10	0	2116.000652	0.0028	0.0500
ASALGAINLQPLLMPSK[x]R	16	0	1879.071243	0.0028	0.0500
KINVK[x]FFEK	4	0	1151.670224	0.0028	0.0250
VLGVFSEKAQIK[x]ILYVNNAK	11	0	2233.283329	0.0027	0.0550
KGTK[x]TSETNDR	3	0	1235.610532	0.0027	0.0300
LKVELAK[x]QNLFVPTSDK	6	0	1929.093418	0.0026	0.0450
AQSGPDASAK[x]LPTVIPTTR	9	0	1909.026796	0.0026	0.0500
VFHPITKAVILSDTKPVDK[x]K	18	0	2235.298978	0.0025	0.0500
GFPTPK[x]ATSTGTTIVGVIAK	5	0	1945.088332	0.0025	0.0500
K[x]FFAIDTANPIPVFTH	0	0	1816.951123	0.0025	0.0400
VIPVEELK[x]EIKQIK	7	0	1665.007573	0.0025	0.0350
NCACVISQK[x]KVPDK	8	0	1645.827913	0.0025	0.0350
ALTCK[x]MPGTLLPGPGK	4	0	1639.878887	0.0025	0.0400
RK[x]IFTIHTSK	1	0	1229.724379	0.0025	0.0250
YEVGAEYIK[x]K	8	0	1198.623334	0.0025	0.0250
KANWCDK[x]R	6	0	1076.518495	0.0025	0.0200
S[x]RQETQYK	0	0	1038.509372	0.0025	0.0200
LRLQK[x]R	4	0	812.534410	0.0025	0.0150
K[x]LDVAK	0	0	672.416990	0.0025	0.0150
QNTPVLFDSK[x]EAVLK	9	0	1687.914404	0.0023	0.0350
VETAVLSTTVK[x]AQAR	10	0	1572.883440	0.0023	0.0350
NDDQLTYTYK[x]DEK	9	0	1631.731422	0.0023	0.0300
MPIDFK[x]GFICK	5	0	1354.677686	0.0023	0.0250
GSDAAPQASK[x]K	9	0	1058.535585	0.0023	0.0250
YK[x]VNLYKFR	1	0	1229.692020	0.0022	0.0200
IGLHDDAYLDVCK[x]YYR	12	0	1999.946105	0.0022	0.0350
K[x]TLVAHAVLKVGSALVGSQTK	0	0	2106.252365	0.0021	0.0450
YEAK[x]AIGSGSEPAK	3	0	1406.704092	0.0021	0.0300
IIPLK[x]KD	4	0	825.532346	0.0021	0.0150
NIK[x]AMDLGELETFQLLNTR	2	0	2205.146246	0.0021	0.0400
LAAEDHKFVIHQEENK[x]R	15	0	2063.054738	0.0021	0.0350
AHILRIHAK[x]SMAIDK	8	0	1702.966393	0.0020	0.0300
LRWK[x]R	3	0	757.471088	0.0020	0.0100
LKPLIEK[x]GGDWER	6	0	1539.840853	0.0019	0.0250
QGSATVGLVSK[x]THAVLVALKR	10	0	2134.258512	0.0019	0.0400
NKISWYTK[x]IVDELDLR	7	0	1992.067931	0.0019	0.0300
LMVEMEK[x]K	6	0	1006.519074	0.0019	0.0150
TTLFK[x]SELAQSKYLMNVSR	4	0	2215.166981	0.0018	0.0350
LGSTAIGVKTK[x]DAVVLGVEK	10	0	1984.156741	0.0018	0.0350
YYIIMGLQASK[x]LRNK	10	0	1796.997022	0.0017	0.0250
QEYK[x]DDINLDEASAMAVK	3	0	2038.951640	0.0017	0.0300
GSNDDEMK[x]IDKK	7	0	1378.639778	0.0017	0.0200
IDVLFSK[x]IR	6	0	1089.654575	0.0017	0.0150
DIK[x]SMIADK	2	0	1019.532081	0.0017	0.0150
KVNQIESQMAMAEK[x]LIQIR	13	0	2229.197231	0.0016	0.0300
GLGYPEDAIGK[x]TKLVK	10	0	1687.950789	0.0016	0.0250
GGNMK[x]EVFRR	4	0	1192.613451	0.0015	0.0150
Q[x]YTVGQGYTK	0	0	1143.555986	0.0015	0.0150
LAEFVNMSK[x]AYHSQYLR	8	0	2056.019935	0.0015	0.0250
K[x]LFKSLGSGMDQEK	0	0	1566.807502	0.0014	0.0200
M[x]ATTVKDTMNVDINAIKK	0	0	1992.038284	0.0014	0.0250
FNLMVICKDK[x]K	9	0	1394.741343	0.0014	0.0150
MVRGGYAEVK[x]QSEVIGLVR	9	0	2090.130540	0.0013	0.0250
S[x]SSDMAYTSMFKGNQK	0	0	1780.775938	0.0012	0.0200
IKLISGK[x]LDEAR	6	0	1341.797930	0.0012	0.0150
IQK[x]ENRHK	2	0	1051.588622	0.0012	0.0100
S[x]SKDISSK	0	0	850.439569	0.0012	0.0100
M[x]SER	0	0	521.226756	0.0012	0.0050
NDGTIVIRK[x]LEETDVAK	8	0	1900.026461	0.0012	0.0200
EPNK[x]GSYRPYTAK	3	0	1509.757521	0.0012	0.0150
RPPVIRTTLFK[x]SELAQSK	10	0	2070.194854	0.0011	0.0200
YGLQGPTWLVHK[x]ENAINK	11	0	2067.090061	0.0011	0.0200
NSIVSK[x]YTQSTNNDDPKK	5	0	2037.996615	0.0011	0.0200
KTVQYATK[x]R	7	0	1093.624337	0.0011	0.0100
NK[x]RGGDEWK	1	0	1088.536254	0.0011	0.0100
FGNRDLVK[x]K	7	0	1075.613774	0.0011	0.0100
ASPIAGSEGK[x]EAYR	9	0	1434.710239	0.0011	0.0150
QIQPKTFANLVSSTLYEK[x]R	17	0	2222.205809	0.0011	0.0200
MNSIVSK[x]YTQSTNNDDPKK	6	0	2169.037093	0.0011	0.0200
M[x]SSIGTGYDLGLFFSPDGR	0	0	2018.940686	0.0011	0.0200
IEDTDK[x]YDKK	5	0	1253.613888	0.0010	0.0100
K[x]LEGTIDYQK	0	0	1193.629146	0.0010	0.0100
KDQK[x]K	3	0	645.380940	0.0010	0.0050
GTK[x]RR	2	0	616.376858	0.0010	0.0050
K[x]SYDYSATMYTRLFLLR	0	0	2127.082198	0.0009	0.0150
CSPSATLTHRTMTEK[x]AR	14	0	1945.946117	0.0009	0.0150
GGLGYPEDAIGK[x]TKLVK	11	0	1744.972250	0.0009	0.0150
GVILYGAPGTGK[x]TLLAK	11	0	1657.976610	0.0009	0.0150
DK[x]LVLKEVFLSFHNLVGR	1	0	2113.204692	0.0008	0.0150
DQIGEEK[x]TILQSLLQRAR	6	0	2097.154110	0.0008	0.0150
ATSAGPK[x]QTETINWLEKR	6	0	2029.059155	0.0008	0.0150
MATTVK[x]DTMNVDINAIKK	5	0	1992.038284	0.0008	0.0150
MEQK[x]PEVDYSEK	3	0	1481.670742	0.0008	0.0100
IINRDIGK[x]VVDK	7	0	1368.808828	0.0008	0.0100
IK[x]LISGKLDEAR	1	0	1341.797930	0.0008	0.0100
D[x]RQEQR	0	0	830.399437	0.0008	0.0050
K[x]EAGFIDDILIITPASKEK	0	0	2087.151320	0.0008	0.0150
RFCVGLQK[x]IEEIFK	7	0	1765.954825	0.0007	0.0100
IEFATITK[x]DTTKNK	7	0	1608.872208	0.0007	0.0100
Q[x]DYDLVR	0	0	907.439903	0.0007	0.0050
AQEEVK[x]R	5	0	858.455887	0.0007	0.0050
VLNKGDSGEMSLQK[x]LFK	13	0	1893.002891	0.0006	0.0100
LGSTAIGVK[x]TKDAVVLGVEK	8	0	1984.156741	0.0005	0.0100
SRTLASLQK[x]R	8	0	1158.683243	0.0005	0.0050
AVNARALTCK[x]MPGTLLPGPGK	9	0	2151.165540	0.0005	0.0100
YQATVMRGAFK[x]V	10	0	1369.717575	0.0004	0.0050
NDSYQLIK[x]ILPNK	7	0	1544.856167	0.0004	0.0050
M[x]NSTEEIDLYNRWK	0	0	1797.835501	0.0004	0.0050
QEYALALQK[x]WDLSR	8	0	1719.894338	0.0004	0.0050
Q[x]TVYQISELESLLR	0	0	1677.893669	0.0004	0.0050
AVNIAFTQDQLLK[x]R	12	0	1615.904510	0.0004	0.0050
VTSK[x]LLEQEESAEK	3	0	1589.814754	0.0004	0.0050
S[x]SKSSLELANNAVK	0	0	1446.767750	0.0004	0.0050
TVQK[x]VETAVLSTTVK	3	0	1602.919156	0.0003	0.0050
DYEQFGYFK[x]RMGNIEM	8	0	2026.891629	0.0003	0.0050
LVLK[x]EVFLSFHNLVGRR	3	0	2026.183900	0.0003	0.0050
VSPTGQITSTSARSGK[x]K	15	0	1703.916525	0.0003	0.0050
EDLTDEEK[x]AASIAVEDEK	7	0	1990.921782	0.0003	0.0050
SELQDK[x]SSQQGVEGVLIILK	5	0	2170.184405	0.0002	0.0050
# precursors: 1
Precursor: 2846.5372	5	0.9955	0
VSTK[x]K(3)	TLDSNSLTHEK[x]IEFATITK(10)	1.8150	2846.5276	138.0681
K[x]VTSK(0)	TLDSNSLTHEK[x]IEFATITK(10)	1.7500	2846.5276	138.0681
K[x]MRK(0)	TLDSNSLTHEK[x]IEFATITK(10)	1.7100	2846.5210	138.0681
K[x]TAGEDAVTLVK(0)	DIGK[x]VVDKCFGIK(3)	1.1250	2846.5462	138.0681
LLEK[x]LEIK(3)	VISMEK[x]GGNMKEVFR(5)	1.0250	2846.5648	138.0681
SERDTALEK[x]YK(8)	ELIRAQEEVK[x]R(9)	0.9150	2846.5136	138.0681
TLASLQK[x]R(6)	I[x]AIVVNQNWYCANTK(0)	0.9100	2846.5111	138.0681
LLEK[x]LEIK(3)	VISMEKGGNMK[x]EVFR(10)	0.9000	2846.5648	138.0681
ELLK[x]LK(3)	DDINLDEASAMAVK[x]FLSK(13)	0.8900	2846.5350	138.0681
TLLYGK[x]R(5)	QVMEEKLDSK[x]NVQLAK(9)	0.8700	2846.5574	138.0681
EWDSK[x]LKDLR(4)	SAK[x]AKNPMFALSR(2)	0.8600	2846.5111	138.0681
LK[x]LELK(1)	DDINLDEASAMAVK[x]FLSK(13)	0.8200	2846.5350	138.0681
EWDSK[x]LKDLR(4)	SAKAK[x]NPMFALSR(4)	0.7750	2846.5111	138.0681
QDPK[x]K(3)	VSTTPANSFELK[x]QYLIQR(11)	0.7600	2846.5177	138.0681
QSK[x]ATREPNK(2)	ILFSDVK[x]AMTTGLR(6)	0.7600	2846.5323	138.0681
DQPK[x]K(3)	VSTTPANSFELK[x]QYLIQR(11)	0.7550	2846.5177	138.0681
K[x]DKPK(0)	VSTTPANSFELK[x]QYLIQR(11)	0.7550	2846.5541	138.0681
K[x]TAGEDAVTLVK(0)	DIGKVVDK[x]CFGIK(7)	0.7150	2846.5462	138.0681
K[x]GYQTIELDK(0)	NVPK[x]LQNVSNFQK(3)	0.7050	2846.5177	138.0681
K[x]YTGLLR(0)	QVMEEKLDSK[x]NVQLAK(9)	0.7050	2846.5574	138.0681
