# Supplementary material for: ECL: an exhaustive search tool for the identification of cross-linked peptides using whole database
Source: BMC Bioinformatics. 2016 May 20;17:217. doi: 10.1186/s12859-016-1073-y (PMC4874008; doi:10.1186/s12859-016-1073-y)
Supplement: Additional file 5 — Kojak’s pre-selection list of PSMs only identified by ECL. (ZIP 5147 kb) [file 12859_2016_1073_MOESM5_ESM.zip › Kojak's pre-selection ranks of ECL only peptides/Kojak's detailed results/aleitner_M1012_006/diagnostic_4575.txt]

Scan: 4575
K[x]LIPIR	0	0	738.511554	0.1400	0.8400
ALQDYK[x]PELASDPIIR	5	0	1827.972976	0.1347	2.1550
KK[x]LIPIR	1	0	866.606510	0.1171	0.8200
K[x]KLIPIR	0	0	866.606510	0.1136	0.7950
DKK[x]LIPIR	2	0	981.633448	0.1100	0.8800
D[x]KKLIPIR	0	0	981.633448	0.0988	0.7900
DK[x]KLIPIR	1	0	981.633448	0.0969	0.7750
RMPIDFK[x]GFICK	6	0	1510.778788	0.0879	1.0550
NLIRLAK[x]R	6	0	982.639929	0.0856	0.6850
AQARAK[x]R	5	0	799.477625	0.0700	0.4900
K[x]LGVKPPK	0	0	865.574877	0.0656	0.5250
NLNAPK[x]FSFISNVRPK	5	0	1831.010363	0.0650	1.0400
VETAVLSTTVK[x]AQAR	10	0	1572.883440	0.0640	0.9600
SVEISALASK[x]NR	9	0	1273.698949	0.0629	0.7550
DGIVLAAEK[x]K	8	0	1042.602207	0.0620	0.6200
M[x]PPK	0	0	471.251517	0.0613	0.2450
FVIHQEENK[x]R	8	0	1298.673071	0.0580	0.5800
FFEKEDVQSLK[x]LK	10	0	1609.871482	0.0558	0.7250
DAVVLGVEK[x]R	8	0	1084.624003	0.0545	0.5450
GNAK[x]FGDGIQIAQLALK	3	0	1742.967833	0.0544	0.9250
VETAVLSTTVK[x]AQARAK	10	0	1772.015506	0.0535	0.9100
EVLNK[x]GVSK	4	0	972.560345	0.0533	0.4800
DGIVLAAEKK[x]VTSK	9	0	1457.845270	0.0532	0.7450
DGIVLAAEK[x]KVTSK	8	0	1457.845270	0.0496	0.6950
IINRDIGK[x]VVDK	7	0	1368.808828	0.0496	0.5950
ELAAIK[x]EDTEAVLK	5	0	1528.834763	0.0493	0.6900
VLTLAMVK[x]R	7	0	1029.636817	0.0489	0.4400
NEEEPTK[x]K	6	0	973.471593	0.0487	0.3900
AEQEELLSEKVSTK[x]K	13	0	1717.909710	0.0463	0.6950
FRK[x]LGVKPPK	2	0	1168.744388	0.0455	0.4550
ELVSK[x]ASPIAGSEGK	4	0	1471.788150	0.0450	0.6750
IVKSAK[x]AK	5	0	843.554142	0.0450	0.3600
ASAGPLIASQTVK[x]K	12	0	1369.792844	0.0450	0.6300
SLEK[x]TLVPYLR	3	0	1317.765572	0.0445	0.4900
LIDASTVK[x]HVFPITK	7	0	1667.960960	0.0443	0.6650
FVIHQEENK[x]RSVGIK	8	0	1782.973979	0.0427	0.6400
Q[x]LMTEFVDQVDDVVK	0	0	1764.860319	0.0423	0.6350
GTLK[x]VHTIR	3	0	1023.618860	0.0411	0.3700
AVILSDTKPVDK[x]K	11	0	1412.823808	0.0404	0.5250
VLELRAELDK[x]IGLSK	9	0	1682.992985	0.0400	0.6000
SVEISALASK[x]NRLHQLR	9	0	1921.085644	0.0400	0.6800
LK[x]WSDERYLHQSLK	1	0	1801.947432	0.0400	0.5600
VTSK[x]LLEQEESAEK	3	0	1589.814754	0.0396	0.5550
AEAKDVAK[x]MK	7	0	1089.585175	0.0390	0.3900
NNSWAK[x]SWSNLDLR	5	0	1689.822239	0.0389	0.5450
KLGVK[x]PPK	4	0	865.574877	0.0381	0.3050
IDRPAQVISFK[x]K	10	0	1400.813914	0.0375	0.4500
EHFK[x]ELVSKASPIAGSEGK	3	0	2013.053008	0.0374	0.7100
TNAIVMK[x]DIR	6	0	1159.638269	0.0370	0.3700
QK[x]SLEKTLVPYLR	1	0	1573.919099	0.0369	0.4800
IEVNIHRK[x]R	7	0	1163.688664	0.0367	0.3300
M[x]SERDTALEK	0	0	1178.560080	0.0365	0.3650
ASPIAGSEGK[x]EAYR	9	0	1434.710239	0.0364	0.5100
ENK[x]IQRQR	2	0	1070.594434	0.0362	0.2900
TLSK[x]ESAR	3	0	890.482099	0.0362	0.2900
VSTK[x]K	3	0	561.348581	0.0360	0.1800
YLHQSLK[x]YKEDTALR	6	0	1863.984208	0.0357	0.5350
EIIRTSTSSMTAVPK[x]PLK	14	0	1958.086949	0.0350	0.6300
ELAAIK[x]EDTEAVLKR	5	0	1684.935865	0.0350	0.5250
MPIDFK[x]GFICKVVDK	5	0	1795.936398	0.0347	0.5200
K[x]TELEEIMLLNLHK	0	0	1709.938508	0.0346	0.4850
L[x]MTEFVDQVDDVVK	0	0	1636.801747	0.0346	0.4850
S[x]ERDTALEK	0	0	1047.519601	0.0344	0.3100
ENRHK[x]FQDILLGAGQAIK	4	0	2037.111857	0.0336	0.6050
YYK[x]PDLTIDEAVRIMK	2	0	1954.023292	0.0331	0.5300
P[x]FGNTHNK	0	0	913.440572	0.0331	0.2650
TIDNAETMK[x]K	8	0	1149.569917	0.0330	0.3300
TMGK[x]NKVLVK	3	0	1116.668841	0.0330	0.3300
LEFIKVIPVEELK[x]EIK	12	0	1926.144056	0.0328	0.5250
EHFK[x]ELVSK	3	0	1115.597456	0.0328	0.2950
QDPKK[x]HLDAEVQK	4	0	1534.810280	0.0327	0.4250
FK[x]LNYKPEEEYPDLSK	1	0	1998.993768	0.0325	0.5200
HNFVGLFVELSK[x]LLVK	11	0	1842.076651	0.0322	0.5150
EASK[x]TLSK	3	0	862.475953	0.0319	0.2550
CFGIK[x]FDIMPR	4	0	1382.683832	0.0318	0.3500
G[x]GLGYPEDAIGKTK	0	0	1404.724827	0.0318	0.4450
TLSK[x]WR	3	0	789.449683	0.0317	0.1900
YEVGAEYIK[x]K	8	0	1198.623334	0.0315	0.3150
AEAK[x]DVAKMK	3	0	1089.585175	0.0315	0.3150
DQPKK[x]VGQYIR	4	0	1330.735668	0.0314	0.3450
DTALEK[x]YKSYLLQHR	5	0	1863.984208	0.0313	0.4700
NLNQIVNELDEEK[x]YK	12	0	1847.926420	0.0313	0.4700
K[x]GEK	0	0	460.264524	0.0313	0.1250
GTEVEK[x]ITIK	5	0	1116.638983	0.0310	0.3100
K[x]MSAQSCACMVR	0	0	1427.614109	0.0308	0.3700
YEVGAEYIKK[x]VIAR	9	0	1637.914013	0.0307	0.4300
AEQEELLSEK[x]VSTK	9	0	1589.814754	0.0307	0.4300
AEQEELLSEK[x]VSTKK	9	0	1717.909710	0.0307	0.4600
MPIDFK[x]GFICK	5	0	1354.677686	0.0305	0.3350
EK[x]ADAAFLRLVK	1	0	1359.787367	0.0304	0.3650
KLEKGQSIDDMIPAQK[x]	15	0	1799.945046	0.0303	0.4850
ARQAAK[x]ASVVETVTLTK	5	0	1772.015506	0.0303	0.5150
ASRPGAAAK[x]LDGKDELWK	8	0	1912.016567	0.0303	0.5450
IK[x]LISGKLDEAR	1	0	1341.797930	0.0300	0.3600
ADYYYQAK[x]AK	7	0	1219.587284	0.0300	0.3000
K[x]TLEVLYLK	0	0	1105.674641	0.0300	0.2700
SAELYK[x]NPK	5	0	1048.555259	0.0300	0.2700
TLPPELK[x]GEALGNSEHIR	6	0	1960.037693	0.0297	0.5350
VELAK[x]QNLFVPTSDKEK	4	0	1945.051948	0.0297	0.5050
GGDEWKIEPLK[x]LK	10	0	1511.834706	0.0296	0.3850
Q[x]SRQETQYK	0	0	1166.567944	0.0294	0.2650
K[x]ATDDDRWK	0	0	1133.546483	0.0294	0.2650
LGVK[x]PPK	3	0	737.479921	0.0293	0.2050
VGIK[x]PPK	3	0	737.479921	0.0293	0.2050
KPRVVTALTMLK[x]QHLFR	11	0	2037.203252	0.0291	0.4950
ALTLK[x]TGPPGPPCGGKFMLK	4	0	2069.116472	0.0290	0.5800
GNAK[x]FGDGIQIAQLALKHR	3	0	2036.127841	0.0289	0.5500
AVYDTAVVQEDPEK[x]WK	13	0	1876.920608	0.0288	0.4600
GK[x]SALSTLNGFVEELK	1	0	1691.909318	0.0288	0.4600
RMK[x]K	2	0	561.342056	0.0288	0.1150
QKSLEK[x]TLVPYLR	5	0	1573.919099	0.0285	0.3700
DRLK[x]K	3	0	658.412573	0.0280	0.1400
DKPK[x]YEPPVPTRTGR	3	0	1739.931783	0.0280	0.4200
EVLNKGVSK[x]DEK	8	0	1344.724827	0.0279	0.3350
LDGK[x]DELWK	3	0	1102.565823	0.0278	0.2500
K[x]VAQTTYKK	0	0	1065.618191	0.0278	0.2500
WK[x]VETQEAAVVDYPDR	1	0	1904.926754	0.0275	0.4400
LNYK[x]PEEEYPDLSK	3	0	1723.830403	0.0275	0.3850
ELVSKASPIAGSEGK[x]EAYR	14	0	1991.032273	0.0274	0.5200
WIEALRDIK[x]SMIADK	8	0	1787.960303	0.0273	0.4100
HK[x]FQDILLGAGQAIK	1	0	1637.925245	0.0273	0.4100
LKK[x]TLEVLYLK	2	0	1346.853655	0.0273	0.3000
YEALSK[x]HIIMFDCK	5	0	1753.853066	0.0271	0.3800
INEDSK[x]LAVNENLASSK	5	0	1830.932231	0.0271	0.4600
GVLLYGPPGTGK[x]TMLVK	11	0	1729.979978	0.0271	0.4600
K[x]HFEQVINEK	0	0	1270.666925	0.0270	0.2700
LLK[x]PR	2	0	625.427496	0.0270	0.1350
TSASIDFDSNFLNSMIK[x]K	16	0	2016.982547	0.0269	0.4850
IKENQEK[x]ISNNK	6	0	1443.768084	0.0267	0.3200
S[x]SSDMAYTSMFK	0	0	1353.558028	0.0267	0.3200
IDK[x]NTWNSTLETAKAK	2	0	1818.947489	0.0266	0.4250
EK[x]ASKGSNDDEMK	1	0	1437.640504	0.0265	0.3450
D[x]VPTFANFHTPIFIAK	0	0	1816.951123	0.0262	0.4200
VEFK[x]MGNGK	3	0	1008.506203	0.0261	0.2350
IDRK[x]ILFENPDEATK	3	0	1787.941677	0.0260	0.3900
ATLTGMK[x]IDVLFSKIR	6	0	1792.027986	0.0259	0.4150
MRK[x]LAR	2	0	773.469370	0.0258	0.1550
K[x]EVQEAR	0	0	858.455887	0.0257	0.1800
K[x]VADLKK	0	0	800.511946	0.0257	0.1800
YK[x]SYLLQHR	1	0	1206.650884	0.0256	0.2300
IDELVSNNEK[x]IWK	9	0	1586.830346	0.0254	0.3300
VVDKCFGIK[x]FDIMPR	8	0	1823.942544	0.0253	0.3800
K[x]FFAIDTANPIPVFTH	0	0	1816.951123	0.0253	0.4050
YEAK[x]AIGSGSEPAKSELVK	3	0	1963.026127	0.0253	0.4800
RQTLNK[x]IALDEQIQALK	5	0	1981.131923	0.0250	0.4250
VPFTAAITITGVK[x]TSTGGPK	12	0	1945.088332	0.0250	0.5000
YEVGAEYIK[x]KVIAR	8	0	1637.914013	0.0250	0.3500
K[x]SLK	0	0	474.316557	0.0250	0.1000
RMDDK[x]MLLTEVHLLESK	4	0	2057.064831	0.0247	0.4200
TLSK[x]ESARATIDECMR	3	0	1866.892688	0.0247	0.3950
CNK[x]FFYILYFELYK	2	0	1946.963993	0.0246	0.3450
LGISATALSPEEK[x]K	12	0	1442.797987	0.0246	0.3450
KLPNIEEATFDK[x]R	11	0	1559.830681	0.0246	0.3200
IEDTDKYDK[x]K	8	0	1253.613888	0.0245	0.2450
K[x]EPPVYTPPK	0	0	1154.633506	0.0245	0.2450
VATEK[x]DFLDAVQKVVK	4	0	1788.998462	0.0244	0.3900
SVMAPLFLHDK[x]YDGR	10	0	1747.871494	0.0243	0.3650
IDTVIK[x]LVDHSFDEK	5	0	1757.919882	0.0240	0.3600
TITDGK[x]IYVEVERAR	5	0	1748.942012	0.0240	0.3600
A[x]TTVK	0	0	518.306385	0.0240	0.1200
S[x]SIGTGYDLGLFFSPDGR	0	0	1887.900207	0.0239	0.4300
GEK[x]RWSELR	2	0	1159.609749	0.0239	0.2150
E[x]IINRDIGKVVDK	0	0	1497.851416	0.0238	0.3100
TRLLENDIK[x]VMK	8	0	1458.822760	0.0237	0.2850
NKVLVK[x]VHPEGK	5	0	1346.803351	0.0237	0.2850
K[x]DKMNFVILCR	0	0	1422.747490	0.0236	0.2600
NAEELSSYQKK[x]LIR	10	0	1677.904901	0.0236	0.3300
YK[x]LHSEK	1	0	903.481373	0.0236	0.1650
FSFISNVRPK[x]LFAYPPK	9	0	2010.109010	0.0235	0.4000
AQISVRLVPYLTK[x]LESK	12	0	1944.140700	0.0235	0.4000
K[x]PPVQPLAYKSATPFRK	0	0	1927.104259	0.0235	0.4000
DREISYPFK[x]R	8	0	1309.677823	0.0235	0.2350
WSLERK[x]GEK	5	0	1131.603602	0.0233	0.2100
K[x]DLVRNFGR	0	0	1103.619920	0.0233	0.2100
M[x]PFGNTHNK	0	0	1044.481051	0.0233	0.2100
LAQFEKEEYVSDPK[x]EQM	13	0	2069.961478	0.0232	0.3950
GAIEK[x]VDDLLTTQAEAK	4	0	1800.946820	0.0232	0.3950
LK[x]KTLEVLYLK	1	0	1346.853655	0.0232	0.2550
HKFQDILLGAGQAIK[x]AGNR	14	0	2036.127841	0.0232	0.4400
FKLNYK[x]PEEEYPDLSK	5	0	1998.993768	0.0231	0.3700
IQK[x]ENRHK	2	0	1051.588622	0.0231	0.1850
K[x]SLKDECK	0	0	1006.511679	0.0231	0.1850
LLK[x]VTVSK	2	0	886.585106	0.0231	0.1850
NEEK[x]KLMELFISK	3	0	1607.859201	0.0231	0.3000
N[x]SSSDMAYTSMFK	0	0	1467.600950	0.0231	0.3000
G[x]LGYPEDAIGKTK	0	0	1347.703366	0.0231	0.3000
VSGIRK[x]HFEQVINEK	5	0	1782.973979	0.0230	0.3450
VISMEKGGNMK[x]EVFR	10	0	1723.874862	0.0230	0.3450
G[x]VFKNVSGNVLSEIK	0	0	1589.877628	0.0230	0.3450
NKLLK[x]VTVSK	4	0	1128.722984	0.0230	0.2300
AVKPTDMEQFAFYK[x]	13	0	1673.812254	0.0229	0.3200
KVADLK[x]K	5	0	800.511946	0.0229	0.1600
FGNRDLVK[x]K	7	0	1075.613774	0.0228	0.2050
LTHEK[x]STMLEKIK	4	0	1556.859536	0.0227	0.2950
DTALEKYK[x]SYLLQHR	7	0	1863.984208	0.0227	0.3400
K[x]VTSKLLEQEESAEK	0	0	1717.909710	0.0227	0.3400
M[x]CSPSATLTHRTMTEKAR	0	0	2076.986596	0.0225	0.4050
K[x]PIGATWK	0	0	899.522844	0.0225	0.1800
C[x]SPSATLTHRTMTEKAR	0	0	1945.946117	0.0224	0.3800
VSPTGQITSTSARSGK[x]K	15	0	1703.916525	0.0224	0.3800
VATEK[x]DFLDAVQK	4	0	1462.766689	0.0223	0.2900
ASRPGAAAKLDGK[x]DELWK	12	0	1912.016567	0.0222	0.4000
K[x]HLDAEVQK	0	0	1066.577055	0.0222	0.2000
ISWYTK[x]IVDELDLR	5	0	1749.930053	0.0221	0.3100
LAVNENLASSK[x]SSM	10	0	1449.713272	0.0221	0.3100
IK[x]YEYQK	1	0	970.512337	0.0221	0.1550
EHFKELVSK[x]ASPIAGSEGK	8	0	2013.053008	0.0221	0.4200
VEPIPLINGEK[x]R	10	0	1363.782281	0.0221	0.2650
GVMTLGFDLIK[x]R	10	0	1348.753625	0.0221	0.2650
INVK[x]FFEKEDVQSLK	3	0	1822.982813	0.0220	0.3300
KDGIQDIMPSQAK[x]ELK	12	0	1799.945046	0.0219	0.3500
K[x]QLATSLR	0	0	915.550117	0.0219	0.1750
KDK[x]MNFVILCR	2	0	1422.747490	0.0218	0.2400
K[x]ILFENPDEATK	0	0	1403.729579	0.0217	0.2600
LKYYEQK[x]IR	6	0	1239.697497	0.0217	0.1950
CLDQLTNWCTIK[x]TVDR	11	0	2021.966182	0.0216	0.3450
IHAK[x]SMAIDKDIR	3	0	1496.813257	0.0215	0.2800
TAALSARPAK[x]NIR	9	0	1367.799660	0.0215	0.2800
K[x]LWK	0	0	573.363839	0.0213	0.0850
LK[x]ESQLVDKFFEK	1	0	1609.871482	0.0212	0.2750
K[x]KELFDCLK	0	0	1179.632121	0.0211	0.1900
EASKTLSK[x]WR	7	0	1204.656362	0.0210	0.2100
VVLKNK[x]GTMK	5	0	1116.668841	0.0210	0.2100
K[x]GEIR	0	0	601.354728	0.0210	0.1050
ATKQSK[x]YTYDR	5	0	1359.678214	0.0209	0.2300
IIRGAIESYK[x]VVDASIVSK	9	0	2047.167638	0.0208	0.3950
IDK[x]EDMGSNDKASK	2	0	1536.708913	0.0207	0.2900
SLALTK[x]K	5	0	759.485399	0.0207	0.1450
V[x]PTFANFHTPIFIAK	0	0	1701.924185	0.0207	0.3100
VLKTK[x]DEGGPAGGLYI	4	0	1616.877294	0.0206	0.3300
EISYPFK[x]R	6	0	1038.549782	0.0206	0.1650
NTWNSTLETAKAK[x]YASQK	12	0	2040.027522	0.0206	0.3700
GFPTPK[x]ATSTGTTIVGVIAK	5	0	1945.088332	0.0205	0.4100
YQK[x]DEEWPPK	2	0	1318.619308	0.0205	0.2050
ATAIGK[x]SSTAAK	5	0	1104.613831	0.0204	0.2450
STELFKNEEEPTK[x]K	12	0	1678.841301	0.0204	0.2850
NAEELSSYQK[x]KLIR	9	0	1677.904901	0.0204	0.2850
DK[x]PKYEPPVPTRTGR	1	0	1739.931783	0.0203	0.3050
AVAVVVDPIQSVK[x]GK	12	0	1508.892552	0.0203	0.3050
GAIESYK[x]VVDASIVSK	6	0	1664.898420	0.0203	0.3250
M[x]SSIGTGYDLGLFFSPDGR	0	0	2018.940686	0.0203	0.3850
LDPAGFYIGYK[x]ATSAGPK	10	0	1854.951515	0.0200	0.3600
IK[x]ILFSDVKAMTTGLR	1	0	1792.027986	0.0200	0.3200
VDAQDFLK[x]VAETRR	7	0	1646.873938	0.0200	0.2800
TLSK[x]WRDATDDK	3	0	1434.710239	0.0200	0.2400
TLSMEK[x]HTELR	5	0	1343.686669	0.0200	0.2200
DATDDK[x]R	5	0	819.372221	0.0200	0.1400
K[x]LQRLR	0	0	812.534410	0.0200	0.1200
ERK[x]PR	2	0	684.403070	0.0200	0.1000
QDPK[x]K	3	0	614.338744	0.0200	0.1000
DQPK[x]K	3	0	614.338744	0.0200	0.1000
IDK[x]K	2	0	502.311471	0.0200	0.0800
VHPEGK[x]YVVDISPDIDIK	5	0	2023.062511	0.0197	0.3550
IAGEHLSNGEK[x]PLLTPEK	10	0	1932.031547	0.0197	0.3550
IMSLYSSRGTLK[x]VHTIR	11	0	1961.087952	0.0197	0.3350
K[x]AMVNIDTIDNKVATTM	0	0	1863.943328	0.0197	0.3350
AIGSGSEPAK[x]SELVK	9	0	1471.788150	0.0197	0.2950
MK[x]LSLFSNKENELR	1	0	1707.897707	0.0196	0.2750
VLRQVMEEK[x]LDSK	8	0	1573.849698	0.0196	0.2550
V[x]KAFGRVYATMQK	0	0	1497.812531	0.0196	0.2550
VDAQDFLK[x]VAETR	7	0	1490.772835	0.0196	0.2550
LVARNIPK[x]EIK	7	0	1279.797539	0.0195	0.2150
IK[x]ILFSDVK	1	0	1061.648429	0.0194	0.1750
IEASK[x]GLIDRMSTNLR	4	0	1802.967176	0.0194	0.3100
QIKEIK[x]EVIELPVK	5	0	1665.007573	0.0193	0.2700
LGIDPPK[x]GIMLYGPPGTGK	6	0	1910.033463	0.0192	0.3650
VLGVFSEK[x]AQIK	7	0	1317.765572	0.0192	0.2300
TNSTDEKGTK[x]K	9	0	1207.604385	0.0191	0.2100
VISMEK[x]GGNMK	5	0	1192.594355	0.0191	0.2100
NKISWYTK[x]IVDELDLR	7	0	1992.067931	0.0191	0.3050
QLDSERFIVK[x]ASSGPR	9	0	1788.948158	0.0191	0.3050
S[x]PTGQITSTSARSGKK	0	0	1604.848116	0.0191	0.3050
K[x]VSTTPANSFELK	0	0	1420.756126	0.0188	0.2450
ASRPGAAAK[x]LDGK	8	0	1240.688720	0.0188	0.2450
FIVK[x]ASSGPRYVVGCR	3	0	1794.956220	0.0188	0.3000
NK[x]YAIQLPLPPK	1	0	1380.812854	0.0187	0.2250
VVGQLLEKLK[x]PLIEK	9	0	1706.070505	0.0187	0.2800
NAEELSSYQK[x]K	9	0	1295.635683	0.0186	0.2050
IVAFVGSPIVEDEK[x]NLIR	13	0	1998.114879	0.0186	0.3350
ATAIGKSSTAAK[x]TFLEK	11	0	1722.951515	0.0185	0.3150
VLVK[x]VHPEGK	3	0	1104.665473	0.0185	0.1850
NTWNSTLETAK[x]AK	10	0	1462.741537	0.0185	0.2400
K[x]NLLNPLIEDSR	0	0	1410.783007	0.0183	0.2200
ILIDK[x]ARVEAQNHK	4	0	1633.926306	0.0182	0.2550
YLDSQRVAIK[x]K	9	0	1319.756069	0.0182	0.2000
K[x]SGFEKIDLTR	0	0	1292.708787	0.0182	0.2000
QDPK[x]KHLDAEVQK	3	0	1534.810280	0.0181	0.2350
C[x]SPSATLTHRTMTEK	0	0	1718.807905	0.0180	0.2700
DK[x]MNFVILCR	1	0	1294.652534	0.0180	0.1800
NEEK[x]K	3	0	646.328572	0.0180	0.0900
K[x]EEPK	0	0	629.338410	0.0180	0.0900
KDK[x]PK	2	0	614.375128	0.0180	0.0900
GVLLYGPPGTGK[x]TLLAR	11	0	1711.998405	0.0179	0.3050
AK[x]IIDLR	1	0	827.522844	0.0179	0.1250
K[x]LMELFISK	0	0	1107.636148	0.0178	0.1600
AK[x]YASQKRP	1	0	1047.582476	0.0178	0.1600
YTSLSEEQK[x]MK	8	0	1342.643803	0.0177	0.1950
SITEFGDTATAK[x]ELEAMK	11	0	1940.940017	0.0175	0.3150
V[x]GVFKNVSGNVLSEIK	0	0	1688.946037	0.0175	0.2800
DSESTEEK[x]EAQAVQRAR	7	0	1932.913617	0.0174	0.2950
VLNKGDSGEMSLQK[x]LFK	13	0	1893.002891	0.0174	0.2950
DIGKVVDK[x]CFGIK	7	0	1477.796212	0.0173	0.2250
ASK[x]VLELRAELDK	2	0	1470.840518	0.0173	0.2250
IDLTRIVK[x]SAK	7	0	1242.765906	0.0173	0.1900
NYPLILYLVEGNGQTAK[x]R	16	0	2048.105376	0.0172	0.3100
IKYEYQK[x]LK	6	0	1211.691351	0.0172	0.1550
IK[x]YEYQKLK	1	0	1211.691351	0.0172	0.1550
FDSEK[x]AGDR	4	0	1023.462090	0.0172	0.1550
K[x]LEKGQSIDDMIPAQK	0	0	1799.945046	0.0172	0.2750
SSCK[x]IVFRSELQDK	3	0	1695.861321	0.0171	0.2400
LVRK[x]CIK	3	0	915.568742	0.0171	0.1200
K[x]VGQYIR	0	0	862.502443	0.0171	0.1200
V[x]SPTGQITSTSARSGKK	0	0	1703.916525	0.0171	0.2900
K[x]AQSGPDASAKLPTVIPTTR	0	0	2037.121751	0.0170	0.3400
TFHILEPK[x]EK	7	0	1240.681514	0.0170	0.1700
DLK[x]LK	2	0	615.395529	0.0170	0.0850
LDRK[x]LEFPLPNEEAR	3	0	1825.968559	0.0170	0.2550
MEILK[x]IHLEKVSK	4	0	1566.916655	0.0169	0.2200
LEFIK[x]VIPVEELK	4	0	1555.922455	0.0169	0.2200
YK[x]EDTALR	1	0	994.508312	0.0169	0.1350
VVSSAIVDK[x]YIGESARIIR	8	0	2075.173785	0.0168	0.3200
YEAKAIGSGSEPAK[x]SELVK	13	0	1963.026127	0.0168	0.3200
EISYPFK[x]RLDR	6	0	1422.761881	0.0168	0.1850
DQPK[x]KVGQYIR	3	0	1330.735668	0.0168	0.1850
LAAEDHK[x]FVIHQEENKR	6	0	2063.054738	0.0168	0.2850
QLASYYHK[x]ESNALFMVR	7	0	2056.019935	0.0168	0.2850
EVIELPLK[x]NPELFLR	7	0	1809.039932	0.0167	0.2500
ARIEVEVYK[x]ITTGDR	8	0	1748.942012	0.0167	0.2500
KVTSK[x]LLEQEESAEK	4	0	1717.909710	0.0167	0.2500
M[x]NSTEEIDLYNR	0	0	1483.661239	0.0167	0.2000
AVILSDTK[x]PVDK	7	0	1284.728853	0.0167	0.2000
NK[x]ELISVSAASK	1	0	1245.692803	0.0167	0.2000
S[x]PTGQITSTSAR	0	0	1204.604720	0.0167	0.2000
LQMSAMYK[x]K	7	0	1098.556519	0.0167	0.1500
DYEQFGYFK[x]RMGNIEM	8	0	2026.891629	0.0166	0.2650
GNECIVIGVERK[x]NVPK	11	0	1810.972260	0.0166	0.2650
GFICK[x]VVDKDGIR	4	0	1505.802358	0.0165	0.2150
KVPDK[x]LIDASTVK	4	0	1412.823808	0.0165	0.2150
KLGVK[x]PPKGCLMFGPPGTGK	4	0	2068.132455	0.0165	0.3300
CSPSATLTHRTMTEK[x]AR	14	0	1945.946117	0.0165	0.2800
YK[x]DAYVYSIVAIAR	1	0	1630.871817	0.0164	0.2300
K[x]PRRLLK	0	0	909.623554	0.0164	0.1150
DFLDAVQKVVK[x]GNQK	10	0	1687.925636	0.0163	0.2450
NK[x]ISWYTKIVDELDLR	1	0	1992.067931	0.0162	0.2600
I[x]INRDIGKVVDK	0	0	1368.808828	0.0162	0.1950
K[x]EAGFIDDILIITPASK	0	0	1830.013777	0.0162	0.2750
NEEKK[x]LMELFISK	4	0	1607.859201	0.0162	0.2100
TGRK[x]EPPVYTPPK	3	0	1468.803742	0.0162	0.2100
LK[x]DLRFGNR	1	0	1117.635570	0.0161	0.1450
QVK[x]LLFIEK	2	0	1116.690625	0.0161	0.1450
IDK[x]KTTEEK	2	0	1090.586949	0.0161	0.1450
IDVLFSK[x]IR	6	0	1089.654575	0.0161	0.1450
TLEVLYLK[x]MHNNHAK	7	0	1809.955886	0.0160	0.2400
MDDK[x]MLLTEVHLLESK	3	0	1900.963729	0.0159	0.2550
KLEK[x]GQSIDDMIPAQK	3	0	1799.945046	0.0159	0.2550
TNNLDLEHK[x]HK	8	0	1347.689447	0.0159	0.1750
HK[x]TDLNHENLK	1	0	1347.689447	0.0159	0.1750
TNSTDEK[x]GTKK	6	0	1207.604385	0.0159	0.1750
SDYYMASTYTK[x]K	10	0	1456.654367	0.0158	0.1900
SETMKYYLPK[x]GK	9	0	1443.743119	0.0158	0.1900
EGVETRIIPLK[x]K	10	0	1381.829229	0.0158	0.1900
M[x]ATTVK	0	0	649.346864	0.0158	0.0950
DIKSMIADK[x]HAIR	8	0	1496.813257	0.0158	0.2050
NLLLQEK[x]GFPTPK	6	0	1483.839792	0.0158	0.2050
LALTK[x]PK	4	0	769.506134	0.0157	0.1100
ELAAIKEDTEAVLK[x]R	13	0	1684.935865	0.0157	0.2350
Q[x]IAIVVNQNWYCANTK	0	0	1920.951525	0.0156	0.2500
M[x]CSPSATLTHRTMTEK	0	0	1849.848383	0.0156	0.2500
K[x]ELFDCLK	0	0	1051.537166	0.0156	0.1250
AEAK[x]DVAK	3	0	830.449740	0.0156	0.1250
K[x]TQIAGGHDIIGPFHVITR	0	0	2059.132592	0.0155	0.2950
LSLFSNK[x]ENELR	6	0	1448.762272	0.0154	0.1850
IEVEVYK[x]ITTGDR	6	0	1521.803799	0.0154	0.2000
LAQFEK[x]EEYVSDPK	5	0	1681.819840	0.0154	0.2150
SNPVFAENDEKGEK[x]R	13	0	1718.822295	0.0153	0.2300
VELAK[x]QNLFVPTSDK	4	0	1687.914404	0.0153	0.2300
K[x]TLEVLYLKMHNNHAK	0	0	1938.050842	0.0153	0.2450
LAHLSKHPK[x]FEEILTR	8	0	1918.078772	0.0153	0.2450
EVPAVQVTAAFLYNYK[x]R	15	0	1968.046805	0.0153	0.2600
IPDSTYEMVGGLEK[x]QIK	13	0	1906.970924	0.0153	0.2600
DISSK[x]SPSGNDALNDKK	4	0	1774.869635	0.0153	0.2600
N[x]SIVSKYTQSTNNDDPKK	0	0	2037.996615	0.0153	0.2750
TVQKVETAVLSTTVK[x]AQAR	14	0	2029.153050	0.0153	0.2900
AAREYLEK[x]NWK	7	0	1406.730582	0.0150	0.1650
LLK[x]LEEAMK	2	0	1073.615413	0.0150	0.1350
K[x]IFTIHTSK	0	0	1073.623277	0.0150	0.1350
K[x]WRLR	0	0	757.471088	0.0150	0.0750
LAK[x]RMK	2	0	745.463224	0.0150	0.0900
VVLK[x]NK	3	0	699.464272	0.0150	0.0900
I[x]AIVVNQNWYCANTK	0	0	1792.892954	0.0150	0.2250
IK[x]TLSMEKHTELR	1	0	1584.865682	0.0150	0.1950
S[x]RQETQYK	0	0	1038.509372	0.0150	0.1200
LK[x]YYEQK	1	0	970.512337	0.0150	0.1050
YYLPK[x]GK	4	0	867.485399	0.0150	0.1050
MPGTLLPGPGK[x]GYIGDPIK	10	0	1910.033463	0.0147	0.2800
A[x]TTVKDTMNVDINAIKK	0	0	1860.997805	0.0147	0.2500
LAAEDHK[x]FVIHQEENK	6	0	1906.953636	0.0147	0.2350
K[x]FTGGVLMLIDRESDK	0	0	1807.950131	0.0147	0.2350
VGVFK[x]NVSGNVLSEIK	4	0	1688.946037	0.0147	0.2350
SNNIK[x]ENEQKIK	4	0	1443.768084	0.0146	0.1750
KGYQTIELDK[x]K	9	0	1321.724101	0.0145	0.1600
AK[x]ADYAQYYR	1	0	1247.593430	0.0145	0.1450
ILYVNNAK[x]SQEEAIENIK	7	0	2075.089784	0.0144	0.2600
LESK[x]QRIFR	3	0	1175.677431	0.0144	0.1300
LHQLRNK[x]ELISVSAASK	6	0	1893.079498	0.0144	0.2450
VTDK[x]LTQLTDNIWCCR	3	0	2021.966182	0.0144	0.2300
VVKVDAQDFLK[x]VAETR	10	0	1817.004608	0.0144	0.2300
LIEK[x]LELR	3	0	1012.628028	0.0144	0.1150
Q[x]TVYQISELESLLR	0	0	1677.893669	0.0143	0.2000
K[x]PTSELAIGASLEK	0	0	1442.797987	0.0143	0.2000
WK[x]TLSK	1	0	761.443537	0.0142	0.0850
N[x]SIVSK	0	0	646.364957	0.0142	0.0850
EAADFIFDICGIAGIK[x]K	15	0	1866.954882	0.0141	0.2400
LK[x]DLR	1	0	643.401675	0.0140	0.0700
DELWK[x]NDDQLTYTYK	4	0	1930.894787	0.0140	0.2100
VGIKPPK[x]GVLLYGPPGTGK	6	0	1877.113761	0.0139	0.2650
IAYASVVYIADK[x]YK	11	0	1602.865670	0.0139	0.1950
LEEIGVADQYK[x]VSK	10	0	1577.830012	0.0139	0.1950
QAIVSAVK[x]FEEEAK	7	0	1547.819448	0.0139	0.1950
MNSIVSK[x]YTQSTNNDDPK	6	0	2040.942138	0.0139	0.2500
NK[x]RGGDEWK	1	0	1088.536254	0.0139	0.1250
DK[x]KASLLTR	1	0	1030.613439	0.0139	0.1250
LK[x]AYQGIYLMSIR	1	0	1554.859144	0.0138	0.1800
V[x]NQIESQMAMAEK	0	0	1477.690428	0.0138	0.1800
NK[x]ADYYTNICDR	1	0	1531.672470	0.0138	0.1650
QIAK[x]FVVSLGER	3	0	1345.771718	0.0138	0.1650
VATEKDFLDAVQK[x]VVK	12	0	1788.998462	0.0137	0.2200
K[x]CIK	0	0	547.315173	0.0137	0.0550
E[x]MKK	0	0	534.283541	0.0137	0.0550
MPIDFKGFICK[x]VVDK	10	0	1795.936398	0.0137	0.2050
LEK[x]GQSIDDMIPAQK	2	0	1671.850090	0.0137	0.2050
EIK[x]PNIR	2	0	868.513006	0.0136	0.0950
K[x]INANEK	0	0	815.450075	0.0136	0.0950
LAAEDHKFVIHQEENK[x]R	15	0	2063.054738	0.0135	0.2300
TLALK[x]YPGGGPGKTAILPVK	4	0	1980.177084	0.0135	0.2700
VSK[x]ILEHKEIMLR	2	0	1594.922802	0.0135	0.1750
CTK[x]IIENEQSAEK	2	0	1548.745296	0.0135	0.1750
SGFEK[x]IDLTRIVK	4	0	1504.861253	0.0135	0.1750
K[x]ASLLTREDLTDEEK	0	0	1746.899873	0.0133	0.2000
RNAEELSSYQK[x]K	10	0	1451.736786	0.0133	0.1600
ILSGEQTVK[x]YDR	8	0	1407.735725	0.0133	0.1600
IDKK[x]TTEEK	3	0	1090.586949	0.0133	0.1200
ATSAGPK[x]QTETINWLEK	6	0	1872.958052	0.0132	0.2250
DISSKSPSGNDALNDK[x]K	15	0	1774.869635	0.0132	0.2250
MKLSLFSNK[x]ENELR	8	0	1707.897707	0.0132	0.1850
K[x]ELFDCLKIMR	0	0	1451.762804	0.0132	0.1450
K[x]FRKPIGATWK	0	0	1330.787310	0.0132	0.1450
MPFGNTHNK[x]FK	8	0	1319.644415	0.0132	0.1450
QEVAAQKSSEETEDK[x]K	14	0	1805.864214	0.0131	0.2100
DTALEK[x]YK	5	0	966.502166	0.0131	0.1050
SK[x]TLQYFA	1	0	956.496688	0.0131	0.1050
IVK[x]SAKAK	2	0	843.554142	0.0131	0.1050
LGITFAHVTAAK[x]NNSWAK	11	0	1928.026739	0.0131	0.2350
K[x]VTSK	0	0	561.348581	0.0130	0.0650
IWK[x]VMCK	2	0	963.503367	0.0129	0.0900
YASQK[x]RP	4	0	848.450409	0.0129	0.0900
IEPLK[x]LK	4	0	839.547996	0.0129	0.0900
QTLNK[x]IALDEQIQALK	4	0	1825.030821	0.0128	0.2050
ANNWSK[x]FTATAALGVIHR	5	0	1956.032885	0.0128	0.2300
HTVIK[x]TGLR	4	0	1023.618860	0.0128	0.1150
DYYTK[x]QSKATR	4	0	1359.678214	0.0127	0.1400
LLK[x]PRVNNRIGSVDR	2	0	1736.016844	0.0127	0.1900
VLNKGDSGEMSLQKLFK[x]	16	0	1893.002891	0.0126	0.2150
AIGSGSEPAK[x]SELVKEFHK	9	0	2013.053008	0.0126	0.2400
FRKLGVK[x]PPK	6	0	1168.744388	0.0125	0.1250
DYYTK[x]QSK	4	0	1031.492328	0.0125	0.1000
AIEGK[x]IAR	4	0	856.513006	0.0125	0.1000
LAEK[x]WR	3	0	801.449683	0.0125	0.0750
LDEARELLVK[x]ASK	9	0	1470.840518	0.0123	0.1600
K[x]LEGTIDYQKL	0	0	1306.713204	0.0123	0.1350
ALTLKTGPPGPPCGGK[x]FMLK	15	0	2069.116472	0.0123	0.2450
DTMNVDINAIKK[x]GEIR	11	0	1815.951192	0.0122	0.1950
K[x]FDQLTQALNVAIR	0	0	1615.904510	0.0121	0.1700
K[x]VNQIESQMAMAEK	0	0	1605.785384	0.0121	0.1700
ENEQK[x]IK	4	0	887.471202	0.0121	0.0850
VDK[x]NWSK	2	0	875.450075	0.0121	0.0850
LGVK[x]PPKGCLMFGPPGTGK	3	0	1940.037500	0.0121	0.2300
EMK[x]KDSESTEEK	2	0	1439.644921	0.0121	0.1450
GVFK[x]NVSGNVLSEIK	3	0	1589.877628	0.0120	0.1800
K[x]DQKK	0	0	645.380940	0.0120	0.0600
TK[x]LVK	1	0	587.400615	0.0120	0.0600
K[x]NVPK	0	0	584.364565	0.0120	0.0600
QGITEAYNQK[x]AVEKLMSR	9	0	2065.062523	0.0119	0.2150
VEPIPLINGEK[x]RDLRPGR	10	0	2058.169702	0.0119	0.2150
K[x]SGRSAPGVSTTSTIQ	0	0	1575.821569	0.0119	0.1900
QDRGK[x]LVR	4	0	970.567161	0.0119	0.0950
KFRK[x]PIGATWK	3	0	1330.787310	0.0118	0.1300
KNVPK[x]LQNVSNFQK	4	0	1642.915408	0.0118	0.1650
TSTGGPK[x]LQLNLER	6	0	1512.825929	0.0118	0.1650
VGCDRNK[x]YAIQLPLPPK	6	0	1968.061404	0.0118	0.2000
HTVIK[x]TGLRMISLSYSR	4	0	1961.087952	0.0118	0.2000
TLAGVTRDYYTK[x]QSK	11	0	1729.899815	0.0117	0.1750
EVLNK[x]GVSKDEK	4	0	1344.724827	0.0117	0.1400
KK[x]ELFDCLK	1	0	1179.632121	0.0117	0.1050
LK[x]LELK	1	0	742.495236	0.0117	0.0700
VPTFANFHTPIFIAK[x]R	14	0	1858.025287	0.0116	0.1850
VGPGYVARSSCK[x]IVFR	11	0	1794.956220	0.0116	0.1850
MPLLQSSVALLGQK[x]IR	13	0	1753.028320	0.0116	0.1850
ALTCK[x]MPGTLLPGPGK	4	0	1639.878887	0.0116	0.1850
NGYPMPCDVLAK[x]R	11	0	1519.727481	0.0115	0.1500
DYEQFGYFK[x]R	8	0	1351.619643	0.0115	0.1150
TK[x]INLIETLR	1	0	1199.723710	0.0115	0.1150
TLIDK[x]FSGEK	4	0	1136.607685	0.0115	0.1150
MHNNHAK[x]SLPPEEYDEK	6	0	2037.921346	0.0115	0.1950
GVMTLGFDLIK[x]RVYPYR	10	0	2027.102541	0.0115	0.1950
MVCK[x]IWK	3	0	963.503367	0.0114	0.0800
TLFRK[x]EK	4	0	920.544305	0.0114	0.0800
QLIIK[x]EEMMNSIQQAVAK	4	0	2073.096129	0.0114	0.2050
FGDGIQIAQLALK[x]HR	12	0	1665.931391	0.0113	0.1700
LKGYQTIELDK[x]K	10	0	1434.808159	0.0113	0.1350
K[x]FTGGVLMLIDR	0	0	1348.753625	0.0113	0.1350
VPDK[x]LIDASTVK	3	0	1284.728853	0.0113	0.1350
EYLEK[x]NWK	4	0	1108.555260	0.0113	0.0900
K[x]LIR	0	0	528.374737	0.0113	0.0450
S[x]QAR	0	0	460.239372	0.0113	0.0450
GTPGYGPLGVLPK[x]VGIR	12	0	1679.972193	0.0112	0.1900
IVRTLIDK[x]FSGEK	7	0	1504.861253	0.0112	0.1450
NK[x]MVCKIWK	1	0	1205.641245	0.0111	0.1000
FDVIVAK[x]GK	6	0	975.575269	0.0111	0.1000
K[x]LFKSLGSGMDQEK	0	0	1566.807502	0.0111	0.1550
NRLK[x]AYQGIYLMSIR	3	0	1825.003168	0.0110	0.1650
IDRK[x]IEFPPPSAEAR	3	0	1724.920885	0.0110	0.1650
AIDLYK[x]EVLNKGVSK	5	0	1675.950788	0.0110	0.1650
GVVALVEDKTK[x]SVALGGITK	10	0	1984.156741	0.0110	0.2200
DLK[x]LKWSDER	2	0	1288.677488	0.0110	0.1100
EWDSK[x]LKDLR	4	0	1288.677488	0.0110	0.1100
HPK[x]FEEILTR	2	0	1268.687660	0.0110	0.1100
K[x]YYSFDNSLK	0	0	1263.613496	0.0110	0.1100
FRK[x]PIGATWK	2	0	1202.692354	0.0110	0.1100
K[x]NTEDIEMTA	0	0	1150.517549	0.0110	0.1100
Q[x]EMKK	0	0	662.342113	0.0110	0.0550
K[x]ELLK	0	0	629.411178	0.0110	0.0550
DHDLAPLYK[x]YLSENPK	8	0	1901.952241	0.0109	0.1750
DFSK[x]TLPPELK	3	0	1273.691742	0.0109	0.1200
SSTAAK[x]TFLEK	5	0	1181.629146	0.0109	0.1200
D[x]GLEDDMPALADEEFEK	0	0	1922.809068	0.0109	0.1850
D[x]DGLEDDMPALADEEFEK	0	0	2037.836007	0.0108	0.1950
M[x]ATTVKDTMNVDINAIKK	0	0	1992.038284	0.0108	0.1950
YYIIMGLQASK[x]LR	10	0	1554.859144	0.0108	0.1400
SVQPLASAK[x]ELLR	8	0	1410.819392	0.0108	0.1400
V[x]SPTGQITSTSAR	0	0	1303.673128	0.0108	0.1400
VVTALTMLK[x]QHLFR	8	0	1655.954434	0.0107	0.1500
NIPK[x]EIK	3	0	840.506860	0.0107	0.0750
M[x]NSIVSK	0	0	777.405435	0.0107	0.0750
K[x]GEKVEDAPENNSFR	0	0	1718.822296	0.0107	0.1600
K[x]DSESTEEKEAQAVQR	0	0	1833.870361	0.0106	0.1700
LLEK[x]LEIK	3	0	984.621882	0.0106	0.0850
IHLEK[x]VSK	4	0	952.570517	0.0106	0.0850
TK[x]DSLEAR	1	0	918.477014	0.0106	0.0850
S[x]SKDISSK	0	0	850.439569	0.0106	0.0850
YPMDAHK[x]SELEGVEEAR	6	0	1959.899550	0.0106	0.1800
LVSK[x]TSFLTNASNNLAIR	3	0	1948.074078	0.0106	0.1900
NMGTVVDLLIENK[x]ASALL	12	0	1900.033855	0.0106	0.1900
IFRQK[x]SLEK	4	0	1147.671285	0.0106	0.0950
NHASIDK[x]MK	6	0	1042.522913	0.0106	0.0950
SLALTKK[x]DK	6	0	1002.607293	0.0106	0.0950
SLALTK[x]KDK	5	0	1002.607293	0.0106	0.0950
IEDTDK[x]YDKK	5	0	1253.613888	0.0105	0.1050
RK[x]IFTIHTSK	1	0	1229.724379	0.0105	0.1050
K[x]SSEQANLYER	0	0	1323.641830	0.0105	0.1150
EEYLRAAK[x]ASR	7	0	1292.683635	0.0105	0.1150
TK[x]SVALGGITK	1	0	1073.644403	0.0105	0.1150
K[x]LEFPLPNEEAR	0	0	1441.756460	0.0104	0.1250
ATDDDRWK[x]TLSK	7	0	1434.710239	0.0104	0.1250
K[x]AFGRVYATMQK	0	0	1398.744122	0.0104	0.1250
T[x]VYQISELESLLR	0	0	1549.835098	0.0104	0.1350
ESQLVDK[x]FFEKINVK	6	0	1822.982813	0.0103	0.1550
DVEFLHSDK[x]IDTIVK	8	0	1757.919882	0.0103	0.1550
GGVHVKLAHLSK[x]HPK	11	0	1606.941898	0.0103	0.1550
SIAEK[x]MNGASGAELK	4	0	1504.755469	0.0103	0.1550
LFLLRIVAFDQLVK[x]EK	13	0	1931.160709	0.0103	0.1650
VVSSAIVDK[x]YIGESAR	8	0	1692.904567	0.0103	0.1650
TPNDTQK[x]YSNDKSIVNSM	6	0	2040.942138	0.0103	0.1850
TSK[x]TPPTAMLSSVREIIK	2	0	1958.086949	0.0103	0.1850
VLSVEEIEAHLQSIAEK[x]D	16	0	2009.031604	0.0100	0.1800
YLHQSLKYK[x]EDTALR	8	0	1863.984208	0.0100	0.1500
SELVK[x]EFHK	4	0	1115.597456	0.0100	0.0900
EK[x]ADAAFLR	1	0	1019.539945	0.0100	0.0900
YYPVRK[x]FTGGVLMLIDR	5	0	2027.102541	0.0100	0.1700
TLLARAVAHHTDCK[x]FIR	13	0	2008.078783	0.0100	0.1700
AANVLAFQSTTK[x]TLALK	11	0	1776.014446	0.0100	0.1700
K[x]EFEIIKGVLCQFR	0	0	1765.954825	0.0100	0.1400
NLTDETKNK[x]HCLIK	8	0	1712.887868	0.0100	0.1400
VK[x]AFGRVYATMQK	1	0	1497.812531	0.0100	0.1300
AVILSDTK[x]PVDKK	7	0	1412.823808	0.0100	0.1300
NAYVINLK[x]QIAK	7	0	1373.803016	0.0100	0.1200
K[x]QLLIDGANVLR	0	0	1338.798265	0.0100	0.1200
SRK[x]VAQTTYK	2	0	1180.656362	0.0100	0.1000
SLK[x]RELIR	2	0	1013.634509	0.0100	0.0800
ELIRK[x]SLK	4	0	985.628363	0.0100	0.0800
WAIKEK[x]R	5	0	929.544639	0.0100	0.0700
I[x]INRDIGK	0	0	927.550117	0.0100	0.0800
EWDSK[x]LK	4	0	904.465390	0.0100	0.0700
K[x]YTGLLR	0	0	849.507194	0.0100	0.0700
NK[x]MVCK	1	0	778.382925	0.0100	0.0600
QIK[x]EIK	2	0	757.469750	0.0100	0.0600
NIPK[x]AR	3	0	697.423471	0.0100	0.0600
M[x]SQAR	0	0	591.279850	0.0100	0.0500
K[x]NCK	0	0	548.274037	0.0100	0.0400
LAK[x]R	2	0	486.327789	0.0100	0.0400
DLVLALDTPRTAAVNIK[x]VR	16	0	2064.205418	0.0097	0.1850
QEYALALQK[x]WDLSR	8	0	1719.894338	0.0096	0.1350
QHAVNERAK[x]IIDLR	8	0	1661.932452	0.0096	0.1350
FDSEK[x]AGDREVQR	4	0	1535.732760	0.0096	0.1250
WPK[x]IAEIYGSALR	2	0	1502.824477	0.0096	0.1250
EMKK[x]DSESTEEK	3	0	1439.644921	0.0096	0.1150
ATAIGRASK[x]AAR	8	0	1171.678492	0.0096	0.1150
DWNACK[x]KELLK	5	0	1403.723052	0.0095	0.1050
QGDVLLNK[x]LQK	7	0	1254.729522	0.0095	0.1050
SETMK[x]YYLPK	4	0	1258.626702	0.0095	0.0950
WK[x]TLSKESAR	1	0	1204.656362	0.0095	0.0950
IQYVGK[x]QDPK	5	0	1174.634566	0.0095	0.0950
NK[x]LLKVTVSK	1	0	1128.722984	0.0095	0.0950
QIQPK[x]TFANLVSSTLYEK	4	0	2066.104707	0.0094	0.1700
YAVISGAISLDRVDVK[x]TK	15	0	1934.083580	0.0094	0.1700
E[x]IINRDIGK	0	0	1056.592704	0.0094	0.0850
K[x]IPQVASFR	0	0	1044.607962	0.0094	0.0850
DIK[x]SMIADK	2	0	1019.532081	0.0094	0.0850
M[x]SSKDISSK	0	0	981.480047	0.0094	0.0850
HNNHMAK[x]VLTLELYKK	6	0	1938.050842	0.0094	0.1500
SMNLTRGIDLK[x]SIAEK	10	0	1774.961029	0.0094	0.1500
LFNLEPK[x]ILEEVPLR	6	0	1809.039932	0.0093	0.1400
K[x]ALSSLK	0	0	745.469750	0.0093	0.0650
HTELRSFEQK[x]VMK	9	0	1631.845282	0.0092	0.1200
EDCEAATDPLLK[x]K	11	0	1488.712937	0.0092	0.1200
LGDK[x]GPAAARASR	3	0	1268.694867	0.0092	0.1200
AQSGPDASAK[x]LPTVIPTTR	9	0	1909.026796	0.0092	0.1750
AQIK[x]ILYVNNAK	3	0	1373.803016	0.0092	0.1100
GDVAASILDK[x]YR	9	0	1306.688052	0.0092	0.1100
SNDIEK[x]AIDLYKEVLNK	5	0	1991.057425	0.0091	0.1550
ILPNK[x]VDPLVSLMMVEK	4	0	1925.072882	0.0091	0.1550
SDYYMASTYTK[x]KINVK	10	0	1910.944711	0.0091	0.1450
DYGK[x]FLSAMHDLPVR	3	0	1747.871494	0.0090	0.1350
VEFK[x]MGNGKMVEISR	3	0	1723.874862	0.0090	0.1350
IEASK[x]GLIDR	4	0	1100.618917	0.0090	0.0900
YK[x]VNLYKFR	1	0	1229.692020	0.0089	0.0800
FLK[x]TSKTPPTAMLSSVR	2	0	1863.028712	0.0088	0.1500
DPEEEAEMMTK[x]ETTEK	10	0	1896.796787	0.0088	0.1400
TFHILEPK[x]EKSLLAHK	7	0	1890.072626	0.0088	0.1400
LVLK[x]EVFLSFHNLVGR	3	0	1870.082797	0.0088	0.1400
S[x]IMEYNGGSCVAMAGK	0	0	1673.721069	0.0088	0.1400
GTLK[x]VHTIRLR	3	0	1292.804020	0.0086	0.0950
LIKK[x]SSEQANLYER	3	0	1677.904901	0.0086	0.1200
AVNIAFTQDQLLK[x]R	12	0	1615.904510	0.0086	0.1200
SNPVFAENDEK[x]GEK	10	0	1562.721193	0.0086	0.1200
K[x]EFEIIK	0	0	905.522175	0.0086	0.0600
QEMK[x]KDSESTEEK	3	0	1567.703492	0.0085	0.1100
ATAGPIIADK[x]NCK	9	0	1357.702317	0.0085	0.1100
NIPK[x]ARASLTAAK	3	0	1339.793514	0.0085	0.1100
DESRGVMTLGFDLIK[x]R	14	0	1835.956278	0.0084	0.1350
ATLTGMKIDVLFSK[x]IR	13	0	1792.027986	0.0084	0.1350
TVQK[x]VETAVLSTTVKAQAR	3	0	2029.153050	0.0084	0.1600
VGIK[x]PPKGVLLYGPPGTGK	3	0	1877.113761	0.0084	0.1600
FGDGIQIAQLALK[x]HRENK	12	0	2037.111857	0.0083	0.1500
VVDK[x]CFGIKFDIMPR	3	0	1823.942544	0.0083	0.1250
GGVHVK[x]LAHLSKHPK	5	0	1606.941898	0.0083	0.1250
K[x]INVKFFEK	0	0	1151.670224	0.0083	0.0750
NFGRDLK[x]LK	6	0	1089.629423	0.0083	0.0750
K[x]DSESTEEK	0	0	1051.466899	0.0083	0.0750
GGNMK[x]EVFR	4	0	1036.512349	0.0083	0.0750
MQK[x]LLR	2	0	787.473787	0.0083	0.0500
KLGVKPPK[x]GCLMFGPPGTGK	7	0	2068.132455	0.0082	0.1650
TIPPLTTVKGSDAAPQASK[x]K	18	0	2009.115605	0.0082	0.1650
TLALKYPGGGPGK[x]TAILPVK	12	0	1980.177084	0.0082	0.1650
EAVLK[x]LKLELK	4	0	1282.822356	0.0082	0.0900
G[x]LGYPEDAIGK	0	0	1118.560737	0.0082	0.0900
KYIPNPVLVIIDVK[x]PK	13	0	1835.128350	0.0081	0.1300
VVK[x]VDAQDFLKVAETR	2	0	1817.004608	0.0081	0.1300
ENWK[x]YACK	3	0	1097.496365	0.0081	0.0650
KPIGATWK[x]TTQLEEANSK	7	0	2001.053008	0.0081	0.1450
KDYTMAQPEFFK[x]AVR	11	0	1829.913356	0.0080	0.1200
LEKGQSIDDMIPAQK[x]	14	0	1671.850090	0.0080	0.1200
AIHK[x]LGSTLK	3	0	1066.649824	0.0080	0.0800
K[x]VIAR	0	0	585.396198	0.0080	0.0400
K[x]PRVVTALTMLKQHLFR	0	0	2037.203252	0.0079	0.1350
DLASFIPDNK[x]LNCVIDR	9	0	1988.998864	0.0079	0.1350
AVAHHTDCK[x]FIR	8	0	1453.724781	0.0079	0.0950
DNLSWLSK[x]ANNWSK	7	0	1661.816092	0.0079	0.1100
WSELRK[x]R	5	0	973.545700	0.0079	0.0550
CIK[x]RLVK	2	0	915.568742	0.0079	0.0550
QPEDK[x]LR	4	0	884.471536	0.0079	0.0550
IGLSK[x]IR	4	0	785.512280	0.0079	0.0550
SEFQRLTHEK[x]STMLEK	9	0	1962.983216	0.0078	0.1250
DRIDK[x]NTWNSTLETAK	4	0	1890.943464	0.0078	0.1250
ARLTQLLSQIK[x]EEQGDIK	10	0	2069.147964	0.0078	0.1400
EDLTDEEK[x]AASIAVEDEK	7	0	1990.921782	0.0078	0.1400
DLEETDERSLALTK[x]K	13	0	1746.899873	0.0077	0.1150
F[x]RNQYDGDATTWSPQGR	0	0	1997.897911	0.0076	0.1300
ISPGYDVYEGSFEK[x]EGK	13	0	1903.883889	0.0076	0.1300
TMLVK[x]AVANSTAANFIR	4	0	1805.982099	0.0076	0.1300
QDLADATVETLK[x]AIEGK	11	0	1800.946820	0.0076	0.1300
TGPPGPPCGGK[x]FMLKLGVK	10	0	1940.037500	0.0076	0.1450
NSIVSKYTQSTNNDDPK[x]K	16	0	2037.996615	0.0075	0.1350
A[x]SLLKVNMENLIVTDLGK	0	0	1957.091700	0.0075	0.1350
DTMNVDINAIK[x]KGEIR	10	0	1815.951192	0.0075	0.1200
WDLSK[x]QEALYLAQR	4	0	1719.894338	0.0075	0.1050
ATLTGMK[x]IDVLFSK	6	0	1522.842826	0.0075	0.1050
EAEAARK[x]K	6	0	901.498083	0.0075	0.0600
DQK[x]K	2	0	517.285985	0.0075	0.0300
LIK[x]K	2	0	500.368591	0.0075	0.0300
DK[x]PK	1	0	486.280173	0.0075	0.0300
DVPTFANFHTPIFIAK[x]R	15	0	1973.052225	0.0074	0.1250
SSLELANNAVK[x]SNDIEK	10	0	1830.932231	0.0074	0.1250
FEAQK[x]DTVHMIFNQK	4	0	1834.903518	0.0073	0.1100
YYIIMGLQASK[x]LRNK	10	0	1796.997022	0.0073	0.1100
GYQTIELDKK[x]LDVAK	9	0	1719.940617	0.0073	0.1100
VVGQLLEK[x]LKPLIEK	7	0	1706.070505	0.0073	0.1100
DWNACKK[x]ELLK	6	0	1403.723052	0.0073	0.0800
ILEFTK[x]YSNDK	5	0	1356.692468	0.0073	0.0800
ASK[x]AAREYLEK	2	0	1264.677488	0.0073	0.0800
K[x]LGVKPPKGCLMFGPPGTGK	0	0	2068.132455	0.0072	0.1450
YLHQSLK[x]YK	6	0	1178.644738	0.0072	0.0650
KSK[x]TLQYFA	2	0	1084.591644	0.0072	0.0650
DKK[x]ASLLTR	2	0	1030.613439	0.0072	0.0650
SLK[x]DECK	2	0	878.416723	0.0071	0.0500
K[x]ARQAAK	0	0	771.471479	0.0071	0.0500
CFGIK[x]FDIMPRK	4	0	1510.778788	0.0071	0.0850
NK[x]VLVKVHPEGK	1	0	1346.803351	0.0071	0.0850
QNLFVPTSDK[x]EKASFAR	9	0	1937.000583	0.0071	0.1200
LKVELAK[x]QNLFVPTSDK	6	0	1929.093418	0.0071	0.1200
FNSNAIAAVATK[x]MVTLK	11	0	1777.975953	0.0071	0.1200
GVILYGAPGTGK[x]TLLAK	11	0	1657.976610	0.0071	0.1200
NEEK[x]LAEFDK	3	0	1221.587675	0.0070	0.0700
LILTENIK[x]TK	7	0	1171.717563	0.0070	0.0700
FIVK[x]ASSGPR	3	0	1060.602876	0.0070	0.0700
NK[x]LLK	1	0	614.411513	0.0070	0.0350
NTWNSTLETAK[x]AKYASQK	10	0	2040.027522	0.0069	0.1250
EAEAAK[x]DEQIEKIDTVIK	5	0	2029.057817	0.0069	0.1250
NWK[x]EEYLR	2	0	1136.561406	0.0069	0.0550
K[x]VAQTTYK	0	0	937.523235	0.0069	0.0550
KLEGTIDYQK[x]L	9	0	1306.713204	0.0068	0.0750
GYIGDPIK[x]FVR	7	0	1263.697497	0.0068	0.0750
K[x]MAIDDDINWEELAR	0	0	1817.861714	0.0067	0.1000
ASVVETVTLTK[x]VTQK	10	0	1602.919156	0.0067	0.1000
HPK[x]FEEILTRLR	2	0	1537.872820	0.0067	0.0800
TTLFK[x]SELAQSK	4	0	1351.734665	0.0067	0.0800
DKK[x]DQK	2	0	760.407879	0.0067	0.0400
AAK[x]ASR	2	0	602.349976	0.0067	0.0400
K[x]WR	0	0	488.285928	0.0067	0.0200
IDKNTWNSTLETAK[x]AK	13	0	1818.947489	0.0066	0.1050
MEILKIHLEK[x]VSK	9	0	1566.916655	0.0065	0.0850
LEK[x]VRQLIIK	2	0	1238.807376	0.0065	0.0650
EASK[x]TLSKWR	3	0	1204.656362	0.0065	0.0650
SNNIK[x]ENEQK	4	0	1202.589070	0.0065	0.0650
TVQYATK[x]RSK	6	0	1180.656362	0.0065	0.0650
VVTSK[x]LLKPR	4	0	1139.738968	0.0065	0.0650
ILAHREFPDLGVLEGK[x]R	15	0	1949.084584	0.0065	0.1100
ATTVK[x]DTMNVDINAIKK	4	0	1860.997805	0.0065	0.1100
ATAIGK[x]SSTAAKTFLEK	5	0	1722.951515	0.0065	0.1100
IEFATITK[x]DTTKNK	7	0	1608.872208	0.0064	0.0900
TKLVK[x]ER	4	0	872.544305	0.0064	0.0450
EAEAAKDEQIEK[x]IDTVIK	11	0	2029.057817	0.0064	0.1150
TNNLDLEHKHK[x]TPDK	10	0	1788.911774	0.0063	0.0950
NK[x]PDERFNTGVVNVR	1	0	1743.901545	0.0063	0.0950
A[x]ASLLKVNMENLIVTDLGK	0	0	2028.128811	0.0063	0.1200
YK[x]DAYVYSIVAIARIK	1	0	1872.050830	0.0063	0.1000
GSNDDEMK[x]IDKK	7	0	1378.639778	0.0063	0.0750
D[x]GIQDIMPSQAK	0	0	1301.628489	0.0063	0.0750
M[x]SIMEYNGGSCVAMAGK	0	0	1804.761547	0.0062	0.1050
GIDWREALEK[x]TEEK	9	0	1702.852533	0.0061	0.0850
LIK[x]KSSEQANLYER	2	0	1677.904901	0.0061	0.0850
ALGNFVASVLARLALTK[x]PK	16	0	1968.188317	0.0061	0.1150
TGPPGPPCGGK[x]FMLK	10	0	1542.768616	0.0060	0.0900
LISGK[x]LDEAR	4	0	1100.618917	0.0060	0.0600
GIDLK[x]SIAEK	4	0	1072.612770	0.0060	0.0600
SDYYMASTYTKK[x]INVK	11	0	1910.944711	0.0059	0.0950
AKWSTAETLTNNK[x]IDR	12	0	1846.953636	0.0059	0.0950
K[x]YIPNPVLVIIDVKPK	0	0	1835.128350	0.0059	0.0950
EIK[x]EVIELPVK	2	0	1295.769988	0.0059	0.0650
CVVHLNDASVAAK[x]LLMK	12	0	1868.001115	0.0059	0.1000
NK[x]PDER	1	0	757.371829	0.0058	0.0350
FLK[x]TSK	2	0	722.432639	0.0058	0.0350
K[x]HGQLK	0	0	709.423471	0.0058	0.0350
NK[x]VLVK	1	0	699.464272	0.0058	0.0350
N[x]STEEIDLYNRWK	0	0	1666.795023	0.0058	0.0750
E[x]MIAAQGIDEEDR	0	0	1475.656153	0.0058	0.0750
ITAFLLADSK[x]SQK	9	0	1420.792510	0.0058	0.0750
STELFK[x]NEEEPTKK	5	0	1678.841301	0.0057	0.0800
AVEK[x]LMSRRPPVIR	3	0	1650.971479	0.0057	0.0800
AFGRVYATMQK[x]LQK	10	0	1639.886752	0.0057	0.0800
IEFATITKDTTK[x]NK	11	0	1608.872208	0.0057	0.0800
NPELFLRVGIK[x]PPK	10	0	1606.955817	0.0057	0.0800
VLSNYMK[x]QEALSSK	6	0	1596.818066	0.0057	0.0800
ILIDK[x]AR	4	0	827.522844	0.0057	0.0400
IDRK[x]VEFGLPDLEGR	3	0	1742.931448	0.0057	0.0850
S[x]PTGQITSTSARSGK	0	0	1476.753161	0.0057	0.0850
KPPVQPLAYK[x]SATPFRK	9	0	1927.104259	0.0056	0.0950
NILK[x]VDIEVAVIPSEGFR	3	0	1998.114879	0.0056	0.1000
K[x]TVQYATKR	0	0	1093.624337	0.0056	0.0500
SMAIDK[x]DIR	5	0	1047.538227	0.0056	0.0500
LQK[x]YQATVMR	2	0	1236.664816	0.0055	0.0550
SSHIITK[x]ELK	6	0	1154.665864	0.0055	0.0550
E[x]TIDNAETMK	0	0	1150.517549	0.0055	0.0550
E[x]TIDNAETMKK	0	0	1278.612505	0.0055	0.0600
EDMGSNDK[x]ASK	7	0	1180.502961	0.0055	0.0600
G[x]GLGYPEDAIGK	0	0	1175.582198	0.0054	0.0650
AAK[x]ASRGAATIK	2	0	1143.672345	0.0054	0.0650
GSLEK[x]NWKEEYLR	4	0	1650.836493	0.0054	0.0700
K[x]EEPKSETLENFTR	0	0	1706.847448	0.0054	0.0750
RVATEK[x]DFLDAVQK	5	0	1618.867791	0.0054	0.0750
ATAGPIIADKNCK[x]K	12	0	1485.797272	0.0054	0.0750
MSSK[x]SSLELANNAVK	3	0	1577.808228	0.0053	0.0800
YYK[x]DGIYDLLHACVDR	2	0	1999.946105	0.0053	0.0850
DPEEEAEMMTK[x]ETTEKK	10	0	2024.891743	0.0053	0.0900
N[x]SSSDMAYTSMFKGNQK	0	0	1894.818860	0.0053	0.0900
VIDGSRPVNRNK[x]LLK	11	0	1708.010698	0.0050	0.0750
RHNFVGLFVELSK[x]LLVK	12	0	1998.177753	0.0050	0.0850
SIK[x]GYTLPPHCSRGER	2	0	1856.931459	0.0050	0.0800
K[x]SGNLPDADNSKSDISK	0	0	1774.869635	0.0050	0.0850
IDK[x]NTWNSTLETAK	2	0	1619.815423	0.0050	0.0700
E[x]EMIAAQGIDEEDR	0	0	1604.698741	0.0050	0.0700
K[x]INVLNFPSANFSK	0	0	1577.856502	0.0050	0.0700
QLADYK[x]AFEDSLR	5	0	1554.767750	0.0050	0.0650
LRTFHILEPK[x]EK	9	0	1509.866674	0.0050	0.0600
LTHEK[x]STMLEK	4	0	1315.680522	0.0050	0.0550
GVVALVEDK[x]TK	8	0	1157.665530	0.0050	0.0550
WK[x]RENQLR	1	0	1128.615169	0.0050	0.0400
TVQYATK[x]R	6	0	965.529382	0.0050	0.0400
DIGK[x]VVDK	3	0	872.496688	0.0050	0.0400
GK[x]YYPLK	1	0	867.485399	0.0050	0.0350
K[x]TTEEK	0	0	734.380997	0.0050	0.0300
AERK[x]AR	3	0	729.424532	0.0050	0.0300
K[x]LAR	0	0	486.327789	0.0050	0.0200
TGPPGPPCGGKFMLK[x]LGVK	14	0	1940.037500	0.0047	0.0900
IDTIVK[x]EIQDEKEAEAAR	5	0	2057.063963	0.0047	0.0850
LENVK[x]IYADLKINEDSK	4	0	1991.057425	0.0047	0.0800
QNLFVPTSDKEK[x]ASFAR	11	0	1937.000583	0.0047	0.0800
NSIVSK[x]YTQSTNNDDPK	5	0	1909.901659	0.0047	0.0800
KTLEVLYLK[x]MHNNHAK	8	0	1938.050842	0.0047	0.0750
GIGSYEK[x]QSEVSVGLR	6	0	1707.879080	0.0047	0.0750
TFMNHIDVQK[x]EFQAR	9	0	1862.909665	0.0047	0.0700
DFLDAVQK[x]VVKGNQK	7	0	1687.925636	0.0047	0.0700
QIK[x]EIKEVIELPVK	2	0	1665.007573	0.0046	0.0650
VSK[x]QGEIDYEALVK	2	0	1577.830012	0.0046	0.0650
VLNK[x]GDSGEMSLQK	3	0	1504.755469	0.0046	0.0650
LNDPEDK[x]YEALSK	6	0	1520.735782	0.0046	0.0600
DIGK[x]VVDKCFGIK	3	0	1477.796212	0.0046	0.0600
K[x]VPDKLIDASTVK	0	0	1412.823808	0.0046	0.0600
LNADVLGQLIK[x]K	10	0	1310.792119	0.0046	0.0550
DYYTKQSK[x]ATR	7	0	1359.678214	0.0045	0.0500
RVEFK[x]MGNGK	4	0	1164.607305	0.0045	0.0450
IEDTDK[x]YDK	5	0	1125.518932	0.0044	0.0400
KTVQYATK[x]R	7	0	1093.624337	0.0044	0.0400
LAQFEK[x]EEYVSDPKEQM	5	0	2069.961478	0.0044	0.0750
K[x]SNFFLQLDGLVGQEAR	0	0	1921.005669	0.0044	0.0750
N[x]SIVSKYTQSTNNDDPK	0	0	1909.901659	0.0044	0.0750
FQDILLGAGQAIK[x]AGNR	12	0	1770.973979	0.0044	0.0750
K[x]LARNILK	0	0	954.633783	0.0044	0.0350
M[x]STLDLNHLADLYDR	0	0	1775.851150	0.0043	0.0650
QVK[x]REVGCIGNIVER	2	0	1755.941297	0.0043	0.0650
GTKK[x]SGNLPDADNSK	3	0	1530.763724	0.0043	0.0650
TGIATMLTRGEIK[x]K	12	0	1517.859870	0.0043	0.0600
YEAK[x]AIGSGSEPAK	3	0	1406.704092	0.0043	0.0600
K[x]RWSLER	0	0	973.545700	0.0043	0.0300
LKESQLVDK[x]FFEK	8	0	1609.871482	0.0042	0.0550
EDMGSNDK[x]ASKER	7	0	1465.646650	0.0042	0.0550
K[x]DGIQDIMPSQAK	0	0	1429.723444	0.0042	0.0550
GLGYPEDAIGK[x]TK	10	0	1347.703366	0.0042	0.0550
GKYYPLK[x]SMTEK	6	0	1443.743119	0.0042	0.0500
QNLFVPTSDK[x]EK	9	0	1404.724827	0.0042	0.0500
K[x]PRVVTALTMLK	0	0	1355.832206	0.0042	0.0500
DVAK[x]MK	3	0	690.373411	0.0042	0.0250
TMGK[x]NK	3	0	677.353010	0.0042	0.0250
IDK[x]EDMGSNDK	2	0	1250.544822	0.0041	0.0450
GLGYPEDAIGKTK[x]LVK	12	0	1687.950789	0.0041	0.0650
TNNLDLEHK[x]HKTPDK	8	0	1788.911774	0.0040	0.0600
DLGQVLNK[x]YVQVEQR	7	0	1787.952910	0.0040	0.0600
TVQK[x]VETAVLSTTVK	3	0	1602.919156	0.0040	0.0600
K[x]TREALMEFR	0	0	1279.670628	0.0040	0.0400
DTTKNK[x]MVCK	5	0	1223.600166	0.0040	0.0400
GYQTIELDK[x]K	8	0	1193.629146	0.0040	0.0400
QSK[x]ATREPNK	2	0	1157.615226	0.0040	0.0400
VVLK[x]NKGTMK	3	0	1116.668841	0.0040	0.0400
LDSK[x]NVQLAK	3	0	1114.634566	0.0040	0.0400
INVK[x]K	3	0	600.395864	0.0040	0.0200
M[x]NSTEEIDLYNRWK	0	0	1797.835501	0.0039	0.0550
VIPVEELK[x]EIKQIK	7	0	1665.007573	0.0039	0.0550
ATAGPIIADK[x]NCKK	9	0	1485.797272	0.0039	0.0550
MATTVK[x]DTMNVDINAIKK	5	0	1992.038284	0.0039	0.0700
MVTLK[x]DVGPPQPGPGIYR	4	0	1924.023961	0.0039	0.0700
IDRDK[x]LVLK	4	0	1098.676036	0.0039	0.0350
RLMSK[x]VAEK	4	0	1060.606245	0.0039	0.0350
K[x]LPNIEEATFDKR	0	0	1559.830681	0.0038	0.0500
K[x]IEFPPPSAEARAEILR	0	0	1923.057703	0.0038	0.0650
IEFATITK[x]DTTK	7	0	1366.734330	0.0038	0.0450
K[x]SGNLPDADNSK	0	0	1244.599634	0.0038	0.0450
SPSGNDALNDK[x]K	10	0	1244.599634	0.0038	0.0450
GLGYPEDAIGK[x]TKLVK	10	0	1687.950789	0.0037	0.0600
YVTGPK[x]NK	5	0	905.497023	0.0037	0.0300
K[x]SLPLQIEVANDCIK	0	0	1726.928669	0.0037	0.0550
AIDLYKEVLNK[x]GVSK	10	0	1675.950788	0.0037	0.0550
NVVTEAGFIAIK[x]EDR	11	0	1660.878354	0.0037	0.0550
E[x]SLQRLLQGAR	0	0	1269.715268	0.0036	0.0400
TLIDKFSGEK[x]K	9	0	1264.702640	0.0036	0.0400
YSNDK[x]SIVNSM	4	0	1256.570643	0.0036	0.0400
TELFK[x]ASTSAK	4	0	1181.629146	0.0036	0.0400
RPPVIRTTLFK[x]SELAQSK	10	0	2070.194854	0.0036	0.0650
LSFK[x]SIADVADMLEANDK	3	0	1965.971650	0.0036	0.0650
S[x]TLDLNHLADLYDR	0	0	1644.810672	0.0036	0.0500
VVTSK[x]LLKPRVNNR	4	0	1622.994323	0.0036	0.0500
VTQKK[x]PPVQPLAYK	4	0	1595.939834	0.0036	0.0500
VSTK[x]KILGVAAEDK	3	0	1457.845270	0.0036	0.0500
IK[x]ENQEK	1	0	887.471202	0.0036	0.0250
K[x]ASLLTR	0	0	787.491545	0.0036	0.0250
LAEFVNMSK[x]AYHSQYLR	8	0	2056.019935	0.0035	0.0600
WKTLSK[x]ESAR	5	0	1204.656362	0.0035	0.0350
K[x]PPVQPLAYK	0	0	1139.670224	0.0035	0.0350
FVK[x]LGIDPPK	2	0	1112.659326	0.0035	0.0350
IKTLSMEK[x]HTELR	7	0	1584.865682	0.0035	0.0450
SAK[x]AKNPMFALSR	2	0	1419.765584	0.0035	0.0450
LEFIK[x]VIPVEELKEIK	4	0	1926.144056	0.0034	0.0550
IQDAELAILQK[x]TQNLR	10	0	1853.036967	0.0034	0.0550
LVNFTAK[x]TLDLLGIFR	6	0	1820.055916	0.0034	0.0550
DISSK[x]SPSGNDALNDK	4	0	1646.774679	0.0034	0.0550
GYQTIELDK[x]KLDVAK	8	0	1719.940617	0.0033	0.0500
E[x]MKKDSESTEEK	0	0	1439.644921	0.0033	0.0400
VYHAIRNIPK[x]AR	9	0	1436.836379	0.0033	0.0400
K[x]GVVALVEDKTK	0	0	1285.760486	0.0033	0.0400
LK[x]PQDERTQEERNR	1	0	1797.908083	0.0032	0.0450
WSTAETLTNNK[x]IDR	10	0	1647.821570	0.0032	0.0450
HYYSLRINYK[x]K	9	0	1483.793513	0.0032	0.0350
K[x]VIARLQSYDR	0	0	1347.762215	0.0032	0.0350
CYAK[x]NEWR	3	0	1125.502511	0.0031	0.0250
FDIMPRK[x]K	6	0	1033.574220	0.0031	0.0250
SFEQK[x]VMK	4	0	995.510954	0.0031	0.0250
VLVDK[x]SRK	4	0	943.581415	0.0031	0.0250
KQYSAK[x]AK	5	0	922.523570	0.0031	0.0250
GGDEWK[x]IEPLKLK	5	0	1511.834706	0.0031	0.0400
AASIAVEDEK[x]RLR	9	0	1456.799717	0.0031	0.0400
M[x]NSIVSKYTQSTNNDDPK	0	0	2040.942138	0.0031	0.0550
INVKFFEK[x]EDVQSLK	7	0	1822.982813	0.0030	0.0450
LIPIRGTEVEK[x]ITIK	10	0	1709.045018	0.0030	0.0450
EWDSKLK[x]DLR	6	0	1288.677488	0.0030	0.0300
VK[x]LEK	1	0	615.395529	0.0030	0.0150
RGERPSCPTGYHLK[x]SIR	13	0	2013.032561	0.0029	0.0500
L[x]FKSLGSGMDQEKVLNK	0	0	1893.002891	0.0029	0.0500
TPNDTQK[x]YSNDK	6	0	1409.642221	0.0029	0.0350
AELDK[x]IGLSKIR	4	0	1341.797930	0.0029	0.0350
K[x]IEFPPPSAEAR	0	0	1340.708787	0.0029	0.0350
VPEDIFK[x]THLEVAR	6	0	1652.888526	0.0029	0.0400
S[x]SKSSLELANNAVK	0	0	1446.767750	0.0029	0.0400
EK[x]VLKTK	1	0	844.538158	0.0029	0.0200
SDEINEVLNK[x]YQETQR	9	0	1964.943855	0.0028	0.0450
EK[x]TSNNTNRTNSTDEK	1	0	1837.840123	0.0028	0.0450
ATTVK[x]DTMNVDINAIK	4	0	1732.902849	0.0028	0.0450
EALEK[x]TEEK	4	0	1075.539667	0.0028	0.0250
LMVEMEKK[x]LEK	7	0	1376.740675	0.0027	0.0300
D[x]YTMAQPEFFK	0	0	1375.611779	0.0027	0.0300
EDALFK[x]NEEKK	5	0	1349.682631	0.0027	0.0300
DVAKMK[x]LSLFSNK	5	0	1479.811862	0.0027	0.0350
YGEK[x]ESLAAVLVR	3	0	1433.787759	0.0027	0.0350
SFEQK[x]VMKEDNLILR	4	0	1848.976679	0.0027	0.0400
RQGITEAYNQK[x]AVEK	10	0	1733.905962	0.0027	0.0400
IIENEQSAEK[x]NAYVINLK	9	0	2075.089784	0.0025	0.0450
EK[x]VAFILDQVRLFLLR	1	0	1959.166855	0.0025	0.0400
VSTKK[x]ILGVAAEDK	4	0	1457.845270	0.0025	0.0350
VMK[x]EDNLILR	2	0	1229.680131	0.0025	0.0250
VVTSKLLK[x]PR	7	0	1139.738968	0.0025	0.0250
YDK[x]KDLVR	2	0	1035.571243	0.0025	0.0200
SSCK[x]IVFR	3	0	995.522185	0.0025	0.0200
TLASLQK[x]R	6	0	915.550117	0.0025	0.0200
K[x]TELFK	0	0	764.443203	0.0025	0.0150
MK[x]DAVK	1	0	690.373411	0.0025	0.0150
K[x]LEK	0	0	516.327120	0.0025	0.0100
GEK[x]R	2	0	488.270670	0.0025	0.0100
LFK[x]SLGSGMDQEKVLNK	2	0	1893.002891	0.0024	0.0400
SMIADK[x]HAIRILAHR	5	0	1730.972539	0.0023	0.0350
YVQVEQRNK[x]PDER	8	0	1659.832802	0.0023	0.0300
EPLK[x]EVVQFVGSR	3	0	1486.814306	0.0023	0.0300
M[x]PFGNTHNKFK	0	0	1319.644415	0.0023	0.0250
HK[x]TPDKGYGHR	1	0	1294.653005	0.0023	0.0250
IDKEDMGSNDK[x]ASK	10	0	1536.708913	0.0021	0.0300
TMTEK[x]AR	4	0	835.422145	0.0021	0.0150
VMK[x]EDNLILRTR	2	0	1486.828906	0.0021	0.0250
GK[x]YYPLKSMTEK	1	0	1443.743119	0.0021	0.0250
ILFENPDEATK[x]R	10	0	1431.735725	0.0021	0.0250
FIK[x]HADATCVHRLALTK	2	0	1980.072637	0.0021	0.0350
NSSSDMAYTSMFK[x]GNQK	12	0	1894.818860	0.0021	0.0350
GTK[x]TSETNDRNSTNNTK	2	0	1866.866670	0.0021	0.0350
GMALGSANEK[x]IEASKGLIDR	9	0	2059.073086	0.0020	0.0400
VEFKMGNGK[x]MVEISR	8	0	1723.874862	0.0020	0.0300
P[x]FGNTHNKFK	0	0	1188.603937	0.0020	0.0200
RFDSEK[x]AGDR	5	0	1179.563192	0.0020	0.0200
AELDK[x]IGLSK	4	0	1072.612770	0.0020	0.0200
K[x]DKPK	0	0	614.375128	0.0020	0.0100
VLK[x]TK	2	0	587.400615	0.0020	0.0100
DEPEETDVNK[x]YQK	9	0	1593.715773	0.0019	0.0250
LNFSSLK[x]MKDAVK	6	0	1479.811862	0.0019	0.0250
KPPVQPLAYK[x]SATPFR	9	0	1799.009303	0.0019	0.0300
SGNLPDADNSK[x]SDISK	10	0	1646.774679	0.0019	0.0300
VAQTTYK[x]K	6	0	937.523235	0.0019	0.0150
DSEALK[x]TR	5	0	918.477013	0.0019	0.0150
VLTLELYKK[x]LR	8	0	1374.859801	0.0018	0.0200
TEPK[x]AVDEEMK	3	0	1275.601607	0.0018	0.0200
RFCVGLQK[x]IEEIFK	7	0	1765.954825	0.0018	0.0250
SSK[x]SSLELANNAVK	2	0	1446.767750	0.0018	0.0250
GSDAAPQASK[x]KK	9	0	1186.630541	0.0017	0.0200
VMCK[x]NK	3	0	778.382925	0.0017	0.0100
EIK[x]QIK	2	0	757.469750	0.0017	0.0100
ETTEK[x]K	4	0	734.380997	0.0017	0.0100
VDVK[x]TK	3	0	688.411904	0.0017	0.0100
GNAKFGDGIQIAQLALK[x]HR	16	0	2036.127841	0.0016	0.0300
ELVSK[x]ASPIAGSEGKEAYR	4	0	1991.032273	0.0016	0.0300
S[x]SSDMAYTSMFKGNQK	0	0	1780.775938	0.0016	0.0250
GMALGSANEKIEASK[x]GLIDR	14	0	2059.073086	0.0015	0.0300
GVVALVEDK[x]TKSVALGGITK	8	0	1984.156741	0.0015	0.0300
QVK[x]NRDCVGR	2	0	1230.625074	0.0015	0.0150
VELAKQNLFVPTSDK[x]EK	14	0	1945.051948	0.0015	0.0250
FCVGLQKIEEIFK[x]K	12	0	1737.948678	0.0014	0.0200
SELAQSK[x]YLMNVSR	6	0	1624.824212	0.0014	0.0200
EDCK[x]SLK	3	0	878.416723	0.0014	0.0100
EAVLK[x]LK	4	0	799.516697	0.0014	0.0100
EK[x]SPAIIFIDELDAIGTK	1	0	1959.056365	0.0014	0.0250
GITVLK[x]PDDDK	5	0	1199.639709	0.0014	0.0150
TK[x]DAVVLGVEK	1	0	1157.665530	0.0014	0.0150
ITIK[x]VHVSEVLGDIR	3	0	1677.977670	0.0013	0.0200
TFHILEPKEK[x]SLLAHK	9	0	1890.072626	0.0012	0.0200
V[x]PTFANFHTPIFIAKR	0	0	1858.025287	0.0012	0.0200
LSVEALNSLTGEFK[x]GK	13	0	1691.909318	0.0012	0.0200
DTMNVDINAIK[x]K	10	0	1360.701983	0.0012	0.0150
YDK[x]K	2	0	552.290736	0.0012	0.0050
NCK[x]K	2	0	548.274037	0.0012	0.0050
YYK[x]PDLTIDEAVR	2	0	1581.803799	0.0012	0.0150
SLDK[x]QMVEERVLK	3	0	1573.849698	0.0012	0.0150
INADHK[x]LNSLPLLQQLVK	5	0	2043.183957	0.0011	0.0200
FKLNVYK[x]YR	6	0	1229.692020	0.0011	0.0100
K[x]SKTLQYFA	0	0	1084.591644	0.0011	0.0100
TAAVNIK[x]VR	6	0	970.592313	0.0011	0.0100
CIDMFIHK[x]SAELYK	7	0	1753.853066	0.0011	0.0150
DTTK[x]NKMVCK	3	0	1223.600166	0.0010	0.0100
A[x]SLLK	0	0	530.342770	0.0010	0.0050
LAHLSK[x]HPKFEEILTR	5	0	1918.078772	0.0009	0.0150
V[x]SPTGQITSTSARSGK	0	0	1575.821569	0.0009	0.0150
ELKK[x]EEMVMLK	3	0	1376.740675	0.0009	0.0100
K[x]LEFPLPNEEARVGILR	0	0	1980.115548	0.0009	0.0150
K[x]ACIIFFDEIDAIGGAR	0	0	1894.961028	0.0009	0.0150
YGLQGPTWLVHK[x]ENAINK	11	0	2067.090061	0.0008	0.0150
NSIVSK[x]YTQSTNNDDPKK	5	0	2037.996615	0.0008	0.0150
LK[x]PQDERTQEER	1	0	1527.764059	0.0008	0.0100
DNSSDLQK[x]LLMK	7	0	1390.712547	0.0008	0.0100
TK[x]VVDR	1	0	716.418051	0.0008	0.0050
IIPLK[x]K	4	0	710.505408	0.0008	0.0050
K[x]LDVAK	0	0	672.416990	0.0008	0.0050
ATK[x]QSK	2	0	661.375854	0.0008	0.0050
A[x]ASLLK	0	0	601.379880	0.0008	0.0050
QAAK[x]ASVVETVTLTKVTQK	3	0	2001.146903	0.0008	0.0150
TITDGK[x]IYVEVER	5	0	1521.803799	0.0008	0.0100
VLVDK[x]SR	4	0	815.486459	0.0007	0.0050
VVK[x]GNQK	2	0	771.460247	0.0007	0.0050
GNQK[x]VVK	3	0	771.460247	0.0007	0.0050
GTK[x]KSGNLPDADNSK	2	0	1530.763724	0.0007	0.0100
TLSMEK[x]HTELRSFEQK	5	0	1962.983216	0.0006	0.0100
K[x]DGIQDIMPSQAKELK	0	0	1799.945046	0.0006	0.0100
SSSDMAYTSMFK[x]GNQK	11	0	1780.775938	0.0006	0.0100
LVK[x]ERQAR	2	0	998.598459	0.0006	0.0050
DQKK[x]DKPK	3	0	985.555594	0.0006	0.0050
GSLEK[x]NWK	4	0	960.502835	0.0006	0.0050
F[x]ATLQKSK	0	0	921.528321	0.0006	0.0050
VLIDCNK[x]FDSIDLNPAR	6	0	1988.998865	0.0006	0.0100
K[x]PIGATWKTTQLEEANSK	0	0	2001.053008	0.0006	0.0100
ETTEK[x]KIDK	4	0	1090.586949	0.0006	0.0050
LAHLSK[x]HPK	5	0	1029.608297	0.0006	0.0050
AIGSGSEPAKSELVK[x]EFHK	14	0	2013.053008	0.0005	0.0100
SGNLPDADNSKSDISK[x]SSM	15	0	1951.879206	0.0005	0.0100
GGNMK[x]EVFRR	4	0	1192.613451	0.0005	0.0050
TNSTDEK[x]GTK	6	0	1079.509429	0.0005	0.0050
N[x]STEEIDLYNR	0	0	1352.620760	0.0005	0.0050
EAVLKLK[x]LELK	6	0	1282.822356	0.0005	0.0050
F[x]ANNDEIHPSK	0	0	1270.594156	0.0005	0.0050
SVQPTAK[x]TVQK	6	0	1185.671676	0.0005	0.0050
ILFENPDEATK[x]RK	10	0	1559.830681	0.0004	0.0050
SWIGAYLAK[x]IPER	8	0	1502.824477	0.0004	0.0050
YPLVTHFRFLK[x]TSK	10	0	1735.977279	0.0004	0.0050
NK[x]TDTKTIEAITFK	1	0	1608.872208	0.0004	0.0050
K[x]SAAAIGTSQLPVR	0	0	1397.798991	0.0004	0.0050
SPSGNDALNDKK[x]GTK	11	0	1530.763724	0.0003	0.0050
VLK[x]LTLEAMDLEIVEK	2	0	1843.037546	0.0003	0.0050
VVGSELIQK[x]YLGDGPR	8	0	1729.936200	0.0003	0.0050
MATTVK[x]DTMNVDINAIK	5	0	1863.943328	0.0003	0.0050
LGVKPPK[x]GCLMFGPPGTGK	6	0	1940.037500	0.0003	0.0050
# precursors: 1
Precursor: 2660.4129	4	0.9987	0
K[x]WRLR(0)	Q[x]LMTEFVDQVDDVVK(0)	0.7100	2660.3995	138.0681
QIK[x]EIK(2)	Q[x]LMTEFVDQVDDVVK(0)	0.6950	2660.3981	138.0681
S[x]PTGQITSTSAR(0)	SLEK[x]TLVPYLR(3)	0.6900	2660.4384	138.0681
EIK[x]QIK(2)	Q[x]LMTEFVDQVDDVVK(0)	0.6450	2660.3981	138.0681
LK[x]DLRFGNR(1)	G[x]GLGYPEDAIGKTK(0)	0.5900	2660.4285	138.0681
AEAK[x]DVAK(3)	GK[x]SALSTLNGFVEELK(1)	0.5850	2660.4271	138.0681
DRLK[x]K(3)	K[x]AMVNIDTIDNKVATTM(0)	0.4750	2660.4240	138.0681
ENK[x]IQRQR(2)	RNAEELSSYQK[x]K(10)	0.4500	2660.3993	138.0681
K[x]TTEEK(0)	WIEALRDIK[x]SMIADK(8)	0.4400	2660.4094	138.0681
ENK[x]IQRQR(2)	K[x]ELFDCLKIMR(0)	0.4350	2660.4253	138.0681
S[x]PTGQITSTSAR(0)	VLGVFSEK[x]AQIK(7)	0.4300	2660.4384	138.0681
ETTEK[x]K(4)	WIEALRDIK[x]SMIADK(8)	0.4200	2660.4094	138.0681
K[x]TTEEK(0)	IDRK[x]ILFENPDEATK(3)	0.4200	2660.3907	138.0681
TLSK[x]ESAR(3)	HTELRSFEQK[x]VMK(9)	0.4100	2660.3955	138.0681
ETTEK[x]K(4)	IDRK[x]ILFENPDEATK(3)	0.4000	2660.3907	138.0681
IQYVGK[x]QDPK(5)	G[x]LGYPEDAIGKTK(0)	0.3950	2660.4060	138.0681
K[x]EEPK(0)	VLNKGDSGEMSLQK[x]LFK(13)	0.3850	2660.4094	138.0681
K[x]PPVQPLAYK(0)	CFGIK[x]FDIMPR(4)	0.3850	2660.4221	138.0681
LIK[x]K(2)	CLDQLTNWCTIK[x]TVDR(11)	0.3750	2660.4028	138.0681
K[x]TELFK(0)	IDTVIK[x]LVDHSFDEK(5)	0.3750	2660.4312	138.0681
