# Supplementary material for: ECL: an exhaustive search tool for the identification of cross-linked peptides using whole database
Source: BMC Bioinformatics. 2016 May 20;17:217. doi: 10.1186/s12859-016-1073-y (PMC4874008; doi:10.1186/s12859-016-1073-y)
Supplement: Additional file 5 — Kojak’s pre-selection list of PSMs only identified by ECL. (ZIP 5147 kb) [file 12859_2016_1073_MOESM5_ESM.zip › Kojak's pre-selection ranks of ECL only peptides/Kojak's detailed results/aleitner_M1012_006/diagnostic_4720.txt]

Scan: 4720
K[x]IEFPSYR	0	0	1038.549782	0.0737	0.5900
LDRK[x]IEFPSYR	3	0	1422.761881	0.0641	0.7050
D[x]KKLIPIR	0	0	981.633448	0.0619	0.4950
K[x]PIGATWK	0	0	899.522844	0.0613	0.4900
VLIDCNK[x]FDSIDLNPAR	6	0	1988.998865	0.0609	1.0350
DEK[x]SGVKLENVK	2	0	1344.724827	0.0600	0.7200
NIPK[x]EIK	3	0	840.506860	0.0600	0.4200
NIPK[x]AR	3	0	697.423471	0.0592	0.3550
KVAQTTYK[x]K	7	0	1065.618191	0.0583	0.5250
EDALFK[x]NEEK	5	0	1221.587675	0.0580	0.5800
K[x]NEEK	0	0	646.328572	0.0580	0.2900
AKYASQK[x]RP	6	0	1047.582476	0.0578	0.5200
QVK[x]LLFIEK	2	0	1116.690625	0.0572	0.5150
GLGYPEDAIGK[x]TK	10	0	1347.703366	0.0565	0.7350
KFRK[x]PIGATWK	3	0	1330.787310	0.0564	0.6200
SGVK[x]LENVKIYADLK	3	0	1675.950788	0.0560	0.8400
NIPK[x]ARASLTAAK	3	0	1339.793514	0.0558	0.7250
NLIRLAK[x]R	6	0	982.639929	0.0556	0.4450
K[x]RVIEHNIR	0	0	1163.688664	0.0556	0.5000
TDNHLSSTLEK[x]LSFK	10	0	1718.883832	0.0553	0.8300
EDVQSLKLK[x]YYEQK	8	0	1769.919882	0.0550	0.7700
QEALSSK[x]TLFTRPIPVR	6	0	1942.099899	0.0547	0.9300
DTTK[x]NK	3	0	705.365683	0.0533	0.3200
K[x]DKMNFVILCR	0	0	1422.747490	0.0532	0.5850
DTTK[x]NKMVCK	3	0	1223.600166	0.0530	0.5300
K[x]REK	0	0	559.344165	0.0525	0.2100
K[x]YDK	0	0	552.290736	0.0525	0.2100
M[x]PPK	0	0	471.251517	0.0525	0.2100
QNTPVLFDSK[x]EAVLK	9	0	1687.914404	0.0517	0.7750
LKESQLVDK[x]FFEK	8	0	1609.871482	0.0508	0.6600
K[x]LIPIRGTEVEK	0	0	1381.829229	0.0504	0.6050
FRK[x]PIGATWK	2	0	1202.692354	0.0500	0.5000
WAIK[x]EKR	3	0	929.544639	0.0500	0.3500
LNFSSLKMK[x]DAVK	8	0	1479.811862	0.0500	0.6500
FVK[x]LGIDPPK	2	0	1112.659326	0.0490	0.4900
INYK[x]K	3	0	664.390778	0.0490	0.2450
LNFSSLK[x]MK	6	0	1066.584449	0.0489	0.4400
S[x]QAR	0	0	460.239372	0.0487	0.1950
MPIDFKGFICK[x]VVDK	10	0	1795.936398	0.0487	0.7300
ERDCTAYNIYDK[x]NK	11	0	1788.810014	0.0482	0.6750
K[x]KLIPIR	0	0	866.606510	0.0479	0.3350
NLTDETK[x]NK	6	0	1061.535250	0.0478	0.4300
FIK[x]HADATCVHRLALTK	2	0	1980.072637	0.0474	0.8050
K[x]VIARLQSYDR	0	0	1347.762215	0.0473	0.5200
EWLDK[x]LGDK	4	0	1102.565823	0.0472	0.4250
TVQK[x]VETAVLSTTVK	3	0	1602.919156	0.0470	0.7050
DTTKNK[x]MVCK	5	0	1223.600166	0.0470	0.4700
QNTPVLFDSK[x]EAVLKLK	9	0	1929.093418	0.0468	0.7950
WAIK[x]EK	3	0	773.443537	0.0467	0.2800
DK[x]MNFVILCR	1	0	1294.652534	0.0465	0.4650
DK[x]KLIPIR	1	0	981.633448	0.0463	0.3700
K[x]SGFEKIDLTR	0	0	1292.708787	0.0459	0.5050
K[x]GTKTSETNDR	0	0	1235.610532	0.0459	0.5050
KLEKGQSIDDMIPAQK[x]	15	0	1799.945046	0.0456	0.7300
NLTDETK[x]NKHCLIK	6	0	1712.887868	0.0454	0.6350
QYSAKAK[x]WSTAETLTNNK	6	0	2040.027522	0.0450	0.8100
VSK[x]ILEHKEIMLR	2	0	1594.922802	0.0446	0.5800
EDMGSNDK[x]ASKER	7	0	1465.646650	0.0446	0.5800
YEAK[x]AIGSGSEPAK	3	0	1406.704092	0.0443	0.6200
S[x]RSYDSR	0	0	869.399102	0.0443	0.3100
M[x]ATTVK	0	0	649.346864	0.0442	0.2650
ISPGYDVYEGSFEK[x]EGK	13	0	1903.883889	0.0441	0.7500
EDALFKNEEK[x]K	9	0	1349.682631	0.0441	0.4850
WAFAEK[x]QYGYGTQTV	5	0	1747.820509	0.0440	0.6600
G[x]LGYPEDAIGKTK	0	0	1347.703366	0.0438	0.5700
GLGYPEDAIGK[x]TKLVK	10	0	1687.950789	0.0434	0.6950
ELVSK[x]ASPIAGSEGK	4	0	1471.788150	0.0433	0.6500
KGTK[x]TSETNDR	3	0	1235.610532	0.0432	0.4750
SLPLQIEVANDCIK[x]WAIK	13	0	2097.129144	0.0431	0.7750
SSHIITK[x]ELK	6	0	1154.665864	0.0430	0.4300
K[x]VTSK	0	0	561.348581	0.0430	0.2150
SNPVFAENDEK[x]GEKR	10	0	1718.822295	0.0430	0.6450
AK[x]YASQKRP	1	0	1047.582476	0.0428	0.3850
VSGSELVQK[x]YIGEGSR	8	0	1707.879080	0.0425	0.6800
SNNIKENEQK[x]IK	9	0	1443.768084	0.0425	0.5100
M[x]SRSYDSR	0	0	1000.439581	0.0425	0.3400
VIGSELVQK[x]YVGEGAR	8	0	1703.920551	0.0422	0.6750
G[x]GLGYPEDAIGKTK	0	0	1404.724827	0.0421	0.5900
DAGK[x]DEFSRK	3	0	1151.557046	0.0420	0.4200
S[x]RQETQYK	0	0	1038.509372	0.0419	0.3350
DEEWPPK[x]M	6	0	1030.442937	0.0419	0.3350
EK[x]SLLAHK	1	0	924.539219	0.0419	0.3350
YGLQGPTWLVHK[x]ENAINK	11	0	2067.090061	0.0417	0.7500
IDK[x]NTWNSTLETAK	2	0	1619.815423	0.0411	0.5750
YEIDK[x]TLAGVTR	4	0	1364.729913	0.0408	0.4900
GYARAIHK[x]LGSTLK	7	0	1513.872820	0.0407	0.5700
K[x]PTSELAIGASLEK	0	0	1442.797987	0.0407	0.5700
K[x]EFEIIK	0	0	905.522175	0.0407	0.2850
NK[x]PGVYTK	1	0	905.497023	0.0406	0.3250
GTK[x]TSETNDR	2	0	1107.515576	0.0405	0.4050
KDK[x]MNFVILCR	2	0	1422.747490	0.0405	0.4450
GSNDDEMK[x]IDK	7	0	1250.544822	0.0405	0.4450
WIAK[x]QILDCIVNLSEPAK	3	0	2097.129144	0.0403	0.7250
NSIVSKYTQSTNNDDPK[x]K	16	0	2037.996615	0.0400	0.7200
DRIDK[x]NTWNSTLETAK	4	0	1890.943464	0.0400	0.6400
VTQKK[x]PPVQPLAYK	4	0	1595.939834	0.0400	0.5600
WAIKEK[x]R	5	0	929.544639	0.0400	0.2800
QVK[x]R	2	0	529.333601	0.0400	0.1600
EK[x]SPAIIFIDELDAIGTK	1	0	1959.056365	0.0394	0.7100
EAGFIDDILIITPASK[x]EK	15	0	1959.056365	0.0394	0.7100
EIDMTCAREASK[x]TLSK	11	0	1838.886542	0.0394	0.6300
N[x]STEEIDLYNRWK	0	0	1666.795023	0.0392	0.5100
QGLHK[x]K	4	0	709.423471	0.0392	0.2350
S[x]PTGQITSTSARSGK	0	0	1476.753161	0.0390	0.5850
DISSKSPSGNDALNDK[x]K	15	0	1774.869635	0.0388	0.6600
MDDK[x]MLLTEVHLLESK	3	0	1900.963729	0.0388	0.6200
DNSSDLQK[x]LLMK	7	0	1390.712547	0.0388	0.4650
K[x]MRK	0	0	561.342056	0.0388	0.1550
QTGQYYGGLK[x]LCVDR	9	0	1756.856570	0.0387	0.5800
LIDASTVK[x]HVFPITK	7	0	1667.960960	0.0387	0.5800
LQK[x]DLGQVLNK	2	0	1254.729522	0.0386	0.4250
GVVALVEDK[x]TK	8	0	1157.665530	0.0386	0.4250
VELAK[x]QNLFVPTSDKEK	4	0	1945.051948	0.0385	0.6550
IHAKSMAIDK[x]DIR	9	0	1496.813257	0.0385	0.5000
LNFSSLK[x]MKDAVK	6	0	1479.811862	0.0385	0.5000
EK[x]VAFILDQVRLFLLR	1	0	1959.166855	0.0384	0.6150
DEVLFNDK[x]PLPIEMK	7	0	1786.917438	0.0383	0.5750
FLK[x]TSK	2	0	722.432639	0.0383	0.2300
ELVSK[x]ASPIAGSEGKEAYR	4	0	1991.032273	0.0382	0.7250
FRKLGVK[x]PPK	6	0	1168.744388	0.0380	0.3800
DLK[x]LK	2	0	615.395529	0.0380	0.1900
K[x]SGNLPDADNSK	0	0	1244.599634	0.0379	0.4550
S[x]SSDMAYTSMFKGNQKVVK	0	0	2107.007711	0.0379	0.7200
K[x]TLVAHAVLK	0	0	1078.686208	0.0375	0.3750
DLVK[x]KYDK	3	0	1007.565097	0.0375	0.3000
NWK[x]EGLSR	2	0	988.508981	0.0375	0.3000
IDLTRIVK[x]SAK	7	0	1242.765906	0.0373	0.4100
M[x]SQAR	0	0	591.279850	0.0370	0.1850
EDMGSNDKASK[x]ER	10	0	1465.646650	0.0369	0.4800
TLSK[x]ESARATIDECMR	3	0	1866.892688	0.0366	0.5850
K[x]YYSFDNSLK	0	0	1263.613496	0.0365	0.3650
M[x]NSTEEIDLYNRWK	0	0	1797.835501	0.0364	0.5100
EDCK[x]SLK	3	0	878.416723	0.0364	0.2550
ELKK[x]EEMVMLK	3	0	1376.740675	0.0364	0.4000
GSNDDEMKIDK[x]K	10	0	1378.639778	0.0362	0.4350
DLVKK[x]YDK	4	0	1007.565097	0.0362	0.2900
M[x]MGINERK	0	0	977.478607	0.0362	0.2900
IDELVSNNEKIWK[x]VMCK	12	0	2105.064830	0.0362	0.6150
EVAEADIASK[x]DLEETDER	9	0	2018.927929	0.0361	0.6500
K[x]PPVQPLAYK	0	0	1139.670224	0.0360	0.3600
GLGYPEDAIGKTK[x]LVK	12	0	1687.950789	0.0359	0.5750
DFLDAVQK[x]VVK	7	0	1260.707726	0.0359	0.3950
EFPDLGVLEGK[x]R	10	0	1358.719350	0.0358	0.4300
NK[x]MVCK	1	0	778.382925	0.0358	0.2150
WK[x]TLSK	1	0	761.443537	0.0358	0.2150
M[x]DRQEQR	0	0	961.439915	0.0357	0.2500
LCIHK[x]NK	4	0	911.501059	0.0357	0.2500
V[x]SPTGQITSTSARSGK	0	0	1575.821569	0.0356	0.5700
VLVDK[x]SRK	4	0	943.581415	0.0356	0.2850
SNNIK[x]ENEQK	4	0	1202.589070	0.0355	0.3550
SNPVFAENDEKGEK[x]R	13	0	1718.822295	0.0353	0.5300
K[x]IEFPPPSAEARAEILR	0	0	1923.057703	0.0350	0.5950
LFKSLGSGMDQEK[x]VLNK	12	0	1893.002891	0.0350	0.5950
ESQLVDK[x]FFEKINVK	6	0	1822.982813	0.0350	0.5250
M[x]GINERK	0	0	846.438129	0.0350	0.2450
ILAHREFPDLGVLEGK[x]R	15	0	1949.084584	0.0347	0.5900
STMLEKIK[x]ENQEK	7	0	1576.812980	0.0346	0.4500
MPIDFK[x]GFICK	5	0	1354.677686	0.0345	0.3800
K[x]EPPVYTPPK	0	0	1154.633506	0.0345	0.3450
QNTPVLFDSKEAVLK[x]LK	14	0	1929.093418	0.0344	0.5850
ARQAAK[x]ASVVETVTLTK	5	0	1772.015506	0.0344	0.5850
K[x]LGVKPPK	0	0	865.574877	0.0344	0.2750
VLVDK[x]SR	4	0	815.486459	0.0343	0.2400
YDK[x]LVETSGQIR	2	0	1407.735725	0.0342	0.4100
SSKSSLELANNAVK[x]SNDIEK	13	0	2133.091236	0.0340	0.6800
INVK[x]K	3	0	600.395864	0.0340	0.1700
WIEALRDIK[x]SMIADK	8	0	1787.960303	0.0340	0.5100
LQKDLGQVLNK[x]YVQVEQR	10	0	2157.190495	0.0339	0.6100
ASK[x]VLELRAELDK	2	0	1470.840518	0.0338	0.4400
EKASK[x]GSNDDEMK	4	0	1437.640504	0.0338	0.4400
AVAASLGVNFLK[x]VVSSAIVDK	11	0	2087.198937	0.0336	0.7050
STELFKNEEEPTK[x]K	12	0	1678.841301	0.0336	0.4700
IK[x]ENQEK	1	0	887.471202	0.0336	0.2350
SSLELANNAVK[x]SNDIEK	10	0	1830.932231	0.0335	0.5700
IQYVGK[x]QDPK	5	0	1174.634566	0.0335	0.3350
AK[x]WSTAETLTNNK	1	0	1462.741537	0.0335	0.4350
KVPDK[x]LIDASTVK	4	0	1412.823808	0.0335	0.4350
QTGQYYGGLK[x]LCVDRR	9	0	1912.957672	0.0334	0.5350
CAEAENSSDLFK[x]LGVMYAK	11	0	2131.991727	0.0334	0.6350
EDCK[x]SLKR	3	0	1034.517826	0.0331	0.2650
QVK[x]NR	2	0	643.376523	0.0330	0.1650
DLVK[x]K	3	0	601.379880	0.0330	0.1650
CIDMFIHK[x]SAELYKNPK	7	0	2093.043703	0.0329	0.5600
NAEELSSYQK[x]K	9	0	1295.635683	0.0327	0.3600
EDMGSNDK[x]ASK	7	0	1180.502961	0.0327	0.3600
DTALEK[x]YKSYLLQHR	5	0	1863.984208	0.0327	0.4900
GTKK[x]SGNLPDADNSK	3	0	1530.763724	0.0327	0.4900
QYSAK[x]AKWSTAETLTNNK	4	0	2040.027522	0.0325	0.5850
EVLNKGVSK[x]DEK	8	0	1344.724827	0.0325	0.3900
DEKSGVK[x]LENVK	6	0	1344.724827	0.0325	0.3900
DKK[x]LIPIR	2	0	981.633448	0.0325	0.2600
DQK[x]KDKPK	2	0	985.555594	0.0325	0.2600
K[x]VADLK	0	0	672.416990	0.0325	0.1950
DQK[x]K	2	0	517.285985	0.0325	0.1300
IDK[x]K	2	0	502.311471	0.0325	0.1300
DK[x]PK	1	0	486.280173	0.0325	0.1300
RAVEK[x]LSVEALNSLTGEFK	4	0	2090.137066	0.0324	0.6150
ATAIGKSSTAAK[x]TFLEK	11	0	1722.951515	0.0324	0.5500
IQYVGK[x]QDPKK	5	0	1302.729522	0.0323	0.3550
DEK[x]SGVK	2	0	761.391895	0.0321	0.2250
S[x]GYDRALSVFSPDGR	0	0	1625.779708	0.0320	0.4800
VLVK[x]VHPEGK	3	0	1104.665473	0.0320	0.3200
GIK[x]GIESEAYESVLDLAK	2	0	1921.004331	0.0319	0.5750
LCFDELK[x]K	6	0	1051.537166	0.0319	0.2550
ETLIFK[x]CIDMFIHK	5	0	1793.920748	0.0318	0.4450
RMDDK[x]MLLTEVHLLESK	4	0	2057.064831	0.0318	0.5400
K[x]TTEEKEATPMEMDEEK	0	0	2024.891743	0.0318	0.5400
DGSSGGTIRMVILNK[x]DGMER	14	0	2135.046217	0.0318	0.6350
GTK[x]KSGNLPDADNSK	2	0	1530.763724	0.0317	0.4750
K[x]TAGEDAVTLVK	0	0	1230.681905	0.0317	0.3800
Q[x]SRQETQYK	0	0	1166.567944	0.0317	0.2850
FFEK[x]INVKK	3	0	1151.670224	0.0317	0.2850
SELVK[x]EFHK	4	0	1115.597456	0.0317	0.2850
SLALTKK[x]DK	6	0	1002.607293	0.0317	0.2850
K[x]LIPIR	0	0	738.511554	0.0317	0.1900
MK[x]DAVK	1	0	690.373411	0.0317	0.1900
ELFDCLK[x]IMR	6	0	1323.667849	0.0315	0.3150
VTQK[x]KPPVQPLAYK	3	0	1595.939834	0.0314	0.4400
DGIVLAAEK[x]KVTSK	8	0	1457.845270	0.0314	0.4400
EWDSK[x]LK	4	0	904.465390	0.0314	0.2200
SLALTK[x]K	5	0	759.485399	0.0314	0.2200
EDALFK[x]NEEKK	5	0	1349.682631	0.0314	0.3450
K[x]SSEQANLYERK	0	0	1451.736786	0.0313	0.3750
VLTLELYK[x]K	7	0	1105.674641	0.0311	0.2800
SGVK[x]LENVK	3	0	972.560345	0.0311	0.2800
GYSK[x]PNERATKQSK	3	0	1592.826990	0.0311	0.4350
K[x]NVPK	0	0	584.364565	0.0310	0.1550
SDYYMASTYTK[x]KINVK	10	0	1910.944711	0.0309	0.4950
N[x]SSSDMAYTSMFK	0	0	1467.600950	0.0308	0.4000
DWNACK[x]K	5	0	920.417393	0.0307	0.2150
CIK[x]RLVK	2	0	915.568742	0.0307	0.2150
HNFVGLFVELSK[x]LLVK	11	0	1842.076651	0.0306	0.4900
MATTVKDTMNVDINAIK[x]K	16	0	1992.038284	0.0306	0.5500
SSSDMAYTSMFK[x]GNQKVVK	11	0	2107.007711	0.0305	0.5800
K[x]FTGGVLMLIDR	0	0	1348.753625	0.0304	0.3650
D[x]YTMAQPEFFK	0	0	1375.611779	0.0300	0.3300
YKVNLYK[x]FR	6	0	1229.692020	0.0300	0.2700
WKTLSK[x]ESAR	5	0	1204.656362	0.0300	0.3000
EHFK[x]ELVSK	3	0	1115.597456	0.0300	0.2700
K[x]SGFEK	0	0	694.364957	0.0300	0.1800
DQPK[x]K	3	0	614.338744	0.0300	0.1500
LGDK[x]GPAAARASR	3	0	1268.694867	0.0300	0.3900
STMLEK[x]IK	5	0	948.531355	0.0300	0.2400
QYSAK[x]AK	4	0	794.428614	0.0300	0.2100
ELK[x]K	2	0	516.327120	0.0300	0.1200
K[x]IDK	0	0	502.311471	0.0300	0.1200
TIEAITFK[x]TDNHLSSTLEK	7	0	2147.110911	0.0297	0.5650
VSKILEHK[x]EIMLR	7	0	1594.922802	0.0296	0.3850
EIQDEK[x]EAEAARK	5	0	1515.752826	0.0296	0.3850
FNLMVICKDK[x]K	9	0	1394.741343	0.0295	0.3250
K[x]FRKPIGATWK	0	0	1330.787310	0.0295	0.3250
IQYVGKQDPK[x]K	9	0	1302.729522	0.0295	0.3250
MEILK[x]IHLEK	4	0	1252.721266	0.0295	0.2950
LMSK[x]VAEK	3	0	904.505142	0.0294	0.2350
DYGK[x]FLSAMHDLPVR	3	0	1747.871494	0.0293	0.4400
KVADLK[x]K	5	0	800.511946	0.0293	0.2050
GVVALVEDK[x]TKSVALGGITK	8	0	1984.156741	0.0292	0.5850
IKENQEK[x]ISNNK	6	0	1443.768084	0.0292	0.3500
NK[x]GTMK	1	0	677.353010	0.0292	0.1750
K[x]LDVAK	0	0	672.416990	0.0292	0.1750
IDELVSNNEK[x]IWKVMCK	9	0	2105.064830	0.0291	0.4950
IK[x]VLAQLGMQSLSPLK	1	0	1725.022174	0.0291	0.4650
DRLK[x]K	3	0	658.412573	0.0290	0.1450
K[x]DKPK	0	0	614.375128	0.0290	0.1450
A[x]TTVK	0	0	518.306385	0.0290	0.1450
EGVETRIIPLK[x]K	10	0	1381.829229	0.0288	0.3450
LVK[x]ERQAR	2	0	998.598459	0.0288	0.2300
EASK[x]TLSK	3	0	862.475953	0.0288	0.2300
K[x]LWK	0	0	573.363839	0.0288	0.1150
GYSK[x]PNERATK	3	0	1249.641438	0.0286	0.3150
AVK[x]PTDMEQFAFYK	2	0	1673.812254	0.0286	0.4000
EK[x]VLKTK	1	0	844.538158	0.0286	0.2000
LGVK[x]PPK	3	0	737.479921	0.0286	0.2000
FRK[x]LGVKPPK	2	0	1168.744388	0.0285	0.2850
NDSYQLIK[x]ILPNK	7	0	1544.856167	0.0285	0.3700
K[x]YIPNPVLVIIDVKPK	0	0	1835.128350	0.0284	0.4550
NLSNVVEISGK[x]GVFV	10	0	1560.851081	0.0283	0.4250
EALEK[x]TEEK	4	0	1075.539667	0.0283	0.2550
EDVQSLK[x]LK	6	0	1058.597121	0.0283	0.2550
DAFALAK[x]EK	6	0	991.533798	0.0283	0.2550
SNPVFAENDEK[x]GEK	10	0	1562.721193	0.0282	0.3950
VSGSELVQK[x]YIGEGSRMVR	8	0	2094.089070	0.0282	0.5350
ENWK[x]YACK	3	0	1097.496365	0.0281	0.2250
ILYVNNAK[x]SQEEAIENIK	7	0	2075.089784	0.0281	0.5050
YQK[x]DEEWPPK	2	0	1318.619308	0.0280	0.2800
K[x]KSGR	0	0	574.355062	0.0280	0.1400
M[x]SERDTALEKYK	0	0	1469.718358	0.0279	0.3350
LKPLIEK[x]GGDWERK	6	0	1667.935808	0.0279	0.3900
LK[x]YYEQK	1	0	970.512337	0.0279	0.1950
K[x]DWNACK	0	0	920.417393	0.0279	0.1950
VGIK[x]PPK	3	0	737.479921	0.0279	0.1950
GEIK[x]KAMVNIDTIDNK	3	0	1787.945046	0.0278	0.4450
K[x]ATDDDRWK	0	0	1133.546483	0.0278	0.2500
EVLNK[x]GVSK	4	0	972.560345	0.0278	0.2500
NSDYK[x]ETLIFK	4	0	1356.692468	0.0277	0.3050
MPFGNTHNK[x]FK	8	0	1319.644415	0.0277	0.3050
IDELVSNNEK[x]IWK	9	0	1586.830346	0.0277	0.3600
DFLDAVQKVVK[x]GNQK	10	0	1687.925636	0.0277	0.4150
EKQNTPVLFDSK[x]EAVLK	11	0	1945.051948	0.0276	0.4700
GIMLYGPPGTGK[x]TLCAR	11	0	1790.917058	0.0276	0.4700
K[x]EPPVYTPPKDK	0	0	1397.755400	0.0275	0.3300
K[x]TELFK	0	0	764.443203	0.0275	0.1650
LAK[x]RMK	2	0	745.463224	0.0275	0.1650
VNQIESQMAMAEK[x]LIQIR	12	0	2101.102276	0.0275	0.4950
ASKGSNDDEMK[x]IDK	10	0	1536.708913	0.0275	0.3850
EISYPFK[x]R	6	0	1038.549782	0.0275	0.2200
DQKKDK[x]PK	5	0	985.555594	0.0275	0.2200
VAQTTYK[x]K	6	0	937.523235	0.0275	0.2200
EMK[x]K	2	0	534.283541	0.0275	0.1100
M[x]SSK	0	0	451.210047	0.0275	0.1100
ARQEVAAQK[x]SSEETEDK	8	0	1904.907471	0.0274	0.4650
VLELRAELDK[x]IGLSK	9	0	1682.992985	0.0273	0.4100
TGRK[x]EPPVYTPPK	3	0	1468.803742	0.0273	0.3550
HNNHMAKVLTLELYK[x]K	14	0	1938.050842	0.0272	0.4350
LRTFHILEPK[x]EK	9	0	1509.866674	0.0271	0.3250
ELFEMARTK[x]K	8	0	1251.664481	0.0270	0.2700
AELDK[x]IGLSK	4	0	1072.612770	0.0270	0.2700
STMLEK[x]IKENQEK	5	0	1576.812980	0.0269	0.3500
VKAMEVDEK[x]PTER	8	0	1530.771118	0.0269	0.3500
NLLLQEK[x]GFPTPK	6	0	1483.839792	0.0269	0.3500
DIGK[x]VVDK	3	0	872.496688	0.0269	0.2150
KELFDCLK[x]IMR	7	0	1451.762804	0.0268	0.2950
LK[x]PQDERTQEER	1	0	1527.764059	0.0267	0.3200
ENK[x]IQR	2	0	786.434760	0.0267	0.1600
M[x]SGYDRALSVFSPDGR	0	0	1756.820186	0.0266	0.4250
SNDIEK[x]AIDLYKEVLNK	5	0	1991.057425	0.0265	0.4500
WSDERYLHQSLK[x]YK	11	0	1851.926697	0.0264	0.3700
K[x]LDVAKR	0	0	828.518092	0.0264	0.1850
ARLTQLLSQIK[x]EEQGDIK	10	0	2069.147964	0.0264	0.4750
DLASFIPDNK[x]LNCVIDR	9	0	1988.998864	0.0262	0.4450
DIK[x]SMIADK	2	0	1019.532081	0.0261	0.2350
D[x]YTMAQPEFFKAVR	0	0	1701.818400	0.0261	0.3650
K[x]NCKADAGITIAPR	0	0	1513.803419	0.0261	0.3650
EHFK[x]ELVSKASPIAGSEGK	3	0	2013.053008	0.0261	0.4950
VLK[x]TK	2	0	587.400615	0.0260	0.1300
VATEK[x]DFLDAVQKVVK	4	0	1788.998462	0.0259	0.4150
AIDLYK[x]EVLNK	5	0	1304.733939	0.0259	0.2850
EIMLRVEPIPLINGEK[x]R	15	0	2006.134566	0.0259	0.4400
RGGDEWK[x]IEPLK	6	0	1426.756795	0.0258	0.3100
HKFQDILLGAGQAIK[x]AGNR	14	0	2036.127841	0.0258	0.4900
ILFENPDEATK[x]RK	10	0	1559.830681	0.0258	0.3350
LKPLIEK[x]GGDWER	6	0	1539.840853	0.0258	0.3350
REAEAAK[x]DEQIEK	6	0	1515.752826	0.0258	0.3350
LDEARELLVK[x]ASK	9	0	1470.840518	0.0258	0.3350
GGLGYPEDAIGK[x]TK	11	0	1404.724827	0.0257	0.3600
TK[x]INLIETLRTITDGK	1	0	1815.046470	0.0256	0.4100
ALTCK[x]MPGTLLPGPGK	4	0	1639.878887	0.0256	0.4100
YK[x]SYLLQHR	1	0	1206.650884	0.0256	0.2300
S[x]PTGQITSTSAR	0	0	1204.604720	0.0254	0.3050
IDKEDMGSNDK[x]ASK	10	0	1536.708913	0.0254	0.3550
ESQLVDKFFEK[x]INVK	10	0	1822.982813	0.0253	0.3800
DSESTEEK[x]EAQAVQR	7	0	1705.775405	0.0253	0.3800
MVCKIWK[x]SDEINEVLNK	6	0	2105.064830	0.0253	0.4300
GIDLKSIAEK[x]MNGASGAELK	9	0	2031.066940	0.0252	0.5050
VIGSELVQK[x]YVGEGARMVR	8	0	2090.130540	0.0250	0.4750
KPPVQPLAYK[x]SATPFRK	9	0	1927.104259	0.0250	0.4250
K[x]SNFFLQLDGLVGQEAR	0	0	1921.005669	0.0250	0.4250
LSLFSNK[x]ENELRQAVR	6	0	1903.027465	0.0250	0.4000
LFK[x]SLGSGMDQEKVLNK	2	0	1893.002891	0.0250	0.4250
NLNAPK[x]FSFISNVRPK	5	0	1831.010363	0.0250	0.4000
DEQIEK[x]IDTVIK	5	0	1429.766355	0.0250	0.3000
IMK[x]LCFDELKK	2	0	1423.756658	0.0250	0.2750
KEPPVYTPPK[x]DK	9	0	1397.755400	0.0250	0.3000
ELK[x]KEEMVMLK	2	0	1376.740675	0.0250	0.2750
NKVLVK[x]VHPEGK	5	0	1346.803351	0.0250	0.3000
EASK[x]TLSKWR	3	0	1204.656362	0.0250	0.2500
ENQEK[x]ISNNK	4	0	1202.589070	0.0250	0.2500
K[x]EEMVMLK	0	0	1006.519074	0.0250	0.2000
IHLEK[x]VSK	4	0	952.570517	0.0250	0.2000
QK[x]SLEK	1	0	731.417716	0.0250	0.1500
AVEK[x]LSVEALNSLTGEFK	3	0	1934.035964	0.0250	0.4500
K[x]MSAQSCACMVRTLLYGK	0	0	2103.009638	0.0247	0.4450
NAEELSSYQK[x]KLIR	9	0	1677.904901	0.0246	0.3450
IEFATITK[x]DTTKNK	7	0	1608.872208	0.0246	0.3450
EVLNK[x]GVSKDEK	4	0	1344.724827	0.0246	0.2950
GGVHVK[x]LAHLSK	5	0	1244.735277	0.0246	0.2950
VLTLELYK[x]KLR	7	0	1374.859801	0.0245	0.2700
DSYLIIDK[x]LPSEYDSR	7	0	1912.941734	0.0244	0.3900
NVVTEAGFIAIK[x]EDR	11	0	1660.878354	0.0243	0.3650
K[x]ANWCDK	0	0	920.417393	0.0243	0.1700
KK[x]LIPIR	1	0	866.606510	0.0243	0.1700
DRGK[x]LVR	3	0	842.508589	0.0243	0.1700
GIGSYEK[x]QSEVSVGLRFIK	6	0	2096.126503	0.0242	0.4600
NK[x]VLVKVHPEGK	1	0	1346.803351	0.0242	0.2900
K[x]GVVALVEDKTK	0	0	1285.760486	0.0242	0.2900
VVLK[x]NK	3	0	699.464272	0.0242	0.1450
TFHILEPKEK[x]SLLAHK	9	0	1890.072626	0.0241	0.3850
KPPVQPLAYK[x]SATPFR	9	0	1799.009303	0.0241	0.3850
GQAQSGNFSNFGDGANGDNK[x]K	19	0	2111.925576	0.0240	0.5050
FEAQK[x]DTVHMIFNQK	4	0	1834.903518	0.0240	0.3600
ARIEVEVYK[x]ITTGDR	8	0	1748.942012	0.0240	0.3600
IMK[x]LCFDELK	2	0	1295.661702	0.0240	0.2400
VSTK[x]K	3	0	561.348581	0.0240	0.1200
QGITEAYNQK[x]AVEK	9	0	1577.804860	0.0239	0.3350
ANNWSK[x]FTATAALGVIHR	5	0	1956.032885	0.0239	0.4300
NELEK[x]LNFSSLK	4	0	1420.756126	0.0237	0.2850
K[x]AMVNIDTIDNK	0	0	1360.701983	0.0237	0.2850
LRLLK[x]MQR	4	0	1056.658947	0.0237	0.1900
YVTGPK[x]NK	5	0	905.497023	0.0237	0.1900
K[x]LQR	0	0	543.349250	0.0237	0.0950
K[x]LEK	0	0	516.327120	0.0237	0.0950
LDRK[x]LEFPLPNEEAR	3	0	1825.968559	0.0237	0.3550
VELAK[x]QNLFVPTSDK	4	0	1687.914404	0.0237	0.3550
SGVKLENVK[x]IYADLK	8	0	1675.950788	0.0237	0.3550
NWK[x]EEYLRAAK	2	0	1406.730582	0.0236	0.2600
TNSTDEKGTK[x]K	9	0	1207.604385	0.0236	0.2600
QEALSSK[x]TLFTRPIPVRR	6	0	2098.201001	0.0236	0.4250
MCSPSATLTHRTMTEK[x]AR	15	0	2076.986596	0.0236	0.4250
IDK[x]EDMGSNDKASK	2	0	1536.708913	0.0236	0.3300
LNVYK[x]YR	4	0	954.528656	0.0236	0.1650
DPEEEAEMMTK[x]ETTEKK	10	0	2024.891743	0.0235	0.4000
VELAKQNLFVPTSDK[x]EK	14	0	1945.051948	0.0235	0.4000
IAKGAIEK[x]VDDLLTTQAEAK	7	0	2113.162944	0.0235	0.4700
SRTLASLQK[x]R	8	0	1158.683243	0.0235	0.2350
NLQVAK[x]SLDK	5	0	1114.634566	0.0235	0.2350
FIVK[x]ASSGPR	3	0	1060.602876	0.0235	0.2350
EIQDEK[x]EAEAAR	5	0	1387.657871	0.0233	0.2800
LK[x]DLRFGNR	1	0	1117.635570	0.0233	0.2100
GTPGYGPLGVLPK[x]VGIR	12	0	1679.972193	0.0232	0.3950
LMVEMEKK[x]LEK	7	0	1376.740675	0.0232	0.2550
K[x]FFAIDTANPIPVFTH	0	0	1816.951123	0.0231	0.3700
LMVEMEK[x]K	6	0	1006.519074	0.0231	0.1850
VSK[x]ILEHK	2	0	952.570517	0.0231	0.1850
FMLK[x]LGVK	3	0	934.567348	0.0231	0.1850
IVKSAK[x]AK	5	0	843.554142	0.0231	0.1850
IVK[x]SAKAK	2	0	843.554142	0.0231	0.1850
M[x]GQAQSGNFSNFGDGANGDNK	0	0	2114.871099	0.0231	0.4850
K[x]AVYMPLCDPGNK	0	0	1491.721334	0.0231	0.3000
VETAVLSTTVK[x]AQAR	10	0	1572.883440	0.0230	0.3450
EASKTLSK[x]WR	7	0	1204.656362	0.0230	0.2300
EK[x]ASK	1	0	561.312197	0.0230	0.1150
IWK[x]VMCK	2	0	963.503367	0.0229	0.1600
KELLK[x]LK	4	0	870.590192	0.0229	0.1600
DHDLAPLYK[x]YLSENPK	8	0	1901.952241	0.0228	0.3650
QVARNELEK[x]LNFSSLK	8	0	1875.021318	0.0228	0.3650
MPLLQSSVALLGQK[x]IR	13	0	1753.028320	0.0228	0.3650
LCFDELK[x]KR	6	0	1207.638268	0.0228	0.2050
HGGYK[x]PTDKHK	4	0	1266.646859	0.0227	0.2500
LILVDDEK[x]TSWIYKNK	7	0	1964.061785	0.0225	0.3600
GSNDDEMK[x]IDKK	7	0	1378.639778	0.0225	0.2700
F[x]ATLQK	0	0	706.401341	0.0225	0.1350
CIK[x]R	2	0	575.321319	0.0225	0.0900
MVCK[x]IWKSDEINEVLNK	3	0	2105.064830	0.0224	0.3800
DPEEEAEMMTKETTEK[x]K	15	0	2024.891743	0.0224	0.3800
IGLVRLPEANFEPLEK[x]R	15	0	1980.115548	0.0224	0.3800
L[x]FKSLGSGMDQEKVLNK	0	0	1893.002891	0.0224	0.3800
SSK[x]SSLELANNAVKSNDIEK	2	0	2133.091236	0.0223	0.4450
S[x]SKSSLELANNAVKSNDIEK	0	0	2133.091236	0.0223	0.4450
IEDTDK[x]YDK	5	0	1125.518932	0.0222	0.2000
FGNRDLVK[x]K	7	0	1075.613774	0.0222	0.2000
MSSK[x]DISSK	3	0	981.480047	0.0222	0.2000
K[x]ALSSLK	0	0	745.469750	0.0221	0.1550
LLIFEK[x]QVRQASDTSTNTK	5	0	2178.164339	0.0221	0.4200
IDTIVK[x]EIQDEK	5	0	1429.766355	0.0221	0.2650
KSGNLPDADNSK[x]SDISK	11	0	1774.869635	0.0221	0.3750
AIDLYK[x]EVLNKGVSK	5	0	1675.950788	0.0220	0.3300
WK[x]TLSKESAR	1	0	1204.656362	0.0220	0.2200
KDK[x]PK	2	0	614.375128	0.0220	0.1100
K[x]INVK	0	0	600.395864	0.0220	0.1100
TPNDTQKYSNDK[x]SIVNSM	11	0	2040.942138	0.0219	0.3950
DIK[x]SMIADKHAIR	2	0	1496.813257	0.0219	0.2850
TTEEK[x]EATPMEMDEEK	4	0	1896.796787	0.0219	0.3500
DQKK[x]DKPK	3	0	985.555594	0.0219	0.1750
AAREYLEK[x]NWK	7	0	1406.730582	0.0218	0.2400
K[x]NEEKLAEFDK	0	0	1349.682631	0.0218	0.2400
S[x]ERDTALEKYK	0	0	1338.677880	0.0218	0.2400
TNSTDEK[x]GTKK	6	0	1207.604385	0.0218	0.2400
NLTDETKNK[x]HCLIK	8	0	1712.887868	0.0218	0.3050
AQISVRLVPYLTK[x]LESK	12	0	1944.140700	0.0218	0.3700
TTMTNGFLAHK[x]LCIHKNK	10	0	2113.092380	0.0217	0.3900
VPDK[x]LIDASTVK	3	0	1284.728853	0.0217	0.2600
IFRQK[x]SLEK	4	0	1147.671285	0.0217	0.1950
LRLQK[x]R	4	0	812.534410	0.0217	0.1300
S[x]PTGQITSTSARSGKK	0	0	1604.848116	0.0216	0.3450
YGEK[x]ESLAAVLVR	3	0	1433.787759	0.0215	0.2800
EDGMK[x]ILMVNRGDTGSSGIR	4	0	2135.046217	0.0215	0.4300
IITK[x]EGVETR	3	0	1144.645129	0.0215	0.2150
QNLFVPTSDKEK[x]ASFAR	11	0	1937.000583	0.0215	0.3650
QGSATVGLVSK[x]THAVLVALKR	10	0	2134.258512	0.0214	0.4500
HYYSLRINYK[x]K	9	0	1483.793513	0.0214	0.2350
QAAK[x]ASVVETVTLTK	3	0	1544.877294	0.0213	0.3200
GVVALVEDKTK[x]SVALGGITK	10	0	1984.156741	0.0213	0.4250
K[x]DYTMAQPEFFK	0	0	1503.706735	0.0213	0.2550
E[x]MKKDSESTEEK	0	0	1439.644921	0.0213	0.2550
QNLFVPTSDK[x]EK	9	0	1404.724827	0.0213	0.2550
K[x]TVQYATK	0	0	937.523235	0.0213	0.1700
FATLQK[x]SK	5	0	921.528321	0.0213	0.1700
SSK[x]DISSK	2	0	850.439569	0.0213	0.1700
K[x]SYDYSATMYTRLFLLR	0	0	2127.082198	0.0212	0.3600
IMSLYSSRGTLK[x]VHTIR	11	0	1961.087952	0.0212	0.3600
LDGK[x]DELWK	3	0	1102.565823	0.0211	0.1900
VSK[x]QGEIDYEALVK	2	0	1577.830012	0.0211	0.2950
EK[x]SLLAHKGGHVVR	1	0	1529.878966	0.0211	0.2950
EKSPAIIFIDELDAIGTK[x]R	17	0	2115.157467	0.0211	0.4000
QVK[x]REVGCIGNIVER	2	0	1755.941297	0.0210	0.3150
K[x]QLATSLRSR	0	0	1158.683243	0.0210	0.2100
AEAKDVAK[x]MK	7	0	1089.585175	0.0210	0.2100
A[x]SLLK	0	0	530.342770	0.0210	0.1050
TLSMEK[x]HTELR	5	0	1343.686669	0.0209	0.2300
GGLGYPEDAIGKTK[x]LVK	13	0	1744.972250	0.0209	0.3550
YTSLSEEQK[x]MKSDINAHK	8	0	2108.020718	0.0208	0.3750
AK[x]TMTER	1	0	835.422145	0.0207	0.1450
IDRK[x]VEFGLPDLEGR	3	0	1742.931448	0.0207	0.3100
SIAEK[x]MNGASGAELK	4	0	1504.755469	0.0207	0.3100
INVK[x]FFEK	3	0	1023.575269	0.0206	0.1650
EAEAARK[x]K	6	0	901.498083	0.0206	0.1650
QLASYYHK[x]ESNALFMVR	7	0	2056.019935	0.0206	0.3500
IDTIVKEIQDEK[x]EAEAAR	11	0	2057.063963	0.0206	0.3700
IDK[x]KTTEEK	2	0	1090.586949	0.0206	0.1850
IDVLFSK[x]IR	6	0	1089.654575	0.0206	0.1850
SLALTK[x]KDK	5	0	1002.607293	0.0206	0.1850
LVK[x]APALDGALQGVIQFMK	2	0	1998.133505	0.0205	0.3900
QSK[x]ATREPNK	2	0	1157.615226	0.0205	0.2050
YTSLSEEQK[x]MK	8	0	1342.643803	0.0205	0.2250
AHLDVQEK[x]DQPK	7	0	1406.715325	0.0204	0.2450
HIIMFDCK[x]ILEFTK	7	0	1793.920748	0.0204	0.2850
V[x]SPTGQITSTSARSGKK	0	0	1703.916525	0.0203	0.3450
DELWK[x]NDDQLTYTYK	4	0	1930.894787	0.0200	0.3000
K[x]DYTMAQPEFFKAVR	0	0	1829.913356	0.0200	0.3000
GFICK[x]VVDK	4	0	1064.568799	0.0200	0.1800
HTVIK[x]TGLR	4	0	1023.618860	0.0200	0.1800
HGGYK[x]PTDK	4	0	1001.492997	0.0200	0.1800
FSFISNVRPK[x]LFAYPPK	9	0	2010.109010	0.0200	0.3400
AQSGPDASAK[x]LPTVIPTTR	9	0	1909.026796	0.0200	0.3800
K[x]LEFPLPNEEAR	0	0	1441.756460	0.0200	0.2400
IMKLCFDELK[x]K	9	0	1423.756658	0.0200	0.2200
ILEHK[x]EIMLR	4	0	1280.727413	0.0200	0.2000
AEREK[x]ASK	4	0	917.492997	0.0200	0.1600
K[x]REAEAAK	0	0	901.498083	0.0200	0.1600
IAK[x]GAIEK	2	0	828.506860	0.0200	0.1600
K[x]GEK	0	0	460.264524	0.0200	0.0800
K[x]SLK	0	0	474.316557	0.0200	0.0800
IKILFSDVK[x]AMTTGLR	8	0	1792.027986	0.0197	0.3150
GAIESYK[x]VVDASIVSK	6	0	1664.898420	0.0197	0.3150
VNGVVFTNRPDEK[x]NR	12	0	1743.901545	0.0197	0.2950
VIDGSRPVNRNK[x]LLK	11	0	1708.010698	0.0197	0.2950
DFLDAVQK[x]VVKGNQK	7	0	1687.925636	0.0197	0.2950
SLPPEEYDEK[x]LYNK	9	0	1723.830403	0.0196	0.2750
QAIVSAVK[x]FEEEAK	7	0	1547.819448	0.0196	0.2750
IEVEVYK[x]ITTGDR	6	0	1521.803799	0.0196	0.2550
GSDAAPQASKK[x]K	10	0	1186.630541	0.0196	0.2350
HK[x]TDLNHENLK	1	0	1347.689447	0.0195	0.2150
EDGMK[x]ILMVNR	4	0	1304.658013	0.0195	0.2150
VVLK[x]NKGTMK	3	0	1116.668841	0.0195	0.1950
VEFK[x]MGNGK	3	0	1008.506203	0.0194	0.1750
SLYFATPGNTSFK[x]TDM	12	0	1778.818457	0.0194	0.3100
HIEVGDSVLVK[x]IITK	10	0	1649.971524	0.0193	0.2900
EDVQSLK[x]LKYYEQK	6	0	1769.919882	0.0193	0.2700
M[x]NSIVSK	0	0	777.405435	0.0193	0.1350
IK[x]TLSMEKHTELR	1	0	1584.865682	0.0192	0.2500
IVK[x]SAK	2	0	644.422076	0.0192	0.1150
LAEGESEEVK[x]AYMDPHR	9	0	1959.899550	0.0191	0.3250
DYYTKQSK[x]ATR	7	0	1359.678214	0.0191	0.2100
DPDDK[x]IVGLTR	4	0	1227.645855	0.0191	0.2100
RQGITEAYNQK[x]AVEK	10	0	1733.905962	0.0190	0.2850
DAVVLGVEK[x]R	8	0	1084.624003	0.0190	0.1900
QDPK[x]K	3	0	614.338744	0.0190	0.0950
VPDK[x]LIDASTVKHVFPITK	3	0	2107.204023	0.0189	0.3600
NAEELSSYQKK[x]LIR	10	0	1677.904901	0.0189	0.2650
GGLGYPEDAIGK[x]TKLVK	11	0	1744.972250	0.0188	0.3200
IEASK[x]GLIDRMSTNLR	4	0	1802.967176	0.0188	0.3000
WK[x]RENQLR	1	0	1128.615169	0.0188	0.1500
KLGVK[x]PPK	4	0	865.574877	0.0188	0.1500
Q[x]EMK	0	0	534.247157	0.0188	0.0750
ILFENPDEATK[x]R	10	0	1431.735725	0.0187	0.2250
DTMNVDINAIK[x]K	10	0	1360.701983	0.0187	0.2250
NK[x]ELISVSAASK	1	0	1245.692803	0.0187	0.2250
LMVEMEK[x]KLEK	6	0	1376.740675	0.0186	0.2050
VLTLELYKK[x]LR	8	0	1374.859801	0.0186	0.2050
SSTAAK[x]TFLEK	5	0	1181.629146	0.0186	0.2050
EFPDLGVLEGK[x]RIDRPGR	10	0	2053.106771	0.0186	0.3350
AEQEELLSEK[x]VSTK	9	0	1589.814754	0.0186	0.2600
ILFSDVK[x]AMTTGLR	6	0	1550.848972	0.0186	0.2600
LVRK[x]CIK	3	0	915.568742	0.0186	0.1300
QLEMLDLQEGFIK[x]EDCK	12	0	2094.996478	0.0185	0.3150
VLVDMESMLVPK[x]PLINK	11	0	1925.072882	0.0185	0.3150
AIHK[x]LGSTLK	3	0	1066.649824	0.0185	0.1850
MEILK[x]IHLEKVSK	4	0	1566.916655	0.0185	0.2400
SIK[x]GYTLPPHCSRGER	2	0	1856.931459	0.0184	0.2950
ALQDYK[x]PELASDPIIR	5	0	1827.972976	0.0184	0.2950
GNECIVIGVERK[x]NVPK	11	0	1810.972260	0.0184	0.2950
VPDKLIDASTVK[x]HVFPITK	11	0	2107.204023	0.0184	0.3500
DQIGEEK[x]TILQSLLQRAR	6	0	2097.154110	0.0183	0.3300
TLEVLYLK[x]MHNNHAK	7	0	1809.955886	0.0183	0.2750
FGDGIQIAQLALK[x]HR	12	0	1665.931391	0.0183	0.2750
ELEAMK[x]LLRPRK	5	0	1482.870377	0.0183	0.2200
DECK[x]QDIMFELGLLQER	3	0	2123.002624	0.0182	0.3100
ESQLVDK[x]FFEK	6	0	1368.692468	0.0182	0.2000
DYYTK[x]QSKATR	4	0	1359.678214	0.0182	0.2000
HK[x]TPDKGYGHR	1	0	1294.653005	0.0182	0.2000
K[x]EVAEADIASK	0	0	1159.608411	0.0182	0.2000
K[x]EAGFIDDILIITPASKEK	0	0	2087.151320	0.0182	0.3450
IRIAYASVVYIADK[x]YK	13	0	1872.050830	0.0181	0.2900
HRENK[x]IQR	4	0	1079.594768	0.0181	0.1450
STELFK[x]NEEEPTK	5	0	1550.746345	0.0181	0.2350
EDCEAATDPLLK[x]K	11	0	1488.712937	0.0181	0.2350
TLIDK[x]FSGEK	4	0	1136.607685	0.0180	0.1800
TNSTDEK[x]GTK	6	0	1079.509429	0.0180	0.1800
E[x]SLQR	0	0	631.328907	0.0180	0.0900
VETAVLSTTVK[x]AQARAK	10	0	1772.015506	0.0179	0.3050
EK[x]ADAAFLRLVK	1	0	1359.787367	0.0179	0.2150
LYNK[x]FKTNHGNPFM	3	0	1709.834718	0.0179	0.2500
EAVLK[x]LK	4	0	799.516697	0.0179	0.1250
ATREPNK[x]GSYRPYTAK	6	0	1837.943407	0.0178	0.2850
KLEK[x]GQSIDDMIPAQK	3	0	1799.945046	0.0178	0.2850
IDKK[x]TTEEK	3	0	1090.586949	0.0178	0.1600
SSQQGVEGVLIILK[x]IEDTDK	13	0	2171.168421	0.0177	0.3550
ATKQSK[x]YTYDR	5	0	1359.678214	0.0177	0.1950
D[x]YDLVRSLESQIR	0	0	1592.815758	0.0177	0.2300
ASRPGAAAK[x]LDGK	8	0	1240.688720	0.0177	0.2300
SVMAPLFLHDK[x]YDGR	10	0	1747.871494	0.0177	0.2650
KVTSK[x]LLEQEESAEK	4	0	1717.909710	0.0177	0.2650
M[x]SSKSSLELANNAVK	0	0	1577.808228	0.0177	0.2650
YPGGGPGK[x]TAILPVK	7	0	1453.829229	0.0177	0.2650
HNFVGLFVELSK[x]LLVKDR	11	0	2113.204692	0.0175	0.3150
DQIGEEK[x]TILQSLLQR	6	0	1870.015898	0.0175	0.2800
RMPIDFK[x]GFICK	6	0	1510.778788	0.0175	0.2100
TK[x]DAVVLGVEKR	1	0	1313.766632	0.0175	0.2100
SETMK[x]YYLPK	4	0	1258.626702	0.0175	0.1750
PFGNTHNK[x]FK	7	0	1188.603937	0.0175	0.1750
AAK[x]ASRGAATIK	2	0	1143.672345	0.0175	0.2100
I[x]INRDIGK	0	0	927.550117	0.0175	0.1400
AEAK[x]DVAK	3	0	830.449740	0.0175	0.1400
DK[x]KDQK	1	0	760.407879	0.0175	0.1050
QIK[x]EIK	2	0	757.469750	0.0175	0.1050
LAAEDHKFVIHQEENK[x]R	15	0	2063.054738	0.0174	0.2950
SLEK[x]TLVPYLRISQAVR	3	0	1972.146846	0.0174	0.2950
DVEFLHSDK[x]IDTIVK	8	0	1757.919882	0.0173	0.2600
ELAAIK[x]EDTEAVLKR	5	0	1684.935865	0.0173	0.2600
AIDLYKEVLNK[x]GVSK	10	0	1675.950788	0.0173	0.2600
IWK[x]SDEINEVLNK	2	0	1586.830346	0.0173	0.2250
FDSEK[x]AGDREVQR	4	0	1535.732760	0.0173	0.2250
NCK[x]ADAGITIAPR	2	0	1385.708463	0.0173	0.2250
ASK[x]GSNDDEMK	2	0	1180.502961	0.0173	0.1900
G[x]LGYPEDAIGK	0	0	1118.560737	0.0173	0.1900
LCFDELKK[x]R	7	0	1207.638268	0.0172	0.1550
S[x]ERDTALEK	0	0	1047.519601	0.0172	0.1550
LILVDDEKTSWIYK[x]NK	13	0	1964.061785	0.0172	0.2750
VVGSELIQK[x]YLGDGPR	8	0	1729.936200	0.0172	0.2750
LAQFEK[x]EEYVSDPK	5	0	1681.819840	0.0171	0.2400
YK[x]VNLYK	1	0	926.522509	0.0171	0.1200
SK[x]VLDVR	1	0	815.486459	0.0171	0.1200
DEK[x]VSEVLNSEDITGIQEK	2	0	2132.048371	0.0171	0.3250
V[x]GVFK	0	0	548.332206	0.0170	0.0850
EPNK[x]GSYRPYTAK	3	0	1509.757521	0.0169	0.2200
EK[x]ASKGSNDDEMK	1	0	1437.640504	0.0169	0.2200
TDK[x]YAFSLTTFSPNGK	2	0	1775.872934	0.0169	0.2700
DYYTK[x]QSK	4	0	1031.492328	0.0169	0.1350
IIRGAIESYK[x]VVDASIVSK	9	0	2047.167638	0.0168	0.3200
ALGNFVASVLARLALTK[x]PK	16	0	1968.188317	0.0168	0.3200
TNNLDLEHK[x]HK	8	0	1347.689447	0.0168	0.1850
LILVDDEK[x]TSWIYK	7	0	1721.923907	0.0168	0.2350
K[x]SAAAIGTSQLPVR	0	0	1397.798991	0.0168	0.2350
MPIDFK[x]GFICKVVDK	5	0	1795.936398	0.0167	0.2500
DKPK[x]YEPPVPTRTGR	3	0	1739.931783	0.0167	0.2500
ETEK[x]LAEER	3	0	1103.545814	0.0167	0.1500
NFGRDLK[x]LK	6	0	1089.629423	0.0167	0.1500
N[x]SIVSK	0	0	646.364957	0.0167	0.1000
IDK[x]NTWNSTLETAKAK	2	0	1818.947489	0.0166	0.2650
M[x]SERDTALEK	0	0	1178.560080	0.0165	0.1650
LISGK[x]LDEAR	4	0	1100.618917	0.0165	0.1650
SSCK[x]IVFRSELQDK	3	0	1695.861321	0.0164	0.2300
K[x]AQSGPDASAK	0	0	1058.535585	0.0164	0.1800
IDRK[x]ILFENPDEATK	3	0	1787.941677	0.0163	0.2450
SMIADK[x]HAIRILAHR	5	0	1730.972539	0.0163	0.2450
AVAVVVDPIQSVK[x]GK	12	0	1508.892552	0.0163	0.2450
TFHILEPK[x]EKSLLAHK	7	0	1890.072626	0.0162	0.2600
SEDYLPSK[x]YLDIDISK	7	0	1884.935588	0.0162	0.2600
TPNDTQK[x]YSNDK	6	0	1409.642221	0.0162	0.1950
K[x]VEFGLPDLEGR	0	0	1358.719350	0.0162	0.1950
RSK[x]VLDVR	2	0	971.587561	0.0162	0.1300
K[x]SGR	0	0	446.260107	0.0162	0.0650
QDPK[x]KHLDAEVQK	3	0	1534.810280	0.0162	0.2100
DIKSMIADK[x]HAIR	8	0	1496.813257	0.0162	0.2100
LRK[x]EVAEADIASK	2	0	1428.793571	0.0162	0.2100
K[x]DLVRNFGR	0	0	1103.619920	0.0161	0.1450
TAAVNIK[x]VR	6	0	970.592313	0.0161	0.1450
KNCK[x]ADAGITIAPR	3	0	1513.803419	0.0161	0.2250
MKDAVK[x]EAAR	5	0	1117.591321	0.0160	0.1600
SGKK[x]R	3	0	574.355062	0.0160	0.0800
AVYDTAVVQEDPEK[x]WK	13	0	1876.920608	0.0159	0.2550
FHQLK[x]PTRVLTLAMVKR	4	0	2037.203252	0.0159	0.2700
IK[x]ENQEKISNNK	1	0	1443.768084	0.0158	0.1900
SETMK[x]YYLPKGK	4	0	1443.743119	0.0158	0.1900
IINRDIGK[x]VVDK	7	0	1368.808828	0.0158	0.1900
GQSIDDMIPAQK[x]	11	0	1301.628489	0.0158	0.1900
EIK[x]QIK	2	0	757.469750	0.0158	0.0950
EEFAEK[x]AVSVIQAR	5	0	1575.825595	0.0157	0.2200
ANWCDK[x]R	5	0	948.423539	0.0157	0.1100
SLK[x]DECK	2	0	878.416723	0.0157	0.1100
LK[x]PLIEK	1	0	839.547996	0.0157	0.1100
LK[x]VELAK	1	0	799.516697	0.0157	0.1100
DTALEKYK[x]SYLLQHR	7	0	1863.984208	0.0157	0.2350
T[x]DKYAFSLTTFSPNGK	0	0	1775.872934	0.0156	0.2500
GSLEK[x]NWK	4	0	960.502835	0.0156	0.1250
ELLVK[x]ASK	4	0	886.548722	0.0156	0.1250
SPAIIFIDELDAIGTK[x]R	15	0	1858.019923	0.0156	0.2650
K[x]HLDAEVQK	0	0	1066.577055	0.0156	0.1400
K[x]LEETDVAK	0	0	1031.549839	0.0156	0.1400
DAGK[x]DEFSR	3	0	1023.462090	0.0156	0.1400
SGFEK[x]IDLTR	4	0	1164.613831	0.0155	0.1550
RVEFK[x]MGNGK	4	0	1164.607305	0.0155	0.1550
VVLKNK[x]GTMK	5	0	1116.668841	0.0155	0.1550
LELK[x]KANWCDK	3	0	1403.723052	0.0155	0.1700
KNEEK[x]LAEFDK	4	0	1349.682631	0.0155	0.1700
ASK[x]AAREYLEK	2	0	1264.677488	0.0155	0.1700
TGIATMLTRGEIK[x]K	12	0	1517.859870	0.0154	0.2150
DGIVLAAEKK[x]VTSK	9	0	1457.845270	0.0154	0.2150
EVIELPLK[x]NPELFLR	7	0	1809.039932	0.0153	0.2300
EWLDKLGDK[x]GPAAAR	8	0	1625.852476	0.0153	0.2300
QVMEEK[x]LDSKNVQLAK	5	0	1858.982156	0.0153	0.2450
FGDGIQIAQLALK[x]HRENK	12	0	2037.111857	0.0153	0.2750
EHFKELVSK[x]ASPIAGSEGK	8	0	2013.053008	0.0153	0.2900
SDYYMASTYTK[x]K	10	0	1456.654367	0.0150	0.1800
KSGFEK[x]IDLTR	5	0	1292.708787	0.0150	0.1650
FNLMVICK[x]DK	7	0	1266.646388	0.0150	0.1500
Y[x]FATLQKSKR	0	0	1240.692746	0.0150	0.1500
C[x]SPSATLTHR	0	0	1128.534535	0.0150	0.1500
DGIVLAAEK[x]K	8	0	1042.602207	0.0150	0.1500
VK[x]LEK	1	0	615.395529	0.0150	0.0750
NLNQIVNELDEEK[x]YK	12	0	1847.926420	0.0150	0.2250
QDLADATVETLK[x]AIEGK	11	0	1800.946820	0.0150	0.2550
VSPTGQITSTSARSGK[x]K	15	0	1703.916525	0.0150	0.2550
LVPYLTKLESK[x]QR	10	0	1573.919099	0.0150	0.1950
LVPYLTK[x]LESKQR	6	0	1573.919099	0.0150	0.1950
EQVRDAGK[x]DEFSR	7	0	1535.732760	0.0150	0.1950
QDRGK[x]LVR	4	0	970.567161	0.0150	0.1200
IK[x]YEYQK	1	0	970.512337	0.0150	0.1050
RMK[x]K	2	0	561.342056	0.0150	0.0600
LIK[x]K	2	0	500.368591	0.0150	0.0600
TIPPLTTVK[x]GSDAAPQASKK	8	0	2009.115605	0.0147	0.2950
SNDIEKAIDLYK[x]EVLNK	11	0	1991.057425	0.0147	0.2500
DSESTEEK[x]EAQAVQRAR	7	0	1932.913617	0.0147	0.2500
LHQLRNK[x]ELISVSAASK	6	0	1893.079498	0.0147	0.2500
MSFLELTEVWGK[x]PQK	11	0	1791.922859	0.0147	0.2200
G[x]VFKNVSGNVLSEIK	0	0	1589.877628	0.0147	0.2200
L[x]MTEFVDQVDDVVK	0	0	1636.801747	0.0146	0.2050
AHLDVQEK[x]DQPKK	7	0	1534.810280	0.0146	0.1900
TLALK[x]YPGGGPGK	4	0	1257.708061	0.0146	0.1900
EMK[x]KDSESTEEK	2	0	1439.644921	0.0146	0.1750
K[x]IPQVASFRIDK	0	0	1400.813914	0.0146	0.1750
IDRPAQVISFK[x]K	10	0	1400.813914	0.0146	0.1750
TVQK[x]VETAVLSTTVKAQAR	3	0	2029.153050	0.0145	0.2750
YK[x]VNLYKFR	1	0	1229.692020	0.0144	0.1300
NKMVCK[x]IWK	5	0	1205.641245	0.0144	0.1300
WSLERK[x]GEK	5	0	1131.603602	0.0144	0.1300
CSPSATLTHRTMTEK[x]AR	14	0	1945.946117	0.0144	0.2450
ATSAGPK[x]QTETINWLEK	6	0	1872.958052	0.0144	0.2450
SMK[x]DLHISQNFACLIR	2	0	1931.970877	0.0144	0.2300
GEIKK[x]AMVNIDTIDNK	4	0	1787.945046	0.0144	0.2300
LLK[x]VTVSK	2	0	886.585106	0.0144	0.1150
LNYK[x]PEEEYPDLSK	3	0	1723.830403	0.0143	0.2000
NPELFLRVGIK[x]PPK	10	0	1606.955817	0.0143	0.2000
LALTK[x]PK	4	0	769.506134	0.0143	0.1000
GNQK[x]VVK	3	0	771.460247	0.0143	0.1000
CTK[x]IIENEQSAEK	2	0	1548.745296	0.0142	0.1850
GKYYPLK[x]SMTEK	6	0	1443.743119	0.0142	0.1700
K[x]TTEEK	0	0	734.380997	0.0142	0.0850
EDTEAVLK[x]RINDTVGIK	7	0	1900.026461	0.0141	0.2400
LLMK[x]VALCANHADSVVK	3	0	1868.001115	0.0141	0.2400
K[x]YINRSYYHLR	0	0	1511.799660	0.0141	0.1550
EK[x]TSNNTNRTNSTDEK	1	0	1837.840123	0.0141	0.2250
IK[x]ILFSDVKAMTTGLR	1	0	1792.027986	0.0141	0.2250
INEDSKLAVNENLASSK[x]SSM	16	0	2136.036759	0.0140	0.2800
YYPLK[x]SMTEK	4	0	1258.626702	0.0140	0.1400
E[x]TIDNAETMK	0	0	1150.517549	0.0140	0.1400
QEMK[x]K	3	0	662.342113	0.0140	0.0700
GEIK[x]K	3	0	573.348581	0.0140	0.0700
LQK[x]DLGQVLNKYVQVEQR	2	0	2157.190495	0.0139	0.2500
RLAEGESEEVK[x]AYMDPHR	10	0	2116.000652	0.0139	0.2500
TTMTNGFLAHKLCIHK[x]NK	15	0	2113.092380	0.0139	0.2500
IDRDK[x]LVLK	4	0	1098.676036	0.0139	0.1250
SAVIK[x]TSTR	4	0	961.555594	0.0139	0.1250
SAKAK[x]NPMFALSR	4	0	1419.765584	0.0138	0.1800
K[x]VPDKLIDASTVK	0	0	1412.823808	0.0138	0.1800
KTTEEK[x]EATPMEMDEEK	5	0	2024.891743	0.0138	0.2350
LKVELAK[x]QNLFVPTSDK	6	0	1929.093418	0.0138	0.2350
ILSGEQTVK[x]YDR	8	0	1407.735725	0.0138	0.1650
AVILSDTK[x]PVDK	7	0	1284.728853	0.0138	0.1650
EDCKSLK[x]R	6	0	1034.517826	0.0137	0.1100
M[x]TDK	0	0	493.220610	0.0137	0.0550
TAALSARPAK[x]NIRIHAYVK	9	0	2079.206421	0.0137	0.2600
AEQEELLSEK[x]VSTKK	9	0	1717.909710	0.0137	0.2050
LEKGQSIDDMIPAQK[x]	14	0	1671.850090	0.0137	0.2050
GVFK[x]NVSGNVLSEIK	3	0	1589.877628	0.0137	0.2050
ELLK[x]LKVELAK	3	0	1282.822356	0.0136	0.1500
EWNQNIK[x]NLSNVVEISGK	6	0	2071.069718	0.0136	0.2450
LGLDSEESAEYIVAK[x]GIR	14	0	1949.010477	0.0136	0.2450
DATDDK[x]R	5	0	819.372221	0.0136	0.0950
IGLSK[x]IR	4	0	785.512280	0.0136	0.0950
GVLLYGPPGTGK[x]TMLVK	11	0	1729.979978	0.0135	0.2300
QGSATVGLVSK[x]THAVLVALK	10	0	1978.157410	0.0135	0.2700
K[x]HFEQVINEK	0	0	1270.666925	0.0135	0.1350
Q[x]EMKKDSESTEEK	0	0	1567.703492	0.0135	0.1750
VK[x]AMEVDEKPTER	1	0	1530.771118	0.0135	0.1750
LAAEDHK[x]FVIHQEENK	6	0	1906.953636	0.0134	0.2150
EK[x]SPAIIFIDELDAIGTKR	1	0	2115.157467	0.0134	0.2550
YLHQSLK[x]YKEDTALR	6	0	1863.984208	0.0133	0.2000
VEFKMGNGK[x]MVEISR	8	0	1723.874862	0.0133	0.2000
AHILRIHAK[x]SMAIDK	8	0	1702.966393	0.0133	0.2000
HPK[x]FEEILTRLR	2	0	1537.872820	0.0133	0.1600
IEFATITK[x]DTTK	7	0	1366.734330	0.0133	0.1600
KK[x]AQSGPDASAK	1	0	1186.630541	0.0133	0.1600
G[x]GLGYPEDAIGK	0	0	1175.582198	0.0133	0.1600
LAQFEK[x]EEYVSDPKEQM	5	0	2069.961478	0.0132	0.2250
KNVPK[x]LQNVSNFQK	4	0	1642.915408	0.0132	0.1850
ASAGPLIASQTVK[x]K	12	0	1369.792844	0.0132	0.1850
LENVK[x]IYADLK	4	0	1304.733939	0.0132	0.1450
TK[x]DAVVLGVEK	1	0	1157.665530	0.0132	0.1450
LREEIQK[x]GDGGTDYVCVPK	6	0	2163.062913	0.0132	0.2500
FIRVSGSELVQK[x]YIGEGSR	11	0	2124.132649	0.0132	0.2500
DPEEEAEMMTK[x]ETTEK	10	0	1896.796787	0.0131	0.2100
EYLEKNWK[x]EGLSR	7	0	1650.836493	0.0131	0.1700
DEK[x]YTLYDQNDTK	2	0	1631.731422	0.0131	0.1700
YQK[x]PVDTEEENDK	2	0	1593.715773	0.0131	0.1700
LNDPEDK[x]YEALSK	6	0	1520.735782	0.0131	0.1700
GFICKVVDK[x]DGIR	8	0	1505.802358	0.0131	0.1700
AVILSDTK[x]PVDKK	7	0	1412.823808	0.0131	0.1700
V[x]SPTGQITSTSAR	0	0	1303.673128	0.0131	0.1700
HNFVGLFVELSKLLVK[x]DR	15	0	2113.204692	0.0131	0.2350
TVQYATK[x]RSK	6	0	1180.656362	0.0130	0.1300
K[x]AFGR	0	0	577.333601	0.0130	0.0650
ATAIGK[x]SSTAAKTFLEK	5	0	1722.951515	0.0129	0.2200
VLGVFSEK[x]AQIK	7	0	1317.765572	0.0129	0.1550
LK[x]PLIEKGGDWERK	1	0	1667.935808	0.0129	0.1800
LLRPRK[x]R	5	0	937.629701	0.0129	0.0900
IEEIFK[x]K	5	0	905.522175	0.0129	0.0900
EKVLK[x]TK	4	0	844.538158	0.0129	0.0900
EK[x]ASFAR	1	0	807.423863	0.0129	0.0900
GVSK[x]DEK	3	0	761.391895	0.0129	0.0900
IK[x]LISGK	1	0	757.506134	0.0129	0.0900
SAELYK[x]NPK	5	0	1048.555259	0.0128	0.1150
KDYTMAQPEFFK[x]AVR	11	0	1829.913356	0.0127	0.1900
FVIHQEENK[x]RSVGIK	8	0	1782.973979	0.0127	0.1900
AVDEEMK[x]VRSEDYLPSK	6	0	1994.961812	0.0126	0.2150
QNLFVPTSDK[x]EKASFAR	9	0	1937.000583	0.0126	0.2150
ATTVKDTMNVDINAIK[x]K	15	0	1860.997805	0.0126	0.2150
TVQKVETAVLSTTVK[x]AQAR	14	0	2029.153050	0.0126	0.2400
M[x]SSIGTGYDLGLFFSPDGR	0	0	2018.940686	0.0126	0.2400
SLPPEEYDEKLYNK[x]FK	13	0	1998.993768	0.0125	0.2000
VLTLSLMEELHK[x]MDDR	11	0	1928.969875	0.0125	0.2000
SAELYK[x]NPKADPLDER	5	0	1844.926754	0.0125	0.2000
Q[x]DYDLVRSLESQIR	0	0	1720.874329	0.0125	0.1750
SLGSGMDQEK[x]VLNK	9	0	1504.755469	0.0125	0.1750
ATAGPIIADKNCK[x]K	12	0	1485.797272	0.0125	0.1750
VMK[x]EDNLILRTR	2	0	1486.828906	0.0125	0.1500
AELDK[x]IGLSKIR	4	0	1341.797930	0.0125	0.1500
EERFK[x]LNVYK	4	0	1324.713873	0.0125	0.1250
K[x]GYQTIELDK	0	0	1193.629146	0.0125	0.1250
NEEEPTK[x]K	6	0	973.471593	0.0125	0.1000
D[x]RQEQR	0	0	830.399437	0.0125	0.0750
LLK[x]MQR	2	0	787.473787	0.0125	0.0750
GK[x]LVRK	1	0	699.475505	0.0125	0.0750
D[x]RGK	0	0	474.255021	0.0125	0.0500
GK[x]VAVFDSQTQPPVLWFR	1	0	2074.099899	0.0125	0.2250
NWSK[x]IYDFPLFQGIFIR	3	0	2143.125385	0.0124	0.2100
VAQTTYK[x]KIYNEYPPTK	6	0	2043.067597	0.0124	0.2100
LSGVVEGIFQK[x]CYAK	10	0	1697.880996	0.0123	0.1850
LRHTVIK[x]TGLR	6	0	1292.804020	0.0123	0.1350
GGDEWK[x]IEPLK	5	0	1270.655693	0.0123	0.1350
K[x]LMELFISK	0	0	1107.636148	0.0122	0.1100
NLQVAKSLDK[x]QMVEER	9	0	1886.988302	0.0122	0.1950
VIPVEELK[x]EIKQIK	7	0	1665.007573	0.0121	0.1700
MVCK[x]IWK	3	0	963.503367	0.0121	0.0850
SNQATTSTDRQVK[x]LLFIEK	12	0	2178.164339	0.0121	0.2300
CGSPYIIEDSK[x]K	10	0	1395.670349	0.0121	0.1450
VGKSAVIK[x]TSTR	7	0	1245.740419	0.0121	0.1450
GTK[x]TSETNDRNSTNNTK	2	0	1866.866670	0.0121	0.2050
ELNLMDPK[x]VPEDIFK	7	0	1786.917438	0.0120	0.1800
SPSGNDALNDK[x]KGTK	10	0	1530.763724	0.0120	0.1800
NEEK[x]LAEFDK	3	0	1221.587675	0.0120	0.1200
QVMEEK[x]LDSK	5	0	1205.596130	0.0120	0.1200
LILTENIK[x]TK	7	0	1171.717563	0.0120	0.1200
MK[x]DAVKEAAR	1	0	1117.591321	0.0120	0.1200
K[x]NRLK	0	0	657.428557	0.0120	0.0600
EK[x]VLK	1	0	615.395529	0.0120	0.0600
SAK[x]AK	2	0	503.306720	0.0120	0.0600
ATSAGPKQTETINWLEK[x]R	16	0	2029.059155	0.0119	0.2150
AVILSDTKPVDK[x]K	11	0	1412.823808	0.0119	0.1550
LEFIKVIPVEELK[x]EIK	12	0	1926.144056	0.0119	0.1900
NLQVAK[x]SLDKQMVEER	5	0	1886.988302	0.0119	0.1900
DTALEK[x]YK	5	0	966.502166	0.0119	0.0950
LVPYLTK[x]LESK	6	0	1289.759425	0.0118	0.1300
RFCVGLQK[x]IEEIFK	7	0	1765.954825	0.0118	0.1650
IEFATITKDTTK[x]NK	11	0	1608.872208	0.0118	0.1650
GAIEK[x]VDDLLTTQAEAK	4	0	1800.946820	0.0118	0.2000
LGSTAIGVK[x]TKDAVVLGVEK	8	0	1984.156741	0.0117	0.2350
M[x]ATTVKDTMNVDINAIKK	0	0	1992.038284	0.0117	0.2100
K[x]KAQSGPDASAK	0	0	1186.630541	0.0117	0.1400
YFATLQK[x]SK	6	0	1084.591644	0.0117	0.1050
M[x]ESLQR	0	0	762.369385	0.0117	0.0700
A[x]ASLLK	0	0	601.379880	0.0117	0.0700
WK[x]R	1	0	488.285928	0.0117	0.0350
FHQLK[x]PTRVLTLAMVK	4	0	1881.102150	0.0116	0.1850
KAQSGPDASAK[x]LPTVIPTTR	10	0	2037.121751	0.0115	0.2300
K[x]GAVEYEIYK	0	0	1198.623334	0.0115	0.1150
VVTSKLLK[x]PR	7	0	1139.738968	0.0115	0.1150
TSNNTNRTNSTDEK[x]GTK	13	0	1866.866670	0.0115	0.1950
INEDSK[x]LAVNENLASSK	5	0	1830.932231	0.0115	0.1950
FNSNAIAAVATK[x]MVTLK	11	0	1777.975953	0.0115	0.1950
GVILYGAPGTGK[x]TLLAK	11	0	1657.976610	0.0115	0.1950
YK[x]DAYVYSIVAIAR	1	0	1630.871817	0.0114	0.1600
HESLK[x]YR	4	0	931.487520	0.0114	0.0800
TK[x]LVKER	1	0	872.544305	0.0114	0.0800
EISYPFK[x]RLDR	6	0	1422.761881	0.0114	0.1250
VFHPITK[x]AVILSDTKPVDK	6	0	2107.204023	0.0113	0.2150
SLPPEEYDEK[x]LYNKFK	9	0	1998.993768	0.0113	0.1800
EYLEK[x]NWK	4	0	1108.555260	0.0113	0.0900
K[x]CIK	0	0	547.315173	0.0113	0.0450
K[x]TLVAHAVLKVGSALVGSQTK	0	0	2106.252365	0.0112	0.2350
M[x]TDKYAFSLTTFSPNGK	0	0	1906.913413	0.0112	0.1900
MATTVK[x]DTMNVDINAIK	5	0	1863.943328	0.0112	0.1900
FQDILLGAGQAIK[x]AGNR	12	0	1770.973979	0.0112	0.1900
K[x]LPNIEEATFDKR	0	0	1559.830681	0.0112	0.1450
AHLDVQEKDQPK[x]K	11	0	1534.810280	0.0112	0.1450
EIINRDIGK[x]VVDK	8	0	1497.851416	0.0112	0.1450
DSYLIIDK[x]LPSEYDSRVK	7	0	2140.105099	0.0111	0.2000
S[x]SIGTGYDLGLFFSPDGR	0	0	1887.900207	0.0111	0.2000
IWKVMCK[x]NK	6	0	1205.641245	0.0111	0.1000
SSK[x]VYISPK	2	0	1007.565097	0.0111	0.1000
WDLSK[x]QEALYLAQR	4	0	1719.894338	0.0111	0.1550
VAIK[x]KGAVEYEIYK	3	0	1609.907866	0.0111	0.1550
LFAYPPK[x]SVQPTAK	6	0	1545.855441	0.0111	0.1550
KEVAEADIASK[x]DLEETDER	10	0	2147.022884	0.0111	0.2100
TFMNHIDVQK[x]EFQAR	9	0	1862.909665	0.0110	0.1650
IHAK[x]SMAIDK	3	0	1112.601159	0.0110	0.1100
FLHDKNSDYK[x]ETLIFK	9	0	1997.025735	0.0109	0.1750
V[x]PTFANFHTPIFIAKR	0	0	1858.025287	0.0109	0.1750
GK[x]SALSTLNGFVEELK	1	0	1691.909318	0.0109	0.1750
K[x]ILFENPDEATK	0	0	1403.729579	0.0108	0.1300
M[x]ESLQRLLQGAR	0	0	1400.755746	0.0108	0.1300
SPSGNDALNDK[x]K	10	0	1244.599634	0.0108	0.1300
FCVGLQK[x]IEEIFK	6	0	1609.853723	0.0108	0.1400
LEFIK[x]VIPVEELK	4	0	1555.922455	0.0108	0.1400
QDPKK[x]HLDAEVQK	4	0	1534.810280	0.0108	0.1400
IVRTLIDK[x]FSGEK	7	0	1504.861253	0.0108	0.1400
ELAAIK[x]EDTEAVLK	5	0	1528.834763	0.0107	0.1500
YYLPK[x]GK	4	0	867.485399	0.0107	0.0750
LGVK[x]RFK	3	0	846.543913	0.0107	0.0750
ELAAIKEDTEAVLK[x]R	13	0	1684.935865	0.0107	0.1600
QLDSERFIVK[x]ASSGPR	9	0	1788.948158	0.0106	0.1700
LENQRK[x]WR	5	0	1128.615169	0.0106	0.0850
YEIDK[x]TLAGVTRDYYTK	4	0	2035.026127	0.0106	0.1800
MNSIVSKYTQSTNNDDPK[x]K	17	0	2169.037093	0.0105	0.2000
INEDSK[x]LAVNENLASSKSSM	5	0	2136.036759	0.0105	0.2100
G[x]QAQSGNFSNFGDGANGDNK	0	0	1983.830620	0.0105	0.2100
HSTFIITK[x]RK	7	0	1229.724379	0.0105	0.1050
K[x]FDSGGGDNGANNQFAGNQSM	0	0	2114.871099	0.0105	0.2200
SVQPTAK[x]TVQK	6	0	1185.671676	0.0105	0.1150
IKLISGK[x]LDEAR	6	0	1341.797930	0.0104	0.1250
GTTAVLK[x]EDIYK	6	0	1336.723767	0.0104	0.1250
NDDQLTYTYK[x]DEK	9	0	1631.731422	0.0104	0.1350
QEMK[x]KDSESTEEK	3	0	1567.703492	0.0104	0.1350
ELLK[x]PSASVALQR	3	0	1410.819391	0.0104	0.1350
K[x]TELEEIMLLNLHK	0	0	1709.938508	0.0104	0.1450
STELFK[x]NEEEPTKK	5	0	1678.841301	0.0104	0.1450
LIK[x]KSSEQANLYER	2	0	1677.904901	0.0104	0.1450
LDRK[x]IEIPLPNEVGR	3	0	1747.994380	0.0103	0.1550
DMTLEEAEVLILK[x]VLR	12	0	1871.043692	0.0103	0.1650
LSVEALNSLTGEFK[x]GK	13	0	1691.909318	0.0103	0.1650
MSSKDISSK[x]SPSGNDALNDK	8	0	2079.974162	0.0103	0.2050
EGK[x]VTFFYTDYIGVYAPR	2	0	2125.051948	0.0100	0.1800
YTSLSEEQKMK[x]SDINAHK	10	0	2108.020718	0.0100	0.1800
HNNHMAK[x]VLTLELYK	6	0	1809.955886	0.0100	0.1500
ETTEK[x]KIDK	4	0	1090.586949	0.0100	0.0900
CNK[x]FFYILYFELYK	2	0	1946.963993	0.0100	0.1400
M[x]CSPSATLTHRTMTEK	0	0	1849.848383	0.0100	0.1600
STELQIGVVEDDK[x]PFR	12	0	1831.931505	0.0100	0.1600
SSSDMAYTSMFK[x]GNQK	11	0	1780.775938	0.0100	0.1600
QKSLEK[x]TLVPYLR	5	0	1573.919099	0.0100	0.1300
DIGK[x]VVDKCFGIK	3	0	1477.796212	0.0100	0.1300
K[x]EDSSPCGYIIR	0	0	1423.676496	0.0100	0.1200
YK[x]LHSEK	1	0	903.481373	0.0100	0.0700
ENEQK[x]IK	4	0	887.471202	0.0100	0.0700
AKSAK[x]IVR	4	0	871.560288	0.0100	0.0800
Y[x]FATLQK	0	0	869.464664	0.0100	0.0700
ENAINK[x]K	5	0	815.450075	0.0100	0.0700
ILIDK[x]AR	4	0	827.522844	0.0100	0.0700
D[x]YDLVR	0	0	779.381332	0.0100	0.0600
K[x]WRLR	0	0	757.471088	0.0100	0.0500
VAIK[x]K	3	0	557.390052	0.0100	0.0500
QGSATVGLVSKTHAVLVALK[x]R	19	0	2134.258512	0.0098	0.2050
SSSDMAYTSMFKGNQK[x]VVK	15	0	2107.007711	0.0097	0.1850
DAYVYSIVAIARIK[x]LISGK	13	0	2079.209109	0.0097	0.1850
LSFK[x]SIADVADMLEANDK	3	0	1965.971650	0.0097	0.1750
VLK[x]LTLEAMDLEIVEK	2	0	1843.037546	0.0097	0.1550
AEQEELLSEKVSTK[x]K	13	0	1717.909710	0.0097	0.1450
LK[x]PLIEKGGDWER	1	0	1539.840853	0.0096	0.1250
K[x]PRVVTALTMLK	0	0	1355.832206	0.0096	0.1150
LK[x]GYQTIELDK	1	0	1306.713204	0.0095	0.1050
KYDK[x]TEDDIK	3	0	1253.613888	0.0095	0.0950
AK[x]NPMFALSR	1	0	1133.601493	0.0095	0.0950
K[x]IFTIHTSK	0	0	1073.623277	0.0094	0.0850
LAIEREPPFAPIESAK[x]R	15	0	1923.057703	0.0094	0.1600
SDYYMASTYTKK[x]INVK	11	0	1910.944711	0.0094	0.1500
GIGSYEK[x]QSEVSVGLR	6	0	1707.879080	0.0094	0.1500
AIEGK[x]IAR	4	0	856.513006	0.0094	0.0750
SELAQSK[x]YLMNVSR	6	0	1624.824212	0.0093	0.1300
VLSNYMK[x]QEALSSK	6	0	1596.818066	0.0093	0.1300
ATLTGMK[x]IDVLFSK	6	0	1522.842826	0.0093	0.1300
AQEEVK[x]R	5	0	858.455887	0.0093	0.0650
ENEQK[x]IKTLSMEK	4	0	1576.812980	0.0092	0.1200
LEEAMK[x]ITTDAFTSAGER	5	0	1968.946163	0.0092	0.1650
ELLK[x]LK	3	0	742.495236	0.0092	0.0550
VLTLSLMEELHK[x]MDDRK	11	0	2057.064831	0.0091	0.1550
E[x]SLQRLLQGAR	0	0	1269.715268	0.0091	0.1000
IMRDVITELPDAK[x]YYR	12	0	1982.029438	0.0091	0.1450
QTLNK[x]IALDEQIQALK	4	0	1825.030821	0.0091	0.1450
K[x]SGRSAPGVSTTSTIQ	0	0	1575.821569	0.0091	0.1450
ALTLK[x]TGPPGPPCGGK	4	0	1549.828571	0.0091	0.1450
DK[x]PKYEPPVPTRTGR	1	0	1739.931783	0.0090	0.1350
LEK[x]GQSIDDMIPAQK	2	0	1671.850090	0.0090	0.1350
NPK[x]ADPLDER	2	0	1153.572695	0.0090	0.0900
LVK[x]ER	2	0	643.401675	0.0090	0.0450
KK[x]SGR	1	0	574.355062	0.0090	0.0450
MVRGIGSYEK[x]QSEVSVGLR	9	0	2094.089070	0.0089	0.1700
LLVK[x]DRIDK	3	0	1098.676036	0.0089	0.0800
LQMSAMYK[x]K	7	0	1098.556519	0.0089	0.0800
EDTEAVLK[x]R	7	0	1059.555986	0.0089	0.0800
LK[x]ESQLVDKFFEK	1	0	1609.871482	0.0088	0.1150
SLDK[x]QMVEERVLK	3	0	1573.849698	0.0088	0.1150
K[x]VSTTPANSFELK	0	0	1420.756126	0.0088	0.1150
D[x]VPTFANFHTPIFIAKR	0	0	1973.052225	0.0088	0.1500
MTDK[x]YAFSLTTFSPNGK	3	0	1906.913413	0.0088	0.1500
VLNK[x]GDSGEMSLQKLFK	3	0	1893.002891	0.0088	0.1500
DISSK[x]SPSGNDALNDKK	4	0	1774.869635	0.0088	0.1500
NAYVINLK[x]QIAK	7	0	1373.803016	0.0088	0.1050
YK[x]EDTALR	1	0	994.508312	0.0088	0.0700
K[x]NCK	0	0	548.274037	0.0088	0.0350
GEK[x]R	2	0	488.270670	0.0088	0.0350
IGLSK[x]IRIAYASVVYIADK	4	0	2079.209109	0.0087	0.1650
QYQEVVK[x]QGDVLLNK	6	0	1759.946763	0.0087	0.1300
VEFK[x]MGNGKMVEISR	3	0	1723.874862	0.0087	0.1300
FLSK[x]TLDSNSLTHEK	3	0	1718.883832	0.0087	0.1300
L[x]KGYQTIELDK	0	0	1306.713204	0.0086	0.0950
VVK[x]VDAQDFLK	2	0	1260.707726	0.0086	0.0950
IHAYVK[x]VLTLSLMEELHK	5	0	2123.181179	0.0086	0.1550
NMGTVVDLLIENK[x]ASALL	12	0	1900.033855	0.0086	0.1550
ILIDK[x]ARVEAQNHK	4	0	1633.926306	0.0086	0.1200
GK[x]YYPLK	1	0	867.485399	0.0086	0.0600
SAKGTK[x]R	5	0	746.439846	0.0086	0.0600
EVPAVQVTAAFLYNYK[x]R	15	0	1968.046805	0.0085	0.1450
SQK[x]ALDTLFSAIR	2	0	1448.798656	0.0085	0.1100
TAALSARPAK[x]NIR	9	0	1367.799660	0.0085	0.1100
QEVAAQKSSEETEDK[x]K	14	0	1805.864214	0.0084	0.1350
V[x]GVFKNVSGNVLSEIK	0	0	1688.946037	0.0084	0.1350
ELVSKASPIAGSEGK[x]EAYR	14	0	1991.032273	0.0084	0.1600
DDINLDEASAMAVK[x]FLSK	13	0	1965.971650	0.0083	0.1500
TNNLDLEHK[x]HKTPDK	8	0	1788.911774	0.0083	0.1250
VSGIRK[x]HFEQVINEK	5	0	1782.973979	0.0083	0.1250
Q[x]LMTEFVDQVDDVVK	0	0	1764.860319	0.0083	0.1250
D[x]GIQDIMPSQAK	0	0	1301.628489	0.0083	0.1000
K[x]QMSYMLAR	0	0	1126.562665	0.0083	0.0750
NK[x]RGGDEWK	1	0	1088.536254	0.0083	0.0750
K[x]SKTLQYFA	0	0	1084.591644	0.0083	0.0750
E[x]IINRDIGK	0	0	1056.592704	0.0083	0.0750
VMCK[x]NK	3	0	778.382925	0.0083	0.0500
EK[x]WIAK	1	0	773.443537	0.0083	0.0500
DKK[x]DQK	2	0	760.407879	0.0083	0.0500
V[x]KAFGR	0	0	676.402010	0.0083	0.0500
YPMDAHK[x]SELEGVEEAR	6	0	1959.899550	0.0082	0.1400
AANVLAFQSTTK[x]TLALK	11	0	1776.014446	0.0082	0.1400
DFSK[x]TLPPELK	3	0	1273.691742	0.0082	0.0900
M[x]CSPSATLTHR	0	0	1259.575014	0.0082	0.0900
YEAK[x]AIGSGSEPAKSELVK	3	0	1963.026127	0.0082	0.1550
SFEQK[x]VMK	4	0	995.510954	0.0081	0.0650
AK[x]SAKIVR	1	0	871.560288	0.0081	0.0650
TEPKAVDEEMK[x]VR	10	0	1530.771118	0.0081	0.1050
IVAFVGSPIVEDEK[x]NLIR	13	0	1998.114879	0.0081	0.1450
GGVHVKLAHLSK[x]HPK	11	0	1606.941898	0.0080	0.1200
FVIHQEENK[x]R	8	0	1298.673071	0.0080	0.0800
NCACVISQK[x]K	8	0	1206.584850	0.0080	0.0800
LEK[x]VR	2	0	643.401675	0.0080	0.0400
TK[x]LVK	1	0	587.400615	0.0080	0.0400
KPRVVTALTMLK[x]QHLFR	11	0	2037.203252	0.0079	0.1350
LENVK[x]IYADLKINEDSK	4	0	1991.057425	0.0079	0.1350
VALRNDSYQLIK[x]ILPNK	11	0	1984.146846	0.0079	0.1350
RQTLNK[x]IALDEQIQALK	5	0	1981.131923	0.0079	0.1350
A[x]TTVKDTMNVDINAIKK	0	0	1860.997805	0.0079	0.1350
LVRDAFALAK[x]EK	9	0	1359.787367	0.0079	0.0950
TTLFK[x]SELAQSK	4	0	1351.734665	0.0079	0.0950
K[x]NVPKLQNVSNFQK	0	0	1642.915408	0.0079	0.1100
IEPLK[x]LK	4	0	839.547996	0.0079	0.0550
IQFCLALHNDSIK[x]SMR	12	0	1931.970877	0.0078	0.1250
LFLLRIVAFDQLVK[x]EK	13	0	1931.160709	0.0078	0.1250
AVEKLSVEALNSLTGEFK[x]GK	17	0	2119.152381	0.0077	0.1550
EAVLKLK[x]LELK	6	0	1282.822356	0.0077	0.0850
QLADYK[x]AFEDSLR	5	0	1554.767750	0.0077	0.1000
INVK[x]FFEKEDVQSLK	3	0	1822.982813	0.0077	0.1150
MSSK[x]SSLELANNAVK	3	0	1577.808228	0.0077	0.1150
HHFYAK[x]IDRPAQVISFK	5	0	2056.100568	0.0076	0.1300
NRQYQEVVK[x]QGDVLLNK	8	0	2030.090787	0.0076	0.1300
KPIGATWK[x]TTQLEEANSK	7	0	2001.053008	0.0075	0.1350
K[x]PIGATWKTTQLEEANSK	0	0	2001.053008	0.0075	0.1350
AVAHHTDCK[x]FIR	8	0	1453.724781	0.0075	0.0900
GK[x]YYPLKSMTEK	1	0	1443.743119	0.0075	0.0900
ATDDDRWK[x]TLSK	7	0	1434.710239	0.0075	0.0900
TFHILEPK[x]EK	7	0	1240.681514	0.0075	0.0750
VK[x]AFGR	1	0	676.402010	0.0075	0.0450
ATK[x]QSK	2	0	661.375854	0.0075	0.0450
APPEILDISK[x]QLADYK	9	0	1799.966829	0.0075	0.1200
MILELTNHLEELK[x]K	12	0	1709.938508	0.0075	0.1050
VIPVEELKEIK[x]QIK	10	0	1665.007573	0.0075	0.1050
VLKTK[x]DEGGPAGGLYI	4	0	1616.877294	0.0075	0.1200
K[x]QLATSLR	0	0	915.550117	0.0075	0.0600
AIGSGSEPAKSELVK[x]EFHK	14	0	2013.053008	0.0074	0.1400
IDTVIK[x]LVDHSFDEK	5	0	1757.919882	0.0073	0.1100
LFK[x]SLGSGMDQEK	2	0	1438.712546	0.0073	0.0950
K[x]ELFDCLKIMR	0	0	1451.762804	0.0073	0.0800
LGSTAIGVKTK[x]DAVVLGVEK	10	0	1984.156741	0.0072	0.1450
VLTLAMVK[x]R	7	0	1029.636817	0.0072	0.0650
IGLHDDAYLDVCK[x]YYR	12	0	1999.946105	0.0072	0.1150
YYK[x]PDLTIDEAVRIMK	2	0	1954.023292	0.0072	0.1150
VPTFANFHTPIFIAK[x]R	14	0	1858.025287	0.0072	0.1150
DGIQDIMPSQAKELK[x]K	14	0	1799.945046	0.0072	0.1150
LGVMYAK[x]NLPNIQR	6	0	1615.886752	0.0071	0.1000
KLFK[x]SLGSGMDQEK	3	0	1566.807502	0.0071	0.1000
VSTKK[x]ILGVAAEDK	4	0	1457.845270	0.0071	0.1000
LAVNENLASSK[x]SSM	10	0	1449.713272	0.0071	0.1000
LKLELK[x]K	5	0	870.590192	0.0071	0.0500
SAK[x]GTKR	2	0	746.439846	0.0071	0.0500
MNSIVSK[x]YTQSTNNDDPKK	6	0	2169.037093	0.0071	0.1350
TIPPLTTVK[x]GSDAAPQASK	8	0	1881.020649	0.0071	0.1350
SNNIK[x]ENEQKIK	4	0	1443.768084	0.0071	0.0850
EMKK[x]DSESTEEK	3	0	1439.644921	0.0071	0.0850
SNDIEK[x]AIDLYK	5	0	1407.724493	0.0071	0.0850
K[x]PPVQPLAYKSATPFRK	0	0	1927.104259	0.0071	0.1200
A[x]KVAEQNENPTVGSAQK	0	0	1769.890704	0.0071	0.1200
GKSALSTLNGFVEELK[x]AEVR	15	0	2147.158527	0.0070	0.1400
LIQIRVK[x]LEK	6	0	1238.807376	0.0070	0.0700
RLLK[x]LEEAMK	3	0	1229.716515	0.0070	0.0700
KDQK[x]K	3	0	645.380940	0.0070	0.0350
KGEK[x]VEDAPENNSFR	3	0	1718.822296	0.0070	0.1050
IIENEQSAEK[x]NAYVINLK	9	0	2075.089784	0.0069	0.1250
LVNFTAK[x]TLDLLGIFR	6	0	1820.055916	0.0069	0.1100
KSLK[x]DECK	3	0	1006.511679	0.0069	0.0550
GYSK[x]PNER	3	0	949.461699	0.0069	0.0550
LELKK[x]ANWCDK	4	0	1403.723052	0.0068	0.0750
ELLKLK[x]VELAK	5	0	1282.822356	0.0068	0.0750
GEK[x]VEDAPENNSFR	2	0	1590.727340	0.0068	0.0950
K[x]SRGVILQSDIEEAYAR	0	0	1934.022044	0.0068	0.1150
C[x]SPSATLTHRTMTEK	0	0	1718.807905	0.0067	0.1000
AIGSGSEPAK[x]SELVK	9	0	1471.788150	0.0067	0.1000
VRSEDYLPSK[x]YLDIDISK	9	0	2140.105099	0.0067	0.1200
VYATMQKLQK[x]DLGQVLNK	9	0	2076.140043	0.0067	0.1200
TK[x]VVDRYADVIASIGLSR	1	0	1962.089727	0.0067	0.1200
DCTAYNIYDK[x]NK	9	0	1503.666324	0.0067	0.0800
S[x]SSDMAYTSMFK	0	0	1353.558028	0.0067	0.0800
K[x]KELFDCLK	0	0	1179.632121	0.0067	0.0600
IEVNIHRK[x]R	7	0	1163.688664	0.0067	0.0600
GEK[x]RWSELR	2	0	1159.609749	0.0067	0.0600
M[x]PFGNTHNK	0	0	1044.481051	0.0067	0.0600
HK[x]TPDK	1	0	724.386752	0.0067	0.0400
TLSMEK[x]HTELRSFEQK	5	0	1962.983216	0.0066	0.1050
KDGIQDIMPSQAK[x]ELK	12	0	1799.945046	0.0066	0.1050
NEEK[x]KLMELFISK	3	0	1607.859201	0.0065	0.0850
EEPK[x]SETLENFTR	3	0	1578.752492	0.0065	0.0850
K[x]AQSGPDASAKLPTVIPTTR	0	0	2037.121751	0.0065	0.1300
NKLLK[x]VTVSK	4	0	1128.722984	0.0065	0.0650
AEAK[x]DVAKMK	3	0	1089.585175	0.0065	0.0650
F[x]RNQYDGDATTWSPQGR	0	0	1997.897911	0.0065	0.1100
S[x]TLDLNHLADLYDR	0	0	1644.810672	0.0064	0.0900
TSTGGPK[x]LQLNLER	6	0	1512.825929	0.0064	0.0900
LGISATALSPEEK[x]K	12	0	1442.797987	0.0064	0.0900
AMEVDEK[x]PTER	6	0	1303.607753	0.0064	0.0700
GSDAAPQASK[x]K	9	0	1058.535585	0.0064	0.0700
AVYMGLK[x]AFESCSNDEALR	6	0	2159.997873	0.0063	0.1200
ATPYRGYSK[x]PNERATK	8	0	1837.943407	0.0063	0.1000
KDSESTEEK[x]EAQAVQR	8	0	1833.870361	0.0063	0.1000
LAQFEKEEYVSDPK[x]EQM	13	0	2069.961478	0.0062	0.1050
GSLEKNWK[x]EEYLR	7	0	1650.836493	0.0062	0.0800
NK[x]MVCKIWK	1	0	1205.641245	0.0061	0.0550
KINVK[x]FFEK	4	0	1151.670224	0.0061	0.0550
RLMSK[x]VAEK	4	0	1060.606245	0.0061	0.0550
LK[x]WSDERYLHQSLK	1	0	1801.947432	0.0061	0.0850
SSK[x]SSLELANNAVK	2	0	1446.767750	0.0061	0.0850
RK[x]IFTIHTSK	1	0	1229.724379	0.0060	0.0600
MVTANIK[x]NIK	6	0	1130.648106	0.0060	0.0600
GK[x]LVR	1	0	571.380549	0.0060	0.0300
VVKVDAQDFLK[x]VAETR	10	0	1817.004608	0.0059	0.0950
VIPVEELK[x]EIK	7	0	1295.769988	0.0059	0.0650
TELFK[x]ASTSAK	4	0	1181.629146	0.0059	0.0650
EQK[x]PEVDYSEKFAELQK	2	0	2067.015955	0.0059	0.1000
VAQTTYKK[x]IYNEYPPTK	7	0	2043.067597	0.0059	0.1000
K[x]HFEQVINEKHEDALAK	0	0	2035.048591	0.0059	0.1000
IDVLFSK[x]IRLAYVYADMR	6	0	2172.176427	0.0058	0.1050
FFPYYVYTTVAGIDK[x]EGK	14	0	2097.045801	0.0058	0.1050
KGVVALVEDK[x]TK	9	0	1285.760486	0.0058	0.0700
ETTEK[x]K	4	0	734.380997	0.0058	0.0350
FFEK[x]EDVQSLKLK	3	0	1609.871482	0.0058	0.0750
K[x]DGIQDIMPSQAK	0	0	1429.723444	0.0058	0.0750
NELEK[x]LNFSSLKMK	4	0	1679.891560	0.0057	0.0800
VVTSKLLK[x]PRVNNR	7	0	1622.994323	0.0057	0.0800
K[x]ELLKLK	0	0	870.590192	0.0057	0.0400
YTLYDQNDTK[x]EWLDK	9	0	1930.894787	0.0057	0.0850
SPSGNDALNDKK[x]GTK	11	0	1530.763724	0.0057	0.0850
GERPSCPTGYHLK[x]SIR	12	0	1856.931459	0.0056	0.0900
VVK[x]VDAQDFLKVAETR	2	0	1817.004608	0.0056	0.0900
NK[x]ISWYTK	1	0	1038.549782	0.0056	0.0450
TVQYATK[x]R	6	0	965.529382	0.0056	0.0450
SK[x]TLQYFA	1	0	956.496688	0.0056	0.0450
VVDK[x]DGIR	3	0	900.502835	0.0056	0.0450
DAVK[x]EAAR	3	0	858.455887	0.0056	0.0450
LFLLRSDYYMASTYTK[x]K	15	0	2099.076051	0.0056	0.0950
KHFEQVINEK[x]HEDALAK	9	0	2035.048591	0.0056	0.0950
VSTTPANSFELK[x]QYLIQR	11	0	2094.110853	0.0056	0.1000
MNSIVSK[x]YTQSTNNDDPK	6	0	2040.942138	0.0056	0.1000
ATSAGPK[x]QTETINWLEKR	6	0	2029.059155	0.0056	0.1000
YDK[x]TEDDIK	2	0	1125.518932	0.0056	0.0500
MK[x]LSLFSNK	1	0	1066.584449	0.0056	0.0500
MGNGK[x]MVEISR	4	0	1220.600502	0.0055	0.0600
EYLEK[x]NWKEGLSR	4	0	1650.836493	0.0054	0.0700
FFEKEDVQSLK[x]LK	10	0	1609.871482	0.0054	0.0700
NEEKK[x]LMELFISK	4	0	1607.859201	0.0054	0.0700
LEEIGVADQYK[x]VSK	10	0	1577.830012	0.0054	0.0750
VSTK[x]KILGVAAEDK	3	0	1457.845270	0.0054	0.0750
S[x]SKSSLELANNAVK	0	0	1446.767750	0.0054	0.0750
YK[x]NENLENIEDVQLR	1	0	1875.932566	0.0053	0.0800
LISGK[x]LDEARELLVK	4	0	1682.992985	0.0053	0.0800
DGIQDIMPSQAK[x]ELK	11	0	1671.850090	0.0053	0.0800
GMALGSANEK[x]IEASK	9	0	1504.755469	0.0053	0.0800
VGVFK[x]NVSGNVLSEIK	4	0	1688.946037	0.0053	0.0850
SITEFGDTATAK[x]ELEAMK	11	0	1940.940017	0.0053	0.0950
SELQDK[x]SSQQGVEGVLIILK	5	0	2170.184405	0.0052	0.1050
MVTLK[x]DVGPPQPGPGIYR	4	0	1924.023961	0.0050	0.0900
LLK[x]PRVNNRIGSVDR	2	0	1736.016844	0.0050	0.0750
QILDCIVNLSEPAK[x]K	13	0	1726.928669	0.0050	0.0750
VVGQLLEKLK[x]PLIEK	9	0	1706.070505	0.0050	0.0750
Y[x]FATLQKSK	0	0	1084.591644	0.0050	0.0450
Y[x]TVGQGYTK	0	0	1015.497414	0.0050	0.0450
MVRGGYAEVK[x]QSEVIGLVR	9	0	2090.130540	0.0050	0.0950
GFPTPK[x]ATSTGTTIVGVIAK	5	0	1945.088332	0.0050	0.1000
ISWYTK[x]IVDELDLR	5	0	1749.930053	0.0050	0.0700
GNAK[x]FGDGIQIAQLALK	3	0	1742.967833	0.0050	0.0850
KEEPK[x]SETLENFTR	4	0	1706.847448	0.0050	0.0700
K[x]EEPKSETLENFTR	0	0	1706.847448	0.0050	0.0700
GFICK[x]VVDKDGIR	4	0	1505.802358	0.0050	0.0650
MVILNK[x]DGMERK	5	0	1432.752968	0.0050	0.0600
LPNIEEATFDK[x]R	10	0	1431.735725	0.0050	0.0600
SVEISALASK[x]NR	9	0	1273.698949	0.0050	0.0600
SRK[x]VAQTTYK	2	0	1180.656362	0.0050	0.0500
MQK[x]LLRLR	2	0	1056.658947	0.0050	0.0400
F[x]ATLQKSK	0	0	921.528321	0.0050	0.0400
AQARAK[x]R	5	0	799.477625	0.0050	0.0350
FSGEK[x]K	4	0	694.364957	0.0050	0.0300
RFK[x]K	2	0	577.369985	0.0050	0.0200
SGK[x]KR	2	0	574.355062	0.0050	0.0250
YDK[x]K	2	0	552.290736	0.0050	0.0200
CIDMFIHK[x]SAELYK	7	0	1753.853066	0.0046	0.0650
LTHEK[x]STMLEKIK	4	0	1556.859536	0.0046	0.0600
AQIK[x]ILYVNNAK	3	0	1373.803016	0.0046	0.0550
GILGIDAALGGQATK[x]LAAEDHK	14	0	2148.153776	0.0045	0.1000
YK[x]EDTALRSEM	1	0	1341.623403	0.0045	0.0500
SLEK[x]TLVPYLR	3	0	1317.765572	0.0045	0.0500
AVNARALTCK[x]MPGTLLPGPGK	9	0	2151.165540	0.0045	0.0950
DYEQFGYFK[x]R	8	0	1351.619643	0.0045	0.0450
VHVTQEDFELAVAK[x]VLNK	13	0	2039.105042	0.0044	0.0800
SSEETEDK[x]K	7	0	1051.466899	0.0044	0.0400
FFEK[x]INVK	3	0	1023.575269	0.0044	0.0350
M[x]STLDLNHLADLYDR	0	0	1775.851150	0.0043	0.0650
DLEETDERSLALTK[x]K	13	0	1746.899873	0.0043	0.0650
DNLSWLSK[x]ANNWSK	7	0	1661.816092	0.0043	0.0600
TLFRK[x]EK	4	0	920.544305	0.0043	0.0300
QPEDK[x]LR	4	0	884.471536	0.0043	0.0300
VPFTAAITITGVK[x]TSTGGPK	12	0	1945.088332	0.0043	0.0850
VLNK[x]EHLEADFVTQVAVR	3	0	2067.111188	0.0042	0.0750
ENRHK[x]FQDILLGAGQAIK	4	0	2037.111857	0.0042	0.0750
MEQK[x]PEVDYSEK	3	0	1481.670742	0.0042	0.0500
SETMKYYLPK[x]GK	9	0	1443.743119	0.0042	0.0500
TKDAVVLGVEK[x]R	10	0	1313.766632	0.0042	0.0500
MRK[x]LAR	2	0	773.469370	0.0042	0.0250
SAK[x]IVR	2	0	672.428222	0.0042	0.0250
GITVLK[x]PDDDK	5	0	1199.639709	0.0041	0.0450
HNNHMAK[x]VLTLELYKK	6	0	1938.050842	0.0041	0.0650
WSTAETLTNNK[x]IDRDK	10	0	1890.943464	0.0041	0.0650
AMVNIDTIDNK[x]VATTM	10	0	1735.848372	0.0041	0.0650
AK[x]ADYAQYYR	1	0	1247.593430	0.0040	0.0400
TLDSNSLTHEK[x]IEFATITK	10	0	2147.110911	0.0039	0.0750
YEALSK[x]HIIMFDCK	5	0	1753.853066	0.0039	0.0550
VAMLYAYDRIK[x]ILFSDVK	10	0	2144.170281	0.0039	0.0700
M[x]CSPSATLTHRTMTEKAR	0	0	2076.986596	0.0039	0.0700
VATEK[x]DFLDAVQK	4	0	1462.766689	0.0038	0.0500
LAAEDHK[x]FVIHQEENKR	6	0	2063.054738	0.0038	0.0650
KTLVAHAVLK[x]VGSALVGSQTK	9	0	2106.252365	0.0038	0.0800
LLMK[x]LSSQNDDK	3	0	1390.712546	0.0038	0.0450
I[x]INRDIGKVVDK	0	0	1368.808828	0.0038	0.0450
LEFIK[x]VIPVEELKEIK	4	0	1926.144056	0.0037	0.0600
SAELYKNPK[x]ADPLDER	8	0	1844.926754	0.0037	0.0600
K[x]VAEQNENPTVGSAQK	0	0	1698.853594	0.0037	0.0600
G[x]LGYPEDAIGKTKLVK	0	0	1687.950789	0.0037	0.0600
K[x]LARNILK	0	0	954.633783	0.0037	0.0300
K[x]MQE	0	0	534.247157	0.0037	0.0150
SLK[x]R	2	0	502.322703	0.0037	0.0150
EAEAAK[x]DEQIEKIDTVIK	5	0	2029.057817	0.0036	0.0650
MATTVK[x]DTMNVDINAIKK	5	0	1992.038284	0.0036	0.0650
MKLSLFSNK[x]ENELR	8	0	1707.897707	0.0036	0.0500
LVK[x]GRQD	2	0	814.466059	0.0036	0.0250
EAADFIFDICGIAGIK[x]K	15	0	1866.954882	0.0035	0.0600
QDLADATVETLKAIEGK[x]IAR	16	0	2141.169090	0.0035	0.0700
DREISYPFK[x]R	8	0	1309.677823	0.0035	0.0350
EWDSK[x]LKDLR	4	0	1288.677488	0.0035	0.0350
K[x]GVVALVEDK	0	0	1056.617856	0.0035	0.0350
SAK[x]AKNPMFALSR	2	0	1419.765584	0.0035	0.0450
NKISWYTK[x]IVDELDLR	7	0	1992.067931	0.0034	0.0550
QETQYK[x]IDELVSNNEK	5	0	1936.937709	0.0034	0.0550
G[x]QAQSGNFSNFGDGANGDNKK	0	0	2111.925576	0.0033	0.0700
DLGQVLNK[x]YVQVEQR	7	0	1787.952910	0.0033	0.0500
YTVGQGYTK[x]AAWFEK	8	0	1747.856893	0.0033	0.0500
IITK[x]EGVETRIIPLK	3	0	1709.045018	0.0033	0.0500
ASRPGAAAK[x]LDGKDELWK	8	0	1912.016567	0.0033	0.0600
VEPIPLINGEK[x]R	10	0	1363.782281	0.0033	0.0400
K[x]IEIPLPNEVGR	0	0	1363.782281	0.0033	0.0400
FKLNVYK[x]YR	6	0	1229.692020	0.0033	0.0300
AERK[x]AR	3	0	729.424532	0.0033	0.0200
DVAK[x]MK	3	0	690.373411	0.0033	0.0200
LALTKPK[x]GTPGYGPLGVLPK	6	0	2006.192733	0.0032	0.0650
EQK[x]PEVDYSEK	2	0	1350.630263	0.0032	0.0350
TK[x]KACIIFFDEIDAIGGAR	1	0	2124.103657	0.0032	0.0600
INVKK[x]SYDYSATMYTR	4	0	1938.950858	0.0031	0.0500
ATLTGMK[x]IDVLFSKIR	6	0	1792.027986	0.0031	0.0500
DISSK[x]SPSGNDALNDK	4	0	1646.774679	0.0031	0.0500
HTELRSFEQK[x]VMK	9	0	1631.845282	0.0031	0.0400
IDTIVK[x]EIQDEKEAEAAR	5	0	2057.063963	0.0031	0.0550
TNNLDLEHKHK[x]TPDK	10	0	1788.911774	0.0030	0.0450
YEVGAEYIK[x]K	8	0	1198.623334	0.0030	0.0300
Q[x]DRGK	0	0	602.313592	0.0030	0.0150
AK[x]SAK	1	0	503.306720	0.0030	0.0150
EFHK[x]DMTLEEAEVLILK	3	0	2044.054982	0.0029	0.0500
RGERPSCPTGYHLK[x]SIR	13	0	2013.032561	0.0029	0.0500
LKGYQTIELDK[x]K	10	0	1434.808159	0.0029	0.0350
EAEAAK[x]DEQIEK	5	0	1359.651724	0.0029	0.0350
LCIHKNK[x]LTNDETR	6	0	1740.894015	0.0029	0.0400
VVK[x]GNQK	2	0	771.460247	0.0029	0.0200
SGNLPDADNSK[x]SDISK	10	0	1646.774679	0.0028	0.0450
TPNDTQK[x]YSNDKSIVNSM	6	0	2040.942138	0.0028	0.0500
LGITFAHVTAAK[x]NNSWAK	11	0	1928.026739	0.0028	0.0500
LK[x]YYEQKIR	1	0	1239.697497	0.0028	0.0250
GGDWERK[x]NR	6	0	1116.542400	0.0028	0.0250
NK[x]LTNDETR	1	0	1089.541397	0.0028	0.0250
MK[x]SDINAHK	1	0	1042.522913	0.0028	0.0250
LAHLSK[x]HPK	5	0	1029.608297	0.0028	0.0250
T[x]IDNAETMK	0	0	1021.474961	0.0028	0.0250
TEDDIK[x]SLQSVGQIIGEVLK	5	0	2171.168421	0.0027	0.0550
TLALKYPGGGPGK[x]TAILPVK	12	0	1980.177084	0.0027	0.0550
YQK[x]DEEWPPKM	2	0	1449.659787	0.0027	0.0300
NVPK[x]LQNVSNFQK	3	0	1514.820452	0.0027	0.0350
VISMEKGGNMK[x]EVFR	10	0	1723.874862	0.0027	0.0400
EAADFIFDICGIAGIK[x]KTR	15	0	2124.103657	0.0026	0.0500
MLLTEVHLLESK[x]VYHAIR	11	0	2151.187325	0.0025	0.0450
ASRPGAAAKLDGK[x]DELWK	12	0	1912.016567	0.0025	0.0450
FKLNYK[x]PEEEYPDLSK	5	0	1998.993768	0.0025	0.0400
TSETNDRNSTNNTK[x]ER	13	0	1865.846269	0.0025	0.0400
K[x]EFEIIKGVLCQFR	0	0	1765.954825	0.0025	0.0350
QEYALALQK[x]WDLSR	8	0	1719.894338	0.0025	0.0350
E[x]EMIAAQGIDEEDR	0	0	1604.698741	0.0025	0.0350
TRLLENDIK[x]VMK	8	0	1458.822760	0.0025	0.0300
K[x]IYNEYPPTK	0	0	1251.649881	0.0025	0.0250
YFATLQKSK[x]R	8	0	1240.692746	0.0025	0.0250
QAREK[x]VLK	4	0	970.592313	0.0025	0.0200
TK[x]DSLEAR	1	0	918.477014	0.0025	0.0200
VGK[x]SAVIK	2	0	800.511946	0.0025	0.0200
NK[x]TDTK	1	0	705.365683	0.0025	0.0150
NK[x]VLVK	1	0	699.464272	0.0025	0.0150
SAK[x]GTK	2	0	590.338744	0.0025	0.0150
AK[x]VAEQNENPTVGSAQK	1	0	1769.890704	0.0024	0.0400
IDRK[x]IEFPPPSAEAR	3	0	1724.920885	0.0023	0.0350
SWIGAYLAK[x]IPER	8	0	1502.824477	0.0023	0.0300
K[x]CLTDLEDEAPAK	0	0	1488.712937	0.0023	0.0300
FNLMVICK[x]DKK	7	0	1394.741343	0.0023	0.0250
KLEGTIDYQK[x]L	9	0	1306.713204	0.0023	0.0250
QDLADATVETLK[x]AIEGKIAR	11	0	2141.169090	0.0023	0.0450
ETTEKK[x]IDK	5	0	1090.586949	0.0022	0.0200
MGINERK[x]GFDFEYYQR	6	0	2051.952252	0.0022	0.0350
FK[x]LNYKPEEEYPDLSK	1	0	1998.993768	0.0022	0.0350
S[x]FLELTEVWGKPQK	0	0	1660.882380	0.0021	0.0300
HIGIATTGFIPDGQHIVK[x]R	17	0	2059.132592	0.0021	0.0400
LNADVLGQLIK[x]K	10	0	1310.792119	0.0021	0.0250
FAASKEK[x]QNTPVLFDSK	6	0	1908.994437	0.0021	0.0350
FLHDK[x]NSDYK	4	0	1265.603994	0.0020	0.0200
SLDK[x]QMVEER	3	0	1233.602276	0.0020	0.0200
LVK[x]GR	2	0	571.380549	0.0020	0.0100
GAFK[x]V	3	0	520.300908	0.0020	0.0100
GDSGEMSLQK[x]LFK	9	0	1438.712546	0.0019	0.0250
K[x]LEKGQSIDDMIPAQK	0	0	1799.945046	0.0019	0.0300
FDIMPRK[x]K	6	0	1033.574220	0.0019	0.0150
K[x]VAQTTYK	0	0	937.523235	0.0019	0.0150
S[x]QARGFDR	0	0	935.457282	0.0019	0.0150
EFEIIK[x]GVLCQFRR	5	0	1793.960971	0.0018	0.0250
CIDMFIHKSAELYK[x]NPK	13	0	2093.043703	0.0018	0.0300
LAEFVNMSK[x]AYHSQYLR	8	0	2056.019935	0.0018	0.0300
TDELK[x]DANIIYDLEILR	4	0	2033.067988	0.0018	0.0300
G[x]GLGYPEDAIGKTKLVK	0	0	1744.972250	0.0018	0.0300
GYQTIELDK[x]KLDVAK	8	0	1719.940617	0.0017	0.0250
SSTAAKTFLEK[x]R	10	0	1337.730248	0.0017	0.0200
SSTAAK[x]TFLEKR	5	0	1337.730248	0.0017	0.0200
K[x]TELFKASTSAK	0	0	1309.724101	0.0017	0.0200
IWK[x]VMCKNK	2	0	1205.641245	0.0017	0.0150
FATLQK[x]SKR	5	0	1077.629423	0.0017	0.0150
EK[x]TSNNTNR	1	0	1062.505347	0.0017	0.0150
K[x]DSESTEEK	0	0	1051.466899	0.0017	0.0150
LAEK[x]WR	3	0	801.449683	0.0017	0.0100
VVSSAIVDK[x]YIGESARIIR	8	0	2075.173785	0.0016	0.0300
AIGSGSEPAK[x]SELVKEFHK	9	0	2013.053008	0.0016	0.0300
QAAKASVVETVTLTK[x]VTQK	14	0	2001.146903	0.0016	0.0300
SEFQRLTHEK[x]STMLEK	9	0	1962.983216	0.0016	0.0250
M[x]STLDLNHLADLYDRK	0	0	1903.946106	0.0016	0.0250
MEILKIHLEK[x]VSK	9	0	1566.916655	0.0015	0.0200
E[x]IINRDIGKVVDK	0	0	1497.851416	0.0015	0.0200
GIDLK[x]SIAEK	4	0	1072.612770	0.0015	0.0150
VAIKK[x]GAVEYEIYK	4	0	1609.907866	0.0014	0.0200
KEK[x]WIAK	2	0	901.538493	0.0014	0.0100
K[x]INANEK	0	0	815.450075	0.0014	0.0100
FAASK[x]EK	4	0	779.417716	0.0014	0.0100
GTLK[x]VHTIRLR	3	0	1292.804020	0.0014	0.0150
IVAFDQLVK[x]EK	8	0	1288.739025	0.0014	0.0150
ETIDNAETMK[x]K	9	0	1278.612505	0.0014	0.0150
K[x]LPNIEEATFDK	0	0	1403.729579	0.0012	0.0150
GDVAASILDK[x]YR	9	0	1306.688052	0.0012	0.0150
K[x]QYSAKAK	0	0	922.523570	0.0012	0.0100
G[x]VFK	0	0	449.263798	0.0012	0.0050
NEEGIIEFTK[x]TPNDTQK	9	0	1962.953358	0.0012	0.0200
QGITEAYNQK[x]AVEKLMSR	9	0	2065.062523	0.0011	0.0200
INADHK[x]LNSLPLLQQLVK	5	0	2043.183957	0.0011	0.0200
LDPAGFYIGYK[x]ATSAGPK	10	0	1854.951515	0.0011	0.0200
K[x]FDQLTQALNVAIR	0	0	1615.904510	0.0011	0.0150
GERPSCPTGYHLK[x]SIRTGR	12	0	2171.101696	0.0011	0.0200
EWLDK[x]LGDKGPAAAR	4	0	1625.852476	0.0010	0.0150
K[x]QCVIANSCK	0	0	1206.584850	0.0010	0.0100
NIK[x]VIMATNR	2	0	1158.654253	0.0010	0.0100
NK[x]LLKVTVSK	1	0	1128.722984	0.0010	0.0100
K[x]LRDK	0	0	658.412573	0.0010	0.0050
YK[x]DAYVYSIVAIARIK	1	0	1872.050830	0.0009	0.0150
CEDGVILALEK[x]VVTSK	10	0	1759.938898	0.0009	0.0150
DWNACK[x]KELLK	5	0	1403.723052	0.0009	0.0100
E[x]QKPEVDYSEK	0	0	1350.630263	0.0009	0.0100
DQPK[x]KVGQYIR	3	0	1330.735668	0.0009	0.0100
HGGYKPTDK[x]HK	8	0	1266.646859	0.0009	0.0100
YSNDK[x]SIVNSM	4	0	1256.570643	0.0009	0.0100
D[x]DGLEDDMPALADEEFEK	0	0	2037.836007	0.0008	0.0150
NILK[x]VDIEVAVIPSEGFR	3	0	1998.114879	0.0008	0.0150
TLPPELK[x]GEALGNSEHIR	6	0	1960.037693	0.0008	0.0150
GSDAAPQASK[x]KK	9	0	1186.630541	0.0008	0.0100
LYNK[x]FK	3	0	811.459186	0.0008	0.0050
QEMKK[x]DSESTEEK	4	0	1567.703492	0.0008	0.0100
K[x]RWSLER	0	0	973.545700	0.0007	0.0050
YASQK[x]RP	4	0	848.450409	0.0007	0.0050
K[x]VADLKK	0	0	800.511946	0.0007	0.0050
ELIRK[x]SLK	4	0	985.628363	0.0006	0.0050
P[x]FGNTHNK	0	0	913.440572	0.0006	0.0050
YYPVRK[x]FTGGVLMLIDR	5	0	2027.102541	0.0006	0.0100
VLNKGDSGEMSLQK[x]LFK	13	0	1893.002891	0.0006	0.0100
AGDFQGLNEQLVSLFK[x]K	15	0	1892.999523	0.0006	0.0100
NSIVSK[x]YTQSTNNDDPKK	5	0	2037.996615	0.0006	0.0100
LFAYPPKSVQPTAK[x]TVQK	13	0	2002.125051	0.0006	0.0100
EIIRTSTSSMTAVPK[x]PLK	14	0	1958.086949	0.0006	0.0100
LK[x]VLVQGLER	1	0	1153.718232	0.0005	0.0050
ELEAMK[x]LLRPR	5	0	1354.775421	0.0005	0.0050
VMK[x]SEFQRLTHEK	2	0	1631.845282	0.0004	0.0050
DVITELPDAK[x]YYR	9	0	1581.803799	0.0004	0.0050
VLRQVMEEK[x]LDSK	8	0	1573.849698	0.0004	0.0050
SIK[x]GYTLPPHCSR	2	0	1514.766308	0.0004	0.0050
SGFEK[x]IDLTRIVK	4	0	1504.861253	0.0004	0.0050
LCIHK[x]NKLTNDETR	4	0	1740.894015	0.0004	0.0050
YLHQSLKYK[x]EDTALR	8	0	1863.984208	0.0003	0.0050
S[x]TLDLNHLADLYDRK	0	0	1772.905627	0.0003	0.0050
INVK[x]KSYDYSATMYTR	3	0	1938.950858	0.0003	0.0050
HFEQVINEK[x]HEDALAK	8	0	1906.953636	0.0003	0.0050
KEAGFIDDILIITPASK[x]EK	16	0	2087.151320	0.0003	0.0050
MSSK[x]DISSKSPSGNDALNDK	3	0	2079.974162	0.0002	0.0050
# precursors: 1
Precursor: 2761.4793	4	0.9909	0
AKYASQK[x]RP(6)	V[x]SPTGQITSTSARSGK(0)	1.0900	2761.4721	138.0681
LMSK[x]VAEK(3)	TDNHLSSTLEK[x]LSFK(10)	1.0050	2761.4570	138.0681
AK[x]YASQKRP(1)	V[x]SPTGQITSTSARSGK(0)	0.9550	2761.4721	138.0681
K[x]IEFPSYR(0)	IK[x]TLSMEKHTELR(1)	0.8400	2761.4835	138.0681
K[x]KLIPIR(0)	M[x]SGYDRALSVFSPDGR(0)	0.7600	2761.4948	138.0681
K[x]QLATSLR(0)	VSGSELVQK[x]YIGEGSR(8)	0.7400	2761.4973	138.0681
AKYASQK[x]RP(6)	EEFAEK[x]AVSVIQAR(5)	0.7400	2761.4761	138.0681
FLK[x]TSK(2)	MDDK[x]MLLTEVHLLESK(3)	0.7350	2761.4644	138.0681
S[x]QARGFDR(0)	GLGYPEDAIGK[x]TKLVK(10)	0.7100	2761.4761	138.0681
QVK[x]R(2)	VSGSELVQK[x]YIGEGSRMVR(8)	0.6950	2761.4907	138.0681
K[x]PIGATWK(0)	VEFKMGNGK[x]MVEISR(8)	0.6900	2761.4658	138.0681
AKYASQK[x]RP(6)	K[x]SGRSAPGVSTTSTIQ(0)	0.6650	2761.4721	138.0681
FVK[x]LGIDPPK(2)	RMPIDFK[x]GFICK(6)	0.6400	2761.5062	138.0681
K[x]PIGATWK(0)	VEFK[x]MGNGKMVEISR(3)	0.6200	2761.4658	138.0681
A[x]SLLK(0)	CIDMFIHK[x]SAELYKNPK(7)	0.6050	2761.4545	138.0681
AK[x]YASQKRP(1)	EEFAEK[x]AVSVIQAR(5)	0.6050	2761.4761	138.0681
ASK[x]AAREYLEK(2)	EFPDLGVLEGK[x]R(10)	0.6000	2761.4649	138.0681
KK[x]LIPIR(1)	M[x]SGYDRALSVFSPDGR(0)	0.5950	2761.4948	138.0681
S[x]QARGFDR(0)	GLGYPEDAIGKTK[x]LVK(12)	0.5900	2761.4761	138.0681
LQK[x]DLGQVLNK(2)	ESQLVDK[x]FFEK(6)	0.5650	2761.4901	138.0681
