# Supplementary material for: ECL: an exhaustive search tool for the identification of cross-linked peptides using whole database
Source: BMC Bioinformatics. 2016 May 20;17:217. doi: 10.1186/s12859-016-1073-y (PMC4874008; doi:10.1186/s12859-016-1073-y)
Supplement: Additional file 5 — Kojak’s pre-selection list of PSMs only identified by ECL. (ZIP 5147 kb) [file 12859_2016_1073_MOESM5_ESM.zip › Kojak's pre-selection ranks of ECL only peptides/Kojak's detailed results/aleitner_M1012_006/diagnostic_4865.txt]

Scan: 4865
NEEK[x]K	3	0	646.328572	0.0650	0.3250
SLK[x]RELIR	2	0	1013.634509	0.0637	0.5100
K[x]EEPK	0	0	629.338410	0.0620	0.3100
K[x]HFEQVINEK	0	0	1270.666925	0.0605	0.6050
K[x]VEFGLPDLEGR	0	0	1358.719350	0.0600	0.7200
YYLPKGK[x]SALSTLNGFVEELK	6	0	2356.267737	0.0583	1.2250
YYLPK[x]GKSALSTLNGFVEELK	4	0	2356.267737	0.0540	1.1350
VSGIRK[x]HFEQVINEK	5	0	1782.973979	0.0533	0.8000
DQKK[x]DKPK	3	0	985.555594	0.0519	0.4150
ASVVETVTLTK[x]VTQK	10	0	1602.919156	0.0507	0.7600
K[x]LARNILK	0	0	954.633783	0.0506	0.4050
Q[x]YTVGQGYTKAAWFEK	0	0	1875.915465	0.0500	0.8000
LEK[x]VRQLIIK	2	0	1238.807376	0.0500	0.5000
Y[x]TVGQGYTKAAWFEK	0	0	1747.856893	0.0497	0.7450
AVELAAMNK[x]ANMQEVETEEFLR	8	0	2522.214389	0.0493	1.0850
GK[x]SALSTLNGFVEELK	1	0	1691.909318	0.0487	0.7800
IDRK[x]VEFGLPDLEGR	3	0	1742.931448	0.0473	0.7100
K[x]EVAEADIASKDLEETDER	0	0	2147.022884	0.0471	0.8950
K[x]ELLK	0	0	629.411178	0.0470	0.2350
K[x]GYQTIELDKK	0	0	1321.724101	0.0468	0.5150
NEEK[x]LAEFDK	3	0	1221.587675	0.0465	0.4650
SGVKLENVK[x]IYADLK	8	0	1675.950788	0.0463	0.6950
K[x]LEFPLPNEEARVGILR	0	0	1980.115548	0.0459	0.7800
NEEGIIEFTK[x]TPNDTQKYSNDK	9	0	2570.213522	0.0448	0.9850
FNLMVICKDK[x]K	9	0	1394.741343	0.0445	0.4900
LQLNLERDYEQFGYFK[x]R	15	0	2218.117000	0.0441	0.7500
K[x]YTGLLR	0	0	849.507194	0.0436	0.3050
LK[x]GYQTIELDKK	1	0	1434.808159	0.0433	0.5200
ENEQK[x]IK	4	0	887.471202	0.0429	0.3000
K[x]AQSGPDASAKLPTVIPTTR	0	0	2037.121751	0.0425	0.8500
K[x]EVQEARELIR	0	0	1369.767693	0.0423	0.4650
KAQSGPDASAK[x]LPTVIPTTR	10	0	2037.121751	0.0417	0.8350
FLSK[x]TLDSNSLTHEK	3	0	1718.883832	0.0413	0.6200
L[x]KGYQTIELDKK	0	0	1434.808159	0.0413	0.4950
YEYQKLK[x]ESQLVDK	6	0	1769.919882	0.0411	0.5750
K[x]DKPK	0	0	614.375128	0.0410	0.2050
YIPNPVLVIIDVK[x]PK	12	0	1707.033394	0.0407	0.6100
LEGTIDYQK[x]L	8	0	1178.618248	0.0405	0.4050
NELEK[x]LNFSSLKMK	4	0	1679.891560	0.0404	0.5650
AK[x]YASQKRP	1	0	1047.582476	0.0400	0.3600
Y[x]TVGQGYTK	0	0	1015.497414	0.0400	0.3600
YDK[x]TEDDIKSLQSVGQIIGEVLK	2	0	2577.353638	0.0398	0.9150
K[x]YIPNPVLVIIDVKPK	0	0	1835.128350	0.0397	0.6350
LQMSAMYK[x]K	7	0	1098.556519	0.0394	0.3550
QGSATVGLVSK[x]THAVLVALK	10	0	1978.157410	0.0393	0.7850
VLRQVMEEK[x]LDSK	8	0	1573.849698	0.0392	0.5100
KIDK[x]EDMGSNDK	3	0	1378.639778	0.0392	0.4700
K[x]IEIPLPNEVGR	0	0	1363.782281	0.0392	0.4700
EVVELPLLSPERFVK[x]LGIDPPK	14	0	2474.414726	0.0391	0.8600
QDPK[x]K	3	0	614.338744	0.0390	0.1950
DQPK[x]K	3	0	614.338744	0.0390	0.1950
SNNIKENEQK[x]IK	9	0	1443.768084	0.0388	0.4650
VLVK[x]VHPEGKYVVDISPDIDIK	3	0	2462.378342	0.0386	0.8500
Q[x]DRGKLVR	0	0	970.567161	0.0381	0.3050
LSVEALNSLTGEFK[x]GKYYPLK	13	0	2356.267737	0.0379	0.7950
SDEINEVLNK[x]YQETQRQS	9	0	2180.034451	0.0378	0.6800
MK[x]SLSEQYTER	1	0	1370.649950	0.0377	0.4150
LFK[x]SLGSGMDQEKVLNK	2	0	1893.002891	0.0376	0.6400
DIK[x]VIMATNRISDLDPALIRPGR	2	0	2563.426696	0.0376	0.8650
NK[x]TDTKTIEAITFK	1	0	1608.872208	0.0375	0.5250
QDIMFELGLLQERLAEK[x]WR	16	0	2374.246622	0.0371	0.7050
LALTK[x]PKGTPGYGPLGVLPK	4	0	2006.192733	0.0370	0.7400
KDQK[x]K	3	0	645.380940	0.0370	0.1850
NHASIDK[x]MKSLSEQYTER	6	0	2136.026865	0.0369	0.6650
KDKPK[x]YEPPVPTR	4	0	1553.856502	0.0369	0.4800
LK[x]AYQGIYLMSIR	1	0	1554.859144	0.0369	0.4800
AQSGPDASAK[x]LPTVIPTTR	9	0	1909.026796	0.0368	0.7000
DKPK[x]YEPPVPTR	3	0	1425.761546	0.0367	0.4400
CIDMFIHKSAELYK[x]NPK	13	0	2093.043703	0.0365	0.6200
IDK[x]EDMGSNDK	2	0	1250.544822	0.0364	0.4000
LSVEALNSLTGEFK[x]GK	13	0	1691.909318	0.0362	0.5800
YYIIMGLQASK[x]LR	10	0	1554.859144	0.0362	0.4700
KALSSLK[x]YMLLSQIMLNSVSEVK	6	0	2581.422189	0.0361	0.8300
KDK[x]PK	2	0	614.375128	0.0360	0.1800
K[x]QCVIANSCKTAINTGGGSVAVFNK	0	0	2623.320910	0.0360	0.9000
D[x]YTMAQPEFFK	0	0	1375.611779	0.0359	0.3950
LEFIK[x]VIPVEELK	4	0	1555.922455	0.0358	0.4650
LFNLEPK[x]ILEEVPLRELR	6	0	2207.267680	0.0356	0.6400
K[x]DSESTEEK	0	0	1051.466899	0.0356	0.3200
K[x]DYTMAQPEFFK	0	0	1503.706735	0.0354	0.4250
K[x]FDQLTQALNVAIRLDDMSLIK	0	0	2531.378019	0.0352	0.7750
M[x]PPK	0	0	471.251517	0.0350	0.1400
HHFYAK[x]IDRPAQVISFKK	5	0	2184.195523	0.0344	0.6200
NEEEPTK[x]K	6	0	973.471593	0.0344	0.2750
ESQLVDKFFEK[x]INVK	10	0	1822.982813	0.0343	0.5150
YYLPK[x]GK	4	0	867.485399	0.0343	0.2400
IANYDPAEIRFNLMVICK[x]DK	17	0	2409.218357	0.0340	0.6800
N[x]SSSDMAYTSMFKGNQKVVK	0	0	2221.050634	0.0340	0.6800
SELVKEFHK[x]DMTLEEAEVLILK	8	0	2600.377016	0.0339	0.7450
L[x]FKSLGSGMDQEKVLNK	0	0	1893.002891	0.0338	0.5750
K[x]LIR	0	0	528.374737	0.0338	0.1350
S[x]SSDMAYTSMFKGNQKVVK	0	0	2107.007711	0.0337	0.6400
LENVK[x]IYADLK	4	0	1304.733939	0.0336	0.3700
LGVK[x]PPK	3	0	737.479921	0.0336	0.2350
TK[x]SVALGGITKEFVIYEQLIAAR	1	0	2506.415787	0.0333	0.7650
DQK[x]KDKPK	2	0	985.555594	0.0331	0.2650
YK[x]NENLENIEDVQLR	1	0	1875.932566	0.0330	0.4950
K[x]EPPVYTPPK	0	0	1154.633506	0.0330	0.3300
K[x]GEIR	0	0	601.354728	0.0330	0.1650
ATTVK[x]DTMNVDINAIKK	4	0	1860.997805	0.0329	0.5600
EK[x]ADAAFLR	1	0	1019.539945	0.0328	0.2950
EPNK[x]GSYRPYTAK	3	0	1509.757521	0.0327	0.4250
SETMK[x]YYLPK	4	0	1258.626702	0.0325	0.3250
FHQLK[x]PTR	4	0	1025.576998	0.0325	0.2600
AVEK[x]LMSR	3	0	932.511289	0.0325	0.2600
EALEK[x]TEEK	4	0	1075.539667	0.0322	0.2900
SAELYK[x]NPK	5	0	1048.555259	0.0322	0.2900
K[x]ALSSLKYMLLSQIMLNSVSEVK	0	0	2581.422189	0.0322	0.7400
SNDIEK[x]AIDLYKEVLNK	5	0	1991.057425	0.0321	0.5450
VLNKGDSGEMSLQKLFK[x]	16	0	1893.002891	0.0321	0.5450
SELQDK[x]SSQQGVEGVLIILK	5	0	2170.184405	0.0320	0.6400
K[x]YDKTEDDIK	0	0	1253.613888	0.0320	0.3200
SMIADK[x]HAIR	5	0	1140.607305	0.0320	0.3200
NK[x]LLK	1	0	614.411513	0.0320	0.1600
IWKSDEINEVLNK[x]YQETQR	12	0	2392.202175	0.0318	0.6050
E[x]MKKDSESTEEK	0	0	1439.644921	0.0317	0.3800
DKLVLK[x]EVFLSFHNLVGR	5	0	2113.204692	0.0314	0.5650
NLNAPK[x]FSFISNVRPK	5	0	1831.010363	0.0313	0.5000
IVAFVGSPIVEDEK[x]NLIRLAK	13	0	2310.331003	0.0312	0.6550
EFEIIK[x]GVLCQFR	5	0	1637.859869	0.0312	0.4050
SMAIDK[x]DIR	5	0	1047.538227	0.0311	0.2800
NRLK[x]AYQGIYLMSIR	3	0	1825.003168	0.0310	0.4650
LAHLSK[x]HPKFEEILTR	5	0	1918.078772	0.0309	0.4950
GYIGDPIK[x]FVRSVVLLPEEEPLR	7	0	2625.452897	0.0309	0.7100
EMK[x]KDSESTEEK	2	0	1439.644921	0.0308	0.3700
ILFENPDEATK[x]R	10	0	1431.735725	0.0308	0.3700
QETQYKIDELVSNNEK[x]IWK	15	0	2364.196029	0.0308	0.5850
TGPPGPPCGGKFMLK[x]LGVK	14	0	1940.037500	0.0308	0.5850
Q[x]DYDLVR	0	0	907.439903	0.0307	0.2150
LDRK[x]IEIPLPNEVGR	3	0	1747.994380	0.0307	0.4600
VVGSELIQK[x]YLGDGPRLVR	8	0	2098.189768	0.0305	0.5800
EWDSKLK[x]DLR	6	0	1288.677488	0.0305	0.3050
LTGDTNGALDK[x]LEEIGVADQYK	10	0	2349.169873	0.0305	0.6700
GVMTLGFDLIK[x]R	10	0	1348.753625	0.0304	0.3650
KEVAEADIASK[x]DLEETDER	10	0	2147.022884	0.0303	0.5750
DWNACKK[x]ELLK	6	0	1403.723052	0.0300	0.3300
M[x]PPKEDWEK	0	0	1158.537893	0.0300	0.2700
VEFK[x]MGNGK	3	0	1008.506203	0.0300	0.2700
LRWK[x]R	3	0	757.471088	0.0300	0.1500
YDKTEDDIK[x]SLQSVGQIIGEVLK	8	0	2577.353638	0.0300	0.6900
LSVEALNSLTGEFKGK[x]YYPLK	15	0	2356.267737	0.0300	0.6300
AIGSGSEPAK[x]SELVKEFHK	9	0	2013.053008	0.0300	0.5700
K[x]VEFGLPDLEGRAHILR	0	0	1949.084584	0.0300	0.5100
K[x]IEFPPPSAEARAEILR	0	0	1923.057703	0.0300	0.5100
FIVK[x]ASSGPRYVVGCR	3	0	1794.956220	0.0300	0.4800
YVTGPK[x]NK	5	0	905.497023	0.0300	0.2400
K[x]EFEIIK	0	0	905.522175	0.0300	0.2100
DDLSGAEIK[x]AIVSEAGLLALR	8	0	2140.173842	0.0298	0.6250
SVQPLASAK[x]ELLR	8	0	1410.819392	0.0296	0.3850
NEEGIIEFTKTPNDTQK[x]YSNDK	16	0	2570.213522	0.0295	0.6500
VMK[x]EDNLILR	2	0	1229.680131	0.0295	0.2950
LGVK[x]PPKGCLMFGPPGTGK	3	0	1940.037500	0.0295	0.5600
YYEQK[x]IR	4	0	998.518484	0.0293	0.2050
LK[x]WSDER	1	0	932.471536	0.0293	0.2050
ILFENPDEATK[x]RK	10	0	1559.830681	0.0292	0.3800
AELDKIGLSK[x]IR	9	0	1341.797930	0.0292	0.3500
VYATMQKLQK[x]DLGQVLNK	9	0	2076.140043	0.0289	0.5200
K[x]ATDDDRWK	0	0	1133.546483	0.0289	0.2600
ELNLMDPKVPEDIFK[x]THLEVAR	14	0	2593.357284	0.0289	0.6350
VGPGYVARSSCK[x]IVFR	11	0	1794.956220	0.0288	0.4600
YDK[x]K	2	0	552.290736	0.0288	0.1150
EIK[x]PNIRVALR	2	0	1307.803685	0.0286	0.3150
RFDSEK[x]AGDR	5	0	1179.563192	0.0285	0.2850
ATAIGRASK[x]AAR	8	0	1171.678492	0.0283	0.3400
QLIIKEEMMNSIQQAVAK[x]	17	0	2073.096129	0.0283	0.5100
QLEMLDLQEGFIK[x]EDCKSLK	12	0	2423.207516	0.0282	0.5650
M[x]FMTRSEYDRGVNTFSPEGR	0	0	2379.073490	0.0282	0.5650
ASPIAGSEGK[x]EAYR	9	0	1434.710239	0.0282	0.3950
A[x]SLLK	0	0	530.342770	0.0280	0.1400
K[x]DYTMAQPEFFKAVR	0	0	1829.913356	0.0280	0.4200
GVMTLGFDLIK[x]RVYPYR	10	0	2027.102541	0.0279	0.4750
YDK[x]LVETSGQIR	2	0	1407.735725	0.0279	0.3350
IAGEHLSNGEK[x]PLLTPEK	10	0	1932.031547	0.0278	0.5000
LAHLSK[x]HPK	5	0	1029.608297	0.0278	0.2500
LDEARELLVK[x]ASK	9	0	1470.840518	0.0277	0.3600
K[x]IDKEDMGSNDK	0	0	1378.639778	0.0275	0.3300
EERQIQPK[x]TFANLVSSTLYEK	7	0	2480.290985	0.0274	0.5750
F[x]MTRSEYDRGVNTFSPEGR	0	0	2248.033011	0.0274	0.5200
DTALEKYK[x]SYLLQHR	7	0	1863.984208	0.0273	0.4100
AIDLYK[x]EVLNKGVSK	5	0	1675.950788	0.0273	0.4100
LQMSAMYK[x]KCLTDLEDEAPAK	7	0	2441.163937	0.0271	0.5700
Q[x]YTVGQGYTK	0	0	1143.555986	0.0270	0.2700
K[x]DQKK	0	0	645.380940	0.0270	0.1350
SSQQGVEGVLIILK[x]IEDTDKYDK	13	0	2577.353638	0.0270	0.6200
LK[x]ESQLVDKFFEK	1	0	1609.871482	0.0269	0.3500
P[x]RKQYSAK	0	0	976.545365	0.0269	0.2150
ASK[x]GSNDDEMK	2	0	1180.502961	0.0268	0.2950
EKSLLAHK[x]GGHVVR	7	0	1529.878966	0.0268	0.3750
QLEMLDLQEGFIK[x]EDCK	12	0	2094.996478	0.0268	0.4550
SSLELANNAVKSNDIEK[x]AIDLYK	16	0	2534.322675	0.0267	0.6150
D[x]DGLEDDMPALADEEFEKMDR	0	0	2440.004526	0.0267	0.5600
YYIIMGLQASK[x]LRNK	10	0	1796.997022	0.0267	0.4000
IDKK[x]TTEEK	3	0	1090.586949	0.0267	0.2400
MQK[x]LLR	2	0	787.473787	0.0267	0.1600
QIQPKTFANLVSSTLYEK[x]R	17	0	2222.205809	0.0266	0.5050
IWK[x]SDEINEVLNK	2	0	1586.830346	0.0265	0.3450
DLKLK[x]WSDER	4	0	1288.677488	0.0265	0.2650
VGIK[x]PPK	3	0	737.479921	0.0264	0.1850
GYIGDPIK[x]FVR	7	0	1263.697497	0.0264	0.2900
SGVK[x]LENVKIYADLK	3	0	1675.950788	0.0263	0.3950
SSSDMAYTSMFK[x]GNQKVVK	11	0	2107.007711	0.0263	0.5000
REDGMK[x]ILMVNR	5	0	1460.759115	0.0262	0.3150
V[x]PTFANFHTPIFIAKREDGMK	0	0	2418.251708	0.0262	0.5500
QEMK[x]KDSESTEEK	3	0	1567.703492	0.0262	0.3400
D[x]VPTFANFHTPIFIAKREDGMK	0	0	2533.278647	0.0261	0.5750
ALSSLK[x]YMLLSQIMLNSVSEVK	5	0	2453.327233	0.0261	0.5750
NHASIDKMK[x]SLSEQYTER	8	0	2136.026865	0.0261	0.4700
MK[x]SDINAHK	1	0	1042.522913	0.0261	0.2350
ILEHK[x]EIMLR	4	0	1280.727413	0.0260	0.2600
LQMSAMYKK[x]CLTDLEDEAPAK	8	0	2441.163937	0.0260	0.5450
QGSATVGLVSKTHAVLVALK[x]R	19	0	2134.258512	0.0260	0.5450
NK[x]ISWYTKIVDELDLR	1	0	1992.067931	0.0259	0.4150
NEEKK[x]LMELFISK	4	0	1607.859201	0.0258	0.3350
SYLLQHREWDSK[x]LK	11	0	1801.947432	0.0257	0.3600
FDIMPRK[x]K	6	0	1033.574220	0.0256	0.2050
PRK[x]QYSAK	2	0	976.545365	0.0256	0.2050
D[x]GLEDDMPALADEEFEKMDR	0	0	2324.977588	0.0255	0.5100
M[x]FMTRSEYDR	0	0	1334.574681	0.0255	0.2550
WK[x]TLSKESAR	1	0	1204.656362	0.0255	0.2550
N[x]STEEIDLYNRWK	0	0	1666.795023	0.0254	0.3300
NEEK[x]KLMELFISK	3	0	1607.859201	0.0254	0.3300
EKASK[x]GSNDDEMK	4	0	1437.640504	0.0254	0.3300
GTK[x]KSGNLPDADNSK	2	0	1530.763724	0.0253	0.3800
M[x]FRNQYDGDATTWSPQGR	0	0	2128.938390	0.0253	0.4550
DQELTEENVSISVIGK[x]DEK	15	0	2132.048371	0.0253	0.4800
LWK[x]QLTDALIVFFDTPETVPLR	2	0	2601.420538	0.0252	0.5550
QMVEERVLK[x]LTLEAMDLEIVEK	8	0	2615.391282	0.0250	0.5500
VRQLIIKEEMMNSIQQAVAK[x]	19	0	2328.265640	0.0250	0.5000
CIDMFIHK[x]SAELYKNPK	7	0	2093.043703	0.0250	0.4250
RMDDK[x]MLLTEVHLLESK	4	0	2057.064831	0.0250	0.4250
K[x]IEIPLPNEVGRMEILK	0	0	1978.128419	0.0250	0.4250
D[x]YTMAQPEFFKAVR	0	0	1701.818400	0.0250	0.3500
NLIRLAK[x]R	6	0	982.639929	0.0250	0.2000
NK[x]HCLIK	1	0	911.501059	0.0250	0.1750
AVEK[x]LSVEALNSLTGEFKGK	3	0	2119.152381	0.0247	0.4950
SMIADK[x]HAIRILAHR	5	0	1730.972539	0.0247	0.3700
VPEDIFK[x]THLEVAR	6	0	1652.888526	0.0246	0.3450
GGLGYPEDAIGK[x]TK	11	0	1404.724827	0.0246	0.3450
KNEEK[x]LAEFDK	4	0	1349.682631	0.0245	0.2700
YFATLQK[x]SKR	6	0	1240.692746	0.0245	0.2450
F[x]MTRSEYDR	0	0	1203.534202	0.0244	0.2200
MHNNHAK[x]SLPPEEYDEK	6	0	2037.921346	0.0244	0.4150
LRLLK[x]MQR	4	0	1056.658947	0.0244	0.1950
YEYQK[x]LK	4	0	970.512337	0.0243	0.1700
LSGVVEGIFQKCYAK[x]NEWR	14	0	2283.146914	0.0242	0.4600
SRQETQYK[x]IDELVSNNEK	7	0	2180.070835	0.0242	0.4350
VYATMQK[x]LQKDLGQVLNK	6	0	2076.140043	0.0242	0.4350
NK[x]VLVKVHPEGK	1	0	1346.803351	0.0242	0.2900
K[x]TTEEK	0	0	734.380997	0.0242	0.1450
ATREPNK[x]GSYRPYTAK	6	0	1837.943407	0.0241	0.3850
DEPEETDVNK[x]YQKDEEWPPK	9	0	2475.107668	0.0240	0.4800
YQK[x]DEEWPPK	2	0	1318.619308	0.0240	0.2400
AK[x]NPMFALSR	1	0	1133.601493	0.0240	0.2400
DK[x]KASLLTR	1	0	1030.613439	0.0239	0.2150
SAKAK[x]NPMFALSR	4	0	1419.765584	0.0238	0.3100
F[x]RNQYDGDATTWSPQGR	0	0	1997.897911	0.0238	0.4050
IDRPAQVISFK[x]K	10	0	1400.813914	0.0237	0.2850
QIAK[x]FVVSLGER	3	0	1345.771718	0.0237	0.2850
K[x]IEFPSYR	0	0	1038.549782	0.0237	0.1900
RSK[x]VLDVR	2	0	971.587561	0.0237	0.1900
S[x]QARGFDR	0	0	935.457282	0.0237	0.1900
K[x]QLATSLR	0	0	915.550117	0.0237	0.1900
VNLEAYLDLSITPK[x]QHAVNERAK	13	0	2608.397173	0.0237	0.5450
VIGSELVQK[x]YVGEGARMVR	8	0	2090.130540	0.0237	0.4500
VNGVVFTNRPDEK[x]NRQYQEVVK	12	0	2618.356371	0.0236	0.5200
EWDSK[x]LK	4	0	904.465390	0.0236	0.1650
SRTLASLQK[x]R	8	0	1158.683243	0.0235	0.2350
EEMMNSIQQAVAK[x]	12	0	1477.690428	0.0235	0.3050
KSLPLQIEVANDCIK[x]WAIK	14	0	2225.224100	0.0234	0.4450
YHDDLPALRITAFLLADSK[x]SQK	18	0	2501.327703	0.0234	0.5150
QCVIANSCK[x]TAINTGGGSVAVFNK	8	0	2495.225954	0.0233	0.5600
QASDTSTNTK[x]VLIYIADLLFR	9	0	2368.263712	0.0233	0.4900
EVAEADIASK[x]DLEETDER	9	0	2018.927929	0.0233	0.4200
ANNWSK[x]FTATAALGVIHR	5	0	1956.032885	0.0233	0.4200
LNADVLGQLIK[x]K	10	0	1310.792119	0.0233	0.2800
YFATLQK[x]SK	6	0	1084.591644	0.0233	0.2100
YPLVTHFRFLK[x]TSK	10	0	1735.977279	0.0232	0.3250
SGNLPDADNSK[x]SDISK	10	0	1646.774679	0.0231	0.3700
YDKK[x]DLVR	3	0	1035.571243	0.0231	0.1850
TKSVALGGITK[x]EFVIYEQLIAAR	10	0	2506.415787	0.0230	0.5300
QFPDIYGIIFLFK[x]WNSK	12	0	2115.119239	0.0229	0.3900
ATDDDRWK[x]TLSK	7	0	1434.710239	0.0229	0.2750
ATAIGK[x]SSTAAK	5	0	1104.613831	0.0229	0.2750
ARVEAQNHK[x]LNLADPVSIEYLTR	8	0	2636.403319	0.0228	0.5250
NIK[x]VIMATNRIDILDPALLRPGR	2	0	2588.494714	0.0228	0.5250
SAK[x]AKNPMFALSR	2	0	1419.765584	0.0227	0.2950
K[x]HLGHVTLETVTHNIPTPWVR	0	0	2434.323230	0.0226	0.4750
LDDMSLIK[x]EDCEAATDPLLKK	7	0	2404.186446	0.0226	0.4750
LAAEDHK[x]FVIHQEENK	6	0	1906.953636	0.0225	0.3600
K[x]QYSAK	0	0	723.391504	0.0225	0.1350
LDVAK[x]R	4	0	700.423137	0.0225	0.1350
DQK[x]K	2	0	517.285985	0.0225	0.0900
LAVNENLASSK[x]SSM	10	0	1449.713272	0.0225	0.3150
ASAGPLIASQTVK[x]K	12	0	1369.792844	0.0225	0.3150
DVCIKLGLDSEESAEYIVAK[x]GIR	19	0	2564.315479	0.0224	0.5150
K[x]CLTDLEDEAPAKDILLDMSR	0	0	2432.192593	0.0224	0.4700
VVSSAIVDK[x]YIGESARIIR	8	0	2075.173785	0.0224	0.4250
MVCKIWK[x]SDEINEVLNK	6	0	2105.064830	0.0224	0.3800
VNGVVFTNRPDEK[x]NR	12	0	1743.901545	0.0223	0.3350
QILDCIVNLSEPAK[x]K	13	0	1726.928669	0.0223	0.3350
AEQEELLSEKVSTK[x]K	13	0	1717.909710	0.0223	0.3350
TGRK[x]EPPVYTPPK	3	0	1468.803742	0.0223	0.2900
ALTCK[x]MPGTLLPGPGKGYIGDPIK	4	0	2483.327901	0.0223	0.5350
NAYVINLK[x]QIAKFVVSLGER	7	0	2261.289476	0.0223	0.4450
LALTKPK[x]GTPGYGPLGVLPK	6	0	2006.192733	0.0223	0.4450
KYIPNPVLVIIDVK[x]PK	13	0	1835.128350	0.0222	0.3550
LK[x]PQDERTQEERNR	1	0	1797.908083	0.0221	0.3100
R[x]KQYSAK	0	0	879.492606	0.0221	0.1550
LGVKPPK[x]GCLMFGPPGTGK	6	0	1940.037500	0.0221	0.4200
EMKK[x]DSESTEEK	3	0	1439.644921	0.0221	0.2650
FAASK[x]EKQNTPVLFDSK	4	0	1908.994437	0.0221	0.3750
FVK[x]LGIDPPKGIMLYGPPGTGK	2	0	2284.265236	0.0220	0.4850
NSSSDMAYTSMFK[x]GNQKVVK	12	0	2221.050634	0.0220	0.4400
ENQEK[x]ISNNK	4	0	1202.589070	0.0220	0.2200
K[x]INVK	0	0	600.395864	0.0220	0.1100
Q[x]EMKKDSESTEEK	0	0	1567.703492	0.0219	0.2850
DTMNVDINAIK[x]KGEIR	10	0	1815.951192	0.0219	0.3500
DLVKK[x]YDK	4	0	1007.565097	0.0219	0.1750
DWNACK[x]KELLK	5	0	1403.723052	0.0218	0.2400
VISMEK[x]GGNMK	5	0	1192.594355	0.0218	0.2400
KLGVK[x]PPKGCLMFGPPGTGK	4	0	2068.132455	0.0217	0.4350
MATTVK[x]DTMNVDINAIKK	5	0	1992.038284	0.0217	0.3900
HPK[x]FEEILTRLR	2	0	1537.872820	0.0217	0.2600
GDVAASILDK[x]YR	9	0	1306.688052	0.0217	0.2600
IK[x]ILFSDVK	1	0	1061.648429	0.0217	0.1950
ENMTQEEAVEFLK[x]NAVALAMER	12	0	2522.214389	0.0216	0.4750
SYYMLYK[x]AGVLQSLADDSATTR	6	0	2452.194311	0.0216	0.4750
QEMKK[x]DSESTEEK	4	0	1567.703492	0.0215	0.2800
QRIVAFVGSPIVEDEK[x]NLIR	15	0	2282.274552	0.0215	0.4300
TSNNTNRTNSTDEK[x]GTK	13	0	1866.866670	0.0215	0.3650
D[x]RGKLVR	0	0	842.508589	0.0214	0.1500
SALSTLNGFVEELK[x]AEVR	13	0	1962.042110	0.0214	0.3850
KDK[x]MNFVILCR	2	0	1422.747490	0.0214	0.2350
DQPKK[x]VGQYIR	4	0	1330.735668	0.0214	0.2350
ESQLVDK[x]FFEKINVK	6	0	1822.982813	0.0213	0.3200
GGVHVK[x]LAHLSKHPK	5	0	1606.941898	0.0213	0.3200
LMGQINKMPLLQSSVALLGQK[x]IR	20	0	2537.454825	0.0213	0.4900
EK[x]QNTPVLFDSK	1	0	1404.724827	0.0213	0.2550
IKTLSMEK[x]HTELR	7	0	1584.865682	0.0212	0.2750
EAEAAKDEQIEK[x]IDTVIK	11	0	2029.057817	0.0211	0.3800
LKYYEQK[x]IR	6	0	1239.697497	0.0211	0.1900
IKYEYQK[x]LK	6	0	1211.691351	0.0211	0.1900
ILEHK[x]EIMLRVEPIPLINGEK	4	0	2470.398029	0.0210	0.4400
ESQLVDK[x]FFEK	6	0	1368.692468	0.0209	0.2300
LQK[x]DLGQVLNK	2	0	1254.729522	0.0209	0.2300
YTSLSEEQK[x]MKSDINAHK	8	0	2108.020718	0.0208	0.3750
V[x]NQIESQMAMAEKLIQIR	0	0	2101.102276	0.0208	0.3750
YASQK[x]RP	4	0	848.450409	0.0207	0.1450
LGSSEVEQVQLVVDGVK[x]LMVEMEK	16	0	2645.365461	0.0206	0.4950
LGIDPPK[x]GIMLYGPPGTGKTLCAR	6	0	2511.334048	0.0206	0.4950
K[x]RMPIDFK	0	0	1033.574220	0.0206	0.1650
K[x]LGVKPPK	0	0	865.574877	0.0206	0.1650
IRIGLHDDAYLDVCK[x]YYR	14	0	2269.131265	0.0206	0.3700
LLK[x]PRVNNR	2	0	1108.682852	0.0206	0.1850
YTLYDQNDTK[x]EWLDKLGDK	9	0	2344.122200	0.0205	0.3900
KELFDCLK[x]IMR	7	0	1451.762804	0.0205	0.2250
SLDK[x]QMVEERVLK	3	0	1573.849698	0.0204	0.2650
EFEIIK[x]GVLCQFRR	5	0	1793.960971	0.0204	0.2850
QGDVLLNK[x]LQKYQATVMR	7	0	2104.146189	0.0203	0.3650
VHVTQEDFELAVAK[x]VLNK	13	0	2039.105042	0.0203	0.3650
IHLEK[x]VSKQGEIDYEALVK	4	0	2198.194577	0.0203	0.3850
SAQEILCNEPVETYGSFDLK[x]EK	19	0	2556.205265	0.0202	0.4450
LSFK[x]SIADVADMLEANDK	3	0	1965.971650	0.0200	0.3600
A[x]SLLKVNMENLIVTDLGK	0	0	1957.091700	0.0200	0.3600
IDVLFSK[x]IR	6	0	1089.654575	0.0200	0.1800
LNCVIDRVNGVVFTNRPDEK[x]NR	19	0	2614.339673	0.0200	0.4400
L[x]EAPADPTDEEAMSDEAAAQAITAR	0	0	2572.159771	0.0200	0.5000
SDEINEVLNK[x]YQETQR	9	0	1964.943855	0.0200	0.3200
DTMNVDINAIKK[x]GEIR	11	0	1815.951192	0.0200	0.3200
VMK[x]SEFQRLTHEK	2	0	1631.845282	0.0200	0.2600
ENEQKIK[x]TLSMEK	6	0	1576.812980	0.0200	0.2600
K[x]EPPVYTPPKDK	0	0	1397.755400	0.0200	0.2400
TNSTDEKGTK[x]K	9	0	1207.604385	0.0200	0.2200
LILTENIK[x]TK	7	0	1171.717563	0.0200	0.2000
GVVALVEDK[x]TK	8	0	1157.665530	0.0200	0.2200
YDK[x]KDLVR	2	0	1035.571243	0.0200	0.1600
K[x]SLKDECK	0	0	1006.511679	0.0200	0.1600
K[x]PRRLLK	0	0	909.623554	0.0200	0.1400
EAVLK[x]LK	4	0	799.516697	0.0200	0.1400
ENK[x]IQR	2	0	786.434760	0.0200	0.1200
M[x]ATTVK	0	0	649.346864	0.0200	0.1200
A[x]ASLLK	0	0	601.379880	0.0200	0.1200
SSLELANNAVK[x]SNDIEKAIDLYK	10	0	2534.322675	0.0198	0.4550
QLMTEFVDQVDDVVK[x]YEIDK	14	0	2413.172181	0.0198	0.3950
GK[x]SALSTLNGFVEELKAEVR	1	0	2147.158527	0.0198	0.3950
LLIFEK[x]QVRQASDTSTNTK	5	0	2178.164339	0.0197	0.3750
TK[x]VVDRYADVIASIGLSR	1	0	1962.089727	0.0197	0.3550
A[x]TTVKDTMNVDINAIKK	0	0	1860.997805	0.0197	0.3350
ATLTGMKIDVLFSK[x]IR	13	0	1792.027986	0.0197	0.3150
SNPVFAENDEKGEK[x]R	13	0	1718.822295	0.0197	0.2950
YEYQK[x]LKESQLVDK	4	0	1769.919882	0.0196	0.2750
TDTK[x]TIEAITFKTDNHLSSTLEK	3	0	2592.328152	0.0196	0.4500
QTETINWLEK[x]R	9	0	1416.736060	0.0195	0.2150
SLQSVGQIIGEVLK[x]QLDSER	13	0	2198.190551	0.0195	0.3900
YSLNSYDFK[x]K	8	0	1263.613496	0.0195	0.1950
FVK[x]LGIDPPK	2	0	1112.659326	0.0195	0.1950
VGIRLFNLEPK[x]ILEEVPLR	10	0	2234.314962	0.0195	0.3700
K[x]IFTIHTSK	0	0	1073.623277	0.0194	0.1750
DKK[x]ASLLTR	2	0	1030.613439	0.0194	0.1750
TMLVK[x]AVANSTAANFIR	4	0	1805.982099	0.0194	0.3300
DQKKDK[x]PK	5	0	985.555594	0.0194	0.1550
QDRGK[x]LVR	4	0	970.567161	0.0194	0.1550
TK[x]LQDGSTDMQLTLMSIVHVPYK	1	0	2604.329020	0.0193	0.4450
NPPPLDEGDIELLK[x]SYATGPYAR	13	0	2515.259352	0.0193	0.4450
Q[x]IAIVVNQNWYCANTKYVTGPK	0	0	2566.300107	0.0193	0.4250
SLLELNETQSNIQEQGVNWGK[x]K	20	0	2514.271310	0.0193	0.4250
M[x]NSTEEIDLYNRWK	0	0	1797.835501	0.0193	0.2700
LEEIGVADQYK[x]VSK	10	0	1577.830012	0.0193	0.2700
KLPNIEEATFDK[x]R	11	0	1559.830681	0.0192	0.2500
IVAFVGSPIVEDEK[x]NLIR	13	0	1998.114879	0.0192	0.3450
SLADFEK[x]ALQDYKPELASDPIIR	6	0	2618.359059	0.0191	0.4400
NEEGIIEFTK[x]TPNDTQK	9	0	1962.953358	0.0191	0.3250
GGLGYPEDAIGK[x]TKLVK	11	0	1744.972250	0.0191	0.3250
VVSSAIVDK[x]YIGESAR	8	0	1692.904567	0.0191	0.3050
MSFLELTEVWGK[x]PQK	11	0	1791.922859	0.0190	0.2850
EWDSK[x]LKDLR	4	0	1288.677488	0.0190	0.1900
E[x]APADPTDEEAMSDEAAAQAITAR	0	0	2459.075713	0.0190	0.4550
TIEAITFK[x]TDNHLSSTLEK	7	0	2147.110911	0.0189	0.3600
LQK[x]YQATVMRGAFK	2	0	1639.886752	0.0189	0.2650
QIQPK[x]TFANLVSSTLYEK	4	0	2066.104707	0.0189	0.3400
LK[x]ESQLVDK	1	0	1058.597121	0.0189	0.1700
EK[x]ASKGSNDDEMK	1	0	1437.640504	0.0188	0.2450
LMGQINK[x]MPLLQSSVALLGQK	6	0	2268.269665	0.0188	0.3950
YYEQK[x]IRIGLHDDAYLDVCK	4	0	2498.226278	0.0188	0.3750
DTALEK[x]YK	5	0	966.502166	0.0188	0.1500
TLASLQK[x]R	6	0	915.550117	0.0188	0.1500
NAYVINLK[x]QIAK	7	0	1373.803016	0.0187	0.2250
K[x]SGNLPDADNSK	0	0	1244.599634	0.0187	0.2250
SSQQGVEGVLIILKIEDTDK[x]YDK	19	0	2577.353638	0.0187	0.4300
LMGQINK[x]MPLLQSSVALLGQKIR	6	0	2537.454825	0.0187	0.4300
LAAPQLVQMFIGDGAK[x]LVR	15	0	2026.139651	0.0187	0.3550
AEQEELLSEK[x]VSTKK	9	0	1717.909710	0.0187	0.2800
EWNQNIKNLSNVVEISGK[x]GVFV	17	0	2473.296405	0.0186	0.4100
K[x]EFEIIKGVLCQFR	0	0	1765.954825	0.0186	0.2600
SK[x]VLDVR	1	0	815.486459	0.0186	0.1300
LALTKPK[x]GTPGYGPLGVLPKVGIR	6	0	2431.467763	0.0185	0.4450
VALRNDSYQLIK[x]ILPNK	11	0	1984.146846	0.0185	0.3150
AQISVRLVPYLTK[x]LESK	12	0	1944.140700	0.0185	0.3150
QLEMLDLQEGFIKEDCK[x]SLK	16	0	2423.207516	0.0185	0.3700
YEVGAEYIK[x]K	8	0	1198.623334	0.0185	0.1850
ENAPAIIFIDEIDAIATK[x]R	17	0	2099.126168	0.0184	0.3500
YGLQGPTWLVHK[x]ENAINK	11	0	2067.090061	0.0183	0.3300
DKPK[x]YEPPVPTRTGR	3	0	1739.931783	0.0183	0.2750
NKMVCK[x]IWK	5	0	1205.641245	0.0183	0.1650
LVETSGQIRCGSPYIIEDSK[x]K	19	0	2379.210294	0.0183	0.3850
ELEAMK[x]LLRPRK	5	0	1482.870377	0.0183	0.2200
D[x]YDLVR	0	0	779.381332	0.0183	0.1100
LCIHK[x]NKLTNDETR	4	0	1740.894015	0.0182	0.2550
AEQEELLSEK[x]VSTK	9	0	1589.814754	0.0182	0.2550
IQYVGKQDPK[x]K	9	0	1302.729522	0.0182	0.2000
YGLQGPTWLVHK[x]ENAINKK	11	0	2195.185017	0.0182	0.3450
NK[x]ISWYTK	1	0	1038.549782	0.0181	0.1450
EYGEASTSQLGPIAEDIQIK[x]LDK	19	0	2504.264495	0.0180	0.4150
LSGVVEGIFQK[x]CYAK	10	0	1697.880996	0.0180	0.2700
FVIHQEENK[x]R	8	0	1298.673071	0.0180	0.1800
K[x]GVVALVEDK	0	0	1056.617856	0.0180	0.1800
YVQVEQRNK[x]PDERFNTGVVNVR	8	0	2646.362518	0.0180	0.3950
GILGIDAALGGQATK[x]LAAEDHK	14	0	2148.153776	0.0180	0.3950
MVCK[x]IWKSDEINEVLNK	3	0	2105.064830	0.0179	0.3050
SLLAHK[x]GGHVVR	5	0	1272.741423	0.0179	0.2150
LGIDPPK[x]GIMLYGPPGTGK	6	0	1910.033463	0.0179	0.3400
RK[x]QYSAK	1	0	879.492606	0.0179	0.1250
NKISWYTK[x]IVDELDLR	7	0	1992.067931	0.0178	0.2850
ILYVNNAK[x]SQEEAIENIK	7	0	2075.089784	0.0178	0.3200
DAFALAK[x]EK	6	0	991.533798	0.0178	0.1600
EDGMK[x]ILMVNRGDTGSSGIR	4	0	2135.046217	0.0177	0.3550
MARENAPAIIFIDEIDAIATK[x]R	20	0	2457.304859	0.0177	0.3900
STELFK[x]NEEEPTK	5	0	1550.746345	0.0177	0.2300
ATPYRGYSK[x]PNER	8	0	1537.763667	0.0177	0.2300
DIGKVVDK[x]CFGIK	7	0	1477.796212	0.0177	0.2300
SMAIDK[x]DIRWELIAR	5	0	1815.966450	0.0177	0.2650
A[x]KVAEQNENPTVGSAQK	0	0	1769.890704	0.0176	0.3000
YGLQGPTWLVHKENAINK[x]K	17	0	2195.185017	0.0176	0.3350
DLVLALDTPRTAAVNIK[x]VR	16	0	2064.205418	0.0176	0.3350
TGPPGPPCGGK[x]FMLKLGVK	10	0	1940.037500	0.0176	0.3350
EIK[x]IIYSDIDVDPVKPEHVGK	2	0	2393.284112	0.0176	0.3700
EAVELPLTHPELYEEMGIK[x]PPK	18	0	2519.298044	0.0175	0.3850
VTQKKPPVQPLAYK[x]SATPFR	13	0	2255.278912	0.0175	0.3500
VATEK[x]DFLDAVQKVVK	4	0	1788.998462	0.0175	0.2800
SQDISINGNSKK[x]EEPK	11	0	1772.890370	0.0175	0.2800
TKDAVVLGVEK[x]R	10	0	1313.766632	0.0175	0.2100
YTENIYPPK[x]K	8	0	1251.649881	0.0175	0.1750
K[x]IYNEYPPTK	0	0	1251.649881	0.0175	0.1750
IEASK[x]GLIDR	4	0	1100.618917	0.0175	0.1750
PPK[x]EDWEK	2	0	1027.497414	0.0175	0.1400
QGSATVGLVSK[x]THAVLVALKR	10	0	2134.258512	0.0174	0.3650
NIK[x]AMDLGELETFQLLNTR	2	0	2205.146246	0.0174	0.3300
CVVHLNDASVAAK[x]LLMK	12	0	1868.001115	0.0174	0.2950
SSLELANNAVK[x]SNDIEK	10	0	1830.932231	0.0174	0.2950
IK[x]TLSMEKHTELR	1	0	1584.865682	0.0173	0.2250
LALTK[x]PKGTPGYGPLGVLPKVGIR	4	0	2431.467763	0.0173	0.4150
AK[x]NPMFALSRLQQSLQVNAHDR	1	0	2523.312735	0.0173	0.3800
TNNLDLEHK[x]HK	8	0	1347.689447	0.0173	0.1900
AIDLYK[x]EVLNK	5	0	1304.733939	0.0173	0.1900
LNQQSVLLPLLK[x]DNIAHR	11	0	2071.190103	0.0172	0.3100
SMK[x]DLHISQNFACLIR	2	0	1931.970877	0.0172	0.2750
LVNFTAK[x]TLDLLGIFR	6	0	1820.055916	0.0172	0.2750
ILYVNNAK[x]SQEEAIENIKCTR	7	0	2492.269200	0.0171	0.3600
SLGSGMDQEK[x]VLNK	9	0	1504.755469	0.0171	0.2400
IEEIFK[x]K	5	0	905.522175	0.0171	0.1200
AQEEVK[x]R	5	0	858.455887	0.0171	0.1200
SPPQISQWDYK[x]YPLVTHFR	10	0	2361.190494	0.0171	0.3250
DTMNVDINAIK[x]K	10	0	1360.701983	0.0171	0.2050
VHEVGDDLVIGASGFEADALALVK[x]R	23	0	2580.354642	0.0170	0.4250
SVQPLASAK[x]ELLRSDILTLR	8	0	2209.279304	0.0170	0.3400
K[x]DLVR	0	0	629.386026	0.0170	0.0850
LGLDSEESAEYIVAK[x]GIR	14	0	1949.010477	0.0169	0.3050
YAGMFATALAYCGTSNSK[x]IVR	17	0	2280.103000	0.0169	0.3550
LAHLSKHPK[x]FEEILTR	8	0	1918.078772	0.0169	0.2700
YTQSTNNDDPK[x]KIIEEEGFTNR	10	0	2598.219668	0.0168	0.3700
AQIK[x]ILYVNNAKSQEEAIENIK	3	0	2515.364479	0.0168	0.3700
NWSK[x]IYDFPLFQGIFIR	3	0	2143.125385	0.0168	0.2850
IQDAELAILQK[x]TQNLRR	10	0	2009.138070	0.0168	0.2850
VDKNWSK[x]IYDFPLFQGIFIR	6	0	2485.315688	0.0168	0.3350
K[x]LEETDVAKAAILERPYASTGAYK	0	0	2623.385606	0.0167	0.4000
KDYTMAQPEFFK[x]AVR	11	0	1829.913356	0.0167	0.2500
LK[x]PQDERTQEER	1	0	1527.764059	0.0167	0.2000
YTQSTNNDDPK[x]K	10	0	1409.642221	0.0167	0.2000
SELVK[x]EFHK	4	0	1115.597456	0.0167	0.1500
FATLQKSK[x]R	7	0	1077.629423	0.0167	0.1500
SAK[x]GTK	2	0	590.338744	0.0167	0.1000
ELNLMDPK[x]VPEDIFKTHLEVAR	7	0	2593.357284	0.0166	0.3650
QEYKDDINLDEASAMAVK[x]FLSK	17	0	2514.231087	0.0166	0.3650
AIGSGSEPAKSELVK[x]EFHK	14	0	2013.053008	0.0166	0.3150
FK[x]LNYKPEEEYPDLSK	1	0	1998.993768	0.0166	0.2650
LTQLLSQIK[x]EEQGDIK	8	0	1842.009751	0.0166	0.2650
E[x]IINRDIGKVVDK	0	0	1497.851416	0.0165	0.2150
NAYVINLKQIAK[x]FVVSLGER	11	0	2261.289476	0.0165	0.3300
RK[x]IFTIHTSK	1	0	1229.724379	0.0165	0.1650
SNNIK[x]ENEQK	4	0	1202.589070	0.0165	0.1650
VLNKGDSGEMSLQK[x]LFK	13	0	1893.002891	0.0165	0.2800
K[x]SGNLPDADNSKSDISK	0	0	1774.869635	0.0165	0.2800
AK[x]YASQK	1	0	794.428614	0.0164	0.1150
YPMDAHK[x]SELEGVEEARR	6	0	2116.000652	0.0164	0.2950
VHPEGK[x]YVVDISPDIDIK	5	0	2023.062511	0.0164	0.2950
VLSVEEIEAHLQSIAEK[x]D	16	0	2009.031604	0.0164	0.2950
NEADPAMAILSEYLETGSVK[x]LR	19	0	2406.209961	0.0164	0.3600
LDRK[x]IEFPSYR	3	0	1422.761881	0.0164	0.1800
YSNDK[x]SIVNSM	4	0	1256.570643	0.0164	0.1800
IDLTRIVK[x]SAK	7	0	1242.765906	0.0164	0.1800
K[x]VNQIESQMAMAEKLIQIR	0	0	2229.197231	0.0163	0.3100
DEPEETDVNKYQK[x]DEEWPPK	12	0	2475.107668	0.0162	0.3250
IINRDIGK[x]VVDK	7	0	1368.808828	0.0162	0.1950
EVLNKGVSK[x]DEK	8	0	1344.724827	0.0162	0.1950
ELLVK[x]ASK	4	0	886.548722	0.0162	0.1300
K[x]YYESFADFDSEGTDAYLTYK	0	0	2512.095710	0.0162	0.3400
IDVEESIAGYQLARSK[x]R	15	0	1934.022044	0.0162	0.2750
LK[x]VELAKQNLFVPTSDK	1	0	1929.093418	0.0162	0.2750
QTETINWLEK[x]RFK	9	0	1691.899424	0.0162	0.2100
K[x]CLTDLEDEAPAK	0	0	1488.712937	0.0162	0.2100
AGDFQGLNEQLVSLFKK[x]HGQLK	16	0	2456.317475	0.0161	0.3550
NKHCLIK[x]MNHGTTTLAFR	6	0	2141.098527	0.0161	0.2900
YLHQSLK[x]YK	6	0	1178.644738	0.0161	0.1450
AAITGK[x]PDPWQTSLAFYYSGVGK	5	0	2456.237499	0.0161	0.3700
LGVMYAK[x]NLPNIQR	6	0	1615.886752	0.0161	0.2250
QILDCIVNLSEPAKK[x]SGFEK	14	0	2275.188107	0.0160	0.3200
LIDASTVK[x]HVFPITK	7	0	1667.960960	0.0160	0.2400
RVEFK[x]MGNGK	4	0	1164.607305	0.0160	0.1600
VVTSK[x]LLKPR	4	0	1139.738968	0.0160	0.1600
LVLK[x]EVFLSFHNLVGR	3	0	1870.082797	0.0159	0.2550
MLAIVVEASCGK[x]DLNEAMTSGYR	11	0	2514.191544	0.0159	0.3650
K[x]MSAQSCACMVRTLLYGK	0	0	2103.009638	0.0158	0.2850
TNTNNSILFAALSK[x]SLVR	13	0	1948.074078	0.0158	0.2850
TEPK[x]AVDEEMKVR	3	0	1530.771118	0.0158	0.2050
FFYILYFELYK[x]IAQDTLARR	10	0	2569.373199	0.0158	0.3150
K[x]LGVKPPKGCLMFGPPGTGK	0	0	2068.132455	0.0158	0.3150
KEFEIIK[x]GVLCQFR	6	0	1765.954825	0.0157	0.2200
GYSKPNERATK[x]QSK	10	0	1592.826990	0.0157	0.2200
KLDVAK[x]R	5	0	828.518092	0.0157	0.1100
MDDK[x]MLLTEVHLLESK	3	0	1900.963729	0.0156	0.2500
ENWK[x]YACK	3	0	1097.496365	0.0156	0.1250
K[x]APNTVYAVQFLEAVYK	0	0	1940.040658	0.0156	0.2650
GVILYGAPGTGK[x]TLLAK	11	0	1657.976610	0.0156	0.2650
FK[x]LNVYKYR	1	0	1229.692020	0.0156	0.1400
A[x]ASLLKVNMENLIVTDLGK	0	0	2028.128811	0.0155	0.2950
SGNLPDADNSK[x]SDISKSSM	10	0	1951.879206	0.0155	0.2950
IIENEQSAEKNAYVINLK[x]QIAK	17	0	2515.364479	0.0155	0.3400
HK[x]TDLNHENLK	1	0	1347.689447	0.0155	0.1700
YK[x]DGVILAADSR	1	0	1306.688051	0.0154	0.1850
SQEEAIENIK[x]CTR	9	0	1576.751442	0.0154	0.2000
V[x]SPTGQITSTSAR	0	0	1303.673128	0.0154	0.2000
YTLYDQNDTK[x]EWLDK	9	0	1930.894787	0.0153	0.2300
LEFIKVIPVEELK[x]EIK	12	0	1926.144056	0.0153	0.2450
QNTPVLFDSK[x]EAVLKLK	9	0	1929.093418	0.0153	0.2600
TSK[x]TPPTAMLSSVREIIK	2	0	1958.086949	0.0153	0.2750
NEEEPTK[x]KGINIDQSSNSK	6	0	2117.023553	0.0153	0.2900
ELVSKASPIAGSEGK[x]EAYR	14	0	1991.032273	0.0153	0.2900
TEDDIK[x]SLQSVGQIIGEVLK	5	0	2171.168421	0.0153	0.3050
VTFFYTDYIGVYAPRK[x]YTGLLR	15	0	2642.389574	0.0152	0.3350
ATHEVLK[x]DEVLFNDKPLPIEMK	6	0	2565.351138	0.0152	0.3350
TMVEVIPYFAEDLLVLK[x]TDELK	16	0	2565.365058	0.0150	0.3300
ELREVIELPLK[x]NPELFLR	10	0	2207.267680	0.0150	0.2700
SLPLQIEVANDCIK[x]WAIK	13	0	2097.129144	0.0150	0.2700
K[x]LIPIRGTEVEK	0	0	1381.829229	0.0150	0.1800
EDALFKNEEK[x]K	9	0	1349.682631	0.0150	0.1650
YK[x]EDTALRSEM	1	0	1341.623403	0.0150	0.1650
SERDTALEK[x]YK	8	0	1338.677880	0.0150	0.1650
HK[x]TPDKGYGHR	1	0	1294.653005	0.0150	0.1650
YK[x]SYLLQHR	1	0	1206.650884	0.0150	0.1350
RLVK[x]GR	3	0	727.481651	0.0150	0.0900
ILLDLVYAFIK[x]SNQATTSTDR	10	0	2368.263712	0.0150	0.3150
YTLYDQNDTKEWLDK[x]LGDK	14	0	2344.122200	0.0150	0.2850
TAALSARPAK[x]NIRIHAYVK	9	0	2079.206421	0.0150	0.2850
AVYDTAVVQEDPEK[x]WK	13	0	1876.920608	0.0150	0.2400
ATTVKDTMNVDINAIK[x]K	15	0	1860.997805	0.0150	0.2550
QEVAAQKSSEETEDK[x]K	14	0	1805.864214	0.0150	0.2400
AIDLYKEVLNK[x]GVSK	10	0	1675.950788	0.0150	0.2250
QPEDK[x]LR	4	0	884.471536	0.0150	0.1050
K[x]LDVAKR	0	0	828.518092	0.0150	0.1050
LALTK[x]PK	4	0	769.506134	0.0150	0.1050
SLK[x]R	2	0	502.322703	0.0150	0.0600
VIAGLVATNGAVGLK[x]YYEENSLTSK	14	0	2596.374708	0.0148	0.3700
VNQIESQMAMAEK[x]LIQIR	12	0	2101.102276	0.0147	0.2650
M[x]ATTVKDTMNVDINAIKK	0	0	1992.038284	0.0147	0.2650
FHQLKPTRVLTLAMVK[x]R	15	0	2037.203252	0.0147	0.2500
NLTDETK[x]NKHCLIK	6	0	1712.887868	0.0146	0.2050
K[x]GEIRMGTTITALR	0	0	1545.866017	0.0146	0.2050
KDK[x]PKYEPPVPTR	2	0	1553.856502	0.0146	0.1900
IEVEVYK[x]ITTGDR	6	0	1521.803799	0.0146	0.1900
NLLLQEK[x]GFPTPK	6	0	1483.839792	0.0146	0.1900
AFNNAGITSVGVTGKNCACVISQK[x]K	23	0	2623.320910	0.0146	0.3650
TDTKTIEAITFK[x]TDNHLSSTLEK	11	0	2592.328152	0.0146	0.3350
LEETDVAK[x]AAILERPYASTGAYK	7	0	2495.290650	0.0146	0.3350
EVIELPVK[x]HPELFESLGIPQPK	7	0	2498.378342	0.0145	0.3200
DQPK[x]KVGQYIR	3	0	1330.735668	0.0145	0.1600
TLALKYPGGGPGK[x]TAILPVK	12	0	1980.177084	0.0145	0.2900
GYQTIELDK[x]K	8	0	1193.629146	0.0145	0.1450
SLLTGK[x]HAIR	5	0	1094.655970	0.0145	0.1450
IGDLCAFTDALSK[x]YEAEFR	12	0	2205.041118	0.0145	0.2750
IDK[x]KTTEEK	2	0	1090.586949	0.0144	0.1300
DAFALAKEK[x]SPAIIFIDELDAIGTK	8	0	2675.442056	0.0144	0.3600
IQK[x]ENRHK	2	0	1051.588622	0.0144	0.1150
IHLEK[x]VSK	4	0	952.570517	0.0144	0.1150
SFEQK[x]VMKEDNLILR	4	0	1848.976679	0.0143	0.2150
EIKIIYSDIDVDPVK[x]PEHVGK	14	0	2393.284112	0.0143	0.3000
K[x]LIRIDDHIGIAIAGLAPDAR	0	0	2227.279973	0.0143	0.3000
WDLSK[x]QEALYLAQR	4	0	1719.894338	0.0143	0.2000
IAYASVVYIADK[x]YK	11	0	1602.865670	0.0143	0.2000
IDK[x]EDMGSNDKASK	2	0	1536.708913	0.0143	0.2000
DVITELPDAK[x]YYR	9	0	1581.803799	0.0142	0.1850
NEEEPTKK[x]GINIDQSSNSK	7	0	2117.023553	0.0142	0.2700
ATDGVVLATEKK[x]PTSELAIGASLEK	11	0	2527.374374	0.0142	0.3550
DSLTVGAFFVYGSSSLYGDGGK[x]LR	21	0	2495.233139	0.0142	0.3400
S[x]PTGQITSTSAR	0	0	1204.604720	0.0142	0.1700
DK[x]KDQK	1	0	760.407879	0.0142	0.0850
K[x]VADLK	0	0	672.416990	0.0142	0.0850
K[x]DKMNFVILCR	0	0	1422.747490	0.0141	0.1550
K[x]LEGTIDYQKL	0	0	1306.713204	0.0141	0.1550
EDGMK[x]ILMVNR	4	0	1304.658013	0.0141	0.1550
VEAQNHK[x]LNLADPVSIEYLTR	6	0	2409.265107	0.0140	0.2950
SLKDECK[x]QDIMFELGLLQER	6	0	2451.213662	0.0140	0.2800
SSQQGVEGVLIILK[x]IEDTDK	13	0	2171.168421	0.0140	0.2800
FRK[x]LGVKPPK	2	0	1168.744388	0.0140	0.1400
LGVK[x]R	3	0	571.380549	0.0140	0.0700
DEVLFNDK[x]PLPIEMK	7	0	1786.917438	0.0140	0.2100
Q[x]TVYQISELESLLR	0	0	1677.893669	0.0139	0.1950
ENEQK[x]IKTLSMEK	4	0	1576.812980	0.0138	0.1800
DPEEEAEMMTKETTEK[x]K	15	0	2024.891743	0.0138	0.2350
DVVAVGNDDTGTGASSFGVARK[x]LQR	21	0	2519.272705	0.0138	0.3450
KGVVALVEDK[x]TK	9	0	1285.760486	0.0138	0.1650
NVSGNVLSEIK[x]NNWQIERLR	10	0	2368.261024	0.0137	0.2750
ENK[x]IQRQR	2	0	1070.594434	0.0137	0.1100
KLGVK[x]PPK	4	0	865.574877	0.0137	0.1100
DK[x]PK	1	0	486.280173	0.0137	0.0550
VLNK[x]EHLEADFVTQVAVRR	3	0	2223.212290	0.0137	0.2600
IVAFDQLVK[x]EK	8	0	1288.739025	0.0136	0.1500
AEAGLALSLIVK[x]ALSIEGDDK	11	0	2112.167695	0.0136	0.2850
ISWYTK[x]IVDELDLR	5	0	1749.930053	0.0136	0.1900
NELEKLNFSSLK[x]MK	11	0	1679.891560	0.0136	0.1900
K[x]NCKADAGITIAPR	0	0	1513.803419	0.0136	0.1900
DATDDK[x]R	5	0	819.372221	0.0136	0.0950
LLSSAK[x]K	5	0	745.469750	0.0136	0.0950
LDDMSLIK[x]EDCEAATDPLLK	7	0	2276.091491	0.0135	0.2700
TLALK[x]YPGGGPGKTAILPVK	4	0	1980.177084	0.0135	0.2700
Y[x]FATLQKSKR	0	0	1240.692746	0.0135	0.1350
TAALSARPAK[x]NIR	9	0	1367.799660	0.0135	0.1750
VK[x]VIAATNRVDTLDPALLR	1	0	2064.205418	0.0134	0.2550
MHNNHAKSLPPEEYDEK[x]LYNK	16	0	2556.206604	0.0133	0.2800
DCISGWGCVVYVITADKCIK[x]R	19	0	2499.207134	0.0133	0.2800
CEDGVILALEK[x]VVTSKLLKPR	10	0	2367.355831	0.0133	0.2800
GDVAASILDK[x]YRTGIATMLTR	9	0	2251.199340	0.0133	0.2800
DTALEK[x]YKSYLLQHR	5	0	1863.984208	0.0133	0.2000
VIDGSRPVNRNK[x]LLK	11	0	1708.010698	0.0133	0.2000
NLSNVVEISGK[x]GVFV	10	0	1560.851081	0.0133	0.2000
TGPPGPPCGGK[x]FMLK	10	0	1542.768616	0.0133	0.2000
SPSGNDALNDK[x]KGTK	10	0	1530.763724	0.0133	0.2000
NTWNSTLETAK[x]AKYASQK	10	0	2040.027522	0.0133	0.2400
I[x]INRDIGKVVDK	0	0	1368.808828	0.0133	0.1600
SGVK[x]LENVK	3	0	972.560345	0.0133	0.1200
YEALSKHIIMFDCK[x]ILEFTK	13	0	2485.274807	0.0132	0.2650
QILDCIVNLSEPAK[x]KSGFEK	13	0	2275.188107	0.0132	0.2650
EFHK[x]DMTLEEAEVLILK	3	0	2044.054982	0.0132	0.2250
LVLK[x]EVFLSFHNLVGRR	3	0	2026.183900	0.0132	0.2250
QIAIVVNQNWYCANTK[x]YVTGPK	15	0	2566.300107	0.0132	0.2900
AELATEAYTPLTSLEGIVILK[x]K	20	0	2359.324913	0.0132	0.2900
QAAK[x]ASVVETVTLTKVTQK	3	0	2001.146903	0.0132	0.2500
M[x]STLDLNHLADLYDRK	0	0	1903.946106	0.0131	0.2100
GIK[x]GIESEAYESVLDLAK	2	0	1921.004331	0.0131	0.2350
LTGDTNGALDKLEEIGVADQYK[x]VSK	21	0	2663.365262	0.0130	0.3250
LGSTAIGVKTK[x]DAVVLGVEK	10	0	1984.156741	0.0130	0.2600
VISMEK[x]GGNMKEVFR	5	0	1723.874862	0.0130	0.1950
LQK[x]YQATVMR	2	0	1236.664816	0.0130	0.1300
EASK[x]TLSKWR	3	0	1204.656362	0.0130	0.1300
TNSTDEK[x]GTK	6	0	1079.509429	0.0130	0.1300
GIMLYGPPGTGK[x]TLCARAVANR	11	0	2302.203711	0.0130	0.2850
SNDIEK[x]AIDLYK	5	0	1407.724493	0.0129	0.1550
VSGSELVQK[x]YIGEGSRMVR	8	0	2094.089070	0.0129	0.2450
SGNLPDADNSKSDISK[x]SSM	15	0	1951.879206	0.0129	0.2450
VGIK[x]PPKGVLLYGPPGTGK	3	0	1877.113761	0.0129	0.2450
M[x]DRQEQR	0	0	961.439915	0.0129	0.0900
TLFRK[x]EK	4	0	920.544305	0.0129	0.0900
GK[x]YYPLK	1	0	867.485399	0.0129	0.0900
TLDSNSLTHEK[x]IEFATITKDTTK	10	0	2592.328152	0.0128	0.2950
GVAIDLLEECK[x]NTACSGIIAEVK	10	0	2489.250437	0.0128	0.2950
K[x]SGRSAPGVSTTSTIQ	0	0	1575.821569	0.0128	0.2050
VAMLYAYDRIK[x]ILFSDVK	10	0	2144.170281	0.0128	0.2300
LESK[x]QRIFR	3	0	1175.677431	0.0128	0.1150
YDK[x]TEDDIK	2	0	1125.518932	0.0128	0.1150
LGSTAIGVK[x]TK	8	0	1073.644403	0.0127	0.1400
VSK[x]ILEHKEIMLR	2	0	1594.922802	0.0127	0.1650
LVPYLTK[x]LESKQR	6	0	1573.919099	0.0127	0.1650
KILFENPDEATK[x]R	11	0	1559.830681	0.0127	0.1650
NVVTEAGFIAIK[x]EDR	11	0	1660.878354	0.0127	0.1900
DLASFIPDNK[x]LNCVIDR	9	0	1988.998864	0.0126	0.2150
TLLAK[x]AVANQTSATFLR	4	0	1804.020592	0.0126	0.2150
EIK[x]PNIRVALRNDSYQLIK	2	0	2269.290536	0.0126	0.2400
IEIPLPNEVGRMEILK[x]IHLEK	15	0	2470.398029	0.0126	0.2650
AVAASLGVNFLK[x]VVSSAIVDK	11	0	2087.198937	0.0126	0.2650
IAGEHLSNGEK[x]PLLTPEKDFSK	10	0	2409.253874	0.0125	0.2750
LCIHKNK[x]LTNDETR	6	0	1740.894015	0.0125	0.1750
ATTVK[x]DTMNVDINAIK	4	0	1732.902849	0.0125	0.2000
STELFK[x]NEEEPTKK	5	0	1678.841301	0.0125	0.1750
YEVGAEYIK[x]KVIAR	8	0	1637.914013	0.0125	0.1750
SELAQSK[x]YLMNVSR	6	0	1624.824212	0.0125	0.1750
K[x]VNQIESQMAMAEK	0	0	1605.785384	0.0125	0.1750
LLEK[x]LEIK	3	0	984.621882	0.0125	0.1000
DKK[x]DQK	2	0	760.407879	0.0125	0.0750
N[x]SIVSKYTQSTNNDDPKK	0	0	2037.996615	0.0125	0.2250
QSMTSLVQHVMTYLPGIDDLK[x]TK	20	0	2604.329020	0.0124	0.2850
SSELPEVHLSMTRK[x]GVVALVEDK	13	0	2523.336549	0.0124	0.2850
HTVIK[x]TGLRMISLSYSR	4	0	1961.087952	0.0124	0.2100
DSESTEEK[x]EAQAVQRAR	7	0	1932.913617	0.0124	0.2100
NK[x]PDERFNTGVVNVR	1	0	1743.901545	0.0123	0.1850
EIINRDIGK[x]VVDK	8	0	1497.851416	0.0123	0.1600
VIPVEELK[x]EIK	7	0	1295.769988	0.0123	0.1350
TGQK[x]MLMNMDK	3	0	1295.603535	0.0123	0.1350
TLVAHAVLK[x]VGSALVGSQTK	8	0	1978.157410	0.0123	0.2450
M[x]SQARGFDR	0	0	1066.497761	0.0122	0.1100
HCLIK[x]MNHGTTTLAFR	4	0	1898.960649	0.0122	0.1950
MKLSLFSNK[x]ENELR	8	0	1707.897707	0.0121	0.1700
SLLTGK[x]HAIRYAGR	5	0	1541.878966	0.0121	0.1700
S[x]INFCMDMDLSACILNASK	0	0	2188.962413	0.0121	0.2300
GQAQSGNFSNFGDGANGDNK[x]KDQK	19	0	2483.106041	0.0121	0.2900
TK[x]DAVVLGVEKR	1	0	1313.766632	0.0121	0.1450
HHFYAK[x]IDRPAQVISFK	5	0	2056.100568	0.0121	0.2050
VAQTTYKK[x]IYNEYPPTK	7	0	2043.067597	0.0121	0.2050
VDK[x]NWSKIYDFPLFQGIFIR	2	0	2485.315688	0.0120	0.2400
GTKK[x]SGNLPDADNSK	3	0	1530.763724	0.0120	0.1800
IHAK[x]SMAIDK	3	0	1112.601159	0.0120	0.1200
SGKK[x]R	3	0	574.355062	0.0120	0.0600
SGK[x]KR	2	0	574.355062	0.0120	0.0600
YDK[x]LVETSGQIRCGSPYIIEDSK	2	0	2657.300555	0.0120	0.2750
EAGFIDDILIITPASK[x]EK	15	0	1959.056365	0.0119	0.2150
T[x]VYQISELESLLR	0	0	1549.835098	0.0119	0.1550
SQDISINGNSK[x]KEEPK	10	0	1772.890370	0.0119	0.1900
VSPTGQITSTSARSGK[x]K	15	0	1703.916525	0.0118	0.2000
CIK[x]IACWVVGSGDTIYDCVR	2	0	2371.112179	0.0117	0.2350
KLGVKPPK[x]GCLMFGPPGTGK	7	0	2068.132455	0.0117	0.2350
GMALGSANEK[x]IEASKGLIDR	9	0	2059.073086	0.0117	0.2350
DQIGEEK[x]TILQSLLQRAR	6	0	2097.154110	0.0117	0.2100
INADHK[x]LNSLPLLQQLVK	5	0	2043.183957	0.0117	0.2100
VEFK[x]MGNGKMVEISR	3	0	1723.874862	0.0117	0.1750
EPPVYTPPK[x]DKK	8	0	1397.755400	0.0117	0.1400
F[x]ATLQKSKR	0	0	1077.629423	0.0117	0.1050
VADLK[x]K	4	0	672.416990	0.0117	0.0700
AK[x]WSTAETLTNNKIDR	1	0	1846.953636	0.0116	0.1850
YVQVEQRNK[x]PDER	8	0	1659.832802	0.0115	0.1500
AVENASTCIGIK[x]CEDGVILALEK	11	0	2489.250437	0.0115	0.2650
FQDILLGAGQAIK[x]AGNR	12	0	1770.973979	0.0115	0.1950
LNADVLGQLIK[x]KYYSFDNSLK	10	0	2428.300096	0.0114	0.2400
NAEELSSYQK[x]KLIR	9	0	1677.904901	0.0114	0.1600
VSTK[x]KILGVAAEDK	3	0	1457.845270	0.0114	0.1600
LTGDTNGALDK[x]LEEIGVADQYKVSK	10	0	2663.365262	0.0114	0.2850
FNLMVICK[x]DKK	7	0	1394.741343	0.0114	0.1250
EAVLKLK[x]LELK	6	0	1282.822356	0.0114	0.1250
HIEVGDSVLVK[x]IITK	10	0	1649.971524	0.0113	0.1700
RAVEK[x]LSVEALNSLTGEFK	4	0	2090.137066	0.0113	0.2150
GTTAVLK[x]EDIYK	6	0	1336.723767	0.0113	0.1350
K[x]DWNACKK	0	0	1048.512348	0.0113	0.0900
IAK[x]GAIEKVDDLLTTQAEAK	2	0	2113.162944	0.0112	0.2250
I[x]AIVVNQNWYCANTKYVTGPK	0	0	2438.241535	0.0112	0.2350
YTENIYPPK[x]KTVQYATK	8	0	2043.067597	0.0112	0.1900
VELAKQNLFVPTSDK[x]EK	14	0	1945.051948	0.0112	0.1900
LAIEREPPFAPIESAK[x]R	15	0	1923.057703	0.0112	0.1900
ETDLK[x]PYVLELAMTVVLDIEFR	4	0	2593.371204	0.0111	0.2450
EEIQLLQEPGSYVGEVIK[x]TMGK	17	0	2447.261660	0.0111	0.2450
LK[x]LEAIMYDTELNSEGSAPAVR	1	0	2406.209961	0.0111	0.2450
GK[x]VAVFDSQTQPPVLWFR	1	0	2074.099899	0.0111	0.2000
RLMSK[x]VAEK	4	0	1060.606245	0.0111	0.1000
FLSKTLDSNSLTHEK[x]IEFATITK	14	0	2622.390357	0.0111	0.2550
NAEELSSYQKK[x]LIR	10	0	1677.904901	0.0111	0.1550
ATLTGMK[x]IDVLFSK	6	0	1522.842826	0.0111	0.1550
KNCK[x]ADAGITIAPR	3	0	1513.803419	0.0111	0.1550
GYARAIHK[x]LGSTLK	7	0	1513.872820	0.0111	0.1550
LIPIRGTEVEK[x]ITIK	10	0	1709.045018	0.0110	0.1650
VLELRAELDK[x]IGLSK	9	0	1682.992985	0.0110	0.1650
DK[x]MNFVILCR	1	0	1294.652534	0.0110	0.1100
GTEVEK[x]ITIK	5	0	1116.638983	0.0110	0.1100
LK[x]DLR	1	0	643.401675	0.0110	0.0550
DLVK[x]K	3	0	601.379880	0.0110	0.0550
LHNSLEVVFEWDK[x]NDWNGHIR	12	0	2607.261750	0.0110	0.2300
K[x]DGIQDIMPSQAKELK	0	0	1799.945046	0.0109	0.1750
KPPVQPLAYK[x]SATPFR	9	0	1799.009303	0.0109	0.1750
MLLTEVHLLESK[x]VYHAIRNIPK	11	0	2603.462020	0.0109	0.2400
SEAAEFEYK[x]NGYPMPCDVLAKR	8	0	2574.188176	0.0109	0.2400
DFSK[x]TLPPELKGEALGNSEHIR	3	0	2437.260021	0.0109	0.2400
MNGASGAELK[x]GVCTEAGMFALR	9	0	2269.065233	0.0109	0.2400
VVK[x]VDAQDFLK	2	0	1260.707726	0.0109	0.1200
NSIVSK[x]YTQSTNNDDPK	5	0	1909.901659	0.0109	0.1850
TDATFIRVIGSELVQK[x]YVGEGAR	15	0	2508.333515	0.0109	0.2500
MILELTNHLEELKK[x]YINR	13	0	2256.229913	0.0108	0.1950
YTSLSEEQKMK[x]SDINAHK	10	0	2108.020718	0.0108	0.1950
TLSK[x]WRDATDDK	3	0	1434.710239	0.0108	0.1300
DNSSDLQK[x]LLMK	7	0	1390.712547	0.0108	0.1300
IEFATITK[x]DTTK	7	0	1366.734330	0.0108	0.1300
QLADYK[x]AFEDSLR	5	0	1554.767750	0.0108	0.1400
SLPLQIEVANDCIKWAIK[x]EK	17	0	2354.266687	0.0108	0.2150
GKSALSTLNGFVEELK[x]AEVR	15	0	2147.158527	0.0108	0.2150
ILIDK[x]AR	4	0	827.522844	0.0107	0.0750
K[x]ARQAAK	0	0	771.471479	0.0107	0.0750
SLALTK[x]K	5	0	759.485399	0.0107	0.0750
KCIK[x]IACWVVGSGDTIYDCVR	3	0	2499.207134	0.0107	0.2250
VLVKVHPEGK[x]YVVDISPDIDIK	9	0	2462.378342	0.0107	0.2350
SFEQKVMK[x]EDNLILR	7	0	1848.976679	0.0107	0.1600
WIEALRDIK[x]SMIADK	8	0	1787.960303	0.0107	0.1600
IKVLAQLGMQSLSPLK[x]QGMNILR	15	0	2537.454825	0.0107	0.2450
LGVKPPKGCLMFGPPGTGK[x]TLLAR	18	0	2494.391501	0.0106	0.2550
D[x]GIQDIMPSQAKELKK	0	0	1799.945046	0.0106	0.1700
AEREK[x]ASK	4	0	917.492997	0.0106	0.0850
EASK[x]TLSK	3	0	862.475953	0.0106	0.0850
AK[x]TMTERLCPHTTSASM	1	0	1920.885494	0.0106	0.1800
TLPPELK[x]GEALGNSEHIR	6	0	1960.037693	0.0106	0.1900
M[x]NSIVSKYTQSTNNDDPKK	0	0	2169.037093	0.0105	0.2000
TVQKVETAVLSTTVK[x]AQAR	14	0	2029.153050	0.0105	0.2000
G[x]QAQSGNFSNFGDGANGDNK	0	0	1983.830620	0.0105	0.2100
K[x]TREALMEFR	0	0	1279.670628	0.0105	0.1050
VVGQLLEKLKPLIEK[x]GGDWER	14	0	2406.363362	0.0105	0.2200
L[x]KGYQTIELDK	0	0	1306.713204	0.0105	0.1150
K[x]VAEQNENPTVGSAQKMIQDEAQK	0	0	2642.296866	0.0104	0.2500
CFGIK[x]FDIMPRK	4	0	1510.778788	0.0104	0.1250
DEQIEK[x]IDTVIK	5	0	1429.766355	0.0104	0.1250
AQIK[x]ILYVNNAK	3	0	1373.803016	0.0104	0.1250
IKLISGK[x]LDEAR	6	0	1341.797930	0.0104	0.1250
EPPFAPIESAK[x]R	10	0	1340.708787	0.0104	0.1250
GGDEWK[x]IEPLKLK	5	0	1511.834706	0.0104	0.1350
VVTSKLLK[x]PRVNNR	7	0	1622.994323	0.0104	0.1450
IDKEDMGSNDK[x]ASK	10	0	1536.708913	0.0104	0.1450
NEDDIEDIAALWMK[x]R	13	0	1817.861714	0.0103	0.1550
GQYSTVGK[x]VAVGQQYR	7	0	1739.895399	0.0103	0.1650
VAQTTYK[x]KIYNEYPPTK	6	0	2043.067597	0.0103	0.1750
AGNRSVMAPLFLHDK[x]YDGR	14	0	2146.074090	0.0103	0.1950
SSK[x]DISSKSPSGNDALNDK	2	0	1948.933683	0.0103	0.1950
ELFDCLK[x]IMRDVITELPDAK	6	0	2405.233337	0.0103	0.2050
IAKGAIEK[x]VDDLLTTQAEAK	7	0	2113.162944	0.0103	0.2050
WCERISPGYDVYEGSFEK[x]EGK	17	0	2535.137525	0.0102	0.2150
YLHQSLKYK[x]EDTALR	8	0	1863.984208	0.0100	0.1500
VELAK[x]QNLFVPTSDK	4	0	1687.914404	0.0100	0.1500
QAAK[x]ASVVETVTLTK	3	0	1544.877294	0.0100	0.1500
SLALTK[x]KDK	5	0	1002.607293	0.0100	0.0900
TLDQIAAK[x]LYFYYILFFEK	7	0	2385.265950	0.0100	0.1900
HGGYK[x]PTDKHKTDLNHENLK	4	0	2331.171880	0.0100	0.2000
ALTLKTGPPGPPCGGK[x]FMLK	15	0	2069.116472	0.0100	0.2000
TLLARAVAHHTDCK[x]FIR	13	0	2008.078783	0.0100	0.1700
IMRDVITELPDAK[x]YYR	12	0	1982.029438	0.0100	0.1600
NLTDETKNK[x]HCLIK	8	0	1712.887868	0.0100	0.1400
K[x]VAEQNENPTVGSAQK	0	0	1698.853594	0.0100	0.1600
AVKPTDMEQFAFYK[x]	13	0	1673.812254	0.0100	0.1400
AFGRVYATMQK[x]LQK	10	0	1639.886752	0.0100	0.1400
TLSMEK[x]HTELR	5	0	1343.686669	0.0100	0.1100
DREISYPFK[x]R	8	0	1309.677823	0.0100	0.1000
EPPVYTPPK[x]DK	8	0	1269.660444	0.0100	0.1100
GGDEWK[x]IEPLK	5	0	1270.655693	0.0100	0.1100
SK[x]TLQYFA	1	0	956.496688	0.0100	0.0800
EK[x]RTFLR	1	0	948.550451	0.0100	0.0700
NK[x]PGVYTK	1	0	905.497023	0.0100	0.0800
IK[x]ENQEK	1	0	887.471202	0.0100	0.0700
EKVLK[x]TK	4	0	844.538158	0.0100	0.0700
K[x]NEEK	0	0	646.328572	0.0100	0.0500
INVK[x]K	3	0	600.395864	0.0100	0.0500
TQLADILSVLGMSYSNTSK[x]HESLK	18	0	2621.336941	0.0098	0.2350
DYGDLGSSVNPLDK[x]TNNLDLEHK	13	0	2543.213856	0.0098	0.2250
GGNMDSLK[x]INFSAFQLPVVTR	7	0	2293.188777	0.0098	0.2050
VVDASIVSK[x]ALGNFVASVLAR	8	0	2115.205083	0.0098	0.2050
QSRQETQYK[x]IDELVSNNEK	8	0	2308.129407	0.0097	0.1850
ENRHK[x]FQDILLGAGQAIK	4	0	2037.111857	0.0097	0.1750
AGDFQGLNEQLVSLFK[x]K	15	0	1892.999523	0.0097	0.1650
VIGSELVQK[x]YVGEGAR	8	0	1703.920551	0.0097	0.1550
S[x]TLDLNHLADLYDRK	0	0	1772.905627	0.0097	0.1450
AHILRIHAK[x]SMAIDK	8	0	1702.966393	0.0097	0.1450
QNTPVLFDSK[x]EAVLK	9	0	1687.914404	0.0097	0.1450
ERDCTAYNIYDK[x]NK	11	0	1788.810014	0.0096	0.1350
QIKEIK[x]EVIELPVK	5	0	1665.007573	0.0096	0.1350
QK[x]SLEKTLVPYLR	1	0	1573.919099	0.0096	0.1250
QDPK[x]KHLDAEVQK	3	0	1534.810280	0.0096	0.1250
TRLLENDIK[x]VMK	8	0	1458.822760	0.0096	0.1150
K[x]SSEQANLYERK	0	0	1451.736786	0.0096	0.1150
K[x]IPQVASFRIDK	0	0	1400.813914	0.0096	0.1150
AVYMPLCDPGNK[x]AEESAFYERAR	11	0	2673.231433	0.0096	0.2200
VRQLIIK[x]EEMMNSIQQAVAK	6	0	2328.265640	0.0095	0.1900
FNLMVICK[x]DK	7	0	1266.646388	0.0095	0.0950
VYATMQK[x]LQK	6	0	1208.658670	0.0095	0.0950
MNSIVSK[x]YTQSTNNDDPK	6	0	2040.942138	0.0094	0.1700
YKVNLYK[x]FR	6	0	1229.692020	0.0094	0.0850
YLYSSEENTK[x]AGALLGIGVTNVAVR	9	0	2624.380854	0.0094	0.2350
MQK[x]LLRLR	2	0	1056.658947	0.0094	0.0750
DLVK[x]KYDK	3	0	1007.565097	0.0094	0.0750
DIGEPDSEAVFTISQSPFEK[x]PQK	19	0	2548.233196	0.0093	0.2150
SELVK[x]EFHKDMTLEEAEVLILK	4	0	2600.377016	0.0093	0.2050
AGDFQGLNEQLVSLFK[x]KHGQLK	15	0	2456.317475	0.0093	0.2050
LNDPEDK[x]YEALSKHIIMFDCK	6	0	2565.224226	0.0093	0.1950
K[x]EEPKSETLENFTR	0	0	1706.847448	0.0093	0.1300
LK[x]PQDER	1	0	884.471536	0.0093	0.0650
LGVK[x]RFK	3	0	846.543913	0.0093	0.0650
DVCIK[x]LGLDSEESAEYIVAK	4	0	2238.108857	0.0093	0.1850
GVVALVEDK[x]TKSVALGGITK	8	0	1984.156741	0.0093	0.1850
EDMGSNDK[x]ASKER	7	0	1465.646650	0.0092	0.1200
VATEK[x]DFLDAVQK	4	0	1462.766689	0.0092	0.1200
NEDDIEDIAALWMK[x]RISHR	13	0	2311.137804	0.0092	0.1750
QLIIK[x]EEMMNSIQQAVAK	4	0	2073.096129	0.0092	0.1650
IK[x]ENQEKISNNK	1	0	1443.768084	0.0092	0.1100
LFQVEYAIEAIKLGSTAIGVK[x]TK	20	0	2478.409640	0.0091	0.2100
YTYDRGTTAVLK[x]EDIYK	11	0	2035.026127	0.0091	0.1550
QEYK[x]DDINLDEASAMAVKFLSK	3	0	2514.231087	0.0091	0.2000
TTMTNGFLAHK[x]LCIHK	10	0	1870.954502	0.0091	0.1450
ITTGDRLILTENIK[x]TK	13	0	1815.046470	0.0091	0.1450
K[x]EDSSPCGYIIRILSGEQTVK	0	0	2379.210294	0.0090	0.1900
LFQAEYAYK[x]AVENASTCIGIK	8	0	2375.183021	0.0090	0.1900
TIPPLTTVK[x]GSDAAPQASKK	8	0	2009.115605	0.0090	0.1800
QVK[x]REVGCIGNIVER	2	0	1755.941297	0.0090	0.1350
DGIQDIMPSQAK[x]ELK	11	0	1671.850090	0.0090	0.1350
K[x]ILGVAAEDK	0	0	1042.602207	0.0090	0.0900
LELK[x]K	3	0	629.411178	0.0090	0.0450
RK[x]GTK	1	0	588.370711	0.0090	0.0450
DAFALAK[x]EKSPAIIFIDELDAIGTK	6	0	2675.442056	0.0090	0.2250
K[x]VSTTPANSFELKQYLIQR	0	0	2222.205809	0.0089	0.1700
QAAKASVVETVTLTK[x]VTQK	14	0	2001.146903	0.0089	0.1700
GIDWREALEK[x]TEEK	9	0	1702.852533	0.0089	0.1250
SNPVFAENDEK[x]GEK	10	0	1562.721193	0.0089	0.1250
DK[x]LVLKEVFLSFHNLVGR	1	0	2113.204692	0.0089	0.1600
VEPIPLINGEK[x]RDLRPGR	10	0	2058.169702	0.0089	0.1600
NK[x]LTNDETR	1	0	1089.541397	0.0089	0.0800
GGNMK[x]EVFR	4	0	1036.512349	0.0089	0.0800
EVLNK[x]GVSK	4	0	972.560345	0.0089	0.0800
TAAVNIK[x]VR	6	0	970.592313	0.0089	0.0800
EPLK[x]EVVQFVGSR	3	0	1486.814306	0.0088	0.1150
K[x]VSTTPANSFELK	0	0	1420.756126	0.0088	0.1150
NCK[x]ADAGITIAPR	2	0	1385.708463	0.0088	0.1150
LFLLRSDYYMASTYTK[x]K	15	0	2099.076051	0.0088	0.1500
KPPVQPLAYK[x]SATPFRK	9	0	1927.104259	0.0088	0.1500
FAASKEK[x]QNTPVLFDSK	6	0	1908.994437	0.0088	0.1500
VLNK[x]GDSGEMSLQKLFK	3	0	1893.002891	0.0088	0.1500
K[x]CIKIACWVVGSGDTIYDCVR	0	0	2499.207134	0.0088	0.1850
VLAQLGMQSLSPLK[x]QGMNILR	13	0	2296.275812	0.0088	0.1850
SMRYPMDAHK[x]SELEGVEEAR	9	0	2334.073155	0.0088	0.1750
V[x]SINFCMDMDLSACILNASK	0	0	2288.030821	0.0088	0.1750
NKVLVK[x]VHPEGK	5	0	1346.803351	0.0088	0.1050
K[x]TELFKASTSAK	0	0	1309.724101	0.0088	0.1050
DYYTK[x]QSK	4	0	1031.492328	0.0088	0.0700
LGDGVLRPYK[x]VGVILESQR	9	0	2098.189768	0.0087	0.1650
NWK[x]EEYLRAAK	2	0	1406.730582	0.0086	0.0950
ILEFTK[x]YSNDK	5	0	1356.692468	0.0086	0.0950
K[x]VIARLQSYDR	0	0	1347.762215	0.0086	0.0950
EAVLK[x]LKLELK	4	0	1282.822356	0.0086	0.0950
DPDDK[x]IVGLTR	4	0	1227.645855	0.0086	0.0950
MHNNHAK[x]SLPPEEYDEKLYNK	6	0	2556.206604	0.0086	0.1800
DDGLEDDMPALADEEFEK[x]MDR	17	0	2440.004526	0.0086	0.1800
YEALSK[x]HIIMFDCK	5	0	1753.853066	0.0086	0.1200
LKLELK[x]K	5	0	870.590192	0.0086	0.0600
EIK[x]PNIR	2	0	868.513006	0.0086	0.0600
IEPLK[x]LK	4	0	839.547996	0.0086	0.0600
K[x]ASLLTR	0	0	787.491545	0.0086	0.0600
GVSK[x]DEK	3	0	761.391895	0.0086	0.0600
KTTEEK[x]EATPMEMDEEK	5	0	2024.891743	0.0085	0.1450
VETAVLSTTVK[x]AQARAK	10	0	1772.015506	0.0085	0.1450
LIIPSDDALRTNAIVMK[x]DIR	16	0	2253.251374	0.0085	0.1700
D[x]YDLVRSLESQIR	0	0	1592.815758	0.0085	0.1100
NVPK[x]LQNVSNFQK	3	0	1514.820452	0.0085	0.1100
SK[x]RHQGVLEIEFMIDHNMK	1	0	2311.156430	0.0084	0.1600
HKFQDILLGAGQAIK[x]AGNR	14	0	2036.127841	0.0084	0.1600
IAGEHLSNGEKPLLTPEK[x]DFSK	17	0	2409.253874	0.0084	0.1850
LVSK[x]TSFLTNASNNLAIR	3	0	1948.074078	0.0083	0.1500
YLHQSLK[x]YKEDTALR	6	0	1863.984208	0.0083	0.1250
TNNLDLEHK[x]HKTPDK	8	0	1788.911774	0.0083	0.1250
VVGQLLEK[x]LKPLIEK	7	0	1706.070505	0.0083	0.1250
EPPVYTPPKDK[x]K	10	0	1397.755400	0.0083	0.1000
SPSGNDALNDK[x]K	10	0	1244.599634	0.0083	0.1000
LCFDELKK[x]R	7	0	1207.638268	0.0083	0.0750
MPPK[x]EDWEK	3	0	1158.537893	0.0083	0.0750
KINVK[x]FFEK	4	0	1151.670224	0.0083	0.0750
SAK[x]IVR	2	0	672.428222	0.0083	0.0500
FCVGLQK[x]IEEIFKK	6	0	1737.948678	0.0082	0.1150
VVTALTMLK[x]QHLFR	8	0	1655.954434	0.0082	0.1150
DDGLEDDMPALADEEFEK[x]MDRR	17	0	2596.105628	0.0082	0.1800
ATHEVLKDEVLFNDK[x]PLPIEMK	14	0	2565.351138	0.0082	0.1800
AQIKILYVNNAK[x]SQEEAIENIK	11	0	2515.364479	0.0082	0.1800
FLLDDFDQQEHIQK[x]SETMK	13	0	2351.110253	0.0082	0.1550
DAYVYSIVAIARIK[x]LISGK	13	0	2079.209109	0.0082	0.1550
DQKK[x]FDSGGGDNGANNQFAGNQSM	3	0	2486.051564	0.0081	0.1950
ATPYRGYSK[x]PNERATK	8	0	1837.943407	0.0081	0.1300
KDGIQDIMPSQAK[x]ELK	12	0	1799.945046	0.0081	0.1300
VTVSK[x]GVAIDLLEECK	4	0	1759.938898	0.0081	0.1300
GQAQSGNFSNFGDGANGDNK[x]K	19	0	2111.925576	0.0081	0.1700
K[x]TLVAHAVLKVGSALVGSQTK	0	0	2106.252365	0.0081	0.1700
QDPKK[x]HLDAEVQK	4	0	1534.810280	0.0081	0.1050
V[x]KAFGRVYATMQK	0	0	1497.812531	0.0081	0.1050
MSAQSCACMVRTLLYGK[x]R	16	0	2131.015784	0.0081	0.1450
ATSAGPK[x]QTETINWLEKR	6	0	2029.059155	0.0081	0.1450
V[x]NQIESQMAMAEKLIQIRVK	0	0	2328.265640	0.0080	0.1600
MSSK[x]DISSKSPSGNDALNDK	3	0	2079.974162	0.0080	0.1600
LEK[x]GQSIDDMIPAQK	2	0	1671.850090	0.0080	0.1200
D[x]GIQDIMPSQAKELK	0	0	1671.850090	0.0080	0.1200
IQYVGK[x]QDPK	5	0	1174.634566	0.0080	0.0800
K[x]NVPK	0	0	584.364565	0.0080	0.0400
ENWK[x]YACKILGVVEGQFSRPAK	3	0	2579.331740	0.0080	0.1750
AK[x]VAEQNENPTVGSAQK	1	0	1769.890704	0.0079	0.1350
LPEANFEPLEK[x]R	10	0	1441.756460	0.0079	0.0950
TTLFKSELAQSK[x]YLMNVSR	11	0	2215.166981	0.0079	0.1500
NTACSGIIAEVK[x]LQAAYEYFR	11	0	2403.189167	0.0079	0.1650
SVALGGITK[x]EFVIYEQLIAAR	8	0	2277.273157	0.0079	0.1650
LGISATALSPEEK[x]K	12	0	1442.797987	0.0079	0.1100
YYK[x]DGIYDLLHACVDRIK	2	0	2241.125119	0.0078	0.1400
EK[x]SPAIIFIDELDAIGTK	1	0	1959.056365	0.0078	0.1400
LNFSSLK[x]MK	6	0	1066.584449	0.0078	0.0700
HGGYKPTDKHK[x]TDLNHENLK	10	0	2331.171880	0.0077	0.1550
SWIGAYLAK[x]IPER	8	0	1502.824477	0.0077	0.1000
GYQTIELDK[x]KLDVAK	8	0	1719.940617	0.0077	0.1150
EDK[x]EGVVNTIAFAIR	2	0	1660.878354	0.0077	0.1150
LEEIGVADQYK[x]VSKILEHK	10	0	2198.194577	0.0076	0.1450
K[x]TQIAGGHDIIGPFHVITR	0	0	2059.132592	0.0076	0.1450
ELVSK[x]ASPIAGSEGKEAYR	4	0	1991.032273	0.0076	0.1450
ELFDPIISDRHGGYKPTDK[x]HK	18	0	2452.249792	0.0076	0.1600
MGTTITALRYK[x]DGVILAADSR	10	0	2251.199340	0.0076	0.1600
NLNAPKFSFISNVRPK[x]LFAYPPK	15	0	2647.463738	0.0076	0.1750
AITSVHARQEYALALQK[x]WDLSR	16	0	2555.360731	0.0075	0.1650
SLPLQIEVANDCIK[x]WAIKEK	13	0	2354.266687	0.0075	0.1500
GVVALVEDKTK[x]SVALGGITK	10	0	1984.156741	0.0075	0.1500
IKENQEK[x]ISNNK	6	0	1443.768084	0.0075	0.0900
TNAIVMK[x]DIR	6	0	1159.638269	0.0075	0.0750
DAGK[x]DEFSRK	3	0	1151.557046	0.0075	0.0750
TLIDK[x]FSGEK	4	0	1136.607685	0.0075	0.0750
THAVLVALK[x]R	8	0	1106.692354	0.0075	0.0750
LRLQK[x]R	4	0	812.534410	0.0075	0.0450
LESK[x]QR	3	0	759.423863	0.0075	0.0450
ELLK[x]LK	3	0	742.495236	0.0075	0.0450
LK[x]LELK	1	0	742.495236	0.0075	0.0450
VLK[x]LTLEAMDLEIVEK	2	0	1843.037546	0.0075	0.1200
KDSESTEEK[x]EAQAVQR	8	0	1833.870361	0.0075	0.1200
DGIQDIMPSQAK[x]ELKK	11	0	1799.945046	0.0075	0.1200
KDWNACK[x]K	6	0	1048.512348	0.0075	0.0600
P[x]PKEDWEK	0	0	1027.497414	0.0075	0.0600
KQYSAK[x]AK	5	0	922.523570	0.0075	0.0600
EK[x]SLLAHK	1	0	924.539219	0.0075	0.0600
NLNAPK[x]FSFISNVRPKLFAYPPK	5	0	2647.463738	0.0074	0.1700
DVCIK[x]LGLDSEESAEYIVAKGIR	4	0	2564.315479	0.0074	0.1700
M[x]GQAQSGNFSNFGDGANGDNK	0	0	2114.871099	0.0074	0.1550
ELFDPIISDRHGGYK[x]PTDK	14	0	2187.095930	0.0074	0.1400
M[x]SQARGFDRTITVFSPEGR	0	0	2154.063918	0.0074	0.1400
NSTEEIDLYNRWK[x]ALER	12	0	2136.059881	0.0074	0.1250
K[x]PRVVTALTMLKQHLFR	0	0	2037.203252	0.0074	0.1250
EK[x]QNTPVLFDSKEAVLK	1	0	1945.051948	0.0074	0.1250
SVMAPLFLHDK[x]YDGR	10	0	1747.871494	0.0073	0.1100
GNQKVVK[x]VDAQDFLK	6	0	1687.925637	0.0073	0.1100
SPSGNDALNDKK[x]GTK	11	0	1530.763724	0.0073	0.1100
DEPEETDVNK[x]YQK	9	0	1593.715773	0.0073	0.0950
AVILSDTK[x]PVDKKQCVIANSCK	7	0	2473.303140	0.0073	0.1600
K[x]ELFDCLKIMR	0	0	1451.762804	0.0073	0.0800
TEPK[x]AVDEEMK	3	0	1275.601607	0.0073	0.0800
SAK[x]IVRTLIDK	2	0	1242.765906	0.0073	0.0800
EDMGSNDK[x]ASK	7	0	1180.502961	0.0073	0.0800
IHAYVK[x]VLTLSLMEELHK	5	0	2123.181179	0.0072	0.1300
IEVNIHRK[x]R	7	0	1163.688664	0.0072	0.0650
NLTDETK[x]NK	6	0	1061.535250	0.0072	0.0650
T[x]IDNAETMK	0	0	1021.474961	0.0072	0.0650
SLYFATPGNTSFK[x]TDM	12	0	1778.818457	0.0072	0.1150
YVVDISPDIDIK[x]EIKPNIRVALR	11	0	2665.516554	0.0072	0.1650
GIK[x]GIESEAYESVLDLAKICDVR	2	0	2564.315479	0.0072	0.1650
VNMENLIVTDLGK[x]YAEVLIETAK	12	0	2562.361367	0.0072	0.1650
LFQVEYAIEAIK[x]LGSTAIGVK	11	0	2249.267011	0.0071	0.1500
LLRPRK[x]R	5	0	937.629701	0.0071	0.0500
LGIDPPKGIMLYGPPGTGK[x]TLCAR	18	0	2511.334048	0.0071	0.1700
LRTFHILEPK[x]EK	9	0	1509.866674	0.0071	0.0850
K[x]AFGRVYATMQK	0	0	1398.744122	0.0071	0.0850
GMALGSANEKIEASK[x]GLIDR	14	0	2059.073086	0.0070	0.1400
LPEANFEPLEK[x]RLDR	10	0	1825.968559	0.0070	0.1050
ERAEAGLALSLIVK[x]ALSIEGDDK	13	0	2397.311385	0.0070	0.1600
M[x]NSTEEIDLYNRWKALER	0	0	2267.100359	0.0069	0.1250
S[x]SIGTGYDLGLFFSPDGR	0	0	1887.900207	0.0069	0.1250
IDELVSNNEK[x]IWK	9	0	1586.830346	0.0069	0.0900
CEDGVILALEKVVTSK[x]LLKPR	15	0	2367.355831	0.0069	0.1450
SVMIMVK[x]MYSPSENCFFFR	6	0	2372.082464	0.0068	0.1300
YEAFEK[x]ADSCILDLTGAFR	5	0	2205.041118	0.0068	0.1300
SALSTLNGFVEELK[x]AEVRR	13	0	2118.143212	0.0068	0.1300
ALGNFVASVLARLALTK[x]PK	16	0	1968.188317	0.0068	0.1300
TIPPLTTVK[x]GSDAAPQASK	8	0	1881.020649	0.0068	0.1300
QLADYK[x]AFEDSLRAIANHEQAR	5	0	2545.267228	0.0068	0.1500
SGSAADTQTVADLLK[x]YYLSMYR	14	0	2452.194311	0.0068	0.1500
QGDVLLNK[x]LQK	7	0	1254.729522	0.0068	0.0750
NNSWAK[x]SWSNLDLR	5	0	1689.822239	0.0068	0.0950
ILIDK[x]ARVEAQNHK	4	0	1633.926306	0.0068	0.0950
K[x]VGQYIRQPQNVLVSETLER	0	0	2356.286176	0.0068	0.1350
YVVDISPDIDIKEIK[x]PNIRVALR	14	0	2665.516554	0.0067	0.1550
QGDVLLNKLQK[x]YQATVMR	10	0	2104.146189	0.0067	0.1200
SETMKYYLPK[x]GK	9	0	1443.743119	0.0067	0.0800
LLMK[x]LSSQNDDK	3	0	1390.712546	0.0067	0.0800
HTVIK[x]TGLR	4	0	1023.618860	0.0067	0.0600
WK[x]TLSK	1	0	761.443537	0.0067	0.0400
YTQSTNNDDPKK[x]IIEEEGFTNR	11	0	2598.219668	0.0066	0.1450
LEEIGVADQYKVSK[x]ILEHK	13	0	2198.194577	0.0066	0.1250
DYVIQSDLMSAARK[x]VADLK	13	0	2122.109136	0.0066	0.1250
DAVVLGVEK[x]RLTSPLMESHSVEK	8	0	2523.336549	0.0065	0.1500
HGGYKPTDK[x]HKTDLNHENLK	8	0	2331.171880	0.0065	0.1300
SGFEK[x]IDLTR	4	0	1164.613831	0.0065	0.0650
VVLKNK[x]GTMK	5	0	1116.668841	0.0065	0.0650
YPMDAHK[x]SELEGVEEAR	6	0	1959.899550	0.0065	0.1100
NK[x]ADYYTNICDRER	1	0	1816.816160	0.0064	0.0900
QHAVNERAK[x]IIDLR	8	0	1661.932452	0.0064	0.0900
RVATEK[x]DFLDAVQK	5	0	1618.867791	0.0064	0.0900
DWNACK[x]K	5	0	920.417393	0.0064	0.0450
D[x]TEMSVNMSDFLHDQATR	0	0	2095.893807	0.0064	0.1150
AMEVDEK[x]PTER	6	0	1303.607753	0.0064	0.0700
FVIHQEENK[x]RSVGIK	8	0	1782.973979	0.0063	0.0950
T[x]VYQISELESLLRSSHIITK	0	0	2316.268797	0.0063	0.1250
YYK[x]PDLTIDEAVRIMK	2	0	1954.023292	0.0063	0.1000
IQFCLALHNDSIK[x]SMR	12	0	1931.970877	0.0063	0.1000
YK[x]DAYVYSIVAIARIK	1	0	1872.050830	0.0063	0.1000
CGSPYIIEDSK[x]K	10	0	1395.670349	0.0063	0.0750
EISYPFK[x]R	6	0	1038.549782	0.0063	0.0500
FFEK[x]INVK	3	0	1023.575269	0.0063	0.0500
LIEK[x]LELR	3	0	1012.628028	0.0063	0.0500
YK[x]EDTALR	1	0	994.508312	0.0063	0.0500
LNYKPEEEYPDLSK[x]HNNHMAK	13	0	2556.206604	0.0062	0.1300
LPSEYDSRVKAMEVDEK[x]PTER	16	0	2478.205935	0.0062	0.1300
EIMLRVEPIPLINGEK[x]R	15	0	2006.134566	0.0062	0.1050
LKVELAK[x]QNLFVPTSDK	6	0	1929.093418	0.0062	0.1050
GGLGYPEDAIGKTK[x]LVK	13	0	1744.972250	0.0062	0.1050
GSLEK[x]NWKEEYLR	4	0	1650.836493	0.0062	0.0800
K[x]AVYMPLCDPGNK	0	0	1491.721334	0.0062	0.0800
ELLK[x]PSASVALQR	3	0	1410.819391	0.0062	0.0800
NVSGNVLSEIK[x]NNWQIER	10	0	2099.075864	0.0061	0.1100
MVTLK[x]DVGPPQPGPGIYR	4	0	1924.023961	0.0061	0.1100
GEK[x]VEDAPENNSFRSWIGAYLAK	2	0	2580.260747	0.0061	0.1400
YEVGAEYIKK[x]VIAR	9	0	1637.914013	0.0061	0.0850
TPDK[x]GYGHRDDIFIPLSEK	3	0	2187.095930	0.0061	0.1150
TFMNHIDVQK[x]EFQAR	9	0	1862.909665	0.0060	0.0900
EDALFK[x]NEEK	5	0	1221.587675	0.0060	0.0600
MKDAVK[x]EAAR	5	0	1117.591321	0.0060	0.0600
A[x]TTVK	0	0	518.306385	0.0060	0.0300
IAIVVNQNWYCANTK[x]YVTGPK	14	0	2438.241535	0.0060	0.1250
HVFPITK[x]GIGCVMTGSIADAR	6	0	2229.139719	0.0060	0.1250
GGYAEVK[x]QSEVIGLVR	6	0	1703.920551	0.0059	0.0950
DFSKTLPPELK[x]GEALGNSEHIR	10	0	2437.260021	0.0059	0.1300
KLEGTIDYQK[x]L	9	0	1306.713204	0.0059	0.0650
NK[x]HCLIKMNHGTTTLAFR	1	0	2141.098527	0.0058	0.1050
DDINLDEASAMAVK[x]FLSK	13	0	1965.971650	0.0058	0.1050
TDTK[x]TIEAITFK	3	0	1366.734330	0.0058	0.0700
K[x]HGQLK	0	0	709.423471	0.0058	0.0350
HIIMFDCK[x]ILEFTKYSNDK	7	0	2401.180912	0.0058	0.1100
SCNFPEFSYFMK[x]IVMSMVR	11	0	2372.082464	0.0058	0.1100
IHLEKVSK[x]QGEIDYEALVK	7	0	2198.194577	0.0058	0.1100
V[x]NQIESQMAMAEK	0	0	1477.690428	0.0058	0.0750
YGEK[x]ESLAAVLVR	3	0	1433.787759	0.0058	0.0750
NILK[x]VDIEVAVIPSEGFRQR	3	0	2282.274552	0.0058	0.1150
ARK[x]TQIAGGHDIIGPFHVITR	2	0	2286.270805	0.0057	0.1200
VIPVEELKEIK[x]QIK	10	0	1665.007573	0.0057	0.0800
VVTSK[x]LLKPRVNNR	4	0	1622.994323	0.0057	0.0800
EK[x]VLKTK	1	0	844.538158	0.0057	0.0400
SAKGTK[x]R	5	0	746.439846	0.0057	0.0400
MDDKMLLTEVHLLESK[x]VYHAIR	15	0	2640.376636	0.0057	0.1250
DSESTEEK[x]EAQAVQR	7	0	1705.775405	0.0057	0.0850
EVAEADIASK[x]DLEETDERSLALTK	9	0	2632.307808	0.0056	0.1350
DYEQFGYFK[x]RMGNIEM	8	0	2026.891629	0.0056	0.0900
LMVEMEK[x]K	6	0	1006.519074	0.0056	0.0450
K[x]EEMVMLK	0	0	1006.519074	0.0056	0.0450
YYPVRK[x]FTGGVLMLIDR	5	0	2027.102541	0.0056	0.0950
N[x]SIVSKYTQSTNNDDPK	0	0	1909.901659	0.0056	0.0950
GAIEK[x]VDDLLTTQAEAK	4	0	1800.946820	0.0056	0.0950
NSIVSK[x]YTQSTNNDDPKK	5	0	2037.996615	0.0056	0.1000
KSK[x]TLQYFA	2	0	1084.591644	0.0056	0.0500
K[x]VAQTTYKK	0	0	1065.618191	0.0056	0.0500
DAGK[x]DEFSR	3	0	1023.462090	0.0056	0.0500
FFYILYFELYK[x]IAQDTLAR	10	0	2413.272097	0.0055	0.1050
LSGVVEGIFQK[x]CYAKNEWR	10	0	2283.146914	0.0055	0.1050
VMCKNK[x]TDTK	5	0	1223.600166	0.0055	0.0550
NKLLK[x]VTVSK	4	0	1128.722984	0.0055	0.0550
FVKLGIDPPK[x]GIMLYGPPGTGK	9	0	2284.265236	0.0055	0.1200
IMKLCFDELK[x]K	9	0	1423.756658	0.0055	0.0600
EISYPFK[x]RLDR	6	0	1422.761881	0.0055	0.0600
LRHTVIK[x]TGLR	6	0	1292.804020	0.0055	0.0600
TLIDKFSGEK[x]K	9	0	1264.702640	0.0055	0.0600
TNSTDEK[x]GTKK	6	0	1207.604385	0.0055	0.0600
VYHAIRNIPK[x]AR	9	0	1436.836379	0.0054	0.0650
DK[x]PKYEPPVPTR	1	0	1425.761546	0.0054	0.0650
TLLARAVAASLGVNFLK[x]VVSSAIVDK	16	0	2641.552939	0.0054	0.1400
VK[x]AFGRVYATMQK	1	0	1497.812531	0.0054	0.0700
ITAFLLADSK[x]SQK	9	0	1420.792510	0.0054	0.0700
LNYK[x]PEEEYPDLSK	3	0	1723.830403	0.0054	0.0750
K[x]FDQLTQALNVAIR	0	0	1615.904510	0.0054	0.0750
TNNLDLEHKHK[x]TPDK	10	0	1788.911774	0.0053	0.0800
ITIK[x]VHVSEVLGDIR	3	0	1677.977670	0.0053	0.0800
TFHILEPK[x]EKSLLAHK	7	0	1890.072626	0.0053	0.0850
VATEKDFLDAVQK[x]VVK	12	0	1788.998462	0.0053	0.0850
YEIDK[x]TLAGVTRDYYTK	4	0	2035.026127	0.0053	0.0900
K[x]AMVNIDTIDNKVATTM	0	0	1863.943328	0.0053	0.0900
NSDYK[x]ETLIFKCIDMFIHK	4	0	2401.180912	0.0053	0.1000
EGK[x]VTFFYTDYIGVYAPRK	2	0	2253.146903	0.0053	0.1000
LVK[x]APALDGALQGVIQFMK	2	0	1998.133505	0.0053	0.1000
SLK[x]DECKQDIMFELGLLQER	2	0	2451.213662	0.0052	0.1050
DCISGWGCVVYVITADK[x]CIKR	16	0	2499.207134	0.0052	0.1100
FAELQK[x]SLNNLNTIDIDANLEK	5	0	2502.296462	0.0052	0.1150
RQGITEAYNQK[x]AVEK	10	0	1733.905962	0.0050	0.0750
GYQTIELDKK[x]LDVAK	9	0	1719.940617	0.0050	0.0750
GMALGSANEK[x]IEASK	9	0	1504.755469	0.0050	0.0750
K[x]KELFDCLK	0	0	1179.632121	0.0050	0.0450
APPEILDISKQLADYK[x]AFEDSLR	15	0	2618.359059	0.0050	0.1150
ALERQLEMLDLQEGFIK[x]EDCK	16	0	2564.261336	0.0050	0.1050
DLGQVLNK[x]YVQVEQRNKPDER	7	0	2527.314175	0.0050	0.1050
TAYSYFYEAYEGFTSLDDDK[x]K	19	0	2512.095710	0.0050	0.1050
HQGVLEIEFMIDHNMK[x]DGTQR	15	0	2497.184095	0.0050	0.1050
AQSGPDASAK[x]LPTVIPTTRCR	9	0	2225.158538	0.0050	0.1050
E[x]QKPEVDYSEKFAELQK	0	0	2067.015955	0.0050	0.0850
TVQK[x]VETAVLSTTVKAQAR	3	0	2029.153050	0.0050	0.0950
VPFTAAITITGVK[x]TSTGGPK	12	0	1945.088332	0.0050	0.1000
VELAK[x]QNLFVPTSDKEK	4	0	1945.051948	0.0050	0.0850
SAELYKNPK[x]ADPLDER	8	0	1844.926754	0.0050	0.0800
DISSK[x]SPSGNDALNDKK	4	0	1774.869635	0.0050	0.0850
KNVPK[x]LQNVSNFQK	4	0	1642.915408	0.0050	0.0700
STMLEK[x]IKENQEK	5	0	1576.812980	0.0050	0.0650
VSTKK[x]ILGVAAEDK	4	0	1457.845270	0.0050	0.0700
AK[x]WSTAETLTNNK	1	0	1462.741537	0.0050	0.0650
YQK[x]DEEWPPKM	2	0	1449.659787	0.0050	0.0550
DLK[x]LKWSDER	2	0	1288.677488	0.0050	0.0500
YFATLQKSK[x]R	8	0	1240.692746	0.0050	0.0500
LIQIRVK[x]LEK	6	0	1238.807376	0.0050	0.0500
LENQRK[x]WR	5	0	1128.615169	0.0050	0.0400
GIDLK[x]SIAEK	4	0	1072.612770	0.0050	0.0500
IVKSAK[x]AK	5	0	843.554142	0.0050	0.0400
D[x]RQEQR	0	0	830.399437	0.0050	0.0300
GLATMGMGYLGSTGK[x]TYNLISSYIK	14	0	2625.318122	0.0048	0.1200
MNGASGAELK[x]GVCTEAGMFALRER	9	0	2554.208923	0.0048	0.1150
IHAYVKVLTLSLMEELHK[x]MDDR	17	0	2640.376636	0.0048	0.1050
YPHGMTETLNTK[x]LGLGIAYQLR	11	0	2475.294296	0.0048	0.1050
Q[x]TVYQISELESLLRSSHIITK	0	0	2444.327369	0.0048	0.1000
AVNIAFTQDQLLK[x]RAATYIHR	12	0	2428.333793	0.0048	0.1000
TAHAIYRK[x]FDQLTQALNVAIR	7	0	2428.333793	0.0048	0.1000
M[x]DTEMSVNMSDFLHDQATR	0	0	2226.934286	0.0047	0.0900
M[x]SSIGTGYDLGLFFSPDGR	0	0	2018.940686	0.0047	0.0900
MLLTEVHLLESK[x]VYHAIR	11	0	2151.187325	0.0047	0.0850
AVEK[x]LSVEALNSLTGEFK	3	0	1934.035964	0.0047	0.0850
SNDIEKAIDLYK[x]EVLNK	11	0	1991.057425	0.0047	0.0800
ELNLMDPK[x]VPEDIFK	7	0	1786.917438	0.0047	0.0700
TDNHLSSTLEK[x]LSFK	10	0	1718.883832	0.0047	0.0700
SNPVFAENDEK[x]GEKR	10	0	1718.822295	0.0047	0.0700
IITK[x]EGVETRIIPLK	3	0	1709.045018	0.0047	0.0700
Q[x]DYDLVRSLESQIR	0	0	1720.874329	0.0046	0.0650
VTQKK[x]PPVQPLAYK	4	0	1595.939834	0.0046	0.0650
QAIVSAVK[x]FEEEAK	7	0	1547.819448	0.0046	0.0650
G[x]GLGYPEDAIGKTK	0	0	1404.724827	0.0046	0.0650
TEPKAVDEEMK[x]VR	10	0	1530.771118	0.0046	0.0600
E[x]MIAAQGIDEEDR	0	0	1475.656153	0.0046	0.0600
K[x]ILFENPDEATK	0	0	1403.729579	0.0046	0.0550
AASIAVEDEK[x]R	9	0	1187.614557	0.0045	0.0500
Q[x]LMTEFVDQVDDVVKYEIDK	0	0	2413.172181	0.0045	0.0900
ALTLK[x]TGPPGPPCGGKFMLK	4	0	2069.116472	0.0045	0.0900
SLEFK[x]ASELAEDFHIPVTR	4	0	2188.116331	0.0045	0.0850
MNSIVSK[x]YTQSTNNDDPKK	6	0	2169.037093	0.0045	0.0850
VPDK[x]LIDASTVKHVFPITK	3	0	2107.204023	0.0045	0.0850
M[x]PFGNTHNK	0	0	1044.481051	0.0044	0.0400
YTENIYPPKK[x]TVQYATK	9	0	2043.067597	0.0044	0.0750
ATAIGK[x]SSTAAKTFLEK	5	0	1722.951515	0.0044	0.0750
GQAQSGNFSNFGDGANGDNKK[x]DQK	20	0	2483.106041	0.0044	0.1050
ATSTGTTIVGVIAK[x]DCIVLGADTR	13	0	2418.278703	0.0044	0.1050
K[x]DSESTEEKEAQAVQR	0	0	1833.870361	0.0044	0.0700
VVKVDAQDFLK[x]VAETR	10	0	1817.004608	0.0044	0.0700
ALTCK[x]MPGTLLPGPGK	4	0	1639.878887	0.0044	0.0700
INVK[x]FFEK	3	0	1023.575269	0.0044	0.0350
SSCK[x]IVFR	3	0	995.522185	0.0044	0.0350
YTVGQGYTK[x]AAWFEK	8	0	1747.856893	0.0043	0.0650
GNQK[x]VVKVDAQDFLK	3	0	1687.925637	0.0043	0.0650
QGEIDYEALVK[x]LTDGTNGADLR	10	0	2377.176020	0.0043	0.0950
DYCAFVQHLK[x]VNADTELVHLR	9	0	2527.264057	0.0043	0.0900
KTLVAHAVLK[x]VGSALVGSQTK	9	0	2106.252365	0.0043	0.0900
VAEK[x]AQINTQEYGR	3	0	1605.811006	0.0043	0.0600
LK[x]YYEQK	1	0	970.512337	0.0043	0.0300
EYLEKNWK[x]EGLSR	7	0	1650.836493	0.0042	0.0550
G[x]LGYPEDAIGKTK	0	0	1347.703366	0.0042	0.0550
SNQATTSTDRQVK[x]LLFIEK	12	0	2178.164339	0.0042	0.0800
YACK[x]ILGVVEGQFSRPAK	3	0	2022.071968	0.0042	0.0750
ARQAAK[x]ASVVETVTLTK	5	0	1772.015506	0.0041	0.0700
ASRGAATIK[x]GAIWYGIDFTAAR	8	0	2295.212290	0.0041	0.0900
ELKK[x]EEMVMLK	3	0	1376.740675	0.0041	0.0450
YTSLSEEQK[x]MK	8	0	1342.643803	0.0041	0.0450
IQYVGK[x]QDPKK	5	0	1302.729522	0.0041	0.0450
EIK[x]EVIELPVK	2	0	1295.769988	0.0041	0.0450
QVMEEK[x]LDSKNVQLAK	5	0	1858.982156	0.0041	0.0650
IK[x]VLAQLGMQSLSPLK	1	0	1725.022174	0.0041	0.0650
VSGSELVQK[x]YIGEGSR	8	0	1707.879080	0.0041	0.0650
ILYVNNAKSQEEAIENIK[x]CTR	17	0	2492.269200	0.0040	0.0850
LGVQSISLTNNFPK[x]VFAMGDK	13	0	2265.182631	0.0040	0.0850
LALTK[x]LTIPLPLYPQGHPGGSEGGPK	4	0	2640.463795	0.0040	0.1050
ATDGVVLATEK[x]KPTSELAIGASLEK	10	0	2527.374374	0.0040	0.1000
ELAAIK[x]EDTEAVLKR	5	0	1684.935865	0.0040	0.0600
YYPLK[x]SMTEK	4	0	1258.626702	0.0040	0.0400
FRKLGVK[x]PPK	6	0	1168.744388	0.0040	0.0400
SSHIITK[x]ELK	6	0	1154.665864	0.0040	0.0400
LRNK[x]R	3	0	685.434703	0.0040	0.0200
Q[x]DRGK	0	0	602.313592	0.0040	0.0200
HIGIATTGFIPDGQHIVK[x]R	17	0	2059.132592	0.0039	0.0750
STELFKNEEEPTK[x]K	12	0	1678.841301	0.0039	0.0550
WSTAETLTNNK[x]IDR	10	0	1647.821570	0.0039	0.0550
YMIPPSAPVMLELTDEQPIK[x]QVK	19	0	2626.374907	0.0039	0.0900
HHFYAKIDRPAQVISFK[x]K	16	0	2184.195523	0.0039	0.0700
ARLTQLLSQIK[x]EEQGDIK	10	0	2069.147964	0.0039	0.0700
QGITEAYNQKAVEK[x]LMSR	13	0	2065.062523	0.0039	0.0700
K[x]AIPLALGLLSASNPQMR	0	0	1879.071243	0.0039	0.0700
SLALTKK[x]DK	6	0	1002.607293	0.0039	0.0350
IAQGLLYLGK[x]GTMTLNPYHTER	9	0	2475.294296	0.0039	0.0850
ATNGYIMTARGDVAASILDK[x]YR	19	0	2385.210964	0.0039	0.0850
LNFSSLKMK[x]DAVK	8	0	1479.811862	0.0038	0.0500
TLADVEVNHLK[x]CDQFLVAHYR	10	0	2527.264057	0.0038	0.0800
LPSEYDSRVK[x]AMEVDEKPTER	9	0	2478.205935	0.0038	0.0800
VNLEAYLDLSITPK[x]QHAVNER	13	0	2409.265107	0.0038	0.0800
LREWNQNIK[x]NLSNVVEISGK	8	0	2340.254878	0.0038	0.0750
IDTIVK[x]EIQDEK	5	0	1429.766355	0.0038	0.0450
K[x]NLLNPLIEDSR	0	0	1410.783007	0.0038	0.0450
SSTAAK[x]TFLEKR	5	0	1337.730248	0.0038	0.0450
VGKSAVIK[x]TSTR	7	0	1245.740419	0.0038	0.0450
STELQIGVVEDDK[x]PFR	12	0	1831.931505	0.0037	0.0600
KLEK[x]GQSIDDMIPAQK	3	0	1799.945046	0.0037	0.0600
DKK[x]LIPIR	2	0	981.633448	0.0037	0.0300
VVDK[x]DGIR	3	0	900.502835	0.0037	0.0300
LWK[x]R	2	0	601.369985	0.0037	0.0150
K[x]NCK	0	0	548.274037	0.0037	0.0150
K[x]IDK	0	0	502.311471	0.0037	0.0150
VQNEVTLSPEQLRIQYVGK[x]QDPK	18	0	2668.418299	0.0037	0.0850
SEAAEFEYKNGYPMPCDVLAK[x]R	20	0	2574.188176	0.0036	0.0800
M[x]EQKPEVDYSEKFAELQK	0	0	2198.056433	0.0036	0.0650
NTWNSTLETAKAK[x]YASQK	12	0	2040.027522	0.0036	0.0650
YK[x]DAYVYSIVAIAR	1	0	1630.871817	0.0036	0.0500
IK[x]YEYQK	1	0	970.512337	0.0036	0.0250
ANWCDK[x]R	5	0	948.423539	0.0036	0.0250
SAPVSDCLSK[x]YPLLSSSCGSQSLK	9	0	2570.235514	0.0035	0.0850
K[x]SYDYSATMYTRLFLLR	0	0	2127.082198	0.0035	0.0600
K[x]TTEEKEATPMEMDEEK	0	0	2024.891743	0.0035	0.0600
FIK[x]HADATCVHRLALTK	2	0	1980.072637	0.0035	0.0600
YEALSK[x]HIIMFDCKILEFTK	5	0	2485.274807	0.0035	0.0700
SRK[x]VAQTTYK	2	0	1180.656362	0.0035	0.0350
E[x]TIDNAETMK	0	0	1150.517549	0.0035	0.0350
NLQVAK[x]SLDK	5	0	1114.634566	0.0035	0.0350
YYK[x]PDLTIDEAVR	2	0	1581.803799	0.0035	0.0450
ESDK[x]APDLIELNR	3	0	1498.762664	0.0035	0.0450
TTEEK[x]EATPMEMDEEK	4	0	1896.796787	0.0034	0.0550
EK[x]TSNNTNRTNSTDEK	1	0	1837.840123	0.0034	0.0550
LREEIQK[x]GDGGTDYVCVPK	6	0	2163.062913	0.0034	0.0650
VPDKLIDASTVK[x]HVFPITK	11	0	2107.204023	0.0034	0.0650
ENWKYACK[x]ILGVVEGQFSRPAK	7	0	2579.331740	0.0034	0.0750
EGK[x]GEIYSFDPVGSYEREWCR	2	0	2563.143672	0.0033	0.0700
LK[x]GDLFSVGSGSTFAYGVLDSGYR	1	0	2495.233139	0.0033	0.0800
M[x]NSIVSKYTQSTNNDDPK	0	0	2040.942138	0.0033	0.0600
FATLQK[x]SKR	5	0	1077.629423	0.0033	0.0300
DIK[x]SMIADK	2	0	1019.532081	0.0033	0.0300
DVAK[x]MK	3	0	690.373411	0.0033	0.0200
VGSALVGSQTK[x]VALEIHAQYELR	10	0	2468.338601	0.0033	0.0750
VLGVFSEKAQIK[x]ILYVNNAK	11	0	2233.283329	0.0032	0.0650
DISSKSPSGNDALNDK[x]K	15	0	1774.869635	0.0032	0.0550
IDK[x]NTWNSTLETAK	2	0	1619.815423	0.0032	0.0450
VSK[x]QGEIDYEALVK	2	0	1577.830012	0.0032	0.0450
EEFAEK[x]AVSVIQAR	5	0	1575.825595	0.0032	0.0450
LELKK[x]ANWCDK	4	0	1403.723052	0.0032	0.0350
ELEAMK[x]LLRPR	5	0	1354.775421	0.0032	0.0350
SLEK[x]TLVPYLR	3	0	1317.765572	0.0032	0.0350
YYK[x]DGIYDLLHACVDR	2	0	1999.946105	0.0031	0.0500
VAQTTYK[x]K	6	0	937.523235	0.0031	0.0250
EAEAARK[x]K	6	0	901.498083	0.0031	0.0250
AKSAK[x]IVR	4	0	871.560288	0.0031	0.0250
LNSLPLLQQLVK[x]CFIVNELMR	11	0	2527.401730	0.0031	0.0650
AASIAVEDEK[x]RLR	9	0	1456.799717	0.0031	0.0400
MILELTNHLEELK[x]KYINR	12	0	2256.229913	0.0031	0.0550
QYSAKAK[x]WSTAETLTNNK	6	0	2040.027522	0.0031	0.0550
TLDSNSLTHEKIEFATITK[x]DTTK	18	0	2592.328152	0.0030	0.0700
HNLNLSPEATASFTRK[x]QLATSLR	15	0	2554.361457	0.0030	0.0700
EFHK[x]DMTLEEAEVLILKVLR	3	0	2412.308550	0.0030	0.0600
LFNLEPK[x]ILEEVPLR	6	0	1809.039932	0.0030	0.0450
IDRK[x]ILFENPDEATK	3	0	1787.941677	0.0030	0.0450
VISMEKGGNMK[x]EVFR	10	0	1723.874862	0.0030	0.0450
YPGGGPGK[x]TAILPVK	7	0	1453.829229	0.0030	0.0450
T[x]IDNAETMKK	0	0	1149.569917	0.0030	0.0300
AVAVVVDPIQSVK[x]GKVVIDAFR	12	0	2309.346986	0.0030	0.0650
DQK[x]KFDSGGGDNGANNQFAGNQSM	2	0	2486.051564	0.0029	0.0700
RGGDEWK[x]IEPLK	6	0	1426.756795	0.0029	0.0350
AHLDVQEK[x]DQPK	7	0	1406.715325	0.0029	0.0350
WIAK[x]QILDCIVNLSEPAKK	3	0	2225.224100	0.0029	0.0550
QIQPK[x]TFANLVSSTLYEKR	4	0	2222.205809	0.0029	0.0550
MVRGGYAEVK[x]QSEVIGLVR	9	0	2090.130540	0.0029	0.0550
S[x]SKDISSKSPSGNDALNDK	0	0	1948.933683	0.0029	0.0550
VLNK[x]GDSGEMSLQK	3	0	1504.755469	0.0029	0.0400
LNVYK[x]YR	4	0	954.528656	0.0029	0.0200
LCIHK[x]NK	4	0	911.501059	0.0029	0.0200
YK[x]LHSEK	1	0	903.481373	0.0029	0.0200
GNQK[x]VVK	3	0	771.460247	0.0029	0.0200
GGYAEVK[x]QSEVIGLVRTITFDAR	6	0	2508.333515	0.0028	0.0650
EPLK[x]EVVQFVGSRFNSNAIAAVATK	3	0	2674.444120	0.0028	0.0700
RLAEGESEEVK[x]AYMDPHR	10	0	2116.000652	0.0028	0.0500
NSIVSKYTQSTNNDDPK[x]K	16	0	2037.996615	0.0028	0.0500
YK[x]VNLYKFR	1	0	1229.692020	0.0028	0.0250
EK[x]VEYAPSNEIDTFELQGCSLK	1	0	2556.205265	0.0027	0.0600
EWNQNIK[x]NLSNVVEISGKGVFV	6	0	2473.296405	0.0027	0.0600
K[x]SGFEKIDLTR	0	0	1292.708787	0.0027	0.0300
M[x]SFLELTEVWGKPQK	0	0	1791.922859	0.0027	0.0400
K[x]GFDFEYYQRNLLLQEK	0	0	2190.110853	0.0026	0.0450
DEQIEK[x]IDTVIKLVDHSFDEK	5	0	2500.269580	0.0026	0.0550
LARNILK[x]VDIEVAVIPSEGFR	6	0	2338.337149	0.0026	0.0550
LFQVEYAIEAIK[x]LGSTAIGVKTK	11	0	2478.409640	0.0026	0.0600
TPNDTQKYSNDK[x]SIVNSM	11	0	2040.942138	0.0025	0.0450
SDYYMASTYTK[x]KINVK	10	0	1910.944711	0.0025	0.0400
K[x]LEKGQSIDDMIPAQK	0	0	1799.945046	0.0025	0.0400
SSSDMAYTSMFK[x]GNQK	11	0	1780.775938	0.0025	0.0400
CIDMFIHK[x]SAELYK	7	0	1753.853066	0.0025	0.0350
K[x]IEFPSYRDR	0	0	1309.677823	0.0025	0.0250
DTTK[x]NKMVCK	3	0	1223.600166	0.0025	0.0250
TK[x]INLIETLR	1	0	1199.723710	0.0025	0.0250
NWK[x]EGLSR	2	0	988.508981	0.0025	0.0200
DTTK[x]NK	3	0	705.365683	0.0025	0.0150
V[x]KAFGR	0	0	676.402010	0.0025	0.0150
LIK[x]K	2	0	500.368591	0.0025	0.0100
SK[x]RSIGISDALQMAADAQPAVGLAR	1	0	2525.338279	0.0024	0.0600
GIWHNDNK[x]SFLVWVNEEDHLR	7	0	2607.261750	0.0024	0.0500
YSLNSYDFKK[x]QLLIDGANVLR	9	0	2456.306242	0.0024	0.0500
CEDGVILALEKVVTSKLLK[x]PR	18	0	2367.355831	0.0024	0.0500
NSDYKETLIFK[x]CIDMFIHK	10	0	2401.180912	0.0024	0.0450
MYGGVREPLK[x]EVVQFVGSR	9	0	2150.130540	0.0024	0.0450
N[x]STEEIDLYNRWKALER	0	0	2136.059881	0.0024	0.0400
RGERPSCPTGYHLK[x]SIR	13	0	2013.032561	0.0024	0.0400
IEPLKLK[x]VLVQGLER	6	0	1734.076651	0.0023	0.0350
HK[x]FQDILLGAGQAIK	1	0	1637.925245	0.0023	0.0350
VSKILEHK[x]EIMLR	7	0	1594.922802	0.0023	0.0300
VKAMEVDEK[x]PTER	8	0	1530.771118	0.0023	0.0300
DIKSMIADK[x]HAIR	8	0	1496.813257	0.0023	0.0300
YK[x]DGVILAADSRTTMGAYIANR	1	0	2385.210964	0.0023	0.0500
IMK[x]LCFDELKK	2	0	1423.756658	0.0023	0.0250
NAEELSSYQK[x]K	9	0	1295.635683	0.0023	0.0250
LVARNIPK[x]EIK	7	0	1279.797539	0.0023	0.0250
DCISGWGCVVYVITADK[x]CIK	16	0	2343.106032	0.0023	0.0450
VLGVFSEK[x]AQIKILYVNNAK	7	0	2233.283329	0.0023	0.0450
NSTNNTK[x]ER	6	0	1062.505347	0.0022	0.0200
SSK[x]VYISPK	2	0	1007.565097	0.0022	0.0200
KQCVIANSCK[x]TAINTGGGSVAVFNK	9	0	2623.320910	0.0022	0.0550
GERPSCPTGYHLK[x]SIR	12	0	1856.931459	0.0022	0.0350
CEDGVILALEK[x]VVTSK	10	0	1759.938898	0.0022	0.0350
LFAYPPK[x]SVQPTAK	6	0	1545.855441	0.0021	0.0300
SLK[x]DECK	2	0	878.416723	0.0021	0.0150
TMTEK[x]AR	4	0	835.422145	0.0021	0.0150
M[x]NSIVSK	0	0	777.405435	0.0021	0.0150
SVGLPTNAYFAIDEIEDDGSK[x]SSR	20	0	2570.213522	0.0021	0.0500
SETMK[x]YYLPKGK	4	0	1443.743119	0.0021	0.0250
TPNDTQK[x]YSNDK	6	0	1409.642221	0.0021	0.0250
KTELFK[x]ASTSAK	5	0	1309.724101	0.0021	0.0250
TDELK[x]DANIIYDLEILR	4	0	2033.067988	0.0021	0.0350
FSFISNVRPK[x]LFAYPPK	9	0	2010.109010	0.0021	0.0350
FRKPIGATWK[x]TTQLEEANSK	9	0	2304.222519	0.0020	0.0400
VETAVLSTTVK[x]AQAR	10	0	1572.883440	0.0020	0.0300
AIGSGSEPAK[x]SELVK	9	0	1471.788150	0.0020	0.0300
IEDTDKYDK[x]K	8	0	1253.613888	0.0020	0.0200
K[x]PPVQPLAYK	0	0	1139.670224	0.0020	0.0200
K[x]AFGR	0	0	577.333601	0.0020	0.0100
LVK[x]GR	2	0	571.380549	0.0020	0.0100
FLSK[x]TLDSNSLTHEKIEFATITK	3	0	2622.390357	0.0020	0.0450
NCK[x]ADAGITIAPRCTDLDAIGVK	2	0	2458.230706	0.0020	0.0450
LFAYPPK[x]SVQPTAKTVQK	6	0	2002.125051	0.0019	0.0350
DEK[x]VANEQEQALTNLSDLYVR	2	0	2434.197481	0.0019	0.0400
IGLHDDAYLDVCK[x]YYR	12	0	1999.946105	0.0019	0.0300
M[x]CSPSATLTHRTMTEK	0	0	1849.848383	0.0019	0.0300
MPLLQSSVALLGQK[x]IR	13	0	1753.028320	0.0019	0.0300
SDISK[x]SSM	4	0	853.385092	0.0019	0.0150
LDVAK[x]RVDMYASDLAQISR	4	0	2150.115282	0.0018	0.0350
SVQPTAK[x]TVQK	6	0	1185.671676	0.0018	0.0200
S[x]FLELTEVWGKPQK	0	0	1660.882380	0.0018	0.0250
DECK[x]QDIMFELGLLQER	3	0	2123.002624	0.0018	0.0300
IDELVSNNEKIWK[x]VMCK	12	0	2105.064830	0.0018	0.0300
GTK[x]TSETNDRNSTNNTK	2	0	1866.866670	0.0018	0.0300
MATTVK[x]DTMNVDINAIK	5	0	1863.943328	0.0018	0.0300
RTLDQIAAK[x]LYFYYILFFEK	8	0	2541.367053	0.0018	0.0350
DCIVLGADTRATAGPIIADK[x]NCK	19	0	2458.230705	0.0017	0.0400
NPK[x]ADPLDERLSGVVEGIFQK	2	0	2311.217098	0.0017	0.0350
QSK[x]YTYDRGTTAVLK	2	0	1729.899815	0.0017	0.0250
ELAAIKEDTEAVLK[x]R	13	0	1684.935865	0.0017	0.0250
MEQKPEVDYSEK[x]FAELQK	11	0	2198.056433	0.0017	0.0300
YEIDK[x]TLAGVTR	4	0	1364.729913	0.0017	0.0200
K[x]RVIEHNIR	0	0	1163.688664	0.0017	0.0150
GGDWERK[x]NR	6	0	1116.542400	0.0017	0.0150
M[x]FR	0	0	452.220553	0.0017	0.0050
K[x]FR	0	0	449.275030	0.0017	0.0050
QNTIVNQVYESYNQLTK[x]TVELM	16	0	2614.294745	0.0016	0.0350
D[x]KSAQVILSEIEVLEAEHRPFK	0	0	2537.348830	0.0016	0.0350
HIIMFDCKILEFTK[x]YSNDK	13	0	2401.180912	0.0016	0.0300
LK[x]VLVQGLERVAMLYAYDR	1	0	2236.240084	0.0016	0.0300
LSLFSNK[x]ENELRQAVR	6	0	1903.027465	0.0016	0.0250
LNDPEDK[x]YEALSK	6	0	1520.735782	0.0015	0.0200
IVRTLIDK[x]FSGEK	7	0	1504.861253	0.0015	0.0200
LFKSLGSGMDQEK[x]VLNK	12	0	1893.002891	0.0015	0.0250
LNADVLGQLIKK[x]YYSFDNSLK	11	0	2428.300096	0.0014	0.0300
VNLYK[x]FR	4	0	938.533741	0.0014	0.0100
M[x]GINERK	0	0	846.438129	0.0014	0.0100
S[x]RQETQYKIDELVSNNEK	0	0	2180.070835	0.0014	0.0250
LMVEMEK[x]KLEK	6	0	1376.740675	0.0014	0.0150
MPFGNTHNK[x]FK	8	0	1319.644415	0.0014	0.0150
M[x]PFGNTHNKFK	0	0	1319.644415	0.0014	0.0150
INVKFFEK[x]EDVQSLK	7	0	1822.982813	0.0013	0.0200
SIAEK[x]MNGASGAELK	4	0	1504.755469	0.0013	0.0200
SSSDMAYTSMFKGNQK[x]VVK	15	0	2107.007711	0.0013	0.0250
VNQIESQMAMAEK[x]LIQIRVK	12	0	2328.265640	0.0012	0.0250
SSEQANLYERK[x]TLVAHAVLK	10	0	2256.222519	0.0012	0.0250
FHQLK[x]PTRVLTLAMVK	4	0	1881.102150	0.0012	0.0200
IYADLK[x]INEDSK	5	0	1407.724493	0.0012	0.0150
QAREK[x]VLK	4	0	970.592313	0.0012	0.0100
K[x]LQR	0	0	543.349250	0.0012	0.0050
LQK[x]R	2	0	543.349250	0.0012	0.0050
ELK[x]K	2	0	516.327120	0.0012	0.0050
LNYK[x]PEEEYPDLSKHNNHMAK	3	0	2556.206604	0.0012	0.0250
ELFDPIISDRHGGYK[x]PTDKHK	14	0	2452.249792	0.0012	0.0250
LENVKIYADLK[x]INEDSK	10	0	1991.057425	0.0012	0.0200
IHAKSMAIDK[x]DIR	9	0	1496.813257	0.0012	0.0150
YMLLSQIMLNSVSEVK[x]SLLTGK	15	0	2453.327233	0.0011	0.0250
M[x]GQAQSGNFSNFGDGANGDNKK	0	0	2242.966054	0.0011	0.0250
DEKYTLYDQNDTK[x]EWLDK	12	0	2303.059269	0.0011	0.0200
NILK[x]VDIEVAVIPSEGFR	3	0	1998.114879	0.0011	0.0200
TLASLQK[x]RTHALENTFLPSNSAR	6	0	2554.361457	0.0011	0.0250
IK[x]VLAQLGMQSLSPLKQGMNILR	1	0	2537.454825	0.0011	0.0250
K[x]NVPKLQNVSNFQK	0	0	1642.915408	0.0011	0.0150
VAIK[x]KGAVEYEIYK	3	0	1609.907866	0.0011	0.0150
HSTFIITK[x]RK	7	0	1229.724379	0.0010	0.0100
RLLK[x]LEEAMK	3	0	1229.716515	0.0010	0.0100
GGNMK[x]EVFRR	4	0	1192.613451	0.0010	0.0100
MVTANIK[x]NIK	6	0	1130.648106	0.0010	0.0100
VLVK[x]VHPEGK	3	0	1104.665473	0.0010	0.0100
LEK[x]VR	2	0	643.401675	0.0010	0.0050
VLK[x]TK	2	0	587.400615	0.0010	0.0050
V[x]GVFK	0	0	548.332206	0.0010	0.0050
SAK[x]AK	2	0	503.306720	0.0010	0.0050
TTQLEEANSK[x]LGYIFGADYPK	9	0	2344.158584	0.0010	0.0200
HIGIATTGFIPDGQHIVK[x]RAR	17	0	2286.270804	0.0010	0.0200
WK[x]VETQEAAVVDYPDR	1	0	1904.926754	0.0009	0.0150
DQIGEEK[x]TILQSLLQR	6	0	1870.015898	0.0009	0.0150
K[x]YINRSYYHLR	0	0	1511.799660	0.0009	0.0100
LELK[x]KANWCDK	3	0	1403.723052	0.0009	0.0100
VLTLELYK[x]KLR	7	0	1374.859801	0.0009	0.0100
FHQLK[x]PTRVLTLAMVKR	4	0	2037.203252	0.0009	0.0150
K[x]YTGLLRVSAMMSCACQK	0	0	2103.009638	0.0008	0.0150
EFPDLGVLEGK[x]RIDRPGR	10	0	2053.106771	0.0008	0.0150
NK[x]ADYYTNICDR	1	0	1531.672470	0.0008	0.0100
RNAEELSSYQK[x]K	10	0	1451.736786	0.0008	0.0100
EVLNK[x]GVSKDEK	4	0	1344.724827	0.0008	0.0100
K[x]IEFPPPSAEAR	0	0	1340.708787	0.0008	0.0100
GNAK[x]FGDGIQIAQLALKHR	3	0	2036.127841	0.0008	0.0150
LRK[x]EVAEADIASK	2	0	1428.793571	0.0008	0.0100
MILELTNHLEELK[x]K	12	0	1709.938508	0.0007	0.0100
VTQK[x]KPPVQPLAYK	3	0	1595.939834	0.0007	0.0100
DRGK[x]LVR	3	0	842.508589	0.0007	0.0050
EK[x]ASFAR	1	0	807.423863	0.0007	0.0050
TEVLK[x]TNVLQSNENIVQYYTQK	4	0	2611.349222	0.0007	0.0150
DLGQVLNK[x]YVQVEQR	7	0	1787.952910	0.0007	0.0100
M[x]STLDLNHLADLYDR	0	0	1775.851150	0.0007	0.0100
DK[x]PKYEPPVPTRTGR	1	0	1739.931783	0.0007	0.0100
C[x]SPSATLTHRTMTEK	0	0	1718.807905	0.0007	0.0100
TLSMEK[x]HTELRSFEQK	5	0	1962.983216	0.0006	0.0100
QETQYK[x]IDELVSNNEK	5	0	1936.937709	0.0006	0.0100
KSLK[x]DECK	3	0	1006.511679	0.0006	0.0050
IIENEQSAEK[x]NAYVINLK	9	0	2075.089784	0.0006	0.0100
LMSK[x]VAEKAQINTQEYGR	3	0	2065.062523	0.0006	0.0100
ETEK[x]LAEER	3	0	1103.545814	0.0006	0.0050
LDGK[x]DELWK	3	0	1102.565823	0.0006	0.0050
INHEHFMDGILEVQMRK[x]SK	16	0	2311.156430	0.0005	0.0100
LLK[x]VTVSKGVAIDLLEECK	2	0	2114.201970	0.0005	0.0100
VYQTEPAGIYNAWK[x]ATAIGR	13	0	2208.132649	0.0005	0.0100
YSLNSYDFK[x]KQLLIDGANVLR	8	0	2456.306242	0.0005	0.0100
ELLK[x]LKVELAK	3	0	1282.822356	0.0005	0.0050
IYADLK[x]INEDSKLAVNENLASSK	5	0	2534.322674	0.0004	0.0100
K[x]EDSSPCGYIIR	0	0	1423.676496	0.0004	0.0050
LQK[x]RGTGGVDTAAVGSVFDVSNADR	2	0	2519.272705	0.0004	0.0100
SQK[x]ALDTLFSAIR	2	0	1448.798656	0.0004	0.0050
KEEPK[x]SETLENFTR	4	0	1706.847448	0.0004	0.0050
LK[x]PLIEKGGDWERK	1	0	1667.935808	0.0004	0.0050
IEFATITK[x]DTTKNK	7	0	1608.872208	0.0004	0.0050
ASKGSNDDEMK[x]IDK	10	0	1536.708913	0.0004	0.0050
TVQK[x]VETAVLSTTVK	3	0	1602.919156	0.0003	0.0050
SLPPEEYDEKLYNK[x]FK	13	0	1998.993768	0.0003	0.0050
ATLTGMK[x]IDVLFSKIR	6	0	1792.027986	0.0003	0.0050
QEALSSK[x]TLFTRPIPVR	6	0	1942.099899	0.0003	0.0050
EAADFIFDICGIAGIK[x]K	15	0	1866.954882	0.0003	0.0050
ATAIGKSSTAAK[x]TFLEK	11	0	1722.951515	0.0003	0.0050
LLKVTVSK[x]GVAIDLLEECK	7	0	2114.201970	0.0003	0.0050
CLTDLEDEAPAK[x]DILLDMSR	11	0	2304.097637	0.0002	0.0050
LNDPEDKYEALSK[x]HIIMFDCK	12	0	2565.224226	0.0002	0.0050
ALTCKMPGTLLPGPGK[x]GYIGDPIK	15	0	2483.327901	0.0002	0.0050
# precursors: 1
Precursor: 3258.7349	5	0.9704	0
SLK[x]RELIR(2)	S[x]SSDMAYTSMFKGNQKVVK(0)	1.1500	3258.7103	138.0681
SLK[x]RELIR(2)	SSSDMAYTSMFK[x]GNQKVVK(11)	1.0100	3258.7103	138.0681
AK[x]YASQKRP(1)	QLIIKEEMMNSIQQAVAK[x](17)	0.8700	3258.7467	138.0681
SMAIDK[x]DIR(5)	QLIIKEEMMNSIQQAVAK[x](17)	0.7900	3258.7024	138.0681
LLEK[x]LEIK(3)	NHASIDK[x]MKSLSEQYTER(6)	0.7650	3258.7168	138.0681
SAKGTK[x]R(5)	QDIMFELGLLQERLAEK[x]WR(16)	0.7450	3258.7545	138.0681
K[x]ARQAAK(0)	LTGDTNGALDK[x]LEEIGVADQYK(10)	0.7450	3258.7094	138.0681
DPDDK[x]IVGLTR(4)	LFK[x]SLGSGMDQEKVLNK(2)	0.7350	3258.7168	138.0681
LENVK[x]IYADLK(4)	DTMNVDINAIK[x]KGEIR(10)	0.7200	3258.7532	138.0681
ENQEK[x]ISNNK(4)	LAHLSK[x]HPKFEEILTR(5)	0.7150	3258.7359	138.0681
LENVK[x]IYADLK(4)	DTMNVDINAIKK[x]GEIR(11)	0.6900	3258.7532	138.0681
EK[x]ADAAFLR(1)	V[x]NQIESQMAMAEKLIQIR(0)	0.6700	3258.7103	138.0681
DPDDK[x]IVGLTR(4)	L[x]FKSLGSGMDQEKVLNK(0)	0.6700	3258.7168	138.0681
SNNIK[x]ENEQK(4)	LAHLSK[x]HPKFEEILTR(5)	0.6600	3258.7359	138.0681
ATAIGRASK[x]AAR(8)	LGLDSEESAEYIVAK[x]GIR(14)	0.6450	3258.7570	138.0681
DPDDK[x]IVGLTR(4)	VLNKGDSGEMSLQKLFK[x](16)	0.6400	3258.7168	138.0681
SRK[x]VAQTTYK(2)	TGPPGPPCGGKFMLK[x]LGVK(14)	0.6200	3258.7619	138.0681
SRK[x]VAQTTYK(2)	LGVK[x]PPKGCLMFGPPGTGK(3)	0.5950	3258.7619	138.0681
RVEFK[x]MGNGK(4)	ANNWSK[x]FTATAALGVIHR(5)	0.5800	3258.7083	138.0681
SLK[x]R(2)	VNGVVFTNRPDEK[x]NRQYQEVVK(12)	0.5800	3258.7471	138.0681
