# Supplementary material for: ECL: an exhaustive search tool for the identification of cross-linked peptides using whole database
Source: BMC Bioinformatics. 2016 May 20;17:217. doi: 10.1186/s12859-016-1073-y (PMC4874008; doi:10.1186/s12859-016-1073-y)
Supplement: Additional file 5 — Kojak’s pre-selection list of PSMs only identified by ECL. (ZIP 5147 kb) [file 12859_2016_1073_MOESM5_ESM.zip › Kojak's pre-selection ranks of ECL only peptides/Kojak's detailed results/aleitner_M1012_006/diagnostic_5202.txt]

Scan: 5202
HNDLAQLVQQSRPLMANFSK[x]AK	19	0	2495.306589	0.0925	2.0350
K[x]SLKDECK	0	0	1006.511679	0.0850	0.6800
HNDLAQLVQQSRPLMANFSK[x]AKSAK	19	0	2781.470679	0.0828	2.0700
HNDLAQLVQQSRPLMANFSKAK[x]SAK	21	0	2781.470679	0.0790	1.9750
NLIRLAK[x]R	6	0	982.639929	0.0675	0.5400
NK[x]YAIQLPLPPK	1	0	1380.812854	0.0667	0.8000
LLRPRK[x]R	5	0	937.629701	0.0621	0.4350
K[x]VADLKK	0	0	800.511946	0.0536	0.3750
ILIDK[x]AR	4	0	827.522844	0.0529	0.3700
LIEK[x]LELR	3	0	1012.628028	0.0500	0.4000
K[x]LEGTIDYQKL	0	0	1306.713204	0.0495	0.5450
EDK[x]EGVVNTIAFAIR	2	0	1660.878354	0.0493	0.7400
ATSTGTTIVGVIAK[x]DCIVLGADTR	13	0	2418.278703	0.0492	1.1800
NSIVSKYTQSTNNDDPK[x]K	16	0	2037.996615	0.0467	0.8400
YEAFEK[x]ADSCILDLTGAFR	5	0	2205.041118	0.0455	0.8650
WPK[x]IAEIYGSALR	2	0	1502.824477	0.0450	0.5850
WSTAETLTNNK[x]IDR	10	0	1647.821570	0.0436	0.6100
EK[x]ASFAR	1	0	807.423863	0.0436	0.3050
K[x]WR	0	0	488.285928	0.0433	0.1300
LIIPSDDALRTNAIVMK[x]DIR	16	0	2253.251374	0.0428	0.8550
DQPK[x]KVGQYIR	3	0	1330.735668	0.0427	0.4700
VGCDRNK[x]YAIQLPLPPK	6	0	1968.061404	0.0426	0.7250
ENWKYACK[x]ILGVVEGQFSRPAK	7	0	2579.331740	0.0425	0.9350
LKYYEQK[x]IR	6	0	1239.697497	0.0411	0.3700
MHNNHAK[x]SLPPEEYDEK	6	0	2037.921346	0.0409	0.6950
K[x]VGQYIR	0	0	862.502443	0.0407	0.2850
AVAHHTDCK[x]FIR	8	0	1453.724781	0.0400	0.4800
LK[x]DLR	1	0	643.401675	0.0400	0.2000
LLK[x]LEEAMK	2	0	1073.615413	0.0394	0.3550
NWSK[x]IYDFPLFQGIFIR	3	0	2143.125385	0.0394	0.6700
IEVEVYK[x]ITTGDR	6	0	1521.803799	0.0392	0.5100
MYGGVREPLK[x]EVVQFVGSR	9	0	2150.130540	0.0392	0.7450
F[x]ATLQK	0	0	706.401341	0.0392	0.2350
EPLK[x]EVVQFVGSR	3	0	1486.814306	0.0388	0.5050
ILFENPDEATK[x]R	10	0	1431.735725	0.0388	0.4650
QNLFVPTSDK[x]EKASFAR	9	0	1937.000583	0.0385	0.6550
GQSIDDMIPAQK[x]	11	0	1301.628489	0.0383	0.4600
K[x]LEETDVAK	0	0	1031.549839	0.0383	0.3450
NSDYK[x]ETLIFK	4	0	1356.692468	0.0382	0.4200
NLQVAK[x]SLDKQMVEER	5	0	1886.988302	0.0381	0.6100
IK[x]YEYQKLK	1	0	1211.691351	0.0378	0.3400
G[x]LGYPEDAIGK	0	0	1118.560737	0.0373	0.4100
LLIFEK[x]QVR	5	0	1144.696771	0.0372	0.3350
K[x]LIPIRGTEVEK	0	0	1381.829229	0.0371	0.4450
YEIDK[x]TLAGVTR	4	0	1364.729913	0.0371	0.4450
EQK[x]PEVDYSEKFAELQK	2	0	2067.015955	0.0368	0.6250
K[x]LIPIR	0	0	738.511554	0.0367	0.2200
M[x]FR	0	0	452.220553	0.0367	0.1100
K[x]FR	0	0	449.275030	0.0367	0.1100
TEPK[x]AVDEEMKVR	3	0	1530.771118	0.0365	0.4750
DQPKK[x]VGQYIR	4	0	1330.735668	0.0364	0.4000
EDGMK[x]ILMVNRGDTGSSGIR	4	0	2135.046217	0.0363	0.7250
K[x]LGVKPPK	0	0	865.574877	0.0362	0.2900
K[x]SAQVILSEIEVLEAEHRPFK	0	0	2422.321891	0.0360	0.7550
VDK[x]NWSKIYDFPLFQGIFIR	2	0	2485.315688	0.0357	0.7150
ILLDLVYAFIK[x]SNQATTSTDR	10	0	2368.263712	0.0357	0.7500
IK[x]VLAQLGMQSLSPLKQGMNILR	1	0	2537.454825	0.0357	0.8200
NK[x]PDERFNTGVVNVR	1	0	1743.901545	0.0353	0.5300
K[x]GILLPESLTEAVEATTYAILR	0	0	2387.331060	0.0350	0.7700
GIGSYEK[x]QSEVSVGLRFIK	6	0	2096.126503	0.0350	0.6650
INADHK[x]LNSLPLLQQLVK	5	0	2043.183957	0.0350	0.6300
ILFENPDEATK[x]RK	10	0	1559.830681	0.0350	0.4550
QEMK[x]K	3	0	662.342113	0.0350	0.1750
SWIGAYLAK[x]IPERIVCFMLNEK	8	0	2637.380995	0.0345	0.7600
HNNHMAKVLTLELYK[x]K	14	0	1938.050842	0.0344	0.5500
GLGYPEDAIGKTK[x]LVK	12	0	1687.950789	0.0344	0.5500
D[x]KSAQVILSEIEVLEAEHRPFK	0	0	2537.348830	0.0343	0.7550
Q[x]DYDLVRSLESQIR	0	0	1720.874329	0.0343	0.4800
VLNK[x]GDSGEMSLQK	3	0	1504.755469	0.0343	0.4800
SVMIMVK[x]MYSPSENCFFFR	6	0	2372.082464	0.0342	0.6500
G[x]GLGYPEDAIGK	0	0	1175.582198	0.0342	0.4100
CIDMFIHKSAELYK[x]NPK	13	0	2093.043703	0.0341	0.5800
EDLTDEEK[x]AASIAVEDEK	7	0	1990.921782	0.0339	0.6100
DK[x]SAQVILSEIEVLEAEHRPFK	1	0	2537.348830	0.0339	0.7450
HHFYAK[x]IDRPAQVISFK	5	0	2056.100568	0.0338	0.5750
ARQAAK[x]ASVVETVTLTK	5	0	1772.015506	0.0338	0.5750
LIK[x]K	2	0	500.368591	0.0338	0.1350
M[x]PPK	0	0	471.251517	0.0338	0.1350
QAAK[x]ASVVETVTLTK	3	0	1544.877294	0.0337	0.5050
GPSLYQVDPSGTYFAWK[x]ATAIGK	16	0	2456.237499	0.0335	0.7700
EDK[x]EGVVNTIAFAIRLTGDTNGALDK	2	0	2746.413605	0.0335	0.8700
NKISWYTK[x]IVDELDLR	7	0	1992.067931	0.0334	0.5350
M[x]PPKEDWEK	0	0	1158.537893	0.0333	0.3000
MK[x]SDINAHK	1	0	1042.522913	0.0333	0.3000
K[x]SGFEK	0	0	694.364957	0.0333	0.2000
ILEHK[x]EIMLR	4	0	1280.727413	0.0330	0.3300
K[x]WRLR	0	0	757.471088	0.0330	0.1650
KEPPVYTPPK[x]DK	9	0	1397.755400	0.0329	0.3950
QHAVNERAK[x]IIDLR	8	0	1661.932452	0.0329	0.4600
Y[x]FATLQK	0	0	869.464664	0.0329	0.2300
LNFSSLK[x]MK	6	0	1066.584449	0.0328	0.2950
EDGMK[x]ILMVNR	4	0	1304.658013	0.0327	0.3600
NDSYQLIK[x]ILPNK	7	0	1544.856167	0.0327	0.4250
LLMK[x]LSSQNDDK	3	0	1390.712546	0.0325	0.3900
GYIGDPIK[x]FVRSVVLLPEEEPLR	7	0	2625.452897	0.0324	0.7450
SLK[x]DECK	2	0	878.416723	0.0321	0.2250
QEYK[x]DDINLDEASAMAVKFLSK	3	0	2514.231087	0.0320	0.7050
KEAGFIDDILIITPASK[x]EK	16	0	2087.151320	0.0316	0.6000
TFHILEPK[x]EK	7	0	1240.681514	0.0315	0.3150
K[x]NTEDIEMTA	0	0	1150.517549	0.0315	0.3150
IEVEVYK[x]ITTGDRLILTENIK	6	0	2446.368170	0.0314	0.6600
KK[x]LIPIR	1	0	866.606510	0.0314	0.2200
EAADFIFDICGIAGIK[x]KTR	15	0	2124.103657	0.0313	0.5950
DEPEETDVNK[x]YQKDEEWPPK	9	0	2475.107668	0.0313	0.6250
VIPVEELKEIK[x]QIK	10	0	1665.007573	0.0311	0.4350
TK[x]LVKER	1	0	872.544305	0.0307	0.2150
ILYVNNAKSQEEAIENIK[x]CTR	17	0	2492.269200	0.0307	0.6450
ASLLTREDLTDEEK[x]AASIAVEDEK	13	0	2632.307808	0.0306	0.7350
MQK[x]LLRLR	2	0	1056.658947	0.0306	0.2450
YK[x]EDTALR	1	0	994.508312	0.0306	0.2450
E[x]QKPEVDYSEKFAELQK	0	0	2067.015955	0.0303	0.5150
LEEAMK[x]ITTDAFTSAGER	5	0	1968.946163	0.0300	0.5400
RLLK[x]LEEAMK	3	0	1229.716515	0.0300	0.3000
INHEHFMDGILEVQMRK[x]SK	16	0	2311.156430	0.0300	0.5700
EAADFIFDICGIAGIKK[x]TR	16	0	2124.103657	0.0300	0.5700
TMLVK[x]AVANSTAANFIR	4	0	1805.982099	0.0300	0.5100
EDLTDEEKAASIAVEDEK[x]R	17	0	2147.022884	0.0297	0.5650
YTSLSEEQKMK[x]SDINAHK	10	0	2108.020718	0.0297	0.5350
EAADFIFDICGIAGIK[x]K	15	0	1866.954882	0.0297	0.5050
TEEQRQPEDK[x]LR	9	0	1527.764059	0.0296	0.3550
EVLNKGVSK[x]DEK	8	0	1344.724827	0.0296	0.3550
EFHK[x]DMTLEEAEVLILKVLR	3	0	2412.308550	0.0295	0.5900
EQKPEVDYSEK[x]FAELQK	10	0	2067.015955	0.0294	0.5000
S[x]PTGQITSTSARSGKK	0	0	1604.848116	0.0294	0.4700
ILIDK[x]ARVEAQNHK	4	0	1633.926306	0.0293	0.4100
TAALSARPAK[x]NIR	9	0	1367.799660	0.0292	0.3800
WSTAETLTNNK[x]IDRDK	10	0	1890.943464	0.0291	0.4650
GAFK[x]V	3	0	520.300908	0.0290	0.1450
MEQK[x]PEVDYSEKFAELQK	3	0	2198.056433	0.0289	0.5200
M[x]EQKPEVDYSEKFAELQK	0	0	2198.056433	0.0289	0.5200
QVK[x]R	2	0	529.333601	0.0288	0.1150
KELFDCLK[x]IMR	7	0	1451.762804	0.0286	0.3150
MPFGNTHNK[x]FK	8	0	1319.644415	0.0286	0.3150
NAEELSSYQKK[x]LIR	10	0	1677.904901	0.0286	0.4000
KVADLK[x]K	5	0	800.511946	0.0286	0.2000
QVMEEK[x]LDSK	5	0	1205.596130	0.0285	0.2850
NGYPMPCDVLAK[x]R	11	0	1519.727481	0.0285	0.3700
NIRIHAYVK[x]VLTLSLMEELHK	8	0	2506.409261	0.0283	0.5950
HTVIK[x]TGLR	4	0	1023.618860	0.0283	0.2550
L[x]KGYQTIELDK	0	0	1306.713204	0.0282	0.3100
QYQEVVKQGDVLLNK[x]LQK	14	0	2129.184348	0.0281	0.5050
IHAYVK[x]VLTLSLMEELHK	5	0	2123.181179	0.0281	0.5050
QNLFVPTSDKEK[x]ASFAR	11	0	1937.000583	0.0279	0.4750
NDGTIVIRK[x]LEETDVAK	8	0	1900.026461	0.0279	0.4750
EK[x]ADAAFLRLVK	1	0	1359.787367	0.0279	0.3350
DLVLALDTPRTAAVNIK[x]VR	16	0	2064.205418	0.0279	0.5300
LPSEYDSRVK[x]AMEVDEKPTER	9	0	2478.205935	0.0279	0.5850
LLK[x]LEEAMKITTDAFTSAGER	2	0	2323.209235	0.0279	0.5850
QPEDK[x]LR	4	0	884.471536	0.0279	0.1950
CFIVNELMRWPK[x]IAEIYGSALR	11	0	2665.387142	0.0277	0.6100
V[x]SPTGQITSTSARSGKK	0	0	1703.916525	0.0276	0.4700
EDLTDEEK[x]AASIAVEDEKR	7	0	2147.022884	0.0276	0.5250
EIK[x]QIK	2	0	757.469750	0.0275	0.1650
LLVK[x]DR	3	0	742.470084	0.0275	0.1650
YTSLSEEQK[x]MKSDINAHK	8	0	2108.020718	0.0275	0.4950
NLQVAKSLDK[x]QMVEER	9	0	1886.988302	0.0275	0.4400
EDCKSLK[x]R	6	0	1034.517826	0.0275	0.2200
K[x]REK	0	0	559.344165	0.0275	0.1100
K[x]LIR	0	0	528.374737	0.0275	0.1100
LARNILK[x]VDIEVAVIPSEGFR	6	0	2338.337149	0.0274	0.5750
EVIELPLK[x]NPELFLR	7	0	1809.039932	0.0273	0.4100
KVAQTTYK[x]K	7	0	1065.618191	0.0272	0.2450
YASQK[x]RP	4	0	848.450409	0.0271	0.1900
LNADVLGQLIK[x]K	10	0	1310.792119	0.0271	0.3250
QIK[x]VMDSLEPTGEIYGK	2	0	1906.970924	0.0271	0.4600
FRK[x]LGVKPPK	2	0	1168.744388	0.0270	0.2700
INYK[x]K	3	0	664.390778	0.0270	0.1350
YACK[x]ILGVVEGQFSRPAK	3	0	2022.071968	0.0269	0.4850
QGSATVGLVSKTHAVLVALK[x]R	19	0	2134.258512	0.0269	0.5650
SNPVFAENDEK[x]GEKR	10	0	1718.822295	0.0267	0.4000
D[x]TEMSVNMSDFLHDQATR	0	0	2095.893807	0.0267	0.4800
SMAIDK[x]DIR	5	0	1047.538227	0.0267	0.2400
K[x]LQRLR	0	0	812.534410	0.0267	0.1600
D[x]YDLVRSLESQIR	0	0	1592.815758	0.0265	0.3450
EDCEAATDPLLK[x]K	11	0	1488.712937	0.0265	0.3450
YVVDISPDIDIK[x]EIKPNIRVALR	11	0	2665.516554	0.0265	0.6100
YQK[x]DEEWPPK	2	0	1318.619308	0.0265	0.2650
EWDSK[x]LKDLR	4	0	1288.677488	0.0265	0.2650
SNPVFAENDEK[x]GEK	10	0	1562.721193	0.0264	0.3700
IIYSDIDVDPVKPEHVGK[x]VVLK	17	0	2462.378342	0.0264	0.5800
ILEFTK[x]YSNDK	5	0	1356.692468	0.0264	0.2900
ASK[x]AAREYLEK	2	0	1264.677488	0.0264	0.2900
K[x]APNTVYAVQFLEAVYK	0	0	1940.040658	0.0262	0.4450
EHFK[x]ELVSK	3	0	1115.597456	0.0261	0.2350
GDYNGIQDIVAQGTVGISDQK[x]LTR	20	0	2547.292771	0.0260	0.6250
VDKNWSK[x]IYDFPLFQGIFIR	6	0	2485.315688	0.0260	0.5200
VYATMQK[x]LQK	6	0	1208.658670	0.0260	0.2600
K[x]NEEK	0	0	646.328572	0.0260	0.1300
LLK[x]PR	2	0	625.427496	0.0260	0.1300
TLSMEK[x]HTELRSFEQK	5	0	1962.983216	0.0259	0.4150
K[x]GYQTIELDKK	0	0	1321.724101	0.0259	0.2850
K[x]PRVVTALTMLKQHLFR	0	0	2037.203252	0.0259	0.4400
WAIK[x]EK	3	0	773.443537	0.0258	0.1550
AVAHHTDCK[x]FIRVSGSELVQK	8	0	2381.227281	0.0257	0.5400
NPELFLRVGIK[x]PPK	10	0	1606.955817	0.0257	0.3600
R[x]KQYSAK	0	0	879.492606	0.0257	0.1800
ETDLK[x]PYVLELAMTVVLDIEFR	4	0	2593.371204	0.0257	0.5650
IIYSDIDVDPVKPEHVGKVVLK[x]NK	21	0	2704.516220	0.0256	0.6150
LMSK[x]VAEK	3	0	904.505142	0.0256	0.2050
IPDSTYEMVGGLEK[x]QIK	13	0	1906.970924	0.0256	0.4350
V[x]NQIESQMAMAEKLIQIR	0	0	2101.102276	0.0256	0.4600
K[x]EVAEADIASKDLEETDER	0	0	2147.022884	0.0255	0.4850
VSAMMSCACQK[x]R	10	0	1427.614109	0.0254	0.3050
EPPVYTPPKDK[x]K	10	0	1397.755400	0.0254	0.3050
K[x]GVVALVEDKTK	0	0	1285.760486	0.0254	0.3050
HNNHMAK[x]VLTLELYKK	6	0	1938.050842	0.0253	0.4050
K[x]VNQIESQMAMAEKLIQIR	0	0	2229.197231	0.0253	0.4800
TAALSARPAK[x]NIRIHAYVK	9	0	2079.206421	0.0253	0.4800
LNYK[x]PEEEYPDLSKHNNHMAK	3	0	2556.206604	0.0252	0.5300
LLKLEEAMK[x]ITTDAFTSAGER	8	0	2323.209235	0.0252	0.5300
YVQVEQRNK[x]PDERFNTGVVNVR	8	0	2646.362518	0.0252	0.5550
E[x]MIAAQGIDEEDRR	0	0	1631.757255	0.0250	0.3500
S[x]QARGFDR	0	0	935.457282	0.0250	0.2000
TLSK[x]WR	3	0	789.449683	0.0250	0.1500
K[x]HGQLK	0	0	709.423471	0.0250	0.1500
QK[x]SLEKTLVPYLR	1	0	1573.919099	0.0250	0.3250
VSK[x]QGEIDYEALVKLTDGTNGADLR	2	0	2691.371409	0.0248	0.6200
EQVRDAGK[x]DEFSR	7	0	1535.732760	0.0246	0.3200
EEEDLDDEQLLLSREK[x]TSNNTNR	15	0	2747.284443	0.0246	0.5650
LLK[x]PRVNNR	2	0	1108.682852	0.0244	0.2200
K[x]RMPIDFK	0	0	1033.574220	0.0244	0.1950
DKK[x]LIPIR	2	0	981.633448	0.0244	0.1950
KTLVAHAVLK[x]VGSALVGSQTK	9	0	2106.252365	0.0243	0.5100
IMKLCFDELK[x]K	9	0	1423.756658	0.0241	0.2650
SEDYLPSK[x]YLDIDISK	7	0	1884.935588	0.0241	0.3850
K[x]DYTMAQPEFFKAVR	0	0	1829.913356	0.0240	0.3600
E[x]SLQR	0	0	631.328907	0.0240	0.1200
INLIETLRTITDGK[x]IYVEVER	13	0	2474.374317	0.0238	0.5000
M[x]DTEMSVNMSDFLHDQATR	0	0	2226.934286	0.0237	0.4500
E[x]EMIAAQGIDEEDRR	0	0	1760.799843	0.0237	0.3550
TDNHLSSTLEK[x]LSFK	10	0	1718.883832	0.0237	0.3550
ELAAIKEDTEAVLK[x]R	13	0	1684.935865	0.0237	0.3550
IMK[x]LCFDELKK	2	0	1423.756658	0.0236	0.2600
K[x]YTGLLR	0	0	849.507194	0.0236	0.1650
NILK[x]VDIEVAVIPSEGFRQR	3	0	2282.274552	0.0235	0.4700
NK[x]PGVYTKVCNYVNWIQQTIAAN	1	0	2680.343029	0.0235	0.5400
K[x]CLTDLEDEAPAK	0	0	1488.712937	0.0235	0.3050
K[x]GINIDQSSNSKDPEEEAEMMTK	0	0	2580.168225	0.0233	0.5350
GSLEKNWK[x]EEYLR	7	0	1650.836493	0.0231	0.3000
EIK[x]QIKVMDSLEPTGEIYGK	2	0	2277.192525	0.0230	0.4600
K[x]GEIR	0	0	601.354728	0.0230	0.1150
HPK[x]FEEILTRLR	2	0	1537.872820	0.0229	0.2750
LSLFSNK[x]ENELR	6	0	1448.762272	0.0229	0.2750
L[x]KGYQTIELDKK	0	0	1434.808159	0.0229	0.2750
TKDAVVLGVEK[x]R	10	0	1313.766632	0.0229	0.2750
YVVDISPDIDIK[x]EIKPNIR	11	0	2226.225875	0.0229	0.4350
K[x]DWNACK	0	0	920.417393	0.0229	0.1600
QYSAK[x]AK	4	0	794.428614	0.0229	0.1600
MLAIVVEASCGK[x]DLNEAMTSGYR	11	0	2514.191544	0.0228	0.5250
NK[x]MVCKIWK	1	0	1205.641245	0.0228	0.2050
KINVK[x]FFEK	4	0	1151.670224	0.0228	0.2050
GGNMK[x]EVFR	4	0	1036.512349	0.0228	0.2050
K[x]AVYMPLCDPGNKAEESAFYER	0	0	2574.188176	0.0227	0.5000
YTSLSEEQK[x]MK	8	0	1342.643803	0.0227	0.2500
SLEK[x]TLVPYLR	3	0	1317.765572	0.0227	0.2500
VELAK[x]QNLFVPTSDK	4	0	1687.914404	0.0227	0.3400
IK[x]TLSMEK	1	0	948.531355	0.0225	0.1800
LLK[x]MQR	2	0	787.473787	0.0225	0.1350
EVPAVQVTAAFLYNYK[x]R	15	0	1968.046805	0.0224	0.3800
LLENDIK[x]VMKSEFQR	6	0	1848.976678	0.0223	0.3350
IHAK[x]SMAIDKDIR	3	0	1496.813257	0.0223	0.2900
LK[x]YYEQKIR	1	0	1239.697497	0.0222	0.2000
VVTSKLLK[x]PRVNNR	7	0	1622.994323	0.0221	0.3100
K[x]INVLNFPSANFSK	0	0	1577.856502	0.0221	0.3100
MVCK[x]IWK	3	0	963.503367	0.0221	0.1550
K[x]SAAAIGTSQLPVRDGVVVIQSYCHR	0	0	2811.481241	0.0221	0.5750
ENWK[x]YACKILGVVEGQFSRPAK	3	0	2579.331740	0.0220	0.4850
SPAIIFIDELDAIGTK[x]RFDSEK	15	0	2464.284838	0.0220	0.4850
LLENDIKVMK[x]SEFQR	9	0	1848.976678	0.0220	0.3300
VVTSKLLK[x]PR	7	0	1139.738968	0.0220	0.2200
NKPGVYTK[x]VCNYVNWIQQTIAAN	7	0	2680.343029	0.0220	0.5050
EDMGSNDK[x]ASKER	7	0	1465.646650	0.0219	0.2850
AVILSDTKPVDK[x]K	11	0	1412.823808	0.0219	0.2850
LNYKPEEEYPDLSK[x]HNNHMAK	13	0	2556.206604	0.0219	0.4600
VSTTPANSFELK[x]QYLIQREER	11	0	2508.297131	0.0219	0.4600
K[x]ANWCDKR	0	0	1076.518495	0.0219	0.1750
LLKVTVSK[x]GVAIDLLEECK	7	0	2114.201970	0.0218	0.4150
KEFEIIK[x]GVLCQFR	6	0	1765.954825	0.0218	0.3050
KEEPK[x]SETLENFTR	4	0	1706.847448	0.0218	0.3050
K[x]AIPLALGLLSASNPQMR	0	0	1879.071243	0.0217	0.3900
MDDK[x]MLLTEVHLLESKVYHAIR	3	0	2640.376636	0.0216	0.4750
EASKTLSK[x]WR	7	0	1204.656362	0.0215	0.2150
KEK[x]WIAK	2	0	901.538493	0.0214	0.1500
IIPLKK[x]D	5	0	825.532346	0.0214	0.1500
LMVEMEKK[x]LEK	7	0	1376.740675	0.0214	0.2350
TNSTDEK[x]GTKK	6	0	1207.604385	0.0214	0.2350
SMNLTRGIDLK[x]SIAEK	10	0	1774.961029	0.0213	0.3400
LK[x]GYQTIELDKK	1	0	1434.808159	0.0213	0.2550
IINRDIGK[x]VVDK	7	0	1368.808828	0.0213	0.2550
SSCK[x]IVFR	3	0	995.522185	0.0213	0.1700
YVVDISPDIDIKEIK[x]PNIR	14	0	2226.225875	0.0211	0.4000
NLNQIVNELDEEK[x]YK	12	0	1847.926420	0.0210	0.3150
LIQIRVK[x]LEK	6	0	1238.807376	0.0210	0.2100
NPELFLRVGIK[x]PPKGVLLYGPPGTGK	10	0	2746.589657	0.0210	0.5450
YVVDISPDIDIKEIK[x]PNIRVALR	14	0	2665.516554	0.0209	0.4800
LGIDPPKGIMLYGPPGTGK[x]TLCAR	18	0	2511.334048	0.0208	0.5000
M[x]SERDTALEKYK	0	0	1469.718358	0.0208	0.2500
QNLFVPTSDK[x]EK	9	0	1404.724827	0.0208	0.2500
V[x]KAFGR	0	0	676.402010	0.0208	0.1250
ELFDPIISDRHGGYK[x]PTDKHK	14	0	2452.249792	0.0207	0.4350
MILELTNHLEELK[x]K	12	0	1709.938508	0.0207	0.2900
TKLVK[x]ER	4	0	872.544305	0.0207	0.1450
K[x]KLIPIR	0	0	866.606510	0.0207	0.1450
ILLDLVYAFIK[x]SNQATTSTDRQVK	10	0	2723.485647	0.0206	0.4950
YEIDK[x]TLAGVTRDYYTK	4	0	2035.026127	0.0206	0.3500
N[x]SSSDMAYTSMFKGNQK	0	0	1894.818860	0.0206	0.3500
YK[x]VNLYKFR	1	0	1229.692020	0.0206	0.1850
LSGVVEGIFQK[x]CYAKNEWR	10	0	2283.146914	0.0205	0.3900
QIQPKTFANLVSSTLYEK[x]R	17	0	2222.205809	0.0205	0.3900
AIGSGSEPAK[x]SELVKEFHK	9	0	2013.053008	0.0205	0.3900
TLSMEK[x]HTELR	5	0	1343.686669	0.0205	0.2250
SWIGAYLAK[x]IPER	8	0	1502.824477	0.0204	0.2650
D[x]YTMAQPEFFKAVR	0	0	1701.818400	0.0204	0.2850
KEVAEADIASK[x]DLEETDER	10	0	2147.022884	0.0203	0.3850
K[x]FDSGGGDNGANNQFAGNQSM	0	0	2114.871099	0.0202	0.4250
QLADYK[x]AFEDSLRAIANHEQAR	5	0	2545.267228	0.0202	0.4450
VYSEIPLSNATSLLYLENTK[x]ETEK	19	0	2741.400978	0.0202	0.4850
MVTLK[x]DVGPPQPGPGIYRLIGGTLR	4	0	2634.467832	0.0202	0.5050
IDVLFSK[x]IRLAYVYADMR	6	0	2172.176427	0.0200	0.3600
TLVAHAVLK[x]VGSALVGSQTK	8	0	1978.157410	0.0200	0.4000
DRIDK[x]NTWNSTLETAK	4	0	1890.943464	0.0200	0.3200
VVK[x]VDAQDFLKVAETR	2	0	1817.004608	0.0200	0.3200
LEFIK[x]VIPVEELK	4	0	1555.922455	0.0200	0.2600
VLGVFSEK[x]AQIK	7	0	1317.765572	0.0200	0.2400
EDCK[x]SLKR	3	0	1034.517826	0.0200	0.1600
SLK[x]RELIR	2	0	1013.634509	0.0200	0.1600
KSLK[x]DECK	3	0	1006.511679	0.0200	0.1600
LLEK[x]LEIK	3	0	984.621882	0.0200	0.1600
GYSK[x]PNER	3	0	949.461699	0.0200	0.1600
CIK[x]RLVK	2	0	915.568742	0.0200	0.1400
LK[x]LELKK	1	0	870.590192	0.0200	0.1400
QVK[x]NR	2	0	643.376523	0.0200	0.1000
INEDSK[x]LAVNENLASSKSSM	5	0	2136.036759	0.0198	0.3950
IDTIVK[x]EIQDEKEAEAAR	5	0	2057.063963	0.0197	0.3550
SPAIIFIDELDAIGTK[x]R	15	0	1858.019923	0.0197	0.3350
ALTCK[x]MPGTLLPGPGK	4	0	1639.878887	0.0197	0.3150
AFGRVYATMQK[x]LQK	10	0	1639.886752	0.0196	0.2750
LAVNENLASSK[x]SSM	10	0	1449.713272	0.0196	0.2750
SLDK[x]QMVEERVLK	3	0	1573.849698	0.0196	0.2550
QDPKK[x]HLDAEVQK	4	0	1534.810280	0.0196	0.2550
AHLDVQEKDQPK[x]K	11	0	1534.810280	0.0196	0.2550
KVPDK[x]LIDASTVK	4	0	1412.823808	0.0196	0.2550
K[x]IEIPLPNEVGR	0	0	1363.782281	0.0196	0.2350
SSTAAKTFLEK[x]R	10	0	1337.730248	0.0196	0.2350
KGYQTIELDK[x]K	9	0	1321.724101	0.0195	0.2150
K[x]AQSGPDASAK	0	0	1058.535585	0.0195	0.2150
S[x]TLDLNHLADLYDRKDWNACK	0	0	2547.217501	0.0195	0.4100
VTQKKPPVQPLAYK[x]SATPFR	13	0	2255.278912	0.0195	0.3900
TLIDK[x]FSGEK	4	0	1136.607685	0.0195	0.1950
LLMK[x]VALCANHADSVVK	3	0	1868.001115	0.0194	0.3300
IIYSDIDVDPVKPEHVGK[x]VVLKNK	17	0	2704.516220	0.0194	0.4650
LLK[x]PRVNNRIGSVDR	2	0	1736.016844	0.0193	0.2900
VVDASIVSK[x]ALGNFVASVLAR	8	0	2115.205083	0.0193	0.4050
K[x]EFEIIKGVLCQFR	0	0	1765.954825	0.0193	0.2700
ETEK[x]LAEERGWDIR	3	0	1730.858680	0.0193	0.2700
YYEQK[x]IR	4	0	998.518484	0.0193	0.1350
AK[x]IIDLR	1	0	827.522844	0.0193	0.1350
GVSK[x]DEK	3	0	761.391895	0.0193	0.1350
NILK[x]VDIEVAVIPSEGFR	3	0	1998.114879	0.0192	0.3450
EK[x]QNTPVLFDSK	1	0	1404.724827	0.0192	0.2300
DMTLEEAEVLILK[x]VLR	12	0	1871.043692	0.0191	0.3050
SIK[x]GYTLPPHCSRGER	2	0	1856.931459	0.0191	0.3050
KPPVQPLAYK[x]SATPFR	9	0	1799.009303	0.0191	0.3050
EDCEAATDPLLK[x]KQMSYMLAR	11	0	2469.170083	0.0190	0.4000
EIKQIK[x]VMDSLEPTGEIYGK	5	0	2277.192525	0.0190	0.3800
TNAIVMK[x]DIR	6	0	1159.638269	0.0190	0.1900
E[x]IINR	0	0	643.365291	0.0190	0.0950
QEMKK[x]DSESTEEK	4	0	1567.703492	0.0188	0.2450
QEMK[x]KDSESTEEK	3	0	1567.703492	0.0188	0.2450
INVK[x]FFEK	3	0	1023.575269	0.0188	0.1500
P[x]RKQYSAK	0	0	976.545365	0.0188	0.1500
K[x]GEK	0	0	460.264524	0.0188	0.0750
GKYYPLK[x]SMTEK	6	0	1443.743119	0.0187	0.2250
YTQSTNNDDPK[x]K	10	0	1409.642221	0.0187	0.2250
EPPVYTPPK[x]DKK	8	0	1397.755400	0.0187	0.2250
YEAKAIGSGSEPAK[x]SELVK	13	0	1963.026127	0.0187	0.3550
M[x]STLDLNHLADLYDRKDWNACK	0	0	2678.257980	0.0186	0.4100
GVFKNVSGNVLSEIK[x]NNWQIER	14	0	2530.329098	0.0186	0.4100
K[x]EITPDIFAAIAIINEADRMAR	0	0	2457.304859	0.0186	0.4100
K[x]YINRSYYHLR	0	0	1511.799660	0.0186	0.2050
K[x]ANWCDK	0	0	920.417393	0.0186	0.1300
GK[x]YYPLK	1	0	867.485399	0.0186	0.1300
LNFSSLKMK[x]DAVK	8	0	1479.811862	0.0185	0.2400
ADPLDERLSGVVEGIFQK[x]CYAK	17	0	2494.252490	0.0184	0.4050
GIMLYGPPGTGK[x]TLCARAVANR	11	0	2302.203711	0.0184	0.4050
QVRQASDTSTNTK[x]VLIYIADLLFR	12	0	2751.491794	0.0183	0.4400
CGSPYIIEDSK[x]K	10	0	1395.670349	0.0183	0.2200
GK[x]LVRK	1	0	699.475505	0.0183	0.1100
LAAPQLVQMFIGDGAK[x]LVRDAFALAK	15	0	2742.525343	0.0183	0.4750
IDELVSNNEKIWK[x]VMCK	12	0	2105.064830	0.0182	0.3100
KPRVVTALTMLK[x]QHLFR	11	0	2037.203252	0.0182	0.3100
FSFISNVRPK[x]LFAYPPK	9	0	2010.109010	0.0182	0.3100
YK[x]SYLLQHREWDSK	1	0	1851.926697	0.0182	0.2550
NAEELSSYQK[x]KLIR	9	0	1677.904901	0.0182	0.2550
TFANLVSSTLYEK[x]R	12	0	1627.856893	0.0182	0.2550
EDMGSNDK[x]ASK	7	0	1180.502961	0.0182	0.2000
LGVKPPK[x]GCLMFGPPGTGK	6	0	1940.037500	0.0182	0.3450
D[x]GIQDIMPSQAKELKK	0	0	1799.945046	0.0181	0.2900
GNQK[x]FSSTADYMNMSS	3	0	1766.723905	0.0181	0.2900
VTVSK[x]GVAIDLLEECK	4	0	1759.938898	0.0181	0.2900
DVEFLHSDK[x]IDTIVKEIQDEK	8	0	2500.269581	0.0181	0.3800
TIEAITFK[x]TDNHLSSTLEKLSFK	7	0	2622.390357	0.0180	0.4150
EASK[x]TLSKWR	3	0	1204.656362	0.0180	0.1800
K[x]GYQTIELDK	0	0	1193.629146	0.0180	0.1800
SMIADK[x]HAIR	5	0	1140.607305	0.0180	0.1800
IDPSVTMMQVEEK[x]PDVTYGDVGGCK	12	0	2754.254924	0.0180	0.4500
QIGIDPPRGVLLYGPPGTGK[x]TMLVK	19	0	2606.461686	0.0180	0.4500
DSESTEEK[x]EAQAVQRAR	7	0	1932.913617	0.0179	0.3050
RGGDEWK[x]IEPLK	6	0	1426.756795	0.0179	0.2150
EVLNK[x]GVSKDEK	4	0	1344.724827	0.0179	0.2150
K[x]IEFPPPSAEAR	0	0	1340.708787	0.0179	0.2150
KK[x]AQSGPDASAK	1	0	1186.630541	0.0179	0.2150
NSDYK[x]ETLIFKCIDMFIHK	4	0	2401.180912	0.0179	0.3400
M[x]SQARGFDRTITVFSPEGR	0	0	2154.063918	0.0179	0.3400
LIK[x]KSSEQANLYER	2	0	1677.904901	0.0179	0.2500
TLFRK[x]EK	4	0	920.544305	0.0179	0.1250
TDLNHENLK[x]GGDDLDPNYVLSSR	8	0	2571.220002	0.0178	0.4100
SMK[x]DLHISQNFACLIR	2	0	1931.970877	0.0178	0.2850
TTMTNGFLAHK[x]LCIHK	10	0	1870.954502	0.0178	0.2850
IQDAELAILQK[x]TQNLR	10	0	1853.036967	0.0178	0.2850
ATLTGMK[x]IDVLFSKIR	6	0	1792.027986	0.0178	0.2850
VSTTPANSFELK[x]QYLIQR	11	0	2094.110853	0.0178	0.3200
S[x]ERDTALEKYK	0	0	1338.677880	0.0177	0.1950
VK[x]AMEVDEKPTER	1	0	1530.771118	0.0177	0.2300
K[x]VPDKLIDASTVK	0	0	1412.823808	0.0177	0.2300
IAIVVNQNWYCANTKYVTGPK[x]NK	20	0	2680.379413	0.0176	0.4050
T[x]VYQISELESLLRSSHIITKELK	0	0	2686.490399	0.0176	0.4050
EGK[x]VTFFYTDYIGVYAPR	2	0	2125.051948	0.0175	0.3150
KLGVKPPK[x]GCLMFGPPGTGK	7	0	2068.132455	0.0175	0.3500
IEASK[x]GLIDRMSTNLR	4	0	1802.967176	0.0175	0.2800
S[x]SSDMAYTSMFKGNQK	0	0	1780.775938	0.0175	0.2800
E[x]MKKDSESTEEK	0	0	1439.644921	0.0175	0.2100
K[x]LARNILK	0	0	954.633783	0.0175	0.1400
KLGVK[x]PPK	4	0	865.574877	0.0175	0.1400
TFLEK[x]R	4	0	792.449349	0.0175	0.1050
K[x]LWK	0	0	573.363839	0.0175	0.0700
DCIVLGADTRATAGPIIADK[x]NCK	19	0	2458.230705	0.0174	0.4000
CSEVRCNK[x]FFYILYFELYK	7	0	2578.238756	0.0174	0.3300
LKVELAK[x]QNLFVPTSDK	6	0	1929.093418	0.0174	0.2950
ILPNK[x]VDPLVSLMMVEK	4	0	1925.072882	0.0174	0.2950
GIMLYGPPGTGK[x]TLCAR	11	0	1790.917058	0.0174	0.2950
EFEIIK[x]GVLCQFR	5	0	1637.859869	0.0173	0.2250
QKSLEK[x]TLVPYLR	5	0	1573.919099	0.0173	0.2250
GLGYPEDAIGK[x]TK	10	0	1347.703366	0.0173	0.2250
ENRESQDYLNLVQALAETNVK[x]DEK	20	0	2805.377946	0.0173	0.4150
VSEVLNSEDITGIQEK[x]STDLRALR	15	0	2672.397956	0.0173	0.4150
DQK[x]KFDSGGGDNGANNQFAGNQSM	2	0	2486.051564	0.0173	0.4150
LELKK[x]ANWCDK	4	0	1403.723052	0.0173	0.1900
K[x]SGFEKIDLTR	0	0	1292.708787	0.0173	0.1900
GK[x]SALSTLNGFVEELKAEVR	1	0	2147.158527	0.0172	0.3450
GIWHNDNK[x]SFLVWVNEEDHLR	7	0	2607.261750	0.0171	0.3600
EDCEAATDPLLKK[x]QMSYMLAR	12	0	2469.170083	0.0171	0.3600
VSEVLNSEDITGIQEK[x]STDLR	15	0	2332.175685	0.0171	0.3600
K[x]EEPKSETLENFTR	0	0	1706.847448	0.0171	0.2400
AVKPTDMEQFAFYK[x]	13	0	1673.812254	0.0171	0.2400
K[x]ELLKLK	0	0	870.590192	0.0171	0.1200
TDELK[x]DANIIYDLEILR	4	0	2033.067988	0.0171	0.2900
SGFEK[x]IDLTR	4	0	1164.613831	0.0170	0.1700
LDRK[x]IEIPLPNEVGR	3	0	1747.994380	0.0170	0.2550
AIGSGSEPAK[x]SELVK	9	0	1471.788150	0.0170	0.2550
TDTKTIEAITFK[x]TDNHLSSTLEK	11	0	2592.328152	0.0170	0.3900
S[x]QARGFDRTITVFSPEGR	0	0	2023.023439	0.0169	0.3050
SAKAK[x]NPMFALSR	4	0	1419.765584	0.0169	0.2200
AVILSDTK[x]PVDKK	7	0	1412.823808	0.0169	0.2200
G[x]LGYPEDAIGKTK	0	0	1347.703366	0.0169	0.2200
LQMSAMYKK[x]CLTDLEDEAPAK	8	0	2441.163937	0.0169	0.3550
VATEK[x]DFLDAVQKVVK	4	0	1788.998462	0.0169	0.2700
VVGSEFVQK[x]YLGEGPR	8	0	1763.920551	0.0169	0.2700
LMVEMEK[x]K	6	0	1006.519074	0.0169	0.1350
DK[x]KLIPIR	1	0	981.633448	0.0169	0.1350
KQYSAK[x]AK	5	0	922.523570	0.0169	0.1350
QETQYKIDELVSNNEK[x]IWK	15	0	2364.196029	0.0168	0.3200
DELWK[x]NDDQLTYTYKDEK	4	0	2303.059268	0.0167	0.3000
LNQQSVLLPLLK[x]DNIAHR	11	0	2071.190103	0.0167	0.3000
C[x]SPSATLTHRTMTEK	0	0	1718.807905	0.0167	0.2500
AVILSDTK[x]PVDK	7	0	1284.728853	0.0167	0.2000
YKVNLYK[x]FR	6	0	1229.692020	0.0167	0.1500
ATAIGK[x]SSTAAK	5	0	1104.613831	0.0167	0.2000
FDVIVAK[x]GK	6	0	975.575269	0.0167	0.1500
M[x]ESLQR	0	0	762.369385	0.0167	0.1000
IIPLK[x]K	4	0	710.505408	0.0167	0.1000
LPSEYDSRVKAMEVDEK[x]PTER	16	0	2478.205935	0.0167	0.3500
EEPK[x]SETLENFTR	3	0	1578.752492	0.0165	0.2150
AASIAVEDEK[x]RLR	9	0	1456.799717	0.0165	0.2150
LGSTAIGVKTK[x]DAVVLGVEK	10	0	1984.156741	0.0165	0.3300
LILTENIK[x]TK	7	0	1171.717563	0.0165	0.1650
ILYVNNAK[x]SQEEAIENIKCTR	7	0	2492.269200	0.0164	0.3450
WAIK[x]EKR	3	0	929.544639	0.0164	0.1150
K[x]MSAQSCACMVRTLLYGK	0	0	2103.009638	0.0164	0.2950
IIYSDIDVDPVK[x]PEHVGKVVLK	11	0	2462.378342	0.0164	0.3600
SNPVFAENDEKGEK[x]R	13	0	1718.822295	0.0163	0.2450
K[x]EAGFIDDILIITPASKEK	0	0	2087.151320	0.0163	0.3100
IIRGAIESYK[x]VVDASIVSK	9	0	2047.167638	0.0163	0.3100
DK[x]MNFVILCRDAIPYEANIR	1	0	2437.224503	0.0162	0.3250
INVKK[x]SYDYSATMYTR	4	0	1938.950858	0.0162	0.2600
IK[x]ILFSDVKAMTTGLR	1	0	1792.027986	0.0162	0.2600
ELLVK[x]ASK	4	0	886.548722	0.0162	0.1300
ELFDPIISDRHGGYKPTDK[x]HK	18	0	2452.249792	0.0162	0.3400
GILLYGPPGTGK[x]TLLAR	11	0	1726.014054	0.0162	0.2750
GSLEK[x]NWKEEYLR	4	0	1650.836493	0.0162	0.2100
GFICK[x]VVDKDGIR	4	0	1505.802358	0.0162	0.2100
YTGLLRVSAMMSCACQK[x]R	16	0	2131.015784	0.0161	0.2900
KPIGATWK[x]TTQLEEANSK	7	0	2001.053008	0.0161	0.2900
IDK[x]NTWNSTLETAK	2	0	1619.815423	0.0161	0.2250
ARIEVEVYK[x]ITTGDR	8	0	1748.942012	0.0160	0.2400
EDALFK[x]NEEK	5	0	1221.587675	0.0160	0.1600
K[x]AFGR	0	0	577.333601	0.0160	0.0800
NPELFLRVGIKPPK[x]GVLLYGPPGTGK	13	0	2746.589657	0.0160	0.4150
S[x]RSYDSRTTIFSPEGR	0	0	1857.896851	0.0159	0.2550
NLLLQEK[x]GFPTPKATSTGTTIVGVIAK	6	0	2783.579543	0.0159	0.4300
QGEIDYEALVK[x]LTDGTNGADLR	10	0	2377.176020	0.0159	0.3500
LMVEMEK[x]KLEK	6	0	1376.740675	0.0159	0.1750
EPPVYTPPK[x]DK	8	0	1269.660444	0.0159	0.1750
LAAEDHKFVIHQEENK[x]R	15	0	2063.054738	0.0159	0.2700
GVAIDLLEECK[x]NTACSGIIAEVK	10	0	2489.250437	0.0159	0.3650
EVAEADIASK[x]DLEETDER	9	0	2018.927929	0.0158	0.2850
SSEETEDKK[x]MQE	8	0	1439.608537	0.0158	0.1900
VPDK[x]LIDASTVK	3	0	1284.728853	0.0158	0.1900
S[x]PTGQITSTSAR	0	0	1204.604720	0.0158	0.1900
LSGVVEGIFQKCYAK[x]NEWR	14	0	2283.146914	0.0158	0.3000
YGLQGPTWLVHKENAINK[x]K	17	0	2195.185017	0.0158	0.3000
K[x]EVQEAR	0	0	858.455887	0.0157	0.1100
EKVLK[x]TK	4	0	844.538158	0.0157	0.1100
K[x]INANEK	0	0	815.450075	0.0157	0.1100
RQGITEAYNQK[x]AVEK	10	0	1733.905962	0.0157	0.2350
IDRK[x]IEFPPPSAEAR	3	0	1724.920885	0.0157	0.2350
K[x]REAEAAK	0	0	901.498083	0.0156	0.1250
FKLNVYK[x]YR	6	0	1229.692020	0.0156	0.1400
M[x]SQARGFDR	0	0	1066.497761	0.0156	0.1400
K[x]IPQVASFR	0	0	1044.607962	0.0156	0.1400
LLK[x]VTVSKGVAIDLLEECK	2	0	2114.201970	0.0155	0.2950
VGIKPPK[x]GVLLYGPPGTGK	6	0	1877.113761	0.0155	0.2950
FAELQK[x]SLNNLNTIDIDANLEK	5	0	2502.296462	0.0155	0.3400
LELK[x]KANWCDK	3	0	1403.723052	0.0155	0.1700
NAEELSSYQK[x]K	9	0	1295.635683	0.0155	0.1700
TDTK[x]TIEAITFKTDNHLSSTLEK	3	0	2592.328152	0.0154	0.3550
GEK[x]VEDAPENNSFRSWIGAYLAK	2	0	2580.260747	0.0154	0.3550
IDTIVK[x]EIQDEK	5	0	1429.766355	0.0154	0.1850
K[x]AMVNIDTIDNK	0	0	1360.701983	0.0154	0.1850
LKPLIEK[x]GGDWERK	6	0	1667.935808	0.0154	0.2150
VSGIRK[x]HFEQVINEK	5	0	1782.973979	0.0153	0.2300
DEVLFNDK[x]PLPIEMK	7	0	1786.917438	0.0153	0.2300
IQFCLALHNDSIK[x]SMR	12	0	1931.970877	0.0153	0.2450
CIDMFIHK[x]SAELYKNPK	7	0	2093.043703	0.0153	0.2600
K[x]TTEEKEATPMEMDEEK	0	0	2024.891743	0.0153	0.2600
DVPTFANFHTPIFIAK[x]R	15	0	1973.052225	0.0153	0.2600
EGK[x]VTFFYTDYIGVYAPRK	2	0	2253.146903	0.0153	0.2900
M[x]FMTRSEYDRGVNTFSPEGR	0	0	2379.073490	0.0153	0.3050
TK[x]LQDGSTDMQLTLMSIVHVPYK	1	0	2604.329020	0.0152	0.3500
FVVFTPTLIDPELLDAQTK[x]LWK	18	0	2573.414392	0.0150	0.3300
YDK[x]LVETSGQIR	2	0	1407.735725	0.0150	0.1800
AK[x]NPMFALSR	1	0	1133.601493	0.0150	0.1500
MQK[x]LLR	2	0	787.473787	0.0150	0.0900
ILGVVEGQFSRPAK[x]LNDPEDK	13	0	2311.217099	0.0150	0.3150
C[x]SPSATLTHRTMTEKAR	0	0	1945.946117	0.0150	0.2550
DELWK[x]NDDQLTYTYK	4	0	1930.894787	0.0150	0.2250
LIDASTVK[x]HVFPITK	7	0	1667.960960	0.0150	0.2250
ASVVETVTLTK[x]VTQK	10	0	1602.919156	0.0150	0.2250
SGFEK[x]IDLTRIVK	4	0	1504.861253	0.0150	0.1950
NIPK[x]ARASLTAAK	3	0	1339.793514	0.0150	0.1950
M[x]SER	0	0	521.226756	0.0150	0.0600
FVVFTPTLIDPELLDAQTK[x]LWKR	18	0	2729.515494	0.0148	0.3400
SLADFEKALQDYK[x]PELASDPIIR	12	0	2618.359059	0.0148	0.3400
KAVYMPLCDPGNK[x]AEESAFYER	12	0	2574.188176	0.0148	0.3250
M[x]CSPSATLTHRTMTEKAR	0	0	2076.986596	0.0147	0.2650
M[x]CSPSATLTHRTMTEK	0	0	1849.848383	0.0147	0.2350
GYQTIELDKK[x]LDVAK	9	0	1719.940617	0.0147	0.2200
Q[x]EMKKDSESTEEK	0	0	1567.703492	0.0146	0.1900
SDINAHK[x]SQLFAGAAPNNHLEEWLK	6	0	2789.388396	0.0146	0.3650
DQKK[x]FDSGGGDNGANNQFAGNQSM	3	0	2486.051564	0.0146	0.3500
ILSGEQTVK[x]YDR	8	0	1407.735725	0.0146	0.1750
NLNAPK[x]FSFISNVRPKLFAYPPK	5	0	2647.463738	0.0146	0.3350
SYYMLYK[x]AGVLQSLADDSATTR	6	0	2452.194311	0.0145	0.3200
QGDVLLNK[x]LQK	7	0	1254.729522	0.0145	0.1600
IEIPLPNEVGRMEILK[x]IHLEK	15	0	2470.398029	0.0145	0.3050
LNADVLGQLIK[x]KYYSFDNSLK	10	0	2428.300096	0.0145	0.3050
TK[x]INLIETLR	1	0	1199.723710	0.0145	0.1450
YEVGAEYIK[x]K	8	0	1198.623334	0.0145	0.1450
K[x]PPVQPLAYK	0	0	1139.670224	0.0145	0.1450
NLQVAK[x]SLDK	5	0	1114.634566	0.0145	0.1450
VGIK[x]PPKGVLLYGPPGTGK	3	0	1877.113761	0.0145	0.2750
K[x]HLDAEVQK	0	0	1066.577055	0.0144	0.1300
TMLVK[x]AVANSTAANFIRVVGSEFVQK	4	0	2779.505334	0.0144	0.3750
ATSAGPK[x]QTETINWLEK	6	0	1872.958052	0.0144	0.2450
FLHDKNSDYK[x]ETLIFK	9	0	1997.025735	0.0144	0.2300
INVK[x]KSYDYSATMYTR	3	0	1938.950858	0.0144	0.2300
IVKSAK[x]AK	5	0	843.554142	0.0144	0.1150
NLSNVVEISGK[x]GVFV	10	0	1560.851081	0.0143	0.2150
LSVEALNSLTGEFKGK[x]YYPLK	15	0	2356.267737	0.0143	0.3000
EK[x]RTFLR	1	0	948.550451	0.0143	0.1000
LLSSAK[x]K	5	0	745.469750	0.0143	0.1000
YTLYDQNDTKEWLDK[x]LGDK	14	0	2344.122200	0.0142	0.2700
EDSSPCGYIIRILSGEQTVK[x]YDR	19	0	2685.306702	0.0141	0.3250
ARVEAQNHK[x]LNLADPVSIEYLTR	8	0	2636.403319	0.0141	0.3250
KAMVNIDTIDNK[x]VATTM	11	0	1863.943328	0.0141	0.2400
EIK[x]PNIRVALR	2	0	1307.803685	0.0141	0.1550
CVVHLNDASVAAK[x]LLMKLSSQNDDK	12	0	2755.399548	0.0140	0.3500
DLEETDERSLALTK[x]K	13	0	1746.899873	0.0140	0.2100
QEVAAQK[x]SSEETEDK	6	0	1677.769259	0.0140	0.2100
TIEAITFK[x]TDNHLSSTLEK	7	0	2147.110911	0.0139	0.2650
YEVGAEYIK[x]KVIAR	8	0	1637.914013	0.0139	0.1950
TSTGGPK[x]LQLNLER	6	0	1512.825929	0.0139	0.1950
RLAEGESEEVK[x]AYMDPHR	10	0	2116.000652	0.0139	0.2500
IIYSDIDVDPVK[x]PEHVGK	11	0	2023.062511	0.0139	0.2500
TLPPELK[x]GEALGNSEHIR	6	0	1960.037693	0.0139	0.2500
DEPEETDVNK[x]YQK	9	0	1593.715773	0.0138	0.1800
IDELVSNNEK[x]IWK	9	0	1586.830346	0.0138	0.1800
IHAKSMAIDK[x]DIR	9	0	1496.813257	0.0138	0.1800
EEMMNSIQQAVAK[x]	12	0	1477.690428	0.0138	0.1800
M[x]SRSYDSRTTIFSPEGR	0	0	1988.937329	0.0138	0.2350
TAHAIYRK[x]FDQLTQALNVAIR	7	0	2428.333793	0.0138	0.2900
GQAQSGNFSNFGDGANGDNK[x]K	19	0	2111.925576	0.0138	0.2900
EEFAEK[x]AVSVIQARIANYDPAEIR	5	0	2718.397564	0.0138	0.3300
KYIPNPVLVIIDVK[x]PK	13	0	1835.128350	0.0137	0.2200
F[x]MTR	0	0	553.268226	0.0137	0.0550
EVQK[x]GPDSVALGVQYDDVRPEDR	3	0	2571.256387	0.0137	0.3150
ELFDPIISDRHGGYK[x]PTDK	14	0	2187.095930	0.0137	0.2600
A[x]ASLLKVNMENLIVTDLGK	0	0	2028.128811	0.0137	0.2600
DVPTFANFHTPIFIAK[x]REDGMK	15	0	2533.278647	0.0136	0.3000
LK[x]GYQTIELDK	1	0	1306.713204	0.0136	0.1500
MILELTNHLEELK[x]KYINR	12	0	2256.229913	0.0136	0.2450
ASRPGAAAK[x]LDGKDELWK	8	0	1912.016567	0.0136	0.2450
LQMSAMYK[x]KCLTDLEDEAPAK	7	0	2441.163937	0.0136	0.2850
YK[x]LHSEK	1	0	903.481373	0.0136	0.0950
EK[x]VLKTK	1	0	844.538158	0.0136	0.0950
K[x]IEFPPPSAEARAEILR	0	0	1923.057703	0.0135	0.2300
NSIVSK[x]YTQSTNNDDPK	5	0	1909.901659	0.0135	0.2300
IEDTDK[x]YDKK	5	0	1253.613888	0.0135	0.1350
ARSEAAEFEYK[x]NGYPMPCDVLAK	10	0	2645.225286	0.0135	0.3100
YGEK[x]ESLAAVLVR	3	0	1433.787759	0.0135	0.1750
SVQPLASAK[x]ELLR	8	0	1410.819392	0.0135	0.1750
CLDQLTNWCTIK[x]TVDR	11	0	2021.966182	0.0134	0.2150
WK[x]VETQEAAVVDYPDR	1	0	1904.926754	0.0134	0.2150
GEIK[x]KAMVNIDTIDNK	3	0	1787.945046	0.0134	0.2150
APESLQQSYILMEDLYERK[x]LWK	18	0	2739.394060	0.0134	0.2950
AVYMPLCDPGNK[x]AEESAFYER	11	0	2446.093220	0.0133	0.2800
SEAAEFEYK[x]NGYPMPCDVLAK	8	0	2418.087074	0.0133	0.2800
S[x]TLDLNHLADLYDRK	0	0	1772.905627	0.0133	0.2000
RMPIDFK[x]GFICK	6	0	1510.778788	0.0133	0.1600
REDGMK[x]ILMVNR	5	0	1460.759115	0.0133	0.1600
K[x]VEFGLPDLEGR	0	0	1358.719350	0.0133	0.1600
AELDK[x]IGLSKIR	4	0	1341.797930	0.0133	0.1600
EK[x]ADAAFLR	1	0	1019.539945	0.0133	0.1200
K[x]QYSAK	0	0	723.391504	0.0133	0.0800
LMGQINK[x]MPLLQSSVALLGQKIR	6	0	2537.454825	0.0133	0.3050
EVIELPLK[x]NPELFLRVGIKPPK	7	0	2528.509290	0.0132	0.2900
HKTPDK[x]GYGHR	5	0	1294.653005	0.0132	0.1450
TGPPGPPCGGKFMLK[x]LGVK	14	0	1940.037500	0.0132	0.2500
VDTILLFMPMDESLK[x]VFQALTTIR	14	0	2780.485512	0.0131	0.3150
NK[x]ISWYTKIVDELDLR	1	0	1992.067931	0.0131	0.2100
TFHILEPKEK[x]SLLAHK	9	0	1890.072626	0.0131	0.2100
GERPSCPTGYHLK[x]SIR	12	0	1856.931459	0.0131	0.2100
NWK[x]EEYLR	2	0	1136.561406	0.0131	0.1050
LENQRK[x]WR	5	0	1128.615169	0.0131	0.1050
ASK[x]VLELR	2	0	914.554868	0.0131	0.1050
ILYVNNAK[x]SQEEAIENIK	7	0	2075.089784	0.0131	0.2350
GFPTPK[x]ATSTGTTIVGVIAK	5	0	1945.088332	0.0130	0.2600
HPK[x]FEEILTR	2	0	1268.687660	0.0130	0.1300
SLDK[x]QMVEER	3	0	1233.602276	0.0130	0.1300
LEGTIDYQK[x]L	8	0	1178.618248	0.0130	0.1300
INVK[x]K	3	0	600.395864	0.0130	0.0650
AK[x]SAK	1	0	503.306720	0.0130	0.0650
TLLYGK[x]RFFPYYVYTTVAGIDK	5	0	2614.383428	0.0130	0.2850
K[x]IEIPLPNEVGRMEILK	0	0	1978.128419	0.0129	0.2200
ALTCKMPGTLLPGPGK[x]GYIGDPIK	15	0	2483.327901	0.0129	0.3100
K[x]TLVAHAVLKVGSALVGSQTK	0	0	2106.252365	0.0129	0.2700
S[x]TLDLNHLADLYDR	0	0	1644.810672	0.0129	0.1800
G[x]GLGYPEDAIGKTK	0	0	1404.724827	0.0129	0.1800
D[x]RGKLVR	0	0	842.508589	0.0129	0.0900
DATDDK[x]R	5	0	819.372221	0.0129	0.0900
LGVK[x]PPK	3	0	737.479921	0.0129	0.0900
VGIK[x]PPK	3	0	737.479921	0.0129	0.0900
TTEEK[x]EATPMEMDEEK	4	0	1896.796787	0.0128	0.2050
AKWSTAETLTNNK[x]IDR	12	0	1846.953636	0.0128	0.2050
GEK[x]RWSELR	2	0	1159.609749	0.0128	0.1150
LLVK[x]DRIDK	3	0	1098.676036	0.0128	0.1150
NK[x]LTNDETR	1	0	1089.541397	0.0128	0.1150
SATPFRK[x]INVLNFPSANFSK	6	0	2237.195580	0.0127	0.2550
VLGVFSEK[x]AQIKILYVNNAK	7	0	2233.283329	0.0127	0.2550
SSK[x]SSLELANNAVKSNDIEK	2	0	2133.091236	0.0127	0.2550
D[x]DGLEDDMPALADEEFEKMDRR	0	0	2596.105628	0.0127	0.2800
QEYKDDINLDEASAMAVK[x]FLSK	17	0	2514.231087	0.0127	0.2800
KSGFEK[x]IDLTR	5	0	1292.708787	0.0127	0.1400
TEPKAVDEEMK[x]VR	10	0	1530.771118	0.0127	0.1650
GGDEWK[x]IEPLKLK	5	0	1511.834706	0.0127	0.1650
LNFSSLK[x]MKDAVK	6	0	1479.811862	0.0127	0.1650
V[x]SPTGQITSTSAR	0	0	1303.673128	0.0127	0.1650
IITK[x]EGVETRIIPLK	3	0	1709.045018	0.0127	0.1900
K[x]VEFGLPDLEGRAHILR	0	0	1949.084584	0.0126	0.2150
FAASK[x]EKQNTPVLFDSK	4	0	1908.994437	0.0126	0.2150
VPFTAAITITGVKTSTGGPK[x]LQLNLER	19	0	2811.585689	0.0126	0.3400
TAINTGGGSVAVFNK[x]FAYVLYQER	14	0	2604.333515	0.0125	0.3000
NKELISVSAASK[x]ILSNITYSYK	11	0	2428.321223	0.0125	0.2750
Q[x]LMTEFVDQVDDVVKYEIDK	0	0	2413.172181	0.0125	0.2500
YEVGAEYIKK[x]VIAR	9	0	1637.914013	0.0125	0.1750
VMK[x]EDNLILRTR	2	0	1486.828906	0.0125	0.1500
LRLQK[x]R	4	0	812.534410	0.0125	0.0750
NIPK[x]AR	3	0	697.423471	0.0125	0.0750
RMK[x]K	2	0	561.342056	0.0125	0.0500
K[x]NCK	0	0	548.274037	0.0125	0.0500
INYKK[x]TELEEIMLLNLHK	4	0	2228.223766	0.0125	0.2250
MNSIVSK[x]YTQSTNNDDPK	6	0	2040.942138	0.0125	0.2250
TNTNNSILFAALSK[x]SLVR	13	0	1948.074078	0.0125	0.2250
VPFTAAITITGVK[x]TSTGGPKLQLNLER	12	0	2811.585689	0.0124	0.3350
EERQIQPK[x]TFANLVSSTLYEK	7	0	2480.290985	0.0124	0.2600
MSSKSSLELANNAVK[x]SNDIEK	14	0	2264.131715	0.0124	0.2600
NIK[x]AMDLGELETFQLLNTR	2	0	2205.146246	0.0124	0.2350
CVVHLNDASVAAK[x]LLMK	12	0	1868.001115	0.0124	0.2100
YK[x]NENLENIEDVQLR	1	0	1875.932566	0.0123	0.1850
YLHQSLKYK[x]EDTALR	8	0	1863.984208	0.0123	0.1850
SMAIDK[x]DIRWELIAR	5	0	1815.966450	0.0123	0.1850
DYGK[x]FLSAMHDLPVR	3	0	1747.871494	0.0123	0.1850
QDPK[x]KHLDAEVQK	3	0	1534.810280	0.0123	0.1600
FSFISNVRPK[x]LFAYPPKSVQPTAK	9	0	2721.500514	0.0123	0.2950
ATHEVLKDEVLFNDK[x]PLPIEMK	14	0	2565.351138	0.0123	0.2700
ELK[x]KEEMVMLK	2	0	1376.740675	0.0123	0.1350
HK[x]TPDKGYGHR	1	0	1294.653005	0.0123	0.1350
E[x]SLQRLLQGAR	0	0	1269.715268	0.0123	0.1350
ELISVSAASK[x]ILSNITYSYK	9	0	2186.183345	0.0123	0.2450
SITEFGDTATAK[x]ELEAMK	11	0	1940.940017	0.0122	0.2200
KTVQYATK[x]R	7	0	1093.624337	0.0122	0.1100
K[x]QCVIANSCKTAINTGGGSVAVFNK	0	0	2623.320910	0.0122	0.3050
FLHDK[x]NSDYKETLIFK	4	0	1997.025735	0.0122	0.1950
VNLEAYLDLSITPK[x]QHAVNERAK	13	0	2608.397173	0.0122	0.2800
LILVDDEK[x]TSWIYK	7	0	1721.923907	0.0121	0.1700
ILFSDVK[x]AMTTGLR	6	0	1550.848972	0.0121	0.1700
VNLYK[x]FR	4	0	938.533741	0.0121	0.0850
K[x]EKWIAK	0	0	901.538493	0.0121	0.0850
IGLSK[x]IR	4	0	785.512280	0.0121	0.0850
LNSLPLLQQLVK[x]CFIVNELMR	11	0	2527.401730	0.0121	0.2550
DEKVSEVLNSEDITGIQEK[x]STDLR	18	0	2704.340167	0.0121	0.2900
DTLSKDQELTEENVSISVIGK[x]DEK	20	0	2676.334021	0.0121	0.2900
TQLADILSVLGMSYSNTSK[x]HESLK	18	0	2621.336941	0.0121	0.2900
K[x]KAQSGPDASAK	0	0	1186.630541	0.0121	0.1450
TSNNTNRTNSTDEK[x]GTK	13	0	1866.866670	0.0121	0.2050
ILSNITYSYK[x]GYGLSMGTMLAGTGK	9	0	2625.318122	0.0120	0.3000
TYNLISSYIK[x]SVEISALASK	9	0	2186.183345	0.0120	0.2400
YLHQSLK[x]YKEDTALR	6	0	1863.984208	0.0120	0.1800
IDRK[x]VEFGLPDLEGR	3	0	1742.931448	0.0120	0.1800
VISMEK[x]GGNMKEVFR	5	0	1723.874862	0.0120	0.1800
TIDNAETMK[x]K	8	0	1149.569917	0.0120	0.1200
FIVK[x]ASSGPR	3	0	1060.602876	0.0120	0.1200
V[x]GVFK	0	0	548.332206	0.0120	0.0600
QEYK[x]DDINLDEASAMAVK	3	0	2038.951640	0.0119	0.2150
GQAQSGNFSNFGDGANGDNKK[x]DQK	20	0	2483.106041	0.0119	0.2850
LILVDDEK[x]TSWIYKNK	7	0	1964.061785	0.0119	0.1900
LAHLSK[x]HPKFEEILTR	5	0	1918.078772	0.0119	0.1900
K[x]EEMVMLK	0	0	1006.519074	0.0119	0.0950
L[x]MTEFVDQVDDVVKYEIDK	0	0	2285.113610	0.0118	0.2250
AVILSDTKPVDK[x]KQCVIANSCK	11	0	2473.303140	0.0118	0.2600
YMLLSQIMLNSVSEVK[x]SLLTGK	15	0	2453.327233	0.0118	0.2600
CVVHLNDASVAAKLLMK[x]LSSQNDDK	16	0	2755.399548	0.0118	0.2950
ATAIGK[x]SSTAAKTFLEK	5	0	1722.951515	0.0118	0.2000
VFHPITKAVILSDTK[x]PVDKK	14	0	2235.298978	0.0117	0.2350
MSSKDISSK[x]SPSGNDALNDK	8	0	2079.974162	0.0117	0.2350
TLLAK[x]AVANQTSATFLRVVGSELIQK	4	0	2757.575126	0.0117	0.3050
FSFISNVRPKLFAYPPK[x]SVQPTAK	16	0	2721.500514	0.0117	0.2800
TK[x]VVDRYADVIASIGLSR	1	0	1962.089727	0.0117	0.2100
A[x]SLLKVNMENLIVTDLGK	0	0	1957.091700	0.0117	0.2100
NKVLVK[x]VHPEGK	5	0	1346.803351	0.0117	0.1400
IK[x]LISGKLDEAR	1	0	1341.797930	0.0117	0.1400
GTLK[x]VHTIR	3	0	1023.618860	0.0117	0.1050
SEAAEFEYKNGYPMPCDVLAK[x]R	20	0	2574.188176	0.0116	0.2550
IAIVVNQNWYCANTK[x]YVTGPKNK	14	0	2680.379413	0.0115	0.2650
K[x]YDKTEDDIK	0	0	1253.613888	0.0115	0.1150
ISPGYDVYEGSFEK[x]EGK	13	0	1903.883889	0.0115	0.1950
GQAQSGNFSNFGDGANGDNK[x]KDQK	19	0	2483.106041	0.0115	0.2750
IVCFMLNEK[x]LNQQSVLLPLLK	8	0	2499.395584	0.0114	0.2400
D[x]GLEDDMPALADEEFEKMDRR	0	0	2481.078690	0.0114	0.2400
ISWYTK[x]IVDELDLR	5	0	1749.930053	0.0114	0.1600
S[x]RSYDSR	0	0	869.399102	0.0114	0.0800
K[x]ARQAAK	0	0	771.471479	0.0114	0.0800
ASVVETVTLTKVTQKK[x]PPVQPLAYK	15	0	2724.578817	0.0114	0.2850
QYSAK[x]AKWSTAETLTNNK	4	0	2040.027522	0.0114	0.2050
ELIRAQEEVK[x]R	9	0	1369.767693	0.0114	0.1250
YGLQGPTWLVHK[x]ENAINKK	11	0	2195.185017	0.0113	0.2150
VFHPITKAVILSDTK[x]PVDK	14	0	2107.204023	0.0113	0.2150
NLNAPKFSFISNVRPK[x]LFAYPPK	15	0	2647.463738	0.0113	0.2600
IKVLAQLGMQSLSPLK[x]QGMNILR	15	0	2537.454825	0.0113	0.2600
DSEALK[x]TR	5	0	918.477013	0.0113	0.0900
CIK[x]R	2	0	575.321319	0.0113	0.0450
K[x]LEK	0	0	516.327120	0.0113	0.0450
LREWNQNIK[x]NLSNVVEISGK	8	0	2340.254878	0.0112	0.2250
S[x]SKSSLELANNAVKSNDIEK	0	0	2133.091236	0.0112	0.2250
STLDLNHLADLYDRK[x]DWNACK	14	0	2547.217501	0.0112	0.2350
CEDGVILALEKVVTSK[x]LLKPR	15	0	2367.355831	0.0112	0.2350
IQDAELAILQK[x]TQNLRR	10	0	2009.138070	0.0112	0.1900
SSLELANNAVK[x]SNDIEK	10	0	1830.932231	0.0112	0.1900
YHDDLPALRITAFLLADSK[x]SQK	18	0	2501.327703	0.0111	0.2450
YGLQGPTWLVHK[x]ENAINK	11	0	2067.090061	0.0111	0.2000
ASLLK[x]VNMENLIVTDLGK	4	0	1957.091700	0.0111	0.2000
ETEK[x]LAEER	3	0	1103.545814	0.0111	0.1000
CIDMFIHK[x]SAELYK	7	0	1753.853066	0.0111	0.1550
NNSWAK[x]SWSNLDLR	5	0	1689.822239	0.0111	0.1550
EKSLLAHK[x]GGHVVR	7	0	1529.878966	0.0111	0.1550
TGIATMLTRGEIK[x]K	12	0	1517.859870	0.0111	0.1550
TSTSSMTAVPK[x]PLK	10	0	1446.775143	0.0111	0.1550
FLSK[x]TLDSNSLTHEK	3	0	1718.883832	0.0110	0.1650
DFLDAVQK[x]VVKGNQK	7	0	1687.925636	0.0110	0.1650
EAGFIDDILIITPASK[x]EKADAAFLR	15	0	2703.448203	0.0110	0.2750
WK[x]TLSKESAR	1	0	1204.656362	0.0110	0.1100
LLENDIK[x]VMK	6	0	1201.673984	0.0110	0.1100
K[x]LEGTIDYQK	0	0	1193.629146	0.0110	0.1100
K[x]DQKK	0	0	645.380940	0.0110	0.0550
QLDSERFIVK[x]ASSGPR	9	0	1788.948158	0.0109	0.1750
GEIKK[x]AMVNIDTIDNK	4	0	1787.945046	0.0109	0.1750
YLDSQRVAIK[x]K	9	0	1319.756069	0.0109	0.1200
TYEAALEVIK[x]NMGTVVDLLIENK	9	0	2562.361367	0.0109	0.2500
VGSALVGSQTK[x]VALEIHAQYELR	10	0	2468.338601	0.0109	0.2500
K[x]NLLNPLIEDSRYGLQGPTWLVHK	0	0	2790.517949	0.0108	0.2600
AQIK[x]ILYVNNAK	3	0	1373.803016	0.0108	0.1300
LAEK[x]WR	3	0	801.449683	0.0108	0.0650
K[x]TTEEK	0	0	734.380997	0.0108	0.0650
FSGEK[x]K	4	0	694.364957	0.0108	0.0650
GILLYGPPGTGK[x]TLLARAVAHHTDCK	11	0	2745.474704	0.0108	0.2800
KLGVK[x]PPKGCLMFGPPGTGK	4	0	2068.132455	0.0108	0.2150
NLLLQEKGFPTPK[x]ATSTGTTIVGVIAK	12	0	2783.579543	0.0107	0.2900
LNVYK[x]YR	4	0	954.528656	0.0107	0.0750
EIK[x]PNIR	2	0	868.513006	0.0107	0.0750
IEPLK[x]LK	4	0	839.547996	0.0107	0.0750
LNCVIDRVNGVVFTNRPDEK[x]NR	19	0	2614.339673	0.0107	0.2350
YTVGQGYTK[x]AAWFEK	8	0	1747.856893	0.0107	0.1600
VNGVVFTNRPDEK[x]NR	12	0	1743.901545	0.0107	0.1600
SGVKLENVK[x]IYADLK	8	0	1675.950788	0.0107	0.1600
LFLLRIVAFDQLVK[x]EK	13	0	1931.160709	0.0106	0.1700
LAHLSKHPK[x]FEEILTR	8	0	1918.078772	0.0106	0.1700
TK[x]INLIETLRTITDGK	1	0	1815.046470	0.0106	0.1700
TDK[x]YAFSLTTFSPNGK	2	0	1775.872934	0.0106	0.1700
GLGYPEDAIGK[x]TKLVK	10	0	1687.950789	0.0106	0.1700
ASVVETVTLTK[x]VTQKKPPVQPLAYK	10	0	2724.578817	0.0106	0.2650
VLNKGDSGEMSLQKLFK[x]	16	0	1893.002891	0.0106	0.1800
MILELTNHLEELKK[x]YINR	13	0	2256.229913	0.0106	0.1900
IEVNIHRK[x]R	7	0	1163.688664	0.0106	0.0950
QETQYK[x]IDELVSNNEKIWK	5	0	2364.196029	0.0105	0.2000
VFHPITK[x]AVILSDTKPVDK	6	0	2107.204023	0.0105	0.2000
QIEELFEAIVLPMQQADK[x]FR	17	0	2404.245953	0.0105	0.2100
YTENIYPPK[x]K	8	0	1251.649881	0.0105	0.1050
ELFEMARTK[x]K	8	0	1251.664481	0.0105	0.1050
M[x]SSKSSLELANNAVKSNDIEK	0	0	2264.131715	0.0105	0.2200
VLSETHCEK[x]DDYILCCLHSLLR	8	0	2760.303207	0.0105	0.2300
HYYSLRINYK[x]K	9	0	1483.793513	0.0105	0.1150
HK[x]TDLNHENLK	1	0	1347.689447	0.0105	0.1150
TEPK[x]AVDEEMK	3	0	1275.601607	0.0105	0.1150
ENEQK[x]IKTLSMEK	4	0	1576.812980	0.0104	0.1350
K[x]FDQLTQALNVAIR	0	0	1615.904510	0.0104	0.1450
M[x]STLDLNHLADLYDRK	0	0	1903.946106	0.0103	0.1650
IK[x]VLAQLGMQSLSPLK	1	0	1725.022174	0.0103	0.1650
F[x]MTRSEYDRGVNTFSPEGR	0	0	2248.033011	0.0103	0.1950
VVSSAIVDK[x]YIGESARIIR	8	0	2075.173785	0.0103	0.1950
LNADVLGQLIKK[x]YYSFDNSLK	11	0	2428.300096	0.0102	0.2150
SMIADK[x]HAIRILAHR	5	0	1730.972539	0.0100	0.1500
SSEETEDK[x]K	7	0	1051.466899	0.0100	0.0900
YPHGMTETLNTK[x]LGLGIAYQLR	11	0	2475.294296	0.0100	0.2200
AVILSDTKPVDKK[x]QCVIANSCK	12	0	2473.303140	0.0100	0.2200
ESQDYLNLVQALAETNVK[x]DEK	17	0	2406.191334	0.0100	0.2100
V[x]NQIESQMAMAEKLIQIRVK	0	0	2328.265640	0.0100	0.2000
SLEFK[x]ASELAEDFHIPVTR	4	0	2188.116331	0.0100	0.1900
AVNARALTCK[x]MPGTLLPGPGK	9	0	2151.165540	0.0100	0.2100
GVMTLGFDLIK[x]RVYPYR	10	0	2027.102541	0.0100	0.1700
EIDMTCAREASK[x]TLSK	11	0	1838.886542	0.0100	0.1600
K[x]SGNLPDADNSKSDISK	0	0	1774.869635	0.0100	0.1700
KLPNIEEATFDK[x]R	11	0	1559.830681	0.0100	0.1300
LDEARELLVK[x]ASK	9	0	1470.840518	0.0100	0.1300
SQK[x]ALDTLFSAIR	2	0	1448.798656	0.0100	0.1300
VLTLELYK[x]KLR	7	0	1374.859801	0.0100	0.1100
K[x]IEFPSYRDR	0	0	1309.677823	0.0100	0.1000
ADYYYQAK[x]AK	7	0	1219.587284	0.0100	0.1000
E[x]TIDNAETMK	0	0	1150.517549	0.0100	0.1000
D[x]KKLIPIR	0	0	981.633448	0.0100	0.0800
RK[x]QYSAK	1	0	879.492606	0.0100	0.0700
IIPLK[x]KD	4	0	825.532346	0.0100	0.0700
K[x]VPDK	0	0	585.348581	0.0100	0.0500
GGYAEVK[x]QSEVIGLVRTITFDAR	6	0	2508.333515	0.0098	0.2250
VSAMMSCACQK[x]RLEDDHIHNYR	10	0	2720.203848	0.0098	0.2150
GILGIDAALGGQATK[x]LAAEDHK	14	0	2148.153776	0.0098	0.2150
MHNNHAK[x]SLPPEEYDEKLYNK	6	0	2556.206604	0.0098	0.2050
THAVLVALK[x]RNAEELSSYQK	8	0	2256.222519	0.0097	0.1950
QIQPK[x]TFANLVSSTLYEK	4	0	2066.104707	0.0097	0.1750
TFHILEPK[x]EKSLLAHK	7	0	1890.072626	0.0097	0.1550
VLK[x]LTLEAMDLEIVEK	2	0	1843.037546	0.0097	0.1550
LIKK[x]SSEQANLYER	3	0	1677.904901	0.0096	0.1350
ATPYRGYSK[x]PNER	8	0	1537.763667	0.0096	0.1250
DIKSMIADK[x]HAIR	8	0	1496.813257	0.0096	0.1250
IDLTRIVK[x]SAK	7	0	1242.765906	0.0095	0.1050
LGSTAIGVK[x]TK	8	0	1073.644403	0.0095	0.1050
MKDAVK[x]EAAR	5	0	1117.591321	0.0095	0.0950
SLLTGK[x]HAIR	5	0	1094.655970	0.0095	0.0950
VVKGNQK[x]FSSTADYMNMSS	6	0	2092.955678	0.0095	0.1800
K[x]VAQTTYKK	0	0	1065.618191	0.0094	0.0850
TPDK[x]GYGHR	3	0	1029.499144	0.0094	0.0850
SEFQRLTHEK[x]STMLEK	9	0	1962.983216	0.0094	0.1500
YYK[x]PDLTIDEAVRIMK	2	0	1954.023292	0.0094	0.1500
GIGSYEK[x]QSEVSVGLR	6	0	1707.879080	0.0094	0.1500
HNLNLSPEATASFTRK[x]QLATSLR	15	0	2554.361457	0.0093	0.2150
LFQVEYAIEAIK[x]LGSTAIGVKTK	11	0	2478.409640	0.0093	0.2150
ELNLMDPK[x]VPEDIFKTHLEVAR	7	0	2593.357284	0.0093	0.2050
NEADPAMAILSEYLETGSVK[x]LR	19	0	2406.209961	0.0093	0.2050
GDVAASILDK[x]YRTGIATMLTR	9	0	2251.199340	0.0093	0.1950
WAIKEK[x]R	5	0	929.544639	0.0093	0.0650
FK[x]LNVYK	1	0	910.527595	0.0093	0.0650
LGVK[x]RFK	3	0	846.543913	0.0093	0.0650
SIMEYNGGSCVAMAGK[x]NCVAIASDLR	15	0	2773.265441	0.0092	0.2400
VMK[x]SEFQRLTHEK	2	0	1631.845282	0.0092	0.1200
IK[x]TLSMEKHTELR	1	0	1584.865682	0.0092	0.1200
LTHEK[x]STMLEKIK	4	0	1556.859536	0.0092	0.1200
AHLDVQEK[x]DQPKK	7	0	1534.810280	0.0092	0.1200
K[x]VSTTPANSFELK	0	0	1420.756126	0.0092	0.1200
VVK[x]GNQKFSSTADYMNMSS	2	0	2092.955678	0.0092	0.1750
GLATMGMGYLGSTGK[x]TYNLISSYIK	14	0	2625.318122	0.0092	0.2300
ALRDTLSK[x]DQELTEENVSISVIGK	7	0	2644.391809	0.0092	0.2200
K[x]SYDYSATMYTR	0	0	1484.660513	0.0092	0.1100
K[x]SSEQANLYERK	0	0	1451.736786	0.0092	0.1100
IDRPAQVISFK[x]K	10	0	1400.813914	0.0092	0.1100
LYNK[x]FK	3	0	811.459186	0.0092	0.0550
VK[x]AFGR	1	0	676.402010	0.0092	0.0550
GIKGIESEAYESVLDLAK[x]ICDVR	17	0	2564.315479	0.0091	0.2100
EKQNTPVLFDSK[x]EAVLK	11	0	1945.051948	0.0091	0.1550
VLNKGDSGEMSLQK[x]LFK	13	0	1893.002891	0.0091	0.1550
GYIGDPIK[x]FVR	7	0	1263.697497	0.0091	0.1000
DPEEEAEMMTK[x]ETTEK	10	0	1896.796787	0.0091	0.1450
QEVAAQK[x]SSEETEDKK	6	0	1805.864214	0.0091	0.1450
LFNLEPK[x]ILEEVPLR	6	0	1809.039932	0.0090	0.1350
K[x]HFEQVINEK	0	0	1270.666925	0.0090	0.0900
YFATLQK[x]SKR	6	0	1240.692746	0.0090	0.0900
NIK[x]VIMATNR	2	0	1158.654253	0.0090	0.0900
TMGKNK[x]VLVK	5	0	1116.668841	0.0090	0.0900
TNSTDEK[x]GTK	6	0	1079.509429	0.0090	0.0900
LK[x]VLVQGLERVAMLYAYDR	1	0	2236.240084	0.0089	0.1700
K[x]VNQIESQMAMAEK	0	0	1605.785384	0.0089	0.1250
VRSEDYLPSK[x]YLDIDISK	9	0	2140.105099	0.0089	0.1600
IKYEYQK[x]LK	6	0	1211.691351	0.0089	0.0800
FFEKINVK[x]K	7	0	1151.670224	0.0089	0.0800
FDSEK[x]AGDR	4	0	1023.462090	0.0089	0.0800
AVILSDTK[x]PVDKKQCVIANSCK	7	0	2473.303140	0.0089	0.1950
LK[x]LEAIMYDTELNSEGSAPAVR	1	0	2406.209961	0.0089	0.1950
LKPLIEK[x]GGDWER	6	0	1539.840853	0.0088	0.1150
CSPSATLTHRTMTEK[x]AR	14	0	1945.946117	0.0088	0.1500
ARK[x]TQIAGGHDIIGPFHVITR	2	0	2286.270805	0.0088	0.1850
K[x]VGQYIRQPQNVLVSETLER	0	0	2356.286176	0.0088	0.1750
GVMTLGFDLIK[x]R	10	0	1348.753625	0.0088	0.1050
DEEWPPK[x]M	6	0	1030.442937	0.0088	0.0700
LDVAK[x]RVDMYASDLAQISR	4	0	2150.115282	0.0087	0.1650
LGVK[x]PPKGCLMFGPPGTGK	3	0	1940.037500	0.0087	0.1650
M[x]STLDLNHLADLYDR	0	0	1775.851150	0.0087	0.1300
D[x]VPTFANFHTPIFIAKREDGMK	0	0	2533.278647	0.0086	0.1900
SSTAAK[x]TFLEK	5	0	1181.629146	0.0086	0.0950
VEAQNHK[x]LNLADPVSIEYLTR	6	0	2409.265107	0.0086	0.1800
GTEVEKITIK[x]VHVSEVLGDIR	9	0	2321.295344	0.0086	0.1800
AQSGPDASAK[x]LPTVIPTTRCR	9	0	2225.158538	0.0086	0.1800
M[x]GQAQSGNFSNFGDGANGDNK	0	0	2114.871099	0.0086	0.1800
NK[x]ADYYTNICDRER	1	0	1816.816160	0.0086	0.1200
KELLK[x]LK	4	0	870.590192	0.0086	0.0600
IMSLYSSRGTLK[x]VHTIR	11	0	1961.087952	0.0085	0.1450
EEIQK[x]GDGGTDYVCVPK	4	0	1893.877753	0.0085	0.1450
GYQTIELDK[x]K	8	0	1193.629146	0.0085	0.0850
LISGK[x]LDEAR	4	0	1100.618917	0.0085	0.0850
TKSVALGGITK[x]EFVIYEQLIAAR	10	0	2506.415787	0.0085	0.1950
REAEAAK[x]DEQIEK	6	0	1515.752826	0.0085	0.1100
LSVEALNSLTGEFK[x]GK	13	0	1691.909318	0.0084	0.1350
TLDSNSLTHEK[x]IEFATITK	10	0	2147.110911	0.0084	0.1600
DYGK[x]FLSAMHDLPVRGNAK	3	0	2118.067943	0.0084	0.1600
ATHEVLK[x]DEVLFNDKPLPIEMK	6	0	2565.351138	0.0084	0.1850
QYSAKAK[x]WSTAETLTNNK	6	0	2040.027522	0.0083	0.1500
VADLK[x]KLEGTIDYQK	4	0	1719.940617	0.0083	0.1250
LK[x]PQDERTQEER	1	0	1527.764059	0.0083	0.1000
AAK[x]ASRGAATIK	2	0	1143.672345	0.0083	0.1000
QVK[x]LLFIEK	2	0	1116.690625	0.0083	0.0750
IDKK[x]TTEEK	3	0	1090.586949	0.0083	0.0750
K[x]DSESTEEK	0	0	1051.466899	0.0083	0.0750
SAVIK[x]TSTR	4	0	961.555594	0.0083	0.0750
AYMDPHRSMK[x]DLHISQNFACLIR	9	0	2802.351495	0.0083	0.1900
VGVFKNVSGNVLSEIK[x]NNWQIER	15	0	2629.397507	0.0083	0.1900
LAEFVNMSK[x]AYHSQYLR	8	0	2056.019935	0.0082	0.1400
VLIDCNK[x]FDSIDLNPAR	6	0	1988.998865	0.0082	0.1400
K[x]LEFPLPNEEARVGILR	0	0	1980.115548	0.0082	0.1400
ASAGPLIASQTVK[x]K	12	0	1369.792844	0.0082	0.1150
EK[x]VAFILDQVR	1	0	1316.745171	0.0082	0.0900
TNSTDEKGTK[x]K	9	0	1207.604385	0.0082	0.0900
K[x]VSTTPANSFELKQYLIQR	0	0	2222.205809	0.0082	0.1550
S[x]SSDMAYTSMFKGNQKVVK	0	0	2107.007711	0.0082	0.1550
ALQDYK[x]PELASDPIIR	5	0	1827.972976	0.0081	0.1300
VIGSELVQK[x]YVGEGAR	8	0	1703.920551	0.0081	0.1300
Q[x]DRGKLVR	0	0	970.567161	0.0081	0.0650
IAIVVNQNWYCANTK[x]YVTGPK	14	0	2438.241535	0.0081	0.1700
IVRTLIDK[x]FSGEK	7	0	1504.861253	0.0081	0.1050
NMGTVVDLLIENK[x]ASALL	12	0	1900.033855	0.0081	0.1450
EEPDVIMGTSRVLGVFSEK[x]AQIK	18	0	2532.325651	0.0080	0.1850
DYGDLGSSVNPLDK[x]TNNLDLEHKHK	13	0	2808.367718	0.0080	0.2000
QQEADGIIK[x]ELNNDLDPTLR	8	0	2281.154893	0.0080	0.1600
VFHPITKAVILSDTKPVDK[x]K	18	0	2235.298978	0.0080	0.1600
IITK[x]EGVETR	3	0	1144.645129	0.0080	0.0800
SAK[x]AK	2	0	503.306720	0.0080	0.0400
DFSK[x]TLPPELKGEALGNSEHIR	3	0	2437.260021	0.0080	0.1750
FAASKEK[x]QNTPVLFDSK	6	0	1908.994437	0.0079	0.1350
SSEETEDK[x]KMQE	7	0	1439.608537	0.0079	0.0950
NK[x]ELISVSAASK	1	0	1245.692803	0.0079	0.0950
HIIMFDCK[x]ILEFTKYSNDK	7	0	2401.180912	0.0079	0.1500
LAAPQLVQMFIGDGAK[x]LVR	15	0	2026.139651	0.0079	0.1500
LSVEALNSLTGEFK[x]GKYYPLK	13	0	2356.267737	0.0079	0.1650
MSSK[x]SSLELANNAVKSNDIEK	3	0	2264.131715	0.0079	0.1650
DEK[x]SGVK	2	0	761.391895	0.0079	0.0550
FLSKTLDSNSLTHEK[x]IEFATITK	14	0	2622.390357	0.0078	0.1800
NHASIDK[x]MK	6	0	1042.522913	0.0078	0.0700
RTLDQIAAK[x]LYFYYILFFEK	8	0	2541.367053	0.0077	0.1550
VTFFYTDYIGVYAPRK[x]YTGLLR	15	0	2642.389574	0.0077	0.1700
IKTLSMEK[x]HTELR	7	0	1584.865682	0.0077	0.1000
EPNK[x]GSYRPYTAK	3	0	1509.757521	0.0077	0.1000
V[x]NQIESQMAMAEK	0	0	1477.690428	0.0077	0.1000
E[x]MIAAQGIDEEDR	0	0	1475.656153	0.0077	0.1000
VLNK[x]GDSGEMSLQKLFK	3	0	1893.002891	0.0076	0.1300
LLIFEK[x]QVRQASDTSTNTK	5	0	2178.164339	0.0076	0.1450
SSKDISSK[x]SPSGNDALNDK	7	0	1948.933683	0.0076	0.1450
QIEELFEAIVLPMQQADK[x]FRK	17	0	2532.340909	0.0076	0.1600
ELREVIELPLK[x]NPELFLR	10	0	2207.267680	0.0075	0.1350
NHASIDK[x]MKSLSEQYTER	6	0	2136.026865	0.0075	0.1350
LALTK[x]PKGTPGYGPLGVLPK	4	0	2006.192733	0.0075	0.1500
EMKK[x]DSESTEEK	3	0	1439.644921	0.0075	0.0900
DNSSDLQK[x]LLMK	7	0	1390.712547	0.0075	0.0900
GSNDDEMK[x]IDKK	7	0	1378.639778	0.0075	0.0900
GTK[x]TSETNDR	2	0	1107.515576	0.0075	0.0750
RLVK[x]GR	3	0	727.481651	0.0075	0.0450
IVK[x]SAK	2	0	644.422076	0.0075	0.0450
IDK[x]EDMGSNDKASK	2	0	1536.708913	0.0075	0.1050
CYAK[x]NEWR	3	0	1125.502511	0.0075	0.0600
SIAEK[x]MNGASGAELKGVCTEAGMFALR	4	0	2797.355969	0.0074	0.2000
VSKQGEIDYEALVK[x]LTDGTNGADLR	13	0	2691.371409	0.0074	0.1850
K[x]LWKQLTDALIVFFDTPETVPLR	0	0	2729.515494	0.0074	0.1700
NK[x]LTNDETRYVFVSSVQPDLLPR	1	0	2690.402650	0.0074	0.1700
DVCIKLGLDSEESAEYIVAK[x]GIR	19	0	2564.315479	0.0074	0.1700
AVYMGLK[x]AFESCSNDEALR	6	0	2159.997873	0.0074	0.1400
GNAKFGDGIQIAQLALK[x]HR	16	0	2036.127841	0.0074	0.1400
D[x]GLEDDMPALADEEFEK	0	0	1922.809068	0.0074	0.1250
EDMGSNDKASK[x]ER	10	0	1465.646650	0.0073	0.0950
AEIINSLNLNNDLTDK[x]LAQFEK	15	0	2502.296462	0.0073	0.1600
LENVK[x]IYADLK	4	0	1304.733939	0.0073	0.0800
HGGYK[x]PTDKHK	4	0	1266.646859	0.0073	0.0800
T[x]VYQISELESLLRSSHIITK	0	0	2316.268797	0.0072	0.1450
LALTKPK[x]GTPGYGPLGVLPK	6	0	2006.192733	0.0072	0.1450
LFNLEPK[x]ILEEVPLRELR	6	0	2207.267680	0.0072	0.1300
QEALSSK[x]TLFTRPIPVRR	6	0	2098.201001	0.0072	0.1300
IEDTDK[x]YDK	5	0	1125.518932	0.0072	0.0650
ETTEK[x]KIDK	4	0	1090.586949	0.0072	0.0650
ASVVETVTLTKVTQK[x]KPPVQPLAYK	14	0	2724.578817	0.0072	0.1800
Q[x]YTVGQGYTKAAWFEK	0	0	1875.915465	0.0072	0.1150
LHQVEYALEAIK[x]QGSATVGLVSK	11	0	2440.332455	0.0072	0.1650
DLGQVLNK[x]YVQVEQRNKPDER	7	0	2527.314175	0.0071	0.1500
V[x]PTFANFHTPIFIAKREDGMK	0	0	2418.251708	0.0071	0.1500
K[x]LIRIDDHIGIAIAGLAPDAR	0	0	2227.279973	0.0071	0.1500
NELEK[x]LNFSSLKMK	4	0	1679.891560	0.0071	0.1000
GEK[x]VEDAPENNSFR	2	0	1590.727340	0.0071	0.1000
ATAGPIIADK[x]NCKK	9	0	1485.797272	0.0071	0.1000
IWKSDEINEVLNK[x]YQETQR	12	0	2392.202175	0.0071	0.1350
TLSK[x]WRDATDDK	3	0	1434.710239	0.0071	0.0850
IYADLK[x]INEDSK	5	0	1407.724493	0.0071	0.0850
M[x]ESLQRLLQGAR	0	0	1400.755746	0.0071	0.0850
SSELPEVHLSMTRK[x]GVVALVEDK	13	0	2523.336549	0.0070	0.1600
ASRPGAAAKLDGK[x]DELWK	12	0	1912.016567	0.0069	0.1250
WPK[x]IAEIYGSALRSNPVFAENDEK	2	0	2733.376103	0.0069	0.1650
KLEKGQSIDDMIPAQK[x]	15	0	1799.945046	0.0069	0.1100
MPLLQSSVALLGQK[x]IR	13	0	1753.028320	0.0069	0.1100
YTLYDQNDTK[x]EWLDKLGDK	9	0	2344.122200	0.0068	0.1300
DMTLEEAEVLILK[x]VLRQVMEEK	12	0	2615.391282	0.0068	0.1500
YTQSTNNDDPKK[x]IIEEEGFTNR	11	0	2598.219668	0.0068	0.1500
AVELAAMNK[x]ANMQEVETEEFLR	8	0	2522.214389	0.0068	0.1500
MNGASGAELK[x]GVCTEAGMFALR	9	0	2269.065233	0.0068	0.1500
AASIAVEDEK[x]R	9	0	1187.614557	0.0068	0.0750
MK[x]LSLFSNKENELR	1	0	1707.897707	0.0068	0.0950
ASK[x]GSNDDEMKIDK	2	0	1536.708913	0.0068	0.0950
IDELVSNNEK[x]IWKVMCK	9	0	2105.064830	0.0068	0.1150
QLASYYHK[x]ESNALFMVR	7	0	2056.019935	0.0068	0.1150
DEPEETDVNKYQK[x]DEEWPPK	12	0	2475.107668	0.0068	0.1350
CEDGVILALEKVVTSKLLK[x]PR	18	0	2367.355831	0.0067	0.1400
LFQVEYAIEAIK[x]LGSTAIGVK	11	0	2249.267011	0.0067	0.1400
LDRK[x]LEFPLPNEEAR	3	0	1825.968559	0.0067	0.1000
INVKFFEK[x]EDVQSLK	7	0	1822.982813	0.0067	0.1000
LSGVVEGIFQK[x]CYAK	10	0	1697.880996	0.0067	0.1000
DEKYTLYDQNDTK[x]EWLDK	12	0	2303.059269	0.0067	0.1200
EAGFIDDILIITPASK[x]EK	15	0	1959.056365	0.0067	0.1200
TRLLENDIK[x]VMK	8	0	1458.822760	0.0067	0.0800
K[x]LEFPLPNEEAR	0	0	1441.756460	0.0067	0.0800
K[x]NLLNPLIEDSR	0	0	1410.783007	0.0067	0.0800
SSTAAK[x]TFLEKR	5	0	1337.730248	0.0067	0.0800
MRK[x]LAR	2	0	773.469370	0.0067	0.0400
T[x]DKYAFSLTTFSPNGK	0	0	1775.872934	0.0066	0.1050
GK[x]SALSTLNGFVEELK	1	0	1691.909318	0.0066	0.1050
VSKILEHK[x]EIMLR	7	0	1594.922802	0.0065	0.0850
VNQIESQMAMAEK[x]LIQIRVK	12	0	2328.265640	0.0065	0.1300
VPFTAAITITGVK[x]TSTGGPK	12	0	1945.088332	0.0065	0.1300
QLEMLDLQEGFIK[x]EDCK	12	0	2094.996478	0.0065	0.1100
LVLK[x]EVFLSFHNLVGRR	3	0	2026.183900	0.0065	0.1100
IGLVRLPEANFEPLEK[x]R	15	0	1980.115548	0.0065	0.1100
HTVIK[x]TGLRMISLSYSR	4	0	1961.087952	0.0065	0.1100
A[x]TTVKDTMNVDINAIKK	0	0	1860.997805	0.0065	0.1100
GNAK[x]FGDGIQIAQLALK	3	0	1742.967833	0.0065	0.1100
NGYPMPCDVLAK[x]RMANIAQVSTQR	11	0	2719.335512	0.0065	0.1550
ERDCTAYNIYDK[x]NK	11	0	1788.810014	0.0064	0.0900
RFCVGLQK[x]IEEIFK	7	0	1765.954825	0.0064	0.0900
HHFYAKIDRPAQVISFK[x]K	16	0	2184.195523	0.0064	0.1150
NKHCLIK[x]MNHGTTTLAFR	6	0	2141.098527	0.0064	0.1150
MLLTEVHLLESK[x]VYHAIRNIPK	11	0	2603.462020	0.0064	0.1400
LRHTVIK[x]TGLR	6	0	1292.804020	0.0064	0.0700
VPEDIFK[x]THLEVARTGLGASGVYSAK	6	0	2744.449598	0.0063	0.1650
AEQEELLSEK[x]VSTKK	9	0	1717.909710	0.0063	0.0950
K[x]VAEQNENPTVGSAQKMIQDEAQK	0	0	2642.296866	0.0063	0.1500
EKWIAK[x]QILDCIVNLSEPAK	5	0	2354.266687	0.0063	0.1250
D[x]GLEDDMPALADEEFEKMDR	0	0	2324.977588	0.0063	0.1250
SSEQANLYERK[x]TLVAHAVLK	10	0	2256.222519	0.0063	0.1250
NLNAPK[x]FSFISNVRPK	5	0	1831.010363	0.0063	0.1000
AELDKIGLSK[x]IR	9	0	1341.797930	0.0063	0.0750
TK[x]DSLEAR	1	0	918.477014	0.0063	0.0500
AK[x]SAKIVR	1	0	871.560288	0.0063	0.0500
S[x]SKDISSK	0	0	850.439569	0.0063	0.0500
K[x]MQE	0	0	534.247157	0.0063	0.0250
EGK[x]GEIYSFDPVGSYEREWCR	2	0	2563.143672	0.0062	0.1300
QASDTSTNTK[x]VLIYIADLLFR	9	0	2368.263712	0.0062	0.1300
TITDGK[x]IYVEVER	5	0	1521.803799	0.0062	0.0800
TGRK[x]EPPVYTPPK	3	0	1468.803742	0.0062	0.0800
N[x]SSSDMAYTSMFK	0	0	1467.600950	0.0062	0.0800
GDSGEMSLQKLFK[x]	12	0	1438.712546	0.0062	0.0800
TTMTNGFLAHKLCIHK[x]NK	15	0	2113.092380	0.0061	0.1100
ATSAGPK[x]QTETINWLEKR	6	0	2029.059155	0.0061	0.1100
QDIMFELGLLQERLAEK[x]WR	16	0	2374.246622	0.0061	0.1150
TVSDLTISQAIFELSSPFLENK[x]SQK	21	0	2781.443508	0.0060	0.1500
EPLK[x]EVVQFVGSRFNSNAIAAVATK	3	0	2674.444120	0.0060	0.1500
EFHKDMTLEEAEVLILK[x]VLR	16	0	2412.308550	0.0060	0.1200
TLALK[x]YPGGGPGKTAILPVK	4	0	1980.177084	0.0060	0.1200
LELK[x]K	3	0	629.411178	0.0060	0.0300
S[x]GYDR	0	0	596.255412	0.0060	0.0300
TK[x]LVK	1	0	587.400615	0.0060	0.0300
VTDK[x]LTQLTDNIWCCR	3	0	2021.966182	0.0059	0.0950
HCLIK[x]MNHGTTTLAFR	4	0	1898.960649	0.0059	0.0950
YQKDEEWPPK[x]M	9	0	1449.659787	0.0059	0.0650
VLTLELYKK[x]LR	8	0	1374.859801	0.0059	0.0650
N[x]STEEIDLYNRWKALER	0	0	2136.059881	0.0059	0.1000
MTDK[x]YAFSLTTFSPNGK	3	0	1906.913413	0.0059	0.1000
TLDSNSLTHEK[x]IEFATITKDTTK	10	0	2592.328152	0.0059	0.1350
KIDK[x]EDMGSNDK	3	0	1378.639778	0.0058	0.0700
DEKSGVK[x]LENVK	6	0	1344.724827	0.0058	0.0700
D[x]GIQDIMPSQAK	0	0	1301.628489	0.0058	0.0700
ELLK[x]LK	3	0	742.495236	0.0058	0.0350
QSK[x]ATR	2	0	689.382001	0.0058	0.0350
NK[x]GTMK	1	0	677.353010	0.0058	0.0350
LMTEFVDQVDDVVK[x]YEIDK	13	0	2285.113610	0.0058	0.1100
LEEIGVADQYK[x]VSKILEHK	10	0	2198.194577	0.0058	0.1100
TPDK[x]GYGHRDDIFIPLSEK	3	0	2187.095930	0.0058	0.1100
AASLLK[x]VNMENLIVTDLGK	5	0	2028.128811	0.0058	0.1100
ATAGPIIADK[x]NCK	9	0	1357.702317	0.0058	0.0750
VLGVFSEKAQIK[x]ILYVNNAK	11	0	2233.283329	0.0058	0.1150
Q[x]TVYQISELESLLRSSHIITK	0	0	2444.327369	0.0057	0.1200
KLDVAK[x]R	5	0	828.518092	0.0057	0.0400
VVK[x]GNQK	2	0	771.460247	0.0057	0.0400
DEFSRK[x]EAGFIDDILIITPASK	5	0	2464.284838	0.0057	0.1250
HNNHMAK[x]VLTLELYK	6	0	1809.955886	0.0057	0.0850
K[x]VTSKLLEQEESAEK	0	0	1717.909710	0.0057	0.0850
S[x]PTGQITSTSARSGK	0	0	1476.753161	0.0057	0.0850
HFEQVINEK[x]HEDALAK	8	0	1906.953636	0.0056	0.0900
LRLLK[x]MQR	4	0	1056.658947	0.0056	0.0450
FHQLK[x]PTR	4	0	1025.576998	0.0056	0.0450
GSLEK[x]NWK	4	0	960.502835	0.0056	0.0450
ARQEVAAQK[x]SSEETEDK	8	0	1904.907471	0.0056	0.0950
GVILYGAPGTGK[x]TLLAK	11	0	1657.976610	0.0056	0.0950
LDGK[x]DELWK	3	0	1102.565823	0.0056	0.0500
TTSK[x]VSIAK	3	0	933.549448	0.0056	0.0500
TLDQIAAK[x]LYFYYILFFEK	7	0	2385.265950	0.0055	0.1050
EHFKELVSK[x]ASPIAGSEGK	8	0	2013.053008	0.0055	0.1050
TLALKYPGGGPGK[x]TAILPVK	12	0	1980.177084	0.0055	0.1100
DEQIEKIDTVIK[x]LVDHSFDEK	11	0	2500.269580	0.0055	0.1150
K[x]FDQLTQALNVAIRLDDMSLIK	0	0	2531.378019	0.0055	0.1200
EQK[x]PEVDYSEK	2	0	1350.630263	0.0055	0.0600
TK[x]DAVVLGVEK	1	0	1157.665530	0.0055	0.0600
TASQVNMQIARK[x]AVYMPLCDPGNK	11	0	2691.329365	0.0054	0.1300
AHLDVQEK[x]DQPK	7	0	1406.715325	0.0054	0.0650
LK[x]ESQLVDKFFEK	1	0	1609.871482	0.0054	0.0700
ENEQKIK[x]TLSMEK	6	0	1576.812980	0.0054	0.0700
SAK[x]AKNPMFALSR	2	0	1419.765584	0.0054	0.0700
TLALK[x]YPGGGPGK	4	0	1257.708061	0.0054	0.0700
ATLTGMK[x]IDVLFSK	6	0	1522.842826	0.0054	0.0750
LISGK[x]LDEARELLVK	4	0	1682.992985	0.0053	0.0800
ELVSK[x]ASPIAGSEGK	4	0	1471.788150	0.0053	0.0800
YPGGGPGK[x]TAILPVK	7	0	1453.829229	0.0053	0.0800
EK[x]TSNNTNRTNSTDEK	1	0	1837.840123	0.0053	0.0850
QFPDIYGIIFLFK[x]WNSK	12	0	2115.119239	0.0053	0.0900
YYPVRK[x]FTGGVLMLIDR	5	0	2027.102541	0.0053	0.0900
VELAKQNLFVPTSDK[x]EK	14	0	1945.051948	0.0053	0.0900
VELAK[x]QNLFVPTSDKEK	4	0	1945.051948	0.0053	0.0900
M[x]TDKYAFSLTTFSPNGK	0	0	1906.913413	0.0053	0.0900
FQDILLGAGQAIK[x]AGNR	12	0	1770.973979	0.0053	0.0900
DELWKNDDQLTYTYK[x]DEK	14	0	2303.059268	0.0053	0.0950
SNQATTSTDRQVK[x]LLFIEK	12	0	2178.164339	0.0053	0.1000
FK[x]ELQPFIVQMAEQALDIEK	1	0	2376.239807	0.0052	0.1050
NPK[x]ADPLDERLSGVVEGIFQK	2	0	2311.217098	0.0052	0.1100
VMGSGCDAAGTIIK[x]VFHPITK	13	0	2201.133573	0.0052	0.1100
FVK[x]LGIDPPKGIMLYGPPGTGK	2	0	2284.265236	0.0052	0.1150
AK[x]VAEQNENPTVGSAQKMIQDEAQK	1	0	2713.333976	0.0052	0.1300
A[x]KVAEQNENPTVGSAQKMIQDEAQK	0	0	2713.333976	0.0052	0.1300
VGVILESQRAANVLAFQSTTK[x]TLALK	20	0	2757.575126	0.0052	0.1350
VVDK[x]CFGIKFDIMPR	3	0	1823.942544	0.0050	0.0750
VISMEKGGNMK[x]EVFR	10	0	1723.874862	0.0050	0.0750
VLELRAELDK[x]IGLSK	9	0	1682.992985	0.0050	0.0750
YLHQSLK[x]YK	6	0	1178.644738	0.0050	0.0450
LESK[x]QRIFR	3	0	1175.677431	0.0050	0.0450
LFQVEYAIEAIKLGSTAIGVK[x]TK	20	0	2478.409640	0.0050	0.1150
NSDYKETLIFK[x]CIDMFIHK	10	0	2401.180912	0.0050	0.0950
CEDGVILALEK[x]VVTSKLLKPR	10	0	2367.355831	0.0050	0.1050
LDGKDELWK[x]NDDQLTYTYK	8	0	2344.122200	0.0050	0.0950
IPDSTYEMVGGLEK[x]QIKEIK	13	0	2277.192525	0.0050	0.1000
VVKVDAQDFLK[x]VAETR	10	0	1817.004608	0.0050	0.0800
AVNIAFTQDQLLK[x]R	12	0	1615.904510	0.0050	0.0700
FDSEK[x]AGDREVQR	4	0	1535.732760	0.0050	0.0650
K[x]DYTMAQPEFFK	0	0	1503.706735	0.0050	0.0600
VSTKK[x]ILGVAAEDK	4	0	1457.845270	0.0050	0.0700
GK[x]YYPLKSMTEK	1	0	1443.743119	0.0050	0.0600
K[x]AFGRVYATMQK	0	0	1398.744122	0.0050	0.0600
MK[x]SLSEQYTER	1	0	1370.649950	0.0050	0.0550
TDTK[x]TIEAITFK	3	0	1366.734330	0.0050	0.0600
KGTK[x]TSETNDR	3	0	1235.610532	0.0050	0.0550
NKLLK[x]VTVSK	4	0	1128.722984	0.0050	0.0500
MK[x]DAVKEAAR	1	0	1117.591321	0.0050	0.0500
TMGK[x]NKVLVK	3	0	1116.668841	0.0050	0.0500
K[x]ELFDCLK	0	0	1051.537166	0.0050	0.0400
IWK[x]VMCK	2	0	963.503367	0.0050	0.0350
LLK[x]VTVSK	2	0	886.585106	0.0050	0.0400
FAASK[x]EK	4	0	779.417716	0.0050	0.0350
M[x]GINER	0	0	718.343173	0.0050	0.0300
QDPK[x]K	3	0	614.338744	0.0050	0.0250
K[x]VIAR	0	0	585.396198	0.0050	0.0250
VSTK[x]K	3	0	561.348581	0.0050	0.0250
DNSSDLQK[x]LLMKVALCANHADSVVK	7	0	2755.399548	0.0048	0.1200
AVENASTCIGIK[x]CEDGVILALEK	11	0	2489.250437	0.0048	0.1100
VNGVVFTNRPDEK[x]NRQYQEVVK	12	0	2618.356371	0.0048	0.1050
NK[x]ELISVSAASKILSNITYSYK	1	0	2428.321223	0.0048	0.1050
SSKSSLELANNAVK[x]SNDIEK	13	0	2133.091236	0.0047	0.0950
K[x]TQIAGGHDIIGPFHVITR	0	0	2059.132592	0.0047	0.0900
S[x]SIGTGYDLGLFFSPDGR	0	0	1887.900207	0.0047	0.0850
DLASFIPDNK[x]LNCVIDR	9	0	1988.998864	0.0047	0.0800
ILAHREFPDLGVLEGK[x]R	15	0	1949.084584	0.0047	0.0800
GQYSTVGK[x]VAVGQQYR	7	0	1739.895399	0.0047	0.0750
INVK[x]FFEKEDVQSLK	3	0	1822.982813	0.0047	0.0700
K[x]DKPKYEPPVPTR	0	0	1553.856502	0.0046	0.0600
VDDLLTTQAEAK[x]GAGFLLFMLNALR	11	0	2706.441342	0.0046	0.1150
MSERDTALEK[x]YK	9	0	1469.718358	0.0046	0.0550
TK[x]DAVVLGVEKR	1	0	1313.766632	0.0046	0.0550
TLDSNSLTHEKIEFATITK[x]DTTK	18	0	2592.328152	0.0046	0.1050
TDATFIRVIGSELVQK[x]YVGEGAR	15	0	2508.333515	0.0046	0.1050
TYNLISSYIKSVEISALASK[x]NR	19	0	2456.327369	0.0045	0.1000
RFK[x]ELQPFIVQMAEQALDIEK	2	0	2532.340909	0.0045	0.0950
IPDSTYEMVGGLEKQIK[x]EIK	16	0	2277.192525	0.0045	0.0900
N[x]SSSDMAYTSMFKGNQKVVK	0	0	2221.050634	0.0045	0.0900
EWDSKLK[x]DLR	6	0	1288.677488	0.0045	0.0450
SETMK[x]YYLPK	4	0	1258.626702	0.0045	0.0450
FRKLGVK[x]PPK	6	0	1168.744388	0.0045	0.0450
IHAK[x]SMAIDK	3	0	1112.601159	0.0045	0.0450
K[x]ILGVAAEDK	0	0	1042.602207	0.0045	0.0450
LGDK[x]GPAAAR	3	0	954.524630	0.0045	0.0450
NSIVSK[x]YTQSTNNDDPKK	5	0	2037.996615	0.0044	0.0800
D[x]DGLEDDMPALADEEFEK	0	0	2037.836007	0.0044	0.0800
GIK[x]GIESEAYESVLDLAK	2	0	1921.004331	0.0044	0.0800
LCFDELKK[x]R	7	0	1207.638268	0.0044	0.0400
KK[x]ELFDCLK	1	0	1179.632121	0.0044	0.0400
K[x]DLVRNFGR	0	0	1103.619920	0.0044	0.0400
FGNRDLVK[x]K	7	0	1075.613774	0.0044	0.0400
SQK[x]NVISLEISDTSLQPLSTFFAER	2	0	2809.449655	0.0044	0.1100
K[x]FFAIDTANPIPVFTH	0	0	1816.951123	0.0044	0.0700
VMK[x]SEFQR	2	0	1023.517101	0.0044	0.0350
AKSAK[x]IVR	4	0	871.560288	0.0044	0.0350
NSTNNTK[x]ERDELEDLSEEDLQLK	6	0	2719.278296	0.0043	0.1000
KGEK[x]VEDAPENNSFR	3	0	1718.822296	0.0043	0.0650
GGVHVKLAHLSK[x]HPK	11	0	1606.941898	0.0043	0.0650
TGPPGPPCGGK[x]FMLK	10	0	1542.768616	0.0043	0.0650
LTLEAMDLEIVEK[x]EHFKELVSK	12	0	2600.377016	0.0043	0.0950
CTKIIENEQSAEK[x]NAYVINLK	12	0	2464.263053	0.0043	0.0900
E[x]EMIAAQGIDEEDR	0	0	1604.698741	0.0043	0.0600
QGITEAYNQK[x]AVEK	9	0	1577.804860	0.0043	0.0600
LVRK[x]CIK	3	0	915.568742	0.0043	0.0300
TMTEK[x]AR	4	0	835.422145	0.0043	0.0300
GERPSCPTGYHLK[x]SIRTGR	12	0	2171.101696	0.0042	0.0800
LREEIQK[x]GDGGTDYVCVPK	6	0	2163.062913	0.0042	0.0800
INYK[x]KTELEEIMLLNLHK	3	0	2228.223766	0.0042	0.0750
NK[x]ADYYTNICDR	1	0	1531.672470	0.0042	0.0500
YK[x]DGVILAADSR	1	0	1306.688051	0.0042	0.0500
SLLAHK[x]GGHVVR	5	0	1272.741423	0.0042	0.0500
KTTEEK[x]EATPMEMDEEK	5	0	2024.891743	0.0041	0.0700
QDLADATVETLK[x]AIEGK	11	0	1800.946820	0.0041	0.0700
GCLMFGPPGTGK[x]TLLAR	11	0	1774.922143	0.0041	0.0700
EVIELPLKNPELFLRVGIK[x]PPK	18	0	2528.509290	0.0041	0.0900
GTLK[x]VHTIRLR	3	0	1292.804020	0.0041	0.0450
DPDDK[x]IVGLTR	4	0	1227.645855	0.0041	0.0450
TGRSIK[x]GYTLPPHCSR	5	0	1828.936545	0.0041	0.0650
LGSTAIGVK[x]TKDAVVLGVEK	8	0	1984.156741	0.0040	0.0800
GYQTIELDK[x]KLDVAK	8	0	1719.940617	0.0040	0.0600
K[x]TREALMEFR	0	0	1279.670628	0.0040	0.0400
THAVLVALK[x]R	8	0	1106.692354	0.0040	0.0400
DRLK[x]K	3	0	658.412573	0.0040	0.0200
VK[x]LEK	1	0	615.395529	0.0040	0.0200
EDIYK[x]FVTVQDLDEMQVDV	4	0	2285.077226	0.0039	0.0750
MNSIVSK[x]YTQSTNNDDPKK	6	0	2169.037093	0.0039	0.0750
EHFK[x]ELVSKASPIAGSEGK	3	0	2013.053008	0.0039	0.0750
VQNEVTLSPEQLRIQYVGK[x]QDPK	18	0	2668.418299	0.0039	0.0900
Y[x]FATLQKSK	0	0	1084.591644	0.0039	0.0350
TAAVNIK[x]VR	6	0	970.592313	0.0039	0.0350
IAQGLLYLGK[x]GTMTLNPYHTER	9	0	2475.294296	0.0039	0.0850
LKESQLVDK[x]FFEK	8	0	1609.871482	0.0038	0.0500
TLLAK[x]AVANQTSATFLR	4	0	1804.020592	0.0038	0.0650
SVQPLASAK[x]ELLRSDILTLR	8	0	2209.279304	0.0038	0.0750
DHDLAPLYK[x]YLSENPK	8	0	1901.952241	0.0037	0.0600
VVSSAIVDK[x]YIGESAR	8	0	1692.904567	0.0037	0.0600
DISSK[x]SPSGNDALNDK	4	0	1646.774679	0.0037	0.0600
WK[x]RENQLR	1	0	1128.615169	0.0037	0.0300
M[x]SRSYDSR	0	0	1000.439581	0.0037	0.0300
PRK[x]QYSAK	2	0	976.545365	0.0037	0.0300
KVNQIESQMAMAEK[x]LIQIR	13	0	2229.197231	0.0037	0.0700
VLNK[x]EHLEADFVTQVAVRR	3	0	2223.212290	0.0037	0.0700
TK[x]KACIIFFDEIDAIGGAR	1	0	2124.103657	0.0037	0.0700
S[x]IMEYNGGSCVAMAGKNCVAIASDLR	0	0	2773.265441	0.0037	0.0950
ADAAFLRLVK[x]APALDGALQGVIQFMK	9	0	2742.525343	0.0037	0.0950
VK[x]AMEVDEKPTERYSDIGGLSK	1	0	2451.231422	0.0036	0.0800
ELKK[x]EEMVMLK	3	0	1376.740675	0.0036	0.0400
K[x]SSEQANLYER	0	0	1323.641830	0.0036	0.0400
ELLKLK[x]VELAK	5	0	1282.822356	0.0036	0.0400
VVK[x]VDAQDFLK	2	0	1260.707726	0.0036	0.0400
ATSAGPKQTETINWLEK[x]R	16	0	2029.059155	0.0036	0.0650
M[x]ATTVKDTMNVDINAIKK	0	0	1992.038284	0.0036	0.0650
TSK[x]TPPTAMLSSVREIIK	2	0	1958.086949	0.0036	0.0650
K[x]LFKSLGSGMDQEK	0	0	1566.807502	0.0036	0.0500
VSTK[x]KILGVAAEDK	3	0	1457.845270	0.0036	0.0500
AQEEVK[x]R	5	0	858.455887	0.0036	0.0250
TLLYGK[x]R	5	0	849.507194	0.0036	0.0250
FFYILYFELYK[x]IAQDTLARR	10	0	2569.373199	0.0035	0.0700
K[x]EPPVYTPPK	0	0	1154.633506	0.0035	0.0350
VVLK[x]NKGTMK	3	0	1116.668841	0.0035	0.0350
AEAKDVAK[x]MK	7	0	1089.585175	0.0035	0.0350
MTEVLK[x]TNVLQSNENIVQYYTQK	5	0	2742.389700	0.0035	0.0800
FVVFTPTLIDPELLDAQTKLWK[x]R	21	0	2729.515494	0.0035	0.0800
SLADFEK[x]ALQDYKPELASDPIIR	6	0	2618.359059	0.0035	0.0800
QLADYK[x]AFEDSLR	5	0	1554.767750	0.0035	0.0450
DIK[x]SMIADKHAIR	2	0	1496.813257	0.0035	0.0450
SPPQISQWDYK[x]YPLVTHFR	10	0	2361.190494	0.0034	0.0650
LEEIGVADQYKVSK[x]ILEHK	13	0	2198.194577	0.0034	0.0650
DDGLEDDMPALADEEFEK[x]MDRR	17	0	2596.105628	0.0034	0.0750
SQK[x]ALDTLFSAIRDHDLAPLYK	2	0	2501.327703	0.0034	0.0750
EWNQNIK[x]NLSNVVEISGKGVFV	6	0	2473.296405	0.0034	0.0750
DECK[x]QDIMFELGLLQERLAEK	3	0	2564.261336	0.0033	0.0700
G[x]QAQSGNFSNFGDGANGDNKK	0	0	2111.925576	0.0033	0.0700
QTGQYYGGLK[x]LCVDR	9	0	1756.856570	0.0033	0.0500
K[x]GEKVEDAPENNSFR	0	0	1718.822296	0.0033	0.0500
AHILRIHAK[x]SMAIDK	8	0	1702.966393	0.0033	0.0500
VGIKPPKGVLLYGPPGTGK[x]TLLAR	18	0	2431.467763	0.0033	0.0800
IVAFVGSPIVEDEK[x]NLIR	13	0	1998.114879	0.0033	0.0600
DKPK[x]YEPPVPTR	3	0	1425.761546	0.0033	0.0400
K[x]EDSSPCGYIIR	0	0	1423.676496	0.0033	0.0400
ATAIGRASK[x]AAR	8	0	1171.678492	0.0033	0.0400
YFATLQK[x]SK	6	0	1084.591644	0.0033	0.0300
EALEK[x]TEEK	4	0	1075.539667	0.0033	0.0300
SAELYK[x]NPK	5	0	1048.555259	0.0033	0.0300
M[x]PFGNTHNK	0	0	1044.481051	0.0033	0.0300
K[x]LDVAK	0	0	672.416990	0.0033	0.0200
V[x]SINFCMDMDLSACILNASK	0	0	2288.030821	0.0032	0.0650
YTENIYPPK[x]KTVQYATK	8	0	2043.067597	0.0032	0.0550
KHFEQVINEK[x]HEDALAK	9	0	2035.048591	0.0032	0.0550
VSPTGQITSTSARSGK[x]K	15	0	1703.916525	0.0032	0.0550
K[x]GEIRMGTTITALR	0	0	1545.866017	0.0032	0.0450
ESQDYLNLVQALAETNVKDEK[x]SGVK	20	0	2777.408184	0.0032	0.0800
YSNDK[x]SIVNSM	4	0	1256.570643	0.0032	0.0350
TELFK[x]ASTSAK	4	0	1181.629146	0.0032	0.0350
K[x]EVAEADIASK	0	0	1159.608411	0.0032	0.0350
ELVSKASPIAGSEGK[x]EAYR	14	0	1991.032273	0.0032	0.0600
TAYSYFYEAYEGFTSLDDDK[x]K	19	0	2512.095710	0.0031	0.0650
EIQDEK[x]EAEAARK	5	0	1515.752826	0.0031	0.0400
QYQEVVK[x]QGDVLLNKLQK	6	0	2129.184348	0.0031	0.0550
ALTLK[x]TGPPGPPCGGKFMLK	4	0	2069.116472	0.0030	0.0600
TFMNHIDVQK[x]EFQAR	9	0	1862.909665	0.0030	0.0450
VMK[x]EDNLILR	2	0	1229.680131	0.0030	0.0300
M[x]SERDTALEK	0	0	1178.560080	0.0030	0.0300
QSK[x]ATREPNK	2	0	1157.615226	0.0030	0.0300
DQPK[x]K	3	0	614.338744	0.0030	0.0150
DFSKTLPPELK[x]GEALGNSEHIR	10	0	2437.260021	0.0030	0.0650
YTYDRGTTAVLK[x]EDIYK	11	0	2035.026127	0.0029	0.0500
CFGIK[x]FDIMPRK	4	0	1510.778788	0.0029	0.0350
K[x]TAGEDAVTLVK	0	0	1230.681905	0.0029	0.0350
M[x]NSIVSKYTQSTNNDDPKK	0	0	2169.037093	0.0029	0.0550
SSK[x]DISSKSPSGNDALNDK	2	0	1948.933683	0.0029	0.0550
DGMERK[x]FFAIDTANPIPVFTH	5	0	2405.183691	0.0029	0.0600
CNK[x]FFYILYFELYK	2	0	1946.963993	0.0029	0.0400
GIDWREALEK[x]TEEK	9	0	1702.852533	0.0029	0.0400
L[x]MTEFVDQVDDVVK	0	0	1636.801747	0.0029	0.0400
GYSK[x]PNERATKQSK	3	0	1592.826990	0.0029	0.0400
NIPK[x]EIK	3	0	840.506860	0.0029	0.0200
TIEAITFKTDNHLSSTLEK[x]LSFK	18	0	2622.390357	0.0028	0.0650
FHQLK[x]PTRVLTLAMVK	4	0	1881.102150	0.0028	0.0450
IRIAYASVVYIADK[x]YK	13	0	1872.050830	0.0028	0.0450
VATEKDFLDAVQK[x]VVK	12	0	1788.998462	0.0028	0.0450
V[x]SPTGQITSTSARSGK	0	0	1575.821569	0.0028	0.0450
DYGDLGSSVNPLDKTNNLDLEHK[x]HK	22	0	2808.367718	0.0028	0.0700
M[x]NSTEEIDLYNRWKALER	0	0	2267.100359	0.0028	0.0500
M[x]NSIVSKYTQSTNNDDPK	0	0	2040.942138	0.0028	0.0500
K[x]QMSYMLAR	0	0	1126.562665	0.0028	0.0250
VRQLIIK[x]EEMMNSIQQAVAK	6	0	2328.265640	0.0027	0.0550
VDK[x]PDGTMDYDSMDNIFFAK	2	0	2308.002683	0.0027	0.0550
NEEGIIEFTKTPNDTQK[x]YSNDK	16	0	2570.213522	0.0027	0.0600
ENMTQEEAVEFLK[x]NAVALAMER	12	0	2522.214389	0.0027	0.0600
HEDALAK[x]LGATLAQGIIDAGGR	6	0	2176.159922	0.0027	0.0600
ESQLVDK[x]FFEK	6	0	1368.692468	0.0027	0.0300
KFRK[x]PIGATWK	3	0	1330.787310	0.0027	0.0300
VK[x]AFGRVYATMQK	1	0	1497.812531	0.0027	0.0350
VDAQDFLK[x]VAETR	7	0	1490.772835	0.0027	0.0350
K[x]DGIQDIMPSQAK	0	0	1429.723444	0.0027	0.0350
FVIHQEENK[x]RSVGIK	8	0	1782.973979	0.0027	0.0400
LEKGQSIDDMIPAQK[x]	14	0	1671.850090	0.0027	0.0400
SVEISALASK[x]NRLHQLR	9	0	1921.085644	0.0026	0.0450
DISSKSPSGNDALNDK[x]K	15	0	1774.869635	0.0026	0.0450
LVK[x]APALDGALQGVIQFMK	2	0	1998.133505	0.0026	0.0500
D[x]DGLEDDMPALADEEFEKMDR	0	0	2440.004526	0.0026	0.0550
IQFCLALHNDSIK[x]SMRYPMDAHK	12	0	2774.345349	0.0026	0.0600
M[x]TEVLKTNVLQSNENIVQYYTQK	0	0	2742.389700	0.0026	0.0600
I[x]AIVVNQNWYCANTKYVTGPKNK	0	0	2680.379413	0.0026	0.0600
SITEFGDTATAKELEAMK[x]LLRPR	17	0	2576.363096	0.0026	0.0600
DVVAVGNDDTGTGASSFGVARK[x]LQR	21	0	2519.272705	0.0026	0.0650
MSAQSCACMVRTLLYGK[x]R	16	0	2131.015784	0.0025	0.0450
Q[x]IAIVVNQNWYCANTKYVTGPKNK	0	0	2808.437985	0.0025	0.0600
M[x]PPKEDWEKYQKPVDTEEENDK	0	0	2734.243102	0.0025	0.0550
MARENAPAIIFIDEIDAIATK[x]R	20	0	2457.304859	0.0025	0.0550
K[x]LGVKPPKGCLMFGPPGTGK	0	0	2068.132455	0.0025	0.0500
AK[x]WSTAETLTNNKIDR	1	0	1846.953636	0.0025	0.0400
FCVGLQK[x]IEEIFKK	6	0	1737.948678	0.0025	0.0350
GGYAEVK[x]QSEVIGLVR	6	0	1703.920551	0.0025	0.0400
VIPVEELK[x]EIKQIK	7	0	1665.007573	0.0025	0.0350
K[x]TELFKASTSAK	0	0	1309.724101	0.0025	0.0300
K[x]GINIDQSSNSK	0	0	1289.657479	0.0025	0.0300
FLHDK[x]NSDYK	4	0	1265.603994	0.0025	0.0250
K[x]SGNLPDADNSK	0	0	1244.599634	0.0025	0.0300
QSK[x]YTYDR	2	0	1059.498475	0.0025	0.0200
YDK[x]KDLVR	2	0	1035.571243	0.0025	0.0200
VVDK[x]DGIR	3	0	900.502835	0.0025	0.0200
AERK[x]AR	3	0	729.424532	0.0025	0.0150
TMGK[x]NK	3	0	677.353010	0.0025	0.0150
EAGFIDDILIITPASKEK[x]ADAAFLR	17	0	2703.448203	0.0024	0.0600
MVRGIGSYEK[x]QSEVSVGLR	9	0	2094.089070	0.0024	0.0450
LAIEREPPFAPIESAK[x]R	15	0	1923.057703	0.0024	0.0400
YTLYDQNDTK[x]EWLDK	9	0	1930.894787	0.0023	0.0350
TLEVLYLK[x]MHNNHAK	7	0	1809.955886	0.0023	0.0350
DLGQVLNK[x]YVQVEQR	7	0	1787.952910	0.0023	0.0350
ITIK[x]VHVSEVLGDIR	3	0	1677.977670	0.0023	0.0350
ASRPGAAAK[x]LDGK	8	0	1240.688720	0.0023	0.0300
QMVEERVLK[x]LTLEAMDLEIVEK	8	0	2615.391282	0.0023	0.0500
TSASIDFDSNFLNSMIK[x]KNEEK	16	0	2517.205601	0.0023	0.0500
D[x]YTMAQPEFFK	0	0	1375.611779	0.0023	0.0250
EEYVSDPK[x]EQM	7	0	1353.575786	0.0023	0.0250
TLIDKFSGEK[x]K	9	0	1264.702640	0.0023	0.0250
M[x]CSPSATLTHR	0	0	1259.575014	0.0023	0.0250
ETLIFKCIDMFIHK[x]SAELYK	13	0	2485.274807	0.0023	0.0450
QLIIK[x]EEMMNSIQQAVAK	4	0	2073.096129	0.0022	0.0400
LFAYPPKSVQPTAK[x]TVQK	13	0	2002.125051	0.0022	0.0400
K[x]INVKFFEK	0	0	1151.670224	0.0022	0.0200
K[x]ATDDDRWK	0	0	1133.546483	0.0022	0.0200
K[x]LMELFISK	0	0	1107.636148	0.0022	0.0200
RLMSK[x]VAEK	4	0	1060.606245	0.0022	0.0200
EDTEAVLK[x]R	7	0	1059.555986	0.0022	0.0200
LAHLSK[x]HPK	5	0	1029.608297	0.0022	0.0200
AANVLAFQSTTK[x]TLALKYPGGGPGK	11	0	2489.364088	0.0022	0.0550
SYATGPYARELAAIK[x]EDTEAVLK	14	0	2495.290650	0.0022	0.0500
MHNNHAKSLPPEEYDEK[x]LYNK	16	0	2556.206604	0.0021	0.0450
DYCAFVQHLK[x]VNADTELVHLR	9	0	2527.264057	0.0021	0.0450
SVALGGITK[x]EFVIYEQLIAAR	8	0	2277.273157	0.0021	0.0450
M[x]NSTEEIDLYNRWK	0	0	1797.835501	0.0021	0.0300
YK[x]VNLYK	1	0	926.522509	0.0021	0.0150
SNNIKENEQK[x]IK	9	0	1443.768084	0.0021	0.0250
S[x]SSDMAYTSMFK	0	0	1353.558028	0.0021	0.0250
KTELFK[x]ASTSAK	5	0	1309.724101	0.0021	0.0250
TEVLK[x]TNVLQSNENIVQYYTQK	4	0	2611.349222	0.0020	0.0450
YTQSTNNDDPK[x]KIIEEEGFTNR	10	0	2598.219668	0.0020	0.0450
MPGTLLPGPGKGYIGDPIK[x]FVR	18	0	2312.271383	0.0020	0.0450
ILTSFDRASALGAINLQPLLMPSK[x]R	23	0	2711.515506	0.0020	0.0500
VIDGSRPVNRNK[x]LLK	11	0	1708.010698	0.0020	0.0300
YIPNPVLVIIDVK[x]PK	12	0	1707.033394	0.0020	0.0300
YYPLK[x]SMTEK	4	0	1258.626702	0.0020	0.0200
M[x]FMTR	0	0	684.308705	0.0020	0.0100
YYIIMGLQASK[x]LR	10	0	1554.859144	0.0019	0.0250
AVNIAFTQDQLLK[x]RAATYIHR	12	0	2428.333793	0.0019	0.0400
VK[x]EDMVDQESTDNNGVQVESR	1	0	2378.065484	0.0019	0.0400
VLSNYMKQEALSSK[x]TLFTRPIPVR	13	0	2777.526069	0.0019	0.0450
ATLTGMKIDVLFSK[x]IR	13	0	1792.027986	0.0019	0.0300
VGIRLFNLEPK[x]ILEEVPLR	10	0	2234.314962	0.0018	0.0350
M[x]SSIGTGYDLGLFFSPDGR	0	0	2018.940686	0.0018	0.0350
AQSGPDASAK[x]LPTVIPTTR	9	0	1909.026796	0.0018	0.0350
TNNLDLEHK[x]HK	8	0	1347.689447	0.0018	0.0200
VTQKK[x]PPVQPLAYK	4	0	1595.939834	0.0018	0.0250
NSSSDMAYTSMFK[x]GNQK	12	0	1894.818860	0.0018	0.0300
GVLLYGPPGTGK[x]TMLVK	11	0	1729.979978	0.0018	0.0300
TTSNICHRLNADVLGQLIK[x]K	18	0	2280.237118	0.0018	0.0350
GIK[x]GIESEAYESVLDLAKICDVR	2	0	2564.315479	0.0017	0.0400
QGDTK[x]INHEHFMDGILEVQMR	4	0	2497.184095	0.0017	0.0350
HQGVLEIEFMIDHNMK[x]DGTQR	15	0	2497.184095	0.0017	0.0350
DDGLEDDMPALADEEFEK[x]MDR	17	0	2440.004526	0.0017	0.0350
VADLKK[x]LEGTIDYQK	5	0	1719.940617	0.0017	0.0250
GNQKVVK[x]VDAQDFLK	6	0	1687.925637	0.0017	0.0250
FTGGVLMLIDRESDK[x]APDLIELNR	14	0	2701.410770	0.0017	0.0400
GNIK[x]VLFATNRPNTLDEALMRPGR	3	0	2682.438655	0.0017	0.0400
NK[x]HCLIKMNHGTTTLAFR	1	0	2141.098527	0.0017	0.0300
DSYLIIDK[x]LPSEYDSRVK	7	0	2140.105099	0.0017	0.0300
DDINLDEASAMAVK[x]FLSK	13	0	1965.971650	0.0017	0.0300
SNNIK[x]ENEQKIK	4	0	1443.768084	0.0017	0.0200
K[x]KELFDCLK	0	0	1179.632121	0.0017	0.0150
M[x]SSKDISSK	0	0	981.480047	0.0017	0.0150
VMCK[x]NK	3	0	778.382925	0.0017	0.0100
NK[x]VLVK	1	0	699.464272	0.0017	0.0100
N[x]SIVSK	0	0	646.364957	0.0017	0.0100
VIAGLVATNGAVGLK[x]YYEENSLTSK	14	0	2596.374708	0.0016	0.0400
VHEVGDDLVIGASGFEADALALVK[x]R	23	0	2580.354642	0.0016	0.0400
QTGQYYGGLK[x]LCVDRR	9	0	1912.957672	0.0016	0.0250
S[x]IMEYNGGSCVAMAGK	0	0	1673.721069	0.0016	0.0250
KDKPK[x]YEPPVPTR	4	0	1553.856502	0.0015	0.0200
NLLLQEK[x]GFPTPK	6	0	1483.839792	0.0015	0.0200
QILDCIVNLSEPAK[x]KSGFEK	13	0	2275.188107	0.0015	0.0300
RMDDK[x]MLLTEVHLLESK	4	0	2057.064831	0.0015	0.0250
KSGNLPDADNSK[x]SDISK	11	0	1774.869635	0.0015	0.0250
DEK[x]VSEVLNSEDITGIQEKSTDLR	2	0	2704.340167	0.0015	0.0350
LK[x]GDLFSVGSGSTFAYGVLDSGYR	1	0	2495.233139	0.0015	0.0350
DSLTVGAFFVYGSSSLYGDGGK[x]LR	21	0	2495.233139	0.0015	0.0350
QCVIANSCK[x]TAINTGGGSVAVFNK	8	0	2495.225954	0.0015	0.0350
DVEFLHSDKIDTIVK[x]EIQDEK	14	0	2500.269581	0.0014	0.0300
DTLSK[x]DQELTEENVSISVIGK	4	0	2304.169539	0.0014	0.0300
VLAQLGMQSLSPLK[x]QGMNILR	13	0	2296.275812	0.0014	0.0300
KLFK[x]SLGSGMDQEK	3	0	1566.807502	0.0014	0.0200
LFAYPPK[x]SVQPTAK	6	0	1545.855441	0.0014	0.0200
ELAAIK[x]EDTEAVLK	5	0	1528.834763	0.0014	0.0200
IK[x]ENQEK	1	0	887.471202	0.0014	0.0100
DQIGEEK[x]TILQSLLQRAR	6	0	2097.154110	0.0014	0.0250
ARLTQLLSQIK[x]EEQGDIK	10	0	2069.147964	0.0014	0.0250
TSASIDFDSNFLNSMIKK[x]NEEK	17	0	2517.205601	0.0014	0.0300
MPGTLLPGPGK[x]GYIGDPIKFVR	10	0	2312.271383	0.0014	0.0300
M[x]GQAQSGNFSNFGDGANGDNKK	0	0	2242.966054	0.0014	0.0300
TITDGK[x]IYVEVERAR	5	0	1748.942012	0.0013	0.0200
Y[x]TVGQGYTKAAWFEK	0	0	1747.856893	0.0013	0.0200
IGDLCAFTDALSK[x]YEAEFR	12	0	2205.041118	0.0013	0.0250
EK[x]SPAIIFIDELDAIGTKR	1	0	2115.157467	0.0013	0.0250
SSQQGVEGVLIILKIEDTDK[x]YDK	19	0	2577.353638	0.0013	0.0300
GIESEAYESVLDLAK[x]ICDVRSILR	14	0	2735.416246	0.0012	0.0300
HGGYKPTDK[x]HKTDLNHENLK	8	0	2331.171880	0.0012	0.0250
LVNFTAK[x]TLDLLGIFR	6	0	1820.055916	0.0012	0.0200
VLKTK[x]DEGGPAGGLYI	4	0	1616.877294	0.0012	0.0200
LRTFHILEPK[x]EK	9	0	1509.866674	0.0012	0.0150
ELIRK[x]SLK	4	0	985.628363	0.0012	0.0100
TLSK[x]ESAR	3	0	890.482099	0.0012	0.0100
DAVK[x]EAAR	3	0	858.455887	0.0012	0.0100
ATAIGKSSTAAK[x]TFLEK	11	0	1722.951515	0.0012	0.0200
HPELFESLGIPQPK[x]GILLYGPPGTGK	13	0	2744.490007	0.0012	0.0300
GGDEWKIEPLK[x]LK	10	0	1511.834706	0.0012	0.0150
E[x]IINRDIGKVVDK	0	0	1497.851416	0.0012	0.0150
LTLEAMDLEIVEKEHFK[x]ELVSK	16	0	2600.377016	0.0011	0.0250
NK[x]PDERFNTGVVNVRVLIDCNK	1	0	2586.333526	0.0011	0.0250
MLLTEVHLLESK[x]VYHAIR	11	0	2151.187325	0.0011	0.0200
LDPAGFYIGYK[x]ATSAGPK	10	0	1854.951515	0.0011	0.0200
NSTNNTK[x]ER	6	0	1062.505347	0.0011	0.0100
SGVK[x]LENVK	3	0	972.560345	0.0011	0.0100
FDVVPVPQSSLYLRNLTDETK[x]NK	20	0	2662.396504	0.0011	0.0250
LNYK[x]PEEEYPDLSK	3	0	1723.830403	0.0011	0.0150
KNCK[x]ADAGITIAPR	3	0	1513.803419	0.0011	0.0150
TKK[x]ACIIFFDEIDAIGGAR	2	0	2124.103657	0.0011	0.0200
ISLRDVCIK[x]LGLDSEESAEYIVAK	8	0	2707.410100	0.0010	0.0250
MIQDEAQK[x]LHVASDLDALISAALR	7	0	2607.368908	0.0010	0.0250
AVEK[x]LSVEALNSLTGEFKGK	3	0	2119.152381	0.0010	0.0200
EERFK[x]LNVYK	4	0	1324.713873	0.0010	0.0100
IMK[x]LCFDELK	2	0	1295.661702	0.0010	0.0100
MVTANIK[x]NIK	6	0	1130.648106	0.0010	0.0100
DGIVLAAEK[x]K	8	0	1042.602207	0.0010	0.0100
K[x]NVPK	0	0	584.364565	0.0010	0.0050
DEK[x]VANEQEQALTNLSDLYVR	2	0	2434.197481	0.0010	0.0200
STELQIGVVEDDK[x]PFR	12	0	1831.931505	0.0009	0.0150
CEDGVILALEK[x]VVTSK	10	0	1759.938898	0.0009	0.0150
K[x]EVQEARELIR	0	0	1369.767693	0.0009	0.0100
TLIDK[x]FSGEKK	4	0	1264.702640	0.0009	0.0100
GTK[x]TSETNDRNSTNNTK	2	0	1866.866670	0.0009	0.0150
TVYQISELESLLRSSHIITK[x]ELK	19	0	2686.490399	0.0009	0.0200
DAIPYEANIRQAIVSAVK[x]FEEEAK	17	0	2690.391418	0.0008	0.0200
NVSGNVLSEIK[x]NNWQIER	10	0	2099.075864	0.0008	0.0150
VLNK[x]EHLEADFVTQVAVR	3	0	2067.111188	0.0008	0.0150
LVSK[x]TSFLTNASNNLAIR	3	0	1948.074078	0.0008	0.0150
SVEISALASK[x]NR	9	0	1273.698949	0.0008	0.0100
EK[x]WIAK	1	0	773.443537	0.0008	0.0050
M[x]SGYDR	0	0	727.295891	0.0008	0.0050
QTETINWLEK[x]RFK	9	0	1691.899424	0.0008	0.0100
GFICKVVDK[x]DGIR	8	0	1505.802358	0.0008	0.0100
QRIVAFVGSPIVEDEK[x]NLIR	15	0	2282.274552	0.0008	0.0150
NSSSDMAYTSMFKGNQK[x]VVK	16	0	2221.050634	0.0008	0.0150
DPIGAIDAGAALDIHIRLIK[x]K	19	0	2199.273826	0.0007	0.0150
KNVPK[x]LQNVSNFQK	4	0	1642.915408	0.0007	0.0100
VTQK[x]KPPVQPLAYK	3	0	1595.939834	0.0007	0.0100
ATAGPIIADKNCK[x]K	12	0	1485.797272	0.0007	0.0100
Q[x]DYDLVR	0	0	907.439903	0.0007	0.0050
EAVLK[x]LK	4	0	799.516697	0.0007	0.0050
M[x]NSIVSK	0	0	777.405435	0.0007	0.0050
IIENEQSAEKNAYVINLK[x]QIAK	17	0	2515.364479	0.0007	0.0150
VKAMEVDEK[x]PTERYSDIGGLSK	8	0	2451.231422	0.0007	0.0150
GNQK[x]VVKVDAQDFLK	3	0	1687.925637	0.0007	0.0100
QVMEEKLDSK[x]NVQLAK	9	0	1858.982156	0.0006	0.0100
SGNLPDADNSK[x]SDISK	10	0	1646.774679	0.0006	0.0100
DTALEK[x]YK	5	0	966.502166	0.0006	0.0050
AEAK[x]DVAK	3	0	830.449740	0.0006	0.0050
IGSVDRHIGIATTGFIPDGQHIVK[x]R	23	0	2686.466585	0.0006	0.0150
N[x]SIVSKYTQSTNNDDPK	0	0	1909.901659	0.0006	0.0100
VNQIESQMAMAEK[x]LIQIR	12	0	2101.102276	0.0006	0.0100
TPNDTQKYSNDK[x]SIVNSM	11	0	2040.942138	0.0006	0.0100
EK[x]SPAIIFIDELDAIGTK	1	0	1959.056365	0.0006	0.0100
MVTLK[x]DVGPPQPGPGIYR	4	0	1924.023961	0.0006	0.0100
GFICK[x]VVDK	4	0	1064.568799	0.0006	0.0050
EVLNK[x]GVSK	4	0	972.560345	0.0006	0.0050
DVCIK[x]LGLDSEESAEYIVAK	4	0	2238.108857	0.0005	0.0100
G[x]QAQSGNFSNFGDGANGDNK	0	0	1983.830620	0.0005	0.0100
VNLYK[x]FREER	4	0	1352.720019	0.0005	0.0050
FVIHQEENK[x]R	8	0	1298.673071	0.0005	0.0050
K[x]HLGHVTLETVTHNIPTPWVR	0	0	2434.323230	0.0005	0.0100
K[x]CLTDLEDEAPAKDILLDMSR	0	0	2432.192593	0.0005	0.0100
NEEGIIEFTK[x]TPNDTQKYSNDK	9	0	2570.213522	0.0005	0.0100
TYNLISSYIK[x]SVEISALASKNR	9	0	2456.327369	0.0005	0.0100
AVAVVVDPIQSVK[x]GKVVIDAFR	12	0	2309.346986	0.0005	0.0100
ELEAMK[x]LLRPR	5	0	1354.775421	0.0005	0.0050
SVQPTAK[x]TVQK	6	0	1185.671676	0.0005	0.0050
EMK[x]KDSESTEEK	2	0	1439.644921	0.0004	0.0050
NK[x]VLVKVHPEGK	1	0	1346.803351	0.0004	0.0050
VSQARVMGSGCDAAGTIIK[x]VFHPITK	18	0	2742.430790	0.0004	0.0100
MSFLELTEVWGK[x]PQK	11	0	1791.922859	0.0003	0.0050
AIDLYK[x]EVLNKGVSK	5	0	1675.950788	0.0003	0.0050
GTKK[x]SGNLPDADNSK	3	0	1530.763724	0.0003	0.0050
FKLNYK[x]PEEEYPDLSK	5	0	1998.993768	0.0003	0.0050
LAEK[x]WRDYNLISENTEM	3	0	2110.999257	0.0003	0.0050
LK[x]VELAKQNLFVPTSDK	1	0	1929.093418	0.0003	0.0050
FFYILYFELYK[x]IAQDTLAR	10	0	2413.272097	0.0003	0.0050
S[x]SKDISSKSPSGNDALNDK	0	0	1948.933683	0.0003	0.0050
ILSTLDRELLK[x]PSASVALQR	10	0	2209.279304	0.0002	0.0050
SAQEILCNEPVETYGSFDLK[x]EK	19	0	2556.205265	0.0002	0.0050
V[x]GVFKNVSGNVLSEIKNNWQIER	0	0	2629.397507	0.0002	0.0050
SSLELANNAVKSNDIEK[x]AIDLYK	16	0	2534.322675	0.0002	0.0050
# precursors: 1
Precursor: 3394.7795	5	0.9983	0
GVSK[x]DEK(3)	HNDLAQLVQQSRPLMANFSK[x]AK(19)	2.1700	3394.7666	138.0681
DEK[x]SGVK(2)	HNDLAQLVQQSRPLMANFSK[x]AK(19)	2.0900	3394.7666	138.0681
EWDSK[x]LKDLR(4)	VGCDRNK[x]YAIQLPLPPK(6)	0.9900	3394.8070	138.0681
NK[x]GTMK(1)	ENWKYACK[x]ILGVVEGQFSRPAK(7)	0.9700	3394.7528	138.0681
TMGK[x]NK(3)	ENWKYACK[x]ILGVVEGQFSRPAK(7)	0.9500	3394.7528	138.0681
NK[x]YAIQLPLPPK(1)	Q[x]YTVGQGYTKAAWFEK(0)	0.9150	3394.7964	138.0681
NSDYK[x]ETLIFK(4)	NDGTIVIRK[x]LEETDVAK(8)	0.8950	3394.7870	138.0681
LLVK[x]DR(3)	QEYK[x]DDINLDEASAMAVKFLSK(3)	0.8700	3394.7692	138.0681
S[x]RSYDSR(0)	K[x]GILLPESLTEAVEATTYAILR(0)	0.8500	3394.7982	138.0681
K[x]HGQLK(0)	GDYNGIQDIVAQGTVGISDQK[x]LTR(20)	0.7750	3394.7843	138.0681
EWDSKLK[x]DLR(6)	VGCDRNK[x]YAIQLPLPPK(6)	0.7700	3394.8070	138.0681
ILEFTK[x]YSNDK(5)	NDGTIVIRK[x]LEETDVAK(8)	0.7650	3394.7870	138.0681
ELLK[x]LK(3)	QEYK[x]DDINLDEASAMAVKFLSK(3)	0.7400	3394.7944	138.0681
WPK[x]IAEIYGSALR(2)	CIDMFIHK[x]SAELYK(7)	0.7400	3394.7456	138.0681
TSTGGPK[x]LQLNLER(6)	NK[x]PDERFNTGVVNVR(1)	0.7250	3394.7955	138.0681
HPK[x]FEEILTRLR(2)	SNPVFAENDEK[x]GEKR(10)	0.6750	3394.7632	138.0681
IEVNIHRK[x]R(7)	CIDMFIHKSAELYK[x]NPK(13)	0.6750	3394.8004	138.0681
EWDSK[x]LKDLR(4)	EVPAVQVTAAFLYNYK[x]R(15)	0.6450	3394.7924	138.0681
EDCKSLK[x]R(6)	QIQPKTFANLVSSTLYEK[x]R(17)	0.6100	3394.7917	138.0681
EVLNKGVSK[x]DEK(8)	ASRPGAAAK[x]LDGKDELWK(8)	0.6000	3394.8095	138.0681
