# Supplementary material for: ECL: an exhaustive search tool for the identification of cross-linked peptides using whole database
Source: BMC Bioinformatics. 2016 May 20;17:217. doi: 10.1186/s12859-016-1073-y (PMC4874008; doi:10.1186/s12859-016-1073-y)
Supplement: Additional file 5 — Kojak’s pre-selection list of PSMs only identified by ECL. (ZIP 5147 kb) [file 12859_2016_1073_MOESM5_ESM.zip › Kojak's pre-selection ranks of ECL only peptides/Kojak's detailed results/aleitner_M1012_006/diagnostic_5229.txt]

Scan: 5229
M[x]ATTVK	0	0	649.346864	0.1575	0.9450
A[x]TTVK	0	0	518.306385	0.1390	0.6950
QEYK[x]DDINLDEASAMAVK	3	0	2038.951640	0.1372	2.4700
IDVLFSK[x]IR	6	0	1089.654575	0.0967	0.8700
MK[x]DAVK	1	0	690.373411	0.0933	0.5600
S[x]QAR	0	0	460.239372	0.0862	0.3450
M[x]SQAR	0	0	591.279850	0.0820	0.4100
IK[x]ILFSDVK	1	0	1061.648429	0.0817	0.7350
SLLTGK[x]HAIRYAGR	5	0	1541.878966	0.0814	1.1400
TVQK[x]VETAVLSTTVK	3	0	1602.919156	0.0807	1.2100
LFQVEYAIEAIK[x]LGSTAIGVK	11	0	2249.267011	0.0774	1.6250
I[x]INRDIGK	0	0	927.550117	0.0750	0.6000
TMTEK[x]AR	4	0	835.422145	0.0743	0.5200
AERK[x]AR	3	0	729.424532	0.0733	0.4400
GVNTFSPEGRLFQVEYAIEAIK[x]LGSTAIGVK	21	0	3293.765820	0.0729	2.2600
LNFSSLKMK[x]DAVK	8	0	1479.811862	0.0723	0.9400
SGVK[x]LENVK	3	0	972.560345	0.0722	0.6500
ASK[x]AAR	2	0	602.349976	0.0708	0.4250
IPDSTYEMVGGLEK[x]QIKEIK	13	0	2277.192525	0.0705	1.4100
DK[x]MNFVILCR	1	0	1294.652534	0.0705	0.7050
MEILK[x]IHLEK	4	0	1252.721266	0.0700	0.7000
GYARAIHK[x]LGSTLK	7	0	1513.872820	0.0696	0.9750
TK[x]LVK	1	0	587.400615	0.0690	0.3450
VELAK[x]QNLFVPTSDKEK	4	0	1945.051948	0.0688	1.1700
MNSTEEIDLYNRWK[x]ALER	13	0	2267.100359	0.0686	1.2350
VPEDIFK[x]THLEVAR	6	0	1652.888526	0.0686	0.9600
SVQPTAKTVQK[x]VETAVLSTTVK	10	0	2314.310659	0.0652	1.4350
K[x]DKMNFVILCR	0	0	1422.747490	0.0650	0.7150
K[x]LAR	0	0	486.327789	0.0650	0.2600
K[x]INVK	0	0	600.395864	0.0640	0.3200
IPDSTYEMVGGLEK[x]QIK	13	0	1906.970924	0.0638	1.0850
QYQEVVK[x]QGDVLLNK	6	0	1759.946763	0.0637	0.9550
QSK[x]ATREPNK	2	0	1157.615226	0.0635	0.6350
M[x]SSKDISSK	0	0	981.480047	0.0633	0.5700
TTMTNGFLAHKLCIHK[x]NK	15	0	2113.092380	0.0628	1.1300
K[x]DWNACKK	0	0	1048.512348	0.0625	0.5000
AIEGK[x]IAR	4	0	856.513006	0.0619	0.4950
GSLEK[x]NWK	4	0	960.502835	0.0613	0.4900
SNNIK[x]ENEQK	4	0	1202.589070	0.0610	0.6100
TTMTNGFLAHK[x]LCIHKNK	10	0	2113.092380	0.0608	1.0950
EK[x]ASFAR	1	0	807.423863	0.0607	0.4250
WK[x]TLSK	1	0	761.443537	0.0600	0.3600
NELEK[x]LNFSSLKMK	4	0	1679.891560	0.0593	0.8300
KDK[x]MNFVILCR	2	0	1422.747490	0.0586	0.6450
VAMLYAYDRIK[x]ILFSDVK	10	0	2144.170281	0.0581	1.0450
DAVK[x]EAAR	3	0	858.455887	0.0569	0.4550
DYEQFGYFK[x]R	8	0	1351.619643	0.0565	0.5650
DFLDAVQK[x]VVK	7	0	1260.707726	0.0564	0.6200
TNSTDEK[x]GTKK	6	0	1207.604385	0.0564	0.6200
NSDYKETLIFK[x]CIDMFIHK	10	0	2401.180912	0.0561	1.0650
SVQPTAK[x]TVQKVETAVLSTTVK	6	0	2314.310659	0.0557	1.2250
WK[x]TLSKESAR	1	0	1204.656362	0.0555	0.5550
VSK[x]QGEIDYEALVK	2	0	1577.830012	0.0554	0.7750
MRK[x]LAR	2	0	773.469370	0.0550	0.3300
VSK[x]ILEHK	2	0	952.570517	0.0550	0.4400
E[x]IINRDIGK	0	0	1056.592704	0.0539	0.4850
TTMTNGFLAHK[x]LCIHK	10	0	1870.954502	0.0531	0.8500
S[x]SKDISSK	0	0	850.439569	0.0531	0.4250
M[x]ESLLAVQGQDFVLTASSSSAVR	0	0	2395.205209	0.0530	1.2200
K[x]DKPK	0	0	614.375128	0.0530	0.2650
K[x]KSGR	0	0	574.355062	0.0530	0.2650
IPDSTYEMVGGLEKQIK[x]EIK	16	0	2277.192525	0.0527	1.0550
DCTAYNIYDK[x]NK	9	0	1503.666324	0.0521	0.6250
MDK[x]EMAEADLDDDEPDLGEF	2	0	2283.903424	0.0512	1.0250
E[x]SLLAVQGQDFVLTASSSSAVR	0	0	2264.164730	0.0507	1.1150
SNDIEKAIDLYK[x]EVLNK	11	0	1991.057425	0.0500	0.8500
G[x]LGYPEDAIGKTKLVK	0	0	1687.950789	0.0500	0.8000
TLSK[x]ESAR	3	0	890.482099	0.0500	0.4000
MEQK[x]PEVDYSEKFAELQK	3	0	2198.056433	0.0500	0.9000
LNFSSLK[x]MKDAVK	6	0	1479.811862	0.0500	0.6500
MLLTEVHLLESK[x]VYHAIRNIPK	11	0	2603.462020	0.0493	1.0850
YK[x]LHSEKVSLMDYLASSNISQLTGTK	1	0	2912.495219	0.0490	1.2750
QLADYK[x]AFEDSLRAIANHEQAR	5	0	2545.267228	0.0489	1.0750
EAADFIFDICGIAGIKK[x]TR	16	0	2124.103657	0.0487	0.9250
DEK[x]SGVK	2	0	761.391895	0.0486	0.3400
S[x]PTGQITSTSAR	0	0	1204.604720	0.0483	0.5800
SFEQK[x]VMK	4	0	995.510954	0.0481	0.3850
DLGQVLNK[x]YVQVEQR	7	0	1787.952910	0.0477	0.7150
NEEGIIEFTK[x]TPNDTQK	9	0	1962.953358	0.0476	0.8100
G[x]GLGYPEDAIGKTKLVK	0	0	1744.972250	0.0476	0.8100
DYEQFGYFK[x]RMGNIEM	8	0	2026.891629	0.0475	0.7600
QVK[x]NRDCVGR	2	0	1230.625074	0.0475	0.4750
K[x]PIGATWK	0	0	899.522844	0.0475	0.3800
VRDYGDLGSSVNPLDK[x]TNNLDLEHK	15	0	2798.383367	0.0472	1.1800
EEFAEK[x]AVSVIQAR	5	0	1575.825595	0.0471	0.6600
GNQK[x]VVK	3	0	771.460247	0.0471	0.3300
MEQK[x]PEVDYSEK	3	0	1481.670742	0.0471	0.5650
VYATMQKLQK[x]DLGQVLNK	9	0	2076.140043	0.0469	0.8450
STMLEKIK[x]ENQEK	7	0	1576.812980	0.0469	0.6100
TSK[x]TPPTAMLSSVR	2	0	1474.781290	0.0468	0.6550
MGNGK[x]MVEISRLHNSLEVVFEWDK	4	0	2817.394072	0.0467	1.1200
TRLLENDIK[x]VMK	8	0	1458.822760	0.0463	0.5550
MEQKPEVDYSEK[x]FAELQK	11	0	2198.056433	0.0461	0.8300
K[x]EPPVYTPPK	0	0	1154.633506	0.0460	0.4600
K[x]NEEK	0	0	646.328572	0.0460	0.2300
LAEK[x]WRDYNLISENTEM	3	0	2110.999257	0.0459	0.7800
LGVKPPKGCLMFGPPGTGK[x]TLLAR	18	0	2494.391501	0.0458	1.1000
EVLNK[x]GVSKDEK	4	0	1344.724827	0.0458	0.5500
SMAIDK[x]DIRWELIAR	5	0	1815.966450	0.0457	0.6850
GK[x]SALSTLNGFVEELK	1	0	1691.909318	0.0456	0.7300
EAADFIFDICGIAGIK[x]K	15	0	1866.954882	0.0456	0.7750
DAFALAK[x]EK	6	0	991.533798	0.0456	0.4100
V[x]SPTGQITSTSAR	0	0	1303.673128	0.0454	0.5900
MEILK[x]IHLEKVSK	4	0	1566.916655	0.0446	0.5800
YK[x]EDTALRSEM	1	0	1341.623403	0.0445	0.4900
VVDASIVSK[x]ALGNFVASVLAR	8	0	2115.205083	0.0445	0.9350
K[x]TREALMEFR	0	0	1279.670628	0.0445	0.4450
MLLTEVHLLESK[x]VYHAIR	11	0	2151.187325	0.0444	0.8000
T[x]IDNAETMK	0	0	1021.474961	0.0444	0.4000
VIGSELVQK[x]YVGEGAR	8	0	1703.920551	0.0444	0.7100
NIPK[x]AR	3	0	697.423471	0.0442	0.2650
E[x]TIDNAETMK	0	0	1150.517549	0.0440	0.4400
K[x]QMSYMLAR	0	0	1126.562665	0.0439	0.3950
AHLDVQEKDQPK[x]K	11	0	1534.810280	0.0438	0.5700
K[x]MAIDDDINWEELAR	0	0	1817.861714	0.0437	0.6550
SIAEK[x]MNGASGAELK	4	0	1504.755469	0.0437	0.6550
LFK[x]SLGSGMDQEK	2	0	1438.712546	0.0435	0.5650
RQGITEAYNQK[x]AVEK	10	0	1733.905962	0.0433	0.6500
LISGK[x]LDEARELLVK	4	0	1682.992985	0.0433	0.6500
VLIDCNK[x]FDSIDLNPAR	6	0	1988.998865	0.0432	0.7350
SFGSGITVLGNIYCMQGGEPK[x]SAPVSDCLSK	20	0	3258.535765	0.0432	1.3400
ETLIFK[x]CIDMFIHK	5	0	1793.920748	0.0432	0.6050
SGFEK[x]IDLTRIVK	4	0	1504.861253	0.0431	0.5600
TNNLDLEHK[x]HKTPDK	8	0	1788.911774	0.0430	0.6450
NRQYQEVVK[x]QGDVLLNK	8	0	2030.090787	0.0429	0.7300
DWNACK[x]K	5	0	920.417393	0.0429	0.3000
ILIDK[x]AR	4	0	827.522844	0.0429	0.3000
GTCAGEVFMALK[x]GMALGSANEK	11	0	2241.059087	0.0427	0.9400
E[x]TIDNAETMKK	0	0	1278.612505	0.0427	0.4700
EAADFIFDICGIAGIK[x]KTR	15	0	2124.103657	0.0426	0.8100
FMLK[x]LGVK	3	0	934.567348	0.0425	0.3400
YKLHSEK[x]VSLMDYLASSNISQLTGTK	6	0	2912.495219	0.0419	1.0900
DQKK[x]DKPK	3	0	985.555594	0.0419	0.3350
K[x]SLPLQIEVANDCIKWAIK	0	0	2225.224100	0.0418	0.7950
TTLFK[x]SELAQSKYLMNVSR	4	0	2215.166981	0.0418	0.7950
TTLFK[x]SELAQSK	4	0	1351.734665	0.0413	0.4950
SVEISALASK[x]NRLHQLR	9	0	1921.085644	0.0412	0.7000
EWNQNIK[x]NLSNVVEISGKGVFV	6	0	2473.296405	0.0411	0.9050
SAELYK[x]NPK	5	0	1048.555259	0.0411	0.3700
DLEETDERSLALTK[x]K	13	0	1746.899873	0.0410	0.6150
CAEAENSSDLFKLGVMYAK[x]NLPNIQR	18	0	2967.458120	0.0408	1.0600
L[x]FKSLGSGMDQEK	0	0	1438.712546	0.0408	0.5300
NDSYQLIK[x]ILPNKVDPLVSLMMVEK	7	0	2886.559732	0.0406	1.0150
FLK[x]TSKTPPTAMLSSVR	2	0	1863.028712	0.0406	0.6900
KPIGATWK[x]TTQLEEANSK	7	0	2001.053008	0.0406	0.7300
IWK[x]VMCKNK	2	0	1205.641245	0.0406	0.3650
VDK[x]NWSKIYDFPLFQGIFIR	2	0	2485.315688	0.0405	0.8100
DYYTKQSK[x]ATR	7	0	1359.678214	0.0405	0.4450
DVEFLHSDK[x]IDTIVK	8	0	1757.919882	0.0403	0.6050
VGCDRNK[x]YAIQLPLPPK	6	0	1968.061404	0.0403	0.6850
YPGGGPGK[x]TAILPVK	7	0	1453.829229	0.0400	0.6000
GK[x]VVIDAFR	1	0	1003.581415	0.0400	0.3600
TDATFIRVIGSELVQK[x]YVGEGAR	15	0	2508.333515	0.0400	0.9200
SDYYMASTYTKK[x]INVK	11	0	1910.944711	0.0397	0.6350
VATEK[x]DFLDAVQKVVK	4	0	1788.998462	0.0397	0.6350
SYLLQHREWDSK[x]LK	11	0	1801.947432	0.0396	0.5550
VLNK[x]GDSGEMSLQK	3	0	1504.755469	0.0396	0.5550
TNNLDLEHK[x]HK	8	0	1347.689447	0.0395	0.4350
QGDVLLNK[x]LQK	7	0	1254.729522	0.0395	0.4350
ISYGDSGLRTEPK[x]AVDEEMK	12	0	2224.068057	0.0395	0.7900
EDGMK[x]ILMVNRGDTGSSGIR	4	0	2135.046217	0.0395	0.7900
VVTSK[x]LLKPR	4	0	1139.738968	0.0395	0.3950
DEK[x]VSEVLNSEDITGIQEK	2	0	2132.048371	0.0395	0.7500
LLSSAK[x]K	5	0	745.469750	0.0393	0.2750
ANWCDK[x]RYNLASLHDDTLLDM	5	0	2550.163024	0.0393	0.8250
SDYYMASTYTK[x]KINVK	10	0	1910.944711	0.0391	0.6250
YTVGQGYTK[x]AAWFEK	8	0	1747.856893	0.0390	0.5850
GERPSCPTGYHLK[x]SIRTGR	12	0	2171.101696	0.0389	0.7400
LDK[x]LPVIIGSMDVDNALDLMTMK	2	0	2531.304781	0.0389	0.8950
SYYMLYK[x]AGVLQSLADDSATTR	6	0	2452.194311	0.0389	0.8550
TGRK[x]EPPVYTPPK	3	0	1468.803742	0.0388	0.5050
SAKAK[x]NPMFALSR	4	0	1419.765584	0.0388	0.5050
TEPK[x]AVDEEMK	3	0	1275.601607	0.0386	0.4250
IDVLFSK[x]IRLAYVYADMR	6	0	2172.176427	0.0386	0.6950
SLLTGK[x]HAIR	5	0	1094.655970	0.0385	0.3850
NDSYQLIK[x]ILPNK	7	0	1544.856167	0.0385	0.5000
TGPPGPPCGGK[x]FMLKLGVK	10	0	1940.037500	0.0384	0.7300
GGLGYPEDAIGK[x]TKLVK	11	0	1744.972250	0.0382	0.6500
ATAGPIIADK[x]NCKK	9	0	1485.797272	0.0382	0.5350
K[x]LGVKPPK	0	0	865.574877	0.0381	0.3050
EASK[x]TLSK	3	0	862.475953	0.0381	0.3050
STMLEK[x]IKENQEK	5	0	1576.812980	0.0381	0.4950
MNSIVSK[x]YTQSTNNDDPK	6	0	2040.942138	0.0381	0.6850
DYGDLGSSVNPLDK[x]TNNLDLEHK	13	0	2543.213856	0.0380	0.8750
TTSNICHRLNADVLGQLIK[x]K	18	0	2280.237118	0.0380	0.7600
SGK[x]KR	2	0	574.355062	0.0380	0.1900
K[x]EFEIIKGVLCQFR	0	0	1765.954825	0.0379	0.5300
K[x]GTKTSETNDR	0	0	1235.610532	0.0377	0.4150
AQSGPDASAK[x]LPTVIPTTRCR	9	0	2225.158538	0.0376	0.7900
ATAIGRASK[x]AAR	8	0	1171.678492	0.0375	0.4500
TAALSARPAK[x]NIRIHAYVK	9	0	2079.206421	0.0374	0.7100
VVDKCFGIK[x]FDIMPR	8	0	1823.942544	0.0373	0.5600
TNSTDEKGTK[x]K	9	0	1207.604385	0.0373	0.4100
IDK[x]KTTEEK	2	0	1090.586949	0.0372	0.3350
NAYVINLK[x]QIAKFVVSLGER	7	0	2261.289476	0.0370	0.7400
SVMAPLFLHDK[x]YDGR	10	0	1747.871494	0.0370	0.5550
GIKGIESEAYESVLDLAK[x]ICDVR	17	0	2564.315479	0.0370	0.8500
K[x]VPDKLIDASTVK	0	0	1412.823808	0.0369	0.4800
K[x]FDSGGGDNGANNQFAGNQSM	0	0	2114.871099	0.0369	0.7750
IHLEK[x]VSKQGEIDYEALVK	4	0	2198.194577	0.0368	0.7000
TMLELLNQLDGFEATK[x]NIK	15	0	2177.140100	0.0368	0.7000
K[x]LFKSLGSGMDQEK	0	0	1566.807502	0.0368	0.5150
SLADFEK[x]ALQDYKPELASDPIIR	6	0	2618.359059	0.0367	0.8450
LHSEK[x]VSLMDYLASSNISQLTGTK	4	0	2621.336941	0.0365	0.8750
RMDK[x]EMAEADLDDDEPDLGEF	3	0	2440.004526	0.0364	0.7650
YASQK[x]RP	4	0	848.450409	0.0364	0.2550
DYGDLGSSVNPLDKTNNLDLEHK[x]HK	22	0	2808.367718	0.0364	0.9100
WAFAEK[x]QYGYGTQTV	5	0	1747.820509	0.0363	0.5450
AHLDVQEK[x]DQPK	7	0	1406.715325	0.0362	0.4350
NK[x]EHIMDNLEAQAIEELEGAK	1	0	2381.153176	0.0362	0.7600
EQK[x]PEVDYSEKFAELQK	2	0	2067.015955	0.0362	0.6150
D[x]VPTFANFHTPIFIAKR	0	0	1973.052225	0.0362	0.6150
AEIINSLNLNNDLTDK[x]LAQFEK	15	0	2502.296462	0.0361	0.7950
NPPPLDEGDIELLK[x]SYATGPYAR	13	0	2515.259352	0.0361	0.8300
NWSK[x]IYDFPLFQGIFIR	3	0	2143.125385	0.0359	0.6100
GSQVSEFIDTESFAPTITVQSK[x]LSNRDAR	21	0	3182.584233	0.0359	1.0400
NAYVINLK[x]QIAK	7	0	1373.803016	0.0358	0.4300
GSLEKNWK[x]EEYLR	7	0	1650.836493	0.0354	0.4600
EDCEAATDPLLK[x]KQMSYMLAR	11	0	2469.170083	0.0352	0.7400
DQKK[x]FDSGGGDNGANNQFAGNQSM	3	0	2486.051564	0.0352	0.8450
ILLDLVYAFIK[x]SNQATTSTDRQVK	10	0	2723.485647	0.0350	0.8400
WDLSK[x]QEALYLAQR	4	0	1719.894338	0.0350	0.4900
VK[x]AFGRVYATMQK	1	0	1497.812531	0.0350	0.4550
TLIDK[x]FSGEKK	4	0	1264.702640	0.0350	0.3850
VVTSKLLK[x]PR	7	0	1139.738968	0.0350	0.3500
K[x]IFTIHTSK	0	0	1073.623277	0.0350	0.3150
K[x]TTEEK	0	0	734.380997	0.0350	0.2100
RLVK[x]GR	3	0	727.481651	0.0350	0.2100
QYTVGQGYTK[x]AAWFEK	9	0	1875.915465	0.0347	0.5550
KFRK[x]PIGATWK	3	0	1330.787310	0.0345	0.3800
MKDAVK[x]EAAR	5	0	1117.591321	0.0345	0.3450
K[x]ATDDDRWK	0	0	1133.546483	0.0344	0.3100
IK[x]ENQEK	1	0	887.471202	0.0343	0.2400
K[x]LDVAKR	0	0	828.518092	0.0343	0.2400
KLPNIEEATFDK[x]R	11	0	1559.830681	0.0342	0.4450
DEKSGVK[x]LENVK	6	0	1344.724827	0.0342	0.4100
VK[x]AFGR	1	0	676.402010	0.0342	0.2050
HGGYK[x]PTDKHK	4	0	1266.646859	0.0341	0.3750
FIVK[x]ASSGPRYVVGCR	3	0	1794.956220	0.0341	0.5450
NIPKEIKIIYSDIDVDPVK[x]PEHVGK	18	0	2845.558807	0.0340	0.8500
GIDLK[x]SIAEKMNGASGAELK	4	0	2031.066940	0.0340	0.6800
K[x]VIAR	0	0	585.396198	0.0340	0.1700
VSTTPANSFELK[x]QYLIQR	11	0	2094.110853	0.0339	0.6100
V[x]NQIESQMAMAEK	0	0	1477.690428	0.0338	0.4400
M[x]GINERKGFDFEYYQR	0	0	2051.952252	0.0338	0.5400
K[x]AFGRVYATMQK	0	0	1398.744122	0.0338	0.4050
VVDK[x]DGIREINI	3	0	1369.756460	0.0338	0.4050
K[x]SGR	0	0	446.260107	0.0338	0.1350
ILYVNNAK[x]SQEEAIENIKCTR	7	0	2492.269200	0.0336	0.7050
QIQPK[x]TFANLVSSTLYEK	4	0	2066.104707	0.0333	0.6000
GVQLCDETFERATLTGMK[x]IDVLFSK	17	0	2857.435264	0.0332	0.8300
IMKLCFDELK[x]K	9	0	1423.756658	0.0332	0.3650
GTCAGEVFMALK[x]GMALGSANEKIEASK	11	0	2769.349823	0.0331	0.8950
DQK[x]KDKPK	2	0	985.555594	0.0331	0.2650
RPPVIRTTLFK[x]SELAQSK	10	0	2070.194854	0.0331	0.5950
DMQVDSVNQEENVDSGETK[x]QNTVTEVPR	18	0	3147.426081	0.0330	0.9250
NAYVINLKQIAK[x]FVVSLGER	11	0	2261.289476	0.0330	0.6600
WKTLSK[x]ESAR	5	0	1204.656362	0.0330	0.3300
SGKK[x]R	3	0	574.355062	0.0330	0.1650
IDK[x]EDMGSNDKASK	2	0	1536.708913	0.0329	0.4600
FHQLK[x]PTRVLTLAMVK	4	0	1881.102150	0.0328	0.5250
TPDK[x]GYGHR	3	0	1029.499144	0.0328	0.2950
TK[x]SVALGGITKEFVIYEQLIAAR	1	0	2506.415787	0.0326	0.7500
LYAVK[x]YELYSNQYYHGAGEPSLIGDK	4	0	2977.449655	0.0325	0.8450
KEFEIIK[x]GVLCQFR	6	0	1765.954825	0.0325	0.4550
LMELFISK[x]SNSDDPASFTSINNYK	7	0	2720.300222	0.0325	0.7800
VYHAIRNIPK[x]AR	9	0	1436.836379	0.0325	0.3900
M[x]SERDTALEK	0	0	1178.560080	0.0325	0.3250
LISGK[x]LDEAR	4	0	1100.618917	0.0325	0.3250
TNSTDEK[x]GTK	6	0	1079.509429	0.0325	0.3250
KVSTTPANSFELK[x]QYLIQR	12	0	2222.205809	0.0324	0.6150
S[x]GYDRALSVFSPDGR	0	0	1625.779708	0.0323	0.4850
IEVEVYK[x]ITTGDR	6	0	1521.803799	0.0323	0.4200
GFICKVVDK[x]DGIR	8	0	1505.802358	0.0323	0.4200
AASIAVEDEK[x]R	9	0	1187.614557	0.0323	0.3550
DMTLEEAEVLILK[x]VLR	12	0	1871.043692	0.0322	0.5150
NDSYQLIKILPNK[x]VDPLVSLMMVEK	12	0	2886.559732	0.0318	0.7950
M[x]MGINERKGFDFEYYQR	0	0	2182.992731	0.0318	0.5400
K[x]EPPVYTPPKDK	0	0	1397.755400	0.0317	0.3800
DK[x]KDQK	1	0	760.407879	0.0317	0.1900
MGINERK[x]GFDFEYYQR	6	0	2051.952252	0.0316	0.5050
EFEIIK[x]GVLCQFR	5	0	1637.859869	0.0315	0.4100
QSMTSLVQHVMTYLPGIDDLK[x]TK	20	0	2604.329020	0.0315	0.7250
K[x]IYNEYPPTK	0	0	1251.649881	0.0315	0.3150
RK[x]IFTIHTSK	1	0	1229.724379	0.0315	0.3150
K[x]FRKPIGATWK	0	0	1330.787310	0.0314	0.3450
DQK[x]KFDSGGGDNGANNQFAGNQSM	2	0	2486.051564	0.0313	0.7500
VVSSAIVDK[x]YIGESAR	8	0	1692.904567	0.0313	0.5000
SGNLPDADNSK[x]SDISK	10	0	1646.774679	0.0313	0.5000
YVTGPK[x]NK	5	0	905.497023	0.0313	0.2500
SSK[x]DISSK	2	0	850.439569	0.0313	0.2500
VDKNWSK[x]IYDFPLFQGIFIR	6	0	2485.315688	0.0310	0.6200
MSFLELTEVWGK[x]PQK	11	0	1791.922859	0.0310	0.4650
K[x]AFGR	0	0	577.333601	0.0310	0.1550
E[x]SLQRLLQGAR	0	0	1269.715268	0.0309	0.3400
TK[x]SVALGGITK	1	0	1073.644403	0.0309	0.3400
LFKSLGSGMDQEK[x]VLNK	12	0	1893.002891	0.0309	0.5250
AK[x]VAEQNENPTVGSAQK	1	0	1769.890704	0.0309	0.5250
GVAIDLLEECK[x]NTACSGIIAEVK	10	0	2489.250437	0.0309	0.7100
V[x]KAFGR	0	0	676.402010	0.0308	0.1850
L[x]MTEFVDQVDDVVKYEIDKTLAGVTR	0	0	2983.521097	0.0308	0.8000
IEFATITK[x]DTTKNK	7	0	1608.872208	0.0307	0.4300
EERQIQPK[x]TFANLVSSTLYEK	7	0	2480.290985	0.0307	0.6450
HIGIATTGFIPDGQHIVK[x]RAR	17	0	2286.270804	0.0307	0.6450
K[x]VAEQNENPTVGSAQK	0	0	1698.853594	0.0306	0.4900
INEDSK[x]LAVNENLASSK	5	0	1830.932231	0.0306	0.5200
EALEK[x]TEEK	4	0	1075.539667	0.0306	0.2750
MK[x]LSLFSNK	1	0	1066.584449	0.0306	0.2750
MK[x]DAVKEAAR	1	0	1117.591321	0.0305	0.3050
THAVLVALK[x]R	8	0	1106.692354	0.0305	0.3050
YYLPK[x]GKSALSTLNGFVEELK	4	0	2356.267737	0.0305	0.6400
IHLEKVSK[x]QGEIDYEALVK	7	0	2198.194577	0.0303	0.5750
VHVSEVLGDIRSITEFGDTATAK[x]ELEAMK	22	0	3145.596378	0.0302	0.8750
DQIGEEK[x]TILQSLLQRAR	6	0	2097.154110	0.0300	0.5400
K[x]SSEQANLYERK	0	0	1451.736786	0.0300	0.3600
HGGYKPTDK[x]HK	8	0	1266.646859	0.0300	0.3300
VVDK[x]CFGIK	3	0	1064.568799	0.0300	0.2700
GERPSCPTGYHLK[x]SIR	12	0	1856.931459	0.0300	0.4800
IDK[x]NTWNSTLETAK	2	0	1619.815423	0.0300	0.4200
V[x]KAFGRVYATMQK	0	0	1497.812531	0.0300	0.3900
TLFRK[x]EK	4	0	920.544305	0.0300	0.2100
Q[x]LMTEFVDQVDDVVKYEIDKTLAGVTR	0	0	3111.579669	0.0298	0.8050
NSSSDMAYTSMFKGNQK[x]VVK	16	0	2221.050634	0.0298	0.5950
DPEEEAEMMTK[x]ETTEKK	10	0	2024.891743	0.0297	0.5050
ATAIGK[x]SSTAAKTFLEK	5	0	1722.951515	0.0297	0.5050
TFMNHIDVQK[x]EFQAR	9	0	1862.909665	0.0297	0.4450
ARIEVEVYK[x]ITTGDR	8	0	1748.942012	0.0297	0.4450
K[x]VNQIESQMAMAEK	0	0	1605.785384	0.0296	0.4150
VNQIESQMAMAEK[x]LIQIRVK	12	0	2328.265640	0.0295	0.5900
INADHK[x]LNSLPLLQQLVK	5	0	2043.183957	0.0294	0.5300
V[x]SPTGQITSTSARSGKK	0	0	1703.916525	0.0294	0.5000
ENRESQDYLNLVQALAETNVK[x]DEK	20	0	2805.377946	0.0294	0.7050
K[x]SLKDECK	0	0	1006.511679	0.0294	0.2350
KLFK[x]SLGSGMDQEK	3	0	1566.807502	0.0293	0.4100
TMLELLNQLDGFSSDDRVK[x]VIAATNR	18	0	2905.496614	0.0292	0.7600
NSDYK[x]ETLIFKCIDMFIHK	4	0	2401.180912	0.0292	0.5550
A[x]KVAEQNENPTVGSAQK	0	0	1769.890704	0.0291	0.4950
DRIDK[x]NTWNSTLETAK	4	0	1890.943464	0.0291	0.4650
EDCEAATDPLLKK[x]QMSYMLAR	12	0	2469.170083	0.0290	0.6100
DNSSDLQKLLMK[x]VALCANHADSVVK	11	0	2755.399548	0.0290	0.7250
AELDK[x]IGLSK	4	0	1072.612770	0.0290	0.2900
VGIKPPK[x]GVLLYGPPGTGKTLLAR	6	0	2431.467763	0.0290	0.6950
ALEMNDLPTRLVNFTAK[x]TLDLLGIFR	16	0	2960.615604	0.0288	0.7500
DVVAVGNDDTGTGASSFGVARK[x]LQR	21	0	2519.272705	0.0288	0.7200
V[x]PTFANFHTPIFIAKR	0	0	1858.025287	0.0288	0.4600
EIDMTCAREASK[x]TLSK	11	0	1838.886542	0.0288	0.4600
TTLFKSELAQSK[x]YLMNVSR	11	0	2215.166981	0.0287	0.5450
AVK[x]PTDMEQFAFYK	2	0	1673.812254	0.0286	0.4000
VIPVEELKEIK[x]QIK	10	0	1665.007573	0.0286	0.4000
DATDDK[x]R	5	0	819.372221	0.0286	0.2000
LGVK[x]PPKGCLMFGPPGTGKTLLAR	3	0	2494.391501	0.0285	0.6850
VGIK[x]PPKGVLLYGPPGTGKTLLAR	3	0	2431.467763	0.0285	0.6850
AK[x]NPMFALSR	1	0	1133.601493	0.0285	0.2850
TLADVEVNHLK[x]CDQFLVAHYR	10	0	2527.264057	0.0283	0.5950
QTGQYYGGLK[x]LCVDR	9	0	1756.856570	0.0283	0.4250
DEK[x]SGVKLENVK	2	0	1344.724827	0.0283	0.3400
MCSPSATLTHRTMTEK[x]AR	15	0	2076.986596	0.0283	0.5100
CLDQLTNWCTIK[x]TVDRATNGYIMTAR	11	0	3100.489095	0.0283	0.7350
M[x]SIMEYNGGSCVAMAGK	0	0	1804.761547	0.0282	0.4800
ATAGPIIADKNCK[x]K	12	0	1485.797272	0.0282	0.3950
SSK[x]SSLELANNAVK	2	0	1446.767750	0.0282	0.3950
IAMVDNHVCLAFAGLNADARILIDK[x]AR	24	0	2966.558104	0.0281	0.7600
GLGYPEDAIGK[x]TKLVK	10	0	1687.950789	0.0281	0.4500
D[x]GLEDDMPALADEEFEKMDRR	0	0	2481.078690	0.0281	0.5900
GMALGSANEKIEASK[x]GLIDR	14	0	2059.073086	0.0280	0.5600
VMCKNK[x]TDTK	5	0	1223.600166	0.0280	0.2800
TK[x]INLIETLR	1	0	1199.723710	0.0280	0.2800
TYNLISSYIKSVEISALASK[x]NR	19	0	2456.327369	0.0280	0.6150
GGLGYPEDAIGKTK[x]LVK	13	0	1744.972250	0.0279	0.4750
K[x]ILFENPDEATK	0	0	1403.729579	0.0279	0.3350
LEEIGVADQYKVSK[x]ILEHK	13	0	2198.194577	0.0279	0.5300
FIRVSGSELVQK[x]YIGEGSR	11	0	2124.132649	0.0279	0.5300
ILIDK[x]ARVEAQNHK	4	0	1633.926306	0.0279	0.3900
TLLYGK[x]R	5	0	849.507194	0.0279	0.1950
ALQDYK[x]PELASDPIIR	5	0	1827.972976	0.0278	0.4450
K[x]ENLLSTLIYTLNLSYDNASYSDLIIK	0	0	3103.632751	0.0278	0.7500
IDKK[x]TTEEK	3	0	1090.586949	0.0278	0.2500
ASK[x]AAREYLEK	2	0	1264.677488	0.0277	0.3050
TAALSARPAK[x]NIR	9	0	1367.799660	0.0277	0.3600
TGPPGPPCGGKFMLK[x]LGVK	14	0	1940.037500	0.0276	0.5250
YYLPKGK[x]SALSTLNGFVEELK	6	0	2356.267737	0.0276	0.5800
KQCVIANSCK[x]TAINTGGGSVAVFNK	9	0	2623.320910	0.0276	0.6900
TMLVK[x]AVANSTAANFIRVVGSEFVQK	4	0	2779.505334	0.0275	0.7150
MILELTNHLEELK[x]K	12	0	1709.938508	0.0275	0.3850
SFLELTEVWGK[x]PQK	10	0	1660.882380	0.0275	0.3850
AIHK[x]LGSTLK	3	0	1066.649824	0.0275	0.2750
DYYTK[x]QSK	4	0	1031.492328	0.0275	0.2200
TK[x]DSLEAR	1	0	918.477014	0.0275	0.2200
EGNYGDGYALQPSYIHEYLSK[x]VLYAR	20	0	3005.455801	0.0273	0.7100
SAK[x]AKNPMFALSR	2	0	1419.765584	0.0273	0.3550
M[x]SGYDRALSVFSPDGR	0	0	1756.820186	0.0272	0.4350
VVGSELIQK[x]YLGDGPR	8	0	1729.936200	0.0272	0.4350
VTVSKGVAIDLLEECK[x]NTACSGIIAEVK	15	0	3003.561908	0.0271	0.7600
SNNIK[x]ENEQKIK	4	0	1443.768084	0.0271	0.3250
D[x]DGLEDDMPALADEEFEKMDRR	0	0	2596.105628	0.0270	0.5950
GTK[x]TSETNDR	2	0	1107.515576	0.0270	0.2700
HVFPITK[x]GIGCVMTGSIADAR	6	0	2229.139719	0.0269	0.5650
GQYSTVGK[x]VAVGQQYR	7	0	1739.895399	0.0269	0.4300
WSDERYLHQSLK[x]YK	11	0	1851.926697	0.0268	0.3750
QDLADATVETLK[x]AIEGKIAR	11	0	2141.169090	0.0268	0.5350
D[x]GIQDIMPSQAKELK	0	0	1671.850090	0.0267	0.4000
MILELTNHLEELK[x]KYINR	12	0	2256.229913	0.0267	0.4800
SNDIEK[x]AIDLYK	5	0	1407.724493	0.0267	0.3200
K[x]IEFPPPSAEAR	0	0	1340.708787	0.0267	0.3200
NK[x]VLVK	1	0	699.464272	0.0267	0.1600
IHSRK[x]MAIDDDINWEELAR	4	0	2311.137804	0.0266	0.5050
SAELYKNPK[x]ADPLDER	8	0	1844.926754	0.0266	0.4250
DVAKMK[x]LSLFSNK	5	0	1479.811862	0.0265	0.3450
FRKPIGATWK[x]TTQLEEANSK	9	0	2304.222519	0.0265	0.5300
SLK[x]DECK	2	0	878.416723	0.0264	0.1850
ILFSDVK[x]AMTTGLREVFETQGDLCR	6	0	2885.441410	0.0264	0.6600
INYKK[x]TELEEIMLLNLHK	4	0	2228.223766	0.0264	0.4750
K[x]PIGATWKTTQLEEANSK	0	0	2001.053008	0.0264	0.4750
TLSK[x]WRDATDDK	3	0	1434.710239	0.0262	0.3150
M[x]ESLQRLLQGAR	0	0	1400.755746	0.0262	0.3150
FLKTSK[x]TPPTAMLSSVR	5	0	1863.028712	0.0262	0.4450
GIMLYGPPGTGK[x]TLCAR	11	0	1790.917058	0.0262	0.4450
GSLEK[x]NWKEEYLR	4	0	1650.836493	0.0262	0.3400
IEFATITKDTTK[x]NK	11	0	1608.872208	0.0261	0.3650
EWLDKLGDK[x]GPAAAR	8	0	1625.852476	0.0260	0.3900
FLHDK[x]NSDYK	4	0	1265.603994	0.0260	0.2600
ADYYYQAK[x]AK	7	0	1219.587284	0.0260	0.2600
RLYAVK[x]YELYSNQYYHGAGEPSLIGDK	5	0	3133.550757	0.0259	0.7000
MNGASGAELK[x]GVCTEAGMFALR	9	0	2269.065233	0.0259	0.5700
SLADFEKALQDYK[x]PELASDPIIR	12	0	2618.359059	0.0259	0.5950
DNSSDLQK[x]LLMK	7	0	1390.712547	0.0258	0.3100
LAAPQLVQMFIGDGAK[x]LVR	15	0	2026.139651	0.0258	0.4900
TVYQISELESLLRSSHIITK[x]ELK	19	0	2686.490399	0.0257	0.5900
S[x]PTGQITSTSARSGKK	0	0	1604.848116	0.0256	0.4100
SNDIEK[x]AIDLYKEVLNK	5	0	1991.057425	0.0256	0.4350
AQSGPDASAK[x]LPTVIPTTR	9	0	1909.026796	0.0255	0.4850
FRK[x]PIGATWK	2	0	1202.692354	0.0255	0.2550
EQK[x]PEVDYSEK	2	0	1350.630263	0.0255	0.2800
LGVKPPK[x]GCLMFGPPGTGKTLLAR	6	0	2494.391501	0.0254	0.6100
K[x]DYTMAQPEFFK	0	0	1503.706735	0.0254	0.3050
TMLELLNQLDGFEATK[x]NIKVIMATNR	15	0	2962.561853	0.0254	0.6600
DVAK[x]MKLSLFSNK	3	0	1479.811862	0.0254	0.3300
AEFAVLYDPK[x]LGDNNIADWPQVEYLVGK	9	0	3163.586472	0.0254	0.7100
FVIHQEENK[x]RSVGIK	8	0	1782.973979	0.0253	0.3800
HFEQVINEKHEDALAK[x]LGATLAQGIIDAGGR	15	0	3300.721328	0.0253	0.7850
S[x]IMEYNGGSCVAMAGK	0	0	1673.721069	0.0253	0.4050
CVVHLNDASVAAKLLMK[x]LSSQNDDK	16	0	2755.399548	0.0252	0.6300
DNSSDLQK[x]LLMKVALCANHADSVVK	7	0	2755.399548	0.0252	0.6300
QTTSNLGHINK[x]PSIQALIHGLGRHYYSLR	10	0	3273.748153	0.0252	0.7300
DFTPGADLDEIENSAGK[x]PVYIILVPDINVK	16	0	3241.675673	0.0252	0.7550
E[x]QKPEVDYSEKFAELQK	0	0	2067.015955	0.0250	0.4250
TVQKVETAVLSTTVK[x]AQAR	14	0	2029.153050	0.0250	0.4750
K[x]NVPKLQNVSNFQK	0	0	1642.915408	0.0250	0.3500
EIQDEK[x]EAEAAR	5	0	1387.657871	0.0250	0.3000
YK[x]DGVILAADSR	1	0	1306.688051	0.0250	0.3000
VPDK[x]LIDASTVK	3	0	1284.728853	0.0250	0.3000
SAK[x]GTKR	2	0	746.439846	0.0250	0.1750
VSTK[x]K	3	0	561.348581	0.0250	0.1250
VKLEK[x]SLLELNETQSNIQEQGVNWGK	4	0	2983.561320	0.0250	0.6500
EK[x]ASKGSNDDEMK	1	0	1437.640504	0.0250	0.3250
FNTGVVNVRVLIDCNK[x]FDSIDLNPAR	15	0	2975.528580	0.0248	0.6450
IGSVDRHIGIATTGFIPDGQHIVK[x]R	23	0	2686.466585	0.0248	0.6200
EGK[x]VTFFYTDYIGVYAPR	2	0	2125.051948	0.0247	0.4450
EDTEAVLK[x]RINDTVGIK	7	0	1900.026461	0.0247	0.4200
EQLK[x]HTEDEIVQYGLLLGIGLTGMASR	3	0	2970.548313	0.0246	0.6650
DIGKVVDK[x]CFGIK	7	0	1477.796212	0.0246	0.3200
KVPDK[x]LIDASTVK	4	0	1412.823808	0.0246	0.3200
LSLFSNK[x]ENELR	6	0	1448.762272	0.0246	0.2950
TLVAHAVLK[x]VGSALVGSQTK	8	0	1978.157410	0.0245	0.4900
K[x]GFDFEYYQR	0	0	1351.619643	0.0245	0.2450
EDALFK[x]NEEK	5	0	1221.587675	0.0245	0.2450
VTDK[x]LTQLTDNIWCCR	3	0	2021.966182	0.0244	0.3900
FFEK[x]INVK	3	0	1023.575269	0.0244	0.1950
VVDASIVSK[x]ALGNFVASVLARLALTKPK	8	0	2866.700654	0.0243	0.6800
P[x]TDDDDK	0	0	804.313706	0.0243	0.1700
VSTTPANSFELK[x]QYLIQREER	11	0	2508.297131	0.0243	0.5100
DAVK[x]EAARILYATHDEENNK	3	0	2286.123929	0.0243	0.4850
YLSENPK[x]TSASIDFDSNFLNSMIKK	6	0	2848.395178	0.0242	0.6050
VGIKPPKGVLLYGPPGTGK[x]TLLAR	18	0	2431.467763	0.0242	0.5800
TMGK[x]NK	3	0	677.353010	0.0242	0.1450
LAEFDK[x]AIEDAQELNGEHEILEAMKNK	5	0	3084.507234	0.0241	0.6500
K[x]NTEDIEMTA	0	0	1150.517549	0.0240	0.2400
T[x]IDNAETMKK	0	0	1149.569917	0.0240	0.2400
FVK[x]LGIDPPK	2	0	1112.659326	0.0240	0.2400
EEFAEK[x]AVSVIQARIANYDPAEIR	5	0	2718.397564	0.0240	0.5750
TVQK[x]VETAVLSTTVKAQAR	3	0	2029.153050	0.0239	0.4550
ATLTGMK[x]IDVLFSK	6	0	1522.842826	0.0239	0.3350
TMLELLNQLDGFEATKNIK[x]VIMATNR	18	0	2962.561853	0.0238	0.6200
CSPSATLTHRTMTEK[x]AR	14	0	1945.946117	0.0238	0.4050
GILLYGPPGTGK[x]TLLAR	11	0	1726.014054	0.0238	0.4050
M[x]GQAQSGNFSNFGDGANGDNK	0	0	2114.871099	0.0238	0.5000
N[x]SSSDMAYTSMFKGNQKVVK	0	0	2221.050634	0.0237	0.4750
DGSSGGTIRMVILNK[x]DGMER	14	0	2135.046217	0.0237	0.4750
ATDDDRWK[x]TLSK	7	0	1434.710239	0.0237	0.2850
TSWIYK[x]NK	5	0	1038.549782	0.0237	0.1900
LVK[x]ERQAR	2	0	998.598459	0.0237	0.1900
AKSAK[x]IVR	4	0	871.560288	0.0237	0.1900
TSTGGPK[x]LQLNLERDYEQFGYFK	6	0	2690.333907	0.0237	0.5450
HEDALAK[x]LGATLAQGIIDAGGR	6	0	2176.159922	0.0236	0.5200
SVQPTAK[x]TVQK	6	0	1185.671676	0.0236	0.2600
SSTAAK[x]TFLEK	5	0	1181.629146	0.0236	0.2600
K[x]TELEEIMLLNLHK	0	0	1709.938508	0.0236	0.3300
LGISATALSPEEK[x]K	12	0	1442.797987	0.0236	0.3300
CIK[x]RLVK	2	0	915.568742	0.0236	0.1650
K[x]EVQEAR	0	0	858.455887	0.0236	0.1650
NMLSAGLIVAGYDEK[x]TGGDVYSIPLGGSLHK	14	0	3161.606550	0.0235	0.7300
FVIHQEENK[x]R	8	0	1298.673071	0.0235	0.2350
T[x]DKYAFSLTTFSPNGK	0	0	1775.872934	0.0234	0.3750
K[x]IIEEEGFTNRFDVVPVPQSSLYLR	0	0	2935.544219	0.0234	0.5850
ESQDYLNLVQALAETNVK[x]DEKSGVK	17	0	2777.408184	0.0234	0.5850
TKLQDGSTDMQLTLMSIVHVPYK[x]QGLHK	22	0	3167.646972	0.0234	0.6550
IAYASVVYIADK[x]YKNENLENIEDVQLR	11	0	3169.629394	0.0233	0.6300
MGTTITALRYK[x]DGVILAADSR	10	0	2251.199340	0.0233	0.4900
M[x]EQKPEVDYSEKFAELQK	0	0	2198.056433	0.0233	0.4200
IHAYVK[x]VLTLSLMEELHK	5	0	2123.181179	0.0233	0.4200
TITDGK[x]IYVEVERAR	5	0	1748.942012	0.0233	0.3500
DKPK[x]YEPPVPTRTGR	3	0	1739.931783	0.0233	0.3500
VLELRAELDK[x]IGLSK	9	0	1682.992985	0.0233	0.3500
SDYYMASTYTK[x]K	10	0	1456.654367	0.0233	0.2800
K[x]PRVVTALTMLK	0	0	1355.832206	0.0233	0.2800
DNLSWLSK[x]ANNWSKFTATAALGVIHR	7	0	2899.509173	0.0233	0.6050
I[x]AIVVNQNWYCANTKYVTGPKNK	0	0	2680.379413	0.0233	0.5350
ILPNK[x]VDPLVSLMMVEK	4	0	1925.072882	0.0232	0.3950
TNVLQSNENIVQYYTQK[x]IQDAELAILQK	16	0	3263.703615	0.0232	0.6500
IAYASVVYIADK[x]YK	11	0	1602.865670	0.0232	0.3250
ELNLMDPKVPEDIFK[x]THLEVAR	14	0	2593.357284	0.0232	0.5100
SCNFPEFSYFMK[x]IVMSMVR	11	0	2372.082464	0.0232	0.4400
DGIQDIMPSQAK[x]ELKK	11	0	1799.945046	0.0231	0.3700
STMLEK[x]IK	5	0	948.531355	0.0231	0.1850
AEAK[x]DVAK	3	0	830.449740	0.0231	0.1850
ATAGPIIADK[x]NCK	9	0	1357.702317	0.0231	0.3000
K[x]MSAQSCACMVRTLLYGK	0	0	2103.009638	0.0231	0.4150
G[x]QAQSGNFSNFGDGANGDNK	0	0	1983.830620	0.0230	0.4600
FVVFTPTLIDPELLDAQTK[x]LWK	18	0	2573.414392	0.0230	0.5050
DVEFLHSDK[x]IDTIVKEIQDEK	8	0	2500.269581	0.0229	0.4800
DYGDLGSSVNPLDK[x]TNNLDLEHKHK	13	0	2808.367718	0.0228	0.5700
TLSMEK[x]HTELR	5	0	1343.686669	0.0227	0.2500
K[x]LEGTIDYQKL	0	0	1306.713204	0.0227	0.2500
AASIAVEDEK[x]RLR	9	0	1456.799717	0.0227	0.2950
SVQPLASAK[x]ELLR	8	0	1410.819392	0.0227	0.2950
DIGEPDSEAVFTISQSPFEK[x]PQK	19	0	2548.233196	0.0226	0.5200
TESYYSNAVELNLLLISPTK[x]ENAETAICR	19	0	3298.638965	0.0226	0.6550
TMTEK[x]ARTVSDLTISQAIFELSSPFLENK	4	0	3255.669538	0.0226	0.6550
NEADPAMAILSEYLETGSVK[x]LR	19	0	2406.209961	0.0225	0.4950
TFHILEPKEK[x]SLLAHK	9	0	1890.072626	0.0225	0.3600
NK[x]ADYYTNICDR	1	0	1531.672470	0.0225	0.2700
VMCK[x]NK	3	0	778.382925	0.0225	0.1350
M[x]PPK	0	0	471.251517	0.0225	0.0900
GIESEAYESVLDLAK[x]ICDVR	14	0	2266.115004	0.0225	0.4500
K[x]GFDFEYYQRNLLLQEK	0	0	2190.110853	0.0224	0.3800
TMLVK[x]AVANSTAANFIR	4	0	1805.982099	0.0224	0.3800
MPIDFKGFICK[x]VVDK	10	0	1795.936398	0.0223	0.3350
D[x]GLEDDMPALADEEFEKMDR	0	0	2324.977588	0.0223	0.4450
VHPEGK[x]YVVDISPDIDIKEIKPNIR	5	0	2873.564954	0.0222	0.5550
FVVFTPTLIDPELLDAQTKLWK[x]R	21	0	2729.515494	0.0222	0.5100
MPGTLLPGPGK[x]GYIGDPIK	10	0	1910.033463	0.0221	0.4200
MNGASGAELK[x]GVCTEAGMFALRER	9	0	2554.208923	0.0221	0.5300
GVMTLGFDLIK[x]R	10	0	1348.753625	0.0221	0.2650
NSIVSK[x]YTQSTNNDDPK	5	0	1909.901659	0.0221	0.3750
MTDK[x]YAFSLTTFSPNGK	3	0	1906.913413	0.0221	0.3750
NEEGIIEFTKTPNDTQK[x]YSNDK	16	0	2570.213522	0.0220	0.4850
DYGK[x]FLSAMHDLPVR	3	0	1747.871494	0.0220	0.3300
M[x]VLEATMILIDNSEWMINGDYIPTR	0	0	2924.412086	0.0220	0.5500
VYYYLGEYDEALLFALSSGPK[x]FLHDK	20	0	3037.511191	0.0219	0.5700
IGLHDDAYLDVCK[x]YYR	12	0	1999.946105	0.0219	0.3500
GAATIK[x]GAIWYGIDFTAAR	5	0	1981.042053	0.0218	0.4150
YEAK[x]AIGSGSEPAKSELVK	3	0	1963.026127	0.0218	0.4150
DMTLEEAEVLILK[x]VLRQVMEEK	12	0	2615.391282	0.0218	0.4800
ASLLKVNMENLIVTDLGK[x]YAEVLIETAK	17	0	3074.693573	0.0218	0.6100
WCERISPGYDVYEGSFEK[x]EGK	17	0	2535.137525	0.0217	0.4550
GYQTIELDKK[x]LDVAK	9	0	1719.940617	0.0217	0.3250
GMALGSANEK[x]IEASK	9	0	1504.755469	0.0217	0.3250
LNADVLGQLIK[x]K	10	0	1310.792119	0.0217	0.2600
SLLAHK[x]GGHVVR	5	0	1272.741423	0.0217	0.2600
SAK[x]IVR	2	0	672.428222	0.0217	0.1300
AVAASLGVNFLKVVSSAIVDK[x]YIGESAR	20	0	2863.580603	0.0216	0.6050
DILLDMSRAVNIAFTQDQLLK[x]R	20	0	2559.384166	0.0216	0.4750
TDK[x]YAFSLTTFSPNGK	2	0	1775.872934	0.0216	0.3450
DNLSWLSKANNWSK[x]FTATAALGVIHR	13	0	2899.509173	0.0215	0.5600
HGGYKPTDK[x]HKTDLNHENLK	8	0	2331.171880	0.0215	0.4300
LVLDSWEPHTQGVYGTRYK[x]LHSEK	18	0	2842.440095	0.0215	0.5150
GVILQSDIEEAYARAVK[x]PTDMEQFAFYK	16	0	3218.595652	0.0214	0.6000
WAIKEK[x]R	5	0	929.544639	0.0214	0.1500
LDDMSLIK[x]EDCEAATDPLLKK	7	0	2404.186446	0.0214	0.4500
DWNACKK[x]ELLK	6	0	1403.723052	0.0214	0.2350
KSGFEK[x]IDLTR	5	0	1292.708787	0.0214	0.2350
WNSK[x]VDKPDGTMDYDSMDNIFFAK	3	0	2823.251891	0.0213	0.5100
QEVAAQK[x]SSEETEDKK	6	0	1805.864214	0.0213	0.3400
SLK[x]R	2	0	502.322703	0.0213	0.0850
CAEAENSSDLFK[x]LGVMYAKNLPNIQR	11	0	2967.458120	0.0212	0.5500
K[x]VSTTPANSFELK	0	0	1420.756126	0.0212	0.2750
HFEQVINEK[x]HEDALAKLGATLAQGIIDAGGR	8	0	3300.721328	0.0211	0.6550
FPLGNVWGLPMTNASHLGYQHLCTGK[x]K	25	0	3025.505345	0.0211	0.5700
HCLIK[x]MNHGTTTLAFRYQHGIVVCVDSR	4	0	3312.642899	0.0211	0.5900
Q[x]IAIVVNQNWYCANTKYVTGPKNK	0	0	2808.437985	0.0210	0.5050
SGFEK[x]IDLTR	4	0	1164.613831	0.0210	0.2100
LFLLRIVAFDQLVK[x]EK	13	0	1931.160709	0.0209	0.3350
K[x]GILLPESLTEAVEATTYAILR	0	0	2387.331060	0.0209	0.4600
KGTK[x]TSETNDR	3	0	1235.610532	0.0209	0.2300
C[x]SPSATLTHRTMTEKAR	0	0	1945.946117	0.0209	0.3550
M[x]TDKYAFSLTTFSPNGK	0	0	1906.913413	0.0209	0.3550
AVYMPLCDPGNK[x]AEESAFYERAR	11	0	2673.231433	0.0209	0.4800
KALSSLK[x]YMLLSQIMLNSVSEVK	6	0	2581.422189	0.0209	0.4800
FNSNAIAAVATK[x]MVTLKDVGPPQPGPGIYR	11	0	3111.653775	0.0208	0.6250
LTK[x]VGDNTIVGAGGDISDYQQIQR	2	0	2547.292771	0.0208	0.5000
QGDVLLNKLQK[x]YQATVMR	10	0	2104.146189	0.0208	0.3750
S[x]SIGTGYDLGLFFSPDGR	0	0	1887.900207	0.0208	0.3750
DTTK[x]NK	3	0	705.365683	0.0208	0.1250
ACAAQSNATFLK[x]LAAPQLVQMFIGDGAKLVR	11	0	3288.747347	0.0208	0.6450
MNSIVSKYTQSTNNDDPK[x]K	17	0	2169.037093	0.0208	0.3950
ADAAFLRLVK[x]APALDGALQGVIQFMK	9	0	2742.525343	0.0208	0.5400
LALTK[x]LTIPLPLYPQGHPGGSEGGPK	4	0	2640.463795	0.0208	0.5400
SNPVFAENDEK[x]GEK	10	0	1562.721193	0.0207	0.2900
YEAK[x]AIGSGSEPAK	3	0	1406.704092	0.0207	0.2900
VGIK[x]PPK	3	0	737.479921	0.0207	0.1450
MPIDFK[x]GFICKVVDK	5	0	1795.936398	0.0207	0.3100
EWLDK[x]LGDKGPAAAR	4	0	1625.852476	0.0207	0.3100
TK[x]INLIETLRTITDGK	1	0	1815.046470	0.0206	0.3300
DLNEAMTSGYRNEDDIEDIAALWMK[x]R	24	0	3055.401393	0.0206	0.5350
IAYASVVYIADKYK[x]NENLENIEDVQLR	13	0	3169.629394	0.0206	0.5550
YSDIGGLSK[x]QIEELFEAIVLPMQQADK	8	0	3021.536746	0.0206	0.5550
DGAEAEEIFVHYMNAAGTDVK[x]NLQVAK	20	0	2919.407136	0.0206	0.5550
S[x]ERDTALEK	0	0	1047.519601	0.0206	0.1850
HPK[x]FEEILTR	2	0	1268.687660	0.0205	0.2050
TLIDK[x]FSGEK	4	0	1136.607685	0.0205	0.2050
TGLGASGVYSAK[x]QNLANTFVNALVNAGYSNDR	11	0	3271.622012	0.0205	0.6550
SGSAADTQTVADLLK[x]YYLSMYR	14	0	2452.194311	0.0205	0.4500
E[x]QKPEVDYSEK	0	0	1350.630263	0.0205	0.2250
LAQLLRQLASYYHK[x]ESNALFMVR	13	0	2750.468893	0.0204	0.4700
GDVAASILDK[x]YR	9	0	1306.688052	0.0204	0.2450
LAAPQLVQMFIGDGAK[x]LVRDAFALAK	15	0	2742.525343	0.0204	0.5300
TLALK[x]YPGGGPGK	4	0	1257.708061	0.0204	0.2650
GVLLYGPPGTGK[x]TMLVKAVANSTAANFIR	11	0	2945.615939	0.0203	0.5900
ELVSK[x]ASPIAGSEGK	4	0	1471.788150	0.0203	0.3050
SDEINEVLNK[x]YQETQR	9	0	1964.943855	0.0203	0.3250
M[x]NSIVSKYTQSTNNDDPK	0	0	2040.942138	0.0203	0.3650
LFQAEYAYK[x]AVENASTCIGIK	8	0	2375.183021	0.0202	0.4250
V[x]LEATMILIDNSEWMINGDYIPTR	0	0	2793.371608	0.0202	0.4850
CVVHLNDASVAAK[x]LLMKLSSQNDDK	12	0	2755.399548	0.0202	0.5050
M[x]SQSQFDPYVQNGGTTVAIAGDGFAILAGDTR	0	0	3286.556303	0.0202	0.6450
GNQK[x]VVKVDAQDFLK	3	0	1687.925637	0.0200	0.3000
IWKVMCK[x]NK	6	0	1205.641245	0.0200	0.1800
IFRQK[x]SLEK	4	0	1147.671285	0.0200	0.1800
SCALFANQAATRALTLK[x]TGPPGPPCGGK	16	0	2840.442413	0.0200	0.5600
QIKEIK[x]EVIELPVK	5	0	1665.007573	0.0200	0.2800
ALTCK[x]MPGTLLPGPGK	4	0	1639.878887	0.0200	0.3200
GDSGEMSLQKLFK[x]	12	0	1438.712546	0.0200	0.2600
LVRDAFALAK[x]EK	9	0	1359.787367	0.0200	0.2400
SETMK[x]YYLPK	4	0	1258.626702	0.0200	0.2000
TFHILEPK[x]EK	7	0	1240.681514	0.0200	0.2000
DK[x]PK	1	0	486.280173	0.0200	0.0800
VNENIGDELLLEQCMKHSTFIITK[x]R	23	0	2987.520717	0.0198	0.4950
CAEAENSSDLFK[x]LGVMYAK	11	0	2131.991727	0.0197	0.3750
LQKDLGQVLNK[x]YVQVEQR	10	0	2157.190495	0.0197	0.3550
EQKPEVDYSEK[x]FAELQK	10	0	2067.015955	0.0197	0.3350
DSEGAGLNWLGLIASLSVQDLMLILSTK[x]NK	27	0	3185.700445	0.0197	0.5900
LTK[x]VGDNTIVGAGGDISDYQQIQRLLEK	2	0	3030.598430	0.0196	0.5500
ILFSDVK[x]AMTTGLR	6	0	1550.848972	0.0196	0.2750
ISQAVRIGDLCAFTDALSK[x]YEAEFR	18	0	2859.422393	0.0196	0.4900
SFLVWVNEEDHLRVISMEK[x]GGNMK	18	0	2817.394072	0.0196	0.4700
M[x]NSTEEIDLYNR	0	0	1483.661239	0.0196	0.2350
LNADVLGQLIKK[x]YYSFDNSLK	11	0	2428.300096	0.0195	0.4100
EHFK[x]ELVSKASPIAGSEGK	3	0	2013.053008	0.0195	0.3700
QGDVLLNK[x]LQKYQATVMR	7	0	2104.146189	0.0194	0.3500
NVSGNVLSEIK[x]NNWQIER	10	0	2099.075864	0.0194	0.3500
M[x]CSPSATLTHRTMTEKAR	0	0	2076.986596	0.0194	0.3500
M[x]SRSYDSRTTIFSPEGR	0	0	1988.937329	0.0194	0.3300
QCVIANSCK[x]TAINTGGGSVAVFNK	8	0	2495.225954	0.0194	0.4650
K[x]FTGGVLMLIDRESDK	0	0	1807.950131	0.0194	0.3100
AVEK[x]LMSR	3	0	932.511289	0.0194	0.1550
LFQVEYAIEAIK[x]LGSTAIGVKTK	11	0	2478.409640	0.0193	0.4450
DFLDAVQK[x]VVKGNQK	7	0	1687.925636	0.0193	0.2900
ELNLMDPK[x]VPEDIFKTHLEVAR	7	0	2593.357284	0.0193	0.4250
S[x]WTTIESDAGVFTDLIENLGVK	0	0	2394.195360	0.0193	0.4250
D[x]DGLEDDMPALADEEFEKMDR	0	0	2440.004526	0.0193	0.4050
TKLVK[x]ER	4	0	872.544305	0.0193	0.1350
ATINMIK[x]LFDMDEMGGLYQLNLQTTR	6	0	3015.486641	0.0192	0.5000
SELQDK[x]SSQQGVEGVLIILKIEDTDK	5	0	2871.507557	0.0192	0.5000
VVGSELIQK[x]YLGDGPRLVR	8	0	2098.189768	0.0192	0.3650
YEAKAIGSGSEPAK[x]SELVK	13	0	1963.026127	0.0192	0.3650
ASLLTREDLTDEEK[x]AASIAVEDEK	13	0	2632.307808	0.0192	0.4600
LGITFAHVTAAK[x]NNSWAK	11	0	1928.026739	0.0192	0.3450
IDLTRIVK[x]SAK	7	0	1242.765906	0.0191	0.2100
EK[x]VAFILDQVRLFLLR	1	0	1959.166855	0.0191	0.3050
D[x]VPTFANFHTPIFIAK	0	0	1816.951123	0.0191	0.3050
NIRIHAYVK[x]VLTLSLMEELHK	8	0	2506.409261	0.0190	0.4000
DVEFLHSDKIDTIVK[x]EIQDEK	14	0	2500.269581	0.0190	0.4000
LNADVLGQLIK[x]KYYSFDNSLK	10	0	2428.300096	0.0190	0.4000
SVALGGITK[x]EFVIYEQLIAAR	8	0	2277.273157	0.0190	0.4000
YMLLSQIMLNSVSEVK[x]SLLTGKHAIR	15	0	2930.608409	0.0190	0.4950
LAEGESEEVK[x]AYMDPHRSMK	9	0	2306.067009	0.0190	0.3800
DK[x]PKYEPPVPTRTGR	1	0	1739.931783	0.0190	0.2850
YTLYDQNDTK[x]EWLDKLGDK	9	0	2344.122200	0.0189	0.3600
GIGSYEK[x]QSEVSVGLRFIK	6	0	2096.126503	0.0189	0.3600
K[x]KELFDCLK	0	0	1179.632121	0.0189	0.1700
K[x]DLVRNFGR	0	0	1103.619920	0.0189	0.1700
AKYASQK[x]RP	6	0	1047.582476	0.0189	0.1700
DK[x]KASLLTR	1	0	1030.613439	0.0189	0.1700
S[x]QSQFDPYVQNGGTTVAIAGDGFAILAGDTR	0	0	3155.515824	0.0189	0.5850
LLFIEK[x]AEIINSLNLNNDLTDK	5	0	2529.368896	0.0189	0.4150
GSQVSEFIDTESFAPTITVQSK[x]LSNR	21	0	2840.419082	0.0188	0.4900
LARNILK[x]VDIEVAVIPSEGFR	6	0	2338.337149	0.0188	0.3950
HKTDLNHENLK[x]GGDDLDPNYVLSSR	10	0	2836.373864	0.0188	0.4700
DHDLAPLYK[x]YLSENPK	8	0	1901.952241	0.0188	0.3000
APPEILDISK[x]QLADYK	9	0	1799.966829	0.0188	0.3000
VMK[x]SEFQR	2	0	1023.517101	0.0188	0.1500
M[x]DRQEQRDGAEAEEIFVHYMNAAGTDVK	0	0	3209.450462	0.0187	0.5250
VTVSK[x]GVAIDLLEECKNTACSGIIAEVK	4	0	3003.561908	0.0187	0.5250
LAYVYADMRVVGQLLEKLK[x]PLIEK	18	0	2788.592357	0.0187	0.4500
FVVFTPTLIDPELLDAQTK[x]LWKR	18	0	2729.515494	0.0187	0.4300
LPLYTNFVNSFRPNINQLK[x]AVYMGLK	18	0	3039.636674	0.0187	0.4850
AVNARALTCK[x]MPGTLLPGPGK	9	0	2151.165540	0.0186	0.3900
LYNKFK[x]TNHGNPFM	5	0	1709.834718	0.0186	0.2600
ATAIGKSSTAAK[x]TFLEK	11	0	1722.951515	0.0185	0.3150
SLPLQIEVANDCIK[x]WAIKEK	13	0	2354.266687	0.0185	0.3700
AEAKDVAK[x]MK	7	0	1089.585175	0.0185	0.1850
VK[x]LEKSLLELNETQSNIQEQGVNWGK	1	0	2983.561320	0.0185	0.4800
QGDTK[x]INHEHFMDGILEVQMRK	4	0	2625.279050	0.0184	0.4050
FVK[x]LGIDPPKGIMLYGPPGTGK	2	0	2284.265236	0.0184	0.4050
VYATMQK[x]LQKDLGQVLNK	6	0	2076.140043	0.0183	0.3300
SK[x]VLDVRIYVTGGVSDFCPIAGMDMPK	1	0	2954.470265	0.0183	0.4950
VGK[x]SAVIKTSTR	2	0	1245.740419	0.0183	0.2200
N[x]SIVSKYTQSTNNDDPK	0	0	1909.901659	0.0182	0.3100
EVIELPLK[x]NPELFLRVGIKPPK	7	0	2528.509290	0.0182	0.4000
DWNACK[x]KELLK	5	0	1403.723052	0.0182	0.2000
D[x]YTMAQPEFFK	0	0	1375.611779	0.0182	0.2000
ASK[x]GSNDDEMK	2	0	1180.502961	0.0182	0.2000
S[x]SSDMAYTSMFKGNQKVVK	0	0	2107.007711	0.0182	0.3450
SPTGQITSTSARSGK[x]K	14	0	1604.848116	0.0181	0.2900
LEEAMK[x]ITTDAFTSAGERHIEVGDSVLVK	5	0	3145.596378	0.0181	0.5250
SQK[x]ALDTLFSAIR	2	0	1448.798656	0.0181	0.2350
GILGIDAALGGQATK[x]LAAEDHKFVIHQEENK	14	0	3272.715182	0.0181	0.5600
K[x]LWKQLTDALIVFFDTPETVPLR	0	0	2729.515494	0.0180	0.4150
TNNLDLEHKHK[x]TPDK	10	0	1788.911774	0.0180	0.2700
FRK[x]LGVKPPK	2	0	1168.744388	0.0180	0.1800
GEIK[x]K	3	0	573.348581	0.0180	0.0900
TLLYGK[x]RFFPYYVYTTVAGIDK	5	0	2614.383428	0.0180	0.3950
TYNLISSYIK[x]SVEISALASKNR	9	0	2456.327369	0.0180	0.3950
VEVSHIAELIGLSTVQVEGK[x]LSQMILDK	19	0	3035.657523	0.0179	0.5000
EDVQSLK[x]LKYYEQK	6	0	1769.919882	0.0179	0.2500
EK[x]RTFLR	1	0	948.550451	0.0179	0.1250
SAKGTK[x]R	5	0	746.439846	0.0179	0.1250
VLTLSLMEELHK[x]MDDR	11	0	1928.969875	0.0178	0.2850
LAHLSK[x]HPKFEEILTR	5	0	1918.078772	0.0178	0.2850
SDEINEVLNK[x]YQETQRQS	9	0	2180.034451	0.0178	0.3200
IDTIVK[x]EIQDEKEAEAAR	5	0	2057.063963	0.0178	0.3200
VHPEGK[x]YVVDISPDIDIK	5	0	2023.062511	0.0178	0.3200
AVEK[x]LSVEALNSLTGEFK	3	0	1934.035964	0.0178	0.3200
WPK[x]IAEIYGSALRSNPVFAENDEK	2	0	2733.376103	0.0177	0.4250
S[x]PTGQITSTSARSGK	0	0	1476.753161	0.0177	0.2650
IYADLK[x]INEDSKLAVNENLASSK	5	0	2534.322674	0.0176	0.4050
TMLELLNQLDGFDTSQRDIK[x]VIMATNR	19	0	3121.589852	0.0176	0.4750
QEYDLPK[x]PYLGSLAEALVSTGAVSLIK	6	0	2861.542489	0.0176	0.4750
ALSSLK[x]YMLLSQIMLNSVSEVK	5	0	2453.327233	0.0175	0.3850
FRK[x]PIGATWKTTQLEEANSK	2	0	2304.222519	0.0175	0.3500
LLMK[x]LSSQNDDK	3	0	1390.712546	0.0175	0.2100
NWK[x]EEYLR	2	0	1136.561406	0.0175	0.1400
WAIK[x]EK	3	0	773.443537	0.0175	0.1050
VVLK[x]NK	3	0	699.464272	0.0175	0.1050
ALERQLEMLDLQEGFIK[x]EDCK	16	0	2564.261336	0.0174	0.3650
E[x]IINRDIGKVVDK	0	0	1497.851416	0.0173	0.2250
PFGNTHNKFK[x]LNYKPEEEYPDLSK	9	0	2894.423777	0.0173	0.4150
LEK[x]SLLELNETQSNIQEQGVNWGK	2	0	2756.397956	0.0173	0.4150
SAVIK[x]TSTR	4	0	961.555594	0.0172	0.1550
S[x]RSYDSRTTIFSPEGR	0	0	1857.896851	0.0172	0.2750
AVEK[x]LMSRRPPVIR	3	0	1650.971479	0.0171	0.2400
SELAQSK[x]YLMNVSR	6	0	1624.824212	0.0171	0.2400
NPELFLRVGIK[x]PPK	10	0	1606.955817	0.0171	0.2400
TSTGGPK[x]LQLNLER	6	0	1512.825929	0.0171	0.2400
DLVLALDTPRTAAVNIK[x]VR	16	0	2064.205418	0.0171	0.3250
TASQVNMQIARK[x]AVYMPLCDPGNK	11	0	2691.329365	0.0171	0.4100
IEFATITK[x]DTTK	7	0	1366.734330	0.0171	0.2050
LLREEIQLLQEPGSYVGEVIK[x]TMGK	20	0	2829.530877	0.0170	0.4250
HGGYK[x]PTDKHKTDLNHENLK	4	0	2331.171880	0.0170	0.3400
VYQTEPAGIYNAWK[x]ATAIGR	13	0	2208.132649	0.0170	0.3400
GMALGSANEK[x]IEASKGLIDR	9	0	2059.073086	0.0170	0.3400
KK[x]SGR	1	0	574.355062	0.0170	0.0850
CTDLDAIGVKVPFTAAITITGVK[x]TSTGGPK	22	0	3017.610574	0.0170	0.5100
TVLQDVEANIAALMQATK[x]QRDPR	17	0	2567.348842	0.0170	0.3900
IAGEHLSNGEK[x]PLLTPEK	10	0	1932.031547	0.0169	0.3050
D[x]GIQDIMPSQAKELKK	0	0	1799.945046	0.0169	0.2700
VLKTK[x]DEGGPAGGLYI	4	0	1616.877294	0.0169	0.2700
VISMEK[x]GGNMK	5	0	1192.594355	0.0168	0.1850
S[x]SKSSLELANNAVK	0	0	1446.767750	0.0168	0.2350
ASAGPLIASQTVK[x]K	12	0	1369.792844	0.0168	0.2350
M[x]SWTTIESDAGVFTDLIENLGVK	0	0	2525.235839	0.0167	0.3850
Q[x]TVYQISELESLLRSSHIITKELK	0	0	2814.548970	0.0167	0.4000
EDVQSLK[x]LK	6	0	1058.597121	0.0167	0.1500
GTLK[x]VHTIR	3	0	1023.618860	0.0167	0.1500
VDVK[x]TK	3	0	688.411904	0.0167	0.1000
KHGQLK[x]QSMTSLVQHVMTYLPGIDDLK	5	0	3066.599298	0.0167	0.4500
MVTLK[x]DVGPPQPGPGIYRLIGGTLR	4	0	2634.467832	0.0166	0.4150
NEEGIIEFTK[x]TPNDTQKYSNDK	9	0	2570.213522	0.0166	0.3650
Q[x]YTVGQGYTKAAWFEK	0	0	1875.915465	0.0166	0.2650
SIMLYLMVQSVNSELK[x]LLSSAKK	15	0	2581.422189	0.0165	0.3800
TDELK[x]DANIIYDLEILR	4	0	2033.067988	0.0165	0.2800
RHNFVGLFVELSK[x]LLVK	12	0	1998.177753	0.0165	0.2800
K[x]VEFGLPDLEGRAHILR	0	0	1949.084584	0.0165	0.2800
MHNNHAK[x]SLPPEEYDEKLYNK	6	0	2556.206604	0.0164	0.3450
ASKGSNDDEMK[x]IDK	10	0	1536.708913	0.0164	0.2300
LVSK[x]TSFLTNASNNLAIRYQYYLGR	3	0	2891.529239	0.0164	0.4100
IDTIVKEIQDEK[x]EAEAAR	11	0	2057.063963	0.0164	0.2950
LQK[x]DLGQVLNK	2	0	1254.729522	0.0164	0.1800
MNSIVSK[x]YTQSTNNDDPKK	6	0	2169.037093	0.0163	0.3100
SYATGPYARELAAIK[x]EDTEAVLK	14	0	2495.290650	0.0163	0.3750
QTTSNLGHINK[x]PSIQALIHGLGR	10	0	2454.345417	0.0163	0.3750
D[x]RQEQRDGAEAEEIFVHYMNAAGTDVK	0	0	3078.409983	0.0163	0.4400
VEDAPENNSFRSWIGAYLAK[x]IPER	19	0	2761.382249	0.0162	0.3900
THAVLVALK[x]RNAEELSSYQK	8	0	2256.222519	0.0162	0.3250
FK[x]LNYKPEEEYPDLSK	1	0	1998.993768	0.0162	0.2600
YK[x]DAYVYSIVAIARIK	1	0	1872.050830	0.0162	0.2600
SSTAAK[x]TFLEKR	5	0	1337.730248	0.0162	0.1950
NIPKEIK[x]IIYSDIDVDPVKPEHVGK	6	0	2845.558807	0.0162	0.4050
STLDLNHLADLYDRK[x]DWNACK	14	0	2547.217501	0.0162	0.3400
AVAHHTDCK[x]FIRVSGSELVQK	8	0	2381.227281	0.0162	0.3400
MSSKSSLELANNAVK[x]SNDIEK	14	0	2264.131715	0.0162	0.3400
MDDK[x]MLLTEVHLLESKVYHAIR	3	0	2640.376636	0.0161	0.3550
GTCAGEVFMALKGMALGSANEK[x]IEASK	21	0	2769.349823	0.0161	0.4350
G[x]QAQSGNFSNFGDGANGDNKKDQK	0	0	2483.106041	0.0160	0.3850
IDRK[x]ILFENPDEATK	3	0	1787.941677	0.0160	0.2400
SNPVFAENDEK[x]GEKR	10	0	1718.822295	0.0160	0.2400
VK[x]LEK	1	0	615.395529	0.0160	0.0800
FLHDKNSDYK[x]ETLIFK	9	0	1997.025735	0.0159	0.2550
AVAVVVDPIQSVKGK[x]VVIDAFR	14	0	2309.346986	0.0159	0.3500
SLEK[x]TLVPYLR	3	0	1317.765572	0.0159	0.1750
IMSLYSSRGTLK[x]VHTIR	11	0	1961.087952	0.0159	0.2700
TQLADILSVLGMSYSNTSK[x]HESLK	18	0	2621.336941	0.0158	0.3800
SVGLPTNAYFAIDEIEDDGSK[x]SSR	20	0	2570.213522	0.0158	0.3800
QYQEVVK[x]QGDVLLNKLQK	6	0	2129.184348	0.0158	0.2850
VMK[x]EDNLILRTR	2	0	1486.828906	0.0158	0.1900
M[x]EQKPEVDYSEK	0	0	1481.670742	0.0158	0.1900
I[x]INRDIGKVVDK	0	0	1368.808828	0.0158	0.1900
QVKLLFIEK[x]AEIINSLNLNNDLTDK	8	0	2884.590832	0.0158	0.3950
GNAK[x]FGDGIQIAQLALKHR	3	0	2036.127841	0.0158	0.3000
TK[x]DEGGPAGGLYI	1	0	1276.629872	0.0158	0.2050
HGGYKPTDKHK[x]TDLNHENLK	10	0	2331.171880	0.0158	0.3150
GDVAASILDK[x]YRTGIATMLTR	9	0	2251.199340	0.0157	0.3300
DARSLNK[x]FSVATITPEGIEFQTDQSVSSK	6	0	3154.578087	0.0157	0.4550
AMEQQDIK[x]PTVQNGEVSANAEQK	7	0	2514.201910	0.0157	0.3600
TAGEDAVTLVK[x]GGVALQAAIVENVIYVNLTSK	10	0	3242.776049	0.0156	0.5000
LAYVYADMRVVGQLLEK[x]LKPLIEK	16	0	2788.592357	0.0156	0.3750
K[x]SNFFLQLDGLVGQEAR	0	0	1921.005669	0.0156	0.2650
WIAK[x]QILDCIVNLSEPAK	3	0	2097.129144	0.0156	0.2800
AVEK[x]LSVEALNSLTGEFKGK	3	0	2119.152381	0.0155	0.3100
DPIGAIDAGAALDIHIRLIK[x]K	19	0	2199.273826	0.0155	0.3250
VLVK[x]VHPEGKYVVDISPDIDIK	3	0	2462.378342	0.0155	0.3400
ATNGYIMTARGDVAASILDK[x]YR	19	0	2385.210964	0.0155	0.3400
TDLNHENLK[x]GGDDLDPNYVLSSR	8	0	2571.220002	0.0154	0.3550
HGQLK[x]QSMTSLVQHVMTYLPGIDDLK	4	0	2938.504343	0.0154	0.4000
VIDGSRPVNRNK[x]LLK	11	0	1708.010698	0.0153	0.2300
LVNFTAK[x]TLDLLGIFR	6	0	1820.055916	0.0153	0.2450
K[x]DGIQDIMPSQAKELK	0	0	1799.945046	0.0153	0.2450
MHNNHAK[x]SLPPEEYDEK	6	0	2037.921346	0.0153	0.2600
EIMLRVEPIPLINGEK[x]R	15	0	2006.134566	0.0153	0.2600
AQISVRLVPYLTK[x]LESK	12	0	1944.140700	0.0153	0.2600
M[x]SSIGTGYDLGLFFSPDGR	0	0	2018.940686	0.0153	0.2900
DGIYDLLHACVDRIK[x]YEYQK	14	0	2498.226278	0.0153	0.3050
LFQVEYAIEAIKLGSTAIGVK[x]TK	20	0	2478.409640	0.0152	0.3500
TLEVLYLKMHNNHAK[x]SLPPEEYDEK	14	0	2997.490468	0.0152	0.3800
QPWAHGLLLENFNSAAEK[x]NHASIDKMK	17	0	3048.523830	0.0152	0.4100
NVQLAK[x]VTAEGGFHIYNDEEMADAVAR	5	0	2947.413282	0.0152	0.4100
LNCVIDRVNGVVFTNRPDEK[x]NR	19	0	2614.339673	0.0150	0.3300
LWK[x]QLTDALIVFFDTPETVPLR	2	0	2601.420538	0.0150	0.3300
K[x]AVYMPLCDPGNKAEESAFYER	0	0	2574.188176	0.0150	0.3300
YK[x]DGVILAADSRTTMGAYIANR	1	0	2385.210964	0.0150	0.3300
K[x]IPQVASFRIDK	0	0	1400.813914	0.0150	0.1800
EIK[x]EVIELPVK	2	0	1295.769988	0.0150	0.1650
VVLK[x]NKGTMK	3	0	1116.668841	0.0150	0.1500
QVK[x]LLFIEK	2	0	1116.690625	0.0150	0.1350
SSK[x]VYISPK	2	0	1007.565097	0.0150	0.1350
K[x]LDVAK	0	0	672.416990	0.0150	0.0900
LIDASTVK[x]HVFPITKGIGCVMTGSIADAR	7	0	3056.614946	0.0150	0.4350
DFTDGAAQRK[x]EITPDIFAAIAIINEADR	9	0	3060.551483	0.0150	0.4200
K[x]QCVIANSCKTAINTGGGSVAVFNK	0	0	2623.320910	0.0150	0.3750
MGQAQSGNFSNFGDGANGDNK[x]KDQK	20	0	2614.146520	0.0150	0.3750
SK[x]RSIGISDALQMAADAQPAVGLAR	1	0	2525.338279	0.0150	0.3750
VALRNDSYQLIK[x]ILPNK	11	0	1984.146846	0.0150	0.2550
IDRK[x]IEFPPPSAEAR	3	0	1724.920885	0.0150	0.2250
GYQTIELDK[x]KLDVAK	8	0	1719.940617	0.0150	0.2250
DVITELPDAK[x]YYR	9	0	1581.803799	0.0150	0.1950
KANWCDK[x]R	6	0	1076.518495	0.0150	0.1200
P[x]FGNTHNK	0	0	913.440572	0.0150	0.1200
TQLADILSVLGMSYSNTSKHESLK[x]YR	23	0	2940.501366	0.0148	0.3850
GQAQSGNFSNFGDGANGDNK[x]KDQK	19	0	2483.106041	0.0148	0.3550
T[x]VYQISELESLLRSSHIITKELK	0	0	2686.490399	0.0148	0.3400
IGDLCAFTDALSK[x]YEAEFR	12	0	2205.041118	0.0147	0.2800
TK[x]KACIIFFDEIDAIGGAR	1	0	2124.103657	0.0147	0.2800
RAVEK[x]LSVEALNSLTGEFK	4	0	2090.137066	0.0147	0.2800
TNTNNSILFAALSK[x]SLVR	13	0	1948.074078	0.0147	0.2650
EK[x]TSNNTNRTNSTDEK	1	0	1837.840123	0.0147	0.2350
VVGQLLEK[x]LKPLIEK	7	0	1706.070505	0.0147	0.2200
GGVHVK[x]LAHLSKHPK	5	0	1606.941898	0.0147	0.2200
MKLSLFSNK[x]ENELR	8	0	1707.897707	0.0146	0.2050
LGLGIAYQLRLAEFVNMSK[x]AYHSQYLR	18	0	3140.659196	0.0146	0.3950
TK[x]DAVVLGVEKR	1	0	1313.766632	0.0146	0.1750
LEETDVAK[x]AAILERPYASTGAYK	7	0	2495.290650	0.0146	0.3350
RHQGVLEIEFMIDHNMK[x]DGTQR	16	0	2653.285197	0.0145	0.3200
IAGEHLSNGEKPLLTPEK[x]DFSK	17	0	2409.253874	0.0145	0.3200
HKTPDK[x]GYGHR	5	0	1294.653005	0.0145	0.1600
VVK[x]VDAQDFLK	2	0	1260.707726	0.0145	0.1600
GITVLK[x]PDDDK	5	0	1199.639709	0.0145	0.1600
DECK[x]QDIMFELGLLQERLAEK	3	0	2564.261336	0.0145	0.3050
NSSSDMAYTSMFK[x]GNQKVVK	12	0	2221.050634	0.0145	0.2900
LGDK[x]GPAAAR	3	0	954.524630	0.0145	0.1450
LAEFVNMSK[x]AYHSQYLR	8	0	2056.019935	0.0144	0.2450
TLEVLYLK[x]MHNNHAKSLPPEEYDEK	7	0	2997.490468	0.0144	0.3600
EIKEVIELPVK[x]HPELFESLGIPQPK	10	0	2868.599943	0.0144	0.3600
M[x]GQAQSGNFSNFGDGANGDNKKDQK	0	0	2614.146520	0.0144	0.3600
VATEKDFLDAVQK[x]VVK	12	0	1788.998462	0.0144	0.2300
HPELFESLGIPQPK[x]GILLYGPPGTGKTLLAR	13	0	3298.844009	0.0144	0.4450
LDK[x]APTESYADIGGLESQIQEIK	2	0	2504.264495	0.0143	0.3300
WIEALRDIK[x]SMIADK	8	0	1787.960303	0.0143	0.2150
VETAVLSTTVK[x]AQAR	10	0	1572.883440	0.0143	0.2150
ILLDLVYAFIK[x]SNQATTSTDR	10	0	2368.263712	0.0143	0.3000
KNVPK[x]LQNVSNFQK	4	0	1642.915408	0.0143	0.2000
WAIK[x]EKR	3	0	929.544639	0.0143	0.1000
EK[x]VLKTK	1	0	844.538158	0.0143	0.1000
VVK[x]GNQK	2	0	771.460247	0.0143	0.1000
VPFTAAITITGVK[x]TSTGGPK	12	0	1945.088332	0.0143	0.2850
CTDLDAIGVK[x]VPFTAAITITGVKTSTGGPK	9	0	3017.610574	0.0142	0.4250
RNAEELSSYQK[x]K	10	0	1451.736786	0.0142	0.1700
RGGDEWK[x]IEPLK	6	0	1426.756795	0.0142	0.1700
M[x]GINER	0	0	718.343173	0.0142	0.0850
SITEFGDTATAK[x]ELEAMK	11	0	1940.940017	0.0142	0.2550
MVTLK[x]DVGPPQPGPGIYR	4	0	1924.023961	0.0142	0.2550
VQNEVTLSPEQLRIQYVGK[x]QDPK	18	0	2668.418299	0.0141	0.3250
SLEK[x]TLVPYLRISQAVR	3	0	1972.146846	0.0141	0.2400
AVAVVVDPIQSVK[x]GKVVIDAFR	12	0	2309.346986	0.0141	0.3100
IK[x]VLAQLGMQSLSPLK	1	0	1725.022174	0.0141	0.2250
TDLNHENLK[x]GGDDLDPNYVLSSRVR	8	0	2826.389513	0.0140	0.3500
NK[x]PDERFNTGVVNVR	1	0	1743.901545	0.0140	0.2100
DGIQDIMPSQAK[x]ELK	11	0	1671.850090	0.0140	0.2100
ISLRDVCIK[x]LGLDSEESAEYIVAK	8	0	2707.410100	0.0140	0.3350
TKSVALGGITK[x]EFVIYEQLIAAR	10	0	2506.415787	0.0139	0.3200
VRSEDYLPSK[x]YLDIDISK	9	0	2140.105099	0.0139	0.2500
F[x]MTRSEYDR	0	0	1203.534202	0.0139	0.1250
DEK[x]YTLYDQNDTK	2	0	1631.731422	0.0138	0.1800
LFLLRSDYYMASTYTK[x]K	15	0	2099.076051	0.0138	0.2350
MPFGNTHNKFK[x]LNYKPEEEYPDLSK	10	0	3025.464255	0.0138	0.3450
NK[x]LDPYWNQLIVAGVDGENK	1	0	2272.148690	0.0137	0.2750
M[x]SRSYDSR	0	0	1000.439581	0.0137	0.1100
K[x]LARNILK	0	0	954.633783	0.0137	0.1100
NSTNNTK[x]ERDELEDLSEEDLQLK	6	0	2719.278296	0.0137	0.3150
WIAK[x]QILDCIVNLSEPAKK	3	0	2225.224100	0.0137	0.2600
SLEFK[x]ASELAEDFHIPVTR	4	0	2188.116331	0.0137	0.2600
GTTYSAPAIATGFAMHLALPMLRK[x]ATDDDR	23	0	3190.590187	0.0137	0.4100
DELWK[x]NDDQLTYTYK	4	0	1930.894787	0.0137	0.2050
VEFK[x]MGNGKMVEISR	3	0	1723.874862	0.0137	0.2050
MSSK[x]SSLELANNAVK	3	0	1577.808228	0.0137	0.2050
EVIELPLKNPELFLRVGIK[x]PPK	18	0	2528.509290	0.0136	0.3000
K[x]EITPDIFAAIAIINEADRMAR	0	0	2457.304859	0.0136	0.3000
AIDLYK[x]EVLNK	5	0	1304.733939	0.0136	0.1500
INYK[x]KTELEEIMLLNLHK	3	0	2228.223766	0.0136	0.2450
AAWFEK[x]GSQVSEFIDTESFAPTITVQSK	5	0	3102.518455	0.0136	0.3800
NPK[x]ADPLDERLSGVVEGIFQK	2	0	2311.217098	0.0136	0.2850
LK[x]PLIEK	1	0	839.547996	0.0136	0.0950
SRK[x]VAQTTYK	2	0	1180.656362	0.0135	0.1350
DEPEETDVNK[x]YQK	9	0	1593.715773	0.0135	0.1750
AAILERPYASTGAYK[x]LDPPILPENGDLEK	14	0	3140.639231	0.0134	0.3900
ALGNFVASVLARLALTK[x]PKGTPGYGPLGVLPK	16	0	3204.874916	0.0134	0.4300
YYK[x]DGIYDLLHACVDR	2	0	1999.946105	0.0134	0.2150
KDGIQDIMPSQAK[x]ELK	12	0	1799.945046	0.0134	0.2150
KEAGFIDDILIITPASK[x]EK	16	0	2087.151320	0.0134	0.2550
M[x]GQAQSGNFSNFGDGANGDNKK	0	0	2242.966054	0.0134	0.2950
YPLLSSSCGSQSLK[x]SGLWGPAICTNAVR	13	0	3008.484666	0.0134	0.3750
HQGVLEIEFMIDHNMK[x]DGTQR	15	0	2497.184095	0.0133	0.2800
SGVK[x]LENVKIYADLK	3	0	1675.950788	0.0133	0.2000
MSERDTALEK[x]YK	9	0	1469.718358	0.0133	0.1600
DKK[x]ASLLTR	2	0	1030.613439	0.0133	0.1200
DKK[x]DQK	2	0	760.407879	0.0133	0.0800
DK[x]LVLK	1	0	714.463938	0.0133	0.0800
ALGNFVASVLARLALTKPK[x]GTPGYGPLGVLPK	18	0	3204.874916	0.0133	0.4250
DEPEETDVNK[x]YQKDEEWPPK	9	0	2475.107668	0.0132	0.2650
VFHPITKAVILSDTK[x]PVDKK	14	0	2235.298978	0.0132	0.2650
QIK[x]EIKEVIELPVK	2	0	1665.007573	0.0132	0.1850
VTFFYTDYIGVYAPRK[x]YTGLLR	15	0	2642.389574	0.0132	0.2900
SLNNLNTIDIDANLEK[x]LLIFEK	15	0	2529.368896	0.0132	0.2900
FLLDDFDQQEHIQKSETMK[x]YYLPK	18	0	3015.468672	0.0131	0.3150
EAEAARK[x]K	6	0	901.498083	0.0131	0.1050
LIEK[x]LELRGDYNGIQDIVAQGTVGISDQK	3	0	3171.677402	0.0131	0.3800
YTGLLRVSAMMSCACQK[x]R	16	0	2131.015784	0.0131	0.2350
CTDLDAIGVK[x]VPFTAAITITGVK	9	0	2389.292565	0.0130	0.3000
VFHPITKAVILSDTKPVDK[x]K	18	0	2235.298978	0.0130	0.2600
NEDDIEDIAALWMK[x]R	13	0	1817.861714	0.0130	0.1950
LEKGQSIDDMIPAQK[x]	14	0	1671.850090	0.0130	0.1950
DLKLK[x]WSDER	4	0	1288.677488	0.0130	0.1300
K[x]DQKK	0	0	645.380940	0.0130	0.0650
V[x]GVFK	0	0	548.332206	0.0130	0.0650
SVEISALASK[x]NR	9	0	1273.698949	0.0129	0.1550
AVYMPLCDPGNK[x]AEESAFYER	11	0	2446.093220	0.0129	0.2700
RNK[x]LDPYWNQLIVAGVDGENK	2	0	2428.249792	0.0129	0.2700
K[x]EEPKSETLENFTR	0	0	1706.847448	0.0129	0.1800
NLQVAK[x]SLDKQMVEER	5	0	1886.988302	0.0128	0.2050
LNFSSLK[x]MK	6	0	1066.584449	0.0128	0.1150
YMLLSQIMLNSVSEVKSLLTGK[x]HAIR	21	0	2930.608409	0.0127	0.3300
FFEKEDVQSLK[x]LK	10	0	1609.871482	0.0127	0.1650
VATEK[x]DFLDAVQK	4	0	1462.766689	0.0127	0.1650
LFK[x]SLGSGMDQEKVLNK	2	0	1893.002891	0.0126	0.2150
TKK[x]ACIIFFDEIDAIGGAR	2	0	2124.103657	0.0126	0.2400
SSSDMAYTSMFKGNQK[x]VVK	15	0	2107.007711	0.0126	0.2400
QVK[x]LLFIEKAEIINSLNLNNDLTDK	2	0	2884.590832	0.0126	0.3150
ESQDYLNLVQALAETNVKDEK[x]SGVK	20	0	2777.408184	0.0126	0.3150
TFELAVGLTGDTTYYQLLLK[x]GGNMDSLK	19	0	3047.552396	0.0125	0.3500
GLGYPEDAIGKTK[x]LVK	12	0	1687.950789	0.0125	0.2000
LAQFEK[x]EEYVSDPK	5	0	1681.819840	0.0125	0.1750
TDTK[x]TIEAITFK	3	0	1366.734330	0.0125	0.1500
F[x]PTDDDDK	0	0	951.382115	0.0125	0.1000
EMK[x]K	2	0	534.283541	0.0125	0.0500
GVILYGAPGTGK[x]TLLAKAVANQTSATFLR	11	0	2917.638783	0.0124	0.3600
IEIPLPNEVGRMEILK[x]IHLEK	15	0	2470.398029	0.0124	0.2600
G[x]QAQSGNFSNFGDGANGDNKK	0	0	2111.925576	0.0124	0.2600
IEPLKLK[x]VLVQGLER	6	0	1734.076651	0.0123	0.1850
IKTLSMEK[x]HTELR	7	0	1584.865682	0.0123	0.1600
QEMKK[x]DSESTEEK	4	0	1567.703492	0.0123	0.1600
TEPKAVDEEMK[x]VR	10	0	1530.771118	0.0123	0.1600
GDYNGIQDIVAQGTVGISDQK[x]LTR	20	0	2547.292771	0.0123	0.2950
ALTLKTGPPGPPCGGK[x]FMLK	15	0	2069.116472	0.0123	0.2450
TLALK[x]YPGGGPGKTAILPVK	4	0	1980.177084	0.0123	0.2450
DDINLDEASAMAVK[x]FLSK	13	0	1965.971650	0.0122	0.2200
WSLERK[x]GEK	5	0	1131.603602	0.0122	0.1100
M[x]STLDLNHLADLYDRK	0	0	1903.946106	0.0122	0.1950
VVDASIVSKALGNFVASVLARLALTK[x]PK	25	0	2866.700654	0.0121	0.3400
EWDSK[x]LK	4	0	904.465390	0.0121	0.0850
SK[x]VLDVR	1	0	815.486459	0.0121	0.0850
I[x]AIVVNQNWYCANTKYVTGPK	0	0	2438.241535	0.0121	0.2550
VFHPITKAVILSDTK[x]PVDK	14	0	2107.204023	0.0121	0.2300
HIGIATTGFIPDGQHIVK[x]R	17	0	2059.132592	0.0121	0.2300
EMK[x]KDSESTEEK	2	0	1439.644921	0.0121	0.1450
EVLNKGVSK[x]DEK	8	0	1344.724827	0.0121	0.1450
L[x]FKSLGSGMDQEKVLNK	0	0	1893.002891	0.0121	0.2050
YQLYGYRTNTNNSILFAALSK[x]SLVR	20	0	2891.529239	0.0120	0.3000
VFHPITK[x]AVILSDTKPVDKK	6	0	2235.298978	0.0120	0.2400
S[x]TLDLNHLADLYDRK	0	0	1772.905627	0.0120	0.1800
TMGKNK[x]VLVK	5	0	1116.668841	0.0120	0.1200
VNMENLIVTDLGK[x]YAEVLIETAK	12	0	2562.361367	0.0120	0.2750
GPSLYQVDPSGTYFAWK[x]ATAIGK	16	0	2456.237499	0.0120	0.2750
IHAK[x]SMAIDKDIR	3	0	1496.813257	0.0119	0.1550
AK[x]WSTAETLTNNK	1	0	1462.741537	0.0119	0.1550
VNLEAYLDLSITPK[x]QHAVNER	13	0	2409.265107	0.0119	0.2500
DDLSGAEIK[x]AIVSEAGLLALR	8	0	2140.173842	0.0119	0.2500
AMEQQDIK[x]PTVQNGEVSANAEQKA	7	0	2585.239020	0.0119	0.2850
DGIQDIMPSQAKELK[x]K	14	0	1799.945046	0.0119	0.1900
K[x]EAGFIDDILIITPASKEK	0	0	2087.151320	0.0118	0.2250
NIGQDVHCSGALTLIEIAVYQRIAK[x]GAIEK	24	0	3266.744370	0.0118	0.3550
EDALFK[x]NEEKK	5	0	1349.682631	0.0118	0.1300
EFEIIK[x]GVLCQFRR	5	0	1793.960971	0.0118	0.1650
ASPIAGSEGK[x]EAYR	9	0	1434.710239	0.0118	0.1650
SPAIIFIDELDAIGTK[x]R	15	0	1858.019923	0.0118	0.2000
GIDLKSIAEK[x]MNGASGAELK	9	0	2031.066940	0.0117	0.2350
QLFNAAEEHSPSIVFIDEIDAIGTK[x]R	24	0	2899.471450	0.0117	0.3050
SNPVFAENDEKGEK[x]R	13	0	1718.822295	0.0117	0.1750
RMPIDFK[x]GFICK	6	0	1510.778788	0.0117	0.1400
EMKK[x]DSESTEEK	3	0	1439.644921	0.0117	0.1400
VEFK[x]MGNGK	3	0	1008.506203	0.0117	0.1050
SWIGAYLAK[x]IPERIVCFMLNEK	8	0	2637.380995	0.0116	0.2550
AQIKILYVNNAK[x]SQEEAIENIK	11	0	2515.364479	0.0116	0.2550
IIENEQSAEK[x]NAYVINLKQIAK	9	0	2515.364479	0.0116	0.2550
LSLFSNK[x]ENELRQAVR	6	0	1903.027465	0.0116	0.1850
NLNAPK[x]FSFISNVRPK	5	0	1831.010363	0.0116	0.1850
NLLLQEK[x]GFPTPK	6	0	1483.839792	0.0115	0.1500
IITHPNFNGNTLDNDIMLIK[x]LSSPATLNSR	19	0	3308.718550	0.0115	0.3450
TSNNTNRTNSTDEK[x]GTK	13	0	1866.866670	0.0115	0.1950
KSGNLPDADNSK[x]SDISK	11	0	1774.869635	0.0115	0.1950
ERGTCAGEVFMALK[x]GMALGSANEK	13	0	2526.202777	0.0115	0.2750
GAIESYKVVDASIVSK[x]ALGNFVASVLAR	15	0	2863.580603	0.0114	0.3200
GIDWREALEK[x]TEEK	9	0	1702.852533	0.0114	0.1600
TELFK[x]ASTSAK	4	0	1181.629146	0.0114	0.1250
DFLDAVQKVVK[x]GNQK	10	0	1687.925636	0.0113	0.1700
SQDISINGNSKK[x]EEPK	11	0	1772.890370	0.0113	0.1800
K[x]REK	0	0	559.344165	0.0113	0.0450
HGQLKQSMTSLVQHVMTYLPGIDDLK[x]TK	25	0	3167.646972	0.0112	0.3150
VHVTQEDFELAVAK[x]VLNKGDSGEMSLQK	13	0	3071.559603	0.0112	0.3150
ATLEIYHEDNNRAEAK[x]DVAK	15	0	2286.123929	0.0112	0.2250
TSTSSMTAVPK[x]PLKFLRPHYFTLVK	10	0	2848.567205	0.0112	0.2800
WPK[x]IAEIYGSALR	2	0	1502.824477	0.0112	0.1450
EKASK[x]GSNDDEMK	4	0	1437.640504	0.0112	0.1450
SAQEILCNEPVETYGSFDLK[x]EK	19	0	2556.205265	0.0111	0.2450
LAHLSK[x]HPK	5	0	1029.608297	0.0111	0.1000
E[x]EMIAAQGIDEEDR	0	0	1604.698741	0.0111	0.1550
GVILYGAPGTGKTLLAK[x]AVANQTSATFLR	16	0	2917.638783	0.0110	0.3200
GQYSTVGK[x]VAVGQQYRVNLEAYLDLSITPK	7	0	3296.740334	0.0110	0.3300
SATPFRK[x]INVLNFPSANFSK	6	0	2237.195580	0.0110	0.2200
DGIVLAAEK[x]K	8	0	1042.602207	0.0110	0.1100
K[x]CIKIACWVVGSGDTIYDCVR	0	0	2499.207134	0.0110	0.2300
KTLEVLYLK[x]MHNNHAK	8	0	1938.050842	0.0109	0.1750
QTGQYYGGLK[x]LCVDRR	9	0	1912.957672	0.0109	0.1750
Q[x]IAIVVNQNWYCANTKYVTGPK	0	0	2566.300107	0.0109	0.2400
ADPLDERLSGVVEGIFQK[x]CYAK	17	0	2494.252490	0.0109	0.2400
IAGEHLSNGEK[x]PLLTPEKDFSK	10	0	2409.253874	0.0109	0.2400
MPGTLLPGPGK[x]GYIGDPIKFVR	10	0	2312.271383	0.0109	0.2400
DGVVVIQSYCHRTTMTNGFLAHK[x]LCIHK	22	0	3284.636753	0.0109	0.3050
ACAAQSNATFLK[x]LAAPQLVQMFIGDGAK	11	0	2920.493778	0.0109	0.3050
GAIESYK[x]VVDASIVSKALGNFVASVLAR	6	0	2863.580603	0.0109	0.3050
K[x]SRGVILQSDIEEAYAR	0	0	1934.022044	0.0109	0.1850
LLMK[x]VALCANHADSVVK	3	0	1868.001115	0.0109	0.1850
DELWK[x]NDDQLTYTYKDEK	4	0	2303.059268	0.0108	0.1950
TFLEK[x]R	4	0	792.449349	0.0108	0.0650
FSGEK[x]K	4	0	694.364957	0.0108	0.0650
T[x]MVYSDNTSIITSAGGLMALLDEQER	0	0	2814.341427	0.0108	0.2800
SIK[x]GYTLPPHCSR	2	0	1514.766308	0.0108	0.1400
QIEELFEAIVLPMQQADK[x]FR	17	0	2404.245953	0.0108	0.2150
YK[x]LHSEK	1	0	903.481373	0.0107	0.0750
SLALTK[x]K	5	0	759.485399	0.0107	0.0750
YK[x]NENLENIEDVQLR	1	0	1875.932566	0.0107	0.1600
C[x]SPSATLTHRTMTEK	0	0	1718.807905	0.0107	0.1600
VYQTEPAGIYNAWK[x]ATAIGRASK	13	0	2494.296739	0.0107	0.2450
LAAEDHK[x]FVIHQEENK	6	0	1906.953636	0.0106	0.1700
HNFVGLFVELSK[x]LLVK	11	0	1842.076651	0.0106	0.1700
SAELYK[x]NPKADPLDER	5	0	1844.926754	0.0106	0.1700
V[x]SPTGQITSTSARSGK	0	0	1575.821569	0.0106	0.1700
LQK[x]DLGQVLNKYVQVEQR	2	0	2157.190495	0.0106	0.1900
AVDEEMK[x]VR	6	0	1075.533141	0.0106	0.0950
LDGK[x]DELWKNDDQLTYTYK	3	0	2344.122200	0.0105	0.2000
KSLPLQIEVANDCIK[x]WAIK	14	0	2225.224100	0.0105	0.2000
SGNLPDADNSKSDISK[x]SSM	15	0	1951.879206	0.0105	0.2000
ETLIFK[x]CIDMFIHKSAELYK	5	0	2485.274807	0.0105	0.2100
FRKLGVK[x]PPK	6	0	1168.744388	0.0105	0.1050
TMGK[x]NKVLVK	3	0	1116.668841	0.0105	0.1050
QIEELFEAIVLPMQQADK[x]FRK	17	0	2532.340909	0.0105	0.2200
VSAMMSCACQK[x]RLEDDHIHNYR	10	0	2720.203848	0.0105	0.2300
KELFDCLK[x]IMR	7	0	1451.762804	0.0105	0.1150
DYYTK[x]QSKATR	4	0	1359.678214	0.0105	0.1150
K[x]VIARLQSYDR	0	0	1347.762215	0.0105	0.1150
DQPKK[x]VGQYIR	4	0	1330.735668	0.0105	0.1150
K[x]AQSGPDASAK	0	0	1058.535585	0.0105	0.1150
IQFCLALHNDSIK[x]SMRYPMDAHK	12	0	2774.345349	0.0104	0.2400
AQIK[x]ILYVNNAK	3	0	1373.803016	0.0104	0.1250
GFICK[x]VVDKDGIR	4	0	1505.802358	0.0104	0.1350
EK[x]ASFARNVFEYGVLVSIQTCDIESFAR	1	0	3235.597046	0.0104	0.2900
MMGINERK[x]GFDFEYYQR	7	0	2182.992731	0.0103	0.1750
NSSSDMAYTSMFK[x]GNQK	12	0	1894.818860	0.0103	0.1750
K[x]SGNLPDADNSKSDISK	0	0	1774.869635	0.0103	0.1750
DSYLIIDK[x]LPSEYDSRVK	7	0	2140.105099	0.0103	0.1850
LDGKDELWK[x]NDDQLTYTYK	8	0	2344.122200	0.0103	0.1950
TLALKYPGGGPGK[x]TAILPVK	12	0	1980.177084	0.0103	0.2050
MSEEQPLQVARCTK[x]IIENEQSAEK	13	0	2817.363556	0.0102	0.2450
QIGIDPPRGVLLYGPPGTGK[x]TMLVK	19	0	2606.461686	0.0102	0.2550
IIDHIDYVESLIHSSYYSVSADYYK[x]AK	24	0	3178.549753	0.0102	0.2750
AIEGK[x]IARQAEILVDICSYAGTGNVLHIQK	4	0	3266.744370	0.0102	0.3050
VPFTAAITITGVKTSTGGPK[x]LQLNLER	19	0	2811.585689	0.0100	0.2700
QYSAK[x]AKWSTAETLTNNK	4	0	2040.027522	0.0100	0.1800
GNQKVVK[x]VDAQDFLK	6	0	1687.925637	0.0100	0.1500
YK[x]VNLYKFR	1	0	1229.692020	0.0100	0.0900
NHASIDK[x]MK	6	0	1042.522913	0.0100	0.0900
K[x]LEETDVAK	0	0	1031.549839	0.0100	0.0900
SLNK[x]FSVATITPEGIEFQTDQSVSSK	3	0	2812.412936	0.0100	0.2600
FLRPHYFTLVK[x]IYDSWPQSPQK	10	0	2749.437917	0.0100	0.2200
KLEETDVAK[x]AAILERPYASTGAYK	8	0	2623.385606	0.0100	0.2400
SPAIIFIDELDAIGTK[x]RFDSEK	15	0	2464.284838	0.0100	0.2200
NILK[x]VDIEVAVIPSEGFRQR	3	0	2282.274552	0.0100	0.2000
SSSDMAYTSMFK[x]GNQKVVK	11	0	2107.007711	0.0100	0.1900
AGDFQGLNEQLVSLFK[x]K	15	0	1892.999523	0.0100	0.1700
QEYALALQK[x]WDLSR	8	0	1719.894338	0.0100	0.1400
LGVMYAK[x]NLPNIQR	6	0	1615.886752	0.0100	0.1400
LAVNENLASSK[x]SSM	10	0	1449.713272	0.0100	0.1400
EAEAAK[x]DEQIEK	5	0	1359.651724	0.0100	0.1200
KSLK[x]DECK	3	0	1006.511679	0.0100	0.0800
DTALEK[x]YK	5	0	966.502166	0.0100	0.0800
DRGK[x]LVR	3	0	842.508589	0.0100	0.0700
K[x]GEK	0	0	460.264524	0.0100	0.0400
YDK[x]LVETSGQIRCGSPYIIEDSK	2	0	2657.300555	0.0098	0.2250
QGLHKK[x]SNFFLQLDGLVGQEAR	5	0	2484.323621	0.0098	0.2150
VLVKVHPEGK[x]YVVDISPDIDIK	9	0	2462.378342	0.0098	0.2150
DKLVLK[x]EVFLSFHNLVGR	5	0	2113.204692	0.0097	0.1750
QLASYYHK[x]ESNALFMVR	7	0	2056.019935	0.0097	0.1650
LAHLSKHPK[x]FEEILTR	8	0	1918.078772	0.0097	0.1550
IQDAELAILQK[x]TQNLR	10	0	1853.036967	0.0097	0.1550
FNSNAIAAVATKMVTLK[x]DVGPPQPGPGIYR	16	0	3111.653775	0.0097	0.2900
YYIIMGLQASK[x]LRNK	10	0	1796.997022	0.0097	0.1450
QEMK[x]KDSESTEEK	3	0	1567.703492	0.0096	0.1250
GK[x]YYPLKSMTEK	1	0	1443.743119	0.0096	0.1150
NKVLVK[x]VHPEGK	5	0	1346.803351	0.0096	0.1150
K[x]EVQEARELIR	0	0	1369.767693	0.0095	0.1050
HK[x]TDLNHENLK	1	0	1347.689447	0.0095	0.1050
DPEEEAEMMTK[x]ETTEK	10	0	1896.796787	0.0094	0.1500
SAPVSDCLSK[x]YPLLSSSCGSQSLK	9	0	2570.235514	0.0094	0.2250
KDYTMAQPEFFK[x]AVR	11	0	1829.913356	0.0093	0.1400
Y[x]TVGQGYTKAAWFEK	0	0	1747.856893	0.0093	0.1400
VELAK[x]QNLFVPTSDK	4	0	1687.914404	0.0093	0.1400
AQIK[x]ILYVNNAKSQEEAIENIK	3	0	2515.364479	0.0093	0.2050
AASLLKVNMENLIVTDLGK[x]YAEVLIETAK	18	0	3145.730683	0.0093	0.2700
A[x]ASLLKVNMENLIVTDLGKYAEVLIETAK	0	0	3145.730683	0.0093	0.2700
EGK[x]GEIYSFDPVGSYEREWCR	2	0	2563.143672	0.0093	0.1950
ILEHK[x]EIMLRVEPIPLINGEK	4	0	2470.398029	0.0093	0.1950
LVETSGQIRCGSPYIIEDSK[x]K	19	0	2379.210294	0.0093	0.1950
EK[x]WIAKQILDCIVNLSEPAK	1	0	2354.266687	0.0093	0.1850
QK[x]SLEKTLVPYLR	1	0	1573.919099	0.0092	0.1200
SNSDDPASFTSINNYK[x]YHDDLPALR	15	0	2839.304786	0.0092	0.2300
LGISATALSPEEKK[x]TAGEDAVTLVK	13	0	2527.374374	0.0092	0.2300
DLASFIPDNK[x]LNCVIDR	9	0	1988.998864	0.0091	0.1550
EVPAVQVTAAFLYNYK[x]R	15	0	1968.046805	0.0091	0.1550
NDGTIVIRK[x]LEETDVAK	8	0	1900.026461	0.0091	0.1550
GVILQSDIEEAYARAVKPTDMEQFAFYK[x]	27	0	3218.595652	0.0091	0.2550
VHVTQEDFELAVAKVLNK[x]GDSGEMSLQK	17	0	3071.559603	0.0091	0.2550
AVAASLGVNFLK[x]VVSSAIVDKYIGESAR	11	0	2863.580603	0.0091	0.2550
CNKFFYILYFELYK[x]IAQDTLAR	13	0	2815.440615	0.0091	0.2000
IIENEQSAEKNAYVINLK[x]QIAK	17	0	2515.364479	0.0091	0.2000
AAREYLEK[x]NWK	7	0	1406.730582	0.0091	0.1000
M[x]TMVYSDNTSIITSAGGLMALLDEQER	0	0	2945.381905	0.0091	0.2450
LGVQSISLTNNFPK[x]VFAMGDK	13	0	2265.182631	0.0090	0.1900
NDLELLVQAVQDATPELVGSSLTQLK[x]EIIR	25	0	3291.792424	0.0090	0.2700
IAKGAIEK[x]VDDLLTTQAEAK	7	0	2113.162944	0.0090	0.1800
VVGQLLEKLK[x]PLIEK	9	0	1706.070505	0.0090	0.1350
VAIK[x]K	3	0	557.390052	0.0090	0.0450
MGQAQSGNFSNFGDGANGDNKK[x]DQK	21	0	2614.146520	0.0090	0.2250
LNSLPLLQQLVK[x]CFIVNELMRWPK	11	0	2938.628752	0.0090	0.2150
DCIVLGADTRATAGPIIADK[x]NCK	19	0	2458.230705	0.0089	0.2050
IVCFMLNEKLNQQSVLLPLLK[x]DNIAHR	20	0	3205.746621	0.0089	0.2400
DK[x]LVLKEVFLSFHNLVGR	1	0	2113.204692	0.0089	0.1600
AVILSDTK[x]PVDKKQCVIANSCK	7	0	2473.303140	0.0089	0.1950
DISSKSPSGNDALNDK[x]K	15	0	1774.869635	0.0088	0.1500
AIEDAQELNGEHEILEAMK[x]NK	18	0	2381.153176	0.0088	0.1850
SLNNLNTIDIDANLEK[x]LLIFEKQVR	15	0	2912.596978	0.0088	0.2200
K[x]LMELFISKSNSDDPASFTSINNYK	0	0	2848.395178	0.0088	0.2200
GYGLSMGTMLAGTGK[x]GGTALYYIDSDGTR	14	0	2912.368308	0.0088	0.2550
SQEEAIENIK[x]CTRAEQMSVELPQR	9	0	2845.369702	0.0088	0.2100
SIK[x]GYTLPPHCSRGER	2	0	1856.931459	0.0088	0.1400
VTVSK[x]GVAIDLLEECK	4	0	1759.938898	0.0088	0.1400
MPLLQSSVALLGQK[x]IR	13	0	1753.028320	0.0088	0.1400
NK[x]YAIQLPLPPK	1	0	1380.812854	0.0088	0.1050
EK[x]ADAAFLRLVK	1	0	1359.787367	0.0088	0.1050
IKLISGK[x]LDEAR	6	0	1341.797930	0.0088	0.1050
DQK[x]K	2	0	517.285985	0.0088	0.0350
EGNYGDGYALQPSYIHEYLSK[x]VLYARR	20	0	3161.556903	0.0087	0.2350
LAPGLPSVSAMLK[x]FLLDDFDQQEHIQK	12	0	3039.573800	0.0087	0.2350
YYK[x]PDLTIDEAVRIMKLCFDELK	2	0	2859.454938	0.0087	0.2000
VISMEK[x]GGNMKEVFR	5	0	1723.874862	0.0087	0.1300
EMFGYAK[x]EHEPCVIFMDEIDAIGGR	6	0	2913.313439	0.0086	0.2150
ASK[x]IIDHIDYVESLIHSSYYSVSADYYK	2	0	3265.581778	0.0086	0.2400
EDVQSLKLK[x]YYEQK	8	0	1769.919882	0.0086	0.1200
PFGNTHNK[x]FKLNYKPEEEYPDLSK	7	0	2894.423777	0.0085	0.2050
K[x]ACIIFFDEIDAIGGAR	0	0	1894.961028	0.0085	0.1450
VTQK[x]KPPVQPLAYKSATPFR	3	0	2255.278912	0.0085	0.1700
KAQSGPDASAK[x]LPTVIPTTR	10	0	2037.121751	0.0085	0.1700
NLNAPK[x]FSFISNVRPKLFAYPPK	5	0	2647.463738	0.0085	0.1950
IQFCLALHNDSIK[x]SMR	12	0	1931.970877	0.0084	0.1350
WK[x]ALERQLEMLDLQEGFIK	1	0	2346.240476	0.0084	0.1600
DFSKTLPPELK[x]GEALGNSEHIR	10	0	2437.260021	0.0084	0.1850
NKELISVSAASK[x]ILSNITYSYK	11	0	2428.321223	0.0084	0.1850
K[x]EEMVMLKGDEVVSLLGVSEQVQVR	0	0	2801.466563	0.0084	0.2100
NVVTEAGFIAIK[x]EDRDYVIQSDLMSAAR	11	0	3110.570500	0.0084	0.2350
SLSATPNSLK[x]PTINDLIINTLMNGFNDHIK	9	0	3280.712404	0.0083	0.2500
K[x]YTGLLRVSAMMSCACQK	0	0	2103.009638	0.0083	0.1500
TLAGVTRDYYTK[x]QSK	11	0	1729.899815	0.0083	0.1250
VEFKMGNGK[x]MVEISR	8	0	1723.874862	0.0083	0.1250
K[x]EDSSPCGYIIR	0	0	1423.676496	0.0083	0.1000
ILSGEQTVK[x]YDR	8	0	1407.735725	0.0083	0.1000
DVAK[x]MK	3	0	690.373411	0.0083	0.0500
QPWAHGLLLENFNSAAEKNHASIDK[x]MK	24	0	3048.523830	0.0083	0.2250
LIDASTVKHVFPITK[x]GIGCVMTGSIADAR	14	0	3056.614946	0.0083	0.2400
LCIHK[x]NKLTNDETR	4	0	1740.894015	0.0082	0.1150
LK[x]PLIEKGGDWERK	1	0	1667.935808	0.0082	0.1150
MGQAQSGNFSNFGDGANGDNK[x]K	20	0	2242.966054	0.0082	0.1800
FNLMVICKDK[x]K	9	0	1394.741343	0.0082	0.0900
WIAKQILDCIVNLSEPAK[x]K	17	0	2225.224100	0.0082	0.1550
K[x]PPVQPLAYKSATPFR	0	0	1799.009303	0.0081	0.1300
K[x]SGRSAPGVSTTSTIQ	0	0	1575.821569	0.0081	0.1300
K[x]ELFDCLK	0	0	1051.537166	0.0081	0.0650
NWK[x]EGLSR	2	0	988.508981	0.0081	0.0650
TQLADILSVLGMSYSNTSK[x]HESLKYR	18	0	2940.501366	0.0081	0.2100
K[x]LPNIEEATFDKR	0	0	1559.830681	0.0081	0.1050
MILELTNHLEELKK[x]YINR	13	0	2256.229913	0.0081	0.1450
VEPIPLINGEK[x]RDLRPGR	10	0	2058.169702	0.0081	0.1450
ANNWSK[x]FTATAALGVIHR	5	0	1956.032885	0.0081	0.1450
GAPIEHDVGIMIDFECEK[x]MEGAFYR	17	0	2913.313438	0.0080	0.2000
TSTSSMTAVPKPLK[x]FLRPHYFTLVK	13	0	2848.567205	0.0080	0.2000
VSKQGEIDYEALVK[x]LTDGTNGADLR	13	0	2691.371409	0.0080	0.2000
VSGIRK[x]HFEQVINEK	5	0	1782.973979	0.0080	0.1200
QSK[x]YTYDRGTTAVLK	2	0	1729.899815	0.0080	0.1200
V[x]PTFANFHTPIFIAK	0	0	1701.924185	0.0080	0.1200
K[x]LEGTIDYQK	0	0	1193.629146	0.0080	0.0800
AITSVHARQEYALALQK[x]WDLSR	16	0	2555.360731	0.0080	0.1750
LAQFEK[x]EEYVSDPKEQM	5	0	2069.961478	0.0079	0.1350
SSLELANNAVK[x]SNDIEK	10	0	1830.932231	0.0079	0.1350
VLSNYMKQEALSSK[x]TLFTRPIPVR	13	0	2777.526069	0.0079	0.1900
F[x]MTRSEYDRGVNTFSPEGR	0	0	2248.033011	0.0079	0.1500
IIREMFGYAK[x]EHEPCVIFMDEIDAIGGR	9	0	3295.582656	0.0079	0.2200
K[x]TLEVLYLKMHNNHAK	0	0	1938.050842	0.0078	0.1250
LSFK[x]SIADVADMLEANDK	3	0	1965.971650	0.0078	0.1400
VPFTAAITITGVK[x]TSTGGPKLQLNLER	12	0	2811.585689	0.0078	0.2100
DDINLDEASAMAVKFLSK[x]TLDSNSLTHEK	17	0	3191.565471	0.0078	0.2250
LMVEMEK[x]KLEK	6	0	1376.740675	0.0077	0.0850
TGQK[x]MLMNMDK	3	0	1295.603535	0.0077	0.0850
TLPPELK[x]GEALGNSEHIRCCHNSFAR	6	0	2992.439448	0.0077	0.2000
N[x]STEEIDLYNRWK	0	0	1666.795023	0.0077	0.1000
QEVAAQK[x]SSEETEDK	6	0	1677.769259	0.0077	0.1150
GGVHVKLAHLSK[x]HPK	11	0	1606.941898	0.0077	0.1150
HIEVGDSVLVK[x]IITKEGVETR	10	0	2321.295344	0.0076	0.1600
GQAQSGNFSNFGDGANGDNK[x]K	19	0	2111.925576	0.0076	0.1600
VGSALVGSQTK[x]VALEIHAQYELR	10	0	2468.338601	0.0076	0.1750
SQK[x]NVISLEISDTSLQPLSTFFAER	2	0	2809.449655	0.0076	0.1900
TLDQIAAKLYFYYILFFEK[x]CNR	18	0	2815.440615	0.0075	0.1650
FSGEKK[x]SLPLQIEVANDCIK	5	0	2275.188107	0.0075	0.1500
ELREVIELPLK[x]NPELFLR	10	0	2207.267680	0.0075	0.1350
EAGFIDDILIITPASK[x]EK	15	0	1959.056365	0.0075	0.1350
GKYYPLK[x]SMTEK	6	0	1443.743119	0.0075	0.0900
VNLYK[x]FREER	4	0	1352.720019	0.0075	0.0750
YQK[x]DEEWPPK	2	0	1318.619308	0.0075	0.0750
GAPIEHDVGIMIDFECEK[x]MEGAFYRIIR	17	0	3295.582656	0.0075	0.2100
LELRGDYNGIQDIVAQGTVGISDQK[x]LTR	24	0	3058.604577	0.0075	0.2100
TEDDIK[x]SLQSVGQIIGEVLKQLDSER	5	0	2899.513703	0.0075	0.1950
IVMTANK[x]IVQMIGEQATLDLLFGNDR	6	0	2889.509094	0.0075	0.1950
NK[x]ISWYTKIVDELDLR	1	0	1992.067931	0.0075	0.1200
TLSMEK[x]HTELRSFEQK	5	0	1962.983216	0.0075	0.1200
NEEEPTK[x]K	6	0	973.471593	0.0075	0.0600
ASK[x]VLELR	2	0	914.554868	0.0075	0.0600
SDISK[x]SSM	4	0	853.385092	0.0075	0.0600
K[x]LEK	0	0	516.327120	0.0075	0.0300
EQQQLIDDHFLFDK[x]PVSPLLLASGMAR	13	0	3067.579946	0.0074	0.2000
LLK[x]VTVSKGVAIDLLEECK	2	0	2114.201970	0.0074	0.1400
EHFKELVSK[x]ASPIAGSEGK	8	0	2013.053008	0.0074	0.1400
ALGNFVASVLARLALTK[x]PK	16	0	1968.188317	0.0074	0.1400
ISPGYDVYEGSFEK[x]EGK	13	0	1903.883889	0.0074	0.1250
DISSK[x]SPSGNDALNDKK	4	0	1774.869635	0.0074	0.1250
M[x]SSKSSLELANNAVK	0	0	1577.808228	0.0073	0.1100
QGLHK[x]KSNFFLQLDGLVGQEAR	4	0	2484.323621	0.0073	0.1600
M[x]NSTEEIDLYNRWKALER	0	0	2267.100359	0.0072	0.1300
KLMELFISK[x]SNSDDPASFTSINNYK	8	0	2848.395178	0.0072	0.1800
KLWK[x]QLTDALIVFFDTPETVPLR	3	0	2729.515494	0.0072	0.1650
IKVLAQLGMQSLSPLK[x]QGMNILR	15	0	2537.454825	0.0072	0.1650
VEAQNHK[x]LNLADPVSIEYLTR	6	0	2409.265107	0.0071	0.1500
ELAAIK[x]EDTEAVLK	5	0	1528.834763	0.0071	0.1000
AK[x]TMTER	1	0	835.422145	0.0071	0.0500
YVVDISPDIDIK[x]EIKPNIR	11	0	2226.225875	0.0071	0.1350
IK[x]LISGKLDEAR	1	0	1341.797930	0.0071	0.0850
GVMTLGFDLIK[x]RVYPYR	10	0	2027.102541	0.0071	0.1200
LLENDIK[x]VMK	6	0	1201.673984	0.0070	0.0700
AFNNAGITSVGVTGKNCACVISQK[x]K	23	0	2623.320910	0.0070	0.1750
VIAGLVATNGAVGLK[x]YYEENSLTSK	14	0	2596.374708	0.0070	0.1750
HIEVGDSVLVK[x]IITK	10	0	1649.971524	0.0070	0.1050
TDELK[x]DANIIYDLEILRHHVEIIAAGLR	4	0	3229.745754	0.0070	0.1950
SITEFGDTATAKELEAMK[x]LLRPR	17	0	2576.363096	0.0070	0.1600
VPEDIFK[x]THLEVARTGLGASGVYSAK	6	0	2744.449598	0.0069	0.1800
SQEEAIENIK[x]CTR	9	0	1576.751442	0.0069	0.0900
DTLSK[x]DQELTEENVSISVIGK	4	0	2304.169539	0.0069	0.1450
SLQSVGQIIGEVLK[x]QLDSERFIVK	13	0	2685.506382	0.0069	0.1650
LGIDPPK[x]GIMLYGPPGTGKTLCAR	6	0	2511.334048	0.0069	0.1650
SQDISINGNSK[x]KEEPK	10	0	1772.890370	0.0069	0.1100
EYLEK[x]NWK	4	0	1108.555260	0.0069	0.0550
DEEWPPK[x]M	6	0	1030.442937	0.0069	0.0550
VGK[x]SAVIK	2	0	800.511946	0.0069	0.0550
AFESCSNDEALRNLNQIVNELDEEK[x]YK	24	0	3227.503934	0.0069	0.1850
LAEFDKAIEDAQELNGEHEILEAMK[x]NK	24	0	3084.507234	0.0069	0.1850
WK[x]VETQEAAVVDYPDRYYK	1	0	2359.148355	0.0068	0.1300
NEEEPTK[x]KGINIDQSSNSK	6	0	2117.023553	0.0068	0.1300
KLEGTIDYQK[x]L	9	0	1306.713204	0.0068	0.0750
DYTMAQPEFFK[x]AVR	10	0	1701.818400	0.0068	0.0950
LAAEDHK[x]FVIHQEENKR	6	0	2063.054738	0.0068	0.1150
QDLADATVETLKAIEGK[x]IAR	16	0	2141.169090	0.0068	0.1350
QPQNVLVSETLERYTSLSEEQK[x]MK	21	0	2836.427536	0.0067	0.1600
DDFDAFYGIDTMSPNMK[x]VDKNWSK	16	0	2823.251891	0.0067	0.1600
LRTFHILEPK[x]EK	9	0	1509.866674	0.0067	0.0800
NELEK[x]LNFSSLK	4	0	1420.756126	0.0067	0.0800
TPNDTQK[x]YSNDK	6	0	1409.642221	0.0067	0.0800
K[x]LIPIRGTEVEK	0	0	1381.829229	0.0067	0.0800
SQDISINGNSK[x]K	10	0	1289.657479	0.0067	0.0800
MSSK[x]DISSK	3	0	981.480047	0.0067	0.0600
Q[x]IAIVVNQNWYCANTK	0	0	1920.951525	0.0066	0.1050
VVGSEFVQK[x]YLGEGPR	8	0	1763.920551	0.0066	0.1050
VK[x]EDMVDQESTDNNGVQVESRIDDQM	1	0	2980.302469	0.0065	0.1700
K[x]ALSSLKYMLLSQIMLNSVSEVK	0	0	2581.422189	0.0065	0.1500
HNLNLSPEATASFTRK[x]QLATSLR	15	0	2554.361457	0.0065	0.1500
M[x]FMTRSEYDR	0	0	1334.574681	0.0065	0.0650
IQYVGK[x]QDPK	5	0	1174.634566	0.0065	0.0650
GINIDQSSNSKDPEEEAEMMTK[x]ETTEK	21	0	3040.348747	0.0065	0.1750
FIK[x]HADATCVHRLALTK	2	0	1980.072637	0.0065	0.1100
DTLSK[x]DQELTEENVSISVIGKDEK	4	0	2676.334021	0.0065	0.1550
INDTVGIK[x]ESDTGLAPISFWDVAADRQR	7	0	3073.546731	0.0064	0.1800
DGMERK[x]FFAIDTANPIPVFTH	5	0	2405.183691	0.0064	0.1350
LCIHK[x]NK	4	0	911.501059	0.0064	0.0450
S[x]RSYDSR	0	0	869.399102	0.0064	0.0450
YAVISGAISLDRVDVK[x]TK	15	0	1934.083580	0.0064	0.1150
LDPAGFYIGYK[x]ATSAGPK	10	0	1854.951515	0.0064	0.1150
TPDK[x]GYGHRDDIFIPLSEK	3	0	2187.095930	0.0063	0.1200
MVRGIGSYEK[x]QSEVSVGLR	9	0	2094.089070	0.0063	0.1200
AMEQQDIKPTVQNGEVSANAEQK[x]A	22	0	2585.239020	0.0063	0.1500
LALTK[x]PKGTPGYGPLGVLPK	4	0	2006.192733	0.0063	0.1250
TFHILEPK[x]EKSLLAHK	7	0	1890.072626	0.0063	0.1000
V[x]GVFKNVSGNVLSEIK	0	0	1688.946037	0.0063	0.1000
VSAMMSCACQK[x]R	10	0	1427.614109	0.0063	0.0750
IAK[x]GAIEK	2	0	828.506860	0.0063	0.0500
GVLLYGPPGTGK[x]TLLAR	11	0	1711.998405	0.0062	0.1050
EDCEAATDPLLK[x]K	11	0	1488.712937	0.0062	0.0800
E[x]MIAAQGIDEEDR	0	0	1475.656153	0.0062	0.0800
AVILSDTK[x]PVDKK	7	0	1412.823808	0.0062	0.0800
AGDFQGLNEQLVSLFKK[x]HGQLK	16	0	2456.317475	0.0061	0.1350
ARLTQLLSQIK[x]EEQGDIK	10	0	2069.147964	0.0061	0.1100
NILK[x]VDIEVAVIPSEGFR	3	0	1998.114879	0.0061	0.1100
NMGTVVDLLIENK[x]ASALL	12	0	1900.033855	0.0061	0.1100
TK[x]LQDGSTDMQLTLMSIVHVPYK	1	0	2604.329020	0.0061	0.1400
DAYVYSIVAIARIK[x]LISGK	13	0	2079.209109	0.0061	0.1150
IIYSDIDVDPVK[x]PEHVGKVVLKNK	11	0	2704.516220	0.0060	0.1450
LGISATALSPEEK[x]KTAGEDAVTLVK	12	0	2527.374374	0.0060	0.1500
TYNLISSYIK[x]SVEISALASK	9	0	2186.183345	0.0060	0.1200
GVVALVEDKTK[x]SVALGGITK	10	0	1984.156741	0.0060	0.1200
ASVVETVTLTK[x]VTQK	10	0	1602.919156	0.0060	0.0900
NLQVAK[x]SLDK	5	0	1114.634566	0.0060	0.0600
QEMK[x]K	3	0	662.342113	0.0060	0.0300
GILGIDAALGGQATKLAAEDHK[x]FVIHQEENK	21	0	3272.715182	0.0060	0.1850
KLEKGQSIDDMIPAQK[x]	15	0	1799.945046	0.0059	0.0950
SERDTALEK[x]YK	8	0	1338.677880	0.0059	0.0650
VAQTTYKK[x]IYNEYPPTK	7	0	2043.067597	0.0059	0.1000
VNQIESQMAMAEK[x]LIQIR	12	0	2101.102276	0.0058	0.1050
E[x]MKKDSESTEEK	0	0	1439.644921	0.0058	0.0700
HK[x]TDLNHENLKGGDDLDPNYVLSSR	1	0	2836.373864	0.0058	0.1450
SK[x]RHQGVLEIEFMIDHNMK	1	0	2311.156430	0.0058	0.1100
LVK[x]APALDGALQGVIQFMK	2	0	1998.133505	0.0058	0.1100
AIHKLGSTLK[x]SIMLYLMVQSVNSELK	9	0	2902.602263	0.0058	0.1500
RTLDQIAAK[x]LYFYYILFFEK	8	0	2541.367053	0.0058	0.1150
V[x]NQIESQMAMAEKLIQIRVK	0	0	2328.265640	0.0058	0.1150
VDMYASDLAQISREDK[x]EGVVNTIAFAIR	15	0	3110.570500	0.0057	0.1600
YEVGAEYIKK[x]VIAR	9	0	1637.914013	0.0057	0.0800
AIGSGSEPAK[x]SELVK	9	0	1471.788150	0.0057	0.0850
GIK[x]GIESEAYESVLDLAKICDVR	2	0	2564.315479	0.0057	0.1300
FSFISNVRPKLFAYPPK[x]SVQPTAK	16	0	2721.500514	0.0056	0.1350
AFNNAGITSVGVTGK[x]NCACVISQK	14	0	2495.225954	0.0056	0.1350
M[x]CSPSATLTHRTMTEK	0	0	1849.848383	0.0056	0.0900
DTMNVDINAIKK[x]GEIR	11	0	1815.951192	0.0056	0.0900
VLK[x]TKDEGGPAGGLYI	2	0	1616.877294	0.0056	0.0900
K[x]IFTIHTSKMNLGEDVNLEELIQCK	0	0	2959.514570	0.0056	0.1400
LAEFDK[x]AIEDAQELNGEHEILEAMK	5	0	2842.369357	0.0056	0.1400
ILTSFDRASALGAINLQPLLMPSK[x]R	23	0	2711.515506	0.0056	0.1400
AFNNAGITSVGVTGK[x]NCACVISQKK	14	0	2623.320910	0.0056	0.1400
HHFYAK[x]IDRPAQVISFKK	5	0	2184.195523	0.0056	0.1000
K[x]VAQTTYKK	0	0	1065.618191	0.0056	0.0500
VSINFCMDMDLSACILNASK[x]AHLDVQEK	19	0	3208.502357	0.0055	0.1550
IAEFHTALESVPDK[x]SLFER	13	0	2188.116331	0.0055	0.1050
K[x]VGQYIRQPQNVLVSETLER	0	0	2356.286176	0.0055	0.1100
P[x]FGNTHNKFKLNYKPEEEYPDLSK	0	0	2894.423777	0.0054	0.1300
SNNIKENEQK[x]IK	9	0	1443.768084	0.0054	0.0650
D[x]GIQDIMPSQAK	0	0	1301.628489	0.0054	0.0650
KK[x]AQSGPDASAK	1	0	1186.630541	0.0054	0.0650
SLNNLNTIDIDANLEKLLIFEK[x]QVR	21	0	2912.596978	0.0054	0.1350
SELQDKSSQQGVEGVLIILK[x]IEDTDK	19	0	2871.507557	0.0054	0.1400
Q[x]EMKKDSESTEEK	0	0	1567.703492	0.0054	0.0700
EPNK[x]GSYRPYTAK	3	0	1509.757521	0.0054	0.0700
SIAEK[x]MNGASGAELKGVCTEAGMFALR	4	0	2797.355969	0.0054	0.1450
TYEAALEVIKNMGTVVDLLIENK[x]ASALL	22	0	3017.635728	0.0054	0.1500
RVATEK[x]DFLDAVQK	5	0	1618.867791	0.0054	0.0750
TSETNDRNSTNNTK[x]ER	13	0	1865.846269	0.0053	0.0850
GVVALVEDK[x]TKSVALGGITK	8	0	1984.156741	0.0052	0.1050
HIEVGDSVLVKIITK[x]EGVETR	14	0	2321.295344	0.0052	0.1100
VNGVVFTNRPDEK[x]NRQYQEVVK	12	0	2618.356371	0.0052	0.1150
NK[x]PGVYTKVCNYVNWIQQTIAAN	1	0	2680.343029	0.0052	0.1200
VNENIGDELLLEQCMK[x]HSTFIITKR	15	0	2987.520717	0.0052	0.1300
VGDNTIVGAGGDISDYQQIQRLLEK[x]LEIK	24	0	3171.677402	0.0052	0.1500
ELAALVVSK[x]VYYYLGEYDEALLFALSSGPK	8	0	3307.726646	0.0052	0.1550
GGDWERK[x]NR	6	0	1116.542400	0.0050	0.0450
SIMLYLMVQSVNSELKLLSSAK[x]K	21	0	2581.422189	0.0050	0.1150
ESQDYLNLVQALAETNVK[x]DEK	17	0	2406.191334	0.0050	0.1050
VDK[x]PDGTMDYDSMDNIFFAK	2	0	2308.002683	0.0050	0.1000
CNK[x]FFYILYFELYK	2	0	1946.963993	0.0050	0.0700
LEFIK[x]VIPVEELKEIK	4	0	1926.144056	0.0050	0.0800
ATSAGPK[x]QTETINWLEK	6	0	1872.958052	0.0050	0.0850
QDLADATVETLK[x]AIEGK	11	0	1800.946820	0.0050	0.0850
K[x]NCKADAGITIAPR	0	0	1513.803419	0.0050	0.0700
IVRTLIDK[x]FSGEK	7	0	1504.861253	0.0050	0.0650
K[x]AVYMPLCDPGNK	0	0	1491.721334	0.0050	0.0650
DKPK[x]YEPPVPTR	3	0	1425.761546	0.0050	0.0600
MPIDFK[x]GFICK	5	0	1354.677686	0.0050	0.0550
EK[x]VAFILDQVR	1	0	1316.745171	0.0050	0.0550
LTHEK[x]STMLEK	4	0	1315.680522	0.0050	0.0550
GGDEWK[x]IEPLK	5	0	1270.655693	0.0050	0.0550
TNAIVMK[x]DIR	6	0	1159.638269	0.0050	0.0500
VVDK[x]DGIR	3	0	900.502835	0.0050	0.0400
S[x]GYDR	0	0	596.255412	0.0050	0.0250
FMALGLALLFNGK[x]QDLADATVETLKAIEGK	12	0	3176.715368	0.0048	0.1450
HDYYDSSSSIYDYSIIHVELVIYAK[x]ASK	24	0	3265.581778	0.0048	0.1350
ASVVETVTLTKVTQKK[x]PPVQPLAYK	15	0	2724.578817	0.0048	0.1200
FSFISNVRPK[x]LFAYPPKSVQPTAK	9	0	2721.500514	0.0048	0.1150
FAELQK[x]SLNNLNTIDIDANLEK	5	0	2502.296462	0.0048	0.1050
CRTIPPLTTVK[x]GSDAAPQASK	10	0	2197.152392	0.0048	0.1000
DK[x]MNFVILCRDAIPYEANIR	1	0	2437.224503	0.0047	0.0950
TIPPLTTVK[x]GSDAAPQASK	8	0	1881.020649	0.0047	0.0900
AVYDTAVVQEDPEK[x]WK	13	0	1876.920608	0.0047	0.0750
SSSDMAYTSMFK[x]GNQK	11	0	1780.775938	0.0047	0.0750
VEDNGGAFGDDQREAADFIFDICGIAGIK[x]K	28	0	3227.519192	0.0047	0.1400
HFYAHK[x]PGVLATSFLDQDLESECMLLIR	5	0	3289.626236	0.0046	0.1300
MK[x]LSLFSNKENELR	1	0	1707.897707	0.0046	0.0650
NK[x]TDTKTIEAITFK	1	0	1608.872208	0.0046	0.0650
GEK[x]VEDAPENNSFR	2	0	1590.727340	0.0046	0.0650
VDPLVSLMMVEK[x]IPDSTYEMVGGLEK	11	0	2879.436904	0.0046	0.1200
DEKVSEVLNSEDITGIQEK[x]STDLR	18	0	2704.340167	0.0046	0.1100
SSLELANNAVK[x]SNDIEKAIDLYK	10	0	2534.322675	0.0046	0.1050
FNLMVICK[x]DKK	7	0	1394.741343	0.0045	0.0500
FNLMVICK[x]DK	7	0	1266.646388	0.0045	0.0450
FK[x]TNHGNPFM	1	0	1191.549460	0.0045	0.0450
AEAK[x]DVAKMK	3	0	1089.585175	0.0045	0.0450
AASLLK[x]VNMENLIVTDLGKYAEVLIETAK	5	0	3145.730683	0.0045	0.1300
DYVIQSDLMSAARK[x]VADLK	13	0	2122.109136	0.0045	0.0850
YPMDAHK[x]SELEGVEEARR	6	0	2116.000652	0.0044	0.0800
GK[x]VAVFDSQTQPPVLWFR	1	0	2074.099899	0.0044	0.0800
VAQTTYK[x]KIYNEYPPTK	6	0	2043.067597	0.0044	0.0750
SSGSSYPSLLQCLK[x]APVLSDSSCK	13	0	2570.235514	0.0044	0.1050
GQAQSGNFSNFGDGANGDNKK[x]DQK	20	0	2483.106041	0.0044	0.1050
ALTCKMPGTLLPGPGK[x]GYIGDPIK	15	0	2483.327901	0.0044	0.1050
VVK[x]VDAQDFLKVAETR	2	0	1817.004608	0.0044	0.0700
SLK[x]RELIR	2	0	1013.634509	0.0044	0.0350
ACAAQSNATFLKLAAPQLVQMFIGDGAK[x]LVR	27	0	3288.747347	0.0044	0.1350
APPEILDISKQLADYK[x]AFEDSLR	15	0	2618.359059	0.0043	0.1000
SITEFGDTATAK[x]ELEAMKLLRPR	11	0	2576.363096	0.0043	0.1000
K[x]LIRIDDHIGIAIAGLAPDAR	0	0	2227.279973	0.0043	0.0900
ENAPAIIFIDEIDAIATK[x]RFDAQTGADR	17	0	3060.551483	0.0043	0.1200
AK[x]YASQK	1	0	794.428614	0.0043	0.0300
K[x]ASLLTR	0	0	787.491545	0.0043	0.0300
DDFDAFYGIDTMSPNMK[x]VDK	16	0	2308.002683	0.0043	0.0850
LMTEFVDQVDDVVK[x]YEIDKTLAGVTR	13	0	2983.521097	0.0042	0.1100
QYSAKAK[x]WSTAETLTNNK	6	0	2040.027522	0.0042	0.0750
SETMKYYLPK[x]GK	9	0	1443.743119	0.0042	0.0500
HGQLK[x]QSMTSLVQHVMTYLPGIDDLKTK	4	0	3167.646972	0.0041	0.1150
DQPK[x]KVGQYIR	3	0	1330.735668	0.0041	0.0450
EEYLRAAK[x]ASR	7	0	1292.683635	0.0041	0.0450
NKEHIMDNLEAQAIEELEGAK[x]EDALFK	20	0	3084.507235	0.0041	0.1100
K[x]AGHPFMWNQHLGYVLTCPSNLGTGLR	0	0	3053.511491	0.0041	0.1100
VTQKK[x]PPVQPLAYKSATPFR	4	0	2255.278912	0.0040	0.0800
GYQTIELDK[x]K	8	0	1193.629146	0.0040	0.0400
DIK[x]VIMATNR	2	0	1159.638269	0.0040	0.0400
KDK[x]PK	2	0	614.375128	0.0040	0.0200
DQPK[x]K	3	0	614.338744	0.0040	0.0200
K[x]NVPK	0	0	584.364565	0.0040	0.0200
DSLTVGAFFVYGSSSLYGDGGK[x]LR	21	0	2495.233139	0.0040	0.0950
IWKSDEINEVLNK[x]YQETQR	12	0	2392.202175	0.0039	0.0750
IGLSK[x]IRIAYASVVYIADK	4	0	2079.209109	0.0039	0.0750
ARVEAQNHK[x]LNLADPVSIEYLTR	8	0	2636.403319	0.0039	0.0900
TYEAALEVIK[x]NMGTVVDLLIENK	9	0	2562.361367	0.0039	0.0900
TSASIDFDSNFLNSMIK[x]KNEEK	16	0	2517.205601	0.0039	0.0850
EDMGSNDK[x]ASKER	7	0	1465.646650	0.0038	0.0500
AVDEEMK[x]VRSEDYLPSK	6	0	1994.961812	0.0038	0.0650
EIK[x]IIYSDIDVDPVKPEHVGKVVLK	2	0	2832.599943	0.0038	0.0950
MNLGEDVNLEELIQCK[x]DDLSGAEIK	15	0	2832.351989	0.0038	0.0950
K[x]LEETDVAKAAILERPYASTGAYK	0	0	2623.385606	0.0038	0.0900
MVILNK[x]DGMERK	5	0	1432.752968	0.0038	0.0450
AVILSDTK[x]PVDK	7	0	1284.728853	0.0038	0.0450
LILVDDEK[x]TSWIYKNK	7	0	1964.061785	0.0037	0.0600
K[x]DSESTEEKEAQAVQR	0	0	1833.870361	0.0037	0.0600
WK[x]RENQLR	1	0	1128.615169	0.0037	0.0300
GEK[x]R	2	0	488.270670	0.0037	0.0150
FDVVPVPQSSLYLRNLTDETK[x]NK	20	0	2662.396504	0.0037	0.0850
K[x]GEKVEDAPENNSFR	0	0	1718.822296	0.0037	0.0550
DEKYTLYDQNDTK[x]EWLDK	12	0	2303.059269	0.0036	0.0650
QYQEVVKQGDVLLNK[x]LQK	14	0	2129.184348	0.0036	0.0650
K[x]EDSSPCGYIIRILSGEQTVK	0	0	2379.210294	0.0036	0.0750
K[x]INANEK	0	0	815.450075	0.0036	0.0250
K[x]NLLNPLIEDSRYGLQGPTWLVHK	0	0	2790.517949	0.0035	0.0850
IIYSDIDVDPVKPEHVGKVVLK[x]NK	21	0	2704.516220	0.0035	0.0850
K[x]PPVQPLAYKSATPFRK	0	0	1927.104259	0.0035	0.0600
QK[x]TATQPIVAQEMETDNQTALLVANVR	1	0	2968.528639	0.0035	0.0950
RLLK[x]LEEAMK	3	0	1229.716515	0.0035	0.0350
GTEVEK[x]ITIK	5	0	1116.638983	0.0035	0.0350
GGYAEVK[x]QSEVIGLVRTITFDAR	6	0	2508.333515	0.0035	0.0800
HNNHMAK[x]VLTLELYKK	6	0	1938.050842	0.0034	0.0550
S[x]SSDMAYTSMFKGNQK	0	0	1780.775938	0.0034	0.0550
FDVIVAK[x]GKVAVFDSQTQPPVLWFR	6	0	2846.548187	0.0034	0.0850
SQK[x]NVISLEISDTSLQPLSTFFAERAK	2	0	3008.581721	0.0033	0.0900
SPADWVADTIFAESDLGK[x]NDGTIVIRK	17	0	2917.482014	0.0033	0.0900
DTALEKYK[x]SYLLQHR	7	0	1863.984208	0.0033	0.0500
EVIELPLK[x]NPELFLR	7	0	1809.039932	0.0033	0.0500
ALRDTLSK[x]DQELTEENVSISVIGK	7	0	2644.391809	0.0033	0.0800
MSAQSCACMVRTLLYGK[x]R	16	0	2131.015784	0.0033	0.0600
DK[x]PKYEPPVPTR	1	0	1425.761546	0.0033	0.0400
WK[x]R	1	0	488.285928	0.0033	0.0100
TTMGAYIANRVTDK[x]LTQLTDNIWCCR	13	0	3100.489095	0.0033	0.0850
V[x]GVFKNVSGNVLSEIKNNWQIER	0	0	2629.397507	0.0033	0.0750
YPMDAHK[x]SELEGVEEAR	6	0	1959.899550	0.0032	0.0550
QEALSSK[x]TLFTRPIPVR	6	0	1942.099899	0.0032	0.0550
AFGRVYATMQK[x]LQK	10	0	1639.886752	0.0032	0.0450
YQK[x]DEEWPPKM	2	0	1449.659787	0.0032	0.0350
ATKQSK[x]YTYDR	5	0	1359.678214	0.0032	0.0350
EDLTDEEKAASIAVEDEK[x]R	17	0	2147.022884	0.0032	0.0600
VSGSELVQK[x]YIGEGSR	8	0	1707.879080	0.0031	0.0500
EK[x]SLLAHK	1	0	924.539219	0.0031	0.0250
NEIATCAEK[x]VYSEIPLSNATSLLYLENTK	8	0	3270.632819	0.0031	0.0900
MHNNHAKSLPPEEYDEK[x]LYNK	16	0	2556.206604	0.0031	0.0650
AVNIAFTQDQLLK[x]RAATYIHR	12	0	2428.333793	0.0031	0.0650
NEEKK[x]LMELFISK	4	0	1607.859201	0.0031	0.0400
ENEQKIK[x]TLSMEK	6	0	1576.812980	0.0031	0.0400
NVPK[x]LQNVSNFQK	3	0	1514.820452	0.0031	0.0400
K[x]DGIQDIMPSQAK	0	0	1429.723444	0.0031	0.0400
APVLSDSSCK[x]SSYPGQITGNMICVGFLEGGK	9	0	3258.535765	0.0031	0.0950
QGITEAYNQKAVEK[x]LMSR	13	0	2065.062523	0.0031	0.0550
EAGFIDDILIITPASKEK[x]ADAAFLR	17	0	2703.448203	0.0030	0.0750
C[x]SPSATLTHR	0	0	1128.534535	0.0030	0.0300
K[x]EEPK	0	0	629.338410	0.0030	0.0150
K[x]HGQLKQSMTSLVQHVMTYLPGIDDLK	0	0	3066.599298	0.0030	0.0800
M[x]STLDLNHLADLYDRKDWNACK	0	0	2678.257980	0.0030	0.0650
K[x]IEIPLPNEVGRMEILK	0	0	1978.128419	0.0029	0.0500
QNLFVPTSDKEK[x]ASFAR	11	0	1937.000583	0.0029	0.0500
K[x]IEFPPPSAEARAEILR	0	0	1923.057703	0.0029	0.0500
CVVHLNDASVAAK[x]LLMK	12	0	1868.001115	0.0029	0.0500
WDLSRDSLTVGAFFVYGSSSLYGDGGK[x]LR	26	0	3152.556569	0.0029	0.0850
AELDK[x]IGLSKIR	4	0	1341.797930	0.0029	0.0350
NEDDIEDIAALWMK[x]RISHR	13	0	2311.137804	0.0029	0.0550
AASLLK[x]VNMENLIVTDLGK	5	0	2028.128811	0.0029	0.0550
LLFIEK[x]AEIINSLNLNNDLTDKLAQFEK	5	0	3245.754588	0.0029	0.0800
K[x]TLVAHAVLKVGSALVGSQTK	0	0	2106.252365	0.0029	0.0600
GK[x]VVIDAFRLINPSTLMMGQEPR	1	0	2571.366408	0.0028	0.0650
NCK[x]ADAGITIAPRCTDLDAIGVK	2	0	2458.230706	0.0028	0.0650
GEIKK[x]AMVNIDTIDNK	4	0	1787.945046	0.0028	0.0450
K[x]AIPLALGLLSASNPQMRIFDTLSR	0	0	2711.515506	0.0028	0.0700
SLALTK[x]KDK	5	0	1002.607293	0.0028	0.0250
TAAVNIK[x]VR	6	0	970.592313	0.0028	0.0250
VTQKKPPVQPLAYK[x]SATPFR	13	0	2255.278912	0.0027	0.0550
ELISVSAASK[x]ILSNITYSYK	9	0	2186.183345	0.0027	0.0550
IAQGLLYLGK[x]GTMTLNPYHTER	9	0	2475.294296	0.0027	0.0600
AGDFQGLNEQLVSLFK[x]KHGQLK	15	0	2456.317475	0.0027	0.0600
LIDASTVK[x]HVFPITK	7	0	1667.960960	0.0027	0.0400
KAMVNIDTIDNK[x]VATTM	11	0	1863.943328	0.0026	0.0450
SVMIMVK[x]MYSPSENCFFFR	6	0	2372.082464	0.0026	0.0500
NEEEPTKK[x]GINIDQSSNSK	7	0	2117.023553	0.0026	0.0500
GIWHNDNK[x]SFLVWVNEEDHLR	7	0	2607.261750	0.0026	0.0550
A[x]SLLKVNMENLIVTDLGKYAEVLIETAK	0	0	3074.693573	0.0025	0.0700
TTEEK[x]EATPMEMDEEK	4	0	1896.796787	0.0025	0.0400
TGRSIK[x]GYTLPPHCSR	5	0	1828.936545	0.0025	0.0400
SSCK[x]IVFRSELQDK	3	0	1695.861321	0.0025	0.0350
STELFK[x]NEEEPTKK	5	0	1678.841301	0.0025	0.0350
K[x]NLLNPLIEDSR	0	0	1410.783007	0.0025	0.0300
NCK[x]K	2	0	548.274037	0.0025	0.0100
KPIGATWKTTQLEEANSK[x]LGYIFGADYPK	17	0	3225.670864	0.0024	0.0700
GPSLYQVDPSGTYFAWKATAIGK[x]SSTAAK	22	0	3001.518398	0.0024	0.0700
VSK[x]QGEIDYEALVKLTDGTNGADLR	2	0	2691.371409	0.0024	0.0600
MELLEQYNVIHDHQEERMQK[x]LLR	19	0	2951.474439	0.0024	0.0550
V[x]PTFANFHTPIFIAKREDGMK	0	0	2418.251708	0.0024	0.0500
LYFYYILFFEK[x]CNRSVECR	10	0	2606.244903	0.0024	0.0450
TLLAK[x]AVANQTSATFLR	4	0	1804.020592	0.0024	0.0400
TLEVLYLK[x]MHNNHAK	7	0	1809.955886	0.0023	0.0350
AEQEELLSEK[x]VSTKK	9	0	1717.909710	0.0023	0.0350
REAEAAK[x]DEQIEK	6	0	1515.752826	0.0023	0.0300
FLLDDFDQQEHIQK[x]SETMKYYLPK	13	0	3015.468672	0.0023	0.0550
LDPPILPENGDLEK[x]DEPEETDVNK	13	0	2705.291825	0.0023	0.0550
SLLELNETQSNIQEQGVNWGK[x]K	20	0	2514.271310	0.0023	0.0500
IMK[x]LCFDELKK	2	0	1423.756658	0.0023	0.0250
K[x]SSEQANLYER	0	0	1323.641830	0.0023	0.0250
EALEK[x]TEEKTESYYSNAVELNLLLISPTK	4	0	3311.702277	0.0022	0.0650
WK[x]EILENVVCFALLTPYDNEQADLLHR	1	0	3285.649080	0.0022	0.0600
ITIK[x]VHVSEVLGDIRSITEFGDTATAK	3	0	2899.565345	0.0022	0.0600
A[x]SLLKVNMENLIVTDLGK	0	0	1957.091700	0.0022	0.0400
NK[x]LTNDETR	1	0	1089.541397	0.0022	0.0200
SMAIDK[x]DIR	5	0	1047.538227	0.0022	0.0200
SLALTKK[x]DK	6	0	1002.607293	0.0022	0.0200
AGNNYVAQANLDLFNSVTNK[x]SGSTGVAGYLAR	19	0	3271.622012	0.0022	0.0700
VGVFK[x]NVSGNVLSEIK	4	0	1688.946037	0.0022	0.0350
VIPVEELK[x]EIKQIK	7	0	1665.007573	0.0021	0.0300
VVTSK[x]LLKPRVNNR	4	0	1622.994323	0.0021	0.0300
TSTSSMTAVPK[x]PLK	10	0	1446.775143	0.0021	0.0300
LK[x]LELKK	1	0	870.590192	0.0021	0.0150
INHEHFMDGILEVQMRK[x]SK	16	0	2311.156430	0.0021	0.0400
RVHVTQEDFELAVAK[x]VLNK	14	0	2195.206144	0.0021	0.0400
IYADLK[x]INEDSK	5	0	1407.724493	0.0021	0.0250
SSTAAKTFLEK[x]R	10	0	1337.730248	0.0021	0.0250
VLVDMESMLVPK[x]PLINK	11	0	1925.072882	0.0021	0.0350
YVQVEQRNK[x]PDERFNTGVVNVR	8	0	2646.362518	0.0020	0.0450
LLSSAKK[x]YYESFADFDSEGTDAYLTYK	6	0	3111.459940	0.0020	0.0550
GVSKDEK[x]VANEQEQALTNLSDLYVR	6	0	2805.414331	0.0020	0.0500
GFPTPK[x]ATSTGTTIVGVIAKDCIVLGADTR	5	0	3045.616721	0.0020	0.0600
INVK[x]FFEKEDVQSLK	3	0	1822.982813	0.0020	0.0300
I[x]AIVVNQNWYCANTK	0	0	1792.892954	0.0020	0.0300
VYATMQK[x]LQK	6	0	1208.658670	0.0020	0.0200
MVTANIK[x]NIK	6	0	1130.648106	0.0020	0.0200
SAK[x]AK	2	0	503.306720	0.0020	0.0100
NK[x]HCLIKMNHGTTTLAFR	1	0	2141.098527	0.0019	0.0350
IIENEQSAEK[x]NAYVINLK	9	0	2075.089784	0.0019	0.0350
ATSAGPKQTETINWLEK[x]R	16	0	2029.059155	0.0019	0.0350
EEMMNSIQQAVAK[x]	12	0	1477.690428	0.0019	0.0250
NCK[x]ADAGITIAPR	2	0	1385.708463	0.0019	0.0250
K[x]CLTDLEDEAPAKDILLDMSR	0	0	2432.192593	0.0019	0.0400
NRTMVEVIPYFAEDLLVLK[x]TDELK	18	0	2835.509082	0.0019	0.0450
LVLK[x]EVFLSFHNLVGR	3	0	1870.082797	0.0019	0.0300
QEVAAQKSSEETEDK[x]K	14	0	1805.864214	0.0019	0.0300
DISSK[x]SPSGNDALNDK	4	0	1646.774679	0.0019	0.0300
QLASYYHK[x]ESNALFMVRIAQGLLYLGK	7	0	3112.653049	0.0019	0.0500
LREEIQK[x]GDGGTDYVCVPK	6	0	2163.062913	0.0018	0.0350
AANVLAFQSTTKTLALK[x]YPGGGPGK	16	0	2489.364088	0.0018	0.0450
LDPYWNQLIVAGVDGENK[x]EPYVAFADLR	17	0	3191.592618	0.0018	0.0500
ASLLK[x]VNMENLIVTDLGKYAEVLIETAK	4	0	3074.693573	0.0018	0.0500
M[x]NSTEEIDLYNRWK	0	0	1797.835501	0.0018	0.0250
LALTK[x]LTIPLPLYPQGHPGGSEGGPKLEFIK	4	0	3270.837863	0.0018	0.0550
M[x]FMTRSEYDRGVNTFSPEGR	0	0	2379.073490	0.0018	0.0350
EKWIAK[x]QILDCIVNLSEPAK	5	0	2354.266687	0.0018	0.0350
K[x]AQSGPDASAKLPTVIPTTR	0	0	2037.121751	0.0018	0.0350
TIPPLTTVKGSDAAPQASK[x]K	18	0	2009.115605	0.0018	0.0350
TIEAITFKTDNHLSSTLEK[x]LSFK	18	0	2622.390357	0.0017	0.0400
GEK[x]VEDAPENNSFRSWIGAYLAK	2	0	2580.260747	0.0017	0.0400
Q[x]LMTEFVDQVDDVVK	0	0	1764.860319	0.0017	0.0250
TEEQRQPEDK[x]LR	9	0	1527.764059	0.0017	0.0200
IKENQEK[x]ISNNK	6	0	1443.768084	0.0017	0.0200
KK[x]ELFDCLK	1	0	1179.632121	0.0017	0.0150
QSK[x]ATR	2	0	689.382001	0.0017	0.0100
VHPEGKYVVDISPDIDIK[x]EIKPNIR	17	0	2873.564954	0.0016	0.0400
G[x]VFKNVSGNVLSEIKNNWQIER	0	0	2530.329098	0.0016	0.0350
AHLDVQEK[x]DQPKK	7	0	1534.810280	0.0015	0.0200
TLASLQK[x]RTHALENTFLPSNSAR	6	0	2554.361457	0.0015	0.0350
DEPEETDVNKYQK[x]DEEWPPK	12	0	2475.107668	0.0015	0.0300
DAGK[x]DEFSRK	3	0	1151.557046	0.0015	0.0150
LENVK[x]IYADLKINEDSK	4	0	1991.057425	0.0015	0.0250
EEIQLLQEPGSYVGEVIKTMGK[x]NK	21	0	2689.399538	0.0015	0.0350
SLGSGMDQEK[x]VLNK	9	0	1504.755469	0.0014	0.0200
K[x]DWNACK	0	0	920.417393	0.0014	0.0100
K[x]VGQYIR	0	0	862.502443	0.0014	0.0100
M[x]MGINER	0	0	849.383652	0.0014	0.0100
GVSK[x]DEKVANEQEQALTNLSDLYVR	3	0	2805.414331	0.0014	0.0350
ASRPGAAAK[x]LDGKDELWK	8	0	1912.016567	0.0014	0.0250
TMVEVIPYFAEDLLVLK[x]TDELK	16	0	2565.365058	0.0014	0.0300
VADLKK[x]LEGTIDYQK	5	0	1719.940617	0.0013	0.0200
VVGSEFVQK[x]YLGEGPRMVR	8	0	2150.130540	0.0013	0.0250
AVENASTCIGIK[x]CEDGVILALEKVVTSK	11	0	3003.561908	0.0012	0.0350
DCISGWGCVVYVITADK[x]CIK	16	0	2343.106032	0.0012	0.0250
DVCIK[x]LGLDSEESAEYIVAK	4	0	2238.108857	0.0012	0.0250
SLYFATPGNTSFK[x]TDM	12	0	1778.818457	0.0012	0.0200
IK[x]ENQEKISNNK	1	0	1443.768084	0.0012	0.0150
AELDKIGLSK[x]IR	9	0	1341.797930	0.0012	0.0150
K[x]GINIDQSSNSK	0	0	1289.657479	0.0012	0.0150
NK[x]ELISVSAASK	1	0	1245.692803	0.0012	0.0150
G[x]VFK	0	0	449.263798	0.0012	0.0050
S[x]TLDLNHLADLYDRKDWNACK	0	0	2547.217501	0.0012	0.0250
D[x]VPTFANFHTPIFIAKREDGMK	0	0	2533.278647	0.0011	0.0250
NK[x]ELISVSAASKILSNITYSYK	1	0	2428.321223	0.0011	0.0250
MPGTLLPGPGKGYIGDPIK[x]FVR	18	0	2312.271383	0.0011	0.0250
TK[x]VVDRYADVIASIGLSR	1	0	1962.089727	0.0011	0.0200
M[x]PFGNTHNK	0	0	1044.481051	0.0011	0.0100
CIDMFIHK[x]SAELYK	7	0	1753.853066	0.0011	0.0150
VLNK[x]EHLEADFVTQVAVRR	3	0	2223.212290	0.0011	0.0200
AIGSGSEPAKSELVK[x]EFHK	14	0	2013.053008	0.0011	0.0200
WNSKVDK[x]PDGTMDYDSMDNIFFAK	6	0	2823.251891	0.0010	0.0250
VEAQNHK[x]LNLADPVSIEYLTRYVAGVQQK	6	0	3282.735917	0.0010	0.0300
AKVAEQNENPTVGSAQK[x]MIQDEAQK	16	0	2713.333976	0.0010	0.0250
VDDLLTTQAEAK[x]GAGFLLFMLNALR	11	0	2706.441342	0.0010	0.0250
AANVLAFQSTTK[x]TLALKYPGGGPGK	11	0	2489.364088	0.0010	0.0250
CLTDLEDEAPAK[x]DILLDMSR	11	0	2304.097637	0.0010	0.0200
EASK[x]TLSKWR	3	0	1204.656362	0.0010	0.0100
P[x]FGNTHNKFK	0	0	1188.603937	0.0010	0.0100
K[x]PPVQPLAYK	0	0	1139.670224	0.0010	0.0100
LVK[x]GR	2	0	571.380549	0.0010	0.0050
LGITFAHVTAAK[x]NNSWAKSWSNLDLR	11	0	2899.509172	0.0010	0.0250
LILVDDEKTSWIYK[x]NK	13	0	1964.061785	0.0009	0.0150
YMLLSQIMLNSVSEVK[x]SLLTGK	15	0	2453.327233	0.0009	0.0200
EATPMEMDEEK[x]SQDISINGNSK	10	0	2452.073269	0.0009	0.0200
MVCKIWK[x]SDEINEVLNK	6	0	2105.064830	0.0009	0.0150
SSLELANNAVKSNDIEK[x]AIDLYK	16	0	2534.322675	0.0009	0.0200
SLPLQIEVANDCIK[x]WAIK	13	0	2097.129144	0.0008	0.0150
LAEK[x]WR	3	0	801.449683	0.0008	0.0050
K[x]VSTTPANSFELKQYLIQR	0	0	2222.205809	0.0008	0.0150
VDAQDFLK[x]VAETR	7	0	1490.772835	0.0008	0.0100
ALTLK[x]TGPPGPPCGGKFMLK	4	0	2069.116472	0.0008	0.0150
GK[x]YYPLK	1	0	867.485399	0.0007	0.0050
IK[x]LISGK	1	0	757.506134	0.0007	0.0050
ASRGAATIK[x]GAIWYGIDFTAAR	8	0	2295.212290	0.0007	0.0150
K[x]DYTMAQPEFFKAVR	0	0	1829.913356	0.0007	0.0100
VGVFK[x]NVSGNVLSEIKNNWQIER	4	0	2629.397507	0.0007	0.0150
LALTK[x]PKGTPGYGPLGVLPKVGIR	4	0	2431.467763	0.0006	0.0150
ALTLK[x]TGPPGPPCGGK	4	0	1549.828571	0.0006	0.0100
K[x]IEFPSYR	0	0	1038.549782	0.0006	0.0050
MPFGNTHNKFKLNYK[x]PEEEYPDLSK	14	0	3025.464255	0.0006	0.0150
VELAKQNLFVPTSDK[x]EK	14	0	1945.051948	0.0006	0.0100
LDPPILPENGDLEK[x]DEPEETDVNKYQK	13	0	3124.508674	0.0006	0.0150
VEYAPSNEIDTFELQGCSLK[x]DQIGEEK	19	0	3098.438882	0.0006	0.0150
SNQATTSTDRQVK[x]LLFIEK	12	0	2178.164339	0.0005	0.0100
VIGSELVQK[x]YVGEGARMVR	8	0	2090.130540	0.0005	0.0100
VAVGQQYRVNLEAYLDLSITPK[x]QHAVNER	21	0	3310.742063	0.0005	0.0150
INEDSK[x]LAVNENLASSKSSM	5	0	2136.036759	0.0005	0.0100
VVLKNK[x]GTMK	5	0	1116.668841	0.0005	0.0050
DCISGWGCVVYVITADK[x]CIKR	16	0	2499.207134	0.0005	0.0100
KGINIDQSSNSK[x]DPEEEAEMMTK	11	0	2580.168225	0.0004	0.0100
LGIDPPKGIMLYGPPGTGK[x]TLCAR	18	0	2511.334048	0.0004	0.0100
YACKILGVVEGQFSRPAK[x]LNDPEDK	17	0	2833.443128	0.0004	0.0100
KEEMVMLK[x]GDEVVSLLGVSEQVQVR	7	0	2801.466563	0.0004	0.0100
LLSSAK[x]KYYESFADFDSEGTDAYLTYK	5	0	3111.459940	0.0004	0.0100
GNIK[x]VLFATNRPNTLDEALMRPGRIDR	3	0	3066.650753	0.0004	0.0100
SLGSGMDQEKVLNK[x]EHLEADFVTQVAVR	13	0	3099.565749	0.0004	0.0100
LDPAGFYIGYKATSAGPK[x]QTETINWLEK	17	0	3097.575909	0.0004	0.0100
VAIK[x]KGAVEYEIYK	3	0	1609.907866	0.0004	0.0050
DGIVLAAEKK[x]VTSK	9	0	1457.845270	0.0004	0.0050
TGPPGPPCGGK[x]FMLK	10	0	1542.768616	0.0003	0.0050
LVLK[x]EVFLSFHNLVGRR	3	0	2026.183900	0.0003	0.0050
FSFISNVRPK[x]LFAYPPK	9	0	2010.109010	0.0003	0.0050
DK[x]SAQVILSEIEVLEAEHRPFK	1	0	2537.348830	0.0002	0.0050
EEIQLLQEPGSYVGEVIK[x]TMGKNK	17	0	2689.399538	0.0002	0.0050
MAIVSK[x]VNIVPQMLEFADWGESDEYVR	5	0	3125.520049	0.0002	0.0050
# precursors: 1
Precursor: 3895.9194	5	0.9983	0
KLPNIEEATFDK[x]R(11)	MEQK[x]PEVDYSEKFAELQK(3)	1.3450	3895.9552	138.0681
KLPNIEEATFDK[x]R(11)	MEQKPEVDYSEK[x]FAELQK(11)	1.2750	3895.9552	138.0681
VDAQDFLK[x]VAETR(7)	MNSTEEIDLYNRWK[x]ALER(13)	1.2450	3895.9413	138.0681
S[x]GYDRALSVFSPDGR(0)	DEK[x]VSEVLNSEDITGIQEK(2)	1.2350	3895.8962	138.0681
M[x]SGYDRALSVFSPDGR(0)	KPIGATWK[x]TTQLEEANSK(7)	1.1650	3895.9413	138.0681
VSK[x]QGEIDYEALVK(2)	SDEINEVLNK[x]YQETQRQS(9)	1.0950	3895.9325	138.0681
QVK[x]NRDCVGR(2)	TLADVEVNHLK[x]CDQFLVAHYR(10)	1.0700	3895.9572	138.0681
DYEQFGYFK[x]R(8)	NEADPAMAILSEYLETGSVK[x]LR(19)	1.0600	3895.8977	138.0681
ASK[x]AAR(2)	S[x]QSQFDPYVQNGGTTVAIAGDGFAILAGDTR(0)	1.0100	3895.9339	138.0681
K[x]LPNIEEATFDKR(0)	MEQK[x]PEVDYSEKFAELQK(3)	1.0050	3895.9552	138.0681
FLHDK[x]NSDYK(4)	ILYVNNAK[x]SQEEAIENIKCTR(7)	0.9650	3895.9413	138.0681
NWK[x]EGLSR(2)	GTCAGEVFMALK[x]GMALGSANEKIEASK(11)	0.9600	3895.9269	138.0681
DVEFLHSDK[x]IDTIVK(8)	IGLHDDAYLDVCK[x]YYR(12)	0.9550	3895.9341	138.0681
K[x]LPNIEEATFDKR(0)	MEQKPEVDYSEK[x]FAELQK(11)	0.9350	3895.9552	138.0681
M[x]SGYDRALSVFSPDGR(0)	K[x]PIGATWKTTQLEEANSK(0)	0.9100	3895.9413	138.0681
DLKLK[x]WSDER(4)	EDCEAATDPLLK[x]KQMSYMLAR(11)	0.8700	3895.9156	138.0681
KLPNIEEATFDK[x]R(11)	M[x]EQKPEVDYSEKFAELQK(0)	0.8650	3895.9552	138.0681
FLK[x]TSKTPPTAMLSSVR(2)	NSSSDMAYTSMFK[x]GNQK(12)	0.8650	3895.9156	138.0681
FMLK[x]LGVK(3)	WNSK[x]VDKPDGTMDYDSMDNIFFAK(3)	0.8500	3895.8873	138.0681
AASIAVEDEK[x]R(9)	NEEGIIEFTKTPNDTQK[x]YSNDK(16)	0.8400	3895.8962	138.0681
