# Supplementary material for: ECL: an exhaustive search tool for the identification of cross-linked peptides using whole database
Source: BMC Bioinformatics. 2016 May 20;17:217. doi: 10.1186/s12859-016-1073-y (PMC4874008; doi:10.1186/s12859-016-1073-y)
Supplement: Additional file 5 — Kojak’s pre-selection list of PSMs only identified by ECL. (ZIP 5147 kb) [file 12859_2016_1073_MOESM5_ESM.zip › Kojak's pre-selection ranks of ECL only peptides/Kojak's detailed results/aleitner_M1012_006/diagnostic_5504.txt]

Scan: 5504
QDPK[x]K	3	0	614.338744	0.0990	0.4950
DQPK[x]K	3	0	614.338744	0.0990	0.4950
M[x]PPK	0	0	471.251517	0.0938	0.3750
MNGASGAELK[x]GVCTEAGMFALR	9	0	2269.065233	0.0857	1.8850
NLIRLAK[x]R	6	0	982.639929	0.0656	0.5250
NPELFLRVGIK[x]PPK	10	0	1606.955817	0.0629	0.8800
VGIK[x]PPK	3	0	737.479921	0.0621	0.4350
DQPK[x]KVGQYIR	3	0	1330.735668	0.0600	0.6600
DQPKK[x]VGQYIR	4	0	1330.735668	0.0595	0.6550
LGVK[x]PPK	3	0	737.479921	0.0586	0.4100
DKPK[x]YEPPVPTR	3	0	1425.761546	0.0579	0.6950
KLGVK[x]PPK	4	0	865.574877	0.0506	0.4050
FRKLGVK[x]PPK	6	0	1168.744388	0.0460	0.4600
QDPK[x]KHLDAEVQK	3	0	1534.810280	0.0435	0.5650
K[x]LGVKPPK	0	0	865.574877	0.0419	0.3350
K[x]LAR	0	0	486.327789	0.0413	0.1650
MRK[x]LAR	2	0	773.469370	0.0408	0.2450
QDPKK[x]HLDAEVQK	4	0	1534.810280	0.0408	0.5300
AVAVVVDPIQSVK[x]GK	12	0	1508.892552	0.0407	0.6100
FVK[x]LGIDPPK	2	0	1112.659326	0.0405	0.4050
ARLTQLLSQIK[x]EEQGDIK	10	0	2069.147964	0.0400	0.7200
NK[x]YAIQLPLPPK	1	0	1380.812854	0.0383	0.4600
LAAEDHKFVIHQEENK[x]R	15	0	2063.054738	0.0365	0.6200
ASK[x]AAREYLEK	2	0	1264.677488	0.0364	0.4000
E[x]MKKDSESTEEK	0	0	1439.644921	0.0362	0.4350
TK[x]LVK	1	0	587.400615	0.0360	0.1800
NLLLQEK[x]GFPTPK	6	0	1483.839792	0.0350	0.4550
YQK[x]DEEWPPK	2	0	1318.619308	0.0350	0.3500
M[x]TEVLK	0	0	719.388726	0.0350	0.2100
EPNK[x]GSYRPYTAK	3	0	1509.757521	0.0346	0.4500
FRK[x]LGVKPPK	2	0	1168.744388	0.0345	0.3450
K[x]SSEQANLYER	0	0	1323.641830	0.0341	0.3750
M[x]SQAR	0	0	591.279850	0.0340	0.1700
K[x]GINIDQSSNSK	0	0	1289.657479	0.0338	0.4050
LK[x]WSDER	1	0	932.471536	0.0336	0.2350
K[x]QLLIDGANVLR	0	0	1338.798265	0.0329	0.3950
Y[x]TVGQGYTKAAWFEK	0	0	1747.856893	0.0327	0.4900
K[x]LQRLR	0	0	812.534410	0.0317	0.1900
NEEEPTK[x]KGINIDQSSNSK	6	0	2117.023553	0.0316	0.6000
LKPLIEK[x]GGDWER	6	0	1539.840853	0.0315	0.4100
RHNFVGLFVELSK[x]LLVK	12	0	1998.177753	0.0315	0.5350
CIK[x]RLVK	2	0	915.568742	0.0314	0.2200
D[x]RGKLVR	0	0	842.508589	0.0314	0.2200
YTSLSEEQK[x]MK	8	0	1342.643803	0.0314	0.3450
NEEEPTKK[x]GINIDQSSNSK	7	0	2117.023553	0.0311	0.5900
TTSNICHRLNADVLGQLIK[x]K	18	0	2280.237118	0.0310	0.6200
IINRDIGK[x]VVDK	7	0	1368.808828	0.0308	0.3700
Q[x]EMKKDSESTEEK	0	0	1567.703492	0.0308	0.4000
K[x]FDQLTQALNVAIR	0	0	1615.904510	0.0307	0.4300
EK[x]ADAAFLR	1	0	1019.539945	0.0306	0.2750
K[x]EPPVYTPPK	0	0	1154.633506	0.0305	0.3050
FFEKEDVQSLK[x]LK	10	0	1609.871482	0.0304	0.3950
K[x]VIAR	0	0	585.396198	0.0300	0.1500
LKPLIEK[x]GGDWERK	6	0	1667.935808	0.0300	0.4200
VGK[x]SAVIK	2	0	800.511946	0.0294	0.2350
E[x]SLQRLLQGAR	0	0	1269.715268	0.0291	0.3200
NILK[x]VDIEVAVIPSEGFRQR	3	0	2282.274552	0.0290	0.5800
EK[x]VLK	1	0	615.395529	0.0290	0.1450
EVIELPLK[x]NPELFLRVGIKPPK	7	0	2528.509290	0.0289	0.6350
KLPNIEEATFDK[x]R	11	0	1559.830681	0.0288	0.3750
Q[x]YTVGQGYTKAAWFEK	0	0	1875.915465	0.0288	0.4600
K[x]IDKEDMGSNDK	0	0	1378.639778	0.0288	0.3450
S[x]QAR	0	0	460.239372	0.0288	0.1150
VYATMQK[x]LQK	6	0	1208.658670	0.0285	0.2850
IEPLKLK[x]VLVQGLER	6	0	1734.076651	0.0283	0.4250
K[x]TELFK	0	0	764.443203	0.0283	0.1700
V[x]NQIESQMAMAEKLIQIRVK	0	0	2328.265640	0.0282	0.5650
DYEQFGYFK[x]RMGNIEM	8	0	2026.891629	0.0281	0.4500
IQK[x]ENRHK	2	0	1051.588622	0.0281	0.2250
T[x]EVLK	0	0	588.348247	0.0280	0.1400
VVDK[x]DGIREINI	3	0	1369.756460	0.0279	0.3350
IKVLAQLGMQSLSPLK[x]QGMNILR	15	0	2537.454825	0.0278	0.6400
RLAEGESEEVK[x]AYMDPHR	10	0	2116.000652	0.0278	0.5000
K[x]DSESTEEK	0	0	1051.466899	0.0278	0.2500
NK[x]VLVK	1	0	699.464272	0.0275	0.1650
K[x]YTGLLRVSAMMSCACQK	0	0	2103.009638	0.0275	0.4950
VGCDRNK[x]YAIQLPLPPK	6	0	1968.061404	0.0274	0.4650
SLQSVGQIIGEVLK[x]QLDSER	13	0	2198.190551	0.0273	0.5450
LIKK[x]SSEQANLYER	3	0	1677.904901	0.0271	0.3800
K[x]LDVAKR	0	0	828.518092	0.0271	0.1900
M[x]ESLQRLLQGAR	0	0	1400.755746	0.0271	0.3250
LQK[x]YQATVMR	2	0	1236.664816	0.0270	0.2700
NVSGNVLSEIK[x]NNWQIER	10	0	2099.075864	0.0269	0.4850
ANNWSK[x]FTATAALGVIHR	5	0	1956.032885	0.0267	0.4800
FFEKINVK[x]K	7	0	1151.670224	0.0267	0.2400
TGRK[x]EPPVYTPPK	3	0	1468.803742	0.0265	0.3450
EVIELPLK[x]NPELFLR	7	0	1809.039932	0.0263	0.3950
LNADVLGQLIK[x]K	10	0	1310.792119	0.0262	0.3150
IVKSAK[x]AK	5	0	843.554142	0.0262	0.2100
VNGVVFTNRPDEK[x]NR	12	0	1743.901545	0.0260	0.3900
GTLK[x]VHTIRLR	3	0	1292.804020	0.0259	0.2850
D[x]DGLEDDMPALADEEFEK	0	0	2037.836007	0.0258	0.4650
AVAVVVDPIQSVK[x]GKVVIDAFR	12	0	2309.346986	0.0257	0.5650
ARIEVEVYK[x]ITTGDR	8	0	1748.942012	0.0257	0.3850
D[x]GLEDDMPALADEEFEK	0	0	1922.809068	0.0256	0.4350
FNLMVICK[x]DK	7	0	1266.646388	0.0255	0.2550
DKPK[x]YEPPVPTRTGR	3	0	1739.931783	0.0253	0.3800
MNGASGAELK[x]GVCTEAGMFALRER	9	0	2554.208923	0.0252	0.6050
QSK[x]YTYDRGTTAVLK	2	0	1729.899815	0.0250	0.3750
AEQEELLSEKVSTK[x]K	13	0	1717.909710	0.0250	0.3750
LIK[x]KSSEQANLYER	2	0	1677.904901	0.0250	0.3500
VLKTK[x]DEGGPAGGLYI	4	0	1616.877294	0.0250	0.4000
VLTLELYKK[x]LR	8	0	1374.859801	0.0250	0.2750
NEEEPTK[x]K	6	0	973.471593	0.0250	0.2000
DK[x]LVLK	1	0	714.463938	0.0250	0.1500
K[x]LIR	0	0	528.374737	0.0250	0.1000
LK[x]ESQLVDKFFEK	1	0	1609.871482	0.0250	0.3250
DEPEETDVNKYQK[x]DEEWPPK	12	0	2475.107668	0.0247	0.4950
E[x]IINRDIGKVVDK	0	0	1497.851416	0.0246	0.3200
I[x]INRDIGKVVDK	0	0	1368.808828	0.0246	0.2950
YK[x]EDTALR	1	0	994.508312	0.0244	0.1950
K[x]TTEEK	0	0	734.380997	0.0242	0.1450
YEIDK[x]TLAGVTRDYYTK	4	0	2035.026127	0.0241	0.4100
AVAVVVDPIQSVKGK[x]VVIDAFR	14	0	2309.346986	0.0241	0.5300
LK[x]YYEQKIR	1	0	1239.697497	0.0239	0.2150
EVIELPLKNPELFLRVGIK[x]PPK	18	0	2528.509290	0.0239	0.5250
G[x]LGYPEDAIGKTKLVK	0	0	1687.950789	0.0237	0.3800
K[x]IEFPSYR	0	0	1038.549782	0.0237	0.1900
K[x]GEKVEDAPENNSFR	0	0	1718.822296	0.0237	0.3550
FNLMVICK[x]DKK	7	0	1394.741343	0.0236	0.2600
YLHQSLK[x]YKEDTALR	6	0	1863.984208	0.0233	0.3500
HNNHMAK[x]VLTLELYK	6	0	1809.955886	0.0233	0.3500
Q[x]DRGKLVR	0	0	970.567161	0.0231	0.1850
QGDVLLNKLQK[x]YQATVMR	10	0	2104.146189	0.0231	0.4150
LVSK[x]TSFLTNASNNLAIR	3	0	1948.074078	0.0231	0.4150
EAVELPLTHPELYEEMGIK[x]PPK	18	0	2519.298044	0.0230	0.5050
K[x]GVVALVEDKTK	0	0	1285.760486	0.0229	0.2750
K[x]TAGEDAVTLVK	0	0	1230.681905	0.0229	0.2750
VAIK[x]KGAVEYEIYK	3	0	1609.907866	0.0229	0.3200
K[x]VGQYIR	0	0	862.502443	0.0229	0.1600
FNLMVICKDK[x]K	9	0	1394.741343	0.0227	0.2500
LISGK[x]LDEARELLVK	4	0	1682.992985	0.0227	0.3400
EDK[x]EGVVNTIAFAIR	2	0	1660.878354	0.0227	0.3400
K[x]SYDYSATMYTRLFLLR	0	0	2127.082198	0.0226	0.3850
IEVEVYK[x]ITTGDRLILTENIK	6	0	2446.368170	0.0226	0.4750
QLADYK[x]AFEDSLR	5	0	1554.767750	0.0223	0.2900
QGDVLLNK[x]LQKYQATVMR	7	0	2104.146189	0.0222	0.4000
EK[x]RTFLR	1	0	948.550451	0.0221	0.1550
GILGIDAALGGQATK[x]LAAEDHK	14	0	2148.153776	0.0220	0.4850
VTQKK[x]PPVQPLAYKSATPFR	4	0	2255.278912	0.0220	0.4400
LK[x]DLR	1	0	643.401675	0.0220	0.1100
QDRGK[x]LVR	4	0	970.567161	0.0219	0.1750
FFYILYFELYK[x]IAQDTLAR	10	0	2413.272097	0.0218	0.4150
K[x]PRVVTALTMLKQHLFR	0	0	2037.203252	0.0218	0.3700
VLKLTLEAMDLEIVEK[x]EHFK	15	0	2384.302404	0.0217	0.4350
VTQKKPPVQPLAYK[x]SATPFR	13	0	2255.278912	0.0217	0.4350
K[x]GAVEYEIYK	0	0	1198.623334	0.0215	0.2150
K[x]EKWIAK	0	0	901.538493	0.0214	0.1500
SIK[x]GYTLPPHCSRGER	2	0	1856.931459	0.0213	0.3400
VK[x]AMEVDEKPTER	1	0	1530.771118	0.0212	0.2750
IDK[x]KTTEEK	2	0	1090.586949	0.0211	0.1900
SSLELANNAVKSNDIEK[x]AIDLYK	16	0	2534.322675	0.0211	0.4850
VETAVLSTTVK[x]AQAR	10	0	1572.883440	0.0210	0.3150
TAHAIYRK[x]FDQLTQALNVAIR	7	0	2428.333793	0.0210	0.4400
K[x]PPVQPLAYKSATPFR	0	0	1799.009303	0.0209	0.3350
QEMKK[x]DSESTEEK	4	0	1567.703492	0.0208	0.2700
DEPEETDVNK[x]YQKDEEWPPK	9	0	2475.107668	0.0207	0.4150
GEK[x]VEDAPENNSFR	2	0	1590.727340	0.0207	0.2900
AK[x]TMTER	1	0	835.422145	0.0207	0.1450
SMAIDK[x]DIRWELIAR	5	0	1815.966450	0.0207	0.3100
INLIETLRTITDGK[x]IYVEVER	13	0	2474.374317	0.0205	0.4300
NEDDIEDIAALWMK[x]R	13	0	1817.861714	0.0203	0.3050
G[x]GLGYPEDAIGKTKLVK	0	0	1744.972250	0.0203	0.3450
KGEK[x]VEDAPENNSFR	3	0	1718.822296	0.0200	0.3000
IDKNTWNSTLETAK[x]AK	13	0	1818.947489	0.0200	0.3200
KPPVQPLAYK[x]SATPFR	9	0	1799.009303	0.0200	0.3200
VSK[x]QGEIDYEALVK	2	0	1577.830012	0.0200	0.2800
EK[x]ADAAFLRLVK	1	0	1359.787367	0.0200	0.2400
HK[x]TPDKGYGHR	1	0	1294.653005	0.0200	0.2200
GK[x]YYPLK	1	0	867.485399	0.0200	0.1400
A[x]SLLK	0	0	530.342770	0.0200	0.1000
LSVEALNSLTGEFK[x]GKYYPLK	13	0	2356.267737	0.0198	0.4150
TK[x]KACIIFFDEIDAIGGAR	1	0	2124.103657	0.0197	0.3750
YTSLSEEQKMK[x]SDINAHK	10	0	2108.020718	0.0197	0.3550
V[x]KAFGRVYATMQK	0	0	1497.812531	0.0196	0.2550
EMKK[x]DSESTEEK	3	0	1439.644921	0.0196	0.2350
EIK[x]PNIRVALR	2	0	1307.803685	0.0195	0.2150
IDRDK[x]LVLK	4	0	1098.676036	0.0194	0.1750
K[x]GEIRMGTTITALR	0	0	1545.866017	0.0193	0.2700
LLRPRK[x]R	5	0	937.629701	0.0193	0.1350
EMK[x]KDSESTEEK	2	0	1439.644921	0.0192	0.2300
K[x]NLLNPLIEDSR	0	0	1410.783007	0.0192	0.2300
SQK[x]ALDTLFSAIRDHDLAPLYK	2	0	2501.327703	0.0191	0.4200
VLK[x]LTLEAMDLEIVEKEHFK	2	0	2384.302404	0.0190	0.3800
TNAIVMK[x]DIR	6	0	1159.638269	0.0190	0.1900
TMGK[x]NKVLVK	3	0	1116.668841	0.0190	0.1900
VVTALTMLK[x]QHLFR	8	0	1655.954434	0.0189	0.2650
NHASIDKMK[x]SLSEQYTER	8	0	2136.026865	0.0189	0.3400
YK[x]SYLLQHR	1	0	1206.650884	0.0189	0.1700
DYCAFVQHLK[x]VNADTELVHLR	9	0	2527.264057	0.0188	0.3950
GLGYPEDAIGK[x]TKLVK	10	0	1687.950789	0.0188	0.3000
KDWNACK[x]K	6	0	1048.512348	0.0188	0.1500
K[x]RMPIDFK	0	0	1033.574220	0.0188	0.1500
INVK[x]FFEK	3	0	1023.575269	0.0188	0.1500
IK[x]VLAQLGMQSLSPLKQGMNILR	1	0	2537.454825	0.0187	0.4300
G[x]VFKNVSGNVLSEIKNNWQIER	0	0	2530.329098	0.0186	0.4100
EVVELPLLSPERFVK[x]LGIDPPK	14	0	2474.414726	0.0186	0.4100
VLTLELYK[x]KLR	7	0	1374.859801	0.0186	0.2050
SK[x]RSIGISDALQMAADAQPAVGLAR	1	0	2525.338279	0.0186	0.4650
GTEVEKITIK[x]VHVSEVLGDIR	9	0	2321.295344	0.0186	0.3900
AEQEELLSEK[x]VSTK	9	0	1589.814754	0.0186	0.2600
M[x]DRQEQR	0	0	961.439915	0.0186	0.1300
ATAIGKSSTAAK[x]TFLEK	11	0	1722.951515	0.0185	0.3150
N[x]STEEIDLYNRWK	0	0	1666.795023	0.0185	0.2400
FCVGLQK[x]IEEIFK	6	0	1609.853723	0.0185	0.2400
VTDK[x]LTQLTDNIWCCR	3	0	2021.966182	0.0184	0.2950
SAELYK[x]NPK	5	0	1048.555259	0.0183	0.1650
SVQPLASAK[x]ELLRSDILTLR	8	0	2209.279304	0.0182	0.3650
ILPNK[x]VDPLVSLMMVEK	4	0	1925.072882	0.0182	0.3100
MVILNK[x]DGMER	5	0	1304.658013	0.0182	0.2000
ELVSK[x]ASPIAGSEGKEAYR	4	0	1991.032273	0.0182	0.3450
VVDK[x]DGIR	3	0	900.502835	0.0181	0.1450
D[x]YDLVRSLESQIR	0	0	1592.815758	0.0181	0.2350
YLHQSLKYK[x]EDTALR	8	0	1863.984208	0.0180	0.2700
AEQEELLSEK[x]VSTKK	9	0	1717.909710	0.0180	0.2700
ITIK[x]VHVSEVLGDIR	3	0	1677.977670	0.0180	0.2700
SMIADK[x]HAIR	5	0	1140.607305	0.0180	0.1800
SLLTGK[x]HAIR	5	0	1094.655970	0.0180	0.1800
K[x]WRLR	0	0	757.471088	0.0180	0.0900
VETAVLSTTVK[x]AQARAK	10	0	1772.015506	0.0179	0.3050
K[x]MSAQSCACMVRTLLYGK	0	0	2103.009638	0.0178	0.3200
K[x]QMSYMLAR	0	0	1126.562665	0.0178	0.1600
GVFK[x]NVSGNVLSEIKNNWQIER	3	0	2530.329098	0.0177	0.3900
ETLIFKCIDMFIHK[x]SAELYK	13	0	2485.274807	0.0175	0.3500
DK[x]MNFVILCRDAIPYEANIR	1	0	2437.224503	0.0175	0.3500
EFHK[x]DMTLEEAEVLILKVLR	3	0	2412.308550	0.0175	0.3500
DELWKNDDQLTYTYK[x]DEK	14	0	2303.059268	0.0175	0.3150
NAEELSSYQK[x]KLIR	9	0	1677.904901	0.0175	0.2450
VVTSK[x]LLKPRVNNR	4	0	1622.994323	0.0175	0.2450
K[x]MSAQSCACMVR	0	0	1427.614109	0.0175	0.2100
ASAGPLIASQTVK[x]K	12	0	1369.792844	0.0175	0.2450
DYEQFGYFK[x]R	8	0	1351.619643	0.0175	0.1750
VVTSK[x]LLKPR	4	0	1139.738968	0.0175	0.1750
ENK[x]IQRQR	2	0	1070.594434	0.0175	0.1400
AIEGK[x]IAR	4	0	856.513006	0.0175	0.1400
D[x]YDLVR	0	0	779.381332	0.0175	0.1050
F[x]MTR	0	0	553.268226	0.0175	0.0700
GTEVEK[x]ITIKVHVSEVLGDIR	5	0	2321.295344	0.0174	0.3650
TVQKVETAVLSTTVK[x]AQAR	14	0	2029.153050	0.0174	0.3300
SVEISALASK[x]NRLHQLR	9	0	1921.085644	0.0174	0.2950
TLLAK[x]AVANQTSATFLR	4	0	1804.020592	0.0174	0.2950
GGLGYPEDAIGKTK[x]LVK	13	0	1744.972250	0.0174	0.2950
QEMK[x]KDSESTEEK	3	0	1567.703492	0.0173	0.2250
K[x]DKPKYEPPVPTR	0	0	1553.856502	0.0173	0.2250
MK[x]SLSEQYTER	1	0	1370.649950	0.0173	0.1900
ASK[x]GSNDDEMK	2	0	1180.502961	0.0173	0.1900
VYATMQK[x]LQKDLGQVLNK	6	0	2076.140043	0.0172	0.3100
NILK[x]VDIEVAVIPSEGFR	3	0	1998.114879	0.0172	0.3100
LAHLSK[x]HPK	5	0	1029.608297	0.0172	0.1550
QTLNK[x]IALDEQIQALK	4	0	1825.030821	0.0172	0.2750
VPEDIFK[x]THLEVAR	6	0	1652.888526	0.0171	0.2400
EK[x]ASFAR	1	0	807.423863	0.0171	0.1200
K[x]GFDFEYYQRNLLLQEK	0	0	2190.110853	0.0171	0.2900
D[x]KSAQVILSEIEVLEAEHRPFK	0	0	2537.348830	0.0170	0.3750
VTQK[x]KPPVQPLAYKSATPFR	3	0	2255.278912	0.0170	0.3400
DLKLK[x]WSDER	4	0	1288.677488	0.0170	0.1700
EASKTLSK[x]WR	7	0	1204.656362	0.0170	0.1700
M[x]FMTR	0	0	684.308705	0.0170	0.0850
VSTK[x]K	3	0	561.348581	0.0170	0.0850
VYATMQKLQK[x]DLGQVLNK	9	0	2076.140043	0.0169	0.3050
IVAFVGSPIVEDEK[x]NLIR	13	0	1998.114879	0.0169	0.3050
LARNILK[x]VDIEVAVIPSEGFR	6	0	2338.337149	0.0169	0.3550
SDYYMASTYTKK[x]INVK	11	0	1910.944711	0.0169	0.2700
QAREK[x]VLK	4	0	970.592313	0.0169	0.1350
RFCVGLQK[x]IEEIFK	7	0	1765.954825	0.0168	0.2350
LCIHKNK[x]LTNDETR	6	0	1740.894015	0.0168	0.2350
VAIKK[x]GAVEYEIYK	4	0	1609.907866	0.0168	0.2350
LCFDELK[x]KR	6	0	1207.638268	0.0167	0.1500
IEVNIHRK[x]R	7	0	1163.688664	0.0167	0.1500
FMLK[x]LGVKR	3	0	1090.668450	0.0167	0.1500
TAAVNIK[x]VR	6	0	970.592313	0.0167	0.1500
K[x]SAQVILSEIEVLEAEHRPFK	0	0	2422.321891	0.0167	0.3500
TLDQIAAK[x]LYFYYILFFEK	7	0	2385.265950	0.0166	0.3150
DIK[x]SMIADKHAIR	2	0	1496.813257	0.0165	0.2150
VSTTPANSFELK[x]QYLIQREER	11	0	2508.297131	0.0164	0.3450
INADHK[x]LNSLPLLQQLVK	5	0	2043.183957	0.0164	0.2950
EAEAAKDEQIEK[x]IDTVIK	11	0	2029.057817	0.0164	0.2950
RAVEK[x]LSVEALNSLTGEFK	4	0	2090.137066	0.0163	0.3100
VYQTEPAGIYNAWK[x]ATAIGR	13	0	2208.132649	0.0162	0.3250
LAHLSKHPK[x]FEEILTR	8	0	1918.078772	0.0162	0.2600
ALQDYK[x]PELASDPIIR	5	0	1827.972976	0.0162	0.2600
AMVNIDTIDNK[x]VATTM	10	0	1735.848372	0.0162	0.2600
GLGYPEDAIGKTK[x]LVK	12	0	1687.950789	0.0162	0.2600
HRENK[x]IQR	4	0	1079.594768	0.0162	0.1300
GNAK[x]FGDGIQIAQLALK	3	0	1742.967833	0.0162	0.2750
KDKPK[x]YEPPVPTR	4	0	1553.856502	0.0162	0.2100
SQK[x]ALDTLFSAIR	2	0	1448.798656	0.0162	0.2100
HEDALAK[x]LGATLAQGIIDAGGR	6	0	2176.159922	0.0161	0.3550
DDLSGAEIK[x]AIVSEAGLLALRER	8	0	2425.317532	0.0161	0.3700
Q[x]DYDLVRSLESQIR	0	0	1720.874329	0.0161	0.2250
AFGRVYATMQK[x]LQK	10	0	1639.886752	0.0161	0.2250
L[x]MTEFVDQVDDVVKYEIDK	0	0	2285.113610	0.0161	0.3050
Q[x]LMTEFVDQVDDVVKYEIDK	0	0	2413.172181	0.0160	0.3200
DEVLFNDK[x]PLPIEMK	7	0	1786.917438	0.0160	0.2400
DLK[x]LKWSDER	2	0	1288.677488	0.0160	0.1600
K[x]EEPK	0	0	629.338410	0.0160	0.0800
ASK[x]ER	2	0	589.318344	0.0160	0.0800
AQIKILYVNNAK[x]SQEEAIENIK	11	0	2515.364479	0.0159	0.3500
ATNGYIMTARGDVAASILDK[x]YR	19	0	2385.210964	0.0159	0.3500
LDRK[x]IEFPSYR	3	0	1422.761881	0.0159	0.1750
LFLLRSDYYMASTYTK[x]K	15	0	2099.076051	0.0159	0.2700
AVEK[x]LSVEALNSLTGEFK	3	0	1934.035964	0.0158	0.2850
DEQIEK[x]IDTVIK	5	0	1429.766355	0.0158	0.1900
IDRPAQVISFK[x]K	10	0	1400.813914	0.0158	0.1900
MQK[x]LLR	2	0	787.473787	0.0158	0.0950
HK[x]TPDK	1	0	724.386752	0.0158	0.0950
EEPK[x]SETLENFTR	3	0	1578.752492	0.0158	0.2050
SGFEK[x]IDLTRIVK	4	0	1504.861253	0.0158	0.2050
VK[x]AFGRVYATMQK	1	0	1497.812531	0.0158	0.2050
HGGYK[x]PTDKHKTDLNHENLK	4	0	2331.171880	0.0158	0.3150
DLGQVLNKYVQVEQRNK[x]PDER	16	0	2527.314175	0.0157	0.3300
DDGLEDDMPALADEEFEK[x]MDR	17	0	2440.004526	0.0157	0.3300
S[x]TLDLNHLADLYDR	0	0	1644.810672	0.0157	0.2200
DK[x]SAQVILSEIEVLEAEHRPFK	1	0	2537.348830	0.0157	0.3450
LILVDDEK[x]TSWIYKNK	7	0	1964.061785	0.0156	0.2500
LAAEDHK[x]FVIHQEENK	6	0	1906.953636	0.0156	0.2500
LIEK[x]LELR	3	0	1012.628028	0.0156	0.1250
D[x]KKLIPIR	0	0	981.633448	0.0156	0.1250
ASK[x]VLELR	2	0	914.554868	0.0156	0.1250
FSFISNVRPK[x]LFAYPPK	9	0	2010.109010	0.0156	0.2650
THAVLVALK[x]R	8	0	1106.692354	0.0155	0.1550
DWNACKK[x]ELLK	6	0	1403.723052	0.0155	0.1700
EPPVYTPPK[x]DK	8	0	1269.660444	0.0155	0.1700
EEPDVIMGTSRVLGVFSEK[x]AQIK	18	0	2532.325651	0.0154	0.3550
TKDAVVLGVEK[x]R	10	0	1313.766632	0.0154	0.1850
K[x]AMVNIDTIDNKVATTM	0	0	1863.943328	0.0153	0.2600
EIIRTSTSSMTAVPK[x]PLK	14	0	1958.086949	0.0153	0.2750
TGPPGPPCGGK[x]FMLKLGVK	10	0	1940.037500	0.0153	0.2900
YEALSKHIIMFDCK[x]ILEFTK	13	0	2485.274807	0.0153	0.3050
NVSGNVLSEIK[x]NNWQIERLR	10	0	2368.261024	0.0153	0.3050
LGVKPPKGCLMFGPPGTGK[x]TLLAR	18	0	2494.391501	0.0150	0.3600
V[x]SINFCMDMDLSACILNASK	0	0	2288.030821	0.0150	0.3000
QDLADATVETLK[x]AIEGKIAR	11	0	2141.169090	0.0150	0.3000
VPFTAAITITGVK[x]TSTGGPK	12	0	1945.088332	0.0150	0.3000
GSNDDEMKIDK[x]K	10	0	1378.639778	0.0150	0.1800
ELFDCLK[x]IMR	6	0	1323.667849	0.0150	0.1500
TLIDKFSGEK[x]K	9	0	1264.702640	0.0150	0.1650
SETMK[x]YYLPK	4	0	1258.626702	0.0150	0.1500
K[x]LEGTIDYQK	0	0	1193.629146	0.0150	0.1500
K[x]SGFEK	0	0	694.364957	0.0150	0.0900
K[x]GEIR	0	0	601.354728	0.0150	0.0750
K[x]NVPK	0	0	584.364565	0.0150	0.0750
YSLNSYDFKK[x]QLLIDGANVLR	9	0	2456.306242	0.0150	0.3150
M[x]NSTEEIDLYNRWK	0	0	1797.835501	0.0150	0.2100
ATLTGMKIDVLFSK[x]IR	13	0	1792.027986	0.0150	0.2400
LKESQLVDK[x]FFEK	8	0	1609.871482	0.0150	0.1950
IHAK[x]SMAIDKDIR	3	0	1496.813257	0.0150	0.1950
K[x]EFEIIK	0	0	905.522175	0.0150	0.1050
GTK[x]R	2	0	460.275756	0.0150	0.0600
LFQVEYAIEAIKLGSTAIGVK[x]TK	20	0	2478.409640	0.0148	0.3400
LAEGESEEVK[x]AYMDPHR	9	0	1959.899550	0.0147	0.2500
SAELYK[x]NPKADPLDER	5	0	1844.926754	0.0147	0.2350
VTQKK[x]PPVQPLAYK	4	0	1595.939834	0.0146	0.2050
WPK[x]IAEIYGSALR	2	0	1502.824477	0.0146	0.1900
IHAKSMAIDK[x]DIR	9	0	1496.813257	0.0146	0.1900
EPPVYTPPKDK[x]K	10	0	1397.755400	0.0146	0.1750
EPPVYTPPK[x]DKK	8	0	1397.755400	0.0146	0.1750
LMGQINK[x]MPLLQSSVALLGQKIR	6	0	2537.454825	0.0146	0.3350
LLK[x]LEEAMKITTDAFTSAGER	2	0	2323.209235	0.0145	0.3050
RTLDQIAAK[x]LYFYYILFFEK	8	0	2541.367053	0.0145	0.2900
QRIVAFVGSPIVEDEK[x]NLIR	15	0	2282.274552	0.0145	0.2900
TKK[x]ACIIFFDEIDAIGGAR	2	0	2124.103657	0.0145	0.2750
LESK[x]QRIFR	3	0	1175.677431	0.0144	0.1300
EWLDK[x]LGDK	4	0	1102.565823	0.0144	0.1300
IDKK[x]TTEEK	3	0	1090.586949	0.0144	0.1300
VEFK[x]MGNGK	3	0	1008.506203	0.0144	0.1300
KPRVVTALTMLK[x]QHLFR	11	0	2037.203252	0.0144	0.2450
ILAHREFPDLGVLEGK[x]R	15	0	1949.084584	0.0144	0.2450
LCFDELK[x]K	6	0	1051.537166	0.0144	0.1150
VMK[x]SEFQR	2	0	1023.517101	0.0144	0.1150
AKSAK[x]IVR	4	0	871.560288	0.0144	0.1150
SSELPEVHLSMTRK[x]GVVALVEDK	13	0	2523.336549	0.0143	0.3300
ELVSK[x]ASPIAGSEGK	4	0	1471.788150	0.0143	0.2150
VEAQNHK[x]LNLADPVSIEYLTR	6	0	2409.265107	0.0143	0.3000
DDLSGAEIK[x]AIVSEAGLLALR	8	0	2140.173842	0.0143	0.3000
NAEELSSYQKK[x]LIR	10	0	1677.904901	0.0143	0.2000
YK[x]VNLYK	1	0	926.522509	0.0143	0.1000
K[x]KLIPIR	0	0	866.606510	0.0143	0.1000
QKSLEK[x]TLVPYLR	5	0	1573.919099	0.0142	0.1850
VYHAIRNIPK[x]AR	9	0	1436.836379	0.0142	0.1700
F[x]RNQYDGDATTWSPQGR	0	0	1997.897911	0.0141	0.2400
K[x]ACIIFFDEIDAIGGAR	0	0	1894.961028	0.0141	0.2400
FNSNAIAAVATK[x]MVTLK	11	0	1777.975953	0.0141	0.2400
GTMK[x]VELYEIQLISEGQPVEGR	3	0	2475.267806	0.0141	0.3100
KTLEVLYLK[x]MHNNHAK	8	0	1938.050842	0.0141	0.2250
TAYSYFYEAYEGFTSLDDDK[x]K	19	0	2512.095710	0.0140	0.2950
YSLNSYDFK[x]KQLLIDGANVLR	8	0	2456.306242	0.0140	0.2950
NEEK[x]LAEFDK	3	0	1221.587675	0.0140	0.1400
PFGNTHNK[x]FK	7	0	1188.603937	0.0140	0.1400
LK[x]VLVQGLER	1	0	1153.718232	0.0140	0.1400
LGIDPPK[x]GIMLYGPPGTGKTLCAR	6	0	2511.334048	0.0140	0.3350
IGLSK[x]IRIAYASVVYIADK	4	0	2079.209109	0.0139	0.2650
MK[x]LSLFSNKENELR	1	0	1707.897707	0.0139	0.1950
LAQFEK[x]EEYVSDPK	5	0	1681.819840	0.0139	0.1950
ASK[x]GSNDDEMKIDK	2	0	1536.708913	0.0139	0.1950
SGSAADTQTVADLLK[x]YYLSMYR	14	0	2452.194311	0.0139	0.3050
EK[x]ASKGSNDDEMK	1	0	1437.640504	0.0138	0.1800
GILLYGPPGTGK[x]TLLAR	11	0	1726.014054	0.0138	0.2350
MVILNK[x]DGMERK	5	0	1432.752968	0.0138	0.1650
K[x]AFGRVYATMQK	0	0	1398.744122	0.0138	0.1650
VVGSEFVQK[x]YLGEGPR	8	0	1763.920551	0.0137	0.2200
QVK[x]R	2	0	529.333601	0.0137	0.0550
NEDDIEDIAALWMK[x]RISHR	13	0	2311.137804	0.0137	0.2600
HK[x]FQDILLGAGQAIKAGNR	1	0	2036.127841	0.0137	0.2600
ELNLMDPK[x]VPEDIFK	7	0	1786.917438	0.0137	0.2050
LRHTVIK[x]TGLR	6	0	1292.804020	0.0136	0.1500
LNQQSVLLPLLK[x]DNIAHR	11	0	2071.190103	0.0136	0.2450
LGISATALSPEEKK[x]TAGEDAVTLVK	13	0	2527.374374	0.0136	0.3400
LGISATALSPEEK[x]KTAGEDAVTLVK	12	0	2527.374374	0.0136	0.3400
K[x]EVQEAR	0	0	858.455887	0.0136	0.0950
AK[x]IIDLR	1	0	827.522844	0.0136	0.0950
IGLSK[x]IR	4	0	785.512280	0.0136	0.0950
LIIPSDDALRTNAIVMK[x]DIR	16	0	2253.251374	0.0135	0.2700
ASRGAATIK[x]GAIWYGIDFTAAR	8	0	2295.212290	0.0134	0.2950
LSVEALNSLTGEFKGK[x]YYPLK	15	0	2356.267737	0.0133	0.2800
DTALEKYK[x]SYLLQHR	7	0	1863.984208	0.0133	0.2000
EAEAAK[x]DEQIEKIDTVIK	5	0	2029.057817	0.0133	0.2400
LGLDSEESAEYIVAK[x]GIR	14	0	1949.010477	0.0133	0.2400
YQATVMRGAFK[x]V	10	0	1369.717575	0.0133	0.1600
KINVK[x]FFEK	4	0	1151.670224	0.0133	0.1200
LLK[x]MQR	2	0	787.473787	0.0133	0.0800
ASK[x]AAR	2	0	602.349976	0.0133	0.0800
A[x]ASLLK	0	0	601.379880	0.0133	0.0800
GVFKNVSGNVLSEIK[x]NNWQIER	14	0	2530.329098	0.0132	0.2900
DWNACK[x]KELLK	5	0	1403.723052	0.0132	0.1450
VVK[x]VDAQDFLK	2	0	1260.707726	0.0132	0.1450
VPDKLIDASTVK[x]HVFPITK	11	0	2107.204023	0.0132	0.2500
DLVLALDTPRTAAVNIK[x]VR	16	0	2064.205418	0.0132	0.2500
DLVK[x]KYDK	3	0	1007.565097	0.0131	0.1050
DQKKDK[x]PK	5	0	985.555594	0.0131	0.1050
YTSLSEEQK[x]MKSDINAHK	8	0	2108.020718	0.0131	0.2350
N[x]SIVSKYTQSTNNDDPKK	0	0	2037.996615	0.0131	0.2350
STDEYNGAMLK[x]SVCVEAGMIALR	10	0	2514.191544	0.0130	0.3000
D[x]GLEDDMPALADEEFEKMDR	0	0	2324.977588	0.0130	0.2600
GMALGSANEKIEASK[x]GLIDR	14	0	2059.073086	0.0130	0.2600
M[x]STLDLNHLADLYDR	0	0	1775.851150	0.0130	0.1950
EEIQK[x]GDGGTDYVCVPK	4	0	1893.877753	0.0129	0.2200
GVLLYGPPGTGK[x]TMLVK	11	0	1729.979978	0.0129	0.2200
EPPFAPIESAK[x]R	10	0	1340.708787	0.0129	0.1550
VK[x]VIAATNRVDTLDPALLR	1	0	2064.205418	0.0129	0.2450
NK[x]EHIMDNLEAQAIEELEGAK	1	0	2381.153176	0.0129	0.2700
LCIHK[x]NK	4	0	911.501059	0.0129	0.0900
EIK[x]PNIR	2	0	868.513006	0.0129	0.0900
CLDQLTNWCTIK[x]TVDR	11	0	2021.966182	0.0128	0.2050
NSIVSK[x]YTQSTNNDDPKK	5	0	2037.996615	0.0128	0.2300
LCFDELKK[x]R	7	0	1207.638268	0.0128	0.1150
KTVQYATK[x]R	7	0	1093.624337	0.0128	0.1150
DFSK[x]TLPPELKGEALGNSEHIR	3	0	2437.260021	0.0127	0.2800
ATK[x]QSKYTYDR	2	0	1359.678214	0.0127	0.1400
EKASK[x]GSNDDEMK	4	0	1437.640504	0.0127	0.1650
VLIDCNK[x]FDSIDLNPAR	6	0	1988.998865	0.0126	0.2150
TMLVK[x]AVANSTAANFIR	4	0	1805.982099	0.0126	0.2150
GVLLYGPPGTGK[x]TLLAR	11	0	1711.998405	0.0126	0.2150
WK[x]VETQEAAVVDYPDRYYK	1	0	2359.148355	0.0126	0.2400
S[x]INFCMDMDLSACILNASK	0	0	2188.962413	0.0126	0.2400
M[x]NSIVSKYTQSTNNDDPKK	0	0	2169.037093	0.0126	0.2400
VAEQNENPTVGSAQK[x]MIQDEAQK	14	0	2514.201910	0.0126	0.2900
EFEIIK[x]GVLCQFRR	5	0	1793.960971	0.0125	0.1750
FLHDK[x]NSDYK	4	0	1265.603994	0.0125	0.1250
IEDTDK[x]YDKK	5	0	1253.613888	0.0125	0.1250
AVEK[x]LMSR	3	0	932.511289	0.0125	0.1000
NIPK[x]AR	3	0	697.423471	0.0125	0.0750
SAK[x]IVR	2	0	672.428222	0.0125	0.0750
LEEAMK[x]ITTDAFTSAGER	5	0	1968.946163	0.0125	0.2250
AVNIAFTQDQLLK[x]RAATYIHR	12	0	2428.333793	0.0124	0.2600
LNADVLGQLIK[x]KYYSFDNSLK	10	0	2428.300096	0.0124	0.2600
VVGSEFVQK[x]YLGEGPRMVR	8	0	2150.130540	0.0124	0.2350
KEAGFIDDILIITPASK[x]EK	16	0	2087.151320	0.0124	0.2350
GAATIK[x]GAIWYGIDFTAAR	5	0	1981.042053	0.0124	0.2350
TLLARAVAHHTDCK[x]FIR	13	0	2008.078783	0.0124	0.2100
HTVIK[x]TGLRMISLSYSR	4	0	1961.087952	0.0124	0.2100
C[x]SPSATLTHRTMTEK	0	0	1718.807905	0.0123	0.1850
AASIAVEDEK[x]RLR	9	0	1456.799717	0.0123	0.1600
VISMEK[x]GGNMK	5	0	1192.594355	0.0123	0.1350
NLNAPK[x]FSFISNVRPK	5	0	1831.010363	0.0122	0.1950
KLEKGQSIDDMIPAQK[x]	15	0	1799.945046	0.0122	0.1950
YK[x]DAYVYSIVAIAR	1	0	1630.871817	0.0121	0.1700
ASPIAGSEGK[x]EAYR	9	0	1434.710239	0.0121	0.1700
TTQLEEANSK[x]LGYIFGADYPK	9	0	2344.158584	0.0121	0.2550
QGSATVGLVSKTHAVLVALK[x]R	19	0	2134.258512	0.0121	0.2550
DYGK[x]FLSAMHDLPVR	3	0	1747.871494	0.0120	0.1800
EWLDKLGDK[x]GPAAAR	8	0	1625.852476	0.0120	0.1800
NLSNVVEISGK[x]GVFV	10	0	1560.851081	0.0120	0.1800
RFDSEK[x]AGDR	5	0	1179.563192	0.0120	0.1200
K[x]ELLK	0	0	629.411178	0.0120	0.0600
VLNK[x]EHLEADFVTQVAVR	3	0	2067.111188	0.0119	0.2150
KDK[x]PKYEPPVPTR	2	0	1553.856502	0.0119	0.1550
TK[x]DEGGPAGGLYI	1	0	1276.629872	0.0119	0.1550
D[x]DGLEDDMPALADEEFEKMDR	0	0	2440.004526	0.0119	0.2500
K[x]ELFDCLK	0	0	1051.537166	0.0119	0.0950
DK[x]KLIPIR	1	0	981.633448	0.0119	0.0950
AVYMGLK[x]AFESCSNDEALR	6	0	2159.997873	0.0118	0.2250
KNEEK[x]LAEFDK	4	0	1349.682631	0.0118	0.1300
M[x]PFGNTHNKFK	0	0	1319.644415	0.0118	0.1300
TGQK[x]MLMNMDK	3	0	1295.603535	0.0118	0.1300
NCACVISQK[x]KVPDK	8	0	1645.827913	0.0118	0.1650
K[x]AQSGPDASAKLPTVIPTTR	0	0	2037.121751	0.0117	0.2350
EYGEASTSQLGPIAEDIQIK[x]LDK	19	0	2504.264495	0.0117	0.2700
M[x]FRNQYDGDATTWSPQGR	0	0	2128.938390	0.0117	0.2100
DTALEK[x]YKSYLLQHR	5	0	1863.984208	0.0117	0.1750
D[x]GIQDIMPSQAKELK	0	0	1671.850090	0.0117	0.1750
REDGMK[x]ILMVNR	5	0	1460.759115	0.0117	0.1400
VLTLELYK[x]K	7	0	1105.674641	0.0117	0.1050
IDVLFSK[x]IR	6	0	1089.654575	0.0117	0.1050
KVAQTTYK[x]K	7	0	1065.618191	0.0117	0.1050
K[x]IPQVASFR	0	0	1044.607962	0.0117	0.1050
ENK[x]IQR	2	0	786.434760	0.0117	0.0700
TMLELLNQLDGFEATK[x]NIK	15	0	2177.140100	0.0116	0.2200
GGDEWKIEPLK[x]LK	10	0	1511.834706	0.0115	0.1500
ELLK[x]PSASVALQR	3	0	1410.819391	0.0115	0.1500
K[x]GILLPESLTEAVEATTYAILRK	0	0	2515.426015	0.0115	0.2650
SLK[x]DECKQDIMFELGLLQER	2	0	2451.213662	0.0115	0.2300
QDLADATVETLKAIEGK[x]IAR	16	0	2141.169090	0.0115	0.2300
ERGTCAGEVFMALK[x]GMALGSANEK	13	0	2526.202777	0.0115	0.2750
KEEPK[x]SETLENFTR	4	0	1706.847448	0.0114	0.1600
STELFK[x]NEEEPTKK	5	0	1678.841301	0.0114	0.1600
Q[x]DYDLVR	0	0	907.439903	0.0114	0.0800
SAKGTK[x]R	5	0	746.439846	0.0114	0.0800
IDTIVKEIQDEK[x]EAEAAR	11	0	2057.063963	0.0114	0.2050
NAEELSSYQK[x]K	9	0	1295.635683	0.0114	0.1250
VLELRAELDK[x]IGLSK	9	0	1682.992985	0.0113	0.1700
SMK[x]DLHISQNFACLIR	2	0	1931.970877	0.0113	0.1800
LSVEALNSLTGEFK[x]GK	13	0	1691.909318	0.0113	0.1800
DKK[x]LIPIR	2	0	981.633448	0.0113	0.0900
IAK[x]GAIEK	2	0	828.506860	0.0113	0.0900
RMK[x]K	2	0	561.342056	0.0113	0.0450
GKSALSTLNGFVEELK[x]AEVR	15	0	2147.158527	0.0112	0.2250
GVVALVEDKTK[x]SVALGGITK	10	0	1984.156741	0.0112	0.2250
EIMLRVEPIPLINGEK[x]R	15	0	2006.134566	0.0112	0.1900
DFSKTLPPELK[x]GEALGNSEHIR	10	0	2437.260021	0.0111	0.2450
NHASIDK[x]MKSLSEQYTER	6	0	2136.026865	0.0111	0.2000
FFEK[x]INVKK	3	0	1151.670224	0.0111	0.1000
K[x]TLEVLYLK	0	0	1105.674641	0.0111	0.1000
SAVIK[x]TSTR	4	0	961.555594	0.0111	0.1000
K[x]EEPKSETLENFTR	0	0	1706.847448	0.0111	0.1550
VLNK[x]GDSGEMSLQK	3	0	1504.755469	0.0111	0.1550
TAALSARPAK[x]NIRIHAYVK	9	0	2079.206421	0.0111	0.2100
ELAAIKEDTEAVLK[x]R	13	0	1684.935865	0.0110	0.1650
AIGSGSEPAK[x]SELVK	9	0	1471.788150	0.0110	0.1650
GMALGSANEK[x]IEASKGLIDR	9	0	2059.073086	0.0110	0.2200
NIK[x]VIMATNR	2	0	1158.654253	0.0110	0.1100
DAVVLGVEK[x]R	8	0	1084.624003	0.0110	0.1100
EIK[x]IIYSDIDVDPVKPEHVGK	2	0	2393.284112	0.0110	0.2300
M[x]CSPSATLTHRTMTEK	0	0	1849.848383	0.0109	0.1750
D[x]GIQDIMPSQAKELKK	0	0	1799.945046	0.0109	0.1750
VATEK[x]DFLDAVQKVVK	4	0	1788.998462	0.0109	0.1750
K[x]YINRSYYHLR	0	0	1511.799660	0.0109	0.1200
LKK[x]TLEVLYLK	2	0	1346.853655	0.0109	0.1200
LK[x]KTLEVLYLK	1	0	1346.853655	0.0109	0.1200
LK[x]GYQTIELDK	1	0	1306.713204	0.0109	0.1200
IQYVGKQDPK[x]K	9	0	1302.729522	0.0109	0.1200
GGDEWK[x]IEPLK	5	0	1270.655693	0.0109	0.1200
VALRNDSYQLIK[x]ILPNK	11	0	1984.146846	0.0109	0.1850
KPPVQPLAYK[x]SATPFRK	9	0	1927.104259	0.0109	0.1850
GGLGYPEDAIGK[x]TKLVK	11	0	1744.972250	0.0109	0.1850
NMGTVVDLLIENK[x]ASALL	12	0	1900.033855	0.0108	0.1950
K[x]LIPIR	0	0	738.511554	0.0108	0.0650
YYIIMGLQASK[x]LR	10	0	1554.859144	0.0108	0.1400
KAQSGPDASAK[x]LPTVIPTTR	10	0	2037.121751	0.0108	0.2150
NIRIHAYVK[x]VLTLSLMEELHK	8	0	2506.409261	0.0107	0.2250
LLKLEEAMK[x]ITTDAFTSAGER	8	0	2323.209235	0.0107	0.2250
AQSGPDASAK[x]LPTVIPTTRCR	9	0	2225.158538	0.0107	0.2250
WDLSK[x]QEALYLAQRSIVAATHR	4	0	2555.360731	0.0107	0.2350
IIYSDIDVDPVK[x]PEHVGKVVLK	11	0	2462.378342	0.0107	0.2350
GMALGSANEK[x]IEASK	9	0	1504.755469	0.0107	0.1600
EGK[x]GEIYSFDPVGSYER	2	0	1931.890035	0.0106	0.1800
FKLNVYK[x]YR	6	0	1229.692020	0.0106	0.0950
LQMSAMYK[x]K	7	0	1098.556519	0.0106	0.0950
GTLK[x]VHTIR	3	0	1023.618860	0.0106	0.0950
IHLEKVSK[x]QGEIDYEALVK	7	0	2198.194577	0.0105	0.2000
LGSTAIGVK[x]TKDAVVLGVEK	8	0	1984.156741	0.0105	0.2100
K[x]IYNEYPPTK	0	0	1251.649881	0.0105	0.1050
AK[x]ADYAQYYR	1	0	1247.593430	0.0105	0.1050
K[x]GYQTIELDK	0	0	1193.629146	0.0105	0.1050
TMGKNK[x]VLVK	5	0	1116.668841	0.0105	0.1050
GYIGDPIK[x]FVR	7	0	1263.697497	0.0105	0.1150
DK[x]PKYEPPVPTR	1	0	1425.761546	0.0104	0.1250
NK[x]ADYYTNICDRER	1	0	1816.816160	0.0104	0.1450
EK[x]SLLAHKGGHVVR	1	0	1529.878966	0.0104	0.1450
VADLKK[x]LEGTIDYQK	5	0	1719.940617	0.0103	0.1550
K[x]YIPNPVLVIIDVKPK	0	0	1835.128350	0.0103	0.1650
E[x]QKPEVDYSEKFAELQK	0	0	2067.015955	0.0103	0.1750
VAQTTYKK[x]IYNEYPPTK	7	0	2043.067597	0.0103	0.1750
DPEEEAEMMTKETTEK[x]K	15	0	2024.891743	0.0103	0.1750
GTPGYGPLGVLPK[x]VGIR	12	0	1679.972193	0.0103	0.1750
LFNLEPK[x]ILEEVPLRELR	6	0	2207.267680	0.0103	0.1850
VHVTQEDFELAVAK[x]VLNK	13	0	2039.105042	0.0103	0.1850
LLKVTVSK[x]GVAIDLLEECK	7	0	2114.201970	0.0103	0.1950
QQEADGIIK[x]ELNNDLDPTLR	8	0	2281.154893	0.0103	0.2050
LPSEYDSRVK[x]AMEVDEKPTER	9	0	2478.205935	0.0102	0.2150
LNADVLGQLIKK[x]YYSFDNSLK	11	0	2428.300096	0.0102	0.2150
K[x]AIPLALGLLSASNPQMR	0	0	1879.071243	0.0100	0.1800
K[x]SLPLQIEVANDCIK	0	0	1726.928669	0.0100	0.1500
VADLK[x]KLEGTIDYQK	4	0	1719.940617	0.0100	0.1500
LKYYEQK[x]IR	6	0	1239.697497	0.0100	0.0900
KK[x]ELFDCLK	1	0	1179.632121	0.0100	0.0900
EALEK[x]TEEK	4	0	1075.539667	0.0100	0.0900
DKK[x]ASLLTR	2	0	1030.613439	0.0100	0.0900
QIAK[x]FVVSLGERVSPTDIEEGMR	3	0	2560.331798	0.0100	0.2300
EDCEAATDPLLKK[x]QMSYMLAR	12	0	2469.170083	0.0100	0.2100
DECK[x]QDIMFELGLLQER	3	0	2123.002624	0.0100	0.1700
AQSGPDASAK[x]LPTVIPTTR	9	0	1909.026796	0.0100	0.1900
GNECIVIGVERK[x]NVPK	11	0	1810.972260	0.0100	0.1600
K[x]DGIQDIMPSQAKELK	0	0	1799.945046	0.0100	0.1600
VATEKDFLDAVQK[x]VVK	12	0	1788.998462	0.0100	0.1600
LCIHK[x]NKLTNDETR	4	0	1740.894015	0.0100	0.1400
VVTSKLLK[x]PRVNNR	7	0	1622.994323	0.0100	0.1400
VLK[x]TKDEGGPAGGLYI	2	0	1616.877294	0.0100	0.1600
LNDPEDK[x]YEALSK	6	0	1520.735782	0.0100	0.1300
ASK[x]VLELRAELDK	2	0	1470.840518	0.0100	0.1300
YQKDEEWPPK[x]M	9	0	1449.659787	0.0100	0.1100
K[x]IEIPLPNEVGR	0	0	1363.782281	0.0100	0.1200
LVARNIPK[x]EIK	7	0	1279.797539	0.0100	0.1100
AASIAVEDEK[x]R	9	0	1187.614557	0.0100	0.1100
K[x]PPVQPLAYK	0	0	1139.670224	0.0100	0.1000
KQYSAK[x]AK	5	0	922.523570	0.0100	0.0800
DWNACK[x]K	5	0	920.417393	0.0100	0.0700
LK[x]PQDER	1	0	884.471536	0.0100	0.0700
YYLPK[x]GK	4	0	867.485399	0.0100	0.0700
LLVK[x]DR	3	0	742.470084	0.0100	0.0600
INYK[x]K	3	0	664.390778	0.0100	0.0500
LGVK[x]R	3	0	571.380549	0.0100	0.0500
K[x]LFK	0	0	534.352941	0.0100	0.0400
M[x]SER	0	0	521.226756	0.0100	0.0400
LDK[x]APTESYADIGGLESQIQEIK	2	0	2504.264495	0.0098	0.2250
GVAIDLLEECK[x]NTACSGIIAEVK	10	0	2489.250437	0.0098	0.2250
VGSALVGSQTK[x]VALEIHAQYELR	10	0	2468.338601	0.0098	0.2250
DLGQVLNK[x]YVQVEQRNKPDER	7	0	2527.314175	0.0098	0.2050
VFHPITKAVILSDTKPVDK[x]K	18	0	2235.298978	0.0097	0.1950
LAQFEK[x]EEYVSDPKEQM	5	0	2069.961478	0.0097	0.1650
N[x]SIVSKYTQSTNNDDPK	0	0	1909.901659	0.0097	0.1650
IEPLK[x]LKVLVQGLER	4	0	1734.076651	0.0097	0.1450
EKSLLAHK[x]GGHVVR	7	0	1529.878966	0.0096	0.1350
IEVEVYK[x]ITTGDR	6	0	1521.803799	0.0096	0.1250
IK[x]ENQEKISNNK	1	0	1443.768084	0.0096	0.1150
K[x]IPQVASFRIDK	0	0	1400.813914	0.0096	0.1150
VLVKVHPEGK[x]YVVDISPDIDIK	9	0	2462.378342	0.0095	0.2100
D[x]YTMAQPEFFK	0	0	1375.611779	0.0095	0.1050
ILEHK[x]EIMLR	4	0	1280.727413	0.0095	0.0950
NCACVISQK[x]K	8	0	1206.584850	0.0095	0.0950
QVMEEK[x]LDSK	5	0	1205.596130	0.0095	0.0950
K[x]TLVAHAVLK	0	0	1078.686208	0.0095	0.0950
IHLEK[x]VSKQGEIDYEALVK	4	0	2198.194577	0.0095	0.1800
KPIGATWK[x]TTQLEEANSK	7	0	2001.053008	0.0094	0.1700
LLK[x]PRVNNR	2	0	1108.682852	0.0094	0.0850
FDSEK[x]AGDR	4	0	1023.462090	0.0094	0.0850
K[x]HFEQVINEKHEDALAK	0	0	2035.048591	0.0094	0.1600
HFEQVINEK[x]HEDALAK	8	0	1906.953636	0.0094	0.1500
LVNFTAK[x]TLDLLGIFR	6	0	1820.055916	0.0094	0.1500
LRLLK[x]MQR	4	0	1056.658947	0.0094	0.0750
K[x]SLKDECK	0	0	1006.511679	0.0094	0.0750
MPIDFKGFICK[x]VVDK	10	0	1795.936398	0.0093	0.1400
DVEFLHSDK[x]IDTIVK	8	0	1757.919882	0.0093	0.1400
SAQEILCNEPVETYGSFDLK[x]EK	19	0	2556.205265	0.0093	0.2050
CNK[x]FFYILYFELYK	2	0	1946.963993	0.0093	0.1300
VDAQDFLK[x]VAETRR	7	0	1646.873938	0.0093	0.1300
YEVGAEYIK[x]KVIAR	8	0	1637.914013	0.0093	0.1300
ANWCDK[x]R	5	0	948.423539	0.0093	0.0650
K[x]ASLLTR	0	0	787.491545	0.0093	0.0650
ATPYRGYSK[x]PNER	8	0	1537.763667	0.0092	0.1200
SVQPLASAK[x]ELLR	8	0	1410.819392	0.0092	0.1200
INHEHFMDGILEVQMRK[x]SK	16	0	2311.156430	0.0092	0.1750
VGIRLFNLEPK[x]ILEEVPLR	10	0	2234.314962	0.0092	0.1750
LREEIQK[x]GDGGTDYVCVPK	6	0	2163.062913	0.0092	0.1750
FIK[x]HADATCVHR	2	0	1453.724781	0.0092	0.1100
SYATGPYARELAAIK[x]EDTEAVLK	14	0	2495.290650	0.0091	0.2100
VAQTTYK[x]KIYNEYPPTK	6	0	2043.067597	0.0091	0.1550
AGDFQGLNEQLVSLFK[x]K	15	0	1892.999523	0.0091	0.1550
ATAIGK[x]SSTAAKTFLEK	5	0	1722.951515	0.0091	0.1550
HK[x]TDLNHENLK	1	0	1347.689447	0.0091	0.1000
SAK[x]IVRTLIDK	2	0	1242.765906	0.0091	0.1000
D[x]VPTFANFHTPIFIAK	0	0	1816.951123	0.0091	0.1450
ILLDLVYAFIK[x]SNQATTSTDR	10	0	2368.263712	0.0090	0.1900
YAGMFATALAYCGTSNSK[x]IVR	17	0	2280.103000	0.0090	0.1900
EFHKDMTLEEAEVLILK[x]VLR	16	0	2412.308550	0.0090	0.1800
VVTSKLLK[x]PR	7	0	1139.738968	0.0090	0.0900
MVTANIK[x]NIK	6	0	1130.648106	0.0090	0.0900
QVK[x]NR	2	0	643.376523	0.0090	0.0450
E[x]IINR	0	0	643.365291	0.0090	0.0450
K[x]DLVR	0	0	629.386026	0.0090	0.0450
MNSIVSK[x]YTQSTNNDDPKK	6	0	2169.037093	0.0089	0.1700
EDLTDEEKAASIAVEDEK[x]R	17	0	2147.022884	0.0089	0.1700
WDLSK[x]QEALYLAQR	4	0	1719.894338	0.0089	0.1250
NNSWAK[x]SWSNLDLR	5	0	1689.822239	0.0089	0.1250
E[x]EMIAAQGIDEEDR	0	0	1604.698741	0.0089	0.1250
DEKYTLYDQNDTK[x]EWLDK	12	0	2303.059269	0.0089	0.1600
HHFYAK[x]IDRPAQVISFKK	5	0	2184.195523	0.0089	0.1600
FGDGIQIAQLALK[x]HRENK	12	0	2037.111857	0.0089	0.1600
VK[x]VIAATNR	1	0	970.592313	0.0089	0.0800
SLDK[x]QMVEERVLK	3	0	1573.849698	0.0088	0.1150
N[x]STEEIDLYNRWKALER	0	0	2136.059881	0.0088	0.1500
L[x]FKSLGSGMDQEKVLNK	0	0	1893.002891	0.0088	0.1500
KAMVNIDTIDNK[x]VATTM	11	0	1863.943328	0.0088	0.1500
LNSLPLLQQLVK[x]CFIVNELMR	11	0	2527.401730	0.0088	0.1850
QSEVSVGLRFIK[x]HADATCVHR	11	0	2409.233428	0.0088	0.1850
ARK[x]TQIAGGHDIIGPFHVITR	2	0	2286.270805	0.0088	0.1850
GQAQSGNFSNFGDGANGDNK[x]K	19	0	2111.925576	0.0088	0.1850
DSLTVGAFFVYGSSSLYGDGGK[x]LR	21	0	2495.233139	0.0088	0.2100
LAEGESEEVK[x]AYMDPHRSMK	9	0	2306.067009	0.0088	0.1750
IMRDVITELPDAK[x]YYR	12	0	1982.029438	0.0088	0.1400
DQIGEEK[x]TILQSLLQR	6	0	1870.015898	0.0088	0.1400
ATPYRGYSK[x]PNERATK	8	0	1837.943407	0.0088	0.1400
SQDISINGNSK[x]KEEPK	10	0	1772.890370	0.0088	0.1400
MPLLQSSVALLGQK[x]IR	13	0	1753.028320	0.0088	0.1400
ILFENPDEATK[x]R	10	0	1431.735725	0.0088	0.1050
TK[x]DAVVLGVEKR	1	0	1313.766632	0.0088	0.1050
SVEISALASK[x]NR	9	0	1273.698949	0.0088	0.1050
LVK[x]ERQAR	2	0	998.598459	0.0088	0.0700
TLSK[x]ESAR	3	0	890.482099	0.0088	0.0700
LQK[x]R	2	0	543.349250	0.0088	0.0350
YEAK[x]AIGSGSEPAKSELVK	3	0	1963.026127	0.0087	0.1650
WIEALRDIK[x]SMIADK	8	0	1787.960303	0.0087	0.1300
IAQGLLYLGK[x]GTMTLNPYHTER	9	0	2475.294296	0.0086	0.1900
QTETINWLEK[x]R	9	0	1416.736060	0.0086	0.0950
ATKQSK[x]YTYDR	5	0	1359.678214	0.0086	0.0950
ELREVIELPLK[x]NPELFLR	10	0	2207.267680	0.0086	0.1550
LMSKVAEK[x]AQINTQEYGR	7	0	2065.062523	0.0086	0.1550
K[x]PIGATWKTTQLEEANSK	0	0	2001.053008	0.0086	0.1550
MKLSLFSNK[x]ENELR	8	0	1707.897707	0.0086	0.1200
NCACVISQKK[x]VPDK	9	0	1645.827913	0.0086	0.1200
KK[x]LIPIR	1	0	866.606510	0.0086	0.0600
IDVEESIAGYQLARSK[x]R	15	0	1934.022044	0.0085	0.1450
SLKDECK[x]QDIMFELGLLQER	6	0	2451.213662	0.0085	0.1700
GIDLK[x]SIAEKMNGASGAELK	4	0	2031.066940	0.0085	0.1700
CTDLDAIGVK[x]VPFTAAITITGVK	9	0	2389.292565	0.0085	0.1950
YVQVEQRNK[x]PDER	8	0	1659.832802	0.0085	0.1100
EKSPAIIFIDELDAIGTK[x]R	17	0	2115.157467	0.0084	0.1600
VGIK[x]PPKGVLLYGPPGTGK	3	0	1877.113761	0.0084	0.1600
AVILSDTK[x]PVDKKQCVIANSCK	7	0	2473.303140	0.0084	0.1850
GTCAGEVFMALK[x]GMALGSANEK	11	0	2241.059087	0.0084	0.1850
VGIKPPK[x]GVLLYGPPGTGKTLLAR	6	0	2431.467763	0.0083	0.2000
M[x]EQKPEVDYSEKFAELQK	0	0	2198.056433	0.0083	0.1500
M[x]NSIVSKYTQSTNNDDPK	0	0	2040.942138	0.0083	0.1500
QVK[x]REVGCIGNIVER	2	0	1755.941297	0.0083	0.1250
VVGQLLEKLK[x]PLIEK	9	0	1706.070505	0.0083	0.1250
RGGDEWK[x]IEPLK	6	0	1426.756795	0.0083	0.1000
EIQDEK[x]EAEAAR	5	0	1387.657871	0.0083	0.1000
SLLAHK[x]GGHVVR	5	0	1272.741423	0.0083	0.1000
F[x]MTRSEYDR	0	0	1203.534202	0.0083	0.0750
K[x]KELFDCLK	0	0	1179.632121	0.0083	0.0750
ETTEKK[x]IDK	5	0	1090.586949	0.0083	0.0750
AK[x]YASQKRP	1	0	1047.582476	0.0083	0.0750
EK[x]WIAK	1	0	773.443537	0.0083	0.0500
FRK[x]PIGATWKTTQLEEANSK	2	0	2304.222519	0.0082	0.1650
FSGEK[x]KSLPLQIEVANDCIK	4	0	2275.188107	0.0082	0.1650
M[x]SRSYDSRTTIFSPEGR	0	0	1988.937329	0.0082	0.1400
NSIVSK[x]YTQSTNNDDPK	5	0	1909.901659	0.0082	0.1400
GCLMFGPPGTGK[x]TLLAR	11	0	1774.922143	0.0082	0.1400
IDLTRIVK[x]SAK	7	0	1242.765906	0.0082	0.0900
NSDYK[x]ETLIFKCIDMFIHK	4	0	2401.180912	0.0082	0.1550
EIK[x]PNIRVALRNDSYQLIK	2	0	2269.290536	0.0082	0.1550
VVSSAIVDK[x]YIGESARIIR	8	0	2075.173785	0.0082	0.1550
TVQK[x]VETAVLSTTVKAQAR	3	0	2029.153050	0.0082	0.1550
E[x]APADPTDEEAMSDEAAAQAITAR	0	0	2459.075713	0.0081	0.1950
LALTKPKGTPGYGPLGVLPK[x]VGIR	19	0	2431.467763	0.0081	0.1950
S[x]RSYDSRTTIFSPEGR	0	0	1857.896851	0.0081	0.1300
VTVSK[x]GVAIDLLEECK	4	0	1759.938898	0.0081	0.1300
P[x]PKEDWEK	0	0	1027.497414	0.0081	0.0650
AK[x]SAKIVR	1	0	871.560288	0.0081	0.0650
VSK[x]ILEHKEIMLR	2	0	1594.922802	0.0081	0.1050
DIKSMIADK[x]HAIR	8	0	1496.813257	0.0081	0.1050
KVPDK[x]LIDASTVK	4	0	1412.823808	0.0081	0.1050
DELWK[x]NDDQLTYTYKDEK	4	0	2303.059268	0.0081	0.1450
QYQEVVKQGDVLLNK[x]LQK	14	0	2129.184348	0.0081	0.1450
IIENEQSAEK[x]NAYVINLK	9	0	2075.089784	0.0081	0.1450
TLPPELK[x]GEALGNSEHIR	6	0	1960.037693	0.0081	0.1450
DSESTEEK[x]EAQAVQR	7	0	1705.775405	0.0080	0.1200
EWLDK[x]LGDKGPAAAR	4	0	1625.852476	0.0080	0.1200
K[x]TREALMEFR	0	0	1279.670628	0.0080	0.0800
LRWK[x]R	3	0	757.471088	0.0080	0.0400
LRNK[x]R	3	0	685.434703	0.0080	0.0400
NEEK[x]K	3	0	646.328572	0.0080	0.0400
LVK[x]ER	2	0	643.401675	0.0080	0.0400
LELK[x]K	3	0	629.411178	0.0080	0.0400
GTK[x]RR	2	0	616.376858	0.0080	0.0400
KDK[x]PK	2	0	614.375128	0.0080	0.0400
NK[x]LLK	1	0	614.411513	0.0080	0.0400
EFPDLGVLEGK[x]R	10	0	1358.719350	0.0079	0.0950
DEKSGVK[x]LENVK	6	0	1344.724827	0.0079	0.0950
EHFKELVSK[x]ASPIAGSEGK	8	0	2013.053008	0.0079	0.1500
LVK[x]APALDGALQGVIQFMK	2	0	1998.133505	0.0079	0.1500
YEVGAEYIKK[x]VIAR	9	0	1637.914013	0.0079	0.1100
VAEK[x]AQINTQEYGR	3	0	1605.811006	0.0079	0.1100
IDKEDMGSNDK[x]ASK	10	0	1536.708913	0.0079	0.1100
YYEQK[x]IR	4	0	998.518484	0.0079	0.0550
QPEDK[x]LR	4	0	884.471536	0.0079	0.0550
LK[x]LELKK	1	0	870.590192	0.0079	0.0550
K[x]YTGLLR	0	0	849.507194	0.0079	0.0550
DATDDK[x]R	5	0	819.372221	0.0079	0.0550
IK[x]LISGK	1	0	757.506134	0.0079	0.0550
SAK[x]GTKR	2	0	746.439846	0.0079	0.0550
QVMEEKLDSK[x]NVQLAK	9	0	1858.982156	0.0078	0.1250
EGK[x]VTFFYTDYIGVYAPR	2	0	2125.051948	0.0078	0.1400
K[x]TVQYATKR	0	0	1093.624337	0.0078	0.0700
SMAIDK[x]DIR	5	0	1047.538227	0.0078	0.0700
DK[x]KASLLTR	1	0	1030.613439	0.0078	0.0700
IMK[x]LCFDELKK	2	0	1423.756658	0.0077	0.0850
SLEK[x]TLVPYLR	3	0	1317.765572	0.0077	0.0850
IDK[x]EDMGSNDK	2	0	1250.544822	0.0077	0.0850
GSLEK[x]NWKEEYLR	4	0	1650.836493	0.0077	0.1000
VKAMEVDEK[x]PTER	8	0	1530.771118	0.0077	0.1000
GFICKVVDK[x]DGIR	8	0	1505.802358	0.0077	0.1000
SAKAK[x]NPMFALSR	4	0	1419.765584	0.0077	0.1000
VVDK[x]CFGIKFDIMPR	3	0	1823.942544	0.0077	0.1150
VSGIRK[x]HFEQVINEK	5	0	1782.973979	0.0077	0.1150
QYQEVVK[x]QGDVLLNK	6	0	1759.946763	0.0077	0.1150
V[x]PTFANFHTPIFIAK	0	0	1701.924185	0.0077	0.1150
K[x]APNTVYAVQFLEAVYK	0	0	1940.040658	0.0076	0.1300
EK[x]SPAIIFIDELDAIGTKR	1	0	2115.157467	0.0076	0.1450
K[x]TQIAGGHDIIGPFHVITR	0	0	2059.132592	0.0076	0.1450
SYYMLYK[x]AGVLQSLADDSATTR	6	0	2452.194311	0.0075	0.1650
TVLQDVEANIAALMQATK[x]QR	17	0	2199.168042	0.0075	0.1500
LPEANFEPLEK[x]R	10	0	1441.756460	0.0075	0.0900
VMCK[x]NKTDTK	3	0	1223.600166	0.0075	0.0750
HCLIK[x]MNHGTTTLAFR	4	0	1898.960649	0.0075	0.1200
HNFVGLFVELSK[x]LLVK	11	0	1842.076651	0.0075	0.1200
IEASK[x]GLIDRMSTNLR	4	0	1802.967176	0.0075	0.1200
YEALSK[x]HIIMFDCK	5	0	1753.853066	0.0075	0.1050
K[x]DWNACKK	0	0	1048.512348	0.0075	0.0600
K[x]YDK	0	0	552.290736	0.0075	0.0300
K[x]LQR	0	0	543.349250	0.0075	0.0300
LDK[x]LPVIIGSMDVDNALDLMTMK	2	0	2531.304781	0.0074	0.1700
DAVVLGVEK[x]RLTSPLMESHSVEK	8	0	2523.336549	0.0074	0.1700
EDCEAATDPLLK[x]KQMSYMLAR	11	0	2469.170083	0.0074	0.1550
KVNQIESQMAMAEK[x]LIQIR	13	0	2229.197231	0.0074	0.1400
IGDLCAFTDALSK[x]YEAEFR	12	0	2205.041118	0.0074	0.1400
K[x]SRGVILQSDIEEAYAR	0	0	1934.022044	0.0074	0.1250
TNNLDLEHK[x]HKTPDK	8	0	1788.911774	0.0073	0.1100
FGDGIQIAQLALK[x]HR	12	0	1665.931391	0.0073	0.1100
LALTK[x]PKGTPGYGPLGVLPKVGIR	4	0	2431.467763	0.0073	0.1750
ELIRAQEEVK[x]R	9	0	1369.767693	0.0073	0.0800
YK[x]EDTALRSEM	1	0	1341.623403	0.0073	0.0800
NK[x]LDPYWNQLIVAGVDGENK	1	0	2272.148690	0.0072	0.1450
M[x]NSTEEIDLYNRWKALER	0	0	2267.100359	0.0072	0.1300
LMSK[x]VAEKAQINTQEYGR	3	0	2065.062523	0.0072	0.1300
ENRHK[x]FQDILLGAGQAIK	4	0	2037.111857	0.0072	0.1300
M[x]PPKEDWEK	0	0	1158.537893	0.0072	0.0650
IEDTDK[x]YDK	5	0	1125.518932	0.0072	0.0650
VLTLAMVK[x]R	7	0	1029.636817	0.0072	0.0650
LAHLSK[x]HPKFEEILTR	5	0	1918.078772	0.0072	0.1150
VSGSELVQK[x]YIGEGSR	8	0	1707.879080	0.0072	0.1150
ILGVVEGQFSRPAK[x]LNDPEDK	13	0	2311.217099	0.0071	0.1500
VLAQLGMQSLSPLK[x]QGMNILR	13	0	2296.275812	0.0071	0.1500
HIGIATTGFIPDGQHIVK[x]RAR	17	0	2286.270804	0.0071	0.1500
MSSKSSLELANNAVK[x]SNDIEK	14	0	2264.131715	0.0071	0.1500
K[x]INVLNFPSANFSK	0	0	1577.856502	0.0071	0.1000
KEK[x]WIAK	2	0	901.538493	0.0071	0.0500
M[x]MGINER	0	0	849.383652	0.0071	0.0500
EK[x]VLKTK	1	0	844.538158	0.0071	0.0500
K[x]ATDDDR	0	0	819.372221	0.0071	0.0500
LK[x]VLVQGLERVAMLYAYDR	1	0	2236.240084	0.0071	0.1350
MVRGGYAEVK[x]QSEVIGLVR	9	0	2090.130540	0.0071	0.1350
K[x]DYTMAQPEFFK	0	0	1503.706735	0.0071	0.0850
AVAHHTDCK[x]FIR	8	0	1453.724781	0.0071	0.0850
K[x]LIPIRGTEVEK	0	0	1381.829229	0.0071	0.0850
NRQYQEVVK[x]QGDVLLNK	8	0	2030.090787	0.0071	0.1200
KTTEEK[x]EATPMEMDEEK	5	0	2024.891743	0.0071	0.1200
RQTLNK[x]IALDEQIQALK	5	0	1981.131923	0.0071	0.1200
TEDDIK[x]SLQSVGQIIGEVLK	5	0	2171.168421	0.0070	0.1400
SSKSSLELANNAVK[x]SNDIEK	13	0	2133.091236	0.0070	0.1400
FVIHQEENK[x]R	8	0	1298.673071	0.0070	0.0700
DAGK[x]DEFSRK	3	0	1151.557046	0.0070	0.0700
VVLKNK[x]GTMK	5	0	1116.668841	0.0070	0.0700
AELDK[x]IGLSK	4	0	1072.612770	0.0070	0.0700
LLK[x]PR	2	0	625.427496	0.0070	0.0350
SAK[x]AK	2	0	503.306720	0.0070	0.0350
LDRK[x]IEIPLPNEVGR	3	0	1747.994380	0.0070	0.1050
SMIADK[x]HAIRILAHR	5	0	1730.972539	0.0070	0.1050
VIDGSRPVNRNK[x]LLK	11	0	1708.010698	0.0070	0.1050
LIDASTVK[x]HVFPITK	7	0	1667.960960	0.0070	0.1050
MNSTEEIDLYNRWK[x]ALER	13	0	2267.100359	0.0069	0.1250
MLLTEVHLLESK[x]VYHAIR	11	0	2151.187325	0.0069	0.1250
D[x]TEMSVNMSDFLHDQATR	0	0	2095.893807	0.0069	0.1250
LDPAGFYIGYK[x]ATSAGPK	10	0	1854.951515	0.0069	0.1250
ENEQKIK[x]TLSMEK	6	0	1576.812980	0.0069	0.0900
EIQDEK[x]EAEAARK	5	0	1515.752826	0.0069	0.0900
GFICK[x]VVDKDGIR	4	0	1505.802358	0.0069	0.0900
SWIGAYLAK[x]IPER	8	0	1502.824477	0.0069	0.0900
AVILSDTKPVDK[x]K	11	0	1412.823808	0.0069	0.0900
QASDTSTNTK[x]VLIYIADLLFR	9	0	2368.263712	0.0069	0.1450
DPIGAIDAGAALDIHIRLIK[x]K	19	0	2199.273826	0.0069	0.1450
VGIKPPKGVLLYGPPGTGK[x]TLLAR	18	0	2431.467763	0.0069	0.1650
FLHDKNSDYK[x]ETLIFK	9	0	1997.025735	0.0069	0.1100
TSETNDRNSTNNTK[x]ER	13	0	1865.846269	0.0069	0.1100
ATTVK[x]DTMNVDINAIK	4	0	1732.902849	0.0069	0.1100
VIGSELVQK[x]YVGEGAR	8	0	1703.920551	0.0069	0.1100
QSK[x]YTYDR	2	0	1059.498475	0.0069	0.0550
FFEK[x]INVK	3	0	1023.575269	0.0069	0.0550
HIGIATTGFIPDGQHIVK[x]R	17	0	2059.132592	0.0068	0.1300
L[x]KGYQTIELDK	0	0	1306.713204	0.0068	0.0750
SSTAAK[x]TFLEK	5	0	1181.629146	0.0068	0.0750
LYFYYILFFEK[x]CNR	10	0	1974.970140	0.0068	0.0950
YK[x]SYLLQHREWDSK	1	0	1851.926697	0.0068	0.0950
CIDMFIHK[x]SAELYK	7	0	1753.853066	0.0068	0.0950
LGISATALSPEEK[x]K	12	0	1442.797987	0.0068	0.0950
K[x]LEFPLPNEEARVGILR	0	0	1980.115548	0.0068	0.1150
EKQNTPVLFDSK[x]EAVLK	11	0	1945.051948	0.0068	0.1150
DYGDLGSSVNPLDK[x]TNNLDLEHK	13	0	2543.213856	0.0067	0.1550
ILYVNNAKSQEEAIENIK[x]CTR	17	0	2492.269200	0.0067	0.1400
LPSEYDSRVKAMEVDEK[x]PTER	16	0	2478.205935	0.0067	0.1400
LMGQINK[x]MPLLQSSVALLGQK	6	0	2268.269665	0.0067	0.1400
VVGQLLEK[x]LKPLIEK	7	0	1706.070505	0.0067	0.1000
IRIGLHDDAYLDVCK[x]YYR	14	0	2269.131265	0.0067	0.1200
LFAYPPKSVQPTAK[x]TVQK	13	0	2002.125051	0.0067	0.1200
SNNIKENEQK[x]IK	9	0	1443.768084	0.0067	0.0800
ETEK[x]LAEER	3	0	1103.545814	0.0067	0.0600
FMLKLGVK[x]R	7	0	1090.668450	0.0067	0.0600
AVDEEMK[x]VR	6	0	1075.533141	0.0067	0.0600
TFLEK[x]R	4	0	792.449349	0.0067	0.0400
M[x]FR	0	0	452.220553	0.0067	0.0200
K[x]FR	0	0	449.275030	0.0067	0.0200
EDLTDEEK[x]AASIAVEDEKR	7	0	2147.022884	0.0066	0.1250
DTMNVDINAIK[x]KGEIR	10	0	1815.951192	0.0066	0.1050
SLYFATPGNTSFK[x]TDM	12	0	1778.818457	0.0066	0.1050
DVITELPDAK[x]YYR	9	0	1581.803799	0.0065	0.0850
LK[x]AYQGIYLMSIR	1	0	1554.859144	0.0065	0.0850
LHQVEYALEAIK[x]QGSATVGLVSK	11	0	2440.332455	0.0065	0.1500
VDKNWSK[x]IYDFPLFQGIFIR	6	0	2485.315688	0.0065	0.1300
M[x]FMTRSEYDR	0	0	1334.574681	0.0065	0.0650
DREISYPFK[x]R	8	0	1309.677823	0.0065	0.0650
LILTENIK[x]TK	7	0	1171.717563	0.0065	0.0650
LGDK[x]GPAAAR	3	0	954.524630	0.0065	0.0650
FHQLKPTRVLTLAMVK[x]R	15	0	2037.203252	0.0065	0.1100
VLVDMESMLVPK[x]PLINK	11	0	1925.072882	0.0065	0.1100
MATTVK[x]DTMNVDINAIK	5	0	1863.943328	0.0065	0.1100
GQAQSGNFSNFGDGANGDNK[x]KDQK	19	0	2483.106041	0.0065	0.1550
K[x]EDSSPCGYIIRILSGEQTVK	0	0	2379.210294	0.0064	0.1350
QGSATVGLVSK[x]THAVLVALKR	10	0	2134.258512	0.0064	0.1350
ETEK[x]LAEERGWDIR	3	0	1730.858680	0.0064	0.0900
FK[x]LNVYK	1	0	910.527595	0.0064	0.0450
ENAINK[x]K	5	0	815.450075	0.0064	0.0450
LLSSAK[x]K	5	0	745.469750	0.0064	0.0450
MCSPSATLTHRTMTEK[x]AR	15	0	2076.986596	0.0064	0.1150
SVQPTAKTVQK[x]VETAVLSTTVK	10	0	2314.310659	0.0064	0.1400
QGDVLLNK[x]LQK	7	0	1254.729522	0.0064	0.0700
GITVLK[x]PDDDK	5	0	1199.639709	0.0064	0.0700
GVVALVEDK[x]TK	8	0	1157.665530	0.0064	0.0700
K[x]AQSGPDASAK	0	0	1058.535585	0.0064	0.0700
EDIYK[x]FVTVQDLDEMQVDV	4	0	2285.077226	0.0063	0.1200
DQELTEENVSISVIGK[x]DEK	15	0	2132.048371	0.0063	0.1200
LGVKPPK[x]GCLMFGPPGTGKTLLAR	6	0	2494.391501	0.0063	0.1500
QILDCIVNLSEPAK[x]KSGFEK	13	0	2275.188107	0.0063	0.1250
LALTK[x]PKGTPGYGPLGVLPK	4	0	2006.192733	0.0063	0.1250
IRIAYASVVYIADK[x]YK	13	0	1872.050830	0.0063	0.1000
SAELYKNPK[x]ADPLDER	8	0	1844.926754	0.0063	0.1000
DGIQDIMPSQAK[x]ELKK	11	0	1799.945046	0.0063	0.1000
GNQK[x]FSSTADYMNMSS	3	0	1766.723905	0.0063	0.1000
S[x]IMEYNGGSCVAMAGK	0	0	1673.721069	0.0063	0.1000
SNNIK[x]ENEQKIK	4	0	1443.768084	0.0063	0.0750
ATAIGRASK[x]AAR	8	0	1171.678492	0.0063	0.0750
K[x]ANWCDKR	0	0	1076.518495	0.0063	0.0500
YDKK[x]DLVR	3	0	1035.571243	0.0063	0.0500
YDK[x]KDLVR	2	0	1035.571243	0.0063	0.0500
DQKK[x]DKPK	3	0	985.555594	0.0063	0.0500
DQK[x]KDKPK	2	0	985.555594	0.0063	0.0500
P[x]FGNTHNK	0	0	913.440572	0.0063	0.0500
EASK[x]TLSK	3	0	862.475953	0.0063	0.0500
LNYK[x]PEEEYPDLSKHNNHMAK	3	0	2556.206604	0.0062	0.1300
ILYVNNAK[x]SQEEAIENIKCTR	7	0	2492.269200	0.0062	0.1300
RNK[x]LDPYWNQLIVAGVDGENK	2	0	2428.249792	0.0062	0.1300
MVCK[x]IWKSDEINEVLNK	3	0	2105.064830	0.0062	0.1050
SSLELANNAVK[x]SNDIEK	10	0	1830.932231	0.0062	0.1050
IWK[x]SDEINEVLNK	2	0	1586.830346	0.0062	0.0800
ILFENPDEATK[x]RK	10	0	1559.830681	0.0062	0.0800
ESDK[x]APDLIELNR	3	0	1498.762664	0.0062	0.0800
AVILSDTK[x]PVDKK	7	0	1412.823808	0.0062	0.0800
QLADYK[x]AFEDSLRAIANHEQAR	5	0	2545.267228	0.0061	0.1350
IIYSDIDVDPVKPEHVGK[x]VVLK	17	0	2462.378342	0.0061	0.1350
NKHCLIK[x]MNHGTTTLAFR	6	0	2141.098527	0.0061	0.1100
YLHQSLK[x]YK	6	0	1178.644738	0.0061	0.0550
DAGK[x]DEFSR	3	0	1023.462090	0.0061	0.0550
M[x]SSKDISSK	0	0	981.480047	0.0061	0.0550
HIIMFDCK[x]ILEFTK	7	0	1793.920748	0.0061	0.0850
YVVDISPDIDIKEIK[x]PNIR	14	0	2226.225875	0.0061	0.1150
MVRGIGSYEK[x]QSEVSVGLR	9	0	2094.089070	0.0061	0.1150
AVEK[x]LSVEALNSLTGEFKGK	3	0	2119.152381	0.0060	0.1200
LLENDIKVMK[x]SEFQR	9	0	1848.976678	0.0060	0.0900
DLGQVLNK[x]YVQVEQR	7	0	1787.952910	0.0060	0.0900
VMK[x]EDNLILR	2	0	1229.680131	0.0060	0.0600
RVEFK[x]MGNGK	4	0	1164.607305	0.0060	0.0600
ERK[x]PR	2	0	684.403070	0.0060	0.0300
INVK[x]K	3	0	600.395864	0.0060	0.0300
K[x]VPDK	0	0	585.348581	0.0060	0.0300
LFQAEYAYK[x]AVENASTCIGIK	8	0	2375.183021	0.0060	0.1250
MGTTITALRYK[x]DGVILAADSR	10	0	2251.199340	0.0060	0.1250
WK[x]VETQEAAVVDYPDR	1	0	1904.926754	0.0059	0.0950
EVIELPVK[x]HPELFESLGIPQPK	7	0	2498.378342	0.0059	0.1300
HKTPDK[x]GYGHR	5	0	1294.653005	0.0059	0.0650
GYSK[x]PNERATK	3	0	1249.641438	0.0059	0.0650
DSESTEEK[x]EAQAVQRAR	7	0	1932.913617	0.0059	0.1000
VLNK[x]GDSGEMSLQKLFK	3	0	1893.002891	0.0059	0.1000
QCVIANSCK[x]TAINTGGGSVAVFNK	8	0	2495.225954	0.0058	0.1400
VAMLYAYDRIK[x]ILFSDVK	10	0	2144.170281	0.0058	0.1050
LRTFHILEPK[x]EK	9	0	1509.866674	0.0058	0.0700
EAEAAK[x]DEQIEK	5	0	1359.651724	0.0058	0.0700
IK[x]LISGKLDEAR	1	0	1341.797930	0.0058	0.0700
VGKSAVIK[x]TSTR	7	0	1245.740419	0.0058	0.0700
D[x]RQEQR	0	0	830.399437	0.0058	0.0350
TLSK[x]WR	3	0	789.449683	0.0058	0.0350
ETTEK[x]K	4	0	734.380997	0.0058	0.0350
M[x]SGYDR	0	0	727.295891	0.0058	0.0350
V[x]KAFGR	0	0	676.402010	0.0058	0.0350
K[x]EITPDIFAAIAIINEADR	0	0	2099.126168	0.0058	0.1100
YEAKAIGSGSEPAK[x]SELVK	13	0	1963.026127	0.0058	0.1100
EQVRDAGK[x]DEFSR	7	0	1535.732760	0.0058	0.0750
ELFDCLK[x]IMRDVITELPDAK	6	0	2405.233337	0.0058	0.1150
FSGEKK[x]SLPLQIEVANDCIK	5	0	2275.188107	0.0058	0.1150
YYLPKGK[x]SALSTLNGFVEELK	6	0	2356.267737	0.0057	0.1200
VSEVLNSEDITGIQEK[x]STDLR	15	0	2332.175685	0.0057	0.1200
K[x]EFEIIKGVLCQFR	0	0	1765.954825	0.0057	0.0800
Q[x]TVYQISELESLLR	0	0	1677.893669	0.0057	0.0800
AVNIAFTQDQLLK[x]R	12	0	1615.904510	0.0057	0.0800
VTQK[x]KPPVQPLAYK	3	0	1595.939834	0.0057	0.0800
ILFSDVK[x]AMTTGLR	6	0	1550.848972	0.0057	0.0800
LFAYPPK[x]SVQPTAK	6	0	1545.855441	0.0057	0.0800
ENEQK[x]IK	4	0	887.471202	0.0057	0.0400
LK[x]PLIEK	1	0	839.547996	0.0057	0.0400
TMTEK[x]AR	4	0	835.422145	0.0057	0.0400
ILIDK[x]AR	4	0	827.522844	0.0057	0.0400
VLVDK[x]SR	4	0	815.486459	0.0057	0.0400
MPGTLLPGPGKGYIGDPIK[x]FVR	18	0	2312.271383	0.0057	0.1250
KANWCDK[x]R	6	0	1076.518495	0.0056	0.0450
FDIMPRK[x]K	6	0	1033.574220	0.0056	0.0450
GYSK[x]PNER	3	0	949.461699	0.0056	0.0450
VAQTTYK[x]K	6	0	937.523235	0.0056	0.0450
FMLK[x]LGVK	3	0	934.567348	0.0056	0.0450
TLASLQK[x]R	6	0	915.550117	0.0056	0.0450
LAEK[x]WRDYNLISENTEM	3	0	2110.999257	0.0056	0.0950
EQKPEVDYSEK[x]FAELQK	10	0	2067.015955	0.0056	0.0950
EFHK[x]DMTLEEAEVLILK	3	0	2044.054982	0.0056	0.0950
VSPTGQITSTSARSGK[x]K	15	0	1703.916525	0.0056	0.0950
EVAEADIASK[x]DLEETDER	9	0	2018.927929	0.0056	0.1000
M[x]DTEMSVNMSDFLHDQATR	0	0	2226.934286	0.0055	0.1050
VGIKPPK[x]GVLLYGPPGTGK	6	0	1877.113761	0.0055	0.1050
SSEQANLYERK[x]TLVAHAVLK	10	0	2256.222519	0.0055	0.1100
VNLYK[x]FREER	4	0	1352.720019	0.0055	0.0550
DIK[x]VIMATNR	2	0	1159.638269	0.0055	0.0550
TIDNAETMK[x]K	8	0	1149.569917	0.0055	0.0550
IVCFMLNEK[x]LNQQSVLLPLLK	8	0	2499.395584	0.0055	0.1150
K[x]FDQLTQALNVAIRLDDMSLIK	0	0	2531.378019	0.0055	0.1200
ESQLVDK[x]FFEK	6	0	1368.692468	0.0055	0.0600
LQK[x]DLGQVLNK	2	0	1254.729522	0.0055	0.0600
GDYNGIQDIVAQGTVGISDQK[x]LTR	20	0	2547.292771	0.0054	0.1300
GQAQSGNFSNFGDGANGDNKK[x]DQK	20	0	2483.106041	0.0054	0.1300
HPK[x]FEEILTRLR	2	0	1537.872820	0.0054	0.0650
SETMK[x]YYLPKGK	4	0	1443.743119	0.0054	0.0650
YDK[x]LVETSGQIR	2	0	1407.735725	0.0054	0.0650
GQSIDDMIPAQK[x]	11	0	1301.628489	0.0054	0.0650
KK[x]AQSGPDASAK	1	0	1186.630541	0.0054	0.0650
LILVDDEK[x]TSWIYK	7	0	1721.923907	0.0054	0.0750
GIDWREALEK[x]TEEK	9	0	1702.852533	0.0054	0.0750
GYSK[x]PNERATKQSK	3	0	1592.826990	0.0054	0.0750
EK[x]VAFILDQVRLFLLR	1	0	1959.166855	0.0053	0.0850
STELQIGVVEDDK[x]PFR	12	0	1831.931505	0.0053	0.0850
K[x]DSESTEEKEAQAVQR	0	0	1833.870361	0.0053	0.0850
IDELVSNNEK[x]IWKVMCK	9	0	2105.064830	0.0053	0.0900
LAIEREPPFAPIESAK[x]R	15	0	1923.057703	0.0053	0.0900
TSNNTNRTNSTDEK[x]GTK	13	0	1866.866670	0.0053	0.0900
GTK[x]TSETNDRNSTNNTK	2	0	1866.866670	0.0053	0.0900
SPAIIFIDELDAIGTK[x]R	15	0	1858.019923	0.0053	0.0900
VNQIESQMAMAEK[x]LIQIR	12	0	2101.102276	0.0053	0.0950
V[x]NQIESQMAMAEKLIQIR	0	0	2101.102276	0.0053	0.0950
NIK[x]AMDLGELETFQLLNTR	2	0	2205.146246	0.0053	0.1000
ENAPAIIFIDEIDAIATK[x]R	17	0	2099.126168	0.0053	0.1000
VVKGNQK[x]FSSTADYMNMSS	6	0	2092.955678	0.0053	0.1000
EHFK[x]ELVSKASPIAGSEGK	3	0	2013.053008	0.0053	0.1000
MPGTLLPGPGK[x]GYIGDPIK	10	0	1910.033463	0.0053	0.1000
K[x]VGQYIRQPQNVLVSETLER	0	0	2356.286176	0.0052	0.1050
GVVALVEDK[x]TKSVALGGITK	8	0	1984.156741	0.0052	0.1050
K[x]GILLPESLTEAVEATTYAILR	0	0	2387.331060	0.0052	0.1150
TKSVALGGITK[x]EFVIYEQLIAAR	10	0	2506.415787	0.0052	0.1200
IDTIVK[x]EIQDEKEAEAAR	5	0	2057.063963	0.0050	0.0900
IIYSDIDVDPVK[x]PEHVGK	11	0	2023.062511	0.0050	0.0900
GNQK[x]VVKVDAQDFLK	3	0	1687.925637	0.0050	0.0750
NK[x]LTNDETR	1	0	1089.541397	0.0050	0.0450
K[x]SKTLQYFA	0	0	1084.591644	0.0050	0.0450
M[x]PFGNTHNK	0	0	1044.481051	0.0050	0.0450
SGVK[x]LENVK	3	0	972.560345	0.0050	0.0450
DILLDMSRAVNIAFTQDQLLK[x]R	20	0	2559.384166	0.0050	0.1100
IIENEQSAEK[x]NAYVINLKQIAK	9	0	2515.364479	0.0050	0.1100
VYQTEPAGIYNAWK[x]ATAIGRASK	13	0	2494.296739	0.0050	0.1150
SATPFRK[x]INVLNFPSANFSK	6	0	2237.195580	0.0050	0.1000
LAEFVNMSK[x]AYHSQYLR	8	0	2056.019935	0.0050	0.0850
QAAKASVVETVTLTK[x]VTQK	14	0	2001.146903	0.0050	0.0950
FLHDK[x]NSDYKETLIFK	4	0	1997.025735	0.0050	0.0800
S[x]PTGQITSTSARSGKK	0	0	1604.848116	0.0050	0.0800
TEEQRQPEDK[x]LR	9	0	1527.764059	0.0050	0.0600
E[x]MIAAQGIDEEDR	0	0	1475.656153	0.0050	0.0650
VATEK[x]DFLDAVQK	4	0	1462.766689	0.0050	0.0650
KIDK[x]EDMGSNDK	3	0	1378.639778	0.0050	0.0600
TAALSARPAK[x]NIR	9	0	1367.799660	0.0050	0.0650
GVMTLGFDLIK[x]R	10	0	1348.753625	0.0050	0.0600
NK[x]VLVKVHPEGK	1	0	1346.803351	0.0050	0.0600
TLSMEK[x]HTELR	5	0	1343.686669	0.0050	0.0550
KTELFK[x]ASTSAK	5	0	1309.724101	0.0050	0.0600
ELLKLK[x]VELAK	5	0	1282.822356	0.0050	0.0550
QVK[x]NRDCVGR	2	0	1230.625074	0.0050	0.0500
EASK[x]TLSKWR	3	0	1204.656362	0.0050	0.0500
S[x]PTGQITSTSAR	0	0	1204.604720	0.0050	0.0600
SVQPTAK[x]TVQK	6	0	1185.671676	0.0050	0.0550
DEEWPPK[x]M	6	0	1030.442937	0.0050	0.0400
FHQLK[x]PTR	4	0	1025.576998	0.0050	0.0400
SLK[x]RELIR	2	0	1013.634509	0.0050	0.0400
K[x]QLATSLR	0	0	915.550117	0.0050	0.0400
WK[x]ALER	1	0	801.449683	0.0050	0.0300
LESK[x]QR	3	0	759.423863	0.0050	0.0300
NK[x]PDER	1	0	757.371829	0.0050	0.0300
VK[x]AFGR	1	0	676.402010	0.0050	0.0300
KDQK[x]K	3	0	645.380940	0.0050	0.0250
LEK[x]VR	2	0	643.401675	0.0050	0.0250
LWK[x]R	2	0	601.369985	0.0050	0.0200
GK[x]LVR	1	0	571.380549	0.0050	0.0250
LAK[x]R	2	0	486.327789	0.0050	0.0200
CEDGVILALEKVVTSK[x]LLKPR	15	0	2367.355831	0.0048	0.1000
LGDNNIADWPQVEYLVGK[x]NR	17	0	2300.154836	0.0047	0.0950
DGSSGGTIRMVILNK[x]DGMER	14	0	2135.046217	0.0047	0.0950
TIPPLTTVKGSDAAPQASK[x]K	18	0	2009.115605	0.0047	0.0950
K[x]EVAEADIASKDLEETDER	0	0	2147.022884	0.0047	0.0900
LLK[x]VTVSKGVAIDLLEECK	2	0	2114.201970	0.0047	0.0900
MHNNHAK[x]SLPPEEYDEK	6	0	2037.921346	0.0047	0.0800
LKVELAK[x]QNLFVPTSDK	6	0	1929.093418	0.0047	0.0800
K[x]TLEVLYLKMHNNHAK	0	0	1938.050842	0.0047	0.0750
VLTLSLMEELHK[x]MDDR	11	0	1928.969875	0.0047	0.0750
NLQVAKSLDK[x]QMVEER	9	0	1886.988302	0.0047	0.0750
DTMNVDINAIKK[x]GEIR	11	0	1815.951192	0.0047	0.0750
IK[x]VLAQLGMQSLSPLK	1	0	1725.022174	0.0047	0.0750
INVK[x]FFEKEDVQSLK	3	0	1822.982813	0.0047	0.0700
QTETINWLEK[x]RFK	9	0	1691.899424	0.0046	0.0600
T[x]VYQISELESLLR	0	0	1549.835098	0.0046	0.0600
DIGKVVDK[x]CFGIK	7	0	1477.796212	0.0046	0.0600
VSAMMSCACQK[x]R	10	0	1427.614109	0.0046	0.0550
ILSGEQTVK[x]YDR	8	0	1407.735725	0.0046	0.0550
LLMK[x]LSSQNDDK	3	0	1390.712546	0.0046	0.0550
VEPIPLINGEK[x]R	10	0	1363.782281	0.0046	0.0550
STLDLNHLADLYDRK[x]DWNACK	14	0	2547.217501	0.0045	0.0950
VNLEAYLDLSITPK[x]QHAVNER	13	0	2409.265107	0.0045	0.0950
YYLPK[x]GKSALSTLNGFVEELK	4	0	2356.267737	0.0045	0.0950
LFQVEYAIEAIK[x]LGSTAIGVK	11	0	2249.267011	0.0045	0.0950
QILDCIVNLSEPAKK[x]SGFEK	14	0	2275.188107	0.0045	0.0900
EERFK[x]LNVYK	4	0	1324.713873	0.0045	0.0450
DTTK[x]NKMVCK	3	0	1223.600166	0.0045	0.0450
SNNIK[x]ENEQK	4	0	1202.589070	0.0045	0.0450
IEASK[x]GLIDR	4	0	1100.618917	0.0045	0.0450
VVK[x]GNQKFSSTADYMNMSS	2	0	2092.955678	0.0045	0.0850
MNSIVSK[x]YTQSTNNDDPK	6	0	2040.942138	0.0044	0.0800
TSASIDFDSNFLNSMIK[x]K	16	0	2016.982547	0.0044	0.0800
MPPK[x]EDWEK	3	0	1158.537893	0.0044	0.0400
LK[x]ESQLVDK	1	0	1058.597121	0.0044	0.0400
MSSK[x]DISSK	3	0	981.480047	0.0044	0.0400
CVVHLNDASVAAK[x]LLMK	12	0	1868.001115	0.0044	0.0750
KSGNLPDADNSK[x]SDISK	11	0	1774.869635	0.0044	0.0750
DMTLEEAEVLILK[x]VLR	12	0	1871.043692	0.0044	0.0700
KDGIQDIMPSQAK[x]ELK	12	0	1799.945046	0.0044	0.0700
SQDISINGNSKK[x]EEPK	11	0	1772.890370	0.0044	0.0700
V[x]SPTGQITSTSARSGK	0	0	1575.821569	0.0044	0.0700
LLEK[x]LEIK	3	0	984.621882	0.0044	0.0350
RSK[x]VLDVR	2	0	971.587561	0.0044	0.0350
TGPPGPPCGGK[x]FMLK	10	0	1542.768616	0.0043	0.0650
VMGSGCDAAGTIIK[x]VFHPITK	13	0	2201.133573	0.0043	0.0900
KNVPK[x]LQNVSNFQK	4	0	1642.915408	0.0043	0.0600
ELAAIK[x]EDTEAVLK	5	0	1528.834763	0.0043	0.0600
TKLVK[x]ER	4	0	872.544305	0.0043	0.0300
K[x]ARQAAK	0	0	771.471479	0.0043	0.0300
ILSTLDRELLK[x]PSASVALQR	10	0	2209.279304	0.0043	0.0850
NDSYQLIK[x]ILPNK	7	0	1544.856167	0.0042	0.0550
VDAQDFLK[x]VAETR	7	0	1490.772835	0.0042	0.0550
LDVAK[x]RVDMYASDLAQISR	4	0	2150.115282	0.0042	0.0800
LGITFAHVTAAK[x]NNSWAK	11	0	1928.026739	0.0042	0.0750
YTQSTNNDDPK[x]K	10	0	1409.642221	0.0042	0.0500
AELDKIGLSK[x]IR	9	0	1341.797930	0.0042	0.0500
GK[x]LVRK	1	0	699.475505	0.0042	0.0250
MLAIVVEASCGK[x]DLNEAMTSGYR	11	0	2514.191544	0.0041	0.0950
DPEEEAEMMTK[x]ETTEKK	10	0	2024.891743	0.0041	0.0700
AVDEEMK[x]VRSEDYLPSK	6	0	1994.961812	0.0041	0.0700
AK[x]TMTERLCPHTTSASM	1	0	1920.885494	0.0041	0.0700
M[x]SIMEYNGGSCVAMAGK	0	0	1804.761547	0.0041	0.0700
MARENAPAIIFIDEIDAIATK[x]R	20	0	2457.304859	0.0041	0.0900
SERDTALEK[x]YK	8	0	1338.677880	0.0041	0.0450
NKISWYTK[x]IVDELDLR	7	0	1992.067931	0.0041	0.0650
QVMEEK[x]LDSKNVQLAK	5	0	1858.982156	0.0041	0.0650
GIGSYEK[x]QSEVSVGLR	6	0	1707.879080	0.0041	0.0650
VVGQLLEKLK[x]PLIEKGGDWER	9	0	2406.363362	0.0040	0.0850
AIEDAQELNGEHEILEAMK[x]NK	18	0	2381.153176	0.0040	0.0850
GGNMDSLK[x]INFSAFQLPVVTR	7	0	2293.188777	0.0040	0.0850
AVNARALTCK[x]MPGTLLPGPGK	9	0	2151.165540	0.0040	0.0850
NLNQIVNELDEEK[x]YK	12	0	1847.926420	0.0040	0.0600
LPEANFEPLEK[x]RLDR	10	0	1825.968559	0.0040	0.0600
QNTPVLFDSK[x]EAVLK	9	0	1687.914404	0.0040	0.0600
LEGTIDYQK[x]L	8	0	1178.618248	0.0040	0.0400
IQYVGK[x]QDPK	5	0	1174.634566	0.0040	0.0400
Q[x]EMKK	0	0	662.342113	0.0040	0.0200
K[x]INVK	0	0	600.395864	0.0040	0.0200
GTPGYGPLGVLPK[x]VGIRLFNLEPK	12	0	2521.441942	0.0040	0.0950
QETQYK[x]IDELVSNNEKIWK	5	0	2364.196029	0.0039	0.0750
AGNRSVMAPLFLHDK[x]YDGR	14	0	2146.074090	0.0039	0.0750
ETLIFK[x]CIDMFIHK	5	0	1793.920748	0.0039	0.0550
SLPPEEYDEK[x]LYNK	9	0	1723.830403	0.0039	0.0550
EEFAEK[x]AVSVIQAR	5	0	1575.825595	0.0039	0.0550
VSTKK[x]ILGVAAEDK	4	0	1457.845270	0.0039	0.0550
M[x]CSPSATLTHRTMTEKAR	0	0	2076.986596	0.0039	0.0700
YACK[x]ILGVVEGQFSRPAK	3	0	2022.071968	0.0039	0.0700
EAGFIDDILIITPASK[x]EK	15	0	1959.056365	0.0039	0.0700
HSTFIITK[x]R	7	0	1101.629423	0.0039	0.0350
K[x]HLDAEVQK	0	0	1066.577055	0.0039	0.0350
TPDK[x]GYGHR	3	0	1029.499144	0.0039	0.0350
DAFALAK[x]EK	6	0	991.533798	0.0039	0.0350
AELATEAYTPLTSLEGIVILK[x]K	20	0	2359.324913	0.0039	0.0850
EQK[x]PEVDYSEKFAELQK	2	0	2067.015955	0.0038	0.0650
D[x]VPTFANFHTPIFIAKR	0	0	1973.052225	0.0038	0.0650
SLEK[x]TLVPYLRISQAVR	3	0	1972.146846	0.0038	0.0650
IMSLYSSRGTLK[x]VHTIR	11	0	1961.087952	0.0038	0.0650
QNLFVPTSDKEK[x]ASFAR	11	0	1937.000583	0.0038	0.0650
K[x]IEFPPPSAEARAEILR	0	0	1923.057703	0.0038	0.0650
SVALGGITK[x]EFVIYEQLIAAR	8	0	2277.273157	0.0038	0.0800
EDGMK[x]ILMVNRGDTGSSGIR	4	0	2135.046217	0.0038	0.0750
K[x]KAQSGPDASAK	0	0	1186.630541	0.0038	0.0450
NLQVAK[x]SLDKQMVEER	5	0	1886.988302	0.0037	0.0600
ASK[x]ERAER	2	0	945.499144	0.0037	0.0300
LIK[x]K	2	0	500.368591	0.0037	0.0150
IWKSDEINEVLNK[x]YQETQR	12	0	2392.202175	0.0037	0.0700
K[x]VNQIESQMAMAEKLIQIR	0	0	2229.197231	0.0037	0.0700
TGPPGPPCGGKFMLK[x]LGVK	14	0	1940.037500	0.0037	0.0700
TFMNHIDVQK[x]EFQAR	9	0	1862.909665	0.0037	0.0550
MPIDFK[x]GFICKVVDK	5	0	1795.936398	0.0037	0.0550
TSASIDFDSNFLNSMIK[x]KNEEK	16	0	2517.205601	0.0036	0.0800
AVILSDTKPVDKK[x]QCVIANSCK	12	0	2473.303140	0.0036	0.0800
AGDFQGLNEQLVSLFK[x]KHGQLK	15	0	2456.317475	0.0036	0.0800
YLDSQRVAIK[x]K	9	0	1319.756069	0.0036	0.0400
AIDLYK[x]EVLNK	5	0	1304.733939	0.0036	0.0400
VVDASIVSK[x]ALGNFVASVLAR	8	0	2115.205083	0.0036	0.0750
SSCK[x]IVFRSELQDK	3	0	1695.861321	0.0036	0.0500
VNLYK[x]FR	4	0	938.533741	0.0036	0.0250
WAIK[x]EKR	3	0	929.544639	0.0036	0.0250
VGIK[x]PPKGVLLYGPPGTGKTLLAR	3	0	2431.467763	0.0035	0.0850
C[x]SPSATLTHRTMTEKAR	0	0	1945.946117	0.0035	0.0600
DISSK[x]SPSGNDALNDKK	4	0	1774.869635	0.0035	0.0600
LGSTAIGVKTK[x]DAVVLGVEK	10	0	1984.156741	0.0035	0.0700
EWDSKLK[x]DLR	6	0	1288.677488	0.0035	0.0350
GTEVEK[x]ITIK	5	0	1116.638983	0.0035	0.0350
FFEK[x]EDVQSLKLK	3	0	1609.871482	0.0035	0.0450
V[x]PTFANFHTPIFIAKR	0	0	1858.025287	0.0034	0.0550
CYAK[x]NEWRHVLGIAIEAHR	3	0	2322.180277	0.0034	0.0650
YVVDISPDIDIK[x]EIKPNIR	11	0	2226.225875	0.0034	0.0650
LLIFEK[x]QVRQASDTSTNTK	5	0	2178.164339	0.0034	0.0650
ELVSKASPIAGSEGK[x]EAYR	14	0	1991.032273	0.0034	0.0650
SLNNLNTIDIDANLEK[x]LLIFEK	15	0	2529.368896	0.0034	0.0750
GNQKVVK[x]VDAQDFLK	6	0	1687.925637	0.0033	0.0500
GK[x]VAVFDSQTQPPVLWFR	1	0	2074.099899	0.0033	0.0600
VHPEGK[x]YVVDISPDIDIK	5	0	2023.062511	0.0033	0.0600
VLSVEEIEAHLQSIAEK[x]D	16	0	2009.031604	0.0033	0.0600
DCTAYNIYDK[x]NK	9	0	1503.666324	0.0033	0.0400
LSLFSNK[x]ENELR	6	0	1448.762272	0.0033	0.0400
S[x]ERDTALEK	0	0	1047.519601	0.0033	0.0300
SSK[x]VYISPK	2	0	1007.565097	0.0033	0.0300
ELLK[x]LK	3	0	742.495236	0.0033	0.0200
M[x]GINER	0	0	718.343173	0.0033	0.0200
SMRYPMDAHK[x]SELEGVEEAR	9	0	2334.073155	0.0032	0.0650
VFHPITKAVILSDTK[x]PVDKK	14	0	2235.298978	0.0032	0.0650
TIPPLTTVK[x]GSDAAPQASKK	8	0	2009.115605	0.0032	0.0650
RGERPSCPTGYHLK[x]SIR	13	0	2013.032561	0.0032	0.0550
LFKSLGSGMDQEK[x]VLNK	12	0	1893.002891	0.0032	0.0550
LLMK[x]VALCANHADSVVK	3	0	1868.001115	0.0032	0.0550
QDLADATVETLK[x]AIEGK	11	0	1800.946820	0.0032	0.0550
LK[x]PQDERTQEERNR	1	0	1797.908083	0.0032	0.0450
KEFEIIK[x]GVLCQFR	6	0	1765.954825	0.0032	0.0450
D[x]YTMAQPEFFKAVR	0	0	1701.818400	0.0032	0.0450
AVK[x]PTDMEQFAFYK	2	0	1673.812254	0.0032	0.0450
TFANLVSSTLYEK[x]R	12	0	1627.856893	0.0032	0.0450
TYNLISSYIKSVEISALASK[x]NR	19	0	2456.327369	0.0032	0.0700
EEIQLLQEPGSYVGEVIK[x]TMGK	17	0	2447.261660	0.0032	0.0700
YK[x]DGVILAADSRTTMGAYIANR	1	0	2385.210964	0.0032	0.0700
ELLK[x]LKVELAK	3	0	1282.822356	0.0032	0.0350
YTLYDQNDTK[x]EWLDKLGDK	9	0	2344.122200	0.0032	0.0600
GIGSYEK[x]QSEVSVGLRFIK	6	0	2096.126503	0.0032	0.0600
M[x]SSIGTGYDLGLFFSPDGR	0	0	2018.940686	0.0032	0.0600
DQKK[x]FDSGGGDNGANNQFAGNQSM	3	0	2486.051564	0.0031	0.0750
TLSMEK[x]HTELRSFEQK	5	0	1962.983216	0.0031	0.0500
INVK[x]KSYDYSATMYTR	3	0	1938.950858	0.0031	0.0500
DGIQDIMPSQAKELK[x]K	14	0	1799.945046	0.0031	0.0500
MQK[x]LLRLR	2	0	1056.658947	0.0031	0.0250
ELIRK[x]SLK	4	0	985.628363	0.0031	0.0250
S[x]SKDISSK	0	0	850.439569	0.0031	0.0250
RFK[x]ELQPFIVQMAEQALDIEK	2	0	2532.340909	0.0031	0.0650
LGDNNIADWPQVEYLVGK[x]NRR	17	0	2456.255938	0.0031	0.0650
ESQDYLNLVQALAETNVK[x]DEK	17	0	2406.191334	0.0031	0.0650
GDVAASILDK[x]YRTGIATMLTR	9	0	2251.199340	0.0031	0.0650
GSLEKNWK[x]EEYLR	7	0	1650.836493	0.0031	0.0400
NEEKK[x]LMELFISK	4	0	1607.859201	0.0031	0.0400
IK[x]TLSMEKHTELR	1	0	1584.865682	0.0031	0.0400
MEILKIHLEK[x]VSK	9	0	1566.916655	0.0031	0.0400
KILFENPDEATK[x]R	11	0	1559.830681	0.0031	0.0400
GLGYPEDAIGK[x]TK	10	0	1347.703366	0.0031	0.0400
IHAYVK[x]VLTLSLMEELHK	5	0	2123.181179	0.0031	0.0550
QEALSSK[x]TLFTRPIPVRR	6	0	2098.201001	0.0031	0.0550
AVENASTCIGIK[x]CEDGVILALEK	11	0	2489.250437	0.0030	0.0700
K[x]DYTMAQPEFFKAVR	0	0	1829.913356	0.0030	0.0450
TITDGK[x]IYVEVERAR	5	0	1748.942012	0.0030	0.0450
IITK[x]EGVETRIIPLK	3	0	1709.045018	0.0030	0.0450
S[x]GYDR	0	0	596.255412	0.0030	0.0150
VAIK[x]K	3	0	557.390052	0.0030	0.0150
A[x]TTVK	0	0	518.306385	0.0030	0.0150
LK[x]LEAIMYDTELNSEGSAPAVR	1	0	2406.209961	0.0030	0.0650
K[x]IEIPLPNEVGRMEILK	0	0	1978.128419	0.0029	0.0500
LALTKPK[x]GTPGYGPLGVLPKVGIR	6	0	2431.467763	0.0029	0.0700
SSEETEDK[x]KMQE	7	0	1439.608537	0.0029	0.0350
K[x]AMVNIDTIDNK	0	0	1360.701983	0.0029	0.0350
NKVLVK[x]VHPEGK	5	0	1346.803351	0.0029	0.0350
AVILSDTK[x]PVDK	7	0	1284.728853	0.0029	0.0350
IAEFHTALESVPDK[x]SLFER	13	0	2188.116331	0.0029	0.0550
DEK[x]VSEVLNSEDITGIQEK	2	0	2132.048371	0.0029	0.0550
SYLLQHREWDSK[x]LK	11	0	1801.947432	0.0029	0.0400
VTSK[x]LLEQEESAEK	3	0	1589.814754	0.0029	0.0400
KNCK[x]ADAGITIAPR	3	0	1513.803419	0.0029	0.0400
TLLYGK[x]R	5	0	849.507194	0.0029	0.0200
LFQVEYAIEAIK[x]LGSTAIGVKTK	11	0	2478.409640	0.0028	0.0650
INVKK[x]SYDYSATMYTR	4	0	1938.950858	0.0028	0.0450
IKILFSDVK[x]AMTTGLR	8	0	1792.027986	0.0028	0.0450
ALTCK[x]MPGTLLPGPGK	4	0	1639.878887	0.0028	0.0450
EWNQNIK[x]NLSNVVEISGK	6	0	2071.069718	0.0028	0.0500
S[x]SIGTGYDLGLFFSPDGR	0	0	1887.900207	0.0028	0.0500
NKMVCK[x]IWK	5	0	1205.641245	0.0028	0.0250
F[x]ATLQKSKR	0	0	1077.629423	0.0028	0.0250
NHASIDK[x]MK	6	0	1042.522913	0.0028	0.0250
QLMTEFVDQVDDVVK[x]YEIDK	14	0	2413.172181	0.0027	0.0550
LREWNQNIK[x]NLSNVVEISGK	8	0	2340.254878	0.0027	0.0550
QEYKDDINLDEASAMAVK[x]FLSK	17	0	2514.231087	0.0027	0.0600
MPIDFK[x]GFICK	5	0	1354.677686	0.0027	0.0300
EK[x]VAFILDQVR	1	0	1316.745171	0.0027	0.0300
MGNGK[x]MVEISR	4	0	1220.600502	0.0027	0.0300
LLENDIK[x]VMKSEFQR	6	0	1848.976678	0.0027	0.0400
ASVVETVTLTK[x]VTQK	10	0	1602.919156	0.0027	0.0400
QLASYYHK[x]ESNALFMVR	7	0	2056.019935	0.0026	0.0450
QNLFVPTSDK[x]EKASFAR	9	0	1937.000583	0.0026	0.0450
V[x]SPTGQITSTSARSGKK	0	0	1703.916525	0.0026	0.0450
ALGNFVASVLARLALTK[x]PK	16	0	1968.188317	0.0026	0.0500
KCLTDLEDEAPAK[x]DILLDMSR	12	0	2432.192593	0.0026	0.0550
LGVQSISLTNNFPK[x]VFAMGDK	13	0	2265.182631	0.0026	0.0550
AVAASLGVNFLK[x]VVSSAIVDK	11	0	2087.198937	0.0026	0.0550
QGITEAYNQK[x]AVEKLMSR	9	0	2065.062523	0.0025	0.0450
HNDLAQLVQQSRPLMANFSK[x]AK	19	0	2495.306589	0.0025	0.0550
IAGEHLSNGEKPLLTPEK[x]DFSK	17	0	2409.253874	0.0025	0.0550
NSSSDMAYTSMFK[x]GNQKVVK	12	0	2221.050634	0.0025	0.0500
DSYLIIDK[x]LPSEYDSR	7	0	1912.941734	0.0025	0.0400
GERPSCPTGYHLK[x]SIR	12	0	1856.931459	0.0025	0.0400
AK[x]WSTAETLTNNKIDR	1	0	1846.953636	0.0025	0.0400
DYTMAQPEFFK[x]AVR	10	0	1701.818400	0.0025	0.0350
TSTGGPK[x]LQLNLER	6	0	1512.825929	0.0025	0.0350
EWDSK[x]LKDLR	4	0	1288.677488	0.0025	0.0250
GGNMK[x]EVFRR	4	0	1192.613451	0.0025	0.0250
AEAKDVAK[x]MK	7	0	1089.585175	0.0025	0.0250
KSLK[x]DECK	3	0	1006.511679	0.0025	0.0200
K[x]LARNILK	0	0	954.633783	0.0025	0.0200
VLVDK[x]SRK	4	0	943.581415	0.0025	0.0200
AERK[x]AR	3	0	729.424532	0.0025	0.0150
RLVK[x]GR	3	0	727.481651	0.0025	0.0150
VADLK[x]K	4	0	672.416990	0.0025	0.0150
K[x]MRK	0	0	561.342056	0.0025	0.0100
DQK[x]K	2	0	517.285985	0.0025	0.0100
DK[x]PK	1	0	486.280173	0.0025	0.0100
AMSIVGLLLDDTDPMINVMK[x]LDK	19	0	2531.304781	0.0024	0.0550
LQMSAMYKK[x]CLTDLEDEAPAK	8	0	2441.163937	0.0024	0.0500
V[x]PTFANFHTPIFIAKREDGMK	0	0	2418.251708	0.0024	0.0500
IVAFVGSPIVEDEK[x]NLIRLAK	13	0	2310.331003	0.0024	0.0500
TPDK[x]GYGHRDDIFIPLSEK	3	0	2187.095930	0.0024	0.0450
SNDIEK[x]AIDLYKEVLNK	5	0	1991.057425	0.0024	0.0400
QIK[x]VMDSLEPTGEIYGK	2	0	1906.970924	0.0024	0.0400
VVDKCFGIK[x]FDIMPR	8	0	1823.942544	0.0023	0.0350
NRLK[x]AYQGIYLMSIR	3	0	1825.003168	0.0023	0.0350
EFEIIK[x]GVLCQFR	5	0	1637.859869	0.0023	0.0300
MEILK[x]IHLEKVSK	4	0	1566.916655	0.0023	0.0300
GGDEWK[x]IEPLKLK	5	0	1511.834706	0.0023	0.0300
LDEARELLVK[x]ASK	9	0	1470.840518	0.0023	0.0300
TLALK[x]YPGGGPGK	4	0	1257.708061	0.0023	0.0300
ENMTQEEAVEFLK[x]NAVALAMER	12	0	2522.214389	0.0023	0.0500
AVILSDTKPVDK[x]KQCVIANSCK	11	0	2473.303140	0.0023	0.0500
DFLDAVQK[x]VVK	7	0	1260.707726	0.0023	0.0250
GSNDDEMK[x]IDK	7	0	1250.544822	0.0023	0.0250
TK[x]DAVVLGVEK	1	0	1157.665530	0.0023	0.0250
TK[x]SVALGGITK	1	0	1073.644403	0.0023	0.0250
ETLIFK[x]CIDMFIHKSAELYK	5	0	2485.274807	0.0023	0.0450
FK[x]ELQPFIVQMAEQALDIEK	1	0	2376.239807	0.0023	0.0450
VNQIESQMAMAEK[x]LIQIRVK	12	0	2328.265640	0.0023	0.0450
EIKQIK[x]VMDSLEPTGEIYGK	5	0	2277.192525	0.0023	0.0450
TLVAHAVLK[x]VGSALVGSQTK	8	0	1978.157410	0.0023	0.0450
EDWEKYQK[x]PVDTEEENDK	7	0	2281.002149	0.0022	0.0400
TSK[x]TPPTAMLSSVREIIK	2	0	1958.086949	0.0022	0.0400
QVK[x]LLFIEK	2	0	1116.690625	0.0022	0.0200
GGDWERK[x]NR	6	0	1116.542400	0.0022	0.0200
M[x]SQARGFDR	0	0	1066.497761	0.0022	0.0200
NSTNNTK[x]ER	6	0	1062.505347	0.0022	0.0200
APPEILDISK[x]QLADYK	9	0	1799.966829	0.0022	0.0350
DEQIEK[x]IDTVIKLVDHSFDEK	5	0	2500.269580	0.0021	0.0450
VSTK[x]KILGVAAEDK	3	0	1457.845270	0.0021	0.0300
TSTSSMTAVPK[x]PLK	10	0	1446.775143	0.0021	0.0300
G[x]GLGYPEDAIGKTK	0	0	1404.724827	0.0021	0.0300
LNVYK[x]YR	4	0	954.528656	0.0021	0.0150
LGVK[x]RFK	3	0	846.543913	0.0021	0.0150
KVADLK[x]K	5	0	800.511946	0.0021	0.0150
P[x]TDDDDK	0	0	804.313706	0.0021	0.0150
IWK[x]SDEINEVLNKYQETQR	2	0	2392.202175	0.0021	0.0400
K[x]SLPLQIEVANDCIKWAIK	0	0	2225.224100	0.0021	0.0400
LGDGVLRPYK[x]VGVILESQR	9	0	2098.189768	0.0021	0.0400
K[x]EPPVYTPPKDK	0	0	1397.755400	0.0021	0.0250
NSTEEIDLYNRWK[x]ALER	12	0	2136.059881	0.0021	0.0350
YPMDAHK[x]SELEGVEEAR	6	0	1959.899550	0.0021	0.0350
VDK[x]NWSKIYDFPLFQGIFIR	2	0	2485.315688	0.0020	0.0400
VRQLIIK[x]EEMMNSIQQAVAK	6	0	2328.265640	0.0020	0.0400
YK[x]NENLENIEDVQLR	1	0	1875.932566	0.0020	0.0300
KDYTMAQPEFFK[x]AVR	11	0	1829.913356	0.0020	0.0300
INVKFFEK[x]EDVQSLK	7	0	1822.982813	0.0020	0.0300
YTVGQGYTK[x]AAWFEK	8	0	1747.856893	0.0020	0.0300
WAFAEK[x]QYGYGTQTV	5	0	1747.820509	0.0020	0.0300
K[x]ASLLTREDLTDEEK	0	0	1746.899873	0.0020	0.0300
HK[x]FQDILLGAGQAIK	1	0	1637.925245	0.0020	0.0300
HPK[x]FEEILTR	2	0	1268.687660	0.0020	0.0200
LISGK[x]LDEAR	4	0	1100.618917	0.0020	0.0200
K[x]YINR	0	0	692.396924	0.0020	0.0100
K[x]DKPK	0	0	614.375128	0.0020	0.0100
LVK[x]GR	2	0	571.380549	0.0020	0.0100
DEPEETDVNK[x]YQK	9	0	1593.715773	0.0019	0.0250
NCK[x]ADAGITIAPR	2	0	1385.708463	0.0019	0.0250
G[x]LGYPEDAIGKTK	0	0	1347.703366	0.0019	0.0250
LGVK[x]PPKGCLMFGPPGTGKTLLAR	3	0	2494.391501	0.0019	0.0450
DQK[x]KFDSGGGDNGANNQFAGNQSM	2	0	2486.051564	0.0019	0.0450
VVSSAIVDK[x]YIGESAR	8	0	1692.904567	0.0019	0.0300
DTALEK[x]YK	5	0	966.502166	0.0019	0.0150
DAVK[x]EAAR	3	0	858.455887	0.0019	0.0150
VSGSELVQK[x]YIGEGSRMVR	8	0	2094.089070	0.0018	0.0350
TIPPLTTVK[x]GSDAAPQASK	8	0	1881.020649	0.0018	0.0350
D[x]VPTFANFHTPIFIAKREDGMK	0	0	2533.278647	0.0018	0.0400
FCVGLQK[x]IEEIFKK	6	0	1737.948678	0.0018	0.0250
SLLTGK[x]HAIRYAGR	5	0	1541.878966	0.0018	0.0250
LAVNENLASSK[x]SSM	10	0	1449.713272	0.0018	0.0250
MVCKIWK[x]SDEINEVLNK	6	0	2105.064830	0.0018	0.0300
RMDDK[x]MLLTEVHLLESK	4	0	2057.064831	0.0018	0.0300
K[x]QLLIDGANVLRIHTCSNTR	0	0	2308.243265	0.0018	0.0350
IAKGAIEK[x]VDDLLTTQAEAK	7	0	2113.162944	0.0018	0.0350
M[x]ESLLAVQGQDFVLTASSSSAVR	0	0	2395.205209	0.0017	0.0400
K[x]FDSGGGDNGANNQFAGNQSM	0	0	2114.871099	0.0017	0.0350
S[x]TLDLNHLADLYDRK	0	0	1772.905627	0.0017	0.0250
ALTCKMPGTLLPGPGK[x]GYIGDPIK	15	0	2483.327901	0.0017	0.0400
K[x]SYDYSATMYTR	0	0	1484.660513	0.0017	0.0200
GSNDDEMK[x]IDKK	7	0	1378.639778	0.0017	0.0200
SQDISINGNSK[x]K	10	0	1289.657479	0.0017	0.0200
VPDK[x]LIDASTVK	3	0	1284.728853	0.0017	0.0200
K[x]IFTIHTSK	0	0	1073.623277	0.0017	0.0150
EK[x]TSNNTNR	1	0	1062.505347	0.0017	0.0150
LRLQK[x]R	4	0	812.534410	0.0017	0.0100
VMCK[x]NK	3	0	778.382925	0.0017	0.0100
MK[x]DAVK	1	0	690.373411	0.0017	0.0100
VDVK[x]TK	3	0	688.411904	0.0017	0.0100
SAK[x]GTK	2	0	590.338744	0.0017	0.0100
WK[x]R	1	0	488.285928	0.0017	0.0050
AEIINSLNLNNDLTDK[x]LAQFEK	15	0	2502.296462	0.0016	0.0350
AGDFQGLNEQLVSLFKK[x]HGQLK	16	0	2456.317475	0.0016	0.0350
LGSTLK[x]SIMLYLMVQSVNSELK	5	0	2453.327233	0.0016	0.0350
QDIMFELGLLQERLAEK[x]WR	16	0	2374.246622	0.0016	0.0300
EGK[x]VTFFYTDYIGVYAPRK	2	0	2253.146903	0.0016	0.0300
VPDK[x]LIDASTVKHVFPITK	3	0	2107.204023	0.0016	0.0300
VIGSELVQK[x]YVGEGARMVR	8	0	2090.130540	0.0016	0.0300
GNAK[x]FGDGIQIAQLALKHR	3	0	2036.127841	0.0016	0.0300
TLSK[x]ESARATIDECMR	3	0	1866.892688	0.0016	0.0250
KYIPNPVLVIIDVK[x]PK	13	0	1835.128350	0.0016	0.0250
AHLDVQEK[x]DQPKK	7	0	1534.810280	0.0015	0.0200
GPSLYQVDPSGTYFAWK[x]ATAIGK	16	0	2456.237499	0.0015	0.0350
NSSSDMAYTSMFKGNQK[x]VVK	16	0	2221.050634	0.0015	0.0300
LALTKPK[x]GTPGYGPLGVLPK	6	0	2006.192733	0.0015	0.0300
YFATLQKSK[x]R	8	0	1240.692746	0.0015	0.0150
MHNNHAK[x]SLPPEEYDEKLYNK	6	0	2556.206604	0.0014	0.0300
AVYMPLCDPGNK[x]AEESAFYER	11	0	2446.093220	0.0014	0.0300
SEAAEFEYK[x]NGYPMPCDVLAK	8	0	2418.087074	0.0014	0.0300
WSDERYLHQSLK[x]YK	11	0	1851.926697	0.0014	0.0200
NLTDETK[x]NKHCLIK	6	0	1712.887868	0.0014	0.0200
VLSNYMK[x]QEALSSK	6	0	1596.818066	0.0014	0.0200
K[x]NCKADAGITIAPR	0	0	1513.803419	0.0014	0.0200
ATAGPIIADKNCK[x]K	12	0	1485.797272	0.0014	0.0200
K[x]PRRLLK	0	0	909.623554	0.0014	0.0100
TK[x]LVKER	1	0	872.544305	0.0014	0.0100
DRGK[x]LVR	3	0	842.508589	0.0014	0.0100
SK[x]VLDVR	1	0	815.486459	0.0014	0.0100
LK[x]VELAK	1	0	799.516697	0.0014	0.0100
MEQK[x]PEVDYSEKFAELQK	3	0	2198.056433	0.0014	0.0250
MATTVKDTMNVDINAIK[x]K	16	0	1992.038284	0.0014	0.0250
TSASIDFDSNFLNSMIKK[x]NEEK	17	0	2517.205601	0.0014	0.0300
KGTK[x]TSETNDR	3	0	1235.610532	0.0014	0.0150
LGSTAIGVK[x]TK	8	0	1073.644403	0.0014	0.0150
K[x]MAIDDDINWEELAR	0	0	1817.861714	0.0013	0.0200
RVHVTQEDFELAVAK[x]VLNK	14	0	2195.206144	0.0013	0.0250
DIGEPDSEAVFTISQSPFEK[x]PQK	19	0	2548.233196	0.0013	0.0300
QIEELFEAIVLPMQQADK[x]FR	17	0	2404.245953	0.0012	0.0250
EK[x]WIAKQILDCIVNLSEPAK	1	0	2354.266687	0.0012	0.0250
NK[x]ISWYTKIVDELDLR	1	0	1992.067931	0.0012	0.0200
LVLK[x]EVFLSFHNLVGR	3	0	1870.082797	0.0012	0.0200
IQDAELAILQK[x]TQNLR	10	0	1853.036967	0.0012	0.0200
LLK[x]VTVSK	2	0	886.585106	0.0012	0.0100
DIGK[x]VVDK	3	0	872.496688	0.0012	0.0100
SSK[x]DISSK	2	0	850.439569	0.0012	0.0100
K[x]SGR	0	0	446.260107	0.0012	0.0050
DVEFLHSDKIDTIVK[x]EIQDEK	14	0	2500.269581	0.0012	0.0250
RMDK[x]EMAEADLDDDEPDLGEF	3	0	2440.004526	0.0012	0.0250
EIKIIYSDIDVDPVK[x]PEHVGK	14	0	2393.284112	0.0012	0.0250
VK[x]EDMVDQESTDNNGVQVESR	1	0	2378.065484	0.0012	0.0250
NWSK[x]IYDFPLFQGIFIR	3	0	2143.125385	0.0012	0.0200
LVPYLTK[x]LESKQR	6	0	1573.919099	0.0012	0.0150
TITDGK[x]IYVEVER	5	0	1521.803799	0.0012	0.0150
SPAIIFIDELDAIGTK[x]RFDSEK	15	0	2464.284838	0.0011	0.0250
DEK[x]YTLYDQNDTKEWLDK	2	0	2303.059269	0.0011	0.0200
DQIGEEK[x]TILQSLLQRAR	6	0	2097.154110	0.0011	0.0200
SITEFGDTATAK[x]ELEAMK	11	0	1940.940017	0.0011	0.0200
ASALGAINLQPLLMPSK[x]R	16	0	1879.071243	0.0011	0.0200
VVDK[x]CFGIK	3	0	1064.568799	0.0011	0.0100
EVLNK[x]GVSK	4	0	972.560345	0.0011	0.0100
LK[x]WSDERYLHQSLK	1	0	1801.947432	0.0011	0.0150
YEYQKLK[x]ESQLVDK	6	0	1769.919882	0.0011	0.0150
IEFATITK[x]DTTKNK	7	0	1608.872208	0.0011	0.0150
SCNFPEFSYFMK[x]IVMSMVR	11	0	2372.082464	0.0011	0.0200
YYRAVYDTAVVQEDPEK[x]WK	16	0	2359.148355	0.0011	0.0200
VFHPITKAVILSDTK[x]PVDK	14	0	2107.204023	0.0011	0.0200
LFNLEPK[x]ILEEVPLR	6	0	1809.039932	0.0010	0.0150
QILDCIVNLSEPAK[x]K	13	0	1726.928669	0.0010	0.0150
ELAAIK[x]EDTEAVLKR	5	0	1684.935865	0.0010	0.0150
DGIQDIMPSQAK[x]ELK	11	0	1671.850090	0.0010	0.0150
HIEVGDSVLVK[x]IITK	10	0	1649.971524	0.0010	0.0150
HSTFIITK[x]RK	7	0	1229.724379	0.0010	0.0100
TK[x]INLIETLR	1	0	1199.723710	0.0010	0.0100
P[x]FGNTHNKFK	0	0	1188.603937	0.0010	0.0100
M[x]SERDTALEK	0	0	1178.560080	0.0010	0.0100
K[x]QLATSLRSR	0	0	1158.683243	0.0010	0.0100
K[x]NTEDIEMTA	0	0	1150.517549	0.0010	0.0100
VLK[x]TK	2	0	587.400615	0.0010	0.0050
SGKK[x]R	3	0	574.355062	0.0010	0.0050
SGK[x]KR	2	0	574.355062	0.0010	0.0050
VVGQLLEK[x]LKPLIEKGGDWER	7	0	2406.363362	0.0010	0.0200
DGMERK[x]FFAIDTANPIPVFTH	5	0	2405.183691	0.0010	0.0200
TTEEK[x]EATPMEMDEEK	4	0	1896.796787	0.0009	0.0150
NSDYK[x]ETLIFK	4	0	1356.692468	0.0009	0.0100
K[x]NEEKLAEFDK	0	0	1349.682631	0.0009	0.0100
KSGFEK[x]IDLTR	5	0	1292.708787	0.0009	0.0100
IDELVSNNEKIWK[x]VMCK	12	0	2105.064830	0.0009	0.0150
GVMTLGFDLIK[x]RVYPYR	10	0	2027.102541	0.0009	0.0150
LVLK[x]EVFLSFHNLVGRR	3	0	2026.183900	0.0009	0.0150
VELAK[x]QNLFVPTSDKEK	4	0	1945.051948	0.0009	0.0150
TK[x]SVALGGITKEFVIYEQLIAAR	1	0	2506.415787	0.0009	0.0200
NCK[x]ADAGITIAPRCTDLDAIGVK	2	0	2458.230706	0.0009	0.0200
ASRPGAAAK[x]LDGKDELWK	8	0	1912.016567	0.0008	0.0150
EVLNK[x]GVSKDEK	4	0	1344.724827	0.0008	0.0100
AELDK[x]IGLSKIR	4	0	1341.797930	0.0008	0.0100
YK[x]DGVILAADSR	1	0	1306.688051	0.0008	0.0100
IQK[x]ENR	2	0	786.434760	0.0008	0.0050
DKK[x]DQK	2	0	760.407879	0.0008	0.0050
IIPLK[x]K	4	0	710.505408	0.0008	0.0050
AANVLAFQSTTK[x]TLALKYPGGGPGK	11	0	2489.364088	0.0008	0.0200
FLLDDFDQQEHIQK[x]SETMK	13	0	2351.110253	0.0008	0.0150
VLNK[x]EHLEADFVTQVAVRR	3	0	2223.212290	0.0008	0.0150
NDDQLTYTYK[x]DEK	9	0	1631.731422	0.0008	0.0100
HTELRSFEQK[x]VMK	9	0	1631.845282	0.0008	0.0100
NVPK[x]LQNVSNFQK	3	0	1514.820452	0.0008	0.0100
V[x]SPTGQITSTSAR	0	0	1303.673128	0.0008	0.0100
YYEQK[x]IRIGLHDDAYLDVCK	4	0	2498.226278	0.0008	0.0150
FRKPIGATWK[x]TTQLEEANSK	9	0	2304.222519	0.0008	0.0150
K[x]TLVAHAVLKVGSALVGSQTK	0	0	2106.252365	0.0007	0.0150
YEYQK[x]LKESQLVDK	4	0	1769.919882	0.0007	0.0100
ISWYTK[x]IVDELDLR	5	0	1749.930053	0.0007	0.0100
ASKGSNDDEMK[x]IDK	10	0	1536.708913	0.0007	0.0100
WAIKEK[x]R	5	0	929.544639	0.0007	0.0050
NK[x]HCLIK	1	0	911.501059	0.0007	0.0050
SLK[x]DECK	2	0	878.416723	0.0007	0.0050
VDK[x]NWSK	2	0	875.450075	0.0007	0.0050
K[x]INANEK	0	0	815.450075	0.0007	0.0050
DEK[x]SGVK	2	0	761.391895	0.0007	0.0050
FAELQK[x]SLNNLNTIDIDANLEK	5	0	2502.296462	0.0007	0.0150
TYNLISSYIK[x]SVEISALASKNR	9	0	2456.327369	0.0007	0.0150
VKAMEVDEK[x]PTERYSDIGGLSK	8	0	2451.231422	0.0007	0.0150
TNNLDLEHKHK[x]TPDK	10	0	1788.911774	0.0007	0.0100
LEFIK[x]VIPVEELKEIK	4	0	1926.144056	0.0006	0.0100
DHDLAPLYK[x]YLSENPK	8	0	1901.952241	0.0006	0.0100
IK[x]ILFSDVKAMTTGLR	1	0	1792.027986	0.0006	0.0100
SPTGQITSTSARSGK[x]K	14	0	1604.848116	0.0006	0.0100
SK[x]TLQYFA	1	0	956.496688	0.0006	0.0050
IK[x]TLSMEK	1	0	948.531355	0.0006	0.0050
EAEAARK[x]K	6	0	901.498083	0.0006	0.0050
ELLVK[x]ASK	4	0	886.548722	0.0006	0.0050
EVPAVQVTAAFLYNYK[x]R	15	0	1968.046805	0.0006	0.0100
ARQEVAAQK[x]SSEETEDK	8	0	1904.907471	0.0006	0.0100
MEQKPEVDYSEK[x]FAELQK	11	0	2198.056433	0.0006	0.0100
TTMTNGFLAHKLCIHK[x]NK	15	0	2113.092380	0.0006	0.0100
FFPYYVYTTVAGIDK[x]EGK	14	0	2097.045801	0.0006	0.0100
ILYVNNAK[x]SQEEAIENIK	7	0	2075.089784	0.0006	0.0100
YKVNLYK[x]FR	6	0	1229.692020	0.0006	0.0050
GEK[x]RWSELR	2	0	1159.609749	0.0006	0.0050
HGGYK[x]PTDK	4	0	1001.492997	0.0006	0.0050
FDVIVAK[x]GK	6	0	975.575269	0.0006	0.0050
TLDSNSLTHEK[x]IEFATITK	10	0	2147.110911	0.0005	0.0100
SLPLQIEVANDCIK[x]WAIKEK	13	0	2354.266687	0.0005	0.0100
DGLEDDMPALADEEFEK[x]MDR	16	0	2324.977588	0.0005	0.0100
EIK[x]QIKVMDSLEPTGEIYGK	2	0	2277.192525	0.0005	0.0100
YYPLK[x]SMTEK	4	0	1258.626702	0.0005	0.0050
YTENIYPPK[x]K	8	0	1251.649881	0.0005	0.0050
YFATLQK[x]SKR	6	0	1240.692746	0.0005	0.0050
RK[x]IFTIHTSK	1	0	1229.724379	0.0005	0.0050
SRTLASLQK[x]R	8	0	1158.683243	0.0005	0.0050
K[x]GVVALVEDK	0	0	1056.617856	0.0005	0.0050
K[x]HLGHVTLETVTHNIPTPWVR	0	0	2434.323230	0.0005	0.0100
ELKK[x]EEMVMLK	3	0	1376.740675	0.0005	0.0050
FFEK[x]EDVQSLK	3	0	1368.692468	0.0005	0.0050
NPPPLDEGDIELLK[x]SYATGPYAR	13	0	2515.259352	0.0004	0.0100
AAITGK[x]PDPWQTSLAFYYSGVGK	5	0	2456.237499	0.0004	0.0100
QTTSNLGHINK[x]PSIQALIHGLGR	10	0	2454.345417	0.0004	0.0100
EVLNKGVSK[x]DEK	8	0	1344.724827	0.0004	0.0050
IDELVSNNEK[x]IWK	9	0	1586.830346	0.0004	0.0050
ASRPGAAAK[x]LDGK	8	0	1240.688720	0.0004	0.0050
ERDCTAYNIYDK[x]NK	11	0	1788.810014	0.0004	0.0050
QEYALALQK[x]WDLSR	8	0	1719.894338	0.0004	0.0050
RVATEK[x]DFLDAVQK	5	0	1618.867791	0.0004	0.0050
IAYASVVYIADK[x]YK	11	0	1602.865670	0.0004	0.0050
QAIVSAVK[x]FEEEAK	7	0	1547.819448	0.0004	0.0050
QEVAAQK[x]SSEETEDK	6	0	1677.769259	0.0003	0.0050
SLPPEEYDEK[x]LYNKFK	9	0	1998.993768	0.0003	0.0050
AVYDTAVVQEDPEK[x]WK	13	0	1876.920608	0.0003	0.0050
TGRSIK[x]GYTLPPHCSR	5	0	1828.936545	0.0003	0.0050
ITTGDRLILTENIK[x]TK	13	0	1815.046470	0.0003	0.0050
S[x]SSDMAYTSMFKGNQK	0	0	1780.775938	0.0003	0.0050
LAAEDHK[x]FVIHQEENKR	6	0	2063.054738	0.0003	0.0050
KHFEQVINEK[x]HEDALAK	9	0	2035.048591	0.0003	0.0050
TDELK[x]DANIIYDLEILR	4	0	2033.067988	0.0003	0.0050
N[x]SSSDMAYTSMFKGNQK	0	0	1894.818860	0.0003	0.0050
DKLVLK[x]EVFLSFHNLVGR	5	0	2113.204692	0.0003	0.0050
SALSTLNGFVEELK[x]AEVR	13	0	1962.042110	0.0003	0.0050
IAGEHLSNGEK[x]PLLTPEK	10	0	1932.031547	0.0003	0.0050
QIQPK[x]TFANLVSSTLYEKR	4	0	2222.205809	0.0003	0.0050
GERPSCPTGYHLK[x]SIRTGR	12	0	2171.101696	0.0003	0.0050
VRQLIIKEEMMNSIQQAVAK[x]	19	0	2328.265640	0.0002	0.0050
SELQDK[x]SSQQGVEGVLIILK	5	0	2170.184405	0.0002	0.0050
ALTLK[x]TGPPGPPCGGKFMLK	4	0	2069.116472	0.0002	0.0050
QGSATVGLVSK[x]THAVLVALK	10	0	1978.157410	0.0002	0.0050
K[x]CIKIACWVVGSGDTIYDCVR	0	0	2499.207134	0.0002	0.0050
NEADPAMAILSEYLETGSVK[x]LR	19	0	2406.209961	0.0002	0.0050
DCIVLGADTRATAGPIIADK[x]NCK	19	0	2458.230705	0.0002	0.0050
LK[x]GDLFSVGSGSTFAYGVLDSGYR	1	0	2495.233139	0.0002	0.0050
# precursors: 1
Precursor: 3144.6252	3	0.9997	0
VGIK[x]PPK(3)	MNGASGAELK[x]GVCTEAGMFALR(9)	2.3200	3144.6132	138.0681
LGVK[x]PPK(3)	MNGASGAELK[x]GVCTEAGMFALR(9)	2.2950	3144.6132	138.0681
YQK[x]DEEWPPK(2)	G[x]LGYPEDAIGKTKLVK(0)	0.7300	3144.6382	138.0681
DIK[x]SMIADKHAIR(2)	EPNK[x]GSYRPYTAK(3)	0.6650	3144.6389	138.0681
YQK[x]DEEWPPK(2)	GLGYPEDAIGK[x]TKLVK(10)	0.6500	3144.6382	138.0681
IHAK[x]SMAIDKDIR(3)	EPNK[x]GSYRPYTAK(3)	0.6450	3144.6389	138.0681
IHAKSMAIDK[x]DIR(9)	EPNK[x]GSYRPYTAK(3)	0.6400	3144.6389	138.0681
FNLMVICK[x]DK(7)	DKPK[x]YEPPVPTRTGR(3)	0.6350	3144.6462	138.0681
FVK[x]LGIDPPK(2)	EEIQK[x]GDGGTDYVCVPK(4)	0.6100	3144.6052	138.0681
YQK[x]DEEWPPK(2)	GLGYPEDAIGKTK[x]LVK(12)	0.6100	3144.6382	138.0681
DQPK[x]K(3)	IWKSDEINEVLNK[x]YQETQR(12)	0.5650	3144.6090	138.0681
QDPK[x]K(3)	IWKSDEINEVLNK[x]YQETQR(12)	0.5650	3144.6090	138.0681
DIKSMIADK[x]HAIR(8)	EPNK[x]GSYRPYTAK(3)	0.5550	3144.6389	138.0681
MVTANIK[x]NIK(6)	Q[x]YTVGQGYTKAAWFEK(0)	0.5500	3144.6316	138.0681
DLKLK[x]WSDER(4)	AEQEELLSEKVSTK[x]K(13)	0.5450	3144.6553	138.0681
DQPK[x]K(3)	IWK[x]SDEINEVLNKYQETQR(2)	0.5350	3144.6090	138.0681
QDPK[x]K(3)	IWK[x]SDEINEVLNKYQETQR(2)	0.5350	3144.6090	138.0681
DLK[x]LKWSDER(2)	AEQEELLSEKVSTK[x]K(13)	0.5350	3144.6553	138.0681
TK[x]DEGGPAGGLYI(1)	QSK[x]YTYDRGTTAVLK(2)	0.5300	3144.5978	138.0681
E[x]MKKDSESTEEK(0)	MEILKIHLEK[x]VSK(9)	0.4750	3144.6297	138.0681
