# Supplementary material for: ECL: an exhaustive search tool for the identification of cross-linked peptides using whole database
Source: BMC Bioinformatics. 2016 May 20;17:217. doi: 10.1186/s12859-016-1073-y (PMC4874008; doi:10.1186/s12859-016-1073-y)
Supplement: Additional file 5 — Kojak’s pre-selection list of PSMs only identified by ECL. (ZIP 5147 kb) [file 12859_2016_1073_MOESM5_ESM.zip › Kojak's pre-selection ranks of ECL only peptides/Kojak's detailed results/aleitner_M1012_006/diagnostic_5587.txt]

Scan: 5587
NELEK[x]LNFSSLK	4	0	1420.756126	0.1696	2.0350
KDK[x]PK	2	0	614.375128	0.1150	0.5750
K[x]DKPK	0	0	614.375128	0.1070	0.5350
DQK[x]KDKPK	2	0	985.555594	0.1056	0.8450
NELEK[x]LNFSSLKMK	4	0	1679.891560	0.1054	1.4750
DQKK[x]DKPK	3	0	985.555594	0.1050	0.8400
M[x]PPK	0	0	471.251517	0.0887	0.3550
DQK[x]K	2	0	517.285985	0.0862	0.3450
DK[x]PK	1	0	486.280173	0.0862	0.3450
NEEK[x]K	3	0	646.328572	0.0860	0.4300
LAK[x]RMK	2	0	745.463224	0.0792	0.4750
DQPK[x]KVGQYIR	3	0	1330.735668	0.0791	0.8700
K[x]ALSSLK	0	0	745.469750	0.0771	0.5400
LENQRK[x]WR	5	0	1128.615169	0.0769	0.6150
VPDK[x]LIDASTVK	3	0	1284.728853	0.0758	0.9100
AEREK[x]ASK	4	0	917.492997	0.0756	0.6050
NELEKLNFSSLK[x]MK	11	0	1679.891560	0.0750	1.0500
DKK[x]DQK	2	0	760.407879	0.0742	0.4450
DQPK[x]K	3	0	614.338744	0.0730	0.3650
LKLELK[x]K	5	0	870.590192	0.0721	0.5050
K[x]VPDKLIDASTVK	0	0	1412.823808	0.0719	0.9350
D[x]KKLIPIR	0	0	981.633448	0.0694	0.5550
K[x]EEPK	0	0	629.338410	0.0690	0.3450
DQPKK[x]VGQYIR	4	0	1330.735668	0.0686	0.7550
KVPDK[x]LIDASTVK	4	0	1412.823808	0.0685	0.8900
IQYVGK[x]QDPK	5	0	1174.634566	0.0680	0.6800
GGDEWK[x]IEPLK	5	0	1270.655693	0.0668	0.7350
DQKKDK[x]PK	5	0	985.555594	0.0662	0.5300
K[x]SLK	0	0	474.316557	0.0662	0.2650
ELIRK[x]SLK	4	0	985.628363	0.0656	0.5250
K[x]LARNILK	0	0	954.633783	0.0656	0.5250
LEK[x]VRQLIIK	2	0	1238.807376	0.0650	0.6500
S[x]SKDISSK	0	0	850.439569	0.0644	0.5150
K[x]NTEDIEMTA	0	0	1150.517549	0.0635	0.6350
K[x]VGQYIR	0	0	862.502443	0.0629	0.4400
NEEEPTK[x]K	6	0	973.471593	0.0619	0.4950
LLK[x]MQR	2	0	787.473787	0.0617	0.3700
IK[x]YEYQKLK	1	0	1211.691351	0.0606	0.5450
QSK[x]ATREPNK	2	0	1157.615226	0.0600	0.6000
DKK[x]ASLLTR	2	0	1030.613439	0.0600	0.5400
VSGIRK[x]HFEQVINEK	5	0	1782.973979	0.0600	0.9000
LLEK[x]LEIK	3	0	984.621882	0.0600	0.4800
LK[x]LELK	1	0	742.495236	0.0592	0.3550
QDPK[x]K	3	0	614.338744	0.0590	0.2950
REAEAAK[x]DEQIEK	6	0	1515.752826	0.0581	0.7550
IEEIFK[x]K	5	0	905.522175	0.0579	0.4050
NEEK[x]KLMELFISK	3	0	1607.859201	0.0577	0.7500
DYEQFGYFK[x]RMGNIEM	8	0	2026.891629	0.0575	0.9200
KDWNACK[x]K	6	0	1048.512348	0.0575	0.4600
YDK[x]K	2	0	552.290736	0.0575	0.2300
SAELYK[x]NPK	5	0	1048.555259	0.0572	0.5150
NEEK[x]LAEFDK	3	0	1221.587675	0.0570	0.5700
K[x]DSESTEEK	0	0	1051.466899	0.0561	0.5050
K[x]GEIR	0	0	601.354728	0.0560	0.2800
HK[x]TDLNHENLK	1	0	1347.689447	0.0559	0.6150
ENEQK[x]IK	4	0	887.471202	0.0557	0.3900
M[x]SSKDISSK	0	0	981.480047	0.0556	0.5000
SETMK[x]YYLPK	4	0	1258.626702	0.0555	0.5550
K[x]MRK	0	0	561.342056	0.0550	0.2200
LFLLRSDYYMASTYTK[x]K	15	0	2099.076051	0.0544	0.9250
DKK[x]LIPIR	2	0	981.633448	0.0544	0.4350
LEFIKVIPVEELK[x]EIK	12	0	1926.144056	0.0541	0.8650
LLIFEK[x]QVR	5	0	1144.696771	0.0539	0.4850
NLLLQEK[x]GFPTPK	6	0	1483.839792	0.0535	0.6950
T[x]IDNAETMK	0	0	1021.474961	0.0533	0.4800
IEPLK[x]LK	4	0	839.547996	0.0529	0.3700
MK[x]LSLFSNK	1	0	1066.584449	0.0528	0.4750
DWNACKK[x]ELLK	6	0	1403.723052	0.0527	0.5800
DNSSDLQK[x]LLMK	7	0	1390.712547	0.0525	0.6300
VMCK[x]NK	3	0	778.382925	0.0525	0.3150
K[x]YTGLLR	0	0	849.507194	0.0521	0.3650
QVARNELEK[x]LNFSSLK	8	0	1875.021318	0.0516	0.8250
GVSK[x]DEK	3	0	761.391895	0.0514	0.3600
NWK[x]EEYLR	2	0	1136.561406	0.0512	0.4100
NEEKK[x]LMELFISK	4	0	1607.859201	0.0512	0.6650
K[x]HFEQVINEK	0	0	1270.666925	0.0510	0.5100
SGVKLENVK[x]IYADLK	8	0	1675.950788	0.0507	0.7600
QEYALALQK[x]WDLSR	8	0	1719.894338	0.0500	0.7000
EMKK[x]DSESTEEK	3	0	1439.644921	0.0500	0.6000
IITK[x]EGVETRIIPLK	3	0	1709.045018	0.0497	0.7450
LFK[x]SLGSGMDQEKVLNK	2	0	1893.002891	0.0494	0.8400
K[x]PIGATWK	0	0	899.522844	0.0494	0.3950
LK[x]YYEQK	1	0	970.512337	0.0493	0.3450
K[x]KLIPIR	0	0	866.606510	0.0493	0.3450
LK[x]PLIEK	1	0	839.547996	0.0493	0.3450
MEILK[x]IHLEKVSK	4	0	1566.916655	0.0492	0.6400
ELLK[x]LK	3	0	742.495236	0.0492	0.2950
YK[x]EDTALR	1	0	994.508312	0.0487	0.3900
YYEQK[x]IR	4	0	998.518484	0.0486	0.3400
K[x]SGNLPDADNSKSDISK	0	0	1774.869635	0.0485	0.8250
K[x]TREALMEFR	0	0	1279.670628	0.0485	0.4850
DVAK[x]MKLSLFSNK	3	0	1479.811862	0.0485	0.6300
DWNACK[x]KELLK	5	0	1403.723052	0.0482	0.5300
DYEQFGYFK[x]R	8	0	1351.619643	0.0480	0.4800
KDQK[x]K	3	0	645.380940	0.0480	0.2400
K[x]PRVVTALTMLK	0	0	1355.832206	0.0479	0.5750
DWNACK[x]K	5	0	920.417393	0.0479	0.3350
GK[x]YYPLK	1	0	867.485399	0.0479	0.3350
S[x]ERDTALEK	0	0	1047.519601	0.0478	0.4300
EIQDEK[x]EAEAARK	5	0	1515.752826	0.0473	0.6150
LELKK[x]ANWCDK	4	0	1403.723052	0.0473	0.5200
ELIRAQEEVK[x]R	9	0	1369.767693	0.0473	0.5200
NPELFLRVGIK[x]PPK	10	0	1606.955817	0.0471	0.6600
FRKLGVK[x]PPK	6	0	1168.744388	0.0470	0.4700
K[x]NVPK	0	0	584.364565	0.0470	0.2350
EMK[x]KDSESTEEK	2	0	1439.644921	0.0467	0.5600
HTVIK[x]TGLR	4	0	1023.618860	0.0467	0.4200
ENK[x]IQR	2	0	786.434760	0.0467	0.2800
QIK[x]EIK	2	0	757.469750	0.0467	0.2800
NKLLK[x]VTVSK	4	0	1128.722984	0.0465	0.4650
QPEDK[x]LR	4	0	884.471536	0.0464	0.3250
LQK[x]DLGQVLNK	2	0	1254.729522	0.0464	0.5100
K[x]EPPVYTPPKDK	0	0	1397.755400	0.0463	0.5550
QAREK[x]VLK	4	0	970.592313	0.0463	0.3700
QDPK[x]KHLDAEVQK	3	0	1534.810280	0.0462	0.6000
MEILK[x]IHLEK	4	0	1252.721266	0.0460	0.4600
LELK[x]K	3	0	629.411178	0.0460	0.2300
YK[x]DAYVYSIVAIARIK	1	0	1872.050830	0.0459	0.7350
AHLDVQEK[x]DQPK	7	0	1406.715325	0.0458	0.5500
IWK[x]VMCKNK	2	0	1205.641245	0.0456	0.4100
SRTLASLQK[x]R	8	0	1158.683243	0.0455	0.4550
SLEK[x]TLVPYLR	3	0	1317.765572	0.0455	0.5000
LILVDDEKTSWIYK[x]NK	13	0	1964.061785	0.0450	0.7200
IQYVGK[x]QDPKK	5	0	1302.729522	0.0450	0.4950
LAHLSK[x]HPK	5	0	1029.608297	0.0450	0.4050
RSK[x]VLDVR	2	0	971.587561	0.0450	0.3600
RMK[x]K	2	0	561.342056	0.0450	0.1800
LQK[x]R	2	0	543.349250	0.0450	0.1800
E[x]TIDNAETMK	0	0	1150.517549	0.0450	0.4500
SLALTK[x]K	5	0	759.485399	0.0450	0.3150
QDLADATVETLK[x]AIEGKIAR	11	0	2141.169090	0.0447	0.8950
L[x]FKSLGSGMDQEKVLNK	0	0	1893.002891	0.0447	0.7600
ATAIGK[x]SSTAAK	5	0	1104.613831	0.0446	0.5350
M[x]SERDTALEK	0	0	1178.560080	0.0445	0.4450
YYLPKGK[x]SALSTLNGFVEELK	6	0	2356.267737	0.0443	0.9300
VGIK[x]PPK	3	0	737.479921	0.0443	0.3100
DVAKMK[x]LSLFSNK	5	0	1479.811862	0.0442	0.5750
TMLVK[x]AVANSTAANFIR	4	0	1805.982099	0.0441	0.7500
LESK[x]QRIFR	3	0	1175.677431	0.0439	0.3950
SLALTK[x]KDK	5	0	1002.607293	0.0439	0.3950
K[x]LIR	0	0	528.374737	0.0437	0.1750
DFSK[x]TLPPELK	3	0	1273.691742	0.0436	0.4800
EDCK[x]SLK	3	0	878.416723	0.0436	0.3050
KPPVQPLAYK[x]SATPFR	9	0	1799.009303	0.0434	0.6950
AERK[x]AR	3	0	729.424532	0.0433	0.2600
DK[x]KLIPIR	1	0	981.633448	0.0431	0.3450
TLASLQK[x]R	6	0	915.550117	0.0431	0.3450
QK[x]SLEKTLVPYLR	1	0	1573.919099	0.0431	0.5600
TDELK[x]DANIIYDLEILRHHVEIIAAGLR	4	0	3229.745754	0.0430	1.2050
LIQIRVK[x]LEK	6	0	1238.807376	0.0430	0.4300
K[x]ELLK	0	0	629.411178	0.0430	0.2150
LGVK[x]PPK	3	0	737.479921	0.0429	0.3000
LQK[x]DLGQVLNKYVQVEQR	2	0	2157.190495	0.0428	0.7700
M[x]ATTVK	0	0	649.346864	0.0425	0.2550
MELLEQYNVIHDHQEERMQK[x]LLR	19	0	2951.474439	0.0424	0.9750
ELNLMDPK[x]VPEDIFK	7	0	1786.917438	0.0423	0.6350
LENVK[x]IYADLK	4	0	1304.733939	0.0423	0.4650
LEFIK[x]VIPVEELKEIK	4	0	1926.144056	0.0422	0.6750
VDAQDFLK[x]VAETRR	7	0	1646.873938	0.0421	0.5900
IK[x]YEYQK	1	0	970.512337	0.0421	0.2950
K[x]LEFPLPNEEAR	0	0	1441.756460	0.0421	0.5050
NK[x]YAIQLPLPPK	1	0	1380.812854	0.0421	0.5050
LEFIK[x]VIPVEELK	4	0	1555.922455	0.0419	0.5450
DEEWPPK[x]M	6	0	1030.442937	0.0419	0.3350
K[x]LIPIR	0	0	738.511554	0.0417	0.2500
LFLLRIVAFDQLVK[x]EK	13	0	1931.160709	0.0413	0.6600
LK[x]VELAKQNLFVPTSDK	1	0	1929.093418	0.0412	0.7000
ENQEK[x]ISNNK	4	0	1202.589070	0.0410	0.4100
RGGDEWK[x]IEPLK	6	0	1426.756795	0.0408	0.4900
MK[x]SDINAHK	1	0	1042.522913	0.0406	0.3650
LQLNLERDYEQFGYFK[x]R	15	0	2218.117000	0.0403	0.6850
KLGVK[x]PPK	4	0	865.574877	0.0400	0.3200
ENAINK[x]K	5	0	815.450075	0.0400	0.2800
MRK[x]LAR	2	0	773.469370	0.0400	0.2400
K[x]VTSK	0	0	561.348581	0.0400	0.2000
KPPVQPLAYK[x]SATPFRK	9	0	1927.104259	0.0397	0.6750
DHDLAPLYK[x]YLSENPK	8	0	1901.952241	0.0397	0.6350
ATAIGRASK[x]AAR	8	0	1171.678492	0.0396	0.4750
DYYTKQSK[x]ATR	7	0	1359.678214	0.0395	0.4350
KFRK[x]PIGATWK	3	0	1330.787310	0.0395	0.4350
IVAFVGSPIVEDEK[x]NLIRLAK	13	0	2310.331003	0.0395	0.8300
NKMVCK[x]IWK	5	0	1205.641245	0.0394	0.3550
K[x]LMELFISK	0	0	1107.636148	0.0394	0.3550
ENWK[x]YACK	3	0	1097.496365	0.0394	0.3150
K[x]DWNACKK	0	0	1048.512348	0.0394	0.3150
K[x]LGVKPPK	0	0	865.574877	0.0394	0.3150
G[x]GLGYPEDAIGKTKLVK	0	0	1744.972250	0.0391	0.6650
YIPNPVLVIIDVK[x]PK	12	0	1707.033394	0.0390	0.5850
EIQDEK[x]EAEAAR	5	0	1387.657871	0.0388	0.4650
LIK[x]K	2	0	500.368591	0.0388	0.1550
MILELTNHLEELK[x]KYINR	12	0	2256.229913	0.0386	0.6950
INADHK[x]LNSLPLLQQLVK	5	0	2043.183957	0.0386	0.6950
LALTK[x]PK	4	0	769.506134	0.0386	0.2700
VPFTAAITITGVK[x]TSTGGPK	12	0	1945.088332	0.0385	0.7700
NK[x]LLKVTVSK	1	0	1128.722984	0.0385	0.3850
HNFVGLFVELSKLLVK[x]DR	15	0	2113.204692	0.0383	0.6900
YK[x]VNLYKFR	1	0	1229.692020	0.0383	0.3450
IQK[x]ENR	2	0	786.434760	0.0383	0.2300
NK[x]VLVK	1	0	699.464272	0.0383	0.2300
EK[x]SLLAHK	1	0	924.539219	0.0381	0.3050
EASK[x]TLSK	3	0	862.475953	0.0381	0.3050
MEILKIHLEK[x]VSK	9	0	1566.916655	0.0381	0.4950
DQIGEEK[x]TILQSLLQRAR	6	0	2097.154110	0.0381	0.6850
FRK[x]PIGATWK	2	0	1202.692354	0.0380	0.3800
INVK[x]K	3	0	600.395864	0.0380	0.1900
CIDMFIHK[x]SAELYKNPK	7	0	2093.043703	0.0379	0.6450
RNAEELSSYQK[x]K	10	0	1451.736786	0.0379	0.4550
DYTMAQPEFFK[x]AVR	10	0	1701.818400	0.0379	0.5300
GK[x]SALSTLNGFVEELK	1	0	1691.909318	0.0378	0.6050
IIENEQSAEK[x]NAYVINLK	9	0	2075.089784	0.0375	0.6750
NEDDIEDIAALWMK[x]R	13	0	1817.861714	0.0373	0.5600
VYATMQKLQK[x]DLGQVLNK	9	0	2076.140043	0.0372	0.6700
KTVQYATK[x]R	7	0	1093.624337	0.0372	0.3350
LNFSSLK[x]MK	6	0	1066.584449	0.0372	0.3350
AKYASQK[x]RP	6	0	1047.582476	0.0372	0.3350
LGVQSISLTNNFPK[x]VFAMGDK	13	0	2265.182631	0.0371	0.7800
ATAGPIIADK[x]NCKK	9	0	1485.797272	0.0371	0.5200
K[x]EFEIIK	0	0	905.522175	0.0371	0.2600
YTQSTNNDDPK[x]K	10	0	1409.642221	0.0371	0.4450
NRQYQEVVK[x]QGDVLLNK	8	0	2030.090787	0.0371	0.6300
DYGK[x]FLSAMHDLPVR	3	0	1747.871494	0.0370	0.5550
LLENDIK[x]VMK	6	0	1201.673984	0.0370	0.3700
NK[x]LLK	1	0	614.411513	0.0370	0.1850
MNSIVSK[x]YTQSTNNDDPK	6	0	2040.942138	0.0369	0.6650
QDPKK[x]HLDAEVQK	4	0	1534.810280	0.0369	0.4800
FIK[x]HADATCVHRLALTK	2	0	1980.072637	0.0368	0.6250
LPNIEEATFDK[x]R	10	0	1431.735725	0.0367	0.4400
DVAK[x]MK	3	0	690.373411	0.0367	0.2200
QSK[x]ATR	2	0	689.382001	0.0367	0.2200
NSIVSK[x]YTQSTNNDDPK	5	0	1909.901659	0.0365	0.6200
IDKEDMGSNDK[x]ASK	10	0	1536.708913	0.0364	0.5100
LELK[x]KANWCDK	3	0	1403.723052	0.0364	0.4000
G[x]QAQSGNFSNFGDGANGDNK	0	0	1983.830620	0.0363	0.7250
SGNLPDADNSK[x]SDISK	10	0	1646.774679	0.0362	0.5800
E[x]MKKDSESTEEK	0	0	1439.644921	0.0362	0.4350
LLK[x]VTVSK	2	0	886.585106	0.0362	0.2900
DAGK[x]DEFSRK	3	0	1151.557046	0.0360	0.3600
K[x]NEEK	0	0	646.328572	0.0360	0.1800
YYK[x]PDLTIDEAVRIMK	2	0	1954.023292	0.0359	0.5750
LLMK[x]VALCANHADSVVK	3	0	1868.001115	0.0359	0.6100
NK[x]ADYYTNICDR	1	0	1531.672470	0.0358	0.4300
GNAK[x]FGDGIQIAQLALKHR	3	0	2036.127841	0.0358	0.6800
LKPLIEK[x]GGDWERK	6	0	1667.935808	0.0357	0.5000
DLEETDERSLALTK[x]K	13	0	1746.899873	0.0357	0.5350
SGVK[x]LENVKIYADLK	3	0	1675.950788	0.0357	0.5350
ETTEK[x]KIDK	4	0	1090.586949	0.0356	0.3200
HGGYKPTDK[x]HKTDLNHENLK	8	0	2331.171880	0.0355	0.7100
EVIELPLK[x]NPELFLR	7	0	1809.039932	0.0353	0.5300
LKVELAK[x]QNLFVPTSDK	6	0	1929.093418	0.0353	0.6000
QDLADATVETLK[x]AIEGK	11	0	1800.946820	0.0353	0.6000
LQKDLGQVLNK[x]YVQVEQR	10	0	2157.190495	0.0353	0.6350
D[x]DGLEDDMPALADEEFEK	0	0	2037.836007	0.0353	0.6350
LPNIEEATFDK[x]RIDRPGR	10	0	2126.123146	0.0350	0.6300
EFPDLGVLEGK[x]RIDRPGR	10	0	2053.106771	0.0350	0.6300
GMALGSANEK[x]IEASK	9	0	1504.755469	0.0350	0.5250
YQK[x]DEEWPPK	2	0	1318.619308	0.0350	0.3500
SLALTKK[x]DK	6	0	1002.607293	0.0350	0.3150
KK[x]LIPIR	1	0	866.606510	0.0350	0.2450
LEK[x]VR	2	0	643.401675	0.0350	0.1750
LK[x]DLR	1	0	643.401675	0.0350	0.1750
VSTK[x]K	3	0	561.348581	0.0350	0.1750
Q[x]EMK	0	0	534.247157	0.0350	0.1400
A[x]TTVK	0	0	518.306385	0.0350	0.1750
M[x]FR	0	0	452.220553	0.0350	0.1050
K[x]FR	0	0	449.275030	0.0350	0.1050
YYLPK[x]GKSALSTLNGFVEELK	4	0	2356.267737	0.0348	0.7300
EIMLRVEPIPLINGEK[x]R	15	0	2006.134566	0.0347	0.5900
D[x]GLEDDMPALADEEFEK	0	0	1922.809068	0.0347	0.5900
VMCKNK[x]TDTK	5	0	1223.600166	0.0345	0.3450
TLDQIAAK[x]LYFYYILFFEK	7	0	2385.265950	0.0345	0.6550
ATAIGK[x]SSTAAKTFLEK	5	0	1722.951515	0.0344	0.5850
HNFVGLFVELSK[x]LLVK	11	0	1842.076651	0.0344	0.5500
WK[x]RENQLR	1	0	1128.615169	0.0344	0.2750
LGAPFHYDVSFIGWRQTGQYYGGLK[x]LCVDR	24	0	3502.724304	0.0342	1.0250
EFHK[x]DMTLEEAEVLILK	3	0	2044.054982	0.0341	0.5800
MVTANIK[x]NIK	6	0	1130.648106	0.0340	0.3400
LGDK[x]GPAAAR	3	0	954.524630	0.0340	0.3400
HK[x]FQDILLGAGQAIKAGNR	1	0	2036.127841	0.0339	0.6450
VTSK[x]LLEQEESAEK	3	0	1589.814754	0.0339	0.4750
YDK[x]TEDDIK	2	0	1125.518932	0.0339	0.3050
KLPNIEEATFDK[x]R	11	0	1559.830681	0.0338	0.4400
EEFAEK[x]AVSVIQARIANYDPAEIR	5	0	2718.397564	0.0338	0.8100
HGGYKPTDKHK[x]TDLNHENLK	10	0	2331.171880	0.0338	0.6750
EKVLK[x]TK	4	0	844.538158	0.0336	0.2350
ELREVIELPLK[x]NPELFLR	10	0	2207.267680	0.0333	0.6000
VLTLAMVK[x]R	7	0	1029.636817	0.0333	0.3000
SGVK[x]LENVK	3	0	972.560345	0.0333	0.3000
K[x]PPVQPLAYKSATPFR	0	0	1799.009303	0.0331	0.5300
G[x]LGYPEDAIGKTKLVK	0	0	1687.950789	0.0331	0.5300
NHASIDK[x]MKSLSEQYTER	6	0	2136.026865	0.0331	0.5950
QYQEVVK[x]QGDVLLNK	6	0	1759.946763	0.0330	0.4950
FQDILLGAGQAIK[x]AGNR	12	0	1770.973979	0.0329	0.5600
MILELTNHLEELK[x]K	12	0	1709.938508	0.0329	0.4600
S[x]SKSSLELANNAVK	0	0	1446.767750	0.0329	0.4600
K[x]ASLLTR	0	0	787.491545	0.0329	0.2300
LAHLSK[x]HPKFEEILTR	5	0	1918.078772	0.0328	0.5250
K[x]VIARLQSYDR	0	0	1347.762215	0.0327	0.3600
EFEIIK[x]GVLCQFR	5	0	1637.859869	0.0327	0.4250
DVCIKLGLDSEESAEYIVAK[x]GIR	19	0	2564.315479	0.0326	0.7500
KPIGATWK[x]TTQLEEANSK	7	0	2001.053008	0.0325	0.5850
LAHLSKHPK[x]FEEILTR	8	0	1918.078772	0.0325	0.5200
K[x]EPPVYTPPK	0	0	1154.633506	0.0325	0.3250
SSK[x]DISSK	2	0	850.439569	0.0325	0.2600
EMK[x]K	2	0	534.283541	0.0325	0.1300
AVNARALTCK[x]MPGTLLPGPGK	9	0	2151.165540	0.0324	0.6800
LFKSLGSGMDQEK[x]VLNK	12	0	1893.002891	0.0324	0.5500
M[x]SSKSSLELANNAVK	0	0	1577.808228	0.0323	0.4850
VDAQDFLK[x]VAETR	7	0	1490.772835	0.0323	0.4200
IMKLCFDELK[x]K	9	0	1423.756658	0.0323	0.3550
TEPK[x]AVDEEMK	3	0	1275.601607	0.0323	0.3550
M[x]GQAQSGNFSNFGDGANGDNK	0	0	2114.871099	0.0321	0.6750
K[x]WRLR	0	0	757.471088	0.0320	0.1600
DIK[x]SMIADKHAIR	2	0	1496.813257	0.0319	0.4150
ITAFLLADSK[x]SQK	9	0	1420.792510	0.0319	0.4150
SSK[x]SSLELANNAVK	2	0	1446.767750	0.0318	0.4450
EK[x]QNTPVLFDSKEAVLK	1	0	1945.051948	0.0318	0.5400
DGIQDIMPSQAK[x]ELK	11	0	1671.850090	0.0317	0.4750
MQK[x]LLR	2	0	787.473787	0.0317	0.1900
QLDSERFIVK[x]ASSGPR	9	0	1788.948158	0.0316	0.5050
QEMKK[x]DSESTEEK	4	0	1567.703492	0.0315	0.4100
LLFIEKAEIINSLNLNNDLTDK[x]LAQFEK	21	0	3245.754588	0.0314	0.8800
LDRK[x]LEFPLPNEEAR	3	0	1825.968559	0.0313	0.4700
YEAKAIGSGSEPAK[x]SELVK	13	0	1963.026127	0.0313	0.5950
QILDCIVNLSEPAK[x]KSGFEK	13	0	2275.188107	0.0313	0.6250
VMK[x]EDNLILRTR	2	0	1486.828906	0.0313	0.3750
YDK[x]KDLVR	2	0	1035.571243	0.0313	0.2500
QDLADATVETLKAIEGK[x]IAR	16	0	2141.169090	0.0310	0.6200
GTEVEK[x]ITIK	5	0	1116.638983	0.0310	0.3100
KTLEVLYLK[x]MHNNHAK	8	0	1938.050842	0.0309	0.4950
DTMNVDINAIKK[x]GEIR	11	0	1815.951192	0.0309	0.4950
FSFISNVRPK[x]LFAYPPK	9	0	2010.109010	0.0309	0.5250
AQISVRLVPYLTK[x]LESK	12	0	1944.140700	0.0309	0.5250
VLVDMESMLVPK[x]PLINK	11	0	1925.072882	0.0309	0.5250
EDTEAVLK[x]RINDTVGIK	7	0	1900.026461	0.0309	0.5250
IKENQEK[x]ISNNK	6	0	1443.768084	0.0308	0.3700
KPIGATWK[x]TTQLEEANSKLGYIFGADYPK	7	0	3225.670864	0.0307	0.8900
QILDCIVNLSEPAK[x]K	13	0	1726.928669	0.0307	0.4600
EK[x]TSNNTNRTNSTDEK	1	0	1837.840123	0.0306	0.4900
SFEQK[x]VMK	4	0	995.510954	0.0306	0.2450
FMLK[x]LGVK	3	0	934.567348	0.0306	0.2450
VVDK[x]DGIR	3	0	900.502835	0.0306	0.2450
LTLEAMDLEIVEK[x]EHFK	12	0	2044.054981	0.0306	0.5200
AIHK[x]LGSTLK	3	0	1066.649824	0.0305	0.3050
K[x]ILFENPDEATK	0	0	1403.729579	0.0304	0.3650
EIKIIYSDIDVDPVKPEHVGK[x]VVLK	20	0	2832.599943	0.0304	0.7600
K[x]VSTTPANSFELK	0	0	1420.756126	0.0304	0.3950
FKLNYK[x]PEEEYPDLSK	5	0	1998.993768	0.0303	0.4850
V[x]NQIESQMAMAEKLIQIR	0	0	2101.102276	0.0300	0.5400
MVTLK[x]DVGPPQPGPGIYR	4	0	1924.023961	0.0300	0.5400
DTMNVDINAIK[x]K	10	0	1360.701983	0.0300	0.3600
Y[x]FATLQKSKR	0	0	1240.692746	0.0300	0.3000
YKVNLYK[x]FR	6	0	1229.692020	0.0300	0.2700
FRK[x]LGVKPPK	2	0	1168.744388	0.0300	0.3000
GGDWERK[x]NR	6	0	1116.542400	0.0300	0.2700
EK[x]ADAAFLR	1	0	1019.539945	0.0300	0.2700
DLVK[x]K	3	0	601.379880	0.0300	0.1500
N[x]SIVSKYTQSTNNDDPK	0	0	1909.901659	0.0300	0.5100
DQIGEEK[x]TILQSLLQR	6	0	1870.015898	0.0300	0.4800
TFANLVSSTLYEK[x]R	12	0	1627.856893	0.0300	0.4200
TAALSARPAK[x]NIR	9	0	1367.799660	0.0300	0.3900
LIEK[x]LELR	3	0	1012.628028	0.0300	0.2400
YEYQK[x]LK	4	0	970.512337	0.0300	0.2100
LGVK[x]RFK	3	0	846.543913	0.0300	0.2100
AK[x]TMTER	1	0	835.422145	0.0300	0.2100
NEIATCAEK[x]VYSEIPLSNATSLLYLENTKETEK	8	0	3757.860623	0.0298	0.9850
IHAYVK[x]VLTLSLMEELHK	5	0	2123.181179	0.0297	0.5350
EDVQSLK[x]LKYYEQK	6	0	1769.919882	0.0296	0.4150
MVILNK[x]DGMERK	5	0	1432.752968	0.0296	0.3550
ETDLK[x]PYVLELAMTVVLDIEFR	4	0	2593.371204	0.0295	0.6500
K[x]FRKPIGATWK	0	0	1330.787310	0.0295	0.3250
YSLNSYDFK[x]K	8	0	1263.613496	0.0295	0.2950
SRK[x]VAQTTYK	2	0	1180.656362	0.0295	0.2950
TMGKNK[x]VLVK	5	0	1116.668841	0.0295	0.2950
ENAPAIIFIDEIDAIATK[x]R	17	0	2099.126168	0.0295	0.5600
YK[x]DAYVYSIVAIAR	1	0	1630.871817	0.0293	0.4100
IK[x]ENQEK	1	0	887.471202	0.0293	0.2050
YASQK[x]RP	4	0	848.450409	0.0293	0.2050
GSLEK[x]NWKEEYLR	4	0	1650.836493	0.0292	0.3800
QEMK[x]KDSESTEEK	3	0	1567.703492	0.0292	0.3800
ELLK[x]PSASVALQR	3	0	1410.819391	0.0292	0.3800
GSNDDEMK[x]IDKK	7	0	1378.639778	0.0292	0.3500
S[x]PTGQITSTSAR	0	0	1204.604720	0.0292	0.3500
LESK[x]QR	3	0	759.423863	0.0292	0.1750
EIK[x]QIK	2	0	757.469750	0.0292	0.1750
ETTEK[x]K	4	0	734.380997	0.0292	0.1750
QEYK[x]DDINLDEASAMAVK	3	0	2038.951640	0.0292	0.5250
NDGTIVIRK[x]LEETDVAK	8	0	1900.026461	0.0291	0.4950
ENLLSTLIYTLNLSYDNASYSDLIIK[x]AQETLR	25	0	3673.908898	0.0291	0.9300
LILVDDEK[x]TSWIYKNK	7	0	1964.061785	0.0291	0.4650
ILEHK[x]EIMLR	4	0	1280.727413	0.0290	0.2900
T[x]IDNAETMKK	0	0	1149.569917	0.0290	0.2900
IITK[x]EGVETR	3	0	1144.645129	0.0290	0.2900
VVLK[x]NKGTMK	3	0	1116.668841	0.0290	0.2900
NEDDIEDIAALWMK[x]RISHR	13	0	2311.137804	0.0289	0.5500
SRQETQYK[x]IDELVSNNEK	7	0	2180.070835	0.0289	0.5200
VYATMQK[x]LQKDLGQVLNK	6	0	2076.140043	0.0289	0.5200
IFRQK[x]SLEK	4	0	1147.671285	0.0289	0.2600
NK[x]RGGDEWK	1	0	1088.536254	0.0289	0.2600
DEQIEK[x]IDTVIK	5	0	1429.766355	0.0288	0.3450
QNLFVPTSDK[x]EK	9	0	1404.724827	0.0288	0.3450
NLIRLAK[x]R	6	0	982.639929	0.0288	0.2300
ASK[x]VLELR	2	0	914.554868	0.0288	0.2300
VDKNWSK[x]IYDFPLFQGIFIR	6	0	2485.315688	0.0287	0.5750
NLNQIVNELDEEK[x]YK	12	0	1847.926420	0.0287	0.4300
LKK[x]TLEVLYLK	2	0	1346.853655	0.0286	0.3150
SSTAAK[x]TFLEK	5	0	1181.629146	0.0286	0.3150
ILIDK[x]AR	4	0	827.522844	0.0286	0.2000
K[x]VNQIESQMAMAEKLIQIR	0	0	2229.197231	0.0284	0.5400
GIWHNDNK[x]SFLVWVNEEDHLR	7	0	2607.261750	0.0283	0.5950
IDRK[x]ILFENPDEATK	3	0	1787.941677	0.0283	0.4250
LRTFHILEPK[x]EK	9	0	1509.866674	0.0283	0.3400
TFLEK[x]R	4	0	792.449349	0.0283	0.1700
M[x]ESLQR	0	0	762.369385	0.0283	0.1700
K[x]HGQLK	0	0	709.423471	0.0283	0.1700
NK[x]TDTK	1	0	705.365683	0.0283	0.1700
NK[x]GTMK	1	0	677.353010	0.0283	0.1700
IDKK[x]TTEEK	3	0	1090.586949	0.0283	0.2550
ERAEAGLALSLIVK[x]ALSIEGDDK	13	0	2397.311385	0.0283	0.6500
HGGYK[x]PTDKHKTDLNHENLK	4	0	2331.171880	0.0282	0.5650
ILAHREFPDLGVLEGK[x]R	15	0	1949.084584	0.0282	0.4800
VPTFANFHTPIFIAK[x]R	14	0	1858.025287	0.0281	0.4500
K[x]SLKDECK	0	0	1006.511679	0.0281	0.2250
QKSLEK[x]TLVPYLR	5	0	1573.919099	0.0281	0.3650
MSAQSCACMVRTLLYGK[x]R	16	0	2131.015784	0.0281	0.5050
HNFVGLFVELSK[x]LLVKDR	11	0	2113.204692	0.0281	0.5050
M[x]NSIVSKYTQSTNNDDPK	0	0	2040.942138	0.0281	0.5050
LILTENIK[x]TK	7	0	1171.717563	0.0280	0.2800
NLQVAK[x]SLDK	5	0	1114.634566	0.0280	0.2800
MMGINERK[x]GFDFEYYQR	7	0	2182.992731	0.0279	0.4750
ILFENPDEATK[x]R	10	0	1431.735725	0.0279	0.3350
GGVHVK[x]LAHLSK	5	0	1244.735277	0.0279	0.3350
ETEK[x]LAEERGWDIR	3	0	1730.858680	0.0279	0.3900
KELLK[x]LK	4	0	870.590192	0.0279	0.1950
DKLVLK[x]EVFLSFHNLVGR	5	0	2113.204692	0.0278	0.5000
TLIDK[x]FSGEKK	4	0	1264.702640	0.0277	0.3050
GSLEKNWK[x]EEYLR	7	0	1650.836493	0.0277	0.3600
Q[x]EMKKDSESTEEK	0	0	1567.703492	0.0277	0.3600
GIGSYEK[x]QSEVSVGLRFIK	6	0	2096.126503	0.0276	0.5250
M[x]IDDQR	0	0	776.348650	0.0275	0.1650
VVLK[x]NK	3	0	699.464272	0.0275	0.1650
K[x]REK	0	0	559.344165	0.0275	0.1100
M[x]TDK	0	0	493.220610	0.0275	0.1100
MSSKSSLELANNAVK[x]SNDIEK	14	0	2264.131715	0.0274	0.5750
TMLELLNQLDGFEATK[x]NIK	15	0	2177.140100	0.0274	0.5200
LGDGVLRPYK[x]VGVILESQR	9	0	2098.189768	0.0274	0.5200
K[x]PPVQPLAYKSATPFRK	0	0	1927.104259	0.0274	0.4650
EDCEAATDPLLK[x]K	11	0	1488.712937	0.0273	0.3550
YK[x]EDTALRSEM	1	0	1341.623403	0.0273	0.3000
GDTGSSGIRAVELAAMNK[x]ANMQEVETEEFLR	17	0	3352.602594	0.0273	0.8450
QIQPK[x]TFANLVSSTLYEK	4	0	2066.104707	0.0272	0.4900
NK[x]LTNDETR	1	0	1089.541397	0.0272	0.2450
LQK[x]YQATVMRGAFK	2	0	1639.886752	0.0271	0.3800
ILIDK[x]ARVEAQNHK	4	0	1633.926306	0.0271	0.3800
MVCK[x]IWK	3	0	963.503367	0.0271	0.1900
K[x]PRRLLK	0	0	909.623554	0.0271	0.1900
LLIFEK[x]QVRQASDTSTNTK	5	0	2178.164339	0.0271	0.5150
S[x]SSDMAYTSMFKGNQKVVK	0	0	2107.007711	0.0271	0.5150
SNDIEK[x]AIDLYKEVLNK	5	0	1991.057425	0.0271	0.4600
RFDSEK[x]AGDR	5	0	1179.563192	0.0270	0.2700
LLK[x]PR	2	0	625.427496	0.0270	0.1350
MILELTNHLEELKK[x]YINR	13	0	2256.229913	0.0269	0.4850
M[x]EQKPEVDYSEKFAELQK	0	0	2198.056433	0.0269	0.4850
LRLLK[x]MQR	4	0	1056.658947	0.0269	0.2150
ALGNFVASVLARLALTK[x]PK	16	0	1968.188317	0.0268	0.5100
SGNLPDADNSKSDISK[x]SSM	15	0	1951.879206	0.0268	0.5100
DYYTK[x]QSKATR	4	0	1359.678214	0.0268	0.2950
ILEFTK[x]YSNDK	5	0	1356.692468	0.0268	0.2950
LK[x]GYQTIELDK	1	0	1306.713204	0.0268	0.2950
QNLFVPTSDK[x]EKASFAR	9	0	1937.000583	0.0268	0.4550
DK[x]KASLLTR	1	0	1030.613439	0.0267	0.2400
DAGK[x]DEFSR	3	0	1023.462090	0.0267	0.2400
ILFENPDEATK[x]RK	10	0	1559.830681	0.0265	0.3450
HPK[x]FEEILTR	2	0	1268.687660	0.0265	0.2650
WK[x]TLSKESAR	1	0	1204.656362	0.0265	0.2650
LILVDDEK[x]TSWIYK	7	0	1721.923907	0.0264	0.3700
IEFATITKDTTK[x]NK	11	0	1608.872208	0.0264	0.3700
NIPK[x]EIK	3	0	840.506860	0.0264	0.1850
S[x]SIGTGYDLGLFFSPDGR	0	0	1887.900207	0.0264	0.4750
EEYVSDPK[x]EQM	7	0	1353.575786	0.0264	0.2900
E[x]TIDNAETMKK	0	0	1278.612505	0.0264	0.2900
MSSK[x]SSLELANNAVK	3	0	1577.808228	0.0263	0.3950
GLGYPEDAIGK[x]TKLVK	10	0	1687.950789	0.0262	0.4200
YEIDK[x]TLAGVTR	4	0	1364.729913	0.0262	0.3150
DEK[x]SGVKLENVK	2	0	1344.724827	0.0262	0.3150
ENK[x]IQRQR	2	0	1070.594434	0.0262	0.2100
YDKK[x]DLVR	3	0	1035.571243	0.0262	0.2100
QDRGK[x]LVR	4	0	970.567161	0.0262	0.2100
K[x]DQK	0	0	517.285985	0.0262	0.1050
ELK[x]K	2	0	516.327120	0.0262	0.1050
INEDSK[x]LAVNENLASSK	5	0	1830.932231	0.0262	0.4450
GEK[x]RWSELR	2	0	1159.609749	0.0261	0.2350
K[x]HLDAEVQK	0	0	1066.577055	0.0261	0.2350
LNYK[x]PEEEYPDLSK	3	0	1723.830403	0.0261	0.3650
LALTKPKGTPGYGPLGVLPK[x]VGIR	19	0	2431.467763	0.0260	0.6250
ELISVSAASK[x]ILSNITYSYK	9	0	2186.183345	0.0260	0.5200
SELQDK[x]SSQQGVEGVLIILK	5	0	2170.184405	0.0260	0.5200
FVK[x]LGIDPPK	2	0	1112.659326	0.0260	0.2600
E[x]SLQR	0	0	631.328907	0.0260	0.1300
EK[x]VLK	1	0	615.395529	0.0260	0.1300
ELLKLK[x]VELAK	5	0	1282.822356	0.0259	0.2850
LAQFEKEEYVSDPK[x]EQM	13	0	2069.961478	0.0259	0.4400
IPDSTYEMVGGLEK[x]QIK	13	0	1906.970924	0.0259	0.4400
IK[x]VLAQLGMQSLSPLKQGMNILR	1	0	2537.454825	0.0259	0.5950
MEQK[x]PEVDYSEKFAELQK	3	0	2198.056433	0.0258	0.4650
ILYVNNAK[x]SQEEAIENIK	7	0	2075.089784	0.0258	0.4650
KEFEIIK[x]GVLCQFR	6	0	1765.954825	0.0257	0.3600
EK[x]RTFLR	1	0	948.550451	0.0257	0.1800
LK[x]PQDER	1	0	884.471536	0.0257	0.1800
IQK[x]ENRHK	2	0	1051.588622	0.0256	0.2050
QLEMLDLQEGFIK[x]EDCK	12	0	2094.996478	0.0256	0.4350
ANNWSK[x]FTATAALGVIHR	5	0	1956.032885	0.0256	0.4600
IDVLFSK[x]IR	6	0	1089.654575	0.0256	0.2300
F[x]ATLQKSKR	0	0	1077.629423	0.0256	0.2300
IAEFHTALESVPDK[x]SLFER	13	0	2188.116331	0.0255	0.4850
DQELTEENVSISVIGK[x]DEK	15	0	2132.048371	0.0255	0.4850
VTQKK[x]PPVQPLAYKSATPFR	4	0	2255.278912	0.0255	0.5100
LEGTIDYQK[x]L	8	0	1178.618248	0.0255	0.2550
FVIHQEENK[x]RSVGIK	8	0	1782.973979	0.0253	0.3800
YTSLSEEQKMK[x]SDINAHK	10	0	2108.020718	0.0253	0.4550
SVQPLASAK[x]ELLRSDILTLR	8	0	2209.279304	0.0252	0.5050
AVAHHTDCK[x]FIRVSGSELVQK	8	0	2381.227281	0.0252	0.5300
AEAGLALSLIVK[x]ALSIEGDDK	11	0	2112.167695	0.0252	0.5300
SEAAEFEYK[x]NGYPMPCDVLAKR	8	0	2574.188176	0.0252	0.5550
ALDTLFSAIRDHDLAPLYK[x]YLSENPK	18	0	2989.554782	0.0252	0.6550
IGDLCAFTDALSK[x]YEAEFR	12	0	2205.041118	0.0250	0.4750
GK[x]SALSTLNGFVEELKAEVR	1	0	2147.158527	0.0250	0.5000
K[x]TQIAGGHDIIGPFHVITR	0	0	2059.132592	0.0250	0.4750
HTVIK[x]TGLRMISLSYSR	4	0	1961.087952	0.0250	0.4250
KYIPNPVLVIIDVK[x]PK	13	0	1835.128350	0.0250	0.4000
CEDGVILALEK[x]VVTSK	10	0	1759.938898	0.0250	0.4000
VAEK[x]AQINTQEYGR	3	0	1605.811006	0.0250	0.3500
LVRDAFALAK[x]EK	9	0	1359.787367	0.0250	0.3000
SSTAAK[x]TFLEKR	5	0	1337.730248	0.0250	0.3000
K[x]YYSFDNSLK	0	0	1263.613496	0.0250	0.2500
VNLYK[x]FR	4	0	938.533741	0.0250	0.1750
K[x]LEK	0	0	516.327120	0.0250	0.1000
S[x]QAR	0	0	460.239372	0.0250	0.1000
IAGEHLSNGEK[x]PLLTPEK	10	0	1932.031547	0.0250	0.4500
SQEEAIENIK[x]CTR	9	0	1576.751442	0.0250	0.3250
NDSYQLIK[x]ILPNK	7	0	1544.856167	0.0250	0.3250
LLK[x]PRVNNR	2	0	1108.682852	0.0250	0.2250
SSK[x]VYISPK	2	0	1007.565097	0.0250	0.2250
LLKLEEAMK[x]ITTDAFTSAGER	8	0	2323.209235	0.0248	0.5200
TAALSARPAK[x]NIRIHAYVK	9	0	2079.206421	0.0247	0.4700
M[x]SSIGTGYDLGLFFSPDGR	0	0	2018.940686	0.0247	0.4700
DECK[x]QDIMFELGLLQER	3	0	2123.002624	0.0247	0.4200
E[x]QKPEVDYSEKFAELQK	0	0	2067.015955	0.0247	0.4200
VGCDRNK[x]YAIQLPLPPK	6	0	1968.061404	0.0247	0.4200
LVNFTAK[x]TLDLLGIFR	6	0	1820.055916	0.0247	0.3950
IK[x]ILFSDVKAMTTGLR	1	0	1792.027986	0.0247	0.3950
NEEK[x]LAEFDKAIEDAQELNGEHEILEAMK	3	0	3342.592410	0.0247	0.7150
V[x]SPTGQITSTSAR	0	0	1303.673128	0.0246	0.3200
R[x]FANNDEIHPSK	0	0	1426.695258	0.0246	0.2950
K[x]LPNIEEATFDK	0	0	1403.729579	0.0246	0.2950
TELFK[x]ASTSAK	4	0	1181.629146	0.0245	0.2700
NSSSDMAYTSMFK[x]GNQKVVK	12	0	2221.050634	0.0245	0.4900
EDGMK[x]ILMVNRGDTGSSGIR	4	0	2135.046217	0.0245	0.4900
GTIYFLLCDRYEAFEK[x]ADSCILDLTGAFR	15	0	3443.652839	0.0245	0.7100
LMSKVAEK[x]AQINTQEYGR	7	0	2065.062523	0.0244	0.4400
ETTEKK[x]IDK	5	0	1090.586949	0.0244	0.2200
K[x]LEFPLPNEEARVGILR	0	0	1980.115548	0.0244	0.4150
KDGIQDIMPSQAK[x]ELK	12	0	1799.945046	0.0244	0.3900
K[x]ELFDCLK	0	0	1051.537166	0.0244	0.1950
LLENDIK[x]VMKSEFQR	6	0	1848.976678	0.0243	0.3650
K[x]ANWCDK	0	0	920.417393	0.0243	0.1700
SLK[x]DECK	2	0	878.416723	0.0243	0.1700
K[x]LDVAKR	0	0	828.518092	0.0243	0.1700
INEDSKLAVNENLASSK[x]SSM	16	0	2136.036759	0.0243	0.4850
TGRK[x]EPPVYTPPK	3	0	1468.803742	0.0242	0.3150
ASRPGAAAK[x]LDGK	8	0	1240.688720	0.0242	0.3150
HPELFESLGIPQPKGILLYGPPGTGK[x]TLLAR	25	0	3298.844009	0.0242	0.7500
DK[x]KDQK	1	0	760.407879	0.0242	0.1450
QEVAAQK[x]SSEETEDKK	6	0	1805.864214	0.0241	0.3850
GIDLK[x]SIAEK	4	0	1072.612770	0.0240	0.2400
A[x]SLLK	0	0	530.342770	0.0240	0.1200
SAVIK[x]TSTRQTIFLPLIGLVEPEELHPGDLIGVNK	4	0	3784.113676	0.0240	0.8400
LLK[x]LEEAMK	2	0	1073.615413	0.0239	0.2150
AVELAAMNK[x]ANMQEVETEEFLR	8	0	2522.214389	0.0239	0.5250
EQK[x]PEVDYSEKFAELQK	2	0	2067.015955	0.0238	0.4050
M[x]SRSYDSRTTIFSPEGR	0	0	1988.937329	0.0238	0.4050
NK[x]ISWYTK	1	0	1038.549782	0.0237	0.1900
EDLTDEEK[x]AASIAVEDEKR	7	0	2147.022884	0.0237	0.4500
GGVHVK[x]LAHLSKHPK	5	0	1606.941898	0.0237	0.3550
TLDQIAAK[x]LYFYYILFFEKCNR	7	0	2815.440615	0.0236	0.5200
K[x]EVQEAR	0	0	858.455887	0.0236	0.1650
KPRVVTALTMLK[x]QHLFR	11	0	2037.203252	0.0235	0.4000
TDELK[x]DANIIYDLEILR	4	0	2033.067988	0.0235	0.4000
D[x]VPTFANFHTPIFIAKR	0	0	1973.052225	0.0235	0.4000
VLNK[x]EHLEADFVTQVAVRR	3	0	2223.212290	0.0234	0.4450
EIKIIYSDIDVDPVK[x]PEHVGKVVLK	14	0	2832.599943	0.0234	0.5850
YDK[x]LVETSGQIR	2	0	1407.735725	0.0233	0.2800
LK[x]DLRFGNR	1	0	1117.635570	0.0233	0.2100
ETEK[x]LAEER	3	0	1103.545814	0.0233	0.2100
EDTEAVLK[x]R	7	0	1059.555986	0.0233	0.2100
MSSK[x]DISSK	3	0	981.480047	0.0233	0.2100
M[x]GINER	0	0	718.343173	0.0233	0.1400
QRIVAFVGSPIVEDEK[x]NLIR	15	0	2282.274552	0.0233	0.4650
DVCIK[x]LGLDSEESAEYIVAK	4	0	2238.108857	0.0233	0.4650
ELAAIK[x]EDTEAVLK	5	0	1528.834763	0.0232	0.3250
S[x]WTTIESDAGVFTDLIENLGVK	0	0	2394.195360	0.0232	0.5100
EAVLKLK[x]LELK	6	0	1282.822356	0.0232	0.2550
DGIQDIMPSQAKELK[x]K	14	0	1799.945046	0.0231	0.3700
VIGSELVQK[x]YVGEGAR	8	0	1703.920551	0.0231	0.3700
QRIQK[x]ENR	4	0	1070.594434	0.0231	0.1850
KSLK[x]DECK	3	0	1006.511679	0.0231	0.1850
NIPK[x]ARASLTAAK	3	0	1339.793514	0.0231	0.3000
VTQK[x]KPPVQPLAYKSATPFR	3	0	2255.278912	0.0230	0.4600
NWSK[x]IYDFPLFQGIFIR	3	0	2143.125385	0.0229	0.3900
DPEEEAEMMTKETTEK[x]K	15	0	2024.891743	0.0229	0.3900
GGLGYPEDAIGK[x]TKLVK	11	0	1744.972250	0.0229	0.3900
SCNFPEFSYFMK[x]IVMSMVR	11	0	2372.082464	0.0229	0.4350
ETLIFK[x]CIDMFIHK	5	0	1793.920748	0.0229	0.3200
KLDVAK[x]R	5	0	828.518092	0.0229	0.1600
DTMNVDINAIK[x]KGEIR	10	0	1815.951192	0.0228	0.3650
ALTCK[x]MPGTLLPGPGK	4	0	1639.878887	0.0228	0.3650
LISLYYDNSSYTDAINLINTLLSELK[x]R	25	0	3131.638897	0.0228	0.6150
YQK[x]PVDTEEENDKNPPPLDEGDIELLK	2	0	3124.508675	0.0228	0.6150
LMSK[x]VAEKAQINTQEYGR	3	0	2065.062523	0.0228	0.4100
LK[x]YYEQKIR	1	0	1239.697497	0.0228	0.2050
QILDCIVNLSEPAKK[x]SGFEK	14	0	2275.188107	0.0228	0.4550
N[x]SSSDMAYTSMFKGNQKVVK	0	0	2221.050634	0.0228	0.4550
ATAGPIIADK[x]NCK	9	0	1357.702317	0.0227	0.2950
GGYAEVK[x]QSEVIGLVRTITFDAR	6	0	2508.333515	0.0226	0.5200
SELVKEFHK[x]DMTLEEAEVLILK	8	0	2600.377016	0.0225	0.4950
S[x]QARGFDRTITVFSPEGR	0	0	2023.023439	0.0225	0.4050
YYK[x]DGIYDLLHACVDR	2	0	1999.946105	0.0225	0.3600
IQFCLALHNDSIK[x]SMR	12	0	1931.970877	0.0225	0.3600
K[x]TTEEK	0	0	734.380997	0.0225	0.1350
DTTK[x]NK	3	0	705.365683	0.0225	0.1350
LWK[x]R	2	0	601.369985	0.0225	0.0900
NCK[x]K	2	0	548.274037	0.0225	0.0900
GAPIEHDVGIMIDFECEK[x]MEGAFYRIIR	17	0	3295.582656	0.0225	0.6300
DGSSGGTIRMVILNK[x]DGMER	14	0	2135.046217	0.0225	0.4500
NK[x]ADYYTNICDRER	1	0	1816.816160	0.0225	0.3150
ILFSDVK[x]AMTTGLR	6	0	1550.848972	0.0225	0.3150
EASKTLSK[x]WR	7	0	1204.656362	0.0225	0.2250
IAYASVVYIADKYK[x]NENLENIEDVQLR	13	0	3169.629394	0.0224	0.6050
QLADYK[x]AFEDSLR	5	0	1554.767750	0.0223	0.2900
ESDK[x]APDLIELNR	3	0	1498.762664	0.0223	0.2900
LRHTVIK[x]TGLR	6	0	1292.804020	0.0223	0.2450
IVAFDQLVK[x]EK	8	0	1288.739025	0.0223	0.2450
F[x]ANNDEIHPSK	0	0	1270.594156	0.0223	0.2450
ATLEIYHEDNNRAEAK[x]DVAK	15	0	2286.123929	0.0223	0.4450
IAKGAIEK[x]VDDLLTTQAEAK	7	0	2113.162944	0.0223	0.4450
GVILQSDIEEAYARAVKPTDMEQFAFYK[x]	27	0	3218.595652	0.0221	0.6200
IAYASVVYIADK[x]YK	11	0	1602.865670	0.0221	0.3100
IGLSK[x]IR	4	0	785.512280	0.0221	0.1550
NEEEPTK[x]KGINIDQSSNSK	6	0	2117.023553	0.0221	0.4200
M[x]EQKPEVDYSEK	0	0	1481.670742	0.0221	0.2650
GKYYPLK[x]SMTEK	6	0	1443.743119	0.0221	0.2650
SPSGNDALNDK[x]K	10	0	1244.599634	0.0221	0.2650
ARQEVAAQK[x]SSEETEDK	8	0	1904.907471	0.0221	0.3750
CTDLDAIGVKVPFTAAITITGVK[x]TSTGGPK	22	0	3017.610574	0.0220	0.6600
KVTSK[x]LLEQEESAEK	4	0	1717.909710	0.0220	0.3300
ASVVETVTLTK[x]VTQK	10	0	1602.919156	0.0220	0.3300
VFHPITKAVILSDTKPVDK[x]K	18	0	2235.298978	0.0220	0.4400
IAK[x]GAIEKVDDLLTTQAEAK	2	0	2113.162944	0.0220	0.4400
K[x]LEGTIDYQK	0	0	1193.629146	0.0220	0.2200
I[x]DDQR	0	0	645.308172	0.0220	0.1100
NYPLILYLVEGNGQTAK[x]R	16	0	2048.105376	0.0219	0.3950
VLSVEEIEAHLQSIAEK[x]D	16	0	2009.031604	0.0219	0.3950
IEVEVYK[x]ITTGDR	6	0	1521.803799	0.0219	0.2850
K[x]FFAIDTANPIPVFTH	0	0	1816.951123	0.0219	0.3500
INVK[x]FFEK	3	0	1023.575269	0.0219	0.1750
LLK[x]VTVSKGVAIDLLEECK	2	0	2114.201970	0.0218	0.4150
VPDK[x]LIDASTVKHVFPITK	3	0	2107.204023	0.0218	0.4150
IDLYHDNHERK[x]MSAQSCACMVR	10	0	2720.203848	0.0218	0.4800
S[x]FLELTEVWGKPQK	0	0	1660.882380	0.0218	0.3050
ASPIAGSEGK[x]EAYR	9	0	1434.710239	0.0218	0.3050
MVCKIWK[x]SDEINEVLNK	6	0	2105.064830	0.0218	0.3700
LAQFEK[x]EEYVSDPKEQM	5	0	2069.961478	0.0218	0.3700
ATAIGKSSTAAK[x]TFLEK	11	0	1722.951515	0.0218	0.3700
DNLSWLSKANNWSK[x]FTATAALGVIHR	13	0	2899.509173	0.0217	0.5650
DK[x]LVLKEVFLSFHNLVGR	1	0	2113.204692	0.0217	0.3900
VELAK[x]QNLFVPTSDK	4	0	1687.914404	0.0217	0.3250
K[x]MSAQSCACMVR	0	0	1427.614109	0.0217	0.2600
DKPK[x]YEPPVPTR	3	0	1425.761546	0.0217	0.2600
IKYEYQK[x]LK	6	0	1211.691351	0.0217	0.1950
KK[x]ELFDCLK	1	0	1179.632121	0.0217	0.1950
LLVK[x]DR	3	0	742.470084	0.0217	0.1300
LVKAPALDGALQGVIQFMK[x]SCALFANQAATR	18	0	3288.747347	0.0216	0.6700
SELVK[x]EFHKDMTLEEAEVLILK	4	0	2600.377016	0.0216	0.4750
YEAK[x]AIGSGSEPAKSELVK	3	0	1963.026127	0.0216	0.4100
SQDISINGNSK[x]KEEPK	10	0	1772.890370	0.0216	0.3450
GGDEWKIEPLK[x]LK	10	0	1511.834706	0.0215	0.2800
GFICK[x]VVDKDGIR	4	0	1505.802358	0.0215	0.2800
K[x]IEFPSYRDR	0	0	1309.677823	0.0215	0.2150
EWDSKLK[x]DLR	6	0	1288.677488	0.0215	0.2150
DLKLK[x]WSDER	4	0	1288.677488	0.0215	0.2150
QVK[x]NRDCVGR	2	0	1230.625074	0.0215	0.2150
TK[x]INLIETLR	1	0	1199.723710	0.0215	0.2150
D[x]RGKLVR	0	0	842.508589	0.0214	0.1500
AK[x]IIDLR	1	0	827.522844	0.0214	0.1500
LK[x]KTLEVLYLK	1	0	1346.853655	0.0214	0.2350
LVARNIPK[x]EIK	7	0	1279.797539	0.0214	0.2350
EAVLK[x]LKLELK	4	0	1282.822356	0.0214	0.2350
DKPK[x]YEPPVPTRTGR	3	0	1739.931783	0.0213	0.3200
TDNHLSSTLEK[x]LSFK	10	0	1718.883832	0.0213	0.3200
QNTPVLFDSK[x]EAVLK	9	0	1687.914404	0.0213	0.3200
VVSSAIVDK[x]YIGESARIIR	8	0	2075.173785	0.0213	0.4050
APPEILDISKQLADYK[x]AFEDSLR	15	0	2618.359059	0.0213	0.4900
K[x]PYQVNILLAGYETNLGKPELFWLDYLATCVR	0	0	3783.969662	0.0213	0.6800
QLEMLDLQEGFIKEDCK[x]SLK	16	0	2423.207516	0.0213	0.4250
SSEQANLYERK[x]TLVAHAVLK	10	0	2256.222519	0.0213	0.4250
SQDISINGNSKK[x]EEPK	11	0	1772.890370	0.0213	0.3400
AELDK[x]IGLSKIR	4	0	1341.797930	0.0213	0.2550
ARK[x]TQIAGGHDIIGPFHVITR	2	0	2286.270805	0.0212	0.4450
QTETINWLEK[x]RFK	9	0	1691.899424	0.0212	0.2750
FFEKEDVQSLK[x]LK	10	0	1609.871482	0.0212	0.2750
RK[x]LPNIEEATFDK	1	0	1559.830681	0.0212	0.2750
GGDEWK[x]IEPLKLK	5	0	1511.834706	0.0212	0.2750
EEMMNSIQQAVAK[x]	12	0	1477.690428	0.0212	0.2750
AELATEAYTPLTSLEGIVILKK[x]NTEDIEMTA	21	0	3363.736944	0.0211	0.6550
EK[x]TSNNTNR	1	0	1062.505347	0.0211	0.1900
GGNMK[x]EVFR	4	0	1036.512349	0.0211	0.1900
WSDERYLHQSLK[x]YK	11	0	1851.926697	0.0211	0.2950
Q[x]DYDLVRSLESQIR	0	0	1720.874329	0.0211	0.2950
GLGIGIALIVYGRQQEADGIIK[x]ELNNDLDPTLR	21	0	3563.930971	0.0211	0.6950
LYQVEYALEAINHAGVALGIVAKDGIVLAAEK[x]K	31	0	3465.923373	0.0211	0.6950
NEEEPTKK[x]GINIDQSSNSK	7	0	2117.023553	0.0211	0.4000
LLKVTVSK[x]GVAIDLLEECK	7	0	2114.201970	0.0211	0.4000
IEDTDK[x]YDKK	5	0	1253.613888	0.0210	0.2100
K[x]NRLK	0	0	657.428557	0.0210	0.1050
K[x]GYQTIELDKK	0	0	1321.724101	0.0209	0.2300
IIREMFGYAK[x]EHEPCVIFMDEIDAIGGR	9	0	3295.582656	0.0209	0.5850
K[x]GFDFEYYQRNLLLQEK	0	0	2190.110853	0.0209	0.3550
K[x]LWKQLTDALIVFFDTPETVPLR	0	0	2729.515494	0.0209	0.4800
EIIRTSTSSMTAVPK[x]PLK	14	0	1958.086949	0.0208	0.3750
GVMTLGFDLIK[x]R	10	0	1348.753625	0.0208	0.2500
WK[x]TLSK	1	0	761.443537	0.0208	0.1250
TMGK[x]NK	3	0	677.353010	0.0208	0.1250
A[x]ASLLK	0	0	601.379880	0.0208	0.1250
L[x]EAPADPTDEEAMSDEAAAQAITAR	0	0	2572.159771	0.0208	0.5200
MNSIVSK[x]YTQSTNNDDPKK	6	0	2169.037093	0.0208	0.3950
STMLEK[x]IKENQEK	5	0	1576.812980	0.0208	0.2700
AK[x]WSTAETLTNNK	1	0	1462.741537	0.0208	0.2700
KENLLSTLIYTLNLSYDNASYSDLIIK[x]AQETLR	26	0	3802.003854	0.0208	0.6850
QLEMLDLQEGFIK[x]EDCKSLK	12	0	2423.207516	0.0207	0.4150
QASDTSTNTK[x]VLIYIADLLFR	9	0	2368.263712	0.0207	0.4350
K[x]ATDDDR	0	0	819.372221	0.0207	0.1450
TLDQIAAKLYFYYILFFEK[x]CNR	18	0	2815.440615	0.0207	0.4550
LNCVIDRVNGVVFTNRPDEK[x]NR	19	0	2614.339673	0.0207	0.4550
ATINMIK[x]LFDMDEMGGLYQLNLQTTREQIR	6	0	3541.772960	0.0207	0.6200
GYQTIELDKK[x]LDVAK	9	0	1719.940617	0.0207	0.3100
VADLKK[x]LEGTIDYQK	5	0	1719.940617	0.0207	0.3100
VADLK[x]KLEGTIDYQK	4	0	1719.940617	0.0207	0.3100
EDSSPCGYIIRILSGEQTVK[x]YDR	19	0	2685.306702	0.0207	0.4750
MQK[x]LLRLR	2	0	1056.658947	0.0206	0.1650
EDCK[x]SLKR	3	0	1034.517826	0.0206	0.1650
ELLVK[x]ASK	4	0	886.548722	0.0206	0.1650
IVK[x]SAKAK	2	0	843.554142	0.0206	0.1650
IAK[x]GAIEK	2	0	828.506860	0.0206	0.1650
MPFGNTHNKFKLNYK[x]PEEEYPDLSK	14	0	3025.464255	0.0206	0.5150
VFAMGDK[x]TYLGLTGLATDVQTLYELFR	6	0	3021.552004	0.0206	0.5550
LQMSAMYK[x]K	7	0	1098.556519	0.0206	0.1850
DYGK[x]FLSAMHDLPVRGNAK	3	0	2118.067943	0.0205	0.3900
VPTFANFHTPIFIAK[x]REDGMK	14	0	2418.251708	0.0205	0.4300
LFQVEYAIEAIK[x]LGSTAIGVK	11	0	2249.267011	0.0205	0.4300
LWK[x]QLTDALIVFFDTPETVPLR	2	0	2601.420538	0.0205	0.4500
E[x]APADPTDEEAMSDEAAAQAITAR	0	0	2459.075713	0.0204	0.4900
ISWYTK[x]IVDELDLR	5	0	1749.930053	0.0204	0.2850
ATAGPIIADKNCK[x]K	12	0	1485.797272	0.0204	0.2850
INVK[x]FFEKEDVQSLK	3	0	1822.982813	0.0203	0.3050
RVCDLK[x]QGYTQYGGLRPFGVSFLYAGWDHIR	5	0	3658.825406	0.0203	0.6300
NKISWYTK[x]IVDELDLR	7	0	1992.067931	0.0203	0.3250
GTK[x]TSETNDRNSTNNTK	2	0	1866.866670	0.0203	0.3450
LVSK[x]TSFLTNASNNLAIR	3	0	1948.074078	0.0203	0.3650
NSSSDMAYTSMFKGNQK[x]VVK	16	0	2221.050634	0.0203	0.4050
K[x]PIGATWKTTQLEEANSKLGYIFGADYPK	0	0	3225.670864	0.0202	0.5850
VPFTAAITITGVK[x]TSTGGPKLQLNLER	12	0	2811.585689	0.0200	0.5400
VSTTPANSFELK[x]QYLIQR	11	0	2094.110853	0.0200	0.3600
ESQLVDK[x]FFEKINVK	6	0	1822.982813	0.0200	0.3000
FKLNVYK[x]YR	6	0	1229.692020	0.0200	0.1800
LLVK[x]DRIDK	3	0	1098.676036	0.0200	0.1800
K[x]SKTLQYFA	0	0	1084.591644	0.0200	0.1800
QETQYKIDELVSNNEK[x]IWK	15	0	2364.196029	0.0200	0.3800
DAVK[x]EAARILYATHDEENNK	3	0	2286.123929	0.0200	0.4000
LEEIGVADQYKVSK[x]ILEHK	13	0	2198.194577	0.0200	0.3800
GIDLK[x]SIAEKMNGASGAELK	4	0	2031.066940	0.0200	0.4000
IDK[x]NTWNSTLETAKAK	2	0	1818.947489	0.0200	0.3200
LK[x]PQDERTQEERNR	1	0	1797.908083	0.0200	0.2800
IEFATITK[x]DTTKNK	7	0	1608.872208	0.0200	0.2800
IHAK[x]SMAIDKDIR	3	0	1496.813257	0.0200	0.2600
LNFSSLKMK[x]DAVK	8	0	1479.811862	0.0200	0.2600
LDEARELLVK[x]ASK	9	0	1470.840518	0.0200	0.2600
L[x]KGYQTIELDKK	0	0	1434.808159	0.0200	0.2400
M[x]ESLQRLLQGAR	0	0	1400.755746	0.0200	0.2400
FIVK[x]ASSGPR	3	0	1060.602876	0.0200	0.2000
VK[x]LEK	1	0	615.395529	0.0200	0.1000
K[x]VIAR	0	0	585.396198	0.0200	0.1000
V[x]GVFK	0	0	548.332206	0.0200	0.1000
ELNLMDPK[x]VPEDIFKTHLEVAR	7	0	2593.357284	0.0198	0.4350
M[x]SQARGFDRTITVFSPEGR	0	0	2154.063918	0.0197	0.3750
NSIVSK[x]YTQSTNNDDPKK	5	0	2037.996615	0.0197	0.3550
FGDGIQIAQLALK[x]HRENK	12	0	2037.111857	0.0197	0.3550
LEEAMK[x]ITTDAFTSAGER	5	0	1968.946163	0.0197	0.3550
K[x]VTSKLLEQEESAEK	0	0	1717.909710	0.0197	0.2950
ELAAIK[x]EDTEAVLKR	5	0	1684.935865	0.0197	0.2950
ATPYRGYSK[x]PNER	8	0	1537.763667	0.0196	0.2550
DIKSMIADK[x]HAIR	8	0	1496.813257	0.0196	0.2550
EFPDLGVLEGK[x]R	10	0	1358.719350	0.0196	0.2350
AVILSDTK[x]PVDK	7	0	1284.728853	0.0196	0.2350
CNK[x]FFYILYFELYKIAQDTLAR	2	0	2815.440615	0.0195	0.4300
IHAYVK[x]VLTLSLMEELHKMDDR	5	0	2640.376636	0.0195	0.4300
VLTLELYK[x]KLR	7	0	1374.859801	0.0195	0.2150
DEQIEKIDTVIK[x]LVDHSFDEK	11	0	2500.269580	0.0195	0.4100
DDLSGAEIK[x]AIVSEAGLLALR	8	0	2140.173842	0.0195	0.4100
TMGK[x]NKVLVK	3	0	1116.668841	0.0195	0.1950
AGNRSVMAPLFLHDK[x]YDGR	14	0	2146.074090	0.0195	0.3700
YTSLSEEQK[x]MKSDINAHK	8	0	2108.020718	0.0194	0.3500
ATSAGPK[x]QTETINWLEKR	6	0	2029.059155	0.0194	0.3500
FDVIVAK[x]GK	6	0	975.575269	0.0194	0.1750
ARQAAK[x]ASVVETVTLTK	5	0	1772.015506	0.0194	0.3300
DHSQNSESLNLLLLLYRAPPEILDISK[x]QLADYK	26	0	3796.004523	0.0194	0.6400
NEIATCAEKVYSEIPLSNATSLLYLENTK[x]ETEK	28	0	3757.860623	0.0194	0.6400
VVSSAIVDK[x]YIGESAR	8	0	1692.904567	0.0194	0.3100
DYYTK[x]QSK	4	0	1031.492328	0.0194	0.1550
VMK[x]SEFQR	2	0	1023.517101	0.0194	0.1550
VGK[x]SAVIK	2	0	800.511946	0.0194	0.1550
NMLSAGLIVAGYDEK[x]TGGDVYSIPLGGSLHK	14	0	3161.606550	0.0194	0.6000
M[x]SWTTIESDAGVFTDLIENLGVK	0	0	2525.235839	0.0193	0.4450
LLENDIKVMK[x]SEFQR	9	0	1848.976678	0.0193	0.2900
GGVHVKLAHLSK[x]HPK	11	0	1606.941898	0.0193	0.2900
SPSGNDALNDKK[x]GTK	11	0	1530.763724	0.0193	0.2900
SPSGNDALNDK[x]KGTK	10	0	1530.763724	0.0193	0.2900
VEVSHIAELIGLSTVQVEGK[x]LSQMILDK	19	0	3035.657523	0.0193	0.5400
LFAYPPK[x]SVQPTAK	6	0	1545.855441	0.0193	0.2700
LNVYK[x]YR	4	0	954.528656	0.0193	0.1350
LVRK[x]CIK	3	0	915.568742	0.0193	0.1350
K[x]EKWIAK	0	0	901.538493	0.0193	0.1350
DATDDK[x]R	5	0	819.372221	0.0193	0.1350
WK[x]EILENVVCFALLTPYDNEQADLLHR	1	0	3285.649080	0.0193	0.5200
NYPLILYLVEGNGQTAK[x]RSR	16	0	2291.238503	0.0192	0.3850
IPDSTYEMVGGLEK[x]QIKEIK	13	0	2277.192525	0.0192	0.3850
KDKPK[x]YEPPVPTR	4	0	1553.856502	0.0192	0.2500
CTK[x]IIENEQSAEK	2	0	1548.745296	0.0192	0.2500
VMDSLEPTGEIYGKVLVDMESMLVPK[x]PLINK	25	0	3444.795657	0.0192	0.5950
K[x]YTGLLRVSAMMSCACQK	0	0	2103.009638	0.0192	0.3450
IKLISGK[x]LDEAR	6	0	1341.797930	0.0192	0.2300
K[x]LQRLR	0	0	812.534410	0.0192	0.1150
IIPLK[x]K	4	0	710.505408	0.0192	0.1150
YYPVRK[x]FTGGVLMLIDR	5	0	2027.102541	0.0191	0.3250
DVPTFANFHTPIFIAK[x]R	15	0	1973.052225	0.0191	0.3250
EGK[x]GEIYSFDPVGSYER	2	0	1931.890035	0.0191	0.3250
KSGFEK[x]IDLTR	5	0	1292.708787	0.0191	0.2100
GITVLK[x]PDDDK	5	0	1199.639709	0.0191	0.2100
LEAPADPTDEEAMSDEAAAQAITARASRPGAAAK[x]LDGK	33	0	3794.837928	0.0191	0.7250
ELQPFIVQMAEQALDIEK[x]ISYGDSGLR	17	0	3049.542893	0.0191	0.5150
LLK[x]LEEAMKITTDAFTSAGER	2	0	2323.209235	0.0190	0.4000
M[x]SFLELTEVWGKPQK	0	0	1791.922859	0.0190	0.2850
SVMAPLFLHDK[x]YDGR	10	0	1747.871494	0.0190	0.2850
IEPLKLK[x]VLVQGLER	6	0	1734.076651	0.0190	0.2850
K[x]GYQTIELDK	0	0	1193.629146	0.0190	0.1900
K[x]AFGR	0	0	577.333601	0.0190	0.0950
LAAPQLVQMFIGDGAK[x]LVR	15	0	2026.139651	0.0189	0.3600
NAEELSSYQK[x]KLIR	9	0	1677.904901	0.0189	0.2650
QHAVNERAK[x]IIDLR	8	0	1661.932452	0.0189	0.2650
IVAFVGSPIVEDEK[x]NLIR	13	0	1998.114879	0.0189	0.3400
YTQSTNNDDPK[x]KIIEEEGFTNR	10	0	2598.219668	0.0189	0.4150
EEPK[x]SETLENFTR	3	0	1578.752492	0.0188	0.2450
MGTTITALRYK[x]DGVILAADSR	10	0	2251.199340	0.0188	0.3950
EMFGYAK[x]EHEPCVIFMDEIDAIGGR	6	0	2913.313439	0.0188	0.4700
VSKQGEIDYEALVK[x]LTDGTNGADLR	13	0	2691.371409	0.0188	0.4700
NEIATCAEK[x]VYSEIPLSNATSLLYLENTK	8	0	3270.632819	0.0188	0.5450
FK[x]LNYKPEEEYPDLSK	1	0	1998.993768	0.0188	0.3000
S[x]RSYDSRTTIFSPEGR	0	0	1857.896851	0.0188	0.3000
GIGSYEK[x]QSEVSVGLR	6	0	1707.879080	0.0188	0.3000
P[x]PKEDWEK	0	0	1027.497414	0.0188	0.1500
DLVK[x]KYDK	3	0	1007.565097	0.0188	0.1500
LVK[x]ERQAR	2	0	998.598459	0.0188	0.1500
I[x]INR	0	0	514.322703	0.0188	0.0750
QIQPKTFANLVSSTLYEK[x]R	17	0	2222.205809	0.0187	0.3550
K[x]EITPDIFAAIAIINEADR	0	0	2099.126168	0.0187	0.3550
YLHQSLK[x]YKEDTALR	6	0	1863.984208	0.0187	0.2800
INVKFFEK[x]EDVQSLK	7	0	1822.982813	0.0187	0.2800
S[x]TLDLNHLADLYDRK	0	0	1772.905627	0.0187	0.2800
AELATEAYTPLTSLEGIVILK[x]K	20	0	2359.324913	0.0186	0.4100
LMVEMEKK[x]LEK	7	0	1376.740675	0.0186	0.2050
FFEK[x]EDVQSLK	3	0	1368.692468	0.0186	0.2050
MPFGNTHNKFK[x]LNYKPEEEYPDLSK	10	0	3025.464255	0.0186	0.4650
LLRPRK[x]R	5	0	937.629701	0.0186	0.1300
EIK[x]PNIR	2	0	868.513006	0.0186	0.1300
EK[x]ASFAR	1	0	807.423863	0.0186	0.1300
AELATEAYTPLTSLEGIVILK[x]KNTEDIEMTA	20	0	3363.736944	0.0185	0.5750
VCDLK[x]QGYTQYGGLRPFGVSFLYAGWDHIR	4	0	3502.724304	0.0185	0.5550
DATDDK[x]RGMFLILPTGAPAYAMSAHTATLR	5	0	3190.590187	0.0185	0.5550
LGDNNIADWPQVEYLVGK[x]NR	17	0	2300.154836	0.0185	0.3700
IPDSTYEMVGGLEKQIK[x]EIK	16	0	2277.192525	0.0185	0.3700
VMCK[x]NKTDTK	3	0	1223.600166	0.0185	0.1850
GYQTIELDK[x]K	8	0	1193.629146	0.0185	0.1850
KLWK[x]QLTDALIVFFDTPETVPLR	3	0	2729.515494	0.0185	0.4250
IKTLSMEK[x]HTELR	7	0	1584.865682	0.0185	0.2400
EPLK[x]EVVQFVGSR	3	0	1486.814306	0.0185	0.2400
LYQVEYALEAINHAGVALGIVAK[x]DGIVLAAEK	22	0	3337.828417	0.0184	0.5900
QETQYK[x]IDELVSNNEK	5	0	1936.937709	0.0184	0.2950
M[x]FRNQYDGDATTWSPQGR	0	0	2128.938390	0.0183	0.3300
TK[x]VVDRYADVIASIGLSR	1	0	1962.089727	0.0183	0.3300
EK[x]SPAIIFIDELDAIGTK	1	0	1959.056365	0.0183	0.3300
LGLDSEESAEYIVAK[x]GIR	14	0	1949.010477	0.0183	0.3300
QTGQYYGGLK[x]LCVDR	9	0	1756.856570	0.0183	0.2750
NK[x]PDERFNTGVVNVR	1	0	1743.901545	0.0183	0.2750
VLELRAELDK[x]IGLSK	9	0	1682.992985	0.0183	0.2750
K[x]KELFDCLK	0	0	1179.632121	0.0183	0.1650
IEDTDK[x]YDK	5	0	1125.518932	0.0183	0.1650
FMLKLGVK[x]R	7	0	1090.668450	0.0183	0.1650
NHASIDK[x]MK	6	0	1042.522913	0.0183	0.1650
DYCAFVQHLK[x]VNADTELVHLR	9	0	2527.264057	0.0183	0.3850
K[x]FTGGVLMLIDR	0	0	1348.753625	0.0183	0.2200
K[x]VADLK	0	0	672.416990	0.0183	0.1100
NEEGIIEFTK[x]TPNDTQK	9	0	1962.953358	0.0182	0.3100
GAIEK[x]VDDLLTTQAEAK	4	0	1800.946820	0.0182	0.3100
GTPGYGPLGVLPK[x]VGIR	12	0	1679.972193	0.0182	0.3100
LGSTAIGVK[x]TK	8	0	1073.644403	0.0182	0.2000
KSLPLQIEVANDCIK[x]WAIK	14	0	2225.224100	0.0182	0.3450
MVRGIGSYEK[x]QSEVSVGLR	9	0	2094.089070	0.0182	0.3450
SK[x]TLQYFA	1	0	956.496688	0.0181	0.1450
KPIGATWKTTQLEEANSK[x]LGYIFGADYPK	17	0	3225.670864	0.0181	0.5250
GVLLYGPPGTGK[x]TMLVKAVANSTAANFIR	11	0	2945.615939	0.0181	0.5250
T[x]EVLK	0	0	588.348247	0.0180	0.0900
GVMTLGFDLIK[x]RVYPYR	10	0	2027.102541	0.0179	0.3050
AVDEEMK[x]VRSEDYLPSK	6	0	1994.961812	0.0179	0.3050
S[x]SSDMAYTSMFK	0	0	1353.558028	0.0179	0.2150
GAIESYKVVDASIVSK[x]ALGNFVASVLAR	15	0	2863.580603	0.0179	0.5000
LK[x]PLIEKGGDWERK	1	0	1667.935808	0.0179	0.2500
DGIVLAAEK[x]KVTSK	8	0	1457.845270	0.0179	0.2500
K[x]ARQAAK	0	0	771.471479	0.0179	0.1250
NLNAPKFSFISNVRPK[x]LFAYPPK	15	0	2647.463738	0.0178	0.4100
HNNHMAK[x]VLTLELYKK	6	0	1938.050842	0.0178	0.2850
AK[x]WSTAETLTNNKIDR	1	0	1846.953636	0.0178	0.2850
IKILFSDVK[x]AMTTGLR	8	0	1792.027986	0.0178	0.2850
VNQIESQMAMAEK[x]LIQIR	12	0	2101.102276	0.0178	0.3200
LDPAGFYIGYK[x]ATSAGPK	10	0	1854.951515	0.0178	0.3200
AVDEEMK[x]VR	6	0	1075.533141	0.0178	0.1600
VDK[x]NWSKIYDFPLFQGIFIR	2	0	2485.315688	0.0177	0.3550
KDK[x]MNFVILCR	2	0	1422.747490	0.0177	0.1950
SERDTALEK[x]YK	8	0	1338.677880	0.0177	0.1950
SELQDK[x]SSQQGVEGVLIILKIEDTDK	5	0	2871.507557	0.0177	0.4600
TMLVK[x]AVANSTAANFIRVVGSEFVQK	4	0	2779.505334	0.0177	0.4600
DEPEETDVNK[x]YQK	9	0	1593.715773	0.0177	0.2300
NVPK[x]LQNVSNFQK	3	0	1514.820452	0.0177	0.2300
IHAKSMAIDK[x]DIR	9	0	1496.813257	0.0177	0.2300
DIGK[x]VVDKCFGIK	3	0	1477.796212	0.0177	0.2300
LEK[x]GQSIDDMIPAQK	2	0	1671.850090	0.0177	0.2650
GVILQSDIEEAYARAVK[x]PTDMEQFAFYK	16	0	3218.595652	0.0175	0.4900
TMLELLNQLDGFEATKNIK[x]VIMATNR	18	0	2962.561853	0.0175	0.4550
LALTK[x]PKGTPGYGPLGVLPKVGIR	4	0	2431.467763	0.0175	0.4200
IDTIVK[x]EIQDEKEAEAAR	5	0	2057.063963	0.0175	0.3150
D[x]YTMAQPEFFKAVR	0	0	1701.818400	0.0175	0.2450
RMPIDFK[x]GFICK	6	0	1510.778788	0.0175	0.2100
TK[x]DAVVLGVEKR	1	0	1313.766632	0.0175	0.2100
YTENIYPPK[x]K	8	0	1251.649881	0.0175	0.1750
LDVAK[x]R	4	0	700.423137	0.0175	0.1050
VADLK[x]K	4	0	672.416990	0.0175	0.1050
LK[x]GDLFSVGSGSTFAYGVLDSGYRWDLSK	1	0	3124.550422	0.0174	0.5050
VVGQLLEKLK[x]PLIEK	9	0	1706.070505	0.0173	0.2600
TEPKAVDEEMK[x]VR	10	0	1530.771118	0.0173	0.2250
LNDPEDK[x]YEALSK	6	0	1520.735782	0.0173	0.2250
EIINRDIGK[x]VVDK	8	0	1497.851416	0.0173	0.2250
E[x]SLLAVQGQDFVLTASSSSAVR	0	0	2264.164730	0.0173	0.3800
K[x]EVQEARELIR	0	0	1369.767693	0.0173	0.1900
E[x]SLQRLLQGAR	0	0	1269.715268	0.0173	0.1900
YSNDK[x]YGYLAPFHLDLFSLEVLSYDAKYGEK	4	0	3644.771355	0.0173	0.5350
FRKPIGATWK[x]TTQLEEANSK	9	0	2304.222519	0.0172	0.3450
K[x]LQVAVDDAESHFVDRPAGGEALFVIGLR	0	0	3108.635484	0.0172	0.5000
FFEK[x]INVKK	3	0	1151.670224	0.0172	0.1550
SAVIK[x]TSTR	4	0	961.555594	0.0172	0.1550
TDTK[x]TIEAITFKTDNHLSSTLEK	3	0	2592.328152	0.0172	0.3950
ERDCTAYNIYDK[x]NK	11	0	1788.810014	0.0171	0.2400
LEEIGVADQYK[x]VSK	10	0	1577.830012	0.0171	0.2400
LK[x]WSDER	1	0	932.471536	0.0171	0.1200
NK[x]HCLIK	1	0	911.501059	0.0171	0.1200
FIRVSGSELVQK[x]YIGEGSR	11	0	2124.132649	0.0171	0.3250
SAPVSDCLSK[x]YPLLSSSCGSQSLK	9	0	2570.235514	0.0171	0.4100
LK[x]GDLFSVGSGSTFAYGVLDSGYR	1	0	2495.233139	0.0171	0.4100
MEQK[x]PEVDYSEK	3	0	1481.670742	0.0171	0.2050
LK[x]GYQTIELDKK	1	0	1434.808159	0.0171	0.2050
IDRPAQVISFK[x]K	10	0	1400.813914	0.0171	0.2050
AAILERPYASTGAYK[x]LDPPILPENGDLEK	14	0	3140.639231	0.0171	0.4950
ILPNK[x]VDPLVSLMMVEK	4	0	1925.072882	0.0171	0.2900
YTQSTNNDDPKK[x]IIEEEGFTNR	11	0	2598.219668	0.0170	0.3750
QGEIDYEALVK[x]LTDGTNGADLR	10	0	2377.176020	0.0170	0.3750
MQRIHDHLLMEEEYVQNQERLK[x]PQDER	21	0	3463.672340	0.0170	0.4600
K[x]HGQLKQSMTSLVQHVMTYLPGIDDLK	0	0	3066.599298	0.0170	0.4600
EWDSK[x]LKDLR	4	0	1288.677488	0.0170	0.1700
FLHDK[x]NSDYK	4	0	1265.603994	0.0170	0.1700
VVLKNK[x]GTMK	5	0	1116.668841	0.0170	0.1700
QEMK[x]K	3	0	662.342113	0.0170	0.0850
K[x]ASLLTREDLTDEEK	0	0	1746.899873	0.0170	0.2550
FGDGIQIAQLALK[x]HR	12	0	1665.931391	0.0170	0.2550
N[x]SIVSKYTQSTNNDDPKK	0	0	2037.996615	0.0169	0.3050
K[x]AIPLALGLLSASNPQMR	0	0	1879.071243	0.0169	0.3050
LISLYYDNSSYTDAINLINTLLSELK[x]RMDDK	25	0	3620.828208	0.0169	0.5250
T[x]MVYSDNTSIITSAGGLMALLDEQER	0	0	2814.341427	0.0169	0.4400
K[x]DGIQDIMPSQAK	0	0	1429.723444	0.0169	0.2200
M[x]STLDLNHLADLYDRK	0	0	1903.946106	0.0169	0.2700
DLVKK[x]YDK	4	0	1007.565097	0.0169	0.1350
Q[x]DRGKLVR	0	0	970.567161	0.0169	0.1350
STMLEK[x]IK	5	0	948.531355	0.0169	0.1350
K[x]QLATSLR	0	0	915.550117	0.0169	0.1350
YTLYDQNDTKEWLDK[x]LGDK	14	0	2344.122200	0.0168	0.3200
SVCVEAGMIALRQGDTK[x]INHEHFMDGILEVQMR	16	0	3783.831543	0.0168	0.5550
EVIELPVK[x]HPELFESLGIPQPK	7	0	2498.378342	0.0168	0.3700
YTSLSEEQK[x]MK	8	0	1342.643803	0.0168	0.1850
LAQFEK[x]EEYVSDPK	5	0	1681.819840	0.0168	0.2350
EEFAEK[x]AVSVIQAR	5	0	1575.825595	0.0168	0.2350
IDELVSNNEKIWK[x]VMCK	12	0	2105.064830	0.0168	0.2850
LGSTAIGVK[x]TKDAVVLGVEK	8	0	1984.156741	0.0168	0.3350
YK[x]NENLENIEDVQLR	1	0	1875.932566	0.0167	0.2500
LEKGQSIDDMIPAQK[x]	14	0	1671.850090	0.0167	0.2500
QAAK[x]ASVVETVTLTK	3	0	1544.877294	0.0167	0.2500
LSLFSNK[x]ENELR	6	0	1448.762272	0.0167	0.2000
K[x]IPQVASFRIDK	0	0	1400.813914	0.0167	0.2000
AAK[x]ASRGAATIK	2	0	1143.672345	0.0167	0.2000
FDSEK[x]AGDR	4	0	1023.462090	0.0167	0.1500
NIPK[x]AR	3	0	697.423471	0.0167	0.1000
K[x]WR	0	0	488.285928	0.0167	0.0500
IAYASVVYIADK[x]YKNENLENIEDVQLR	11	0	3169.629394	0.0167	0.4500
K[x]EDSSPCGYIIRILSGEQTVK	0	0	2379.210294	0.0167	0.3500
VVDASIVSK[x]ALGNFVASVLAR	8	0	2115.205083	0.0167	0.3500
NIK[x]AMDLGELETFQLLNTR	2	0	2205.146246	0.0166	0.3150
K[x]LEKGQSIDDMIPAQK	0	0	1799.945046	0.0166	0.2650
GVLLYGPPGTGKTMLVK[x]AVANSTAANFIR	16	0	2945.615939	0.0166	0.4800
D[x]YDLVRSLESQIR	0	0	1592.815758	0.0165	0.2150
KILFENPDEATK[x]R	11	0	1559.830681	0.0165	0.2150
TIPPLTTVK[x]GSDAAPQASKK	8	0	2009.115605	0.0165	0.3300
IMK[x]LCFDELK	2	0	1295.661702	0.0165	0.1650
YLDIDISK[x]GGPVDEIQELTLELNFPHLLIGPVIR	7	0	3816.071145	0.0165	0.5600
IMSLYSSRGTLK[x]VHTIR	11	0	1961.087952	0.0165	0.2800
QNLFVPTSDKEK[x]ASFAR	11	0	1937.000583	0.0165	0.2800
DEK[x]VSEVLNSEDITGIQEKSTDLR	2	0	2704.340167	0.0165	0.3950
VVEPFSRVEVSHIAELIGLSTVQVEGK[x]LSQMILDK	26	0	3850.091223	0.0164	0.5750
AK[x]YASQK	1	0	794.428614	0.0164	0.1150
DELWKNDDQLTYTYK[x]DEK	14	0	2303.059268	0.0164	0.2950
K[x]PIGATWKTTQLEEANSK	0	0	2001.053008	0.0164	0.2950
DDINLDEASAMAVK[x]FLSK	13	0	1965.971650	0.0164	0.2950
YLHQSLKYK[x]EDTALR	8	0	1863.984208	0.0163	0.2450
ARIEVEVYK[x]ITTGDR	8	0	1748.942012	0.0163	0.2450
VISMEK[x]GGNMKEVFR	5	0	1723.874862	0.0163	0.2450
L[x]EAPADPTDEEAMSDEAAAQAITARASRPGAAAK	0	0	3381.610515	0.0163	0.5550
VFHPITKAVILSDTK[x]PVDK	14	0	2107.204023	0.0163	0.3100
YK[x]NENLENIEDVQLRCAEAENSSDLFK	1	0	3227.503934	0.0163	0.4400
FIVK[x]ASSGPRYVVGCR	3	0	1794.956220	0.0162	0.2600
EPPFAPIESAK[x]R	10	0	1340.708787	0.0162	0.1950
SSTAAKTFLEK[x]R	10	0	1337.730248	0.0162	0.1950
EDCKSLK[x]R	6	0	1034.517826	0.0162	0.1300
SLK[x]RELIR	2	0	1013.634509	0.0162	0.1300
M[x]MGINERK	0	0	977.478607	0.0162	0.1300
IDK[x]K	2	0	502.311471	0.0162	0.0650
K[x]GEK	0	0	460.264524	0.0162	0.0650
LAK[x]R	2	0	486.327789	0.0162	0.0650
K[x]SGR	0	0	446.260107	0.0162	0.0650
APALDGALQGVIQFMK[x]SCALFANQAATRALTLK	15	0	3474.847780	0.0162	0.5350
TSTSSMTAVPKPLK[x]FLRPHYFTLVK	13	0	2848.567205	0.0162	0.4050
MVTLK[x]DVGPPQPGPGIYRLIGGTLR	4	0	2634.467832	0.0162	0.4050
NSSSDMAYTSMFK[x]GNQK	12	0	1894.818860	0.0162	0.2750
INDTVGIK[x]ESDTGLAPISFWDVAADR	7	0	2789.387058	0.0162	0.4200
TVSDLTISQAIFELSSPFLENKSQK[x]ALDTLFSAIR	24	0	3869.046050	0.0161	0.5650
MDDK[x]MLLTEVHLLESKVYHAIR	3	0	2640.376636	0.0161	0.3550
NEADPAMAILSEYLETGSVK[x]LR	19	0	2406.209961	0.0161	0.3550
TAYSYFYEAYEGFTSLDDDK[x]KALSSLK	19	0	3111.459940	0.0161	0.4350
K[x]AGHPFMWNQHLGYVLTCPSNLGTGLR	0	0	3053.511491	0.0161	0.4350
VPFTAAITITGVKTSTGGPK[x]LQLNLER	19	0	2811.585689	0.0161	0.4350
IWKVMCK[x]NK	6	0	1205.641245	0.0161	0.1450
LIK[x]KSSEQANLYER	2	0	1677.904901	0.0161	0.2250
KLFK[x]SLGSGMDQEK	3	0	1566.807502	0.0161	0.2250
YVVDISPDIDIK[x]EIKPNIR	11	0	2226.225875	0.0161	0.3050
EVIELPVK[x]HPELFESLGIPQPKGILLYGPPGTGK	7	0	3652.027831	0.0160	0.5450
GAIEKVDDLLTTQAEAK[x]GAGFLLFMLNALR	16	0	3204.721515	0.0160	0.4800
LALTKPK[x]GTPGYGPLGVLPK	6	0	2006.192733	0.0160	0.3200
K[x]PPVQPLAYK	0	0	1139.670224	0.0160	0.1600
DLK[x]LK	2	0	615.395529	0.0160	0.0800
TELEEIMLLNLHK[x]QPWAHGLLLENFNSAAEK	12	0	3587.844470	0.0160	0.4950
S[x]INFCMDMDLSACILNASKAHLDVQEKDQPK	0	0	3577.667174	0.0160	0.4950
YSLNSYDFKK[x]QLLIDGANVLR	9	0	2456.306242	0.0160	0.3350
TTQLEEANSK[x]LGYIFGADYPK	9	0	2344.158584	0.0160	0.3350
NLQVAKSLDK[x]QMVEER	9	0	1886.988302	0.0159	0.2550
TTMTNGFLAHK[x]LCIHK	10	0	1870.954502	0.0159	0.2550
DGIQDIMPSQAK[x]ELKK	11	0	1799.945046	0.0159	0.2550
ATLTGMK[x]IDVLFSKIR	6	0	1792.027986	0.0159	0.2550
SMNLTRGIDLK[x]SIAEK	10	0	1774.961029	0.0159	0.2550
KHGQLK[x]QSMTSLVQHVMTYLPGIDDLK	5	0	3066.599298	0.0159	0.4300
YK[x]DGVILAADSRTTMGAYIANR	1	0	2385.210964	0.0159	0.3500
E[x]QKPEVDYSEK	0	0	1350.630263	0.0159	0.1750
KNEEK[x]LAEFDK	4	0	1349.682631	0.0159	0.1750
EIK[x]PNIRVALR	2	0	1307.803685	0.0159	0.1750
F[x]RNQYDGDATTWSPQGR	0	0	1997.897911	0.0159	0.2700
ATSTGTTIVGVIAK[x]DCIVLGADTR	13	0	2418.278703	0.0158	0.3800
MLLTEVHLLESK[x]VYHAIR	11	0	2151.187325	0.0158	0.2850
ATDDDRWK[x]TLSK	7	0	1434.710239	0.0158	0.1900
KTELFK[x]ASTSAK	5	0	1309.724101	0.0158	0.1900
VK[x]AFGR	1	0	676.402010	0.0158	0.0950
V[x]KAFGR	0	0	676.402010	0.0158	0.0950
VIGSELVQK[x]YVGEGARMVR	8	0	2090.130540	0.0158	0.3000
LAAPQLVQMFIGDGAK[x]LVRDAFALAK	15	0	2742.525343	0.0158	0.4100
AVILSDTKPVDK[x]K	11	0	1412.823808	0.0158	0.2050
IQQRK[x]LQVAVDDAESHFVDRPAGGEALFVIGLR	4	0	3633.937786	0.0158	0.5200
EIKIIYSDIDVDPVK[x]PEHVGK	14	0	2393.284112	0.0157	0.3300
MKLSLFSNK[x]ENELR	8	0	1707.897707	0.0157	0.2200
TLFRK[x]EK	4	0	920.544305	0.0157	0.1100
SK[x]VLDVR	1	0	815.486459	0.0157	0.1100
IK[x]LISGK	1	0	757.506134	0.0157	0.1100
NEEKLAEFDK[x]AIEDAQELNGEHEILEAMK	9	0	3342.592410	0.0157	0.4550
SEAAEFEYKNGYPMPCDVLAK[x]R	20	0	2574.188176	0.0157	0.3450
EVIELPLKNPELFLRVGIK[x]PPK	18	0	2528.509290	0.0157	0.3450
YPHGMTETLNTK[x]LGLGIAYQLR	11	0	2475.294296	0.0157	0.3450
GYQTIELDK[x]KLDVAK	8	0	1719.940617	0.0157	0.2350
SINFCMDMDLSACILNASK[x]AHLDVQEKDQPK	18	0	3577.667174	0.0156	0.4850
VALCANHADSVVK[x]FDLLFVLSSEYTTSPLEGR	12	0	3537.781203	0.0156	0.5000
ETDLK[x]PYVLELAMTVVLDIEFRNR	4	0	2863.515228	0.0156	0.3750
KLEKGQSIDDMIPAQK[x]	15	0	1799.945046	0.0156	0.2500
VATEK[x]DFLDAVQKVVK	4	0	1788.998462	0.0156	0.2500
EISYPFK[x]R	6	0	1038.549782	0.0156	0.1250
K[x]REAEAAK	0	0	901.498083	0.0156	0.1250
TVSDLTISQAIFELSSPFLENK[x]SQK	21	0	2781.443508	0.0156	0.3900
VALRNDSYQLIK[x]ILPNK	11	0	1984.146846	0.0156	0.2650
EVPAVQVTAAFLYNYK[x]R	15	0	1968.046805	0.0156	0.2650
TMLELLNQLDGFSSDDRVK[x]VIAATNR	18	0	2905.496614	0.0156	0.4050
YPMDAHK[x]SELEGVEEARR	6	0	2116.000652	0.0156	0.2800
M[x]PFGNTHNK	0	0	1044.481051	0.0156	0.1400
VTVSK[x]GVAIDLLEECKNTACSGIIAEVK	4	0	3003.561908	0.0155	0.4350
SLKDECK[x]QDIMFELGLLQER	6	0	2451.213662	0.0155	0.3100
NVSGNVLSEIK[x]NNWQIERLR	10	0	2368.261024	0.0155	0.3100
ELFDCLK[x]IMR	6	0	1323.667849	0.0155	0.1550
SSHIITK[x]ELK	6	0	1154.665864	0.0155	0.1550
SLLTGK[x]HAIR	5	0	1094.655970	0.0155	0.1550
YSLNSYDFK[x]KQLLIDGANVLR	8	0	2456.306242	0.0155	0.3250
NK[x]EHIMDNLEAQAIEELEGAK	1	0	2381.153176	0.0155	0.3250
K[x]LIRIDDHIGIAIAGLAPDAR	0	0	2227.279973	0.0155	0.3250
IEEIFKK[x]AGHPFMWNQHLGYVLTCPSNLGTGLR	6	0	3812.928147	0.0155	0.5100
TLIDKFSGEK[x]K	9	0	1264.702640	0.0155	0.1700
KIDK[x]EDMGSNDK	3	0	1378.639778	0.0154	0.1850
EYLEK[x]NWKEGLSR	4	0	1650.836493	0.0154	0.2000
SQK[x]ALDTLFSAIR	2	0	1448.798656	0.0154	0.2000
TAYSYFYEAYEGFTSLDDDKK[x]ALSSLK	20	0	3111.459940	0.0154	0.4150
M[x]TMVYSDNTSIITSAGGLMALLDEQER	0	0	2945.381905	0.0154	0.4150
WDLSK[x]QEALYLAQR	4	0	1719.894338	0.0154	0.2150
QIK[x]EIKEVIELPVK	2	0	1665.007573	0.0154	0.2150
DGIVLAAEKK[x]VTSK	9	0	1457.845270	0.0154	0.2150
S[x]GYDRALSVFSPDGR	0	0	1625.779708	0.0153	0.2300
EDWEK[x]YQKPVDTEEENDKNPPPLDEGDIELLK	4	0	3811.795051	0.0153	0.4900
IGLHDDAYLDVCK[x]YYR	12	0	1999.946105	0.0153	0.2450
NK[x]ISWYTKIVDELDLR	1	0	1992.067931	0.0153	0.2450
KLEK[x]GQSIDDMIPAQK	3	0	1799.945046	0.0153	0.2450
CIDMFIHKSAELYK[x]NPK	13	0	2093.043703	0.0153	0.2600
INYKK[x]TELEEIMLLNLHK	4	0	2228.223766	0.0153	0.2750
SVMIMVK[x]MYSPSENCFFFR	6	0	2372.082464	0.0153	0.2900
HHVEIIAAGLRENWK[x]YACK	14	0	2294.174130	0.0153	0.2900
EDWEKYQK[x]PVDTEEENDKNPPPLDEGDIELLK	7	0	3811.795051	0.0152	0.4850
E[x]APADPTDEEAMSDEAAAQAITARASRPGAAAK	0	0	3268.526457	0.0152	0.5000
ELNLMDPKVPEDIFK[x]THLEVAR	14	0	2593.357284	0.0150	0.3300
DFSKTLPPELK[x]GEALGNSEHIR	10	0	2437.260021	0.0150	0.3300
NAYVINLKQIAK[x]FVVSLGER	11	0	2261.289476	0.0150	0.3000
YQK[x]DEEWPPKM	2	0	1449.659787	0.0150	0.1650
LLMK[x]LSSQNDDK	3	0	1390.712546	0.0150	0.1800
LMVEMEK[x]KLEK	6	0	1376.740675	0.0150	0.1650
DPDDK[x]IVGLTR	4	0	1227.645855	0.0150	0.1650
F[x]MTRSEYDR	0	0	1203.534202	0.0150	0.1350
TNAIVMK[x]DIR	6	0	1159.638269	0.0150	0.1500
M[x]SGYDR	0	0	727.295891	0.0150	0.0900
M[x]SQAR	0	0	591.279850	0.0150	0.0750
ATSTGTTIVGVIAK[x]DCIVLGADTRATAGPIIADK	13	0	3355.801938	0.0150	0.5100
D[x]YTMAQPEFFKAVRIDVEESIAGYQLAR	0	0	3246.601799	0.0150	0.4200
ENAPAIIFIDEIDAIATK[x]RFDAQTGADR	17	0	3060.551483	0.0150	0.4200
LAEFDK[x]AIEDAQELNGEHEILEAMK	5	0	2842.369357	0.0150	0.3750
LALTK[x]LTIPLPLYPQGHPGGSEGGPK	4	0	2640.463795	0.0150	0.3900
QGDTK[x]INHEHFMDGILEVQMR	4	0	2497.184095	0.0150	0.3150
ILGVVEGQFSRPAK[x]LNDPEDK	13	0	2311.217099	0.0150	0.3150
RFFPYYVYTTVAGIDK[x]EGK	15	0	2253.146903	0.0150	0.2850
YVVDISPDIDIKEIK[x]PNIR	14	0	2226.225875	0.0150	0.2850
M[x]NSIVSKYTQSTNNDDPKK	0	0	2169.037093	0.0150	0.2850
DPEEEAEMMTK[x]ETTEKK	10	0	2024.891743	0.0150	0.2550
QNTPVLFDSK[x]EAVLKLK	9	0	1929.093418	0.0150	0.2550
LK[x]WSDERYLHQSLK	1	0	1801.947432	0.0150	0.2100
NAEELSSYQKK[x]LIR	10	0	1677.904901	0.0150	0.2100
EKSLLAHK[x]GGHVVR	7	0	1529.878966	0.0150	0.2100
DTALEK[x]YK	5	0	966.502166	0.0150	0.1200
EWDSK[x]LK	4	0	904.465390	0.0150	0.1050
M[x]GINERK	0	0	846.438129	0.0150	0.1050
K[x]PTSELAIGASLEKVCAITPDIGMVYSGMGPDFR	0	0	3609.787940	0.0149	0.5050
TEEKTESYYSNAVELNLLLISPTK[x]ENAETAICR	23	0	3785.866770	0.0148	0.4900
LLREEIQLLQEPGSYVGEVIK[x]TMGK	20	0	2829.530877	0.0148	0.3700
V[x]NQIESQMAMAEKLIQIRVK	0	0	2328.265640	0.0147	0.2950
MDK[x]EMAEADLDDDEPDLGEF	2	0	2283.903424	0.0147	0.2950
FSGEKK[x]SLPLQIEVANDCIK	5	0	2275.188107	0.0147	0.2950
QSRQETQYK[x]IDELVSNNEK	8	0	2308.129407	0.0147	0.2800
EKQNTPVLFDSK[x]EAVLK	11	0	1945.051948	0.0147	0.2500
WSTAETLTNNK[x]IDRDK	10	0	1890.943464	0.0147	0.2350
GERPSCPTGYHLK[x]SIR	12	0	1856.931459	0.0147	0.2350
ESQLVDKFFEK[x]INVK	10	0	1822.982813	0.0147	0.2200
ELAAIKEDTEAVLK[x]R	13	0	1684.935865	0.0147	0.2200
VFAMGDK[x]TYLGLTGLATDVQTLYELFRYK	6	0	3312.710283	0.0147	0.4250
EPPFAPIESAK[x]RIDRPGRPLDIDLAILR	10	0	3154.761346	0.0146	0.4100
NLTDETK[x]NKHCLIK	6	0	1712.887868	0.0146	0.2050
K[x]NVPKLQNVSNFQK	0	0	1642.915408	0.0146	0.2050
EK[x]SLLAHKGGHVVR	1	0	1529.878966	0.0146	0.2050
ASAGPLIASQTVK[x]K	12	0	1369.792844	0.0146	0.2050
NLLLQEKGFPTPK[x]ATSTGTTIVGVIAK	12	0	2783.579543	0.0146	0.3950
LNFSSLK[x]MKDAVK	6	0	1479.811862	0.0146	0.1900
GAPIEHDVGIMIDFECEK[x]MEGAFYR	17	0	2913.313438	0.0146	0.3650
LK[x]LEAIMYDTELNSEGSAPAVRVIAGLVATNGAVGLK	1	0	3770.028626	0.0146	0.5400
LK[x]PQDERTQEER	1	0	1527.764059	0.0146	0.1750
K[x]IDKEDMGSNDK	0	0	1378.639778	0.0146	0.1750
IINRDIGK[x]VVDK	7	0	1368.808828	0.0146	0.1750
VMGSGCDAAGTIIKVFHPITKAVILSDTK[x]PVDK	28	0	3467.851862	0.0145	0.4800
TLSMEK[x]HTELR	5	0	1343.686669	0.0145	0.1600
SINFCMDMDLSACILNASKAHLDVQEK[x]DQPK	26	0	3577.667174	0.0145	0.4500
DDFDAFYGIDTMSPNMK[x]VDK	16	0	2308.002683	0.0145	0.2900
ALTLKTGPPGPPCGGK[x]FMLK	15	0	2069.116472	0.0145	0.2900
VMK[x]EDNLILR	2	0	1229.680131	0.0145	0.1450
QETQYK[x]IDELVSNNEKIWK	5	0	2364.196029	0.0145	0.2750
ELFDPIISDRHGGYK[x]PTDK	14	0	2187.095930	0.0145	0.2750
Q[x]SRQETQYK	0	0	1166.567944	0.0144	0.1300
IDK[x]KTTEEK	2	0	1090.586949	0.0144	0.1300
TAAVNIK[x]VR	6	0	970.592313	0.0144	0.1300
S[x]FLELTEVWGKPQKDIFFPSGSEVEESTDAPIQR	0	0	3865.904872	0.0144	0.4900
LAAEDHKFVIHQEENK[x]R	15	0	2063.054738	0.0144	0.2450
AK[x]TMTERLCPHTTSASM	1	0	1920.885494	0.0144	0.2450
LVLK[x]EVFLSFHNLVGR	3	0	1870.082797	0.0144	0.2300
LCFDELK[x]K	6	0	1051.537166	0.0144	0.1150
HNLNLSPEATASFTRK[x]QLATSLR	15	0	2554.361457	0.0143	0.3300
VGSALVGSQTK[x]VALEIHAQYELR	10	0	2468.338601	0.0143	0.3300
GFPTPKATSTGTTIVGVIAK[x]DCIVLGADTR	19	0	3045.616721	0.0143	0.4300
SFEQK[x]VMKEDNLILR	4	0	1848.976679	0.0143	0.2150
DECK[x]QDIMFELGLLQERLAEK	3	0	2564.261336	0.0143	0.3000
VSTTPANSFELK[x]QYLIQREER	11	0	2508.297131	0.0143	0.3000
DFTDGAAQRK[x]EITPDIFAAIAIINEADR	9	0	3060.551483	0.0143	0.4000
YPLVTHFRFLK[x]TSK	10	0	1735.977279	0.0143	0.2000
WSTAETLTNNK[x]IDR	10	0	1647.821570	0.0143	0.2000
YYLPK[x]GK	4	0	867.485399	0.0143	0.1000
TLLYGK[x]R	5	0	849.507194	0.0143	0.1000
K[x]INANEK	0	0	815.450075	0.0143	0.1000
GNQK[x]VVK	3	0	771.460247	0.0143	0.1000
DEK[x]SGVK	2	0	761.391895	0.0143	0.1000
GFPTPK[x]ATSTGTTIVGVIAK	5	0	1945.088332	0.0143	0.2850
SNNIK[x]ENEQKIK	4	0	1443.768084	0.0142	0.1700
D[x]GIQDIMPSQAK	0	0	1301.628489	0.0142	0.1700
WAIK[x]EK	3	0	773.443537	0.0142	0.0850
K[x]TELFK	0	0	764.443203	0.0142	0.0850
M[x]TEVLK	0	0	719.388726	0.0142	0.0850
K[x]LDVAK	0	0	672.416990	0.0142	0.0850
ARLTQLLSQIK[x]EEQGDIK	10	0	2069.147964	0.0142	0.2550
EEIQK[x]GDGGTDYVCVPK	4	0	1893.877753	0.0141	0.2400
IEEIFK[x]KAGHPFMWNQHLGYVLTCPSNLGTGLR	5	0	3812.928147	0.0141	0.4650
EIDMTCAREASK[x]TLSK	11	0	1838.886542	0.0141	0.2250
PPKEDWEKYQK[x]PVDTEEENDK	10	0	2603.202624	0.0140	0.2950
FRK[x]PIGATWKTTQLEEANSK	2	0	2304.222519	0.0140	0.2800
SATPFRK[x]INVLNFPSANFSK	6	0	2237.195580	0.0140	0.2800
LGSTAIGVKTK[x]DAVVLGVEK	10	0	1984.156741	0.0140	0.2800
QVK[x]NR	2	0	643.376523	0.0140	0.0700
MPFGNTHNK[x]FKLNYKPEEEYPDLSK	8	0	3025.464255	0.0140	0.3500
K[x]DYTMAQPEFFKAVR	0	0	1829.913356	0.0140	0.2100
K[x]SLPLQIEVANDCIK	0	0	1726.928669	0.0140	0.2100
IHDHLLMEEEYVQNQERLK[x]PQDERTQEER	18	0	3691.764711	0.0140	0.4050
QVRQASDTSTNTK[x]VLIYIADLLFR	12	0	2751.491794	0.0140	0.3350
LEEIGVADQYK[x]VSKILEHK	10	0	2198.194577	0.0139	0.2650
KTELEEIMLLNLHK[x]QPWAHGLLLENFNSAAEK	13	0	3715.939425	0.0139	0.4450
V[x]SINFCMDMDLSACILNASKAHLDVQEKDQPK	0	0	3676.735582	0.0139	0.4450
LKYYEQK[x]IR	6	0	1239.697497	0.0139	0.1250
NSTNNTK[x]ER	6	0	1062.505347	0.0139	0.1250
HTELRSFEQK[x]VMK	9	0	1631.845282	0.0138	0.1800
IK[x]TLSMEKHTELR	1	0	1584.865682	0.0138	0.1800
TEPK[x]AVDEEMKVR	3	0	1530.771118	0.0138	0.1800
YVYRDYCAFVQHLK[x]VNADTELVHLR	13	0	3108.560213	0.0138	0.3450
YSDIGGLSK[x]QIEELFEAIVLPMQQADKFR	8	0	3324.706257	0.0138	0.4000
REDGMK[x]ILMVNR	5	0	1460.759115	0.0138	0.1650
CLTDLEDEAPAK[x]DILLDMSR	11	0	2304.097637	0.0137	0.2750
VATEKDFLDAVQK[x]VVK	12	0	1788.998462	0.0137	0.2200
K[x]LAR	0	0	486.327789	0.0137	0.0550
STDEYNGAMLK[x]SVCVEAGMIALR	10	0	2514.191544	0.0137	0.3150
CYAK[x]NEWRHVLGIAIEAHR	3	0	2322.180277	0.0137	0.2600
LREEIQK[x]GDGGTDYVCVPK	6	0	2163.062913	0.0137	0.2600
KEVAEADIASK[x]DLEETDER	10	0	2147.022884	0.0137	0.2600
MLLTEVHLLESK[x]VYHAIRNIPK	11	0	2603.462020	0.0136	0.3000
TNNLDLEHK[x]HK	8	0	1347.689447	0.0136	0.1500
L[x]KGYQTIELDK	0	0	1306.713204	0.0136	0.1500
K[x]LEGTIDYQKL	0	0	1306.713204	0.0136	0.1500
MVILNK[x]DGMER	5	0	1304.658013	0.0136	0.1500
AFGRVYATMQK[x]LQK	10	0	1639.886752	0.0136	0.1900
ASKGSNDDEMK[x]IDK	10	0	1536.708913	0.0136	0.1900
TKLVK[x]ER	4	0	872.544305	0.0136	0.0950
IIPLKK[x]D	5	0	825.532346	0.0136	0.0950
IIPLK[x]KD	4	0	825.532346	0.0136	0.0950
LLSSAK[x]K	5	0	745.469750	0.0136	0.0950
GTPGYGPLGVLPK[x]VGIRLFNLEPK	12	0	2521.441942	0.0135	0.3250
LAEK[x]WRDYNLISENTEM	3	0	2110.999257	0.0135	0.2300
CTDLDAIGVK[x]VPFTAAITITGVKTSTGGPK	9	0	3017.610574	0.0135	0.4050
SMIADK[x]HAIR	5	0	1140.607305	0.0135	0.1350
LAQLLRQLASYYHK[x]ESNALFMVR	13	0	2750.468893	0.0135	0.3100
VQNEVTLSPEQLRIQYVGK[x]QDPK	18	0	2668.418299	0.0135	0.3100
IDELVSNNEK[x]IWK	9	0	1586.830346	0.0135	0.1750
WPK[x]IAEIYGSALR	2	0	1502.824477	0.0135	0.1750
LFK[x]SLGSGMDQEK	2	0	1438.712546	0.0135	0.1750
YGEK[x]ESLAAVLVR	3	0	1433.787759	0.0135	0.1750
KPYQVNILLAGYETNLGK[x]PELFWLDYLATCVR	17	0	3783.969662	0.0134	0.4300
IQDAELAILQK[x]TQNLR	10	0	1853.036967	0.0134	0.2150
AKWSTAETLTNNK[x]IDR	12	0	1846.953636	0.0134	0.2150
MNSIVSKYTQSTNNDDPK[x]K	17	0	2169.037093	0.0134	0.2550
DYVIQSDLMSAARK[x]VADLK	13	0	2122.109136	0.0134	0.2550
LISGK[x]LDEARELLVK	4	0	1682.992985	0.0133	0.2000
INYK[x]KTELEEIMLLNLHK	3	0	2228.223766	0.0133	0.2400
TSK[x]TPPTAMLSSVREIIK	2	0	1958.086949	0.0133	0.2400
QIAK[x]FVVSLGER	3	0	1345.771718	0.0133	0.1600
NK[x]MVCKIWK	1	0	1205.641245	0.0133	0.1200
SELVK[x]EFHK	4	0	1115.597456	0.0133	0.1200
EALEK[x]TEEK	4	0	1075.539667	0.0133	0.1200
GTLK[x]VHTIR	3	0	1023.618860	0.0133	0.1200
DAFALAK[x]EK	6	0	991.533798	0.0133	0.1200
IDRPGRPLDIDLAILRMVTANIK[x]NIK	22	0	2944.700666	0.0133	0.3450
I[x]AIVVNQNWYCANTKYVTGPKNK	0	0	2680.379413	0.0133	0.3050
AMEVDEK[x]PTERYSDIGGLSK	6	0	2224.068057	0.0132	0.2650
AENIDLEEFIDGNADGLCVIVEGSSK[x]HELVAMER	25	0	3758.776577	0.0132	0.4500
CNK[x]FFYILYFELYK	2	0	1946.963993	0.0132	0.1850
MK[x]LSLFSNKENELR	1	0	1707.897707	0.0132	0.1850
GYSK[x]PNERATKQSK	3	0	1592.826990	0.0132	0.1850
TSTSSMTAVPK[x]PLKFLRPHYFTLVK	10	0	2848.567205	0.0132	0.3300
EQK[x]PEVDYSEK	2	0	1350.630263	0.0132	0.1450
HGGYKPTDK[x]HK	8	0	1266.646859	0.0132	0.1450
GQYSTVGK[x]VAVGQQYRVNLEAYLDLSITPK	7	0	3296.740334	0.0132	0.3950
QDIMFELGLLQERLAEK[x]WR	16	0	2374.246622	0.0132	0.2500
FNCHAEALETIQDLEVVNPLDYLLK[x]WK	24	0	3257.642933	0.0131	0.3550
NLLLQEK[x]GFPTPKATSTGTTIVGVIAK	6	0	2783.579543	0.0131	0.3550
NLNAPK[x]FSFISNVRPK	5	0	1831.010363	0.0131	0.2100
K[x]SGRSAPGVSTTSTIQ	0	0	1575.821569	0.0131	0.2100
K[x]QYSAKAK	0	0	922.523570	0.0131	0.1050
GTEVEKITIK[x]VHVSEVLGDIR	9	0	2321.295344	0.0131	0.2750
LAEFVNMSK[x]AYHSQYLRLLALQR	8	0	2750.468893	0.0130	0.3000
ERK[x]PR	2	0	684.403070	0.0130	0.0650
K[x]LRDK	0	0	658.412573	0.0130	0.0650
SLNK[x]FSVATITPEGIEFQTDQSVSSKWAFAEK	3	0	3544.772415	0.0130	0.4150
RMDDK[x]MLLTEVHLLESK	4	0	2057.064831	0.0129	0.2200
M[x]ATTVKDTMNVDINAIK	0	0	1863.943328	0.0129	0.2200
P[x]FGNTHNKFKLNYKPEEEYPDLSK	0	0	2894.423777	0.0129	0.3100
KEPPVYTPPK[x]DK	9	0	1397.755400	0.0129	0.1550
VPDKLIDASTVK[x]HVFPITK	11	0	2107.204023	0.0129	0.2450
LMELFISKSNSDDPASFTSINNYK[x]YHDDLPALR	23	0	3800.835415	0.0129	0.4250
LLFIEK[x]AEIINSLNLNNDLTDKLAQFEK	5	0	3245.754588	0.0129	0.3600
APALDGALQGVIQFMK[x]SCALFANQAATR	15	0	2948.499924	0.0129	0.3600
QGSATVGLVSK[x]THAVLVALKR	10	0	2134.258512	0.0129	0.2700
YK[x]LHSEK	1	0	903.481373	0.0129	0.0900
LVK[x]GRQD	2	0	814.466059	0.0129	0.0900
AYMDPHRSMK[x]DLHISQNFACLIR	9	0	2802.351495	0.0128	0.2950
NLNAPK[x]FSFISNVRPKLFAYPPK	5	0	2647.463738	0.0128	0.2950
FK[x]LNVYKYR	1	0	1229.692020	0.0128	0.1150
KINVK[x]FFEK	4	0	1151.670224	0.0128	0.1150
NLTDETK[x]NK	6	0	1061.535250	0.0128	0.1150
NK[x]LDPYWNQLIVAGVDGENK	1	0	2272.148690	0.0127	0.2550
LALTK[x]PKGTPGYGPLGVLPK	4	0	2006.192733	0.0127	0.2550
IDKHFYAHK[x]PGVLATSFLDQDLESECMLLIR	8	0	3645.832188	0.0127	0.3950
YVFVSSVQPDLLPRNEEGIIEFTK[x]TPNDTQK	23	0	3563.814611	0.0127	0.3950
N[x]STEEIDLYNR	0	0	1352.620760	0.0127	0.1400
VISMEK[x]GGNMK	5	0	1192.594355	0.0127	0.1400
K[x]AQSGPDASAK	0	0	1058.535585	0.0127	0.1400
VK[x]AMEVDEKPTER	1	0	1530.771118	0.0127	0.1650
QIK[x]VMDSLEPTGEIYGKVLVDMESMLVPKPLINK	2	0	3814.033242	0.0126	0.4300
GNAK[x]FGDGIQIAQLALK	3	0	1742.967833	0.0126	0.2150
SGNLPDADNSK[x]SDISKSSM	10	0	1951.879206	0.0126	0.2400
EERQIQPK[x]TFANLVSSTLYEK	7	0	2480.290985	0.0126	0.2650
ILLDLVYAFIK[x]SNQATTSTDR	10	0	2368.263712	0.0126	0.2650
EANALETEDGMLIDEEDELELPPTASK[x]HTISSIR	26	0	3752.793668	0.0125	0.4250
ILLDLVYAFIK[x]SNQATTSTDRQVK	10	0	2723.485647	0.0125	0.3000
RTLDQIAAK[x]LYFYYILFFEK	8	0	2541.367053	0.0125	0.2500
SMK[x]DLHISQNFACLIR	2	0	1931.970877	0.0125	0.2000
VPEDIFK[x]THLEVAR	6	0	1652.888526	0.0125	0.1750
GYARAIHK[x]LGSTLK	7	0	1513.872820	0.0125	0.1750
SDYYMASTYTK[x]K	10	0	1456.654367	0.0125	0.1500
K[x]SSEQANLYERK	0	0	1451.736786	0.0125	0.1500
LYNK[x]FK	3	0	811.459186	0.0125	0.0750
DK[x]LVLK	1	0	714.463938	0.0125	0.0750
K[x]CIK	0	0	547.315173	0.0125	0.0500
K[x]LQR	0	0	543.349250	0.0125	0.0500
IDVLFSK[x]IRLAYVYADMR	6	0	2172.176427	0.0125	0.2250
ENRHK[x]FQDILLGAGQAIK	4	0	2037.111857	0.0125	0.2250
F[x]MTRSEYDRGVNTFSPEGR	0	0	2248.033011	0.0124	0.2350
MPGTLLPGPGK[x]GYIGDPIK	10	0	1910.033463	0.0124	0.2350
LENVK[x]IYADLKINEDSK	4	0	1991.057425	0.0124	0.2100
AGDFQGLNEQLVSLFK[x]K	15	0	1892.999523	0.0124	0.2100
GVLLYGPPGTGK[x]TMLVK	11	0	1729.979978	0.0124	0.2100
K[x]MAIDDDINWEELAR	0	0	1817.861714	0.0123	0.1850
FFEK[x]EDVQSLKLK	3	0	1609.871482	0.0123	0.1600
N[x]SSSDMAYTSMFK	0	0	1467.600950	0.0123	0.1600
LYQVEYAFK[x]AFNNAGITSVGVTGK	8	0	2576.327369	0.0123	0.2950
TVSDLTISQAIFELSSPFLENK[x]SQKALDTLFSAIR	21	0	3869.046050	0.0123	0.4300
M[x]PFGNTHNKFK	0	0	1319.644415	0.0123	0.1350
EK[x]VAFILDQVR	1	0	1316.745171	0.0123	0.1350
NAEELSSYQK[x]K	9	0	1295.635683	0.0123	0.1350
DFLDAVQK[x]VVK	7	0	1260.707726	0.0123	0.1350
CIK[x]IACWVVGSGDTIYDCVR	2	0	2371.112179	0.0123	0.2450
ISYGDSGLRTEPK[x]AVDEEMK	12	0	2224.068057	0.0123	0.2450
ELQVHALLK[x]IYEFIDQLWPEISDDVTK	8	0	3241.690931	0.0122	0.3300
GINIDQSSNSKDPEEEAEMMTK[x]ETTEK	21	0	3040.348747	0.0122	0.3300
YYK[x]DGIYDLLHACVDRIK	2	0	2241.125119	0.0122	0.2200
LCFDELK[x]KR	6	0	1207.638268	0.0122	0.1100
K[x]TLEVLYLK	0	0	1105.674641	0.0122	0.1100
SMAIDK[x]DIR	5	0	1047.538227	0.0122	0.1100
REMLHILQEVLVPGIK[x]EVPAVQVTAAFLYNYK	15	0	3668.016219	0.0122	0.3900
SAELYK[x]NPKADPLDER	5	0	1844.926754	0.0122	0.1950
MPLLQSSVALLGQK[x]IR	13	0	1753.028320	0.0122	0.1950
AIEGK[x]IARQAEILVDICSYAGTGNVLHIQK	4	0	3266.744370	0.0122	0.3650
KNVPK[x]LQNVSNFQK	4	0	1642.915408	0.0121	0.1700
VSTKK[x]ILGVAAEDK	4	0	1457.845270	0.0121	0.1700
K[x]CLTDLEDEAPAKDILLDMSR	0	0	2432.192593	0.0121	0.2550
LFQAEYAYK[x]AVENASTCIGIK	8	0	2375.183021	0.0121	0.2550
HVFPITK[x]GIGCVMTGSIADAR	6	0	2229.139719	0.0121	0.2550
K[x]TLVAHAVLKVGSALVGSQTK	0	0	2106.252365	0.0121	0.2550
ILIELLTQMDGFDQGANVK[x]VIMATNR	18	0	2889.509094	0.0121	0.3150
S[x]IMEYNGGSCVAMAGKNCVAIASDLR	0	0	2773.265441	0.0121	0.3150
TLDSNSLTHEK[x]IEFATITK	10	0	2147.110911	0.0121	0.2300
AIGSGSEPAKSELVK[x]EFHK	14	0	2013.053008	0.0121	0.2300
VMDSLEPTGEIYGK[x]VLVDMESMLVPKPLINK	13	0	3444.795657	0.0121	0.3750
ENRESQDYLNLVQALAETNVK[x]DEK	20	0	2805.377946	0.0121	0.2900
TRLLENDIK[x]VMK	8	0	1458.822760	0.0121	0.1450
TKDAVVLGVEK[x]R	10	0	1313.766632	0.0121	0.1450
EVQRILIELLTQMDGFDQGANVK[x]VIMATNR	22	0	3401.779764	0.0120	0.3600
VLKLTLEAMDLEIVEK[x]EHFK	15	0	2384.302404	0.0120	0.2400
GIDLKSIAEK[x]MNGASGAELK	9	0	2031.066940	0.0120	0.2400
M[x]STLDLNHLADLYDR	0	0	1775.851150	0.0120	0.1800
ADYYYQAK[x]AK	7	0	1219.587284	0.0120	0.1200
Q[x]YTVGQGYTK	0	0	1143.555986	0.0120	0.1200
LRNK[x]R	3	0	685.434703	0.0120	0.0600
INYK[x]K	3	0	664.390778	0.0120	0.0600
KK[x]SGR	1	0	574.355062	0.0120	0.0600
LVK[x]GR	2	0	571.380549	0.0120	0.0600
GYIGDPIK[x]FVRSVVLLPEEEPLR	7	0	2625.452897	0.0120	0.2750
GVAIDLLEECK[x]NTACSGIIAEVK	10	0	2489.250437	0.0120	0.2750
SAKAK[x]NPMFALSR	4	0	1419.765584	0.0119	0.1550
VLAQLGMQSLSPLK[x]QGMNILR	13	0	2296.275812	0.0119	0.2500
SQEEAIENIK[x]CTRAEQMSVELPQR	9	0	2845.369702	0.0119	0.2850
NLQVAK[x]SLDKQMVEER	5	0	1886.988302	0.0119	0.1900
VSGSELVQK[x]YIGEGSR	8	0	1707.879080	0.0119	0.1900
F[x]PTDDDDK	0	0	951.382115	0.0119	0.0950
LMSK[x]VAEK	3	0	904.505142	0.0119	0.0950
AKSAK[x]IVR	4	0	871.560288	0.0119	0.0950
GTCAGEVFMALK[x]GMALGSANEKIEASK	11	0	2769.349823	0.0119	0.3200
LVK[x]APALDGALQGVIQFMK	2	0	1998.133505	0.0118	0.2250
AQIKILYVNNAK[x]SQEEAIENIK	11	0	2515.364479	0.0118	0.2600
EDALFKNEEK[x]K	9	0	1349.682631	0.0118	0.1300
DGVVVIQSYCHRTTMTNGFLAHK[x]LCIHK	22	0	3284.636753	0.0118	0.3300
YEYQKLK[x]ESQLVDK	6	0	1769.919882	0.0118	0.1650
NCACVISQKK[x]VPDK	9	0	1645.827913	0.0118	0.1650
STELQIGVVEDDKPFRVLSVEEIEAHLQSIAEK[x]D	32	0	3822.952546	0.0118	0.4000
SNDIEKAIDLYK[x]EVLNK	11	0	1991.057425	0.0118	0.2000
ATSAGPK[x]QTETINWLEK	6	0	1872.958052	0.0118	0.2000
TTSNICHRLNADVLGQLIK[x]K	18	0	2280.237118	0.0117	0.2350
I[x]DDQRDMQVDSVNQEENVDSGETK	0	0	2750.193582	0.0117	0.2800
TTMTNGFLAHKLCIHK[x]NK	15	0	2113.092380	0.0117	0.2100
LNQQSVLLPLLK[x]DNIAHR	11	0	2071.190103	0.0117	0.2100
VEPIPLINGEK[x]RDLRPGR	10	0	2058.169702	0.0117	0.2100
EWLDKLGDK[x]GPAAAR	8	0	1625.852476	0.0117	0.1750
IDTIVK[x]EIQDEK	5	0	1429.766355	0.0117	0.1400
ILSGEQTVK[x]YDR	8	0	1407.735725	0.0117	0.1400
FMLK[x]LGVKR	3	0	1090.668450	0.0117	0.1050
HGGYK[x]PTDK	4	0	1001.492997	0.0117	0.1050
QK[x]SLEK	1	0	731.417716	0.0117	0.0700
EAIEAGIFNDLGSGSNCDLVVIDEEK[x]ATPYR	25	0	3381.603307	0.0116	0.3600
EK[x]SPAIIFIDELDAIGTKR	1	0	2115.157467	0.0116	0.2200
GVLLYGPPGTGK[x]TLLARAVAASLGVNFLK	11	0	2882.674441	0.0116	0.3350
VKAMEVDEK[x]PTER	8	0	1530.771118	0.0115	0.1500
GFICKVVDK[x]DGIR	8	0	1505.802358	0.0115	0.1500
SRGVILQSDIEEAYARAVK[x]PTDMEQFAFYK	18	0	3461.728779	0.0115	0.3450
DREISYPFK[x]R	8	0	1309.677823	0.0115	0.1150
ELFEMARTK[x]K	8	0	1251.664481	0.0115	0.1150
TNSTDEK[x]GTK	6	0	1079.509429	0.0115	0.1150
IDVEESIAGYQLARSK[x]R	15	0	1934.022044	0.0115	0.1950
QNTPVLFDSKEAVLK[x]LK	14	0	1929.093418	0.0115	0.1950
QPEDK[x]LRMELLEQYNVIHDHQEER	4	0	3048.472188	0.0115	0.2750
VTDK[x]LTQLTDNIWCCRSGSAADTQTVADLLK	3	0	3479.702299	0.0115	0.3550
LIKK[x]SSEQANLYER	3	0	1677.904901	0.0114	0.1600
VLSNYMK[x]QEALSSK	6	0	1596.818066	0.0114	0.1600
K[x]ELLKLK	0	0	870.590192	0.0114	0.0800
M[x]NSIVSK	0	0	777.405435	0.0114	0.0800
LGSSEVEQVQLVVDGVKLMVEMEK[x]K	23	0	2773.460417	0.0114	0.2850
LEEAMK[x]ITTDAFTSAGERHIEVGDSVLVK	5	0	3145.596378	0.0114	0.3300
K[x]YINRSYYHLR	0	0	1511.799660	0.0114	0.1250
VLTLELYKK[x]LR	8	0	1374.859801	0.0114	0.1250
ELK[x]KEEMVMLK	2	0	1376.740675	0.0114	0.1250
YK[x]LHSEKVSLMDYLASSNISQLTGTK	1	0	2912.495219	0.0113	0.2950
TLLARAVAASLGVNFLK[x]VVSSAIVDK	16	0	2641.552939	0.0113	0.2950
SIAEK[x]MNGASGAELK	4	0	1504.755469	0.0113	0.1700
SK[x]RHQGVLEIEFMIDHNMK	1	0	2311.156430	0.0113	0.2150
TTLFKSELAQSK[x]YLMNVSR	11	0	2215.166981	0.0113	0.2150
APPEILDISK[x]QLADYKAFEDSLR	9	0	2618.359059	0.0113	0.2600
DPYVEWVISLEQNVMEGAFDK[x]VASMIR	20	0	3125.520049	0.0113	0.3050
M[x]SIMEYNGGSCVAMAGKNCVAIASDLR	0	0	2904.305920	0.0113	0.3050
APNTVYAVQFLEAVYK[x]LHIVVQLLMGEIPER	15	0	3539.921264	0.0113	0.3500
LGYIFGADYPK[x]VFTPDPDAISVLGELALMGVR	10	0	3423.778691	0.0113	0.3600
PFGNTHNKFKLNYK[x]PEEEYPDLSK	13	0	2894.423777	0.0113	0.2700
Q[x]IAIVVNQNWYCANTKYVTGPKNK	0	0	2808.437985	0.0113	0.2700
LTQLLSQIK[x]EEQGDIK	8	0	1842.009751	0.0113	0.1800
GNECIVIGVERK[x]NVPK	11	0	1810.972260	0.0113	0.1800
M[x]SGYDRALSVFSPDGR	0	0	1756.820186	0.0113	0.1800
KK[x]AQSGPDASAK	1	0	1186.630541	0.0113	0.1350
REK[x]GPHAPAAGLQIYSVGNFSLGNQFNHTVDNR	2	0	3593.787441	0.0112	0.3700
TESYYSNAVELNLLLISPTK[x]ENAETAICR	19	0	3298.638965	0.0112	0.3250
ELFDPIISDRHGGYKPTDK[x]HK	18	0	2452.249792	0.0112	0.2350
QIKVMDSLEPTGEIYGKVLVDMESMLVPK[x]PLINK	28	0	3814.033242	0.0112	0.3800
QEALSSK[x]TLFTRPIPVR	6	0	1942.099899	0.0112	0.1900
LQDGSTDMQLTLMSIVHVPYK[x]QGLHK	20	0	2938.504342	0.0112	0.2900
AVILSDTK[x]PVDKK	7	0	1412.823808	0.0112	0.1450
DWPDARGIWHNDNK[x]SFLVWVNEEDHLR	13	0	3347.585906	0.0111	0.3000
NKEHIMDNLEAQAIEELEGAK[x]EDALFK	20	0	3084.507235	0.0111	0.3000
GTCAGEVFMALKGMALGSANEK[x]IEASK	21	0	2769.349823	0.0111	0.3000
SDEINEVLNK[x]YQETQRQS	9	0	2180.034451	0.0111	0.2000
ATSAGPKQTETINWLEK[x]R	16	0	2029.059155	0.0111	0.2000
Y[x]TVGQGYTK	0	0	1015.497414	0.0111	0.1000
GAIESYK[x]VVDASIVSKALGNFVASVLAR	6	0	2863.580603	0.0111	0.3100
YEAFEK[x]ADSCILDLTGAFR	5	0	2205.041118	0.0111	0.2100
MYGGVREPLK[x]EVVQFVGSR	9	0	2150.130540	0.0111	0.2100
MSEEQPLQVARCTK[x]IIENEQSAEK	13	0	2817.363556	0.0110	0.2650
FSFISNVRPKLFAYPPK[x]SVQPTAK	16	0	2721.500514	0.0110	0.2650
DELWK[x]NDDQLTYTYK	4	0	1930.894787	0.0110	0.1650
Q[x]LMTEFVDQVDDVVK	0	0	1764.860319	0.0110	0.1650
EWLDK[x]LGDKGPAAAR	4	0	1625.852476	0.0110	0.1650
K[x]IYNEYPPTK	0	0	1251.649881	0.0110	0.1100
EASK[x]TLSKWR	3	0	1204.656362	0.0110	0.1100
SGFEK[x]IDLTR	4	0	1164.613831	0.0110	0.1100
TLIDK[x]FSGEK	4	0	1136.607685	0.0110	0.1100
K[x]YINR	0	0	692.396924	0.0110	0.0550
LVK[x]ER	2	0	643.401675	0.0110	0.0550
TK[x]LVK	1	0	587.400615	0.0110	0.0550
LGVK[x]R	3	0	571.380549	0.0110	0.0550
GYGLSMGTMLAGTGK[x]GGTALYYIDSDGTRLK	14	0	3153.547322	0.0110	0.3400
SLPPEEYDEKLYNK[x]FK	13	0	1998.993768	0.0109	0.1750
S[x]GYDRALSVFSPDGRLLQVEYGQEAVR	0	0	3011.509956	0.0109	0.2950
VTFFYTDYIGVYAPRK[x]YTGLLR	15	0	2642.389574	0.0109	0.2400
QTETINWLEK[x]R	9	0	1416.736060	0.0109	0.1200
ELKK[x]EEMVMLK	3	0	1376.740675	0.0109	0.1200
LAEFVNMSK[x]AYHSQYLR	8	0	2056.019935	0.0109	0.1850
SLEK[x]TLVPYLRISQAVR	3	0	1972.146846	0.0109	0.1850
TLASLQK[x]RTHALENTFLPSNSAR	6	0	2554.361457	0.0109	0.2500
TKSVALGGITK[x]EFVIYEQLIAAR	10	0	2506.415787	0.0109	0.2500
CTDLDAIGVK[x]VPFTAAITITGVK	9	0	2389.292565	0.0109	0.2500
TASQVNMQIARK[x]AVYMPLCDPGNK	11	0	2691.329365	0.0108	0.2600
EPPVYTPPKDK[x]K	10	0	1397.755400	0.0108	0.1300
K[x]VEFGLPDLEGR	0	0	1358.719350	0.0108	0.1300
M[x]PFGNTHNKFKLNYKPEEEYPDLSK	0	0	3025.464255	0.0108	0.2700
YMIPPSAPVMLELTDEQPIK[x]QVKNR	19	0	2896.518931	0.0108	0.2700
ASVVETVTLTKVTQKK[x]PPVQPLAYK	15	0	2724.578817	0.0108	0.2700
KVNQIESQMAMAEK[x]LIQIR	13	0	2229.197231	0.0108	0.2050
LGIDPPK[x]GIMLYGPPGTGK	6	0	1910.033463	0.0108	0.2050
YMLLSQIMLNSVSEVK[x]SLLTGKHAIR	15	0	2930.608409	0.0108	0.2800
LKPLIEK[x]GGDWER	6	0	1539.840853	0.0108	0.1400
SIK[x]GYTLPPHCSR	2	0	1514.766308	0.0108	0.1400
EPNK[x]GSYRPYTAK	3	0	1509.757521	0.0108	0.1400
AASIAVEDEK[x]RLR	9	0	1456.799717	0.0108	0.1400
TLALK[x]YPGGGPGK	4	0	1257.708061	0.0108	0.1400
VFHPITKAVILSDTK[x]PVDKK	14	0	2235.298978	0.0108	0.2150
S[x]SKSSLELANNAVKSNDIEK	0	0	2133.091236	0.0108	0.2150
EDVQSLKLK[x]YYEQK	8	0	1769.919882	0.0107	0.1500
ASK[x]GSNDDEMKIDK	2	0	1536.708913	0.0107	0.1500
TSTSSMTAVPK[x]PLK	10	0	1446.775143	0.0107	0.1500
K[x]CIKIACWVVGSGDTIYDCVR	0	0	2499.207134	0.0107	0.2250
YELYSNQYYHGAGEPSLIGDKLIEK[x]LELR	24	0	3397.719264	0.0107	0.3100
HNDLAQLVQQSRPLMANFSK[x]AK	19	0	2495.306589	0.0107	0.2350
NK[x]LDPYWNQLIVAGVDGENKEPYVAFADLR	1	0	3433.730496	0.0107	0.3200
KDYTMAQPEFFK[x]AVR	11	0	1829.913356	0.0107	0.1600
DLGQVLNK[x]YVQVEQR	7	0	1787.952910	0.0107	0.1600
DEVLFNDK[x]PLPIEMK	7	0	1786.917438	0.0107	0.1600
VGVFKNVSGNVLSEIK[x]NNWQIER	15	0	2629.397507	0.0107	0.2450
MIQDEAQK[x]LHVASDLDALISAALR	7	0	2607.368908	0.0106	0.2550
V[x]PTFANFHTPIFIAKR	0	0	1858.025287	0.0106	0.1700
AMVNIDTIDNK[x]VATTM	10	0	1735.848372	0.0106	0.1700
NWK[x]EGLSR	2	0	988.508981	0.0106	0.0850
GYSK[x]PNER	3	0	949.461699	0.0106	0.0850
ASK[x]ERAER	2	0	945.499144	0.0106	0.0850
TMLELLNQLDGFEATK[x]NIKVIMATNR	15	0	2962.561853	0.0106	0.2750
SPADWVADTIFAESDLGK[x]NDGTIVIRK	17	0	2917.482014	0.0106	0.2850
YGLQGPTWLVHK[x]ENAINK	11	0	2067.090061	0.0106	0.1900
KSK[x]TLQYFA	2	0	1084.591644	0.0106	0.0950
YFATLQK[x]SK	6	0	1084.591644	0.0106	0.0950
DEPEETDVNK[x]YQKDEEWPPK	9	0	2475.107668	0.0105	0.2100
EFHK[x]DMTLEEAEVLILKVLR	3	0	2412.308550	0.0105	0.2100
SSK[x]SSLELANNAVKSNDIEK	2	0	2133.091236	0.0105	0.2100
M[x]FMTRSEYDR	0	0	1334.574681	0.0105	0.1050
NCACVISQK[x]K	8	0	1206.584850	0.0105	0.1050
ILPNKVDPLVSLMMVEK[x]IPDSTYEMVGGLEK	16	0	3444.795657	0.0105	0.3250
DGAEAEEIFVHYMNAAGTDVK[x]NLQVAKSLDK	20	0	3362.645112	0.0105	0.3250
LRYTISGGGLYTDADK[x]GLATMGMGYLGSTGK	15	0	3153.547322	0.0105	0.3250
AEIINSLNLNNDLTDK[x]LAQFEK	15	0	2502.296462	0.0105	0.2300
AIDLYK[x]EVLNK	5	0	1304.733939	0.0105	0.1150
AASIAVEDEK[x]R	9	0	1187.614557	0.0105	0.1150
AK[x]ADYAQYYRHCLLYLSCIDLDK	1	0	2878.378086	0.0104	0.2400
IHDHLLMEEEYVQNQERLK[x]PQDER	18	0	3048.472188	0.0104	0.2500
MK[x]SLSEQYTERVQNEVTLSPEQLR	1	0	2864.433683	0.0104	0.2500
M[x]NSTEEIDLYNR	0	0	1483.661239	0.0104	0.1250
AVAHHTDCK[x]FIR	8	0	1453.724781	0.0104	0.1250
QGAMIAQAMILTQHNDQLNSK[x]VSGIR	20	0	2823.448227	0.0104	0.2700
ENEQKIK[x]TLSMEK	6	0	1576.812980	0.0104	0.1350
NGYPMPCDVLAK[x]R	11	0	1519.727481	0.0104	0.1350
EDMGSNDK[x]ASKER	7	0	1465.646650	0.0104	0.1350
L[x]FKSLGSGMDQEK	0	0	1438.712546	0.0104	0.1350
RVATEK[x]DFLDAVQK	5	0	1618.867791	0.0104	0.1450
MDDK[x]MLLTEVHLLESK	3	0	1900.963729	0.0103	0.1650
QYTVGQGYTK[x]AAWFEK	9	0	1875.915465	0.0103	0.1650
ITTGDRLILTENIK[x]TK	13	0	1815.046470	0.0103	0.1650
QGEIDYEALVK[x]LTDGTNGADLRNVVTEAGFIAIK	10	0	3619.873183	0.0103	0.3500
VVGSEFVQK[x]YLGEGPRMVR	8	0	2150.130540	0.0103	0.1950
KCIK[x]IACWVVGSGDTIYDCVR	3	0	2499.207134	0.0102	0.2150
DDGLEDDMPALADEEFEK[x]MDR	17	0	2440.004526	0.0102	0.2150
IKVLAQLGMQSLSPLK[x]QGMNILR	15	0	2537.454825	0.0102	0.2350
AAITGK[x]PDPWQTSLAFYYSGVGK	5	0	2456.237499	0.0102	0.2350
GIWHNDNK[x]SFLVWVNEEDHLRVISMEK	7	0	3294.624263	0.0102	0.2750
TDNHLSSTLEK[x]LSFKSIADVADMLEANDK	10	0	3191.565471	0.0102	0.2950
SFGSGITVLGNIYCMQGGEPK[x]SAPVSDCLSK	20	0	3258.535765	0.0102	0.3150
EK[x]GPHAPAAGLQIYSVGNFSLGNQFNHTVDNR	1	0	3437.686339	0.0102	0.3250
ETDLK[x]PYVLELAMTVVLDIEFRNRLLR	4	0	3245.784446	0.0100	0.2700
NRLK[x]AYQGIYLMSIR	3	0	1825.003168	0.0100	0.1500
K[x]TELEEIMLLNLHKQPWAHGLLLENFNSAAEK	0	0	3715.939425	0.0100	0.3200
NLLNPLIEDSRYGLQGPTWLVHK[x]ENAINK	22	0	3331.767550	0.0100	0.2900
IPERIVCFMLNEK[x]LNQQSVLLPLLK	12	0	2994.676091	0.0100	0.2500
FVVFTPTLIDPELLDAQTK[x]LWKR	18	0	2729.515494	0.0100	0.2300
QGDTK[x]INHEHFMDGILEVQMRK	4	0	2625.279050	0.0100	0.2200
GDYNGIQDIVAQGTVGISDQK[x]LTR	20	0	2547.292771	0.0100	0.2400
DAVVLGVEK[x]RLTSPLMESHSVEK	8	0	2523.336549	0.0100	0.2300
NCK[x]ADAGITIAPRCTDLDAIGVK	2	0	2458.230706	0.0100	0.2300
CEDGVILALEKVVTSK[x]LLKPR	15	0	2367.355831	0.0100	0.2100
TTLFK[x]SELAQSKYLMNVSR	4	0	2215.166981	0.0100	0.1900
K[x]LGVKPPKGCLMFGPPGTGK	0	0	2068.132455	0.0100	0.2000
K[x]IEIPLPNEVGRMEILK	0	0	1978.128419	0.0100	0.1700
QTLNK[x]IALDEQIQALK	4	0	1825.030821	0.0100	0.1600
VTVSK[x]GVAIDLLEECK	4	0	1759.938898	0.0100	0.1600
AVK[x]PTDMEQFAFYK	2	0	1673.812254	0.0100	0.1400
L[x]MTEFVDQVDDVVK	0	0	1636.801747	0.0100	0.1400
LKESQLVDK[x]FFEK	8	0	1609.871482	0.0100	0.1300
AEQEELLSEK[x]VSTK	9	0	1589.814754	0.0100	0.1400
V[x]NQIESQMAMAEK	0	0	1477.690428	0.0100	0.1300
K[x]ELFDCLKIMR	0	0	1451.762804	0.0100	0.1100
LAVNENLASSK[x]SSM	10	0	1449.713272	0.0100	0.1400
K[x]EDSSPCGYIIR	0	0	1423.676496	0.0100	0.1200
K[x]NEEKLAEFDK	0	0	1349.682631	0.0100	0.1100
NKVLVK[x]VHPEGK	5	0	1346.803351	0.0100	0.1200
WKTLSK[x]ESAR	5	0	1204.656362	0.0100	0.1000
C[x]SPSATLTHR	0	0	1128.534535	0.0100	0.1000
AELDK[x]IGLSK	4	0	1072.612770	0.0100	0.1000
K[x]RWSLER	0	0	973.545700	0.0100	0.0700
WAIK[x]EKR	3	0	929.544639	0.0100	0.0700
M[x]MGINER	0	0	849.383652	0.0100	0.0700
EAVLK[x]LK	4	0	799.516697	0.0100	0.0700
K[x]QYSAK	0	0	723.391504	0.0100	0.0600
MK[x]DAVK	1	0	690.373411	0.0100	0.0600
YVAGVQQK[x]YTQSGGVRPFGVSTLIAGFDVGDNTPR	7	0	3683.869435	0.0099	0.3450
ALSIEGDDK[x]VNENIGDELLLEQCMK	8	0	2832.351989	0.0098	0.2450
LTGDTNGALDK[x]LEEIGVADQYKVSK	10	0	2663.365262	0.0098	0.2450
LVGWYHTGPQLRPSDLEINNLLK[x]K	22	0	2790.517949	0.0098	0.2350
YDK[x]LVETSGQIRCGSPYIIEDSK	2	0	2657.300555	0.0098	0.2250
SSLELANNAVKSNDIEK[x]AIDLYK	16	0	2534.322675	0.0098	0.2250
K[x]FDSGGGDNGANNQFAGNQSM	0	0	2114.871099	0.0098	0.2050
NAYVINLK[x]QIAKFVVSLGER	7	0	2261.289476	0.0097	0.1950
WK[x]VETQEAAVVDYPDRYYK	1	0	2359.148355	0.0097	0.1850
EAGFIDDILIITPASK[x]EK	15	0	1959.056365	0.0097	0.1750
YAFSLTTFSPNGK[x]LVQIEYALNAVNAGVTSVGIK	12	0	3571.892466	0.0097	0.3300
MVCK[x]IWKSDEINEVLNK	3	0	2105.064830	0.0097	0.1650
HNNHMAKVLTLELYK[x]K	14	0	1938.050842	0.0097	0.1550
GLGYPEDAIGKTK[x]LVK	12	0	1687.950789	0.0097	0.1550
LFNLEPK[x]ILEEVPLR	6	0	1809.039932	0.0097	0.1450
RFCVGLQK[x]IEEIFK	7	0	1765.954825	0.0096	0.1350
SLPPEEYDEK[x]LYNK	9	0	1723.830403	0.0096	0.1350
DDVQPLTWSEEIFYIIDK[x]LHLQEVLAR	17	0	3269.697077	0.0096	0.2600
LAPGLPSVSAMLK[x]FLLDDFDQQEHIQK	12	0	3039.573800	0.0096	0.2600
LK[x]AYQGIYLMSIR	1	0	1554.859144	0.0096	0.1250
SVQPLASAK[x]ELLR	8	0	1410.819392	0.0096	0.1250
M[x]VLEATMILIDNSEWMINGDYIPTR	0	0	2924.412086	0.0096	0.2400
DYGDLGSSVNPLDKTNNLDLEHK[x]HK	22	0	2808.367718	0.0096	0.2400
LGSSEVEQVQLVVDGVK[x]LMVEMEK	16	0	2645.365461	0.0096	0.2300
IK[x]ENQEKISNNK	1	0	1443.768084	0.0096	0.1150
K[x]IEFPPPSAEAR	0	0	1340.708787	0.0096	0.1150
K[x]KAQSGPDASAK	0	0	1186.630541	0.0096	0.1150
TDTKTIEAITFK[x]TDNHLSSTLEK	11	0	2592.328152	0.0096	0.2200
QIKVMDSLEPTGEIYGK[x]VLVDMESMLVPKPLINK	16	0	3814.033242	0.0096	0.3250
GGHSLGMQAEELIVTITYGLLDK[x]ELQRTYVEGLR	22	0	3788.976927	0.0096	0.3250
YVQVEQRNK[x]PDERFNTGVVNVR	8	0	2646.362518	0.0095	0.2100
ESQLVDK[x]FFEK	6	0	1368.692468	0.0095	0.1050
EIK[x]EVIELPVK	2	0	1295.769988	0.0095	0.1050
ILEHK[x]EIMLRVEPIPLINGEK	4	0	2470.398029	0.0095	0.2000
LARNILK[x]VDIEVAVIPSEGFR	6	0	2338.337149	0.0095	0.2000
FNSNAIAAVATKMVTLK[x]DVGPPQPGPGIYR	16	0	3111.653775	0.0095	0.2850
DEPEETDVNKYQK[x]DEEWPPK	12	0	2475.107668	0.0095	0.1900
FK[x]ELQPFIVQMAEQALDIEK	1	0	2376.239807	0.0095	0.1900
FSGEK[x]KSLPLQIEVANDCIK	4	0	2275.188107	0.0095	0.1900
YFATLQKSK[x]R	8	0	1240.692746	0.0095	0.0950
IHSRK[x]MAIDDDINWEELAR	4	0	2311.137804	0.0095	0.1800
TKLQDGSTDMQLTLMSIVHVPYK[x]QGLHK	22	0	3167.646972	0.0095	0.2650
NKHCLIK[x]MNHGTTTLAFR	6	0	2141.098527	0.0094	0.1700
LFAYPPK[x]SVQPTAKTVQK	6	0	2002.125051	0.0094	0.1700
FATLQK[x]SKR	5	0	1077.629423	0.0094	0.0850
TTMGAYIANRVTDK[x]LTQLTDNIWCCR	13	0	3100.489095	0.0094	0.2450
K[x]SAAAIGTSQLPVRDGVVVIQSYCHR	0	0	2811.481241	0.0094	0.2450
QLASYYHK[x]ESNALFMVR	7	0	2056.019935	0.0094	0.1600
ILSNITYSYK[x]GYGLSMGTMLAGTGK	9	0	2625.318122	0.0094	0.2350
VMGSGCDAAGTIIKVFHPITK[x]AVILSDTKPVDK	20	0	3467.851862	0.0094	0.3100
ATPYRGYSK[x]PNERATK	8	0	1837.943407	0.0094	0.1500
A[x]TTVKDTMNVDINAIK	0	0	1732.902849	0.0094	0.1500
PFGNTHNKFK[x]LNYKPEEEYPDLSK	9	0	2894.423777	0.0094	0.2250
FKLNYKPEEEYPDLSK[x]HNNHMAK	15	0	2831.369969	0.0093	0.2150
GTTYSAPAIATGFAMHLALPMLRK[x]ATDDDR	23	0	3190.590187	0.0093	0.2800
LIDASTVK[x]HVFPITK	7	0	1667.960960	0.0093	0.1400
VLVKVHPEGK[x]YVVDISPDIDIK	9	0	2462.378342	0.0093	0.2050
YMLLSQIMLNSVSEVK[x]SLLTGK	15	0	2453.327233	0.0093	0.2050
VDPLVSLMMVEKIPDSTYEMVGGLEK[x]QIK	25	0	3248.674489	0.0093	0.2700
M[x]SGYDRALSVFSPDGRLLQVEYGQEAVR	0	0	3142.550434	0.0093	0.2600
STDEYNGAMLK[x]SVCVEAGMIALRQGDTK	10	0	3043.441145	0.0093	0.2600
QIKEIK[x]EVIELPVK	5	0	1665.007573	0.0093	0.1300
NCACVISQK[x]KVPDK	8	0	1645.827913	0.0093	0.1300
TSTGGPK[x]LQLNLER	6	0	1512.825929	0.0093	0.1300
NLNQIVNELDEEK[x]YKDAYVYSIVAIAR	12	0	3169.629394	0.0093	0.2500
M[x]FMTRSEYDRGVNTFSPEGR	0	0	2379.073490	0.0093	0.1850
HAFHVVPEEEGEASIELSTLIELRSSK[x]VYISPK	26	0	3693.925216	0.0092	0.3050
ELDIALHNVNTPSYVDSPVLK[x]IACAFFGAVLCR	20	0	3688.874383	0.0092	0.3050
TEDDIK[x]SLQSVGQIIGEVLKQLDSER	5	0	2899.513703	0.0092	0.2400
ENEQK[x]IKTLSMEK	4	0	1576.812980	0.0092	0.1200
EQVRDAGK[x]DEFSR	7	0	1535.732760	0.0092	0.1200
AGGSAANFITPFLDNQVNLHNQYVPGSHGK[x]ER	29	0	3437.686339	0.0092	0.2950
HIGIATTGFIPDGQHIVK[x]R	17	0	2059.132592	0.0092	0.1750
M[x]IDDQRDMQVDSVNQEENVDSGETK	0	0	2881.234060	0.0092	0.2300
ATDGVVLATEK[x]KPTSELAIGASLEK	10	0	2527.374374	0.0092	0.2300
AVEK[x]LSVEALNSLTGEFK	3	0	1934.035964	0.0092	0.1650
PFGNTHNK[x]FKLNYKPEEEYPDLSK	7	0	2894.423777	0.0092	0.2200
DEK[x]VANEQEQALTNLSDLYVRENR	2	0	2833.384093	0.0092	0.2200
ASLLTREDLTDEEK[x]AASIAVEDEK	13	0	2632.307808	0.0092	0.2200
EVLNKGVSK[x]DEK	8	0	1344.724827	0.0092	0.1100
FLK[x]TSK	2	0	722.432639	0.0092	0.0550
IVK[x]SAK	2	0	644.422076	0.0092	0.0550
DLASFIPDNK[x]LNCVIDR	9	0	1988.998864	0.0091	0.1550
SPAIIFIDELDAIGTK[x]R	15	0	1858.019923	0.0091	0.1550
DISSKSPSGNDALNDK[x]K	15	0	1774.869635	0.0091	0.1550
FVVFTPTLIDPELLDAQTK[x]LWK	18	0	2573.414392	0.0091	0.2000
EISYPFK[x]RLDR	6	0	1422.761881	0.0091	0.1000
AMEVDEK[x]PTER	6	0	1303.607753	0.0091	0.1000
HKTPDK[x]GYGHR	5	0	1294.653005	0.0091	0.1000
EGNYGDGYALQPSYIHEYLSK[x]VLYARR	20	0	3161.556903	0.0091	0.2450
ILGVVEGQFSRPAKLNDPEDK[x]YEALSK	20	0	3002.571157	0.0091	0.2450
IMRDVITELPDAK[x]YYR	12	0	1982.029438	0.0091	0.1450
ALQDYK[x]PELASDPIIR	5	0	1827.972976	0.0091	0.1450
CEDGVILALEK[x]VVTSKLLKPR	10	0	2367.355831	0.0090	0.1900
WAFAEK[x]QYGYGTQTV	5	0	1747.820509	0.0090	0.1350
QEVAAQK[x]SSEETEDK	6	0	1677.769259	0.0090	0.1350
DAVVLGVEK[x]R	8	0	1084.624003	0.0090	0.0900
E[x]IINR	0	0	643.365291	0.0090	0.0450
LEKSLLELNETQSNIQEQGVNWGK[x]K	23	0	2884.492911	0.0090	0.2250
NIPKEIK[x]IIYSDIDVDPVKPEHVGK	6	0	2845.558807	0.0090	0.2250
HNDLAQLVQQSRPLMANFSK[x]AKSAK	19	0	2781.470679	0.0090	0.2250
ELDIALHNVNTPSYVDSPVLK[x]IACAFFGAVLCRR	20	0	3844.975485	0.0090	0.3050
FLLDDFDQQEHIQK[x]SETMK	13	0	2351.110253	0.0089	0.1700
Q[x]SRQETQYKIDELVSNNEK	0	0	2308.129407	0.0089	0.1700
EIK[x]PNIRVALRNDSYQLIK	2	0	2269.290536	0.0089	0.1700
EAADFIFDICGIAGIK[x]KTR	15	0	2124.103657	0.0089	0.1700
AVEK[x]LMSRRPPVIR	3	0	1650.971479	0.0089	0.1250
IDK[x]EDMGSNDKASK	2	0	1536.708913	0.0089	0.1250
LHQVEYALEAIK[x]QGSATVGLVSKTHAVLVALK	11	0	3372.913144	0.0089	0.2850
QLIIK[x]EEMMNSIQQAVAK	4	0	2073.096129	0.0089	0.1600
M[x]PPKEDWEK	0	0	1158.537893	0.0089	0.0800
IDRDK[x]LVLK	4	0	1098.676036	0.0089	0.0800
VSAMMSCACQK[x]RLEDDHIHNYR	10	0	2720.203848	0.0089	0.1950
D[x]VPTFANFHTPIFIAKREDGMK	0	0	2533.278647	0.0089	0.1950
GINIDQSSNSK[x]DPEEEAEMMTK	10	0	2452.073269	0.0089	0.1950
ASRGAATIK[x]GAIWYGIDFTAAR	8	0	2295.212290	0.0089	0.1950
MVTANIK[x]NIKAMDLGELETFQLLNTR	6	0	2962.561853	0.0088	0.2300
YMLLSQIMLNSVSEVKSLLTGK[x]HAIR	21	0	2930.608409	0.0088	0.2300
LVLK[x]EVFLSFHNLVGRR	3	0	2026.183900	0.0088	0.1500
KTTEEK[x]EATPMEMDEEK	5	0	2024.891743	0.0088	0.1500
CTKIIENEQSAEK[x]NAYVINLK	12	0	2464.263053	0.0088	0.1850
HNDLAQLVQQSRPLMANFSKAK[x]SAK	21	0	2781.470679	0.0088	0.2200
YELYSNQYYHGAGEPSLIGDK[x]LIEKLELR	20	0	3397.719264	0.0088	0.2550
SLK[x]DECKQDIMFELGLLQER	2	0	2451.213662	0.0088	0.1750
LAEGESEEVK[x]AYMDPHRSMK	9	0	2306.067009	0.0088	0.1750
QQEADGIIK[x]ELNNDLDPTLR	8	0	2281.154893	0.0088	0.1750
LIIPSDDALRTNAIVMK[x]DIR	16	0	2253.251374	0.0088	0.1750
TEDDIK[x]SLQSVGQIIGEVLK	5	0	2171.168421	0.0088	0.1750
K[x]YIPNPVLVIIDVKPK	0	0	1835.128350	0.0088	0.1400
EYLEK[x]NWK	4	0	1108.555260	0.0088	0.0700
FHQLK[x]PTR	4	0	1025.576998	0.0088	0.0700
T[x]MVYSDNTSIITSAGGLMALLDEQERELQVHALLK	0	0	3845.954140	0.0087	0.3050
YPGGGPGK[x]TAILPVKIMGVEPPYLLEHETLEAEK	7	0	3632.916235	0.0087	0.2950
LYQVEYALEAINHAGVALGIVAK[x]DGIVLAAEKK	22	0	3465.923373	0.0086	0.2850
EVIELPLK[x]NPELFLRVGIKPPK	7	0	2528.509290	0.0086	0.1900
K[x]DKMNFVILCR	0	0	1422.747490	0.0086	0.0950
ETIDNAETMK[x]K	9	0	1278.612505	0.0086	0.0950
EPPVYTPPK[x]DK	8	0	1269.660444	0.0086	0.0950
GSNDDEMK[x]IDK	7	0	1250.544822	0.0086	0.0950
ASTSAK[x]AAITGKPDPWQTSLAFYYSGVGK	5	0	3001.518398	0.0086	0.2500
AAMRPLGVAMTLVAVDDEIGPSLFK[x]LDPAGFYIGYK	24	0	3824.988346	0.0086	0.3100
S[x]RQETQYKIDELVSNNEK	0	0	2180.070835	0.0086	0.1550
D[x]TEMSVNMSDFLHDQATR	0	0	2095.893807	0.0086	0.1550
ISQAVRIGDLCAFTDALSK[x]YEAEFR	18	0	2859.422393	0.0086	0.2150
RFK[x]ELQPFIVQMAEQALDIEK	2	0	2532.340909	0.0086	0.1800
V[x]PTFANFHTPIFIAKREDGMK	0	0	2418.251708	0.0086	0.1800
VSEVLNSEDITGIQEK[x]STDLR	15	0	2332.175685	0.0086	0.1800
YEYQK[x]LKESQLVDK	4	0	1769.919882	0.0086	0.1200
K[x]TELEEIMLLNLHK	0	0	1709.938508	0.0086	0.1200
SSCK[x]IVFRSELQDK	3	0	1695.861321	0.0086	0.1200
VSTK[x]KILGVAAEDK	3	0	1457.845270	0.0086	0.1200
LCIHK[x]NK	4	0	911.501059	0.0086	0.0600
LK[x]LELKK	1	0	870.590192	0.0086	0.0600
VLVDK[x]SR	4	0	815.486459	0.0086	0.0600
AQARAK[x]R	5	0	799.477625	0.0086	0.0600
IDDHIGIAIAGLAPDARVLSNYMK[x]QEALSSK	23	0	3295.723301	0.0085	0.2650
ALTCK[x]MPGTLLPGPGKGYIGDPIK	4	0	2483.327901	0.0085	0.2050
LALTKPK[x]GTPGYGPLGVLPKVGIR	6	0	2431.467763	0.0085	0.2050
N[x]STEEIDLYNRWKALER	0	0	2136.059881	0.0085	0.1450
YTENIYPPKK[x]TVQYATK	9	0	2043.067597	0.0085	0.1450
GILLYGPPGTGK[x]TLLAR	11	0	1726.014054	0.0085	0.1450
YFATLQK[x]SKR	6	0	1240.692746	0.0085	0.0850
K[x]ILGVAAEDK	0	0	1042.602207	0.0085	0.0850
NDLELLVQAVQDATPELVGSSLTQLK[x]EIIR	25	0	3291.792424	0.0085	0.2550
K[x]VIEINPYLLGTLAGGAADCQFWETVLGMECR	0	0	3610.762060	0.0084	0.2700
DPEEEAEMMTK[x]ETTEK	10	0	1896.796787	0.0084	0.1350
IK[x]VLAQLGMQSLSPLK	1	0	1725.022174	0.0084	0.1350
RAVEK[x]LSVEALNSLTGEFK	4	0	2090.137066	0.0084	0.1600
CFIVNELMRWPK[x]IAEIYGSALR	11	0	2665.387142	0.0084	0.1850
DMQVDSVNQEENVDSGETK[x]QNTVTEVPR	18	0	3147.426081	0.0084	0.2350
VDMYASDLAQISREDK[x]EGVVNTIAFAIR	15	0	3110.570500	0.0084	0.2350
ENMTQEEAVEFLK[x]NAVALAMERDGSSGGTIR	12	0	3352.602594	0.0084	0.2600
V[x]LEATMILIDNSEWMINGDYIPTR	0	0	2793.371608	0.0083	0.2000
YTGLLRVSAMMSCACQK[x]R	16	0	2131.015784	0.0083	0.1500
TLPPELK[x]GEALGNSEHIR	6	0	1960.037693	0.0083	0.1500
EPPVYTPPK[x]DKK	8	0	1397.755400	0.0083	0.1000
IK[x]LISGKLDEAR	1	0	1341.797930	0.0083	0.1000
K[x]RVIEHNIR	0	0	1163.688664	0.0083	0.0750
RLMSK[x]VAEK	4	0	1060.606245	0.0083	0.0750
CTK[x]IIENEQSAEKNAYVINLK	2	0	2464.263053	0.0083	0.1750
VVGQLLEKLKPLIEK[x]GGDWER	14	0	2406.363362	0.0083	0.1750
CEDGVILALEKVVTSKLLK[x]PR	18	0	2367.355831	0.0083	0.1750
TVQPIVTGSSVLALK[x]FADGVMIAADNLASYGSLAR	14	0	3534.875433	0.0083	0.2900
FKELQPFIVQMAEQALDIEK[x]ISYGDSGLR	19	0	3324.706257	0.0083	0.2400
TDNHLSSTLEKLSFK[x]SIADVADMLEANDK	14	0	3191.565471	0.0083	0.2400
WDLSRDSLTVGAFFVYGSSSLYGDGGK[x]LR	26	0	3152.556569	0.0083	0.2400
ASTSAKAAITGK[x]PDPWQTSLAFYYSGVGK	11	0	3001.518398	0.0083	0.2400
HGQLK[x]QSMTSLVQHVMTYLPGIDDLK	4	0	2938.504343	0.0083	0.2150
YEALSK[x]HIIMFDCKILEFTK	5	0	2485.274807	0.0082	0.1650
RLTSPLMESHSVEK[x]LFEIDSHIGCAISGLTADAR	13	0	3739.865999	0.0082	0.2800
K[x]VEFGLPDLEGRAHILR	0	0	1949.084584	0.0082	0.1400
S[x]TLDLNHLADLYDR	0	0	1644.810672	0.0082	0.1150
VVTSK[x]LLKPRVNNR	4	0	1622.994323	0.0082	0.1150
K[x]FDQLTQALNVAIR	0	0	1615.904510	0.0082	0.1150
ALQDYK[x]PELASDPIIRSHLSSLYDNLLEQNLLR	5	0	3824.010669	0.0082	0.2700
EAVELPLTHPELYEEMGIK[x]PPK	18	0	2519.298044	0.0082	0.1800
K[x]SSEQANLYER	0	0	1323.641830	0.0082	0.0900
M[x]CSPSATLTHR	0	0	1259.575014	0.0082	0.0900
TNSTDEKGTK[x]K	9	0	1207.604385	0.0082	0.0900
SALSTLNGFVEELK[x]AEVRR	13	0	2118.143212	0.0082	0.1550
GNAKFGDGIQIAQLALK[x]HR	16	0	2036.127841	0.0082	0.1550
ISLRDVCIK[x]LGLDSEESAEYIVAK	8	0	2707.410100	0.0081	0.1950
SAELYKNPK[x]ADPLDER	8	0	1844.926754	0.0081	0.1300
GQYSTVGK[x]VAVGQQYR	7	0	1739.895399	0.0081	0.1300
VLVDK[x]SRK	4	0	943.581415	0.0081	0.0650
VLVDMESMLVPKPLINK[x]IYDQLNSRLVAR	16	0	3353.856558	0.0081	0.2350
VGQAVDVVGQAGRPK[x]VITGWVTHTTPVLLHHNER	14	0	3670.980652	0.0081	0.2750
LGITFAHVTAAK[x]NNSWAKSWSNLDLR	11	0	2899.509172	0.0081	0.2100
KDK[x]PKYEPPVPTR	2	0	1553.856502	0.0081	0.1050
TTMTNGFLAHK[x]LCIHKNK	10	0	2113.092380	0.0081	0.1450
LMGQINKMPLLQSSVALLGQK[x]IR	20	0	2537.454825	0.0080	0.1850
EQQQLIDDHFLFDK[x]PVSPLLLASGMARDWPDAR	13	0	3807.904101	0.0080	0.2650
EIKEVIELPVK[x]HPELFESLGIPQPK	10	0	2868.599943	0.0080	0.2000
DNSSDLQKLLMK[x]VALCANHADSVVK	11	0	2755.399548	0.0080	0.2000
ASVVETVTLTK[x]VTQKKPPVQPLAYK	10	0	2724.578817	0.0080	0.2000
GDYNGIQDIVAQGTVGISDQK[x]LTRVFDEYR	20	0	3356.663540	0.0080	0.2400
LDDMSLIK[x]EDCEAATDPLLK	7	0	2276.091491	0.0080	0.1600
GMALGSANEK[x]IEASKGLIDR	9	0	2059.073086	0.0080	0.1600
LISGK[x]LDEAR	4	0	1100.618917	0.0080	0.0800
K[x]VPDK	0	0	585.348581	0.0080	0.0400
K[x]KSGR	0	0	574.355062	0.0080	0.0400
GAFK[x]V	3	0	520.300908	0.0080	0.0400
EQQQLIDDHFLFDK[x]PVSPLLLASGMAR	13	0	3067.579946	0.0080	0.2150
DDGLEDDMPALADEEFEK[x]MDRR	17	0	2596.105628	0.0080	0.1750
ENWK[x]YACKILGVVEGQFSRPAK	3	0	2579.331740	0.0080	0.1750
KSAQVILSEIEVLEAEHRPFK[x]QEVEGLSVDTDIK	20	0	3836.020563	0.0079	0.2700
RHNFVGLFVELSK[x]LLVK	12	0	1998.177753	0.0079	0.1350
ELEAMK[x]LLRPRK	5	0	1482.870377	0.0079	0.0950
FIK[x]HADATCVHR	2	0	1453.724781	0.0079	0.0950
SSEETEDK[x]KMQE	7	0	1439.608537	0.0079	0.0950
S[x]INFCMDMDLSACILNASK	0	0	2188.962413	0.0079	0.1500
AASLLK[x]VNMENLIVTDLGK	5	0	2028.128811	0.0079	0.1500
YKLHSEK[x]VSLMDYLASSNISQLTGTK	6	0	2912.495219	0.0079	0.2050
HPELFESLGIPQPK[x]GILLYGPPGTGK	13	0	2744.490007	0.0079	0.2050
AGGSAANFITPFLDNQVNLHNQYVPGSHGK[x]ERKPR	29	0	3818.935156	0.0079	0.2750
HGQLKQSMTSLVQHVMTYLPGIDDLK[x]TK	25	0	3167.646972	0.0079	0.2200
LHNSLEVVFEWDK[x]NDWNGHIR	12	0	2607.261750	0.0079	0.1650
MSSK[x]SSLELANNAVKSNDIEK	3	0	2264.131715	0.0079	0.1650
AQSGPDASAK[x]LPTVIPTTRCR	9	0	2225.158538	0.0079	0.1650
VVTALTMLK[x]QHLFR	8	0	1655.954434	0.0079	0.1100
VSK[x]QGEIDYEALVK	2	0	1577.830012	0.0079	0.1100
K[x]VADLKK	0	0	800.511946	0.0079	0.0550
QYSAK[x]AK	4	0	794.428614	0.0079	0.0550
SRGVILQSDIEEAYARAVKPTDMEQFAFYK[x]	29	0	3461.728779	0.0078	0.2350
YDKTEDDIK[x]SLQSVGQIIGEVLK	8	0	2577.353638	0.0078	0.1800
SNSDDPASFTSINNYK[x]YHDDLPALR	15	0	2839.304786	0.0078	0.1950
GVSKDEK[x]VANEQEQALTNLSDLYVR	6	0	2805.414331	0.0078	0.1950
VDDLLTTQAEAK[x]GAGFLLFMLNALR	11	0	2706.441342	0.0078	0.1950
DEK[x]YTLYDQNDTKEWLDK	2	0	2303.059269	0.0078	0.1400
EDLTDEEK[x]AASIAVEDEK	7	0	1990.921782	0.0078	0.1400
EKVEYAPSNEIDTFELQGCSLK[x]DQIGEEK	21	0	3355.576425	0.0078	0.2250
TMVEVIPYFAEDLLVLK[x]TDELK	16	0	2565.365058	0.0077	0.1700
EDMGSNDK[x]ASK	7	0	1180.502961	0.0077	0.0850
GPHLFTIAAHGSSDK[x]LPYVALGSGSLAAISVLETK	14	0	3506.877151	0.0077	0.2700
EVAEADIASK[x]DLEETDERSLALTK	9	0	2632.307808	0.0077	0.1850
SCNFPEFSYFMK[x]IVMSMVRNEIATCAEK	11	0	3388.542110	0.0077	0.2150
VVDASIVSKALGNFVASVLARLALTK[x]PK	25	0	2866.700654	0.0077	0.2150
SFEQKVMK[x]EDNLILR	7	0	1848.976679	0.0077	0.1150
HIEVGDSVLVK[x]IITK	10	0	1649.971524	0.0077	0.1150
IVK[x]TMAAGFTYACGYSSNALRPTDNNELDLLK	2	0	3532.732872	0.0077	0.2450
QFPDIYGIIFLFK[x]WNSK	12	0	2115.119239	0.0076	0.1300
SSLELANNAVK[x]SNDIEK	10	0	1830.932231	0.0076	0.1300
EDIYK[x]FVTVQDLDEMQVDV	4	0	2285.077226	0.0076	0.1450
TIEAITFK[x]TDNHLSSTLEK	7	0	2147.110911	0.0076	0.1450
K[x]EVAEADIASKDLEETDER	0	0	2147.022884	0.0076	0.1450
EKSPAIIFIDELDAIGTK[x]R	17	0	2115.157467	0.0076	0.1450
IAIVVNQNWYCANTK[x]YVTGPKNK	14	0	2680.379413	0.0076	0.1750
TYEAALEVIK[x]NMGTVVDLLIENK	9	0	2562.361367	0.0076	0.1750
TDLNHENLK[x]GGDDLDPNYVLSSRVR	8	0	2826.389513	0.0076	0.1900
KQCVIANSCK[x]TAINTGGGSVAVFNK	9	0	2623.320910	0.0076	0.1900
M[x]PPAVSSETSTIVPQQVIVHPLVLLSAVDSYNR	0	0	3546.875433	0.0076	0.2500
IYVTGGVSDFCPIAGMDMPK[x]LGISATALSPEEK	19	0	3453.686837	0.0076	0.2500
DEKVSEVLNSEDITGIQEK[x]STDLR	18	0	2704.340167	0.0075	0.1800
SVGLPTNAYFAIDEIEDDGSK[x]SSR	20	0	2570.213522	0.0075	0.1800
YHDDLPALRITAFLLADSK[x]SQK	18	0	2501.327703	0.0075	0.1650
FVKLGIDPPK[x]GIMLYGPPGTGK	9	0	2284.265236	0.0075	0.1650
LFNLEPK[x]ILEEVPLRELR	6	0	2207.267680	0.0075	0.1350
DGIVLAAEK[x]K	8	0	1042.602207	0.0075	0.0750
LRLQK[x]R	4	0	812.534410	0.0075	0.0450
LAEK[x]WR	3	0	801.449683	0.0075	0.0450
RLVK[x]GR	3	0	727.481651	0.0075	0.0450
TK[x]VVDR	1	0	716.418051	0.0075	0.0450
CLDQLTNWCTIK[x]TVDRATNGYIMTAR	11	0	3100.489095	0.0075	0.1950
DNLSWLSK[x]ANNWSK	7	0	1661.816092	0.0075	0.1050
VTQKK[x]PPVQPLAYK	4	0	1595.939834	0.0075	0.1050
K[x]YDK	0	0	552.290736	0.0075	0.0300
HELVAMERQEYDLPK[x]PYLGSLAEALVSTGAVSLIK	14	0	3827.017728	0.0074	0.2600
AGGSAANFITPFLDNQVNLHNQYVPGSHGKERK[x]PR	32	0	3818.935156	0.0074	0.2600
HADATCVHRLALTK[x]LTIPLPLYPQGHPGGSEGGPK	13	0	3687.930590	0.0074	0.2600
TEEK[x]TESYYSNAVELNLLLISPTKENAETAICR	3	0	3785.866770	0.0074	0.2450
YAEVLIETAK[x]IVCPDQSIGDEDGQGIQLFLYYK	9	0	3774.870069	0.0074	0.2450
DGAEAEEIFVHYMNAAGTDVKNLQVAK[x]SLDK	26	0	3362.645112	0.0074	0.2300
INADHKLNSLPLLQQLVK[x]CFIVNELMR	17	0	3205.746621	0.0074	0.2000
VCAITPDIGMVYSGMGPDFRVLVDK[x]SR	24	0	2982.476411	0.0074	0.2000
QTTSNLGHINK[x]PSIQALIHGLGR	10	0	2454.345417	0.0074	0.1700
TLADVEVNHLK[x]CDQFLVAHYR	10	0	2527.264057	0.0074	0.1550
DTLSK[x]DQELTEENVSISVIGK	4	0	2304.169539	0.0074	0.1550
K[x]TTEEKEATPMEMDEEK	0	0	2024.891743	0.0074	0.1250
LAIEREPPFAPIESAK[x]R	15	0	1923.057703	0.0074	0.1250
K[x]SNFFLQLDGLVGQEAR	0	0	1921.005669	0.0074	0.1250
MTDK[x]YAFSLTTFSPNGK	3	0	1906.913413	0.0074	0.1250
V[x]SPTGQITSTSARSGKK	0	0	1703.916525	0.0074	0.1250
EDK[x]EGVVNTIAFAIR	2	0	1660.878354	0.0073	0.1100
VTVSKGVAIDLLEECK[x]NTACSGIIAEVK	15	0	3003.561908	0.0073	0.2050
TEDDIKSLQSVGQIIGEVLK[x]QLDSER	19	0	2899.513703	0.0073	0.1900
STMLEKIK[x]ENQEK	7	0	1576.812980	0.0073	0.0950
LVPYLTK[x]LESKQR	6	0	1573.919099	0.0073	0.0950
DDAWPRLAPGLPSVSAMLK[x]FLLDDFDQQEHIQK	18	0	3779.897955	0.0073	0.2400
AAREYLEK[x]NWK	7	0	1406.730582	0.0073	0.0800
IDLTRIVK[x]SAK	7	0	1242.765906	0.0073	0.0800
VYQTEPAGIYNAWK[x]ATAIGR	13	0	2208.132649	0.0072	0.1450
TMLELLNQLDGFDTSQRDIK[x]VIMATNR	19	0	3121.589852	0.0072	0.1950
HHFYAK[x]IDRPAQVISFKK	5	0	2184.195523	0.0072	0.1300
QYSAK[x]AKWSTAETLTNNK	4	0	2040.027522	0.0072	0.1300
KPTSELAIGASLEK[x]VCAITPDIGMVYSGMGPDFR	13	0	3609.787940	0.0072	0.2450
DNSSDLQK[x]LLMKVALCANHADSVVK	7	0	2755.399548	0.0072	0.1800
ASVVETVTLTKVTQK[x]KPPVQPLAYK	14	0	2724.578817	0.0072	0.1800
P[x]PAVSSETSTIVPQQVIVHPLVLLSAVDSYNR	0	0	3415.834955	0.0072	0.2300
VTDK[x]LTQLTDNIWCCR	3	0	2021.966182	0.0072	0.1150
S[x]PTGQITSTSARSGKK	0	0	1604.848116	0.0072	0.1150
KALSSLK[x]YMLLSQIMLNSVSEVK	6	0	2581.422189	0.0072	0.1650
HIGIATTGFIPDGQHIVK[x]RAR	17	0	2286.270804	0.0071	0.1500
FAELQK[x]SLNNLNTIDIDANLEKLLIFEK	5	0	3245.754588	0.0071	0.2000
YEVGAEYIK[x]KVIAR	8	0	1637.914013	0.0071	0.1000
VTQK[x]KPPVQPLAYK	3	0	1595.939834	0.0071	0.1000
GEK[x]VEDAPENNSFR	2	0	1590.727340	0.0071	0.1000
SLGSGMDQEK[x]VLNK	9	0	1504.755469	0.0071	0.1000
M[x]DRQEQR	0	0	961.439915	0.0071	0.0500
K[x]DWNACK	0	0	920.417393	0.0071	0.0500
M[x]DTEMSVNMSDFLHDQATR	0	0	2226.934286	0.0071	0.1350
HKFQDILLGAGQAIK[x]AGNR	14	0	2036.127841	0.0071	0.1350
YK[x]DGVILAADSR	1	0	1306.688051	0.0071	0.0850
K[x]APNTVYAVQFLEAVYK	0	0	1940.040658	0.0071	0.1200
KSGNLPDADNSK[x]SDISK	11	0	1774.869635	0.0071	0.1200
LQDGSTDMQLTLMSIVHVPYK[x]QGLHKK	20	0	3066.599298	0.0070	0.1900
LQK[x]YQATVMR	2	0	1236.664816	0.0070	0.0700
EDALFK[x]NEEK	5	0	1221.587675	0.0070	0.0700
LRWK[x]R	3	0	757.471088	0.0070	0.0350
HK[x]TDLNHENLKGGDDLDPNYVLSSR	1	0	2836.373864	0.0070	0.1750
EAGFIDDILIITPASK[x]EKADAAFLR	15	0	2703.448203	0.0070	0.1750
FMALGLALLFNGK[x]QDLADATVETLK	12	0	2678.435196	0.0070	0.1750
LTGDTNGALDKLEEIGVADQYK[x]VSK	21	0	2663.365262	0.0070	0.1750
FEAQK[x]DTVHMIFNQK	4	0	1834.903518	0.0070	0.1050
YTVGQGYTK[x]AAWFEK	8	0	1747.856893	0.0070	0.1050
IEPLK[x]LKVLVQGLER	4	0	1734.076651	0.0070	0.1050
KGEK[x]VEDAPENNSFR	3	0	1718.822296	0.0070	0.1050
DPDDK[x]IVGLTRLSSLSQSVSVAEAVDGQFLATM	4	0	3448.739399	0.0070	0.2300
ADAGITIAPRCTDLDAIGVK[x]VPFTAAITITGVK	19	0	3354.821947	0.0070	0.2300
MLAIVVEASCGK[x]DLNEAMTSGYR	11	0	2514.191544	0.0070	0.1600
NDDQLTYTYK[x]DEK	9	0	1631.731422	0.0069	0.0900
SFLELTEVWGK[x]PQKDIFFPSGSEVEESTDAPIQR	10	0	3865.904872	0.0069	0.2350
VVGQLLEKLK[x]PLIEKGGDWER	9	0	2406.363362	0.0069	0.1450
KANWCDK[x]R	6	0	1076.518495	0.0069	0.0550
D[x]RQEQRDGAEAEEIFVHYMNAAGTDVK	0	0	3078.409983	0.0069	0.1850
QEYDLPK[x]PYLGSLAEALVSTGAVSLIK	6	0	2861.542489	0.0069	0.1850
LDGK[x]DELWKNDDQLTYTYK	3	0	2344.122200	0.0068	0.1300
GTCAGEVFMALK[x]GMALGSANEK	11	0	2241.059087	0.0068	0.1500
MPFGNTHNK[x]FK	8	0	1319.644415	0.0068	0.0750
IQYVGKQDPK[x]K	9	0	1302.729522	0.0068	0.0750
TNSTDEK[x]GTKK	6	0	1207.604385	0.0068	0.0750
[truncated: 878 more rows]
