# Supplementary material for: ECL: an exhaustive search tool for the identification of cross-linked peptides using whole database
Source: BMC Bioinformatics. 2016 May 20;17:217. doi: 10.1186/s12859-016-1073-y (PMC4874008; doi:10.1186/s12859-016-1073-y)
Supplement: Additional file 5 — Kojak’s pre-selection list of PSMs only identified by ECL. (ZIP 5147 kb) [file 12859_2016_1073_MOESM5_ESM.zip › Kojak's pre-selection ranks of ECL only peptides/Kojak's detailed results/aleitner_M1012_006/diagnostic_5695.txt]

Scan: 5695
K[x]MRK	0	0	561.342056	0.1013	0.4050
M[x]PPK	0	0	471.251517	0.0838	0.3350
SK[x]VLDVRIYVTGGVSDFCPIAGMDMPK	1	0	2954.470265	0.0804	2.1700
NLIRLAK[x]R	6	0	982.639929	0.0781	0.6250
K[x]VADLKK	0	0	800.511946	0.0750	0.5250
STELFKNEEEPTK[x]K	12	0	1678.841301	0.0732	1.0250
LLK[x]MQR	2	0	787.473787	0.0708	0.4250
K[x]IEFPPPSAEAR	0	0	1340.708787	0.0696	0.8350
D[x]DGLEDDMPALADEEFEK	0	0	2037.836007	0.0694	1.2500
K[x]EVQEAR	0	0	858.455887	0.0671	0.4700
S[x]ERDTALEKYK	0	0	1338.677880	0.0659	0.7250
AKYASQK[x]RP	6	0	1047.582476	0.0656	0.5900
K[x]VTSK	0	0	561.348581	0.0650	0.3250
D[x]GLEDDMPALADEEFEK	0	0	1922.809068	0.0641	1.0900
YQK[x]DEEWPPK	2	0	1318.619308	0.0640	0.6400
P[x]FGNTHNK	0	0	913.440572	0.0637	0.5100
K[x]IDK	0	0	502.311471	0.0637	0.2550
K[x]NVPK	0	0	584.364565	0.0630	0.3150
K[x]INVK	0	0	600.395864	0.0620	0.3100
LRLLK[x]MQR	4	0	1056.658947	0.0600	0.4800
LISGK[x]LDEAR	4	0	1100.618917	0.0595	0.5950
K[x]LGVKPPK	0	0	865.574877	0.0594	0.4750
M[x]SERDTALEKYK	0	0	1469.718358	0.0592	0.7100
IEVNIHRK[x]R	7	0	1163.688664	0.0589	0.5300
IDRK[x]IEFPPPSAEAR	3	0	1724.920885	0.0587	0.8800
HYYSLRINYK[x]K	9	0	1483.793513	0.0582	0.6400
LLK[x]VTVSK	2	0	886.585106	0.0581	0.4650
MRK[x]LAR	2	0	773.469370	0.0575	0.3450
NIPK[x]AR	3	0	697.423471	0.0575	0.3450
S[x]QAR	0	0	460.239372	0.0575	0.2300
IQYVGKQDPK[x]K	9	0	1302.729522	0.0573	0.6300
LRWK[x]R	3	0	757.471088	0.0570	0.2850
RLAEGESEEVK[x]AYMDPHR	10	0	2116.000652	0.0569	1.0250
LLSSAK[x]K	5	0	745.469750	0.0564	0.3950
HNNHMAK[x]VLTLELYKK	6	0	1938.050842	0.0559	0.8950
K[x]VIAR	0	0	585.396198	0.0550	0.2750
K[x]LAR	0	0	486.327789	0.0550	0.2200
IK[x]YEYQKLK	1	0	1211.691351	0.0539	0.4850
HNNHMAKVLTLELYK[x]K	14	0	1938.050842	0.0538	0.8600
K[x]SGRSAPGVSTTSTIQ	0	0	1575.821569	0.0538	0.8600
VTSK[x]LLEQEESAEK	3	0	1589.814754	0.0536	0.7500
K[x]ELLKLK	0	0	870.590192	0.0536	0.3750
NKLLK[x]VTVSK	4	0	1128.722984	0.0535	0.5350
IKENQEK[x]ISNNK	6	0	1443.768084	0.0533	0.6400
LAK[x]RMK	2	0	745.463224	0.0533	0.3200
K[x]RR	0	0	458.307723	0.0533	0.1600
GK[x]LVRK	1	0	699.475505	0.0525	0.3150
LK[x]VELAKQNLFVPTSDK	1	0	1929.093418	0.0524	0.8900
FVK[x]LGIDPPK	2	0	1112.659326	0.0520	0.5200
VEFK[x]MGNGKMVEISR	3	0	1723.874862	0.0517	0.7750
LMSK[x]VAEK	3	0	904.505142	0.0500	0.4000
K[x]ALSSLK	0	0	745.469750	0.0500	0.3500
HTVIK[x]TGLR	4	0	1023.618860	0.0500	0.4500
LLSSAK[x]KYYESFADFDSEGTDAYLTYK	5	0	3111.459940	0.0498	1.3450
KPRVVTALTMLK[x]QHLFR	11	0	2037.203252	0.0497	0.8450
MLLTEVHLLESK[x]VYHAIRNIPK	11	0	2603.462020	0.0495	1.0900
DTMNVDINAIK[x]K	10	0	1360.701983	0.0492	0.5900
M[x]PFGNTHNK	0	0	1044.481051	0.0489	0.4400
DLVKK[x]YDK	4	0	1007.565097	0.0487	0.3900
LLSSAKK[x]YYESFADFDSEGTDAYLTYK	6	0	3111.459940	0.0487	1.3150
NK[x]LLKVTVSK	1	0	1128.722984	0.0480	0.4800
DQPK[x]K	3	0	614.338744	0.0480	0.2400
TGIATMLTRGEIK[x]K	12	0	1517.859870	0.0479	0.6700
TPNDTQK[x]YSNDKSIVNSM	6	0	2040.942138	0.0478	0.8600
VELAK[x]QNLFVPTSDK	4	0	1687.914404	0.0477	0.7150
TTMTNGFLAHK[x]LCIHKNK	10	0	2113.092380	0.0475	0.8550
MKDAVK[x]EAAR	5	0	1117.591321	0.0475	0.4750
NK[x]VLVK	1	0	699.464272	0.0475	0.2850
TAALSARPAK[x]NIR	9	0	1367.799660	0.0473	0.6150
K[x]AIPLALGLLSASNPQMR	0	0	1879.071243	0.0472	0.8500
SDEINEVLNK[x]YQETQR	9	0	1964.943855	0.0472	0.7550
GTPGYGPLGVLPK[x]VGIR	12	0	1679.972193	0.0471	0.8000
NEEGIIEFTKTPNDTQK[x]YSNDK	16	0	2570.213522	0.0470	1.0350
YPGGGPGK[x]TAILPVK	7	0	1453.829229	0.0470	0.7050
E[x]SLQR	0	0	631.328907	0.0470	0.2350
DQPKK[x]VGQYIR	4	0	1330.735668	0.0468	0.5150
DEPEETDVNK[x]YQKDEEWPPK	9	0	2475.107668	0.0468	0.9350
LFAYPPKSVQPTAK[x]TVQK	13	0	2002.125051	0.0467	0.8400
NTWNSTLETAK[x]AK	10	0	1462.741537	0.0465	0.6050
LVK[x]ERQAR	2	0	998.598459	0.0463	0.3700
KVPDK[x]LIDASTVK	4	0	1412.823808	0.0462	0.6000
AASLLK[x]VNMENLIVTDLGK	5	0	2028.128811	0.0461	0.8750
K[x]YYESFADFDSEGTDAYLTYK	0	0	2512.095710	0.0460	0.9650
VVDASIVSK[x]ALGNFVASVLAR	8	0	2115.205083	0.0460	0.9650
HK[x]TDLNHENLK	1	0	1347.689447	0.0459	0.5050
DFLDAVQK[x]VVK	7	0	1260.707726	0.0459	0.5050
LKVELAK[x]QNLFVPTSDK	6	0	1929.093418	0.0459	0.7800
EVIELPLK[x]NPELFLRVGIKPPK	7	0	2528.509290	0.0457	1.0050
ENMTQEEAVEFLK[x]NAVALAMER	12	0	2522.214389	0.0457	1.0050
DSESTEEK[x]EAQAVQRAR	7	0	1932.913617	0.0456	0.7750
K[x]GYQTIELDK	0	0	1193.629146	0.0455	0.4550
EVVELPLLSPERFVK[x]LGIDPPK	14	0	2474.414726	0.0455	1.0000
NIPK[x]ARASLTAAK	3	0	1339.793514	0.0454	0.5900
G[x]GLGYPEDAIGK	0	0	1175.582198	0.0450	0.5400
AIEGK[x]IAR	4	0	856.513006	0.0450	0.3600
DQK[x]K	2	0	517.285985	0.0450	0.1800
DK[x]PK	1	0	486.280173	0.0450	0.1800
EDVQSLK[x]LKYYEQK	6	0	1769.919882	0.0450	0.6300
YK[x]NENLENIEDVQLRCAEAENSSDLFK	1	0	3227.503934	0.0444	1.2000
ETTEK[x]KIDK	4	0	1090.586949	0.0444	0.4000
AFNNAGITSVGVTGK[x]NCACVISQKK	14	0	2623.320910	0.0444	1.1100
YEIDK[x]TLAGVTR	4	0	1364.729913	0.0442	0.5300
F[x]RNQYDGDATTWSPQGR	0	0	1997.897911	0.0441	0.7500
EIK[x]EVIELPVK	2	0	1295.769988	0.0441	0.4850
HCLIK[x]MNHGTTTLAFR	4	0	1898.960649	0.0441	0.7050
LDVAK[x]RVDMYASDLAQISR	4	0	2150.115282	0.0439	0.8350
NK[x]LTNDETR	1	0	1089.541397	0.0439	0.3950
FIK[x]HADATCVHR	2	0	1453.724781	0.0437	0.5250
SSK[x]DISSK	2	0	850.439569	0.0437	0.3500
K[x]VTSKLLEQEESAEK	0	0	1717.909710	0.0437	0.6550
LK[x]GYQTIELDK	1	0	1306.713204	0.0436	0.4800
GK[x]YYPLK	1	0	867.485399	0.0436	0.3050
AITSVHARQEYALALQK[x]WDLSR	16	0	2555.360731	0.0434	0.9550
SGVK[x]LENVK	3	0	972.560345	0.0433	0.3900
L[x]KGYQTIELDK	0	0	1306.713204	0.0432	0.4750
WSTAETLTNNK[x]IDRDK	10	0	1890.943464	0.0431	0.6900
K[x]VPDK	0	0	585.348581	0.0430	0.2150
AEQEELLSEK[x]VSTK	9	0	1589.814754	0.0429	0.6000
SLGSGMDQEK[x]VLNK	9	0	1504.755469	0.0429	0.6000
M[x]SWTTIESDAGVFTDLIENLGVK	0	0	2525.235839	0.0428	0.9850
V[x]PTFANFHTPIFIAKR	0	0	1858.025287	0.0425	0.6800
LLMK[x]LSSQNDDK	3	0	1390.712546	0.0425	0.5100
DSEALK[x]TR	5	0	918.477013	0.0425	0.3400
GVAIDLLEECK[x]NTACSGIIAEVK	10	0	2489.250437	0.0424	0.9750
LNDPEDK[x]YEALSKHIIMFDCK	6	0	2565.224226	0.0424	0.8900
S[x]WTTIESDAGVFTDLIENLGVK	0	0	2394.195360	0.0423	0.9300
CEDGVILALEK[x]VVTSK	10	0	1759.938898	0.0422	0.6750
LCIHK[x]NKLTNDETR	4	0	1740.894015	0.0421	0.5900
LK[x]YYEQK	1	0	970.512337	0.0421	0.2950
LGVK[x]PPK	3	0	737.479921	0.0421	0.2950
MGQAQSGNFSNFGDGANGDNK[x]K	20	0	2242.966054	0.0420	0.9250
KVTSK[x]LLEQEESAEK	4	0	1717.909710	0.0420	0.6300
D[x]GIQDIMPSQAKELK	0	0	1671.850090	0.0420	0.6300
ATLTGMK[x]IDVLFSKIR	6	0	1792.027986	0.0419	0.6700
K[x]SYDYSATMYTR	0	0	1484.660513	0.0417	0.5000
QDPK[x]KHLDAEVQK	3	0	1534.810280	0.0415	0.5400
NASVWFLDHNFMESMNEMFK[x]K	19	0	2604.159856	0.0414	0.8700
CIK[x]RLVK	2	0	915.568742	0.0414	0.2900
ILEFTK[x]YSNDK	5	0	1356.692468	0.0414	0.4550
SGVKLENVK[x]IYADLK	8	0	1675.950788	0.0413	0.6200
IWKSDEINEVLNK[x]YQETQR	12	0	2392.202175	0.0413	0.7850
K[x]PRR	0	0	555.360483	0.0413	0.1650
EEIQK[x]GDGGTDYVCVPK	4	0	1893.877753	0.0412	0.7000
Q[x]DYDLVRSLESQIR	0	0	1720.874329	0.0411	0.5750
FRK[x]LGVKPPK	2	0	1168.744388	0.0410	0.4100
E[x]IINR	0	0	643.365291	0.0410	0.2050
G[x]LGYPEDAIGK	0	0	1118.560737	0.0409	0.4500
VDTILLFMPMDESLK[x]VFQALTTIR	14	0	2780.485512	0.0408	0.9800
IK[x]LISGKLDEAR	1	0	1341.797930	0.0408	0.4900
MK[x]DAVK	1	0	690.373411	0.0408	0.2450
IK[x]ENQEK	1	0	887.471202	0.0407	0.2850
VGIK[x]PPK	3	0	737.479921	0.0407	0.2850
FIVK[x]ASSGPR	3	0	1060.602876	0.0405	0.4050
MGNGK[x]MVEISR	4	0	1220.600502	0.0405	0.4450
VEPIPLINGEK[x]R	10	0	1363.782281	0.0404	0.4850
K[x]SGNLPDADNSK	0	0	1244.599634	0.0404	0.4850
LTQLLSQIK[x]EEQGDIK	8	0	1842.009751	0.0403	0.6450
SQK[x]NVISLEISDTSLQPLSTFFAERAK	2	0	3008.581721	0.0402	1.0850
IDTIVKEIQDEK[x]EAEAAR	11	0	2057.063963	0.0400	0.7200
MSSK[x]DISSK	3	0	981.480047	0.0400	0.3600
EVIELPVK[x]HPELFESLGIPQPK	7	0	2498.378342	0.0400	0.8800
DEPEETDVNKYQK[x]DEEWPPK	12	0	2475.107668	0.0400	0.8000
LTHEK[x]STMLEKIK	4	0	1556.859536	0.0400	0.5200
QDPKK[x]HLDAEVQK	4	0	1534.810280	0.0400	0.5200
LILTENIK[x]TK	7	0	1171.717563	0.0400	0.4000
ILIDK[x]AR	4	0	827.522844	0.0400	0.2800
M[x]NSIVSK	0	0	777.405435	0.0400	0.2800
K[x]LRDK	0	0	658.412573	0.0400	0.2000
HGGYK[x]PTDKHKTDLNHENLK	4	0	2331.171880	0.0398	0.7950
MPIDFK[x]GFICKVVDK	5	0	1795.936398	0.0397	0.5950
K[x]ILGVAAEDK	0	0	1042.602207	0.0395	0.3950
MEQKPEVDYSEK[x]FAELQK	11	0	2198.056433	0.0394	0.7100
M[x]FRNQYDGDATTWSPQGR	0	0	2128.938390	0.0392	0.7050
VEPIPLINGEK[x]RDLRPGR	10	0	2058.169702	0.0389	0.7000
VLK[x]LTLEAMDLEIVEK	2	0	1843.037546	0.0388	0.6200
MNSIVSK[x]YTQSTNNDDPK	6	0	2040.942138	0.0386	0.6950
A[x]SLLKVNMENLIVTDLGK	0	0	1957.091700	0.0386	0.6950
MK[x]DAVKEAAR	1	0	1117.591321	0.0385	0.3850
ARLTQLLSQIK[x]EEQGDIK	10	0	2069.147964	0.0383	0.6900
LFNLEPK[x]ILEEVPLR	6	0	1809.039932	0.0383	0.5750
LLVK[x]DRIDK	3	0	1098.676036	0.0383	0.3450
K[x]LQRLR	0	0	812.534410	0.0383	0.2300
M[x]ESLQR	0	0	762.369385	0.0383	0.2300
IIPLK[x]K	4	0	710.505408	0.0383	0.2300
K[x]VADLK	0	0	672.416990	0.0383	0.2300
K[x]DGIQDIMPSQAKELK	0	0	1799.945046	0.0381	0.6100
D[x]YDLVRSLESQIR	0	0	1592.815758	0.0381	0.4950
IKTLSMEK[x]HTELR	7	0	1584.865682	0.0381	0.4950
MLLTEVHLLESK[x]VYHAIR	11	0	2151.187325	0.0381	0.6850
VVDK[x]CFGIKFDIMPR	3	0	1823.942544	0.0380	0.5700
KDK[x]PK	2	0	614.375128	0.0380	0.1900
EVIELPLKNPELFLRVGIK[x]PPK	18	0	2528.509290	0.0380	0.8350
HPK[x]FEEILTRLR	2	0	1537.872820	0.0379	0.4550
IIPLK[x]KD	4	0	825.532346	0.0379	0.2650
KTLEVLYLK[x]MHNNHAK	8	0	1938.050842	0.0378	0.6050
VLTLAMVK[x]R	7	0	1029.636817	0.0378	0.3400
V[x]NQIESQMAMAEK	0	0	1477.690428	0.0377	0.4900
DYEQFGYFK[x]R	8	0	1351.619643	0.0375	0.3750
TK[x]DSLEAR	1	0	918.477014	0.0375	0.3000
IDK[x]K	2	0	502.311471	0.0375	0.1500
AQIK[x]ILYVNNAK	3	0	1373.803016	0.0375	0.4500
DK[x]LVLK	1	0	714.463938	0.0375	0.2250
VDVK[x]TK	3	0	688.411904	0.0375	0.2250
SVMIMVK[x]MYSPSENCFFFR	6	0	2372.082464	0.0374	0.7100
MVILNK[x]DGMER	5	0	1304.658013	0.0373	0.4100
DK[x]MNFVILCRDAIPYEANIR	1	0	2437.224503	0.0373	0.7450
DYGDLGSSVNPLDK[x]TNNLDLEHKHK	13	0	2808.367718	0.0372	0.9300
VDK[x]NWSK	2	0	875.450075	0.0371	0.2600
K[x]LDVAKR	0	0	828.518092	0.0371	0.2600
QETQYK[x]IDELVSNNEKIWK	5	0	2364.196029	0.0371	0.7050
TLALKYPGGGPGK[x]TAILPVK	12	0	1980.177084	0.0370	0.7400
S[x]PTGQITSTSARSGK	0	0	1476.753161	0.0370	0.5550
SLLTGK[x]HAIR	5	0	1094.655970	0.0370	0.3700
TK[x]LVK	1	0	587.400615	0.0370	0.1850
V[x]GVFK	0	0	548.332206	0.0370	0.1850
LFQVEYAIEAIK[x]LGSTAIGVK	11	0	2249.267011	0.0369	0.7750
CTK[x]IIENEQSAEK	2	0	1548.745296	0.0365	0.4750
K[x]VNQIESQMAMAEK	0	0	1605.785384	0.0364	0.5100
K[x]ANWCDK	0	0	920.417393	0.0364	0.2550
K[x]EFEIIK	0	0	905.522175	0.0364	0.2550
YVVDISPDIDIKEIK[x]PNIR	14	0	2226.225875	0.0363	0.6900
INVK[x]KSYDYSATMYTR	3	0	1938.950858	0.0362	0.5800
VVK[x]VDAQDFLKVAETR	2	0	1817.004608	0.0362	0.5800
NK[x]ISWYTK	1	0	1038.549782	0.0362	0.2900
YAVISGAISLDRVDVK[x]TK	15	0	1934.083580	0.0361	0.6500
YVVDISPDIDIKEIK[x]PNIRVALR	14	0	2665.516554	0.0361	0.8300
NAEELSSYQKK[x]LIR	10	0	1677.904901	0.0361	0.5050
K[x]SLPLQIEVANDCIKWAIK	0	0	2225.224100	0.0361	0.6850
ENQEK[x]ISNNK	4	0	1202.589070	0.0360	0.3600
LGDK[x]GPAAAR	3	0	954.524630	0.0360	0.3600
D[x]VPTFANFHTPIFIAKR	0	0	1973.052225	0.0359	0.6100
MVILNK[x]DGMERK	5	0	1432.752968	0.0358	0.4300
LLK[x]VTVSKGVAIDLLEECK	2	0	2114.201970	0.0358	0.6800
M[x]MGINER	0	0	849.383652	0.0357	0.2500
DQK[x]KDKPK	2	0	985.555594	0.0356	0.2850
LQLNLERDYEQFGYFK[x]R	15	0	2218.117000	0.0356	0.6050
FHQLKPTRVLTLAMVK[x]R	15	0	2037.203252	0.0356	0.6050
A[x]ASLLKVNMENLIVTDLGK	0	0	2028.128811	0.0355	0.6750
K[x]VIARLQSYDR	0	0	1347.762215	0.0355	0.3900
NAEELSSYQK[x]K	9	0	1295.635683	0.0355	0.3900
AVENASTCIGIK[x]CEDGVILALEKVVTSK	11	0	3003.561908	0.0354	0.9900
EDVQSLKLK[x]YYEQK	8	0	1769.919882	0.0354	0.4950
FAASK[x]EKQNTPVLFDSK	4	0	1908.994437	0.0353	0.6000
FLLDDFDQQEHIQK[x]SETMKYYLPK	13	0	3015.468672	0.0350	0.8400
GVLLYGPPGTGK[x]TLLAR	11	0	1711.998405	0.0350	0.5950
MK[x]LSLFSNK	1	0	1066.584449	0.0350	0.3150
LK[x]LELKK	1	0	870.590192	0.0350	0.2450
M[x]TDK	0	0	493.220610	0.0350	0.1400
K[x]SYDYSATMYTRLFLLR	0	0	2127.082198	0.0347	0.5900
ATTVKDTMNVDINAIK[x]K	15	0	1860.997805	0.0347	0.5900
GLGYPEDAIGKTK[x]LVK	12	0	1687.950789	0.0347	0.5550
V[x]PTFANFHTPIFIAK	0	0	1701.924185	0.0347	0.5200
YYIIMGLQASK[x]LR	10	0	1554.859144	0.0346	0.4500
NK[x]LTNDETRYVFVSSVQPDLLPR	1	0	2690.402650	0.0346	0.7950
IMK[x]LCFDELKK	2	0	1423.756658	0.0345	0.3800
LENVK[x]IYADLK	4	0	1304.733939	0.0345	0.3800
VMK[x]EDNLILR	2	0	1229.680131	0.0345	0.3450
K[x]TQIAGGHDIIGPFHVITRVIDGSRPVNR	0	0	3152.731777	0.0345	1.0000
IWK[x]VMCKNK	2	0	1205.641245	0.0344	0.3100
INEDSK[x]LAVNENLASSK	5	0	1830.932231	0.0344	0.5850
FFEK[x]INVK	3	0	1023.575269	0.0344	0.2750
TSTGGPK[x]LQLNLERDYEQFGYFK	6	0	2690.333907	0.0343	0.7900
DEVLFNDK[x]PLPIEMK	7	0	1786.917438	0.0343	0.5150
N[x]SIVSK	0	0	646.364957	0.0342	0.2050
T[x]VYQISELESLLRSSHIITKELK	0	0	2686.490399	0.0341	0.7850
SSELPEVHLSMTRK[x]GVVALVEDK	13	0	2523.336549	0.0341	0.7850
LFQVEYAIEAIK[x]LGSTAIGVKTK	11	0	2478.409640	0.0341	0.7850
ALTCK[x]MPGTLLPGPGK	4	0	1639.878887	0.0341	0.5450
MGQAQSGNFSNFGDGANGDNKK[x]DQK	21	0	2614.146520	0.0340	0.8500
FNLMVICK[x]DK	7	0	1266.646388	0.0340	0.3400
K[x]PPVQPLAYK	0	0	1139.670224	0.0340	0.3400
LLK[x]PR	2	0	625.427496	0.0340	0.1700
ILYVNNAK[x]SQEEAIENIK	7	0	2075.089784	0.0339	0.6100
IHAKSMAIDK[x]DIR	9	0	1496.813257	0.0338	0.4400
MHNNHAK[x]SLPPEEYDEK	6	0	2037.921346	0.0338	0.5750
K[x]VEFGLPDLEGRAHILR	0	0	1949.084584	0.0338	0.5750
TVSDLTISQAIFELSSPFLENK[x]SQK	21	0	2781.443508	0.0338	0.8450
GSQVSEFIDTESFAPTITVQSK[x]LSNRDAR	21	0	3182.584233	0.0338	0.9800
MQK[x]LLRLR	2	0	1056.658947	0.0338	0.2700
LIK[x]K	2	0	500.368591	0.0338	0.1350
VVSSAIVDK[x]YIGESARIIR	8	0	2075.173785	0.0337	0.6400
WSTAETLTNNK[x]IDR	10	0	1647.821570	0.0336	0.4700
VSTKK[x]ILGVAAEDK	4	0	1457.845270	0.0336	0.4700
NIPK[x]EIK	3	0	840.506860	0.0336	0.2350
LLMK[x]VALCANHADSVVK	3	0	1868.001115	0.0335	0.5700
NLQVAK[x]SLDK	5	0	1114.634566	0.0335	0.3350
LNDPEDK[x]YEALSK	6	0	1520.735782	0.0335	0.4350
DTMNVDINAIK[x]KGEIR	10	0	1815.951192	0.0334	0.5350
IGLSK[x]IRIAYASVVYIADK	4	0	2079.209109	0.0334	0.6350
HNDLAQLVQQSRPLMANFSK[x]AK	19	0	2495.306589	0.0334	0.7350
YLHQSLK[x]YK	6	0	1178.644738	0.0333	0.3000
MHNNHAK[x]SLPPEEYDEKLYNK	6	0	2556.206604	0.0333	0.7000
LDK[x]APTESYADIGGLESQIQEIK	2	0	2504.264495	0.0333	0.7650
QLEMLDLQEGFIK[x]EDCK	12	0	2094.996478	0.0332	0.5650
E[x]MIAAQGIDEEDRR	0	0	1631.757255	0.0332	0.4650
GSNDDEMK[x]IDK	7	0	1250.544822	0.0332	0.3650
GGVHVKLAHLSK[x]HPK	11	0	1606.941898	0.0330	0.4950
GTKK[x]SGNLPDADNSK	3	0	1530.763724	0.0330	0.4950
M[x]SQAR	0	0	591.279850	0.0330	0.1650
YEIDK[x]TLAGVTRDYYTK	4	0	2035.026127	0.0329	0.5600
DEK[x]SGVKLENVK	2	0	1344.724827	0.0329	0.3950
QHAVNERAK[x]IIDLR	8	0	1661.932452	0.0329	0.4600
VSTK[x]KILGVAAEDK	3	0	1457.845270	0.0329	0.4600
LDGK[x]DELWK	3	0	1102.565823	0.0328	0.2950
SSK[x]VYISPK	2	0	1007.565097	0.0328	0.2950
HGGYKPTDK[x]HKTDLNHENLK	8	0	2331.171880	0.0327	0.6550
K[x]DKMNFVILCR	0	0	1422.747490	0.0327	0.3600
FEAQK[x]DTVHMIFNQK	4	0	1834.903518	0.0327	0.4900
YYIIMGLQASK[x]LRNK	10	0	1796.997022	0.0327	0.4900
IGLVRLPEANFEPLEK[x]R	15	0	1980.115548	0.0326	0.5550
VELAK[x]QNLFVPTSDKEK	4	0	1945.051948	0.0326	0.5550
IPDSTYEMVGGLEK[x]QIK	13	0	1906.970924	0.0326	0.5550
NCACVISQKK[x]VPDK	9	0	1645.827913	0.0325	0.4550
ATLTGMK[x]IDVLFSK	6	0	1522.842826	0.0325	0.4550
GTPGYGPLGVLPK[x]VGIRLFNLEPK	12	0	2521.441942	0.0325	0.7800
KYIPNPVLVIIDVK[x]PK	13	0	1835.128350	0.0325	0.5200
DAVK[x]EAAR	3	0	858.455887	0.0325	0.2600
DYGDLGSSVNPLDK[x]TNNLDLEHK	13	0	2543.213856	0.0324	0.7450
CTDLDAIGVK[x]VPFTAAITITGVK	9	0	2389.292565	0.0324	0.7450
LREEIQK[x]GDGGTDYVCVPK	6	0	2163.062913	0.0324	0.6150
LAEGESEEVK[x]AYMDPHR	9	0	1959.899550	0.0324	0.5500
GVLLYGPPGTGK[x]TMLVK	11	0	1729.979978	0.0324	0.5500
DFLDAVQK[x]VVKGNQK	7	0	1687.925636	0.0323	0.4850
GTLK[x]VHTIRLR	3	0	1292.804020	0.0323	0.3550
TLIDKFSGEK[x]K	9	0	1264.702640	0.0323	0.3550
MGQAQSGNFSNFGDGANGDNK[x]KDQK	20	0	2614.146520	0.0322	0.8050
EK[x]VAFILDQVRLFLLR	1	0	1959.166855	0.0322	0.5150
IAIVVNQNWYCANTK[x]YVTGPKNK	14	0	2680.379413	0.0322	0.7400
EPPFAPIESAK[x]RIDRPGRPLDIDLAILR	10	0	3154.761346	0.0321	0.9000
NELEK[x]LNFSSLK	4	0	1420.756126	0.0321	0.3850
GILLYGPPGTGK[x]TLLAR	11	0	1726.014054	0.0321	0.5450
MEILK[x]IHLEK	4	0	1252.721266	0.0320	0.3200
GTK[x]RR	2	0	616.376858	0.0320	0.1600
QDPK[x]K	3	0	614.338744	0.0320	0.1600
DVAK[x]MKLSLFSNK	3	0	1479.811862	0.0319	0.4150
TTMTNGFLAHK[x]LCIHK	10	0	1870.954502	0.0319	0.5100
IKILFSDVK[x]AMTTGLR	8	0	1792.027986	0.0319	0.5100
S[x]SKDISSK	0	0	850.439569	0.0319	0.2550
NVSGNVLSEIK[x]NNWQIER	10	0	2099.075864	0.0317	0.5700
VNGVVFTNRPDEK[x]NR	12	0	1743.901545	0.0317	0.4750
CFGIK[x]FDIMPRK	4	0	1510.778788	0.0317	0.3800
IDRPAQVISFK[x]K	10	0	1400.813914	0.0317	0.3800
K[x]HLDAEVQK	0	0	1066.577055	0.0317	0.2850
LAHLSK[x]HPK	5	0	1029.608297	0.0317	0.2850
AK[x]RAER	1	0	729.424532	0.0317	0.1900
M[x]GINER	0	0	718.343173	0.0317	0.1900
SVQPLASAK[x]ELLRSDILTLR	8	0	2209.279304	0.0315	0.6300
IHAK[x]SMAIDK	3	0	1112.601159	0.0315	0.3150
DPEEEAEMMTK[x]ETTEKK	10	0	2024.891743	0.0315	0.5350
ATSAGPK[x]QTETINWLEK	6	0	1872.958052	0.0315	0.5350
LAYVYADMRVVGQLLEKLK[x]PLIEK	18	0	2788.592357	0.0315	0.7550
YEAK[x]AIGSGSEPAK	3	0	1406.704092	0.0314	0.4400
LCIHK[x]NK	4	0	911.501059	0.0314	0.2200
LDPPILPENGDLEK[x]DEPEETDVNKYQK	13	0	3124.508674	0.0313	0.8450
MK[x]SDINAHKSQLFAGAAPNNHLEEWLK	1	0	3048.523830	0.0313	0.8450
Q[x]TVYQISELESLLRSSHIITKELK	0	0	2814.548970	0.0313	0.7500
LALTK[x]PKGTPGYGPLGVLPKVGIR	4	0	2431.467763	0.0313	0.7500
LIIPSDDALRTNAIVMK[x]DIR	16	0	2253.251374	0.0313	0.6250
DTMNVDINAIKK[x]GEIR	11	0	1815.951192	0.0313	0.5000
DQKK[x]DKPK	3	0	985.555594	0.0313	0.2500
VLTLELYK[x]K	7	0	1105.674641	0.0311	0.2800
M[x]SSKDISSK	0	0	981.480047	0.0311	0.2800
TAAVNIK[x]VR	6	0	970.592313	0.0311	0.2800
EQQQLIDDHFLFDK[x]PVSPLLLASGMAR	13	0	3067.579946	0.0311	0.8400
NPELFLRVGIK[x]PPK	10	0	1606.955817	0.0311	0.4350
Y[x]TVGQGYTKAAWFEK	0	0	1747.856893	0.0310	0.4650
DREISYPFK[x]R	8	0	1309.677823	0.0310	0.3100
A[x]TTVK	0	0	518.306385	0.0310	0.1550
NTACSGIIAEVK[x]LQAAYEYFR	11	0	2403.189167	0.0310	0.6500
LMVEMEKK[x]LEK	7	0	1376.740675	0.0309	0.3400
K[x]GFDFEYYQRNLLLQEK	0	0	2190.110853	0.0309	0.5250
LFK[x]SLGSGMDQEKVLNK	2	0	1893.002891	0.0309	0.5250
TIEAITFK[x]TDNHLSSTLEKLSFK	7	0	2622.390357	0.0309	0.7100
FLLDDFDQQEHIQKSETMK[x]YYLPK	18	0	3015.468672	0.0308	0.7400
IK[x]ENQEKISNNK	1	0	1443.768084	0.0308	0.3700
AHLDVQEK[x]DQPK	7	0	1406.715325	0.0308	0.3700
AERK[x]AR	3	0	729.424532	0.0308	0.1850
LDVAK[x]R	4	0	700.423137	0.0308	0.1850
LREWNQNIK[x]NLSNVVEISGK	8	0	2340.254878	0.0308	0.6150
DQKKDK[x]PK	5	0	985.555594	0.0306	0.2450
VNENIGDELLLEQCMK[x]HSTFIITKR	15	0	2987.520717	0.0306	0.7650
EDVQSLK[x]LK	6	0	1058.597121	0.0306	0.2750
LDGK[x]DELWKNDDQLTYTYK	3	0	2344.122200	0.0305	0.5800
SLPLQIEVANDCIK[x]WAIKEK	13	0	2354.266687	0.0305	0.6100
K[x]YDKTEDDIK	0	0	1253.613888	0.0305	0.3050
ENEQKIK[x]TLSMEK	6	0	1576.812980	0.0304	0.3950
GDSGEMSLQKLFK[x]	12	0	1438.712546	0.0304	0.3950
DNLSWLSK[x]ANNWSK	7	0	1661.816092	0.0304	0.4250
GYSKPNERATK[x]QSK	10	0	1592.826990	0.0304	0.4250
ASAGPLIASQTVK[x]K	12	0	1369.792844	0.0304	0.4250
INVKK[x]SYDYSATMYTR	4	0	1938.950858	0.0303	0.4850
GVMTLGFDLIK[x]RVYPYR	10	0	2027.102541	0.0303	0.5150
ISYGDSGLRTEPK[x]AVDEEMK	12	0	2224.068057	0.0300	0.6000
MEQK[x]PEVDYSEKFAELQK	3	0	2198.056433	0.0300	0.5400
IDTIVK[x]EIQDEKEAEAAR	5	0	2057.063963	0.0300	0.5400
ASLLK[x]VNMENLIVTDLGK	4	0	1957.091700	0.0300	0.5400
DK[x]MNFVILCR	1	0	1294.652534	0.0300	0.3000
IITK[x]EGVETR	3	0	1144.645129	0.0300	0.3000
I[x]DDQR	0	0	645.308172	0.0300	0.1500
DLK[x]LK	2	0	615.395529	0.0300	0.1500
VLTLSLMEELHK[x]MDDRK	11	0	2057.064831	0.0300	0.5100
NAEELSSYQK[x]KLIR	9	0	1677.904901	0.0300	0.4200
V[x]SPTGQITSTSARSGK	0	0	1575.821569	0.0300	0.4800
GGDEWKIEPLK[x]LK	10	0	1511.834706	0.0300	0.3900
NVQLAK[x]VTAEGGFHIYNDEEMADAVAR	5	0	2947.413282	0.0298	0.8050
YPMDAHK[x]SELEGVEEAR	6	0	1959.899550	0.0297	0.5050
ATAIGKSSTAAK[x]TFLEK	11	0	1722.951515	0.0297	0.5050
QIK[x]EIKEVIELPVK	2	0	1665.007573	0.0296	0.4150
SGFEK[x]IDLTRIVK	4	0	1504.861253	0.0296	0.3850
EAGFIDDILIITPASKEK[x]ADAAFLR	17	0	2703.448203	0.0296	0.7400
NK[x]YAIQLPLPPK	1	0	1380.812854	0.0296	0.3550
K[x]GINIDQSSNSK	0	0	1289.657479	0.0296	0.3550
VLTLELYKK[x]LR	8	0	1374.859801	0.0295	0.3250
LNDPEDKYEALSK[x]HIIMFDCK	12	0	2565.224226	0.0295	0.6200
INEDSKLAVNENLASSK[x]SSM	16	0	2136.036759	0.0295	0.5900
GGNMK[x]EVFRR	4	0	1192.613451	0.0295	0.2950
AK[x]NPMFALSR	1	0	1133.601493	0.0295	0.2950
S[x]SSDMAYTSMFKGNQKVVK	0	0	2107.007711	0.0295	0.5600
TAALSARPAK[x]NIRIHAYVK	9	0	2079.206421	0.0295	0.5600
EAGFIDDILIITPASK[x]EK	15	0	1959.056365	0.0294	0.5300
EIKIIYSDIDVDPVK[x]PEHVGKVVLK	14	0	2832.599943	0.0294	0.7350
HNDLAQLVQQSRPLMANFSKAK[x]SAK	21	0	2781.470679	0.0294	0.7350
NGYPMPCDVLAK[x]RMANIAQVSTQR	11	0	2719.335512	0.0294	0.7050
ISLRDVCIK[x]LGLDSEESAEYIVAK	8	0	2707.410100	0.0294	0.7050
ESQLVDK[x]FFEKINVK	6	0	1822.982813	0.0293	0.4400
NIRIHAYVK[x]VLTLSLMEELHK	8	0	2506.409261	0.0293	0.6150
DEK[x]SGVK	2	0	761.391895	0.0293	0.2050
FK[x]ELQPFIVQMAEQALDIEK	1	0	2376.239807	0.0292	0.5850
MSSKDISSK[x]SPSGNDALNDK	8	0	2079.974162	0.0292	0.5850
VVGSEFVQK[x]YLGEGPRMVR	8	0	2150.130540	0.0292	0.5550
HNDLAQLVQQSRPLMANFSK[x]AKSAK	19	0	2781.470679	0.0292	0.7300
K[x]HGQLK	0	0	709.423471	0.0292	0.1750
GGLGYPEDAIGKTK[x]LVK	13	0	1744.972250	0.0291	0.4950
LTHEK[x]STMLEK	4	0	1315.680522	0.0291	0.3200
IEASK[x]GLIDRMSTNLR	4	0	1802.967176	0.0291	0.4650
N[x]SSSDMAYTSMFKGNQKVVK	0	0	2221.050634	0.0290	0.5800
TLALK[x]YPGGGPGKTAILPVK	4	0	1980.177084	0.0290	0.5800
AEAKDVAK[x]MK	7	0	1089.585175	0.0290	0.2900
AELDK[x]IGLSK	4	0	1072.612770	0.0290	0.2900
IWK[x]SDEINEVLNKYQETQR	2	0	2392.202175	0.0289	0.5500
VTQKK[x]PPVQPLAYK	4	0	1595.939834	0.0289	0.4050
ASK[x]GSNDDEMKIDK	2	0	1536.708913	0.0289	0.4050
DGIVLAAEK[x]KVTSK	8	0	1457.845270	0.0289	0.4050
TDATFIRVIGSELVQK[x]YVGEGAR	15	0	2508.333515	0.0289	0.6650
YK[x]VNLYKFR	1	0	1229.692020	0.0289	0.2600
IKYEYQK[x]LK	6	0	1211.691351	0.0289	0.2600
GTLK[x]VHTIR	3	0	1023.618860	0.0289	0.2600
RHQGVLEIEFMIDHNMK[x]DGTQR	16	0	2653.285197	0.0289	0.6350
TAAVNIK[x]VRDMESDFQDLLGSLLNTR	6	0	2905.496614	0.0288	0.7500
TMLVK[x]AVANSTAANFIRVVGSEFVQK	4	0	2779.505334	0.0288	0.7500
LRTFHILEPK[x]EK	9	0	1509.866674	0.0288	0.3450
AELDK[x]IGLSKIR	4	0	1341.797930	0.0288	0.3450
IQK[x]ENRHK	2	0	1051.588622	0.0288	0.2300
K[x]LIR	0	0	528.374737	0.0288	0.1150
NMLSAGLIVAGYDEK[x]TGGDVYSIPLGGSLHK	14	0	3161.606550	0.0287	0.8900
EAADFIFDICGIAGIK[x]KTR	15	0	2124.103657	0.0287	0.5450
LMVEMEK[x]KLEK	6	0	1376.740675	0.0286	0.3150
SLPLQIEVANDCIK[x]WAIK	13	0	2097.129144	0.0286	0.5150
NTWNSTLETAKAK[x]YASQK	12	0	2040.027522	0.0286	0.5150
K[x]VGQYIR	0	0	862.502443	0.0286	0.2000
LFKSLGSGMDQEK[x]VLNK	12	0	1893.002891	0.0285	0.4850
SETMK[x]YYLPK	4	0	1258.626702	0.0285	0.2850
ARVEAQNHK[x]LNLADPVSIEYLTR	8	0	2636.403319	0.0285	0.6550
AMEQQDIK[x]PTVQNGEVSANAEQK	7	0	2514.201910	0.0285	0.6550
RGAPIEHDVGIMIDFECEK[x]MEGAFYR	18	0	3069.414541	0.0285	0.7400
DVEFLHSDK[x]IDTIVK	8	0	1757.919882	0.0283	0.4250
NK[x]HCLIKMNHGTTTLAFR	1	0	2141.098527	0.0283	0.5100
DKLVLK[x]EVFLSFHNLVGR	5	0	2113.204692	0.0283	0.5100
SSEETEDK[x]K	7	0	1051.466899	0.0283	0.2550
VVDASIVSKALGNFVASVLARLALTK[x]PK	25	0	2866.700654	0.0282	0.7900
VNENIGDELLLEQCMKHSTFIITK[x]R	23	0	2987.520717	0.0282	0.7050
KDK[x]MNFVILCR	2	0	1422.747490	0.0282	0.3100
LELKK[x]ANWCDK	4	0	1403.723052	0.0282	0.3100
SQDISINGNSKK[x]EEPK	11	0	1772.890370	0.0281	0.4500
VLK[x]TKDEGGPAGGLYI	2	0	1616.877294	0.0281	0.4500
AK[x]SAKIVR	1	0	871.560288	0.0281	0.2250
EMFGYAK[x]EHEPCVIFMDEIDAIGGRR	6	0	3069.414541	0.0281	0.7300
STMLEKIK[x]ENQEK	7	0	1576.812980	0.0281	0.3650
QKSLEK[x]TLVPYLR	5	0	1573.919099	0.0281	0.3650
INADHK[x]LNSLPLLQQLVK	5	0	2043.183957	0.0281	0.5050
TDTKTIEAITFK[x]TDNHLSSTLEK	11	0	2592.328152	0.0280	0.6450
NVSGNVLSEIK[x]NNWQIERLR	10	0	2368.261024	0.0280	0.5600
DLVK[x]K	3	0	601.379880	0.0280	0.1400
LSGVVEGIFQK[x]CYAK	10	0	1697.880996	0.0280	0.4200
DFLDAVQKVVK[x]GNQK	10	0	1687.925636	0.0280	0.4200
YDK[x]LVETSGQIR	2	0	1407.735725	0.0279	0.3350
LMTEFVDQVDDVVK[x]YEIDKTLAGVTR	13	0	2983.521097	0.0279	0.7250
M[x]SSKSSLELANNAVKSNDIEK	0	0	2264.131715	0.0279	0.5850
VLVDK[x]SR	4	0	815.486459	0.0279	0.1950
M[x]STLDLNHLADLYDRK	0	0	1903.946106	0.0278	0.4450
TGRSIK[x]GYTLPPHCSR	5	0	1828.936545	0.0278	0.4450
GLGYPEDAIGK[x]TKLVK	10	0	1687.950789	0.0278	0.4450
LCFDELKK[x]R	7	0	1207.638268	0.0278	0.2500
K[x]DLVRNFGR	0	0	1103.619920	0.0278	0.2500
SLALTKK[x]DK	6	0	1002.607293	0.0278	0.2500
K[x]SGFEKIDLTR	0	0	1292.708787	0.0277	0.3050
SIK[x]GYTLPPHCSR	2	0	1514.766308	0.0277	0.3600
K[x]AVYMPLCDPGNK	0	0	1491.721334	0.0277	0.3600
YIPNPVLVIIDVK[x]PK	12	0	1707.033394	0.0277	0.4150
VGCDRNK[x]YAIQLPLPPK	6	0	1968.061404	0.0276	0.4700
NEEEPTK[x]KGINIDQSSNSK	6	0	2117.023553	0.0276	0.5250
RFK[x]ELQPFIVQMAEQALDIEK	2	0	2532.340909	0.0276	0.5800
NK[x]EHIMDNLEAQAIEELEGAK	1	0	2381.153176	0.0276	0.5800
LK[x]LEAIMYDTELNSEGSAPAVR	1	0	2406.209961	0.0275	0.6050
EPPFAPIESAK[x]R	10	0	1340.708787	0.0275	0.3300
S[x]PTGQITSTSAR	0	0	1204.604720	0.0275	0.3300
YMLLSQIMLNSVSEVKSLLTGK[x]HAIR	21	0	2930.608409	0.0275	0.7150
DQIGEEK[x]TILQSLLQRAR	6	0	2097.154110	0.0275	0.4950
QEYALALQK[x]WDLSR	8	0	1719.894338	0.0275	0.3850
QIKEIK[x]EVIELPVK	5	0	1665.007573	0.0275	0.3850
NK[x]TDTKTIEAITFK	1	0	1608.872208	0.0275	0.3850
NWK[x]EGLSR	2	0	988.508981	0.0275	0.2200
K[x]LWK	0	0	573.363839	0.0275	0.1100
EMK[x]K	2	0	534.283541	0.0275	0.1100
SGNLPDADNSKSDISK[x]SSM	15	0	1951.879206	0.0274	0.5200
L[x]FKSLGSGMDQEKVLNK	0	0	1893.002891	0.0274	0.4650
MPIDFK[x]GFICK	5	0	1354.677686	0.0273	0.3000
IK[x]ILFSDVK	1	0	1061.648429	0.0272	0.2450
EIKIIYSDIDVDPVKPEHVGK[x]VVLK	20	0	2832.599943	0.0272	0.6800
ALSSLK[x]YMLLSQIMLNSVSEVKSLLTGK	5	0	3052.691464	0.0271	0.7600
EIKIIYSDIDVDPVK[x]PEHVGK	14	0	2393.284112	0.0271	0.5700
K[x]LIRIDDHIGIAIAGLAPDAR	0	0	2227.279973	0.0271	0.5700
M[x]GINERK	0	0	846.438129	0.0271	0.1900
EK[x]QNTPVLFDSK	1	0	1404.724827	0.0271	0.3250
IKLISGK[x]LDEAR	6	0	1341.797930	0.0271	0.3250
TKDAVVLGVEK[x]R	10	0	1313.766632	0.0271	0.3250
NEEGIIEFTK[x]TPNDTQK	9	0	1962.953358	0.0271	0.4600
C[x]SPSATLTHRTMTEKAR	0	0	1945.946117	0.0271	0.4600
LAIEREPPFAPIESAK[x]R	15	0	1923.057703	0.0271	0.4600
IIYSDIDVDPVK[x]PEHVGKVVLK	11	0	2462.378342	0.0270	0.5950
YTLYDQNDTK[x]EWLDK	9	0	1930.894787	0.0270	0.4050
GMALGSANEK[x]IEASK	9	0	1504.755469	0.0270	0.4050
D[x]VPTFANFHTPIFIAK	0	0	1816.951123	0.0269	0.4300
MPLLQSSVALLGQK[x]IR	13	0	1753.028320	0.0269	0.4300
LMVEMEK[x]K	6	0	1006.519074	0.0269	0.2150
K[x]EVAEADIASKDLEETDER	0	0	2147.022884	0.0268	0.5100
VLTLELYK[x]KLR	7	0	1374.859801	0.0268	0.2950
IDLTRIVK[x]SAK	7	0	1242.765906	0.0268	0.2950
ILIDK[x]ARVEAQNHK	4	0	1633.926306	0.0268	0.3750
RHNFVGLFVELSK[x]LLVK	12	0	1998.177753	0.0268	0.4550
SSEQANLYERK[x]TLVAHAVLK	10	0	2256.222519	0.0268	0.5350
IYADLKINEDSK[x]LAVNENLASSK	11	0	2534.322674	0.0267	0.6150
INDTVGIK[x]ESDTGLAPISFWDVAADR	7	0	2789.387058	0.0267	0.6950
ALERQLEMLDLQEGFIK[x]EDCK	16	0	2564.261336	0.0267	0.5600
ALRDTLSK[x]DQELTEENVSISVIGK	7	0	2644.391809	0.0267	0.6400
K[x]QLLIDGANVLR	0	0	1338.798265	0.0267	0.3200
MQK[x]LLR	2	0	787.473787	0.0267	0.1600
GTMK[x]VELYEIQLISEGQPVEGRLLR	3	0	2857.537024	0.0266	0.6650
AANVLAFQSTTK[x]TLALK	11	0	1776.014446	0.0265	0.4500
NLTDETK[x]NKHCLIK	6	0	1712.887868	0.0264	0.3700
S[x]TLDLNHLADLYDR	0	0	1644.810672	0.0264	0.3700
ENAINK[x]K	5	0	815.450075	0.0264	0.1850
MKSDINAHK[x]SQLFAGAAPNNHLEEWLK	8	0	3048.523830	0.0263	0.7100
M[x]TMVYSDNTSIITSAGGLMALLDEQER	0	0	2945.381905	0.0263	0.7100
VTVSKGVAIDLLEECK[x]NTACSGIIAEVK	15	0	3003.561908	0.0263	0.7350
SLPLQIEVANDCIKWAIK[x]EK	17	0	2354.266687	0.0262	0.5250
SLYFATPGNTSFK[x]TDM	12	0	1778.818457	0.0262	0.4200
K[x]RMPIDFK	0	0	1033.574220	0.0262	0.2100
EDCK[x]SLKR	3	0	1034.517826	0.0262	0.2100
GYSK[x]PNER	3	0	949.461699	0.0262	0.2100
K[x]PIGATWK	0	0	899.522844	0.0262	0.2100
IEIPLPNEVGRMEILK[x]IHLEK	15	0	2470.398029	0.0262	0.5500
VEAQNHK[x]LNLADPVSIEYLTR	6	0	2409.265107	0.0262	0.5500
LVPYLTKLESK[x]QR	10	0	1573.919099	0.0262	0.3400
SLDK[x]QMVEERVLK	3	0	1573.849698	0.0262	0.3400
SWIGAYLAK[x]IPER	8	0	1502.824477	0.0262	0.3400
VDAQDFLK[x]VAETR	7	0	1490.772835	0.0262	0.3400
S[x]SIGTGYDLGLFFSPDGR	0	0	1887.900207	0.0261	0.4700
M[x]PPKEDWEK	0	0	1158.537893	0.0261	0.2350
K[x]INVKFFEK	0	0	1151.670224	0.0261	0.2350
DIK[x]SMIADK	2	0	1019.532081	0.0261	0.2350
AVENASTCIGIKCEDGVILALEK[x]VVTSK	22	0	3003.561908	0.0261	0.7300
VTQK[x]KPPVQPLAYK	3	0	1595.939834	0.0261	0.3650
QLEMLDLQEGFIKEDCK[x]SLK	16	0	2423.207516	0.0260	0.5200
QDLADATVETLK[x]AIEGKIAR	11	0	2141.169090	0.0260	0.5200
K[x]AFGR	0	0	577.333601	0.0260	0.1300
CFCAHNSRIAGEHLSNGEK[x]PLLTPEK	18	0	2964.433301	0.0260	0.6750
VIGSELVQK[x]YVGEGAR	8	0	1703.920551	0.0259	0.4150
HHFYAK[x]IDRPAQVISFK	5	0	2056.100568	0.0259	0.4400
FSFISNVRPK[x]LFAYPPK	9	0	2010.109010	0.0259	0.4400
TLLARAVAHHTDCK[x]FIR	13	0	2008.078783	0.0259	0.4400
DKPK[x]YEPPVPTR	3	0	1425.761546	0.0258	0.3100
SPSGNDALNDK[x]K	10	0	1244.599634	0.0258	0.3100
EK[x]WIAK	1	0	773.443537	0.0258	0.1550
SLEFK[x]ASELAEDFHIPVTR	4	0	2188.116331	0.0258	0.4900
VK[x]VIAATNRVDTLDPALLR	1	0	2064.205418	0.0258	0.4900
FFEKEDVQSLK[x]LK	10	0	1609.871482	0.0258	0.3350
ASK[x]VLELRAELDK	2	0	1470.840518	0.0258	0.3350
NCK[x]ADAGITIAPR	2	0	1385.708463	0.0258	0.3350
K[x]GEIRMGTTITALR	0	0	1545.866017	0.0257	0.3600
LK[x]PLIEK	1	0	839.547996	0.0257	0.1800
IIPLKK[x]D	5	0	825.532346	0.0257	0.1800
LALTK[x]PK	4	0	769.506134	0.0257	0.1800
AEQEELLSEK[x]VSTKK	9	0	1717.909710	0.0257	0.3850
HNLNLSPEATASFTRK[x]QLATSLR	15	0	2554.361457	0.0257	0.5900
LAYVYADMRVVGQLLEK[x]LKPLIEK	16	0	2788.592357	0.0256	0.6150
VVGSEFVQK[x]YLGEGPR	8	0	1763.920551	0.0256	0.4100
SDINAHK[x]SQLFAGAAPNNHLEEWLK	6	0	2789.388396	0.0256	0.6400
NEEEPTKK[x]GINIDQSSNSK	7	0	2117.023553	0.0255	0.4850
A[x]ASLLKVNMENLIVTDLGKYAEVLIETAK	0	0	3145.730683	0.0255	0.7400
DCISGWGCVVYVITADK[x]CIK	16	0	2343.106032	0.0255	0.5100
NEEK[x]LAEFDK	3	0	1221.587675	0.0255	0.2550
MEQK[x]PEVDYSEK	3	0	1481.670742	0.0254	0.3050
K[x]ILFENPDEATKR	0	0	1559.830681	0.0254	0.3300
KDKPK[x]YEPPVPTR	4	0	1553.856502	0.0254	0.3300
ESDK[x]APDLIELNR	3	0	1498.762664	0.0254	0.3300
NLTDETKNK[x]HCLIK	8	0	1712.887868	0.0254	0.3550
E[x]EMIAAQGIDEEDRR	0	0	1760.799843	0.0253	0.3800
QSK[x]YTYDRGTTAVLK	2	0	1729.899815	0.0253	0.3800
VATEKDFLDAVQK[x]VVK	12	0	1788.998462	0.0253	0.4050
M[x]ATTVKDTMNVDINAIKK	0	0	1992.038284	0.0253	0.4550
GDVAASILDK[x]YRTGIATMLTR	9	0	2251.199340	0.0252	0.5300
MELLEQYNVIHDHQEERMQK[x]LLR	19	0	2951.474439	0.0252	0.5800
TLASLQK[x]RTHALENTFLPSNSAR	6	0	2554.361457	0.0252	0.5800
IPERIVCFMLNEK[x]LNQQSVLLPLLK	12	0	2994.676091	0.0252	0.6300
TDLNHENLK[x]GGDDLDPNYVLSSRVR	8	0	2826.389513	0.0252	0.6300
ATDGVVLATEK[x]KPTSELAIGASLEK	10	0	2527.374374	0.0252	0.6300
MSTLDLNHLADLYDRK[x]DWNACK	15	0	2678.257980	0.0250	0.5500
SYATGPYARELAAIK[x]EDTEAVLK	14	0	2495.290650	0.0250	0.5750
MARENAPAIIFIDEIDAIATK[x]R	20	0	2457.304859	0.0250	0.5500
K[x]EFEIIKGVLCQFR	0	0	1765.954825	0.0250	0.3500
VTVSK[x]GVAIDLLEECK	4	0	1759.938898	0.0250	0.4000
DQPK[x]KVGQYIR	3	0	1330.735668	0.0250	0.2750
LGVK[x]RFK	3	0	846.543913	0.0250	0.1750
KLDVAK[x]R	5	0	828.518092	0.0250	0.1750
K[x]WRLR	0	0	757.471088	0.0250	0.1250
V[x]KAFGR	0	0	676.402010	0.0250	0.1500
K[x]DKPK	0	0	614.375128	0.0250	0.1250
K[x]KSGR	0	0	574.355062	0.0250	0.1250
I[x]AIVVNQNWYCANTKYVTGPK	0	0	2438.241535	0.0250	0.5250
LFAYPPK[x]SVQPTAKTVQK	6	0	2002.125051	0.0250	0.4500
TK[x]VVDRYADVIASIGLSR	1	0	1962.089727	0.0250	0.4500
E[x]IINRDIGKVVDK	0	0	1497.851416	0.0250	0.3250
FKLNVYK[x]YR	6	0	1229.692020	0.0250	0.2250
FMALGLALLFNGK[x]QDLADATVETLKAIEGK	12	0	3176.715368	0.0248	0.7450
YSDIGGLSK[x]QIEELFEAIVLPMQQADK	8	0	3021.536746	0.0248	0.6700
GSQVSEFIDTESFAPTITVQSK[x]LSNR	21	0	2840.419082	0.0248	0.6450
SK[x]RSIGISDALQMAADAQPAVGLAR	1	0	2525.338279	0.0248	0.6200
SLADFEKALQDYK[x]PELASDPIIR	12	0	2618.359059	0.0248	0.5700
FFYILYFELYK[x]IAQDTLARR	10	0	2569.373199	0.0247	0.4950
IAKGAIEK[x]VDDLLTTQAEAK	7	0	2113.162944	0.0247	0.4950
TTMTNGFLAHKLCIHK[x]NK	15	0	2113.092380	0.0247	0.4450
NK[x]PDERFNTGVVNVR	1	0	1743.901545	0.0247	0.3700
SGVK[x]LENVKIYADLK	3	0	1675.950788	0.0247	0.3700
DNLSWLSKANNWSK[x]FTATAALGVIHR	13	0	2899.509173	0.0246	0.6400
SSEETEDKK[x]MQE	8	0	1439.608537	0.0246	0.2950
TPNDTQK[x]YSNDK	6	0	1409.642221	0.0246	0.2950
DYYTKQSK[x]ATR	7	0	1359.678214	0.0245	0.2700
SLEK[x]TLVPYLR	3	0	1317.765572	0.0245	0.2700
ASK[x]AAREYLEK	2	0	1264.677488	0.0245	0.2700
VLGVFSEK[x]AQIKILYVNNAK	7	0	2233.283329	0.0245	0.4900
TMGK[x]NKVLVK	3	0	1116.668841	0.0245	0.2450
LLKVTVSK[x]GVAIDLLEECK	7	0	2114.201970	0.0245	0.4650
LISLYYDNSSYTDAINLINTLLSELK[x]R	25	0	3131.638897	0.0244	0.6600
EWNQNIK[x]NLSNVVEISGK	6	0	2071.069718	0.0244	0.4400
LMTEFVDQVDDVVKYEIDK[x]TLAGVTR	18	0	2983.521097	0.0244	0.6350
DLASFIPDNK[x]LNCVIDR	9	0	1988.998864	0.0244	0.4150
QNLFVPTSDK[x]EKASFAR	9	0	1937.000583	0.0244	0.4150
K[x]LMELFISKSNSDDPASFTSINNYK	0	0	2848.395178	0.0244	0.6100
ATDGVVLATEKK[x]PTSELAIGASLEK	11	0	2527.374374	0.0244	0.6100
DSYLIIDK[x]LPSEYDSR	7	0	1912.941734	0.0244	0.3900
SK[x]TLQYFA	1	0	956.496688	0.0244	0.1950
KLGVK[x]PPK	4	0	865.574877	0.0244	0.1950
DLEETDERSLALTK[x]K	13	0	1746.899873	0.0243	0.3650
K[x]YTGLLR	0	0	849.507194	0.0243	0.1700
LVK[x]GRQD	2	0	814.466059	0.0243	0.1700
HGGYKPTDKHK[x]TDLNHENLK	10	0	2331.171880	0.0243	0.4850
AHLDVQEKDQPK[x]K	11	0	1534.810280	0.0242	0.3150
KVAEQNENPTVGSAQK[x]MIQDEAQK	15	0	2642.296866	0.0242	0.5800
GK[x]YYPLKSMTEK	1	0	1443.743119	0.0242	0.2900
LK[x]GYQTIELDKK	1	0	1434.808159	0.0242	0.2900
GYIGDPIK[x]FVRSVVLLPEEEPLR	7	0	2625.452897	0.0241	0.5550
SIMLYLMVQSVNSELKLLSSAK[x]K	21	0	2581.422189	0.0241	0.5550
MPPKEDWEKYQK[x]PVDTEEENDK	11	0	2734.243102	0.0241	0.5300
QGDTK[x]INHEHFMDGILEVQMRK	4	0	2625.279050	0.0241	0.5300
K[x]GYQTIELDKK	0	0	1321.724101	0.0241	0.2650
V[x]GVFKNVSGNVLSEIK	0	0	1688.946037	0.0241	0.3850
DNLSWLSK[x]ANNWSKFTATAALGVIHR	7	0	2899.509173	0.0240	0.6250
YLHQSLK[x]YKEDTALR	6	0	1863.984208	0.0240	0.3600
M[x]STLDLNHLADLYDR	0	0	1775.851150	0.0240	0.3600
FLSK[x]TLDSNSLTHEK	3	0	1718.883832	0.0240	0.3600
GTK[x]KSGNLPDADNSK	2	0	1530.763724	0.0240	0.3600
VYATMQK[x]LQK	6	0	1208.658670	0.0240	0.2400
MVTANIK[x]NIK	6	0	1130.648106	0.0240	0.2400
Q[x]DRGK	0	0	602.313592	0.0240	0.1200
LVK[x]GR	2	0	571.380549	0.0240	0.1200
SRQETQYK[x]IDELVSNNEK	7	0	2180.070835	0.0239	0.4300
D[x]TEMSVNMSDFLHDQATR	0	0	2095.893807	0.0239	0.4300
ATSAGPK[x]QTETINWLEKR	6	0	2029.059155	0.0239	0.4300
IIYSDIDVDPVK[x]PEHVGK	11	0	2023.062511	0.0239	0.4300
SAQEILCNEPVETYGSFDLK[x]EK	19	0	2556.205265	0.0239	0.5250
NSIVSK[x]YTQSTNNDDPK	5	0	1909.901659	0.0238	0.4050
LSVEALNSLTGEFK[x]GKYYPLK	13	0	2356.267737	0.0238	0.5000
VHEVGDDLVIGASGFEADALALVK[x]R	23	0	2580.354642	0.0238	0.5950
ASK[x]ERAER	2	0	945.499144	0.0237	0.1900
K[x]NCK	0	0	548.274037	0.0237	0.0950
K[x]CIK	0	0	547.315173	0.0237	0.0950
K[x]LEK	0	0	516.327120	0.0237	0.0950
MYGGVREPLK[x]EVVQFVGSR	9	0	2150.130540	0.0237	0.4500
AHILRIHAK[x]SMAIDK	8	0	1702.966393	0.0237	0.3550
EK[x]VAFILDQVR	1	0	1316.745171	0.0236	0.2600
M[x]CSPSATLTHRTMTEKAR	0	0	2076.986596	0.0236	0.4250
QYSAKAK[x]WSTAETLTNNK	6	0	2040.027522	0.0236	0.4250
SVMIMVK[x]MYSPSENCFFFRMAIVSK	6	0	3001.439500	0.0236	0.5900
YEVGAEYIKK[x]VIAR	9	0	1637.914013	0.0236	0.3300
NK[x]HCLIK	1	0	911.501059	0.0236	0.1650
MHNNHAKSLPPEEYDEK[x]LYNK	16	0	2556.206604	0.0236	0.4950
QPEDK[x]LRMELLEQYNVIHDHQEER	4	0	3048.472188	0.0235	0.5650
VSEVLNSEDITGIQEK[x]STDLRALR	15	0	2672.397956	0.0235	0.5650
LFLLRSDYYMASTYTK[x]K	15	0	2099.076051	0.0235	0.4000
EQK[x]PEVDYSEKFAELQK	2	0	2067.015955	0.0235	0.4000
VLNKGDSGEMSLQKLFK[x]	16	0	1893.002891	0.0235	0.4000
DLK[x]LKWSDER	2	0	1288.677488	0.0235	0.2350
V[x]GVFKNVSGNVLSEIKNNWQIER	0	0	2629.397507	0.0235	0.5400
EEPDVIMGTSRVLGVFSEK[x]AQIK	18	0	2532.325651	0.0235	0.5400
AAILERPYASTGAYK[x]LDPPILPENGDLEK	14	0	3140.639231	0.0234	0.6800
K[x]LQVAVDDAESHFVDRPAGGEALFVIGLR	0	0	3108.635484	0.0234	0.6800
APESLQQSYILMEDLYERK[x]LWK	18	0	2739.394060	0.0234	0.5150
ASRGAATIK[x]GAIWYGIDFTAAR	8	0	2295.212290	0.0234	0.5150
DEK[x]YTLYDQNDTKEWLDK	2	0	2303.059269	0.0233	0.4200
GGNMDSLK[x]INFSAFQLPVVTR	7	0	2293.188777	0.0233	0.4900
EVIELPLK[x]NPELFLR	7	0	1809.039932	0.0233	0.3500
G[x]VFKNVSGNVLSEIK	0	0	1589.877628	0.0233	0.3500
GVMTLGFDLIK[x]R	10	0	1348.753625	0.0233	0.2800
ENK[x]IQR	2	0	786.434760	0.0233	0.1400
ASK[x]AAR	2	0	602.349976	0.0233	0.1400
EDK[x]EGVVNTIAFAIRLTGDTNGALDK	2	0	2746.413605	0.0233	0.6050
DVPTFANFHTPIFIAK[x]R	15	0	1973.052225	0.0232	0.3950
VLVDMESMLVPK[x]PLINK	11	0	1925.072882	0.0232	0.3950
EAADFIFDICGIAGIK[x]K	15	0	1866.954882	0.0232	0.3950
LCIHKNK[x]LTNDETR	6	0	1740.894015	0.0232	0.3250
VDAQDFLK[x]VAETRR	7	0	1646.873938	0.0232	0.3250
EAVELPLTHPELYEEMGIK[x]PPK	18	0	2519.298044	0.0232	0.5100
AELATEAYTPLTSLEGIVILK[x]K	20	0	2359.324913	0.0232	0.5100
KVSTTPANSFELK[x]QYLIQR	12	0	2222.205809	0.0232	0.4400
KEAGFIDDILIITPASK[x]EK	16	0	2087.151320	0.0232	0.4400
D[x]GIQDIMPSQAKELKK	0	0	1799.945046	0.0231	0.3700
ENWK[x]YACK	3	0	1097.496365	0.0231	0.1850
M[x]MGINERK	0	0	977.478607	0.0231	0.1850
NEEEPTK[x]K	6	0	973.471593	0.0231	0.1850
K[x]QLATSLR	0	0	915.550117	0.0231	0.1850
LDDMSLIKEDCEAATDPLLK[x]K	19	0	2404.186446	0.0231	0.4850
SLADFEK[x]ALQDYKPELASDPIIR	6	0	2618.359059	0.0230	0.5300
SGFEK[x]IDLTR	4	0	1164.613831	0.0230	0.2300
GGLGYPEDAIGK[x]TKLVK	11	0	1744.972250	0.0229	0.3900
DDINLDEASAMAVK[x]FLSKTLDSNSLTHEK	13	0	3191.565471	0.0229	0.6650
MIQDEAQK[x]LHVASDLDALISAALR	7	0	2607.368908	0.0229	0.5500
K[x]EDSSPCGYIIR	0	0	1423.676496	0.0229	0.2750
QNLFVPTSDK[x]EK	9	0	1404.724827	0.0229	0.2750
GSNDDEMK[x]IDKK	7	0	1378.639778	0.0229	0.2750
LSGVVEGIFQKCYAK[x]NEWR	14	0	2283.146914	0.0229	0.4350
GTEVEK[x]ITIKVHVSEVLGDIR	5	0	2321.295344	0.0229	0.4800
QAIVSAVK[x]FEEEAK	7	0	1547.819448	0.0229	0.3200
K[x]EKWIAK	0	0	901.538493	0.0229	0.1600
IK[x]LISGK	1	0	757.506134	0.0229	0.1600
QVARNELEK[x]LNFSSLK	8	0	1875.021318	0.0228	0.3650
QGITEAYNQK[x]AVEKLMSR	9	0	2065.062523	0.0228	0.4100
NTWNSTLETAK[x]AKYASQK	10	0	2040.027522	0.0228	0.4100
K[x]RVIEHNIR	0	0	1163.688664	0.0228	0.2050
LELK[x]KANWCDK	3	0	1403.723052	0.0227	0.2500
YSNDK[x]SIVNSM	4	0	1256.570643	0.0227	0.2500
K[x]GTKTSETNDR	0	0	1235.610532	0.0227	0.2500
MGTTITALRYK[x]DGVILAADSR	10	0	2251.199340	0.0226	0.4750
LILVDDEK[x]TSWIYKNK	7	0	1964.061785	0.0225	0.3600
VPDK[x]LIDASTVK	3	0	1284.728853	0.0225	0.2700
VK[x]AFGR	1	0	676.402010	0.0225	0.1350
D[x]RGK	0	0	474.255021	0.0225	0.0900
LEK[x]VRQLIIK	2	0	1238.807376	0.0225	0.2250
IQYVGK[x]QDPK	5	0	1174.634566	0.0225	0.2250
K[x]EAGFIDDILIITPASKEK	0	0	2087.151320	0.0224	0.4250
QDLADATVETLK[x]AIEGK	11	0	1800.946820	0.0224	0.3800
STMLEK[x]IKENQEK	5	0	1576.812980	0.0223	0.2900
TEPK[x]AVDEEMKVR	3	0	1530.771118	0.0223	0.2900
DK[x]SAQVILSEIEVLEAEHRPFK	1	0	2537.348830	0.0223	0.4900
LQK[x]DLGQVLNK	2	0	1254.729522	0.0223	0.2450
VNQIESQMAMAEK[x]LIQIRVK	12	0	2328.265640	0.0223	0.4450
GTCAGEVFMALK[x]GMALGSANEKIEASK	11	0	2769.349823	0.0222	0.6000
MATTVK[x]DTMNVDINAIKK	5	0	1992.038284	0.0222	0.4000
ETTEKK[x]IDK	5	0	1090.586949	0.0222	0.2000
NLTDETK[x]NK	6	0	1061.535250	0.0222	0.2000
DPEEEAEMMTK[x]ETTEK	10	0	1896.796787	0.0222	0.3550
K[x]GILLPESLTEAVEATTYAILRK	0	0	2515.426015	0.0222	0.5100
SLGSGMDQEKVLNK[x]EHLEADFVTQVAVR	13	0	3099.565749	0.0221	0.6200
DVEFLHSDK[x]IDTIVKEIQDEK	8	0	2500.269581	0.0221	0.4650
SSCK[x]IVFRSELQDK	3	0	1695.861321	0.0221	0.3100
NCACVISQK[x]KVPDK	8	0	1645.827913	0.0221	0.3100
YEVGAEYIK[x]KVIAR	8	0	1637.914013	0.0221	0.3100
IK[x]YEYQK	1	0	970.512337	0.0221	0.1550
YEYQK[x]LK	4	0	970.512337	0.0221	0.1550
K[x]DWNACK	0	0	920.417393	0.0221	0.1550
EIQDEK[x]EAEAAR	5	0	1387.657871	0.0221	0.2650
I[x]INRDIGKVVDK	0	0	1368.808828	0.0221	0.2650
K[x]GVVALVEDKTK	0	0	1285.760486	0.0221	0.2650
AQIK[x]ILYVNNAKSQEEAIENIK	3	0	2515.364479	0.0220	0.4850
YLHQSLKYK[x]EDTALR	8	0	1863.984208	0.0220	0.3300
QLEMLDLQEGFIK[x]EDCKSLK	12	0	2423.207516	0.0220	0.4400
FRKLGVK[x]PPK	6	0	1168.744388	0.0220	0.2200
NEEK[x]K	3	0	646.328572	0.0220	0.1100
LK[x]DLR	1	0	643.401675	0.0220	0.1100
TVLQDVEANIAALMQATK[x]QRDPR	17	0	2567.348842	0.0220	0.5050
LNFSSLKMK[x]DAVK	8	0	1479.811862	0.0219	0.2850
K[x]SAQVILSEIEVLEAEHRPFK	0	0	2422.321891	0.0219	0.4600
AFNNAGITSVGVTGK[x]NCACVISQK	14	0	2495.225954	0.0219	0.5250
ATLTGMKIDVLFSK[x]IR	13	0	1792.027986	0.0219	0.3500
TLDSNSLTHEK[x]IEFATITK	10	0	2147.110911	0.0218	0.4150
YVQVEQRNK[x]PDERFNTGVVNVR	8	0	2646.362518	0.0218	0.4800
N[x]STEEIDLYNR	0	0	1352.620760	0.0218	0.2400
DYGDLGSSVNPLDKTNNLDLEHK[x]HK	22	0	2808.367718	0.0218	0.5450
KNCK[x]ADAGITIAPR	3	0	1513.803419	0.0218	0.3050
QIAIVVNQNWYCANTK[x]YVTGPKNK	15	0	2808.437985	0.0217	0.5200
DCISGWGCVVYVITADK[x]CIKR	16	0	2499.207134	0.0217	0.4550
YPMDAHK[x]SELEGVEEARR	6	0	2116.000652	0.0217	0.3900
L[x]KGYQTIELDKK	0	0	1434.808159	0.0217	0.2600
IDVLFSK[x]IR	6	0	1089.654575	0.0217	0.1950
DKK[x]ASLLTR	2	0	1030.613439	0.0217	0.1950
ERK[x]PRR	2	0	840.504172	0.0217	0.1300
QAAK[x]ASVVETVTLTKVTQK	3	0	2001.146903	0.0216	0.4100
DARSLNK[x]FSVATITPEGIEFQTDQSVSSK	6	0	3154.578087	0.0216	0.6250
YMLLSQIMLNSVSEVK[x]SLLTGKHAIR	15	0	2930.608409	0.0215	0.5600
ILFENPDEATK[x]RK	10	0	1559.830681	0.0215	0.2800
VATEK[x]DFLDAVQK	4	0	1462.766689	0.0215	0.2800
SQK[x]ALDTLFSAIR	2	0	1448.798656	0.0215	0.2800
D[x]GLEDDMPALADEEFEKMDR	0	0	2324.977588	0.0215	0.4300
SMIADK[x]HAIR	5	0	1140.607305	0.0215	0.2150
VNENIGDELLLEQCMK[x]HSTFIITK	15	0	2831.419615	0.0215	0.5150
SSK[x]SSLELANNAVK	2	0	1446.767750	0.0214	0.3000
TMTEK[x]AR	4	0	835.422145	0.0214	0.1500
IDVLFSK[x]IRLAYVYADMR	6	0	2172.176427	0.0214	0.3850
LTLEAMDLEIVEKEHFK[x]ELVSK	16	0	2600.377016	0.0214	0.4700
FVIHQEENK[x]RSVGIK	8	0	1782.973979	0.0213	0.3200
SMIADK[x]HAIRILAHR	5	0	1730.972539	0.0213	0.3200
LISGK[x]LDEARELLVK	4	0	1682.992985	0.0213	0.3200
LMELFISK[x]SNSDDPASFTSINNYK	7	0	2720.300222	0.0213	0.5100
IQDAELAILQK[x]TQNLR	10	0	1853.036967	0.0213	0.3400
SGNLPDADNSK[x]SDISK	10	0	1646.774679	0.0213	0.3400
LK[x]PQDERTQEER	1	0	1527.764059	0.0213	0.2550
RNAEELSSYQK[x]K	10	0	1451.736786	0.0213	0.2550
IINRDIGK[x]VVDK	7	0	1368.808828	0.0213	0.2550
GGVHVK[x]LAHLSK	5	0	1244.735277	0.0213	0.2550
ENK[x]IQRQR	2	0	1070.594434	0.0213	0.1700
LIEK[x]LELR	3	0	1012.628028	0.0213	0.1700
DTALEK[x]YK	5	0	966.502166	0.0213	0.1700
RMK[x]K	2	0	561.342056	0.0213	0.0850
K[x]REK	0	0	559.344165	0.0213	0.0850
YDK[x]K	2	0	552.290736	0.0213	0.0850
I[x]INR	0	0	514.322703	0.0213	0.0850
T[x]MVYSDNTSIITSAGGLMALLDEQER	0	0	2814.341427	0.0212	0.5500
FDSEK[x]AGDREVQR	4	0	1535.732760	0.0212	0.2750
LNFSSLK[x]MKDAVK	6	0	1479.811862	0.0212	0.2750
VNGVVFTNRPDEK[x]NRQYQEVVK	12	0	2618.356371	0.0211	0.4650
TLLYGK[x]RFFPYYVYTTVAGIDK	5	0	2614.383428	0.0211	0.4650
QEYDLPK[x]PYLGSLAEALVSTGAVSLIK	6	0	2861.542489	0.0211	0.5700
ERAEAGLALSLIVK[x]ALSIEGDDK	13	0	2397.311385	0.0211	0.4850
NELEKLNFSSLK[x]MK	11	0	1679.891560	0.0211	0.2950
LFAYPPK[x]SVQPTAK	6	0	1545.855441	0.0211	0.2950
IIRGAIESYK[x]VVDASIVSK	9	0	2047.167638	0.0211	0.4000
KDQK[x]K	3	0	645.380940	0.0210	0.1050
K[x]EEPK	0	0	629.338410	0.0210	0.1050
VSTK[x]K	3	0	561.348581	0.0210	0.1050
ALGNFVASVLARLALTKPK[x]GTPGYGPLGVLPK	18	0	3204.874916	0.0209	0.6700
KAVYMPLCDPGNK[x]AEESAFYER	12	0	2574.188176	0.0209	0.4600
CFGIK[x]FDIMPR	4	0	1382.683832	0.0209	0.2300
MK[x]SLSEQYTER	1	0	1370.649950	0.0209	0.2300
EEYVSDPK[x]EQM	7	0	1353.575786	0.0209	0.2300
EDALFK[x]NEEKK	5	0	1349.682631	0.0209	0.2300
CSPSATLTHRTMTEK[x]AR	14	0	1945.946117	0.0209	0.3550
LQNVSNFQK[x]IAMVDNHVCLAFAGLNADAR	8	0	3215.596667	0.0209	0.6050
LGVKPPKGCLMFGPPGTGK[x]TLLAR	18	0	2494.391501	0.0208	0.5000
GDVAASILDK[x]YR	9	0	1306.688052	0.0208	0.2500
SQDISINGNSK[x]K	10	0	1289.657479	0.0208	0.2500
TLEVLYLK[x]MHNNHAKSLPPEEYDEK	7	0	2997.490468	0.0208	0.5200
AANVLAFQSTTKTLALK[x]YPGGGPGK	16	0	2489.364088	0.0208	0.5200
M[x]NSIVSKYTQSTNNDDPKK	0	0	2169.037093	0.0208	0.3950
TIEAITFK[x]TDNHLSSTLEK	7	0	2147.110911	0.0208	0.3950
SALSTLNGFVEELK[x]AEVRR	13	0	2118.143212	0.0208	0.3950
ENAPAIIFIDEIDAIATK[x]R	17	0	2099.126168	0.0208	0.3950
VVGSELIQK[x]YLGDGPRLVR	8	0	2098.189768	0.0208	0.3950
YEAK[x]AIGSGSEPAKSELVK	3	0	1963.026127	0.0208	0.3950
IK[x]TLSMEKHTELR	1	0	1584.865682	0.0208	0.2700
K[x]VSTTPANSFELK	0	0	1420.756126	0.0208	0.2700
SVQPLASAK[x]ELLR	8	0	1410.819392	0.0208	0.2700
NK[x]LDPYWNQLIVAGVDGENK	1	0	2272.148690	0.0207	0.4150
YPLLSSSCGSQSLK[x]SGLWGPAICTNAVR	13	0	3008.484666	0.0207	0.5800
AFGRVYATMQK[x]LQK	10	0	1639.886752	0.0207	0.2900
QGITEAYNQK[x]AVEK	9	0	1577.804860	0.0207	0.2900
KEK[x]WIAK	2	0	901.538493	0.0207	0.1450
GNQK[x]VVK	3	0	771.460247	0.0207	0.1450
SAK[x]GTKR	2	0	746.439846	0.0207	0.1450
DTALEKYK[x]SYLLQHR	7	0	1863.984208	0.0207	0.3100
MSSK[x]SSLELANNAVK	3	0	1577.808228	0.0207	0.3100
DVCIK[x]LGLDSEESAEYIVAKGIR	4	0	2564.315479	0.0207	0.4750
AMSIVGLLLDDTDPMINVMK[x]LDK	19	0	2531.304781	0.0207	0.4750
LILVDDEKTSWIYK[x]NK	13	0	1964.061785	0.0206	0.3300
FHQLK[x]PTRVLTLAMVKR	4	0	2037.203252	0.0206	0.3500
GVILYGAPGTGK[x]TLLAK	11	0	1657.976610	0.0206	0.3500
IDK[x]KTTEEK	2	0	1090.586949	0.0206	0.1850
VLK[x]LTLEAMDLEIVEKEHFK	2	0	2384.302404	0.0205	0.4100
TIDNAETMK[x]K	8	0	1149.569917	0.0205	0.2050
HQGVLEIEFMIDHNMK[x]DGTQR	15	0	2497.184095	0.0205	0.4300
AVNARALTCK[x]MPGTLLPGPGK	9	0	2151.165540	0.0205	0.4300
DYYTK[x]QSKATR	4	0	1359.678214	0.0205	0.2250
SAK[x]IVRTLIDK	2	0	1242.765906	0.0205	0.2250
VYSEIPLSNATSLLYLENTK[x]ETEK	19	0	2741.400978	0.0204	0.4900
LEKSLLELNETQSNIQEQGVNWGK[x]K	23	0	2884.492911	0.0204	0.5100
IWK[x]SDEINEVLNK	2	0	1586.830346	0.0204	0.2650
ITAFLLADSK[x]SQK	9	0	1420.792510	0.0204	0.2650
TTEEKEATPMEMDEEK[x]SQDISINGNSK	15	0	3040.348747	0.0204	0.5500
G[x]GLGYPEDAIGKTK	0	0	1404.724827	0.0204	0.2850
DSESTEEK[x]EAQAVQR	7	0	1705.775405	0.0203	0.3050
AVAVVVDPIQSVK[x]GK	12	0	1508.892552	0.0203	0.3050
Q[x]YTVGQGYTKAAWFEK	0	0	1875.915465	0.0203	0.3250
DISSK[x]SPSGNDALNDK	4	0	1646.774679	0.0203	0.3250
VELAKQNLFVPTSDK[x]EK	14	0	1945.051948	0.0203	0.3450
YGLQGPTWLVHK[x]ENAINK	11	0	2067.090061	0.0203	0.3650
Q[x]IAIVVNQNWYCANTKYVTGPK	0	0	2566.300107	0.0202	0.4450
VLVDMESMLVPK[x]PLINKIYDQLNSR	11	0	2914.565879	0.0202	0.5050
GVQLCDETFERATLTGMK[x]IDVLFSK	17	0	2857.435264	0.0202	0.5050
K[x]AIPLALGLLSASNPQMRIFDTLSR	0	0	2711.515506	0.0202	0.5050
KQCVIANSCK[x]TAINTGGGSVAVFNK	9	0	2623.320910	0.0202	0.5050
SLNK[x]FSVATITPEGIEFQTDQSVSSK	3	0	2812.412936	0.0202	0.5250
SINFCMDMDLSACILNASK[x]AHLDVQEK	18	0	3109.433949	0.0200	0.5400
DEKYTLYDQNDTK[x]EWLDK	12	0	2303.059269	0.0200	0.3600
MATTVKDTMNVDINAIK[x]K	16	0	1992.038284	0.0200	0.3600
MPPK[x]EDWEK	3	0	1158.537893	0.0200	0.1800
DDINLDEASAMAVKFLSK[x]TLDSNSLTHEK	17	0	3191.565471	0.0200	0.5800
AASLLK[x]VNMENLIVTDLGKYAEVLIETAK	5	0	3145.730683	0.0200	0.5800
GIESEAYESVLDLAK[x]ICDVRSILR	14	0	2735.416246	0.0200	0.4800
DDGLEDDMPALADEEFEK[x]MDRR	17	0	2596.105628	0.0200	0.4400
HIIMFDCKILEFTK[x]YSNDK	13	0	2401.180912	0.0200	0.3800
SMRYPMDAHK[x]SELEGVEEAR	9	0	2334.073155	0.0200	0.4000
YEAFEK[x]ADSCILDLTGAFR	5	0	2205.041118	0.0200	0.3800
TPDK[x]GYGHRDDIFIPLSEK	3	0	2187.095930	0.0200	0.3800
DPEEEAEMMTKETTEK[x]K	15	0	2024.891743	0.0200	0.3400
CLDQLTNWCTIK[x]TVDR	11	0	2021.966182	0.0200	0.3200
M[x]SSIGTGYDLGLFFSPDGR	0	0	2018.940686	0.0200	0.3800
VLTLSLMEELHK[x]MDDR	11	0	1928.969875	0.0200	0.3200
KPPVQPLAYK[x]SATPFRK	9	0	1927.104259	0.0200	0.3400
WSDERYLHQSLK[x]YK	11	0	1851.926697	0.0200	0.2800
LYNK[x]FKTNHGNPFM	3	0	1709.834718	0.0200	0.2800
MEILKIHLEK[x]VSK	9	0	1566.916655	0.0200	0.2600
VYHAIRNIPK[x]AR	9	0	1436.836379	0.0200	0.2400
AVILSDTKPVDK[x]K	11	0	1412.823808	0.0200	0.2600
K[x]IEFPSYRDR	0	0	1309.677823	0.0200	0.2000
DLVK[x]KYDK	3	0	1007.565097	0.0200	0.1600
TK[x]LVKER	1	0	872.544305	0.0200	0.1400
LK[x]VELAK	1	0	799.516697	0.0200	0.1400
DRLK[x]K	3	0	658.412573	0.0200	0.1000
VK[x]LEK	1	0	615.395529	0.0200	0.1000
VVDASIVSK[x]ALGNFVASVLARLALTKPK	8	0	2866.700654	0.0198	0.5550
K[x]SQNVQEQLNEWGSNITELLGKLEK	0	0	2884.492911	0.0198	0.4950
CNK[x]FFYILYFELYKIAQDTLAR	2	0	2815.440615	0.0198	0.4350
ELNLMDPK[x]VPEDIFKTHLEVAR	7	0	2593.357284	0.0198	0.4350
YPHGMTETLNTK[x]LGLGIAYQLR	11	0	2475.294296	0.0198	0.4350
FLLDDFDQQEHIQK[x]SETMK	13	0	2351.110253	0.0197	0.3750
AQISVRLVPYLTK[x]LESK	12	0	1944.140700	0.0197	0.3350
ALQDYK[x]PELASDPIIR	5	0	1827.972976	0.0197	0.3150
VVGSELIQK[x]YLGDGPR	8	0	1729.936200	0.0197	0.3150
VLKTK[x]DEGGPAGGLYI	4	0	1616.877294	0.0197	0.3150
NVVTEAGFIAIK[x]EDR	11	0	1660.878354	0.0197	0.2950
VHEVGDDLVIGASGFEADALALVK[x]RIQQR	23	0	3105.656945	0.0197	0.5700
VRDYGDLGSSVNPLDK[x]TNNLDLEHK	15	0	2798.383367	0.0196	0.4900
QNTIVNQVYESYNQLTK[x]TVELM	16	0	2614.294745	0.0195	0.4300
KELFDCLK[x]IMR	7	0	1451.762804	0.0195	0.2150
GFPTPKATSTGTTIVGVIAK[x]DCIVLGADTR	19	0	3045.616721	0.0195	0.5850
IPDSTYEMVGGLEK[x]QIKEIK	13	0	2277.192525	0.0195	0.3900
RAVEK[x]LSVEALNSLTGEFK	4	0	2090.137066	0.0195	0.3700
VYATMQKLQK[x]DLGQVLNK	9	0	2076.140043	0.0194	0.3500
N[x]SIVSKYTQSTNNDDPKK	0	0	2037.996615	0.0194	0.3500
Q[x]SRQETQYK	0	0	1166.567944	0.0194	0.1750
EALEK[x]TEEK	4	0	1075.539667	0.0194	0.1750
RLMSK[x]VAEK	4	0	1060.606245	0.0194	0.1750
SNDIEK[x]AIDLYKEVLNK	5	0	1991.057425	0.0194	0.3300
SSCK[x]IVFR	3	0	995.522185	0.0194	0.1550
DKK[x]LIPIR	2	0	981.633448	0.0194	0.1550
DVPTFANFHTPIFIAK[x]REDGMK	15	0	2533.278647	0.0193	0.4250
IEVEVYK[x]ITTGDRLILTENIK	6	0	2446.368170	0.0193	0.4050
LSVEALNSLTGEFKGK[x]YYPLK	15	0	2356.267737	0.0193	0.4050
AK[x]IIDLR	1	0	827.522844	0.0193	0.1350
FFEK[x]EDVQSLKLK	3	0	1609.871482	0.0192	0.2500
ENEQK[x]IKTLSMEK	4	0	1576.812980	0.0192	0.2500
AK[x]WSTAETLTNNK	1	0	1462.741537	0.0192	0.2500
SAKAK[x]NPMFALSR	4	0	1419.765584	0.0192	0.2500
VGIRLFNLEPK[x]ILEEVPLR	10	0	2234.314962	0.0192	0.3650
L[x]EAPADPTDEEAMSDEAAAQAITAR	0	0	2572.159771	0.0192	0.4800
QYQEVVKQGDVLLNK[x]LQK	14	0	2129.184348	0.0192	0.3450
TPNDTQKYSNDK[x]SIVNSM	11	0	2040.942138	0.0192	0.3450
AVAHHTDCK[x]FIR	8	0	1453.724781	0.0192	0.2300
ATAIGRASK[x]AAR	8	0	1171.678492	0.0192	0.2300
FLSK[x]TLDSNSLTHEKIEFATITK	3	0	2622.390357	0.0191	0.4400
GGYAEVK[x]QSEVIGLVRTITFDAR	6	0	2508.333515	0.0191	0.4400
AVANQTSATFLRVVGSELIQK[x]YLGDGPR	20	0	2989.598373	0.0191	0.5350
TK[x]DAVVLGVEK	1	0	1157.665530	0.0191	0.2100
IMRDVITELPDAK[x]YYR	12	0	1982.029438	0.0191	0.3050
SMK[x]DLHISQNFACLIR	2	0	1931.970877	0.0191	0.3050
LEFIKVIPVEELK[x]EIK	12	0	1926.144056	0.0191	0.3050
HNFVGLFVELSK[x]LLVK	11	0	1842.076651	0.0191	0.3050
K[x]FTGGVLMLIDRESDK	0	0	1807.950131	0.0191	0.3050
DCISGWGCVVYVITADKCIK[x]R	19	0	2499.207134	0.0190	0.4000
QSEVSVGLRFIK[x]HADATCVHR	11	0	2409.233428	0.0190	0.4000
GTEVEKITIK[x]VHVSEVLGDIR	9	0	2321.295344	0.0190	0.4000
GLATMGMGYLGSTGK[x]TYNLISSYIK	14	0	2625.318122	0.0190	0.4750
DVCIK[x]LGLDSEESAEYIVAK	4	0	2238.108857	0.0190	0.3800
DGSSGGTIRMVILNK[x]DGMER	14	0	2135.046217	0.0190	0.3800
G[x]QAQSGNFSNFGDGANGDNK	0	0	1983.830620	0.0190	0.3800
SPSGNDALNDK[x]KGTK	10	0	1530.763724	0.0190	0.2850
NCACVISQK[x]K	8	0	1206.584850	0.0190	0.1900
T[x]EVLK	0	0	588.348247	0.0190	0.0950
VLK[x]TK	2	0	587.400615	0.0190	0.0950
SGK[x]KR	2	0	574.355062	0.0190	0.0950
LK[x]GDLFSVGSGSTFAYGVLDSGYR	1	0	2495.233139	0.0190	0.4550
WK[x]VETQEAAVVDYPDRYYK	1	0	2359.148355	0.0189	0.3600
SSSDMAYTSMFKGNQK[x]VVK	15	0	2107.007711	0.0189	0.3600
VSINFCMDMDLSACILNASK[x]AHLDVQEK	19	0	3208.502357	0.0189	0.5300
DGIVLAAEKK[x]VTSK	9	0	1457.845270	0.0189	0.2650
ATSAGPKQTETINWLEK[x]R	16	0	2029.059155	0.0189	0.3400
MDDKMLLTEVHLLESK[x]VYHAIR	15	0	2640.376636	0.0189	0.4150
D[x]KSAQVILSEIEVLEAEHRPFK	0	0	2537.348830	0.0189	0.4150
IDELVSNNEK[x]IWK	9	0	1586.830346	0.0188	0.2450
DTLSK[x]DQELTEENVSISVIGK	4	0	2304.169539	0.0188	0.3950
MNLGEDVNLEELIQCK[x]DDLSGAEIK	15	0	2832.351989	0.0188	0.4700
K[x]LQR	0	0	543.349250	0.0188	0.0750
AVILSDTK[x]PVDK	7	0	1284.728853	0.0187	0.2250
M[x]SQARGFDRTITVFSPEGR	0	0	2154.063918	0.0187	0.3550
ELAAIK[x]EDTEAVLKR	5	0	1684.935865	0.0187	0.2800
YLDSQRVAIK[x]K	9	0	1319.756069	0.0186	0.2050
K[x]LEGTIDYQKL	0	0	1306.713204	0.0186	0.2050
GYSK[x]PNERATK	3	0	1249.641438	0.0186	0.2050
ANNWSK[x]FTATAALGVIHR	5	0	1956.032885	0.0186	0.3350
VDTILLFMPMDESLK[x]VFQALTTIRR	14	0	2936.586614	0.0186	0.4650
RNK[x]LDPYWNQLIVAGVDGENK	2	0	2428.249792	0.0186	0.3900
LAQFEK[x]EEYVSDPK	5	0	1681.819840	0.0186	0.2600
EK[x]RTFLR	1	0	948.550451	0.0186	0.1300
VVK[x]GNQK	2	0	771.460247	0.0186	0.1300
ERGTCAGEVFMALK[x]GMALGSANEK	13	0	2526.202777	0.0185	0.4450
K[x]AGHPFMWNQHLGYVLTCPSNLGTGLR	0	0	3053.511491	0.0185	0.5000
LDDMSLIK[x]EDCEAATDPLLK	7	0	2276.091491	0.0185	0.3700
ELISVSAASK[x]ILSNITYSYK	9	0	2186.183345	0.0185	0.3700
EERFK[x]LNVYK	4	0	1324.713873	0.0185	0.1850
K[x]LEGTIDYQK	0	0	1193.629146	0.0185	0.1850
K[x]QLATSLRSR	0	0	1158.683243	0.0185	0.1850
GSLEKNWK[x]EEYLR	7	0	1650.836493	0.0185	0.2400
AHLDVQEK[x]DQPKK	7	0	1534.810280	0.0185	0.2400
K[x]VPDKLIDASTVK	0	0	1412.823808	0.0185	0.2400
VGPGYVARSSCK[x]IVFR	11	0	1794.956220	0.0184	0.2950
IIENEQSAEK[x]NAYVINLKQIAK	9	0	2515.364479	0.0184	0.4050
NKELISVSAASK[x]ILSNITYSYK	11	0	2428.321223	0.0184	0.4050
YELYSNQYYHGAGEPSLIGDK[x]LIEK	20	0	2886.407458	0.0184	0.4600
LMSK[x]VAEKAQINTQEYGR	3	0	2065.062523	0.0183	0.3300
ARIEVEVYK[x]ITTGDR	8	0	1748.942012	0.0183	0.2750
TAINTGGGSVAVFNK[x]FAYVLYQER	14	0	2604.333515	0.0183	0.4400
ILFENPDEATK[x]R	10	0	1431.735725	0.0183	0.2200
K[x]IPQVASFRIDK	0	0	1400.813914	0.0183	0.2200
NK[x]PDER	1	0	757.371829	0.0183	0.1100
MVQGEVSILESIQQTGVASK[x]YTENIYPPK	19	0	3208.632428	0.0183	0.5300
IYADLK[x]INEDSKLAVNENLASSK	5	0	2534.322674	0.0183	0.4200
TVLQDVEANIAALMQATK[x]QR	17	0	2199.168042	0.0182	0.3650
ATAIGK[x]SSTAAKTFLEK	5	0	1722.951515	0.0182	0.3100
A[x]SLLKVNMENLIVTDLGKYAEVLIETAK	0	0	3074.693573	0.0182	0.5100
SLPPEEYDEK[x]LYNK	9	0	1723.830403	0.0182	0.2550
STELFK[x]NEEEPTKK	5	0	1678.841301	0.0182	0.2550
EEFAEK[x]AVSVIQAR	5	0	1575.825595	0.0182	0.2550
DNSSDLQK[x]LLMKVALCANHADSVVK	7	0	2755.399548	0.0182	0.4550
FNLMVICK[x]DKK	7	0	1394.741343	0.0182	0.2000
KGYQTIELDK[x]K	9	0	1321.724101	0.0182	0.2000
IHDHLLMEEEYVQNQERLK[x]PQDER	18	0	3048.472188	0.0181	0.4350
FMLK[x]LGVK	3	0	934.567348	0.0181	0.1450
VSK[x]ILEHKEIMLR	2	0	1594.922802	0.0181	0.2350
MCSPSATLTHRTMTEK[x]AR	15	0	2076.986596	0.0181	0.3250
LAEFVNMSK[x]AYHSQYLRLLALQR	8	0	2750.468893	0.0180	0.4150
DVCIKLGLDSEESAEYIVAK[x]GIR	19	0	2564.315479	0.0180	0.4150
DSEGAGLNWLGLIASLSVQDLMLILSTK[x]NK	27	0	3185.700445	0.0180	0.5400
VDKNWSK[x]IYDFPLFQGIFIR	6	0	2485.315688	0.0180	0.3600
S[x]TLDLNHLADLYDRK	0	0	1772.905627	0.0180	0.2700
SPSGNDALNDKK[x]GTK	11	0	1530.763724	0.0180	0.2700
ILEHK[x]EIMLR	4	0	1280.727413	0.0180	0.1800
LVK[x]ER	2	0	643.401675	0.0180	0.0900
K[x]FDQLTQALNVAIRLDDMSLIK	0	0	2531.378019	0.0180	0.3950
GSDAAPQASKK[x]K	10	0	1186.630541	0.0179	0.2150
ALGNFVASVLARLALTK[x]PK	16	0	1968.188317	0.0179	0.3400
YEYQKLK[x]ESQLVDK	6	0	1769.919882	0.0179	0.2500
K[x]PTSELAIGASLEK	0	0	1442.797987	0.0179	0.2500
P[x]TDDDDK	0	0	804.313706	0.0179	0.1250
NKHCLIK[x]MNHGTTTLAFR	6	0	2141.098527	0.0178	0.3200
F[x]MTRSEYDR	0	0	1203.534202	0.0178	0.1600
IDRDK[x]LVLK	4	0	1098.676036	0.0178	0.1600
Y[x]FATLQKSK	0	0	1084.591644	0.0178	0.1600
IYDLGTSVLGPGSGHK[x]MGAYIADEVLNGLSK	15	0	3161.606550	0.0177	0.5500
F[x]ANNDEIHPSK	0	0	1270.594156	0.0177	0.1950
TFMNHIDVQK[x]EFQAR	9	0	1862.909665	0.0177	0.2650
GAIESYKVVDASIVSK[x]ALGNFVASVLAR	15	0	2863.580603	0.0175	0.4900
MNSTEEIDLYNRWK[x]ALER	13	0	2267.100359	0.0175	0.3150
DMTLEEAEVLILK[x]VLR	12	0	1871.043692	0.0175	0.2800
AMVNIDTIDNK[x]VATTM	10	0	1735.848372	0.0175	0.2800
M[x]NSTEEIDLYNR	0	0	1483.661239	0.0175	0.2100
GSNDDEMKIDK[x]K	10	0	1378.639778	0.0175	0.2100
KDWNACK[x]K	6	0	1048.512348	0.0175	0.1400
YK[x]EDTALR	1	0	994.508312	0.0175	0.1400
LLEK[x]LEIK	3	0	984.621882	0.0175	0.1400
GSLEK[x]NWK	4	0	960.502835	0.0175	0.1400
D[x]RQEQR	0	0	830.399437	0.0175	0.1050
DKK[x]DQK	2	0	760.407879	0.0175	0.1050
HK[x]TPDK	1	0	724.386752	0.0175	0.1050
DTTK[x]NK	3	0	705.365683	0.0175	0.1050
GAPIEHDVGIMIDFECEK[x]MEGAFYR	17	0	2913.313438	0.0174	0.4350
DMQVDSVNQEENVDSGETK[x]QNTVTEVPR	18	0	3147.426081	0.0173	0.4850
GFICK[x]VVDKDGIR	4	0	1505.802358	0.0173	0.2250
LDPPILPENGDLEK[x]DEPEETDVNK	13	0	2705.291825	0.0173	0.4150
TASQVNMQIARK[x]AVYMPLCDPGNK	11	0	2691.329365	0.0173	0.4150
E[x]APADPTDEEAMSDEAAAQAITAR	0	0	2459.075713	0.0173	0.4150
QDLADATVETLKAIEGK[x]IAR	16	0	2141.169090	0.0172	0.3450
M[x]NSTEEIDLYNRWKALER	0	0	2267.100359	0.0172	0.3100
LQKDLGQVLNK[x]YVQVEQR	10	0	2157.190495	0.0172	0.3100
IHAYVK[x]VLTLSLMEELHK	5	0	2123.181179	0.0172	0.3100
SAELYK[x]NPK	5	0	1048.555259	0.0172	0.1550
EAGFIDDILIITPASK[x]EKADAAFLR	15	0	2703.448203	0.0172	0.4300
SDYYMASTYTK[x]KINVK	10	0	1910.944711	0.0172	0.2750
EERQIQPK[x]TFANLVSSTLYEK	7	0	2480.290985	0.0171	0.3600
AVYMPLCDPGNK[x]AEESAFYER	11	0	2446.093220	0.0171	0.3600
K[x]EDSSPCGYIIRILSGEQTVK	0	0	2379.210294	0.0171	0.3600
GVSK[x]DEK	3	0	761.391895	0.0171	0.1200
LGITFAHVTAAKNNSWAK[x]SWSNLDLR	17	0	2899.509172	0.0171	0.4450
DEKSGVK[x]LENVK	6	0	1344.724827	0.0171	0.2050
ATTVK[x]DTMNVDINAIKK	4	0	1860.997805	0.0171	0.2900
LAEFDKAIEDAQELNGEHEILEAMK[x]NK	24	0	3084.507234	0.0170	0.4600
LLREEIQLLQEPGSYVGEVIK[x]TMGK	20	0	2829.530877	0.0170	0.4250
VLGVFSEKAQIK[x]ILYVNNAK	11	0	2233.283329	0.0170	0.3400
LALTKPK[x]GTPGYGPLGVLPK	6	0	2006.192733	0.0170	0.3400
GTEVEK[x]ITIK	5	0	1116.638983	0.0170	0.1700
K[x]YINR	0	0	692.396924	0.0170	0.0850
K[x]MAIDDDINWEELAR	0	0	1817.861714	0.0170	0.2550
AEQEELLSEKVSTK[x]K	13	0	1717.909710	0.0170	0.2550
VLIYIADLLFRAGDFQGLNEQLVSLFK[x]K	26	0	3209.785103	0.0170	0.4750
LELRGDYNGIQDIVAQGTVGISDQK[x]LTR	24	0	3058.604577	0.0170	0.4750
LGSTLK[x]SIMLYLMVQSVNSELKLLSSAK	5	0	3052.691464	0.0170	0.4750
DELWKNDDQLTYTYK[x]DEK	14	0	2303.059268	0.0169	0.3050
VRSEDYLPSK[x]YLDIDISK	9	0	2140.105099	0.0169	0.3050
YVQVEQRNK[x]PDER	8	0	1659.832802	0.0169	0.2200
PPKEDWEK[x]YQKPVDTEEENDK	7	0	2603.202624	0.0169	0.3550
D[x]DGLEDDMPALADEEFEKMDR	0	0	2440.004526	0.0169	0.3550
VTDK[x]LTQLTDNIWCCR	3	0	2021.966182	0.0169	0.2700
VLVDK[x]SRK	4	0	943.581415	0.0169	0.1350
LAPGLPSVSAMLK[x]FLLDDFDQQEHIQK	12	0	3039.573800	0.0169	0.4550
YGLQGPTWLVHK[x]ENAINKK	11	0	2195.185017	0.0168	0.3200
FIRVSGSELVQK[x]YIGEGSR	11	0	2124.132649	0.0168	0.3200
VFHPITK[x]AVILSDTKPVDK	6	0	2107.204023	0.0168	0.3200
QMVEERVLK[x]LTLEAMDLEIVEK	8	0	2615.391282	0.0168	0.3700
K[x]EITPDIFAAIAIINEADRMAR	0	0	2457.304859	0.0168	0.3700
KFRK[x]PIGATWK	3	0	1330.787310	0.0168	0.1850
FSVATITPEGIEFQTDQSVSSK[x]WAFAEK	21	0	3102.518455	0.0168	0.4700
LILVDDEK[x]TSWIYK	7	0	1721.923907	0.0168	0.2350
VAQTTYK[x]KIYNEYPPTK	6	0	2043.067597	0.0168	0.2850
LLK[x]MQRIHDHLLMEEEYVQNQER	2	0	2951.474439	0.0167	0.3850
LEEAMK[x]ITTDAFTSAGERHIEVGDSVLVK	5	0	3145.596378	0.0167	0.4850
K[x]SSEQANLYERK	0	0	1451.736786	0.0167	0.2000
LSLFSNK[x]ENELR	6	0	1448.762272	0.0167	0.2000
K[x]LIPIRGTEVEK	0	0	1381.829229	0.0167	0.2000
K[x]TVQYATKR	0	0	1093.624337	0.0167	0.1500
TNAIVMK[x]DIRSMDNLQGTLLLTFQEDR	6	0	3121.589852	0.0167	0.4500
HIEVGDSVLVK[x]IITKEGVETR	10	0	2321.295344	0.0167	0.3500
LGVQSISLTNNFPK[x]VFAMGDK	13	0	2265.182631	0.0167	0.3500
NVVTEAGFIAIK[x]EDRDYVIQSDLMSAAR	11	0	3110.570500	0.0166	0.4650
SNQATTSTDRQVK[x]LLFIEK	12	0	2178.164339	0.0166	0.3150
ELVSK[x]ASPIAGSEGKEAYR	4	0	1991.032273	0.0166	0.3150
L[x]MTEFVDQVDDVVKYEIDKTLAGVTR	0	0	2983.521097	0.0165	0.4300
YQK[x]PVDTEEENDK	2	0	1593.715773	0.0165	0.2150
V[x]SPTGQITSTSAR	0	0	1303.673128	0.0165	0.2150
AMEVDEK[x]PTERYSDIGGLSK	6	0	2224.068057	0.0165	0.3300
LALTK[x]PKGTPGYGPLGVLPK	4	0	2006.192733	0.0165	0.3300
K[x]IYNEYPPTK	0	0	1251.649881	0.0165	0.1650
DAGK[x]DEFSRK	3	0	1151.557046	0.0165	0.1650
DISSK[x]SPSGNDALNDKK	4	0	1774.869635	0.0165	0.2800
INLIETLRTITDGK[x]IYVEVER	13	0	2474.374317	0.0164	0.3450
FCVGLQK[x]IEEIFKK	6	0	1737.948678	0.0164	0.2300
MVCK[x]IWK	3	0	963.503367	0.0164	0.1150
DNSSDLQKLLMK[x]VALCANHADSVVK	11	0	2755.399548	0.0164	0.4100
YTSLSEEQK[x]MKSDINAHK	8	0	2108.020718	0.0164	0.2950
VYATMQK[x]LQKDLGQVLNK	6	0	2076.140043	0.0164	0.2950
TMVEVIPYFAEDLLVLK[x]TDELK	16	0	2565.365058	0.0164	0.3600
FNLMVICKDK[x]K	9	0	1394.741343	0.0164	0.1800
DTALEK[x]YKSYLLQHR	5	0	1863.984208	0.0163	0.2450
QILDCIVNLSEPAK[x]K	13	0	1726.928669	0.0163	0.2450
AGNRSVMAPLFLHDK[x]YDGR	14	0	2146.074090	0.0163	0.3100
SSKDISSK[x]SPSGNDALNDK	7	0	1948.933683	0.0163	0.3100
MSEEQPLQVARCTK[x]IIENEQSAEK	13	0	2817.363556	0.0162	0.3900
QILDCIVNLSEPAKK[x]SGFEK	14	0	2275.188107	0.0162	0.3250
GVVALVEDK[x]TKSVALGGITK	8	0	1984.156741	0.0162	0.3250
VATEK[x]DFLDAVQKVVK	4	0	1788.998462	0.0162	0.2600
SSTAAKTFLEK[x]R	10	0	1337.730248	0.0162	0.1950
TSWIYK[x]NK	5	0	1038.549782	0.0162	0.1300
STMLEK[x]IK	5	0	948.531355	0.0162	0.1300
F[x]ATLQKSK	0	0	921.528321	0.0162	0.1300
K[x]YDK	0	0	552.290736	0.0162	0.0650
K[x]IEFPPPSAEARAEILR	0	0	1923.057703	0.0162	0.2750
HHFYAKIDRPAQVISFK[x]K	16	0	2184.195523	0.0161	0.2900
S[x]QARGFDRTITVFSPEGR	0	0	2023.023439	0.0161	0.2900
IAGEHLSNGEK[x]PLLTPEK	10	0	1932.031547	0.0161	0.2900
VLSNYMK[x]QEALSSK	6	0	1596.818066	0.0161	0.2250
VSK[x]QGEIDYEALVK	2	0	1577.830012	0.0161	0.2250
IIYSDIDVDPVK[x]PEHVGKVVLKNK	11	0	2704.516220	0.0160	0.3850
VVGQLLEK[x]LKPLIEK	7	0	1706.070505	0.0160	0.2400
LRNK[x]R	3	0	685.434703	0.0160	0.0800
EK[x]VLK	1	0	615.395529	0.0160	0.0800
CLDQLTNWCTIK[x]TVDRATNGYIMTAR	11	0	3100.489095	0.0160	0.4150
PPKEDWEKYQK[x]PVDTEEENDK	10	0	2603.202624	0.0160	0.3350
HIEVGDSVLVKIITK[x]EGVETR	14	0	2321.295344	0.0160	0.3350
M[x]GQAQSGNFSNFGDGANGDNK	0	0	2114.871099	0.0160	0.3350
M[x]GQAQSGNFSNFGDGANGDNKK	0	0	2242.966054	0.0159	0.3500
YQK[x]DEEWPPKM	2	0	1449.659787	0.0159	0.1750
IDK[x]EDMGSNDK	2	0	1250.544822	0.0159	0.1750
GSDAAPQASK[x]K	9	0	1058.535585	0.0159	0.1750
K[x]ACIIFFDEIDAIGGAR	0	0	1894.961028	0.0159	0.2700
GIK[x]GIESEAYESVLDLAK	2	0	1921.004331	0.0158	0.2850
EVLNKGVSK[x]DEK	8	0	1344.724827	0.0158	0.1900
LAEK[x]WR	3	0	801.449683	0.0158	0.0950
VMCK[x]NK	3	0	778.382925	0.0158	0.0950
M[x]IDDQR	0	0	776.348650	0.0158	0.0950
WAIK[x]EK	3	0	773.443537	0.0158	0.0950
F[x]ATLQK	0	0	706.401341	0.0158	0.0950
VLVDMESMLVPKPLINK[x]IYDQLNSR	16	0	2914.565879	0.0158	0.3950
TFLEK[x]RYNDELELDDAVHTAILALK	4	0	2916.523149	0.0158	0.3950
LMTEFVDQVDDVVK[x]YEIDK	13	0	2285.113610	0.0158	0.3000
GNAKFGDGIQIAQLALK[x]HR	16	0	2036.127841	0.0158	0.3000
GLGYPEDAIGK[x]TK	10	0	1347.703366	0.0158	0.2050
V[x]SINFCMDMDLSACILNASK	0	0	2288.030821	0.0158	0.3150
Q[x]LMTEFVDQVDDVVKYEIDKTLAGVTR	0	0	3111.579669	0.0157	0.4250
V[x]SINFCMDMDLSACILNASKAHLDVQEK	0	0	3208.502357	0.0157	0.4400
S[x]TLDLNHLADLYDRKDWNACK	0	0	2547.217501	0.0157	0.3300
KEFEIIK[x]GVLCQFR	6	0	1765.954825	0.0157	0.2200
YPLVTHFRFLK[x]TSK	10	0	1735.977279	0.0157	0.2200
DWNACK[x]K	5	0	920.417393	0.0157	0.1100
IEEIFK[x]K	5	0	905.522175	0.0157	0.1100
YK[x]LHSEK	1	0	903.481373	0.0157	0.1100
ENEQK[x]IK	4	0	887.471202	0.0157	0.1100
YASQK[x]RP	4	0	848.450409	0.0157	0.1100
SAKGTK[x]R	5	0	746.439846	0.0157	0.1100
DLGQVLNK[x]YVQVEQR	7	0	1787.952910	0.0157	0.2350
YTVGQGYTK[x]AAWFEK	8	0	1747.856893	0.0157	0.2350
LIPIRGTEVEK[x]ITIK	10	0	1709.045018	0.0157	0.2350
VLELRAELDK[x]IGLSK	9	0	1682.992985	0.0157	0.2350
VETAVLSTTVK[x]AQAR	10	0	1572.883440	0.0157	0.2350
NIK[x]VIMATNRIDILDPALLRPGR	2	0	2588.494714	0.0157	0.3600
VGSALVGSQTK[x]VALEIHAQYELR	10	0	2468.338601	0.0157	0.3600
QVRQASDTSTNTK[x]VLIYIADLLFR	12	0	2751.491794	0.0156	0.3750
DEK[x]VSEVLNSEDITGIQEKSTDLR	2	0	2704.340167	0.0156	0.3750
AK[x]WSTAETLTNNKIDR	1	0	1846.953636	0.0156	0.2500
PPK[x]EDWEK	2	0	1027.497414	0.0156	0.1250
I[x]INRDIGK	0	0	927.550117	0.0156	0.1250
TSK[x]TPPTAMLSSVREIIK	2	0	1958.086949	0.0156	0.2800
AVEK[x]LSVEALNSLTGEFK	3	0	1934.035964	0.0156	0.2800
LLIFEK[x]QVR	5	0	1144.696771	0.0156	0.1400
YDK[x]TEDDIK	2	0	1125.518932	0.0156	0.1400
FMLKLGVK[x]R	7	0	1090.668450	0.0156	0.1400
EVLNK[x]GVSK	4	0	972.560345	0.0156	0.1400
GAIEK[x]VDDLLTTQAEAKGAGFLLFMLNALR	4	0	3204.721515	0.0155	0.4650
RTLDQIAAK[x]LYFYYILFFEK	8	0	2541.367053	0.0155	0.3100
K[x]GVVALVEDK	0	0	1056.617856	0.0155	0.1550
LVETSGQIRCGSPYIIEDSK[x]K	19	0	2379.210294	0.0155	0.3250
TYEAALEVIK[x]NMGTVVDLLIENK	9	0	2562.361367	0.0154	0.3550
SSGSSYPSLLQCLK[x]APVLSDSSCK	13	0	2570.235514	0.0154	0.3700
EIKEVIELPVK[x]HPELFESLGIPQPK	10	0	2868.599943	0.0154	0.3850
MVTLK[x]DVGPPQPGPGIYRLIGGTLR	4	0	2634.467832	0.0154	0.3850
QTETINWLEK[x]RFK	9	0	1691.899424	0.0154	0.2000
GSLEK[x]NWKEEYLR	4	0	1650.836493	0.0154	0.2000
DEPEETDVNK[x]YQK	9	0	1593.715773	0.0154	0.2000
SAK[x]AKNPMFALSR	2	0	1419.765584	0.0154	0.2000
SYLLQHREWDSK[x]LK	11	0	1801.947432	0.0154	0.2150
YEALSK[x]HIIMFDCK	5	0	1753.853066	0.0154	0.2150
ALGNFVASVLARLALTK[x]PKGTPGYGPLGVLPK	16	0	3204.874916	0.0153	0.4900
K[x]YIPNPVLVIIDVKPK	0	0	1835.128350	0.0153	0.2450
QLDSERFIVK[x]ASSGPR	9	0	1788.948158	0.0153	0.2450
E[x]QKPEVDYSEKFAELQK	0	0	2067.015955	0.0153	0.2600
TSNNTNRTNSTDEK[x]GTK	13	0	1866.866670	0.0153	0.2600
M[x]DTEMSVNMSDFLHDQATR	0	0	2226.934286	0.0153	0.2900
YYEQK[x]IRIGLHDDAYLDVCK	4	0	2498.226278	0.0153	0.3050
HCLLYLSCIDLDK[x]CSHTELVER	12	0	2760.303207	0.0152	0.3350
LWK[x]QLTDALIVFFDTPETVPLR	2	0	2601.420538	0.0152	0.3350
GILGIDAALGGQATK[x]LAAEDHK	14	0	2148.153776	0.0152	0.3350
Q[x]IAIVVNQNWYCANTKYVTGPKNK	0	0	2808.437985	0.0152	0.3650
LGVK[x]PPKGCLMFGPPGTGKTLLAR	3	0	2494.391501	0.0152	0.3650
KHGQLK[x]QSMTSLVQHVMTYLPGIDDLK	5	0	3066.599298	0.0152	0.4100
SSK[x]SSLELANNAVKSNDIEK	2	0	2133.091236	0.0150	0.3000
K[x]YINRSYYHLR	0	0	1511.799660	0.0150	0.1650
EQK[x]PEVDYSEK	2	0	1350.630263	0.0150	0.1650
LVPYLTK[x]LESK	6	0	1289.759425	0.0150	0.1650
LIQIRVK[x]LEK	6	0	1238.807376	0.0150	0.1500
YK[x]SYLLQHR	1	0	1206.650884	0.0150	0.1350
K[x]EPPVYTPPK	0	0	1154.633506	0.0150	0.1500
LLK[x]PRVNNR	2	0	1108.682852	0.0150	0.1350
LNFSSLK[x]MK	6	0	1066.584449	0.0150	0.1350
TLLARAVAASLGVNFLK[x]VVSSAIVDK	16	0	2641.552939	0.0150	0.3900
SIMLYLMVQSVNSELK[x]LLSSAKK	15	0	2581.422189	0.0150	0.3450
YYLPK[x]GKSALSTLNGFVEELK	4	0	2356.267737	0.0150	0.3150
EK[x]QNTPVLFDSKEAVLK	1	0	1945.051948	0.0150	0.2550
QYQEVVK[x]QGDVLLNK	6	0	1759.946763	0.0150	0.2250
EWLDK[x]LGDKGPAAAR	4	0	1625.852476	0.0150	0.2250
AVNIAFTQDQLLK[x]R	12	0	1615.904510	0.0150	0.2100
WK[x]RENQLR	1	0	1128.615169	0.0150	0.1200
LVRK[x]CIK	3	0	915.568742	0.0150	0.1050
LARNILK[x]VDIEVAVIPSEGFR	6	0	2338.337149	0.0148	0.3100
MSSK[x]SSLELANNAVKSNDIEK	3	0	2264.131715	0.0148	0.3100
G[x]QAQSGNFSNFGDGANGDNKK	0	0	2111.925576	0.0148	0.3100
LGSTAIGVKTK[x]DAVVLGVEK	10	0	1984.156741	0.0147	0.2950
QETQYKIDELVSNNEK[x]IWK	15	0	2364.196029	0.0147	0.2800
WIAKQILDCIVNLSEPAK[x]K	17	0	2225.224100	0.0147	0.2800
YVVDISPDIDIK[x]EIKPNIR	11	0	2226.225875	0.0147	0.2800
VGIKPPK[x]GVLLYGPPGTGK	6	0	1877.113761	0.0147	0.2800
SLPPEEYDEKLYNK[x]FK	13	0	1998.993768	0.0147	0.2350
SQDISINGNSK[x]KEEPK	10	0	1772.890370	0.0147	0.2350
C[x]SPSATLTHRTMTEK	0	0	1718.807905	0.0147	0.2200
VVGQLLEKLK[x]PLIEK	9	0	1706.070505	0.0147	0.2200
ELAAIKEDTEAVLK[x]R	13	0	1684.935865	0.0147	0.2200
ELVSK[x]ASPIAGSEGK	4	0	1471.788150	0.0147	0.2200
YQKPVDTEEENDK[x]NPPPLDEGDIELLK	12	0	3124.508675	0.0146	0.3950
VEYAPSNEIDTFELQGCSLK[x]DQIGEEK	19	0	3098.438882	0.0146	0.3950
VSKILEHK[x]EIMLR	7	0	1594.922802	0.0146	0.1900
QK[x]SLEKTLVPYLR	1	0	1573.919099	0.0146	0.1900
IVRTLIDK[x]FSGEK	7	0	1504.861253	0.0146	0.1900
AFNNAGITSVGVTGKNCACVISQK[x]K	23	0	2623.320910	0.0146	0.3650
LVGWYHTGPQLRPSDLEINNLLK[x]K	22	0	2790.517949	0.0146	0.3500
EDSSPCGYIIRILSGEQTVK[x]YDR	19	0	2685.306702	0.0146	0.3350
EIK[x]PNIRVALR	2	0	1307.803685	0.0145	0.1600
NILK[x]VDIEVAVIPSEGFRQR	3	0	2282.274552	0.0145	0.2900
FRK[x]PIGATWK	2	0	1202.692354	0.0145	0.1450
K[x]GAVEYEIYK	0	0	1198.623334	0.0145	0.1450
VVTSKLLK[x]PR	7	0	1139.738968	0.0145	0.1450
HLDAEVQK[x]CIDNNISSMLACMLDSVAF	7	0	3080.407402	0.0144	0.3900
MSIMEYNGGSCVAMAGK[x]NCVAIASDLR	16	0	2904.305920	0.0144	0.3900
EGK[x]VTFFYTDYIGVYAPR	2	0	2125.051948	0.0144	0.2600
ETEK[x]LAEER	3	0	1103.545814	0.0144	0.1300
NPELFLRVGIKPPK[x]GVLLYGPPGTGK	13	0	2746.589657	0.0144	0.3750
EMFGYAK[x]EHEPCVIFMDEIDAIGGR	6	0	2913.313439	0.0144	0.3600
HK[x]TDLNHENLKGGDDLDPNYVLSSR	1	0	2836.373864	0.0144	0.3600
YLYSSEENTK[x]AGALLGIGVTNVAVR	9	0	2624.380854	0.0144	0.3600
DEKVSEVLNSEDITGIQEK[x]STDLR	18	0	2704.340167	0.0144	0.3450
IAEIYGSALRSNPVFAENDEK[x]GEK	20	0	2636.308086	0.0144	0.3450
LEFIK[x]VIPVEELKEIK	4	0	1926.144056	0.0144	0.2300
SDYYMASTYTKK[x]INVK	11	0	1910.944711	0.0144	0.2300
LDRK[x]LEFPLPNEEAR	3	0	1825.968559	0.0143	0.2150
VADLKK[x]LEGTIDYQK	5	0	1719.940617	0.0143	0.2150
EWLDKLGDK[x]GPAAAR	8	0	1625.852476	0.0143	0.2150
QLADYK[x]AFEDSLRAIANHEQAR	5	0	2545.267228	0.0143	0.3150
ENAPAIIFIDEIDAIATK[x]RFDAQTGADR	17	0	3060.551483	0.0143	0.4000
ASPIAGSEGK[x]EAYR	9	0	1434.710239	0.0143	0.2000
IVCFMLNEK[x]LNQQSVLLPLLKDNIAHR	8	0	3205.746621	0.0143	0.3850
DPYVEWVISLEQNVMEGAFDK[x]VASMIR	20	0	3125.520049	0.0143	0.3850
GGDEWK[x]IEPLKLK	5	0	1511.834706	0.0142	0.1850
DIKSMIADK[x]HAIR	8	0	1496.813257	0.0142	0.1850
DVAKMK[x]LSLFSNK	5	0	1479.811862	0.0142	0.1850
EAADFIFDICGIAGIKK[x]TR	16	0	2124.103657	0.0142	0.2700
QPWAHGLLLENFNSAAEK[x]NHASIDK	17	0	2789.388396	0.0142	0.3550
A[x]KVAEQNENPTVGSAQKMIQDEAQK	0	0	2713.333976	0.0142	0.3550
LALTKPK[x]GTPGYGPLGVLPKVGIR	6	0	2431.467763	0.0142	0.3400
K[x]LEFPLPNEEAR	0	0	1441.756460	0.0142	0.1700
R[x]FANNDEIHPSK	0	0	1426.695258	0.0142	0.1700
GVLLYGPPGTGK[x]TLLARAVAASLGVNFLK	11	0	2882.674441	0.0141	0.4100
NWSK[x]IYDFPLFQGIFIR	3	0	2143.125385	0.0141	0.2400
ELNLMDPKVPEDIFK[x]THLEVAR	14	0	2593.357284	0.0141	0.3100
NEEGIIEFTK[x]TPNDTQKYSNDK	9	0	2570.213522	0.0141	0.3100
YK[x]EDTALRSEM	1	0	1341.623403	0.0141	0.1550
K[x]FRKPIGATWK	0	0	1330.787310	0.0141	0.1550
TGQK[x]MLMNMDK	3	0	1295.603535	0.0141	0.1550
QGDVLLNK[x]LQK	7	0	1254.729522	0.0141	0.1550
CAEAENSSDLFK[x]LGVMYAKNLPNIQR	11	0	2967.458120	0.0140	0.3650
ILSTLDRELLK[x]PSASVALQR	10	0	2209.279304	0.0140	0.2800
GVVALVEDKTK[x]SVALGGITK	10	0	1984.156741	0.0140	0.2800
K[x]NRLK	0	0	657.428557	0.0140	0.0700
YVYRDYCAFVQHLK[x]VNADTELVHLR	13	0	3108.560213	0.0140	0.3500
ESQDYLNLVQALAETNVKDEK[x]SGVK	20	0	2777.408184	0.0140	0.3500
VADLK[x]KLEGTIDYQK	4	0	1719.940617	0.0140	0.2100
DYTMAQPEFFK[x]AVR	10	0	1701.818400	0.0139	0.1950
VAMLYAYDRIK[x]ILFSDVK	10	0	2144.170281	0.0139	0.2500
KSK[x]TLQYFA	2	0	1084.591644	0.0139	0.1250
NSTNNTK[x]ER	6	0	1062.505347	0.0139	0.1250
DAGK[x]DEFSR	3	0	1023.462090	0.0139	0.1250
VDPLVSLMMVEK[x]IPDSTYEMVGGLEK	11	0	2879.436904	0.0138	0.3600
K[x]IEIPLPNEVGRMEILK	0	0	1978.128419	0.0138	0.2350
KCIK[x]IACWVVGSGDTIYDCVR	3	0	2499.207134	0.0138	0.2900
VMGSGCDAAGTIIK[x]VFHPITK	13	0	2201.133573	0.0138	0.2900
AEAGLALSLIVK[x]ALSIEGDDK	11	0	2112.167695	0.0138	0.2900
DVVAVGNDDTGTGASSFGVARK[x]LQR	21	0	2519.272705	0.0138	0.3450
WPK[x]IAEIYGSALRSNPVFAENDEK	2	0	2733.376103	0.0138	0.3300
VVDK[x]DGIREINI	3	0	1369.756460	0.0138	0.1650
NK[x]ELISVSAASK	1	0	1245.692803	0.0138	0.1650
QYTVGQGYTK[x]AAWFEK	9	0	1875.915465	0.0137	0.2200
P[x]PKEDWEK	0	0	1027.497414	0.0137	0.1100
QDRGK[x]LVR	4	0	970.567161	0.0137	0.1100
IK[x]TLSMEK	1	0	948.531355	0.0137	0.1100
ASK[x]VLELR	2	0	914.554868	0.0137	0.1100
VGK[x]SAVIK	2	0	800.511946	0.0137	0.1100
K[x]SLK	0	0	474.316557	0.0137	0.0550
YQK[x]PVDTEEENDKNPPPLDEGDIELLK	2	0	3124.508675	0.0137	0.3700
ARSEAAEFEYK[x]NGYPMPCDVLAK	10	0	2645.225286	0.0137	0.3150
S[x]INFCMDMDLSACILNASK	0	0	2188.962413	0.0137	0.2600
RQGITEAYNQK[x]AVEK	10	0	1733.905962	0.0137	0.2050
HGQLK[x]QSMTSLVQHVMTYLPGIDDLK	4	0	2938.504343	0.0137	0.3550
MPPKEDWEK[x]YQKPVDTEEENDK	8	0	2734.243102	0.0136	0.3000
LTGDTNGALDK[x]LEEIGVADQYK	10	0	2349.169873	0.0136	0.3000
AASLLKVNMENLIVTDLGK[x]YAEVLIETAK	18	0	3145.730683	0.0136	0.3950
M[x]EQKPEVDYSEKFAELQK	0	0	2198.056433	0.0136	0.2450
AANVLAFQSTTK[x]TLALKYPGGGPGK	11	0	2489.364088	0.0136	0.3400
LDPYWNQLIVAGVDGENK[x]EPYVAFADLR	17	0	3191.592618	0.0136	0.3800
QGDTK[x]INHEHFMDGILEVQMR	4	0	2497.184095	0.0136	0.2850
AVKPTDMEQFAFYK[x]	13	0	1673.812254	0.0136	0.1900
KELLK[x]LK	4	0	870.590192	0.0136	0.0950
EQLK[x]HTEDEIVQYGLLLGIGLTGMASR	3	0	2970.548313	0.0135	0.3650
TMGKNK[x]VLVK	5	0	1116.668841	0.0135	0.1350
SEDYLPSK[x]YLDIDISK	7	0	1884.935588	0.0134	0.2150
FFYILYFELYK[x]IAQDTLAR	10	0	2413.272097	0.0134	0.2550
LK[x]VLVQGLERVAMLYAYDR	1	0	2236.240084	0.0134	0.2550
KSLPLQIEVANDCIK[x]WAIK	14	0	2225.224100	0.0134	0.2550
G[x]VFKNVSGNVLSEIKNNWQIER	0	0	2530.329098	0.0134	0.2950
GTCAGEVFMALK[x]GMALGSANEK	11	0	2241.059087	0.0134	0.2950
CEDGVILALEK[x]VVTSKLLKPR	10	0	2367.355831	0.0133	0.2800
MSFLELTEVWGK[x]PQK	11	0	1791.922859	0.0133	0.2000
SVGLPTNAYFAIDEIEDDGSK[x]SSR	20	0	2570.213522	0.0133	0.3200
ELREVIELPLK[x]NPELFLR	10	0	2207.267680	0.0133	0.2400
LPNIEEATFDK[x]RIDRPGR	10	0	2126.123146	0.0133	0.2400
VLNK[x]EHLEADFVTQVAVR	3	0	2067.111188	0.0133	0.2400
DDINLDEASAMAVK[x]FLSK	13	0	1965.971650	0.0133	0.2400
LKYYEQK[x]IR	6	0	1239.697497	0.0133	0.1200
IFRQK[x]SLEK	4	0	1147.671285	0.0133	0.1200
IDKK[x]TTEEK	3	0	1090.586949	0.0133	0.1200
K[x]VAQTTYKK	0	0	1065.618191	0.0133	0.1200
E[x]IINRDIGK	0	0	1056.592704	0.0133	0.1200
LRLQK[x]R	4	0	812.534410	0.0133	0.0800
EIK[x]QIK	2	0	757.469750	0.0133	0.0800
VVLK[x]NK	3	0	699.464272	0.0133	0.0800
K[x]SGFEK	0	0	694.364957	0.0133	0.0800
DVAK[x]MK	3	0	690.373411	0.0133	0.0800
ATK[x]QSK	2	0	661.375854	0.0133	0.0800
QGAMIAQAMILTQHNDQLNSK[x]VSGIR	20	0	2823.448227	0.0133	0.3450
MVCK[x]IWKSDEINEVLNK	3	0	2105.064830	0.0132	0.2250
K[x]TTEEKEATPMEMDEEK	0	0	2024.891743	0.0132	0.2250
HTVIK[x]TGLRMISLSYSR	4	0	1961.087952	0.0132	0.2250
A[x]TTVKDTMNVDINAIKK	0	0	1860.997805	0.0132	0.2250
VIPVEELK[x]EIKQIK	7	0	1665.007573	0.0132	0.1850
GYSK[x]PNERATKQSK	3	0	1592.826990	0.0132	0.1850
FLRPHYFTLVK[x]IYDSWPQSPQK	10	0	2749.437917	0.0132	0.2900
CFIVNELMRWPK[x]IAEIYGSALR	11	0	2665.387142	0.0132	0.2900
NK[x]PDERFNTGVVNVRVLIDCNK	1	0	2586.333526	0.0132	0.2900
ATHEVLKDEVLFNDK[x]PLPIEMK	14	0	2565.351138	0.0132	0.2900
SGSAADTQTVADLLK[x]YYLSMYR	14	0	2452.194311	0.0132	0.2900
M[x]CSPSATLTHR	0	0	1259.575014	0.0132	0.1450
IHLEK[x]VSKQGEIDYEALVK	4	0	2198.194577	0.0132	0.2500
TVQK[x]VETAVLSTTVKAQAR	3	0	2029.153050	0.0132	0.2500
GAATIK[x]GAIWYGIDFTAAR	5	0	1981.042053	0.0132	0.2500
QGAMIAQAMILTQHNDQLNSK[x]VSGIRK	20	0	2951.543182	0.0131	0.3550
IVFRSELQDK[x]SSQQGVEGVLIILK	9	0	2685.506382	0.0131	0.3150
INVK[x]FFEK	3	0	1023.575269	0.0131	0.1050
VVDK[x]DGIR	3	0	900.502835	0.0131	0.1050
HIGIATTGFIPDGQHIVK[x]RAR	17	0	2286.270804	0.0131	0.2750
LFK[x]SLGSGMDQEK	2	0	1438.712546	0.0131	0.1700
G[x]LGYPEDAIGKTK	0	0	1347.703366	0.0131	0.1700
LNQQSVLLPLLK[x]DNIAHR	11	0	2071.190103	0.0131	0.2350
VHPEGK[x]YVVDISPDIDIK	5	0	2023.062511	0.0131	0.2350
VAEQNENPTVGSAQK[x]MIQDEAQK	14	0	2514.201910	0.0130	0.3000
EWDSK[x]LKDLR	4	0	1288.677488	0.0130	0.1300
QVK[x]NRDCVGR	2	0	1230.625074	0.0130	0.1300
DTTKNK[x]MVCK	5	0	1223.600166	0.0130	0.1300
SRTLASLQK[x]R	8	0	1158.683243	0.0130	0.1300
LELK[x]K	3	0	629.411178	0.0130	0.0650
LAEFDK[x]AIEDAQELNGEHEILEAMKNK	5	0	3084.507234	0.0130	0.3500
GTCAGEVFMALKGMALGSANEK[x]IEASK	21	0	2769.349823	0.0130	0.3500
DSEALK[x]TRHMTDELNNLLFNYAIR	5	0	2863.428540	0.0129	0.3100
NK[x]ADYYTNICDR	1	0	1531.672470	0.0129	0.1550
SSTAAK[x]TFLEKR	5	0	1337.730248	0.0129	0.1550
GSDAAPQASK[x]KK	9	0	1186.630541	0.0129	0.1550
SLGSGMDQEK[x]VLNKEHLEADFVTQVAVR	9	0	3099.565749	0.0129	0.3600
ALSSLKYMLLSQIMLNSVSEVK[x]SLLTGK	21	0	3052.691464	0.0129	0.3600
TFELAVGLTGDTTYYQLLLK[x]GGNMDSLK	19	0	3047.552396	0.0129	0.3600
K[x]CIKIACWVVGSGDTIYDCVR	0	0	2499.207134	0.0129	0.2700
YSLNSYDFK[x]KQLLIDGANVLR	8	0	2456.306242	0.0129	0.2700
MSSKSSLELANNAVK[x]SNDIEK	14	0	2264.131715	0.0129	0.2700
AVAASLGVNFLK[x]VVSSAIVDK	11	0	2087.198937	0.0129	0.2700
YK[x]DAYVYSIVAIAR	1	0	1630.871817	0.0129	0.1800
AQARAK[x]R	5	0	799.477625	0.0129	0.0900
NSTNNTK[x]ERDELEDLSEEDLQLK	6	0	2719.278296	0.0128	0.2950
I[x]AIVVNQNWYCANTKYVTGPKNK	0	0	2680.379413	0.0128	0.2950
TLSMEK[x]HTELRSFEQK	5	0	1962.983216	0.0128	0.2050
FMALGLALLFNGK[x]QDLADATVETLK	12	0	2678.435196	0.0128	0.3200
QVK[x]LLFIEK	2	0	1116.690625	0.0128	0.1150
GK[x]SALSTLNGFVEELKAEVR	1	0	2147.158527	0.0127	0.2550
VIPVEELK[x]EIK	7	0	1295.769988	0.0127	0.1400
KSGFEK[x]IDLTR	5	0	1292.708787	0.0127	0.1400
TK[x]SVALGGITK	1	0	1073.644403	0.0127	0.1400
LK[x]ESQLVDKFFEK	1	0	1609.871482	0.0127	0.1650
ESQLVDKFFEK[x]INVK	10	0	1822.982813	0.0127	0.1900
LLK[x]PRVNNRIGSVDR	2	0	1736.016844	0.0127	0.1900
L[x]MTEFVDQVDDVVKYEIDK	0	0	2285.113610	0.0126	0.2400
MNSIVSK[x]YTQSTNNDDPKK	6	0	2169.037093	0.0126	0.2400
STLDLNHLADLYDRK[x]DWNACK	14	0	2547.217501	0.0126	0.2650
IAIVVNQNWYCANTK[x]YVTGPK	14	0	2438.241535	0.0126	0.2650
KTLVAHAVLK[x]VGSALVGSQTK	9	0	2106.252365	0.0126	0.2650
YYK[x]PDLTIDEAVRIMKLCFDELK	2	0	2859.454938	0.0126	0.2900
ASVVETVTLTKVTQK[x]KPPVQPLAYK	14	0	2724.578817	0.0126	0.3150
LNVYK[x]YRTFELAVGLTGDTTYYQLLLK	4	0	3181.706188	0.0126	0.3400
GYGLSMGTMLAGTGK[x]GGTALYYIDSDGTRLK	14	0	3153.547322	0.0126	0.3900
LDPAGFYIGYKATSAGPK[x]QTETINWLEK	17	0	3097.575909	0.0125	0.3500
K[x]VAEQNENPTVGSAQKMIQDEAQK	0	0	2642.296866	0.0125	0.3000
VTFFYTDYIGVYAPRK[x]YTGLLR	15	0	2642.389574	0.0125	0.2750
SWIGAYLAK[x]IPERIVCFMLNEK	8	0	2637.380995	0.0125	0.2750
ALSSLK[x]YMLLSQIMLNSVSEVK	5	0	2453.327233	0.0125	0.2750
LAEGESEEVK[x]AYMDPHRSMK	9	0	2306.067009	0.0125	0.2500
VVTALTMLK[x]QHLFR	8	0	1655.954434	0.0125	0.1750
IVKSAK[x]AK	5	0	843.554142	0.0125	0.1000
M[x]ATTVK	0	0	649.346864	0.0125	0.0750
IIENEQSAEK[x]NAYVINLK	9	0	2075.089784	0.0125	0.2250
LGITFAHVTAAK[x]NNSWAK	11	0	1928.026739	0.0125	0.2250
K[x]ALNEFVMMFSMFSHENWNDK	0	0	2604.159855	0.0124	0.2600
IHSRK[x]MAIDDDINWEELAR	4	0	2311.137804	0.0124	0.2350
LSGVVEGIFQK[x]CYAKNEWR	10	0	2283.146914	0.0124	0.2350
TKK[x]ACIIFFDEIDAIGGAR	2	0	2124.103657	0.0124	0.2350
VIGSELVQK[x]YVGEGARMVR	8	0	2090.130540	0.0124	0.2350
K[x]HFEQVINEKHEDALAK	0	0	2035.048591	0.0124	0.2100
GCLMFGPPGTGK[x]TLLAR	11	0	1774.922143	0.0124	0.2100
HGQLK[x]QSMTSLVQHVMTYLPGIDDLKTK	4	0	3167.646972	0.0123	0.3450
VTVSK[x]GVAIDLLEECKNTACSGIIAEVK	4	0	3003.561908	0.0123	0.3450
LTIPLPLYPQGHPGGSEGGPK[x]LEFIK	20	0	2744.490007	0.0123	0.3200
LEFIK[x]VIPVEELK	4	0	1555.922455	0.0123	0.1600
ALTCKMPGTLLPGPGK[x]GYIGDPIK	15	0	2483.327901	0.0123	0.2950
ALTCK[x]MPGTLLPGPGKGYIGDPIK	4	0	2483.327901	0.0123	0.2950
AQIKILYVNNAK[x]SQEEAIENIK	11	0	2515.364479	0.0123	0.2700
SLLELNETQSNIQEQGVNWGK[x]K	20	0	2514.271310	0.0123	0.2700
SPAIIFIDELDAIGTK[x]RFDSEK	15	0	2464.284838	0.0123	0.2700
M[x]PFGNTHNKFK	0	0	1319.644415	0.0123	0.1350
IPDSTYEMVGGLEKQIK[x]EIK	16	0	2277.192525	0.0123	0.2450
ALTLKTGPPGPPCGGK[x]FMLK	15	0	2069.116472	0.0123	0.2450
VHVTQEDFELAVAK[x]VLNK	13	0	2039.105042	0.0122	0.2200
IWKVMCK[x]NK	6	0	1205.641245	0.0122	0.1100
K[x]QMSYMLAR	0	0	1126.562665	0.0122	0.1100
GGNMK[x]EVFR	4	0	1036.512349	0.0122	0.1100
NIPKEIK[x]IIYSDIDVDPVKPEHVGK	6	0	2845.558807	0.0122	0.3050
QTGQYYGGLK[x]LCVDRR	9	0	1912.957672	0.0122	0.1950
TTEEK[x]EATPMEMDEEK	4	0	1896.796787	0.0122	0.1950
GERPSCPTGYHLK[x]SIR	12	0	1856.931459	0.0122	0.1950
S[x]SSDMAYTSMFKGNQK	0	0	1780.775938	0.0122	0.1950
DCIVLGADTRATAGPIIADK[x]NCK	19	0	2458.230705	0.0122	0.2800
WSELRK[x]R	5	0	973.545700	0.0121	0.0850
HIIMFDCK[x]ILEFTKYSNDK	7	0	2401.180912	0.0121	0.2300
YEAKAIGSGSEPAK[x]SELVK	13	0	1963.026127	0.0121	0.2300
KEPPVYTPPK[x]DK	9	0	1397.755400	0.0121	0.1450
YYPVRK[x]FTGGVLMLIDR	5	0	2027.102541	0.0121	0.2050
N[x]SIVSKYTQSTNNDDPK	0	0	1909.901659	0.0121	0.2050
MATTVK[x]DTMNVDINAIK	5	0	1863.943328	0.0121	0.2050
SSLELANNAVK[x]SNDIEK	10	0	1830.932231	0.0121	0.2050
LTLEAMDLEIVEK[x]EHFKELVSK	12	0	2600.377016	0.0120	0.2650
AK[x]VAEQNENPTVGSAQKMIQDEAQK	1	0	2713.333976	0.0120	0.3000
CLTDLEDEAPAK[x]DILLDMSR	11	0	2304.097637	0.0120	0.2400
NEDDIEDIAALWMK[x]R	13	0	1817.861714	0.0120	0.1800
C[x]SPSATLTHR	0	0	1128.534535	0.0120	0.1200
ERK[x]PR	2	0	684.403070	0.0120	0.0600
QSMTSLVQHVMTYLPGIDDLK[x]TK	20	0	2604.329020	0.0120	0.2750
QIAIVVNQNWYCANTKYVTGPK[x]NK	21	0	2808.437985	0.0119	0.2850
YLSENPK[x]TSASIDFDSNFLNSMIK	6	0	2720.300222	0.0119	0.2850
M[x]CSPSATLTHRTMTEK	0	0	1849.848383	0.0119	0.1900
S[x]RQETQYK	0	0	1038.509372	0.0119	0.0950
DIGK[x]VVDK	3	0	872.496688	0.0119	0.0950
M[x]STLDLNHLADLYDRKDWNACK	0	0	2678.257980	0.0118	0.2600
SNSDDPASFTSINNYK[x]YHDDLPALR	15	0	2839.304786	0.0118	0.2950
VHVTQEDFELAVAK[x]VLNKGDSGEMSLQK	13	0	3071.559603	0.0118	0.3300
K[x]NCKADAGITIAPR	0	0	1513.803419	0.0118	0.1650
LAQFEK[x]EEYVSDPKEQM	5	0	2069.961478	0.0118	0.2000
EATPMEMDEEK[x]SQDISINGNSKK	10	0	2580.168225	0.0117	0.2700
LFQVEYAIEAIKLGSTAIGVK[x]TK	20	0	2478.409640	0.0117	0.2700
IVMTANK[x]IVQMIGEQATLDLLFGNDR	6	0	2889.509094	0.0117	0.3050
MAIVSK[x]VNIVPQMLEFADWGESDEYVR	5	0	3125.520049	0.0117	0.3150
S[x]INFCMDMDLSACILNASKAHLDVQEK	0	0	3109.433949	0.0117	0.3150
CTDLDAIGVK[x]VPFTAAITITGVKTSTGGPK	9	0	3017.610574	0.0117	0.3500
DEQIEKIDTVIK[x]LVDHSFDEK	11	0	2500.269580	0.0117	0.2450
MPIDFKGFICK[x]VVDK	10	0	1795.936398	0.0117	0.1750
EVLNK[x]GVSKDEK	4	0	1344.724827	0.0117	0.1400
TK[x]DAVVLGVEKR	1	0	1313.766632	0.0117	0.1400
YK[x]DGVILAADSR	1	0	1306.688051	0.0117	0.1400
SVEISALASK[x]NR	9	0	1273.698949	0.0117	0.1400
VGKSAVIK[x]TSTR	7	0	1245.740419	0.0117	0.1400
KVAQTTYK[x]K	7	0	1065.618191	0.0117	0.1050
S[x]ERDTALEK	0	0	1047.519601	0.0117	0.1050
MK[x]SDINAHK	1	0	1042.522913	0.0117	0.1050
LK[x]LELK	1	0	742.495236	0.0117	0.0700
K[x]SNFFLQLDGLVGQEARILLDLVYAFIK	0	0	3209.785103	0.0116	0.3250
EIK[x]EVIELPVKHPELFESLGIPQPK	2	0	2868.599943	0.0116	0.2900
AVILSDTKPVDK[x]KQCVIANSCK	11	0	2473.303140	0.0116	0.2550
DEK[x]VSEVLNSEDITGIQEK	2	0	2132.048371	0.0116	0.2200
MVRGIGSYEK[x]QSEVSVGLR	9	0	2094.089070	0.0116	0.2200
VVSSAIVDK[x]YIGESAR	8	0	1692.904567	0.0116	0.1850
IDRPGRPLDIDLAILRMVTANIK[x]NIK	22	0	2944.700666	0.0115	0.3000
K[x]SAAAIGTSQLPVRDGVVVIQSYCHR	0	0	2811.481241	0.0115	0.3000
FVVFTPTLIDPELLDAQTKLWK[x]R	21	0	2729.515494	0.0115	0.2650
LGSTAIGVK[x]TKDAVVLGVEK	8	0	1984.156741	0.0115	0.2300
SNNIK[x]ENEQK	4	0	1202.589070	0.0115	0.1150
QPWAHGLLLENFNSAAEKNHASIDK[x]MK	24	0	3048.523830	0.0115	0.3100
LTLEAMDLEIVEK[x]EHFK	12	0	2044.054981	0.0115	0.1950
QIEELFEAIVLPMQQADK[x]FRK	17	0	2532.340909	0.0114	0.2400
LGDNNIADWPQVEYLVGK[x]NRR	17	0	2456.255938	0.0114	0.2400
ETEK[x]LAEERGWDIR	3	0	1730.858680	0.0114	0.1600
WAIK[x]EKR	3	0	929.544639	0.0114	0.0800
NIPK[x]EIKIIYSDIDVDPVKPEHVGK	3	0	2845.558807	0.0114	0.2850
RPPVIRTTLFK[x]SELAQSK	10	0	2070.194854	0.0114	0.2050
AIDLYK[x]EVLNK	5	0	1304.733939	0.0114	0.1250
AMEVDEK[x]PTER	6	0	1303.607753	0.0114	0.1250
IQYVGK[x]QDPKK	5	0	1302.729522	0.0114	0.1250
ELLK[x]LKVELAK	3	0	1282.822356	0.0114	0.1250
SSTAAK[x]TFLEK	5	0	1181.629146	0.0114	0.1250
ELFDPIISDRHGGYK[x]PTDK	14	0	2187.095930	0.0113	0.2150
DYVIQSDLMSAARK[x]VADLK	13	0	2122.109136	0.0113	0.2150
EHFKELVSK[x]ASPIAGSEGK	8	0	2013.053008	0.0113	0.2150
K[x]LWKQLTDALIVFFDTPETVPLR	0	0	2729.515494	0.0113	0.2600
QLMTEFVDQVDDVVK[x]YEIDKTLAGVTR	14	0	3111.579669	0.0113	0.3050
SPADWVADTIFAESDLGK[x]NDGTIVIRK	17	0	2917.482014	0.0113	0.3050
GAIESYK[x]VVDASIVSK	6	0	1664.898420	0.0113	0.1800
AELDKIGLSK[x]IR	9	0	1341.797930	0.0113	0.1350
YVTGPK[x]NK	5	0	905.497023	0.0113	0.0900
SLK[x]R	2	0	502.322703	0.0113	0.0450
AVAASLGVNFLK[x]VVSSAIVDKYIGESAR	11	0	2863.580603	0.0112	0.3150
ETLIFK[x]CIDMFIHKSAELYK	5	0	2485.274807	0.0112	0.2250
CIK[x]IACWVVGSGDTIYDCVR	2	0	2371.112179	0.0112	0.2250
YSLNSYDFKK[x]QLLIDGANVLR	9	0	2456.306242	0.0112	0.2350
QNLFVPTSDKEK[x]ASFAR	11	0	1937.000583	0.0112	0.1900
QLADYK[x]AFEDSLR	5	0	1554.767750	0.0112	0.1450
D[x]DGLEDDMPALADEEFEKMDRR	0	0	2596.105628	0.0111	0.2450
GVFK[x]NVSGNVLSEIKNNWQIER	3	0	2530.329098	0.0111	0.2450
RINDTVGIK[x]ESDTGLAPISFWDVAADR	8	0	2945.488160	0.0111	0.3000
LK[x]ESQLVDK	1	0	1058.597121	0.0111	0.1000
DIK[x]VIMATNRISDLDPALIRPGR	2	0	2563.426696	0.0111	0.2550
K[x]INVLNFPSANFSK	0	0	1577.856502	0.0111	0.1550
ELAAIK[x]EDTEAVLK	5	0	1528.834763	0.0111	0.1550
CVVHLNDASVAAKLLMK[x]LSSQNDDK	16	0	2755.399548	0.0110	0.2750
ILTSFDRASALGAINLQPLLMPSK[x]R	23	0	2711.515506	0.0110	0.2750
SATPFRK[x]INVLNFPSANFSK	6	0	2237.195580	0.0110	0.2200
FVIHQEENK[x]R	8	0	1298.673071	0.0110	0.1100
INYK[x]K	3	0	664.390778	0.0110	0.0550
NPELFLRVGIK[x]PPKGVLLYGPPGTGK	10	0	2746.589657	0.0110	0.2850
TTQLEEANSK[x]LGYIFGADYPK	9	0	2344.158584	0.0110	0.2300
SMNLTRGIDLK[x]SIAEK	10	0	1774.961029	0.0109	0.1750
MVCKIWK[x]SDEINEVLNK	6	0	2105.064830	0.0109	0.1850
CIDMFIHKSAELYK[x]NPK	13	0	2093.043703	0.0109	0.1850
VGVFK[x]NVSGNVLSEIKNNWQIER	4	0	2629.397507	0.0109	0.2500
SDEINEVLNK[x]YQETQRQS	9	0	2180.034451	0.0108	0.1950
QYSAK[x]AKWSTAETLTNNK	4	0	2040.027522	0.0108	0.1950
MVTLK[x]DVGPPQPGPGIYR	4	0	1924.023961	0.0108	0.1950
SETMK[x]YYLPKGK	4	0	1443.743119	0.0108	0.1300
VADLK[x]K	4	0	672.416990	0.0108	0.0650
AAK[x]ASR	2	0	602.349976	0.0108	0.0650
MPFGNTHNKFKLNYK[x]PEEEYPDLSK	14	0	3025.464255	0.0108	0.2700
LGITFAHVTAAK[x]NNSWAKSWSNLDLR	11	0	2899.509172	0.0108	0.2800
VMK[x]SEFQRLTHEK	2	0	1631.845282	0.0108	0.1400
WPK[x]IAEIYGSALR	2	0	1502.824477	0.0108	0.1400
S[x]SKSSLELANNAVKSNDIEK	0	0	2133.091236	0.0108	0.2150
NLLLQEKGFPTPK[x]ATSTGTTIVGVIAK	12	0	2783.579543	0.0107	0.2900
IDKEDMGSNDK[x]ASK	10	0	1536.708913	0.0107	0.1500
GGLGYPEDAIGK[x]TK	11	0	1404.724827	0.0107	0.1500
EK[x]VLKTK	1	0	844.538158	0.0107	0.0750
AK[x]TMTER	1	0	835.422145	0.0107	0.0750
DATDDK[x]R	5	0	819.372221	0.0107	0.0750
EK[x]ASFAR	1	0	807.423863	0.0107	0.0750
K[x]ASLLTR	0	0	787.491545	0.0107	0.0750
SVQPTAKTVQK[x]VETAVLSTTVK	10	0	2314.310659	0.0107	0.2350
LLENDIK[x]VMKSEFQR	6	0	1848.976678	0.0107	0.1600
TVQK[x]VETAVLSTTVK	3	0	1602.919156	0.0107	0.1600
YMIPPSAPVMLELTDEQPIK[x]QVK	19	0	2626.374907	0.0107	0.2450
NLNAPK[x]FSFISNVRPK	5	0	1831.010363	0.0106	0.1700
EDCKSLK[x]R	6	0	1034.517826	0.0106	0.0850
F[x]PTDDDDK	0	0	951.382115	0.0106	0.0850
NK[x]PGVYTK	1	0	905.497023	0.0106	0.0850
QLASYYHK[x]ESNALFMVR	7	0	2056.019935	0.0106	0.1800
FAASKEK[x]QNTPVLFDSK	6	0	1908.994437	0.0106	0.1800
TTMGAYIANRVTDK[x]LTQLTDNIWCCR	13	0	3100.489095	0.0106	0.2750
VFAMGDK[x]TYLGLTGLATDVQTLYELFR	6	0	3021.552004	0.0106	0.2850
FGDGIQIAQLALK[x]HRENK	12	0	2037.111857	0.0106	0.1900
AVAASLGVNFLKVVSSAIVDK[x]YIGESAR	20	0	2863.580603	0.0105	0.2950
TLDQIAAK[x]LYFYYILFFEK	7	0	2385.265950	0.0105	0.2000
LK[x]GDLFSVGSGSTFAYGVLDSGYRWDLSK	1	0	3124.550422	0.0105	0.3050
FMALGLALLFNGKQDLADATVETLK[x]AIEGK	24	0	3176.715368	0.0105	0.3150
Q[x]LMTEFVDQVDDVVKYEIDK	0	0	2413.172181	0.0105	0.2100
Q[x]YTVGQGYTK	0	0	1143.555986	0.0105	0.1050
SVALGGITK[x]EFVIYEQLIAAR	8	0	2277.273157	0.0105	0.2200
NLNAPKFSFISNVRPK[x]LFAYPPK	15	0	2647.463738	0.0104	0.2400
SSLELANNAVKSNDIEK[x]AIDLYK	16	0	2534.322675	0.0104	0.2400
ASLLTREDLTDEEK[x]AASIAVEDEK	13	0	2632.307808	0.0104	0.2500
IYADLK[x]INEDSK	5	0	1407.724493	0.0104	0.1250
K[x]LPNIEEATFDK	0	0	1403.729579	0.0104	0.1250
EGVETRIIPLK[x]K	10	0	1381.829229	0.0104	0.1250
LGSSEVEQVQLVVDGVK[x]LMVEMEKK	16	0	2773.460417	0.0104	0.2600
S[x]IMEYNGGSCVAMAGKNCVAIASDLR	0	0	2773.265441	0.0104	0.2700
ASKGSNDDEMK[x]IDK	10	0	1536.708913	0.0104	0.1450
IDK[x]EDMGSNDKASK	2	0	1536.708913	0.0104	0.1450
NLQVAKSLDK[x]QMVEER	9	0	1886.988302	0.0103	0.1650
GNECIVIGVERK[x]NVPK	11	0	1810.972260	0.0103	0.1650
IMSLYSSRGTLK[x]VHTIR	11	0	1961.087952	0.0103	0.1750
TTLFK[x]SELAQSKYLMNVSR	4	0	2215.166981	0.0103	0.1950
SGNLPDADNSK[x]SDISKSSM	10	0	1951.879206	0.0103	0.1950
CEDGVILALEKVVTSK[x]LLKPR	15	0	2367.355831	0.0102	0.2150
KLWK[x]QLTDALIVFFDTPETVPLR	3	0	2729.515494	0.0102	0.2350
LVLDSWEPHTQGVYGTRYK[x]LHSEK	18	0	2842.440095	0.0102	0.2450
ISQAVRIGDLCAFTDALSK[x]YEAEFR	18	0	2859.422393	0.0102	0.2550
ITIK[x]VHVSEVLGDIRSITEFGDTATAK	3	0	2899.565345	0.0102	0.2750
Y[x]TVGQGYTK	0	0	1015.497414	0.0100	0.0900
ASVVETVTLTKVTQKK[x]PPVQPLAYK	15	0	2724.578817	0.0100	0.2500
AVYMPLCDPGNK[x]AEESAFYERAR	11	0	2673.231433	0.0100	0.2300
ATNGYIMTARGDVAASILDK[x]YR	19	0	2385.210964	0.0100	0.2200
V[x]NQIESQMAMAEKLIQIRVK	0	0	2328.265640	0.0100	0.2000
IHLEKVSK[x]QGEIDYEALVK	7	0	2198.194577	0.0100	0.1900
SVEISALASK[x]NRLHQLR	9	0	1921.085644	0.0100	0.1700
EYLEK[x]NWKEGLSR	4	0	1650.836493	0.0100	0.1300
RVATEK[x]DFLDAVQK	5	0	1618.867791	0.0100	0.1400
NKTDTK[x]TIEAITFK	5	0	1608.872208	0.0100	0.1400
VK[x]AMEVDEKPTER	1	0	1530.771118	0.0100	0.1300
SSEETEDK[x]KMQE	7	0	1439.608537	0.0100	0.1200
EKASK[x]GSNDDEMK	4	0	1437.640504	0.0100	0.1300
EPPVYTPPKDK[x]K	10	0	1397.755400	0.0100	0.1200
QIAK[x]FVVSLGER	3	0	1345.771718	0.0100	0.1200
K[x]HFEQVINEK	0	0	1270.666925	0.0100	0.1000
ASK[x]GSNDDEMK	2	0	1180.502961	0.0100	0.1100
DEEWPPK[x]M	6	0	1030.442937	0.0100	0.0800
YYEQK[x]IR	4	0	998.518484	0.0100	0.0700
QAREK[x]VLK	4	0	970.592313	0.0100	0.0800
M[x]DRQEQR	0	0	961.439915	0.0100	0.0700
SLK[x]DECK	2	0	878.416723	0.0100	0.0700
QK[x]SLEK	1	0	731.417716	0.0100	0.0600
GTK[x]R	2	0	460.275756	0.0100	0.0400
GILLYGPPGTGK[x]TLLARAVAHHTDCK	11	0	2745.474704	0.0098	0.2550
ENWK[x]YACKILGVVEGQFSRPAK	3	0	2579.331740	0.0098	0.2150
SNDIEKAIDLYK[x]EVLNK	11	0	1991.057425	0.0097	0.1650
VLIDCNK[x]FDSIDLNPAR	6	0	1988.998865	0.0097	0.1650
DYEQFGYFK[x]RMGNIEM	8	0	2026.891629	0.0097	0.1550
HFEQVINEK[x]HEDALAK	8	0	1906.953636	0.0097	0.1550
LTHEKSTMLEK[x]IK	10	0	1556.859536	0.0096	0.1250
IIYSDIDVDPVKPEHVGK[x]VVLKNK	17	0	2704.516220	0.0096	0.2300
QCVIANSCK[x]TAINTGGGSVAVFNK	8	0	2495.225954	0.0096	0.2300
ATDDDRWK[x]TLSK	7	0	1434.710239	0.0096	0.1150
AVILSDTKPVDKK[x]QCVIANSCK	12	0	2473.303140	0.0095	0.2100
IIYSDIDVDPVKPEHVGK[x]VVLK	17	0	2462.378342	0.0095	0.2100
MNGASGAELK[x]GVCTEAGMFALR	9	0	2269.065233	0.0095	0.2100
ESQLVDK[x]FFEK	6	0	1368.692468	0.0095	0.1050
ATK[x]QSKYTYDR	2	0	1359.678214	0.0095	0.1050
DPDDK[x]IVGLTR	4	0	1227.645855	0.0095	0.1050
K[x]AQSGPDASAK	0	0	1058.535585	0.0095	0.1050
EK[x]WIAKQILDCIVNLSEPAK	1	0	2354.266687	0.0095	0.1900
QILDCIVNLSEPAK[x]KSGFEK	13	0	2275.188107	0.0095	0.1900
TK[x]INLIETLR	1	0	1199.723710	0.0095	0.0950
GVLLYGPPGTGKTMLVK[x]AVANSTAANFIR	16	0	2945.615939	0.0095	0.2750
LEEIGVADQYK[x]VSKILEHK	10	0	2198.194577	0.0095	0.1800
IAEFHTALESVPDK[x]SLFER	13	0	2188.116331	0.0095	0.1800
K[x]HGQLKQSMTSLVQHVMTYLPGIDDLK	0	0	3066.599298	0.0094	0.2550
EDWEK[x]YQKPVDTEEENDK	4	0	2281.002149	0.0094	0.1700
QGDVLLNKLQK[x]YQATVMR	10	0	2104.146189	0.0094	0.1700
EVAEADIASK[x]DLEETDER	9	0	2018.927929	0.0094	0.1700
SLALTK[x]KDK	5	0	1002.607293	0.0094	0.0850
KTTEEK[x]EATPMEMDEEK	5	0	2024.891743	0.0094	0.1600
SSSDMAYTSMFK[x]GNQK	11	0	1780.775938	0.0094	0.1500
K[x]SLKDECK	0	0	1006.511679	0.0094	0.0750
YK[x]NENLENIEDVQLR	1	0	1875.932566	0.0093	0.1400
SFEQKVMK[x]EDNLILR	7	0	1848.976679	0.0093	0.1400
QNTPVLFDSK[x]EAVLK	9	0	1687.914404	0.0093	0.1400
LLRPRK[x]R	5	0	937.629701	0.0093	0.0650
YYLPK[x]GK	4	0	867.485399	0.0093	0.0650
NEDDIEDIAALWMK[x]RISHR	13	0	2311.137804	0.0092	0.1750
DSYLIIDK[x]LPSEYDSRVK	7	0	2140.105099	0.0092	0.1650
SFLVWVNEEDHLRVISMEK[x]GGNMK	18	0	2817.394072	0.0092	0.2200
VLGVFSEK[x]AQIK	7	0	1317.765572	0.0092	0.1100
K[x]TTEEK	0	0	734.380997	0.0092	0.0550
M[x]TEVLK	0	0	719.388726	0.0092	0.0550
LAEFVNMSK[x]AYHSQYLR	8	0	2056.019935	0.0091	0.1550
LENVK[x]IYADLKINEDSK	4	0	1991.057425	0.0091	0.1550
ASLLKVNMENLIVTDLGK[x]YAEVLIETAK	17	0	3074.693573	0.0091	0.2550
FVVFTPTLIDPELLDAQTK[x]LWK	18	0	2573.414392	0.0091	0.2000
IAGEHLSNGEKPLLTPEK[x]DFSK	17	0	2409.253874	0.0091	0.2000
YQKDEEWPPK[x]M	9	0	1449.659787	0.0091	0.1000
KNEEK[x]LAEFDK	4	0	1349.682631	0.0091	0.1000
MPFGNTHNK[x]FK	8	0	1319.644415	0.0091	0.1000
ETIDNAETMK[x]K	9	0	1278.612505	0.0091	0.1000
EGK[x]GEIYSFDPVGSYEREWCR	2	0	2563.143672	0.0090	0.1900
IVCFMLNEK[x]LNQQSVLLPLLK	8	0	2499.395584	0.0090	0.1900
SELQDK[x]SSQQGVEGVLIILKIEDTDK	5	0	2871.507557	0.0090	0.2350
VEFKMGNGK[x]MVEISR	8	0	1723.874862	0.0090	0.1350
M[x]FMTRSEYDR	0	0	1334.574681	0.0090	0.0900
YEVGAEYIK[x]K	8	0	1198.623334	0.0090	0.0900
VPDKLIDASTVK[x]HVFPITK	11	0	2107.204023	0.0089	0.1700
EEEDLDDEQLLLSREK[x]TSNNTNR	15	0	2747.284443	0.0089	0.2050
YVVDISPDIDIK[x]EIKPNIRVALR	11	0	2665.516554	0.0089	0.2050
TK[x]LQDGSTDMQLTLMSIVHVPYK	1	0	2604.329020	0.0089	0.2050
HGGYK[x]PTDK	4	0	1001.492997	0.0089	0.0800
YGYLAPFHLDLFSLEVLSYDAK[x]YGEK	21	0	3037.511191	0.0088	0.2300
ALDTLFSAIRDHDLAPLYK[x]YLSENPK	18	0	2989.554782	0.0088	0.2300
ILAHREFPDLGVLEGK[x]R	15	0	1949.084584	0.0088	0.1500
DYCAFVQHLK[x]VNADTELVHLR	9	0	2527.264057	0.0088	0.1850
D[x]GLEDDMPALADEEFEKMDRR	0	0	2481.078690	0.0088	0.1850
LEK[x]SLLELNETQSNIQEQGVNWGKK	2	0	2884.492911	0.0088	0.2200
GCLMFGPPGTGK[x]TLLARACAAQSNATFLK	11	0	3037.529839	0.0088	0.2550
GVLLYGPPGTGK[x]TMLVKAVANSTAANFIR	11	0	2945.615939	0.0088	0.2550
ASLLK[x]VNMENLIVTDLGKYAEVLIETAK	4	0	3074.693573	0.0088	0.2450
GKSALSTLNGFVEELK[x]AEVR	15	0	2147.158527	0.0088	0.1750
VVKVDAQDFLK[x]VAETR	10	0	1817.004608	0.0088	0.1400
K[x]IDKEDMGSNDK	0	0	1378.639778	0.0088	0.1050
TLASLQK[x]R	6	0	915.550117	0.0088	0.0700
LWK[x]R	2	0	601.369985	0.0088	0.0350
APPEILDISK[x]QLADYKAFEDSLR	9	0	2618.359059	0.0087	0.2000
QTTSNLGHINK[x]PSIQALIHGLGR	10	0	2454.345417	0.0087	0.2000
DQELTEENVSISVIGK[x]DEK	15	0	2132.048371	0.0087	0.1650
VVDKCFGIK[x]FDIMPR	8	0	1823.942544	0.0087	0.1300
AIGSGSEPAK[x]SELVK	9	0	1471.788150	0.0087	0.1300
ELIRAQEEVK[x]R	9	0	1369.767693	0.0086	0.0950
ELLKLK[x]VELAK	5	0	1282.822356	0.0086	0.0950
M[x]NSIVSKYTQSTNNDDPK	0	0	2040.942138	0.0086	0.1550
LSFK[x]SIADVADMLEANDK	3	0	1965.971650	0.0086	0.1550
IGSVDRHIGIATTGFIPDGQHIVK[x]R	23	0	2686.466585	0.0086	0.2150
CTKIIENEQSAEK[x]NAYVINLK	12	0	2464.263053	0.0086	0.1800
DDGLEDDMPALADEEFEK[x]MDR	17	0	2440.004526	0.0086	0.1800
D[x]YTMAQPEFFKAVR	0	0	1701.818400	0.0086	0.1200
IEFATITK[x]DTTKNK	7	0	1608.872208	0.0086	0.1200
ANWCDK[x]R	5	0	948.423539	0.0086	0.0600
EEIQLLQEPGSYVGEVIKTMGK[x]NK	21	0	2689.399538	0.0085	0.2050
IQDAELAILQK[x]TQNLRR	10	0	2009.138070	0.0085	0.1450
PFGNTHNK[x]FK	7	0	1188.603937	0.0085	0.0850
AYMDPHRSMK[x]DLHISQNFACLIR	9	0	2802.351495	0.0085	0.1950
TLALK[x]YPGGGPGK	4	0	1257.708061	0.0085	0.1100
QETQYK[x]IDELVSNNEK	5	0	1936.937709	0.0084	0.1350
LVLK[x]EVFLSFHNLVGR	3	0	1870.082797	0.0084	0.1350
CSEVRCNK[x]FFYILYFELYK	7	0	2578.238756	0.0084	0.1600
CYAK[x]NEWRHVLGIAIEAHR	3	0	2322.180277	0.0084	0.1600
YTGLLRVSAMMSCACQK[x]R	16	0	2131.015784	0.0083	0.1500
IVAFVGSPIVEDEK[x]NLIR	13	0	1998.114879	0.0083	0.1500
LVRDAFALAK[x]EK	9	0	1359.787367	0.0083	0.1000
K[x]FTGGVLMLIDR	0	0	1348.753625	0.0083	0.1000
DK[x]KASLLTR	1	0	1030.613439	0.0083	0.0750
VEFK[x]MGNGK	3	0	1008.506203	0.0083	0.0750
LLVK[x]DR	3	0	742.470084	0.0083	0.0500
GGHSLGMQAEELIVTITYGLLDK[x]ELQR	22	0	2970.548313	0.0083	0.2250
EDCEAATDPLLK[x]KQMSYMLAR	11	0	2469.170083	0.0083	0.1750
KCLTDLEDEAPAK[x]DILLDMSR	12	0	2432.192593	0.0083	0.1750
LMGQINK[x]MPLLQSSVALLGQK	6	0	2268.269665	0.0083	0.1750
QGSATVGLVSKTHAVLVALK[x]R	19	0	2134.258512	0.0083	0.1750
MVTANIK[x]NIKAMDLGELETFQLLNTR	6	0	2962.561853	0.0083	0.2150
TDTK[x]TIEAITFKTDNHLSSTLEK	3	0	2592.328152	0.0083	0.1900
TIPPLTTVKGSDAAPQASK[x]K	18	0	2009.115605	0.0082	0.1650
QNTPVLFDSKEAVLK[x]LK	14	0	1929.093418	0.0082	0.1400
LHQLRNK[x]ELISVSAASK	6	0	1893.079498	0.0082	0.1400
DISSKSPSGNDALNDK[x]K	15	0	1774.869635	0.0082	0.1400
NK[x]ADYYTNICDRER	1	0	1816.816160	0.0082	0.1150
GIDWREALEK[x]TEEK	9	0	1702.852533	0.0082	0.1150
VIPVEELKEIK[x]QIK	10	0	1665.007573	0.0082	0.1150
K[x]IFTIHTSKMNLGEDVNLEELIQCK	0	0	2959.514570	0.0082	0.2050
KSQNVQEQLNEWGSNITELLGK[x]LEK	21	0	2884.492911	0.0082	0.2050
VHPEGKYVVDISPDIDIKEIK[x]PNIR	20	0	2873.564954	0.0082	0.2050
YMLLSQIMLNSVSEVK[x]SLLTGK	15	0	2453.327233	0.0082	0.1800
VKAMEVDEK[x]PTERYSDIGGLSK	8	0	2451.231422	0.0082	0.1800
FFEK[x]EDVQSLK	3	0	1368.692468	0.0082	0.0900
LRHTVIK[x]TGLR	6	0	1292.804020	0.0082	0.0900
GYIGDPIK[x]FVR	7	0	1263.697497	0.0082	0.0900
DATDDK[x]RGMFLILPTGAPAYAMSAHTATLR	5	0	3190.590187	0.0082	0.2450
QSRQETQYK[x]IDELVSNNEK	8	0	2308.129407	0.0082	0.1550
TK[x]KACIIFFDEIDAIGGAR	1	0	2124.103657	0.0082	0.1550
QK[x]TATQPIVAQEMETDNQTALLVANVR	1	0	2968.528639	0.0081	0.2200
ENRESQDYLNLVQALAETNVK[x]DEK	20	0	2805.377946	0.0081	0.1950
LVNFTAK[x]TLDLLGIFR	6	0	1820.055916	0.0081	0.1300
DPIGAIDAGAALDIHIRLIK[x]K	19	0	2199.273826	0.0081	0.1700
IEVEVYK[x]ITTGDR	6	0	1521.803799	0.0081	0.1050
EEMMNSIQQAVAK[x]	12	0	1477.690428	0.0081	0.1050
LGDK[x]GPAAARASR	3	0	1268.694867	0.0081	0.1050
NSIVSKYTQSTNNDDPK[x]K	16	0	2037.996615	0.0081	0.1450
KALSSLK[x]YMLLSQIMLNSVSEVK	6	0	2581.422189	0.0080	0.1850
STDEYNGAMLK[x]SVCVEAGMIALR	10	0	2514.191544	0.0080	0.1850
LQK[x]RGTGGVDTAAVGSVFDVSNADR	2	0	2519.272705	0.0080	0.2000
VYQTEPAGIYNAWK[x]ATAIGR	13	0	2208.132649	0.0080	0.1600
EDGMK[x]ILMVNRGDTGSSGIR	4	0	2135.046217	0.0080	0.1600
M[x]SSKDISSKSPSGNDALNDK	0	0	2079.974162	0.0080	0.1600
DYGK[x]FLSAMHDLPVR	3	0	1747.871494	0.0080	0.1200
IEASK[x]GLIDR	4	0	1100.618917	0.0080	0.0800
M[x]SIMEYNGGSCVAMAGKNCVAIASDLR	0	0	2904.305920	0.0080	0.2150
DMTLEEAEVLILK[x]VLRQVMEEK	12	0	2615.391282	0.0080	0.1750
NDGTIVIRK[x]LEETDVAK	8	0	1900.026461	0.0079	0.1350
N[x]SSSDMAYTSMFKGNQK	0	0	1894.818860	0.0079	0.1350
AAK[x]ASRGAATIK	2	0	1143.672345	0.0079	0.0950
HHVEIIAAGLRENWK[x]YACK	14	0	2294.174130	0.0079	0.1500
QASDTSTNTK[x]VLIYIADLLFR	9	0	2368.263712	0.0079	0.1650
VVTSKLLK[x]PRVNNR	7	0	1622.994323	0.0079	0.1100
Y[x]FATLQK	0	0	869.464664	0.0079	0.0550
S[x]RSYDSR	0	0	869.399102	0.0079	0.0550
FKLNYK[x]PEEEYPDLSK	5	0	1998.993768	0.0078	0.1250
LFLLRIVAFDQLVK[x]EK	13	0	1931.160709	0.0078	0.1250
IRIAYASVVYIADK[x]YK	13	0	1872.050830	0.0078	0.1250
KDGIQDIMPSQAK[x]ELK	12	0	1799.945046	0.0078	0.1250
ALTLK[x]TGPPGPPCGGK	4	0	1549.828571	0.0078	0.1250
VSK[x]QGEIDYEALVKLTDGTNGADLR	2	0	2691.371409	0.0078	0.1950
LCFDELK[x]KR	6	0	1207.638268	0.0078	0.0700
NKMVCK[x]IWK	5	0	1205.641245	0.0078	0.0700
FFEK[x]INVKK	3	0	1151.670224	0.0078	0.0700
GINIDQSSNSK[x]DPEEEAEMMTKETTEK	10	0	3040.348747	0.0078	0.2100
S[x]GYDRALSVFSPDGRLLQVEYGQEAVR	0	0	3011.509956	0.0078	0.2100
VRQLIIK[x]EEMMNSIQQAVAK	6	0	2328.265640	0.0077	0.1550
NEADPAMAILSEYLETGSVK[x]LR	19	0	2406.209961	0.0077	0.1700
SVQPTAK[x]TVQKVETAVLSTTVK	6	0	2314.310659	0.0077	0.1700
EPPVYTPPK[x]DK	8	0	1269.660444	0.0077	0.0850
EIQDEK[x]EAEAARK	5	0	1515.752826	0.0077	0.1000
NLLLQEK[x]GFPTPK	6	0	1483.839792	0.0077	0.1000
LRK[x]EVAEADIASK	2	0	1428.793571	0.0077	0.1000
TK[x]DEGGPAGGLYI	1	0	1276.629872	0.0077	0.1000
DELWK[x]NDDQLTYTYK	4	0	1930.894787	0.0077	0.1150
SLEK[x]TLVPYLRISQAVR	3	0	1972.146846	0.0076	0.1300
K[x]SRGVILQSDIEEAYAR	0	0	1934.022044	0.0076	0.1300
LDGKDELWK[x]NDDQLTYTYK	8	0	2344.122200	0.0076	0.1450
GIWHNDNK[x]SFLVWVNEEDHLR	7	0	2607.261750	0.0076	0.1600
K[x]IIEEEGFTNRFDVVPVPQSSLYLR	0	0	2935.544219	0.0076	0.1900
LYQVEYAFK[x]AFNNAGITSVGVTGK	8	0	2576.327369	0.0075	0.1800
YEALSKHIIMFDCK[x]ILEFTK	13	0	2485.274807	0.0075	0.1500
QGEIDYEALVK[x]LTDGTNGADLR	10	0	2377.176020	0.0075	0.1650
EKWIAK[x]QILDCIVNLSEPAK	5	0	2354.266687	0.0075	0.1500
INEDSK[x]LAVNENLASSKSSM	5	0	2136.036759	0.0075	0.1500
QGDVLLNK[x]LQKYQATVMR	7	0	2104.146189	0.0075	0.1350
EAEAAKDEQIEK[x]IDTVIK	11	0	2029.057817	0.0075	0.1350
VLSVEEIEAHLQSIAEK[x]D	16	0	2009.031604	0.0075	0.1350
SALSTLNGFVEELK[x]AEVR	13	0	1962.042110	0.0075	0.1350
GTK[x]TSETNDR	2	0	1107.515576	0.0075	0.0750
DGIVLAAEK[x]K	8	0	1042.602207	0.0075	0.0750
ETTEK[x]K	4	0	734.380997	0.0075	0.0450
NKISWYTK[x]IVDELDLR	7	0	1992.067931	0.0075	0.1200
ILFSDVK[x]AMTTGLR	6	0	1550.848972	0.0075	0.1050
IAK[x]GAIEK	2	0	828.506860	0.0075	0.0600
F[x]MTR	0	0	553.268226	0.0075	0.0300
LAK[x]R	2	0	486.327789	0.0075	0.0300
D[x]RQEQRDGAEAEEIFVHYMNAAGTDVK	0	0	3078.409983	0.0074	0.2000
FVVFTPTLIDPELLDAQTK[x]LWKR	18	0	2729.515494	0.0074	0.1700
DLGQVLNKYVQVEQRNK[x]PDER	16	0	2527.314175	0.0074	0.1550
EEPK[x]SETLENFTR	3	0	1578.752492	0.0073	0.0950
EDCEAATDPLLK[x]K	11	0	1488.712937	0.0073	0.0950
FSFISNVRPKLFAYPPK[x]SVQPTAK	16	0	2721.500514	0.0073	0.1750
GNIK[x]VLFATNRPNTLDEALMRPGR	3	0	2682.438655	0.0073	0.1750
ELK[x]KEEMVMLK	2	0	1376.740675	0.0073	0.0800
K[x]EVAEADIASK	0	0	1159.608411	0.0073	0.0800
ITTDAFTSAGERHIEVGDSVLVK[x]IITK	22	0	2899.565345	0.0072	0.1950
YLSENPKTSASIDFDSNFLNSMIK[x]K	23	0	2848.395178	0.0072	0.1800
GVSK[x]DEKVANEQEQALTNLSDLYVR	3	0	2805.414331	0.0072	0.1800
LSLFSNK[x]ENELRQAVR	6	0	1903.027465	0.0072	0.1150
DQIGEEK[x]TILQSLLQR	6	0	1870.015898	0.0072	0.1150
TK[x]INLIETLRTITDGK	1	0	1815.046470	0.0072	0.1150
ELFDPIISDRHGGYK[x]PTDKHK	14	0	2452.249792	0.0071	0.1500
V[x]PTFANFHTPIFIAKREDGMK	0	0	2418.251708	0.0071	0.1500
ILLDLVYAFIK[x]SNQATTSTDR	10	0	2368.263712	0.0071	0.1500
VHVTQEDFELAVAKVLNK[x]GDSGEMSLQK	17	0	3071.559603	0.0071	0.2000
ERDCTAYNIYDK[x]NK	11	0	1788.810014	0.0071	0.1000
YEYQK[x]LKESQLVDK	4	0	1769.919882	0.0071	0.1000
SFLELTEVWGK[x]PQK	10	0	1660.882380	0.0071	0.1000
IWK[x]VMCK	2	0	963.503367	0.0071	0.0500
D[x]RGKLVR	0	0	842.508589	0.0071	0.0500
VGIK[x]PPKGVLLYGPPGTGK	3	0	1877.113761	0.0071	0.1350
IFTIHTSK[x]MNLGEDVNLEELIQCK	7	0	2831.419614	0.0071	0.1700
LGVKPPK[x]GCLMFGPPGTGKTLLAR	6	0	2494.391501	0.0071	0.1700
LPNIEEATFDK[x]R	10	0	1431.735725	0.0071	0.0850
RGGDEWK[x]IEPLK	6	0	1426.756795	0.0071	0.0850
FNSNAIAAVATK[x]MVTLK	11	0	1777.975953	0.0071	0.1200
VETAVLSTTVK[x]AQARAK	10	0	1772.015506	0.0071	0.1200
FQDILLGAGQAIK[x]AGNR	12	0	1770.973979	0.0071	0.1200
IDLYHDNHERK[x]MSAQSCACMVR	10	0	2720.203848	0.0070	0.1550
KYDK[x]TEDDIK	3	0	1253.613888	0.0070	0.0700
K[x]NEEK	0	0	646.328572	0.0070	0.0350
K[x]GEKVEDAPENNSFR	0	0	1718.822296	0.0070	0.1050
ITIK[x]VHVSEVLGDIR	3	0	1677.977670	0.0070	0.1050
VQNEVTLSPEQLRIQYVGK[x]QDPK	18	0	2668.418299	0.0070	0.1600
NEEK[x]KLMELFISK	3	0	1607.859201	0.0069	0.0900
GVILYGAPGTGK[x]TLLAKAVANQTSATFLR	11	0	2917.638783	0.0069	0.2000
SAPVSDCLSK[x]YPLLSSSCGSQSLK	9	0	2570.235514	0.0069	0.1650
YK[x]DAYVYSIVAIARIK	1	0	1872.050830	0.0069	0.1100
SLK[x]RELIR	2	0	1013.634509	0.0069	0.0550
Q[x]DRGKLVR	0	0	970.567161	0.0069	0.0550
AEAK[x]DVAK	3	0	830.449740	0.0069	0.0550
VPDK[x]LIDASTVKHVFPITK	3	0	2107.204023	0.0068	0.1300
GNAK[x]FGDGIQIAQLALKHR	3	0	2036.127841	0.0068	0.1300
VLVKVHPEGK[x]YVVDISPDIDIK	9	0	2462.378342	0.0068	0.1500
K[x]IIEEEGFTNR	0	0	1334.682966	0.0068	0.0750
LTGDTNGALDKLEEIGVADQYK[x]VSK	21	0	2663.365262	0.0068	0.1700
FLSAMHDLPVRGNAK[x]FGDGIQIAQLALK	14	0	3009.622085	0.0068	0.1900
FQDILLGAGQAIK[x]AGNRSVMAPLFLHDK	12	0	3009.622085	0.0068	0.1900
LGISATALSPEEK[x]K	12	0	1442.797987	0.0068	0.0950
NRQYQEVVK[x]QGDVLLNK	8	0	2030.090787	0.0068	0.1150
ARQAAK[x]ASVVETVTLTK	5	0	1772.015506	0.0068	0.1150
EVQK[x]GPDSVALGVQYDDVRPEDR	3	0	2571.256387	0.0067	0.1550
EGNYGDGYALQPSYIHEYLSK[x]VLYARR	20	0	3161.556903	0.0067	0.1800
ILYVNNAKSQEEAIENIK[x]CTR	17	0	2492.269200	0.0067	0.1400
DGLEDDMPALADEEFEK[x]MDRR	16	0	2481.078690	0.0067	0.1400
TNNLDLEHK[x]HKTPDK	8	0	1788.911774	0.0067	0.1000
TDNHLSSTLEK[x]LSFK	10	0	1718.883832	0.0067	0.1000
GVFK[x]NVSGNVLSEIK	3	0	1589.877628	0.0067	0.1000
VGIKPPKGVLLYGPPGTGK[x]TLLAR	18	0	2431.467763	0.0067	0.1600
LK[x]YYEQKIR	1	0	1239.697497	0.0067	0.0600
KINVK[x]FFEK	4	0	1151.670224	0.0067	0.0600
LK[x]DLRFGNR	1	0	1117.635570	0.0067	0.0600
LQMSAMYK[x]K	7	0	1098.556519	0.0067	0.0600
FLK[x]TSK	2	0	722.432639	0.0067	0.0400
TMGK[x]NK	3	0	677.353010	0.0067	0.0400
IVK[x]SAK	2	0	644.422076	0.0067	0.0400
MPFGNTHNKFK[x]LNYKPEEEYPDLSK	10	0	3025.464255	0.0066	0.1650
EK[x]SPAIIFIDELDAIGTKR	1	0	2115.157467	0.0066	0.1250
SSSDMAYTSMFK[x]GNQKVVK	11	0	2107.007711	0.0066	0.1250
LSVEALNSLTGEFK[x]GK	13	0	1691.909318	0.0066	0.1050
VGVFK[x]NVSGNVLSEIK	4	0	1688.946037	0.0066	0.1050
NDDQLTYTYK[x]DEK	9	0	1631.731422	0.0065	0.0850
LKESQLVDK[x]FFEK	8	0	1609.871482	0.0065	0.0850
MEILK[x]IHLEKVSK	4	0	1566.916655	0.0065	0.0850
DIGK[x]VVDKCFGIK	3	0	1477.796212	0.0065	0.0850
[truncated: 516 more rows]
