# Supplementary material for: ECL: an exhaustive search tool for the identification of cross-linked peptides using whole database
Source: BMC Bioinformatics. 2016 May 20;17:217. doi: 10.1186/s12859-016-1073-y (PMC4874008; doi:10.1186/s12859-016-1073-y)
Supplement: Additional file 5 — Kojak’s pre-selection list of PSMs only identified by ECL. (ZIP 5147 kb) [file 12859_2016_1073_MOESM5_ESM.zip › Kojak's pre-selection ranks of ECL only peptides/Kojak's detailed results/aleitner_M1012_006/diagnostic_5887.txt]

Scan: 5887
VYQTEPAGIYNAWK[x]ATAIGR	13	0	2208.132649	0.1040	2.0800
K[x]EEMVMLK	0	0	1006.519074	0.0938	0.7500
ELK[x]KEEMVMLK	2	0	1376.740675	0.0773	0.8500
EK[x]VLK	1	0	615.395529	0.0740	0.3700
T[x]EVLK	0	0	588.348247	0.0730	0.3650
VGK[x]SAVIK	2	0	800.511946	0.0681	0.5450
VYQTEPAGIYNAWK[x]ATAIGRASK	13	0	2494.296739	0.0667	1.5350
ELKK[x]EEMVMLK	3	0	1376.740675	0.0659	0.7250
TK[x]LVK	1	0	587.400615	0.0650	0.3250
VMCK[x]NK	3	0	778.382925	0.0642	0.3850
NEEK[x]K	3	0	646.328572	0.0620	0.3100
DK[x]LVLK	1	0	714.463938	0.0617	0.3700
EK[x]WIAK	1	0	773.443537	0.0592	0.3550
K[x]NRLK	0	0	657.428557	0.0590	0.2950
M[x]TEVLK	0	0	719.388726	0.0575	0.3450
YYK[x]PDLTIDEAVRIMK	2	0	1954.023292	0.0562	0.9000
YKVNLYK[x]FR	6	0	1229.692020	0.0561	0.5050
MVCK[x]IWK	3	0	963.503367	0.0543	0.3800
K[x]EKWIAK	0	0	901.538493	0.0543	0.3800
NK[x]VLVK	1	0	699.464272	0.0542	0.3250
K[x]LAR	0	0	486.327789	0.0538	0.2150
GMALGSANEK[x]IEASK	9	0	1504.755469	0.0537	0.8050
INYK[x]K	3	0	664.390778	0.0530	0.2650
QLMTEFVDQVDDVVK[x]YEIDK	14	0	2413.172181	0.0527	1.0550
NK[x]LLK	1	0	614.411513	0.0500	0.2500
KEK[x]WIAK	2	0	901.538493	0.0493	0.3450
DEQIEK[x]IDTVIK	5	0	1429.766355	0.0492	0.5900
A[x]SLLK	0	0	530.342770	0.0490	0.2450
K[x]ELLK	0	0	629.411178	0.0480	0.2400
ENEQK[x]IK	4	0	887.471202	0.0479	0.3350
K[x]PTSELAIGASLEK	0	0	1442.797987	0.0475	0.6650
K[x]GVVALVEDK	0	0	1056.617856	0.0470	0.4700
SLPLQIEVANDCIK[x]WAIKEK	13	0	2354.266687	0.0457	0.9150
QEVAAQK[x]SSEETEDK	6	0	1677.769259	0.0450	0.6750
LYNK[x]FK	3	0	811.459186	0.0450	0.2700
GMALGSANEKIEASK[x]GLIDR	14	0	2059.073086	0.0447	0.8950
DQELTEENVSISVIGK[x]DEK	15	0	2132.048371	0.0447	0.8500
EQKPEVDYSEK[x]FAELQK	10	0	2067.015955	0.0447	0.7600
KVTSK[x]LLEQEESAEK	4	0	1717.909710	0.0440	0.6600
EASKTLSK[x]WR	7	0	1204.656362	0.0440	0.4400
GLGYPEDAIGK[x]TKLVK	10	0	1687.950789	0.0437	0.7000
MVILNK[x]DGMERK	5	0	1432.752968	0.0437	0.5250
QAREK[x]VLK	4	0	970.592313	0.0437	0.3500
CIK[x]RLVK	2	0	915.568742	0.0436	0.3050
YTENIYPPK[x]K	8	0	1251.649881	0.0435	0.4350
GGLGYPEDAIGK[x]TKLVK	11	0	1744.972250	0.0432	0.7350
K[x]VIAR	0	0	585.396198	0.0430	0.2150
K[x]VPDK	0	0	585.348581	0.0430	0.2150
K[x]ATDDDR	0	0	819.372221	0.0429	0.3000
K[x]LQR	0	0	543.349250	0.0425	0.1700
K[x]PRVVTALTMLK	0	0	1355.832206	0.0417	0.5000
ILYVNNAK[x]SQEEAIENIKCTR	7	0	2492.269200	0.0414	0.8700
K[x]LARNILK	0	0	954.633783	0.0413	0.3300
M[x]SER	0	0	521.226756	0.0413	0.1650
Q[x]DRGK	0	0	602.313592	0.0410	0.2050
GMALGSANEK[x]IEASKGLIDR	9	0	2059.073086	0.0408	0.8150
K[x]DWNACKK	0	0	1048.512348	0.0406	0.3250
MVTANIK[x]NIK	6	0	1130.648106	0.0400	0.4000
TMGKNK[x]VLVK	5	0	1116.668841	0.0400	0.4000
A[x]ASLLK	0	0	601.379880	0.0400	0.2400
ARQEVAAQK[x]SSEETEDK	8	0	1904.907471	0.0397	0.6750
D[x]GIQDIMPSQAKELK	0	0	1671.850090	0.0397	0.5950
K[x]EDSSPCGYIIR	0	0	1423.676496	0.0396	0.4750
SLPLQIEVANDCIK[x]WAIK	13	0	2097.129144	0.0394	0.7100
TK[x]SVALGGITK	1	0	1073.644403	0.0391	0.4300
TMGK[x]NKVLVK	3	0	1116.668841	0.0390	0.3900
MEQKPEVDYSEK[x]FAELQK	11	0	2198.056433	0.0389	0.7000
IQYVGK[x]QDPK	5	0	1174.634566	0.0385	0.3850
TTSK[x]VSIAK	3	0	933.549448	0.0383	0.3450
I[x]INRDIGK	0	0	927.550117	0.0381	0.3050
G[x]LGYPEDAIGKTK	0	0	1347.703366	0.0381	0.4950
ILYVNNAK[x]SQEEAIENIK	7	0	2075.089784	0.0381	0.6850
K[x]TLVAHAVLK	0	0	1078.686208	0.0380	0.3800
K[x]EEPK	0	0	629.338410	0.0380	0.1900
IK[x]LISGK	1	0	757.506134	0.0379	0.2650
IDRDK[x]LVLK	4	0	1098.676036	0.0378	0.3400
FNLMVICKDK[x]K	9	0	1394.741343	0.0377	0.4150
IHLEKVSK[x]QGEIDYEALVK	7	0	2198.194577	0.0374	0.7100
DNSSDLQK[x]LLMK	7	0	1390.712547	0.0371	0.4450
LDDMSLIK[x]EDCEAATDPLLK	7	0	2276.091491	0.0370	0.7400
K[x]DGIQDIMPSQAKELK	0	0	1799.945046	0.0369	0.5900
KVSTTPANSFELK[x]QYLIQR	12	0	2222.205809	0.0368	0.7000
M[x]GINER	0	0	718.343173	0.0367	0.2200
G[x]GLGYPEDAIGKTK	0	0	1404.724827	0.0364	0.5100
LK[x]LELKK	1	0	870.590192	0.0364	0.2550
GVSK[x]DEK	3	0	761.391895	0.0364	0.2550
NSDYK[x]ETLIFK	4	0	1356.692468	0.0364	0.4000
LTHEK[x]STMLEK	4	0	1315.680522	0.0364	0.4000
DEKSGVK[x]LENVK	6	0	1344.724827	0.0358	0.4300
NK[x]HCLIK	1	0	911.501059	0.0357	0.2500
K[x]VTSKLLEQEESAEK	0	0	1717.909710	0.0357	0.5350
QVMEEKLDSK[x]NVQLAK	9	0	1858.982156	0.0356	0.5700
F[x]ATLQKSK	0	0	921.528321	0.0356	0.2850
PFGNTHNK[x]FK	7	0	1188.603937	0.0355	0.3550
CVVHLNDASVAAK[x]LLMK	12	0	1868.001115	0.0350	0.5950
VTSK[x]LLEQEESAEK	3	0	1589.814754	0.0350	0.4900
GYIGDPIK[x]FVR	7	0	1263.697497	0.0350	0.3850
VMCKNK[x]TDTK	5	0	1223.600166	0.0350	0.3500
VMCK[x]NKTDTK	3	0	1223.600166	0.0350	0.3500
IAK[x]GAIEK	2	0	828.506860	0.0350	0.2800
MRK[x]LAR	2	0	773.469370	0.0350	0.2100
ETTEK[x]K	4	0	734.380997	0.0350	0.2100
K[x]CIK	0	0	547.315173	0.0350	0.1400
AK[x]SAK	1	0	503.306720	0.0350	0.1750
K[x]SLK	0	0	474.316557	0.0350	0.1400
FNSNAIAAVATK[x]MVTLK	11	0	1777.975953	0.0347	0.5900
IVCFMLNEK[x]LNQQSVLLPLLK	8	0	2499.395584	0.0345	0.7250
IDVLFSK[x]IR	6	0	1089.654575	0.0344	0.3100
HK[x]TPDK	1	0	724.386752	0.0342	0.2050
K[x]DKPK	0	0	614.375128	0.0340	0.1700
SAK[x]AK	2	0	503.306720	0.0340	0.1700
K[x]TAGEDAVTLVK	0	0	1230.681905	0.0338	0.4050
IVK[x]SAKAK	2	0	843.554142	0.0338	0.2700
K[x]EFEIIK	0	0	905.522175	0.0336	0.2350
GAIESYKVVDASIVSK[x]ALGNFVASVLAR	15	0	2863.580603	0.0332	0.9300
K[x]VIARLQSYDR	0	0	1347.762215	0.0332	0.3650
EIK[x]EVIELPVK	2	0	1295.769988	0.0332	0.3650
NEEEPTK[x]K	6	0	973.471593	0.0331	0.2650
LISGK[x]LDEARELLVK	4	0	1682.992985	0.0330	0.4950
MVCKIWK[x]SDEINEVLNK	6	0	2105.064830	0.0329	0.5600
DWNACK[x]K	5	0	920.417393	0.0329	0.2300
G[x]LGYPEDAIGKTKLVK	0	0	1687.950789	0.0328	0.5250
VNLEAYLDLSITPK[x]QHAVNER	13	0	2409.265107	0.0326	0.6850
NAYVINLK[x]QIAK	7	0	1373.803016	0.0325	0.3900
EVLNKGVSK[x]DEK	8	0	1344.724827	0.0325	0.3900
K[x]QYSAKAK	0	0	922.523570	0.0325	0.2600
E[x]IINRDIGK	0	0	1056.592704	0.0322	0.2900
K[x]PRRLLK	0	0	909.623554	0.0321	0.2250
LK[x]VELAK	1	0	799.516697	0.0321	0.2250
THAVLVALK[x]R	8	0	1106.692354	0.0320	0.3200
E[x]SLQR	0	0	631.328907	0.0320	0.1600
STELFK[x]NEEEPTK	5	0	1550.746345	0.0319	0.4150
EPNK[x]GSYRPYTAK	3	0	1509.757521	0.0319	0.4150
ASK[x]VLELRAELDK	2	0	1470.840518	0.0319	0.4150
DWNACKK[x]ELLK	6	0	1403.723052	0.0318	0.3500
DWNACK[x]KELLK	5	0	1403.723052	0.0318	0.3500
YEAK[x]AIGSGSEPAK	3	0	1406.704092	0.0318	0.4450
STDEYNGAMLK[x]SVCVEAGMIALR	10	0	2514.191544	0.0317	0.7300
YGLQGPTWLVHK[x]ENAINK	11	0	2067.090061	0.0317	0.5700
DDINLDEASAMAVK[x]FLSK	13	0	1965.971650	0.0317	0.5700
K[x]ASLLTREDLTDEEK	0	0	1746.899873	0.0317	0.4750
ELLK[x]PSASVALQR	3	0	1410.819391	0.0315	0.4100
LEK[x]VRQLIIK	2	0	1238.807376	0.0315	0.3150
K[x]GYQTIELDK	0	0	1193.629146	0.0315	0.3150
NCACVISQKK[x]VPDK	9	0	1645.827913	0.0314	0.4400
TELFK[x]ASTSAK	4	0	1181.629146	0.0314	0.3450
WIAKQILDCIVNLSEPAK[x]K	17	0	2225.224100	0.0313	0.5950
CTDLDAIGVK[x]VPFTAAITITGVK	9	0	2389.292565	0.0313	0.7200
FMLK[x]LGVK	3	0	934.567348	0.0313	0.2500
AVNIAFTQDQLLK[x]RAATYIHR	12	0	2428.333793	0.0312	0.6550
GGLGYPEDAIGKTK[x]LVK	13	0	1744.972250	0.0312	0.5300
INADHK[x]LNSLPLLQQLVK	5	0	2043.183957	0.0311	0.5600
GK[x]VVIDAFR	1	0	1003.581415	0.0311	0.2800
MNLGEDVNLEELIQCK[x]DDLSGAEIK	15	0	2832.351989	0.0310	0.7750
MGQAQSGNFSNFGDGANGDNK[x]K	20	0	2242.966054	0.0309	0.6800
L[x]KGYQTIELDK	0	0	1306.713204	0.0309	0.3400
VAQTTYK[x]KIYNEYPPTK	6	0	2043.067597	0.0309	0.5250
G[x]GLGYPEDAIGKTKLVK	0	0	1744.972250	0.0309	0.5250
TMGK[x]NK	3	0	677.353010	0.0308	0.1850
K[x]SLPLQIEVANDCIKWAIK	0	0	2225.224100	0.0308	0.5850
DLEETDERSLALTK[x]K	13	0	1746.899873	0.0307	0.4600
LQMSAMYK[x]K	7	0	1098.556519	0.0306	0.2750
IMK[x]LCFDELK	2	0	1295.661702	0.0305	0.3050
SERDTALEK[x]YK	8	0	1338.677880	0.0305	0.3350
K[x]AQSGPDASAK	0	0	1058.535585	0.0305	0.3350
YACK[x]ILGVVEGQFSRPAKLNDPEDK	3	0	2833.443128	0.0304	0.7600
ENEQK[x]IKTLSMEK	4	0	1576.812980	0.0304	0.3950
SMRYPMDAHK[x]SELEGVEEAR	9	0	2334.073155	0.0303	0.6050
GYSK[x]PNERATK	3	0	1249.641438	0.0300	0.3300
Y[x]FATLQKSK	0	0	1084.591644	0.0300	0.2700
MVCK[x]IWKSDEINEVLNK	3	0	2105.064830	0.0300	0.5100
SEFQRLTHEK[x]STMLEK	9	0	1962.983216	0.0300	0.4800
QNTPVLFDSK[x]EAVLK	9	0	1687.914404	0.0297	0.4450
S[x]ERDTALEKYK	0	0	1338.677880	0.0295	0.3250
YK[x]DAYVYSIVAIARIK	1	0	1872.050830	0.0294	0.4700
GLGYPEDAIGKTK[x]LVK	12	0	1687.950789	0.0294	0.4700
VEFK[x]MGNGKMVEISR	3	0	1723.874862	0.0293	0.4400
TGPPGPPCGGK[x]FMLK	10	0	1542.768616	0.0293	0.4400
M[x]MGINER	0	0	849.383652	0.0293	0.2050
K[x]LDVAKR	0	0	828.518092	0.0293	0.2050
LTHEK[x]STMLEKIK	4	0	1556.859536	0.0292	0.3800
AMEQQDIKPTVQNGEVSANAEQK[x]A	22	0	2585.239020	0.0292	0.7000
K[x]LDVAK	0	0	672.416990	0.0292	0.1750
IAGEHLSNGEK[x]PLLTPEK	10	0	1932.031547	0.0292	0.5250
E[x]QKPEVDYSEKFAELQK	0	0	2067.015955	0.0291	0.4950
NCACVISQK[x]KVPDK	8	0	1645.827913	0.0289	0.4050
MATTVKDTMNVDINAIK[x]K	16	0	1992.038284	0.0289	0.5200
VLGVFSEK[x]AQIK	7	0	1317.765572	0.0288	0.3450
YDK[x]K	2	0	552.290736	0.0288	0.1150
LK[x]GYQTIELDK	1	0	1306.713204	0.0286	0.3150
VSTKK[x]ILGVAAEDK	4	0	1457.845270	0.0286	0.4000
NEEGIIEFTK[x]TPNDTQK	9	0	1962.953358	0.0285	0.4850
YPMDAHK[x]SELEGVEEAR	6	0	1959.899550	0.0285	0.4850
V[x]SPTGQITSTSAR	0	0	1303.673128	0.0285	0.3700
DEQIEKIDTVIK[x]LVDHSFDEK	11	0	2500.269580	0.0283	0.5950
TNNLDLEHK[x]HKTPDK	8	0	1788.911774	0.0283	0.4250
LSGVVEGIFQK[x]CYAK	10	0	1697.880996	0.0283	0.4250
VPDK[x]LIDASTVK	3	0	1284.728853	0.0283	0.3400
DTTK[x]NK	3	0	705.365683	0.0283	0.1700
LMVEMEK[x]KLEK	6	0	1376.740675	0.0282	0.3100
LFQVEYAIEAIK[x]LGSTAIGVK	11	0	2249.267011	0.0281	0.5900
QEMKK[x]DSESTEEK	4	0	1567.703492	0.0281	0.3650
NEEK[x]LAEFDK	3	0	1221.587675	0.0280	0.2800
V[x]PTFANFHTPIFIAK	0	0	1701.924185	0.0280	0.4200
MGNGK[x]MVEISR	4	0	1220.600502	0.0277	0.3050
YQK[x]PVDTEEENDK	2	0	1593.715773	0.0277	0.3600
RAVEK[x]LSVEALNSLTGEFK	4	0	2090.137066	0.0276	0.5250
IK[x]LISGKLDEAR	1	0	1341.797930	0.0275	0.3300
KK[x]AQSGPDASAK	1	0	1186.630541	0.0275	0.3300
IVK[x]SAK	2	0	644.422076	0.0275	0.1650
M[x]EQKPEVDYSEKFAELQK	0	0	2198.056433	0.0275	0.4950
GAIESYK[x]VVDASIVSK	6	0	1664.898420	0.0275	0.4400
DLVKK[x]YDK	4	0	1007.565097	0.0275	0.2200
K[x]MRK	0	0	561.342056	0.0275	0.1100
K[x]YDK	0	0	552.290736	0.0275	0.1100
K[x]LEK	0	0	516.327120	0.0275	0.1100
K[x]IFTIHTSK	0	0	1073.623277	0.0272	0.2450
STELFKNEEEPTK[x]K	12	0	1678.841301	0.0271	0.3800
YEYQK[x]LK	4	0	970.512337	0.0271	0.1900
YGLQGPTWLVHK[x]ENAINKK	11	0	2195.185017	0.0271	0.5150
TMLELLNQLDGFEATK[x]NIK	15	0	2177.140100	0.0271	0.5150
EQK[x]PEVDYSEKFAELQK	2	0	2067.015955	0.0271	0.4600
NSIVSK[x]YTQSTNNDDPK	5	0	1909.901659	0.0271	0.4600
LGISATALSPEEK[x]KTAGEDAVTLVK	12	0	2527.374374	0.0270	0.6750
TEDDIK[x]SLQSVGQIIGEVLK	5	0	2171.168421	0.0270	0.5400
MPIDFK[x]GFICKVVDK	5	0	1795.936398	0.0270	0.4050
K[x]IYNEYPPTK	0	0	1251.649881	0.0270	0.2700
LLENDIK[x]VMK	6	0	1201.673984	0.0270	0.2700
TIDNAETMK[x]K	8	0	1149.569917	0.0270	0.2700
DLK[x]LK	2	0	615.395529	0.0270	0.1350
VLGVFSEK[x]AQIKILYVNNAK	7	0	2233.283329	0.0268	0.5350
IK[x]VLAQLGMQSLSPLKQGMNILR	1	0	2537.454825	0.0267	0.6150
MSERDTALEK[x]YK	9	0	1469.718358	0.0267	0.3200
K[x]LIPIRGTEVEK	0	0	1381.829229	0.0267	0.3200
EVLNK[x]GVSKDEK	4	0	1344.724827	0.0267	0.3200
MGQAQSGNFSNFGDGANGDNKK[x]DQK	21	0	2614.146520	0.0266	0.6650
AVYDTAVVQEDPEK[x]WK	13	0	1876.920608	0.0266	0.4250
MEQK[x]PEVDYSEKFAELQK	3	0	2198.056433	0.0264	0.4750
VEFKMGNGK[x]MVEISR	8	0	1723.874862	0.0263	0.3950
YGLQGPTWLVHKENAINK[x]K	17	0	2195.185017	0.0263	0.5000
ATREPNK[x]GSYRPYTAK	6	0	1837.943407	0.0262	0.4200
D[x]VPTFANFHTPIFIAK	0	0	1816.951123	0.0262	0.4200
K[x]KAQSGPDASAK	0	0	1186.630541	0.0262	0.3150
K[x]NCK	0	0	548.274037	0.0262	0.1050
MGQAQSGNFSNFGDGANGDNK[x]KDQK	20	0	2614.146520	0.0262	0.6550
N[x]SIVSKYTQSTNNDDPK	0	0	1909.901659	0.0262	0.4450
NLLLQEKGFPTPK[x]ATSTGTTIVGVIAK	12	0	2783.579543	0.0261	0.7050
NFGRDLK[x]LK	6	0	1089.629423	0.0261	0.2350
VSK[x]QGEIDYEALVK	2	0	1577.830012	0.0261	0.3650
QAAKASVVETVTLTK[x]VTQK	14	0	2001.146903	0.0261	0.4950
ALTLKTGPPGPPCGGK[x]FMLK	15	0	2069.116472	0.0260	0.5200
SIAEK[x]MNGASGAELK	4	0	1504.755469	0.0260	0.3900
MGTTITALRYK[x]DGVILAADSR	10	0	2251.199340	0.0260	0.5450
GVLLYGPPGTGK[x]TMLVK	11	0	1729.979978	0.0259	0.4400
TSASIDFDSNFLNSMIK[x]K	16	0	2016.982547	0.0258	0.4650
ENK[x]IQR	2	0	786.434760	0.0258	0.1550
NTWNSTLETAK[x]AK	10	0	1462.741537	0.0258	0.3350
GVVALVEDK[x]TKSVALGGITK	8	0	1984.156741	0.0258	0.5150
ELAAIK[x]EDTEAVLK	5	0	1528.834763	0.0257	0.3600
TYNLISSYIK[x]SVEISALASKNR	9	0	2456.327369	0.0257	0.5650
M[x]SFLELTEVWGKPQK	0	0	1791.922859	0.0257	0.3850
SLPLQIEVANDCIKWAIK[x]EK	17	0	2354.266687	0.0255	0.5100
KVPDK[x]LIDASTVK	4	0	1412.823808	0.0254	0.3300
S[x]FLELTEVWGKPQK	0	0	1660.882380	0.0254	0.3550
EDTEAVLK[x]RINDTVGIK	7	0	1900.026461	0.0253	0.4300
ATTVKDTMNVDINAIK[x]K	15	0	1860.997805	0.0253	0.4300
SAQEILCNEPVETYGSFDLK[x]EK	19	0	2556.205265	0.0252	0.5550
YACKILGVVEGQFSRPAK[x]LNDPEDK	17	0	2833.443128	0.0250	0.6250
QTVYQISELESLLRSSHIITK[x]ELK	20	0	2814.548970	0.0250	0.6000
CAEAENSSDLFK[x]LGVMYAK	11	0	2131.991727	0.0250	0.4750
GVVALVEDKTK[x]SVALGGITK	10	0	1984.156741	0.0250	0.5000
YEAKAIGSGSEPAK[x]SELVK	13	0	1963.026127	0.0250	0.4750
M[x]SERDTALEKYK	0	0	1469.718358	0.0250	0.3000
IMK[x]LCFDELKK	2	0	1423.756658	0.0250	0.2750
DTMNVDINAIK[x]K	10	0	1360.701983	0.0250	0.3000
KTELFK[x]ASTSAK	5	0	1309.724101	0.0250	0.3000
FNLMVICK[x]DK	7	0	1266.646388	0.0250	0.2500
AIEGK[x]IAR	4	0	856.513006	0.0250	0.2000
EK[x]VLKTK	1	0	844.538158	0.0250	0.1750
RFK[x]K	2	0	577.369985	0.0250	0.1000
K[x]LWK	0	0	573.363839	0.0250	0.1000
RMK[x]K	2	0	561.342056	0.0250	0.1000
K[x]REK	0	0	559.344165	0.0250	0.1000
NCK[x]K	2	0	548.274037	0.0250	0.1000
K[x]LFK	0	0	534.352941	0.0250	0.1000
K[x]GEK	0	0	460.264524	0.0250	0.1000
MNSIVSK[x]YTQSTNNDDPK	6	0	2040.942138	0.0250	0.4500
LFAYPPK[x]SVQPTAKTVQK	6	0	2002.125051	0.0250	0.4500
ILYVNNAKSQEEAIENIK[x]CTR	17	0	2492.269200	0.0248	0.5200
RTLDQIAAK[x]LYFYYILFFEK	8	0	2541.367053	0.0247	0.4950
TGPPGPPCGGK[x]FMLKLGVK	10	0	1940.037500	0.0247	0.4700
YTYDRGTTAVLK[x]EDIYK	11	0	2035.026127	0.0247	0.4200
K[x]NVPKLQNVSNFQK	0	0	1642.915408	0.0246	0.3450
CGSPYIIEDSK[x]K	10	0	1395.670349	0.0246	0.2950
GGDEWK[x]IEPLK	5	0	1270.655693	0.0245	0.2700
M[x]NSIVSKYTQSTNNDDPK	0	0	2040.942138	0.0244	0.4400
K[x]QMSYMLAR	0	0	1126.562665	0.0244	0.2200
EDVQSLK[x]LK	6	0	1058.597121	0.0244	0.2200
IDVEESIAGYQLARSK[x]R	15	0	1934.022044	0.0244	0.4150
K[x]ELFDCLK	0	0	1051.537166	0.0244	0.1950
YK[x]EDTALR	1	0	994.508312	0.0244	0.1950
AVYMGLK[x]AFESCSNDEALR	6	0	2159.997873	0.0242	0.4600
LGISATALSPEEKK[x]TAGEDAVTLVK	13	0	2527.374374	0.0242	0.6050
K[x]EPPVYTPPKDK	0	0	1397.755400	0.0242	0.2900
EK[x]ADAAFLRLVK	1	0	1359.787367	0.0242	0.2900
M[x]ESLQR	0	0	762.369385	0.0242	0.1450
LK[x]LELK	1	0	742.495236	0.0242	0.1450
K[x]QYSAK	0	0	723.391504	0.0242	0.1450
GAIESYK[x]VVDASIVSKALGNFVASVLAR	6	0	2863.580603	0.0241	0.6750
FFEK[x]EDVQSLK	3	0	1368.692468	0.0241	0.2650
RK[x]IFTIHTSK	1	0	1229.724379	0.0240	0.2400
AELDK[x]IGLSK	4	0	1072.612770	0.0240	0.2400
D[x]YTMAQPEFFKAVR	0	0	1701.818400	0.0239	0.3350
ETEK[x]LAEER	3	0	1103.545814	0.0239	0.2150
QFPDIYGIIFLFK[x]WNSK	12	0	2115.119239	0.0238	0.4050
IEVEVYK[x]ITTGDRLILTENIK	6	0	2446.368170	0.0238	0.5000
ATDGVVLATEK[x]KPTSELAIGASLEK	10	0	2527.374374	0.0238	0.5950
EMK[x]K	2	0	534.283541	0.0237	0.0950
Q[x]EMK	0	0	534.247157	0.0237	0.0950
DQK[x]K	2	0	517.285985	0.0237	0.0950
K[x]IDK	0	0	502.311471	0.0237	0.0950
IDK[x]K	2	0	502.311471	0.0237	0.0950
LIK[x]K	2	0	500.368591	0.0237	0.0950
DK[x]PK	1	0	486.280173	0.0237	0.0950
D[x]RGK	0	0	474.255021	0.0237	0.0950
M[x]PPK	0	0	471.251517	0.0237	0.0950
G[x]VFK	0	0	449.263798	0.0237	0.0950
QSK[x]YTYDRGTTAVLK	2	0	1729.899815	0.0237	0.3550
IIYSDIDVDPVKPEHVGK[x]VVLK	17	0	2462.378342	0.0236	0.5200
ATNGYIMTARGDVAASILDK[x]YR	19	0	2385.210964	0.0236	0.5200
LNYKPEEEYPDLSK[x]HNNHMAK	13	0	2556.206604	0.0236	0.4950
LDSK[x]NVQLAK	3	0	1114.634566	0.0235	0.2350
VMK[x]SEFQRLTHEK	2	0	1631.845282	0.0235	0.3050
ATDGVVLATEKK[x]PTSELAIGASLEK	11	0	2527.374374	0.0234	0.5850
KCLTDLEDEAPAK[x]DILLDMSR	12	0	2432.192593	0.0233	0.4900
QLIIK[x]EEMMNSIQQAVAK	4	0	2073.096129	0.0233	0.4200
LGITFAHVTAAK[x]NNSWAK	11	0	1928.026739	0.0233	0.4200
K[x]TVQYATKR	0	0	1093.624337	0.0233	0.2100
CLTDLEDEAPAK[x]DILLDMSR	11	0	2304.097637	0.0233	0.4650
SSEQANLYERK[x]TLVAHAVLK	10	0	2256.222519	0.0233	0.4650
SATPFRK[x]INVLNFPSANFSK	6	0	2237.195580	0.0233	0.4650
GFPTPK[x]ATSTGTTIVGVIAK	5	0	1945.088332	0.0233	0.4650
QIK[x]EIKEVIELPVK	2	0	1665.007573	0.0232	0.3250
K[x]FDQLTQALNVAIR	0	0	1615.904510	0.0232	0.3250
K[x]INVLNFPSANFSK	0	0	1577.856502	0.0232	0.3250
LGISATALSPEEK[x]K	12	0	1442.797987	0.0232	0.3250
K[x]YIPNPVLVIIDVKPK	0	0	1835.128350	0.0231	0.3700
N[x]STEEIDLYNRWK	0	0	1666.795023	0.0231	0.3000
REAEAAK[x]DEQIEK	6	0	1515.752826	0.0231	0.3000
AVEK[x]LSVEALNSLTGEFK	3	0	1934.035964	0.0231	0.4150
DAFALAKEK[x]SPAIIFIDELDAIGTK	8	0	2675.442056	0.0230	0.5750
GIDLK[x]SIAEKMNGASGAELK	4	0	2031.066940	0.0230	0.4600
K[x]ILGVAAEDK	0	0	1042.602207	0.0230	0.2300
SETMKYYLPK[x]GK	9	0	1443.743119	0.0229	0.2750
NK[x]EHIMDNLEAQAIEELEGAK	1	0	2381.153176	0.0229	0.4800
QIKEIK[x]EVIELPVK	5	0	1665.007573	0.0229	0.3200
AVNIAFTQDQLLK[x]R	12	0	1615.904510	0.0229	0.3200
K[x]DWNACK	0	0	920.417393	0.0229	0.1600
APPEILDISK[x]QLADYK	9	0	1799.966829	0.0228	0.3650
K[x]ALNEFVMMFSMFSHENWNDK	0	0	2604.159855	0.0226	0.4750
CTKIIENEQSAEK[x]NAYVINLK	12	0	2464.263053	0.0226	0.4750
VLVKVHPEGK[x]YVVDISPDIDIK	9	0	2462.378342	0.0225	0.4950
FLHDK[x]NSDYKETLIFK	4	0	1997.025735	0.0225	0.3600
HRENK[x]IQR	4	0	1079.594768	0.0225	0.1800
QIK[x]EIK	2	0	757.469750	0.0225	0.1350
K[x]VADLK	0	0	672.416990	0.0225	0.1350
E[x]MKK	0	0	534.283541	0.0225	0.0900
K[x]DQK	0	0	517.285985	0.0225	0.0900
ELK[x]K	2	0	516.327120	0.0225	0.0900
M[x]TDK	0	0	493.220610	0.0225	0.0900
M[x]SSK	0	0	451.210047	0.0225	0.0900
GGLGYPEDAIGK[x]TK	11	0	1404.724827	0.0225	0.3150
NCACVISQK[x]K	8	0	1206.584850	0.0225	0.2250
VVDASIVSK[x]ALGNFVASVLAR	8	0	2115.205083	0.0224	0.4700
TLDQIAAK[x]LYFYYILFFEK	7	0	2385.265950	0.0224	0.4250
K[x]DYTMAQPEFFKAVR	0	0	1829.913356	0.0223	0.3350
SLDK[x]QMVEERVLK	3	0	1573.849698	0.0223	0.2900
IMKLCFDELK[x]K	9	0	1423.756658	0.0223	0.2450
IQYVGK[x]QDPKK	5	0	1302.729522	0.0223	0.2450
K[x]RVIEHNIR	0	0	1163.688664	0.0222	0.2000
VNMENLIVTDLGK[x]YAEVLIETAK	12	0	2562.361367	0.0222	0.5100
DDLSGAEIK[x]AIVSEAGLLALR	8	0	2140.173842	0.0221	0.4650
LFAYPPK[x]SVQPTAK	6	0	1545.855441	0.0221	0.3100
IDKEDMGSNDK[x]ASK	10	0	1536.708913	0.0221	0.3100
P[x]TDDDDK	0	0	804.313706	0.0221	0.1550
QYSAK[x]AK	4	0	794.428614	0.0221	0.1550
DEK[x]VSEVLNSEDITGIQEK	2	0	2132.048371	0.0221	0.4200
LEK[x]SLLELNETQSNIQEQGVNWGK	2	0	2756.397956	0.0221	0.5300
DKPK[x]YEPPVPTR	3	0	1425.761546	0.0221	0.2650
HHFYAK[x]IDRPAQVISFK	5	0	2056.100568	0.0221	0.3750
EFHK[x]DMTLEEAEVLILK	3	0	2044.054982	0.0221	0.3750
YTENIYPPKK[x]TVQYATK	9	0	2043.067597	0.0221	0.3750
LRWK[x]R	3	0	757.471088	0.0220	0.1100
VK[x]LEK	1	0	615.395529	0.0220	0.1100
K[x]REAEAAK	0	0	901.498083	0.0219	0.1750
FNLMVICK[x]DKK	7	0	1394.741343	0.0218	0.2400
ILGVVEGQFSRPAK[x]LNDPEDK	13	0	2311.217099	0.0217	0.4550
MDDKMLLTEVHLLESK[x]VYHAIR	15	0	2640.376636	0.0216	0.4750
GLGYPEDAIGK[x]TK	10	0	1347.703366	0.0215	0.2800
YTENIYPPK[x]KTVQYATK	8	0	2043.067597	0.0215	0.3650
K[x]ARQAAK	0	0	771.471479	0.0214	0.1500
K[x]SAQVILSEIEVLEAEHRPFK	0	0	2422.321891	0.0214	0.4500
LWK[x]RSELAEMLPEDYSLIQYQR	2	0	2767.400207	0.0214	0.4700
TSASIDFDSNFLNSMIKK[x]NEEK	17	0	2517.205601	0.0214	0.4700
DFLDAVQK[x]VVK	7	0	1260.707726	0.0214	0.2350
ILSTLDRELLK[x]PSASVALQR	10	0	2209.279304	0.0213	0.4250
K[x]QLATSLR	0	0	915.550117	0.0213	0.1700
SQK[x]ALDTLFSAIR	2	0	1448.798656	0.0212	0.2750
KK[x]ELFDCLK	1	0	1179.632121	0.0211	0.1900
ETTEK[x]KIDK	4	0	1090.586949	0.0211	0.1900
LK[x]ESQLVDK	1	0	1058.597121	0.0211	0.1900
K[x]DSESTEEK	0	0	1051.466899	0.0211	0.1900
M[x]NSTEEIDLYNRWK	0	0	1797.835501	0.0211	0.2950
RFCVGLQK[x]IEEIFK	7	0	1765.954825	0.0211	0.2950
LMTEFVDQVDDVVK[x]YEIDK	13	0	2285.113610	0.0211	0.4000
SK[x]RSIGISDALQMAADAQPAVGLAR	1	0	2525.338279	0.0210	0.5250
TLALKYPGGGPGK[x]TAILPVK	12	0	1980.177084	0.0210	0.4200
YLHQSLKYK[x]EDTALR	8	0	1863.984208	0.0210	0.3150
ESQLVDKFFEK[x]INVK	10	0	1822.982813	0.0210	0.3150
DFLDAVQKVVK[x]GNQK	10	0	1687.925636	0.0210	0.3150
LDDMSLIKEDCEAATDPLLK[x]K	19	0	2404.186446	0.0210	0.4400
GGNMDSLK[x]INFSAFQLPVVTR	7	0	2293.188777	0.0210	0.4400
K[x]HFEQVINEKHEDALAK	0	0	2035.048591	0.0209	0.3550
DYGDLGSSVNPLDK[x]TNNLDLEHK	13	0	2543.213856	0.0209	0.4800
TK[x]DAVVLGVEKR	1	0	1313.766632	0.0208	0.2500
K[x]GVVALVEDKTK	0	0	1285.760486	0.0208	0.2500
ELLK[x]LK	3	0	742.495236	0.0208	0.1250
K[x]VPDKLIDASTVK	0	0	1412.823808	0.0208	0.2700
M[x]DRQEQR	0	0	961.439915	0.0207	0.1450
NIPK[x]EIK	3	0	840.506860	0.0207	0.1450
MPIDFKGFICK[x]VVDK	10	0	1795.936398	0.0207	0.3100
TLAGVTRDYYTK[x]QSK	11	0	1729.899815	0.0207	0.3100
NSSSDMAYTSMFK[x]GNQK	12	0	1894.818860	0.0206	0.3500
KTVQYATK[x]R	7	0	1093.624337	0.0206	0.1850
FGNRDLVK[x]K	7	0	1075.613774	0.0206	0.1850
EVLNK[x]GVSK	4	0	972.560345	0.0206	0.1850
DAGK[x]DEFSRK	3	0	1151.557046	0.0205	0.2050
FVK[x]LGIDPPK	2	0	1112.659326	0.0205	0.2050
DK[x]SAQVILSEIEVLEAEHRPFK	1	0	2537.348830	0.0205	0.4500
ERGTCAGEVFMALK[x]GMALGSANEK	13	0	2526.202777	0.0204	0.4900
YEIDK[x]TLAGVTR	4	0	1364.729913	0.0204	0.2450
EIK[x]IIYSDIDVDPVKPEHVGKVVLK	2	0	2832.599943	0.0204	0.5100
IWK[x]SDEINEVLNK	2	0	1586.830346	0.0204	0.2650
K[x]IEIPLPNEVGRMEILK	0	0	1978.128419	0.0203	0.3450
GVILYGAPGTGK[x]TLLAK	11	0	1657.976610	0.0203	0.3450
IHLEK[x]VSKQGEIDYEALVK	4	0	2198.194577	0.0203	0.3850
VNGVVFTNRPDEK[x]NRQYQEVVK	12	0	2618.356371	0.0202	0.4450
SELVKEFHK[x]DMTLEEAEVLILK	8	0	2600.377016	0.0202	0.4450
DYGDLGSSVNPLDK[x]TNNLDLEHKHK	13	0	2808.367718	0.0202	0.5050
ETTEKK[x]IDK	5	0	1090.586949	0.0200	0.1800
WNSK[x]VDKPDGTMDYDSMDNIFFAK	3	0	2823.251891	0.0200	0.4800
AFNNAGITSVGVTGK[x]NCACVISQKK	14	0	2623.320910	0.0200	0.5000
CTK[x]IIENEQSAEKNAYVINLK	2	0	2464.263053	0.0200	0.4200
WK[x]ALERQLEMLDLQEGFIK	1	0	2346.240476	0.0200	0.3800
NK[x]LDPYWNQLIVAGVDGENK	1	0	2272.148690	0.0200	0.4000
K[x]VSTTPANSFELKQYLIQR	0	0	2222.205809	0.0200	0.3800
F[x]RNQYDGDATTWSPQGR	0	0	1997.897911	0.0200	0.3400
DK[x]PKYEPPVPTR	1	0	1425.761546	0.0200	0.2400
EAEAAK[x]DEQIEK	5	0	1359.651724	0.0200	0.2400
K[x]YDKTEDDIK	0	0	1253.613888	0.0200	0.2000
GTEVEK[x]ITIK	5	0	1116.638983	0.0200	0.2000
DTALEK[x]YK	5	0	966.502166	0.0200	0.1600
RK[x]QYSAK	1	0	879.492606	0.0200	0.1400
AEAK[x]DVAK	3	0	830.449740	0.0200	0.1600
EIK[x]QIK	2	0	757.469750	0.0200	0.1200
K[x]HGQLK	0	0	709.423471	0.0200	0.1200
QEMK[x]K	3	0	662.342113	0.0200	0.1000
VSTK[x]K	3	0	561.348581	0.0200	0.1000
GEIK[x]K	3	0	573.348581	0.0200	0.1000
VAIK[x]K	3	0	557.390052	0.0200	0.1000
VNLEAYLDLSITPK[x]QHAVNERAK	13	0	2608.397173	0.0198	0.4550
D[x]KSAQVILSEIEVLEAEHRPFK	0	0	2537.348830	0.0198	0.4350
VRQLIIK[x]EEMMNSIQQAVAK	6	0	2328.265640	0.0198	0.3950
EK[x]QNTPVLFDSKEAVLK	1	0	1945.051948	0.0197	0.3350
GVLLYGPPGTGK[x]TLLAR	11	0	1711.998405	0.0197	0.3350
QVMEEK[x]LDSKNVQLAK	5	0	1858.982156	0.0197	0.3150
NDDQLTYTYK[x]DEK	9	0	1631.731422	0.0196	0.2550
NEEKK[x]LMELFISK	4	0	1607.859201	0.0196	0.2550
VDTILLFMPMDESLK[x]VFQALTTIR	14	0	2780.485512	0.0196	0.4700
K[x]VAEQNENPTVGSAQKMIQDEAQK	0	0	2642.296866	0.0196	0.4700
I[x]INRDIGKVVDK	0	0	1368.808828	0.0196	0.2350
TSASIDFDSNFLNSMIK[x]KNEEK	16	0	2517.205601	0.0195	0.4300
K[x]SGFEKIDLTR	0	0	1292.708787	0.0195	0.2150
V[x]PTFANFHTPIFIAKREDGMK	0	0	2418.251708	0.0195	0.4100
SLLTGK[x]HAIR	5	0	1094.655970	0.0195	0.1950
L[x]MTEFVDQVDDVVKYEIDK	0	0	2285.113610	0.0195	0.3700
VPDKLIDASTVK[x]HVFPITK	11	0	2107.204023	0.0195	0.3700
TSK[x]TPPTAMLSSVREIIK	2	0	1958.086949	0.0194	0.3500
K[x]KELFDCLK	0	0	1179.632121	0.0194	0.1750
K[x]INVKFFEK	0	0	1151.670224	0.0194	0.1750
FDVIVAK[x]GK	6	0	975.575269	0.0194	0.1750
FLHDKNSDYK[x]ETLIFK	9	0	1997.025735	0.0194	0.3100
QETQYK[x]IDELVSNNEK	5	0	1936.937709	0.0194	0.3100
EK[x]TSNNTNRTNSTDEK	1	0	1837.840123	0.0194	0.3100
DTMNVDINAIKK[x]GEIR	11	0	1815.951192	0.0194	0.3100
M[x]MGINERK	0	0	977.478607	0.0194	0.1550
K[x]RWSLER	0	0	973.545700	0.0193	0.1350
SLALTK[x]K	5	0	759.485399	0.0193	0.1350
K[x]ALSSLK	0	0	745.469750	0.0193	0.1350
NEEK[x]KLMELFISK	3	0	1607.859201	0.0192	0.2500
SGFEK[x]IDLTRIVK	4	0	1504.861253	0.0192	0.2500
RVHVTQEDFELAVAK[x]VLNK	14	0	2195.206144	0.0192	0.3650
ISLRDVCIK[x]LGLDSEESAEYIVAK	8	0	2707.410100	0.0192	0.4600
GK[x]VAVFDSQTQPPVLWFR	1	0	2074.099899	0.0192	0.3450
VELAKQNLFVPTSDK[x]EK	14	0	1945.051948	0.0191	0.3250
D[x]VPTFANFHTPIFIAKREDGMK	0	0	2533.278647	0.0191	0.4200
NWK[x]EEYLRAAK	2	0	1406.730582	0.0191	0.2100
M[x]PFGNTHNKFK	0	0	1319.644415	0.0191	0.2100
VK[x]EDMVDQESTDNNGVQVESR	1	0	2378.065484	0.0190	0.4000
DQPK[x]K	3	0	614.338744	0.0190	0.0950
DLVK[x]K	3	0	601.379880	0.0190	0.0950
INVK[x]K	3	0	600.395864	0.0190	0.0950
K[x]NVPK	0	0	584.364565	0.0190	0.0950
K[x]VTSK	0	0	561.348581	0.0190	0.0950
NGYPMPCDVLAK[x]RMANIAQVSTQR	11	0	2719.335512	0.0190	0.4550
DAYVYSIVAIARIK[x]LISGK	13	0	2079.209109	0.0189	0.3600
SELVK[x]EFHKDMTLEEAEVLILK	4	0	2600.377016	0.0189	0.4150
ENEQKIK[x]TLSMEK	6	0	1576.812980	0.0188	0.2450
KDKPK[x]YEPPVPTR	4	0	1553.856502	0.0188	0.2450
ILFENPDEATK[x]RK	10	0	1559.830681	0.0188	0.2450
AK[x]VAEQNENPTVGSAQKMIQDEAQK	1	0	2713.333976	0.0188	0.4700
NAYVINLK[x]QIAKFVVSLGER	7	0	2261.289476	0.0188	0.3750
ALTLK[x]TGPPGPPCGGKFMLK	4	0	2069.116472	0.0188	0.3750
AMVNIDTIDNK[x]VATTM	10	0	1735.848372	0.0188	0.3000
DQKK[x]DKPK	3	0	985.555594	0.0188	0.1500
S[x]QARGFDR	0	0	935.457282	0.0188	0.1500
IVKSAK[x]AK	5	0	843.554142	0.0188	0.1500
L[x]KGYQTIELDKK	0	0	1434.808159	0.0187	0.2250
NLLLQEK[x]GFPTPKATSTGTTIVGVIAK	6	0	2783.579543	0.0187	0.5050
KSLPLQIEVANDCIK[x]WAIK	14	0	2225.224100	0.0187	0.3550
INVKFFEK[x]EDVQSLK	7	0	1822.982813	0.0187	0.2800
DVEFLHSDK[x]IDTIVK	8	0	1757.919882	0.0187	0.2800
VNGVVFTNRPDEK[x]NR	12	0	1743.901545	0.0187	0.2800
IIYSDIDVDPVK[x]PEHVGKVVLK	11	0	2462.378342	0.0186	0.4100
GTCAGEVFMALK[x]GMALGSANEK	11	0	2241.059087	0.0186	0.4100
LENVK[x]IYADLK	4	0	1304.733939	0.0186	0.2050
M[x]FRNQYDGDATTWSPQGR	0	0	2128.938390	0.0186	0.3350
RNK[x]LDPYWNQLIVAGVDGENK	2	0	2428.249792	0.0186	0.3900
R[x]KQYSAK	0	0	879.492606	0.0186	0.1300
GK[x]YYPLK	1	0	867.485399	0.0186	0.1300
IEPLK[x]LK	4	0	839.547996	0.0186	0.1300
IVFRSELQDK[x]SSQQGVEGVLIILK	9	0	2685.506382	0.0185	0.4450
LGIDPPKGIMLYGPPGTGK[x]TLCAR	18	0	2511.334048	0.0185	0.4450
SMIADK[x]HAIR	5	0	1140.607305	0.0185	0.1850
YDKTEDDIK[x]SLQSVGQIIGEVLK	8	0	2577.353638	0.0185	0.4250
K[x]GILLPESLTEAVEATTYAILRK	0	0	2515.426015	0.0185	0.4250
DIK[x]SMIADKHAIR	2	0	1496.813257	0.0185	0.2400
QEVAAQK[x]SSEETEDKK	6	0	1805.864214	0.0184	0.2950
AVAVVVDPIQSVK[x]GKVVIDAFR	12	0	2309.346986	0.0184	0.4050
EK[x]SPAIIFIDELDAIGTK	1	0	1959.056365	0.0183	0.3300
K[x]SLPLQIEVANDCIK	0	0	1726.928669	0.0183	0.2750
WRDATDDK[x]R	7	0	1161.552629	0.0183	0.1650
SELVK[x]EFHK	4	0	1115.597456	0.0183	0.1650
M[x]SQARGFDR	0	0	1066.497761	0.0183	0.1650
EPPVYTPPKDK[x]K	10	0	1397.755400	0.0183	0.2200
NK[x]MVCK	1	0	778.382925	0.0183	0.1100
GYSK[x]PNERATKQSK	3	0	1592.826990	0.0182	0.2550
DYGDLGSSVNPLDKTNNLDLEHK[x]HK	22	0	2808.367718	0.0182	0.4550
A[x]KVAEQNENPTVGSAQKMIQDEAQK	0	0	2713.333976	0.0182	0.4550
TEPK[x]AVDEEMK	3	0	1275.601607	0.0182	0.2000
EPPVYTPPK[x]DK	8	0	1269.660444	0.0182	0.2000
SFEQK[x]VMK	4	0	995.510954	0.0181	0.1450
STMLEK[x]IK	5	0	948.531355	0.0181	0.1450
LDEARELLVK[x]ASK	9	0	1470.840518	0.0181	0.2350
THAVLVALK[x]RNAEELSSYQK	8	0	2256.222519	0.0180	0.3600
DTTK[x]NKMVCK	3	0	1223.600166	0.0180	0.1800
LISGK[x]LDEAR	4	0	1100.618917	0.0180	0.1800
Q[x]EMKK	0	0	662.342113	0.0180	0.0900
DRLK[x]K	3	0	658.412573	0.0180	0.0900
K[x]LRDK	0	0	658.412573	0.0180	0.0900
LELK[x]K	3	0	629.411178	0.0180	0.0900
QDPK[x]K	3	0	614.338744	0.0180	0.0900
K[x]INVK	0	0	600.395864	0.0180	0.0900
RK[x]GTK	1	0	588.370711	0.0180	0.0900
V[x]GVFK	0	0	548.332206	0.0180	0.0900
TDLNHENLK[x]GGDDLDPNYVLSSRVR	8	0	2826.389513	0.0180	0.4500
GNAK[x]FGDGIQIAQLALK	3	0	1742.967833	0.0179	0.3050
IDTIVK[x]EIQDEK	5	0	1429.766355	0.0179	0.2150
K[x]TELFKASTSAK	0	0	1309.724101	0.0179	0.2150
EWDSK[x]LK	4	0	904.465390	0.0179	0.1250
EAVLK[x]LK	4	0	799.516697	0.0179	0.1250
TKSVALGGITK[x]EFVIYEQLIAAR	10	0	2506.415787	0.0178	0.4100
DISSK[x]SPSGNDALNDK	4	0	1646.774679	0.0178	0.2850
S[x]PTGQITSTSARSGKK	0	0	1604.848116	0.0178	0.2850
MLLTEVHLLESK[x]VYHAIR	11	0	2151.187325	0.0178	0.3200
ATSAGPKQTETINWLEK[x]R	16	0	2029.059155	0.0178	0.3200
GIDLKSIAEK[x]MNGASGAELK	9	0	2031.066940	0.0177	0.3550
K[x]GYQTIELDKK	0	0	1321.724101	0.0177	0.1950
ETIDNAETMK[x]K	9	0	1278.612505	0.0177	0.1950
DTLSK[x]DQELTEENVSISVIGKDEK	4	0	2676.334021	0.0177	0.4250
YIPNPVLVIIDVK[x]PK	12	0	1707.033394	0.0177	0.2650
VLELRAELDK[x]IGLSK	9	0	1682.992985	0.0177	0.2650
LLIFEK[x]QVRQASDTSTNTK	5	0	2178.164339	0.0176	0.3350
SSK[x]DISSKSPSGNDALNDK	2	0	1948.933683	0.0176	0.3350
DEQIEK[x]IDTVIKLVDHSFDEK	5	0	2500.269580	0.0176	0.3700
AVAVVVDPIQSVKGK[x]VVIDAFR	14	0	2309.346986	0.0175	0.3850
VDK[x]PDGTMDYDSMDNIFFAK	2	0	2308.002683	0.0175	0.3500
HHFYAK[x]IDRPAQVISFKK	5	0	2184.195523	0.0175	0.3150
ATPYRGYSK[x]PNERATK	8	0	1837.943407	0.0175	0.2800
QTLNK[x]IALDEQIQALK	4	0	1825.030821	0.0175	0.2800
YK[x]DAYVYSIVAIAR	1	0	1630.871817	0.0175	0.2450
GSNDDEMKIDK[x]K	10	0	1378.639778	0.0175	0.2100
DTTKNK[x]MVCK	5	0	1223.600166	0.0175	0.1750
WK[x]RENQLR	1	0	1128.615169	0.0175	0.1400
DQK[x]KDKPK	2	0	985.555594	0.0175	0.1400
F[x]PTDDDDK	0	0	951.382115	0.0175	0.1400
QK[x]SLEK	1	0	731.417716	0.0175	0.1050
TAHAIYRK[x]FDQLTQALNVAIR	7	0	2428.333793	0.0174	0.3650
YEAK[x]AIGSGSEPAKSELVK	3	0	1963.026127	0.0174	0.3300
KDK[x]PKYEPPVPTR	2	0	1553.856502	0.0173	0.2250
VNENIGDELLLEQCMK[x]HSTFIITK	15	0	2831.419615	0.0173	0.4150
SEAAEFEYKNGYPMPCDVLAK[x]R	20	0	2574.188176	0.0173	0.3800
K[x]FDQLTQALNVAIRLDDMSLIK	0	0	2531.378019	0.0173	0.3800
HEDALAK[x]LGATLAQGIIDAGGR	6	0	2176.159922	0.0173	0.3800
Q[x]LMTEFVDQVDDVVKYEIDK	0	0	2413.172181	0.0172	0.3450
NMGTVVDLLIENK[x]ASALL	12	0	1900.033855	0.0172	0.3100
IK[x]YEYQKLK	1	0	1211.691351	0.0172	0.1550
NHASIDK[x]MK	6	0	1042.522913	0.0172	0.1550
HFEQVINEK[x]HEDALAK	8	0	1906.953636	0.0172	0.2750
YDK[x]TEDDIKSLQSVGQIIGEVLK	2	0	2577.353638	0.0172	0.3950
AMEQQDIK[x]PTVQNGEVSANAEQK	7	0	2514.201910	0.0172	0.3950
QEYALALQK[x]WDLSR	8	0	1719.894338	0.0171	0.2400
NLTDETKNK[x]HCLIK	8	0	1712.887868	0.0171	0.2400
IWK[x]VMCK	2	0	963.503367	0.0171	0.1200
LVRK[x]CIK	3	0	915.568742	0.0171	0.1200
VPEDIFK[x]THLEVARTGLGASGVYSAK	6	0	2744.449598	0.0171	0.4450
S[x]SKDISSKSPSGNDALNDK	0	0	1948.933683	0.0171	0.3250
D[x]GIQDIMPSQAK	0	0	1301.628489	0.0171	0.2050
EKQNTPVLFDSK[x]EAVLK	11	0	1945.051948	0.0171	0.2900
ATAIGKSSTAAK[x]TFLEK	11	0	1722.951515	0.0171	0.2900
TMVEVIPYFAEDLLVLK[x]TDELK	16	0	2565.365058	0.0170	0.3750
ENMTQEEAVEFLK[x]NAVALAMER	12	0	2522.214389	0.0170	0.3750
S[x]WTTIESDAGVFTDLIENLGVK	0	0	2394.195360	0.0170	0.3750
VDDLLTTQAEAK[x]GAGFLLFMLNALR	11	0	2706.441342	0.0170	0.4250
VLK[x]TK	2	0	587.400615	0.0170	0.0850
EK[x]ASK	1	0	561.312197	0.0170	0.0850
A[x]TTVK	0	0	518.306385	0.0170	0.0850
IIENEQSAEK[x]NAYVINLK	9	0	2075.089784	0.0169	0.3050
Q[x]IAIVVNQNWYCANTKYVTGPKNK	0	0	2808.437985	0.0169	0.4050
DEKVSEVLNSEDITGIQEK[x]STDLR	18	0	2704.340167	0.0169	0.4050
PRK[x]QYSAK	2	0	976.545365	0.0169	0.1350
KQYSAK[x]AK	5	0	922.523570	0.0169	0.1350
ESQLVDK[x]FFEK	6	0	1368.692468	0.0168	0.1850
VVK[x]VDAQDFLK	2	0	1260.707726	0.0168	0.1850
QIGIDPPRGVLLYGPPGTGK[x]TMLVK	19	0	2606.461686	0.0168	0.4200
ETLIFK[x]CIDMFIHK	5	0	1793.920748	0.0168	0.2350
IDK[x]NTWNSTLETAK	2	0	1619.815423	0.0168	0.2350
SNPVFAENDEK[x]GEK	10	0	1562.721193	0.0168	0.2350
VSTK[x]KILGVAAEDK	3	0	1457.845270	0.0168	0.2350
WPK[x]IAEIYGSALRSNPVFAENDEK	2	0	2733.376103	0.0167	0.4000
EDWEKYQK[x]PVDTEEENDK	7	0	2281.002149	0.0167	0.3000
EDWEK[x]YQKPVDTEEENDK	4	0	2281.002149	0.0167	0.3000
IDVLFSK[x]IRLAYVYADMR	6	0	2172.176427	0.0167	0.3000
LSFK[x]SIADVADMLEANDK	3	0	1965.971650	0.0167	0.3000
YPGGGPGK[x]TAILPVK	7	0	1453.829229	0.0167	0.2500
K[x]LEETDVAK	0	0	1031.549839	0.0167	0.1500
DK[x]KASLLTR	1	0	1030.613439	0.0167	0.1500
LAK[x]RMK	2	0	745.463224	0.0167	0.1000
LNDPEDKYEALSK[x]HIIMFDCK	12	0	2565.224226	0.0167	0.3500
FDVIVAK[x]GKVAVFDSQTQPPVLWFR	6	0	2846.548187	0.0166	0.4150
CNK[x]FFYILYFELYKIAQDTLAR	2	0	2815.440615	0.0166	0.3650
NEEGIIEFTKTPNDTQK[x]YSNDK	16	0	2570.213522	0.0166	0.3650
QAAK[x]ASVVETVTLTKVTQK	3	0	2001.146903	0.0166	0.3150
K[x]DKPKYEPPVPTR	0	0	1553.856502	0.0165	0.2150
E[x]IINRDIGKVVDK	0	0	1497.851416	0.0165	0.2150
DIGK[x]VVDKCFGIK	3	0	1477.796212	0.0165	0.2150
APPEILDISKQLADYK[x]AFEDSLR	15	0	2618.359059	0.0165	0.3800
MSSKDISSK[x]SPSGNDALNDK	8	0	2079.974162	0.0165	0.3300
EDCK[x]SLK	3	0	878.416723	0.0164	0.1150
M[x]GINERK	0	0	846.438129	0.0164	0.1150
MVILNK[x]DGMER	5	0	1304.658013	0.0164	0.1800
ELLK[x]LKVELAK	3	0	1282.822356	0.0164	0.1800
SYATGPYARELAAIK[x]EDTEAVLK	14	0	2495.290650	0.0163	0.3750
MIQDEAQK[x]LHVASDLDALISAALR	7	0	2607.368908	0.0162	0.3900
MSSK[x]DISSKSPSGNDALNDK	3	0	2079.974162	0.0162	0.3250
LK[x]GYQTIELDKK	1	0	1434.808159	0.0162	0.1950
LLEK[x]LEIK	3	0	984.621882	0.0162	0.1300
IHLEK[x]VSK	4	0	952.570517	0.0162	0.1300
AEREK[x]ASK	4	0	917.492997	0.0162	0.1300
NPK[x]ADPLDERLSGVVEGIFQK	2	0	2311.217098	0.0162	0.3400
SNDIEK[x]AIDLYKEVLNK	5	0	1991.057425	0.0162	0.2750
K[x]DGIQDIMPSQAK	0	0	1429.723444	0.0162	0.2100
IWKVMCK[x]NK	6	0	1205.641245	0.0161	0.1450
SSELPEVHLSMTRK[x]GVVALVEDK	13	0	2523.336549	0.0161	0.3700
NLTDETK[x]NKHCLIK	6	0	1712.887868	0.0161	0.2250
FDVIVAKGK[x]VAVFDSQTQPPVLWFR	8	0	2846.548187	0.0160	0.4000
M[x]SSKDISSKSPSGNDALNDK	0	0	2079.974162	0.0160	0.3200
MEILK[x]IHLEK	4	0	1252.721266	0.0160	0.1600
QVMEEK[x]LDSK	5	0	1205.596130	0.0160	0.1600
KDQK[x]K	3	0	645.380940	0.0160	0.0800
K[x]NEEK	0	0	646.328572	0.0160	0.0800
K[x]DQKK	0	0	645.380940	0.0160	0.0800
KDK[x]PK	2	0	614.375128	0.0160	0.0800
K[x]GEIR	0	0	601.354728	0.0160	0.0800
TLLAK[x]AVANQTSATFLRVVGSELIQK	4	0	2757.575126	0.0160	0.4150
DESRGVMTLGFDLIK[x]R	14	0	1835.956278	0.0159	0.2550
DTMNVDINAIK[x]KGEIR	10	0	1815.951192	0.0159	0.2550
D[x]YTMAQPEFFK	0	0	1375.611779	0.0159	0.1750
FDVVPVPQSSLYLRNLTDETK[x]NK	20	0	2662.396504	0.0159	0.3650
NRTMVEVIPYFAEDLLVLK[x]TDELK	18	0	2835.509082	0.0158	0.3800
K[x]DYTMAQPEFFK	0	0	1503.706735	0.0158	0.1900
EMKK[x]DSESTEEK	3	0	1439.644921	0.0158	0.1900
EPPVYTPPK[x]DKK	8	0	1397.755400	0.0158	0.1900
IIPLK[x]K	4	0	710.505408	0.0158	0.0950
QGLHK[x]K	4	0	709.423471	0.0158	0.0950
VVLK[x]NK	3	0	699.464272	0.0158	0.0950
K[x]SGFEK	0	0	694.364957	0.0158	0.0950
LSGVVEGIFQKCYAK[x]NEWR	14	0	2283.146914	0.0158	0.3000
EDCEAATDPLLK[x]K	11	0	1488.712937	0.0158	0.2050
EKASK[x]GSNDDEMK	4	0	1437.640504	0.0158	0.2050
DDFDAFYGIDTMSPNMK[x]VDK	16	0	2308.002683	0.0158	0.3150
NSSSDMAYTSMFKGNQK[x]VVK	16	0	2221.050634	0.0158	0.3150
KELLK[x]LK	4	0	870.590192	0.0157	0.1100
GYIGDPIK[x]FVRSVVLLPEEEPLR	7	0	2625.452897	0.0157	0.3600
M[x]SWTTIESDAGVFTDLIENLGVK	0	0	2525.235839	0.0157	0.3600
LTQLLSQIK[x]EEQGDIK	8	0	1842.009751	0.0156	0.2500
LMVEMEK[x]K	6	0	1006.519074	0.0156	0.1250
P[x]RKQYSAK	0	0	976.545365	0.0156	0.1250
TLASLQK[x]R	6	0	915.550117	0.0156	0.1250
V[x]SPTGQITSTSARSGKK	0	0	1703.916525	0.0156	0.2650
NSSSDMAYTSMFK[x]GNQKVVK	12	0	2221.050634	0.0155	0.3100
ELLKLK[x]VELAK	5	0	1282.822356	0.0155	0.1700
SVQPTAK[x]TVQK	6	0	1185.671676	0.0155	0.1700
G[x]LGYPEDAIGK	0	0	1118.560737	0.0155	0.1700
LVGWYHTGPQLRPSDLEINNLLK[x]K	22	0	2790.517949	0.0154	0.3700
SFLELTEVWGK[x]PQK	10	0	1660.882380	0.0154	0.2150
TNNLDLEHKHK[x]TPDK	10	0	1788.911774	0.0153	0.2300
DQIGEEK[x]TILQSLLQR	6	0	1870.015898	0.0153	0.2450
VGCDRNK[x]YAIQLPLPPK	6	0	1968.061404	0.0153	0.2600
TSNNTNRTNSTDEK[x]GTK	13	0	1866.866670	0.0153	0.2600
QYQEVVKQGDVLLNK[x]LQK	14	0	2129.184348	0.0153	0.2750
EAEAAKDEQIEK[x]IDTVIK	11	0	2029.057817	0.0153	0.2750
ADPLDERLSGVVEGIFQK[x]CYAK	17	0	2494.252490	0.0152	0.3350
TLLARAVAASLGVNFLK[x]VVSSAIVDK	16	0	2641.552939	0.0152	0.3950
AMEQQDIK[x]PTVQNGEVSANAEQKA	7	0	2585.239020	0.0150	0.3600
EDALFKNEEK[x]K	9	0	1349.682631	0.0150	0.1650
DFSK[x]TLPPELK	3	0	1273.691742	0.0150	0.1650
SSHIITK[x]ELK	6	0	1154.665864	0.0150	0.1500
K[x]TELFK	0	0	764.443203	0.0150	0.0900
DVAK[x]MK	3	0	690.373411	0.0150	0.0900
MK[x]DAVK	1	0	690.373411	0.0150	0.0900
NK[x]GTMK	1	0	677.353010	0.0150	0.0900
VADLK[x]K	4	0	672.416990	0.0150	0.0900
SAK[x]GTK	2	0	590.338744	0.0150	0.0900
RHNFVGLFVELSK[x]LLVK	12	0	1998.177753	0.0150	0.2550
RQTLNK[x]IALDEQIQALK	5	0	1981.131923	0.0150	0.2550
WSTAETLTNNK[x]IDRDK	10	0	1890.943464	0.0150	0.2400
LK[x]WSDERYLHQSLK	1	0	1801.947432	0.0150	0.2100
YEYQKLK[x]ESQLVDK	6	0	1769.919882	0.0150	0.2100
DFLDAVQK[x]VVKGNQK	7	0	1687.925636	0.0150	0.2250
K[x]SGRSAPGVSTTSTIQ	0	0	1575.821569	0.0150	0.2400
K[x]GEIRMGTTITALR	0	0	1545.866017	0.0150	0.2100
GFICK[x]VVDKDGIR	4	0	1505.802358	0.0150	0.1950
AIGSGSEPAK[x]SELVK	9	0	1471.788150	0.0150	0.2250
QSK[x]YTYDR	2	0	1059.498475	0.0150	0.1200
YK[x]VNLYK	1	0	926.522509	0.0150	0.1050
YYLPK[x]GK	4	0	867.485399	0.0150	0.1050
KLDVAK[x]R	5	0	828.518092	0.0150	0.1050
TSTSSMTAVPK[x]PLKFLRPHYFTLVK	10	0	2848.567205	0.0148	0.3700
ETDLK[x]PYVLELAMTVVLDIEFRNR	4	0	2863.515228	0.0148	0.3550
DTLSKDQELTEENVSISVIGK[x]DEK	20	0	2676.334021	0.0148	0.3550
NSTNNTK[x]ERDELEDLSEEDLQLK	6	0	2719.278296	0.0148	0.3400
DVPTFANFHTPIFIAK[x]REDGMK	15	0	2533.278647	0.0148	0.3250
PPKEDWEKYQK[x]PVDTEEENDK	10	0	2603.202624	0.0148	0.3100
G[x]QAQSGNFSNFGDGANGDNKK	0	0	2111.925576	0.0148	0.3100
KHFEQVINEK[x]HEDALAK	9	0	2035.048591	0.0147	0.2500
DELWK[x]NDDQLTYTYK	4	0	1930.894787	0.0147	0.2200
SGVK[x]LENVKIYADLK	3	0	1675.950788	0.0147	0.2200
S[x]PTGQITSTSARSGK	0	0	1476.753161	0.0147	0.2200
MILELTNHLEELK[x]K	12	0	1709.938508	0.0146	0.2050
I[x]DDQRDMQVDSVNQEENVDSGETK	0	0	2750.193582	0.0146	0.3500
QIAK[x]FVVSLGERVSPTDIEEGMR	3	0	2560.331798	0.0146	0.3350
NK[x]PDERFNTGVVNVRVLIDCNK	1	0	2586.333526	0.0145	0.3200
K[x]YYSFDNSLK	0	0	1263.613496	0.0145	0.1450
SETMK[x]YYLPK	4	0	1258.626702	0.0145	0.1450
GEK[x]RWSELR	2	0	1159.609749	0.0144	0.1300
IDK[x]KTTEEK	2	0	1090.586949	0.0144	0.1300
SSEETEDK[x]K	7	0	1051.466899	0.0144	0.1300
EDCK[x]SLKR	3	0	1034.517826	0.0144	0.1150
FLRPHYFTLVK[x]IYDSWPQSPQK	10	0	2749.437917	0.0143	0.3150
SEAAEFEYK[x]NGYPMPCDVLAKR	8	0	2574.188176	0.0143	0.3150
LLK[x]LEEAMKITTDAFTSAGER	2	0	2323.209235	0.0143	0.3000
QAIVSAVK[x]FEEEAK	7	0	1547.819448	0.0143	0.2000
KVADLK[x]K	5	0	800.511946	0.0143	0.1000
VVK[x]GNQK	2	0	771.460247	0.0143	0.1000
DVCIK[x]LGLDSEESAEYIVAK	4	0	2238.108857	0.0143	0.2850
FFEK[x]EDVQSLKLK	3	0	1609.871482	0.0142	0.1850
GGDEWKIEPLK[x]LK	10	0	1511.834706	0.0142	0.1850
SSKDISSK[x]SPSGNDALNDK	7	0	1948.933683	0.0142	0.2700
GK[x]LVRK	1	0	699.475505	0.0142	0.0850
FSGEK[x]K	4	0	694.364957	0.0142	0.0850
VDVK[x]TK	3	0	688.411904	0.0142	0.0850
ATK[x]QSK	2	0	661.375854	0.0142	0.0850
N[x]SIVSK	0	0	646.364957	0.0142	0.0850
LAQFEKEEYVSDPK[x]EQM	13	0	2069.961478	0.0141	0.2400
TEVLK[x]TNVLQSNENIVQYYTQK	4	0	2611.349222	0.0141	0.3100
TYNLISSYIKSVEISALASK[x]NR	19	0	2456.327369	0.0141	0.3100
GSNDDEMK[x]IDK	7	0	1250.544822	0.0141	0.1550
LGSTAIGVK[x]TK	8	0	1073.644403	0.0141	0.1550
IDKNTWNSTLETAK[x]AK	13	0	1818.947489	0.0141	0.2250
EDCEAATDPLLKK[x]QMSYMLAR	12	0	2469.170083	0.0140	0.2950
EDCEAATDPLLK[x]KQMSYMLAR	11	0	2469.170083	0.0140	0.2950
AIEDAQELNGEHEILEAMK[x]NK	18	0	2381.153176	0.0140	0.2950
T[x]VYQISELESLLRSSHIITK	0	0	2316.268797	0.0140	0.2800
SSK[x]SSLELANNAVKSNDIEK	2	0	2133.091236	0.0140	0.2800
FVIHQEENK[x]RSVGIK	8	0	1782.973979	0.0140	0.2100
RQGITEAYNQK[x]AVEK	10	0	1733.905962	0.0140	0.2100
LNYK[x]PEEEYPDLSK	3	0	1723.830403	0.0139	0.1950
VSTTPANSFELK[x]QYLIQR	11	0	2094.110853	0.0139	0.2500
VHPEGK[x]YVVDISPDIDIK	5	0	2023.062511	0.0139	0.2500
LK[x]YYEQKIR	1	0	1239.697497	0.0139	0.1250
NK[x]LTNDETR	1	0	1089.541397	0.0139	0.1250
FFEKEDVQSLK[x]LK	10	0	1609.871482	0.0138	0.1800
N[x]STEEIDLYNRWKALER	0	0	2136.059881	0.0138	0.2350
PPKEDWEK[x]YQKPVDTEEENDK	7	0	2603.202624	0.0138	0.2900
SDINAHK[x]SQLFAGAAPNNHLEEWLK	6	0	2789.388396	0.0138	0.3450
EIQDEK[x]EAEAAR	5	0	1387.657871	0.0138	0.1650
KGVVALVEDK[x]TK	9	0	1285.760486	0.0138	0.1650
VVDASIVSK[x]ALGNFVASVLARLALTKPK	8	0	2866.700654	0.0137	0.3850
DRIDK[x]NTWNSTLETAK	4	0	1890.943464	0.0137	0.2200
HNFVGLFVELSK[x]LLVK	11	0	1842.076651	0.0137	0.2200
LVNFTAK[x]TLDLLGIFR	6	0	1820.055916	0.0137	0.2200
D[x]GIQDIMPSQAKELKK	0	0	1799.945046	0.0137	0.2200
ELIRK[x]SLK	4	0	985.628363	0.0137	0.1100
ASVVETVTLTK[x]VTQK	10	0	1602.919156	0.0137	0.2050
QMVEERVLK[x]LTLEAMDLEIVEK	8	0	2615.391282	0.0136	0.3000
ATK[x]QSKYTYDR	2	0	1359.678214	0.0136	0.1500
INYK[x]KTELEEIMLLNLHK	3	0	2228.223766	0.0136	0.2450
GIK[x]GIESEAYESVLDLAK	2	0	1921.004331	0.0136	0.2450
LK[x]PQDERTQEERNR	1	0	1797.908083	0.0136	0.1900
YEYQK[x]LKESQLVDK	4	0	1769.919882	0.0136	0.1900
FK[x]LNVYK	1	0	910.527595	0.0136	0.0950
SLK[x]DECK	2	0	878.416723	0.0136	0.0950
LVLDSWEPHTQGVYGTRYK[x]LHSEK	18	0	2842.440095	0.0135	0.3250
DDFDAFYGIDTMSPNMKVDK[x]NWSK	19	0	2823.251891	0.0135	0.3250
DGSSGGTIRMVILNK[x]DGMER	14	0	2135.046217	0.0135	0.2700
S[x]SKSSLELANNAVKSNDIEK	0	0	2133.091236	0.0135	0.2700
WKTLSK[x]ESAR	5	0	1204.656362	0.0135	0.1350
TVQYATK[x]RSK	6	0	1180.656362	0.0135	0.1350
LILTENIK[x]TK	7	0	1171.717563	0.0135	0.1350
FIVK[x]ASSGPR	3	0	1060.602876	0.0135	0.1350
TDTKTIEAITFK[x]TDNHLSSTLEK	11	0	2592.328152	0.0135	0.3100
LMGQINK[x]MPLLQSSVALLGQKIR	6	0	2537.454825	0.0135	0.3100
EVVQFVGSRFNSNAIAAVATK[x]MVTLK	20	0	2779.505334	0.0135	0.3500
QTETINWLEK[x]RFK	9	0	1691.899424	0.0135	0.1750
GGDEWK[x]IEPLKLK	5	0	1511.834706	0.0135	0.1750
VATEK[x]DFLDAVQK	4	0	1462.766689	0.0135	0.1750
ATTVK[x]DTMNVDINAIK	4	0	1732.902849	0.0134	0.2150
DYVIQSDLMSAARK[x]VADLK	13	0	2122.109136	0.0134	0.2550
M[x]SSKSSLELANNAVKSNDIEK	0	0	2264.131715	0.0133	0.2800
LIPIRGTEVEK[x]ITIK	10	0	1709.045018	0.0133	0.2000
EMK[x]KDSESTEEK	2	0	1439.644921	0.0133	0.1600
VVDK[x]CFGIK	3	0	1064.568799	0.0133	0.1200
SLALTK[x]KDK	5	0	1002.607293	0.0133	0.1200
DKK[x]DQK	2	0	760.407879	0.0133	0.0800
DK[x]KDQK	1	0	760.407879	0.0133	0.0800
FLK[x]TSK	2	0	722.432639	0.0133	0.0800
NK[x]TDTK	1	0	705.365683	0.0133	0.0800
VAEQNENPTVGSAQK[x]MIQDEAQK	14	0	2514.201910	0.0133	0.3050
IPDSTYEMVGGLEK[x]QIKEIK	13	0	2277.192525	0.0132	0.2650
VAQTTYKK[x]IYNEYPPTK	7	0	2043.067597	0.0132	0.2250
QNTPVLFDSKEAVLK[x]LK	14	0	1929.093418	0.0132	0.2250
VLNK[x]GDSGEMSLQK	3	0	1504.755469	0.0132	0.1850
MPPKEDWEKYQK[x]PVDTEEENDK	11	0	2734.243102	0.0132	0.2900
MPPKEDWEK[x]YQKPVDTEEENDK	8	0	2734.243102	0.0132	0.2900
YMLLSQIMLNSVSEVK[x]SLLTGK	15	0	2453.327233	0.0132	0.2900
K[x]YINRSYYHLR	0	0	1511.799660	0.0132	0.1450
YTLYDQNDTK[x]EWLDKLGDK	9	0	2344.122200	0.0132	0.2500
LSGVVEGIFQK[x]CYAKNEWR	10	0	2283.146914	0.0132	0.2500
V[x]SPTGQITSTSARSGK	0	0	1575.821569	0.0131	0.2100
K[x]PIGATWK	0	0	899.522844	0.0131	0.1050
TAYSYFYEAYEGFTSLDDDK[x]K	19	0	2512.095710	0.0131	0.2750
WPK[x]IAEIYGSALR	2	0	1502.824477	0.0131	0.1700
INYKK[x]TELEEIMLLNLHK	4	0	2228.223766	0.0131	0.2350
IANYDPAEIRFNLMVICK[x]DK	17	0	2409.218357	0.0130	0.2600
AIDLYK[x]EVLNKGVSK	5	0	1675.950788	0.0130	0.1950
EERFK[x]LNVYK	4	0	1324.713873	0.0130	0.1300
ADYYYQAK[x]AK	7	0	1219.587284	0.0130	0.1300
NEEGIIEFTK[x]TPNDTQKYSNDK	9	0	2570.213522	0.0130	0.2850
M[x]GQAQSGNFSNFGDGANGDNKK	0	0	2242.966054	0.0130	0.2850
LFLLRSDYYMASTYTK[x]K	15	0	2099.076051	0.0129	0.2200
LENVK[x]IYADLKINEDSK	4	0	1991.057425	0.0129	0.2200
YLSENPK[x]TSASIDFDSNFLNSMIK	6	0	2720.300222	0.0129	0.3100
SLQSVGQIIGEVLK[x]QLDSERFIVK	13	0	2685.506382	0.0129	0.3100
KVAEQNENPTVGSAQK[x]MIQDEAQK	15	0	2642.296866	0.0129	0.3100
NK[x]VLVKVHPEGK	1	0	1346.803351	0.0129	0.1550
IKLISGK[x]LDEAR	6	0	1341.797930	0.0129	0.1550
MSSK[x]SSLELANNAVKSNDIEK	3	0	2264.131715	0.0129	0.2700
QGSATVGLVSK[x]THAVLVALKR	10	0	2134.258512	0.0129	0.2700
VDK[x]NWSK	2	0	875.450075	0.0129	0.0900
K[x]ELLKLK	0	0	870.590192	0.0129	0.0900
LGVK[x]RFK	3	0	846.543913	0.0129	0.0900
LALTK[x]PK	4	0	769.506134	0.0129	0.0900
TSTSSMTAVPKPLK[x]FLRPHYFTLVK	13	0	2848.567205	0.0128	0.3200
VHEVGDDLVIGASGFEADALALVK[x]R	23	0	2580.354642	0.0128	0.3200
IWK[x]VMCKNK	2	0	1205.641245	0.0128	0.1150
FSGEKK[x]SLPLQIEVANDCIK	5	0	2275.188107	0.0127	0.2550
FSGEK[x]KSLPLQIEVANDCIK	4	0	2275.188107	0.0127	0.2550
VLGVFSEKAQIK[x]ILYVNNAK	11	0	2233.283329	0.0127	0.2550
HYYSLRINYK[x]K	9	0	1483.793513	0.0127	0.1400
EIK[x]PNIRVALR	2	0	1307.803685	0.0127	0.1400
TLIDKFSGEK[x]K	9	0	1264.702640	0.0127	0.1400
QEMK[x]KDSESTEEK	3	0	1567.703492	0.0127	0.1650
TEPKAVDEEMK[x]VR	10	0	1530.771118	0.0127	0.1650
SFEQKVMK[x]EDNLILR	7	0	1848.976679	0.0127	0.1900
VLVDMESMLVPK[x]PLINK	11	0	1925.072882	0.0126	0.2150
FIRVSGSELVQK[x]YIGEGSR	11	0	2124.132649	0.0126	0.2400
VVGQLLEKLKPLIEK[x]GGDWER	14	0	2406.363362	0.0126	0.2650
YYKPDLTIDEAVRIMK[x]LCFDELK	15	0	2859.454938	0.0126	0.2900
TVSDLTISQAIFELSSPFLENK[x]SQK	21	0	2781.443508	0.0126	0.3150
AKVAEQNENPTVGSAQK[x]MIQDEAQK	16	0	2713.333976	0.0126	0.3150
WNSKVDK[x]PDGTMDYDSMDNIFFAK	6	0	2823.251891	0.0125	0.3000
ELFDCLK[x]IMRDVITELPDAK	6	0	2405.233337	0.0125	0.2500
TYNLISSYIK[x]SVEISALASK	9	0	2186.183345	0.0125	0.2500
YYK[x]DGIYDLLHACVDR	2	0	1999.946105	0.0125	0.2000
EDVQSLK[x]LKYYEQK	6	0	1769.919882	0.0125	0.1750
LAQFEK[x]EEYVSDPK	5	0	1681.819840	0.0125	0.1750
VPEDIFK[x]THLEVAR	6	0	1652.888526	0.0125	0.1750
RVATEK[x]DFLDAVQK	5	0	1618.867791	0.0125	0.1750
IK[x]ENQEKISNNK	1	0	1443.768084	0.0125	0.1500
K[x]ILFENPDEATK	0	0	1403.729579	0.0125	0.1500
VVDK[x]DGIREINI	3	0	1369.756460	0.0125	0.1500
HSTFIITK[x]RK	7	0	1229.724379	0.0125	0.1250
G[x]GLGYPEDAIGK	0	0	1175.582198	0.0125	0.1500
QSK[x]ATREPNK	2	0	1157.615226	0.0125	0.1250
LCFDELK[x]K	6	0	1051.537166	0.0125	0.1000
FDIMPRK[x]K	6	0	1033.574220	0.0125	0.1000
DYYTK[x]QSK	4	0	1031.492328	0.0125	0.1000
DLVK[x]KYDK	3	0	1007.565097	0.0125	0.1000
NK[x]PGVYTK	1	0	905.497023	0.0125	0.1000
WAIK[x]EK	3	0	773.443537	0.0125	0.0750
WK[x]TLSK	1	0	761.443537	0.0125	0.0750
K[x]TTEEK	0	0	734.380997	0.0125	0.0750
F[x]ATLQK	0	0	706.401341	0.0125	0.0750
M[x]ATTVK	0	0	649.346864	0.0125	0.0750
YEAFEK[x]ADSCILDLTGAFRAQISVR	5	0	2859.422393	0.0124	0.3100
Q[x]TVYQISELESLLRSSHIITK	0	0	2444.327369	0.0124	0.2600
NEEEPTKK[x]GINIDQSSNSK	7	0	2117.023553	0.0124	0.2350
VPDK[x]LIDASTVKHVFPITK	3	0	2107.204023	0.0124	0.2350
MATTVK[x]DTMNVDINAIK	5	0	1863.943328	0.0124	0.2100
IDTVIK[x]LVDHSFDEK	5	0	1757.919882	0.0123	0.1850
DDFDAFYGIDTMSPNMK[x]VDKNWSK	16	0	2823.251891	0.0123	0.2950
ALRDTLSK[x]DQELTEENVSISVIGK	7	0	2644.391809	0.0123	0.2950
IQYVGKQDPK[x]K	9	0	1302.729522	0.0123	0.1350
VIPVEELK[x]EIK	7	0	1295.769988	0.0123	0.1350
YDK[x]TEDDIK	2	0	1125.518932	0.0122	0.1100
FMLKLGVK[x]R	7	0	1090.668450	0.0122	0.1100
NK[x]RGGDEWK	1	0	1088.536254	0.0122	0.1100
SLALTKK[x]DK	6	0	1002.607293	0.0122	0.1100
YYK[x]PDLTIDEAVRIMKLCFDELK	2	0	2859.454938	0.0122	0.2800
IK[x]YEYQK	1	0	970.512337	0.0121	0.0850
ENAINK[x]K	5	0	815.450075	0.0121	0.0850
LVK[x]GRQD	2	0	814.466059	0.0121	0.0850
FAASK[x]EK	4	0	779.417716	0.0121	0.0850
GNQK[x]VVK	3	0	771.460247	0.0121	0.0850
LGVK[x]PPK	3	0	737.479921	0.0121	0.0850
VGIK[x]PPK	3	0	737.479921	0.0121	0.0850
DECK[x]QDIMFELGLLQERLAEK	3	0	2564.261336	0.0121	0.2550
LQMSAMYK[x]KCLTDLEDEAPAK	7	0	2441.163937	0.0121	0.2550
I[x]AIVVNQNWYCANTKYVTGPK	0	0	2438.241535	0.0121	0.2550
ESQDYLNLVQALAETNVK[x]DEK	17	0	2406.191334	0.0121	0.2550
DTLSK[x]DQELTEENVSISVIGK	4	0	2304.169539	0.0121	0.2550
LAAPQLVQMFIGDGAK[x]LVRDAFALAK	15	0	2742.525343	0.0121	0.3150
LDGK[x]DELWKNDDQLTYTYK	3	0	2344.122200	0.0121	0.2300
SLEFK[x]ASELAEDFHIPVTR	4	0	2188.116331	0.0121	0.2300
NEEEPTK[x]KGINIDQSSNSK	6	0	2117.023553	0.0121	0.2300
K[x]LEFPLPNEEAR	0	0	1441.756460	0.0121	0.1450
NELEK[x]LNFSSLK	4	0	1420.756126	0.0121	0.1450
LNADVLGQLIK[x]K	10	0	1310.792119	0.0121	0.1450
K[x]SGNLPDADNSK	0	0	1244.599634	0.0121	0.1450
FHQLK[x]PTRVLTLAMVKR	4	0	2037.203252	0.0121	0.2050
MDDK[x]MLLTEVHLLESKVYHAIR	3	0	2640.376636	0.0120	0.2650
KAVYMPLCDPGNK[x]AEESAFYER	12	0	2574.188176	0.0120	0.2650
TLALK[x]YPGGGPGKTAILPVK	4	0	1980.177084	0.0120	0.2400
DEVLFNDK[x]PLPIEMK	7	0	1786.917438	0.0120	0.1800
GNQKVVK[x]VDAQDFLK	6	0	1687.925637	0.0120	0.1800
K[x]EPPVYTPPK	0	0	1154.633506	0.0120	0.1200
DELWKNDDQLTYTYK[x]DEK	14	0	2303.059268	0.0119	0.2150
VLRQVMEEK[x]LDSK	8	0	1573.849698	0.0119	0.1550
VYSEIPLSNATSLLYLENTK[x]ETEK	19	0	2741.400978	0.0119	0.2850
IQK[x]ENRHK	2	0	1051.588622	0.0119	0.0950
K[x]LGVKPPK	0	0	865.574877	0.0119	0.0950
FFYILYFELYK[x]IAQDTLAR	10	0	2413.272097	0.0118	0.2250
LVPYLTK[x]LESK	6	0	1289.759425	0.0118	0.1300
LVARNIPK[x]EIK	7	0	1279.797539	0.0118	0.1300
LREWNQNIK[x]NLSNVVEISGK	8	0	2340.254878	0.0117	0.2350
APPEILDISK[x]QLADYKAFEDSLR	9	0	2618.359059	0.0117	0.2700
LDPPILPENGDLEK[x]DEPEETDVNK	13	0	2705.291825	0.0117	0.2800
TQLADILSVLGMSYSNTSK[x]HESLK	18	0	2621.336941	0.0117	0.2800
M[x]NSTEEIDLYNRWKALER	0	0	2267.100359	0.0117	0.2100
NTWNSTLETAKAK[x]YASQK	12	0	2040.027522	0.0117	0.2100
NTWNSTLETAK[x]AKYASQK	10	0	2040.027522	0.0117	0.2100
QYQEVVK[x]QGDVLLNK	6	0	1759.946763	0.0117	0.1750
GNQK[x]VVKVDAQDFLK	3	0	1687.925637	0.0117	0.1750
AHLDVQEK[x]DQPK	7	0	1406.715325	0.0117	0.1400
GSNDDEMK[x]IDKK	7	0	1378.639778	0.0117	0.1400
IEDTDK[x]YDK	5	0	1125.518932	0.0117	0.1050
ATAIGK[x]SSTAAK	5	0	1104.613831	0.0117	0.1400
EWLDK[x]LGDK	4	0	1102.565823	0.0117	0.1050
K[x]HLDAEVQK	0	0	1066.577055	0.0117	0.1050
GVFKNVSGNVLSEIK[x]NNWQIER	14	0	2530.329098	0.0116	0.2550
MNGASGAELK[x]GVCTEAGMFALR	9	0	2269.065233	0.0116	0.2550
AASLLK[x]VNMENLIVTDLGK	5	0	2028.128811	0.0116	0.2200
VIGSELVQK[x]YVGEGAR	8	0	1703.920551	0.0116	0.1850
VSK[x]ILEHKEIMLR	2	0	1594.922802	0.0115	0.1500
DIKSMIADK[x]HAIR	8	0	1496.813257	0.0115	0.1500
MTEVLK[x]TNVLQSNENIVQYYTQK	5	0	2742.389700	0.0115	0.2650
TIEAITFK[x]TDNHLSSTLEKLSFK	7	0	2622.390357	0.0115	0.2650
NCK[x]ADAGITIAPRCTDLDAIGVK	2	0	2458.230706	0.0115	0.2650
AVEK[x]LSVEALNSLTGEFKGK	3	0	2119.152381	0.0115	0.2300
K[x]GAVEYEIYK	0	0	1198.623334	0.0115	0.1150
K[x]GFDFEYYQRNLLLQEK	0	0	2190.110853	0.0115	0.1950
NSTEEIDLYNRWK[x]ALER	12	0	2136.059881	0.0115	0.1950
TMLVK[x]AVANSTAANFIR	4	0	1805.982099	0.0115	0.1950
DISSK[x]SPSGNDALNDKK	4	0	1774.869635	0.0115	0.1950
AFNNAGITSVGVTGK[x]NCACVISQK	14	0	2495.225954	0.0115	0.2750
LQMSAMYKK[x]CLTDLEDEAPAK	8	0	2441.163937	0.0114	0.2400
VMGSGCDAAGTIIK[x]VFHPITK	13	0	2201.133573	0.0114	0.2400
MK[x]LSLFSNKENELR	1	0	1707.897707	0.0114	0.1600
SSCK[x]IVFRSELQDK	3	0	1695.861321	0.0114	0.1600
AVK[x]PTDMEQFAFYK	2	0	1673.812254	0.0114	0.1600
VVTALTMLK[x]QHLFR	8	0	1655.954434	0.0114	0.1600
TLFRK[x]EK	4	0	920.544305	0.0114	0.0800
LCIHK[x]NK	4	0	911.501059	0.0114	0.0800
AK[x]YASQK	1	0	794.428614	0.0114	0.0800
LLSSAK[x]K	5	0	745.469750	0.0114	0.0800
DEKYTLYDQNDTK[x]EWLDK	12	0	2303.059269	0.0114	0.2050
DKLVLK[x]EVFLSFHNLVGR	5	0	2113.204692	0.0114	0.2050
K[x]MSAQSCACMVRTLLYGK	0	0	2103.009638	0.0114	0.2050
ATKQSK[x]YTYDR	5	0	1359.678214	0.0114	0.1250
SAK[x]IVRTLIDK	2	0	1242.765906	0.0114	0.1250
HIEVGDSVLVK[x]IITK	10	0	1649.971524	0.0113	0.1700
YEAFEK[x]ADSCILDLTGAFR	5	0	2205.041118	0.0113	0.2150
SNQATTSTDRQVK[x]LLFIEK	12	0	2178.164339	0.0113	0.2150
EDLTDEEK[x]AASIAVEDEKR	7	0	2147.022884	0.0113	0.2150
LEFIK[x]VIPVEELKEIK	4	0	1926.144056	0.0113	0.1800
IK[x]VLAQLGMQSLSPLK	1	0	1725.022174	0.0113	0.1800
SETMK[x]YYLPKGK	4	0	1443.743119	0.0113	0.1350
ILFENPDEATK[x]R	10	0	1431.735725	0.0113	0.1350
R[x]FANNDEIHPSK	0	0	1426.695258	0.0113	0.1350
YDK[x]LVETSGQIR	2	0	1407.735725	0.0113	0.1350
AQIK[x]ILYVNNAK	3	0	1373.803016	0.0113	0.1350
GTTAVLK[x]EDIYK	6	0	1336.723767	0.0113	0.1350
K[x]ANWCDKR	0	0	1076.518495	0.0113	0.0900
K[x]IEFPSYR	0	0	1038.549782	0.0113	0.0900
VMK[x]SEFQR	2	0	1023.517101	0.0113	0.0900
KSLK[x]DECK	3	0	1006.511679	0.0113	0.0900
SSK[x]DISSK	2	0	850.439569	0.0113	0.0900
VHPEGKYVVDISPDIDIK[x]EIKPNIR	17	0	2873.564954	0.0112	0.2800
PPK[x]EDWEKYQKPVDTEEENDK	2	0	2603.202624	0.0112	0.2350
LNYK[x]PEEEYPDLSKHNNHMAK	3	0	2556.206604	0.0112	0.2350
Q[x]IAIVVNQNWYCANTKYVTGPK	0	0	2566.300107	0.0111	0.2450
EVVELPLLSPERFVK[x]LGIDPPK	14	0	2474.414726	0.0111	0.2450
VLVK[x]VHPEGKYVVDISPDIDIK	3	0	2462.378342	0.0111	0.2450
FFPYYVYTTVAGIDK[x]EGK	14	0	2097.045801	0.0111	0.2000
IKYEYQK[x]LK	6	0	1211.691351	0.0111	0.1000
IFRQK[x]SLEK	4	0	1147.671285	0.0111	0.1000
WSLERK[x]GEK	5	0	1131.603602	0.0111	0.1000
NPELFLRVGIK[x]PPK	10	0	1606.955817	0.0111	0.1550
LMELFISK[x]SNSDDPASFTSINNYK	7	0	2720.300222	0.0110	0.2650
INVK[x]FFEKEDVQSLK	3	0	1822.982813	0.0110	0.1650
VIDGSRPVNRNK[x]LLK	11	0	1708.010698	0.0110	0.1650
LGSSEVEQVQLVVDGVK[x]LMVEMEKK	16	0	2773.460417	0.0110	0.2750
FMALGLALLFNGK[x]QDLADATVETLK	12	0	2678.435196	0.0110	0.2750
AK[x]NPMFALSR	1	0	1133.601493	0.0110	0.1100
NK[x]LLKVTVSK	1	0	1128.722984	0.0110	0.1100
VLTLELYK[x]KLR	7	0	1374.859801	0.0109	0.1200
EAVLKLK[x]LELK	6	0	1282.822356	0.0109	0.1200
GITVLK[x]PDDDK	5	0	1199.639709	0.0109	0.1200
SAPVSDCLSK[x]YPLLSSSCGSQSLK	9	0	2570.235514	0.0108	0.2600
D[x]TEMSVNMSDFLHDQATR	0	0	2095.893807	0.0108	0.1950
EAEAAK[x]DEQIEKIDTVIK	5	0	2029.057817	0.0108	0.1950
LGLDSEESAEYIVAK[x]GIR	14	0	1949.010477	0.0108	0.1950
DAFALAK[x]EKSPAIIFIDELDAIGTK	6	0	2675.442056	0.0108	0.2700
LLK[x]VTVSKGVAIDLLEECK	2	0	2114.201970	0.0108	0.2050
HIGIATTGFIPDGQHIVK[x]R	17	0	2059.132592	0.0108	0.2050
TGPPGPPCGGKFMLK[x]LGVK	14	0	1940.037500	0.0108	0.2050
GDSGEMSLQKLFK[x]	12	0	1438.712546	0.0108	0.1400
SELQDK[x]SSQQGVEGVLIILK	5	0	2170.184405	0.0108	0.2150
SIAEKMNGASGAELK[x]GVCTEAGMFALR	14	0	2797.355969	0.0107	0.2900
LK[x]YYEQK	1	0	970.512337	0.0107	0.0750
LK[x]PLIEK	1	0	839.547996	0.0107	0.0750
M[x]NSIVSK	0	0	777.405435	0.0107	0.0750
DEK[x]SGVK	2	0	761.391895	0.0107	0.0750
IAGEHLSNGEKPLLTPEK[x]DFSK	17	0	2409.253874	0.0107	0.2350
K[x]MAIDDDINWEELAR	0	0	1817.861714	0.0107	0.1600
SMAIDK[x]DIRWELIAR	5	0	1815.966450	0.0107	0.1600
VISMEKGGNMK[x]EVFR	10	0	1723.874862	0.0107	0.1600
AVAVVVDPIQSVK[x]GK	12	0	1508.892552	0.0107	0.1600
LK[x]GDLFSVGSGSTFAYGVLDSGYR	1	0	2495.233139	0.0106	0.2550
CLDQLTNWCTIK[x]TVDR	11	0	2021.966182	0.0106	0.1700
DGIQDIMPSQAK[x]ELKK	11	0	1799.945046	0.0106	0.1700
EYLEK[x]NWK	4	0	1108.555260	0.0106	0.0850
ENWK[x]YACK	3	0	1097.496365	0.0106	0.0850
INVK[x]FFEK	3	0	1023.575269	0.0106	0.0850
FFEK[x]INVK	3	0	1023.575269	0.0106	0.0850
K[x]SLKDECK	0	0	1006.511679	0.0106	0.0850
IK[x]TLSMEK	1	0	948.531355	0.0106	0.0850
LLK[x]VTVSK	2	0	886.585106	0.0106	0.0850
SNSDDPASFTSINNYK[x]YHDDLPALR	15	0	2839.304786	0.0106	0.2650
K[x]EAGFIDDILIITPASK	0	0	1830.013777	0.0106	0.1800
GCLMFGPPGTGK[x]TLLAR	11	0	1774.922143	0.0106	0.1800
GILLYGPPGTGK[x]TLLAR	11	0	1726.014054	0.0106	0.1800
ATSAGPK[x]QTETINWLEKR	6	0	2029.059155	0.0106	0.1900
FFEKINVK[x]K	7	0	1151.670224	0.0106	0.0950
NLTDETK[x]NK	6	0	1061.535250	0.0106	0.0950
DYGK[x]FLSAMHDLPVRGNAK	3	0	2118.067943	0.0105	0.2000
DAVK[x]EAARILYATHDEENNK	3	0	2286.123929	0.0105	0.2100
SLQSVGQIIGEVLK[x]QLDSER	13	0	2198.190551	0.0105	0.2100
AIHK[x]LGSTLK	3	0	1066.649824	0.0105	0.1050
DVEFLHSDKIDTIVK[x]EIQDEK	14	0	2500.269581	0.0105	0.2200
DDGLEDDMPALADEEFEK[x]MDR	17	0	2440.004526	0.0105	0.2200
LNADVLGQLIK[x]KYYSFDNSLK	10	0	2428.300096	0.0105	0.2200
CEDGVILALEKVVTSKLLK[x]PR	18	0	2367.355831	0.0105	0.2200
LMVEMEKK[x]LEK	7	0	1376.740675	0.0105	0.1150
KGYQTIELDK[x]K	9	0	1321.724101	0.0105	0.1150
EEPDVIMGTSRVLGVFSEK[x]AQIK	18	0	2532.325651	0.0104	0.2400
MEQK[x]PEVDYSEK	3	0	1481.670742	0.0104	0.1250
S[x]PTGQITSTSAR	0	0	1204.604720	0.0104	0.1250
D[x]YDLVRSLESQIR	0	0	1592.815758	0.0104	0.1350
LGVMYAK[x]NLPNIQR	6	0	1615.886752	0.0104	0.1450
I[x]AIVVNQNWYCANTK	0	0	1792.892954	0.0103	0.1550
SPSGNDALNDKK[x]GTK	11	0	1530.763724	0.0103	0.1550
DK[x]LVLKEVFLSFHNLVGR	1	0	2113.204692	0.0103	0.1850
NVSGNVLSEIK[x]NNWQIER	10	0	2099.075864	0.0103	0.1850
LEEAMK[x]ITTDAFTSAGER	5	0	1968.946163	0.0103	0.1850
TPDK[x]GYGHRDDIFIPLSEK	3	0	2187.095930	0.0103	0.1950
HGGYKPTDKHK[x]TDLNHENLK	10	0	2331.171880	0.0103	0.2050
MPPK[x]EDWEKYQKPVDTEEENDK	3	0	2734.243102	0.0102	0.2250
VSEVLNSEDITGIQEK[x]STDLRALR	15	0	2672.397956	0.0102	0.2450
YLSENPKTSASIDFDSNFLNSMIK[x]K	23	0	2848.395178	0.0102	0.2550
QEYDLPK[x]PYLGSLAEALVSTGAVSLIK	6	0	2861.542489	0.0100	0.2700
VNQIESQMAMAEK[x]LIQIR	12	0	2101.102276	0.0100	0.1800
TFMNHIDVQK[x]EFQAR	9	0	1862.909665	0.0100	0.1500
GYQTIELDK[x]KLDVAK	8	0	1719.940617	0.0100	0.1500
K[x]ATDDDRWK	0	0	1133.546483	0.0100	0.0900
EK[x]TSNNTNR	1	0	1062.505347	0.0100	0.0900
TSTGGPK[x]LQLNLERDYEQFGYFK	6	0	2690.333907	0.0100	0.2300
VQNEVTLSPEQLRIQYVGK[x]QDPK	18	0	2668.418299	0.0100	0.2300
CFIVNELMRWPK[x]IAEIYGSALR	11	0	2665.387142	0.0100	0.2200
VGVFKNVSGNVLSEIK[x]NNWQIER	15	0	2629.397507	0.0100	0.2300
WCERISPGYDVYEGSFEK[x]EGK	17	0	2535.137525	0.0100	0.2100
TLADVEVNHLK[x]CDQFLVAHYR	10	0	2527.264057	0.0100	0.2100
EAVELPLTHPELYEEMGIK[x]PPK	18	0	2519.298044	0.0100	0.2200
ETLIFK[x]CIDMFIHKSAELYK	5	0	2485.274807	0.0100	0.2000
VPTFANFHTPIFIAK[x]REDGMK	14	0	2418.251708	0.0100	0.2100
INHEHFMDGILEVQMRK[x]SK	16	0	2311.156430	0.0100	0.1900
EIK[x]PNIRVALRNDSYQLIK	2	0	2269.290536	0.0100	0.1900
GKSALSTLNGFVEELK[x]AEVR	15	0	2147.158527	0.0100	0.2000
DVPTFANFHTPIFIAK[x]R	15	0	1973.052225	0.0100	0.1700
KPPVQPLAYK[x]SATPFRK	9	0	1927.104259	0.0100	0.1700
ATTVK[x]DTMNVDINAIKK	4	0	1860.997805	0.0100	0.1700
WSDERYLHQSLK[x]YK	11	0	1851.926697	0.0100	0.1400
K[x]FTGGVLMLIDRESDK	0	0	1807.950131	0.0100	0.1600
QDLADATVETLK[x]AIEGK	11	0	1800.946820	0.0100	0.1700
VTVSK[x]GVAIDLLEECK	4	0	1759.938898	0.0100	0.1600
LK[x]PLIEKGGDWERK	1	0	1667.935808	0.0100	0.1400
YEVGAEYIK[x]KVIAR	8	0	1637.914013	0.0100	0.1400
MEILKIHLEK[x]VSK	9	0	1566.916655	0.0100	0.1300
TEEQRQPEDK[x]LR	9	0	1527.764059	0.0100	0.1200
EIINRDIGK[x]VVDK	8	0	1497.851416	0.0100	0.1300
E[x]MKKDSESTEEK	0	0	1439.644921	0.0100	0.1200
TLSK[x]WRDATDDK	3	0	1434.710239	0.0100	0.1200
RGGDEWK[x]IEPLK	6	0	1426.756795	0.0100	0.1200
SNDIEK[x]AIDLYK	5	0	1407.724493	0.0100	0.1200
EQK[x]PEVDYSEK	2	0	1350.630263	0.0100	0.1100
F[x]ANNDEIHPSK	0	0	1270.594156	0.0100	0.1100
HGGYK[x]PTDKHK	4	0	1266.646859	0.0100	0.1100
ASK[x]AAREYLEK	2	0	1264.677488	0.0100	0.1100
FRK[x]PIGATWK	2	0	1202.692354	0.0100	0.1000
EDMGSNDK[x]ASK	7	0	1180.502961	0.0100	0.1100
SGFEK[x]IDLTR	4	0	1164.613831	0.0100	0.1000
FHQLK[x]PTR	4	0	1025.576998	0.0100	0.0800
VSK[x]ILEHK	2	0	952.570517	0.0100	0.0800
VLVDK[x]SRK	4	0	943.581415	0.0100	0.0800
FATLQK[x]SK	5	0	921.528321	0.0100	0.0800
LMSK[x]VAEK	3	0	904.505142	0.0100	0.0800
IK[x]ENQEK	1	0	887.471202	0.0100	0.0700
S[x]SKDISSK	0	0	850.439569	0.0100	0.0800
EKVLK[x]TK	4	0	844.538158	0.0100	0.0700
K[x]VADLKK	0	0	800.511946	0.0100	0.0700
LTIPLPLYPQGHPGGSEGGPK[x]LEFIK	20	0	2744.490007	0.0098	0.2550
KLMELFISK[x]SNSDDPASFTSINNYK	8	0	2848.395178	0.0098	0.2450
EHIMDNLEAQAIEELEGAK[x]EDALFK	18	0	2842.369357	0.0098	0.2450
ATSTGTTIVGVIAK[x]DCIVLGADTR	13	0	2418.278703	0.0098	0.2350
TDATFIRVIGSELVQK[x]YVGEGAR	15	0	2508.333515	0.0098	0.2250
DDGLEDDMPALADEEFEK[x]MDRR	17	0	2596.105628	0.0098	0.2150
IAGEHLSNGEK[x]PLLTPEKDFSK	10	0	2409.253874	0.0098	0.2150
LTGDTNGALDK[x]LEEIGVADQYK	10	0	2349.169873	0.0098	0.2150
MCSPSATLTHRTMTEK[x]AR	15	0	2076.986596	0.0097	0.1750
KTLEVLYLK[x]MHNNHAK	8	0	1938.050842	0.0097	0.1550
NLNAPK[x]FSFISNVRPK	5	0	1831.010363	0.0097	0.1550
FEAQK[x]DTVHMIFNQK	4	0	1834.903518	0.0097	0.1450
NEDDIEDIAALWMK[x]R	13	0	1817.861714	0.0097	0.1450
SYLLQHREWDSK[x]LK	11	0	1801.947432	0.0096	0.1350
WSTAETLTNNK[x]IDR	10	0	1647.821570	0.0096	0.1350
YEVGAEYIKK[x]VIAR	9	0	1637.914013	0.0096	0.1350
DEK[x]YTLYDQNDTK	2	0	1631.731422	0.0096	0.1250
QPWAHGLLLENFNSAAEK[x]NHASIDK	17	0	2789.388396	0.0096	0.2400
LRTFHILEPK[x]EK	9	0	1509.866674	0.0096	0.1150
SPSGNDALNDK[x]K	10	0	1244.599634	0.0096	0.1150
TDTK[x]TIEAITFKTDNHLSSTLEK	3	0	2592.328152	0.0096	0.2200
AELATEAYTPLTSLEGIVILK[x]K	20	0	2359.324913	0.0095	0.2100
MPIDFK[x]GFICK	5	0	1354.677686	0.0095	0.1050
HK[x]TDLNHENLK	1	0	1347.689447	0.0095	0.1050
IDLTRIVK[x]SAK	7	0	1242.765906	0.0095	0.1050
SEAAEFEYK[x]NGYPMPCDVLAK	8	0	2418.087074	0.0095	0.2000
TTSNICHRLNADVLGQLIK[x]K	18	0	2280.237118	0.0095	0.1900
VPFTAAITITGVK[x]TSTGGPK	12	0	1945.088332	0.0095	0.1900
QETQYKIDELVSNNEK[x]IWK	15	0	2364.196029	0.0095	0.1800
WK[x]VETQEAAVVDYPDRYYK	1	0	2359.148355	0.0095	0.1800
HHFYAKIDRPAQVISFK[x]K	16	0	2184.195523	0.0094	0.1700
IDTIVK[x]EIQDEKEAEAAR	5	0	2057.063963	0.0094	0.1700
IEVNIHRK[x]R	7	0	1163.688664	0.0094	0.0850
K[x]TLEVLYLK	0	0	1105.674641	0.0094	0.0850
SELQDK[x]SSQQGVEGVLIILKIEDTDK	5	0	2871.507557	0.0094	0.2450
MHNNHAK[x]SLPPEEYDEK	6	0	2037.921346	0.0094	0.1600
GTK[x]TSETNDRNSTNNTK	2	0	1866.866670	0.0094	0.1600
Q[x]IAIVVNQNWYCANTK	0	0	1920.951525	0.0094	0.1500
SQDISINGNSKK[x]EEPK	11	0	1772.890370	0.0094	0.1500
SQDISINGNSK[x]KEEPK	10	0	1772.890370	0.0094	0.1500
TSWIYK[x]NK	5	0	1038.549782	0.0094	0.0750
K[x]RMPIDFK	0	0	1033.574220	0.0094	0.0750
PPK[x]EDWEK	2	0	1027.497414	0.0094	0.0750
GSLEK[x]NWK	4	0	960.502835	0.0094	0.0750
VAQTTYK[x]K	6	0	937.523235	0.0094	0.0750
EK[x]SLLAHK	1	0	924.539219	0.0094	0.0750
DIGK[x]VVDK	3	0	872.496688	0.0094	0.0750
LTK[x]VGDNTIVGAGGDISDYQQIQR	2	0	2547.292771	0.0094	0.2250
GTKK[x]SGNLPDADNSK	3	0	1530.763724	0.0093	0.1400
P[x]PKEDWEKYQKPVDTEEENDK	0	0	2603.202624	0.0093	0.1950
MHNNHAKSLPPEEYDEK[x]LYNK	16	0	2556.206604	0.0093	0.1950
L[x]MTEFVDQVDDVVK	0	0	1636.801747	0.0093	0.1300
ATLTGMK[x]IDVLFSK	6	0	1522.842826	0.0093	0.1300
Y[x]FATLQK	0	0	869.464664	0.0093	0.0650
TMTEK[x]AR	4	0	835.422145	0.0093	0.0650
K[x]INANEK	0	0	815.450075	0.0093	0.0650
IKTLSMEK[x]HTELR	7	0	1584.865682	0.0092	0.1200
Q[x]EMKKDSESTEEK	0	0	1567.703492	0.0092	0.1200
EDMGSNDKASK[x]ER	10	0	1465.646650	0.0092	0.1200
M[x]DTEMSVNMSDFLHDQATR	0	0	2226.934286	0.0092	0.1750
LTGDTNGALDK[x]LEEIGVADQYKVSK	10	0	2663.365262	0.0092	0.2300
MATTVK[x]DTMNVDINAIKK	5	0	1992.038284	0.0092	0.1650
SQEEAIENIK[x]CTRAEQMSVELPQR	9	0	2845.369702	0.0092	0.2200
ASLLTREDLTDEEK[x]AASIAVEDEK	13	0	2632.307808	0.0092	0.2200
NPPPLDEGDIELLK[x]SYATGPYAR	13	0	2515.259352	0.0091	0.2100
AGDFQGLNEQLVSLFK[x]K	15	0	1892.999523	0.0091	0.1550
SSLELANNAVK[x]SNDIEK	10	0	1830.932231	0.0091	0.1550
A[x]TTVKDTMNVDINAIK	0	0	1732.902849	0.0091	0.1450
SGNLPDADNSK[x]SDISK	10	0	1646.774679	0.0091	0.1450
IEIPLPNEVGRMEILK[x]IHLEK	15	0	2470.398029	0.0090	0.1900
ISYGDSGLRTEPK[x]AVDEEMK	12	0	2224.068057	0.0090	0.1800
GYQTIELDKK[x]LDVAK	9	0	1719.940617	0.0090	0.1350
HK[x]FQDILLGAGQAIK	1	0	1637.925245	0.0090	0.1350
KYDK[x]TEDDIK	3	0	1253.613888	0.0090	0.0900
IEDTDKYDK[x]K	8	0	1253.613888	0.0090	0.0900
P[x]FGNTHNKFK	0	0	1188.603937	0.0090	0.0900
FRK[x]LGVKPPK	2	0	1168.744388	0.0090	0.0900
VVLKNK[x]GTMK	5	0	1116.668841	0.0090	0.0900
DSEALK[x]TRHMTDELNNLLFNYAIR	5	0	2863.428540	0.0090	0.2150
IIYSDIDVDPVKPEHVGK[x]VVLKNK	17	0	2704.516220	0.0090	0.2150
IIYSDIDVDPVK[x]PEHVGKVVLKNK	11	0	2704.516220	0.0090	0.2150
LDGKDELWK[x]NDDQLTYTYK	8	0	2344.122200	0.0089	0.1700
EDLTDEEKAASIAVEDEK[x]R	17	0	2147.022884	0.0089	0.1700
CNK[x]FFYILYFELYK	2	0	1946.963993	0.0089	0.1250
EDVQSLKLK[x]YYEQK	8	0	1769.919882	0.0089	0.1250
LCIHKNK[x]LTNDETR	6	0	1740.894015	0.0089	0.1250
VIPVEELKEIK[x]QIK	10	0	1665.007573	0.0089	0.1250
VTQK[x]KPPVQPLAYK	3	0	1595.939834	0.0089	0.1250
TGIATMLTRGEIK[x]K	12	0	1517.859870	0.0089	0.1250
TSTSSMTAVPK[x]PLK	10	0	1446.775143	0.0089	0.1250
LMSK[x]VAEKAQINTQEYGR	3	0	2065.062523	0.0089	0.1600
EDLTDEEK[x]AASIAVEDEK	7	0	1990.921782	0.0089	0.1600
MSSK[x]DISSK	3	0	981.480047	0.0089	0.0800
IIENEQSAEK[x]NAYVINLKQIAK	9	0	2515.364479	0.0089	0.1950
K[x]GILLPESLTEAVEATTYAILR	0	0	2387.331060	0.0089	0.1950
EDK[x]EGVVNTIAFAIRLTGDTNGALDK	2	0	2746.413605	0.0088	0.2300
VDAQDFLK[x]VAETR	7	0	1490.772835	0.0088	0.1150
TGRK[x]EPPVYTPPK	3	0	1468.803742	0.0088	0.1150
FQDILLGAGQAIK[x]AGNR	12	0	1770.973979	0.0088	0.1500
K[x]CLTDLEDEAPAKDILLDMSR	0	0	2432.192593	0.0088	0.1850
LDDMSLIK[x]EDCEAATDPLLKK	7	0	2404.186446	0.0088	0.1850
HIGIATTGFIPDGQHIVK[x]RAR	17	0	2286.270804	0.0088	0.1850
LTGDTNGALDKLEEIGVADQYK[x]VSK	21	0	2663.365262	0.0088	0.2200
VVDASIVSKALGNFVASVLARLALTK[x]PK	25	0	2866.700654	0.0088	0.2450
AVEKLSVEALNSLTGEFK[x]GK	17	0	2119.152381	0.0088	0.1750
TIPPLTTVKGSDAAPQASK[x]K	18	0	2009.115605	0.0088	0.1750
TLVAHAVLK[x]VGSALVGSQTK	8	0	1978.157410	0.0088	0.1750
IEASK[x]GLIDRMSTNLR	4	0	1802.967176	0.0088	0.1400
TDTK[x]TIEAITFK	3	0	1366.734330	0.0088	0.1050
AAK[x]ASRGAATIK	2	0	1143.672345	0.0088	0.1050
YVTGPK[x]NK	5	0	905.497023	0.0088	0.0700
LDK[x]APTESYADIGGLESQIQEIK	2	0	2504.264495	0.0087	0.2000
QETQYK[x]IDELVSNNEKIWK	5	0	2364.196029	0.0087	0.1650
YLHQSLK[x]YKEDTALR	6	0	1863.984208	0.0087	0.1300
ESQLVDK[x]FFEKINVK	6	0	1822.982813	0.0087	0.1300
IDRK[x]ILFENPDEATK	3	0	1787.941677	0.0087	0.1300
SNPVFAENDEKGEK[x]R	13	0	1718.822295	0.0087	0.1300
GSQVSEFIDTESFAPTITVQSK[x]LSNR	21	0	2840.419082	0.0087	0.2250
CNKFFYILYFELYK[x]IAQDTLAR	13	0	2815.440615	0.0086	0.1900
DYYTK[x]QSKATR	4	0	1359.678214	0.0086	0.0950
KFRK[x]PIGATWK	3	0	1330.787310	0.0086	0.0950
EAVLK[x]LKLELK	4	0	1282.822356	0.0086	0.0950
VSEVLNSEDITGIQEK[x]STDLR	15	0	2332.175685	0.0086	0.1800
Q[x]DYDLVRSLESQIR	0	0	1720.874329	0.0086	0.1200
VDAQDFLK[x]VAETRR	7	0	1646.873938	0.0086	0.1200
IAYASVVYIADK[x]YK	11	0	1602.865670	0.0086	0.1200
IEEIFK[x]K	5	0	905.522175	0.0086	0.0600
NRQYQEVVK[x]QGDVLLNK	8	0	2030.090787	0.0085	0.1450
M[x]ATTVKDTMNVDINAIK	0	0	1863.943328	0.0085	0.1450
NAYVINLKQIAK[x]FVVSLGER	11	0	2261.289476	0.0085	0.1700
GK[x]SALSTLNGFVEELKAEVR	1	0	2147.158527	0.0085	0.1700
QDLADATVETLK[x]AIEGKIAR	11	0	2141.169090	0.0085	0.1700
IEDTDK[x]YDKK	5	0	1253.613888	0.0085	0.0850
T[x]IDNAETMKK	0	0	1149.569917	0.0085	0.0850
VVLK[x]NKGTMK	3	0	1116.668841	0.0085	0.0850
IAIVVNQNWYCANTKYVTGPK[x]NK	20	0	2680.379413	0.0085	0.1950
LKESQLVDK[x]FFEK	8	0	1609.871482	0.0085	0.1100
LTHEKSTMLEK[x]IK	10	0	1556.859536	0.0085	0.1100
EIQDEK[x]EAEAARK	5	0	1515.752826	0.0085	0.1100
EEMMNSIQQAVAK[x]	12	0	1477.690428	0.0085	0.1100
GDSGEMSLQK[x]LFK	9	0	1438.712546	0.0085	0.1100
MDDK[x]MLLTEVHLLESK	3	0	1900.963729	0.0084	0.1350
TTLFK[x]SELAQSKYLMNVSR	4	0	2215.166981	0.0084	0.1600
SPPQISQWDYK[x]YPLVTHFRFLK	10	0	2749.437917	0.0084	0.1850
LGSTLK[x]SIMLYLMVQSVNSELK	5	0	2453.327233	0.0084	0.1850
TEEK[x]TESYYSNAVELNLLLISPTK	3	0	2741.400978	0.0083	0.2000
LGSSEVEQVQLVVDGVK[x]LMVEMEK	16	0	2645.365461	0.0083	0.2000
LDRK[x]LEFPLPNEEAR	3	0	1825.968559	0.0083	0.1250
S[x]SSDMAYTSMFK	0	0	1353.558028	0.0083	0.1000
AELDK[x]IGLSKIR	4	0	1341.797930	0.0083	0.1000
VLTLELYK[x]K	7	0	1105.674641	0.0083	0.0750
LLVK[x]DRIDK	3	0	1098.676036	0.0083	0.0750
LNFSSLK[x]MK	6	0	1066.584449	0.0083	0.0750
GFICK[x]VVDK	4	0	1064.568799	0.0083	0.0750
SAELYK[x]NPK	5	0	1048.555259	0.0083	0.0750
DIK[x]SMIADK	2	0	1019.532081	0.0083	0.0750
SSK[x]VYISPK	2	0	1007.565097	0.0083	0.0750
SELQDKSSQQGVEGVLIILK[x]IEDTDK	19	0	2871.507557	0.0083	0.2150
FLSKTLDSNSLTHEK[x]IEFATITK	14	0	2622.390357	0.0083	0.1900
LFQVEYAIEAIK[x]LGSTAIGVKTK	11	0	2478.409640	0.0083	0.1900
DCISGWGCVVYVITADK[x]CIK	16	0	2343.106032	0.0082	0.1650
QRIVAFVGSPIVEDEK[x]NLIR	15	0	2282.274552	0.0082	0.1650
LALTKPK[x]GTPGYGPLGVLPK	6	0	2006.192733	0.0082	0.1650
AANVLAFQSTTK[x]TLALK	11	0	1776.014446	0.0082	0.1400
GVQLCDETFERATLTGMK[x]IDVLFSK	17	0	2857.435264	0.0082	0.2050
M[x]PPKEDWEKYQKPVDTEEENDK	0	0	2734.243102	0.0082	0.1800
MLLTEVHLLESK[x]VYHAIRNIPK	11	0	2603.462020	0.0082	0.1800
QGDVLLNK[x]LQK	7	0	1254.729522	0.0082	0.0900
WIAK[x]QILDCIVNLSEPAKK	3	0	2225.224100	0.0082	0.1550
MNSIVSKYTQSTNNDDPK[x]K	17	0	2169.037093	0.0082	0.1550
SFLVWVNEEDHLRVISMEK[x]GGNMK	18	0	2817.394072	0.0081	0.1950
ALTCKMPGTLLPGPGK[x]GYIGDPIK	15	0	2483.327901	0.0081	0.1950
IRIAYASVVYIADK[x]YK	13	0	1872.050830	0.0081	0.1300
GK[x]SALSTLNGFVEELK	1	0	1691.909318	0.0081	0.1300
SPTGQITSTSARSGK[x]K	14	0	1604.848116	0.0081	0.1300
ALTLK[x]TGPPGPPCGGK	4	0	1549.828571	0.0081	0.1300
EDCKSLK[x]R	6	0	1034.517826	0.0081	0.0650
ELLVK[x]ASK	4	0	886.548722	0.0081	0.0650
KLGVK[x]PPK	4	0	865.574877	0.0081	0.0650
EASK[x]TLSK	3	0	862.475953	0.0081	0.0650
SAK[x]AKNPMFALSR	2	0	1419.765584	0.0081	0.1050
TNTNNSILFAALSK[x]SLVR	13	0	1948.074078	0.0081	0.1450
K[x]LMELFISKSNSDDPASFTSINNYK	0	0	2848.395178	0.0080	0.2000
EIKIIYSDIDVDPVK[x]PEHVGKVVLK	14	0	2832.599943	0.0080	0.2000
YQK[x]DEEWPPK	2	0	1318.619308	0.0080	0.0800
ELFEMARTK[x]K	8	0	1251.664481	0.0080	0.0800
GYQTIELDK[x]K	8	0	1193.629146	0.0080	0.0800
TLIDK[x]FSGEK	4	0	1136.607685	0.0080	0.0800
K[x]PPVQPLAYK	0	0	1139.670224	0.0080	0.0800
IDELVSNNEKIWK[x]VMCK	12	0	2105.064830	0.0079	0.1350
QNTPVLFDSK[x]EAVLKLK	9	0	1929.093418	0.0079	0.1350
NDGTIVIRK[x]LEETDVAK	8	0	1900.026461	0.0079	0.1350
LFK[x]SLGSGMDQEKVLNK	2	0	1893.002891	0.0079	0.1350
DISSKSPSGNDALNDK[x]K	15	0	1774.869635	0.0079	0.1350
K[x]MSAQSCACMVR	0	0	1427.614109	0.0079	0.0950
MVRGGYAEVK[x]QSEVIGLVR	9	0	2090.130540	0.0079	0.1500
S[x]TLDLNHLADLYDRKDWNACK	0	0	2547.217501	0.0079	0.1650
DCISGWGCVVYVITADK[x]CIKR	16	0	2499.207134	0.0079	0.1650
LNADVLGQLIKK[x]YYSFDNSLK	11	0	2428.300096	0.0079	0.1650
EEFAEK[x]AVSVIQAR	5	0	1575.825595	0.0079	0.1100
ASKGSNDDEMK[x]IDK	10	0	1536.708913	0.0079	0.1100
YK[x]LHSEK	1	0	903.481373	0.0079	0.0550
LAEFVNMSK[x]AYHSQYLRLLALQR	8	0	2750.468893	0.0078	0.1800
IKVLAQLGMQSLSPLK[x]QGMNILR	15	0	2537.454825	0.0078	0.1800
LEETDVAK[x]AAILERPYASTGAYK	7	0	2495.290650	0.0078	0.1800
HNNHMAK[x]VLTLELYKK	6	0	1938.050842	0.0078	0.1250
ARLTQLLSQIK[x]EEQGDIK	10	0	2069.147964	0.0078	0.1400
LVSK[x]TSFLTNASNNLAIR	3	0	1948.074078	0.0078	0.1400
NKMVCK[x]IWK	5	0	1205.641245	0.0078	0.0700
NK[x]MVCKIWK	1	0	1205.641245	0.0078	0.0700
QVK[x]LLFIEK	2	0	1116.690625	0.0078	0.0700
GGDWERK[x]NR	6	0	1116.542400	0.0078	0.0700
LDGK[x]DELWK	3	0	1102.565823	0.0078	0.0700
S[x]ERDTALEK	0	0	1047.519601	0.0078	0.0700
LAHLSK[x]HPK	5	0	1029.608297	0.0078	0.0700
VFHPITKAVILSDTKPVDK[x]K	18	0	2235.298978	0.0077	0.1550
AGDFQGLNEQLVSLFKK[x]HGQLK	16	0	2456.317475	0.0077	0.1700
ILEFTK[x]YSNDK	5	0	1356.692468	0.0077	0.0850
E[x]QKPEVDYSEK	0	0	1350.630263	0.0077	0.0850
GSDAAPQASK[x]K	9	0	1058.535585	0.0077	0.0850
DEK[x]VANEQEQALTNLSDLYVRENR	2	0	2833.384093	0.0077	0.1850
LEFIK[x]VIPVEELK	4	0	1555.922455	0.0077	0.1000
NGYPMPCDVLAK[x]R	11	0	1519.727481	0.0077	0.1000
NVPK[x]LQNVSNFQK	3	0	1514.820452	0.0077	0.1000
AK[x]WSTAETLTNNK	1	0	1462.741537	0.0077	0.1000
SAKAK[x]NPMFALSR	4	0	1419.765584	0.0077	0.1000
NIPK[x]ARASLTAAK	3	0	1339.793514	0.0077	0.1000
Q[x]LMTEFVDQVDDVVK	0	0	1764.860319	0.0077	0.1150
SNPVFAENDEK[x]GEKR	10	0	1718.822295	0.0077	0.1150
EDK[x]EGVVNTIAFAIR	2	0	1660.878354	0.0077	0.1150
EAADFIFDICGIAGIK[x]K	15	0	1866.954882	0.0076	0.1300
AGNRSVMAPLFLHDK[x]YDGR	14	0	2146.074090	0.0076	0.1450
STLDLNHLADLYDRK[x]DWNACK	14	0	2547.217501	0.0076	0.1600
MSSKSSLELANNAVK[x]SNDIEK	14	0	2264.131715	0.0076	0.1600
GDVAASILDK[x]YRTGIATMLTR	9	0	2251.199340	0.0076	0.1600
DPIGAIDAGAALDIHIRLIK[x]K	19	0	2199.273826	0.0076	0.1600
IIYSDIDVDPVKPEHVGKVVLK[x]NK	21	0	2704.516220	0.0075	0.1800
CIK[x]IACWVVGSGDTIYDCVR	2	0	2371.112179	0.0075	0.1500
DEK[x]YTLYDQNDTKEWLDK	2	0	2303.059269	0.0075	0.1350
LFAYPPKSVQPTAK[x]TVQK	13	0	2002.125051	0.0075	0.1350
VMK[x]EDNLILRTR	2	0	1486.828906	0.0075	0.0900
RNAEELSSYQK[x]K	10	0	1451.736786	0.0075	0.0900
YYPLK[x]SMTEK	4	0	1258.626702	0.0075	0.0750
VYATMQK[x]LQK	6	0	1208.658670	0.0075	0.0750
IITK[x]EGVETR	3	0	1144.645129	0.0075	0.0750
Q[x]YTVGQGYTK	0	0	1143.555986	0.0075	0.0750
NKLLK[x]VTVSK	4	0	1128.722984	0.0075	0.0750
VLVK[x]VHPEGK	3	0	1104.665473	0.0075	0.0750
GIDLK[x]SIAEK	4	0	1072.612770	0.0075	0.0750
SIK[x]GYTLPPHCSRGER	2	0	1856.931459	0.0075	0.1200
VAIKK[x]GAVEYEIYK	4	0	1609.907866	0.0075	0.1050
EK[x]SLLAHKGGHVVR	1	0	1529.878966	0.0075	0.1050
S[x]RQETQYK	0	0	1038.509372	0.0075	0.0600
K[x]VAQTTYK	0	0	937.523235	0.0075	0.0600
K[x]TVQYATK	0	0	937.523235	0.0075	0.0600
EAEAARK[x]K	6	0	901.498083	0.0075	0.0600
SSQQGVEGVLIILK[x]IEDTDKYDK	13	0	2577.353638	0.0074	0.1700
KTLVAHAVLK[x]VGSALVGSQTK	9	0	2106.252365	0.0074	0.1550
IHSRK[x]MAIDDDINWEELAR	4	0	2311.137804	0.0074	0.1400
LLKVTVSK[x]GVAIDLLEECK	7	0	2114.201970	0.0074	0.1400
RMDDK[x]MLLTEVHLLESK	4	0	2057.064831	0.0074	0.1250
K[x]TTEEKEATPMEMDEEK	0	0	2024.891743	0.0074	0.1250
K[x]APNTVYAVQFLEAVYK	0	0	1940.040658	0.0074	0.1250
L[x]FKSLGSGMDQEKVLNK	0	0	1893.002891	0.0074	0.1250
ATSAGPK[x]QTETINWLEK	6	0	1872.958052	0.0074	0.1250
LLENDIK[x]VMKSEFQR	6	0	1848.976678	0.0073	0.1100
SPSGNDALNDK[x]KGTK	10	0	1530.763724	0.0073	0.1100
GTK[x]KSGNLPDADNSK	2	0	1530.763724	0.0073	0.1100
VGVILESQRAANVLAFQSTTK[x]TLALK	20	0	2757.575126	0.0073	0.1900
LK[x]ESQLVDKFFEK	1	0	1609.871482	0.0073	0.0950
QK[x]SLEKTLVPYLR	1	0	1573.919099	0.0073	0.0950
MEILK[x]IHLEKVSK	4	0	1566.916655	0.0073	0.0950
K[x]CLTDLEDEAPAK	0	0	1488.712937	0.0073	0.0950
AGDFQGLNEQLVSLFK[x]KHGQLK	15	0	2456.317475	0.0073	0.1600
EEYVSDPK[x]EQM	7	0	1353.575786	0.0073	0.0800
KSGFEK[x]IDLTR	5	0	1292.708787	0.0073	0.0800
TGQK[x]MLMNMDK	3	0	1295.603535	0.0073	0.0800
IVAFDQLVK[x]EK	8	0	1288.739025	0.0073	0.0800
IDK[x]EDMGSNDK	2	0	1250.544822	0.0073	0.0800
SSTAAK[x]TFLEK	5	0	1181.629146	0.0073	0.0800
INEDSK[x]LAVNENLASSKSSM	5	0	2136.036759	0.0072	0.1450
LALTK[x]PKGTPGYGPLGVLPK	4	0	2006.192733	0.0072	0.1450
DELWK[x]NDDQLTYTYKDEK	4	0	2303.059268	0.0072	0.1300
ENRHK[x]FQDILLGAGQAIK	4	0	2037.111857	0.0072	0.1300
MVTLK[x]DVGPPQPGPGIYR	4	0	1924.023961	0.0072	0.1300
MPPK[x]EDWEK	3	0	1158.537893	0.0072	0.0650
KINVK[x]FFEK	4	0	1151.670224	0.0072	0.0650
LLK[x]LEEAMK	2	0	1073.615413	0.0072	0.0650
VEFK[x]MGNGK	3	0	1008.506203	0.0072	0.0650
M[x]SSKDISSK	0	0	981.480047	0.0072	0.0650
VHPEGKYVVDISPDIDIKEIK[x]PNIR	20	0	2873.564954	0.0072	0.1800
I[x]AIVVNQNWYCANTKYVTGPKNK	0	0	2680.379413	0.0072	0.1650
ERAEAGLALSLIVK[x]ALSIEGDDK	13	0	2397.311385	0.0072	0.1650
NK[x]ADYYTNICDRER	1	0	1816.816160	0.0071	0.1000
LYNKFK[x]TNHGNPFM	5	0	1709.834718	0.0071	0.1000
K[x]ANWCDK	0	0	920.417393	0.0071	0.0500
LKLELK[x]K	5	0	870.590192	0.0071	0.0500
RFFPYYVYTTVAGIDK[x]EGK	15	0	2253.146903	0.0071	0.1350
SNNIK[x]ENEQKIK	4	0	1443.768084	0.0071	0.0850
TTLFK[x]SELAQSK	4	0	1351.734665	0.0071	0.0850
DEK[x]SGVKLENVK	2	0	1344.724827	0.0071	0.0850
YK[x]DGVILAADSR	1	0	1306.688051	0.0071	0.0850
K[x]GINIDQSSNSK	0	0	1289.657479	0.0071	0.0850
ATAIGK[x]SSTAAKTFLEK	5	0	1722.951515	0.0071	0.1200
M[x]STLDLNHLADLYDRKDWNACK	0	0	2678.257980	0.0070	0.1550
K[x]EITPDIFAAIAIINEADRMAR	0	0	2457.304859	0.0070	0.1550
IHAK[x]SMAIDK	3	0	1112.601159	0.0070	0.0700
EIKIIYSDIDVDPVKPEHVGK[x]VVLK	20	0	2832.599943	0.0070	0.1750
LLENDIKVMK[x]SEFQR	9	0	1848.976678	0.0070	0.1050
ELVSK[x]ASPIAGSEGK	4	0	1471.788150	0.0070	0.1050
GK[x]VVIDAFRLINPSTLMMGQEPR	1	0	2571.366408	0.0070	0.1600
HNLNLSPEATASFTRK[x]QLATSLR	15	0	2554.361457	0.0070	0.1600
SRQETQYK[x]IDELVSNNEK	7	0	2180.070835	0.0069	0.1250
DSYLIIDK[x]LPSEYDSRVK	7	0	2140.105099	0.0069	0.1250
V[x]NQIESQMAMAEKLIQIR	0	0	2101.102276	0.0069	0.1250
KCIK[x]IACWVVGSGDTIYDCVR	3	0	2499.207134	0.0069	0.1450
LGIDPPK[x]GIMLYGPPGTGKTLCAR	6	0	2511.334048	0.0069	0.1650
IQFCLALHNDSIK[x]SMR	12	0	1931.970877	0.0069	0.1100
VATEKDFLDAVQK[x]VVK	12	0	1788.998462	0.0069	0.1100
FLLDDFDQQEHIQK[x]SETMK	13	0	2351.110253	0.0068	0.1300
VVGSELIQK[x]YLGDGPRLVR	8	0	2098.189768	0.0068	0.1300
DLVLALDTPRTAAVNIK[x]VR	16	0	2064.205418	0.0068	0.1300
YVQVEQRNK[x]PDERFNTGVVNVR	8	0	2646.362518	0.0068	0.1500
T[x]EVLKTNVLQSNENIVQYYTQK	0	0	2611.349222	0.0068	0.1500
GVFK[x]NVSGNVLSEIKNNWQIER	3	0	2530.329098	0.0068	0.1500
K[x]EVAEADIASK	0	0	1159.608411	0.0068	0.0750
LYNK[x]FKTNHGNPFM	3	0	1709.834718	0.0068	0.0950
KNVPK[x]LQNVSNFQK	4	0	1642.915408	0.0068	0.0950
TDELK[x]DANIIYDLEILR	4	0	2033.067988	0.0068	0.1150
ETLIFKCIDMFIHK[x]SAELYK	13	0	2485.274807	0.0068	0.1350
VNQIESQMAMAEK[x]LIQIRVK	12	0	2328.265640	0.0068	0.1350
LAEGESEEVK[x]AYMDPHRSMK	9	0	2306.067009	0.0068	0.1350
ATLEIYHEDNNRAEAK[x]DVAK	15	0	2286.123929	0.0068	0.1350
VFHPITKAVILSDTK[x]PVDKK	14	0	2235.298978	0.0068	0.1350
SSQQGVEGVLIILKIEDTDK[x]YDK	19	0	2577.353638	0.0067	0.1550
TLEVLYLK[x]MHNNHAK	7	0	1809.955886	0.0067	0.1000
ELNLMDPK[x]VPEDIFK	7	0	1786.917438	0.0067	0.1000
FSFISNVRPK[x]LFAYPPKSVQPTAK	9	0	2721.500514	0.0067	0.1600
IHAYVK[x]VLTLSLMEELHK	5	0	2123.181179	0.0067	0.1200
ASRPGAAAKLDGK[x]DELWK	12	0	1912.016567	0.0067	0.1200
DCTAYNIYDK[x]NK	9	0	1503.666324	0.0067	0.0800
SQDISINGNSK[x]K	10	0	1289.657479	0.0067	0.0800
GSDAAPQASKK[x]K	10	0	1186.630541	0.0067	0.0800
GSDAAPQASK[x]KK	9	0	1186.630541	0.0067	0.0800
YLHQSLK[x]YK	6	0	1178.644738	0.0067	0.0600
EHFK[x]ELVSK	3	0	1115.597456	0.0067	0.0600
K[x]LMELFISK	0	0	1107.636148	0.0067	0.0600
IDKK[x]TTEEK	3	0	1090.586949	0.0067	0.0600
EALEK[x]TEEK	4	0	1075.539667	0.0067	0.0600
RLMSK[x]VAEK	4	0	1060.606245	0.0067	0.0600
AK[x]YASQKRP	1	0	1047.582476	0.0067	0.0600
HGGYK[x]PTDK	4	0	1001.492997	0.0067	0.0600
LGSSEVEQVQLVVDGVKLMVEMEK[x]K	23	0	2773.460417	0.0066	0.1650
K[x]AIPLALGLLSASNPQMRIFDTLSR	0	0	2711.515506	0.0066	0.1650
HK[x]FQDILLGAGQAIKAGNR	1	0	2036.127841	0.0066	0.1250
LGIDPPK[x]GIMLYGPPGTGK	6	0	1910.033463	0.0066	0.1250
IMRDVITELPDAK[x]YYR	12	0	1982.029438	0.0066	0.1050
TTMTNGFLAHK[x]LCIHK	10	0	1870.954502	0.0066	0.1050
YVQVEQRNK[x]PDER	8	0	1659.832802	0.0065	0.0850
NDSYQLIK[x]ILPNK	7	0	1544.856167	0.0065	0.0850
QDPKK[x]HLDAEVQK	4	0	1534.810280	0.0065	0.0850
N[x]SSSDMAYTSMFK	0	0	1467.600950	0.0065	0.0850
AVILSDTK[x]PVDKK	7	0	1412.823808	0.0065	0.0850
ASRPGAAAK[x]LDGK	8	0	1240.688720	0.0065	0.0850
ARVEAQNHK[x]LNLADPVSIEYLTR	8	0	2636.403319	0.0065	0.1500
QGSATVGLVSK[x]THAVLVALK	10	0	1978.157410	0.0065	0.1300
K[x]LEGTIDYQK	0	0	1193.629146	0.0065	0.0650
NLQVAK[x]SLDK	5	0	1114.634566	0.0065	0.0650
DGIVLAAEK[x]K	8	0	1042.602207	0.0065	0.0650
FSFISNVRPKLFAYPPK[x]SVQPTAK	16	0	2721.500514	0.0065	0.1550
LGVK[x]PPKGCLMFGPPGTGKTLLAR	3	0	2494.391501	0.0065	0.1550
SELAQSK[x]YLMNVSR	6	0	1624.824212	0.0064	0.0900
MILELTNHLEELKK[x]YINR	13	0	2256.229913	0.0064	0.1150
YYK[x]DGIYDLLHACVDRIK	2	0	2241.125119	0.0064	0.1150
DEFSRK[x]EAGFIDDILIITPASK	5	0	2464.284838	0.0064	0.1400
LDRK[x]IEFPSYR	3	0	1422.761881	0.0064	0.0700
QTETINWLEK[x]R	9	0	1416.736060	0.0064	0.0700
LKK[x]TLEVLYLK	2	0	1346.853655	0.0064	0.0700
LK[x]KTLEVLYLK	1	0	1346.853655	0.0064	0.0700
EK[x]VAFILDQVR	1	0	1316.745171	0.0064	0.0700
E[x]TIDNAETMKK	0	0	1278.612505	0.0064	0.0700
E[x]SLQRLLQGAR	0	0	1269.715268	0.0064	0.0700
GGVHVKLAHLSK[x]HPK	11	0	1606.941898	0.0063	0.0950
NEDDIEDIAALWMK[x]RISHR	13	0	2311.137804	0.0063	0.1200
GIK[x]GIESEAYESVLDLAKICDVR	2	0	2564.315479	0.0063	0.1450
TASQVNMQIARK[x]AVYMPLCDPGNK	11	0	2691.329365	0.0063	0.1500
ALTCK[x]MPGTLLPGPGKGYIGDPIK	4	0	2483.327901	0.0063	0.1500
LALTKPK[x]GTPGYGPLGVLPKVGIR	6	0	2431.467763	0.0063	0.1500
SSQQGVEGVLIILK[x]IEDTDK	13	0	2171.168421	0.0063	0.1250
IAKGAIEK[x]VDDLLTTQAEAK	7	0	2113.162944	0.0063	0.1250
SSSDMAYTSMFK[x]GNQK	11	0	1780.775938	0.0063	0.1000
VVGSELIQK[x]YLGDGPR	8	0	1729.936200	0.0063	0.1000
K[x]VEFGLPDLEGR	0	0	1358.719350	0.0063	0.0750
NKVLVK[x]VHPEGK	5	0	1346.803351	0.0063	0.0750
KDWNACK[x]K	6	0	1048.512348	0.0063	0.0500
NK[x]ISWYTK	1	0	1038.549782	0.0063	0.0500
P[x]PKEDWEK	0	0	1027.497414	0.0063	0.0500
TVQYATK[x]R	6	0	965.529382	0.0063	0.0500
ANWCDK[x]RYNLASLHDDTLLDM	5	0	2550.163024	0.0062	0.1300
LLKLEEAMK[x]ITTDAFTSAGER	8	0	2323.209235	0.0062	0.1300
SVEISALASK[x]NRLHQLR	9	0	1921.085644	0.0062	0.1050
QIK[x]VMDSLEPTGEIYGK	2	0	1906.970924	0.0062	0.1050
ITAFLLADSK[x]SQK	9	0	1420.792510	0.0062	0.0800
K[x]VSTTPANSFELK	0	0	1420.756126	0.0062	0.0800
YPHGMTETLNTK[x]LGLGIAYQLR	11	0	2475.294296	0.0061	0.1350
FFEK[x]INVKK	3	0	1151.670224	0.0061	0.0550
MK[x]SDINAHK	1	0	1042.522913	0.0061	0.0550
DAFALAK[x]EK	6	0	991.533798	0.0061	0.0550
IQFCLALHNDSIK[x]SMRYPMDAHK	12	0	2774.345349	0.0061	0.1400
M[x]TEVLKTNVLQSNENIVQYYTQK	0	0	2742.389700	0.0061	0.1400
YVVDISPDIDIK[x]EIKPNIRVALR	11	0	2665.516554	0.0061	0.1400
K[x]TELEEIMLLNLHK	0	0	1709.938508	0.0061	0.0850
VIPVEELK[x]EIKQIK	7	0	1665.007573	0.0061	0.0850
AEQEELLSEK[x]VSTK	9	0	1589.814754	0.0061	0.0850
VK[x]VIAATNRVDTLDPALLR	1	0	2064.205418	0.0061	0.1150
K[x]NLLNPLIEDSRYGLQGPTWLVHK	0	0	2790.517949	0.0060	0.1450
QLEMLDLQEGFIK[x]EDCKSLK	12	0	2423.207516	0.0060	0.1200
FK[x]ELQPFIVQMAEQALDIEK	1	0	2376.239807	0.0060	0.1200
LIDASTVK[x]HVFPITK	7	0	1667.960960	0.0060	0.0900
FLHDK[x]NSDYK	4	0	1265.603994	0.0060	0.0600
LIQIRVK[x]LEK	6	0	1238.807376	0.0060	0.0600
FRKLGVK[x]PPK	6	0	1168.744388	0.0060	0.0600
YYLPK[x]GKSALSTLNGFVEELK	4	0	2356.267737	0.0060	0.1250
S[x]SSDMAYTSMFKGNQK	0	0	1780.775938	0.0059	0.0950
CEDGVILALEK[x]VVTSK	10	0	1759.938898	0.0059	0.0950
K[x]SNFFLQLDGLVGQEAR	0	0	1921.005669	0.0059	0.1000
TVYQISELESLLRSSHIITK[x]ELK	19	0	2686.490399	0.0059	0.1350
T[x]VYQISELESLLRSSHIITKELK	0	0	2686.490399	0.0059	0.1350
EFLYAHNNTDMLILNRTK[x]DSLEAR	17	0	2863.428540	0.0058	0.1400
ENRESQDYLNLVQALAETNVK[x]DEK	20	0	2805.377946	0.0058	0.1400
EEFAEK[x]AVSVIQARIANYDPAEIR	5	0	2718.397564	0.0058	0.1400
DAIPYEANIRQAIVSAVK[x]FEEEAK	17	0	2690.391418	0.0058	0.1400
LGVKPPK[x]GCLMFGPPGTGKTLLAR	6	0	2494.391501	0.0058	0.1400
TTMTNGFLAHK[x]LCIHKNK	10	0	2113.092380	0.0058	0.1050
IIYSDIDVDPVK[x]PEHVGK	11	0	2023.062511	0.0058	0.1050
SALSTLNGFVEELK[x]AEVR	13	0	1962.042110	0.0058	0.1050
SNNIKENEQK[x]IK	9	0	1443.768084	0.0058	0.0700
K[x]NLLNPLIEDSR	0	0	1410.783007	0.0058	0.0700
TPNDTQK[x]YSNDK	6	0	1409.642221	0.0058	0.0700
K[x]LPNIEEATFDK	0	0	1403.729579	0.0058	0.0700
TKDAVVLGVEK[x]R	10	0	1313.766632	0.0058	0.0700
CVVHLNDASVAAKLLMK[x]LSSQNDDK	16	0	2755.399548	0.0058	0.1450
QDPK[x]KHLDAEVQK	3	0	1534.810280	0.0058	0.0750
YYEQK[x]IRIGLHDDAYLDVCK	4	0	2498.226278	0.0058	0.1150
HGGYK[x]PTDKHKTDLNHENLK	4	0	2331.171880	0.0058	0.1150
EGK[x]GEIYSFDPVGSYEREWCR	2	0	2563.143672	0.0057	0.1200
RFK[x]ELQPFIVQMAEQALDIEK	2	0	2532.340909	0.0057	0.1200
K[x]CIKIACWVVGSGDTIYDCVR	0	0	2499.207134	0.0057	0.1200
AVAHHTDCK[x]FIRVSGSELVQK	8	0	2381.227281	0.0057	0.1200
YYLPKGK[x]SALSTLNGFVEELK	6	0	2356.267737	0.0057	0.1200
QGSATVGLVSKTHAVLVALK[x]R	19	0	2134.258512	0.0057	0.1200
E[x]MIAAQGIDEEDRR	0	0	1631.757255	0.0057	0.0800
GYSKPNERATK[x]QSK	10	0	1592.826990	0.0057	0.0800
YYEQK[x]IR	4	0	998.518484	0.0057	0.0400
YHDDLPALRITAFLLADSK[x]SQK	18	0	2501.327703	0.0057	0.1250
TDNHLSSTLEK[x]LSFK	10	0	1718.883832	0.0057	0.0850
AYMDPHRSMK[x]DLHISQNFACLIR	9	0	2802.351495	0.0057	0.1300
VGVFK[x]NVSGNVLSEIKNNWQIER	4	0	2629.397507	0.0057	0.1300
DIGEPDSEAVFTISQSPFEK[x]PQK	19	0	2548.233196	0.0057	0.1300
DDLSGAEIK[x]AIVSEAGLLALRER	8	0	2425.317532	0.0057	0.1300
QIAIVVNQNWYCANTK[x]YVTGPKNK	15	0	2808.437985	0.0056	0.1350
LALTK[x]PKGTPGYGPLGVLPKVGIR	4	0	2431.467763	0.0056	0.1350
LVLK[x]EVFLSFHNLVGR	3	0	1870.082797	0.0056	0.0900
DQKKDK[x]PK	5	0	985.555594	0.0056	0.0450
ASVVETVTLTKVTQK[x]KPPVQPLAYK	14	0	2724.578817	0.0056	0.1400
ASVVETVTLTK[x]VTQKKPPVQPLAYK	10	0	2724.578817	0.0056	0.1400
ILSNITYSYK[x]GYGLSMGTMLAGTGK	9	0	2625.318122	0.0056	0.1400
CIDMFIHKSAELYK[x]NPK	13	0	2093.043703	0.0056	0.0950
LAEGESEEVK[x]AYMDPHR	9	0	1959.899550	0.0056	0.0950
IPDSTYEMVGGLEK[x]QIK	13	0	1906.970924	0.0056	0.0950
N[x]SSSDMAYTSMFKGNQK	0	0	1894.818860	0.0056	0.0950
GIMLYGPPGTGK[x]TLCAR	11	0	1790.917058	0.0056	0.0950
MNSTEEIDLYNRWK[x]ALER	13	0	2267.100359	0.0056	0.1000
TPNDTQK[x]YSNDKSIVNSM	6	0	2040.942138	0.0056	0.1000
EIIRTSTSSMTAVPK[x]PLK	14	0	1958.086949	0.0056	0.1000
ASLLK[x]VNMENLIVTDLGK	4	0	1957.091700	0.0056	0.1000
KVAQTTYK[x]K	7	0	1065.618191	0.0056	0.0500
K[x]VAQTTYKK	0	0	1065.618191	0.0056	0.0500
K[x]VNQIESQMAMAEKLIQIR	0	0	2229.197231	0.0055	0.1050
RLLK[x]LEEAMK	3	0	1229.716515	0.0055	0.0550
SNNIK[x]ENEQK	4	0	1202.589070	0.0055	0.0550
M[x]SERDTALEK	0	0	1178.560080	0.0055	0.0550
AEAK[x]DVAKMK	3	0	1089.585175	0.0055	0.0550
TNSTDEK[x]GTK	6	0	1079.509429	0.0055	0.0550
HIEVGDSVLVK[x]IITKEGVETR	10	0	2321.295344	0.0055	0.1150
SVALGGITK[x]EFVIYEQLIAAR	8	0	2277.273157	0.0055	0.1150
AEAGLALSLIVK[x]ALSIEGDDK	11	0	2112.167695	0.0055	0.1150
LTLEAMDLEIVEKEHFK[x]ELVSK	16	0	2600.377016	0.0055	0.1200
SPAIIFIDELDAIGTK[x]RFDSEK	15	0	2464.284838	0.0055	0.1200
AAREYLEK[x]NWK	7	0	1406.730582	0.0055	0.0600
TLIDK[x]FSGEKK	4	0	1264.702640	0.0055	0.0600
TNSTDEK[x]GTKK	6	0	1207.604385	0.0055	0.0600
VISMEK[x]GGNMK	5	0	1192.594355	0.0055	0.0600
GVVALVEDK[x]TK	8	0	1157.665530	0.0055	0.0600
QIAIVVNQNWYCANTKYVTGPK[x]NK	21	0	2808.437985	0.0054	0.1300
V[x]LEATMILIDNSEWMINGDYIPTR	0	0	2793.371608	0.0054	0.1300
LK[x]PQDERTQEER	1	0	1527.764059	0.0054	0.0650
M[x]EQKPEVDYSEK	0	0	1481.670742	0.0054	0.0650
KIDK[x]EDMGSNDK	3	0	1378.639778	0.0054	0.0650
IINRDIGK[x]VVDK	7	0	1368.808828	0.0054	0.0650
IEFATITK[x]DTTK	7	0	1366.734330	0.0054	0.0650
SLLAHK[x]GGHVVR	5	0	1272.741423	0.0054	0.0650
FCVGLQK[x]IEEIFK	6	0	1609.853723	0.0054	0.0700
K[x]AVYMPLCDPGNK	0	0	1491.721334	0.0054	0.0700
LRK[x]EVAEADIASK	2	0	1428.793571	0.0054	0.0700
LCIHK[x]NKLTNDETR	4	0	1740.894015	0.0054	0.0750
LKPLIEK[x]GGDWERK	6	0	1667.935808	0.0054	0.0750
VAIK[x]KGAVEYEIYK	3	0	1609.907866	0.0054	0.0750
IDK[x]EDMGSNDKASK	2	0	1536.708913	0.0054	0.0750
DTALEK[x]YKSYLLQHR	5	0	1863.984208	0.0053	0.0800
WAFAEK[x]QYGYGTQTV	5	0	1747.820509	0.0053	0.0800
TVQK[x]VETAVLSTTVK	3	0	1602.919156	0.0053	0.0800
TLSMEK[x]HTELRSFEQK	5	0	1962.983216	0.0053	0.0850
DHDLAPLYK[x]YLSENPK	8	0	1901.952241	0.0053	0.0850
QYTVGQGYTK[x]AAWFEK	9	0	1875.915465	0.0053	0.0850
ILPNK[x]VDPLVSLMMVEK	4	0	1925.072882	0.0053	0.0900
RPPVIRTTLFK[x]SELAQSK	10	0	2070.194854	0.0053	0.0950
IDTIVKEIQDEK[x]EAEAAR	11	0	2057.063963	0.0053	0.0950
A[x]SLLKVNMENLIVTDLGK	0	0	1957.091700	0.0053	0.0950
EAADFIFDICGIAGIKK[x]TR	16	0	2124.103657	0.0053	0.1000
AQSGPDASAK[x]LPTVIPTTR	9	0	1909.026796	0.0053	0.1000
EDGMK[x]ILMVNRGDTGSSGIR	4	0	2135.046217	0.0052	0.1050
IVAFVGSPIVEDEK[x]NLIRLAK	13	0	2310.331003	0.0052	0.1100
ENWKYACK[x]ILGVVEGQFSRPAK	7	0	2579.331740	0.0052	0.1150
EYGEASTSQLGPIAEDIQIK[x]LDK	19	0	2504.264495	0.0052	0.1200
SVGLPTNAYFAIDEIEDDGSK[x]SSR	20	0	2570.213522	0.0052	0.1250
TMLVK[x]AVANSTAANFIRVVGSEFVQK	4	0	2779.505334	0.0052	0.1350
SIAEK[x]MNGASGAELKGVCTEAGMFALR	4	0	2797.355969	0.0050	0.1350
N[x]SIVSKYTQSTNNDDPKK	0	0	2037.996615	0.0050	0.0900
YYIIMGLQASK[x]LRNK	10	0	1796.997022	0.0050	0.0750
VADLK[x]KLEGTIDYQK	4	0	1719.940617	0.0050	0.0750
AEQEELLSEK[x]VSTKK	9	0	1717.909710	0.0050	0.0750
GGVHVK[x]LAHLSKHPK	5	0	1606.941898	0.0050	0.0750
Q[x]SRQETQYK	0	0	1166.567944	0.0050	0.0450
LLIFEK[x]QVR	5	0	1144.696771	0.0050	0.0450
SGVK[x]LENVK	3	0	972.560345	0.0050	0.0450
Q[x]TVYQISELESLLRSSHIITKELK	0	0	2814.548970	0.0050	0.1200
EEEDLDDEQLLLSREK[x]TSNNTNR	15	0	2747.284443	0.0050	0.1150
EPLK[x]EVVQFVGSRFNSNAIAAVATK	3	0	2674.444120	0.0050	0.1250
RHQGVLEIEFMIDHNMK[x]DGTQR	16	0	2653.285197	0.0050	0.1100
TAINTGGGSVAVFNK[x]FAYVLYQER	14	0	2604.333515	0.0050	0.1200
SLNNLNTIDIDANLEK[x]LLIFEK	15	0	2529.368896	0.0050	0.1100
DVVAVGNDDTGTGASSFGVARK[x]LQR	21	0	2519.272705	0.0050	0.1250
TK[x]SVALGGITKEFVIYEQLIAAR	1	0	2506.415787	0.0050	0.1150
DVEFLHSDK[x]IDTIVKEIQDEK	8	0	2500.269581	0.0050	0.1050
EERQIQPK[x]TFANLVSSTLYEK	7	0	2480.290985	0.0050	0.1050
LFQAEYAYK[x]AVENASTCIGIK	8	0	2375.183021	0.0050	0.1050
VFHPITK[x]AVILSDTKPVDK	6	0	2107.204023	0.0050	0.0950
AVAASLGVNFLK[x]VVSSAIVDK	11	0	2087.198937	0.0050	0.1050
MTDK[x]YAFSLTTFSPNGK	3	0	1906.913413	0.0050	0.0850
K[x]LEKGQSIDDMIPAQK	0	0	1799.945046	0.0050	0.0800
TDK[x]YAFSLTTFSPNGK	2	0	1775.872934	0.0050	0.0800
YEALSK[x]HIIMFDCK	5	0	1753.853066	0.0050	0.0700
VSGSELVQK[x]YIGEGSR	8	0	1707.879080	0.0050	0.0800
VTQKK[x]PPVQPLAYK	4	0	1595.939834	0.0050	0.0700
RK[x]LPNIEEATFDK	1	0	1559.830681	0.0050	0.0650
DIGKVVDK[x]CFGIK	7	0	1477.796212	0.0050	0.0650
ATDDDRWK[x]TLSK	7	0	1434.710239	0.0050	0.0600
EISYPFK[x]RLDR	6	0	1422.761881	0.0050	0.0550
KEPPVYTPPK[x]DK	9	0	1397.755400	0.0050	0.0600
MPFGNTHNK[x]FK	8	0	1319.644415	0.0050	0.0550
VMK[x]EDNLILR	2	0	1229.680131	0.0050	0.0500
EDALFK[x]NEEK	5	0	1221.587675	0.0050	0.0500
SRK[x]VAQTTYK	2	0	1180.656362	0.0050	0.0500
RVEFK[x]MGNGK	4	0	1164.607305	0.0050	0.0500
P[x]FGNTHNK	0	0	913.440572	0.0050	0.0400
K[x]VGQYIR	0	0	862.502443	0.0050	0.0350
MK[x]SLSEQYTERVQNEVTLSPEQLR	1	0	2864.433683	0.0048	0.1150
EVAEADIASK[x]DLEETDERSLALTK	9	0	2632.307808	0.0048	0.1150
GPSLYQVDPSGTYFAWK[x]ATAIGK	16	0	2456.237499	0.0048	0.1100
DILLDMSRAVNIAFTQDQLLK[x]R	20	0	2559.384166	0.0048	0.1050
EVIELPLK[x]NPELFLRVGIKPPK	7	0	2528.509290	0.0048	0.1050
IIENEQSAEKNAYVINLK[x]QIAK	17	0	2515.364479	0.0048	0.1050
D[x]DGLEDDMPALADEEFEKMDR	0	0	2440.004526	0.0048	0.1000
QLEMLDLQEGFIKEDCK[x]SLK	16	0	2423.207516	0.0047	0.0950
IPDSTYEMVGGLEKQIK[x]EIK	16	0	2277.192525	0.0047	0.0950
EIK[x]QIKVMDSLEPTGEIYGK	2	0	2277.192525	0.0047	0.0950
SSKSSLELANNAVK[x]SNDIEK	13	0	2133.091236	0.0047	0.0950
A[x]ASLLKVNMENLIVTDLGK	0	0	2028.128811	0.0047	0.0900
AIGSGSEPAKSELVK[x]EFHK	14	0	2013.053008	0.0047	0.0900
EHFKELVSK[x]ASPIAGSEGK	8	0	2013.053008	0.0047	0.0900
QEYK[x]DDINLDEASAMAVK	3	0	2038.951640	0.0047	0.0850
YACK[x]ILGVVEGQFSRPAK	3	0	2022.071968	0.0047	0.0850
VLNKGDSGEMSLQK[x]LFK	13	0	1893.002891	0.0047	0.0800
QLDSERFIVK[x]ASSGPR	9	0	1788.948158	0.0047	0.0750
IITK[x]EGVETRIIPLK	3	0	1709.045018	0.0047	0.0700
EKSLLAHK[x]GGHVVR	7	0	1529.878966	0.0046	0.0650
K[x]NCKADAGITIAPR	0	0	1513.803419	0.0046	0.0650
STMLEKIK[x]ENQEK	7	0	1576.812980	0.0046	0.0600
LK[x]PLIEKGGDWER	1	0	1539.840853	0.0046	0.0600
LNDPEDK[x]YEALSK	6	0	1520.735782	0.0046	0.0600
LNFSSLK[x]MKDAVK	6	0	1479.811862	0.0046	0.0600
LLREEIQLLQEPGSYVGEVIK[x]TMGK	20	0	2829.530877	0.0046	0.1150
VGIKPPK[x]GVLLYGPPGTGKTLLAR	6	0	2431.467763	0.0046	0.1100
SDYYMASTYTK[x]K	10	0	1456.654367	0.0046	0.0550
M[x]ESLQRLLQGAR	0	0	1400.755746	0.0046	0.0550
EGVETRIIPLK[x]K	10	0	1381.829229	0.0046	0.0550
NLNAPKFSFISNVRPK[x]LFAYPPK	15	0	2647.463738	0.0046	0.1050
SIMLYLMVQSVNSELKLLSSAK[x]K	21	0	2581.422189	0.0046	0.1050
GVAIDLLEECK[x]NTACSGIIAEVK	10	0	2489.250437	0.0046	0.1050
EDALFK[x]NEEKK	5	0	1349.682631	0.0045	0.0500
TNNLDLEHK[x]HK	8	0	1347.689447	0.0045	0.0500
K[x]FRKPIGATWK	0	0	1330.787310	0.0045	0.0500
EDGMK[x]ILMVNR	4	0	1304.658013	0.0045	0.0500
HK[x]TPDKGYGHR	1	0	1294.653005	0.0045	0.0500
NAEELSSYQK[x]K	9	0	1295.635683	0.0045	0.0500
HGGYKPTDK[x]HK	8	0	1266.646859	0.0045	0.0500
LGVQSISLTNNFPK[x]VFAMGDK	13	0	2265.182631	0.0045	0.0950
DYEQFGYFK[x]R	8	0	1351.619643	0.0045	0.0450
ENQEK[x]ISNNK	4	0	1202.589070	0.0045	0.0450
IIRGAIESYK[x]VVDASIVSK	9	0	2047.167638	0.0045	0.0850
M[x]PPKEDWEK	0	0	1158.537893	0.0044	0.0400
LENVKIYADLK[x]INEDSK	10	0	1991.057425	0.0044	0.0750
SNDIEKAIDLYK[x]EVLNK	11	0	1991.057425	0.0044	0.0750
TLLAK[x]AVANQTSATFLR	4	0	1804.020592	0.0044	0.0750
AFNNAGITSVGVTGKNCACVISQK[x]K	23	0	2623.320910	0.0044	0.1100
ATLTGMK[x]IDVLFSKIR	6	0	1792.027986	0.0044	0.0700
YMIPPSAPVMLELTDEQPIK[x]QVK	19	0	2626.374907	0.0043	0.1000
YK[x]NENLENIEDVQLR	1	0	1875.932566	0.0043	0.0650
E[x]EMIAAQGIDEEDRR	0	0	1760.799843	0.0043	0.0650
VADLKK[x]LEGTIDYQK	5	0	1719.940617	0.0043	0.0650
K[x]GEKVEDAPENNSFR	0	0	1718.822296	0.0043	0.0650
NKTDTK[x]TIEAITFK	5	0	1608.872208	0.0043	0.0600
IEFATITK[x]DTTKNK	7	0	1608.872208	0.0043	0.0600
EFHKDMTLEEAEVLILK[x]VLR	16	0	2412.308550	0.0043	0.0850
AHLDVQEKDQPK[x]K	11	0	1534.810280	0.0042	0.0550
CSEVRCNK[x]FFYILYFELYK	7	0	2578.238756	0.0042	0.0800
YTLYDQNDTKEWLDK[x]LGDK	14	0	2344.122200	0.0042	0.0800
M[x]NSIVSKYTQSTNNDDPKK	0	0	2169.037093	0.0042	0.0800
SSSDMAYTSMFKGNQK[x]VVK	15	0	2107.007711	0.0042	0.0800
VFHPITKAVILSDTK[x]PVDK	14	0	2107.204023	0.0042	0.0800
LGDGVLRPYK[x]VGVILESQR	9	0	2098.189768	0.0042	0.0800
MPGTLLPGPGK[x]GYIGDPIK	10	0	1910.033463	0.0042	0.0800
VGIK[x]PPKGVLLYGPPGTGKTLLAR	3	0	2431.467763	0.0042	0.1000
MILELTNHLEELK[x]KYINR	12	0	2256.229913	0.0042	0.0750
S[x]RQETQYKIDELVSNNEK	0	0	2180.070835	0.0042	0.0750
VYATMQK[x]LQKDLGQVLNK	6	0	2076.140043	0.0042	0.0750
GGVHVK[x]LAHLSK	5	0	1244.735277	0.0042	0.0500
YVVDISPDIDIKEIK[x]PNIRVALR	14	0	2665.516554	0.0041	0.0950
AMSIVGLLLDDTDPMINVMK[x]LDK	19	0	2531.304781	0.0041	0.0950
LTLEAMDLEIVEK[x]EHFK	12	0	2044.054981	0.0041	0.0700
K[x]PRVVTALTMLKQHLFR	0	0	2037.203252	0.0041	0.0700
YEIDK[x]TLAGVTRDYYTK	4	0	2035.026127	0.0041	0.0700
IGLVRLPEANFEPLEK[x]R	15	0	1980.115548	0.0041	0.0700
SWIGAYLAK[x]IPERIVCFMLNEK	8	0	2637.380995	0.0041	0.0900
G[x]VFKNVSGNVLSEIKNNWQIER	0	0	2530.329098	0.0041	0.0900
QGLHKK[x]SNFFLQLDGLVGQEAR	5	0	2484.323621	0.0041	0.0900
FVK[x]LGIDPPKGIMLYGPPGTGK	2	0	2284.265236	0.0041	0.0900
AIDLYK[x]EVLNK	5	0	1304.733939	0.0041	0.0450
WK[x]VETQEAAVVDYPDR	1	0	1904.926754	0.0041	0.0650
TTEEK[x]EATPMEMDEEK	4	0	1896.796787	0.0041	0.0650
GIESEAYESVLDLAK[x]ICDVR	14	0	2266.115004	0.0040	0.0800
LPEANFEPLEK[x]RLDR	10	0	1825.968559	0.0040	0.0600
LEK[x]GQSIDDMIPAQK	2	0	1671.850090	0.0040	0.0600
YSLNSYDFK[x]K	8	0	1263.613496	0.0040	0.0400
YEVGAEYIK[x]K	8	0	1198.623334	0.0040	0.0400
AEAKDVAK[x]MK	7	0	1089.585175	0.0040	0.0400
QPQNVLVSETLERYTSLSEEQK[x]MK	21	0	2836.427536	0.0040	0.0950
LYQVEYAFK[x]AFNNAGITSVGVTGK	8	0	2576.327369	0.0040	0.0950
NSDYK[x]ETLIFKCIDMFIHK	4	0	2401.180912	0.0039	0.0750
SPPQISQWDYK[x]YPLVTHFR	10	0	2361.190494	0.0039	0.0750
MKLSLFSNK[x]ENELR	8	0	1707.897707	0.0039	0.0550
GIDWREALEK[x]TEEK	9	0	1702.852533	0.0039	0.0550
GYARAIHK[x]LGSTLK	7	0	1513.872820	0.0039	0.0550
DGIVLAAEK[x]KVTSK	8	0	1457.845270	0.0039	0.0550
FKLNYKPEEEYPDLSK[x]HNNHMAK	15	0	2831.369969	0.0039	0.0900
K[x]LWKQLTDALIVFFDTPETVPLR	0	0	2729.515494	0.0039	0.0900
ARSEAAEFEYK[x]NGYPMPCDVLAK	10	0	2645.225286	0.0039	0.0900
AAITGK[x]PDPWQTSLAFYYSGVGK	5	0	2456.237499	0.0039	0.0900
QYSAK[x]AKWSTAETLTNNK	4	0	2040.027522	0.0039	0.0700
VLSVEEIEAHLQSIAEK[x]D	16	0	2009.031604	0.0039	0.0700
K[x]AIPLALGLLSASNPQMR	0	0	1879.071243	0.0039	0.0700
NK[x]ELISVSAASKILSNITYSYK	1	0	2428.321223	0.0039	0.0850
SVQPTAKTVQK[x]VETAVLSTTVK	10	0	2314.310659	0.0039	0.0850
IDELVSNNEK[x]IWK	9	0	1586.830346	0.0038	0.0500
TEPK[x]AVDEEMKVR	3	0	1530.771118	0.0038	0.0500
SIK[x]GYTLPPHCSR	2	0	1514.766308	0.0038	0.0500
NCK[x]ADAGITIAPR	2	0	1385.708463	0.0038	0.0500
ATAGPIIADK[x]NCK	9	0	1357.702317	0.0038	0.0500
HNDLAQLVQQSRPLMANFSK[x]AKSAK	19	0	2781.470679	0.0038	0.0950
LQK[x]RGTGGVDTAAVGSVFDVSNADR	2	0	2519.272705	0.0038	0.0950
DGIYDLLHACVDRIK[x]YEYQK	14	0	2498.226278	0.0038	0.0750
V[x]NQIESQMAMAEKLIQIRVK	0	0	2328.265640	0.0038	0.0750
LGSTAIGVKTK[x]DAVVLGVEK	10	0	1984.156741	0.0038	0.0750
CFGIK[x]FDIMPRK	4	0	1510.778788	0.0038	0.0450
K[x]IPQVASFRIDK	0	0	1400.813914	0.0038	0.0450
LSLFSNK[x]ENELRQAVR	6	0	1903.027465	0.0037	0.0600
ITTGDRLILTENIK[x]TK	13	0	1815.046470	0.0037	0.0600
IYADLKINEDSK[x]LAVNENLASSK	11	0	2534.322674	0.0037	0.0850
GIGSYEK[x]QSEVSVGLRFIK	6	0	2096.126503	0.0037	0.0700
IDRK[x]VEFGLPDLEGR	3	0	1742.931448	0.0037	0.0550
ELAAIK[x]EDTEAVLKR	5	0	1684.935865	0.0037	0.0550
ITIK[x]VHVSEVLGDIR	3	0	1677.977670	0.0037	0.0550
DGIQDIMPSQAK[x]ELK	11	0	1671.850090	0.0037	0.0550
HPELFESLGIPQPK[x]GILLYGPPGTGK	13	0	2744.490007	0.0037	0.0950
APESLQQSYILMEDLYERK[x]LWK	18	0	2739.394060	0.0036	0.0800
EK[x]VEYAPSNEIDTFELQGCSLK	1	0	2556.205265	0.0036	0.0800
KNEEK[x]LAEFDK	4	0	1349.682631	0.0036	0.0400
ASK[x]GSNDDEMK	2	0	1180.502961	0.0036	0.0400
TK[x]DAVVLGVEK	1	0	1157.665530	0.0036	0.0400
NSIVSKYTQSTNNDDPK[x]K	16	0	2037.996615	0.0036	0.0650
K[x]PIGATWKTTQLEEANSK	0	0	2001.053008	0.0036	0.0650
MVTLK[x]DVGPPQPGPGIYRLIGGTLR	4	0	2634.467832	0.0036	0.0900
LNDPEDK[x]YEALSKHIIMFDCK	6	0	2565.224226	0.0036	0.0750
ILLDLVYAFIK[x]SNQATTSTDR	10	0	2368.263712	0.0036	0.0750
NNSWAK[x]SWSNLDLR	5	0	1689.822239	0.0036	0.0500
GEK[x]VEDAPENNSFR	2	0	1590.727340	0.0036	0.0500
IAEIYGSALRSNPVFAENDEK[x]GEK	20	0	2636.308086	0.0035	0.0850
FSFISNVRPK[x]LFAYPPK	9	0	2010.109010	0.0035	0.0600
VDK[x]NWSKIYDFPLFQGIFIR	2	0	2485.315688	0.0035	0.0700
EIKQIK[x]VMDSLEPTGEIYGK	5	0	2277.192525	0.0035	0.0700
VTQKKPPVQPLAYK[x]SATPFR	13	0	2255.278912	0.0035	0.0700
T[x]MVYSDNTSIITSAGGLMALLDEQER	0	0	2814.341427	0.0035	0.0900
STMLEK[x]IKENQEK	5	0	1576.812980	0.0035	0.0450
TLALK[x]YPGGGPGK	4	0	1257.708061	0.0035	0.0450
LFLLRIVAFDQLVK[x]EK	13	0	1931.160709	0.0034	0.0550
SEDYLPSK[x]YLDIDISK	7	0	1884.935588	0.0034	0.0550
VPTFANFHTPIFIAK[x]R	14	0	1858.025287	0.0034	0.0550
GEIK[x]KAMVNIDTIDNK	3	0	1787.945046	0.0034	0.0550
VVGSEFVQK[x]YLGEGPR	8	0	1763.920551	0.0034	0.0550
Q[x]SRQETQYKIDELVSNNEK	0	0	2308.129407	0.0034	0.0650
SALSTLNGFVEELK[x]AEVRR	13	0	2118.143212	0.0034	0.0650
MVRGIGSYEK[x]QSEVSVGLR	9	0	2094.089070	0.0034	0.0650
KEAGFIDDILIITPASK[x]EK	16	0	2087.151320	0.0034	0.0650
SQK[x]ALDTLFSAIRDHDLAPLYK	2	0	2501.327703	0.0034	0.0750
QGLHK[x]KSNFFLQLDGLVGQEAR	4	0	2484.323621	0.0034	0.0750
GTMK[x]VELYEIQLISEGQPVEGR	3	0	2475.267806	0.0034	0.0750
K[x]EEMVMLKGDEVVSLLGVSEQVQVR	0	0	2801.466563	0.0034	0.0850
CVVHLNDASVAAK[x]LLMKLSSQNDDK	12	0	2755.399548	0.0034	0.0850
ILTSFDRASALGAINLQPLLMPSK[x]R	23	0	2711.515506	0.0034	0.0850
K[x]TLVAHAVLKVGSALVGSQTK	0	0	2106.252365	0.0033	0.0700
IEPLK[x]LKVLVQGLER	4	0	1734.076651	0.0033	0.0500
GVFK[x]NVSGNVLSEIK	3	0	1589.877628	0.0033	0.0500
MSEEQPLQVARCTK[x]IIENEQSAEK	13	0	2817.363556	0.0033	0.0800
VRSEDYLPSK[x]YLDIDISK	9	0	2140.105099	0.0033	0.0600
QYSAKAK[x]WSTAETLTNNK	6	0	2040.027522	0.0033	0.0600
ASRPGAAAK[x]LDGKDELWK	8	0	1912.016567	0.0033	0.0600
YTQSTNNDDPK[x]K	10	0	1409.642221	0.0033	0.0400
IDRPAQVISFK[x]K	10	0	1400.813914	0.0033	0.0400
MK[x]LSLFSNK	1	0	1066.584449	0.0033	0.0300
IK[x]ILFSDVK	1	0	1061.648429	0.0033	0.0300
M[x]PFGNTHNK	0	0	1044.481051	0.0033	0.0300
Y[x]TVGQGYTK	0	0	1015.497414	0.0033	0.0300
MQK[x]LLR	2	0	787.473787	0.0033	0.0200
K[x]SAAAIGTSQLPVRDGVVVIQSYCHR	0	0	2811.481241	0.0033	0.0850
SIMEYNGGSCVAMAGK[x]NCVAIASDLR	15	0	2773.265441	0.0033	0.0850
IAIVVNQNWYCANTK[x]YVTGPKNK	14	0	2680.379413	0.0033	0.0750
SLK[x]DECKQDIMFELGLLQER	2	0	2451.213662	0.0032	0.0650
AMEVDEK[x]PTERYSDIGGLSK	6	0	2224.068057	0.0032	0.0650
LGSTAIGVK[x]TKDAVVLGVEK	8	0	1984.156741	0.0032	0.0650
DECK[x]QDIMFELGLLQER	3	0	2123.002624	0.0032	0.0550
IDELVSNNEK[x]IWKVMCK	9	0	2105.064830	0.0032	0.0550
LK[x]VELAKQNLFVPTSDK	1	0	1929.093418	0.0032	0.0550
EEIQK[x]GDGGTDYVCVPK	4	0	1893.877753	0.0032	0.0550
FCVGLQK[x]IEEIFKK	6	0	1737.948678	0.0032	0.0450
ATAGPIIADK[x]NCKK	9	0	1485.797272	0.0032	0.0450
DGIVLAAEKK[x]VTSK	9	0	1457.845270	0.0032	0.0450
SSK[x]SSLELANNAVK	2	0	1446.767750	0.0032	0.0450
QNTIVNQVYESYNQLTK[x]TVELM	16	0	2614.294745	0.0032	0.0700
QIAIVVNQNWYCANTK[x]YVTGPK	15	0	2566.300107	0.0032	0.0700
ATHEVLKDEVLFNDK[x]PLPIEMK	14	0	2565.351138	0.0032	0.0700
VKAMEVDEK[x]PTERYSDIGGLSK	8	0	2451.231422	0.0032	0.0700
VLTLELYKK[x]LR	8	0	1374.859801	0.0032	0.0350
YTSLSEEQK[x]MK	8	0	1342.643803	0.0032	0.0350
SSSDMAYTSMFK[x]GNQKVVK	11	0	2107.007711	0.0032	0.0600
HKFQDILLGAGQAIK[x]AGNR	14	0	2036.127841	0.0032	0.0600
VPFTAAITITGVK[x]TSTGGPKLQLNLER	12	0	2811.585689	0.0031	0.0850
GTPGYGPLGVLPK[x]VGIRLFNLEPK	12	0	2521.441942	0.0031	0.0750
S[x]RSYDSRTTIFSPEGR	0	0	1857.896851	0.0031	0.0500
STELQIGVVEDDK[x]PFR	12	0	1831.931505	0.0031	0.0500
IDK[x]NTWNSTLETAKAK	2	0	1818.947489	0.0031	0.0500
KDGIQDIMPSQAK[x]ELK	12	0	1799.945046	0.0031	0.0500
KPPVQPLAYK[x]SATPFR	9	0	1799.009303	0.0031	0.0500
IK[x]ILFSDVKAMTTGLR	1	0	1792.027986	0.0031	0.0500
V[x]GVFKNVSGNVLSEIK	0	0	1688.946037	0.0031	0.0500
ALTCK[x]MPGTLLPGPGK	4	0	1639.878887	0.0031	0.0500
MQK[x]LLRLR	2	0	1056.658947	0.0031	0.0250
NIRIHAYVK[x]VLTLSLMEELHK	8	0	2506.409261	0.0031	0.0650
ELFDPIISDRHGGYKPTDK[x]HK	18	0	2452.249792	0.0031	0.0650
NPELFLRVGIKPPK[x]GVLLYGPPGTGK	13	0	2746.589657	0.0031	0.0800
LNFSSLKMK[x]DAVK	8	0	1479.811862	0.0031	0.0400
V[x]GVFKNVSGNVLSEIKNNWQIER	0	0	2629.397507	0.0030	0.0700
ASVVETVTLTKVTQKK[x]PPVQPLAYK	15	0	2724.578817	0.0030	0.0750
FRK[x]PIGATWKTTQLEEANSK	2	0	2304.222519	0.0030	0.0600
QDLADATVETLKAIEGK[x]IAR	16	0	2141.169090	0.0030	0.0600
YTLYDQNDTK[x]EWLDK	9	0	1930.894787	0.0030	0.0450
HNNHMAK[x]VLTLELYK	6	0	1809.955886	0.0030	0.0450
MSFLELTEVWGK[x]PQK	11	0	1791.922859	0.0030	0.0450
NK[x]PDERFNTGVVNVR	1	0	1743.901545	0.0030	0.0450
KGEK[x]VEDAPENNSFR	3	0	1718.822296	0.0030	0.0450
LK[x]VLVQGLER	1	0	1153.718232	0.0030	0.0300
GINIDQSSNSK[x]DPEEEAEMMTK	10	0	2452.073269	0.0030	0.0650
CIDMFIHK[x]SAELYKNPK	7	0	2093.043703	0.0029	0.0500
A[x]TTVKDTMNVDINAIKK	0	0	1860.997805	0.0029	0.0500
SQNVQEQLNEWGSNITELLGK[x]LEK	20	0	2756.397956	0.0029	0.0700
K[x]LEETDVAKAAILERPYASTGAYK	0	0	2623.385606	0.0029	0.0700
NK[x]ADYYTNICDR	1	0	1531.672470	0.0029	0.0350
ELEAMK[x]LLRPRK	5	0	1482.870377	0.0029	0.0350
IYADLK[x]INEDSK	5	0	1407.724493	0.0029	0.0350
K[x]IDKEDMGSNDK	0	0	1378.639778	0.0029	0.0350
NK[x]ELISVSAASK	1	0	1245.692803	0.0029	0.0350
SGNLPDADNSKSDISK[x]SSM	15	0	1951.879206	0.0029	0.0550
LPSEYDSRVKAMEVDEK[x]PTER	16	0	2478.205935	0.0029	0.0600
K[x]EDSSPCGYIIRILSGEQTVK	0	0	2379.210294	0.0029	0.0600
CRTIPPLTTVK[x]GSDAAPQASK	10	0	2197.152392	0.0029	0.0600
CIDMFIHK[x]SAELYK	7	0	1753.853066	0.0029	0.0400
SLPPEEYDEK[x]LYNK	9	0	1723.830403	0.0029	0.0400
NELEKLNFSSLK[x]MK	11	0	1679.891560	0.0029	0.0400
NELEK[x]LNFSSLKMK	4	0	1679.891560	0.0029	0.0400
K[x]YTGLLR	0	0	849.507194	0.0029	0.0200
EIDMTCAREASK[x]TLSK	11	0	1838.886542	0.0028	0.0450
GNQK[x]FSSTADYMNMSS	3	0	1766.723905	0.0028	0.0450
GVSK[x]DEKVANEQEQALTNLSDLYVR	3	0	2805.414331	0.0028	0.0700
YFATLQK[x]SK	6	0	1084.591644	0.0028	0.0250
AKYASQK[x]RP	6	0	1047.582476	0.0028	0.0250
T[x]IDNAETMK	0	0	1021.474961	0.0028	0.0250
G[x]QAQSGNFSNFGDGANGDNK	0	0	1983.830620	0.0027	0.0550
ENWK[x]YACKILGVVEGQFSRPAK	3	0	2579.331740	0.0027	0.0600
[truncated: 321 more rows]
