# Supplementary material for: ECL: an exhaustive search tool for the identification of cross-linked peptides using whole database
Source: BMC Bioinformatics. 2016 May 20;17:217. doi: 10.1186/s12859-016-1073-y (PMC4874008; doi:10.1186/s12859-016-1073-y)
Supplement: Additional file 5 — Kojak’s pre-selection list of PSMs only identified by ECL. (ZIP 5147 kb) [file 12859_2016_1073_MOESM5_ESM.zip › Kojak's pre-selection ranks of ECL only peptides/Kojak's detailed results/aleitner_M1012_006/diagnostic_5943.txt]

Scan: 5943
TLLAK[x]AVANQTSATFLR	4	0	1804.020592	0.1371	2.3300
LK[x]DLR	1	0	643.401675	0.1070	0.5350
EK[x]RTFLR	1	0	948.550451	0.1014	0.7100
K[x]WRLR	0	0	757.471088	0.1010	0.5050
K[x]LIR	0	0	528.374737	0.1000	0.4000
K[x]EDSSPCGYIIR	0	0	1423.676496	0.0992	1.1900
K[x]KLIPIR	0	0	866.606510	0.0971	0.6800
AK[x]IIDLR	1	0	827.522844	0.0957	0.6700
K[x]LIPIR	0	0	738.511554	0.0942	0.5650
K[x]GEIR	0	0	601.354728	0.0940	0.4700
NWK[x]EEYLR	2	0	1136.561406	0.0850	0.6800
DK[x]KLIPIR	1	0	981.633448	0.0812	0.6500
D[x]KKLIPIR	0	0	981.633448	0.0800	0.6400
K[x]LQRLR	0	0	812.534410	0.0783	0.4700
KK[x]LIPIR	1	0	866.606510	0.0764	0.5350
EIK[x]PNIR	2	0	868.513006	0.0714	0.5000
RMK[x]K	2	0	561.342056	0.0700	0.2800
ASK[x]VLELR	2	0	914.554868	0.0688	0.5500
TLSMEK[x]HTELR	5	0	1343.686669	0.0673	0.7400
WK[x]RENQLR	1	0	1128.615169	0.0669	0.5350
HPK[x]FEEILTRLR	2	0	1537.872820	0.0667	0.8000
IEDTDK[x]YDK	5	0	1125.518932	0.0667	0.6000
DKK[x]LIPIR	2	0	981.633448	0.0662	0.5300
SMK[x]DLHISQNFACLIR	2	0	1931.970877	0.0653	1.0450
GTLK[x]VHTIRLR	3	0	1292.804020	0.0650	0.7150
ATTVK[x]DTMNVDINAIKK	4	0	1860.997805	0.0635	1.0800
GSLEKNWK[x]EEYLR	7	0	1650.836493	0.0627	0.8150
LQK[x]DLGQVLNK	2	0	1254.729522	0.0623	0.6850
IGLSK[x]IR	4	0	785.512280	0.0621	0.4350
LESK[x]QRIFR	3	0	1175.677431	0.0617	0.5550
IDVLFSK[x]IR	6	0	1089.654575	0.0617	0.5550
TLLARAVAHHTDCK[x]FIR	13	0	2008.078783	0.0615	1.0450
EIK[x]PNIRVALR	2	0	1307.803685	0.0614	0.6750
LENQRK[x]WR	5	0	1128.615169	0.0613	0.4900
IEDTDK[x]YDKK	5	0	1253.613888	0.0610	0.6100
LIEK[x]LELR	3	0	1012.628028	0.0581	0.4650
MQK[x]LLR	2	0	787.473787	0.0575	0.3450
YYEQK[x]IR	4	0	998.518484	0.0571	0.4000
K[x]VGQYIR	0	0	862.502443	0.0571	0.4000
ILEHK[x]EIMLR	4	0	1280.727413	0.0565	0.5650
SLK[x]RELIR	2	0	1013.634509	0.0562	0.4500
IHAKSMAIDK[x]DIR	9	0	1496.813257	0.0562	0.7300
MQK[x]LLRLR	2	0	1056.658947	0.0556	0.4450
LESK[x]QR	3	0	759.423863	0.0550	0.3300
MATTVK[x]DTMNVDINAIKK	5	0	1992.038284	0.0544	0.9800
A[x]TTVKDTMNVDINAIKK	0	0	1860.997805	0.0541	0.9200
GTEVEKITIK[x]VHVSEVLGDIR	9	0	2321.295344	0.0536	1.1250
LAEFVNMSK[x]AYHSQYLR	8	0	2056.019935	0.0532	0.9050
ITIK[x]VHVSEVLGDIR	3	0	1677.977670	0.0530	0.7950
MRK[x]LAR	2	0	773.469370	0.0525	0.3150
SMAIDK[x]DIR	5	0	1047.538227	0.0522	0.4700
K[x]YINRSYYHLR	0	0	1511.799660	0.0518	0.5700
DQPK[x]KVGQYIR	3	0	1330.735668	0.0518	0.5700
ELREVIELPLK[x]NPELFLR	10	0	2207.267680	0.0517	0.9300
K[x]RVIEHNIR	0	0	1163.688664	0.0511	0.4600
YK[x]EDTALR	1	0	994.508312	0.0500	0.4000
M[x]FR	0	0	452.220553	0.0500	0.1500
K[x]FR	0	0	449.275030	0.0500	0.1500
EIIRTSTSSMTAVPK[x]PLK	14	0	1958.086949	0.0494	0.8900
GEK[x]RWSELR	2	0	1159.609749	0.0494	0.4450
M[x]ATTVKDTMNVDINAIKK	0	0	1992.038284	0.0492	0.8850
LLK[x]MQR	2	0	787.473787	0.0492	0.2950
YKVNLYK[x]FR	6	0	1229.692020	0.0489	0.4400
LCFDELK[x]KR	6	0	1207.638268	0.0489	0.4400
LDVAK[x]R	4	0	700.423137	0.0483	0.2900
IEDTDKYDK[x]K	8	0	1253.613888	0.0480	0.4800
QKSLEK[x]TLVPYLR	5	0	1573.919099	0.0477	0.6200
K[x]IEFPPPSAEARAEILR	0	0	1923.057703	0.0476	0.8100
GTEVEK[x]ITIKVHVSEVLGDIR	5	0	2321.295344	0.0476	1.0000
SLEK[x]TLVPYLR	3	0	1317.765572	0.0473	0.5200
GTLK[x]VHTIR	3	0	1023.618860	0.0472	0.4250
QPEDK[x]LR	4	0	884.471536	0.0471	0.3300
TK[x]INLIETLR	1	0	1199.723710	0.0470	0.4700
VSTK[x]K	3	0	561.348581	0.0470	0.2350
SAELYK[x]NPKADPLDER	5	0	1844.926754	0.0469	0.7500
YDK[x]LVETSGQIR	2	0	1407.735725	0.0467	0.5600
LK[x]YYEQKIR	1	0	1239.697497	0.0467	0.4200
K[x]YTGLLR	0	0	849.507194	0.0464	0.3250
QHAVNERAK[x]IIDLR	8	0	1661.932452	0.0461	0.6450
VPFTAAITITGVK[x]TSTGGPK	12	0	1945.088332	0.0460	0.9200
LFNLEPK[x]ILEEVPLR	6	0	1809.039932	0.0457	0.6850
LKYYEQK[x]IR	6	0	1239.697497	0.0456	0.4100
TDELK[x]DANIIYDLEILR	4	0	2033.067988	0.0453	0.7700
K[x]IIEEEGFTNR	0	0	1334.682966	0.0450	0.4950
EK[x]ADAAFLR	1	0	1019.539945	0.0450	0.4050
SSCK[x]IVFR	3	0	995.522185	0.0450	0.3600
K[x]MRK	0	0	561.342056	0.0450	0.1800
K[x]VEFGLPDLEGRAHILR	0	0	1949.084584	0.0450	0.7650
K[x]GAVEYEIYK	0	0	1198.623334	0.0450	0.4500
VVSSAIVDK[x]YIGESARIIR	8	0	2075.173785	0.0447	0.8500
LRTFHILEPK[x]EK	9	0	1509.866674	0.0446	0.5350
DGIVLAAEKK[x]VTSK	9	0	1457.845270	0.0443	0.6200
IKTLSMEK[x]HTELR	7	0	1584.865682	0.0442	0.5750
LEFIKVIPVEELK[x]EIK	12	0	1926.144056	0.0441	0.7050
GSLEK[x]NWKEEYLR	4	0	1650.836493	0.0438	0.5700
K[x]LPNIEEATFDKR	0	0	1559.830681	0.0435	0.5650
DQIGEEK[x]TILQSLLQRAR	6	0	2097.154110	0.0433	0.7800
SMAIDK[x]DIRWELIAR	5	0	1815.966450	0.0433	0.6500
ELAAIKEDTEAVLK[x]R	13	0	1684.935865	0.0433	0.6500
HTVIK[x]TGLR	4	0	1023.618860	0.0433	0.3900
LEEIGVADQYK[x]VSK	10	0	1577.830012	0.0429	0.6000
K[x]LFKSLGSGMDQEK	0	0	1566.807502	0.0429	0.6000
LVSK[x]TSFLTNASNNLAIR	3	0	1948.074078	0.0422	0.7600
LEK[x]VR	2	0	643.401675	0.0420	0.2100
K[x]EVQEARELIR	0	0	1369.767693	0.0418	0.4600
ALQDYK[x]PELASDPIIR	5	0	1827.972976	0.0416	0.6650
DIK[x]SMIADKHAIR	2	0	1496.813257	0.0415	0.5400
LFK[x]SLGSGMDQEK	2	0	1438.712546	0.0415	0.5400
NVSGNVLSEIK[x]NNWQIERLR	10	0	2368.261024	0.0415	0.8300
T[x]VYQISELESLLRSSHIITK	0	0	2316.268797	0.0415	0.8300
LENVK[x]IYADLKINEDSK	4	0	1991.057425	0.0412	0.7000
MPLLQSSVALLGQK[x]IR	13	0	1753.028320	0.0409	0.6550
NWSK[x]IYDFPLFQGIFIR	3	0	2143.125385	0.0409	0.6950
ATLTGMKIDVLFSK[x]IR	13	0	1792.027986	0.0406	0.6500
LCFDELK[x]K	6	0	1051.537166	0.0406	0.3250
QSK[x]ATREPNK	2	0	1157.615226	0.0405	0.4050
LALTK[x]PKGTPGYGPLGVLPKVGIR	4	0	2431.467763	0.0404	0.9700
VSKILEHK[x]EIMLR	7	0	1594.922802	0.0404	0.5250
SVEISALASK[x]NRLHQLR	9	0	1921.085644	0.0403	0.6850
AVAHHTDCK[x]FIR	8	0	1453.724781	0.0400	0.4800
DGIVLAAEK[x]K	8	0	1042.602207	0.0400	0.4000
NLIRLAK[x]R	6	0	982.639929	0.0400	0.3200
EWLDK[x]LGDKGPAAAR	4	0	1625.852476	0.0397	0.5950
LDEARELLVK[x]ASK	9	0	1470.840518	0.0396	0.5150
AELDKIGLSK[x]IR	9	0	1341.797930	0.0396	0.4750
DREISYPFK[x]R	8	0	1309.677823	0.0395	0.3950
AVEK[x]LMSRRPPVIR	3	0	1650.971479	0.0389	0.5450
VLIDCNK[x]FDSIDLNPAR	6	0	1988.998865	0.0388	0.6600
TMLVK[x]AVANSTAANFIR	4	0	1805.982099	0.0388	0.6600
LCFDELKK[x]R	7	0	1207.638268	0.0383	0.3450
VLTLELYK[x]KLR	7	0	1374.859801	0.0382	0.4200
K[x]VSTTPANSFELKQYLIQR	0	0	2222.205809	0.0382	0.7250
VVDK[x]DGIR	3	0	900.502835	0.0381	0.3050
LGDK[x]GPAAAR	3	0	954.524630	0.0380	0.3800
IEEIFK[x]K	5	0	905.522175	0.0379	0.2650
AK[x]TMTER	1	0	835.422145	0.0379	0.2650
LVNFTAK[x]TLDLLGIFR	6	0	1820.055916	0.0378	0.6050
LEFIK[x]VIPVEELKEIK	4	0	1926.144056	0.0375	0.6000
GTEVEK[x]ITIK	5	0	1116.638983	0.0375	0.3750
LRLLK[x]MQR	4	0	1056.658947	0.0375	0.3000
NNSWAK[x]SWSNLDLR	5	0	1689.822239	0.0375	0.5250
DGIVLAAEK[x]KVTSK	8	0	1457.845270	0.0375	0.5250
VSGSELVQK[x]YIGEGSRMVR	8	0	2094.089070	0.0374	0.7100
LGLDSEESAEYIVAK[x]GIR	14	0	1949.010477	0.0372	0.6700
VPDK[x]LIDASTVK	3	0	1284.728853	0.0371	0.4450
VVGSEFVQK[x]YLGEGPRMVR	8	0	2150.130540	0.0366	0.6950
AASIAVEDEK[x]RLR	9	0	1456.799717	0.0365	0.4750
VLTLELYKK[x]LR	8	0	1374.859801	0.0364	0.4000
VPTFANFHTPIFIAK[x]R	14	0	1858.025287	0.0359	0.5750
GNECIVIGVERK[x]NVPK	11	0	1810.972260	0.0359	0.5750
K[x]GTKTSETNDR	0	0	1235.610532	0.0359	0.3950
SSLELANNAVK[x]SNDIEK	10	0	1830.932231	0.0359	0.6100
K[x]QLLIDGANVLR	0	0	1338.798265	0.0358	0.4300
TLSK[x]WR	3	0	789.449683	0.0358	0.2150
IK[x]TLSMEKHTELR	1	0	1584.865682	0.0358	0.4650
V[x]NQIESQMAMAEKLIQIRVK	0	0	2328.265640	0.0357	0.7150
Q[x]DRGKLVR	0	0	970.567161	0.0356	0.2850
TNAIVMK[x]DIR	6	0	1159.638269	0.0355	0.3550
RMPIDFK[x]GFICK	6	0	1510.778788	0.0354	0.4250
QGSATVGLVSKTHAVLVALK[x]R	19	0	2134.258512	0.0352	0.7400
QGSATVGLVSK[x]THAVLVALKR	10	0	2134.258512	0.0350	0.7350
LAAEDHK[x]FVIHQEENK	6	0	1906.953636	0.0350	0.5600
K[x]GEIRMGTTITALR	0	0	1545.866017	0.0350	0.4900
K[x]QLATSLR	0	0	915.550117	0.0350	0.2800
IAEFHTALESVPDK[x]SLFER	13	0	2188.116331	0.0347	0.6600
ATLTGMK[x]IDVLFSKIR	6	0	1792.027986	0.0347	0.5550
NPELFLRVGIK[x]PPK	10	0	1606.955817	0.0346	0.4850
EFHK[x]DMTLEEAEVLILKVLR	3	0	2412.308550	0.0345	0.6900
VK[x]VIAATNRVDTLDPALLR	1	0	2064.205418	0.0345	0.6550
EISYPFK[x]R	6	0	1038.549782	0.0344	0.2750
K[x]LARNILK	0	0	954.633783	0.0344	0.2750
P[x]FGNTHNK	0	0	913.440572	0.0344	0.2750
HIGIATTGFIPDGQHIVK[x]R	17	0	2059.132592	0.0342	0.6500
SMIADK[x]HAIR	5	0	1140.607305	0.0340	0.3400
M[x]SQAR	0	0	591.279850	0.0340	0.1700
ISWYTK[x]IVDELDLR	5	0	1749.930053	0.0339	0.4750
VYATMQK[x]LQKDLGQVLNK	6	0	2076.140043	0.0339	0.6100
TLPPELK[x]GEALGNSEHIR	6	0	1960.037693	0.0339	0.6100
EIK[x]QIKVMDSLEPTGEIYGK	2	0	2277.192525	0.0338	0.6750
S[x]PTGQITSTSAR	0	0	1204.604720	0.0338	0.4050
TTLFK[x]SELAQSKYLMNVSR	4	0	2215.166981	0.0337	0.6400
IEVNIHRK[x]R	7	0	1163.688664	0.0333	0.3000
FATLQK[x]SKR	5	0	1077.629423	0.0333	0.3000
VLTLAMVK[x]R	7	0	1029.636817	0.0333	0.3000
LQLNLERDYEQFGYFK[x]R	15	0	2218.117000	0.0332	0.5650
LRHTVIK[x]TGLR	6	0	1292.804020	0.0332	0.3650
LEEIGVADQYKVSK[x]ILEHK	13	0	2198.194577	0.0332	0.6300
RSK[x]VLDVR	2	0	971.587561	0.0331	0.2650
IK[x]YEYQKLK	1	0	1211.691351	0.0328	0.2950
LALTKPKGTPGYGPLGVLPK[x]VGIR	19	0	2431.467763	0.0327	0.7850
SQK[x]ALDTLFSAIR	2	0	1448.798656	0.0327	0.4250
TAALSARPAK[x]NIR	9	0	1367.799660	0.0327	0.4250
ELFDCLK[x]IMR	6	0	1323.667849	0.0325	0.3250
TFLEK[x]R	4	0	792.449349	0.0325	0.1950
YK[x]NENLENIEDVQLR	1	0	1875.932566	0.0323	0.4850
LVPYLTKLESK[x]QR	10	0	1573.919099	0.0323	0.4200
K[x]VSTTPANSFELK	0	0	1420.756126	0.0323	0.4200
MNGASGAELK[x]GVCTEAGMFALR	9	0	2269.065233	0.0323	0.7100
M[x]SSKDISSK	0	0	981.480047	0.0322	0.2900
QIK[x]EIKEVIELPVK	2	0	1665.007573	0.0321	0.4500
TLLYGK[x]R	5	0	849.507194	0.0321	0.2250
SK[x]VLDVR	1	0	815.486459	0.0321	0.2250
SAK[x]GTKR	2	0	746.439846	0.0321	0.2250
VLGVFSEK[x]AQIK	7	0	1317.765572	0.0321	0.3850
LFNLEPK[x]ILEEVPLRELR	6	0	2207.267680	0.0319	0.5750
ELLVK[x]ASK	4	0	886.548722	0.0319	0.2550
DQPKK[x]VGQYIR	4	0	1330.735668	0.0318	0.3500
RFCVGLQK[x]IEEIFK	7	0	1765.954825	0.0318	0.4450
QQEADGIIK[x]ELNNDLDPTLR	8	0	2281.154893	0.0318	0.6350
LAK[x]RMK	2	0	745.463224	0.0317	0.1900
LAHLSKHPK[x]FEEILTR	8	0	1918.078772	0.0316	0.5050
K[x]EPPVYTPPK	0	0	1154.633506	0.0315	0.3150
VYATMQKLQK[x]DLGQVLNK	9	0	2076.140043	0.0314	0.5650
NKISWYTK[x]IVDELDLR	7	0	1992.067931	0.0313	0.5000
LFLLRSDYYMASTYTK[x]K	15	0	2099.076051	0.0312	0.5300
RGERPSCPTGYHLK[x]SIR	13	0	2013.032561	0.0312	0.5300
GFICK[x]VVDKDGIR	4	0	1505.802358	0.0312	0.4050
K[x]VPDKLIDASTVK	0	0	1412.823808	0.0312	0.4050
LISGK[x]LDEARELLVK	4	0	1682.992985	0.0310	0.4650
I[x]DDQR	0	0	645.308172	0.0310	0.1550
K[x]VTSK	0	0	561.348581	0.0310	0.1550
K[x]LEFPLPNEEAR	0	0	1441.756460	0.0308	0.3700
LRLQK[x]R	4	0	812.534410	0.0308	0.1850
DEVLFNDK[x]PLPIEMK	7	0	1786.917438	0.0307	0.4600
M[x]MGINERKGFDFEYYQR	0	0	2182.992731	0.0306	0.5200
K[x]GILLPESLTEAVEATTYAILR	0	0	2387.331060	0.0305	0.6700
K[x]IEFPPPSAEAR	0	0	1340.708787	0.0304	0.3650
EVIELPLK[x]NPELFLR	7	0	1809.039932	0.0303	0.4550
NK[x]ISWYTKIVDELDLR	1	0	1992.067931	0.0303	0.4850
VRQLIIKEEMMNSIQQAVAK[x]	19	0	2328.265640	0.0300	0.6000
K[x]VIARLQSYDR	0	0	1347.762215	0.0300	0.3300
EASK[x]TLSKWR	3	0	1204.656362	0.0300	0.3000
K[x]EVAEADIASK	0	0	1159.608411	0.0300	0.3300
K[x]TELFK	0	0	764.443203	0.0300	0.1800
K[x]WR	0	0	488.285928	0.0300	0.0900
VEPIPLINGEK[x]RDLRPGR	10	0	2058.169702	0.0294	0.5300
TLSK[x]ESAR	3	0	890.482099	0.0294	0.2350
K[x]ILFENPDEATKR	0	0	1559.830681	0.0292	0.3800
KVPDK[x]LIDASTVK	4	0	1412.823808	0.0292	0.3800
TIPPLTTVK[x]GSDAAPQASK	8	0	1881.020649	0.0292	0.5550
VEPIPLINGEK[x]R	10	0	1363.782281	0.0292	0.3500
TMGK[x]NK	3	0	677.353010	0.0292	0.1750
DTMNVDINAIKK[x]GEIR	11	0	1815.951192	0.0291	0.4650
EASKTLSK[x]WR	7	0	1204.656362	0.0290	0.2900
LDPAGFYIGYK[x]ATSAGPK	10	0	1854.951515	0.0289	0.5200
M[x]PFGNTHNK	0	0	1044.481051	0.0289	0.2600
AHLDVQEKDQPK[x]K	11	0	1534.810280	0.0288	0.3750
IDELVSNNEK[x]IWKVMCK	9	0	2105.064830	0.0288	0.4900
TRLLENDIK[x]VMK	8	0	1458.822760	0.0288	0.3450
CYAK[x]NEWR	3	0	1125.502511	0.0288	0.2300
HIGIATTGFIPDGQHIVK[x]RAR	17	0	2286.270804	0.0286	0.6000
VLAQLGMQSLSPLK[x]QGMNILR	13	0	2296.275812	0.0283	0.5950
YK[x]DGVILAADSR	1	0	1306.688051	0.0283	0.3400
K[x]RR	0	0	458.307723	0.0283	0.0850
MSAQSCACMVRTLLYGK[x]R	16	0	2131.015784	0.0283	0.5100
M[x]NSTEEIDLYNRWK	0	0	1797.835501	0.0282	0.3950
K[x]PIGATWK	0	0	899.522844	0.0281	0.2250
SSK[x]DISSK	2	0	850.439569	0.0281	0.2250
DVITELPDAK[x]YYR	9	0	1581.803799	0.0281	0.3650
SQEEAIENIK[x]CTR	9	0	1576.751442	0.0281	0.3650
NPK[x]ADPLDER	2	0	1153.572695	0.0280	0.2800
VISMEK[x]GGNMKEVFR	5	0	1723.874862	0.0280	0.4200
LALTKPK[x]GTPGYGPLGVLPKVGIR	6	0	2431.467763	0.0279	0.6700
IKENQEK[x]ISNNK	6	0	1443.768084	0.0279	0.3350
YK[x]DAYVYSIVAIAR	1	0	1630.871817	0.0279	0.3900
VVSSAIVDK[x]YIGESAR	8	0	1692.904567	0.0278	0.4450
K[x]PIGATWKTTQLEEANSK	0	0	2001.053008	0.0278	0.5000
K[x]IFTIHTSK	0	0	1073.623277	0.0278	0.2500
EEYLRAAK[x]ASR	7	0	1292.683635	0.0277	0.3050
YLHQSLKYK[x]EDTALR	8	0	1863.984208	0.0277	0.4150
NVSGNVLSEIK[x]NNWQIER	10	0	2099.075864	0.0275	0.4950
IEFATITK[x]DTTKNK	7	0	1608.872208	0.0275	0.3850
SLLTGK[x]HAIR	5	0	1094.655970	0.0275	0.2750
GTPGYGPLGVLPK[x]VGIR	12	0	1679.972193	0.0274	0.4650
IHAK[x]SMAIDKDIR	3	0	1496.813257	0.0273	0.3550
IWKVMCK[x]NK	6	0	1205.641245	0.0272	0.2450
SAELYK[x]NPK	5	0	1048.555259	0.0272	0.2450
MSSK[x]DISSK	3	0	981.480047	0.0272	0.2450
DTALEK[x]YKSYLLQHR	5	0	1863.984208	0.0270	0.4050
RK[x]IFTIHTSK	1	0	1229.724379	0.0270	0.2700
QK[x]SLEKTLVPYLR	1	0	1573.919099	0.0269	0.3500
LRK[x]EVAEADIASK	2	0	1428.793571	0.0269	0.3500
EK[x]VAFILDQVRLFLLR	1	0	1959.166855	0.0269	0.4300
LMVEMEK[x]K	6	0	1006.519074	0.0269	0.2150
F[x]ATLQKSK	0	0	921.528321	0.0269	0.2150
S[x]SKDISSK	0	0	850.439569	0.0269	0.2150
DPDDK[x]IVGLTR	4	0	1227.645855	0.0268	0.2950
K[x]PRVVTALTMLKQHLFR	0	0	2037.203252	0.0268	0.4550
DVEFLHSDK[x]IDTIVK	8	0	1757.919882	0.0267	0.4000
NK[x]MVCKIWK	1	0	1205.641245	0.0267	0.2400
Y[x]FATLQKSK	0	0	1084.591644	0.0267	0.2400
NK[x]PDER	1	0	757.371829	0.0267	0.1600
VGPGYVARSSCK[x]IVFR	11	0	1794.956220	0.0266	0.4250
L[x]FKSLGSGMDQEK	0	0	1438.712546	0.0265	0.3450
LLRPRK[x]R	5	0	937.629701	0.0264	0.1850
LDRK[x]LEFPLPNEEAR	3	0	1825.968559	0.0263	0.3950
ERAEAGLALSLIVK[x]ALSIEGDDK	13	0	2397.311385	0.0263	0.6050
DTMNVDINAIK[x]KGEIR	10	0	1815.951192	0.0262	0.4200
QRIQK[x]ENR	4	0	1070.594434	0.0262	0.2100
FATLQK[x]SK	5	0	921.528321	0.0262	0.2100
MLLTEVHLLESK[x]VYHAIR	11	0	2151.187325	0.0261	0.4700
IWK[x]VMCKNK	2	0	1205.641245	0.0261	0.2350
IFRQK[x]SLEK	4	0	1147.671285	0.0261	0.2350
KNCK[x]ADAGITIAPR	3	0	1513.803419	0.0261	0.3650
IDRK[x]IEFPPPSAEAR	3	0	1724.920885	0.0260	0.3900
DSESTEEK[x]EAQAVQR	7	0	1705.775405	0.0260	0.3900
IK[x]ILFSDVKAMTTGLR	1	0	1792.027986	0.0259	0.4150
TLIDKFSGEK[x]K	9	0	1264.702640	0.0259	0.2850
ATSAGPKQTETINWLEK[x]R	16	0	2029.059155	0.0258	0.4650
M[x]IDDQR	0	0	776.348650	0.0258	0.1550
EIK[x]QIK	2	0	757.469750	0.0258	0.1550
EIKQIK[x]VMDSLEPTGEIYGK	5	0	2277.192525	0.0258	0.5150
YYK[x]DGIYDLLHACVDR	2	0	1999.946105	0.0256	0.4100
ALTCK[x]MPGTLLPGPGK	4	0	1639.878887	0.0256	0.4100
K[x]IPQVASFR	0	0	1044.607962	0.0256	0.2300
FLHDK[x]NSDYK	4	0	1265.603994	0.0255	0.2550
K[x]SSEQANLYER	0	0	1323.641830	0.0255	0.2800
KNVPK[x]LQNVSNFQK	4	0	1642.915408	0.0254	0.3550
MPIDFK[x]GFICKVVDK	5	0	1795.936398	0.0253	0.3800
LAHLSK[x]HPKFEEILTR	5	0	1918.078772	0.0253	0.4050
DMTLEEAEVLILK[x]VLR	12	0	1871.043692	0.0253	0.4050
KDSESTEEK[x]EAQAVQR	8	0	1833.870361	0.0253	0.4050
CEDGVILALEK[x]VVTSK	10	0	1759.938898	0.0253	0.4050
RVHVTQEDFELAVAK[x]VLNK	14	0	2195.206144	0.0253	0.4800
LARNILK[x]VDIEVAVIPSEGFR	6	0	2338.337149	0.0252	0.5300
S[x]SSDMAYTSMFKGNQKVVK	0	0	2107.007711	0.0250	0.4750
YQK[x]DEEWPPKM	2	0	1449.659787	0.0250	0.2750
GQSIDDMIPAQK[x]	11	0	1301.628489	0.0250	0.3000
IEASK[x]GLIDR	4	0	1100.618917	0.0250	0.2500
LLK[x]VTVSK	2	0	886.585106	0.0250	0.2000
LVK[x]GRQD	2	0	814.466059	0.0250	0.1750
K[x]INANEK	0	0	815.450075	0.0250	0.1750
EMK[x]K	2	0	534.283541	0.0250	0.1000
VGIRLFNLEPK[x]ILEEVPLR	10	0	2234.314962	0.0247	0.4700
V[x]NQIESQMAMAEKLIQIR	0	0	2101.102276	0.0247	0.4450
K[x]GEKVEDAPENNSFR	0	0	1718.822296	0.0247	0.3700
YYIIMGLQASK[x]LR	10	0	1554.859144	0.0246	0.3200
GFICKVVDK[x]DGIR	8	0	1505.802358	0.0246	0.3200
V[x]SPTGQITSTSAR	0	0	1303.673128	0.0246	0.3200
TEEQRQPEDK[x]LR	9	0	1527.764059	0.0246	0.2950
GYSK[x]PNERATK	3	0	1249.641438	0.0245	0.2700
N[x]SSSDMAYTSMFKGNQKVVK	0	0	2221.050634	0.0245	0.4900
K[x]AQSGPDASAKLPTVIPTTR	0	0	2037.121751	0.0245	0.4900
LGDGVLRPYK[x]VGVILESQR	9	0	2098.189768	0.0245	0.4650
K[x]ATDDDRWK	0	0	1133.546483	0.0244	0.2200
K[x]LEFPLPNEEARVGILR	0	0	1980.115548	0.0244	0.4150
LMVEMEKK[x]LEK	7	0	1376.740675	0.0241	0.2650
ATKQSK[x]YTYDR	5	0	1359.678214	0.0241	0.2650
K[x]FRKPIGATWK	0	0	1330.787310	0.0241	0.2650
EWLDKLGDK[x]GPAAAR	8	0	1625.852476	0.0240	0.3600
DAGK[x]DEFSRK	3	0	1151.557046	0.0240	0.2400
LELK[x]K	3	0	629.411178	0.0240	0.1200
NDSYQLIK[x]ILPNK	7	0	1544.856167	0.0238	0.3100
QIK[x]VMDSLEPTGEIYGK	2	0	1906.970924	0.0238	0.4050
FRK[x]PIGATWKTTQLEEANSK	2	0	2304.222519	0.0237	0.4750
QRIVAFVGSPIVEDEK[x]NLIR	15	0	2282.274552	0.0237	0.4750
K[x]AMVNIDTIDNK	0	0	1360.701983	0.0237	0.2850
D[x]YTMAQPEFFK	0	0	1375.611779	0.0236	0.2600
S[x]SKSSLELANNAVK	0	0	1446.767750	0.0236	0.3300
D[x]YDLVRSLESQIR	0	0	1592.815758	0.0235	0.3050
K[x]AVYMPLCDPGNK	0	0	1491.721334	0.0235	0.3050
SDEINEVLNK[x]YQETQR	9	0	1964.943855	0.0234	0.3750
SAELYKNPK[x]ADPLDER	8	0	1844.926754	0.0234	0.3750
D[x]GIQDIMPSQAKELKK	0	0	1799.945046	0.0234	0.3750
LSLFSNK[x]ENELR	6	0	1448.762272	0.0233	0.2800
GK[x]VVIDAFR	1	0	1003.581415	0.0233	0.2100
VAIKK[x]GAVEYEIYK	4	0	1609.907866	0.0232	0.3250
VLSNYMK[x]QEALSSK	6	0	1596.818066	0.0232	0.3250
ELIRAQEEVK[x]R	9	0	1369.767693	0.0232	0.2550
HNFVGLFVELSK[x]LLVK	11	0	1842.076651	0.0231	0.3700
VSK[x]ILEHKEIMLR	2	0	1594.922802	0.0231	0.3000
ELAAIK[x]EDTEAVLKR	5	0	1684.935865	0.0230	0.3450
LVK[x]ER	2	0	643.401675	0.0230	0.1150
YVVDISPDIDIK[x]EIKPNIR	11	0	2226.225875	0.0229	0.4350
NAEELSSYQK[x]KLIR	9	0	1677.904901	0.0229	0.3200
IWK[x]VMCK	2	0	963.503367	0.0229	0.1600
LCIHK[x]NK	4	0	911.501059	0.0229	0.1600
TLSMEK[x]HTELRSFEQK	5	0	1962.983216	0.0228	0.3650
QLIIK[x]EEMMNSIQQAVAK	4	0	2073.096129	0.0228	0.4100
ATSTGTTIVGVIAK[x]DCIVLGADTR	13	0	2418.278703	0.0227	0.5450
N[x]STEEIDLYNRWK	0	0	1666.795023	0.0227	0.2950
IVAFVGSPIVEDEK[x]NLIR	13	0	1998.114879	0.0225	0.4050
K[x]SGRSAPGVSTTSTIQ	0	0	1575.821569	0.0225	0.3600
EASK[x]TLSK	3	0	862.475953	0.0225	0.1800
VVLK[x]NK	3	0	699.464272	0.0225	0.1350
K[x]NTEDIEMTA	0	0	1150.517549	0.0225	0.2250
QLEMLDLQEGFIK[x]EDCK	12	0	2094.996478	0.0224	0.3800
GVLLYGPPGTGK[x]TLLAR	11	0	1711.998405	0.0224	0.3800
QEYK[x]DDINLDEASAMAVK	3	0	2038.951640	0.0222	0.4000
LLK[x]PRVNNR	2	0	1108.682852	0.0222	0.2000
M[x]GINERKGFDFEYYQR	0	0	2051.952252	0.0222	0.3550
Q[x]DYDLVRSLESQIR	0	0	1720.874329	0.0221	0.3100
VAIK[x]KGAVEYEIYK	3	0	1609.907866	0.0221	0.3100
ILFSDVK[x]AMTTGLR	6	0	1550.848972	0.0221	0.3100
AQARAK[x]R	5	0	799.477625	0.0221	0.1550
EDK[x]EGVVNTIAFAIR	2	0	1660.878354	0.0220	0.3300
VETAVLSTTVK[x]AQAR	10	0	1572.883440	0.0220	0.3300
DEKYTLYDQNDTK[x]EWLDK	12	0	2303.059269	0.0219	0.3950
HNFVGLFVELSK[x]LLVKDR	11	0	2113.204692	0.0219	0.3950
VK[x]AMEVDEKPTER	1	0	1530.771118	0.0219	0.2850
DLVK[x]KYDK	3	0	1007.565097	0.0219	0.1750
LIKK[x]SSEQANLYER	3	0	1677.904901	0.0218	0.3050
VVTSK[x]LLKPRVNNR	4	0	1622.994323	0.0218	0.3050
LFK[x]SLGSGMDQEKVLNK	2	0	1893.002891	0.0218	0.3700
QLEMLDLQEGFIK[x]EDCKSLK	12	0	2423.207516	0.0217	0.4350
AVNARALTCK[x]MPGTLLPGPGK	9	0	2151.165540	0.0217	0.4550
K[x]HGQLK	0	0	709.423471	0.0217	0.1300
DVAK[x]MKLSLFSNK	3	0	1479.811862	0.0215	0.2800
K[x]GFDFEYYQR	0	0	1351.619643	0.0215	0.2150
GTK[x]TSETNDR	2	0	1107.515576	0.0215	0.2150
FLK[x]TSKTPPTAMLSSVR	2	0	1863.028712	0.0215	0.3650
YYLPK[x]GK	4	0	867.485399	0.0214	0.1500
YLHQSLK[x]YKEDTALR	6	0	1863.984208	0.0213	0.3200
TLALKYPGGGPGK[x]TAILPVK	12	0	1980.177084	0.0213	0.4250
M[x]EQKPEVDYSEK	0	0	1481.670742	0.0213	0.2550
L[x]KGYQTIELDKK	0	0	1434.808159	0.0213	0.2550
ELK[x]K	2	0	516.327120	0.0213	0.0850
VLNKGDSGEMSLQKLFK[x]	16	0	1893.002891	0.0212	0.3600
VTSK[x]LLEQEESAEK	3	0	1589.814754	0.0211	0.2950
S[x]PTGQITSTSARSGKK	0	0	1604.848116	0.0209	0.3350
EISYPFK[x]RLDR	6	0	1422.761881	0.0209	0.2300
VALRNDSYQLIK[x]ILPNK	11	0	1984.146846	0.0209	0.3550
AK[x]TMTERLCPHTTSASM	1	0	1920.885494	0.0209	0.3550
LFKSLGSGMDQEK[x]VLNK	12	0	1893.002891	0.0209	0.3550
IRIGLHDDAYLDVCK[x]YYR	14	0	2269.131265	0.0208	0.3750
K[x]VNQIESQMAMAEKLIQIR	0	0	2229.197231	0.0208	0.3950
LEEIGVADQYK[x]VSKILEHK	10	0	2198.194577	0.0208	0.3950
SSSDMAYTSMFK[x]GNQKVVK	11	0	2107.007711	0.0208	0.3950
TLALK[x]YPGGGPGK	4	0	1257.708061	0.0208	0.2700
DAVK[x]EAARILYATHDEENNK	3	0	2286.123929	0.0207	0.4150
K[x]FDQLTQALNVAIR	0	0	1615.904510	0.0207	0.2900
GEK[x]VEDAPENNSFR	2	0	1590.727340	0.0207	0.2900
Y[x]FATLQK	0	0	869.464664	0.0207	0.1450
EK[x]ASFAR	1	0	807.423863	0.0207	0.1450
ENK[x]IQRQR	2	0	1070.594434	0.0206	0.1650
GVMTLGFDLIK[x]RVYPYR	10	0	2027.102541	0.0206	0.3500
TSK[x]TPPTAMLSSVREIIK	2	0	1958.086949	0.0206	0.3700
FATLQKSK[x]R	7	0	1077.629423	0.0206	0.1850
SPPQISQWDYK[x]YPLVTHFR	10	0	2361.190494	0.0205	0.3900
LK[x]VLVQGLERVAMLYAYDR	1	0	2236.240084	0.0205	0.3900
MVRGIGSYEK[x]QSEVSVGLR	9	0	2094.089070	0.0205	0.3900
KLGVK[x]PPKGCLMFGPPGTGK	4	0	2068.132455	0.0205	0.4100
NKLLK[x]VTVSK	4	0	1128.722984	0.0205	0.2050
EGVETRIIPLK[x]K	10	0	1381.829229	0.0204	0.2450
GVMTLGFDLIK[x]R	10	0	1348.753625	0.0204	0.2450
IITK[x]EGVETRIIPLK	3	0	1709.045018	0.0200	0.3000
K[x]TVQYATKR	0	0	1093.624337	0.0200	0.1800
QIQPKTFANLVSSTLYEK[x]R	17	0	2222.205809	0.0200	0.3800
GEIK[x]KAMVNIDTIDNK	3	0	1787.945046	0.0200	0.3200
K[x]NCKADAGITIAPR	0	0	1513.803419	0.0200	0.2800
YQATVMRGAFK[x]V	10	0	1369.717575	0.0200	0.2400
G[x]LGYPEDAIGKTK	0	0	1347.703366	0.0200	0.2600
EWDSKLK[x]DLR	6	0	1288.677488	0.0200	0.2000
FRK[x]PIGATWK	2	0	1202.692354	0.0200	0.2000
VDK[x]NWSK	2	0	875.450075	0.0200	0.1400
DATDDK[x]R	5	0	819.372221	0.0200	0.1400
LAK[x]R	2	0	486.327789	0.0200	0.0800
M[x]PPK	0	0	471.251517	0.0200	0.0800
VRQLIIK[x]EEMMNSIQQAVAK	6	0	2328.265640	0.0198	0.3950
VNQIESQMAMAEK[x]LIQIR	12	0	2101.102276	0.0197	0.3550
WAFAEK[x]QYGYGTQTV	5	0	1747.820509	0.0197	0.2950
LIDASTVK[x]HVFPITK	7	0	1667.960960	0.0197	0.2950
ASVVETVTLTK[x]VTQK	10	0	1602.919156	0.0197	0.2950
LTGDTNGALDK[x]LEEIGVADQYK	10	0	2349.169873	0.0195	0.4300
TK[x]KACIIFFDEIDAIGGAR	1	0	2124.103657	0.0195	0.3700
TTMTNGFLAHKLCIHK[x]NK	15	0	2113.092380	0.0194	0.3500
NKMVCK[x]IWK	5	0	1205.641245	0.0194	0.1750
LK[x]DLRFGNR	1	0	1117.635570	0.0194	0.1750
GGNMK[x]EVFR	4	0	1036.512349	0.0194	0.1750
ATAIGK[x]SSTAAKTFLEK	5	0	1722.951515	0.0194	0.3300
IQDAELAILQK[x]TQNLR	10	0	1853.036967	0.0194	0.3100
VPTFANFHTPIFIAK[x]REDGMK	14	0	2418.251708	0.0193	0.4050
ILIDK[x]AR	4	0	827.522844	0.0193	0.1350
NSSSDMAYTSMFK[x]GNQKVVK	12	0	2221.050634	0.0192	0.3850
AK[x]WSTAETLTNNK	1	0	1462.741537	0.0192	0.2500
IDVLFSK[x]IRLAYVYADMR	6	0	2172.176427	0.0192	0.3450
EKQNTPVLFDSK[x]EAVLK	11	0	1945.051948	0.0191	0.3250
SSTAAK[x]TFLEK	5	0	1181.629146	0.0191	0.2100
YYPLK[x]SMTEK	4	0	1258.626702	0.0190	0.1900
IITK[x]EGVETR	3	0	1144.645129	0.0190	0.1900
K[x]NVPK	0	0	584.364565	0.0190	0.0950
TFANLVSSTLYEK[x]R	12	0	1627.856893	0.0189	0.2650
NKTDTK[x]TIEAITFK	5	0	1608.872208	0.0189	0.2650
QLEMLDLQEGFIKEDCK[x]SLK	16	0	2423.207516	0.0188	0.3750
IRIAYASVVYIADK[x]YK	13	0	1872.050830	0.0188	0.3000
K[x]NEEKLAEFDK	0	0	1349.682631	0.0186	0.2050
QGDVLLNK[x]LQK	7	0	1254.729522	0.0186	0.2050
TKLVK[x]ER	4	0	872.544305	0.0186	0.1300
V[x]SPTGQITSTSARSGKK	0	0	1703.916525	0.0185	0.3150
S[x]RSYDSRTTIFSPEGR	0	0	1857.896851	0.0184	0.2950
K[x]TELFKASTSAK	0	0	1309.724101	0.0183	0.2200
IQK[x]ENR	2	0	786.434760	0.0183	0.1100
FLK[x]TSK	2	0	722.432639	0.0183	0.1100
VLNKGDSGEMSLQK[x]LFK	13	0	1893.002891	0.0182	0.3100
SIK[x]GYTLPPHCSRGER	2	0	1856.931459	0.0181	0.2900
ATPYRGYSK[x]PNERATK	8	0	1837.943407	0.0181	0.2900
NWK[x]EGLSR	2	0	988.508981	0.0181	0.1450
YVTGPK[x]NK	5	0	905.497023	0.0181	0.1450
FLSK[x]TLDSNSLTHEK	3	0	1718.883832	0.0180	0.2700
FLLDDFDQQEHIQK[x]SETMK	13	0	2351.110253	0.0179	0.3400
LILVDDEK[x]TSWIYKNK	7	0	1964.061785	0.0178	0.2850
LAHLSK[x]HPK	5	0	1029.608297	0.0178	0.1600
TGRK[x]EPPVYTPPK	3	0	1468.803742	0.0177	0.2300
M[x]SSKSSLELANNAVK	0	0	1577.808228	0.0177	0.2650
K[x]ACIIFFDEIDAIGGAR	0	0	1894.961028	0.0176	0.3000
K[x]PPVQPLAYKSATPFR	0	0	1799.009303	0.0175	0.2800
KLFK[x]SLGSGMDQEK	3	0	1566.807502	0.0175	0.2450
ALTLK[x]TGPPGPPCGGK	4	0	1549.828571	0.0175	0.2800
YQK[x]DEEWPPK	2	0	1318.619308	0.0175	0.1750
YFATLQK[x]SKR	6	0	1240.692746	0.0175	0.1750
FVK[x]LGIDPPK	2	0	1112.659326	0.0175	0.1750
DVAK[x]MK	3	0	690.373411	0.0175	0.1050
K[x]LQR	0	0	543.349250	0.0175	0.0700
LGVK[x]PPKGCLMFGPPGTGK	3	0	1940.037500	0.0174	0.3300
LIIPSDDALRTNAIVMK[x]DIR	16	0	2253.251374	0.0172	0.3450
HNFVGLFVELSKLLVK[x]DR	15	0	2113.204692	0.0172	0.3100
LIK[x]KSSEQANLYER	2	0	1677.904901	0.0171	0.2400
IEFATITKDTTK[x]NK	11	0	1608.872208	0.0171	0.2400
Q[x]DYDLVR	0	0	907.439903	0.0171	0.1200
FIRVSGSELVQK[x]YIGEGSR	11	0	2124.132649	0.0171	0.3250
AHLDVQEK[x]DQPK	7	0	1406.715325	0.0171	0.2050
SVEISALASK[x]NR	9	0	1273.698949	0.0171	0.2050
LVLK[x]EVFLSFHNLVGRR	3	0	2026.183900	0.0171	0.2900
ISPGYDVYEGSFEK[x]EGK	13	0	1903.883889	0.0171	0.2900
EFHKDMTLEEAEVLILK[x]VLR	16	0	2412.308550	0.0170	0.3400
EWDSK[x]LKDLR	4	0	1288.677488	0.0170	0.1700
DTTK[x]NKMVCK	3	0	1223.600166	0.0170	0.1700
MEILKIHLEK[x]VSK	9	0	1566.916655	0.0169	0.2200
VKAMEVDEK[x]PTER	8	0	1530.771118	0.0169	0.2200
GGDEWK[x]IEPLKLK	5	0	1511.834706	0.0169	0.2200
MGTTITALRYK[x]DGVILAADSR	10	0	2251.199340	0.0169	0.3550
HRENK[x]IQR	4	0	1079.594768	0.0169	0.1350
KLGVK[x]PPK	4	0	865.574877	0.0169	0.1350
ETEK[x]LAEERGWDIR	3	0	1730.858680	0.0168	0.2350
KLGVKPPK[x]GCLMFGPPGTGK	7	0	2068.132455	0.0168	0.3350
M[x]FRNQYDGDATTWSPQGR	0	0	2128.938390	0.0167	0.3000
LIPIRGTEVEK[x]ITIK	10	0	1709.045018	0.0167	0.2500
K[x]DYTMAQPEFFK	0	0	1503.706735	0.0167	0.2000
NKVLVK[x]VHPEGK	5	0	1346.803351	0.0167	0.2000
TAAVNIK[x]VR	6	0	970.592313	0.0167	0.1500
IIPLK[x]K	4	0	710.505408	0.0167	0.1000
K[x]APNTVYAVQFLEAVYK	0	0	1940.040658	0.0165	0.2800
LPNIEEATFDK[x]RIDRPGR	10	0	2126.123146	0.0164	0.2950
LMSK[x]VAEKAQINTQEYGR	3	0	2065.062523	0.0164	0.2950
K[x]DKMNFVILCR	0	0	1422.747490	0.0164	0.1800
CFGIK[x]FDIMPR	4	0	1382.683832	0.0164	0.1800
KGEK[x]VEDAPENNSFR	3	0	1718.822296	0.0163	0.2450
YEAKAIGSGSEPAK[x]SELVK	13	0	1963.026127	0.0163	0.3100
NYPLILYLVEGNGQTAK[x]RSR	16	0	2291.238503	0.0162	0.3250
TLSK[x]ESARATIDECMR	3	0	1866.892688	0.0162	0.2600
K[x]ANWCDKR	0	0	1076.518495	0.0162	0.1300
DTALEK[x]YK	5	0	966.502166	0.0162	0.1300
YPMDAHK[x]SELEGVEEAR	6	0	1959.899550	0.0162	0.2750
K[x]SRGVILQSDIEEAYAR	0	0	1934.022044	0.0162	0.2750
GVLLYGPPGTGK[x]TMLVK	11	0	1729.979978	0.0162	0.2750
VLRQVMEEK[x]LDSK	8	0	1573.849698	0.0162	0.2100
NCK[x]ADAGITIAPR	2	0	1385.708463	0.0162	0.2100
QYQEVVK[x]QGDVLLNKLQK	6	0	2129.184348	0.0161	0.2900
MILELTNHLEELK[x]K	12	0	1709.938508	0.0161	0.2250
MK[x]LSLFSNKENELR	1	0	1707.897707	0.0161	0.2250
RFFPYYVYTTVAGIDK[x]EGK	15	0	2253.146903	0.0161	0.3050
K[x]EITPDIFAAIAIINEADR	0	0	2099.126168	0.0161	0.3050
E[x]SLLAVQGQDFVLTASSSSAVR	0	0	2264.164730	0.0159	0.3500
ELEAMK[x]LLRPR	5	0	1354.775421	0.0159	0.1750
TNSTDEKGTK[x]K	9	0	1207.604385	0.0159	0.1750
GNAK[x]FGDGIQIAQLALK	3	0	1742.967833	0.0159	0.2700
VRSEDYLPSK[x]YLDIDISK	9	0	2140.105099	0.0158	0.2850
SQDISINGNSK[x]K	10	0	1289.657479	0.0158	0.1900
NK[x]MVCK	1	0	778.382925	0.0158	0.0950
DTTK[x]NK	3	0	705.365683	0.0158	0.0950
TMLELLNQLDGFEATK[x]NIK	15	0	2177.140100	0.0158	0.3000
MEILK[x]IHLEKVSK	4	0	1566.916655	0.0158	0.2050
CEDGVILALEKVVTSK[x]LLKPR	15	0	2367.355831	0.0157	0.3300
GQAQSGNFSNFGDGANGDNK[x]K	19	0	2111.925576	0.0157	0.3300
K[x]LDVAKR	0	0	828.518092	0.0157	0.1100
IEASK[x]GLIDRMSTNLR	4	0	1802.967176	0.0156	0.2500
K[x]SYDYSATMYTRLFLLR	0	0	2127.082198	0.0156	0.2650
AQISVRLVPYLTK[x]LESK	12	0	1944.140700	0.0156	0.2650
EGK[x]VTFFYTDYIGVYAPR	2	0	2125.051948	0.0156	0.2800
V[x]SINFCMDMDLSACILNASK	0	0	2288.030821	0.0155	0.3100
K[x]IEFPSYRDR	0	0	1309.677823	0.0155	0.1550
AIHK[x]LGSTLK	3	0	1066.649824	0.0155	0.1550
LNADVLGQLIK[x]K	10	0	1310.792119	0.0154	0.1850
SGFEK[x]IDLTRIVK	4	0	1504.861253	0.0154	0.2000
NLLLQEK[x]GFPTPK	6	0	1483.839792	0.0154	0.2000
LSVEALNSLTGEFK[x]GK	13	0	1691.909318	0.0153	0.2450
IDELVSNNEKIWK[x]VMCK	12	0	2105.064830	0.0153	0.2600
DSESTEEK[x]EAQAVQRAR	7	0	1932.913617	0.0153	0.2600
NYPLILYLVEGNGQTAK[x]R	16	0	2048.105376	0.0153	0.2750
SCNFPEFSYFMK[x]IVMSMVR	11	0	2372.082464	0.0153	0.2900
YVVDISPDIDIKEIK[x]PNIR	14	0	2226.225875	0.0153	0.2900
YYK[x]DGIYDLLHACVDRIK	2	0	2241.125119	0.0150	0.2700
MEQK[x]PEVDYSEK	3	0	1481.670742	0.0150	0.1800
YQKDEEWPPK[x]M	9	0	1449.659787	0.0150	0.1650
AK[x]ADYAQYYR	1	0	1247.593430	0.0150	0.1500
M[x]GINER	0	0	718.343173	0.0150	0.0900
QGLHK[x]K	4	0	709.423471	0.0150	0.0900
LLK[x]PR	2	0	625.427496	0.0150	0.0750
KVNQIESQMAMAEK[x]LIQIR	13	0	2229.197231	0.0150	0.2850
TKK[x]ACIIFFDEIDAIGGAR	2	0	2124.103657	0.0150	0.2850
EIMLRVEPIPLINGEK[x]R	15	0	2006.134566	0.0150	0.2550
K[x]VAEQNENPTVGSAQK	0	0	1698.853594	0.0150	0.2400
LK[x]AYQGIYLMSIR	1	0	1554.859144	0.0150	0.1950
QLADYK[x]AFEDSLR	5	0	1554.767750	0.0150	0.1950
TVQYATK[x]R	6	0	965.529382	0.0150	0.1200
TIPPLTTVK[x]GSDAAPQASKK	8	0	2009.115605	0.0147	0.2950
RAVEK[x]LSVEALNSLTGEFK	4	0	2090.137066	0.0147	0.2800
DEK[x]YTLYDQNDTKEWLDK	2	0	2303.059269	0.0147	0.2650
GIK[x]GIESEAYESVLDLAK	2	0	1921.004331	0.0147	0.2650
VISMEKGGNMK[x]EVFR	10	0	1723.874862	0.0147	0.2200
DIKSMIADK[x]HAIR	8	0	1496.813257	0.0146	0.1900
ATAGPIIADK[x]NCK	9	0	1357.702317	0.0146	0.1900
LELKK[x]ANWCDK	4	0	1403.723052	0.0145	0.1600
VMK[x]EDNLILR	2	0	1229.680131	0.0145	0.1450
TNSTDEK[x]GTK	6	0	1079.509429	0.0145	0.1450
IWK[x]SDEINEVLNKYQETQR	2	0	2392.202175	0.0145	0.2750
GIGSYEK[x]QSEVSVGLR	6	0	1707.879080	0.0144	0.2300
GYSK[x]PNER	3	0	949.461699	0.0144	0.1150
I[x]INRDIGK	0	0	927.550117	0.0144	0.1150
NLNQIVNELDEEK[x]YK	12	0	1847.926420	0.0143	0.2150
AVAVVVDPIQSVKGK[x]VVIDAFR	14	0	2309.346986	0.0143	0.3150
VIPVEELK[x]EIKQIK	7	0	1665.007573	0.0143	0.2000
LGDK[x]GPAAARASR	3	0	1268.694867	0.0142	0.1850
EK[x]SPAIIFIDELDAIGTKR	1	0	2115.157467	0.0142	0.2700
GNAK[x]FGDGIQIAQLALKHR	3	0	2036.127841	0.0142	0.2700
SSTAAKTFLEK[x]R	10	0	1337.730248	0.0142	0.1700
LAEK[x]WR	3	0	801.449683	0.0142	0.0850
VMCK[x]NK	3	0	778.382925	0.0142	0.0850
RLVK[x]GR	3	0	727.481651	0.0142	0.0850
MEQKPEVDYSEK[x]FAELQK	11	0	2198.056433	0.0142	0.2550
QGITEAYNQK[x]AVEKLMSR	9	0	2065.062523	0.0142	0.2550
LFAYPPK[x]SVQPTAKTVQK	6	0	2002.125051	0.0142	0.2550
LEEAMK[x]ITTDAFTSAGER	5	0	1968.946163	0.0142	0.2550
YAVISGAISLDRVDVK[x]TK	15	0	1934.083580	0.0142	0.2550
FSFISNVRPK[x]LFAYPPK	9	0	2010.109010	0.0141	0.2400
M[x]SRSYDSRTTIFSPEGR	0	0	1988.937329	0.0141	0.2400
IMSLYSSRGTLK[x]VHTIR	11	0	1961.087952	0.0141	0.2400
VNQIESQMAMAEK[x]LIQIRVK	12	0	2328.265640	0.0140	0.2800
K[x]QLLIDGANVLRIHTCSNTR	0	0	2308.243265	0.0140	0.2800
VTQKK[x]PPVQPLAYKSATPFR	4	0	2255.278912	0.0140	0.2800
GK[x]SALSTLNGFVEELKAEVR	1	0	2147.158527	0.0140	0.2800
GTK[x]RR	2	0	616.376858	0.0140	0.0700
LDVAK[x]RVDMYASDLAQISR	4	0	2150.115282	0.0139	0.2650
LQKDLGQVLNK[x]YVQVEQR	10	0	2157.190495	0.0139	0.2500
VK[x]VIAATNR	1	0	970.592313	0.0139	0.1250
DVAKMK[x]LSLFSNK	5	0	1479.811862	0.0138	0.1800
F[x]RNQYDGDATTWSPQGR	0	0	1997.897911	0.0138	0.2350
LWK[x]R	2	0	601.369985	0.0137	0.0550
LQK[x]R	2	0	543.349250	0.0137	0.0550
EDIYK[x]FVTVQDLDEMQVDV	4	0	2285.077226	0.0137	0.2600
K[x]AMVNIDTIDNKVATTM	0	0	1863.943328	0.0135	0.2300
GCLMFGPPGTGK[x]TLLAR	11	0	1774.922143	0.0135	0.2300
EDGMK[x]ILMVNRGDTGSSGIR	4	0	2135.046217	0.0135	0.2700
KAQSGPDASAK[x]LPTVIPTTR	10	0	2037.121751	0.0135	0.2700
ENQEK[x]ISNNK	4	0	1202.589070	0.0135	0.1350
VVTSK[x]LLKPR	4	0	1139.738968	0.0135	0.1350
NK[x]LLKVTVSK	1	0	1128.722984	0.0135	0.1350
IEVEVYK[x]ITTGDR	6	0	1521.803799	0.0135	0.1750
WK[x]VETQEAAVVDYPDR	1	0	1904.926754	0.0134	0.2150
EAADFIFDICGIAGIKK[x]TR	16	0	2124.103657	0.0134	0.2550
ATDDDRWK[x]TLSK	7	0	1434.710239	0.0133	0.1600
MVILNK[x]DGMERK	5	0	1432.752968	0.0133	0.1600
KGVVALVEDK[x]TK	9	0	1285.760486	0.0133	0.1600
YK[x]VNLYKFR	1	0	1229.692020	0.0133	0.1200
E[x]IINRDIGK	0	0	1056.592704	0.0133	0.1200
ISYGDSGLRTEPK[x]AVDEEMK	12	0	2224.068057	0.0132	0.2650
KPRVVTALTMLK[x]QHLFR	11	0	2037.203252	0.0132	0.2250
LHQLRNK[x]ELISVSAASK	6	0	1893.079498	0.0132	0.2250
GVILYGAPGTGK[x]TLLAK	11	0	1657.976610	0.0132	0.2250
YPLVTHFRFLK[x]TSK	10	0	1735.977279	0.0132	0.1850
MVILNK[x]DGMER	5	0	1304.658013	0.0132	0.1450
KGTK[x]TSETNDR	3	0	1235.610532	0.0132	0.1450
TIEAITFK[x]TDNHLSSTLEK	7	0	2147.110911	0.0132	0.2500
FDIMPRK[x]K	6	0	1033.574220	0.0131	0.1050
NTACSGIIAEVK[x]LQAAYEYFR	11	0	2403.189167	0.0131	0.2750
LVK[x]GR	2	0	571.380549	0.0130	0.0650
AVAVVVDPIQSVK[x]GKVVIDAFR	12	0	2309.346986	0.0130	0.2850
AK[x]VAEQNENPTVGSAQK	1	0	1769.890704	0.0129	0.2200
I[x]INRDIGKVVDK	0	0	1368.808828	0.0129	0.1550
S[x]INFCMDMDLSACILNASK	0	0	2188.962413	0.0129	0.2450
VLKTK[x]DEGGPAGGLYI	4	0	1616.877294	0.0128	0.2050
FDVIVAK[x]GK	6	0	975.575269	0.0128	0.1150
ELFDCLK[x]IMRDVITELPDAK	6	0	2405.233337	0.0127	0.2550
TITDGK[x]IYVEVER	5	0	1521.803799	0.0127	0.1650
EDMGSNDKASK[x]ER	10	0	1465.646650	0.0127	0.1650
IEPLK[x]LKVLVQGLER	4	0	1734.076651	0.0127	0.1900
LEKGQSIDDMIPAQK[x]	14	0	1671.850090	0.0127	0.1900
MSSK[x]SSLELANNAVK	3	0	1577.808228	0.0127	0.1900
K[x]HFEQVINEKHEDALAK	0	0	2035.048591	0.0126	0.2150
L[x]MTEFVDQVDDVVKYEIDK	0	0	2285.113610	0.0126	0.2400
AEAGLALSLIVK[x]ALSIEGDDK	11	0	2112.167695	0.0126	0.2650
VSGSELVQK[x]YIGEGSR	8	0	1707.879080	0.0125	0.2000
NAEELSSYQKK[x]LIR	10	0	1677.904901	0.0125	0.1750
K[x]TREALMEFR	0	0	1279.670628	0.0125	0.1250
QVK[x]NRDCVGR	2	0	1230.625074	0.0125	0.1250
M[x]SER	0	0	521.226756	0.0125	0.0500
HKFQDILLGAGQAIK[x]AGNR	14	0	2036.127841	0.0124	0.2350
ATSAGPK[x]QTETINWLEK	6	0	1872.958052	0.0124	0.2100
VETAVLSTTVK[x]AQARAK	10	0	1772.015506	0.0124	0.2100
DTALEKYK[x]SYLLQHR	7	0	1863.984208	0.0123	0.1850
LTHEK[x]STMLEKIK	4	0	1556.859536	0.0123	0.1600
VDAQDFLK[x]VAETR	7	0	1490.772835	0.0123	0.1600
RLAEGESEEVK[x]AYMDPHR	10	0	2116.000652	0.0122	0.2200
K[x]DSESTEEKEAQAVQR	0	0	1833.870361	0.0122	0.1950
M[x]ESLLAVQGQDFVLTASSSSAVR	0	0	2395.205209	0.0122	0.2800
LK[x]PQDERTQEERNR	1	0	1797.908083	0.0121	0.1700
SSK[x]SSLELANNAVK	2	0	1446.767750	0.0121	0.1700
G[x]GLGYPEDAIGKTK	0	0	1404.724827	0.0121	0.1700
K[x]RWSLER	0	0	973.545700	0.0121	0.0850
IIPLK[x]KD	4	0	825.532346	0.0121	0.0850
RQTLNK[x]IALDEQIQALK	5	0	1981.131923	0.0121	0.2050
NK[x]LDPYWNQLIVAGVDGENK	1	0	2272.148690	0.0120	0.2400
TEDDIK[x]SLQSVGQIIGEVLK	5	0	2171.168421	0.0120	0.2400
TLALK[x]YPGGGPGKTAILPVK	4	0	1980.177084	0.0120	0.2400
ENRHK[x]FQDILLGAGQAIK	4	0	2037.111857	0.0119	0.2150
VHPEGK[x]YVVDISPDIDIK	5	0	2023.062511	0.0119	0.2150
YQK[x]PVDTEEENDK	2	0	1593.715773	0.0119	0.1550
LEFIK[x]VIPVEELK	4	0	1555.922455	0.0119	0.1550
IMRDVITELPDAK[x]YYR	12	0	1982.029438	0.0119	0.1900
VGIKPPK[x]GVLLYGPPGTGK	6	0	1877.113761	0.0118	0.2250
MPGTLLPGPGKGYIGDPIK[x]FVR	18	0	2312.271383	0.0118	0.2600
E[x]QKPEVDYSEK	0	0	1350.630263	0.0118	0.1300
LFAYPPK[x]SVQPTAK	6	0	1545.855441	0.0118	0.1650
GYARAIHK[x]LGSTLK	7	0	1513.872820	0.0118	0.1650
DPEEEAEMMTK[x]ETTEKK	10	0	2024.891743	0.0118	0.2000
FAASKEK[x]QNTPVLFDSK	6	0	1908.994437	0.0118	0.2000
VLNK[x]GDSGEMSLQKLFK	3	0	1893.002891	0.0118	0.2000
K[x]LGVKPPKGCLMFGPPGTGK	0	0	2068.132455	0.0117	0.2350
MILELTNHLEELK[x]KYINR	12	0	2256.229913	0.0117	0.2100
AVEK[x]LSVEALNSLTGEFK	3	0	1934.035964	0.0117	0.2100
DKPK[x]YEPPVPTRTGR	3	0	1739.931783	0.0117	0.1750
LLMK[x]LSSQNDDK	3	0	1390.712546	0.0117	0.1400
ATK[x]QSK	2	0	661.375854	0.0117	0.0700
MGINERK[x]GFDFEYYQR	6	0	2051.952252	0.0116	0.1850
GERPSCPTGYHLK[x]SIR	12	0	1856.931459	0.0116	0.1850
EIQDEK[x]EAEAARK	5	0	1515.752826	0.0115	0.1500
VTQK[x]KPPVQPLAYKSATPFR	3	0	2255.278912	0.0115	0.2300
FHQLKPTRVLTLAMVK[x]R	15	0	2037.203252	0.0115	0.1950
A[x]KVAEQNENPTVGSAQK	0	0	1769.890704	0.0115	0.1950
CEDGVILALEKVVTSKLLK[x]PR	18	0	2367.355831	0.0114	0.2400
CRTIPPLTTVK[x]GSDAAPQASK	10	0	2197.152392	0.0114	0.2400
ATAGPIIADK[x]NCKK	9	0	1485.797272	0.0114	0.1600
M[x]DRQEQR	0	0	961.439915	0.0114	0.0800
VNLYK[x]FR	4	0	938.533741	0.0114	0.0800
LK[x]LELKK	1	0	870.590192	0.0114	0.0800
VGIK[x]PPK	3	0	737.479921	0.0114	0.0800
AAREYLEK[x]NWK	7	0	1406.730582	0.0114	0.1250
MPIDFK[x]GFICK	5	0	1354.677686	0.0114	0.1250
HKTPDK[x]GYGHR	5	0	1294.653005	0.0114	0.1250
YEAFEK[x]ADSCILDLTGAFR	5	0	2205.041118	0.0113	0.2150
DGIQDIMPSQAKELK[x]K	14	0	1799.945046	0.0113	0.1800
GDVAASILDK[x]YR	9	0	1306.688052	0.0113	0.1350
IVKSAK[x]AK	5	0	843.554142	0.0113	0.0900
K[x]PRR	0	0	555.360483	0.0113	0.0450
K[x]NCK	0	0	548.274037	0.0113	0.0450
ILSTLDRELLK[x]PSASVALQR	10	0	2209.279304	0.0112	0.2250
CEDGVILALEK[x]VVTSKLLKPR	10	0	2367.355831	0.0112	0.2350
TTQLEEANSK[x]LGYIFGADYPK	9	0	2344.158584	0.0112	0.2350
FLKTSK[x]TPPTAMLSSVR	5	0	1863.028712	0.0112	0.1900
WPK[x]IAEIYGSALR	2	0	1502.824477	0.0112	0.1450
FVKLGIDPPK[x]GIMLYGPPGTGK	9	0	2284.265236	0.0111	0.2450
QSRQETQYK[x]IDELVSNNEK	8	0	2308.129407	0.0111	0.2100
AVYMGLK[x]AFESCSNDEALR	6	0	2159.997873	0.0111	0.2100
Q[x]LMTEFVDQVDDVVKYEIDK	0	0	2413.172181	0.0110	0.2200
TVQYATK[x]RSK	6	0	1180.656362	0.0110	0.1100
DLVK[x]K	3	0	601.379880	0.0110	0.0550
RNK[x]LDPYWNQLIVAGVDGENK	2	0	2428.249792	0.0110	0.2300
ITTGDRLILTENIK[x]TK	13	0	1815.046470	0.0109	0.1750
SQDISINGNSKK[x]EEPK	11	0	1772.890370	0.0109	0.1750
TNSTDEK[x]GTKK	6	0	1207.604385	0.0109	0.1200
MNSTEEIDLYNRWK[x]ALER	13	0	2267.100359	0.0108	0.1950
NSIVSKYTQSTNNDDPK[x]K	16	0	2037.996615	0.0108	0.1950
LYNK[x]FK	3	0	811.459186	0.0108	0.0650
F[x]ATLQK	0	0	706.401341	0.0108	0.0650
VADLK[x]K	4	0	672.416990	0.0108	0.0650
SVQPLASAK[x]ELLR	8	0	1410.819392	0.0108	0.1400
TYNLISSYIK[x]SVEISALASK	9	0	2186.183345	0.0108	0.2150
VVTALTMLK[x]QHLFR	8	0	1655.954434	0.0107	0.1500
IIPLKK[x]D	5	0	825.532346	0.0107	0.0750
LMGQINK[x]MPLLQSSVALLGQK	6	0	2268.269665	0.0107	0.2250
VMGSGCDAAGTIIK[x]VFHPITK	13	0	2201.133573	0.0107	0.2250
MPGTLLPGPGK[x]GYIGDPIKFVR	10	0	2312.271383	0.0107	0.2350
Q[x]LMTEFVDQVDDVVK	0	0	1764.860319	0.0107	0.1600
K[x]ELFDCLK	0	0	1051.537166	0.0106	0.0850
K[x]IEFPSYR	0	0	1038.549782	0.0106	0.0850
M[x]PPKEDWEK	0	0	1158.537893	0.0106	0.0950
EDTEAVLK[x]R	7	0	1059.555986	0.0106	0.0950
LDGKDELWK[x]NDDQLTYTYK	8	0	2344.122200	0.0105	0.2000
DYEQFGYFK[x]R	8	0	1351.619643	0.0105	0.1050
LEK[x]VRQLIIK	2	0	1238.807376	0.0105	0.1050
C[x]SPSATLTHR	0	0	1128.534535	0.0105	0.1050
TLIDK[x]FSGEKK	4	0	1264.702640	0.0105	0.1150
IDRPAQVISFK[x]K	10	0	1400.813914	0.0104	0.1250
T[x]VYQISELESLLR	0	0	1549.835098	0.0104	0.1350
ATPYRGYSK[x]PNER	8	0	1537.763667	0.0104	0.1350
ITAFLLADSK[x]SQK	9	0	1420.792510	0.0104	0.1350
SLPPEEYDEK[x]LYNK	9	0	1723.830403	0.0104	0.1450
VDAQDFLK[x]VAETRR	7	0	1646.873938	0.0104	0.1450
VSTKK[x]ILGVAAEDK	4	0	1457.845270	0.0104	0.1450
VSTK[x]KILGVAAEDK	3	0	1457.845270	0.0104	0.1450
QVK[x]REVGCIGNIVER	2	0	1755.941297	0.0103	0.1550
EIDMTCAREASK[x]TLSK	11	0	1838.886542	0.0103	0.1650
GEIKK[x]AMVNIDTIDNK	4	0	1787.945046	0.0103	0.1650
AVDEEMK[x]VRSEDYLPSK	6	0	1994.961812	0.0103	0.1750
ATAIGKSSTAAK[x]TFLEK	11	0	1722.951515	0.0103	0.1750
K[x]MSAQSCACMVRTLLYGK	0	0	2103.009638	0.0103	0.1850
EKSPAIIFIDELDAIGTK[x]R	17	0	2115.157467	0.0103	0.1950
LGVKPPK[x]GCLMFGPPGTGK	6	0	1940.037500	0.0103	0.1950
S[x]QARGFDRTITVFSPEGR	0	0	2023.023439	0.0100	0.1800
VVDK[x]CFGIKFDIMPR	3	0	1823.942544	0.0100	0.1500
VIDGSRPVNRNK[x]LLK	11	0	1708.010698	0.0100	0.1500
K[x]KELFDCLK	0	0	1179.632121	0.0100	0.0900
VGIK[x]PPKGVLLYGPPGTGKTLLAR	3	0	2431.467763	0.0100	0.2400
SVMIMVK[x]MYSPSENCFFFR	6	0	2372.082464	0.0100	0.1900
DECK[x]QDIMFELGLLQER	3	0	2123.002624	0.0100	0.1700
EGK[x]GEIYSFDPVGSYER	2	0	1931.890035	0.0100	0.1700
LLMK[x]VALCANHADSVVK	3	0	1868.001115	0.0100	0.1700
EEFAEK[x]AVSVIQAR	5	0	1575.825595	0.0100	0.1400
IDKEDMGSNDK[x]ASK	10	0	1536.708913	0.0100	0.1400
E[x]IINRDIGKVVDK	0	0	1497.851416	0.0100	0.1300
TSK[x]TPPTAMLSSVR	2	0	1474.781290	0.0100	0.1400
LDRK[x]IEFPSYR	3	0	1422.761881	0.0100	0.1100
IK[x]LISGKLDEAR	1	0	1341.797930	0.0100	0.1200
VLVDK[x]SRK	4	0	943.581415	0.0100	0.0800
Q[x]EMKK	0	0	662.342113	0.0100	0.0500
IVK[x]SAK	2	0	644.422076	0.0100	0.0600
K[x]DQK	0	0	517.285985	0.0100	0.0400
RPPVIRTTLFK[x]SELAQSK	10	0	2070.194854	0.0097	0.1750
TTEEK[x]EATPMEMDEEK	4	0	1896.796787	0.0097	0.1550
S[x]SSDMAYTSMFKGNQK	0	0	1780.775938	0.0097	0.1550
SGNLPDADNSK[x]SDISK	10	0	1646.774679	0.0097	0.1550
YPGGGPGK[x]TAILPVK	7	0	1453.829229	0.0097	0.1450
LILVDDEK[x]TSWIYK	7	0	1721.923907	0.0096	0.1350
Q[x]TVYQISELESLLR	0	0	1677.893669	0.0096	0.1350
AELDK[x]IGLSKIR	4	0	1341.797930	0.0096	0.1150
LMVEMEK[x]KLEK	6	0	1376.740675	0.0095	0.1050
LK[x]KTLEVLYLK	1	0	1346.853655	0.0095	0.1050
EIK[x]EVIELPVK	2	0	1295.769988	0.0095	0.1050
MSSKSSLELANNAVK[x]SNDIEK	14	0	2264.131715	0.0095	0.2000
FIVK[x]ASSGPR	3	0	1060.602876	0.0095	0.0950
EDWEK[x]YQKPVDTEEENDK	4	0	2281.002149	0.0094	0.1700
LDGK[x]DELWK	3	0	1102.565823	0.0094	0.0850
YFATLQK[x]SK	6	0	1084.591644	0.0094	0.0850
LILVDDEKTSWIYK[x]NK	13	0	1964.061785	0.0094	0.1500
IHLEK[x]VSK	4	0	952.570517	0.0094	0.0750
VVDKCFGIK[x]FDIMPR	8	0	1823.942544	0.0093	0.1400
K[x]VTSKLLEQEESAEK	0	0	1717.909710	0.0093	0.1400
STELFKNEEEPTK[x]K	12	0	1678.841301	0.0093	0.1300
LQK[x]YQATVMRGAFK	2	0	1639.886752	0.0093	0.1300
ELAAIK[x]EDTEAVLK	5	0	1528.834763	0.0093	0.1300
ASAGPLIASQTVK[x]K	12	0	1369.792844	0.0093	0.1300
QGSATVGLVSK[x]THAVLVALK	10	0	1978.157410	0.0093	0.1850
VSTTPANSFELK[x]QYLIQR	11	0	2094.110853	0.0092	0.1650
ELEAMK[x]LLRPRK	5	0	1482.870377	0.0092	0.1100
LPNIEEATFDK[x]R	10	0	1431.735725	0.0092	0.1100
NAYVINLK[x]QIAK	7	0	1373.803016	0.0092	0.1100
SSTAAK[x]TFLEKR	5	0	1337.730248	0.0092	0.1100
DVPTFANFHTPIFIAK[x]R	15	0	1973.052225	0.0091	0.1550
TEPK[x]AVDEEMK	3	0	1275.601607	0.0091	0.1000
KDGIQDIMPSQAK[x]ELK	12	0	1799.945046	0.0091	0.1450
TAHAIYRK[x]FDQLTQALNVAIR	7	0	2428.333793	0.0090	0.1900
VSGIRK[x]HFEQVINEK	5	0	1782.973979	0.0090	0.1350
HPK[x]FEEILTR	2	0	1268.687660	0.0090	0.0900
ELFEMARTK[x]K	8	0	1251.664481	0.0090	0.0900
EAADFIFDICGIAGIK[x]KTR	15	0	2124.103657	0.0089	0.1700
LNYK[x]PEEEYPDLSK	3	0	1723.830403	0.0089	0.1250
VAEK[x]AQINTQEYGR	3	0	1605.811006	0.0089	0.1250
EAEAAKDEQIEK[x]IDTVIK	11	0	2029.057817	0.0089	0.1600
IDELVSNNEK[x]IWK	9	0	1586.830346	0.0088	0.1150
AHLDVQEK[x]DQPKK	7	0	1534.810280	0.0088	0.1150
LAQFEK[x]EEYVSDPKEQM	5	0	2069.961478	0.0088	0.1500
RMDDK[x]MLLTEVHLLESK	4	0	2057.064831	0.0088	0.1500
DDFDAFYGIDTMSPNMK[x]VDK	16	0	2308.002683	0.0088	0.1750
SQDISINGNSK[x]KEEPK	10	0	1772.890370	0.0088	0.1400
LK[x]GYQTIELDKK	1	0	1434.808159	0.0088	0.1050
DLVKK[x]YDK	4	0	1007.565097	0.0088	0.0700
VGIK[x]PPKGVLLYGPPGTGK	3	0	1877.113761	0.0087	0.1650
LVPYLTK[x]LESK	6	0	1289.759425	0.0086	0.0950
IHAYVK[x]VLTLSLMEELHK	5	0	2123.181179	0.0086	0.1550
NILK[x]VDIEVAVIPSEGFR	3	0	1998.114879	0.0086	0.1550
K[x]SAQVILSEIEVLEAEHRPFK	0	0	2422.321891	0.0086	0.1800
L[x]MTEFVDQVDDVVK	0	0	1636.801747	0.0086	0.1200
IQDAELAILQK[x]TQNLRR	10	0	2009.138070	0.0085	0.1450
ILAHREFPDLGVLEGK[x]R	15	0	1949.084584	0.0085	0.1450
K[x]HFEQVINEK	0	0	1270.666925	0.0085	0.0850
VATEK[x]DFLDAVQKVVK	4	0	1788.998462	0.0084	0.1350
WIAKQILDCIVNLSEPAK[x]K	17	0	2225.224100	0.0084	0.1600
M[x]SQARGFDRTITVFSPEGR	0	0	2154.063918	0.0084	0.1600
QGITEAYNQKAVEK[x]LMSR	13	0	2065.062523	0.0083	0.1500
FEAQK[x]DTVHMIFNQK	4	0	1834.903518	0.0083	0.1250
NLSNVVEISGK[x]GVFV	10	0	1560.851081	0.0083	0.1250
QFPDIYGIIFLFK[x]WNSK	12	0	2115.119239	0.0082	0.1400
GIDWREALEK[x]TEEK	9	0	1702.852533	0.0082	0.1150
KFRK[x]PIGATWK	3	0	1330.787310	0.0082	0.0900
E[x]SLQRLLQGAR	0	0	1269.715268	0.0082	0.0900
DLVLALDTPRTAAVNIK[x]VR	16	0	2064.205418	0.0082	0.1550
DYEQFGYFK[x]RMGNIEM	8	0	2026.891629	0.0081	0.1300
FHQLK[x]PTRVLTLAMVK	4	0	1881.102150	0.0081	0.1300
DQIGEEK[x]TILQSLLQR	6	0	1870.015898	0.0081	0.1300
DGIQDIMPSQAK[x]ELKK	11	0	1799.945046	0.0081	0.1300
LFQVEYAIEAIK[x]LGSTAIGVK	11	0	2249.267011	0.0081	0.1700
NTWNSTLETAK[x]AKYASQK	10	0	2040.027522	0.0081	0.1450
EK[x]ASK	1	0	561.312197	0.0080	0.0400
QGEIDYEALVK[x]LTDGTNGADLR	10	0	2377.176020	0.0080	0.1750
N[x]SSSDMAYTSMFKGNQK	0	0	1894.818860	0.0079	0.1350
SSEETEDK[x]KMQE	7	0	1439.608537	0.0079	0.0950
INHEHFMDGILEVQMRK[x]SK	16	0	2311.156430	0.0079	0.1500
EDLTDEEK[x]AASIAVEDEKR	7	0	2147.022884	0.0079	0.1500
LVK[x]APALDGALQGVIQFMK	2	0	1998.133505	0.0079	0.1500
AFGRVYATMQK[x]LQK	10	0	1639.886752	0.0079	0.1100
D[x]RGKLVR	0	0	842.508589	0.0079	0.0550
LGVK[x]PPK	3	0	737.479921	0.0079	0.0550
MILELTNHLEELKK[x]YINR	13	0	2256.229913	0.0078	0.1400
QGDVLLNKLQK[x]YQATVMR	10	0	2104.146189	0.0078	0.1400
AVEKLSVEALNSLTGEFK[x]GK	17	0	2119.152381	0.0077	0.1550
IDRK[x]VEFGLPDLEGR	3	0	1742.931448	0.0077	0.1150
LLK[x]LEEAMKITTDAFTSAGER	2	0	2323.209235	0.0076	0.1600
GILGIDAALGGQATK[x]LAAEDHK	14	0	2148.153776	0.0075	0.1650
GMALGSANEKIEASK[x]GLIDR	14	0	2059.073086	0.0075	0.1500
TPNDTQKYSNDK[x]SIVNSM	11	0	2040.942138	0.0075	0.1350
IK[x]ENQEKISNNK	1	0	1443.768084	0.0075	0.0900
K[x]VEFGLPDLEGR	0	0	1358.719350	0.0075	0.0900
QVARNELEK[x]LNFSSLK	8	0	1875.021318	0.0075	0.1200
EFEIIK[x]GVLCQFRR	5	0	1793.960971	0.0075	0.1050
S[x]QAR	0	0	460.239372	0.0075	0.0300
K[x]FDSGGGDNGANNQFAGNQSM	0	0	2114.871099	0.0074	0.1550
K[x]SGFEKIDLTR	0	0	1292.708787	0.0073	0.0800
NTWNSTLETAKAK[x]YASQK	12	0	2040.027522	0.0072	0.1300
WRDATDDK[x]R	7	0	1161.552629	0.0072	0.0650
INVKK[x]SYDYSATMYTR	4	0	1938.950858	0.0072	0.1150
LGVQSISLTNNFPK[x]VFAMGDK	13	0	2265.182631	0.0071	0.1500
VLVDK[x]SR	4	0	815.486459	0.0071	0.0500
VLNK[x]EHLEADFVTQVAVRR	3	0	2223.212290	0.0071	0.1350
AQSGPDASAK[x]LPTVIPTTR	9	0	1909.026796	0.0071	0.1350
ARQAAK[x]ASVVETVTLTK	5	0	1772.015506	0.0071	0.1200
HK[x]FQDILLGAGQAIK	1	0	1637.925245	0.0070	0.1050
ELVSK[x]ASPIAGSEGK	4	0	1471.788150	0.0070	0.1050
KLPNIEEATFDK[x]R	11	0	1559.830681	0.0069	0.0900
VSEVLNSEDITGIQEK[x]STDLR	15	0	2332.175685	0.0069	0.1450
GDVAASILDK[x]YRTGIATMLTR	9	0	2251.199340	0.0069	0.1450
VVDASIVSK[x]ALGNFVASVLAR	8	0	2115.205083	0.0069	0.1450
INVK[x]KSYDYSATMYTR	3	0	1938.950858	0.0069	0.1100
TLDQIAAK[x]LYFYYILFFEK	7	0	2385.265950	0.0068	0.1300
IGDLCAFTDALSK[x]YEAEFR	12	0	2205.041118	0.0068	0.1300
TGPPGPPCGGK[x]FMLKLGVK	10	0	1940.037500	0.0068	0.1300
IDLTRIVK[x]SAK	7	0	1242.765906	0.0068	0.0750
K[x]PTSELAIGASLEK	0	0	1442.797987	0.0068	0.0950
INEDSK[x]LAVNENLASSK	5	0	1830.932231	0.0068	0.1150
NSSSDMAYTSMFKGNQK[x]VVK	16	0	2221.050634	0.0068	0.1350
S[x]RQETQYKIDELVSNNEK	0	0	2180.070835	0.0067	0.1200
GK[x]VAVFDSQTQPPVLWFR	1	0	2074.099899	0.0067	0.1200
DDINLDEASAMAVK[x]FLSK	13	0	1965.971650	0.0067	0.1200
ANNWSK[x]FTATAALGVIHR	5	0	1956.032885	0.0067	0.1200
MK[x]LSLFSNK	1	0	1066.584449	0.0067	0.0600
M[x]SQARGFDR	0	0	1066.497761	0.0067	0.0600
AKYASQK[x]RP	6	0	1047.582476	0.0067	0.0600
ELFDPIISDRHGGYK[x]PTDK	14	0	2187.095930	0.0066	0.1250
HK[x]FQDILLGAGQAIKAGNR	1	0	2036.127841	0.0066	0.1250
TGPPGPPCGGKFMLK[x]LGVK	14	0	1940.037500	0.0066	0.1250
IANYDPAEIRFNLMVICK[x]DK	17	0	2409.218357	0.0065	0.1300
KTTEEK[x]EATPMEMDEEK	5	0	2024.891743	0.0065	0.1100
K[x]EDSSPCGYIIRILSGEQTVK	0	0	2379.210294	0.0064	0.1350
DDLSGAEIK[x]AIVSEAGLLALR	8	0	2140.173842	0.0064	0.1350
KEFEIIK[x]GVLCQFR	6	0	1765.954825	0.0064	0.0900
WDLSK[x]QEALYLAQR	4	0	1719.894338	0.0064	0.0900
LK[x]YYEQK	1	0	970.512337	0.0064	0.0450
LALTK[x]PK	4	0	769.506134	0.0064	0.0450
GYIGDPIK[x]FVR	7	0	1263.697497	0.0064	0.0700
SK[x]RHQGVLEIEFMIDHNMK	1	0	2311.156430	0.0063	0.1200
Q[x]SRQETQYKIDELVSNNEK	0	0	2308.129407	0.0063	0.1200
ATLEIYHEDNNRAEAK[x]DVAK	15	0	2286.123929	0.0063	0.1250
SNNIK[x]ENEQKIK	4	0	1443.768084	0.0063	0.0750
NK[x]ELISVSAASK	1	0	1245.692803	0.0063	0.0750
YDK[x]KDLVR	2	0	1035.571243	0.0063	0.0500
K[x]LAR	0	0	486.327789	0.0063	0.0250
TEPKAVDEEMK[x]VR	10	0	1530.771118	0.0062	0.0800
IVRTLIDK[x]FSGEK	7	0	1504.861253	0.0062	0.0800
QYSAKAK[x]WSTAETLTNNK	6	0	2040.027522	0.0061	0.1100
KK[x]ELFDCLK	1	0	1179.632121	0.0061	0.0550
ERDCTAYNIYDK[x]NK	11	0	1788.810014	0.0061	0.0850
GYSKPNERATK[x]QSK	10	0	1592.826990	0.0061	0.0850
LGIDPPK[x]GIMLYGPPGTGK	6	0	1910.033463	0.0061	0.1150
IAK[x]GAIEKVDDLLTTQAEAK	2	0	2113.162944	0.0060	0.1200
S[x]GYDRALSVFSPDGR	0	0	1625.779708	0.0060	0.0900
DAVVLGVEK[x]R	8	0	1084.624003	0.0060	0.0600
M[x]CSPSATLTHR	0	0	1259.575014	0.0059	0.0650
AASIAVEDEK[x]R	9	0	1187.614557	0.0059	0.0650
N[x]STEEIDLYNRWKALER	0	0	2136.059881	0.0059	0.1000
YGLQGPTWLVHK[x]ENAINK	11	0	2067.090061	0.0058	0.1050
LLVK[x]DR	3	0	742.470084	0.0058	0.0350
K[x]EVAEADIASKDLEETDER	0	0	2147.022884	0.0058	0.1100
ELVSK[x]ASPIAGSEGKEAYR	4	0	1991.032273	0.0058	0.1100
YAGMFATALAYCGTSNSK[x]IVR	17	0	2280.103000	0.0057	0.1200
NELEKLNFSSLK[x]MK	11	0	1679.891560	0.0057	0.0800
VIPVEELKEIK[x]QIK	10	0	1665.007573	0.0057	0.0800
VLNK[x]GDSGEMSLQK	3	0	1504.755469	0.0057	0.0800
LK[x]LEAIMYDTELNSEGSAPAVR	1	0	2406.209961	0.0057	0.1250
TDNHLSSTLEK[x]LSFK	10	0	1718.883832	0.0057	0.0850
DHDLAPLYK[x]YLSENPK	8	0	1901.952241	0.0056	0.0900
QYSAK[x]AKWSTAETLTNNK	4	0	2040.027522	0.0056	0.1000
QVK[x]LLFIEK	2	0	1116.690625	0.0056	0.0500
SSEETEDK[x]K	7	0	1051.466899	0.0056	0.0500
TLIDK[x]FSGEK	4	0	1136.607685	0.0055	0.0550
LISGK[x]LDEAR	4	0	1100.618917	0.0055	0.0550
LSVEALNSLTGEFKGK[x]YYPLK	15	0	2356.267737	0.0055	0.1150
YSNDK[x]SIVNSM	4	0	1256.570643	0.0055	0.0600
IEFATITK[x]DTTK	7	0	1366.734330	0.0054	0.0650
ILIDK[x]ARVEAQNHK	4	0	1633.926306	0.0054	0.0750
K[x]VNQIESQMAMAEK	0	0	1605.785384	0.0054	0.0750
M[x]SFLELTEVWGKPQK	0	0	1791.922859	0.0053	0.0800
DGIQDIMPSQAK[x]ELK	11	0	1671.850090	0.0053	0.0800
TVQK[x]VETAVLSTTVK	3	0	1602.919156	0.0053	0.0800
SSSDMAYTSMFK[x]GNQK	11	0	1780.775938	0.0053	0.0850
K[x]TTEEKEATPMEMDEEK	0	0	2024.891743	0.0053	0.0900
EAADFIFDICGIAGIK[x]K	15	0	1866.954882	0.0053	0.0900
NRLK[x]AYQGIYLMSIR	3	0	1825.003168	0.0050	0.0750
INVK[x]FFEKEDVQSLK	3	0	1822.982813	0.0050	0.0750
CAEAENSSDLFK[x]LGVMYAK	11	0	2131.991727	0.0050	0.0950
VVKVDAQDFLK[x]VAETR	10	0	1817.004608	0.0050	0.0800
ENK[x]IQR	2	0	786.434760	0.0050	0.0300
LRWK[x]R	3	0	757.471088	0.0050	0.0250
NK[x]GTMK	1	0	677.353010	0.0050	0.0300
GTK[x]R	2	0	460.275756	0.0050	0.0200
G[x]VFK	0	0	449.263798	0.0050	0.0200
IVAFVGSPIVEDEK[x]NLIRLAK	13	0	2310.331003	0.0048	0.1000
EDWEKYQK[x]PVDTEEENDK	7	0	2281.002149	0.0047	0.0850
LMSKVAEK[x]AQINTQEYGR	7	0	2065.062523	0.0047	0.0850
NSTEEIDLYNRWK[x]ALER	12	0	2136.059881	0.0047	0.0800
NRQYQEVVK[x]QGDVLLNK	8	0	2030.090787	0.0047	0.0800
QNTPVLFDSK[x]EAVLKLK	9	0	1929.093418	0.0047	0.0800
QETQYK[x]IDELVSNNEK	5	0	1936.937709	0.0047	0.0750
STELQIGVVEDDK[x]PFR	12	0	1831.931505	0.0047	0.0750
IDK[x]NTWNSTLETAKAK	2	0	1818.947489	0.0047	0.0750
KPPVQPLAYK[x]SATPFR	9	0	1799.009303	0.0047	0.0750
VVGQLLEK[x]LKPLIEK	7	0	1706.070505	0.0047	0.0700
D[x]GIQDIMPSQAK	0	0	1301.628489	0.0046	0.0550
K[x]GYQTIELDKK	0	0	1321.724101	0.0045	0.0500
TELFK[x]ASTSAK	4	0	1181.629146	0.0045	0.0500
YFATLQKSK[x]R	8	0	1240.692746	0.0045	0.0450
NIK[x]VIMATNR	2	0	1158.654253	0.0045	0.0450
TMGKNK[x]VLVK	5	0	1116.668841	0.0045	0.0450
EK[x]SPAIIFIDELDAIGTK	1	0	1959.056365	0.0044	0.0800
FK[x]LNVYKYR	1	0	1229.692020	0.0044	0.0400
LTLEAMDLEIVEK[x]EHFK	12	0	2044.054981	0.0044	0.0750
NSSSDMAYTSMFK[x]GNQK	12	0	1894.818860	0.0044	0.0750
SEAAEFEYK[x]NGYPMPCDVLAK	8	0	2418.087074	0.0043	0.0900
YK[x]SYLLQHREWDSK	1	0	1851.926697	0.0043	0.0600
NELEK[x]LNFSSLKMK	4	0	1679.891560	0.0043	0.0600
LKPLIEK[x]GGDWERK	6	0	1667.935808	0.0043	0.0600
ATLTGMK[x]IDVLFSK	6	0	1522.842826	0.0043	0.0600
M[x]MGINER	0	0	849.383652	0.0043	0.0300
YASQK[x]RP	4	0	848.450409	0.0043	0.0300
INEDSK[x]LAVNENLASSKSSM	5	0	2136.036759	0.0043	0.0850
EYLEK[x]NWKEGLSR	4	0	1650.836493	0.0042	0.0550
ELLK[x]PSASVALQR	3	0	1410.819391	0.0042	0.0550
TPDK[x]GYGHRDDIFIPLSEK	3	0	2187.095930	0.0042	0.0800
VGIKPPK[x]GVLLYGPPGTGKTLLAR	6	0	2431.467763	0.0042	0.1000
D[x]TEMSVNMSDFLHDQATR	0	0	2095.893807	0.0042	0.0750
M[x]ESLQRLLQGAR	0	0	1400.755746	0.0042	0.0500
ERK[x]PRR	2	0	840.504172	0.0042	0.0250
GK[x]LVRK	1	0	699.475505	0.0042	0.0250
MHNNHAK[x]SLPPEEYDEK	6	0	2037.921346	0.0041	0.0700
KAMVNIDTIDNK[x]VATTM	11	0	1863.943328	0.0041	0.0700
GAIEK[x]VDDLLTTQAEAK	4	0	1800.946820	0.0041	0.0700
GTCAGEVFMALK[x]GMALGSANEK	11	0	2241.059087	0.0041	0.0900
KELFDCLK[x]IMR	7	0	1451.762804	0.0041	0.0450
LELK[x]KANWCDK	3	0	1403.723052	0.0041	0.0450
LFLLRIVAFDQLVK[x]EK	13	0	1931.160709	0.0041	0.0650
EIK[x]IIYSDIDVDPVKPEHVGK	2	0	2393.284112	0.0040	0.0850
LREWNQNIK[x]NLSNVVEISGK	8	0	2340.254878	0.0040	0.0800
TITDGK[x]IYVEVERAR	5	0	1748.942012	0.0040	0.0600
VNLYK[x]FREER	4	0	1352.720019	0.0040	0.0400
WK[x]TLSKESAR	1	0	1204.656362	0.0040	0.0400
NLQVAK[x]SLDK	5	0	1114.634566	0.0040	0.0400
ASK[x]ER	2	0	589.318344	0.0040	0.0200
K[x]VIAR	0	0	585.396198	0.0040	0.0200
VPDK[x]LIDASTVKHVFPITK	3	0	2107.204023	0.0039	0.0750
VVK[x]GNQKFSSTADYMNMSS	2	0	2092.955678	0.0039	0.0750
SRQETQYK[x]IDELVSNNEK	7	0	2180.070835	0.0039	0.0700
YPMDAHK[x]SELEGVEEARR	6	0	2116.000652	0.0039	0.0700
QIQPK[x]TFANLVSSTLYEK	4	0	2066.104707	0.0039	0.0700
ATSAGPK[x]QTETINWLEKR	6	0	2029.059155	0.0039	0.0700
K[x]DGIQDIMPSQAK	0	0	1429.723444	0.0038	0.0500
NILK[x]VDIEVAVIPSEGFRQR	3	0	2282.274552	0.0038	0.0750
LALTK[x]PKGTPGYGPLGVLPK	4	0	2006.192733	0.0038	0.0750
FLHDK[x]NSDYKETLIFK	4	0	1997.025735	0.0037	0.0600
VPDKLIDASTVK[x]HVFPITK	11	0	2107.204023	0.0037	0.0700
VVKGNQK[x]FSSTADYMNMSS	6	0	2092.955678	0.0037	0.0700
DELWK[x]NDDQLTYTYK	4	0	1930.894787	0.0037	0.0550
VEFK[x]MGNGKMVEISR	3	0	1723.874862	0.0037	0.0550
SPSGNDALNDK[x]KGTK	10	0	1530.763724	0.0037	0.0550
LKK[x]TLEVLYLK	2	0	1346.853655	0.0036	0.0400
QYQEVVKQGDVLLNK[x]LQK	14	0	2129.184348	0.0036	0.0650
S[x]FLELTEVWGKPQK	0	0	1660.882380	0.0036	0.0500
ASK[x]GSNDDEMKIDK	2	0	1536.708913	0.0036	0.0500
QNLFVPTSDKEK[x]ASFAR	11	0	1937.000583	0.0035	0.0600
GTK[x]TSETNDRNSTNNTK	2	0	1866.866670	0.0035	0.0600
TVLQDVEANIAALMQATK[x]QR	17	0	2199.168042	0.0035	0.0700
G[x]QAQSGNFSNFGDGANGDNK	0	0	1983.830620	0.0035	0.0700
LSVEALNSLTGEFK[x]GKYYPLK	13	0	2356.267737	0.0033	0.0700
HIEVGDSVLVK[x]IITKEGVETR	10	0	2321.295344	0.0033	0.0700
VLELRAELDK[x]IGLSK	9	0	1682.992985	0.0033	0.0500
AIDLYKEVLNK[x]GVSK	10	0	1675.950788	0.0033	0.0500
VHVTQEDFELAVAK[x]VLNK	13	0	2039.105042	0.0033	0.0600
VMK[x]EDNLILRTR	2	0	1486.828906	0.0033	0.0400
ATAIGRASK[x]AAR	8	0	1171.678492	0.0033	0.0400
D[x]YDLVR	0	0	779.381332	0.0033	0.0200
GILLYGPPGTGK[x]TLLAR	11	0	1726.014054	0.0032	0.0550
ATAGPIIADKNCK[x]K	12	0	1485.797272	0.0032	0.0450
EDLTDEEKAASIAVEDEK[x]R	17	0	2147.022884	0.0032	0.0600
EYLEK[x]NWK	4	0	1108.555260	0.0031	0.0250
LVK[x]ERQAR	2	0	998.598459	0.0031	0.0250
AKSAK[x]IVR	4	0	871.560288	0.0031	0.0250
CTK[x]IIENEQSAEK	2	0	1548.745296	0.0031	0.0400
ELISVSAASK[x]ILSNITYSYK	9	0	2186.183345	0.0030	0.0600
SGFEK[x]IDLTR	4	0	1164.613831	0.0030	0.0300
ERK[x]PR	2	0	684.403070	0.0030	0.0150
E[x]SLQR	0	0	631.328907	0.0030	0.0150
K[x]DLVR	0	0	629.386026	0.0030	0.0150
GK[x]LVR	1	0	571.380549	0.0030	0.0150
YK[x]DGVILAADSRTTMGAYIANR	1	0	2385.210964	0.0030	0.0650
MTDK[x]YAFSLTTFSPNGK	3	0	1906.913413	0.0029	0.0500
L[x]FKSLGSGMDQEKVLNK	0	0	1893.002891	0.0029	0.0500
SPAIIFIDELDAIGTK[x]R	15	0	1858.019923	0.0029	0.0500
DKPK[x]YEPPVPTR	3	0	1425.761546	0.0029	0.0350
DYGK[x]FLSAMHDLPVRGNAK	3	0	2118.067943	0.0029	0.0550
VVGSELIQK[x]YLGDGPRLVR	8	0	2098.189768	0.0029	0.0550
GNAKFGDGIQIAQLALK[x]HR	16	0	2036.127841	0.0029	0.0550
WSELRK[x]R	5	0	973.545700	0.0029	0.0200
LVRK[x]CIK	3	0	915.568742	0.0029	0.0200
K[x]TLEVLYLKMHNNHAK	0	0	1938.050842	0.0028	0.0450
QTLNK[x]IALDEQIQALK	4	0	1825.030821	0.0028	0.0450
A[x]TTVKDTMNVDINAIK	0	0	1732.902849	0.0028	0.0450
DELWKNDDQLTYTYK[x]DEK	14	0	2303.059268	0.0028	0.0500
M[x]NSTEEIDLYNRWKALER	0	0	2267.100359	0.0028	0.0500
IDRK[x]ILFENPDEATK	3	0	1787.941677	0.0027	0.0400
DK[x]PKYEPPVPTRTGR	1	0	1739.931783	0.0027	0.0400
LK[x]VELAKQNLFVPTSDK	1	0	1929.093418	0.0026	0.0450
LSGVVEGIFQK[x]CYAKNEWR	10	0	2283.146914	0.0026	0.0500
QLMTEFVDQVDDVVK[x]YEIDK	14	0	2413.172181	0.0025	0.0500
IINRDIGK[x]VVDK	7	0	1368.808828	0.0025	0.0300
DTTKNK[x]MVCK	5	0	1223.600166	0.0025	0.0250
VYATMQK[x]LQK	6	0	1208.658670	0.0025	0.0250
RFDSEK[x]AGDR	5	0	1179.563192	0.0025	0.0250
G[x]GLGYPEDAIGK	0	0	1175.582198	0.0025	0.0300
PRK[x]QYSAK	2	0	976.545365	0.0025	0.0200
S[x]QARGFDR	0	0	935.457282	0.0025	0.0200
FSGEK[x]K	4	0	694.364957	0.0025	0.0150
AAK[x]ASR	2	0	602.349976	0.0025	0.0150
ASK[x]AAR	2	0	602.349976	0.0025	0.0150
M[x]SSK	0	0	451.210047	0.0025	0.0100
SALSTLNGFVEELK[x]AEVRR	13	0	2118.143212	0.0024	0.0450
AIGSGSEPAK[x]SELVKEFHK	9	0	2013.053008	0.0024	0.0450
CSPSATLTHRTMTEK[x]AR	14	0	1945.946117	0.0024	0.0400
WIEALRDIK[x]SMIADK	8	0	1787.960303	0.0023	0.0350
QYQEVVK[x]QGDVLLNK	6	0	1759.946763	0.0023	0.0350
EFEIIK[x]GVLCQFR	5	0	1637.859869	0.0023	0.0300
LVPYLTK[x]LESKQR	6	0	1573.919099	0.0023	0.0300
KNEEK[x]LAEFDK	4	0	1349.682631	0.0023	0.0250
YACK[x]ILGVVEGQFSRPAK	3	0	2022.071968	0.0022	0.0400
K[x]TLEVLYLK	0	0	1105.674641	0.0022	0.0200
LNADVLGQLIK[x]KYYSFDNSLK	10	0	2428.300096	0.0021	0.0450
MKLSLFSNK[x]ENELR	8	0	1707.897707	0.0021	0.0300
WAIK[x]EKR	3	0	929.544639	0.0021	0.0150
TMTEK[x]AR	4	0	835.422145	0.0021	0.0150
WK[x]ALERQLEMLDLQEGFIK	1	0	2346.240476	0.0021	0.0400
TTLFKSELAQSK[x]YLMNVSR	11	0	2215.166981	0.0021	0.0400
KEPPVYTPPK[x]DK	9	0	1397.755400	0.0021	0.0250
RHNFVGLFVELSK[x]LLVK	12	0	1998.177753	0.0021	0.0350
K[x]IEIPLPNEVGRMEILK	0	0	1978.128419	0.0021	0.0350
VELAK[x]QNLFVPTSDKEK	4	0	1945.051948	0.0021	0.0350
IAGEHLSNGEK[x]PLLTPEKDFSK	10	0	2409.253874	0.0020	0.0450
VDK[x]PDGTMDYDSMDNIFFAK	2	0	2308.002683	0.0020	0.0400
QDLADATVETLKAIEGK[x]IAR	16	0	2141.169090	0.0020	0.0400
DGSSGGTIRMVILNK[x]DGMER	14	0	2135.046217	0.0020	0.0400
VADLK[x]KLEGTIDYQK	4	0	1719.940617	0.0020	0.0300
WKTLSK[x]ESAR	5	0	1204.656362	0.0020	0.0200
SGK[x]KR	2	0	574.355062	0.0020	0.0100
LGVK[x]R	3	0	571.380549	0.0020	0.0100
DIGKVVDK[x]CFGIK	7	0	1477.796212	0.0019	0.0250
IGLHDDAYLDVCK[x]YYR	12	0	1999.946105	0.0019	0.0300
M[x]SGYDRALSVFSPDGR	0	0	1756.820186	0.0019	0.0300
M[x]SRSYDSR	0	0	1000.439581	0.0019	0.0150
QDRGK[x]LVR	4	0	970.567161	0.0019	0.0150
F[x]PTDDDDK	0	0	951.382115	0.0019	0.0150
SELAQSK[x]YLMNVSR	6	0	1624.824212	0.0018	0.0250
QLASYYHK[x]ESNALFMVR	7	0	2056.019935	0.0018	0.0300
GIESEAYESVLDLAK[x]ICDVR	14	0	2266.115004	0.0018	0.0350
YTLYDQNDTK[x]EWLDK	9	0	1930.894787	0.0017	0.0250
YYIIMGLQASK[x]LRNK	10	0	1796.997022	0.0017	0.0250
SPSGNDALNDKK[x]GTK	11	0	1530.763724	0.0017	0.0250
YTSLSEEQKMK[x]SDINAHK	10	0	2108.020718	0.0017	0.0300
FFPYYVYTTVAGIDK[x]EGK	14	0	2097.045801	0.0017	0.0300
K[x]FTGGVLMLIDR	0	0	1348.753625	0.0017	0.0200
K[x]INVKFFEK	0	0	1151.670224	0.0017	0.0150
NK[x]RGGDEWK	1	0	1088.536254	0.0017	0.0150
NIPK[x]AR	3	0	697.423471	0.0017	0.0100
SVQPTAKTVQK[x]VETAVLSTTVK	10	0	2314.310659	0.0016	0.0350
AGNRSVMAPLFLHDK[x]YDGR	14	0	2146.074090	0.0016	0.0300
TTSNICHRLNADVLGQLIK[x]K	18	0	2280.237118	0.0015	0.0300
E[x]TIDNAETMK	0	0	1150.517549	0.0015	0.0150
LDSK[x]NVQLAK	3	0	1114.634566	0.0015	0.0150
LYNKFK[x]TNHGNPFM	5	0	1709.834718	0.0014	0.0200
YK[x]VNLYK	1	0	926.522509	0.0014	0.0100
IEPLK[x]LK	4	0	839.547996	0.0014	0.0100
IAGEHLSNGEK[x]PLLTPEK	10	0	1932.031547	0.0014	0.0250
EQK[x]PEVDYSEK	2	0	1350.630263	0.0014	0.0150
LENVK[x]IYADLK	4	0	1304.733939	0.0014	0.0150
G[x]LGYPEDAIGK	0	0	1118.560737	0.0014	0.0150
IEPLKLK[x]VLVQGLER	6	0	1734.076651	0.0013	0.0200
SSSDMAYTSMFKGNQK[x]VVK	15	0	2107.007711	0.0013	0.0250
VLKLTLEAMDLEIVEK[x]EHFK	15	0	2384.302404	0.0012	0.0250
NLQVAK[x]SLDKQMVEER	5	0	1886.988302	0.0012	0.0200
EK[x]TSNNTNRTNSTDEK	1	0	1837.840123	0.0012	0.0200
TK[x]INLIETLRTITDGK	1	0	1815.046470	0.0012	0.0200
VLK[x]TKDEGGPAGGLYI	2	0	1616.877294	0.0012	0.0200
VSAMMSCACQK[x]R	10	0	1427.614109	0.0012	0.0150
K[x]ILFENPDEATK	0	0	1403.729579	0.0012	0.0150
K[x]YDK	0	0	552.290736	0.0012	0.0050
MMGINERK[x]GFDFEYYQR	7	0	2182.992731	0.0012	0.0200
AVDEEMK[x]VR	6	0	1075.533141	0.0011	0.0100
TPDK[x]GYGHR	3	0	1029.499144	0.0011	0.0100
SSK[x]VYISPK	2	0	1007.565097	0.0011	0.0100
SSCK[x]IVFRSELQDK	3	0	1695.861321	0.0011	0.0150
MPIDFKGFICK[x]VVDK	10	0	1795.936398	0.0010	0.0150
DIK[x]VIMATNR	2	0	1159.638269	0.0010	0.0100
RK[x]GTK	1	0	588.370711	0.0010	0.0050
LLKLEEAMK[x]ITTDAFTSAGER	8	0	2323.209235	0.0010	0.0200
IPDSTYEMVGGLEK[x]QIK	13	0	1906.970924	0.0009	0.0150
NDGTIVIRK[x]LEETDVAK	8	0	1900.026461	0.0009	0.0150
MEQK[x]PEVDYSEKFAELQK	3	0	2198.056433	0.0008	0.0150
VGKSAVIK[x]TSTR	7	0	1245.740419	0.0008	0.0100
D[x]RQEQR	0	0	830.399437	0.0008	0.0050
DKK[x]DQK	2	0	760.407879	0.0008	0.0050
SLEFK[x]ASELAEDFHIPVTR	4	0	2188.116331	0.0008	0.0150
LLK[x]VTVSKGVAIDLLEECK	2	0	2114.201970	0.0008	0.0150
DAYVYSIVAIARIK[x]LISGK	13	0	2079.209109	0.0008	0.0150
FSGEKK[x]SLPLQIEVANDCIK	5	0	2275.188107	0.0008	0.0150
LALTKPK[x]GTPGYGPLGVLPK	6	0	2006.192733	0.0008	0.0150
YEVGAEYIK[x]KVIAR	8	0	1637.914013	0.0007	0.0100
LK[x]WSDER	1	0	932.471536	0.0007	0.0050
LK[x]PQDER	1	0	884.471536	0.0007	0.0050
SVQPTAK[x]TVQKVETAVLSTTVK	6	0	2314.310659	0.0007	0.0150
ILPNK[x]VDPLVSLMMVEK	4	0	1925.072882	0.0006	0.0100
NKHCLIK[x]MNHGTTTLAFR	6	0	2141.098527	0.0006	0.0100
IK[x]ILFSDVK	1	0	1061.648429	0.0006	0.0050
GKSALSTLNGFVEELK[x]AEVR	15	0	2147.158527	0.0005	0.0100
GIDLKSIAEK[x]MNGASGAELK	9	0	2031.066940	0.0005	0.0100
LK[x]VLVQGLER	1	0	1153.718232	0.0005	0.0050
TIDNAETMK[x]K	8	0	1149.569917	0.0005	0.0050
NKELISVSAASK[x]ILSNITYSYK	11	0	2428.321223	0.0005	0.0100
FVK[x]LGIDPPKGIMLYGPPGTGK	2	0	2284.265236	0.0005	0.0100
K[x]LEGTIDYQKL	0	0	1306.713204	0.0005	0.0050
ETLIFK[x]CIDMFIHK	5	0	1793.920748	0.0004	0.0050
LK[x]PLIEKGGDWERK	1	0	1667.935808	0.0004	0.0050
VVTSKLLK[x]PRVNNR	7	0	1622.994323	0.0004	0.0050
LGISATALSPEEK[x]K	12	0	1442.797987	0.0004	0.0050
NK[x]PDERFNTGVVNVR	1	0	1743.901545	0.0003	0.0050
AHILRIHAK[x]SMAIDK	8	0	1702.966393	0.0003	0.0050
AGDFQGLNEQLVSLFK[x]K	15	0	1892.999523	0.0003	0.0050
SDEINEVLNK[x]YQETQRQS	9	0	2180.034451	0.0003	0.0050
QETQYKIDELVSNNEK[x]IWK	15	0	2364.196029	0.0003	0.0050
K[x]LIRIDDHIGIAIAGLAPDAR	0	0	2227.279973	0.0002	0.0050
# precursors: 1
Precursor: 3015.7216	4	0.9974	0
K[x]IFTIHTSK(0)	TLLAK[x]AVANQTSATFLR(4)	2.5800	3015.7119	138.0681
TAALSARPAK[x]NIR(9)	LRTFHILEPK[x]EK(9)	0.9550	3015.7344	138.0681
LLK[x]VTVSK(2)	LENVK[x]IYADLKINEDSK(4)	0.8400	3015.7106	138.0681
GTLK[x]VHTIRLR(3)	IKTLSMEK[x]HTELR(7)	0.8350	3015.7378	138.0681
EIK[x]PNIR(2)	TIPPLTTVK[x]GSDAAPQASKK(8)	0.7950	3015.6967	138.0681
EK[x]RTFLR(1)	QNTPVLFDSK[x]EAVLKLK(9)	0.7900	3015.7119	138.0681
EK[x]RTFLR(1)	LK[x]VELAKQNLFVPTSDK(1)	0.7550	3015.7119	138.0681
TK[x]INLIETLR(1)	LIKK[x]SSEQANLYER(3)	0.7400	3015.6967	138.0681
GTLK[x]VHTIRLR(3)	IK[x]TLSMEKHTELR(1)	0.7250	3015.7378	138.0681
TK[x]INLIETLR(1)	LIK[x]KSSEQANLYER(2)	0.6750	3015.6967	138.0681
EIK[x]PNIR(2)	IQDAELAILQK[x]TQNLRR(10)	0.6100	3015.7191	138.0681
K[x]TELFK(0)	HNFVGLFVELSK[x]LLVKDR(11)	0.5750	3015.7160	138.0681
VEPIPLINGEK[x]R(10)	GYARAIHK[x]LGSTLK(7)	0.5150	3015.7232	138.0681
IFRQK[x]SLEK(4)	GVLLYGPPGTGK[x]TMLVK(11)	0.5100	3015.7193	138.0681
K[x]TELFK(0)	HNFVGLFVELSKLLVK[x]DR(15)	0.4900	3015.7160	138.0681
LLRPRK[x]R(5)	LGVK[x]PPKGCLMFGPPGTGK(3)	0.4850	3015.7353	138.0681
ERK[x]PRR(2)	K[x]AQSGPDASAKLPTVIPTTR(0)	0.4800	3015.6940	138.0681
LLRPRK[x]R(5)	K[x]APNTVYAVQFLEAVYK(0)	0.4650	3015.7384	138.0681
LRHTVIK[x]TGLR(6)	IKTLSMEK[x]HTELR(7)	0.4300	3015.7378	138.0681
YDK[x]KDLVR(2)	HNFVGLFVELSK[x]LLVK(11)	0.4200	3015.7160	138.0681
