# Supplementary material for: ECL: an exhaustive search tool for the identification of cross-linked peptides using whole database
Source: BMC Bioinformatics. 2016 May 20;17:217. doi: 10.1186/s12859-016-1073-y (PMC4874008; doi:10.1186/s12859-016-1073-y)
Supplement: Additional file 5 — Kojak’s pre-selection list of PSMs only identified by ECL. (ZIP 5147 kb) [file 12859_2016_1073_MOESM5_ESM.zip › Kojak's pre-selection ranks of ECL only peptides/Kojak's detailed results/aleitner_M1012_006/diagnostic_6079.txt]

Scan: 6079
TMLVK[x]AVANSTAANFIR	4	0	1805.982099	0.1226	2.0850
KTVQYATK[x]R	7	0	1093.624337	0.0772	0.6950
NLIRLAK[x]R	6	0	982.639929	0.0688	0.5500
M[x]PPK	0	0	471.251517	0.0625	0.2500
K[x]QLATSLRSR	0	0	1158.683243	0.0550	0.5500
NK[x]YAIQLPLPPK	1	0	1380.812854	0.0542	0.6500
SSK[x]DISSK	2	0	850.439569	0.0494	0.3950
K[x]DWNACKK	0	0	1048.512348	0.0487	0.3900
EDCKSLK[x]R	6	0	1034.517826	0.0487	0.3900
GK[x]SALSTLNGFVEELK	1	0	1691.909318	0.0475	0.7600
VGIK[x]PPK	3	0	737.479921	0.0464	0.3250
ARIEVEVYK[x]ITTGDR	8	0	1748.942012	0.0460	0.6900
VGCDRNK[x]YAIQLPLPPK	6	0	1968.061404	0.0453	0.7700
YYK[x]DGIYDLLHACVDR	2	0	1999.946105	0.0444	0.7100
M[x]GINER	0	0	718.343173	0.0433	0.2600
EK[x]RTFLR	1	0	948.550451	0.0429	0.3000
IQFCLALHNDSIK[x]SMR	12	0	1931.970877	0.0428	0.6850
K[x]WRLR	0	0	757.471088	0.0410	0.2050
ATAGPIIADK[x]NCKK	9	0	1485.797272	0.0407	0.5700
KPRVVTALTMLK[x]QHLFR	11	0	2037.203252	0.0403	0.6850
M[x]SER	0	0	521.226756	0.0400	0.1600
KSGNLPDADNSK[x]SDISK	11	0	1774.869635	0.0394	0.6700
IVKSAK[x]AK	5	0	843.554142	0.0388	0.3100
IEVEVYK[x]ITTGDR	6	0	1521.803799	0.0385	0.5000
LAHLSK[x]HPKFEEILTR	5	0	1918.078772	0.0378	0.6050
DEK[x]YTLYDQNDTK	2	0	1631.731422	0.0373	0.4850
IDK[x]NTWNSTLETAKAK	2	0	1818.947489	0.0372	0.5950
N[x]STEEIDLYNR	0	0	1352.620760	0.0364	0.4000
KSGFEK[x]IDLTR	5	0	1292.708787	0.0364	0.4000
EVIELPLK[x]NPELFLR	7	0	1809.039932	0.0360	0.5400
LGVK[x]PPK	3	0	737.479921	0.0357	0.2500
EK[x]ADAAFLR	1	0	1019.539945	0.0350	0.3150
S[x]SKDISSK	0	0	850.439569	0.0350	0.2800
FVK[x]LGIDPPK	2	0	1112.659326	0.0345	0.3450
M[x]MGINER	0	0	849.383652	0.0343	0.2400
I[x]DDQR	0	0	645.308172	0.0340	0.1700
KANWCDK[x]R	6	0	1076.518495	0.0338	0.2700
M[x]IDDQR	0	0	776.348650	0.0333	0.2000
YK[x]EDTALR	1	0	994.508312	0.0331	0.2650
TLLARAVAHHTDCK[x]FIR	13	0	2008.078783	0.0329	0.5600
TAAVNIK[x]VR	6	0	970.592313	0.0328	0.2950
IINRDIGK[x]VVDK	7	0	1368.808828	0.0325	0.3900
K[x]LGVKPPK	0	0	865.574877	0.0325	0.2600
AK[x]RAER	1	0	729.424532	0.0325	0.1950
ARLTQLLSQIK[x]EEQGDIK	10	0	2069.147964	0.0322	0.5800
LVK[x]ER	2	0	643.401675	0.0320	0.1600
ASK[x]ERAER	2	0	945.499144	0.0319	0.2550
DQPK[x]KVGQYIR	3	0	1330.735668	0.0318	0.3500
D[x]YTMAQPEFFKAVR	0	0	1701.818400	0.0318	0.4450
K[x]RR	0	0	458.307723	0.0317	0.0950
SAKGTK[x]R	5	0	746.439846	0.0314	0.2200
GGVHVKLAHLSK[x]HPK	11	0	1606.941898	0.0313	0.4700
K[x]LIR	0	0	528.374737	0.0313	0.1250
K[x]GEIR	0	0	601.354728	0.0310	0.1550
M[x]NSTEEIDLYNR	0	0	1483.661239	0.0308	0.3700
NK[x]PDER	1	0	757.371829	0.0308	0.1850
WK[x]VETQEAAVVDYPDR	1	0	1904.926754	0.0303	0.4850
MSSK[x]DISSK	3	0	981.480047	0.0300	0.2700
K[x]VEFGLPDLEGRAHILR	0	0	1949.084584	0.0300	0.5100
LAIEREPPFAPIESAK[x]R	15	0	1923.057703	0.0300	0.5100
K[x]AMVNIDTIDNK	0	0	1360.701983	0.0296	0.3550
S[x]TLDLNHLADLYDRK	0	0	1772.905627	0.0293	0.4400
K[x]VGQYIR	0	0	862.502443	0.0293	0.2050
K[x]VEFGLPDLEGR	0	0	1358.719350	0.0292	0.3500
LRLQK[x]R	4	0	812.534410	0.0292	0.1750
M[x]SSKDISSK	0	0	981.480047	0.0289	0.2600
DQPKK[x]VGQYIR	4	0	1330.735668	0.0286	0.3150
TK[x]LVKER	1	0	872.544305	0.0286	0.2000
AK[x]IIDLR	1	0	827.522844	0.0286	0.2000
EPLK[x]EVVQFVGSR	3	0	1486.814306	0.0285	0.3700
M[x]FR	0	0	452.220553	0.0283	0.0850
K[x]FR	0	0	449.275030	0.0283	0.0850
NPELFLRVGIK[x]PPK	10	0	1606.955817	0.0282	0.3950
VLTLELYKK[x]LR	8	0	1374.859801	0.0282	0.3100
VVDK[x]DGIR	3	0	900.502835	0.0281	0.2250
K[x]DYTMAQPEFFKAVR	0	0	1829.913356	0.0280	0.4200
ATLTGMKIDVLFSK[x]IR	13	0	1792.027986	0.0278	0.4450
I[x]INR	0	0	514.322703	0.0275	0.1100
K[x]ACIIFFDEIDAIGGAR	0	0	1894.961028	0.0274	0.4650
EEYLRAAK[x]ASR	7	0	1292.683635	0.0273	0.3000
K[x]MSAQSCACMVR	0	0	1427.614109	0.0271	0.3250
K[x]ILFENPDEATK	0	0	1403.729579	0.0271	0.3250
MKLSLFSNK[x]ENELR	8	0	1707.897707	0.0268	0.3750
SFLELTEVWGK[x]PQK	10	0	1660.882380	0.0268	0.3750
YK[x]NENLENIEDVQLR	1	0	1875.932566	0.0267	0.4000
WK[x]R	1	0	488.285928	0.0267	0.0800
K[x]WR	0	0	488.285928	0.0267	0.0800
M[x]STLDLNHLADLYDRK	0	0	1903.946106	0.0266	0.4250
LNFSSLK[x]MKDAVK	6	0	1479.811862	0.0265	0.3450
FRK[x]LGVKPPK	2	0	1168.744388	0.0265	0.2650
LK[x]WSDER	1	0	932.471536	0.0264	0.1850
K[x]GINIDQSSNSK	0	0	1289.657479	0.0262	0.3150
KLGVK[x]PPK	4	0	865.574877	0.0262	0.2100
CIK[x]R	2	0	575.321319	0.0262	0.1050
HPK[x]FEEILTR	2	0	1268.687660	0.0260	0.2600
K[x]SGRSAPGVSTTSTIQ	0	0	1575.821569	0.0259	0.4150
QEYALALQK[x]WDLSR	8	0	1719.894338	0.0257	0.3600
NKISWYTK[x]IVDELDLR	7	0	1992.067931	0.0256	0.4100
TLLAK[x]AVANQTSATFLR	4	0	1804.020592	0.0256	0.4350
NILK[x]VDIEVAVIPSEGFR	3	0	1998.114879	0.0256	0.4600
AVAHHTDCK[x]FIR	8	0	1453.724781	0.0254	0.3050
TLLYGK[x]R	5	0	849.507194	0.0250	0.1750
K[x]ATDDDR	0	0	819.372221	0.0250	0.1750
K[x]YINR	0	0	692.396924	0.0250	0.1250
A[x]ASLLK	0	0	601.379880	0.0250	0.1500
LVK[x]GR	2	0	571.380549	0.0250	0.1250
RMK[x]K	2	0	561.342056	0.0250	0.1000
YKVNLYK[x]FR	6	0	1229.692020	0.0250	0.2250
VK[x]VIAATNR	1	0	970.592313	0.0250	0.2250
SLPPEEYDEKLYNK[x]FK	13	0	1998.993768	0.0247	0.3950
YYK[x]PDLTIDEAVR	2	0	1581.803799	0.0246	0.3200
SSTAAK[x]TFLEKR	5	0	1337.730248	0.0246	0.2950
LILTENIK[x]TK	7	0	1171.717563	0.0245	0.2450
VDAQDFLK[x]VAETRR	7	0	1646.873938	0.0243	0.3400
GFICKVVDK[x]DGIR	8	0	1505.802358	0.0242	0.3150
K[x]EAGFIDDILIITPASKEK	0	0	2087.151320	0.0242	0.4600
RLVK[x]GR	3	0	727.481651	0.0242	0.1450
LAHLSKHPK[x]FEEILTR	8	0	1918.078772	0.0241	0.3850
TNAIVMK[x]DIR	6	0	1159.638269	0.0240	0.2400
Q[x]TVYQISELESLLR	0	0	1677.893669	0.0239	0.3350
IWK[x]VMCKNK	2	0	1205.641245	0.0239	0.2150
LESK[x]QRIFR	3	0	1175.677431	0.0239	0.2150
FHQLKPTRVLTLAMVK[x]R	15	0	2037.203252	0.0238	0.4050
NK[x]ISWYTKIVDELDLR	1	0	1992.067931	0.0237	0.3800
KPPVQPLAYK[x]SATPFR	9	0	1799.009303	0.0237	0.3800
S[x]QAR	0	0	460.239372	0.0237	0.0950
S[x]GYDRALSVFSPDGR	0	0	1625.779708	0.0237	0.3550
VDAQDFLK[x]VAETR	7	0	1490.772835	0.0235	0.3050
SFEQKVMK[x]EDNLILR	7	0	1848.976679	0.0233	0.3500
YDK[x]LVETSGQIR	2	0	1407.735725	0.0233	0.2800
ATAIGRASK[x]AAR	8	0	1171.678492	0.0233	0.2800
LNFSSLK[x]MK	6	0	1066.584449	0.0233	0.2100
HGGYK[x]PTDK	4	0	1001.492997	0.0233	0.2100
TFLEK[x]R	4	0	792.449349	0.0233	0.1400
TLSK[x]WR	3	0	789.449683	0.0233	0.1400
LKVELAK[x]QNLFVPTSDK	6	0	1929.093418	0.0232	0.3950
K[x]SNFFLQLDGLVGQEAR	0	0	1921.005669	0.0232	0.3950
K[x]SGNLPDADNSKSDISK	0	0	1774.869635	0.0232	0.3950
NLLLQEK[x]GFPTPK	6	0	1483.839792	0.0231	0.3000
M[x]SERDTALEK	0	0	1178.560080	0.0230	0.2300
LK[x]DLR	1	0	643.401675	0.0230	0.1150
QDPK[x]K	3	0	614.338744	0.0230	0.1150
DQPK[x]K	3	0	614.338744	0.0230	0.1150
GVMTLGFDLIK[x]RVYPYR	10	0	2027.102541	0.0229	0.3900
Y[x]TVGQGYTKAAWFEK	0	0	1747.856893	0.0227	0.3400
D[x]GIQDIMPSQAKELK	0	0	1671.850090	0.0227	0.3400
GNAK[x]FGDGIQIAQLALKHR	3	0	2036.127841	0.0226	0.4300
K[x]LQRLR	0	0	812.534410	0.0225	0.1350
DAVVLGVEK[x]R	8	0	1084.624003	0.0225	0.2250
FSFISNVRPK[x]LFAYPPK	9	0	2010.109010	0.0224	0.3800
ATPYRGYSK[x]PNER	8	0	1537.763667	0.0223	0.2900
TTMTNGFLAHK[x]LCIHK	10	0	1870.954502	0.0222	0.3550
HESLK[x]YR	4	0	931.487520	0.0221	0.1550
TLSK[x]WRDATDDK	3	0	1434.710239	0.0221	0.2650
YQK[x]DEEWPPK	2	0	1318.619308	0.0220	0.2200
K[x]VPDKLIDASTVK	0	0	1412.823808	0.0219	0.2850
K[x]DGIQDIMPSQAKELK	0	0	1799.945046	0.0219	0.3500
GEIK[x]KAMVNIDTIDNK	3	0	1787.945046	0.0219	0.3500
K[x]TELEEIMLLNLHK	0	0	1709.938508	0.0218	0.3050
AVDEEMK[x]VR	6	0	1075.533141	0.0217	0.1950
MQK[x]LLR	2	0	787.473787	0.0217	0.1300
K[x]LIPIR	0	0	738.511554	0.0217	0.1300
QSK[x]ATR	2	0	689.382001	0.0217	0.1300
M[x]GINERK	0	0	846.438129	0.0214	0.1500
LSLFSNK[x]ENELR	6	0	1448.762272	0.0213	0.2550
TLASLQK[x]R	6	0	915.550117	0.0213	0.1700
SNDIEKAIDLYK[x]EVLNK	11	0	1991.057425	0.0212	0.3600
TK[x]VVDRYADVIASIGLSR	1	0	1962.089727	0.0211	0.3800
LVSK[x]TSFLTNASNNLAIR	3	0	1948.074078	0.0211	0.3800
S[x]ERDTALEK	0	0	1047.519601	0.0211	0.1900
MK[x]LSLFSNKENELR	1	0	1707.897707	0.0211	0.2950
QHAVNERAK[x]IIDLR	8	0	1661.932452	0.0211	0.2950
SGNLPDADNSKSDISK[x]SSM	15	0	1951.879206	0.0211	0.4000
IDRK[x]VEFGLPDLEGR	3	0	1742.931448	0.0210	0.3150
ERK[x]PR	2	0	684.403070	0.0210	0.1050
K[x]AFGR	0	0	577.333601	0.0210	0.1050
LLK[x]MQR	2	0	787.473787	0.0208	0.1250
MRK[x]LAR	2	0	773.469370	0.0208	0.1250
YVQVEQRNK[x]PDER	8	0	1659.832802	0.0208	0.2700
YYEQK[x]IR	4	0	998.518484	0.0207	0.1450
K[x]ASLLTR	0	0	787.491545	0.0207	0.1450
DELWK[x]NDDQLTYTYK	4	0	1930.894787	0.0207	0.3100
LVK[x]ERQAR	2	0	998.598459	0.0206	0.1650
K[x]TQIAGGHDIIGPFHVITR	0	0	2059.132592	0.0205	0.3900
LPNIEEATFDK[x]R	10	0	1431.735725	0.0204	0.2450
MVILNK[x]DGMERK	5	0	1432.752968	0.0204	0.2450
LVNFTAK[x]TLDLLGIFR	6	0	1820.055916	0.0203	0.3250
FHQLK[x]PTRVLTLAMVKR	4	0	2037.203252	0.0203	0.3450
LK[x]DLRFGNR	1	0	1117.635570	0.0200	0.1800
YPMDAHK[x]SELEGVEEAR	6	0	1959.899550	0.0200	0.3400
K[x]SLKDECK	0	0	1006.511679	0.0200	0.1600
TLSK[x]ESAR	3	0	890.482099	0.0200	0.1600
LRNK[x]R	3	0	685.434703	0.0200	0.1000
S[x]GYDR	0	0	596.255412	0.0200	0.1000
ASK[x]ER	2	0	589.318344	0.0200	0.1000
F[x]MTR	0	0	553.268226	0.0200	0.0800
K[x]PRR	0	0	555.360483	0.0200	0.0800
SLK[x]R	2	0	502.322703	0.0200	0.0800
GEK[x]R	2	0	488.270670	0.0200	0.0800
GTK[x]R	2	0	460.275756	0.0200	0.0800
TDELK[x]DANIIYDLEILR	4	0	2033.067988	0.0197	0.3350
Q[x]YTVGQGYTKAAWFEK	0	0	1875.915465	0.0197	0.3150
GEIKK[x]AMVNIDTIDNK	4	0	1787.945046	0.0197	0.3150
M[x]SGYDRALSVFSPDGR	0	0	1756.820186	0.0197	0.3150
TITDGK[x]IYVEVER	5	0	1521.803799	0.0196	0.2550
MVILNK[x]DGMER	5	0	1304.658013	0.0195	0.2150
TK[x]INLIETLR	1	0	1199.723710	0.0195	0.1950
FRKLGVK[x]PPK	6	0	1168.744388	0.0195	0.1950
K[x]QMSYMLAR	0	0	1126.562665	0.0194	0.1750
IDVLFSK[x]IR	6	0	1089.654575	0.0194	0.1750
LLMK[x]VALCANHADSVVK	3	0	1868.001115	0.0194	0.3300
AKSAK[x]IVR	4	0	871.560288	0.0194	0.1550
TNNLDLEHK[x]HKTPDK	8	0	1788.911774	0.0193	0.2900
IDRK[x]ILFENPDEATK	3	0	1787.941677	0.0193	0.2900
S[x]RSYDSR	0	0	869.399102	0.0193	0.1350
K[x]LDVAKR	0	0	828.518092	0.0193	0.1350
LALTK[x]PKGTPGYGPLGVLPK	4	0	2006.192733	0.0192	0.3850
QLIIK[x]EEMMNSIQQAVAK	4	0	2073.096129	0.0192	0.3450
IQK[x]ENR	2	0	786.434760	0.0192	0.1150
HK[x]TPDK	1	0	724.386752	0.0192	0.1150
HK[x]TPDKGYGHR	1	0	1294.653005	0.0191	0.2100
ILEHK[x]EIMLR	4	0	1280.727413	0.0190	0.1900
E[x]IINR	0	0	643.365291	0.0190	0.0950
M[x]SQAR	0	0	591.279850	0.0190	0.0950
LGVK[x]R	3	0	571.380549	0.0190	0.0950
K[x]LPNIEEATFDKR	0	0	1559.830681	0.0188	0.2450
SPTGQITSTSARSGK[x]K	14	0	1604.848116	0.0188	0.3000
INVK[x]FFEK	3	0	1023.575269	0.0188	0.1500
M[x]MGINERK	0	0	977.478607	0.0188	0.1500
LWK[x]R	2	0	601.369985	0.0188	0.0750
K[x]LQR	0	0	543.349250	0.0188	0.0750
K[x]LAR	0	0	486.327789	0.0188	0.0750
VLVDK[x]SR	4	0	815.486459	0.0186	0.1300
SPAIIFIDELDAIGTK[x]R	15	0	1858.019923	0.0185	0.3150
KVPDK[x]LIDASTVK	4	0	1412.823808	0.0185	0.2400
S[x]RSYDSRTTIFSPEGR	0	0	1857.896851	0.0184	0.2950
GNQK[x]VVKVDAQDFLK	3	0	1687.925637	0.0183	0.2750
ITIK[x]VHVSEVLGDIR	3	0	1677.977670	0.0183	0.2750
VYHAIRNIPK[x]AR	9	0	1436.836379	0.0183	0.2200
VPDK[x]LIDASTVK	3	0	1284.728853	0.0183	0.2200
M[x]SGYDR	0	0	727.295891	0.0183	0.1100
DLGQVLNK[x]YVQVEQR	7	0	1787.952910	0.0180	0.2700
LRWK[x]R	3	0	757.471088	0.0180	0.0900
K[x]LRDK	0	0	658.412573	0.0180	0.0900
QVK[x]NR	2	0	643.376523	0.0180	0.0900
LLK[x]PR	2	0	625.427496	0.0180	0.0900
EIMLRVEPIPLINGEK[x]R	15	0	2006.134566	0.0179	0.3050
YEAK[x]AIGSGSEPAK	3	0	1406.704092	0.0179	0.2500
VNLYK[x]FR	4	0	938.533741	0.0179	0.1250
AQARAK[x]R	5	0	799.477625	0.0179	0.1250
CLDQLTNWCTIK[x]TVDR	11	0	2021.966182	0.0178	0.2850
K[x]INVKFFEK	0	0	1151.670224	0.0178	0.1600
KVAQTTYK[x]K	7	0	1065.618191	0.0178	0.1600
EDTEAVLK[x]R	7	0	1059.555986	0.0178	0.1600
MSSKDISSK[x]SPSGNDALNDK	8	0	2079.974162	0.0177	0.3550
RK[x]LPNIEEATFDK	1	0	1559.830681	0.0177	0.2300
QTGQYYGGLK[x]LCVDR	9	0	1756.856570	0.0177	0.2650
DPEEEAEMMTKETTEK[x]K	15	0	2024.891743	0.0176	0.3000
K[x]PPVQPLAYKSATPFRK	0	0	1927.104259	0.0176	0.3000
LALTKPK[x]GTPGYGPLGVLPK	6	0	2006.192733	0.0175	0.3500
K[x]GEIRMGTTITALR	0	0	1545.866017	0.0175	0.2450
VNLYK[x]FREER	4	0	1352.720019	0.0175	0.1750
QRIQK[x]ENR	4	0	1070.594434	0.0175	0.1400
SSCK[x]IVFR	3	0	995.522185	0.0175	0.1400
D[x]RQEQR	0	0	830.399437	0.0175	0.1050
WK[x]ALER	1	0	801.449683	0.0175	0.1050
LQK[x]R	2	0	543.349250	0.0175	0.0700
QVK[x]R	2	0	529.333601	0.0175	0.0700
LAK[x]R	2	0	486.327789	0.0175	0.0700
K[x]SGR	0	0	446.260107	0.0175	0.0700
M[x]SRSYDSRTTIFSPEGR	0	0	1988.937329	0.0174	0.2950
ELAAIKEDTEAVLK[x]R	13	0	1684.935865	0.0173	0.2600
IMKLCFDELK[x]K	9	0	1423.756658	0.0173	0.1900
LKYYEQK[x]IR	6	0	1239.697497	0.0172	0.1550
VPTFANFHTPIFIAK[x]R	14	0	1858.025287	0.0172	0.2750
FIVK[x]ASSGPRYVVGCR	3	0	1794.956220	0.0172	0.2750
QPEDK[x]LR	4	0	884.471536	0.0171	0.1200
KK[x]LIPIR	1	0	866.606510	0.0171	0.1200
K[x]KLIPIR	0	0	866.606510	0.0171	0.1200
DATDDK[x]R	5	0	819.372221	0.0171	0.1200
EFPDLGVLEGK[x]R	10	0	1358.719350	0.0171	0.2050
YLHQSLK[x]YKEDTALR	6	0	1863.984208	0.0170	0.2550
EK[x]VAFILDQVR	1	0	1316.745171	0.0168	0.1850
SLEK[x]TLVPYLR	3	0	1317.765572	0.0168	0.1850
VVTALTMLK[x]QHLFR	8	0	1655.954434	0.0168	0.2350
YTVGQGYTK[x]AAWFEK	8	0	1747.856893	0.0167	0.2500
GVMTLGFDLIK[x]R	10	0	1348.753625	0.0167	0.2000
IKLISGK[x]LDEAR	6	0	1341.797930	0.0167	0.2000
EK[x]TSNNTNR	1	0	1062.505347	0.0167	0.1500
NSTNNTK[x]ER	6	0	1062.505347	0.0167	0.1500
NHASIDK[x]MK	6	0	1042.522913	0.0167	0.1500
VLTLAMVK[x]R	7	0	1029.636817	0.0167	0.1500
ERK[x]PRR	2	0	840.504172	0.0167	0.1000
VK[x]AFGR	1	0	676.402010	0.0167	0.1000
AAK[x]ASR	2	0	602.349976	0.0167	0.1000
ALTCK[x]MPGTLLPGPGK	4	0	1639.878887	0.0166	0.2650
GFICK[x]VVDKDGIR	4	0	1505.802358	0.0165	0.2150
L[x]MTEFVDQVDDVVK	0	0	1636.801747	0.0164	0.2300
K[x]EVQEAR	0	0	858.455887	0.0164	0.1150
TNNLDLEHKHK[x]TPDK	10	0	1788.911774	0.0163	0.2450
SSK[x]DISSKSPSGNDALNDK	2	0	1948.933683	0.0163	0.3100
WK[x]RENQLR	1	0	1128.615169	0.0162	0.1300
LRLLK[x]MQR	4	0	1056.658947	0.0162	0.1300
LGLDSEESAEYIVAK[x]GIR	14	0	1949.010477	0.0161	0.2900
LDPAGFYIGYK[x]ATSAGPK	10	0	1854.951515	0.0161	0.2900
RFCVGLQK[x]IEEIFK	7	0	1765.954825	0.0161	0.2250
WSTAETLTNNK[x]IDR	10	0	1647.821570	0.0161	0.2250
GTK[x]RR	2	0	616.376858	0.0160	0.0800
A[x]SLLK	0	0	530.342770	0.0160	0.0800
WSTAETLTNNK[x]IDRDK	10	0	1890.943464	0.0159	0.2550
VLNK[x]EHLEADFVTQVAVR	3	0	2067.111188	0.0158	0.2850
K[x]IPQVASFRIDK	0	0	1400.813914	0.0158	0.1900
NIPK[x]AR	3	0	697.423471	0.0158	0.0950
K[x]ILFENPDEATKR	0	0	1559.830681	0.0158	0.2050
LNFSSLKMK[x]DAVK	8	0	1479.811862	0.0158	0.2050
EK[x]SLLAHKGGHVVR	1	0	1529.878966	0.0157	0.2200
ILIDK[x]AR	4	0	827.522844	0.0157	0.1100
LK[x]VELAK	1	0	799.516697	0.0157	0.1100
IGLSK[x]IR	4	0	785.512280	0.0157	0.1100
TITDGK[x]IYVEVERAR	5	0	1748.942012	0.0157	0.2350
VEFKMGNGK[x]MVEISR	8	0	1723.874862	0.0157	0.2350
SAELYKNPK[x]ADPLDER	8	0	1844.926754	0.0156	0.2500
MQK[x]LLRLR	2	0	1056.658947	0.0156	0.1250
YDK[x]KDLVR	2	0	1035.571243	0.0156	0.1250
M[x]SRSYDSR	0	0	1000.439581	0.0156	0.1250
DSEALK[x]TR	5	0	918.477013	0.0156	0.1250
EFPDLGVLEGK[x]RIDRPGR	10	0	2053.106771	0.0156	0.2800
YK[x]VNLYKFR	1	0	1229.692020	0.0156	0.1400
EWDSK[x]LKDLR	4	0	1288.677488	0.0155	0.1550
K[x]EPPVYTPPK	0	0	1154.633506	0.0155	0.1550
QTETINWLEK[x]R	9	0	1416.736060	0.0155	0.1700
QLADYK[x]AFEDSLR	5	0	1554.767750	0.0154	0.2000
ISWYTK[x]IVDELDLR	5	0	1749.930053	0.0154	0.2150
VLNK[x]GDSGEMSLQK	3	0	1504.755469	0.0154	0.2150
YQK[x]DEEWPPKM	2	0	1449.659787	0.0150	0.1650
K[x]DKMNFVILCR	0	0	1422.747490	0.0150	0.1650
K[x]VIARLQSYDR	0	0	1347.762215	0.0150	0.1650
NPK[x]ADPLDER	2	0	1153.572695	0.0150	0.1500
GK[x]LVR	1	0	571.380549	0.0150	0.0750
LAAPQLVQMFIGDGAK[x]LVR	15	0	2026.139651	0.0150	0.2850
YLHQSLKYK[x]EDTALR	8	0	1863.984208	0.0150	0.2250
VIGSELVQK[x]YVGEGAR	8	0	1703.920551	0.0150	0.2400
LIEK[x]LELR	3	0	1012.628028	0.0150	0.1200
WSELRK[x]R	5	0	973.545700	0.0150	0.1050
K[x]RWSLER	0	0	973.545700	0.0150	0.1050
ASK[x]VLELR	2	0	914.554868	0.0150	0.1200
K[x]YTGLLR	0	0	849.507194	0.0150	0.1050
IVK[x]SAKAK	2	0	843.554142	0.0150	0.1200
TMTEK[x]AR	4	0	835.422145	0.0150	0.1050
RFK[x]K	2	0	577.369985	0.0150	0.0600
MVRGIGSYEK[x]QSEVSVGLR	9	0	2094.089070	0.0147	0.2800
D[x]DGLEDDMPALADEEFEK	0	0	2037.836007	0.0147	0.2650
K[x]SRGVILQSDIEEAYAR	0	0	1934.022044	0.0147	0.2500
D[x]GLEDDMPALADEEFEK	0	0	1922.809068	0.0147	0.2500
VISMEK[x]GGNMKEVFR	5	0	1723.874862	0.0147	0.2200
VELAK[x]QNLFVPTSDK	4	0	1687.914404	0.0147	0.2200
NK[x]ADYYTNICDRER	1	0	1816.816160	0.0146	0.2050
ESDK[x]APDLIELNR	3	0	1498.762664	0.0146	0.1900
DKPK[x]YEPPVPTR	3	0	1425.761546	0.0146	0.1750
K[x]LPNIEEATFDK	0	0	1403.729579	0.0146	0.1750
SSTAAKTFLEK[x]R	10	0	1337.730248	0.0146	0.1750
TLSMEK[x]HTELR	5	0	1343.686669	0.0145	0.1600
HGGYK[x]PTDKHK	4	0	1266.646859	0.0145	0.1600
DLKLK[x]WSDER	4	0	1288.677488	0.0145	0.1450
DLK[x]LKWSDER	2	0	1288.677488	0.0145	0.1450
KINVK[x]FFEK	4	0	1151.670224	0.0144	0.1300
K[x]DLVRNFGR	0	0	1103.619920	0.0144	0.1300
TPDK[x]GYGHR	3	0	1029.499144	0.0144	0.1300
GTLK[x]VHTIR	3	0	1023.618860	0.0144	0.1300
NLQVAK[x]SLDKQMVEER	5	0	1886.988302	0.0144	0.2300
VLKTK[x]DEGGPAGGLYI	4	0	1616.877294	0.0144	0.2300
K[x]REAEAAK	0	0	901.498083	0.0144	0.1150
EDMGSNDKASK[x]ER	10	0	1465.646650	0.0142	0.1850
SQK[x]ALDTLFSAIR	2	0	1448.798656	0.0142	0.1850
TK[x]VVDR	1	0	716.418051	0.0142	0.0850
NYPLILYLVEGNGQTAK[x]R	16	0	2048.105376	0.0142	0.2550
E[x]QKPEVDYSEKFAELQK	0	0	2067.015955	0.0141	0.2400
LAAEDHKFVIHQEENK[x]R	15	0	2063.054738	0.0141	0.2400
K[x]YINRSYYHLR	0	0	1511.799660	0.0141	0.1550
ESQLVDK[x]FFEK	6	0	1368.692468	0.0141	0.1550
AMEVDEK[x]PTER	6	0	1303.607753	0.0141	0.1550
GIDLK[x]SIAEKMNGASGAELK	4	0	2031.066940	0.0140	0.2800
DK[x]MNFVILCR	1	0	1294.652534	0.0140	0.1400
K[x]VIAR	0	0	585.396198	0.0140	0.0700
SGKK[x]R	3	0	574.355062	0.0140	0.0700
SGK[x]KR	2	0	574.355062	0.0140	0.0700
LK[x]YYEQKIR	1	0	1239.697497	0.0139	0.1250
YK[x]SYLLQHR	1	0	1206.650884	0.0139	0.1250
LK[x]PLIEKGGDWER	1	0	1539.840853	0.0138	0.1800
IHAK[x]SMAIDKDIR	3	0	1496.813257	0.0138	0.1800
SAKAK[x]NPMFALSR	4	0	1419.765584	0.0138	0.1800
SAK[x]AKNPMFALSR	2	0	1419.765584	0.0138	0.1800
REDGMK[x]ILMVNR	5	0	1460.759115	0.0138	0.1650
DK[x]KLIPIR	1	0	981.633448	0.0137	0.1100
SSKDISSK[x]SPSGNDALNDK	7	0	1948.933683	0.0137	0.2600
DKPK[x]YEPPVPTRTGR	3	0	1739.931783	0.0137	0.2050
CFGIK[x]FDIMPR	4	0	1382.683832	0.0136	0.1500
ATKQSK[x]YTYDR	5	0	1359.678214	0.0136	0.1500
ASALGAINLQPLLMPSK[x]R	16	0	1879.071243	0.0136	0.2450
M[x]DRQEQR	0	0	961.439915	0.0136	0.0950
LAEGESEEVK[x]AYMDPHR	9	0	1959.899550	0.0135	0.2300
EEMMNSIQQAVAK[x]	12	0	1477.690428	0.0135	0.1750
VTDK[x]LTQLTDNIWCCR	3	0	2021.966182	0.0134	0.2150
SPSGNDALNDKK[x]GTK	11	0	1530.763724	0.0133	0.2000
LFAYPPK[x]SVQPTAKTVQK	6	0	2002.125051	0.0133	0.2400
TEEQRQPEDK[x]LR	9	0	1527.764059	0.0133	0.1600
NK[x]RGGDEWK	1	0	1088.536254	0.0133	0.1200
DKK[x]ASLLTR	2	0	1030.613439	0.0133	0.1200
V[x]KAFGR	0	0	676.402010	0.0133	0.0800
MGNGK[x]MVEISR	4	0	1220.600502	0.0132	0.1450
LGVK[x]PPKGCLMFGPPGTGK	3	0	1940.037500	0.0132	0.2500
QSK[x]YTYDR	2	0	1059.498475	0.0131	0.1050
DKK[x]LIPIR	2	0	981.633448	0.0131	0.1050
RSK[x]VLDVR	2	0	971.587561	0.0131	0.1050
DIGK[x]VVDK	3	0	872.496688	0.0131	0.1050
LEEAMK[x]ITTDAFTSAGER	5	0	1968.946163	0.0131	0.2350
Y[x]FATLQKSKR	0	0	1240.692746	0.0130	0.1300
RFDSEK[x]AGDR	5	0	1179.563192	0.0130	0.1300
GTPGYGPLGVLPK[x]VGIR	12	0	1679.972193	0.0129	0.2200
K[x]GVVALVEDKTK	0	0	1285.760486	0.0129	0.1550
LK[x]PQDER	1	0	884.471536	0.0129	0.0900
EIK[x]PNIR	2	0	868.513006	0.0129	0.0900
QYTVGQGYTK[x]AAWFEK	9	0	1875.915465	0.0128	0.2050
D[x]YTMAQPEFFK	0	0	1375.611779	0.0127	0.1400
QKSLEK[x]TLVPYLR	5	0	1573.919099	0.0127	0.1650
Q[x]LMTEFVDQVDDVVK	0	0	1764.860319	0.0127	0.1900
AVAVVVDPIQSVK[x]GK	12	0	1508.892552	0.0127	0.1900
IMSLYSSRGTLK[x]VHTIR	11	0	1961.087952	0.0126	0.2150
EGK[x]GEIYSFDPVGSYER	2	0	1931.890035	0.0126	0.2150
GVLLYGPPGTGK[x]TLLAR	11	0	1711.998405	0.0126	0.2150
DLVLALDTPRTAAVNIK[x]VR	16	0	2064.205418	0.0126	0.2400
LLMK[x]LSSQNDDK	3	0	1390.712546	0.0125	0.1500
LISGK[x]LDEAR	4	0	1100.618917	0.0125	0.1250
HRENK[x]IQR	4	0	1079.594768	0.0125	0.1000
SLK[x]RELIR	2	0	1013.634509	0.0125	0.1000
NWK[x]EGLSR	2	0	988.508981	0.0125	0.1000
D[x]KKLIPIR	0	0	981.633448	0.0125	0.1000
GYSK[x]PNER	3	0	949.461699	0.0125	0.1000
LLVK[x]DR	3	0	742.470084	0.0125	0.0750
IVK[x]SAK	2	0	644.422076	0.0125	0.0750
QYSAK[x]AKWSTAETLTNNK	4	0	2040.027522	0.0125	0.2250
GIMLYGPPGTGK[x]TLCAR	11	0	1790.917058	0.0124	0.2100
K[x]ASLLTREDLTDEEK	0	0	1746.899873	0.0123	0.1850
YQK[x]PVDTEEENDK	2	0	1593.715773	0.0123	0.1600
LVPYLTK[x]LESKQR	6	0	1573.919099	0.0123	0.1600
NIPK[x]ARASLTAAK	3	0	1339.793514	0.0123	0.1600
YTSLSEEQK[x]MK	8	0	1342.643803	0.0123	0.1350
GYIGDPIK[x]FVR	7	0	1263.697497	0.0123	0.1350
K[x]AQSGPDASAK	0	0	1058.535585	0.0123	0.1350
SALSTLNGFVEELK[x]AEVR	13	0	1962.042110	0.0122	0.2200
EIIRTSTSSMTAVPK[x]PLK	14	0	1958.086949	0.0122	0.2200
HTVIK[x]TGLR	4	0	1023.618860	0.0122	0.1100
EK[x]TSNNTNRTNSTDEK	1	0	1837.840123	0.0122	0.1950
ASK[x]GSNDDEMKIDK	2	0	1536.708913	0.0121	0.1700
ASAGPLIASQTVK[x]K	12	0	1369.792844	0.0121	0.1700
ANWCDK[x]R	5	0	948.423539	0.0121	0.0850
LLRPRK[x]R	5	0	937.629701	0.0121	0.0850
K[x]LEFPLPNEEAR	0	0	1441.756460	0.0121	0.1450
K[x]IEIPLPNEVGR	0	0	1363.782281	0.0121	0.1450
TFMNHIDVQK[x]EFQAR	9	0	1862.909665	0.0120	0.1800
FVIHQEENK[x]R	8	0	1298.673071	0.0120	0.1200
LEK[x]VR	2	0	643.401675	0.0120	0.0600
KK[x]SGR	1	0	574.355062	0.0120	0.0600
K[x]DGIQDIMPSQAK	0	0	1429.723444	0.0119	0.1550
NLNAPK[x]FSFISNVRPK	5	0	1831.010363	0.0119	0.1900
S[x]SKDISSKSPSGNDALNDK	0	0	1948.933683	0.0118	0.2250
HKTPDK[x]GYGHR	5	0	1294.653005	0.0118	0.1300
K[x]SGFEKIDLTR	0	0	1292.708787	0.0118	0.1300
CIDMFIHKSAELYK[x]NPK	13	0	2093.043703	0.0118	0.2000
FIK[x]HADATCVHRLALTK	2	0	1980.072637	0.0118	0.2000
VSPTGQITSTSARSGK[x]K	15	0	1703.916525	0.0118	0.2000
LLK[x]PRVNNRIGSVDR	2	0	1736.016844	0.0117	0.1750
GEK[x]RWSELR	2	0	1159.609749	0.0117	0.1050
F[x]ATLQKSKR	0	0	1077.629423	0.0117	0.1050
GGNMK[x]EVFR	4	0	1036.512349	0.0117	0.1050
DK[x]KASLLTR	1	0	1030.613439	0.0117	0.1050
K[x]HGQLK	0	0	709.423471	0.0117	0.0700
DVAK[x]MK	3	0	690.373411	0.0117	0.0700
IEASK[x]GLIDRMSTNLR	4	0	1802.967176	0.0116	0.1850
EEPK[x]SETLENFTR	3	0	1578.752492	0.0115	0.1500
QVK[x]NRDCVGR	2	0	1230.625074	0.0115	0.1150
VMK[x]EDNLILR	2	0	1229.680131	0.0115	0.1150
VYATMQK[x]LQK	6	0	1208.658670	0.0115	0.1150
SLLTGK[x]HAIR	5	0	1094.655970	0.0115	0.1150
GVILYGAPGTGK[x]TLLAK	11	0	1657.976610	0.0115	0.1950
EK[x]ASFAR	1	0	807.423863	0.0114	0.0800
KDK[x]MNFVILCR	2	0	1422.747490	0.0114	0.1250
GAATIK[x]GAIWYGIDFTAAR	5	0	1981.042053	0.0113	0.2150
HNFVGLFVELSK[x]LLVK	11	0	1842.076651	0.0113	0.1800
I[x]INRDIGKVVDK	0	0	1368.808828	0.0113	0.1350
S[x]PTGQITSTSAR	0	0	1204.604720	0.0113	0.1350
K[x]KAQSGPDASAK	0	0	1186.630541	0.0113	0.1350
NWK[x]EEYLR	2	0	1136.561406	0.0113	0.0900
YDKK[x]DLVR	3	0	1035.571243	0.0113	0.0900
K[x]QLATSLR	0	0	915.550117	0.0113	0.0900
DPEEEAEMMTK[x]ETTEKK	10	0	2024.891743	0.0112	0.1900
VLIDCNK[x]FDSIDLNPAR	6	0	1988.998865	0.0112	0.1900
KILFENPDEATK[x]R	11	0	1559.830681	0.0112	0.1450
LGDK[x]GPAAARASR	3	0	1268.694867	0.0112	0.1450
TLALK[x]YPGGGPGK	4	0	1257.708061	0.0112	0.1450
K[x]RVIEHNIR	0	0	1163.688664	0.0111	0.1000
LQMSAMYK[x]K	7	0	1098.556519	0.0111	0.1000
KEFEIIK[x]GVLCQFR	6	0	1765.954825	0.0111	0.1550
ATAGPIIADKNCK[x]K	12	0	1485.797272	0.0111	0.1550
VVDKCFGIK[x]FDIMPR	8	0	1823.942544	0.0110	0.1650
VVDK[x]CFGIKFDIMPR	3	0	1823.942544	0.0110	0.1650
LQK[x]YQATVMR	2	0	1236.664816	0.0110	0.1100
DGIVLAAEK[x]K	8	0	1042.602207	0.0110	0.1100
M[x]FMTR	0	0	684.308705	0.0110	0.0550
E[x]SLQR	0	0	631.328907	0.0110	0.0550
K[x]DLVR	0	0	629.386026	0.0110	0.0550
SGNLPDADNSK[x]SDISK	10	0	1646.774679	0.0109	0.1750
LNQQSVLLPLLK[x]DNIAHR	11	0	2071.190103	0.0108	0.1950
LMSKVAEK[x]AQINTQEYGR	7	0	2065.062523	0.0108	0.1950
NSIVSKYTQSTNNDDPK[x]K	16	0	2037.996615	0.0108	0.1950
LK[x]PQDERTQEER	1	0	1527.764059	0.0108	0.1300
SNNIK[x]ENEQKIK	4	0	1443.768084	0.0108	0.1300
K[x]IEFPPPSAEAR	0	0	1340.708787	0.0108	0.1300
D[x]YDLVR	0	0	779.381332	0.0108	0.0650
IDELVSNNEK[x]IWK	9	0	1586.830346	0.0108	0.1400
QK[x]SLEKTLVPYLR	1	0	1573.919099	0.0108	0.1400
NTWNSTLETAK[x]AK	10	0	1462.741537	0.0108	0.1400
TAALSARPAK[x]NIR	9	0	1367.799660	0.0108	0.1400
K[x]LGVKPPKGCLMFGPPGTGK	0	0	2068.132455	0.0108	0.2150
LYFYYILFFEK[x]CNR	10	0	1974.970140	0.0107	0.1500
ASKGSNDDEMK[x]IDK	10	0	1536.708913	0.0107	0.1500
YYK[x]PDLTIDEAVRIMK	2	0	1954.023292	0.0106	0.1700
GIGSYEK[x]QSEVSVGLR	6	0	1707.879080	0.0106	0.1700
EISYPFK[x]R	6	0	1038.549782	0.0106	0.0850
S[x]RQETQYK	0	0	1038.509372	0.0106	0.0850
FHQLK[x]PTR	4	0	1025.576998	0.0106	0.0850
MCSPSATLTHRTMTEK[x]AR	15	0	2076.986596	0.0106	0.1900
TPNDTQKYSNDK[x]SIVNSM	11	0	2040.942138	0.0106	0.1900
IEVNIHRK[x]R	7	0	1163.688664	0.0106	0.0950
LLVK[x]DRIDK	3	0	1098.676036	0.0106	0.0950
SMAIDK[x]DIR	5	0	1047.538227	0.0106	0.0950
K[x]IPQVASFR	0	0	1044.607962	0.0106	0.0950
GIGSYEK[x]QSEVSVGLRFIK	6	0	2096.126503	0.0105	0.2000
M[x]SSKDISSKSPSGNDALNDK	0	0	2079.974162	0.0105	0.2100
KLGVK[x]PPKGCLMFGPPGTGK	4	0	2068.132455	0.0105	0.2100
KK[x]AQSGPDASAK	1	0	1186.630541	0.0104	0.1250
EPNK[x]GSYRPYTAK	3	0	1509.757521	0.0104	0.1350
AASIAVEDEK[x]RLR	9	0	1456.799717	0.0104	0.1350
EFEIIK[x]GVLCQFRR	5	0	1793.960971	0.0104	0.1450
TSTGGPK[x]LQLNLER	6	0	1512.825929	0.0104	0.1450
AKWSTAETLTNNK[x]IDR	12	0	1846.953636	0.0103	0.1650
DESRGVMTLGFDLIK[x]R	14	0	1835.956278	0.0103	0.1650
KPPVQPLAYK[x]SATPFRK	9	0	1927.104259	0.0103	0.1750
HK[x]FQDILLGAGQAIKAGNR	1	0	2036.127841	0.0103	0.1950
K[x]MAIDDDINWEELAR	0	0	1817.861714	0.0100	0.1500
DAGK[x]DEFSR	3	0	1023.462090	0.0100	0.0900
SSK[x]VYISPK	2	0	1007.565097	0.0100	0.0900
VPFTAAITITGVK[x]TSTGGPK	12	0	1945.088332	0.0100	0.2000
EK[x]QNTPVLFDSKEAVLK	1	0	1945.051948	0.0100	0.1700
HNNHMAKVLTLELYK[x]K	14	0	1938.050842	0.0100	0.1600
ALQDYK[x]PELASDPIIR	5	0	1827.972976	0.0100	0.1600
IK[x]ILFSDVKAMTTGLR	1	0	1792.027986	0.0100	0.1600
VTSK[x]LLEQEESAEK	3	0	1589.814754	0.0100	0.1400
NGYPMPCDVLAK[x]R	11	0	1519.727481	0.0100	0.1300
K[x]DYTMAQPEFFK	0	0	1503.706735	0.0100	0.1200
K[x]IDKEDMGSNDK	0	0	1378.639778	0.0100	0.1200
ATK[x]QSKYTYDR	2	0	1359.678214	0.0100	0.1100
K[x]PRVVTALTMLK	0	0	1355.832206	0.0100	0.1200
V[x]SPTGQITSTSAR	0	0	1303.673128	0.0100	0.1300
SVEISALASK[x]NR	9	0	1273.698949	0.0100	0.1200
IDLTRIVK[x]SAK	7	0	1242.765906	0.0100	0.1100
QSK[x]ATREPNK	2	0	1157.615226	0.0100	0.1000
AK[x]NPMFALSR	1	0	1133.601493	0.0100	0.1000
K[x]ANWCDKR	0	0	1076.518495	0.0100	0.0800
WAIK[x]EKR	3	0	929.544639	0.0100	0.0700
LLK[x]VTVSK	2	0	886.585106	0.0100	0.0800
LVK[x]GRQD	2	0	814.466059	0.0100	0.0700
AERK[x]AR	3	0	729.424532	0.0100	0.0600
SAK[x]IVR	2	0	672.428222	0.0100	0.0600
ASK[x]AAR	2	0	602.349976	0.0100	0.0600
RK[x]GTK	1	0	588.370711	0.0100	0.0500
EQK[x]PEVDYSEKFAELQK	2	0	2067.015955	0.0097	0.1650
VSGSELVQK[x]YIGEGSR	8	0	1707.879080	0.0097	0.1550
TGRK[x]EPPVYTPPK	3	0	1468.803742	0.0096	0.1250
HPK[x]FEEILTRLR	2	0	1537.872820	0.0096	0.1150
SDYYMASTYTK[x]K	10	0	1456.654367	0.0096	0.1150
K[x]NLLNPLIEDSR	0	0	1410.783007	0.0096	0.1150
QIAK[x]FVVSLGER	3	0	1345.771718	0.0096	0.1150
TK[x]DAVVLGVEKR	1	0	1313.766632	0.0096	0.1150
SQDISINGNSK[x]K	10	0	1289.657479	0.0096	0.1150
EWDSKLK[x]DLR	6	0	1288.677488	0.0095	0.0950
EASKTLSK[x]WR	7	0	1204.656362	0.0095	0.0950
THAVLVALK[x]R	8	0	1106.692354	0.0095	0.0950
IEASK[x]GLIDR	4	0	1100.618917	0.0095	0.0950
YEAKAIGSGSEPAK[x]SELVK	13	0	1963.026127	0.0095	0.1800
LLIFEK[x]QVR	5	0	1144.696771	0.0094	0.0850
HHFYAK[x]IDRPAQVISFK	5	0	2056.100568	0.0094	0.1600
QLASYYHK[x]ESNALFMVR	7	0	2056.019935	0.0094	0.1600
VAQTTYKK[x]IYNEYPPTK	7	0	2043.067597	0.0094	0.1600
GVLLYGPPGTGK[x]TMLVK	11	0	1729.979978	0.0094	0.1600
HNNHMAK[x]VLTLELYKK	6	0	1938.050842	0.0094	0.1500
HFEQVINEK[x]HEDALAK	8	0	1906.953636	0.0094	0.1500
TSETNDRNSTNNTK[x]ER	13	0	1865.846269	0.0094	0.1500
K[x]EEMVMLK	0	0	1006.519074	0.0094	0.0750
FGDGIQIAQLALK[x]HR	12	0	1665.931391	0.0093	0.1400
GGVHVK[x]LAHLSKHPK	5	0	1606.941898	0.0093	0.1400
K[x]PTSELAIGASLEK	0	0	1442.797987	0.0093	0.1300
AK[x]TMTER	1	0	835.422145	0.0093	0.0650
SK[x]VLDVR	1	0	815.486459	0.0093	0.0650
SAK[x]GTKR	2	0	746.439846	0.0093	0.0650
MSSK[x]DISSKSPSGNDALNDK	3	0	2079.974162	0.0093	0.1850
IHAKSMAIDK[x]DIR	9	0	1496.813257	0.0092	0.1200
K[x]AIPLALGLLSASNPQMR	0	0	1879.071243	0.0092	0.1650
NK[x]GTMK	1	0	677.353010	0.0092	0.0550
HTVIK[x]TGLRMISLSYSR	4	0	1961.087952	0.0091	0.1550
VELAK[x]QNLFVPTSDKEK	4	0	1945.051948	0.0091	0.1550
LK[x]VELAKQNLFVPTSDK	1	0	1929.093418	0.0091	0.1550
SSLELANNAVK[x]SNDIEK	10	0	1830.932231	0.0091	0.1550
VLTLELYK[x]KLR	7	0	1374.859801	0.0091	0.1000
DPDDK[x]IVGLTR	4	0	1227.645855	0.0091	0.1000
SAELYK[x]NPKADPLDER	5	0	1844.926754	0.0091	0.1450
DTMNVDINAIK[x]KGEIR	10	0	1815.951192	0.0091	0.1450
QEVAAQK[x]SSEETEDKK	6	0	1805.864214	0.0091	0.1450
SSSDMAYTSMFK[x]GNQK	11	0	1780.775938	0.0091	0.1450
VETAVLSTTVK[x]AQAR	10	0	1572.883440	0.0090	0.1350
YFATLQK[x]SKR	6	0	1240.692746	0.0090	0.0900
K[x]KSGR	0	0	574.355062	0.0090	0.0450
NAEELSSYQK[x]KLIR	9	0	1677.904901	0.0089	0.1250
F[x]MTRSEYDR	0	0	1203.534202	0.0089	0.0800
LAHLSK[x]HPK	5	0	1029.608297	0.0089	0.0800
GK[x]VVIDAFR	1	0	1003.581415	0.0089	0.0800
VK[x]AMEVDEKPTER	1	0	1530.771118	0.0088	0.1150
E[x]IINRDIGKVVDK	0	0	1497.851416	0.0088	0.1150
HCLIK[x]MNHGTTTLAFR	4	0	1898.960649	0.0088	0.1400
SIK[x]GYTLPPHCSRGER	2	0	1856.931459	0.0088	0.1400
K[x]FTGGVLMLIDR	0	0	1348.753625	0.0088	0.1050
CYAK[x]NEWR	3	0	1125.502511	0.0088	0.0700
IAK[x]GAIEK	2	0	828.506860	0.0088	0.0700
DGIQDIMPSQAK[x]ELK	11	0	1671.850090	0.0087	0.1300
RPPVIRTTLFK[x]SELAQSK	10	0	2070.194854	0.0086	0.1550
TFANLVSSTLYEK[x]R	12	0	1627.856893	0.0086	0.1200
QAIVSAVK[x]FEEEAK	7	0	1547.819448	0.0086	0.1200
YK[x]VNLYK	1	0	926.522509	0.0086	0.0600
YK[x]LHSEK	1	0	903.481373	0.0086	0.0600
GVSK[x]DEK	3	0	761.391895	0.0086	0.0600
LAAEDHK[x]FVIHQEENKR	6	0	2063.054738	0.0085	0.1450
M[x]FMTRSEYDR	0	0	1334.574681	0.0085	0.0850
SMIADK[x]HAIR	5	0	1140.607305	0.0085	0.0850
LSLFSNK[x]ENELRQAVR	6	0	1903.027465	0.0084	0.1350
DPEEEAEMMTK[x]ETTEK	10	0	1896.796787	0.0084	0.1350
DTMNVDINAIKK[x]GEIR	11	0	1815.951192	0.0084	0.1350
VVSSAIVDK[x]YIGESARIIR	8	0	2075.173785	0.0084	0.1600
K[x]SYDYSATMYTR	0	0	1484.660513	0.0083	0.1000
ILSGEQTVK[x]YDR	8	0	1407.735725	0.0083	0.1000
VLGVFSEK[x]AQIK	7	0	1317.765572	0.0083	0.1000
HSTFIITK[x]R	7	0	1101.629423	0.0083	0.0750
LYNK[x]FK	3	0	811.459186	0.0083	0.0500
ENK[x]IQR	2	0	786.434760	0.0083	0.0500
ATK[x]QSK	2	0	661.375854	0.0083	0.0500
ETEK[x]LAEERGWDIR	3	0	1730.858680	0.0082	0.1150
ILFSDVK[x]AMTTGLR	6	0	1550.848972	0.0082	0.1150
ELLKLK[x]VELAK	5	0	1282.822356	0.0082	0.0900
TLIDK[x]FSGEKK	4	0	1264.702640	0.0082	0.0900
AVEK[x]LMSR	3	0	932.511289	0.0081	0.0650
LK[x]AYQGIYLMSIR	1	0	1554.859144	0.0081	0.1050
CTK[x]IIENEQSAEK	2	0	1548.745296	0.0081	0.1050
ATAGPIIADK[x]NCK	9	0	1357.702317	0.0081	0.1050
NRLK[x]AYQGIYLMSIR	3	0	1825.003168	0.0080	0.1200
MPIDFK[x]GFICKVVDK	5	0	1795.936398	0.0080	0.1200
K[x]GEKVEDAPENNSFR	0	0	1718.822296	0.0080	0.1200
SLDK[x]QMVEER	3	0	1233.602276	0.0080	0.0800
ADYYYQAK[x]AK	7	0	1219.587284	0.0080	0.0800
SVEISALASK[x]NRLHQLR	9	0	1921.085644	0.0079	0.1350
GILLYGPPGTGK[x]TLLAR	11	0	1726.014054	0.0079	0.1350
VGKSAVIK[x]TSTR	7	0	1245.740419	0.0079	0.0950
K[x]TAGEDAVTLVK	0	0	1230.681905	0.0079	0.0950
FCVGLQKIEEIFK[x]K	12	0	1737.948678	0.0079	0.1100
SSCK[x]IVFRSELQDK	3	0	1695.861321	0.0079	0.1100
TLFRK[x]EK	4	0	920.544305	0.0079	0.0550
K[x]EKWIAK	0	0	901.538493	0.0079	0.0550
TKLVK[x]ER	4	0	872.544305	0.0079	0.0550
K[x]PPVQPLAYKSATPFR	0	0	1799.009303	0.0078	0.1250
ATLTGMK[x]IDVLFSKIR	6	0	1792.027986	0.0078	0.1250
FDSEK[x]AGDR	4	0	1023.462090	0.0078	0.0700
KGYQTIELDK[x]K	9	0	1321.724101	0.0077	0.0850
KLEGTIDYQK[x]L	9	0	1306.713204	0.0077	0.0850
SQEEAIENIK[x]CTR	9	0	1576.751442	0.0077	0.1000
DTALEKYK[x]SYLLQHR	7	0	1863.984208	0.0077	0.1150
DTALEK[x]YKSYLLQHR	5	0	1863.984208	0.0077	0.1150
HNNHMAK[x]VLTLELYK	6	0	1809.955886	0.0077	0.1150
QVK[x]REVGCIGNIVER	2	0	1755.941297	0.0077	0.1150
VEFK[x]MGNGKMVEISR	3	0	1723.874862	0.0077	0.1150
NDGTIVIRK[x]LEETDVAK	8	0	1900.026461	0.0076	0.1300
GK[x]VAVFDSQTQPPVLWFR	1	0	2074.099899	0.0075	0.1350
ATSAGPKQTETINWLEK[x]R	16	0	2029.059155	0.0075	0.1350
YFATLQKSK[x]R	8	0	1240.692746	0.0075	0.0750
LEGTIDYQK[x]L	8	0	1178.618248	0.0075	0.0750
LAEK[x]WR	3	0	801.449683	0.0075	0.0450
LDVAK[x]R	4	0	700.423137	0.0075	0.0450
SDYYMASTYTKK[x]INVK	11	0	1910.944711	0.0075	0.1200
ATREPNK[x]GSYRPYTAK	6	0	1837.943407	0.0075	0.1200
LIKK[x]SSEQANLYER	3	0	1677.904901	0.0075	0.1050
K[x]VNQIESQMAMAEK	0	0	1605.785384	0.0075	0.1050
DGIVLAAEKK[x]VTSK	9	0	1457.845270	0.0075	0.1050
KSLK[x]DECK	3	0	1006.511679	0.0075	0.0600
FQDILLGAGQAIK[x]AGNR	12	0	1770.973979	0.0074	0.1250
LDRK[x]LEFPLPNEEAR	3	0	1825.968559	0.0073	0.1100
LDRK[x]IEIPLPNEVGR	3	0	1747.994380	0.0073	0.1100
VISMEKGGNMK[x]EVFR	10	0	1723.874862	0.0073	0.1100
LEK[x]GQSIDDMIPAQK	2	0	1671.850090	0.0073	0.1100
TVQK[x]VETAVLSTTVK	3	0	1602.919156	0.0073	0.1100
EFEIIK[x]GVLCQFR	5	0	1637.859869	0.0073	0.0950
VSKILEHK[x]EIMLR	7	0	1594.922802	0.0073	0.0950
DIKSMIADK[x]HAIR	8	0	1496.813257	0.0073	0.0950
KELFDCLK[x]IMR	7	0	1451.762804	0.0073	0.0800
K[x]ELFDCLKIMR	0	0	1451.762804	0.0073	0.0800
TNNLDLEHK[x]HK	8	0	1347.689447	0.0073	0.0800
VYATMQKLQK[x]DLGQVLNK	9	0	2076.140043	0.0072	0.1300
S[x]SIGTGYDLGLFFSPDGR	0	0	1887.900207	0.0072	0.1300
INVK[x]KSYDYSATMYTR	3	0	1938.950858	0.0072	0.1150
HIIMFDCK[x]ILEFTK	7	0	1793.920748	0.0071	0.1000
IDK[x]EDMGSNDKASK	2	0	1536.708913	0.0071	0.1000
DGIVLAAEK[x]KVTSK	8	0	1457.845270	0.0071	0.1000
WAIKEK[x]R	5	0	929.544639	0.0071	0.0500
K[x]DWNACK	0	0	920.417393	0.0071	0.0500
LVRDAFALAK[x]EK	9	0	1359.787367	0.0071	0.0850
GDVAASILDK[x]YR	9	0	1306.688052	0.0071	0.0850
D[x]GIQDIMPSQAK	0	0	1301.628489	0.0071	0.0850
GGVHVK[x]LAHLSK	5	0	1244.735277	0.0071	0.0850
FNSNAIAAVATK[x]MVTLK	11	0	1777.975953	0.0071	0.1200
AK[x]ADYAQYYR	1	0	1247.593430	0.0070	0.0700
AEAK[x]DVAKMK	3	0	1089.585175	0.0070	0.0700
LSGVVEGIFQK[x]CYAK	10	0	1697.880996	0.0070	0.1050
YYIIMGLQASK[x]LR	10	0	1554.859144	0.0069	0.0900
YGEK[x]ESLAAVLVR	3	0	1433.787759	0.0069	0.0900
ITAFLLADSK[x]SQK	9	0	1420.792510	0.0069	0.0900
VMK[x]SEFQR	2	0	1023.517101	0.0069	0.0550
DAVK[x]EAAR	3	0	858.455887	0.0069	0.0550
LRHTVIK[x]TGLR	6	0	1292.804020	0.0068	0.0750
LK[x]PQDERTQEERNR	1	0	1797.908083	0.0068	0.0950
NNSWAK[x]SWSNLDLR	5	0	1689.822239	0.0068	0.0950
AVK[x]PTDMEQFAFYK	2	0	1673.812254	0.0068	0.0950
YEVGAEYIK[x]KVIAR	8	0	1637.914013	0.0068	0.0950
ALTLKTGPPGPPCGGK[x]FMLK	15	0	2069.116472	0.0068	0.1350
TLVAHAVLK[x]VGSALVGSQTK	8	0	1978.157410	0.0068	0.1350
TLPPELK[x]GEALGNSEHIR	6	0	1960.037693	0.0067	0.1200
ANNWSK[x]FTATAALGVIHR	5	0	1956.032885	0.0067	0.1200
YTQSTNNDDPK[x]K	10	0	1409.642221	0.0067	0.0800
WRDATDDK[x]R	7	0	1161.552629	0.0067	0.0600
GFICK[x]VVDK	4	0	1064.568799	0.0067	0.0600
LESK[x]QR	3	0	759.423863	0.0067	0.0400
VVGSELIQK[x]YLGDGPRLVR	8	0	2098.189768	0.0066	0.1250
IIRGAIESYK[x]VVDASIVSK	9	0	2047.167638	0.0066	0.1250
STELQIGVVEDDK[x]PFR	12	0	1831.931505	0.0066	0.1050
K[x]LEKGQSIDDMIPAQK	0	0	1799.945046	0.0066	0.1050
T[x]VYQISELESLLR	0	0	1549.835098	0.0065	0.0850
AHLDVQEKDQPK[x]K	11	0	1534.810280	0.0065	0.0850
K[x]AQSGPDASAKLPTVIPTTR	0	0	2037.121751	0.0065	0.1300
GTEVEK[x]ITIK	5	0	1116.638983	0.0065	0.0650
LENVK[x]IYADLKINEDSK	4	0	1991.057425	0.0065	0.1100
YEVGAEYIKK[x]VIAR	9	0	1637.914013	0.0064	0.0900
VAEK[x]AQINTQEYGR	3	0	1605.811006	0.0064	0.0900
GYSK[x]PNERATKQSK	3	0	1592.826990	0.0064	0.0900
RK[x]QYSAK	1	0	879.492606	0.0064	0.0450
D[x]TEMSVNMSDFLHDQATR	0	0	2095.893807	0.0064	0.1150
K[x]SSEQANLYER	0	0	1323.641830	0.0064	0.0700
ASK[x]AAREYLEK	2	0	1264.677488	0.0064	0.0700
IDRK[x]IEFPPPSAEAR	3	0	1724.920885	0.0063	0.0950
NVVTEAGFIAIK[x]EDR	11	0	1660.878354	0.0063	0.0950
ELVSK[x]ASPIAGSEGKEAYR	4	0	1991.032273	0.0063	0.1200
EIDMTCAREASK[x]TLSK	11	0	1838.886542	0.0063	0.1000
KLEK[x]GQSIDDMIPAQK	3	0	1799.945046	0.0063	0.1000
SQDISINGNSK[x]KEEPK	10	0	1772.890370	0.0063	0.1000
LKGYQTIELDK[x]K	10	0	1434.808159	0.0063	0.0750
TPNDTQK[x]YSNDK	6	0	1409.642221	0.0063	0.0750
K[x]LIPIRGTEVEK	0	0	1381.829229	0.0063	0.0750
VGK[x]SAVIKTSTR	2	0	1245.740419	0.0063	0.0750
ENK[x]IQRQR	2	0	1070.594434	0.0063	0.0500
TVQYATK[x]R	6	0	965.529382	0.0063	0.0500
TK[x]DSLEAR	1	0	918.477014	0.0063	0.0500
YDK[x]K	2	0	552.290736	0.0063	0.0250
ATAIGKSSTAAK[x]TFLEK	11	0	1722.951515	0.0062	0.1050
SWIGAYLAK[x]IPER	8	0	1502.824477	0.0062	0.0800
EDMGSNDK[x]ASKER	7	0	1465.646650	0.0062	0.0800
K[x]TVQYATKR	0	0	1093.624337	0.0061	0.0550
LCIHK[x]NKLTNDETR	4	0	1740.894015	0.0061	0.0850
KEEPK[x]SETLENFTR	4	0	1706.847448	0.0061	0.0850
NELEKLNFSSLK[x]MK	11	0	1679.891560	0.0061	0.0850
S[x]TLDLNHLADLYDR	0	0	1644.810672	0.0061	0.0850
YK[x]DAYVYSIVAIAR	1	0	1630.871817	0.0061	0.0850
AQSGPDASAK[x]LPTVIPTTR	9	0	1909.026796	0.0061	0.1150
QYQEVVK[x]QGDVLLNK	6	0	1759.946763	0.0060	0.0900
LEK[x]VRQLIIK	2	0	1238.807376	0.0060	0.0600
WK[x]TLSKESAR	1	0	1204.656362	0.0060	0.0600
LK[x]VLVQGLER	1	0	1153.718232	0.0060	0.0600
GIDLK[x]SIAEK	4	0	1072.612770	0.0060	0.0600
AK[x]SAK	1	0	503.306720	0.0060	0.0300
ATPYRGYSK[x]PNERATK	8	0	1837.943407	0.0059	0.0950
K[x]IIEEEGFTNR	0	0	1334.682966	0.0059	0.0650
IK[x]LISGKLDEAR	1	0	1341.797930	0.0058	0.0700
M[x]ESLQR	0	0	762.369385	0.0058	0.0350
VDVK[x]TK	3	0	688.411904	0.0058	0.0350
FFEKEDVQSLK[x]LK	10	0	1609.871482	0.0058	0.0750
TEPKAVDEEMK[x]VR	10	0	1530.771118	0.0058	0.0750
V[x]NQIESQMAMAEK	0	0	1477.690428	0.0058	0.0750
AVAASLGVNFLK[x]VVSSAIVDK	11	0	2087.198937	0.0057	0.1200
VSTKK[x]ILGVAAEDK	4	0	1457.845270	0.0057	0.0800
VSTK[x]KILGVAAEDK	3	0	1457.845270	0.0057	0.0800
LNVYK[x]YR	4	0	954.528656	0.0057	0.0400
Q[x]DYDLVR	0	0	907.439903	0.0057	0.0400
KLDVAK[x]R	5	0	828.518092	0.0057	0.0400
K[x]ALSSLK	0	0	745.469750	0.0057	0.0400
KDYTMAQPEFFK[x]AVR	11	0	1829.913356	0.0057	0.0850
ELAAIK[x]EDTEAVLKR	5	0	1684.935865	0.0057	0.0850
SDYYMASTYTK[x]KINVK	10	0	1910.944711	0.0056	0.0900
AK[x]WSTAETLTNNKIDR	1	0	1846.953636	0.0056	0.0900
DGIQDIMPSQAK[x]ELKK	11	0	1799.945046	0.0056	0.0900
IKILFSDVK[x]AMTTGLR	8	0	1792.027986	0.0056	0.0900
S[x]QARGFDR	0	0	935.457282	0.0056	0.0450
I[x]INRDIGK	0	0	927.550117	0.0056	0.0450
AK[x]SAKIVR	1	0	871.560288	0.0056	0.0450
RGERPSCPTGYHLK[x]SIR	13	0	2013.032561	0.0056	0.0950
AK[x]TMTERLCPHTTSASM	1	0	1920.885494	0.0056	0.0950
YDK[x]TEDDIK	2	0	1125.518932	0.0056	0.0500
LLK[x]PRVNNR	2	0	1108.682852	0.0056	0.0500
HKFQDILLGAGQAIK[x]AGNR	14	0	2036.127841	0.0055	0.1050
M[x]SSIGTGYDLGLFFSPDGR	0	0	2018.940686	0.0055	0.1050
VGIK[x]PPKGVLLYGPPGTGK	3	0	1877.113761	0.0055	0.1050
KAQSGPDASAK[x]LPTVIPTTR	10	0	2037.121751	0.0055	0.1100
WKTLSK[x]ESAR	5	0	1204.656362	0.0055	0.0550
SRTLASLQK[x]R	8	0	1158.683243	0.0055	0.0550
VVTSK[x]LLKPR	4	0	1139.738968	0.0055	0.0550
EISYPFK[x]RLDR	6	0	1422.761881	0.0055	0.0600
MK[x]SLSEQYTER	1	0	1370.649950	0.0055	0.0600
DVITELPDAK[x]YYR	9	0	1581.803799	0.0054	0.0700
LVPYLTKLESK[x]QR	10	0	1573.919099	0.0054	0.0700
K[x]AVYMPLCDPGNK	0	0	1491.721334	0.0054	0.0700
NEDDIEDIAALWMK[x]R	13	0	1817.861714	0.0053	0.0800
VNGVVFTNRPDEK[x]NR	12	0	1743.901545	0.0053	0.0800
SMIADK[x]HAIRILAHR	5	0	1730.972539	0.0053	0.0800
K[x]SLPLQIEVANDCIK	0	0	1726.928669	0.0053	0.0800
GYQTIELDKK[x]LDVAK	9	0	1719.940617	0.0053	0.0800
SDEINEVLNK[x]YQETQR	9	0	1964.943855	0.0053	0.0850
IDKNTWNSTLETAK[x]AK	13	0	1818.947489	0.0053	0.0850
S[x]PTGQITSTSARSGKK	0	0	1604.848116	0.0053	0.0850
YYPVRK[x]FTGGVLMLIDR	5	0	2027.102541	0.0053	0.0900
VELAKQNLFVPTSDK[x]EK	14	0	1945.051948	0.0053	0.0900
VYATMQK[x]LQKDLGQVLNK	6	0	2076.140043	0.0053	0.0950
HIGIATTGFIPDGQHIVK[x]R	17	0	2059.132592	0.0053	0.1000
IDTIVK[x]EIQDEKEAEAAR	5	0	2057.063963	0.0050	0.0900
AHILRIHAK[x]SMAIDK	8	0	1702.966393	0.0050	0.0750
Q[x]SRQETQYK	0	0	1166.567944	0.0050	0.0450
NK[x]LTNDETR	1	0	1089.541397	0.0050	0.0450
M[x]SQARGFDR	0	0	1066.497761	0.0050	0.0450
SAELYK[x]NPK	5	0	1048.555259	0.0050	0.0450
TFHILEPK[x]EKSLLAHK	7	0	1890.072626	0.0050	0.0800
ATTVKDTMNVDINAIK[x]K	15	0	1860.997805	0.0050	0.0850
YEALSK[x]HIIMFDCK	5	0	1753.853066	0.0050	0.0700
WDLSK[x]QEALYLAQR	4	0	1719.894338	0.0050	0.0700
LYNKFK[x]TNHGNPFM	5	0	1709.834718	0.0050	0.0700
NAEELSSYQKK[x]LIR	10	0	1677.904901	0.0050	0.0700
GSLEKNWK[x]EEYLR	7	0	1650.836493	0.0050	0.0650
LK[x]ESQLVDKFFEK	1	0	1609.871482	0.0050	0.0650
EQVRDAGK[x]DEFSR	7	0	1535.732760	0.0050	0.0650
EKSLLAHK[x]GGHVVR	7	0	1529.878966	0.0050	0.0700
EIQDEK[x]EAEAARK	5	0	1515.752826	0.0050	0.0650
RMPIDFK[x]GFICK	6	0	1510.778788	0.0050	0.0600
K[x]SSEQANLYERK	0	0	1451.736786	0.0050	0.0600
DK[x]PKYEPPVPTR	1	0	1425.761546	0.0050	0.0600
YEIDK[x]TLAGVTR	4	0	1364.729913	0.0050	0.0600
SERDTALEK[x]YK	8	0	1338.677880	0.0050	0.0550
EIK[x]PNIRVALR	2	0	1307.803685	0.0050	0.0550
YK[x]DGVILAADSR	1	0	1306.688051	0.0050	0.0600
YTENIYPPK[x]K	8	0	1251.649881	0.0050	0.0500
GSNDDEMK[x]IDK	7	0	1250.544822	0.0050	0.0550
AASIAVEDEK[x]R	9	0	1187.614557	0.0050	0.0550
DIK[x]VIMATNR	2	0	1159.638269	0.0050	0.0500
NIK[x]VIMATNR	2	0	1158.654253	0.0050	0.0500
TMGKNK[x]VLVK	5	0	1116.668841	0.0050	0.0500
TK[x]SVALGGITK	1	0	1073.644403	0.0050	0.0550
K[x]ILGVAAEDK	0	0	1042.602207	0.0050	0.0500
Q[x]DRGKLVR	0	0	970.567161	0.0050	0.0400
AIEGK[x]IAR	4	0	856.513006	0.0050	0.0400
DRGK[x]LVR	3	0	842.508589	0.0050	0.0350
K[x]ARQAAK	0	0	771.471479	0.0050	0.0350
VLK[x]TK	2	0	587.400615	0.0050	0.0250
VSTK[x]K	3	0	561.348581	0.0050	0.0250
A[x]SLLKVNMENLIVTDLGK	0	0	1957.091700	0.0047	0.0850
LLENDIKVMK[x]SEFQR	9	0	1848.976678	0.0047	0.0700
LLENDIK[x]VMKSEFQR	6	0	1848.976678	0.0047	0.0700
WAFAEK[x]QYGYGTQTV	5	0	1747.820509	0.0047	0.0700
SLPPEEYDEK[x]LYNK	9	0	1723.830403	0.0046	0.0650
SELAQSK[x]YLMNVSR	6	0	1624.824212	0.0046	0.0650
E[x]EMIAAQGIDEEDR	0	0	1604.698741	0.0046	0.0650
LKESQLVDK[x]FFEK	8	0	1609.871482	0.0046	0.0600
VSK[x]ILEHKEIMLR	2	0	1594.922802	0.0046	0.0600
REAEAAK[x]DEQIEK	6	0	1515.752826	0.0046	0.0600
EIINRDIGK[x]VVDK	8	0	1497.851416	0.0046	0.0600
DIK[x]SMIADKHAIR	2	0	1496.813257	0.0046	0.0600
ILFENPDEATK[x]R	10	0	1431.735725	0.0046	0.0550
RGGDEWK[x]IEPLK	6	0	1426.756795	0.0046	0.0550
K[x]LEGTIDYQKL	0	0	1306.713204	0.0045	0.0500
GTLK[x]VHTIRLR	3	0	1292.804020	0.0045	0.0500
GMALGSANEKIEASK[x]GLIDR	14	0	2059.073086	0.0045	0.0900
GVVALVEDKTK[x]SVALGGITK	10	0	1984.156741	0.0045	0.0900
DYEQFGYFK[x]R	8	0	1351.619643	0.0045	0.0450
EASK[x]TLSKWR	3	0	1204.656362	0.0045	0.0450
SGFEK[x]IDLTR	4	0	1164.613831	0.0045	0.0450
TIDNAETMK[x]K	8	0	1149.569917	0.0045	0.0450
K[x]GVVALVEDK	0	0	1056.617856	0.0045	0.0450
ATSAGPK[x]QTETINWLEKR	6	0	2029.059155	0.0044	0.0800
S[x]QARGFDRTITVFSPEGR	0	0	2023.023439	0.0044	0.0800
FKLNVYK[x]YR	6	0	1229.692020	0.0044	0.0400
ETEK[x]LAEER	3	0	1103.545814	0.0044	0.0400
MK[x]SDINAHK	1	0	1042.522913	0.0044	0.0400
AVDEEMK[x]VRSEDYLPSK	6	0	1994.961812	0.0044	0.0750
VLNKGDSGEMSLQKLFK[x]	16	0	1893.002891	0.0044	0.0750
KTLEVLYLK[x]MHNNHAK	8	0	1938.050842	0.0044	0.0700
K[x]DSESTEEKEAQAVQR	0	0	1833.870361	0.0044	0.0700
DGIQDIMPSQAKELK[x]K	14	0	1799.945046	0.0044	0.0700
DVEFLHSDK[x]IDTIVK	8	0	1757.919882	0.0043	0.0650
K[x]EFEIIKGVLCQFR	0	0	1765.954825	0.0043	0.0600
EEFAEK[x]AVSVIQAR	5	0	1575.825595	0.0043	0.0600
AQEEVK[x]R	5	0	858.455887	0.0043	0.0300
D[x]RGKLVR	0	0	842.508589	0.0043	0.0300
GSLEK[x]NWKEEYLR	4	0	1650.836493	0.0042	0.0550
DVAK[x]MKLSLFSNK	3	0	1479.811862	0.0042	0.0550
AK[x]WSTAETLTNNK	1	0	1462.741537	0.0042	0.0550
VSTTPANSFELK[x]QYLIQR	11	0	2094.110853	0.0042	0.0750
NTWNSTLETAKAK[x]YASQK	12	0	2040.027522	0.0042	0.0750
NTWNSTLETAK[x]AKYASQK	10	0	2040.027522	0.0042	0.0750
V[x]SPTGQITSTSARSGKK	0	0	1703.916525	0.0041	0.0700
ELK[x]KEEMVMLK	2	0	1376.740675	0.0041	0.0450
LTHEK[x]STMLEK	4	0	1315.680522	0.0041	0.0450
KGTK[x]TSETNDR	3	0	1235.610532	0.0041	0.0450
FHQLK[x]PTRVLTLAMVK	4	0	1881.102150	0.0041	0.0650
SVMAPLFLHDK[x]YDGR	10	0	1747.871494	0.0040	0.0600
YIPNPVLVIIDVK[x]PK	12	0	1707.033394	0.0040	0.0600
SIAEK[x]MNGASGAELK	4	0	1504.755469	0.0040	0.0600
TLIDK[x]FSGEK	4	0	1136.607685	0.0040	0.0400
ILIDK[x]ARVEAQNHK	4	0	1633.926306	0.0039	0.0550
QTETINWLEK[x]RFK	9	0	1691.899424	0.0038	0.0500
IK[x]TLSMEKHTELR	1	0	1584.865682	0.0038	0.0500
EFHK[x]DMTLEEAEVLILK	3	0	2044.054982	0.0038	0.0650
VLNKGDSGEMSLQK[x]LFK	13	0	1893.002891	0.0038	0.0650
VSAMMSCACQK[x]R	10	0	1427.614109	0.0038	0.0450
K[x]EDSSPCGYIIR	0	0	1423.676496	0.0038	0.0450
TKDAVVLGVEK[x]R	10	0	1313.766632	0.0038	0.0450
KDWNACK[x]K	6	0	1048.512348	0.0037	0.0300
DTALEK[x]YK	5	0	966.502166	0.0037	0.0300
VIGSELVQK[x]YVGEGARMVR	8	0	2090.130540	0.0037	0.0700
VGIKPPK[x]GVLLYGPPGTGK	6	0	1877.113761	0.0037	0.0700
QSK[x]YTYDRGTTAVLK	2	0	1729.899815	0.0037	0.0550
NWK[x]EEYLRAAK	2	0	1406.730582	0.0036	0.0400
ELKK[x]EEMVMLK	3	0	1376.740675	0.0036	0.0400
K[x]PIGATWKTTQLEEANSK	0	0	2001.053008	0.0036	0.0650
LYNK[x]FKTNHGNPFM	3	0	1709.834718	0.0036	0.0500
LK[x]PLIEKGGDWERK	1	0	1667.935808	0.0036	0.0500
VPEDIFK[x]THLEVAR	6	0	1652.888526	0.0036	0.0500
K[x]ANWCDK	0	0	920.417393	0.0036	0.0250
ATAIGK[x]SSTAAKTFLEK	5	0	1722.951515	0.0035	0.0600
GYQTIELDK[x]K	8	0	1193.629146	0.0035	0.0350
EYLEKNWK[x]EGLSR	7	0	1650.836493	0.0035	0.0450
KDK[x]PKYEPPVPTR	2	0	1553.856502	0.0035	0.0450
K[x]DKPKYEPPVPTR	0	0	1553.856502	0.0035	0.0450
FDSEK[x]AGDREVQR	4	0	1535.732760	0.0035	0.0450
AVILSDTKPVDK[x]K	11	0	1412.823808	0.0035	0.0450
KDSESTEEK[x]EAQAVQR	8	0	1833.870361	0.0034	0.0550
K[x]FTGGVLMLIDRESDK	0	0	1807.950131	0.0034	0.0550
A[x]ASLLKVNMENLIVTDLGK	0	0	2028.128811	0.0034	0.0650
LGIDPPK[x]GIMLYGPPGTGK	6	0	1910.033463	0.0034	0.0650
IDTVIK[x]LVDHSFDEK	5	0	1757.919882	0.0033	0.0500
IEPLKLK[x]VLVQGLER	6	0	1734.076651	0.0033	0.0500
LPEANFEPLEK[x]R	10	0	1441.756460	0.0033	0.0400
AELDK[x]IGLSKIR	4	0	1341.797930	0.0033	0.0400
LNADVLGQLIK[x]K	10	0	1310.792119	0.0033	0.0400
ATAIGK[x]SSTAAK	5	0	1104.613831	0.0033	0.0400
E[x]IINRDIGK	0	0	1056.592704	0.0033	0.0300
G[x]QAQSGNFSNFGDGANGDNK	0	0	1983.830620	0.0032	0.0650
TLALK[x]YPGGGPGKTAILPVK	4	0	1980.177084	0.0032	0.0650
LHQLRNK[x]ELISVSAASK	6	0	1893.079498	0.0032	0.0550
CVVHLNDASVAAK[x]LLMK	12	0	1868.001115	0.0032	0.0550
LIK[x]KSSEQANLYER	2	0	1677.904901	0.0032	0.0450
AVNIAFTQDQLLK[x]R	12	0	1615.904510	0.0032	0.0450
SLLTGK[x]HAIRYAGR	5	0	1541.878966	0.0032	0.0450
ILEFTK[x]YSNDK	5	0	1356.692468	0.0032	0.0350
TGQK[x]MLMNMDK	3	0	1295.603535	0.0032	0.0350
HGGYKPTDK[x]HK	8	0	1266.646859	0.0032	0.0350
VSGSELVQK[x]YIGEGSRMVR	8	0	2094.089070	0.0032	0.0600
VK[x]VIAATNRVDTLDPALLR	1	0	2064.205418	0.0032	0.0600
VLK[x]LTLEAMDLEIVEK	2	0	1843.037546	0.0031	0.0500
EDCK[x]SLKR	3	0	1034.517826	0.0031	0.0250
QDRGK[x]LVR	4	0	970.567161	0.0031	0.0250
EYLEK[x]NWKEGLSR	4	0	1650.836493	0.0031	0.0400
FGDGIQIAQLALK[x]HRENK	12	0	2037.111857	0.0031	0.0550
M[x]STLDLNHLADLYDR	0	0	1775.851150	0.0030	0.0450
GYQTIELDK[x]KLDVAK	8	0	1719.940617	0.0030	0.0450
KVTSK[x]LLEQEESAEK	4	0	1717.909710	0.0030	0.0450
VIDGSRPVNRNK[x]LLK	11	0	1708.010698	0.0030	0.0450
ELFDCLK[x]IMR	6	0	1323.667849	0.0030	0.0300
K[x]IEFPSYRDR	0	0	1309.677823	0.0030	0.0300
K[x]TREALMEFR	0	0	1279.670628	0.0030	0.0300
YEVGAEYIK[x]K	8	0	1198.623334	0.0030	0.0300
FK[x]TNHGNPFM	1	0	1191.549460	0.0030	0.0300
NK[x]LLKVTVSK	1	0	1128.722984	0.0030	0.0300
VVLK[x]NKGTMK	3	0	1116.668841	0.0030	0.0300
LGDK[x]GPAAAR	3	0	954.524630	0.0030	0.0300
YTENIYPPK[x]KTVQYATK	8	0	2043.067597	0.0029	0.0500
LFKSLGSGMDQEK[x]VLNK	12	0	1893.002891	0.0029	0.0500
EAADFIFDICGIAGIK[x]K	15	0	1866.954882	0.0029	0.0500
M[x]EQKPEVDYSEK	0	0	1481.670742	0.0029	0.0350
IK[x]ENQEKISNNK	1	0	1443.768084	0.0029	0.0350
GSNDDEMKIDK[x]K	10	0	1378.639778	0.0029	0.0350
EVLNK[x]GVSKDEK	4	0	1344.724827	0.0029	0.0350
M[x]NSTEEIDLYNRWK	0	0	1797.835501	0.0029	0.0400
K[x]EEPKSETLENFTR	0	0	1706.847448	0.0029	0.0400
AFGRVYATMQK[x]LQK	10	0	1639.886752	0.0029	0.0400
VVTSK[x]LLKPRVNNR	4	0	1622.994323	0.0029	0.0400
ATLTGMK[x]IDVLFSK	6	0	1522.842826	0.0029	0.0400
KYIPNPVLVIIDVK[x]PK	13	0	1835.128350	0.0028	0.0450
CEDGVILALEK[x]VVTSK	10	0	1759.938898	0.0028	0.0450
VEPIPLINGEK[x]RDLRPGR	10	0	2058.169702	0.0028	0.0500
YLHQSLK[x]YK	6	0	1178.644738	0.0028	0.0250
GGDWERK[x]NR	6	0	1116.542400	0.0028	0.0250
FMLK[x]LGVKR	3	0	1090.668450	0.0028	0.0250
GIDLKSIAEK[x]MNGASGAELK	9	0	2031.066940	0.0027	0.0550
YLDSQRVAIK[x]K	9	0	1319.756069	0.0027	0.0300
IVAFDQLVK[x]EK	8	0	1288.739025	0.0027	0.0300
SIK[x]GYTLPPHCSR	2	0	1514.766308	0.0027	0.0350
LFNLEPK[x]ILEEVPLR	6	0	1809.039932	0.0027	0.0400
VETAVLSTTVK[x]AQARAK	10	0	1772.015506	0.0026	0.0450
LVK[x]APALDGALQGVIQFMK	2	0	1998.133505	0.0026	0.0500
TNTNNSILFAALSK[x]SLVR	13	0	1948.074078	0.0025	0.0450
INVKK[x]SYDYSATMYTR	4	0	1938.950858	0.0025	0.0400
Q[x]IAIVVNQNWYCANTK	0	0	1920.951525	0.0025	0.0400
DMTLEEAEVLILK[x]VLR	12	0	1871.043692	0.0025	0.0400
SLYFATPGNTSFK[x]TDM	12	0	1778.818457	0.0025	0.0400
SQDISINGNSKK[x]EEPK	11	0	1772.890370	0.0025	0.0400
LCIHKNK[x]LTNDETR	6	0	1740.894015	0.0025	0.0350
GQYSTVGK[x]VAVGQQYR	7	0	1739.895399	0.0025	0.0400
GK[x]YYPLKSMTEK	1	0	1443.743119	0.0025	0.0300
E[x]MKKDSESTEEK	0	0	1439.644921	0.0025	0.0300
ATDDDRWK[x]TLSK	7	0	1434.710239	0.0025	0.0300
IDRPAQVISFK[x]K	10	0	1400.813914	0.0025	0.0300
CGSPYIIEDSK[x]K	10	0	1395.670349	0.0025	0.0300
EIQDEK[x]EAEAAR	5	0	1387.657871	0.0025	0.0300
RK[x]IFTIHTSK	1	0	1229.724379	0.0025	0.0250
FRK[x]PIGATWK	2	0	1202.692354	0.0025	0.0250
IITK[x]EGVETR	3	0	1144.645129	0.0025	0.0250
GTK[x]TSETNDR	2	0	1107.515576	0.0025	0.0250
TNSTDEK[x]GTK	6	0	1079.509429	0.0025	0.0250
K[x]QYSAKAK	0	0	922.523570	0.0025	0.0200
K[x]PIGATWK	0	0	899.522844	0.0025	0.0200
QGLHK[x]K	4	0	709.423471	0.0025	0.0150
N[x]SIVSK	0	0	646.364957	0.0025	0.0150
K[x]MRK	0	0	561.342056	0.0025	0.0100
LGDGVLRPYK[x]VGVILESQR	9	0	2098.189768	0.0024	0.0450
VVKGNQK[x]FSSTADYMNMSS	6	0	2092.955678	0.0024	0.0450
MHNNHAK[x]SLPPEEYDEK	6	0	2037.921346	0.0024	0.0400
IGLVRLPEANFEPLEK[x]R	15	0	1980.115548	0.0024	0.0400
NSIVSK[x]YTQSTNNDDPK	5	0	1909.901659	0.0024	0.0400
SFEQK[x]VMKEDNLILR	4	0	1848.976679	0.0023	0.0350
TLEVLYLK[x]MHNNHAK	7	0	1809.955886	0.0023	0.0350
G[x]VFKNVSGNVLSEIK	0	0	1589.877628	0.0023	0.0350
GMALGSANEK[x]IEASK	9	0	1504.755469	0.0023	0.0350
IKTLSMEK[x]HTELR	7	0	1584.865682	0.0023	0.0300
QDPK[x]KHLDAEVQK	3	0	1534.810280	0.0023	0.0300
EK[x]ASKGSNDDEMK	1	0	1437.640504	0.0023	0.0300
ELEAMK[x]LLRPR	5	0	1354.775421	0.0023	0.0250
ELLK[x]LKVELAK	3	0	1282.822356	0.0023	0.0250
GMALGSANEK[x]IEASKGLIDR	9	0	2059.073086	0.0023	0.0450
ETTEKK[x]IDK	5	0	1090.586949	0.0022	0.0200
DSYLIIDK[x]LPSEYDSR	7	0	1912.941734	0.0022	0.0350
ETLIFK[x]CIDMFIHK	5	0	1793.920748	0.0021	0.0300
RVATEK[x]DFLDAVQK	5	0	1618.867791	0.0021	0.0300
VLSNYMK[x]QEALSSK	6	0	1596.818066	0.0021	0.0300
DEQIEK[x]IDTVIK	5	0	1429.766355	0.0021	0.0250
AELDKIGLSK[x]IR	9	0	1341.797930	0.0021	0.0250
K[x]QLLIDGANVLR	0	0	1338.798265	0.0021	0.0250
NK[x]ELISVSAASK	1	0	1245.692803	0.0021	0.0250
K[x]PRVVTALTMLKQHLFR	0	0	2037.203252	0.0021	0.0350
VALRNDSYQLIK[x]ILPNK	11	0	1984.146846	0.0021	0.0350
K[x]LEFPLPNEEARVGILR	0	0	1980.115548	0.0021	0.0350
DVPTFANFHTPIFIAK[x]R	15	0	1973.052225	0.0021	0.0350
ATSAGPK[x]QTETINWLEK	6	0	1872.958052	0.0021	0.0350
ELVSK[x]ASPIAGSEGK	4	0	1471.788150	0.0020	0.0300
IEDTDK[x]YDKK	5	0	1253.613888	0.0020	0.0200
RVEFK[x]MGNGK	4	0	1164.607305	0.0020	0.0200
HTELRSFEQK[x]VMK	9	0	1631.845282	0.0019	0.0250
E[x]MIAAQGIDEEDR	0	0	1475.656153	0.0019	0.0250
SVQPLASAK[x]ELLR	8	0	1410.819392	0.0019	0.0250
AVYDTAVVQEDPEK[x]WK	13	0	1876.920608	0.0019	0.0300
GAIESYK[x]VVDASIVSK	6	0	1664.898420	0.0019	0.0300
K[x]EVQEARELIR	0	0	1369.767693	0.0018	0.0200
KFRK[x]PIGATWK	3	0	1330.787310	0.0018	0.0200
GITVLK[x]PDDDK	5	0	1199.639709	0.0018	0.0200
K[x]FDQLTQALNVAIR	0	0	1615.904510	0.0018	0.0250
CIDMFIHK[x]SAELYKNPK	7	0	2093.043703	0.0018	0.0300
LAQFEK[x]EEYVSDPKEQM	5	0	2069.961478	0.0018	0.0300
ARQEVAAQK[x]SSEETEDK	8	0	1904.907471	0.0018	0.0300
DK[x]PKYEPPVPTRTGR	1	0	1739.931783	0.0017	0.0250
IEPLK[x]LKVLVQGLER	4	0	1734.076651	0.0017	0.0250
LEKGQSIDDMIPAQK[x]	14	0	1671.850090	0.0017	0.0250
QGITEAYNQKAVEK[x]LMSR	13	0	2065.062523	0.0017	0.0300
RNAEELSSYQK[x]K	10	0	1451.736786	0.0017	0.0200
TTLFK[x]SELAQSK	4	0	1351.734665	0.0017	0.0200
FK[x]LNVYKYR	1	0	1229.692020	0.0017	0.0150
FATLQK[x]SKR	5	0	1077.629423	0.0017	0.0150
SAVIK[x]TSTR	4	0	961.555594	0.0017	0.0150
EK[x]VAFILDQVRLFLLR	1	0	1959.166855	0.0016	0.0250
SEDYLPSK[x]YLDIDISK	7	0	1884.935588	0.0016	0.0250
GERPSCPTGYHLK[x]SIR	12	0	1856.931459	0.0016	0.0250
GVVALVEDK[x]TKSVALGGITK	8	0	1984.156741	0.0015	0.0300
K[x]QCVIANSCK	0	0	1206.584850	0.0015	0.0150
SSHIITK[x]ELK	6	0	1154.665864	0.0015	0.0150
VVTSKLLK[x]PR	7	0	1139.738968	0.0015	0.0150
NKLLK[x]VTVSK	4	0	1128.722984	0.0015	0.0150
RMDDK[x]MLLTEVHLLESK	4	0	2057.064831	0.0015	0.0250
YEYQKLK[x]ESQLVDK	6	0	1769.919882	0.0014	0.0200
QYSAK[x]AK	4	0	794.428614	0.0014	0.0100
QEALSSK[x]TLFTRPIPVRR	6	0	2098.201001	0.0014	0.0250
QYSAKAK[x]WSTAETLTNNK	6	0	2040.027522	0.0014	0.0250
GNQKVVK[x]VDAQDFLK	6	0	1687.925637	0.0013	0.0200
MPGTLLPGPGK[x]GYIGDPIK	10	0	1910.033463	0.0013	0.0250
TLSK[x]ESARATIDECMR	3	0	1866.892688	0.0012	0.0200
KEPPVYTPPK[x]DK	9	0	1397.755400	0.0012	0.0150
LENQRK[x]WR	5	0	1128.615169	0.0012	0.0100
K[x]IDK	0	0	502.311471	0.0012	0.0050
YTENIYPPKK[x]TVQYATK	9	0	2043.067597	0.0012	0.0200
SNDIEK[x]AIDLYKEVLNK	5	0	1991.057425	0.0012	0.0200
N[x]STEEIDLYNRWK	0	0	1666.795023	0.0012	0.0150
KLPNIEEATFDK[x]R	11	0	1559.830681	0.0012	0.0150
DVAKMK[x]LSLFSNK	5	0	1479.811862	0.0012	0.0150
EHFK[x]ELVSK	3	0	1115.597456	0.0011	0.0100
K[x]LEETDVAK	0	0	1031.549839	0.0011	0.0100
LAQFEK[x]EEYVSDPK	5	0	1681.819840	0.0011	0.0150
NCACVISQKK[x]VPDK	9	0	1645.827913	0.0011	0.0150
MVRGGYAEVK[x]QSEVIGLVR	9	0	2090.130540	0.0011	0.0200
LPEANFEPLEK[x]RLDR	10	0	1825.968559	0.0010	0.0150
SMAIDK[x]DIRWELIAR	5	0	1815.966450	0.0010	0.0150
MKDAVK[x]EAAR	5	0	1117.591321	0.0010	0.0100
MK[x]DAVKEAAR	1	0	1117.591321	0.0010	0.0100
INYK[x]K	3	0	664.390778	0.0010	0.0050
K[x]VTSK	0	0	561.348581	0.0010	0.0050
IMRDVITELPDAK[x]YYR	12	0	1982.029438	0.0009	0.0150
LVLK[x]EVFLSFHNLVGR	3	0	1870.082797	0.0009	0.0150
VGPGYVARSSCK[x]IVFR	11	0	1794.956220	0.0009	0.0150
DISSK[x]SPSGNDALNDK	4	0	1646.774679	0.0009	0.0150
SLEK[x]TLVPYLRISQAVR	3	0	1972.146846	0.0009	0.0150
EGVETRIIPLK[x]K	10	0	1381.829229	0.0008	0.0100
QDPKK[x]HLDAEVQK	4	0	1534.810280	0.0008	0.0100
TEPK[x]AVDEEMKVR	3	0	1530.771118	0.0008	0.0100
TIPPLTTVKGSDAAPQASK[x]K	18	0	2009.115605	0.0008	0.0150
GYSKPNERATK[x]QSK	10	0	1592.826990	0.0007	0.0100
R[x]KQYSAK	0	0	879.492606	0.0007	0.0050
VLELRAELDK[x]IGLSK	9	0	1682.992985	0.0007	0.0100
YPGGGPGK[x]TAILPVK	7	0	1453.829229	0.0007	0.0100
SLPPEEYDEK[x]LYNKFK	9	0	1998.993768	0.0006	0.0100
IQDAELAILQK[x]TQNLR	10	0	1853.036967	0.0006	0.0100
K[x]VAQTTYK	0	0	937.523235	0.0006	0.0050
LAQFEKEEYVSDPK[x]EQM	13	0	2069.961478	0.0006	0.0100
KTTEEK[x]EATPMEMDEEK	5	0	2024.891743	0.0006	0.0100
LVLK[x]EVFLSFHNLVGRR	3	0	2026.183900	0.0006	0.0100
DQIGEEK[x]TILQSLLQRAR	6	0	2097.154110	0.0006	0.0100
MVTLK[x]DVGPPQPGPGIYR	4	0	1924.023961	0.0006	0.0100
DREISYPFK[x]R	8	0	1309.677823	0.0005	0.0050
LIQIRVK[x]LEK	6	0	1238.807376	0.0005	0.0050
P[x]FGNTHNKFK	0	0	1188.603937	0.0005	0.0050
M[x]PFGNTHNKFK	0	0	1319.644415	0.0005	0.0050
TNSTDEK[x]GTKK	6	0	1207.604385	0.0005	0.0050
SSTAAK[x]TFLEK	5	0	1181.629146	0.0005	0.0050
GVVALVEDK[x]TK	8	0	1157.665530	0.0005	0.0050
K[x]EPPVYTPPKDK	0	0	1397.755400	0.0004	0.0050
K[x]TELFKASTSAK	0	0	1309.724101	0.0004	0.0050
VATEK[x]DFLDAVQK	4	0	1462.766689	0.0004	0.0050
AVKPTDMEQFAFYK[x]	13	0	1673.812254	0.0004	0.0050
GEK[x]VEDAPENNSFR	2	0	1590.727340	0.0004	0.0050
TSK[x]TPPTAMLSSVR	2	0	1474.781290	0.0004	0.0050
M[x]SFLELTEVWGKPQK	0	0	1791.922859	0.0003	0.0050
DLEETDERSLALTK[x]K	13	0	1746.899873	0.0003	0.0050
RQGITEAYNQK[x]AVEK	10	0	1733.905962	0.0003	0.0050
TLSMEK[x]HTELRSFEQK	5	0	1962.983216	0.0003	0.0050
LEFIK[x]VIPVEELKEIK	4	0	1926.144056	0.0003	0.0050
KPIGATWK[x]TTQLEEANSK	7	0	2001.053008	0.0003	0.0050
# precursors: 1
Precursor: 2681.5373	3	0.9980	0
VGIK[x]PPK(3)	TMLVK[x]AVANSTAANFIR(4)	2.4100	2681.5301	138.0681
LGVK[x]PPK(3)	TMLVK[x]AVANSTAANFIR(4)	2.3350	2681.5301	138.0681
K[x]LGVKPPK(0)	Q[x]TVYQISELESLLR(0)	0.5950	2681.5366	138.0681
KLGVK[x]PPK(4)	Q[x]TVYQISELESLLR(0)	0.5450	2681.5366	138.0681
LRLLK[x]MQR(4)	EPLK[x]EVVQFVGSR(3)	0.4050	2681.5413	138.0681
MQK[x]LLRLR(2)	EPLK[x]EVVQFVGSR(3)	0.4000	2681.5413	138.0681
K[x]LGVKPPK(0)	NAEELSSYQK[x]KLIR(9)	0.3850	2681.5479	138.0681
GTK[x]RR(2)	K[x]PPVQPLAYKSATPFRK(0)	0.3800	2681.5492	138.0681
VVTSK[x]LLKPR(4)	K[x]ILFENPDEATK(0)	0.3800	2681.5366	138.0681
K[x]LGVKPPK(0)	LIKK[x]SSEQANLYER(3)	0.3650	2681.5479	138.0681
VVTSKLLK[x]PR(7)	K[x]ILFENPDEATK(0)	0.3400	2681.5366	138.0681
TAAVNIK[x]VR(6)	VETAVLSTTVK[x]AQAR(10)	0.3350	2681.5438	138.0681
KLGVK[x]PPK(4)	NAEELSSYQK[x]KLIR(9)	0.3350	2681.5479	138.0681
K[x]LGVKPPK(0)	NAEELSSYQKK[x]LIR(10)	0.3300	2681.5479	138.0681
LRNK[x]R(3)	SPAIIFIDELDAIGTK[x]R(15)	0.3200	2681.5227	138.0681
KLGVK[x]PPK(4)	LIKK[x]SSEQANLYER(3)	0.3150	2681.5479	138.0681
K[x]LGVKPPK(0)	LIK[x]KSSEQANLYER(2)	0.3050	2681.5479	138.0681
TLALK[x]YPGGGPGK(4)	K[x]GVVALVEDKTK(0)	0.3000	2681.5366	138.0681
K[x]VIAR(0)	EIIRTSTSSMTAVPK[x]PLK(14)	0.2900	2681.5512	138.0681
LRNK[x]R(3)	VPTFANFHTPIFIAK[x]R(14)	0.2800	2681.5281	138.0681
