# Supplementary material for: ECL: an exhaustive search tool for the identification of cross-linked peptides using whole database
Source: BMC Bioinformatics. 2016 May 20;17:217. doi: 10.1186/s12859-016-1073-y (PMC4874008; doi:10.1186/s12859-016-1073-y)
Supplement: Additional file 5 — Kojak’s pre-selection list of PSMs only identified by ECL. (ZIP 5147 kb) [file 12859_2016_1073_MOESM5_ESM.zip › Kojak's pre-selection ranks of ECL only peptides/Kojak's detailed results/aleitner_M1012_006/diagnostic_6112.txt]

Scan: 6112
TFANLVSSTLYEK[x]R	12	0	1627.856893	0.1261	1.7650
K[x]ALSSLK	0	0	745.469750	0.0843	0.5900
K[x]QLATSLR	0	0	915.550117	0.0725	0.5800
K[x]ELFDCLKIMR	0	0	1451.762804	0.0641	0.7050
YYK[x]PDLTIDEAVRIMK	2	0	1954.023292	0.0572	0.9150
LK[x]PQDER	1	0	884.471536	0.0514	0.3600
K[x]LDVAK	0	0	672.416990	0.0500	0.3000
K[x]VTSK	0	0	561.348581	0.0490	0.2450
GGDWERK[x]NR	6	0	1116.542400	0.0461	0.4150
IFRQK[x]SLEK	4	0	1147.671285	0.0450	0.4050
MSSK[x]DISSK	3	0	981.480047	0.0450	0.4050
ATPYRGYSK[x]PNERATK	8	0	1837.943407	0.0425	0.6800
LKVELAK[x]QNLFVPTSDK	6	0	1929.093418	0.0418	0.7100
GYQTIELDKK[x]LDVAK	9	0	1719.940617	0.0413	0.6200
K[x]MRK	0	0	561.342056	0.0413	0.1650
G[x]LGYPEDAIGKTK	0	0	1347.703366	0.0412	0.5350
TFHILEPK[x]EK	7	0	1240.681514	0.0410	0.4100
FGDGIQIAQLALK[x]HRENK	12	0	2037.111857	0.0408	0.7350
GYIGDPIK[x]FVR	7	0	1263.697497	0.0405	0.4450
EWDSKLK[x]DLR	6	0	1288.677488	0.0395	0.3950
GIDLK[x]SIAEK	4	0	1072.612770	0.0395	0.3950
IHAK[x]SMAIDKDIR	3	0	1496.813257	0.0385	0.5000
FRKLGVK[x]PPK	6	0	1168.744388	0.0380	0.3800
GYSK[x]PNERATK	3	0	1249.641438	0.0377	0.4150
VELAK[x]QNLFVPTSDK	4	0	1687.914404	0.0377	0.5650
G[x]GLGYPEDAIGKTK	0	0	1404.724827	0.0375	0.5250
D[x]GIQDIMPSQAK	0	0	1301.628489	0.0371	0.4450
SMNLTRGIDLK[x]SIAEK	10	0	1774.961029	0.0369	0.5900
K[x]TVQYATK	0	0	937.523235	0.0369	0.2950
FVIHQEENK[x]R	8	0	1298.673071	0.0365	0.3650
K[x]ASLLTR	0	0	787.491545	0.0364	0.2550
E[x]SLQRLLQGAR	0	0	1269.715268	0.0364	0.4000
MPFGNTHNK[x]FK	8	0	1319.644415	0.0359	0.3950
FGDGIQIAQLALK[x]HR	12	0	1665.931391	0.0357	0.5350
TDELK[x]DANIIYDLEILR	4	0	2033.067988	0.0356	0.6050
ATPYRGYSK[x]PNER	8	0	1537.763667	0.0354	0.4600
K[x]PTSELAIGASLEK	0	0	1442.797987	0.0354	0.4950
ISPGYDVYEGSFEK[x]EGK	13	0	1903.883889	0.0353	0.6000
NLLLQEK[x]GFPTPK	6	0	1483.839792	0.0350	0.4550
FIK[x]HADATCVHRLALTK	2	0	1980.072637	0.0347	0.5900
DEPEETDVNK[x]YQK	9	0	1593.715773	0.0346	0.4500
ATKQSK[x]YTYDR	5	0	1359.678214	0.0345	0.3800
EAEAAK[x]DEQIEK	5	0	1359.651724	0.0342	0.4100
D[x]YDLVR	0	0	779.381332	0.0342	0.2050
M[x]IDDQR	0	0	776.348650	0.0342	0.2050
K[x]VADLK	0	0	672.416990	0.0342	0.2050
GYQTIELDK[x]KLDVAK	8	0	1719.940617	0.0340	0.5100
SNPVFAENDEK[x]GEK	10	0	1562.721193	0.0339	0.4750
SLYFATPGNTSFK[x]TDM	12	0	1778.818457	0.0338	0.5400
NLIRLAK[x]R	6	0	982.639929	0.0338	0.2700
ELIRAQEEVK[x]R	9	0	1369.767693	0.0336	0.3700
TK[x]DAVVLGVEK	1	0	1157.665530	0.0336	0.3700
G[x]LGYPEDAIGK	0	0	1118.560737	0.0332	0.3650
SLK[x]RELIR	2	0	1013.634509	0.0331	0.2650
K[x]DGIQDIMPSQAK	0	0	1429.723444	0.0331	0.4300
VVGQLLEKLK[x]PLIEK	9	0	1706.070505	0.0330	0.4950
LAQFEK[x]EEYVSDPK	5	0	1681.819840	0.0325	0.4550
K[x]ILFENPDEATK	0	0	1403.729579	0.0325	0.3900
IMKLCFDELK[x]K	9	0	1423.756658	0.0323	0.3550
LLVK[x]DRIDK	3	0	1098.676036	0.0322	0.2900
IK[x]ILFSDVKAMTTGLR	1	0	1792.027986	0.0319	0.5100
FATLQK[x]SK	5	0	921.528321	0.0319	0.2550
VTDK[x]LTQLTDNIWCCR	3	0	2021.966182	0.0313	0.5000
LAQFEKEEYVSDPK[x]EQM	13	0	2069.961478	0.0312	0.5300
LILTENIK[x]TK	7	0	1171.717563	0.0310	0.3100
K[x]GYQTIELDKK	0	0	1321.724101	0.0309	0.3400
EDGMK[x]ILMVNR	4	0	1304.658013	0.0309	0.3400
LSLFSNK[x]ENELR	6	0	1448.762272	0.0308	0.3700
K[x]SSEQANLYERK	0	0	1451.736786	0.0304	0.3650
SLDK[x]QMVEERVLK	3	0	1573.849698	0.0304	0.3950
VTSK[x]LLEQEESAEK	3	0	1589.814754	0.0304	0.4250
F[x]ATLQKSKR	0	0	1077.629423	0.0300	0.2700
TFLEK[x]R	4	0	792.449349	0.0300	0.1800
GMALGSANEK[x]IEASK	9	0	1504.755469	0.0297	0.4450
ELVSK[x]ASPIAGSEGK	4	0	1471.788150	0.0297	0.4450
LYNK[x]FKTNHGNPFM	3	0	1709.834718	0.0296	0.4150
ASK[x]VLELR	2	0	914.554868	0.0294	0.2350
SSK[x]DISSK	2	0	850.439569	0.0294	0.2350
FVIHQEENK[x]RSVGIK	8	0	1782.973979	0.0293	0.4400
SNPVFAENDEKGEK[x]R	13	0	1718.822295	0.0293	0.4400
NVSGNVLSEIK[x]NNWQIER	10	0	2099.075864	0.0292	0.5250
YGLQGPTWLVHK[x]ENAINK	11	0	2067.090061	0.0292	0.5250
FK[x]TNHGNPFM	1	0	1191.549460	0.0290	0.2900
TIDNAETMK[x]K	8	0	1149.569917	0.0290	0.2900
NK[x]LLKVTVSK	1	0	1128.722984	0.0290	0.2900
DKK[x]ASLLTR	2	0	1030.613439	0.0289	0.2600
AVILSDTKPVDK[x]K	11	0	1412.823808	0.0288	0.3750
LFKSLGSGMDQEK[x]VLNK	12	0	1893.002891	0.0288	0.4900
LK[x]GYQTIELDKK	1	0	1434.808159	0.0288	0.3450
VMCKNK[x]TDTK	5	0	1223.600166	0.0285	0.2850
NIPK[x]ARASLTAAK	3	0	1339.793514	0.0285	0.3700
M[x]ESLQRLLQGAR	0	0	1400.755746	0.0283	0.3400
ATSAGPK[x]QTETINWLEKR	6	0	2029.059155	0.0283	0.5100
G[x]QAQSGNFSNFGDGANGDNK	0	0	1983.830620	0.0282	0.5650
TSNNTNRTNSTDEK[x]GTK	13	0	1866.866670	0.0282	0.4800
D[x]YTMAQPEFFK	0	0	1375.611779	0.0282	0.3100
DK[x]MNFVILCR	1	0	1294.652534	0.0280	0.2800
K[x]NRLK	0	0	657.428557	0.0280	0.1400
QDPK[x]K	3	0	614.338744	0.0280	0.1400
LK[x]VELAKQNLFVPTSDK	1	0	1929.093418	0.0279	0.4750
Q[x]DYDLVR	0	0	907.439903	0.0279	0.1950
DK[x]KASLLTR	1	0	1030.613439	0.0278	0.2500
AQIK[x]ILYVNNAK	3	0	1373.803016	0.0275	0.3300
LAK[x]RMK	2	0	745.463224	0.0275	0.1650
QGDVLLNKLQK[x]YQATVMR	10	0	2104.146189	0.0275	0.4950
ATAGPIIADK[x]NCKK	9	0	1485.797272	0.0275	0.3850
ILEHK[x]EIMLR	4	0	1280.727413	0.0275	0.2750
TLLYGK[x]R	5	0	849.507194	0.0271	0.1900
DQPK[x]K	3	0	614.338744	0.0270	0.1350
STMLEK[x]IK	5	0	948.531355	0.0269	0.2150
SNPVFAENDEK[x]GEKR	10	0	1718.822295	0.0267	0.4000
ILYVNNAK[x]SQEEAIENIK	7	0	2075.089784	0.0267	0.4800
VVGQLLEK[x]LKPLIEK	7	0	1706.070505	0.0263	0.3950
SAELYKNPK[x]ADPLDER	8	0	1844.926754	0.0262	0.4200
KYIPNPVLVIIDVK[x]PK	13	0	1835.128350	0.0262	0.4200
LNDPEDK[x]YEALSK	6	0	1520.735782	0.0262	0.3400
K[x]VSTTPANSFELK	0	0	1420.756126	0.0262	0.3400
LMSK[x]VAEKAQINTQEYGR	3	0	2065.062523	0.0261	0.4700
MILELTNHLEELK[x]K	12	0	1709.938508	0.0261	0.3650
LYNKFK[x]TNHGNPFM	5	0	1709.834718	0.0261	0.3650
AEQEELLSEK[x]VSTK	9	0	1589.814754	0.0261	0.3650
GGLGYPEDAIGK[x]TK	11	0	1404.724827	0.0261	0.3650
ASAGPLIASQTVK[x]K	12	0	1369.792844	0.0261	0.3650
S[x]RSYDSRTTIFSPEGR	0	0	1857.896851	0.0259	0.4150
HK[x]TPDKGYGHR	1	0	1294.653005	0.0259	0.2850
M[x]SRSYDSRTTIFSPEGR	0	0	1988.937329	0.0256	0.4350
NILK[x]VDIEVAVIPSEGFR	3	0	1998.114879	0.0256	0.4600
FATLQK[x]SKR	5	0	1077.629423	0.0256	0.2300
IDRK[x]ILFENPDEATK	3	0	1787.941677	0.0253	0.3800
NLQVAK[x]SLDKQMVEER	5	0	1886.988302	0.0253	0.4050
YTENIYPPK[x]KTVQYATK	8	0	2043.067597	0.0253	0.4300
RPPVIRTTLFK[x]SELAQSK	10	0	2070.194854	0.0253	0.4550
LSLFSNK[x]ENELRQAVR	6	0	1903.027465	0.0250	0.4000
NNSWAK[x]SWSNLDLR	5	0	1689.822239	0.0250	0.3500
KDK[x]MNFVILCR	2	0	1422.747490	0.0250	0.2750
GYQTIELDK[x]K	8	0	1193.629146	0.0250	0.2500
G[x]GLGYPEDAIGK	0	0	1175.582198	0.0250	0.3000
IWK[x]SDEINEVLNK	2	0	1586.830346	0.0250	0.3250
MVCKIWK[x]SDEINEVLNK	6	0	2105.064830	0.0247	0.4200
LIK[x]KSSEQANLYER	2	0	1677.904901	0.0246	0.3450
K[x]DYTMAQPEFFK	0	0	1503.706735	0.0246	0.2950
K[x]SGFEKIDLTR	0	0	1292.708787	0.0245	0.2700
GIK[x]GIESEAYESVLDLAK	2	0	1921.004331	0.0244	0.4400
F[x]MTRSEYDR	0	0	1203.534202	0.0244	0.2200
YYK[x]DGIYDLLHACVDR	2	0	1999.946105	0.0244	0.3900
GYSK[x]PNER	3	0	949.461699	0.0244	0.1950
DVAKMK[x]LSLFSNK	5	0	1479.811862	0.0242	0.3150
NK[x]TDTK	1	0	705.365683	0.0242	0.1450
QEMK[x]K	3	0	662.342113	0.0240	0.1200
IDVLFSK[x]IR	6	0	1089.654575	0.0239	0.2150
L[x]KGYQTIELDKK	0	0	1434.808159	0.0237	0.2850
WK[x]RENQLR	1	0	1128.615169	0.0237	0.1900
DYGK[x]FLSAMHDLPVR	3	0	1747.871494	0.0237	0.3550
MVCK[x]IWKSDEINEVLNK	3	0	2105.064830	0.0235	0.4000
K[x]AMVNIDTIDNKVATTM	0	0	1863.943328	0.0235	0.4000
QEYK[x]DDINLDEASAMAVK	3	0	2038.951640	0.0233	0.4200
M[x]FMTRSEYDR	0	0	1334.574681	0.0230	0.2300
SLDK[x]QMVEER	3	0	1233.602276	0.0230	0.2300
YK[x]DGVILAADSR	1	0	1306.688051	0.0229	0.2750
GYARAIHK[x]LGSTLK	7	0	1513.872820	0.0229	0.3200
ATAGPIIADKNCK[x]K	12	0	1485.797272	0.0229	0.3200
K[x]DKMNFVILCR	0	0	1422.747490	0.0227	0.2500
NWK[x]EEYLRAAK	2	0	1406.730582	0.0227	0.2500
EHFK[x]ELVSKASPIAGSEGK	3	0	2013.053008	0.0226	0.4300
DTALEK[x]YK	5	0	966.502166	0.0225	0.1800
K[x]HGQLK	0	0	709.423471	0.0225	0.1350
SFLELTEVWGK[x]PQK	10	0	1660.882380	0.0225	0.3150
VPEDIFK[x]THLEVAR	6	0	1652.888526	0.0225	0.3150
Y[x]FATLQKSKR	0	0	1240.692746	0.0225	0.2250
K[x]QLATSLRSR	0	0	1158.683243	0.0225	0.2250
LK[x]ESQLVDKFFEK	1	0	1609.871482	0.0223	0.2900
DIK[x]SMIADKHAIR	2	0	1496.813257	0.0223	0.2900
YGEK[x]ESLAAVLVR	3	0	1433.787759	0.0223	0.2900
KELFDCLK[x]IMR	7	0	1451.762804	0.0223	0.2450
TLSMEK[x]HTELR	5	0	1343.686669	0.0223	0.2450
EAVLKLK[x]LELK	6	0	1282.822356	0.0223	0.2450
SAK[x]IVRTLIDK	2	0	1242.765906	0.0223	0.2450
FATLQKSK[x]R	7	0	1077.629423	0.0222	0.2000
MGINERK[x]GFDFEYYQR	6	0	2051.952252	0.0222	0.3550
S[x]PTGQITSTSARSGKK	0	0	1604.848116	0.0222	0.3550
LGSTAIGVK[x]TKDAVVLGVEK	8	0	1984.156741	0.0220	0.4400
STMLEK[x]IKENQEK	5	0	1576.812980	0.0219	0.2850
KILFENPDEATK[x]R	11	0	1559.830681	0.0219	0.2850
NWK[x]EGLSR	2	0	988.508981	0.0219	0.1750
HK[x]TDLNHENLK	1	0	1347.689447	0.0218	0.2400
F[x]RNQYDGDATTWSPQGR	0	0	1997.897911	0.0218	0.3700
HPK[x]FEEILTRLR	2	0	1537.872820	0.0217	0.2600
LK[x]LELK	1	0	742.495236	0.0217	0.1300
GGDEWKIEPLK[x]LK	10	0	1511.834706	0.0215	0.2800
LQK[x]YQATVMRGAFK	2	0	1639.886752	0.0214	0.3000
LK[x]PLIEK	1	0	839.547996	0.0214	0.1500
SK[x]VLDVR	1	0	815.486459	0.0214	0.1500
EAVLK[x]LKLELK	4	0	1282.822356	0.0214	0.2350
EK[x]VAFILDQVRLFLLR	1	0	1959.166855	0.0213	0.3400
LIEK[x]LELR	3	0	1012.628028	0.0213	0.1700
SLK[x]R	2	0	502.322703	0.0213	0.0850
KPPVQPLAYK[x]SATPFRK	9	0	1927.104259	0.0212	0.3600
ATAGPIIADK[x]NCK	9	0	1357.702317	0.0212	0.2750
TK[x]VVDRYADVIASIGLSR	1	0	1962.089727	0.0211	0.3800
ETEK[x]LAEERGWDIR	3	0	1730.858680	0.0211	0.2950
EVIELPLK[x]NPELFLR	7	0	1809.039932	0.0210	0.3150
VLK[x]TK	2	0	587.400615	0.0210	0.1050
SLEK[x]TLVPYLR	3	0	1317.765572	0.0209	0.2300
QGDVLLNK[x]LQK	7	0	1254.729522	0.0209	0.2300
VLNK[x]EHLEADFVTQVAVR	3	0	2067.111188	0.0208	0.3750
IINRDIGK[x]VVDK	7	0	1368.808828	0.0208	0.2500
VPDK[x]LIDASTVKHVFPITK	3	0	2107.204023	0.0208	0.3950
M[x]GINERK	0	0	846.438129	0.0207	0.1450
QSK[x]YTYDR	2	0	1059.498475	0.0206	0.1650
K[x]VAQTTYK	0	0	937.523235	0.0206	0.1650
KLGVK[x]PPK	4	0	865.574877	0.0206	0.1650
AQISVRLVPYLTK[x]LESK	12	0	1944.140700	0.0206	0.3500
AKYASQK[x]RP	6	0	1047.582476	0.0206	0.1850
GGDEWK[x]IEPLK	5	0	1270.655693	0.0205	0.2250
DPDDK[x]IVGLTR	4	0	1227.645855	0.0205	0.2250
TLSK[x]WRDATDDK	3	0	1434.710239	0.0204	0.2450
VGVFK[x]NVSGNVLSEIK	4	0	1688.946037	0.0203	0.3250
YTENIYPPKK[x]TVQYATK	9	0	2043.067597	0.0203	0.3450
FHQLKPTRVLTLAMVK[x]R	15	0	2037.203252	0.0203	0.3450
V[x]SPTGQITSTSARSGKK	0	0	1703.916525	0.0203	0.3450
MSSK[x]SSLELANNAVK	3	0	1577.808228	0.0200	0.3000
SMK[x]DLHISQNFACLIR	2	0	1931.970877	0.0200	0.3200
ATSAGPK[x]QTETINWLEK	6	0	1872.958052	0.0200	0.3400
IRIAYASVVYIADK[x]YK	13	0	1872.050830	0.0200	0.3200
TMLVK[x]AVANSTAANFIR	4	0	1805.982099	0.0200	0.3400
SLPPEEYDEK[x]LYNK	9	0	1723.830403	0.0200	0.2800
GVILYGAPGTGK[x]TLLAK	11	0	1657.976610	0.0200	0.3400
ASKGSNDDEMK[x]IDK	10	0	1536.708913	0.0200	0.2800
TLALK[x]YPGGGPGK	4	0	1257.708061	0.0200	0.2600
LLK[x]MQR	2	0	787.473787	0.0200	0.1200
CLDQLTNWCTIK[x]TVDR	11	0	2021.966182	0.0197	0.3150
EWDSK[x]LKDLR	4	0	1288.677488	0.0195	0.1950
QGDVLLNK[x]LQKYQATVMR	7	0	2104.146189	0.0194	0.3500
N[x]SIVSKYTQSTNNDDPKK	0	0	2037.996615	0.0194	0.3500
TNTNNSILFAALSK[x]SLVR	13	0	1948.074078	0.0194	0.3500
ATAIGKSSTAAK[x]TFLEK	11	0	1722.951515	0.0194	0.3300
IQFCLALHNDSIK[x]SMR	12	0	1931.970877	0.0194	0.3100
S[x]SKDISSK	0	0	850.439569	0.0194	0.1550
TK[x]LVKER	1	0	872.544305	0.0193	0.1350
S[x]SSDMAYTSMFK	0	0	1353.558028	0.0192	0.2300
NKVLVK[x]VHPEGK	5	0	1346.803351	0.0192	0.2300
QGLHK[x]K	4	0	709.423471	0.0192	0.1150
TLIDK[x]FSGEKK	4	0	1264.702640	0.0191	0.2100
ASK[x]AAREYLEK	2	0	1264.677488	0.0191	0.2100
GNECIVIGVERK[x]NVPK	11	0	1810.972260	0.0191	0.3050
ELFDCLK[x]IMR	6	0	1323.667849	0.0190	0.1900
DGIVLAAEK[x]KVTSK	8	0	1457.845270	0.0189	0.2650
NSIVSKYTQSTNNDDPK[x]K	16	0	2037.996615	0.0189	0.3400
NWK[x]EEYLR	2	0	1136.561406	0.0188	0.1500
RSK[x]VLDVR	2	0	971.587561	0.0188	0.1500
I[x]INRDIGK	0	0	927.550117	0.0188	0.1500
M[x]PPK	0	0	471.251517	0.0188	0.0750
TITDGK[x]IYVEVERAR	5	0	1748.942012	0.0187	0.2800
K[x]YINRSYYHLR	0	0	1511.799660	0.0186	0.2050
IDK[x]EDMGSNDKASK	2	0	1536.708913	0.0186	0.2600
M[x]DRQEQR	0	0	961.439915	0.0186	0.1300
EASKTLSK[x]WR	7	0	1204.656362	0.0185	0.1850
N[x]SSSDMAYTSMFK	0	0	1467.600950	0.0185	0.2400
ITAFLLADSK[x]SQK	9	0	1420.792510	0.0185	0.2400
TLSK[x]ESARATIDECMR	3	0	1866.892688	0.0184	0.2950
K[x]AIPLALGLLSASNPQMR	0	0	1879.071243	0.0183	0.3300
K[x]INVKFFEK	0	0	1151.670224	0.0183	0.1650
DKPK[x]YEPPVPTR	3	0	1425.761546	0.0183	0.2200
AANVLAFQSTTK[x]TLALK	11	0	1776.014446	0.0182	0.3100
DGIVLAAEKK[x]VTSK	9	0	1457.845270	0.0182	0.2550
GITVLK[x]PDDDK	5	0	1199.639709	0.0182	0.2000
HFEQVINEK[x]HEDALAK	8	0	1906.953636	0.0181	0.2900
VNGVVFTNRPDEK[x]NR	12	0	1743.901545	0.0180	0.2700
QSK[x]ATREPNK	2	0	1157.615226	0.0180	0.1800
REDGMK[x]ILMVNR	5	0	1460.759115	0.0179	0.2150
SDYYMASTYTK[x]K	10	0	1456.654367	0.0179	0.2150
SLK[x]DECK	2	0	878.416723	0.0179	0.1250
K[x]EVQEAR	0	0	858.455887	0.0179	0.1250
IIYSDIDVDPVK[x]PEHVGK	11	0	2023.062511	0.0178	0.3200
LFAYPPK[x]SVQPTAKTVQK	6	0	2002.125051	0.0178	0.3200
WRDATDDK[x]R	7	0	1161.552629	0.0178	0.1600
FGNRDLVK[x]K	7	0	1075.613774	0.0178	0.1600
TLALK[x]YPGGGPGKTAILPVK	4	0	1980.177084	0.0177	0.3550
E[x]IINRDIGKVVDK	0	0	1497.851416	0.0177	0.2300
KVTSK[x]LLEQEESAEK	4	0	1717.909710	0.0177	0.2650
GVFK[x]NVSGNVLSEIK	3	0	1589.877628	0.0177	0.2650
S[x]PTGQITSTSAR	0	0	1204.604720	0.0175	0.2100
LLEK[x]LEIK	3	0	984.621882	0.0175	0.1400
D[x]RQEQR	0	0	830.399437	0.0175	0.1050
QK[x]SLEK	1	0	731.417716	0.0175	0.1050
VDVK[x]TK	3	0	688.411904	0.0175	0.1050
YK[x]VNLYK	1	0	926.522509	0.0171	0.1200
FSFISNVRPK[x]LFAYPPK	9	0	2010.109010	0.0171	0.2900
HNNHMAK[x]VLTLELYK	6	0	1809.955886	0.0170	0.2550
YAVISGAISLDRVDVK[x]TK	15	0	1934.083580	0.0169	0.3050
LTHEK[x]STMLEKIK	4	0	1556.859536	0.0169	0.2200
REAEAAK[x]DEQIEK	6	0	1515.752826	0.0169	0.2200
V[x]NQIESQMAMAEK	0	0	1477.690428	0.0169	0.2200
DESRGVMTLGFDLIK[x]R	14	0	1835.956278	0.0169	0.2700
F[x]ATLQKSK	0	0	921.528321	0.0169	0.1350
ETLIFK[x]CIDMFIHK	5	0	1793.920748	0.0168	0.2350
ILFSDVK[x]AMTTGLR	6	0	1550.848972	0.0168	0.2350
LFLLRSDYYMASTYTK[x]K	15	0	2099.076051	0.0168	0.2850
EVLNK[x]GVSKDEK	4	0	1344.724827	0.0167	0.2000
VPDK[x]LIDASTVK	3	0	1284.728853	0.0167	0.2000
E[x]IINRDIGK	0	0	1056.592704	0.0167	0.1500
N[x]STEEIDLYNRWK	0	0	1666.795023	0.0165	0.2150
SRK[x]VAQTTYK	2	0	1180.656362	0.0165	0.1650
FVK[x]LGIDPPK	2	0	1112.659326	0.0165	0.1650
K[x]GVVALVEDK	0	0	1056.617856	0.0165	0.1650
VSPTGQITSTSARSGK[x]K	15	0	1703.916525	0.0165	0.2800
GK[x]VAVFDSQTQPPVLWFR	1	0	2074.099899	0.0164	0.2950
IITK[x]EGVETRIIPLK	3	0	1709.045018	0.0163	0.2450
ILFENPDEATK[x]R	10	0	1431.735725	0.0162	0.1950
K[x]GVVALVEDKTK	0	0	1285.760486	0.0162	0.1950
MHNNHAK[x]SLPPEEYDEK	6	0	2037.921346	0.0162	0.2750
ILFENPDEATK[x]RK	10	0	1559.830681	0.0162	0.2100
STELFK[x]NEEEPTK	5	0	1550.746345	0.0162	0.2100
GFICKVVDK[x]DGIR	8	0	1505.802358	0.0162	0.2100
S[x]QARGFDRTITVFSPEGR	0	0	2023.023439	0.0161	0.2900
YYIIMGLQASK[x]LRNK	10	0	1796.997022	0.0160	0.2400
MKDAVK[x]EAAR	5	0	1117.591321	0.0160	0.1600
K[x]DKPK	0	0	614.375128	0.0160	0.0800
RK[x]GTK	1	0	588.370711	0.0160	0.0800
K[x]KSGR	0	0	574.355062	0.0160	0.0800
HNNHMAK[x]VLTLELYKK	6	0	1938.050842	0.0159	0.2550
LEFIKVIPVEELK[x]EIK	12	0	1926.144056	0.0159	0.2550
TFHILEPK[x]EKSLLAHK	7	0	1890.072626	0.0159	0.2550
AAREYLEK[x]NWK	7	0	1406.730582	0.0159	0.1750
EEYLRAAK[x]ASR	7	0	1292.683635	0.0159	0.1750
CFGIK[x]FDIMPRK	4	0	1510.778788	0.0158	0.1900
TTLFK[x]SELAQSK	4	0	1351.734665	0.0158	0.1900
K[x]FTGGVLMLIDR	0	0	1348.753625	0.0158	0.1900
SAK[x]GTK	2	0	590.338744	0.0158	0.0950
NAEELSSYQKK[x]LIR	10	0	1677.904901	0.0157	0.2200
NAEELSSYQK[x]KLIR	9	0	1677.904901	0.0157	0.2200
I[x]AIVVNQNWYCANTK	0	0	1792.892954	0.0157	0.2350
SIK[x]GYTLPPHCSRGER	2	0	1856.931459	0.0156	0.2500
LVNFTAK[x]TLDLLGIFR	6	0	1820.055916	0.0156	0.2500
K[x]PIGATWK	0	0	899.522844	0.0156	0.1250
K[x]IEFPPPSAEARAEILR	0	0	1923.057703	0.0156	0.2650
DISSKSPSGNDALNDK[x]K	15	0	1774.869635	0.0156	0.2650
YTSLSEEQKMK[x]SDINAHK	10	0	2108.020718	0.0156	0.2800
K[x]MSAQSCACMVRTLLYGK	0	0	2103.009638	0.0156	0.2800
VK[x]VIAATNR	1	0	970.592313	0.0156	0.1400
LEGTIDYQK[x]L	8	0	1178.618248	0.0155	0.1550
DFLDAVQK[x]VVK	7	0	1260.707726	0.0155	0.1700
K[x]EDSSPCGYIIR	0	0	1423.676496	0.0154	0.1850
AVKPTDMEQFAFYK[x]	13	0	1673.812254	0.0154	0.2150
GYSKPNERATK[x]QSK	10	0	1592.826990	0.0154	0.2150
LFAYPPK[x]SVQPTAK	6	0	1545.855441	0.0154	0.2150
SITEFGDTATAK[x]ELEAMK	11	0	1940.940017	0.0153	0.2750
M[x]PFGNTHNKFK	0	0	1319.644415	0.0150	0.1650
TVQYATK[x]RSK	6	0	1180.656362	0.0150	0.1500
NPK[x]ADPLDER	2	0	1153.572695	0.0150	0.1500
K[x]ELLK	0	0	629.411178	0.0150	0.0750
K[x]EEPK	0	0	629.338410	0.0150	0.0750
HNNHMAKVLTLELYK[x]K	14	0	1938.050842	0.0150	0.2400
QTGQYYGGLK[x]LCVDRR	9	0	1912.957672	0.0150	0.2400
TFHILEPKEK[x]SLLAHK	9	0	1890.072626	0.0150	0.2400
LLENDIK[x]VMKSEFQR	6	0	1848.976678	0.0150	0.2250
EK[x]TSNNTNRTNSTDEK	1	0	1837.840123	0.0150	0.2400
LLK[x]PRVNNRIGSVDR	2	0	1736.016844	0.0150	0.2250
AMVNIDTIDNK[x]VATTM	10	0	1735.848372	0.0150	0.2400
K[x]VTSKLLEQEESAEK	0	0	1717.909710	0.0150	0.2250
G[x]VFKNVSGNVLSEIK	0	0	1589.877628	0.0150	0.2250
SQEEAIENIK[x]CTR	9	0	1576.751442	0.0150	0.1950
SVQPLASAK[x]ELLR	8	0	1410.819392	0.0150	0.1950
D[x]KKLIPIR	0	0	981.633448	0.0150	0.1200
M[x]MGINERK	0	0	977.478607	0.0150	0.1200
WAIKEK[x]R	5	0	929.544639	0.0150	0.1050
AEAK[x]DVAK	3	0	830.449740	0.0150	0.1200
K[x]ARQAAK	0	0	771.471479	0.0150	0.1050
M[x]TDK	0	0	493.220610	0.0150	0.0600
GGDEWK[x]IEPLKLK	5	0	1511.834706	0.0146	0.1900
K[x]VPDKLIDASTVK	0	0	1412.823808	0.0146	0.1900
NAEELSSYQK[x]K	9	0	1295.635683	0.0145	0.1600
TLIDKFSGEK[x]K	9	0	1264.702640	0.0145	0.1600
EHFKELVSK[x]ASPIAGSEGK	8	0	2013.053008	0.0145	0.2750
GK[x]VVIDAFR	1	0	1003.581415	0.0144	0.1300
M[x]SSKDISSK	0	0	981.480047	0.0144	0.1300
IK[x]VLAQLGMQSLSPLK	1	0	1725.022174	0.0144	0.2300
DQKK[x]DKPK	3	0	985.555594	0.0144	0.1150
LLK[x]VTVSK	2	0	886.585106	0.0144	0.1150
EASK[x]TLSK	3	0	862.475953	0.0144	0.1150
IEEIFK[x]K	5	0	905.522175	0.0143	0.1000
KVADLK[x]K	5	0	800.511946	0.0143	0.1000
YDK[x]LVETSGQIR	2	0	1407.735725	0.0142	0.1700
DNSSDLQK[x]LLMK	7	0	1390.712547	0.0142	0.1700
SSTAAK[x]TFLEKR	5	0	1337.730248	0.0142	0.1700
MATTVKDTMNVDINAIK[x]K	16	0	1992.038284	0.0142	0.2550
ATK[x]QSKYTYDR	2	0	1359.678214	0.0141	0.1550
IVAFDQLVK[x]EK	8	0	1288.739025	0.0141	0.1550
SQDISINGNSKK[x]EEPK	11	0	1772.890370	0.0141	0.2250
YYPLK[x]SMTEK	4	0	1258.626702	0.0140	0.1400
VMCK[x]NKTDTK	3	0	1223.600166	0.0140	0.1400
P[x]FGNTHNKFK	0	0	1188.603937	0.0140	0.1400
AEAKDVAK[x]MK	7	0	1089.585175	0.0140	0.1400
K[x]DLVR	0	0	629.386026	0.0140	0.0700
SIAEK[x]MNGASGAELK	4	0	1504.755469	0.0140	0.2100
DLVLALDTPRTAAVNIK[x]VR	16	0	2064.205418	0.0139	0.2650
VAEK[x]AQINTQEYGR	3	0	1605.811006	0.0139	0.1950
NGYPMPCDVLAK[x]R	11	0	1519.727481	0.0138	0.1800
K[x]AVYMPLCDPGNK	0	0	1491.721334	0.0138	0.1800
V[x]SPTGQITSTSAR	0	0	1303.673128	0.0138	0.1800
RQTLNK[x]IALDEQIQALK	5	0	1981.131923	0.0138	0.2350
EIQDEK[x]EAEAAR	5	0	1387.657871	0.0138	0.1650
MSSKDISSK[x]SPSGNDALNDK	8	0	2079.974162	0.0137	0.2750
VPFTAAITITGVK[x]TSTGGPK	12	0	1945.088332	0.0137	0.2750
KDSESTEEK[x]EAQAVQR	8	0	1833.870361	0.0137	0.2200
SQDISINGNSK[x]KEEPK	10	0	1772.890370	0.0137	0.2200
NK[x]ISWYTK	1	0	1038.549782	0.0137	0.1100
K[x]LEK	0	0	516.327120	0.0137	0.0550
QIKEIK[x]EVIELPVK	5	0	1665.007573	0.0136	0.1900
LKLELK[x]K	5	0	870.590192	0.0136	0.0950
K[x]IEIPLPNEVGRMEILK	0	0	1978.128419	0.0135	0.2300
FQDILLGAGQAIK[x]AGNR	12	0	1770.973979	0.0135	0.2300
DAGK[x]DEFSRK	3	0	1151.557046	0.0135	0.1350
NKLLK[x]VTVSK	4	0	1128.722984	0.0135	0.1350
AVYDTAVVQEDPEK[x]WK	13	0	1876.920608	0.0134	0.2150
NLNAPK[x]FSFISNVRPK	5	0	1831.010363	0.0134	0.2150
TK[x]INLIETLRTITDGK	1	0	1815.046470	0.0134	0.2150
M[x]SSIGTGYDLGLFFSPDGR	0	0	2018.940686	0.0134	0.2550
DK[x]PKYEPPVPTRTGR	1	0	1739.931783	0.0133	0.2000
EFPDLGVLEGK[x]RIDRPGR	10	0	2053.106771	0.0133	0.2400
VLSVEEIEAHLQSIAEK[x]D	16	0	2009.031604	0.0133	0.2400
MEQK[x]PEVDYSEK	3	0	1481.670742	0.0133	0.1600
KVAQTTYK[x]K	7	0	1065.618191	0.0133	0.1200
SAELYK[x]NPK	5	0	1048.555259	0.0133	0.1200
DVPTFANFHTPIFIAK[x]R	15	0	1973.052225	0.0132	0.2250
K[x]PPVQPLAYKSATPFRK	0	0	1927.104259	0.0132	0.2250
GYSK[x]PNERATKQSK	3	0	1592.826990	0.0132	0.1850
HYYSLRINYK[x]K	9	0	1483.793513	0.0132	0.1450
K[x]TLEVLYLKMHNNHAK	0	0	1938.050842	0.0131	0.2100
GSLEK[x]NWK	4	0	960.502835	0.0131	0.1050
IVKSAK[x]AK	5	0	843.554142	0.0131	0.1050
Q[x]LMTEFVDQVDDVVK	0	0	1764.860319	0.0130	0.1950
K[x]NTEDIEMTA	0	0	1150.517549	0.0130	0.1300
IEFATITK[x]DTTK	7	0	1366.734330	0.0129	0.1550
K[x]INVLNFPSANFSK	0	0	1577.856502	0.0129	0.1800
GFICK[x]VVDK	4	0	1064.568799	0.0128	0.1150
MK[x]SDINAHK	1	0	1042.522913	0.0128	0.1150
T[x]IDNAETMK	0	0	1021.474961	0.0128	0.1150
LGSTAIGVKTK[x]DAVVLGVEK	10	0	1984.156741	0.0127	0.2550
GSLEKNWK[x]EEYLR	7	0	1650.836493	0.0127	0.1650
FFEK[x]EDVQSLKLK	3	0	1609.871482	0.0127	0.1650
VSK[x]ILEHKEIMLR	2	0	1594.922802	0.0127	0.1650
GGLGYPEDAIGK[x]TKLVK	11	0	1744.972250	0.0126	0.2150
NLQVAKSLDK[x]QMVEER	9	0	1886.988302	0.0125	0.2000
TVQYATK[x]R	6	0	965.529382	0.0125	0.1000
K[x]LGVKPPK	0	0	865.574877	0.0125	0.1000
FLK[x]TSK	2	0	722.432639	0.0125	0.0750
YTSLSEEQK[x]MKSDINAHK	8	0	2108.020718	0.0125	0.2250
K[x]TLVAHAVLKVGSALVGSQTK	0	0	2106.252365	0.0124	0.2600
C[x]SPSATLTHRTMTEK	0	0	1718.807905	0.0123	0.1850
CTK[x]IIENEQSAEK	2	0	1548.745296	0.0123	0.1600
DWNACKK[x]ELLK	6	0	1403.723052	0.0123	0.1350
LELK[x]KANWCDK	3	0	1403.723052	0.0123	0.1350
YKVNLYK[x]FR	6	0	1229.692020	0.0122	0.1100
K[x]IFTIHTSK	0	0	1073.623277	0.0122	0.1100
SLPPEEYDEKLYNK[x]FK	13	0	1998.993768	0.0122	0.1950
LEFIK[x]VIPVEELKEIK	4	0	1926.144056	0.0122	0.1950
Q[x]IAIVVNQNWYCANTK	0	0	1920.951525	0.0122	0.1950
K[x]VNQIESQMAMAEK	0	0	1605.785384	0.0121	0.1700
IK[x]YEYQK	1	0	970.512337	0.0121	0.0850
KELLK[x]LK	4	0	870.590192	0.0121	0.0850
YYLPK[x]GK	4	0	867.485399	0.0121	0.0850
GGLGYPEDAIGKTK[x]LVK	13	0	1744.972250	0.0121	0.2050
YK[x]NENLENIEDVQLR	1	0	1875.932566	0.0120	0.1800
LIDASTVK[x]HVFPITK	7	0	1667.960960	0.0120	0.1800
VK[x]LEK	1	0	615.395529	0.0120	0.0600
LMSKVAEK[x]AQINTQEYGR	7	0	2065.062523	0.0119	0.2150
LFAYPPKSVQPTAK[x]TVQK	13	0	2002.125051	0.0119	0.2150
T[x]VYQISELESLLR	0	0	1549.835098	0.0119	0.1550
T[x]DKYAFSLTTFSPNGK	0	0	1775.872934	0.0119	0.1900
LCFDELK[x]K	6	0	1051.537166	0.0119	0.0950
F[x]PTDDDDK	0	0	951.382115	0.0119	0.0950
DWNACK[x]KELLK	5	0	1403.723052	0.0118	0.1300
K[x]FRKPIGATWK	0	0	1330.787310	0.0118	0.1300
K[x]SSEQANLYER	0	0	1323.641830	0.0118	0.1300
GTPGYGPLGVLPK[x]VGIR	12	0	1679.972193	0.0118	0.2000
DKPK[x]YEPPVPTRTGR	3	0	1739.931783	0.0117	0.1750
SQDISINGNSK[x]K	10	0	1289.657479	0.0117	0.1400
M[x]ATTVK	0	0	649.346864	0.0117	0.0700
VFHPITKAVILSDTK[x]PVDK	14	0	2107.204023	0.0116	0.2200
SLPPEEYDEK[x]LYNKFK	9	0	1998.993768	0.0116	0.1850
SDYYMASTYTKK[x]INVK	11	0	1910.944711	0.0116	0.1850
ITTGDRLILTENIK[x]TK	13	0	1815.046470	0.0116	0.1850
VSKILEHK[x]EIMLR	7	0	1594.922802	0.0115	0.1500
AHLDVQEKDQPK[x]K	11	0	1534.810280	0.0115	0.1500
VVTSKLLK[x]PR	7	0	1139.738968	0.0115	0.1150
YYPVRK[x]FTGGVLMLIDR	5	0	2027.102541	0.0115	0.1950
M[x]TDKYAFSLTTFSPNGK	0	0	1906.913413	0.0115	0.1950
GNAK[x]FGDGIQIAQLALK	3	0	1742.967833	0.0115	0.1950
WSDERYLHQSLK[x]YK	11	0	1851.926697	0.0114	0.1600
M[x]NSTEEIDLYNRWK	0	0	1797.835501	0.0114	0.1600
DWNACK[x]K	5	0	920.417393	0.0114	0.0800
EKVLK[x]TK	4	0	844.538158	0.0114	0.0800
EK[x]VLKTK	1	0	844.538158	0.0114	0.0800
EAEAAK[x]DEQIEKIDTVIK	5	0	2029.057817	0.0114	0.2050
S[x]SIGTGYDLGLFFSPDGR	0	0	1887.900207	0.0114	0.2050
LDPAGFYIGYK[x]ATSAGPK	10	0	1854.951515	0.0114	0.2050
ELLKLK[x]VELAK	5	0	1282.822356	0.0114	0.1250
QEVAAQK[x]SSEETEDK	6	0	1677.769259	0.0113	0.1700
SSSDMAYTSMFKGNQK[x]VVK	15	0	2107.007711	0.0113	0.2150
GAATIK[x]GAIWYGIDFTAAR	5	0	1981.042053	0.0113	0.2150
LFLLRIVAFDQLVK[x]EK	13	0	1931.160709	0.0113	0.1800
SAELYK[x]NPKADPLDER	5	0	1844.926754	0.0113	0.1800
QTLNK[x]IALDEQIQALK	4	0	1825.030821	0.0113	0.1800
IKILFSDVK[x]AMTTGLR	8	0	1792.027986	0.0113	0.1800
V[x]GVFKNVSGNVLSEIK	0	0	1688.946037	0.0113	0.1800
K[x]AMVNIDTIDNK	0	0	1360.701983	0.0113	0.1350
K[x]PRVVTALTMLK	0	0	1355.832206	0.0113	0.1350
K[x]EEMVMLK	0	0	1006.519074	0.0113	0.0900
EAEAARK[x]K	6	0	901.498083	0.0113	0.0900
K[x]LIR	0	0	528.374737	0.0113	0.0450
D[x]RGK	0	0	474.255021	0.0113	0.0450
A[x]KVAEQNENPTVGSAQK	0	0	1769.890704	0.0112	0.1900
STMLEKIK[x]ENQEK	7	0	1576.812980	0.0112	0.1450
K[x]LPNIEEATFDKR	0	0	1559.830681	0.0112	0.1450
ENRHK[x]FQDILLGAGQAIK	4	0	2037.111857	0.0111	0.2000
IWK[x]VMCKNK	2	0	1205.641245	0.0111	0.1000
Y[x]FATLQKSK	0	0	1084.591644	0.0111	0.1000
Q[x]TVYQISELESLLR	0	0	1677.893669	0.0111	0.1550
HK[x]FQDILLGAGQAIK	1	0	1637.925245	0.0110	0.1650
FLHDK[x]NSDYK	4	0	1265.603994	0.0110	0.1100
YTENIYPPK[x]K	8	0	1251.649881	0.0110	0.1100
M[x]FMTR	0	0	684.308705	0.0110	0.0550
SDYYMASTYTK[x]KINVK	10	0	1910.944711	0.0109	0.1750
K[x]VAEQNENPTVGSAQK	0	0	1698.853594	0.0109	0.1750
ELKK[x]EEMVMLK	3	0	1376.740675	0.0109	0.1200
YTSLSEEQK[x]MK	8	0	1342.643803	0.0109	0.1200
KGYQTIELDK[x]K	9	0	1321.724101	0.0109	0.1200
VELAK[x]QNLFVPTSDKEK	4	0	1945.051948	0.0109	0.1850
NDGTIVIRK[x]LEETDVAK	8	0	1900.026461	0.0109	0.1850
VEPIPLINGEK[x]RDLRPGR	10	0	2058.169702	0.0108	0.1950
TRLLENDIK[x]VMK	8	0	1458.822760	0.0108	0.1300
NK[x]VLVKVHPEGK	1	0	1346.803351	0.0108	0.1300
HK[x]FQDILLGAGQAIKAGNR	1	0	2036.127841	0.0108	0.2050
ERDCTAYNIYDK[x]NK	11	0	1788.810014	0.0107	0.1500
ASPIAGSEGK[x]EAYR	9	0	1434.710239	0.0107	0.1500
AK[x]IIDLR	1	0	827.522844	0.0107	0.0750
EAVLK[x]LK	4	0	799.516697	0.0107	0.0750
DPEEEAEMMTK[x]ETTEK	10	0	1896.796787	0.0106	0.1700
QVARNELEK[x]LNFSSLK	8	0	1875.021318	0.0106	0.1700
D[x]GIQDIMPSQAKELKK	0	0	1799.945046	0.0106	0.1700
TDK[x]YAFSLTTFSPNGK	2	0	1775.872934	0.0106	0.1700
K[x]DWNACKK	0	0	1048.512348	0.0106	0.0850
DEEWPPK[x]M	6	0	1030.442937	0.0106	0.0850
SSLELANNAVK[x]SNDIEK	10	0	1830.932231	0.0106	0.1800
VMK[x]EDNLILR	2	0	1229.680131	0.0105	0.1050
FRK[x]PIGATWK	2	0	1202.692354	0.0105	0.1050
LRTFHILEPK[x]EK	9	0	1509.866674	0.0104	0.1250
SNNIKENEQK[x]IK	9	0	1443.768084	0.0104	0.1250
LNADVLGQLIK[x]K	10	0	1310.792119	0.0104	0.1250
FFEKEDVQSLK[x]LK	10	0	1609.871482	0.0104	0.1350
LNFSSLKMK[x]DAVK	8	0	1479.811862	0.0104	0.1350
GLGYPEDAIGK[x]TK	10	0	1347.703366	0.0104	0.1350
HIIMFDCK[x]ILEFTK	7	0	1793.920748	0.0104	0.1450
NPELFLRVGIK[x]PPK	10	0	1606.955817	0.0104	0.1450
ASK[x]GSNDDEMKIDK	2	0	1536.708913	0.0104	0.1450
EK[x]SLLAHKGGHVVR	1	0	1529.878966	0.0104	0.1450
AIDLYKEVLNK[x]GVSK	10	0	1675.950788	0.0103	0.1550
ALTLK[x]TGPPGPPCGGK	4	0	1549.828571	0.0103	0.1650
YTYDRGTTAVLK[x]EDIYK	11	0	2035.026127	0.0103	0.1750
NSIVSK[x]YTQSTNNDDPKK	5	0	2037.996615	0.0103	0.1850
ENAPAIIFIDEIDAIATK[x]R	17	0	2099.126168	0.0103	0.1950
IDTIVK[x]EIQDEKEAEAAR	5	0	2057.063963	0.0100	0.1800
EDTEAVLK[x]R	7	0	1059.555986	0.0100	0.0900
SSEETEDK[x]K	7	0	1051.466899	0.0100	0.0900
LGDGVLRPYK[x]VGVILESQR	9	0	2098.189768	0.0100	0.1900
WK[x]VETQEAAVVDYPDR	1	0	1904.926754	0.0100	0.1600
TIPPLTTVK[x]GSDAAPQASK	8	0	1881.020649	0.0100	0.1900
AK[x]WSTAETLTNNKIDR	1	0	1846.953636	0.0100	0.1600
AK[x]VAEQNENPTVGSAQK	1	0	1769.890704	0.0100	0.1700
LVPYLTKLESK[x]QR	10	0	1573.919099	0.0100	0.1300
VLGVFSEK[x]AQIK	7	0	1317.765572	0.0100	0.1200
TKDAVVLGVEK[x]R	10	0	1313.766632	0.0100	0.1200
LQK[x]YQATVMR	2	0	1236.664816	0.0100	0.1000
RK[x]IFTIHTSK	1	0	1229.724379	0.0100	0.1000
LK[x]YYEQK	1	0	970.512337	0.0100	0.0700
WAIK[x]EK	3	0	773.443537	0.0100	0.0600
K[x]LRDK	0	0	658.412573	0.0100	0.0500
A[x]ASLLK	0	0	601.379880	0.0100	0.0600
INVK[x]K	3	0	600.395864	0.0100	0.0500
GFPTPK[x]ATSTGTTIVGVIAK	5	0	1945.088332	0.0097	0.1950
VVK[x]GNQKFSSTADYMNMSS	2	0	2092.955678	0.0097	0.1850
IVAFVGSPIVEDEK[x]NLIR	13	0	1998.114879	0.0097	0.1750
IGLVRLPEANFEPLEK[x]R	15	0	1980.115548	0.0097	0.1650
TTMTNGFLAHK[x]LCIHK	10	0	1870.954502	0.0097	0.1550
V[x]PTFANFHTPIFIAK	0	0	1701.924185	0.0097	0.1450
ELAAIK[x]EDTEAVLK	5	0	1528.834763	0.0096	0.1350
KDKPK[x]YEPPVPTR	4	0	1553.856502	0.0096	0.1250
IEVEVYK[x]ITTGDR	6	0	1521.803799	0.0096	0.1250
DQPK[x]KVGQYIR	3	0	1330.735668	0.0095	0.1050
K[x]GTKTSETNDR	0	0	1235.610532	0.0095	0.1050
M[x]SERDTALEK	0	0	1178.560080	0.0095	0.0950
ASALGAINLQPLLMPSK[x]R	16	0	1879.071243	0.0094	0.1700
QVK[x]LLFIEK	2	0	1116.690625	0.0094	0.0850
SLALTK[x]KDK	5	0	1002.607293	0.0094	0.0850
K[x]FFAIDTANPIPVFTH	0	0	1816.951123	0.0094	0.1500
CEDGVILALEK[x]VVTSK	10	0	1759.938898	0.0094	0.1500
ELIRK[x]SLK	4	0	985.628363	0.0094	0.0750
TLSK[x]ESAR	3	0	890.482099	0.0094	0.0750
TFMNHIDVQK[x]EFQAR	9	0	1862.909665	0.0093	0.1400
SSK[x]SSLELANNAVK	2	0	1446.767750	0.0093	0.1300
K[x]LDVAKR	0	0	828.518092	0.0093	0.0650
P[x]TDDDDK	0	0	804.313706	0.0093	0.0650
SLALTK[x]K	5	0	759.485399	0.0093	0.0650
GFICK[x]VVDKDGIR	4	0	1505.802358	0.0092	0.1200
ESDK[x]APDLIELNR	3	0	1498.762664	0.0092	0.1200
ASK[x]VLELRAELDK	2	0	1470.840518	0.0092	0.1200
YEAKAIGSGSEPAK[x]SELVK	13	0	1963.026127	0.0092	0.1750
EK[x]SPAIIFIDELDAIGTK	1	0	1959.056365	0.0092	0.1650
DCTAYNIYDK[x]NK	9	0	1503.666324	0.0092	0.1100
VMK[x]EDNLILRTR	2	0	1486.828906	0.0092	0.1100
KEPPVYTPPK[x]DK	9	0	1397.755400	0.0092	0.1100
TLSK[x]WR	3	0	789.449683	0.0092	0.0550
EKQNTPVLFDSK[x]EAVLK	11	0	1945.051948	0.0091	0.1550
KFRK[x]PIGATWK	3	0	1330.787310	0.0091	0.1000
GSDAAPQASK[x]K	9	0	1058.535585	0.0091	0.1000
M[x]CSPSATLTHRTMTEK	0	0	1849.848383	0.0091	0.1450
ALTCK[x]MPGTLLPGPGK	4	0	1639.878887	0.0091	0.1450
VEFK[x]MGNGKMVEISR	3	0	1723.874862	0.0090	0.1350
AIDLYK[x]EVLNKGVSK	5	0	1675.950788	0.0090	0.1350
LELK[x]K	3	0	629.411178	0.0090	0.0450
AQSGPDASAK[x]LPTVIPTTR	9	0	1909.026796	0.0089	0.1700
MKLSLFSNK[x]ENELR	8	0	1707.897707	0.0089	0.1250
LGVMYAK[x]NLPNIQR	6	0	1615.886752	0.0089	0.1250
K[x]LEETDVAK	0	0	1031.549839	0.0089	0.0800
DEK[x]YTLYDQNDTK	2	0	1631.731422	0.0088	0.1150
VLRQVMEEK[x]LDSK	8	0	1573.849698	0.0088	0.1150
HHFYAK[x]IDRPAQVISFK	5	0	2056.100568	0.0088	0.1500
CSPSATLTHRTMTEK[x]AR	14	0	1945.946117	0.0088	0.1500
VLNK[x]GDSGEMSLQKLFK	3	0	1893.002891	0.0088	0.1500
LLMK[x]VALCANHADSVVK	3	0	1868.001115	0.0088	0.1500
YDK[x]KDLVR	2	0	1035.571243	0.0088	0.0700
K[x]SLKDECK	0	0	1006.511679	0.0088	0.0700
DQK[x]KDKPK	2	0	985.555594	0.0088	0.0700
AEQEELLSEKVSTK[x]K	13	0	1717.909710	0.0087	0.1300
K[x]EVAEADIASK	0	0	1159.608411	0.0086	0.0950
IDKEDMGSNDK[x]ASK	10	0	1536.708913	0.0086	0.1200
K[x]TREALMEFR	0	0	1279.670628	0.0085	0.0850
E[x]TIDNAETMK	0	0	1150.517549	0.0085	0.0850
QDPKK[x]HLDAEVQK	4	0	1534.810280	0.0085	0.1100
DSYLIIDK[x]LPSEYDSR	7	0	1912.941734	0.0084	0.1350
Q[x]YTVGQGYTKAAWFEK	0	0	1875.915465	0.0084	0.1350
EIDMTCAREASK[x]TLSK	11	0	1838.886542	0.0084	0.1350
SFEQK[x]VMKEDNLILR	4	0	1848.976679	0.0083	0.1250
RQGITEAYNQK[x]AVEK	10	0	1733.905962	0.0083	0.1250
DFLDAVQKVVK[x]GNQK	10	0	1687.925636	0.0083	0.1250
SPSGNDALNDK[x]KGTK	10	0	1530.763724	0.0083	0.1250
LVRDAFALAK[x]EK	9	0	1359.787367	0.0083	0.1000
EK[x]TSNNTNR	1	0	1062.505347	0.0083	0.0750
KLGVK[x]PPKGCLMFGPPGTGK	4	0	2068.132455	0.0082	0.1650
GIDLK[x]SIAEKMNGASGAELK	4	0	2031.066940	0.0082	0.1650
FHQLK[x]PTRVLTLAMVKR	4	0	2037.203252	0.0082	0.1400
D[x]YTMAQPEFFKAVR	0	0	1701.818400	0.0082	0.1150
VVTALTMLK[x]QHLFR	8	0	1655.954434	0.0082	0.1150
VLSNYMK[x]QEALSSK	6	0	1596.818066	0.0082	0.1150
DQPKK[x]VGQYIR	4	0	1330.735668	0.0082	0.0900
AMEVDEK[x]PTER	6	0	1303.607753	0.0082	0.0900
VATEKDFLDAVQK[x]VVK	12	0	1788.998462	0.0081	0.1300
VATEK[x]DFLDAVQKVVK	4	0	1788.998462	0.0081	0.1300
LRLLK[x]MQR	4	0	1056.658947	0.0081	0.0650
QAREK[x]VLK	4	0	970.592313	0.0081	0.0650
ENEQK[x]IKTLSMEK	4	0	1576.812980	0.0081	0.1050
K[x]DKPKYEPPVPTR	0	0	1553.856502	0.0081	0.1050
VK[x]AMEVDEKPTER	1	0	1530.771118	0.0081	0.1050
IVRTLIDK[x]FSGEK	7	0	1504.861253	0.0081	0.1050
EWNQNIK[x]NLSNVVEISGK	6	0	2071.069718	0.0081	0.1450
LSFK[x]SIADVADMLEANDK	3	0	1965.971650	0.0081	0.1450
AK[x]ADYAQYYR	1	0	1247.593430	0.0080	0.0800
FRK[x]LGVKPPK	2	0	1168.744388	0.0080	0.0800
DIK[x]VIMATNR	2	0	1159.638269	0.0080	0.0800
KDQK[x]K	3	0	645.380940	0.0080	0.0400
LAAEDHKFVIHQEENK[x]R	15	0	2063.054738	0.0079	0.1350
DPEEEAEMMTKETTEK[x]K	15	0	2024.891743	0.0079	0.1350
MTDK[x]YAFSLTTFSPNGK	3	0	1906.913413	0.0079	0.1350
MSERDTALEK[x]YK	9	0	1469.718358	0.0079	0.0950
SNNIK[x]ENEQKIK	4	0	1443.768084	0.0079	0.0950
ATAIGK[x]SSTAAK	5	0	1104.613831	0.0079	0.0950
K[x]KLIPIR	0	0	866.606510	0.0079	0.0550
LGVK[x]PPK	3	0	737.479921	0.0079	0.0550
VGIK[x]PPK	3	0	737.479921	0.0079	0.0550
FLHDKNSDYK[x]ETLIFK	9	0	1997.025735	0.0078	0.1250
FLHDK[x]NSDYKETLIFK	4	0	1997.025735	0.0078	0.1250
KTVQYATK[x]R	7	0	1093.624337	0.0078	0.0700
QLASYYHK[x]ESNALFMVR	7	0	2056.019935	0.0076	0.1300
VLIDCNK[x]FDSIDLNPAR	6	0	1988.998865	0.0076	0.1300
ARQEVAAQK[x]SSEETEDK	8	0	1904.907471	0.0076	0.1300
VLNKGDSGEMSLQKLFK[x]	16	0	1893.002891	0.0076	0.1300
TLLAK[x]AVANQTSATFLR	4	0	1804.020592	0.0076	0.1300
KLGVKPPK[x]GCLMFGPPGTGK	7	0	2068.132455	0.0075	0.1500
K[x]MSAQSCACMVR	0	0	1427.614109	0.0075	0.0900
LLENDIK[x]VMK	6	0	1201.673984	0.0075	0.0750
LYNK[x]FK	3	0	811.459186	0.0075	0.0450
D[x]VPTFANFHTPIFIAK	0	0	1816.951123	0.0075	0.1200
L[x]MTEFVDQVDDVVK	0	0	1636.801747	0.0075	0.1050
VVTSKLLK[x]PRVNNR	7	0	1622.994323	0.0075	0.1050
S[x]SKSSLELANNAVK	0	0	1446.767750	0.0075	0.1050
Q[x]DRGKLVR	0	0	970.567161	0.0075	0.0600
K[x]GEK	0	0	460.264524	0.0075	0.0300
RAVEK[x]LSVEALNSLTGEFK	4	0	2090.137066	0.0074	0.1400
VSGIRK[x]HFEQVINEK	5	0	1782.973979	0.0073	0.1100
KVPDK[x]LIDASTVK	4	0	1412.823808	0.0073	0.0950
HKTPDK[x]GYGHR	5	0	1294.653005	0.0073	0.0800
FFEKINVK[x]K	7	0	1151.670224	0.0072	0.0650
M[x]STLDLNHLADLYDRK	0	0	1903.946106	0.0072	0.1150
GEIKK[x]AMVNIDTIDNK	4	0	1787.945046	0.0072	0.1150
VSAMMSCACQK[x]R	10	0	1427.614109	0.0071	0.0850
VEPIPLINGEK[x]R	10	0	1363.782281	0.0071	0.0850
K[x]KAQSGPDASAK	0	0	1186.630541	0.0071	0.0850
SLEK[x]TLVPYLRISQAVR	3	0	1972.146846	0.0071	0.1200
AGDFQGLNEQLVSLFK[x]K	15	0	1892.999523	0.0071	0.1200
TK[x]INLIETLR	1	0	1199.723710	0.0070	0.0700
VVLKNK[x]GTMK	5	0	1116.668841	0.0070	0.0700
INYK[x]K	3	0	664.390778	0.0070	0.0350
K[x]NEEK	0	0	646.328572	0.0070	0.0350
Q[x]DRGK	0	0	602.313592	0.0070	0.0350
Y[x]TVGQGYTKAAWFEK	0	0	1747.856893	0.0070	0.1050
GGVHVKLAHLSK[x]HPK	11	0	1606.941898	0.0070	0.1050
M[x]SSKSSLELANNAVK	0	0	1577.808228	0.0070	0.1050
NDDQLTYTYK[x]DEK	9	0	1631.731422	0.0069	0.0900
QKSLEK[x]TLVPYLR	5	0	1573.919099	0.0069	0.0900
LEFIK[x]VIPVEELK	4	0	1555.922455	0.0069	0.0900
SGFEK[x]IDLTRIVK	4	0	1504.861253	0.0069	0.0900
IQK[x]ENRHK	2	0	1051.588622	0.0069	0.0550
SFEQK[x]VMK	4	0	995.510954	0.0069	0.0550
DK[x]KLIPIR	1	0	981.633448	0.0069	0.0550
NK[x]PGVYTK	1	0	905.497023	0.0069	0.0550
LELKK[x]ANWCDK	4	0	1403.723052	0.0068	0.0750
VTQKK[x]PPVQPLAYK	4	0	1595.939834	0.0068	0.0950
TLALKYPGGGPGK[x]TAILPVK	12	0	1980.177084	0.0068	0.1350
SFEQKVMK[x]EDNLILR	7	0	1848.976679	0.0067	0.1000
VISMEKGGNMK[x]EVFR	10	0	1723.874862	0.0067	0.1000
TVQK[x]VETAVLSTTVK	3	0	1602.919156	0.0067	0.1000
QLIIK[x]EEMMNSIQQAVAK	4	0	2073.096129	0.0067	0.1200
AVEK[x]LSVEALNSLTGEFK	3	0	1934.035964	0.0067	0.1200
IK[x]LISGKLDEAR	1	0	1341.797930	0.0067	0.0800
GSDAAPQASK[x]KK	9	0	1186.630541	0.0067	0.0800
SLALTKK[x]DK	6	0	1002.607293	0.0067	0.0600
VMCK[x]NK	3	0	778.382925	0.0067	0.0400
K[x]SGFEK	0	0	694.364957	0.0067	0.0400
VPDKLIDASTVK[x]HVFPITK	11	0	2107.204023	0.0066	0.1250
DAYVYSIVAIARIK[x]LISGK	13	0	2079.209109	0.0066	0.1250
TLSMEK[x]HTELRSFEQK	5	0	1962.983216	0.0066	0.1050
KTLEVLYLK[x]MHNNHAK	8	0	1938.050842	0.0066	0.1050
GEIK[x]KAMVNIDTIDNK	3	0	1787.945046	0.0066	0.1050
EEMMNSIQQAVAK[x]	12	0	1477.690428	0.0065	0.0850
E[x]MIAAQGIDEEDR	0	0	1475.656153	0.0065	0.0850
LRK[x]EVAEADIASK	2	0	1428.793571	0.0065	0.0850
YQK[x]DEEWPPK	2	0	1318.619308	0.0065	0.0650
NIK[x]VIMATNR	2	0	1158.654253	0.0065	0.0650
SSHIITK[x]ELK	6	0	1154.665864	0.0065	0.0650
KTTEEK[x]EATPMEMDEEK	5	0	2024.891743	0.0065	0.1100
QHAVNERAK[x]IIDLR	8	0	1661.932452	0.0064	0.0900
IDK[x]NTWNSTLETAK	2	0	1619.815423	0.0064	0.0900
IEFATITKDTTK[x]NK	11	0	1608.872208	0.0064	0.0900
ANWCDK[x]R	5	0	948.423539	0.0064	0.0450
K[x]EFEIIK	0	0	905.522175	0.0064	0.0450
AK[x]YASQK	1	0	794.428614	0.0064	0.0450
NSDYK[x]ETLIFK	4	0	1356.692468	0.0064	0.0700
EQK[x]PEVDYSEK	2	0	1350.630263	0.0064	0.0700
QAAK[x]ASVVETVTLTK	3	0	1544.877294	0.0063	0.0950
TGPPGPPCGGK[x]FMLK	10	0	1542.768616	0.0063	0.0950
SPSGNDALNDKK[x]GTK	11	0	1530.763724	0.0063	0.0950
SDEINEVLNK[x]YQETQR	9	0	1964.943855	0.0063	0.1000
LAAEDHK[x]FVIHQEENK	6	0	1906.953636	0.0063	0.1000
SSSDMAYTSMFK[x]GNQK	11	0	1780.775938	0.0063	0.1000
LK[x]PQDERTQEER	1	0	1527.764059	0.0063	0.0750
IDTIVK[x]EIQDEK	5	0	1429.766355	0.0063	0.0750
YDKK[x]DLVR	3	0	1035.571243	0.0063	0.0500
LVK[x]ERQAR	2	0	998.598459	0.0063	0.0500
P[x]FGNTHNK	0	0	913.440572	0.0063	0.0500
FCVGLQK[x]IEEIFK	6	0	1609.853723	0.0062	0.0800
NEEK[x]KLMELFISK	3	0	1607.859201	0.0062	0.0800
LNFSSLK[x]MKDAVK	6	0	1479.811862	0.0062	0.0800
NTWNSTLETAK[x]AKYASQK	10	0	2040.027522	0.0061	0.1100
LGLDSEESAEYIVAK[x]GIR	14	0	1949.010477	0.0061	0.1100
K[x]DLVRNFGR	0	0	1103.619920	0.0061	0.0550
SAVIK[x]TSTR	4	0	961.555594	0.0061	0.0550
STELFKNEEEPTK[x]K	12	0	1678.841301	0.0061	0.0850
LIKK[x]SSEQANLYER	3	0	1677.904901	0.0061	0.0850
K[x]DYTMAQPEFFKAVR	0	0	1829.913356	0.0060	0.0900
K[x]HFEQVINEK	0	0	1270.666925	0.0060	0.0600
HPK[x]FEEILTR	2	0	1268.687660	0.0060	0.0600
DTTK[x]NKMVCK	3	0	1223.600166	0.0060	0.0600
K[x]DQKK	0	0	645.380940	0.0060	0.0300
K[x]NVPK	0	0	584.364565	0.0060	0.0300
K[x]YIPNPVLVIIDVKPK	0	0	1835.128350	0.0059	0.0950
FIVK[x]ASSGPRYVVGCR	3	0	1794.956220	0.0059	0.0950
ELK[x]KEEMVMLK	2	0	1376.740675	0.0059	0.0650
IDLTRIVK[x]SAK	7	0	1242.765906	0.0059	0.0650
RNAEELSSYQK[x]K	10	0	1451.736786	0.0058	0.0700
SSEETEDK[x]KMQE	7	0	1439.608537	0.0058	0.0700
NELEK[x]LNFSSLK	4	0	1420.756126	0.0058	0.0700
TPNDTQK[x]YSNDK	6	0	1409.642221	0.0058	0.0700
EGVETRIIPLK[x]K	10	0	1381.829229	0.0058	0.0700
M[x]ESLQR	0	0	762.369385	0.0058	0.0350
WK[x]TLSK	1	0	761.443537	0.0058	0.0350
AERK[x]AR	3	0	729.424532	0.0058	0.0350
NK[x]GTMK	1	0	677.353010	0.0058	0.0350
QDPK[x]KHLDAEVQK	3	0	1534.810280	0.0058	0.0750
FK[x]LNVYK	1	0	910.527595	0.0057	0.0400
YK[x]LHSEK	1	0	903.481373	0.0057	0.0400
HNFVGLFVELSK[x]LLVK	11	0	1842.076651	0.0056	0.0900
EYLEK[x]NWK	4	0	1108.555260	0.0056	0.0450
K[x]QYSAKAK	0	0	922.523570	0.0056	0.0450
K[x]SGNLPDADNSKSDISK	0	0	1774.869635	0.0056	0.0950
VSTTPANSFELK[x]QYLIQR	11	0	2094.110853	0.0056	0.1000
LVSK[x]TSFLTNASNNLAIR	3	0	1948.074078	0.0056	0.1000
LK[x]YYEQKIR	1	0	1239.697497	0.0056	0.0500
LCFDELK[x]KR	6	0	1207.638268	0.0056	0.0500
EVLNK[x]GVSK	4	0	972.560345	0.0056	0.0500
TGPPGPPCGGK[x]FMLKLGVK	10	0	1940.037500	0.0055	0.1050
MEILK[x]IHLEK	4	0	1252.721266	0.0055	0.0550
AEAK[x]DVAKMK	3	0	1089.585175	0.0055	0.0550
K[x]NEEKLAEFDK	0	0	1349.682631	0.0055	0.0600
TK[x]SVALGGITK	1	0	1073.644403	0.0055	0.0600
DK[x]PKYEPPVPTR	1	0	1425.761546	0.0054	0.0650
K[x]GINIDQSSNSK	0	0	1289.657479	0.0054	0.0650
K[x]ILFENPDEATKR	0	0	1559.830681	0.0054	0.0700
QIK[x]EIKEVIELPVK	2	0	1665.007573	0.0054	0.0750
S[x]TLDLNHLADLYDRK	0	0	1772.905627	0.0053	0.0800
FHQLK[x]PTRVLTLAMVK	4	0	1881.102150	0.0053	0.0850
TSETNDRNSTNNTK[x]ER	13	0	1865.846269	0.0053	0.0850
K[x]LEKGQSIDDMIPAQK	0	0	1799.945046	0.0053	0.0850
DLASFIPDNK[x]LNCVIDR	9	0	1988.998864	0.0053	0.0900
TPDK[x]GYGHR	3	0	1029.499144	0.0050	0.0450
FKLNYK[x]PEEEYPDLSK	5	0	1998.993768	0.0050	0.0800
NKISWYTK[x]IVDELDLR	7	0	1992.067931	0.0050	0.0800
IMRDVITELPDAK[x]YYR	12	0	1982.029438	0.0050	0.0800
ALGNFVASVLARLALTK[x]PK	16	0	1968.188317	0.0050	0.0950
K[x]VEFGLPDLEGRAHILR	0	0	1949.084584	0.0050	0.0850
DSESTEEK[x]EAQAVQRAR	7	0	1932.913617	0.0050	0.0850
QYTVGQGYTK[x]AAWFEK	9	0	1875.915465	0.0050	0.0800
ALQDYK[x]PELASDPIIR	5	0	1827.972976	0.0050	0.0800
RFCVGLQK[x]IEEIFK	7	0	1765.954825	0.0050	0.0700
VLNK[x]GDSGEMSLQK	3	0	1504.755469	0.0050	0.0700
GK[x]YYPLKSMTEK	1	0	1443.743119	0.0050	0.0600
LKGYQTIELDK[x]K	10	0	1434.808159	0.0050	0.0600
ATDDDRWK[x]TLSK	7	0	1434.710239	0.0050	0.0600
AHLDVQEK[x]DQPK	7	0	1406.715325	0.0050	0.0600
NAYVINLK[x]QIAK	7	0	1373.803016	0.0050	0.0600
L[x]KGYQTIELDK	0	0	1306.713204	0.0050	0.0550
PFGNTHNK[x]FK	7	0	1188.603937	0.0050	0.0500
TNAIVMK[x]DIR	6	0	1159.638269	0.0050	0.0500
VVLK[x]NKGTMK	3	0	1116.668841	0.0050	0.0500
VLVK[x]VHPEGK	3	0	1104.665473	0.0050	0.0500
TNSTDEK[x]GTK	6	0	1079.509429	0.0050	0.0500
K[x]ANWCDKR	0	0	1076.518495	0.0050	0.0400
K[x]ILGVAAEDK	0	0	1042.602207	0.0050	0.0500
MVCK[x]IWK	3	0	963.503367	0.0050	0.0350
CIK[x]RLVK	2	0	915.568742	0.0050	0.0350
DQK[x]K	2	0	517.285985	0.0050	0.0200
DK[x]PK	1	0	486.280173	0.0050	0.0200
K[x]SGR	0	0	446.260107	0.0050	0.0200
AVAASLGVNFLK[x]VVSSAIVDK	11	0	2087.198937	0.0048	0.1000
V[x]NQIESQMAMAEKLIQIR	0	0	2101.102276	0.0047	0.0850
EIIRTSTSSMTAVPK[x]PLK	14	0	1958.086949	0.0047	0.0850
LAQFEK[x]EEYVSDPKEQM	5	0	2069.961478	0.0047	0.0800
GAIEK[x]VDDLLTTQAEAK	4	0	1800.946820	0.0047	0.0800
QAIVSAVK[x]FEEEAK	7	0	1547.819448	0.0046	0.0650
KDK[x]PKYEPPVPTR	2	0	1553.856502	0.0046	0.0600
VVDK[x]DGIREINI	3	0	1369.756460	0.0046	0.0550
EFPDLGVLEGK[x]R	10	0	1358.719350	0.0046	0.0550
AVILSDTK[x]PVDK	7	0	1284.728853	0.0046	0.0550
GSDAAPQASKK[x]K	10	0	1186.630541	0.0046	0.0550
K[x]AQSGPDASAKLPTVIPTTR	0	0	2037.121751	0.0045	0.0900
NMGTVVDLLIENK[x]ASALL	12	0	1900.033855	0.0044	0.0800
NKMVCK[x]IWK	5	0	1205.641245	0.0044	0.0400
LK[x]DLRFGNR	1	0	1117.635570	0.0044	0.0400
LNFSSLK[x]MK	6	0	1066.584449	0.0044	0.0400
LILVDDEK[x]TSWIYKNK	7	0	1964.061785	0.0044	0.0700
ESQLVDK[x]FFEKINVK	6	0	1822.982813	0.0043	0.0650
INVK[x]FFEKEDVQSLK	3	0	1822.982813	0.0043	0.0650
SMAIDK[x]DIRWELIAR	5	0	1815.966450	0.0043	0.0650
VDAQDFLK[x]VAETRR	7	0	1646.873938	0.0043	0.0600
VVK[x]GNQK	2	0	771.460247	0.0043	0.0300
LALTK[x]PK	4	0	769.506134	0.0043	0.0300
GVSK[x]DEK	3	0	761.391895	0.0043	0.0300
AVILSDTK[x]PVDKK	7	0	1412.823808	0.0042	0.0550
ASRPGAAAK[x]LDGK	8	0	1240.688720	0.0042	0.0550
SETMKYYLPK[x]GK	9	0	1443.743119	0.0042	0.0500
GSNDDEMK[x]IDKK	7	0	1378.639778	0.0042	0.0500
MQK[x]LLR	2	0	787.473787	0.0042	0.0250
QIK[x]EIK	2	0	757.469750	0.0042	0.0250
K[x]TTEEKEATPMEMDEEK	0	0	2024.891743	0.0041	0.0700
ARQAAK[x]ASVVETVTLTK	5	0	1772.015506	0.0041	0.0700
K[x]EVQEARELIR	0	0	1369.767693	0.0041	0.0450
KLEGTIDYQK[x]L	9	0	1306.713204	0.0041	0.0450
ETIDNAETMK[x]K	9	0	1278.612505	0.0041	0.0450
AASIAVEDEK[x]R	9	0	1187.614557	0.0041	0.0450
GK[x]SALSTLNGFVEELK	1	0	1691.909318	0.0041	0.0650
DGIQDIMPSQAK[x]ELK	11	0	1671.850090	0.0040	0.0600
VNLYK[x]FREER	4	0	1352.720019	0.0040	0.0400
K[x]IYNEYPPTK	0	0	1251.649881	0.0040	0.0400
NCACVISQK[x]K	8	0	1206.584850	0.0040	0.0400
K[x]TLVAHAVLK	0	0	1078.686208	0.0040	0.0400
NEEK[x]K	3	0	646.328572	0.0040	0.0200
E[x]SLQR	0	0	631.328907	0.0040	0.0200
A[x]SLLK	0	0	530.342770	0.0040	0.0200
SAK[x]AK	2	0	503.306720	0.0040	0.0200
KEAGFIDDILIITPASK[x]EK	16	0	2087.151320	0.0039	0.0750
LGVKPPK[x]GCLMFGPPGTGK	6	0	1940.037500	0.0039	0.0750
K[x]EEPKSETLENFTR	0	0	1706.847448	0.0039	0.0550
ATLTGMK[x]IDVLFSK	6	0	1522.842826	0.0039	0.0550
VSTKK[x]ILGVAAEDK	4	0	1457.845270	0.0039	0.0550
LQMSAMYK[x]K	7	0	1098.556519	0.0039	0.0350
ETTEKK[x]IDK	5	0	1090.586949	0.0039	0.0350
ETTEK[x]KIDK	4	0	1090.586949	0.0039	0.0350
MK[x]LSLFSNK	1	0	1066.584449	0.0039	0.0350
M[x]PFGNTHNK	0	0	1044.481051	0.0039	0.0350
EYLEKNWK[x]EGLSR	7	0	1650.836493	0.0038	0.0500
WPK[x]IAEIYGSALR	2	0	1502.824477	0.0038	0.0500
VK[x]AFGRVYATMQK	1	0	1497.812531	0.0038	0.0500
K[x]AFGRVYATMQK	0	0	1398.744122	0.0038	0.0450
GSNDDEMKIDK[x]K	10	0	1378.639778	0.0038	0.0450
DTMNVDINAIK[x]K	10	0	1360.701983	0.0038	0.0450
KGVVALVEDK[x]TK	9	0	1285.760486	0.0038	0.0450
TTEEK[x]EATPMEMDEEK	4	0	1896.796787	0.0037	0.0600
QVMEEKLDSK[x]NVQLAK	9	0	1858.982156	0.0037	0.0600
GERPSCPTGYHLK[x]SIR	12	0	1856.931459	0.0037	0.0600
QEVAAQK[x]SSEETEDKK	6	0	1805.864214	0.0037	0.0600
KDGIQDIMPSQAK[x]ELK	12	0	1799.945046	0.0037	0.0600
K[x]DGIQDIMPSQAKELK	0	0	1799.945046	0.0037	0.0600
ELLVK[x]ASK	4	0	886.548722	0.0037	0.0300
NCK[x]K	2	0	548.274037	0.0037	0.0150
K[x]DQK	0	0	517.285985	0.0037	0.0150
IDK[x]K	2	0	502.311471	0.0037	0.0150
M[x]SSK	0	0	451.210047	0.0037	0.0150
ELVSK[x]ASPIAGSEGKEAYR	4	0	1991.032273	0.0037	0.0700
ELNLMDPK[x]VPEDIFK	7	0	1786.917438	0.0037	0.0550
QTGQYYGGLK[x]LCVDR	9	0	1756.856570	0.0037	0.0550
ARIEVEVYK[x]ITTGDR	8	0	1748.942012	0.0037	0.0550
SMIADK[x]HAIRILAHR	5	0	1730.972539	0.0037	0.0550
DFLDAVQK[x]VVKGNQK	7	0	1687.925636	0.0037	0.0550
LNQQSVLLPLLK[x]DNIAHR	11	0	2071.190103	0.0036	0.0650
INADHK[x]LNSLPLLQQLVK	5	0	2043.183957	0.0036	0.0650
FCVGLQKIEEIFK[x]K	12	0	1737.948678	0.0036	0.0500
IEFATITK[x]DTTKNK	7	0	1608.872208	0.0036	0.0500
QNTPVLFDSK[x]EAVLKLK	9	0	1929.093418	0.0035	0.0600
ATTVKDTMNVDINAIK[x]K	15	0	1860.997805	0.0035	0.0600
ALTLKTGPPGPPCGGK[x]FMLK	15	0	2069.116472	0.0035	0.0700
TIPPLTTVK[x]GSDAAPQASKK	8	0	2009.115605	0.0035	0.0700
D[x]YDLVRSLESQIR	0	0	1592.815758	0.0035	0.0450
GDSGEMSLQK[x]LFK	9	0	1438.712546	0.0035	0.0450
FK[x]LNYKPEEEYPDLSK	1	0	1998.993768	0.0034	0.0550
IDK[x]NTWNSTLETAKAK	2	0	1818.947489	0.0034	0.0550
IEASK[x]GLIDRMSTNLR	4	0	1802.967176	0.0034	0.0550
GQYSTVGK[x]VAVGQQYR	7	0	1739.895399	0.0034	0.0550
VFHPITK[x]AVILSDTKPVDK	6	0	2107.204023	0.0034	0.0650
QNTPVLFDSK[x]EAVLK	9	0	1687.914404	0.0033	0.0500
QGITEAYNQKAVEK[x]LMSR	13	0	2065.062523	0.0033	0.0600
GKYYPLK[x]SMTEK	6	0	1443.743119	0.0033	0.0400
K[x]LIPIRGTEVEK	0	0	1381.829229	0.0033	0.0400
LAHLSK[x]HPK	5	0	1029.608297	0.0033	0.0300
K[x]TELFK	0	0	764.443203	0.0033	0.0200
DKK[x]DQK	2	0	760.407879	0.0033	0.0200
DK[x]KDQK	1	0	760.407879	0.0033	0.0200
TK[x]VVDR	1	0	716.418051	0.0033	0.0200
K[x]LGVKPPKGCLMFGPPGTGK	0	0	2068.132455	0.0032	0.0650
RGERPSCPTGYHLK[x]SIR	13	0	2013.032561	0.0032	0.0550
EGK[x]GEIYSFDPVGSYER	2	0	1931.890035	0.0032	0.0550
LKPLIEK[x]GGDWERK	6	0	1667.935808	0.0032	0.0450
MK[x]SLSEQYTER	1	0	1370.649950	0.0032	0.0350
N[x]STEEIDLYNR	0	0	1352.620760	0.0032	0.0350
TNSTDEK[x]GTKK	6	0	1207.604385	0.0032	0.0350
SVQPTAK[x]TVQK	6	0	1185.671676	0.0032	0.0350
MDDK[x]MLLTEVHLLESK	3	0	1900.963729	0.0031	0.0500
LSVEALNSLTGEFK[x]GK	13	0	1691.909318	0.0031	0.0500
HRENK[x]IQR	4	0	1079.594768	0.0031	0.0250
AEREK[x]ASK	4	0	917.492997	0.0031	0.0250
K[x]REAEAAK	0	0	901.498083	0.0031	0.0250
KLPNIEEATFDK[x]R	11	0	1559.830681	0.0031	0.0400
EPNK[x]GSYRPYTAK	3	0	1509.757521	0.0031	0.0400
D[x]TEMSVNMSDFLHDQATR	0	0	2095.893807	0.0031	0.0550
K[x]PIGATWKTTQLEEANSK	0	0	2001.053008	0.0031	0.0550
GVVALVEDK[x]TKSVALGGITK	8	0	1984.156741	0.0030	0.0600
S[x]GYDRALSVFSPDGR	0	0	1625.779708	0.0030	0.0450
TLIDK[x]FSGEK	4	0	1136.607685	0.0030	0.0300
KDK[x]PK	2	0	614.375128	0.0030	0.0150
VSTK[x]K	3	0	561.348581	0.0030	0.0150
VAQTTYKK[x]IYNEYPPTK	7	0	2043.067597	0.0029	0.0500
TEEQRQPEDK[x]LR	9	0	1527.764059	0.0029	0.0350
NK[x]YAIQLPLPPK	1	0	1380.812854	0.0029	0.0350
AASLLK[x]VNMENLIVTDLGK	5	0	2028.128811	0.0029	0.0550
LGVK[x]PPKGCLMFGPPGTGK	3	0	1940.037500	0.0029	0.0550
DNLSWLSK[x]ANNWSK	7	0	1661.816092	0.0029	0.0400
VTQK[x]KPPVQPLAYK	3	0	1595.939834	0.0029	0.0400
K[x]LFKSLGSGMDQEK	0	0	1566.807502	0.0029	0.0400
WAIK[x]EKR	3	0	929.544639	0.0029	0.0200
DRIDK[x]NTWNSTLETAK	4	0	1890.943464	0.0028	0.0450
IEVNIHRK[x]R	7	0	1163.688664	0.0028	0.0250
LLK[x]LEEAMK	2	0	1073.615413	0.0028	0.0250
NSTNNTK[x]ER	6	0	1062.505347	0.0028	0.0250
HGGYK[x]PTDK	4	0	1001.492997	0.0028	0.0250
LTHEK[x]STMLEK	4	0	1315.680522	0.0027	0.0300
LVPYLTK[x]LESK	6	0	1289.759425	0.0027	0.0300
TITDGK[x]IYVEVER	5	0	1521.803799	0.0027	0.0350
K[x]SLPLQIEVANDCIK	0	0	1726.928669	0.0027	0.0400
EDTEAVLK[x]RINDTVGIK	7	0	1900.026461	0.0026	0.0450
VK[x]VIAATNRVDTLDPALLR	1	0	2064.205418	0.0026	0.0500
LILVDDEKTSWIYK[x]NK	13	0	1964.061785	0.0025	0.0400
WSTAETLTNNK[x]IDRDK	10	0	1890.943464	0.0025	0.0400
SSCK[x]IVFRSELQDK	3	0	1695.861321	0.0025	0.0350
VVTSK[x]LLKPRVNNR	4	0	1622.994323	0.0025	0.0350
AVNIAFTQDQLLK[x]R	12	0	1615.904510	0.0025	0.0350
E[x]EMIAAQGIDEEDR	0	0	1604.698741	0.0025	0.0350
EK[x]ADAAFLRLVK	1	0	1359.787367	0.0025	0.0300
K[x]PPVQPLAYK	0	0	1139.670224	0.0025	0.0250
ETTEK[x]K	4	0	734.380997	0.0025	0.0150
VADLK[x]K	4	0	672.416990	0.0025	0.0150
ATK[x]QSK	2	0	661.375854	0.0025	0.0150
CIK[x]R	2	0	575.321319	0.0025	0.0100
KTLVAHAVLK[x]VGSALVGSQTK	9	0	2106.252365	0.0024	0.0500
MVRGIGSYEK[x]QSEVSVGLR	9	0	2094.089070	0.0024	0.0450
LGIDPPK[x]GIMLYGPPGTGK	6	0	1910.033463	0.0024	0.0450
LENVK[x]IYADLKINEDSK	4	0	1991.057425	0.0024	0.0400
QNTPVLFDSKEAVLK[x]LK	14	0	1929.093418	0.0024	0.0400
YVQVEQRNK[x]PDER	8	0	1659.832802	0.0023	0.0300
QK[x]SLEKTLVPYLR	1	0	1573.919099	0.0023	0.0300
YYIIMGLQASK[x]LR	10	0	1554.859144	0.0023	0.0300
GDSGEMSLQKLFK[x]	12	0	1438.712546	0.0023	0.0300
L[x]FKSLGSGMDQEK	0	0	1438.712546	0.0023	0.0300
LGSTAIGVK[x]TK	8	0	1073.644403	0.0023	0.0250
LCFDELKK[x]R	7	0	1207.638268	0.0022	0.0200
K[x]HLDAEVQK	0	0	1066.577055	0.0022	0.0200
LNYK[x]PEEEYPDLSK	3	0	1723.830403	0.0021	0.0300
LAVNENLASSK[x]SSM	10	0	1449.713272	0.0021	0.0300
EWDSK[x]LK	4	0	904.465390	0.0021	0.0150
K[x]ELLKLK	0	0	870.590192	0.0021	0.0150
LLSSAK[x]K	5	0	745.469750	0.0021	0.0150
RGGDEWK[x]IEPLK	6	0	1426.756795	0.0021	0.0250
SNDIEKAIDLYK[x]EVLNK	11	0	1991.057425	0.0021	0.0350
GVLLYGPPGTGK[x]TMLVK	11	0	1729.979978	0.0021	0.0350
TLEVLYLK[x]MHNNHAK	7	0	1809.955886	0.0020	0.0300
MPIDFK[x]GFICKVVDK	5	0	1795.936398	0.0020	0.0300
LK[x]DLR	1	0	643.401675	0.0020	0.0100
KK[x]SGR	1	0	574.355062	0.0020	0.0100
GEIK[x]K	3	0	573.348581	0.0020	0.0100
A[x]TTVK	0	0	518.306385	0.0020	0.0100
TPNDTQKYSNDK[x]SIVNSM	11	0	2040.942138	0.0019	0.0350
SWIGAYLAK[x]IPER	8	0	1502.824477	0.0019	0.0250
V[x]KAFGRVYATMQK	0	0	1497.812531	0.0019	0.0250
ELLK[x]PSASVALQR	3	0	1410.819391	0.0019	0.0250
QRIQK[x]ENR	4	0	1070.594434	0.0019	0.0150
INVK[x]FFEK	3	0	1023.575269	0.0019	0.0150
DQKKDK[x]PK	5	0	985.555594	0.0019	0.0150
IVK[x]SAKAK	2	0	843.554142	0.0019	0.0150
IAK[x]GAIEK	2	0	828.506860	0.0019	0.0150
EIK[x]PNIRVALR	2	0	1307.803685	0.0018	0.0200
HGGYK[x]PTDKHK	4	0	1266.646859	0.0018	0.0200
ISWYTK[x]IVDELDLR	5	0	1749.930053	0.0018	0.0250
LENVKIYADLK[x]INEDSK	10	0	1991.057425	0.0018	0.0300
VGCDRNK[x]YAIQLPLPPK	6	0	1968.061404	0.0018	0.0300
KSGNLPDADNSK[x]SDISK	11	0	1774.869635	0.0018	0.0300
YTLYDQNDTK[x]EWLDK	9	0	1930.894787	0.0017	0.0250
LIPIRGTEVEK[x]ITIK	10	0	1709.045018	0.0017	0.0250
LSGVVEGIFQK[x]CYAK	10	0	1697.880996	0.0017	0.0250
EAEAAKDEQIEK[x]IDTVIK	11	0	2029.057817	0.0017	0.0300
ASLLK[x]VNMENLIVTDLGK	4	0	1957.091700	0.0017	0.0300
SSEETEDKK[x]MQE	8	0	1439.608537	0.0017	0.0200
FKLNVYK[x]YR	6	0	1229.692020	0.0017	0.0150
ETEK[x]LAEER	3	0	1103.545814	0.0017	0.0150
WK[x]ALER	1	0	801.449683	0.0017	0.0100
ELLK[x]LK	3	0	742.495236	0.0017	0.0100
MK[x]DAVK	1	0	690.373411	0.0017	0.0100
ASK[x]AAR	2	0	602.349976	0.0017	0.0100
NK[x]ISWYTKIVDELDLR	1	0	1992.067931	0.0016	0.0250
SEFQRLTHEK[x]STMLEK	9	0	1962.983216	0.0016	0.0250
DIGKVVDK[x]CFGIK	7	0	1477.796212	0.0015	0.0200
GIDLKSIAEK[x]MNGASGAELK	9	0	2031.066940	0.0015	0.0300
YSLNSYDFK[x]K	8	0	1263.613496	0.0015	0.0150
NIPK[x]EIK	3	0	840.506860	0.0014	0.0100
MNSIVSK[x]YTQSTNNDDPK	6	0	2040.942138	0.0014	0.0250
LEEAMK[x]ITTDAFTSAGER	5	0	1968.946163	0.0014	0.0250
TSK[x]TPPTAMLSSVREIIK	2	0	1958.086949	0.0014	0.0250
SERDTALEK[x]YK	8	0	1338.677880	0.0014	0.0150
KSGFEK[x]IDLTR	5	0	1292.708787	0.0014	0.0150
DFSK[x]TLPPELK	3	0	1273.691742	0.0014	0.0150
SSTAAK[x]TFLEK	5	0	1181.629146	0.0014	0.0150
LLENDIKVMK[x]SEFQR	9	0	1848.976678	0.0013	0.0200
QILDCIVNLSEPAK[x]K	13	0	1726.928669	0.0013	0.0200
LISGK[x]LDEARELLVK	4	0	1682.992985	0.0013	0.0200
S[x]PTGQITSTSARSGK	0	0	1476.753161	0.0013	0.0200
VGIKPPK[x]GVLLYGPPGTGK	6	0	1877.113761	0.0013	0.0250
IYADLK[x]INEDSK	5	0	1407.724493	0.0012	0.0150
IKLISGK[x]LDEAR	6	0	1341.797930	0.0012	0.0150
AAK[x]ASRGAATIK	2	0	1143.672345	0.0012	0.0150
K[x]LARNILK	0	0	954.633783	0.0012	0.0100
K[x]LWK	0	0	573.363839	0.0012	0.0050
K[x]LFK	0	0	534.352941	0.0012	0.0050
VAQTTYK[x]KIYNEYPPTK	6	0	2043.067597	0.0012	0.0200
TLLARAVAHHTDCK[x]FIR	13	0	2008.078783	0.0012	0.0200
LAIEREPPFAPIESAK[x]R	15	0	1923.057703	0.0012	0.0200
VETAVLSTTVK[x]AQARAK	10	0	1772.015506	0.0012	0.0200
ATAIGK[x]SSTAAKTFLEK	5	0	1722.951515	0.0012	0.0200
AASIAVEDEK[x]RLR	9	0	1456.799717	0.0012	0.0150
M[x]ATTVKDTMNVDINAIKK	0	0	1992.038284	0.0011	0.0200
FFEK[x]INVKK	3	0	1151.670224	0.0011	0.0100
IK[x]ILFSDVK	1	0	1061.648429	0.0011	0.0100
S[x]ERDTALEK	0	0	1047.519601	0.0011	0.0100
STELFK[x]NEEEPTKK	5	0	1678.841301	0.0011	0.0150
TVQKVETAVLSTTVK[x]AQAR	14	0	2029.153050	0.0011	0.0200
MSSK[x]DISSKSPSGNDALNDK	3	0	2079.974162	0.0010	0.0200
K[x]ASLLTREDLTDEEK	0	0	1746.899873	0.0010	0.0150
EERFK[x]LNVYK	4	0	1324.713873	0.0010	0.0100
LISGK[x]LDEAR	4	0	1100.618917	0.0010	0.0100
DAVVLGVEK[x]R	8	0	1084.624003	0.0010	0.0100
V[x]GVFK	0	0	548.332206	0.0010	0.0050
VTVSK[x]GVAIDLLEECK	4	0	1759.938898	0.0009	0.0150
A[x]TTVKDTMNVDINAIKK	0	0	1860.997805	0.0009	0.0150
K[x]VEFGLPDLEGR	0	0	1358.719350	0.0008	0.0100
NK[x]MVCK	1	0	778.382925	0.0008	0.0050
GK[x]LVRK	1	0	699.475505	0.0008	0.0050
DVAK[x]MK	3	0	690.373411	0.0008	0.0050
AAK[x]ASR	2	0	602.349976	0.0008	0.0050
LAAPQLVQMFIGDGAK[x]LVR	15	0	2026.139651	0.0008	0.0150
SSKDISSK[x]SPSGNDALNDK	7	0	1948.933683	0.0008	0.0150
MPGTLLPGPGK[x]GYIGDPIK	10	0	1910.033463	0.0008	0.0150
QEMK[x]KDSESTEEK	3	0	1567.703492	0.0008	0.0100
IWK[x]VMCK	2	0	963.503367	0.0007	0.0050
TLFRK[x]EK	4	0	920.544305	0.0007	0.0050
K[x]PRRLLK	0	0	909.623554	0.0007	0.0050
K[x]VGQYIR	0	0	862.502443	0.0007	0.0050
VADLK[x]KLEGTIDYQK	4	0	1719.940617	0.0007	0.0100
GLGYPEDAIGKTK[x]LVK	12	0	1687.950789	0.0006	0.0100
NEEEPTK[x]K	6	0	973.471593	0.0006	0.0050
VSK[x]ILEHK	2	0	952.570517	0.0006	0.0050
QLEMLDLQEGFIK[x]EDCK	12	0	2094.996478	0.0006	0.0100
LAEGESEEVK[x]AYMDPHR	9	0	1959.899550	0.0006	0.0100
GTK[x]TSETNDRNSTNNTK	2	0	1866.866670	0.0006	0.0100
KPIGATWK[x]TTQLEEANSK	7	0	2001.053008	0.0006	0.0100
K[x]KELFDCLK	0	0	1179.632121	0.0006	0.0050
KINVK[x]FFEK	4	0	1151.670224	0.0006	0.0050
SGFEK[x]IDLTR	4	0	1164.613831	0.0005	0.0050
CFGIK[x]FDIMPR	4	0	1382.683832	0.0005	0.0050
LRHTVIK[x]TGLR	6	0	1292.804020	0.0005	0.0050
M[x]SERDTALEKYK	0	0	1469.718358	0.0004	0.0050
AELDK[x]IGLSKIR	4	0	1341.797930	0.0004	0.0050
Q[x]DYDLVRSLESQIR	0	0	1720.874329	0.0004	0.0050
VSTK[x]KILGVAAEDK	3	0	1457.845270	0.0004	0.0050
MSFLELTEVWGK[x]PQK	11	0	1791.922859	0.0003	0.0050
YTVGQGYTK[x]AAWFEK	8	0	1747.856893	0.0003	0.0050
YIPNPVLVIIDVK[x]PK	12	0	1707.033394	0.0003	0.0050
KLEK[x]GQSIDDMIPAQK	3	0	1799.945046	0.0003	0.0050
VVGSELIQK[x]YLGDGPR	8	0	1729.936200	0.0003	0.0050
VVSSAIVDK[x]YIGESAR	8	0	1692.904567	0.0003	0.0050
V[x]SPTGQITSTSARSGK	0	0	1575.821569	0.0003	0.0050
DPEEEAEMMTK[x]ETTEKK	10	0	2024.891743	0.0003	0.0050
VLNKGDSGEMSLQK[x]LFK	13	0	1893.002891	0.0003	0.0050
FFPYYVYTTVAGIDK[x]EGK	14	0	2097.045801	0.0003	0.0050
# precursors: 1
Precursor: 2692.4544	4	0.9971	0
YK[x]VNLYK(1)	TFANLVSSTLYEK[x]R(12)	1.8850	2692.4475	138.0681
DQK[x]K(2)	FGDGIQIAQLALK[x]HRENK(12)	0.7400	2692.4659	138.0681
K[x]DQK(0)	FGDGIQIAQLALK[x]HRENK(12)	0.7350	2692.4659	138.0681
TK[x]VVDR(1)	ATPYRGYSK[x]PNERATK(8)	0.7000	2692.4295	138.0681
IFRQK[x]SLEK(4)	NWK[x]EEYLRAAK(2)	0.6400	2692.4699	138.0681
TK[x]LVKER(1)	LAQFEK[x]EEYVSDPK(5)	0.5900	2692.4322	138.0681
IFRQK[x]SLEK(4)	AAREYLEK[x]NWK(7)	0.5650	2692.4699	138.0681
M[x]ESLQR(0)	IK[x]ILFSDVKAMTTGLR(1)	0.5450	2692.4654	138.0681
EKVLK[x]TK(4)	LYNK[x]FKTNHGNPFM(3)	0.4950	2692.4410	138.0681
EK[x]VLKTK(1)	LYNK[x]FKTNHGNPFM(3)	0.4950	2692.4410	138.0681
ATK[x]QSK(2)	LFKSLGSGMDQEK[x]VLNK(12)	0.4900	2692.4468	138.0681
IFRQK[x]SLEK(4)	AHLDVQEK[x]DQPK(7)	0.4500	2692.4547	138.0681
EKVLK[x]TK(4)	LYNKFK[x]TNHGNPFM(5)	0.4450	2692.4410	138.0681
EK[x]VLKTK(1)	LYNKFK[x]TNHGNPFM(5)	0.4450	2692.4410	138.0681
WK[x]RENQLR(1)	DKPK[x]YEPPVPTR(3)	0.4100	2692.4448	138.0681
EAEAARK[x]K(6)	VPEDIFK[x]THLEVAR(6)	0.4050	2692.4547	138.0681
VMCKNK[x]TDTK(5)	K[x]FRKPIGATWK(0)	0.4000	2692.4556	138.0681
VMCKNK[x]TDTK(5)	KFRK[x]PIGATWK(3)	0.3700	2692.4556	138.0681
K[x]REAEAAK(0)	VPEDIFK[x]THLEVAR(6)	0.3400	2692.4547	138.0681
VMCK[x]NK(3)	AANVLAFQSTTK[x]TLALK(11)	0.3350	2692.4654	138.0681
