# Supplementary material for: ECL: an exhaustive search tool for the identification of cross-linked peptides using whole database
Source: BMC Bioinformatics. 2016 May 20;17:217. doi: 10.1186/s12859-016-1073-y (PMC4874008; doi:10.1186/s12859-016-1073-y)
Supplement: Additional file 5 — Kojak’s pre-selection list of PSMs only identified by ECL. (ZIP 5147 kb) [file 12859_2016_1073_MOESM5_ESM.zip › Kojak's pre-selection ranks of ECL only peptides/Kojak's detailed results/aleitner_M1012_006/diagnostic_6142.txt]

Scan: 6142
K[x]IEIPLPNEVGR	0	0	1363.782281	0.1437	1.7250
LDRK[x]IEIPLPNEVGR	3	0	1747.994380	0.1230	1.8450
EPPVYTPPKDK[x]K	10	0	1397.755400	0.0921	1.1050
EPPVYTPPK[x]DK	8	0	1269.660444	0.0855	0.9400
EPPVYTPPK[x]DKK	8	0	1397.755400	0.0833	1.0000
LRTFHILEPK[x]EK	9	0	1509.866674	0.0813	0.9750
YTENIYPPK[x]K	8	0	1251.649881	0.0800	0.8000
K[x]LEGTIDYQKL	0	0	1306.713204	0.0723	0.7950
D[x]YTMAQPEFFKAVR	0	0	1701.818400	0.0714	1.0000
EEPK[x]SETLENFTR	3	0	1578.752492	0.0662	0.8600
K[x]DYTMAQPEFFKAVR	0	0	1829.913356	0.0653	0.9800
QNTPVLFDSK[x]EAVLKLK	9	0	1929.093418	0.0647	1.1000
K[x]VADLKK	0	0	800.511946	0.0643	0.4500
DYYTKQSK[x]ATR	7	0	1359.678214	0.0641	0.7050
VEAQNHK[x]LNLADPVSIEYLTR	6	0	2409.265107	0.0619	1.3000
K[x]HGQLK	0	0	709.423471	0.0600	0.3600
D[x]RGKLVR	0	0	842.508589	0.0557	0.3900
K[x]VADLK	0	0	672.416990	0.0542	0.3250
K[x]NLLNPLIEDSRYGLQGPTWLVHK	0	0	2790.517949	0.0537	1.2900
K[x]EEPKSETLENFTR	0	0	1706.847448	0.0525	0.7350
P[x]RKQYSAK	0	0	976.545365	0.0506	0.4050
EIK[x]QIK	2	0	757.469750	0.0500	0.3000
EERQIQPK[x]TFANLVSSTLYEK	7	0	2480.290985	0.0498	1.0450
QNTPVLFDSK[x]EAVLK	9	0	1687.914404	0.0490	0.7350
QEMK[x]K	3	0	662.342113	0.0480	0.2400
ARVEAQNHK[x]LNLADPVSIEYLTR	8	0	2636.403319	0.0478	1.1000
K[x]ASLLTREDLTDEEK	0	0	1746.899873	0.0470	0.7050
EPPFAPIESAK[x]R	10	0	1340.708787	0.0467	0.5600
DYYTK[x]QSK	4	0	1031.492328	0.0463	0.3700
KEEPK[x]SETLENFTR	4	0	1706.847448	0.0461	0.6450
GILGIDAALGGQATK[x]LAAEDHK	14	0	2148.153776	0.0450	0.9900
K[x]YINRSYYHLR	0	0	1511.799660	0.0450	0.4950
NVVTEAGFIAIK[x]EDR	11	0	1660.878354	0.0433	0.6500
K[x]RVIEHNIR	0	0	1163.688664	0.0433	0.3900
K[x]HLDAEVQK	0	0	1066.577055	0.0433	0.3900
SVALGGITK[x]EFVIYEQLIAAR	8	0	2277.273157	0.0431	0.9050
K[x]LQRLR	0	0	812.534410	0.0425	0.2550
YEVGAEYIKK[x]VIAR	9	0	1637.914013	0.0421	0.5900
S[x]RSYDSR	0	0	869.399102	0.0421	0.2950
I[x]DDQR	0	0	645.308172	0.0420	0.2100
Q[x]DRGKLVR	0	0	970.567161	0.0419	0.3350
L[x]KGYQTIELDK	0	0	1306.713204	0.0418	0.4600
YEVGAEYIK[x]K	8	0	1198.623334	0.0415	0.4150
SAKGTK[x]R	5	0	746.439846	0.0414	0.2900
G[x]LGYPEDAIGK	0	0	1118.560737	0.0414	0.4550
K[x]YDK	0	0	552.290736	0.0413	0.1650
FMLK[x]LGVKR	3	0	1090.668450	0.0411	0.3700
LALTKPK[x]GTPGYGPLGVLPKVGIR	6	0	2431.467763	0.0410	0.9850
K[x]GYQTIELDK	0	0	1193.629146	0.0410	0.4100
DPIGAIDAGAALDIHIRLIK[x]K	19	0	2199.273826	0.0410	0.8600
YTENIYPPK[x]KTVQYATK	8	0	2043.067597	0.0406	0.6900
QNLFVPTSDK[x]EKASFAR	9	0	1937.000583	0.0406	0.6900
NK[x]MVCKIWK	1	0	1205.641245	0.0406	0.3650
M[x]PPKEDWEK	0	0	1158.537893	0.0406	0.3650
K[x]IFTIHTSK	0	0	1073.623277	0.0406	0.3650
LIPIRGTEVEK[x]ITIK	10	0	1709.045018	0.0403	0.6050
TMLVK[x]AVANSTAANFIR	4	0	1805.982099	0.0394	0.6700
LEK[x]VR	2	0	643.401675	0.0390	0.1950
K[x]SYDYSATMYTR	0	0	1484.660513	0.0388	0.4650
VLNK[x]EHLEADFVTQVAVR	3	0	2067.111188	0.0386	0.6950
LALTK[x]PKGTPGYGPLGVLPKVGIR	4	0	2431.467763	0.0385	0.9250
QNLFVPTSDK[x]EK	9	0	1404.724827	0.0379	0.4550
TSWIYK[x]NK	5	0	1038.549782	0.0375	0.3000
LWK[x]R	2	0	601.369985	0.0375	0.1500
SNNIK[x]ENEQKIK	4	0	1443.768084	0.0375	0.4500
DIK[x]VIMATNRISDLDPALIRPGR	2	0	2563.426696	0.0374	0.8600
TK[x]SVALGGITKEFVIYEQLIAAR	1	0	2506.415787	0.0372	0.8550
E[x]SLQR	0	0	631.328907	0.0370	0.1850
K[x]SLKDECK	0	0	1006.511679	0.0369	0.2950
M[x]SRSYDSR	0	0	1000.439581	0.0369	0.2950
LK[x]GYQTIELDK	1	0	1306.713204	0.0368	0.4050
DPEEEAEMMTKETTEK[x]K	15	0	2024.891743	0.0368	0.6250
KEPPVYTPPK[x]DK	9	0	1397.755400	0.0362	0.4350
K[x]TLEVLYLK	0	0	1105.674641	0.0361	0.3250
DYGK[x]FLSAMHDLPVR	3	0	1747.871494	0.0360	0.5400
NKTDTK[x]TIEAITFK	5	0	1608.872208	0.0357	0.5000
K[x]EVQEAR	0	0	858.455887	0.0357	0.2500
SNDIEK[x]AIDLYKEVLNK	5	0	1991.057425	0.0356	0.6050
LTHEK[x]STMLEK	4	0	1315.680522	0.0355	0.3900
N[x]STEEIDLYNRWK	0	0	1666.795023	0.0354	0.4600
TNNLDLEHKHK[x]TPDK	10	0	1788.911774	0.0353	0.5300
FLLDDFDQQEHIQK[x]SETMK	13	0	2351.110253	0.0350	0.6650
QNTPVLFDSKEAVLK[x]LK	14	0	1929.093418	0.0350	0.5950
FKLNVYK[x]YR	6	0	1229.692020	0.0350	0.3150
IK[x]YEYQKLK	1	0	1211.691351	0.0350	0.3150
M[x]PPK	0	0	471.251517	0.0350	0.1400
QLADYK[x]AFEDSLRAIANHEQAR	5	0	2545.267228	0.0345	0.7600
NIK[x]AMDLGELETFQLLNTR	2	0	2205.146246	0.0345	0.6550
LDEARELLVK[x]ASK	9	0	1470.840518	0.0342	0.4450
RK[x]IFTIHTSK	1	0	1229.724379	0.0340	0.3400
L[x]KGYQTIELDKK	0	0	1434.808159	0.0338	0.4050
G[x]GLGYPEDAIGK	0	0	1175.582198	0.0338	0.4050
AK[x]SAKIVR	1	0	871.560288	0.0338	0.2700
HHFYAKIDRPAQVISFK[x]K	16	0	2184.195523	0.0336	0.6050
K[x]ATDDDR	0	0	819.372221	0.0336	0.2350
YTENIYPPKK[x]TVQYATK	9	0	2043.067597	0.0335	0.5700
YEIDK[x]TLAGVTR	4	0	1364.729913	0.0333	0.4000
VAEQNENPTVGSAQK[x]MIQDEAQK	14	0	2514.201910	0.0333	0.7650
ASK[x]GSNDDEMKIDK	2	0	1536.708913	0.0332	0.4650
P[x]PKEDWEK	0	0	1027.497414	0.0331	0.2650
QGLHK[x]KSNFFLQLDGLVGQEAR	4	0	2484.323621	0.0330	0.7250
S[x]SSDMAYTSMFK	0	0	1353.558028	0.0329	0.3950
FATLQK[x]SKR	5	0	1077.629423	0.0328	0.2950
TAALSARPAK[x]NIR	9	0	1367.799660	0.0327	0.4250
NWSK[x]IYDFPLFQGIFIR	3	0	2143.125385	0.0326	0.5550
DPEEEAEMMTK[x]ETTEKK	10	0	2024.891743	0.0326	0.5550
DPEEEAEMMTK[x]ETTEK	10	0	1896.796787	0.0325	0.5200
QDPKK[x]HLDAEVQK	4	0	1534.810280	0.0323	0.4200
YEVGAEYIK[x]KVIAR	8	0	1637.914013	0.0321	0.4500
FFYILYFELYK[x]IAQDTLAR	10	0	2413.272097	0.0321	0.6100
LPEANFEPLEK[x]R	10	0	1441.756460	0.0321	0.3850
EK[x]VLK	1	0	615.395529	0.0320	0.1600
LEFIK[x]VIPVEELK	4	0	1555.922455	0.0319	0.4150
QDPK[x]KHLDAEVQK	3	0	1534.810280	0.0319	0.4150
QNLFVPTSDKEK[x]ASFAR	11	0	1937.000583	0.0318	0.5400
S[x]TLDLNHLADLYDRK	0	0	1772.905627	0.0317	0.4750
YK[x]NENLENIEDVQLR	1	0	1875.932566	0.0313	0.4700
YIPNPVLVIIDVK[x]PK	12	0	1707.033394	0.0313	0.4700
S[x]IMEYNGGSCVAMAGK	0	0	1673.721069	0.0313	0.5000
NLIRLAK[x]R	6	0	982.639929	0.0313	0.2500
SMIADK[x]HAIR	5	0	1140.607305	0.0310	0.3100
INVKK[x]SYDYSATMYTR	4	0	1938.950858	0.0309	0.4950
ATTVK[x]DTMNVDINAIK	4	0	1732.902849	0.0309	0.4950
DK[x]LVLK	1	0	714.463938	0.0308	0.1850
DVITELPDAK[x]YYR	9	0	1581.803799	0.0308	0.4000
VVDASIVSK[x]ALGNFVASVLAR	8	0	2115.205083	0.0307	0.6450
ELK[x]KEEMVMLK	2	0	1376.740675	0.0305	0.3350
LKK[x]TLEVLYLK	2	0	1346.853655	0.0305	0.3350
YYIIMGLQASK[x]LRNK	10	0	1796.997022	0.0303	0.4550
HNDLAQLVQQSRPLMANFSKAK[x]SAK	21	0	2781.470679	0.0302	0.7550
M[x]IDDQR	0	0	776.348650	0.0300	0.1800
M[x]SQAR	0	0	591.279850	0.0300	0.1500
ATSAGPK[x]QTETINWLEK	6	0	1872.958052	0.0300	0.5100
M[x]NSTEEIDLYNRWK	0	0	1797.835501	0.0300	0.4200
SGVKLENVK[x]IYADLK	8	0	1675.950788	0.0300	0.4500
IEPLK[x]LK	4	0	839.547996	0.0300	0.2100
INVK[x]KSYDYSATMYTR	3	0	1938.950858	0.0297	0.4750
HPK[x]FEEILTRLR	2	0	1537.872820	0.0296	0.3550
IDRDK[x]LVLK	4	0	1098.676036	0.0294	0.2650
CLTDLEDEAPAK[x]DILLDMSR	11	0	2304.097637	0.0292	0.5850
YYIIMGLQASK[x]LR	10	0	1554.859144	0.0292	0.3800
WPK[x]IAEIYGSALR	2	0	1502.824477	0.0292	0.3800
K[x]PRVVTALTMLK	0	0	1355.832206	0.0292	0.3500
FLK[x]TSK	2	0	722.432639	0.0292	0.1750
AGDFQGLNEQLVSLFK[x]KHGQLK	15	0	2456.317475	0.0291	0.6400
K[x]KSGR	0	0	574.355062	0.0290	0.1450
SGK[x]KR	2	0	574.355062	0.0290	0.1450
EK[x]ASK	1	0	561.312197	0.0290	0.1450
TIEAITFK[x]TDNHLSSTLEK	7	0	2147.110911	0.0289	0.5500
DYVIQSDLMSAARK[x]VADLK	13	0	2122.109136	0.0289	0.5500
NK[x]TDTKTIEAITFK	1	0	1608.872208	0.0289	0.4050
NIK[x]VIMATNRIDILDPALLRPGR	2	0	2588.494714	0.0289	0.6650
K[x]IDK	0	0	502.311471	0.0288	0.1150
S[x]QAR	0	0	460.239372	0.0288	0.1150
VDK[x]NWSKIYDFPLFQGIFIR	2	0	2485.315688	0.0287	0.5750
TIEAITFK[x]TDNHLSSTLEKLSFK	7	0	2622.390357	0.0287	0.6600
S[x]INFCMDMDLSACILNASK	0	0	2188.962413	0.0287	0.5450
ELAAIK[x]EDTEAVLKR	5	0	1684.935865	0.0287	0.4300
HNDLAQLVQQSRPLMANFSK[x]AK	19	0	2495.306589	0.0286	0.6300
N[x]SSSDMAYTSMFK	0	0	1467.600950	0.0285	0.3700
GGVHVKLAHLSK[x]HPK	11	0	1606.941898	0.0283	0.4250
F[x]ATLQKSKR	0	0	1077.629423	0.0283	0.2550
M[x]SIMEYNGGSCVAMAGK	0	0	1804.761547	0.0282	0.4800
DYYTK[x]QSKATR	4	0	1359.678214	0.0282	0.3100
MGNGK[x]MVEISR	4	0	1220.600502	0.0282	0.3100
EHFKELVSK[x]ASPIAGSEGK	8	0	2013.053008	0.0282	0.5350
KLGVK[x]PPK	4	0	865.574877	0.0281	0.2250
TKSVALGGITK[x]EFVIYEQLIAAR	10	0	2506.415787	0.0280	0.6450
SNNIK[x]ENEQK	4	0	1202.589070	0.0280	0.2800
K[x]EPPVYTPPK	0	0	1154.633506	0.0280	0.2800
FVK[x]LGIDPPK	2	0	1112.659326	0.0280	0.2800
HNDLAQLVQQSRPLMANFSK[x]AKSAK	19	0	2781.470679	0.0280	0.7000
MVTLK[x]DVGPPQPGPGIYRLIGGTLR	4	0	2634.467832	0.0280	0.7000
VVTALTMLK[x]QHLFR	8	0	1655.954434	0.0279	0.3900
ELAAIK[x]EDTEAVLK	5	0	1528.834763	0.0279	0.3900
LK[x]LELKK	1	0	870.590192	0.0279	0.1950
M[x]STLDLNHLADLYDRK	0	0	1903.946106	0.0278	0.4450
EEMMNSIQQAVAK[x]	12	0	1477.690428	0.0277	0.3600
SK[x]RHQGVLEIEFMIDHNMK	1	0	2311.156430	0.0276	0.5250
TVLQDVEANIAALMQATK[x]QRDPR	17	0	2567.348842	0.0276	0.6350
VLSNYMKQEALSSK[x]TLFTRPIPVR	13	0	2777.526069	0.0275	0.6600
QIK[x]EIK	2	0	757.469750	0.0275	0.1650
VVGSELIQK[x]YLGDGPR	8	0	1729.936200	0.0275	0.4400
RVATEK[x]DFLDAVQK	5	0	1618.867791	0.0275	0.3850
KSLK[x]DECK	3	0	1006.511679	0.0275	0.2200
AIEGK[x]IAR	4	0	856.513006	0.0275	0.2200
KCLTDLEDEAPAK[x]DILLDMSR	12	0	2432.192593	0.0274	0.5750
AANVLAFQSTTK[x]TLALK	11	0	1776.014446	0.0274	0.4650
EIQDEK[x]EAEAARK	5	0	1515.752826	0.0273	0.3550
CFIVNELMRWPK[x]IAEIYGSALR	11	0	2665.387142	0.0273	0.6000
SLPLQIEVANDCIK[x]WAIK	13	0	2097.129144	0.0272	0.4900
CIK[x]RLVK	2	0	915.568742	0.0271	0.1900
IWKSDEINEVLNK[x]YQETQR	12	0	2392.202175	0.0271	0.5150
EEIQK[x]GDGGTDYVCVPK	4	0	1893.877753	0.0271	0.4600
EYLEKNWK[x]EGLSR	7	0	1650.836493	0.0269	0.3500
LRLLK[x]MQR	4	0	1056.658947	0.0269	0.2150
VMK[x]SEFQR	2	0	1023.517101	0.0269	0.2150
QAREK[x]VLK	4	0	970.592313	0.0269	0.2150
QEYKDDINLDEASAMAVK[x]FLSK	17	0	2514.231087	0.0268	0.5900
ELKK[x]EEMVMLK	3	0	1376.740675	0.0268	0.2950
HK[x]TDLNHENLK	1	0	1347.689447	0.0268	0.2950
ILFENPDEATK[x]R	10	0	1431.735725	0.0267	0.3200
GSNDDEMK[x]IDKK	7	0	1378.639778	0.0267	0.3200
SLLAHK[x]GGHVVR	5	0	1272.741423	0.0267	0.3200
IQK[x]ENR	2	0	786.434760	0.0267	0.1600
DVCIK[x]LGLDSEESAEYIVAK	4	0	2238.108857	0.0265	0.5300
SLLTGK[x]HAIR	5	0	1094.655970	0.0265	0.2650
VPTFANFHTPIFIAK[x]REDGMK	14	0	2418.251708	0.0264	0.5550
KELLK[x]LK	4	0	870.590192	0.0264	0.1850
SALSTLNGFVEELK[x]AEVR	13	0	1962.042110	0.0264	0.4750
NWK[x]EEYLRAAK	2	0	1406.730582	0.0264	0.2900
AIDLYK[x]EVLNK	5	0	1304.733939	0.0264	0.2900
CLDQLTNWCTIK[x]TVDR	11	0	2021.966182	0.0262	0.4200
CIK[x]R	2	0	575.321319	0.0262	0.1050
IEDTDK[x]YDK	5	0	1125.518932	0.0261	0.2350
FMLKLGVK[x]R	7	0	1090.668450	0.0261	0.2350
SMRYPMDAHK[x]SELEGVEEAR	9	0	2334.073155	0.0260	0.5200
KDYTMAQPEFFK[x]AVR	11	0	1829.913356	0.0260	0.3900
LPEANFEPLEK[x]RLDR	10	0	1825.968559	0.0260	0.3900
K[x]AFGR	0	0	577.333601	0.0260	0.1300
DESRGVMTLGFDLIK[x]R	14	0	1835.956278	0.0259	0.4150
FNLMVICKDK[x]K	9	0	1394.741343	0.0259	0.2850
TK[x]DAVVLGVEK	1	0	1157.665530	0.0259	0.2850
K[x]LIPIRGTEVEK	0	0	1381.829229	0.0258	0.3100
LESK[x]QR	3	0	759.423863	0.0258	0.1550
WK[x]ALERQLEMLDLQEGFIK	1	0	2346.240476	0.0258	0.4900
K[x]LDVAKR	0	0	828.518092	0.0257	0.1800
AGDFQGLNEQLVSLFKK[x]HGQLK	16	0	2456.317475	0.0257	0.5650
VLSVEEIEAHLQSIAEK[x]D	16	0	2009.031604	0.0256	0.4600
ETTEK[x]KIDK	4	0	1090.586949	0.0256	0.2300
TAAVNIK[x]VR	6	0	970.592313	0.0256	0.2300
SSHIITK[x]ELK	6	0	1154.665864	0.0255	0.2550
NLQVAK[x]SLDK	5	0	1114.634566	0.0255	0.2550
LQK[x]DLGQVLNK	2	0	1254.729522	0.0255	0.2800
STMLEK[x]IKENQEK	5	0	1576.812980	0.0254	0.3300
K[x]FDQLTQALNVAIR	0	0	1615.904510	0.0254	0.3550
GNQK[x]VVKVDAQDFLK	3	0	1687.925637	0.0253	0.3800
LFNLEPK[x]ILEEVPLRELR	6	0	2207.267680	0.0253	0.4550
V[x]SINFCMDMDLSACILNASK	0	0	2288.030821	0.0252	0.5050
HQGVLEIEFMIDHNMK[x]DGTQR	15	0	2497.184095	0.0252	0.5300
YDK[x]TEDDIKSLQSVGQIIGEVLK	2	0	2577.353638	0.0252	0.5800
GDYNGIQDIVAQGTVGISDQK[x]LTR	20	0	2547.292771	0.0250	0.6000
QETQYKIDELVSNNEK[x]IWK	15	0	2364.196029	0.0250	0.4750
QLDSERFIVK[x]ASSGPR	9	0	1788.948158	0.0250	0.4000
FRKLGVK[x]PPK	6	0	1168.744388	0.0250	0.2500
ELLK[x]LK	3	0	742.495236	0.0250	0.1500
T[x]EVLK	0	0	588.348247	0.0250	0.1250
YDK[x]K	2	0	552.290736	0.0250	0.1000
AK[x]SAK	1	0	503.306720	0.0250	0.1250
NKHCLIK[x]MNHGTTTLAFR	6	0	2141.098527	0.0250	0.4500
SLPLQIEVANDCIK[x]WAIKEK	13	0	2354.266687	0.0247	0.4950
LLENDIKVMK[x]SEFQR	9	0	1848.976678	0.0247	0.3700
IKENQEK[x]ISNNK	6	0	1443.768084	0.0246	0.2950
SLPLQIEVANDCIKWAIK[x]EK	17	0	2354.266687	0.0245	0.4900
GKSALSTLNGFVEELK[x]AEVR	15	0	2147.158527	0.0245	0.4900
ELFEMARTK[x]K	8	0	1251.664481	0.0245	0.2450
YFATLQK[x]SKR	6	0	1240.692746	0.0245	0.2450
TAALSARPAK[x]NIRIHAYVK	9	0	2079.206421	0.0245	0.4650
KVAQTTYK[x]K	7	0	1065.618191	0.0244	0.2200
EYLEK[x]NWK	4	0	1108.555260	0.0244	0.1950
ELLVK[x]ASK	4	0	886.548722	0.0244	0.1950
VGSALVGSQTK[x]VALEIHAQYELR	10	0	2468.338601	0.0243	0.5600
SGVK[x]LENVKIYADLK	3	0	1675.950788	0.0243	0.3650
YEYQK[x]LK	4	0	970.512337	0.0243	0.1700
SK[x]VLDVR	1	0	815.486459	0.0243	0.1700
KVADLK[x]K	5	0	800.511946	0.0243	0.1700
EK[x]ASFAR	1	0	807.423863	0.0243	0.1700
GLATMGMGYLGSTGK[x]TYNLISSYIK	14	0	2625.318122	0.0242	0.6050
MILELTNHLEELK[x]KYINR	12	0	2256.229913	0.0242	0.4350
NSTEEIDLYNRWK[x]ALER	12	0	2136.059881	0.0241	0.4100
AQIK[x]ILYVNNAKSQEEAIENIK	3	0	2515.364479	0.0241	0.5300
LK[x]KTLEVLYLK	1	0	1346.853655	0.0241	0.2650
LTQLLSQIK[x]EEQGDIK	8	0	1842.009751	0.0241	0.3850
VDKNWSK[x]IYDFPLFQGIFIR	6	0	2485.315688	0.0240	0.4800
MILELTNHLEELK[x]K	12	0	1709.938508	0.0239	0.3350
NKMVCK[x]IWK	5	0	1205.641245	0.0239	0.2150
EDVQSLK[x]LK	6	0	1058.597121	0.0239	0.2150
AQIKILYVNNAK[x]SQEEAIENIK	11	0	2515.364479	0.0239	0.5250
FSFISNVRPK[x]LFAYPPK	9	0	2010.109010	0.0238	0.4050
K[x]LEFPLPNEEARVGILR	0	0	1980.115548	0.0238	0.4050
DLVK[x]KYDK	3	0	1007.565097	0.0237	0.1900
K[x]LEK	0	0	516.327120	0.0237	0.0950
LREEIQK[x]GDGGTDYVCVPK	6	0	2163.062913	0.0237	0.4500
LTLEAMDLEIVEKEHFK[x]ELVSK	16	0	2600.377016	0.0236	0.5200
SSTAAK[x]TFLEK	5	0	1181.629146	0.0236	0.2600
IEVEVYK[x]ITTGDRLILTENIK	6	0	2446.368170	0.0236	0.4950
LAAEDHK[x]FVIHQEENK	6	0	1906.953636	0.0234	0.3750
VVGSELIQK[x]YLGDGPRLVR	8	0	2098.189768	0.0234	0.4450
SK[x]RSIGISDALQMAADAQPAVGLAR	1	0	2525.338279	0.0234	0.5850
LHNSLEVVFEWDK[x]NDWNGHIR	12	0	2607.261750	0.0233	0.4900
VSTTPANSFELK[x]QYLIQREER	11	0	2508.297131	0.0233	0.4900
IAGEHLSNGEK[x]PLLTPEK	10	0	1932.031547	0.0233	0.4200
QRIQK[x]ENR	4	0	1070.594434	0.0231	0.1850
ELIRK[x]SLK	4	0	985.628363	0.0231	0.1850
GYSK[x]PNER	3	0	949.461699	0.0231	0.1850
FATLQK[x]SK	5	0	921.528321	0.0231	0.1850
TAHAIYRK[x]FDQLTQALNVAIR	7	0	2428.333793	0.0231	0.4850
ILYVNNAK[x]SQEEAIENIK	7	0	2075.089784	0.0231	0.4150
EYGEASTSQLGPIAEDIQIK[x]LDK	19	0	2504.264495	0.0230	0.5300
NEDDIEDIAALWMK[x]R	13	0	1817.861714	0.0230	0.3450
K[x]NVPK	0	0	584.364565	0.0230	0.1150
K[x]LPNIEEATFDK	0	0	1403.729579	0.0229	0.2750
TDTK[x]TIEAITFK	3	0	1366.734330	0.0229	0.2750
M[x]NSIVSK	0	0	777.405435	0.0229	0.1600
MPPK[x]EDWEK	3	0	1158.537893	0.0228	0.2050
LDRK[x]IEFPSYR	3	0	1422.761881	0.0227	0.2500
ILFENPDEATK[x]RK	10	0	1559.830681	0.0227	0.2950
TNNLDLEHK[x]HKTPDK	8	0	1788.911774	0.0227	0.3400
SGNLPDADNSKSDISK[x]SSM	15	0	1951.879206	0.0226	0.4300
AFNNAGITSVGVTGK[x]NCACVISQK	14	0	2495.225954	0.0225	0.5400
MILELTNHLEELKK[x]YINR	13	0	2256.229913	0.0225	0.4050
LNQQSVLLPLLK[x]DNIAHR	11	0	2071.190103	0.0225	0.4050
TLSK[x]ESARATIDECMR	3	0	1866.892688	0.0225	0.3600
VSAMMSCACQK[x]R	10	0	1427.614109	0.0225	0.2700
DLVKK[x]YDK	4	0	1007.565097	0.0225	0.1800
M[x]ESLQR	0	0	762.369385	0.0225	0.1350
ELK[x]K	2	0	516.327120	0.0225	0.0900
K[x]IYNEYPPTK	0	0	1251.649881	0.0225	0.2250
L[x]MTEFVDQVDDVVKYEIDK	0	0	2285.113610	0.0224	0.4250
GIGSYEK[x]QSEVSVGLRFIK	6	0	2096.126503	0.0224	0.4250
SLDK[x]QMVEERVLK	3	0	1573.849698	0.0223	0.2900
NSDYK[x]ETLIFK	4	0	1356.692468	0.0223	0.2450
VSTTPANSFELK[x]QYLIQR	11	0	2094.110853	0.0222	0.4000
VEPIPLINGEK[x]RDLRPGR	10	0	2058.169702	0.0222	0.4000
IEASK[x]GLIDRMSTNLR	4	0	1802.967176	0.0222	0.3550
CIDMFIHK[x]SAELYK	7	0	1753.853066	0.0221	0.3100
QGITEAYNQK[x]AVEK	9	0	1577.804860	0.0221	0.3100
TKLVK[x]ER	4	0	872.544305	0.0221	0.1550
K[x]IDKEDMGSNDK	0	0	1378.639778	0.0221	0.2650
VEPIPLINGEK[x]R	10	0	1363.782281	0.0221	0.2650
EK[x]ADAAFLRLVK	1	0	1359.787367	0.0221	0.2650
MDDKMLLTEVHLLESK[x]VYHAIR	15	0	2640.376636	0.0220	0.4850
FRK[x]LGVKPPK	2	0	1168.744388	0.0220	0.2200
K[x]NRLK	0	0	657.428557	0.0220	0.1100
YDK[x]KDLVR	2	0	1035.571243	0.0219	0.1750
ASK[x]AAREYLEK	2	0	1264.677488	0.0218	0.2400
GSNDDEMK[x]IDK	7	0	1250.544822	0.0218	0.2400
SSCK[x]IVFRSELQDK	3	0	1695.861321	0.0218	0.3050
K[x]GEIRMGTTITALR	0	0	1545.866017	0.0218	0.3050
EVAEADIASK[x]DLEETDER	9	0	2018.927929	0.0217	0.3900
YDK[x]TEDDIK	2	0	1125.518932	0.0217	0.1950
M[x]GINER	0	0	718.343173	0.0217	0.1300
F[x]ATLQK	0	0	706.401341	0.0217	0.1300
QIGIDPPRGVLLYGPPGTGK[x]TMLVK	19	0	2606.461686	0.0216	0.5400
NLQVAK[x]SLDKQMVEER	5	0	1886.988302	0.0216	0.3450
TIEAITFKTDNHLSSTLEK[x]LSFK	18	0	2622.390357	0.0215	0.4950
AK[x]TMTERLCPHTTSASM	1	0	1920.885494	0.0215	0.3650
ATAIGK[x]SSTAAKTFLEK	5	0	1722.951515	0.0215	0.3650
LAQFEK[x]EEYVSDPK	5	0	1681.819840	0.0214	0.3000
SLK[x]DECK	2	0	878.416723	0.0214	0.1500
HHFYAK[x]IDRPAQVISFKK	5	0	2184.195523	0.0214	0.3850
YK[x]DGVILAADSRTTMGAYIANR	1	0	2385.210964	0.0214	0.4700
F[x]ANNDEIHPSK	0	0	1270.594156	0.0214	0.2350
SNDIEK[x]AIDLYK	5	0	1407.724493	0.0213	0.2550
K[x]LGVKPPK	0	0	865.574877	0.0213	0.1700
QASDTSTNTK[x]VLIYIADLLFR	9	0	2368.263712	0.0212	0.4450
QGSATVGLVSK[x]THAVLVALKR	10	0	2134.258512	0.0212	0.4450
VPEDIFK[x]THLEVARTGLGASGVYSAK	6	0	2744.449598	0.0212	0.5500
IFRQK[x]SLEK	4	0	1147.671285	0.0211	0.1900
SAVIK[x]TSTR	4	0	961.555594	0.0211	0.1900
ALGNFVASVLARLALTK[x]PK	16	0	1968.188317	0.0211	0.4000
QVRQASDTSTNTK[x]VLIYIADLLFR	12	0	2751.491794	0.0210	0.5050
HGGYKPTDK[x]HKTDLNHENLK	8	0	2331.171880	0.0210	0.4200
YYPLK[x]SMTEK	4	0	1258.626702	0.0210	0.2100
FIVK[x]ASSGPR	3	0	1060.602876	0.0210	0.2100
SGKK[x]R	3	0	574.355062	0.0210	0.1050
EQKPEVDYSEK[x]FAELQK	10	0	2067.015955	0.0209	0.3550
LHSEK[x]VSLMDYLASSNISQLTGTK	4	0	2621.336941	0.0208	0.5000
K[x]TAGEDAVTLVK	0	0	1230.681905	0.0208	0.2500
VK[x]AFGR	1	0	676.402010	0.0208	0.1250
DIKSMIADK[x]HAIR	8	0	1496.813257	0.0208	0.2700
TGRK[x]EPPVYTPPK	3	0	1468.803742	0.0208	0.2700
NIPK[x]ARASLTAAK	3	0	1339.793514	0.0208	0.2700
TSTGGPK[x]LQLNLER	6	0	1512.825929	0.0207	0.2900
VLNK[x]GDSGEMSLQK	3	0	1504.755469	0.0207	0.2900
LK[x]PLIEK	1	0	839.547996	0.0207	0.1450
NIPK[x]EIK	3	0	840.506860	0.0207	0.1450
QYSAK[x]AK	4	0	794.428614	0.0207	0.1450
LWK[x]QLTDALIVFFDTPETVPLR	2	0	2601.420538	0.0207	0.4550
LEFIK[x]VIPVEELKEIK	4	0	1926.144056	0.0206	0.3300
TK[x]DSLEAR	1	0	918.477014	0.0206	0.1650
LCFDELKK[x]R	7	0	1207.638268	0.0206	0.1850
NSTNNTK[x]ER	6	0	1062.505347	0.0206	0.1850
QETQYK[x]IDELVSNNEKIWK	5	0	2364.196029	0.0205	0.3900
YEAFEK[x]ADSCILDLTGAFR	5	0	2205.041118	0.0205	0.3900
Y[x]FATLQKSKR	0	0	1240.692746	0.0205	0.2050
TNNLDLEHK[x]HK	8	0	1347.689447	0.0205	0.2250
EIK[x]EVIELPVK	2	0	1295.769988	0.0205	0.2250
YDK[x]LVETSGQIR	2	0	1407.735725	0.0204	0.2450
D[x]GIQDIMPSQAK	0	0	1301.628489	0.0204	0.2450
K[x]LPNIEEATFDKR	0	0	1559.830681	0.0204	0.2650
NVPK[x]LQNVSNFQK	3	0	1514.820452	0.0204	0.2650
LYFYYILFFEK[x]CNR	10	0	1974.970140	0.0204	0.2850
QVMEEK[x]LDSKNVQLAK	5	0	1858.982156	0.0203	0.3250
K[x]SNFFLQLDGLVGQEAR	0	0	1921.005669	0.0203	0.3450
K[x]ACIIFFDEIDAIGGAR	0	0	1894.961028	0.0203	0.3450
TLPPELK[x]GEALGNSEHIR	6	0	1960.037693	0.0203	0.3650
GNAKFGDGIQIAQLALK[x]HR	16	0	2036.127841	0.0203	0.3850
FFYILYFELYK[x]IAQDTLARR	10	0	2569.373199	0.0203	0.4050
YYLPKGK[x]SALSTLNGFVEELK	6	0	2356.267737	0.0200	0.4200
QFPDIYGIIFLFK[x]WNSK	12	0	2115.119239	0.0200	0.3400
SLPPEEYDEK[x]LYNKFK	9	0	1998.993768	0.0200	0.3200
AQSGPDASAK[x]LPTVIPTTR	9	0	1909.026796	0.0200	0.3800
GGDEWKIEPLK[x]LK	10	0	1511.834706	0.0200	0.2600
DGIVLAAEKK[x]VTSK	9	0	1457.845270	0.0200	0.2800
LENVK[x]IYADLK	4	0	1304.733939	0.0200	0.2200
ETIDNAETMK[x]K	9	0	1278.612505	0.0200	0.2200
IDK[x]EDMGSNDK	2	0	1250.544822	0.0200	0.2200
GSLEK[x]NWK	4	0	960.502835	0.0200	0.1600
FMLK[x]LGVK	3	0	934.567348	0.0200	0.1600
WAIK[x]EK	3	0	773.443537	0.0200	0.1200
TK[x]VVDR	1	0	716.418051	0.0200	0.1200
NLNAPKFSFISNVRPK[x]LFAYPPK	15	0	2647.463738	0.0198	0.4550
MSTLDLNHLADLYDRK[x]DWNACK	15	0	2678.257980	0.0198	0.4350
LAEGESEEVK[x]AYMDPHRSMK	9	0	2306.067009	0.0198	0.3950
NSIVSK[x]YTQSTNNDDPKK	5	0	2037.996615	0.0197	0.3550
LAEFVNMSK[x]AYHSQYLR	8	0	2056.019935	0.0197	0.3350
GK[x]SALSTLNGFVEELK	1	0	1691.909318	0.0197	0.3150
K[x]INVLNFPSANFSK	0	0	1577.856502	0.0196	0.2750
DIK[x]SMIADKHAIR	2	0	1496.813257	0.0196	0.2550
K[x]VSTTPANSFELK	0	0	1420.756126	0.0196	0.2550
FMALGLALLFNGK[x]QDLADATVETLK	12	0	2678.435196	0.0196	0.4900
GSNDDEMKIDK[x]K	10	0	1378.639778	0.0196	0.2350
SSTAAKTFLEK[x]R	10	0	1337.730248	0.0196	0.2350
DFSK[x]TLPPELKGEALGNSEHIR	3	0	2437.260021	0.0195	0.4300
K[x]NEEKLAEFDK	0	0	1349.682631	0.0195	0.2150
GQAQSGNFSNFGDGANGDNK[x]K	19	0	2111.925576	0.0195	0.4100
TEDDIK[x]SLQSVGQIIGEVLK	5	0	2171.168421	0.0195	0.3900
QVK[x]NRDCVGR	2	0	1230.625074	0.0195	0.1950
P[x]FGNTHNKFK	0	0	1188.603937	0.0195	0.1950
SGFEK[x]IDLTR	4	0	1164.613831	0.0195	0.1950
LDVAK[x]RVDMYASDLAQISR	4	0	2150.115282	0.0195	0.3700
QEALSSK[x]TLFTRPIPVRR	6	0	2098.201001	0.0194	0.3500
NK[x]RGGDEWK	1	0	1088.536254	0.0194	0.1750
FATLQKSK[x]R	7	0	1077.629423	0.0194	0.1750
SNDIEKAIDLYK[x]EVLNK	11	0	1991.057425	0.0194	0.3300
LAEGESEEVK[x]AYMDPHR	9	0	1959.899550	0.0194	0.3300
VETAVLSTTVK[x]AQARAK	10	0	1772.015506	0.0194	0.3300
GQAQSGNFSNFGDGANGDNK[x]KDQK	19	0	2483.106041	0.0194	0.4650
STMLEK[x]IK	5	0	948.531355	0.0194	0.1550
LMGQINKMPLLQSSVALLGQK[x]IR	20	0	2537.454825	0.0193	0.4450
DCIVLGADTRATAGPIIADK[x]NCK	19	0	2458.230705	0.0193	0.4450
YPLVTHFRFLK[x]TSK	10	0	1735.977279	0.0193	0.2700
RK[x]LPNIEEATFDK	1	0	1559.830681	0.0192	0.2500
NEDDIEDIAALWMK[x]RISHR	13	0	2311.137804	0.0192	0.3650
K[x]QCVIANSCKTAINTGGGSVAVFNK	0	0	2623.320910	0.0192	0.4800
CFGIK[x]FDIMPRK	4	0	1510.778788	0.0192	0.2300
NK[x]YAIQLPLPPK	1	0	1380.812854	0.0192	0.2300
IKVLAQLGMQSLSPLK[x]QGMNILR	15	0	2537.454825	0.0191	0.4400
FNLMVICK[x]DKK	7	0	1394.741343	0.0191	0.2100
K[x]GEIR	0	0	601.354728	0.0190	0.0950
KEAGFIDDILIITPASK[x]EK	16	0	2087.151320	0.0189	0.3600
NPELFLRVGIK[x]PPK	10	0	1606.955817	0.0189	0.2650
NSTNNTK[x]ERDELEDLSEEDLQLK	6	0	2719.278296	0.0189	0.4350
DAVVLGVEK[x]RLTSPLMESHSVEK	8	0	2523.336549	0.0189	0.4350
IWKVMCK[x]NK	6	0	1205.641245	0.0189	0.1700
QVK[x]LLFIEK	2	0	1116.690625	0.0189	0.1700
QGLHKK[x]SNFFLQLDGLVGQEAR	5	0	2484.323621	0.0189	0.4150
GGDEWK[x]IEPLKLK	5	0	1511.834706	0.0188	0.2450
NK[x]PGVYTK	1	0	905.497023	0.0188	0.1500
K[x]PRR	0	0	555.360483	0.0188	0.0750
TK[x]KACIIFFDEIDAIGGAR	1	0	2124.103657	0.0187	0.3550
DYGK[x]FLSAMHDLPVRGNAK	3	0	2118.067943	0.0187	0.3550
AAREYLEK[x]NWK	7	0	1406.730582	0.0186	0.2050
TELFK[x]ASTSAK	4	0	1181.629146	0.0186	0.2050
K[x]ELLKLK	0	0	870.590192	0.0186	0.1300
AQEEVK[x]R	5	0	858.455887	0.0186	0.1300
EAVLK[x]LK	4	0	799.516697	0.0186	0.1300
GQAQSGNFSNFGDGANGDNKK[x]DQK	20	0	2483.106041	0.0185	0.4450
LAAEDHKFVIHQEENK[x]R	15	0	2063.054738	0.0185	0.3150
MATTVK[x]DTMNVDINAIK	5	0	1863.943328	0.0185	0.3150
KLWK[x]QLTDALIVFFDTPETVPLR	3	0	2729.515494	0.0185	0.4250
IK[x]TLSMEKHTELR	1	0	1584.865682	0.0185	0.2400
GNQKVVK[x]VDAQDFLK	6	0	1687.925637	0.0183	0.2750
DAGK[x]DEFSR	3	0	1023.462090	0.0183	0.1650
SNNIKENEQK[x]IK	9	0	1443.768084	0.0183	0.2200
R[x]FANNDEIHPSK	0	0	1426.695258	0.0183	0.2200
KIDK[x]EDMGSNDK	3	0	1378.639778	0.0183	0.2200
M[x]TEVLK	0	0	719.388726	0.0183	0.1100
TVLQDVEANIAALMQATK[x]QR	17	0	2199.168042	0.0182	0.3650
LTLEAMDLEIVEK[x]EHFK	12	0	2044.054981	0.0182	0.3100
QHAVNERAK[x]IIDLR	8	0	1661.932452	0.0182	0.2550
VPEDIFK[x]THLEVAR	6	0	1652.888526	0.0182	0.2550
IAEIYGSALRSNPVFAENDEK[x]GEK	20	0	2636.308086	0.0181	0.4350
QYTVGQGYTK[x]AAWFEK	9	0	1875.915465	0.0181	0.2900
MQK[x]LLRLR	2	0	1056.658947	0.0181	0.1450
AQSGPDASAK[x]LPTVIPTTRCR	9	0	2225.158538	0.0181	0.3800
ELLK[x]PSASVALQR	3	0	1410.819391	0.0181	0.2350
N[x]SIVSKYTQSTNNDDPKK	0	0	2037.996615	0.0181	0.3250
IDRK[x]IEFPPPSAEAR	3	0	1724.920885	0.0180	0.2700
AK[x]NPMFALSR	1	0	1133.601493	0.0180	0.1800
VK[x]LEK	1	0	615.395529	0.0180	0.0900
ISLRDVCIK[x]LGLDSEESAEYIVAK	8	0	2707.410100	0.0179	0.4300
MEQK[x]PEVDYSEK	3	0	1481.670742	0.0179	0.2150
TKDAVVLGVEK[x]R	10	0	1313.766632	0.0179	0.2150
SLEFK[x]ASELAEDFHIPVTR	4	0	2188.116331	0.0179	0.3400
TKK[x]ACIIFFDEIDAIGGAR	2	0	2124.103657	0.0179	0.3400
ASKGSNDDEMK[x]IDK	10	0	1536.708913	0.0179	0.2500
YYK[x]DGIYDLLHACVDR	2	0	1999.946105	0.0178	0.2850
A[x]TTVKDTMNVDINAIK	0	0	1732.902849	0.0178	0.2850
ILSNITYSYK[x]GYGLSMGTMLAGTGK	9	0	2625.318122	0.0178	0.4450
AANVLAFQSTTKTLALK[x]YPGGGPGK	16	0	2489.364088	0.0178	0.4450
IWK[x]VMCKNK	2	0	1205.641245	0.0178	0.1600
HKTPDK[x]GYGHR	5	0	1294.653005	0.0177	0.1950
K[x]DGIQDIMPSQAK	0	0	1429.723444	0.0177	0.2300
LFNLEPK[x]ILEEVPLR	6	0	1809.039932	0.0177	0.2650
VLSNYMK[x]QEALSSKTLFTRPIPVR	6	0	2777.526069	0.0175	0.4200
Q[x]LMTEFVDQVDDVVKYEIDK	0	0	2413.172181	0.0175	0.3500
GERPSCPTGYHLK[x]SIR	12	0	1856.931459	0.0175	0.2800
KLEK[x]GQSIDDMIPAQK	3	0	1799.945046	0.0175	0.2800
TSTSSMTAVPK[x]PLK	10	0	1446.775143	0.0175	0.2450
YFATLQKSK[x]R	8	0	1240.692746	0.0175	0.1750
TNSTDEK[x]GTK	6	0	1079.509429	0.0175	0.1750
RSK[x]VLDVR	2	0	971.587561	0.0175	0.1400
SAK[x]GTK	2	0	590.338744	0.0175	0.1050
QVK[x]R	2	0	529.333601	0.0175	0.0700
AVAHHTDCK[x]FIRVSGSELVQK	8	0	2381.227281	0.0174	0.3650
GYQTIELDK[x]KLDVAK	8	0	1719.940617	0.0173	0.2600
EDMGSNDK[x]ASK	7	0	1180.502961	0.0173	0.1900
MEQK[x]PEVDYSEKFAELQK	3	0	2198.056433	0.0172	0.3100
MVTLK[x]DVGPPQPGPGIYR	4	0	1924.023961	0.0172	0.3100
DRGK[x]LVR	3	0	842.508589	0.0171	0.1200
IIPLKK[x]D	5	0	825.532346	0.0171	0.1200
ETLIFKCIDMFIHK[x]SAELYK	13	0	2485.274807	0.0170	0.3400
K[x]YINR	0	0	692.396924	0.0170	0.0850
QVK[x]NR	2	0	643.376523	0.0170	0.0850
RK[x]GTK	1	0	588.370711	0.0170	0.0850
YYK[x]PDLTIDEAVR	2	0	1581.803799	0.0169	0.2200
SLQSVGQIIGEVLK[x]QLDSERFIVK	13	0	2685.506382	0.0169	0.4050
ATREPNK[x]GSYRPYTAK	6	0	1837.943407	0.0169	0.2700
LSVEALNSLTGEFK[x]GK	13	0	1691.909318	0.0169	0.2700
IVKSAK[x]AK	5	0	843.554142	0.0169	0.1350
SALSTLNGFVEELK[x]AEVRR	13	0	2118.143212	0.0168	0.3200
QEYK[x]DDINLDEASAMAVKFLSK	3	0	2514.231087	0.0168	0.3700
IAQGLLYLGK[x]GTMTLNPYHTER	9	0	2475.294296	0.0168	0.3700
EEYLRAAK[x]ASR	7	0	1292.683635	0.0168	0.1850
ELLK[x]LKVELAK	3	0	1282.822356	0.0168	0.1850
FHQLKPTRVLTLAMVK[x]R	15	0	2037.203252	0.0168	0.2850
VLVDMESMLVPK[x]PLINK	11	0	1925.072882	0.0168	0.2850
LFKSLGSGMDQEK[x]VLNK	12	0	1893.002891	0.0168	0.2850
LGSTAIGVKTK[x]DAVVLGVEK	10	0	1984.156741	0.0168	0.3350
INADHK[x]LNSLPLLQQLVK	5	0	2043.183957	0.0167	0.3000
YTLYDQNDTK[x]EWLDK	9	0	1930.894787	0.0167	0.2500
N[x]SIVSK	0	0	646.364957	0.0167	0.1000
LNSLPLLQQLVK[x]CFIVNELMR	11	0	2527.401730	0.0167	0.3500
YYLPK[x]GKSALSTLNGFVEELK	4	0	2356.267737	0.0167	0.3500
DDLSGAEIK[x]AIVSEAGLLALR	8	0	2140.173842	0.0167	0.3500
M[x]GQAQSGNFSNFGDGANGDNK	0	0	2114.871099	0.0167	0.3500
GERPSCPTGYHLK[x]SIRTGR	12	0	2171.101696	0.0166	0.3150
VPTFANFHTPIFIAK[x]R	14	0	1858.025287	0.0166	0.2650
FFEK[x]EDVQSLKLK	3	0	1609.871482	0.0165	0.2150
GIESEAYESVLDLAK[x]ICDVR	14	0	2266.115004	0.0165	0.3300
RHNFVGLFVELSK[x]LLVK	12	0	1998.177753	0.0165	0.2800
NSIVSK[x]YTQSTNNDDPK	5	0	1909.901659	0.0165	0.2800
EKSLLAHK[x]GGHVVR	7	0	1529.878966	0.0164	0.2300
FAASK[x]EK	4	0	779.417716	0.0164	0.1150
VGIK[x]PPK	3	0	737.479921	0.0164	0.1150
M[x]PFGNTHNKFK	0	0	1319.644415	0.0164	0.1800
IDLTRIVK[x]SAK	7	0	1242.765906	0.0164	0.1800
LLENDIK[x]VMKSEFQR	6	0	1848.976678	0.0163	0.2450
ELVSKASPIAGSEGK[x]EAYR	14	0	1991.032273	0.0163	0.3100
HNNHMAKVLTLELYK[x]K	14	0	1938.050842	0.0162	0.2600
LEFIKVIPVEELK[x]EIK	12	0	1926.144056	0.0162	0.2600
YK[x]DAYVYSIVAIARIK	1	0	1872.050830	0.0162	0.2600
K[x]IEFPSYR	0	0	1038.549782	0.0162	0.1300
K[x]DQK	0	0	517.285985	0.0162	0.0650
K[x]LAR	0	0	486.327789	0.0162	0.0650
CIDMFIHK[x]SAELYKNPK	7	0	2093.043703	0.0162	0.2750
NSSSDMAYTSMFK[x]GNQK	12	0	1894.818860	0.0162	0.2750
A[x]TTVKDTMNVDINAIKK	0	0	1860.997805	0.0162	0.2750
TEPK[x]AVDEEMKVR	3	0	1530.771118	0.0162	0.2100
S[x]ERDTALEK	0	0	1047.519601	0.0161	0.1450
DEPEETDVNK[x]YQKDEEWPPK	9	0	2475.107668	0.0160	0.3200
DLK[x]LK	2	0	615.395529	0.0160	0.0800
K[x]VTSK	0	0	561.348581	0.0160	0.0800
LSVEALNSLTGEFK[x]GKYYPLK	13	0	2356.267737	0.0160	0.3350
YQKDEEWPPK[x]M	9	0	1449.659787	0.0159	0.1750
ELLKLK[x]VELAK	5	0	1282.822356	0.0159	0.1750
GGDEWK[x]IEPLK	5	0	1270.655693	0.0159	0.1750
YEIDK[x]TLAGVTRDYYTK	4	0	2035.026127	0.0159	0.2700
NK[x]PGVYTKVCNYVNWIQQTIAAN	1	0	2680.343029	0.0159	0.3650
ALRDTLSK[x]DQELTEENVSISVIGK	7	0	2644.391809	0.0158	0.3800
AQIK[x]ILYVNNAK	3	0	1373.803016	0.0158	0.1900
AK[x]RAER	1	0	729.424532	0.0158	0.0950
LK[x]VLVQGLERVAMLYAYDR	1	0	2236.240084	0.0158	0.3000
NPELFLRVGIKPPK[x]GVLLYGPPGTGK	13	0	2746.589657	0.0158	0.4100
IWK[x]SDEINEVLNK	2	0	1586.830346	0.0158	0.2050
ATPYRGYSK[x]PNER	8	0	1537.763667	0.0158	0.2050
SEAAEFEYK[x]NGYPMPCDVLAK	8	0	2418.087074	0.0157	0.3300
WAIK[x]EKR	3	0	929.544639	0.0157	0.1100
IIPLK[x]KD	4	0	825.532346	0.0157	0.1100
LGVK[x]PPK	3	0	737.479921	0.0157	0.1100
LAEFVNMSK[x]AYHSQYLRLLALQR	8	0	2750.468893	0.0157	0.3600
K[x]LWKQLTDALIVFFDTPETVPLR	0	0	2729.515494	0.0157	0.3600
VQNEVTLSPEQLRIQYVGK[x]QDPK	18	0	2668.418299	0.0157	0.3600
ENK[x]IQRQR	2	0	1070.594434	0.0156	0.1250
K[x]EEMVMLK	0	0	1006.519074	0.0156	0.1250
EGK[x]VTFFYTDYIGVYAPR	2	0	2125.051948	0.0156	0.2800
FFEK[x]INVKK	3	0	1151.670224	0.0156	0.1400
DLVLALDTPRTAAVNIK[x]VR	16	0	2064.205418	0.0155	0.2950
LEGTIDYQK[x]L	8	0	1178.618248	0.0155	0.1550
YQK[x]DEEWPPKM	2	0	1449.659787	0.0155	0.1700
LMVEMEK[x]KLEK	6	0	1376.740675	0.0155	0.1700
K[x]GYQTIELDKK	0	0	1321.724101	0.0155	0.1700
FCVGLQK[x]IEEIFK	6	0	1609.853723	0.0154	0.2000
HNNHMAK[x]VLTLELYK	6	0	1809.955886	0.0153	0.2300
LEK[x]GQSIDDMIPAQK	2	0	1671.850090	0.0153	0.2300
IK[x]ILFSDVKAMTTGLR	1	0	1792.027986	0.0153	0.2450
VLNK[x]GDSGEMSLQKLFK	3	0	1893.002891	0.0153	0.2600
YYK[x]DGIYDLLHACVDRIK	2	0	2241.125119	0.0153	0.2750
FFPYYVYTTVAGIDK[x]EGK	14	0	2097.045801	0.0153	0.2750
QLMTEFVDQVDDVVK[x]YEIDK	14	0	2413.172181	0.0150	0.3000
ELREVIELPLK[x]NPELFLR	10	0	2207.267680	0.0150	0.2700
LFAYPPKSVQPTAK[x]TVQK	13	0	2002.125051	0.0150	0.2700
G[x]QAQSGNFSNFGDGANGDNK	0	0	1983.830620	0.0150	0.3000
FNLMVICK[x]DK	7	0	1266.646388	0.0150	0.1500
LCFDELK[x]KR	6	0	1207.638268	0.0150	0.1350
ENQEK[x]ISNNK	4	0	1202.589070	0.0150	0.1500
YFATLQK[x]SK	6	0	1084.591644	0.0150	0.1350
ENK[x]IQR	2	0	786.434760	0.0150	0.0900
LYFYYILFFEK[x]CNRSVECR	10	0	2606.244903	0.0150	0.2850
ALERQLEMLDLQEGFIK[x]EDCK	16	0	2564.261336	0.0150	0.3150
IPDSTYEMVGGLEK[x]QIK	13	0	1906.970924	0.0150	0.2550
IK[x]VLAQLGMQSLSPLK	1	0	1725.022174	0.0150	0.2400
GSLEKNWK[x]EEYLR	7	0	1650.836493	0.0150	0.1950
EEFAEK[x]AVSVIQAR	5	0	1575.825595	0.0150	0.2100
MEILKIHLEK[x]VSK	9	0	1566.916655	0.0150	0.1950
DIGK[x]VVDKCFGIK	3	0	1477.796212	0.0150	0.1950
TK[x]LVKER	1	0	872.544305	0.0150	0.1050
K[x]ARQAAK	0	0	771.471479	0.0150	0.1050
K[x]MQE	0	0	534.247157	0.0150	0.0600
FSFISNVRPKLFAYPPK[x]SVQPTAK	16	0	2721.500514	0.0148	0.3550
DILLDMSRAVNIAFTQDQLLK[x]R	20	0	2559.384166	0.0148	0.3250
EDCEAATDPLLKK[x]QMSYMLAR	12	0	2469.170083	0.0148	0.3100
VTQKKPPVQPLAYK[x]SATPFR	13	0	2255.278912	0.0147	0.2950
SGNLPDADNSK[x]SDISKSSM	10	0	1951.879206	0.0147	0.2800
TLSMEK[x]HTELRSFEQK	5	0	1962.983216	0.0147	0.2350
APPEILDISK[x]QLADYK	9	0	1799.966829	0.0147	0.2350
KPPVQPLAYK[x]SATPFR	9	0	1799.009303	0.0147	0.2350
VEFK[x]MGNGKMVEISR	3	0	1723.874862	0.0147	0.2200
VETAVLSTTVK[x]AQAR	10	0	1572.883440	0.0147	0.2200
SFLELTEVWGK[x]PQK	10	0	1660.882380	0.0146	0.2050
GGLGYPEDAIGK[x]TK	11	0	1404.724827	0.0146	0.2050
EDCEAATDPLLK[x]K	11	0	1488.712937	0.0146	0.1900
SAKAK[x]NPMFALSR	4	0	1419.765584	0.0146	0.1900
SVQPLASAK[x]ELLR	8	0	1410.819392	0.0146	0.1900
K[x]IPQVASFRIDK	0	0	1400.813914	0.0146	0.1750
SSLELANNAVK[x]SNDIEKAIDLYK	10	0	2534.322675	0.0146	0.3350
THAVLVALK[x]RNAEELSSYQK	8	0	2256.222519	0.0145	0.2900
FLHDK[x]NSDYK	4	0	1265.603994	0.0145	0.1450
MEILK[x]IHLEK	4	0	1252.721266	0.0145	0.1450
E[x]TIDNAETMK	0	0	1150.517549	0.0145	0.1450
EDIYK[x]FVTVQDLDEMQVDV	4	0	2285.077226	0.0145	0.2750
M[x]NSIVSKYTQSTNNDDPKK	0	0	2169.037093	0.0145	0.2750
LK[x]YYEQKIR	1	0	1239.697497	0.0144	0.1300
IDVLFSK[x]IR	6	0	1089.654575	0.0144	0.1300
VVDK[x]CFGIK	3	0	1064.568799	0.0144	0.1300
VLIDCNK[x]FDSIDLNPAR	6	0	1988.998865	0.0144	0.2450
M[x]ATTVKDTMNVDINAIK	0	0	1863.943328	0.0144	0.2450
GGLGYPEDAIGK[x]TKLVK	11	0	1744.972250	0.0144	0.2450
QEVAAQK[x]SSEETEDKK	6	0	1805.864214	0.0144	0.2300
ATLTGMKIDVLFSK[x]IR	13	0	1792.027986	0.0144	0.2300
LVK[x]ERQAR	2	0	998.598459	0.0144	0.1150
AVEK[x]LMSR	3	0	932.511289	0.0144	0.1150
IAK[x]GAIEK	2	0	828.506860	0.0144	0.1150
TLLYGK[x]RFFPYYVYTTVAGIDK	5	0	2614.383428	0.0143	0.3150
QGSATVGLVSKTHAVLVALK[x]R	19	0	2134.258512	0.0143	0.3000
ANWCDK[x]R	5	0	948.423539	0.0143	0.1000
TLLYGK[x]R	5	0	849.507194	0.0143	0.1000
NYPLILYLVEGNGQTAK[x]RSR	16	0	2291.238503	0.0143	0.2850
QTETINWLEK[x]RFK	9	0	1691.899424	0.0142	0.1850
LK[x]PLIEKGGDWER	1	0	1539.840853	0.0142	0.1850
NLLLQEK[x]GFPTPK	6	0	1483.839792	0.0142	0.1850
YYRAVYDTAVVQEDPEK[x]WK	16	0	2359.148355	0.0142	0.2700
IAEFHTALESVPDK[x]SLFER	13	0	2188.116331	0.0142	0.2700
LTK[x]VGDNTIVGAGGDISDYQQIQR	2	0	2547.292771	0.0142	0.3400
VVDK[x]DGIREINI	3	0	1369.756460	0.0142	0.1700
AELDK[x]IGLSKIR	4	0	1341.797930	0.0142	0.1700
K[x]TELFK	0	0	764.443203	0.0142	0.0850
LK[x]LELK	1	0	742.495236	0.0142	0.0850
QK[x]SLEK	1	0	731.417716	0.0142	0.0850
ATK[x]QSK	2	0	661.375854	0.0142	0.0850
M[x]ATTVKDTMNVDINAIKK	0	0	1992.038284	0.0142	0.2550
APPEILDISKQLADYK[x]AFEDSLR	15	0	2618.359059	0.0141	0.3250
EK[x]QNTPVLFDSKEAVLK	1	0	1945.051948	0.0141	0.2400
L[x]FKSLGSGMDQEKVLNK	0	0	1893.002891	0.0141	0.2400
NAEELSSYQK[x]K	9	0	1295.635683	0.0141	0.1550
DPDDK[x]IVGLTR	4	0	1227.645855	0.0141	0.1550
MDDK[x]MLLTEVHLLESK	3	0	1900.963729	0.0141	0.2250
D[x]GLEDDMPALADEEFEKMDR	0	0	2324.977588	0.0140	0.2800
TMGKNK[x]VLVK	5	0	1116.668841	0.0140	0.1400
LELK[x]K	3	0	629.411178	0.0140	0.0700
QDPK[x]K	3	0	614.338744	0.0140	0.0700
TK[x]LVK	1	0	587.400615	0.0140	0.0700
GEIK[x]K	3	0	573.348581	0.0140	0.0700
V[x]GVFK	0	0	548.332206	0.0140	0.0700
ILTSFDRASALGAINLQPLLMPSK[x]R	23	0	2711.515506	0.0140	0.3500
NAEELSSYQKK[x]LIR	10	0	1677.904901	0.0139	0.1950
AMSIVGLLLDDTDPMINVMK[x]LDK	19	0	2531.304781	0.0139	0.3200
F[x]MTRSEYDR	0	0	1203.534202	0.0139	0.1250
EHFK[x]ELVSK	3	0	1115.597456	0.0139	0.1250
HSTFIITK[x]R	7	0	1101.629423	0.0139	0.1250
KTVQYATK[x]R	7	0	1093.624337	0.0139	0.1250
QMVEERVLK[x]LTLEAMDLEIVEK	8	0	2615.391282	0.0139	0.3050
T[x]EVLKTNVLQSNENIVQYYTQK	0	0	2611.349222	0.0139	0.3050
VATEK[x]DFLDAVQK	4	0	1462.766689	0.0138	0.1800
AVAHHTDCK[x]FIR	8	0	1453.724781	0.0138	0.1650
LK[x]GYQTIELDKK	1	0	1434.808159	0.0138	0.1650
QIAK[x]FVVSLGER	3	0	1345.771718	0.0138	0.1650
VGKSAVIK[x]TSTR	7	0	1245.740419	0.0138	0.1650
HGGYKPTDKHK[x]TDLNHENLK	10	0	2331.171880	0.0137	0.2750
SLPPEEYDEKLYNK[x]FK	13	0	1998.993768	0.0137	0.2200
IQFCLALHNDSIK[x]SMR	12	0	1931.970877	0.0137	0.2200
LCFDELK[x]K	6	0	1051.537166	0.0137	0.1100
YDKK[x]DLVR	3	0	1035.571243	0.0137	0.1100
QDRGK[x]LVR	4	0	970.567161	0.0137	0.1100
VVDK[x]DGIR	3	0	900.502835	0.0137	0.1100
NCK[x]K	2	0	548.274037	0.0137	0.0550
K[x]LQR	0	0	543.349250	0.0137	0.0550
NKPGVYTK[x]VCNYVNWIQQTIAAN	7	0	2680.343029	0.0137	0.3150
QTTSNLGHINK[x]PSIQALIHGLGR	10	0	2454.345417	0.0137	0.3150
TVQK[x]VETAVLSTTVKAQAR	3	0	2029.153050	0.0137	0.2600
LLK[x]PRVNNRIGSVDR	2	0	1736.016844	0.0137	0.2050
LALTK[x]LTIPLPLYPQGHPGGSEGGPK	4	0	2640.463795	0.0137	0.3550
NYPLILYLVEGNGQTAK[x]R	16	0	2048.105376	0.0136	0.2450
K[x]EFEIIKGVLCQFR	0	0	1765.954825	0.0136	0.1900
SLPPEEYDEK[x]LYNK	9	0	1723.830403	0.0136	0.1900
VTQK[x]KPPVQPLAYK	3	0	1595.939834	0.0136	0.1900
VVK[x]GNQK	2	0	771.460247	0.0136	0.0950
DSESTEEK[x]EAQAVQRAR	7	0	1932.913617	0.0135	0.2300
FK[x]ELQPFIVQMAEQALDIEK	1	0	2376.239807	0.0135	0.2700
NSSSDMAYTSMFK[x]GNQKVVK	12	0	2221.050634	0.0135	0.2700
HPK[x]FEEILTR	2	0	1268.687660	0.0135	0.1350
IEDTDK[x]YDKK	5	0	1253.613888	0.0135	0.1350
IDELVSNNEK[x]IWK	9	0	1586.830346	0.0135	0.1750
INHEHFMDGILEVQMRK[x]SK	16	0	2311.156430	0.0134	0.2550
WIAKQILDCIVNLSEPAK[x]K	17	0	2225.224100	0.0134	0.2550
TAYSYFYEAYEGFTSLDDDK[x]K	19	0	2512.095710	0.0133	0.2800
DEVLFNDK[x]PLPIEMK	7	0	1786.917438	0.0133	0.2000
SMIADK[x]HAIRILAHR	5	0	1730.972539	0.0133	0.2000
ATSAGPK[x]QTETINWLEKR	6	0	2029.059155	0.0133	0.2400
K[x]QMSYMLAR	0	0	1126.562665	0.0133	0.1200
DKK[x]DQK	2	0	760.407879	0.0133	0.0800
QGLHK[x]K	4	0	709.423471	0.0133	0.0800
SAK[x]IVR	2	0	672.428222	0.0133	0.0800
IVK[x]SAK	2	0	644.422076	0.0133	0.0800
TMLVK[x]AVANSTAANFIRVVGSEFVQK	4	0	2779.505334	0.0133	0.3450
EQK[x]PEVDYSEKFAELQK	2	0	2067.015955	0.0132	0.2250
K[x]PRVVTALTMLKQHLFR	0	0	2037.203252	0.0132	0.2250
KSGNLPDADNSK[x]SDISK	11	0	1774.869635	0.0132	0.2250
VTQKK[x]PPVQPLAYK	4	0	1595.939834	0.0132	0.1850
EAVLK[x]LKLELK	4	0	1282.822356	0.0132	0.1450
S[x]RSYDSRTTIFSPEGR	0	0	1857.896851	0.0131	0.2100
D[x]GLEDDMPALADEEFEKMDRR	0	0	2481.078690	0.0131	0.2750
M[x]NSTEEIDLYNRWKALER	0	0	2267.100359	0.0131	0.2350
NLNAPK[x]FSFISNVRPKLFAYPPK	5	0	2647.463738	0.0130	0.3000
LMGQINK[x]MPLLQSSVALLGQKIR	6	0	2537.454825	0.0130	0.3000
K[x]IEFPSYRDR	0	0	1309.677823	0.0130	0.1300
M[x]SERDTALEK	0	0	1178.560080	0.0130	0.1300
VVTSKLLK[x]PR	7	0	1139.738968	0.0130	0.1300
K[x]PPVQPLAYK	0	0	1139.670224	0.0130	0.1300
MKDAVK[x]EAAR	5	0	1117.591321	0.0130	0.1300
K[x]WRLR	0	0	757.471088	0.0130	0.0650
E[x]IINR	0	0	643.365291	0.0130	0.0650
LNCVIDRVNGVVFTNRPDEK[x]NR	19	0	2614.339673	0.0130	0.2850
N[x]STEEIDLYNRWKALER	0	0	2136.059881	0.0129	0.2200
EEIQLLQEPGSYVGEVIK[x]TMGKNK	17	0	2689.399538	0.0129	0.3100
KK[x]AQSGPDASAK	1	0	1186.630541	0.0129	0.1550
TMLELLNQLDGFEATK[x]NIK	15	0	2177.140100	0.0129	0.2450
K[x]EVAEADIASKDLEETDER	0	0	2147.022884	0.0129	0.2450
YEAKAIGSGSEPAK[x]SELVK	13	0	1963.026127	0.0129	0.2450
IEEIFK[x]K	5	0	905.522175	0.0129	0.0900
K[x]KLIPIR	0	0	866.606510	0.0129	0.0900
K[x]VGQYIR	0	0	862.502443	0.0129	0.0900
LGVK[x]RFK	3	0	846.543913	0.0129	0.0900
FIVK[x]ASSGPRYVVGCR	3	0	1794.956220	0.0128	0.2050
LGSTAIGVK[x]TKDAVVLGVEK	8	0	1984.156741	0.0127	0.2550
LAYVYADMRVVGQLLEK[x]LKPLIEK	16	0	2788.592357	0.0127	0.3050
VGIK[x]PPKGVLLYGPPGTGKTLLAR	3	0	2431.467763	0.0127	0.3050
NK[x]PDERFNTGVVNVR	1	0	1743.901545	0.0127	0.1900
YYPVRK[x]FTGGVLMLIDR	5	0	2027.102541	0.0126	0.2150
ATTVKDTMNVDINAIK[x]K	15	0	1860.997805	0.0126	0.2150
IGDLCAFTDALSK[x]YEAEFR	12	0	2205.041118	0.0126	0.2400
EAVELPLTHPELYEEMGIK[x]PPK	18	0	2519.298044	0.0125	0.2750
IAGEHLSNGEK[x]PLLTPEKDFSK	10	0	2409.253874	0.0125	0.2750
IPDSTYEMVGGLEKQIK[x]EIK	16	0	2277.192525	0.0125	0.2500
QTLNK[x]IALDEQIQALK	4	0	1825.030821	0.0125	0.2000
D[x]GIQDIMPSQAKELKK	0	0	1799.945046	0.0125	0.2000
IEFATITK[x]DTTKNK	7	0	1608.872208	0.0125	0.1750
LKGYQTIELDK[x]K	10	0	1434.808159	0.0125	0.1500
K[x]IEFPPPSAEAR	0	0	1340.708787	0.0125	0.1500
QVMEEK[x]LDSK	5	0	1205.596130	0.0125	0.1250
GSDAAPQASK[x]KK	9	0	1186.630541	0.0125	0.1500
SK[x]TLQYFA	1	0	956.496688	0.0125	0.1000
K[x]LWK	0	0	573.363839	0.0125	0.0500
K[x]CIK	0	0	547.315173	0.0125	0.0500
QYQEVVKQGDVLLNK[x]LQK	14	0	2129.184348	0.0125	0.2250
YGLQGPTWLVHK[x]ENAINK	11	0	2067.090061	0.0125	0.2250
EK[x]SPAIIFIDELDAIGTK	1	0	1959.056365	0.0125	0.2250
TNTNNSILFAALSK[x]SLVR	13	0	1948.074078	0.0125	0.2250
EIKIIYSDIDVDPVK[x]PEHVGK	14	0	2393.284112	0.0124	0.2600
K[x]SRGVILQSDIEEAYAR	0	0	1934.022044	0.0124	0.2100
STMLEKIK[x]ENQEK	7	0	1576.812980	0.0123	0.1600
K[x]CLTDLEDEAPAK	0	0	1488.712937	0.0123	0.1600
EPLK[x]EVVQFVGSR	3	0	1486.814306	0.0123	0.1600
VSEVLNSEDITGIQEK[x]STDLRALR	15	0	2672.397956	0.0123	0.2950
ELIRAQEEVK[x]R	9	0	1369.767693	0.0123	0.1350
K[x]EVAEADIASK	0	0	1159.608411	0.0123	0.1350
K[x]AQSGPDASAK	0	0	1058.535585	0.0123	0.1350
IGSVDRHIGIATTGFIPDGQHIVK[x]R	23	0	2686.466585	0.0122	0.3050
IDKNTWNSTLETAK[x]AK	13	0	1818.947489	0.0122	0.1950
M[x]TEVLKTNVLQSNENIVQYYTQK	0	0	2742.389700	0.0122	0.2800
SSQQGVEGVLIILKIEDTDK[x]YDK	19	0	2577.353638	0.0122	0.2800
AFGRVYATMQK[x]LQK	10	0	1639.886752	0.0121	0.1700
IWK[x]VMCK	2	0	963.503367	0.0121	0.0850
KK[x]LIPIR	1	0	866.606510	0.0121	0.0850
Y[x]FATLQK	0	0	869.464664	0.0121	0.0850
YASQK[x]RP	4	0	848.450409	0.0121	0.0850
KLDVAK[x]R	5	0	828.518092	0.0121	0.0850
K[x]ALNEFVMMFSMFSHENWNDK	0	0	2604.159855	0.0121	0.2550
SSTAAK[x]TFLEKR	5	0	1337.730248	0.0121	0.1450
K[x]QLLIDGANVLR	0	0	1338.798265	0.0121	0.1450
K[x]TTEEKEATPMEMDEEK	0	0	2024.891743	0.0121	0.2050
AGDFQGLNEQLVSLFK[x]K	15	0	1892.999523	0.0121	0.2050
LFK[x]SLGSGMDQEKVLNK	2	0	1893.002891	0.0121	0.2050
DVPTFANFHTPIFIAK[x]REDGMK	15	0	2533.278647	0.0120	0.2650
SYYMLYK[x]AGVLQSLADDSATTR	6	0	2452.194311	0.0120	0.2650
DFSKTLPPELK[x]GEALGNSEHIR	10	0	2437.260021	0.0120	0.2650
SLQSVGQIIGEVLK[x]QLDSER	13	0	2198.190551	0.0120	0.2400
DKPK[x]YEPPVPTRTGR	3	0	1739.931783	0.0120	0.1800
QSK[x]YTYDRGTTAVLK	2	0	1729.899815	0.0120	0.1800
YQK[x]DEEWPPK	2	0	1318.619308	0.0120	0.1200
DRLK[x]K	3	0	658.412573	0.0120	0.0600
MLLTEVHLLESK[x]VYHAIR	11	0	2151.187325	0.0119	0.2150
HRENK[x]IQR	4	0	1079.594768	0.0119	0.0950
F[x]ATLQKSK	0	0	921.528321	0.0119	0.0950
AKSAK[x]IVR	4	0	871.560288	0.0119	0.0950
IWK[x]SDEINEVLNKYQETQR	2	0	2392.202175	0.0118	0.2250
LTLEAMDLEIVEK[x]EHFKELVSK	12	0	2600.377016	0.0118	0.2600
ATHEVLK[x]DEVLFNDKPLPIEMK	6	0	2565.351138	0.0118	0.2600
EQK[x]PEVDYSEK	2	0	1350.630263	0.0118	0.1300
EDVQSLK[x]LKYYEQK	6	0	1769.919882	0.0118	0.1650
DYTMAQPEFFK[x]AVR	10	0	1701.818400	0.0118	0.1650
VYQTEPAGIYNAWK[x]ATAIGR	13	0	2208.132649	0.0117	0.2350
VPFTAAITITGVK[x]TSTGGPK	12	0	1945.088332	0.0117	0.2350
GVAIDLLEECK[x]NTACSGIIAEVK	10	0	2489.250437	0.0117	0.2700
MATTVKDTMNVDINAIK[x]K	16	0	1992.038284	0.0117	0.2100
IDTVIK[x]LVDHSFDEK	5	0	1757.919882	0.0117	0.1750
IEPLK[x]LKVLVQGLER	4	0	1734.076651	0.0117	0.1750
T[x]IDNAETMK	0	0	1021.474961	0.0117	0.1050
D[x]YDLVR	0	0	779.381332	0.0117	0.0700
VVLK[x]NK	3	0	699.464272	0.0117	0.0700
VDVK[x]TK	3	0	688.411904	0.0117	0.0700
V[x]KAFGR	0	0	676.402010	0.0117	0.0700
FLRPHYFTLVK[x]IYDSWPQSPQK	10	0	2749.437917	0.0116	0.2550
QIQPK[x]TFANLVSSTLYEKR	4	0	2222.205809	0.0116	0.2200
EKSPAIIFIDELDAIGTK[x]R	17	0	2115.157467	0.0116	0.2200
TIPPLTTVK[x]GSDAAPQASK	8	0	1881.020649	0.0116	0.2200
IDK[x]NTWNSTLETAKAK	2	0	1818.947489	0.0116	0.1850
LTHEK[x]STMLEKIK	4	0	1556.859536	0.0115	0.1500
ELFDCLK[x]IMR	6	0	1323.667849	0.0115	0.1150
KPRVVTALTMLK[x]QHLFR	11	0	2037.203252	0.0115	0.1950
M[x]SRSYDSRTTIFSPEGR	0	0	1988.937329	0.0115	0.1950
K[x]CLTDLEDEAPAKDILLDMSR	0	0	2432.192593	0.0114	0.2400
DTLSK[x]DQELTEENVSISVIGK	4	0	2304.169539	0.0114	0.2400
YYEQK[x]IR	4	0	998.518484	0.0114	0.0800
K[x]RWSLER	0	0	973.545700	0.0114	0.0800
EKVLK[x]TK	4	0	844.538158	0.0114	0.0800
EIK[x]PNIRVALR	2	0	1307.803685	0.0114	0.1250
SPSGNDALNDKK[x]GTK	11	0	1530.763724	0.0113	0.1700
KEVAEADIASK[x]DLEETDER	10	0	2147.022884	0.0113	0.2150
LVK[x]APALDGALQGVIQFMK	2	0	1998.133505	0.0113	0.2150
MNGASGAELK[x]GVCTEAGMFALRER	9	0	2554.208923	0.0113	0.2700
K[x]SSEQANLYERK	0	0	1451.736786	0.0113	0.1350
TK[x]DAVVLGVEKR	1	0	1313.766632	0.0113	0.1350
KANWCDK[x]R	6	0	1076.518495	0.0113	0.0900
EDCK[x]SLKR	3	0	1034.517826	0.0113	0.0900
LMVEMEK[x]K	6	0	1006.519074	0.0113	0.0900
YK[x]EDTALR	1	0	994.508312	0.0113	0.0900
DK[x]KLIPIR	1	0	981.633448	0.0113	0.0900
SATPFRK[x]INVLNFPSANFSK	6	0	2237.195580	0.0112	0.2250
DCISGWGCVVYVITADKCIK[x]R	19	0	2499.207134	0.0112	0.2350
EDCEAATDPLLK[x]KQMSYMLAR	11	0	2469.170083	0.0112	0.2350
CIDMFIHKSAELYK[x]NPK	13	0	2093.043703	0.0112	0.1900
QKSLEK[x]TLVPYLR	5	0	1573.919099	0.0112	0.1450
FAELQK[x]SLNNLNTIDIDANLEK	5	0	2502.296462	0.0111	0.2450
IIENEQSAEK[x]NAYVINLK	9	0	2075.089784	0.0111	0.2000
LFAYPPK[x]SVQPTAKTVQK	6	0	2002.125051	0.0111	0.2000
LNFSSLK[x]MK	6	0	1066.584449	0.0111	0.1000
SCNFPEFSYFMK[x]IVMSMVR	11	0	2372.082464	0.0111	0.2100
ELNLMDPK[x]VPEDIFK	7	0	1786.917438	0.0110	0.1650
LSGVVEGIFQK[x]CYAK	10	0	1697.880996	0.0110	0.1650
ELAAIKEDTEAVLK[x]R	13	0	1684.935865	0.0110	0.1650
SPSGNDALNDK[x]KGTK	10	0	1530.763724	0.0110	0.1650
AKVAEQNENPTVGSAQK[x]MIQDEAQK	16	0	2713.333976	0.0110	0.2750
HGGYK[x]PTDKHKTDLNHENLK	4	0	2331.171880	0.0110	0.2200
MVTANIK[x]NIK	6	0	1130.648106	0.0110	0.1100
THAVLVALK[x]R	8	0	1106.692354	0.0110	0.1100
LISGK[x]LDEAR	4	0	1100.618917	0.0110	0.1100
KDQK[x]K	3	0	645.380940	0.0110	0.0550
INVK[x]K	3	0	600.395864	0.0110	0.0550
GK[x]LVR	1	0	571.380549	0.0110	0.0550
EGK[x]GEIYSFDPVGSYEREWCR	2	0	2563.143672	0.0110	0.2300
DYCAFVQHLK[x]VNADTELVHLR	9	0	2527.264057	0.0110	0.2300
D[x]DGLEDDMPALADEEFEKMDR	0	0	2440.004526	0.0110	0.2300
AEIINSLNLNNDLTDK[x]LAQFEK	15	0	2502.296462	0.0109	0.2400
LMVEMEKK[x]LEK	7	0	1376.740675	0.0109	0.1200
D[x]YTMAQPEFFK	0	0	1375.611779	0.0109	0.1200
VVK[x]VDAQDFLK	2	0	1260.707726	0.0109	0.1200
GSDAAPQASK[x]K	9	0	1058.535585	0.0109	0.1200
LAEK[x]WRDYNLISENTEM	3	0	2110.999257	0.0109	0.1850
ATAIGKSSTAAK[x]TFLEK	11	0	1722.951515	0.0109	0.1850
VNLEAYLDLSITPK[x]QHAVNERAK	13	0	2608.397173	0.0109	0.2500
M[x]CSPSATLTHRTMTEKAR	0	0	2076.986596	0.0108	0.1950
ELEAMK[x]LLRPRK	5	0	1482.870377	0.0108	0.1300
K[x]LIPIR	0	0	738.511554	0.0108	0.0650
IIPLK[x]K	4	0	710.505408	0.0108	0.0650
QLADYK[x]AFEDSLR	5	0	1554.767750	0.0108	0.1400
YEYQKLK[x]ESQLVDK	6	0	1769.919882	0.0107	0.1500
KNVPK[x]LQNVSNFQK	4	0	1642.915408	0.0107	0.1500
ATLTGMK[x]IDVLFSK	6	0	1522.842826	0.0107	0.1500
KEK[x]WIAK	2	0	901.538493	0.0107	0.0750
IK[x]ENQEK	1	0	887.471202	0.0107	0.0750
YYLPK[x]GK	4	0	867.485399	0.0107	0.0750
ENAINK[x]K	5	0	815.450075	0.0107	0.0750
LDDMSLIK[x]EDCEAATDPLLKK	7	0	2404.186446	0.0107	0.2250
IAGEHLSNGEKPLLTPEK[x]DFSK	17	0	2409.253874	0.0107	0.2350
RQGITEAYNQK[x]AVEK	10	0	1733.905962	0.0107	0.1600
DYGDLGSSVNPLDK[x]TNNLDLEHK	13	0	2543.213856	0.0107	0.2450
EVAEADIASK[x]DLEETDERSLALTK	9	0	2632.307808	0.0106	0.2550
VGIKPPK[x]GVLLYGPPGTGKTLLAR	6	0	2431.467763	0.0106	0.2550
KDSESTEEK[x]EAQAVQR	8	0	1833.870361	0.0106	0.1700
LENQRK[x]WR	5	0	1128.615169	0.0106	0.0850
ASK[x]VLELR	2	0	914.554868	0.0106	0.0850
GGLGYPEDAIGKTK[x]LVK	13	0	1744.972250	0.0106	0.1800
NSDYK[x]ETLIFKCIDMFIHK	4	0	2401.180912	0.0105	0.2000
K[x]VSTTPANSFELKQYLIQR	0	0	2222.205809	0.0105	0.2000
IMK[x]LCFDELK	2	0	1295.661702	0.0105	0.1050
SRK[x]VAQTTYK	2	0	1180.656362	0.0105	0.1050
LSVEALNSLTGEFKGK[x]YYPLK	15	0	2356.267737	0.0105	0.2200
EVIELPLK[x]NPELFLRVGIKPPK	7	0	2528.509290	0.0105	0.2300
IMK[x]LCFDELKK	2	0	1423.756658	0.0105	0.1150
TGQK[x]MLMNMDK	3	0	1295.603535	0.0105	0.1150
I[x]AIVVNQNWYCANTKYVTGPKNK	0	0	2680.379413	0.0104	0.2400
TEEQRQPEDK[x]LR	9	0	1527.764059	0.0104	0.1250
VMK[x]EDNLILRTR	2	0	1486.828906	0.0104	0.1250
IK[x]ENQEKISNNK	1	0	1443.768084	0.0104	0.1250
GKYYPLK[x]SMTEK	6	0	1443.743119	0.0104	0.1250
K[x]GINIDQSSNSK	0	0	1289.657479	0.0104	0.1250
EDMGSNDKASK[x]ER	10	0	1465.646650	0.0104	0.1350
LRK[x]EVAEADIASK	2	0	1428.793571	0.0104	0.1350
WDLSK[x]QEALYLAQR	4	0	1719.894338	0.0104	0.1450
EIKQIK[x]VMDSLEPTGEIYGK	5	0	2277.192525	0.0103	0.2050
D[x]DGLEDDMPALADEEFEKMDRR	0	0	2596.105628	0.0102	0.2250
EVIELPLKNPELFLRVGIK[x]PPK	18	0	2528.509290	0.0102	0.2250
ARSEAAEFEYK[x]NGYPMPCDVLAK	10	0	2645.225286	0.0102	0.2350
IK[x]VLAQLGMQSLSPLKQGMNILR	1	0	2537.454825	0.0102	0.2350
TDATFIRVIGSELVQK[x]YVGEGAR	15	0	2508.333515	0.0102	0.2350
VHVTQEDFELAVAK[x]VLNK	13	0	2039.105042	0.0100	0.1800
VVDK[x]CFGIKFDIMPR	3	0	1823.942544	0.0100	0.1500
DVEFLHSDK[x]IDTIVK	8	0	1757.919882	0.0100	0.1500
EK[x]VEYAPSNEIDTFELQGCSLK	1	0	2556.205265	0.0100	0.2200
NCK[x]ADAGITIAPRCTDLDAIGVK	2	0	2458.230706	0.0100	0.2300
EEIQLLQEPGSYVGEVIK[x]TMGK	17	0	2447.261660	0.0100	0.2200
HHVEIIAAGLRENWK[x]YACK	14	0	2294.174130	0.0100	0.1900
YGLQGPTWLVHKENAINK[x]K	17	0	2195.185017	0.0100	0.1900
AVNARALTCK[x]MPGTLLPGPGK	9	0	2151.165540	0.0100	0.2100
ALTLKTGPPGPPCGGK[x]FMLK	15	0	2069.116472	0.0100	0.2000
RQTLNK[x]IALDEQIQALK	5	0	1981.131923	0.0100	0.1700
SYLLQHREWDSK[x]LK	11	0	1801.947432	0.0100	0.1400
IEFATITKDTTK[x]NK	11	0	1608.872208	0.0100	0.1400
SNPVFAENDEK[x]GEK	10	0	1562.721193	0.0100	0.1400
EPNK[x]GSYRPYTAK	3	0	1509.757521	0.0100	0.1300
KELFDCLK[x]IMR	7	0	1451.762804	0.0100	0.1100
LAVNENLASSK[x]SSM	10	0	1449.713272	0.0100	0.1400
HK[x]TPDKGYGHR	1	0	1294.653005	0.0100	0.1100
K[x]SGFEKIDLTR	0	0	1292.708787	0.0100	0.1100
HSTFIITK[x]RK	7	0	1229.724379	0.0100	0.1000
LILTENIK[x]TK	7	0	1171.717563	0.0100	0.1000
ATAIGK[x]SSTAAK	5	0	1104.613831	0.0100	0.1200
DKK[x]LIPIR	2	0	981.633448	0.0100	0.0800
K[x]PRRLLK	0	0	909.623554	0.0100	0.0700
K[x]REAEAAK	0	0	901.498083	0.0100	0.0800
M[x]MGINER	0	0	849.383652	0.0100	0.0700
NK[x]TDTK	1	0	705.365683	0.0100	0.0600
K[x]LDVAK	0	0	672.416990	0.0100	0.0600
KDK[x]PK	2	0	614.375128	0.0100	0.0500
DQPK[x]K	3	0	614.338744	0.0100	0.0500
KK[x]SGR	1	0	574.355062	0.0100	0.0500
ASVVETVTLTKVTQKK[x]PPVQPLAYK	15	0	2724.578817	0.0098	0.2450
LGISATALSPEEKK[x]TAGEDAVTLVK	13	0	2527.374374	0.0098	0.2450
VLSETHCEK[x]DDYILCCLHSLLR	8	0	2760.303207	0.0098	0.2150
ELNLMDPKVPEDIFK[x]THLEVAR	14	0	2593.357284	0.0098	0.2150
IVCFMLNEK[x]LNQQSVLLPLLK	8	0	2499.395584	0.0098	0.2050
QRIVAFVGSPIVEDEK[x]NLIR	15	0	2282.274552	0.0097	0.1950
CYAK[x]NEWRHVLGIAIEAHR	3	0	2322.180277	0.0097	0.1850
LSGVVEGIFQKCYAK[x]NEWR	14	0	2283.146914	0.0097	0.1850
SNQATTSTDRQVK[x]LLFIEK	12	0	2178.164339	0.0097	0.1850
VFHPITK[x]AVILSDTKPVDK	6	0	2107.204023	0.0097	0.1850
DDINLDEASAMAVK[x]FLSK	13	0	1965.971650	0.0097	0.1750
SLEK[x]TLVPYLRISQAVR	3	0	1972.146846	0.0097	0.1650
Y[x]TVGQGYTKAAWFEK	0	0	1747.856893	0.0097	0.1450
ERDCTAYNIYDK[x]NK	11	0	1788.810014	0.0096	0.1350
EYLEK[x]NWKEGLSR	4	0	1650.836493	0.0096	0.1250
GDSGEMSLQKLFK[x]	12	0	1438.712546	0.0096	0.1250
GDSGEMSLQK[x]LFK	9	0	1438.712546	0.0096	0.1250
GGYAEVK[x]QSEVIGLVRTITFDAR	6	0	2508.333515	0.0096	0.2200
GFDFEYYQRNLLLQEK[x]GFPTPK	15	0	2689.353916	0.0095	0.2100
ENWK[x]YACKILGVVEGQFSRPAK	3	0	2579.331740	0.0095	0.2100
YTSLSEEQK[x]MK	8	0	1342.643803	0.0095	0.1050
LFQAEYAYK[x]AVENASTCIGIK	8	0	2375.183021	0.0095	0.2000
LK[x]DLRFGNR	1	0	1117.635570	0.0094	0.0850
LDGK[x]DELWK	3	0	1102.565823	0.0094	0.0850
ETTEKK[x]IDK	5	0	1090.586949	0.0094	0.0850
IK[x]ILFSDVK	1	0	1061.648429	0.0094	0.0850
SMAIDK[x]DIR	5	0	1047.538227	0.0094	0.0850
VGVILESQRAANVLAFQSTTK[x]TLALK	20	0	2757.575126	0.0094	0.2450
C[x]SPSATLTHRTMTEKAR	0	0	1945.946117	0.0094	0.1600
VIAGLVATNGAVGLK[x]YYEENSLTSK	14	0	2596.374708	0.0094	0.2350
AANVLAFQSTTK[x]TLALKYPGGGPGK	11	0	2489.364088	0.0094	0.2350
Q[x]YTVGQGYTKAAWFEK	0	0	1875.915465	0.0094	0.1500
G[x]LGYPEDAIGKTKLVK	0	0	1687.950789	0.0094	0.1500
SGNLPDADNSK[x]SDISK	10	0	1646.774679	0.0094	0.1500
VLVDK[x]SRK	4	0	943.581415	0.0094	0.0750
VGK[x]SAVIK	2	0	800.511946	0.0094	0.0750
SSQQGVEGVLIILK[x]IEDTDKYDK	13	0	2577.353638	0.0093	0.2150
DSESTEEK[x]EAQAVQR	7	0	1705.775405	0.0093	0.1400
ELVSK[x]ASPIAGSEGK	4	0	1471.788150	0.0093	0.1400
YVQVEQRNK[x]PDERFNTGVVNVR	8	0	2646.362518	0.0093	0.2050
RFK[x]ELQPFIVQMAEQALDIEK	2	0	2532.340909	0.0093	0.1950
LK[x]PQDERTQEERNR	1	0	1797.908083	0.0093	0.1300
VLSNYMK[x]QEALSSK	6	0	1596.818066	0.0093	0.1300
YEAK[x]AIGSGSEPAK	3	0	1406.704092	0.0093	0.1300
AK[x]TMTER	1	0	835.422145	0.0093	0.0650
LVK[x]GRQD	2	0	814.466059	0.0093	0.0650
SAK[x]GTKR	2	0	746.439846	0.0093	0.0650
EFHK[x]DMTLEEAEVLILKVLR	3	0	2412.308550	0.0093	0.1850
LTHEKSTMLEK[x]IK	10	0	1556.859536	0.0092	0.1200
LNDPEDK[x]YEALSK	6	0	1520.735782	0.0092	0.1200
GSDAAPQASKK[x]K	10	0	1186.630541	0.0092	0.1100
DK[x]KDQK	1	0	760.407879	0.0092	0.0550
K[x]SGFEK	0	0	694.364957	0.0092	0.0550
TMGK[x]NK	3	0	677.353010	0.0092	0.0550
K[x]AMVNIDTIDNKVATTM	0	0	1863.943328	0.0091	0.1550
A[x]KVAEQNENPTVGSAQK	0	0	1769.890704	0.0091	0.1550
DDGLEDDMPALADEEFEK[x]MDRR	17	0	2596.105628	0.0091	0.2000
DQPKK[x]VGQYIR	4	0	1330.735668	0.0091	0.1000
EAVLKLK[x]LELK	6	0	1282.822356	0.0091	0.1000
VLK[x]LTLEAMDLEIVEK	2	0	1843.037546	0.0091	0.1450
GYQTIELDKK[x]LDVAK	9	0	1719.940617	0.0090	0.1350
GYQTIELDK[x]K	8	0	1193.629146	0.0090	0.0900
TVQYATK[x]RSK	6	0	1180.656362	0.0090	0.0900
K[x]DLVR	0	0	629.386026	0.0090	0.0450
S[x]GYDR	0	0	596.255412	0.0090	0.0450
LAYVYADMRVVGQLLEKLK[x]PLIEK	18	0	2788.592357	0.0090	0.2150
AVKPTDMEQFAFYK[x]	13	0	1673.812254	0.0089	0.1250
IAIVVNQNWYCANTK[x]YVTGPKNK	14	0	2680.379413	0.0089	0.2050
AVENASTCIGIK[x]CEDGVILALEK	11	0	2489.250437	0.0089	0.2050
EVLNK[x]GVSK	4	0	972.560345	0.0089	0.0800
TTSK[x]VSIAK	3	0	933.549448	0.0089	0.0800
PPKEDWEKYQK[x]PVDTEEENDK	10	0	2603.202624	0.0088	0.1850
YSLNSYDFKK[x]QLLIDGANVLR	9	0	2456.306242	0.0088	0.1850
AFNNAGITSVGVTGK[x]NCACVISQKK	14	0	2623.320910	0.0088	0.2200
SQNVQEQLNEWGSNITELLGK[x]LEK	20	0	2756.397956	0.0088	0.2100
FRK[x]PIGATWKTTQLEEANSK	2	0	2304.222519	0.0088	0.1750
HNNHMAK[x]VLTLELYKK	6	0	1938.050842	0.0088	0.1400
IEFATITK[x]DTTK	7	0	1366.734330	0.0088	0.1050
K[x]GVVALVEDKTK	0	0	1285.760486	0.0088	0.1050
FHQLK[x]PTR	4	0	1025.576998	0.0088	0.0700
INVK[x]FFEK	3	0	1023.575269	0.0088	0.0700
K[x]VAQTTYK	0	0	937.523235	0.0088	0.0700
LQK[x]R	2	0	543.349250	0.0088	0.0350
LAK[x]R	2	0	486.327789	0.0088	0.0350
TDTK[x]TIEAITFKTDNHLSSTLEK	3	0	2592.328152	0.0087	0.2000
YDKTEDDIK[x]SLQSVGQIIGEVLK	8	0	2577.353638	0.0087	0.2000
LDK[x]LPVIIGSMDVDNALDLMTMK	2	0	2531.304781	0.0087	0.2000
IHSRK[x]MAIDDDINWEELAR	4	0	2311.137804	0.0087	0.1650
WIAK[x]QILDCIVNLSEPAKK	3	0	2225.224100	0.0087	0.1650
MNSIVSK[x]YTQSTNNDDPKK	6	0	2169.037093	0.0087	0.1650
SVMAPLFLHDK[x]YDGR	10	0	1747.871494	0.0087	0.1300
DLEETDERSLALTK[x]K	13	0	1746.899873	0.0087	0.1300
IEPLKLK[x]VLVQGLER	6	0	1734.076651	0.0087	0.1300
NLSNVVEISGK[x]GVFV	10	0	1560.851081	0.0087	0.1300
FVKLGIDPPK[x]GIMLYGPPGTGK	9	0	2284.265236	0.0086	0.1900
TLIDK[x]FSGEKK	4	0	1264.702640	0.0086	0.0950
M[x]FRNQYDGDATTWSPQGR	0	0	2128.938390	0.0086	0.1550
NVSGNVLSEIK[x]NNWQIER	10	0	2099.075864	0.0086	0.1550
EK[x]RTFLR	1	0	948.550451	0.0086	0.0600
WAIKEK[x]R	5	0	929.544639	0.0086	0.0600
K[x]INANEK	0	0	815.450075	0.0086	0.0600
LDPPILPENGDLEK[x]DEPEETDVNK	13	0	2705.291825	0.0085	0.2050
HTVIK[x]TGLRMISLSYSR	4	0	1961.087952	0.0085	0.1450
LDDMSLIK[x]EDCEAATDPLLK	7	0	2276.091491	0.0085	0.1700
NAYVINLKQIAK[x]FVVSLGER	11	0	2261.289476	0.0085	0.1700
KLGVK[x]PPKGCLMFGPPGTGK	4	0	2068.132455	0.0085	0.1700
M[x]FMTRSEYDR	0	0	1334.574681	0.0085	0.0850
K[x]HFEQVINEK	0	0	1270.666925	0.0085	0.0850
NKLLK[x]VTVSK	4	0	1128.722984	0.0085	0.0850
VTDK[x]LTQLTDNIWCCR	3	0	2021.966182	0.0084	0.1350
NEEGIIEFTKTPNDTQK[x]YSNDK	16	0	2570.213522	0.0084	0.1850
AITSVHARQEYALALQK[x]WDLSR	16	0	2555.360731	0.0084	0.1850
E[x]SLLAVQGQDFVLTASSSSAVR	0	0	2264.164730	0.0084	0.1850
LGISATALSPEEK[x]KTAGEDAVTLVK	12	0	2527.374374	0.0084	0.2100
LQKDLGQVLNK[x]YVQVEQR	10	0	2157.190495	0.0083	0.1500
NHASIDKMK[x]SLSEQYTER	8	0	2136.026865	0.0083	0.1500
YTSLSEEQKMK[x]SDINAHK	10	0	2108.020718	0.0083	0.1500
NSIVSKYTQSTNNDDPK[x]K	16	0	2037.996615	0.0083	0.1500
QYSAK[x]AKWSTAETLTNNK	4	0	2040.027522	0.0083	0.1500
ANNWSK[x]FTATAALGVIHR	5	0	1956.032885	0.0083	0.1500
S[x]SIGTGYDLGLFFSPDGR	0	0	1887.900207	0.0083	0.1500
ARIEVEVYK[x]ITTGDR	8	0	1748.942012	0.0083	0.1250
S[x]PTGQITSTSARSGK	0	0	1476.753161	0.0083	0.1250
K[x]MSAQSCACMVR	0	0	1427.614109	0.0083	0.1000
IEVNIHRK[x]R	7	0	1163.688664	0.0083	0.0750
LLIFEK[x]QVR	5	0	1144.696771	0.0083	0.0750
DIK[x]SMIADK	2	0	1019.532081	0.0083	0.0750
ERK[x]PRR	2	0	840.504172	0.0083	0.0500
LAEK[x]WR	3	0	801.449683	0.0083	0.0500
ILYVNNAK[x]SQEEAIENIKCTR	7	0	2492.269200	0.0083	0.1750
ATLEIYHEDNNRAEAK[x]DVAK	15	0	2286.123929	0.0082	0.1650
NILK[x]VDIEVAVIPSEGFRQR	3	0	2282.274552	0.0082	0.1650
ILSTLDRELLK[x]PSASVALQR	10	0	2209.279304	0.0082	0.1650
QGSATVGLVSK[x]THAVLVALK	10	0	1978.157410	0.0082	0.1650
VAQTTYK[x]KIYNEYPPTK	6	0	2043.067597	0.0082	0.1400
VIPVEELKEIK[x]QIK	10	0	1665.007573	0.0082	0.1150
LGVMYAK[x]NLPNIQR	6	0	1615.886752	0.0082	0.1150
IDPSVTMMQVEEK[x]PDVTYGDVGGCK	12	0	2754.254924	0.0082	0.2050
QTETINWLEK[x]R	9	0	1416.736060	0.0082	0.0900
NEEEPTK[x]KGINIDQSSNSK	6	0	2117.023553	0.0082	0.1550
FHQLK[x]PTRVLTLAMVK	4	0	1881.102150	0.0081	0.1300
D[x]KKLIPIR	0	0	981.633448	0.0081	0.0650
INLIETLRTITDGK[x]IYVEVER	13	0	2474.374317	0.0081	0.1700
EVVQFVGSRFNSNAIAAVATK[x]MVTLK	20	0	2779.505334	0.0081	0.2100
NPELFLRVGIK[x]PPKGVLLYGPPGTGK	10	0	2746.589657	0.0081	0.2100
VKAMEVDEK[x]PTER	8	0	1530.771118	0.0081	0.1050
TEPKAVDEEMK[x]VR	10	0	1530.771118	0.0081	0.1050
M[x]EQKPEVDYSEKFAELQK	0	0	2198.056433	0.0081	0.1450
ASVVETVTLTKVTQK[x]KPPVQPLAYK	14	0	2724.578817	0.0080	0.2000
SSKSSLELANNAVK[x]SNDIEK	13	0	2133.091236	0.0080	0.1600
KLGVKPPK[x]GCLMFGPPGTGK	7	0	2068.132455	0.0080	0.1600
GGVHVK[x]LAHLSKHPK	5	0	1606.941898	0.0080	0.1200
DYEQFGYFK[x]R	8	0	1351.619643	0.0080	0.0800
LK[x]VLVQGLER	1	0	1153.718232	0.0080	0.0800
TIDNAETMK[x]K	8	0	1149.569917	0.0080	0.0800
RHQGVLEIEFMIDHNMK[x]DGTQR	16	0	2653.285197	0.0080	0.1750
QNTIVNQVYESYNQLTK[x]TVELM	16	0	2614.294745	0.0080	0.1750
EVIELPVK[x]HPELFESLGIPQPK	7	0	2498.378342	0.0080	0.1750
QIK[x]VMDSLEPTGEIYGK	2	0	1906.970924	0.0079	0.1350
TEEK[x]TESYYSNAVELNLLLISPTK	3	0	2741.400978	0.0079	0.1900
NK[x]ADYYTNICDR	1	0	1531.672470	0.0079	0.0950
KTELFK[x]ASTSAK	5	0	1309.724101	0.0079	0.0950
LSGVVEGIFQK[x]CYAKNEWR	10	0	2283.146914	0.0079	0.1500
VK[x]VIAATNRVDTLDPALLR	1	0	2064.205418	0.0079	0.1500
TVQKVETAVLSTTVK[x]AQAR	14	0	2029.153050	0.0079	0.1500
EDVQSLKLK[x]YYEQK	8	0	1769.919882	0.0079	0.1100
YEYQK[x]LKESQLVDK	4	0	1769.919882	0.0079	0.1100
NAEELSSYQK[x]KLIR	9	0	1677.904901	0.0079	0.1100
TLFRK[x]EK	4	0	920.544305	0.0079	0.0550
LK[x]PQDER	1	0	884.471536	0.0079	0.0550
LK[x]VELAK	1	0	799.516697	0.0079	0.0550
VYQTEPAGIYNAWK[x]ATAIGRASK	13	0	2494.296739	0.0078	0.1800
LILVDDEK[x]TSWIYKNK	7	0	1964.061785	0.0078	0.1250
SEFQRLTHEK[x]STMLEK	9	0	1962.983216	0.0078	0.1250
TTEEK[x]EATPMEMDEEK	4	0	1896.796787	0.0078	0.1250
ATSAGPKQTETINWLEK[x]R	16	0	2029.059155	0.0078	0.1400
NHASIDK[x]MK	6	0	1042.522913	0.0078	0.0700
SSK[x]VYISPK	2	0	1007.565097	0.0078	0.0700
DCISGWGCVVYVITADK[x]CIK	16	0	2343.106032	0.0077	0.1550
SELVKEFHK[x]DMTLEEAEVLILK	8	0	2600.377016	0.0077	0.1700
LK[x]GDLFSVGSGSTFAYGVLDSGYR	1	0	2495.233139	0.0077	0.1850
INVK[x]FFEKEDVQSLK	3	0	1822.982813	0.0077	0.1150
VLNKGDSGEMSLQK[x]LFK	13	0	1893.002891	0.0076	0.1300
EAADFIFDICGIAGIK[x]KTR	15	0	2124.103657	0.0076	0.1450
LNYK[x]PEEEYPDLSKHNNHMAK	3	0	2556.206604	0.0076	0.1600
QIEELFEAIVLPMQQADK[x]FRK	17	0	2532.340909	0.0076	0.1600
LMGQINK[x]MPLLQSSVALLGQK	6	0	2268.269665	0.0076	0.1600
TAINTGGGSVAVFNK[x]FAYVLYQER	14	0	2604.333515	0.0075	0.1800
VGIKPPKGVLLYGPPGTGK[x]TLLAR	18	0	2431.467763	0.0075	0.1800
LIIPSDDALRTNAIVMK[x]DIR	16	0	2253.251374	0.0075	0.1500
VLGVFSEKAQIK[x]ILYVNNAK	11	0	2233.283329	0.0075	0.1500
NK[x]LLKVTVSK	1	0	1128.722984	0.0075	0.0750
M[x]SGYDR	0	0	727.295891	0.0075	0.0450
K[x]QYSAK	0	0	723.391504	0.0075	0.0450
K[x]VAEQNENPTVGSAQK	0	0	1698.853594	0.0075	0.1200
AEQEELLSEK[x]VSTK	9	0	1589.814754	0.0075	0.1050
LIEK[x]LELR	3	0	1012.628028	0.0075	0.0600
NWK[x]EGLSR	2	0	988.508981	0.0075	0.0600
EMK[x]K	2	0	534.283541	0.0075	0.0300
K[x]GEK	0	0	460.264524	0.0075	0.0300
M[x]SSK	0	0	451.210047	0.0075	0.0300
K[x]SGR	0	0	446.260107	0.0075	0.0300
ILEHK[x]EIMLRVEPIPLINGEK	4	0	2470.398029	0.0074	0.1550
VLAQLGMQSLSPLK[x]QGMNILR	13	0	2296.275812	0.0074	0.1550
GGNMDSLK[x]INFSAFQLPVVTR	7	0	2293.188777	0.0074	0.1550
LLK[x]VTVSKGVAIDLLEECK	2	0	2114.201970	0.0074	0.1400
HKFQDILLGAGQAIK[x]AGNR	14	0	2036.127841	0.0074	0.1400
NRQYQEVVK[x]QGDVLLNK	8	0	2030.090787	0.0074	0.1250
K[x]MAIDDDINWEELAR	0	0	1817.861714	0.0073	0.1100
SNPVFAENDEK[x]GEKR	10	0	1718.822295	0.0073	0.1100
DFLDAVQK[x]VVKGNQK	7	0	1687.925636	0.0073	0.1100
HPELFESLGIPQPK[x]GILLYGPPGTGK	13	0	2744.490007	0.0073	0.1900
EQVRDAGK[x]DEFSR	7	0	1535.732760	0.0073	0.0950
LEK[x]SLLELNETQSNIQEQGVNWGK	2	0	2756.397956	0.0073	0.1750
TMVEVIPYFAEDLLVLK[x]TDELK	16	0	2565.365058	0.0073	0.1600
EDALFK[x]NEEKK	5	0	1349.682631	0.0073	0.0800
KLEGTIDYQK[x]L	9	0	1306.713204	0.0073	0.0800
EDGMK[x]ILMVNR	4	0	1304.658013	0.0073	0.0800
YYEQK[x]IRIGLHDDAYLDVCK	4	0	2498.226278	0.0072	0.1450
IPDSTYEMVGGLEK[x]QIKEIK	13	0	2277.192525	0.0072	0.1450
NK[x]LTNDETR	1	0	1089.541397	0.0072	0.0650
FDSEK[x]AGDR	4	0	1023.462090	0.0072	0.0650
DAFALAKEK[x]SPAIIFIDELDAIGTK	8	0	2675.442056	0.0072	0.1800
DYEQFGYFK[x]RMGNIEM	8	0	2026.891629	0.0072	0.1150
V[x]PTFANFHTPIFIAKREDGMK	0	0	2418.251708	0.0071	0.1500
LARNILK[x]VDIEVAVIPSEGFR	6	0	2338.337149	0.0071	0.1500
QIKEIK[x]EVIELPVK	5	0	1665.007573	0.0071	0.1000
LEEIGVADQYK[x]VSK	10	0	1577.830012	0.0071	0.1000
LGIDPPK[x]GIMLYGPPGTGKTLCAR	6	0	2511.334048	0.0071	0.1700
GVMTLGFDLIK[x]R	10	0	1348.753625	0.0071	0.0850
HHFYAK[x]IDRPAQVISFK	5	0	2056.100568	0.0071	0.1200
KTTEEK[x]EATPMEMDEEK	5	0	2024.891743	0.0071	0.1200
ATTVK[x]DTMNVDINAIKK	4	0	1860.997805	0.0071	0.1200
AK[x]VAEQNENPTVGSAQK	1	0	1769.890704	0.0071	0.1200
G[x]GLGYPEDAIGKTKLVK	0	0	1744.972250	0.0071	0.1200
LGSTLK[x]SIMLYLMVQSVNSELK	5	0	2453.327233	0.0070	0.1550
SVQPLASAK[x]ELLRSDILTLR	8	0	2209.279304	0.0070	0.1400
KYDK[x]TEDDIK	3	0	1253.613888	0.0070	0.0700
TK[x]INLIETLR	1	0	1199.723710	0.0070	0.0700
TLIDK[x]FSGEK	4	0	1136.607685	0.0070	0.0700
IHAK[x]SMAIDK	3	0	1112.601159	0.0070	0.0700
LRNK[x]R	3	0	685.434703	0.0070	0.0350
NK[x]LLK	1	0	614.411513	0.0070	0.0350
LVK[x]GR	2	0	571.380549	0.0070	0.0350
A[x]SLLK	0	0	530.342770	0.0070	0.0350
K[x]PIGATWKTTQLEEANSK	0	0	2001.053008	0.0069	0.1250
LK[x]ESQLVDKFFEK	1	0	1609.871482	0.0069	0.0900
NGYPMPCDVLAK[x]R	11	0	1519.727481	0.0069	0.0900
SGFEK[x]IDLTRIVK	4	0	1504.861253	0.0069	0.0900
LQMSAMYKK[x]CLTDLEDEAPAK	8	0	2441.163937	0.0069	0.1450
DEK[x]VANEQEQALTNLSDLYVR	2	0	2434.197481	0.0069	0.1450
CRTIPPLTTVK[x]GSDAAPQASK	10	0	2197.152392	0.0069	0.1450
QCVIANSCK[x]TAINTGGGSVAVFNK	8	0	2495.225954	0.0069	0.1650
DHDLAPLYK[x]YLSENPK	8	0	1901.952241	0.0069	0.1100
V[x]SPTGQITSTSARSGK	0	0	1575.821569	0.0069	0.1100
LLEK[x]LEIK	3	0	984.621882	0.0069	0.0550
PRK[x]QYSAK	2	0	976.545365	0.0069	0.0550
AEREK[x]ASK	4	0	917.492997	0.0069	0.0550
M[x]SSIGTGYDLGLFFSPDGR	0	0	2018.940686	0.0068	0.1300
ELVSK[x]ASPIAGSEGKEAYR	4	0	1991.032273	0.0068	0.1300
NEEGIIEFTK[x]TPNDTQKYSNDK	9	0	2570.213522	0.0068	0.1500
MPGTLLPGPGK[x]GYIGDPIKFVR	10	0	2312.271383	0.0068	0.1500
ELEAMK[x]LLRPR	5	0	1354.775421	0.0068	0.0750
DQPK[x]KVGQYIR	3	0	1330.735668	0.0068	0.0750
VISMEK[x]GGNMK	5	0	1192.594355	0.0068	0.0750
VAQTTYKK[x]IYNEYPPTK	7	0	2043.067597	0.0068	0.1150
RGERPSCPTGYHLK[x]SIR	13	0	2013.032561	0.0068	0.1150
ETLIFK[x]CIDMFIHKSAELYK	5	0	2485.274807	0.0068	0.1350
AAITGK[x]PDPWQTSLAFYYSGVGK	5	0	2456.237499	0.0067	0.1550
QVK[x]REVGCIGNIVER	2	0	1755.941297	0.0067	0.1000
EEMVMLK[x]GDEVVSLLGVSEQVQVR	6	0	2673.371607	0.0067	0.1600
ASLLTREDLTDEEK[x]AASIAVEDEK	13	0	2632.307808	0.0067	0.1600
AVEK[x]LSVEALNSLTGEFK	3	0	1934.035964	0.0067	0.1200
K[x]DYTMAQPEFFK	0	0	1503.706735	0.0067	0.0800
EK[x]QNTPVLFDSK	1	0	1404.724827	0.0067	0.0800
KSK[x]TLQYFA	2	0	1084.591644	0.0067	0.0600
LLVK[x]DR	3	0	742.470084	0.0067	0.0400
AAK[x]ASR	2	0	602.349976	0.0067	0.0400
VKAMEVDEK[x]PTERYSDIGGLSK	8	0	2451.231422	0.0066	0.1450
TPDK[x]GYGHRDDIFIPLSEK	3	0	2187.095930	0.0066	0.1250
LLIFEK[x]QVRQASDTSTNTK	5	0	2178.164339	0.0066	0.1250
MVRGIGSYEK[x]QSEVSVGLR	9	0	2094.089070	0.0066	0.1250
EK[x]TSNNTNRTNSTDEK	1	0	1837.840123	0.0066	0.1050
FDSEK[x]AGDREVQR	4	0	1535.732760	0.0065	0.0850
LAQLLRQLASYYHK[x]ESNALFMVR	13	0	2750.468893	0.0065	0.1500
MTEVLK[x]TNVLQSNENIVQYYTQK	5	0	2742.389700	0.0065	0.1500
MLAIVVEASCGK[x]DLNEAMTSGYR	11	0	2514.191544	0.0065	0.1500
VFHPITK[x]AVILSDTKPVDKK	6	0	2235.298978	0.0065	0.1300
K[x]LEGTIDYQK	0	0	1193.629146	0.0065	0.0650
E[x]QKPEVDYSEKFAELQK	0	0	2067.015955	0.0065	0.1100
EGK[x]GEIYSFDPVGSYER	2	0	1931.890035	0.0065	0.1100
GNAK[x]FGDGIQIAQLALK	3	0	1742.967833	0.0065	0.1100
DGMERK[x]FFAIDTANPIPVFTH	5	0	2405.183691	0.0064	0.1350
RLAEGESEEVK[x]AYMDPHR	10	0	2116.000652	0.0064	0.1150
NMGTVVDLLIENK[x]ASALL	12	0	1900.033855	0.0064	0.1150
YSNDK[x]SIVNSM	4	0	1256.570643	0.0064	0.0700
TNSTDEK[x]GTKK	6	0	1207.604385	0.0064	0.0700
SVQPTAK[x]TVQK	6	0	1185.671676	0.0064	0.0700
YLHQSLK[x]YKEDTALR	6	0	1863.984208	0.0063	0.0950
DK[x]PKYEPPVPTRTGR	1	0	1739.931783	0.0063	0.0950
HK[x]FQDILLGAGQAIK	1	0	1637.925245	0.0063	0.0950
QIQPKTFANLVSSTLYEK[x]R	17	0	2222.205809	0.0063	0.1200
EDLTDEEK[x]AASIAVEDEKR	7	0	2147.022884	0.0063	0.1200
LGVKPPK[x]GCLMFGPPGTGK	6	0	1940.037500	0.0063	0.1200
TYEAALEVIK[x]NMGTVVDLLIENK	9	0	2562.361367	0.0063	0.1450
DKPK[x]YEPPVPTR	3	0	1425.761546	0.0063	0.0750
RGGDEWK[x]IEPLK	6	0	1426.756795	0.0063	0.0750
SQDISINGNSK[x]K	10	0	1289.657479	0.0063	0.0750
K[x]KAQSGPDASAK	0	0	1186.630541	0.0063	0.0750
NK[x]ISWYTK	1	0	1038.549782	0.0063	0.0500
EISYPFK[x]R	6	0	1038.549782	0.0063	0.0500
K[x]LFK	0	0	534.352941	0.0063	0.0250
DVEFLHSDKIDTIVK[x]EIQDEK	14	0	2500.269581	0.0062	0.1300
QGDTK[x]INHEHFMDGILEVQMR	4	0	2497.184095	0.0062	0.1300
YSLNSYDFK[x]KQLLIDGANVLR	8	0	2456.306242	0.0062	0.1300
VSEVLNSEDITGIQEK[x]STDLR	15	0	2332.175685	0.0062	0.1300
IMSLYSSRGTLK[x]VHTIR	11	0	1961.087952	0.0062	0.1050
AQISVRLVPYLTK[x]LESK	12	0	1944.140700	0.0062	0.1050
LVPYLTKLESK[x]QR	10	0	1573.919099	0.0062	0.0800
EIINRDIGK[x]VVDK	8	0	1497.851416	0.0062	0.0800
MSAQSCACMVRTLLYGK[x]R	16	0	2131.015784	0.0061	0.1100
NILK[x]VDIEVAVIPSEGFR	3	0	1998.114879	0.0061	0.1100
TK[x]VVDRYADVIASIGLSR	1	0	1962.089727	0.0061	0.1100
YK[x]VNLYKFR	1	0	1229.692020	0.0061	0.0550
LLVK[x]DRIDK	3	0	1098.676036	0.0061	0.0550
Y[x]FATLQKSK	0	0	1084.591644	0.0061	0.0550
TPDK[x]GYGHR	3	0	1029.499144	0.0061	0.0550
SYATGPYARELAAIK[x]EDTEAVLK	14	0	2495.290650	0.0061	0.1400
NLTDETKNK[x]HCLIK	8	0	1712.887868	0.0061	0.0850
SVGLPTNAYFAIDEIEDDGSK[x]SSR	20	0	2570.213522	0.0060	0.1450
VDK[x]PDGTMDYDSMDNIFFAK	2	0	2308.002683	0.0060	0.1200
TLALK[x]YPGGGPGKTAILPVK	4	0	1980.177084	0.0060	0.1200
VEFKMGNGK[x]MVEISR	8	0	1723.874862	0.0060	0.0900
QEVAAQK[x]SSEETEDK	6	0	1677.769259	0.0060	0.0900
GGNMK[x]EVFRR	4	0	1192.613451	0.0060	0.0600
K[x]NEEK	0	0	646.328572	0.0060	0.0300
K[x]VIAR	0	0	585.396198	0.0060	0.0300
K[x]FFAIDTANPIPVFTH	0	0	1816.951123	0.0059	0.0950
GGYAEVK[x]QSEVIGLVR	6	0	1703.920551	0.0059	0.0950
IIENEQSAEK[x]NAYVINLKQIAK	9	0	2515.364479	0.0059	0.1300
QGEIDYEALVK[x]LTDGTNGADLR	10	0	2377.176020	0.0059	0.1300
KNEEK[x]LAEFDK	4	0	1349.682631	0.0059	0.0650
LQLNLERDYEQFGYFK[x]R	15	0	2218.117000	0.0059	0.1000
LAQFEKEEYVSDPK[x]EQM	13	0	2069.961478	0.0059	0.1000
QEALSSK[x]TLFTRPIPVR	6	0	1942.099899	0.0059	0.1000
LPNIEEATFDK[x]RIDRPGR	10	0	2126.123146	0.0058	0.1050
V[x]NQIESQMAMAEKLIQIR	0	0	2101.102276	0.0058	0.1050
GK[x]VAVFDSQTQPPVLWFR	1	0	2074.099899	0.0058	0.1050
EAEAAKDEQIEK[x]IDTVIK	11	0	2029.057817	0.0058	0.1050
RMPIDFK[x]GFICK	6	0	1510.778788	0.0058	0.0700
M[x]EQKPEVDYSEK	0	0	1481.670742	0.0058	0.0700
GK[x]YYPLKSMTEK	1	0	1443.743119	0.0058	0.0700
M[x]ESLQRLLQGAR	0	0	1400.755746	0.0058	0.0700
HK[x]TPDK	1	0	724.386752	0.0058	0.0350
FSGEK[x]K	4	0	694.364957	0.0058	0.0350
SDINAHK[x]SQLFAGAAPNNHLEEWLK	6	0	2789.388396	0.0058	0.1450
RFFPYYVYTTVAGIDK[x]EGK	15	0	2253.146903	0.0058	0.1100
YQHGIVVCVDSRASAGPLIASQTVK[x]K	24	0	2783.475095	0.0058	0.1500
SAK[x]AKNPMFALSR	2	0	1419.765584	0.0058	0.0750
VNLEAYLDLSITPK[x]QHAVNER	13	0	2409.265107	0.0057	0.1200
S[x]TLDLNHLADLYDR	0	0	1644.810672	0.0057	0.0800
DGIVLAAEK[x]KVTSK	8	0	1457.845270	0.0057	0.0800
TYNLISSYIK[x]SVEISALASKNR	9	0	2456.327369	0.0057	0.1250
M[x]STLDLNHLADLYDR	0	0	1775.851150	0.0057	0.0850
HCLIK[x]MNHGTTTLAFR	4	0	1898.960649	0.0056	0.0900
VVKVDAQDFLK[x]VAETR	10	0	1817.004608	0.0056	0.0900
DGIQDIMPSQAK[x]ELKK	11	0	1799.945046	0.0056	0.0900
PPK[x]EDWEK	2	0	1027.497414	0.0056	0.0450
IK[x]TLSMEK	1	0	948.531355	0.0056	0.0450
IDELVSNNEKIWK[x]VMCK	12	0	2105.064830	0.0056	0.0950
LVSK[x]TSFLTNASNNLAIR	3	0	1948.074078	0.0056	0.1000
TYNLISSYIK[x]SVEISALASK	9	0	2186.183345	0.0055	0.1100
VNLYK[x]FREER	4	0	1352.720019	0.0055	0.0550
NIK[x]VIMATNR	2	0	1158.654253	0.0055	0.0550
Q[x]YTVGQGYTK	0	0	1143.555986	0.0055	0.0550
LDSK[x]NVQLAK	3	0	1114.634566	0.0055	0.0550
LGDK[x]GPAAAR	3	0	954.524630	0.0055	0.0550
I[x]AIVVNQNWYCANTKYVTGPK	0	0	2438.241535	0.0055	0.1150
EWNQNIKNLSNVVEISGK[x]GVFV	17	0	2473.296405	0.0055	0.1200
TEPK[x]AVDEEMK	3	0	1275.601607	0.0055	0.0600
QGDVLLNK[x]LQK	7	0	1254.729522	0.0055	0.0600
K[x]LEETDVAKAAILERPYASTGAYK	0	0	2623.385606	0.0054	0.1300
KGVVALVEDK[x]TK	9	0	1285.760486	0.0054	0.0650
VSK[x]ILEHKEIMLR	2	0	1594.922802	0.0054	0.0700
IKTLSMEK[x]HTELR	7	0	1584.865682	0.0054	0.0700
NDSYQLIK[x]ILPNK	7	0	1544.856167	0.0054	0.0700
NCK[x]ADAGITIAPR	2	0	1385.708463	0.0054	0.0700
KNCK[x]ADAGITIAPR	3	0	1513.803419	0.0054	0.0750
FVIHQEENK[x]RSVGIK	8	0	1782.973979	0.0053	0.0800
IGLHDDAYLDVCK[x]YYR	12	0	1999.946105	0.0053	0.0850
KPPVQPLAYK[x]SATPFRK	9	0	1927.104259	0.0053	0.0900
N[x]SIVSKYTQSTNNDDPK	0	0	1909.901659	0.0053	0.0900
FAASKEK[x]QNTPVLFDSK	6	0	1908.994437	0.0053	0.0900
EAADFIFDICGIAGIK[x]K	15	0	1866.954882	0.0053	0.0900
DEKYTLYDQNDTK[x]EWLDK	12	0	2303.059269	0.0053	0.0950
QIQPK[x]TFANLVSSTLYEK	4	0	2066.104707	0.0053	0.0950
ENRHK[x]FQDILLGAGQAIK	4	0	2037.111857	0.0053	0.0950
VNQIESQMAMAEK[x]LIQIRVK	12	0	2328.265640	0.0052	0.1050
SSEQANLYERK[x]TLVAHAVLK	10	0	2256.222519	0.0052	0.1050
Q[x]IAIVVNQNWYCANTKYVTGPK	0	0	2566.300107	0.0052	0.1150
VGVFKNVSGNVLSEIK[x]NNWQIER	15	0	2629.397507	0.0052	0.1200
VNQIESQMAMAEK[x]LIQIR	12	0	2101.102276	0.0050	0.0900
MNSIVSK[x]YTQSTNNDDPK	6	0	2040.942138	0.0050	0.0900
M[x]NSIVSKYTQSTNNDDPK	0	0	2040.942138	0.0050	0.0900
SGVK[x]LENVK	3	0	972.560345	0.0050	0.0450
VK[x]VIAATNR	1	0	970.592313	0.0050	0.0450
GVFKNVSGNVLSEIK[x]NNWQIER	14	0	2530.329098	0.0050	0.1100
DCISGWGCVVYVITADK[x]CIKR	16	0	2499.207134	0.0050	0.1050
LQMSAMYK[x]KCLTDLEDEAPAK	7	0	2441.163937	0.0050	0.1050
ATSTGTTIVGVIAK[x]DCIVLGADTR	13	0	2418.278703	0.0050	0.1200
CIK[x]IACWVVGSGDTIYDCVR	2	0	2371.112179	0.0050	0.1000
VLGVFSEK[x]AQIKILYVNNAK	7	0	2233.283329	0.0050	0.1000
KVSTTPANSFELK[x]QYLIQR	12	0	2222.205809	0.0050	0.0950
RMDDK[x]MLLTEVHLLESK	4	0	2057.064831	0.0050	0.0850
FKLNYK[x]PEEEYPDLSK	5	0	1998.993768	0.0050	0.0800
VGCDRNK[x]YAIQLPLPPK	6	0	1968.061404	0.0050	0.0850
YYK[x]PDLTIDEAVRIMK	2	0	1954.023292	0.0050	0.0800
ILPNK[x]VDPLVSLMMVEK	4	0	1925.072882	0.0050	0.0850
VLNKGDSGEMSLQKLFK[x]	16	0	1893.002891	0.0050	0.0850
V[x]PTFANFHTPIFIAKR	0	0	1858.025287	0.0050	0.0800
IQDAELAILQK[x]TQNLR	10	0	1853.036967	0.0050	0.0800
ALQDYK[x]PELASDPIIR	5	0	1827.972976	0.0050	0.0800
GNQK[x]FSSTADYMNMSS	3	0	1766.723905	0.0050	0.0800
KEFEIIK[x]GVLCQFR	6	0	1765.954825	0.0050	0.0700
GAIESYK[x]VVDASIVSK	6	0	1664.898420	0.0050	0.0800
LVPYLTK[x]LESKQR	6	0	1573.919099	0.0050	0.0650
EISYPFK[x]RLDR	6	0	1422.761881	0.0050	0.0550
ESQLVDK[x]FFEK	6	0	1368.692468	0.0050	0.0550
VLGVFSEK[x]AQIK	7	0	1317.765572	0.0050	0.0600
K[x]TELFKASTSAK	0	0	1309.724101	0.0050	0.0600
SVEISALASK[x]NR	9	0	1273.698949	0.0050	0.0600
DFSK[x]TLPPELK	3	0	1273.691742	0.0050	0.0550
EWDSK[x]LK	4	0	904.465390	0.0050	0.0350
MRK[x]LAR	2	0	773.469370	0.0050	0.0300
NK[x]VLVK	1	0	699.464272	0.0050	0.0300
DLVK[x]K	3	0	601.379880	0.0050	0.0250
SAK[x]AK	2	0	503.306720	0.0050	0.0250
IDK[x]K	2	0	502.311471	0.0050	0.0200
K[x]RR	0	0	458.307723	0.0050	0.0150
VSAMMSCACQK[x]RLEDDHIHNYR	10	0	2720.203848	0.0048	0.1050
IEIPLPNEVGRMEILK[x]IHLEK	15	0	2470.398029	0.0048	0.1000
DDGLEDDMPALADEEFEK[x]MDR	17	0	2440.004526	0.0048	0.1000
DEPEETDVNKYQK[x]DEEWPPK	12	0	2475.107668	0.0047	0.0950
NSSSDMAYTSMFKGNQK[x]VVK	16	0	2221.050634	0.0047	0.0950
LAAPQLVQMFIGDGAK[x]LVR	15	0	2026.139651	0.0047	0.0900
YTSLSEEQK[x]MKSDINAHK	8	0	2108.020718	0.0047	0.0850
DQIGEEK[x]TILQSLLQRAR	6	0	2097.154110	0.0047	0.0850
EVPAVQVTAAFLYNYK[x]R	15	0	1968.046805	0.0047	0.0800
LAIEREPPFAPIESAK[x]R	15	0	1923.057703	0.0047	0.0800
GTPGYGPLGVLPK[x]VGIR	12	0	1679.972193	0.0047	0.0800
VTVSK[x]GVAIDLLEECK	4	0	1759.938898	0.0047	0.0750
TLEVLYLK[x]MHNNHAK	7	0	1809.955886	0.0047	0.0700
MSSK[x]SSLELANNAVK	3	0	1577.808228	0.0047	0.0700
GMALGSANEK[x]IEASK	9	0	1504.755469	0.0047	0.0700
AIGSGSEPAK[x]SELVK	9	0	1471.788150	0.0047	0.0700
EDMGSNDK[x]ASKER	7	0	1465.646650	0.0046	0.0600
YLSENPK[x]TSASIDFDSNFLNSMIK	6	0	2720.300222	0.0046	0.1100
IINRDIGK[x]VVDK	7	0	1368.808828	0.0046	0.0550
LFQVEYAIEAIKLGSTAIGVK[x]TK	20	0	2478.409640	0.0046	0.1050
ATHEVLKDEVLFNDK[x]PLPIEMK	14	0	2565.351138	0.0045	0.1000
IQYVGKQDPK[x]K	9	0	1302.729522	0.0045	0.0500
VVGQLLEKLKPLIEK[x]GGDWER	14	0	2406.363362	0.0045	0.0950
T[x]VYQISELESLLRSSHIITK	0	0	2316.268797	0.0045	0.0900
QQEADGIIK[x]ELNNDLDPTLR	8	0	2281.154893	0.0045	0.0900
VFHPITKAVILSDTK[x]PVDKK	14	0	2235.298978	0.0045	0.0900
SSQQGVEGVLIILK[x]IEDTDK	13	0	2171.168421	0.0045	0.0900
EWDSK[x]LKDLR	4	0	1288.677488	0.0045	0.0450
LLENDIK[x]VMK	6	0	1201.673984	0.0045	0.0450
DAVVLGVEK[x]R	8	0	1084.624003	0.0045	0.0450
FFEKINVK[x]K	7	0	1151.670224	0.0044	0.0400
K[x]ATDDDRWK	0	0	1133.546483	0.0044	0.0400
GGDWERK[x]NR	6	0	1116.542400	0.0044	0.0400
K[x]IPQVASFR	0	0	1044.607962	0.0044	0.0400
SLALTK[x]KDK	5	0	1002.607293	0.0044	0.0400
IDELVSNNEK[x]IWKVMCK	9	0	2105.064830	0.0044	0.0750
F[x]RNQYDGDATTWSPQGR	0	0	1997.897911	0.0044	0.0750
FAASK[x]EKQNTPVLFDSK	4	0	1908.994437	0.0044	0.0750
GVLLYGPPGTGK[x]TLLAR	11	0	1711.998405	0.0044	0.0750
NGYPMPCDVLAK[x]RMANIAQVSTQR	11	0	2719.335512	0.0044	0.1050
S[x]PTGQITSTSARSGKK	0	0	1604.848116	0.0044	0.0700
K[x]RMPIDFK	0	0	1033.574220	0.0044	0.0350
SLK[x]RELIR	2	0	1013.634509	0.0044	0.0350
QIAK[x]FVVSLGERVSPTDIEEGMR	3	0	2560.331798	0.0043	0.1000
MPIDFK[x]GFICKVVDK	5	0	1795.936398	0.0043	0.0650
AIDLYKEVLNK[x]GVSK	10	0	1675.950788	0.0043	0.0650
AIDLYK[x]EVLNKGVSK	5	0	1675.950788	0.0043	0.0650
AVAVVVDPIQSVK[x]GK	12	0	1508.892552	0.0043	0.0650
GIWHNDNK[x]SFLVWVNEEDHLR	7	0	2607.261750	0.0043	0.0900
LGDNNIADWPQVEYLVGK[x]NRR	17	0	2456.255938	0.0043	0.0900
LFQVEYAIEAIK[x]LGSTAIGVK	11	0	2249.267011	0.0043	0.0900
LCIHK[x]NKLTNDETR	4	0	1740.894015	0.0043	0.0600
LILVDDEK[x]TSWIYK	7	0	1721.923907	0.0043	0.0600
S[x]SKSSLELANNAVK	0	0	1446.767750	0.0043	0.0600
WSELRK[x]R	5	0	973.545700	0.0043	0.0300
VNLYK[x]FR	4	0	938.533741	0.0043	0.0300
TLALK[x]YPGGGPGK	4	0	1257.708061	0.0042	0.0550
VGIRLFNLEPK[x]ILEEVPLR	10	0	2234.314962	0.0042	0.0800
YGLQGPTWLVHK[x]ENAINKK	11	0	2195.185017	0.0042	0.0800
EAADFIFDICGIAGIKK[x]TR	16	0	2124.103657	0.0042	0.0800
VGIKPPK[x]GVLLYGPPGTGK	6	0	1877.113761	0.0042	0.0800
S[x]RQETQYKIDELVSNNEK	0	0	2180.070835	0.0042	0.0750
IVAFVGSPIVEDEK[x]NLIR	13	0	1998.114879	0.0042	0.0750
EK[x]WIAK	1	0	773.443537	0.0042	0.0250
FLSKTLDSNSLTHEK[x]IEFATITK	14	0	2622.390357	0.0041	0.0950
HNLNLSPEATASFTRK[x]QLATSLR	15	0	2554.361457	0.0041	0.0950
LFQVEYAIEAIK[x]LGSTAIGVKTK	11	0	2478.409640	0.0041	0.0950
M[x]ESLLAVQGQDFVLTASSSSAVR	0	0	2395.205209	0.0041	0.0950
YPMDAHK[x]SELEGVEEAR	6	0	1959.899550	0.0041	0.0700
TSNNTNRTNSTDEK[x]GTK	13	0	1866.866670	0.0041	0.0700
TYNLISSYIKSVEISALASK[x]NR	19	0	2456.327369	0.0041	0.0900
M[x]GINERKGFDFEYYQR	0	0	2051.952252	0.0041	0.0650
DQIGEEK[x]TILQSLLQR	6	0	1870.015898	0.0041	0.0650
CTK[x]IIENEQSAEKNAYVINLK	2	0	2464.263053	0.0040	0.0850
GDVAASILDK[x]YRTGIATMLTR	9	0	2251.199340	0.0040	0.0850
ASVVETVTLTK[x]VTQKKPPVQPLAYK	10	0	2724.578817	0.0040	0.1000
LTGDTNGALDKLEEIGVADQYK[x]VSK	21	0	2663.365262	0.0040	0.1000
ELFDCLK[x]IMRDVITELPDAK	6	0	2405.233337	0.0040	0.0800
FEAQK[x]DTVHMIFNQK	4	0	1834.903518	0.0040	0.0600
YPGGGPGK[x]TAILPVK	7	0	1453.829229	0.0040	0.0600
YSLNSYDFK[x]K	8	0	1263.613496	0.0040	0.0400
VVLK[x]NKGTMK	3	0	1116.668841	0.0040	0.0400
IEASK[x]GLIDR	4	0	1100.618917	0.0040	0.0400
AEAK[x]DVAKMK	3	0	1089.585175	0.0040	0.0400
Q[x]DYDLVRSLESQIR	0	0	1720.874329	0.0039	0.0550
QIK[x]EIKEVIELPVK	2	0	1665.007573	0.0039	0.0550
K[x]NVPKLQNVSNFQK	0	0	1642.915408	0.0039	0.0550
VAEK[x]AQINTQEYGR	3	0	1605.811006	0.0039	0.0550
KLFK[x]SLGSGMDQEK	3	0	1566.807502	0.0039	0.0550
ILFSDVK[x]AMTTGLR	6	0	1550.848972	0.0039	0.0550
MEQKPEVDYSEK[x]FAELQK	11	0	2198.056433	0.0039	0.0700
LMSKVAEK[x]AQINTQEYGR	7	0	2065.062523	0.0039	0.0700
LK[x]ESQLVDK	1	0	1058.597121	0.0039	0.0350
DKK[x]ASLLTR	2	0	1030.613439	0.0039	0.0350
ADAAFLRLVK[x]APALDGALQGVIQFMK	9	0	2742.525343	0.0038	0.1000
MEILK[x]IHLEKVSK	4	0	1566.916655	0.0038	0.0500
LAAEDHK[x]FVIHQEENKR	6	0	2063.054738	0.0038	0.0650
K[x]IEIPLPNEVGRMEILK	0	0	1978.128419	0.0038	0.0650
D[x]VPTFANFHTPIFIAKR	0	0	1973.052225	0.0038	0.0650
MSSK[x]SSLELANNAVKSNDIEK	3	0	2264.131715	0.0038	0.0800
AFNNAGITSVGVTGKNCACVISQK[x]K	23	0	2623.320910	0.0038	0.0950
GIESEAYESVLDLAK[x]ICDVRSILR	14	0	2735.416246	0.0038	0.0900
LREWNQNIK[x]NLSNVVEISGK	8	0	2340.254878	0.0038	0.0750
INEDSKLAVNENLASSK[x]SSM	16	0	2136.036759	0.0038	0.0750
TRLLENDIK[x]VMK	8	0	1458.822760	0.0038	0.0450
ILSGEQTVK[x]YDR	8	0	1407.735725	0.0038	0.0450
FLHDK[x]NSDYKETLIFK	4	0	1997.025735	0.0037	0.0600
SDEINEVLNK[x]YQETQR	9	0	1964.943855	0.0037	0.0600
VVK[x]VDAQDFLKVAETR	2	0	1817.004608	0.0037	0.0600
WK[x]RENQLR	1	0	1128.615169	0.0037	0.0300
KDWNACK[x]K	6	0	1048.512348	0.0037	0.0300
K[x]QYSAKAK	0	0	922.523570	0.0037	0.0300
E[x]MKK	0	0	534.283541	0.0037	0.0150
DQK[x]K	2	0	517.285985	0.0037	0.0150
DK[x]PK	1	0	486.280173	0.0037	0.0150
K[x]VNQIESQMAMAEKLIQIR	0	0	2229.197231	0.0037	0.0700
ELFDPIISDRHGGYK[x]PTDK	14	0	2187.095930	0.0037	0.0700
SMAIDK[x]DIRWELIAR	5	0	1815.966450	0.0037	0.0550
IDRK[x]VEFGLPDLEGR	3	0	1742.931448	0.0037	0.0550
HIEVGDSVLVK[x]IITK	10	0	1649.971524	0.0037	0.0550
KAVYMPLCDPGNK[x]AEESAFYER	12	0	2574.188176	0.0036	0.0800
FVVFTPTLIDPELLDAQTK[x]LWK	18	0	2573.414392	0.0036	0.0800
D[x]VPTFANFHTPIFIAKREDGMK	0	0	2533.278647	0.0036	0.0800
SIMLYLMVQSVNSELK[x]LLSSAK	15	0	2453.327233	0.0036	0.0800
KDK[x]MNFVILCR	2	0	1422.747490	0.0036	0.0400
E[x]QKPEVDYSEK	0	0	1350.630263	0.0036	0.0400
LGSTAIGVK[x]TK	8	0	1073.644403	0.0036	0.0400
HNFVGLFVELSKLLVK[x]DR	15	0	2113.204692	0.0036	0.0650
VVTSKLLK[x]PRVNNR	7	0	1622.994323	0.0036	0.0500
SLLTGK[x]HAIRYAGR	5	0	1541.878966	0.0036	0.0500
LCIHK[x]NK	4	0	911.501059	0.0036	0.0250
NK[x]HCLIK	1	0	911.501059	0.0036	0.0250
R[x]KQYSAK	0	0	879.492606	0.0036	0.0250
EIK[x]PNIR	2	0	868.513006	0.0036	0.0250
M[x]MGINERKGFDFEYYQR	0	0	2182.992731	0.0035	0.0600
MVCK[x]IWKSDEINEVLNK	3	0	2105.064830	0.0035	0.0600
TDELK[x]DANIIYDLEILR	4	0	2033.067988	0.0035	0.0600
QIEELFEAIVLPMQQADK[x]FR	17	0	2404.245953	0.0035	0.0700
KAQSGPDASAK[x]LPTVIPTTR	10	0	2037.121751	0.0035	0.0700
K[x]YDKTEDDIK	0	0	1253.613888	0.0035	0.0350
NPK[x]ADPLDER	2	0	1153.572695	0.0035	0.0350
K[x]TLVAHAVLK	0	0	1078.686208	0.0035	0.0350
ENEQK[x]IKTLSMEK	4	0	1576.812980	0.0035	0.0450
IEVEVYK[x]ITTGDR	6	0	1521.803799	0.0035	0.0450
ITTGDRLILTENIK[x]TK	13	0	1815.046470	0.0034	0.0550
IGLSK[x]IRIAYASVVYIADK	4	0	2079.209109	0.0034	0.0650
NK[x]ELISVSAASKILSNITYSYK	1	0	2428.321223	0.0034	0.0750
GTCAGEVFMALK[x]GMALGSANEK	11	0	2241.059087	0.0034	0.0750
VVGQLLEKLK[x]PLIEKGGDWER	9	0	2406.363362	0.0033	0.0700
NTACSGIIAEVK[x]LQAAYEYFR	11	0	2403.189167	0.0033	0.0700
TLAGVTRDYYTK[x]QSK	11	0	1729.899815	0.0033	0.0500
DGIQDIMPSQAK[x]ELK	11	0	1671.850090	0.0033	0.0500
ARLTQLLSQIK[x]EEQGDIK	10	0	2069.147964	0.0033	0.0600
EIIRTSTSSMTAVPK[x]PLK	14	0	1958.086949	0.0033	0.0600
LDPAGFYIGYK[x]ATSAGPK	10	0	1854.951515	0.0033	0.0600
SPSGNDALNDK[x]K	10	0	1244.599634	0.0033	0.0400
KINVK[x]FFEK	4	0	1151.670224	0.0033	0.0300
EVQK[x]GPDSVALGVQYDDVRPEDR	3	0	2571.256387	0.0033	0.0750
FNSNAIAAVATK[x]MVTLK	11	0	1777.975953	0.0032	0.0550
SSK[x]SSLELANNAVK	2	0	1446.767750	0.0032	0.0450
G[x]GLGYPEDAIGKTK	0	0	1404.724827	0.0032	0.0450
MDDK[x]MLLTEVHLLESKVYHAIR	3	0	2640.376636	0.0032	0.0700
SGSAADTQTVADLLK[x]YYLSMYR	14	0	2452.194311	0.0032	0.0700
AELATEAYTPLTSLEGIVILK[x]K	20	0	2359.324913	0.0032	0.0700
TLSMEK[x]HTELR	5	0	1343.686669	0.0032	0.0350
MPFGNTHNK[x]FK	8	0	1319.644415	0.0032	0.0350
Q[x]SRQETQYKIDELVSNNEK	0	0	2308.129407	0.0032	0.0600
NEEEPTKK[x]GINIDQSSNSK	7	0	2117.023553	0.0032	0.0600
EK[x]SPAIIFIDELDAIGTKR	1	0	2115.157467	0.0032	0.0600
VGIK[x]PPKGVLLYGPPGTGK	3	0	1877.113761	0.0032	0.0600
GQYSTVGK[x]VAVGQQYR	7	0	1739.895399	0.0031	0.0500
ASK[x]ERAER	2	0	945.499144	0.0031	0.0250
K[x]HLGHVTLETVTHNIPTPWVR	0	0	2434.323230	0.0031	0.0650
FFEKEDVQSLK[x]LK	10	0	1609.871482	0.0031	0.0400
QEMK[x]KDSESTEEK	3	0	1567.703492	0.0031	0.0400
KDKPK[x]YEPPVPTR	4	0	1553.856502	0.0031	0.0400
NHASIDK[x]MKSLSEQYTER	6	0	2136.026865	0.0031	0.0550
YDK[x]LVETSGQIRCGSPYIIEDSK	2	0	2657.300555	0.0030	0.0700
STDEYNGAMLK[x]SVCVEAGMIALR	10	0	2514.191544	0.0030	0.0700
QDLADATVETLK[x]AIEGKIAR	11	0	2141.169090	0.0030	0.0600
GVVALVEDKTK[x]SVALGGITK	10	0	1984.156741	0.0030	0.0600
WAFAEK[x]QYGYGTQTV	5	0	1747.820509	0.0030	0.0450
VVGQLLEK[x]LKPLIEK	7	0	1706.070505	0.0030	0.0450
FVIHQEENK[x]R	8	0	1298.673071	0.0030	0.0300
DIK[x]VIMATNR	2	0	1159.638269	0.0030	0.0300
LRWK[x]R	3	0	757.471088	0.0030	0.0150
FVK[x]LGIDPPKGIMLYGPPGTGK	2	0	2284.265236	0.0030	0.0650
KHFEQVINEK[x]HEDALAK	9	0	2035.048591	0.0029	0.0500
EKQNTPVLFDSK[x]EAVLK	11	0	1945.051948	0.0029	0.0500
GVLLYGPPGTGK[x]TMLVK	11	0	1729.979978	0.0029	0.0500
NSDYKETLIFK[x]CIDMFIHK	10	0	2401.180912	0.0029	0.0550
LGVK[x]PPKGCLMFGPPGTGK	3	0	1940.037500	0.0029	0.0550
VK[x]EDMVDQESTDNNGVQVESR	1	0	2378.065484	0.0029	0.0600
NELEKLNFSSLK[x]MK	11	0	1679.891560	0.0029	0.0400
EK[x]SLLAHKGGHVVR	1	0	1529.878966	0.0029	0.0400
K[x]PTSELAIGASLEK	0	0	1442.797987	0.0029	0.0400
LNVYK[x]YR	4	0	954.528656	0.0029	0.0200
YK[x]LHSEK	1	0	903.481373	0.0029	0.0200
RK[x]QYSAK	1	0	879.492606	0.0029	0.0200
AK[x]YASQK	1	0	794.428614	0.0029	0.0200
K[x]ASLLTR	0	0	787.491545	0.0029	0.0200
IGLSK[x]IR	4	0	785.512280	0.0029	0.0200
SIMLYLMVQSVNSELK[x]LLSSAKK	15	0	2581.422189	0.0028	0.0650
EEPDVIMGTSRVLGVFSEK[x]AQIK	18	0	2532.325651	0.0028	0.0650
VLKTK[x]DEGGPAGGLYI	4	0	1616.877294	0.0028	0.0450
WIAK[x]QILDCIVNLSEPAK	3	0	2097.129144	0.0028	0.0500
Y[x]TVGQGYTK	0	0	1015.497414	0.0028	0.0250
GK[x]VVIDAFR	1	0	1003.581415	0.0028	0.0250
SSK[x]SSLELANNAVKSNDIEK	2	0	2133.091236	0.0027	0.0550
WDLSK[x]QEALYLAQRSIVAATHR	4	0	2555.360731	0.0027	0.0600
GINIDQSSNSK[x]DPEEEAEMMTK	10	0	2452.073269	0.0027	0.0600
NEEK[x]KLMELFISK	3	0	1607.859201	0.0027	0.0350
D[x]YDLVRSLESQIR	0	0	1592.815758	0.0027	0.0350
ESQLVDK[x]FFEKINVK	6	0	1822.982813	0.0027	0.0400
VELAKQNLFVPTSDK[x]EK	14	0	1945.051948	0.0026	0.0450
ARQEVAAQK[x]SSEETEDK	8	0	1904.907471	0.0026	0.0450
GVILYGAPGTGK[x]TLLAK	11	0	1657.976610	0.0026	0.0450
AGNRSVMAPLFLHDK[x]YDGR	14	0	2146.074090	0.0026	0.0500
VVKGNQK[x]FSSTADYMNMSS	6	0	2092.955678	0.0026	0.0500
IVAFVGSPIVEDEK[x]NLIRLAK	13	0	2310.331003	0.0026	0.0550
LMSK[x]VAEKAQINTQEYGR	3	0	2065.062523	0.0025	0.0450
QYSAKAK[x]WSTAETLTNNK	6	0	2040.027522	0.0025	0.0450
LEEAMK[x]ITTDAFTSAGER	5	0	1968.946163	0.0025	0.0450
GIK[x]GIESEAYESVLDLAK	2	0	1921.004331	0.0025	0.0450
TEVLK[x]TNVLQSNENIVQYYTQK	4	0	2611.349222	0.0025	0.0550
EIK[x]QIKVMDSLEPTGEIYGK	2	0	2277.192525	0.0025	0.0500
AVEK[x]LSVEALNSLTGEFKGK	3	0	2119.152381	0.0025	0.0500
K[x]LGVKPPKGCLMFGPPGTGK	0	0	2068.132455	0.0025	0.0500
K[x]LEKGQSIDDMIPAQK	0	0	1799.945046	0.0025	0.0400
GYSKPNERATK[x]QSK	10	0	1592.826990	0.0025	0.0350
YQATVMRGAFK[x]V	10	0	1369.717575	0.0025	0.0300
EAEAAK[x]DEQIEK	5	0	1359.651724	0.0025	0.0300
FRK[x]PIGATWK	2	0	1202.692354	0.0025	0.0250
PFGNTHNK[x]FK	7	0	1188.603937	0.0025	0.0250
MQK[x]LLR	2	0	787.473787	0.0025	0.0150
RLVK[x]GR	3	0	727.481651	0.0025	0.0150
F[x]MTR	0	0	553.268226	0.0025	0.0100
SLK[x]R	2	0	502.322703	0.0025	0.0100
K[x]SLK	0	0	474.316557	0.0025	0.0100
G[x]VFK	0	0	449.263798	0.0025	0.0100
VSGSELVQK[x]YIGEGSRMVR	8	0	2094.089070	0.0024	0.0450
RAVEK[x]LSVEALNSLTGEFK	4	0	2090.137066	0.0024	0.0450
VVSSAIVDK[x]YIGESARIIR	8	0	2075.173785	0.0024	0.0450
FHQLK[x]PTRVLTLAMVKR	4	0	2037.203252	0.0024	0.0400
QDLADATVETLK[x]AIEGK	11	0	1800.946820	0.0024	0.0400
YLHQSLKYK[x]EDTALR	8	0	1863.984208	0.0023	0.0350
TVQK[x]VETAVLSTTVK	3	0	1602.919156	0.0023	0.0350
M[x]SSKSSLELANNAVK	0	0	1577.808228	0.0023	0.0350
QEMKK[x]DSESTEEK	4	0	1567.703492	0.0023	0.0300
HCLLYLSCIDLDK[x]CSHTELVER	12	0	2760.303207	0.0023	0.0500
MPIDFK[x]GFICK	5	0	1354.677686	0.0023	0.0250
KSGFEK[x]IDLTR	5	0	1292.708787	0.0023	0.0250
GVVALVEDK[x]TK	8	0	1157.665530	0.0023	0.0250
LQK[x]DLGQVLNKYVQVEQR	2	0	2157.190495	0.0022	0.0400
QGITEAYNQKAVEK[x]LMSR	13	0	2065.062523	0.0022	0.0400
WSLERK[x]GEK	5	0	1131.603602	0.0022	0.0200
SAELYK[x]NPK	5	0	1048.555259	0.0022	0.0200
NLQVAKSLDK[x]QMVEER	9	0	1886.988302	0.0022	0.0350
SQDISINGNSK[x]KEEPK	10	0	1772.890370	0.0022	0.0350
VVGSEFVQK[x]YLGEGPR	8	0	1763.920551	0.0022	0.0350
GIGSYEK[x]QSEVSVGLR	6	0	1707.879080	0.0022	0.0350
FVVFTPTLIDPELLDAQTK[x]LWKR	18	0	2729.515494	0.0022	0.0500
VVGQLLEK[x]LKPLIEKGGDWER	7	0	2406.363362	0.0021	0.0450
YK[x]DAYVYSIVAIAR	1	0	1630.871817	0.0021	0.0300
IDKEDMGSNDK[x]ASK	10	0	1536.708913	0.0021	0.0300
Q[x]DYDLVR	0	0	907.439903	0.0021	0.0150
ENEQK[x]IK	4	0	887.471202	0.0021	0.0150
P[x]TDDDDK	0	0	804.313706	0.0021	0.0150
IQDAELAILQK[x]TQNLRR	10	0	2009.138070	0.0021	0.0350
EIMLRVEPIPLINGEK[x]R	15	0	2006.134566	0.0021	0.0350
TLLAK[x]AVANQTSATFLR	4	0	1804.020592	0.0021	0.0350
DISSKSPSGNDALNDK[x]K	15	0	1774.869635	0.0021	0.0350
NEADPAMAILSEYLETGSVK[x]LR	19	0	2406.209961	0.0020	0.0450
VVDKCFGIK[x]FDIMPR	8	0	1823.942544	0.0020	0.0300
AEQEELLSEK[x]VSTKK	9	0	1717.909710	0.0020	0.0300
VVGQLLEKLK[x]PLIEK	9	0	1706.070505	0.0020	0.0300
IEDTDKYDK[x]K	8	0	1253.613888	0.0020	0.0200
EASK[x]TLSKWR	3	0	1204.656362	0.0020	0.0200
RVEFK[x]MGNGK	4	0	1164.607305	0.0020	0.0200
GAFK[x]V	3	0	520.300908	0.0020	0.0100
LSFK[x]SIADVADMLEANDK	3	0	1965.971650	0.0019	0.0350
GSLEK[x]NWKEEYLR	4	0	1650.836493	0.0019	0.0250
AK[x]WSTAETLTNNK	1	0	1462.741537	0.0019	0.0250
TASQVNMQIARK[x]AVYMPLCDPGNK	11	0	2691.329365	0.0019	0.0450
LSLFSNK[x]ENELRQAVR	6	0	1903.027465	0.0019	0.0300
SEDYLPSK[x]YLDIDISK	7	0	1884.935588	0.0019	0.0300
QVARNELEK[x]LNFSSLK	8	0	1875.021318	0.0019	0.0300
GLGYPEDAIGK[x]TKLVK	10	0	1687.950789	0.0019	0.0300
DQKK[x]DKPK	3	0	985.555594	0.0019	0.0150
K[x]LARNILK	0	0	954.633783	0.0019	0.0150
SDISK[x]SSM	4	0	853.385092	0.0019	0.0150
IVK[x]SAKAK	2	0	843.554142	0.0019	0.0150
LEEIGVADQYK[x]VSKILEHK	10	0	2198.194577	0.0018	0.0350
M[x]PPKEDWEKYQKPVDTEEENDK	0	0	2734.243102	0.0018	0.0400
YK[x]EDTALRSEM	1	0	1341.623403	0.0018	0.0200
DVVAVGNDDTGTGASSFGVARK[x]LQR	21	0	2519.272705	0.0018	0.0450
K[x]VGQYIRQPQNVLVSETLER	0	0	2356.286176	0.0018	0.0350
TVYQISELESLLRSSHIITK[x]ELK	19	0	2686.490399	0.0017	0.0400
TLDSNSLTHEKIEFATITK[x]DTTK	18	0	2592.328152	0.0017	0.0400
INDTVGIK[x]ESDTGLAPISFWDVAADR	7	0	2789.387058	0.0017	0.0450
LNDPEDKYEALSK[x]HIIMFDCK	12	0	2565.224226	0.0017	0.0350
ELFDPIISDRHGGYK[x]PTDKHK	14	0	2452.249792	0.0017	0.0350
AVNIAFTQDQLLK[x]RAATYIHR	12	0	2428.333793	0.0017	0.0350
ILLDLVYAFIK[x]SNQATTSTDR	10	0	2368.263712	0.0017	0.0350
HIEVGDSVLVK[x]IITKEGVETR	10	0	2321.295344	0.0017	0.0350
VSGIRK[x]HFEQVINEK	5	0	1782.973979	0.0017	0.0250
QYQEVVK[x]QGDVLLNK	6	0	1759.946763	0.0017	0.0250
VYSEIPLSNATSLLYLENTK[x]ETEK	19	0	2741.400978	0.0017	0.0400
VRSEDYLPSK[x]YLDIDISK	9	0	2140.105099	0.0017	0.0300
EDLTDEEK[x]AASIAVEDEK	7	0	1990.921782	0.0017	0.0300
ASALGAINLQPLLMPSK[x]R	16	0	1879.071243	0.0017	0.0300
TTLFK[x]SELAQSK	4	0	1351.734665	0.0017	0.0200
VLTLELYK[x]K	7	0	1105.674641	0.0017	0.0150
NLTDETK[x]NK	6	0	1061.535250	0.0017	0.0150
AK[x]YASQKRP	1	0	1047.582476	0.0017	0.0150
DK[x]KASLLTR	1	0	1030.613439	0.0017	0.0150
NK[x]MVCK	1	0	778.382925	0.0017	0.0100
QIAIVVNQNWYCANTK[x]YVTGPK	15	0	2566.300107	0.0016	0.0350
AVELAAMNK[x]ANMQEVETEEFLR	8	0	2522.214389	0.0016	0.0350
MPGTLLPGPGKGYIGDPIK[x]FVR	18	0	2312.271383	0.0016	0.0350
FIRVSGSELVQK[x]YIGEGSR	11	0	2124.132649	0.0016	0.0300
NLNAPK[x]FSFISNVRPK	5	0	1831.010363	0.0016	0.0250
REAEAAK[x]DEQIEK	6	0	1515.752826	0.0015	0.0200
LNFSSLK[x]MKDAVK	6	0	1479.811862	0.0015	0.0200
IQFCLALHNDSIK[x]SMRYPMDAHK	12	0	2774.345349	0.0015	0.0350
S[x]SKSSLELANNAVKSNDIEK	0	0	2133.091236	0.0015	0.0300
GIDLK[x]SIAEKMNGASGAELK	4	0	2031.066940	0.0015	0.0300
C[x]SPSATLTHR	0	0	1128.534535	0.0015	0.0150
LENVKIYADLK[x]INEDSK	10	0	1991.057425	0.0015	0.0250
LKVELAK[x]QNLFVPTSDK	6	0	1929.093418	0.0015	0.0250
ILLDLVYAFIK[x]SNQATTSTDRQVK	10	0	2723.485647	0.0015	0.0350
GNIK[x]VLFATNRPNTLDEALMRPGR	3	0	2682.438655	0.0015	0.0350
Q[x]TVYQISELESLLRSSHIITK	0	0	2444.327369	0.0014	0.0300
RFCVGLQK[x]IEEIFK	7	0	1765.954825	0.0014	0.0200
FCVGLQKIEEIFK[x]K	12	0	1737.948678	0.0014	0.0200
K[x]NCKADAGITIAPR	0	0	1513.803419	0.0014	0.0200
SLGSGMDQEK[x]VLNK	9	0	1504.755469	0.0014	0.0200
NK[x]HCLIKMNHGTTTLAFR	1	0	2141.098527	0.0014	0.0250
VK[x]AMEVDEKPTERYSDIGGLSK	1	0	2451.231422	0.0014	0.0300
AVAVVVDPIQSVK[x]GKVVIDAFR	12	0	2309.346986	0.0014	0.0300
HYYSLRINYK[x]K	9	0	1483.793513	0.0014	0.0150
ILEFTK[x]YSNDK	5	0	1356.692468	0.0014	0.0150
TLLARAVAASLGVNFLK[x]VVSSAIVDK	16	0	2641.552939	0.0013	0.0350
ITIK[x]VHVSEVLGDIR	3	0	1677.977670	0.0013	0.0200
G[x]VFKNVSGNVLSEIK	0	0	1589.877628	0.0013	0.0200
VLNK[x]EHLEADFVTQVAVRR	3	0	2223.212290	0.0013	0.0250
SAPVSDCLSK[x]YPLLSSSCGSQSLK	9	0	2570.235514	0.0012	0.0300
VLK[x]LTLEAMDLEIVEKEHFK	2	0	2384.302404	0.0012	0.0250
HFEQVINEK[x]HEDALAK	8	0	1906.953636	0.0012	0.0200
SETMKYYLPK[x]GK	9	0	1443.743119	0.0012	0.0150
CGSPYIIEDSK[x]K	10	0	1395.670349	0.0012	0.0150
EGVETRIIPLK[x]K	10	0	1381.829229	0.0012	0.0150
NK[x]VLVKVHPEGK	1	0	1346.803351	0.0012	0.0150
GTTAVLK[x]EDIYK	6	0	1336.723767	0.0012	0.0150
K[x]REK	0	0	559.344165	0.0012	0.0050
CEDGVILALEKVVTSKLLK[x]PR	18	0	2367.355831	0.0012	0.0250
LFLLRSDYYMASTYTK[x]K	15	0	2099.076051	0.0012	0.0200
FLKTSK[x]TPPTAMLSSVR	5	0	1863.028712	0.0012	0.0200
LTIPLPLYPQGHPGGSEGGPK[x]LEFIK	20	0	2744.490007	0.0012	0.0300
IHAKSMAIDK[x]DIR	9	0	1496.813257	0.0012	0.0150
DEFSRK[x]EAGFIDDILIITPASK	5	0	2464.284838	0.0011	0.0250
IDVLFSK[x]IRLAYVYADMR	6	0	2172.176427	0.0011	0.0200
GEK[x]RWSELR	2	0	1159.609749	0.0011	0.0100
LQMSAMYK[x]K	7	0	1098.556519	0.0011	0.0100
K[x]SKTLQYFA	0	0	1084.591644	0.0011	0.0100
FVVFTPTLIDPELLDAQTKLWK[x]R	21	0	2729.515494	0.0011	0.0250
APPEILDISK[x]QLADYKAFEDSLR	9	0	2618.359059	0.0011	0.0250
DIGEPDSEAVFTISQSPFEK[x]PQK	19	0	2548.233196	0.0011	0.0250
SSLELANNAVKSNDIEK[x]AIDLYK	16	0	2534.322675	0.0011	0.0250
SLK[x]DECKQDIMFELGLLQER	2	0	2451.213662	0.0010	0.0200
MDK[x]EMAEADLDDDEPDLGEF	2	0	2283.903424	0.0010	0.0200
WK[x]TLSKESAR	1	0	1204.656362	0.0010	0.0100
DGIVLAAEK[x]K	8	0	1042.602207	0.0010	0.0100
M[x]FMTR	0	0	684.308705	0.0010	0.0050
K[x]DQKK	0	0	645.380940	0.0010	0.0050
GEIKK[x]AMVNIDTIDNK	4	0	1787.945046	0.0009	0.0150
VIGSELVQK[x]YVGEGAR	8	0	1703.920551	0.0009	0.0150
V[x]SPTGQITSTSARSGKK	0	0	1703.916525	0.0009	0.0150
TLDSNSLTHEK[x]IEFATITKDTTK	10	0	2592.328152	0.0009	0.0200
SDEINEVLNK[x]YQETQRQS	9	0	2180.034451	0.0008	0.0150
KPIGATWK[x]TTQLEEANSK	7	0	2001.053008	0.0008	0.0150
LLK[x]MQR	2	0	787.473787	0.0008	0.0050
NK[x]GTMK	1	0	677.353010	0.0008	0.0050
AHLDVQEKDQPK[x]K	11	0	1534.810280	0.0008	0.0100
TITDGK[x]IYVEVER	5	0	1521.803799	0.0008	0.0100
DVAKMK[x]LSLFSNK	5	0	1479.811862	0.0008	0.0100
AVAASLGVNFLK[x]VVSSAIVDK	11	0	2087.198937	0.0007	0.0150
EFEIIK[x]GVLCQFRR	5	0	1793.960971	0.0007	0.0100
YEALSK[x]HIIMFDCK	5	0	1753.853066	0.0007	0.0100
QEYALALQK[x]WDLSR	8	0	1719.894338	0.0007	0.0100
GNQK[x]VVK	3	0	771.460247	0.0007	0.0050
EVVELPLLSPERFVK[x]LGIDPPK	14	0	2474.414726	0.0007	0.0150
VLVK[x]VHPEGKYVVDISPDIDIK	3	0	2462.378342	0.0007	0.0150
IYADLKINEDSK[x]LAVNENLASSK	11	0	2534.322674	0.0007	0.0150
LDK[x]APTESYADIGGLESQIQEIK	2	0	2504.264495	0.0007	0.0150
FSFISNVRPK[x]LFAYPPKSVQPTAK	9	0	2721.500514	0.0006	0.0150
MIQDEAQK[x]LHVASDLDALISAALR	7	0	2607.368908	0.0006	0.0150
FK[x]LNYKPEEEYPDLSK	1	0	1998.993768	0.0006	0.0100
QETQYK[x]IDELVSNNEK	5	0	1936.937709	0.0006	0.0100
M[x]CSPSATLTHRTMTEK	0	0	1849.848383	0.0006	0.0100
HNFVGLFVELSK[x]LLVK	11	0	1842.076651	0.0006	0.0100
VGPGYVARSSCK[x]IVFR	11	0	1794.956220	0.0006	0.0100
VLK[x]TKDEGGPAGGLYI	2	0	1616.877294	0.0006	0.0100
EDCKSLK[x]R	6	0	1034.517826	0.0006	0.0050
K[x]SGNLPDADNSKSDISK	0	0	1774.869635	0.0006	0.0100
IRIGLHDDAYLDVCK[x]YYR	14	0	2269.131265	0.0006	0.0100
VYATMQKLQK[x]DLGQVLNK	9	0	2076.140043	0.0006	0.0100
NFGRDLK[x]LK	6	0	1089.629423	0.0006	0.0050
GTLK[x]VHTIR	3	0	1023.618860	0.0006	0.0050
HTVIK[x]TGLR	4	0	1023.618860	0.0006	0.0050
MSSK[x]DISSK	3	0	981.480047	0.0006	0.0050
DQELTEENVSISVIGK[x]DEK	15	0	2132.048371	0.0005	0.0100
TLVAHAVLK[x]VGSALVGSQTK	8	0	1978.157410	0.0005	0.0100
DK[x]MNFVILCR	1	0	1294.652534	0.0005	0.0050
QSK[x]ATREPNK	2	0	1157.615226	0.0005	0.0050
VVLKNK[x]GTMK	5	0	1116.668841	0.0005	0.0050
KCIK[x]IACWVVGSGDTIYDCVR	3	0	2499.207134	0.0005	0.0100
CEDGVILALEKVVTSK[x]LLKPR	15	0	2367.355831	0.0005	0.0100
VLTLELYK[x]KLR	7	0	1374.859801	0.0005	0.0050
TNSTDEKGTK[x]K	9	0	1207.604385	0.0005	0.0050
LALTKPKGTPGYGPLGVLPK[x]VGIR	19	0	2431.467763	0.0004	0.0100
EMKK[x]DSESTEEK	3	0	1439.644921	0.0004	0.0050
DEQIEK[x]IDTVIK	5	0	1429.766355	0.0004	0.0050
K[x]EDSSPCGYIIR	0	0	1423.676496	0.0004	0.0050
LLMK[x]LSSQNDDK	3	0	1390.712546	0.0004	0.0050
NKVLVK[x]VHPEGK	5	0	1346.803351	0.0004	0.0050
AELDKIGLSK[x]IR	9	0	1341.797930	0.0004	0.0050
YVQVEQRNK[x]PDER	8	0	1659.832802	0.0004	0.0050
DEPEETDVNK[x]YQK	9	0	1593.715773	0.0004	0.0050
ENEQKIK[x]TLSMEK	6	0	1576.812980	0.0004	0.0050
KDK[x]PKYEPPVPTR	2	0	1553.856502	0.0004	0.0050
GFICK[x]VVDKDGIR	4	0	1505.802358	0.0004	0.0050
ASK[x]VLELRAELDK	2	0	1470.840518	0.0004	0.0050
G[x]LGYPEDAIGKTK	0	0	1347.703366	0.0004	0.0050
ETLIFK[x]CIDMFIHK	5	0	1793.920748	0.0004	0.0050
WIEALRDIK[x]SMIADK	8	0	1787.960303	0.0003	0.0050
QVMEEKLDSK[x]NVQLAK	9	0	1858.982156	0.0003	0.0050
K[x]YIPNPVLVIIDVKPK	0	0	1835.128350	0.0003	0.0050
VELAK[x]QNLFVPTSDKEK	4	0	1945.051948	0.0003	0.0050
EFPDLGVLEGK[x]RIDRPGR	10	0	2053.106771	0.0003	0.0050
DAYVYSIVAIARIK[x]LISGK	13	0	2079.209109	0.0003	0.0050
TIPPLTTVK[x]GSDAAPQASKK	8	0	2009.115605	0.0002	0.0050
MPPK[x]EDWEKYQKPVDTEEENDK	3	0	2734.243102	0.0002	0.0050
MLLTEVHLLESK[x]VYHAIRNIPK	11	0	2603.462020	0.0002	0.0050
ELNLMDPK[x]VPEDIFKTHLEVAR	7	0	2593.357284	0.0002	0.0050
YPHGMTETLNTK[x]LGLGIAYQLR	11	0	2475.294296	0.0002	0.0050
IIYSDIDVDPVK[x]PEHVGKVVLK	11	0	2462.378342	0.0002	0.0050
SSGSSYPSLLQCLK[x]APVLSDSSCK	13	0	2570.235514	0.0002	0.0050
QPWAHGLLLENFNSAAEK[x]NHASIDK	17	0	2789.388396	0.0002	0.0050
LAAPQLVQMFIGDGAK[x]LVRDAFALAK	15	0	2742.525343	0.0002	0.0050
# precursors: 1
Precursor: 3374.8188	4	0.9965	0
K[x]IEIPLPNEVGR(0)	ATSAGPK[x]QTETINWLEK(6)	2.2100	3374.8084	138.0681
K[x]SGR(0)	K[x]NLLNPLIEDSRYGLQGPTWLVHK(0)	1.2950	3374.8461	138.0681
EKSLLAHK[x]GGHVVR(7)	K[x]EEPKSETLENFTR(0)	0.9400	3374.7945	138.0681
EEPK[x]SETLENFTR(3)	GVILYGAPGTGK[x]TLLAK(11)	0.8800	3374.7972	138.0681
EKSLLAHK[x]GGHVVR(7)	KEEPK[x]SETLENFTR(4)	0.8000	3374.7945	138.0681
EK[x]SLLAHKGGHVVR(1)	K[x]EEPKSETLENFTR(0)	0.7500	3374.7945	138.0681
VEPIPLINGEK[x]R(10)	ATSAGPK[x]QTETINWLEK(6)	0.7500	3374.8084	138.0681
K[x]YINRSYYHLR(0)	IDRK[x]IEFPPPSAEAR(3)	0.7400	3374.7886	138.0681
QDPK[x]K(3)	TIEAITFK[x]TDNHLSSTLEKLSFK(7)	0.7300	3374.7972	138.0681
DQPK[x]K(3)	TIEAITFK[x]TDNHLSSTLEKLSFK(7)	0.7100	3374.7972	138.0681
KDK[x]PK(2)	TIEAITFK[x]TDNHLSSTLEKLSFK(7)	0.7100	3374.8336	138.0681
SMIADK[x]HAIR(5)	GIGSYEK[x]QSEVSVGLRFIK(6)	0.7100	3374.8019	138.0681
AIDLYK[x]EVLNK(5)	IAGEHLSNGEK[x]PLLTPEK(10)	0.6950	3374.8336	138.0681
NLQVAK[x]SLDK(5)	DYVIQSDLMSAARK[x]VADLK(13)	0.6950	3374.8118	138.0681
FNLMVICKDK[x]K(9)	LTQLLSQIK[x]EEQGDIK(8)	0.6700	3374.8192	138.0681
EK[x]SLLAHKGGHVVR(1)	KEEPK[x]SETLENFTR(4)	0.6600	3374.7945	138.0681
EK[x]VLK(1)	LHSEK[x]VSLMDYLASSNISQLTGTK(4)	0.6600	3374.8005	138.0681
IDVLFSK[x]IR(6)	TIEAITFK[x]TDNHLSSTLEK(7)	0.6550	3374.8336	138.0681
KTVQYATK[x]R(7)	NWSK[x]IYDFPLFQGIFIR(3)	0.6550	3374.8178	138.0681
LENVK[x]IYADLK(4)	IAGEHLSNGEK[x]PLLTPEK(10)	0.6400	3374.8336	138.0681
