# Supplementary material for: ECL: an exhaustive search tool for the identification of cross-linked peptides using whole database
Source: BMC Bioinformatics. 2016 May 20;17:217. doi: 10.1186/s12859-016-1073-y (PMC4874008; doi:10.1186/s12859-016-1073-y)
Supplement: Additional file 5 — Kojak’s pre-selection list of PSMs only identified by ECL. (ZIP 5147 kb) [file 12859_2016_1073_MOESM5_ESM.zip › Kojak's pre-selection ranks of ECL only peptides/Kojak's detailed results/aleitner_M1012_006/diagnostic_6195.txt]

Scan: 6195
KYIPNPVLVIIDVK[x]PK	13	0	1835.128350	0.1575	2.5200
KDK[x]PK	2	0	614.375128	0.1440	0.7200
DQKK[x]DKPK	3	0	985.555594	0.1419	1.1350
DQK[x]KDKPK	2	0	985.555594	0.1381	1.1050
K[x]DKPK	0	0	614.375128	0.1280	0.6400
M[x]PPK	0	0	471.251517	0.1175	0.4700
DQKKDK[x]PK	5	0	985.555594	0.1119	0.8950
DQK[x]K	2	0	517.285985	0.1112	0.4450
DK[x]PK	1	0	486.280173	0.1112	0.4450
SETMK[x]YYLPK	4	0	1258.626702	0.0990	0.9900
DQPK[x]K	3	0	614.338744	0.0980	0.4900
DKK[x]DQK	2	0	760.407879	0.0892	0.5350
ENK[x]IQR	2	0	786.434760	0.0875	0.5250
K[x]INVKFFEK	0	0	1151.670224	0.0872	0.7850
YEVGAEYIK[x]K	8	0	1198.623334	0.0860	0.8600
LLENDIK[x]VMKSEFQR	6	0	1848.976678	0.0843	1.2650
KDQK[x]K	3	0	645.380940	0.0800	0.4000
QDPK[x]K	3	0	614.338744	0.0790	0.3950
ATAIGK[x]SSTAAK	5	0	1104.613831	0.0775	0.9300
IQYVGK[x]QDPK	5	0	1174.634566	0.0750	0.7500
DQPKK[x]VGQYIR	4	0	1330.735668	0.0750	0.8250
K[x]LEFPLPNEEAR	0	0	1441.756460	0.0737	0.8850
ESQLVDK[x]FFEKINVK	6	0	1822.982813	0.0730	1.0950
DHDLAPLYK[x]YLSENPK	8	0	1901.952241	0.0722	1.1550
ALTLK[x]TGPPGPPCGGK	4	0	1549.828571	0.0722	1.1550
NLLLQEK[x]GFPTPK	6	0	1483.839792	0.0704	0.9150
K[x]NVPK	0	0	584.364565	0.0700	0.3500
DEPEETDVNK[x]YQK	9	0	1593.715773	0.0673	0.8750
NEEK[x]K	3	0	646.328572	0.0670	0.3350
ENAINK[x]K	5	0	815.450075	0.0657	0.4600
F[x]MTRSEYDR	0	0	1203.534202	0.0656	0.5900
DQPK[x]KVGQYIR	3	0	1330.735668	0.0655	0.7200
GK[x]YYPLK	1	0	867.485399	0.0650	0.4550
ENEQK[x]IK	4	0	887.471202	0.0643	0.4500
K[x]EEPK	0	0	629.338410	0.0640	0.3200
V[x]NQIESQMAMAEK	0	0	1477.690428	0.0638	0.8300
LGVK[x]PPK	3	0	737.479921	0.0636	0.4450
M[x]FMTRSEYDR	0	0	1334.574681	0.0635	0.6350
YEVGAEYIK[x]KVIAR	8	0	1637.914013	0.0632	0.8850
VGIK[x]PPK	3	0	737.479921	0.0629	0.4400
ATAIGRASK[x]AAR	8	0	1171.678492	0.0613	0.7350
YEVGAEYIKK[x]VIAR	9	0	1637.914013	0.0607	0.8500
K[x]YIPNPVLVIIDVKPK	0	0	1835.128350	0.0606	0.9700
TKDAVVLGVEK[x]R	10	0	1313.766632	0.0604	0.7250
RNAEELSSYQK[x]K	10	0	1451.736786	0.0600	0.7200
DK[x]KDQK	1	0	760.407879	0.0600	0.3600
E[x]IINR	0	0	643.365291	0.0600	0.3000
AVILSDTKPVDK[x]K	11	0	1412.823808	0.0596	0.7750
ENK[x]IQRQR	2	0	1070.594434	0.0587	0.4700
ELK[x]K	2	0	516.327120	0.0587	0.2350
EKVLK[x]TK	4	0	844.538158	0.0586	0.4100
ISPGYDVYEGSFEK[x]EGK	13	0	1903.883889	0.0585	0.9950
EPPVYTPPKDK[x]K	10	0	1397.755400	0.0583	0.7000
Q[x]DRGKLVR	0	0	970.567161	0.0581	0.4650
EIK[x]EVIELPVK	2	0	1295.769988	0.0577	0.6350
LEFIK[x]VIPVEELK	4	0	1555.922455	0.0577	0.7500
ELLK[x]PSASVALQR	3	0	1410.819391	0.0577	0.7500
YQK[x]DEEWPPK	2	0	1318.619308	0.0570	0.5700
DKK[x]LIPIR	2	0	981.633448	0.0569	0.4550
IQYVGKQDPK[x]K	9	0	1302.729522	0.0568	0.6250
LALTK[x]PK	4	0	769.506134	0.0564	0.3950
EPPVYTPPK[x]DKK	8	0	1397.755400	0.0558	0.6700
TAALSARPAK[x]NIR	9	0	1367.799660	0.0558	0.7250
KLGVK[x]PPK	4	0	865.574877	0.0556	0.4450
DKK[x]ASLLTR	2	0	1030.613439	0.0556	0.5000
DAGK[x]DEFSR	3	0	1023.462090	0.0556	0.5000
SGVK[x]LENVK	3	0	972.560345	0.0556	0.5000
K[x]VNQIESQMAMAEK	0	0	1605.785384	0.0554	0.7750
EPPVYTPPK[x]DK	8	0	1269.660444	0.0550	0.6050
LDRK[x]LEFPLPNEEAR	3	0	1825.968559	0.0547	0.8200
LAHLSK[x]HPK	5	0	1029.608297	0.0544	0.4900
EK[x]ASFAR	1	0	807.423863	0.0543	0.3800
DEVLFNDK[x]PLPIEMK	7	0	1786.917438	0.0533	0.8000
LLMK[x]VALCANHADSVVK	3	0	1868.001115	0.0532	0.9050
NPELFLRVGIK[x]PPK	10	0	1606.955817	0.0529	0.7400
YK[x]VNLYK	1	0	926.522509	0.0529	0.3700
ENQEK[x]ISNNK	4	0	1202.589070	0.0525	0.5250
K[x]EPPVYTPPK	0	0	1154.633506	0.0520	0.5200
SRTLASLQK[x]R	8	0	1158.683243	0.0515	0.5150
K[x]REAEAAK	0	0	901.498083	0.0512	0.4100
M[x]SGYDR	0	0	727.295891	0.0508	0.3050
FFEK[x]INVK	3	0	1023.575269	0.0500	0.4000
LLVK[x]DR	3	0	742.470084	0.0500	0.3000
S[x]GYDR	0	0	596.255412	0.0500	0.2500
GVSK[x]DEK	3	0	761.391895	0.0493	0.3450
DEK[x]SGVK	2	0	761.391895	0.0493	0.3450
SAELYK[x]NPK	5	0	1048.555259	0.0483	0.4350
EDCKSLK[x]R	6	0	1034.517826	0.0481	0.3850
DYEQFGYFK[x]R	8	0	1351.619643	0.0475	0.4750
NK[x]YAIQLPLPPK	1	0	1380.812854	0.0471	0.5650
DAGK[x]DEFSRK	3	0	1151.557046	0.0470	0.4700
ENWK[x]YACK	3	0	1097.496365	0.0469	0.3750
AHLDVQEK[x]DQPK	7	0	1406.715325	0.0467	0.5600
EYLEK[x]NWKEGLSR	4	0	1650.836493	0.0465	0.6050
FVK[x]LGIDPPK	2	0	1112.659326	0.0465	0.4650
K[x]IEFPPPSAEAR	0	0	1340.708787	0.0463	0.5550
ELLVK[x]ASK	4	0	886.548722	0.0463	0.3700
EMK[x]K	2	0	534.283541	0.0463	0.1850
IEEIFK[x]K	5	0	905.522175	0.0457	0.3200
AK[x]SAKIVR	1	0	871.560288	0.0456	0.3650
K[x]LGVKPPK	0	0	865.574877	0.0456	0.3650
ELFEMARTK[x]K	8	0	1251.664481	0.0455	0.4550
IQYVGK[x]QDPKK	5	0	1302.729522	0.0455	0.5000
LK[x]ESQLVDKFFEK	1	0	1609.871482	0.0454	0.5900
ELLK[x]LK	3	0	742.495236	0.0450	0.2700
IVK[x]SAK	2	0	644.422076	0.0450	0.2700
ERK[x]PR	2	0	684.403070	0.0450	0.2250
EK[x]ASK	1	0	561.312197	0.0450	0.2250
K[x]GYQTIELDKK	0	0	1321.724101	0.0445	0.4900
KDWNACK[x]K	6	0	1048.512348	0.0444	0.3550
K[x]LARNILK	0	0	954.633783	0.0444	0.3550
VSGIRK[x]HFEQVINEK	5	0	1782.973979	0.0443	0.6650
D[x]RGKLVR	0	0	842.508589	0.0443	0.3100
TLPPELK[x]GEALGNSEHIR	6	0	1960.037693	0.0442	0.7950
DKPK[x]YEPPVPTRTGR	3	0	1739.931783	0.0437	0.6550
YK[x]NENLENIEDVQLR	1	0	1875.932566	0.0433	0.6500
EDVQSLK[x]LK	6	0	1058.597121	0.0433	0.3900
EK[x]ASKGSNDDEMK	1	0	1437.640504	0.0431	0.5600
EEFAEK[x]AVSVIQAR	5	0	1575.825595	0.0429	0.6000
LSVEALNSLTGEFK[x]GK	13	0	1691.909318	0.0428	0.6850
DAFALAK[x]EK	6	0	991.533798	0.0428	0.3850
SGFEK[x]IDLTRIVK	4	0	1504.861253	0.0427	0.5550
LENQRK[x]WR	5	0	1128.615169	0.0425	0.3400
YIPNPVLVIIDVK[x]PK	12	0	1707.033394	0.0420	0.6300
SGVKLENVK[x]IYADLK	8	0	1675.950788	0.0417	0.6250
FRKLGVK[x]PPK	6	0	1168.744388	0.0415	0.4150
EVIELPLK[x]NPELFLR	7	0	1809.039932	0.0413	0.6200
LK[x]GYQTIELDKK	1	0	1434.808159	0.0413	0.4950
RSK[x]VLDVR	2	0	971.587561	0.0413	0.3300
Q[x]EMK	0	0	534.247157	0.0413	0.1650
YYLPK[x]GK	4	0	867.485399	0.0407	0.2850
NELEK[x]LNFSSLKMK	4	0	1679.891560	0.0404	0.5650
ELIRAQEEVK[x]R	9	0	1369.767693	0.0400	0.4400
EKASK[x]GSNDDEMK	4	0	1437.640504	0.0396	0.5150
EK[x]TSNNTNR	1	0	1062.505347	0.0394	0.3550
YYEQK[x]IR	4	0	998.518484	0.0393	0.2750
EIK[x]QIK	2	0	757.469750	0.0392	0.2350
NELEK[x]LNFSSLK	4	0	1420.756126	0.0388	0.4650
EDGMK[x]ILMVNR	4	0	1304.658013	0.0386	0.4250
EWDSK[x]LK	4	0	904.465390	0.0386	0.2700
EASK[x]TLSKWR	3	0	1204.656362	0.0385	0.3850
DQIGEEK[x]TILQSLLQR	6	0	1870.015898	0.0384	0.6150
QDRGK[x]LVR	4	0	970.567161	0.0381	0.3050
TGRK[x]EPPVYTPPK	3	0	1468.803742	0.0381	0.4950
ETTEKK[x]IDK	5	0	1090.586949	0.0378	0.3400
ELLKLK[x]VELAK	5	0	1282.822356	0.0377	0.4150
EDMGSNDKASK[x]ER	10	0	1465.646650	0.0377	0.4900
QDLADATVETLK[x]AIEGK	11	0	1800.946820	0.0371	0.6300
DYGK[x]FLSAMHDLPVR	3	0	1747.871494	0.0370	0.5550
YVTGPK[x]NK	5	0	905.497023	0.0369	0.2950
MK[x]SLSEQYTER	1	0	1370.649950	0.0368	0.4050
L[x]KGYQTIELDKK	0	0	1434.808159	0.0367	0.4400
DEK[x]SGVKLENVK	2	0	1344.724827	0.0367	0.4400
EDVQSLKLK[x]YYEQK	8	0	1769.919882	0.0364	0.5100
DATDDK[x]R	5	0	819.372221	0.0364	0.2550
NLIRLAK[x]R	6	0	982.639929	0.0362	0.2900
TELFK[x]ASTSAK	4	0	1181.629146	0.0359	0.3950
AERK[x]AR	3	0	729.424532	0.0358	0.2150
ENEQK[x]IKTLSMEK	4	0	1576.812980	0.0358	0.4650
EDVQSLK[x]LKYYEQK	6	0	1769.919882	0.0357	0.5000
VLK[x]LTLEAMDLEIVEK	2	0	1843.037546	0.0356	0.5700
K[x]GAVEYEIYK	0	0	1198.623334	0.0355	0.3550
ENEQKIK[x]TLSMEK	6	0	1576.812980	0.0350	0.4550
IITK[x]EGVETR	3	0	1144.645129	0.0350	0.3500
TLLYGK[x]R	5	0	849.507194	0.0350	0.2450
K[x]YDK	0	0	552.290736	0.0350	0.1400
D[x]RGK	0	0	474.255021	0.0350	0.1400
EAGFIDDILIITPASK[x]EK	15	0	1959.056365	0.0347	0.6250
LYFYYILFFEK[x]CNR	10	0	1974.970140	0.0346	0.4850
MILELTNHLEELK[x]K	12	0	1709.938508	0.0346	0.4850
QDPK[x]KHLDAEVQK	3	0	1534.810280	0.0346	0.4500
DKPK[x]YEPPVPTR	3	0	1425.761546	0.0346	0.4150
SMAIDK[x]DIR	5	0	1047.538227	0.0344	0.3100
K[x]HGQLK	0	0	709.423471	0.0342	0.2050
GNECIVIGVERK[x]NVPK	11	0	1810.972260	0.0341	0.5450
MK[x]SDINAHK	1	0	1042.522913	0.0339	0.3050
KDKPK[x]YEPPVPTR	4	0	1553.856502	0.0338	0.4400
QDPKK[x]HLDAEVQK	4	0	1534.810280	0.0338	0.4400
PRK[x]QYSAK	2	0	976.545365	0.0338	0.2700
IEPLK[x]LKVLVQGLER	4	0	1734.076651	0.0337	0.5050
EIK[x]PNIRVALR	2	0	1307.803685	0.0336	0.3700
EDCK[x]SLK	3	0	878.416723	0.0336	0.2350
TK[x]INLIETLR	1	0	1199.723710	0.0335	0.3350
EIDMTCAREASK[x]TLSK	11	0	1838.886542	0.0334	0.5350
ELAAIKEDTEAVLK[x]R	13	0	1684.935865	0.0333	0.5000
YQATVMRGAFK[x]V	10	0	1369.717575	0.0333	0.4000
S[x]IMEYNGGSCVAMAGK	0	0	1673.721069	0.0331	0.5300
GILLYGPPGTGK[x]TLLAR	11	0	1726.014054	0.0329	0.5600
VLTLSLMEELHK[x]MDDR	11	0	1928.969875	0.0328	0.5250
EQVRDAGK[x]DEFSR	7	0	1535.732760	0.0327	0.4250
LLENDIKVMK[x]SEFQR	9	0	1848.976678	0.0327	0.4900
IDRK[x]IEFPPPSAEAR	3	0	1724.920885	0.0327	0.4900
VLVDMESMLVPK[x]PLINK	11	0	1925.072882	0.0326	0.5550
QIK[x]EIKEVIELPVK	2	0	1665.007573	0.0325	0.4550
SRK[x]VAQTTYK	2	0	1180.656362	0.0325	0.3250
FRK[x]LGVKPPK	2	0	1168.744388	0.0325	0.3250
TK[x]VVDR	1	0	716.418051	0.0325	0.1950
ESQLVDK[x]FFEK	6	0	1368.692468	0.0323	0.3550
IEDTDK[x]YDK	5	0	1125.518932	0.0322	0.2900
K[x]TREALMEFR	0	0	1279.670628	0.0320	0.3200
YYPLK[x]SMTEK	4	0	1258.626702	0.0320	0.3200
AK[x]NPMFALSR	1	0	1133.601493	0.0320	0.3200
NELEKLNFSSLK[x]MK	11	0	1679.891560	0.0318	0.4450
ATAIGK[x]SSTAAKTFLEK	5	0	1722.951515	0.0318	0.5400
TK[x]VVDRYADVIASIGLSR	1	0	1962.089727	0.0317	0.5700
EVLNK[x]GVSK	4	0	972.560345	0.0317	0.2850
QSK[x]ATREPNK	2	0	1157.615226	0.0315	0.3150
EK[x]RTFLR	1	0	948.550451	0.0314	0.2200
K[x]VGQYIR	0	0	862.502443	0.0314	0.2200
KIDK[x]EDMGSNDK	3	0	1378.639778	0.0313	0.3750
EDCK[x]SLKR	3	0	1034.517826	0.0313	0.2500
DLVKK[x]YDK	4	0	1007.565097	0.0313	0.2500
LVK[x]ER	2	0	643.401675	0.0310	0.1550
QVK[x]NR	2	0	643.376523	0.0310	0.1550
AELDKIGLSK[x]IR	9	0	1341.797930	0.0308	0.3700
IIPLK[x]K	4	0	710.505408	0.0308	0.1850
EIK[x]PNIR	2	0	868.513006	0.0307	0.2150
NEEK[x]LAEFDK	3	0	1221.587675	0.0305	0.3050
SWIGAYLAK[x]IPER	8	0	1502.824477	0.0304	0.3950
LMVEMEK[x]K	6	0	1006.519074	0.0300	0.2400
IVKSAK[x]AK	5	0	843.554142	0.0300	0.2400
LEFIKVIPVEELK[x]EIK	12	0	1926.144056	0.0297	0.4750
LVNFTAK[x]TLDLLGIFR	6	0	1820.055916	0.0297	0.4750
IK[x]ILFSDVKAMTTGLR	1	0	1792.027986	0.0297	0.4750
IEPLKLK[x]VLVQGLER	6	0	1734.076651	0.0297	0.4450
TSTSSMTAVPK[x]PLK	10	0	1446.775143	0.0296	0.4150
ELLK[x]LKVELAK	3	0	1282.822356	0.0295	0.3250
E[x]SLQRLLQGAR	0	0	1269.715268	0.0295	0.3250
DRGK[x]LVR	3	0	842.508589	0.0293	0.2050
IIPLK[x]KD	4	0	825.532346	0.0293	0.2050
NK[x]ADYYTNICDR	1	0	1531.672470	0.0292	0.3500
EK[x]WIAK	1	0	773.443537	0.0292	0.1750
F[x]ATLQK	0	0	706.401341	0.0292	0.1750
TMGK[x]NK	3	0	677.353010	0.0292	0.1750
LDPAGFYIGYK[x]ATSAGPK	10	0	1854.951515	0.0292	0.5250
NLNQIVNELDEEK[x]YK	12	0	1847.926420	0.0290	0.4350
EWDSKLK[x]DLR	6	0	1288.677488	0.0290	0.2900
LELK[x]K	3	0	629.411178	0.0290	0.1450
INVK[x]FFEK	3	0	1023.575269	0.0288	0.2300
SERDTALEK[x]YK	8	0	1338.677880	0.0286	0.3150
ILFSDVK[x]AMTTGLR	6	0	1550.848972	0.0286	0.4000
KNCK[x]ADAGITIAPR	3	0	1513.803419	0.0286	0.4000
DWNACK[x]K	5	0	920.417393	0.0286	0.2000
AK[x]TMTER	1	0	835.422145	0.0286	0.2000
SAKAK[x]NPMFALSR	4	0	1419.765584	0.0285	0.3700
NK[x]ELISVSAASK	1	0	1245.692803	0.0283	0.3400
LLK[x]PRVNNR	2	0	1108.682852	0.0283	0.2550
F[x]ATLQKSKR	0	0	1077.629423	0.0283	0.2550
SSK[x]VYISPK	2	0	1007.565097	0.0283	0.2550
M[x]SIMEYNGGSCVAMAGK	0	0	1804.761547	0.0282	0.4800
KDK[x]MNFVILCR	2	0	1422.747490	0.0282	0.3100
DLVK[x]KYDK	3	0	1007.565097	0.0281	0.2250
VLVDK[x]SRK	4	0	943.581415	0.0281	0.2250
SLDK[x]QMVEERVLK	3	0	1573.849698	0.0281	0.3650
YSLNSYDFK[x]K	8	0	1263.613496	0.0280	0.2800
K[x]DQKK	0	0	645.380940	0.0280	0.1400
NLNAPK[x]FSFISNVRPK	5	0	1831.010363	0.0278	0.4450
EISYPFK[x]RLDR	6	0	1422.761881	0.0277	0.3050
YSNDK[x]SIVNSM	4	0	1256.570643	0.0277	0.3050
ALGNFVASVLARLALTK[x]PK	16	0	1968.188317	0.0276	0.5250
M[x]ESLQRLLQGAR	0	0	1400.755746	0.0275	0.3300
VAIK[x]KGAVEYEIYK	3	0	1609.907866	0.0275	0.3850
K[x]PPVQPLAYK	0	0	1139.670224	0.0275	0.2750
K[x]IDK	0	0	502.311471	0.0275	0.1100
VISMEK[x]GGNMKEVFR	5	0	1723.874862	0.0273	0.4100
TAAVNIK[x]VR	6	0	970.592313	0.0272	0.2450
CIK[x]RLVK	2	0	915.568742	0.0271	0.1900
RGGDEWK[x]IEPLK	6	0	1426.756795	0.0271	0.3250
EEIQK[x]GDGGTDYVCVPK	4	0	1893.877753	0.0271	0.4600
NRLK[x]AYQGIYLMSIR	3	0	1825.003168	0.0270	0.4050
LSGVVEGIFQK[x]CYAK	10	0	1697.880996	0.0270	0.4050
DIK[x]VIMATNR	2	0	1159.638269	0.0270	0.2700
A[x]SLLKVNMENLIVTDLGK	0	0	1957.091700	0.0269	0.4850
VVGSEFVQK[x]YLGEGPR	8	0	1763.920551	0.0269	0.4300
EDMGSNDK[x]ASK	7	0	1180.502961	0.0268	0.2950
IITK[x]EGVETRIIPLK	3	0	1709.045018	0.0267	0.4000
TFLEK[x]R	4	0	792.449349	0.0267	0.1600
KDGIQDIMPSQAK[x]ELK	12	0	1799.945046	0.0266	0.4250
LK[x]AYQGIYLMSIR	1	0	1554.859144	0.0265	0.3450
EIQDEK[x]EAEAARK	5	0	1515.752826	0.0265	0.3450
K[x]GYQTIELDK	0	0	1193.629146	0.0265	0.2650
LILVDDEK[x]TSWIYK	7	0	1721.923907	0.0264	0.3700
SGVK[x]LENVKIYADLK	3	0	1675.950788	0.0263	0.3950
LNADVLGQLIK[x]K	10	0	1310.792119	0.0262	0.3150
VGCDRNK[x]YAIQLPLPPK	6	0	1968.061404	0.0262	0.4450
DIGKVVDK[x]CFGIK	7	0	1477.796212	0.0262	0.3400
IEVNIHRK[x]R	7	0	1163.688664	0.0261	0.2350
LAQFEK[x]EEYVSDPK	5	0	1681.819840	0.0261	0.3650
VVTSKLLK[x]PRVNNR	7	0	1622.994323	0.0261	0.3650
LLK[x]PR	2	0	625.427496	0.0260	0.1300
FQDILLGAGQAIK[x]AGNR	12	0	1770.973979	0.0259	0.4400
ASLLK[x]VNMENLIVTDLGK	4	0	1957.091700	0.0258	0.4650
IINRDIGK[x]VVDK	7	0	1368.808828	0.0258	0.3100
NCK[x]ADAGITIAPR	2	0	1385.708463	0.0258	0.3350
KLDVAK[x]R	5	0	828.518092	0.0257	0.1800
IIPLKK[x]D	5	0	825.532346	0.0257	0.1800
K[x]ATDDDR	0	0	819.372221	0.0257	0.1800
V[x]SPTGQITSTSARSGK	0	0	1575.821569	0.0256	0.4100
DEEWPPK[x]M	6	0	1030.442937	0.0256	0.2050
S[x]QARGFDR	0	0	935.457282	0.0256	0.2050
LLIFEK[x]QVR	5	0	1144.696771	0.0256	0.2300
VKAMEVDEK[x]PTER	8	0	1530.771118	0.0254	0.3300
VVTSK[x]LLKPRVNNR	4	0	1622.994323	0.0254	0.3550
EWLDKLGDK[x]GPAAAR	8	0	1625.852476	0.0253	0.3800
YEAKAIGSGSEPAK[x]SELVK	13	0	1963.026127	0.0250	0.4750
S[x]PTGQITSTSARSGK	0	0	1476.753161	0.0250	0.3750
SETMK[x]YYLPKGK	4	0	1443.743119	0.0250	0.3000
ILSGEQTVK[x]YDR	8	0	1407.735725	0.0250	0.3000
LMVEMEKK[x]LEK	7	0	1376.740675	0.0250	0.2750
FFEK[x]EDVQSLK	3	0	1368.692468	0.0250	0.2750
D[x]GIQDIMPSQAK	0	0	1301.628489	0.0250	0.3000
G[x]GLGYPEDAIGK	0	0	1175.582198	0.0250	0.3000
NIK[x]VIMATNR	2	0	1158.654253	0.0250	0.2500
LIEK[x]LELR	3	0	1012.628028	0.0250	0.2000
LGDK[x]GPAAAR	3	0	954.524630	0.0250	0.2500
K[x]QLATSLR	0	0	915.550117	0.0250	0.2000
VLVDK[x]SR	4	0	815.486459	0.0250	0.1750
ETTEK[x]K	4	0	734.380997	0.0250	0.1500
K[x]YINR	0	0	692.396924	0.0250	0.1250
INVK[x]K	3	0	600.395864	0.0250	0.1250
G[x]VFK	0	0	449.263798	0.0250	0.1000
LVPYLTK[x]LESKQR	6	0	1573.919099	0.0250	0.3250
MEILK[x]IHLEKVSK	4	0	1566.916655	0.0250	0.3250
ATAGPIIADKNCK[x]K	12	0	1485.797272	0.0246	0.3450
NEEKK[x]LMELFISK	4	0	1607.859201	0.0246	0.3200
TRLLENDIK[x]VMK	8	0	1458.822760	0.0246	0.2950
EEYVSDPK[x]EQM	7	0	1353.575786	0.0245	0.2700
LK[x]GYQTIELDK	1	0	1306.713204	0.0245	0.2700
EWDSK[x]LKDLR	4	0	1288.677488	0.0245	0.2450
IEDTDK[x]YDKK	5	0	1253.613888	0.0245	0.2450
VMCKNK[x]TDTK	5	0	1223.600166	0.0245	0.2450
K[x]ILGVAAEDK	0	0	1042.602207	0.0245	0.2450
GGVHVKLAHLSK[x]HPK	11	0	1606.941898	0.0243	0.3650
EK[x]VLKTK	1	0	844.538158	0.0243	0.1700
DIKSMIADK[x]HAIR	8	0	1496.813257	0.0242	0.3150
K[x]DGIQDIMPSQAK	0	0	1429.723444	0.0242	0.3150
DEKSGVK[x]LENVK	6	0	1344.724827	0.0242	0.2900
ASK[x]GSNDDEMK	2	0	1180.502961	0.0241	0.2650
K[x]IEFPSYRDR	0	0	1309.677823	0.0240	0.2400
TVQYATK[x]RSK	6	0	1180.656362	0.0240	0.2400
VVTSKLLK[x]PR	7	0	1139.738968	0.0240	0.2400
K[x]GEIR	0	0	601.354728	0.0240	0.1200
VLK[x]TK	2	0	587.400615	0.0240	0.1200
AK[x]SAK	1	0	503.306720	0.0240	0.1200
TTSK[x]VSIAK	3	0	933.549448	0.0239	0.2150
NEEEPTK[x]K	6	0	973.471593	0.0237	0.1900
I[x]INR	0	0	514.322703	0.0237	0.0950
LIPIRGTEVEK[x]ITIK	10	0	1709.045018	0.0237	0.3550
ELVSK[x]ASPIAGSEGK	4	0	1471.788150	0.0237	0.3550
K[x]ARQAAK	0	0	771.471479	0.0236	0.1650
VIGSELVQK[x]YVGEGAR	8	0	1703.920551	0.0234	0.3750
EWLDK[x]LGDKGPAAAR	4	0	1625.852476	0.0233	0.3500
KEPPVYTPPK[x]DK	9	0	1397.755400	0.0233	0.2800
AKYASQK[x]RP	6	0	1047.582476	0.0233	0.2100
DTTK[x]NK	3	0	705.365683	0.0233	0.1400
VISMEK[x]GGNMK	5	0	1192.594355	0.0232	0.2550
IVK[x]SAKAK	2	0	843.554142	0.0231	0.1850
NEEK[x]KLMELFISK	3	0	1607.859201	0.0231	0.3000
ESDK[x]APDLIELNR	3	0	1498.762664	0.0231	0.3000
SNPVFAENDEK[x]GEKR	10	0	1718.822295	0.0230	0.3450
ELAAIK[x]EDTEAVLKR	5	0	1684.935865	0.0230	0.3450
Q[x]DRGK	0	0	602.313592	0.0230	0.1150
M[x]EQKPEVDYSEK	0	0	1481.670742	0.0229	0.2750
K[x]TLEVLYLK	0	0	1105.674641	0.0228	0.2050
ETTEK[x]KIDK	4	0	1090.586949	0.0228	0.2050
LENVK[x]IYADLK	4	0	1304.733939	0.0227	0.2500
DPDDK[x]IVGLTR	4	0	1227.645855	0.0227	0.2500
M[x]SSKSSLELANNAVK	0	0	1577.808228	0.0227	0.3400
EIQDEK[x]EAEAAR	5	0	1387.657871	0.0225	0.2700
YDKK[x]DLVR	3	0	1035.571243	0.0225	0.1800
NWK[x]EGLSR	2	0	988.508981	0.0225	0.1800
K[x]DQK	0	0	517.285985	0.0225	0.0900
S[x]QAR	0	0	460.239372	0.0225	0.0900
VTQKK[x]PPVQPLAYK	4	0	1595.939834	0.0225	0.3150
EPNK[x]GSYRPYTAK	3	0	1509.757521	0.0223	0.2900
TMTEK[x]AR	4	0	835.422145	0.0221	0.1550
ILIDK[x]AR	4	0	827.522844	0.0221	0.1550
EAVLK[x]LK	4	0	799.516697	0.0221	0.1550
HPK[x]FEEILTRLR	2	0	1537.872820	0.0221	0.2650
CGSPYIIEDSK[x]K	10	0	1395.670349	0.0221	0.2650
K[x]IDKEDMGSNDK	0	0	1378.639778	0.0221	0.2650
LHQLRNK[x]ELISVSAASK	6	0	1893.079498	0.0221	0.3750
VNLYK[x]FREER	4	0	1352.720019	0.0220	0.2200
LVK[x]GR	2	0	571.380549	0.0220	0.1100
EEPK[x]SETLENFTR	3	0	1578.752492	0.0219	0.2850
K[x]FFAIDTANPIPVFTH	0	0	1816.951123	0.0219	0.3500
CEDGVILALEK[x]VVTSK	10	0	1759.938898	0.0219	0.3500
QSK[x]YTYDR	2	0	1059.498475	0.0219	0.1750
AEREK[x]ASK	4	0	917.492997	0.0219	0.1750
L[x]KGYQTIELDK	0	0	1306.713204	0.0218	0.2400
SSCK[x]IVFRSELQDK	3	0	1695.861321	0.0218	0.3050
ETEK[x]LAEER	3	0	1103.545814	0.0217	0.1950
ERK[x]PRR	2	0	840.504172	0.0217	0.1300
GK[x]LVRK	1	0	699.475505	0.0217	0.1300
EK[x]TSNNTNRTNSTDEK	1	0	1837.840123	0.0216	0.3450
GSLEK[x]NWKEEYLR	4	0	1650.836493	0.0215	0.2800
K[x]CLTDLEDEAPAK	0	0	1488.712937	0.0215	0.2800
EAADFIFDICGIAGIK[x]K	15	0	1866.954882	0.0215	0.3650
VAIKK[x]GAVEYEIYK	4	0	1609.907866	0.0214	0.3000
ASKGSNDDEMK[x]IDK	10	0	1536.708913	0.0214	0.3000
IEPLK[x]LK	4	0	839.547996	0.0214	0.1500
K[x]VIARLQSYDR	0	0	1347.762215	0.0214	0.2350
IDKNTWNSTLETAK[x]AK	13	0	1818.947489	0.0213	0.3400
K[x]IEFPSYR	0	0	1038.549782	0.0213	0.1700
DAVK[x]EAAR	3	0	858.455887	0.0213	0.1700
M[x]SER	0	0	521.226756	0.0213	0.0850
VLRQVMEEK[x]LDSK	8	0	1573.849698	0.0212	0.2750
MEILKIHLEK[x]VSK	9	0	1566.916655	0.0212	0.2750
ATPYRGYSK[x]PNER	8	0	1537.763667	0.0212	0.2750
SYLLQHREWDSK[x]LK	11	0	1801.947432	0.0211	0.2950
AIDLYK[x]EVLNKGVSK	5	0	1675.950788	0.0210	0.3150
G[x]LGYPEDAIGK	0	0	1118.560737	0.0209	0.2300
DTMNVDINAIK[x]K	10	0	1360.701983	0.0208	0.2500
LVPYLTKLESK[x]QR	10	0	1573.919099	0.0208	0.2700
ATAGPIIADK[x]NCK	9	0	1357.702317	0.0208	0.2700
ATAGPIIADK[x]NCKK	9	0	1485.797272	0.0207	0.2900
SSK[x]SSLELANNAVK	2	0	1446.767750	0.0207	0.2900
S[x]SKSSLELANNAVK	0	0	1446.767750	0.0207	0.2900
LNVYK[x]YR	4	0	954.528656	0.0207	0.1450
Y[x]FATLQK	0	0	869.464664	0.0207	0.1450
IK[x]LISGK	1	0	757.506134	0.0207	0.1450
AEQEELLSEK[x]VSTKK	9	0	1717.909710	0.0207	0.3100
TFHILEPK[x]EKSLLAHK	7	0	1890.072626	0.0206	0.3300
DTMNVDINAIKK[x]GEIR	11	0	1815.951192	0.0206	0.3300
EISYPFK[x]R	6	0	1038.549782	0.0206	0.1650
FFEK[x]INVKK	3	0	1151.670224	0.0206	0.1850
EK[x]ADAAFLR	1	0	1019.539945	0.0206	0.1850
K[x]ELFDCLKIMR	0	0	1451.762804	0.0205	0.2250
K[x]IIEEEGFTNR	0	0	1334.682966	0.0205	0.2250
EVLNKGVSK[x]DEK	8	0	1344.724827	0.0204	0.2450
VTQK[x]KPPVQPLAYK	3	0	1595.939834	0.0204	0.2850
EDK[x]EGVVNTIAFAIR	2	0	1660.878354	0.0203	0.3050
DTMNVDINAIK[x]KGEIR	10	0	1815.951192	0.0203	0.3250
SGNLPDADNSK[x]SDISKSSM	10	0	1951.879206	0.0203	0.3850
TLALK[x]YPGGGPGKTAILPVK	4	0	1980.177084	0.0203	0.4050
ASVVETVTLTK[x]VTQK	10	0	1602.919156	0.0200	0.3000
VLTLAMVK[x]R	7	0	1029.636817	0.0200	0.1800
IKTLSMEK[x]HTELR	7	0	1584.865682	0.0200	0.2600
LLMK[x]LSSQNDDK	3	0	1390.712546	0.0200	0.2400
DREISYPFK[x]R	8	0	1309.677823	0.0200	0.2000
EDALFK[x]NEEK	5	0	1221.587675	0.0200	0.2000
MK[x]DAVKEAAR	1	0	1117.591321	0.0200	0.2000
ELIRK[x]SLK	4	0	985.628363	0.0200	0.1600
P[x]RKQYSAK	0	0	976.545365	0.0200	0.1600
EK[x]SLLAHK	1	0	924.539219	0.0200	0.1600
K[x]QYSAKAK	0	0	922.523570	0.0200	0.1600
K[x]EKWIAK	0	0	901.538493	0.0200	0.1400
IK[x]ENQEK	1	0	887.471202	0.0200	0.1400
INYK[x]K	3	0	664.390778	0.0200	0.1000
V[x]GVFK	0	0	548.332206	0.0200	0.1000
QETQYK[x]IDELVSNNEK	5	0	1936.937709	0.0197	0.3150
DK[x]PKYEPPVPTRTGR	1	0	1739.931783	0.0197	0.2950
EDMGSNDK[x]ASKER	7	0	1465.646650	0.0196	0.2550
SETMKYYLPK[x]GK	9	0	1443.743119	0.0196	0.2350
LMVEMEK[x]KLEK	6	0	1376.740675	0.0195	0.2150
ELEAMK[x]LLRPR	5	0	1354.775421	0.0195	0.2150
LK[x]VLVQGLER	1	0	1153.718232	0.0195	0.1950
ATAIGKSSTAAK[x]TFLEK	11	0	1722.951515	0.0194	0.3300
TVQYATK[x]R	6	0	965.529382	0.0194	0.1550
GGDEWKIEPLK[x]LK	10	0	1511.834706	0.0192	0.2500
M[x]NSTEEIDLYNR	0	0	1483.661239	0.0192	0.2300
IDLTRIVK[x]SAK	7	0	1242.765906	0.0191	0.2100
QVARNELEK[x]LNFSSLK	8	0	1875.021318	0.0191	0.3050
LTQLLSQIK[x]EEQGDIK	8	0	1842.009751	0.0191	0.3050
K[x]GEKVEDAPENNSFR	0	0	1718.822296	0.0190	0.2850
LRNK[x]R	3	0	685.434703	0.0190	0.0950
K[x]INVK	0	0	600.395864	0.0190	0.0950
YEALSK[x]HIIMFDCK	5	0	1753.853066	0.0189	0.2650
HRENK[x]IQR	4	0	1079.594768	0.0188	0.1500
NK[x]ISWYTK	1	0	1038.549782	0.0188	0.1500
DTALEK[x]YK	5	0	966.502166	0.0188	0.1500
EASK[x]TLSK	3	0	862.475953	0.0188	0.1500
VNGVVFTNRPDEK[x]NR	12	0	1743.901545	0.0187	0.2800
VVGQLLEK[x]LKPLIEK	7	0	1706.070505	0.0187	0.2800
VPEDIFK[x]THLEVAR	6	0	1652.888526	0.0186	0.2600
K[x]AMVNIDTIDNKVATTM	0	0	1863.943328	0.0185	0.3150
FLHDK[x]NSDYK	4	0	1265.603994	0.0185	0.1850
KYDK[x]TEDDIK	3	0	1253.613888	0.0185	0.1850
DTTKNK[x]MVCK	5	0	1223.600166	0.0185	0.1850
ADYYYQAK[x]AK	7	0	1219.587284	0.0185	0.1850
VLKTK[x]DEGGPAGGLYI	4	0	1616.877294	0.0184	0.2950
M[x]SQARGFDR	0	0	1066.497761	0.0183	0.1650
HTVIK[x]TGLR	4	0	1023.618860	0.0183	0.1650
SLALTK[x]KDK	5	0	1002.607293	0.0183	0.1650
K[x]LDVAK	0	0	672.416990	0.0183	0.1100
ERDCTAYNIYDK[x]NK	11	0	1788.810014	0.0182	0.2550
K[x]NCKADAGITIAPR	0	0	1513.803419	0.0182	0.2550
DSYLIIDK[x]LPSEYDSR	7	0	1912.941734	0.0181	0.2900
VPFTAAITITGVK[x]TSTGGPK	12	0	1945.088332	0.0180	0.3600
EMKK[x]DSESTEEK	3	0	1439.644921	0.0179	0.2150
KTELFK[x]ASTSAK	5	0	1309.724101	0.0179	0.2150
LCIHK[x]NKLTNDETR	4	0	1740.894015	0.0179	0.2500
AEQEELLSEK[x]VSTK	9	0	1589.814754	0.0179	0.2500
YK[x]DAYVYSIVAIARIK	1	0	1872.050830	0.0178	0.2850
ETIDNAETMK[x]K	9	0	1278.612505	0.0177	0.1950
DFSK[x]TLPPELK	3	0	1273.691742	0.0177	0.1950
GSLEKNWK[x]EEYLR	7	0	1650.836493	0.0177	0.2300
E[x]MIAAQGIDEEDR	0	0	1475.656153	0.0177	0.2300
ESQLVDKFFEK[x]INVK	10	0	1822.982813	0.0177	0.2650
S[x]FLELTEVWGKPQK	0	0	1660.882380	0.0175	0.2450
ILFENPDEATK[x]R	10	0	1431.735725	0.0175	0.2100
YK[x]DGVILAADSR	1	0	1306.688051	0.0175	0.2100
LQK[x]YQATVMR	2	0	1236.664816	0.0175	0.1750
VVDK[x]DGIR	3	0	900.502835	0.0175	0.1400
QYQEVVK[x]QGDVLLNK	6	0	1759.946763	0.0173	0.2600
AEQEELLSEKVSTK[x]K	13	0	1717.909710	0.0173	0.2600
AHILRIHAK[x]SMAIDK	8	0	1702.966393	0.0173	0.2600
NIPK[x]ARASLTAAK	3	0	1339.793514	0.0173	0.2250
NKMVCK[x]IWK	5	0	1205.641245	0.0172	0.1550
EALEK[x]TEEK	4	0	1075.539667	0.0172	0.1550
QIKEIK[x]EVIELPVK	5	0	1665.007573	0.0171	0.2400
LK[x]PQDER	1	0	884.471536	0.0171	0.1200
IK[x]LISGKLDEAR	1	0	1341.797930	0.0171	0.2050
TSNNTNRTNSTDEK[x]GTK	13	0	1866.866670	0.0171	0.2900
MKDAVK[x]EAAR	5	0	1117.591321	0.0170	0.1700
K[x]GVVALVEDK	0	0	1056.617856	0.0170	0.1700
EK[x]VLK	1	0	615.395529	0.0170	0.0850
LTHEKSTMLEK[x]IK	10	0	1556.859536	0.0169	0.2200
DPEEEAEMMTK[x]ETTEK	10	0	1896.796787	0.0169	0.2700
EQK[x]PEVDYSEK	2	0	1350.630263	0.0168	0.1850
AVKPTDMEQFAFYK[x]	13	0	1673.812254	0.0168	0.2350
K[x]PTSELAIGASLEK	0	0	1442.797987	0.0168	0.2350
LFNLEPK[x]ILEEVPLR	6	0	1809.039932	0.0167	0.2500
NIPK[x]AR	3	0	697.423471	0.0167	0.1000
K[x]VADLK	0	0	672.416990	0.0167	0.1000
ASK[x]AAR	2	0	602.349976	0.0167	0.1000
KDSESTEEK[x]EAQAVQR	8	0	1833.870361	0.0166	0.2650
SAK[x]AKNPMFALSR	2	0	1419.765584	0.0165	0.2150
Y[x]FATLQKSKR	0	0	1240.692746	0.0165	0.1650
VYATMQK[x]LQK	6	0	1208.658670	0.0165	0.1650
AGDFQGLNEQLVSLFK[x]K	15	0	1892.999523	0.0165	0.2800
K[x]EAGFIDDILIITPASK	0	0	1830.013777	0.0165	0.2800
SLPPEEYDEK[x]LYNK	9	0	1723.830403	0.0164	0.2300
KEEPK[x]SETLENFTR	4	0	1706.847448	0.0164	0.2300
LIK[x]KSSEQANLYER	2	0	1677.904901	0.0164	0.2300
SAKGTK[x]R	5	0	746.439846	0.0164	0.1150
YTLYDQNDTK[x]EWLDK	9	0	1930.894787	0.0163	0.2450
M[x]SFLELTEVWGKPQK	0	0	1791.922859	0.0163	0.2450
D[x]GIQDIMPSQAKELKK	0	0	1799.945046	0.0162	0.2600
REDGMK[x]ILMVNR	5	0	1460.759115	0.0162	0.1950
LIK[x]K	2	0	500.368591	0.0162	0.0650
N[x]SIVSKYTQSTNNDDPK	0	0	1909.901659	0.0162	0.2750
YVQVEQRNK[x]PDER	8	0	1659.832802	0.0162	0.2100
IK[x]TLSMEKHTELR	1	0	1584.865682	0.0162	0.2100
TNTNNSILFAALSK[x]SLVR	13	0	1948.074078	0.0161	0.2900
LK[x]DLRFGNR	1	0	1117.635570	0.0161	0.1450
VSTKK[x]ILGVAAEDK	4	0	1457.845270	0.0161	0.2250
SMAIDK[x]DIRWELIAR	5	0	1815.966450	0.0160	0.2400
ELNLMDPK[x]VPEDIFK	7	0	1786.917438	0.0160	0.2400
SNPVFAENDEKGEK[x]R	13	0	1718.822295	0.0160	0.2400
EERFK[x]LNVYK	4	0	1324.713873	0.0160	0.1600
LILTENIK[x]TK	7	0	1171.717563	0.0160	0.1600
DRLK[x]K	3	0	658.412573	0.0160	0.0800
LEK[x]VR	2	0	643.401675	0.0160	0.0800
DLVK[x]K	3	0	601.379880	0.0160	0.0800
M[x]SQAR	0	0	591.279850	0.0160	0.0800
GK[x]SALSTLNGFVEELK	1	0	1691.909318	0.0159	0.2550
LKK[x]TLEVLYLK	2	0	1346.853655	0.0159	0.1750
TLSMEK[x]HTELR	5	0	1343.686669	0.0159	0.1750
NDGTIVIRK[x]LEETDVAK	8	0	1900.026461	0.0159	0.2700
EIIRTSTSSMTAVPK[x]PLK	14	0	1958.086949	0.0158	0.2850
EVLNK[x]GVSKDEK	4	0	1344.724827	0.0158	0.1900
K[x]QYSAK	0	0	723.391504	0.0158	0.0950
VK[x]AMEVDEKPTER	1	0	1530.771118	0.0158	0.2050
EPLK[x]EVVQFVGSR	3	0	1486.814306	0.0158	0.2050
LDEARELLVK[x]ASK	9	0	1470.840518	0.0158	0.2050
QYTVGQGYTK[x]AAWFEK	9	0	1875.915465	0.0156	0.2500
IDK[x]NTWNSTLETAKAK	2	0	1818.947489	0.0156	0.2500
GYSK[x]PNER	3	0	949.461699	0.0156	0.1250
K[x]LEFPLPNEEARVGILR	0	0	1980.115548	0.0156	0.2650
IDKK[x]TTEEK	3	0	1090.586949	0.0156	0.1400
VK[x]VIAATNR	1	0	970.592313	0.0156	0.1400
LLENDIK[x]VMK	6	0	1201.673984	0.0155	0.1550
SGFEK[x]IDLTR	4	0	1164.613831	0.0155	0.1550
NKLLK[x]VTVSK	4	0	1128.722984	0.0155	0.1550
AEAKDVAK[x]MK	7	0	1089.585175	0.0155	0.1550
FNLMVICK[x]DKK	7	0	1394.741343	0.0155	0.1700
N[x]STEEIDLYNR	0	0	1352.620760	0.0155	0.1700
IDK[x]EDMGSNDK	2	0	1250.544822	0.0155	0.1700
VGK[x]SAVIKTSTR	2	0	1245.740419	0.0154	0.1850
IEVEVYK[x]ITTGDR	6	0	1521.803799	0.0154	0.2000
RVATEK[x]DFLDAVQK	5	0	1618.867791	0.0154	0.2150
VSTK[x]KILGVAAEDK	3	0	1457.845270	0.0154	0.2150
KDYTMAQPEFFK[x]AVR	11	0	1829.913356	0.0153	0.2300
K[x]IEIPLPNEVGRMEILK	0	0	1978.128419	0.0153	0.2600
K[x]ACIIFFDEIDAIGGAR	0	0	1894.961028	0.0153	0.2600
ATK[x]QSKYTYDR	2	0	1359.678214	0.0150	0.1650
TEPK[x]AVDEEMK	3	0	1275.601607	0.0150	0.1650
VMK[x]EDNLILR	2	0	1229.680131	0.0150	0.1500
GGDWERK[x]NR	6	0	1116.542400	0.0150	0.1350
FATLQK[x]SKR	5	0	1077.629423	0.0150	0.1350
LK[x]PQDERTQEERNR	1	0	1797.908083	0.0150	0.2100
LCIHKNK[x]LTNDETR	6	0	1740.894015	0.0150	0.2100
S[x]TLDLNHLADLYDR	0	0	1644.810672	0.0150	0.2100
EIINRDIGK[x]VVDK	8	0	1497.851416	0.0150	0.1950
P[x]FGNTHNK	0	0	913.440572	0.0150	0.1200
K[x]MQE	0	0	534.247157	0.0150	0.0600
E[x]EMIAAQGIDEEDR	0	0	1604.698741	0.0146	0.2050
KDK[x]PKYEPPVPTR	2	0	1553.856502	0.0146	0.1900
GTTAVLK[x]EDIYK	6	0	1336.723767	0.0146	0.1750
TMGK[x]NKVLVK	3	0	1116.668841	0.0145	0.1450
EHFK[x]ELVSK	3	0	1115.597456	0.0144	0.1300
LLVK[x]DRIDK	3	0	1098.676036	0.0144	0.1300
EDTEAVLK[x]R	7	0	1059.555986	0.0144	0.1300
SLYFATPGNTSFK[x]TDM	12	0	1778.818457	0.0144	0.2300
VLK[x]TKDEGGPAGGLYI	2	0	1616.877294	0.0144	0.2300
ARIEVEVYK[x]ITTGDR	8	0	1748.942012	0.0143	0.2150
QYSAK[x]AK	4	0	794.428614	0.0143	0.1000
LESK[x]QR	3	0	759.423863	0.0142	0.0850
IEASK[x]GLIDRMSTNLR	4	0	1802.967176	0.0141	0.2250
P[x]FGNTHNKFK	0	0	1188.603937	0.0140	0.1400
YPGGGPGK[x]TAILPVK	7	0	1453.829229	0.0140	0.2100
YEAK[x]AIGSGSEPAKSELVK	3	0	1963.026127	0.0139	0.2650
FCVGLQKIEEIFK[x]K	12	0	1737.948678	0.0139	0.1950
LEEIGVADQYK[x]VSK	10	0	1577.830012	0.0139	0.1950
LGISATALSPEEK[x]K	12	0	1442.797987	0.0139	0.1950
LKYYEQK[x]IR	6	0	1239.697497	0.0139	0.1250
AK[x]YASQKRP	1	0	1047.582476	0.0139	0.1250
IDVEESIAGYQLARSK[x]R	15	0	1934.022044	0.0138	0.2350
ARQAAK[x]ASVVETVTLTK	5	0	1772.015506	0.0138	0.2350
LVRDAFALAK[x]EK	9	0	1359.787367	0.0138	0.1650
AEAK[x]DVAK	3	0	830.449740	0.0137	0.1100
K[x]LAR	0	0	486.327789	0.0137	0.0550
K[x]VTSKLLEQEESAEK	0	0	1717.909710	0.0137	0.2050
EEYLRAAK[x]ASR	7	0	1292.683635	0.0136	0.1500
GEK[x]VEDAPENNSFR	2	0	1590.727340	0.0136	0.1900
LFAYPPK[x]SVQPTAK	6	0	1545.855441	0.0136	0.1900
LLRPRK[x]R	5	0	937.629701	0.0136	0.0950
R[x]KQYSAK	0	0	879.492606	0.0136	0.0950
LVK[x]GRQD	2	0	814.466059	0.0136	0.0950
GNQK[x]VVK	3	0	771.460247	0.0136	0.0950
DLKLK[x]WSDER	4	0	1288.677488	0.0135	0.1350
K[x]NTEDIEMTA	0	0	1150.517549	0.0135	0.1350
QKSLEK[x]TLVPYLR	5	0	1573.919099	0.0135	0.1750
NGYPMPCDVLAK[x]R	11	0	1519.727481	0.0135	0.1750
VATEK[x]DFLDAVQK	4	0	1462.766689	0.0135	0.1750
HNNHMAK[x]VLTLELYK	6	0	1809.955886	0.0133	0.2000
QSK[x]YTYDRGTTAVLK	2	0	1729.899815	0.0133	0.2000
DCTAYNIYDK[x]NK	9	0	1503.666324	0.0133	0.1600
K[x]ILFENPDEATK	0	0	1403.729579	0.0133	0.1600
LESK[x]QRIFR	3	0	1175.677431	0.0133	0.1200
KINVK[x]FFEK	4	0	1151.670224	0.0133	0.1200
IQK[x]ENR	2	0	786.434760	0.0133	0.0800
DVAK[x]MK	3	0	690.373411	0.0133	0.0800
LVPYLTK[x]LESK	6	0	1289.759425	0.0132	0.1450
LILVDDEKTSWIYK[x]NK	13	0	1964.061785	0.0131	0.2100
MPLLQSSVALLGQK[x]IR	13	0	1753.028320	0.0131	0.2100
ALTCK[x]MPGTLLPGPGK	4	0	1639.878887	0.0131	0.2100
LVK[x]ERQAR	2	0	998.598459	0.0131	0.1050
QAREK[x]VLK	4	0	970.592313	0.0131	0.1050
ILFENPDEATK[x]RK	10	0	1559.830681	0.0131	0.1700
ELFDCLK[x]IMR	6	0	1323.667849	0.0130	0.1300
SAK[x]AK	2	0	503.306720	0.0130	0.0650
QNTPVLFDSK[x]EAVLKLK	9	0	1929.093418	0.0129	0.2200
EMK[x]KDSESTEEK	2	0	1439.644921	0.0129	0.1550
YTQSTNNDDPK[x]K	10	0	1409.642221	0.0129	0.1550
EFPDLGVLEGK[x]R	10	0	1358.719350	0.0129	0.1550
TLFRK[x]EK	4	0	920.544305	0.0129	0.0900
FK[x]LNVYK	1	0	910.527595	0.0129	0.0900
FAASK[x]EK	4	0	779.417716	0.0129	0.0900
SQDISINGNSKK[x]EEPK	11	0	1772.890370	0.0128	0.2050
AMVNIDTIDNK[x]VATTM	10	0	1735.848372	0.0128	0.2050
YDK[x]TEDDIK	2	0	1125.518932	0.0128	0.1150
AMEVDEK[x]PTER	6	0	1303.607753	0.0127	0.1400
DFLDAVQK[x]VVK	7	0	1260.707726	0.0127	0.1400
QLADYK[x]AFEDSLR	5	0	1554.767750	0.0127	0.1650
QNTPVLFDSKEAVLK[x]LK	14	0	1929.093418	0.0126	0.2150
IQFCLALHNDSIK[x]SMR	12	0	1931.970877	0.0125	0.2000
IRIAYASVVYIADK[x]YK	13	0	1872.050830	0.0125	0.2000
STELQIGVVEDDK[x]PFR	12	0	1831.931505	0.0125	0.2000
ETLIFK[x]CIDMFIHK	5	0	1793.920748	0.0125	0.1750
AVK[x]PTDMEQFAFYK	2	0	1673.812254	0.0125	0.1750
SNPVFAENDEK[x]GEK	10	0	1562.721193	0.0125	0.1750
LLEK[x]LEIK	3	0	984.621882	0.0125	0.1000
VMCK[x]NK	3	0	778.382925	0.0125	0.0750
SLK[x]R	2	0	502.322703	0.0125	0.0500
LEEAMK[x]ITTDAFTSAGER	5	0	1968.946163	0.0125	0.2250
TLLAK[x]AVANQTSATFLR	4	0	1804.020592	0.0124	0.2100
IVRTLIDK[x]FSGEK	7	0	1504.861253	0.0123	0.1600
S[x]ERDTALEKYK	0	0	1338.677880	0.0123	0.1350
QGSATVGLVSK[x]THAVLVALK	10	0	1978.157410	0.0123	0.2450
MVTLK[x]DVGPPQPGPGIYR	4	0	1924.023961	0.0122	0.2200
YLHQSLK[x]YK	6	0	1178.644738	0.0122	0.1100
VSGSELVQK[x]YIGEGSR	8	0	1707.879080	0.0122	0.1950
TFANLVSSTLYEK[x]R	12	0	1627.856893	0.0121	0.1700
M[x]SERDTALEKYK	0	0	1469.718358	0.0121	0.1450
EK[x]ADAAFLRLVK	1	0	1359.787367	0.0121	0.1450
M[x]STLDLNHLADLYDR	0	0	1775.851150	0.0120	0.1800
LISGK[x]LDEAR	4	0	1100.618917	0.0120	0.1200
LVSK[x]TSFLTNASNNLAIR	3	0	1948.074078	0.0119	0.2150
VLTLELYK[x]KLR	7	0	1374.859801	0.0118	0.1300
ILEFTK[x]YSNDK	5	0	1356.692468	0.0118	0.1300
D[x]YTMAQPEFFKAVR	0	0	1701.818400	0.0118	0.1650
ATLTGMK[x]IDVLFSK	6	0	1522.842826	0.0118	0.1650
AANVLAFQSTTK[x]TLALK	11	0	1776.014446	0.0118	0.2000
DELWK[x]NDDQLTYTYK	4	0	1930.894787	0.0117	0.1750
KGEK[x]VEDAPENNSFR	3	0	1718.822296	0.0117	0.1750
V[x]PTFANFHTPIFIAK	0	0	1701.924185	0.0117	0.1750
AIDLYKEVLNK[x]GVSK	10	0	1675.950788	0.0117	0.1750
MSSK[x]SSLELANNAVK	3	0	1577.808228	0.0117	0.1750
LRTFHILEPK[x]EK	9	0	1509.866674	0.0117	0.1400
SNDIEK[x]AIDLYK	5	0	1407.724493	0.0117	0.1400
GDVAASILDK[x]YR	9	0	1306.688052	0.0117	0.1400
K[x]GINIDQSSNSK	0	0	1289.657479	0.0117	0.1400
Q[x]SRQETQYK	0	0	1166.567944	0.0117	0.1050
LLK[x]MQR	2	0	787.473787	0.0117	0.0700
YTENIYPPK[x]K	8	0	1251.649881	0.0115	0.1150
IEASK[x]GLIDR	4	0	1100.618917	0.0115	0.1150
EVPAVQVTAAFLYNYK[x]R	15	0	1968.046805	0.0115	0.1950
NEEGIIEFTK[x]TPNDTQK	9	0	1962.953358	0.0115	0.1950
ILAHREFPDLGVLEGK[x]R	15	0	1949.084584	0.0115	0.1950
EFEIIK[x]GVLCQFRR	5	0	1793.960971	0.0114	0.1600
YEYQKLK[x]ESQLVDK	6	0	1769.919882	0.0114	0.1600
LK[x]PLIEKGGDWERK	1	0	1667.935808	0.0114	0.1600
NKTDTK[x]TIEAITFK	5	0	1608.872208	0.0114	0.1600
IK[x]YEYQK	1	0	970.512337	0.0114	0.0800
LVRK[x]CIK	3	0	915.568742	0.0114	0.0800
LCIHK[x]NK	4	0	911.501059	0.0114	0.0800
K[x]VADLKK	0	0	800.511946	0.0114	0.0800
EDALFKNEEK[x]K	9	0	1349.682631	0.0114	0.1250
SLEK[x]TLVPYLR	3	0	1317.765572	0.0114	0.1250
LGSTAIGVK[x]TK	8	0	1073.644403	0.0114	0.1250
K[x]DYTMAQPEFFKAVR	0	0	1829.913356	0.0113	0.1700
DVEFLHSDK[x]IDTIVK	8	0	1757.919882	0.0113	0.1700
QAAK[x]ASVVETVTLTK	3	0	1544.877294	0.0113	0.1700
YYK[x]PDLTIDEAVRIMK	2	0	1954.023292	0.0113	0.1800
LAHLSKHPK[x]FEEILTR	8	0	1918.078772	0.0113	0.1800
D[x]VPTFANFHTPIFIAK	0	0	1816.951123	0.0113	0.1800
S[x]RQETQYK	0	0	1038.509372	0.0113	0.0900
QVK[x]R	2	0	529.333601	0.0113	0.0450
KAMVNIDTIDNK[x]VATTM	11	0	1863.943328	0.0112	0.1900
VSK[x]ILEHKEIMLR	2	0	1594.922802	0.0112	0.1450
YYIIMGLQASK[x]LR	10	0	1554.859144	0.0112	0.1450
K[x]VPDKLIDASTVK	0	0	1412.823808	0.0112	0.1450
WSTAETLTNNK[x]IDR	10	0	1647.821570	0.0111	0.1550
VMCK[x]NKTDTK	3	0	1223.600166	0.0110	0.1100
SMIADK[x]HAIR	5	0	1140.607305	0.0110	0.1100
QEMK[x]K	3	0	662.342113	0.0110	0.0550
ITTGDRLILTENIK[x]TK	13	0	1815.046470	0.0109	0.1750
DWNACKK[x]ELLK	6	0	1403.723052	0.0109	0.1200
E[x]QKPEVDYSEK	0	0	1350.630263	0.0109	0.1200
K[x]APNTVYAVQFLEAVYK	0	0	1940.040658	0.0109	0.1850
VLNKGDSGEMSLQKLFK[x]	16	0	1893.002891	0.0109	0.1850
DNSSDLQK[x]LLMK	7	0	1390.712547	0.0108	0.1300
AELDK[x]IGLSKIR	4	0	1341.797930	0.0108	0.1300
LDVAK[x]R	4	0	700.423137	0.0108	0.0650
DVAK[x]MKLSLFSNK	3	0	1479.811862	0.0108	0.1400
SQK[x]ALDTLFSAIR	2	0	1448.798656	0.0108	0.1400
AVNIAFTQDQLLK[x]R	12	0	1615.904510	0.0107	0.1500
IEFATITK[x]DTTKNK	7	0	1608.872208	0.0107	0.1500
RK[x]QYSAK	1	0	879.492606	0.0107	0.0750
V[x]PTFANFHTPIFIAKR	0	0	1858.025287	0.0106	0.1700
IQK[x]ENRHK	2	0	1051.588622	0.0106	0.0850
TK[x]DSLEAR	1	0	918.477014	0.0106	0.0850
FATLQKSK[x]R	7	0	1077.629423	0.0106	0.0950
E[x]IINRDIGK	0	0	1056.592704	0.0106	0.0950
M[x]PFGNTHNK	0	0	1044.481051	0.0106	0.0950
FVIHQEENK[x]R	8	0	1298.673071	0.0105	0.1050
FNLMVICK[x]DK	7	0	1266.646388	0.0105	0.1050
YK[x]EDTALRSEM	1	0	1341.623403	0.0105	0.1150
K[x]SGFEKIDLTR	0	0	1292.708787	0.0105	0.1150
SAK[x]IVRTLIDK	2	0	1242.765906	0.0105	0.1150
GITVLK[x]PDDDK	5	0	1199.639709	0.0105	0.1150
ELEAMK[x]LLRPRK	5	0	1482.870377	0.0104	0.1250
LSLFSNK[x]ENELR	6	0	1448.762272	0.0104	0.1250
IEFATITK[x]DTTK	7	0	1366.734330	0.0104	0.1250
GGDEWK[x]IEPLKLK	5	0	1511.834706	0.0104	0.1350
D[x]VPTFANFHTPIFIAKR	0	0	1973.052225	0.0103	0.1750
DDINLDEASAMAVK[x]FLSK	13	0	1965.971650	0.0103	0.1850
NK[x]PDERFNTGVVNVR	1	0	1743.901545	0.0100	0.1500
VISMEKGGNMK[x]EVFR	10	0	1723.874862	0.0100	0.1500
FFEKINVK[x]K	7	0	1151.670224	0.0100	0.0900
WSDERYLHQSLK[x]YK	11	0	1851.926697	0.0100	0.1400
K[x]EEPKSETLENFTR	0	0	1706.847448	0.0100	0.1400
EYLEKNWK[x]EGLSR	7	0	1650.836493	0.0100	0.1300
FFEK[x]EDVQSLKLK	3	0	1609.871482	0.0100	0.1300
AVILSDTK[x]PVDKK	7	0	1412.823808	0.0100	0.1300
TTLFK[x]SELAQSK	4	0	1351.734665	0.0100	0.1200
LK[x]KTLEVLYLK	1	0	1346.853655	0.0100	0.1100
MVILNK[x]DGMER	5	0	1304.658013	0.0100	0.1100
IMK[x]LCFDELK	2	0	1295.661702	0.0100	0.1000
MEILK[x]IHLEK	4	0	1252.721266	0.0100	0.1000
GIDLK[x]SIAEK	4	0	1072.612770	0.0100	0.1000
YK[x]EDTALR	1	0	994.508312	0.0100	0.0800
DK[x]KLIPIR	1	0	981.633448	0.0100	0.0800
YASQK[x]RP	4	0	848.450409	0.0100	0.0700
LRWK[x]R	3	0	757.471088	0.0100	0.0500
NK[x]TDTK	1	0	705.365683	0.0100	0.0600
FSGEK[x]K	4	0	694.364957	0.0100	0.0600
SAK[x]GTK	2	0	590.338744	0.0100	0.0600
RK[x]GTK	1	0	588.370711	0.0100	0.0500
YDK[x]K	2	0	552.290736	0.0100	0.0400
SGNLPDADNSKSDISK[x]SSM	15	0	1951.879206	0.0097	0.1850
LGIDPPK[x]GIMLYGPPGTGK	6	0	1910.033463	0.0097	0.1850
HNNHMAKVLTLELYK[x]K	14	0	1938.050842	0.0097	0.1550
GIDWREALEK[x]TEEK	9	0	1702.852533	0.0096	0.1350
EPPFAPIESAK[x]R	10	0	1340.708787	0.0096	0.1150
KELFDCLK[x]IMR	7	0	1451.762804	0.0095	0.1050
YQK[x]DEEWPPKM	2	0	1449.659787	0.0095	0.1050
LDRK[x]IEFPSYR	3	0	1422.761881	0.0095	0.1050
VLTLELYKK[x]LR	8	0	1374.859801	0.0095	0.1050
GTLK[x]VHTIRLR	3	0	1292.804020	0.0095	0.1050
IKYEYQK[x]LK	6	0	1211.691351	0.0094	0.0850
IDVLFSK[x]IR	6	0	1089.654575	0.0094	0.0850
YPMDAHK[x]SELEGVEEAR	6	0	1959.899550	0.0094	0.1600
EAEAARK[x]K	6	0	901.498083	0.0094	0.0750
SFEQK[x]VMKEDNLILR	4	0	1848.976679	0.0093	0.1400
FLSK[x]TLDSNSLTHEK	3	0	1718.883832	0.0093	0.1400
NLSNVVEISGK[x]GVFV	10	0	1560.851081	0.0093	0.1400
YK[x]DAYVYSIVAIAR	1	0	1630.871817	0.0093	0.1300
LK[x]VELAK	1	0	799.516697	0.0093	0.0650
K[x]ALSSLK	0	0	745.469750	0.0093	0.0650
E[x]IINRDIGKVVDK	0	0	1497.851416	0.0092	0.1200
DVAKMK[x]LSLFSNK	5	0	1479.811862	0.0092	0.1200
TK[x]DEGGPAGGLYI	1	0	1276.629872	0.0092	0.1200
TLALK[x]YPGGGPGK	4	0	1257.708061	0.0092	0.1200
GVMTLGFDLIK[x]R	10	0	1348.753625	0.0092	0.1100
MRK[x]LAR	2	0	773.469370	0.0092	0.0550
SLEK[x]TLVPYLRISQAVR	3	0	1972.146846	0.0091	0.1550
DSESTEEK[x]EAQAVQRAR	7	0	1932.913617	0.0091	0.1550
K[x]SSEQANLYER	0	0	1323.641830	0.0091	0.1000
VIPVEELK[x]EIK	7	0	1295.769988	0.0091	0.1000
GGDEWK[x]IEPLK	5	0	1270.655693	0.0091	0.1000
ATPYRGYSK[x]PNERATK	8	0	1837.943407	0.0091	0.1450
KVTSK[x]LLEQEESAEK	4	0	1717.909710	0.0090	0.1350
QNTPVLFDSK[x]EAVLK	9	0	1687.914404	0.0090	0.1350
ILEHK[x]EIMLR	4	0	1280.727413	0.0090	0.0900
TMGKNK[x]VLVK	5	0	1116.668841	0.0090	0.0900
TK[x]LVK	1	0	587.400615	0.0090	0.0450
FK[x]LNVYKYR	1	0	1229.692020	0.0089	0.0800
VLTLELYK[x]K	7	0	1105.674641	0.0089	0.0800
HTELRSFEQK[x]VMK	9	0	1631.845282	0.0088	0.1150
FFEKEDVQSLK[x]LK	10	0	1609.871482	0.0088	0.1150
SQDISINGNSK[x]KEEPK	10	0	1772.890370	0.0088	0.1400
I[x]INRDIGKVVDK	0	0	1368.808828	0.0088	0.1050
IHLEK[x]VSK	4	0	952.570517	0.0088	0.0700
LWK[x]R	2	0	601.369985	0.0088	0.0350
M[x]TDK	0	0	493.220610	0.0088	0.0350
M[x]SSK	0	0	451.210047	0.0088	0.0350
M[x]PFGNTHNKFK	0	0	1319.644415	0.0086	0.0950
QK[x]SLEKTLVPYLR	1	0	1573.919099	0.0085	0.1100
VGPGYVARSSCK[x]IVFR	11	0	1794.956220	0.0084	0.1350
TDNHLSSTLEK[x]LSFK	10	0	1718.883832	0.0083	0.1250
VLELRAELDK[x]IGLSK	9	0	1682.992985	0.0083	0.1250
LK[x]PQDERTQEER	1	0	1527.764059	0.0083	0.1000
VSAMMSCACQK[x]R	10	0	1427.614109	0.0083	0.1000
YDK[x]LVETSGQIR	2	0	1407.735725	0.0083	0.1000
AQIK[x]ILYVNNAK	3	0	1373.803016	0.0083	0.1000
K[x]SGFEK	0	0	694.364957	0.0083	0.0500
LIKK[x]SSEQANLYER	3	0	1677.904901	0.0082	0.1150
IDK[x]EDMGSNDKASK	2	0	1536.708913	0.0082	0.1150
YQKDEEWPPK[x]M	9	0	1449.659787	0.0082	0.0900
TGQK[x]MLMNMDK	3	0	1295.603535	0.0082	0.0900
AKWSTAETLTNNK[x]IDR	12	0	1846.953636	0.0081	0.1300
SMNLTRGIDLK[x]SIAEK	10	0	1774.961029	0.0081	0.1300
AKSAK[x]IVR	4	0	871.560288	0.0081	0.0650
DIK[x]SMIADKHAIR	2	0	1496.813257	0.0081	0.1050
VVTSK[x]LLKPR	4	0	1139.738968	0.0080	0.0800
LK[x]DLR	1	0	643.401675	0.0080	0.0400
VLNKGDSGEMSLQK[x]LFK	13	0	1893.002891	0.0079	0.1350
IKENQEK[x]ISNNK	6	0	1443.768084	0.0079	0.0950
K[x]MSAQSCACMVR	0	0	1427.614109	0.0079	0.0950
K[x]IEIPLPNEVGR	0	0	1363.782281	0.0079	0.0950
K[x]VEFGLPDLEGR	0	0	1358.719350	0.0079	0.0950
TIPPLTTVK[x]GSDAAPQASK	8	0	1881.020649	0.0079	0.1500
ETEK[x]LAEERGWDIR	3	0	1730.858680	0.0079	0.1100
STELFKNEEEPTK[x]K	12	0	1678.841301	0.0079	0.1100
K[x]ASLLTR	0	0	787.491545	0.0079	0.0550
SMK[x]DLHISQNFACLIR	2	0	1931.970877	0.0078	0.1250
IFRQK[x]SLEK	4	0	1147.671285	0.0078	0.0700
EWLDK[x]LGDK	4	0	1102.565823	0.0078	0.0700
TPDK[x]GYGHR	3	0	1029.499144	0.0078	0.0700
DWNACK[x]KELLK	5	0	1403.723052	0.0077	0.0850
GSNDDEMK[x]IDK	7	0	1250.544822	0.0077	0.0850
K[x]GTKTSETNDR	0	0	1235.610532	0.0077	0.0850
EASKTLSK[x]WR	7	0	1204.656362	0.0075	0.0750
VTSK[x]LLEQEESAEK	3	0	1589.814754	0.0075	0.1050
DIGK[x]VVDK	3	0	872.496688	0.0075	0.0600
YYIIMGLQASK[x]LRNK	10	0	1796.997022	0.0073	0.1100
LNDPEDK[x]YEALSK	6	0	1520.735782	0.0073	0.0950
SVQPLASAK[x]ELLR	8	0	1410.819392	0.0073	0.0950
EDALFK[x]NEEKK	5	0	1349.682631	0.0073	0.0800
TLIDK[x]FSGEKK	4	0	1264.702640	0.0073	0.0800
LFLLRIVAFDQLVK[x]EK	13	0	1931.160709	0.0072	0.1150
G[x]LGYPEDAIGKTKLVK	0	0	1687.950789	0.0072	0.1150
TEEQRQPEDK[x]LR	9	0	1527.764059	0.0071	0.0850
GSNDDEMKIDK[x]K	10	0	1378.639778	0.0071	0.0850
VGKSAVIK[x]TSTR	7	0	1245.740419	0.0071	0.0850
SSLELANNAVK[x]SNDIEK	10	0	1830.932231	0.0071	0.1200
GTK[x]KSGNLPDADNSK	2	0	1530.763724	0.0070	0.1050
LGLDSEESAEYIVAK[x]GIR	14	0	1949.010477	0.0069	0.1250
N[x]SSSDMAYTSMFK	0	0	1467.600950	0.0069	0.0900
DRIDK[x]NTWNSTLETAK	4	0	1890.943464	0.0069	0.1100
IKILFSDVK[x]AMTTGLR	8	0	1792.027986	0.0069	0.1100
SDISK[x]SSM	4	0	853.385092	0.0069	0.0550
FNLMVICKDK[x]K	9	0	1394.741343	0.0068	0.0750
ELK[x]KEEMVMLK	2	0	1376.740675	0.0068	0.0750
YEIDK[x]TLAGVTR	4	0	1364.729913	0.0067	0.0800
LK[x]YYEQKIR	1	0	1239.697497	0.0067	0.0600
DK[x]KASLLTR	1	0	1030.613439	0.0067	0.0600
MK[x]DAVK	1	0	690.373411	0.0067	0.0400
SAK[x]IVR	2	0	672.428222	0.0067	0.0400
LAAEDHK[x]FVIHQEENK	6	0	1906.953636	0.0066	0.1050
M[x]STLDLNHLADLYDRK	0	0	1903.946106	0.0066	0.1050
TGRSIK[x]GYTLPPHCSR	5	0	1828.936545	0.0066	0.1050
DEK[x]YTLYDQNDTK	2	0	1631.731422	0.0065	0.0850
E[x]TIDNAETMK	0	0	1150.517549	0.0065	0.0650
M[x]ATTVKDTMNVDINAIK	0	0	1863.943328	0.0065	0.1100
RFCVGLQK[x]IEEIFK	7	0	1765.954825	0.0064	0.0900
ASAGPLIASQTVK[x]K	12	0	1369.792844	0.0064	0.0900
LK[x]YYEQK	1	0	970.512337	0.0064	0.0450
IDRK[x]ILFENPDEATK	3	0	1787.941677	0.0063	0.0950
AQSGPDASAK[x]LPTVIPTTR	9	0	1909.026796	0.0063	0.1200
TTMTNGFLAHK[x]LCIHK	10	0	1870.954502	0.0063	0.1000
APPEILDISK[x]QLADYK	9	0	1799.966829	0.0063	0.1000
VPDK[x]LIDASTVK	3	0	1284.728853	0.0063	0.0750
GGVHVK[x]LAHLSK	5	0	1244.735277	0.0063	0.0750
K[x]LIR	0	0	528.374737	0.0063	0.0250
K[x]QMSYMLAR	0	0	1126.562665	0.0061	0.0550
NK[x]LTNDETR	1	0	1089.541397	0.0061	0.0550
CIDMFIHK[x]SAELYK	7	0	1753.853066	0.0061	0.0850
TFMNHIDVQK[x]EFQAR	9	0	1862.909665	0.0060	0.0900
SMIADK[x]HAIRILAHR	5	0	1730.972539	0.0060	0.0900
GTK[x]TSETNDR	2	0	1107.515576	0.0060	0.0600
FIVK[x]ASSGPR	3	0	1060.602876	0.0060	0.0600
GK[x]LVR	1	0	571.380549	0.0060	0.0300
D[x]GLEDDMPALADEEFEK	0	0	1922.809068	0.0059	0.1000
GIK[x]GIESEAYESVLDLAK	2	0	1921.004331	0.0058	0.1050
IHAKSMAIDK[x]DIR	9	0	1496.813257	0.0058	0.0750
VLSNYMK[x]QEALSSK	6	0	1596.818066	0.0057	0.0800
YEYQK[x]LK	4	0	970.512337	0.0057	0.0400
M[x]DRQEQR	0	0	961.439915	0.0057	0.0400
I[x]AIVVNQNWYCANTK	0	0	1792.892954	0.0057	0.0850
VETAVLSTTVK[x]AQAR	10	0	1572.883440	0.0057	0.0850
IQDAELAILQK[x]TQNLR	10	0	1853.036967	0.0056	0.0900
VELAKQNLFVPTSDK[x]EK	14	0	1945.051948	0.0056	0.0950
K[x]IEFPPPSAEARAEILR	0	0	1923.057703	0.0056	0.0950
ANNWSK[x]FTATAALGVIHR	5	0	1956.032885	0.0056	0.1000
SAVIK[x]TSTR	4	0	961.555594	0.0056	0.0500
K[x]GFDFEYYQR	0	0	1351.619643	0.0055	0.0550
NK[x]LLKVTVSK	1	0	1128.722984	0.0055	0.0550
K[x]YINRSYYHLR	0	0	1511.799660	0.0055	0.0600
HYYSLRINYK[x]K	9	0	1483.793513	0.0055	0.0600
HKTPDK[x]GYGHR	5	0	1294.653005	0.0055	0.0600
EAVLKLK[x]LELK	6	0	1282.822356	0.0055	0.0600
LGDK[x]GPAAARASR	3	0	1268.694867	0.0054	0.0700
DFLDAVQK[x]VVKGNQK	7	0	1687.925636	0.0053	0.0800
GGYAEVK[x]QSEVIGLVR	6	0	1703.920551	0.0053	0.0850
Q[x]LMTEFVDQVDDVVK	0	0	1764.860319	0.0050	0.0750
AVAVVVDPIQSVK[x]GK	12	0	1508.892552	0.0050	0.0750
FDSEK[x]AGDR	4	0	1023.462090	0.0050	0.0450
IGLVRLPEANFEPLEK[x]R	15	0	1980.115548	0.0050	0.0850
ILPNK[x]VDPLVSLMMVEK	4	0	1925.072882	0.0050	0.0850
LAHLSK[x]HPKFEEILTR	5	0	1918.078772	0.0050	0.0800
LFK[x]SLGSGMDQEKVLNK	2	0	1893.002891	0.0050	0.0850
Q[x]DYDLVRSLESQIR	0	0	1720.874329	0.0050	0.0700
QGITEAYNQK[x]AVEK	9	0	1577.804860	0.0050	0.0700
KLPNIEEATFDK[x]R	11	0	1559.830681	0.0050	0.0650
LPNIEEATFDK[x]R	10	0	1431.735725	0.0050	0.0600
S[x]SSDMAYTSMFK	0	0	1353.558028	0.0050	0.0600
KNEEK[x]LAEFDK	4	0	1349.682631	0.0050	0.0550
M[x]CSPSATLTHR	0	0	1259.575014	0.0050	0.0550
YFATLQK[x]SKR	6	0	1240.692746	0.0050	0.0500
S[x]PTGQITSTSAR	0	0	1204.604720	0.0050	0.0600
VVLK[x]NKGTMK	3	0	1116.668841	0.0050	0.0500
TSWIYK[x]NK	5	0	1038.549782	0.0050	0.0400
KEK[x]WIAK	2	0	901.538493	0.0050	0.0350
K[x]NEEK	0	0	646.328572	0.0050	0.0250
L[x]FKSLGSGMDQEKVLNK	0	0	1893.002891	0.0047	0.0800
ATLTGMK[x]IDVLFSKIR	6	0	1792.027986	0.0047	0.0750
QVK[x]REVGCIGNIVER	2	0	1755.941297	0.0047	0.0700
EK[x]SLLAHKGGHVVR	1	0	1529.878966	0.0046	0.0650
DVITELPDAK[x]YYR	9	0	1581.803799	0.0046	0.0600
SQEEAIENIK[x]CTR	9	0	1576.751442	0.0046	0.0600
LNFSSLK[x]MKDAVK	6	0	1479.811862	0.0046	0.0600
ASRPGAAAK[x]LDGK	8	0	1240.688720	0.0046	0.0600
DEQIEK[x]IDTVIK	5	0	1429.766355	0.0046	0.0550
QTETINWLEK[x]R	9	0	1416.736060	0.0045	0.0500
NWK[x]EEYLRAAK	2	0	1406.730582	0.0045	0.0500
LVARNIPK[x]EIK	7	0	1279.797539	0.0045	0.0500
AEAK[x]DVAKMK	3	0	1089.585175	0.0045	0.0450
LK[x]ESQLVDK	1	0	1058.597121	0.0044	0.0400
Y[x]TVGQGYTK	0	0	1015.497414	0.0044	0.0400
LKVELAK[x]QNLFVPTSDK	6	0	1929.093418	0.0044	0.0750
NSSSDMAYTSMFK[x]GNQK	12	0	1894.818860	0.0044	0.0750
SSSDMAYTSMFK[x]GNQK	11	0	1780.775938	0.0044	0.0700
GLGYPEDAIGK[x]TKLVK	10	0	1687.950789	0.0044	0.0700
QRIQK[x]ENR	4	0	1070.594434	0.0044	0.0350
DYYTK[x]QSK	4	0	1031.492328	0.0044	0.0350
LEK[x]GQSIDDMIPAQK	2	0	1671.850090	0.0043	0.0650
VIPVEELK[x]EIKQIK	7	0	1665.007573	0.0043	0.0600
ASRPGAAAK[x]LDGKDELWK	8	0	1912.016567	0.0042	0.0750
EGVETRIIPLK[x]K	10	0	1381.829229	0.0042	0.0500
K[x]AMVNIDTIDNK	0	0	1360.701983	0.0042	0.0500
LAK[x]RMK	2	0	745.463224	0.0042	0.0250
KGTK[x]TSETNDR	3	0	1235.610532	0.0041	0.0450
FHQLK[x]PTRVLTLAMVK	4	0	1881.102150	0.0041	0.0650
TLVAHAVLK[x]VGSALVGSQTK	8	0	1978.157410	0.0040	0.0800
SFEQKVMK[x]EDNLILR	7	0	1848.976679	0.0040	0.0600
SPSGNDALNDK[x]KGTK	10	0	1530.763724	0.0040	0.0600
LEGTIDYQK[x]L	8	0	1178.618248	0.0040	0.0400
IHAK[x]SMAIDK	3	0	1112.601159	0.0040	0.0400
EK[x]SPAIIFIDELDAIGTK	1	0	1959.056365	0.0039	0.0700
VVDK[x]CFGIK	3	0	1064.568799	0.0039	0.0350
IK[x]ILFSDVK	1	0	1061.648429	0.0039	0.0350
S[x]ERDTALEK	0	0	1047.519601	0.0039	0.0350
NDDQLTYTYK[x]DEK	9	0	1631.731422	0.0038	0.0500
LKESQLVDK[x]FFEK	8	0	1609.871482	0.0038	0.0500
EDCEAATDPLLK[x]K	11	0	1488.712937	0.0038	0.0500
V[x]SPTGQITSTSAR	0	0	1303.673128	0.0038	0.0500
CSPSATLTHRTMTEK[x]AR	14	0	1945.946117	0.0038	0.0650
AK[x]TMTERLCPHTTSASM	1	0	1920.885494	0.0038	0.0650
K[x]EPPVYTPPKDK	0	0	1397.755400	0.0038	0.0450
TDTK[x]TIEAITFK	3	0	1366.734330	0.0038	0.0450
K[x]TAGEDAVTLVK	0	0	1230.681905	0.0038	0.0450
TLSMEK[x]HTELRSFEQK	5	0	1962.983216	0.0037	0.0600
A[x]TTVKDTMNVDINAIK	0	0	1732.902849	0.0037	0.0600
EYLEK[x]NWK	4	0	1108.555260	0.0037	0.0300
K[x]RMPIDFK	0	0	1033.574220	0.0037	0.0300
I[x]INRDIGK	0	0	927.550117	0.0037	0.0300
F[x]MTR	0	0	553.268226	0.0037	0.0150
LAK[x]R	2	0	486.327789	0.0037	0.0150
GGVHVK[x]LAHLSKHPK	5	0	1606.941898	0.0037	0.0550
IMK[x]LCFDELKK	2	0	1423.756658	0.0036	0.0400
LAVNENLASSK[x]SSM	10	0	1449.713272	0.0036	0.0500
VVK[x]GNQK	2	0	771.460247	0.0036	0.0250
SLALTK[x]K	5	0	759.485399	0.0036	0.0250
EGK[x]GEIYSFDPVGSYER	2	0	1931.890035	0.0035	0.0600
INEDSK[x]LAVNENLASSK	5	0	1830.932231	0.0035	0.0600
GGLGYPEDAIGK[x]TKLVK	11	0	1744.972250	0.0035	0.0600
DK[x]MNFVILCR	1	0	1294.652534	0.0035	0.0350
SNNIK[x]ENEQK	4	0	1202.589070	0.0035	0.0350
M[x]SERDTALEK	0	0	1178.560080	0.0035	0.0350
TTEEK[x]EATPMEMDEEK	4	0	1896.796787	0.0034	0.0550
ITIK[x]VHVSEVLGDIR	3	0	1677.977670	0.0033	0.0500
MVILNK[x]DGMERK	5	0	1432.752968	0.0033	0.0400
FMLKLGVK[x]R	7	0	1090.668450	0.0033	0.0300
LNFSSLK[x]MK	6	0	1066.584449	0.0033	0.0300
WK[x]ALER	1	0	801.449683	0.0033	0.0200
K[x]WR	0	0	488.285928	0.0033	0.0100
VLNK[x]GDSGEMSLQKLFK	3	0	1893.002891	0.0032	0.0550
VIPVEELKEIK[x]QIK	10	0	1665.007573	0.0032	0.0450
NK[x]TDTKTIEAITFK	1	0	1608.872208	0.0032	0.0450
ATKQSK[x]YTYDR	5	0	1359.678214	0.0032	0.0350
YTSLSEEQK[x]MK	8	0	1342.643803	0.0032	0.0350
EAVLK[x]LKLELK	4	0	1282.822356	0.0032	0.0350
TLIDKFSGEK[x]K	9	0	1264.702640	0.0032	0.0350
LGVKPPK[x]GCLMFGPPGTGK	6	0	1940.037500	0.0032	0.0600
Q[x]IAIVVNQNWYCANTK	0	0	1920.951525	0.0031	0.0500
SLK[x]RELIR	2	0	1013.634509	0.0031	0.0250
AVEK[x]LMSR	3	0	932.511289	0.0031	0.0250
YQK[x]PVDTEEENDK	2	0	1593.715773	0.0031	0.0400
G[x]LGYPEDAIGKTK	0	0	1347.703366	0.0031	0.0400
SIAEK[x]MNGASGAELK	4	0	1504.755469	0.0030	0.0450
TIDNAETMK[x]K	8	0	1149.569917	0.0030	0.0300
K[x]DLVR	0	0	629.386026	0.0030	0.0150
K[x]VIAR	0	0	585.396198	0.0030	0.0150
A[x]TTVK	0	0	518.306385	0.0030	0.0150
IPDSTYEMVGGLEK[x]QIK	13	0	1906.970924	0.0029	0.0500
VNLYK[x]FR	4	0	938.533741	0.0029	0.0200
LLSSAK[x]K	5	0	745.469750	0.0029	0.0200
HCLIK[x]MNHGTTTLAFR	4	0	1898.960649	0.0028	0.0450
FIVK[x]ASSGPRYVVGCR	3	0	1794.956220	0.0028	0.0450
K[x]RVIEHNIR	0	0	1163.688664	0.0028	0.0250
SELVK[x]EFHK	4	0	1115.597456	0.0028	0.0250
VEFK[x]MGNGK	3	0	1008.506203	0.0028	0.0250
INVKFFEK[x]EDVQSLK	7	0	1822.982813	0.0027	0.0400
DVPTFANFHTPIFIAK[x]R	15	0	1973.052225	0.0026	0.0450
E[x]MIAAQGIDEEDRR	0	0	1631.757255	0.0025	0.0350
VLNK[x]GDSGEMSLQK	3	0	1504.755469	0.0025	0.0350
IKLISGK[x]LDEAR	6	0	1341.797930	0.0025	0.0300
NLQVAK[x]SLDK	5	0	1114.634566	0.0025	0.0250
VLVK[x]VHPEGK	3	0	1104.665473	0.0025	0.0250
KSLK[x]DECK	3	0	1006.511679	0.0025	0.0200
ASK[x]ERAER	2	0	945.499144	0.0025	0.0200
K[x]TELFK	0	0	764.443203	0.0025	0.0150
VVLK[x]NK	3	0	699.464272	0.0025	0.0150
QNLFVPTSDK[x]EKASFAR	9	0	1937.000583	0.0024	0.0400
S[x]TLDLNHLADLYDRK	0	0	1772.905627	0.0023	0.0350
GYQTIELDK[x]KLDVAK	8	0	1719.940617	0.0023	0.0350
IDELVSNNEK[x]IWK	9	0	1586.830346	0.0023	0.0300
QEMKK[x]DSESTEEK	4	0	1567.703492	0.0023	0.0300
ASK[x]VLELRAELDK	2	0	1470.840518	0.0023	0.0300
YGEK[x]ESLAAVLVR	3	0	1433.787759	0.0023	0.0300
MPFGNTHNK[x]FK	8	0	1319.644415	0.0023	0.0250
GVVALVEDK[x]TK	8	0	1157.665530	0.0023	0.0250
HSTFIITK[x]R	7	0	1101.629423	0.0022	0.0200
NSTNNTK[x]ER	6	0	1062.505347	0.0022	0.0200
SLALTKK[x]DK	6	0	1002.607293	0.0022	0.0200
VVKVDAQDFLK[x]VAETR	10	0	1817.004608	0.0022	0.0350
K[x]TELEEIMLLNLHK	0	0	1709.938508	0.0021	0.0300
MK[x]LSLFSNKENELR	1	0	1707.897707	0.0021	0.0300
YK[x]LHSEK	1	0	903.481373	0.0021	0.0150
VGIKPPK[x]GVLLYGPPGTGK	6	0	1877.113761	0.0021	0.0400
MEQK[x]PEVDYSEK	3	0	1481.670742	0.0021	0.0250
HTVIK[x]TGLRMISLSYSR	4	0	1961.087952	0.0021	0.0350
QEALSSK[x]TLFTRPIPVR	6	0	1942.099899	0.0021	0.0350
G[x]GLGYPEDAIGKTKLVK	0	0	1744.972250	0.0021	0.0350
LDRK[x]IEIPLPNEVGR	3	0	1747.994380	0.0020	0.0300
DLEETDERSLALTK[x]K	13	0	1746.899873	0.0020	0.0300
IDRK[x]VEFGLPDLEGR	3	0	1742.931448	0.0020	0.0300
VIDGSRPVNRNK[x]LLK	11	0	1708.010698	0.0020	0.0300
VVGQLLEKLK[x]PLIEK	9	0	1706.070505	0.0020	0.0300
K[x]HFEQVINEK	0	0	1270.666925	0.0020	0.0200
Q[x]YTVGQGYTK	0	0	1143.555986	0.0020	0.0200
DLK[x]LK	2	0	615.395529	0.0020	0.0100
D[x]YDLVRSLESQIR	0	0	1592.815758	0.0019	0.0250
QEMK[x]KDSESTEEK	3	0	1567.703492	0.0019	0.0250
NTWNSTLETAK[x]AK	10	0	1462.741537	0.0019	0.0250
DISSK[x]SPSGNDALNDK	4	0	1646.774679	0.0019	0.0300
SFEQK[x]VMK	4	0	995.510954	0.0019	0.0150
G[x]GLGYPEDAIGKTK	0	0	1404.724827	0.0018	0.0250
NSIVSK[x]YTQSTNNDDPK	5	0	1909.901659	0.0018	0.0300
DISSKSPSGNDALNDK[x]K	15	0	1774.869635	0.0018	0.0300
GNAK[x]FGDGIQIAQLALK	3	0	1742.967833	0.0018	0.0300
TPNDTQK[x]YSNDK	6	0	1409.642221	0.0017	0.0200
IYADLK[x]INEDSK	5	0	1407.724493	0.0017	0.0200
QIAK[x]FVVSLGER	3	0	1345.771718	0.0017	0.0200
YK[x]VNLYKFR	1	0	1229.692020	0.0017	0.0150
K[x]LIPIR	0	0	738.511554	0.0017	0.0100
VADLK[x]K	4	0	672.416990	0.0017	0.0100
VGIK[x]PPKGVLLYGPPGTGK	3	0	1877.113761	0.0016	0.0300
VVSSAIVDK[x]YIGESAR	8	0	1692.904567	0.0016	0.0250
SSHIITK[x]ELK	6	0	1154.665864	0.0015	0.0150
TNSTDEK[x]GTK	6	0	1079.509429	0.0015	0.0150
MATTVK[x]DTMNVDINAIK	5	0	1863.943328	0.0015	0.0250
IDK[x]NTWNSTLETAK	2	0	1619.815423	0.0014	0.0200
HESLK[x]YR	4	0	931.487520	0.0014	0.0100
TKLVK[x]ER	4	0	872.544305	0.0014	0.0100
AQEEVK[x]R	5	0	858.455887	0.0014	0.0100
LELKK[x]ANWCDK	4	0	1403.723052	0.0014	0.0150
TK[x]DAVVLGVEK	1	0	1157.665530	0.0014	0.0150
E[x]EMIAAQGIDEEDRR	0	0	1760.799843	0.0013	0.0200
YTVGQGYTK[x]AAWFEK	8	0	1747.856893	0.0013	0.0200
K[x]TLEVLYLKMHNNHAK	0	0	1938.050842	0.0012	0.0200
GERPSCPTGYHLK[x]SIR	12	0	1856.931459	0.0012	0.0200
ATDDDRWK[x]TLSK	7	0	1434.710239	0.0012	0.0150
K[x]QLLIDGANVLR	0	0	1338.798265	0.0012	0.0150
GTK[x]R	2	0	460.275756	0.0012	0.0050
LK[x]VELAKQNLFVPTSDK	1	0	1929.093418	0.0012	0.0200
GTLK[x]VHTIR	3	0	1023.618860	0.0011	0.0100
CNK[x]FFYILYFELYK	2	0	1946.963993	0.0011	0.0150
K[x]MAIDDDINWEELAR	0	0	1817.861714	0.0010	0.0150
NEDDIEDIAALWMK[x]R	13	0	1817.861714	0.0010	0.0150
IEDTDKYDK[x]K	8	0	1253.613888	0.0010	0.0100
DTTK[x]NKMVCK	3	0	1223.600166	0.0010	0.0100
K[x]LEGTIDYQK	0	0	1193.629146	0.0010	0.0100
C[x]SPSATLTHR	0	0	1128.534535	0.0010	0.0100
ASK[x]ER	2	0	589.318344	0.0010	0.0050
V[x]GVFKNVSGNVLSEIK	0	0	1688.946037	0.0009	0.0150
ELKK[x]EEMVMLK	3	0	1376.740675	0.0009	0.0100
K[x]NEEKLAEFDK	0	0	1349.682631	0.0009	0.0100
A[x]TTVKDTMNVDINAIKK	0	0	1860.997805	0.0009	0.0150
K[x]LIPIRGTEVEK	0	0	1381.829229	0.0008	0.0100
GSNDDEMK[x]IDKK	7	0	1378.639778	0.0008	0.0100
EAEAAK[x]DEQIEK	5	0	1359.651724	0.0008	0.0100
AK[x]RAER	1	0	729.424532	0.0008	0.0050
SSKDISSK[x]SPSGNDALNDK	7	0	1948.933683	0.0008	0.0150
LGVK[x]PPKGCLMFGPPGTGK	3	0	1940.037500	0.0008	0.0150
EEMMNSIQQAVAK[x]	12	0	1477.690428	0.0008	0.0100
IDKEDMGSNDK[x]ASK	10	0	1536.708913	0.0007	0.0100
MVCK[x]IWK	3	0	963.503367	0.0007	0.0050
K[x]KLIPIR	0	0	866.606510	0.0007	0.0050
NIPK[x]EIK	3	0	840.506860	0.0007	0.0050
VELAK[x]QNLFVPTSDK	4	0	1687.914404	0.0007	0.0100
LSLFSNK[x]ENELRQAVR	6	0	1903.027465	0.0006	0.0100
GEIK[x]KAMVNIDTIDNK	3	0	1787.945046	0.0006	0.0100
KANWCDK[x]R	6	0	1076.518495	0.0006	0.0050
KQYSAK[x]AK	5	0	922.523570	0.0006	0.0050
FATLQK[x]SK	5	0	921.528321	0.0006	0.0050
DSEALK[x]TR	5	0	918.477013	0.0006	0.0050
EDTEAVLK[x]RINDTVGIK	7	0	1900.026461	0.0006	0.0100
K[x]LMELFISK	0	0	1107.636148	0.0006	0.0050
DAVVLGVEK[x]R	8	0	1084.624003	0.0005	0.0050
AAREYLEK[x]NWK	7	0	1406.730582	0.0005	0.0050
EFEIIK[x]GVLCQFR	5	0	1637.859869	0.0004	0.0050
LIDASTVK[x]HVFPITK	7	0	1667.960960	0.0003	0.0050
# precursors: 1
Precursor: 2563.5414	4	0.9931	0
SAK[x]GTK(2)	KYIPNPVLVIIDVK[x]PK(13)	2.5800	2563.5352	138.0681
SAK[x]GTK(2)	K[x]YIPNPVLVIIDVKPK(0)	1.0300	2563.5352	138.0681
LIEK[x]LELR(3)	AVILSDTKPVDK[x]K(11)	0.9750	2563.5199	138.0681
GK[x]LVRK(1)	GILLYGPPGTGK[x]TLLAR(11)	0.6900	2563.5576	138.0681
TK[x]VVDR(1)	IITK[x]EGVETRIIPLK(3)	0.5950	2563.5311	138.0681
VVLK[x]NK(3)	GILLYGPPGTGK[x]TLLAR(11)	0.5750	2563.5464	138.0681
K[x]LARNILK(0)	LDEARELLVK[x]ASK(9)	0.5600	2563.5424	138.0681
TK[x]VVDR(1)	LIPIRGTEVEK[x]ITIK(10)	0.5500	2563.5311	138.0681
LLVK[x]DR(3)	VLELRAELDK[x]IGLSK(9)	0.4250	2563.5311	138.0681
ELLK[x]LK(3)	VLELRAELDK[x]IGLSK(9)	0.3950	2563.5563	138.0681
K[x]LARNILK(0)	ASK[x]VLELRAELDK(2)	0.3850	2563.5424	138.0681
LIEK[x]LELR(3)	K[x]VPDKLIDASTVK(0)	0.3450	2563.5199	138.0681
LIEK[x]LELR(3)	AVILSDTK[x]PVDKK(7)	0.3300	2563.5199	138.0681
SAK[x]IVR(2)	MPLLQSSVALLGQK[x]IR(13)	0.2250	2563.5246	138.0681
IK[x]LISGK(1)	LIDASTVK[x]HVFPITK(7)	0.1450	2563.5352	138.0681
E[x]AAR(0)	E[x]AAR(0)	0.0000	0.0000	138.0681
E[x]AAR(0)	E[x]AAR(0)	0.0000	0.0000	138.0681
E[x]AAR(0)	E[x]AAR(0)	0.0000	0.0000	138.0681
E[x]AAR(0)	E[x]AAR(0)	0.0000	0.0000	138.0681
E[x]AAR(0)	E[x]AAR(0)	0.0000	0.0000	138.0681
