# Supplementary material for: ECL: an exhaustive search tool for the identification of cross-linked peptides using whole database
Source: BMC Bioinformatics. 2016 May 20;17:217. doi: 10.1186/s12859-016-1073-y (PMC4874008; doi:10.1186/s12859-016-1073-y)
Supplement: Additional file 5 — Kojak’s pre-selection list of PSMs only identified by ECL. (ZIP 5147 kb) [file 12859_2016_1073_MOESM5_ESM.zip › Kojak's pre-selection ranks of ECL only peptides/Kojak's detailed results/aleitner_M1012_006/diagnostic_6741.txt]

Scan: 6741
IDK[x]K	2	0	502.311471	0.1075	0.4300
K[x]ELLK	0	0	629.411178	0.1070	0.5350
A[x]ASLLK	0	0	601.379880	0.1058	0.6350
DLK[x]LK	2	0	615.395529	0.1030	0.5150
K[x]PRRLLK	0	0	909.623554	0.1021	0.7150
TK[x]LVK	1	0	587.400615	0.1020	0.5100
K[x]INVK	0	0	600.395864	0.1000	0.5000
DLVK[x]K	3	0	601.379880	0.0990	0.4950
A[x]SLLK	0	0	530.342770	0.0970	0.4850
FFEK[x]INVK	3	0	1023.575269	0.0969	0.7750
K[x]CIK	0	0	547.315173	0.0925	0.3700
NK[x]LLK	1	0	614.411513	0.0910	0.4550
S[x]RQETQYK	0	0	1038.509372	0.0894	0.7150
K[x]EEPK	0	0	629.338410	0.0890	0.4450
K[x]EFEIIK	0	0	905.522175	0.0879	0.6150
Q[x]EMK	0	0	534.247157	0.0875	0.3500
DYYTK[x]QSK	4	0	1031.492328	0.0856	0.6850
LIK[x]K	2	0	500.368591	0.0850	0.3400
ATK[x]QSK	2	0	661.375854	0.0842	0.5050
VSTK[x]K	3	0	561.348581	0.0840	0.4200
A[x]TTVK	0	0	518.306385	0.0840	0.4200
LQMSAMYK[x]K	7	0	1098.556519	0.0839	0.7550
EK[x]VLK	1	0	615.395529	0.0830	0.4150
EK[x]ASK	1	0	561.312197	0.0830	0.4150
VLTLELYK[x]K	7	0	1105.674641	0.0828	0.7450
FFEKEDVQSLK[x]LK	10	0	1609.871482	0.0827	1.0750
K[x]LFK	0	0	534.352941	0.0825	0.3300
ELK[x]K	2	0	516.327120	0.0825	0.3300
D[x]RGK	0	0	474.255021	0.0825	0.3300
K[x]EPPVYTPPK	0	0	1154.633506	0.0820	0.8200
K[x]PPVQPLAYK	0	0	1139.670224	0.0820	0.8200
DRLK[x]K	3	0	658.412573	0.0820	0.4100
Q[x]SRQETQYK	0	0	1166.567944	0.0817	0.7350
NEEEPTK[x]K	6	0	973.471593	0.0812	0.6500
NEEK[x]K	3	0	646.328572	0.0810	0.4050
WK[x]TLSK	1	0	761.443537	0.0792	0.4750
YK[x]VNLYK	1	0	926.522509	0.0786	0.5500
V[x]PTFANFHTPIFIAK	0	0	1701.924185	0.0760	1.1400
RK[x]GTK	1	0	588.370711	0.0760	0.3800
GEIK[x]K	3	0	573.348581	0.0750	0.3750
NK[x]VLVK	1	0	699.464272	0.0750	0.4500
ENEQK[x]IK	4	0	887.471202	0.0743	0.5200
ELLVK[x]ASK	4	0	886.548722	0.0737	0.5900
M[x]SSK	0	0	451.210047	0.0737	0.2950
VLK[x]TK	2	0	587.400615	0.0730	0.3650
MSERDTALEK[x]YK	9	0	1469.718358	0.0729	0.8750
DEK[x]SGVKLENVK	2	0	1344.724827	0.0725	0.8700
FDIMPRK[x]K	6	0	1033.574220	0.0725	0.5800
K[x]SLKDECK	0	0	1006.511679	0.0725	0.5800
TFLEK[x]R	4	0	792.449349	0.0725	0.4350
K[x]REK	0	0	559.344165	0.0725	0.2900
EPPVYTPPK[x]DK	8	0	1269.660444	0.0709	0.7800
AEAKDVAK[x]MK	7	0	1089.585175	0.0705	0.7050
EPPVYTPPKDK[x]K	10	0	1397.755400	0.0700	0.8400
FK[x]LNVYK	1	0	910.527595	0.0700	0.4900
K[x]VPDK	0	0	585.348581	0.0700	0.3500
K[x]GEK	0	0	460.264524	0.0700	0.2800
AIHK[x]LGSTLK	3	0	1066.649824	0.0690	0.6900
IDRDK[x]LVLK	4	0	1098.676036	0.0689	0.6200
SGVK[x]LENVK	3	0	972.560345	0.0689	0.6200
D[x]VPTFANFHTPIFIAK	0	0	1816.951123	0.0688	1.1000
K[x]LAR	0	0	486.327789	0.0688	0.2750
GKYYPLK[x]SMTEK	6	0	1443.743119	0.0683	0.8200
HK[x]TPDK	1	0	724.386752	0.0683	0.4100
FMLK[x]LGVK	3	0	934.567348	0.0681	0.5450
T[x]EVLK	0	0	588.348247	0.0670	0.3350
EVLNK[x]GVSK	4	0	972.560345	0.0667	0.6000
MK[x]DAVK	1	0	690.373411	0.0667	0.4000
K[x]GAVEYEIYK	0	0	1198.623334	0.0665	0.6650
K[x]GVVALVEDKTK	0	0	1285.760486	0.0663	0.7950
F[x]ATLQKSK	0	0	921.528321	0.0662	0.5300
K[x]LWK	0	0	573.363839	0.0662	0.2650
RMK[x]K	2	0	561.342056	0.0662	0.2650
VATEK[x]DFLDAVQKVVK	4	0	1788.998462	0.0659	1.0550
SLALTK[x]K	5	0	759.485399	0.0657	0.4600
Y[x]FATLQKSK	0	0	1084.591644	0.0656	0.5900
GGDEWK[x]IEPLK	5	0	1270.655693	0.0655	0.7200
EPPVYTPPK[x]DKK	8	0	1397.755400	0.0654	0.7850
LILVDDEK[x]TSWIYK	7	0	1721.923907	0.0654	0.9150
AAREYLEK[x]NWK	7	0	1406.730582	0.0650	0.7150
K[x]TELFK	0	0	764.443203	0.0650	0.3900
K[x]SLK	0	0	474.316557	0.0650	0.2600
FAASK[x]EK	4	0	779.417716	0.0643	0.4500
GTTAVLK[x]EDIYK	6	0	1336.723767	0.0642	0.7700
NEEK[x]LAEFDK	3	0	1221.587675	0.0640	0.6400
VTQKK[x]PPVQPLAYK	4	0	1595.939834	0.0639	0.8950
DLVKK[x]YDK	4	0	1007.565097	0.0637	0.5100
VSK[x]ILEHK	2	0	952.570517	0.0637	0.5100
K[x]NCK	0	0	548.274037	0.0637	0.2550
YAVISGAISLDRVDVK[x]TK	15	0	1934.083580	0.0633	1.1400
VIDGSRPVNRNK[x]LLK	11	0	1708.010698	0.0633	0.9500
K[x]SGFEK	0	0	694.364957	0.0633	0.3800
M[x]ATTVK	0	0	649.346864	0.0633	0.3800
ELEAMK[x]LLRPRK	5	0	1482.870377	0.0625	0.7500
IHLEK[x]VSK	4	0	952.570517	0.0625	0.5000
YDK[x]K	2	0	552.290736	0.0625	0.2500
DEK[x]SGVK	2	0	761.391895	0.0621	0.4350
K[x]ELFDCLK	0	0	1051.537166	0.0619	0.4950
DEKSGVK[x]LENVK	6	0	1344.724827	0.0617	0.7400
FFEK[x]INVKK	3	0	1151.670224	0.0617	0.5550
FLK[x]TSK	2	0	722.432639	0.0617	0.3700
DK[x]LVLK	1	0	714.463938	0.0617	0.3700
CIK[x]RLVK	2	0	915.568742	0.0614	0.4300
K[x]YDK	0	0	552.290736	0.0613	0.2450
KINVK[x]FFEK	4	0	1151.670224	0.0611	0.5500
K[x]TLEVLYLK	0	0	1105.674641	0.0611	0.5500
LENVK[x]IYADLK	4	0	1304.733939	0.0609	0.6700
IDRPAQVISFK[x]K	10	0	1400.813914	0.0608	0.7300
GK[x]YYPLKSMTEK	1	0	1443.743119	0.0604	0.7250
K[x]ATDDDRWK	0	0	1133.546483	0.0600	0.5400
AK[x]SAK	1	0	503.306720	0.0600	0.3000
VLVDK[x]SRK	4	0	943.581415	0.0600	0.4800
AEREK[x]ASK	4	0	917.492997	0.0600	0.4800
K[x]INVKFFEK	0	0	1151.670224	0.0594	0.5350
QAREK[x]VLK	4	0	970.592313	0.0594	0.4750
ETLIFK[x]CIDMFIHK	5	0	1793.920748	0.0593	0.8300
ELLK[x]LK	3	0	742.495236	0.0592	0.3550
QGLHK[x]K	4	0	709.423471	0.0592	0.3550
K[x]LRDK	0	0	658.412573	0.0590	0.2950
K[x]QMSYMLAR	0	0	1126.562665	0.0589	0.5300
RFK[x]K	2	0	577.369985	0.0587	0.2350
K[x]DQK	0	0	517.285985	0.0587	0.2350
VDK[x]NWSK	2	0	875.450075	0.0586	0.4100
K[x]INANEK	0	0	815.450075	0.0586	0.4100
WK[x]TLSKESAR	1	0	1204.656362	0.0585	0.5850
TGRK[x]EPPVYTPPK	3	0	1468.803742	0.0585	0.7600
AVILSDTKPVDK[x]K	11	0	1412.823808	0.0585	0.7600
DEQIEK[x]IDTVIK	5	0	1429.766355	0.0583	0.7000
SAK[x]GTK	2	0	590.338744	0.0583	0.3500
KVAQTTYK[x]K	7	0	1065.618191	0.0583	0.5250
K[x]LGVKPPKGCLMFGPPGTGK	0	0	2068.132455	0.0582	1.1650
VTQK[x]KPPVQPLAYK	3	0	1595.939834	0.0582	0.8150
NK[x]GTMK	1	0	677.353010	0.0575	0.3450
DQK[x]K	2	0	517.285985	0.0575	0.2300
DK[x]PK	1	0	486.280173	0.0575	0.2300
G[x]VFK	0	0	449.263798	0.0575	0.2300
LLK[x]LEEAMK	2	0	1073.615413	0.0572	0.5150
ADYYYQAK[x]AK	7	0	1219.587284	0.0570	0.5700
Q[x]DRGK	0	0	602.313592	0.0570	0.2850
DLVK[x]KYDK	3	0	1007.565097	0.0569	0.4550
K[x]VAQTTYK	0	0	937.523235	0.0569	0.4550
FATLQK[x]SK	5	0	921.528321	0.0569	0.4550
TELFK[x]ASTSAK	4	0	1181.629146	0.0568	0.6250
FAASKEK[x]QNTPVLFDSK	6	0	1908.994437	0.0568	0.9650
FHQLK[x]PTRVLTLAMVK	4	0	1881.102150	0.0566	0.9050
LVRK[x]CIK	3	0	915.568742	0.0564	0.3950
VIPVEELK[x]EIK	7	0	1295.769988	0.0564	0.6200
K[x]MRK	0	0	561.342056	0.0562	0.2250
LLMK[x]VALCANHADSVVK	3	0	1868.001115	0.0562	0.9550
KTVQYATK[x]R	7	0	1093.624337	0.0561	0.5050
KGVVALVEDK[x]TK	9	0	1285.760486	0.0558	0.6700
EAVLK[x]LK	4	0	799.516697	0.0557	0.3900
DIGK[x]VVDK	3	0	872.496688	0.0556	0.4450
K[x]QCVIANSCK	0	0	1206.584850	0.0555	0.5550
DFLDAVQK[x]VVK	7	0	1260.707726	0.0555	0.6100
FRK[x]PIGATWK	2	0	1202.692354	0.0550	0.5500
M[x]SQAR	0	0	591.279850	0.0550	0.2750
NCK[x]K	2	0	548.274037	0.0550	0.2200
M[x]PPK	0	0	471.251517	0.0550	0.2200
TLEVLYLK[x]MHNNHAK	7	0	1809.955886	0.0547	0.8200
YTENIYPPK[x]K	8	0	1251.649881	0.0545	0.5450
LESK[x]QRIFR	3	0	1175.677431	0.0544	0.4900
K[x]DWNACK	0	0	920.417393	0.0543	0.3800
EIK[x]QIK	2	0	757.469750	0.0542	0.3250
LELK[x]K	3	0	629.411178	0.0540	0.2700
VLIDCNK[x]FDSIDLNPAR	6	0	1988.998865	0.0538	0.9150
EMK[x]K	2	0	534.283541	0.0538	0.2150
K[x]MQE	0	0	534.247157	0.0538	0.2150
NK[x]HCLIK	1	0	911.501059	0.0536	0.3750
EK[x]VLKTK	1	0	844.538158	0.0536	0.3750
GNQK[x]VVK	3	0	771.460247	0.0536	0.3750
GGDEWK[x]IEPLKLK	5	0	1511.834706	0.0535	0.6950
K[x]LEETDVAK	0	0	1031.549839	0.0533	0.4800
WK[x]R	1	0	488.285928	0.0533	0.1600
VATEKDFLDAVQK[x]VVK	12	0	1788.998462	0.0531	0.8500
K[x]PIGATWK	0	0	899.522844	0.0531	0.4250
DQPK[x]K	3	0	614.338744	0.0530	0.2650
GK[x]YYPLK	1	0	867.485399	0.0529	0.3700
IKYEYQK[x]LK	6	0	1211.691351	0.0528	0.4750
VSPTGQITSTSARSGK[x]K	15	0	1703.916525	0.0526	0.8950
VSK[x]QGEIDYEALVK	2	0	1577.830012	0.0525	0.7350
NSIVSKYTQSTNNDDPK[x]K	16	0	2037.996615	0.0525	0.9450
LRTFHILEPK[x]EK	9	0	1509.866674	0.0525	0.6300
LLENDIK[x]VMK	6	0	1201.673984	0.0525	0.5250
DAVVLGVEK[x]R	8	0	1084.624003	0.0525	0.5250
IVK[x]SAK	2	0	644.422076	0.0525	0.3150
AVDEEMK[x]VRSEDYLPSK	6	0	1994.961812	0.0524	0.8900
CSPSATLTHRTMTEK[x]AR	14	0	1945.946117	0.0524	0.8900
FCVGLQK[x]IEEIFK	6	0	1609.853723	0.0523	0.6800
KNEEK[x]LAEFDK	4	0	1349.682631	0.0523	0.5750
MK[x]SDINAHK	1	0	1042.522913	0.0522	0.4700
Y[x]TVGQGYTK	0	0	1015.497414	0.0522	0.4700
VEFK[x]MGNGK	3	0	1008.506203	0.0522	0.4700
STELFKNEEEPTK[x]K	12	0	1678.841301	0.0521	0.7300
DISSKSPSGNDALNDK[x]K	15	0	1774.869635	0.0521	0.8850
K[x]NVPK	0	0	584.364565	0.0520	0.2600
EASK[x]TLSK	3	0	862.475953	0.0519	0.4150
AEAK[x]DVAK	3	0	830.449740	0.0519	0.4150
YLDSQRVAIK[x]K	9	0	1319.756069	0.0518	0.5700
CNK[x]FFYILYFELYK	2	0	1946.963993	0.0518	0.7250
KK[x]ELFDCLK	1	0	1179.632121	0.0517	0.4650
LLVK[x]DRIDK	3	0	1098.676036	0.0517	0.4650
GFICK[x]VVDK	4	0	1064.568799	0.0517	0.4650
LK[x]LELK	1	0	742.495236	0.0517	0.3100
M[x]TEVLK	0	0	719.388726	0.0517	0.3100
VVLK[x]NKGTMK	3	0	1116.668841	0.0515	0.5150
S[x]QAR	0	0	460.239372	0.0512	0.2050
NK[x]MVCKIWK	1	0	1205.641245	0.0511	0.4600
YDK[x]TEDDIK	2	0	1125.518932	0.0511	0.4600
FGNRDLVK[x]K	7	0	1075.613774	0.0511	0.4600
K[x]NRLK	0	0	657.428557	0.0510	0.2550
K[x]DKPK	0	0	614.375128	0.0510	0.2550
DSYLIIDK[x]LPSEYDSRVK	7	0	2140.105099	0.0508	0.9150
WAIK[x]EK	3	0	773.443537	0.0508	0.3050
APPEILDISK[x]QLADYK	9	0	1799.966829	0.0506	0.8100
VAQTTYKK[x]IYNEYPPTK	7	0	2043.067597	0.0506	0.8600
FAASK[x]EKQNTPVLFDSK	4	0	1908.994437	0.0506	0.8600
GGDEWKIEPLK[x]LK	10	0	1511.834706	0.0504	0.6550
VIPVEELKEIK[x]QIK	10	0	1665.007573	0.0504	0.7050
RHNFVGLFVELSK[x]LLVK	12	0	1998.177753	0.0500	0.8500
MPIDFK[x]GFICK	5	0	1354.677686	0.0500	0.5500
K[x]IYNEYPPTK	0	0	1251.649881	0.0500	0.5000
K[x]LEK	0	0	516.327120	0.0500	0.2000
EVPAVQVTAAFLYNYK[x]R	15	0	1968.046805	0.0497	0.8450
ATK[x]QSKYTYDR	2	0	1359.678214	0.0495	0.5450
IDLTRIVK[x]SAK	7	0	1242.765906	0.0495	0.5450
EAEAARK[x]K	6	0	901.498083	0.0494	0.3950
DVEFLHSDK[x]IDTIVK	8	0	1757.919882	0.0493	0.7400
L[x]MTEFVDQVDDVVK	0	0	1636.801747	0.0493	0.6900
VAIKK[x]GAVEYEIYK	4	0	1609.907866	0.0493	0.6900
IEEIFK[x]K	5	0	905.522175	0.0493	0.3450
ILIDK[x]AR	4	0	827.522844	0.0493	0.3450
CVVHLNDASVAAK[x]LLMK	12	0	1868.001115	0.0491	0.8350
LKK[x]TLEVLYLK	2	0	1346.853655	0.0491	0.5400
ALTLKTGPPGPPCGGK[x]FMLK	15	0	2069.116472	0.0490	0.9800
M[x]NSTEEIDLYNRWK	0	0	1797.835501	0.0489	0.6850
IQK[x]ENRHK	2	0	1051.588622	0.0487	0.3900
K[x]IDK	0	0	502.311471	0.0487	0.1950
D[x]YTMAQPEFFK	0	0	1375.611779	0.0486	0.5350
IEPLK[x]LK	4	0	839.547996	0.0486	0.3400
Q[x]YTVGQGYTK	0	0	1143.555986	0.0485	0.4850
HNFVGLFVELSK[x]LLVK	11	0	1842.076651	0.0484	0.7750
K[x]KELFDCLK	0	0	1179.632121	0.0483	0.4350
SSEETEDK[x]K	7	0	1051.466899	0.0483	0.4350
SLALTKK[x]DK	6	0	1002.607293	0.0483	0.4350
ETTEK[x]K	4	0	734.380997	0.0483	0.2900
K[x]VTSK	0	0	561.348581	0.0480	0.2400
VAIK[x]K	3	0	557.390052	0.0480	0.2400
TRLLENDIK[x]VMK	8	0	1458.822760	0.0479	0.5750
IEFATITKDTTK[x]NK	11	0	1608.872208	0.0479	0.6700
ELAAIK[x]EDTEAVLK	5	0	1528.834763	0.0479	0.6700
QYTVGQGYTK[x]AAWFEK	9	0	1875.915465	0.0478	0.7650
K[x]FRKPIGATWK	0	0	1330.787310	0.0477	0.5250
HNNHMAK[x]VLTLELYK	6	0	1809.955886	0.0477	0.7150
C[x]SPSATLTHRTMTEK	0	0	1718.807905	0.0477	0.7150
KLGVK[x]PPKGCLMFGPPGTGK	4	0	2068.132455	0.0475	0.9500
EK[x]QNTPVLFDSK	1	0	1404.724827	0.0475	0.5700
KYDK[x]TEDDIK	3	0	1253.613888	0.0475	0.4750
FHQLK[x]PTR	4	0	1025.576998	0.0475	0.3800
INVK[x]FFEK	3	0	1023.575269	0.0475	0.3800
LLEK[x]LEIK	3	0	984.621882	0.0475	0.3800
DTALEK[x]YK	5	0	966.502166	0.0475	0.3800
N[x]SIVSK	0	0	646.364957	0.0475	0.2850
DLEETDERSLALTK[x]K	13	0	1746.899873	0.0473	0.7100
LIDASTVK[x]HVFPITK	7	0	1667.960960	0.0473	0.7100
IDELVSNNEK[x]IWK	9	0	1586.830346	0.0473	0.6150
LK[x]KTLEVLYLK	1	0	1346.853655	0.0473	0.5200
MVILNK[x]DGMERK	5	0	1432.752968	0.0471	0.5650
QDPK[x]K	3	0	614.338744	0.0470	0.2350
K[x]LARNILK	0	0	954.633783	0.0469	0.3750
VGK[x]SAVIK	2	0	800.511946	0.0469	0.3750
VELAKQNLFVPTSDK[x]EK	14	0	1945.051948	0.0468	0.7950
FFPYYVYTTVAGIDK[x]EGK	14	0	2097.045801	0.0467	0.8400
IDKK[x]TTEEK	3	0	1090.586949	0.0467	0.4200
FSGEK[x]K	4	0	694.364957	0.0467	0.2800
K[x]VPDKLIDASTVK	0	0	1412.823808	0.0465	0.6050
ILIDK[x]ARVEAQNHK	4	0	1633.926306	0.0464	0.6500
EKVLK[x]TK	4	0	844.538158	0.0464	0.3250
VLTLELYKK[x]LR	8	0	1374.859801	0.0464	0.5100
K[x]DWNACKK	0	0	1048.512348	0.0463	0.3700
M[x]MGINERK	0	0	977.478607	0.0463	0.3700
GVLLYGPPGTGK[x]TMLVK	11	0	1729.979978	0.0462	0.7850
MPPK[x]EDWEK	3	0	1158.537893	0.0461	0.4150
S[x]ERDTALEK	0	0	1047.519601	0.0461	0.4150
LAHLSK[x]HPK	5	0	1029.608297	0.0461	0.4150
DIK[x]SMIADK	2	0	1019.532081	0.0461	0.4150
SLALTK[x]KDK	5	0	1002.607293	0.0461	0.4150
FDVIVAK[x]GK	6	0	975.575269	0.0461	0.4150
KLGVKPPK[x]GCLMFGPPGTGK	7	0	2068.132455	0.0460	0.9200
LLK[x]PR	2	0	625.427496	0.0460	0.2300
M[x]CSPSATLTHRTMTEK	0	0	1849.848383	0.0459	0.7350
LLMK[x]LSSQNDDK	3	0	1390.712546	0.0458	0.5500
LAK[x]RMK	2	0	745.463224	0.0458	0.2750
KSLPLQIEVANDCIK[x]WAIK	14	0	2225.224100	0.0458	0.8700
NPELFLRVGIK[x]PPK	10	0	1606.955817	0.0457	0.6400
Q[x]LMTEFVDQVDDVVK	0	0	1764.860319	0.0457	0.6850
LEK[x]VRQLIIK	2	0	1238.807376	0.0455	0.4550
MPFGNTHNK[x]FK	8	0	1319.644415	0.0455	0.5000
KTELFK[x]ASTSAK	5	0	1309.724101	0.0454	0.5450
D[x]GLEDDMPALADEEFEK	0	0	1922.809068	0.0453	0.7700
ILYVNNAK[x]SQEEAIENIK	7	0	2075.089784	0.0450	0.8100
LGVK[x]PPKGCLMFGPPGTGK	3	0	1940.037500	0.0450	0.8550
IK[x]ILFSDVK	1	0	1061.648429	0.0450	0.4050
QSK[x]YTYDR	2	0	1059.498475	0.0450	0.3600
MRK[x]LAR	2	0	773.469370	0.0450	0.2700
GEK[x]R	2	0	488.270670	0.0450	0.1800
NELEKLNFSSLK[x]MK	11	0	1679.891560	0.0450	0.6300
DGIVLAAEKK[x]VTSK	9	0	1457.845270	0.0450	0.6300
YYPLK[x]SMTEK	4	0	1258.626702	0.0450	0.4500
VVLKNK[x]GTMK	5	0	1116.668841	0.0450	0.4500
FCVGLQKIEEIFK[x]K	12	0	1737.948678	0.0446	0.6250
NLTDETKNK[x]HCLIK	8	0	1712.887868	0.0446	0.6250
FFEK[x]EDVQSLKLK	3	0	1609.871482	0.0446	0.5800
VPDK[x]LIDASTVK	3	0	1284.728853	0.0446	0.5350
DWNACK[x]KELLK	5	0	1403.723052	0.0445	0.4900
FLHDK[x]NSDYK	4	0	1265.603994	0.0445	0.4450
LDSK[x]NVQLAK	3	0	1114.634566	0.0445	0.4450
K[x]INVLNFPSANFSK	0	0	1577.856502	0.0443	0.6200
YEYQK[x]LK	4	0	970.512337	0.0443	0.3100
AK[x]YASQK	1	0	794.428614	0.0443	0.3100
QTETINWLEK[x]RFK	9	0	1691.899424	0.0442	0.5750
LK[x]ESQLVDKFFEK	1	0	1609.871482	0.0442	0.5750
IIPLK[x]K	4	0	710.505408	0.0442	0.2650
VVLK[x]NK	3	0	699.464272	0.0442	0.2650
QNTPVLFDSKEAVLK[x]LK	14	0	1929.093418	0.0441	0.7500
LVPYLTK[x]LESK	6	0	1289.759425	0.0441	0.4850
LEK[x]GQSIDDMIPAQK	2	0	1671.850090	0.0440	0.6600
RLLK[x]LEEAMK	3	0	1229.716515	0.0440	0.4400
F[x]MTRSEYDR	0	0	1203.534202	0.0439	0.3950
NK[x]RGGDEWK	1	0	1088.536254	0.0439	0.3950
LK[x]PLIEKGGDWER	1	0	1539.840853	0.0438	0.5700
FDSEK[x]AGDREVQR	4	0	1535.732760	0.0438	0.5700
K[x]SSEQANLYERK	0	0	1451.736786	0.0437	0.5250
LVRDAFALAK[x]EK	9	0	1359.787367	0.0437	0.5250
GSLEK[x]NWK	4	0	960.502835	0.0437	0.3500
Y[x]TVGQGYTKAAWFEK	0	0	1747.856893	0.0437	0.6550
GYSK[x]PNERATKQSK	3	0	1592.826990	0.0436	0.6100
DWNACKK[x]ELLK	6	0	1403.723052	0.0432	0.4750
ENWK[x]YACK	3	0	1097.496365	0.0431	0.3450
NK[x]ISWYTK	1	0	1038.549782	0.0431	0.3450
VAQTTYK[x]K	6	0	937.523235	0.0431	0.3450
LDEARELLVK[x]ASK	9	0	1470.840518	0.0431	0.5600
K[x]NEEK	0	0	646.328572	0.0430	0.2150
K[x]AMVNIDTIDNKVATTM	0	0	1863.943328	0.0429	0.7300
LKLELK[x]K	5	0	870.590192	0.0429	0.3000
IIENEQSAEK[x]NAYVINLK	9	0	2075.089784	0.0428	0.7700
VLTLELYK[x]KLR	7	0	1374.859801	0.0427	0.4700
K[x]NEEKLAEFDK	0	0	1349.682631	0.0427	0.4700
TLIDKFSGEK[x]K	9	0	1264.702640	0.0427	0.4700
GVVALVEDK[x]TK	8	0	1157.665530	0.0427	0.4700
QSK[x]YTYDRGTTAVLK	2	0	1729.899815	0.0427	0.6400
K[x]APNTVYAVQFLEAVYK	0	0	1940.040658	0.0426	0.7250
K[x]YDKTEDDIK	0	0	1253.613888	0.0425	0.4250
F[x]ATLQK	0	0	706.401341	0.0425	0.2550
K[x]VADLK	0	0	672.416990	0.0425	0.2550
E[x]MKK	0	0	534.283541	0.0425	0.1700
DYVIQSDLMSAARK[x]VADLK	13	0	2122.109136	0.0424	0.8050
FEAQK[x]DTVHMIFNQK	4	0	1834.903518	0.0423	0.6350
SGVK[x]LENVKIYADLK	3	0	1675.950788	0.0423	0.6350
GYARAIHK[x]LGSTLK	7	0	1513.872820	0.0421	0.5900
M[x]GINERK	0	0	846.438129	0.0421	0.2950
LLSSAK[x]K	5	0	745.469750	0.0421	0.2950
EKQNTPVLFDSK[x]EAVLK	11	0	1945.051948	0.0421	0.7150
ELNLMDPK[x]VPEDIFK	7	0	1786.917438	0.0420	0.6300
EASKTLSK[x]WR	7	0	1204.656362	0.0420	0.4200
IQYVGK[x]QDPK	5	0	1174.634566	0.0420	0.4200
K[x]VIAR	0	0	585.396198	0.0420	0.2100
Q[x]IAIVVNQNWYCANTK	0	0	1920.951525	0.0419	0.6700
LAAEDHK[x]FVIHQEENK	6	0	1906.953636	0.0419	0.6700
SGVKLENVK[x]IYADLK	8	0	1675.950788	0.0417	0.6250
VETAVLSTTVK[x]AQAR	10	0	1572.883440	0.0417	0.6250
K[x]VAQTTYKK	0	0	1065.618191	0.0417	0.3750
VAIK[x]KGAVEYEIYK	3	0	1609.907866	0.0414	0.5800
NIPK[x]EIK	3	0	840.506860	0.0414	0.2900
M[x]NSIVSK	0	0	777.405435	0.0414	0.2900
LLK[x]VTVSK	2	0	886.585106	0.0413	0.3300
IDK[x]KTTEEK	2	0	1090.586949	0.0411	0.3700
SYLLQHREWDSK[x]LK	11	0	1801.947432	0.0411	0.5750
NNSWAK[x]SWSNLDLR	5	0	1689.822239	0.0411	0.5750
SRK[x]VAQTTYK	2	0	1180.656362	0.0410	0.4100
FRKLGVK[x]PPK	6	0	1168.744388	0.0410	0.4100
EIK[x]PNIRVALR	2	0	1307.803685	0.0409	0.4500
K[x]GFDFEYYQRNLLLQEK	0	0	2190.110853	0.0409	0.6950
K[x]SGNLPDADNSK	0	0	1244.599634	0.0408	0.4900
GK[x]LVRK	1	0	699.475505	0.0408	0.2450
VDVK[x]TK	3	0	688.411904	0.0408	0.2450
TLFRK[x]EK	4	0	920.544305	0.0407	0.2850
TKLVK[x]ER	4	0	872.544305	0.0407	0.2850
I[x]AIVVNQNWYCANTK	0	0	1792.892954	0.0407	0.6100
SFEQK[x]VMK	4	0	995.510954	0.0406	0.3250
P[x]FGNTHNK	0	0	913.440572	0.0406	0.3250
K[x]IEIPLPNEVGRMEILK	0	0	1978.128419	0.0406	0.6900
IEDTDK[x]YDK	5	0	1125.518932	0.0406	0.3650
EK[x]ADAAFLRLVK	1	0	1359.787367	0.0404	0.4850
DELWK[x]NDDQLTYTYK	4	0	1930.894787	0.0403	0.6050
IDELVSNNEK[x]IWKVMCK	9	0	2105.064830	0.0403	0.6850
NEEGIIEFTK[x]TPNDTQK	9	0	1962.953358	0.0400	0.6800
IAYASVVYIADK[x]YK	11	0	1602.865670	0.0400	0.5600
DIK[x]VIMATNR	2	0	1159.638269	0.0400	0.4000
QIK[x]EIK	2	0	757.469750	0.0400	0.2400
FK[x]LNYKPEEEYPDLSK	1	0	1998.993768	0.0397	0.6350
G[x]LGYPEDAIGKTKLVK	0	0	1687.950789	0.0397	0.6350
N[x]STEEIDLYNRWK	0	0	1666.795023	0.0396	0.5150
K[x]DYTMAQPEFFK	0	0	1503.706735	0.0396	0.4750
LDRK[x]IEFPSYR	3	0	1422.761881	0.0395	0.4350
K[x]YYSFDNSLK	0	0	1263.613496	0.0395	0.3950
QIK[x]VMDSLEPTGEIYGK	2	0	1906.970924	0.0394	0.6700
QETQYK[x]IDELVSNNEK	5	0	1936.937709	0.0394	0.6300
QTLNK[x]IALDEQIQALK	4	0	1825.030821	0.0394	0.6300
P[x]PKEDWEK	0	0	1027.497414	0.0394	0.3150
K[x]QYSAKAK	0	0	922.523570	0.0394	0.3150
NK[x]PGVYTK	1	0	905.497023	0.0394	0.3150
EIK[x]QIKVMDSLEPTGEIYGK	2	0	2277.192525	0.0393	0.7850
EK[x]WIAK	1	0	773.443537	0.0392	0.2350
AERK[x]AR	3	0	729.424532	0.0392	0.2350
Q[x]YTVGQGYTKAAWFEK	0	0	1875.915465	0.0391	0.6250
VK[x]LEK	1	0	615.395529	0.0390	0.1950
LDGK[x]DELWK	3	0	1102.565823	0.0389	0.3500
DISSK[x]SPSGNDALNDK	4	0	1646.774679	0.0388	0.6200
RQGITEAYNQK[x]AVEK	10	0	1733.905962	0.0387	0.5800
KFRK[x]PIGATWK	3	0	1330.787310	0.0386	0.4250
HK[x]TPDKGYGHR	1	0	1294.653005	0.0386	0.4250
D[x]DGLEDDMPALADEEFEK	0	0	2037.836007	0.0386	0.6950
LK[x]PLIEK	1	0	839.547996	0.0386	0.2700
LALTK[x]PK	4	0	769.506134	0.0386	0.2700
LTHEK[x]STMLEKIK	4	0	1556.859536	0.0385	0.5000
SQDISINGNSK[x]KEEPK	10	0	1772.890370	0.0384	0.6150
AVYMGLK[x]AFESCSNDEALR	6	0	2159.997873	0.0384	0.7300
TLAGVTRDYYTK[x]QSK	11	0	1729.899815	0.0383	0.5750
TTLFK[x]SELAQSK	4	0	1351.734665	0.0383	0.4600
NDGTIVIRK[x]LEETDVAK	8	0	1900.026461	0.0382	0.6500
FVK[x]LGIDPPKGIMLYGPPGTGK	2	0	2284.265236	0.0382	0.8400
ITTGDRLILTENIK[x]TK	13	0	1815.046470	0.0381	0.6100
VNGVVFTNRPDEK[x]NR	12	0	1743.901545	0.0380	0.5700
K[x]IPQVASFRIDK	0	0	1400.813914	0.0379	0.4550
IHLEKVSK[x]QGEIDYEALVK	7	0	2198.194577	0.0379	0.7200
YK[x]SYLLQHREWDSK	1	0	1851.926697	0.0379	0.5300
LK[x]VELAK	1	0	799.516697	0.0379	0.2650
EIK[x]EVIELPVK	2	0	1295.769988	0.0377	0.4150
LLKVTVSK[x]GVAIDLLEECK	7	0	2114.201970	0.0376	0.7150
EYLEK[x]NWK	4	0	1108.555260	0.0375	0.3000
IDKEDMGSNDK[x]ASK	10	0	1536.708913	0.0375	0.5250
RMPIDFK[x]GFICK	6	0	1510.778788	0.0375	0.4500
RGGDEWK[x]IEPLK	6	0	1426.756795	0.0375	0.4500
IKLISGK[x]LDEAR	6	0	1341.797930	0.0375	0.4500
K[x]TTEEK	0	0	734.380997	0.0375	0.2250
DTTK[x]NK	3	0	705.365683	0.0375	0.2250
YTENIYPPK[x]KTVQYATK	8	0	2043.067597	0.0374	0.6350
HIEVGDSVLVK[x]IITK	10	0	1649.971524	0.0373	0.5600
SPSGNDALNDK[x]KGTK	10	0	1530.763724	0.0373	0.5600
EALEK[x]TEEK	4	0	1075.539667	0.0372	0.3350
GGNMK[x]EVFR	4	0	1036.512349	0.0372	0.3350
HNNHMAKVLTLELYK[x]K	14	0	1938.050842	0.0372	0.5950
VIPVEELK[x]EIKQIK	7	0	1665.007573	0.0371	0.5200
NKTDTK[x]TIEAITFK	5	0	1608.872208	0.0371	0.5200
ATAGPIIADKNCK[x]K	12	0	1485.797272	0.0371	0.5200
K[x]VADLKK	0	0	800.511946	0.0371	0.2600
EVLNKGVSK[x]DEK	8	0	1344.724827	0.0371	0.4450
K[x]QLATSLRSR	0	0	1158.683243	0.0370	0.3700
TLIDK[x]FSGEK	4	0	1136.607685	0.0370	0.3700
EEPK[x]SETLENFTR	3	0	1578.752492	0.0369	0.4800
ATKQSK[x]YTYDR	5	0	1359.678214	0.0368	0.4050
ELLK[x]LKVELAK	3	0	1282.822356	0.0368	0.4050
LENVKIYADLK[x]INEDSK	10	0	1991.057425	0.0368	0.6250
VETAVLSTTVK[x]AQARAK	10	0	1772.015506	0.0368	0.6250
MPIDFKGFICK[x]VVDK	10	0	1795.936398	0.0367	0.5500
SNDIEK[x]AIDLYK	5	0	1407.724493	0.0367	0.4400
DVAK[x]MK	3	0	690.373411	0.0367	0.2200
LDGKDELWK[x]NDDQLTYTYK	8	0	2344.122200	0.0366	0.6950
DLK[x]LKWSDER	2	0	1288.677488	0.0365	0.3650
EASK[x]TLSKWR	3	0	1204.656362	0.0365	0.3650
LGISATALSPEEK[x]K	12	0	1442.797987	0.0364	0.5100
EDCK[x]SLK	3	0	878.416723	0.0364	0.2550
YTSLSEEQK[x]MK	8	0	1342.643803	0.0364	0.4000
ETIDNAETMK[x]K	9	0	1278.612505	0.0364	0.4000
E[x]SLQRLLQGAR	0	0	1269.715268	0.0364	0.4000
NLNQIVNELDEEK[x]YK	12	0	1847.926420	0.0363	0.5450
LDRK[x]LEFPLPNEEAR	3	0	1825.968559	0.0363	0.5450
INHEHFMDGILEVQMRK[x]SK	16	0	2311.156430	0.0363	0.6900
LGVKPPK[x]GCLMFGPPGTGK	6	0	1940.037500	0.0363	0.6900
LEFIK[x]VIPVEELKEIK	4	0	1926.144056	0.0362	0.5800
M[x]SERDTALEKYK	0	0	1469.718358	0.0362	0.4350
GGVHVK[x]LAHLSK	5	0	1244.735277	0.0362	0.4350
LCFDELK[x]K	6	0	1051.537166	0.0362	0.2900
KDWNACK[x]K	6	0	1048.512348	0.0362	0.2900
KLGVK[x]PPK	4	0	865.574877	0.0362	0.2900
M[x]TDK	0	0	493.220610	0.0362	0.1450
VATEK[x]DFLDAVQK	4	0	1462.766689	0.0362	0.4700
K[x]DLVRNFGR	0	0	1103.619920	0.0361	0.3250
IDK[x]NTWNSTLETAK	2	0	1619.815423	0.0361	0.5050
INVK[x]K	3	0	600.395864	0.0360	0.1800
AEAGLALSLIVK[x]ALSIEGDDK	11	0	2112.167695	0.0360	0.7550
ALQDYK[x]PELASDPIIR	5	0	1827.972976	0.0359	0.5750
IDK[x]EDMGSNDK	2	0	1250.544822	0.0359	0.3950
LAQFEKEEYVSDPK[x]EQM	13	0	2069.961478	0.0359	0.6100
YTSLSEEQKMK[x]SDINAHK	10	0	2108.020718	0.0358	0.6450
FGDGIQIAQLALK[x]HRENK	12	0	2037.111857	0.0358	0.6450
EIIRTSTSSMTAVPK[x]PLK	14	0	1958.086949	0.0358	0.6450
IDTIVK[x]EIQDEK	5	0	1429.766355	0.0358	0.4300
S[x]SSDMAYTSMFK	0	0	1353.558028	0.0358	0.4300
LDVAK[x]R	4	0	700.423137	0.0358	0.2150
NIPK[x]AR	3	0	697.423471	0.0358	0.2150
NSSSDMAYTSMFK[x]GNQKVVK	12	0	2221.050634	0.0357	0.7150
Y[x]FATLQK	0	0	869.464664	0.0357	0.2500
SIAEK[x]MNGASGAELK	4	0	1504.755469	0.0357	0.5350
LTQLLSQIK[x]EEQGDIK	8	0	1842.009751	0.0356	0.5700
ARQAAK[x]ASVVETVTLTK	5	0	1772.015506	0.0356	0.6050
AK[x]ADYAQYYR	1	0	1247.593430	0.0355	0.3550
LIQIRVK[x]LEK	6	0	1238.807376	0.0355	0.3550
TMGK[x]NKVLVK	3	0	1116.668841	0.0355	0.3550
DGIVLAAEK[x]K	8	0	1042.602207	0.0355	0.3550
HGGYK[x]PTDKHK	4	0	1266.646859	0.0355	0.3900
SVQPTAK[x]TVQK	6	0	1185.671676	0.0355	0.3900
M[x]EQKPEVDYSEK	0	0	1481.670742	0.0354	0.4250
NKVLVK[x]VHPEGK	5	0	1346.803351	0.0354	0.4250
SQDISINGNSK[x]K	10	0	1289.657479	0.0354	0.4250
DIKSMIADK[x]HAIR	8	0	1496.813257	0.0354	0.4600
MPIDFK[x]GFICKVVDK	5	0	1795.936398	0.0353	0.5300
QAAK[x]ASVVETVTLTK	3	0	1544.877294	0.0353	0.5300
S[x]RQETQYKIDELVSNNEK	0	0	2180.070835	0.0353	0.6350
LQKDLGQVLNK[x]YVQVEQR	10	0	2157.190495	0.0353	0.6350
Q[x]SRQETQYKIDELVSNNEK	0	0	2308.129407	0.0353	0.6700
EGK[x]VTFFYTDYIGVYAPRK	2	0	2253.146903	0.0350	0.6650
NEEEPTK[x]KGINIDQSSNSK	6	0	2117.023553	0.0350	0.6650
S[x]SIGTGYDLGLFFSPDGR	0	0	1887.900207	0.0350	0.6300
NLNAPK[x]FSFISNVRPK	5	0	1831.010363	0.0350	0.5600
AHILRIHAK[x]SMAIDK	8	0	1702.966393	0.0350	0.5250
NVPK[x]LQNVSNFQK	3	0	1514.820452	0.0350	0.4550
K[x]VSTTPANSFELK	0	0	1420.756126	0.0350	0.4550
EVLNK[x]GVSKDEK	4	0	1344.724827	0.0350	0.4200
ELLKLK[x]VELAK	5	0	1282.822356	0.0350	0.3850
LQK[x]DLGQVLNK	2	0	1254.729522	0.0350	0.3850
GGNMK[x]EVFRR	4	0	1192.613451	0.0350	0.3500
ASK[x]GSNDDEMK	2	0	1180.502961	0.0350	0.3850
FFEKINVK[x]K	7	0	1151.670224	0.0350	0.3150
K[x]AQSGPDASAK	0	0	1058.535585	0.0350	0.3850
K[x]RMPIDFK	0	0	1033.574220	0.0350	0.2800
K[x]EEMVMLK	0	0	1006.519074	0.0350	0.2800
LYNK[x]FK	3	0	811.459186	0.0350	0.2100
AK[x]RAER	1	0	729.424532	0.0350	0.2100
IHLEK[x]VSKQGEIDYEALVK	4	0	2198.194577	0.0347	0.6600
MNSIVSKYTQSTNNDDPK[x]K	17	0	2169.037093	0.0347	0.6600
M[x]SSIGTGYDLGLFFSPDGR	0	0	2018.940686	0.0347	0.6600
KNVPK[x]LQNVSNFQK	4	0	1642.915408	0.0346	0.4850
IEFATITK[x]DTTKNK	7	0	1608.872208	0.0346	0.4850
SWIGAYLAK[x]IPER	8	0	1502.824477	0.0346	0.4500
EK[x]ASKGSNDDEMK	1	0	1437.640504	0.0346	0.4500
EK[x]WIAKQILDCIVNLSEPAK	1	0	2354.266687	0.0345	0.6900
M[x]SERDTALEK	0	0	1178.560080	0.0345	0.3450
SSSDMAYTSMFK[x]GNQKVVK	11	0	2107.007711	0.0345	0.6550
VAQTTYK[x]KIYNEYPPTK	6	0	2043.067597	0.0344	0.5850
LILVDDEKTSWIYK[x]NK	13	0	1964.061785	0.0344	0.5500
IRIAYASVVYIADK[x]YK	13	0	1872.050830	0.0344	0.5500
YK[x]LHSEK	1	0	903.481373	0.0343	0.2400
SLK[x]DECK	2	0	878.416723	0.0343	0.2400
ILFENPDEATK[x]RK	10	0	1559.830681	0.0342	0.4450
DIGKVVDK[x]CFGIK	7	0	1477.796212	0.0342	0.4450
SLPLQIEVANDCIK[x]WAIK	13	0	2097.129144	0.0342	0.6150
CFGIK[x]FDIMPRK	4	0	1510.778788	0.0342	0.4100
NAYVINLK[x]QIAK	7	0	1373.803016	0.0342	0.4100
DKK[x]DQK	2	0	760.407879	0.0342	0.2050
FFEK[x]EDVQSLK	3	0	1368.692468	0.0341	0.3750
EAVLKLK[x]LELK	6	0	1282.822356	0.0341	0.3750
KTLEVLYLK[x]MHNNHAK	8	0	1938.050842	0.0341	0.5450
DRIDK[x]NTWNSTLETAK	4	0	1890.943464	0.0341	0.5450
VTVSK[x]GVAIDLLEECK	4	0	1759.938898	0.0341	0.5450
SLPLQIEVANDCIKWAIK[x]EK	17	0	2354.266687	0.0340	0.6800
TNSTDEK[x]GTK	6	0	1079.509429	0.0340	0.3400
Q[x]EMKK	0	0	662.342113	0.0340	0.1700
KDK[x]PK	2	0	614.375128	0.0340	0.1700
V[x]GVFK	0	0	548.332206	0.0340	0.1700
LGIDPPK[x]GIMLYGPPGTGK	6	0	1910.033463	0.0339	0.6450
YEAK[x]AIGSGSEPAK	3	0	1406.704092	0.0339	0.4750
INADHK[x]LNSLPLLQQLVK	5	0	2043.183957	0.0339	0.6100
IDVLFSK[x]IR	6	0	1089.654575	0.0339	0.3050
N[x]SSSDMAYTSMFK	0	0	1467.600950	0.0338	0.4400
GGLGYPEDAIGKTK[x]LVK	13	0	1744.972250	0.0338	0.5750
DPIGAIDAGAALDIHIRLIK[x]K	19	0	2199.273826	0.0338	0.7100
ATREPNK[x]GSYRPYTAK	6	0	1837.943407	0.0338	0.5400
GSDAAPQASKK[x]K	10	0	1186.630541	0.0338	0.4050
ELFDPIISDRHGGYK[x]PTDK	14	0	2187.095930	0.0337	0.6400
S[x]TLDLNHLADLYDRK	0	0	1772.905627	0.0337	0.5050
YTVGQGYTK[x]AAWFEK	8	0	1747.856893	0.0337	0.5050
QTETINWLEK[x]R	9	0	1416.736060	0.0336	0.3700
SRQETQYK[x]IDELVSNNEK	7	0	2180.070835	0.0336	0.6050
LIK[x]KSSEQANLYER	2	0	1677.904901	0.0336	0.4700
IDK[x]EDMGSNDKASK	2	0	1536.708913	0.0336	0.4700
DWNACK[x]K	5	0	920.417393	0.0336	0.2350
VGIK[x]PPK	3	0	737.479921	0.0336	0.2350
IDELVSNNEKIWK[x]VMCK	12	0	2105.064830	0.0335	0.5700
FRKPIGATWK[x]TTQLEEANSK	9	0	2304.222519	0.0335	0.6700
M[x]FMTRSEYDR	0	0	1334.574681	0.0335	0.3350
KVPDK[x]LIDASTVK	4	0	1412.823808	0.0335	0.4350
YTSLSEEQK[x]MKSDINAHK	8	0	2108.020718	0.0333	0.6000
K[x]GEKVEDAPENNSFR	0	0	1718.822296	0.0333	0.5000
M[x]PFGNTHNK	0	0	1044.481051	0.0333	0.3000
K[x]QYSAK	0	0	723.391504	0.0333	0.2000
M[x]FR	0	0	452.220553	0.0333	0.1000
K[x]FR	0	0	449.275030	0.0333	0.1000
K[x]EEPKSETLENFTR	0	0	1706.847448	0.0332	0.4650
KLEK[x]GQSIDDMIPAQK	3	0	1799.945046	0.0331	0.5300
LMVEMEK[x]K	6	0	1006.519074	0.0331	0.2650
DQK[x]KDKPK	2	0	985.555594	0.0331	0.2650
FGDGIQIAQLALK[x]HR	12	0	1665.931391	0.0330	0.4950
QFPDIYGIIFLFK[x]WNSK	12	0	2115.119239	0.0329	0.5600
K[x]PPVQPLAYKSATPFRK	0	0	1927.104259	0.0329	0.5600
SPSGNDALNDK[x]K	10	0	1244.599634	0.0329	0.3950
AVK[x]PTDMEQFAFYK	2	0	1673.812254	0.0329	0.4600
TLLYGK[x]R	5	0	849.507194	0.0329	0.2300
KVADLK[x]K	5	0	800.511946	0.0329	0.2300
M[x]PPKEDWEK	0	0	1158.537893	0.0328	0.2950
NHASIDK[x]MK	6	0	1042.522913	0.0328	0.2950
LVARNIPK[x]EIK	7	0	1279.797539	0.0327	0.3600
LGSTAIGVK[x]TK	8	0	1073.644403	0.0327	0.3600
DQELTEENVSISVIGK[x]DEK	15	0	2132.048371	0.0326	0.6200
DNLSWLSK[x]ANNWSK	7	0	1661.816092	0.0325	0.4550
EIKQIK[x]VMDSLEPTGEIYGK	5	0	2277.192525	0.0325	0.6500
SDYYMASTYTKK[x]INVK	11	0	1910.944711	0.0325	0.5200
SSEETEDKK[x]MQE	8	0	1439.608537	0.0325	0.3900
SSEETEDK[x]KMQE	7	0	1439.608537	0.0325	0.3900
K[x]EPPVYTPPKDK	0	0	1397.755400	0.0325	0.3900
VLGVFSEK[x]AQIK	7	0	1317.765572	0.0325	0.3900
K[x]TAGEDAVTLVK	0	0	1230.681905	0.0325	0.3900
NKLLK[x]VTVSK	4	0	1128.722984	0.0325	0.3250
DQKKDK[x]PK	5	0	985.555594	0.0325	0.2600
IIRGAIESYK[x]VVDASIVSK	9	0	2047.167638	0.0324	0.6150
FIK[x]HADATCVHRLALTK	2	0	1980.072637	0.0324	0.5500
Q[x]EMKKDSESTEEK	0	0	1567.703492	0.0323	0.4200
AVILSDTK[x]PVDKK	7	0	1412.823808	0.0323	0.4200
FVKLGIDPPK[x]GIMLYGPPGTGK	9	0	2284.265236	0.0323	0.7100
IMKLCFDELK[x]K	9	0	1423.756658	0.0323	0.3550
EDMGSNDK[x]ASK	7	0	1180.502961	0.0323	0.3550
YLHQSLK[x]YK	6	0	1178.644738	0.0322	0.2900
QGITEAYNQK[x]AVEK	9	0	1577.804860	0.0321	0.4500
K[x]ALSSLK	0	0	745.469750	0.0321	0.2250
IEFATITK[x]DTTK	7	0	1366.734330	0.0321	0.3850
AIDLYKEVLNK[x]GVSK	10	0	1675.950788	0.0320	0.4800
AEAK[x]DVAKMK	3	0	1089.585175	0.0320	0.3200
KDQK[x]K	3	0	645.380940	0.0320	0.1600
SAK[x]AK	2	0	503.306720	0.0320	0.1600
RPPVIRTTLFK[x]SELAQSK	10	0	2070.194854	0.0319	0.5750
NEEKK[x]LMELFISK	4	0	1607.859201	0.0319	0.4150
YQK[x]PVDTEEENDK	2	0	1593.715773	0.0319	0.4150
DAVK[x]EAAR	3	0	858.455887	0.0319	0.2550
YEAKAIGSGSEPAK[x]SELVK	13	0	1963.026127	0.0318	0.6050
ELK[x]KEEMVMLK	2	0	1376.740675	0.0318	0.3500
E[x]TIDNAETMKK	0	0	1278.612505	0.0318	0.3500
LENVK[x]IYADLKINEDSK	4	0	1991.057425	0.0318	0.5400
YYK[x]DGIYDLLHACVDRIK	2	0	2241.125119	0.0317	0.5700
QNTPVLFDSK[x]EAVLK	9	0	1687.914404	0.0317	0.4750
SPSGNDALNDKK[x]GTK	11	0	1530.763724	0.0317	0.4750
AAK[x]ASRGAATIK	2	0	1143.672345	0.0317	0.3800
SAELYK[x]NPK	5	0	1048.555259	0.0317	0.2850
YTLYDQNDTK[x]EWLDKLGDK	9	0	2344.122200	0.0316	0.6000
FKLNYK[x]PEEEYPDLSK	5	0	1998.993768	0.0316	0.5050
SQDISINGNSKK[x]EEPK	11	0	1772.890370	0.0316	0.5050
IEDTDK[x]YDKK	5	0	1253.613888	0.0315	0.3150
QVMEEK[x]LDSK	5	0	1205.596130	0.0315	0.3150
FRK[x]LGVKPPK	2	0	1168.744388	0.0315	0.3150
CRTIPPLTTVK[x]GSDAAPQASK	10	0	2197.152392	0.0314	0.6600
AQARAK[x]R	5	0	799.477625	0.0314	0.2200
EAEAAKDEQIEK[x]IDTVIK	11	0	2029.057817	0.0314	0.5650
SSKDISSK[x]SPSGNDALNDK	7	0	1948.933683	0.0313	0.5950
K[x]TLEVLYLKMHNNHAK	0	0	1938.050842	0.0313	0.5000
SETMKYYLPK[x]GK	9	0	1443.743119	0.0313	0.3750
NK[x]YAIQLPLPPK	1	0	1380.812854	0.0313	0.3750
IAK[x]GAIEK	2	0	828.506860	0.0313	0.2500
KPPVQPLAYK[x]SATPFRK	9	0	1927.104259	0.0312	0.5300
G[x]GLGYPEDAIGKTKLVK	0	0	1744.972250	0.0312	0.5300
ENEQKIK[x]TLSMEK	6	0	1576.812980	0.0312	0.4050
DAFALAK[x]EK	6	0	991.533798	0.0311	0.2800
NEEEPTKK[x]GINIDQSSNSK	7	0	2117.023553	0.0311	0.5900
GTEVEK[x]ITIK	5	0	1116.638983	0.0310	0.3100
M[x]FMTR	0	0	684.308705	0.0310	0.1550
FIVK[x]ASSGPRYVVGCR	3	0	1794.956220	0.0309	0.4950
SVQPTAKTVQK[x]VETAVLSTTVK	10	0	2314.310659	0.0309	0.6800
E[x]MKKDSESTEEK	0	0	1439.644921	0.0308	0.3700
K[x]KAQSGPDASAK	0	0	1186.630541	0.0308	0.3700
D[x]RQEQR	0	0	830.399437	0.0308	0.1850
K[x]LDVAK	0	0	672.416990	0.0308	0.1850
LLK[x]VTVSKGVAIDLLEECK	2	0	2114.201970	0.0308	0.5850
TGPPGPPCGGK[x]FMLKLGVK	10	0	1940.037500	0.0308	0.5850
VLSNYMK[x]QEALSSK	6	0	1596.818066	0.0307	0.4300
KELLK[x]LK	4	0	870.590192	0.0307	0.2150
K[x]IEFPSYR	0	0	1038.549782	0.0306	0.2450
STMLEK[x]IK	5	0	948.531355	0.0306	0.2450
TLLARAVAHHTDCK[x]FIR	13	0	2008.078783	0.0306	0.5200
LGITFAHVTAAK[x]NNSWAK	11	0	1928.026739	0.0306	0.5500
WSLERK[x]GEK	5	0	1131.603602	0.0306	0.2750
WK[x]ALERQLEMLDLQEGFIK	1	0	2346.240476	0.0305	0.5800
NSSSDMAYTSMFKGNQK[x]VVK	16	0	2221.050634	0.0305	0.6100
M[x]ESLQRLLQGAR	0	0	1400.755746	0.0304	0.3650
DDINLDEASAMAVK[x]FLSK	13	0	1965.971650	0.0300	0.5400
VYHAIRNIPK[x]AR	9	0	1436.836379	0.0300	0.3600
EEYVSDPK[x]EQM	7	0	1353.575786	0.0300	0.3300
EHFK[x]ELVSK	3	0	1115.597456	0.0300	0.2700
NLQVAK[x]SLDK	5	0	1114.634566	0.0300	0.3000
GSDAAPQASK[x]K	9	0	1058.535585	0.0300	0.3300
NK[x]MVCK	1	0	778.382925	0.0300	0.1800
LEEIGVADQYKVSK[x]ILEHK	13	0	2198.194577	0.0300	0.5700
DSYLIIDK[x]LPSEYDSR	7	0	1912.941734	0.0300	0.4800
HK[x]FQDILLGAGQAIK	1	0	1637.925245	0.0300	0.4500
LTHEKSTMLEK[x]IK	10	0	1556.859536	0.0300	0.3900
GTKK[x]SGNLPDADNSK	3	0	1530.763724	0.0300	0.4500
K[x]ELLKLK	0	0	870.590192	0.0300	0.2100
KHFEQVINEK[x]HEDALAK	9	0	2035.048591	0.0297	0.5050
SDYYMASTYTK[x]KINVK	10	0	1910.944711	0.0297	0.4750
GNECIVIGVERK[x]NVPK	11	0	1810.972260	0.0297	0.4750
T[x]DKYAFSLTTFSPNGK	0	0	1775.872934	0.0297	0.4750
KEEPK[x]SETLENFTR	4	0	1706.847448	0.0296	0.4150
QAIVSAVK[x]FEEEAK	7	0	1547.819448	0.0296	0.4150
ASAGPLIASQTVK[x]K	12	0	1369.792844	0.0296	0.4150
K[x]LEFPLPNEEAR	0	0	1441.756460	0.0296	0.3550
IYADLK[x]INEDSK	5	0	1407.724493	0.0296	0.3550
KK[x]AQSGPDASAK	1	0	1186.630541	0.0296	0.3550
SERDTALEK[x]YK	8	0	1338.677880	0.0295	0.3250
QGSATVGLVSKTHAVLVALK[x]R	19	0	2134.258512	0.0295	0.6200
GQAQSGNFSNFGDGANGDNK[x]K	19	0	2111.925576	0.0295	0.6200
TGPPGPPCGGKFMLK[x]LGVK	14	0	1940.037500	0.0295	0.5600
S[x]SKDISSK	0	0	850.439569	0.0294	0.2350
VISMEKGGNMK[x]EVFR	10	0	1723.874862	0.0293	0.4400
AVAASLGVNFLK[x]VVSSAIVDK	11	0	2087.198937	0.0293	0.6150
SLPPEEYDEK[x]LYNK	9	0	1723.830403	0.0293	0.4100
MILELTNHLEELK[x]K	12	0	1709.938508	0.0293	0.4100
EDIYK[x]FVTVQDLDEMQVDV	4	0	2285.077226	0.0292	0.5550
LNADVLGQLIK[x]K	10	0	1310.792119	0.0292	0.3500
NK[x]TDTK	1	0	705.365683	0.0292	0.1750
EDWEKYQK[x]PVDTEEENDK	7	0	2281.002149	0.0292	0.5250
IHAYVK[x]VLTLSLMEELHK	5	0	2123.181179	0.0292	0.5250
IPDSTYEMVGGLEK[x]QIK	13	0	1906.970924	0.0291	0.4950
VLNK[x]GDSGEMSLQKLFK	3	0	1893.002891	0.0291	0.4950
EAVLK[x]LKLELK	4	0	1282.822356	0.0291	0.3200
TEPK[x]AVDEEMK	3	0	1275.601607	0.0291	0.3200
VEFK[x]MGNGKMVEISR	3	0	1723.874862	0.0290	0.4350
GTK[x]KSGNLPDADNSK	2	0	1530.763724	0.0290	0.4350
LALTK[x]PKGTPGYGPLGVLPK	4	0	2006.192733	0.0290	0.5800
SSHIITK[x]ELK	6	0	1154.665864	0.0290	0.2900
TKK[x]ACIIFFDEIDAIGGAR	2	0	2124.103657	0.0289	0.5500
TK[x]KACIIFFDEIDAIGGAR	1	0	2124.103657	0.0289	0.5500
RFCVGLQK[x]IEEIFK	7	0	1765.954825	0.0289	0.4050
AFGRVYATMQK[x]LQK	10	0	1639.886752	0.0289	0.4050
VYATMQK[x]LQKDLGQVLNK	6	0	2076.140043	0.0289	0.5200
K[x]DSESTEEK	0	0	1051.466899	0.0289	0.2600
AMVNIDTIDNK[x]VATTM	10	0	1735.848372	0.0288	0.4600
K[x]AMVNIDTIDNK	0	0	1360.701983	0.0288	0.3450
ELIRK[x]SLK	4	0	985.628363	0.0288	0.2300
EK[x]SLLAHK	1	0	924.539219	0.0288	0.2300
AIEGK[x]IAR	4	0	856.513006	0.0288	0.2300
YTLYDQNDTK[x]EWLDK	9	0	1930.894787	0.0287	0.4300
IDRK[x]IEFPPPSAEAR	3	0	1724.920885	0.0287	0.4300
VVDASIVSK[x]ALGNFVASVLAR	8	0	2115.205083	0.0286	0.6000
LGVK[x]RFK	3	0	846.543913	0.0286	0.2000
LNFSSLKMK[x]DAVK	8	0	1479.811862	0.0285	0.3700
LILVDDEK[x]TSWIYKNK	7	0	1964.061785	0.0284	0.4550
TDK[x]YAFSLTTFSPNGK	2	0	1775.872934	0.0284	0.4550
GLGYPEDAIGKTK[x]LVK	12	0	1687.950789	0.0284	0.4550
GILGIDAALGGQATK[x]LAAEDHK	14	0	2148.153776	0.0284	0.6250
ESQLVDK[x]FFEKINVK	6	0	1822.982813	0.0283	0.4250
VVGQLLEK[x]LKPLIEK	7	0	1706.070505	0.0283	0.4250
LISGK[x]LDEARELLVK	4	0	1682.992985	0.0283	0.4250
AIDLYK[x]EVLNKGVSK	5	0	1675.950788	0.0283	0.4250
LKGYQTIELDK[x]K	10	0	1434.808159	0.0283	0.3400
AVILSDTK[x]PVDK	7	0	1284.728853	0.0283	0.3400
SSK[x]VYISPK	2	0	1007.565097	0.0283	0.2550
K[x]SRGVILQSDIEEAYAR	0	0	1934.022044	0.0282	0.4800
LNYK[x]PEEEYPDLSK	3	0	1723.830403	0.0282	0.3950
K[x]TELEEIMLLNLHK	0	0	1709.938508	0.0282	0.3950
VLNK[x]GDSGEMSLQK	3	0	1504.755469	0.0282	0.3950
EKSPAIIFIDELDAIGTK[x]R	17	0	2115.157467	0.0282	0.5350
TFHILEPK[x]EKSLLAHK	7	0	1890.072626	0.0281	0.4500
GEIK[x]KAMVNIDTIDNK	3	0	1787.945046	0.0281	0.4500
KQYSAK[x]AK	5	0	922.523570	0.0281	0.2250
SATPFRK[x]INVLNFPSANFSK	6	0	2237.195580	0.0280	0.5600
IEDTDKYDK[x]K	8	0	1253.613888	0.0280	0.2800
K[x]LEGTIDYQK	0	0	1193.629146	0.0280	0.2800
LILTENIK[x]TK	7	0	1171.717563	0.0280	0.2800
KTLVAHAVLK[x]VGSALVGSQTK	9	0	2106.252365	0.0279	0.5850
K[x]NVPKLQNVSNFQK	0	0	1642.915408	0.0279	0.3900
LGVK[x]PPK	3	0	737.479921	0.0279	0.1950
IGLHDDAYLDVCK[x]YYR	12	0	1999.946105	0.0278	0.4450
M[x]STLDLNHLADLYDRK	0	0	1903.946106	0.0278	0.4450
EDWEK[x]YQKPVDTEEENDK	4	0	2281.002149	0.0278	0.5000
LDDMSLIK[x]EDCEAATDPLLK	7	0	2276.091491	0.0278	0.5550
E[x]QKPEVDYSEK	0	0	1350.630263	0.0277	0.3050
S[x]ERDTALEKYK	0	0	1338.677880	0.0277	0.3050
K[x]SSEQANLYER	0	0	1323.641830	0.0277	0.3050
GTLK[x]VHTIRLR	3	0	1292.804020	0.0277	0.3050
VLELRAELDK[x]IGLSK	9	0	1682.992985	0.0277	0.4150
GMALGSANEK[x]IEASK	9	0	1504.755469	0.0277	0.4150
RAVEK[x]LSVEALNSLTGEFK	4	0	2090.137066	0.0276	0.5250
TDTK[x]TIEAITFK	3	0	1366.734330	0.0275	0.3300
K[x]LQRLR	0	0	812.534410	0.0275	0.1650
EGK[x]VTFFYTDYIGVYAPR	2	0	2125.051948	0.0275	0.4950
QGSATVGLVSK[x]THAVLVALK	10	0	1978.157410	0.0275	0.5500
AVEK[x]LSVEALNSLTGEFK	3	0	1934.035964	0.0275	0.4950
KYIPNPVLVIIDVK[x]PK	13	0	1835.128350	0.0275	0.4400
DREISYPFK[x]R	8	0	1309.677823	0.0275	0.2750
VLVK[x]VHPEGK	3	0	1104.665473	0.0275	0.2750
PPK[x]EDWEK	2	0	1027.497414	0.0275	0.2200
YGLQGPTWLVHK[x]ENAINKK	11	0	2195.185017	0.0274	0.5200
M[x]TDKYAFSLTTFSPNGK	0	0	1906.913413	0.0274	0.4650
K[x]ACIIFFDEIDAIGGAR	0	0	1894.961028	0.0274	0.4650
NCK[x]ADAGITIAPR	2	0	1385.708463	0.0273	0.3550
KGYQTIELDK[x]K	9	0	1321.724101	0.0273	0.3000
IPDSTYEMVGGLEKQIK[x]EIK	16	0	2277.192525	0.0273	0.5450
KPIGATWK[x]TTQLEEANSK	7	0	2001.053008	0.0272	0.4900
EWLDK[x]LGDK	4	0	1102.565823	0.0272	0.2450
LK[x]PLIEKGGDWERK	1	0	1667.935808	0.0271	0.3800
QYSAK[x]AK	4	0	794.428614	0.0271	0.1900
DCTAYNIYDK[x]NK	9	0	1503.666324	0.0271	0.3250
CGSPYIIEDSK[x]K	10	0	1395.670349	0.0271	0.3250
NK[x]ELISVSAASK	1	0	1245.692803	0.0271	0.3250
EKWIAK[x]QILDCIVNLSEPAK	5	0	2354.266687	0.0270	0.5400
YSLNSYDFK[x]K	8	0	1263.613496	0.0270	0.2700
SETMK[x]YYLPK	4	0	1258.626702	0.0270	0.2700
QEMK[x]K	3	0	662.342113	0.0270	0.1350
QGITEAYNQK[x]AVEKLMSR	9	0	2065.062523	0.0269	0.4850
DEPEETDVNK[x]YQK	9	0	1593.715773	0.0269	0.3500
DHDLAPLYK[x]YLSENPK	8	0	1901.952241	0.0269	0.4300
SSSDMAYTSMFKGNQK[x]VVK	15	0	2107.007711	0.0268	0.5100
LIKK[x]SSEQANLYER	3	0	1677.904901	0.0268	0.3750
KNCK[x]ADAGITIAPR	3	0	1513.803419	0.0268	0.3750
KTTEEK[x]EATPMEMDEEK	5	0	2024.891743	0.0268	0.4550
RQTLNK[x]IALDEQIQALK	5	0	1981.131923	0.0268	0.4550
GK[x]SALSTLNGFVEELKAEVR	1	0	2147.158527	0.0268	0.5350
AIGSGSEPAK[x]SELVK	9	0	1471.788150	0.0267	0.4000
TLSK[x]WRDATDDK	3	0	1434.710239	0.0267	0.3200
VADLK[x]K	4	0	672.416990	0.0267	0.1600
DAYVYSIVAIARIK[x]LISGK	13	0	2079.209109	0.0266	0.5050
ATTVK[x]DTMNVDINAIK	4	0	1732.902849	0.0266	0.4250
IHAK[x]SMAIDK	3	0	1112.601159	0.0265	0.2650
LAQFEK[x]EEYVSDPKEQM	5	0	2069.961478	0.0265	0.4500
VELAK[x]QNLFVPTSDKEK	4	0	1945.051948	0.0265	0.4500
EWDSK[x]LK	4	0	904.465390	0.0264	0.1850
VLVDK[x]SR	4	0	815.486459	0.0264	0.1850
SITEFGDTATAK[x]ELEAMK	11	0	1940.940017	0.0264	0.4750
LDPAGFYIGYK[x]ATSAGPK	10	0	1854.951515	0.0264	0.4750
IVAFDQLVK[x]EK	8	0	1288.739025	0.0264	0.2900
QSRQETQYK[x]IDELVSNNEK	8	0	2308.129407	0.0263	0.5000
K[x]EAGFIDDILIITPASKEK	0	0	2087.151320	0.0263	0.5000
GEIKK[x]AMVNIDTIDNK	4	0	1787.945046	0.0262	0.4200
IK[x]TLSMEK	1	0	948.531355	0.0262	0.2100
GCLMFGPPGTGK[x]TLLAR	11	0	1774.922143	0.0262	0.4450
HTELRSFEQK[x]VMK	9	0	1631.845282	0.0262	0.3400
MEILKIHLEK[x]VSK	9	0	1566.916655	0.0262	0.3400
IEVNIHRK[x]R	7	0	1163.688664	0.0261	0.2350
FMLK[x]LGVKR	3	0	1090.668450	0.0261	0.2350
M[x]SSKDISSK	0	0	981.480047	0.0261	0.2350
MKLSLFSNK[x]ENELR	8	0	1707.897707	0.0261	0.3650
IGLSK[x]IRIAYASVVYIADK	4	0	2079.209109	0.0261	0.4950
TNNLDLEHKHK[x]TPDK	10	0	1788.911774	0.0260	0.3900
TNNLDLEHK[x]HKTPDK	8	0	1788.911774	0.0260	0.3900
WKTLSK[x]ESAR	5	0	1204.656362	0.0260	0.2600
INYK[x]K	3	0	664.390778	0.0260	0.1300
EQK[x]PEVDYSEK	2	0	1350.630263	0.0259	0.2850
MTDK[x]YAFSLTTFSPNGK	3	0	1906.913413	0.0259	0.4400
M[x]SGYDR	0	0	727.295891	0.0258	0.1550
K[x]HGQLK	0	0	709.423471	0.0258	0.1550
LDGK[x]DELWKNDDQLTYTYK	3	0	2344.122200	0.0258	0.4900
VLNK[x]EHLEADFVTQVAVRR	3	0	2223.212290	0.0258	0.4900
VMK[x]SEFQRLTHEK	2	0	1631.845282	0.0258	0.3350
LALTKPK[x]GTPGYGPLGVLPK	6	0	2006.192733	0.0258	0.5150
LAQFEK[x]EEYVSDPK	5	0	1681.819840	0.0257	0.3600
IWK[x]VMCK	2	0	963.503367	0.0257	0.1800
RK[x]QYSAK	1	0	879.492606	0.0257	0.1800
P[x]TDDDDK	0	0	804.313706	0.0257	0.1800
GVSK[x]DEK	3	0	761.391895	0.0257	0.1800
WIEALRDIK[x]SMIADK	8	0	1787.960303	0.0257	0.3850
TGPPGPPCGGK[x]FMLK	10	0	1542.768616	0.0257	0.3850
QVMEEKLDSK[x]NVQLAK	9	0	1858.982156	0.0256	0.4100
V[x]SPTGQITSTSARSGK	0	0	1575.821569	0.0256	0.4100
YTENIYPPKK[x]TVQYATK	9	0	2043.067597	0.0256	0.4350
K[x]HLDAEVQK	0	0	1066.577055	0.0256	0.2300
ELVSKASPIAGSEGK[x]EAYR	14	0	1991.032273	0.0255	0.4850
TIPPLTTVK[x]GSDAAPQASK	8	0	1881.020649	0.0255	0.4850
EERFK[x]LNVYK	4	0	1324.713873	0.0255	0.2550
QSK[x]ATREPNK	2	0	1157.615226	0.0255	0.2550
LARNILK[x]VDIEVAVIPSEGFR	6	0	2338.337149	0.0255	0.5350
ELKK[x]EEMVMLK	3	0	1376.740675	0.0255	0.2800
IINRDIGK[x]VVDK	7	0	1368.808828	0.0254	0.3050
AEQEELLSEK[x]VSTK	9	0	1589.814754	0.0254	0.3550
DFLDAVQK[x]VVKGNQK	7	0	1687.925636	0.0253	0.3800
VVSSAIVDK[x]YIGESAR	8	0	1692.904567	0.0253	0.4050
M[x]ATTVKDTMNVDINAIK	0	0	1863.943328	0.0253	0.4300
FNSNAIAAVATK[x]MVTLK	11	0	1777.975953	0.0253	0.4300
ELISVSAASK[x]ILSNITYSYK	9	0	2186.183345	0.0250	0.5000
INEDSKLAVNENLASSK[x]SSM	16	0	2136.036759	0.0250	0.5000
E[x]QKPEVDYSEKFAELQK	0	0	2067.015955	0.0250	0.4250
KAMVNIDTIDNK[x]VATTM	11	0	1863.943328	0.0250	0.4250
WAFAEK[x]QYGYGTQTV	5	0	1747.820509	0.0250	0.3750
GGLGYPEDAIGK[x]TKLVK	11	0	1744.972250	0.0250	0.4250
ELAAIKEDTEAVLK[x]R	13	0	1684.935865	0.0250	0.3750
VMK[x]EDNLILRTR	2	0	1486.828906	0.0250	0.3000
GDVAASILDK[x]YR	9	0	1306.688052	0.0250	0.3000
LVK[x]ERQAR	2	0	998.598459	0.0250	0.2000
P[x]RKQYSAK	0	0	976.545365	0.0250	0.2000
MVCK[x]IWK	3	0	963.503367	0.0250	0.1750
KEK[x]WIAK	2	0	901.538493	0.0250	0.1750
ENAINK[x]K	5	0	815.450075	0.0250	0.1750
VMCK[x]NK	3	0	778.382925	0.0250	0.1500
DK[x]KDQK	1	0	760.407879	0.0250	0.1500
WIAK[x]QILDCIVNLSEPAK	3	0	2097.129144	0.0250	0.4500
NTWNSTLETAK[x]AKYASQK	10	0	2040.027522	0.0250	0.4500
GGDWERK[x]NR	6	0	1116.542400	0.0250	0.2250
K[x]EVAEADIASKDLEETDER	0	0	2147.022884	0.0247	0.4700
K[x]PPVQPLAYKSATPFR	0	0	1799.009303	0.0247	0.3950
A[x]TTVKDTMNVDINAIK	0	0	1732.902849	0.0247	0.3950
VPEDIFK[x]THLEVAR	6	0	1652.888526	0.0246	0.3450
ILFSDVK[x]AMTTGLR	6	0	1550.848972	0.0246	0.3450
IWK[x]SDEINEVLNK	2	0	1586.830346	0.0246	0.3200
EKASK[x]GSNDDEMK	4	0	1437.640504	0.0246	0.3200
GITVLK[x]PDDDK	5	0	1199.639709	0.0245	0.2700
QDLADATVETLKAIEGK[x]IAR	16	0	2141.169090	0.0245	0.4900
WIAKQILDCIVNLSEPAK[x]K	17	0	2225.224100	0.0245	0.4650
VGIK[x]PPKGVLLYGPPGTGK	3	0	1877.113761	0.0245	0.4650
ARLTQLLSQIK[x]EEQGDIK	10	0	2069.147964	0.0244	0.4400
NKMVCK[x]IWK	5	0	1205.641245	0.0244	0.2200
EDVQSLK[x]LK	6	0	1058.597121	0.0244	0.2200
LDRK[x]IEIPLPNEVGR	3	0	1747.994380	0.0243	0.3650
GVVALVEDK[x]TKSVALGGITK	8	0	1984.156741	0.0243	0.4850
SVEISALASK[x]NR	9	0	1273.698949	0.0242	0.2900
GSDAAPQASK[x]KK	9	0	1186.630541	0.0242	0.2900
LLVK[x]DR	3	0	742.470084	0.0242	0.1450
YTYDRGTTAVLK[x]EDIYK	11	0	2035.026127	0.0241	0.4100
TLIDK[x]FSGEKK	4	0	1264.702640	0.0241	0.2650
QGDVLLNK[x]LQK	7	0	1254.729522	0.0241	0.2650
FLHDK[x]NSDYKETLIFK	4	0	1997.025735	0.0241	0.3850
ALTCK[x]MPGTLLPGPGK	4	0	1639.878887	0.0241	0.3850
M[x]SSKDISSKSPSGNDALNDK	0	0	2079.974162	0.0240	0.4800
YEVGAEYIK[x]K	8	0	1198.623334	0.0240	0.2400
TVQYATK[x]RSK	6	0	1180.656362	0.0240	0.2400
RVEFK[x]MGNGK	4	0	1164.607305	0.0240	0.2400
T[x]IDNAETMKK	0	0	1149.569917	0.0240	0.2400
GYSKPNERATK[x]QSK	10	0	1592.826990	0.0239	0.3350
ENRHK[x]FQDILLGAGQAIK	4	0	2037.111857	0.0239	0.4300
EK[x]SPAIIFIDELDAIGTK	1	0	1959.056365	0.0239	0.4300
ETTEK[x]KIDK	4	0	1090.586949	0.0239	0.2150
QDPKK[x]HLDAEVQK	4	0	1534.810280	0.0238	0.3100
SGFEK[x]IDLTRIVK	4	0	1504.861253	0.0238	0.3100
LAAEDHK[x]FVIHQEENKR	6	0	2063.054738	0.0238	0.4050
MHNNHAK[x]SLPPEEYDEK	6	0	2037.921346	0.0238	0.4050
LAEGESEEVK[x]AYMDPHRSMK	9	0	2306.067009	0.0237	0.4750
WK[x]VETQEAAVVDYPDR	1	0	1904.926754	0.0237	0.3800
PRK[x]QYSAK	2	0	976.545365	0.0237	0.1900
K[x]LGVKPPK	0	0	865.574877	0.0237	0.1900
MPGTLLPGPGK[x]GYIGDPIK	10	0	1910.033463	0.0237	0.4500
CIDMFIHK[x]SAELYK	7	0	1753.853066	0.0236	0.3300
VTSK[x]LLEQEESAEK	3	0	1589.814754	0.0236	0.3300
SNPVFAENDEK[x]GEK	10	0	1562.721193	0.0236	0.3300
NILK[x]VDIEVAVIPSEGFRQR	3	0	2282.274552	0.0235	0.4700
VTQKK[x]PPVQPLAYKSATPFR	4	0	2255.278912	0.0235	0.4700
FIVK[x]ASSGPR	3	0	1060.602876	0.0235	0.2350
SLDK[x]QMVEERVLK	3	0	1573.849698	0.0235	0.3050
GFICK[x]VVDKDGIR	4	0	1505.802358	0.0235	0.3050
TTEEK[x]EATPMEMDEEK	4	0	1896.796787	0.0234	0.3750
K[x]LEKGQSIDDMIPAQK	0	0	1799.945046	0.0234	0.3750
GLGYPEDAIGK[x]TKLVK	10	0	1687.950789	0.0234	0.3750
KVSTTPANSFELK[x]QYLIQR	12	0	2222.205809	0.0234	0.4450
TAALSARPAK[x]NIRIHAYVK	9	0	2079.206421	0.0234	0.4450
TVQKVETAVLSTTVK[x]AQAR	14	0	2029.153050	0.0234	0.4450
M[x]GQAQSGNFSNFGDGANGDNK	0	0	2114.871099	0.0233	0.4900
DLGQVLNK[x]YVQVEQR	7	0	1787.952910	0.0233	0.3500
QYQEVVK[x]QGDVLLNK	6	0	1759.946763	0.0233	0.3500
TVQK[x]VETAVLSTTVK	3	0	1602.919156	0.0233	0.3500
ASK[x]AAR	2	0	602.349976	0.0233	0.1400
FSGEK[x]KSLPLQIEVANDCIK	4	0	2275.188107	0.0233	0.4650
ATSAGPK[x]QTETINWLEK	6	0	1872.958052	0.0232	0.3950
QIK[x]EIKEVIELPVK	2	0	1665.007573	0.0232	0.3250
LEEIGVADQYK[x]VSK	10	0	1577.830012	0.0232	0.3250
FLLDDFDQQEHIQK[x]SETMK	13	0	2351.110253	0.0232	0.4400
LFLLRIVAFDQLVK[x]EK	13	0	1931.160709	0.0231	0.3700
DQKK[x]DKPK	3	0	985.555594	0.0231	0.1850
ENEQK[x]IKTLSMEK	4	0	1576.812980	0.0231	0.3000
VYATMQKLQK[x]DLGQVLNK	9	0	2076.140043	0.0231	0.4150
SVMAPLFLHDK[x]YDGR	10	0	1747.871494	0.0230	0.3450
TMGKNK[x]VLVK	5	0	1116.668841	0.0230	0.2300
K[x]IDKEDMGSNDK	0	0	1378.639778	0.0229	0.2750
VEPIPLINGEK[x]R	10	0	1363.782281	0.0229	0.2750
K[x]NCKADAGITIAPR	0	0	1513.803419	0.0229	0.3200
VSTKK[x]ILGVAAEDK	4	0	1457.845270	0.0229	0.3200
VSTK[x]KILGVAAEDK	3	0	1457.845270	0.0229	0.3200
K[x]ARQAAK	0	0	771.471479	0.0229	0.1600
KPPVQPLAYK[x]SATPFR	9	0	1799.009303	0.0228	0.3650
ESQLVDK[x]FFEK	6	0	1368.692468	0.0227	0.2500
MEILK[x]IHLEKVSK	4	0	1566.916655	0.0227	0.2950
ATAGPIIADK[x]NCK	9	0	1357.702317	0.0227	0.2950
TDNHLSSTLEK[x]LSFK	10	0	1718.883832	0.0227	0.3400
VELAK[x]QNLFVPTSDK	4	0	1687.914404	0.0227	0.3400
S[x]PTGQITSTSARSGK	0	0	1476.753161	0.0227	0.3400
SNQATTSTDRQVK[x]LLFIEK	12	0	2178.164339	0.0226	0.4300
VGIKPPK[x]GVLLYGPPGTGK	6	0	1877.113761	0.0226	0.4300
AELATEAYTPLTSLEGIVILK[x]K	20	0	2359.324913	0.0225	0.4950
QGDVLLNKLQK[x]YQATVMR	10	0	2104.146189	0.0225	0.4050
MDDK[x]MLLTEVHLLESK	3	0	1900.963729	0.0225	0.3600
FRK[x]PIGATWKTTQLEEANSK	2	0	2304.222519	0.0225	0.4500
VPFTAAITITGVK[x]TSTGGPK	12	0	1945.088332	0.0225	0.4500
TIDNAETMK[x]K	8	0	1149.569917	0.0225	0.2250
FVK[x]LGIDPPK	2	0	1112.659326	0.0225	0.2250
DLVLALDTPRTAAVNIK[x]VR	16	0	2064.205418	0.0224	0.4250
TITDGK[x]IYVEVERAR	5	0	1748.942012	0.0223	0.3350
AEQEELLSEKVSTK[x]K	13	0	1717.909710	0.0223	0.3350
DIGK[x]VVDKCFGIK	3	0	1477.796212	0.0223	0.2900
NTWNSTLETAK[x]AK	10	0	1462.741537	0.0223	0.2900
LMVEMEKK[x]LEK	7	0	1376.740675	0.0223	0.2450
VISMEK[x]GGNMK	5	0	1192.594355	0.0223	0.2450
AVEK[x]LSVEALNSLTGEFKGK	3	0	2119.152381	0.0223	0.4450
LLK[x]PRVNNR	2	0	1108.682852	0.0222	0.2000
ETTEKK[x]IDK	5	0	1090.586949	0.0222	0.2000
K[x]IFTIHTSK	0	0	1073.623277	0.0222	0.2000
NKISWYTK[x]IVDELDLR	7	0	1992.067931	0.0222	0.3550
M[x]MGINER	0	0	849.383652	0.0221	0.1550
MNSIVSK[x]YTQSTNNDDPKK	6	0	2169.037093	0.0221	0.4200
GTK[x]TSETNDRNSTNNTK	2	0	1866.866670	0.0221	0.3750
VVDK[x]CFGIKFDIMPR	3	0	1823.942544	0.0220	0.3300
ELFDCLK[x]IMR	6	0	1323.667849	0.0220	0.2200
ERK[x]PR	2	0	684.403070	0.0220	0.1100
EAEAAK[x]DEQIEKIDTVIK	5	0	2029.057817	0.0219	0.3950
DIK[x]SMIADKHAIR	2	0	1496.813257	0.0219	0.2850
TNNLDLEHK[x]HK	8	0	1347.689447	0.0218	0.2400
IQYVGKQDPK[x]K	9	0	1302.729522	0.0218	0.2400
TNSTDEKGTK[x]K	9	0	1207.604385	0.0218	0.2400
TK[x]SVALGGITK	1	0	1073.644403	0.0218	0.2400
ATTVK[x]DTMNVDINAIKK	4	0	1860.997805	0.0218	0.3700
NHASIDKMK[x]SLSEQYTER	8	0	2136.026865	0.0217	0.3900
IDTVIK[x]LVDHSFDEK	5	0	1757.919882	0.0217	0.3250
K[x]SLPLQIEVANDCIK	0	0	1726.928669	0.0217	0.3250
T[x]IDNAETMK	0	0	1021.474961	0.0217	0.1950
K[x]WR	0	0	488.285928	0.0217	0.0650
YTLYDQNDTKEWLDK[x]LGDK	14	0	2344.122200	0.0216	0.4100
WIAK[x]QILDCIVNLSEPAKK	3	0	2225.224100	0.0216	0.4100
K[x]VSTTPANSFELKQYLIQR	0	0	2222.205809	0.0216	0.4100
FLHDKNSDYK[x]ETLIFK	9	0	1997.025735	0.0216	0.3450
SEFQRLTHEK[x]STMLEK	9	0	1962.983216	0.0216	0.3450
AVYDTAVVQEDPEK[x]WK	13	0	1876.920608	0.0216	0.3450
NDSYQLIK[x]ILPNK	7	0	1544.856167	0.0215	0.2800
VYATMQK[x]LQK	6	0	1208.658670	0.0215	0.2150
YPLVTHFRFLK[x]TSK	10	0	1735.977279	0.0214	0.3000
RVATEK[x]DFLDAVQK	5	0	1618.867791	0.0214	0.3000
EVAEADIASK[x]DLEETDER	9	0	2018.927929	0.0214	0.3850
GSNDDEMK[x]IDK	7	0	1250.544822	0.0214	0.2350
GERPSCPTGYHLK[x]SIRTGR	12	0	2171.101696	0.0213	0.4050
QILDCIVNLSEPAKK[x]SGFEK	14	0	2275.188107	0.0213	0.4250
AK[x]WSTAETLTNNKIDR	1	0	1846.953636	0.0213	0.3400
CIDMFIHKSAELYK[x]NPK	13	0	2093.043703	0.0212	0.3600
GNAK[x]FGDGIQIAQLALK	3	0	1742.967833	0.0212	0.3600
ITAFLLADSK[x]SQK	9	0	1420.792510	0.0212	0.2750
IDTIVK[x]EIQDEKEAEAAR	5	0	2057.063963	0.0211	0.3800
QVK[x]LLFIEK	2	0	1116.690625	0.0211	0.1900
K[x]LMELFISK	0	0	1107.636148	0.0211	0.1900
K[x]GEIRMGTTITALR	0	0	1545.866017	0.0211	0.2950
DGIVLAAEK[x]KVTSK	8	0	1457.845270	0.0211	0.2950
GIDLK[x]SIAEK	4	0	1072.612770	0.0210	0.2100
AELDK[x]IGLSK	4	0	1072.612770	0.0210	0.2100
LRNK[x]R	3	0	685.434703	0.0210	0.1050
SMNLTRGIDLK[x]SIAEK	10	0	1774.961029	0.0209	0.3350
ILEFTK[x]YSNDK	5	0	1356.692468	0.0209	0.2300
EK[x]QNTPVLFDSKEAVLK	1	0	1945.051948	0.0209	0.3550
DISSK[x]SPSGNDALNDKK	4	0	1774.869635	0.0209	0.3550
M[x]EQKPEVDYSEKFAELQK	0	0	2198.056433	0.0208	0.3750
IDTIVKEIQDEK[x]EAEAAR	11	0	2057.063963	0.0208	0.3750
DNSSDLQK[x]LLMK	7	0	1390.712547	0.0208	0.2500
GSNDDEMK[x]IDKK	7	0	1378.639778	0.0208	0.2500
QK[x]SLEK	1	0	731.417716	0.0208	0.1250
YGLQGPTWLVHKENAINK[x]K	17	0	2195.185017	0.0208	0.3950
QAAKASVVETVTLTK[x]VTQK	14	0	2001.146903	0.0208	0.3950
NIPK[x]ARASLTAAK	3	0	1339.793514	0.0208	0.2700
ASRPGAAAK[x]LDGK	8	0	1240.688720	0.0208	0.2700
K[x]ANWCDK	0	0	920.417393	0.0207	0.1450
DEVLFNDK[x]PLPIEMK	7	0	1786.917438	0.0207	0.3100
QILDCIVNLSEPAK[x]K	13	0	1726.928669	0.0207	0.3100
VEFKMGNGK[x]MVEISR	8	0	1723.874862	0.0207	0.3100
AEQEELLSEK[x]VSTKK	9	0	1717.909710	0.0207	0.3100
EDK[x]EGVVNTIAFAIR	2	0	1660.878354	0.0207	0.3100
ISPGYDVYEGSFEK[x]EGK	13	0	1903.883889	0.0206	0.3500
QEYK[x]DDINLDEASAMAVK	3	0	2038.951640	0.0206	0.3700
LLIFEK[x]QVRQASDTSTNTK	5	0	2178.164339	0.0205	0.3900
AIGSGSEPAK[x]SELVKEFHK	9	0	2013.053008	0.0205	0.3900
AQSGPDASAK[x]LPTVIPTTR	9	0	1909.026796	0.0205	0.3900
G[x]QAQSGNFSNFGDGANGDNK	0	0	1983.830620	0.0205	0.4100
MVTANIK[x]NIK	6	0	1130.648106	0.0205	0.2050
K[x]TELFKASTSAK	0	0	1309.724101	0.0204	0.2450
VK[x]AMEVDEKPTER	1	0	1530.771118	0.0204	0.2650
REAEAAK[x]DEQIEK	6	0	1515.752826	0.0204	0.2650
INVK[x]FFEKEDVQSLK	3	0	1822.982813	0.0203	0.3050
FLSK[x]TLDSNSLTHEK	3	0	1718.883832	0.0203	0.3050
EIDMTCAREASK[x]TLSK	11	0	1838.886542	0.0203	0.3250
YGLQGPTWLVHK[x]ENAINK	11	0	2067.090061	0.0203	0.3650
SVMIMVK[x]MYSPSENCFFFR	6	0	2372.082464	0.0203	0.3850
IPDSTYEMVGGLEK[x]QIKEIK	13	0	2277.192525	0.0203	0.4050
LGVQSISLTNNFPK[x]VFAMGDK	13	0	2265.182631	0.0202	0.4250
RLMSK[x]VAEK	4	0	1060.606245	0.0200	0.1800
TYNLISSYIK[x]SVEISALASK	9	0	2186.183345	0.0200	0.4000
LHQLRNK[x]ELISVSAASK	6	0	1893.079498	0.0200	0.3400
NLTDETK[x]NKHCLIK	6	0	1712.887868	0.0200	0.2800
TGIATMLTRGEIK[x]K	12	0	1517.859870	0.0200	0.2800
LNFSSLK[x]MKDAVK	6	0	1479.811862	0.0200	0.2600
K[x]IEFPPPSAEAR	0	0	1340.708787	0.0200	0.2400
YK[x]EDTALRSEM	1	0	1341.623403	0.0200	0.2200
EPPFAPIESAK[x]R	10	0	1340.708787	0.0200	0.2400
NAEELSSYQK[x]K	9	0	1295.635683	0.0200	0.2200
SLLAHK[x]GGHVVR	5	0	1272.741423	0.0200	0.2400
MEILK[x]IHLEK	4	0	1252.721266	0.0200	0.2000
TFHILEPK[x]EK	7	0	1240.681514	0.0200	0.2000
SLDK[x]QMVEER	3	0	1233.602276	0.0200	0.2000
TNSTDEK[x]GTKK	6	0	1207.604385	0.0200	0.2200
K[x]EVAEADIASK	0	0	1159.608411	0.0200	0.2200
LENQRK[x]WR	5	0	1128.615169	0.0200	0.1600
WAIKEK[x]R	5	0	929.544639	0.0200	0.1400
S[x]GYDR	0	0	596.255412	0.0200	0.1000
K[x]RR	0	0	458.307723	0.0200	0.0600
ALTLK[x]TGPPGPPCGGKFMLK	4	0	2069.116472	0.0198	0.3950
LMTEFVDQVDDVVK[x]YEIDK	13	0	2285.113610	0.0197	0.3750
VEPIPLINGEK[x]RDLRPGR	10	0	2058.169702	0.0197	0.3550
NTWNSTLETAKAK[x]YASQK	12	0	2040.027522	0.0197	0.3550
VALRNDSYQLIK[x]ILPNK	11	0	1984.146846	0.0197	0.3350
VLVDMESMLVPK[x]PLINK	11	0	1925.072882	0.0197	0.3350
K[x]FTGGVLMLIDRESDK	0	0	1807.950131	0.0197	0.3150
K[x]VTSKLLEQEESAEK	0	0	1717.909710	0.0197	0.2950
LSGVVEGIFQK[x]CYAK	10	0	1697.880996	0.0197	0.2950
DGIQDIMPSQAK[x]ELK	11	0	1671.850090	0.0197	0.2950
LKPLIEK[x]GGDWERK	6	0	1667.935808	0.0196	0.2750
KLPNIEEATFDK[x]R	11	0	1559.830681	0.0196	0.2550
KIDK[x]EDMGSNDK	3	0	1378.639778	0.0196	0.2350
TK[x]DAVVLGVEKR	1	0	1313.766632	0.0196	0.2350
TK[x]DAVVLGVEK	1	0	1157.665530	0.0195	0.2150
K[x]GYQTIELDK	0	0	1193.629146	0.0195	0.1950
MKDAVK[x]EAAR	5	0	1117.591321	0.0195	0.1950
K[x]TLVAHAVLK	0	0	1078.686208	0.0195	0.1950
K[x]ILGVAAEDK	0	0	1042.602207	0.0195	0.1950
RVHVTQEDFELAVAK[x]VLNK	14	0	2195.206144	0.0195	0.3700
EQK[x]PEVDYSEKFAELQK	2	0	2067.015955	0.0194	0.3300
INEDSK[x]LAVNENLASSK	5	0	1830.932231	0.0194	0.3300
ATAIGKSSTAAK[x]TFLEK	11	0	1722.951515	0.0194	0.3300
MQK[x]LLRLR	2	0	1056.658947	0.0194	0.1550
YK[x]EDTALR	1	0	994.508312	0.0194	0.1550
K[x]TVQYATK	0	0	937.523235	0.0194	0.1550
NK[x]TDTKTIEAITFK	1	0	1608.872208	0.0193	0.2700
K[x]LDVAKR	0	0	828.518092	0.0193	0.1350
VTQK[x]KPPVQPLAYKSATPFR	3	0	2255.278912	0.0192	0.3850
N[x]SSSDMAYTSMFKGNQKVVK	0	0	2221.050634	0.0192	0.3850
GVVALVEDKTK[x]SVALGGITK	10	0	1984.156741	0.0192	0.3850
G[x]LGYPEDAIGKTK	0	0	1347.703366	0.0192	0.2500
TMGK[x]NK	3	0	677.353010	0.0192	0.1150
QLEMLDLQEGFIK[x]EDCK	12	0	2094.996478	0.0191	0.3250
AQISVRLVPYLTK[x]LESK	12	0	1944.140700	0.0191	0.3250
AANVLAFQSTTK[x]TLALK	11	0	1776.014446	0.0191	0.3250
IQYVGK[x]QDPKK	5	0	1302.729522	0.0191	0.2100
DLKLK[x]WSDER	4	0	1288.677488	0.0190	0.1900
DTTKNK[x]MVCK	5	0	1223.600166	0.0190	0.1900
LISGK[x]LDEAR	4	0	1100.618917	0.0190	0.1900
MVRGIGSYEK[x]QSEVSVGLR	9	0	2094.089070	0.0189	0.3600
GGLGYPEDAIGK[x]TK	11	0	1404.724827	0.0189	0.2650
IK[x]YEYQKLK	1	0	1211.691351	0.0189	0.1700
VVDK[x]CFGIK	3	0	1064.568799	0.0189	0.1700
SVQPTAK[x]TVQKVETAVLSTTVK	6	0	2314.310659	0.0189	0.4150
FVIHQEENK[x]RSVGIK	8	0	1782.973979	0.0187	0.2800
K[x]ASLLTREDLTDEEK	0	0	1746.899873	0.0187	0.2800
QYQEVVKQGDVLLNK[x]LQK	14	0	2129.184348	0.0186	0.3350
LSFK[x]SIADVADMLEANDK	3	0	1965.971650	0.0186	0.3350
LYFYYILFFEK[x]CNR	10	0	1974.970140	0.0186	0.2600
IK[x]YEYQK	1	0	970.512337	0.0186	0.1300
GILLYGPPGTGK[x]TLLAR	11	0	1726.014054	0.0185	0.3150
EDGMK[x]ILMVNRGDTGSSGIR	4	0	2135.046217	0.0185	0.3700
NEEK[x]KLMELFISK	3	0	1607.859201	0.0185	0.2400
VLRQVMEEK[x]LDSK	8	0	1573.849698	0.0185	0.2400
DYEQFGYFK[x]RMGNIEM	8	0	2026.891629	0.0184	0.2950
VLK[x]LTLEAMDLEIVEK	2	0	1843.037546	0.0184	0.2950
QETQYKIDELVSNNEK[x]IWK	15	0	2364.196029	0.0184	0.3500
TLDSNSLTHEK[x]IEFATITK	10	0	2147.110911	0.0184	0.3500
DFLDAVQKVVK[x]GNQK	10	0	1687.925636	0.0183	0.2750
LSLFSNK[x]ENELR	6	0	1448.762272	0.0183	0.2200
IK[x]ENQEKISNNK	1	0	1443.768084	0.0183	0.2200
M[x]GINER	0	0	718.343173	0.0183	0.1100
QILDCIVNLSEPAK[x]KSGFEK	13	0	2275.188107	0.0182	0.3650
SMK[x]DLHISQNFACLIR	2	0	1931.970877	0.0181	0.2900
LAHLSK[x]HPKFEEILTR	5	0	1918.078772	0.0181	0.2900
SLYFATPGNTSFK[x]TDM	12	0	1778.818457	0.0181	0.2900
ASK[x]ERAER	2	0	945.499144	0.0181	0.1450
SSK[x]DISSK	2	0	850.439569	0.0181	0.1450
NPK[x]ADPLDERLSGVVEGIFQK	2	0	2311.217098	0.0181	0.3800
EDCEAATDPLLK[x]K	11	0	1488.712937	0.0181	0.2350
LRK[x]EVAEADIASK	2	0	1428.793571	0.0181	0.2350
K[x]PIGATWKTTQLEEANSK	0	0	2001.053008	0.0181	0.3250
D[x]GLEDDMPALADEEFEKMDR	0	0	2324.977588	0.0180	0.3600
GNQK[x]VVKVDAQDFLK	3	0	1687.925637	0.0180	0.2700
ELVSK[x]ASPIAGSEGK	4	0	1471.788150	0.0180	0.2700
RK[x]IFTIHTSK	1	0	1229.724379	0.0180	0.1800
DAGK[x]DEFSRK	3	0	1151.557046	0.0180	0.1800
EGK[x]GEIYSFDPVGSYER	2	0	1931.890035	0.0179	0.3050
TMLVK[x]AVANSTAANFIR	4	0	1805.982099	0.0179	0.3050
FCVGLQK[x]IEEIFKK	6	0	1737.948678	0.0179	0.2500
QIKEIK[x]EVIELPVK	5	0	1665.007573	0.0179	0.2500
EEFAEK[x]AVSVIQAR	5	0	1575.825595	0.0179	0.2500
YYK[x]PDLTIDEAVRIMK	2	0	1954.023292	0.0178	0.2850
TK[x]INLIETLRTITDGK	1	0	1815.046470	0.0178	0.2850
NILK[x]VDIEVAVIPSEGFR	3	0	1998.114879	0.0178	0.3200
QDLADATVETLK[x]AIEGKIAR	11	0	2141.169090	0.0177	0.3550
ELEAMK[x]LLRPR	5	0	1354.775421	0.0177	0.1950
L[x]KGYQTIELDK	0	0	1306.713204	0.0177	0.1950
DEK[x]YTLYDQNDTK	2	0	1631.731422	0.0177	0.2300
LKESQLVDK[x]FFEK	8	0	1609.871482	0.0177	0.2300
ESQLVDKFFEK[x]INVK	10	0	1822.982813	0.0177	0.2650
ILAHREFPDLGVLEGK[x]R	15	0	1949.084584	0.0176	0.3000
SSLELANNAVK[x]SNDIEK	10	0	1830.932231	0.0176	0.3000
YYRAVYDTAVVQEDPEK[x]WK	16	0	2359.148355	0.0176	0.3350
SLEFK[x]ASELAEDFHIPVTR	4	0	2188.116331	0.0176	0.3350
LDVAK[x]RVDMYASDLAQISR	4	0	2150.115282	0.0176	0.3350
LSVEALNSLTGEFK[x]GKYYPLK	13	0	2356.267737	0.0176	0.3700
SLPLQIEVANDCIK[x]WAIKEK	13	0	2354.266687	0.0175	0.3500
IAGEHLSNGEK[x]PLLTPEK	10	0	1932.031547	0.0175	0.3150
WDLSK[x]QEALYLAQR	4	0	1719.894338	0.0175	0.2450
KEPPVYTPPK[x]DK	9	0	1397.755400	0.0175	0.2100
EAEAAK[x]DEQIEK	5	0	1359.651724	0.0175	0.2100
K[x]TREALMEFR	0	0	1279.670628	0.0175	0.1750
KSLK[x]DECK	3	0	1006.511679	0.0175	0.1400
LMSK[x]VAEK	3	0	904.505142	0.0175	0.1400
F[x]MTR	0	0	553.268226	0.0175	0.0700
EDLTDEEK[x]AASIAVEDEKR	7	0	2147.022884	0.0174	0.3300
CIDMFIHK[x]SAELYKNPK	7	0	2093.043703	0.0174	0.2950
ELAAIK[x]EDTEAVLKR	5	0	1684.935865	0.0173	0.2600
LMVEMEK[x]KLEK	6	0	1376.740675	0.0173	0.1900
DYYTKQSK[x]ATR	7	0	1359.678214	0.0173	0.1900
DEKYTLYDQNDTK[x]EWLDK	12	0	2303.059269	0.0172	0.3100
AK[x]YASQKRP	1	0	1047.582476	0.0172	0.1550
MSSK[x]DISSK	3	0	981.480047	0.0172	0.1550
GERPSCPTGYHLK[x]SIR	12	0	1856.931459	0.0172	0.2750
CEDGVILALEKVVTSK[x]LLKPR	15	0	2367.355831	0.0171	0.3600
TTQLEEANSK[x]LGYIFGADYPK	9	0	2344.158584	0.0171	0.3600
AQSGPDASAK[x]LPTVIPTTRCR	9	0	2225.158538	0.0171	0.3600
ERDCTAYNIYDK[x]NK	11	0	1788.810014	0.0171	0.2400
EK[x]SLLAHKGGHVVR	1	0	1529.878966	0.0171	0.2400
R[x]KQYSAK	0	0	879.492606	0.0171	0.1200
IK[x]LISGK	1	0	757.506134	0.0171	0.1200
S[x]SSDMAYTSMFKGNQKVVK	0	0	2107.007711	0.0171	0.3250
VVSSAIVDK[x]YIGESARIIR	8	0	2075.173785	0.0171	0.3250
SNNIKENEQK[x]IK	9	0	1443.768084	0.0171	0.2050
L[x]KGYQTIELDKK	0	0	1434.808159	0.0171	0.2050
DYEQFGYFK[x]R	8	0	1351.619643	0.0170	0.1700
GVFK[x]NVSGNVLSEIK	3	0	1589.877628	0.0170	0.2550
NSIVSK[x]YTQSTNNDDPKK	5	0	2037.996615	0.0169	0.3050
IIYSDIDVDPVK[x]PEHVGK	11	0	2023.062511	0.0169	0.3050
NLLLQEK[x]GFPTPK	6	0	1483.839792	0.0169	0.2200
NLQVAK[x]SLDKQMVEER	5	0	1886.988302	0.0169	0.2700
DESRGVMTLGFDLIK[x]R	14	0	1835.956278	0.0169	0.2700
ATLTGMK[x]IDVLFSK	6	0	1522.842826	0.0168	0.2350
DPEEEAEMMTKETTEK[x]K	15	0	2024.891743	0.0168	0.2850
TLLAK[x]AVANQTSATFLR	4	0	1804.020592	0.0168	0.2850
GVLLYGPPGTGK[x]TLLAR	11	0	1711.998405	0.0168	0.2850
ASRPGAAAKLDGK[x]DELWK	12	0	1912.016567	0.0167	0.3000
NMGTVVDLLIENK[x]ASALL	12	0	1900.033855	0.0167	0.3000
LEKGQSIDDMIPAQK[x]	14	0	1671.850090	0.0167	0.2500
TKDAVVLGVEK[x]R	10	0	1313.766632	0.0167	0.2000
FATLQK[x]SKR	5	0	1077.629423	0.0167	0.1500
NLTDETK[x]NK	6	0	1061.535250	0.0167	0.1500
IK[x]VLAQLGMQSLSPLK	1	0	1725.022174	0.0166	0.2650
NDDQLTYTYK[x]DEK	9	0	1631.731422	0.0165	0.2150
WPK[x]IAEIYGSALR	2	0	1502.824477	0.0165	0.2150
GLGYPEDAIGK[x]TK	10	0	1347.703366	0.0165	0.2150
TTSNICHRLNADVLGQLIK[x]K	18	0	2280.237118	0.0165	0.3300
VFHPITKAVILSDTKPVDK[x]K	18	0	2235.298978	0.0165	0.3300
QNTPVLFDSK[x]EAVLKLK	9	0	1929.093418	0.0165	0.2800
YEALSK[x]HIIMFDCK	5	0	1753.853066	0.0164	0.2300
AVKPTDMEQFAFYK[x]	13	0	1673.812254	0.0164	0.2300
ASK[x]GSNDDEMKIDK	2	0	1536.708913	0.0164	0.2300
TSTGGPK[x]LQLNLER	6	0	1512.825929	0.0164	0.2300
LLRPRK[x]R	5	0	937.629701	0.0164	0.1150
VVK[x]GNQK	2	0	771.460247	0.0164	0.1150
M[x]NSIVSKYTQSTNNDDPK	0	0	2040.942138	0.0164	0.2950
ASLLK[x]VNMENLIVTDLGK	4	0	1957.091700	0.0164	0.2950
LELKK[x]ANWCDK	4	0	1403.723052	0.0164	0.1800
AIDLYK[x]EVLNK	5	0	1304.733939	0.0164	0.1800
GYSK[x]PNERATK	3	0	1249.641438	0.0164	0.1800
IDRK[x]VEFGLPDLEGR	3	0	1742.931448	0.0163	0.2450
D[x]GIQDIMPSQAKELK	0	0	1671.850090	0.0163	0.2450
EWLDK[x]LGDKGPAAAR	4	0	1625.852476	0.0163	0.2450
VGIRLFNLEPK[x]ILEEVPLR	10	0	2234.314962	0.0163	0.3100
TTLFK[x]SELAQSKYLMNVSR	4	0	2215.166981	0.0163	0.3100
GNAK[x]FGDGIQIAQLALKHR	3	0	2036.127841	0.0163	0.3100
S[x]SKDISSKSPSGNDALNDK	0	0	1948.933683	0.0163	0.3100
ATLEIYHEDNNRAEAK[x]DVAK	15	0	2286.123929	0.0162	0.3250
DPEEEAEMMTK[x]ETTEK	10	0	1896.796787	0.0162	0.2600
ILFENPDEATK[x]R	10	0	1431.735725	0.0162	0.1950
DTMNVDINAIK[x]K	10	0	1360.701983	0.0162	0.1950
K[x]GINIDQSSNSK	0	0	1289.657479	0.0162	0.1950
IVKSAK[x]AK	5	0	843.554142	0.0162	0.1300
K[x]LIR	0	0	528.374737	0.0162	0.0650
WSDERYLHQSLK[x]YK	11	0	1851.926697	0.0161	0.2250
K[x]PTSELAIGASLEK	0	0	1442.797987	0.0161	0.2250
VPDKLIDASTVK[x]HVFPITK	11	0	2107.204023	0.0161	0.3050
QAAK[x]ASVVETVTLTKVTQK	3	0	2001.146903	0.0161	0.3050
SSK[x]DISSKSPSGNDALNDK	2	0	1948.933683	0.0161	0.3050
VNQIESQMAMAEK[x]LIQIRVK	12	0	2328.265640	0.0160	0.3200
DAVK[x]EAARILYATHDEENNK	3	0	2286.123929	0.0160	0.3200
C[x]SPSATLTHR	0	0	1128.534535	0.0160	0.1600
TTMTNGFLAHK[x]LCIHK	10	0	1870.954502	0.0159	0.2550
DGIQDIMPSQAKELK[x]K	14	0	1799.945046	0.0159	0.2550
ASK[x]AAREYLEK	2	0	1264.677488	0.0159	0.1750
M[x]CSPSATLTHR	0	0	1259.575014	0.0159	0.1750
ATTVKDTMNVDINAIK[x]K	15	0	1860.997805	0.0159	0.2700
EFPDLGVLEGK[x]RIDRPGR	10	0	2053.106771	0.0158	0.2850
VHVTQEDFELAVAK[x]VLNK	13	0	2039.105042	0.0158	0.2850
GSNDDEMKIDK[x]K	10	0	1378.639778	0.0158	0.1900
EGVETRIIPLK[x]K	10	0	1381.829229	0.0158	0.1900
MQK[x]LLR	2	0	787.473787	0.0158	0.0950
SALSTLNGFVEELK[x]AEVRR	13	0	2118.143212	0.0158	0.3000
STELFK[x]NEEEPTK	5	0	1550.746345	0.0158	0.2050
MSSK[x]DISSKSPSGNDALNDK	3	0	2079.974162	0.0158	0.3150
IK[x]ENQEK	1	0	887.471202	0.0157	0.1100
K[x]EVQEAR	0	0	858.455887	0.0157	0.1100
LTGDTNGALDK[x]LEEIGVADQYK	10	0	2349.169873	0.0157	0.3450
GTCAGEVFMALK[x]GMALGSANEK	11	0	2241.059087	0.0157	0.3450
SNPVFAENDEK[x]GEKR	10	0	1718.822295	0.0157	0.2350
SLPPEEYDEK[x]LYNKFK	9	0	1998.993768	0.0156	0.2500
SPTGQITSTSARSGK[x]K	14	0	1604.848116	0.0156	0.2500
K[x]SGRSAPGVSTTSTIQ	0	0	1575.821569	0.0156	0.2500
TLSK[x]ESAR	3	0	890.482099	0.0156	0.1250
K[x]REAEAAK	0	0	901.498083	0.0156	0.1250
LTLEAMDLEIVEK[x]EHFK	12	0	2044.054981	0.0156	0.2650
N[x]SIVSKYTQSTNNDDPK	0	0	1909.901659	0.0156	0.2650
TSASIDFDSNFLNSMIK[x]K	16	0	2016.982547	0.0156	0.2800
LEEAMK[x]ITTDAFTSAGER	5	0	1968.946163	0.0156	0.2800
NFGRDLK[x]LK	6	0	1089.629423	0.0156	0.1400
K[x]SLPLQIEVANDCIKWAIK	0	0	2225.224100	0.0155	0.2950
LEEIGVADQYK[x]VSKILEHK	10	0	2198.194577	0.0155	0.2950
SGNLPDADNSK[x]SDISKSSM	10	0	1951.879206	0.0155	0.2950
VRQLIIK[x]EEMMNSIQQAVAK	6	0	2328.265640	0.0155	0.3100
VFHPITK[x]AVILSDTKPVDKK	6	0	2235.298978	0.0155	0.3100
NIK[x]VIMATNR	2	0	1158.654253	0.0155	0.1550
VMGSGCDAAGTIIK[x]VFHPITK	13	0	2201.133573	0.0155	0.3250
FNLMVICKDK[x]K	9	0	1394.741343	0.0155	0.1700
K[x]GYQTIELDKK	0	0	1321.724101	0.0155	0.1700
LK[x]GYQTIELDK	1	0	1306.713204	0.0155	0.1700
SDYYMASTYTK[x]K	10	0	1456.654367	0.0154	0.1850
LVPYLTKLESK[x]QR	10	0	1573.919099	0.0154	0.2000
SMAIDK[x]DIRWELIAR	5	0	1815.966450	0.0153	0.2300
VIGSELVQK[x]YVGEGAR	8	0	1703.920551	0.0153	0.2450
LSVEALNSLTGEFK[x]GK	13	0	1691.909318	0.0153	0.2450
GVILYGAPGTGK[x]TLLAK	11	0	1657.976610	0.0153	0.2600
IVAFVGSPIVEDEK[x]NLIRLAK	13	0	2310.331003	0.0152	0.3200
LFQVEYAIEAIK[x]LGSTAIGVK	11	0	2249.267011	0.0152	0.3200
K[x]PRVVTALTMLK	0	0	1355.832206	0.0150	0.1800
ELFEMARTK[x]K	8	0	1251.664481	0.0150	0.1500
K[x]DQKK	0	0	645.380940	0.0150	0.0750
LFQAEYAYK[x]AVENASTCIGIK	8	0	2375.183021	0.0150	0.3150
LSVEALNSLTGEFKGK[x]YYPLK	15	0	2356.267737	0.0150	0.3150
L[x]MTEFVDQVDDVVKYEIDK	0	0	2285.113610	0.0150	0.2850
VVK[x]GNQKFSSTADYMNMSS	2	0	2092.955678	0.0150	0.2850
K[x]PRVVTALTMLKQHLFR	0	0	2037.203252	0.0150	0.2550
AASLLK[x]VNMENLIVTDLGK	5	0	2028.128811	0.0150	0.2850
LAEGESEEVK[x]AYMDPHR	9	0	1959.899550	0.0150	0.2550
DK[x]PKYEPPVPTRTGR	1	0	1739.931783	0.0150	0.2250
GAIESYK[x]VVDASIVSK	6	0	1664.898420	0.0150	0.2400
GDSGEMSLQKLFK[x]	12	0	1438.712546	0.0150	0.1950
M[x]DRQEQR	0	0	961.439915	0.0150	0.1050
TK[x]LVKER	1	0	872.544305	0.0150	0.1050
SLK[x]R	2	0	502.322703	0.0150	0.0600
DCISGWGCVVYVITADK[x]CIK	16	0	2343.106032	0.0147	0.2950
MLLTEVHLLESK[x]VYHAIR	11	0	2151.187325	0.0147	0.2650
SLPPEEYDEKLYNK[x]FK	13	0	1998.993768	0.0147	0.2350
IDRK[x]ILFENPDEATK	3	0	1787.941677	0.0147	0.2200
VVGQLLEKLK[x]PLIEK	9	0	1706.070505	0.0147	0.2200
GDSGEMSLQK[x]LFK	9	0	1438.712546	0.0146	0.1900
MEQK[x]PEVDYSEK	3	0	1481.670742	0.0146	0.1750
TPNDTQK[x]YSNDK	6	0	1409.642221	0.0146	0.1750
AQIK[x]ILYVNNAK	3	0	1373.803016	0.0146	0.1750
K[x]IEIPLPNEVGR	0	0	1363.782281	0.0146	0.1750
ATAIGK[x]SSTAAK	5	0	1104.613831	0.0146	0.1750
K[x]ELFDCLKIMR	0	0	1451.762804	0.0145	0.1600
EDALFKNEEK[x]K	9	0	1349.682631	0.0145	0.1600
VSEVLNSEDITGIQEK[x]STDLR	15	0	2332.175685	0.0145	0.3050
S[x]SKSSLELANNAVKSNDIEK	0	0	2133.091236	0.0145	0.2900
GIDLKSIAEK[x]MNGASGAELK	9	0	2031.066940	0.0145	0.2900
P[x]FGNTHNKFK	0	0	1188.603937	0.0145	0.1450
LVK[x]APALDGALQGVIQFMK	2	0	1998.133505	0.0145	0.2750
FK[x]LNVYKYR	1	0	1229.692020	0.0144	0.1300
NSTNNTK[x]ER	6	0	1062.505347	0.0144	0.1300
LAEK[x]WRDYNLISENTEM	3	0	2110.999257	0.0144	0.2450
LFLLRSDYYMASTYTK[x]K	15	0	2099.076051	0.0144	0.2450
NSSSDMAYTSMFK[x]GNQK	12	0	1894.818860	0.0144	0.2450
EEIQK[x]GDGGTDYVCVPK	4	0	1893.877753	0.0144	0.2450
TLASLQK[x]R	6	0	915.550117	0.0144	0.1150
LIPIRGTEVEK[x]ITIK	10	0	1709.045018	0.0143	0.2150
YPGGGPGK[x]TAILPVK	7	0	1453.829229	0.0143	0.2150
LGDNNIADWPQVEYLVGK[x]NR	17	0	2300.154836	0.0143	0.2850
EPLK[x]EVVQFVGSR	3	0	1486.814306	0.0142	0.1850
K[x]MSAQSCACMVR	0	0	1427.614109	0.0142	0.1700
MNSIVSK[x]YTQSTNNDDPK	6	0	2040.942138	0.0142	0.2550
LVLK[x]EVFLSFHNLVGRR	3	0	2026.183900	0.0141	0.2400
VLKTK[x]DEGGPAGGLYI	4	0	1616.877294	0.0141	0.2250
ALTLK[x]TGPPGPPCGGK	4	0	1549.828571	0.0141	0.2250
VRQLIIKEEMMNSIQQAVAK[x]	19	0	2328.265640	0.0140	0.2800
VFHPITKAVILSDTK[x]PVDKK	14	0	2235.298978	0.0140	0.2800
YLHQSLK[x]YKEDTALR	6	0	1863.984208	0.0140	0.2100
SK[x]RHQGVLEIEFMIDHNMK	1	0	2311.156430	0.0139	0.2650
VVTALTMLK[x]QHLFR	8	0	1655.954434	0.0139	0.1950
YEVGAEYIKK[x]VIAR	9	0	1637.914013	0.0139	0.1950
ATAGPIIADK[x]NCKK	9	0	1485.797272	0.0139	0.1950
HHFYAKIDRPAQVISFK[x]K	16	0	2184.195523	0.0139	0.2500
LNQQSVLLPLLK[x]DNIAHR	11	0	2071.190103	0.0139	0.2500
GFICKVVDK[x]DGIR	8	0	1505.802358	0.0138	0.1800
ILPNK[x]VDPLVSLMMVEK	4	0	1925.072882	0.0138	0.2350
LLK[x]LEEAMKITTDAFTSAGER	2	0	2323.209235	0.0138	0.2900
EFPDLGVLEGK[x]R	10	0	1358.719350	0.0138	0.1650
SELQDK[x]SSQQGVEGVLIILK	5	0	2170.184405	0.0137	0.2750
SEDYLPSK[x]YLDIDISK	7	0	1884.935588	0.0137	0.2200
VGVFK[x]NVSGNVLSEIK	4	0	1688.946037	0.0137	0.2200
SGNLPDADNSK[x]SDISK	10	0	1646.774679	0.0137	0.2200
HRENK[x]IQR	4	0	1079.594768	0.0137	0.1100
IVK[x]SAKAK	2	0	843.554142	0.0137	0.1100
LAK[x]R	2	0	486.327789	0.0137	0.0550
RFFPYYVYTTVAGIDK[x]EGK	15	0	2253.146903	0.0137	0.2600
DKPK[x]YEPPVPTRTGR	3	0	1739.931783	0.0137	0.2050
MVILNK[x]DGMER	5	0	1304.658013	0.0136	0.1500
QEYALALQK[x]WDLSR	8	0	1719.894338	0.0136	0.1900
WAIK[x]EKR	3	0	929.544639	0.0136	0.0950
LK[x]LELKK	1	0	870.590192	0.0136	0.0950
FSFISNVRPK[x]LFAYPPK	9	0	2010.109010	0.0135	0.2300
FSGEKK[x]SLPLQIEVANDCIK	5	0	2275.188107	0.0135	0.2700
QVK[x]NRDCVGR	2	0	1230.625074	0.0135	0.1350
VMCK[x]NKTDTK	3	0	1223.600166	0.0135	0.1350
DTTK[x]NKMVCK	3	0	1223.600166	0.0135	0.1350
NK[x]LLKVTVSK	1	0	1128.722984	0.0135	0.1350
LVPYLTK[x]LESKQR	6	0	1573.919099	0.0135	0.1750
ANNWSK[x]FTATAALGVIHR	5	0	1956.032885	0.0133	0.2400
FIK[x]HADATCVHR	2	0	1453.724781	0.0133	0.1600
TIPPLTTVK[x]GSDAAPQASKK	8	0	2009.115605	0.0132	0.2650
K[x]SNFFLQLDGLVGQEAR	0	0	1921.005669	0.0132	0.2250
LFK[x]SLGSGMDQEKVLNK	2	0	1893.002891	0.0132	0.2250
L[x]FKSLGSGMDQEKVLNK	0	0	1893.002891	0.0132	0.2250
TSNNTNRTNSTDEK[x]GTK	13	0	1866.866670	0.0132	0.2250
YEVGAEYIK[x]KVIAR	8	0	1637.914013	0.0132	0.1850
SVALGGITK[x]EFVIYEQLIAAR	8	0	2277.273157	0.0131	0.2750
TEPK[x]AVDEEMKVR	3	0	1530.771118	0.0131	0.1700
AASIAVEDEK[x]RLR	9	0	1456.799717	0.0131	0.1700
ASRPGAAAK[x]LDGKDELWK	8	0	1912.016567	0.0131	0.2350
NEDDIEDIAALWMK[x]R	13	0	1817.861714	0.0130	0.1950
LRWK[x]R	3	0	757.471088	0.0130	0.0650
HHFYAK[x]IDRPAQVISFK	5	0	2056.100568	0.0129	0.2200
EMK[x]KDSESTEEK	2	0	1439.644921	0.0129	0.1550
YEAK[x]AIGSGSEPAKSELVK	3	0	1963.026127	0.0129	0.2450
ILGVVEGQFSRPAK[x]LNDPEDK	13	0	2311.217099	0.0129	0.2700
STELFK[x]NEEEPTKK	5	0	1678.841301	0.0129	0.1800
YK[x]DAYVYSIVAIAR	1	0	1630.871817	0.0129	0.1800
LK[x]YYEQK	1	0	970.512337	0.0129	0.0900
VSTTPANSFELK[x]QYLIQR	11	0	2094.110853	0.0128	0.2300
LNFSSLK[x]MK	6	0	1066.584449	0.0128	0.1150
TTSK[x]VSIAK	3	0	933.549448	0.0128	0.1150
GIDLK[x]SIAEKMNGASGAELK	4	0	2031.066940	0.0127	0.2550
F[x]ANNDEIHPSK	0	0	1270.594156	0.0127	0.1400
AASIAVEDEK[x]R	9	0	1187.614557	0.0127	0.1400
IK[x]TLSMEKHTELR	1	0	1584.865682	0.0127	0.1650
SIK[x]GYTLPPHCSR	2	0	1514.766308	0.0127	0.1650
EIINRDIGK[x]VVDK	8	0	1497.851416	0.0127	0.1650
K[x]AVYMPLCDPGNK	0	0	1491.721334	0.0127	0.1650
MSFLELTEVWGK[x]PQK	11	0	1791.922859	0.0127	0.1900
VISMEK[x]GGNMKEVFR	5	0	1723.874862	0.0127	0.1900
NRQYQEVVK[x]QGDVLLNK	8	0	2030.090787	0.0126	0.2150
FLKTSK[x]TPPTAMLSSVR	5	0	1863.028712	0.0126	0.2150
HVFPITK[x]GIGCVMTGSIADAR	6	0	2229.139719	0.0126	0.2650
DVCIK[x]LGLDSEESAEYIVAK	4	0	2238.108857	0.0125	0.2500
GEK[x]VEDAPENNSFR	2	0	1590.727340	0.0125	0.1750
RNAEELSSYQK[x]K	10	0	1451.736786	0.0125	0.1500
EMKK[x]DSESTEEK	3	0	1439.644921	0.0125	0.1500
F[x]PTDDDDK	0	0	951.382115	0.0125	0.1000
K[x]LIPIR	0	0	738.511554	0.0125	0.0750
INYKK[x]TELEEIMLLNLHK	4	0	2228.223766	0.0125	0.2250
LPNIEEATFDK[x]RIDRPGR	10	0	2126.123146	0.0125	0.2250
LREEIQK[x]GDGGTDYVCVPK	6	0	2163.062913	0.0124	0.2350
K[x]CLTDLEDEAPAK	0	0	1488.712937	0.0123	0.1600
MEQK[x]PEVDYSEKFAELQK	3	0	2198.056433	0.0122	0.2200
FMLKLGVK[x]R	7	0	1090.668450	0.0122	0.1100
DAGK[x]DEFSR	3	0	1023.462090	0.0122	0.1100
D[x]GIQDIMPSQAKELKK	0	0	1799.945046	0.0122	0.1950
GIDWREALEK[x]TEEK	9	0	1702.852533	0.0121	0.1700
LCIHK[x]NK	4	0	911.501059	0.0121	0.0850
LK[x]GYQTIELDKK	1	0	1434.808159	0.0121	0.1450
EIQDEK[x]EAEAAR	5	0	1387.657871	0.0121	0.1450
MVCKIWK[x]SDEINEVLNK	6	0	2105.064830	0.0121	0.2050
LIIPSDDALRTNAIVMK[x]DIR	16	0	2253.251374	0.0120	0.2400
VADLK[x]KLEGTIDYQK	4	0	1719.940617	0.0120	0.1800
LQK[x]YQATVMR	2	0	1236.664816	0.0120	0.1200
K[x]ILFENPDEATKR	0	0	1559.830681	0.0119	0.1550
K[x]DKPKYEPPVPTR	0	0	1553.856502	0.0119	0.1550
TEPKAVDEEMK[x]VR	10	0	1530.771118	0.0119	0.1550
EPNK[x]GSYRPYTAK	3	0	1509.757521	0.0119	0.1550
LRHTVIK[x]TGLR	6	0	1292.804020	0.0118	0.1300
NCACVISQKK[x]VPDK	9	0	1645.827913	0.0118	0.1650
LLKLEEAMK[x]ITTDAFTSAGER	8	0	2323.209235	0.0117	0.2450
GTEVEK[x]ITIKVHVSEVLGDIR	5	0	2321.295344	0.0117	0.2450
YPMDAHK[x]SELEGVEEARR	6	0	2116.000652	0.0117	0.2100
A[x]SLLKVNMENLIVTDLGK	0	0	1957.091700	0.0117	0.2100
AVAVVVDPIQSVK[x]GK	12	0	1508.892552	0.0117	0.1750
ATDDDRWK[x]TLSK	7	0	1434.710239	0.0117	0.1400
YFATLQK[x]SK	6	0	1084.591644	0.0117	0.1050
S[x]INFCMDMDLSACILNASK	0	0	2188.962413	0.0116	0.2200
AGNRSVMAPLFLHDK[x]YDGR	14	0	2146.074090	0.0116	0.2200
ENAPAIIFIDEIDAIATK[x]R	17	0	2099.126168	0.0116	0.2200
IDK[x]NTWNSTLETAKAK	2	0	1818.947489	0.0116	0.1850
K[x]DGIQDIMPSQAKELK	0	0	1799.945046	0.0116	0.1850
SSSDMAYTSMFK[x]GNQK	11	0	1780.775938	0.0116	0.1850
GIGSYEK[x]QSEVSVGLR	6	0	1707.879080	0.0116	0.1850
QLADYK[x]AFEDSLR	5	0	1554.767750	0.0115	0.1500
ILEHK[x]EIMLR	4	0	1280.727413	0.0115	0.1150
HSTFIITK[x]RK	7	0	1229.724379	0.0115	0.1150
ENQEK[x]ISNNK	4	0	1202.589070	0.0115	0.1150
MVCK[x]IWKSDEINEVLNK	3	0	2105.064830	0.0115	0.1950
VGCDRNK[x]YAIQLPLPPK	6	0	1968.061404	0.0115	0.1950
MATTVK[x]DTMNVDINAIK	5	0	1863.943328	0.0115	0.1950
DELWK[x]NDDQLTYTYKDEK	4	0	2303.059268	0.0114	0.2050
HYYSLRINYK[x]K	9	0	1483.793513	0.0114	0.1250
YQK[x]DEEWPPKM	2	0	1449.659787	0.0114	0.1250
YK[x]DAYVYSIVAIARIK	1	0	1872.050830	0.0113	0.1800
DGIQDIMPSQAK[x]ELKK	11	0	1799.945046	0.0113	0.1800
IKENQEK[x]ISNNK	6	0	1443.768084	0.0113	0.1350
VLNKGDSGEMSLQK[x]LFK	13	0	1893.002891	0.0112	0.1900
QDPK[x]KHLDAEVQK	3	0	1534.810280	0.0112	0.1450
INYK[x]KTELEEIMLLNLHK	3	0	2228.223766	0.0111	0.2000
LCFDELKK[x]R	7	0	1207.638268	0.0111	0.1000
WRDATDDK[x]R	7	0	1161.552629	0.0111	0.1000
SELVK[x]EFHK	4	0	1115.597456	0.0111	0.1000
TSTSSMTAVPK[x]PLK	10	0	1446.775143	0.0111	0.1550
M[x]SQARGFDRTITVFSPEGR	0	0	2154.063918	0.0111	0.2100
VVDKCFGIK[x]FDIMPR	8	0	1823.942544	0.0110	0.1650
VADLKK[x]LEGTIDYQK	5	0	1719.940617	0.0110	0.1650
V[x]SINFCMDMDLSACILNASK	0	0	2288.030821	0.0110	0.2200
SSQQGVEGVLIILK[x]IEDTDK	13	0	2171.168421	0.0110	0.2200
PFGNTHNK[x]FK	7	0	1188.603937	0.0110	0.1100
K[x]WRLR	0	0	757.471088	0.0110	0.0550
SGK[x]KR	2	0	574.355062	0.0110	0.0550
LELK[x]KANWCDK	3	0	1403.723052	0.0109	0.1200
SSTAAK[x]TFLEK	5	0	1181.629146	0.0109	0.1200
EFHK[x]DMTLEEAEVLILK	3	0	2044.054982	0.0109	0.1850
SVEISALASK[x]NRLHQLR	9	0	1921.085644	0.0109	0.1850
DELWKNDDQLTYTYK[x]DEK	14	0	2303.059268	0.0108	0.1950
LRLQK[x]R	4	0	812.534410	0.0108	0.0650
VSGSELVQK[x]YIGEGSRMVR	8	0	2094.089070	0.0108	0.2050
QQEADGIIK[x]ELNNDLDPTLR	8	0	2281.154893	0.0108	0.2150
SSK[x]SSLELANNAVKSNDIEK	2	0	2133.091236	0.0108	0.2150
G[x]GLGYPEDAIGKTK	0	0	1404.724827	0.0107	0.1500
VNLYK[x]FR	4	0	938.533741	0.0107	0.0750
AK[x]TMTER	1	0	835.422145	0.0107	0.0750
MSSK[x]SSLELANNAVKSNDIEK	3	0	2264.131715	0.0107	0.2250
VSGIRK[x]HFEQVINEK	5	0	1782.973979	0.0107	0.1600
I[x]INRDIGK	0	0	927.550117	0.0106	0.0850
DVPTFANFHTPIFIAK[x]R	15	0	1973.052225	0.0106	0.1800
LK[x]YYEQKIR	1	0	1239.697497	0.0106	0.0950
VFHPITKAVILSDTK[x]PVDK	14	0	2107.204023	0.0105	0.2000
VLGVFSEK[x]AQIKILYVNNAK	7	0	2233.283329	0.0105	0.2100
IMK[x]LCFDELK	2	0	1295.661702	0.0105	0.1050
E[x]TIDNAETMK	0	0	1150.517549	0.0105	0.1050
K[x]GTKTSETNDR	0	0	1235.610532	0.0105	0.1150
SNNIK[x]ENEQKIK	4	0	1443.768084	0.0104	0.1250
DKPK[x]YEPPVPTR	3	0	1425.761546	0.0104	0.1250
EIQDEK[x]EAEAARK	5	0	1515.752826	0.0104	0.1350
LLK[x]PRVNNRIGSVDR	2	0	1736.016844	0.0103	0.1550
IEPLK[x]LKVLVQGLER	4	0	1734.076651	0.0103	0.1550
QVARNELEK[x]LNFSSLK	8	0	1875.021318	0.0103	0.1650
GIMLYGPPGTGK[x]TLCAR	11	0	1790.917058	0.0103	0.1750
VAMLYAYDRIK[x]ILFSDVK	10	0	2144.170281	0.0103	0.1850
VLGVFSEKAQIK[x]ILYVNNAK	11	0	2233.283329	0.0103	0.2050
GFPTPK[x]ATSTGTTIVGVIAK	5	0	1945.088332	0.0103	0.2050
CEDGVILALEKVVTSKLLK[x]PR	18	0	2367.355831	0.0102	0.2150
M[x]SSKSSLELANNAVKSNDIEK	0	0	2264.131715	0.0102	0.2150
ASVVETVTLTK[x]VTQK	10	0	1602.919156	0.0100	0.1500
G[x]VFKNVSGNVLSEIK	0	0	1589.877628	0.0100	0.1500
ETEK[x]LAEER	3	0	1103.545814	0.0100	0.0900
THAVLVALK[x]RNAEELSSYQK	8	0	2256.222519	0.0100	0.2000
SVQPLASAK[x]ELLRSDILTLR	8	0	2209.279304	0.0100	0.2000
SSKSSLELANNAVK[x]SNDIEK	13	0	2133.091236	0.0100	0.2000
FHQLK[x]PTRVLTLAMVKR	4	0	2037.203252	0.0100	0.1700
YYPVRK[x]FTGGVLMLIDR	5	0	2027.102541	0.0100	0.1700
AIGSGSEPAKSELVK[x]EFHK	14	0	2013.053008	0.0100	0.1900
ARQEVAAQK[x]SSEETEDK	8	0	1904.907471	0.0100	0.1700
QDLADATVETLK[x]AIEGK	11	0	1800.946820	0.0100	0.1700
KSGNLPDADNSK[x]SDISK	11	0	1774.869635	0.0100	0.1700
KEFEIIK[x]GVLCQFR	6	0	1765.954825	0.0100	0.1400
AVNIAFTQDQLLK[x]R	12	0	1615.904510	0.0100	0.1400
K[x]LIPIRGTEVEK	0	0	1381.829229	0.0100	0.1200
CFGIK[x]FDIMPR	4	0	1382.683832	0.0100	0.1100
TGQK[x]MLMNMDK	3	0	1295.603535	0.0100	0.1100
EDALFK[x]NEEK	5	0	1221.587675	0.0100	0.1000
CYAK[x]NEWR	3	0	1125.502511	0.0100	0.0800
K[x]GVVALVEDK	0	0	1056.617856	0.0100	0.1000
YDKK[x]DLVR	3	0	1035.571243	0.0100	0.0800
YYLPK[x]GK	4	0	867.485399	0.0100	0.0700
GGNMDSLK[x]INFSAFQLPVVTR	7	0	2293.188777	0.0098	0.2050
VTQKKPPVQPLAYK[x]SATPFR	13	0	2255.278912	0.0097	0.1950
SCNFPEFSYFMK[x]IVMSMVR	11	0	2372.082464	0.0097	0.1850
NAEELSSYQKK[x]LIR	10	0	1677.904901	0.0096	0.1350
KDKPK[x]YEPPVPTR	4	0	1553.856502	0.0096	0.1250
LKPLIEK[x]GGDWER	6	0	1539.840853	0.0096	0.1250
V[x]NQIESQMAMAEK	0	0	1477.690428	0.0096	0.1250
ASK[x]VLELRAELDK	2	0	1470.840518	0.0096	0.1250
HGGYKPTDK[x]HK	8	0	1266.646859	0.0095	0.1050
T[x]VYQISELESLLRSSHIITK	0	0	2316.268797	0.0095	0.1900
MSSKDISSK[x]SPSGNDALNDK	8	0	2079.974162	0.0095	0.1900
LGSTAIGVKTK[x]DAVVLGVEK	10	0	1984.156741	0.0095	0.1900
FNLMVICK[x]DK	7	0	1266.646388	0.0095	0.0950
LK[x]VLVQGLER	1	0	1153.718232	0.0095	0.0950
VVTSK[x]LLKPR	4	0	1139.738968	0.0095	0.0950
LGDK[x]GPAAAR	3	0	954.524630	0.0095	0.0950
EK[x]TSNNTNR	1	0	1062.505347	0.0094	0.0850
HGGYK[x]PTDK	4	0	1001.492997	0.0094	0.0850
TDELK[x]DANIIYDLEILR	4	0	2033.067988	0.0094	0.1600
LEFIKVIPVEELK[x]EIK	12	0	1926.144056	0.0094	0.1500
TFHILEPKEK[x]SLLAHK	9	0	1890.072626	0.0094	0.1500
TSETNDRNSTNNTK[x]ER	13	0	1865.846269	0.0094	0.1500
WK[x]RENQLR	1	0	1128.615169	0.0094	0.0750
HIIMFDCK[x]ILEFTK	7	0	1793.920748	0.0093	0.1300
NAEELSSYQK[x]KLIR	9	0	1677.904901	0.0093	0.1300
NCACVISQK[x]KVPDK	8	0	1645.827913	0.0093	0.1300
TMTEK[x]AR	4	0	835.422145	0.0093	0.0650
QEMKK[x]DSESTEEK	4	0	1567.703492	0.0092	0.1200
NGYPMPCDVLAK[x]R	11	0	1519.727481	0.0092	0.1200
ATAIGRASK[x]AAR	8	0	1171.678492	0.0092	0.1100
LAEK[x]WR	3	0	801.449683	0.0092	0.0550
SNDIEK[x]AIDLYKEVLNK	5	0	1991.057425	0.0091	0.1550
NWK[x]EEYLRAAK	2	0	1406.730582	0.0091	0.1000
FNLMVICK[x]DKK	7	0	1394.741343	0.0091	0.1000
DFSK[x]TLPPELK	3	0	1273.691742	0.0091	0.1000
DMTLEEAEVLILK[x]VLR	12	0	1871.043692	0.0091	0.1450
K[x]YIPNPVLVIIDVKPK	0	0	1835.128350	0.0091	0.1450
VVGSEFVQK[x]YLGEGPR	8	0	1763.920551	0.0091	0.1450
K[x]TLVAHAVLKVGSALVGSQTK	0	0	2106.252365	0.0090	0.1900
V[x]NQIESQMAMAEKLIQIRVK	0	0	2328.265640	0.0090	0.1800
YLHQSLKYK[x]EDTALR	8	0	1863.984208	0.0090	0.1350
KVTSK[x]LLEQEESAEK	4	0	1717.909710	0.0090	0.1350
GTK[x]RR	2	0	616.376858	0.0090	0.0450
K[x]KSGR	0	0	574.355062	0.0090	0.0450
SPPQISQWDYK[x]YPLVTHFR	10	0	2361.190494	0.0089	0.1700
NEDDIEDIAALWMK[x]RISHR	13	0	2311.137804	0.0089	0.1700
TTLFKSELAQSK[x]YLMNVSR	11	0	2215.166981	0.0089	0.1700
VVKGNQK[x]FSSTADYMNMSS	6	0	2092.955678	0.0089	0.1700
ASKGSNDDEMK[x]IDK	10	0	1536.708913	0.0089	0.1250
TSK[x]TPPTAMLSSVREIIK	2	0	1958.086949	0.0089	0.1600
ATAIGK[x]SSTAAKTFLEK	5	0	1722.951515	0.0088	0.1500
K[x]FFAIDTANPIPVFTH	0	0	1816.951123	0.0088	0.1400
LPNIEEATFDK[x]R	10	0	1431.735725	0.0088	0.1050
WK[x]VETQEAAVVDYPDRYYK	1	0	2359.148355	0.0087	0.1650
CAEAENSSDLFK[x]LGVMYAK	11	0	2131.991727	0.0087	0.1650
NSDYK[x]ETLIFK	4	0	1356.692468	0.0086	0.0950
S[x]QARGFDRTITVFSPEGR	0	0	2023.023439	0.0086	0.1550
GDVAASILDK[x]YRTGIATMLTR	9	0	2251.199340	0.0086	0.1800
K[x]FDSGGGDNGANNQFAGNQSM	0	0	2114.871099	0.0086	0.1800
EKSLLAHK[x]GGHVVR	7	0	1529.878966	0.0086	0.1200
EK[x]RTFLR	1	0	948.550451	0.0086	0.0600
YASQK[x]RP	4	0	848.450409	0.0086	0.0600
IMSLYSSRGTLK[x]VHTIR	11	0	1961.087952	0.0085	0.1450
LGSTAIGVK[x]TKDAVVLGVEK	8	0	1984.156741	0.0085	0.1700
LEGTIDYQK[x]L	8	0	1178.618248	0.0085	0.0850
K[x]DSESTEEKEAQAVQR	0	0	1833.870361	0.0084	0.1350
SMIADK[x]HAIRILAHR	5	0	1730.972539	0.0083	0.1250
AHLDVQEK[x]DQPK	7	0	1406.715325	0.0083	0.1000
LKYYEQK[x]IR	6	0	1239.697497	0.0083	0.0750
AMEVDEK[x]PTERYSDIGGLSK	6	0	2224.068057	0.0082	0.1650
GKSALSTLNGFVEELK[x]AEVR	15	0	2147.158527	0.0082	0.1650
IDVEESIAGYQLARSK[x]R	15	0	1934.022044	0.0082	0.1400
NSIVSK[x]YTQSTNNDDPK	5	0	1909.901659	0.0082	0.1400
DYYTK[x]QSKATR	4	0	1359.678214	0.0082	0.0900
DQPKK[x]VGQYIR	4	0	1330.735668	0.0082	0.0900
SLEK[x]TLVPYLR	3	0	1317.765572	0.0082	0.0900
KGTK[x]TSETNDR	3	0	1235.610532	0.0082	0.0900
ENK[x]IQRQR	2	0	1070.594434	0.0081	0.0650
SSCK[x]IVFR	3	0	995.522185	0.0081	0.0650
HNFVGLFVELSKLLVK[x]DR	15	0	2113.204692	0.0081	0.1450
TTMTNGFLAHK[x]LCIHKNK	10	0	2113.092380	0.0081	0.1450
ATSAGPKQTETINWLEK[x]R	16	0	2029.059155	0.0081	0.1450
GIK[x]GIESEAYESVLDLAK	2	0	1921.004331	0.0081	0.1450
SLQSVGQIIGEVLK[x]QLDSER	13	0	2198.190551	0.0080	0.1600
NRLK[x]AYQGIYLMSIR	3	0	1825.003168	0.0080	0.1200
IEPLKLK[x]VLVQGLER	6	0	1734.076651	0.0080	0.1200
FK[x]TNHGNPFM	1	0	1191.549460	0.0080	0.0800
LVK[x]ER	2	0	643.401675	0.0080	0.0400
LAAEDHKFVIHQEENK[x]R	15	0	2063.054738	0.0079	0.1350
HKFQDILLGAGQAIK[x]AGNR	14	0	2036.127841	0.0079	0.1500
DDLSGAEIK[x]AIVSEAGLLALR	8	0	2140.173842	0.0079	0.1650
AVEK[x]LMSRRPPVIR	3	0	1650.971479	0.0079	0.1100
Q[x]DYDLVR	0	0	907.439903	0.0079	0.0550
K[x]EKWIAK	0	0	901.538493	0.0079	0.0550
S[x]RSYDSR	0	0	869.399102	0.0079	0.0550
HNFVGLFVELSK[x]LLVKDR	11	0	2113.204692	0.0078	0.1400
MATTVK[x]DTMNVDINAIKK	5	0	1992.038284	0.0078	0.1400
EDLTDEEK[x]AASIAVEDEK	7	0	1990.921782	0.0078	0.1400
VSKILEHK[x]EIMLR	7	0	1594.922802	0.0077	0.1000
AHLDVQEK[x]DQPKK	7	0	1534.810280	0.0077	0.1000
MMGINERK[x]GFDFEYYQR	7	0	2182.992731	0.0076	0.1300
K[x]VEFGLPDLEGRAHILR	0	0	1949.084584	0.0076	0.1300
GIGSYEK[x]QSEVSVGLRFIK	6	0	2096.126503	0.0076	0.1450
A[x]ASLLKVNMENLIVTDLGK	0	0	2028.128811	0.0076	0.1450
TPNDTQK[x]YSNDKSIVNSM	6	0	2040.942138	0.0075	0.1350
TIPPLTTVKGSDAAPQASK[x]K	18	0	2009.115605	0.0075	0.1500
YQK[x]DEEWPPK	2	0	1318.619308	0.0075	0.0750
NCACVISQK[x]K	8	0	1206.584850	0.0075	0.0750
LLK[x]MQR	2	0	787.473787	0.0075	0.0450
QEVAAQKSSEETEDK[x]K	14	0	1805.864214	0.0075	0.1200
ATLTGMKIDVLFSK[x]IR	13	0	1792.027986	0.0075	0.1200
S[x]TLDLNHLADLYDR	0	0	1644.810672	0.0075	0.1050
K[x]LFKSLGSGMDQEK	0	0	1566.807502	0.0075	0.1050
M[x]SRSYDSR	0	0	1000.439581	0.0075	0.0600
G[x]QAQSGNFSNFGDGANGDNKK	0	0	2111.925576	0.0074	0.1550
RMDDK[x]MLLTEVHLLESK	4	0	2057.064831	0.0074	0.1250
GVMTLGFDLIK[x]RVYPYR	10	0	2027.102541	0.0074	0.1250
LLENDIK[x]VMKSEFQR	6	0	1848.976678	0.0073	0.1100
IVRTLIDK[x]FSGEK	7	0	1504.861253	0.0073	0.0950
M[x]PFGNTHNKFK	0	0	1319.644415	0.0073	0.0800
QGDVLLNK[x]LQKYQATVMR	7	0	2104.146189	0.0072	0.1300
INVKK[x]SYDYSATMYTR	4	0	1938.950858	0.0072	0.1150
IK[x]ILFSDVKAMTTGLR	1	0	1792.027986	0.0072	0.1150
DRGK[x]LVR	3	0	842.508589	0.0071	0.0500
EK[x]ASFAR	1	0	807.423863	0.0071	0.0500
VFHPITK[x]AVILSDTKPVDK	6	0	2107.204023	0.0071	0.1350
K[x]TTEEKEATPMEMDEEK	0	0	2024.891743	0.0071	0.1200
MK[x]DAVKEAAR	1	0	1117.591321	0.0070	0.0700
SLLTGK[x]HAIR	5	0	1094.655970	0.0070	0.0700
LVK[x]GR	2	0	571.380549	0.0070	0.0350
K[x]MSAQSCACMVRTLLYGK	0	0	2103.009638	0.0069	0.1250
LVSK[x]TSFLTNASNNLAIR	3	0	1948.074078	0.0069	0.1250
ATPYRGYSK[x]PNERATK	8	0	1837.943407	0.0069	0.1100
ATLTGMK[x]IDVLFSKIR	6	0	1792.027986	0.0069	0.1100
AK[x]SAKIVR	1	0	871.560288	0.0069	0.0550
NIK[x]AMDLGELETFQLLNTR	2	0	2205.146246	0.0068	0.1300
K[x]SGFEKIDLTR	0	0	1292.708787	0.0068	0.0750
K[x]HFEQVINEKHEDALAK	0	0	2035.048591	0.0068	0.1150
DPEEEAEMMTK[x]ETTEKK	10	0	2024.891743	0.0068	0.1150
DLASFIPDNK[x]LNCVIDR	9	0	1988.998864	0.0068	0.1150
LCFDELK[x]KR	6	0	1207.638268	0.0067	0.0600
E[x]IINRDIGK	0	0	1056.592704	0.0067	0.0600
VLTLAMVK[x]R	7	0	1029.636817	0.0067	0.0600
GTLK[x]VHTIR	3	0	1023.618860	0.0067	0.0600
TAAVNIK[x]VR	6	0	970.592313	0.0067	0.0600
WK[x]ALER	1	0	801.449683	0.0067	0.0400
TLSK[x]WR	3	0	789.449683	0.0067	0.0400
M[x]GQAQSGNFSNFGDGANGDNKK	0	0	2242.966054	0.0066	0.1450
LGDGVLRPYK[x]VGVILESQR	9	0	2098.189768	0.0066	0.1250
KDGIQDIMPSQAK[x]ELK	12	0	1799.945046	0.0066	0.1050
QKSLEK[x]TLVPYLR	5	0	1573.919099	0.0065	0.0850
TEDDIK[x]SLQSVGQIIGEVLK	5	0	2171.168421	0.0065	0.1300
LFAYPPK[x]SVQPTAK	6	0	1545.855441	0.0064	0.0900
KK[x]LIPIR	1	0	866.606510	0.0064	0.0450
K[x]YTGLLR	0	0	849.507194	0.0064	0.0450
KLDVAK[x]R	5	0	828.518092	0.0064	0.0450
DYGK[x]FLSAMHDLPVR	3	0	1747.871494	0.0063	0.0950
VK[x]VIAATNRVDTLDPALLR	1	0	2064.205418	0.0063	0.1200
TVLQDVEANIAALMQATK[x]QR	17	0	2199.168042	0.0063	0.1250
AVEKLSVEALNSLTGEFK[x]GK	17	0	2119.152381	0.0063	0.1250
QVMEEK[x]LDSKNVQLAK	5	0	1858.982156	0.0063	0.1000
S[x]SSDMAYTSMFKGNQK	0	0	1780.775938	0.0063	0.1000
V[x]GVFKNVSGNVLSEIK	0	0	1688.946037	0.0063	0.1000
SETMK[x]YYLPKGK	4	0	1443.743119	0.0063	0.0750
IK[x]LISGKLDEAR	1	0	1341.797930	0.0063	0.0750
YVTGPK[x]NK	5	0	905.497023	0.0063	0.0500
YEIDK[x]TLAGVTRDYYTK	4	0	2035.026127	0.0062	0.1050
K[x]LEFPLPNEEARVGILR	0	0	1980.115548	0.0062	0.1050
LFKSLGSGMDQEK[x]VLNK	12	0	1893.002891	0.0062	0.1050
FLK[x]TSKTPPTAMLSSVR	2	0	1863.028712	0.0062	0.1050
DQIGEEK[x]TILQSLLQRAR	6	0	2097.154110	0.0061	0.1100
SALSTLNGFVEELK[x]AEVR	13	0	1962.042110	0.0061	0.1100
YK[x]VNLYKFR	1	0	1229.692020	0.0061	0.0550
IWKVMCK[x]NK	6	0	1205.641245	0.0061	0.0550
SFLELTEVWGK[x]PQK	10	0	1660.882380	0.0061	0.0850
LSGVVEGIFQK[x]CYAKNEWR	10	0	2283.146914	0.0061	0.1150
DEK[x]VSEVLNSEDITGIQEK	2	0	2132.048371	0.0061	0.1150
NK[x]PDERFNTGVVNVR	1	0	1743.901545	0.0060	0.0900
EWLDKLGDK[x]GPAAAR	8	0	1625.852476	0.0060	0.0900
GTK[x]TSETNDR	2	0	1107.515576	0.0060	0.0600
K[x]AFGR	0	0	577.333601	0.0060	0.0300
LAHLSKHPK[x]FEEILTR	8	0	1918.078772	0.0059	0.0950
IKILFSDVK[x]AMTTGLR	8	0	1792.027986	0.0059	0.0950
CEDGVILALEK[x]VVTSK	10	0	1759.938898	0.0059	0.0950
YACK[x]ILGVVEGQFSRPAK	3	0	2022.071968	0.0058	0.1050
LFAYPPKSVQPTAK[x]TVQK	13	0	2002.125051	0.0058	0.1050
ILSGEQTVK[x]YDR	8	0	1407.735725	0.0058	0.0700
VVDK[x]DGIREINI	3	0	1369.756460	0.0058	0.0700
QEMK[x]KDSESTEEK	3	0	1567.703492	0.0058	0.0750
SVQPLASAK[x]ELLR	8	0	1410.819392	0.0058	0.0750
QPEDK[x]LR	4	0	884.471536	0.0057	0.0400
DATDDK[x]R	5	0	819.372221	0.0057	0.0400
SAK[x]GTKR	2	0	746.439846	0.0057	0.0400
NLQVAKSLDK[x]QMVEER	9	0	1886.988302	0.0056	0.0900
DKK[x]LIPIR	2	0	981.633448	0.0056	0.0450
AK[x]TMTERLCPHTTSASM	1	0	1920.885494	0.0056	0.0950
DEK[x]YTLYDQNDTKEWLDK	2	0	2303.059269	0.0056	0.1000
TTMTNGFLAHKLCIHK[x]NK	15	0	2113.092380	0.0056	0.1000
GK[x]VAVFDSQTQPPVLWFR	1	0	2074.099899	0.0056	0.1000
FKLNVYK[x]YR	6	0	1229.692020	0.0056	0.0500
IITK[x]EGVETR	3	0	1144.645129	0.0055	0.0550
VLAQLGMQSLSPLK[x]QGMNILR	13	0	2296.275812	0.0055	0.1150
GYIGDPIK[x]FVR	7	0	1263.697497	0.0055	0.0600
NK[x]VLVKVHPEGK	1	0	1346.803351	0.0054	0.0650
EEMMNSIQQAVAK[x]	12	0	1477.690428	0.0054	0.0700
EK[x]VAFILDQVRLFLLR	1	0	1959.166855	0.0053	0.0850
K[x]EITPDIFAAIAIINEADR	0	0	2099.126168	0.0053	0.1000
SSEQANLYERK[x]TLVAHAVLK	10	0	2256.222519	0.0052	0.1050
YYLPK[x]GKSALSTLNGFVEELK	4	0	2356.267737	0.0052	0.1100
QGSATVGLVSK[x]THAVLVALKR	10	0	2134.258512	0.0052	0.1100
NKHCLIK[x]MNHGTTTLAFR	6	0	2141.098527	0.0050	0.0900
V[x]NQIESQMAMAEKLIQIR	0	0	2101.102276	0.0050	0.0900
M[x]STLDLNHLADLYDR	0	0	1775.851150	0.0050	0.0750
GEK[x]RWSELR	2	0	1159.609749	0.0050	0.0450
FATLQKSK[x]R	7	0	1077.629423	0.0050	0.0450
K[x]SYDYSATMYTRLFLLR	0	0	2127.082198	0.0050	0.0850
EHFKELVSK[x]ASPIAGSEGK	8	0	2013.053008	0.0050	0.0950
YYK[x]DGIYDLLHACVDR	2	0	1999.946105	0.0050	0.0800
SNDIEKAIDLYK[x]EVLNK	11	0	1991.057425	0.0050	0.0850
TLALKYPGGGPGK[x]TAILPVK	12	0	1980.177084	0.0050	0.1000
VGPGYVARSSCK[x]IVFR	11	0	1794.956220	0.0050	0.0800
E[x]MIAAQGIDEEDRR	0	0	1631.757255	0.0050	0.0700
KILFENPDEATK[x]R	11	0	1559.830681	0.0050	0.0650
TSWIYK[x]NK	5	0	1038.549782	0.0050	0.0400
LESK[x]QR	3	0	759.423863	0.0050	0.0300
RLVK[x]GR	3	0	727.481651	0.0050	0.0300
LEK[x]VR	2	0	643.401675	0.0050	0.0250
K[x]DLVR	0	0	629.386026	0.0050	0.0250
K[x]PRR	0	0	555.360483	0.0050	0.0200
IAKGAIEK[x]VDDLLTTQAEAK	7	0	2113.162944	0.0047	0.0950
TK[x]VVDRYADVIASIGLSR	1	0	1962.089727	0.0047	0.0850
QLASYYHK[x]ESNALFMVR	7	0	2056.019935	0.0047	0.0800
CLDQLTNWCTIK[x]TVDR	11	0	2021.966182	0.0047	0.0750
EFEIIK[x]GVLCQFRR	5	0	1793.960971	0.0046	0.0650
TFANLVSSTLYEK[x]R	12	0	1627.856893	0.0046	0.0650
K[x]VNQIESQMAMAEK	0	0	1605.785384	0.0046	0.0650
M[x]NSTEEIDLYNR	0	0	1483.661239	0.0046	0.0550
K[x]SYDYSATMYTR	0	0	1484.660513	0.0046	0.0550
DK[x]PKYEPPVPTR	1	0	1425.761546	0.0046	0.0550
K[x]VEFGLPDLEGR	0	0	1358.719350	0.0046	0.0550
K[x]IIEEEGFTNR	0	0	1334.682966	0.0045	0.0500
VVK[x]VDAQDFLK	2	0	1260.707726	0.0045	0.0500
YAGMFATALAYCGTSNSK[x]IVR	17	0	2280.103000	0.0045	0.0950
HGGYK[x]PTDKHKTDLNHENLK	4	0	2331.171880	0.0045	0.0900
INEDSK[x]LAVNENLASSKSSM	5	0	2136.036759	0.0045	0.0900
VHPEGK[x]YVVDISPDIDIK	5	0	2023.062511	0.0044	0.0800
YK[x]SYLLQHR	1	0	1206.650884	0.0044	0.0400
LK[x]ESQLVDK	1	0	1058.597121	0.0044	0.0400
KLEKGQSIDDMIPAQK[x]	15	0	1799.945046	0.0044	0.0700
DTALEKYK[x]SYLLQHR	7	0	1863.984208	0.0043	0.0650
LLENDIKVMK[x]SEFQR	9	0	1848.976678	0.0043	0.0650
SNPVFAENDEKGEK[x]R	13	0	1718.822295	0.0043	0.0650
HIEVGDSVLVKIITK[x]EGVETR	14	0	2321.295344	0.0043	0.0900
K[x]EFEIIKGVLCQFR	0	0	1765.954825	0.0043	0.0600
TSK[x]TPPTAMLSSVR	2	0	1474.781290	0.0043	0.0600
IAK[x]GAIEKVDDLLTTQAEAK	2	0	2113.162944	0.0043	0.0850
IDVLFSK[x]IRLAYVYADMR	6	0	2172.176427	0.0042	0.0750
NHASIDK[x]MKSLSEQYTER	6	0	2136.026865	0.0042	0.0750
EAGFIDDILIITPASK[x]EK	15	0	1959.056365	0.0042	0.0750
K[x]FTGGVLMLIDR	0	0	1348.753625	0.0042	0.0500
VK[x]AFGR	1	0	676.402010	0.0042	0.0250
EQKPEVDYSEK[x]FAELQK	10	0	2067.015955	0.0041	0.0700
QNLFVPTSDKEK[x]ASFAR	11	0	1937.000583	0.0041	0.0700
WSTAETLTNNK[x]IDRDK	10	0	1890.943464	0.0041	0.0650
MPLLQSSVALLGQK[x]IR	13	0	1753.028320	0.0041	0.0650
GK[x]SALSTLNGFVEELK	1	0	1691.909318	0.0041	0.0650
GYQTIELDK[x]KLDVAK	8	0	1719.940617	0.0040	0.0600
ITIK[x]VHVSEVLGDIR	3	0	1677.977670	0.0040	0.0600
GAATIK[x]GAIWYGIDFTAAR	5	0	1981.042053	0.0039	0.0750
LAVNENLASSK[x]SSM	10	0	1449.713272	0.0039	0.0550
AKYASQK[x]RP	6	0	1047.582476	0.0039	0.0350
MPGTLLPGPGKGYIGDPIK[x]FVR	18	0	2312.271383	0.0039	0.0850
E[x]SLLAVQGQDFVLTASSSSAVR	0	0	2264.164730	0.0039	0.0850
RGERPSCPTGYHLK[x]SIR	13	0	2013.032561	0.0038	0.0650
EIMLRVEPIPLINGEK[x]R	15	0	2006.134566	0.0038	0.0650
FQDILLGAGQAIK[x]AGNR	12	0	1770.973979	0.0038	0.0650
S[x]PTGQITSTSAR	0	0	1204.604720	0.0038	0.0450
VVGSELIQK[x]YLGDGPR	8	0	1729.936200	0.0037	0.0600
EISYPFK[x]R	6	0	1038.549782	0.0037	0.0300
TK[x]DSLEAR	1	0	918.477014	0.0037	0.0300
AKSAK[x]IVR	4	0	871.560288	0.0037	0.0300
QETQYK[x]IDELVSNNEKIWK	5	0	2364.196029	0.0037	0.0700
S[x]GYDRALSVFSPDGR	0	0	1625.779708	0.0037	0.0550
MSSK[x]SSLELANNAVK	3	0	1577.808228	0.0037	0.0550
SAK[x]IVRTLIDK	2	0	1242.765906	0.0036	0.0400
VRSEDYLPSK[x]YLDIDISK	9	0	2140.105099	0.0036	0.0650
VNQIESQMAMAEK[x]LIQIR	12	0	2101.102276	0.0036	0.0650
YEYQKLK[x]ESQLVDK	6	0	1769.919882	0.0036	0.0500
K[x]KLIPIR	0	0	866.606510	0.0036	0.0250
VKAMEVDEK[x]PTER	8	0	1530.771118	0.0035	0.0450
VSGSELVQK[x]YIGEGSR	8	0	1707.879080	0.0034	0.0550
VPDK[x]LIDASTVKHVFPITK	3	0	2107.204023	0.0034	0.0650
KPRVVTALTMLK[x]QHLFR	11	0	2037.203252	0.0032	0.0550
HTVIK[x]TGLRMISLSYSR	4	0	1961.087952	0.0032	0.0550
K[x]SGNLPDADNSKSDISK	0	0	1774.869635	0.0032	0.0550
EDVQSLKLK[x]YYEQK	8	0	1769.919882	0.0032	0.0450
SSK[x]SSLELANNAVK	2	0	1446.767750	0.0032	0.0450
VVKVDAQDFLK[x]VAETR	10	0	1817.004608	0.0031	0.0500
VVK[x]VDAQDFLKVAETR	2	0	1817.004608	0.0031	0.0500
LRLLK[x]MQR	4	0	1056.658947	0.0031	0.0250
DEEWPPK[x]M	6	0	1030.442937	0.0031	0.0250
DK[x]KLIPIR	1	0	981.633448	0.0031	0.0250
N[x]SIVSKYTQSTNNDDPKK	0	0	2037.996615	0.0031	0.0550
VVTSKLLK[x]PR	7	0	1139.738968	0.0030	0.0300
GAFK[x]V	3	0	520.300908	0.0030	0.0150
R[x]FANNDEIHPSK	0	0	1426.695258	0.0029	0.0350
HHFYAK[x]IDRPAQVISFKK	5	0	2184.195523	0.0028	0.0500
YTGLLRVSAMMSCACQK[x]R	16	0	2131.015784	0.0028	0.0500
FDSEK[x]AGDR	4	0	1023.462090	0.0028	0.0250
MNGASGAELK[x]GVCTEAGMFALR	9	0	2269.065233	0.0027	0.0600
K[x]VIARLQSYDR	0	0	1347.762215	0.0027	0.0300
HKTPDK[x]GYGHR	5	0	1294.653005	0.0027	0.0300
EQVRDAGK[x]DEFSR	7	0	1535.732760	0.0027	0.0350
V[x]KAFGRVYATMQK	0	0	1497.812531	0.0027	0.0350
LFK[x]SLGSGMDQEK	2	0	1438.712546	0.0027	0.0350
L[x]FKSLGSGMDQEK	0	0	1438.712546	0.0027	0.0350
A[x]TTVKDTMNVDINAIKK	0	0	1860.997805	0.0026	0.0450
MILELTNHLEELKK[x]YINR	13	0	2256.229913	0.0025	0.0450
QYQEVVK[x]QGDVLLNKLQK	6	0	2129.184348	0.0025	0.0450
IVAFVGSPIVEDEK[x]NLIR	13	0	1998.114879	0.0025	0.0450
TLVAHAVLK[x]VGSALVGSQTK	8	0	1978.157410	0.0025	0.0500
LVLK[x]EVFLSFHNLVGR	3	0	1870.082797	0.0025	0.0400
LK[x]WSDERYLHQSLK	1	0	1801.947432	0.0025	0.0350
DYTMAQPEFFK[x]AVR	10	0	1701.818400	0.0025	0.0350
VVTSK[x]LLKPRVNNR	4	0	1622.994323	0.0025	0.0350
K[x]ILFENPDEATK	0	0	1403.729579	0.0025	0.0300
VNLYK[x]FREER	4	0	1352.720019	0.0025	0.0250
K[x]IEFPSYRDR	0	0	1309.677823	0.0025	0.0250
K[x]HFEQVINEK	0	0	1270.666925	0.0025	0.0250
GYQTIELDK[x]K	8	0	1193.629146	0.0025	0.0250
YDK[x]KDLVR	2	0	1035.571243	0.0025	0.0200
LQK[x]R	2	0	543.349250	0.0025	0.0100
EK[x]SPAIIFIDELDAIGTKR	1	0	2115.157467	0.0024	0.0450
KGEK[x]VEDAPENNSFR	3	0	1718.822296	0.0023	0.0350
EDALFK[x]NEEKK	5	0	1349.682631	0.0023	0.0250
SMRYPMDAHK[x]SELEGVEEAR	9	0	2334.073155	0.0023	0.0450
MILELTNHLEELK[x]KYINR	12	0	2256.229913	0.0022	0.0400
MSAQSCACMVRTLLYGK[x]R	16	0	2131.015784	0.0022	0.0400
EK[x]ADAAFLR	1	0	1019.539945	0.0022	0.0200
VLTLSLMEELHK[x]MDDR	11	0	1928.969875	0.0022	0.0350
TVQK[x]VETAVLSTTVKAQAR	3	0	2029.153050	0.0021	0.0400
AVAHHTDCK[x]FIR	8	0	1453.724781	0.0021	0.0250
I[x]INRDIGKVVDK	0	0	1368.808828	0.0021	0.0250
KAQSGPDASAK[x]LPTVIPTTR	10	0	2037.121751	0.0020	0.0400
QLIIK[x]EEMMNSIQQAVAK	4	0	2073.096129	0.0019	0.0350
MATTVKDTMNVDINAIK[x]K	16	0	1992.038284	0.0019	0.0350
EFEIIK[x]GVLCQFR	5	0	1637.859869	0.0019	0.0250
QASDTSTNTK[x]VLIYIADLLFR	9	0	2368.263712	0.0019	0.0400
V[x]PTFANFHTPIFIAKR	0	0	1858.025287	0.0019	0.0300
SIK[x]GYTLPPHCSRGER	2	0	1856.931459	0.0019	0.0300
S[x]IMEYNGGSCVAMAGK	0	0	1673.721069	0.0019	0.0300
MK[x]SLSEQYTER	1	0	1370.649950	0.0018	0.0200
MGNGK[x]MVEISR	4	0	1220.600502	0.0018	0.0200
KLFK[x]SLGSGMDQEK	3	0	1566.807502	0.0018	0.0250
ASPIAGSEGK[x]EAYR	9	0	1434.710239	0.0018	0.0250
IGLVRLPEANFEPLEK[x]R	15	0	1980.115548	0.0018	0.0300
EAADFIFDICGIAGIK[x]K	15	0	1866.954882	0.0018	0.0300
M[x]SIMEYNGGSCVAMAGK	0	0	1804.761547	0.0018	0.0300
QRIVAFVGSPIVEDEK[x]NLIR	15	0	2282.274552	0.0018	0.0350
EVIELPLK[x]NPELFLR	7	0	1809.039932	0.0017	0.0250
NELEK[x]LNFSSLK	4	0	1420.756126	0.0017	0.0200
YKVNLYK[x]FR	6	0	1229.692020	0.0017	0.0150
IFRQK[x]SLEK	4	0	1147.671285	0.0017	0.0150
LK[x]DLRFGNR	1	0	1117.635570	0.0017	0.0150
MGQAQSGNFSNFGDGANGDNK[x]K	20	0	2242.966054	0.0016	0.0350
M[x]GINERKGFDFEYYQR	0	0	2051.952252	0.0016	0.0250
SQEEAIENIK[x]CTR	9	0	1576.751442	0.0015	0.0200
QK[x]SLEKTLVPYLR	1	0	1573.919099	0.0015	0.0200
LK[x]AYQGIYLMSIR	1	0	1554.859144	0.0015	0.0200
SMIADK[x]HAIR	5	0	1140.607305	0.0015	0.0150
YYLPKGK[x]SALSTLNGFVEELK	6	0	2356.267737	0.0014	0.0300
SK[x]VLDVR	1	0	815.486459	0.0014	0.0100
K[x]ASLLTR	0	0	787.491545	0.0014	0.0100
IRIGLHDDAYLDVCK[x]YYR	14	0	2269.131265	0.0014	0.0250
ASRGAATIK[x]GAIWYGIDFTAAR	8	0	2295.212290	0.0014	0.0300
IMK[x]LCFDELKK	2	0	1423.756658	0.0014	0.0150
IITK[x]EGVETRIIPLK	3	0	1709.045018	0.0013	0.0200
K[x]VNQIESQMAMAEKLIQIR	0	0	2229.197231	0.0013	0.0250
ALGNFVASVLARLALTK[x]PK	16	0	1968.188317	0.0013	0.0250
HFEQVINEK[x]HEDALAK	8	0	1906.953636	0.0012	0.0200
KDSESTEEK[x]EAQAVQR	8	0	1833.870361	0.0012	0.0200
GTK[x]R	2	0	460.275756	0.0012	0.0050
STMLEK[x]IKENQEK	5	0	1576.812980	0.0012	0.0150
M[x]ATTVKDTMNVDINAIKK	0	0	1992.038284	0.0011	0.0200
MK[x]LSLFSNK	1	0	1066.584449	0.0011	0.0100
HTVIK[x]TGLR	4	0	1023.618860	0.0011	0.0100
QHAVNERAK[x]IIDLR	8	0	1661.932452	0.0011	0.0150
LSGVVEGIFQKCYAK[x]NEWR	14	0	2283.146914	0.0011	0.0200
DTALEK[x]YKSYLLQHR	5	0	1863.984208	0.0010	0.0150
VMCKNK[x]TDTK	5	0	1223.600166	0.0010	0.0100
SNNIK[x]ENEQK	4	0	1202.589070	0.0010	0.0100
SGKK[x]R	3	0	574.355062	0.0010	0.0050
D[x]VPTFANFHTPIFIAKR	0	0	1973.052225	0.0009	0.0150
GTPGYGPLGVLPK[x]VGIR	12	0	1679.972193	0.0009	0.0150
RLAEGESEEVK[x]AYMDPHR	10	0	2116.000652	0.0008	0.0150
SQK[x]ALDTLFSAIR	2	0	1448.798656	0.0008	0.0100
V[x]SPTGQITSTSAR	0	0	1303.673128	0.0008	0.0100
SSCK[x]IVFRSELQDK	3	0	1695.861321	0.0007	0.0100
YYEQK[x]IR	4	0	998.518484	0.0007	0.0050
HESLK[x]YR	4	0	931.487520	0.0007	0.0050
MGINERK[x]GFDFEYYQR	6	0	2051.952252	0.0006	0.0100
N[x]SSSDMAYTSMFKGNQK	0	0	1894.818860	0.0006	0.0100
GAIEK[x]VDDLLTTQAEAK	4	0	1800.946820	0.0006	0.0100
K[x]AIPLALGLLSASNPQMR	0	0	1879.071243	0.0006	0.0100
NAYVINLKQIAK[x]FVVSLGER	11	0	2261.289476	0.0005	0.0100
ISYGDSGLRTEPK[x]AVDEEMK	12	0	2224.068057	0.0005	0.0100
FVIHQEENK[x]R	8	0	1298.673071	0.0005	0.0050
N[x]STEEIDLYNR	0	0	1352.620760	0.0005	0.0050
CTK[x]IIENEQSAEK	2	0	1548.745296	0.0004	0.0050
LK[x]PQDERTQEERNR	1	0	1797.908083	0.0004	0.0050
YEYQK[x]LKESQLVDK	4	0	1769.919882	0.0004	0.0050
D[x]YTMAQPEFFKAVR	0	0	1701.818400	0.0004	0.0050
S[x]SKSSLELANNAVK	0	0	1446.767750	0.0004	0.0050
E[x]EMIAAQGIDEEDRR	0	0	1760.799843	0.0003	0.0050
[truncated: 28 more rows]
