# Supplementary material for: ECL: an exhaustive search tool for the identification of cross-linked peptides using whole database
Source: BMC Bioinformatics. 2016 May 20;17:217. doi: 10.1186/s12859-016-1073-y (PMC4874008; doi:10.1186/s12859-016-1073-y)
Supplement: Additional file 5 — Kojak’s pre-selection list of PSMs only identified by ECL. (ZIP 5147 kb) [file 12859_2016_1073_MOESM5_ESM.zip › Kojak's pre-selection ranks of ECL only peptides/Kojak's detailed results/aleitner_M1012_006/diagnostic_7253.txt]

Scan: 7253
EVIELPLK[x]NPELFLR	7	0	1809.039932	0.1550	2.3250
YYEQK[x]IR	4	0	998.518484	0.1086	0.7600
K[x]GEIR	0	0	601.354728	0.0980	0.4900
ELREVIELPLK[x]NPELFLR	10	0	2207.267680	0.0978	1.7600
RMK[x]K	2	0	561.342056	0.0938	0.3750
P[x]FGNTHNKFK	0	0	1188.603937	0.0935	0.9350
K[x]EKWIAK	0	0	901.538493	0.0921	0.6450
M[x]SGYDR	0	0	727.295891	0.0917	0.5500
TEEQRQPEDK[x]LR	9	0	1527.764059	0.0896	1.0750
LK[x]DLR	1	0	643.401675	0.0890	0.4450
S[x]GYDR	0	0	596.255412	0.0890	0.4450
M[x]PFGNTHNKFK	0	0	1319.644415	0.0882	0.9700
SMAIDK[x]DIR	5	0	1047.538227	0.0872	0.7850
K[x]LIR	0	0	528.374737	0.0862	0.3450
DATDDK[x]R	5	0	819.372221	0.0850	0.5950
NK[x]LLKVTVSK	1	0	1128.722984	0.0830	0.8300
VSTK[x]K	3	0	561.348581	0.0810	0.4050
YVVDISPDIDIK[x]EIKPNIR	11	0	2226.225875	0.0763	1.4500
K[x]REAEAAK	0	0	901.498083	0.0750	0.6000
VLVDMESMLVPK[x]PLINK	11	0	1925.072882	0.0744	1.2650
SAELYK[x]NPK	5	0	1048.555259	0.0733	0.6600
IDK[x]K	2	0	502.311471	0.0725	0.2900
SLEK[x]TLVPYLR	3	0	1317.765572	0.0723	0.7950
EK[x]RTFLR	1	0	948.550451	0.0707	0.4950
K[x]DGIQDIMPSQAK	0	0	1429.723444	0.0700	0.9100
YVVDISPDIDIKEIK[x]PNIR	14	0	2226.225875	0.0684	1.3000
SMK[x]DLHISQNFACLIR	2	0	1931.970877	0.0681	1.0900
SLK[x]R	2	0	502.322703	0.0675	0.2700
QPEDK[x]LR	4	0	884.471536	0.0671	0.4700
LIEK[x]LELR	3	0	1012.628028	0.0662	0.5300
DLK[x]LK	2	0	615.395529	0.0660	0.3300
DLKLK[x]WSDER	4	0	1288.677488	0.0655	0.6550
SLK[x]RELIR	2	0	1013.634509	0.0650	0.5200
AK[x]IIDLR	1	0	827.522844	0.0643	0.4500
DMTLEEAEVLILK[x]VLR	12	0	1871.043692	0.0641	1.0250
LK[x]YYEQKIR	1	0	1239.697497	0.0639	0.5750
DIKSMIADK[x]HAIR	8	0	1496.813257	0.0631	0.8200
IEPLK[x]LK	4	0	839.547996	0.0629	0.4400
VALRNDSYQLIK[x]ILPNK	11	0	1984.146846	0.0626	1.0650
ASK[x]VLELR	2	0	914.554868	0.0625	0.5000
WK[x]ALER	1	0	801.449683	0.0625	0.3750
EIK[x]PNIR	2	0	868.513006	0.0621	0.4350
SLDK[x]QMVEER	3	0	1233.602276	0.0620	0.6200
K[x]QLATSLR	0	0	915.550117	0.0619	0.4950
SLLTGK[x]HAIR	5	0	1094.655970	0.0610	0.6100
IGLSK[x]IR	4	0	785.512280	0.0607	0.4250
SMIADK[x]HAIR	5	0	1140.607305	0.0600	0.6000
ELISVSAASK[x]ILSNITYSYK	9	0	2186.183345	0.0592	1.1850
K[x]TQIAGGHDIIGPFHVITR	0	0	2059.132592	0.0589	1.1200
K[x]LIPIR	0	0	738.511554	0.0583	0.3500
QSK[x]YTYDR	2	0	1059.498475	0.0581	0.4650
ARK[x]TQIAGGHDIIGPFHVITR	2	0	2286.270805	0.0581	1.2200
DLVK[x]K	3	0	601.379880	0.0580	0.2900
EK[x]ADAAFLR	1	0	1019.539945	0.0578	0.5200
MRK[x]LAR	2	0	773.469370	0.0575	0.3450
SAELYK[x]NPKADPLDER	5	0	1844.926754	0.0572	0.9150
D[x]GIQDIMPSQAK	0	0	1301.628489	0.0567	0.6800
VMK[x]EDNLILR	2	0	1229.680131	0.0565	0.5650
IDTIVK[x]EIQDEKEAEAAR	5	0	2057.063963	0.0564	1.0150
K[x]VIARLQSYDR	0	0	1347.762215	0.0564	0.6200
F[x]MTRSEYDR	0	0	1203.534202	0.0561	0.5050
DLK[x]LKWSDER	2	0	1288.677488	0.0560	0.5600
Q[x]DRGK	0	0	602.313592	0.0560	0.2800
IDRK[x]ILFENPDEATK	3	0	1787.941677	0.0560	0.8400
LTLEAMDLEIVEK[x]EHFK	12	0	2044.054981	0.0556	0.9450
EWDSK[x]LKDLR	4	0	1288.677488	0.0555	0.5550
STMLEK[x]IKENQEK	5	0	1576.812980	0.0554	0.7200
K[x]VGQYIR	0	0	862.502443	0.0543	0.3800
D[x]KKLIPIR	0	0	981.633448	0.0538	0.4300
VK[x]AMEVDEKPTER	1	0	1530.771118	0.0535	0.6950
DLVK[x]KYDK	3	0	1007.565097	0.0531	0.4250
GTEVEKITIK[x]VHVSEVLGDIR	9	0	2321.295344	0.0531	1.1150
EWDSKLK[x]DLR	6	0	1288.677488	0.0530	0.5300
SSLELANNAVK[x]SNDIEK	10	0	1830.932231	0.0529	0.9000
ETEK[x]LAEERGWDIR	3	0	1730.858680	0.0529	0.7400
KK[x]LIPIR	1	0	866.606510	0.0529	0.3700
IVAFVGSPIVEDEK[x]NLIR	13	0	1998.114879	0.0525	0.9450
K[x]AIPLALGLLSASNPQMR	0	0	1879.071243	0.0525	0.9450
EASK[x]TLSKWR	3	0	1204.656362	0.0525	0.5250
MQK[x]LLR	2	0	787.473787	0.0525	0.3150
IEPLK[x]LKVLVQGLER	4	0	1734.076651	0.0520	0.7800
YDK[x]LVETSGQIR	2	0	1407.735725	0.0517	0.6200
SPTGQITSTSARSGK[x]K	14	0	1604.848116	0.0516	0.8250
ILEHK[x]EIMLR	4	0	1280.727413	0.0515	0.5150
DLVKK[x]YDK	4	0	1007.565097	0.0512	0.4100
NLIRLAK[x]R	6	0	982.639929	0.0512	0.4100
DIGK[x]VVDK	3	0	872.496688	0.0512	0.4100
GGNMK[x]EVFR	4	0	1036.512349	0.0511	0.4600
EASKTLSK[x]WR	7	0	1204.656362	0.0510	0.5100
K[x]YINR	0	0	692.396924	0.0510	0.2550
ANWCDK[x]R	5	0	948.423539	0.0507	0.3550
SWIGAYLAK[x]IPER	8	0	1502.824477	0.0504	0.6550
IEPLKLK[x]VLVQGLER	6	0	1734.076651	0.0503	0.7550
NLQVAK[x]SLDKQMVEER	5	0	1886.988302	0.0500	0.8000
SFEQK[x]VMKEDNLILR	4	0	1848.976679	0.0500	0.7500
VAIK[x]K	3	0	557.390052	0.0500	0.2500
SAELYKNPK[x]ADPLDER	8	0	1844.926754	0.0494	0.7900
DTALEK[x]YK	5	0	966.502166	0.0494	0.3950
QHAVNERAK[x]IIDLR	8	0	1661.932452	0.0493	0.6900
K[x]INVK	0	0	600.395864	0.0490	0.2450
D[x]RGK	0	0	474.255021	0.0487	0.1950
GTEVEK[x]ITIKVHVSEVLGDIR	5	0	2321.295344	0.0486	1.0200
SELVK[x]EFHK	4	0	1115.597456	0.0483	0.4350
VSTKK[x]ILGVAAEDK	4	0	1457.845270	0.0482	0.6750
EKSPAIIFIDELDAIGTK[x]R	17	0	2115.157467	0.0482	0.9150
K[x]WRLR	0	0	757.471088	0.0480	0.2400
K[x]ILFENPDEATK	0	0	1403.729579	0.0479	0.5750
S[x]TLDLNHLADLYDR	0	0	1644.810672	0.0479	0.6700
K[x]KLIPIR	0	0	866.606510	0.0479	0.3350
VNQIESQMAMAEK[x]LIQIRVK	12	0	2328.265640	0.0470	0.9400
M[x]FMTRSEYDR	0	0	1334.574681	0.0470	0.4700
YYIIMGLQASK[x]LR	10	0	1554.859144	0.0469	0.6100
SAK[x]IVRTLIDK	2	0	1242.765906	0.0468	0.5150
IDKNTWNSTLETAK[x]AK	13	0	1818.947489	0.0466	0.7450
YEYQK[x]LK	4	0	970.512337	0.0464	0.3250
SMAIDK[x]DIRWELIAR	5	0	1815.966450	0.0460	0.6900
NDSYQLIK[x]ILPNK	7	0	1544.856167	0.0454	0.5900
VTSK[x]LLEQEESAEK	3	0	1589.814754	0.0454	0.6350
HEDALAK[x]LGATLAQGIIDAGGR	6	0	2176.159922	0.0452	0.9950
L[x]MTEFVDQVDDVVKYEIDK	0	0	2285.113610	0.0450	0.8550
SSEETEDK[x]K	7	0	1051.466899	0.0450	0.4050
DK[x]KLIPIR	1	0	981.633448	0.0450	0.3600
SGKK[x]R	3	0	574.355062	0.0450	0.2250
IDVLFSK[x]IR	6	0	1089.654575	0.0444	0.4000
HTVIK[x]TGLR	4	0	1023.618860	0.0444	0.4000
VSTK[x]KILGVAAEDK	3	0	1457.845270	0.0443	0.6200
K[x]LQRLR	0	0	812.534410	0.0442	0.2650
ATK[x]QSKYTYDR	2	0	1359.678214	0.0441	0.4850
SSCK[x]IVFRSELQDK	3	0	1695.861321	0.0439	0.6150
NSTNNTK[x]ER	6	0	1062.505347	0.0439	0.3950
WK[x]RENQLR	1	0	1128.615169	0.0437	0.3500
K[x]YDK	0	0	552.290736	0.0437	0.1750
SAK[x]IVR	2	0	672.428222	0.0433	0.2600
EVPAVQVTAAFLYNYK[x]R	15	0	1968.046805	0.0432	0.7350
QKSLEK[x]TLVPYLR	5	0	1573.919099	0.0431	0.5600
QVK[x]NR	2	0	643.376523	0.0430	0.2150
M[x]STLDLNHLADLYDR	0	0	1775.851150	0.0430	0.6450
DQPKK[x]VGQYIR	4	0	1330.735668	0.0427	0.4700
IDELVSNNEK[x]IWK	9	0	1586.830346	0.0427	0.5550
SFEQKVMK[x]EDNLILR	7	0	1848.976679	0.0427	0.6400
ELAAIKEDTEAVLK[x]R	13	0	1684.935865	0.0427	0.6400
LDVAK[x]R	4	0	700.423137	0.0425	0.2550
QVK[x]R	2	0	529.333601	0.0425	0.1700
M[x]PPK	0	0	471.251517	0.0425	0.1700
LDRK[x]IEFPSYR	3	0	1422.761881	0.0423	0.4650
EK[x]VAFILDQVRLFLLR	1	0	1959.166855	0.0422	0.6750
K[x]EDSSPCGYIIR	0	0	1423.676496	0.0421	0.5050
ILSGEQTVK[x]YDR	8	0	1407.735725	0.0421	0.5050
DISSKSPSGNDALNDK[x]K	15	0	1774.869635	0.0421	0.7150
DKK[x]LIPIR	2	0	981.633448	0.0419	0.3350
EASK[x]TLSK	3	0	862.475953	0.0419	0.3350
K[x]NVPKLQNVSNFQK	0	0	1642.915408	0.0418	0.5850
C[x]SPSATLTHRTMTEKAR	0	0	1945.946117	0.0418	0.7100
VSEVLNSEDITGIQEK[x]STDLR	15	0	2332.175685	0.0417	0.8750
SLK[x]DECK	2	0	878.416723	0.0414	0.2900
SPPQISQWDYK[x]YPLVTHFR	10	0	2361.190494	0.0413	0.7850
TLSMEK[x]HTELR	5	0	1343.686669	0.0409	0.4500
SVQPTAK[x]TVQK	6	0	1185.671676	0.0409	0.4500
K[x]APNTVYAVQFLEAVYK	0	0	1940.040658	0.0409	0.6950
VNQIESQMAMAEK[x]LIQIR	12	0	2101.102276	0.0408	0.7350
VYHAIRNIPK[x]AR	9	0	1436.836379	0.0408	0.4900
TLLARAVAHHTDCK[x]FIR	13	0	2008.078783	0.0406	0.6900
DQPK[x]KVGQYIR	3	0	1330.735668	0.0405	0.4450
E[x]MIAAQGIDEEDR	0	0	1475.656153	0.0404	0.5250
EYLEKNWK[x]EGLSR	7	0	1650.836493	0.0400	0.5200
LSLFSNK[x]ENELR	6	0	1448.762272	0.0400	0.4800
VEPIPLINGEK[x]R	10	0	1363.782281	0.0400	0.4800
RFK[x]K	2	0	577.369985	0.0400	0.1600
M[x]SER	0	0	521.226756	0.0400	0.1600
SLGSGMDQEK[x]VLNK	9	0	1504.755469	0.0396	0.5550
K[x]EVQEARELIR	0	0	1369.767693	0.0395	0.4350
VVK[x]VDAQDFLK	2	0	1260.707726	0.0395	0.4350
DIK[x]VIMATNR	2	0	1159.638269	0.0395	0.3950
LDGK[x]DELWK	3	0	1102.565823	0.0394	0.3550
TMLVK[x]AVANSTAANFIR	4	0	1805.982099	0.0394	0.6700
TKLVK[x]ER	4	0	872.544305	0.0393	0.2750
IHAK[x]SMAIDKDIR	3	0	1496.813257	0.0392	0.5100
S[x]TLDLNHLADLYDRK	0	0	1772.905627	0.0390	0.5850
ITIK[x]VHVSEVLGDIR	3	0	1677.977670	0.0390	0.5850
IKTLSMEK[x]HTELR	7	0	1584.865682	0.0388	0.5050
LDGKDELWK[x]NDDQLTYTYK	8	0	2344.122200	0.0387	0.7350
EQVRDAGK[x]DEFSR	7	0	1535.732760	0.0381	0.4950
DLASFIPDNK[x]LNCVIDR	9	0	1988.998864	0.0379	0.6450
TSNNTNRTNSTDEK[x]GTK	13	0	1866.866670	0.0379	0.6450
K[x]ARQAAK	0	0	771.471479	0.0379	0.2650
DIK[x]SMIADK	2	0	1019.532081	0.0378	0.3400
SLALTKK[x]DK	6	0	1002.607293	0.0378	0.3400
FNLMVICK[x]DK	7	0	1266.646388	0.0375	0.3750
SSK[x]DISSK	2	0	850.439569	0.0375	0.3000
I[x]INR	0	0	514.322703	0.0375	0.1500
NNSWAK[x]SWSNLDLR	5	0	1689.822239	0.0375	0.5250
SSEETEDKK[x]MQE	8	0	1439.608537	0.0375	0.4500
EVLNKGVSK[x]DEK	8	0	1344.724827	0.0375	0.4500
M[x]SRSYDSRTTIFSPEGR	0	0	1988.937329	0.0374	0.6350
GNQKVVK[x]VDAQDFLK	6	0	1687.925637	0.0373	0.5600
K[x]YTGLLR	0	0	849.507194	0.0371	0.2600
SLALTK[x]K	5	0	759.485399	0.0371	0.2600
SNNIK[x]ENEQKIK	4	0	1443.768084	0.0371	0.4450
SLLAHK[x]GGHVVR	5	0	1272.741423	0.0371	0.4450
YK[x]NENLENIEDVQLR	1	0	1875.932566	0.0370	0.5550
GGNMK[x]EVFRR	4	0	1192.613451	0.0370	0.3700
SGK[x]KR	2	0	574.355062	0.0370	0.1850
VSTTPANSFELK[x]QYLIQR	11	0	2094.110853	0.0369	0.6650
GTLK[x]VHTIRLR	3	0	1292.804020	0.0368	0.4050
VAIK[x]KGAVEYEIYK	3	0	1609.907866	0.0368	0.5150
GEK[x]RWSELR	2	0	1159.609749	0.0367	0.3300
SLALTK[x]KDK	5	0	1002.607293	0.0367	0.3300
VMGSGCDAAGTIIK[x]VFHPITK	13	0	2201.133573	0.0364	0.7650
LDGK[x]DELWKNDDQLTYTYK	3	0	2344.122200	0.0363	0.6900
NAYVINLK[x]QIAKFVVSLGER	7	0	2261.289476	0.0363	0.7250
NLQVAKSLDK[x]QMVEER	9	0	1886.988302	0.0362	0.5800
MPLLQSSVALLGQK[x]IR	13	0	1753.028320	0.0362	0.5800
IK[x]TLSMEKHTELR	1	0	1584.865682	0.0362	0.4700
TITDGK[x]IYVEVER	5	0	1521.803799	0.0362	0.4700
VEPIPLINGEK[x]RDLRPGR	10	0	2058.169702	0.0361	0.6500
K[x]DKPK	0	0	614.375128	0.0360	0.1800
AVAHHTDCK[x]FIR	8	0	1453.724781	0.0358	0.4300
EDLTDEEKAASIAVEDEK[x]R	17	0	2147.022884	0.0358	0.6800
EIINRDIGK[x]VVDK	8	0	1497.851416	0.0358	0.4650
STELFKNEEEPTK[x]K	12	0	1678.841301	0.0357	0.5000
LK[x]WSDER	1	0	932.471536	0.0357	0.2500
EK[x]ASFAR	1	0	807.423863	0.0357	0.2500
NKISWYTK[x]IVDELDLR	7	0	1992.067931	0.0356	0.5700
YK[x]EDTALR	1	0	994.508312	0.0356	0.2850
ARQEVAAQK[x]SSEETEDK	8	0	1904.907471	0.0356	0.6050
M[x]CSPSATLTHRTMTEKAR	0	0	2076.986596	0.0356	0.6400
IEDTDK[x]YDK	5	0	1125.518932	0.0356	0.3200
EIK[x]PNIRVALR	2	0	1307.803685	0.0355	0.3900
E[x]EMIAAQGIDEEDR	0	0	1604.698741	0.0354	0.4950
LDDMSLIK[x]EDCEAATDPLLK	7	0	2276.091491	0.0353	0.7050
S[x]RSYDSRTTIFSPEGR	0	0	1857.896851	0.0350	0.5600
QK[x]SLEKTLVPYLR	1	0	1573.919099	0.0350	0.4550
KLPNIEEATFDK[x]R	11	0	1559.830681	0.0350	0.4550
QIAK[x]FVVSLGER	3	0	1345.771718	0.0350	0.4200
NWK[x]EEYLR	2	0	1136.561406	0.0350	0.2800
VEFK[x]MGNGK	3	0	1008.506203	0.0350	0.3150
STMLEK[x]IK	5	0	948.531355	0.0350	0.2800
DQPK[x]K	3	0	614.338744	0.0350	0.1750
SAK[x]AK	2	0	503.306720	0.0350	0.1750
LFLLRSDYYMASTYTK[x]K	15	0	2099.076051	0.0347	0.5900
K[x]PRVVTALTMLKQHLFR	0	0	2037.203252	0.0347	0.5900
VAIKK[x]GAVEYEIYK	4	0	1609.907866	0.0346	0.4850
NK[x]GTMK	1	0	677.353010	0.0342	0.2050
MPIDFK[x]GFICK	5	0	1354.677686	0.0341	0.3750
M[x]STLDLNHLADLYDRK	0	0	1903.946106	0.0341	0.5450
STELQIGVVEDDK[x]PFR	12	0	1831.931505	0.0341	0.5450
LK[x]VLVQGLER	1	0	1153.718232	0.0340	0.3400
QDPK[x]K	3	0	614.338744	0.0340	0.1700
K[x]VTSKLLEQEESAEK	0	0	1717.909710	0.0340	0.5100
EGK[x]VTFFYTDYIGVYAPR	2	0	2125.051948	0.0339	0.6100
AKYASQK[x]RP	6	0	1047.582476	0.0339	0.3050
EVLNK[x]GVSK	4	0	972.560345	0.0339	0.3050
SSCK[x]IVFR	3	0	995.522185	0.0338	0.2700
VVDK[x]DGIR	3	0	900.502835	0.0338	0.2700
VVSSAIVDK[x]YIGESARIIR	8	0	2075.173785	0.0337	0.6400
IDELVSNNEKIWK[x]VMCK	12	0	2105.064830	0.0335	0.5700
GTEVEK[x]ITIK	5	0	1116.638983	0.0335	0.3350
EIQDEK[x]EAEAARK	5	0	1515.752826	0.0335	0.4350
WPK[x]IAEIYGSALR	2	0	1502.824477	0.0335	0.4350
NAYVINLKQIAK[x]FVVSLGER	11	0	2261.289476	0.0333	0.6650
EK[x]QNTPVLFDSKEAVLK	1	0	1945.051948	0.0332	0.5650
NK[x]ISWYTK	1	0	1038.549782	0.0331	0.2650
DQKK[x]DKPK	3	0	985.555594	0.0331	0.2650
E[x]IINR	0	0	643.365291	0.0330	0.1650
INVK[x]K	3	0	600.395864	0.0330	0.1650
ASK[x]ER	2	0	589.318344	0.0330	0.1650
GTLK[x]VHTIR	3	0	1023.618860	0.0328	0.2950
NLLLQEK[x]GFPTPK	6	0	1483.839792	0.0327	0.4250
AKWSTAETLTNNK[x]IDR	12	0	1846.953636	0.0325	0.5200
M[x]EQKPEVDYSEK	0	0	1481.670742	0.0325	0.3900
SAK[x]GTK	2	0	590.338744	0.0325	0.1950
DPIGAIDAGAALDIHIRLIK[x]K	19	0	2199.273826	0.0324	0.6800
EDK[x]EGVVNTIAFAIR	2	0	1660.878354	0.0323	0.4850
DIK[x]SMIADKHAIR	2	0	1496.813257	0.0323	0.4200
ATKQSK[x]YTYDR	5	0	1359.678214	0.0323	0.3550
INEDSK[x]LAVNENLASSKSSM	5	0	2136.036759	0.0322	0.6450
SIK[x]GYTLPPHCSRGER	2	0	1856.931459	0.0322	0.5150
YYIIMGLQASK[x]LRNK	10	0	1796.997022	0.0320	0.4800
DTMNVDINAIKK[x]GEIR	11	0	1815.951192	0.0319	0.5100
SDISK[x]SSM	4	0	853.385092	0.0319	0.2550
VLTLELYK[x]KLR	7	0	1374.859801	0.0318	0.3500
HGGYK[x]PTDKHK	4	0	1266.646859	0.0318	0.3500
NK[x]PDER	1	0	757.371829	0.0317	0.1900
SLDK[x]QMVEERVLK	3	0	1573.849698	0.0315	0.4100
FRK[x]LGVKPPK	2	0	1168.744388	0.0315	0.3150
IVAFVGSPIVEDEK[x]NLIRLAK	13	0	2310.331003	0.0314	0.6600
MK[x]LSLFSNKENELR	1	0	1707.897707	0.0314	0.4400
NK[x]LDPYWNQLIVAGVDGENK	1	0	2272.148690	0.0313	0.6250
VTVSK[x]GVAIDLLEECK	4	0	1759.938898	0.0313	0.5000
K[x]QYSAKAK	0	0	922.523570	0.0313	0.2500
K[x]LFK	0	0	534.352941	0.0313	0.1250
M[x]TDK	0	0	493.220610	0.0313	0.1250
IHAKSMAIDK[x]DIR	9	0	1496.813257	0.0312	0.4050
FATLQKSK[x]R	7	0	1077.629423	0.0311	0.2800
DK[x]KASLLTR	1	0	1030.613439	0.0311	0.2800
LEK[x]VRQLIIK	2	0	1238.807376	0.0310	0.3100
TK[x]INLIETLR	1	0	1199.723710	0.0310	0.3100
SSHIITK[x]ELK	6	0	1154.665864	0.0310	0.3100
SDYYMASTYTK[x]KINVK	10	0	1910.944711	0.0309	0.4950
ATDDDRWK[x]TLSK	7	0	1434.710239	0.0308	0.3700
AVILSDTK[x]PVDK	7	0	1284.728853	0.0308	0.3700
NIPK[x]AR	3	0	697.423471	0.0308	0.1850
QVK[x]REVGCIGNIVER	2	0	1755.941297	0.0307	0.4600
NWK[x]EGLSR	2	0	988.508981	0.0306	0.2450
FNSNAIAAVATK[x]MVTLK	11	0	1777.975953	0.0306	0.5200
SGNLPDADNSK[x]SDISKSSM	10	0	1951.879206	0.0305	0.5800
K[x]GAVEYEIYK	0	0	1198.623334	0.0305	0.3050
NIPK[x]ARASLTAAK	3	0	1339.793514	0.0304	0.3950
LK[x]WSDERYLHQSLK	1	0	1801.947432	0.0304	0.4250
GNQK[x]VVKVDAQDFLK	3	0	1687.925637	0.0303	0.4550
IDTIVKEIQDEK[x]EAEAAR	11	0	2057.063963	0.0303	0.5450
VVGSEFVQK[x]YLGEGPRMVR	8	0	2150.130540	0.0303	0.5750
RMPIDFK[x]GFICK	6	0	1510.778788	0.0300	0.3600
FLHDK[x]NSDYK	4	0	1265.603994	0.0300	0.3000
ETEK[x]LAEER	3	0	1103.545814	0.0300	0.2700
K[x]DQKK	0	0	645.380940	0.0300	0.1500
K[x]NVPK	0	0	584.364565	0.0300	0.1500
YEYQK[x]LKESQLVDK	4	0	1769.919882	0.0300	0.4200
ISWYTK[x]IVDELDLR	5	0	1749.930053	0.0300	0.4200
TAALSARPAK[x]NIR	9	0	1367.799660	0.0300	0.3900
IQK[x]ENRHK	2	0	1051.588622	0.0300	0.2400
K[x]RWSLER	0	0	973.545700	0.0300	0.2100
EAEAARK[x]K	6	0	901.498083	0.0300	0.2400
SLPLQIEVANDCIK[x]WAIKEK	13	0	2354.266687	0.0298	0.5950
YEAK[x]AIGSGSEPAKSELVK	3	0	1963.026127	0.0297	0.5650
K[x]MSAQSCACMVRTLLYGK	0	0	2103.009638	0.0297	0.5350
EIK[x]EVIELPVK	2	0	1295.769988	0.0295	0.3250
FLHDK[x]NSDYKETLIFK	4	0	1997.025735	0.0294	0.4700
ATLTGMK[x]IDVLFSKIR	6	0	1792.027986	0.0294	0.4700
IEEIFK[x]K	5	0	905.522175	0.0293	0.2050
SAKGTK[x]R	5	0	746.439846	0.0293	0.2050
NK[x]YAIQLPLPPK	1	0	1380.812854	0.0292	0.3500
AAK[x]ASR	2	0	602.349976	0.0292	0.1750
ETIDNAETMK[x]K	9	0	1278.612505	0.0291	0.3200
N[x]SSSDMAYTSMFKGNQKVVK	0	0	2221.050634	0.0290	0.5800
FRK[x]PIGATWK	2	0	1202.692354	0.0290	0.2900
VVLK[x]NKGTMK	3	0	1116.668841	0.0290	0.2900
LESK[x]QRIFR	3	0	1175.677431	0.0289	0.2600
IDELVSNNEK[x]IWKVMCK	9	0	2105.064830	0.0288	0.4900
DTMNVDINAIK[x]KGEIR	10	0	1815.951192	0.0288	0.4600
SSEETEDK[x]KMQE	7	0	1439.608537	0.0288	0.3450
LFNLEPK[x]ILEEVPLR	6	0	1809.039932	0.0287	0.4300
M[x]SERDTALEK	0	0	1178.560080	0.0285	0.2850
IDK[x]NTWNSTLETAKAK	2	0	1818.947489	0.0284	0.4550
DELWK[x]NDDQLTYTYK	4	0	1930.894787	0.0283	0.4250
RQGITEAYNQK[x]AVEK	10	0	1733.905962	0.0283	0.4250
SGVK[x]LENVK	3	0	972.560345	0.0283	0.2550
IDK[x]EDMGSNDK	2	0	1250.544822	0.0282	0.3100
KVNQIESQMAMAEK[x]LIQIR	13	0	2229.197231	0.0282	0.5350
VVGSELIQK[x]YLGDGPRLVR	8	0	2098.189768	0.0282	0.5350
K[x]SGRSAPGVSTTSTIQ	0	0	1575.821569	0.0281	0.4500
AASIAVEDEK[x]RLR	9	0	1456.799717	0.0281	0.3650
SVQPLASAK[x]ELLR	8	0	1410.819392	0.0281	0.3650
NVSGNVLSEIK[x]NNWQIER	10	0	2099.075864	0.0281	0.5050
K[x]VTSK	0	0	561.348581	0.0280	0.1400
SK[x]VLDVR	1	0	815.486459	0.0279	0.1950
SDYYMASTYTKK[x]INVK	11	0	1910.944711	0.0278	0.4450
FIVK[x]ASSGPRYVVGCR	3	0	1794.956220	0.0278	0.4450
IDKK[x]TTEEK	3	0	1090.586949	0.0278	0.2500
FNLMVICKDK[x]K	9	0	1394.741343	0.0277	0.3050
VLTLELYKK[x]LR	8	0	1374.859801	0.0277	0.3050
MPIDFK[x]GFICKVVDK	5	0	1795.936398	0.0277	0.4150
K[x]IPQVASFRIDK	0	0	1400.813914	0.0275	0.3300
VK[x]AFGR	1	0	676.402010	0.0275	0.1650
AVEK[x]LMSRRPPVIR	3	0	1650.971479	0.0275	0.3850
NPK[x]ADPLDER	2	0	1153.572695	0.0275	0.2750
VSK[x]ILEHKEIMLR	2	0	1594.922802	0.0273	0.3550
M[x]FRNQYDGDATTWSPQGR	0	0	2128.938390	0.0272	0.4900
IDRDK[x]LVLK	4	0	1098.676036	0.0272	0.2450
LNVYK[x]YR	4	0	954.528656	0.0271	0.1900
VGIK[x]PPK	3	0	737.479921	0.0271	0.1900
M[x]FMTR	0	0	684.308705	0.0270	0.1350
ILEFTK[x]YSNDK	5	0	1356.692468	0.0268	0.2950
VVTSKLLK[x]PRVNNR	7	0	1622.994323	0.0268	0.3750
K[x]GEIRMGTTITALR	0	0	1545.866017	0.0268	0.3750
M[x]NSTEEIDLYNR	0	0	1483.661239	0.0267	0.3200
NAYVINLK[x]QIAK	7	0	1373.803016	0.0267	0.3200
IDK[x]KTTEEK	2	0	1090.586949	0.0267	0.2400
K[x]WR	0	0	488.285928	0.0267	0.0800
SVQPTAK[x]TVQKVETAVLSTTVK	6	0	2314.310659	0.0266	0.5850
SLQSVGQIIGEVLK[x]QLDSER	13	0	2198.190551	0.0265	0.5300
TNAIVMK[x]DIR	6	0	1159.638269	0.0265	0.2650
K[x]ILGVAAEDK	0	0	1042.602207	0.0265	0.2650
LELKK[x]ANWCDK	4	0	1403.723052	0.0264	0.2900
E[x]QKPEVDYSEK	0	0	1350.630263	0.0264	0.2900
VELAK[x]QNLFVPTSDK	4	0	1687.914404	0.0263	0.3950
IQDAELAILQK[x]TQNLR	10	0	1853.036967	0.0262	0.4200
EMK[x]K	2	0	534.283541	0.0262	0.1050
ELK[x]K	2	0	516.327120	0.0262	0.1050
LDPAGFYIGYK[x]ATSAGPK	10	0	1854.951515	0.0261	0.4700
K[x]RVIEHNIR	0	0	1163.688664	0.0261	0.2350
TSTGGPK[x]LQLNLER	6	0	1512.825929	0.0261	0.3650
S[x]SSDMAYTSMFKGNQKVVK	0	0	2107.007711	0.0261	0.4950
IEDTDKYDK[x]K	8	0	1253.613888	0.0260	0.2600
SRK[x]VAQTTYK	2	0	1180.656362	0.0260	0.2600
ERK[x]PR	2	0	684.403070	0.0260	0.1300
VVGSEFVQK[x]YLGEGPR	8	0	1763.920551	0.0259	0.4150
K[x]SYDYSATMYTRLFLLR	0	0	2127.082198	0.0259	0.4400
KPRVVTALTMLK[x]QHLFR	11	0	2037.203252	0.0259	0.4400
YK[x]DGVILAADSR	1	0	1306.688051	0.0258	0.3100
EK[x]WIAK	1	0	773.443537	0.0258	0.1550
ELLK[x]LK	3	0	742.495236	0.0258	0.1550
DIGK[x]VVDKCFGIK	3	0	1477.796212	0.0258	0.3350
SAK[x]AKNPMFALSR	2	0	1419.765584	0.0258	0.3350
K[x]QMSYMLAR	0	0	1126.562665	0.0256	0.2300
LLK[x]PRVNNR	2	0	1108.682852	0.0256	0.2300
HPK[x]FEEILTRLR	2	0	1537.872820	0.0254	0.3050
NVPK[x]LQNVSNFQK	3	0	1514.820452	0.0254	0.3300
SIK[x]GYTLPPHCSR	2	0	1514.766308	0.0254	0.3300
KNVPK[x]LQNVSNFQK	4	0	1642.915408	0.0254	0.3550
VVSSAIVDK[x]YIGESAR	8	0	1692.904567	0.0253	0.4050
M[x]NSIVSKYTQSTNNDDPKK	0	0	2169.037093	0.0253	0.4800
K[x]EVAEADIASKDLEETDER	0	0	2147.022884	0.0253	0.4800
F[x]RNQYDGDATTWSPQGR	0	0	1997.897911	0.0250	0.4250
IMSLYSSRGTLK[x]VHTIR	11	0	1961.087952	0.0250	0.4250
ILAHREFPDLGVLEGK[x]R	15	0	1949.084584	0.0250	0.4250
ELIRAQEEVK[x]R	9	0	1369.767693	0.0250	0.2750
K[x]GFDFEYYQR	0	0	1351.619643	0.0250	0.2500
AELDK[x]IGLSKIR	4	0	1341.797930	0.0250	0.3000
K[x]IEFPSYR	0	0	1038.549782	0.0250	0.2000
FFEK[x]INVK	3	0	1023.575269	0.0250	0.2000
EK[x]SLLAHK	1	0	924.539219	0.0250	0.2000
LK[x]PQDER	1	0	884.471536	0.0250	0.1750
K[x]KSGR	0	0	574.355062	0.0250	0.1250
K[x]IDK	0	0	502.311471	0.0250	0.1000
EVAEADIASK[x]DLEETDER	9	0	2018.927929	0.0250	0.4500
GSLEKNWK[x]EEYLR	7	0	1650.836493	0.0250	0.3250
MNSTEEIDLYNRWK[x]ALER	13	0	2267.100359	0.0247	0.4450
RGERPSCPTGYHLK[x]SIR	13	0	2013.032561	0.0247	0.4200
DSYLIIDK[x]LPSEYDSR	7	0	1912.941734	0.0247	0.3950
LNADVLGQLIK[x]K	10	0	1310.792119	0.0246	0.2950
GGNMDSLK[x]INFSAFQLPVVTR	7	0	2293.188777	0.0245	0.5150
AKSAK[x]IVR	4	0	871.560288	0.0244	0.1950
MPIDFKGFICK[x]VVDK	10	0	1795.936398	0.0243	0.3650
IDRK[x]VEFGLPDLEGR	3	0	1742.931448	0.0243	0.3650
YEYQKLK[x]ESQLVDK	6	0	1769.919882	0.0243	0.3400
LDEARELLVK[x]ASK	9	0	1470.840518	0.0242	0.3150
N[x]SIVSKYTQSTNNDDPKK	0	0	2037.996615	0.0242	0.4350
IDVEESIAGYQLARSK[x]R	15	0	1934.022044	0.0241	0.4100
FNLMVICK[x]DKK	7	0	1394.741343	0.0241	0.2650
N[x]STEEIDLYNR	0	0	1352.620760	0.0241	0.2650
SGNLPDADNSK[x]SDISK	10	0	1646.774679	0.0241	0.3850
EDGMK[x]ILMVNRGDTGSSGIR	4	0	2135.046217	0.0240	0.4800
EERFK[x]LNVYK	4	0	1324.713873	0.0240	0.2400
VVLKNK[x]GTMK	5	0	1116.668841	0.0240	0.2400
LVK[x]ER	2	0	643.401675	0.0240	0.1200
NK[x]ADYYTNICDRER	1	0	1816.816160	0.0239	0.3350
RFCVGLQK[x]IEEIFK	7	0	1765.954825	0.0239	0.3350
MPPK[x]EDWEK	3	0	1158.537893	0.0239	0.2150
VSK[x]ILEHK	2	0	952.570517	0.0237	0.1900
GYSK[x]PNER	3	0	949.461699	0.0237	0.1900
F[x]MTR	0	0	553.268226	0.0237	0.0950
G[x]VFK	0	0	449.263798	0.0237	0.0950
F[x]MTRSEYDRGVNTFSPEGR	0	0	2248.033011	0.0237	0.4500
K[x]YTGLLRVSAMMSCACQK	0	0	2103.009638	0.0236	0.4250
ETLIFK[x]CIDMFIHK	5	0	1793.920748	0.0236	0.3300
TSK[x]TPPTAMLSSVR	2	0	1474.781290	0.0236	0.3300
DWNACK[x]K	5	0	920.417393	0.0236	0.1650
AVNARALTCK[x]MPGTLLPGPGK	9	0	2151.165540	0.0236	0.4950
FRKLGVK[x]PPK	6	0	1168.744388	0.0235	0.2350
NKLLK[x]VTVSK	4	0	1128.722984	0.0235	0.2350
NLQVAK[x]SLDK	5	0	1114.634566	0.0235	0.2350
SLEFK[x]ASELAEDFHIPVTR	4	0	2188.116331	0.0234	0.4450
HK[x]FQDILLGAGQAIK	1	0	1637.925245	0.0233	0.3500
QGLHK[x]K	4	0	709.423471	0.0233	0.1400
ARQAAK[x]ASVVETVTLTK	5	0	1772.015506	0.0232	0.3950
SERDTALEK[x]YK	8	0	1338.677880	0.0232	0.2550
SGNLPDADNSKSDISK[x]SSM	15	0	1951.879206	0.0232	0.4400
V[x]SPTGQITSTSAR	0	0	1303.673128	0.0231	0.3000
DTALEKYK[x]SYLLQHR	7	0	1863.984208	0.0230	0.3450
DVEFLHSDK[x]IDTIVK	8	0	1757.919882	0.0230	0.3450
DKPK[x]YEPPVPTRTGR	3	0	1739.931783	0.0230	0.3450
SVEISALASK[x]NRLHQLR	9	0	1921.085644	0.0229	0.3900
DELWKNDDQLTYTYK[x]DEK	14	0	2303.059268	0.0228	0.4100
S[x]ERDTALEK	0	0	1047.519601	0.0228	0.2050
EQK[x]PEVDYSEK	2	0	1350.630263	0.0227	0.2500
EK[x]VAFILDQVR	1	0	1316.745171	0.0227	0.2500
VISMEK[x]GGNMK	5	0	1192.594355	0.0227	0.2500
EYLEK[x]NWKEGLSR	4	0	1650.836493	0.0227	0.2950
LEFIK[x]VIPVEELKEIK	4	0	1926.144056	0.0225	0.3600
SDYYMASTYTK[x]K	10	0	1456.654367	0.0225	0.2700
EVLNK[x]GVSKDEK	4	0	1344.724827	0.0225	0.2700
MQK[x]LLRLR	2	0	1056.658947	0.0225	0.1800
GSLEK[x]NWK	4	0	960.502835	0.0225	0.1800
ELLVK[x]ASK	4	0	886.548722	0.0225	0.1800
K[x]LGVKPPK	0	0	865.574877	0.0225	0.1800
AK[x]RAER	1	0	729.424532	0.0225	0.1350
FLK[x]TSKTPPTAMLSSVR	2	0	1863.028712	0.0224	0.3800
IDRK[x]IEFPPPSAEAR	3	0	1724.920885	0.0223	0.3350
K[x]YINRSYYHLR	0	0	1511.799660	0.0223	0.2450
LRHTVIK[x]TGLR	6	0	1292.804020	0.0223	0.2450
LFNLEPK[x]ILEEVPLRELR	6	0	2207.267680	0.0222	0.4000
MKLSLFSNK[x]ENELR	8	0	1707.897707	0.0221	0.3100
SLLTGK[x]HAIRYAGR	5	0	1541.878966	0.0221	0.3100
EK[x]SLLAHKGGHVVR	1	0	1529.878966	0.0221	0.3100
YYLPK[x]GK	4	0	867.485399	0.0221	0.1550
LLMK[x]LSSQNDDK	3	0	1390.712546	0.0221	0.2650
VSPTGQITSTSARSGK[x]K	15	0	1703.916525	0.0221	0.3750
KDQK[x]K	3	0	645.380940	0.0220	0.1100
I[x]DDQR	0	0	645.308172	0.0220	0.1100
K[x]AFGR	0	0	577.333601	0.0220	0.1100
VSKILEHK[x]EIMLR	7	0	1594.922802	0.0219	0.2850
EYLEK[x]NWK	4	0	1108.555260	0.0219	0.1750
VVTSK[x]LLKPRVNNR	4	0	1622.994323	0.0218	0.3050
LDRK[x]LEFPLPNEEAR	3	0	1825.968559	0.0217	0.3250
SMIADK[x]HAIRILAHR	5	0	1730.972539	0.0217	0.3250
EPPFAPIESAK[x]R	10	0	1340.708787	0.0217	0.2600
K[x]DLVRNFGR	0	0	1103.619920	0.0217	0.1950
AERK[x]AR	3	0	729.424532	0.0217	0.1300
ALQDYK[x]PELASDPIIR	5	0	1827.972976	0.0216	0.3450
QVK[x]NRDCVGR	2	0	1230.625074	0.0215	0.2150
FVK[x]LGIDPPK	2	0	1112.659326	0.0215	0.2150
A[x]KVAEQNENPTVGSAQK	0	0	1769.890704	0.0215	0.3650
YLHQSLK[x]YKEDTALR	6	0	1863.984208	0.0213	0.3200
SSSDMAYTSMFK[x]GNQKVVK	11	0	2107.007711	0.0213	0.4050
TSETNDRNSTNNTK[x]ER	13	0	1865.846269	0.0213	0.3400
AVEK[x]LMSR	3	0	932.511289	0.0213	0.1700
NPK[x]ADPLDERLSGVVEGIFQK	2	0	2311.217098	0.0212	0.4450
LK[x]AYQGIYLMSIR	1	0	1554.859144	0.0212	0.2750
FFPYYVYTTVAGIDK[x]EGK	14	0	2097.045801	0.0211	0.3800
HGGYK[x]PTDK	4	0	1001.492997	0.0211	0.1900
NPELFLRVGIK[x]PPK	10	0	1606.955817	0.0211	0.2950
DTALEK[x]YKSYLLQHR	5	0	1863.984208	0.0210	0.3150
KVTSK[x]LLEQEESAEK	4	0	1717.909710	0.0210	0.3150
DREISYPFK[x]R	8	0	1309.677823	0.0210	0.2100
RVEFK[x]MGNGK	4	0	1164.607305	0.0210	0.2100
K[x]LRDK	0	0	658.412573	0.0210	0.1050
VATEK[x]DFLDAVQKVVK	4	0	1788.998462	0.0209	0.3350
ALTCK[x]MPGTLLPGPGK	4	0	1639.878887	0.0209	0.3350
AAREYLEK[x]NWK	7	0	1406.730582	0.0209	0.2300
ENRHK[x]FQDILLGAGQAIK	4	0	2037.111857	0.0208	0.3750
RFFPYYVYTTVAGIDK[x]EGK	15	0	2253.146903	0.0208	0.3950
LLK[x]VTVSKGVAIDLLEECK	2	0	2114.201970	0.0208	0.3950
NGYPMPCDVLAK[x]R	11	0	1519.727481	0.0208	0.2700
DLGQVLNK[x]YVQVEQR	7	0	1787.952910	0.0207	0.3100
SFEQK[x]VMK	4	0	995.510954	0.0206	0.1650
LKYYEQK[x]IR	6	0	1239.697497	0.0206	0.1850
DAGK[x]DEFSR	3	0	1023.462090	0.0206	0.1850
REDGMK[x]ILMVNR	5	0	1460.759115	0.0204	0.2450
STMLEKIK[x]ENQEK	7	0	1576.812980	0.0204	0.2650
SELAQSK[x]YLMNVSR	6	0	1624.824212	0.0204	0.2850
MGINERK[x]GFDFEYYQR	6	0	2051.952252	0.0203	0.3250
K[x]IEFPPPSAEARAEILR	0	0	1923.057703	0.0203	0.3450
QGITEAYNQKAVEK[x]LMSR	13	0	2065.062523	0.0203	0.3650
FVKLGIDPPK[x]GIMLYGPPGTGK	9	0	2284.265236	0.0202	0.4450
LEK[x]GQSIDDMIPAQK	2	0	1671.850090	0.0200	0.3000
SSK[x]SSLELANNAVKSNDIEK	2	0	2133.091236	0.0200	0.4000
EIMLRVEPIPLINGEK[x]R	15	0	2006.134566	0.0200	0.3400
KELFDCLK[x]IMR	7	0	1451.762804	0.0200	0.2200
IDTIVK[x]EIQDEK	5	0	1429.766355	0.0200	0.2400
CGSPYIIEDSK[x]K	10	0	1395.670349	0.0200	0.2400
EDGMK[x]ILMVNR	4	0	1304.658013	0.0200	0.2200
HGGYKPTDK[x]HK	8	0	1266.646859	0.0200	0.2200
RFDSEK[x]AGDR	5	0	1179.563192	0.0200	0.2000
NIK[x]VIMATNR	2	0	1158.654253	0.0200	0.2000
VVTSK[x]LLKPR	4	0	1139.738968	0.0200	0.2000
FIVK[x]ASSGPR	3	0	1060.602876	0.0200	0.2000
FMLK[x]LGVK	3	0	934.567348	0.0200	0.1600
K[x]ANWCDK	0	0	920.417393	0.0200	0.1400
K[x]MRK	0	0	561.342056	0.0200	0.0800
NILK[x]VDIEVAVIPSEGFRQR	3	0	2282.274552	0.0198	0.3950
LGIDPPK[x]GIMLYGPPGTGK	6	0	1910.033463	0.0197	0.3750
YTGLLRVSAMMSCACQK[x]R	16	0	2131.015784	0.0197	0.3550
TFHILEPKEK[x]SLLAHK	9	0	1890.072626	0.0197	0.3150
K[x]FDQLTQALNVAIR	0	0	1615.904510	0.0196	0.2750
TGIATMLTRGEIK[x]K	12	0	1517.859870	0.0196	0.2750
DKPK[x]YEPPVPTR	3	0	1425.761546	0.0196	0.2350
IDRPAQVISFK[x]K	10	0	1400.813914	0.0196	0.2350
SVQPTAKTVQK[x]VETAVLSTTVK	10	0	2314.310659	0.0195	0.4300
ELLKLK[x]VELAK	5	0	1282.822356	0.0195	0.2150
THAVLVALK[x]R	8	0	1106.692354	0.0195	0.1950
EDWEKYQK[x]PVDTEEENDK	7	0	2281.002149	0.0194	0.3500
EDWEK[x]YQKPVDTEEENDK	4	0	2281.002149	0.0194	0.3500
TSK[x]TPPTAMLSSVREIIK	2	0	1958.086949	0.0194	0.3500
TDELK[x]DANIIYDLEILR	4	0	2033.067988	0.0194	0.3300
K[x]PIGATWK	0	0	899.522844	0.0194	0.1550
LLK[x]VTVSK	2	0	886.585106	0.0194	0.1550
VGK[x]SAVIK	2	0	800.511946	0.0194	0.1550
YLHQSLKYK[x]EDTALR	8	0	1863.984208	0.0193	0.2900
S[x]PTGQITSTSARSGK	0	0	1476.753161	0.0193	0.2900
TK[x]LVKER	1	0	872.544305	0.0193	0.1350
DIGKVVDK[x]CFGIK	7	0	1477.796212	0.0192	0.2500
AVILSDTKPVDK[x]K	11	0	1412.823808	0.0192	0.2500
K[x]EPPVYTPPKDK	0	0	1397.755400	0.0192	0.2300
M[x]IDDQR	0	0	776.348650	0.0192	0.1150
FHQLK[x]PTRVLTLAMVK	4	0	1881.102150	0.0191	0.3050
GERPSCPTGYHLK[x]SIR	12	0	1856.931459	0.0191	0.3050
ATLTGMKIDVLFSK[x]IR	13	0	1792.027986	0.0191	0.3050
VEFK[x]MGNGKMVEISR	3	0	1723.874862	0.0190	0.2850
VETAVLSTTVK[x]AQAR	10	0	1572.883440	0.0190	0.2850
ENQEK[x]ISNNK	4	0	1202.589070	0.0190	0.1900
K[x]DLVR	0	0	629.386026	0.0190	0.0950
SNQATTSTDRQVK[x]LLFIEK	12	0	2178.164339	0.0189	0.3600
VKAMEVDEK[x]PTER	8	0	1530.771118	0.0188	0.2450
SGFEK[x]IDLTRIVK	4	0	1504.861253	0.0188	0.2450
EGVETRIIPLK[x]K	10	0	1381.829229	0.0187	0.2250
LGDGVLRPYK[x]VGVILESQR	9	0	2098.189768	0.0187	0.3550
NRLK[x]AYQGIYLMSIR	3	0	1825.003168	0.0187	0.2800
QAAK[x]ASVVETVTLTK	3	0	1544.877294	0.0187	0.2800
MGNGK[x]MVEISR	4	0	1220.600502	0.0186	0.2050
NKHCLIK[x]MNHGTTTLAFR	6	0	2141.098527	0.0186	0.3350
V[x]NQIESQMAMAEKLIQIR	0	0	2101.102276	0.0186	0.3350
AK[x]TMTER	1	0	835.422145	0.0186	0.1300
DVPTFANFHTPIFIAK[x]R	15	0	1973.052225	0.0185	0.3150
VNLYK[x]FREER	4	0	1352.720019	0.0185	0.1850
LDSK[x]NVQLAK	3	0	1114.634566	0.0185	0.1850
MPGTLLPGPGK[x]GYIGDPIK	10	0	1910.033463	0.0184	0.3500
M[x]GINER	0	0	718.343173	0.0183	0.1100
K[x]SGFEK	0	0	694.364957	0.0183	0.1100
FSFISNVRPK[x]LFAYPPK	9	0	2010.109010	0.0182	0.3100
VLIDCNK[x]FDSIDLNPAR	6	0	1988.998865	0.0182	0.3100
K[x]ACIIFFDEIDAIGGAR	0	0	1894.961028	0.0182	0.3100
DHDLAPLYK[x]YLSENPK	8	0	1901.952241	0.0181	0.2900
K[x]LEKGQSIDDMIPAQK	0	0	1799.945046	0.0181	0.2900
KLGVK[x]PPK	4	0	865.574877	0.0181	0.1450
SNNIK[x]ENEQK	4	0	1202.589070	0.0180	0.1800
VLTLSLMEELHK[x]MDDRK	11	0	2057.064831	0.0179	0.3050
NDGTIVIRK[x]LEETDVAK	8	0	1900.026461	0.0179	0.3050
VFHPITK[x]AVILSDTKPVDK	6	0	2107.204023	0.0179	0.3400
VK[x]VIAATNRVDTLDPALLR	1	0	2064.205418	0.0179	0.3400
KNCK[x]ADAGITIAPR	3	0	1513.803419	0.0179	0.2500
ASPIAGSEGK[x]EAYR	9	0	1434.710239	0.0179	0.2500
M[x]MGINER	0	0	849.383652	0.0179	0.1250
EKVLK[x]TK	4	0	844.538158	0.0179	0.1250
D[x]TEMSVNMSDFLHDQATR	0	0	2095.893807	0.0178	0.3200
DCISGWGCVVYVITADK[x]CIK	16	0	2343.106032	0.0177	0.3550
FRK[x]PIGATWKTTQLEEANSK	2	0	2304.222519	0.0177	0.3550
QRIVAFVGSPIVEDEK[x]NLIR	15	0	2282.274552	0.0177	0.3550
IQYVGK[x]QDPKK	5	0	1302.729522	0.0177	0.1950
ESDK[x]APDLIELNR	3	0	1498.762664	0.0177	0.2300
VVDK[x]CFGIKFDIMPR	3	0	1823.942544	0.0177	0.2650
DLEETDERSLALTK[x]K	13	0	1746.899873	0.0177	0.2650
NLSNVVEISGK[x]GVFV	10	0	1560.851081	0.0177	0.2650
M[x]MGINERKGFDFEYYQR	0	0	2182.992731	0.0176	0.3000
LENVKIYADLK[x]INEDSK	10	0	1991.057425	0.0176	0.3000
LKVELAK[x]QNLFVPTSDK	6	0	1929.093418	0.0176	0.3000
SK[x]RHQGVLEIEFMIDHNMK	1	0	2311.156430	0.0176	0.3350
S[x]INFCMDMDLSACILNASK	0	0	2188.962413	0.0176	0.3350
DLVLALDTPRTAAVNIK[x]VR	16	0	2064.205418	0.0176	0.3350
V[x]SINFCMDMDLSACILNASK	0	0	2288.030821	0.0175	0.3500
NSIVSK[x]YTQSTNNDDPKK	5	0	2037.996615	0.0175	0.3150
EEFAEK[x]AVSVIQAR	5	0	1575.825595	0.0175	0.2450
SSTAAKTFLEK[x]R	10	0	1337.730248	0.0175	0.2100
K[x]QLLIDGANVLR	0	0	1338.798265	0.0175	0.2100
S[x]PTGQITSTSAR	0	0	1204.604720	0.0175	0.2100
AK[x]SAKIVR	1	0	871.560288	0.0175	0.1400
K[x]TELFK	0	0	764.443203	0.0175	0.1050
QGSATVGLVSK[x]THAVLVALKR	10	0	2134.258512	0.0174	0.3650
NWSK[x]IYDFPLFQGIFIR	3	0	2143.125385	0.0174	0.2950
EQK[x]PEVDYSEKFAELQK	2	0	2067.015955	0.0174	0.2950
RMDDK[x]MLLTEVHLLESK	4	0	2057.064831	0.0174	0.2950
LAEFVNMSK[x]AYHSQYLR	8	0	2056.019935	0.0174	0.2950
SAKAK[x]NPMFALSR	4	0	1419.765584	0.0173	0.2250
K[x]DKMNFVILCR	0	0	1422.747490	0.0173	0.1900
LELK[x]KANWCDK	3	0	1403.723052	0.0173	0.1900
K[x]SGFEKIDLTR	0	0	1292.708787	0.0173	0.1900
M[x]NSTEEIDLYNRWKALER	0	0	2267.100359	0.0172	0.3100
EAEAAKDEQIEK[x]IDTVIK	11	0	2029.057817	0.0172	0.3100
KTLEVLYLK[x]MHNNHAK	8	0	1938.050842	0.0172	0.2750
VLAQLGMQSLSPLK[x]QGMNILR	13	0	2296.275812	0.0171	0.3600
GYSKPNERATK[x]QSK	10	0	1592.826990	0.0171	0.2400
VLVDK[x]SR	4	0	815.486459	0.0171	0.1200
K[x]VNQIESQMAMAEKLIQIR	0	0	2229.197231	0.0171	0.3250
TAALSARPAK[x]NIRIHAYVK	9	0	2079.206421	0.0171	0.3250
ELNLMDPK[x]VPEDIFK	7	0	1786.917438	0.0170	0.2550
GSLEK[x]NWKEEYLR	4	0	1650.836493	0.0169	0.2200
VLKTK[x]DEGGPAGGLYI	4	0	1616.877294	0.0169	0.2700
TK[x]DSLEAR	1	0	918.477014	0.0169	0.1350
MNGASGAELK[x]GVCTEAGMFALR	9	0	2269.065233	0.0168	0.3700
ILIDK[x]ARVEAQNHK	4	0	1633.926306	0.0168	0.2350
INEDSK[x]LAVNENLASSK	5	0	1830.932231	0.0168	0.2850
V[x]NQIESQMAMAEKLIQIRVK	0	0	2328.265640	0.0168	0.3350
MLLTEVHLLESK[x]VYHAIR	11	0	2151.187325	0.0167	0.3000
MEQK[x]PEVDYSEK	3	0	1481.670742	0.0167	0.2000
NKVLVK[x]VHPEGK	5	0	1346.803351	0.0167	0.2000
QVK[x]LLFIEK	2	0	1116.690625	0.0167	0.1500
LAK[x]RMK	2	0	745.463224	0.0167	0.1000
MNSIVSK[x]YTQSTNNDDPKK	6	0	2169.037093	0.0166	0.3150
YYK[x]PDLTIDEAVRIMK	2	0	1954.023292	0.0166	0.2650
HCLIK[x]MNHGTTTLAFR	4	0	1898.960649	0.0166	0.2650
GNECIVIGVERK[x]NVPK	11	0	1810.972260	0.0166	0.2650
ELFDCLK[x]IMR	6	0	1323.667849	0.0165	0.1650
K[x]QLATSLRSR	0	0	1158.683243	0.0165	0.1650
N[x]STEEIDLYNRWKALER	0	0	2136.059881	0.0165	0.2800
K[x]SRGVILQSDIEEAYAR	0	0	1934.022044	0.0165	0.2800
EGK[x]GEIYSFDPVGSYER	2	0	1931.890035	0.0165	0.2800
EEYLRAAK[x]ASR	7	0	1292.683635	0.0164	0.1800
TMLELLNQLDGFEATK[x]NIK	15	0	2177.140100	0.0163	0.3100
SSEQANLYERK[x]TLVAHAVLK	10	0	2256.222519	0.0162	0.3250
SVEISALASK[x]NR	9	0	1273.698949	0.0162	0.1950
SPSGNDALNDK[x]K	10	0	1244.599634	0.0162	0.1950
DQK[x]KDKPK	2	0	985.555594	0.0162	0.1300
ASK[x]ERAER	2	0	945.499144	0.0162	0.1300
Q[x]EMK	0	0	534.247157	0.0162	0.0650
K[x]LEETDVAK	0	0	1031.549839	0.0161	0.1450
TK[x]KACIIFFDEIDAIGGAR	1	0	2124.103657	0.0161	0.3050
RAVEK[x]LSVEALNSLTGEFK	4	0	2090.137066	0.0161	0.3050
GMALGSANEK[x]IEASKGLIDR	9	0	2059.073086	0.0160	0.3200
INVK[x]FFEKEDVQSLK	3	0	1822.982813	0.0160	0.2400
VYATMQK[x]LQK	6	0	1208.658670	0.0160	0.1600
NCACVISQK[x]K	8	0	1206.584850	0.0160	0.1600
MSSKSSLELANNAVK[x]SNDIEK	14	0	2264.131715	0.0160	0.3350
AEAGLALSLIVK[x]ALSIEGDDK	11	0	2112.167695	0.0160	0.3350
NSDYK[x]ETLIFK	4	0	1356.692468	0.0159	0.1750
K[x]SSEQANLYER	0	0	1323.641830	0.0159	0.1750
HKTPDK[x]GYGHR	5	0	1294.653005	0.0159	0.1750
VLNKGDSGEMSLQK[x]LFK	13	0	1893.002891	0.0159	0.2700
MILELTNHLEELKK[x]YINR	13	0	2256.229913	0.0158	0.2850
VYATMQKLQK[x]DLGQVLNK	9	0	2076.140043	0.0158	0.2850
GVMTLGFDLIK[x]R	10	0	1348.753625	0.0158	0.1900
SSTAAK[x]TFLEKR	5	0	1337.730248	0.0158	0.1900
EIK[x]QIK	2	0	757.469750	0.0158	0.0950
FIRVSGSELVQK[x]YIGEGSR	11	0	2124.132649	0.0158	0.3000
K[x]LPNIEEATFDKR	0	0	1559.830681	0.0158	0.2050
TEPKAVDEEMK[x]VR	10	0	1530.771118	0.0158	0.2050
LNDPEDK[x]YEALSK	6	0	1520.735782	0.0158	0.2050
QQEADGIIK[x]ELNNDLDPTLR	8	0	2281.154893	0.0158	0.3150
GDVAASILDK[x]YRTGIATMLTR	9	0	2251.199340	0.0157	0.3300
YEVGAEYIKK[x]VIAR	9	0	1637.914013	0.0157	0.2200
LVK[x]GRQD	2	0	814.466059	0.0157	0.1100
LILVDDEKTSWIYK[x]NK	13	0	1964.061785	0.0156	0.2500
IRIAYASVVYIADK[x]YK	13	0	1872.050830	0.0156	0.2500
QRIQK[x]ENR	4	0	1070.594434	0.0156	0.1250
IVK[x]SAKAK	2	0	843.554142	0.0156	0.1250
LFK[x]SLGSGMDQEKVLNK	2	0	1893.002891	0.0156	0.2650
ATSAGPK[x]QTETINWLEK	6	0	1872.958052	0.0156	0.2650
LLMK[x]VALCANHADSVVK	3	0	1868.001115	0.0156	0.2650
VK[x]VIAATNR	1	0	970.592313	0.0156	0.1400
AIGSGSEPAK[x]SELVKEFHK	9	0	2013.053008	0.0155	0.2950
QAAK[x]ASVVETVTLTKVTQK	3	0	2001.146903	0.0155	0.2950
DK[x]MNFVILCR	1	0	1294.652534	0.0155	0.1550
YEVGAEYIK[x]K	8	0	1198.623334	0.0155	0.1550
VVTSKLLK[x]PR	7	0	1139.738968	0.0155	0.1550
KNEEK[x]LAEFDK	4	0	1349.682631	0.0155	0.1700
K[x]NEEKLAEFDK	0	0	1349.682631	0.0155	0.1700
MPFGNTHNK[x]FK	8	0	1319.644415	0.0155	0.1700
MVILNK[x]DGMER	5	0	1304.658013	0.0155	0.1700
K[x]NLLNPLIEDSR	0	0	1410.783007	0.0154	0.1850
IK[x]LISGKLDEAR	1	0	1341.797930	0.0154	0.1850
SQEEAIENIK[x]CTR	9	0	1576.751442	0.0154	0.2000
GDSGEMSLQK[x]LFK	9	0	1438.712546	0.0154	0.2000
YGEK[x]ESLAAVLVR	3	0	1433.787759	0.0154	0.2000
WDLSK[x]QEALYLAQR	4	0	1719.894338	0.0154	0.2150
SNPVFAENDEKGEK[x]R	13	0	1718.822295	0.0153	0.2300
DISSK[x]SPSGNDALNDK	4	0	1646.774679	0.0153	0.2450
VYATMQK[x]LQKDLGQVLNK	6	0	2076.140043	0.0153	0.2750
EIIRTSTSSMTAVPK[x]PLK	14	0	1958.086949	0.0153	0.2750
TKK[x]ACIIFFDEIDAIGGAR	2	0	2124.103657	0.0153	0.2900
AASLLK[x]VNMENLIVTDLGK	5	0	2028.128811	0.0153	0.2900
VRQLIIKEEMMNSIQQAVAK[x]	19	0	2328.265640	0.0150	0.3000
EDLTDEEK[x]AASIAVEDEK	7	0	1990.921782	0.0150	0.2700
GYQTIELDK[x]K	8	0	1193.629146	0.0150	0.1500
WRDATDDK[x]R	7	0	1161.552629	0.0150	0.1350
EDTEAVLK[x]R	7	0	1059.555986	0.0150	0.1350
INYK[x]K	3	0	664.390778	0.0150	0.0750
LELK[x]K	3	0	629.411178	0.0150	0.0750
GK[x]LVR	1	0	571.380549	0.0150	0.0750
WK[x]R	1	0	488.285928	0.0150	0.0450
K[x]RR	0	0	458.307723	0.0150	0.0450
LK[x]VLVQGLERVAMLYAYDR	1	0	2236.240084	0.0150	0.2850
GIGSYEK[x]QSEVSVGLRFIK	6	0	2096.126503	0.0150	0.2850
VLTLSLMEELHK[x]MDDR	11	0	1928.969875	0.0150	0.2400
KLEK[x]GQSIDDMIPAQK	3	0	1799.945046	0.0150	0.2400
V[x]SPTGQITSTSARSGK	0	0	1575.821569	0.0150	0.2400
ATPYRGYSK[x]PNER	8	0	1537.763667	0.0150	0.1950
TEPK[x]AVDEEMKVR	3	0	1530.771118	0.0150	0.1950
K[x]NCKADAGITIAPR	0	0	1513.803419	0.0150	0.2100
K[x]SLKDECK	0	0	1006.511679	0.0150	0.1200
SK[x]TLQYFA	1	0	956.496688	0.0150	0.1200
NIPK[x]EIK	3	0	840.506860	0.0150	0.1050
KVADLK[x]K	5	0	800.511946	0.0150	0.1050
K[x]QLLIDGANVLRIHTCSNTR	0	0	2308.243265	0.0147	0.2950
GFPTPK[x]ATSTGTTIVGVIAK	5	0	1945.088332	0.0147	0.2950
CAEAENSSDLFK[x]LGVMYAK	11	0	2131.991727	0.0147	0.2800
M[x]GINERKGFDFEYYQR	0	0	2051.952252	0.0147	0.2350
A[x]TTVKDTMNVDINAIK	0	0	1732.902849	0.0147	0.2350
INVKFFEK[x]EDVQSLK	7	0	1822.982813	0.0147	0.2200
D[x]YDLVRSLESQIR	0	0	1592.815758	0.0146	0.1900
V[x]KAFGRVYATMQK	0	0	1497.812531	0.0146	0.1900
AVILSDTK[x]PVDKK	7	0	1412.823808	0.0146	0.1900
YTQSTNNDDPK[x]K	10	0	1409.642221	0.0146	0.1750
IMKLCFDELK[x]K	9	0	1423.756658	0.0145	0.1600
GYSK[x]PNERATK	3	0	1249.641438	0.0145	0.1600
IDLTRIVK[x]SAK	7	0	1242.765906	0.0145	0.1600
K[x]VGQYIRQPQNVLVSETLER	0	0	2356.286176	0.0145	0.2900
FRKPIGATWK[x]TTQLEEANSK	9	0	2304.222519	0.0145	0.2900
THAVLVALK[x]RNAEELSSYQK	8	0	2256.222519	0.0145	0.2900
IEDTDK[x]YDKK	5	0	1253.613888	0.0145	0.1450
CYAK[x]NEWRHVLGIAIEAHR	3	0	2322.180277	0.0145	0.2750
YYK[x]DGIYDLLHACVDRIK	2	0	2241.125119	0.0144	0.2600
NK[x]HCLIKMNHGTTTLAFR	1	0	2141.098527	0.0144	0.2600
FMLK[x]LGVKR	3	0	1090.668450	0.0144	0.1300
KVAQTTYK[x]K	7	0	1065.618191	0.0144	0.1300
IEASK[x]GLIDRMSTNLR	4	0	1802.967176	0.0144	0.2300
EDCKSLK[x]R	6	0	1034.517826	0.0144	0.1150
K[x]VAQTTYK	0	0	937.523235	0.0144	0.1150
DSEALK[x]TR	5	0	918.477013	0.0144	0.1150
AHILRIHAK[x]SMAIDK	8	0	1702.966393	0.0143	0.2150
HESLK[x]YR	4	0	931.487520	0.0143	0.1000
NK[x]HCLIK	1	0	911.501059	0.0143	0.1000
GK[x]YYPLK	1	0	867.485399	0.0143	0.1000
TLLYGK[x]R	5	0	849.507194	0.0143	0.1000
GK[x]YYPLKSMTEK	1	0	1443.743119	0.0142	0.1700
M[x]ESLQR	0	0	762.369385	0.0142	0.0850
HNFVGLFVELSKLLVK[x]DR	15	0	2113.204692	0.0142	0.2550
L[x]FKSLGSGMDQEKVLNK	0	0	1893.002891	0.0141	0.2400
TLLAK[x]AVANQTSATFLR	4	0	1804.020592	0.0141	0.2400
VETAVLSTTVK[x]AQARAK	10	0	1772.015506	0.0141	0.2400
GILGIDAALGGQATK[x]LAAEDHK	14	0	2148.153776	0.0141	0.3100
LQK[x]DLGQVLNK	2	0	1254.729522	0.0141	0.1550
YYK[x]DGIYDLLHACVDR	2	0	1999.946105	0.0141	0.2250
KPPVQPLAYK[x]SATPFR	9	0	1799.009303	0.0141	0.2250
FVIHQEENK[x]R	8	0	1298.673071	0.0140	0.1400
DK[x]PKYEPPVPTRTGR	1	0	1739.931783	0.0140	0.2100
SFLELTEVWGK[x]PQK	10	0	1660.882380	0.0139	0.1950
IAYASVVYIADK[x]YK	11	0	1602.865670	0.0139	0.1950
SNPVFAENDEK[x]GEK	10	0	1562.721193	0.0139	0.1950
FMLKLGVK[x]R	7	0	1090.668450	0.0139	0.1250
MPGTLLPGPGK[x]GYIGDPIKFVR	10	0	2312.271383	0.0139	0.3050
DEK[x]YTLYDQNDTK	2	0	1631.731422	0.0138	0.1800
LTHEK[x]STMLEKIK	4	0	1556.859536	0.0138	0.1800
EPLK[x]EVVQFVGSR	3	0	1486.814306	0.0138	0.1800
EQKPEVDYSEK[x]FAELQK	10	0	2067.015955	0.0138	0.2350
E[x]QKPEVDYSEKFAELQK	0	0	2067.015955	0.0138	0.2350
RHNFVGLFVELSK[x]LLVK	12	0	1998.177753	0.0138	0.2350
EK[x]ADAAFLRLVK	1	0	1359.787367	0.0138	0.1650
K[x]RMPIDFK	0	0	1033.574220	0.0137	0.1100
QAREK[x]VLK	4	0	970.592313	0.0137	0.1100
FATLQK[x]SK	5	0	921.528321	0.0137	0.1100
NCK[x]K	2	0	548.274037	0.0137	0.0550
VISMEKGGNMK[x]EVFR	10	0	1723.874862	0.0137	0.2050
ASRGAATIK[x]GAIWYGIDFTAAR	8	0	2295.212290	0.0136	0.3000
SSTAAK[x]TFLEK	5	0	1181.629146	0.0136	0.1500
MEQK[x]PEVDYSEKFAELQK	3	0	2198.056433	0.0136	0.2450
EWDSK[x]LK	4	0	904.465390	0.0136	0.0950
GVMTLGFDLIK[x]RVYPYR	10	0	2027.102541	0.0135	0.2300
QSK[x]ATREPNK	2	0	1157.615226	0.0135	0.1350
K[x]PPVQPLAYK	0	0	1139.670224	0.0135	0.1350
EDCEAATDPLLK[x]K	11	0	1488.712937	0.0135	0.1750
NK[x]ISWYTKIVDELDLR	1	0	1992.067931	0.0134	0.2150
M[x]DTEMSVNMSDFLHDQATR	0	0	2226.934286	0.0134	0.2550
VIGSELVQK[x]YVGEGARMVR	8	0	2090.130540	0.0134	0.2550
ELVSKASPIAGSEGK[x]EAYR	14	0	1991.032273	0.0134	0.2550
K[x]MSAQSCACMVR	0	0	1427.614109	0.0133	0.1600
AELDKIGLSK[x]IR	9	0	1341.797930	0.0133	0.1600
AAK[x]ASRGAATIK	2	0	1143.672345	0.0133	0.1600
GGDWERK[x]NR	6	0	1116.542400	0.0133	0.1200
AVDEEMK[x]VR	6	0	1075.533141	0.0133	0.1200
LK[x]ESQLVDK	1	0	1058.597121	0.0133	0.1200
LAHLSK[x]HPK	5	0	1029.608297	0.0133	0.1200
VGCDRNK[x]YAIQLPLPPK	6	0	1968.061404	0.0132	0.2250
DISSK[x]SPSGNDALNDKK	4	0	1774.869635	0.0132	0.2250
QIK[x]EIKEVIELPVK	2	0	1665.007573	0.0132	0.1850
YLDSQRVAIK[x]K	9	0	1319.756069	0.0132	0.1450
AASIAVEDEK[x]R	9	0	1187.614557	0.0132	0.1450
DEK[x]VSEVLNSEDITGIQEK	2	0	2132.048371	0.0132	0.2500
EK[x]ASKGSNDDEMK	1	0	1437.640504	0.0131	0.1700
M[x]EQKPEVDYSEKFAELQK	0	0	2198.056433	0.0131	0.2350
K[x]QCVIANSCK	0	0	1206.584850	0.0130	0.1300
TMGKNK[x]VLVK	5	0	1116.668841	0.0130	0.1300
LK[x]VELAKQNLFVPTSDK	1	0	1929.093418	0.0129	0.2200
GDVAASILDK[x]YR	9	0	1306.688052	0.0129	0.1550
TLDSNSLTHEK[x]IEFATITK	10	0	2147.110911	0.0129	0.2450
EK[x]SPAIIFIDELDAIGTKR	1	0	2115.157467	0.0129	0.2450
QIKEIK[x]EVIELPVK	5	0	1665.007573	0.0129	0.1800
K[x]DWNACK	0	0	920.417393	0.0129	0.0900
IIPLK[x]KD	4	0	825.532346	0.0129	0.0900
ILIDK[x]AR	4	0	827.522844	0.0129	0.0900
RLAEGESEEVK[x]AYMDPHR	10	0	2116.000652	0.0128	0.2300
M[x]SQARGFDR	0	0	1066.497761	0.0128	0.1150
SSQQGVEGVLIILK[x]IEDTDK	13	0	2171.168421	0.0127	0.2550
EISYPFK[x]RLDR	6	0	1422.761881	0.0127	0.1400
ENEQK[x]IKTLSMEK	4	0	1576.812980	0.0127	0.1650
I[x]AIVVNQNWYCANTK	0	0	1792.892954	0.0127	0.1900
DEVLFNDK[x]PLPIEMK	7	0	1786.917438	0.0127	0.1900
VGIRLFNLEPK[x]ILEEVPLR	10	0	2234.314962	0.0126	0.2400
TTLFK[x]SELAQSKYLMNVSR	4	0	2215.166981	0.0126	0.2400
GNAKFGDGIQIAQLALK[x]HR	16	0	2036.127841	0.0126	0.2400
GNAK[x]FGDGIQIAQLALKHR	3	0	2036.127841	0.0126	0.2400
SEDYLPSK[x]YLDIDISK	7	0	1884.935588	0.0125	0.2000
YK[x]DAYVYSIVAIARIK	1	0	1872.050830	0.0125	0.2000
CEDGVILALEK[x]VVTSK	10	0	1759.938898	0.0125	0.2000
VTQKK[x]PPVQPLAYK	4	0	1595.939834	0.0125	0.1750
LGISATALSPEEK[x]K	12	0	1442.797987	0.0125	0.1750
SETMK[x]YYLPK	4	0	1258.626702	0.0125	0.1250
K[x]DWNACKK	0	0	1048.512348	0.0125	0.1000
ELIRK[x]SLK	4	0	985.628363	0.0125	0.1000
TLASLQK[x]R	6	0	915.550117	0.0125	0.1000
NK[x]PGVYTK	1	0	905.497023	0.0125	0.1000
K[x]HGQLK	0	0	709.423471	0.0125	0.0750
KVSTTPANSFELK[x]QYLIQR	12	0	2222.205809	0.0124	0.2350
HHFYAK[x]IDRPAQVISFK	5	0	2056.100568	0.0124	0.2100
ASK[x]VLELRAELDK	2	0	1470.840518	0.0123	0.1600
DWNACKK[x]ELLK	6	0	1403.723052	0.0123	0.1350
DGLEDDMPALADEEFEK[x]MDR	16	0	2324.977588	0.0123	0.2450
T[x]VYQISELESLLRSSHIITK	0	0	2316.268797	0.0123	0.2450
MILELTNHLEELK[x]KYINR	12	0	2256.229913	0.0122	0.2200
ARLTQLLSQIK[x]EEQGDIK	10	0	2069.147964	0.0122	0.2200
K[x]PIGATWKTTQLEEANSK	0	0	2001.053008	0.0122	0.2200
TLPPELK[x]GEALGNSEHIR	6	0	1960.037693	0.0122	0.2200
LK[x]DLRFGNR	1	0	1117.635570	0.0122	0.1100
NFGRDLK[x]LK	6	0	1089.629423	0.0122	0.1100
FATLQK[x]SKR	5	0	1077.629423	0.0122	0.1100
Q[x]DYDLVRSLESQIR	0	0	1720.874329	0.0121	0.1700
ELAAIK[x]EDTEAVLK	5	0	1528.834763	0.0121	0.1700
QYSAK[x]AK	4	0	794.428614	0.0121	0.0850
VFHPITKAVILSDTK[x]PVDK	14	0	2107.204023	0.0121	0.2300
SETMKYYLPK[x]GK	9	0	1443.743119	0.0121	0.1450
FLKTSK[x]TPPTAMLSSVR	5	0	1863.028712	0.0121	0.2050
EIK[x]QIKVMDSLEPTGEIYGK	2	0	2277.192525	0.0120	0.2400
GKSALSTLNGFVEELK[x]AEVR	15	0	2147.158527	0.0120	0.2400
AIDLYK[x]EVLNKGVSK	5	0	1675.950788	0.0120	0.1800
SPSGNDALNDK[x]KGTK	10	0	1530.763724	0.0120	0.1800
ELVSK[x]ASPIAGSEGK	4	0	1471.788150	0.0120	0.1800
EFPDLGVLEGK[x]RIDRPGR	10	0	2053.106771	0.0119	0.2150
LSFK[x]SIADVADMLEANDK	3	0	1965.971650	0.0119	0.2150
QLADYK[x]AFEDSLR	5	0	1554.767750	0.0119	0.1550
T[x]VYQISELESLLR	0	0	1549.835098	0.0119	0.1550
VVGSELIQK[x]YLGDGPR	8	0	1729.936200	0.0119	0.1900
M[x]SRSYDSR	0	0	1000.439581	0.0119	0.0950
K[x]FRKPIGATWK	0	0	1330.787310	0.0118	0.1300
K[x]EVAEADIASK	0	0	1159.608411	0.0118	0.1300
GIDWREALEK[x]TEEK	9	0	1702.852533	0.0118	0.1650
NCACVISQK[x]KVPDK	8	0	1645.827913	0.0118	0.1650
DQIGEEK[x]TILQSLLQRAR	6	0	2097.154110	0.0117	0.2100
EK[x]SPAIIFIDELDAIGTK	1	0	1959.056365	0.0117	0.2100
KDYTMAQPEFFK[x]AVR	11	0	1829.913356	0.0117	0.1750
IINRDIGK[x]VVDK	7	0	1368.808828	0.0117	0.1400
IK[x]YEYQKLK	1	0	1211.691351	0.0117	0.1050
SSK[x]VYISPK	2	0	1007.565097	0.0117	0.1050
ERK[x]PRR	2	0	840.504172	0.0117	0.0700
ENK[x]IQR	2	0	786.434760	0.0117	0.0700
LLK[x]MQR	2	0	787.473787	0.0117	0.0700
D[x]YDLVR	0	0	779.381332	0.0117	0.0700
QDPK[x]KHLDAEVQK	3	0	1534.810280	0.0115	0.1500
TTSNICHRLNADVLGQLIK[x]K	18	0	2280.237118	0.0115	0.2300
ATAIGK[x]SSTAAKTFLEK	5	0	1722.951515	0.0115	0.1950
LK[x]LELKK	1	0	870.590192	0.0114	0.0800
QGITEAYNQK[x]AVEKLMSR	9	0	2065.062523	0.0114	0.2050
LGITFAHVTAAK[x]NNSWAK	11	0	1928.026739	0.0114	0.2050
VGIKPPK[x]GVLLYGPPGTGK	6	0	1877.113761	0.0113	0.2150
QVARNELEK[x]LNFSSLK	8	0	1875.021318	0.0113	0.1800
DCTAYNIYDK[x]NK	9	0	1503.666324	0.0113	0.1350
ELEAMK[x]LLRPRK	5	0	1482.870377	0.0113	0.1350
HRENK[x]IQR	4	0	1079.594768	0.0113	0.0900
K[x]LQR	0	0	543.349250	0.0113	0.0450
DECK[x]QDIMFELGLLQER	3	0	2123.002624	0.0112	0.1900
IGLVRLPEANFEPLEK[x]R	15	0	1980.115548	0.0112	0.1900
HTELRSFEQK[x]VMK	9	0	1631.845282	0.0112	0.1450
LGDK[x]GPAAARASR	3	0	1268.694867	0.0112	0.1450
Q[x]SRQETQYK	0	0	1166.567944	0.0111	0.1000
YQK[x]DEEWPPK	2	0	1318.619308	0.0110	0.1100
ELFEMARTK[x]K	8	0	1251.664481	0.0110	0.1100
VLK[x]TK	2	0	587.400615	0.0110	0.0550
EK[x]ASK	1	0	561.312197	0.0110	0.0550
V[x]GVFK	0	0	548.332206	0.0110	0.0550
LFLLRIVAFDQLVK[x]EK	13	0	1931.160709	0.0109	0.1750
TLSK[x]ESARATIDECMR	3	0	1866.892688	0.0109	0.1750
K[x]YIPNPVLVIIDVKPK	0	0	1835.128350	0.0109	0.1750
DWNACK[x]KELLK	5	0	1403.723052	0.0109	0.1200
CFGIK[x]FDIMPR	4	0	1382.683832	0.0109	0.1200
S[x]ERDTALEKYK	0	0	1338.677880	0.0109	0.1200
VLNK[x]GDSGEMSLQKLFK	3	0	1893.002891	0.0109	0.1850
GILLYGPPGTGK[x]TLLAR	11	0	1726.014054	0.0109	0.1850
LEEAMK[x]ITTDAFTSAGER	5	0	1968.946163	0.0108	0.1950
DEKSGVK[x]LENVK	6	0	1344.724827	0.0108	0.1300
FLK[x]TSK	2	0	722.432639	0.0108	0.0650
EHFK[x]ELVSKASPIAGSEGK	3	0	2013.053008	0.0108	0.2050
SVQPLASAK[x]ELLRSDILTLR	8	0	2209.279304	0.0108	0.2150
VPFTAAITITGVK[x]TSTGGPK	12	0	1945.088332	0.0108	0.2150
YEVGAEYIK[x]KVIAR	8	0	1637.914013	0.0107	0.1500
WSELRK[x]R	5	0	973.545700	0.0107	0.0750
M[x]NSIVSK	0	0	777.405435	0.0107	0.0750
GNQK[x]VVK	3	0	771.460247	0.0107	0.0750
SAK[x]GTKR	2	0	746.439846	0.0107	0.0750
LGVK[x]PPK	3	0	737.479921	0.0107	0.0750
SDEINEVLNK[x]YQETQR	9	0	1964.943855	0.0106	0.1700
Q[x]DRGKLVR	0	0	970.567161	0.0106	0.0850
SLEK[x]TLVPYLRISQAVR	3	0	1972.146846	0.0106	0.1800
DSESTEEK[x]EAQAVQRAR	7	0	1932.913617	0.0106	0.1800
LLIFEK[x]QVR	5	0	1144.696771	0.0106	0.0950
TAAVNIK[x]VR	6	0	970.592313	0.0106	0.0950
E[x]TIDNAETMK	0	0	1150.517549	0.0105	0.1050
VLVK[x]VHPEGK	3	0	1104.665473	0.0105	0.1050
QGSATVGLVSKTHAVLVALK[x]R	19	0	2134.258512	0.0105	0.2200
TNNLDLEHK[x]HK	8	0	1347.689447	0.0105	0.1150
YQK[x]PVDTEEENDK	2	0	1593.715773	0.0104	0.1350
GLGYPEDAIGK[x]TK	10	0	1347.703366	0.0104	0.1350
IGLHDDAYLDVCK[x]YYR	12	0	1999.946105	0.0103	0.1650
QVMEEK[x]LDSKNVQLAK	5	0	1858.982156	0.0103	0.1650
ATPYRGYSK[x]PNERATK	8	0	1837.943407	0.0103	0.1650
QNLFVPTSDK[x]EKASFAR	9	0	1937.000583	0.0103	0.1750
ATAIGKSSTAAK[x]TFLEK	11	0	1722.951515	0.0103	0.1750
IIYSDIDVDPVK[x]PEHVGK	11	0	2023.062511	0.0103	0.1850
ATLEIYHEDNNRAEAK[x]DVAK	15	0	2286.123929	0.0103	0.2050
DSYLIIDK[x]LPSEYDSRVK	7	0	2140.105099	0.0100	0.1800
IDTVIK[x]LVDHSFDEK	5	0	1757.919882	0.0100	0.1500
K[x]ASLLTREDLTDEEK	0	0	1746.899873	0.0100	0.1500
EALEK[x]TEEK	4	0	1075.539667	0.0100	0.0900
T[x]IDNAETMK	0	0	1021.474961	0.0100	0.0900
LMTEFVDQVDDVVK[x]YEIDK	13	0	2285.113610	0.0100	0.1900
VFHPITK[x]AVILSDTKPVDKK	6	0	2235.298978	0.0100	0.2000
YEIDK[x]TLAGVTRDYYTK	4	0	2035.026127	0.0100	0.1700
TVQK[x]VETAVLSTTVKAQAR	3	0	2029.153050	0.0100	0.1900
SEFQRLTHEK[x]STMLEK	9	0	1962.983216	0.0100	0.1600
HTVIK[x]TGLRMISLSYSR	4	0	1961.087952	0.0100	0.1700
GLGYPEDAIGK[x]TKLVK	10	0	1687.950789	0.0100	0.1600
LK[x]PQDERTQEER	1	0	1527.764059	0.0100	0.1200
EKASK[x]GSNDDEMK	4	0	1437.640504	0.0100	0.1300
KDK[x]MNFVILCR	2	0	1422.747490	0.0100	0.1100
TPNDTQK[x]YSNDK	6	0	1409.642221	0.0100	0.1200
EAEAAK[x]DEQIEK	5	0	1359.651724	0.0100	0.1200
DEK[x]SGVKLENVK	2	0	1344.724827	0.0100	0.1200
LQK[x]YQATVMR	2	0	1236.664816	0.0100	0.1000
ASK[x]GSNDDEMK	2	0	1180.502961	0.0100	0.1100
SRTLASLQK[x]R	8	0	1158.683243	0.0100	0.1000
EISYPFK[x]R	6	0	1038.549782	0.0100	0.0800
VNLYK[x]FR	4	0	938.533741	0.0100	0.0700
S[x]QARGFDR	0	0	935.457282	0.0100	0.0800
YK[x]VNLYK	1	0	926.522509	0.0100	0.0700
K[x]EFEIIK	0	0	905.522175	0.0100	0.0700
LKLELK[x]K	5	0	870.590192	0.0100	0.0700
TMTEK[x]AR	4	0	835.422145	0.0100	0.0700
IQK[x]ENR	2	0	786.434760	0.0100	0.0600
DK[x]LVLK	1	0	714.463938	0.0100	0.0600
VVLK[x]NK	3	0	699.464272	0.0100	0.0600
VADLK[x]K	4	0	672.416990	0.0100	0.0600
DRLK[x]K	3	0	658.412573	0.0100	0.0500
K[x]VPDK	0	0	585.348581	0.0100	0.0500
LAK[x]R	2	0	486.327789	0.0100	0.0400
TIPPLTTVK[x]GSDAAPQASKK	8	0	2009.115605	0.0097	0.1950
MVRGIGSYEK[x]QSEVSVGLR	9	0	2094.089070	0.0097	0.1850
HK[x]FQDILLGAGQAIKAGNR	1	0	2036.127841	0.0097	0.1850
VGIK[x]PPKGVLLYGPPGTGK	3	0	1877.113761	0.0097	0.1850
KPIGATWK[x]TTQLEEANSK	7	0	2001.053008	0.0097	0.1750
QNLFVPTSDKEK[x]ASFAR	11	0	1937.000583	0.0097	0.1650
HNNHMAKVLTLELYK[x]K	14	0	1938.050842	0.0097	0.1550
VATEKDFLDAVQK[x]VVK	12	0	1788.998462	0.0097	0.1550
SYLLQHREWDSK[x]LK	11	0	1801.947432	0.0096	0.1350
VLNK[x]GDSGEMSLQK	3	0	1504.755469	0.0096	0.1350
SSK[x]SSLELANNAVK	2	0	1446.767750	0.0096	0.1350
VMK[x]EDNLILRTR	2	0	1486.828906	0.0096	0.1150
VGKSAVIK[x]TSTR	7	0	1245.740419	0.0096	0.1150
LVARNIPK[x]EIK	7	0	1279.797539	0.0095	0.1050
DTLSK[x]DQELTEENVSISVIGK	4	0	2304.169539	0.0095	0.2000
VDK[x]PDGTMDYDSMDNIFFAK	2	0	2308.002683	0.0095	0.1900
VTQKKPPVQPLAYK[x]SATPFR	13	0	2255.278912	0.0095	0.1900
QDLADATVETLK[x]AIEGKIAR	11	0	2141.169090	0.0095	0.1900
ALTLK[x]TGPPGPPCGGKFMLK	4	0	2069.116472	0.0095	0.1900
LLENDIK[x]VMK	6	0	1201.673984	0.0095	0.0950
EDIYK[x]FVTVQDLDEMQVDV	4	0	2285.077226	0.0095	0.1800
VPDK[x]LIDASTVKHVFPITK	3	0	2107.204023	0.0095	0.1800
IDVLFSK[x]IRLAYVYADMR	6	0	2172.176427	0.0094	0.1700
IHAYVK[x]VLTLSLMEELHK	5	0	2123.181179	0.0094	0.1700
LENQRK[x]WR	5	0	1128.615169	0.0094	0.0750
ARIEVEVYK[x]ITTGDR	8	0	1748.942012	0.0093	0.1400
NK[x]PDERFNTGVVNVR	1	0	1743.901545	0.0093	0.1400
K[x]SLPLQIEVANDCIK	0	0	1726.928669	0.0093	0.1400
LISGK[x]LDEARELLVK	4	0	1682.992985	0.0093	0.1400
KEEPK[x]SETLENFTR	4	0	1706.847448	0.0093	0.1300
L[x]MTEFVDQVDDVVK	0	0	1636.801747	0.0093	0.1300
TFANLVSSTLYEK[x]R	12	0	1627.856893	0.0093	0.1300
KEK[x]WIAK	2	0	901.538493	0.0093	0.0650
DRGK[x]LVR	3	0	842.508589	0.0093	0.0650
IIPLKK[x]D	5	0	825.532346	0.0093	0.0650
K[x]INANEK	0	0	815.450075	0.0093	0.0650
MYGGVREPLK[x]EVVQFVGSR	9	0	2150.130540	0.0092	0.1750
SRQETQYK[x]IDELVSNNEK	7	0	2180.070835	0.0092	0.1650
AHLDVQEK[x]DQPK	7	0	1406.715325	0.0092	0.1100
VGK[x]SAVIKTSTR	2	0	1245.740419	0.0092	0.1100
IIPLK[x]K	4	0	710.505408	0.0092	0.0550
M[x]ATTVKDTMNVDINAIK	0	0	1863.943328	0.0091	0.1550
QDLADATVETLK[x]AIEGK	11	0	1800.946820	0.0091	0.1550
KFRK[x]PIGATWK	3	0	1330.787310	0.0091	0.1000
NSSSDMAYTSMFK[x]GNQKVVK	12	0	2221.050634	0.0090	0.1800
VEFKMGNGK[x]MVEISR	8	0	1723.874862	0.0090	0.1350
Y[x]FATLQKSKR	0	0	1240.692746	0.0090	0.0900
WK[x]TLSKESAR	1	0	1204.656362	0.0090	0.0900
K[x]GYQTIELDK	0	0	1193.629146	0.0090	0.0900
PFGNTHNK[x]FK	7	0	1188.603937	0.0090	0.0900
SGFEK[x]IDLTR	4	0	1164.613831	0.0090	0.0900
NEEK[x]K	3	0	646.328572	0.0090	0.0450
RK[x]GTK	1	0	588.370711	0.0090	0.0450
VTQK[x]KPPVQPLAYK	3	0	1595.939834	0.0089	0.1250
ETTEKK[x]IDK	5	0	1090.586949	0.0089	0.0800
MPGTLLPGPGKGYIGDPIK[x]FVR	18	0	2312.271383	0.0089	0.1950
NCK[x]ADAGITIAPR	2	0	1385.708463	0.0088	0.1150
NSTEEIDLYNRWK[x]ALER	12	0	2136.059881	0.0088	0.1500
S[x]SKSSLELANNAVKSNDIEK	0	0	2133.091236	0.0088	0.1750
ITTGDRLILTENIK[x]TK	13	0	1815.046470	0.0088	0.1400
M[x]SERDTALEKYK	0	0	1469.718358	0.0088	0.1050
DK[x]PKYEPPVPTR	1	0	1425.761546	0.0088	0.1050
K[x]TAGEDAVTLVK	0	0	1230.681905	0.0088	0.1050
TSWIYK[x]NK	5	0	1038.549782	0.0088	0.0700
INVK[x]FFEK	3	0	1023.575269	0.0088	0.0700
SSSDMAYTSMFKGNQK[x]VVK	15	0	2107.007711	0.0087	0.1650
QYQEVVK[x]QGDVLLNK	6	0	1759.946763	0.0087	0.1300
LLK[x]PRVNNRIGSVDR	2	0	1736.016844	0.0087	0.1300
SPSGNDALNDKK[x]GTK	11	0	1530.763724	0.0087	0.1300
K[x]ELFDCLKIMR	0	0	1451.762804	0.0086	0.0950
ELEAMK[x]LLRPR	5	0	1354.775421	0.0086	0.0950
QGDVLLNK[x]LQKYQATVMR	7	0	2104.146189	0.0086	0.1550
QLIIKEEMMNSIQQAVAK[x]	17	0	2073.096129	0.0086	0.1550
SALSTLNGFVEELK[x]AEVR	13	0	1962.042110	0.0086	0.1550
Q[x]TVYQISELESLLR	0	0	1677.893669	0.0086	0.1200
NCACVISQKK[x]VPDK	9	0	1645.827913	0.0086	0.1200
QDLADATVETLKAIEGK[x]IAR	16	0	2141.169090	0.0085	0.1700
LAHLSKHPK[x]FEEILTR	8	0	1918.078772	0.0084	0.1350
AIGSGSEPAKSELVK[x]EFHK	14	0	2013.053008	0.0084	0.1600
LPNIEEATFDK[x]RIDRPGR	10	0	2126.123146	0.0083	0.1500
INADHK[x]LNSLPLLQQLVK	5	0	2043.183957	0.0083	0.1500
ASALGAINLQPLLMPSK[x]R	16	0	1879.071243	0.0083	0.1500
ELAAIK[x]EDTEAVLKR	5	0	1684.935865	0.0083	0.1250
VLELRAELDK[x]IGLSK	9	0	1682.992985	0.0083	0.1250
KEPPVYTPPK[x]DK	9	0	1397.755400	0.0083	0.1000
K[x]VEFGLPDLEGR	0	0	1358.719350	0.0083	0.1000
K[x]SKTLQYFA	0	0	1084.591644	0.0083	0.0750
MK[x]SDINAHK	1	0	1042.522913	0.0083	0.0750
MSSK[x]DISSK	3	0	981.480047	0.0083	0.0750
TTSK[x]VSIAK	3	0	933.549448	0.0083	0.0750
N[x]SIVSK	0	0	646.364957	0.0083	0.0500
MSSK[x]SSLELANNAVKSNDIEK	3	0	2264.131715	0.0083	0.1750
M[x]SSKSSLELANNAVKSNDIEK	0	0	2264.131715	0.0083	0.1750
SATPFRK[x]INVLNFPSANFSK	6	0	2237.195580	0.0082	0.1650
VLNKGDSGEMSLQKLFK[x]	16	0	1893.002891	0.0082	0.1400
GTPGYGPLGVLPK[x]VGIR	12	0	1679.972193	0.0082	0.1400
FCVGLQK[x]IEEIFKK	6	0	1737.948678	0.0082	0.1150
LIK[x]KSSEQANLYER	2	0	1677.904901	0.0082	0.1150
GIMLYGPPGTGK[x]TLCARAVANR	11	0	2302.203711	0.0082	0.1800
YSNDK[x]SIVNSM	4	0	1256.570643	0.0082	0.0900
KEVAEADIASK[x]DLEETDER	10	0	2147.022884	0.0082	0.1550
GAATIK[x]GAIWYGIDFTAAR	5	0	1981.042053	0.0082	0.1550
HNNHMAK[x]VLTLELYKK	6	0	1938.050842	0.0081	0.1300
D[x]GIQDIMPSQAKELKK	0	0	1799.945046	0.0081	0.1300
M[x]SGYDRALSVFSPDGR	0	0	1756.820186	0.0081	0.1300
VGVFK[x]NVSGNVLSEIK	4	0	1688.946037	0.0081	0.1300
V[x]GVFKNVSGNVLSEIK	0	0	1688.946037	0.0081	0.1300
ENK[x]IQRQR	2	0	1070.594434	0.0081	0.0650
YDKK[x]DLVR	3	0	1035.571243	0.0081	0.0650
TVQYATK[x]R	6	0	965.529382	0.0081	0.0650
K[x]LARNILK	0	0	954.633783	0.0081	0.0650
ASLLK[x]VNMENLIVTDLGK	4	0	1957.091700	0.0081	0.1450
EKWIAK[x]QILDCIVNLSEPAK	5	0	2354.266687	0.0080	0.1600
NSSSDMAYTSMFKGNQK[x]VVK	16	0	2221.050634	0.0080	0.1600
K[x]DYTMAQPEFFKAVR	0	0	1829.913356	0.0080	0.1200
Q[x]LMTEFVDQVDDVVK	0	0	1764.860319	0.0080	0.1200
K[x]NRLK	0	0	657.428557	0.0080	0.0400
GNAK[x]FGDGIQIAQLALK	3	0	1742.967833	0.0079	0.1350
EMKK[x]DSESTEEK	3	0	1439.644921	0.0079	0.0950
LVRDAFALAK[x]EK	9	0	1359.787367	0.0079	0.0950
ATAIGK[x]SSTAAK	5	0	1104.613831	0.0079	0.0950
YYRAVYDTAVVQEDPEK[x]WK	16	0	2359.148355	0.0079	0.1500
WK[x]VETQEAAVVDYPDRYYK	1	0	2359.148355	0.0079	0.1500
LLKVTVSK[x]GVAIDLLEECK	7	0	2114.201970	0.0079	0.1500
ERDCTAYNIYDK[x]NK	11	0	1788.810014	0.0079	0.1100
VDAQDFLK[x]VAETRR	7	0	1646.873938	0.0079	0.1100
IDK[x]EDMGSNDKASK	2	0	1536.708913	0.0079	0.1100
LAVNENLASSK[x]SSM	10	0	1449.713272	0.0079	0.1100
VLK[x]TKDEGGPAGGLYI	2	0	1616.877294	0.0078	0.1250
MCSPSATLTHRTMTEK[x]AR	15	0	2076.986596	0.0078	0.1400
NSIVSKYTQSTNNDDPK[x]K	16	0	2037.996615	0.0078	0.1400
A[x]SLLKVNMENLIVTDLGK	0	0	1957.091700	0.0078	0.1400
HSTFIITK[x]R	7	0	1101.629423	0.0078	0.0700
KTVQYATK[x]R	7	0	1093.624337	0.0078	0.0700
AELATEAYTPLTSLEGIVILK[x]K	20	0	2359.324913	0.0077	0.1700
FCVGLQK[x]IEEIFK	6	0	1609.853723	0.0077	0.1000
DVAK[x]MKLSLFSNK	3	0	1479.811862	0.0077	0.1000
SQK[x]ALDTLFSAIR	2	0	1448.798656	0.0077	0.1000
DSESTEEK[x]EAQAVQR	7	0	1705.775405	0.0077	0.1150
EDLTDEEK[x]AASIAVEDEKR	7	0	2147.022884	0.0076	0.1450
SVALGGITK[x]EFVIYEQLIAAR	8	0	2277.273157	0.0076	0.1600
MGTTITALRYK[x]DGVILAADSR	10	0	2251.199340	0.0076	0.1600
DDLSGAEIK[x]AIVSEAGLLALR	8	0	2140.173842	0.0076	0.1600
DELWK[x]NDDQLTYTYKDEK	4	0	2303.059268	0.0075	0.1350
YPMDAHK[x]SELEGVEEARR	6	0	2116.000652	0.0075	0.1350
QGDVLLNKLQK[x]YQATVMR	10	0	2104.146189	0.0075	0.1350
K[x]FTGGVLMLIDR	0	0	1348.753625	0.0075	0.0900
K[x]TREALMEFR	0	0	1279.670628	0.0075	0.0750
TIDNAETMK[x]K	8	0	1149.569917	0.0075	0.0750
K[x]GVVALVEDK	0	0	1056.617856	0.0075	0.0750
F[x]ATLQK	0	0	706.401341	0.0075	0.0450
DYEQFGYFK[x]RMGNIEM	8	0	2026.891629	0.0075	0.1200
CNK[x]FFYILYFELYK	2	0	1946.963993	0.0075	0.1050
IQFCLALHNDSIK[x]SMR	12	0	1931.970877	0.0075	0.1200
AEQEELLSEK[x]VSTK	9	0	1589.814754	0.0075	0.1050
K[x]LAR	0	0	486.327789	0.0075	0.0300
NEEEPTKK[x]GINIDQSSNSK	7	0	2117.023553	0.0074	0.1400
TGPPGPPCGGK[x]FMLKLGVK	10	0	1940.037500	0.0074	0.1400
FHQLKPTRVLTLAMVK[x]R	15	0	2037.203252	0.0074	0.1250
NLNQIVNELDEEK[x]YK	12	0	1847.926420	0.0073	0.1100
TITDGK[x]IYVEVERAR	5	0	1748.942012	0.0073	0.1100
LKPLIEK[x]GGDWER	6	0	1539.840853	0.0073	0.0950
VLNK[x]EHLEADFVTQVAVR	3	0	2067.111188	0.0072	0.1300
TPDK[x]GYGHR	3	0	1029.499144	0.0072	0.0650
VVK[x]VDAQDFLKVAETR	2	0	1817.004608	0.0072	0.1150
KLEKGQSIDDMIPAQK[x]	15	0	1799.945046	0.0072	0.1150
DGIQDIMPSQAK[x]ELKK	11	0	1799.945046	0.0072	0.1150
GLGYPEDAIGKTK[x]LVK	12	0	1687.950789	0.0072	0.1150
STELFK[x]NEEEPTKK	5	0	1678.841301	0.0071	0.1000
TLALK[x]YPGGGPGKTAILPVK	4	0	1980.177084	0.0070	0.1400
FK[x]TNHGNPFM	1	0	1191.549460	0.0070	0.0700
K[x]EEPK	0	0	629.338410	0.0070	0.0350
EK[x]VLK	1	0	615.395529	0.0070	0.0350
LDRK[x]IEIPLPNEVGR	3	0	1747.994380	0.0070	0.1050
NVVTEAGFIAIK[x]EDR	11	0	1660.878354	0.0070	0.1050
INYK[x]KTELEEIMLLNLHK	3	0	2228.223766	0.0069	0.1250
KDKPK[x]YEPPVPTR	4	0	1553.856502	0.0069	0.0900
ELLK[x]PSASVALQR	3	0	1410.819391	0.0069	0.0900
ATTVK[x]DTMNVDINAIK	4	0	1732.902849	0.0069	0.1100
IVKSAK[x]AK	5	0	843.554142	0.0069	0.0550
NWK[x]EEYLRAAK	2	0	1406.730582	0.0068	0.0750
GITVLK[x]PDDDK	5	0	1199.639709	0.0068	0.0750
TK[x]SVALGGITK	1	0	1073.644403	0.0068	0.0750
NAEELSSYQKK[x]LIR	10	0	1677.904901	0.0068	0.0950
NAEELSSYQK[x]KLIR	9	0	1677.904901	0.0068	0.0950
IDKEDMGSNDK[x]ASK	10	0	1536.708913	0.0068	0.0950
EKSLLAHK[x]GGHVVR	7	0	1529.878966	0.0068	0.0950
VRQLIIK[x]EEMMNSIQQAVAK	6	0	2328.265640	0.0068	0.1350
DAVK[x]EAARILYATHDEENNK	3	0	2286.123929	0.0068	0.1350
VVDASIVSK[x]ALGNFVASVLAR	8	0	2115.205083	0.0067	0.1400
SNPVFAENDEK[x]GEKR	10	0	1718.822295	0.0067	0.1000
NHASIDK[x]MKSLSEQYTER	6	0	2136.026865	0.0067	0.1200
D[x]DGLEDDMPALADEEFEK	0	0	2037.836007	0.0067	0.1200
SNDIEK[x]AIDLYK	5	0	1407.724493	0.0067	0.0800
SQDISINGNSK[x]K	10	0	1289.657479	0.0067	0.0800
KK[x]ELFDCLK	1	0	1179.632121	0.0067	0.0600
VMCK[x]NK	3	0	778.382925	0.0067	0.0400
DVAK[x]MK	3	0	690.373411	0.0067	0.0400
VDVK[x]TK	3	0	688.411904	0.0067	0.0400
V[x]KAFGR	0	0	676.402010	0.0067	0.0400
INVKK[x]SYDYSATMYTR	4	0	1938.950858	0.0066	0.1050
Q[x]IAIVVNQNWYCANTK	0	0	1920.951525	0.0066	0.1050
TGRSIK[x]GYTLPPHCSR	5	0	1828.936545	0.0066	0.1050
TK[x]DEGGPAGGLYI	1	0	1276.629872	0.0065	0.0850
ALTLKTGPPGPPCGGK[x]FMLK	15	0	2069.116472	0.0065	0.1300
K[x]NTEDIEMTA	0	0	1150.517549	0.0065	0.0650
K[x]HFEQVINEKHEDALAK	0	0	2035.048591	0.0065	0.1100
D[x]GLEDDMPALADEEFEK	0	0	1922.809068	0.0065	0.1100
YEALSK[x]HIIMFDCK	5	0	1753.853066	0.0064	0.0900
ENEQK[x]IK	4	0	887.471202	0.0064	0.0450
KELLK[x]LK	4	0	870.590192	0.0064	0.0450
D[x]RGKLVR	0	0	842.508589	0.0064	0.0450
VRSEDYLPSK[x]YLDIDISK	9	0	2140.105099	0.0064	0.1150
LMVEMEK[x]KLEK	6	0	1376.740675	0.0064	0.0700
FFEK[x]EDVQSLK	3	0	1368.692468	0.0064	0.0700
KGYQTIELDK[x]K	9	0	1321.724101	0.0064	0.0700
IVAFDQLVK[x]EK	8	0	1288.739025	0.0064	0.0700
EPPVYTPPK[x]DK	8	0	1269.660444	0.0064	0.0700
ESQLVDK[x]FFEKINVK	6	0	1822.982813	0.0063	0.0950
SSKSSLELANNAVK[x]SNDIEK	13	0	2133.091236	0.0063	0.1250
INVK[x]KSYDYSATMYTR	3	0	1938.950858	0.0063	0.1000
MSERDTALEK[x]YK	9	0	1469.718358	0.0063	0.0750
S[x]QAR	0	0	460.239372	0.0063	0.0250
GFICKVVDK[x]DGIR	8	0	1505.802358	0.0062	0.0800
K[x]VSTTPANSFELK	0	0	1420.756126	0.0062	0.0800
LMSK[x]VAEKAQINTQEYGR	3	0	2065.062523	0.0061	0.1100
LFAYPPKSVQPTAK[x]TVQK	13	0	2002.125051	0.0061	0.1100
LLVK[x]DRIDK	3	0	1098.676036	0.0061	0.0550
K[x]TVQYATKR	0	0	1093.624337	0.0061	0.0550
NK[x]RGGDEWK	1	0	1088.536254	0.0061	0.0550
LIKK[x]SSEQANLYER	3	0	1677.904901	0.0061	0.0850
EGK[x]VTFFYTDYIGVYAPRK	2	0	2253.146903	0.0061	0.1150
LDVAK[x]RVDMYASDLAQISR	4	0	2150.115282	0.0061	0.1150
SGVKLENVK[x]IYADLK	8	0	1675.950788	0.0060	0.0900
YYPLK[x]SMTEK	4	0	1258.626702	0.0060	0.0600
NEEK[x]LAEFDK	3	0	1221.587675	0.0060	0.0600
NK[x]LLK	1	0	614.411513	0.0060	0.0300
LAHLSK[x]HPKFEEILTR	5	0	1918.078772	0.0059	0.0950
LSLFSNK[x]ENELRQAVR	6	0	1903.027465	0.0059	0.0950
VVKVDAQDFLK[x]VAETR	10	0	1817.004608	0.0059	0.0950
SSSDMAYTSMFK[x]GNQK	11	0	1780.775938	0.0059	0.0950
SQDISINGNSKK[x]EEPK	11	0	1772.890370	0.0059	0.0950
IK[x]VLAQLGMQSLSPLK	1	0	1725.022174	0.0059	0.0950
LK[x]GYQTIELDK	1	0	1306.713204	0.0059	0.0650
GVVALVEDK[x]TK	8	0	1157.665530	0.0059	0.0650
AGDFQGLNEQLVSLFK[x]K	15	0	1892.999523	0.0059	0.1000
SLPLQIEVANDCIK[x]WAIK	13	0	2097.129144	0.0058	0.1050
EMK[x]KDSESTEEK	2	0	1439.644921	0.0058	0.0700
LKGYQTIELDK[x]K	10	0	1434.808159	0.0058	0.0700
K[x]IEFPPPSAEAR	0	0	1340.708787	0.0058	0.0700
V[x]NQIESQMAMAEK	0	0	1477.690428	0.0058	0.0750
KVPDK[x]LIDASTVK	4	0	1412.823808	0.0058	0.0750
DDFDAFYGIDTMSPNMK[x]VDK	16	0	2308.002683	0.0058	0.1150
LARNILK[x]VDIEVAVIPSEGFR	6	0	2338.337149	0.0057	0.1200
AQSGPDASAK[x]LPTVIPTTRCR	9	0	2225.158538	0.0057	0.1200
KTLVAHAVLK[x]VGSALVGSQTK	9	0	2106.252365	0.0057	0.1200
NELEKLNFSSLK[x]MK	11	0	1679.891560	0.0057	0.0800
NKTDTK[x]TIEAITFK	5	0	1608.872208	0.0057	0.0800
SIAEK[x]MNGASGAELK	4	0	1504.755469	0.0057	0.0850
TFHILEPK[x]EKSLLAHK	7	0	1890.072626	0.0056	0.0900
APPEILDISK[x]QLADYK	9	0	1799.966829	0.0056	0.0900
G[x]LGYPEDAIGKTKLVK	0	0	1687.950789	0.0056	0.0900
KANWCDK[x]R	6	0	1076.518495	0.0056	0.0450
EDCK[x]SLKR	3	0	1034.517826	0.0056	0.0450
EEIQK[x]GDGGTDYVCVPK	4	0	1893.877753	0.0056	0.0950
LVSK[x]TSFLTNASNNLAIR	3	0	1948.074078	0.0056	0.1000
AVEK[x]LSVEALNSLTGEFK	3	0	1934.035964	0.0056	0.1000
IFRQK[x]SLEK	4	0	1147.671285	0.0056	0.0500
MGQAQSGNFSNFGDGANGDNK[x]K	20	0	2242.966054	0.0055	0.1200
K[x]GINIDQSSNSK	0	0	1289.657479	0.0054	0.0650
VPDK[x]LIDASTVK	3	0	1284.728853	0.0054	0.0650
EEMMNSIQQAVAK[x]	12	0	1477.690428	0.0054	0.0700
VISMEK[x]GGNMKEVFR	5	0	1723.874862	0.0053	0.0800
YYPVRK[x]FTGGVLMLIDR	5	0	2027.102541	0.0053	0.0900
SDEINEVLNK[x]YQETQRQS	9	0	2180.034451	0.0053	0.0950
ANNWSK[x]FTATAALGVIHR	5	0	1956.032885	0.0053	0.0950
ELFDPIISDRHGGYK[x]PTDK	14	0	2187.095930	0.0053	0.1000
VPDKLIDASTVK[x]HVFPITK	11	0	2107.204023	0.0053	0.1000
NILK[x]VDIEVAVIPSEGFR	3	0	1998.114879	0.0050	0.0900
ASVVETVTLTK[x]VTQK	10	0	1602.919156	0.0050	0.0750
EHFK[x]ELVSK	3	0	1115.597456	0.0050	0.0450
SAVIK[x]TSTR	4	0	961.555594	0.0050	0.0450
YYLPKGK[x]SALSTLNGFVEELK	6	0	2356.267737	0.0050	0.1050
GMALGSANEKIEASK[x]GLIDR	14	0	2059.073086	0.0050	0.1000
WSTAETLTNNK[x]IDRDK	10	0	1890.943464	0.0050	0.0800
GIGSYEK[x]QSEVSVGLR	6	0	1707.879080	0.0050	0.0800
K[x]EEPKSETLENFTR	0	0	1706.847448	0.0050	0.0700
EEPK[x]SETLENFTR	3	0	1578.752492	0.0050	0.0650
K[x]LEFPLPNEEAR	0	0	1441.756460	0.0050	0.0600
K[x]PRVVTALTMLK	0	0	1355.832206	0.0050	0.0600
K[x]IIEEEGFTNR	0	0	1334.682966	0.0050	0.0550
K[x]ELFDCLK	0	0	1051.537166	0.0050	0.0400
FHQLK[x]PTR	4	0	1025.576998	0.0050	0.0400
LMVEMEK[x]K	6	0	1006.519074	0.0050	0.0400
QDRGK[x]LVR	4	0	970.567161	0.0050	0.0400
FK[x]LNVYK	1	0	910.527595	0.0050	0.0350
LAEK[x]WR	3	0	801.449683	0.0050	0.0300
TLSK[x]WR	3	0	789.449683	0.0050	0.0300
NK[x]MVCK	1	0	778.382925	0.0050	0.0300
E[x]SLQR	0	0	631.328907	0.0050	0.0250
VK[x]LEK	1	0	615.395529	0.0050	0.0250
CIK[x]R	2	0	575.321319	0.0050	0.0200
AK[x]SAK	1	0	503.306720	0.0050	0.0250
GEK[x]R	2	0	488.270670	0.0050	0.0200
HKFQDILLGAGQAIK[x]AGNR	14	0	2036.127841	0.0047	0.0900
YEAKAIGSGSEPAK[x]SELVK	13	0	1963.026127	0.0047	0.0900
QIQPK[x]TFANLVSSTLYEK	4	0	2066.104707	0.0047	0.0850
LAAEDHK[x]FVIHQEENKR	6	0	2063.054738	0.0047	0.0800
EAADFIFDICGIAGIK[x]K	15	0	1866.954882	0.0047	0.0800
KDK[x]PKYEPPVPTR	2	0	1553.856502	0.0046	0.0600
REAEAAK[x]DEQIEK	6	0	1515.752826	0.0046	0.0600
LRK[x]EVAEADIASK	2	0	1428.793571	0.0046	0.0600
EEYVSDPK[x]EQM	7	0	1353.575786	0.0045	0.0500
GVVALVEDK[x]TKSVALGGITK	8	0	1984.156741	0.0045	0.0900
LEEIGVADQYK[x]VSKILEHK	10	0	2198.194577	0.0045	0.0850
INYKK[x]TELEEIMLLNLHK	4	0	2228.223766	0.0044	0.0800
K[x]DSESTEEK	0	0	1051.466899	0.0044	0.0400
MATTVK[x]DTMNVDINAIK	5	0	1863.943328	0.0044	0.0750
LVNFTAK[x]TLDLLGIFR	6	0	1820.055916	0.0044	0.0700
VGPGYVARSSCK[x]IVFR	11	0	1794.956220	0.0044	0.0700
IKILFSDVK[x]AMTTGLR	8	0	1792.027986	0.0044	0.0700
FDIMPRK[x]K	6	0	1033.574220	0.0044	0.0350
TLSK[x]ESAR	3	0	890.482099	0.0044	0.0350
GYQTIELDKK[x]LDVAK	9	0	1719.940617	0.0043	0.0650
AVAVVVDPIQSVK[x]GK	12	0	1508.892552	0.0043	0.0650
WSDERYLHQSLK[x]YK	11	0	1851.926697	0.0043	0.0600
EDVQSLK[x]LKYYEQK	6	0	1769.919882	0.0043	0.0600
S[x]RSYDSR	0	0	869.399102	0.0043	0.0300
LLSSAK[x]K	5	0	745.469750	0.0043	0.0300
YYK[x]PDLTIDEAVR	2	0	1581.803799	0.0042	0.0550
VK[x]AFGRVYATMQK	1	0	1497.812531	0.0042	0.0550
NEEEPTK[x]KGINIDQSSNSK	6	0	2117.023553	0.0042	0.0800
A[x]ASLLKVNMENLIVTDLGK	0	0	2028.128811	0.0042	0.0800
MVTLK[x]DVGPPQPGPGIYR	4	0	1924.023961	0.0042	0.0750
S[x]SSDMAYTSMFK	0	0	1353.558028	0.0042	0.0500
NK[x]VLVKVHPEGK	1	0	1346.803351	0.0042	0.0500
TFLEK[x]R	4	0	792.449349	0.0042	0.0250
NK[x]TDTK	1	0	705.365683	0.0042	0.0250
QLEMLDLQEGFIK[x]EDCK	12	0	2094.996478	0.0041	0.0700
D[x]VPTFANFHTPIFIAKR	0	0	1973.052225	0.0041	0.0700
VELAK[x]QNLFVPTSDKEK	4	0	1945.051948	0.0041	0.0700
EDTEAVLK[x]RINDTVGIK	7	0	1900.026461	0.0041	0.0700
D[x]YTMAQPEFFK	0	0	1375.611779	0.0041	0.0450
HVFPITK[x]GIGCVMTGSIADAR	6	0	2229.139719	0.0040	0.0850
LIIPSDDALRTNAIVMK[x]DIR	16	0	2253.251374	0.0040	0.0800
GMALGSANEK[x]IEASK	9	0	1504.755469	0.0040	0.0600
K[x]EPPVYTPPK	0	0	1154.633506	0.0040	0.0400
IEASK[x]GLIDR	4	0	1100.618917	0.0040	0.0400
KK[x]SGR	1	0	574.355062	0.0040	0.0200
NLTDETKNK[x]HCLIK	8	0	1712.887868	0.0039	0.0550
VPEDIFK[x]THLEVAR	6	0	1652.888526	0.0039	0.0550
MEQKPEVDYSEK[x]FAELQK	11	0	2198.056433	0.0039	0.0700
LCFDELKK[x]R	7	0	1207.638268	0.0039	0.0350
ETTEK[x]KIDK	4	0	1090.586949	0.0039	0.0350
QEMKK[x]DSESTEEK	4	0	1567.703492	0.0038	0.0500
HIEVGDSVLVKIITK[x]EGVETR	14	0	2321.295344	0.0038	0.0800
FSGEKK[x]SLPLQIEVANDCIK	5	0	2275.188107	0.0038	0.0750
VTQK[x]KPPVQPLAYKSATPFR	3	0	2255.278912	0.0038	0.0750
NELEK[x]LNFSSLK	4	0	1420.756126	0.0038	0.0450
KIDK[x]EDMGSNDK	3	0	1378.639778	0.0038	0.0450
VVDK[x]DGIREINI	3	0	1369.756460	0.0038	0.0450
DTMNVDINAIK[x]K	10	0	1360.701983	0.0038	0.0450
QVMEEKLDSK[x]NVQLAK	9	0	1858.982156	0.0037	0.0600
K[x]FTGGVLMLIDRESDK	0	0	1807.950131	0.0037	0.0600
DGIQDIMPSQAKELK[x]K	14	0	1799.945046	0.0037	0.0600
CYAK[x]NEWR	3	0	1125.502511	0.0037	0.0300
KSLK[x]DECK	3	0	1006.511679	0.0037	0.0300
VAQTTYK[x]K	6	0	937.523235	0.0037	0.0300
DQK[x]K	2	0	517.285985	0.0037	0.0150
K[x]GEK	0	0	460.264524	0.0037	0.0150
DK[x]PK	1	0	486.280173	0.0037	0.0150
RVHVTQEDFELAVAK[x]VLNK	14	0	2195.206144	0.0037	0.0700
MVRGGYAEVK[x]QSEVIGLVR	9	0	2090.130540	0.0037	0.0700
LMVEMEKK[x]LEK	7	0	1376.740675	0.0036	0.0400
TLIDKFSGEK[x]K	9	0	1264.702640	0.0036	0.0400
TTQLEEANSK[x]LGYIFGADYPK	9	0	2344.158584	0.0036	0.0750
HIGIATTGFIPDGQHIVK[x]RAR	17	0	2286.270804	0.0036	0.0750
LGVMYAK[x]NLPNIQR	6	0	1615.886752	0.0036	0.0500
ATLTGMK[x]IDVLFSK	6	0	1522.842826	0.0036	0.0500
Q[x]DYDLVR	0	0	907.439903	0.0036	0.0250
KLDVAK[x]R	5	0	828.518092	0.0036	0.0250
EAVLK[x]LK	4	0	799.516697	0.0036	0.0250
K[x]ASLLTR	0	0	787.491545	0.0036	0.0250
IK[x]LISGK	1	0	757.506134	0.0036	0.0250
K[x]GFDFEYYQRNLLLQEK	0	0	2190.110853	0.0035	0.0600
FQDILLGAGQAIK[x]AGNR	12	0	1770.973979	0.0035	0.0600
VTQKK[x]PPVQPLAYKSATPFR	4	0	2255.278912	0.0035	0.0700
QVMEEK[x]LDSK	5	0	1205.596130	0.0035	0.0350
MVTANIK[x]NIK	6	0	1130.648106	0.0035	0.0350
AEAKDVAK[x]MK	7	0	1089.585175	0.0035	0.0350
STELFK[x]NEEEPTK	5	0	1550.746345	0.0035	0.0450
TLALK[x]YPGGGPGK	4	0	1257.708061	0.0035	0.0450
D[x]VPTFANFHTPIFIAK	0	0	1816.951123	0.0034	0.0550
K[x]VSTTPANSFELKQYLIQR	0	0	2222.205809	0.0034	0.0650
EHFKELVSK[x]ASPIAGSEGK	8	0	2013.053008	0.0034	0.0650
SSKDISSK[x]SPSGNDALNDK	7	0	1948.933683	0.0034	0.0650
SSK[x]DISSKSPSGNDALNDK	2	0	1948.933683	0.0034	0.0650
ESQLVDKFFEK[x]INVK	10	0	1822.982813	0.0033	0.0500
KINVK[x]FFEK	4	0	1151.670224	0.0033	0.0300
EDVQSLK[x]LK	6	0	1058.597121	0.0033	0.0300
DK[x]KDQK	1	0	760.407879	0.0033	0.0200
LESK[x]QR	3	0	759.423863	0.0033	0.0200
M[x]TEVLK	0	0	719.388726	0.0033	0.0200
M[x]FR	0	0	452.220553	0.0033	0.0100
K[x]FR	0	0	449.275030	0.0033	0.0100
MMGINERK[x]GFDFEYYQR	7	0	2182.992731	0.0032	0.0550
SNDIEK[x]AIDLYKEVLNK	5	0	1991.057425	0.0032	0.0550
K[x]TELEEIMLLNLHK	0	0	1709.938508	0.0032	0.0450
EDALFK[x]NEEKK	5	0	1349.682631	0.0032	0.0350
K[x]ANWCDKR	0	0	1076.518495	0.0031	0.0250
NDDQLTYTYK[x]DEK	9	0	1631.731422	0.0031	0.0400
LAEGESEEVK[x]AYMDPHRSMK	9	0	2306.067009	0.0030	0.0600
LIDASTVK[x]HVFPITK	7	0	1667.960960	0.0030	0.0450
S[x]GYDRALSVFSPDGR	0	0	1625.779708	0.0030	0.0450
LEGTIDYQK[x]L	8	0	1178.618248	0.0030	0.0300
DPEEEAEMMTKETTEK[x]K	15	0	2024.891743	0.0029	0.0500
NK[x]ADYYTNICDR	1	0	1531.672470	0.0029	0.0350
DEQIEK[x]IDTVIK	5	0	1429.766355	0.0029	0.0350
SALSTLNGFVEELK[x]AEVRR	13	0	2118.143212	0.0029	0.0550
IGLSK[x]IRIAYASVVYIADK	4	0	2079.209109	0.0029	0.0550
YYLPK[x]GKSALSTLNGFVEELK	4	0	2356.267737	0.0029	0.0600
IK[x]YEYQK	1	0	970.512337	0.0029	0.0200
WAIKEK[x]R	5	0	929.544639	0.0029	0.0200
LCIHK[x]NK	4	0	911.501059	0.0029	0.0200
K[x]ELLKLK	0	0	870.590192	0.0029	0.0200
SQDISINGNSK[x]KEEPK	10	0	1772.890370	0.0028	0.0450
AMVNIDTIDNK[x]VATTM	10	0	1735.848372	0.0028	0.0450
AMEVDEK[x]PTER	6	0	1303.607753	0.0027	0.0300
QGDVLLNK[x]LQK	7	0	1254.729522	0.0027	0.0300
G[x]LGYPEDAIGK	0	0	1118.560737	0.0027	0.0300
QDPKK[x]HLDAEVQK	4	0	1534.810280	0.0027	0.0350
FVIHQEENK[x]RSVGIK	8	0	1782.973979	0.0027	0.0400
WAFAEK[x]QYGYGTQTV	5	0	1747.820509	0.0027	0.0400
K[x]EAGFIDDILIITPASK	0	0	1830.013777	0.0026	0.0450
FLLDDFDQQEHIQK[x]SETMK	13	0	2351.110253	0.0026	0.0500
YTSLSEEQKMK[x]SDINAHK	10	0	2108.020718	0.0025	0.0450
WIAK[x]QILDCIVNLSEPAK	3	0	2097.129144	0.0025	0.0450
IIENEQSAEK[x]NAYVINLK	9	0	2075.089784	0.0025	0.0450
GIK[x]GIESEAYESVLDLAK	2	0	1921.004331	0.0025	0.0450
VFHPITKAVILSDTK[x]PVDKK	14	0	2235.298978	0.0025	0.0500
SLPPEEYDEKLYNK[x]FK	13	0	1998.993768	0.0025	0.0400
K[x]INVLNFPSANFSK	0	0	1577.856502	0.0025	0.0350
ILFSDVK[x]AMTTGLR	6	0	1550.848972	0.0025	0.0350
EIQDEK[x]EAEAAR	5	0	1387.657871	0.0025	0.0300
TFHILEPK[x]EK	7	0	1240.681514	0.0025	0.0250
K[x]TLVAHAVLK	0	0	1078.686208	0.0025	0.0250
GK[x]LVRK	1	0	699.475505	0.0025	0.0150
K[x]LWK	0	0	573.363839	0.0025	0.0100
K[x]DQK	0	0	517.285985	0.0025	0.0100
GTK[x]R	2	0	460.275756	0.0025	0.0100
NIK[x]AMDLGELETFQLLNTR	2	0	2205.146246	0.0024	0.0450
EAADFIFDICGIAGIKK[x]TR	16	0	2124.103657	0.0024	0.0450
LEKGQSIDDMIPAQK[x]	14	0	1671.850090	0.0023	0.0350
DEPEETDVNK[x]YQK	9	0	1593.715773	0.0023	0.0300
RK[x]LPNIEEATFDK	1	0	1559.830681	0.0023	0.0300
CTK[x]IIENEQSAEK	2	0	1548.745296	0.0023	0.0300
IVRTLIDK[x]FSGEK	7	0	1504.861253	0.0023	0.0300
VATEK[x]DFLDAVQK	4	0	1462.766689	0.0023	0.0300
IMK[x]LCFDELKK	2	0	1423.756658	0.0023	0.0250
DFSK[x]TLPPELK	3	0	1273.691742	0.0023	0.0250
SELQDK[x]SSQQGVEGVLIILK	5	0	2170.184405	0.0023	0.0450
TIPPLTTVKGSDAAPQASK[x]K	18	0	2009.115605	0.0023	0.0450
GVVALVEDKTK[x]SVALGGITK	10	0	1984.156741	0.0023	0.0450
RPPVIRTTLFK[x]SELAQSK	10	0	2070.194854	0.0022	0.0400
NKMVCK[x]IWK	5	0	1205.641245	0.0022	0.0200
YLHQSLK[x]YK	6	0	1178.644738	0.0022	0.0200
F[x]ATLQKSKR	0	0	1077.629423	0.0022	0.0200
EK[x]TSNNTNR	1	0	1062.505347	0.0022	0.0200
K[x]DSESTEEKEAQAVQR	0	0	1833.870361	0.0022	0.0350
YPLVTHFRFLK[x]TSK	10	0	1735.977279	0.0021	0.0300
ASKGSNDDEMK[x]IDK	10	0	1536.708913	0.0021	0.0300
LLRPRK[x]R	5	0	937.629701	0.0021	0.0150
AQARAK[x]R	5	0	799.477625	0.0021	0.0150
K[x]ALSSLK	0	0	745.469750	0.0021	0.0150
AVYMGLK[x]AFESCSNDEALR	6	0	2159.997873	0.0021	0.0400
K[x]IDKEDMGSNDK	0	0	1378.639778	0.0021	0.0250
G[x]GLGYPEDAIGKTKLVK	0	0	1744.972250	0.0021	0.0350
AK[x]NPMFALSR	1	0	1133.601493	0.0020	0.0200
AEAK[x]DVAKMK	3	0	1089.585175	0.0020	0.0200
LLK[x]PR	2	0	625.427496	0.0020	0.0100
K[x]VIAR	0	0	585.396198	0.0020	0.0100
ENEQKIK[x]TLSMEK	6	0	1576.812980	0.0019	0.0250
GFICK[x]VVDKDGIR	4	0	1505.802358	0.0019	0.0250
FLHDKNSDYK[x]ETLIFK	9	0	1997.025735	0.0019	0.0300
K[x]PPVQPLAYKSATPFR	0	0	1799.009303	0.0019	0.0300
LLEK[x]LEIK	3	0	984.621882	0.0019	0.0150
NLTDETK[x]NKHCLIK	6	0	1712.887868	0.0018	0.0250
D[x]YTMAQPEFFKAVR	0	0	1701.818400	0.0018	0.0250
IDK[x]NTWNSTLETAK	2	0	1619.815423	0.0018	0.0250
FSGEK[x]KSLPLQIEVANDCIK	4	0	2275.188107	0.0018	0.0350
DEK[x]YTLYDQNDTKEWLDK	2	0	2303.059269	0.0017	0.0300
K[x]LPNIEEATFDK	0	0	1403.729579	0.0017	0.0200
K[x]SGNLPDADNSK	0	0	1244.599634	0.0017	0.0200
HK[x]TPDK	1	0	724.386752	0.0017	0.0100
ASK[x]AAR	2	0	602.349976	0.0017	0.0100
WIAKQILDCIVNLSEPAK[x]K	17	0	2225.224100	0.0016	0.0300
EAADFIFDICGIAGIK[x]KTR	15	0	2124.103657	0.0016	0.0300
LVPYLTK[x]LESKQR	6	0	1573.919099	0.0015	0.0200
LK[x]PLIEKGGDWER	1	0	1539.840853	0.0015	0.0200
EK[x]WIAKQILDCIVNLSEPAK	1	0	2354.266687	0.0015	0.0300
VMCK[x]NKTDTK	3	0	1223.600166	0.0015	0.0150
ASK[x]GSNDDEMKIDK	2	0	1536.708913	0.0014	0.0200
IK[x]ENQEK	1	0	887.471202	0.0014	0.0100
P[x]TDDDDK	0	0	804.313706	0.0014	0.0100
FVK[x]LGIDPPKGIMLYGPPGTGK	2	0	2284.265236	0.0014	0.0300
YQK[x]DEEWPPKM	2	0	1449.659787	0.0014	0.0150
LTHEK[x]STMLEK	4	0	1315.680522	0.0014	0.0150
HK[x]TPDKGYGHR	1	0	1294.653005	0.0014	0.0150
TELFK[x]ASTSAK	4	0	1181.629146	0.0014	0.0150
SGVK[x]LENVKIYADLK	3	0	1675.950788	0.0013	0.0200
GIDLK[x]SIAEKMNGASGAELK	4	0	2031.066940	0.0012	0.0250
LALTK[x]PKGTPGYGPLGVLPK	4	0	2006.192733	0.0012	0.0250
V[x]PTFANFHTPIFIAKR	0	0	1858.025287	0.0012	0.0200
NK[x]ELISVSAASK	1	0	1245.692803	0.0012	0.0150
AEREK[x]ASK	4	0	917.492997	0.0012	0.0100
S[x]SKDISSK	0	0	850.439569	0.0012	0.0100
YPMDAHK[x]SELEGVEEAR	6	0	1959.899550	0.0012	0.0200
EDMGSNDK[x]ASKER	7	0	1465.646650	0.0012	0.0150
S[x]QARGFDRTITVFSPEGR	0	0	2023.023439	0.0011	0.0200
DKK[x]ASLLTR	2	0	1030.613439	0.0011	0.0100
VLTLAMVK[x]R	7	0	1029.636817	0.0011	0.0100
LK[x]PQDERTQEERNR	1	0	1797.908083	0.0011	0.0150
K[x]VNQIESQMAMAEK	0	0	1605.785384	0.0011	0.0150
TSTSSMTAVPK[x]PLK	10	0	1446.775143	0.0011	0.0150
ELVSK[x]ASPIAGSEGKEAYR	4	0	1991.032273	0.0011	0.0200
TVQK[x]VETAVLSTTVK	3	0	1602.919156	0.0010	0.0150
HPK[x]FEEILTR	2	0	1268.687660	0.0010	0.0100
IQYVGK[x]QDPK	5	0	1174.634566	0.0010	0.0100
LILTENIK[x]TK	7	0	1171.717563	0.0010	0.0100
LEK[x]VR	2	0	643.401675	0.0010	0.0050
S[x]PTGQITSTSARSGKK	0	0	1604.848116	0.0009	0.0150
ATSAGPKQTETINWLEK[x]R	16	0	2029.059155	0.0008	0.0150
IKENQEK[x]ISNNK	6	0	1443.768084	0.0008	0.0100
SETMK[x]YYLPKGK	4	0	1443.743119	0.0008	0.0100
NK[x]VLVK	1	0	699.464272	0.0008	0.0050
MSSKDISSK[x]SPSGNDALNDK	8	0	2079.974162	0.0008	0.0150
RVATEK[x]DFLDAVQK	5	0	1618.867791	0.0007	0.0100
ATAGPIIADK[x]NCKK	9	0	1485.797272	0.0007	0.0100
Y[x]FATLQK	0	0	869.464664	0.0007	0.0050
K[x]ATDDDR	0	0	819.372221	0.0007	0.0050
EWLDKLGDK[x]GPAAAR	8	0	1625.852476	0.0007	0.0100
QTLNK[x]IALDEQIQALK	4	0	1825.030821	0.0006	0.0100
DAVK[x]EAAR	3	0	858.455887	0.0006	0.0050
EFHK[x]DMTLEEAEVLILK	3	0	2044.054982	0.0006	0.0100
VELAKQNLFVPTSDK[x]EK	14	0	1945.051948	0.0006	0.0100
ATTVK[x]DTMNVDINAIKK	4	0	1860.997805	0.0006	0.0100
DEKYTLYDQNDTK[x]EWLDK	12	0	2303.059269	0.0006	0.0100
VLTLELYK[x]K	7	0	1105.674641	0.0006	0.0050
K[x]VAQTTYKK	0	0	1065.618191	0.0006	0.0050
M[x]SSKDISSK	0	0	981.480047	0.0006	0.0050
HIGIATTGFIPDGQHIVK[x]R	17	0	2059.132592	0.0005	0.0100
INEDSKLAVNENLASSK[x]SSM	16	0	2136.036759	0.0005	0.0100
RGGDEWK[x]IEPLK	6	0	1426.756795	0.0004	0.0050
KTELFK[x]ASTSAK	5	0	1309.724101	0.0004	0.0050
LYNK[x]FKTNHGNPFM	3	0	1709.834718	0.0004	0.0050
FEAQK[x]DTVHMIFNQK	4	0	1834.903518	0.0003	0.0050
CLDQLTNWCTIK[x]TVDR	11	0	2021.966182	0.0003	0.0050
M[x]CSPSATLTHRTMTEK	0	0	1849.848383	0.0003	0.0050
TK[x]INLIETLRTITDGK	1	0	1815.046470	0.0003	0.0050
QLDSERFIVK[x]ASSGPR	9	0	1788.948158	0.0003	0.0050
FIK[x]HADATCVHRLALTK	2	0	1980.072637	0.0003	0.0050
HNFVGLFVELSK[x]LLVKDR	11	0	2113.204692	0.0003	0.0050
LGLDSEESAEYIVAK[x]GIR	14	0	1949.010477	0.0003	0.0050
QIQPK[x]TFANLVSSTLYEKR	4	0	2222.205809	0.0003	0.0050
LALTKPK[x]GTPGYGPLGVLPK	6	0	2006.192733	0.0002	0.0050
# precursors: 1
Precursor: 2945.6362	4	0.9979	0
YYEQK[x]IR(4)	EVIELPLK[x]NPELFLR(7)	2.4700	2945.6265	138.0681
NK[x]LLKVTVSK(1)	STELFKNEEEPTK[x]K(12)	1.3000	2945.6324	138.0681
LVARNIPK[x]EIK(7)	TEEQRQPEDK[x]LR(9)	1.1800	2945.6297	138.0681
IEPLK[x]LK(4)	EVPAVQVTAAFLYNYK[x]R(15)	1.1750	2945.6629	138.0681
DK[x]PK(1)	GTEVEKITIK[x]VHVSEVLGDIR(9)	1.1300	2945.6436	138.0681
K[x]YINR(0)	EKSPAIIFIDELDAIGTK[x]R(17)	1.1100	2945.6225	138.0681
FRK[x]PIGATWK(2)	SPTGQITSTSARSGK[x]K(14)	1.0850	2945.6085	138.0681
DK[x]PK(1)	GTEVEK[x]ITIKVHVSEVLGDIR(5)	1.0350	2945.6436	138.0681
K[x]VGQYIR(0)	EK[x]QNTPVLFDSKEAVLK(1)	0.9450	2945.6225	138.0681
VEPIPLINGEK[x]R(10)	SNNIK[x]ENEQKIK(4)	0.9250	2945.6184	138.0681
LIEK[x]LELR(3)	FIVK[x]ASSGPRYVVGCR(3)	0.9150	2945.6523	138.0681
IDVLFSK[x]IR(6)	K[x]VTSKLLEQEESAEK(0)	0.9100	2945.6324	138.0681
NK[x]LLKVTVSK(1)	STELFK[x]NEEEPTKK(5)	0.9000	2945.6324	138.0681
YYEQK[x]IR(4)	LFNLEPK[x]ILEEVPLR(6)	0.8500	2945.6265	138.0681
SLK[x]RELIR(2)	ETLIFK[x]CIDMFIHK(5)	0.8500	2945.6233	138.0681
ASK[x]VLELR(2)	VLNKGDSGEMSLQK[x]LFK(13)	0.7700	2945.6258	138.0681
ASK[x]VLELR(2)	LFK[x]SLGSGMDQEKVLNK(2)	0.7650	2945.6258	138.0681
ASK[x]VLELR(2)	L[x]FKSLGSGMDQEKVLNK(0)	0.7400	2945.6258	138.0681
IDVLFSK[x]IR(6)	KVTSK[x]LLEQEESAEK(4)	0.7150	2945.6324	138.0681
EAVLK[x]LK(4)	TLLARAVAHHTDCK[x]FIR(13)	0.7150	2945.6636	138.0681
