# Supplementary material for: ECL: an exhaustive search tool for the identification of cross-linked peptides using whole database
Source: BMC Bioinformatics. 2016 May 20;17:217. doi: 10.1186/s12859-016-1073-y (PMC4874008; doi:10.1186/s12859-016-1073-y)
Supplement: Additional file 5 — Kojak’s pre-selection list of PSMs only identified by ECL. (ZIP 5147 kb) [file 12859_2016_1073_MOESM5_ESM.zip › Kojak's pre-selection ranks of ECL only peptides/Kojak's detailed results/aleitner_M1012_006/diagnostic_7657.txt]

Scan: 7657
LK[x]LELKK	1	0	870.590192	0.1157	0.8100
QEMK[x]K	3	0	662.342113	0.0940	0.4700
IAK[x]GAIEK	2	0	828.506860	0.0938	0.7500
EK[x]WIAK	1	0	773.443537	0.0875	0.5250
K[x]LEK	0	0	516.327120	0.0838	0.3350
MEQKPEVDYSEK[x]FAELQK	11	0	2198.056433	0.0808	1.4550
LK[x]PLIEK	1	0	839.547996	0.0800	0.5600
K[x]ALSSLK	0	0	745.469750	0.0786	0.5500
LTHEK[x]STMLEKIK	4	0	1556.859536	0.0769	1.0000
IMK[x]LCFDELKK	2	0	1423.756658	0.0759	0.8350
LK[x]LELK	1	0	742.495236	0.0758	0.4550
KEK[x]WIAK	2	0	901.538493	0.0757	0.5300
QEMKK[x]DSESTEEK	4	0	1567.703492	0.0754	0.9800
D[x]GIQDIMPSQAKELK	0	0	1671.850090	0.0753	1.1300
VGK[x]SAVIK	2	0	800.511946	0.0744	0.5950
IK[x]LISGK	1	0	757.506134	0.0743	0.5200
LEFIK[x]VIPVEELKEIK	4	0	1926.144056	0.0737	1.1800
K[x]EKWIAK	0	0	901.538493	0.0736	0.5150
CLDQLTNWCTIK[x]TVDR	11	0	2021.966182	0.0731	1.1700
K[x]SLK	0	0	474.316557	0.0712	0.2850
K[x]DGIQDIMPSQAKELK	0	0	1799.945046	0.0691	1.1050
K[x]GFDFEYYQR	0	0	1351.619643	0.0690	0.6900
DK[x]MNFVILCRDAIPYEANIR	1	0	2437.224503	0.0688	1.3750
MVTANIK[x]NIK	6	0	1130.648106	0.0670	0.6700
IPDSTYEMVGGLEK[x]QIKEIK	13	0	2277.192525	0.0668	1.3350
QIK[x]EIK	2	0	757.469750	0.0667	0.4000
VVTSKLLK[x]PR	7	0	1139.738968	0.0665	0.6650
LMVEMEK[x]KLEK	6	0	1376.740675	0.0664	0.7300
SIAEK[x]MNGASGAELK	4	0	1504.755469	0.0660	0.9900
VK[x]LEK	1	0	615.395529	0.0660	0.3300
K[x]VADLK	0	0	672.416990	0.0600	0.3600
SQLFAGAAPNNHLEEWLK[x]MILELTNHLEELKK	17	0	3715.939425	0.0597	1.9100
IMK[x]LCFDELK	2	0	1295.661702	0.0595	0.5950
AELDK[x]IGLSK	4	0	1072.612770	0.0595	0.5950
LEFIK[x]VIPVEELK	4	0	1555.922455	0.0588	0.7650
AK[x]IIDLR	1	0	827.522844	0.0586	0.4100
LDK[x]APTESYADIGGLESQIQEIK	2	0	2504.264495	0.0583	1.3400
MGINERK[x]GFDFEYYQR	6	0	2051.952252	0.0575	0.9200
DSEGAGLNWLGLIASLSVQDLMLILSTK[x]NK	27	0	3185.700445	0.0572	1.7150
GIDLKSIAEK[x]MNGASGAELK	9	0	2031.066940	0.0567	1.1350
IK[x]YEYQKLK	1	0	1211.691351	0.0561	0.5050
YLHQSLK[x]YK	6	0	1178.644738	0.0561	0.5050
E[x]SLQRLLQGAR	0	0	1269.715268	0.0559	0.6150
DEKSGVK[x]LENVK	6	0	1344.724827	0.0558	0.6700
QK[x]SLEK	1	0	731.417716	0.0558	0.3350
MMGINERK[x]GFDFEYYQR	7	0	2182.992731	0.0550	0.9350
NIPK[x]EIK	3	0	840.506860	0.0550	0.3850
TTSK[x]VSIAK	3	0	933.549448	0.0544	0.4900
ATAIGKSSTAAK[x]TFLEK	11	0	1722.951515	0.0544	0.9250
YGEK[x]ESLAAVLVR	3	0	1433.787759	0.0542	0.7050
M[x]ESLQRLLQGAR	0	0	1400.755746	0.0542	0.6500
LLEK[x]LEIK	3	0	984.621882	0.0538	0.4300
EAVLK[x]LKLELK	4	0	1282.822356	0.0536	0.5900
LEFIKVIPVEELK[x]EIK	12	0	1926.144056	0.0534	0.8550
EAEAAK[x]DEQIEK	5	0	1359.651724	0.0533	0.6400
IWK[x]VMCKNK	2	0	1205.641245	0.0533	0.4800
REAEAAK[x]DEQIEK	6	0	1515.752826	0.0531	0.6900
DCISGWGCVVYVITADK[x]CIK	16	0	2343.106032	0.0530	1.0600
VIPVEELK[x]EIKQIK	7	0	1665.007573	0.0529	0.7400
SK[x]VLDVR	1	0	815.486459	0.0529	0.3700
K[x]TLEVLYLK	0	0	1105.674641	0.0528	0.4750
VLELRAELDK[x]IGLSK	9	0	1682.992985	0.0527	0.7900
NK[x]HCLIK	1	0	911.501059	0.0521	0.3650
LNADVLGQLIK[x]K	10	0	1310.792119	0.0521	0.6250
TDATFIRVIGSELVQK[x]YVGEGAR	15	0	2508.333515	0.0520	1.1950
QVK[x]LLFIEK	2	0	1116.690625	0.0517	0.4650
GSLEKNWK[x]EEYLR	7	0	1650.836493	0.0515	0.6700
VVK[x]GNQK	2	0	771.460247	0.0514	0.3600
K[x]VSTTPANSFELK	0	0	1420.756126	0.0512	0.6650
K[x]ELLKLK	0	0	870.590192	0.0507	0.3550
SSTAAK[x]TFLEK	5	0	1181.629146	0.0505	0.5550
EIQDEK[x]EAEAAR	5	0	1387.657871	0.0504	0.6050
K[x]SLPLQIEVANDCIKWAIK	0	0	2225.224100	0.0503	0.9550
KVSTTPANSFELK[x]QYLIQR	12	0	2222.205809	0.0500	0.9500
SVMAPLFLHDK[x]YDGR	10	0	1747.871494	0.0500	0.7500
TFHILEPK[x]EK	7	0	1240.681514	0.0500	0.5000
EASKTLSK[x]WR	7	0	1204.656362	0.0500	0.5000
EIK[x]QIK	2	0	757.469750	0.0500	0.3000
YDK[x]K	2	0	552.290736	0.0500	0.2000
IFRQK[x]SLEK	4	0	1147.671285	0.0494	0.4450
K[x]TELFK	0	0	764.443203	0.0492	0.2950
S[x]ERDTALEK	0	0	1047.519601	0.0489	0.4400
QEMK[x]KDSESTEEK	3	0	1567.703492	0.0488	0.6350
GIDLK[x]SIAEKMNGASGAELK	4	0	2031.066940	0.0488	0.9750
SSHIITK[x]ELK	6	0	1154.665864	0.0485	0.4850
M[x]GINERKGFDFEYYQR	0	0	2051.952252	0.0484	0.7750
VLGVFSEK[x]AQIK	7	0	1317.765572	0.0483	0.5800
N[x]SIVSK	0	0	646.364957	0.0483	0.2900
VIPVEELKEIK[x]QIK	10	0	1665.007573	0.0482	0.6750
K[x]SGFEKIDLTR	0	0	1292.708787	0.0482	0.5300
YYK[x]PDLTIDEAVRIMKLCFDELK	2	0	2859.454938	0.0480	1.1050
PFGNTHNK[x]FK	7	0	1188.603937	0.0480	0.4800
K[x]AFGRVYATMQK	0	0	1398.744122	0.0479	0.5750
K[x]KELFDCLK	0	0	1179.632121	0.0478	0.4300
K[x]LARNILK	0	0	954.633783	0.0475	0.3800
M[x]PPK	0	0	471.251517	0.0475	0.1900
LNADVLGQLIKK[x]YYSFDNSLK	11	0	2428.300096	0.0474	0.9950
T[x]VYQISELESLLRSSHIITKELK	0	0	2686.490399	0.0472	1.0850
I[x]DDQR	0	0	645.308172	0.0470	0.2350
NLIRLAK[x]R	6	0	982.639929	0.0469	0.3750
MNLGEDVNLEELIQCK[x]DDLSGAEIK	15	0	2832.351989	0.0468	1.1700
CEDGVILALEK[x]VVTSK	10	0	1759.938898	0.0466	0.7450
YTQSTNNDDPK[x]K	10	0	1409.642221	0.0463	0.5550
RSK[x]VLDVR	2	0	971.587561	0.0463	0.3700
K[x]PTSELAIGASLEK	0	0	1442.797987	0.0461	0.6450
GMALGSANEK[x]IEASK	9	0	1504.755469	0.0460	0.6900
LAYVYADMRVVGQLLEKLK[x]PLIEK	18	0	2788.592357	0.0458	1.1000
EDCK[x]SLK	3	0	878.416723	0.0457	0.3200
MVTLK[x]DVGPPQPGPGIYRLIGGTLR	4	0	2634.467832	0.0454	1.1350
EMKK[x]DSESTEEK	3	0	1439.644921	0.0450	0.5400
LKGYQTIELDK[x]K	10	0	1434.808159	0.0450	0.5400
DFSK[x]TLPPELK	3	0	1273.691742	0.0450	0.4950
M[x]ATTVK	0	0	649.346864	0.0450	0.2700
D[x]RGK	0	0	474.255021	0.0450	0.1800
MEQK[x]PEVDYSEKFAELQK	3	0	2198.056433	0.0447	0.8050
AHLDVQEKDQPK[x]K	11	0	1534.810280	0.0446	0.5800
V[x]KAFGRVYATMQK	0	0	1497.812531	0.0446	0.5800
K[x]ELFDCLK	0	0	1051.537166	0.0444	0.3550
NIGQDVHCSGALTLIEIAVYQRIAK[x]GAIEK	24	0	3266.744370	0.0443	1.3300
F[x]ATLQK	0	0	706.401341	0.0442	0.2650
M[x]MGINERKGFDFEYYQR	0	0	2182.992731	0.0441	0.7500
GGDEWK[x]IEPLK	5	0	1270.655693	0.0441	0.4850
K[x]INVK	0	0	600.395864	0.0440	0.2200
Q[x]TVYQISELESLLRSSHIITKELK	0	0	2814.548970	0.0440	1.0550
VK[x]AFGRVYATMQK	1	0	1497.812531	0.0438	0.5700
ATSAGPK[x]QTETINWLEK	6	0	1872.958052	0.0438	0.7450
TAYSYFYEAYEGFTSLDDDKK[x]ALSSLK	20	0	3111.459940	0.0435	1.1750
DCISGWGCVVYVITADKCIK[x]R	19	0	2499.207134	0.0433	0.9100
DCISGWGCVVYVITADK[x]CIKR	16	0	2499.207134	0.0433	0.9100
G[x]VFKNVSGNVLSEIK	0	0	1589.877628	0.0433	0.6500
RGGDEWK[x]IEPLK	6	0	1426.756795	0.0433	0.5200
LREWNQNIK[x]NLSNVVEISGK	8	0	2340.254878	0.0430	0.8600
K[x]NEEK	0	0	646.328572	0.0430	0.2150
K[x]ELLK	0	0	629.411178	0.0430	0.2150
VVTSKLLK[x]PRVNNR	7	0	1622.994323	0.0429	0.6000
K[x]CIK	0	0	547.315173	0.0425	0.1700
Y[x]FATLQK	0	0	869.464664	0.0421	0.2950
MSERDTALEK[x]YK	9	0	1469.718358	0.0421	0.5050
KQCVIANSCK[x]TAINTGGGSVAVFNK	9	0	2623.320910	0.0420	1.0500
LCFDELK[x]K	6	0	1051.537166	0.0419	0.3350
LPYVALGSGSLAAISVLETK[x]YQPDLER	19	0	2889.548636	0.0417	1.1250
M[x]IDDQR	0	0	776.348650	0.0417	0.2500
QGLHK[x]K	4	0	709.423471	0.0417	0.2500
VDPLVSLMMVEK[x]IPDSTYEMVGGLEKQIK	11	0	3248.674489	0.0414	1.2000
MPFGNTHNK[x]FK	8	0	1319.644415	0.0414	0.4550
SNNIK[x]ENEQKIK	4	0	1443.768084	0.0413	0.4950
M[x]SSK	0	0	451.210047	0.0413	0.1650
CIDMFIHKSAELYK[x]NPK	13	0	2093.043703	0.0412	0.7000
A[x]TTVK	0	0	518.306385	0.0410	0.2050
LKK[x]TLEVLYLK	2	0	1346.853655	0.0409	0.4500
L[x]FKSLGSGMDQEKVLNK	0	0	1893.002891	0.0409	0.6950
VSTTPANSFELK[x]QYLIQR	11	0	2094.110853	0.0408	0.7350
FEAQK[x]DTVHMIFNQK	4	0	1834.903518	0.0407	0.6100
EDTEAVLK[x]RINDTVGIK	7	0	1900.026461	0.0406	0.6900
GTEVEK[x]ITIK	5	0	1116.638983	0.0405	0.4050
GIDWREALEK[x]TEEK	9	0	1702.852533	0.0400	0.5600
GDSGEMSLQK[x]LFK	9	0	1438.712546	0.0400	0.5200
M[x]SERDTALEK	0	0	1178.560080	0.0400	0.4000
K[x]HGQLK	0	0	709.423471	0.0400	0.2400
K[x]LDVAK	0	0	672.416990	0.0400	0.2400
K[x]NCK	0	0	548.274037	0.0400	0.1600
V[x]GVFKNVSGNVLSEIK	0	0	1688.946037	0.0397	0.6350
K[x]LEETDVAK	0	0	1031.549839	0.0394	0.3550
EIKIIYSDIDVDPVKPEHVGK[x]VVLK	20	0	2832.599943	0.0394	0.9850
TK[x]VVDR	1	0	716.418051	0.0392	0.2350
VIPVEELK[x]EIK	7	0	1295.769988	0.0391	0.4300
DPDDK[x]IVGLTR	4	0	1227.645855	0.0391	0.4300
ASALGAINLQPLLMPSK[x]RIHPEMYGFMDHHSR	16	0	3616.821581	0.0391	1.2500
GMALGSANEKIEASK[x]GLIDR	14	0	2059.073086	0.0390	0.7800
DAGK[x]DEFSRK	3	0	1151.557046	0.0390	0.3900
LAYVYADMRVVGQLLEK[x]LKPLIEK	16	0	2788.592357	0.0390	0.9350
VLNK[x]GDSGEMSLQK	3	0	1504.755469	0.0389	0.5450
FATLQK[x]SKR	5	0	1077.629423	0.0389	0.3500
KVAQTTYK[x]K	7	0	1065.618191	0.0389	0.3500
IIYSDIDVDPVK[x]PEHVGKVVLKNK	11	0	2704.516220	0.0388	0.9300
K[x]DQK	0	0	517.285985	0.0388	0.1550
LVARNIPK[x]EIK	7	0	1279.797539	0.0386	0.4250
YEYQK[x]LK	4	0	970.512337	0.0386	0.2700
SPSGNDALNDK[x]K	10	0	1244.599634	0.0383	0.4600
KK[x]ELFDCLK	1	0	1179.632121	0.0383	0.3450
K[x]QMSYMLAR	0	0	1126.562665	0.0383	0.3450
MKDAVK[x]EAAR	5	0	1117.591321	0.0380	0.3800
AEAKDVAK[x]MK	7	0	1089.585175	0.0380	0.3800
EK[x]VLK	1	0	615.395529	0.0380	0.1900
MGQAQSGNFSNFGDGANGDNK[x]K	20	0	2242.966054	0.0380	0.8350
GVMTLGFDLIK[x]R	10	0	1348.753625	0.0379	0.4550
LPYVALGSGSLAAISVLETK[x]YQPDLERHEAMELVK	19	0	3827.017728	0.0379	1.3250
EK[x]RTFLR	1	0	948.550451	0.0379	0.2650
EFHK[x]DMTLEEAEVLILKVLR	3	0	2412.308550	0.0377	0.7550
YLHQSLKYK[x]EDTALR	8	0	1863.984208	0.0377	0.5650
TK[x]INLIETLR	1	0	1199.723710	0.0375	0.3750
ELIRK[x]SLK	4	0	985.628363	0.0375	0.3000
K[x]YDK	0	0	552.290736	0.0375	0.1500
G[x]VFK	0	0	449.263798	0.0375	0.1500
IMKLCFDELK[x]K	9	0	1423.756658	0.0373	0.4100
SGVK[x]LENVK	3	0	972.560345	0.0372	0.3350
K[x]SQNVQEQLNEWGSNITELLGKLEK	0	0	2884.492911	0.0372	0.9300
K[x]ASLLTR	0	0	787.491545	0.0371	0.2600
DEK[x]SGVK	2	0	761.391895	0.0371	0.2600
K[x]HFEQVINEKHEDALAK	0	0	2035.048591	0.0371	0.6300
IIENEQSAEK[x]NAYVINLK	9	0	2075.089784	0.0369	0.6650
TEPKAVDEEMK[x]VR	10	0	1530.771118	0.0369	0.4800
AVILSDTK[x]PVDKK	7	0	1412.823808	0.0369	0.4800
LK[x]KTLEVLYLK	1	0	1346.853655	0.0368	0.4050
TEPK[x]AVDEEMK	3	0	1275.601607	0.0368	0.4050
MGQAQSGNFSNFGDGANGDNKK[x]DQK	21	0	2614.146520	0.0366	0.9150
HPK[x]FEEILTR	2	0	1268.687660	0.0365	0.3650
FRKLGVK[x]PPK	6	0	1168.744388	0.0365	0.3650
GIDLK[x]SIAEK	4	0	1072.612770	0.0365	0.3650
LKPLIEK[x]GGDWERK	6	0	1667.935808	0.0364	0.5100
IMRDVITELPDAK[x]YYR	12	0	1982.029438	0.0362	0.5800
K[x]DYTMAQPEFFK	0	0	1503.706735	0.0362	0.4350
NELEK[x]LNFSSLK	4	0	1420.756126	0.0362	0.4350
N[x]SSSDMAYTSMFKGNQK	0	0	1894.818860	0.0362	0.6150
IDELVSNNEK[x]IWK	9	0	1586.830346	0.0362	0.4700
FKLNVYK[x]YR	6	0	1229.692020	0.0361	0.3250
CIDMFIHK[x]SAELYK	7	0	1753.853066	0.0361	0.5050
INVK[x]K	3	0	600.395864	0.0360	0.1800
YYK[x]PDLTIDEAVRIMK	2	0	1954.023292	0.0359	0.5750
K[x]SGFEK	0	0	694.364957	0.0358	0.2150
KEAGFIDDILIITPASK[x]EK	16	0	2087.151320	0.0358	0.6800
CLDQLTNWCTIK[x]TVDRATNGYIMTAR	11	0	3100.489095	0.0358	0.9300
YQHGIVVCVDSRASAGPLIASQTVK[x]K	24	0	2783.475095	0.0358	0.9300
S[x]SSDMAYTSMFKGNQK	0	0	1780.775938	0.0356	0.5700
YEIDK[x]TLAGVTRDYYTK	4	0	2035.026127	0.0356	0.6050
EK[x]TSNNTNR	1	0	1062.505347	0.0356	0.3200
D[x]YTMAQPEFFK	0	0	1375.611779	0.0355	0.3900
GDSGEMSLQKLFK[x]	12	0	1438.712546	0.0354	0.4600
TFANLVSSTLYEK[x]R	12	0	1627.856893	0.0354	0.4950
VVGQLLEK[x]LKPLIEK	7	0	1706.070505	0.0353	0.5300
TFHILEPK[x]EKSLLAHK	7	0	1890.072626	0.0353	0.5650
GK[x]SALSTLNGFVEELK	1	0	1691.909318	0.0353	0.5650
K[x]GFDFEYYQRNLLLQEK	0	0	2190.110853	0.0353	0.6000
KPPVQPLAYK[x]SATPFRK	9	0	1927.104259	0.0353	0.6000
IVFRSELQDK[x]SSQQGVEGVLIILK	9	0	2685.506382	0.0352	0.8450
DYGK[x]FLSAMHDLPVRGNAK	3	0	2118.067943	0.0350	0.6650
NKISWYTK[x]IVDELDLR	7	0	1992.067931	0.0350	0.5600
K[x]QYSAKAK	0	0	922.523570	0.0350	0.2800
M[x]NSIVSK	0	0	777.405435	0.0350	0.2450
NK[x]GTMK	1	0	677.353010	0.0350	0.2100
K[x]LWK	0	0	573.363839	0.0350	0.1400
E[x]MKK	0	0	534.283541	0.0350	0.1400
A[x]SLLK	0	0	530.342770	0.0350	0.1750
SQLFAGAAPNNHLEEWLK[x]MILELTNHLEELK	17	0	3587.844470	0.0348	1.0800
DTMNVDINAIK[x]K	10	0	1360.701983	0.0346	0.4150
SLPLQIEVANDCIK[x]WAIK	13	0	2097.129144	0.0344	0.6200
IDELVSNNEKIWK[x]VMCK	12	0	2105.064830	0.0344	0.5850
DGIQDIMPSQAK[x]ELKK	11	0	1799.945046	0.0344	0.5500
YDK[x]KDLVR	2	0	1035.571243	0.0344	0.2750
IVKSAK[x]AK	5	0	843.554142	0.0344	0.2750
SLGSGMDQEK[x]VLNK	9	0	1504.755469	0.0343	0.4800
YYLPK[x]GK	4	0	867.485399	0.0343	0.2400
NGYPMPCDVLAK[x]R	11	0	1519.727481	0.0342	0.4450
DK[x]PKYEPPVPTR	1	0	1425.761546	0.0342	0.4100
NK[x]PDER	1	0	757.371829	0.0342	0.2050
KHFEQVINEK[x]HEDALAK	9	0	2035.048591	0.0341	0.5800
K[x]PPVQPLAYKSATPFRK	0	0	1927.104259	0.0341	0.5800
EAVLKLK[x]LELK	6	0	1282.822356	0.0341	0.3750
LHNSLEVVFEWDK[x]NDWNGHIRDDAWPR	12	0	3347.585906	0.0341	0.9200
K[x]AGHPFMWNQHLGYVLTCPSNLGTGLR	0	0	3053.511491	0.0341	0.9200
TLADVEVNHLK[x]CDQFLVAHYR	10	0	2527.264057	0.0340	0.7150
DLK[x]LK	2	0	615.395529	0.0340	0.1700
YPLVTHFRFLK[x]TSK	10	0	1735.977279	0.0339	0.4750
CTDLDAIGVK[x]VPFTAAITITGVK	9	0	2389.292565	0.0339	0.7800
AIHKLGSTLK[x]SIMLYLMVQSVNSELK	9	0	2902.602263	0.0338	0.8800
KDSESTEEK[x]EAQAVQR	8	0	1833.870361	0.0338	0.5400
K[x]EPPVYTPPKDK	0	0	1397.755400	0.0338	0.4050
K[x]IEFPPPSAEAR	0	0	1340.708787	0.0338	0.4050
Q[x]DRGKLVR	0	0	970.567161	0.0338	0.2700
K[x]MRK	0	0	561.342056	0.0338	0.1350
K[x]LFK	0	0	534.352941	0.0338	0.1350
Q[x]EMK	0	0	534.247157	0.0338	0.1350
TAYSYFYEAYEGFTSLDDDK[x]KALSSLK	19	0	3111.459940	0.0337	0.9100
GTCAGEVFMALKGMALGSANEK[x]IEASK	21	0	2769.349823	0.0337	0.9100
ATSAGPK[x]QTETINWLEKR	6	0	2029.059155	0.0336	0.6050
KELLK[x]LK	4	0	870.590192	0.0336	0.2350
GVILYGAPGTGK[x]TLLAK	11	0	1657.976610	0.0335	0.5700
SGFEK[x]IDLTR	4	0	1164.613831	0.0335	0.3350
HFEQVINEK[x]HEDALAK	8	0	1906.953636	0.0334	0.5350
K[x]PIGATWKTTQLEEANSK	0	0	2001.053008	0.0333	0.6000
RQGITEAYNQK[x]AVEK	10	0	1733.905962	0.0333	0.5000
QGDTK[x]INHEHFMDGILEVQMR	4	0	2497.184095	0.0333	0.7000
LTGDTNGALDK[x]LEEIGVADQYKVSK	10	0	2663.365262	0.0332	0.8300
MGQAQSGNFSNFGDGANGDNK[x]KDQK	20	0	2614.146520	0.0332	0.8300
ASK[x]AAREYLEK	2	0	1264.677488	0.0332	0.3650
D[x]GIQDIMPSQAKELKK	0	0	1799.945046	0.0331	0.5300
FATLQK[x]SK	5	0	921.528321	0.0331	0.2650
LNADVLGQLIK[x]KYYSFDNSLK	10	0	2428.300096	0.0331	0.6950
K[x]CLTDLEDEAPAK	0	0	1488.712937	0.0331	0.4300
VVGQLLEKLK[x]PLIEK	9	0	1706.070505	0.0330	0.4950
DRLK[x]K	3	0	658.412573	0.0330	0.1650
NK[x]LLK	1	0	614.411513	0.0330	0.1650
QEYK[x]DDINLDEASAMAVKFLSK	3	0	2514.231087	0.0330	0.7250
VLIDCNK[x]FDSIDLNPAR	6	0	1988.998865	0.0329	0.5600
G[x]QAQSGNFSNFGDGANGDNKK	0	0	2111.925576	0.0329	0.6900
CIK[x]RLVK	2	0	915.568742	0.0329	0.2300
K[x]EFEIIK	0	0	905.522175	0.0329	0.2300
QYQEVVK[x]QGDVLLNKLQK	6	0	2129.184348	0.0328	0.5900
ENRHK[x]FQDILLGAGQAIK	4	0	2037.111857	0.0328	0.5900
VLTLAMVK[x]R	7	0	1029.636817	0.0328	0.2950
ASTSAK[x]AAITGKPDPWQTSLAFYYSGVGK	5	0	3001.518398	0.0328	0.9500
LGSTLK[x]SIMLYLMVQSVNSELK	5	0	2453.327233	0.0327	0.7200
GGDEWK[x]IEPLKLK	5	0	1511.834706	0.0327	0.4250
GVFK[x]NVSGNVLSEIK	3	0	1589.877628	0.0327	0.4900
LFLLRSDYYMASTYTK[x]K	15	0	2099.076051	0.0326	0.5550
YYKPDLTIDEAVRIMK[x]LCFDELK	15	0	2859.454938	0.0326	0.7500
YACK[x]ILGVVEGQFSRPAK	3	0	2022.071968	0.0325	0.5850
SSLELANNAVK[x]SNDIEK	10	0	1830.932231	0.0324	0.5500
KDK[x]PKYEPPVPTR	2	0	1553.856502	0.0323	0.4200
LTK[x]VGDNTIVGAGGDISDYQQIQR	2	0	2547.292771	0.0323	0.7750
IFTIHTSKMNLGEDVNLEELIQCK[x]DDLSGAEIK	23	0	3759.869746	0.0323	1.0650
SMNLTRGIDLK[x]SIAEK	10	0	1774.961029	0.0322	0.5150
TLLAK[x]AVANQTSATFLR	4	0	1804.020592	0.0321	0.5450
QLEMLDLQEGFIK[x]EDCKSLK	12	0	2423.207516	0.0320	0.6400
D[x]GLEDDMPALADEEFEKMDR	0	0	2324.977588	0.0320	0.6400
T[x]EVLK	0	0	588.348247	0.0320	0.1600
TNTNNSILFAALSK[x]SLVR	13	0	1948.074078	0.0319	0.5750
IIYSDIDVDPVKPEHVGK[x]VVLKNK	17	0	2704.516220	0.0319	0.7650
NK[x]PDERFNTGVVNVRVLIDCNK	1	0	2586.333526	0.0318	0.7000
EDCEAATDPLLKK[x]QMSYMLAR	12	0	2469.170083	0.0317	0.6650
VYHAIRNIPK[x]AR	9	0	1436.836379	0.0317	0.3800
LCFDELK[x]KR	6	0	1207.638268	0.0317	0.2850
ELISVSAASK[x]ILSNITYSYK	9	0	2186.183345	0.0315	0.6300
IAEIYGSALRSNPVFAENDEK[x]GEK	20	0	2636.308086	0.0315	0.7550
D[x]DGLEDDMPALADEEFEKMDR	0	0	2440.004526	0.0314	0.6600
IEFATITKDTTK[x]NK	11	0	1608.872208	0.0314	0.4400
IHAYVK[x]VLTLSLMEELHK	5	0	2123.181179	0.0314	0.5650
IEEIFKK[x]AGHPFMWNQHLGYVLTCPSNLGTGLR	6	0	3812.928147	0.0314	1.0350
TLIDKFSGEK[x]K	9	0	1264.702640	0.0314	0.3450
G[x]LGYPEDAIGK	0	0	1118.560737	0.0314	0.3450
DVEFLHSDK[x]IDTIVK	8	0	1757.919882	0.0313	0.4700
QTGQYYGGLK[x]LCVDR	9	0	1756.856570	0.0313	0.4700
ELAAIKEDTEAVLK[x]R	13	0	1684.935865	0.0313	0.4700
SIK[x]GYTLPPHCSRGER	2	0	1856.931459	0.0313	0.5000
VLVDK[x]SRK	4	0	943.581415	0.0313	0.2500
K[x]APNTVYAVQFLEAVYK	0	0	1940.040658	0.0312	0.5300
LYAVK[x]YELYSNQYYHGAGEPSLIGDKLIEK	4	0	3460.755314	0.0312	0.9350
EVIELPLK[x]NPELFLRVGIKPPK	7	0	2528.509290	0.0311	0.6850
NMLSAGLIVAGYDEK[x]TGGDVYSIPLGGSLHK	14	0	3161.606550	0.0311	0.9650
EEPDVIMGTSRVLGVFSEK[x]AQIK	18	0	2532.325651	0.0311	0.7150
CNK[x]FFYILYFELYK	2	0	1946.963993	0.0311	0.4350
KEEPK[x]SETLENFTR	4	0	1706.847448	0.0311	0.4350
IEFATITK[x]DTTKNK	7	0	1608.872208	0.0311	0.4350
Q[x]YTVGQGYTK	0	0	1143.555986	0.0310	0.3100
Q[x]DRGK	0	0	602.313592	0.0310	0.1550
YLDSQRVAIK[x]K	9	0	1319.756069	0.0309	0.3400
VLIYIADLLFRAGDFQGLNEQLVSLFK[x]K	26	0	3209.785103	0.0309	0.8650
SQEEAIENIK[x]CTRAEQMSVELPQR	9	0	2845.369702	0.0308	0.7400
NK[x]MVCK	1	0	778.382925	0.0308	0.1850
ELLK[x]LK	3	0	742.495236	0.0308	0.1850
VLGVFSEKAQIK[x]ILYVNNAK	11	0	2233.283329	0.0308	0.6150
NK[x]PDERFNTGVVNVR	1	0	1743.901545	0.0307	0.4600
HK[x]FQDILLGAGQAIK	1	0	1637.925245	0.0307	0.4600
NEEEPTK[x]K	6	0	973.471593	0.0306	0.2450
VAQTTYK[x]K	6	0	937.523235	0.0306	0.2450
IDRDK[x]LVLK	4	0	1098.676036	0.0306	0.2750
YEAFEK[x]ADSCILDLTGAFR	5	0	2205.041118	0.0305	0.5800
DK[x]MNFVILCR	1	0	1294.652534	0.0305	0.3050
WCERISPGYDVYEGSFEK[x]EGK	17	0	2535.137525	0.0305	0.6400
HAADAIMFVNCLGDNAAVLK[x]PNSFQNNVLKQVK	19	0	3625.849566	0.0305	1.0050
K[x]ELFDCLKIMR	0	0	1451.762804	0.0305	0.3350
DWNACK[x]KELLK	5	0	1403.723052	0.0305	0.3350
SPSGNDALNDKK[x]GTK	11	0	1530.763724	0.0303	0.4550
SPSGNDALNDK[x]KGTK	10	0	1530.763724	0.0303	0.4550
QTGQYYGGLK[x]LCVDRR	9	0	1912.957672	0.0303	0.4850
IPDSTYEMVGGLEK[x]QIK	13	0	1906.970924	0.0303	0.5150
YYLPK[x]GKSALSTLNGFVEELK	4	0	2356.267737	0.0302	0.6350
SPPQISQWDYK[x]YPLVTHFRFLK	10	0	2749.437917	0.0302	0.6650
ELFEMARTK[x]K	8	0	1251.664481	0.0300	0.3000
FFEKINVK[x]K	7	0	1151.670224	0.0300	0.2700
T[x]IDNAETMK	0	0	1021.474961	0.0300	0.2700
GK[x]LVRK	1	0	699.475505	0.0300	0.1800
Q[x]EMKK	0	0	662.342113	0.0300	0.1500
K[x]EEPK	0	0	629.338410	0.0300	0.1500
HNNHMAKVLTLELYK[x]K	14	0	1938.050842	0.0300	0.4800
MILELTNHLEELK[x]K	12	0	1709.938508	0.0300	0.4200
EEPK[x]SETLENFTR	3	0	1578.752492	0.0300	0.3900
ELAAIK[x]EDTEAVLK	5	0	1528.834763	0.0300	0.4200
ASAGPLIASQTVK[x]K	12	0	1369.792844	0.0300	0.4200
NK[x]PGVYTK	1	0	905.497023	0.0300	0.2400
DQK[x]K	2	0	517.285985	0.0300	0.1200
ELK[x]K	2	0	516.327120	0.0300	0.1200
DK[x]PK	1	0	486.280173	0.0300	0.1200
SNDIEKAIDLYK[x]EVLNK	11	0	1991.057425	0.0297	0.5050
LFK[x]SLGSGMDQEKVLNK	2	0	1893.002891	0.0297	0.5050
YPGGGPGK[x]TAILPVK	7	0	1453.829229	0.0297	0.4450
NLTDETKNK[x]HCLIK	8	0	1712.887868	0.0296	0.4150
ATDGVVLATEKK[x]PTSELAIGASLEK	11	0	2527.374374	0.0296	0.7400
EK[x]ADAAFLRLVK	1	0	1359.787367	0.0296	0.3550
EFPDLGVLEGK[x]R	10	0	1358.719350	0.0296	0.3550
SQDISINGNSK[x]K	10	0	1289.657479	0.0296	0.3550
TELFKASTSAKAAITGK[x]PDPWQTSLAFYYSGVGK	16	0	3619.856081	0.0296	1.0050
IEEIFK[x]KAGHPFMWNQHLGYVLTCPSNLGTGLR	5	0	3812.928147	0.0295	0.9750
IQYVGK[x]QDPK	5	0	1174.634566	0.0295	0.2950
K[x]VSTTPANSFELKQYLIQR	0	0	2222.205809	0.0295	0.5600
M[x]CSPSATLTHRTMTEKAR	0	0	2076.986596	0.0294	0.5300
LCFDELKK[x]R	7	0	1207.638268	0.0294	0.2650
LYAVK[x]YELYSNQYYHGAGEPSLIGDK	4	0	2977.449655	0.0294	0.7650
TLLARAVAASLGVNFLK[x]VVSSAIVDK	16	0	2641.552939	0.0294	0.7650
QAREK[x]VLK	4	0	970.592313	0.0294	0.2350
SSK[x]DISSK	2	0	850.439569	0.0294	0.2350
TNTNNSILFAALSK[x]SLVRFAYNIYLDQDQNR	13	0	3588.832324	0.0294	0.9100
LALTKLTIPLPLYPQGHPGGSEGGPK[x]LEFIK	25	0	3270.837863	0.0294	0.9100
M[x]GQAQSGNFSNFGDGANGDNKK	0	0	2242.966054	0.0293	0.6450
EDCEAATDPLLK[x]KQMSYMLAR	11	0	2469.170083	0.0293	0.6150
YYLPKGK[x]SALSTLNGFVEELK	6	0	2356.267737	0.0293	0.6150
AALIHDCEGIGTDLSFSIAK[x]SSELPEVHLSMTRK	19	0	3711.859852	0.0293	0.9950
QQEADGIIK[x]ELNNDLDPTLR	8	0	2281.154893	0.0292	0.5850
TPDK[x]GYGHRDDIFIPLSEK	3	0	2187.095930	0.0292	0.5550
VSAMMSCACQK[x]R	10	0	1427.614109	0.0292	0.3500
AQIK[x]ILYVNNAK	3	0	1373.803016	0.0292	0.3500
NSIVSKYTQSTNNDDPK[x]K	16	0	2037.996615	0.0292	0.5250
GVILYGAPGTGK[x]TLLAKAVANQTSATFLR	11	0	2917.638783	0.0291	0.8450
TDELK[x]DANIIYDLEILR	4	0	2033.067988	0.0291	0.4950
K[x]IEIPLPNEVGRMEILK	0	0	1978.128419	0.0291	0.4950
K[x]LEGTIDYQKL	0	0	1306.713204	0.0291	0.3200
STELQIGVVEDDK[x]PFR	12	0	1831.931505	0.0291	0.4650
C[x]SPSATLTHRTMTEK	0	0	1718.807905	0.0290	0.4350
TNSTDEK[x]GTK	6	0	1079.509429	0.0290	0.2900
VLK[x]TK	2	0	587.400615	0.0290	0.1450
TK[x]LVK	1	0	587.400615	0.0290	0.1450
EEFAEK[x]AVSVIQAR	5	0	1575.825595	0.0289	0.4050
S[x]SKSSLELANNAVK	0	0	1446.767750	0.0289	0.4050
DKK[x]ASLLTR	2	0	1030.613439	0.0289	0.2600
SLALTK[x]KDK	5	0	1002.607293	0.0289	0.2600
VGVFK[x]NVSGNVLSEIK	4	0	1688.946037	0.0288	0.4600
MVILNK[x]DGMERK	5	0	1432.752968	0.0288	0.3450
G[x]GLGYPEDAIGK	0	0	1175.582198	0.0288	0.3450
STMLEK[x]IK	5	0	948.531355	0.0288	0.2300
S[x]SKDISSK	0	0	850.439569	0.0288	0.2300
M[x]TDK	0	0	493.220610	0.0288	0.1150
QLEMLDLQEGFIKEDCK[x]SLK	16	0	2423.207516	0.0287	0.5750
KDK[x]MNFVILCR	2	0	1422.747490	0.0286	0.3150
EGK[x]GEIYSFDPVGSYEREWCR	2	0	2563.143672	0.0286	0.6000
VNLEAYLDLSITPK[x]QHAVNER	13	0	2409.265107	0.0286	0.6000
CEDGVILALEKVVTSK[x]LLKPR	15	0	2367.355831	0.0286	0.6000
IWK[x]VMCK	2	0	963.503367	0.0286	0.2000
AK[x]TMTER	1	0	835.422145	0.0286	0.2000
FRK[x]PIGATWKTTQLEEANSK	2	0	2304.222519	0.0285	0.5700
MDK[x]EMAEADLDDDEPDLGEF	2	0	2283.903424	0.0285	0.5700
SQDISINGNSK[x]KEEPK	10	0	1772.890370	0.0284	0.4550
MVQGEVSILESIQQTGVASKYTENIYPPK[x]K	28	0	3336.727384	0.0283	0.8500
LHNSLEVVFEWDK[x]NDWNGHIR	12	0	2607.261750	0.0283	0.5950
IDRK[x]IEFPPPSAEAR	3	0	1724.920885	0.0283	0.4250
SSKSSLELANNAVK[x]SNDIEK	13	0	2133.091236	0.0282	0.5650
IDLTRIVK[x]SAK	7	0	1242.765906	0.0282	0.3100
LLK[x]VTVSK	2	0	886.585106	0.0281	0.2250
INANEK[x]LVGWYHTGPQLRPSDLEINNLLK	5	0	3331.767550	0.0281	0.8150
TELFKASTSAK[x]AAITGKPDPWQTSLAFYYSGVGK	10	0	3619.856081	0.0281	0.9550
EDCEAATDPLLK[x]K	11	0	1488.712937	0.0281	0.3650
EEMMNSIQQAVAK[x]	12	0	1477.690428	0.0281	0.3650
QEYK[x]DDINLDEASAMAVK	3	0	2038.951640	0.0281	0.5050
VLGVFSEK[x]AQIKILYVNNAK	7	0	2233.283329	0.0280	0.5600
DTTK[x]NKMVCK	3	0	1223.600166	0.0280	0.2800
LEGTIDYQK[x]L	8	0	1178.618248	0.0280	0.2800
QDPK[x]K	3	0	614.338744	0.0280	0.1400
DQPK[x]K	3	0	614.338744	0.0280	0.1400
RLYAVK[x]YELYSNQYYHGAGEPSLIGDK	5	0	3133.550757	0.0280	0.7550
YTQSTNNDDPK[x]KIIEEEGFTNR	10	0	2598.219668	0.0280	0.6150
EFHK[x]DMTLEEAEVLILK	3	0	2044.054982	0.0279	0.4750
CEDGVILALEK[x]VVTSKLLKPR	10	0	2367.355831	0.0279	0.5850
GAIEKVDDLLTTQAEAK[x]GAGFLLFMLNALR	16	0	3204.721515	0.0278	0.8350
M[x]CSPSATLTHRTMTEK	0	0	1849.848383	0.0278	0.4450
ATDGVVLATEK[x]KPTSELAIGASLEK	10	0	2527.374374	0.0278	0.6950
ISYGDSGLRTEPK[x]AVDEEMK	12	0	2224.068057	0.0278	0.5550
QALETK[x]LISLYYDNSSYTDAINLINTLLSELKR	5	0	3802.003854	0.0277	0.9150
SWIGAYLAK[x]IPERIVCFMLNEK	8	0	2637.380995	0.0277	0.6100
QGDVLLNK[x]LQK	7	0	1254.729522	0.0277	0.3050
HGQLK[x]QSMTSLVQHVMTYLPGIDDLK	4	0	2938.504343	0.0277	0.7200
SELQDK[x]SSQQGVEGVLIILKIEDTDK	5	0	2871.507557	0.0277	0.7200
C[x]SPSATLTHRTMTEKAR	0	0	1945.946117	0.0276	0.4700
DVEFLHSDKIDTIVK[x]EIQDEK	14	0	2500.269581	0.0276	0.5800
STELQIGVVEDDK[x]PFRVLSVEEIEAHLQSIAEK	12	0	3707.925608	0.0276	0.9100
YTQSTNNDDPKK[x]IIEEEGFTNR	11	0	2598.219668	0.0275	0.6050
EGVETRIIPLK[x]K	10	0	1381.829229	0.0275	0.3300
DK[x]LVLK	1	0	714.463938	0.0275	0.1650
AIHK[x]LGSTLKSIMLYLMVQSVNSELK	3	0	2902.602263	0.0275	0.7150
TFHILEPKEK[x]SLLAHK	9	0	1890.072626	0.0275	0.4400
WSDERYLHQSLK[x]YK	11	0	1851.926697	0.0275	0.3850
NLTDETK[x]NKHCLIK	6	0	1712.887868	0.0275	0.3850
MEILK[x]IHLEK	4	0	1252.721266	0.0275	0.2750
K[x]GAVEYEIYK	0	0	1198.623334	0.0275	0.2750
GVILYGAPGTGKTLLAK[x]AVANQTSATFLR	16	0	2917.638783	0.0274	0.7950
YDK[x]TEDDIKSLQSVGQIIGEVLK	2	0	2577.353638	0.0274	0.6300
AVILSDTKPVDK[x]K	11	0	1412.823808	0.0273	0.3550
ILYVNNAK[x]SQEEAIENIK	7	0	2075.089784	0.0272	0.4900
YDK[x]TEDDIK	2	0	1125.518932	0.0272	0.2450
LARNILK[x]VDIEVAVIPSEGFR	6	0	2338.337149	0.0271	0.5700
LVRK[x]CIK	3	0	915.568742	0.0271	0.1900
LK[x]PQDER	1	0	884.471536	0.0271	0.1900
LAVFLTLEYDPCWK[x]NYPLILYLVEGNGQTAK	13	0	3627.868560	0.0271	0.8400
PFGNTHNKFKLNYK[x]PEEEYPDLSK	13	0	2894.423777	0.0271	0.6500
EQKPEVDYSEK[x]FAELQK	10	0	2067.015955	0.0271	0.4600
K[x]DKPKYEPPVPTR	0	0	1553.856502	0.0269	0.3500
K[x]REAEAAK	0	0	901.498083	0.0269	0.2150
QPQNVLVSETLERYTSLSEEQK[x]MK	21	0	2836.427536	0.0269	0.6450
DSLTVGAFFVYGSSSLYGDGGK[x]LR	21	0	2495.233139	0.0269	0.6450
LTGDTNGALDK[x]LEEIGVADQYK	10	0	2349.169873	0.0268	0.5900
LMVEMEKK[x]LEK	7	0	1376.740675	0.0268	0.2950
ASKGSNDDEMK[x]IDK	10	0	1536.708913	0.0268	0.3750
SSK[x]SSLELANNAVK	2	0	1446.767750	0.0268	0.3750
YQK[x]PVDTEEENDKNPPPLDEGDIELLK	2	0	3124.508675	0.0267	0.7200
K[x]LEFPLPNEEAR	0	0	1441.756460	0.0267	0.3200
GSNDDEMK[x]IDKK	7	0	1378.639778	0.0267	0.3200
K[x]ATDDDRWK	0	0	1133.546483	0.0267	0.2400
F[x]ATLQKSKR	0	0	1077.629423	0.0267	0.2400
GTLK[x]VHTIR	3	0	1023.618860	0.0267	0.2400
WK[x]TLSK	1	0	761.443537	0.0267	0.1600
IGLHDDAYLDVCK[x]YYR	12	0	1999.946105	0.0266	0.4250
QVARNELEK[x]LNFSSLK	8	0	1875.021318	0.0266	0.4250
SQDISINGNSKK[x]EEPK	11	0	1772.890370	0.0266	0.4250
VDPLVSLMMVEK[x]IPDSTYEMVGGLEK	11	0	2879.436904	0.0265	0.6900
HGRMLK[x]TSPVNMMLSSDDQYIGGALLECGVLMR	5	0	3678.781091	0.0265	0.8750
K[x]HLGHVTLETVTHNIPTPWVRQAGAQVVVDVGGR	0	0	3670.980652	0.0265	0.9000
EQK[x]PEVDYSEKFAELQK	2	0	2067.015955	0.0265	0.4500
WNSKVDK[x]PDGTMDYDSMDNIFFAK	6	0	2823.251891	0.0265	0.6350
WAIKEK[x]R	5	0	929.544639	0.0264	0.1850
Q[x]DYDLVR	0	0	907.439903	0.0264	0.1850
YK[x]LHSEK	1	0	903.481373	0.0264	0.1850
ENEQK[x]IK	4	0	887.471202	0.0264	0.1850
EFPDLGVLEGK[x]RIDRPGR	10	0	2053.106771	0.0264	0.4750
ASALGAINLQPLLMPSK[x]R	16	0	1879.071243	0.0264	0.4750
K[x]DKMNFVILCR	0	0	1422.747490	0.0264	0.2900
TK[x]SVALGGITK	1	0	1073.644403	0.0264	0.2900
LLK[x]PRVNNRIGSVDR	2	0	1736.016844	0.0263	0.3950
FLLDDFDQQEHIQK[x]SETMK	13	0	2351.110253	0.0263	0.5000
AAITGK[x]PDPWQTSLAFYYSGVGK	5	0	2456.237499	0.0263	0.6050
SEFQRLTHEK[x]STMLEK	9	0	1962.983216	0.0262	0.4200
VLTLSLMEELHK[x]MDDR	11	0	1928.969875	0.0262	0.4200
K[x]FFAIDTANPIPVFTH	0	0	1816.951123	0.0262	0.4200
MEQK[x]PEVDYSEK	3	0	1481.670742	0.0262	0.3150
K[x]PRVVTALTMLK	0	0	1355.832206	0.0262	0.3150
AIEGK[x]IAR	4	0	856.513006	0.0262	0.2100
RFK[x]K	2	0	577.369985	0.0262	0.1050
RMK[x]K	2	0	561.342056	0.0262	0.1050
KINANEK[x]LVGWYHTGPQLRPSDLEINNLLK	6	0	3459.862505	0.0262	0.7850
YKLHSEK[x]VSLMDYLASSNISQLTGTK	6	0	2912.495219	0.0262	0.6800
LKPLIEK[x]GGDWER	6	0	1539.840853	0.0262	0.3400
QSRQETQYK[x]IDELVSNNEK	8	0	2308.129407	0.0261	0.4950
NGYPMPCDVLAK[x]RMANIAQVSTQR	11	0	2719.335512	0.0260	0.6250
VDPLVSLMMVEKIPDSTYEMVGGLEK[x]QIK	25	0	3248.674489	0.0260	0.7550
IYVTGGVSDFCPIAGMDMPKLGISATALSPEEK[x]K	32	0	3581.781793	0.0260	0.8850
HSTFIITK[x]RK	7	0	1229.724379	0.0260	0.2600
K[x]NRLK	0	0	657.428557	0.0260	0.1300
KDK[x]PK	2	0	614.375128	0.0260	0.1300
K[x]NVPK	0	0	584.364565	0.0260	0.1300
V[x]GVFK	0	0	548.332206	0.0260	0.1300
NPK[x]ADPLDERLSGVVEGIFQK	2	0	2311.217098	0.0260	0.5450
QEYKDDINLDEASAMAVK[x]FLSK	17	0	2514.231087	0.0259	0.5700
V[x]SINFCMDMDLSACILNASKAHLDVQEK	0	0	3208.502357	0.0259	0.7250
KSGNLPDADNSK[x]SDISK	11	0	1774.869635	0.0259	0.4400
EVLNKGVSK[x]DEK	8	0	1344.724827	0.0258	0.3100
ATAIGK[x]SSTAAK	5	0	1104.613831	0.0258	0.3100
DKK[x]DQK	2	0	760.407879	0.0258	0.1550
VDVK[x]TK	3	0	688.411904	0.0258	0.1550
IWKSDEINEVLNK[x]YQETQR	12	0	2392.202175	0.0258	0.4900
QLFNAAEEHSPSIVFIDEIDAIGTK[x]R	24	0	2899.471450	0.0258	0.6700
DLGQVLNK[x]YVQVEQRNKPDER	7	0	2527.314175	0.0257	0.5400
QAIVSAVK[x]FEEEAK	7	0	1547.819448	0.0257	0.3600
VLVDMESMLVPK[x]PLINKIYDQLNSRLVAR	11	0	3353.856558	0.0257	0.7450
GNECIVIGVERK[x]NVPK	11	0	1810.972260	0.0256	0.4100
QEVAAQK[x]SSEETEDKK	6	0	1805.864214	0.0256	0.4100
YDKK[x]DLVR	3	0	1035.571243	0.0256	0.2050
AK[x]SAKIVR	1	0	871.560288	0.0256	0.2050
IDTIVK[x]EIQDEKEAEAAR	5	0	2057.063963	0.0256	0.4600
ANNWSK[x]FTATAALGVIHR	5	0	1956.032885	0.0256	0.4600
IK[x]ILFSDVK	1	0	1061.648429	0.0256	0.2300
LDPPILPENGDLEK[x]DEPEETDVNKYQK	13	0	3124.508674	0.0256	0.6900
VGDNTIVGAGGDISDYQQIQRLLEK[x]LEIK	24	0	3171.677402	0.0255	0.7400
LYAVKYELYSNQYYHGAGEPSLIGDK[x]LIEK	25	0	3460.755314	0.0255	0.7650
AK[x]ADYAQYYR	1	0	1247.593430	0.0255	0.2550
P[x]FGNTHNKFK	0	0	1188.603937	0.0255	0.2550
E[x]TIDNAETMK	0	0	1150.517549	0.0255	0.2550
NEEGIIEFTKTPNDTQK[x]YSNDK	16	0	2570.213522	0.0255	0.5600
M[x]SERDTALEKYK	0	0	1469.718358	0.0254	0.3050
DVVAVGNDDTGTGASSFGVARK[x]LQR	21	0	2519.272705	0.0254	0.6350
NPELFLRVGIK[x]PPK	10	0	1606.955817	0.0254	0.3550
SGVKLENVK[x]IYADLK	8	0	1675.950788	0.0253	0.3800
QEVAAQKSSEETEDK[x]K	14	0	1805.864214	0.0253	0.4050
IDELVSNNEK[x]IWKVMCK	9	0	2105.064830	0.0253	0.4300
MNSTEEIDLYNRWK[x]ALER	13	0	2267.100359	0.0253	0.4550
TAYSYFYEAYEGFTSLDDDK[x]K	19	0	2512.095710	0.0252	0.5300
NIRIHAYVK[x]VLTLSLMEELHK	8	0	2506.409261	0.0252	0.5300
RMDK[x]EMAEADLDDDEPDLGEF	3	0	2440.004526	0.0252	0.5300
K[x]SAQVILSEIEVLEAEHRPFK	0	0	2422.321891	0.0252	0.5300
QCVIANSCK[x]TAINTGGGSVAVFNK	8	0	2495.225954	0.0252	0.6050
ASLLK[x]VNMENLIVTDLGKYAEVLIETAK	4	0	3074.693573	0.0252	0.7050
MLK[x]TSPVNMMLSSDDQYIGGALLECGVLMR	2	0	3328.599622	0.0252	0.7550
SPAIIFIDELDAIGTK[x]RFDSEK	15	0	2464.284838	0.0250	0.5500
DCIVLGADTRATAGPIIADK[x]NCK	19	0	2458.230705	0.0250	0.5750
LAHLSK[x]HPKFEEILTR	5	0	1918.078772	0.0250	0.4000
IEPLKLK[x]VLVQGLER	6	0	1734.076651	0.0250	0.3750
S[x]IMEYNGGSCVAMAGK	0	0	1673.721069	0.0250	0.4000
CFGIK[x]FDIMPR	4	0	1382.683832	0.0250	0.2750
EK[x]VAFILDQVR	1	0	1316.745171	0.0250	0.2750
GDVAASILDK[x]YR	9	0	1306.688052	0.0250	0.3000
VYATMQK[x]LQK	6	0	1208.658670	0.0250	0.2500
K[x]ANWCDKR	0	0	1076.518495	0.0250	0.2000
YK[x]VNLYK	1	0	926.522509	0.0250	0.1750
K[x]LGVKPPK	0	0	865.574877	0.0250	0.2000
EAVLK[x]LK	4	0	799.516697	0.0250	0.1750
K[x]VADLKK	0	0	800.511946	0.0250	0.1750
GNQK[x]VVK	3	0	771.460247	0.0250	0.1750
K[x]DLVR	0	0	629.386026	0.0250	0.1250
LFQVEYAIEAIK[x]LGSTAIGVK	11	0	2249.267011	0.0250	0.5250
EAGFIDDILIITPASK[x]EK	15	0	1959.056365	0.0250	0.4500
FK[x]LNVYKYR	1	0	1229.692020	0.0250	0.2250
WSLERK[x]GEK	5	0	1131.603602	0.0250	0.2250
IYVTGGVSDFCPIAGMDMPK[x]LGISATALSPEEKK	19	0	3581.781793	0.0249	0.8450
YQGHIGAYLVLGGYDCK[x]GPHLFTIAAHGSSDK	16	0	3431.671936	0.0248	0.7950
K[x]QCVIANSCKTAINTGGGSVAVFNK	0	0	2623.320910	0.0248	0.6200
M[x]GQAQSGNFSNFGDGANGDNKKDQK	0	0	2614.146520	0.0248	0.6200
CTK[x]IIENEQSAEKNAYVINLK	2	0	2464.263053	0.0248	0.5200
IPDSTYEMVGGLEKQIK[x]EIK	16	0	2277.192525	0.0247	0.4950
NDGTIVIRK[x]LEETDVAK	8	0	1900.026461	0.0247	0.4200
YYK[x]DGIYDLLHACVDR	2	0	1999.946105	0.0247	0.3950
GNQK[x]VVKVDAQDFLK	3	0	1687.925637	0.0247	0.3700
ELVSK[x]ASPIAGSEGK	4	0	1471.788150	0.0247	0.3700
AVKPTDMEQFAFYK[x]	13	0	1673.812254	0.0246	0.3450
EIINRDIGK[x]VVDK	8	0	1497.851416	0.0246	0.3200
R[x]FANNDEIHPSK	0	0	1426.695258	0.0246	0.2950
IIYSDIDVDPVKPEHVGK[x]VVLK	17	0	2462.378342	0.0245	0.5400
VDK[x]PDGTMDYDSMDNIFFAK	2	0	2308.002683	0.0245	0.4900
TVQYATK[x]RSK	6	0	1180.656362	0.0245	0.2450
NEEEPTKK[x]GINIDQSSNSK	7	0	2117.023553	0.0245	0.4650
VHVTQEDFELAVAK[x]VLNKGDSGEMSLQK	13	0	3071.559603	0.0245	0.6850
IDTIVKEIQDEK[x]EAEAAR	11	0	2057.063963	0.0244	0.4400
Y[x]TVGQGYTK	0	0	1015.497414	0.0244	0.2200
EVLNK[x]GVSK	4	0	972.560345	0.0244	0.2200
IVK[x]SAKAK	2	0	843.554142	0.0244	0.1950
VHVTQEDFELAVAKVLNK[x]GDSGEMSLQK	17	0	3071.559603	0.0243	0.6800
K[x]PRRLLK	0	0	909.623554	0.0243	0.1700
EWDSK[x]LK	4	0	904.465390	0.0243	0.1700
VGIK[x]PPK	3	0	737.479921	0.0243	0.1700
NK[x]EHIMDNLEAQAIEELEGAK	1	0	2381.153176	0.0243	0.5100
QEYDLPK[x]PYLGSLAEALVSTGAVSLIK	6	0	2861.542489	0.0243	0.6550
EYLEKNWK[x]EGLSR	7	0	1650.836493	0.0242	0.3150
TGPPGPPCGGK[x]FMLKLGVK	10	0	1940.037500	0.0242	0.4600
EIKEVIELPVK[x]HPELFESLGIPQPK	10	0	2868.599943	0.0242	0.6050
KEPPVYTPPK[x]DK	9	0	1397.755400	0.0242	0.2900
WAIK[x]EK	3	0	773.443537	0.0242	0.1450
FSGEK[x]K	4	0	694.364957	0.0242	0.1450
DVAK[x]MK	3	0	690.373411	0.0242	0.1450
AASLLKVNMENLIVTDLGK[x]YAEVLIETAK	18	0	3145.730683	0.0241	0.7000
EKQNTPVLFDSK[x]EAVLK	11	0	1945.051948	0.0241	0.4100
KSGFEK[x]IDLTR	5	0	1292.708787	0.0241	0.2650
K[x]EVAEADIASK	0	0	1159.608411	0.0241	0.2650
YQKPVDTEEENDK[x]NPPPLDEGDIELLK	12	0	3124.508675	0.0241	0.6500
IEVEVYK[x]ITTGDRLILTENIK	6	0	2446.368170	0.0240	0.5050
TVQK[x]VETAVLSTTVK	3	0	1602.919156	0.0240	0.3600
VVTSK[x]LLKPR	4	0	1139.738968	0.0240	0.2400
M[x]SQAR	0	0	591.279850	0.0240	0.1200
GGLGYPEDAIGK[x]TK	11	0	1404.724827	0.0239	0.3350
LMGQINK[x]MPLLQSSVALLGQKIR	6	0	2537.454825	0.0239	0.5500
ATSAGPKQTETINWLEK[x]R	16	0	2029.059155	0.0239	0.4300
NILK[x]VDIEVAVIPSEGFR	3	0	1998.114879	0.0239	0.4300
VVDK[x]CFGIK	3	0	1064.568799	0.0239	0.2150
LAEFVNMSK[x]AYHSQYLR	8	0	2056.019935	0.0238	0.4050
GDVAASILDK[x]YRTGIATMLTR	9	0	2251.199340	0.0238	0.5000
INVK[x]FFEK	3	0	1023.575269	0.0237	0.1900
ASK[x]VLELR	2	0	914.554868	0.0237	0.1900
P[x]FGNTHNK	0	0	913.440572	0.0237	0.1900
K[x]PRR	0	0	555.360483	0.0237	0.0950
NCK[x]K	2	0	548.274037	0.0237	0.0950
EMK[x]K	2	0	534.283541	0.0237	0.0950
IDK[x]K	2	0	502.311471	0.0237	0.0950
LIK[x]K	2	0	500.368591	0.0237	0.0950
LGLGIAYQLRLAEFVNMSK[x]AYHSQYLR	18	0	3140.659196	0.0237	0.6400
LDK[x]LPVIIGSMDVDNALDLMTMK	2	0	2531.304781	0.0237	0.5450
EHFK[x]ELVSKASPIAGSEGK	3	0	2013.053008	0.0237	0.4500
KVTSK[x]LLEQEESAEK	4	0	1717.909710	0.0237	0.3550
ENWKYACK[x]ILGVVEGQFSRPAK	7	0	2579.331740	0.0236	0.5200
DK[x]SAQVILSEIEVLEAEHRPFK	1	0	2537.348830	0.0236	0.5200
YK[x]DGVILAADSRTTMGAYIANR	1	0	2385.210964	0.0236	0.5200
MK[x]SLSEQYTER	1	0	1370.649950	0.0236	0.2600
S[x]ERDTALEKYK	0	0	1338.677880	0.0236	0.2600
K[x]GYQTIELDKK	0	0	1321.724101	0.0236	0.2600
E[x]TIDNAETMKK	0	0	1278.612505	0.0236	0.2600
QHAVNERAK[x]IIDLR	8	0	1661.932452	0.0236	0.3300
YYEQK[x]IR	4	0	998.518484	0.0236	0.1650
IEEIFK[x]K	5	0	905.522175	0.0236	0.1650
KVADLK[x]K	5	0	800.511946	0.0236	0.1650
EIKIIYSDIDVDPVK[x]PEHVGK	14	0	2393.284112	0.0236	0.4950
VVDASIVSK[x]ALGNFVASVLAR	8	0	2115.205083	0.0236	0.4950
LVLDSWEPHTQGVYGTRYK[x]LHSEK	18	0	2842.440095	0.0235	0.5650
NK[x]GTMKVELYEIQLISEGQPVEGR	1	0	2717.405684	0.0235	0.5650
QDLADATVETLK[x]AIEGK	11	0	1800.946820	0.0235	0.4000
YK[x]NENLENIEDVQLRCAEAENSSDLFK	1	0	3227.503934	0.0235	0.6350
VFHPITK[x]AVILSDTKPVDKK	6	0	2235.298978	0.0235	0.4700
YYPLK[x]SMTEK	4	0	1258.626702	0.0235	0.2350
SDYYMASTYTK[x]KINVK	10	0	1910.944711	0.0234	0.3750
WIAKQILDCIVNLSEPAK[x]K	17	0	2225.224100	0.0234	0.4450
EDLTDEEK[x]AASIAVEDEKR	7	0	2147.022884	0.0234	0.4450
YVQVEQRNK[x]PDERFNTGVVNVR	8	0	2646.362518	0.0234	0.5150
EWNQNIK[x]NLSNVVEISGK	6	0	2071.069718	0.0233	0.4200
LISGK[x]LDEARELLVK	4	0	1682.992985	0.0233	0.3500
IKYEYQK[x]LK	6	0	1211.691351	0.0233	0.2100
K[x]DSESTEEK	0	0	1051.466899	0.0233	0.2100
VNLEAYLDLSITPK[x]QHAVNERAK	13	0	2608.397173	0.0233	0.5350
VRQLIIK[x]EEMMNSIQQAVAK	6	0	2328.265640	0.0233	0.4650
HGQLKQSMTSLVQHVMTYLPGIDDLK[x]TK	25	0	3167.646972	0.0232	0.6500
TNSTDEK[x]GTKK	6	0	1207.604385	0.0232	0.2550
GINIDQSSNSKDPEEEAEMMTK[x]ETTEK	21	0	3040.348747	0.0231	0.6250
EIDMTCAREASK[x]TLSK	11	0	1838.886542	0.0231	0.3700
GAIESYK[x]VVDASIVSK	6	0	1664.898420	0.0231	0.3700
EDCKSLK[x]R	6	0	1034.517826	0.0231	0.1850
IEIPLPNEVGRMEILK[x]IHLEK	15	0	2470.398029	0.0231	0.4850
TDTKTIEAITFK[x]TDNHLSSTLEK	11	0	2592.328152	0.0230	0.5300
IDPSVTMMQVEEKPDVTYGDVGGCK[x]EQIER	24	0	3409.583831	0.0230	0.6900
YRTFELAVGLTGDTTYYQLLLK[x]GGNMDSLK	21	0	3366.716821	0.0230	0.6900
K[x]VTSKLLEQEESAEK	0	0	1717.909710	0.0230	0.3450
DFLDAVQKVVK[x]GNQK	10	0	1687.925636	0.0230	0.3450
DGIQDIMPSQAK[x]ELK	11	0	1671.850090	0.0230	0.3450
M[x]SSKSSLELANNAVK	0	0	1577.808228	0.0230	0.3450
Y[x]FATLQKSKR	0	0	1240.692746	0.0230	0.2300
VLVK[x]VHPEGK	3	0	1104.665473	0.0230	0.2300
RK[x]GTK	1	0	588.370711	0.0230	0.1150
LWK[x]RSELAEMLPEDYSLIQYQR	2	0	2767.400207	0.0230	0.5050
QFPDIYGIIFLFK[x]WNSK	12	0	2115.119239	0.0229	0.3900
GGLGYPEDAIGKTK[x]LVK	13	0	1744.972250	0.0229	0.3900
IGDLCAFTDALSK[x]YEAEFRFDGLYTLICR	12	0	3443.652839	0.0229	0.6650
NK[x]ADYYTNICDR	1	0	1531.672470	0.0229	0.2750
LDSKNVQLAK[x]VTAEGGFHIYNDEEMADAVAR	9	0	3390.651259	0.0229	0.7100
GGNMDSLK[x]INFSAFQLPVVTRASDCINLVAK	7	0	3364.727003	0.0229	0.7100
CSEVRCNK[x]FFYILYFELYK	7	0	2578.238756	0.0229	0.4350
DYVIQSDLMSAARK[x]VADLK	13	0	2122.109136	0.0229	0.4350
VK[x]LEKSLLELNETQSNIQEQGVNWGK	1	0	2983.561320	0.0229	0.5950
MVTANIK[x]NIKAMDLGELETFQLLNTR	6	0	2962.561853	0.0229	0.5950
K[x]EEPKSETLENFTR	0	0	1706.847448	0.0229	0.3200
VTSK[x]LLEQEESAEK	3	0	1589.814754	0.0229	0.3200
K[x]INANEKLVGWYHTGPQLRPSDLEINNLLK	0	0	3459.862505	0.0228	0.6850
IYDSWPQSPQK[x]TQLADILSVLGMSYSNTSK	10	0	3356.659701	0.0228	0.6850
DRIDK[x]NTWNSTLETAK	4	0	1890.943464	0.0228	0.3650
LLREEIQLLQEPGSYVGEVIK[x]TMGK	20	0	2829.530877	0.0228	0.5700
STELQIGVVEDDKPFRVLSVEEIEAHLQSIAEK[x]D	32	0	3822.952546	0.0228	0.7750
GGDWERK[x]NR	6	0	1116.542400	0.0228	0.2050
NDDQLTYTYK[x]DEKVSEVLNSEDITGIQEK	9	0	3373.604748	0.0228	0.6600
D[x]KSAQVILSEIEVLEAEHRPFK	0	0	2537.348830	0.0227	0.5000
NKELISVSAASK[x]ILSNITYSYK	11	0	2428.321223	0.0227	0.5000
F[x]ANNDEIHPSK	0	0	1270.594156	0.0227	0.2500
HGGYKPTDK[x]HK	8	0	1266.646859	0.0227	0.2500
DTLSKDQELTEENVSISVIGK[x]DEK	20	0	2676.334021	0.0227	0.5450
LDRK[x]LEFPLPNEEAR	3	0	1825.968559	0.0227	0.3400
SQLFAGAAPNNHLEEWLKMILELTNHLEELK[x]K	30	0	3715.939425	0.0227	0.7250
LFKSLGSGMDQEK[x]VLNK	12	0	1893.002891	0.0226	0.3850
SNQATTSTDRQVK[x]LLFIEK	12	0	2178.164339	0.0226	0.4300
ILYVNNAK[x]SQEEAIENIKCTR	7	0	2492.269200	0.0226	0.4750
KHGQLK[x]QSMTSLVQHVMTYLPGIDDLK	5	0	3066.599298	0.0226	0.6100
FFEK[x]INVK	3	0	1023.575269	0.0225	0.1800
GSLEK[x]NWK	4	0	960.502835	0.0225	0.1800
EK[x]SLLAHK	1	0	924.539219	0.0225	0.1800
A[x]ASLLK	0	0	601.379880	0.0225	0.1350
GEVSSLFPSLISDANLMTTDQDTTGIK[x]K	26	0	2967.474541	0.0225	0.6300
EEQGDIK[x]SAQEILCNEPVETYGSFDLKEK	6	0	3355.576425	0.0224	0.6500
ASTSAKAAITGK[x]PDPWQTSLAFYYSGVGK	11	0	3001.518398	0.0224	0.6500
CEDGVILALEKVVTSKLLK[x]PR	18	0	2367.355831	0.0224	0.4700
DAYVYSIVAIARIK[x]LISGK	13	0	2079.209109	0.0224	0.4250
VLTLSLMEELHK[x]MDDRK	11	0	2057.064831	0.0224	0.3800
GAIESYK[x]VVDASIVSKALGNFVASVLAR	6	0	2863.580603	0.0223	0.6250
FCVGLQK[x]IEEIFK	6	0	1609.853723	0.0223	0.2900
V[x]NQIESQMAMAEK	0	0	1477.690428	0.0223	0.2900
EEMVMLK[x]GDEVVSLLGVSEQVQVR	6	0	2673.371607	0.0223	0.5350
TNSTDEKGTK[x]K	9	0	1207.604385	0.0223	0.2450
SLPLQIEVANDCIK[x]WAIKEK	13	0	2354.266687	0.0223	0.4450
LAEGESEEVK[x]AYMDPHRSMK	9	0	2306.067009	0.0223	0.4450
TEDDIK[x]SLQSVGQIIGEVLK	5	0	2171.168421	0.0223	0.4450
RPPVIRTTLFK[x]SELAQSK	10	0	2070.194854	0.0222	0.4000
IIYSDIDVDPVK[x]PEHVGK	11	0	2023.062511	0.0222	0.4000
EDTEAVLK[x]R	7	0	1059.555986	0.0222	0.2000
SSEETEDK[x]K	7	0	1051.466899	0.0222	0.2000
DK[x]KASLLTR	1	0	1030.613439	0.0222	0.2000
GVAIDLLEECK[x]NTACSGIIAEVKLQAAYEYFR	10	0	3630.806031	0.0222	0.7100
IDKNTWNSTLETAK[x]AK	13	0	1818.947489	0.0222	0.3550
LVETSGQIRCGSPYIIEDSK[x]K	19	0	2379.210294	0.0221	0.4650
M[x]NSTEEIDLYNRWK	0	0	1797.835501	0.0221	0.3100
AVNIAFTQDQLLK[x]R	12	0	1615.904510	0.0221	0.3100
IEPLK[x]LK	4	0	839.547996	0.0221	0.1550
SLALTK[x]K	5	0	759.485399	0.0221	0.1550
IFTIHTSK[x]MNLGEDVNLEELIQCKDDLSGAEIK	7	0	3759.869746	0.0221	0.7300
AASLLK[x]VNMENLIVTDLGKYAEVLIETAK	5	0	3145.730683	0.0221	0.6400
TELFK[x]ASTSAKAAITGKPDPWQTSLAFYYSGVGK	4	0	3619.856081	0.0221	0.7500
S[x]INFCMDMDLSACILNASKAHLDVQEK	0	0	3109.433949	0.0220	0.5950
DIK[x]VIMATNR	2	0	1159.638269	0.0220	0.2200
NIK[x]VIMATNR	2	0	1158.654253	0.0220	0.2200
LELK[x]K	3	0	629.411178	0.0220	0.1100
GEIK[x]K	3	0	573.348581	0.0220	0.1100
IKVLAQLGMQSLSPLK[x]QGMNILR	15	0	2537.454825	0.0220	0.5050
MILELTNHLEELK[x]KYINR	12	0	2256.229913	0.0219	0.3950
VHVTQEDFELAVAK[x]VLNK	13	0	2039.105042	0.0219	0.3950
ASLLK[x]VNMENLIVTDLGK	4	0	1957.091700	0.0219	0.3950
FNTGVVNVRVLIDCNK[x]FDSIDLNPAR	15	0	2975.528580	0.0219	0.5700
MVTANIKNIK[x]AMDLGELETFQLLNTR	9	0	2962.561853	0.0219	0.5700
ENEQKIK[x]TLSMEK	6	0	1576.812980	0.0219	0.2850
LNDPEDK[x]YEALSK	6	0	1520.735782	0.0219	0.2850
QTVYQISELESLLRSSHIITK[x]ELK	20	0	2814.548970	0.0219	0.5250
K[x]QLATSLR	0	0	915.550117	0.0219	0.1750
KLGVK[x]PPK	4	0	865.574877	0.0219	0.1750
ALGNFVASVLARLALTK[x]PK	16	0	1968.188317	0.0218	0.4150
YEAK[x]AIGSGSEPAKSELVK	3	0	1963.026127	0.0218	0.4150
CVVHLNDASVAAK[x]LLMKLSSQNDDK	12	0	2755.399548	0.0218	0.5450
TYEAALEVIK[x]NMGTVVDLLIENKASALL	9	0	3017.635728	0.0218	0.6100
LK[x]PLIEKGGDWERK	1	0	1667.935808	0.0218	0.3050
E[x]QKPEVDYSEKFAELQK	0	0	2067.015955	0.0218	0.3700
LENVKIYADLK[x]INEDSK	10	0	1991.057425	0.0218	0.3700
SPAIIFIDELDAIGTK[x]R	15	0	1858.019923	0.0218	0.3700
VLSNYMK[x]QEALSSKTLFTRPIPVR	6	0	2777.526069	0.0217	0.5200
TPNDTQK[x]YSNDKSIVNSM	6	0	2040.942138	0.0217	0.3900
K[x]MAIDDDINWEELAR	0	0	1817.861714	0.0217	0.3250
QSK[x]YTYDRGTTAVLK	2	0	1729.899815	0.0217	0.3250
RNAEELSSYQK[x]K	10	0	1451.736786	0.0217	0.2600
EMK[x]KDSESTEEK	2	0	1439.644921	0.0217	0.2600
SSTAAK[x]TFLEKR	5	0	1337.730248	0.0217	0.2600
SVEISALASK[x]NR	9	0	1273.698949	0.0217	0.2600
FATLQKSK[x]R	7	0	1077.629423	0.0217	0.1950
LAK[x]RMK	2	0	745.463224	0.0217	0.1300
ETTEK[x]K	4	0	734.380997	0.0217	0.1300
MK[x]DAVK	1	0	690.373411	0.0217	0.1300
VADLK[x]K	4	0	672.416990	0.0217	0.1300
K[x]RR	0	0	458.307723	0.0217	0.0650
EVIELPLKNPELFLRVGIK[x]PPK	18	0	2528.509290	0.0216	0.4750
SDYYMASTYTKK[x]INVK	11	0	1910.944711	0.0216	0.3450
ASDCINLVAK[x]CYMAVEISGASGNMGM	9	0	2748.204818	0.0215	0.5600
SLDK[x]QMVEERVLK	3	0	1573.849698	0.0215	0.2800
SYATGPYARELAAIK[x]EDTEAVLK	14	0	2495.290650	0.0215	0.4950
IYVTGGVSDFCPIAGMDMPK[x]LGISATALSPEEK	19	0	3453.686837	0.0215	0.7100
TNAIVMK[x]DIR	6	0	1159.638269	0.0215	0.2150
NKLLK[x]VTVSK	4	0	1128.722984	0.0215	0.2150
LQDGSTDMQLTLMSIVHVPYKQGLHK[x]K	25	0	3066.599298	0.0215	0.5800
RFCVGLQK[x]IEEIFK	7	0	1765.954825	0.0214	0.3000
LGVK[x]PPK	3	0	737.479921	0.0214	0.1500
LMGQINK[x]MPLLQSSVALLGQK	6	0	2268.269665	0.0214	0.4500
S[x]RQETQYKIDELVSNNEK	0	0	2180.070835	0.0214	0.3850
T[x]EVLKTNVLQSNENIVQYYTQKIQDAELAILQK	0	0	3834.041298	0.0214	0.7050
LENVK[x]IYADLK	4	0	1304.733939	0.0214	0.2350
TMLELLNQLDGFEATK[x]NIKVIMATNR	15	0	2962.561853	0.0213	0.5550
GGVHVK[x]LAHLSKHPK	5	0	1606.941898	0.0213	0.3200
TIEAITFK[x]TDNHLSSTLEK	7	0	2147.110911	0.0213	0.4050
YDKTEDDIK[x]SLQSVGQIIGEVLK	8	0	2577.353638	0.0213	0.4900
LEK[x]SLLELNETQSNIQEQGVNWGK	2	0	2756.397956	0.0213	0.5100
DTMNVDINAIK[x]KGEIR	10	0	1815.951192	0.0213	0.3400
ELEAMK[x]LLRPRK	5	0	1482.870377	0.0213	0.2550
NK[x]ISWYTK	1	0	1038.549782	0.0213	0.1700
K[x]REK	0	0	559.344165	0.0213	0.0850
K[x]GEK	0	0	460.264524	0.0213	0.0850
VSK[x]QGEIDYEALVKLTDGTNGADLR	2	0	2691.371409	0.0212	0.5300
LQMSAMYKK[x]CLTDLEDEAPAK	8	0	2441.163937	0.0212	0.4450
DIGKVVDK[x]CFGIK	7	0	1477.796212	0.0212	0.2750
G[x]VFKNVSGNVLSEIKNNWQIER	0	0	2530.329098	0.0211	0.4650
MQRIHDHLLMEEEYVQNQERLK[x]PQDER	21	0	3463.672340	0.0211	0.5700
TIEAITFKTDNHLSSTLEK[x]LSFK	18	0	2622.390357	0.0211	0.4850
LILVDDEK[x]TSWIYK	7	0	1721.923907	0.0211	0.2950
VAIK[x]KGAVEYEIYK	3	0	1609.907866	0.0211	0.2950
GYARAIHK[x]LGSTLK	7	0	1513.872820	0.0211	0.2950
MNSIVSKYTQSTNNDDPK[x]K	17	0	2169.037093	0.0211	0.4000
TMLELLNQLDGFEATK[x]NIK	15	0	2177.140100	0.0211	0.4000
DEK[x]VSEVLNSEDITGIQEK	2	0	2132.048371	0.0211	0.4000
VNENIGDELLLEQCMK[x]HSTFIITKR	15	0	2987.520717	0.0210	0.5250
DNSSDLQK[x]LLMKVALCANHADSVVK	7	0	2755.399548	0.0210	0.5250
QIGIDPPRGVLLYGPPGTGK[x]TMLVK	19	0	2606.461686	0.0210	0.5250
GMALGSANEK[x]IEASKGLIDR	9	0	2059.073086	0.0210	0.4200
TGPPGPPCGGK[x]FMLK	10	0	1542.768616	0.0210	0.3150
LIQIRVK[x]LEK	6	0	1238.807376	0.0210	0.2100
NPK[x]ADPLDER	2	0	1153.572695	0.0210	0.2100
AK[x]NPMFALSR	1	0	1133.601493	0.0210	0.2100
AIHK[x]LGSTLK	3	0	1066.649824	0.0210	0.2100
K[x]GVVALVEDK	0	0	1056.617856	0.0210	0.2100
K[x]DKPK	0	0	614.375128	0.0210	0.1050
SAK[x]AK	2	0	503.306720	0.0210	0.1050
VSTTPANSFELK[x]QYLIQREER	11	0	2508.297131	0.0210	0.4400
NK[x]ISWYTKIVDELDLR	1	0	1992.067931	0.0209	0.3350
LILVDDEK[x]TSWIYKNK	7	0	1964.061785	0.0209	0.3350
LSLFSNK[x]ENELRQAVR	6	0	1903.027465	0.0209	0.3350
HAADAIMFVNCLGDNAAVLK[x]PNSFQNNVLK	19	0	3270.627631	0.0208	0.6250
G[x]QAQSGNFSNFGDGANGDNKKDQK	0	0	2483.106041	0.0208	0.5000
CFGIK[x]FDIMPRK	4	0	1510.778788	0.0208	0.2500
LK[x]GYQTIELDKK	1	0	1434.808159	0.0208	0.2500
IEFATITK[x]DTTK	7	0	1366.734330	0.0208	0.2500
LYNK[x]FK	3	0	811.459186	0.0208	0.1250
FFEK[x]EDVQSLKLK	3	0	1609.871482	0.0208	0.2700
ALTLK[x]TGPPGPPCGGKFMLK	4	0	2069.116472	0.0207	0.4150
L[x]MTEFVDQVDDVVK	0	0	1636.801747	0.0207	0.2900
QGITEAYNQK[x]AVEK	9	0	1577.804860	0.0207	0.2900
MVCK[x]IWK	3	0	963.503367	0.0207	0.1450
VDK[x]NWSK	2	0	875.450075	0.0207	0.1450
EK[x]VLKTK	1	0	844.538158	0.0207	0.1450
K[x]INANEK	0	0	815.450075	0.0207	0.1450
YLHQSLK[x]YKEDTALR	6	0	1863.984208	0.0207	0.3100
LAVFLTLEYDPCWK[x]NYPLILYLVEGNGQTAKR	13	0	3783.969662	0.0206	0.6600
LMSK[x]VAEK	3	0	904.505142	0.0206	0.1650
LVLK[x]EVFLSFHNLVGRR	3	0	2026.183900	0.0206	0.3500
VGVILESQRAANVLAFQSTTK[x]TLALK	20	0	2757.575126	0.0206	0.5350
M[x]EQKPEVDYSEKFAELQK	0	0	2198.056433	0.0206	0.3700
QYQEVVKQGDVLLNK[x]LQK	14	0	2129.184348	0.0206	0.3700
K[x]LEGTIDYQK	0	0	1193.629146	0.0205	0.2050
CLTDLEDEAPAK[x]DILLDMSRAVNIAFTQDQLLK	11	0	3745.890482	0.0205	0.6750
PFGNTHNK[x]FKLNYKPEEEYPDLSK	7	0	2894.423777	0.0204	0.4900
TMLELLNQLDGFSSDDRVK[x]VIAATNR	18	0	2905.496614	0.0204	0.5300
IWK[x]SDEINEVLNK	2	0	1586.830346	0.0204	0.2650
DVAKMK[x]LSLFSNK	5	0	1479.811862	0.0204	0.2650
TMLELLNQLDGFDTSQRDIK[x]VIMATNR	19	0	3121.589852	0.0204	0.5500
LTK[x]VGDNTIVGAGGDISDYQQIQRLLEK	2	0	3030.598430	0.0204	0.5700
EKSLLAHK[x]GGHVVR	7	0	1529.878966	0.0204	0.2850
FQPRVHEVGDDLVIGASGFEADALALVK[x]R	27	0	3108.635484	0.0203	0.5900
FYDVERLTK[x]VGDNTIVGAGGDISDYQQIQR	8	0	3356.663540	0.0203	0.6100
MSSK[x]SSLELANNAVK	3	0	1577.808228	0.0203	0.3050
DCTAYNIYDK[x]NKEHIMDNLEAQAIEELEGAK	9	0	3624.671058	0.0203	0.6300
KLEKGQSIDDMIPAQK[x]	15	0	1799.945046	0.0203	0.3250
DECK[x]QDIMFELGLLQER	3	0	2123.002624	0.0203	0.3450
CIDMFIHK[x]SAELYKNPK	7	0	2093.043703	0.0203	0.3450
EK[x]SPAIIFIDELDAIGTK	1	0	1959.056365	0.0203	0.3650
RAVEK[x]LSVEALNSLTGEFK	4	0	2090.137066	0.0203	0.3850
YEAKAIGSGSEPAK[x]SELVK	13	0	1963.026127	0.0203	0.3850
SSK[x]SSLELANNAVKSNDIEK	2	0	2133.091236	0.0203	0.4050
VPTFANFHTPIFIAK[x]REDGMK	14	0	2418.251708	0.0202	0.4250
FAELQK[x]SLNNLNTIDIDANLEK	5	0	2502.296462	0.0202	0.4450
VKLEK[x]SLLELNETQSNIQEQGVNWGK	4	0	2983.561320	0.0202	0.5250
GAIESYKVVDASIVSK[x]ALGNFVASVLAR	15	0	2863.580603	0.0202	0.5650
LFQAEYAYK[x]AVENASTCIGIKCEDGVILALEK	8	0	3602.799885	0.0202	0.6450
TPNDTQKYSNDK[x]SIVNSM	11	0	2040.942138	0.0200	0.3600
NKMVCK[x]IWK	5	0	1205.641245	0.0200	0.1800
HSTFIITK[x]R	7	0	1101.629423	0.0200	0.1800
SLALTKK[x]DK	6	0	1002.607293	0.0200	0.1800
LAVFLTLEYDPCWKNYPLILYLVEGNGQTAK[x]R	30	0	3783.969662	0.0200	0.6400
TAINTGGGSVAVFNK[x]FAYVLYQERVTPFTIGSER	14	0	3691.899673	0.0200	0.6800
VSINFCMDMDLSACILNASKAHLDVQEK[x]DQPK	27	0	3676.735582	0.0200	0.6400
IIYSDIDVDPVKPEHVGKVVLK[x]NK	21	0	2704.516220	0.0200	0.4800
K[x]SQNVQEQLNEWGSNITELLGK	0	0	2514.271310	0.0200	0.4400
AVENASTCIGIK[x]CEDGVILALEK	11	0	2489.250437	0.0200	0.4600
NAYVINLK[x]QIAKFVVSLGER	7	0	2261.289476	0.0200	0.4000
GVMTLGFDLIK[x]RVYPYR	10	0	2027.102541	0.0200	0.3400
TLVAHAVLK[x]VGSALVGSQTK	8	0	1978.157410	0.0200	0.4000
ATAIGK[x]SSTAAKTFLEK	5	0	1722.951515	0.0200	0.3400
VIGSELVQK[x]YVGEGAR	8	0	1703.920551	0.0200	0.3200
NELEKLNFSSLK[x]MK	11	0	1679.891560	0.0200	0.2800
NELEK[x]LNFSSLKMK	4	0	1679.891560	0.0200	0.2800
YVQVEQRNK[x]PDER	8	0	1659.832802	0.0200	0.2600
VK[x]AMEVDEKPTER	1	0	1530.771118	0.0200	0.2600
DIGK[x]VVDKCFGIK	3	0	1477.796212	0.0200	0.2600
IDRPAQVISFK[x]K	10	0	1400.813914	0.0200	0.2400
GGVHVK[x]LAHLSK	5	0	1244.735277	0.0200	0.2400
TK[x]DAVVLGVEK	1	0	1157.665530	0.0200	0.2200
NK[x]LLKVTVSK	1	0	1128.722984	0.0200	0.2000
K[x]DWNACKK	0	0	1048.512348	0.0200	0.1600
QSK[x]ATR	2	0	689.382001	0.0200	0.1200
NEEK[x]K	3	0	646.328572	0.0200	0.1000
KDQK[x]K	3	0	645.380940	0.0200	0.1000
K[x]IDK	0	0	502.311471	0.0200	0.0800
GGHVVRFPLGNVWGLPMTNASHLGYQHLCTGK[x]K	31	0	3630.845093	0.0198	0.6550
IYEFIDQLWPEISDDVTK[x]IEVMYEDHSFPER	17	0	3842.802387	0.0198	0.6150
LGIDPPKGIMLYGPPGTGK[x]TLCAR	18	0	2511.334048	0.0198	0.4750
GQAQSGNFSNFGDGANGDNKK[x]DQK	20	0	2483.106041	0.0198	0.4750
ERAEAGLALSLIVK[x]ALSIEGDDK	13	0	2397.311385	0.0198	0.4550
QLEMLDLQEGFIK[x]EDCK	12	0	2094.996478	0.0197	0.3350
QNTPVLFDSKEAVLK[x]LK	14	0	1929.093418	0.0197	0.3350
GYQTIELDK[x]KLDVAK	8	0	1719.940617	0.0197	0.2950
ILSGEQTVK[x]YDREFLYAHNNTDMLILNR	8	0	3352.687252	0.0196	0.5500
GYSKPNERATK[x]QSK	10	0	1592.826990	0.0196	0.2750
LNVYK[x]YRTFELAVGLTGDTTYYQLLLK	4	0	3181.706188	0.0196	0.5300
K[x]HGQLKQSMTSLVQHVMTYLPGIDDLK	0	0	3066.599298	0.0196	0.5300
FLLDDFDQQEHIQK[x]SETMKYYLPK	13	0	3015.468672	0.0196	0.4700
LDPPILPENGDLEK[x]DEPEETDVNK	13	0	2705.291825	0.0196	0.4700
ILSGEQTVK[x]YDR	8	0	1407.735725	0.0196	0.2350
K[x]TAGEDAVTLVK	0	0	1230.681905	0.0196	0.2350
K[x]FDQLTQALNVAIRLDDMSLIK	0	0	2531.378019	0.0195	0.4300
LLK[x]LEEAMKITTDAFTSAGER	2	0	2323.209235	0.0195	0.4100
K[x]TLVAHAVLK	0	0	1078.686208	0.0195	0.1950
LAAPQLVQMFIGDGAK[x]LVR	15	0	2026.139651	0.0195	0.3700
LDPAGFYIGYKATSAGPK[x]QTETINWLEK	17	0	3097.575909	0.0195	0.5450
IDK[x]KTTEEK	2	0	1090.586949	0.0194	0.1750
M[x]SSKDISSK	0	0	981.480047	0.0194	0.1750
NSTEEIDLYNRWK[x]ALER	12	0	2136.059881	0.0194	0.3300
M[x]SIMEYNGGSCVAMAGK	0	0	1804.761547	0.0194	0.3300
VHEVGDDLVIGASGFEADALALVK[x]R	23	0	2580.354642	0.0194	0.4850
KDGIQDIMPSQAK[x]ELK	12	0	1799.945046	0.0194	0.3100
VATEK[x]DFLDAVQKVVK	4	0	1788.998462	0.0194	0.3100
KANWCDK[x]R	6	0	1076.518495	0.0194	0.1550
FDIMPRK[x]K	6	0	1033.574220	0.0194	0.1550
QDRGK[x]LVR	4	0	970.567161	0.0194	0.1550
LFQVEYAIEAIK[x]LGSTAIGVKTK	11	0	2478.409640	0.0193	0.4450
TESYYSNAVELNLLLISPTK[x]ENAETAICR	19	0	3298.638965	0.0193	0.5600
KTLVAHAVLK[x]VGSALVGSQTK	9	0	2106.252365	0.0193	0.4050
IK[x]YEYQK	1	0	970.512337	0.0193	0.1350
LALTK[x]PK	4	0	769.506134	0.0193	0.1350
GTCAGEVFMALK[x]GMALGSANEKIEASK	11	0	2769.349823	0.0193	0.5200
LGDNNIADWPQVEYLVGK[x]NR	17	0	2300.154836	0.0192	0.3850
GVVALVEDK[x]TKSVALGGITK	8	0	1984.156741	0.0192	0.3850
TLLARACAAQSNATFLK[x]LAAPQLVQMFIGDGAK	16	0	3474.847780	0.0192	0.6350
LDEARELLVK[x]ASK	9	0	1470.840518	0.0192	0.2500
TLADVEVNHLK[x]CDQFLVAHYRYYVR	10	0	3108.560213	0.0192	0.4800
QLIIK[x]EEMMNSIQQAVAK	4	0	2073.096129	0.0192	0.3450
K[x]AIPLALGLLSASNPQMR	0	0	1879.071243	0.0192	0.3450
TLSK[x]WRDATDDK	3	0	1434.710239	0.0192	0.2300
K[x]AMVNIDTIDNK	0	0	1360.701983	0.0192	0.2300
D[x]YDLVR	0	0	779.381332	0.0192	0.1150
M[x]TEVLK	0	0	719.388726	0.0192	0.1150
SAK[x]GTK	2	0	590.338744	0.0192	0.1150
GSYRPYTAK[x]AENIDLEEFIDGNADGLCVIVEGSSK	8	0	3816.815071	0.0191	0.6700
V[x]GVFKNVSGNVLSEIKNNWQIER	0	0	2629.397507	0.0191	0.4400
IMSLYSSRGTLK[x]VHTIR	11	0	1961.087952	0.0191	0.3250
IHAYVKVLTLSLMEELHK[x]MDDR	17	0	2640.376636	0.0191	0.4200
MPIDFK[x]GFICK	5	0	1354.677686	0.0191	0.2100
M[x]PFGNTHNKFK	0	0	1319.644415	0.0191	0.2100
IK[x]ILFSDVKAMTTGLR	1	0	1792.027986	0.0191	0.3050
GQYSTVGK[x]VAVGQQYR	7	0	1739.895399	0.0191	0.3050
ALTLKTGPPGPPCGGK[x]FMLK	15	0	2069.116472	0.0190	0.3800
VELAK[x]QNLFVPTSDK	4	0	1687.914404	0.0190	0.2850
LEKGQSIDDMIPAQK[x]	14	0	1671.850090	0.0190	0.2850
EDALFK[x]NEEK	5	0	1221.587675	0.0190	0.1900
SAPVSDCLSK[x]YPLLSSSCGSQSLK	9	0	2570.235514	0.0190	0.4550
LLKVTVSK[x]GVAIDLLEECK	7	0	2114.201970	0.0189	0.3600
IAMVDNHVCLAFAGLNADARILIDK[x]AR	24	0	2966.558104	0.0189	0.5100
NHASIDK[x]MK	6	0	1042.522913	0.0189	0.1700
QGEIDYEALVK[x]LTDGTNGADLRNVVTEAGFIAIK	10	0	3619.873183	0.0188	0.6400
TLLARAVAHHTDCK[x]FIR	13	0	2008.078783	0.0188	0.3200
VDDLLTTQAEAK[x]GAGFLLFMLNALR	11	0	2706.441342	0.0188	0.4700
LFQAEYAYKAVENASTCIGIK[x]CEDGVILALEK	20	0	3602.799885	0.0188	0.6000
TAGEDAVTLVK[x]GGVALQAAIVENVIYVNLTSK	10	0	3242.776049	0.0188	0.6000
DGIYDLLHACVDRIK[x]YEYQK	14	0	2498.226278	0.0188	0.3750
SELQDK[x]SSQQGVEGVLIILK	5	0	2170.184405	0.0188	0.3750
K[x]IEFPSYR	0	0	1038.549782	0.0188	0.1500
DSEALK[x]TR	5	0	918.477013	0.0188	0.1500
K[x]LAR	0	0	486.327789	0.0188	0.0750
K[x]SGR	0	0	446.260107	0.0188	0.0750
A[x]SLLKVNMENLIVTDLGKYAEVLIETAK	0	0	3074.693573	0.0187	0.5250
AVAHHTDCK[x]FIR	8	0	1453.724781	0.0187	0.2250
IDDHIGIAIAGLAPDARVLSNYMK[x]QEALSSK	23	0	3295.723301	0.0187	0.5800
WK[x]VETQEAAVVDYPDRYYK	1	0	2359.148355	0.0187	0.3550
TGPPGPPCGGKFMLK[x]LGVK	14	0	1940.037500	0.0187	0.3550
IQYVGKQDPK[x]K	9	0	1302.729522	0.0186	0.2050
ASK[x]GSNDDEMK	2	0	1180.502961	0.0186	0.2050
GSQVSEFIDTESFAPTITVQSK[x]LSNRDAR	21	0	3182.584233	0.0186	0.5400
MPFGNTHNK[x]FKLNYKPEEEYPDLSK	8	0	3025.464255	0.0186	0.4650
KPYQVNILLAGYETNLGK[x]PELFWLDYLATCVR	17	0	3783.969662	0.0186	0.5950
HELVAMERQEYDLPK[x]PYLGSLAEALVSTGAVSLIK	14	0	3827.017728	0.0186	0.6500
LGDNNIADWPQVEYLVGK[x]NRR	17	0	2456.255938	0.0186	0.3900
VK[x]EDMVDQESTDNNGVQVESR	1	0	2378.065484	0.0186	0.3900
AVEK[x]LMSRRPPVIR	3	0	1650.971479	0.0186	0.2600
NRTMVEVIPYFAEDLLVLK[x]TDELK	18	0	2835.509082	0.0185	0.4450
MVCKIWK[x]SDEINEVLNK	6	0	2105.064830	0.0185	0.3150
RGERPSCPTGYHLK[x]SIR	13	0	2013.032561	0.0185	0.3150
ELFDCLK[x]IMR	6	0	1323.667849	0.0185	0.1850
IEASK[x]GLIDR	4	0	1100.618917	0.0185	0.1850
LGDK[x]GPAAAR	3	0	954.524630	0.0185	0.1850
K[x]ENLLSTLIYTLNLSYDNASYSDLIIKAQETLR	0	0	3802.003854	0.0185	0.6100
LQDGSTDMQLTLMSIVHVPYK[x]QGLHK	20	0	2938.504342	0.0185	0.4800
FFEKEDVQSLK[x]LK	10	0	1609.871482	0.0185	0.2400
LRK[x]EVAEADIASK	2	0	1428.793571	0.0185	0.2400
Q[x]IAIVVNQNWYCANTK	0	0	1920.951525	0.0184	0.2950
Q[x]YTVGQGYTKAAWFEK	0	0	1875.915465	0.0184	0.2950
K[x]DSESTEEKEAQAVQR	0	0	1833.870361	0.0184	0.2950
SSSDMAYTSMFK[x]GNQK	11	0	1780.775938	0.0184	0.2950
MDDKMLLTEVHLLESK[x]VYHAIR	15	0	2640.376636	0.0184	0.4050
VVDKCFGIK[x]FDIMPR	8	0	1823.942544	0.0183	0.2750
DYGK[x]FLSAMHDLPVR	3	0	1747.871494	0.0183	0.2750
IEVNIHRK[x]R	7	0	1163.688664	0.0183	0.1650
MSSK[x]DISSK	3	0	981.480047	0.0183	0.1650
M[x]TMVYSDNTSIITSAGGLMALLDEQER	0	0	2945.381905	0.0183	0.4950
LFQAEYAYK[x]AVENASTCIGIK	8	0	2375.183021	0.0183	0.3850
VMK[x]EDNLILRTR	2	0	1486.828906	0.0183	0.2200
HK[x]TPDK	1	0	724.386752	0.0183	0.1100
EDWEKYQK[x]PVDTEEENDKNPPPLDEGDIELLK	7	0	3811.795051	0.0183	0.5850
QNTPVLFDSK[x]EAVLKLK	9	0	1929.093418	0.0182	0.3100
HNDLAQLVQQSRPLMANFSK[x]AK	19	0	2495.306589	0.0182	0.4000
IQYVGK[x]QDPKK	5	0	1302.729522	0.0182	0.2000
MGTGMMGDQPLVDNSECVYISSLALLK[x]MLR	26	0	3328.599622	0.0182	0.5450
NK[x]ESGLISATASIGLLQLWNVDMGLSLLDK	1	0	3185.700445	0.0182	0.5450
SGNLPDADNSKSDISK[x]SSM	15	0	1951.879206	0.0182	0.3450
INVK[x]KSYDYSATMYTR	3	0	1938.950858	0.0181	0.2900
ATREPNK[x]GSYRPYTAK	6	0	1837.943407	0.0181	0.2900
EK[x]TSNNTNRTNSTDEK	1	0	1837.840123	0.0181	0.2900
DQKKDK[x]PK	5	0	985.555594	0.0181	0.1450
TQLADILSVLGMSYSNTSKHESLK[x]YR	23	0	2940.501366	0.0181	0.4700
SAK[x]AKNPMFALSR	2	0	1419.765584	0.0181	0.2350
MCSPSATLTHRTMTEK[x]AR	15	0	2076.986596	0.0181	0.3250
SLADFEKALQDYK[x]PELASDPIIR	12	0	2618.359059	0.0180	0.4150
VVDASIVSK[x]ALGNFVASVLARLALTKPK	8	0	2866.700654	0.0180	0.5050
AALIHDCEGIGTDLSFSIAK[x]SSELPEVHLSMTR	19	0	3583.764896	0.0180	0.5950
I[x]AIVVNQNWYCANTK	0	0	1792.892954	0.0180	0.2700
TITDGK[x]IYVEVERAR	5	0	1748.942012	0.0180	0.2700
DREISYPFK[x]R	8	0	1309.677823	0.0180	0.1800
LILTENIK[x]TK	7	0	1171.717563	0.0180	0.1800
K[x]WRLR	0	0	757.471088	0.0180	0.0900
E[x]IINR	0	0	643.365291	0.0180	0.0900
TDLNHENLK[x]GGDDLDPNYVLSSRVR	8	0	2826.389513	0.0180	0.4500
VEYAPSNEIDTFELQGCSLK[x]DQIGEEK	19	0	3098.438882	0.0180	0.4850
RMPIDFK[x]GFICK	6	0	1510.778788	0.0179	0.2150
K[x]GINIDQSSNSK	0	0	1289.657479	0.0179	0.2150
GGPVDEIQELTLELNFPHLLIGPVIRTTSK[x]VSIAK	29	0	3784.113676	0.0179	0.6250
AVAASLGVNFLK[x]VVSSAIVDK	11	0	2087.198937	0.0179	0.3750
NNSWAK[x]SWSNLDLR	5	0	1689.822239	0.0179	0.2500
GEVSSLFPSLISDANLMTTDQDTTGIKK[x]FR	27	0	3270.644052	0.0178	0.5350
SFGSGITVLGNIYCMQGGEPK[x]SAPVSDCLSK	20	0	3258.535765	0.0177	0.5500
IDRPAQVISFKK[x]SQNVQEQLNEWGSNITELLGK	11	0	3768.979705	0.0177	0.5850
N[x]STEEIDLYNRWK	0	0	1666.795023	0.0177	0.2300
SGFEK[x]IDLTRIVK	4	0	1504.861253	0.0177	0.2300
FMALGLALLFNGK[x]QDLADATVETLKAIEGK	12	0	3176.715368	0.0177	0.5300
INVKFFEK[x]EDVQSLK	7	0	1822.982813	0.0177	0.2650
Q[x]LMTEFVDQVDDVVK	0	0	1764.860319	0.0177	0.2650
QEALSSK[x]TLFTRPIPVR	6	0	1942.099899	0.0176	0.3000
DSESTEEK[x]EAQAVQRAR	7	0	1932.913617	0.0176	0.3000
SPPQISQWDYK[x]YPLVTHFR	10	0	2361.190494	0.0176	0.3350
MPGTLLPGPGK[x]GYIGDPIK	10	0	1910.033463	0.0176	0.3350
HKTDLNHENLK[x]GGDDLDPNYVLSSR	10	0	2836.373864	0.0176	0.4400
ELQPFIVQMAEQALDIEK[x]ISYGDSGLR	17	0	3049.542893	0.0176	0.4750
A[x]ASLLKVNMENLIVTDLGKYAEVLIETAK	0	0	3145.730683	0.0176	0.5100
LK[x]GDLFSVGSGSTFAYGVLDSGYRWDLSK	1	0	3124.550422	0.0176	0.5100
EDWEK[x]YQKPVDTEEENDKNPPPLDEGDIELLK	4	0	3811.795051	0.0175	0.5600
GEVSSLFPSLISDANLMTTDQDTTGIK[x]KFR	26	0	3270.644052	0.0175	0.5250
SLGSGMDQEK[x]VLNKEHLEADFVTQVAVR	9	0	3099.565749	0.0175	0.4900
EMFGYAK[x]EHEPCVIFMDEIDAIGGRR	6	0	3069.414541	0.0175	0.4550
QGDTK[x]INHEHFMDGILEVQMRK	4	0	2625.279050	0.0175	0.3850
GIESEAYESVLDLAK[x]ICDVR	14	0	2266.115004	0.0175	0.3500
TVLQDVEANIAALMQATK[x]QR	17	0	2199.168042	0.0175	0.3500
NVSGNVLSEIK[x]NNWQIER	10	0	2099.075864	0.0175	0.3150
WK[x]VETQEAAVVDYPDR	1	0	1904.926754	0.0175	0.2800
VPTFANFHTPIFIAK[x]R	14	0	1858.025287	0.0175	0.2800
DTMNVDINAIKK[x]GEIR	11	0	1815.951192	0.0175	0.2800
KLFK[x]SLGSGMDQEK	3	0	1566.807502	0.0175	0.2450
AHLDVQEK[x]DQPK	7	0	1406.715325	0.0175	0.2100
AEAK[x]DVAKMK	3	0	1089.585175	0.0175	0.1750
K[x]ILGVAAEDK	0	0	1042.602207	0.0175	0.1750
KSLK[x]DECK	3	0	1006.511679	0.0175	0.1400
SSCK[x]IVFR	3	0	995.522185	0.0175	0.1400
EASK[x]TLSK	3	0	862.475953	0.0175	0.1400
DK[x]KDQK	1	0	760.407879	0.0175	0.1050
NK[x]TDTK	1	0	705.365683	0.0175	0.1050
NK[x]VLVK	1	0	699.464272	0.0175	0.1050
ATK[x]QSK	2	0	661.375854	0.0175	0.1050
F[x]MTR	0	0	553.268226	0.0175	0.0700
K[x]LQR	0	0	543.349250	0.0175	0.0700
S[x]QAR	0	0	460.239372	0.0175	0.0700
SVCVEAGMIALRQGDTK[x]INHEHFMDGILEVQMR	16	0	3783.831543	0.0174	0.5750
LAPGLPSVSAMLK[x]FLLDDFDQQEHIQK	12	0	3039.573800	0.0174	0.4700
VHPEGKYVVDISPDIDIKEIK[x]PNIR	20	0	2873.564954	0.0174	0.4350
AASLLK[x]VNMENLIVTDLGK	5	0	2028.128811	0.0174	0.3300
GGLGYPEDAIGK[x]TKLVK	11	0	1744.972250	0.0174	0.2950
QALETK[x]LISLYYDNSSYTDAINLINTLLSELK	5	0	3645.902751	0.0173	0.5550
SNPVFAENDEKGEK[x]R	13	0	1718.822295	0.0173	0.2600
V[x]PTFANFHTPIFIAK	0	0	1701.924185	0.0173	0.2600
DFLDAVQK[x]VVKGNQK	7	0	1687.925636	0.0173	0.2600
AHLDVQEK[x]DQPKK	7	0	1534.810280	0.0173	0.2250
IVRTLIDK[x]FSGEK	7	0	1504.861253	0.0173	0.2250
ITAFLLADSK[x]SQK	9	0	1420.792510	0.0173	0.2250
VDTILLFMPMDESLK[x]VFQALTTIR	14	0	2780.485512	0.0173	0.4150
ELLVKASK[x]IIDHIDYVESLIHSSYYSVSADYYK	7	0	3847.955846	0.0173	0.5700
MGTGMMGDQPLVDNSECVYISSLALLK[x]MLRHGR	26	0	3678.781091	0.0173	0.5700
ENWK[x]YACKILGVVEGQFSRPAK	3	0	2579.331740	0.0173	0.3800
ELK[x]KEEMVMLK	2	0	1376.740675	0.0173	0.1900
LTHEK[x]STMLEK	4	0	1315.680522	0.0173	0.1900
ETLIFK[x]CIDMFIHKSAELYK	5	0	2485.274807	0.0172	0.3450
ELFDCLK[x]IMRDVITELPDAK	6	0	2405.233337	0.0172	0.3450
VYQTEPAGIYNAWK[x]ATAIGR	13	0	2208.132649	0.0172	0.3450
LVRQLFNAAEEHSPSIVFIDEIDAIGTK[x]R	27	0	3267.725019	0.0172	0.5000
MNSIVSK[x]YTQSTNNDDPK	6	0	2040.942138	0.0172	0.3100
YAVISGAISLDRVDVK[x]TK	15	0	1934.083580	0.0172	0.3100
LK[x]YYEQKIR	1	0	1239.697497	0.0172	0.1550
SAELYKNPK[x]ADPLDER	8	0	1844.926754	0.0172	0.2750
SGNLPDADNSK[x]SDISK	10	0	1646.774679	0.0172	0.2750
DGMERK[x]FFAIDTANPIPVFTH	5	0	2405.183691	0.0171	0.3600
WSELRK[x]R	5	0	973.545700	0.0171	0.1200
AK[x]YASQK	1	0	794.428614	0.0171	0.1200
IHSRK[x]MAIDDDINWEELAR	4	0	2311.137804	0.0171	0.3250
NEEEPTK[x]KGINIDQSSNSK	6	0	2117.023553	0.0171	0.3250
VYYYLGEYDEALLFALSSGPKFLHDK[x]NSDYK	25	0	3644.771355	0.0171	0.5300
TQLADILSVLGMSYSNTSK[x]HESLK	18	0	2621.336941	0.0171	0.4100
SVGLPTNAYFAIDEIEDDGSK[x]SSR	20	0	2570.213522	0.0171	0.4100
M[x]NSTEEIDLYNR	0	0	1483.661239	0.0171	0.2050
NAYVINLK[x]QIAK	7	0	1373.803016	0.0171	0.2050
K[x]QLLIDGANVLR	0	0	1338.798265	0.0171	0.2050
M[x]TDKYAFSLTTFSPNGK	0	0	1906.913413	0.0171	0.2900
LNCVIDRVNGVVFTNRPDEK[x]NR	19	0	2614.339673	0.0170	0.3750
FK[x]ELQPFIVQMAEQALDIEK	1	0	2376.239807	0.0170	0.3400
K[x]HFEQVINEK	0	0	1270.666925	0.0170	0.1700
VMCKNK[x]TDTK	5	0	1223.600166	0.0170	0.1700
DTTKNK[x]MVCK	5	0	1223.600166	0.0170	0.1700
FRK[x]LGVKPPK	2	0	1168.744388	0.0170	0.1700
K[x]VPDK	0	0	585.348581	0.0170	0.0850
VSTK[x]K	3	0	561.348581	0.0170	0.0850
LVK[x]GR	2	0	571.380549	0.0170	0.0850
K[x]VTSK	0	0	561.348581	0.0170	0.0850
VAIK[x]K	3	0	557.390052	0.0170	0.0850
AK[x]SAK	1	0	503.306720	0.0170	0.0850
DLGQVLNK[x]YVQVEQR	7	0	1787.952910	0.0170	0.2550
ALTCK[x]MPGTLLPGPGKGYIGDPIK	4	0	2483.327901	0.0169	0.4050
NWK[x]EGLSR	2	0	988.508981	0.0169	0.1350
I[x]INRDIGK	0	0	927.550117	0.0169	0.1350
SRGVILQSDIEEAYARAVK[x]PTDMEQFAFYK	18	0	3461.728779	0.0168	0.5050
LLFIEK[x]AEIINSLNLNNDLTDK	5	0	2529.368896	0.0168	0.3700
TGQK[x]MLMNMDK	3	0	1295.603535	0.0168	0.1850
GSDAAPQASK[x]K	9	0	1058.535585	0.0168	0.1850
VHPEGK[x]YVVDISPDIDIKEIKPNIR	5	0	2873.564954	0.0168	0.4200
AAWFEK[x]GSQVSEFIDTESFAPTITVQSK	5	0	3102.518455	0.0168	0.4700
VDAQDFLK[x]VAETRR	7	0	1646.873938	0.0168	0.2350
KNVPK[x]LQNVSNFQK	4	0	1642.915408	0.0168	0.2350
VLNKGDSGEMSLQK[x]LFK	13	0	1893.002891	0.0168	0.2850
VSPTGQITSTSARSGK[x]K	15	0	1703.916525	0.0168	0.2850
GIKGIESEAYESVLDLAK[x]ICDVR	17	0	2564.315479	0.0167	0.3850
VLVDMESMLVPKPLINK[x]IYDQLNSRLVAR	16	0	3353.856558	0.0167	0.4850
GVIALYFPLVNSNPQRSTELFK[x]NEEEPTK	21	0	3319.708701	0.0167	0.4850
VHEVGDDLVIGASGFEADALALVK[x]RIQQR	23	0	3105.656945	0.0167	0.4850
NYPLILYLVEGNGQTAK[x]R	16	0	2048.105376	0.0167	0.3000
AVEK[x]LSVEALNSLTGEFK	3	0	1934.035964	0.0167	0.3000
TNNLDLEHKHK[x]TPDK	10	0	1788.911774	0.0167	0.2500
VISMEK[x]GGNMKEVFR	5	0	1723.874862	0.0167	0.2500
SDYYMASTYTK[x]K	10	0	1456.654367	0.0167	0.2000
GK[x]YYPLKSMTEK	1	0	1443.743119	0.0167	0.2000
NFGRDLK[x]LK	6	0	1089.629423	0.0167	0.1500
IVK[x]SAK	2	0	644.422076	0.0167	0.1000
D[x]DGLEDDMPALADEEFEKMDRR	0	0	2596.105628	0.0166	0.3650
TLSK[x]ESARATIDECMR	3	0	1866.892688	0.0166	0.2650
TSETNDRNSTNNTK[x]ER	13	0	1865.846269	0.0166	0.2650
K[x]TQIAGGHDIIGPFHVITRVIDGSRPVNR	0	0	3152.731777	0.0166	0.4800
K[x]VPDKLIDASTVK	0	0	1412.823808	0.0165	0.2150
TVLQDVEANIAALMQATK[x]QRDPR	17	0	2567.348842	0.0165	0.3800
LFQVEYAIEAIKLGSTAIGVK[x]TK	20	0	2478.409640	0.0165	0.3800
ALSIEGDDKVNENIGDELLLEQCMK[x]HSTFIITK	24	0	3759.869747	0.0165	0.5450
LEIK[x]EGNYGDGYALQPSYIHEYLSKVLYAR	3	0	3488.761460	0.0165	0.4950
TLIDK[x]FSGEK	4	0	1136.607685	0.0165	0.1650
VVLK[x]NKGTMK	3	0	1116.668841	0.0165	0.1650
DISSKSPSGNDALNDK[x]K	15	0	1774.869635	0.0165	0.2800
VMDSLEPTGEIYGKVLVDMESMLVPK[x]PLINK	25	0	3444.795657	0.0165	0.5100
ELFDPIISDRHGGYKPTDK[x]HK	18	0	2452.249792	0.0164	0.3450
MSSKSSLELANNAVK[x]SNDIEK	14	0	2264.131715	0.0164	0.3450
LK[x]PQDERTQEERNR	1	0	1797.908083	0.0164	0.2300
ERDCTAYNIYDK[x]NK	11	0	1788.810014	0.0164	0.2300
SSCK[x]IVFRSELQDK	3	0	1695.861321	0.0164	0.2300
RVATEK[x]DFLDAVQK	5	0	1618.867791	0.0164	0.2300
EK[x]ASFAR	1	0	807.423863	0.0164	0.1150
LK[x]VELAK	1	0	799.516697	0.0164	0.1150
WDLSRDSLTVGAFFVYGSSSLYGDGGK[x]LR	26	0	3152.556569	0.0164	0.4750
LVPYLTK[x]LESK	6	0	1289.759425	0.0164	0.1800
GSNDDEMK[x]IDK	7	0	1250.544822	0.0164	0.1800
YGLQGPTWLVHK[x]ENAINKK	11	0	2195.185017	0.0163	0.3100
VIGSELVQK[x]YVGEGARMVR	8	0	2090.130540	0.0163	0.3100
LAPGLPSVSAMLKFLLDDFDQQEHIQK[x]SETMK	26	0	3615.831520	0.0162	0.5200
M[x]FMTRSEYDRGVNTFSPEGR	0	0	2379.073490	0.0162	0.3250
TLALKYPGGGPGK[x]TAILPVK	12	0	1980.177084	0.0162	0.3250
L[x]KGYQTIELDKK	0	0	1434.808159	0.0162	0.1950
DNSSDLQK[x]LLMK	7	0	1390.712547	0.0162	0.1950
QIAK[x]FVVSLGER	3	0	1345.771718	0.0162	0.1950
SLLAHK[x]GGHVVR	5	0	1272.741423	0.0162	0.1950
FMLK[x]LGVK	3	0	934.567348	0.0162	0.1300
CIK[x]R	2	0	575.321319	0.0162	0.0650
HNDLAQLVQQSRPLMANFSKAK[x]SAK	21	0	2781.470679	0.0162	0.4050
HNDLAQLVQQSRPLMANFSK[x]AKSAK	19	0	2781.470679	0.0162	0.4050
GLATMGMGYLGSTGK[x]TYNLISSYIK	14	0	2625.318122	0.0162	0.4050
RFK[x]ELQPFIVQMAEQALDIEK	2	0	2532.340909	0.0162	0.3400
EKASK[x]GSNDDEMK	4	0	1437.640504	0.0162	0.2100
ELISVSAASK[x]ILSNITYSYKGYGLSMGTMLAGTGK	9	0	3610.862484	0.0161	0.5650
GTMK[x]VELYEIQLISEGQPVEGR	3	0	2475.267806	0.0161	0.3550
SVQPTAK[x]TVQKVETAVLSTTVK	6	0	2314.310659	0.0161	0.3550
EAEAAKDEQIEK[x]IDTVIK	11	0	2029.057817	0.0161	0.2900
TSASIDFDSNFLNSMIK[x]K	16	0	2016.982547	0.0161	0.2900
NK[x]LTNDETR	1	0	1089.541397	0.0161	0.1450
GFICK[x]VVDK	4	0	1064.568799	0.0161	0.1450
LDPAGFYIGYK[x]ATSAGPKQTETINWLEK	10	0	3097.575909	0.0161	0.4500
ISWYTK[x]IVDELDLR	5	0	1749.930053	0.0161	0.2250
KEEMVMLK[x]GDEVVSLLGVSEQVQVR	7	0	2801.466563	0.0160	0.4000
YTVGQGYTK[x]AAWFEK	8	0	1747.856893	0.0160	0.2400
GYQTIELDKK[x]LDVAK	9	0	1719.940617	0.0160	0.2400
SNPVFAENDEK[x]GEKR	10	0	1718.822295	0.0160	0.2400
GYQTIELDK[x]K	8	0	1193.629146	0.0160	0.1600
DLVK[x]K	3	0	601.379880	0.0160	0.0800
GK[x]LVR	1	0	571.380549	0.0160	0.0800
EK[x]ASK	1	0	561.312197	0.0160	0.0800
LDSK[x]NVQLAKVTAEGGFHIYNDEEMADAVAR	3	0	3390.651259	0.0160	0.4950
MSSK[x]SSLELANNAVKSNDIEK	3	0	2264.131715	0.0160	0.3350
VVGSELIQK[x]YLGDGPR	8	0	1729.936200	0.0159	0.2550
IIENEQSAEK[x]NAYVINLKQIAK	9	0	2515.364479	0.0159	0.3500
DWNACKK[x]ELLK	6	0	1403.723052	0.0159	0.1750
EDALFK[x]NEEKK	5	0	1349.682631	0.0159	0.1750
AIDLYK[x]EVLNK	5	0	1304.733939	0.0159	0.1750
YEISGVLFSCDVNVQEIAFTRFAASK[x]EK	25	0	3207.590900	0.0159	0.4450
VGQAVDVVGQAGRPK[x]VITGWVTHTTPVLLHHNER	14	0	3670.980652	0.0159	0.5400
SNDIEK[x]AIDLYKEVLNK	5	0	1991.057425	0.0159	0.2700
QNLFVPTSDKEK[x]ASFAR	11	0	1937.000583	0.0159	0.2700
AANVLAFQSTTK[x]TLALK	11	0	1776.014446	0.0159	0.2700
LQKDLGQVLNK[x]YVQVEQR	10	0	2157.190495	0.0158	0.2850
GIK[x]GIESEAYESVLDLAK	2	0	1921.004331	0.0158	0.2850
ATDDDRWK[x]TLSK	7	0	1434.710239	0.0158	0.1900
NK[x]YAIQLPLPPK	1	0	1380.812854	0.0158	0.1900
NKVLVK[x]VHPEGK	5	0	1346.803351	0.0158	0.1900
MQK[x]LLR	2	0	787.473787	0.0158	0.0950
VMCK[x]NK	3	0	778.382925	0.0158	0.0950
ELQPFIVQMAEQALDIEK[x]ISYGDSGLRTEPK	17	0	3504.780869	0.0158	0.4900
DAFALAKEK[x]SPAIIFIDELDAIGTK	8	0	2675.442056	0.0158	0.3950
RVHVTQEDFELAVAK[x]VLNK	14	0	2195.206144	0.0158	0.3000
IVMTANK[x]IVQMIGEQATLDLLFGNDR	6	0	2889.509094	0.0158	0.4100
LVPYLTKLESK[x]QR	10	0	1573.919099	0.0158	0.2050
MEILK[x]IHLEKVSK	4	0	1566.916655	0.0158	0.2050
EIK[x]QIKVMDSLEPTGEIYGK	2	0	2277.192525	0.0158	0.3150
EFEIIK[x]GVLCQFRR	5	0	1793.960971	0.0157	0.2200
ENAINK[x]K	5	0	815.450075	0.0157	0.1100
SLLELNETQSNIQEQGVNWGK[x]K	20	0	2514.271310	0.0157	0.3450
EVIELPVK[x]HPELFESLGIPQPK	7	0	2498.378342	0.0157	0.3450
GTCAGEVFMALK[x]GMALGSANEK	11	0	2241.059087	0.0157	0.3450
GTTYSAPAIATGFAMHLALPMLRK[x]ATDDDR	23	0	3190.590187	0.0157	0.4700
QYQEVVK[x]QGDVLLNK	6	0	1759.946763	0.0157	0.2350
EWLDKLGDK[x]GPAAAR	8	0	1625.852476	0.0157	0.2350
AYMDPHRSMK[x]DLHISQNFACLIR	9	0	2802.351495	0.0157	0.3600
TIEAITFK[x]TDNHLSSTLEKLSFK	7	0	2622.390357	0.0157	0.3600
ILPNKVDPLVSLMMVEK[x]IPDSTYEMVGGLEK	16	0	3444.795657	0.0156	0.4850
FLLDDFDQQEHIQKSETMK[x]YYLPK	18	0	3015.468672	0.0156	0.3750
ERGTCAGEVFMALK[x]GMALGSANEK	13	0	2526.202777	0.0156	0.3750
MDDK[x]MLLTEVHLLESK	3	0	1900.963729	0.0156	0.2500
S[x]RSYDSRTTIFSPEGR	0	0	1857.896851	0.0156	0.2500
GEIKK[x]AMVNIDTIDNK	4	0	1787.945046	0.0156	0.2500
YLYSSEENTK[x]AGALLGIGVTNVAVR	9	0	2624.380854	0.0156	0.3900
K[x]PRVVTALTMLKQHLFR	0	0	2037.203252	0.0156	0.2650
M[x]NSIVSKYTQSTNNDDPK	0	0	2040.942138	0.0156	0.2800
NLTDETK[x]NK	6	0	1061.535250	0.0156	0.1400
DWPDARGIWHNDNK[x]SFLVWVNEEDHLR	13	0	3347.585906	0.0156	0.4200
LQDGSTDMQLTLMSIVHVPYK[x]QGLHKK	20	0	3066.599298	0.0156	0.4200
SCNFPEFSYFMK[x]IVMSMVRNEIATCAEK	11	0	3388.542110	0.0155	0.4350
TDELK[x]DANIIYDLEILRHHVEIIAAGLR	4	0	3229.745754	0.0155	0.4350
SLKDECK[x]QDIMFELGLLQER	6	0	2451.213662	0.0155	0.3100
KYDK[x]TEDDIK	3	0	1253.613888	0.0155	0.1550
VTDK[x]LTQLTDNIWCCRSGSAADTQTVADLLK	3	0	3479.702299	0.0155	0.4800
IDRPAQVISFK[x]KSQNVQEQLNEWGSNITELLGK	10	0	3768.979705	0.0155	0.5100
GVFK[x]NVSGNVLSEIKNNWQIER	3	0	2530.329098	0.0155	0.3400
TSASIDFDSNFLNSMIKK[x]NEEK	17	0	2517.205601	0.0155	0.3400
TSASIDFDSNFLNSMIK[x]KNEEK	16	0	2517.205601	0.0155	0.3400
MPGTLLPGPGKGYIGDPIK[x]FVR	18	0	2312.271383	0.0155	0.3400
LDRK[x]IEFPSYR	3	0	1422.761881	0.0155	0.1700
YTSLSEEQK[x]MK	8	0	1342.643803	0.0155	0.1700
EDGMK[x]ILMVNR	4	0	1304.658013	0.0155	0.1700
VVK[x]VDAQDFLK	2	0	1260.707726	0.0155	0.1700
YSNDK[x]SIVNSM	4	0	1256.570643	0.0155	0.1700
FIK[x]HADATCVHR	2	0	1453.724781	0.0154	0.1850
VEPIPLINGEK[x]R	10	0	1363.782281	0.0154	0.1850
LK[x]ESQLVDKFFEK	1	0	1609.871482	0.0154	0.2000
DEPEETDVNK[x]YQK	9	0	1593.715773	0.0154	0.2000
G[x]LGYPEDAIGKTK	0	0	1347.703366	0.0154	0.2000
IDK[x]NTWNSTLETAK	2	0	1619.815423	0.0154	0.2150
VAIKK[x]GAVEYEIYK	4	0	1609.907866	0.0154	0.2150
K[x]VNQIESQMAMAEK	0	0	1605.785384	0.0154	0.2150
YEAK[x]AIGSGSEPAK	3	0	1406.704092	0.0154	0.2150
VADLK[x]KLEGTIDYQK	4	0	1719.940617	0.0153	0.2300
GNQKVVK[x]VDAQDFLK	6	0	1687.925637	0.0153	0.2300
DYEQFGYFK[x]RMGNIEM	8	0	2026.891629	0.0153	0.2450
IQDAELAILQK[x]TQNLR	10	0	1853.036967	0.0153	0.2450
VLNK[x]GDSGEMSLQKLFK	3	0	1893.002891	0.0153	0.2600
CVVHLNDASVAAK[x]LLMK	12	0	1868.001115	0.0153	0.2600
GAIEK[x]VDDLLTTQAEAK	4	0	1800.946820	0.0153	0.2600
LPNIEEATFDK[x]RIDRPGR	10	0	2126.123146	0.0153	0.2750
TTMTNGFLAHK[x]LCIHKNK	10	0	2113.092380	0.0153	0.2750
TK[x]KACIIFFDEIDAIGGAR	1	0	2124.103657	0.0153	0.2900
WNSK[x]VDKPDGTMDYDSMDNIFFAK	3	0	2823.251891	0.0152	0.3650
VLSNYMKQEALSSK[x]TLFTRPIPVR	13	0	2777.526069	0.0152	0.3650
QVKLLFIEK[x]AEIINSLNLNNDLTDK	8	0	2884.590832	0.0152	0.3800
QVK[x]LLFIEKAEIINSLNLNNDLTDK	2	0	2884.590832	0.0152	0.3800
AK[x]HDYYDSSSSIYDYSIIHVELVIYAK	1	0	3178.549753	0.0152	0.4100
AKHDYYDSSSSIYDYSIIHVELVIYAK[x]ASK	26	0	3464.713844	0.0152	0.4550
QSMTSLVQHVMTYLPGIDDLK[x]TKINLIETLR	20	0	3556.899537	0.0152	0.4700
YVFVSSVQPDLLPRNEEGIIEFTK[x]TPNDTQK	23	0	3563.814611	0.0152	0.4700
CFIVNELMRWPK[x]IAEIYGSALR	11	0	2665.387142	0.0150	0.3300
ETLIFKCIDMFIHK[x]SAELYK	13	0	2485.274807	0.0150	0.3000
FLHDK[x]NSDYK	4	0	1265.603994	0.0150	0.1500
YSLNSYDFK[x]K	8	0	1263.613496	0.0150	0.1500
YFATLQK[x]SKR	6	0	1240.692746	0.0150	0.1500
ERK[x]PRR	2	0	840.504172	0.0150	0.0900
K[x]QYSAK	0	0	723.391504	0.0150	0.0900
IIPLK[x]K	4	0	710.505408	0.0150	0.0900
VVLK[x]NK	3	0	699.464272	0.0150	0.0900
QSMTSLVQHVMTYLPGIDDLKTK[x]INLIETLR	22	0	3556.899537	0.0150	0.4650
NVQLAK[x]VTAEGGFHIYNDEEMADAVAR	5	0	2947.413282	0.0150	0.4050
AKVAEQNENPTVGSAQK[x]MIQDEAQK	16	0	2713.333976	0.0150	0.3750
LTGDTNGALDKLEEIGVADQYK[x]VSK	21	0	2663.365262	0.0150	0.3750
TK[x]SVALGGITKEFVIYEQLIAAR	1	0	2506.415787	0.0150	0.3450
NTACSGIIAEVK[x]LQAAYEYFR	11	0	2403.189167	0.0150	0.3150
Q[x]SRQETQYKIDELVSNNEK	0	0	2308.129407	0.0150	0.2850
D[x]GLEDDMPALADEEFEK	0	0	1922.809068	0.0150	0.2550
IDK[x]NTWNSTLETAKAK	2	0	1818.947489	0.0150	0.2400
FLSK[x]TLDSNSLTHEK	3	0	1718.883832	0.0150	0.2250
GTPGYGPLGVLPK[x]VGIR	12	0	1679.972193	0.0150	0.2550
STELFK[x]NEEEPTKK	5	0	1678.841301	0.0150	0.2100
AVK[x]PTDMEQFAFYK	2	0	1673.812254	0.0150	0.2100
EK[x]SLLAHKGGHVVR	1	0	1529.878966	0.0150	0.2100
NVPK[x]LQNVSNFQK	3	0	1514.820452	0.0150	0.1950
WPK[x]IAEIYGSALR	2	0	1502.824477	0.0150	0.1950
NWK[x]EEYLR	2	0	1136.561406	0.0150	0.1200
LCIHK[x]NK	4	0	911.501059	0.0150	0.1050
YVTGPK[x]NK	5	0	905.497023	0.0150	0.1200
DRGK[x]LVR	3	0	842.508589	0.0150	0.1050
AK[x]HDYYDSSSSIYDYSIIHVELVIYAKASK	1	0	3464.713844	0.0148	0.4450
AEIINSLNLNNDLTDKLAQFEK[x]EEYVSDPK	21	0	3449.720047	0.0148	0.4450
IITHPNFNGNTLDNDIMLIK[x]LSSPATLNSR	19	0	3308.718550	0.0148	0.4450
QTTSNLGHINK[x]PSIQALIHGLGRHYYSLR	10	0	3273.748153	0.0148	0.4300
VDTILLFMPMDESLK[x]VFQALTTIRR	14	0	2936.586614	0.0148	0.3700
LEKSLLELNETQSNIQEQGVNWGK[x]K	23	0	2884.492911	0.0148	0.3700
HK[x]TDLNHENLKGGDDLDPNYVLSSR	1	0	2836.373864	0.0148	0.3700
NPPPLDEGDIELLK[x]SYATGPYAR	13	0	2515.259352	0.0148	0.3400
CNKFFYILYFELYK[x]IAQDTLAR	13	0	2815.440615	0.0148	0.3250
SEAAEFEYK[x]NGYPMPCDVLAKR	8	0	2574.188176	0.0148	0.3250
SYYMLYK[x]AGVLQSLADDSATTR	6	0	2452.194311	0.0148	0.3250
D[x]GLEDDMPALADEEFEKMDRR	0	0	2481.078690	0.0148	0.3100
IGDLCAFTDALSK[x]YEAEFR	12	0	2205.041118	0.0147	0.2800
K[x]SYDYSATMYTRLFLLR	0	0	2127.082198	0.0147	0.2500
MTDK[x]YAFSLTTFSPNGK	3	0	1906.913413	0.0147	0.2500
K[x]ACIIFFDEIDAIGGAR	0	0	1894.961028	0.0147	0.2500
IEASK[x]GLIDRMSTNLR	4	0	1802.967176	0.0147	0.2350
SPTGQITSTSARSGK[x]K	14	0	1604.848116	0.0147	0.2350
FVIHQEENK[x]RSVGIK	8	0	1782.973979	0.0147	0.2200
QEVAAQK[x]SSEETEDK	6	0	1677.769259	0.0147	0.2200
FK[x]ELQPFIVQMAEQALDIEKISYGDSGLR	1	0	3324.706257	0.0147	0.4250
AAILERPYASTGAYK[x]LDPPILPENGDLEK	14	0	3140.639231	0.0147	0.4250
LDPPILPENGDLEKDEPEETDVNK[x]YQK	23	0	3124.508674	0.0146	0.3950
EEQGDIK[x]SAQEILCNEPVETYGSFDLK	6	0	3098.438882	0.0146	0.3950
TLLAK[x]AVANQTSATFLRVVGSELIQK	4	0	2757.575126	0.0146	0.3800
NDSYQLIK[x]ILPNK	7	0	1544.856167	0.0146	0.1900
GLGYPEDAIGK[x]TK	10	0	1347.703366	0.0146	0.1900
LEIK[x]EGNYGDGYALQPSYIHEYLSK	3	0	2886.407458	0.0146	0.3650
TEEK[x]TESYYSNAVELNLLLISPTK	3	0	2741.400978	0.0146	0.3500
K[x]SYDYSATMYTR	0	0	1484.660513	0.0146	0.1750
GKYYPLK[x]SMTEK	6	0	1443.743119	0.0146	0.1750
DEK[x]SGVKLENVK	2	0	1344.724827	0.0146	0.1750
FKLNYKPEEEYPDLSK[x]HNNHMAK	15	0	2831.369969	0.0146	0.3350
FVVFTPTLIDPELLDAQTK[x]LWKR	18	0	2729.515494	0.0146	0.3350
KALSSLK[x]YMLLSQIMLNSVSEVK	6	0	2581.422189	0.0146	0.3350
E[x]QKPEVDYSEKFAELQKSLNNLNTIDIDANLEK	0	0	3834.916162	0.0145	0.4800
VTFFYTDYIGVYAPRK[x]YTGLLR	15	0	2642.389574	0.0145	0.3200
TYNLISSYIK[x]SVEISALASKNR	9	0	2456.327369	0.0145	0.3200
ATKQSK[x]YTYDR	5	0	1359.678214	0.0145	0.1600
GQAQSGNFSNFGDGANGDNK[x]K	19	0	2111.925576	0.0145	0.3050
TLALK[x]YPGGGPGKTAILPVK	4	0	1980.177084	0.0145	0.2900
K[x]YYSFDNSLK	0	0	1263.613496	0.0145	0.1450
IEDTDK[x]YDKK	5	0	1253.613888	0.0145	0.1450
K[x]EPPVYTPPK	0	0	1154.633506	0.0145	0.1450
VVLKNK[x]GTMK	5	0	1116.668841	0.0145	0.1450
VSGSELVQK[x]YIGEGSRMVR	8	0	2094.089070	0.0145	0.2750
SPADWVADTIFAESDLGK[x]NDGTIVIRK	17	0	2917.482014	0.0144	0.3900
EHFK[x]ELVSK	3	0	1115.597456	0.0144	0.1300
M[x]PFGNTHNK	0	0	1044.481051	0.0144	0.1300
RAAVCALGFICFK[x]DPNALISTVELLVDSYNPHVR	12	0	3844.975485	0.0144	0.4900
EIKIIYSDIDVDPVK[x]PEHVGKVVLK	14	0	2832.599943	0.0144	0.3600
TEVLKTNVLQSNENIVQYYTQK[x]IQDAELAILQK	21	0	3834.041298	0.0144	0.4750
TEVLK[x]TNVLQSNENIVQYYTQKIQDAELAILQK	4	0	3834.041298	0.0144	0.4750
GVAIDLLEECKNTACSGIIAEVK[x]LQAAYEYFR	22	0	3630.806031	0.0144	0.4600
MIQDEAQK[x]LHVASDLDALISAALR	7	0	2607.368908	0.0144	0.3450
AMEQQDIK[x]PTVQNGEVSANAEQKA	7	0	2585.239020	0.0144	0.3450
TDK[x]YAFSLTTFSPNGK	2	0	1775.872934	0.0144	0.2300
DLVKK[x]YDK	4	0	1007.565097	0.0144	0.1150
PRK[x]QYSAK	2	0	976.545365	0.0144	0.1150
EATPMEMDEEKSQDISINGNSK[x]K	21	0	2580.168225	0.0143	0.3300
FK[x]KDGIPSNLTDTVETGIQALMSSLSTDFK	1	0	3242.637906	0.0143	0.4300
EWLDK[x]LGDKGPAAAR	4	0	1625.852476	0.0143	0.2150
MLLTEVHLLESK[x]VYHAIRNIPK	11	0	2603.462020	0.0143	0.3150
SVQPTAKTVQK[x]VETAVLSTTVK	10	0	2314.310659	0.0143	0.3150
VYSEIPLSNATSLLYLENTKETEK[x]LAEER	23	0	3339.708423	0.0143	0.4150
AVNARALTCK[x]MPGTLLPGPGK	9	0	2151.165540	0.0143	0.3000
K[x]NVPKLQNVSNFQK	0	0	1642.915408	0.0143	0.2000
ILFSDVK[x]AMTTGLR	6	0	1550.848972	0.0143	0.2000
ATLTGMK[x]IDVLFSK	6	0	1522.842826	0.0143	0.2000
LK[x]YYEQK	1	0	970.512337	0.0143	0.1000
LNVYK[x]YR	4	0	954.528656	0.0143	0.1000
QGAMIAQAMILTQHNDQLNSK[x]VSGIRK	20	0	2951.543182	0.0143	0.3850
TTSNICHRLNADVLGQLIK[x]K	18	0	2280.237118	0.0143	0.2850
AVEKLSVEALNSLTGEFK[x]GK	17	0	2119.152381	0.0143	0.2850
VK[x]EDMVDQESTDNNGVQVESRIDDQM	1	0	2980.302469	0.0142	0.3700
VSK[x]ILEHKEIMLR	2	0	1594.922802	0.0142	0.1850
IEVEVYK[x]ITTGDR	6	0	1521.803799	0.0142	0.1850
LGDGVLRPYK[x]VGVILESQR	9	0	2098.189768	0.0142	0.2700
K[x]FTGGVLMLIDR	0	0	1348.753625	0.0142	0.1700
VPDK[x]LIDASTVK	3	0	1284.728853	0.0142	0.1700
GSDAAPQASK[x]KK	9	0	1186.630541	0.0142	0.1700
SAK[x]IVR	2	0	672.428222	0.0142	0.0850
MILELTNHLEELKK[x]YINR	13	0	2256.229913	0.0142	0.2550
VEPIPLINGEK[x]RDLRPGR	10	0	2058.169702	0.0142	0.2550
T[x]MVYSDNTSIITSAGGLMALLDEQERELQVHALLK	0	0	3845.954140	0.0141	0.4950
GIK[x]GIESEAYESVLDLAKICDVR	2	0	2564.315479	0.0141	0.3250
GVAIDLLEECK[x]NTACSGIIAEVK	10	0	2489.250437	0.0141	0.3250
SGSTGVAGYLARATHEVLKDEVLFNDK[x]PLPIEMK	26	0	3684.918356	0.0141	0.4800
FIK[x]HADATCVHRLALTK	2	0	1980.072637	0.0141	0.2400
ASLLKVNMENLIVTDLGK[x]YAEVLIETAK	17	0	3074.693573	0.0141	0.3950
DDAWPRLAPGLPSVSAMLK[x]FLLDDFDQQEHIQK	18	0	3779.897955	0.0141	0.4650
ELNLMDPKVPEDIFK[x]THLEVAR	14	0	2593.357284	0.0141	0.3100
ATK[x]QSKYTYDR	2	0	1359.678214	0.0141	0.1550
K[x]SSEQANLYER	0	0	1323.641830	0.0141	0.1550
ATLTGMK[x]IDVLFSKIR	6	0	1792.027986	0.0141	0.2250
ALTCK[x]MPGTLLPGPGK	4	0	1639.878887	0.0141	0.2250
TMLVK[x]AVANSTAANFIRVVGSEFVQK	4	0	2779.505334	0.0140	0.3650
LAAPQLVQMFIGDGAK[x]LVRDAFALAK	15	0	2742.525343	0.0140	0.3650
LALTK[x]LTIPLPLYPQGHPGGSEGGPKLEFIK	4	0	3270.837863	0.0140	0.4350
RTLDQIAAK[x]LYFYYILFFEK	8	0	2541.367053	0.0140	0.2800
YEALSKHIIMFDCK[x]ILEFTK	13	0	2485.274807	0.0140	0.2800
S[x]SKSSLELANNAVKSNDIEK	0	0	2133.091236	0.0140	0.2800
DYEQFGYFK[x]R	8	0	1351.619643	0.0140	0.1400
IITK[x]EGVETR	3	0	1144.645129	0.0140	0.1400
INYK[x]K	3	0	664.390778	0.0140	0.0700
DATDDK[x]RGMFLILPTGAPAYAMSAHTATLR	5	0	3190.590187	0.0140	0.4200
DNSSDLQKLLMK[x]VALCANHADSVVK	11	0	2755.399548	0.0140	0.3500
LGSSEVEQVQLVVDGVK[x]LMVEMEK	16	0	2645.365461	0.0140	0.3350
ELFDPIISDRHGGYK[x]PTDK	14	0	2187.095930	0.0139	0.2650
GIGSYEK[x]QSEVSVGLRFIK	6	0	2096.126503	0.0139	0.2650
LK[x]WSDERYLHQSLK	1	0	1801.947432	0.0139	0.1950
ARSEAAEFEYK[x]NGYPMPCDVLAK	10	0	2645.225286	0.0139	0.3200
TDLNHENLK[x]GGDDLDPNYVLSSR	8	0	2571.220002	0.0139	0.3200
LHQVEYALEAIK[x]QGSATVGLVSK	11	0	2440.332455	0.0139	0.3200
MVEISRLHNSLEVVFEWDK[x]NDWNGHIR	18	0	3322.630410	0.0139	0.3750
TYLGLTGLATDVQTLYELFRYK[x]VNLYK	21	0	3181.706188	0.0139	0.3750
YKVNLYK[x]FR	6	0	1229.692020	0.0139	0.1250
EALEK[x]TEEK	4	0	1075.539667	0.0139	0.1250
ADPLDERLSGVVEGIFQK[x]CYAK	17	0	2494.252490	0.0139	0.3050
GSLEK[x]NWKEEYLR	4	0	1650.836493	0.0138	0.1800
NTWNSTLETAK[x]AK	10	0	1462.741537	0.0138	0.1800
SAKAK[x]NPMFALSR	4	0	1419.765584	0.0138	0.1800
AEIINSLNLNNDLTDK[x]LAQFEKEEYVSDPK	15	0	3449.720047	0.0138	0.4150
K[x]ACIIFFDEIDAIGGARFDDGAGGDNEVQR	0	0	3255.525338	0.0138	0.4150
LLMK[x]VALCANHADSVVK	3	0	1868.001115	0.0138	0.2350
LDDMSLIK[x]EDCEAATDPLLKK	7	0	2404.186446	0.0138	0.2900
AVAHHTDCK[x]FIRVSGSELVQK	8	0	2381.227281	0.0138	0.2900
EKVEYAPSNEIDTFELQGCSLK[x]DQIGEEK	21	0	3355.576425	0.0138	0.4000
PFGNTHNKFK[x]LNYKPEEEYPDLSK	9	0	2894.423777	0.0138	0.3300
IYADLK[x]INEDSK	5	0	1407.724493	0.0138	0.1650
HFDHMMHYGEPSIRK[x]AIPLALGLLSASNPQMR	14	0	3616.821580	0.0137	0.4400
VDMYASDLAQISREDK[x]EGVVNTIAFAIR	15	0	3110.570500	0.0137	0.3850
SSEQANLYERK[x]TLVAHAVLK	10	0	2256.222519	0.0137	0.2750
FKLNYK[x]PEEEYPDLSK	5	0	1998.993768	0.0137	0.2200
LWK[x]R	2	0	601.369985	0.0137	0.0550
SLK[x]R	2	0	502.322703	0.0137	0.0550
LVKAPALDGALQGVIQFMK[x]SCALFANQAATR	18	0	3288.747347	0.0137	0.4250
WK[x]EILENVVCFALLTPYDNEQADLLHR	1	0	3285.649080	0.0137	0.3700
ARVEAQNHK[x]LNLADPVSIEYLTR	8	0	2636.403319	0.0137	0.3150
IYADLK[x]INEDSKLAVNENLASSK	5	0	2534.322674	0.0137	0.3150
KSLPLQIEVANDCIK[x]WAIK	14	0	2225.224100	0.0137	0.2600
MVRGIGSYEK[x]QSEVSVGLR	9	0	2094.089070	0.0137	0.2600
RLTSPLMESHSVEK[x]LFEIDSHIGCAISGLTADAR	13	0	3739.865999	0.0137	0.4650
ASKIIDHIDYVESLIHSSYYSVSADYYK[x]AK	27	0	3464.713844	0.0137	0.4100
INVK[x]FFEKEDVQSLK	3	0	1822.982813	0.0137	0.2050
VEFK[x]MGNGKMVEISR	3	0	1723.874862	0.0137	0.2050
VADLKK[x]LEGTIDYQK	5	0	1719.940617	0.0137	0.2050
DELWK[x]NDDQLTYTYKDEK	4	0	2303.059268	0.0136	0.2450
S[x]QARGFDRTITVFSPEGR	0	0	2023.023439	0.0136	0.2450
M[x]IDDQRDMQVDSVNQEENVDSGETK	0	0	2881.234060	0.0136	0.3400
LGISATALSPEEK[x]KTAGEDAVTLVK	12	0	2527.374374	0.0136	0.3400
SFLELTEVWGK[x]PQK	10	0	1660.882380	0.0136	0.1900
SLK[x]DECK	2	0	878.416723	0.0136	0.0950
GK[x]YYPLK	1	0	867.485399	0.0136	0.0950
TMTEK[x]AR	4	0	835.422145	0.0136	0.0950
SAK[x]GTKR	2	0	746.439846	0.0136	0.0950
LKVELAK[x]QNLFVPTSDK	6	0	1929.093418	0.0135	0.2300
QILDCIVNLSEPAK[x]KSGFEK	13	0	2275.188107	0.0135	0.2700
FVVFTPTLIDPELLDAQTKLWK[x]R	21	0	2729.515494	0.0135	0.3100
VGVFK[x]NVSGNVLSEIKNNWQIER	4	0	2629.397507	0.0135	0.3100
DIGEPDSEAVFTISQSPFEK[x]PQK	19	0	2548.233196	0.0135	0.3100
STDEYNGAMLK[x]SVCVEAGMIALR	10	0	2514.191544	0.0135	0.3100
LPLYTNFVNSFRPNINQLK[x]AVYMGLK	18	0	3039.636674	0.0135	0.3500
SQEEAIENIK[x]CTR	9	0	1576.751442	0.0135	0.1750
VALCANHADSVVK[x]FDLLFVLSSEYTTSPLEGR	12	0	3537.781203	0.0134	0.4300
INVKK[x]SYDYSATMYTR	4	0	1938.950858	0.0134	0.2150
M[x]DTEMSVNMSDFLHDQATR	0	0	2226.934286	0.0134	0.2550
AGNRSVMAPLFLHDK[x]YDGR	14	0	2146.074090	0.0134	0.2550
EAGFIDDILIITPASKEK[x]ADAAFLR	17	0	2703.448203	0.0134	0.3350
K[x]DGIPSNLTDTVETGIQALMSSLSTDFK	0	0	2967.474541	0.0134	0.3750
ENMTQEEAVEFLK[x]NAVALAMERDGSSGGTIR	12	0	3352.602594	0.0134	0.4150
HFEQVINEKHEDALAK[x]LGATLAQGIIDAGGR	15	0	3300.721328	0.0134	0.4150
LQMSAMYK[x]KCLTDLEDEAPAK	7	0	2441.163937	0.0133	0.2800
AVNIAFTQDQLLK[x]RAATYIHR	12	0	2428.333793	0.0133	0.2800
NKGTMK[x]VELYEIQLISEGQPVEGR	5	0	2717.405684	0.0133	0.3200
HNFVGLFVELSK[x]LLVKDR	11	0	2113.204692	0.0133	0.2400
D[x]GIQDIMPSQAK	0	0	1301.628489	0.0133	0.1600
AVILSDTK[x]PVDK	7	0	1284.728853	0.0133	0.1600
FGNRDLVK[x]K	7	0	1075.613774	0.0133	0.1200
LESK[x]QR	3	0	759.423863	0.0133	0.0800
DTTK[x]NK	3	0	705.365683	0.0133	0.0800
TMGK[x]NK	3	0	677.353010	0.0133	0.0800
WK[x]R	1	0	488.285928	0.0133	0.0400
QRIVAFVGSPIVEDEK[x]NLIR	15	0	2282.274552	0.0132	0.2650
SAQEILCNEPVETYGSFDLKEK[x]VAFILDQVR	21	0	3597.802329	0.0132	0.4100
FAELQK[x]SLNNLNTIDIDANLEKLLIFEK	5	0	3245.754588	0.0132	0.3700
EAGFIDDILIITPASK[x]EKADAAFLR	15	0	2703.448203	0.0132	0.3300
LTSPLMESHSVEK[x]LFEIDSHIGCAISGLTADAR	12	0	3583.764897	0.0132	0.4350
ADAGITIAPRCTDLDAIGVK[x]VPFTAAITITGVK	19	0	3354.821947	0.0132	0.4350
SAQEILCNEPVETYGSFDLK[x]EK	19	0	2556.205265	0.0132	0.2900
QLADYK[x]AFEDSLRAIANHEQAR	5	0	2545.267228	0.0132	0.2900
ELKK[x]EEMVMLK	3	0	1376.740675	0.0132	0.1450
QETQYKIDELVSNNEK[x]IWK	15	0	2364.196029	0.0132	0.2500
QYTVGQGYTK[x]AAWFEK	9	0	1875.915465	0.0131	0.2100
EYLEK[x]NWK	4	0	1108.555260	0.0131	0.1050
M[x]MGINERK	0	0	977.478607	0.0131	0.1050
M[x]ESLLAVQGQDFVLTASSSSAVRGITVLKPDDDK	0	0	3576.834355	0.0131	0.4450
VMK[x]SEFQRLTHEK	2	0	1631.845282	0.0131	0.1700
SLGSGMDQEKVLNK[x]EHLEADFVTQVAVR	13	0	3099.565749	0.0130	0.3650
SDINAHK[x]SQLFAGAAPNNHLEEWLK	6	0	2789.388396	0.0130	0.3250
NYPLILYLVEGNGQTAK[x]RSR	16	0	2291.238503	0.0130	0.2600
VVDK[x]CFGIKFDIMPR	3	0	1823.942544	0.0130	0.1950
Y[x]TVGQGYTKAAWFEK	0	0	1747.856893	0.0130	0.1950
QILDCIVNLSEPAK[x]K	13	0	1726.928669	0.0130	0.1950
K[x]SLPLQIEVANDCIK	0	0	1726.928669	0.0130	0.1950
AVAVVVDPIQSVK[x]GK	12	0	1508.892552	0.0130	0.1950
AIGSGSEPAK[x]SELVK	9	0	1471.788150	0.0130	0.1950
EERFK[x]LNVYK	4	0	1324.713873	0.0130	0.1300
E[x]SLQR	0	0	631.328907	0.0130	0.0650
KK[x]SGR	1	0	574.355062	0.0130	0.0650
SGK[x]KR	2	0	574.355062	0.0130	0.0650
YLDIDISK[x]GGPVDEIQELTLELNFPHLLIGPVIR	7	0	3816.071145	0.0129	0.4400
NRQYQEVVK[x]QGDVLLNK	8	0	2030.090787	0.0129	0.2200
NSIVSK[x]YTQSTNNDDPK	5	0	1909.901659	0.0129	0.2200
GNAK[x]FGDGIQIAQLALK	3	0	1742.967833	0.0129	0.2200
GNIK[x]VLFATNRPNTLDEALMRPGR	3	0	2682.438655	0.0129	0.3100
LPNIEEATFDK[x]R	10	0	1431.735725	0.0129	0.1550
AELDKIGLSK[x]IR	9	0	1341.797930	0.0129	0.1550
NYIQFNLYDQADRLVSK[x]TSFLTNASNNLAIR	16	0	3588.832324	0.0129	0.4000
GYGLSMGTMLAGTGK[x]GGTALYYIDSDGTRLK	14	0	3153.547322	0.0129	0.4000
MKLSLFSNK[x]ENELR	8	0	1707.897707	0.0129	0.1800
SNPVFAENDEK[x]GEK	10	0	1562.721193	0.0129	0.1800
WAIK[x]EKR	3	0	929.544639	0.0129	0.0900
RK[x]QYSAK	1	0	879.492606	0.0129	0.0900
EKVLK[x]TK	4	0	844.538158	0.0129	0.0900
M[x]GINERK	0	0	846.438129	0.0129	0.0900
HNLNLSPEATASFTRK[x]QLATSLR	15	0	2554.361457	0.0128	0.2950
IDPSVTMMQVEEKPDVTYGDVGGCK[x]EQIERLR	24	0	3678.768991	0.0128	0.4100
LAAEDHK[x]FVIHQEENK	6	0	1906.953636	0.0128	0.2050
TK[x]INLIETLRTITDGK	1	0	1815.046470	0.0128	0.2050
D[x]DGLEDDMPALADEEFEK	0	0	2037.836007	0.0128	0.2300
K[x]LMELFISK	0	0	1107.636148	0.0128	0.1150
VLTLELYK[x]K	7	0	1105.674641	0.0128	0.1150
E[x]IINRDIGK	0	0	1056.592704	0.0128	0.1150
GK[x]VVIDAFR	1	0	1003.581415	0.0128	0.1150
TAAVNIK[x]VR	6	0	970.592313	0.0128	0.1150
EDGMK[x]ILMVNRGDTGSSGIR	4	0	2135.046217	0.0127	0.2550
LILTENIK[x]TKLQDGSTDMQLTLMSIVHVPYK	7	0	3528.893391	0.0127	0.3950
YHDDLPALRITAFLLADSK[x]SQK	18	0	2501.327703	0.0127	0.2800
TYNLISSYIKSVEISALASK[x]NR	19	0	2456.327369	0.0127	0.2800
YK[x]EDTALRSEM	1	0	1341.623403	0.0127	0.1400
LRHTVIK[x]TGLR	6	0	1292.804020	0.0127	0.1400
TMLELLNQLDGFEATKNIK[x]VIMATNR	18	0	2962.561853	0.0127	0.3300
LTHEKSTMLEK[x]IK	10	0	1556.859536	0.0127	0.1650
K[x]DGIQDIMPSQAK	0	0	1429.723444	0.0127	0.1650
VEFKMGNGK[x]MVEISR	8	0	1723.874862	0.0127	0.1900
LPVIIGSMDVDNALDLMTMK[x]EPCVGDLHLMLSHK	19	0	3791.879069	0.0126	0.4300
VALRNDSYQLIK[x]ILPNK	11	0	1984.146846	0.0126	0.2150
FLKTSK[x]TPPTAMLSSVR	5	0	1863.028712	0.0126	0.2150
TKK[x]ACIIFFDEIDAIGGAR	2	0	2124.103657	0.0126	0.2400
IIRGAIESYK[x]VVDASIVSK	9	0	2047.167638	0.0126	0.2400
YSLNSYDFK[x]KQLLIDGANVLR	8	0	2456.306242	0.0126	0.2650
IQFCLALHNDSIK[x]SMRYPMDAHK	12	0	2774.345349	0.0126	0.2900
NKPGVYTK[x]VCNYVNWIQQTIAAN	7	0	2680.343029	0.0126	0.2900
TK[x]LQDGSTDMQLTLMSIVHVPYK	1	0	2604.329020	0.0126	0.2900
F[x]RNQYDGDATTWSPQGRLHQVEYALEAIK	0	0	3392.653645	0.0126	0.3650
MAIVSK[x]VNIVPQMLEFADWGESDEYVRSLEFK	5	0	3729.842083	0.0125	0.4000
I[x]DDQRDMQVDSVNQEENVDSGETK	0	0	2750.193582	0.0125	0.3000
EEIQLLQEPGSYVGEVIK[x]TMGKNK	17	0	2689.399538	0.0125	0.3000
GQAQSGNFSNFGDGANGDNK[x]KDQK	19	0	2483.106041	0.0125	0.3000
G[x]QAQSGNFSNFGDGANGDNK	0	0	1983.830620	0.0125	0.2500
LAHLSKHPK[x]FEEILTR	8	0	1918.078772	0.0125	0.2000
EDVQSLK[x]LKYYEQK	6	0	1769.919882	0.0125	0.1750
K[x]LFKSLGSGMDQEK	0	0	1566.807502	0.0125	0.1750
NK[x]VLVKVHPEGK	1	0	1346.803351	0.0125	0.1500
ADYYYQAK[x]AK	7	0	1219.587284	0.0125	0.1250
LENQRK[x]WR	5	0	1128.615169	0.0125	0.1000
DGIVLAAEK[x]K	8	0	1042.602207	0.0125	0.1250
DYYTK[x]QSK	4	0	1031.492328	0.0125	0.1000
LAK[x]R	2	0	486.327789	0.0125	0.0500
QIQPK[x]TFANLVSSTLYEK	4	0	2066.104707	0.0125	0.2250
FKELQPFIVQMAEQALDIEK[x]ISYGDSGLR	19	0	3324.706257	0.0124	0.3600
ESQDYLNLVQALAETNVKDEK[x]SGVK	20	0	2777.408184	0.0124	0.3100
DEQIEK[x]IDTVIKLVDHSFDEK	5	0	2500.269580	0.0124	0.2600
IVCFMLNEK[x]LNQQSVLLPLLK	8	0	2499.395584	0.0124	0.2600
GTEVEKITIK[x]VHVSEVLGDIR	9	0	2321.295344	0.0124	0.2600
CAEAENSSDLFK[x]LGVMYAK	11	0	2131.991727	0.0124	0.2350
HIGIATTGFIPDGQHIVK[x]R	17	0	2059.132592	0.0124	0.2350
STELQIGVVEDDK[x]PFRVLSVEEIEAHLQSIAEKD	12	0	3822.952546	0.0124	0.4200
MVCK[x]IWKSDEINEVLNK	3	0	2105.064830	0.0124	0.2100
SMIADK[x]HAIRILAHR	5	0	1730.972539	0.0123	0.1850
CFCAHNSRIAGEHLSNGEK[x]PLLTPEK	18	0	2964.433301	0.0123	0.3200
Q[x]EMKKDSESTEEK	0	0	1567.703492	0.0123	0.1600
TASQVNMQIARK[x]AVYMPLCDPGNK	11	0	2691.329365	0.0123	0.2950
DCTAYNIYDKNK[x]EHIMDNLEAQAIEELEGAK	11	0	3624.671058	0.0123	0.3800
QILDCIVNLSEPAKK[x]SGFEK	14	0	2275.188107	0.0123	0.2450
GTIYFLLCDRYEAFEK[x]ADSCILDLTGAFR	15	0	3443.652839	0.0122	0.3550
YSNDK[x]YGYLAPFHLDLFSLEVLSYDAK	4	0	3167.549027	0.0122	0.3300
IEDTDK[x]YDK	5	0	1125.518932	0.0122	0.1100
IRIAYASVVYIADK[x]YK	13	0	1872.050830	0.0122	0.1950
TVYQISELESLLRSSHIITK[x]ELK	19	0	2686.490399	0.0122	0.2800
VQNEVTLSPEQLRIQYVGK[x]QDPK	18	0	2668.418299	0.0122	0.2800
YEYQK[x]LKESQLVDK	4	0	1769.919882	0.0121	0.1700
LGISATALSPEEK[x]K	12	0	1442.797987	0.0121	0.1700
FK[x]LNVYK	1	0	910.527595	0.0121	0.0850
K[x]LDVAKR	0	0	828.518092	0.0121	0.0850
GVSK[x]DEK	3	0	761.391895	0.0121	0.0850
LPSEYDSRVK[x]AMEVDEKPTER	9	0	2478.205935	0.0121	0.2550
SEAAEFEYK[x]NGYPMPCDVLAK	8	0	2418.087074	0.0121	0.2550
VLNK[x]EHLEADFVTQVAVRR	3	0	2223.212290	0.0121	0.2300
M[x]SQARGFDRTITVFSPEGR	0	0	2154.063918	0.0121	0.2300
EHFKELVSK[x]ASPIAGSEGK	8	0	2013.053008	0.0121	0.2300
DDFDAFYGIDTMSPNMK[x]VDKNWSK	16	0	2823.251891	0.0121	0.2900
QNLFVPTSDK[x]EK	9	0	1404.724827	0.0121	0.1450
LVRDAFALAK[x]EK	9	0	1359.787367	0.0121	0.1450
EPPFAPIESAK[x]R	10	0	1340.708787	0.0121	0.1450
IIYSDIDVDPVK[x]PEHVGKVVLK	11	0	2462.378342	0.0120	0.2650
SLFERDPYVEWVISLEQNVMEGAFDK[x]VASMIR	25	0	3757.848229	0.0120	0.3850
VSLMDYLASSNISQLTGTK[x]SPPQISQWDYK	18	0	3356.659701	0.0120	0.3600
K[x]QLLIDGANVLRIHTCSNTR	0	0	2308.243265	0.0120	0.2400
EVIELPLK[x]NPELFLR	7	0	1809.039932	0.0120	0.1800
AIDLYKEVLNK[x]GVSK	10	0	1675.950788	0.0120	0.1800
TIDNAETMK[x]K	8	0	1149.569917	0.0120	0.1200
T[x]IDNAETMKK	0	0	1149.569917	0.0120	0.1200
ERK[x]PR	2	0	684.403070	0.0120	0.0600
K[x]KSGR	0	0	574.355062	0.0120	0.0600
DDYILCCLHSLLRADYYYQAK[x]AK	20	0	2878.378086	0.0120	0.2750
ATILTTANLQGVSRGILGIDAALGGQATK[x]LAAEDHK	28	0	3573.947681	0.0119	0.4300
YYK[x]DGIYDLLHACVDRIK	2	0	2241.125119	0.0119	0.2150
ADAAFLRLVK[x]APALDGALQGVIQFMK	9	0	2742.525343	0.0119	0.3100
DEK[x]YTLYDQNDTK	2	0	1631.731422	0.0119	0.1550
NEEKK[x]LMELFISK	4	0	1607.859201	0.0119	0.1550
LVPYLTK[x]LESKQR	6	0	1573.919099	0.0119	0.1550
STELFK[x]NEEEPTK	5	0	1550.746345	0.0119	0.1550
HIEVGDSVLVKIITK[x]EGVETR	14	0	2321.295344	0.0119	0.2500
NPPPLDEGDIELLK[x]SYATGPYARELAAIK	13	0	3140.639232	0.0119	0.3450
K[x]PYQVNILLAGYETNLGKPELFWLDYLATCVR	0	0	3783.969662	0.0119	0.3800
VLACWEQYVGMNGGGATPADELELLFICTIK[x]K	30	0	3582.755914	0.0119	0.3800
D[x]VPTFANFHTPIFIAK	0	0	1816.951123	0.0119	0.1900
VMK[x]SEFQR	2	0	1023.517101	0.0119	0.0950
LMVEMEK[x]K	6	0	1006.519074	0.0119	0.0950
K[x]EEMVMLK	0	0	1006.519074	0.0119	0.0950
DAVK[x]EAAR	3	0	858.455887	0.0119	0.0950
NLLLQEK[x]GFPTPKATSTGTTIVGVIAK	6	0	2783.579543	0.0119	0.3200
RHQGVLEIEFMIDHNMK[x]DGTQR	16	0	2653.285197	0.0118	0.2600
VK[x]AMEVDEKPTERYSDIGGLSK	1	0	2451.231422	0.0118	0.2600
IPVHSPGDVTGGGFCK[x]LVSFGNTEIEVETEEITADK	15	0	3831.851120	0.0118	0.4250
K[x]SAAAIGTSQLPVR	0	0	1397.798991	0.0118	0.1650
TITVFSPEGRLYQVEYAFK[x]AFNNAGITSVGVTGK	18	0	3663.893526	0.0118	0.4000
EIKQIK[x]VMDSLEPTGEIYGK	5	0	2277.192525	0.0117	0.2350
FSGEKK[x]SLPLQIEVANDCIK	5	0	2275.188107	0.0117	0.2350
EVQK[x]GPDSVALGVQYDDVRPEDR	3	0	2571.256387	0.0117	0.2700
MVQGEVSILESIQQTGVASK[x]YTENIYPPK	19	0	3208.632428	0.0117	0.3400
KENLLSTLIYTLNLSYDNASYSDLIIK[x]AQETLR	26	0	3802.003854	0.0117	0.3850
MHNNHAK[x]SLPPEEYDEKLYNK	6	0	2556.206604	0.0117	0.2450
SMAIDK[x]DIRWELIAR	5	0	1815.966450	0.0117	0.1750
LFNLEPK[x]ILEEVPLR	6	0	1809.039932	0.0117	0.1750
MPIDFKGFICK[x]VVDK	10	0	1795.936398	0.0117	0.1750
TDNHLSSTLEK[x]LSFK	10	0	1718.883832	0.0117	0.1750
QNTPVLFDSK[x]EAVLK	9	0	1687.914404	0.0117	0.1750
IINRDIGK[x]VVDK	7	0	1368.808828	0.0117	0.1400
YK[x]DGVILAADSR	1	0	1306.688051	0.0117	0.1400
RLMSK[x]VAEK	4	0	1060.606245	0.0117	0.1050
TLSK[x]WR	3	0	789.449683	0.0117	0.0700
ENK[x]IQR	2	0	786.434760	0.0117	0.0700
LLK[x]MQR	2	0	787.473787	0.0117	0.0700
MRK[x]LAR	2	0	773.469370	0.0117	0.0700
RLVK[x]GR	3	0	727.481651	0.0117	0.0700
K[x]WR	0	0	488.285928	0.0117	0.0350
M[x]FR	0	0	452.220553	0.0117	0.0350
K[x]FR	0	0	449.275030	0.0117	0.0350
FVVFTPTLIDPELLDAQTK[x]LWK	18	0	2573.414392	0.0116	0.2550
IIENEQSAEKNAYVINLK[x]QIAK	17	0	2515.364479	0.0116	0.2550
EIK[x]PNIRVALRNDSYQLIK	2	0	2269.290536	0.0116	0.2200
GDGGTDYVCVPK[x]YMIPPSAPVMLELTDEQPIK	11	0	3519.697401	0.0116	0.3700
SLPPEEYDEK[x]LYNKFK	9	0	1998.993768	0.0116	0.1850
VATEKDFLDAVQK[x]VVK	12	0	1788.998462	0.0116	0.1850
LSVEALNSLTGEFK[x]GK	13	0	1691.909318	0.0116	0.1850
TEDDIK[x]SLQSVGQIIGEVLKQLDSER	5	0	2899.513703	0.0115	0.3000
SSQQGVEGVLIILKIEDTDK[x]YDK	19	0	2577.353638	0.0115	0.2650
E[x]SLLAVQGQDFVLTASSSSAVRGITVLKPDDDK	0	0	3445.793876	0.0115	0.3800
SLLELNETQSNIQEQGVNWGK[x]KIPQVASFR	20	0	3412.773753	0.0115	0.3450
FKK[x]DGIPSNLTDTVETGIQALMSSLSTDFK	2	0	3242.637906	0.0115	0.3450
M[x]SRSYDSRTTIFSPEGR	0	0	1988.937329	0.0115	0.1950
AQISVRLVPYLTK[x]LESK	12	0	1944.140700	0.0115	0.1950
ISPGYDVYEGSFEK[x]EGK	13	0	1903.883889	0.0115	0.1950
DSEALK[x]TRHMTDELNNLLFNYAIR	5	0	2863.428540	0.0115	0.2750
DGVVVIQSYCHRTTMTNGFLAHK[x]LCIHK	22	0	3284.636753	0.0114	0.3200
G[x]GLGYPEDAIGKTK	0	0	1404.724827	0.0114	0.1600
TLFRK[x]EK	4	0	920.544305	0.0114	0.0800
EIK[x]PNIR	2	0	868.513006	0.0114	0.0800
SLNKFSVATITPEGIEFQTDQSVSSK[x]WAFAEK	25	0	3544.772415	0.0114	0.3650
FPLGNVWGLPMTNASHLGYQHLCTGK[x]KEFEIIK	25	0	3784.922000	0.0114	0.3750
SEAAEFEYKNGYPMPCDVLAK[x]R	20	0	2574.188176	0.0114	0.2500
ALSSLK[x]YMLLSQIMLNSVSEVK	5	0	2453.327233	0.0114	0.2500
NSDYK[x]ETLIFK	4	0	1356.692468	0.0114	0.1250
K[x]IIEEEGFTNR	0	0	1334.682966	0.0114	0.1250
SVQPTAK[x]TVQK	6	0	1185.671676	0.0114	0.1250
M[x]FRNQYDGDATTWSPQGRLHQVEYALEAIK	0	0	3523.694124	0.0113	0.3400
SGVK[x]LENVKIYADLK	3	0	1675.950788	0.0113	0.1700
NIK[x]VIMATNRIDILDPALLRPGR	2	0	2588.494714	0.0113	0.2600
GILGIDAALGGQATK[x]LAAEDHKFVIHQEENK	14	0	3272.715182	0.0113	0.3500
GIGSYEK[x]QSEVSVGLR	6	0	1707.879080	0.0113	0.1800
E[x]MKKDSESTEEK	0	0	1439.644921	0.0113	0.1350
TPNDTQK[x]YSNDK	6	0	1409.642221	0.0113	0.1350
D[x]YTMAQPEFFKAVRIDVEESIAGYQLAR	0	0	3246.601799	0.0112	0.3150
SLK[x]DECKQDIMFELGLLQER	2	0	2451.213662	0.0112	0.2250
FPLGNVWGLPMTNASHLGYQHLCTGKK[x]EFEIIK	26	0	3784.922000	0.0112	0.3700
VHPEGKYVVDISPDIDIK[x]EIKPNIR	17	0	2873.564954	0.0112	0.2800
DAFALAK[x]EKSPAIIFIDELDAIGTK	6	0	2675.442056	0.0112	0.2800
VAQTTYKK[x]IYNEYPPTK	7	0	2043.067597	0.0112	0.1900
IQDAELAILQK[x]TQNLRR	10	0	2009.138070	0.0112	0.1900
VYYYLGEYDEALLFALSSGPK[x]FLHDK	20	0	3037.511191	0.0112	0.2900
GFICK[x]VVDKDGIR	4	0	1505.802358	0.0112	0.1450
EK[x]ASKGSNDDEMK	1	0	1437.640504	0.0112	0.1450
RINDTVGIK[x]ESDTGLAPISFWDVAADR	8	0	2945.488160	0.0111	0.3000
NHASIDK[x]MKSLSEQYTER	6	0	2136.026865	0.0111	0.2000
DK[x]LVLKEVFLSFHNLVGR	1	0	2113.204692	0.0111	0.2000
FFEK[x]INVKK	3	0	1151.670224	0.0111	0.1000
TSTGGPK[x]LQLNLERDYEQFGYFK	6	0	2690.333907	0.0111	0.2550
YK[x]SYLLQHREWDSK	1	0	1851.926697	0.0111	0.1550
LAQFEK[x]EEYVSDPK	5	0	1681.819840	0.0111	0.1550
QIK[x]EIKEVIELPVK	2	0	1665.007573	0.0111	0.1550
DLVLALDTPRTAAVNIK[x]VR	16	0	2064.205418	0.0111	0.2100
VAVGQQYRVNLEAYLDLSITPK[x]QHAVNER	21	0	3310.742063	0.0110	0.3200
VSGIRK[x]HFEQVINEK	5	0	1782.973979	0.0110	0.1650
GGVHVKLAHLSK[x]HPK	11	0	1606.941898	0.0110	0.1650
GLATMGMGYLGSTGKTYNLISSYIK[x]SVEISALASK	24	0	3610.862484	0.0110	0.3850
K[x]EEMVMLKGDEVVSLLGVSEQVQVR	0	0	2801.466563	0.0110	0.2750
LGISATALSPEEKK[x]TAGEDAVTLVK	13	0	2527.374374	0.0110	0.2750
YQK[x]DEEWPPK	2	0	1318.619308	0.0110	0.1100
FVIHQEENK[x]R	8	0	1298.673071	0.0110	0.1100
K[x]TREALMEFR	0	0	1279.670628	0.0110	0.1100
LEK[x]VRQLIIK	2	0	1238.807376	0.0110	0.1100
RLLK[x]LEEAMK	3	0	1229.716515	0.0110	0.1100
RFDSEK[x]AGDR	5	0	1179.563192	0.0110	0.1100
C[x]SPSATLTHR	0	0	1128.534535	0.0110	0.1100
FVK[x]LGIDPPK	2	0	1112.659326	0.0110	0.1100
S[x]GYDR	0	0	596.255412	0.0110	0.0550
K[x]AFGR	0	0	577.333601	0.0110	0.0550
QGAMIAQAMILTQHNDQLNSK[x]VSGIR	20	0	2823.448227	0.0110	0.2850
K[x]YYESFADFDSEGTDAYLTYK	0	0	2512.095710	0.0110	0.2300
M[x]SSKSSLELANNAVKSNDIEK	0	0	2264.131715	0.0110	0.2300
M[x]GQAQSGNFSNFGDGANGDNK	0	0	2114.871099	0.0110	0.2300
WSTAETLTNNK[x]IDRDK	10	0	1890.943464	0.0109	0.1750
T[x]DKYAFSLTTFSPNGK	0	0	1775.872934	0.0109	0.1750
KGYQTIELDK[x]K	9	0	1321.724101	0.0109	0.1200
MGNGK[x]MVEISR	4	0	1220.600502	0.0109	0.1200
ASK[x]IIDHIDYVESLIHSSYYSVSADYYK	2	0	3265.581778	0.0109	0.3050
RHNFVGLFVELSK[x]LLVK	12	0	1998.177753	0.0109	0.1850
DDINLDEASAMAVKFLSK[x]TLDSNSLTHEK	17	0	3191.565471	0.0109	0.3150
NHASIDKMK[x]SLSEQYTER	8	0	2136.026865	0.0108	0.1950
GSDAAPQASKK[x]K	10	0	1186.630541	0.0108	0.1300
ATAIGRASK[x]AAR	8	0	1171.678492	0.0108	0.1300
M[x]ESLQR	0	0	762.369385	0.0108	0.0650
T[x]MVYSDNTSIITSAGGLMALLDEQER	0	0	2814.341427	0.0108	0.2800
SIMEYNGGSCVAMAGK[x]NCVAIASDLR	15	0	2773.265441	0.0108	0.2800
VLRQVMEEK[x]LDSK	8	0	1573.849698	0.0108	0.1400
EPNK[x]GSYRPYTAK	3	0	1509.757521	0.0108	0.1400
TGRK[x]EPPVYTPPK	3	0	1468.803742	0.0108	0.1400
INEDSK[x]LAVNENLASSKSSM	5	0	2136.036759	0.0108	0.2150
MKSDINAHK[x]SQLFAGAAPNNHLEEWLK	8	0	3048.523830	0.0107	0.2900
MLSQLDIK[x]QVVLIGVAVEIGLESHTSER	7	0	3063.663670	0.0107	0.3000
LCIHK[x]NKLTNDETR	4	0	1740.894015	0.0107	0.1500
VNLYK[x]FR	4	0	938.533741	0.0107	0.0750
LKLELK[x]K	5	0	870.590192	0.0107	0.0750
QYSAK[x]AK	4	0	794.428614	0.0107	0.0750
DVEFLHSDK[x]IDTIVKEIQDEK	8	0	2500.269581	0.0107	0.2250
ENMTQEEAVEFLK[x]NAVALAMER	12	0	2522.214389	0.0107	0.2350
QVK[x]REVGCIGNIVER	2	0	1755.941297	0.0107	0.1600
GEK[x]VEDAPENNSFRSWIGAYLAK	2	0	2580.260747	0.0107	0.2450
K[x]GILLPESLTEAVEATTYAILRK	0	0	2515.426015	0.0107	0.2450
MLMNMDK[x]VETVFAMPVPSSFVGQVVDVDAQGR	6	0	3496.686125	0.0106	0.3400
GTPGYGPLGVLPK[x]VGIRLFNLEPK	12	0	2521.441942	0.0106	0.2550
SMK[x]DLHISQNFACLIR	2	0	1931.970877	0.0106	0.1700
YK[x]DAYVYSIVAIARIK	1	0	1872.050830	0.0106	0.1700
VGPGYVARSSCK[x]IVFR	11	0	1794.956220	0.0106	0.1700
HRENK[x]IQR	4	0	1079.594768	0.0106	0.0850
DQKK[x]DKPK	3	0	985.555594	0.0106	0.0850
AEAK[x]DVAK	3	0	830.449740	0.0106	0.0850
YYPVRK[x]FTGGVLMLIDR	5	0	2027.102541	0.0106	0.1800
CSPSATLTHRTMTEK[x]AR	14	0	1945.946117	0.0106	0.1800
SVEISALASK[x]NRLHQLR	9	0	1921.085644	0.0106	0.1800
SAVIK[x]TSTRQTIFLPLIGLVEPEELHPGDLIGVNK	4	0	3784.113676	0.0106	0.3700
QLMTEFVDQVDDVVKYEIDK[x]TLAGVTR	19	0	3111.579669	0.0106	0.2850
SRQETQYK[x]IDELVSNNEK	7	0	2180.070835	0.0106	0.1900
NTWNSTLETAKAK[x]YASQK	12	0	2040.027522	0.0106	0.1900
NTWNSTLETAK[x]AKYASQK	10	0	2040.027522	0.0106	0.1900
EDVQSLK[x]LK	6	0	1058.597121	0.0106	0.0950
SSK[x]VYISPK	2	0	1007.565097	0.0106	0.0950
VK[x]VIAATNR	1	0	970.592313	0.0106	0.0950
LVK[x]APALDGALQGVIQFMK	2	0	1998.133505	0.0105	0.2000
VFHPITKAVILSDTK[x]PVDKK	14	0	2235.298978	0.0105	0.2100
SATPFRK[x]INVLNFPSANFSK	6	0	2237.195580	0.0105	0.2100
LGSTAIGVKTK[x]DAVVLGVEK	10	0	1984.156741	0.0105	0.2100
LDSK[x]NVQLAK	3	0	1114.634566	0.0105	0.1050
LISGK[x]LDEAR	4	0	1100.618917	0.0105	0.1050
SAQEILCNEPVETYGSFDLK[x]EKVAFILDQVR	19	0	3597.802329	0.0105	0.3250
HIGIATTGFIPDGQHIVK[x]RAR	17	0	2286.270804	0.0105	0.2200
LTLEAMDLEIVEKEHFK[x]ELVSK	16	0	2600.377016	0.0105	0.2300
K[x]EITPDIFAAIAIINEADRMAR	0	0	2457.304859	0.0105	0.2300
AGDFQGLNEQLVSLFK[x]KHGQLK	15	0	2456.317475	0.0105	0.2300
EIK[x]EVIELPVK	2	0	1295.769988	0.0105	0.1150
ELLKLK[x]VELAK	5	0	1282.822356	0.0105	0.1150
LK[x]PQDERTQEER	1	0	1527.764059	0.0104	0.1250
SVMIMVK[x]MYSPSENCFFFRMAIVSK	6	0	3001.439500	0.0104	0.2600
YYIIMGLQASK[x]LR	10	0	1554.859144	0.0104	0.1350
NEEK[x]LAEFDKAIEDAQELNGEHEILEAMK	3	0	3342.592410	0.0103	0.3000
LEIKEGNYGDGYALQPSYIHEYLSK[x]VLYAR	24	0	3488.761460	0.0103	0.3100
CFCAHNSRIAGEHLSNGEK[x]PLLTPEKDFSK	18	0	3441.655629	0.0103	0.3100
HIEVGDSVLVK[x]IITK	10	0	1649.971524	0.0103	0.1550
TLVAHAVLK[x]VGSALVGSQTKVALEIHAQYELR	8	0	3400.919290	0.0103	0.3300
GEIK[x]KAMVNIDTIDNK	3	0	1787.945046	0.0103	0.1650
ELDIALHNVNTPSYVDSPVLK[x]IACAFFGAVLCR	20	0	3688.874383	0.0103	0.3400
RMDDK[x]MLLTEVHLLESK	4	0	2057.064831	0.0103	0.1750
NEEGIIEFTK[x]TPNDTQK	9	0	1962.953358	0.0103	0.1750
MSAQSCACMVRTLLYGK[x]R	16	0	2131.015784	0.0103	0.1850
VYATMQKLQK[x]DLGQVLNK	9	0	2076.140043	0.0103	0.1850
LPSEYDSRVKAMEVDEK[x]PTER	16	0	2478.205935	0.0102	0.2150
DMTLEEAEVLILK[x]VLRQVMEEK	12	0	2615.391282	0.0102	0.2250
AEIINSLNLNNDLTDK[x]LAQFEK	15	0	2502.296462	0.0102	0.2250
TLASLQK[x]RTHALENTFLPSNSAR	6	0	2554.361457	0.0102	0.2350
LQNVSNFQK[x]IAMVDNHVCLAFAGLNADARILIDK	8	0	3797.970735	0.0101	0.3450
HILTGSLQNLQTETPMMSRPNINGRFDVIVAK[x]GK	31	0	3764.981633	0.0101	0.3450
HADATCVHRLALTK[x]LTIPLPLYPQGHPGGSEGGPK	13	0	3687.930590	0.0101	0.3550
FPLGNVWGLPMTNASHLGYQHLCTGK[x]K	25	0	3025.505345	0.0100	0.2700
GGHSLGMQAEELIVTITYGLLDK[x]ELQR	22	0	2970.548313	0.0100	0.2700
D[x]TEMSVNMSDFLHDQATR	0	0	2095.893807	0.0100	0.1800
QGITEAYNQKAVEK[x]LMSR	13	0	2065.062523	0.0100	0.1800
LEEAMK[x]ITTDAFTSAGER	5	0	1968.946163	0.0100	0.1800
LLK[x]LEEAMK	2	0	1073.615413	0.0100	0.0900
KTELEEIMLLNLHK[x]QPWAHGLLLENFNSAAEK	13	0	3715.939425	0.0100	0.3200
VSAMMSCACQK[x]RLEDDHIHNYR	10	0	2720.203848	0.0100	0.2200
EEFAEK[x]AVSVIQARIANYDPAEIR	5	0	2718.397564	0.0100	0.2400
VSEVLNSEDITGIQEK[x]STDLRALR	15	0	2672.397956	0.0100	0.2400
GK[x]VVIDAFRLINPSTLMMGQEPR	1	0	2571.366408	0.0100	0.2300
GPSLYQVDPSGTYFAWK[x]ATAIGK	16	0	2456.237499	0.0100	0.2300
GINIDQSSNSK[x]DPEEEAEMMTK	10	0	2452.073269	0.0100	0.2200
AQSGPDASAK[x]LPTVIPTTRCR	9	0	2225.158538	0.0100	0.2100
GVVALVEDKTK[x]SVALGGITK	10	0	1984.156741	0.0100	0.2000
LFLLRIVAFDQLVK[x]EK	13	0	1931.160709	0.0100	0.1600
NLLLQEK[x]GFPTPK	6	0	1483.839792	0.0100	0.1300
VATEK[x]DFLDAVQK	4	0	1462.766689	0.0100	0.1300
K[x]SSEQANLYERK	0	0	1451.736786	0.0100	0.1200
GSNDDEMKIDK[x]K	10	0	1378.639778	0.0100	0.1200
FFEK[x]EDVQSLK	3	0	1368.692468	0.0100	0.1100
ETIDNAETMK[x]K	9	0	1278.612505	0.0100	0.1100
DFLDAVQK[x]VVK	7	0	1260.707726	0.0100	0.1100
GVVALVEDK[x]TK	8	0	1157.665530	0.0100	0.1100
TLASLQK[x]R	6	0	915.550117	0.0100	0.0800
S[x]RSYDSR	0	0	869.399102	0.0100	0.0700
D[x]RGKLVR	0	0	842.508589	0.0100	0.0700
M[x]SGYDR	0	0	727.295891	0.0100	0.0600
K[x]TTEEK	0	0	734.380997	0.0100	0.0600
LVK[x]ER	2	0	643.401675	0.0100	0.0500
GTK[x]RR	2	0	616.376858	0.0100	0.0500
ASK[x]AAR	2	0	602.349976	0.0100	0.0600
K[x]VIAR	0	0	585.396198	0.0100	0.0500
SGKK[x]R	3	0	574.355062	0.0100	0.0500
GTK[x]R	2	0	460.275756	0.0100	0.0400
IVMTANK[x]IVQMIGEQATLDLLFGNDRVEQR	6	0	3401.779764	0.0098	0.2950
AVENASTCIGIK[x]CEDGVILALEKVVTSK	11	0	3003.561908	0.0098	0.2750
TAAVNIK[x]VRDMESDFQDLLGSLLNTR	6	0	2905.496614	0.0098	0.2550
SPADWVADTIFAESDLGK[x]NDGTIVIR	17	0	2789.387058	0.0098	0.2550
LHSEK[x]VSLMDYLASSNISQLTGTK	4	0	2621.336941	0.0098	0.2350
NK[x]LTNDETRYVFVSSVQPDLLPR	1	0	2690.402650	0.0098	0.2250
IAIVVNQNWYCANTK[x]YVTGPKNK	14	0	2680.379413	0.0098	0.2250
AMSIVGLLLDDTDPMINVMK[x]LDK	19	0	2531.304781	0.0098	0.2250
AGDFQGLNEQLVSLFKK[x]HGQLK	16	0	2456.317475	0.0098	0.2150
TIPPLTTVK[x]GSDAAPQASKK	8	0	2009.115605	0.0097	0.1950
YGLQGPTWLVHKENAINK[x]K	17	0	2195.185017	0.0097	0.1850
K[x]YTGLLRVSAMMSCACQK	0	0	2103.009638	0.0097	0.1750
A[x]SLLKVNMENLIVTDLGK	0	0	1957.091700	0.0097	0.1750
DISSK[x]SPSGNDALNDKK	4	0	1774.869635	0.0097	0.1650
K[x]LEKGQSIDDMIPAQK	0	0	1799.945046	0.0097	0.1550
YK[x]NENLENIEDVQLR	1	0	1875.932566	0.0097	0.1450
LLEK[x]LEIKEGNYGDGYALQPSYIHEYLSK	3	0	3369.713118	0.0097	0.2800
IAYASVVYIADK[x]YK	11	0	1602.865670	0.0096	0.1350
TSTSSMTAVPK[x]PLK	10	0	1446.775143	0.0096	0.1350
TLALK[x]YPGGGPGK	4	0	1257.708061	0.0096	0.1250
YVYRDYCAFVQHLK[x]VNADTELVHLR	13	0	3108.560213	0.0096	0.2400
SNNIKENEQK[x]IK	9	0	1443.768084	0.0096	0.1150
DEQIEK[x]IDTVIK	5	0	1429.766355	0.0096	0.1150
DKPK[x]YEPPVPTR	3	0	1425.761546	0.0096	0.1150
K[x]EDSSPCGYIIR	0	0	1423.676496	0.0096	0.1150
KGVVALVEDK[x]TK	9	0	1285.760486	0.0096	0.1150
AK[x]ADYAQYYRHCLLYLSCIDLDK	1	0	2878.378086	0.0096	0.2200
EDSSPCGYIIRILSGEQTVK[x]YDR	19	0	2685.306702	0.0096	0.2200
NEIATCAEKVYSEIPLSNATSLLYLENTK[x]ETEK	28	0	3757.860623	0.0095	0.3150
FDQLTQALNVAIRLDDMSLIK[x]EDCEAATDPLLK	20	0	3745.890482	0.0095	0.3150
EEIQLLQEPGSYVGEVIK[x]TMGK	17	0	2447.261660	0.0095	0.2100
NWK[x]EEYLRAAK	2	0	1406.730582	0.0095	0.1050
GYSK[x]PNERATK	3	0	1249.641438	0.0095	0.1050
NENLENIEDVQLRCAEAENSSDLFK[x]LGVMYAK	24	0	3698.755451	0.0095	0.3050
FIRVSGSELVQK[x]YIGEGSR	11	0	2124.132649	0.0095	0.1800
DSYLIIDK[x]LPSEYDSRVK	7	0	2140.105099	0.0094	0.1700
ETEK[x]LAEER	3	0	1103.545814	0.0094	0.0850
ETTEK[x]KIDK	4	0	1090.586949	0.0094	0.0850
YPGGGPGKTAILPVK[x]IMGVEPPYLLEHETLEAEK	14	0	3632.916235	0.0094	0.3200
VGCDRNK[x]YAIQLPLPPK	6	0	1968.061404	0.0094	0.1600
LAEGESEEVK[x]AYMDPHR	9	0	1959.899550	0.0094	0.1600
LK[x]VELAKQNLFVPTSDK	1	0	1929.093418	0.0094	0.1600
GAPIEHDVGIMIDFECEK[x]MEGAFYR	17	0	2913.313438	0.0094	0.2350
SK[x]RSIGISDALQMAADAQPAVGLAR	1	0	2525.338279	0.0094	0.2350
DHDLAPLYK[x]YLSENPKTSASIDFDSNFLNSMIK	8	0	3772.829269	0.0094	0.3100
VLK[x]LTLEAMDLEIVEK	2	0	1843.037546	0.0094	0.1500
GLGYPEDAIGK[x]TKLVK	10	0	1687.950789	0.0094	0.1500
KDWNACK[x]K	6	0	1048.512348	0.0094	0.0750
EDCK[x]SLKR	3	0	1034.517826	0.0094	0.0750
TVQYATK[x]R	6	0	965.529382	0.0094	0.0750
GYSK[x]PNER	3	0	949.461699	0.0094	0.0750
ESNALFMVRIAQGLLYLGK[x]GTMTLNPYHTER	18	0	3522.811397	0.0094	0.2900
FDVVPVPQSSLYLRNLTDETK[x]NK	20	0	2662.396504	0.0093	0.2150
KDYTMAQPEFFK[x]AVR	11	0	1829.913356	0.0093	0.1400
ESQLVDKFFEK[x]INVK	10	0	1822.982813	0.0093	0.1400
NDDQLTYTYKDEK[x]VSEVLNSEDITGIQEK	12	0	3373.604748	0.0093	0.2700
M[x]SGYDRALSVFSPDGRLLQVEYGQEAVR	0	0	3142.550434	0.0093	0.2600
LAEFDK[x]AIEDAQELNGEHEILEAMKNK	5	0	3084.507234	0.0093	0.2500
SVQPLASAK[x]ELLRSDILTLR	8	0	2209.279304	0.0093	0.1850
TQLADILSVLGMSYSNTSK[x]HESLKYR	18	0	2940.501366	0.0092	0.2400
K[x]TQIAGGHDIIGPFHVITR	0	0	2059.132592	0.0092	0.1750
NCVAIASDLRLGVQSISLTNNFPK[x]VFAMGDK	23	0	3364.727003	0.0092	0.2850
ETFEGELTEDNIEIAVVSTK[x]PTDSGIVGVPGGHFCR	19	0	3859.857267	0.0092	0.3300
K[x]LPNIEEATFDK	0	0	1403.729579	0.0092	0.1100
D[x]RQEQR	0	0	830.399437	0.0092	0.0550
[truncated: 1,044 more rows]
