# Supplementary material for: ECL: an exhaustive search tool for the identification of cross-linked peptides using whole database
Source: BMC Bioinformatics. 2016 May 20;17:217. doi: 10.1186/s12859-016-1073-y (PMC4874008; doi:10.1186/s12859-016-1073-y)
Supplement: Additional file 5 — Kojak’s pre-selection list of PSMs only identified by ECL. (ZIP 5147 kb) [file 12859_2016_1073_MOESM5_ESM.zip › Kojak's pre-selection ranks of ECL only peptides/Kojak's detailed results/aleitner_M1012_006/diagnostic_8252.txt]

Scan: 8252
ILSTLDRELLK[x]PSASVALQR	10	0	2209.279304	0.1135	2.2700
ELLK[x]PSASVALQR	3	0	1410.819391	0.1112	1.4450
E[x]IINRDIGK	0	0	1056.592704	0.0778	0.7000
M[x]FR	0	0	452.220553	0.0750	0.2250
K[x]FR	0	0	449.275030	0.0750	0.2250
GYQTIELDK[x]KLDVAK	8	0	1719.940617	0.0640	0.9600
LVPYLTKLESK[x]QR	10	0	1573.919099	0.0638	0.8300
I[x]INR	0	0	514.322703	0.0637	0.2550
MK[x]DAVKEAAR	1	0	1117.591321	0.0625	0.6250
TSWIYK[x]NK	5	0	1038.549782	0.0594	0.4750
K[x]IPQVASFR	0	0	1044.607962	0.0589	0.5300
AK[x]SAKIVR	1	0	871.560288	0.0581	0.4650
K[x]VADLKK	0	0	800.511946	0.0550	0.3850
AK[x]RAER	1	0	729.424532	0.0542	0.3250
AGDFQGLNEQLVSLFK[x]K	15	0	1892.999523	0.0538	0.9150
TKSVALGGITK[x]EFVIYEQLIAAR	10	0	2506.415787	0.0511	1.1750
GQYSTVGK[x]VAVGQQYR	7	0	1739.895399	0.0506	0.8100
YEIDK[x]TLAGVTRDYYTK	4	0	2035.026127	0.0497	0.8450
K[x]TREALMEFR	0	0	1279.670628	0.0495	0.4950
IQK[x]ENR	2	0	786.434760	0.0492	0.2950
E[x]IINR	0	0	643.365291	0.0490	0.2450
LK[x]WSDER	1	0	932.471536	0.0486	0.3400
LLENDIK[x]VMK	6	0	1201.673984	0.0480	0.4800
FFEKEDVQSLK[x]LK	10	0	1609.871482	0.0473	0.6150
K[x]YINR	0	0	692.396924	0.0470	0.2350
YKVNLYK[x]FR	6	0	1229.692020	0.0467	0.4200
K[x]ATDDDR	0	0	819.372221	0.0464	0.3250
K[x]VGQYIRQPQNVLVSETLER	0	0	2356.286176	0.0447	0.8950
KPPVQPLAYK[x]SATPFR	9	0	1799.009303	0.0447	0.7150
LLVK[x]DR	3	0	742.470084	0.0442	0.2650
ILPNK[x]VDPLVSLMMVEK	4	0	1925.072882	0.0438	0.7450
LWK[x]R	2	0	601.369985	0.0437	0.1750
DIK[x]VIMATNR	2	0	1159.638269	0.0435	0.4350
NIK[x]VIMATNR	2	0	1158.654253	0.0435	0.4350
LAEFVNMSK[x]AYHSQYLRLLALQR	8	0	2750.468893	0.0433	0.9950
NSDYK[x]ETLIFK	4	0	1356.692468	0.0432	0.4750
VK[x]VIAATNR	1	0	970.592313	0.0422	0.3800
LGSTAIGVKTK[x]DAVVLGVEK	10	0	1984.156741	0.0420	0.8400
IKENQEK[x]ISNNK	6	0	1443.768084	0.0417	0.5000
LTHEKSTMLEK[x]IK	10	0	1556.859536	0.0415	0.5400
LQLNLERDYEQFGYFK[x]R	15	0	2218.117000	0.0415	0.7050
SLPPEEYDEK[x]LYNK	9	0	1723.830403	0.0414	0.5800
LISGK[x]LDEAR	4	0	1100.618917	0.0410	0.4100
NILK[x]VDIEVAVIPSEGFR	3	0	1998.114879	0.0400	0.7200
LQK[x]YQATVMR	2	0	1236.664816	0.0400	0.4000
LESK[x]QRIFR	3	0	1175.677431	0.0394	0.3550
NEEEPTK[x]K	6	0	973.471593	0.0394	0.3150
VNLYK[x]FR	4	0	938.533741	0.0393	0.2750
EDMGSNDK[x]ASKER	7	0	1465.646650	0.0392	0.5100
K[x]LDVAK	0	0	672.416990	0.0392	0.2350
N[x]STEEIDLYNR	0	0	1352.620760	0.0391	0.4300
GK[x]VVIDAFR	1	0	1003.581415	0.0389	0.3500
LQK[x]R	2	0	543.349250	0.0388	0.1550
K[x]NTEDIEMTA	0	0	1150.517549	0.0385	0.3850
GYQTIELDKK[x]LDVAK	9	0	1719.940617	0.0383	0.5750
HHVEIIAAGLRENWK[x]YACK	14	0	2294.174130	0.0382	0.7250
M[x]NSTEEIDLYNR	0	0	1483.661239	0.0379	0.4550
LKLELK[x]K	5	0	870.590192	0.0379	0.2650
LK[x]DLRFGNR	1	0	1117.635570	0.0378	0.3400
AELDK[x]IGLSKIR	4	0	1341.797930	0.0375	0.4500
ENRHK[x]FQDILLGAGQAIK	4	0	2037.111857	0.0372	0.6700
VEFK[x]MGNGK	3	0	1008.506203	0.0372	0.3350
LLEK[x]LEIK	3	0	984.621882	0.0369	0.2950
AVEK[x]LMSR	3	0	932.511289	0.0369	0.2950
ERDCTAYNIYDK[x]NK	11	0	1788.810014	0.0368	0.5150
EK[x]TSNNTNR	1	0	1062.505347	0.0367	0.3300
EK[x]ADAAFLR	1	0	1019.539945	0.0367	0.3300
HCLIK[x]MNHGTTTLAFR	4	0	1898.960649	0.0366	0.5850
MKDAVK[x]EAAR	5	0	1117.591321	0.0365	0.3650
N[x]SSSDMAYTSMFKGNQK	0	0	1894.818860	0.0365	0.6200
ILEFTK[x]YSNDK	5	0	1356.692468	0.0364	0.4000
LIEK[x]LELR	3	0	1012.628028	0.0362	0.2900
SLYFATPGNTSFK[x]TDM	12	0	1778.818457	0.0359	0.5750
QDPK[x]KHLDAEVQK	3	0	1534.810280	0.0358	0.4650
K[x]PRRLLK	0	0	909.623554	0.0357	0.2500
AGDFQGLNEQLVSLFK[x]KHGQLK	15	0	2456.317475	0.0357	0.7850
LFLLRSDYYMASTYTK[x]K	15	0	2099.076051	0.0356	0.6050
ILEHK[x]EIMLR	4	0	1280.727413	0.0355	0.3550
LARNILK[x]VDIEVAVIPSEGFR	6	0	2338.337149	0.0350	0.7350
EDMGSNDKASK[x]ER	10	0	1465.646650	0.0350	0.4550
K[x]SGFEKIDLTR	0	0	1292.708787	0.0350	0.3850
LLK[x]PRVNNR	2	0	1108.682852	0.0350	0.3150
LLVK[x]DRIDK	3	0	1098.676036	0.0350	0.3150
NEEK[x]K	3	0	646.328572	0.0350	0.1750
LYFYYILFFEK[x]CNR	10	0	1974.970140	0.0346	0.4850
AIDLYK[x]EVLNK	5	0	1304.733939	0.0345	0.3800
SLPPEEYDEKLYNK[x]FK	13	0	1998.993768	0.0344	0.5500
TK[x]DSLEAR	1	0	918.477014	0.0344	0.2750
IKTLSMEK[x]HTELR	7	0	1584.865682	0.0342	0.4450
K[x]NVPK	0	0	584.364565	0.0340	0.1700
LK[x]YYEQKIR	1	0	1239.697497	0.0339	0.3050
K[x]IEFPSYR	0	0	1038.549782	0.0338	0.2700
K[x]LQR	0	0	543.349250	0.0338	0.1350
LAAPQLVQMFIGDGAK[x]LVR	15	0	2026.139651	0.0337	0.6400
ENQEK[x]ISNNK	4	0	1202.589070	0.0335	0.3350
IQYVGK[x]QDPK	5	0	1174.634566	0.0335	0.3350
EPLK[x]EVVQFVGSR	3	0	1486.814306	0.0335	0.4350
FLHDK[x]NSDYKETLIFK	4	0	1997.025735	0.0334	0.5350
YPGGGPGK[x]TAILPVK	7	0	1453.829229	0.0333	0.5000
K[x]IIEEEGFTNR	0	0	1334.682966	0.0332	0.3650
LILVDDEK[x]TSWIYKNK	7	0	1964.061785	0.0331	0.5300
K[x]VAEQNENPTVGSAQK	0	0	1698.853594	0.0331	0.5300
FIK[x]HADATCVHRLALTK	2	0	1980.072637	0.0329	0.5600
VLNK[x]EHLEADFVTQVAVRR	3	0	2223.212290	0.0329	0.6250
LLIFEK[x]QVR	5	0	1144.696771	0.0328	0.2950
AGDFQGLNEQLVSLFKK[x]HGQLK	16	0	2456.317475	0.0327	0.7200
EDMGSNDK[x]ASK	7	0	1180.502961	0.0327	0.3600
LLENDIKVMK[x]SEFQR	9	0	1848.976678	0.0327	0.4900
LLIFEK[x]QVRQASDTSTNTK	5	0	2178.164339	0.0326	0.6200
DLKLK[x]WSDER	4	0	1288.677488	0.0325	0.3250
HRENK[x]IQR	4	0	1079.594768	0.0325	0.2600
LIK[x]K	2	0	500.368591	0.0325	0.1300
AMEQQDIK[x]PTVQNGEVSANAEQK	7	0	2514.201910	0.0324	0.7450
DEK[x]VANEQEQALTNLSDLYVRENR	2	0	2833.384093	0.0323	0.7750
QYSAK[x]AKWSTAETLTNNK	4	0	2040.027522	0.0322	0.5800
Q[x]SRQETQYK	0	0	1166.567944	0.0322	0.2900
LQMSAMYK[x]K	7	0	1098.556519	0.0322	0.2900
ILFSDVK[x]AMTTGLR	6	0	1550.848972	0.0321	0.4500
HESLK[x]YR	4	0	931.487520	0.0321	0.2250
VISMEK[x]GGNMKEVFR	5	0	1723.874862	0.0320	0.4800
LIPIRGTEVEK[x]ITIK	10	0	1709.045018	0.0320	0.4800
AIDLYK[x]EVLNKGVSK	5	0	1675.950788	0.0320	0.4800
THAVLVALK[x]R	8	0	1106.692354	0.0320	0.3200
LRWK[x]R	3	0	757.471088	0.0320	0.1600
STELQIGVVEDDK[x]PFR	12	0	1831.931505	0.0319	0.5100
HK[x]FQDILLGAGQAIK	1	0	1637.925245	0.0317	0.4750
ENK[x]IQR	2	0	786.434760	0.0317	0.1900
TLLARAVAHHTDCK[x]FIR	13	0	2008.078783	0.0315	0.5350
VVTALTMLK[x]QHLFR	8	0	1655.954434	0.0314	0.4400
IWK[x]VMCK	2	0	963.503367	0.0314	0.2200
K[x]EVQEAR	0	0	858.455887	0.0314	0.2200
ASK[x]ERAER	2	0	945.499144	0.0313	0.2500
GVFKNVSGNVLSEIK[x]NNWQIER	14	0	2530.329098	0.0311	0.6850
MATTVKDTMNVDINAIK[x]K	16	0	1992.038284	0.0311	0.5600
K[x]RVIEHNIR	0	0	1163.688664	0.0311	0.2800
EASK[x]TLSKWR	3	0	1204.656362	0.0310	0.3100
K[x]EEPK	0	0	629.338410	0.0310	0.1550
LLK[x]PR	2	0	625.427496	0.0310	0.1550
DECK[x]QDIMFELGLLQERLAEK	3	0	2564.261336	0.0310	0.6500
RGERPSCPTGYHLK[x]SIR	13	0	2013.032561	0.0309	0.5250
AK[x]VAEQNENPTVGSAQK	1	0	1769.890704	0.0309	0.5250
MK[x]DAVK	1	0	690.373411	0.0308	0.1850
LEK[x]SLLELNETQSNIQEQGVNWGKK	2	0	2884.492911	0.0308	0.7700
ASK[x]VLELRAELDK	2	0	1470.840518	0.0308	0.4000
FHQLK[x]PTR	4	0	1025.576998	0.0306	0.2450
K[x]PRVVTALTMLKQHLFR	0	0	2037.203252	0.0306	0.5200
IYADLK[x]INEDSKLAVNENLASSK	5	0	2534.322674	0.0304	0.7000
IKLISGK[x]LDEAR	6	0	1341.797930	0.0304	0.3650
KILFENPDEATK[x]R	11	0	1559.830681	0.0304	0.3950
EIINRDIGK[x]VVDK	8	0	1497.851416	0.0304	0.3950
LK[x]PQDERTQEERNR	1	0	1797.908083	0.0304	0.4250
A[x]KVAEQNENPTVGSAQK	0	0	1769.890704	0.0303	0.5150
VAEQNENPTVGSAQK[x]MIQDEAQK	14	0	2514.201910	0.0302	0.6950
DEKYTLYDQNDTK[x]EWLDK	12	0	2303.059269	0.0300	0.5400
YQKDEEWPPK[x]M	9	0	1449.659787	0.0300	0.3300
YEIDK[x]TLAGVTR	4	0	1364.729913	0.0300	0.3600
IWK[x]VMCKNK	2	0	1205.641245	0.0300	0.2700
K[x]TTEEK	0	0	734.380997	0.0300	0.1800
QVK[x]NR	2	0	643.376523	0.0300	0.1500
NK[x]ADYYTNICDRER	1	0	1816.816160	0.0300	0.4200
VVTSK[x]LLKPRVNNR	4	0	1622.994323	0.0300	0.4200
LLKLEEAMK[x]ITTDAFTSAGER	8	0	2323.209235	0.0298	0.6250
TTLFK[x]SELAQSKYLMNVSR	4	0	2215.166981	0.0297	0.5650
LAAPQLVQMFIGDGAK[x]LVRDAFALAK	15	0	2742.525343	0.0296	0.7700
IYADLK[x]INEDSK	5	0	1407.724493	0.0296	0.3550
FFEK[x]EDVQSLK	3	0	1368.692468	0.0295	0.3250
FIVK[x]ASSGPR	3	0	1060.602876	0.0295	0.2950
DKPK[x]YEPPVPTR	3	0	1425.761546	0.0292	0.3500
IIENEQSAEK[x]NAYVINLK	9	0	2075.089784	0.0292	0.5250
M[x]SGYDRALSVFSPDGR	0	0	1756.820186	0.0291	0.4650
S[x]GYDRALSVFSPDGR	0	0	1625.779708	0.0290	0.4350
FSFISNVRPK[x]LFAYPPKSVQPTAK	9	0	2721.500514	0.0290	0.6950
NEEGIIEFTKTPNDTQK[x]YSNDK	16	0	2570.213522	0.0289	0.6350
KDK[x]PKYEPPVPTR	2	0	1553.856502	0.0288	0.3750
L[x]FKSLGSGMDQEK	0	0	1438.712546	0.0288	0.3750
GNAK[x]FGDGIQIAQLALK	3	0	1742.967833	0.0288	0.4900
S[x]RQETQYK	0	0	1038.509372	0.0288	0.2300
S[x]ERDTALEKYK	0	0	1338.677880	0.0286	0.3150
K[x]AIPLALGLLSASNPQMR	0	0	1879.071243	0.0286	0.5150
FDVIVAK[x]GKVAVFDSQTQPPVLWFR	6	0	2846.548187	0.0286	0.7150
ILEHK[x]EIMLRVEPIPLINGEK	4	0	2470.398029	0.0286	0.6000
TKLVK[x]ER	4	0	872.544305	0.0286	0.2000
LREWNQNIK[x]NLSNVVEISGK	8	0	2340.254878	0.0285	0.5700
YEAFEK[x]ADSCILDLTGAFR	5	0	2205.041118	0.0284	0.5400
K[x]LFKSLGSGMDQEK	0	0	1566.807502	0.0282	0.3950
FDVIVAKGK[x]VAVFDSQTQPPVLWFR	8	0	2846.548187	0.0282	0.7050
HKFQDILLGAGQAIK[x]AGNR	14	0	2036.127841	0.0282	0.5350
K[x]YIPNPVLVIIDVKPK	0	0	1835.128350	0.0281	0.4500
K[x]EEMVMLK	0	0	1006.519074	0.0281	0.2250
MILELTNHLEELKK[x]YINR	13	0	2256.229913	0.0281	0.5050
LRNK[x]R	3	0	685.434703	0.0280	0.1400
AHLDVQEK[x]DQPK	7	0	1406.715325	0.0279	0.3350
LFAYPPK[x]SVQPTAK	6	0	1545.855441	0.0279	0.3900
FLSK[x]TLDSNSLTHEKIEFATITK	3	0	2622.390357	0.0278	0.6400
S[x]SIGTGYDLGLFFSPDGR	0	0	1887.900207	0.0278	0.5000
YQK[x]PVDTEEENDK	2	0	1593.715773	0.0277	0.3600
TLDSNSLTHEKIEFATITK[x]DTTK	18	0	2592.328152	0.0276	0.6350
GYQTIELDK[x]K	8	0	1193.629146	0.0275	0.2750
EPLK[x]EVVQFVGSRFNSNAIAAVATK	3	0	2674.444120	0.0274	0.6850
K[x]VSTTPANSFELKQYLIQR	0	0	2222.205809	0.0274	0.5200
DEK[x]YTLYDQNDTK	2	0	1631.731422	0.0273	0.3550
M[x]FMTRSEYDRGVNTFSPEGR	0	0	2379.073490	0.0273	0.5450
NDSYQLIKILPNK[x]VDPLVSLMMVEK	12	0	2886.559732	0.0272	0.6800
ILIDK[x]AR	4	0	827.522844	0.0271	0.1900
MYGGVREPLK[x]EVVQFVGSR	9	0	2150.130540	0.0271	0.5150
YFATLQKSK[x]R	8	0	1240.692746	0.0270	0.2700
AK[x]WSTAETLTNNK	1	0	1462.741537	0.0269	0.3500
PPKEDWEKYQK[x]PVDTEEENDK	10	0	2603.202624	0.0269	0.5650
LAYVYADMRVVGQLLEK[x]LKPLIEK	16	0	2788.592357	0.0269	0.6450
ATK[x]QSKYTYDR	2	0	1359.678214	0.0268	0.2950
MILELTNHLEELK[x]KYINR	12	0	2256.229913	0.0267	0.4800
GDSGEMSLQKLFK[x]	12	0	1438.712546	0.0265	0.3450
K[x]EPPVYTPPK	0	0	1154.633506	0.0265	0.2650
IITK[x]EGVETR	3	0	1144.645129	0.0265	0.2650
VLAQLGMQSLSPLK[x]QGMNILR	13	0	2296.275812	0.0264	0.5550
ENRESQDYLNLVQALAETNVK[x]DEK	20	0	2805.377946	0.0262	0.6300
K[x]TLEVLYLKMHNNHAK	0	0	1938.050842	0.0262	0.4200
M[x]SERDTALEKYK	0	0	1469.718358	0.0262	0.3150
EDCK[x]SLKR	3	0	1034.517826	0.0262	0.2100
IVCFMLNEK[x]LNQQSVLLPLLK	8	0	2499.395584	0.0262	0.5500
YDK[x]TEDDIK	2	0	1125.518932	0.0261	0.2350
K[x]HLDAEVQK	0	0	1066.577055	0.0261	0.2350
GGNMK[x]EVFR	4	0	1036.512349	0.0261	0.2350
YK[x]DAYVYSIVAIAR	1	0	1630.871817	0.0261	0.3650
K[x]FDQLTQALNVAIR	0	0	1615.904510	0.0261	0.3650
SLPPEEYDEK[x]LYNKFK	9	0	1998.993768	0.0259	0.4150
GK[x]VAVFDSQTQPPVLWFR	1	0	2074.099899	0.0258	0.4650
QDPKK[x]HLDAEVQK	4	0	1534.810280	0.0258	0.3350
K[x]AQSGPDASAKLPTVIPTTR	0	0	2037.121751	0.0258	0.5150
HQGVLEIEFMIDHNMK[x]DGTQR	15	0	2497.184095	0.0257	0.5400
LIKK[x]SSEQANLYER	3	0	1677.904901	0.0257	0.3600
Y[x]FATLQK	0	0	869.464664	0.0257	0.1800
DELWK[x]NDDQLTYTYK	4	0	1930.894787	0.0257	0.3850
LGVKPPKGCLMFGPPGTGK[x]TLLAR	18	0	2494.391501	0.0256	0.6150
AEAK[x]DVAK	3	0	830.449740	0.0256	0.2050
LK[x]AYQGIYLMSIR	1	0	1554.859144	0.0254	0.3300
EPNK[x]GSYRPYTAK	3	0	1509.757521	0.0254	0.3300
IDK[x]EDMGSNDKASK	2	0	1536.708913	0.0254	0.3550
EDWEKYQK[x]PVDTEEENDK	7	0	2281.002149	0.0253	0.4550
IDTIVK[x]EIQDEKEAEAAR	5	0	2057.063963	0.0253	0.4550
TLDQIAAK[x]LYFYYILFFEKCNR	7	0	2815.440615	0.0252	0.5550
LWK[x]RSELAEMLPEDYSLIQYQR	2	0	2767.400207	0.0252	0.5550
IYADLKINEDSK[x]LAVNENLASSK	11	0	2534.322674	0.0252	0.5800
NEDDIEDIAALWMK[x]R	13	0	1817.861714	0.0250	0.3750
K[x]IDKEDMGSNDK	0	0	1378.639778	0.0250	0.3000
IQYVGKQDPK[x]K	9	0	1302.729522	0.0250	0.2750
LIQIRVK[x]LEK	6	0	1238.807376	0.0250	0.2500
LELK[x]K	3	0	629.411178	0.0250	0.1250
LFK[x]SLGSGMDQEK	2	0	1438.712546	0.0250	0.3250
EK[x]ASKGSNDDEMK	1	0	1437.640504	0.0250	0.3250
LDPPILPENGDLEK[x]DEPEETDVNK	13	0	2705.291825	0.0248	0.5950
EVPAVQVTAAFLYNYK[x]R	15	0	1968.046805	0.0247	0.4200
INVK[x]FFEKEDVQSLK	3	0	1822.982813	0.0247	0.3700
E[x]MIAAQGIDEEDRR	0	0	1631.757255	0.0246	0.3450
ILIELLTQMDGFDQGANVK[x]VIMATNR	18	0	2889.509094	0.0246	0.6400
LAYVYADMRVVGQLLEKLK[x]PLIEK	18	0	2788.592357	0.0246	0.5900
EMK[x]KDSESTEEK	2	0	1439.644921	0.0246	0.2950
K[x]MSAQSCACMVR	0	0	1427.614109	0.0246	0.2950
DK[x]PKYEPPVPTR	1	0	1425.761546	0.0246	0.2950
NEEGIIEFTK[x]TPNDTQKYSNDK	9	0	2570.213522	0.0245	0.5400
QSK[x]ATREPNK	2	0	1157.615226	0.0245	0.2450
DAGK[x]DEFSRK	3	0	1151.557046	0.0245	0.2450
ARLTQLLSQIK[x]EEQGDIK	10	0	2069.147964	0.0244	0.4400
K[x]SYDYSATMYTRLFLLR	0	0	2127.082198	0.0244	0.4150
TK[x]LVKER	1	0	872.544305	0.0243	0.1700
HESLK[x]YRLQGVTTDPSLWGHEYVR	4	0	2870.446241	0.0242	0.5800
FIK[x]HADATCVHR	2	0	1453.724781	0.0242	0.2900
LILVDDEKTSWIYK[x]NK	13	0	1964.061785	0.0241	0.3850
LIIPSDDALRTNAIVMK[x]DIR	16	0	2253.251374	0.0240	0.4800
ELAAIK[x]EDTEAVLKR	5	0	1684.935865	0.0240	0.3600
P[x]FGNTHNKFK	0	0	1188.603937	0.0240	0.2400
NK[x]HCLIKMNHGTTTLAFR	1	0	2141.098527	0.0239	0.4300
YK[x]DGVILAADSRTTMGAYIANR	1	0	2385.210964	0.0239	0.5250
EFEIIK[x]GVLCQFR	5	0	1637.859869	0.0238	0.3100
ARQAAK[x]ASVVETVTLTK	5	0	1772.015506	0.0238	0.4050
YDK[x]LVETSGQIR	2	0	1407.735725	0.0237	0.2850
M[x]SER	0	0	521.226756	0.0237	0.0950
NEDDIEDIAALWMK[x]RISHR	13	0	2311.137804	0.0237	0.4500
YK[x]EDTALRSEM	1	0	1341.623403	0.0236	0.2600
LLRPRK[x]R	5	0	937.629701	0.0236	0.1650
PPKEDWEK[x]YQKPVDTEEENDK	7	0	2603.202624	0.0236	0.4950
FRKLGVK[x]PPK	6	0	1168.744388	0.0235	0.2350
E[x]TIDNAETMK	0	0	1150.517549	0.0235	0.2350
VGVFKNVSGNVLSEIK[x]NNWQIER	15	0	2629.397507	0.0235	0.5400
ESDK[x]APDLIELNR	3	0	1498.762664	0.0235	0.3050
LYFYYILFFEK[x]CNRSVECR	10	0	2606.244903	0.0234	0.4450
GSNDDEMKIDK[x]K	10	0	1378.639778	0.0233	0.2800
EDTEAVLK[x]R	7	0	1059.555986	0.0233	0.2100
DKK[x]DQK	2	0	760.407879	0.0233	0.1400
CNK[x]FFYILYFELYK	2	0	1946.963993	0.0232	0.3250
QLADYK[x]AFEDSLR	5	0	1554.767750	0.0231	0.3000
EDTEAVLK[x]RINDTVGIK	7	0	1900.026461	0.0229	0.3900
EAVLK[x]LK	4	0	799.516697	0.0229	0.1600
YDK[x]LVETSGQIRCGSPYIIEDSK	2	0	2657.300555	0.0228	0.5250
LFLLRIVAFDQLVK[x]EK	13	0	1931.160709	0.0228	0.3650
N[x]SIVSKYTQSTNNDDPKK	0	0	2037.996615	0.0228	0.4100
SERDTALEK[x]YK	8	0	1338.677880	0.0227	0.2500
TK[x]DAVVLGVEK	1	0	1157.665530	0.0227	0.2500
VISMEKGGNMK[x]EVFR	10	0	1723.874862	0.0227	0.3400
D[x]GLEDDMPALADEEFEK	0	0	1922.809068	0.0226	0.3850
M[x]SSIGTGYDLGLFFSPDGR	0	0	2018.940686	0.0226	0.4300
EPPFAPIESAK[x]R	10	0	1340.708787	0.0225	0.2700
A[x]ASLLK	0	0	601.379880	0.0225	0.1350
K[x]GVVALVEDK	0	0	1056.617856	0.0225	0.2250
LHNSLEVVFEWDK[x]NDWNGHIR	12	0	2607.261750	0.0224	0.4700
M[x]NSIVSKYTQSTNNDDPKK	0	0	2169.037093	0.0224	0.4250
DQELTEENVSISVIGK[x]DEK	15	0	2132.048371	0.0224	0.4250
IHAKSMAIDK[x]DIR	9	0	1496.813257	0.0223	0.2900
AVELAAMNK[x]ANMQEVETEEFLR	8	0	2522.214389	0.0223	0.4900
EDGMK[x]ILMVNR	4	0	1304.658013	0.0223	0.2450
K[x]IFTIHTSK	0	0	1073.623277	0.0222	0.2000
EEFAEK[x]AVSVIQAR	5	0	1575.825595	0.0221	0.3100
LCIHK[x]NK	4	0	911.501059	0.0221	0.1550
QPEDK[x]LR	4	0	884.471536	0.0221	0.1550
LENVK[x]IYADLKINEDSK	4	0	1991.057425	0.0221	0.3750
LLENDIK[x]VMKSEFQR	6	0	1848.976678	0.0220	0.3300
YYPLK[x]SMTEK	4	0	1258.626702	0.0220	0.2200
K[x]QLATSLRSR	0	0	1158.683243	0.0220	0.2200
NKHCLIK[x]MNHGTTTLAFR	6	0	2141.098527	0.0219	0.3950
LNFSSLKMK[x]DAVK	8	0	1479.811862	0.0219	0.2850
SSCK[x]IVFR	3	0	995.522185	0.0219	0.1750
KVNQIESQMAMAEK[x]LIQIR	13	0	2229.197231	0.0218	0.4150
VLTLELYK[x]KLR	7	0	1374.859801	0.0218	0.2400
S[x]SKSSLELANNAVK	0	0	1446.767750	0.0218	0.3050
KCIK[x]IACWVVGSGDTIYDCVR	3	0	2499.207134	0.0217	0.4550
INADHK[x]LNSLPLLQQLVK	5	0	2043.183957	0.0217	0.3900
YK[x]VNLYKFR	1	0	1229.692020	0.0217	0.1950
VSK[x]QGEIDYEALVKLTDGTNGADLR	2	0	2691.371409	0.0216	0.5400
MPPKEDWEK[x]YQKPVDTEEENDK	8	0	2734.243102	0.0216	0.4750
YEALSK[x]HIIMFDCKILEFTK	5	0	2485.274807	0.0215	0.4300
FLHDK[x]NSDYK	4	0	1265.603994	0.0215	0.2150
VVTSK[x]LLKPR	4	0	1139.738968	0.0215	0.2150
VLIDCNK[x]FDSIDLNPAR	6	0	1988.998865	0.0215	0.3650
LNVYK[x]YR	4	0	954.528656	0.0214	0.1500
LLSSAK[x]K	5	0	745.469750	0.0214	0.1500
ASK[x]AAREYLEK	2	0	1264.677488	0.0214	0.2350
TLDSNSLTHEK[x]IEFATITKDTTK	10	0	2592.328152	0.0213	0.4900
TLSK[x]ESARATIDECMR	3	0	1866.892688	0.0213	0.3400
VVK[x]VDAQDFLKVAETR	2	0	1817.004608	0.0213	0.3400
S[x]SSDMAYTSMFKGNQK	0	0	1780.775938	0.0213	0.3400
SQDISINGNSKK[x]EEPK	11	0	1772.890370	0.0213	0.3400
K[x]GVVALVEDKTK	0	0	1285.760486	0.0213	0.2550
K[x]DQK	0	0	517.285985	0.0213	0.0850
K[x]DKPKYEPPVPTR	0	0	1553.856502	0.0212	0.2750
EALEK[x]TEEK	4	0	1075.539667	0.0211	0.1900
E[x]SLQR	0	0	631.328907	0.0210	0.1050
S[x]RSYDSRTTIFSPEGR	0	0	1857.896851	0.0209	0.3350
DYYTKQSK[x]ATR	7	0	1359.678214	0.0209	0.2300
NPPPLDEGDIELLK[x]SYATGPYAR	13	0	2515.259352	0.0209	0.4800
LMSK[x]VAEKAQINTQEYGR	3	0	2065.062523	0.0208	0.3750
M[x]ESLQR	0	0	762.369385	0.0208	0.1250
ASK[x]AAR	2	0	602.349976	0.0208	0.1250
INDTVGIK[x]ESDTGLAPISFWDVAADR	7	0	2789.387058	0.0208	0.5400
IHAK[x]SMAIDKDIR	3	0	1496.813257	0.0208	0.2700
LNFSSLK[x]MKDAVK	6	0	1479.811862	0.0208	0.2700
TGRK[x]EPPVYTPPK	3	0	1468.803742	0.0208	0.2700
LALTK[x]PKGTPGYGPLGVLPK	4	0	2006.192733	0.0207	0.4150
Q[x]DYDLVRSLESQIR	0	0	1720.874329	0.0207	0.2900
ATAGPIIADKNCK[x]K	12	0	1485.797272	0.0207	0.2900
MPPKEDWEKYQK[x]PVDTEEENDK	11	0	2734.243102	0.0207	0.4550
ISLRDVCIK[x]LGLDSEESAEYIVAK	8	0	2707.410100	0.0206	0.4950
LKYYEQK[x]IR	6	0	1239.697497	0.0206	0.1850
SEAAEFEYKNGYPMPCDVLAK[x]R	20	0	2574.188176	0.0205	0.4500
LDRK[x]IEFPSYR	3	0	1422.761881	0.0205	0.2250
REDGMK[x]ILMVNR	5	0	1460.759115	0.0204	0.2450
IK[x]LISGKLDEAR	1	0	1341.797930	0.0204	0.2450
NELEK[x]LNFSSLKMK	4	0	1679.891560	0.0204	0.2850
FVIHQEENK[x]RSVGIK	8	0	1782.973979	0.0203	0.3050
QPQNVLVSETLERYTSLSEEQK[x]MK	21	0	2836.427536	0.0202	0.4850
TSK[x]TPPTAMLSSVREIIK	2	0	1958.086949	0.0200	0.3600
E[x]EMIAAQGIDEEDRR	0	0	1760.799843	0.0200	0.3000
LLK[x]LEEAMK	2	0	1073.615413	0.0200	0.1800
MPPK[x]EDWEKYQKPVDTEEENDK	3	0	2734.243102	0.0200	0.4400
EAGFIDDILIITPASK[x]EKADAAFLR	15	0	2703.448203	0.0200	0.5000
LNCVIDRVNGVVFTNRPDEK[x]NR	19	0	2614.339673	0.0200	0.4400
LNSLPLLQQLVK[x]CFIVNELMR	11	0	2527.401730	0.0200	0.4200
TYNLISSYIKSVEISALASK[x]NR	19	0	2456.327369	0.0200	0.4400
K[x]TTEEKEATPMEMDEEK	0	0	2024.891743	0.0200	0.3400
MDDK[x]MLLTEVHLLESK	3	0	1900.963729	0.0200	0.3200
EYLEK[x]NWKEGLSR	4	0	1650.836493	0.0200	0.2600
ELIRAQEEVK[x]R	9	0	1369.767693	0.0200	0.2200
DYYTK[x]QSKATR	4	0	1359.678214	0.0200	0.2200
M[x]CSPSATLTHR	0	0	1259.575014	0.0200	0.2200
LYNK[x]FK	3	0	811.459186	0.0200	0.1200
QDPK[x]K	3	0	614.338744	0.0200	0.1000
DQPK[x]K	3	0	614.338744	0.0200	0.1000
SSK[x]SSLELANNAVKSNDIEK	2	0	2133.091236	0.0198	0.3950
VELAK[x]QNLFVPTSDKEK	4	0	1945.051948	0.0197	0.3350
VGK[x]SAVIKTSTR	2	0	1245.740419	0.0196	0.2350
IHAYVK[x]VLTLSLMEELHKMDDR	5	0	2640.376636	0.0195	0.4300
M[x]PFGNTHNKFK	0	0	1319.644415	0.0195	0.2150
KLEGTIDYQK[x]L	9	0	1306.713204	0.0195	0.2150
K[x]LEGTIDYQKL	0	0	1306.713204	0.0195	0.2150
HK[x]TPDKGYGHR	1	0	1294.653005	0.0195	0.2150
RK[x]IFTIHTSK	1	0	1229.724379	0.0195	0.1950
RVEFK[x]MGNGK	4	0	1164.607305	0.0195	0.1950
YTGLLRVSAMMSCACQK[x]R	16	0	2131.015784	0.0194	0.3500
D[x]DGLEDDMPALADEEFEK	0	0	2037.836007	0.0194	0.3500
HTVIK[x]TGLRMISLSYSR	4	0	1961.087952	0.0194	0.3300
TAINTGGGSVAVFNK[x]FAYVLYQER	14	0	2604.333515	0.0194	0.4650
EK[x]TSNNTNRTNSTDEK	1	0	1837.840123	0.0194	0.3100
LVNFTAK[x]TLDLLGIFR	6	0	1820.055916	0.0194	0.3100
GNECIVIGVERK[x]NVPK	11	0	1810.972260	0.0194	0.3100
K[x]FTGGVLMLIDRESDK	0	0	1807.950131	0.0194	0.3100
LGVK[x]PPK	3	0	737.479921	0.0193	0.1350
SLQSVGQIIGEVLK[x]QLDSER	13	0	2198.190551	0.0192	0.3850
TTLFKSELAQSK[x]YLMNVSR	11	0	2215.166981	0.0192	0.3650
K[x]LQRLR	0	0	812.534410	0.0192	0.1150
GGYAEVK[x]QSEVIGLVRTITFDAR	6	0	2508.333515	0.0191	0.4400
KPRVVTALTMLK[x]QHLFR	11	0	2037.203252	0.0191	0.3250
HNDLAQLVQQSRPLMANFSK[x]AK	19	0	2495.306589	0.0191	0.4200
MARENAPAIIFIDEIDAIATK[x]R	20	0	2457.304859	0.0191	0.4200
GSNDDEMK[x]IDK	7	0	1250.544822	0.0191	0.2100
DKPK[x]YEPPVPTRTGR	3	0	1739.931783	0.0190	0.2850
IHAK[x]SMAIDK	3	0	1112.601159	0.0190	0.1900
GDYNGIQDIVAQGTVGISDQK[x]LTR	20	0	2547.292771	0.0190	0.4550
SVGIK[x]AQLQAQHSMQIMTADLNGINR	4	0	2823.448227	0.0188	0.4900
INVKFFEK[x]EDVQSLK	7	0	1822.982813	0.0187	0.2800
MNSTEEIDLYNRWK[x]ALER	13	0	2267.100359	0.0186	0.3350
K[x]YTGLLRVSAMMSCACQK	0	0	2103.009638	0.0186	0.3350
LFAYPPK[x]SVQPTAKTVQK	6	0	2002.125051	0.0186	0.3350
TNTNNSILFAALSK[x]SLVR	13	0	1948.074078	0.0186	0.3350
VHPEGK[x]YVVDISPDIDIKEIKPNIR	5	0	2873.564954	0.0186	0.4650
GVSK[x]DEK	3	0	761.391895	0.0186	0.1300
DLK[x]LKWSDER	2	0	1288.677488	0.0185	0.1850
NEEK[x]LAEFDK	3	0	1221.587675	0.0185	0.1850
Q[x]EMKKDSESTEEK	0	0	1567.703492	0.0185	0.2400
K[x]ILFENPDEATKR	0	0	1559.830681	0.0185	0.2400
FLHDKNSDYK[x]ETLIFK	9	0	1997.025735	0.0184	0.2950
HNNHMAKVLTLELYK[x]K	14	0	1938.050842	0.0184	0.2950
ATSAGPK[x]QTETINWLEKR	6	0	2029.059155	0.0183	0.3300
M[x]SSKSSLELANNAVK	0	0	1577.808228	0.0183	0.2750
VVDK[x]CFGIK	3	0	1064.568799	0.0183	0.1650
DKK[x]ASLLTR	2	0	1030.613439	0.0183	0.1650
K[x]LEETDVAK	0	0	1031.549839	0.0183	0.1650
SIAEKMNGASGAELK[x]GVCTEAGMFALR	14	0	2797.355969	0.0183	0.4950
ANWCDK[x]RYNLASLHDDTLLDM	5	0	2550.163024	0.0183	0.3850
SNDIEK[x]AIDLYK	5	0	1407.724493	0.0183	0.2200
TK[x]DAVVLGVEKR	1	0	1313.766632	0.0183	0.2200
LLK[x]MQR	2	0	787.473787	0.0183	0.1100
VMCK[x]NK	3	0	778.382925	0.0183	0.1100
SNDIEKAIDLYK[x]EVLNK	11	0	1991.057425	0.0182	0.3100
SLEK[x]TLVPYLRISQAVR	3	0	1972.146846	0.0182	0.3100
ELKK[x]EEMVMLK	3	0	1376.740675	0.0182	0.2000
YGLQGPTWLVHKENAINK[x]K	17	0	2195.185017	0.0182	0.3450
K[x]LARNILK	0	0	954.633783	0.0181	0.1450
ILYVNNAKSQEEAIENIK[x]CTR	17	0	2492.269200	0.0181	0.3800
AIDLYKEVLNK[x]GVSK	10	0	1675.950788	0.0180	0.2700
LILTENIK[x]TK	7	0	1171.717563	0.0180	0.1800
LGVK[x]R	3	0	571.380549	0.0180	0.0900
HKTDLNHENLK[x]GGDDLDPNYVLSSR	10	0	2836.373864	0.0180	0.4500
GKYYPLK[x]SMTEK	6	0	1443.743119	0.0179	0.2150
SSK[x]SSLELANNAVK	2	0	1446.767750	0.0179	0.2500
M[x]DRQEQR	0	0	961.439915	0.0179	0.1250
Q[x]DYDLVR	0	0	907.439903	0.0179	0.1250
K[x]LDVAKR	0	0	828.518092	0.0179	0.1250
QLIIK[x]EEMMNSIQQAVAK	4	0	2073.096129	0.0178	0.3200
YAVISGAISLDRVDVK[x]TK	15	0	1934.083580	0.0178	0.3200
GGDWERK[x]NR	6	0	1116.542400	0.0178	0.1600
HKTPDK[x]GYGHR	5	0	1294.653005	0.0177	0.1950
SPPQISQWDYK[x]YPLVTHFR	10	0	2361.190494	0.0176	0.3350
EGK[x]GEIYSFDPVGSYEREWCR	2	0	2563.143672	0.0176	0.3700
NDSYQLIK[x]ILPNKVDPLVSLMMVEK	7	0	2886.559732	0.0176	0.4400
MDK[x]EMAEADLDDDEPDLGEF	2	0	2283.903424	0.0175	0.3500
EDWEK[x]YQKPVDTEEENDK	4	0	2281.002149	0.0175	0.3150
DYTMAQPEFFK[x]AVR	10	0	1701.818400	0.0175	0.2450
LQK[x]YQATVMRGAFK	2	0	1639.886752	0.0175	0.2450
TSK[x]TPPTAMLSSVR	2	0	1474.781290	0.0175	0.2450
K[x]LIPIRGTEVEK	0	0	1381.829229	0.0175	0.2100
IIPLK[x]K	4	0	710.505408	0.0175	0.1050
YDK[x]K	2	0	552.290736	0.0175	0.0700
SLK[x]R	2	0	502.322703	0.0175	0.0700
M[x]PPK	0	0	471.251517	0.0175	0.0700
CSEVRCNK[x]FFYILYFELYK	7	0	2578.238756	0.0174	0.3300
LGDGVLRPYK[x]VGVILESQR	9	0	2098.189768	0.0174	0.3300
VVGSELIQK[x]YLGDGPRLVR	8	0	2098.189768	0.0174	0.3300
FQDILLGAGQAIK[x]AGNR	12	0	1770.973979	0.0174	0.2950
TITDGK[x]IYVEVERAR	5	0	1748.942012	0.0173	0.2600
DVITELPDAK[x]YYR	9	0	1581.803799	0.0173	0.2250
GYIGDPIK[x]FVR	7	0	1263.697497	0.0173	0.1900
DVCIK[x]LGLDSEESAEYIVAK	4	0	2238.108857	0.0172	0.3450
KINVK[x]FFEK	4	0	1151.670224	0.0172	0.1550
MTEVLK[x]TNVLQSNENIVQYYTQK	5	0	2742.389700	0.0172	0.3950
IIPLKK[x]D	5	0	825.532346	0.0171	0.1200
F[x]MTRSEYDRGVNTFSPEGR	0	0	2248.033011	0.0171	0.3250
VVGSEFVQK[x]YLGEGPRMVR	8	0	2150.130540	0.0171	0.3250
GSNDDEMK[x]IDKK	7	0	1378.639778	0.0171	0.2050
TKDAVVLGVEK[x]R	10	0	1313.766632	0.0171	0.2050
KDK[x]PK	2	0	614.375128	0.0170	0.0850
NRLK[x]AYQGIYLMSIR	3	0	1825.003168	0.0170	0.2550
ELAAIKEDTEAVLK[x]R	13	0	1684.935865	0.0170	0.2550
GAIESYKVVDASIVSK[x]ALGNFVASVLAR	15	0	2863.580603	0.0170	0.4750
LFQVEYAIEAIK[x]LGSTAIGVKTK	11	0	2478.409640	0.0170	0.3900
FFPYYVYTTVAGIDK[x]EGK	14	0	2097.045801	0.0169	0.3050
LNYK[x]PEEEYPDLSKHNNHMAK	3	0	2556.206604	0.0169	0.3550
LTQLLSQIK[x]EEQGDIK	8	0	1842.009751	0.0169	0.2700
QAREK[x]VLK	4	0	970.592313	0.0169	0.1350
QSRQETQYK[x]IDELVSNNEK	8	0	2308.129407	0.0168	0.3200
KVSTTPANSFELK[x]QYLIQR	12	0	2222.205809	0.0168	0.3200
IMK[x]LCFDELKK	2	0	1423.756658	0.0168	0.1850
SAK[x]IVRTLIDK	2	0	1242.765906	0.0168	0.1850
K[x]INVLNFPSANFSK	0	0	1577.856502	0.0168	0.2350
LAEFVNMSK[x]AYHSQYLR	8	0	2056.019935	0.0168	0.2850
SITEFGDTATAK[x]ELEAMKLLRPR	11	0	2576.363096	0.0167	0.3850
SVGLPTNAYFAIDEIEDDGSK[x]SSR	20	0	2570.213522	0.0167	0.4000
LQKDLGQVLNK[x]YVQVEQR	10	0	2157.190495	0.0167	0.3000
QGITEAYNQK[x]AVEKLMSR	9	0	2065.062523	0.0167	0.3000
DFLDAVQK[x]VVKGNQK	7	0	1687.925636	0.0167	0.2500
K[x]IPQVASFRIDK	0	0	1400.813914	0.0167	0.2000
NK[x]TDTK	1	0	705.365683	0.0167	0.1000
ILFSDVK[x]AMTTGLREVFETQGDLCR	6	0	2885.441410	0.0166	0.4150
HNDLAQLVQQSRPLMANFSK[x]AKSAK	19	0	2781.470679	0.0166	0.4150
AVAVVVDPIQSVKGK[x]VVIDAFR	14	0	2309.346986	0.0166	0.3650
HK[x]FQDILLGAGQAIKAGNR	1	0	2036.127841	0.0166	0.3150
GSLEK[x]NWKEEYLR	4	0	1650.836493	0.0165	0.2150
TDTK[x]TIEAITFKTDNHLSSTLEK	3	0	2592.328152	0.0165	0.3800
VALRNDSYQLIK[x]ILPNK	11	0	1984.146846	0.0165	0.2800
IFTIHTSK[x]MNLGEDVNLEELIQCK	7	0	2831.419614	0.0165	0.3950
DDLSGAEIK[x]AIVSEAGLLALR	8	0	2140.173842	0.0164	0.3450
KLFK[x]SLGSGMDQEK	3	0	1566.807502	0.0164	0.2300
ENEQK[x]IK	4	0	887.471202	0.0164	0.1150
EK[x]VLKTK	1	0	844.538158	0.0164	0.1150
LK[x]PLIEK	1	0	839.547996	0.0164	0.1150
D[x]YTMAQPEFFK	0	0	1375.611779	0.0164	0.1800
M[x]STLDLNHLADLYDR	0	0	1775.851150	0.0163	0.2450
DLEETDERSLALTK[x]K	13	0	1746.899873	0.0163	0.2450
HIGIATTGFIPDGQHIVK[x]R	17	0	2059.132592	0.0163	0.3100
DYEQFGYFK[x]RMGNIEM	8	0	2026.891629	0.0162	0.2600
IKILFSDVK[x]AMTTGLR	8	0	1792.027986	0.0162	0.2600
SSTAAK[x]TFLEKR	5	0	1337.730248	0.0162	0.1950
MHNNHAK[x]SLPPEEYDEKLYNK	6	0	2556.206604	0.0162	0.3400
VEAQNHK[x]LNLADPVSIEYLTR	6	0	2409.265107	0.0162	0.3400
M[x]SRSYDSRTTIFSPEGR	0	0	1988.937329	0.0162	0.2750
ARQEVAAQK[x]SSEETEDK	8	0	1904.907471	0.0162	0.2750
LFAYPPKSVQPTAK[x]TVQK	13	0	2002.125051	0.0161	0.2900
MK[x]LSLFSNKENELR	1	0	1707.897707	0.0161	0.2250
VAEK[x]AQINTQEYGR	3	0	1605.811006	0.0161	0.2250
QGITEAYNQK[x]AVEK	9	0	1577.804860	0.0161	0.2250
VLNK[x]GDSGEMSLQK	3	0	1504.755469	0.0161	0.2250
MIQDEAQK[x]LHVASDLDALISAALR	7	0	2607.368908	0.0160	0.3850
TVLQDVEANIAALMQATK[x]QR	17	0	2199.168042	0.0160	0.3200
QSK[x]YTYDRGTTAVLK	2	0	1729.899815	0.0160	0.2400
EASKTLSK[x]WR	7	0	1204.656362	0.0160	0.1600
LALTK[x]LTIPLPLYPQGHPGGSEGGPK	4	0	2640.463795	0.0160	0.4150
ILLDLVYAFIK[x]SNQATTSTDR	10	0	2368.263712	0.0160	0.3350
HIGIATTGFIPDGQHIVK[x]RAR	17	0	2286.270804	0.0160	0.3350
LLFIEK[x]AEIINSLNLNNDLTDK	5	0	2529.368896	0.0159	0.3500
GVVALVEDK[x]TK	8	0	1157.665530	0.0159	0.1750
IKVLAQLGMQSLSPLK[x]QGMNILR	15	0	2537.454825	0.0159	0.3650
EMKK[x]DSESTEEK	3	0	1439.644921	0.0158	0.1900
K[x]LEFPLPNEEAR	0	0	1441.756460	0.0158	0.1900
LPEANFEPLEK[x]R	10	0	1441.756460	0.0158	0.1900
K[x]NLLNPLIEDSR	0	0	1410.783007	0.0158	0.1900
M[x]TEVLK	0	0	719.388726	0.0158	0.0950
TMGK[x]NK	3	0	677.353010	0.0158	0.0950
AK[x]TMTER	1	0	835.422145	0.0157	0.1100
K[x]ASLLTR	0	0	787.491545	0.0157	0.1100
QYQEVVK[x]QGDVLLNK	6	0	1759.946763	0.0157	0.2350
K[x]IEIPLPNEVGRMEILK	0	0	1978.128419	0.0156	0.2650
S[x]QARGFDRTITVFSPEGR	0	0	2023.023439	0.0156	0.2800
EDLTDEEK[x]AASIAVEDEK	7	0	1990.921782	0.0156	0.2800
IFRQK[x]SLEK	4	0	1147.671285	0.0156	0.1400
NHASIDK[x]MK	6	0	1042.522913	0.0156	0.1400
T[x]IDNAETMK	0	0	1021.474961	0.0156	0.1400
FVK[x]LGIDPPK	2	0	1112.659326	0.0155	0.1550
AQSGPDASAK[x]LPTVIPTTRCR	9	0	2225.158538	0.0155	0.3250
TGQK[x]MLMNMDK	3	0	1295.603535	0.0155	0.1700
G[x]GLGYPEDAIGK	0	0	1175.582198	0.0154	0.1850
LAEFDK[x]AIEDAQELNGEHEILEAMK	5	0	2842.369357	0.0154	0.3850
EEPK[x]SETLENFTR	3	0	1578.752492	0.0154	0.2000
NDSYQLIK[x]ILPNK	7	0	1544.856167	0.0154	0.2000
KEFEIIK[x]GVLCQFR	6	0	1765.954825	0.0154	0.2150
LILVDDEK[x]TSWIYK	7	0	1721.923907	0.0154	0.2150
NSIVSKYTQSTNNDDPK[x]K	16	0	2037.996615	0.0153	0.2750
QIQPKTFANLVSSTLYEK[x]R	17	0	2222.205809	0.0153	0.2900
LDVAK[x]RVDMYASDLAQISR	4	0	2150.115282	0.0153	0.2900
AEAGLALSLIVK[x]ALSIEGDDK	11	0	2112.167695	0.0152	0.3200
QGDTK[x]INHEHFMDGILEVQMRK	4	0	2625.279050	0.0152	0.3350
TVLQDVEANIAALMQATK[x]QRDPR	17	0	2567.348842	0.0152	0.3500
IIYSDIDVDPVKPEHVGK[x]VVLKNK	17	0	2704.516220	0.0150	0.3600
YVQVEQRNK[x]PDERFNTGVVNVR	8	0	2646.362518	0.0150	0.3300
CLTDLEDEAPAK[x]DILLDMSR	11	0	2304.097637	0.0150	0.3000
S[x]SKSSLELANNAVKSNDIEK	0	0	2133.091236	0.0150	0.3000
QYSAKAK[x]WSTAETLTNNK	6	0	2040.027522	0.0150	0.2700
K[x]PRVVTALTMLK	0	0	1355.832206	0.0150	0.1800
LKK[x]TLEVLYLK	2	0	1346.853655	0.0150	0.1650
IQYVGK[x]QDPKK	5	0	1302.729522	0.0150	0.1650
IEDTDK[x]YDKK	5	0	1253.613888	0.0150	0.1500
WKTLSK[x]ESAR	5	0	1204.656362	0.0150	0.1500
C[x]SPSATLTHR	0	0	1128.534535	0.0150	0.1500
G[x]LGYPEDAIGK	0	0	1118.560737	0.0150	0.1650
IDKK[x]TTEEK	3	0	1090.586949	0.0150	0.1350
LNFSSLK[x]MK	6	0	1066.584449	0.0150	0.1350
DEQIEK[x]IDTVIKLVDHSFDEK	5	0	2500.269580	0.0150	0.3150
VVDASIVSK[x]ALGNFVASVLAR	8	0	2115.205083	0.0150	0.3150
K[x]VEFGLPDLEGRAHILR	0	0	1949.084584	0.0150	0.2550
IQFCLALHNDSIK[x]SMR	12	0	1931.970877	0.0150	0.2400
QLDSERFIVK[x]ASSGPR	9	0	1788.948158	0.0150	0.2400
KGEK[x]VEDAPENNSFR	3	0	1718.822296	0.0150	0.2250
LIK[x]KSSEQANLYER	2	0	1677.904901	0.0150	0.2100
VDAQDFLK[x]VAETRR	7	0	1646.873938	0.0150	0.2100
TVQYATK[x]R	6	0	965.529382	0.0150	0.1200
YK[x]VNLYK	1	0	926.522509	0.0150	0.1050
VGIK[x]PPK	3	0	737.479921	0.0150	0.1050
GAIESYK[x]VVDASIVSKALGNFVASVLAR	6	0	2863.580603	0.0148	0.4150
DEK[x]VSEVLNSEDITGIQEKSTDLR	2	0	2704.340167	0.0148	0.3550
Q[x]SRQETQYKIDELVSNNEK	0	0	2308.129407	0.0147	0.2800
QNLFVPTSDK[x]EKASFAR	9	0	1937.000583	0.0147	0.2500
LKVELAK[x]QNLFVPTSDK	6	0	1929.093418	0.0147	0.2500
K[x]IEFPPPSAEARAEILR	0	0	1923.057703	0.0147	0.2500
S[x]IMEYNGGSCVAMAGK	0	0	1673.721069	0.0147	0.2350
LAQFEK[x]EEYVSDPK	5	0	1681.819840	0.0146	0.2050
SNSDDPASFTSINNYK[x]YHDDLPALR	15	0	2839.304786	0.0146	0.3650
IIYSDIDVDPVK[x]PEHVGKVVLKNK	11	0	2704.516220	0.0146	0.3500
LHSEK[x]VSLMDYLASSNISQLTGTK	4	0	2621.336941	0.0146	0.3500
DVCIKLGLDSEESAEYIVAK[x]GIR	19	0	2564.315479	0.0146	0.3350
K[x]QLLIDGANVLRIHTCSNTR	0	0	2308.243265	0.0145	0.2900
EDALFK[x]NEEK	5	0	1221.587675	0.0145	0.1450
TMLELLNQLDGFEATK[x]NIK	15	0	2177.140100	0.0145	0.2750
AVAASLGVNFLKVVSSAIVDK[x]YIGESAR	20	0	2863.580603	0.0145	0.4050
IKYEYQK[x]LK	6	0	1211.691351	0.0144	0.1300
HSTFIITK[x]R	7	0	1101.629423	0.0144	0.1300
TPDK[x]GYGHR	3	0	1029.499144	0.0144	0.1300
GLATMGMGYLGSTGK[x]TYNLISSYIK	14	0	2625.318122	0.0144	0.3600
SK[x]RSIGISDALQMAADAQPAVGLAR	1	0	2525.338279	0.0144	0.3600
LISGK[x]LDEARELLVK	4	0	1682.992985	0.0143	0.2150
K[x]SQNVQEQLNEWGSNITELLGK	0	0	2514.271310	0.0143	0.3150
M[x]SSKSSLELANNAVKSNDIEK	0	0	2264.131715	0.0143	0.3000
YEAK[x]AIGSGSEPAK	3	0	1406.704092	0.0143	0.2000
YVQVEQRNK[x]PDER	8	0	1659.832802	0.0142	0.1850
K[x]DYTMAQPEFFK	0	0	1503.706735	0.0142	0.1700
ATAIGK[x]SSTAAK	5	0	1104.613831	0.0142	0.1700
S[x]RQETQYKIDELVSNNEK	0	0	2180.070835	0.0142	0.2550
VQNEVTLSPEQLRIQYVGK[x]QDPK	18	0	2668.418299	0.0141	0.3250
LAEK[x]WRDYNLISENTEM	3	0	2110.999257	0.0141	0.2400
KPPVQPLAYK[x]SATPFRK	9	0	1927.104259	0.0141	0.2400
FNLMVICK[x]DKK	7	0	1394.741343	0.0141	0.1550
QETQYK[x]IDELVSNNEK	5	0	1936.937709	0.0141	0.2250
ATPYRGYSK[x]PNERATK	8	0	1837.943407	0.0141	0.2250
SQDISINGNSK[x]KEEPK	10	0	1772.890370	0.0141	0.2250
TAHAIYRK[x]FDQLTQALNVAIR	7	0	2428.333793	0.0140	0.2950
QGAMIAQAMILTQHNDQLNSK[x]VSGIR	20	0	2823.448227	0.0140	0.3650
LGDK[x]GPAAAR	3	0	954.524630	0.0140	0.1400
K[x]ELLK	0	0	629.411178	0.0140	0.0700
S[x]TLDLNHLADLYDR	0	0	1644.810672	0.0139	0.1950
YYKPDLTIDEAVRIMK[x]LCFDELK	15	0	2859.454938	0.0139	0.3200
IAGEHLSNGEK[x]PLLTPEK	10	0	1932.031547	0.0139	0.2500
SWIGAYLAK[x]IPERIVCFMLNEK	8	0	2637.380995	0.0139	0.3050
EYLEKNWK[x]EGLSR	7	0	1650.836493	0.0138	0.1800
NSTEEIDLYNRWK[x]ALER	12	0	2136.059881	0.0138	0.2350
RMDDK[x]MLLTEVHLLESK	4	0	2057.064831	0.0138	0.2350
LALTK[x]PKGTPGYGPLGVLPKVGIR	4	0	2431.467763	0.0138	0.3300
SMRYPMDAHK[x]SELEGVEEAR	9	0	2334.073155	0.0137	0.2750
GVVALVEDKTK[x]SVALGGITK	10	0	1984.156741	0.0137	0.2750
LEFIKVIPVEELK[x]EIK	12	0	1926.144056	0.0137	0.2200
K[x]PPVQPLAYKSATPFR	0	0	1799.009303	0.0137	0.2200
YDKK[x]DLVR	3	0	1035.571243	0.0137	0.1100
YDK[x]KDLVR	2	0	1035.571243	0.0137	0.1100
K[x]SLKDECK	0	0	1006.511679	0.0137	0.1100
I[x]INRDIGK	0	0	927.550117	0.0137	0.1100
DAVVLGVEK[x]RLTSPLMESHSVEK	8	0	2523.336549	0.0137	0.3150
VEFKMGNGK[x]MVEISR	8	0	1723.874862	0.0137	0.2050
T[x]MVYSDNTSIITSAGGLMALLDEQER	0	0	2814.341427	0.0137	0.3550
ELK[x]KEEMVMLK	2	0	1376.740675	0.0136	0.1500
LFQAEYAYK[x]AVENASTCIGIK	8	0	2375.183021	0.0136	0.2850
VSEVLNSEDITGIQEK[x]STDLR	15	0	2332.175685	0.0136	0.2850
MSSK[x]SSLELANNAVKSNDIEK	3	0	2264.131715	0.0136	0.2850
ETEK[x]LAEERGWDIR	3	0	1730.858680	0.0136	0.1900
YTENIYPPK[x]KTVQYATK	8	0	2043.067597	0.0135	0.2300
GVILYGAPGTGK[x]TLLAK	11	0	1657.976610	0.0135	0.2300
FFYILYFELYK[x]IAQDTLARR	10	0	2569.373199	0.0135	0.2700
LDDMSLIK[x]EDCEAATDPLLK	7	0	2276.091491	0.0135	0.2700
MEILK[x]IHLEK	4	0	1252.721266	0.0135	0.1350
VMCKNK[x]TDTK	5	0	1223.600166	0.0135	0.1350
KTLEVLYLK[x]MHNNHAK	8	0	1938.050842	0.0134	0.2150
Q[x]YTVGQGYTKAAWFEK	0	0	1875.915465	0.0134	0.2150
LWK[x]QLTDALIVFFDTPETVPLR	2	0	2601.420538	0.0134	0.2950
VK[x]EDMVDQESTDNNGVQVESR	1	0	2378.065484	0.0133	0.2800
TLEVLYLK[x]MHNNHAK	7	0	1809.955886	0.0133	0.2000
VNGVVFTNRPDEK[x]NR	12	0	1743.901545	0.0133	0.2000
IDK[x]KTTEEK	2	0	1090.586949	0.0133	0.1200
LAHLSK[x]HPK	5	0	1029.608297	0.0133	0.1200
VVLK[x]NK	3	0	699.464272	0.0133	0.0800
TK[x]SVALGGITKEFVIYEQLIAAR	1	0	2506.415787	0.0133	0.3050
QDLADATVETLK[x]AIEGKIAR	11	0	2141.169090	0.0132	0.2650
IMSLYSSRGTLK[x]VHTIR	11	0	1961.087952	0.0132	0.2250
VSPTGQITSTSARSGK[x]K	15	0	1703.916525	0.0132	0.2250
ISQAVRIGDLCAFTDALSK[x]YEAEFR	18	0	2859.422393	0.0132	0.3300
EGK[x]VTFFYTDYIGVYAPRK	2	0	2253.146903	0.0132	0.2500
EK[x]SPAIIFIDELDAIGTKR	1	0	2115.157467	0.0132	0.2500
QVMEEKLDSK[x]NVQLAK	9	0	1858.982156	0.0131	0.2100
K[x]TVQYATK	0	0	937.523235	0.0131	0.1050
LDEARELLVK[x]ASK	9	0	1470.840518	0.0131	0.1700
NCK[x]ADAGITIAPR	2	0	1385.708463	0.0131	0.1700
NIPK[x]ARASLTAAK	3	0	1339.793514	0.0131	0.1700
NHASIDKMK[x]SLSEQYTER	8	0	2136.026865	0.0131	0.2350
YGLQGPTWLVHK[x]ENAINK	11	0	2067.090061	0.0131	0.2350
GPSLYQVDPSGTYFAWK[x]ATAIGK	16	0	2456.237499	0.0130	0.3000
SLPLQIEVANDCIKWAIK[x]EK	17	0	2354.266687	0.0130	0.2600
GMALGSANEKIEASK[x]GLIDR	14	0	2059.073086	0.0130	0.2600
VNLYK[x]FREER	4	0	1352.720019	0.0130	0.1300
AVAVVVDPIQSVK[x]GKVVIDAFR	12	0	2309.346986	0.0130	0.2850
FLKTSK[x]TPPTAMLSSVR	5	0	1863.028712	0.0129	0.2200
KIDK[x]EDMGSNDK	3	0	1378.639778	0.0129	0.1550
VVDK[x]DGIREINI	3	0	1369.756460	0.0129	0.1550
QIQPK[x]TFANLVSSTLYEKR	4	0	2222.205809	0.0129	0.2450
MNSIVSK[x]YTQSTNNDDPKK	6	0	2169.037093	0.0129	0.2450
EDLTDEEKAASIAVEDEK[x]R	17	0	2147.022884	0.0129	0.2450
PPK[x]EDWEKYQKPVDTEEENDK	2	0	2603.202624	0.0129	0.2700
LPSEYDSRVKAMEVDEK[x]PTER	16	0	2478.205935	0.0129	0.2700
IAYASVVYIADK[x]YK	11	0	1602.865670	0.0129	0.1800
SLK[x]DECK	2	0	878.416723	0.0129	0.0900
EK[x]ASFAR	1	0	807.423863	0.0129	0.0900
T[x]VYQISELESLLRSSHIITKELK	0	0	2686.490399	0.0128	0.2950
K[x]SQNVQEQLNEWGSNITELLGKLEK	0	0	2884.492911	0.0128	0.3200
HNDLAQLVQQSRPLMANFSKAK[x]SAK	21	0	2781.470679	0.0128	0.3200
MK[x]LSLFSNK	1	0	1066.584449	0.0128	0.1150
TAAVNIK[x]VR	6	0	970.592313	0.0128	0.1150
THAVLVALK[x]RNAEELSSYQK	8	0	2256.222519	0.0127	0.2550
TEVLK[x]TNVLQSNENIVQYYTQK	4	0	2611.349222	0.0127	0.2800
K[x]EITPDIFAAIAIINEADRMAR	0	0	2457.304859	0.0127	0.2800
KDKPK[x]YEPPVPTR	4	0	1553.856502	0.0127	0.1650
AHLDVQEKDQPK[x]K	11	0	1534.810280	0.0127	0.1650
AVAASLGVNFLK[x]VVSSAIVDKYIGESAR	11	0	2863.580603	0.0127	0.3550
KVTSK[x]LLEQEESAEK	4	0	1717.909710	0.0127	0.1900
LFQVEYAIEAIK[x]LGSTAIGVK	11	0	2249.267011	0.0126	0.2650
NLNAPK[x]FSFISNVRPKLFAYPPK	5	0	2647.463738	0.0126	0.2900
TYEAALEVIK[x]NMGTVVDLLIENK	9	0	2562.361367	0.0126	0.2900
KGVVALVEDK[x]TK	9	0	1285.760486	0.0125	0.1500
T[x]IDNAETMKK	0	0	1149.569917	0.0125	0.1250
K[x]REK	0	0	559.344165	0.0125	0.0500
EMK[x]K	2	0	534.283541	0.0125	0.0500
QGDVLLNKLQK[x]YQATVMR	10	0	2104.146189	0.0125	0.2250
QGITEAYNQKAVEK[x]LMSR	13	0	2065.062523	0.0125	0.2250
QVK[x]LLFIEKAEIINSLNLNNDLTDK	2	0	2884.590832	0.0124	0.3100
FMALGLALLFNGK[x]QDLADATVETLK	12	0	2678.435196	0.0124	0.3100
FLSKTLDSNSLTHEK[x]IEFATITK	14	0	2622.390357	0.0124	0.2850
LMGQINK[x]MPLLQSSVALLGQKIR	6	0	2537.454825	0.0124	0.2850
DEQIEKIDTVIK[x]LVDHSFDEK	11	0	2500.269580	0.0124	0.2600
HIEVGDSVLVK[x]IITKEGVETR	10	0	2321.295344	0.0124	0.2600
YIPNPVLVIIDVK[x]PK	12	0	1707.033394	0.0123	0.1850
HYYSLRINYK[x]K	9	0	1483.793513	0.0123	0.1350
EIK[x]EVIELPVK	2	0	1295.769988	0.0123	0.1350
IPDSTYEMVGGLEKQIK[x]EIK	16	0	2277.192525	0.0123	0.2450
LALTKPK[x]GTPGYGPLGVLPK	6	0	2006.192733	0.0123	0.2450
TLALK[x]YPGGGPGKTAILPVK	4	0	1980.177084	0.0123	0.2450
HHFYAK[x]IDRPAQVISFKK	5	0	2184.195523	0.0122	0.2200
NHASIDK[x]MKSLSEQYTER	6	0	2136.026865	0.0122	0.2200
VLNK[x]EHLEADFVTQVAVR	3	0	2067.111188	0.0122	0.2200
NSIVSK[x]YTQSTNNDDPKK	5	0	2037.996615	0.0122	0.2200
NSTNNTK[x]ER	6	0	1062.505347	0.0122	0.1100
SQK[x]NVISLEISDTSLQPLSTFFAER	2	0	2809.449655	0.0122	0.3050
IGLHDDAYLDVCK[x]YYR	12	0	1999.946105	0.0122	0.1950
FK[x]LNYKPEEEYPDLSKHNNHMAK	1	0	2831.369969	0.0122	0.2800
QIKEIK[x]EVIELPVK	5	0	1665.007573	0.0121	0.1700
K[x]VNQIESQMAMAEK	0	0	1605.785384	0.0121	0.1700
LALTK[x]PK	4	0	769.506134	0.0121	0.0850
HIEVGDSVLVKIITK[x]EGVETR	14	0	2321.295344	0.0121	0.2550
LDGKDELWK[x]NDDQLTYTYK	8	0	2344.122200	0.0121	0.2300
VGIK[x]PPKGVLLYGPPGTGK	3	0	1877.113761	0.0121	0.2300
LALTKPK[x]GTPGYGPLGVLPKVGIR	6	0	2431.467763	0.0121	0.2900
K[x]IEIPLPNEVGR	0	0	1363.782281	0.0121	0.1450
YPMDAHK[x]SELEGVEEAR	6	0	1959.899550	0.0121	0.2050
ASRGAATIK[x]GAIWYGIDFTAAR	8	0	2295.212290	0.0120	0.2650
QLEMLDLQEGFIK[x]EDCKSLK	12	0	2423.207516	0.0120	0.2400
VYQTEPAGIYNAWK[x]ATAIGR	13	0	2208.132649	0.0120	0.2400
VVDKCFGIK[x]FDIMPR	8	0	1823.942544	0.0120	0.1800
AHILRIHAK[x]SMAIDK	8	0	1702.966393	0.0120	0.1800
K[x]NRLK	0	0	657.428557	0.0120	0.0600
INVK[x]K	3	0	600.395864	0.0120	0.0600
SRQETQYK[x]IDELVSNNEK	7	0	2180.070835	0.0119	0.2150
DEK[x]VANEQEQALTNLSDLYVR	2	0	2434.197481	0.0119	0.2500
GNIK[x]VLFATNRPNTLDEALMRPGR	3	0	2682.438655	0.0119	0.2850
VVKVDAQDFLK[x]VAETR	10	0	1817.004608	0.0119	0.1900
D[x]GIQDIMPSQAKELKK	0	0	1799.945046	0.0119	0.1900
FFEK[x]INVK	3	0	1023.575269	0.0119	0.0950
FMLK[x]LGVK	3	0	934.567348	0.0119	0.0950
MDDK[x]MLLTEVHLLESKVYHAIR	3	0	2640.376636	0.0118	0.2600
NWK[x]EEYLRAAK	2	0	1406.730582	0.0118	0.1300
NAEELSSYQK[x]K	9	0	1295.635683	0.0118	0.1300
LVPYLTK[x]LESK	6	0	1289.759425	0.0118	0.1300
K[x]EFEIIKGVLCQFR	0	0	1765.954825	0.0118	0.1650
NAEELSSYQK[x]KLIR	9	0	1677.904901	0.0118	0.1650
GEK[x]VEDAPENNSFR	2	0	1590.727340	0.0118	0.1650
SSKSSLELANNAVK[x]SNDIEK	13	0	2133.091236	0.0117	0.2350
MSSKDISSK[x]SPSGNDALNDK	8	0	2079.974162	0.0117	0.2350
MGTTITALRYK[x]DGVILAADSR	10	0	2251.199340	0.0117	0.2450
IDTVIK[x]LVDHSFDEK	5	0	1757.919882	0.0117	0.1750
QAAK[x]ASVVETVTLTK	3	0	1544.877294	0.0117	0.1750
ELLK[x]LK	3	0	742.495236	0.0117	0.0700
VVDASIVSKALGNFVASVLARLALTK[x]PK	25	0	2866.700654	0.0116	0.3250
MNGASGAELK[x]GVCTEAGMFALR	9	0	2269.065233	0.0116	0.2550
GAATIK[x]GAIWYGIDFTAAR	5	0	1981.042053	0.0116	0.2200
VPTFANFHTPIFIAK[x]R	14	0	1858.025287	0.0116	0.1850
IK[x]VLAQLGMQSLSPLK	1	0	1725.022174	0.0116	0.1850
APPEILDISKQLADYK[x]AFEDSLR	15	0	2618.359059	0.0115	0.2650
KYDK[x]TEDDIK	3	0	1253.613888	0.0115	0.1150
FHQLK[x]PTRVLTLAMVKR	4	0	2037.203252	0.0115	0.1950
VGCDRNK[x]YAIQLPLPPK	6	0	1968.061404	0.0115	0.1950
FLK[x]TSKTPPTAMLSSVR	2	0	1863.028712	0.0115	0.1950
V[x]LEATMILIDNSEWMINGDYIPTR	0	0	2793.371608	0.0115	0.2750
LGVQSISLTNNFPK[x]VFAMGDK	13	0	2265.182631	0.0114	0.2400
LNYK[x]PEEEYPDLSK	3	0	1723.830403	0.0114	0.1600
SELAQSK[x]YLMNVSR	6	0	1624.824212	0.0114	0.1600
QLADYK[x]AFEDSLRAIANHEQAR	5	0	2545.267228	0.0114	0.2500
AMEVDEK[x]PTER	6	0	1303.607753	0.0114	0.1250
GYSK[x]PNERATK	3	0	1249.641438	0.0114	0.1250
M[x]SQARGFDRTITVFSPEGR	0	0	2154.063918	0.0113	0.2150
Q[x]TVYQISELESLLRSSHIITKELK	0	0	2814.548970	0.0113	0.2700
IEFATITK[x]DTTK	7	0	1366.734330	0.0113	0.1350
NWK[x]EGLSR	2	0	988.508981	0.0113	0.0900
K[x]QYSAKAK	0	0	922.523570	0.0113	0.0900
K[x]CIKIACWVVGSGDTIYDCVR	0	0	2499.207134	0.0112	0.2350
RMDK[x]EMAEADLDDDEPDLGEF	3	0	2440.004526	0.0112	0.2350
SNDIEK[x]AIDLYKEVLNK	5	0	1991.057425	0.0112	0.1900
K[x]SRGVILQSDIEEAYAR	0	0	1934.022044	0.0112	0.1900
D[x]YDLVRSLESQIR	0	0	1592.815758	0.0112	0.1450
IHAYVKVLTLSLMEELHK[x]MDDR	17	0	2640.376636	0.0111	0.2450
LFNLEPK[x]ILEEVPLRELR	6	0	2207.267680	0.0111	0.2000
FFEK[x]INVKK	3	0	1151.670224	0.0111	0.1000
DAGK[x]DEFSR	3	0	1023.462090	0.0111	0.1000
VVTSKLLK[x]PRVNNR	7	0	1622.994323	0.0111	0.1550
VSTKK[x]ILGVAAEDK	4	0	1457.845270	0.0111	0.1550
S[x]INFCMDMDLSACILNASK	0	0	2188.962413	0.0111	0.2100
VTQK[x]KPPVQPLAYKSATPFR	3	0	2255.278912	0.0110	0.2200
YFATLQK[x]SKR	6	0	1240.692746	0.0110	0.1100
ATREPNK[x]GSYRPYTAK	6	0	1837.943407	0.0109	0.1750
VVSSAIVDK[x]YIGESAR	8	0	1692.904567	0.0109	0.1750
K[x]YINRSYYHLR	0	0	1511.799660	0.0109	0.1200
IDK[x]EDMGSNDK	2	0	1250.544822	0.0109	0.1200
CSPSATLTHRTMTEK[x]AR	14	0	1945.946117	0.0109	0.1850
AVENASTCIGIK[x]CEDGVILALEK	11	0	2489.250437	0.0109	0.2500
VSEVLNSEDITGIQEK[x]STDLRALR	15	0	2672.397956	0.0108	0.2600
VRSEDYLPSK[x]YLDIDISK	9	0	2140.105099	0.0108	0.1950
QGDVLLNK[x]LQKYQATVMR	7	0	2104.146189	0.0108	0.1950
LVSK[x]TSFLTNASNNLAIR	3	0	1948.074078	0.0108	0.1950
QPWAHGLLLENFNSAAEK[x]NHASIDK	17	0	2789.388396	0.0108	0.2700
ILTSFDRASALGAINLQPLLMPSK[x]R	23	0	2711.515506	0.0108	0.2700
GFICKVVDK[x]DGIR	8	0	1505.802358	0.0108	0.1400
NLLLQEK[x]GFPTPK	6	0	1483.839792	0.0108	0.1400
YEYQK[x]LKESQLVDK	4	0	1769.919882	0.0107	0.1500
APESLQQSYILMEDLYERK[x]LWK	18	0	2739.394060	0.0107	0.2350
LAHLSKHPK[x]FEEILTR	8	0	1918.078772	0.0106	0.1700
GEIK[x]KAMVNIDTIDNK	3	0	1787.945046	0.0106	0.1700
K[x]REAEAAK	0	0	901.498083	0.0106	0.0850
LAQFEKEEYVSDPK[x]EQM	13	0	2069.961478	0.0106	0.1800
NEEGIIEFTK[x]TPNDTQK	9	0	1962.953358	0.0106	0.1800
M[x]SIMEYNGGSCVAMAGK	0	0	1804.761547	0.0106	0.1800
EDK[x]EGVVNTIAFAIRLTGDTNGALDK	2	0	2746.413605	0.0106	0.2750
HHFYAKIDRPAQVISFK[x]K	16	0	2184.195523	0.0106	0.1900
M[x]FRNQYDGDATTWSPQGR	0	0	2128.938390	0.0106	0.1900
NYPLILYLVEGNGQTAK[x]R	16	0	2048.105376	0.0106	0.1900
FMLKLGVK[x]R	7	0	1090.668450	0.0106	0.0950
FATLQKSK[x]R	7	0	1077.629423	0.0106	0.0950
NLTDETK[x]NK	6	0	1061.535250	0.0106	0.0950
K[x]DSESTEEK	0	0	1051.466899	0.0106	0.0950
FDVIVAK[x]GK	6	0	975.575269	0.0106	0.0950
SAVIK[x]TSTR	4	0	961.555594	0.0106	0.0950
EDLTDEEK[x]AASIAVEDEKR	7	0	2147.022884	0.0105	0.2000
K[x]YYSFDNSLK	0	0	1263.613496	0.0105	0.1050
TVQYATK[x]RSK	6	0	1180.656362	0.0105	0.1050
DQPK[x]KVGQYIR	3	0	1330.735668	0.0105	0.1150
K[x]GTKTSETNDR	0	0	1235.610532	0.0105	0.1150
NIK[x]VIMATNRIDILDPALLRPGR	2	0	2588.494714	0.0104	0.2400
GK[x]VVIDAFRLINPSTLMMGQEPR	1	0	2571.366408	0.0104	0.2400
EYGEASTSQLGPIAEDIQIK[x]LDK	19	0	2504.264495	0.0104	0.2400
LSLFSNK[x]ENELR	6	0	1448.762272	0.0104	0.1250
E[x]MKKDSESTEEK	0	0	1439.644921	0.0104	0.1250
EAGFIDDILIITPASKEK[x]ADAAFLR	17	0	2703.448203	0.0104	0.2600
IWK[x]SDEINEVLNK	2	0	1586.830346	0.0104	0.1350
MILELTNHLEELK[x]K	12	0	1709.938508	0.0104	0.1450
FLSK[x]TLDSNSLTHEK	3	0	1718.883832	0.0103	0.1550
FSFISNVRPK[x]LFAYPPK	9	0	2010.109010	0.0103	0.1750
LMSKVAEK[x]AQINTQEYGR	7	0	2065.062523	0.0103	0.1850
CIK[x]IACWVVGSGDTIYDCVR	2	0	2371.112179	0.0103	0.2050
V[x]SINFCMDMDLSACILNASK	0	0	2288.030821	0.0103	0.2050
QDLADATVETLKAIEGK[x]IAR	16	0	2141.169090	0.0103	0.2050
VPFTAAITITGVK[x]TSTGGPK	12	0	1945.088332	0.0103	0.2050
G[x]QAQSGNFSNFGDGANGDNKK	0	0	2111.925576	0.0102	0.2150
EEEDLDDEQLLLSREK[x]TSNNTNR	15	0	2747.284443	0.0102	0.2350
SSELPEVHLSMTRK[x]GVVALVEDK	13	0	2523.336549	0.0102	0.2350
LMELFISK[x]SNSDDPASFTSINNYK	7	0	2720.300222	0.0102	0.2450
KLMELFISK[x]SNSDDPASFTSINNYK	8	0	2848.395178	0.0102	0.2550
LQK[x]RGTGGVDTAAVGSVFDVSNADR	2	0	2519.272705	0.0102	0.2550
TTMTNGFLAHKLCIHK[x]NK	15	0	2113.092380	0.0100	0.1800
DYGK[x]FLSAMHDLPVR	3	0	1747.871494	0.0100	0.1500
YTQSTNNDDPK[x]KIIEEEGFTNR	10	0	2598.219668	0.0100	0.2200
NTACSGIIAEVK[x]LQAAYEYFR	11	0	2403.189167	0.0100	0.2100
AHLDVQEK[x]DQPKK	7	0	1534.810280	0.0100	0.1300
LRK[x]EVAEADIASK	2	0	1428.793571	0.0100	0.1300
ILSGEQTVK[x]YDR	8	0	1407.735725	0.0100	0.1200
K[x]VEFGLPDLEGR	0	0	1358.719350	0.0100	0.1200
VMCK[x]NKTDTK	3	0	1223.600166	0.0100	0.1000
ENK[x]IQRQR	2	0	1070.594434	0.0100	0.0800
TMTEK[x]AR	4	0	835.422145	0.0100	0.0700
GNQK[x]VVK	3	0	771.460247	0.0100	0.0700
K[x]DKPK	0	0	614.375128	0.0100	0.0500
GEIK[x]K	3	0	573.348581	0.0100	0.0500
EIKEVIELPVK[x]HPELFESLGIPQPK	10	0	2868.599943	0.0098	0.2450
MNLGEDVNLEELIQCK[x]DDLSGAEIK	15	0	2832.351989	0.0098	0.2450
GVSKDEK[x]VANEQEQALTNLSDLYVR	6	0	2805.414331	0.0098	0.2450
SSGSSYPSLLQCLK[x]APVLSDSSCK	13	0	2570.235514	0.0098	0.2350
IAQGLLYLGK[x]GTMTLNPYHTER	9	0	2475.294296	0.0098	0.2150
IIYSDIDVDPVKPEHVGK[x]VVLK	17	0	2462.378342	0.0098	0.2150
VTQKK[x]PPVQPLAYKSATPFR	4	0	2255.278912	0.0097	0.1950
NSSSDMAYTSMFK[x]GNQKVVK	12	0	2221.050634	0.0097	0.1950
AVEK[x]LSVEALNSLTGEFKGK	3	0	2119.152381	0.0097	0.1950
GVVALVEDK[x]TKSVALGGITK	8	0	1984.156741	0.0097	0.1950
EWNQNIK[x]NLSNVVEISGK	6	0	2071.069718	0.0097	0.1750
NSSSDMAYTSMFK[x]GNQK	12	0	1894.818860	0.0097	0.1650
ATSAGPK[x]QTETINWLEK	6	0	1872.958052	0.0097	0.1650
M[x]CSPSATLTHRTMTEK	0	0	1849.848383	0.0097	0.1550
ATLTGMK[x]IDVLFSKIR	6	0	1792.027986	0.0097	0.1550
LDRK[x]LEFPLPNEEAR	3	0	1825.968559	0.0097	0.1450
HNNHMAK[x]VLTLELYK	6	0	1809.955886	0.0097	0.1450
K[x]EEPKSETLENFTR	0	0	1706.847448	0.0096	0.1350
FCVGLQK[x]IEEIFK	6	0	1609.853723	0.0096	0.1250
QEMK[x]KDSESTEEK	3	0	1567.703492	0.0096	0.1250
SFLVWVNEEDHLRVISMEK[x]GGNMK	18	0	2817.394072	0.0096	0.2300
IDRPAQVISFK[x]K	10	0	1400.813914	0.0096	0.1150
LLMK[x]LSSQNDDK	3	0	1390.712546	0.0096	0.1150
YK[x]DGVILAADSR	1	0	1306.688051	0.0096	0.1150
K[x]NEEKLAEFDK	0	0	1349.682631	0.0095	0.1050
FVIHQEENK[x]R	8	0	1298.673071	0.0095	0.0950
LEGTIDYQK[x]L	8	0	1178.618248	0.0095	0.0950
NLQVAK[x]SLDK	5	0	1114.634566	0.0095	0.0950
K[x]ILGVAAEDK	0	0	1042.602207	0.0095	0.0950
TLDQIAAK[x]LYFYYILFFEK	7	0	2385.265950	0.0095	0.1800
FGDGIQIAQLALK[x]HRENK	12	0	2037.111857	0.0094	0.1700
DAFALAK[x]EK	6	0	991.533798	0.0094	0.0850
DQIGEEK[x]TILQSLLQR	6	0	1870.015898	0.0094	0.1500
VLK[x]LTLEAMDLEIVEK	2	0	1843.037546	0.0094	0.1500
QEVAAQK[x]SSEETEDKK	6	0	1805.864214	0.0094	0.1500
QRIQK[x]ENR	4	0	1070.594434	0.0094	0.0750
FKLNYK[x]PEEEYPDLSKHNNHMAK	5	0	2831.369969	0.0093	0.2150
YTLYDQNDTK[x]EWLDK	9	0	1930.894787	0.0093	0.1400
MSSK[x]SSLELANNAVK	3	0	1577.808228	0.0093	0.1400
T[x]EVLKTNVLQSNENIVQYYTQK	0	0	2611.349222	0.0093	0.2050
GDVAASILDK[x]YRTGIATMLTR	9	0	2251.199340	0.0093	0.1950
K[x]NCKADAGITIAPR	0	0	1513.803419	0.0093	0.1300
YYLPK[x]GK	4	0	867.485399	0.0093	0.0650
LGVK[x]RFK	3	0	846.543913	0.0093	0.0650
YEALSKHIIMFDCK[x]ILEFTK	13	0	2485.274807	0.0093	0.1850
NK[x]LDPYWNQLIVAGVDGENK	1	0	2272.148690	0.0093	0.1850
M[x]GQAQSGNFSNFGDGANGDNKKDQK	0	0	2614.146520	0.0092	0.2300
SLPLQIEVANDCIK[x]WAIK	13	0	2097.129144	0.0092	0.1650
G[x]QAQSGNFSNFGDGANGDNKKDQK	0	0	2483.106041	0.0092	0.2200
D[x]YDLVR	0	0	779.381332	0.0092	0.0550
VISMEK[x]GGNMK	5	0	1192.594355	0.0091	0.1000
VTDK[x]LTQLTDNIWCCR	3	0	2021.966182	0.0091	0.1450
GIWHNDNK[x]SFLVWVNEEDHLR	7	0	2607.261750	0.0090	0.1900
K[x]TLVAHAVLKVGSALVGSQTK	0	0	2106.252365	0.0090	0.1900
SLNK[x]FSVATITPEGIEFQTDQSVSSK	3	0	2812.412936	0.0090	0.2350
DAVK[x]EAARILYATHDEENNK	3	0	2286.123929	0.0090	0.1800
VTQKKPPVQPLAYK[x]SATPFR	13	0	2255.278912	0.0090	0.1800
SRK[x]VAQTTYK	2	0	1180.656362	0.0090	0.0900
LLREEIQLLQEPGSYVGEVIK[x]TMGK	20	0	2829.530877	0.0090	0.2250
GVSK[x]DEKVANEQEQALTNLSDLYVR	3	0	2805.414331	0.0090	0.2250
FSFISNVRPKLFAYPPK[x]SVQPTAK	16	0	2721.500514	0.0090	0.2150
NIK[x]AMDLGELETFQLLNTR	2	0	2205.146246	0.0089	0.1700
MKLSLFSNK[x]ENELR	8	0	1707.897707	0.0089	0.1250
K[x]SAAAIGTSQLPVR	0	0	1397.798991	0.0089	0.1250
K[x]LWKQLTDALIVFFDTPETVPLR	0	0	2729.515494	0.0089	0.2050
GFDFEYYQRNLLLQEK[x]GFPTPK	15	0	2689.353916	0.0089	0.1950
D[x]KSAQVILSEIEVLEAEHRPFK	0	0	2537.348830	0.0089	0.1950
QGLHK[x]KSNFFLQLDGLVGQEAR	4	0	2484.323621	0.0089	0.1950
IIYSDIDVDPVK[x]PEHVGKVVLK	11	0	2462.378342	0.0089	0.1950
SIMEYNGGSCVAMAGK[x]NCVAIASDLR	15	0	2773.265441	0.0088	0.2300
NGYPMPCDVLAK[x]R	11	0	1519.727481	0.0088	0.1150
LAAEDHK[x]FVIHQEENKR	6	0	2063.054738	0.0088	0.1500
FHQLKPTRVLTLAMVK[x]R	15	0	2037.203252	0.0088	0.1500
LLMK[x]VALCANHADSVVK	3	0	1868.001115	0.0088	0.1500
K[x]LMELFISKSNSDDPASFTSINNYK	0	0	2848.395178	0.0088	0.2200
LGVKPPK[x]GCLMFGPPGTGKTLLAR	6	0	2494.391501	0.0088	0.2100
DEQIEK[x]IDTVIK	5	0	1429.766355	0.0088	0.1050
DQK[x]KDKPK	2	0	985.555594	0.0088	0.0700
NSDYK[x]ETLIFKCIDMFIHK	4	0	2401.180912	0.0087	0.1650
LSGVVEGIFQKCYAK[x]NEWR	14	0	2283.146914	0.0087	0.1650
LLKVTVSK[x]GVAIDLLEECK	7	0	2114.201970	0.0087	0.1650
LPEANFEPLEK[x]RLDR	10	0	1825.968559	0.0087	0.1300
HVFPITK[x]GIGCVMTGSIADARAQVSR	6	0	2770.436936	0.0087	0.2250
M[x]GQAQSGNFSNFGDGANGDNKK	0	0	2242.966054	0.0086	0.1900
KDK[x]MNFVILCR	2	0	1422.747490	0.0086	0.0950
EAVLK[x]LKLELK	4	0	1282.822356	0.0086	0.0950
QYQEVVKQGDVLLNK[x]LQK	14	0	2129.184348	0.0086	0.1550
YLYSSEENTK[x]AGALLGIGVTNVAVR	9	0	2624.380854	0.0086	0.2150
MHNNHAKSLPPEEYDEK[x]LYNK	16	0	2556.206604	0.0086	0.1800
DCISGWGCVVYVITADK[x]CIKR	16	0	2499.207134	0.0086	0.1800
VMGSGCDAAGTIIK[x]VFHPITK	13	0	2201.133573	0.0086	0.1800
KLDVAK[x]R	5	0	828.518092	0.0086	0.0600
IIPLK[x]KD	4	0	825.532346	0.0086	0.0600
F[x]RNQYDGDATTWSPQGR	0	0	1997.897911	0.0085	0.1450
ATTVK[x]DTMNVDINAIKK	4	0	1860.997805	0.0085	0.1450
D[x]GLEDDMPALADEEFEKMDR	0	0	2324.977588	0.0085	0.1700
TLVAHAVLK[x]VGSALVGSQTK	8	0	1978.157410	0.0085	0.1700
TK[x]LQDGSTDMQLTLMSIVHVPYK	1	0	2604.329020	0.0085	0.1950
SSLELANNAVK[x]SNDIEKAIDLYK	10	0	2534.322675	0.0085	0.1950
V[x]NQIESQMAMAEK	0	0	1477.690428	0.0085	0.1100
GDSGEMSLQK[x]LFK	9	0	1438.712546	0.0085	0.1100
QVRQASDTSTNTK[x]VLIYIADLLFR	12	0	2751.491794	0.0083	0.2000
IIYSDIDVDPVKPEHVGKVVLK[x]NK	21	0	2704.516220	0.0083	0.2000
RPPVIRTTLFK[x]SELAQSK	10	0	2070.194854	0.0083	0.1500
Y[x]TVGQGYTKAAWFEK	0	0	1747.856893	0.0083	0.1250
K[x]GEKVEDAPENNSFR	0	0	1718.822296	0.0083	0.1250
LRTFHILEPK[x]EK	9	0	1509.866674	0.0083	0.1000
IK[x]ENQEKISNNK	1	0	1443.768084	0.0083	0.1000
EPPVYTPPK[x]DKK	8	0	1397.755400	0.0083	0.1000
LRLQK[x]R	4	0	812.534410	0.0083	0.0500
M[x]GINER	0	0	718.343173	0.0083	0.0500
GSQVSEFIDTESFAPTITVQSK[x]LSNR	21	0	2840.419082	0.0083	0.2150
TMLVK[x]AVANSTAANFIRVVGSEFVQK	4	0	2779.505334	0.0083	0.2150
IQFCLALHNDSIK[x]SMRYPMDAHK	12	0	2774.345349	0.0083	0.1900
GFPTPK[x]ATSTGTTIVGVIAK	5	0	1945.088332	0.0082	0.1650
YTENIYPPKK[x]TVQYATK	9	0	2043.067597	0.0082	0.1400
EK[x]VEYAPSNEIDTFELQGCSLK	1	0	2556.205265	0.0082	0.1800
LTHEK[x]STMLEK	4	0	1315.680522	0.0082	0.0900
TVQK[x]VETAVLSTTVKAQAR	3	0	2029.153050	0.0082	0.1550
SSKDISSK[x]SPSGNDALNDK	7	0	1948.933683	0.0082	0.1550
TQLADILSVLGMSYSNTSK[x]HESLK	18	0	2621.336941	0.0081	0.1950
DSYLIIDK[x]LPSEYDSR	7	0	1912.941734	0.0081	0.1300
IDKNTWNSTLETAK[x]AK	13	0	1818.947489	0.0081	0.1300
K[x]RMPIDFK	0	0	1033.574220	0.0081	0.0650
DQKK[x]DKPK	3	0	985.555594	0.0081	0.0650
K[x]YYESFADFDSEGTDAYLTYK	0	0	2512.095710	0.0081	0.1700
ILYVNNAK[x]SQEEAIENIKCTR	7	0	2492.269200	0.0081	0.1700
KCLTDLEDEAPAK[x]DILLDMSR	12	0	2432.192593	0.0081	0.1700
K[x]LPNIEEATFDKR	0	0	1559.830681	0.0081	0.1050
TK[x]DEGGPAGGLYI	1	0	1276.629872	0.0081	0.1050
NVSGNVLSEIK[x]NNWQIER	10	0	2099.075864	0.0081	0.1450
TLPPELK[x]GEALGNSEHIR	6	0	1960.037693	0.0081	0.1450
M[x]TEVLKTNVLQSNENIVQYYTQK	0	0	2742.389700	0.0080	0.1850
KLWK[x]QLTDALIVFFDTPETVPLR	3	0	2729.515494	0.0080	0.1850
ARVEAQNHK[x]LNLADPVSIEYLTR	8	0	2636.403319	0.0080	0.1850
DYEQFGYFK[x]R	8	0	1351.619643	0.0080	0.0800
NCACVISQK[x]K	8	0	1206.584850	0.0080	0.0800
IIENEQSAEK[x]NAYVINLKQIAK	9	0	2515.364479	0.0080	0.1750
KHFEQVINEK[x]HEDALAK	9	0	2035.048591	0.0079	0.1350
LDGK[x]DELWKNDDQLTYTYK	3	0	2344.122200	0.0079	0.1500
P[x]PKEDWEKYQKPVDTEEENDK	0	0	2603.202624	0.0079	0.1650
K[x]LIRIDDHIGIAIAGLAPDAR	0	0	2227.279973	0.0079	0.1650
YASQK[x]RP	4	0	848.450409	0.0079	0.0550
K[x]ARQAAK	0	0	771.471479	0.0079	0.0550
INVKK[x]SYDYSATMYTR	4	0	1938.950858	0.0078	0.1250
EGK[x]VTFFYTDYIGVYAPR	2	0	2125.051948	0.0078	0.1400
EIIRTSTSSMTAVPK[x]PLK	14	0	1958.086949	0.0078	0.1400
WRDATDDK[x]R	7	0	1161.552629	0.0078	0.0700
IEDTDK[x]YDK	5	0	1125.518932	0.0078	0.0700
K[x]VAQTTYKK	0	0	1065.618191	0.0078	0.0700
ELISVSAASK[x]ILSNITYSYK	9	0	2186.183345	0.0077	0.1550
IVAFDQLVK[x]EK	8	0	1288.739025	0.0077	0.0850
VNENIGDELLLEQCMK[x]HSTFIITK	15	0	2831.419615	0.0077	0.1850
WPK[x]IAEIYGSALRSNPVFAENDEK	2	0	2733.376103	0.0077	0.1850
NEEK[x]KLMELFISK	3	0	1607.859201	0.0077	0.1000
TAALSARPAK[x]NIR	9	0	1367.799660	0.0077	0.1000
DIGEPDSEAVFTISQSPFEK[x]PQK	19	0	2548.233196	0.0076	0.1750
MGNGK[x]MVEISRLHNSLEVVFEWDK	4	0	2817.394072	0.0075	0.1800
YTQSTNNDDPKK[x]IIEEEGFTNR	11	0	2598.219668	0.0075	0.1650
ATHEVLKDEVLFNDK[x]PLPIEMK	14	0	2565.351138	0.0075	0.1650
DEPEETDVNK[x]YQKDEEWPPK	9	0	2475.107668	0.0075	0.1500
SATPFRK[x]INVLNFPSANFSK	6	0	2237.195580	0.0075	0.1500
NTWNSTLETAK[x]AKYASQK	10	0	2040.027522	0.0075	0.1350
SITEFGDTATAK[x]ELEAMK	11	0	1940.940017	0.0075	0.1350
IDTIVK[x]EIQDEK	5	0	1429.766355	0.0075	0.0900
K[x]KAQSGPDASAK	0	0	1186.630541	0.0075	0.0900
ATAIGRASK[x]AAR	8	0	1171.678492	0.0075	0.0900
SGFEK[x]IDLTR	4	0	1164.613831	0.0075	0.0750
DK[x]KDQK	1	0	760.407879	0.0075	0.0450
VVDASIVSK[x]ALGNFVASVLARLALTKPK	8	0	2866.700654	0.0075	0.2100
LAHLSK[x]HPKFEEILTR	5	0	1918.078772	0.0075	0.1200
YK[x]DAYVYSIVAIARIK	1	0	1872.050830	0.0075	0.1200
VVGSELIQK[x]YLGDGPR	8	0	1729.936200	0.0075	0.1200
KEEPK[x]SETLENFTR	4	0	1706.847448	0.0075	0.1050
STELFKNEEEPTK[x]K	12	0	1678.841301	0.0075	0.1050
ILIDK[x]ARVEAQNHK	4	0	1633.926306	0.0075	0.1050
RVATEK[x]DFLDAVQK	5	0	1618.867791	0.0075	0.1050
DYYTK[x]QSK	4	0	1031.492328	0.0075	0.0600
I[x]AIVVNQNWYCANTKYVTGPK	0	0	2438.241535	0.0074	0.1550
RNK[x]LDPYWNQLIVAGVDGENK	2	0	2428.249792	0.0074	0.1550
EDIYK[x]FVTVQDLDEMQVDV	4	0	2285.077226	0.0074	0.1400
SLEFK[x]ASELAEDFHIPVTR	4	0	2188.116331	0.0074	0.1400
IQDAELAILQK[x]TQNLRR	10	0	2009.138070	0.0074	0.1250
SGVKLENVK[x]IYADLK	8	0	1675.950788	0.0073	0.1100
GVFK[x]NVSGNVLSEIK	3	0	1589.877628	0.0073	0.1100
TLLARAVAASLGVNFLK[x]VVSSAIVDK	16	0	2641.552939	0.0073	0.1900
EEMMNSIQQAVAK[x]	12	0	1477.690428	0.0073	0.0950
ITAFLLADSK[x]SQK	9	0	1420.792510	0.0073	0.0950
IIENEQSAEKNAYVINLK[x]QIAK	17	0	2515.364479	0.0073	0.1600
DQPKK[x]VGQYIR	4	0	1330.735668	0.0073	0.0800
GKSALSTLNGFVEELK[x]AEVR	15	0	2147.158527	0.0072	0.1450
LDPAGFYIGYK[x]ATSAGPK	10	0	1854.951515	0.0072	0.1300
IWKVMCK[x]NK	6	0	1205.641245	0.0072	0.0650
IK[x]ILFSDVKAMTTGLR	1	0	1792.027986	0.0072	0.1150
GEIKK[x]AMVNIDTIDNK	4	0	1787.945046	0.0072	0.1150
FCVGLQK[x]IEEIFKK	6	0	1737.948678	0.0071	0.1000
NLTDETK[x]NKHCLIK	6	0	1712.887868	0.0071	0.1000
M[x]MGINER	0	0	849.383652	0.0071	0.0500
DLVLALDTPRTAAVNIK[x]VR	16	0	2064.205418	0.0071	0.1350
EEFAEK[x]AVSVIQARIANYDPAEIR	5	0	2718.397564	0.0071	0.1700
KTTEEK[x]EATPMEMDEEK	5	0	2024.891743	0.0071	0.1200
LFK[x]SLGSGMDQEKVLNK	2	0	1893.002891	0.0071	0.1200
FNSNAIAAVATK[x]MVTLK	11	0	1777.975953	0.0071	0.1200
M[x]PPKEDWEKYQKPVDTEEENDK	0	0	2734.243102	0.0070	0.1550
GTCAGEVFMALKGMALGSANEK[x]IEASK	21	0	2769.349823	0.0070	0.1900
K[x]YDKTEDDIK	0	0	1253.613888	0.0070	0.0700
SLLTGK[x]HAIR	5	0	1094.655970	0.0070	0.0700
INYK[x]K	3	0	664.390778	0.0070	0.0350
V[x]GVFK	0	0	548.332206	0.0070	0.0350
QGDTK[x]INHEHFMDGILEVQMR	4	0	2497.184095	0.0069	0.1450
K[x]LEETDVAKAAILERPYASTGAYK	0	0	2623.385606	0.0069	0.1650
INVK[x]KSYDYSATMYTR	3	0	1938.950858	0.0069	0.1100
ELIRK[x]SLK	4	0	985.628363	0.0069	0.0550
KLGVK[x]PPK	4	0	865.574877	0.0069	0.0550
NSDYKETLIFK[x]CIDMFIHK	10	0	2401.180912	0.0068	0.1300
TLLYGK[x]RFFPYYVYTTVAGIDK	5	0	2614.383428	0.0068	0.1500
GTCAGEVFMALK[x]GMALGSANEK	11	0	2241.059087	0.0068	0.1500
EAVLKLK[x]LELK	6	0	1282.822356	0.0068	0.0750
LGVMYAK[x]NLPNIQR	6	0	1615.886752	0.0068	0.0950
LGSTAIGVK[x]TKDAVVLGVEK	8	0	1984.156741	0.0068	0.1350
NK[x]LTNDETRYVFVSSVQPDLLPR	1	0	2690.402650	0.0067	0.1550
IVAFVGSPIVEDEK[x]NLIRLAK	13	0	2310.331003	0.0067	0.1400
LDRK[x]IEIPLPNEVGR	3	0	1747.994380	0.0067	0.1000
MNGASGAELK[x]GVCTEAGMFALRER	9	0	2554.208923	0.0067	0.1600
DQK[x]KFDSGGGDNGANNQFAGNQSM	2	0	2486.051564	0.0067	0.1600
MSAQSCACMVRTLLYGK[x]R	16	0	2131.015784	0.0067	0.1200
YPMDAHK[x]SELEGVEEARR	6	0	2116.000652	0.0067	0.1200
QLIIKEEMMNSIQQAVAK[x]	17	0	2073.096129	0.0067	0.1200
SNNIKENEQK[x]IK	9	0	1443.768084	0.0067	0.0800
EK[x]QNTPVLFDSK	1	0	1404.724827	0.0067	0.0800
MPPK[x]EDWEK	3	0	1158.537893	0.0067	0.0600
FATLQK[x]SKR	5	0	1077.629423	0.0067	0.0600
DK[x]KASLLTR	1	0	1030.613439	0.0067	0.0600
FLK[x]TSK	2	0	722.432639	0.0067	0.0400
MLLTEVHLLESK[x]VYHAIRNIPK	11	0	2603.462020	0.0066	0.1450
K[x]DSESTEEKEAQAVQR	0	0	1833.870361	0.0066	0.1050
M[x]ESLLAVQGQDFVLTASSSSAVR	0	0	2395.205209	0.0065	0.1500
SLPLQIEVANDCIK[x]WAIKEK	13	0	2354.266687	0.0065	0.1300
FTGGVLMLIDRESDK[x]APDLIELNR	14	0	2701.410770	0.0065	0.1550
LGVK[x]PPKGCLMFGPPGTGKTLLAR	3	0	2494.391501	0.0065	0.1550
CTK[x]IIENEQSAEKNAYVINLK	2	0	2464.263053	0.0064	0.1350
ISWYTK[x]IVDELDLR	5	0	1749.930053	0.0064	0.0900
STELFK[x]NEEEPTKK	5	0	1678.841301	0.0064	0.0900
TGIATMLTRGEIK[x]K	12	0	1517.859870	0.0064	0.0900
K[x]RWSLER	0	0	973.545700	0.0064	0.0450
TSTSSMTAVPKPLK[x]FLRPHYFTLVK	13	0	2848.567205	0.0064	0.1600
IHAYVK[x]VLTLSLMEELHK	5	0	2123.181179	0.0064	0.1150
TLDQIAAKLYFYYILFFEK[x]CNR	18	0	2815.440615	0.0064	0.1400
WDLSK[x]QEALYLAQRSIVAATHR	4	0	2555.360731	0.0064	0.1400
VVDK[x]CFGIKFDIMPR	3	0	1823.942544	0.0063	0.0950
DK[x]PKYEPPVPTRTGR	1	0	1739.931783	0.0063	0.0950
GYIGDPIK[x]FVRSVVLLPEEEPLR	7	0	2625.452897	0.0063	0.1450
VPFTAAITITGVKTSTGGPK[x]LQLNLER	19	0	2811.585689	0.0063	0.1700
ALTLK[x]TGPPGPPCGGKFMLK	4	0	2069.116472	0.0063	0.1250
HNNHMAK[x]VLTLELYKK	6	0	1938.050842	0.0063	0.1000
VLKTK[x]DEGGPAGGLYI	4	0	1616.877294	0.0063	0.1000
MEQK[x]PEVDYSEK	3	0	1481.670742	0.0063	0.0750
SVEISALASK[x]NR	9	0	1273.698949	0.0063	0.0750
LAK[x]R	2	0	486.327789	0.0063	0.0250
G[x]VFK	0	0	449.263798	0.0063	0.0250
NIPK[x]EIKIIYSDIDVDPVKPEHVGK	3	0	2845.558807	0.0062	0.1550
ATAIGKSSTAAK[x]TFLEK	11	0	1722.951515	0.0062	0.1050
ELNLMDPK[x]VPEDIFKTHLEVAR	7	0	2593.357284	0.0061	0.1350
VLSVEEIEAHLQSIAEK[x]D	16	0	2009.031604	0.0061	0.1100
VLTLELYK[x]K	7	0	1105.674641	0.0061	0.0550
K[x]DLVRNFGR	0	0	1103.619920	0.0061	0.0550
FVVFTPTLIDPELLDAQTK[x]LWKR	18	0	2729.515494	0.0061	0.1400
HIIMFDCK[x]ILEFTK	7	0	1793.920748	0.0061	0.0850
FCVGLQKIEEIFK[x]K	12	0	1737.948678	0.0061	0.0850
VPEDIFK[x]THLEVAR	6	0	1652.888526	0.0061	0.0850
KNCK[x]ADAGITIAPR	3	0	1513.803419	0.0061	0.0850
LREEIQK[x]GDGGTDYVCVPK	6	0	2163.062913	0.0061	0.1150
TIEAITFK[x]TDNHLSSTLEK	7	0	2147.110911	0.0061	0.1150
ELVSK[x]ASPIAGSEGKEAYR	4	0	1991.032273	0.0061	0.1150
ALTCK[x]MPGTLLPGPGKGYIGDPIK	4	0	2483.327901	0.0060	0.1450
YEAFEK[x]ADSCILDLTGAFRAQISVR	5	0	2859.422393	0.0060	0.1500
SRTLASLQK[x]R	8	0	1158.683243	0.0060	0.0600
A[x]SLLK	0	0	530.342770	0.0060	0.0300
SAELYKNPK[x]ADPLDER	8	0	1844.926754	0.0059	0.0950
Q[x]IAIVVNQNWYCANTKYVTGPK	0	0	2566.300107	0.0059	0.1300
EK[x]VAFILDQVR	1	0	1316.745171	0.0059	0.0650
ELLKLK[x]VELAK	5	0	1282.822356	0.0059	0.0650
ERGTCAGEVFMALK[x]GMALGSANEK	13	0	2526.202777	0.0058	0.1400
IIYSDIDVDPVK[x]PEHVGK	11	0	2023.062511	0.0058	0.1050
MATTVK[x]DTMNVDINAIKK	5	0	1992.038284	0.0058	0.1050
K[x]ILFENPDEATK	0	0	1403.729579	0.0058	0.0700
DNSSDLQK[x]LLMK	7	0	1390.712547	0.0058	0.0700
DTTK[x]NK	3	0	705.365683	0.0058	0.0350
FFYILYFELYK[x]IAQDTLAR	10	0	2413.272097	0.0058	0.1100
QETQYK[x]IDELVSNNEKIWK	5	0	2364.196029	0.0058	0.1100
IGDLCAFTDALSK[x]YEAEFR	12	0	2205.041118	0.0058	0.1100
FFEK[x]EDVQSLKLK	3	0	1609.871482	0.0058	0.0750
RTLDQIAAK[x]LYFYYILFFEK	8	0	2541.367053	0.0058	0.1150
TTSNICHRLNADVLGQLIK[x]K	18	0	2280.237118	0.0058	0.1150
NSSSDMAYTSMFKGNQK[x]VVK	16	0	2221.050634	0.0058	0.1150
ILGVVEGQFSRPAK[x]LNDPEDK	13	0	2311.217099	0.0057	0.1200
K[x]FDSGGGDNGANNQFAGNQSM	0	0	2114.871099	0.0057	0.1200
IEFATITK[x]DTTKNK	7	0	1608.872208	0.0057	0.0800
K[x]EFEIIK	0	0	905.522175	0.0057	0.0400
QNTIVNQVYESYNQLTK[x]TVELM	16	0	2614.294745	0.0057	0.1250
LVGWYHTGPQLRPSDLEINNLLK[x]K	22	0	2790.517949	0.0056	0.1350
ALRDTLSK[x]DQELTEENVSISVIGK	7	0	2644.391809	0.0056	0.1350
DQKK[x]FDSGGGDNGANNQFAGNQSM	3	0	2486.051564	0.0056	0.1350
VGIKPPKGVLLYGPPGTGK[x]TLLAR	18	0	2431.467763	0.0056	0.1350
LAAEDHK[x]FVIHQEENK	6	0	1906.953636	0.0056	0.0900
LMSK[x]VAEK	3	0	904.505142	0.0056	0.0450
VRDYGDLGSSVNPLDK[x]TNNLDLEHK	15	0	2798.383367	0.0056	0.1400
KSGNLPDADNSK[x]SDISK	11	0	1774.869635	0.0056	0.0950
M[x]NSIVSKYTQSTNNDDPK	0	0	2040.942138	0.0056	0.1000
M[x]PPKEDWEK	0	0	1158.537893	0.0056	0.0500
FFEKINVK[x]K	7	0	1151.670224	0.0056	0.0500
SSK[x]VYISPK	2	0	1007.565097	0.0056	0.0500
K[x]VNQIESQMAMAEKLIQIR	0	0	2229.197231	0.0055	0.1050
VDK[x]PDGTMDYDSMDNIFFAK	2	0	2308.002683	0.0055	0.1100
NYPLILYLVEGNGQTAK[x]RSR	16	0	2291.238503	0.0055	0.1100
TIPPLTTVK[x]GSDAAPQASKK	8	0	2009.115605	0.0055	0.1100
RFDSEK[x]AGDR	5	0	1179.563192	0.0055	0.0550
ELFDPIISDRHGGYKPTDK[x]HK	18	0	2452.249792	0.0055	0.1150
LQK[x]DLGQVLNK	2	0	1254.729522	0.0055	0.0600
K[x]NLLNPLIEDSRYGLQGPTWLVHK	0	0	2790.517949	0.0054	0.1300
DAFALAKEK[x]SPAIIFIDELDAIGTK	8	0	2675.442056	0.0054	0.1350
LTGDTNGALDKLEEIGVADQYK[x]VSK	21	0	2663.365262	0.0054	0.1350
DVAK[x]MKLSLFSNK	3	0	1479.811862	0.0054	0.0700
EFEIIK[x]GVLCQFRR	5	0	1793.960971	0.0054	0.0750
Q[x]TVYQISELESLLR	0	0	1677.893669	0.0054	0.0750
SGVK[x]LENVKIYADLK	3	0	1675.950788	0.0053	0.0800
QFPDIYGIIFLFK[x]WNSK	12	0	2115.119239	0.0053	0.0900
MHNNHAK[x]SLPPEEYDEK	6	0	2037.921346	0.0053	0.0900
DVPTFANFHTPIFIAK[x]R	15	0	1973.052225	0.0053	0.0900
DELWKNDDQLTYTYK[x]DEK	14	0	2303.059268	0.0053	0.0950
AASLLK[x]VNMENLIVTDLGK	5	0	2028.128811	0.0053	0.1000
AVAHHTDCK[x]FIRVSGSELVQK	8	0	2381.227281	0.0052	0.1100
SPPQISQWDYK[x]YPLVTHFRFLK	10	0	2749.437917	0.0052	0.1150
CFIVNELMRWPK[x]IAEIYGSALR	11	0	2665.387142	0.0052	0.1150
E[x]SLLAVQGQDFVLTASSSSAVR	0	0	2264.164730	0.0052	0.1150
YACK[x]ILGVVEGQFSRPAKLNDPEDK	3	0	2833.443128	0.0052	0.1300
VSTTPANSFELK[x]QYLIQR	11	0	2094.110853	0.0050	0.0900
ILYVNNAK[x]SQEEAIENIK	7	0	2075.089784	0.0050	0.0900
NTWNSTLETAKAK[x]YASQK	12	0	2040.027522	0.0050	0.0900
IDRK[x]VEFGLPDLEGR	3	0	1742.931448	0.0050	0.0750
K[x]VTSKLLEQEESAEK	0	0	1717.909710	0.0050	0.0750
EFLYAHNNTDMLILNRTK[x]DSLEAR	17	0	2863.428540	0.0050	0.1200
VYSEIPLSNATSLLYLENTK[x]ETEK	19	0	2741.400978	0.0050	0.1200
AKVAEQNENPTVGSAQK[x]MIQDEAQK	16	0	2713.333976	0.0050	0.1250
YVVDISPDIDIK[x]EIKPNIRVALR	11	0	2665.516554	0.0050	0.1150
GVAIDLLEECK[x]NTACSGIIAEVK	10	0	2489.250437	0.0050	0.1150
ATSTGTTIVGVIAK[x]DCIVLGADTR	13	0	2418.278703	0.0050	0.1200
FLLDDFDQQEHIQK[x]SETMK	13	0	2351.110253	0.0050	0.0950
YTLYDQNDTK[x]EWLDKLGDK	9	0	2344.122200	0.0050	0.0950
VRQLIIK[x]EEMMNSIQQAVAK	6	0	2328.265640	0.0050	0.1000
DEK[x]VSEVLNSEDITGIQEK	2	0	2132.048371	0.0050	0.0950
K[x]TQIAGGHDIIGPFHVITR	0	0	2059.132592	0.0050	0.0950
YYK[x]DGIYDLLHACVDR	2	0	1999.946105	0.0050	0.0800
TSTSSMTAVPK[x]PLK	10	0	1446.775143	0.0050	0.0700
AVILSDTK[x]PVDKK	7	0	1412.823808	0.0050	0.0650
TPNDTQK[x]YSNDK	6	0	1409.642221	0.0050	0.0600
DWNACKK[x]ELLK	6	0	1403.723052	0.0050	0.0550
LELKK[x]ANWCDK	4	0	1403.723052	0.0050	0.0550
CGSPYIIEDSK[x]K	10	0	1395.670349	0.0050	0.0600
IMK[x]LCFDELK	2	0	1295.661702	0.0050	0.0500
Y[x]FATLQKSKR	0	0	1240.692746	0.0050	0.0500
WK[x]RENQLR	1	0	1128.615169	0.0050	0.0400
TK[x]SVALGGITK	1	0	1073.644403	0.0050	0.0550
AIHK[x]LGSTLK	3	0	1066.649824	0.0050	0.0500
EK[x]RTFLR	1	0	948.550451	0.0050	0.0350
EKVLK[x]TK	4	0	844.538158	0.0050	0.0350
LDVAK[x]R	4	0	700.423137	0.0050	0.0300
K[x]DLVR	0	0	629.386026	0.0050	0.0250
NK[x]LLK	1	0	614.411513	0.0050	0.0250
SGKK[x]R	3	0	574.355062	0.0050	0.0250
SGK[x]KR	2	0	574.355062	0.0050	0.0250
K[x]WR	0	0	488.285928	0.0050	0.0150
NLLLQEK[x]GFPTPKATSTGTTIVGVIAK	6	0	2783.579543	0.0048	0.1300
YLSENPK[x]TSASIDFDSNFLNSMIK	6	0	2720.300222	0.0048	0.1150
FVVFTPTLIDPELLDAQTKLWK[x]R	21	0	2729.515494	0.0048	0.1100
APPEILDISK[x]QLADYKAFEDSLR	9	0	2618.359059	0.0048	0.1100
LTGDTNGALDK[x]LEEIGVADQYK	10	0	2349.169873	0.0048	0.1050
CEDGVILALEKVVTSK[x]LLKPR	15	0	2367.355831	0.0048	0.1000
FK[x]LNYKPEEEYPDLSK	1	0	1998.993768	0.0047	0.0750
VLTLSLMEELHK[x]MDDR	11	0	1928.969875	0.0047	0.0750
DHDLAPLYK[x]YLSENPK	8	0	1901.952241	0.0047	0.0750
IQDAELAILQK[x]TQNLR	10	0	1853.036967	0.0047	0.0750
SMAIDK[x]DIRWELIAR	5	0	1815.966450	0.0047	0.0700
QHAVNERAK[x]IIDLR	8	0	1661.932452	0.0046	0.0650
LKESQLVDK[x]FFEK	8	0	1609.871482	0.0046	0.0600
QVKLLFIEK[x]AEIINSLNLNNDLTDK	8	0	2884.590832	0.0046	0.1150
K[x]QCVIANSCKTAINTGGGSVAVFNK	0	0	2623.320910	0.0046	0.1150
DCTAYNIYDK[x]NK	9	0	1503.666324	0.0046	0.0550
SDYYMASTYTK[x]K	10	0	1456.654367	0.0046	0.0550
EGVETRIIPLK[x]K	10	0	1381.829229	0.0046	0.0550
K[x]AMVNIDTIDNK	0	0	1360.701983	0.0046	0.0550
SQDISINGNSK[x]K	10	0	1289.657479	0.0046	0.0550
SLLAHK[x]GGHVVR	5	0	1272.741423	0.0046	0.0550
NCK[x]ADAGITIAPRCTDLDAIGVK	2	0	2458.230706	0.0046	0.1050
DCIVLGADTRATAGPIIADK[x]NCK	19	0	2458.230705	0.0046	0.1050
ETDLK[x]PYVLELAMTVVLDIEFR	4	0	2593.371204	0.0045	0.1000
SPAIIFIDELDAIGTK[x]RFDSEK	15	0	2464.284838	0.0045	0.1000
LNADVLGQLIKK[x]YYSFDNSLK	11	0	2428.300096	0.0045	0.0950
K[x]SAQVILSEIEVLEAEHRPFK	0	0	2422.321891	0.0045	0.0950
SVQPLASAK[x]ELLRSDILTLR	8	0	2209.279304	0.0045	0.0900
FNLMVICK[x]DK	7	0	1266.646388	0.0045	0.0450
CYAK[x]NEWRHVLGIAIEAHR	3	0	2322.180277	0.0045	0.0850
TLDSNSLTHEK[x]IEFATITK	10	0	2147.110911	0.0045	0.0850
GTCAGEVFMALK[x]GMALGSANEKIEASK	11	0	2769.349823	0.0044	0.1200
QLEMLDLQEGFIK[x]EDCK	12	0	2094.996478	0.0044	0.0750
IPDSTYEMVGGLEK[x]QIK	13	0	1906.970924	0.0044	0.0750
LLK[x]VTVSK	2	0	886.585106	0.0044	0.0350
DAVK[x]EAAR	3	0	858.455887	0.0044	0.0350
YDK[x]TEDDIKSLQSVGQIIGEVLK	2	0	2577.353638	0.0043	0.1000
IITK[x]EGVETRIIPLK	3	0	1709.045018	0.0043	0.0650
GILGIDAALGGQATK[x]LAAEDHK	14	0	2148.153776	0.0043	0.0950
LCIHK[x]NKLTNDETR	4	0	1740.894015	0.0043	0.0600
K[x]EKWIAK	0	0	901.538493	0.0043	0.0300
SSEQANLYERK[x]TLVAHAVLK	10	0	2256.222519	0.0043	0.0850
GK[x]SALSTLNGFVEELKAEVR	1	0	2147.158527	0.0043	0.0850
T[x]VYQISELESLLR	0	0	1549.835098	0.0042	0.0550
ATPYRGYSK[x]PNER	8	0	1537.763667	0.0042	0.0550
K[x]EVAEADIASKDLEETDER	0	0	2147.022884	0.0042	0.0800
K[x]EAGFIDDILIITPASKEK	0	0	2087.151320	0.0042	0.0800
YEAKAIGSGSEPAK[x]SELVK	13	0	1963.026127	0.0042	0.0800
RLAEGESEEVK[x]AYMDPHR	10	0	2116.000652	0.0042	0.0750
QIQPK[x]TFANLVSSTLYEK	4	0	2066.104707	0.0042	0.0750
K[x]SSEQANLYERK	0	0	1451.736786	0.0042	0.0500
DEKSGVK[x]LENVK	6	0	1344.724827	0.0042	0.0500
K[x]TELFKASTSAK	0	0	1309.724101	0.0042	0.0500
K[x]VADLK	0	0	672.416990	0.0042	0.0250
ILAHREFPDLGVLEGK[x]R	15	0	1949.084584	0.0041	0.0700
EVVELPLLSPERFVK[x]LGIDPPK	14	0	2474.414726	0.0041	0.0900
EDALFKNEEK[x]K	9	0	1349.682631	0.0041	0.0450
MGNGK[x]MVEISR	4	0	1220.600502	0.0041	0.0450
SVQPTAK[x]TVQK	6	0	1185.671676	0.0041	0.0450
VIGSELVQK[x]YVGEGAR	8	0	1703.920551	0.0041	0.0650
SVALGGITK[x]EFVIYEQLIAAR	8	0	2277.273157	0.0040	0.0850
EHIMDNLEAQAIEELEGAK[x]EDALFK	18	0	2842.369357	0.0040	0.1000
K[x]PPVQPLAYK	0	0	1139.670224	0.0040	0.0400
TMGK[x]NKVLVK	3	0	1116.668841	0.0040	0.0400
AVYMGLK[x]AFESCSNDEALR	6	0	2159.997873	0.0039	0.0750
VTSK[x]LLEQEESAEK	3	0	1589.814754	0.0039	0.0550
LSFK[x]SIADVADMLEANDK	3	0	1965.971650	0.0039	0.0700
K[x]TLEVLYLK	0	0	1105.674641	0.0039	0.0350
Y[x]TVGQGYTK	0	0	1015.497414	0.0039	0.0350
HCLLYLSCIDLDK[x]CSHTELVER	12	0	2760.303207	0.0039	0.0850
QMVEERVLK[x]LTLEAMDLEIVEK	8	0	2615.391282	0.0039	0.0850
NK[x]ELISVSAASKILSNITYSYK	1	0	2428.321223	0.0039	0.0850
HEDALAK[x]LGATLAQGIIDAGGR	6	0	2176.159922	0.0039	0.0850
VMK[x]SEFQRLTHEK	2	0	1631.845282	0.0038	0.0500
STMLEK[x]IKENQEK	5	0	1576.812980	0.0038	0.0500
MVCKIWK[x]SDEINEVLNK	6	0	2105.064830	0.0038	0.0650
K[x]SNFFLQLDGLVGQEAR	0	0	1921.005669	0.0038	0.0650
ATTVKDTMNVDINAIK[x]K	15	0	1860.997805	0.0038	0.0650
INEDSK[x]LAVNENLASSK	5	0	1830.932231	0.0038	0.0650
GVLLYGPPGTGK[x]TMLVK	11	0	1729.979978	0.0038	0.0650
INLIETLRTITDGK[x]IYVEVER	13	0	2474.374317	0.0038	0.0800
D[x]DGLEDDMPALADEEFEKMDR	0	0	2440.004526	0.0038	0.0800
DTLSK[x]DQELTEENVSISVIGK	4	0	2304.169539	0.0038	0.0800
QGSATVGLVSKTHAVLVALK[x]R	19	0	2134.258512	0.0038	0.0800
TSTSSMTAVPK[x]PLKFLRPHYFTLVK	10	0	2848.567205	0.0038	0.0950
DVVAVGNDDTGTGASSFGVARK[x]LQR	21	0	2519.272705	0.0038	0.0950
LVLDSWEPHTQGVYGTRYK[x]LHSEK	18	0	2842.440095	0.0038	0.0900
VFHPITKAVILSDTK[x]PVDKK	14	0	2235.298978	0.0038	0.0750
K[x]TAGEDAVTLVK	0	0	1230.681905	0.0038	0.0450
QDRGK[x]LVR	4	0	970.567161	0.0037	0.0300
K[x]LAR	0	0	486.327789	0.0037	0.0150
K[x]MAIDDDINWEELAR	0	0	1817.861714	0.0037	0.0550
CNKFFYILYFELYK[x]IAQDTLAR	13	0	2815.440615	0.0036	0.0800
K[x]EVAEADIASK	0	0	1159.608411	0.0036	0.0400
MGQAQSGNFSNFGDGANGDNKK[x]DQK	21	0	2614.146520	0.0036	0.0900
LGISATALSPEEKK[x]TAGEDAVTLVK	13	0	2527.374374	0.0036	0.0900
DLGQVLNK[x]YVQVEQRNKPDER	7	0	2527.314175	0.0036	0.0750
HVFPITK[x]GIGCVMTGSIADAR	6	0	2229.139719	0.0036	0.0750
EK[x]SLLAHKGGHVVR	1	0	1529.878966	0.0036	0.0500
IK[x]YEYQK	1	0	970.512337	0.0036	0.0250
FK[x]LNVYK	1	0	910.527595	0.0036	0.0250
QNLFVPTSDKEK[x]ASFAR	11	0	1937.000583	0.0035	0.0600
VLNKGDSGEMSLQK[x]LFK	13	0	1893.002891	0.0035	0.0600
VYQTEPAGIYNAWK[x]ATAIGRASK	13	0	2494.296739	0.0035	0.0800
NDDQLTYTYK[x]DEK	9	0	1631.731422	0.0035	0.0450
LVPYLTK[x]LESKQR	6	0	1573.919099	0.0035	0.0450
NTWNSTLETAK[x]AK	10	0	1462.741537	0.0035	0.0450
KYIPNPVLVIIDVK[x]PK	13	0	1835.128350	0.0034	0.0550
TK[x]INLIETLRTITDGK	1	0	1815.046470	0.0034	0.0550
LSGVVEGIFQK[x]CYAKNEWR	10	0	2283.146914	0.0034	0.0650
IAEFHTALESVPDK[x]SLFER	13	0	2188.116331	0.0034	0.0650
TLADVEVNHLK[x]CDQFLVAHYR	10	0	2527.264057	0.0033	0.0700
LQMSAMYK[x]KCLTDLEDEAPAK	7	0	2441.163937	0.0033	0.0700
C[x]SPSATLTHRTMTEK	0	0	1718.807905	0.0033	0.0500
V[x]PTFANFHTPIFIAK	0	0	1701.924185	0.0033	0.0500
EVAEADIASK[x]DLEETDERSLALTK	9	0	2632.307808	0.0033	0.0800
M[x]ATTVKDTMNVDINAIKK	0	0	1992.038284	0.0033	0.0600
MSERDTALEK[x]YK	9	0	1469.718358	0.0033	0.0400
D[x]RQEQR	0	0	830.399437	0.0033	0.0200
TFLEK[x]R	4	0	792.449349	0.0033	0.0200
K[x]TELFK	0	0	764.443203	0.0033	0.0200
QILDCIVNLSEPAKK[x]SGFEK	14	0	2275.188107	0.0032	0.0650
GMALGSANEK[x]IEASKGLIDR	9	0	2059.073086	0.0032	0.0650
LENVKIYADLK[x]INEDSK	10	0	1991.057425	0.0032	0.0550
TLLAK[x]AVANQTSATFLR	4	0	1804.020592	0.0032	0.0550
NCACVISQK[x]KVPDK	8	0	1645.827913	0.0032	0.0450
FVVFTPTLIDPELLDAQTK[x]LWK	18	0	2573.414392	0.0032	0.0700
DK[x]SAQVILSEIEVLEAEHRPFK	1	0	2537.348830	0.0032	0.0700
IHLEKVSK[x]QGEIDYEALVK	7	0	2198.194577	0.0032	0.0600
VPDKLIDASTVK[x]HVFPITK	11	0	2107.204023	0.0032	0.0600
VIGSELVQK[x]YVGEGARMVR	8	0	2090.130540	0.0032	0.0600
CLDQLTNWCTIK[x]TVDR	11	0	2021.966182	0.0031	0.0500
M[x]STLDLNHLADLYDRK	0	0	1903.946106	0.0031	0.0500
TTEEK[x]EATPMEMDEEK	4	0	1896.796787	0.0031	0.0500
SEDYLPSK[x]YLDIDISK	7	0	1884.935588	0.0031	0.0500
INVK[x]FFEK	3	0	1023.575269	0.0031	0.0250
RSK[x]VLDVR	2	0	971.587561	0.0031	0.0250
ELLVK[x]ASK	4	0	886.548722	0.0031	0.0250
YTISGGGLYTDADK[x]GLATMGMGYLGSTGK	13	0	2884.362162	0.0031	0.0900
D[x]GLEDDMPALADEEFEKMDRR	0	0	2481.078690	0.0031	0.0650
ARK[x]TQIAGGHDIIGPFHVITR	2	0	2286.270805	0.0031	0.0650
VSQARVMGSGCDAAGTIIK[x]VFHPITK	18	0	2742.430790	0.0031	0.0800
VDAQDFLK[x]VAETR	7	0	1490.772835	0.0031	0.0400
DELWK[x]NDDQLTYTYKDEK	4	0	2303.059268	0.0031	0.0550
SLADFEK[x]ALQDYKPELASDPIIR	6	0	2618.359059	0.0030	0.0700
NK[x]PDERFNTGVVNVR	1	0	1743.901545	0.0030	0.0450
GGVHVKLAHLSK[x]HPK	11	0	1606.941898	0.0030	0.0450
GGVHVK[x]LAHLSKHPK	5	0	1606.941898	0.0030	0.0450
IDLYHDNHERK[x]MSAQSCACMVR	10	0	2720.203848	0.0030	0.0650
TYNLISSYIK[x]SVEISALASKNR	9	0	2456.327369	0.0030	0.0650
LAEGESEEVK[x]AYMDPHR	9	0	1959.899550	0.0029	0.0500
MTDK[x]YAFSLTTFSPNGK	3	0	1906.913413	0.0029	0.0500
YQATVMRGAFK[x]V	10	0	1369.717575	0.0029	0.0350
S[x]PTGQITSTSAR	0	0	1204.604720	0.0029	0.0350
YGLQGPTWLVHK[x]ENAINKK	11	0	2195.185017	0.0029	0.0550
LDDMSLIKEDCEAATDPLLK[x]K	19	0	2404.186446	0.0029	0.0600
SSCK[x]IVFRSELQDK	3	0	1695.861321	0.0029	0.0400
YEYQK[x]LK	4	0	970.512337	0.0029	0.0200
EDCK[x]SLK	3	0	878.416723	0.0029	0.0200
SSQQGVEGVLIILKIEDTDK[x]YDK	19	0	2577.353638	0.0028	0.0650
VTVSK[x]GVAIDLLEECK	4	0	1759.938898	0.0028	0.0450
LGISATALSPEEK[x]KTAGEDAVTLVK	12	0	2527.374374	0.0028	0.0700
A[x]SLLKVNMENLIVTDLGK	0	0	1957.091700	0.0028	0.0500
ETTEKK[x]IDK	5	0	1090.586949	0.0028	0.0250
YFATLQK[x]SK	6	0	1084.591644	0.0028	0.0250
IANYDPAEIRFNLMVICK[x]DK	17	0	2409.218357	0.0027	0.0550
QGLHKK[x]SNFFLQLDGLVGQEAR	5	0	2484.323621	0.0027	0.0600
IAGEHLSNGEK[x]PLLTPEKDFSK	10	0	2409.253874	0.0027	0.0600
FNLMVICKDK[x]K	9	0	1394.741343	0.0027	0.0300
VIPVEELK[x]EIK	7	0	1295.769988	0.0027	0.0300
TEEK[x]TESYYSNAVELNLLLISPTK	3	0	2741.400978	0.0027	0.0650
S[x]IMEYNGGSCVAMAGKNCVAIASDLR	0	0	2773.265441	0.0027	0.0700
FAASKEK[x]QNTPVLFDSK	6	0	1908.994437	0.0026	0.0450
VVSSAIVDK[x]YIGESARIIR	8	0	2075.173785	0.0026	0.0500
KGINIDQSSNSK[x]DPEEEAEMMTK	11	0	2580.168225	0.0026	0.0600
IDPSVTMMQVEEK[x]PDVTYGDVGGCK	12	0	2754.254924	0.0026	0.0650
MGQAQSGNFSNFGDGANGDNK[x]KDQK	20	0	2614.146520	0.0026	0.0650
YTSLSEEQKMK[x]SDINAHK	10	0	2108.020718	0.0025	0.0450
DEKVSEVLNSEDITGIQEK[x]STDLR	18	0	2704.340167	0.0025	0.0600
VFHPITK[x]AVILSDTKPVDKK	6	0	2235.298978	0.0025	0.0500
IMRDVITELPDAK[x]YYR	12	0	1982.029438	0.0025	0.0400
K[x]SYDYSATMYTR	0	0	1484.660513	0.0025	0.0300
VYHAIRNIPK[x]AR	9	0	1436.836379	0.0025	0.0300
K[x]EPPVYTPPKDK	0	0	1397.755400	0.0025	0.0300
HPK[x]FEEILTR	2	0	1268.687660	0.0025	0.0250
YTENIYPPK[x]K	8	0	1251.649881	0.0025	0.0250
K[x]IYNEYPPTK	0	0	1251.649881	0.0025	0.0250
K[x]GAVEYEIYK	0	0	1198.623334	0.0025	0.0250
STMLEK[x]IK	5	0	948.531355	0.0025	0.0200
IVK[x]SAKAK	2	0	843.554142	0.0025	0.0200
LAEK[x]WR	3	0	801.449683	0.0025	0.0150
RLVK[x]GR	3	0	727.481651	0.0025	0.0150
F[x]MTR	0	0	553.268226	0.0025	0.0100
CRTIPPLTTVK[x]GSDAAPQASK	10	0	2197.152392	0.0024	0.0500
VLNKGDSGEMSLQKLFK[x]	16	0	1893.002891	0.0024	0.0400
L[x]FKSLGSGMDQEKVLNK	0	0	1893.002891	0.0024	0.0400
GCLMFGPPGTGK[x]TLLAR	11	0	1774.922143	0.0024	0.0400
Q[x]LMTEFVDQVDDVVK	0	0	1764.860319	0.0023	0.0350
QEVAAQK[x]SSEETEDK	6	0	1677.769259	0.0023	0.0350
G[x]VFKNVSGNVLSEIK	0	0	1589.877628	0.0023	0.0350
SGFEK[x]IDLTRIVK	4	0	1504.861253	0.0023	0.0300
KVAEQNENPTVGSAQK[x]MIQDEAQK	15	0	2642.296866	0.0023	0.0550
VLTLELYKK[x]LR	8	0	1374.859801	0.0023	0.0250
K[x]AQSGPDASAK	0	0	1058.535585	0.0023	0.0250
KAQSGPDASAK[x]LPTVIPTTR	10	0	2037.121751	0.0023	0.0450
K[x]TVQYATKR	0	0	1093.624337	0.0022	0.0200
DPEEEAEMMTK[x]ETTEK	10	0	1896.796787	0.0022	0.0350
VGVFK[x]NVSGNVLSEIK	4	0	1688.946037	0.0022	0.0350
LQMSAMYKK[x]CLTDLEDEAPAK	8	0	2441.163937	0.0021	0.0450
WAIK[x]EKR	3	0	929.544639	0.0021	0.0150
DYVIQSDLMSAARK[x]VADLK	13	0	2122.109136	0.0021	0.0400
QAAKASVVETVTLTK[x]VTQK	14	0	2001.146903	0.0021	0.0400
VGIK[x]PPKGVLLYGPPGTGKTLLAR	3	0	2431.467763	0.0021	0.0500
AVAHHTDCK[x]FIR	8	0	1453.724781	0.0021	0.0250
EVLNK[x]GVSKDEK	4	0	1344.724827	0.0021	0.0250
VGKSAVIK[x]TSTR	7	0	1245.740419	0.0021	0.0250
QNTPVLFDSK[x]EAVLKLK	9	0	1929.093418	0.0021	0.0350
ENWK[x]YACKILGVVEGQFSRPAK	3	0	2579.331740	0.0020	0.0450
K[x]AVYMPLCDPGNKAEESAFYER	0	0	2574.188176	0.0020	0.0450
LGDNNIADWPQVEYLVGK[x]NR	17	0	2300.154836	0.0020	0.0400
ASVVETVTLTK[x]VTQK	10	0	1602.919156	0.0020	0.0300
IEDTDKYDK[x]K	8	0	1253.613888	0.0020	0.0200
RLLK[x]LEEAMK	3	0	1229.716515	0.0020	0.0200
K[x]NEEK	0	0	646.328572	0.0020	0.0100
LVK[x]ER	2	0	643.401675	0.0020	0.0100
Q[x]DRGK	0	0	602.313592	0.0020	0.0100
K[x]ALSSLKYMLLSQIMLNSVSEVK	0	0	2581.422189	0.0020	0.0450
WNSK[x]VDKPDGTMDYDSMDNIFFAK	3	0	2823.251891	0.0019	0.0450
GQAQSGNFSNFGDGANGDNKK[x]DQK	20	0	2483.106041	0.0019	0.0450
SDYYMASTYTKK[x]INVK	11	0	1910.944711	0.0019	0.0300
SIK[x]GYTLPPHCSRGER	2	0	1856.931459	0.0019	0.0300
AK[x]WSTAETLTNNKIDR	1	0	1846.953636	0.0019	0.0300
IQK[x]ENRHK	2	0	1051.588622	0.0019	0.0150
NLLLQEKGFPTPK[x]ATSTGTTIVGVIAK	12	0	2783.579543	0.0019	0.0500
A[x]ASLLKVNMENLIVTDLGK	0	0	2028.128811	0.0018	0.0350
EDALFK[x]NEEKK	5	0	1349.682631	0.0018	0.0200
LK[x]KTLEVLYLK	1	0	1346.853655	0.0018	0.0200
GTMK[x]VELYEIQLISEGQPVEGRLLR	3	0	2857.537024	0.0018	0.0450
LCIHKNK[x]LTNDETR	6	0	1740.894015	0.0018	0.0250
IDELVSNNEK[x]IWKVMCK	9	0	2105.064830	0.0018	0.0300
VPFTAAITITGVK[x]TSTGGPKLQLNLER	12	0	2811.585689	0.0017	0.0450
YYIIMGLQASK[x]LRNK	10	0	1796.997022	0.0017	0.0250
IDRK[x]ILFENPDEATK	3	0	1787.941677	0.0017	0.0250
ALTCKMPGTLLPGPGK[x]GYIGDPIK	15	0	2483.327901	0.0017	0.0400
KTELFK[x]ASTSAK	5	0	1309.724101	0.0017	0.0200
SGVK[x]LENVK	3	0	972.560345	0.0017	0.0150
TK[x]VVDR	1	0	716.418051	0.0017	0.0100
K[x]RR	0	0	458.307723	0.0017	0.0050
VLSETHCEK[x]DDYILCCLHSLLR	8	0	2760.303207	0.0016	0.0350
TSASIDFDSNFLNSMIKK[x]NEEK	17	0	2517.205601	0.0016	0.0350
NKELISVSAASK[x]ILSNITYSYK	11	0	2428.321223	0.0016	0.0350
ITTGDRLILTENIK[x]TK	13	0	1815.046470	0.0016	0.0250
APPEILDISK[x]QLADYK	9	0	1799.966829	0.0016	0.0250
ENEQK[x]IKTLSMEK	4	0	1576.812980	0.0015	0.0200
EDCEAATDPLLK[x]K	11	0	1488.712937	0.0015	0.0200
V[x]GVFKNVSGNVLSEIKNNWQIER	0	0	2629.397507	0.0015	0.0350
FK[x]ELQPFIVQMAEQALDIEK	1	0	2376.239807	0.0015	0.0300
DK[x]MNFVILCR	1	0	1294.652534	0.0015	0.0150
TK[x]INLIETLR	1	0	1199.723710	0.0015	0.0150
RFK[x]ELQPFIVQMAEQALDIEK	2	0	2532.340909	0.0014	0.0300
VPTFANFHTPIFIAK[x]REDGMK	14	0	2418.251708	0.0014	0.0300
ENAINK[x]K	5	0	815.450075	0.0014	0.0100
K[x]INANEK	0	0	815.450075	0.0014	0.0100
DK[x]LVLKEVFLSFHNLVGR	1	0	2113.204692	0.0014	0.0250
IAGEHLSNGEKPLLTPEK[x]DFSK	17	0	2409.253874	0.0014	0.0300
E[x]TIDNAETMKK	0	0	1278.612505	0.0014	0.0150
SSTAAK[x]TFLEK	5	0	1181.629146	0.0014	0.0150
QILDCIVNLSEPAK[x]K	13	0	1726.928669	0.0013	0.0200
GIK[x]GIESEAYESVLDLAKICDVR	2	0	2564.315479	0.0013	0.0300
FKLNYK[x]PEEEYPDLSK	5	0	1998.993768	0.0012	0.0200
QYTVGQGYTK[x]AAWFEK	9	0	1875.915465	0.0012	0.0200
EDCKSLK[x]R	6	0	1034.517826	0.0012	0.0100
AKSAK[x]IVR	4	0	871.560288	0.0012	0.0100
AIEGK[x]IAR	4	0	856.513006	0.0012	0.0100
DQK[x]K	2	0	517.285985	0.0012	0.0050
DK[x]PK	1	0	486.280173	0.0012	0.0050
DGLEDDMPALADEEFEK[x]MDRR	16	0	2481.078690	0.0012	0.0250
LPSEYDSRVK[x]AMEVDEKPTER	9	0	2478.205935	0.0012	0.0250
IEIPLPNEVGRMEILK[x]IHLEK	15	0	2470.398029	0.0012	0.0250
LLK[x]LEEAMKITTDAFTSAGER	2	0	2323.209235	0.0012	0.0250
IGLVRLPEANFEPLEK[x]R	15	0	1980.115548	0.0012	0.0200
YYK[x]DGIYDLLHACVDRIK	2	0	2241.125119	0.0011	0.0200
FMLK[x]LGVKR	3	0	1090.668450	0.0011	0.0100
DIK[x]VIMATNRISDLDPALIRPGR	2	0	2563.426696	0.0011	0.0250
VTQKK[x]PPVQPLAYK	4	0	1595.939834	0.0011	0.0150
IHSRK[x]MAIDDDINWEELAR	4	0	2311.137804	0.0011	0.0200
RAVEK[x]LSVEALNSLTGEFK	4	0	2090.137066	0.0011	0.0200
K[x]VAEQNENPTVGSAQKMIQDEAQK	0	0	2642.296866	0.0010	0.0250
GVLLYGPPGTGK[x]TLLARAVAASLGVNFLK	11	0	2882.674441	0.0010	0.0300
TDLNHENLK[x]GGDDLDPNYVLSSRVR	8	0	2826.389513	0.0010	0.0250
SDINAHK[x]SQLFAGAAPNNHLEEWLK	6	0	2789.388396	0.0010	0.0250
ETLIFK[x]CIDMFIHKSAELYK	5	0	2485.274807	0.0010	0.0200
DGLEDDMPALADEEFEK[x]MDR	16	0	2324.977588	0.0010	0.0200
ISYGDSGLRTEPK[x]AVDEEMK	12	0	2224.068057	0.0010	0.0200
LLK[x]PRVNNRIGSVDR	2	0	1736.016844	0.0010	0.0150
SETMK[x]YYLPK	4	0	1258.626702	0.0010	0.0100
LEK[x]VR	2	0	643.401675	0.0010	0.0050
K[x]KSGR	0	0	574.355062	0.0010	0.0050
GK[x]LVR	1	0	571.380549	0.0010	0.0050
EDCEAATDPLLK[x]KQMSYMLAR	11	0	2469.170083	0.0010	0.0200
SDYYMASTYTK[x]KINVK	10	0	1910.944711	0.0009	0.0150
LVLK[x]EVFLSFHNLVGR	3	0	1870.082797	0.0009	0.0150
TDK[x]YAFSLTTFSPNGK	2	0	1775.872934	0.0009	0.0150
K[x]SSEQANLYER	0	0	1323.641830	0.0009	0.0100
YSNDK[x]SIVNSM	4	0	1256.570643	0.0009	0.0100
LGSTAIGVK[x]TK	8	0	1073.644403	0.0009	0.0100
VLVDMESMLVPK[x]PLINK	11	0	1925.072882	0.0009	0.0150
LFKSLGSGMDQEK[x]VLNK	12	0	1893.002891	0.0009	0.0150
GVLLYGPPGTGK[x]TLLAR	11	0	1711.998405	0.0009	0.0150
EEPDVIMGTSRVLGVFSEK[x]AQIK	18	0	2532.325651	0.0009	0.0200
IDTIVKEIQDEK[x]EAEAAR	11	0	2057.063963	0.0008	0.0150
VMK[x]EDNLILRTR	2	0	1486.828906	0.0008	0.0100
VDVK[x]TK	3	0	688.411904	0.0008	0.0050
AK[x]VAEQNENPTVGSAQKMIQDEAQK	1	0	2713.333976	0.0008	0.0200
QEMKK[x]DSESTEEK	4	0	1567.703492	0.0008	0.0100
GLGYPEDAIGK[x]TK	10	0	1347.703366	0.0008	0.0100
QLMTEFVDQVDDVVK[x]YEIDK	14	0	2413.172181	0.0008	0.0150
YEVGAEYIK[x]KVIAR	8	0	1637.914013	0.0007	0.0100
M[x]GINERK	0	0	846.438129	0.0007	0.0050
TSASIDFDSNFLNSMIK[x]KNEEK	16	0	2517.205601	0.0007	0.0150
VK[x]AMEVDEKPTERYSDIGGLSK	1	0	2451.231422	0.0007	0.0150
DFSKTLPPELK[x]GEALGNSEHIR	10	0	2437.260021	0.0007	0.0150
S[x]TLDLNHLADLYDRK	0	0	1772.905627	0.0007	0.0100
LSGVVEGIFQK[x]CYAK	10	0	1697.880996	0.0007	0.0100
AYMDPHRSMK[x]DLHISQNFACLIR	9	0	2802.351495	0.0007	0.0150
DTLSK[x]DQELTEENVSISVIGKDEK	4	0	2676.334021	0.0006	0.0150
K[x]VAQTTYK	0	0	937.523235	0.0006	0.0050
NK[x]PGVYTK	1	0	905.497023	0.0006	0.0050
K[x]AIPLALGLLSASNPQMRIFDTLSR	0	0	2711.515506	0.0006	0.0150
A[x]KVAEQNENPTVGSAQKMIQDEAQK	0	0	2713.333976	0.0006	0.0150
ILSNITYSYK[x]GYGLSMGTMLAGTGK	9	0	2625.318122	0.0006	0.0150
QIGIDPPRGVLLYGPPGTGK[x]TMLVK	19	0	2606.461686	0.0006	0.0150
LVLK[x]EVFLSFHNLVGRR	3	0	2026.183900	0.0006	0.0100
DSESTEEK[x]EAQAVQRAR	7	0	1932.913617	0.0006	0.0100
V[x]NQIESQMAMAEKLIQIR	0	0	2101.102276	0.0006	0.0100
VEPIPLINGEK[x]RDLRPGR	10	0	2058.169702	0.0006	0.0100
IHLEK[x]VSKQGEIDYEALVK	4	0	2198.194577	0.0005	0.0100
FIRVSGSELVQK[x]YIGEGSR	11	0	2124.132649	0.0005	0.0100
ELFDCLK[x]IMR	6	0	1323.667849	0.0005	0.0050
HSTFIITK[x]RK	7	0	1229.724379	0.0005	0.0050
EDCEAATDPLLKK[x]QMSYMLAR	12	0	2469.170083	0.0005	0.0100
KTLVAHAVLK[x]VGSALVGSQTK	9	0	2106.252365	0.0005	0.0100
LK[x]GYQTIELDK	1	0	1306.713204	0.0005	0.0050
LENVK[x]IYADLK	4	0	1304.733939	0.0005	0.0050
ELLK[x]LKVELAK	3	0	1282.822356	0.0005	0.0050
ERAEAGLALSLIVK[x]ALSIEGDDK	13	0	2397.311385	0.0004	0.0100
SNNIK[x]ENEQKIK	4	0	1443.768084	0.0004	0.0050
DEPEETDVNK[x]YQK	9	0	1593.715773	0.0004	0.0050
WSDERYLHQSLK[x]YK	11	0	1851.926697	0.0004	0.0050
NAEELSSYQKK[x]LIR	10	0	1677.904901	0.0004	0.0050
QIK[x]EIKEVIELPVK	2	0	1665.007573	0.0004	0.0050
SLGSGMDQEK[x]VLNK	9	0	1504.755469	0.0004	0.0050
LIDASTVK[x]HVFPITK	7	0	1667.960960	0.0003	0.0050
VLK[x]TKDEGGPAGGLYI	2	0	1616.877294	0.0003	0.0050
IRIGLHDDAYLDVCK[x]YYR	14	0	2269.131265	0.0003	0.0050
HIIMFDCK[x]ILEFTKYSNDK	7	0	2401.180912	0.0003	0.0050
LMTEFVDQVDDVVK[x]YEIDK	13	0	2285.113610	0.0003	0.0050
EFHKDMTLEEAEVLILK[x]VLR	16	0	2412.308550	0.0002	0.0050
FDVVPVPQSSLYLRNLTDETK[x]NK	20	0	2662.396504	0.0002	0.0050
YLSENPK[x]TSASIDFDSNFLNSMIKK	6	0	2848.395178	0.0002	0.0050
# precursors: 1
Precursor: 3473.9722	4	0.9959	0
ELLK[x]PSASVALQR(3)	ILPNK[x]VDPLVSLMMVEK(4)	2.1900	3473.9603	138.0681
ELLK[x]PSASVALQR(3)	VLVDMESMLVPK[x]PLINK(11)	1.4250	3473.9603	138.0681
KDK[x]PK(2)	FSFISNVRPK[x]LFAYPPKSVQPTAK(9)	0.7800	3473.9437	138.0681
FVK[x]LGIDPPK(2)	VLNK[x]EHLEADFVTQVAVRR(3)	0.7800	3473.9397	138.0681
K[x]SGFEKIDLTR(0)	INADHK[x]LNSLPLLQQLVK(5)	0.7750	3473.9608	138.0681
K[x]DKPK(0)	FSFISNVRPK[x]LFAYPPKSVQPTAK(9)	0.7450	3473.9437	138.0681
K[x]PRVVTALTMLK(0)	FIK[x]HADATCVHRLALTK(2)	0.7400	3473.9729	138.0681
NK[x]LLK(1)	FSFISNVRPK[x]LFAYPPKSVQPTAK(9)	0.7200	3473.9801	138.0681
THAVLVALK[x]R(8)	KVNQIESQMAMAEK[x]LIQIR(13)	0.7100	3473.9577	138.0681
FVIHQEENK[x]R(8)	K[x]PRVVTALTMLKQHLFR(0)	0.5900	3473.9444	138.0681
GVILYGAPGTGK[x]TLLAK(11)	LIKK[x]SSEQANLYER(3)	0.5900	3473.9496	138.0681
LLENDIK[x]VMK(6)	QGSATVGLVSKTHAVLVALK[x]R(19)	0.5600	3474.0006	138.0681
VVTSK[x]LLKPRVNNR(4)	NLTDETK[x]NKHCLIK(6)	0.5200	3473.9503	138.0681
LISGK[x]LDEAR(4)	VFHPITKAVILSDTK[x]PVDKK(14)	0.4850	3473.9860	138.0681
LLVK[x]DRIDK(3)	SATPFRK[x]INVLNFPSANFSK(6)	0.4650	3473.9397	138.0681
LISGK[x]LDEAR(4)	VFHPITK[x]AVILSDTKPVDKK(6)	0.4600	3473.9860	138.0681
EK[x]QNTPVLFDSK(1)	LFLLRIVAFDQLVK[x]EK(13)	0.4450	3473.9536	138.0681
GVILYGAPGTGK[x]TLLAK(11)	LIK[x]KSSEQANLYER(2)	0.4400	3473.9496	138.0681
K[x]LQRLR(0)	DAVVLGVEK[x]RLTSPLMESHSVEK(8)	0.4300	3473.9390	138.0681
K[x]IEIPLPNEVGR(0)	SLEK[x]TLVPYLRISQAVR(3)	0.4300	3473.9972	138.0681
