# Supplementary material for: ECL: an exhaustive search tool for the identification of cross-linked peptides using whole database
Source: BMC Bioinformatics. 2016 May 20;17:217. doi: 10.1186/s12859-016-1073-y (PMC4874008; doi:10.1186/s12859-016-1073-y)
Supplement: Additional file 5 — Kojak’s pre-selection list of PSMs only identified by ECL. (ZIP 5147 kb) [file 12859_2016_1073_MOESM5_ESM.zip › Kojak's pre-selection ranks of ECL only peptides/Kojak's detailed results/aleitner_M1012_006/diagnostic_8534.txt]

Scan: 8534
K[x]HLDAEVQK	0	0	1066.577055	0.0983	0.8850
QDPK[x]KHLDAEVQK	3	0	1534.810280	0.0746	0.9700
K[x]ILGVAAEDK	0	0	1042.602207	0.0740	0.7400
FCVGLQK[x]IEEIFK	6	0	1609.853723	0.0719	0.9350
EEMMNSIQQAVAK[x]	12	0	1477.690428	0.0696	0.9050
K[x]AGHPFMWNQHLGYVLTCPSNLGTGLR	0	0	3053.511491	0.0674	1.8200
AQIK[x]ILYVNNAKSQEEAIENIK	3	0	2515.364479	0.0661	1.4550
QDPKK[x]HLDAEVQK	4	0	1534.810280	0.0654	0.8500
AQIKILYVNNAK[x]SQEEAIENIK	11	0	2515.364479	0.0625	1.3750
EK[x]TSNNTNRTNSTDEK	1	0	1837.840123	0.0619	0.9900
ETTEK[x]KIDK	4	0	1090.586949	0.0617	0.5550
IEEIFKK[x]AGHPFMWNQHLGYVLTCPSNLGTGLR	6	0	3812.928147	0.0608	2.0050
EDCK[x]SLKR	3	0	1034.517826	0.0606	0.4850
ELFDCLK[x]IMR	6	0	1323.667849	0.0605	0.6050
K[x]EVQEAR	0	0	858.455887	0.0600	0.4200
LQK[x]YQATVMR	2	0	1236.664816	0.0590	0.5900
K[x]VADLKK	0	0	800.511946	0.0579	0.4050
QLEMLDLQEGFIK[x]EDCK	12	0	2094.996478	0.0571	0.9700
FCVGLQK[x]IEEIFKK	6	0	1737.948678	0.0564	0.7900
IEEIFK[x]KAGHPFMWNQHLGYVLTCPSNLGTGLR	5	0	3812.928147	0.0562	1.8550
ENQEK[x]ISNNK	4	0	1202.589070	0.0560	0.5600
QLEMLDLQEGFIKEDCK[x]SLK	16	0	2423.207516	0.0550	1.1000
M[x]GQAQSGNFSNFGDGANGDNKKDQK	0	0	2614.146520	0.0548	1.3700
G[x]QAQSGNFSNFGDGANGDNKKDQK	0	0	2483.106041	0.0537	1.2900
IEVEVYK[x]ITTGDRLILTENIK	6	0	2446.368170	0.0531	1.1150
YEIDK[x]TLAGVTRDYYTK	4	0	2035.026127	0.0529	0.9000
K[x]GYQTIELDKK	0	0	1321.724101	0.0523	0.5750
HHFYAK[x]IDRPAQVISFKK	5	0	2184.195523	0.0514	0.9250
DQKKDK[x]PK	5	0	985.555594	0.0512	0.4100
DELWK[x]NDDQLTYTYKDEK	4	0	2303.059268	0.0511	0.9200
Q[x]EMKK	0	0	662.342113	0.0510	0.2550
YEIDK[x]TLAGVTR	4	0	1364.729913	0.0504	0.6050
GSNDDEMK[x]IDKK	7	0	1378.639778	0.0500	0.6000
M[x]ESLQR	0	0	762.369385	0.0500	0.3000
DEEWPPK[x]M	6	0	1030.442937	0.0494	0.3950
QLEMLDLQEGFIK[x]EDCKSLK	12	0	2423.207516	0.0492	0.9850
HNNHMAK[x]VLTLELYKK	6	0	1938.050842	0.0481	0.7700
LNDPEDKYEALSK[x]HIIMFDCK	12	0	2565.224226	0.0476	1.0000
SNPVFAENDEKGEK[x]R	13	0	1718.822295	0.0473	0.7100
K[x]HFEQVINEK	0	0	1270.666925	0.0470	0.4700
K[x]SLKDECK	0	0	1006.511679	0.0469	0.3750
M[x]CSPSATLTHRTMTEK	0	0	1849.848383	0.0463	0.7400
HK[x]TDLNHENLK	1	0	1347.689447	0.0459	0.5050
V[x]GVFKNVSGNVLSEIK	0	0	1688.946037	0.0453	0.7250
LK[x]GYQTIELDKK	1	0	1434.808159	0.0442	0.5300
HNNHMAK[x]VLTLELYK	6	0	1809.955886	0.0440	0.6600
EEPK[x]SETLENFTR	3	0	1578.752492	0.0438	0.5700
DEQIEK[x]IDTVIKLVDHSFDEK	5	0	2500.269580	0.0438	0.9200
EVLNK[x]GVSKDEK	4	0	1344.724827	0.0437	0.5250
GNQK[x]VVK	3	0	771.460247	0.0436	0.3050
G[x]VFKNVSGNVLSEIK	0	0	1589.877628	0.0433	0.6500
K[x]PRVVTALTMLKQHLFR	0	0	2037.203252	0.0426	0.7250
EEEDLDDEQLLLSREK[x]TSNNTNR	15	0	2747.284443	0.0422	0.9700
C[x]SPSATLTHRTMTEK	0	0	1718.807905	0.0420	0.6300
LEFIKVIPVEELK[x]EIK	12	0	1926.144056	0.0419	0.6700
ELK[x]KEEMVMLK	2	0	1376.740675	0.0418	0.4600
L[x]KGYQTIELDKK	0	0	1434.808159	0.0417	0.5000
INADHKLNSLPLLQQLVK[x]CFIVNELMR	17	0	3205.746621	0.0415	1.1200
MVCK[x]IWKSDEINEVLNK	3	0	2105.064830	0.0415	0.7050
EIQDEK[x]EAEAARK	5	0	1515.752826	0.0412	0.5350
QLADYK[x]AFEDSLRAIANHEQAR	5	0	2545.267228	0.0411	0.9050
NELEKLNFSSLK[x]MK	11	0	1679.891560	0.0407	0.5700
ELKK[x]EEMVMLK	3	0	1376.740675	0.0395	0.4350
QGDVLLNK[x]LQKYQATVMR	7	0	2104.146189	0.0394	0.7100
ALSSLK[x]YMLLSQIMLNSVSEVKSLLTGK	5	0	3052.691464	0.0393	1.1000
VSTK[x]KILGVAAEDK	3	0	1457.845270	0.0393	0.5500
ELQPFIVQMAEQALDIEK[x]ISYGDSGLR	17	0	3049.542893	0.0393	1.0600
IAEFHTALESVPDK[x]SLFER	13	0	2188.116331	0.0392	0.7450
DTLSK[x]DQELTEENVSISVIGKDEK	4	0	2676.334021	0.0392	0.9400
E[x]SLQR	0	0	631.328907	0.0390	0.1950
EK[x]TSNNTNR	1	0	1062.505347	0.0389	0.3500
KELFDCLK[x]IMR	7	0	1451.762804	0.0386	0.4250
IHDHLLMEEEYVQNQERLK[x]PQDERTQEER	18	0	3691.764711	0.0386	1.1200
VSTKK[x]ILGVAAEDK	4	0	1457.845270	0.0386	0.5400
ALTLK[x]TGPPGPPCGGKFMLK	4	0	2069.116472	0.0382	0.7650
DQK[x]KDKPK	2	0	985.555594	0.0381	0.3050
EYLEK[x]NWKEGLSR	4	0	1650.836493	0.0377	0.4900
DFTPGADLDEIENSAGK[x]PVYIILVPDINVK	16	0	3241.675673	0.0377	1.1300
LENVK[x]IYADLKINEDSK	4	0	1991.057425	0.0376	0.6400
LEK[x]SLLELNETQSNIQEQGVNWGKK	2	0	2884.492911	0.0376	0.9400
K[x]DQK	0	0	517.285985	0.0375	0.1500
TVQPIVTGSSVLALK[x]FADGVMIAADNLASYGSLAR	14	0	3534.875433	0.0373	1.3050
FCVGLQKIEEIFK[x]K	12	0	1737.948678	0.0371	0.5200
GQSIDDMIPAQK[x]	11	0	1301.628489	0.0371	0.4450
EDWEK[x]YQKPVDTEEENDKNPPPLDEGDIELLK	4	0	3811.795051	0.0370	1.1850
M[x]SQAR	0	0	591.279850	0.0370	0.1850
K[x]LGVKPPKGCLMFGPPGTGK	0	0	2068.132455	0.0365	0.7300
EEIQK[x]GDGGTDYVCVPK	4	0	1893.877753	0.0365	0.6200
ILYVNNAK[x]SQEEAIENIK	7	0	2075.089784	0.0364	0.6550
AENIDLEEFIDGNADGLCVIVEGSSK[x]HELVAMER	25	0	3758.776577	0.0363	1.2350
DGSSGGTIRMVILNK[x]DGMER	14	0	2135.046217	0.0363	0.7250
DEQIEKIDTVIK[x]LVDHSFDEK	11	0	2500.269580	0.0362	0.7600
K[x]EPPVYTPPK	0	0	1154.633506	0.0360	0.3600
IK[x]YEYQK	1	0	970.512337	0.0357	0.2500
DGIQDIMPSQAK[x]ELKK	11	0	1799.945046	0.0356	0.5700
ILEFTK[x]YSNDKYGYLAPFHLDLFSLEVLSYDAK	5	0	3898.970769	0.0356	1.1750
GVAIDLLEECK[x]NTACSGIIAEVKLQAAYEYFR	10	0	3630.806031	0.0352	1.1250
S[x]RQETQYKIDELVSNNEK	0	0	2180.070835	0.0350	0.6300
DKK[x]DQK	2	0	760.407879	0.0350	0.2100
E[x]MKK	0	0	534.283541	0.0350	0.1400
EWNQNIK[x]NLSNVVEISGKGVFV	6	0	2473.296405	0.0348	0.7650
EATPMEMDEEK[x]SQDISINGNSK	10	0	2452.073269	0.0348	0.7650
ETFEGELTEDNIEIAVVSTK[x]PTDSGIVGVPGGHFCR	19	0	3859.857267	0.0347	1.2500
EATPMEMDEEK[x]SQDISINGNSKK	10	0	2580.168225	0.0343	0.7900
FLRPHYFTLVK[x]IYDSWPQSPQK	10	0	2749.437917	0.0343	0.7550
YQK[x]PVDTEEENDKNPPPLDEGDIELLK	2	0	3124.508675	0.0343	0.9250
GNECIVIGVERK[x]NVPK	11	0	1810.972260	0.0341	0.5450
LDPAGFYIGYKATSAGPK[x]QTETINWLEK	17	0	3097.575909	0.0339	0.9500
LK[x]WSDERYLHQSLK	1	0	1801.947432	0.0339	0.4750
ERDCTAYNIYDK[x]NK	11	0	1788.810014	0.0339	0.4750
LNSLPLLQQLVK[x]CFIVNELMR	11	0	2527.401730	0.0338	0.7100
ILEFTKYSNDK[x]YGYLAPFHLDLFSLEVLSYDAK	10	0	3898.970769	0.0338	1.1150
ALRDTLSK[x]DQELTEENVSISVIGK	7	0	2644.391809	0.0338	0.8100
TAINTGGGSVAVFNK[x]FAYVLYQERVTPFTIGSER	14	0	3691.899673	0.0337	1.1450
EDVQSLKLK[x]YYEQK	8	0	1769.919882	0.0336	0.4700
LEFIK[x]VIPVEELK	4	0	1555.922455	0.0335	0.4350
GYSK[x]PNERATKQSK	3	0	1592.826990	0.0332	0.4650
K[x]AVYMPLCDPGNKAEESAFYER	0	0	2574.188176	0.0332	0.7300
Q[x]SRQETQYKIDELVSNNEK	0	0	2308.129407	0.0332	0.6300
KDWNACK[x]K	6	0	1048.512348	0.0331	0.2650
EDCKSLK[x]R	6	0	1034.517826	0.0331	0.2650
LDKLPVIIGSMDVDNALDLMTMK[x]EPCVGDLHLMLSHK	22	0	4148.085021	0.0331	1.2250
DGIYDLLHACVDRIK[x]YEYQK	14	0	2498.226278	0.0330	0.6600
SRQETQYK[x]IDELVSNNEK	7	0	2180.070835	0.0328	0.5900
CFIVNELMRWPK[x]IAEIYGSALR	11	0	2665.387142	0.0323	0.7100
EVIELPLKNPELFLRVGIK[x]PPK	18	0	2528.509290	0.0323	0.7100
DFTPGADLDEIENSAGK[x]PVYIILVPDINVKK	16	0	3369.770628	0.0321	0.9950
MVCKIWK[x]SDEINEVLNK	6	0	2105.064830	0.0321	0.5450
QSK[x]YTYDRGTTAVLK	2	0	1729.899815	0.0320	0.4800
SGVKLENVK[x]IYADLK	8	0	1675.950788	0.0320	0.4800
SSEQANLYERK[x]TLVAHAVLK	10	0	2256.222519	0.0318	0.6350
ALTLKTGPPGPPCGGK[x]FMLK	15	0	2069.116472	0.0318	0.6350
TLSK[x]ESARATIDECMR	3	0	1866.892688	0.0316	0.5050
VRQLIIKEEMMNSIQQAVAK[x]	19	0	2328.265640	0.0315	0.6300
MGLVTGLNLLYLLSENRIAEFHTALESVPDK[x]SLFER	30	0	4075.145043	0.0314	1.1300
MVQGEVSILESIQQTGVASKYTENIYPPK[x]K	28	0	3336.727384	0.0313	0.9400
VSGIRK[x]HFEQVINEK	5	0	1782.973979	0.0313	0.4700
VDMYASDLAQISREDK[x]EGVVNTIAFAIR	15	0	3110.570500	0.0313	0.8750
LK[x]ESQLVDKFFEK	1	0	1609.871482	0.0312	0.4050
ENMTQEEAVEFLK[x]NAVALAMERDGSSGGTIR	12	0	3352.602594	0.0311	0.9650
N[x]SIVSKYTQSTNNDDPK	0	0	1909.901659	0.0309	0.5250
LGYIFGADYPK[x]VFTPDPDAISVLGELALMGVRAAMR	10	0	3852.994493	0.0308	1.1100
K[x]LEFPLPNEEAR	0	0	1441.756460	0.0308	0.3700
EIQDEK[x]EAEAAR	5	0	1387.657871	0.0308	0.3700
DFTPGADLDEIENSAGKPVYIILVPDINVK[x]K	29	0	3369.770628	0.0308	0.9550
EDK[x]EGVVNTIAFAIR	2	0	1660.878354	0.0307	0.4600
LAIEREPPFAPIESAK[x]R	15	0	1923.057703	0.0306	0.5200
K[x]IYNEYPPTK	0	0	1251.649881	0.0305	0.3050
ENRHNDLAQLVQQSRPLMANFSK[x]AK	22	0	2894.493201	0.0304	0.7600
ISGAYALLLNSAGGARLK[x]LEAIMYDTELNSEGSAPAVR	17	0	3921.030413	0.0304	1.1550
GNIK[x]VLFATNRPNTLDEALMRPGRIDR	3	0	3066.650753	0.0304	0.8200
K[x]EEPKSETLENFTR	0	0	1706.847448	0.0304	0.4250
SSSDMAYTSMFKGNQK[x]VVK	15	0	2107.007711	0.0303	0.5750
M[x]NSIVSKYTQSTNNDDPK	0	0	2040.942138	0.0300	0.5400
EDALFK[x]NEEKK	5	0	1349.682631	0.0300	0.3300
LAHLSK[x]HPKFEEILTR	5	0	1918.078772	0.0300	0.4800
KEFEIIK[x]GVLCQFR	6	0	1765.954825	0.0300	0.4200
EDWEKYQK[x]PVDTEEENDKNPPPLDEGDIELLK	7	0	3811.795051	0.0298	0.9550
MELLEQYNVIHDHQEERMQK[x]LLR	19	0	2951.474439	0.0298	0.6850
DTLSK[x]DQELTEENVSISVIGK	4	0	2304.169539	0.0298	0.6250
QYQEVVKQGDVLLNK[x]LQK	14	0	2129.184348	0.0297	0.5350
DISSK[x]SPSGNDALNDKK	4	0	1774.869635	0.0297	0.5050
S[x]FLELTEVWGKPQK	0	0	1660.882380	0.0296	0.4150
EDALFKNEEK[x]K	9	0	1349.682631	0.0295	0.3250
IQYVGK[x]QDPKK	5	0	1302.729522	0.0295	0.3250
EDCEAATDPLLK[x]KQMSYMLAR	11	0	2469.170083	0.0295	0.6200
EDVQSLK[x]LKYYEQK	6	0	1769.919882	0.0293	0.4100
LNFSSLKMK[x]DAVK	8	0	1479.811862	0.0292	0.3800
AGDFQGLNEQLVSLFK[x]K	15	0	1892.999523	0.0291	0.4950
EERQIQPK[x]TFANLVSSTLYEK	7	0	2480.290985	0.0290	0.6100
AHILRIHAK[x]SMAIDK	8	0	1702.966393	0.0290	0.4350
NSSSDMAYTSMFKGNQK[x]VVK	16	0	2221.050634	0.0290	0.5800
K[x]LEGTIDYQK	0	0	1193.629146	0.0290	0.2900
K[x]AMVNIDTIDNK	0	0	1360.701983	0.0288	0.3450
GDVAASILDK[x]YR	9	0	1306.688052	0.0288	0.3450
AEQEELLSEKVSTK[x]K	13	0	1717.909710	0.0287	0.4300
EVVELPLLSPERFVK[x]LGIDPPK	14	0	2474.414726	0.0286	0.6300
LFAYPPKSVQPTAK[x]TVQK	13	0	2002.125051	0.0286	0.5150
K[x]SAQVILSEIEVLEAEHRPFK	0	0	2422.321891	0.0286	0.6000
SELAQSK[x]YLMNVSRDPIGAIDAGAALDIHIR	6	0	3323.729448	0.0285	0.8850
HHVEIIAAGLRENWK[x]YACK	14	0	2294.174130	0.0284	0.5400
GFPTPK[x]ATSTGTTIVGVIAKDCIVLGADTR	5	0	3045.616721	0.0283	0.8500
DK[x]KDQK	1	0	760.407879	0.0283	0.1700
SINFCMDMDLSACILNASK[x]AHLDVQEK	18	0	3109.433949	0.0283	0.7650
EVLNK[x]GVSK	4	0	972.560345	0.0283	0.2550
QGDVLLNKLQK[x]YQATVMR	10	0	2104.146189	0.0281	0.5050
ELNLMDPK[x]VPEDIFK	7	0	1786.917438	0.0280	0.4200
N[x]SSSDMAYTSMFKGNQK	0	0	1894.818860	0.0279	0.4750
IHDHLLMEEEYVQNQERLK[x]PQDER	18	0	3048.472188	0.0279	0.6700
EFPDLGVLEGK[x]R	10	0	1358.719350	0.0279	0.3350
YEAK[x]AIGSGSEPAKSELVK	3	0	1963.026127	0.0279	0.5300
LALTK[x]LTIPLPLYPQGHPGGSEGGPK	4	0	2640.463795	0.0279	0.7250
GDGGTDYVCVPK[x]YMIPPSAPVMLELTDEQPIKQVK	11	0	3874.919337	0.0279	0.9750
GYSKPNERATK[x]QSK	10	0	1592.826990	0.0279	0.3900
EWNQNIK[x]NLSNVVEISGK	6	0	2071.069718	0.0278	0.5000
MPPK[x]EDWEK	3	0	1158.537893	0.0278	0.2500
FFEKINVK[x]K	7	0	1151.670224	0.0278	0.2500
ELQPFIVQMAEQALDIEK[x]ISYGDSGLRTEPK	17	0	3504.780869	0.0277	0.8600
YQKDEEWPPK[x]M	9	0	1449.659787	0.0277	0.3050
CFGIK[x]FDIMPR	4	0	1382.683832	0.0277	0.3050
MLK[x]TSPVNMMLSSDDQYIGGALLECGVLMR	2	0	3328.599622	0.0277	0.8300
ETDLK[x]PYVLELAMTVVLDIEFR	4	0	2593.371204	0.0275	0.6050
ILFENPDEATK[x]R	10	0	1431.735725	0.0275	0.3300
IDRPAQVISFK[x]K	10	0	1400.813914	0.0275	0.3300
VPFTAAITITGVK[x]TSTGGPK	12	0	1945.088332	0.0275	0.5500
ENWK[x]YACK	3	0	1097.496365	0.0275	0.2200
S[x]QAR	0	0	460.239372	0.0275	0.1100
MPFGNTHNKFK[x]LNYKPEEEYPDLSK	10	0	3025.464255	0.0274	0.6850
LGSSEVEQVQLVVDGVK[x]LMVEMEKK	16	0	2773.460417	0.0274	0.6850
QSRQETQYK[x]IDELVSNNEK	8	0	2308.129407	0.0274	0.5200
ALSSLK[x]YMLLSQIMLNSVSEVK	5	0	2453.327233	0.0273	0.6000
K[x]VGQYIRQPQNVLVSETLER	0	0	2356.286176	0.0273	0.5450
ILLDLVYAFIK[x]SNQATTSTDR	10	0	2368.263712	0.0269	0.5650
K[x]TLVAHAVLKVGSALVGSQTK	0	0	2106.252365	0.0269	0.5650
D[x]KSAQVILSEIEVLEAEHRPFK	0	0	2537.348830	0.0268	0.5900
EIK[x]PNIRVALR	2	0	1307.803685	0.0268	0.2950
LGSSEVEQVQLVVDGVK[x]LMVEMEK	16	0	2645.365461	0.0267	0.6400
DEQIEK[x]IDTVIK	5	0	1429.766355	0.0267	0.3200
EFEIIK[x]GVLCQFR	5	0	1637.859869	0.0265	0.3450
QALETKLISLYYDNSSYTDAINLINTLLSELK[x]R	31	0	3802.003854	0.0265	0.8750
WPK[x]IAEIYGSALRSNPVFAENDEK	2	0	2733.376103	0.0265	0.6350
LALTK[x]PK	4	0	769.506134	0.0264	0.1850
TGPPGPPCGGK[x]FMLK	10	0	1542.768616	0.0263	0.3950
LGDGVLRPYK[x]VGVILESQRAANVLAFQSTTK	9	0	3329.845796	0.0263	0.8150
DQKK[x]DKPK	3	0	985.555594	0.0262	0.2100
AIEGK[x]IAR	4	0	856.513006	0.0262	0.2100
AHLDVQEKDQPK[x]K	11	0	1534.810280	0.0262	0.3400
DGIQDIMPSQAK[x]ELK	11	0	1671.850090	0.0260	0.3900
K[x]EEPK	0	0	629.338410	0.0260	0.1300
D[x]YDLVR	0	0	779.381332	0.0258	0.1550
LDVAK[x]RVDMYASDLAQISR	4	0	2150.115282	0.0258	0.4900
WPK[x]IAEIYGSALR	2	0	1502.824477	0.0258	0.3350
EDCEAATDPLLKK[x]QMSYMLAR	12	0	2469.170083	0.0257	0.5400
TSTSSMTAVPK[x]PLKFLRPHYFTLVKIYDSWPQSPQK	10	0	4178.202497	0.0256	0.9200
TDKYAFSLTTFSPNGK[x]LVQIEYALNAVNAGVTSVGIK	15	0	3916.062033	0.0255	0.9450
MVTLK[x]DVGPPQPGPGIYRLIGGTLR	4	0	2634.467832	0.0254	0.6350
SMK[x]DLHISQNFACLIR	2	0	1931.970877	0.0253	0.4050
FHQLK[x]PTRVLTLAMVKR	4	0	2037.203252	0.0253	0.4300
YYPVRK[x]FTGGVLMLIDR	5	0	2027.102541	0.0253	0.4300
LFKSLGSGMDQEK[x]VLNK	12	0	1893.002891	0.0253	0.4300
LPSEYDSRVKAMEVDEK[x]PTER	16	0	2478.205935	0.0252	0.5300
DK[x]SAQVILSEIEVLEAEHRPFK	1	0	2537.348830	0.0252	0.5550
NEEK[x]LAEFDKAIEDAQELNGEHEILEAMK	3	0	3342.592410	0.0252	0.7300
SQK[x]NVISLEISDTSLQPLSTFFAERAK	2	0	3008.581721	0.0250	0.6750
MDK[x]EMAEADLDDDEPDLGEF	2	0	2283.903424	0.0250	0.5000
LDRK[x]LEFPLPNEEAR	3	0	1825.968559	0.0250	0.3750
K[x]LPNIEEATFDKR	0	0	1559.830681	0.0250	0.3250
TAAVNIK[x]VR	6	0	970.592313	0.0250	0.2250
LGSTLK[x]SIMLYLMVQSVNSELKLLSSAK	5	0	3052.691464	0.0248	0.6950
KLWK[x]QLTDALIVFFDTPETVPLR	3	0	2729.515494	0.0248	0.5700
YYK[x]PDLTIDEAVRIMK	2	0	1954.023292	0.0247	0.3950
DGAEAEEIFVHYMNAAGTDVKNLQVAK[x]SLDK	26	0	3362.645112	0.0247	0.7650
V[x]SINFCMDMDLSACILNASKAHLDVQEK	0	0	3208.502357	0.0246	0.6900
LNSLPLLQQLVK[x]CFIVNELMRWPK	11	0	2938.628752	0.0246	0.5900
SNDIEK[x]AIDLYK	5	0	1407.724493	0.0246	0.2950
DIK[x]VIMATNRISDLDPALIRPGR	2	0	2563.426696	0.0246	0.5650
VDKNWSK[x]IYDFPLFQGIFIR	6	0	2485.315688	0.0245	0.4900
LCFDELKK[x]R	7	0	1207.638268	0.0244	0.2200
EGK[x]GEIYSFDPVGSYER	2	0	1931.890035	0.0244	0.4150
HNFVGLFVELSK[x]LLVK	11	0	1842.076651	0.0244	0.3900
PPK[x]EDWEK	2	0	1027.497414	0.0244	0.1950
VEFK[x]MGNGKMVEISR	3	0	1723.874862	0.0243	0.3650
AEQEELLSEK[x]VSTKK	9	0	1717.909710	0.0243	0.3650
AAILERPYASTGAYK[x]LDPPILPENGDLEK	14	0	3140.639231	0.0243	0.7050
ENAINK[x]K	5	0	815.450075	0.0243	0.1700
DVEFLHSDKIDTIVK[x]EIQDEK	14	0	2500.269581	0.0243	0.5100
CTKIIENEQSAEK[x]NAYVINLK	12	0	2464.263053	0.0243	0.5100
KILFENPDEATK[x]R	11	0	1559.830681	0.0242	0.3150
LAAPQLVQMFIGDGAK[x]LVR	15	0	2026.139651	0.0242	0.4600
EVAEADIASK[x]DLEETDERSLALTK	9	0	2632.307808	0.0242	0.5800
YQKPVDTEEENDK[x]NPPPLDEGDIELLK	12	0	3124.508675	0.0241	0.6500
CEDGVILALEKVVTSKLLK[x]PR	18	0	2367.355831	0.0240	0.5050
TAAVNIK[x]VRDMESDFQDLLGSLLNTR	6	0	2905.496614	0.0240	0.6250
K[x]AGHPFMWNQHLGYVLTCPSNLGTGLRGGVHVK	0	0	3630.845092	0.0239	0.7900
LNFSSLK[x]MK	6	0	1066.584449	0.0239	0.2150
EQQQLIDDHFLFDK[x]PVSPLLLASGMARDWPDAR	13	0	3807.904101	0.0238	0.7850
P[x]PKEDWEK	0	0	1027.497414	0.0237	0.1900
DLVK[x]KYDK	3	0	1007.565097	0.0237	0.1900
TLPPELK[x]GEALGNSEHIRCCHNSFAR	6	0	2992.439448	0.0237	0.6150
ESQLVDK[x]FFEK	6	0	1368.692468	0.0236	0.2600
HNFVGLFVELSKLLVK[x]DR	15	0	2113.204692	0.0236	0.4250
A[x]SLLKVNMENLIVTDLGKYAEVLIETAK	0	0	3074.693573	0.0236	0.6600
K[x]INANEK	0	0	815.450075	0.0236	0.1650
QASDTSTNTK[x]VLIYIADLLFRAGDFQGLNEQLVSLFK	9	0	4115.157715	0.0235	0.8700
VTFFYTDYIGVYAPRK[x]YTGLLR	15	0	2642.389574	0.0234	0.5150
LAHLSK[x]HPK	5	0	1029.608297	0.0233	0.2100
D[x]YTMAQPEFFKAVR	0	0	1701.818400	0.0232	0.3250
EIKEVIELPVK[x]HPELFESLGIPQPK	10	0	2868.599943	0.0232	0.5800
EFLYAHNNTDMLILNRTK[x]DSLEAR	17	0	2863.428540	0.0231	0.5550
LCFDELK[x]K	6	0	1051.537166	0.0231	0.1850
K[x]EEMVMLK	0	0	1006.519074	0.0231	0.1850
EK[x]SLLAHK	1	0	924.539219	0.0231	0.1850
DECK[x]QDIMFELGLLQERLAEK	3	0	2564.261336	0.0231	0.4850
YLHQSLKYK[x]EDTALR	8	0	1863.984208	0.0230	0.3450
YTYDRGTTAVLK[x]EDIYK	11	0	2035.026127	0.0229	0.3900
RAVEK[x]LSVEALNSLTGEFK	4	0	2090.137066	0.0229	0.4350
KEEPK[x]SETLENFTR	4	0	1706.847448	0.0229	0.3200
IK[x]ILFSDVKAMTTGLR	1	0	1792.027986	0.0228	0.3650
K[x]QMSYMLAR	0	0	1126.562665	0.0228	0.2050
T[x]IDNAETMK	0	0	1021.474961	0.0228	0.2050
NWSK[x]IYDFPLFQGIFIRESDLLDYVVDVSLDEK	3	0	3962.998042	0.0227	0.7500
ILEFTK[x]YSNDK	5	0	1356.692468	0.0227	0.2500
K[x]SGFEKIDLTR	0	0	1292.708787	0.0227	0.2500
TQLADILSVLGMSYSNTSKHESLK[x]YR	23	0	2940.501366	0.0227	0.5900
TEPK[x]AVDEEMKVR	3	0	1530.771118	0.0227	0.2950
TLLAK[x]AVANQTSATFLR	4	0	1804.020592	0.0226	0.3850
TSTSSMTAVPKPLKFLRPHYFTLVK[x]IYDSWPQSPQK	24	0	4178.202497	0.0225	0.8100
V[x]SINFCMDMDLSACILNASKAHLDVQEKDQPK	0	0	3676.735582	0.0225	0.7200
K[x]GILLPESLTEAVEATTYAILR	0	0	2387.331060	0.0225	0.4950
TSETNDRNSTNNTK[x]ER	13	0	1865.846269	0.0225	0.3600
EVLNKGVSK[x]DEK	8	0	1344.724827	0.0225	0.2700
EKSPAIIFIDELDAIGTK[x]R	17	0	2115.157467	0.0224	0.4250
VDDLLTTQAEAK[x]GAGFLLFMLNALRDSEQWGNEAQR	11	0	4006.984525	0.0224	0.8050
TGRK[x]EPPVYTPPK	3	0	1468.803742	0.0223	0.2900
KNEEK[x]LAEFDK	4	0	1349.682631	0.0223	0.2450
IQFCLALHNDSIK[x]SMR	12	0	1931.970877	0.0222	0.3550
YPLVTHFRFLK[x]TSK	10	0	1735.977279	0.0221	0.3100
NCACVISQKK[x]VPDK	9	0	1645.827913	0.0221	0.3100
ENEQK[x]IK	4	0	887.471202	0.0221	0.1550
IDELVSNNEK[x]IWKVMCK	9	0	2105.064830	0.0221	0.3750
LWK[x]QLTDALIVFFDTPETVPLR	2	0	2601.420538	0.0220	0.4850
M[x]SFLELTEVWGKPQK	0	0	1791.922859	0.0220	0.3300
HPK[x]FEEILTR	2	0	1268.687660	0.0220	0.2200
DTTK[x]NKMVCK	3	0	1223.600166	0.0220	0.2200
K[x]TLVAHAVLK	0	0	1078.686208	0.0220	0.2200
LSQMILDK[x]IFYGILDQGSGCLIVYDEPQQDK	7	0	3585.773339	0.0219	0.6800
ILFENPDEATK[x]RK	10	0	1559.830681	0.0219	0.2850
ITAFLLADSK[x]SQK	9	0	1420.792510	0.0219	0.2850
QGDTK[x]INHEHFMDGILEVQMR	4	0	2497.184095	0.0219	0.4600
K[x]YIPNPVLVIIDVKPK	0	0	1835.128350	0.0219	0.3500
S[x]SSDMAYTSMFKGNQK	0	0	1780.775938	0.0219	0.3500
K[x]ELFDCLK	0	0	1051.537166	0.0219	0.1750
HGRMLK[x]TSPVNMMLSSDDQYIGGALLECGVLMR	5	0	3678.781091	0.0218	0.7200
QGLHKK[x]SNFFLQLDGLVGQEAR	5	0	2484.323621	0.0218	0.4800
IMK[x]LCFDELKK	2	0	1423.756658	0.0218	0.2400
CVVHLNDASVAAK[x]LLMK	12	0	1868.001115	0.0218	0.3700
RTLDQIAAK[x]LYFYYILFFEK	8	0	2541.367053	0.0217	0.4350
ETIDNAETMK[x]KGILLPESLTEAVEATTYAILR	9	0	3519.838046	0.0217	0.6950
K[x]AFGRVYATMQK	0	0	1398.744122	0.0217	0.2600
YK[x]SYLLQHR	1	0	1206.650884	0.0217	0.1950
MSSK[x]DISSK	3	0	981.480047	0.0217	0.1950
SLPPEEYDEK[x]LYNKFK	9	0	1998.993768	0.0216	0.3450
CFCAHNSRIAGEHLSNGEKPLLTPEK[x]DFSK	25	0	3441.655629	0.0215	0.6450
EEIQKGDGGTDYVCVPK[x]YMIPPSAPVMLELTDEQPIK	16	0	4147.020161	0.0215	0.7950
ATTVKDTMNVDINAIK[x]K	15	0	1860.997805	0.0215	0.3650
IQYVGKQDPK[x]K	9	0	1302.729522	0.0214	0.2350
EEYLRAAK[x]ASR	7	0	1292.683635	0.0214	0.2350
T[x]MVYSDNTSIITSAGGLMALLDEQER	0	0	2814.341427	0.0213	0.5550
GAIEK[x]VDDLLTTQAEAKGAGFLLFMLNALR	4	0	3204.721515	0.0213	0.6400
VETAVLSTTVK[x]AQAR	10	0	1572.883440	0.0213	0.3200
K[x]ALSSLKYMLLSQIMLNSVSEVK	0	0	2581.422189	0.0213	0.4900
NKEHIMDNLEAQAIEELEGAK[x]EDALFK	20	0	3084.507235	0.0213	0.5750
HADATCVHRLALTK[x]LTIPLPLYPQGHPGGSEGGPK	13	0	3687.930590	0.0213	0.7450
IGLHDDAYLDVCK[x]YYR	12	0	1999.946105	0.0213	0.3400
LAHLSKHPK[x]FEEILTR	8	0	1918.078772	0.0213	0.3400
EYLEK[x]NWK	4	0	1108.555260	0.0213	0.1700
EYLEKNWK[x]EGLSR	7	0	1650.836493	0.0212	0.2750
LMSK[x]VAEKAQINTQEYGR	3	0	2065.062523	0.0211	0.3800
EVAEADIASK[x]DLEETDER	9	0	2018.927929	0.0211	0.3800
K[x]EFEIIKGVLCQFR	0	0	1765.954825	0.0211	0.2950
SLGSGMDQEK[x]VLNK	9	0	1504.755469	0.0211	0.2950
ENRESQDYLNLVQALAETNVK[x]DEK	20	0	2805.377946	0.0210	0.5050
ALTCKMPGTLLPGPGK[x]GYIGDPIK	15	0	2483.327901	0.0210	0.5050
KLMELFISK[x]SNSDDPASFTSINNYK	8	0	2848.395178	0.0210	0.5250
IEDTDK[x]YDKK	5	0	1253.613888	0.0210	0.2100
EK[x]VLK	1	0	615.395529	0.0210	0.1050
M[x]TMVYSDNTSIITSAGGLMALLDEQER	0	0	2945.381905	0.0209	0.5650
YAFSLTTFSPNGK[x]LVQIEYALNAVNAGVTSVGIK	12	0	3571.892466	0.0209	0.7100
K[x]PIGATWKTTQLEEANSKLGYIFGADYPK	0	0	3225.670864	0.0209	0.6050
NVTYPLFFLSNRFVVFTPTLIDPELLDAQTK[x]LWK	30	0	4025.170460	0.0207	0.7050
LK[x]YYEQK	1	0	970.512337	0.0207	0.1450
Q[x]DYDLVR	0	0	907.439903	0.0207	0.1450
K[x]DYTMAQPEFFKAVR	0	0	1829.913356	0.0207	0.3100
TLAGVTRDYYTK[x]QSK	11	0	1729.899815	0.0207	0.3100
G[x]LGYPEDAIGKTKLVK	0	0	1687.950789	0.0206	0.3300
DEKYTLYDQNDTK[x]EWLDK	12	0	2303.059269	0.0206	0.3700
HGGYK[x]PTDKHKTDLNHENLK	4	0	2331.171880	0.0205	0.4100
FIVK[x]ASSGPR	3	0	1060.602876	0.0205	0.2050
SWIGAYLAK[x]IPERIVCFMLNEK	8	0	2637.380995	0.0205	0.4500
VQNEVTLSPEQLRIQYVGK[x]QDPK	18	0	2668.418299	0.0204	0.4700
NEEKLAEFDK[x]AIEDAQELNGEHEILEAMK	9	0	3342.592410	0.0203	0.5900
MVQGEVSILESIQQTGVASK[x]YTENIYPPK	19	0	3208.632428	0.0203	0.5900
YSNDK[x]YGYLAPFHLDLFSLEVLSYDAK	4	0	3167.549027	0.0202	0.5450
A[x]ASLLKVNMENLIVTDLGKYAEVLIETAK	0	0	3145.730683	0.0202	0.5850
SVCVEAGMIALRQGDTK[x]INHEHFMDGILEVQMR	16	0	3783.831543	0.0202	0.6650
DSYLIIDK[x]LPSEYDSRVK	7	0	2140.105099	0.0200	0.3600
EWLDK[x]LGDK	4	0	1102.565823	0.0200	0.1800
TLLYGK[x]RFFPYYVYTTVAGIDK	5	0	2614.383428	0.0200	0.4400
NEEGIIEFTKTPNDTQK[x]YSNDK	16	0	2570.213522	0.0200	0.4400
DEPEETDVNK[x]YQKDEEWPPK	9	0	2475.107668	0.0200	0.4000
S[x]IMEYNGGSCVAMAGK	0	0	1673.721069	0.0200	0.3200
EQVRDAGK[x]DEFSR	7	0	1535.732760	0.0200	0.2600
AHLDVQEK[x]DQPKK	7	0	1534.810280	0.0200	0.2600
EPPVYTPPK[x]DKK	8	0	1397.755400	0.0200	0.2400
DIK[x]VIMATNR	2	0	1159.638269	0.0200	0.2000
ETTEK[x]K	4	0	734.380997	0.0200	0.1200
IYVTGGVSDFCPIAGMDMPK[x]LGISATALSPEEKK	19	0	3581.781793	0.0199	0.6750
LDPPILPENGDLEK[x]DEPEETDVNK	13	0	2705.291825	0.0198	0.4750
NKPGVYTK[x]VCNYVNWIQQTIAAN	7	0	2680.343029	0.0198	0.4550
LFK[x]SLGSGMDQEKVLNK	2	0	1893.002891	0.0197	0.3350
KSGNLPDADNSK[x]SDISK	11	0	1774.869635	0.0197	0.3350
HAADAIMFVNCLGDNAAVLK[x]PNSFQNNVLKQVK	19	0	3625.849566	0.0197	0.6500
ETIDNAETMKK[x]GILLPESLTEAVEATTYAILR	10	0	3519.838046	0.0197	0.6300
E[x]TIDNAETMK	0	0	1150.517549	0.0195	0.1950
IPVHSPGDVTGGGFCK[x]LVSFGNTEIEVETEEITADK	15	0	3831.851120	0.0194	0.7000
M[x]FRNQYDGDATTWSPQGR	0	0	2128.938390	0.0194	0.3500
YKVNLYK[x]FR	6	0	1229.692020	0.0194	0.1750
M[x]PPKEDWEK	0	0	1158.537893	0.0194	0.1750
VAQTTYKK[x]IYNEYPPTK	7	0	2043.067597	0.0194	0.3300
F[x]RNQYDGDATTWSPQGR	0	0	1997.897911	0.0194	0.3300
K[x]SNFFLQLDGLVGQEAR	0	0	1921.005669	0.0194	0.3300
L[x]FKSLGSGMDQEKVLNK	0	0	1893.002891	0.0194	0.3300
ATLTGMK[x]IDVLFSKIR	6	0	1792.027986	0.0194	0.3100
DEVLFNDK[x]PLPIEMK	7	0	1786.917438	0.0193	0.2900
VDAQDFLK[x]VAETRR	7	0	1646.873938	0.0193	0.2700
GVSK[x]DEK	3	0	761.391895	0.0193	0.1350
GDSGEMSLQKLFK[x]	12	0	1438.712546	0.0192	0.2500
YEAFEK[x]ADSCILDLTGAFR	5	0	2205.041118	0.0192	0.3650
T[x]DKYAFSLTTFSPNGKLVQIEYALNAVNAGVTSVGIK	0	0	3916.062033	0.0192	0.7100
TSTSSMTAVPKPLK[x]FLRPHYFTLVKIYDSWPQSPQK	13	0	4178.202497	0.0192	0.6900
TAINTGGGSVAVFNK[x]FAYVLYQER	14	0	2604.333515	0.0192	0.4600
EFPDLGVLEGK[x]RIDRPGR	10	0	2053.106771	0.0192	0.3450
GPSLYQVDPSGTYFAWKATAIGK[x]SSTAAK	22	0	3001.518398	0.0191	0.5550
DIGEPDSEAVFTISQSPFEK[x]PQK	19	0	2548.233196	0.0191	0.4400
ILAHREFPDLGVLEGK[x]R	15	0	1949.084584	0.0191	0.3250
FQDILLGAGQAIK[x]AGNR	12	0	1770.973979	0.0191	0.3250
VSINFCMDMDLSACILNASK[x]AHLDVQEK	19	0	3208.502357	0.0191	0.5350
YK[x]EDTALRSEM	1	0	1341.623403	0.0191	0.2100
QSMTSLVQHVMTYLPGIDDLK[x]TKINLIETLR	20	0	3556.899537	0.0190	0.5900
LISGK[x]LDEARELLVK	4	0	1682.992985	0.0190	0.2850
QDIMFELGLLQERLAEK[x]WR	16	0	2374.246622	0.0189	0.3600
TDK[x]YAFSLTTFSPNGKLVQIEYALNAVNAGVTSVGIK	2	0	3916.062033	0.0189	0.7000
FFPYYVYTTVAGIDK[x]EGKGEIYSFDPVGSYER	14	0	3696.766269	0.0189	0.6050
DKLVLK[x]EVFLSFHNLVGR	5	0	2113.204692	0.0189	0.3400
ATHEVLK[x]DEVLFNDKPLPIEMK	6	0	2565.351138	0.0189	0.4150
VEAQNHK[x]LNLADPVSIEYLTRYVAGVQQK	6	0	3282.735917	0.0188	0.5450
EDGMK[x]ILMVNRGDTGSSGIR	4	0	2135.046217	0.0188	0.3750
ENK[x]IQRQR	2	0	1070.594434	0.0188	0.1500
LVK[x]ERQAR	2	0	998.598459	0.0188	0.1500
YK[x]EDTALR	1	0	994.508312	0.0188	0.1500
IDTIVK[x]EIQDEK	5	0	1429.766355	0.0187	0.2250
LAQLLRQLASYYHK[x]ESNALFMVR	13	0	2750.468893	0.0187	0.4300
VPDKLIDASTVK[x]HVFPITK	11	0	2107.204023	0.0187	0.3550
TEPK[x]AVDEEMK	3	0	1275.601607	0.0186	0.2050
LNYK[x]PEEEYPDLSKHNNHMAKVLTLELYK	3	0	3515.775726	0.0186	0.5400
ASK[x]GSNDDEMKIDK	2	0	1536.708913	0.0186	0.2600
EKSLLAHK[x]GGHVVR	7	0	1529.878966	0.0186	0.2600
EDCK[x]SLK	3	0	878.416723	0.0186	0.1300
AELATEAYTPLTSLEGIVILK[x]KNTEDIEMTA	20	0	3363.736944	0.0185	0.5750
QDLADATVETLK[x]AIEGKIAR	11	0	2141.169090	0.0185	0.3700
GK[x]VVIDAFRLINPSTLMMGQEPR	1	0	2571.366408	0.0185	0.4250
TTMGAYIANRVTDK[x]LTQLTDNIWCCR	13	0	3100.489095	0.0185	0.4800
NIK[x]AMDLGELETFQLLNTR	2	0	2205.146246	0.0184	0.3500
LGVKPPK[x]GCLMFGPPGTGK	6	0	1940.037500	0.0184	0.3500
AK[x]IIDLRHAADAIMFVNCLGDNAAVLKPNSFQNNVLK	1	0	4080.139911	0.0184	0.6800
AVEK[x]LSVEALNSLTGEFK	3	0	1934.035964	0.0183	0.3300
ETEK[x]LAEER	3	0	1103.545814	0.0183	0.1650
LPYVALGSGSLAAISVLETK[x]YQPDLERHEAMELVK	19	0	3827.017728	0.0183	0.6400
GCLMFGPPGTGK[x]TLLARACAAQSNATFLK	11	0	3037.529839	0.0183	0.5300
AYMDPHRSMK[x]DLHISQNFACLIR	9	0	2802.351495	0.0183	0.4200
VTQKKPPVQPLAYK[x]SATPFR	13	0	2255.278912	0.0182	0.3650
M[x]SIMEYNGGSCVAMAGK	0	0	1804.761547	0.0182	0.3100
Q[x]TVYQISELESLLR	0	0	1677.893669	0.0182	0.2550
ILFSDVK[x]AMTTGLR	6	0	1550.848972	0.0182	0.2550
GYSK[x]PNERATK	3	0	1249.641438	0.0182	0.2000
EEIQLLQEPGSYVGEVIKTMGK[x]NK	21	0	2689.399538	0.0181	0.4350
TAYSYFYEAYEGFTSLDDDK[x]K	19	0	2512.095710	0.0181	0.3800
QGAMIAQAMILTQHNDQLNSK[x]VSGIR	20	0	2823.448227	0.0181	0.4700
VATEK[x]DFLDAVQK	4	0	1462.766689	0.0181	0.2350
LFAYPPK[x]SVQPTAKTVQK	6	0	2002.125051	0.0181	0.3250
FQDILLGAGQAIK[x]AGNRSVMAPLFLHDK	12	0	3009.622085	0.0180	0.5050
KLGVK[x]PPKGCLMFGPPGTGK	4	0	2068.132455	0.0180	0.3600
MSSK[x]SSLELANNAVK	3	0	1577.808228	0.0180	0.2700
NEEK[x]LAEFDK	3	0	1221.587675	0.0180	0.1800
GAIESYKVVDASIVSK[x]ALGNFVASVLAR	15	0	2863.580603	0.0179	0.5000
CTK[x]IIENEQSAEKNAYVINLK	2	0	2464.263053	0.0179	0.3750
K[x]ELLKLK	0	0	870.590192	0.0179	0.1250
DAGK[x]DEFSR	3	0	1023.462090	0.0178	0.1600
YTISGGGLYTDADK[x]GLATMGMGYLGSTGK	13	0	2884.362162	0.0178	0.5150
SINFCMDMDLSACILNASKAHLDVQEK[x]DQPK	26	0	3577.667174	0.0177	0.5500
S[x]INFCMDMDLSACILNASKAHLDVQEKDQPK	0	0	3577.667174	0.0177	0.5500
ESNALFMVRIAQGLLYLGK[x]GTMTLNPYHTER	18	0	3522.811397	0.0177	0.5500
EEYVSDPK[x]EQM	7	0	1353.575786	0.0177	0.1950
NEEGIIEFTK[x]TPNDTQK	9	0	1962.953358	0.0176	0.3000
GNAKFGDGIQIAQLALK[x]HR	16	0	2036.127841	0.0176	0.3350
TMTEK[x]ARTVSDLTISQAIFELSSPFLENK	4	0	3255.669538	0.0176	0.5100
HDYYDSSSSIYDYSIIHVELVIYAK[x]ASK	24	0	3265.581778	0.0175	0.4900
LMELFISK[x]SNSDDPASFTSINNYK	7	0	2720.300222	0.0175	0.4200
GEIKK[x]AMVNIDTIDNK	4	0	1787.945046	0.0175	0.2800
EMK[x]KDSESTEEK	2	0	1439.644921	0.0175	0.2100
ATAIGK[x]SSTAAK	5	0	1104.613831	0.0175	0.2100
DGVIYFPK[x]EANALETEDGMLIDEEDELELPPTASK	7	0	3877.834134	0.0174	0.6100
K[x]QCVIANSCKTAINTGGGSVAVFNK	0	0	2623.320910	0.0174	0.4350
RMDK[x]EMAEADLDDDEPDLGEF	3	0	2440.004526	0.0174	0.3650
ESQLVDKFFEK[x]INVK	10	0	1822.982813	0.0173	0.2600
INVK[x]FFEKEDVQSLK	3	0	1822.982813	0.0173	0.2600
NLLLQEK[x]GFPTPK	6	0	1483.839792	0.0173	0.2250
LEAPADPTDEEAMSDEAAAQAITARASRPGAAAK[x]LDGK	33	0	3794.837928	0.0172	0.6550
MEQKPEVDYSEK[x]FAELQK	11	0	2198.056433	0.0172	0.3100
LAEFDK[x]AIEDAQELNGEHEILEAMK	5	0	2842.369357	0.0172	0.4300
SNSDDPASFTSINNYK[x]YHDDLPALR	15	0	2839.304786	0.0172	0.4300
D[x]GIQDIMPSQAKELKK	0	0	1799.945046	0.0172	0.2750
SLK[x]DECK	2	0	878.416723	0.0171	0.1200
M[x]TDKYAFSLTTFSPNGKLVQIEYALNAVNAGVTSVGIK	0	0	4047.102512	0.0171	0.6500
ERGTCAGEVFMALK[x]GMALGSANEK	13	0	2526.202777	0.0171	0.4100
EMKK[x]DSESTEEK	3	0	1439.644921	0.0171	0.2050
C[x]SPSATLTHRTMTEKAR	0	0	1945.946117	0.0171	0.2900
IHAYVK[x]VLTLSLMEELHKMDDR	5	0	2640.376636	0.0170	0.3750
EAVELPLTHPELYEEMGIK[x]PPK	18	0	2519.298044	0.0170	0.3750
AEAKDVAK[x]MK	7	0	1089.585175	0.0170	0.1700
LVEDATDFVRQGAMIAQAMILTQHNDQLNSK[x]VSGIR	30	0	3969.019861	0.0169	0.6100
D[x]YDLVRSLESQIR	0	0	1592.815758	0.0169	0.2200
SQK[x]ALDTLFSAIR	2	0	1448.798656	0.0169	0.2200
MHNNHAK[x]SLPPEEYDEKLYNK	6	0	2556.206604	0.0169	0.3550
NEEEPTK[x]K	6	0	973.471593	0.0169	0.1350
LEIK[x]EGNYGDGYALQPSYIHEYLSKVLYAR	3	0	3488.761460	0.0168	0.5050
QDLADATVETLK[x]AIEGK	11	0	1800.946820	0.0168	0.2850
KALSSLK[x]YMLLSQIMLNSVSEVK	6	0	2581.422189	0.0167	0.3850
NHASIDK[x]MKSLSEQYTER	6	0	2136.026865	0.0167	0.3000
LCFDELK[x]KR	6	0	1207.638268	0.0167	0.1500
HLDAEVQK[x]CIDNNISSMLACMLDSVAF	7	0	3080.407402	0.0167	0.4500
QASDTSTNTK[x]VLIYIADLLFR	9	0	2368.263712	0.0167	0.3500
EAGFIDDILIITPASKEK[x]ADAAFLR	17	0	2703.448203	0.0166	0.4150
AK[x]NPMFALSRLQQSLQVNAHDR	1	0	2523.312735	0.0166	0.3650
AGDFQGLNEQLVSLFK[x]KHGQLK	15	0	2456.317475	0.0166	0.3650
PPAVSSETSTIVPQQVIVHPLVLLSAVDSYNRSAK[x]GTK	34	0	3988.163136	0.0166	0.6300
LSGVVEGIFQKCYAK[x]NEWR	14	0	2283.146914	0.0166	0.3150
IWK[x]SDEINEVLNK	2	0	1586.830346	0.0165	0.2150
MEILKIHLEK[x]VSK	9	0	1566.916655	0.0165	0.2150
LREWNQNIK[x]NLSNVVEISGK	8	0	2340.254878	0.0165	0.3300
GGVALQAAIVENVIYVNLTSK[x]SLYFATPGNTSFK	20	0	3571.892466	0.0165	0.5600
AQISVRLVPYLTK[x]LESK	12	0	1944.140700	0.0165	0.2800
TIDNAETMKK[x]GILLPESLTEAVEATTYAILR	9	0	3390.795458	0.0165	0.5100
K[x]EFEIIK	0	0	905.522175	0.0164	0.1150
EKVLK[x]TK	4	0	844.538158	0.0164	0.1150
ENMTQEEAVEFLK[x]NAVALAMER	12	0	2522.214389	0.0164	0.3600
YTLYDQNDTKEWLDK[x]LGDK	14	0	2344.122200	0.0163	0.3100
ELK[x]VPLGLDDLADDEFAGEEPTSENIMAIETYPER	2	0	3905.840281	0.0163	0.5700
VTDK[x]LTQLTDNIWCCR	3	0	2021.966182	0.0162	0.2600
HNNHMAKVLTLELYK[x]K	14	0	1938.050842	0.0162	0.2600
LSLFSNK[x]ENELRQAVR	6	0	1903.027465	0.0162	0.2600
TK[x]INLIETLRTITDGK	1	0	1815.046470	0.0162	0.2600
DGIQDIMPSQAKELK[x]K	14	0	1799.945046	0.0162	0.2600
SAQVILSEIEVLEAEHRPFK[x]QEVEGLSVDTDIK	19	0	3707.925608	0.0162	0.5350
ATDGVVLATEKK[x]PTSELAIGASLEK	11	0	2527.374374	0.0162	0.4050
MTDK[x]YAFSLTTFSPNGKLVQIEYALNAVNAGVTSVGIK	3	0	4047.102512	0.0162	0.6150
K[x]MAIDDDINWEELARSTDEYNGAMLK	0	0	3027.395247	0.0162	0.4200
KDKPK[x]YEPPVPTR	4	0	1553.856502	0.0162	0.2100
VK[x]AFGRVYATMQK	1	0	1497.812531	0.0162	0.2100
ATHEVLKDEVLFNDK[x]PLPIEMK	14	0	2565.351138	0.0161	0.3550
EK[x]ADAAFLR	1	0	1019.539945	0.0161	0.1450
RVATEK[x]DFLDAVQK	5	0	1618.867791	0.0161	0.2250
ALSIEGDDKVNENIGDELLLEQCMK[x]HSTFIITK	24	0	3759.869747	0.0161	0.5300
EASK[x]TLSKWR	3	0	1204.656362	0.0160	0.1600
KDQK[x]K	3	0	645.380940	0.0160	0.0800
K[x]DQKK	0	0	645.380940	0.0160	0.0800
CFCAHNSRIAGEHLSNGEK[x]PLLTPEK	18	0	2964.433301	0.0160	0.4150
YAGMFATALAYCGTSNSK[x]IVR	17	0	2280.103000	0.0160	0.3350
TLSMEK[x]HTELRSFEQK	5	0	1962.983216	0.0159	0.2550
LAPGLPSVSAMLK[x]FLLDDFDQQEHIQK	12	0	3039.573800	0.0159	0.4300
G[x]LGYPEDAIGK	0	0	1118.560737	0.0159	0.1750
K[x]LWKQLTDALIVFFDTPETVPLR	0	0	2729.515494	0.0159	0.3650
SLADFEK[x]ALQDYKPELASDPIIR	6	0	2618.359059	0.0159	0.3650
VYISPK[x]DFTPGADLDEIENSAGKPVYIILVPDINVK	5	0	3929.071202	0.0158	0.5700
VDDLLTTQAEAK[x]GAGFLLFMLNALR	11	0	2706.441342	0.0158	0.3950
RFFPYYVYTTVAGIDK[x]EGK	15	0	2253.146903	0.0158	0.3000
LTIPLPLYPQGHPGGSEGGPKLEFIK[x]VIPVEELK	25	0	3652.027831	0.0157	0.5350
DGTQRMLAIVVEASCGK[x]DLNEAMTSGYR	16	0	3071.447291	0.0157	0.4400
LAVNENLASSK[x]SSM	10	0	1449.713272	0.0157	0.2200
GTK[x]SARPEATVVSVVTSPYHVSLVDPISSIALPQNLQM	2	0	3991.108659	0.0157	0.5950
DQIGEEK[x]TILQSLLQR	6	0	1870.015898	0.0156	0.2500
MGTGMMGDQPLVDNSECVYISSLALLK[x]MLRHGR	26	0	3678.781091	0.0156	0.5150
QNLFVPTSDK[x]EKASFAR	9	0	1937.000583	0.0156	0.2650
G[x]GLGYPEDAIGKTKLVK	0	0	1744.972250	0.0156	0.2650
QYQEVVK[x]QGDVLLNKLQK	6	0	2129.184348	0.0156	0.2800
SLALTKK[x]DK	6	0	1002.607293	0.0156	0.1400
VEVSHIAELIGLSTVQVEGK[x]LSQMILDK	19	0	3035.657523	0.0155	0.4350
SNNIK[x]ENEQK	4	0	1202.589070	0.0155	0.1550
SRTLASLQK[x]R	8	0	1158.683243	0.0155	0.1550
TIDNAETMK[x]KGILLPESLTEAVEATTYAILR	8	0	3390.795458	0.0155	0.4800
SQK[x]ALDTLFSAIRDHDLAPLYK	2	0	2501.327703	0.0155	0.3400
LK[x]LEAIMYDTELNSEGSAPAVR	1	0	2406.209961	0.0155	0.3400
ELEAMK[x]LLRPR	5	0	1354.775421	0.0155	0.1700
SITEFGDTATAK[x]ELEAMKLLRPR	11	0	2576.363096	0.0154	0.3550
DQKK[x]FDSGGGDNGANNQFAGNQSM	3	0	2486.051564	0.0154	0.3700
ALSSLKYMLLSQIMLNSVSEVK[x]SLLTGK	21	0	3052.691464	0.0154	0.4300
VADLKK[x]LEGTIDYQK	5	0	1719.940617	0.0153	0.2300
GDGGTDYVCVPK[x]YMIPPSAPVMLELTDEQPIK	11	0	3519.697401	0.0153	0.4900
SEDYLPSK[x]YLDIDISK	7	0	1884.935588	0.0153	0.2450
LTQLLSQIK[x]EEQGDIK	8	0	1842.009751	0.0153	0.2450
GK[x]VAVFDSQTQPPVLWFR	1	0	2074.099899	0.0153	0.2750
KVSTTPANSFELK[x]QYLIQR	12	0	2222.205809	0.0153	0.2900
VDK[x]NWSKIYDFPLFQGIFIR	2	0	2485.315688	0.0153	0.3050
KLGVKPPK[x]GCLMFGPPGTGK	7	0	2068.132455	0.0153	0.3050
LDDMSLIK[x]EDCEAATDPLLKK	7	0	2404.186446	0.0152	0.3200
TFLEK[x]RYNDELELDDAVHTAILALK	4	0	2916.523149	0.0152	0.3800
EKVEYAPSNEIDTFELQGCSLK[x]DQIGEEK	21	0	3355.576425	0.0152	0.4400
KAQSGPDASAK[x]LPTVIPTTR	10	0	2037.121751	0.0150	0.3000
LK[x]PQDERTQEER	1	0	1527.764059	0.0150	0.1800
QNLFVPTSDK[x]EK	9	0	1404.724827	0.0150	0.1800
K[x]NEEKLAEFDK	0	0	1349.682631	0.0150	0.1650
YFATLQKSK[x]R	8	0	1240.692746	0.0150	0.1500
EDALFK[x]NEEK	5	0	1221.587675	0.0150	0.1500
KGTK[x]SARPEATVVSVVTSPYHVSLVDPISSIALPQNLQM	3	0	4119.203614	0.0150	0.5850
TMVEVIPYFAEDLLVLKTDELK[x]DANIIYDLEILR	21	0	3994.126269	0.0150	0.5100
STELQIGVVEDDK[x]PFRVLSVEEIEAHLQSIAEKD	12	0	3822.952546	0.0150	0.5100
SLPPEEYDEK[x]LYNK	9	0	1723.830403	0.0150	0.2100
STELFK[x]NEEEPTKK	5	0	1678.841301	0.0150	0.2100
ALTLK[x]TGPPGPPCGGK	4	0	1549.828571	0.0150	0.2400
LGISATALSPEEK[x]K	12	0	1442.797987	0.0150	0.2100
GDSGEMSLQK[x]LFK	9	0	1438.712546	0.0150	0.1950
ILPNK[x]VDPLVSLMMVEKIPDSTYEMVGGLEK	4	0	3444.795657	0.0148	0.4600
MPFGNTHNKFKLNYK[x]PEEEYPDLSK	14	0	3025.464255	0.0148	0.3700
YELYSNQYYHGAGEPSLIGDK[x]LIEK	20	0	2886.407458	0.0148	0.3700
ATDGVVLATEK[x]KPTSELAIGASLEK	10	0	2527.374374	0.0148	0.3700
AELATEAYTPLTSLEGIVILK[x]K	20	0	2359.324913	0.0148	0.3250
ANWCDK[x]RYNLASLHDDTLLDM	5	0	2550.163024	0.0148	0.3100
LAQFEK[x]EEYVSDPKEQM	5	0	2069.961478	0.0147	0.2500
DTALEK[x]YKSYLLQHR	5	0	1863.984208	0.0147	0.2200
IAYASVVYIADK[x]YK	11	0	1602.865670	0.0146	0.2050
TTEEK[x]EATPMEMDEEKSQDISINGNSK	4	0	3040.348747	0.0146	0.3950
SSK[x]VYISPKDFTPGADLDEIENSAGKPVYIILVPDINVK	2	0	4231.230206	0.0146	0.5700
LKESQLVDK[x]FFEK	8	0	1609.871482	0.0146	0.1900
ENEQK[x]IKTLSMEK	4	0	1576.812980	0.0146	0.1900
TVSDLTISQAIFELSSPFLENK[x]SQK	21	0	2781.443508	0.0146	0.3650
NRTMVEVIPYFAEDLLVLK[x]TDELK	18	0	2835.509082	0.0146	0.3500
SSEETEDK[x]KMQE	7	0	1439.608537	0.0146	0.1750
ATAIGRASK[x]AAR	8	0	1171.678492	0.0146	0.1750
AGDFQGLNEQLVSLFKK[x]HGQLK	16	0	2456.317475	0.0145	0.3200
AEFAVLYDPKLGDNNIADWPQVEYLVGK[x]NR	27	0	3433.730496	0.0145	0.4350
DAVK[x]EAARILYATHDEENNK	3	0	2286.123929	0.0145	0.2900
S[x]SIGTGYDLGLFFSPDGRLFQAEYAYK	0	0	3001.449655	0.0144	0.3900
MATTVK[x]DTMNVDINAIKK	5	0	1992.038284	0.0144	0.2600
K[x]KELFDCLK	0	0	1179.632121	0.0144	0.1300
M[x]PFGNTHNK	0	0	1044.481051	0.0144	0.1300
LTIPLPLYPQGHPGGSEGGPK[x]LEFIK	20	0	2744.490007	0.0144	0.3750
DLASFIPDNK[x]LNCVIDR	9	0	1988.998864	0.0144	0.2450
QETQYK[x]IDELVSNNEK	5	0	1936.937709	0.0144	0.2300
TLASLQK[x]R	6	0	915.550117	0.0144	0.1150
QGLHK[x]KSNFFLQLDGLVGQEAR	4	0	2484.323621	0.0143	0.3150
MLK[x]TSPVNMMLSSDDQYIGGALLECGVLMRQLLAGR	2	0	3966.985983	0.0143	0.5150
KCLTDLEDEAPAK[x]DILLDMSR	12	0	2432.192593	0.0143	0.3000
WDLSK[x]QEALYLAQR	4	0	1719.894338	0.0143	0.2000
M[x]NSIVSK	0	0	777.405435	0.0143	0.1000
LYQVEYAFKAFNNAGITSVGVTGK[x]NCACVISQK	23	0	3636.806700	0.0142	0.4700
EDCEAATDPLLK[x]K	11	0	1488.712937	0.0142	0.1850
EDWEKYQKPVDTEEENDK[x]NPPPLDEGDIELLK	17	0	3811.795051	0.0142	0.4550
MTDKYAFSLTTFSPNGK[x]LVQIEYALNAVNAGVTSVGIK	16	0	4047.102512	0.0142	0.5400
K[x]EITPDIFAAIAIINEADR	0	0	2099.126168	0.0142	0.2700
VNENIGDELLLEQCMK[x]HSTFIITK	15	0	2831.419615	0.0142	0.3400
LTK[x]VGDNTIVGAGGDISDYQQIQR	2	0	2547.292771	0.0142	0.3400
S[x]QARGFDRTITVFSPEGR	0	0	2023.023439	0.0142	0.2550
LTIPLPLYPQGHPGGSEGGPK[x]LEFIKVIPVEELK	20	0	3652.027831	0.0141	0.4800
ATTVK[x]DTMNVDINAIKK	4	0	1860.997805	0.0141	0.2400
D[x]YTMAQPEFFK	0	0	1375.611779	0.0141	0.1550
KSGFEK[x]IDLTR	5	0	1292.708787	0.0141	0.1550
K[x]FTGGVLMLIDRESDK	0	0	1807.950131	0.0141	0.2250
GQYSTVGK[x]VAVGQQYR	7	0	1739.895399	0.0141	0.2250
TQLADILSVLGMSYSNTSK[x]HESLKYR	18	0	2940.501366	0.0140	0.3650
SINFCMDMDLSACILNASK[x]AHLDVQEKDQPK	18	0	3577.667174	0.0140	0.4350
LPVIIGSMDVDNALDLMTMK[x]EPCVGDLHLMLSHK	19	0	3791.879069	0.0140	0.4750
GAIESYK[x]VVDASIVSKALGNFVASVLAR	6	0	2863.580603	0.0139	0.3900
KK[x]ELFDCLK	1	0	1179.632121	0.0139	0.1250
LTLEAMDLEIVEKEHFK[x]ELVSK	16	0	2600.377016	0.0139	0.3050
YK[x]DGVILAADSRTTMGAYIANR	1	0	2385.210964	0.0139	0.3050
DEPEETDVNK[x]YQK	9	0	1593.715773	0.0138	0.1800
VGIKPPK[x]GVLLYGPPGTGKTLLAR	6	0	2431.467763	0.0138	0.3300
GEIK[x]KAMVNIDTIDNK	3	0	1787.945046	0.0137	0.2200
M[x]SER	0	0	521.226756	0.0137	0.0550
ELK[x]K	2	0	516.327120	0.0137	0.0550
YSNDK[x]YGYLAPFHLDLFSLEVLSYDAKYGEK	4	0	3644.771355	0.0137	0.4250
DGAEAEEIFVHYMNAAGTDVK[x]NLQVAKSLDK	20	0	3362.645112	0.0137	0.4250
MIDDQRDMQVDSVNQEENVDSGETK[x]QNTVTEVPR	24	0	3905.764168	0.0137	0.4650
ISWYTK[x]IVDELDLRAGNNYVAQANLDLFNSVTNK	5	0	3883.974285	0.0137	0.4650
YIPNPVLVIIDVK[x]PK	12	0	1707.033394	0.0137	0.2050
CNKFFYILYFELYK[x]IAQDTLAR	13	0	2815.440615	0.0136	0.3000
LNYKPEEEYPDLSK[x]HNNHMAKVLTLELYK	13	0	3515.775726	0.0136	0.3950
K[x]GTKSARPEATVVSVVTSPYHVSLVDPISSIALPQNLQM	0	0	4119.203614	0.0136	0.5300
I[x]AIVVNQNWYCANTKYVTGPK	0	0	2438.241535	0.0136	0.2850
RFCVGLQK[x]IEEIFK	7	0	1765.954825	0.0136	0.1900
SSCK[x]IVFRSELQDK	3	0	1695.861321	0.0136	0.1900
IYEFIDQLWPEISDDVTK[x]IEVMYEDHSFPER	17	0	3842.802387	0.0135	0.4200
LDIIEYILNADK[x]ETDLKPYVLELAMTVVLDIEFR	11	0	3994.126269	0.0135	0.4600
K[x]PTSELAIGASLEKVCAITPDIGMVYSGMGPDFR	0	0	3609.787940	0.0135	0.4600
CSPSATLTHRTMTEK[x]AR	14	0	1945.946117	0.0135	0.2300
LDPPILPENGDLEK[x]DEPEETDVNKYQK	13	0	3124.508674	0.0135	0.3650
EEIQK[x]GDGGTDYVCVPKYMIPPSAPVMLELTDEQPIK	4	0	4147.020161	0.0135	0.5000
ELFDCLK[x]IMRDVITELPDAK	6	0	2405.233337	0.0135	0.2700
EIKQIK[x]VMDSLEPTGEIYGK	5	0	2277.192525	0.0135	0.2700
CEDGVILALEK[x]VVTSK	10	0	1759.938898	0.0134	0.2150
ELAALVVSKVYYYLGEYDEALLFALSSGPK[x]FLHDK	29	0	3948.059912	0.0134	0.4700
TTLFK[x]SELAQSKYLMNVSR	4	0	2215.166981	0.0134	0.2550
VSGSELVQK[x]YIGEGSRMVR	8	0	2094.089070	0.0134	0.2550
YVQVEQRNK[x]PDERFNTGVVNVR	8	0	2646.362518	0.0134	0.2950
KQCVIANSCK[x]TAINTGGGSVAVFNK	9	0	2623.320910	0.0134	0.3350
IGLHDDAYLDVCK[x]YYRAVYDTAVVQEDPEK	12	0	3544.681887	0.0133	0.4000
S[x]INFCMDMDLSACILNASKAHLDVQEK	0	0	3109.433949	0.0133	0.3600
NK[x]EHIMDNLEAQAIEELEGAKEDALFK	1	0	3084.507235	0.0133	0.3600
VADLK[x]KLEGTIDYQK	4	0	1719.940617	0.0133	0.2000
SGVK[x]LENVKIYADLK	3	0	1675.950788	0.0133	0.2000
EK[x]GPHAPAAGLQIYSVGNFSLGNQFNHTVDNRWCER	1	0	4068.939975	0.0133	0.4800
K[x]AIPLALGLLSASNPQMR	0	0	1879.071243	0.0133	0.2400
LDPAGFYIGYK[x]ATSAGPK	10	0	1854.951515	0.0133	0.2400
SSEETEDKK[x]MQE	8	0	1439.608537	0.0133	0.1600
DKPK[x]YEPPVPTR	3	0	1425.761546	0.0133	0.1600
K[x]FTGGVLMLIDR	0	0	1348.753625	0.0133	0.1600
Y[x]FATLQKSK	0	0	1084.591644	0.0133	0.1200
AASLLK[x]VNMENLIVTDLGKYAEVLIETAK	5	0	3145.730683	0.0133	0.3850
TDTKTIEAITFK[x]TDNHLSSTLEK	11	0	2592.328152	0.0133	0.3050
QDLADATVETLKAIEGK[x]IAR	16	0	2141.169090	0.0132	0.2650
DTVHMIFNQK[x]INDNPENMCGLMTIGDNSPQVLSTLTR	9	0	4202.985518	0.0132	0.4900
LDK[x]LPVIIGSMDVDNALDLMTMKEPCVGDLHLMLSHK	2	0	4148.085021	0.0132	0.4900
K[x]PPVQPLAYKSATPFRK	0	0	1927.104259	0.0132	0.2250
NCVAIASDLRLGVQSISLTNNFPK[x]VFAMGDK	23	0	3364.727003	0.0132	0.4100
YEALSK[x]HIIMFDCK	5	0	1753.853066	0.0132	0.1850
K[x]LMELFISKSNSDDPASFTSINNYK	0	0	2848.395178	0.0132	0.3300
I[x]DDQRDMQVDSVNQEENVDSGETKQNTVTEVPR	0	0	3774.723689	0.0132	0.4350
LTGDTNGALDK[x]LEEIGVADQYK	10	0	2349.169873	0.0132	0.2900
MPGTLLPGPGK[x]GYIGDPIKFVR	10	0	2312.271383	0.0132	0.2900
LGVK[x]PPKGCLMFGPPGTGK	3	0	1940.037500	0.0132	0.2500
QGAMIAQAMILTQHNDQLNSK[x]VSGIRK	20	0	2951.543182	0.0131	0.3550
IMRDVITELPDAK[x]YYR	12	0	1982.029438	0.0131	0.2100
SSSDMAYTSMFK[x]GNQK	11	0	1780.775938	0.0131	0.2100
WCERISPGYDVYEGSFEK[x]EGK	17	0	2535.137525	0.0131	0.2750
ILPNKVDPLVSLMMVEK[x]IPDSTYEMVGGLEK	16	0	3444.795657	0.0131	0.4050
EAIEAGIFNDLGSGSNCDLVVIDEEK[x]ATPYR	25	0	3381.603307	0.0131	0.4050
VNENIGDELLLEQCMKHSTFIITK[x]R	23	0	2987.520717	0.0130	0.3250
KDK[x]PK	2	0	614.375128	0.0130	0.0650
K[x]NVPK	0	0	584.364565	0.0130	0.0650
EK[x]ASK	1	0	561.312197	0.0130	0.0650
GGVALQAAIVENVIYVNLTSK[x]SLYFATPGNTSFKTDM	20	0	3919.007556	0.0130	0.4800
NSSSDMAYTSMFK[x]GNQK	12	0	1894.818860	0.0129	0.2200
NVISLEISDTSLQPLSTFFAERAK[x]TMTER	23	0	3283.675685	0.0129	0.3750
LYQVEYAFK[x]AFNNAGITSVGVTGK	8	0	2576.327369	0.0129	0.3100
MSSKSSLELANNAVK[x]SNDIEK	14	0	2264.131715	0.0129	0.2700
TVSDLTISQAIFELSSPFLENK[x]SQKALDTLFSAIR	21	0	3869.046050	0.0129	0.4500
LEKSLLELNETQSNIQEQGVNWGK[x]K	23	0	2884.492911	0.0128	0.3200
ATILTTANLQGVSRGILGIDAALGGQATK[x]LAAEDHK	28	0	3573.947681	0.0128	0.4600
EAGFIDDILIITPASK[x]EK	15	0	1959.056365	0.0128	0.2300
EALEK[x]TEEK	4	0	1075.539667	0.0128	0.1150
K[x]DSESTEEK	0	0	1051.466899	0.0128	0.1150
SAELYK[x]NPK	5	0	1048.555259	0.0128	0.1150
ENAINK[x]KALNEFVMMFSMFSHENWNDK	5	0	3273.504411	0.0128	0.3450
EIIRTSTSSMTAVPK[x]PLKFLRPHYFTLVK	14	0	3359.879010	0.0128	0.3700
HGGYKPTDKHK[x]TDLNHENLK	10	0	2331.171880	0.0127	0.2550
QSMTSLVQHVMTYLPGIDDLKTK[x]INLIETLR	22	0	3556.899537	0.0127	0.3950
AELATEAYTPLTSLEGIVILKK[x]NTEDIEMTA	21	0	3363.736944	0.0127	0.3950
KILGVAAEDK[x]QLIVNLYAAVIVGAYGEAAEHLR	9	0	3493.929519	0.0127	0.4200
TMVEVIPYFAEDLLVLK[x]TDELK	16	0	2565.365058	0.0127	0.2800
VVEPFSRVEVSHIAELIGLSTVQVEGK[x]LSQMILDK	26	0	3850.091223	0.0127	0.4450
LNFSSLK[x]MKDAVK	6	0	1479.811862	0.0127	0.1650
NCK[x]ADAGITIAPR	2	0	1385.708463	0.0127	0.1650
S[x]PTGQITSTSARSGK	0	0	1476.753161	0.0127	0.1900
VAQTTYK[x]KIYNEYPPTK	6	0	2043.067597	0.0126	0.2150
M[x]SQARGFDRTITVFSPEGR	0	0	2154.063918	0.0126	0.2400
SITEFGDTATAKELEAMK[x]LLRPR	17	0	2576.363096	0.0126	0.2900
VIAGLVATNGAVGLK[x]YYEENSLTSK	14	0	2596.374708	0.0126	0.3150
QLMTEFVDQVDDVVK[x]YEIDKTLAGVTR	14	0	3111.579669	0.0126	0.3400
EIIRTSTSSMTAVPKPLK[x]FLRPHYFTLVK	17	0	3359.879010	0.0126	0.3650
SDSSGGSGDSEVQRTMLELLNQLDGFEATK[x]NIK	29	0	3525.689152	0.0126	0.4150
K[x]ILGVAAEDKQLIVNLYAAVIVGAYGEAAEHLR	0	0	3493.929519	0.0126	0.4150
AIQLDYTTAHEHLVSAIRK[x]APNTVYAVQFLEAVYK	18	0	3959.094335	0.0126	0.4400
MEQKPEVDYSEK[x]FAELQKSLNNLNTIDIDANLEK	11	0	3965.956640	0.0125	0.4250
NEADPAMAILSEYLETGSVK[x]LRASAILGLGLAYSGANR	19	0	3921.030413	0.0125	0.4750
AMEQQDIKPTVQNGEVSANAEQK[x]A	22	0	2585.239020	0.0125	0.3000
ENWKYACK[x]ILGVVEGQFSRPAK	7	0	2579.331740	0.0125	0.2750
Q[x]DYDLVRSLESQIR	0	0	1720.874329	0.0125	0.1750
SGNLPDADNSK[x]SDISK	10	0	1646.774679	0.0125	0.2000
YFATLQK[x]SKR	6	0	1240.692746	0.0125	0.1250
DLVKK[x]YDK	4	0	1007.565097	0.0125	0.1000
NCK[x]K	2	0	548.274037	0.0125	0.0500
K[x]LFK	0	0	534.352941	0.0125	0.0500
AIHKLGSTLK[x]SIMLYLMVQSVNSELK	9	0	2902.602263	0.0125	0.3250
SSKVYISPK[x]DFTPGADLDEIENSAGKPVYIILVPDINVK	8	0	4231.230206	0.0124	0.4850
TVSDLTISQAIFELSSPFLENKSQK[x]ALDTLFSAIR	24	0	3869.046050	0.0124	0.4350
GNAMNIQLYYRLGITFAHVTAAK[x]NNSWAK	22	0	3251.666068	0.0124	0.3600
D[x]RQEQRDGAEAEEIFVHYMNAAGTDVK	0	0	3078.409983	0.0124	0.3350
MGTTITALRYK[x]DGVILAADSR	10	0	2251.199340	0.0124	0.2600
GVAIDLLEECKNTACSGIIAEVK[x]LQAAYEYFR	22	0	3630.806031	0.0123	0.3950
GFPTPKATSTGTTIVGVIAK[x]DCIVLGADTR	19	0	3045.616721	0.0123	0.3700
FFEKEDVQSLK[x]LK	10	0	1609.871482	0.0123	0.1600
V[x]KAFGRVYATMQK	0	0	1497.812531	0.0123	0.1600
EAPADPTDEEAMSDEAAAQAITARASRPGAAAK[x]LDGK	32	0	3681.753870	0.0123	0.4550
LALTK[x]PKGTPGYGPLGVLPK	4	0	2006.192733	0.0123	0.2450
YFATLQK[x]SK	6	0	1084.591644	0.0122	0.1100
QEVAAQKSSEETEDK[x]K	14	0	1805.864214	0.0122	0.1950
LHQLRVLACWEQYVGMNGGGATPADELELLFICTIK[x]K	35	0	4230.142609	0.0122	0.4500
K[x]INVLNFPSANFSK	0	0	1577.856502	0.0121	0.1700
VDK[x]NWSK	2	0	875.450075	0.0121	0.0850
NTACSGIIAEVK[x]LQAAYEYFR	11	0	2403.189167	0.0121	0.2550
IFYGILDQGSGCLIVYDEPQQDK[x]TYEAALEVIK	22	0	3774.870069	0.0121	0.4000
TMLELLNQLDGFSSDDRVK[x]VIAATNR	18	0	2905.496614	0.0121	0.3150
EAADFIFDICGIAGIKK[x]TR	16	0	2124.103657	0.0121	0.2300
TLSK[x]WRDATDDK	3	0	1434.710239	0.0121	0.1450
M[x]IDDQRDMQVDSVNQEENVDSGETKQNTVTEVPR	0	0	3905.764168	0.0121	0.4100
N[x]STEEIDLYNRWKALER	0	0	2136.059881	0.0121	0.2050
QEALSSK[x]TLFTRPIPVR	6	0	1942.099899	0.0121	0.2050
KHGQLK[x]QSMTSLVQHVMTYLPGIDDLK	5	0	3066.599298	0.0120	0.3250
DLASFIPDNK[x]LNCVIDRVNGVVFTNRPDEK	9	0	3444.745822	0.0120	0.3600
DVEFLHSDK[x]IDTIVK	8	0	1757.919882	0.0120	0.1800
ERK[x]PR	2	0	684.403070	0.0120	0.0600
SAPVSDCLSK[x]YPLLSSSCGSQSLKSGLWGPAICTNAVR	9	0	4052.975610	0.0120	0.4550
E[x]QKPEVDYSEKFAELQKSLNNLNTIDIDANLEK	0	0	3834.916162	0.0120	0.3950
SCNFPEFSYFMK[x]IVMSMVRNEIATCAEK	11	0	3388.542110	0.0120	0.3350
NTWNSTLETAK[x]AKYASQK	10	0	2040.027522	0.0119	0.2150
GFICK[x]VVDKDGIR	4	0	1505.802358	0.0119	0.1550
AVAHHTDCK[x]FIRVSGSELVQK	8	0	2381.227281	0.0119	0.2500
LIDASTVK[x]HVFPITKGIGCVMTGSIADAR	7	0	3056.614946	0.0119	0.3450
ATSTGTTIVGVIAK[x]DCIVLGADTR	13	0	2418.278703	0.0119	0.2850
QETQYKIDELVSNNEK[x]IWK	15	0	2364.196029	0.0118	0.2250
EDGMK[x]ILMVNR	4	0	1304.658013	0.0118	0.1300
HKTPDK[x]GYGHR	5	0	1294.653005	0.0118	0.1300
YLYSSEENTK[x]AGALLGIGVTNVAVR	9	0	2624.380854	0.0118	0.2950
SNPVFAENDEK[x]GEK	10	0	1562.721193	0.0118	0.1650
ATAGPIIADK[x]NCKK	9	0	1485.797272	0.0118	0.1650
EFHK[x]DMTLEEAEVLILK	3	0	2044.054982	0.0118	0.2000
NLNAPKFSFISNVRPK[x]LFAYPPK	15	0	2647.463738	0.0117	0.2700
YSDIGGLSKQIEELFEAIVLPMQQADK[x]FR	26	0	3324.706257	0.0117	0.3400
TAYSYFYEAYEGFTSLDDDKK[x]ALSSLK	20	0	3111.459940	0.0117	0.3150
VEYAPSNEIDTFELQGCSLK[x]DQIGEEK	19	0	3098.438882	0.0117	0.3150
GNIK[x]VLFATNRPNTLDEALMRPGR	3	0	2682.438655	0.0117	0.2800
YTVGQGYTK[x]AAWFEK	8	0	1747.856893	0.0117	0.1750
AIDLYKEVLNK[x]GVSK	10	0	1675.950788	0.0117	0.1750
K[x]SSEQANLYERK	0	0	1451.736786	0.0117	0.1400
K[x]EDSSPCGYIIR	0	0	1423.676496	0.0117	0.1400
EHFK[x]ELVSK	3	0	1115.597456	0.0117	0.1050
SYYMLYK[x]AGVLQSLADDSATTRCLDQLTNWCTIK	6	0	3984.905807	0.0116	0.3950
HIGIATTGFIPDGQHIVK[x]R	17	0	2059.132592	0.0116	0.2200
FKLNYK[x]PEEEYPDLSK	5	0	1998.993768	0.0116	0.1850
VYSEIPLSNATSLLYLENTK[x]ETEKLAEER	19	0	3339.708423	0.0116	0.3350
VDPLVSLMMVEKIPDSTYEMVGGLEK[x]QIK	25	0	3248.674489	0.0116	0.3350
NVPK[x]LQNVSNFQK	3	0	1514.820452	0.0115	0.1500
VDAQDFLK[x]VAETR	7	0	1490.772835	0.0115	0.1500
YDK[x]LVETSGQIRCGSPYIIEDSK	2	0	2657.300555	0.0115	0.2650
NWSK[x]IYDFPLFQGIFIR	3	0	2143.125385	0.0115	0.1950
EEIQLLQEPGSYVGEVIK[x]TMGKNK	17	0	2689.399538	0.0115	0.2750
QEQRDGAEAEEIFVHYMNAAGTDVK[x]NLQVAK	24	0	3460.667968	0.0115	0.3550
M[x]SSIGTGYDLGLFFSPDGRLFQAEYAYK	0	0	3132.490133	0.0114	0.3200
VIPVEELKEIK[x]QIK	10	0	1665.007573	0.0114	0.1600
AAWFEK[x]GSQVSEFIDTESFAPTITVQSKLSNR	5	0	3572.778561	0.0114	0.3650
M[x]CSPSATLTHRTMTEKAR	0	0	2076.986596	0.0114	0.2050
YELYSNQYYHGAGEPSLIGDKLIEK[x]LELR	24	0	3397.719264	0.0114	0.3300
ELNLMDPK[x]VPEDIFKTHLEVAR	7	0	2593.357284	0.0114	0.2500
EANALETEDGMLIDEEDELELPPTASK[x]HTISSIR	26	0	3752.793668	0.0113	0.3850
EYGEASTSQLGPIAEDIQIK[x]LDK	19	0	2504.264495	0.0113	0.2600
NCK[x]ADAGITIAPRCTDLDAIGVK	2	0	2458.230706	0.0113	0.2600
AK[x]HDYYDSSSSIYDYSIIHVELVIYAK	1	0	3178.549753	0.0113	0.3050
GGNMDSLK[x]INFSAFQLPVVTRASDCINLVAK	7	0	3364.727003	0.0113	0.3500
VEYAPSNEIDTFELQGCSLKDQIGEEK[x]TILQSLLQR	26	0	4151.073056	0.0113	0.4050
GDLFSVGSGSTFAYGVLDSGYRWDLSK[x]QEALYLAQR	26	0	3955.937900	0.0113	0.4050
HESLK[x]YRLQGVTTDPSLWGHEYVR	4	0	2870.446241	0.0113	0.2700
ATPYRGYSK[x]PNERATK	8	0	1837.943407	0.0113	0.1800
ELEAMK[x]LLRPRK	5	0	1482.870377	0.0113	0.1350
SETMKYYLPK[x]GK	9	0	1443.743119	0.0113	0.1350
EMK[x]K	2	0	534.283541	0.0113	0.0450
ASLLK[x]VNMENLIVTDLGKYAEVLIETAK	4	0	3074.693573	0.0112	0.3150
DEPEETDVNKYQK[x]DEEWPPK	12	0	2475.107668	0.0112	0.2250
ALSIDSMAASFGVSVDYIDRDLASFIPDNK[x]LNCVIDR	29	0	4087.002873	0.0112	0.4150
IDDQRDMQVDSVNQEENVDSGETK[x]QNTVTEVPR	23	0	3774.723689	0.0112	0.3700
LAAEDHKFVIHQEENK[x]R	15	0	2063.054738	0.0112	0.1900
MVQGEVSILESIQQTGVASK[x]YTENIYPPKK	19	0	3336.727384	0.0112	0.3350
T[x]VYQISELESLLR	0	0	1549.835098	0.0112	0.1450
ASK[x]VLELRAELDK	2	0	1470.840518	0.0112	0.1450
Q[x]IAIVVNQNWYCANTKYVTGPK	0	0	2566.300107	0.0111	0.2450
GTMK[x]VELYEIQLISEGQPVEGR	3	0	2475.267806	0.0111	0.2450
LAEFDK[x]AIEDAQELNGEHEILEAMKNK	5	0	3084.507234	0.0111	0.3000
K[x]RVIEHNIR	0	0	1163.688664	0.0111	0.1000
ETTEKK[x]IDK	5	0	1090.586949	0.0111	0.1000
CNK[x]FFYILYFELYK	2	0	1946.963993	0.0111	0.1550
QGITEAYNQK[x]AVEK	9	0	1577.804860	0.0111	0.1550
KPIGATWK[x]TTQLEEANSKLGYIFGADYPK	7	0	3225.670864	0.0110	0.3200
EAVELPLTHPELYEEMGIK[x]PPKGVILYGAPGTGK	18	0	3632.916235	0.0110	0.3750
GSYRPYTAK[x]AENIDLEEFIDGNADGLCVIVEGSSK	8	0	3816.815071	0.0110	0.3850
SATPFRK[x]INVLNFPSANFSK	6	0	2237.195580	0.0110	0.2200
SGFEK[x]IDLTR	4	0	1164.613831	0.0110	0.1100
INYK[x]K	3	0	664.390778	0.0110	0.0550
L[x]MTEFVDQVDDVVKYEIDKTLAGVTR	0	0	2983.521097	0.0110	0.2850
K[x]DSGNIEIFLDEIQAEFTPAISAVHR	0	0	2899.471450	0.0110	0.2850
EIKIIYSDIDVDPVK[x]PEHVGK	14	0	2393.284112	0.0110	0.2300
YYLPKGK[x]SALSTLNGFVEELK	6	0	2356.267737	0.0110	0.2300
GDVAASILDK[x]YRTGIATMLTR	9	0	2251.199340	0.0110	0.2300
K[x]YINRSYYHLR	0	0	1511.799660	0.0109	0.1200
K[x]EAGFIDDILIITPASK	0	0	1830.013777	0.0109	0.1850
GTTYSAPAIATGFAMHLALPMLRK[x]ATDDDR	23	0	3190.590187	0.0108	0.3250
NKGTMK[x]VELYEIQLISEGQPVEGR	5	0	2717.405684	0.0108	0.2600
LYNK[x]FK	3	0	811.459186	0.0108	0.0650
LGISATALSPEEKK[x]TAGEDAVTLVK	13	0	2527.374374	0.0108	0.2700
TGGDVYSIPLGGSLHK[x]QPLAIGGSGSAFIYGFCDANFR	15	0	3928.920476	0.0108	0.4100
ALGNFVASVLARLALTKPK[x]GTPGYGPLGVLPK	18	0	3204.874916	0.0108	0.3450
IDELVSNNEK[x]IWK	9	0	1586.830346	0.0108	0.1400
SGFEK[x]IDLTRIVK	4	0	1504.861253	0.0108	0.1400
ANWCDK[x]R	5	0	948.423539	0.0107	0.0750
TSWIYKNK[x]ESGLISATASIGLLQLWNVDMGLSLLDK	7	0	3964.101786	0.0107	0.3850
KAVYMPLCDPGNK[x]AEESAFYER	12	0	2574.188176	0.0107	0.2350
LGYIFGADYPK[x]VFTPDPDAISVLGELALMGVR	10	0	3423.778691	0.0106	0.3400
DQK[x]KFDSGGGDNGANNQFAGNQSM	2	0	2486.051564	0.0106	0.2550
NK[x]ISWYTKIVDELDLR	1	0	1992.067931	0.0106	0.1700
QALETK[x]LISLYYDNSSYTDAINLINTLLSELKR	5	0	3802.003854	0.0106	0.3500
QGEIDYEALVK[x]LTDGTNGADLRNVVTEAGFIAIK	10	0	3619.873183	0.0106	0.3600
HHFYAK[x]IDRPAQVISFK	5	0	2056.100568	0.0106	0.1800
TMLELLNQLDGFEATKNIK[x]VIMATNR	18	0	2962.561853	0.0106	0.2750
QLFNAAEEHSPSIVFIDEIDAIGTK[x]R	24	0	2899.471450	0.0106	0.2750
SNFFLQLDGLVGQEARILLDLVYAFIK[x]SNQATTSTDR	26	0	4143.163862	0.0105	0.3900
NEEEPTKK[x]GINIDQSSNSK	7	0	2117.023553	0.0105	0.2000
NEEEPTK[x]KGINIDQSSNSK	6	0	2117.023553	0.0105	0.2000
GNAK[x]FGDGIQIAQLALKHR	3	0	2036.127841	0.0105	0.2000
VYSEIPLSNATSLLYLENTKETEK[x]LAEER	23	0	3339.708423	0.0105	0.3050
INANEK[x]LVGWYHTGPQLRPSDLEINNLLKK	5	0	3459.862505	0.0105	0.3150
EVQRILIELLTQMDGFDQGANVK[x]VIMATNR	22	0	3401.779764	0.0105	0.3150
IHAK[x]SMAIDK	3	0	1112.601159	0.0105	0.1050
NMLSAGLIVAGYDEK[x]TGGDVYSIPLGGSLHK	14	0	3161.606550	0.0105	0.3250
EVIELPLK[x]NPELFLRVGIKPPK	7	0	2528.509290	0.0105	0.2300
EWNQNIKNLSNVVEISGK[x]GVFV	17	0	2473.296405	0.0105	0.2300
MPIDFK[x]GFICK	5	0	1354.677686	0.0105	0.1150
E[x]TIDNAETMKK	0	0	1278.612505	0.0105	0.1150
TLIDK[x]FSGEKK	4	0	1264.702640	0.0105	0.1150
FASAVFNDSNHTFAGNMNFSVTSFFRDSEALK[x]TR	31	0	3814.779634	0.0104	0.3550
K[x]PRVVTALTMLK	0	0	1355.832206	0.0104	0.1250
K[x]IEFPPPSAEAR	0	0	1340.708787	0.0104	0.1250
AELDK[x]IGLSKIR	4	0	1341.797930	0.0104	0.1250
IEVEVYK[x]ITTGDR	6	0	1521.803799	0.0104	0.1350
SQLFAGAAPNNHLEEWLK[x]MILELTNHLEELKK	17	0	3715.939425	0.0103	0.3300
K[x]FFAIDTANPIPVFTH	0	0	1816.951123	0.0103	0.1650
M[x]EQKPEVDYSEKFAELQKSLNNLNTIDIDANLEK	0	0	3965.956640	0.0103	0.3500
DKSAQVILSEIEVLEAEHRPFK[x]QEVEGLSVDTDIK	21	0	3951.047502	0.0103	0.3600
HNFVGLFVELSK[x]LLVKDR	11	0	2113.204692	0.0103	0.1850
NMGTVVDLLIENK[x]ASALL	12	0	1900.033855	0.0103	0.1850
FFYILYFELYK[x]IAQDTLARR	10	0	2569.373199	0.0103	0.2050
LAEGESEEVK[x]AYMDPHRSMK	9	0	2306.067009	0.0103	0.2050
AVEK[x]LSVEALNSLTGEFKGK	3	0	2119.152381	0.0103	0.2050
LLFIEK[x]AEIINSLNLNNDLTDK	5	0	2529.368896	0.0102	0.2250
YYKPDLTIDEAVRIMK[x]LCFDELK	15	0	2859.454938	0.0102	0.2350
LGSSEVEQVQLVVDGVKLMVEMEK[x]K	23	0	2773.460417	0.0102	0.2550
EAVELPLTHPELYEEMGIKPPK[x]GVILYGAPGTGK	21	0	3632.916235	0.0101	0.3450
NK[x]PDERFNTGVVNVR	1	0	1743.901545	0.0100	0.1500
AIDLYK[x]EVLNKGVSK	5	0	1675.950788	0.0100	0.1500
DIK[x]SMIADK	2	0	1019.532081	0.0100	0.0900
VLDVRIYVTGGVSDFCPIAGMDMPK[x]LGISATALSPEEK	24	0	4036.035753	0.0100	0.3800
APVLSDSSCK[x]SSYPGQITGNMICVGFLEGGK	9	0	3258.535765	0.0100	0.3100
M[x]DRQEQRDGAEAEEIFVHYMNAAGTDVK	0	0	3209.450462	0.0100	0.2800
VGDNTIVGAGGDISDYQQIQRLLEK[x]LEIK	24	0	3171.677402	0.0100	0.2900
SLGSGMDQEK[x]VLNKEHLEADFVTQVAVR	9	0	3099.565749	0.0100	0.2800
VHVTQEDFELAVAK[x]VLNKGDSGEMSLQK	13	0	3071.559603	0.0100	0.2800
FLLDDFDQQEHIQK[x]SETMKYYLPK	13	0	3015.468672	0.0100	0.2400
EAGFIDDILIITPASK[x]EKADAAFLR	15	0	2703.448203	0.0100	0.2500
ENWK[x]YACKILGVVEGQFSRPAK	3	0	2579.331740	0.0100	0.2200
LGIDPPKGIMLYGPPGTGK[x]TLCAR	18	0	2511.334048	0.0100	0.2400
M[x]GINERKGFDFEYYQR	0	0	2051.952252	0.0100	0.1600
EEFAEK[x]AVSVIQAR	5	0	1575.825595	0.0100	0.1400
VLNK[x]GDSGEMSLQK	3	0	1504.755469	0.0100	0.1400
IDK[x]EDMGSNDK	2	0	1250.544822	0.0100	0.1100
TSWIYK[x]NK	5	0	1038.549782	0.0100	0.0800
AK[x]YASQK	1	0	794.428614	0.0100	0.0700
ENK[x]IQR	2	0	786.434760	0.0100	0.0600
LDVAK[x]R	4	0	700.423137	0.0100	0.0600
N[x]SIVSK	0	0	646.364957	0.0100	0.0600
K[x]LAR	0	0	486.327789	0.0100	0.0400
YGYLAPFHLDLFSLEVLSYDAKYGEK[x]ESLAAVLVR	25	0	3976.066059	0.0099	0.3450
LMTEFVDQVDDVVK[x]YEIDKTLAGVTR	13	0	2983.521097	0.0098	0.2550
YMLLSQIMLNSVSEVK[x]SLLTGKHAIR	15	0	2930.608409	0.0098	0.2550
SVGIK[x]AQLQAQHSMQIMTADLNGINR	4	0	2823.448227	0.0098	0.2550
TLLAK[x]AVANQTSATFLRVVGSELIQK	4	0	2757.575126	0.0098	0.2550
ETDLK[x]PYVLELAMTVVLDIEFRNR	4	0	2863.515228	0.0098	0.2350
HIGIATTGFIPDGQHIVK[x]RAR	17	0	2286.270804	0.0098	0.2050
DELWKNDDQLTYTYK[x]DEK	14	0	2303.059268	0.0097	0.1750
QIQPK[x]TFANLVSSTLYEK	4	0	2066.104707	0.0097	0.1750
VSINFCMDMDLSACILNASKAHLDVQEK[x]DQPK	27	0	3676.735582	0.0097	0.3100
ALQDYK[x]PELASDPIIR	5	0	1827.972976	0.0097	0.1550
GNQK[x]FSSTADYMNMSS	3	0	1766.723905	0.0097	0.1550
AVIALHDLLDSLAASKAMEQQDIKPTVQNGEVSANAEQK[x]A	38	0	4203.147947	0.0096	0.3850
LGVMYAK[x]NLPNIQRNVTYPLFFLSNR	6	0	3067.642820	0.0096	0.2500
AIHK[x]LGSTLKSIMLYLMVQSVNSELK	3	0	2902.602263	0.0096	0.2500
CVVHLNDASVAAK[x]LLMKLSSQNDDK	12	0	2755.399548	0.0096	0.2400
IALNLYMLDGYNAACITIGADVAHLNK[x]AEQEELLSEK	26	0	4090.038923	0.0096	0.3550
TDTK[x]TIEAITFK	3	0	1366.734330	0.0096	0.1150
G[x]GLGYPEDAIGK	0	0	1175.582198	0.0096	0.1150
ELISVSAASK[x]ILSNITYSYKGYGLSMGTMLAGTGK	9	0	3610.862484	0.0096	0.3350
LMELFISK[x]SNSDDPASFTSINNYKYHDDLPALR	7	0	3800.835415	0.0095	0.3150
MSSK[x]SSLELANNAVKSNDIEK	3	0	2264.131715	0.0095	0.2000
K[x]GAVEYEIYK	0	0	1198.623334	0.0095	0.0950
DAGK[x]DEFSRK	3	0	1151.557046	0.0095	0.0950
VLVDMESMLVPKPLINK[x]IYDQLNSRLVAR	16	0	3353.856558	0.0095	0.2750
EIIRTSTSSMTAVPK[x]PLK	14	0	1958.086949	0.0094	0.1700
K[x]APNTVYAVQFLEAVYK	0	0	1940.040658	0.0094	0.1600
V[x]SPTGQITSTSARSGKK	0	0	1703.916525	0.0094	0.1600
FDVIVAKGK[x]VAVFDSQTQPPVLWFR	8	0	2846.548187	0.0094	0.2350
HDYYDSSSSIYDYSIIHVELVIYAKASK[x]VLELR	27	0	3875.961992	0.0094	0.3100
NEIATCAEK[x]VYSEIPLSNATSLLYLENTKETEK	8	0	3757.860623	0.0094	0.3100
HAFHVVPEEEGEASIELSTLIELRSSK[x]VYISPK	26	0	3693.925216	0.0094	0.3100
TLSK[x]ESAR	3	0	890.482099	0.0094	0.0750
TDTK[x]TIEAITFKTDNHLSSTLEK	3	0	2592.328152	0.0093	0.2150
IDTVIK[x]LVDHSFDEK	5	0	1757.919882	0.0093	0.1400
GNQK[x]VVKVDAQDFLK	3	0	1687.925637	0.0093	0.1400
D[x]GIQDIMPSQAKELK	0	0	1671.850090	0.0093	0.1400
NELEK[x]LNFSSLKMK	4	0	1679.891560	0.0093	0.1300
EWDSK[x]LK	4	0	904.465390	0.0093	0.0650
TNVLQSNENIVQYYTQK[x]IQDAELAILQKTQNLR	16	0	3876.037942	0.0092	0.3050
EQK[x]PEVDYSEKFAELQKSLNNLNTIDIDANLEK	2	0	3834.916162	0.0092	0.3050
YTISGGGLYTDADKGLATMGMGYLGSTGK[x]TYNLISSYIK	28	0	4066.990581	0.0092	0.3600
MNSIVSK[x]YTQSTNNDDPKK	6	0	2169.037093	0.0092	0.1750
GYGLSMGTMLAGTGK[x]GGTALYYIDSDGTRLK	14	0	3153.547322	0.0092	0.2850
MGTGMMGDQPLVDNSECVYISSLALLK[x]MLR	26	0	3328.599622	0.0092	0.2750
AIEGK[x]IARQAEILVDICSYAGTGNVLHIQK	4	0	3266.744370	0.0092	0.2750
TPNDTQK[x]YSNDKSIVNSM	6	0	2040.942138	0.0092	0.1650
DFTDGAAQRK[x]EITPDIFAAIAIINEADR	9	0	3060.551483	0.0091	0.2550
LYQVEYAFK[x]AFNNAGITSVGVTGKNCACVISQK	8	0	3636.806700	0.0091	0.3000
SLLAHK[x]GGHVVRFPLGNVWGLPMTNASHLGYQHLCTGK	5	0	4152.141249	0.0091	0.3450
QLASYYHK[x]ESNALFMVRIAQGLLYLGK	7	0	3112.653049	0.0091	0.2450
VCAITPDIGMVYSGMGPDFRVLVDK[x]SR	24	0	2982.476411	0.0091	0.2450
K[x]SGRSAPGVSTTSTIQ	0	0	1575.821569	0.0091	0.1450
K[x]FDSGGGDNGANNQFAGNQSM	0	0	2114.871099	0.0090	0.1900
NSSSDMAYTSMFK[x]GNQKVVK	12	0	2221.050634	0.0090	0.1800
LALTKPK[x]GTPGYGPLGVLPK	6	0	2006.192733	0.0090	0.1800
TFMNHIDVQK[x]EFQAR	9	0	1862.909665	0.0090	0.1350
EWLDKLGDK[x]GPAAAR	8	0	1625.852476	0.0090	0.1350
YQK[x]DEEWPPK	2	0	1318.619308	0.0090	0.0900
V[x]GVFK	0	0	548.332206	0.0090	0.0450
TLEVLYLKMHNNHAK[x]SLPPEEYDEK	14	0	2997.490468	0.0090	0.2250
LTGDTNGALDK[x]LEEIGVADQYKVSK	10	0	2663.365262	0.0090	0.2250
VLVDMESMLVPK[x]PLINKIYDQLNSRLVAR	11	0	3353.856558	0.0090	0.2600
EEMVMLK[x]GDEVVSLLGVSEQVQVR	6	0	2673.371607	0.0090	0.2150
NEDDIEDIAALWMK[x]RISHR	13	0	2311.137804	0.0089	0.1700
SSSDMAYTSMFK[x]GNQKVVK	11	0	2107.007711	0.0089	0.1700
TVQKVETAVLSTTVK[x]AQAR	14	0	2029.153050	0.0089	0.1700
AEQEELLSEK[x]VSTK	9	0	1589.814754	0.0089	0.1250
FKLNYKPEEEYPDLSK[x]HNNHMAK	15	0	2831.369969	0.0089	0.2050
EESAQNDQWGRFMALGLALLFNGK[x]QDLADATVETLK	23	0	3978.978379	0.0089	0.3200
LPYVALGSGSLAAISVLETK[x]YQPDLER	19	0	2889.548636	0.0089	0.2400
YACK[x]ILGVVEGQFSRPAK	3	0	2022.071968	0.0089	0.1600
LALTK[x]LTIPLPLYPQGHPGGSEGGPKLEFIK	4	0	3270.837863	0.0089	0.2750
QEYKDDINLDEASAMAVK[x]FLSK	17	0	2514.231087	0.0089	0.1950
YHDDLPALRITAFLLADSK[x]SQK	18	0	2501.327703	0.0089	0.1950
IAGEHLSNGEKPLLTPEK[x]DFSK	17	0	2409.253874	0.0089	0.1950
YKLHSEK[x]VSLMDYLASSNISQLTGTK	6	0	2912.495219	0.0088	0.2300
DIGEPDSEAVFTISQSPFEK[x]PQKVEESGWFLLTM	19	0	3840.844249	0.0088	0.3000
IDELVSNNEKIWK[x]VMCK	12	0	2105.064830	0.0088	0.1500
EAADFIFDICGIAGIK[x]K	15	0	1866.954882	0.0088	0.1500
GCLMFGPPGTGK[x]TLLAR	11	0	1774.922143	0.0088	0.1500
D[x]DGLEDDMPALADEEFEKMDR	0	0	2440.004526	0.0088	0.1850
LGISATALSPEEK[x]KTAGEDAVTLVK	12	0	2527.374374	0.0088	0.2200
DQELTEENVSISVIGKDEK[x]YTLYDQNDTK	18	0	3373.604748	0.0088	0.2550
LEETDVAKAAILERPYASTGAYK[x]LDPPILPENGDLEK	22	0	4026.083552	0.0088	0.3250
D[x]GLEDDMPALADEEFEKMDR	0	0	2324.977588	0.0088	0.1750
MSSKDISSK[x]SPSGNDALNDK	8	0	2079.974162	0.0088	0.1750
VVSSAIVDK[x]YIGESAR	8	0	1692.904567	0.0088	0.1400
AAK[x]ASRGAATIK	2	0	1143.672345	0.0088	0.1050
LMVEMEK[x]K	6	0	1006.519074	0.0088	0.0700
F[x]MTR	0	0	553.268226	0.0088	0.0350
LAK[x]R	2	0	486.327789	0.0088	0.0350
GK[x]PVYWHDPVNSYLAEMPGAVGGSVEAYMAFTGGNYGFR	1	0	4193.940220	0.0087	0.3400
DWPDARGIWHNDNK[x]SFLVWVNEEDHLR	13	0	3347.585906	0.0087	0.2350
NASVWFLDHNFMESMNEMFK[x]KINANEK	19	0	3273.504411	0.0087	0.2350
ELQVHALLK[x]IYEFIDQLWPEISDDVTK	8	0	3241.690931	0.0087	0.2350
Q[x]LMTEFVDQVDDVVKYEIDKTLAGVTR	0	0	3111.579669	0.0087	0.2350
IAMVDNHVCLAFAGLNADARILIDK[x]AR	24	0	2966.558104	0.0087	0.2350
RQGITEAYNQK[x]AVEK	10	0	1733.905962	0.0087	0.1300
IDRK[x]IEFPPPSAEAR	3	0	1724.920885	0.0087	0.1300
ASVVETVTLTK[x]VTQK	10	0	1602.919156	0.0087	0.1300
DVPTFANFHTPIFIAK[x]REDGMK	15	0	2533.278647	0.0086	0.1900
K[x]DKMNFVILCR	0	0	1422.747490	0.0086	0.0950
KSQNVQEQLNEWGSNITELLGK[x]LEK	21	0	2884.492911	0.0086	0.2150
NPK[x]ADPLDERLSGVVEGIFQK	2	0	2311.217098	0.0086	0.1800
LK[x]GDLFSVGSGSTFAYGVLDSGYR	1	0	2495.233139	0.0085	0.2050
EGVVNTIAFAIRLTGDTNGALDK[x]LEEIGVADQYK	22	0	3619.873183	0.0085	0.2900
K[x]TTEEKEATPMEMDEEK	0	0	2024.891743	0.0085	0.1450
KPPVQPLAYK[x]SATPFRK	9	0	1927.104259	0.0085	0.1450
NASVWFLDHNFMESMNEMFKK[x]INANEK	20	0	3273.504411	0.0085	0.2300
EQQQLIDDHFLFDK[x]PVSPLLLASGMAR	13	0	3067.579946	0.0085	0.2300
YSDIGGLSK[x]QIEELFEAIVLPMQQADK	8	0	3021.536746	0.0085	0.2300
IQYVGK[x]QDPK	5	0	1174.634566	0.0085	0.0850
NIK[x]VIMATNR	2	0	1158.654253	0.0085	0.0850
SLSATPNSLK[x]PTINDLIINTLMNGFNDHIK	9	0	3280.712404	0.0085	0.2550
TLASLQK[x]RTHALENTFLPSNSAR	6	0	2554.361457	0.0085	0.1950
MLAIVVEASCGK[x]DLNEAMTSGYR	11	0	2514.191544	0.0085	0.1950
YMLLSQIMLNSVSEVKSLLTGK[x]HAIR	21	0	2930.608409	0.0085	0.2200
DNLSWLSK[x]ANNWSKFTATAALGVIHR	7	0	2899.509173	0.0085	0.2200
KDK[x]PKYEPPVPTR	2	0	1553.856502	0.0085	0.1100
LAVFLTLEYDPCWKNYPLILYLVEGNGQTAK[x]R	30	0	3783.969662	0.0084	0.2700
ILGVAAEDK[x]QLIVNLYAAVIVGAYGEAAEHLR	8	0	3365.834563	0.0084	0.2700
QYTVGQGYTK[x]AAWFEK	9	0	1875.915465	0.0084	0.1350
KYIPNPVLVIIDVK[x]PK	13	0	1835.128350	0.0084	0.1350
YGYLAPFHLDLFSLEVLSYDAK[x]YGEKESLAAVLVR	21	0	3976.066059	0.0084	0.2950
EMLHILQEVLVPGIK[x]EVPAVQVTAAFLYNYK	14	0	3511.915117	0.0084	0.2600
QPQNVLVSETLERYTSLSEEQK[x]MK	21	0	2836.427536	0.0083	0.2000
QCVIANSCK[x]TAINTGGGSVAVFNK	8	0	2495.225954	0.0083	0.2000
TLPPELK[x]GEALGNSEHIR	6	0	1960.037693	0.0083	0.1500
SNPVFAENDEK[x]GEKR	10	0	1718.822295	0.0083	0.1250
IKENQEK[x]ISNNK	6	0	1443.768084	0.0083	0.1000
DNSSDLQK[x]LLMK	7	0	1390.712547	0.0083	0.1000
K[x]TELFK	0	0	764.443203	0.0083	0.0500
TMLELLNQLDGFDTSQRDIK[x]VIMATNR	19	0	3121.589852	0.0083	0.2250
RSVGIK[x]AQLQAQHSMQIMTADLNGINR	5	0	2979.549329	0.0083	0.2250
DGAEAEEIFVHYMNAAGTDVK[x]NLQVAK	20	0	2919.407136	0.0083	0.2250
LAAPQLVQMFIGDGAK[x]LVRDAFALAK	15	0	2742.525343	0.0083	0.2150
ISYGDSGLRTEPK[x]AVDEEMK	12	0	2224.068057	0.0082	0.1650
ALQDYK[x]PELASDPIIRSHLSSLYDNLLEQNLLR	5	0	3824.010669	0.0082	0.2700
DEFSRK[x]EAGFIDDILIITPASK	5	0	2464.284838	0.0082	0.1800
K[x]VIARLQSYDR	0	0	1347.762215	0.0082	0.0900
FNSNAIAAVATKMVTLK[x]DVGPPQPGPGIYR	16	0	3111.653775	0.0082	0.2450
EDIYK[x]FVTVQDLDEMQVDV	4	0	2285.077226	0.0082	0.1550
AVIALHDLLDSLAASK[x]AMEQQDIKPTVQNGEVSANAEQKA	15	0	4203.147947	0.0081	0.3250
LFLLRIVAFDQLVK[x]EK	13	0	1931.160709	0.0081	0.1300
K[x]DSESTEEKEAQAVQR	0	0	1833.870361	0.0081	0.1300
EASK[x]TLSK	3	0	862.475953	0.0081	0.0650
DGMERK[x]FFAIDTANPIPVFTH	5	0	2405.183691	0.0081	0.1700
DIKSMIADK[x]HAIR	8	0	1496.813257	0.0081	0.1050
LILTENIK[x]TKLQDGSTDMQLTLMSIVHVPYK	7	0	3528.893391	0.0081	0.2500
T[x]IDNAETMKKGILLPESLTEAVEATTYAILR	0	0	3390.795458	0.0081	0.2500
TSTGGPK[x]LQLNLERDYEQFGYFK	6	0	2690.333907	0.0080	0.1850
TMAAGFTYACGYSSNALRPTDNNELDLLK[x]GQEAIQIDR	28	0	4202.999908	0.0080	0.3050
GKSALSTLNGFVEELK[x]AEVR	15	0	2147.158527	0.0080	0.1600
FGDGIQIAQLALK[x]HR	12	0	1665.931391	0.0080	0.1200
TK[x]INLIETLR	1	0	1199.723710	0.0080	0.0800
M[x]FMTR	0	0	684.308705	0.0080	0.0400
DMLEPGCSVLLHHK[x]AMSIVGLLLDDTDPMINVMKLDK	13	0	4148.085021	0.0080	0.2950
FFPYYVYTTVAGIDKEGK[x]GEIYSFDPVGSYER	17	0	3696.766269	0.0080	0.2550
SELVKEFHK[x]DMTLEEAEVLILK	8	0	2600.377016	0.0080	0.1750
IAQGLLYLGK[x]GTMTLNPYHTER	9	0	2475.294296	0.0080	0.1750
MEQKPEVDYSEKFAELQK[x]SLNNLNTIDIDANLEK	17	0	3965.956640	0.0079	0.2700
LTLEAMDLEIVEK[x]EHFK	12	0	2044.054981	0.0079	0.1350
VETAVLSTTVK[x]AQARAK	10	0	1772.015506	0.0079	0.1350
GDYNGIQDIVAQGTVGISDQK[x]LTR	20	0	2547.292771	0.0079	0.1900
LRTFHILEPK[x]EK	9	0	1509.866674	0.0079	0.0950
KEPPVYTPPK[x]DK	9	0	1397.755400	0.0079	0.0950
LALTKLTIPLPLYPQGHPGGSEGGPK[x]LEFIK	25	0	3270.837863	0.0079	0.2450
LRYTISGGGLYTDADK[x]GLATMGMGYLGSTGK	15	0	3153.547322	0.0079	0.2450
CSEVRCNK[x]FFYILYFELYK	7	0	2578.238756	0.0079	0.1500
ALGNFVASVLARLALTK[x]PK	16	0	1968.188317	0.0079	0.1500
HGQLK[x]QSMTSLVQHVMTYLPGIDDLK	4	0	2938.504343	0.0079	0.2050
LMGQINK[x]MPLLQSSVALLGQK	6	0	2268.269665	0.0079	0.1650
KNVPK[x]LQNVSNFQK	4	0	1642.915408	0.0079	0.1100
IDK[x]NTWNSTLETAK	2	0	1619.815423	0.0079	0.1100
K[x]NCKADAGITIAPR	0	0	1513.803419	0.0079	0.1100
TYEAALEVIK[x]NMGTVVDLLIENK	9	0	2562.361367	0.0078	0.1800
IVK[x]TMAAGFTYACGYSSNALRPTDNNELDLLK	2	0	3532.732872	0.0078	0.2500
INVK[x]KSYDYSATMYTR	3	0	1938.950858	0.0078	0.1250
KEEMVMLK[x]GDEVVSLLGVSEQVQVR	7	0	2801.466563	0.0078	0.1950
M[x]NSTEEIDLYNRWKALER	0	0	2267.100359	0.0078	0.1400
K[x]SKTLQYFA	0	0	1084.591644	0.0078	0.0700
TVLISTSVPVQGALRDIGEPDSEAVFTISQSPFEK[x]PQK	34	0	4070.120996	0.0078	0.2950
SMRYPMDAHK[x]SELEGVEEAR	9	0	2334.073155	0.0077	0.1550
AAITGKPDPWQTSLAFYYSGVGK[x]EPSAGVDVFGLLMR	22	0	3927.986764	0.0077	0.2850
TK[x]LQDGSTDMQLTLMSIVHVPYKQGLHK	1	0	3167.646972	0.0077	0.2150
VEFKMGNGK[x]MVEISR	8	0	1723.874862	0.0077	0.1150
YYLPK[x]GKSALSTLNGFVEELK	4	0	2356.267737	0.0076	0.1600
EK[x]VEYAPSNEIDTFELQGCSLKDQIGEEK	1	0	3355.576425	0.0076	0.2200
MSTLDLNHLADLYDRK[x]DWNACK	15	0	2678.257980	0.0075	0.1650
LTLEAMDLEIVEK[x]EHFKELVSK	12	0	2600.377016	0.0075	0.1650
EVIELPVK[x]HPELFESLGIPQPK	7	0	2498.378342	0.0075	0.1650
TTSNICHRLNADVLGQLIK[x]K	18	0	2280.237118	0.0075	0.1500
TLALK[x]YPGGGPGKTAILPVK	4	0	1980.177084	0.0075	0.1500
K[x]SYDYSATMYTR	0	0	1484.660513	0.0075	0.0900
QVMEEK[x]LDSK	5	0	1205.596130	0.0075	0.0750
ASALGAINLQPLLMPSK[x]RIHPEMYGFMDHHSR	16	0	3616.821581	0.0075	0.2400
LVNFTAK[x]TLDLLGIFRGEDNTMIQPR	6	0	2961.574469	0.0075	0.1950
K[x]DWNACKK	0	0	1048.512348	0.0075	0.0600
EQKPEVDYSEKFAELQK[x]SLNNLNTIDIDANLEK	16	0	3834.916162	0.0074	0.2450
LHNSLEVVFEWDK[x]NDWNGHIRDDAWPR	12	0	3347.585906	0.0074	0.2000
ILSNITYSYK[x]GYGLSMGTMLAGTGK	9	0	2625.318122	0.0074	0.1850
HIEVGDSVLVKIITK[x]EGVETR	14	0	2321.295344	0.0074	0.1550
QGSATVGLVSK[x]THAVLVALKR	10	0	2134.258512	0.0074	0.1550
DVPTFANFHTPIFIAK[x]R	15	0	1973.052225	0.0074	0.1250
NLNQIVNELDEEK[x]YK	12	0	1847.926420	0.0073	0.1100
GGVHVKLAHLSK[x]HPK	11	0	1606.941898	0.0073	0.1100
SQEEAIENIK[x]CTR	9	0	1576.751442	0.0073	0.0950
GGVALQAAIVENVIYVNLTSKSLYFATPGNTSFK[x]TDM	33	0	3919.007556	0.0073	0.2700
IMKLCFDELK[x]K	9	0	1423.756658	0.0073	0.0800
SQLFAGAAPNNHLEEWLK[x]MILELTNHLEELK	17	0	3587.844470	0.0073	0.2250
SLPLQIEVANDCIKWAIK[x]EK	17	0	2354.266687	0.0072	0.1450
TTEEKEATPMEMDEEK[x]SQDISINGNSK	15	0	3040.348747	0.0072	0.1950
SDEINEVLNK[x]YQETQRQS	9	0	2180.034451	0.0072	0.1300
NHASIDKMK[x]SLSEQYTER	8	0	2136.026865	0.0072	0.1300
D[x]DGLEDDMPALADEEFEK	0	0	2037.836007	0.0072	0.1300
FFEK[x]INVKK	3	0	1151.670224	0.0072	0.0650
EIK[x]EVIELPVKHPELFESLGIPQPK	2	0	2868.599943	0.0072	0.1800
EIK[x]IIYSDIDVDPVKPEHVGKVVLK	2	0	2832.599943	0.0072	0.1800
VVDASIVSK[x]ALGNFVASVLAR	8	0	2115.205083	0.0071	0.1500
KHLDAEVQK[x]CIDNNISSMLACMLDSVAF	8	0	3208.502357	0.0071	0.2000
LK[x]PQDERTQEERNR	1	0	1797.908083	0.0071	0.1000
HDYYDSSSSIYDYSIIHVELVIYAK[x]ASKVLELR	24	0	3875.961992	0.0071	0.2350
TMLELLNQLDGFEATK[x]NIKVIMATNR	15	0	2962.561853	0.0071	0.1850
TLDQIAAK[x]LYFYYILFFEK	7	0	2385.265950	0.0071	0.1350
SLEFK[x]ASELAEDFHIPVTR	4	0	2188.116331	0.0071	0.1350
EEFAEK[x]AVSVIQARIANYDPAEIR	5	0	2718.397564	0.0071	0.1700
NK[x]GTMKVELYEIQLISEGQPVEGR	1	0	2717.405684	0.0071	0.1700
FHQLKPTRVLTLAMVK[x]R	15	0	2037.203252	0.0071	0.1200
FIK[x]HADATCVHRLALTK	2	0	1980.072637	0.0071	0.1200
TAYSYFYEAYEGFTSLDDDK[x]KALSSLK	19	0	3111.459940	0.0070	0.1900
E[x]TIDNAETMKKGILLPESLTEAVEATTYAILR	0	0	3519.838046	0.0070	0.2250
ELISVSAASKILSNITYSYK[x]GYGLSMGTMLAGTGK	19	0	3610.862484	0.0070	0.2450
HGGYKPTDK[x]HKTDLNHENLK	8	0	2331.171880	0.0070	0.1400
CTDLDAIGVKVPFTAAITITGVK[x]TSTGGPK	22	0	3017.610574	0.0070	0.2100
SPSGNDALNDKK[x]GTK	11	0	1530.763724	0.0070	0.1050
YGYLAPFHLDLFSLEVLSYDAK[x]YGEK	21	0	3037.511191	0.0069	0.1800
SGSTGVAGYLARATHEVLKDEVLFNDK[x]PLPIEMK	26	0	3684.918356	0.0069	0.2350
HVFPITK[x]GIGCVMTGSIADAR	6	0	2229.139719	0.0069	0.1450
LAYVYADMRVVGQLLEKLK[x]PLIEK	18	0	2788.592357	0.0069	0.1650
LGIDPPK[x]GIMLYGPPGTGKTLCAR	6	0	2511.334048	0.0069	0.1650
V[x]SPTGQITSTSARSGK	0	0	1575.821569	0.0069	0.1100
WK[x]ALERQLEMLDLQEGFIK	1	0	2346.240476	0.0068	0.1300
ELVSK[x]ASPIAGSEGKEAYR	4	0	1991.032273	0.0068	0.1300
GQYSTVGK[x]VAVGQQYRVNLEAYLDLSITPK	7	0	3296.740334	0.0068	0.2050
EEIQLLQEPGSYVGEVIK[x]TMGK	17	0	2447.261660	0.0068	0.1500
ETIDNAETMK[x]K	9	0	1278.612505	0.0068	0.0750
GGHSLGMQAEELIVTITYGLLDK[x]ELQRTYVEGLR	22	0	3788.976927	0.0068	0.2300
SNDIEKAIDLYK[x]EVLNK	11	0	1991.057425	0.0068	0.1150
KAMVNIDTIDNK[x]VATTM	11	0	1863.943328	0.0068	0.1150
TGLGASGVYSAK[x]QNLANTFVNALVNAGYSNDRLILVDDEK	11	0	4197.134015	0.0068	0.2700
YYK[x]PDLTIDEAVRIMKLCFDELK	2	0	2859.454938	0.0067	0.1550
HIEVGDSVLVK[x]IITKEGVETR	10	0	2321.295344	0.0067	0.1400
Y[x]TVGQGYTKAAWFEK	0	0	1747.856893	0.0067	0.1000
AIGSGSEPAK[x]SELVK	9	0	1471.788150	0.0067	0.1000
K[x]DYTMAQPEFFK	0	0	1503.706735	0.0067	0.0800
IDKK[x]TTEEK	3	0	1090.586949	0.0067	0.0600
K[x]VAQTTYKK	0	0	1065.618191	0.0067	0.0600
HTVIK[x]TGLR	4	0	1023.618860	0.0067	0.0600
SDINAHK[x]SQLFAGAAPNNHLEEWLK	6	0	2789.388396	0.0066	0.1650
EAADFIFDICGIAGIK[x]KTR	15	0	2124.103657	0.0066	0.1250
ALGNFVASVLARLALTK[x]PKGTPGYGPLGVLPK	16	0	3204.874916	0.0066	0.2100
VDPLVSLMMVEK[x]IPDSTYEMVGGLEK	11	0	2879.436904	0.0065	0.1700
NIPK[x]ARASLTAAK	3	0	1339.793514	0.0065	0.0850
M[x]FMTRSEYDRGVNTFSPEGR	0	0	2379.073490	0.0065	0.1300
MVEISRLHNSLEVVFEWDK[x]NDWNGHIR	18	0	3322.630410	0.0065	0.1750
VPFTAAITITGVK[x]TSTGGPKLQLNLER	12	0	2811.585689	0.0065	0.1750
FSFISNVRPK[x]LFAYPPK	9	0	2010.109010	0.0065	0.1100
TLLARAVAHHTDCK[x]FIR	13	0	2008.078783	0.0065	0.1100
AIEDAQELNGEHEILEAMK[x]NKADYYTNICDR	18	0	3652.677205	0.0065	0.2000
NK[x]TDTKTIEAITFK	1	0	1608.872208	0.0064	0.0900
EK[x]RTFLR	1	0	948.550451	0.0064	0.0450
QLFNAAEEHSPSIVFIDEIDAIGTK[x]RYDAQSGAER	24	0	3876.891679	0.0064	0.2250
VSINFCMDMDLSACILNASK[x]AHLDVQEKDQPK	19	0	3676.735582	0.0064	0.2050
FNLMVICK[x]DKK	7	0	1394.741343	0.0064	0.0700
GSNDDEMK[x]IDK	7	0	1250.544822	0.0064	0.0700
DLNEAMTSGYRNEDDIEDIAALWMK[x]R	24	0	3055.401393	0.0063	0.1650
VK[x]LEKSLLELNETQSNIQEQGVNWGK	1	0	2983.561320	0.0063	0.1650
MVTANIK[x]NIKAMDLGELETFQLLNTR	6	0	2962.561853	0.0063	0.1650
F[x]MTRSEYDRGVNTFSPEGR	0	0	2248.033011	0.0063	0.1200
YGLQGPTWLVHK[x]ENAINKK	11	0	2195.185017	0.0063	0.1200
DQELTEENVSISVIGK[x]DEK	15	0	2132.048371	0.0063	0.1200
TAALSARPAK[x]NIRIHAYVK	9	0	2079.206421	0.0063	0.1200
TGPPGPPCGGK[x]FMLKLGVK	10	0	1940.037500	0.0063	0.1200
NK[x]PGVYTKVCNYVNWIQQTIAAN	1	0	2680.343029	0.0063	0.1450
AGEQYASDRK[x]DSGNIEIFLDEIQAEFTPAISAVHR	9	0	3876.891679	0.0063	0.2200
ENAETAICRSVMIMVK[x]MYSPSENCFFFR	15	0	3416.548256	0.0063	0.1750
VHVTQEDFELAVAKVLNK[x]GDSGEMSLQK	17	0	3071.559603	0.0063	0.1750
WK[x]VETQEAAVVDYPDR	1	0	1904.926754	0.0063	0.1000
S[x]PTGQITSTSARSGKK	0	0	1604.848116	0.0063	0.1000
SSCK[x]IVFR	3	0	995.522185	0.0063	0.0500
YTVGQGYTKAAWFEK[x]GSQVSEFIDTESFAPTITVQSK	14	0	4100.005306	0.0062	0.2300
ATSAGPK[x]QTETINWLEK	6	0	1872.958052	0.0062	0.1050
K[x]VSTTPANSFELK	0	0	1420.756126	0.0062	0.0800
LGSTLK[x]SIMLYLMVQSVNSELK	5	0	2453.327233	0.0061	0.1350
GILGIDAALGGQATKLAAEDHK[x]FVIHQEENK	21	0	3272.715182	0.0061	0.1900
ETDLK[x]PYVLELAMTVVLDIEFRNRLLR	4	0	3245.784446	0.0061	0.1650
SIAEK[x]MNGASGAELKGVCTEAGMFALR	4	0	2797.355969	0.0061	0.1650
NSIVSK[x]YTQSTNNDDPKK	5	0	2037.996615	0.0061	0.1100
FKLNVYK[x]YR	6	0	1229.692020	0.0061	0.0550
HIIMFDCK[x]ILEFTK	7	0	1793.920748	0.0061	0.0850
LK[x]PLIEKGGDWERK	1	0	1667.935808	0.0061	0.0850
EIKIIYSDIDVDPVK[x]PEHVGKVVLK	14	0	2832.599943	0.0060	0.1500
SETMK[x]YYLPK	4	0	1258.626702	0.0060	0.0600
K[x]NTEDIEMTA	0	0	1150.517549	0.0060	0.0600
K[x]DKPK	0	0	614.375128	0.0060	0.0300
AAWFEKGSQVSEFIDTESFAPTITVQSK[x]LSNR	27	0	3572.778561	0.0059	0.1900
EAVLK[x]LKLELK	4	0	1282.822356	0.0059	0.0650
KSAQVILSEIEVLEAEHRPFK[x]QEVEGLSVDTDIK	20	0	3836.020563	0.0059	0.2000
LQLNLERDYEQFGYFK[x]R	15	0	2218.117000	0.0059	0.1000
VLNK[x]GDSGEMSLQKLFK	3	0	1893.002891	0.0059	0.1000
SSLELANNAVKSNDIEK[x]AIDLYK	16	0	2534.322675	0.0059	0.1350
WAIK[x]EK	3	0	773.443537	0.0058	0.0350
IDK[x]HFYAHKPGVLATSFLDQDLESECMLLIR	2	0	3645.832188	0.0058	0.1800
DCISGWGCVVYVITADKCIK[x]R	19	0	2499.207134	0.0057	0.1200
VEAQNHK[x]LNLADPVSIEYLTR	6	0	2409.265107	0.0057	0.1200
K[x]SAAAIGTSQLPVR	0	0	1397.798991	0.0057	0.0800
IEEIFK[x]K	5	0	905.522175	0.0057	0.0400
VEYAPSNEIDTFELQGCSLK[x]DQIGEEKTILQSLLQR	19	0	4151.073056	0.0057	0.2050
NLLNPLIEDSRYGLQGPTWLVHK[x]ENAINK	22	0	3331.767550	0.0057	0.1650
MPIDFKGFICK[x]VVDK	10	0	1795.936398	0.0057	0.0850
APNTVYAVQFLEAVYK[x]LHIVVQLLMGEIPERR	15	0	3696.022366	0.0056	0.1800
AIAQAHENRSLADFEK[x]ALQDYKPELASDPIIR	15	0	3608.858537	0.0056	0.1800
LAYVYADMRVVGQLLEK[x]LKPLIEK	16	0	2788.592357	0.0056	0.1350
K[x]QYSAKAK	0	0	922.523570	0.0056	0.0450
ALSIEGDDK[x]VNENIGDELLLEQCMKHSTFIITK	8	0	3759.869747	0.0056	0.1850
QVK[x]LLFIEKAEIINSLNLNNDLTDK	2	0	2884.590832	0.0056	0.1400
D[x]GLEDDMPALADEEFEK	0	0	1922.809068	0.0056	0.0950
SPAIIFIDELDAIGTK[x]R	15	0	1858.019923	0.0056	0.0950
IDRDK[x]LVLK	4	0	1098.676036	0.0056	0.0500
AK[x]YASQKRP	1	0	1047.582476	0.0056	0.0500
NVVTEAGFIAIK[x]EDRDYVIQSDLMSAAR	11	0	3110.570500	0.0055	0.1550
K[x]EAGFIDDILIITPASKEK	0	0	2087.151320	0.0055	0.1050
CFCAHNSRIAGEHLSNGEK[x]PLLTPEKDFSK	18	0	3441.655629	0.0055	0.1650
ETLIFKCIDMFIHK[x]SAELYK	13	0	2485.274807	0.0055	0.1100
V[x]PTFANFHTPIFIAKREDGMK	0	0	2418.251708	0.0055	0.1150
VK[x]EDMVDQESTDNNGVQVESR	1	0	2378.065484	0.0055	0.1150
CEDGVILALEK[x]VVTSKLLKPR	10	0	2367.355831	0.0055	0.1150
GFDFEYYQRNLLLQEK[x]GFPTPK	15	0	2689.353916	0.0055	0.1200
IDLTRIVK[x]SAK	7	0	1242.765906	0.0055	0.0600
K[x]EVAEADIASK	0	0	1159.608411	0.0055	0.0600
ITAFLLADSKSQK[x]NVISLEISDTSLQPLSTFFAER	12	0	3869.046050	0.0054	0.1900
ILLDLVYAFIK[x]SNQATTSTDRQVK	10	0	2723.485647	0.0054	0.1300
LHSEK[x]VSLMDYLASSNISQLTGTK	4	0	2621.336941	0.0054	0.1300
VGIK[x]PPKGVLLYGPPGTGKTLLAR	3	0	2431.467763	0.0054	0.1300
EPPFAPIESAK[x]R	10	0	1340.708787	0.0054	0.0650
AAITGK[x]PDPWQTSLAFYYSGVGKEPSAGVDVFGLLMR	5	0	3927.986764	0.0054	0.2000
EDK[x]EGVVNTIAFAIRLTGDTNGALDK	2	0	2746.413605	0.0054	0.1400
GFICKVVDK[x]DGIR	8	0	1505.802358	0.0054	0.0700
LGLGIAYQLRLAEFVNMSK[x]AYHSQYLR	18	0	3140.659196	0.0054	0.1450
EFEIIK[x]GVLCQFRR	5	0	1793.960971	0.0054	0.0750
E[x]MIAAQGIDEEDRR	0	0	1631.757255	0.0054	0.0750
NKTDTK[x]TIEAITFK	5	0	1608.872208	0.0054	0.0750
K[x]PTSELAIGASLEK	0	0	1442.797987	0.0054	0.0750
GAIEKVDDLLTTQAEAK[x]GAGFLLFMLNALR	16	0	3204.721515	0.0053	0.1600
SQDISINGNSKK[x]EEPK	11	0	1772.890370	0.0053	0.0850
K[x]HLGHVTLETVTHNIPTPWVRQAGAQVVVDVGGR	0	0	3670.980652	0.0053	0.1800
M[x]MGINERKGFDFEYYQR	0	0	2182.992731	0.0053	0.0900
IMSLYSSRGTLK[x]VHTIR	11	0	1961.087952	0.0053	0.0900
IAGEHLSNGEK[x]PLLTPEK	10	0	1932.031547	0.0053	0.0950
SPPQISQWDYK[x]YPLVTHFR	10	0	2361.190494	0.0053	0.1000
VK[x]VIAATNRVDTLDPALLR	1	0	2064.205418	0.0053	0.1000
SPPQISQWDYK[x]YPLVTHFRFLK	10	0	2749.437917	0.0052	0.1150
SYYMLYK[x]AGVLQSLADDSATTR	6	0	2452.194311	0.0052	0.1150
IAEIYGSALRSNPVFAENDEK[x]GEK	20	0	2636.308086	0.0052	0.1250
IYDLGTSVLGPGSGHK[x]MGAYIADEVLNGLSK	15	0	3161.606550	0.0052	0.1600
QCVIANSCKTAINTGGGSVAVFNK[x]FAYVLYQER	23	0	3664.812846	0.0052	0.1700
VYISPKDFTPGADLDEIENSAGK[x]PVYIILVPDINVK	22	0	3929.071202	0.0050	0.1800
IAYASVVYIADKYK[x]NENLENIEDVQLR	13	0	3169.629394	0.0050	0.1350
DK[x]LVLKEVFLSFHNLVGR	1	0	2113.204692	0.0050	0.0900
YGLQGPTWLVHK[x]ENAINK	11	0	2067.090061	0.0050	0.0900
S[x]SIGTGYDLGLFFSPDGR	0	0	1887.900207	0.0050	0.0900
K[x]MAIDDDINWEELAR	0	0	1817.861714	0.0050	0.0750
Q[x]LMTEFVDQVDDVVK	0	0	1764.860319	0.0050	0.0750
HIEVGDSVLVK[x]IITK	10	0	1649.971524	0.0050	0.0750
NHASIDK[x]MK	6	0	1042.522913	0.0050	0.0450
SAVIK[x]TSTR	4	0	961.555594	0.0050	0.0450
AVIALHDLLDSLAASKAMEQQDIK[x]PTVQNGEVSANAEQKA	23	0	4203.147947	0.0050	0.2000
GAATIK[x]GAIWYGIDFTAARSPEVGYQDTPLNFNGPVVTR	5	0	4152.106685	0.0050	0.1950
YTISGGGLYTDADK[x]GLATMGMGYLGSTGKTYNLISSYIK	13	0	4066.990581	0.0050	0.1950
LHSEK[x]VSLMDYLASSNISQLTGTKSPPQISQWDYK	4	0	3950.972233	0.0050	0.1750
SCAAAGTECLISGWGNTK[x]SSGSSYPSLLQCLK	17	0	3389.568848	0.0050	0.1600
FFYILYFELYK[x]IAQDTLAR	10	0	2413.272097	0.0050	0.0950
SVALGGITK[x]EFVIYEQLIAAR	8	0	2277.273157	0.0050	0.1050
SVEISALASK[x]NRLHQLR	9	0	1921.085644	0.0050	0.0850
IMK[x]LCFDELK	2	0	1295.661702	0.0050	0.0500
CYAK[x]NEWR	3	0	1125.502511	0.0050	0.0400
K[x]DLVR	0	0	629.386026	0.0050	0.0250
IYDSWPQSPQKTQLADILSVLGMSYSNTSK[x]HESLK	29	0	3950.972233	0.0049	0.1700
TAGEDAVTLVK[x]GGVALQAAIVENVIYVNLTSK	10	0	3242.776049	0.0048	0.1550
HPELFESLGIPQPK[x]GILLYGPPGTGKTLLAR	13	0	3298.844009	0.0048	0.1500
TDNHLSSTLEK[x]LSFKSIADVADMLEANDK	10	0	3191.565471	0.0048	0.1400
AFNNAGITSVGVTGK[x]NCACVISQK	14	0	2495.225954	0.0048	0.1150
E[x]APADPTDEEAMSDEAAAQAITAR	0	0	2459.075713	0.0048	0.1150
ERAEAGLALSLIVK[x]ALSIEGDDK	13	0	2397.311385	0.0048	0.1100
CNK[x]FFYILYFELYKIAQDTLAR	2	0	2815.440615	0.0048	0.1050
DYCAFVQHLK[x]VNADTELVHLR	9	0	2527.264057	0.0048	0.1000
EGK[x]VTFFYTDYIGVYAPRK	2	0	2253.146903	0.0047	0.0900
VLSVEEIEAHLQSIAEK[x]D	16	0	2009.031604	0.0047	0.0850
TSNNTNRTNSTDEK[x]GTK	13	0	1866.866670	0.0047	0.0800
GTPGYGPLGVLPK[x]VGIR	12	0	1679.972193	0.0047	0.0800
IDLACVGHGLGQYYYGRFHQLK[x]PTRVLTLAMVK	21	0	3804.011813	0.0047	0.1550
SQLFAGAAPNNHLEEWLKMILELTNHLEELK[x]K	30	0	3715.939425	0.0047	0.1500
AVYDTAVVQEDPEK[x]WK	13	0	1876.920608	0.0047	0.0750
LSGVVEGIFQK[x]CYAK	10	0	1697.880996	0.0047	0.0700
LLFIEKAEIINSLNLNNDLTDK[x]LAQFEK	21	0	3245.754588	0.0046	0.1300
LISLYYDNSSYTDAINLINTLLSELK[x]R	25	0	3131.638897	0.0046	0.1250
ENEQKIK[x]TLSMEK	6	0	1576.812980	0.0046	0.0600
VYSEIPLSNATSLLYLENTK[x]ETEK	19	0	2741.400978	0.0046	0.1100
TQLADILSVLGMSYSNTSK[x]HESLK	18	0	2621.336941	0.0046	0.1100
MIQDEAQK[x]LHVASDLDALISAALR	7	0	2607.368908	0.0046	0.1100
K[x]IEIPLPNEVGR	0	0	1363.782281	0.0046	0.0550
QSMTSLVQHVMTYLPGIDDLK[x]TK	20	0	2604.329020	0.0046	0.1050
DFLDAVQK[x]VVK	7	0	1260.707726	0.0045	0.0500
FKELQPFIVQMAEQALDIEK[x]ISYGDSGLR	19	0	3324.706257	0.0045	0.1300
TMLELLNQLDGFEATK[x]NIK	15	0	2177.140100	0.0045	0.0850
Q[x]SRQETQYK	0	0	1166.567944	0.0044	0.0400
A[x]TTVKDTMNVDINAIKK	0	0	1860.997805	0.0044	0.0750
FLHDK[x]NSDYKETLIFK	4	0	1997.025735	0.0044	0.0700
M[x]MGINERK	0	0	977.478607	0.0044	0.0350
YMIPPSAPVMLELTDEQPIK[x]QVK	19	0	2626.374907	0.0043	0.1000
SRGVILQSDIEEAYARAVKPTDMEQFAFYK[x]	29	0	3461.728779	0.0043	0.1300
DLGQVLNK[x]YVQVEQR	7	0	1787.952910	0.0043	0.0650
M[x]SSKSSLELANNAVKSNDIEK	0	0	2264.131715	0.0043	0.0900
LAQFEK[x]EEYVSDPK	5	0	1681.819840	0.0043	0.0600
SFLELTEVWGK[x]PQK	10	0	1660.882380	0.0043	0.0600
TLFRK[x]EK	4	0	920.544305	0.0043	0.0300
M[x]GINERK	0	0	846.438129	0.0043	0.0300
FNCHAEALETIQDLEVVNPLDYLLK[x]WK	24	0	3257.642933	0.0043	0.1150
EIK[x]QIKVMDSLEPTGEIYGK	2	0	2277.192525	0.0043	0.0850
LGSTAIGVK[x]TKDAVVLGVEK	8	0	1984.156741	0.0043	0.0850
LAVFLTLEYDPCWK[x]NYPLILYLVEGNGQTAKR	13	0	3783.969662	0.0042	0.1350
ESGLISATASIGLLQLWNVDMGLSLLDK[x]YLYSSEENTK	27	0	4158.108047	0.0042	0.1600
LTGDTNGALDKLEEIGVADQYK[x]VSK	21	0	2663.365262	0.0042	0.1050
LQK[x]RGTGGVDTAAVGSVFDVSNADR	2	0	2519.272705	0.0042	0.1050
LILTENIKTK[x]LQDGSTDMQLTLMSIVHVPYK	9	0	3528.893391	0.0042	0.1300
AKHDYYDSSSSIYDYSIIHVELVIYAK[x]ASK	26	0	3464.713844	0.0042	0.1250
YRTFELAVGLTGDTTYYQLLLK[x]GGNMDSLK	21	0	3366.716821	0.0042	0.1250
FYDVERLTK[x]VGDNTIVGAGGDISDYQQIQR	8	0	3356.663540	0.0042	0.1250
SETMK[x]YYLPKGK	4	0	1443.743119	0.0042	0.0500
VMCK[x]NK	3	0	778.382925	0.0042	0.0250
LDK[x]APTESYADIGGLESQIQEIK	2	0	2504.264495	0.0041	0.0950
IFTIHTSKMNLGEDVNLEELIQCK[x]DDLSGAEIK	23	0	3759.869746	0.0041	0.1350
NEEGIIEFTK[x]TPNDTQKYSNDK	9	0	2570.213522	0.0041	0.0900
EMLHILQEVLVPGIK[x]EVPAVQVTAAFLYNYKR	14	0	3668.016219	0.0041	0.1300
MVTANIKNIK[x]AMDLGELETFQLLNTR	9	0	2962.561853	0.0040	0.1050
TESYYSNAVELNLLLISPTK[x]ENAETAICRSVMIMVK	19	0	4087.067778	0.0040	0.1450
YACKILGVVEGQFSRPAK[x]LNDPEDK	17	0	2833.443128	0.0040	0.1000
VFHPITKAVILSDTK[x]PVDKK	14	0	2235.298978	0.0040	0.0800
LDRK[x]IEIPLPNEVGR	3	0	1747.994380	0.0040	0.0600
NVVTEAGFIAIK[x]EDR	11	0	1660.878354	0.0040	0.0600
TK[x]LVK	1	0	587.400615	0.0040	0.0200
EALEKTEEK[x]TESYYSNAVELNLLLISPTK	8	0	3311.702277	0.0040	0.1150
AKIIDLRHAADAIMFVNCLGDNAAVLK[x]PNSFQNNVLK	26	0	4080.139911	0.0039	0.1450
EVQK[x]GPDSVALGVQYDDVRPEDR	3	0	2571.256387	0.0039	0.0900
ARLTQLLSQIK[x]EEQGDIK	10	0	2069.147964	0.0039	0.0700
LAEFDKAIEDAQELNGEHEILEAMK[x]NK	24	0	3084.507234	0.0039	0.1050
TSASIDFDSNFLNSMIK[x]KNEEK	16	0	2517.205601	0.0039	0.0850
SPAIIFIDELDAIGTK[x]RFDSEK	15	0	2464.284838	0.0039	0.0850
SSKVYISPKDFTPGADLDEIENSAGK[x]PVYIILVPDINVK	25	0	4231.230206	0.0038	0.1500
EPLK[x]EVVQFVGSR	3	0	1486.814306	0.0038	0.0500
LVYSTEEDRGGHSLGMQAEELIVTITYGLLDK[x]ELQR	31	0	4063.057017	0.0038	0.1350
LGVKPPKGCLMFGPPGTGK[x]TLLAR	18	0	2494.391501	0.0038	0.0900
LALTKPKGTPGYGPLGVLPK[x]VGIR	19	0	2431.467763	0.0038	0.0900
K[x]LIPIRGTEVEK	0	0	1381.829229	0.0038	0.0450
Q[x]YTVGQGYTKAAWFEK	0	0	1875.915465	0.0037	0.0600
K[x]DGIQDIMPSQAKELK	0	0	1799.945046	0.0037	0.0600
ITAFLLADSK[x]SQKNVISLEISDTSLQPLSTFFAER	9	0	3869.046050	0.0037	0.1300
SAPVSDCLSKYPLLSSSCGSQSLK[x]SGLWGPAICTNAVR	23	0	4052.975610	0.0037	0.1400
SGNLPDADNSKSDISK[x]SSM	15	0	1951.879206	0.0037	0.0700
LDIIEYILNADKETDLK[x]PYVLELAMTVVLDIEFR	16	0	3994.126269	0.0037	0.1250
HFYAHK[x]PGVLATSFLDQDLESECMLLIRCHSIR	5	0	3942.932966	0.0036	0.1200
SLEK[x]TLVPYLR	3	0	1317.765572	0.0036	0.0400
K[x]LEGTIDYQKL	0	0	1306.713204	0.0036	0.0400
FGDGIQIAQLALK[x]HRENK	12	0	2037.111857	0.0036	0.0650
TDLNHENLK[x]GGDDLDPNYVLSSRVR	8	0	2826.389513	0.0036	0.0900
PPKEDWEKYQK[x]PVDTEEENDK	10	0	2603.202624	0.0036	0.0750
INLIETLRTITDGK[x]IYVEVER	13	0	2474.374317	0.0036	0.0750
K[x]HLGHVTLETVTHNIPTPWVR	0	0	2434.323230	0.0036	0.0750
VPTFANFHTPIFIAK[x]REDGMK	14	0	2418.251708	0.0036	0.0750
AEAGLALSLIVK[x]ALSIEGDDK	11	0	2112.167695	0.0036	0.0750
KPTSELAIGASLEK[x]VCAITPDIGMVYSGMGPDFR	13	0	3609.787940	0.0035	0.1200
GTK[x]TSETNDRNSTNNTK	2	0	1866.866670	0.0035	0.0600
FSGEKK[x]SLPLQIEVANDCIK	5	0	2275.188107	0.0035	0.0700
S[x]SKSSLELANNAVKSNDIEK	0	0	2133.091236	0.0035	0.0700
VYATMQK[x]LQK	6	0	1208.658670	0.0035	0.0350
GGNMK[x]EVFRR	4	0	1192.613451	0.0035	0.0350
AK[x]HDYYDSSSSIYDYSIIHVELVIYAKASK	1	0	3464.713844	0.0035	0.1050
HQGVLEIEFMIDHNMK[x]DGTQRMLAIVVEASCGK	15	0	3755.825396	0.0035	0.1150
ELDIALHNVNTPSYVDSPVLK[x]IACAFFGAVLCR	20	0	3688.874383	0.0035	0.1150
NDDQLTYTYK[x]DEK	9	0	1631.731422	0.0035	0.0450
FHQLK[x]PTRVLTLAMVK	4	0	1881.102150	0.0034	0.0550
AIEDAQELNGEHEILEAMKNK[x]ADYYTNICDR	20	0	3652.677205	0.0034	0.1050
TNTNNSILFAALSK[x]SLVRFAYNIYLDQDQNR	13	0	3588.832324	0.0034	0.1050
MTEVLK[x]TNVLQSNENIVQYYTQKIQDAELAILQK	5	0	3965.081777	0.0034	0.1150
EQKPEVDYSEK[x]FAELQKSLNNLNTIDIDANLEK	10	0	3834.916162	0.0033	0.1100
FPLGNVWGLPMTNASHLGYQHLCTGKK[x]EFEIIK	26	0	3784.922000	0.0033	0.1100
TNAIVMK[x]DIRSMDNLQGTLLLTFQEDR	6	0	3121.589852	0.0033	0.0900
QIEELFEAIVLPMQQADK[x]FRK	17	0	2532.340909	0.0033	0.0700
FVIHQEENK[x]RSVGIK	8	0	1782.973979	0.0033	0.0500
EAVELPLTHPELYEEMGIKPPK[x]GVILYGAPGTGKTLLAK	21	0	4159.264090	0.0033	0.1300
LLRLLLSSFLTETEPDYFSVGK[x]CVVHLNDASVAAK	21	0	3892.044274	0.0033	0.1150
EEQGDIKSAQEILCNEPVETYGSFDLK[x]EK	26	0	3355.576425	0.0033	0.0950
IDVEESIAGYQLARSK[x]R	15	0	1934.022044	0.0032	0.0550
K[x]HLDAEVQKCIDNNISSMLACMLDSVAF	0	0	3208.502357	0.0032	0.0900
VDTILLFMPMDESLK[x]VFQALTTIRR	14	0	2936.586614	0.0032	0.0800
FDVIVAK[x]GKVAVFDSQTQPPVLWFR	6	0	2846.548187	0.0032	0.0800
LTQLLSQIK[x]EEQGDIKSAQEILCNEPVETYGSFDLK	8	0	4123.066910	0.0032	0.1150
YAEVLIETAK[x]IVCPDQSIGDEDGQGIQLFLYYK	9	0	3774.870069	0.0032	0.1050
K[x]ELFDCLKIMR	0	0	1451.762804	0.0032	0.0350
EPPVYTPPK[x]DK	8	0	1269.660444	0.0032	0.0350
FNSNAIAAVATK[x]MVTLKDVGPPQPGPGIYR	11	0	3111.653775	0.0032	0.0950
SGNLPDADNSK[x]SDISKSSM	10	0	1951.879206	0.0032	0.0600
LILVDDEK[x]TSWIYKNK	7	0	1964.061785	0.0031	0.0500
TTEEK[x]EATPMEMDEEK	4	0	1896.796787	0.0031	0.0500
WSTAETLTNNK[x]IDRDK	10	0	1890.943464	0.0031	0.0500
KPPVQPLAYK[x]SATPFR	9	0	1799.009303	0.0031	0.0500
KANWCDK[x]R	6	0	1076.518495	0.0031	0.0250
M[x]SRSYDSR	0	0	1000.439581	0.0031	0.0250
QDRGK[x]LVR	4	0	970.567161	0.0031	0.0250
DVEFLHSDK[x]IDTIVKEIQDEK	8	0	2500.269581	0.0031	0.0650
ILYVNNAK[x]SQEEAIENIKCTR	7	0	2492.269200	0.0031	0.0650
LNADVLGQLIKK[x]YYSFDNSLK	11	0	2428.300096	0.0031	0.0650
ILSNITYSYKGYGLSMGTMLAGTGK[x]GGTALYYIDSDGTR	24	0	4094.996728	0.0031	0.1200
NGYPMPCDVLAK[x]R	11	0	1519.727481	0.0031	0.0400
LQK[x]DLGQVLNKYVQVEQR	2	0	2157.190495	0.0031	0.0550
SIMLYLMVQSVNSELKLLSSAK[x]K	21	0	2581.422189	0.0030	0.0700
SIMLYLMVQSVNSELK[x]LLSSAKK	15	0	2581.422189	0.0030	0.0700
SYATGPYARELAAIK[x]EDTEAVLK	14	0	2495.290650	0.0030	0.0700
NEIATCAEKVYSEIPLSNATSLLYLENTK[x]ETEK	28	0	3757.860623	0.0030	0.1000
SSHIITK[x]ELK	6	0	1154.665864	0.0030	0.0300
EAVELPLTHPELYEEMGIKPPKGVILYGAPGTGK[x]TLLAK	33	0	4159.264090	0.0029	0.1150
YIPNPVLVIIDVK[x]PKSVGLPTNAYFAIDEIEDDGSK	12	0	3929.071202	0.0029	0.1050
FLLDDFDQQEHIQKSETMK[x]YYLPK	18	0	3015.468672	0.0029	0.0700
LGVKPPK[x]GCLMFGPPGTGKTLLAR	6	0	2494.391501	0.0029	0.0700
LALTKPK[x]GTPGYGPLGVLPKVGIR	6	0	2431.467763	0.0029	0.0700
EAEAAK[x]DEQIEK	5	0	1359.651724	0.0029	0.0350
TKDAVVLGVEK[x]R	10	0	1313.766632	0.0029	0.0350
NYIQFNLYDQADRLVSK[x]TSFLTNASNNLAIR	16	0	3588.832324	0.0029	0.0900
ACAAQSNATFLK[x]LAAPQLVQMFIGDGAKLVR	11	0	3288.747347	0.0029	0.0900
QAAKASVVETVTLTK[x]VTQK	14	0	2001.146903	0.0029	0.0550
LYQVEYALEAINHAGVALGIVAKDGIVLAAEK[x]K	31	0	3465.923373	0.0029	0.0950
SAVIK[x]TSTRQTIFLPLIGLVEPEELHPGDLIGVNK	4	0	3784.113676	0.0029	0.1000
EPPFAPIESAK[x]RIDRPGRPLDIDLAILR	10	0	3154.761346	0.0029	0.0800
LYFYYILFFEK[x]CNR	10	0	1974.970140	0.0029	0.0400
LFAYPPK[x]SVQPTAK	6	0	1545.855441	0.0029	0.0400
WAIK[x]EKR	3	0	929.544639	0.0029	0.0200
GEVSSLFPSLISDANLMTTDQDTTGIK[x]KFR	26	0	3270.644052	0.0028	0.0850
VYQTEPAGIYNAWK[x]ATAIGRASK	13	0	2494.296739	0.0028	0.0650
ENAINKK[x]ALNEFVMMFSMFSHENWNDK	6	0	3273.504411	0.0028	0.0750
LDPPILPENGDLEKDEPEETDVNK[x]YQK	23	0	3124.508674	0.0028	0.0750
QLMTEFVDQVDDVVKYEIDK[x]TLAGVTR	19	0	3111.579669	0.0028	0.0750
FFPYYVYTTVAGIDK[x]EGK	14	0	2097.045801	0.0028	0.0500
M[x]ATTVKDTMNVDINAIKK	0	0	1992.038284	0.0028	0.0500
TNTNNSILFAALSK[x]SLVR	13	0	1948.074078	0.0028	0.0500
SLPLQIEVANDCIK[x]WAIKEK	13	0	2354.266687	0.0027	0.0550
LGSTAIGVKTK[x]DAVVLGVEK	10	0	1984.156741	0.0027	0.0550
LALTK[x]PKGTPGYGPLGVLPKVGIR	4	0	2431.467763	0.0027	0.0650
K[x]ILFENPDEATKR	0	0	1559.830681	0.0027	0.0350
LK[x]AYQGIYLMSIR	1	0	1554.859144	0.0027	0.0350
TITDGK[x]IYVEVER	5	0	1521.803799	0.0027	0.0350
LDPAGFYIGYK[x]ATSAGPKQTETINWLEK	10	0	3097.575909	0.0027	0.0750
NEDDIEDIAALWMK[x]R	13	0	1817.861714	0.0027	0.0400
MSFLELTEVWGK[x]PQK	11	0	1791.922859	0.0027	0.0400
EPMALIQLVPLFLNQRIK[x]VLAQLGMQSLSPLK	17	0	3588.066144	0.0027	0.0850
LAQFEKEEYVSDPK[x]EQM	13	0	2069.961478	0.0026	0.0450
QK[x]TATQPIVAQEMETDNQTALLVANVR	1	0	2968.528639	0.0026	0.0700
GTIYFLLCDRYEAFEK[x]ADSCILDLTGAFR	15	0	3443.652839	0.0026	0.0750
WDLSRDSLTVGAFFVYGSSSLYGDGGK[x]LR	26	0	3152.556569	0.0026	0.0750
MNLGEDVNLEELIQCKDDLSGAEIK[x]AIVSEAGLLALR	24	0	4026.065135	0.0026	0.0950
VHVTQEDFELAVAK[x]VLNK	13	0	2039.105042	0.0025	0.0450
TMVEVIPYFAEDLLVLK[x]TDELKDANIIYDLEILR	16	0	3994.126269	0.0025	0.0850
QIKVMDSLEPTGEIYGKVLVDMESMLVPK[x]PLINK	28	0	3814.033242	0.0025	0.0850
TLLARAVAASLGVNFLK[x]VVSSAIVDK	16	0	2641.552939	0.0025	0.0650
TSASIDFDSNFLNSMIKK[x]NEEK	17	0	2517.205601	0.0025	0.0550
NEADPAMAILSEYLETGSVK[x]LR	19	0	2406.209961	0.0025	0.0550
LDDMSLIK[x]EDCEAATDPLLK	7	0	2276.091491	0.0025	0.0500
DRIDK[x]NTWNSTLETAK	4	0	1890.943464	0.0025	0.0400
VVLK[x]NKGTMK	3	0	1116.668841	0.0025	0.0250
ERK[x]PRR	2	0	840.504172	0.0025	0.0150
ILSNITYSYK[x]GYGLSMGTMLAGTGKGGTALYYIDSDGTR	9	0	4094.996728	0.0024	0.0950
LNYKPEEEYPDLSKHNNHMAK[x]VLTLELYK	20	0	3515.775726	0.0024	0.0700
ESQDYLNLVQALAETNVK[x]DEK	17	0	2406.191334	0.0024	0.0500
AIEDAQELNGEHEILEAMK[x]NK	18	0	2381.153176	0.0024	0.0500
QYTVGQGYTKAAWFEK[x]GSQVSEFIDTESFAPTITVQSK	15	0	4228.063877	0.0024	0.0900
IGFQDGFFPAYCNLAGSIAGSK[x]IYDLGTSVLGPGSGHK	21	0	3900.914329	0.0024	0.0900
LAEGESEEVK[x]AYMDPHR	9	0	1959.899550	0.0024	0.0400
YK[x]LHSEKVSLMDYLASSNISQLTGTK	1	0	2912.495219	0.0023	0.0600
NEEKK[x]LMELFISK	4	0	1607.859201	0.0023	0.0300
QEMKK[x]DSESTEEK	4	0	1567.703492	0.0023	0.0300
NVPKLQNVSNFQK[x]IAMVDNHVCLAFAGLNADAR	12	0	3653.855713	0.0023	0.0750
EQK[x]PEVDYSEK	2	0	1350.630263	0.0023	0.0250
EAVLKLK[x]LELK	6	0	1282.822356	0.0023	0.0250
IITHPNFNGNTLDNDIMLIK[x]LSSPATLNSRVATVSLPR	19	0	4132.210095	0.0022	0.0850
MKSDINAHK[x]SQLFAGAAPNNHLEEWLK	8	0	3048.523830	0.0022	0.0600
VPFTAAITITGVKTSTGGPK[x]LQLNLER	19	0	2811.585689	0.0022	0.0600
TTMTNGFLAHK[x]LCIHKNK	10	0	2113.092380	0.0022	0.0400
QEALSSK[x]TLFTRPIPVRR	6	0	2098.201001	0.0022	0.0400
TSTSSMTAVPKPLK[x]FLRPHYFTLVK	13	0	2848.567205	0.0022	0.0550
ALSIEGDDK[x]VNENIGDELLLEQCMK	8	0	2832.351989	0.0022	0.0550
LAAEDHK[x]FVIHQEENK	6	0	1906.953636	0.0022	0.0350
VLK[x]LTLEAMDLEIVEK	2	0	1843.037546	0.0022	0.0350
LGAPFHYDVSFIGWRQTGQYYGGLK[x]LCVDR	24	0	3502.724304	0.0022	0.0650
IIDLRHAADAIMFVNCLGDNAAVLK[x]PNSFQNNVLK	24	0	3881.007845	0.0021	0.0750
CEDGVILALEKVVTSK[x]LLKPR	15	0	2367.355831	0.0021	0.0450
YEYQK[x]LKESQLVDK	4	0	1769.919882	0.0021	0.0300
LQK[x]YQATVMRGAFK	2	0	1639.886752	0.0021	0.0300
CIK[x]RLVK	2	0	915.568742	0.0021	0.0150
LMTEFVDQVDDVVKYEIDK[x]TLAGVTR	18	0	2983.521097	0.0021	0.0550
GGTALYYIDSDGTRLK[x]GDLFSVGSGSTFAYGVLDSGYR	15	0	3964.911745	0.0021	0.0800
LISLYYDNSSYTDAINLINTLLSELK[x]RMDDK	25	0	3620.828208	0.0021	0.0650
FSFISNVRPKLFAYPPK[x]SVQPTAK	16	0	2721.500514	0.0021	0.0500
IK[x]LISGKLDEAR	1	0	1341.797930	0.0021	0.0250
QK[x]TATQPIVAQEMETDNQTALLVANVRVK	1	0	3195.692003	0.0021	0.0600
LAEFVNMSK[x]AYHSQYLR	8	0	2056.019935	0.0021	0.0350
K[x]LEFPLPNEEARVGILR	0	0	1980.115548	0.0021	0.0350
AK[x]TMTERLCPHTTSASM	1	0	1920.885494	0.0021	0.0350
EEQGDIK[x]SAQEILCNEPVETYGSFDLK	6	0	3098.438882	0.0020	0.0550
ISQAVRIGDLCAFTDALSK[x]YEAEFR	18	0	2859.422393	0.0020	0.0500
EVIELPLK[x]NPELFLR	7	0	1809.039932	0.0020	0.0300
MPIDFK[x]GFICKVVDK	5	0	1795.936398	0.0020	0.0300
NLQVAK[x]SLDK	5	0	1114.634566	0.0020	0.0200
DGIVLAAEK[x]K	8	0	1042.602207	0.0020	0.0200
DLVK[x]K	3	0	601.379880	0.0020	0.0100
AMSIVGLLLDDTDPMINVMK[x]LDK	19	0	2531.304781	0.0020	0.0450
IDVLFSK[x]IRLAYVYADMR	6	0	2172.176427	0.0019	0.0350
ALERQLEMLDLQEGFIK[x]EDCK	16	0	2564.261336	0.0019	0.0400
IAIVVNQNWYCANTK[x]YVTGPK	14	0	2438.241535	0.0019	0.0400
K[x]LIRIDDHIGIAIAGLAPDAR	0	0	2227.279973	0.0019	0.0400
EALEK[x]TEEKTESYYSNAVELNLLLISPTK	4	0	3311.702277	0.0019	0.0550
YYK[x]DGIYDLLHACVDR	2	0	1999.946105	0.0019	0.0300
LVLK[x]EVFLSFHNLVGR	3	0	1870.082797	0.0019	0.0300
KSLK[x]DECK	3	0	1006.511679	0.0019	0.0150
EAEAARK[x]K	6	0	901.498083	0.0019	0.0150
DPYVEWVISLEQNVMEGAFDK[x]VASMIR	20	0	3125.520049	0.0019	0.0500
MAIVSK[x]VNIVPQMLEFADWGESDEYVR	5	0	3125.520049	0.0019	0.0500
VFAMGDK[x]TYLGLTGLATDVQTLYELFR	6	0	3021.552004	0.0019	0.0500
QMVEERVLK[x]LTLEAMDLEIVEK	8	0	2615.391282	0.0018	0.0400
D[x]VPTFANFHTPIFIAKREDGMK	0	0	2533.278647	0.0018	0.0400
LK[x]KTLEVLYLK	1	0	1346.853655	0.0018	0.0200
K[x]IIEEEGFTNR	0	0	1334.682966	0.0018	0.0200
AIDLYK[x]EVLNK	5	0	1304.733939	0.0018	0.0200
SVQPTAK[x]TVQK	6	0	1185.671676	0.0018	0.0200
TSWIYK[x]NKESGLISATASIGLLQLWNVDMGLSLLDK	5	0	3964.101786	0.0018	0.0650
GVQLCDETFERATLTGMK[x]IDVLFSK	17	0	2857.435264	0.0018	0.0450
L[x]EAPADPTDEEAMSDEAAAQAITAR	0	0	2572.159771	0.0018	0.0450
SNDIEK[x]AIDLYKEVLNK	5	0	1991.057425	0.0018	0.0300
YTVGQGYTK[x]AAWFEKGSQVSEFIDTESFAPTITVQSK	8	0	4100.005306	0.0018	0.0650
QGSATVGLVSK[x]THAVLVALK	10	0	1978.157410	0.0018	0.0350
ELAALVVSK[x]VYYYLGEYDEALLFALSSGPKFLHDK	8	0	3948.059912	0.0017	0.0600
AQSGPDASAK[x]LPTVIPTTRCR	9	0	2225.158538	0.0017	0.0350
ENLLSTLIYTLNLSYDNASYSDLIIK[x]AQETLRTLFR	25	0	4191.210140	0.0017	0.0600
YQATVMRGAFK[x]V	10	0	1369.717575	0.0017	0.0200
EDVQSLK[x]LK	6	0	1058.597121	0.0017	0.0150
SSEETEDK[x]K	7	0	1051.466899	0.0017	0.0150
TNVLQSNENIVQYYTQK[x]IQDAELAILQK	16	0	3263.703615	0.0016	0.0450
FAELQK[x]SLNNLNTIDIDANLEK	5	0	2502.296462	0.0016	0.0350
MPGTLLPGPGK[x]GYIGDPIK	10	0	1910.033463	0.0016	0.0300
IKILFSDVK[x]AMTTGLR	8	0	1792.027986	0.0016	0.0250
YELYSNQYYHGAGEPSLIGDK[x]LIEKLELR	20	0	3397.719264	0.0016	0.0450
QEMK[x]KDSESTEEK	3	0	1567.703492	0.0015	0.0200
FKLNYK[x]PEEEYPDLSKHNNHMAK	5	0	2831.369969	0.0015	0.0350
KGINIDQSSNSK[x]DPEEEAEMMTK	11	0	2580.168225	0.0015	0.0350
WKTLSK[x]ESAR	5	0	1204.656362	0.0015	0.0150
K[x]VEFGLPDLEGRAHILR	0	0	1949.084584	0.0015	0.0250
HGQLK[x]QSMTSLVQHVMTYLPGIDDLKTK	4	0	3167.646972	0.0014	0.0400
DMQVDSVNQEENVDSGETK[x]QNTVTEVPR	18	0	3147.426081	0.0014	0.0400
NASVWFLDHNFMESMNEMFK[x]K	19	0	2604.159856	0.0014	0.0300
VSK[x]QGEIDYEALVK	2	0	1577.830012	0.0014	0.0200
AQEEVK[x]R	5	0	858.455887	0.0014	0.0100
ASVVETVTLTK[x]VTQKKPPVQPLAYK	10	0	2724.578817	0.0014	0.0350
VRSEDYLPSK[x]YLDIDISK	9	0	2140.105099	0.0014	0.0250
LMSKVAEK[x]AQINTQEYGR	7	0	2065.062523	0.0014	0.0250
N[x]SIVSKYTQSTNNDDPKK	0	0	2037.996615	0.0014	0.0250
LENVK[x]IYADLK	4	0	1304.733939	0.0014	0.0150
YGEK[x]ESLAAVLVREDHYEMFPISEVK	3	0	3038.505782	0.0013	0.0350
E[x]EMIAAQGIDEEDRR	0	0	1760.799843	0.0013	0.0200
VVGQLLEKLK[x]PLIEK	9	0	1706.070505	0.0013	0.0200
IK[x]VLAQLGMQSLSPLKQGMNILR	1	0	2537.454825	0.0013	0.0300
EK[x]GPHAPAAGLQIYSVGNFSLGNQFNHTVDNR	1	0	3437.686339	0.0012	0.0400
PFGNTHNKFK[x]LNYKPEEEYPDLSK	9	0	2894.423777	0.0012	0.0300
LVNFTAK[x]TLDLLGIFR	6	0	1820.055916	0.0012	0.0200
GTTAVLK[x]EDIYK	6	0	1336.723767	0.0012	0.0150
INVK[x]FFEK	3	0	1023.575269	0.0012	0.0100
VYISPKDFTPGADLDEIENSAGK[x]PVYIILVPDINVKK	22	0	4057.166157	0.0012	0.0450
ASVVETVTLTKVTQKK[x]PPVQPLAYK	15	0	2724.578817	0.0012	0.0300
LNDPEDK[x]YEALSKHIIMFDCK	6	0	2565.224226	0.0012	0.0250
IYVTGGVSDFCPIAGMDMPKLGISATALSPEEK[x]K	32	0	3581.781793	0.0012	0.0400
L[x]EAPADPTDEEAMSDEAAAQAITARASRPGAAAK	0	0	3381.610515	0.0012	0.0400
QTETINWLEK[x]RFK	9	0	1691.899424	0.0012	0.0150
GILGIDAALGGQATK[x]LAAEDHKFVIHQEENK	14	0	3272.715182	0.0011	0.0350
IIDHIDYVESLIHSSYYSVSADYYK[x]AK	24	0	3178.549753	0.0011	0.0300
YTGLLRVSAMMSCACQK[x]R	16	0	2131.015784	0.0011	0.0200
EAEAAK[x]DEQIEKIDTVIK	5	0	2029.057817	0.0011	0.0200
TK[x]LQDGSTDMQLTLMSIVHVPYK	1	0	2604.329020	0.0011	0.0250
GVAIDLLEECK[x]NTACSGIIAEVK	10	0	2489.250437	0.0011	0.0250
LGSTLKSIMLYLMVQSVNSELK[x]LLSSAK	21	0	3052.691464	0.0011	0.0300
ETLIFK[x]CIDMFIHK	5	0	1793.920748	0.0011	0.0150
VMGSGCDAAGTIIKVFHPITKAVILSDTK[x]PVDK	28	0	3467.851862	0.0011	0.0350
HIIMFDCKILEFTK[x]YSNDK	13	0	2401.180912	0.0011	0.0200
TIEAITFK[x]TDNHLSSTLEK	7	0	2147.110911	0.0011	0.0200
DIGEPDSEAVFTISQSPFEKPQK[x]VEESGWFLLTM	22	0	3840.844249	0.0010	0.0350
YVYRDYCAFVQHLK[x]VNADTELVHLR	13	0	3108.560213	0.0010	0.0250
HAADAIMFVNCLGDNAAVLK[x]PNSFQNNVLK	19	0	3270.627631	0.0010	0.0300
NRLK[x]AYQGIYLMSIR	3	0	1825.003168	0.0010	0.0150
SIAEK[x]MNGASGAELK	4	0	1504.755469	0.0010	0.0150
MEILK[x]IHLEK	4	0	1252.721266	0.0010	0.0100
K[x]GYQTIELDK	0	0	1193.629146	0.0010	0.0100
IVCPDQSIGDEDGQGIQLFLYYK[x]MLSQLDIK	22	0	3585.773339	0.0010	0.0300
ALDTLFSAIRDHDLAPLYK[x]YLSENPK	18	0	2989.554782	0.0010	0.0250
MLAIVVEASCGK[x]DLNEAMTSGYRNEDDIEDIAALWMK	11	0	4157.941593	0.0009	0.0350
KYIPNPVLVIIDVK[x]PKSVGLPTNAYFAIDEIEDDGSK	13	0	4057.166158	0.0009	0.0350
M[x]SGYDRALSVFSPDGR	0	0	1756.820186	0.0009	0.0150
QGDTK[x]INHEHFMDGILEVQMRK	4	0	2625.279050	0.0009	0.0200
D[x]DGLEDDMPALADEEFEKMDRR	0	0	2596.105628	0.0009	0.0200
LMVEMEKK[x]LEK	7	0	1376.740675	0.0009	0.0100
DQPK[x]KVGQYIR	3	0	1330.735668	0.0009	0.0100
LRHTVIK[x]TGLR	6	0	1292.804020	0.0009	0.0100
IYADLKINEDSK[x]LAVNENLASSK	11	0	2534.322674	0.0009	0.0200
DK[x]PKYEPPVPTR	1	0	1425.761546	0.0008	0.0100
DTMNVDINAIK[x]K	10	0	1360.701983	0.0008	0.0100
NK[x]MVCK	1	0	778.382925	0.0008	0.0050
ESQDYLNLVQALAETNVK[x]DEKSGVK	17	0	2777.408184	0.0008	0.0200
M[x]SSIGTGYDLGLFFSPDGR	0	0	2018.940686	0.0008	0.0150
EAVELPLTHPELYEEMGIK[x]PPKGVILYGAPGTGKTLLAK	18	0	4159.264090	0.0008	0.0300
QILDCIVNLSEPAKK[x]SGFEK	14	0	2275.188107	0.0008	0.0150
NLNQIVNELDEEKYK[x]DAYVYSIVAIAR	14	0	3169.629394	0.0007	0.0200
D[x]GLEDDMPALADEEFEKMDRR	0	0	2481.078690	0.0007	0.0150
LGVQSISLTNNFPK[x]VFAMGDK	13	0	2265.182631	0.0007	0.0150
QGSATVGLVSKTHAVLVALK[x]R	19	0	2134.258512	0.0007	0.0150
SPEVGYQDTPLNFNGPVVTRGQYSTVGK[x]VAVGQQYR	27	0	3910.960031	0.0007	0.0250
DILLDMSRAVNIAFTQDQLLK[x]R	20	0	2559.384166	0.0007	0.0150
LEETDVAK[x]AAILERPYASTGAYKLDPPILPENGDLEK	7	0	4026.083552	0.0007	0.0250
K[x]ACIIFFDEIDAIGGARFDDGAGGDNEVQR	0	0	3255.525338	0.0007	0.0200
DTALEKYK[x]SYLLQHR	7	0	1863.984208	0.0007	0.0100
QYTVGQGYTK[x]AAWFEKGSQVSEFIDTESFAPTITVQSK	9	0	4228.063877	0.0007	0.0250
LGVK[x]PPKGCLMFGPPGTGKTLLAR	3	0	2494.391501	0.0006	0.0150
ALTCK[x]MPGTLLPGPGKGYIGDPIK	4	0	2483.327901	0.0006	0.0150
FK[x]LNYKPEEEYPDLSK	1	0	1998.993768	0.0006	0.0100
VPTFANFHTPIFIAK[x]R	14	0	1858.025287	0.0006	0.0100
NLNAPK[x]FSFISNVRPK	5	0	1831.010363	0.0006	0.0100
KDGIQDIMPSQAK[x]ELK	12	0	1799.945046	0.0006	0.0100
YDKK[x]DLVR	3	0	1035.571243	0.0006	0.0050
MEQK[x]PEVDYSEKFAELQKSLNNLNTIDIDANLEK	3	0	3965.956640	0.0006	0.0200
SSLALIMADSNSVPLHIDPERSVQPLASAK[x]ELLR	29	0	3656.955801	0.0006	0.0200
YQHGIVVCVDSRASAGPLIASQTVK[x]K	24	0	2783.475095	0.0006	0.0150
K[x]YTGLLRVSAMMSCACQK	0	0	2103.009638	0.0006	0.0100
NTWNSTLETAKAK[x]YASQK	12	0	2040.027522	0.0006	0.0100
ATSAGPK[x]QTETINWLEKR	6	0	2029.059155	0.0006	0.0100
DMLEPGCSVLLHHKAMSIVGLLLDDTDPMINVMK[x]LDK	33	0	4148.085021	0.0005	0.0200
SLGSGMDQEKVLNK[x]EHLEADFVTQVAVR	13	0	3099.565749	0.0005	0.0150
L[x]MTEFVDQVDDVVKYEIDK	0	0	2285.113610	0.0005	0.0100
NK[x]LDPYWNQLIVAGVDGENKEPYVAFADLR	1	0	3433.730496	0.0005	0.0150
NK[x]ESGLISATASIGLLQLWNVDMGLSLLDK	1	0	3185.700445	0.0005	0.0150
LPSEYDSRVK[x]AMEVDEKPTER	9	0	2478.205935	0.0005	0.0100
ELNNDLDPTLRYAGMFATALAYCGTSNSK[x]IVR	28	0	3560.739019	0.0005	0.0150
LMVEMEK[x]KLEK	6	0	1376.740675	0.0005	0.0050
VALCANHADSVVK[x]FDLLFVLSSEYTTSPLEGRLLR	12	0	3920.050421	0.0004	0.0150
KVAEQNENPTVGSAQK[x]MIQDEAQK	15	0	2642.296866	0.0004	0.0100
NK[x]ADYYTNICDR	1	0	1531.672470	0.0004	0.0050
KIDK[x]EDMGSNDK	3	0	1378.639778	0.0004	0.0050
ILGVVEGQFSRPAKLNDPEDK[x]YEALSK	20	0	3002.571157	0.0004	0.0100
STELFKNEEEPTK[x]K	12	0	1678.841301	0.0004	0.0050
WSTAETLTNNK[x]IDR	10	0	1647.821570	0.0004	0.0050
YLHQSLK[x]YKEDTALR	6	0	1863.984208	0.0003	0.0050
ELAAIKEDTEAVLK[x]R	13	0	1684.935865	0.0003	0.0050
AVYMGLK[x]AFESCSNDEALRNLNQIVNELDEEK	6	0	3698.755451	0.0003	0.0100
EMLHILQEVLVPGIKEVPAVQVTAAFLYNYK[x]R	30	0	3668.016219	0.0003	0.0100
VATEK[x]DFLDAVQKVVK	4	0	1788.998462	0.0003	0.0050
SRK[x]PYQVNILLAGYETNLGKPELFWLDYLATCVR	2	0	4027.102789	0.0003	0.0100
K[x]ACIIFFDEIDAIGGAR	0	0	1894.961028	0.0003	0.0050
LLMK[x]VALCANHADSVVK	3	0	1868.001115	0.0003	0.0050
ENRHK[x]FQDILLGAGQAIK	4	0	2037.111857	0.0003	0.0050
LINPSTLMMGQEPRQTTSNLGHINK[x]PSIQALIHGLGR	24	0	4022.130409	0.0003	0.0100
GIESEAYESVLDLAK[x]ICDVR	14	0	2266.115004	0.0002	0.0050
YMLLSQIMLNSVSEVK[x]SLLTGK	15	0	2453.327233	0.0002	0.0050
NIK[x]VIMATNRIDILDPALLRPGR	2	0	2588.494714	0.0002	0.0050
DDLSGAEIK[x]AIVSEAGLLALRER	8	0	2425.317532	0.0002	0.0050
K[x]SQNVQEQLNEWGSNITELLGKLEK	0	0	2884.492911	0.0002	0.0050
ASVVETVTLTKVTQK[x]KPPVQPLAYK	14	0	2724.578817	0.0002	0.0050
QTTSNLGHINK[x]PSIQALIHGLGRHYYSLR	10	0	3273.748153	0.0002	0.0050
LMELFISKSNSDDPASFTSINNYK[x]YHDDLPALR	23	0	3800.835415	0.0002	0.0050
# precursors: 1
Precursor: 4818.4340	5	0.9979	0
S[x]RQETQYKIDELVSNNEK(0)	DEQIEK[x]IDTVIKLVDHSFDEK(5)	1.5500	4818.4085	138.0681
YEIDK[x]TLAGVTRDYYTK(4)	LGSSEVEQVQLVVDGVK[x]LMVEMEK(16)	1.5400	4818.4597	138.0681
SRQETQYK[x]IDELVSNNEK(7)	DEQIEK[x]IDTVIKLVDHSFDEK(5)	1.5100	4818.4085	138.0681
EKSPAIIFIDELDAIGTK[x]R(17)	LNDPEDKYEALSK[x]HIIMFDCK(12)	1.4250	4818.4498	138.0681
S[x]RQETQYKIDELVSNNEK(0)	DEQIEKIDTVIK[x]LVDHSFDEK(11)	1.3900	4818.4085	138.0681
GDSGEMSLQKLFK[x](12)	DFTPGADLDEIENSAGK[x]PVYIILVPDINVK(16)	1.3800	4818.4563	138.0681
SRQETQYK[x]IDELVSNNEK(7)	DEQIEKIDTVIK[x]LVDHSFDEK(11)	1.3500	4818.4085	138.0681
GDSGEMSLQK[x]LFK(9)	DFTPGADLDEIENSAGK[x]PVYIILVPDINVK(16)	1.3250	4818.4563	138.0681
S[x]RQETQYKIDELVSNNEK(0)	DVEFLHSDKIDTIVK[x]EIQDEK(14)	1.1400	4818.4085	138.0681
DISSK[x]SPSGNDALNDKK(4)	TAAVNIK[x]VRDMESDFQDLLGSLLNTR(6)	1.1000	4818.4343	138.0681
SRQETQYK[x]IDELVSNNEK(7)	DVEFLHSDKIDTIVK[x]EIQDEK(14)	1.1000	4818.4085	138.0681
YTYDRGTTAVLK[x]EDIYK(11)	LGSSEVEQVQLVVDGVK[x]LMVEMEK(16)	1.0300	4818.4597	138.0681
G[x]GLGYPEDAIGK(0)	ELQPFIVQMAEQALDIEK[x]ISYGDSGLRTEPK(17)	0.9750	4818.4311	138.0681
KSGNLPDADNSK[x]SDISK(11)	TAAVNIK[x]VRDMESDFQDLLGSLLNTR(6)	0.9600	4818.4343	138.0681
G[x]LGYPEDAIGKTKLVK(0)	TLPPELK[x]GEALGNSEHIRCCHNSFAR(6)	0.9450	4818.4583	138.0681
HNNHMAK[x]VLTLELYK(6)	HESLK[x]YRLQGVTTDPSLWGHEYVR(4)	0.9300	4818.4702	138.0681
SNPVFAENDEKGEK[x]R(13)	LVNFTAK[x]TLDLLGIFRGEDNTMIQPR(6)	0.9050	4818.4648	138.0681
C[x]SPSATLTHRTMTEK(0)	LVNFTAK[x]TLDLLGIFRGEDNTMIQPR(6)	0.8250	4818.4504	138.0681
GQYSTVGK[x]VAVGQQYR(7)	TQLADILSVLGMSYSNTSKHESLK[x]YR(23)	0.8150	4818.4648	138.0681
DISSK[x]SPSGNDALNDKK(4)	TMLELLNQLDGFSSDDRVK[x]VIAATNR(18)	0.8100	4818.4343	138.0681
