# Supplementary material for: ECL: an exhaustive search tool for the identification of cross-linked peptides using whole database
Source: BMC Bioinformatics. 2016 May 20;17:217. doi: 10.1186/s12859-016-1073-y (PMC4874008; doi:10.1186/s12859-016-1073-y)
Supplement: Additional file 5 — Kojak’s pre-selection list of PSMs only identified by ECL. (ZIP 5147 kb) [file 12859_2016_1073_MOESM5_ESM.zip › Kojak's pre-selection ranks of ECL only peptides/Kojak's detailed results/aleitner_M1012_006/diagnostic_8813.txt]

Scan: 8813
FCVGLQK[x]IEEIFK	6	0	1609.853723	0.0835	1.0850
K[x]AGHPFMWNQHLGYVLTCPSNLGTGLR	0	0	3053.511491	0.0831	2.2450
IEEIFK[x]KAGHPFMWNQHLGYVLTCPSNLGTGLR	5	0	3812.928147	0.0753	2.4850
IEEIFKK[x]AGHPFMWNQHLGYVLTCPSNLGTGLR	6	0	3812.928147	0.0745	2.4600
K[x]EVQEAR	0	0	858.455887	0.0736	0.5150
D[x]YDLVR	0	0	779.381332	0.0683	0.4100
WPK[x]IAEIYGSALR	2	0	1502.824477	0.0650	0.8450
K[x]VADLKK	0	0	800.511946	0.0643	0.4500
LQK[x]YQATVMR	2	0	1236.664816	0.0615	0.6150
A[x]TTVK	0	0	518.306385	0.0610	0.3050
LCFDELK[x]K	6	0	1051.537166	0.0594	0.4750
E[x]SLQR	0	0	631.328907	0.0590	0.2950
EK[x]TSNNTNR	1	0	1062.505347	0.0561	0.5050
DTLSK[x]DQELTEENVSISVIGK	4	0	2304.169539	0.0548	1.1500
ELFDCLK[x]IMR	6	0	1323.667849	0.0545	0.5450
K[x]FTGGVLMLIDR	0	0	1348.753625	0.0542	0.6500
LCFDELKK[x]R	7	0	1207.638268	0.0522	0.4700
QNLFVPTSDK[x]EKASFAR	9	0	1937.000583	0.0518	0.8800
YEIDK[x]TLAGVTR	4	0	1364.729913	0.0517	0.6200
SQK[x]NVISLEISDTSLQPLSTFFAERAK	2	0	3008.581721	0.0515	1.3900
FQDILLGAGQAIK[x]AGNR	12	0	1770.973979	0.0512	0.8700
GSNDDEMK[x]IDKK	7	0	1378.639778	0.0504	0.6050
AELDK[x]IGLSKIR	4	0	1341.797930	0.0500	0.6000
Q[x]DYDLVR	0	0	907.439903	0.0500	0.3500
QDPKK[x]HLDAEVQK	4	0	1534.810280	0.0500	0.6500
K[x]QYSAKAK	0	0	922.523570	0.0494	0.3950
EK[x]ASFAR	1	0	807.423863	0.0493	0.3450
MVTLK[x]DVGPPQPGPGIYRLIGGTLR	4	0	2634.467832	0.0490	1.2250
LCFDELK[x]KR	6	0	1207.638268	0.0483	0.4350
DQK[x]KDKPK	2	0	985.555594	0.0481	0.3850
DAVK[x]EAAR	3	0	858.455887	0.0481	0.3850
K[x]HFEQVINEK	0	0	1270.666925	0.0480	0.4800
M[x]ESLQR	0	0	762.369385	0.0475	0.2850
K[x]LFK	0	0	534.352941	0.0475	0.1900
K[x]TELFK	0	0	764.443203	0.0467	0.2800
THAVLVALK[x]R	8	0	1106.692354	0.0465	0.4650
S[x]QAR	0	0	460.239372	0.0463	0.1850
DIK[x]VIMATNR	2	0	1159.638269	0.0460	0.4600
K[x]TAGEDAVTLVK	0	0	1230.681905	0.0458	0.5500
K[x]SGFEK	0	0	694.364957	0.0458	0.2750
EDCK[x]SLKR	3	0	1034.517826	0.0456	0.3650
QNLFVPTSDKEK[x]ASFAR	11	0	1937.000583	0.0450	0.7650
LTQLLSQIKEEQGDIK[x]SAQEILCNEPVETYGSFDLK	15	0	4123.066910	0.0447	1.6100
DEKYTLYDQNDTK[x]EWLDK	12	0	2303.059269	0.0447	0.8050
EEQGDIK[x]SAQEILCNEPVETYGSFDLK	6	0	3098.438882	0.0446	1.2050
QGDVLLNK[x]LQKYQATVMR	7	0	2104.146189	0.0444	0.8000
HNNHMAK[x]VLTLELYK	6	0	1809.955886	0.0443	0.6650
TLDQIAAKLYFYYILFFEK[x]CNR	18	0	2815.440615	0.0443	0.9750
TLDQIAAK[x]LYFYYILFFEKCNR	7	0	2815.440615	0.0441	0.9700
GK[x]SALSTLNGFVEELK	1	0	1691.909318	0.0441	0.7050
AFESCSNDEALRNLNQIVNELDEEK[x]YK	24	0	3227.503934	0.0435	1.1750
MK[x]DAVKEAAR	1	0	1117.591321	0.0435	0.4350
QLADYK[x]AFEDSLRAIANHEQAR	5	0	2545.267228	0.0434	0.9550
NIK[x]AMDLGELETFQLLNTR	2	0	2205.146246	0.0429	0.8150
ALRDTLSK[x]DQELTEENVSISVIGK	7	0	2644.391809	0.0427	1.0250
DGIYDLLHACVDRIK[x]YEYQK	14	0	2498.226278	0.0425	0.8500
REDGMK[x]ILMVNR	5	0	1460.759115	0.0425	0.5100
K[x]GYQTIELDKK	0	0	1321.724101	0.0423	0.4650
FFEKINVK[x]K	7	0	1151.670224	0.0422	0.3800
K[x]REAEAAK	0	0	901.498083	0.0419	0.3350
M[x]ATTVK	0	0	649.346864	0.0417	0.2500
ASK[x]AAR	2	0	602.349976	0.0417	0.2500
HEAMELVK[x]EAIEAGIFNDLGSGSNCDLVVIDEEK	7	0	3730.770431	0.0415	1.4100
DQKKDK[x]PK	5	0	985.555594	0.0413	0.3300
DQKK[x]DKPK	3	0	985.555594	0.0413	0.3300
YYLPKGK[x]SALSTLNGFVEELK	6	0	2356.267737	0.0410	0.8600
K[x]GAVEYEIYK	0	0	1198.623334	0.0405	0.4050
NSSSDMAYTSMFKGNQK[x]VVK	16	0	2221.050634	0.0402	0.8050
K[x]SNFFLQLDGLVGQEAR	0	0	1921.005669	0.0400	0.6800
YYPVRK[x]FTGGVLMLIDR	5	0	2027.102541	0.0394	0.6700
ELNLMDPK[x]VPEDIFK	7	0	1786.917438	0.0393	0.5900
V[x]SINFCMDMDLSACILNASKAHLDVQEK	0	0	3208.502357	0.0391	1.0950
TMGKNK[x]VLVK	5	0	1116.668841	0.0390	0.3900
QVK[x]NR	2	0	643.376523	0.0390	0.1950
ETTEK[x]KIDK	4	0	1090.586949	0.0389	0.3500
I[x]INR	0	0	514.322703	0.0388	0.1550
L[x]KGYQTIELDKK	0	0	1434.808159	0.0383	0.4600
K[x]HLDAEVQK	0	0	1066.577055	0.0383	0.3450
K[x]VIAR	0	0	585.396198	0.0380	0.1900
RFCVGLQK[x]IEEIFK	7	0	1765.954825	0.0379	0.5300
FCVGLQK[x]IEEIFKK	6	0	1737.948678	0.0379	0.5300
SSCK[x]IVFRSELQDK	3	0	1695.861321	0.0379	0.5300
QYTVGQGYTK[x]AAWFEK	9	0	1875.915465	0.0378	0.6050
LEFIKVIPVEELK[x]EIK	12	0	1926.144056	0.0375	0.6000
SAK[x]IVR	2	0	672.428222	0.0375	0.2250
TFMNHIDVQK[x]EFQAR	9	0	1862.909665	0.0373	0.5600
SQK[x]ALDTLFSAIRDHDLAPLYK	2	0	2501.327703	0.0373	0.8200
FCVGLQKIEEIFK[x]K	12	0	1737.948678	0.0371	0.5200
DLASFIPDNK[x]LNCVIDR	9	0	1988.998864	0.0371	0.6300
DTTK[x]NKMVCK	3	0	1223.600166	0.0370	0.3700
TYEAALEVIK[x]NMGTVVDLLIENK	9	0	2562.361367	0.0370	0.8500
ILEFTK[x]YSNDK	5	0	1356.692468	0.0368	0.4050
IQYVGK[x]QDPKK	5	0	1302.729522	0.0368	0.4050
DIK[x]SMIADK	2	0	1019.532081	0.0367	0.3300
VPTFANFHTPIFIAK[x]R	14	0	1858.025287	0.0366	0.5850
EEEDLDDEQLLLSREK[x]TSNNTNR	15	0	2747.284443	0.0365	0.8400
FKLNYKPEEEYPDLSK[x]HNNHMAK	15	0	2831.369969	0.0363	0.8350
M[x]NSTEEIDLYNR	0	0	1483.661239	0.0362	0.4350
K[x]IEFPPPSAEAR	0	0	1340.708787	0.0362	0.4350
DIGK[x]VVDK	3	0	872.496688	0.0362	0.2900
C[x]SPSATLTHRTMTEKAR	0	0	1945.946117	0.0362	0.6150
MVTANIKNIK[x]AMDLGELETFQLLNTR	9	0	2962.561853	0.0362	0.9400
NIPK[x]ARASLTAAK	3	0	1339.793514	0.0362	0.4700
ASK[x]GSNDDEMKIDK	2	0	1536.708913	0.0361	0.5050
SGVKLENVK[x]IYADLK	8	0	1675.950788	0.0360	0.5400
TMGK[x]NKVLVK	3	0	1116.668841	0.0360	0.3600
NK[x]VLVK	1	0	699.464272	0.0358	0.2150
NKPGVYTK[x]VCNYVNWIQQTIAAN	7	0	2680.343029	0.0357	0.8200
ATLTGMK[x]IDVLFSKIR	6	0	1792.027986	0.0356	0.5700
T[x]DKYAFSLTTFSPNGKLVQIEYALNAVNAGVTSVGIK	0	0	3916.062033	0.0355	1.3150
DLGQVLNK[x]YVQVEQRNKPDER	7	0	2527.314175	0.0355	0.7450
LK[x]GYQTIELDKK	1	0	1434.808159	0.0354	0.4250
QGDVLLNKLQK[x]YQATVMR	10	0	2104.146189	0.0353	0.6350
HHVEIIAAGLRENWK[x]YACK	14	0	2294.174130	0.0353	0.6700
K[x]EITPDIFAAIAIINEADRMAR	0	0	2457.304859	0.0352	0.7750
K[x]LEFPLPNEEAR	0	0	1441.756460	0.0350	0.4200
QNLFVPTSDK[x]EK	9	0	1404.724827	0.0350	0.4200
TSTSSMTAVPK[x]PLKFLRPHYFTLVK	10	0	2848.567205	0.0348	0.8700
SNPVFAENDEKGEK[x]R	13	0	1718.822295	0.0347	0.5200
AEQEELLSEKVSTK[x]K	13	0	1717.909710	0.0347	0.5200
YAFSLTTFSPNGK[x]LVQIEYALNAVNAGVTSVGIK	12	0	3571.892466	0.0346	1.1750
CFIVNELMRWPK[x]IAEIYGSALR	11	0	2665.387142	0.0345	0.7600
LNSLPLLQQLVK[x]CFIVNELMR	11	0	2527.401730	0.0345	0.7250
LSQMILDK[x]IFYGILDQGSGCLIVYDEPQQDK	7	0	3585.773339	0.0345	1.0700
YDKK[x]DLVR	3	0	1035.571243	0.0344	0.2750
LTQLLSQIK[x]EEQGDIKSAQEILCNEPVETYGSFDLK	8	0	4123.066910	0.0343	1.2350
HHFYAK[x]IDRPAQVISFKK	5	0	2184.195523	0.0342	0.6150
M[x]CSPSATLTHRTMTEKAR	0	0	2076.986596	0.0342	0.6150
YQKDEEWPPK[x]M	9	0	1449.659787	0.0341	0.3750
EEPK[x]SETLENFTR	3	0	1578.752492	0.0338	0.4400
QRIQK[x]ENR	4	0	1070.594434	0.0338	0.2700
YDK[x]KDLVR	2	0	1035.571243	0.0338	0.2700
M[x]TDKYAFSLTTFSPNGKLVQIEYALNAVNAGVTSVGIK	0	0	4047.102512	0.0336	1.2750
K[x]HLGHVTLETVTHNIPTPWVRQAGAQVVVDVGGR	0	0	3670.980652	0.0334	1.1350
HVFPITK[x]GIGCVMTGSIADARAQVSR	6	0	2770.436936	0.0333	0.8650
LKESQLVDK[x]FFEK	8	0	1609.871482	0.0331	0.4300
FVIHQEENK[x]RSVGIK	8	0	1782.973979	0.0330	0.4950
SAKGTK[x]R	5	0	746.439846	0.0329	0.2300
IKILFSDVK[x]AMTTGLR	8	0	1792.027986	0.0328	0.5250
G[x]LGYPEDAIGK	0	0	1118.560737	0.0327	0.3600
K[x]RMPIDFK	0	0	1033.574220	0.0325	0.2600
QAREK[x]VLK	4	0	970.592313	0.0325	0.2600
DISSKSPSGNDALNDK[x]K	15	0	1774.869635	0.0324	0.5500
MSSK[x]SSLELANNAVK	3	0	1577.808228	0.0323	0.4850
ETLIFKCIDMFIHK[x]SAELYK	13	0	2485.274807	0.0322	0.6450
EGVVNTIAFAIRLTGDTNGALDK[x]LEEIGVADQYK	22	0	3619.873183	0.0322	1.0950
ISWYTK[x]IVDELDLR	5	0	1749.930053	0.0321	0.4500
YEVGAEYIK[x]KVIAR	8	0	1637.914013	0.0321	0.4500
K[x]APNTVYAVQFLEAVYK	0	0	1940.040658	0.0321	0.5450
DLK[x]LKWSDER	2	0	1288.677488	0.0320	0.3200
K[x]DKPK	0	0	614.375128	0.0320	0.1600
DQPK[x]K	3	0	614.338744	0.0320	0.1600
TYEAALEVIKNMGTVVDLLIENK[x]ASALL	22	0	3017.635728	0.0320	0.8950
K[x]LGVKPPK	0	0	865.574877	0.0319	0.2550
ALGNFVASVLARLALTK[x]PK	16	0	1968.188317	0.0318	0.6050
EIQDEK[x]EAEAAR	5	0	1387.657871	0.0317	0.3800
TDTKTIEAITFK[x]TDNHLSSTLEK	11	0	2592.328152	0.0315	0.7250
TDTK[x]TIEAITFKTDNHLSSTLEK	3	0	2592.328152	0.0315	0.7250
P[x]FGNTHNKFK	0	0	1188.603937	0.0315	0.3150
QNTPVLFDSKEAVLK[x]LK	14	0	1929.093418	0.0315	0.5350
KEEPK[x]SETLENFTR	4	0	1706.847448	0.0314	0.4400
YEVGAEYIKK[x]VIAR	9	0	1637.914013	0.0314	0.4400
IDRK[x]IEFPPPSAEAR	3	0	1724.920885	0.0313	0.4700
NKISWYTK[x]IVDELDLR	7	0	1992.067931	0.0313	0.5000
QLEMLDLQEGFIK[x]EDCK	12	0	2094.996478	0.0312	0.5300
LK[x]ESQLVDKFFEK	1	0	1609.871482	0.0312	0.4050
QLIIKEEMMNSIQQAVAK[x]	17	0	2073.096129	0.0311	0.5600
S[x]QARGFDRTITVFSPEGR	0	0	2023.023439	0.0311	0.5600
TDK[x]YAFSLTTFSPNGKLVQIEYALNAVNAGVTSVGIK	2	0	3916.062033	0.0311	1.1500
LYFYYILFFEK[x]CNR	10	0	1974.970140	0.0311	0.4350
DLK[x]LK	2	0	615.395529	0.0310	0.1550
M[x]SQAR	0	0	591.279850	0.0310	0.1550
NIPK[x]AR	3	0	697.423471	0.0308	0.1850
MTDK[x]YAFSLTTFSPNGKLVQIEYALNAVNAGVTSVGIK	3	0	4047.102512	0.0307	1.1650
S[x]IMEYNGGSCVAMAGK	0	0	1673.721069	0.0306	0.4900
EASK[x]TLSK	3	0	862.475953	0.0306	0.2450
FHQLKPTRVLTLAMVK[x]R	15	0	2037.203252	0.0306	0.5200
LDGK[x]DELWK	3	0	1102.565823	0.0306	0.2750
EK[x]ADAAFLR	1	0	1019.539945	0.0306	0.2750
M[x]SQARGFDRTITVFSPEGR	0	0	2154.063918	0.0305	0.5800
LGDNNIADWPQVEYLVGK[x]NR	17	0	2300.154836	0.0305	0.6100
CTKIIENEQSAEK[x]NAYVINLK	12	0	2464.263053	0.0305	0.6400
N[x]STEEIDLYNR	0	0	1352.620760	0.0305	0.3350
LDRK[x]LEFPLPNEEAR	3	0	1825.968559	0.0303	0.4550
AEQEELLSEK[x]VSTKK	9	0	1717.909710	0.0303	0.4550
QIQPKTFANLVSSTLYEK[x]R	17	0	2222.205809	0.0303	0.5750
TDATFIRVIGSELVQK[x]YVGEGAR	15	0	2508.333515	0.0302	0.6950
LGISATALSPEEKK[x]TAGEDAVTLVK	13	0	2527.374374	0.0302	0.7550
IMKLCFDELK[x]K	9	0	1423.756658	0.0300	0.3300
CFGIK[x]FDIMPR	4	0	1382.683832	0.0300	0.3300
NSDYK[x]ETLIFK	4	0	1356.692468	0.0300	0.3300
FMLKLGVK[x]R	7	0	1090.668450	0.0300	0.2700
IQK[x]ENR	2	0	786.434760	0.0300	0.1800
AERK[x]AR	3	0	729.424532	0.0300	0.1800
SINFCMDMDLSACILNASK[x]AHLDVQEK	18	0	3109.433949	0.0300	0.8100
AVYDTAVVQEDPEK[x]WK	13	0	1876.920608	0.0300	0.4800
SLK[x]DECK	2	0	878.416723	0.0300	0.2100
TVQPIVTGSSVLALK[x]FADGVMIAADNLASYGSLAR	14	0	3534.875433	0.0299	1.0450
SFLVWVNEEDHLRVISMEK[x]GGNMK	18	0	2817.394072	0.0298	0.7150
ILFENPDEATK[x]R	10	0	1431.735725	0.0296	0.3550
EQQQLIDDHFLFDK[x]PVSPLLLASGMARDWPDAR	13	0	3807.904101	0.0295	0.9750
M[x]PFGNTHNKFK	0	0	1319.644415	0.0295	0.3250
DFTPGADLDEIENSAGK[x]PVYIILVPDINVK	16	0	3241.675673	0.0295	0.8850
K[x]SRGVILQSDIEEAYAR	0	0	1934.022044	0.0294	0.5000
K[x]TLEVLYLKMHNNHAK	0	0	1938.050842	0.0294	0.4700
TLASLQK[x]R	6	0	915.550117	0.0294	0.2350
IEPLKLK[x]VLVQGLER	6	0	1734.076651	0.0293	0.4400
I[x]AIVVNQNWYCANTKYVTGPK	0	0	2438.241535	0.0293	0.6150
IEEIFK[x]K	5	0	905.522175	0.0293	0.2050
YQKPVDTEEENDKNPPPLDEGDIELLK[x]SYATGPYAR	26	0	4090.964561	0.0292	1.0500
E[x]SLQRLLQGAR	0	0	1269.715268	0.0291	0.3200
DFLDAVQK[x]VVK	7	0	1260.707726	0.0291	0.3200
TIPPLTTVK[x]GSDAAPQASKK	8	0	2009.115605	0.0290	0.5800
LK[x]VLVQGLER	1	0	1153.718232	0.0290	0.2900
LGDK[x]GPAAAR	3	0	954.524630	0.0290	0.2900
DEK[x]VSEVLNSEDITGIQEK	2	0	2132.048371	0.0289	0.5500
S[x]INFCMDMDLSACILNASKAHLDVQEK	0	0	3109.433949	0.0289	0.7800
QDPK[x]KHLDAEVQK	3	0	1534.810280	0.0288	0.3750
AHLDVQEK[x]DQPKK	7	0	1534.810280	0.0288	0.3750
M[x]SIMEYNGGSCVAMAGK	0	0	1804.761547	0.0288	0.4900
YYLPK[x]GKSALSTLNGFVEELK	4	0	2356.267737	0.0288	0.6050
SETMKYYLPK[x]GK	9	0	1443.743119	0.0288	0.3450
WK[x]VETQEAAVVDYPDRYYK	1	0	2359.148355	0.0287	0.5450
TVQK[x]VETAVLSTTVKAQAR	3	0	2029.153050	0.0287	0.5450
NK[x]PDERFNTGVVNVR	1	0	1743.901545	0.0287	0.4300
EDK[x]EGVVNTIAFAIR	2	0	1660.878354	0.0287	0.4300
ASRPGAAAK[x]LDGKDELWK	8	0	1912.016567	0.0286	0.5150
DFTPGADLDEIENSAGK[x]PVYIILVPDINVKK	16	0	3369.770628	0.0285	0.8850
IVK[x]TMAAGFTYACGYSSNALRPTDNNELDLLK	2	0	3532.732872	0.0284	0.9100
SAQVILSEIEVLEAEHRPFK[x]QEVEGLSVDTDIK	19	0	3707.925608	0.0283	0.9350
LVETSGQIRCGSPYIIEDSK[x]K	19	0	2379.210294	0.0283	0.5950
K[x]DSGNIEIFLDEIQAEFTPAISAVHRLGDGVLRPYK	0	0	3998.089976	0.0283	1.0200
FKLNVYK[x]YR	6	0	1229.692020	0.0283	0.2550
M[x]PPKEDWEK	0	0	1158.537893	0.0283	0.2550
LLMK[x]VALCANHADSVVK	3	0	1868.001115	0.0282	0.4800
VIPVEELKEIK[x]QIK	10	0	1665.007573	0.0282	0.3950
AAILERPYASTGAYK[x]LDPPILPENGDLEK	14	0	3140.639231	0.0281	0.8150
NCACVISQK[x]K	8	0	1206.584850	0.0280	0.2800
GTEVEK[x]ITIK	5	0	1116.638983	0.0280	0.2800
IHAK[x]SMAIDK	3	0	1112.601159	0.0280	0.2800
K[x]DLVR	0	0	629.386026	0.0280	0.1400
QGLHKK[x]SNFFLQLDGLVGQEAR	5	0	2484.323621	0.0280	0.6150
DTLSK[x]DQELTEENVSISVIGKDEK	4	0	2676.334021	0.0279	0.6700
NK[x]ADYYTNICDR	1	0	1531.672470	0.0279	0.3350
IVMTANK[x]IVQMIGEQATLDLLFGNDR	6	0	2889.509094	0.0279	0.7250
MSSKSSLELANNAVK[x]SNDIEK	14	0	2264.131715	0.0279	0.5850
QLDSERFIVK[x]ASSGPR	9	0	1788.948158	0.0278	0.4450
QIKVMDSLEPTGEIYGKVLVDMESMLVPK[x]PLINK	28	0	3814.033242	0.0278	0.9450
DLGQVLNK[x]YVQVEQR	7	0	1787.952910	0.0277	0.4150
KLWK[x]QLTDALIVFFDTPETVPLR	3	0	2729.515494	0.0276	0.6350
QGLHK[x]KSNFFLQLDGLVGQEAR	4	0	2484.323621	0.0275	0.6050
NIK[x]VIMATNR	2	0	1158.654253	0.0275	0.2750
LVK[x]ERQAR	2	0	998.598459	0.0275	0.2200
FMLK[x]LGVK	3	0	934.567348	0.0275	0.2200
TK[x]DSLEAR	1	0	918.477014	0.0275	0.2200
IVK[x]SAKAK	2	0	843.554142	0.0275	0.2200
F[x]MTR	0	0	553.268226	0.0275	0.1100
M[x]PPK	0	0	471.251517	0.0275	0.1100
K[x]IEIPLPNEVGRMEILK	0	0	1978.128419	0.0274	0.4650
K[x]SNFFLQLDGLVGQEARILLDLVYAFIK	0	0	3209.785103	0.0273	0.7650
MVTANIK[x]NIKAMDLGELETFQLLNTR	6	0	2962.561853	0.0273	0.7100
Q[x]IAIVVNQNWYCANTKYVTGPK	0	0	2566.300107	0.0273	0.6000
TGQK[x]MLMNMDK	3	0	1295.603535	0.0273	0.3000
LLK[x]PRVNNR	2	0	1108.682852	0.0272	0.2450
WK[x]VETQEAAVVDYPDR	1	0	1904.926754	0.0272	0.4350
YVVDISPDIDIKEIK[x]PNIRVALR	14	0	2665.516554	0.0272	0.6250
DFSK[x]NLDETLAIDLFQEAVSHGILQSASTCTNLNLVK	3	0	4091.051930	0.0272	1.0050
YAGMFATALAYCGTSNSK[x]IVR	17	0	2280.103000	0.0271	0.5700
AEQEELLSEK[x]VSTK	9	0	1589.814754	0.0271	0.3800
EEFAEK[x]AVSVIQAR	5	0	1575.825595	0.0271	0.3800
TMTEK[x]AR	4	0	835.422145	0.0271	0.1900
YTQSTNNDDPK[x]K	10	0	1409.642221	0.0271	0.3250
LEIKEGNYGDGYALQPSYIHEYLSK[x]VLYAR	24	0	3488.761460	0.0270	0.8100
SVQPLASAK[x]ELLRSDILTLR	8	0	2209.279304	0.0270	0.5400
ERK[x]PR	2	0	684.403070	0.0270	0.1350
E[x]APADPTDEEAMSDEAAAQAITARASRPGAAAK	0	0	3268.526457	0.0270	0.8900
EATPMEMDEEKSQDISINGNSK[x]K	21	0	2580.168225	0.0270	0.6200
THAVLVALK[x]RNAEELSSYQK	8	0	2256.222519	0.0268	0.5350
VVDVFAMPQSGTGVSVEAVDPVFQK[x]NMMDMLK	24	0	3468.679978	0.0267	0.8550
DEK[x]SGVKLENVK	2	0	1344.724827	0.0267	0.3200
L[x]EAPADPTDEEAMSDEAAAQAITARASRPGAAAK	0	0	3381.610515	0.0266	0.9050
K[x]AVYMPLCDPGNKAEESAFYER	0	0	2574.188176	0.0266	0.5850
EEFAEK[x]AVSVIQARIANYDPAEIR	5	0	2718.397564	0.0265	0.6350
EKSLLAHK[x]GGHVVR	7	0	1529.878966	0.0264	0.3700
HK[x]TDLNHENLK	1	0	1347.689447	0.0264	0.2900
REMLHILQEVLVPGIK[x]EVPAVQVTAAFLYNYK	15	0	3668.016219	0.0262	0.8400
K[x]LAR	0	0	486.327789	0.0262	0.1050
QASDTSTNTK[x]VLIYIADLLFRAGDFQGLNEQLVSLFK	9	0	4115.157715	0.0262	0.9700
ASALGAINLQPLLMPSK[x]RIHPEMYGFMDHHSR	16	0	3616.821581	0.0261	0.8350
WNSKVDK[x]PDGTMDYDSMDNIFFAK	6	0	2823.251891	0.0260	0.6250
G[x]QAQSGNFSNFGDGANGDNKKDQK	0	0	2483.106041	0.0260	0.6250
EVIELPLKNPELFLRVGIK[x]PPK	18	0	2528.509290	0.0259	0.5700
GIK[x]GIESEAYESVLDLAK	2	0	1921.004331	0.0258	0.4650
EYLEK[x]NWKEGLSR	4	0	1650.836493	0.0258	0.3350
TMVEVIPYFAEDLLVLKTDELK[x]DANIIYDLEILR	21	0	3994.126269	0.0257	0.8750
NNSWAK[x]SWSNLDLR	5	0	1689.822239	0.0257	0.3600
EIIRTSTSSMTAVPK[x]PLKFLRPHYFTLVK	14	0	3359.879010	0.0257	0.7450
LDPPILPENGDLEK[x]DEPEETDVNK	13	0	2705.291825	0.0256	0.6150
IGLHDDAYLDVCK[x]YYRAVYDTAVVQEDPEK	12	0	3544.681887	0.0255	0.7650
K[x]SGFEKIDLTR	0	0	1292.708787	0.0255	0.2800
YAGMFATALAYCGTSNSK[x]IVRDVLHISVSDVNDDVR	17	0	3943.919484	0.0254	0.9150
K[x]NLLNPLIEDSRYGLQGPTWLVHK	0	0	2790.517949	0.0254	0.6100
M[x]ESLQRLLQGAR	0	0	1400.755746	0.0254	0.3050
K[x]LIPIRGTEVEK	0	0	1381.829229	0.0254	0.3050
QRSPADWVADTIFAESDLGK[x]NDGTIVIR	19	0	3073.546731	0.0254	0.7100
NLNQIVNELDEEK[x]YK	12	0	1847.926420	0.0253	0.3800
TK[x]DSLEARNSVFHNAVTFANAFMNFGTSSDSFFR	1	0	3814.779634	0.0253	0.8600
AIEGK[x]IARQAEILVDICSYAGTGNVLHIQK	4	0	3266.744370	0.0252	0.7550
EAIEAGIFNDLGSGSNCDLVVIDEEK[x]ATPYR	25	0	3381.603307	0.0252	0.7800
YELYSNQYYHGAGEPSLIGDKLIEK[x]LELR	24	0	3397.719264	0.0250	0.7250
VPFTAAITITGVK[x]TSTGGPK	12	0	1945.088332	0.0250	0.5000
G[x]GLGYPEDAIGK	0	0	1175.582198	0.0250	0.3000
SGFEK[x]IDLTR	4	0	1164.613831	0.0250	0.2500
YK[x]VNLYK	1	0	926.522509	0.0250	0.1750
K[x]ARQAAK	0	0	771.471479	0.0250	0.1750
MK[x]DAVK	1	0	690.373411	0.0250	0.1500
DLVK[x]K	3	0	601.379880	0.0250	0.1250
SAK[x]AK	2	0	503.306720	0.0250	0.1250
KDKPK[x]YEPPVPTR	4	0	1553.856502	0.0250	0.3250
IK[x]ILFSDVK	1	0	1061.648429	0.0250	0.2250
K[x]DSESTEEK	0	0	1051.466899	0.0250	0.2250
MTDKYAFSLTTFSPNGK[x]LVQIEYALNAVNAGVTSVGIK	16	0	4047.102512	0.0249	0.9450
VTDK[x]LTQLTDNIWCCRSGSAADTQTVADLLK	3	0	3479.702299	0.0248	0.7700
SYATGPYARELAAIK[x]EDTEAVLK	14	0	2495.290650	0.0248	0.5700
YEIDK[x]TLAGVTRDYYTK	4	0	2035.026127	0.0247	0.4200
DYTMAQPEFFK[x]AVR	10	0	1701.818400	0.0246	0.3450
S[x]SKSSLELANNAVK	0	0	1446.767750	0.0246	0.3450
TMLVK[x]AVANSTAANFIRVVGSEFVQK	4	0	2779.505334	0.0246	0.6400
IIYSDIDVDPVK[x]PEHVGKVVLKNK	11	0	2704.516220	0.0246	0.5900
K[x]SSEQANLYERK	0	0	1451.736786	0.0246	0.2950
AQIKILYVNNAK[x]SQEEAIENIK	11	0	2515.364479	0.0245	0.5400
QGSATVGLVSKTHAVLVALK[x]R	19	0	2134.258512	0.0245	0.5150
TLDSNSLTHEK[x]IEFATITK	10	0	2147.110911	0.0245	0.4650
GAIESYKVVDASIVSK[x]ALGNFVASVLAR	15	0	2863.580603	0.0245	0.6850
YQKPVDTEEENDK[x]NPPPLDEGDIELLKSYATGPYAR	12	0	4090.964561	0.0244	0.8800
IPVHSPGDVTGGGFCK[x]LVSFGNTEIEVETEEITADK	15	0	3831.851120	0.0244	0.8800
HNNHMAKVLTLELYK[x]K	14	0	1938.050842	0.0244	0.3900
AK[x]WSTAETLTNNKIDR	1	0	1846.953636	0.0244	0.3900
ISGAYALLLNSAGGARLK[x]LEAIMYDTELNSEGSAPAVR	17	0	3921.030413	0.0243	0.9250
MHNNHAK[x]SLPPEEYDEKLYNK	6	0	2556.206604	0.0243	0.5100
ILFENPDEATK[x]RK	10	0	1559.830681	0.0242	0.3150
ELLK[x]PSASVALQR	3	0	1410.819391	0.0242	0.3150
AAMRPLGVAMTLVAVDDEIGPSLFK[x]LDPAGFYIGYK	24	0	3824.988346	0.0242	0.8700
DEK[x]VANEQEQALTNLSDLYVRENR	2	0	2833.384093	0.0242	0.5800
DEKSGVK[x]LENVK	6	0	1344.724827	0.0242	0.2900
DVAK[x]MK	3	0	690.373411	0.0242	0.1450
EEIQK[x]GDGGTDYVCVPK	4	0	1893.877753	0.0241	0.4100
ASK[x]GSNDDEMK	2	0	1180.502961	0.0241	0.2650
VPFTAAITITGVKTSTGGPK[x]LQLNLER	19	0	2811.585689	0.0241	0.6500
DLGQVLNKYVQVEQRNK[x]PDER	16	0	2527.314175	0.0240	0.5050
TK[x]LVK	1	0	587.400615	0.0240	0.1200
TYEAALEVIK[x]NMGTVVDLLIENKASALL	9	0	3017.635728	0.0239	0.6700
IHAYVK[x]VLTLSLMEELHKMDDR	5	0	2640.376636	0.0239	0.5250
FFEK[x]EDVQSLKLK	3	0	1609.871482	0.0238	0.3100
TK[x]DEGGPAGGLYI	1	0	1276.629872	0.0238	0.3100
CSPSATLTHRTMTEK[x]AR	14	0	1945.946117	0.0238	0.4050
ANWCDK[x]RYNLASLHDDTLLDM	5	0	2550.163024	0.0238	0.5000
WDLSRDSLTVGAFFVYGSSSLYGDGGK[x]LR	26	0	3152.556569	0.0238	0.6900
AAWFEKGSQVSEFIDTESFAPTITVQSK[x]LSNR	27	0	3572.778561	0.0237	0.7600
QILDCIVNLSEPAKK[x]SGFEK	14	0	2275.188107	0.0237	0.4750
EK[x]ADAAFLRLVK	1	0	1359.787367	0.0237	0.2850
GTTAVLK[x]EDIYK	6	0	1336.723767	0.0237	0.2850
GDGGTDYVCVPKYMIPPSAPVMLELTDEQPIK[x]QVK	31	0	3874.919337	0.0237	0.8300
LDSK[x]NVQLAKVTAEGGFHIYNDEEMADAVAR	3	0	3390.651259	0.0237	0.7350
IEPLK[x]LKVLVQGLER	4	0	1734.076651	0.0237	0.3550
KGYQTIELDK[x]K	9	0	1321.724101	0.0236	0.2600
GSNDDEMK[x]IDK	7	0	1250.544822	0.0236	0.2600
DRGK[x]LVR	3	0	842.508589	0.0236	0.1650
KCLTDLEDEAPAK[x]DILLDMSR	12	0	2432.192593	0.0236	0.4950
VLDVRIYVTGGVSDFCPIAGMDMPK[x]LGISATALSPEEK	24	0	4036.035753	0.0236	0.8950
DLKLK[x]WSDER	4	0	1288.677488	0.0235	0.2350
LEFIK[x]VIPVEELK	4	0	1555.922455	0.0235	0.3050
GDSGEMSLQK[x]LFK	9	0	1438.712546	0.0235	0.3050
GVSKDEK[x]VANEQEQALTNLSDLYVR	6	0	2805.414331	0.0234	0.5850
TVSDLTISQAIFELSSPFLENK[x]SQK	21	0	2781.443508	0.0234	0.5850
L[x]EAPADPTDEEAMSDEAAAQAITAR	0	0	2572.159771	0.0234	0.5850
HPELFESLGIPQPKGILLYGPPGTGK[x]TLLAR	25	0	3298.844009	0.0234	0.7250
DDINLDEASAMAVK[x]FLSK	13	0	1965.971650	0.0233	0.4200
LK[x]DLRFGNR	1	0	1117.635570	0.0233	0.2100
VLK[x]TKDEGGPAGGLYI	2	0	1616.877294	0.0231	0.3700
YGYLAPFHLDLFSLEVLSYDAK[x]YGEK	21	0	3037.511191	0.0231	0.6000
AVEK[x]LSVEALNSLTGEFK	3	0	1934.035964	0.0231	0.4150
AVAASLGVNFLK[x]VVSSAIVDKYIGESAR	11	0	2863.580603	0.0230	0.6450
SAVIK[x]TSTRQTIFLPLIGLVEPEELHPGDLIGVNK	4	0	3784.113676	0.0230	0.8050
QILDCIVNLSEPAK[x]KSGFEK	13	0	2275.188107	0.0230	0.4600
M[x]SFLELTEVWGKPQK	0	0	1791.922859	0.0230	0.3450
FSFISNVRPKLFAYPPK[x]SVQPTAK	16	0	2721.500514	0.0229	0.5500
EPPVYTPPKDK[x]K	10	0	1397.755400	0.0229	0.2750
TIEAITFK[x]TDNHLSSTLEK	7	0	2147.110911	0.0229	0.4350
CTK[x]IIENEQSAEKNAYVINLK	2	0	2464.263053	0.0229	0.4800
EK[x]RTFLR	1	0	948.550451	0.0229	0.1600
FKLNYK[x]PEEEYPDLSK	5	0	1998.993768	0.0228	0.3650
GLGYPEDAIGK[x]TKLVK	10	0	1687.950789	0.0228	0.3650
LGISATALSPEEK[x]KTAGEDAVTLVK	12	0	2527.374374	0.0228	0.5700
K[x]ENLLSTLIYTLNLSYDNASYSDLIIK	0	0	3103.632751	0.0228	0.6150
EFPDLGVLEGK[x]RIDRPGR	10	0	2053.106771	0.0228	0.4100
M[x]PFGNTHNK	0	0	1044.481051	0.0228	0.2050
GILLYGPPGTGK[x]TLLAR	11	0	1726.014054	0.0226	0.3850
YVVDISPDIDIKEIK[x]PNIR	14	0	2226.225875	0.0226	0.4300
K[x]AIPLALGLLSASNPQMR	0	0	1879.071243	0.0225	0.4050
FFEK[x]INVK	3	0	1023.575269	0.0225	0.1800
V[x]KAFGR	0	0	676.402010	0.0225	0.1350
NCACVISQK[x]KVPDK	8	0	1645.827913	0.0225	0.3150
VSGIRK[x]HFEQVINEK	5	0	1782.973979	0.0223	0.3350
QTGQYYGGLK[x]LCVDR	9	0	1756.856570	0.0223	0.3350
SGFEK[x]IDLTRIVK	4	0	1504.861253	0.0223	0.2900
DEPEETDVNKYQK[x]DEEWPPK	12	0	2475.107668	0.0223	0.4450
ELFDCLK[x]IMRDVITELPDAK	6	0	2405.233337	0.0223	0.4450
HNFVGLFVELSKLLVK[x]DR	15	0	2113.204692	0.0222	0.4000
KINVK[x]FFEK	4	0	1151.670224	0.0222	0.2000
ASAGPLIASQTVK[x]K	12	0	1369.792844	0.0221	0.3100
TAALSARPAK[x]NIRIHAYVK	9	0	2079.206421	0.0221	0.4200
YMLLSQIMLNSVSEVK[x]SLLTGK	15	0	2453.327233	0.0220	0.4850
K[x]PPVQPLAYK	0	0	1139.670224	0.0220	0.2200
NK[x]PGVYTKVCNYVNWIQQTIAAN	1	0	2680.343029	0.0220	0.5050
LNFSSLK[x]MKDAVK	6	0	1479.811862	0.0219	0.2850
P[x]PKEDWEK	0	0	1027.497414	0.0219	0.1750
ASK[x]VLELR	2	0	914.554868	0.0219	0.1750
LAEFDK[x]AIEDAQELNGEHEILEAMKNK	5	0	3084.507234	0.0219	0.5900
SLEFK[x]ASELAEDFHIPVTR	4	0	2188.116331	0.0218	0.4150
LNCVIDRVNGVVFTNRPDEK[x]NR	19	0	2614.339673	0.0218	0.4800
ATHEVLK[x]DEVLFNDKPLPIEMK	6	0	2565.351138	0.0218	0.4800
KNEEK[x]LAEFDK	4	0	1349.682631	0.0218	0.2400
EIK[x]PNIRVALR	2	0	1307.803685	0.0218	0.2400
VAIKK[x]GAVEYEIYK	4	0	1609.907866	0.0218	0.3050
TGIATMLTRGEIK[x]K	12	0	1517.859870	0.0218	0.3050
LDSKNVQLAK[x]VTAEGGFHIYNDEEMADAVAR	9	0	3390.651259	0.0218	0.6750
DGSSGGTIRMVILNK[x]DGMER	14	0	2135.046217	0.0217	0.4350
ILEFTK[x]YSNDKYGYLAPFHLDLFSLEVLSYDAK	5	0	3898.970769	0.0217	0.7150
YQKPVDTEEENDK[x]NPPPLDEGDIELLK	12	0	3124.508675	0.0217	0.5850
IEIPLPNEVGRMEILK[x]IHLEK	15	0	2470.398029	0.0217	0.4550
MSAQSCACMVRTLLYGK[x]R	16	0	2131.015784	0.0217	0.3900
ASRPGAAAKLDGK[x]DELWK	12	0	1912.016567	0.0217	0.3900
EFPDLGVLEGK[x]R	10	0	1358.719350	0.0217	0.2600
LPVIIGSMDVDNALDLMTMK[x]EPCVGDLHLMLSHK	19	0	3791.879069	0.0216	0.7350
D[x]YDLVRSLESQIR	0	0	1592.815758	0.0215	0.2800
LNFSSLKMK[x]DAVK	8	0	1479.811862	0.0215	0.2800
FDVVPVPQSSLYLRNLTDETK[x]NK	20	0	2662.396504	0.0215	0.4950
NK[x]EHIMDNLEAQAIEELEGAKEDALFK	1	0	3084.507235	0.0215	0.5800
ATTVKDTMNVDINAIK[x]K	15	0	1860.997805	0.0215	0.3650
K[x]RWSLER	0	0	973.545700	0.0214	0.1500
AK[x]IIDLR	1	0	827.522844	0.0214	0.1500
IALDEQIQALKQNTIVNQVYESYNQLTK[x]TVELM	27	0	3836.986821	0.0214	0.7050
LWK[x]QLTDALIVFFDTPETVPLR	2	0	2601.420538	0.0214	0.4700
AHILRIHAK[x]SMAIDK	8	0	1702.966393	0.0213	0.3200
TVSDLTISQAIFELSSPFLENK[x]SQKALDTLFSAIR	21	0	3869.046050	0.0213	0.7450
GSYRPYTAK[x]AENIDLEEFIDGNADGLCVIVEGSSK	8	0	3816.815071	0.0213	0.7450
VLKTK[x]DEGGPAGGLYI	4	0	1616.877294	0.0213	0.3400
NDDQLTYTYKDEK[x]VSEVLNSEDITGIQEK	12	0	3373.604748	0.0212	0.6150
M[x]GQAQSGNFSNFGDGANGDNKKDQK	0	0	2614.146520	0.0212	0.5300
DEK[x]VANEQEQALTNLSDLYVR	2	0	2434.197481	0.0212	0.4450
GTTYSAPAIATGFAMHLALPMLRK[x]ATDDDR	23	0	3190.590187	0.0212	0.6350
HNFVGLFVELSK[x]LLVKDR	11	0	2113.204692	0.0211	0.3800
NMGTVVDLLIENK[x]ASALL	12	0	1900.033855	0.0211	0.3800
IDK[x]NTWNSTLETAK	2	0	1619.815423	0.0211	0.2950
ASVVETVTLTKVTQKK[x]PPVQPLAYK	15	0	2724.578817	0.0210	0.5250
GMALGSANEK[x]IEASKGLIDR	9	0	2059.073086	0.0210	0.4200
ESQLVDK[x]FFEKINVK	6	0	1822.982813	0.0210	0.3150
YEVGAEYIK[x]K	8	0	1198.623334	0.0210	0.2100
QEQRDGAEAEEIFVHYMNAAGTDVK[x]NLQVAK	24	0	3460.667968	0.0210	0.6500
NK[x]EHIMDNLEAQAIEELEGAK	1	0	2381.153176	0.0210	0.4400
LEFIK[x]VIPVEELKEIK	4	0	1926.144056	0.0209	0.3350
GVAIDLLEECK[x]NTACSGIIAEVK	10	0	2489.250437	0.0209	0.4800
TVSDLTISQAIFELSSPFLENKSQK[x]ALDTLFSAIR	24	0	3869.046050	0.0209	0.7300
LGIDPPKGIMLYGPPGTGK[x]TLCAR	18	0	2511.334048	0.0208	0.5000
IIENEQSAEK[x]NAYVINLK	9	0	2075.089784	0.0208	0.3750
SVEISALASK[x]NR	9	0	1273.698949	0.0208	0.2500
LDGK[x]DELWKNDDQLTYTYK	3	0	2344.122200	0.0208	0.3950
QLASYYHK[x]ESNALFMVRIAQGLLYLGK	7	0	3112.653049	0.0207	0.5600
AENIDLEEFIDGNADGLCVIVEGSSK[x]HELVAMER	25	0	3758.776577	0.0207	0.7050
NPELFLRVGIK[x]PPK	10	0	1606.955817	0.0207	0.2900
AQEEVK[x]R	5	0	858.455887	0.0207	0.1450
NK[x]ISWYTKIVDELDLR	1	0	1992.067931	0.0206	0.3300
IQFCLALHNDSIK[x]SMR	12	0	1931.970877	0.0206	0.3300
KDWNACK[x]K	6	0	1048.512348	0.0206	0.1650
K[x]TAGEDAVTLVKGGVALQAAIVENVIYVNLTSK	0	0	3370.871005	0.0206	0.6800
KLMELFISK[x]SNSDDPASFTSINNYK	8	0	2848.395178	0.0206	0.5150
DNSSDLQKLLMK[x]VALCANHADSVVK	11	0	2755.399548	0.0206	0.5150
S[x]SIGTGYDLGLFFSPDGRLFQAEYAYK	0	0	3001.449655	0.0206	0.5550
K[x]YTGLLRVSAMMSCACQK	0	0	2103.009638	0.0206	0.3700
MPPK[x]EDWEK	3	0	1158.537893	0.0206	0.1850
K[x]QMSYMLAR	0	0	1126.562665	0.0206	0.1850
DAVK[x]EAARILYATHDEENNK	3	0	2286.123929	0.0205	0.4100
K[x]QLATSLRSR	0	0	1158.683243	0.0205	0.2050
IEVEVYK[x]ITTGDRLILTENIK	6	0	2446.368170	0.0205	0.4300
NKELISVSAASK[x]ILSNITYSYK	11	0	2428.321223	0.0205	0.4500
LILVDDEK[x]TSWIYK	7	0	1721.923907	0.0204	0.2850
DSESTEEK[x]EAQAVQRAR	7	0	1932.913617	0.0203	0.3450
IRIGLHDDAYLDVCK[x]YYR	14	0	2269.131265	0.0203	0.3650
VPTFANFHTPIFIAK[x]REDGMK	14	0	2418.251708	0.0202	0.4250
HIGIATTGFIPDGQHIVK[x]RAR	17	0	2286.270804	0.0202	0.4250
AQIK[x]ILYVNNAKSQEEAIENIK	3	0	2515.364479	0.0202	0.4450
SSLELANNAVK[x]SNDIEKAIDLYK	10	0	2534.322675	0.0202	0.4650
TLVAHAVLKVGSALVGSQTK[x]VALEIHAQYELR	19	0	3400.919290	0.0202	0.6450
REK[x]GPHAPAAGLQIYSVGNFSLGNQFNHTVDNR	2	0	3593.787441	0.0200	0.6600
K[x]VIEINPYLLGTLAGGAADCQFWETVLGMECR	0	0	3610.762060	0.0200	0.6400
TIEAITFKTDNHLSSTLEK[x]LSFK	18	0	2622.390357	0.0200	0.4600
RAVEK[x]LSVEALNSLTGEFK	4	0	2090.137066	0.0200	0.3800
SGNLPDADNSK[x]SDISK	10	0	1646.774679	0.0200	0.3200
SSK[x]SSLELANNAVK	2	0	1446.767750	0.0200	0.2800
SAKAK[x]NPMFALSR	4	0	1419.765584	0.0200	0.2600
V[x]SPTGQITSTSAR	0	0	1303.673128	0.0200	0.2600
K[x]SLKDECK	0	0	1006.511679	0.0200	0.1600
ILIDK[x]AR	4	0	827.522844	0.0200	0.1400
ELLK[x]LK	3	0	742.495236	0.0200	0.1200
E[x]IINR	0	0	643.365291	0.0200	0.1000
QDPK[x]K	3	0	614.338744	0.0200	0.1000
GTK[x]R	2	0	460.275756	0.0200	0.0800
QQEADGIIK[x]ELNNDLDPTLRYAGMFATALAYCGTSNSK	8	0	4174.993762	0.0199	0.7550
IVCPDQSIGDEDGQGIQLFLYYK[x]MLSQLDIK	22	0	3585.773339	0.0198	0.6150
FQDILLGAGQAIK[x]AGNRSVMAPLFLHDK	12	0	3009.622085	0.0198	0.5550
DNSSDLQK[x]LLMKVALCANHADSVVK	7	0	2755.399548	0.0198	0.4950
YVVDISPDIDIK[x]EIKPNIRVALR	11	0	2665.516554	0.0198	0.4550
DELWK[x]NDDQLTYTYKDEK	4	0	2303.059268	0.0197	0.3550
K[x]GFDFEYYQRNLLLQEK	0	0	2190.110853	0.0197	0.3350
EDTEAVLK[x]RINDTVGIK	7	0	1900.026461	0.0197	0.3350
KTLEVLYLK[x]MHNNHAK	8	0	1938.050842	0.0197	0.3150
GCLMFGPPGTGK[x]TLLARACAAQSNATFLK	11	0	3037.529839	0.0197	0.5700
KNCK[x]ADAGITIAPR	3	0	1513.803419	0.0196	0.2750
ASK[x]VLELRAELDK	2	0	1470.840518	0.0196	0.2550
WNSK[x]VDKPDGTMDYDSMDNIFFAK	3	0	2823.251891	0.0196	0.4700
GIKGIESEAYESVLDLAK[x]ICDVR	17	0	2564.315479	0.0196	0.4500
ALSIEGDDKVNENIGDELLLEQCMK[x]HSTFIITK	24	0	3759.869747	0.0195	0.6450
KELFDCLK[x]IMR	7	0	1451.762804	0.0195	0.2150
YK[x]EDTALRSEM	1	0	1341.623403	0.0195	0.2150
KYDK[x]TEDDIK	3	0	1253.613888	0.0195	0.1950
NKLLK[x]VTVSK	4	0	1128.722984	0.0195	0.1950
EAADFIFDICGIAGIKK[x]TR	16	0	2124.103657	0.0195	0.3700
QLIIK[x]EEMMNSIQQAVAK	4	0	2073.096129	0.0194	0.3500
YDK[x]TEDDIK	2	0	1125.518932	0.0194	0.1750
SGVK[x]LENVK	3	0	972.560345	0.0194	0.1750
TMLELLNQLDGFSSDDRVK[x]VIAATNR	18	0	2905.496614	0.0194	0.5050
EQKPEVDYSEK[x]FAELQK	10	0	2067.015955	0.0194	0.3300
K[x]EAGFIDDILIITPASK	0	0	1830.013777	0.0194	0.3300
KVAEQNENPTVGSAQK[x]MIQDEAQK	15	0	2642.296866	0.0194	0.4650
K[x]LWKQLTDALIVFFDTPETVPLR	0	0	2729.515494	0.0193	0.4450
K[x]INANEKLVGWYHTGPQLRPSDLEINNLLK	0	0	3459.862505	0.0193	0.5800
M[x]SSKSSLELANNAVK	0	0	1577.808228	0.0193	0.2900
YVQVEQRNK[x]PDERFNTGVVNVR	8	0	2646.362518	0.0193	0.4250
TYNLISSYIK[x]SVEISALASKNR	9	0	2456.327369	0.0193	0.4250
LLRPRK[x]R	5	0	937.629701	0.0193	0.1350
M[x]MGINER	0	0	849.383652	0.0193	0.1350
DEPEETDVNK[x]YQK	9	0	1593.715773	0.0192	0.2500
DIGK[x]VVDKCFGIK	3	0	1477.796212	0.0192	0.2500
RFFPYYVYTTVAGIDK[x]EGK	15	0	2253.146903	0.0192	0.3650
YVVDISPDIDIK[x]EIKPNIR	11	0	2226.225875	0.0192	0.3650
LDK[x]LPVIIGSMDVDNALDLMTMKEPCVGDLHLMLSHK	2	0	4148.085021	0.0192	0.7100
QNTPVLFDSK[x]EAVLKLK	9	0	1929.093418	0.0191	0.3250
V[x]SPTGQITSTSARSGKK	0	0	1703.916525	0.0191	0.3250
TLVAHAVLK[x]VGSALVGSQTKVALEIHAQYELR	8	0	3400.919290	0.0191	0.6100
MLAIVVEASCGK[x]DLNEAMTSGYRNEDDIEDIAALWMK	11	0	4157.941593	0.0191	0.7050
LGDNNIADWPQVEYLVGK[x]NRR	17	0	2456.255938	0.0190	0.4000
AKHDYYDSSSSIYDYSIIHVELVIYAK[x]ASK	26	0	3464.713844	0.0190	0.5700
M[x]FMTR	0	0	684.308705	0.0190	0.0950
K[x]VAEQNENPTVGSAQKMIQDEAQK	0	0	2642.296866	0.0190	0.4550
HAFHVVPEEEGEASIELSTLIELRSSK[x]VYISPK	26	0	3693.925216	0.0189	0.6250
K[x]VNQIESQMAMAEK	0	0	1605.785384	0.0189	0.2650
ATLTGMK[x]IDVLFSK	6	0	1522.842826	0.0189	0.2650
IDTIVK[x]EIQDEKEAEAAR	5	0	2057.063963	0.0189	0.3400
DDGLEDDMPALADEEFEK[x]MDRR	17	0	2596.105628	0.0189	0.4150
ATHEVLKDEVLFNDK[x]PLPIEMK	14	0	2565.351138	0.0189	0.4150
QEMKK[x]DSESTEEK	4	0	1567.703492	0.0188	0.2450
NCK[x]ADAGITIAPR	2	0	1385.708463	0.0188	0.2450
DISSK[x]SPSGNDALNDKK	4	0	1774.869635	0.0188	0.3200
NASVWFLDHNFMESMNEMFK[x]K	19	0	2604.159856	0.0188	0.3950
LPSEYDSRVKAMEVDEK[x]PTER	16	0	2478.205935	0.0188	0.3950
M[x]FMTRSEYDRGVNTFSPEGR	0	0	2379.073490	0.0188	0.3750
SLPPEEYDEK[x]LYNKFK	9	0	1998.993768	0.0188	0.3000
YDK[x]K	2	0	552.290736	0.0188	0.0750
EMK[x]KDSESTEEK	2	0	1439.644921	0.0187	0.2250
AAK[x]ASRGAATIK	2	0	1143.672345	0.0187	0.2250
EMLHILQEVLVPGIK[x]EVPAVQVTAAFLYNYK	14	0	3511.915117	0.0187	0.5800
EQQQLIDDHFLFDK[x]PVSPLLLASGMAR	13	0	3067.579946	0.0187	0.5050
FYDVERLTK[x]VGDNTIVGAGGDISDYQQIQR	8	0	3356.663540	0.0187	0.5600
YTVGQGYTK[x]AAWFEK	8	0	1747.856893	0.0187	0.2800
ILEFTKYSNDK[x]YGYLAPFHLDLFSLEVLSYDAK	10	0	3898.970769	0.0186	0.6150
NK[x]ELISVSAASKILSNITYSYK	1	0	2428.321223	0.0186	0.4100
ASRGAATIK[x]GAIWYGIDFTAAR	8	0	2295.212290	0.0186	0.4100
HYYSLRINYK[x]K	9	0	1483.793513	0.0186	0.2050
EDALFKNEEK[x]K	9	0	1349.682631	0.0186	0.2050
LRHTVIK[x]TGLR	6	0	1292.804020	0.0186	0.2050
EPPVYTPPK[x]DK	8	0	1269.660444	0.0186	0.2050
EIKEVIELPVK[x]HPELFESLGIPQPK	10	0	2868.599943	0.0186	0.4650
M[x]SSIGTGYDLGLFFSPDGRLFQAEYAYK	0	0	3132.490133	0.0186	0.5200
SFLELTEVWGK[x]PQK	10	0	1660.882380	0.0186	0.2600
NCACVISQKK[x]VPDK	9	0	1645.827913	0.0186	0.2600
VVTSK[x]LLKPRVNNR	4	0	1622.994323	0.0186	0.2600
GNQK[x]VVK	3	0	771.460247	0.0186	0.1300
LNSLPLLQQLVK[x]CFIVNELMRWPK	11	0	2938.628752	0.0185	0.4450
WPK[x]IAEIYGSALRSNPVFAENDEK	2	0	2733.376103	0.0185	0.4450
K[x]PRVVTALTMLKQHLFR	0	0	2037.203252	0.0185	0.3150
ALTLK[x]TGPPGPPCGGKFMLK	4	0	2069.116472	0.0185	0.3700
SETMK[x]YYLPK	4	0	1258.626702	0.0185	0.1850
ITAFLLADSK[x]SQK	9	0	1420.792510	0.0185	0.2400
EK[x]GPHAPAAGLQIYSVGNFSLGNQFNHTVDNR	1	0	3437.686339	0.0184	0.5900
VVSSAIVDK[x]YIGESAR	8	0	1692.904567	0.0184	0.2950
VTFFYTDYIGVYAPRK[x]YTGLLR	15	0	2642.389574	0.0184	0.4050
LK[x]LEAIMYDTELNSEGSAPAVR	1	0	2406.209961	0.0184	0.4050
MDDRK[x]ENLLSTLIYTLNLSYDNASYSDLIIK	4	0	3620.828208	0.0184	0.5700
TAYSYFYEAYEGFTSLDDDK[x]K	19	0	2512.095710	0.0183	0.3850
EMKK[x]DSESTEEK	3	0	1439.644921	0.0183	0.2200
GVAIDLLEECK[x]NTACSGIIAEVKLQAAYEYFR	10	0	3630.806031	0.0183	0.5850
EEQGDIK[x]SAQEILCNEPVETYGSFDLKEK	6	0	3355.576425	0.0183	0.5300
SSEQANLYERK[x]TLVAHAVLK	10	0	2256.222519	0.0182	0.3650
ILLHPSGAGQIK[x]HILTGSLQNLQTETPMMSRPNINGR	11	0	4022.130409	0.0182	0.6750
LQK[x]YQATVMRGAFK	2	0	1639.886752	0.0182	0.2550
HK[x]FQDILLGAGQAIKAGNR	1	0	2036.127841	0.0182	0.3450
DYEQFGYFK[x]RMGNIEM	8	0	2026.891629	0.0181	0.2900
AKSAK[x]IVR	4	0	871.560288	0.0181	0.1450
DGLEDDMPALADEEFEK[x]MDRR	16	0	2481.078690	0.0181	0.3800
DIK[x]SMIADKHAIR	2	0	1496.813257	0.0181	0.2350
DIGKVVDK[x]CFGIK	7	0	1477.796212	0.0181	0.2350
TTMTNGFLAHK[x]LCIHKNK	10	0	2113.092380	0.0181	0.3250
YTSLSEEQK[x]MKSDINAHK	8	0	2108.020718	0.0181	0.3250
MVQGEVSILESIQQTGVASK[x]YTENIYPPKK	19	0	3336.727384	0.0180	0.5400
GIDLKSIAEK[x]MNGASGAELK	9	0	2031.066940	0.0180	0.3600
K[x]YINR	0	0	692.396924	0.0180	0.0900
KDQK[x]K	3	0	645.380940	0.0180	0.0900
K[x]DQKK	0	0	645.380940	0.0180	0.0900
ILGVAAEDK[x]QLIVNLYAAVIVGAYGEAAEHLR	8	0	3365.834563	0.0180	0.5750
LDPPILPENGDLEK[x]DEPEETDVNKYQK	13	0	3124.508674	0.0180	0.4850
GVFKNVSGNVLSEIK[x]NNWQIER	14	0	2530.329098	0.0180	0.3950
IDELVSNNEK[x]IWKVMCK	9	0	2105.064830	0.0179	0.3050
FSFISNVRPK[x]LFAYPPK	9	0	2010.109010	0.0179	0.3050
YPMDAHK[x]SELEGVEEAR	6	0	1959.899550	0.0179	0.3050
IDVEESIAGYQLARSK[x]R	15	0	1934.022044	0.0179	0.3050
K[x]IEFPPPSAEARAEILR	0	0	1923.057703	0.0179	0.3050
EPPVYTPPK[x]DKK	8	0	1397.755400	0.0179	0.2150
DFTPGADLDEIENSAGKPVYIILVPDINVK[x]K	29	0	3369.770628	0.0179	0.5550
EDVQSLKLK[x]YYEQK	8	0	1769.919882	0.0179	0.2500
AVEK[x]LMSRRPPVIR	3	0	1650.971479	0.0179	0.2500
VPEDIFK[x]THLEVAR	6	0	1652.888526	0.0179	0.2500
VAIK[x]KGAVEYEIYK	3	0	1609.907866	0.0179	0.2500
DSEGAGLNWLGLIASLSVQDLMLILSTK[x]NK	27	0	3185.700445	0.0178	0.5350
SLNKFSVATITPEGIEFQTDQSVSSK[x]WAFAEK	25	0	3544.772415	0.0178	0.5700
HNFVGLFVELSK[x]LLVK	11	0	1842.076651	0.0178	0.2850
MK[x]SDINAHK	1	0	1042.522913	0.0178	0.1600
ELNLMDPKVPEDIFK[x]THLEVAR	14	0	2593.357284	0.0177	0.3900
NWK[x]EEYLRAAK	2	0	1406.730582	0.0177	0.1950
EDGMK[x]ILMVNR	4	0	1304.658013	0.0177	0.1950
DLASFIPDNK[x]LNCVIDRVNGVVFTNRPDEK	9	0	3444.745822	0.0177	0.5300
VADLK[x]KLEGTIDYQK	4	0	1719.940617	0.0177	0.2650
DFLDAVQKVVK[x]GNQK	10	0	1687.925636	0.0177	0.2650
SMTEKEQQQLIDDHFLFDK[x]PVSPLLLASGMAR	18	0	3643.837666	0.0177	0.5650
QETQYK[x]IDELVSNNEKIWK	5	0	2364.196029	0.0176	0.3350
K[x]LIRIDDHIGIAIAGLAPDAR	0	0	2227.279973	0.0176	0.3700
SIMLYLMVQSVNSELK[x]LLSSAKK	15	0	2581.422189	0.0176	0.4050
KPIGATWKTTQLEEANSK[x]LGYIFGADYPK	17	0	3225.670864	0.0176	0.5100
TGLGASGVYSAK[x]QNLANTFVNALVNAGYSNDRLILVDDEK	11	0	4197.134015	0.0175	0.7000
KINANEK[x]LVGWYHTGPQLRPSDLEINNLLK	6	0	3459.862505	0.0175	0.5250
TNTNNSILFAALSK[x]SLVR	13	0	1948.074078	0.0175	0.3150
MSERDTALEK[x]YK	9	0	1469.718358	0.0175	0.2100
AHLDVQEK[x]DQPK	7	0	1406.715325	0.0175	0.2100
MKDAVK[x]EAAR	5	0	1117.591321	0.0175	0.1750
S[x]QARGFDR	0	0	935.457282	0.0175	0.1400
NLLNPLIEDSRYGLQGPTWLVHK[x]ENAINK	22	0	3331.767550	0.0174	0.5050
FKELQPFIVQMAEQALDIEK[x]ISYGDSGLR	19	0	3324.706257	0.0174	0.5050
RLTSPLMESHSVEK[x]LFEIDSHIGCAISGLTADAR	13	0	3739.865999	0.0174	0.5900
ESQLVDK[x]FFEK	6	0	1368.692468	0.0173	0.1900
LGLGIAYQLRLAEFVNMSK[x]AYHSQYLR	18	0	3140.659196	0.0172	0.4650
DAFALAK[x]EK	6	0	991.533798	0.0172	0.1550
ASVVETVTLTK[x]VTQKKPPVQPLAYK	10	0	2724.578817	0.0172	0.4300
AGNNYVAQANLDLFNSVTNK[x]SGSTGVAGYLAR	19	0	3271.622012	0.0172	0.5500
QHAVNERAK[x]IIDLR	8	0	1661.932452	0.0171	0.2400
LALTKLTIPLPLYPQGHPGGSEGGPK[x]LEFIK	25	0	3270.837863	0.0171	0.5300
E[x]APADPTDEEAMSDEAAAQAITAR	0	0	2459.075713	0.0171	0.4100
L[x]FKSLGSGMDQEKVLNK	0	0	1893.002891	0.0171	0.2900
KSGNLPDADNSK[x]SDISK	11	0	1774.869635	0.0171	0.2900
CNK[x]FFYILYFELYKIAQDTLAR	2	0	2815.440615	0.0170	0.3750
K[x]FDQLTQALNVAIRLDDMSLIK	0	0	2531.378019	0.0170	0.3750
LLRLLLSSFLTETEPDYFSVGK[x]CVVHLNDASVAAK	21	0	3892.044274	0.0170	0.5950
YVAGVQQK[x]YTQSGGVRPFGVSTLIAGFDVGDNTPR	7	0	3683.869435	0.0170	0.5950
EASK[x]TLSKWR	3	0	1204.656362	0.0170	0.1700
VVDK[x]CFGIKFDIMPR	3	0	1823.942544	0.0170	0.2550
IIYSDIDVDPVK[x]PEHVGK	11	0	2023.062511	0.0169	0.3050
LGLDSEESAEYIVAK[x]GIR	14	0	1949.010477	0.0169	0.3050
TGRK[x]EPPVYTPPK	3	0	1468.803742	0.0169	0.2200
LIEK[x]LELRGDYNGIQDIVAQGTVGISDQK	3	0	3171.677402	0.0169	0.4900
TDKYAFSLTTFSPNGK[x]LVQIEYALNAVNAGVTSVGIK	15	0	3916.062033	0.0169	0.6250
K[x]VAEQNENPTVGSAQK	0	0	1698.853594	0.0169	0.2700
V[x]GVFKNVSGNVLSEIK	0	0	1688.946037	0.0169	0.2700
S[x]PTGQITSTSARSGKK	0	0	1604.848116	0.0169	0.2700
TMVEVIPYFAEDLLVLK[x]TDELK	16	0	2565.365058	0.0168	0.3700
AK[x]VAEQNENPTVGSAQKMIQDEAQK	1	0	2713.333976	0.0168	0.4200
Q[x]DYDLVRSLESQIR	0	0	1720.874329	0.0168	0.2350
EAADFIFDICGIAGIK[x]K	15	0	1866.954882	0.0168	0.2850
GGLGYPEDAIGK[x]TKLVK	11	0	1744.972250	0.0168	0.2850
FFYILYFELYK[x]IAQDTLARR	10	0	2569.373199	0.0168	0.3350
TMLELLNQLDGFEATKNIK[x]VIMATNR	18	0	2962.561853	0.0167	0.4350
K[x]ENLLSTLIYTLNLSYDNASYSDLIIKAQETLR	0	0	3802.003854	0.0167	0.5500
VNGVVFTNRPDEK[x]NR	12	0	1743.901545	0.0167	0.2500
FGDGIQIAQLALK[x]HR	12	0	1665.931391	0.0167	0.2500
E[x]IINRDIGK	0	0	1056.592704	0.0167	0.1500
GTLK[x]VHTIR	3	0	1023.618860	0.0167	0.1500
ERK[x]PRR	2	0	840.504172	0.0167	0.1000
LDPPILPENGDLEKDEPEETDVNK[x]YQK	23	0	3124.508674	0.0167	0.4500
TAYSYFYEAYEGFTSLDDDK[x]KALSSLK	19	0	3111.459940	0.0167	0.4500
QSEVSVGLRFIK[x]HADATCVHR	11	0	2409.233428	0.0167	0.3500
LEKSLLELNETQSNIQEQGVNWGK[x]K	23	0	2884.492911	0.0166	0.4150
ALGNFVASVLARLALTK[x]PKGTPGYGPLGVLPK	16	0	3204.874916	0.0166	0.5300
GSLEKNWK[x]EEYLR	7	0	1650.836493	0.0165	0.2150
SLEFK[x]ASELAEDFHIPVTRLLLTYSNLLNMGGEVLR	4	0	4075.145043	0.0165	0.5950
SITEFGDTATAK[x]ELEAMKLLRPR	11	0	2576.363096	0.0165	0.3800
VDK[x]PDGTMDYDSMDNIFFAK	2	0	2308.002683	0.0165	0.3300
GMALGSANEKIEASK[x]GLIDR	14	0	2059.073086	0.0165	0.3300
QSK[x]ATREPNK	2	0	1157.615226	0.0165	0.1650
EFHK[x]DMTLEEAEVLILK	3	0	2044.054982	0.0165	0.2800
A[x]KVAEQNENPTVGSAQK	0	0	1769.890704	0.0165	0.2800
AGVLQSLADDSATTRCLDQLTNWCTIK[x]TVDR	26	0	3507.708445	0.0165	0.5100
CNK[x]FFYILYFELYK	2	0	1946.963993	0.0164	0.2300
LK[x]PQDERTQEERNR	1	0	1797.908083	0.0164	0.2300
K[x]ATDDDR	0	0	819.372221	0.0164	0.1150
DEK[x]SGVK	2	0	761.391895	0.0164	0.1150
NSIVSKYTQSTNNDDPK[x]K	16	0	2037.996615	0.0164	0.2950
EATPMEMDEEK[x]SQDISINGNSK	10	0	2452.073269	0.0164	0.3600
K[x]YINRSYYHLR	0	0	1511.799660	0.0164	0.1800
IQYVGKQDPK[x]K	9	0	1302.729522	0.0164	0.1800
SAK[x]IVRTLIDK	2	0	1242.765906	0.0164	0.1800
VISMEK[x]GGNMK	5	0	1192.594355	0.0164	0.1800
VDPLVSLMMVEK[x]IPDSTYEMVGGLEK	11	0	2879.436904	0.0163	0.4250
LDGKDELWK[x]NDDQLTYTYK	8	0	2344.122200	0.0163	0.3100
YSNDK[x]YGYLAPFHLDLFSLEVLSYDAKYGEK	4	0	3644.771355	0.0163	0.5050
SINFCMDMDLSACILNASK[x]AHLDVQEKDQPK	18	0	3577.667174	0.0163	0.5050
LLQGARMGTGMMGDQPLVDNSECVYISSLALLK[x]MLR	32	0	3966.985983	0.0162	0.5850
TLVAHAVLK[x]VGSALVGSQTK	8	0	1978.157410	0.0162	0.3250
SNDIEK[x]AIDLYK	5	0	1407.724493	0.0162	0.1950
VPDK[x]LIDASTVK	3	0	1284.728853	0.0162	0.1950
EQKPEVDYSEKFAELQK[x]SLNNLNTIDIDANLEK	16	0	3834.916162	0.0162	0.5350
LNYK[x]PEEEYPDLSKHNNHMAKVLTLELYK	3	0	3515.775726	0.0162	0.4700
ILEHK[x]EIMLRVEPIPLINGEK	4	0	2470.398029	0.0162	0.3400
EDCEAATDPLLKK[x]QMSYMLAR	12	0	2469.170083	0.0162	0.3400
SSLELANNAVK[x]SNDIEK	10	0	1830.932231	0.0162	0.2750
K[x]ACIIFFDEIDAIGGARFDDGAGGDNEVQR	0	0	3255.525338	0.0162	0.4850
DNLSWLSKANNWSK[x]FTATAALGVIHR	13	0	2899.509173	0.0162	0.4200
VK[x]AMEVDEKPTER	1	0	1530.771118	0.0162	0.2100
EEMMNSIQQAVAK[x]	12	0	1477.690428	0.0162	0.2100
K[x]VSTTPANSFELK	0	0	1420.756126	0.0162	0.2100
SINFCMDMDLSACILNASKAHLDVQEK[x]DQPK	26	0	3577.667174	0.0161	0.5000
ILPNKVDPLVSLMMVEK[x]IPDSTYEMVGGLEK	16	0	3444.795657	0.0161	0.5000
GGDWERK[x]NR	6	0	1116.542400	0.0161	0.1450
AK[x]YASQKRP	1	0	1047.582476	0.0161	0.1450
MSSK[x]DISSK	3	0	981.480047	0.0161	0.1450
SLADFEK[x]ALQDYKPELASDPIIR	6	0	2618.359059	0.0161	0.3700
GAATIK[x]GAIWYGIDFTAARSPEVGYQDTPLNFNGPVVTR	5	0	4152.106685	0.0160	0.6250
VADLKK[x]LEGTIDYQK	5	0	1719.940617	0.0160	0.2400
DYEQFGYFK[x]R	8	0	1351.619643	0.0160	0.1600
FRK[x]LGVKPPK	2	0	1168.744388	0.0160	0.1600
K[x]INVK	0	0	600.395864	0.0160	0.0800
GVNTFSPEGRLFQVEYAIEAIK[x]LGSTAIGVK	21	0	3293.765820	0.0160	0.4950
ILIELLTQMDGFDQGANVK[x]VIMATNR	18	0	2889.509094	0.0160	0.4150
TGGDVYSIPLGGSLHK[x]QPLAIGGSGSAFIYGFCDANFR	15	0	3928.920476	0.0159	0.6050
TLLYGK[x]RFFPYYVYTTVAGIDK	5	0	2614.383428	0.0159	0.3500
DQPKK[x]VGQYIR	4	0	1330.735668	0.0159	0.1750
K[x]LEGTIDYQKL	0	0	1306.713204	0.0159	0.1750
DDINLDEASAMAVK[x]FLSKTLDSNSLTHEK	13	0	3191.565471	0.0159	0.4600
YGYLAPFHLDLFSLEVLSYDAK[x]YGEKESLAAVLVR	21	0	3976.066059	0.0159	0.5550
LTK[x]VGDNTIVGAGGDISDYQQIQR	2	0	2547.292771	0.0158	0.3800
LNQQSVLLPLLK[x]DNIAHR	11	0	2071.190103	0.0158	0.2850
ATAIGK[x]SSTAAK	5	0	1104.613831	0.0158	0.1900
WK[x]TLSK	1	0	761.443537	0.0158	0.0950
TMGK[x]NK	3	0	677.353010	0.0158	0.0950
HPELFESLGIPQPK[x]GILLYGPPGTGKTLLAR	13	0	3298.844009	0.0158	0.4900
SFGSGITVLGNIYCMQGGEPK[x]SAPVSDCLSK	20	0	3258.535765	0.0158	0.4900
IYDLGTSVLGPGSGHK[x]MGAYIADEVLNGLSK	15	0	3161.606550	0.0158	0.4900
IK[x]TLSMEKHTELR	1	0	1584.865682	0.0158	0.2050
T[x]VYQISELESLLR	0	0	1549.835098	0.0158	0.2050
TEPK[x]AVDEEMKVR	3	0	1530.771118	0.0158	0.2050
VRQLIIK[x]EEMMNSIQQAVAK	6	0	2328.265640	0.0158	0.3150
HGQLK[x]QSMTSLVQHVMTYLPGIDDLKTK	4	0	3167.646972	0.0157	0.4400
VTQK[x]KPPVQPLAYK	3	0	1595.939834	0.0157	0.2200
QYSAK[x]AK	4	0	794.428614	0.0157	0.1100
LGYIFGADYPK[x]VFTPDPDAISVLGELALMGVRAAMR	10	0	3852.994493	0.0157	0.5650
NVISLEISDTSLQPLSTFFAERAK[x]TMTER	23	0	3283.675685	0.0157	0.4550
AK[x]HDYYDSSSSIYDYSIIHVELVIYAKASK	1	0	3464.713844	0.0157	0.4700
DK[x]PKYEPPVPTRTGR	1	0	1739.931783	0.0157	0.2350
NSTNNTK[x]ERDELEDLSEEDLQLK	6	0	2719.278296	0.0157	0.3600
ENMTQEEAVEFLK[x]NAVALAMERDGSSGGTIR	12	0	3352.602594	0.0156	0.4850
K[x]DSESTEEKEAQAVQR	0	0	1833.870361	0.0156	0.2500
QIKVMDSLEPTGEIYGK[x]VLVDMESMLVPKPLINK	16	0	3814.033242	0.0156	0.5300
DKSAQVILSEIEVLEAEHRPFK[x]QEVEGLSVDTDIK	21	0	3951.047502	0.0156	0.5450
SMAIDK[x]DIR	5	0	1047.538227	0.0156	0.1400
VK[x]VIAATNR	1	0	970.592313	0.0156	0.1400
DPYVEWVISLEQNVMEGAFDK[x]VASMIR	20	0	3125.520049	0.0156	0.4200
TMLELLNQLDGFDTSQRDIK[x]VIMATNR	19	0	3121.589852	0.0156	0.4200
VPDK[x]LIDASTVKHVFPITK	3	0	2107.204023	0.0155	0.2950
SSKSSLELANNAVK[x]SNDIEK	13	0	2133.091236	0.0155	0.3100
AEAK[x]DVAKMK	3	0	1089.585175	0.0155	0.1550
L[x]KGYQTIELDK	0	0	1306.713204	0.0155	0.1700
I[x]AIVVNQNWYCANTKYVTGPKNK	0	0	2680.379413	0.0154	0.3550
QAEILVDICSYAGTGNVLHIQK[x]LLHICSEPPSDDAK	21	0	3990.981745	0.0154	0.5550
S[x]PTGQITSTSAR	0	0	1204.604720	0.0154	0.1850
QIGIDPPRGVLLYGPPGTGK[x]TMLVK	19	0	2606.461686	0.0154	0.3850
INADHK[x]LNSLPLLQQLVKCFIVNELMR	5	0	3205.746621	0.0154	0.4150
SVALGGITK[x]EFVIYEQLIAAR	8	0	2277.273157	0.0152	0.3200
EVIELPVK[x]HPELFESLGIPQPK	7	0	2498.378342	0.0152	0.3350
DEFSRK[x]EAGFIDDILIITPASK	5	0	2464.284838	0.0152	0.3350
AYMDPHRSMK[x]DLHISQNFACLIR	9	0	2802.351495	0.0152	0.3500
CTDLDAIGVK[x]VPFTAAITITGVK	9	0	2389.292565	0.0152	0.3500
LGIDPPK[x]GIMLYGPPGTGKTLCAR	6	0	2511.334048	0.0152	0.3650
YELYSNQYYHGAGEPSLIGDK[x]LIEK	20	0	2886.407458	0.0152	0.3800
SK[x]RSIGISDALQMAADAQPAVGLAR	1	0	2525.338279	0.0152	0.3800
IVMSMVRNEIATCAEK[x]VYSEIPLSNATSLLYLENTK	15	0	4087.067778	0.0151	0.5450
SLNNLNTIDIDANLEK[x]LLIFEK	15	0	2529.368896	0.0150	0.3300
IIYSDIDVDPVK[x]PEHVGKVVLK	11	0	2462.378342	0.0150	0.3300
QLEMLDLQEGFIK[x]EDCKSLK	12	0	2423.207516	0.0150	0.3000
QYQEVVK[x]QGDVLLNKLQK	6	0	2129.184348	0.0150	0.2700
IDTIVKEIQDEK[x]EAEAAR	11	0	2057.063963	0.0150	0.2700
QEYK[x]DDINLDEASAMAVK	3	0	2038.951640	0.0150	0.2700
EGVETRIIPLK[x]K	10	0	1381.829229	0.0150	0.1800
GEK[x]RWSELR	2	0	1159.609749	0.0150	0.1350
VADLK[x]K	4	0	672.416990	0.0150	0.0900
YQK[x]PVDTEEENDKNPPPLDEGDIELLK	2	0	3124.508675	0.0150	0.4050
KVNQIESQMAMAEK[x]LIQIR	13	0	2229.197231	0.0150	0.2850
TLEVLYLK[x]MHNNHAK	7	0	1809.955886	0.0150	0.2250
Y[x]TVGQGYTKAAWFEK	0	0	1747.856893	0.0150	0.2250
VTQKK[x]PPVQPLAYK	4	0	1595.939834	0.0150	0.2100
IEVEVYK[x]ITTGDR	6	0	1521.803799	0.0150	0.1950
DQK[x]K	2	0	517.285985	0.0150	0.0600
DK[x]PK	1	0	486.280173	0.0150	0.0600
G[x]VFK	0	0	449.263798	0.0150	0.0600
SRKPYQVNILLAGYETNLGK[x]PELFWLDYLATCVR	19	0	4027.102789	0.0149	0.5050
FMALGLALLFNGK[x]QDLADATVETLKAIEGK	12	0	3176.715368	0.0148	0.4450
QK[x]TATQPIVAQEMETDNQTALLVANVRVK	1	0	3195.692003	0.0148	0.4300
EVVQFVGSRFNSNAIAAVATK[x]MVTLK	20	0	2779.505334	0.0148	0.3850
TYNLISSYIK[x]SVEISALASK	9	0	2186.183345	0.0147	0.2950
HIGIATTGFIPDGQHIVK[x]R	17	0	2059.132592	0.0147	0.2800
ILYVNNAK[x]SQEEAIENIK	7	0	2075.089784	0.0147	0.2650
ISWYTK[x]IVDELDLRAGNNYVAQANLDLFNSVTNK	5	0	3883.974285	0.0147	0.5000
NDGTIVIRK[x]LEETDVAK	8	0	1900.026461	0.0147	0.2500
IGLHDDAYLDVCK[x]YYR	12	0	1999.946105	0.0147	0.2350
LSLFSNK[x]ENELRQAVR	6	0	1903.027465	0.0147	0.2350
SGVK[x]LENVKIYADLK	3	0	1675.950788	0.0147	0.2200
A[x]ASLLKVNMENLIVTDLGKYAEVLIETAK	0	0	3145.730683	0.0147	0.4250
VEVSHIAELIGLSTVQVEGK[x]LSQMILDK	19	0	3035.657523	0.0146	0.4100
GIDWREALEK[x]TEEK	9	0	1702.852533	0.0146	0.2050
ASLTAAK[x]TSANAVYCPPMLQGNLDLQSGILHADDMDFK	6	0	4062.948731	0.0146	0.5550
GDGGTDYVCVPK[x]YMIPPSAPVMLELTDEQPIKQVK	11	0	3874.919337	0.0146	0.5100
ELNLMDPK[x]VPEDIFKTHLEVAR	7	0	2593.357284	0.0145	0.3200
LVQIEYALNAVNAGVTSVGIK[x]ATDGVVLATEK	20	0	3242.776049	0.0145	0.4650
MSSK[x]SSLELANNAVKSNDIEK	3	0	2264.131715	0.0145	0.3050
DEPEETDVNK[x]YQKDEEWPPK	9	0	2475.107668	0.0145	0.2900
NSSSDMAYTSMFK[x]GNQKVVK	12	0	2221.050634	0.0145	0.2900
QDLADATVETLK[x]AIEGKIAR	11	0	2141.169090	0.0145	0.2900
EASKTLSK[x]WR	7	0	1204.656362	0.0145	0.1450
TNAIVMK[x]DIR	6	0	1159.638269	0.0145	0.1450
DGIVLAAEK[x]K	8	0	1042.602207	0.0145	0.1450
YQK[x]PVDTEEENDKNPPPLDEGDIELLKSYATGPYAR	2	0	4090.964561	0.0144	0.5200
QPWAHGLLLENFNSAAEK[x]NHASIDKMK	17	0	3048.523830	0.0144	0.3900
ITTDAFTSAGERHIEVGDSVLVK[x]IITK	22	0	2899.565345	0.0144	0.3900
AKYASQK[x]RP	6	0	1047.582476	0.0144	0.1300
M[x]SSKDISSK	0	0	981.480047	0.0144	0.1300
TMLELLNQLDGFEATK[x]NIKVIMATNR	15	0	2962.561853	0.0144	0.3750
A[x]KVAEQNENPTVGSAQKMIQDEAQK	0	0	2713.333976	0.0144	0.3600
IDPSVTMMQVEEK[x]PDVTYGDVGGCKEQIERLR	12	0	3678.768991	0.0144	0.4600
DLVKK[x]YDK	4	0	1007.565097	0.0144	0.1150
TKSVALGGITK[x]EFVIYEQLIAAR	10	0	2506.415787	0.0143	0.3300
YTQSTNNDDPKK[x]IIEEEGFTNR	11	0	2598.219668	0.0143	0.3150
HFYAHK[x]PGVLATSFLDQDLESECMLLIR	5	0	3289.626236	0.0143	0.4000
EK[x]ASFARNVFEYGVLVSIQTCDIESFAR	1	0	3235.597046	0.0143	0.4000
EK[x]VLKTK	1	0	844.538158	0.0143	0.1000
DVCIK[x]LGLDSEESAEYIVAK	4	0	2238.108857	0.0143	0.2850
F[x]MTRSEYDRGVNTFSPEGR	0	0	2248.033011	0.0142	0.2700
MVRGIGSYEK[x]QSEVSVGLR	9	0	2094.089070	0.0142	0.2700
NCVAIASDLRLGVQSISLTNNFPK[x]VFAMGDK	23	0	3364.727003	0.0142	0.4400
LPNIEEATFDK[x]RIDRPGR	10	0	2126.123146	0.0142	0.2550
K[x]TQIAGGHDIIGPFHVITRVIDGSRPVNR	0	0	3152.731777	0.0141	0.4100
YTISGGGLYTDADK[x]GLATMGMGYLGSTGK	13	0	2884.362162	0.0141	0.4100
DIGEPDSEAVFTISQSPFEK[x]PQK	19	0	2548.233196	0.0141	0.3250
TAINTGGGSVAVFNK[x]FAYVLYQERVTPFTIGSER	14	0	3691.899673	0.0141	0.4800
DYYTK[x]QSKATR	4	0	1359.678214	0.0141	0.1550
SAPVSDCLSK[x]YPLLSSSCGSQSLKSGLWGPAICTNAVR	9	0	4052.975610	0.0141	0.5350
K[x]SGRSAPGVSTTSTIQ	0	0	1575.821569	0.0141	0.2250
ALTLK[x]TGPPGPPCGGK	4	0	1549.828571	0.0141	0.2250
AVAHHTDCK[x]FIRVSGSELVQK	8	0	2381.227281	0.0140	0.2950
DGVIYFPK[x]EANALETEDGMLIDEEDELELPPTASK	7	0	3877.834134	0.0140	0.4900
WK[x]TLSKESAR	1	0	1204.656362	0.0140	0.1400
LELK[x]K	3	0	629.411178	0.0140	0.0700
DLEETDERSLALTK[x]K	13	0	1746.899873	0.0140	0.2100
NDDQLTYTYK[x]DEKVSEVLNSEDITGIQEK	9	0	3373.604748	0.0140	0.4050
Q[x]IAIVVNQNWYCANTKYVTGPKNK	0	0	2808.437985	0.0140	0.3350
EEIQLLQEPGSYVGEVIKTMGK[x]NK	21	0	2689.399538	0.0140	0.3350
EAADFIFDICGIAGIK[x]KTR	15	0	2124.103657	0.0139	0.2650
K[x]ILGVAAEDKQLIVNLYAAVIVGAYGEAAEHLR	0	0	3493.929519	0.0139	0.4600
VVTSKLLK[x]PRVNNR	7	0	1622.994323	0.0139	0.1950
IDK[x]EDMGSNDKASK	2	0	1536.708913	0.0139	0.1950
LLLSSFLTETEPDYFSVGK[x]CVVHLNDASVAAK	18	0	3509.775056	0.0139	0.4450
ALGNFVASVLARLALTKPK[x]GTPGYGPLGVLPK	18	0	3204.874916	0.0139	0.4450
TAYSYFYEAYEGFTSLDDDKK[x]ALSSLK	20	0	3111.459940	0.0139	0.3750
VPFTAAITITGVK[x]TSTGGPKLQLNLER	12	0	2811.585689	0.0139	0.3750
LPLYTNFVNSFRPNINQLK[x]AVYMGLK	18	0	3039.636674	0.0138	0.3600
QEMK[x]KDSESTEEK	3	0	1567.703492	0.0138	0.1800
AK[x]VAEQNENPTVGSAQK	1	0	1769.890704	0.0138	0.2350
GTK[x]SARPEATVVSVVTSPYHVSLVDPISSIALPQNLQM	2	0	3991.108659	0.0138	0.5250
EK[x]VEYAPSNEIDTFELQGCSLKDQIGEEK	1	0	3355.576425	0.0138	0.4000
DEKVSEVLNSEDITGIQEK[x]STDLR	18	0	2704.340167	0.0138	0.3300
DKPK[x]YEPPVPTR	3	0	1425.761546	0.0138	0.1650
K[x]KAQSGPDASAK	0	0	1186.630541	0.0138	0.1650
TLPALLDDARIVMTANK[x]IVQMIGEQATLDLLFGNDR	16	0	3955.090900	0.0137	0.4950
ATLTGMKIDVLFSK[x]IR	13	0	1792.027986	0.0137	0.2200
IDK[x]K	2	0	502.311471	0.0137	0.0550
IDKHFYAHK[x]PGVLATSFLDQDLESECMLLIR	8	0	3645.832188	0.0137	0.4250
ENMTQEEAVEFLK[x]NAVALAMER	12	0	2522.214389	0.0136	0.3000
MPGTLLPGPGK[x]GYIGDPIKFVR	10	0	2312.271383	0.0136	0.3000
KSGFEK[x]IDLTR	5	0	1292.708787	0.0136	0.1500
YSDIGGLSKQIEELFEAIVLPMQQADK[x]FR	26	0	3324.706257	0.0136	0.3950
FK[x]ELQPFIVQMAEQALDIEKISYGDSGLR	1	0	3324.706257	0.0136	0.3950
K[x]EEMVMLKGDEVVSLLGVSEQVQVR	0	0	2801.466563	0.0136	0.3400
LGSTLK[x]SIMLYLMVQSVNSELKLLSSAK	5	0	3052.691464	0.0136	0.3800
DDGLEDDMPALADEEFEK[x]MDR	17	0	2440.004526	0.0136	0.2850
QPEDK[x]LR	4	0	884.471536	0.0136	0.0950
YASQK[x]RP	4	0	848.450409	0.0136	0.0950
DATDDK[x]R	5	0	819.372221	0.0136	0.0950
NEADPAMAILSEYLETGSVK[x]LRASAILGLGLAYSGANR	19	0	3921.030413	0.0136	0.5150
NVSGNVLSEIK[x]NNWQIERLR	10	0	2368.261024	0.0135	0.2700
HPELFESLGIPQPK[x]GILLYGPPGTGK	13	0	2744.490007	0.0135	0.3500
EK[x]ASKGSNDDEMK	1	0	1437.640504	0.0135	0.1750
GVAIDLLEECKNTACSGIIAEVK[x]LQAAYEYFR	22	0	3630.806031	0.0134	0.4300
VTDK[x]LTQLTDNIWCCR	3	0	2021.966182	0.0134	0.2150
DMTLEEAEVLILK[x]VLR	12	0	1871.043692	0.0134	0.2150
ASK[x]IIDHIDYVESLIHSSYYSVSADYYK	2	0	3265.581778	0.0134	0.3750
AVNIAFTQDQLLK[x]RAATYIHR	12	0	2428.333793	0.0133	0.2800
Q[x]LMTEFVDQVDDVVK	0	0	1764.860319	0.0133	0.2000
TSK[x]TPPTAMLSSVREIIK	2	0	1958.086949	0.0133	0.2400
K[x]NLLNPLIEDSR	0	0	1410.783007	0.0133	0.1600
GSNDDEMKIDK[x]K	10	0	1378.639778	0.0133	0.1600
TKDAVVLGVEK[x]R	10	0	1313.766632	0.0133	0.1600
LLIFEK[x]QVR	5	0	1144.696771	0.0133	0.1200
VNLEAYLDLSITPK[x]QHAVNERAK	13	0	2608.397173	0.0133	0.3050
ETLIFK[x]CIDMFIHKSAELYK	5	0	2485.274807	0.0132	0.2650
QLEMLDLQEGFIKEDCK[x]SLK	16	0	2423.207516	0.0132	0.2650
K[x]LEFPLPNEEARVGILR	0	0	1980.115548	0.0132	0.2250
ILPNK[x]VDPLVSLMMVEKIPDSTYEMVGGLEK	4	0	3444.795657	0.0132	0.4100
ASKGSNDDEMK[x]IDK	10	0	1536.708913	0.0132	0.1850
ELLVK[x]ASKIIDHIDYVESLIHSSYYSVSADYYK	4	0	3847.955846	0.0132	0.4350
NLNQIVNELDEEK[x]YKDAYVYSIVAIAR	12	0	3169.629394	0.0131	0.3550
TAINTGGGSVAVFNK[x]FAYVLYQER	14	0	2604.333515	0.0131	0.3150
IRIAYASVVYIADK[x]YK	13	0	1872.050830	0.0131	0.2100
GSLEK[x]NWK	4	0	960.502835	0.0131	0.1050
LK[x]LEAIMYDTELNSEGSAPAVRVIAGLVATNGAVGLK	1	0	3770.028626	0.0131	0.4850
YELYSNQYYHGAGEPSLIGDK[x]LIEKLELR	20	0	3397.719264	0.0131	0.3800
YSDIGGLSK[x]QIEELFEAIVLPMQQADKFR	8	0	3324.706257	0.0131	0.3800
DEK[x]YTLYDQNDTK	2	0	1631.731422	0.0131	0.1700
MEILKIHLEK[x]VSK	9	0	1566.916655	0.0131	0.1700
TSTGGPK[x]LQLNLERDYEQFGYFK	6	0	2690.333907	0.0130	0.3000
LLFIEKAEIINSLNLNNDLTDK[x]LAQFEK	21	0	3245.754588	0.0130	0.3650
TFELAVGLTGDTTYYQLLLK[x]GGNMDSLK	19	0	3047.552396	0.0130	0.3650
QNTPVLFDSK[x]EAVLK	9	0	1687.914404	0.0130	0.1950
K[x]GYQTIELDK	0	0	1193.629146	0.0130	0.1300
GGNMK[x]EVFRR	4	0	1192.613451	0.0130	0.1300
E[x]TIDNAETMK	0	0	1150.517549	0.0130	0.1300
GK[x]LVR	1	0	571.380549	0.0130	0.0650
QLMTEFVDQVDDVVK[x]YEIDKTLAGVTR	14	0	3111.579669	0.0130	0.3500
NVQLAK[x]VTAEGGFHIYNDEEMADAVAR	5	0	2947.413282	0.0130	0.3500
FASAVFNDSNHTFAGNMNFSVTSFFRDSEALK[x]TR	31	0	3814.779634	0.0129	0.4400
KPRVVTALTMLK[x]QHLFR	11	0	2037.203252	0.0129	0.2200
DVPTFANFHTPIFIAK[x]R	15	0	1973.052225	0.0129	0.2200
LFK[x]SLGSGMDQEKVLNK	2	0	1893.002891	0.0129	0.2200
GVILYGAPGTGK[x]TLLAKAVANQTSATFLR	11	0	2917.638783	0.0129	0.3750
DSLTVGAFFVYGSSSLYGDGGK[x]LRYTISGGGLYTDADK	21	0	3936.905599	0.0129	0.4900
EQKPEVDYSEK[x]FAELQKSLNNLNTIDIDANLEK	10	0	3834.916162	0.0129	0.4250
SLPPEEYDEK[x]LYNK	9	0	1723.830403	0.0129	0.1800
QTGQYYGGLK[x]LCVDRR	9	0	1912.957672	0.0128	0.2050
LEK[x]SLLELNETQSNIQEQGVNWGKK	2	0	2884.492911	0.0128	0.3200
IDK[x]KTTEEK	2	0	1090.586949	0.0128	0.1150
DKK[x]ASLLTR	2	0	1030.613439	0.0128	0.1150
DK[x]KASLLTR	1	0	1030.613439	0.0128	0.1150
NASVWFLDHNFMESMNEMFKK[x]INANEK	20	0	3273.504411	0.0128	0.3450
IDK[x]HFYAHKPGVLATSFLDQDLESECMLLIR	2	0	3645.832188	0.0127	0.3950
K[x]NEEKLAEFDK	0	0	1349.682631	0.0127	0.1400
EFLYAHNNTDMLILNRTK[x]DSLEAR	17	0	2863.428540	0.0127	0.3050
NVVTEAGFIAIK[x]EDR	11	0	1660.878354	0.0127	0.1900
AAWFEK[x]GSQVSEFIDTESFAPTITVQSKLSNR	5	0	3572.778561	0.0127	0.4050
K[x]AMVNIDTIDNKVATTM	0	0	1863.943328	0.0126	0.2150
MLAIVVEASCGK[x]DLNEAMTSGYR	11	0	2514.191544	0.0126	0.2900
VHEVGDDLVIGASGFEADALALVK[x]R	23	0	2580.354642	0.0126	0.3150
GVIALYFPLVNSNPQRSTELFK[x]NEEEPTK	21	0	3319.708701	0.0126	0.3650
YAEVLIETAK[x]IVCPDQSIGDEDGQGIQLFLYYK	9	0	3774.870069	0.0126	0.4150
KILGVAAEDK[x]QLIVNLYAAVIVGAYGEAAEHLR	9	0	3493.929519	0.0126	0.4150
SMTEK[x]EQQQLIDDHFLFDKPVSPLLLASGMAR	4	0	3643.837666	0.0125	0.4000
VDMYASDLAQISREDK[x]EGVVNTIAFAIR	15	0	3110.570500	0.0125	0.3500
DGLEDDMPALADEEFEK[x]MDR	16	0	2324.977588	0.0125	0.2500
LILVDDEK[x]TSWIYKNK	7	0	1964.061785	0.0125	0.2000
HNNHMAK[x]VLTLELYKK	6	0	1938.050842	0.0125	0.2000
QGITEAYNQK[x]AVEK	9	0	1577.804860	0.0125	0.1750
HPK[x]FEEILTRLR	2	0	1537.872820	0.0125	0.1500
ENQEK[x]ISNNK	4	0	1202.589070	0.0125	0.1250
K[x]EPPVYTPPK	0	0	1154.633506	0.0125	0.1250
AIHK[x]LGSTLK	3	0	1066.649824	0.0125	0.1250
IVKSAK[x]AK	5	0	843.554142	0.0125	0.1000
K[x]NCK	0	0	548.274037	0.0125	0.0500
SLK[x]R	2	0	502.322703	0.0125	0.0500
EAVELPLTHPELYEEMGIK[x]PPKGVILYGAPGTGKTLLAK	18	0	4159.264090	0.0124	0.4850
S[x]INFCMDMDLSACILNASKAHLDVQEKDQPK	0	0	3577.667174	0.0124	0.3850
EALEKTEEK[x]TESYYSNAVELNLLLISPTK	8	0	3311.702277	0.0124	0.3600
QGSATVGLVSK[x]THAVLVALKR	10	0	2134.258512	0.0124	0.2600
IGDLCAFTDALSK[x]YEAEFR	12	0	2205.041118	0.0124	0.2350
TMLELLNQLDGFEATK[x]NIK	15	0	2177.140100	0.0124	0.2350
EDWEK[x]YQKPVDTEEENDKNPPPLDEGDIELLK	4	0	3811.795051	0.0123	0.3950
ASKIIDHIDYVESLIHSSYYSVSADYYK[x]AK	27	0	3464.713844	0.0123	0.3700
DEVLFNDK[x]PLPIEMK	7	0	1786.917438	0.0123	0.1850
VISMEK[x]GGNMKEVFR	5	0	1723.874862	0.0123	0.1850
LEKGQSIDDMIPAQK[x]	14	0	1671.850090	0.0123	0.1850
NLLLQEK[x]GFPTPK	6	0	1483.839792	0.0123	0.1600
V[x]NQIESQMAMAEK	0	0	1477.690428	0.0123	0.1600
KVPDK[x]LIDASTVK	4	0	1412.823808	0.0123	0.1600
TYNLISSYIKSVEISALASK[x]NR	19	0	2456.327369	0.0123	0.2700
VLKLTLEAMDLEIVEK[x]EHFK	15	0	2384.302404	0.0123	0.2450
LNYKPEEEYPDLSK[x]HNNHMAKVLTLELYK	13	0	3515.775726	0.0122	0.3550
TSTSSMTAVPKPLKFLRPHYFTLVK[x]IYDSWPQSPQK	24	0	4178.202497	0.0122	0.4400
DSYLIIDK[x]LPSEYDSRVK	7	0	2140.105099	0.0122	0.2200
NILK[x]VDIEVAVIPSEGFR	3	0	1998.114879	0.0122	0.2200
M[x]SQARGFDR	0	0	1066.497761	0.0122	0.1100
TLADVEVNHLK[x]CDQFLVAHYRYYVR	10	0	3108.560213	0.0122	0.3050
KEEMVMLK[x]GDEVVSLLGVSEQVQVR	7	0	2801.466563	0.0122	0.3050
GLATMGMGYLGSTGK[x]TYNLISSYIK	14	0	2625.318122	0.0122	0.3050
EDWEKYQK[x]PVDTEEENDKNPPPLDEGDIELLK	7	0	3811.795051	0.0122	0.3900
DRIDK[x]NTWNSTLETAK	4	0	1890.943464	0.0122	0.1950
TK[x]LQDGSTDMQLTLMSIVHVPYK	1	0	2604.329020	0.0122	0.2800
EYGEASTSQLGPIAEDIQIK[x]LDK	19	0	2504.264495	0.0122	0.2800
NCK[x]ADAGITIAPRCTDLDAIGVK	2	0	2458.230706	0.0122	0.2800
A[x]SLLKVNMENLIVTDLGKYAEVLIETAK	0	0	3074.693573	0.0121	0.3400
K[x]EFEIIK	0	0	905.522175	0.0121	0.0850
DGMERK[x]FFAIDTANPIPVFTH	5	0	2405.183691	0.0121	0.2550
LFQVEYAIEAIK[x]LGSTAIGVK	11	0	2249.267011	0.0121	0.2550
M[x]PPAVSSETSTIVPQQVIVHPLVLLSAVDSYNR	0	0	3546.875433	0.0121	0.4000
FLLDDFDQQEHIQK[x]SETMKYYLPK	13	0	3015.468672	0.0121	0.2900
DSLTVGAFFVYGSSSLYGDGGK[x]LR	21	0	2495.233139	0.0121	0.2900
KEPPVYTPPK[x]DK	9	0	1397.755400	0.0121	0.1450
GTK[x]TSETNDRNSTNNTK	2	0	1866.866670	0.0121	0.2050
QHLFRYQGHIGAYLVLGGYDCK[x]GPHLFTIAAHGSSDK	21	0	4113.042982	0.0120	0.4450
EHIMDNLEAQAIEELEGAK[x]EDALFK	18	0	2842.369357	0.0120	0.3000
ASVVETVTLTKVTQK[x]KPPVQPLAYK	14	0	2724.578817	0.0120	0.3000
EFHK[x]DMTLEEAEVLILKVLR	3	0	2412.308550	0.0120	0.2400
HGGYKPTDKHK[x]TDLNHENLK	10	0	2331.171880	0.0120	0.2400
TVQK[x]VETAVLSTTVK	3	0	1602.919156	0.0120	0.1800
NEEK[x]LAEFDK	3	0	1221.587675	0.0120	0.1200
K[x]WRLR	0	0	757.471088	0.0120	0.0600
VAMLYAYDRIK[x]ILFSDVK	10	0	2144.170281	0.0119	0.2150
VEPIPLINGEK[x]RDLRPGR	10	0	2058.169702	0.0119	0.2150
QGAMIAQAMILTQHNDQLNSK[x]VSGIR	20	0	2823.448227	0.0119	0.3100
ESDK[x]APDLIELNR	3	0	1498.762664	0.0119	0.1550
SQK[x]ALDTLFSAIR	2	0	1448.798656	0.0119	0.1550
GGHSLGMQAEELIVTITYGLLDK[x]ELQRTYVEGLR	22	0	3788.976927	0.0119	0.4050
DISSK[x]SPSGNDALNDK	4	0	1646.774679	0.0119	0.1900
DK[x]KLIPIR	1	0	981.633448	0.0119	0.0950
NLIRLAK[x]R	6	0	982.639929	0.0119	0.0950
AK[x]SAKIVR	1	0	871.560288	0.0119	0.0950
MNSIVSK[x]YTQSTNNDDPKK	6	0	2169.037093	0.0118	0.2250
SWIGAYLAK[x]IPERIVCFMLNEK	8	0	2637.380995	0.0118	0.2600
K[x]VIARLQSYDR	0	0	1347.762215	0.0118	0.1300
TK[x]SVALGGITK	1	0	1073.644403	0.0118	0.1300
KGTK[x]SARPEATVVSVVTSPYHVSLVDPISSIALPQNLQM	3	0	4119.203614	0.0118	0.4600
GYARAIHK[x]LGSTLK	7	0	1513.872820	0.0118	0.1650
IDELVSNNEKIWK[x]VMCK	12	0	2105.064830	0.0118	0.2000
LEEAMK[x]ITTDAFTSAGERHIEVGDSVLVK	5	0	3145.596378	0.0117	0.3400
AVYMGLK[x]AFESCSNDEALRNLNQIVNELDEEK	6	0	3698.755451	0.0117	0.3750
GK[x]PVYWHDPVNSYLAEMPGAVGGSVEAYMAFTGGNYGFR	1	0	4193.940220	0.0117	0.4550
MLK[x]TSPVNMMLSSDDQYIGGALLECGVLMRQLLAGR	2	0	3966.985983	0.0117	0.4200
YSNDK[x]YGYLAPFHLDLFSLEVLSYDAK	4	0	3167.549027	0.0117	0.3150
LMSK[x]VAEKAQINTQEYGR	3	0	2065.062523	0.0117	0.2100
VVDKCFGIK[x]FDIMPR	8	0	1823.942544	0.0117	0.1750
FFEK[x]INVKK	3	0	1151.670224	0.0117	0.1050
DK[x]KDQK	1	0	760.407879	0.0117	0.0700
DYTMAQPEFFK[x]AVRIDVEESIAGYQLAR	10	0	3246.601799	0.0116	0.3250
ASLLK[x]VNMENLIVTDLGKYAEVLIETAK	4	0	3074.693573	0.0116	0.3250
WIAK[x]QILDCIVNLSEPAKK	3	0	2225.224100	0.0116	0.2200
EIINRDIGK[x]VVDK	8	0	1497.851416	0.0115	0.1500
GDSGEMSLQKLFK[x]	12	0	1438.712546	0.0115	0.1500
QTTSNLGHINK[x]PSIQALIHGLGRHYYSLRINYK	10	0	3792.033411	0.0115	0.3800
EFHKDMTLEEAEVLILK[x]VLR	16	0	2412.308550	0.0115	0.2300
K[x]LEGTIDYQK	0	0	1193.629146	0.0115	0.1150
DAVVLGVEK[x]R	8	0	1084.624003	0.0115	0.1150
FIVK[x]ASSGPR	3	0	1060.602876	0.0115	0.1150
ELQVHALLK[x]IYEFIDQLWPEISDDVTK	8	0	3241.690931	0.0115	0.3100
RGERPSCPTGYHLK[x]SIR	13	0	2013.032561	0.0115	0.1950
KAMVNIDTIDNK[x]VATTM	11	0	1863.943328	0.0115	0.1950
TLLAK[x]AVANQTSATFLR	4	0	1804.020592	0.0115	0.1950
ARQAAK[x]ASVVETVTLTK	5	0	1772.015506	0.0115	0.1950
Q[x]TVYQISELESLLRSSHIITKELK	0	0	2814.548970	0.0115	0.2750
ACAAQSNATFLK[x]LAAPQLVQMFIGDGAKLVR	11	0	3288.747347	0.0115	0.3550
DEQIEKIDTVIK[x]LVDHSFDEK	11	0	2500.269580	0.0114	0.2400
NELEKLNFSSLK[x]MK	11	0	1679.891560	0.0114	0.1600
ILFSDVK[x]AMTTGLR	6	0	1550.848972	0.0114	0.1600
K[x]ELLKLK	0	0	870.590192	0.0114	0.0800
AAVCALGFICFK[x]DPNALISTVELLVDSYNPHVR	11	0	3688.874383	0.0114	0.3750
LDRK[x]IEFPSYR	3	0	1422.761881	0.0114	0.1250
VVK[x]VDAQDFLK	2	0	1260.707726	0.0114	0.1250
EGNYGDGYALQPSYIHEYLSK[x]VLYAR	20	0	3005.455801	0.0113	0.2950
QILDCIVNLSEPAK[x]K	13	0	1726.928669	0.0113	0.1700
TTLFK[x]SELAQSKYLMNVSR	4	0	2215.166981	0.0113	0.2150
HKFQDILLGAGQAIK[x]AGNR	14	0	2036.127841	0.0113	0.2150
GNIK[x]VLFATNRPNTLDEALMRPGRIDR	3	0	3066.650753	0.0113	0.3050
GTCAGEVFMALKGMALGSANEK[x]IEASK	21	0	2769.349823	0.0113	0.3050
Q[x]YTVGQGYTKAAWFEK	0	0	1875.915465	0.0113	0.1800
KK[x]AQSGPDASAK	1	0	1186.630541	0.0113	0.1350
K[x]IEFPSYR	0	0	1038.549782	0.0113	0.0900
LIEK[x]LELR	3	0	1012.628028	0.0113	0.0900
DLVK[x]KYDK	3	0	1007.565097	0.0113	0.0900
KSLK[x]DECK	3	0	1006.511679	0.0113	0.0900
LLEK[x]LEIK	3	0	984.621882	0.0113	0.0900
AVIALHDLLDSLAASK[x]AMEQQDIKPTVQNGEVSANAEQKA	15	0	4203.147947	0.0112	0.4500
IFTIHTSKMNLGEDVNLEELIQCK[x]DDLSGAEIK	23	0	3759.869746	0.0112	0.3700
KTAGEDAVTLVK[x]GGVALQAAIVENVIYVNLTSK	11	0	3370.871005	0.0112	0.3700
SLNNLNTIDIDANLEKLLIFEK[x]QVR	21	0	2912.596978	0.0112	0.2800
K[x]EDSSPCGYIIRILSGEQTVK	0	0	2379.210294	0.0112	0.2350
RAAVCALGFICFK[x]DPNALISTVELLVDSYNPHVR	12	0	3844.975485	0.0112	0.3800
NWSK[x]IYDFPLFQGIFIR	3	0	2143.125385	0.0112	0.1900
HHFYAK[x]IDRPAQVISFK	5	0	2056.100568	0.0112	0.1900
EIMLRVEPIPLINGEK[x]R	15	0	2006.134566	0.0112	0.1900
EDK[x]EGVVNTIAFAIRLTGDTNGALDK	2	0	2746.413605	0.0112	0.2900
MDDK[x]MLLTEVHLLESKVYHAIR	3	0	2640.376636	0.0111	0.2450
DILLDMSRAVNIAFTQDQLLK[x]R	20	0	2559.384166	0.0111	0.2450
TGQKMLMNMDK[x]VETVFAMPVPSSFVGQVVDVDAQGR	10	0	3910.908786	0.0111	0.4000
GTCAGEVFMALK[x]GMALGSANEKIEASK	11	0	2769.349823	0.0111	0.3000
RLAEGESEEVK[x]AYMDPHR	10	0	2116.000652	0.0111	0.2000
IDKK[x]TTEEK	3	0	1090.586949	0.0111	0.1000
EALEK[x]TEEK	4	0	1075.539667	0.0111	0.1000
FVVFTPTLIDPELLDAQTKLWK[x]R	21	0	2729.515494	0.0111	0.2550
YPLLSSSCGSQSLK[x]SGLWGPAICTNAVR	13	0	3008.484666	0.0111	0.3100
SNPVFAENDEK[x]GEK	10	0	1562.721193	0.0111	0.1550
DFLDAVQK[x]VVKGNQK	7	0	1687.925636	0.0110	0.1650
EIK[x]EVIELPVKHPELFESLGIPQPK	2	0	2868.599943	0.0110	0.2750
GIDLK[x]SIAEKMNGASGAELK	4	0	2031.066940	0.0110	0.2200
TIPPLTTVKGSDAAPQASK[x]K	18	0	2009.115605	0.0110	0.2200
YQK[x]DEEWPPK	2	0	1318.619308	0.0110	0.1100
K[x]NTEDIEMTA	0	0	1150.517549	0.0110	0.1100
AQSGPDASAK[x]LPTVIPTTRCR	9	0	2225.158538	0.0110	0.2300
IMRDVITELPDAK[x]YYR	12	0	1982.029438	0.0109	0.1750
QEVAAQKSSEETEDK[x]K	14	0	1805.864214	0.0109	0.1750
IGLVRLPEANFEPLEK[x]R	15	0	1980.115548	0.0109	0.1850
NSSSDMAYTSMFK[x]GNQK	12	0	1894.818860	0.0109	0.1850
GGLGYPEDAIGKTK[x]LVK	13	0	1744.972250	0.0109	0.1850
LDK[x]LPVIIGSMDVDNALDLMTMK	2	0	2531.304781	0.0109	0.2500
VEDNGGAFGDDQREAADFIFDICGIAGIK[x]K	28	0	3227.519192	0.0108	0.3250
LALTK[x]PKGTPGYGPLGVLPKVGIR	4	0	2431.467763	0.0108	0.2600
N[x]SIVSKYTQSTNNDDPKK	0	0	2037.996615	0.0108	0.1950
MRK[x]LAR	2	0	773.469370	0.0108	0.0650
ACAAQSNATFLKLAAPQLVQMFIGDGAK[x]LVR	27	0	3288.747347	0.0108	0.3350
FIRVSGSELVQK[x]YIGEGSR	11	0	2124.132649	0.0108	0.2050
LLK[x]VTVSKGVAIDLLEECK	2	0	2114.201970	0.0108	0.2050
VFHPITK[x]AVILSDTKPVDK	6	0	2107.204023	0.0108	0.2050
DAYVYSIVAIARIK[x]LISGK	13	0	2079.209109	0.0108	0.2050
ENEQKIK[x]TLSMEK	6	0	1576.812980	0.0108	0.1400
NASVWFLDHNFMESMNEMFK[x]KINANEK	19	0	3273.504411	0.0107	0.2900
YK[x]NENLENIEDVQLRCAEAENSSDLFK	1	0	3227.503934	0.0107	0.2900
M[x]IDDQRDMQVDSVNQEENVDSGETKQNTVTEVPR	0	0	3905.764168	0.0107	0.3650
YGYLAPFHLDLFSLEVLSYDAKYGEK[x]ESLAAVLVR	25	0	3976.066059	0.0107	0.3750
K[x]EEPKSETLENFTR	0	0	1706.847448	0.0107	0.1500
NKTDTK[x]TIEAITFK	5	0	1608.872208	0.0107	0.1500
DVEFLHSDK[x]IDTIVKEIQDEK	8	0	2500.269581	0.0107	0.2250
GTEVEK[x]ITIKVHVSEVLGDIR	5	0	2321.295344	0.0107	0.2250
YTLYDQNDTK[x]EWLDK	9	0	1930.894787	0.0107	0.1600
LIPIRGTEVEK[x]ITIK	10	0	1709.045018	0.0107	0.1600
VNMENLIVTDLGK[x]YAEVLIETAK	12	0	2562.361367	0.0107	0.2450
DCIVLGADTRATAGPIIADK[x]NCK	19	0	2458.230705	0.0107	0.2450
DCTAYNIYDKNK[x]EHIMDNLEAQAIEELEGAK	11	0	3624.671058	0.0106	0.3300
ELIRK[x]SLK	4	0	985.628363	0.0106	0.0850
I[x]INRDIGK	0	0	927.550117	0.0106	0.0850
QYSAKAK[x]WSTAETLTNNK	6	0	2040.027522	0.0106	0.1900
F[x]MTRSEYDR	0	0	1203.534202	0.0106	0.0950
VLIYIADLLFRAGDFQGLNEQLVSLFK[x]K	26	0	3209.785103	0.0105	0.2950
IYDSWPQSPQK[x]TQLADILSVLGMSYSNTSK	10	0	3356.659701	0.0105	0.3150
GK[x]SALSTLNGFVEELKAEVR	1	0	2147.158527	0.0105	0.2100
NLQVAK[x]SLDK	5	0	1114.634566	0.0105	0.1050
HIEVGDSVLVKIITK[x]EGVETR	14	0	2321.295344	0.0105	0.2200
KPYQVNILLAGYETNLGK[x]PELFWLDYLATCVR	17	0	3783.969662	0.0105	0.3350
V[x]SINFCMDMDLSACILNASKAHLDVQEKDQPK	0	0	3676.735582	0.0105	0.3350
LTSPLMESHSVEK[x]LFEIDSHIGCAISGLTADAR	12	0	3583.764897	0.0105	0.3450
TITVFSPEGRLYQVEYAFK[x]AFNNAGITSVGVTGK	18	0	3663.893526	0.0104	0.3550
EEPDVIMGTSRVLGVFSEK[x]AQIK	18	0	2532.325651	0.0104	0.2400
TK[x]SVALGGITKEFVIYEQLIAAR	1	0	2506.415787	0.0104	0.2400
EPLK[x]EVVQFVGSR	3	0	1486.814306	0.0104	0.1350
TTEEK[x]EATPMEMDEEKSQDISINGNSK	4	0	3040.348747	0.0104	0.2800
WSTAETLTNNK[x]IDR	10	0	1647.821570	0.0104	0.1450
DKPK[x]YEPPVPTRTGR	3	0	1739.931783	0.0103	0.1550
GNQKVVK[x]VDAQDFLK	6	0	1687.925637	0.0103	0.1550
QAAK[x]ASVVETVTLTK	3	0	1544.877294	0.0103	0.1550
SLFERDPYVEWVISLEQNVMEGAFDK[x]VASMIR	25	0	3757.848229	0.0103	0.3300
P[x]PAVSSETSTIVPQQVIVHPLVLLSAVDSYNR	0	0	3415.834955	0.0103	0.3300
VVKVDAQDFLK[x]VAETR	10	0	1817.004608	0.0103	0.1650
ATSAGPK[x]QTETINWLEK	6	0	1872.958052	0.0103	0.1750
VYISPK[x]DFTPGADLDEIENSAGKPVYIILVPDINVKK	5	0	4057.166157	0.0103	0.3800
LREEIQK[x]GDGGTDYVCVPK	6	0	2163.062913	0.0103	0.1950
LDVAK[x]RVDMYASDLAQISR	4	0	2150.115282	0.0103	0.1950
SSKDISSK[x]SPSGNDALNDK	7	0	1948.933683	0.0103	0.1950
V[x]SINFCMDMDLSACILNASK	0	0	2288.030821	0.0103	0.2050
MSSKDISSK[x]SPSGNDALNDK	8	0	2079.974162	0.0103	0.2050
TLALKYPGGGPGK[x]TAILPVK	12	0	1980.177084	0.0103	0.2050
DYCAFVQHLK[x]VNADTELVHLR	9	0	2527.264057	0.0102	0.2150
DEQIEK[x]IDTVIKLVDHSFDEK	5	0	2500.269580	0.0102	0.2150
K[x]HLGHVTLETVTHNIPTPWVR	0	0	2434.323230	0.0102	0.2150
EVIELPLK[x]NPELFLRVGIKPPK	7	0	2528.509290	0.0102	0.2250
IIYSDIDVDPVKPEHVGK[x]VVLKNK	17	0	2704.516220	0.0102	0.2450
TSTSSMTAVPKPLK[x]FLRPHYFTLVK	13	0	2848.567205	0.0102	0.2550
TAILPVK[x]IMGVEPPYLLEHETLEAEK	6	0	2919.566593	0.0102	0.2650
DQELTEENVSISVIGK[x]DEKYTLYDQNDTK	15	0	3373.604748	0.0102	0.2950
T[x]IDNAETMKKGILLPESLTEAVEATTYAILR	0	0	3390.795458	0.0102	0.3150
QTLNKIALDEQIQALK[x]QNTIVNQVYESYNQLTK	15	0	3848.031796	0.0102	0.3350
EAVELPLTHPELYEEMGIKPPK[x]GVILYGAPGTGKTLLAK	21	0	4159.264090	0.0101	0.3950
TEEK[x]TESYYSNAVELNLLLISPTKENAETAICR	3	0	3785.866770	0.0100	0.3300
LPEANFEPLEK[x]RLDR	10	0	1825.968559	0.0100	0.1500
S[x]TLDLNHLADLYDRK	0	0	1772.905627	0.0100	0.1500
DVEFLHSDK[x]IDTIVK	8	0	1757.919882	0.0100	0.1500
DYGK[x]FLSAMHDLPVR	3	0	1747.871494	0.0100	0.1500
SNPVFAENDEK[x]GEKR	10	0	1718.822295	0.0100	0.1500
VEFK[x]MGNGK	3	0	1008.506203	0.0100	0.0900
GAIESYK[x]VVDASIVSKALGNFVASVLAR	6	0	2863.580603	0.0100	0.2800
ENRESQDYLNLVQALAETNVK[x]DEK	20	0	2805.377946	0.0100	0.2400
EDCEAATDPLLK[x]KQMSYMLAR	11	0	2469.170083	0.0100	0.2100
ELISVSAASK[x]ILSNITYSYK	9	0	2186.183345	0.0100	0.2000
TKK[x]ACIIFFDEIDAIGGAR	2	0	2124.103657	0.0100	0.1900
SSSDMAYTSMFKGNQK[x]VVK	15	0	2107.007711	0.0100	0.1900
SMK[x]DLHISQNFACLIR	2	0	1931.970877	0.0100	0.1600
SETMK[x]YYLPKGK	4	0	1443.743119	0.0100	0.1200
G[x]LGYPEDAIGKTK	0	0	1347.703366	0.0100	0.1300
IK[x]LISGKLDEAR	1	0	1341.797930	0.0100	0.1200
LENVK[x]IYADLK	4	0	1304.733939	0.0100	0.1100
IMK[x]LCFDELK	2	0	1295.661702	0.0100	0.1000
TK[x]DAVVLGVEK	1	0	1157.665530	0.0100	0.1100
ENWK[x]YACK	3	0	1097.496365	0.0100	0.0800
K[x]AQSGPDASAK	0	0	1058.535585	0.0100	0.1100
DEEWPPK[x]M	6	0	1030.442937	0.0100	0.0800
S[x]SKDISSK	0	0	850.439569	0.0100	0.0800
NK[x]GTMK	1	0	677.353010	0.0100	0.0600
K[x]EEPK	0	0	629.338410	0.0100	0.0500
E[x]MKK	0	0	534.283541	0.0100	0.0400
QNLANTFVNALVNAGYSNDRLILVDDEK[x]TSWIYK	27	0	3883.974285	0.0099	0.3350
MPFGNTHNKFK[x]LNYKPEEEYPDLSK	10	0	3025.464255	0.0098	0.2450
LTGDTNGALDK[x]LEEIGVADQYK	10	0	2349.169873	0.0098	0.2150
LSVEALNSLTGEFK[x]GKYYPLK	13	0	2356.267737	0.0098	0.2050
VRQLIIKEEMMNSIQQAVAK[x]	19	0	2328.265640	0.0097	0.1950
VTQKKPPVQPLAYK[x]SATPFR	13	0	2255.278912	0.0097	0.1950
K[x]GTKSARPEATVVSVVTSPYHVSLVDPISSIALPQNLQM	0	0	4119.203614	0.0097	0.3800
TMLPENGCDVSIQITNGSPMTLNDNLK[x]TFMNHIDVQK	26	0	4174.979372	0.0097	0.3600
AAITGKPDPWQTSLAFYYSGVGK[x]EPSAGVDVFGLLMR	22	0	3927.986764	0.0097	0.3600
EAPADPTDEEAMSDEAAAQAITARASRPGAAAK[x]LDGK	32	0	3681.753870	0.0097	0.3600
NK[x]HCLIKMNHGTTTLAFR	1	0	2141.098527	0.0097	0.1750
ITAFLLADSK[x]SQKNVISLEISDTSLQPLSTFFAER	9	0	3869.046050	0.0097	0.3400
HAADAIMFVNCLGDNAAVLKPNSFQNNVLK[x]QVK	29	0	3625.849566	0.0097	0.3200
IDRK[x]VEFGLPDLEGR	3	0	1742.931448	0.0097	0.1450
T[x]MVYSDNTSIITSAGGLMALLDEQER	0	0	2814.341427	0.0096	0.2500
Q[x]EMKKDSESTEEK	0	0	1567.703492	0.0096	0.1250
LTGDTNGALDK[x]LEEIGVADQYKVSK	10	0	2663.365262	0.0096	0.2400
ADYYYQAKAK[x]HDYYDSSSSIYDYSIIHVELVIYAK	9	0	4180.994408	0.0096	0.3350
EISYPFK[x]RLDR	6	0	1422.761881	0.0095	0.1050
M[x]CSPSATLTHR	0	0	1259.575014	0.0095	0.1050
EIKQIK[x]VMDSLEPTGEIYGK	5	0	2277.192525	0.0095	0.1900
K[x]IEFPSYRDR	0	0	1309.677823	0.0095	0.0950
DTTKNK[x]MVCK	5	0	1223.600166	0.0095	0.0950
IGFQDGFFPAYCNLAGSIAGSK[x]IYDLGTSVLGPGSGHK	21	0	3900.914329	0.0095	0.3600
QETQYKIDELVSNNEK[x]IWK	15	0	2364.196029	0.0095	0.1800
M[x]NSIVSKYTQSTNNDDPKK	0	0	2169.037093	0.0095	0.1800
KEAGFIDDILIITPASK[x]EK	16	0	2087.151320	0.0095	0.1800
VSINFCMDMDLSACILNASK[x]AHLDVQEK	19	0	3208.502357	0.0095	0.2650
DSEGAGLNWLGLIASLSVQDLMLILSTKNK[x]ISWYTK	29	0	3964.101786	0.0094	0.3400
NLLLQEK[x]GFPTPKATSTGTTIVGVIAK	6	0	2783.579543	0.0094	0.2550
K[x]VAQTTYKK	0	0	1065.618191	0.0094	0.0850
TLPPELK[x]GEALGNSEHIRCCHNSFAR	6	0	2992.439448	0.0094	0.2450
EIK[x]IIYSDIDVDPVKPEHVGKVVLK	2	0	2832.599943	0.0094	0.2350
EAGFIDDILIITPASKEK[x]ADAAFLR	17	0	2703.448203	0.0094	0.2350
NWSK[x]IYDFPLFQGIFIRESDLLDYVVDVSLDEK	3	0	3962.998042	0.0094	0.3100
EDCKSLK[x]R	6	0	1034.517826	0.0094	0.0750
DSEALK[x]TR	5	0	918.477013	0.0094	0.0750
SLADFEKALQDYK[x]PELASDPIIR	12	0	2618.359059	0.0093	0.2150
VETAVLSTTVK[x]AQAR	10	0	1572.883440	0.0093	0.1400
GTKK[x]SGNLPDADNSK	3	0	1530.763724	0.0093	0.1400
LINPSTLMMGQEPRQTTSNLGHINK[x]PSIQALIHGLGR	24	0	4022.130409	0.0093	0.3450
SIMLYLMVQSVNSELK[x]LLSSAK	15	0	2453.327233	0.0093	0.2050
VLVDMESMLVPK[x]PLINKIYDQLNSRLVAR	11	0	3353.856558	0.0093	0.2700
LVRQLFNAAEEHSPSIVFIDEIDAIGTK[x]R	27	0	3267.725019	0.0093	0.2700
DMQVDSVNQEENVDSGETK[x]QNTVTEVPR	18	0	3147.426081	0.0093	0.2600
VMGSGCDAAGTIIK[x]VFHPITK	13	0	2201.133573	0.0093	0.1950
MIDDQRDMQVDSVNQEENVDSGETK[x]QNTVTEVPR	24	0	3905.764168	0.0093	0.3150
EANALETEDGMLIDEEDELELPPTASK[x]HTISSIR	26	0	3752.793668	0.0093	0.3150
LAEFDKAIEDAQELNGEHEILEAMK[x]NK	24	0	3084.507234	0.0093	0.2500
YEALSKHIIMFDCK[x]ILEFTK	13	0	2485.274807	0.0093	0.1850
V[x]NQIESQMAMAEKLIQIRVK	0	0	2328.265640	0.0093	0.1850
K[x]VPDKLIDASTVK	0	0	1412.823808	0.0092	0.1200
TLDQIAAK[x]LYFYYILFFEK	7	0	2385.265950	0.0092	0.1750
ENLLSTLIYTLNLSYDNASYSDLIIK[x]AQETLRTLFR	25	0	4191.210140	0.0092	0.3300
AEFAVLYDPKLGDNNIADWPQVEYLVGK[x]NR	27	0	3433.730496	0.0092	0.2750
ASLLK[x]VNMENLIVTDLGK	4	0	1957.091700	0.0092	0.1650
E[x]MKKDSESTEEK	0	0	1439.644921	0.0092	0.1100
K[x]VEFGLPDLEGR	0	0	1358.719350	0.0092	0.1100
VGK[x]SAVIKTSTR	2	0	1245.740419	0.0092	0.1100
NK[x]MVCK	1	0	778.382925	0.0092	0.0550
KPIGATWK[x]TTQLEEANSKLGYIFGADYPK	7	0	3225.670864	0.0091	0.2650
NPPPLDEGDIELLK[x]SYATGPYAR	13	0	2515.259352	0.0091	0.2100
SDSSGGSGDSEVQRTMLELLNQLDGFEATK[x]NIK	29	0	3525.689152	0.0091	0.3000
FVVFTPTLIDPELLDAQTK[x]LWK	18	0	2573.414392	0.0091	0.2000
SVQPTAKTVQK[x]VETAVLSTTVK	10	0	2314.310659	0.0091	0.2000
DWNACKK[x]ELLK	6	0	1403.723052	0.0091	0.1000
TAGEDAVTLVK[x]GGVALQAAIVENVIYVNLTSK	10	0	3242.776049	0.0091	0.2900
TTMTNGFLAHK[x]LCIHK	10	0	1870.954502	0.0091	0.1450
TAAVNIK[x]VRDMESDFQDLLGSLLNTR	6	0	2905.496614	0.0090	0.2350
DCTAYNIYDK[x]NKEHIMDNLEAQAIEELEGAK	9	0	3624.671058	0.0090	0.2800
NKLDPYWNQLIVAGVDGENK[x]EPYVAFADLR	19	0	3433.730496	0.0090	0.2700
GKSALSTLNGFVEELK[x]AEVR	15	0	2147.158527	0.0090	0.1800
VEFKMGNGK[x]MVEISR	8	0	1723.874862	0.0090	0.1350
TK[x]INLIETLR	1	0	1199.723710	0.0090	0.0900
C[x]SPSATLTHR	0	0	1128.534535	0.0090	0.0900
EMFGYAK[x]EHEPCVIFMDEIDAIGGR	6	0	2913.313439	0.0090	0.2250
GVSK[x]DEKVANEQEQALTNLSDLYVR	3	0	2805.414331	0.0090	0.2250
LQK[x]RGTGGVDTAAVGSVFDVSNADR	2	0	2519.272705	0.0090	0.2250
NRTMVEVIPYFAEDLLVLK[x]TDELK	18	0	2835.509082	0.0090	0.2150
VYSEIPLSNATSLLYLENTK[x]ETEK	19	0	2741.400978	0.0090	0.2150
EEMVMLK[x]GDEVVSLLGVSEQVQVR	6	0	2673.371607	0.0090	0.2150
K[x]EVAEADIASKDLEETDER	0	0	2147.022884	0.0089	0.1700
IHCSRLGVLLDMSPSETEQFLCDLIAK[x]HHFYAK	26	0	3914.926820	0.0089	0.2950
SIMLYLMVQSVNSELKLLSSAK[x]K	21	0	2581.422189	0.0089	0.2050
LQKDLGQVLNK[x]YVQVEQR	10	0	2157.190495	0.0089	0.1600
VNGVVFTNRPDEK[x]NRQYQEVVK	12	0	2618.356371	0.0089	0.1950
EVVELPLLSPERFVK[x]LGIDPPK	14	0	2474.414726	0.0089	0.1950
IIYSDIDVDPVKPEHVGK[x]VVLK	17	0	2462.378342	0.0089	0.1950
ATPYRGYSK[x]PNER	8	0	1537.763667	0.0088	0.1150
EIQDEK[x]EAEAARK	5	0	1515.752826	0.0088	0.1150
ASRPGAAAK[x]LDGK	8	0	1240.688720	0.0088	0.1150
SAPVSDCLSKYPLLSSSCGSQSLK[x]SGLWGPAICTNAVR	23	0	4052.975610	0.0088	0.3350
LPSEYDSRVK[x]AMEVDEKPTER	9	0	2478.205935	0.0088	0.1850
VSKQGEIDYEALVK[x]LTDGTNGADLR	13	0	2691.371409	0.0088	0.2200
QCVIANSCK[x]TAINTGGGSVAVFNK	8	0	2495.225954	0.0088	0.2100
LFLLRIVAFDQLVK[x]EK	13	0	1931.160709	0.0088	0.1400
FIK[x]HADATCVHR	2	0	1453.724781	0.0088	0.1050
LPEANFEPLEK[x]R	10	0	1441.756460	0.0088	0.1050
LPNIEEATFDK[x]R	10	0	1431.735725	0.0088	0.1050
VEPIPLINGEK[x]R	10	0	1363.782281	0.0088	0.1050
DTALEK[x]YK	5	0	966.502166	0.0088	0.0700
AEAK[x]DVAK	3	0	830.449740	0.0088	0.0700
ELK[x]K	2	0	516.327120	0.0088	0.0350
GDTGSSGIRAVELAAMNK[x]ANMQEVETEEFLR	17	0	3352.602594	0.0087	0.2700
GIWHNDNK[x]SFLVWVNEEDHLRVISMEK	7	0	3294.624263	0.0087	0.2350
NLNAPK[x]FSFISNVRPKLFAYPPK	5	0	2647.463738	0.0087	0.2000
DIK[x]VIMATNRISDLDPALIRPGR	2	0	2563.426696	0.0087	0.2000
VGSALVGSQTK[x]VALEIHAQYELR	10	0	2468.338601	0.0087	0.2000
NQYDGDATTWSPQGRLHQVEYALEAIK[x]QGSATVGLVSK	26	0	4117.050292	0.0087	0.3300
I[x]DDQRDMQVDSVNQEENVDSGETKQNTVTEVPR	0	0	3774.723689	0.0086	0.2850
EIK[x]EVIELPVK	2	0	1295.769988	0.0086	0.0950
SSTAAK[x]TFLEK	5	0	1181.629146	0.0086	0.0950
ATILTTANLQGVSRGILGIDAALGGQATK[x]LAAEDHK	28	0	3573.947681	0.0086	0.3100
EAEAAK[x]DEQIEKIDTVIK	5	0	2029.057817	0.0086	0.1550
NDSYQLIKILPNK[x]VDPLVSLMMVEK	12	0	2886.559732	0.0086	0.2150
GVQLCDETFERATLTGMK[x]IDVLFSK	17	0	2857.435264	0.0086	0.2150
AIAQAHENRSLADFEK[x]ALQDYKPELASDPIIR	15	0	3608.858537	0.0086	0.2750
ELAALVVSKVYYYLGEYDEALLFALSSGPK[x]FLHDK	29	0	3948.059912	0.0086	0.3000
TAHAIYRK[x]FDQLTQALNVAIR	7	0	2428.333793	0.0086	0.1800
LDPAGFYIGYKATSAGPK[x]QTETINWLEK	17	0	3097.575909	0.0086	0.2400
LK[x]WSDERYLHQSLK	1	0	1801.947432	0.0086	0.1200
YEALSK[x]HIIMFDCK	5	0	1753.853066	0.0086	0.1200
ENEQK[x]IK	4	0	887.471202	0.0086	0.0600
LGVK[x]PPK	3	0	737.479921	0.0086	0.0600
TNTNNSILFAALSK[x]SLVRFAYNIYLDQDQNR	13	0	3588.832324	0.0085	0.2650
LVGWYHTGPQLRPSDLEINNLLK[x]K	22	0	2790.517949	0.0085	0.2050
IYVTGGVSDFCPIAGMDMPKLGISATALSPEEK[x]K	32	0	3581.781793	0.0085	0.2900
VDKNWSK[x]IYDFPLFQGIFIR	6	0	2485.315688	0.0085	0.1700
EDGMK[x]ILMVNRGDTGSSGIR	4	0	2135.046217	0.0085	0.1700
TLALK[x]YPGGGPGKTAILPVK	4	0	1980.177084	0.0085	0.1700
EWDSK[x]LKDLR	4	0	1288.677488	0.0085	0.0850
IITK[x]EGVETR	3	0	1144.645129	0.0085	0.0850
FVK[x]LGIDPPK	2	0	1112.659326	0.0085	0.0850
VMGSGCDAAGTIIKVFHPITK[x]AVILSDTKPVDK	20	0	3467.851862	0.0085	0.2800
T[x]VYQISELESLLRSSHIITKELK	0	0	2686.490399	0.0085	0.1950
NLQVAKSLDK[x]QMVEER	9	0	1886.988302	0.0084	0.1350
GGYAEVK[x]QSEVIGLVR	6	0	1703.920551	0.0084	0.1350
YEAFEK[x]ADSCILDLTGAFR	5	0	2205.041118	0.0084	0.1600
S[x]INFCMDMDLSACILNASK	0	0	2188.962413	0.0084	0.1600
ETDLK[x]PYVLELAMTVVLDIEFR	4	0	2593.371204	0.0084	0.1850
YACKILGVVEGQFSRPAK[x]LNDPEDK	17	0	2833.443128	0.0084	0.2100
EPLK[x]EVVQFVGSRFNSNAIAAVATK	3	0	2674.444120	0.0084	0.2100
VIAGLVATNGAVGLK[x]YYEENSLTSK	14	0	2596.374708	0.0084	0.2100
AELATEAYTPLTSLEGIVILK[x]KNTEDIEMTA	20	0	3363.736944	0.0084	0.2600
VEYAPSNEIDTFELQGCSLKDQIGEEK[x]TILQSLLQR	26	0	4151.073056	0.0083	0.3000
ELLVKASK[x]IIDHIDYVESLIHSSYYSVSADYYK	7	0	3847.955846	0.0083	0.2750
ILLDLVYAFIK[x]SNQATTSTDRQVK	10	0	2723.485647	0.0083	0.2000
LFAYPPKSVQPTAK[x]TVQK	13	0	2002.125051	0.0083	0.1500
ARIEVEVYK[x]ITTGDR	8	0	1748.942012	0.0083	0.1250
YIPNPVLVIIDVK[x]PK	12	0	1707.033394	0.0083	0.1250
K[x]DYTMAQPEFFK	0	0	1503.706735	0.0083	0.1000
IK[x]YEYQKLK	1	0	1211.691351	0.0083	0.0750
ETEK[x]LAEER	3	0	1103.545814	0.0083	0.0750
DQELTEENVSISVIGKDEK[x]YTLYDQNDTK	18	0	3373.604748	0.0083	0.2400
TTMGAYIANRVTDK[x]LTQLTDNIWCCR	13	0	3100.489095	0.0083	0.2150
EDSSPCGYIIRILSGEQTVK[x]YDR	19	0	2685.306702	0.0083	0.1900
QLMTEFVDQVDDVVK[x]YEIDK	14	0	2413.172181	0.0082	0.1650
EIK[x]QIKVMDSLEPTGEIYGK	2	0	2277.192525	0.0082	0.1650
GVVALVEDK[x]TKSVALGGITK	8	0	1984.156741	0.0082	0.1650
TMLVK[x]AVANSTAANFIR	4	0	1805.982099	0.0082	0.1400
Q[x]TVYQISELESLLR	0	0	1677.893669	0.0082	0.1150
VIPVEELK[x]EIKQIK	7	0	1665.007573	0.0082	0.1150
AVNIAFTQDQLLK[x]R	12	0	1615.904510	0.0082	0.1150
G[x]GLGYPEDAIGKTK	0	0	1404.724827	0.0082	0.1150
VHPEGKYVVDISPDIDIKEIK[x]PNIR	20	0	2873.564954	0.0082	0.2050
KQCVIANSCK[x]TAINTGGGSVAVFNK	9	0	2623.320910	0.0082	0.2050
SELVK[x]EFHKDMTLEEAEVLILK	4	0	2600.377016	0.0082	0.1800
YTQSTNNDDPK[x]KIIEEEGFTNR	10	0	2598.219668	0.0082	0.1800
NK[x]PDERFNTGVVNVRVLIDCNK	1	0	2586.333526	0.0082	0.1800
LK[x]GYQTIELDK	1	0	1306.713204	0.0082	0.0900
TIPPLTTVK[x]GSDAAPQASK	8	0	1881.020649	0.0082	0.1550
MK[x]SDINAHKSQLFAGAAPNNHLEEWLK	1	0	3048.523830	0.0081	0.2200
QEYDLPK[x]PYLGSLAEALVSTGAVSLIK	6	0	2861.542489	0.0081	0.2200
AKWSTAETLTNNK[x]IDR	12	0	1846.953636	0.0081	0.1300
VATEK[x]DFLDAVQKVVK	4	0	1788.998462	0.0081	0.1300
GLGYPEDAIGKTK[x]LVK	12	0	1687.950789	0.0081	0.1300
QDRGK[x]LVR	4	0	970.567161	0.0081	0.0650
KQYSAK[x]AK	5	0	922.523570	0.0081	0.0650
AASLLK[x]VNMENLIVTDLGKYAEVLIETAK	5	0	3145.730683	0.0081	0.2350
GGNMDSLK[x]INFSAFQLPVVTR	7	0	2293.188777	0.0081	0.1700
EKASK[x]GSNDDEMK	4	0	1437.640504	0.0081	0.1050
SAK[x]AKNPMFALSR	2	0	1419.765584	0.0081	0.1050
NLNAPKFSFISNVRPK[x]LFAYPPK	15	0	2647.463738	0.0080	0.1850
HGGYK[x]PTDKHKTDLNHENLK	4	0	2331.171880	0.0080	0.1600
S[x]GYDR	0	0	596.255412	0.0080	0.0400
LDKLPVIIGSMDVDNALDLMTMK[x]EPCVGDLHLMLSHK	22	0	4148.085021	0.0080	0.2950
QIAIVVNQNWYCANTK[x]YVTGPK	15	0	2566.300107	0.0080	0.1750
K[x]GILLPESLTEAVEATTYAILR	0	0	2387.331060	0.0080	0.1750
SYYMLYK[x]AGVLQSLADDSATTRCLDQLTNWCTIK	6	0	3984.905807	0.0079	0.2700
VYSEIPLSNATSLLYLENTK[x]ETEKLAEER	19	0	3339.708423	0.0079	0.2300
LLLSSFLTETEPDYFSVGKCVVHLNDASVAAK[x]LLMK	31	0	3995.078606	0.0079	0.2850
DSEGAGLNWLGLIASLSVQDLMLILSTK[x]NKISWYTK	27	0	3964.101786	0.0079	0.2850
VYISPK[x]DFTPGADLDEIENSAGKPVYIILVPDINVK	5	0	3929.071202	0.0079	0.2850
VNENIGDELLLEQCMK[x]HSTFIITK	15	0	2831.419615	0.0079	0.1900
TEEK[x]TESYYSNAVELNLLLISPTK	3	0	2741.400978	0.0079	0.1900
ERGTCAGEVFMALK[x]GMALGSANEK	13	0	2526.202777	0.0079	0.1900
ATDDDRWK[x]TLSK	7	0	1434.710239	0.0079	0.0950
SLLAHK[x]GGHVVR	5	0	1272.741423	0.0079	0.0950
QSMTSLVQHVMTYLPGIDDLKTK[x]INLIETLR	22	0	3556.899537	0.0079	0.2450
GAATIK[x]GAIWYGIDFTAAR	5	0	1981.042053	0.0079	0.1500
DNLSWLSK[x]ANNWSKFTATAALGVIHR	7	0	2899.509173	0.0079	0.2050
QTLNK[x]IALDEQIQALKQNTIVNQVYESYNQLTK	4	0	3848.031796	0.0079	0.2600
AVANSTAANFIRVVGSEFVQK[x]YLGEGPR	20	0	2979.556512	0.0079	0.2200
DECK[x]QDIMFELGLLQERLAEK	3	0	2564.261336	0.0079	0.1650
LNADVLGQLIKK[x]YYSFDNSLK	11	0	2428.300096	0.0079	0.1650
MGTTITALRYK[x]DGVILAADSR	10	0	2251.199340	0.0079	0.1650
IEPLK[x]LK	4	0	839.547996	0.0079	0.0550
TLDSNSLTHEKIEFATITK[x]DTTK	18	0	2592.328152	0.0078	0.1800
LAHLSK[x]HPKFEEILTR	5	0	1918.078772	0.0078	0.1250
SAELYKNPK[x]ADPLDER	8	0	1844.926754	0.0078	0.1250
VLK[x]LTLEAMDLEIVEK	2	0	1843.037546	0.0078	0.1250
AMVNIDTIDNK[x]VATTM	10	0	1735.848372	0.0078	0.1250
SPTGQITSTSARSGK[x]K	14	0	1604.848116	0.0078	0.1250
IHDHLLMEEEYVQNQERLK[x]PQDERTQEER	18	0	3691.764711	0.0078	0.2250
LMVEMEK[x]KLEK	6	0	1376.740675	0.0077	0.0850
D[x]YTMAQPEFFK	0	0	1375.611779	0.0077	0.0850
ASK[x]AAREYLEK	2	0	1264.677488	0.0077	0.0850
K[x]EVAEADIASK	0	0	1159.608411	0.0077	0.0850
IIYSDIDVDPVKPEHVGKVVLK[x]NK	21	0	2704.516220	0.0077	0.1850
ALTCKMPGTLLPGPGK[x]GYIGDPIK	15	0	2483.327901	0.0077	0.1850
EPNK[x]GSYRPYTAK	3	0	1509.757521	0.0077	0.1000
VEFK[x]MGNGKMVEISR	3	0	1723.874862	0.0077	0.1150
VVGQLLEKLK[x]PLIEK	9	0	1706.070505	0.0077	0.1150
K[x]ACIIFFDEIDAIGGAR	0	0	1894.961028	0.0076	0.1300
FLKTSK[x]TPPTAMLSSVR	5	0	1863.028712	0.0076	0.1300
HEDALAK[x]LGATLAQGIIDAGGRNVTIALQTATGSLK	6	0	3573.947681	0.0076	0.2750
YTLYDQNDTK[x]EWLDKLGDK	9	0	2344.122200	0.0076	0.1450
QSRQETQYK[x]IDELVSNNEK	8	0	2308.129407	0.0076	0.1450
DLVLALDTPRTAAVNIK[x]VR	16	0	2064.205418	0.0076	0.1450
MHNNHAKSLPPEEYDEK[x]LYNK	16	0	2556.206604	0.0076	0.1600
AMSIVGLLLDDTDPMINVMK[x]LDK	19	0	2531.304781	0.0076	0.1750
FMALGLALLFNGK[x]QDLADATVETLK	12	0	2678.435196	0.0076	0.1900
QGAMIAQAMILTQHNDQLNSK[x]VSGIRK	20	0	2951.543182	0.0076	0.2050
VLVDMESMLVPKPLINK[x]IYDQLNSRLVAR	16	0	3353.856558	0.0076	0.2200
LVKAPALDGALQGVIQFMK[x]SCALFANQAATR	18	0	3288.747347	0.0076	0.2350
DSEALK[x]TRHMTDELNNLLFNYAIR	5	0	2863.428540	0.0075	0.1800
QEALSSK[x]TLFTRPIPVRR	6	0	2098.201001	0.0075	0.1350
DEQIEK[x]IDTVIK	5	0	1429.766355	0.0075	0.0900
NK[x]VLVKVHPEGK	1	0	1346.803351	0.0075	0.0900
K[x]GVVALVEDKTK	0	0	1285.760486	0.0075	0.0900
SAK[x]GTK	2	0	590.338744	0.0075	0.0450
SGSTGVAGYLARATHEVLK[x]DEVLFNDKPLPIEMK	18	0	3684.918356	0.0075	0.2550
CIDMFIHK[x]SAELYK	7	0	1753.853066	0.0075	0.1050
LENQRK[x]WR	5	0	1128.615169	0.0075	0.0600
EISYPFK[x]R	6	0	1038.549782	0.0075	0.0600
NEEEPTK[x]K	6	0	973.471593	0.0075	0.0600
ELLVK[x]ASK	4	0	886.548722	0.0075	0.0600
NCK[x]K	2	0	548.274037	0.0075	0.0300
VMGSGCDAAGTIIK[x]VFHPITKAVILSDTKPVDK	13	0	3467.851862	0.0074	0.2450
VDPLVSLMMVEKIPDSTYEMVGGLEK[x]QIK	25	0	3248.674489	0.0074	0.2150
QLMTEFVDQVDDVVKYEIDK[x]TLAGVTR	19	0	3111.579669	0.0074	0.2000
M[x]TMVYSDNTSIITSAGGLMALLDEQER	0	0	2945.381905	0.0074	0.2000
KCIK[x]IACWVVGSGDTIYDCVR	3	0	2499.207134	0.0074	0.1550
HIEVGDSVLVK[x]IITKEGVETR	10	0	2321.295344	0.0074	0.1550
NPK[x]ADPLDERLSGVVEGIFQK	2	0	2311.217098	0.0074	0.1550
ESQLVDKFFEK[x]INVK	10	0	1822.982813	0.0073	0.1100
SMAIDK[x]DIRWELIAR	5	0	1815.966450	0.0073	0.1100
DLNEAMTSGYRNEDDIEDIAALWMK[x]R	24	0	3055.401393	0.0073	0.1900
AK[x]IIDLRHAADAIMFVNCLGDNAAVLKPNSFQNNVLK	1	0	4080.139911	0.0073	0.2700
LEETDVAKAAILERPYASTGAYK[x]LDPPILPENGDLEK	22	0	4026.083552	0.0073	0.2700
APESLQQSYILMEDLYERK[x]LWK	18	0	2739.394060	0.0073	0.1600
IIENEQSAEK[x]NAYVINLKQIAK	9	0	2515.364479	0.0073	0.1600
GTLK[x]VHTIRLR	3	0	1292.804020	0.0073	0.0800
IDLTRIVK[x]SAK	7	0	1242.765906	0.0073	0.0800
GPSLYQVDPSGTYFAWK[x]ATAIGKSSTAAK	16	0	3001.518398	0.0072	0.2100
MSIMEYNGGSCVAMAGK[x]NCVAIASDLR	16	0	2904.305920	0.0072	0.1950
DKLVLK[x]EVFLSFHNLVGR	5	0	2113.204692	0.0072	0.1300
HTVIK[x]TGLR	4	0	1023.618860	0.0072	0.0650
YMIPPSAPVMLELTDEQPIK[x]QVKNR	19	0	2896.518931	0.0072	0.1800
EAGFIDDILIITPASK[x]EKADAAFLR	15	0	2703.448203	0.0072	0.1800
DAFALAKEK[x]SPAIIFIDELDAIGTK	8	0	2675.442056	0.0072	0.1800
E[x]TIDNAETMKKGILLPESLTEAVEATTYAILR	0	0	3519.838046	0.0072	0.2300
GGYAEVK[x]QSEVIGLVRTITFDAR	6	0	2508.333515	0.0072	0.1650
IIREMFGYAK[x]EHEPCVIFMDEIDAIGGR	9	0	3295.582656	0.0071	0.2000
IALDEQIQALK[x]QNTIVNQVYESYNQLTK	10	0	3263.703615	0.0071	0.2000
LK[x]LELKK	1	0	870.590192	0.0071	0.0500
SVGIK[x]AQLQAQHSMQIMTADLNGINR	4	0	2823.448227	0.0071	0.1850
MVQGEVSILESIQQTGVASK[x]YTENIYPPK	19	0	3208.632428	0.0071	0.2050
LDIIEYILNADK[x]ETDLKPYVLELAMTVVLDIEFR	11	0	3994.126269	0.0071	0.2400
QIK[x]VMDSLEPTGEIYGK	2	0	1906.970924	0.0071	0.1200
EDWEKYQKPVDTEEENDK[x]NPPPLDEGDIELLK	17	0	3811.795051	0.0070	0.2250
ETIDNAETMK[x]KGILLPESLTEAVEATTYAILR	9	0	3519.838046	0.0070	0.2250
GGVALQAAIVENVIYVNLTSKSLYFATPGNTSFK[x]TDM	33	0	3919.007556	0.0070	0.2600
AK[x]NPMFALSR	1	0	1133.601493	0.0070	0.0700
LRNK[x]R	3	0	685.434703	0.0070	0.0350
NEEK[x]K	3	0	646.328572	0.0070	0.0350
K[x]GEIR	0	0	601.354728	0.0070	0.0350
E[x]EMIAAQGIDEEDRR	0	0	1760.799843	0.0070	0.1050
FDQLTQALNVAIRLDDMSLIK[x]EDCEAATDPLLK	20	0	3745.890482	0.0070	0.2300
EVQK[x]GPDSVALGVQYDDVRPEDR	3	0	2571.256387	0.0070	0.1600
TK[x]VVDRYADVIASIGLSR	1	0	1962.089727	0.0069	0.1250
TIDNAETMKK[x]GILLPESLTEAVEATTYAILR	9	0	3390.795458	0.0069	0.2150
GSLEK[x]NWKEEYLR	4	0	1650.836493	0.0069	0.0900
NEEK[x]KLMELFISK	3	0	1607.859201	0.0069	0.0900
QASDTSTNTK[x]VLIYIADLLFR	9	0	2368.263712	0.0069	0.1450
VYSEIPLSNATSLLYLENTKETEK[x]LAEER	23	0	3339.708423	0.0069	0.2000
ETIDNAETMKK[x]GILLPESLTEAVEATTYAILR	10	0	3519.838046	0.0069	0.2200
NLNAPK[x]FSFISNVRPK	5	0	1831.010363	0.0069	0.1100
DYYTK[x]QSK	4	0	1031.492328	0.0069	0.0550
PPK[x]EDWEK	2	0	1027.497414	0.0069	0.0550
IIDLRHAADAIMFVNCLGDNAAVLK[x]PNSFQNNVLK	24	0	3881.007845	0.0069	0.2400
DYVIQSDLMSAARK[x]VADLK	13	0	2122.109136	0.0068	0.1300
MVRGGYAEVK[x]QSEVIGLVR	9	0	2090.130540	0.0068	0.1300
NVPK[x]LQNVSNFQKIAMVDNHVCLAFAGLNADAR	3	0	3653.855713	0.0068	0.2250
ERDCTAYNIYDK[x]NK	11	0	1788.810014	0.0068	0.0950
K[x]TELEEIMLLNLHK	0	0	1709.938508	0.0068	0.0950
LQLNLERDYEQFGYFK[x]R	15	0	2218.117000	0.0068	0.1150
GIESEAYESVLDLAK[x]ICDVR	14	0	2266.115004	0.0068	0.1350
VSQARVMGSGCDAAGTIIK[x]VFHPITK	18	0	2742.430790	0.0067	0.1750
DDINLDEASAMAVKFLSK[x]TLDSNSLTHEK	17	0	3191.565471	0.0067	0.1950
LIDASTVK[x]HVFPITKGIGCVMTGSIADAR	7	0	3056.614946	0.0067	0.1950
SLNK[x]FSVATITPEGIEFQTDQSVSSKWAFAEK	3	0	3544.772415	0.0067	0.2150
HQGVLEIEFMIDHNMK[x]DGTQRMLAIVVEASCGK	15	0	3755.825396	0.0067	0.2200
AALIHDCEGIGTDLSFSIAK[x]SSELPEVHLSMTR	19	0	3583.764896	0.0067	0.2200
DDLSGAEIK[x]AIVSEAGLLALR	8	0	2140.173842	0.0067	0.1400
QYQEVVK[x]QGDVLLNK	6	0	1759.946763	0.0067	0.1000
G[x]VFKNVSGNVLSEIK	0	0	1589.877628	0.0067	0.1000
M[x]SERDTALEKYK	0	0	1469.718358	0.0067	0.0800
SSEETEDKK[x]MQE	8	0	1439.608537	0.0067	0.0800
DNSSDLQK[x]LLMK	7	0	1390.712547	0.0067	0.0800
K[x]QLLIDGANVLR	0	0	1338.798265	0.0067	0.0800
K[x]TTEEK	0	0	734.380997	0.0067	0.0400
M[x]GINER	0	0	718.343173	0.0067	0.0400
K[x]VADLK	0	0	672.416990	0.0067	0.0400
DIGEPDSEAVFTISQSPFEK[x]PQKVEESGWFLLTM	19	0	3840.844249	0.0066	0.2250
LSGVVEGIFQKCYAK[x]NEWR	14	0	2283.146914	0.0066	0.1250
ELK[x]VPLGLDDLADDEFAGEEPTSENIMAIETYPER	2	0	3905.840281	0.0066	0.2300
VVEPFSRVEVSHIAELIGLSTVQVEGK[x]LSQMILDK	26	0	3850.091223	0.0066	0.2300
LVLK[x]EVFLSFHNLVGR	3	0	1870.082797	0.0066	0.1050
EIDMTCAREASK[x]TLSK	11	0	1838.886542	0.0066	0.1050
APPEILDISK[x]QLADYK	9	0	1799.966829	0.0066	0.1050
INANEK[x]LVGWYHTGPQLRPSDLEINNLLK	5	0	3331.767550	0.0066	0.1900
VHEVGDDLVIGASGFEADALALVK[x]RIQQR	23	0	3105.656945	0.0066	0.1900
KILFENPDEATK[x]R	11	0	1559.830681	0.0065	0.0850
DVAKMK[x]LSLFSNK	5	0	1479.811862	0.0065	0.0850
LLLSSFLTETEPDYFSVGK[x]CVVHLNDASVAAKLLMK	18	0	3995.078606	0.0065	0.2350
IQFCLALHNDSIK[x]SMRYPMDAHK	12	0	2774.345349	0.0065	0.1500
SRTLASLQK[x]R	8	0	1158.683243	0.0065	0.0650
VELAKQNLFVPTSDK[x]EK	14	0	1945.051948	0.0065	0.1100
QSMTSLVQHVMTYLPGIDDLK[x]TKINLIETLR	20	0	3556.899537	0.0065	0.2000
VVDASIVSK[x]ALGNFVASVLAR	8	0	2115.205083	0.0064	0.1350
DGIVLAAEKK[x]VTSK	9	0	1457.845270	0.0064	0.0900
DGIVLAAEK[x]KVTSK	8	0	1457.845270	0.0064	0.0900
CIK[x]RLVK	2	0	915.568742	0.0064	0.0450
EIK[x]PNIR	2	0	868.513006	0.0064	0.0450
K[x]ALSSLK	0	0	745.469750	0.0064	0.0450
VGIK[x]PPK	3	0	737.479921	0.0064	0.0450
AIQLDYTTAHEHLVSAIRK[x]APNTVYAVQFLEAVYK	18	0	3959.094335	0.0064	0.2250
K[x]PIGATWKTTQLEEANSKLGYIFGADYPK	0	0	3225.670864	0.0064	0.1850
SELVKEFHK[x]DMTLEEAEVLILK	8	0	2600.377016	0.0064	0.1400
GILGIDAALGGQATK[x]LAAEDHK	14	0	2148.153776	0.0064	0.1400
S[x]ERDTALEKYK	0	0	1338.677880	0.0064	0.0700
NKYAIQLPLPPKIDPSVTMMQVEEK[x]PDVTYGDVGGCK	24	0	4117.057214	0.0064	0.2350
DELWK[x]NDDQLTYTYK	4	0	1930.894787	0.0063	0.0950
GTK[x]KSGNLPDADNSK	2	0	1530.763724	0.0063	0.0950
SIAEK[x]MNGASGAELK	4	0	1504.755469	0.0063	0.0950
K[x]EAGFIDDILIITPASKEK	0	0	2087.151320	0.0063	0.1200
GGHSLGMQAEELIVTITYGLLDK[x]ELQR	22	0	2970.548313	0.0063	0.1700
AIEDAQELNGEHEILEAMK[x]NKADYYTNICDR	18	0	3652.677205	0.0063	0.1950
FSFISNVRPK[x]LFAYPPKSVQPTAK	9	0	2721.500514	0.0063	0.1500
VDK[x]NWSKIYDFPLFQGIFIR	2	0	2485.315688	0.0063	0.1250
LALTKPKGTPGYGPLGVLPK[x]VGIR	19	0	2431.467763	0.0063	0.1500
LDDMSLIK[x]EDCEAATDPLLK	7	0	2276.091491	0.0063	0.1250
IDKNTWNSTLETAK[x]AK	13	0	1818.947489	0.0063	0.1000
VATEKDFLDAVQK[x]VVK	12	0	1788.998462	0.0063	0.1000
AVAHHTDCK[x]FIR	8	0	1453.724781	0.0063	0.0750
TLSK[x]ESAR	3	0	890.482099	0.0063	0.0500
TGQK[x]MLMNMDKVETVFAMPVPSSFVGQVVDVDAQGR	3	0	3910.908786	0.0062	0.2250
IPERIVCFMLNEK[x]LNQQSVLLPLLK	12	0	2994.676091	0.0062	0.1550
SLNNLNTIDIDANLEK[x]LLIFEKQVR	15	0	2912.596978	0.0062	0.1550
VHPEGKYVVDISPDIDIK[x]EIKPNIR	17	0	2873.564954	0.0062	0.1550
K[x]TLVAHAVLKVGSALVGSQTK	0	0	2106.252365	0.0062	0.1300
CIDMFIHKSAELYK[x]NPK	13	0	2093.043703	0.0062	0.1050
CVVHLNDASVAAK[x]LLMK	12	0	1868.001115	0.0062	0.1050
IVMTANK[x]IVQMIGEQATLDLLFGNDRVEQR	6	0	3401.779764	0.0062	0.1850
AELATEAYTPLTSLEGIVILKK[x]NTEDIEMTA	21	0	3363.736944	0.0061	0.1900
DK[x]LVLKEVFLSFHNLVGR	1	0	2113.204692	0.0061	0.1100
TPNDTQKYSNDK[x]SIVNSM	11	0	2040.942138	0.0061	0.1100
YKVNLYK[x]FR	6	0	1229.692020	0.0061	0.0550
WSLERK[x]GEK	5	0	1131.603602	0.0061	0.0550
LNFSSLK[x]MK	6	0	1066.584449	0.0061	0.0550
GGNMK[x]EVFR	4	0	1036.512349	0.0061	0.0550
TTSK[x]VSIAK	3	0	933.549448	0.0061	0.0550
DNLSWLSK[x]ANNWSK	7	0	1661.816092	0.0061	0.0850
L[x]MTEFVDQVDDVVK	0	0	1636.801747	0.0061	0.0850
K[x]NCKADAGITIAPR	0	0	1513.803419	0.0061	0.0850
TLLARACAAQSNATFLK[x]LAAPQLVQMFIGDGAK	16	0	3474.847780	0.0061	0.2000
TGPPGPPCGGKFMLK[x]LGVK	14	0	1940.037500	0.0061	0.1150
LALTKPK[x]GTPGYGPLGVLPKVGIR	6	0	2431.467763	0.0060	0.1450
VEAQNHK[x]LNLADPVSIEYLTRYVAGVQQK	6	0	3282.735917	0.0060	0.1750
MESLLAVQGQDFVLTASSSSAVRGITVLK[x]PDDDK	28	0	3576.834355	0.0060	0.2050
TITDGK[x]IYVEVERAR	5	0	1748.942012	0.0060	0.0900
M[x]FMTRSEYDR	0	0	1334.574681	0.0060	0.0600
K[x]ELLK	0	0	629.411178	0.0060	0.0300
V[x]GVFK	0	0	548.332206	0.0060	0.0300
DCISGWGCVVYVITADKCIK[x]R	19	0	2499.207134	0.0060	0.1250
K[x]FFAIDTANPIPVFTH	0	0	1816.951123	0.0059	0.0950
KENLLSTLIYTLNLSYDNASYSDLIIK[x]AQETLR	26	0	3802.003854	0.0059	0.1950
CNKFFYILYFELYK[x]IAQDTLAR	13	0	2815.440615	0.0059	0.1300
FAELQK[x]SLNNLNTIDIDANLEK	5	0	2502.296462	0.0059	0.1300
AELATEAYTPLTSLEGIVILK[x]K	20	0	2359.324913	0.0059	0.1300
DWNACK[x]KELLK	5	0	1403.723052	0.0059	0.0650
YTISGGGLYTDADK[x]GLATMGMGYLGSTGKTYNLISSYIK	13	0	4066.990581	0.0059	0.2300
DVCIKLGLDSEESAEYIVAK[x]GIR	19	0	2564.315479	0.0059	0.1350
EALEK[x]TEEKTESYYSNAVELNLLLISPTK	4	0	3311.702277	0.0059	0.1700
S[x]RQETQYKIDELVSNNEK	0	0	2180.070835	0.0058	0.1050
NHASIDK[x]MKSLSEQYTER	6	0	2136.026865	0.0058	0.1050
QYQEVVKQGDVLLNK[x]LQK	14	0	2129.184348	0.0058	0.1050
VLSVEEIEAHLQSIAEK[x]D	16	0	2009.031604	0.0058	0.1050
LRTFHILEPK[x]EK	9	0	1509.866674	0.0058	0.0700
IKLISGK[x]LDEAR	6	0	1341.797930	0.0058	0.0700
NK[x]ELISVSAASK	1	0	1245.692803	0.0058	0.0700
DKK[x]DQK	2	0	760.407879	0.0058	0.0350
DMLEPGCSVLLHHKAMSIVGLLLDDTDPMINVMK[x]LDK	33	0	4148.085021	0.0058	0.2150
K[x]LMELFISKSNSDDPASFTSINNYK	0	0	2848.395178	0.0058	0.1450
CVVHLNDASVAAKLLMK[x]LSSQNDDK	16	0	2755.399548	0.0058	0.1450
FFYILYFELYK[x]IAQDTLAR	10	0	2413.272097	0.0058	0.1100
INHEHFMDGILEVQMRK[x]SK	16	0	2311.156430	0.0058	0.1100
HFDHMMHYGEPSIRK[x]AIPLALGLLSASNPQMR	14	0	3616.821580	0.0058	0.1850
GDGGTDYVCVPK[x]YMIPPSAPVMLELTDEQPIK	11	0	3519.697401	0.0058	0.1850
ENEQK[x]IKTLSMEK	4	0	1576.812980	0.0058	0.0750
SQEEAIENIK[x]CTR	9	0	1576.751442	0.0058	0.0750
SLK[x]DECKQDIMFELGLLQER	2	0	2451.213662	0.0058	0.1150
IYDSWPQSPQK[x]TQLADILSVLGMSYSNTSKHESLK	10	0	3950.972233	0.0057	0.2000
ENAETAICRSVMIMVK[x]MYSPSENCFFFR	15	0	3416.548256	0.0057	0.1600
QIK[x]EIKEVIELPVK	2	0	1665.007573	0.0057	0.0800
SK[x]VLDVR	1	0	815.486459	0.0057	0.0400
EESAQNDQWGRFMALGLALLFNGK[x]QDLADATVETLK	23	0	3978.978379	0.0057	0.2050
FMALGLALLFNGKQDLADATVETLK[x]AIEGK	24	0	3176.715368	0.0057	0.1700
LLENDIK[x]VMKSEFQR	6	0	1848.976678	0.0057	0.0850
FVVFTPTLIDPELLDAQTK[x]LWKR	18	0	2729.515494	0.0057	0.1300
LHQVEYALEAIK[x]QGSATVGLVSK	11	0	2440.332455	0.0057	0.1300
KAPNTVYAVQFLEAVYK[x]LHIVVQLLMGEIPER	16	0	3668.016219	0.0056	0.1800
FTGGVLMLIDRESDK[x]APDLIELNR	14	0	2701.410770	0.0056	0.1350
GNIK[x]VLFATNRPNTLDEALMRPGR	3	0	2682.438655	0.0056	0.1350
FHQLK[x]PTRVLTLAMVK	4	0	1881.102150	0.0056	0.0900
KLGVK[x]PPK	4	0	865.574877	0.0056	0.0450
GTTAVLKEDIYK[x]FVTVQDLDEMQVDV	11	0	2955.478566	0.0056	0.1450
YTSLSEEQKMK[x]SDINAHK	10	0	2108.020718	0.0056	0.1000
NTWNSTLETAK[x]AKYASQK	10	0	2040.027522	0.0056	0.1000
FGDGIQIAQLALK[x]HRENK	12	0	2037.111857	0.0056	0.1000
NKMVCK[x]IWK	5	0	1205.641245	0.0056	0.0500
SSEETEDK[x]K	7	0	1051.466899	0.0056	0.0500
FSVATITPEGIEFQTDQSVSSK[x]WAFAEK	21	0	3102.518455	0.0055	0.1550
LDPAGFYIGYK[x]ATSAGPKQTETINWLEK	10	0	3097.575909	0.0055	0.1550
ACAAQSNATFLK[x]LAAPQLVQMFIGDGAK	11	0	2920.493778	0.0055	0.1550
YYRAVYDTAVVQEDPEK[x]WK	16	0	2359.148355	0.0055	0.1050
DYGK[x]FLSAMHDLPVRGNAK	3	0	2118.067943	0.0055	0.1050
EK[x]SPAIIFIDELDAIGTKR	1	0	2115.157467	0.0055	0.1050
MLK[x]TSPVNMMLSSDDQYIGGALLECGVLMR	2	0	3328.599622	0.0055	0.1650
T[x]VYQISELESLLRSSHIITK	0	0	2316.268797	0.0055	0.1100
K[x]YYSFDNSLK	0	0	1263.613496	0.0055	0.0550
K[x]CLTDLEDEAPAKDILLDMSR	0	0	2432.192593	0.0055	0.1150
HGRMLK[x]TSPVNMMLSSDDQYIGGALLECGVLMR	5	0	3678.781091	0.0055	0.1800
EAVLK[x]LKLELK	4	0	1282.822356	0.0055	0.0600
NVTYPLFFLSNRFVVFTPTLIDPELLDAQTK[x]LWK	30	0	4025.170460	0.0054	0.1850
ETDLK[x]PYVLELAMTVVLDIEFRNR	4	0	2863.515228	0.0054	0.1300
ISLRDVCIK[x]LGLDSEESAEYIVAK	8	0	2707.410100	0.0054	0.1300
GSDAAPQASKK[x]K	10	0	1186.630541	0.0054	0.0650
CAEAENSSDLFKLGVMYAK[x]NLPNIQR	18	0	2967.458120	0.0054	0.1400
AK[x]HDYYDSSSSIYDYSIIHVELVIYAK	1	0	3178.549753	0.0054	0.1450
RSVGIK[x]AQLQAQHSMQIMTADLNGINR	5	0	2979.549329	0.0054	0.1450
QSK[x]YTYDRGTTAVLK	2	0	1729.899815	0.0053	0.0800
LILTENIK[x]TKLQDGSTDMQLTLMSIVHVPYK	7	0	3528.893391	0.0053	0.1650
ATPYRGYSK[x]PNERATK	8	0	1837.943407	0.0053	0.0850
SQDISINGNSK[x]KEEPK	10	0	1772.890370	0.0053	0.0850
IYVTGGVSDFCPIAGMDMPK[x]LGISATALSPEEKK	19	0	3581.781793	0.0053	0.1800
QDLADATVETLK[x]AIEGK	11	0	1800.946820	0.0053	0.0900
SRQETQYK[x]IDELVSNNEK	7	0	2180.070835	0.0053	0.0950
HIIMFDCK[x]ILEFTKYSNDK	7	0	2401.180912	0.0053	0.1000
TTQLEEANSK[x]LGYIFGADYPK	9	0	2344.158584	0.0052	0.1100
TLDSNSLTHEK[x]IEFATITKDTTK	10	0	2592.328152	0.0052	0.1200
K[x]GINIDQSSNSKDPEEEAEMMTK	0	0	2580.168225	0.0052	0.1200
GIK[x]GIESEAYESVLDLAKICDVR	2	0	2564.315479	0.0052	0.1200
LGVKPPK[x]GCLMFGPPGTGKTLLAR	6	0	2494.391501	0.0052	0.1250
QLFNAAEEHSPSIVFIDEIDAIGTK[x]R	24	0	2899.471450	0.0052	0.1350
LNYKPEEEYPDLSKHNNHMAK[x]VLTLELYK	20	0	3515.775726	0.0052	0.1500
GVILYGAPGTGKTLLAK[x]AVANQTSATFLR	16	0	2917.638783	0.0052	0.1500
EPMALIQLVPLFLNQRIK[x]VLAQLGMQSLSPLK	17	0	3588.066144	0.0052	0.1650
IALDEQIQALK[x]QNTIVNQVYESYNQLTKTVELM	10	0	3836.986821	0.0050	0.1650
IIDHIDYVESLIHSSYYSVSADYYK[x]AK	24	0	3178.549753	0.0050	0.1350
GNQK[x]VVKVDAQDFLK	3	0	1687.925637	0.0050	0.0750
IWK[x]VMCKNK	2	0	1205.641245	0.0050	0.0450
K[x]TLEVLYLK	0	0	1105.674641	0.0050	0.0450
SAVIK[x]TSTR	4	0	961.555594	0.0050	0.0450
VAEQNENPTVGSAQKMIQDEAQK[x]LHVASDLDALISAALR	22	0	4160.116983	0.0050	0.1950
IDPSVTMMQVEEKPDVTYGDVGGCK[x]EQIERLR	24	0	3678.768991	0.0050	0.1600
AIEDAQELNGEHEILEAMKNK[x]ADYYTNICDR	20	0	3652.677205	0.0050	0.1550
GAPIEHDVGIMIDFECEK[x]MEGAFYRIIR	17	0	3295.582656	0.0050	0.1400
YLSENPKTSASIDFDSNFLNSMIK[x]K	23	0	2848.395178	0.0050	0.1250
FKLNYK[x]PEEEYPDLSKHNNHMAK	5	0	2831.369969	0.0050	0.1150
LMELFISK[x]SNSDDPASFTSINNYK	7	0	2720.300222	0.0050	0.1200
WCERISPGYDVYEGSFEK[x]EGK	17	0	2535.137525	0.0050	0.1050
GTEVEKITIK[x]VHVSEVLGDIR	9	0	2321.295344	0.0050	0.1050
QDLADATVETLKAIEGK[x]IAR	16	0	2141.169090	0.0050	0.1000
SSK[x]SSLELANNAVKSNDIEK	2	0	2133.091236	0.0050	0.1000
QLASYYHK[x]ESNALFMVR	7	0	2056.019935	0.0050	0.0850
QIKEIK[x]EVIELPVK	5	0	1665.007573	0.0050	0.0700
GAIESYK[x]VVDASIVSK	6	0	1664.898420	0.0050	0.0800
NEEKK[x]LMELFISK	4	0	1607.859201	0.0050	0.0650
IK[x]ENQEKISNNK	1	0	1443.768084	0.0050	0.0600
VVDK[x]DGIREINI	3	0	1369.756460	0.0050	0.0600
SSTAAK[x]TFLEKR	5	0	1337.730248	0.0050	0.0600
SLDK[x]QMVEER	3	0	1233.602276	0.0050	0.0500
IQYVGK[x]QDPK	5	0	1174.634566	0.0050	0.0500
NPK[x]ADPLDER	2	0	1153.572695	0.0050	0.0500
WK[x]RENQLR	1	0	1128.615169	0.0050	0.0400
K[x]ASLLTR	0	0	787.491545	0.0050	0.0350
EK[x]WIAK	1	0	773.443537	0.0050	0.0300
GTK[x]RR	2	0	616.376858	0.0050	0.0250
ASK[x]ER	2	0	589.318344	0.0050	0.0250
K[x]IDK	0	0	502.311471	0.0050	0.0200
DALFNGMAVASYAILDSGAK[x]TVLISTSVPVQGALR	19	0	3534.875433	0.0049	0.1700
LGVMYAK[x]NLPNIQRNVTYPLFFLSNR	6	0	3067.642820	0.0048	0.1250
GILLYGPPGTGK[x]TLLARAVAHHTDCK	11	0	2745.474704	0.0048	0.1250
QMVEERVLK[x]LTLEAMDLEIVEK	8	0	2615.391282	0.0048	0.1050
G[x]VFKNVSGNVLSEIKNNWQIER	0	0	2530.329098	0.0048	0.1050
LNADVLGQLIK[x]KYYSFDNSLK	10	0	2428.300096	0.0048	0.1000
KTLVAHAVLK[x]VGSALVGSQTK	9	0	2106.252365	0.0048	0.1000
WK[x]ALERQLEMLDLQEGFIK	1	0	2346.240476	0.0047	0.0900
EIK[x]PNIRVALRNDSYQLIK	2	0	2269.290536	0.0047	0.0900
VVSSAIVDK[x]YIGESARIIR	8	0	2075.173785	0.0047	0.0900
SGNLPDADNSK[x]SDISKSSM	10	0	1951.879206	0.0047	0.0900
MGLVTGLNLLYLLSENRIAEFHTALESVPDK[x]SLFER	30	0	4075.145043	0.0047	0.1700
YTGLLRVSAMMSCACQK[x]R	16	0	2131.015784	0.0047	0.0850
EGK[x]VTFFYTDYIGVYAPR	2	0	2125.051948	0.0047	0.0850
NTWNSTLETAKAK[x]YASQK	12	0	2040.027522	0.0047	0.0850
ELISVSAASK[x]ILSNITYSYKGYGLSMGTMLAGTGK	9	0	3610.862484	0.0047	0.1650
AANVLAFQSTTK[x]TLALK	11	0	1776.014446	0.0047	0.0800
GCLMFGPPGTGK[x]TLLAR	11	0	1774.922143	0.0047	0.0800
VTVSK[x]GVAIDLLEECK	4	0	1759.938898	0.0047	0.0750
ELAAIKEDTEAVLK[x]R	13	0	1684.935865	0.0047	0.0700
LKPLIEK[x]GGDWERK	6	0	1667.935808	0.0046	0.0650
YYK[x]PDLTIDEAVR	2	0	1581.803799	0.0046	0.0600
QLADYK[x]AFEDSLR	5	0	1554.767750	0.0046	0.0600
YVYRDYCAFVQHLK[x]VNADTELVHLR	13	0	3108.560213	0.0046	0.1150
TFLEK[x]RYNDELELDDAVHTAILALK	4	0	2916.523149	0.0046	0.1150
ISQAVRIGDLCAFTDALSK[x]YEAEFR	18	0	2859.422393	0.0046	0.1150
EEIQLLQEPGSYVGEVIK[x]TMGKNK	17	0	2689.399538	0.0046	0.1100
YMIPPSAPVMLELTDEQPIK[x]QVK	19	0	2626.374907	0.0046	0.1050
KSAQVILSEIEVLEAEHRPFK[x]QEVEGLSVDTDIK	20	0	3836.020563	0.0046	0.1550
TLIDKFSGEK[x]K	9	0	1264.702640	0.0045	0.0500
TLADVEVNHLK[x]CDQFLVAHYR	10	0	2527.264057	0.0045	0.0950
LILTENIKTK[x]LQDGSTDMQLTLMSIVHVPYK	9	0	3528.893391	0.0045	0.1400
S[x]SKSSLELANNAVKSNDIEK	0	0	2133.091236	0.0045	0.0900
K[x]ILGVAAEDK	0	0	1042.602207	0.0045	0.0450
VAEQNENPTVGSAQK[x]MIQDEAQKLHVASDLDALISAALR	14	0	4160.116983	0.0045	0.1750
NEIATCAEK[x]VYSEIPLSNATSLLYLENTK	8	0	3270.632819	0.0045	0.1300
VFHPITKAVILSDTK[x]PVDK	14	0	2107.204023	0.0045	0.0850
LGDGVLRPYK[x]VGVILESQR	9	0	2098.189768	0.0045	0.0850
VCAITPDIGMVYSGMGPDFRVLVDK[x]SR	24	0	2982.476411	0.0044	0.1200
M[x]SIMEYNGGSCVAMAGKNCVAIASDLR	0	0	2904.305920	0.0044	0.1200
MCSPSATLTHRTMTEK[x]AR	15	0	2076.986596	0.0044	0.0800
QVK[x]LLFIEK	2	0	1116.690625	0.0044	0.0400
SLALTKK[x]DK	6	0	1002.607293	0.0044	0.0400
STELQIGVVEDDKPFRVLSVEEIEAHLQSIAEK[x]D	32	0	3822.952546	0.0044	0.1500
QPWAHGLLLENFNSAAEK[x]NHASIDK	17	0	2789.388396	0.0044	0.1100
FPLGNVWGLPMTNASHLGYQHLCTGKK[x]EFEIIK	26	0	3784.922000	0.0044	0.1450
ELDIALHNVNTPSYVDSPVLK[x]IACAFFGAVLCR	20	0	3688.874383	0.0044	0.1450
VGVFK[x]NVSGNVLSEIK	4	0	1688.946037	0.0044	0.0700
HRENK[x]IQR	4	0	1079.594768	0.0044	0.0350
LAQLLRQLASYYHK[x]ESNALFMVR	13	0	2750.468893	0.0043	0.1000
DATDDK[x]RGMFLILPTGAPAYAMSAHTATLR	5	0	3190.590187	0.0043	0.1300
GLATMGMGYLGSTGKTYNLISSYIK[x]SVEISALASK	24	0	3610.862484	0.0043	0.1500
G[x]QAQSGNFSNFGDGANGDNKK	0	0	2111.925576	0.0043	0.0900
ETEK[x]LAEERGWDIR	3	0	1730.858680	0.0043	0.0600
NK[x]TDTKTIEAITFK	1	0	1608.872208	0.0043	0.0600
MKSDINAHK[x]SQLFAGAAPNNHLEEWLK	8	0	3048.523830	0.0043	0.1150
QGSATVGLVSK[x]THAVLVALK	10	0	1978.157410	0.0043	0.0850
FPLGNVWGLPMTNASHLGYQHLCTGK[x]KEFEIIK	25	0	3784.922000	0.0042	0.1400
QTETINWLEK[x]RFK	9	0	1691.899424	0.0042	0.0550
IDELVSNNEK[x]IWK	9	0	1586.830346	0.0042	0.0550
DVAK[x]MKLSLFSNK	3	0	1479.811862	0.0042	0.0550
LAPGLPSVSAMLK[x]FLLDDFDQQEHIQKSETMK	12	0	3615.831520	0.0042	0.1350
ENAPAIIFIDEIDAIATK[x]R	17	0	2099.126168	0.0042	0.0800
EHFK[x]ELVSKASPIAGSEGK	3	0	2013.053008	0.0042	0.0800
SGNLPDADNSKSDISK[x]SSM	15	0	1951.879206	0.0042	0.0800
LEIK[x]EGNYGDGYALQPSYIHEYLSKVLYAR	3	0	3488.761460	0.0042	0.1250
YPMDAHK[x]SELEGVEEARR	6	0	2116.000652	0.0042	0.0750
ARLTQLLSQIK[x]EEQGDIK	10	0	2069.147964	0.0042	0.0750
F[x]RNQYDGDATTWSPQGRLHQVEYALEAIK	0	0	3392.653645	0.0041	0.1200
GPSLYQVDPSGTYFAWKATAIGK[x]SSTAAK	22	0	3001.518398	0.0041	0.1200
DIGEPDSEAVFTISQSPFEKPQK[x]VEESGWFLLTM	22	0	3840.844249	0.0041	0.1400
RHNFVGLFVELSK[x]LLVK	12	0	1998.177753	0.0041	0.0700
M[x]GQAQSGNFSNFGDGANGDNKK	0	0	2242.966054	0.0041	0.0900
ELLK[x]LKVELAK	3	0	1282.822356	0.0041	0.0450
ETIDNAETMK[x]K	9	0	1278.612505	0.0041	0.0450
NLNQIVNELDEEKYK[x]DAYVYSIVAIAR	14	0	3169.629394	0.0041	0.1100
LISLYYDNSSYTDAINLINTLLSELK[x]R	25	0	3131.638897	0.0041	0.1100
DQIGEEK[x]TILQSLLQR	6	0	1870.015898	0.0041	0.0650
TIDNAETMK[x]KGILLPESLTEAVEATTYAILR	8	0	3390.795458	0.0040	0.1250
LHSEKVSLMDYLASSNISQLTGTK[x]SPPQISQWDYK	23	0	3950.972233	0.0040	0.1400
TDLNHENLK[x]GGDDLDPNYVLSSRVR	8	0	2826.389513	0.0040	0.1000
SDINAHK[x]SQLFAGAAPNNHLEEWLK	6	0	2789.388396	0.0040	0.1000
MVQGEVSILESIQQTGVASKYTENIYPPK[x]K	28	0	3336.727384	0.0040	0.1200
LGSTAIGVK[x]TKDAVVLGVEK	8	0	1984.156741	0.0040	0.0800
LEK[x]VRQLIIK	2	0	1238.807376	0.0040	0.0400
GIDLK[x]SIAEK	4	0	1072.612770	0.0040	0.0400
K[x]AFGR	0	0	577.333601	0.0040	0.0200
VGQAVDVVGQAGRPK[x]VITGWVTHTTPVLLHHNER	14	0	3670.980652	0.0040	0.1350
VAVGQQYRVNLEAYLDLSITPK[x]QHAVNER	21	0	3310.742063	0.0040	0.1150
QIAIVVNQNWYCANTKYVTGPK[x]NK	21	0	2808.437985	0.0040	0.0950
AASLLK[x]VNMENLIVTDLGK	5	0	2028.128811	0.0039	0.0750
TGPPGPPCGGK[x]FMLKLGVK	10	0	1940.037500	0.0039	0.0750
DHSQNSESLNLLLLLYRAPPEILDISK[x]QLADYK	26	0	3796.004523	0.0039	0.1300
TDELK[x]DANIIYDLEILRHHVEIIAAGLR	4	0	3229.745754	0.0039	0.1100
IDKEDMGSNDK[x]ASK	10	0	1536.708913	0.0039	0.0550
NSIVSK[x]YTQSTNNDDPKK	5	0	2037.996615	0.0039	0.0700
Y[x]FATLQKSK	0	0	1084.591644	0.0039	0.0350
AVELAAMNK[x]ANMQEVETEEFLR	8	0	2522.214389	0.0039	0.0850
K[x]SAAAIGTSQLPVRDGVVVIQSYCHR	0	0	2811.481241	0.0038	0.1000
NTWNSTLETAK[x]AK	10	0	1462.741537	0.0038	0.0500
TLLARAVAHHTDCK[x]FIR	13	0	2008.078783	0.0038	0.0650
TLYEHDLALVLENAIADDRK[x]TELFK	19	0	2916.523149	0.0038	0.0950
VDPLVSLMMVEK[x]IPDSTYEMVGGLEKQIK	11	0	3248.674489	0.0038	0.1100
TEEKTESYYSNAVELNLLLISPTK[x]ENAETAICR	23	0	3785.866770	0.0038	0.1250
MGNGK[x]MVEISRLHNSLEVVFEWDK	4	0	2817.394072	0.0038	0.0900
SLPLQIEVANDCIKWAIK[x]EK	17	0	2354.266687	0.0038	0.0750
SSEETEDK[x]KMQE	7	0	1439.608537	0.0038	0.0450
NELEK[x]LNFSSLK	4	0	1420.756126	0.0038	0.0450
K[x]AMVNIDTIDNK	0	0	1360.701983	0.0038	0.0450
M[x]STLDLNHLADLYDRK	0	0	1903.946106	0.0037	0.0600
K[x]MQE	0	0	534.247157	0.0037	0.0150
TK[x]KACIIFFDEIDAIGGAR	1	0	2124.103657	0.0037	0.0700
LLENDIKVMK[x]SEFQR	9	0	1848.976678	0.0037	0.0550
LISGK[x]LDEARELLVK	4	0	1682.992985	0.0037	0.0550
RGAPIEHDVGIMIDFECEK[x]MEGAFYR	18	0	3069.414541	0.0037	0.0950
ATINMIK[x]LFDMDEMGGLYQLNLQTTR	6	0	3015.486641	0.0037	0.0950
IFYGILDQGSGCLIVYDEPQQDK[x]TYEAALEVIK	22	0	3774.870069	0.0036	0.1200
FLRPHYFTLVK[x]IYDSWPQSPQK	10	0	2749.437917	0.0036	0.0800
RHQGVLEIEFMIDHNMK[x]DGTQR	16	0	2653.285197	0.0036	0.0800
GTMK[x]VELYEIQLISEGQPVEGR	3	0	2475.267806	0.0036	0.0800
K[x]ELFDCLKIMR	0	0	1451.762804	0.0036	0.0400
NVSGNVLSEIK[x]NNWQIER	10	0	2099.075864	0.0036	0.0650
K[x]AIPLALGLLSASNPQMRIFDTLSR	0	0	2711.515506	0.0036	0.0900
DAFALAK[x]EKSPAIIFIDELDAIGTK	6	0	2675.442056	0.0036	0.0900
NTACSGIIAEVK[x]LQAAYEYFR	11	0	2403.189167	0.0036	0.0750
DGVVVIQSYCHRTTMTNGFLAHK[x]LCIHK	22	0	3284.636753	0.0036	0.1000
VTSK[x]LLEQEESAEK	3	0	1589.814754	0.0036	0.0500
LCIHK[x]NK	4	0	911.501059	0.0036	0.0250
GQAQSGNFSNFGDGANGDNKK[x]DQK	20	0	2483.106041	0.0035	0.0850
EVPAVQVTAAFLYNYK[x]R	15	0	1968.046805	0.0035	0.0600
LAIEREPPFAPIESAK[x]R	15	0	1923.057703	0.0035	0.0600
SLQSVGQIIGEVLK[x]QLDSER	13	0	2198.190551	0.0035	0.0700
M[x]FRNQYDGDATTWSPQGRLHQVEYALEAIK	0	0	3523.694124	0.0035	0.1050
SVCVEAGMIALRQGDTK[x]INHEHFMDGILEVQMR	16	0	3783.831543	0.0035	0.1150
VKLEK[x]SLLELNETQSNIQEQGVNWGK	4	0	2983.561320	0.0035	0.0900
EDCEAATDPLLK[x]K	11	0	1488.712937	0.0035	0.0450
IGDLCAFTDALSK[x]YEAEFRFDGLYTLICR	12	0	3443.652839	0.0034	0.1000
VLACWEQYVGMNGGGATPADELELLFICTIK[x]K	30	0	3582.755914	0.0034	0.1100
CLDQLTNWCTIK[x]TVDR	11	0	2021.966182	0.0034	0.0550
K[x]YIPNPVLVIIDVKPK	0	0	1835.128350	0.0034	0.0550
MPLLQSSVALLGQK[x]IR	13	0	1753.028320	0.0034	0.0550
ELAALVVSK[x]VYYYLGEYDEALLFALSSGPKFLHDK	8	0	3948.059912	0.0034	0.1200
YLYSSEENTK[x]AGALLGIGVTNVAVR	9	0	2624.380854	0.0034	0.0850
DDAWPRLAPGLPSVSAMLK[x]FLLDDFDQQEHIQK	18	0	3779.897955	0.0033	0.1100
CLTDLEDEAPAK[x]DILLDMSRAVNIAFTQDQLLK	11	0	3745.890482	0.0033	0.1100
LHNSLEVVFEWDK[x]NDWNGHIRDDAWPR	12	0	3347.585906	0.0033	0.0900
D[x]RQEQRDGAEAEEIFVHYMNAAGTDVK	0	0	3078.409983	0.0033	0.0900
EWLDK[x]LGDKGPAAAR	4	0	1625.852476	0.0033	0.0500
SAPVSDCLSK[x]YPLLSSSCGSQSLK	9	0	2570.235514	0.0033	0.0800
K[x]AFGRVYATMQK	0	0	1398.744122	0.0033	0.0400
LGYIFGADYPK[x]VFTPDPDAISVLGELALMGVR	10	0	3423.778691	0.0033	0.1050
DK[x]MNFVILCRDAIPYEANIR	1	0	2437.224503	0.0032	0.0650
QIEELFEAIVLPMQQADK[x]FR	17	0	2404.245953	0.0032	0.0650
VTQK[x]KPPVQPLAYKSATPFR	3	0	2255.278912	0.0032	0.0650
G[x]QAQSGNFSNFGDGANGDNK	0	0	1983.830620	0.0032	0.0650
YTYDRGTTAVLK[x]EDIYK	11	0	2035.026127	0.0032	0.0550
NRQYQEVVK[x]QGDVLLNK	8	0	2030.090787	0.0032	0.0550
DPEEEAEMMTKETTEK[x]K	15	0	2024.891743	0.0032	0.0550
KLFK[x]SLGSGMDQEK	3	0	1566.807502	0.0032	0.0450
MPFGNTHNKFKLNYK[x]PEEEYPDLSK	14	0	3025.464255	0.0032	0.0800
DK[x]SAQVILSEIEVLEAEHRPFK	1	0	2537.348830	0.0032	0.0700
VLVK[x]VHPEGKYVVDISPDIDIK	3	0	2462.378342	0.0032	0.0700
ELIRAQEEVK[x]R	9	0	1369.767693	0.0032	0.0350
TLSMEK[x]HTELR	5	0	1343.686669	0.0032	0.0350
HK[x]TPDKGYGHR	1	0	1294.653005	0.0032	0.0350
Q[x]SRQETQYKIDELVSNNEK	0	0	2308.129407	0.0032	0.0600
QPWAHGLLLENFNSAAEKNHASIDK[x]MK	24	0	3048.523830	0.0031	0.0850
SLQSVGQIIGEVLK[x]QLDSERFIVK	13	0	2685.506382	0.0031	0.0750
SSGSSYPSLLQCLK[x]APVLSDSSCK	13	0	2570.235514	0.0031	0.0750
GDYNGIQDIVAQGTVGISDQK[x]LTR	20	0	2547.292771	0.0031	0.0750
VIGSELVQK[x]YVGEGAR	8	0	1703.920551	0.0031	0.0500
LMVEMEK[x]K	6	0	1006.519074	0.0031	0.0250
K[x]LARNILK	0	0	954.633783	0.0031	0.0250
GTIYFLLCDRYEAFEK[x]ADSCILDLTGAFR	15	0	3443.652839	0.0031	0.0900
LAAPQLVQMFIGDGAK[x]LVRDAFALAK	15	0	2742.525343	0.0031	0.0800
LRK[x]EVAEADIASK	2	0	1428.793571	0.0031	0.0400
GLGYPEDAIGK[x]TK	10	0	1347.703366	0.0031	0.0400
YSNDKYGYLAPFHLDLFSLEVLSYDAK[x]YGEK	26	0	3644.771355	0.0031	0.0950
IDVLFSK[x]IRLAYVYADMR	6	0	2172.176427	0.0031	0.0550
LAEFVNMSK[x]AYHSQYLRLLALQR	8	0	2750.468893	0.0030	0.0700
AVYMPLCDPGNK[x]AEESAFYERAR	11	0	2673.231433	0.0030	0.0700
LGVLLDMSPSETEQFLCDLIAK[x]HHFYAK	21	0	3261.620089	0.0030	0.0850
VETQEAAVVDYPDRYYK[x]DGIYDLLHACVDR	16	0	3572.688034	0.0030	0.0900
YRTFELAVGLTGDTTYYQLLLK[x]GGNMDSLK	21	0	3366.716821	0.0030	0.0900
NK[x]LLK	1	0	614.411513	0.0030	0.0150
SGKK[x]R	3	0	574.355062	0.0030	0.0150
SGK[x]KR	2	0	574.355062	0.0030	0.0150
ENLLSTLIYTLNLSYDNASYSDLIIK[x]AQETLR	25	0	3673.908898	0.0030	0.0950
RLYAVK[x]YELYSNQYYHGAGEPSLIGDK	5	0	3133.550757	0.0030	0.0800
AEIINSLNLNNDLTDK[x]LAQFEK	15	0	2502.296462	0.0030	0.0650
VSPTGQITSTSARSGK[x]K	15	0	1703.916525	0.0029	0.0500
GSQVSEFIDTESFAPTITVQSK[x]LSNRDAR	21	0	3182.584233	0.0029	0.0850
ESDLLDYVVDVSLDEK[x]NGGLLDIIVTETDEAFSTWSVM	15	0	4217.013539	0.0029	0.1100
FLLDDFDQQEHIQK[x]SETMK	13	0	2351.110253	0.0029	0.0550
HAADAIMFVNCLGDNAAVLK[x]PNSFQNNVLKQVK	19	0	3625.849566	0.0029	0.0950
IYDSWPQSPQKTQLADILSVLGMSYSNTSK[x]HESLK	29	0	3950.972233	0.0029	0.1000
LLFIEK[x]AEIINSLNLNNDLTDKLAQFEK	5	0	3245.754588	0.0029	0.0800
FAELQKSLNNLNTIDIDANLEK[x]LLIFEK	21	0	3245.754588	0.0029	0.0800
VVGQLLEKLKPLIEK[x]GGDWER	14	0	2406.363362	0.0029	0.0600
LFQAEYAYK[x]AVENASTCIGIK	8	0	2375.183021	0.0029	0.0600
D[x]YTMAQPEFFKAVR	0	0	1701.818400	0.0029	0.0400
K[x]DWNACK	0	0	920.417393	0.0029	0.0200
EDCK[x]SLK	3	0	878.416723	0.0029	0.0200
SAK[x]GTKR	2	0	746.439846	0.0029	0.0200
V[x]GVFKNVSGNVLSEIKNNWQIER	0	0	2629.397507	0.0028	0.0650
TLASLQK[x]RTHALENTFLPSNSAR	6	0	2554.361457	0.0028	0.0650
DAVVLGVEK[x]RLTSPLMESHSVEK	8	0	2523.336549	0.0028	0.0650
DDLSGAEIK[x]AIVSEAGLLALRER	8	0	2425.317532	0.0028	0.0650
IDK[x]NTWNSTLETAKAK	2	0	1818.947489	0.0028	0.0450
IK[x]ILFSDVKAMTTGLR	1	0	1792.027986	0.0028	0.0450
K[x]PIGATWKTTQLEEANSK	0	0	2001.053008	0.0028	0.0500
IDVLFSK[x]IR	6	0	1089.654575	0.0028	0.0250
K[x]LEETDVAK	0	0	1031.549839	0.0028	0.0250
DVPTFANFHTPIFIAK[x]REDGMK	15	0	2533.278647	0.0027	0.0600
YQK[x]DEEWPPKM	2	0	1449.659787	0.0027	0.0300
YSNDK[x]SIVNSM	4	0	1256.570643	0.0027	0.0300
LYQVEYAFK[x]AFNNAGITSVGVTGK	8	0	2576.327369	0.0027	0.0650
K[x]YIPNPVLVIIDVKPKSVGLPTNAYFAIDEIEDDGSK	0	0	4057.166158	0.0027	0.1000
AAITGK[x]PDPWQTSLAFYYSGVGKEPSAGVDVFGLLMR	5	0	3927.986764	0.0027	0.1000
IDRPGRPLDIDLAILRMVTANIK[x]NIK	22	0	2944.700666	0.0027	0.0700
DIKSMIADK[x]HAIR	8	0	1496.813257	0.0027	0.0350
AGNNYVAQANLDLFNSVTNK[x]SGSTGVAGYLARATHEVLK	19	0	4050.055712	0.0027	0.1050
TMVEVIPYFAEDLLVLK[x]TDELKDANIIYDLEILR	16	0	3994.126269	0.0026	0.0900
D[x]VPTFANFHTPIFIAKR	0	0	1973.052225	0.0026	0.0450
FLK[x]TSKTPPTAMLSSVR	2	0	1863.028712	0.0026	0.0450
TMAAGFTYACGYSSNALRPTDNNELDLLK[x]GQEAIQIDR	28	0	4202.999908	0.0026	0.1000
SK[x]RHQGVLEIEFMIDHNMK	1	0	2311.156430	0.0026	0.0500
QSMTSLVQHVMTYLPGIDDLK[x]TK	20	0	2604.329020	0.0026	0.0600
SITEFGDTATAKELEAMK[x]LLRPR	17	0	2576.363096	0.0026	0.0600
SSLELANNAVKSNDIEK[x]AIDLYK	16	0	2534.322675	0.0026	0.0600
VNENIGDELLLEQCMK[x]HSTFIITKR	15	0	2987.520717	0.0026	0.0650
AEIINSLNLNNDLTDKLAQFEK[x]EEYVSDPK	21	0	3449.720047	0.0025	0.0750
LDPAGFYIGYK[x]ATSAGPK	10	0	1854.951515	0.0025	0.0450
M[x]TEVLKTNVLQSNENIVQYYTQKIQDAELAILQK	0	0	3965.081777	0.0025	0.0850
LGVK[x]PPKGCLMFGPPGTGKTLLAR	3	0	2494.391501	0.0025	0.0600
SYYMLYK[x]AGVLQSLADDSATTR	6	0	2452.194311	0.0025	0.0550
HGGYKPTDK[x]HKTDLNHENLK	8	0	2331.171880	0.0025	0.0500
DESRGVMTLGFDLIK[x]R	14	0	1835.956278	0.0025	0.0400
G[x]LGYPEDAIGKTKLVK	0	0	1687.950789	0.0025	0.0400
K[x]ANWCDKR	0	0	1076.518495	0.0025	0.0200
INVK[x]FFEK	3	0	1023.575269	0.0025	0.0200
LHSEK[x]VSLMDYLASSNISQLTGTKSPPQISQWDYK	4	0	3950.972233	0.0024	0.0850
TNVLQSNENIVQYYTQK[x]IQDAELAILQKTQNLR	16	0	3876.037942	0.0024	0.0800
AASLLKVNMENLIVTDLGK[x]YAEVLIETAK	18	0	3145.730683	0.0024	0.0700
DWPDARGIWHNDNK[x]SFLVWVNEEDHLR	13	0	3347.585906	0.0024	0.0650
NKEHIMDNLEAQAIEELEGAK[x]EDALFK	20	0	3084.507235	0.0024	0.0650
FPLGNVWGLPMTNASHLGYQHLCTGK[x]K	25	0	3025.505345	0.0024	0.0650
CSEVRCNK[x]FFYILYFELYK	7	0	2578.238756	0.0024	0.0450
SVGIK[x]AQLQAQHSMQIMTADLNGINRFVVTEDALDR	4	0	3969.019861	0.0024	0.0850
KPTSELAIGASLEK[x]VCAITPDIGMVYSGMGPDFR	13	0	3609.787940	0.0024	0.0800
GGVALQAAIVENVIYVNLTSK[x]SLYFATPGNTSFK	20	0	3571.892466	0.0024	0.0800
K[x]PPVQPLAYKSATPFRK	0	0	1927.104259	0.0024	0.0400
EEIQKGDGGTDYVCVPK[x]YMIPPSAPVMLELTDEQPIK	16	0	4147.020161	0.0023	0.0850
HESLK[x]YRLQGVTTDPSLWGHEYVR	4	0	2870.446241	0.0023	0.0550
MK[x]SLSEQYTER	1	0	1370.649950	0.0023	0.0250
EHIMDNLEAQAIEELEGAK[x]EDALFKNEEK	18	0	3342.592410	0.0022	0.0650
LSFK[x]SIADVADMLEANDK	3	0	1965.971650	0.0022	0.0400
EDTEAVLK[x]R	7	0	1059.555986	0.0022	0.0200
K[x]IPQVASFR	0	0	1044.607962	0.0022	0.0200
FDSEK[x]AGDR	4	0	1023.462090	0.0022	0.0200
GVTEYLREQLK[x]HTEDEIVQYGLLLGIGLTGMASR	10	0	3788.976927	0.0022	0.0750
[truncated: 264 more rows]
