# Supplementary material for: ECL: an exhaustive search tool for the identification of cross-linked peptides using whole database
Source: BMC Bioinformatics. 2016 May 20;17:217. doi: 10.1186/s12859-016-1073-y (PMC4874008; doi:10.1186/s12859-016-1073-y)
Supplement: Additional file 5 — Kojak’s pre-selection list of PSMs only identified by ECL. (ZIP 5147 kb) [file 12859_2016_1073_MOESM5_ESM.zip › Kojak's pre-selection ranks of ECL only peptides/Kojak's detailed results/aleitner_M1012_006/diagnostic_8964.txt]

Scan: 8964
K[x]INVK	0	0	600.395864	0.1140	0.5700
LPYVALGSGSLAAISVLETK[x]YQPDLER	19	0	2889.548636	0.1004	2.7100
D[x]RGK	0	0	474.255021	0.0913	0.3650
E[x]SLQRLLQGAR	0	0	1269.715268	0.0809	0.8900
FFEK[x]INVK	3	0	1023.575269	0.0800	0.6400
M[x]ESLQRLLQGAR	0	0	1400.755746	0.0729	0.8750
DEEWPPK[x]M	6	0	1030.442937	0.0719	0.5750
Q[x]DRGK	0	0	602.313592	0.0660	0.3300
K[x]QLATSLRSR	0	0	1158.683243	0.0630	0.6300
GGNMK[x]EVFR	4	0	1036.512349	0.0611	0.5500
AVDEEMK[x]VR	6	0	1075.533141	0.0606	0.5450
FVIHQEENK[x]R	8	0	1298.673071	0.0600	0.6000
YVQVEQRNK[x]PDER	8	0	1659.832802	0.0596	0.7750
ESQLVDK[x]FFEKINVK	6	0	1822.982813	0.0593	0.8900
DK[x]LVLK	1	0	714.463938	0.0592	0.3550
K[x]GVVALVEDK	0	0	1056.617856	0.0545	0.5450
TPNDTQK[x]YSNDK	6	0	1409.642221	0.0533	0.6400
K[x]WR	0	0	488.285928	0.0533	0.1600
LMGQINK[x]MPLLQSSVALLGQKIR	6	0	2537.454825	0.0530	1.2200
TKSVALGGITK[x]EFVIYEQLIAAR	10	0	2506.415787	0.0515	1.1850
SDYYMASTYTK[x]KINVK	10	0	1910.944711	0.0512	0.8200
AK[x]IIDLR	1	0	827.522844	0.0507	0.3550
FIVK[x]ASSGPR	3	0	1060.602876	0.0500	0.5000
DSEALK[x]TR	5	0	918.477013	0.0494	0.3950
SSK[x]SSLELANNAVK	2	0	1446.767750	0.0489	0.6850
FIK[x]HADATCVHR	2	0	1453.724781	0.0487	0.5850
ESQLVDKFFEK[x]INVK	10	0	1822.982813	0.0480	0.7200
GGNMK[x]EVFRR	4	0	1192.613451	0.0480	0.4800
KAMVNIDTIDNK[x]VATTM	11	0	1863.943328	0.0476	0.8100
SDYYMASTYTKK[x]INVK	11	0	1910.944711	0.0475	0.7600
HSTFIITK[x]RK	7	0	1229.724379	0.0475	0.4750
EEFAEK[x]AVSVIQAR	5	0	1575.825595	0.0471	0.6600
GKSALSTLNGFVEELK[x]AEVR	15	0	2147.158527	0.0468	0.9350
AVAASLGVNFLK[x]VVSSAIVDK	11	0	2087.198937	0.0467	0.9800
SMAIDK[x]DIRWELIAR	5	0	1815.966450	0.0467	0.7000
K[x]LEFPLPNEEAR	0	0	1441.756460	0.0463	0.5550
FATLQK[x]SKR	5	0	1077.629423	0.0461	0.4150
HSTFIITK[x]R	7	0	1101.629423	0.0456	0.4100
TGPPGPPCGGK[x]FMLKLGVK	10	0	1940.037500	0.0455	0.8650
IDRDK[x]LVLK	4	0	1098.676036	0.0450	0.4050
S[x]SKSSLELANNAVK	0	0	1446.767750	0.0446	0.6250
LK[x]PLIEKGGDWER	1	0	1539.840853	0.0438	0.5700
VNLYK[x]FR	4	0	938.533741	0.0436	0.3050
ELFEMARTK[x]K	8	0	1251.664481	0.0435	0.4350
YKVNLYK[x]FR	6	0	1229.692020	0.0433	0.3900
K[x]ACIIFFDEIDAIGGAR	0	0	1894.961028	0.0432	0.7350
YQK[x]DEEWPPKM	2	0	1449.659787	0.0423	0.4650
LDRK[x]LEFPLPNEEAR	3	0	1825.968559	0.0420	0.6300
S[x]RSYDSRTTIFSPEGR	0	0	1857.896851	0.0416	0.6650
SLLTGK[x]HAIR	5	0	1094.655970	0.0415	0.4150
RHNFVGLFVELSK[x]LLVK	12	0	1998.177753	0.0415	0.7050
MSSK[x]SSLELANNAVK	3	0	1577.808228	0.0413	0.6200
CYAK[x]NEWR	3	0	1125.502511	0.0413	0.3300
ETEK[x]LAEER	3	0	1103.545814	0.0411	0.3700
ERK[x]PRR	2	0	840.504172	0.0408	0.2450
K[x]DSESTEEKEAQAVQR	0	0	1833.870361	0.0406	0.6500
GTEVEK[x]ITIK	5	0	1116.638983	0.0405	0.4050
Q[x]DYDLVRSLESQIR	0	0	1720.874329	0.0404	0.5650
M[x]SSKSSLELANNAVK	0	0	1577.808228	0.0403	0.6050
TK[x]KACIIFFDEIDAIGGAR	1	0	2124.103657	0.0403	0.7650
ASTSAK[x]AAITGKPDPWQTSLAFYYSGVGK	5	0	3001.518398	0.0400	1.1600
NAYVINLK[x]QIAKFVVSLGER	7	0	2261.289476	0.0400	0.8000
IDELVSNNEK[x]IWK	9	0	1586.830346	0.0400	0.5200
WSELRK[x]R	5	0	973.545700	0.0400	0.2800
NK[x]PDER	1	0	757.371829	0.0400	0.2400
FGDGIQIAQLALK[x]HR	12	0	1665.931391	0.0397	0.5950
IK[x]LISGKLDEAR	1	0	1341.797930	0.0396	0.4750
ELLK[x]PSASVALQR	3	0	1410.819391	0.0392	0.5100
LK[x]YYEQKIR	1	0	1239.697497	0.0389	0.3500
FGDGIQIAQLALK[x]HRENK	12	0	2037.111857	0.0386	0.6950
DDLSGAEIK[x]AIVSEAGLLALR	8	0	2140.173842	0.0386	0.8100
L[x]FKSLGSGMDQEKVLNK	0	0	1893.002891	0.0385	0.6550
YVQVEQRNK[x]PDERFNTGVVNVR	8	0	2646.362518	0.0377	0.8300
M[x]SRSYDSRTTIFSPEGR	0	0	1988.937329	0.0376	0.6400
KDKPK[x]YEPPVPTR	4	0	1553.856502	0.0373	0.4850
GGNMDSLK[x]INFSAFQLPVVTRASDCINLVAK	7	0	3364.727003	0.0373	1.1550
SGVK[x]LENVK	3	0	972.560345	0.0372	0.3350
DEK[x]SGVKLENVK	2	0	1344.724827	0.0371	0.4450
K[x]MAIDDDINWEELAR	0	0	1817.861714	0.0370	0.5550
FIVK[x]ASSGPRYVVGCR	3	0	1794.956220	0.0369	0.5900
TKK[x]ACIIFFDEIDAIGGAR	2	0	2124.103657	0.0368	0.7000
LLSSAK[x]K	5	0	745.469750	0.0364	0.2550
MGNGK[x]MVEISR	4	0	1220.600502	0.0364	0.4000
AQSGPDASAK[x]LPTVIPTTRCR	9	0	2225.158538	0.0362	0.7600
VK[x]EDMVDQESTDNNGVQVESR	1	0	2378.065484	0.0357	0.7500
LNVYK[x]YR	4	0	954.528656	0.0357	0.2500
VEFK[x]MGNGKMVEISR	3	0	1723.874862	0.0357	0.5350
IEASK[x]GLIDR	4	0	1100.618917	0.0355	0.3550
QIAK[x]FVVSLGER	3	0	1345.771718	0.0354	0.4250
EAGFIDDILIITPASK[x]EK	15	0	1959.056365	0.0350	0.6300
LESK[x]QRIFR	3	0	1175.677431	0.0350	0.3150
TPNDTQK[x]YSNDKSIVNSM	6	0	2040.942138	0.0347	0.6250
GLGYPEDAIGK[x]TKLVK	10	0	1687.950789	0.0347	0.5550
LKPLIEK[x]GGDWER	6	0	1539.840853	0.0346	0.4500
DEKVSEVLNSEDITGIQEK[x]STDLR	18	0	2704.340167	0.0346	0.8300
K[x]PPVQPLAYK	0	0	1139.670224	0.0345	0.3450
VVDK[x]DGIREINI	3	0	1369.756460	0.0342	0.4100
AIHK[x]LGSTLK	3	0	1066.649824	0.0340	0.3400
K[x]YINR	0	0	692.396924	0.0340	0.1700
LVPYLTKLESK[x]QR	10	0	1573.919099	0.0338	0.4400
GLGYPEDAIGKTK[x]LVK	12	0	1687.950789	0.0338	0.5400
EVLNKGVSK[x]DEK	8	0	1344.724827	0.0338	0.4050
AK[x]SAKIVR	1	0	871.560288	0.0338	0.2700
K[x]LAR	0	0	486.327789	0.0338	0.1350
K[x]DKPKYEPPVPTR	0	0	1553.856502	0.0335	0.4350
K[x]YDKTEDDIK	0	0	1253.613888	0.0330	0.3300
NEEGIIEFTK[x]TPNDTQK	9	0	1962.953358	0.0329	0.5600
GILLYGPPGTGK[x]TLLAR	11	0	1726.014054	0.0329	0.5600
FDVVPVPQSSLYLRNLTDETK[x]NK	20	0	2662.396504	0.0326	0.7500
K[x]PRR	0	0	555.360483	0.0325	0.1300
LISGK[x]LDEARELLVK	4	0	1682.992985	0.0323	0.4850
IHAYVK[x]VLTLSLMEELHK	5	0	2123.181179	0.0322	0.5800
IEASK[x]GLIDRMSTNLR	4	0	1802.967176	0.0322	0.5150
AAITGK[x]PDPWQTSLAFYYSGVGK	5	0	2456.237499	0.0322	0.7400
EDVQSLK[x]LKYYEQK	6	0	1769.919882	0.0321	0.4500
LK[x]PLIEKGGDWERK	1	0	1667.935808	0.0321	0.4500
DKPK[x]YEPPVPTR	3	0	1425.761546	0.0321	0.3850
DEKSGVK[x]LENVK	6	0	1344.724827	0.0321	0.3850
IKLISGK[x]LDEAR	6	0	1341.797930	0.0321	0.3850
GCLMFGPPGTGK[x]TLLAR	11	0	1774.922143	0.0321	0.5450
T[x]EVLK	0	0	588.348247	0.0320	0.1600
LGSTAIGVKTK[x]DAVVLGVEK	10	0	1984.156741	0.0318	0.6350
IDRPAQVISFK[x]K	10	0	1400.813914	0.0317	0.3800
GK[x]LVRK	1	0	699.475505	0.0317	0.1900
M[x]FR	0	0	452.220553	0.0317	0.0950
K[x]FR	0	0	449.275030	0.0317	0.0950
D[x]YDLVRSLESQIR	0	0	1592.815758	0.0315	0.4100
QDLADATVETLK[x]AIEGKIAR	11	0	2141.169090	0.0315	0.6300
DK[x]PKYEPPVPTR	1	0	1425.761546	0.0313	0.3750
ALSSLK[x]YMLLSQIMLNSVSEVK	5	0	2453.327233	0.0311	0.6850
IDVLFSK[x]IR	6	0	1089.654575	0.0311	0.2800
CTDLDAIGVK[x]VPFTAAITITGVK	9	0	2389.292565	0.0311	0.7150
AANVLAFQSTTKTLALK[x]YPGGGPGK	16	0	2489.364088	0.0308	0.7700
LVPYLTK[x]LESKQR	6	0	1573.919099	0.0308	0.4000
STELFK[x]NEEEPTKK	5	0	1678.841301	0.0307	0.4300
FVIHQEENK[x]RSVGIK	8	0	1782.973979	0.0307	0.4600
TK[x]DSLEAR	1	0	918.477014	0.0306	0.2450
GVILYGAPGTGK[x]TLLAK	11	0	1657.976610	0.0306	0.5200
GFPTPK[x]ATSTGTTIVGVIAK	5	0	1945.088332	0.0305	0.6100
VVDASIVSK[x]ALGNFVASVLAR	8	0	2115.205083	0.0305	0.6400
KDGIQDIMPSQAK[x]ELK	12	0	1799.945046	0.0303	0.4850
VDDLLTTQAEAK[x]GAGFLLFMLNALR	11	0	2706.441342	0.0302	0.7550
HPELFESLGIPQPKGILLYGPPGTGK[x]TLLAR	25	0	3298.844009	0.0302	0.9350
EERFK[x]LNVYK	4	0	1324.713873	0.0300	0.3000
LK[x]ESQLVDK	1	0	1058.597121	0.0300	0.2700
EK[x]VLK	1	0	615.395529	0.0300	0.1500
IDELVSNNEK[x]IWKVMCK	9	0	2105.064830	0.0300	0.5100
M[x]SER	0	0	521.226756	0.0300	0.1200
ETEK[x]LAEERGWDIR	3	0	1730.858680	0.0296	0.4150
GSNDDEMK[x]IDK	7	0	1250.544822	0.0295	0.3250
TK[x]DAVVLGVEK	1	0	1157.665530	0.0295	0.3250
YDK[x]TEDDIK	2	0	1125.518932	0.0294	0.2650
FMLK[x]LGVKR	3	0	1090.668450	0.0294	0.2650
GK[x]VVIDAFR	1	0	1003.581415	0.0294	0.2650
K[x]LARNILK	0	0	954.633783	0.0294	0.2350
GGNMDSLK[x]INFSAFQLPVVTR	7	0	2293.188777	0.0293	0.6150
TLALK[x]YPGGGPGK	4	0	1257.708061	0.0292	0.3800
EVIELPLK[x]NPELFLRVGIKPPK	7	0	2528.509290	0.0291	0.6400
VTQKK[x]PPVQPLAYK	4	0	1595.939834	0.0289	0.4050
NDDQLTYTYK[x]DEK	9	0	1631.731422	0.0288	0.3750
GEVSSLFPSLISDANLMTTDQDTTGIK[x]KFR	26	0	3270.644052	0.0288	0.8650
YELYSNQYYHGAGEPSLIGDK[x]LIEK	20	0	2886.407458	0.0288	0.7200
K[x]GEIRMGTTITALR	0	0	1545.866017	0.0286	0.4000
EFLYAHNNTDMLILNRTK[x]DSLEAR	17	0	2863.428540	0.0285	0.6850
FSFISNVRPK[x]LFAYPPKSVQPTAK	9	0	2721.500514	0.0285	0.6850
LGSTAIGVK[x]TKDAVVLGVEK	8	0	1984.156741	0.0285	0.5700
FRK[x]PIGATWK	2	0	1202.692354	0.0285	0.2850
KDK[x]PKYEPPVPTR	2	0	1553.856502	0.0285	0.3700
IK[x]YEYQKLK	1	0	1211.691351	0.0283	0.2550
VEFK[x]MGNGK	3	0	1008.506203	0.0283	0.2550
TDATFIRVIGSELVQK[x]YVGEGAR	15	0	2508.333515	0.0283	0.6500
K[x]APNTVYAVQFLEAVYK	0	0	1940.040658	0.0282	0.4800
IDVEESIAGYQLARSK[x]R	15	0	1934.022044	0.0282	0.4800
ETLIFK[x]CIDMFIHK	5	0	1793.920748	0.0282	0.3950
YEYQK[x]LKESQLVDK	4	0	1769.919882	0.0282	0.3950
DQELTEENVSISVIGK[x]DEK	15	0	2132.048371	0.0282	0.5350
FDIMPRK[x]K	6	0	1033.574220	0.0281	0.2250
S[x]QARGFDR	0	0	935.457282	0.0281	0.2250
VVDK[x]CFGIKFDIMPR	3	0	1823.942544	0.0280	0.4200
NLLLQEK[x]GFPTPKATSTGTTIVGVIAK	6	0	2783.579543	0.0280	0.7550
IHSRK[x]MAIDDDINWEELAR	4	0	2311.137804	0.0279	0.5300
VVDASIVSK[x]ALGNFVASVLARLALTKPK	8	0	2866.700654	0.0279	0.7800
TMTEK[x]AR	4	0	835.422145	0.0279	0.1950
TPNDTQKYSNDK[x]SIVNSM	11	0	2040.942138	0.0278	0.5000
LDSKNVQLAK[x]VTAEGGFHIYNDEEMADAVAR	9	0	3390.651259	0.0277	0.8600
K[x]EITPDIFAAIAIINEADRMAR	0	0	2457.304859	0.0277	0.6100
IDELVSNNEKIWK[x]VMCK	12	0	2105.064830	0.0276	0.4700
LFK[x]SLGSGMDQEKVLNK	2	0	1893.002891	0.0276	0.4700
IGSVDRHIGIATTGFIPDGQHIVK[x]R	23	0	2686.466585	0.0276	0.6900
M[x]TEVLK	0	0	719.388726	0.0275	0.1650
L[x]EAPADPTDEEAMSDEAAAQAITARASRPGAAAK	0	0	3381.610515	0.0275	0.9350
IRIGLHDDAYLDVCK[x]YYR	14	0	2269.131265	0.0275	0.4950
GYQTIELDK[x]KLDVAK	8	0	1719.940617	0.0273	0.4100
EFHKDMTLEEAEVLILK[x]VLR	16	0	2412.308550	0.0273	0.5450
GIDWREALEK[x]TEEK	9	0	1702.852533	0.0271	0.3800
K[x]LDVAKR	0	0	828.518092	0.0271	0.1900
GEVSSLFPSLISDANLMTTDQDTTGIKK[x]FR	27	0	3270.644052	0.0270	0.8100
Y[x]FATLQKSKR	0	0	1240.692746	0.0270	0.2700
SQEEAIENIK[x]CTRAEQMSVELPQR	9	0	2845.369702	0.0269	0.6450
ELK[x]KEEMVMLK	2	0	1376.740675	0.0268	0.2950
LGSTLK[x]SIMLYLMVQSVNSELKLLSSAK	5	0	3052.691464	0.0268	0.7500
NNSWAK[x]SWSNLDLR	5	0	1689.822239	0.0268	0.3750
EVLNK[x]GVSKDEK	4	0	1344.724827	0.0267	0.3200
K[x]QMSYMLAR	0	0	1126.562665	0.0267	0.2400
K[x]IFTIHTSK	0	0	1073.623277	0.0267	0.2400
EVLNK[x]GVSK	4	0	972.560345	0.0267	0.2400
LDVAK[x]R	4	0	700.423137	0.0267	0.1600
FIRVSGSELVQK[x]YIGEGSR	11	0	2124.132649	0.0266	0.5050
QEVAAQKSSEETEDK[x]K	14	0	1805.864214	0.0266	0.4250
EYLEKNWK[x]EGLSR	7	0	1650.836493	0.0265	0.3450
VGVFK[x]NVSGNVLSEIKNNWQIER	4	0	2629.397507	0.0265	0.6100
LQLNLERDYEQFGYFK[x]R	15	0	2218.117000	0.0265	0.4500
VTQK[x]KPPVQPLAYK	3	0	1595.939834	0.0264	0.3700
NYPLILYLVEGNGQTAK[x]R	16	0	2048.105376	0.0264	0.4750
VVGSEFVQK[x]YLGEGPRMVR	8	0	2150.130540	0.0263	0.5000
GSNDDEMK[x]IDKK	7	0	1378.639778	0.0262	0.3150
G[x]VFKNVSGNVLSEIKNNWQIER	0	0	2530.329098	0.0261	0.5750
YPLVTHFRFLK[x]TSK	10	0	1735.977279	0.0261	0.3650
ASTSAKAAITGK[x]PDPWQTSLAFYYSGVGK	11	0	3001.518398	0.0260	0.7550
ENRHNDLAQLVQQSRPLMANFSK[x]AK	22	0	2894.493201	0.0260	0.6500
ERK[x]PR	2	0	684.403070	0.0260	0.1300
LARNILK[x]VDIEVAVIPSEGFR	6	0	2338.337149	0.0260	0.5450
GTEVEKITIK[x]VHVSEVLGDIR	9	0	2321.295344	0.0260	0.5450
GQAQSGNFSNFGDGANGDNK[x]K	19	0	2111.925576	0.0260	0.5450
IDVLFSK[x]IRLAYVYADMR	6	0	2172.176427	0.0258	0.4650
NILK[x]VDIEVAVIPSEGFR	3	0	1998.114879	0.0258	0.4650
LK[x]PQDERTQEER	1	0	1527.764059	0.0258	0.3100
K[x]GVVALVEDKTK	0	0	1285.760486	0.0258	0.3100
LAEK[x]WR	3	0	801.449683	0.0258	0.1550
EIK[x]PNIR	2	0	868.513006	0.0257	0.1800
EVIELPVK[x]HPELFESLGIPQPK	7	0	2498.378342	0.0257	0.5650
DSESTEEK[x]EAQAVQR	7	0	1705.775405	0.0257	0.3850
EAEAAK[x]DEQIEKIDTVIK	5	0	2029.057817	0.0256	0.4600
GEVSSLFPSLISDANLMTTDQDTTGIK[x]K	26	0	2967.474541	0.0255	0.7150
GVFK[x]NVSGNVLSEIKNNWQIER	3	0	2530.329098	0.0255	0.5600
SVEISALASK[x]NR	9	0	1273.698949	0.0254	0.3050
QLADYK[x]AFEDSLR	5	0	1554.767750	0.0254	0.3300
GLGYPEDAIGK[x]TK	10	0	1347.703366	0.0254	0.3300
DELWK[x]NDDQLTYTYK	4	0	1930.894787	0.0253	0.3800
AVYDTAVVQEDPEK[x]WK	13	0	1876.920608	0.0253	0.4050
K[x]AQSGPDASAKLPTVIPTTR	0	0	2037.121751	0.0252	0.5050
TAYSYFYEAYEGFTSLDDDK[x]KALSSLK	19	0	3111.459940	0.0250	0.6750
K[x]SYDYSATMYTRLFLLR	0	0	2127.082198	0.0250	0.4250
FLKTSK[x]TPPTAMLSSVR	5	0	1863.028712	0.0250	0.4250
AMEVDEK[x]PTER	6	0	1303.607753	0.0250	0.2750
S[x]QAR	0	0	460.239372	0.0250	0.1000
LVSK[x]TSFLTNASNNLAIR	3	0	1948.074078	0.0250	0.4500
GMALGSANEKIEASK[x]GLIDR	14	0	2059.073086	0.0247	0.4950
SLEK[x]TLVPYLRISQAVR	3	0	1972.146846	0.0247	0.4200
KPPVQPLAYK[x]SATPFRK	9	0	1927.104259	0.0247	0.4200
DTMNVDINAIK[x]KGEIR	10	0	1815.951192	0.0247	0.3950
VVGSELIQK[x]YLGDGPR	8	0	1729.936200	0.0247	0.3950
VIDGSRPVNRNK[x]LLK	11	0	1708.010698	0.0247	0.3700
LGSTLKSIMLYLMVQSVNSELK[x]LLSSAK	21	0	3052.691464	0.0246	0.6900
TMGK[x]NKVLVK	3	0	1116.668841	0.0245	0.2450
LISGK[x]LDEAR	4	0	1100.618917	0.0245	0.2450
DQELTEENVSISVIGKDEK[x]YTLYDQNDTK	18	0	3373.604748	0.0245	0.7100
SIMEYNGGSCVAMAGK[x]NCVAIASDLR	15	0	2773.265441	0.0244	0.6350
LGVKPPKGCLMFGPPGTGK[x]TLLAR	18	0	2494.391501	0.0244	0.5850
FATLQK[x]SK	5	0	921.528321	0.0244	0.1950
DLNEAMTSGYRNEDDIEDIAALWMK[x]R	24	0	3055.401393	0.0242	0.6300
SGNLPDADNSKSDISK[x]SSM	15	0	1951.879206	0.0242	0.4600
GQAQSGNFSNFGDGANGDNK[x]KDQK	19	0	2483.106041	0.0242	0.5800
AVAVVVDPIQSVK[x]GKVVIDAFR	12	0	2309.346986	0.0241	0.5300
CFGIK[x]FDIMPR	4	0	1382.683832	0.0241	0.2650
TAYSYFYEAYEGFTSLDDDK[x]K	19	0	2512.095710	0.0240	0.5050
MLK[x]TSPVNMMLSSDDQYIGGALLECGVLMR	2	0	3328.599622	0.0240	0.7200
NAYVINLKQIAK[x]FVVSLGER	11	0	2261.289476	0.0240	0.4800
TITDGK[x]IYVEVERAR	5	0	1748.942012	0.0240	0.3600
GTK[x]TSETNDR	2	0	1107.515576	0.0240	0.2400
K[x]GEIR	0	0	601.354728	0.0240	0.1200
E[x]APADPTDEEAMSDEAAAQAITARASRPGAAAK	0	0	3268.526457	0.0239	0.7900
EK[x]TSNNTNR	1	0	1062.505347	0.0239	0.2150
NYPLILYLVEGNGQTAK[x]RSR	16	0	2291.238503	0.0237	0.4750
ILSTLDRELLK[x]PSASVALQR	10	0	2209.279304	0.0237	0.4750
VVGSELIQK[x]YLGDGPRLVR	8	0	2098.189768	0.0237	0.4500
HCLLYLSCIDLDK[x]CSHTELVER	12	0	2760.303207	0.0236	0.5200
K[x]EVQEAR	0	0	858.455887	0.0236	0.1650
QVK[x]NRDCVGR	2	0	1230.625074	0.0235	0.2350
LGLGIAYQLRLAEFVNMSK[x]AYHSQYLR	18	0	3140.659196	0.0233	0.6300
EERQIQPK[x]TFANLVSSTLYEK	7	0	2480.290985	0.0233	0.4900
GSNDDEMKIDK[x]K	10	0	1378.639778	0.0233	0.2800
D[x]VPTFANFHTPIFIAKR	0	0	1973.052225	0.0232	0.3950
GGDEWKIEPLK[x]LK	10	0	1511.834706	0.0231	0.3000
V[x]GVFKNVSGNVLSEIKNNWQIER	0	0	2629.397507	0.0230	0.5300
YMIPPSAPVMLELTDEQPIK[x]QVKNR	19	0	2896.518931	0.0230	0.5750
VEFKMGNGK[x]MVEISR	8	0	1723.874862	0.0230	0.3450
D[x]GIQDIMPSQAKELK	0	0	1671.850090	0.0230	0.3450
INYK[x]K	3	0	664.390778	0.0230	0.1150
AVDEEMK[x]VRSEDYLPSK	6	0	1994.961812	0.0229	0.3900
FQDILLGAGQAIK[x]AGNR	12	0	1770.973979	0.0229	0.3900
GVLLYGPPGTGK[x]TLLAR	11	0	1711.998405	0.0229	0.3900
SVALGGITK[x]EFVIYEQLIAAR	8	0	2277.273157	0.0229	0.4800
EDVQSLKLK[x]YYEQK	8	0	1769.919882	0.0229	0.3200
QHAVNERAK[x]IIDLR	8	0	1661.932452	0.0229	0.3200
SLLTGK[x]HAIRYAGR	5	0	1541.878966	0.0229	0.3200
EK[x]ASFAR	1	0	807.423863	0.0229	0.1600
LVLK[x]EVFLSFHNLVGR	3	0	1870.082797	0.0228	0.3650
EAGFIDDILIITPASKEK[x]ADAAFLR	17	0	2703.448203	0.0228	0.5700
EDALFKNEEK[x]K	9	0	1349.682631	0.0227	0.2500
STDEYNGAMLK[x]SVCVEAGMIALR	10	0	2514.191544	0.0226	0.5200
M[x]CSPSATLTHRTMTEKAR	0	0	2076.986596	0.0225	0.4050
KDSESTEEK[x]EAQAVQR	8	0	1833.870361	0.0225	0.3600
GEIKK[x]AMVNIDTIDNK	4	0	1787.945046	0.0225	0.3600
FMLK[x]LGVK	3	0	934.567348	0.0225	0.1800
EAEAARK[x]K	6	0	901.498083	0.0225	0.1800
VADLK[x]K	4	0	672.416990	0.0225	0.1350
IDRK[x]VEFGLPDLEGR	3	0	1742.931448	0.0223	0.3350
EYLEK[x]NWKEGLSR	4	0	1650.836493	0.0223	0.2900
LK[x]LEAIMYDTELNSEGSAPAVR	1	0	2406.209961	0.0223	0.4900
GMALGSANEK[x]IEASKGLIDR	9	0	2059.073086	0.0223	0.4450
YELYSNQYYHGAGEPSLIGDK[x]LIEKLELR	20	0	3397.719264	0.0222	0.6450
ALSSLK[x]YMLLSQIMLNSVSEVKSLLTGK	5	0	3052.691464	0.0221	0.6200
GDVAASILDK[x]YRTGIATMLTR	9	0	2251.199340	0.0221	0.4650
FK[x]LNVYK	1	0	910.527595	0.0221	0.1550
QVK[x]REVGCIGNIVER	2	0	1755.941297	0.0220	0.3300
RK[x]IFTIHTSK	1	0	1229.724379	0.0220	0.2200
DLGQVLNK[x]YVQVEQRNKPDER	7	0	2527.314175	0.0219	0.4600
QGSATVGLVSK[x]THAVLVALKR	10	0	2134.258512	0.0219	0.4600
K[x]EEMVMLK	0	0	1006.519074	0.0219	0.1750
RVHVTQEDFELAVAK[x]VLNK	14	0	2195.206144	0.0218	0.4150
AVAHHTDCK[x]FIR	8	0	1453.724781	0.0217	0.2600
VEPIPLINGEK[x]R	10	0	1363.782281	0.0217	0.2600
K[x]AMVNIDTIDNK	0	0	1360.701983	0.0217	0.2600
K[x]VEFGLPDLEGR	0	0	1358.719350	0.0217	0.2600
SSTAAK[x]TFLEKR	5	0	1337.730248	0.0217	0.2600
SMAIDK[x]DIR	5	0	1047.538227	0.0217	0.1950
QDIMFELGLLQERLAEK[x]WR	16	0	2374.246622	0.0216	0.4100
QVMEEK[x]LDSKNVQLAK	5	0	1858.982156	0.0216	0.3450
DTMNVDINAIKK[x]GEIR	11	0	1815.951192	0.0216	0.3450
K[x]DGIQDIMPSQAKELK	0	0	1799.945046	0.0216	0.3450
KAQSGPDASAK[x]LPTVIPTTR	10	0	2037.121751	0.0215	0.4300
EWDSK[x]LKDLR	4	0	1288.677488	0.0215	0.2150
GYQTIELDK[x]K	8	0	1193.629146	0.0215	0.2150
LEEAMK[x]ITTDAFTSAGERHIEVGDSVLVK	5	0	3145.596378	0.0214	0.6200
GQAQSGNFSNFGDGANGDNKK[x]DQK	20	0	2483.106041	0.0213	0.5100
CLDQLTNWCTIK[x]TVDR	11	0	2021.966182	0.0213	0.3400
VMK[x]EDNLILRTR	2	0	1486.828906	0.0213	0.2550
K[x]PIGATWK	0	0	899.522844	0.0213	0.1700
YEAFEK[x]ADSCILDLTGAFRAQISVR	5	0	2859.422393	0.0212	0.5300
SEAAEFEYK[x]NGYPMPCDVLAKR	8	0	2574.188176	0.0211	0.4650
EWLDK[x]LGDK	4	0	1102.565823	0.0211	0.1900
IK[x]ILFSDVK	1	0	1061.648429	0.0211	0.1900
GFPTPKATSTGTTIVGVIAK[x]DCIVLGADTR	19	0	3045.616721	0.0210	0.6300
NSSSDMAYTSMFK[x]GNQKVVK	12	0	2221.050634	0.0210	0.4200
EASKTLSK[x]WR	7	0	1204.656362	0.0210	0.2100
THAVLVALK[x]R	8	0	1106.692354	0.0210	0.2100
TLLARAVAASLGVNFLK[x]VVSSAIVDK	16	0	2641.552939	0.0210	0.5450
VVGQLLEKLKPLIEK[x]GGDWER	14	0	2406.363362	0.0210	0.4400
ELKK[x]EEMVMLK	3	0	1376.740675	0.0209	0.2300
TKLQDGSTDMQLTLMSIVHVPYK[x]QGLHK	22	0	3167.646972	0.0209	0.5850
C[x]SPSATLTHRTMTEKAR	0	0	1945.946117	0.0209	0.3550
K[x]PPVQPLAYKSATPFRK	0	0	1927.104259	0.0209	0.3550
DTMNVDINAIK[x]K	10	0	1360.701983	0.0208	0.2500
EAGFIDDILIITPASK[x]EKADAAFLR	15	0	2703.448203	0.0208	0.5200
QKSLEK[x]TLVPYLR	5	0	1573.919099	0.0208	0.2700
SQEEAIENIK[x]CTR	9	0	1576.751442	0.0208	0.2700
CEDGVILALEKVVTSK[x]LLKPR	15	0	2367.355831	0.0207	0.4350
M[x]MGINER	0	0	849.383652	0.0207	0.1450
YELYSNQYYHGAGEPSLIGDKLIEK[x]LELR	24	0	3397.719264	0.0207	0.6000
VNGVVFTNRPDEK[x]NRQYQEVVK	12	0	2618.356371	0.0207	0.4550
KALSSLK[x]YMLLSQIMLNSVSEVK	6	0	2581.422189	0.0207	0.4750
TK[x]SVALGGITKEFVIYEQLIAAR	1	0	2506.415787	0.0207	0.4750
VGPGYVARSSCK[x]IVFR	11	0	1794.956220	0.0206	0.3300
LENQRK[x]WR	5	0	1128.615169	0.0206	0.1650
K[x]AGHPFMWNQHLGYVLTCPSNLGTGLR	0	0	3053.511491	0.0206	0.5550
VLSVEEIEAHLQSIAEK[x]D	16	0	2009.031604	0.0206	0.3700
MVTLK[x]DVGPPQPGPGIYR	4	0	1924.023961	0.0206	0.3700
FATLQKSK[x]R	7	0	1077.629423	0.0206	0.1850
M[x]SQARGFDR	0	0	1066.497761	0.0206	0.1850
LDGK[x]DELWKNDDQLTYTYK	3	0	2344.122200	0.0205	0.3900
K[x]EITPDIFAAIAIINEADR	0	0	2099.126168	0.0205	0.3900
IQYVGK[x]QDPK	5	0	1174.634566	0.0205	0.2050
VVGQLLEK[x]LKPLIEKGGDWER	7	0	2406.363362	0.0205	0.4300
ELEAMK[x]LLRPR	5	0	1354.775421	0.0205	0.2250
EK[x]QNTPVLFDSK	1	0	1404.724827	0.0204	0.2450
FNTGVVNVRVLIDCNK[x]FDSIDLNPAR	15	0	2975.528580	0.0204	0.5300
YYK[x]PDLTIDEAVR	2	0	1581.803799	0.0204	0.2650
FDSEK[x]AGDREVQR	4	0	1535.732760	0.0204	0.2650
KVPDK[x]LIDASTVK	4	0	1412.823808	0.0204	0.2650
K[x]VPDKLIDASTVK	0	0	1412.823808	0.0204	0.2650
EGNYGDGYALQPSYIHEYLSK[x]VLYARR	20	0	3161.556903	0.0204	0.5500
ELAAIK[x]EDTEAVLKR	5	0	1684.935865	0.0203	0.3050
LTQLLSQIK[x]EEQGDIK	8	0	1842.009751	0.0203	0.3250
N[x]SIVSKYTQSTNNDDPK	0	0	1909.901659	0.0203	0.3450
MNSTEEIDLYNRWK[x]ALER	13	0	2267.100359	0.0203	0.3650
SRQETQYK[x]IDELVSNNEK	7	0	2180.070835	0.0203	0.3650
M[x]NSIVSKYTQSTNNDDPK	0	0	2040.942138	0.0203	0.3650
QGSATVGLVSK[x]THAVLVALK	10	0	1978.157410	0.0203	0.4050
VVGQLLEKLK[x]PLIEKGGDWER	9	0	2406.363362	0.0202	0.4250
HIEVGDSVLVK[x]IITKEGVETR	10	0	2321.295344	0.0202	0.4250
LMGQINK[x]MPLLQSSVALLGQK	6	0	2268.269665	0.0202	0.4250
EVQK[x]GPDSVALGVQYDDVRPEDR	3	0	2571.256387	0.0202	0.4650
DELWKNDDQLTYTYK[x]DEK	14	0	2303.059268	0.0200	0.3600
RLAEGESEEVK[x]AYMDPHR	10	0	2116.000652	0.0200	0.3600
YTLYDQNDTK[x]EWLDK	9	0	1930.894787	0.0200	0.3000
AIGSGSEPAK[x]SELVK	9	0	1471.788150	0.0200	0.3000
DLGQVLNKYVQVEQRNK[x]PDER	16	0	2527.314175	0.0200	0.4200
NIRIHAYVK[x]VLTLSLMEELHK	8	0	2506.409261	0.0200	0.4200
QSEVSVGLRFIK[x]HADATCVHR	11	0	2409.233428	0.0200	0.4200
QSRQETQYK[x]IDELVSNNEK	8	0	2308.129407	0.0200	0.3800
YEAK[x]AIGSGSEPAKSELVK	3	0	1963.026127	0.0200	0.3800
QEYALALQK[x]WDLSR	8	0	1719.894338	0.0200	0.2800
EEPK[x]SETLENFTR	3	0	1578.752492	0.0200	0.2600
ENEQK[x]IK	4	0	887.471202	0.0200	0.1400
ELLK[x]LK	3	0	742.495236	0.0200	0.1200
I[x]INR	0	0	514.322703	0.0200	0.0800
IDK[x]K	2	0	502.311471	0.0200	0.0800
LDPYWNQLIVAGVDGENK[x]EPYVAFADLR	17	0	3191.592618	0.0198	0.5550
ATDGVVLATEK[x]KPTSELAIGASLEK	10	0	2527.374374	0.0198	0.4950
INEDSK[x]LAVNENLASSK	5	0	1830.932231	0.0197	0.3350
V[x]PTFANFHTPIFIAKR	0	0	1858.025287	0.0197	0.3150
DESRGVMTLGFDLIK[x]R	14	0	1835.956278	0.0197	0.3150
LVNFTAK[x]TLDLLGIFR	6	0	1820.055916	0.0197	0.3150
NK[x]PDERFNTGVVNVR	1	0	1743.901545	0.0197	0.2950
AVK[x]PTDMEQFAFYK	2	0	1673.812254	0.0196	0.2750
TAYSYFYEAYEGFTSLDDDKK[x]ALSSLK	20	0	3111.459940	0.0196	0.5300
EPPVYTPPK[x]DKK	8	0	1397.755400	0.0196	0.2350
K[x]PRVVTALTMLK	0	0	1355.832206	0.0196	0.2350
YMIPPSAPVMLELTDEQPIK[x]QVK	19	0	2626.374907	0.0196	0.4500
KGTK[x]TSETNDR	3	0	1235.610532	0.0195	0.2150
DEQIEK[x]IDTVIKLVDHSFDEK	5	0	2500.269580	0.0195	0.4100
KYDK[x]TEDDIK	3	0	1253.613888	0.0195	0.1950
IEVNIHRK[x]R	7	0	1163.688664	0.0194	0.1750
LLK[x]PRVNNR	2	0	1108.682852	0.0194	0.1750
NWK[x]EEYLR	2	0	1136.561406	0.0194	0.1550
KDWNACK[x]K	6	0	1048.512348	0.0194	0.1550
AVEK[x]LMSR	3	0	932.511289	0.0194	0.1550
VNMENLIVTDLGK[x]YAEVLIETAK	12	0	2562.361367	0.0193	0.4450
ATDGVVLATEKK[x]PTSELAIGASLEK	11	0	2527.374374	0.0192	0.4800
DLASFIPDNK[x]LNCVIDRVNGVVFTNRPDEK	9	0	3444.745822	0.0192	0.5750
MIQDEAQK[x]LHVASDLDALISAALR	7	0	2607.368908	0.0192	0.4600
TLSK[x]WR	3	0	789.449683	0.0192	0.1150
K[x]VADLK	0	0	672.416990	0.0192	0.1150
K[x]IEIPLPNEVGRMEILK	0	0	1978.128419	0.0191	0.3250
ARQAAK[x]ASVVETVTLTK	5	0	1772.015506	0.0191	0.3250
NEEGIIEFTK[x]TPNDTQKYSNDK	9	0	2570.213522	0.0191	0.4200
GEIK[x]KAMVNIDTIDNK	3	0	1787.945046	0.0191	0.3050
CEDGVILALEK[x]VVTSKLLKPR	10	0	2367.355831	0.0190	0.4000
NK[x]ESGLISATASIGLLQLWNVDMGLSLLDK	1	0	3185.700445	0.0190	0.5700
EIK[x]IIYSDIDVDPVKPEHVGKVVLK	2	0	2832.599943	0.0190	0.4750
VNLYK[x]FREER	4	0	1352.720019	0.0190	0.1900
YFATLQK[x]SKR	6	0	1240.692746	0.0190	0.1900
M[x]SQAR	0	0	591.279850	0.0190	0.0950
K[x]VIAR	0	0	585.396198	0.0190	0.0950
SGK[x]KR	2	0	574.355062	0.0190	0.0950
VK[x]VIAATNRVDTLDPALLR	1	0	2064.205418	0.0189	0.3600
LFAYPPK[x]SVQPTAK	6	0	1545.855441	0.0189	0.2650
YQKPVDTEEENDK[x]NPPPLDEGDIELLK	12	0	3124.508675	0.0189	0.5100
MVCKIWK[x]SDEINEVLNK	6	0	2105.064830	0.0188	0.3200
DQELTEENVSISVIGK[x]DEKYTLYDQNDTK	15	0	3373.604748	0.0188	0.5450
QVK[x]R	2	0	529.333601	0.0188	0.0750
SDYYMASTYTK[x]K	10	0	1456.654367	0.0187	0.2250
GFPTPK[x]ATSTGTTIVGVIAKDCIVLGADTR	5	0	3045.616721	0.0187	0.5600
NIPK[x]EIKIIYSDIDVDPVKPEHVGK	3	0	2845.558807	0.0186	0.4650
MSSKSSLELANNAVK[x]SNDIEK	14	0	2264.131715	0.0186	0.3900
ASAGPLIASQTVK[x]K	12	0	1369.792844	0.0186	0.2600
EK[x]RTFLR	1	0	948.550451	0.0186	0.1300
DEK[x]SGVK	2	0	761.391895	0.0186	0.1300
DSEALK[x]TRHMTDELNNLLFNYAIR	5	0	2863.428540	0.0185	0.4450
LDPPILPENGDLEK[x]DEPEETDVNK	13	0	2705.291825	0.0185	0.4450
YTENIYPPK[x]K	8	0	1251.649881	0.0185	0.1850
VVK[x]VDAQDFLKVAETR	2	0	1817.004608	0.0184	0.2950
KVNQIESQMAMAEK[x]LIQIR	13	0	2229.197231	0.0184	0.3500
LGDGVLRPYK[x]VGVILESQR	9	0	2098.189768	0.0184	0.3500
DEK[x]YTLYDQNDTKEWLDK	2	0	2303.059269	0.0183	0.3300
ELAAIKEDTEAVLK[x]R	13	0	1684.935865	0.0183	0.2750
IWKVMCK[x]NK	6	0	1205.641245	0.0183	0.1650
FFEK[x]INVKK	3	0	1151.670224	0.0183	0.1650
IVFRSELQDK[x]SSQQGVEGVLIILK	9	0	2685.506382	0.0183	0.4400
ATSTGTTIVGVIAK[x]DCIVLGADTR	13	0	2418.278703	0.0183	0.4400
EGVETRIIPLK[x]K	10	0	1381.829229	0.0183	0.2200
VDKNWSK[x]IYDFPLFQGIFIR	6	0	2485.315688	0.0182	0.3650
FAASKEK[x]QNTPVLFDSK	6	0	1908.994437	0.0182	0.3100
VSINFCMDMDLSACILNASK[x]AHLDVQEK	19	0	3208.502357	0.0182	0.5100
ESQDYLNLVQALAETNVKDEK[x]SGVK	20	0	2777.408184	0.0182	0.4550
FNLMVICK[x]DKK	7	0	1394.741343	0.0182	0.2000
HNFVGLFVELSK[x]LLVK	11	0	1842.076651	0.0181	0.2900
CEDGVILALEK[x]VVTSK	10	0	1759.938898	0.0181	0.2900
K[x]VAEQNENPTVGSAQK	0	0	1698.853594	0.0181	0.2900
TSWIYK[x]NK	5	0	1038.549782	0.0181	0.1450
EDCK[x]SLKR	3	0	1034.517826	0.0181	0.1450
QGSATVGLVSKTHAVLVALK[x]R	19	0	2134.258512	0.0181	0.3800
TITDGK[x]IYVEVER	5	0	1521.803799	0.0181	0.2350
GIK[x]GIESEAYESVLDLAKICDVR	2	0	2564.315479	0.0180	0.4150
SSELPEVHLSMTRK[x]GVVALVEDK	13	0	2523.336549	0.0180	0.4150
IDRK[x]IEFPPPSAEAR	3	0	1724.920885	0.0180	0.2700
SMIADK[x]HAIR	5	0	1140.607305	0.0180	0.1800
DLK[x]LK	2	0	615.395529	0.0180	0.0900
VAIK[x]K	3	0	557.390052	0.0180	0.0900
NEEGIIEFTKTPNDTQK[x]YSNDK	16	0	2570.213522	0.0180	0.3950
ENMTQEEAVEFLK[x]NAVALAMER	12	0	2522.214389	0.0180	0.3950
LAEGESEEVK[x]AYMDPHR	9	0	1959.899550	0.0179	0.3050
GGLGYPEDAIGK[x]TKLVK	11	0	1744.972250	0.0179	0.3050
K[x]CLTDLEDEAPAKDILLDMSR	0	0	2432.192593	0.0179	0.3750
EWDSK[x]LK	4	0	904.465390	0.0179	0.1250
IIPLKK[x]D	5	0	825.532346	0.0179	0.1250
GGYAEVK[x]QSEVIGLVRTITFDAR	6	0	2508.333515	0.0178	0.4100
QTGQYYGGLK[x]LCVDRR	9	0	1912.957672	0.0178	0.2850
GLATMGMGYLGSTGK[x]TYNLISSYIK	14	0	2625.318122	0.0178	0.4450
TTMTNGFLAHK[x]LCIHKNK	10	0	2113.092380	0.0178	0.3200
DK[x]LVLKEVFLSFHNLVGR	1	0	2113.204692	0.0178	0.3200
TNTNNSILFAALSK[x]SLVR	13	0	1948.074078	0.0178	0.3200
EIIRTSTSSMTAVPK[x]PLKFLRPHYFTLVK	14	0	3359.879010	0.0178	0.5150
QMVEERVLK[x]LTLEAMDLEIVEK	8	0	2615.391282	0.0177	0.3900
EPPVYTPPK[x]DK	8	0	1269.660444	0.0177	0.1950
VVK[x]VDAQDFLK	2	0	1260.707726	0.0177	0.1950
K[x]ILFENPDEATKR	0	0	1559.830681	0.0177	0.2300
ISPGYDVYEGSFEK[x]EGK	13	0	1903.883889	0.0176	0.3000
AK[x]VAEQNENPTVGSAQK	1	0	1769.890704	0.0176	0.3000
KCLTDLEDEAPAK[x]DILLDMSR	12	0	2432.192593	0.0176	0.3700
IVAFVGSPIVEDEK[x]NLIRLAK	13	0	2310.331003	0.0176	0.3700
YQK[x]PVDTEEENDKNPPPLDEGDIELLK	2	0	3124.508675	0.0176	0.4750
EVQRILIELLTQMDGFDQGANVK[x]VIMATNR	22	0	3401.779764	0.0175	0.5250
CLTDLEDEAPAK[x]DILLDMSR	11	0	2304.097637	0.0175	0.3500
VLK[x]LTLEAMDLEIVEK	2	0	1843.037546	0.0175	0.2800
YEYQKLK[x]ESQLVDK	6	0	1769.919882	0.0175	0.2450
NLTDETK[x]NKHCLIK	6	0	1712.887868	0.0175	0.2450
IEFATITK[x]DTTKNK	7	0	1608.872208	0.0175	0.2450
ELFDCLK[x]IMR	6	0	1323.667849	0.0175	0.1750
EWDSKLK[x]DLR	6	0	1288.677488	0.0175	0.1750
TK[x]INLIETLR	1	0	1199.723710	0.0175	0.1750
NWK[x]EGLSR	2	0	988.508981	0.0175	0.1400
ENK[x]IQR	2	0	786.434760	0.0175	0.1050
MRK[x]LAR	2	0	773.469370	0.0175	0.1050
K[x]MRK	0	0	561.342056	0.0175	0.0700
QIGIDPPRGVLLYGPPGTGK[x]TMLVK	19	0	2606.461686	0.0174	0.4350
PPKEDWEKYQK[x]PVDTEEENDK	10	0	2603.202624	0.0174	0.3650
TTMGAYIANRVTDK[x]LTQLTDNIWCCR	13	0	3100.489095	0.0173	0.4500
ESDK[x]APDLIELNR	3	0	1498.762664	0.0173	0.2250
VATEK[x]DFLDAVQK	4	0	1462.766689	0.0173	0.2250
GNIK[x]VLFATNRPNTLDEALMRPGRIDR	3	0	3066.650753	0.0172	0.4650
MNSIVSK[x]YTQSTNNDDPK	6	0	2040.942138	0.0172	0.3100
DYCAFVQHLK[x]VNADTELVHLR	9	0	2527.264057	0.0171	0.3600
EIK[x]IIYSDIDVDPVKPEHVGK	2	0	2393.284112	0.0171	0.3600
AVENASTCIGIK[x]CEDGVILALEKVVTSK	11	0	3003.561908	0.0171	0.4800
VIPVEELK[x]EIKQIK	7	0	1665.007573	0.0171	0.2400
LQDGSTDMQLTLMSIVHVPYKQGLHK[x]K	25	0	3066.599298	0.0170	0.4600
FK[x]TNHGNPFM	1	0	1191.549460	0.0170	0.1700
K[x]ELLK	0	0	629.411178	0.0170	0.0850
GNQKVVK[x]VDAQDFLK	6	0	1687.925637	0.0170	0.2550
EWLDK[x]LGDKGPAAAR	4	0	1625.852476	0.0170	0.2550
QYQEVVK[x]QGDVLLNKLQK	6	0	2129.184348	0.0169	0.3050
VEPIPLINGEK[x]RDLRPGR	10	0	2058.169702	0.0169	0.3050
LQDGSTDMQLTLMSIVHVPYK[x]QGLHK	20	0	2938.504342	0.0169	0.4400
IKTLSMEK[x]HTELR	7	0	1584.865682	0.0169	0.2200
NLIRLAK[x]R	6	0	982.639929	0.0169	0.1350
WK[x]VETQEAAVVDYPDRYYK	1	0	2359.148355	0.0168	0.3200
YEAKAIGSGSEPAK[x]SELVK	13	0	1963.026127	0.0168	0.3200
MPGTLLPGPGK[x]GYIGDPIK	10	0	1910.033463	0.0168	0.3200
DATDDK[x]RGMFLILPTGAPAYAMSAHTATLR	5	0	3190.590187	0.0168	0.5050
YK[x]DGVILAADSRTTMGAYIANR	1	0	2385.210964	0.0168	0.3700
GYIGDPIK[x]FVR	7	0	1263.697497	0.0168	0.1850
TVSDLTISQAIFELSSPFLENK[x]SQK	21	0	2781.443508	0.0168	0.4200
AVKPTDMEQFAFYK[x]	13	0	1673.812254	0.0168	0.2350
VLIDCNK[x]FDSIDLNPAR	6	0	1988.998865	0.0168	0.2850
AEFAVLYDPKLGDNNIADWPQVEYLVGK[x]NR	27	0	3433.730496	0.0167	0.5000
EEMVMLK[x]GDEVVSLLGVSEQVQVR	6	0	2673.371607	0.0167	0.4000
VGIKPPKGVLLYGPPGTGK[x]TLLAR	18	0	2431.467763	0.0167	0.4000
DKLVLK[x]EVFLSFHNLVGR	5	0	2113.204692	0.0167	0.3000
NAYVINLK[x]QIAK	7	0	1373.803016	0.0167	0.2000
KTELFK[x]ASTSAK	5	0	1309.724101	0.0167	0.2000
EDVQSLK[x]LK	6	0	1058.597121	0.0167	0.1500
ACAAQSNATFLK[x]LAAPQLVQMFIGDGAKLVR	11	0	3288.747347	0.0166	0.5150
AITSVHARQEYALALQK[x]WDLSR	16	0	2555.360731	0.0166	0.3650
AVAVVVDPIQSVKGK[x]VVIDAFR	14	0	2309.346986	0.0166	0.3650
QVMEEKLDSK[x]NVQLAK	9	0	1858.982156	0.0166	0.2650
SLKDECK[x]QDIMFELGLLQER	6	0	2451.213662	0.0165	0.3300
K[x]HFEQVINEKHEDALAK	0	0	2035.048591	0.0165	0.2800
GIESEAYESVLDLAK[x]ICDVRSILR	14	0	2735.416246	0.0165	0.3950
DTLSK[x]DQELTEENVSISVIGKDEK	4	0	2676.334021	0.0165	0.3950
AVAASLGVNFLKVVSSAIVDK[x]YIGESAR	20	0	2863.580603	0.0164	0.4600
DVEFLHSDKIDTIVK[x]EIQDEK	14	0	2500.269581	0.0164	0.3450
ATSAGPK[x]QTETINWLEKR	6	0	2029.059155	0.0164	0.2950
ADAGITIAPRCTDLDAIGVK[x]VPFTAAITITGVK	19	0	3354.821947	0.0164	0.5400
GAIEK[x]VDDLLTTQAEAKGAGFLLFMLNALR	4	0	3204.721515	0.0163	0.4900
EVIELPLK[x]NPELFLR	7	0	1809.039932	0.0163	0.2450
QYQEVVK[x]QGDVLLNK	6	0	1759.946763	0.0163	0.2450
VETAVLSTTVK[x]AQAR	10	0	1572.883440	0.0163	0.2450
EPPFAPIESAK[x]RIDRPGRPLDIDLAILR	10	0	3154.761346	0.0163	0.4550
IAEIYGSALRSNPVFAENDEK[x]GEK	20	0	2636.308086	0.0162	0.3900
VVSSAIVDK[x]YIGESAR	8	0	1692.904567	0.0162	0.2600
K[x]FTGGVLMLIDR	0	0	1348.753625	0.0162	0.1950
K[x]IEFPPPSAEAR	0	0	1340.708787	0.0162	0.1950
FHQLK[x]PTR	4	0	1025.576998	0.0162	0.1300
K[x]MQE	0	0	534.247157	0.0162	0.0650
ELK[x]K	2	0	516.327120	0.0162	0.0650
YYPVRK[x]FTGGVLMLIDR	5	0	2027.102541	0.0162	0.2750
EIMLRVEPIPLINGEK[x]R	15	0	2006.134566	0.0162	0.2750
ENRHK[x]FQDILLGAGQAIK	4	0	2037.111857	0.0161	0.2900
FK[x]LNYKPEEEYPDLSKHNNHMAK	1	0	2831.369969	0.0161	0.3700
DDLSGAEIK[x]AIVSEAGLLALRER	8	0	2425.317532	0.0161	0.3700
ISWYTK[x]IVDELDLR	5	0	1749.930053	0.0161	0.2250
YEVGAEYIK[x]KVIAR	8	0	1637.914013	0.0161	0.2250
LSGVVEGIFQK[x]CYAKNEWR	10	0	2283.146914	0.0161	0.3050
TLEVLYLK[x]MHNNHAKSLPPEEYDEK	7	0	2997.490468	0.0160	0.4000
FNLMVICK[x]DK	7	0	1266.646388	0.0160	0.1600
DLVK[x]K	3	0	601.379880	0.0160	0.0800
TK[x]LVK	1	0	587.400615	0.0160	0.0800
GDTGSSGIRAVELAAMNK[x]ANMQEVETEEFLR	17	0	3352.602594	0.0160	0.4950
VEAQNHK[x]LNLADPVSIEYLTR	6	0	2409.265107	0.0160	0.3350
GTEVEK[x]ITIKVHVSEVLGDIR	5	0	2321.295344	0.0160	0.3350
NKISWYTK[x]IVDELDLR	7	0	1992.067931	0.0159	0.2550
IMRDVITELPDAK[x]YYR	12	0	1982.029438	0.0159	0.2550
S[x]SIGTGYDLGLFFSPDGRLFQAEYAYK	0	0	3001.449655	0.0159	0.4300
QK[x]TATQPIVAQEMETDNQTALLVANVR	1	0	2968.528639	0.0159	0.4300
DFLDAVQK[x]VVK	7	0	1260.707726	0.0159	0.1750
VEVSHIAELIGLSTVQVEGK[x]LSQMILDK	19	0	3035.657523	0.0159	0.4450
LFLLRSDYYMASTYTK[x]K	15	0	2099.076051	0.0159	0.2700
WDLSRDSLTVGAFFVYGSSSLYGDGGK[x]LR	26	0	3152.556569	0.0159	0.4600
VRSEDYLPSK[x]YLDIDISK	9	0	2140.105099	0.0158	0.2850
LDGKDELWK[x]NDDQLTYTYK	8	0	2344.122200	0.0158	0.3000
SSKSSLELANNAVK[x]SNDIEK	13	0	2133.091236	0.0158	0.3150
AVYMPLCDPGNK[x]AEESAFYER	11	0	2446.093220	0.0157	0.3300
VAIK[x]KGAVEYEIYK	3	0	1609.907866	0.0157	0.2200
ALTCK[x]MPGTLLPGPGKGYIGDPIK	4	0	2483.327901	0.0156	0.3750
SQDISINGNSKK[x]EEPK	11	0	1772.890370	0.0156	0.2500
VLVDK[x]SRK	4	0	943.581415	0.0156	0.1250
MPPK[x]EDWEK	3	0	1158.537893	0.0156	0.1400
NLLLQEKGFPTPK[x]ATSTGTTIVGVIAK	12	0	2783.579543	0.0156	0.4200
NDDQLTYTYKDEK[x]VSEVLNSEDITGIQEK	12	0	3373.604748	0.0155	0.4500
GAIEKVDDLLTTQAEAK[x]GAGFLLFMLNALR	16	0	3204.721515	0.0155	0.4650
K[x]TREALMEFR	0	0	1279.670628	0.0155	0.1550
CEDGVILALEKVVTSKLLK[x]PR	18	0	2367.355831	0.0155	0.3250
MDDKMLLTEVHLLESK[x]VYHAIR	15	0	2640.376636	0.0155	0.3400
K[x]ALSSLKYMLLSQIMLNSVSEVK	0	0	2581.422189	0.0154	0.3550
VYHAIRNIPK[x]AR	9	0	1436.836379	0.0154	0.1850
DDVQPLTWSEEIFYIIDK[x]LHLQEVLAR	17	0	3269.697077	0.0154	0.4150
HGQLK[x]QSMTSLVQHVMTYLPGIDDLKTK	4	0	3167.646972	0.0154	0.4300
VVGSEFVQK[x]YLGEGPR	8	0	1763.920551	0.0153	0.2450
G[x]GLGYPEDAIGKTKLVK	0	0	1744.972250	0.0153	0.2600
DEQIEKIDTVIK[x]LVDHSFDEK	11	0	2500.269580	0.0152	0.3200
TASQVNMQIARK[x]AVYMPLCDPGNK	11	0	2691.329365	0.0152	0.3650
M[x]SIMEYNGGSCVAMAGKNCVAIASDLR	0	0	2904.305920	0.0152	0.4100
ETDLK[x]PYVLELAMTVVLDIEFR	4	0	2593.371204	0.0150	0.3300
AHLDVQEK[x]DQPK	7	0	1406.715325	0.0150	0.1800
EPPFAPIESAK[x]R	10	0	1340.708787	0.0150	0.1800
HGGYKPTDK[x]HK	8	0	1266.646859	0.0150	0.1650
MEILK[x]IHLEK	4	0	1252.721266	0.0150	0.1500
IITK[x]EGVETR	3	0	1144.645129	0.0150	0.1500
EK[x]WIAK	1	0	773.443537	0.0150	0.0900
NIPK[x]AR	3	0	697.423471	0.0150	0.0900
LK[x]DLR	1	0	643.401675	0.0150	0.0750
LGVK[x]R	3	0	571.380549	0.0150	0.0750
QNTVTEVPRTVLQDVEANIAALMQATK[x]QR	26	0	3223.698149	0.0150	0.4350
AAILERPYASTGAYK[x]LDPPILPENGDLEK	14	0	3140.639231	0.0150	0.4350
M[x]SSIGTGYDLGLFFSPDGRLFQAEYAYK	0	0	3132.490133	0.0150	0.4200
YMIPPSAPVMLELTDEQPIKQVK[x]NR	22	0	2896.518931	0.0150	0.3750
DVCIK[x]LGLDSEESAEYIVAKGIR	4	0	2564.315479	0.0150	0.3450
TAHAIYRK[x]FDQLTQALNVAIR	7	0	2428.333793	0.0150	0.3150
EFHK[x]DMTLEEAEVLILK	3	0	2044.054982	0.0150	0.2550
QETQYK[x]IDELVSNNEK	5	0	1936.937709	0.0150	0.2400
DISSK[x]SPSGNDALNDKK	4	0	1774.869635	0.0150	0.2550
MPLLQSSVALLGQK[x]IR	13	0	1753.028320	0.0150	0.2400
GNQK[x]VVKVDAQDFLK	3	0	1687.925637	0.0150	0.2250
NCACVISQK[x]KVPDK	8	0	1645.827913	0.0150	0.2100
GYSK[x]PNERATKQSK	3	0	1592.826990	0.0150	0.2100
SPSGNDALNDKK[x]GTK	11	0	1530.763724	0.0150	0.2250
EKVEYAPSNEIDTFELQGCSLK[x]DQIGEEK	21	0	3355.576425	0.0148	0.4300
M[x]SGYDRALSVFSPDGRLLQVEYGQEAVR	0	0	3142.550434	0.0148	0.4150
MLSQLDIK[x]QVVLIGVAVEIGLESHTSER	7	0	3063.663670	0.0148	0.4150
TLEVLYLKMHNNHAK[x]SLPPEEYDEK	14	0	2997.490468	0.0148	0.3700
LGSSEVEQVQLVVDGVKLMVEMEK[x]K	23	0	2773.460417	0.0148	0.3700
EEIQLLQEPGSYVGEVIKTMGK[x]NK	21	0	2689.399538	0.0148	0.3550
LFQVEYAIEAIK[x]LGSTAIGVK	11	0	2249.267011	0.0148	0.3100
DK[x]MNFVILCRDAIPYEANIR	1	0	2437.224503	0.0147	0.2950
LSGVVEGIFQKCYAK[x]NEWR	14	0	2283.146914	0.0147	0.2800
IGDLCAFTDALSK[x]YEAEFR	12	0	2205.041118	0.0147	0.2800
TTMTNGFLAHKLCIHK[x]NK	15	0	2113.092380	0.0147	0.2650
YTSLSEEQKMK[x]SDINAHK	10	0	2108.020718	0.0147	0.2650
F[x]RNQYDGDATTWSPQGR	0	0	1997.897911	0.0147	0.2500
VMGSGCDAAGTIIK[x]VFHPITKAVILSDTKPVDK	13	0	3467.851862	0.0147	0.4850
SIK[x]GYTLPPHCSRGER	2	0	1856.931459	0.0147	0.2350
INVK[x]FFEKEDVQSLK	3	0	1822.982813	0.0147	0.2200
NVVTEAGFIAIK[x]EDR	11	0	1660.878354	0.0147	0.2200
YPGGGPGK[x]TAILPVK	7	0	1453.829229	0.0147	0.2200
ALSSLKYMLLSQIMLNSVSEVK[x]SLLTGK	21	0	3052.691464	0.0146	0.4100
ASKGSNDDEMK[x]IDK	10	0	1536.708913	0.0146	0.2050
T[x]VYQISELESLLR	0	0	1549.835098	0.0146	0.1900
K[x]LMELFISKSNSDDPASFTSINNYK	0	0	2848.395178	0.0146	0.3650
FSFISNVRPKLFAYPPK[x]SVQPTAK	16	0	2721.500514	0.0146	0.3500
GK[x]YYPLKSMTEK	1	0	1443.743119	0.0146	0.1750
LAEFVNMSK[x]AYHSQYLRLLALQR	8	0	2750.468893	0.0146	0.3350
GINIDQSSNSK[x]DPEEEAEMMTK	10	0	2452.073269	0.0145	0.3200
IQYVGK[x]QDPKK	5	0	1302.729522	0.0145	0.1600
VPFTAAITITGVK[x]TSTGGPK	12	0	1945.088332	0.0145	0.2900
VAMLYAYDRIK[x]ILFSDVK	10	0	2144.170281	0.0144	0.2600
YPMDAHK[x]SELEGVEEARR	6	0	2116.000652	0.0144	0.2600
SALSTLNGFVEELK[x]AEVR	13	0	1962.042110	0.0144	0.2600
FGNRDLVK[x]K	7	0	1075.613774	0.0144	0.1300
FLK[x]TSKTPPTAMLSSVR	2	0	1863.028712	0.0144	0.2450
ESQDYLNLVQALAETNVK[x]DEKSGVK	17	0	2777.408184	0.0144	0.3600
ELLVK[x]ASK	4	0	886.548722	0.0144	0.1150
AIEGK[x]IAR	4	0	856.513006	0.0144	0.1150
QAAK[x]ASVVETVTLTK	3	0	1544.877294	0.0143	0.2150
LKPLIEK[x]GGDWERK	6	0	1667.935808	0.0143	0.2000
ENAINK[x]K	5	0	815.450075	0.0143	0.1000
FFEKEDVQSLK[x]LK	10	0	1609.871482	0.0142	0.1850
EEMMNSIQQAVAK[x]	12	0	1477.690428	0.0142	0.1850
KVSTTPANSFELK[x]QYLIQR	12	0	2222.205809	0.0142	0.2700
DELWK[x]NDDQLTYTYKDEK	4	0	2303.059268	0.0142	0.2550
VYATMQKLQK[x]DLGQVLNK	9	0	2076.140043	0.0142	0.2550
N[x]SIVSKYTQSTNNDDPKK	0	0	2037.996615	0.0142	0.2550
LAEFVNMSK[x]AYHSQYLR	8	0	2056.019935	0.0141	0.2400
QNTPVLFDSKEAVLK[x]LK	14	0	1929.093418	0.0141	0.2400
LQK[x]DLGQVLNK	2	0	1254.729522	0.0141	0.1550
LGSTAIGVK[x]TK	8	0	1073.644403	0.0141	0.1550
STELQIGVVEDDK[x]PFR	12	0	1831.931505	0.0141	0.2250
VSGSELVQK[x]YIGEGSR	8	0	1707.879080	0.0141	0.2250
K[x]CIKIACWVVGSGDTIYDCVR	0	0	2499.207134	0.0140	0.2950
EGNYGDGYALQPSYIHEYLSK[x]VLYAR	20	0	3005.455801	0.0140	0.3650
AVEKLSVEALNSLTGEFK[x]GK	17	0	2119.152381	0.0140	0.2800
GIDLK[x]SIAEKMNGASGAELK	4	0	2031.066940	0.0140	0.2800
NK[x]LLK	1	0	614.411513	0.0140	0.0700
MVTLK[x]DVGPPQPGPGIYRLIGGTLR	4	0	2634.467832	0.0140	0.3500
GYQTIELDKK[x]LDVAK	9	0	1719.940617	0.0140	0.2100
F[x]MTRSEYDRGVNTFSPEGR	0	0	2248.033011	0.0139	0.2650
TTLFKSELAQSK[x]YLMNVSR	11	0	2215.166981	0.0139	0.2650
E[x]SLLAVQGQDFVLTASSSSAVRGITVLKPDDDK	0	0	3445.793876	0.0139	0.4600
K[x]PTSELAIGASLEK	0	0	1442.797987	0.0139	0.1950
LQDGSTDMQLTLMSIVHVPYK[x]QGLHKK	20	0	3066.599298	0.0139	0.3750
VLSETHCEK[x]DDYILCCLHSLLR	8	0	2760.303207	0.0139	0.3050
K[x]AVYMPLCDPGNKAEESAFYER	0	0	2574.188176	0.0139	0.3050
ALEMNDLPTRLVNFTAK[x]TLDLLGIFR	16	0	2960.615604	0.0138	0.3600
NTWNSTLETAK[x]AK	10	0	1462.741537	0.0138	0.1800
ESQDYLNLVQALAETNVK[x]DEK	17	0	2406.191334	0.0138	0.2900
VHEVGDDLVIGASGFEADALALVK[x]RIQQR	23	0	3105.656945	0.0138	0.4000
GAIESYKVVDASIVSK[x]ALGNFVASVLAR	15	0	2863.580603	0.0137	0.3850
V[x]NQIESQMAMAEKLIQIRVK	0	0	2328.265640	0.0137	0.2750
QDLADATVETLKAIEGK[x]IAR	16	0	2141.169090	0.0137	0.2750
GAIESYK[x]VVDASIVSK	6	0	1664.898420	0.0137	0.2200
IQK[x]ENRHK	2	0	1051.588622	0.0137	0.1100
QAREK[x]VLK	4	0	970.592313	0.0137	0.1100
EMK[x]K	2	0	534.283541	0.0137	0.0550
SSSDMAYTSMFK[x]GNQKVVK	11	0	2107.007711	0.0137	0.2600
D[x]YTMAQPEFFK	0	0	1375.611779	0.0136	0.1500
MPFGNTHNK[x]FK	8	0	1319.644415	0.0136	0.1500
M[x]FRNQYDGDATTWSPQGR	0	0	2128.938390	0.0136	0.2450
NVSGNVLSEIK[x]NNWQIER	10	0	2099.075864	0.0136	0.2450
TSASIDFDSNFLNSMIK[x]K	16	0	2016.982547	0.0136	0.2450
K[x]EDSSPCGYIIRILSGEQTVK	0	0	2379.210294	0.0136	0.2850
GYARAIHK[x]LGSTLK	7	0	1513.872820	0.0136	0.1900
YASQK[x]RP	4	0	848.450409	0.0136	0.0950
MGNGK[x]MVEISRLHNSLEVVFEWDK	4	0	2817.394072	0.0135	0.3250
A[x]KVAEQNENPTVGSAQK	0	0	1769.890704	0.0135	0.2300
NDDQLTYTYK[x]DEKVSEVLNSEDITGIQEK	9	0	3373.604748	0.0134	0.3900
GVILYGAPGTGK[x]TLLAKAVANQTSATFLR	11	0	2917.638783	0.0134	0.3900
K[x]YIPNPVLVIIDVKPK	0	0	1835.128350	0.0134	0.2150
ELNLMDPKVPEDIFK[x]THLEVAR	14	0	2593.357284	0.0134	0.2950
DYGDLGSSVNPLDKTNNLDLEHK[x]HK	22	0	2808.367718	0.0134	0.3350
ERGTCAGEVFMALK[x]GMALGSANEK	13	0	2526.202777	0.0133	0.3200
TEEQRQPEDK[x]LR	9	0	1527.764059	0.0133	0.1600
VLGVFSEK[x]AQIK	7	0	1317.765572	0.0133	0.1600
SPSGNDALNDK[x]K	10	0	1244.599634	0.0133	0.1600
NKMVCK[x]IWK	5	0	1205.641245	0.0133	0.1200
NLTDETK[x]NK	6	0	1061.535250	0.0133	0.1200
K[x]RR	0	0	458.307723	0.0133	0.0400
NILK[x]VDIEVAVIPSEGFRQR	3	0	2282.274552	0.0132	0.2650
NSSSDMAYTSMFKGNQK[x]VVK	16	0	2221.050634	0.0132	0.2650
RGERPSCPTGYHLK[x]SIR	13	0	2013.032561	0.0132	0.2250
NSIVSK[x]YTQSTNNDDPK	5	0	1909.901659	0.0132	0.2250
AEFAVLYDPK[x]LGDNNIADWPQVEYLVGK	9	0	3163.586472	0.0132	0.3700
KAVYMPLCDPGNK[x]AEESAFYER	12	0	2574.188176	0.0132	0.2900
ATKQSK[x]YTYDR	5	0	1359.678214	0.0132	0.1450
TVQK[x]VETAVLSTTVKAQAR	3	0	2029.153050	0.0132	0.2500
TTMTNGFLAHK[x]LCIHK	10	0	1870.954502	0.0131	0.2100
EK[x]SLLAHK	1	0	924.539219	0.0131	0.1050
K[x]DSGNIEIFLDEIQAEFTPAISAVHR	0	0	2899.471450	0.0131	0.3400
STELFK[x]NEEEPTK	5	0	1550.746345	0.0131	0.1700
S[x]QARGFDRTITVFSPEGR	0	0	2023.023439	0.0131	0.2350
M[x]FMTRSEYDRGVNTFSPEGR	0	0	2379.073490	0.0130	0.2600
FK[x]ELQPFIVQMAEQALDIEK	1	0	2376.239807	0.0130	0.2600
VVDKCFGIK[x]FDIMPR	8	0	1823.942544	0.0130	0.1950
EASK[x]TLSKWR	3	0	1204.656362	0.0130	0.1300
AK[x]NPMFALSR	1	0	1133.601493	0.0130	0.1300
MKDAVK[x]EAAR	5	0	1117.591321	0.0130	0.1300
GTK[x]RR	2	0	616.376858	0.0130	0.0650
EVIELPLKNPELFLRVGIK[x]PPK	18	0	2528.509290	0.0130	0.2850
FHQLK[x]PTRVLTLAMVKR	4	0	2037.203252	0.0129	0.2200
FAASK[x]EKQNTPVLFDSK	4	0	1908.994437	0.0129	0.2200
ATTVK[x]DTMNVDINAIKK	4	0	1860.997805	0.0129	0.2200
LGVKPPK[x]GCLMFGPPGTGKTLLAR	6	0	2494.391501	0.0129	0.3100
EPPVYTPPKDK[x]K	10	0	1397.755400	0.0129	0.1550
FQDILLGAGQAIK[x]AGNRSVMAPLFLHDK	12	0	3009.622085	0.0129	0.3600
KCIK[x]IACWVVGSGDTIYDCVR	3	0	2499.207134	0.0129	0.2700
YYLPK[x]GK	4	0	867.485399	0.0129	0.0900
G[x]LGYPEDAIGKTKLVK	0	0	1687.950789	0.0128	0.2050
ASVVETVTLTKVTQK[x]KPPVQPLAYK	14	0	2724.578817	0.0128	0.3200
YTSLSEEQK[x]MKSDINAHK	8	0	2108.020718	0.0128	0.2300
S[x]GYDRALSVFSPDGRLLQVEYGQEAVR	0	0	3011.509956	0.0128	0.3450
VDK[x]NWSKIYDFPLFQGIFIR	2	0	2485.315688	0.0127	0.2550
TLVAHAVLK[x]VGSALVGSQTK	8	0	1978.157410	0.0127	0.2550
EK[x]VAFILDQVR	1	0	1316.745171	0.0127	0.1400
TAINTGGGSVAVFNK[x]FAYVLYQER	14	0	2604.333515	0.0127	0.3050
GFICK[x]VVDKDGIR	4	0	1505.802358	0.0127	0.1650
LDEARELLVK[x]ASK	9	0	1470.840518	0.0127	0.1650
FNSNAIAAVATK[x]MVTLKDVGPPQPGPGIYR	11	0	3111.653775	0.0127	0.3800
K[x]PRVVTALTMLKQHLFR	0	0	2037.203252	0.0126	0.2150
QNLFVPTSDKEK[x]ASFAR	11	0	1937.000583	0.0126	0.2150
M[x]NSIVSKYTQSTNNDDPKK	0	0	2169.037093	0.0126	0.2400
GNAKFGDGIQIAQLALK[x]HR	16	0	2036.127841	0.0126	0.2400
AVAHHTDCK[x]FIRVSGSELVQK	8	0	2381.227281	0.0126	0.2650
VPFTAAITITGVKTSTGGPK[x]LQLNLER	19	0	2811.585689	0.0126	0.3400
EK[x]VEYAPSNEIDTFELQGCSLKDQIGEEK	1	0	3355.576425	0.0126	0.3650
AMVNIDTIDNK[x]VATTM	10	0	1735.848372	0.0125	0.2000
K[x]DYTMAQPEFFK	0	0	1503.706735	0.0125	0.1500
GTTAVLK[x]EDIYK	6	0	1336.723767	0.0125	0.1500
K[x]NTEDIEMTA	0	0	1150.517549	0.0125	0.1250
DLVK[x]KYDK	3	0	1007.565097	0.0125	0.1000
F[x]PTDDDDK	0	0	951.382115	0.0125	0.1000
WK[x]ALER	1	0	801.449683	0.0125	0.0750
VGK[x]SAVIK	2	0	800.511946	0.0125	0.1000
IIPLK[x]K	4	0	710.505408	0.0125	0.0750
VK[x]EDMVDQESTDNNGVQVESRIDDQM	1	0	2980.302469	0.0125	0.3250
DNLSWLSKANNWSK[x]FTATAALGVIHR	13	0	2899.509173	0.0125	0.3250
EIIRTSTSSMTAVPK[x]PLK	14	0	1958.086949	0.0125	0.2250
NMGTVVDLLIENK[x]ASALL	12	0	1900.033855	0.0125	0.2250
K[x]ENLLSTLIYTLNLSYDNASYSDLIIK	0	0	3103.632751	0.0124	0.3350
NIPKEIK[x]IIYSDIDVDPVKPEHVGK	6	0	2845.558807	0.0124	0.3100
NPK[x]ADPLDERLSGVVEGIFQK	2	0	2311.217098	0.0124	0.2600
L[x]MTEFVDQVDDVVKYEIDK	0	0	2285.113610	0.0124	0.2350
GGLGYPEDAIGKTK[x]LVK	13	0	1744.972250	0.0124	0.2100
IIREMFGYAK[x]EHEPCVIFMDEIDAIGGR	9	0	3295.582656	0.0123	0.3450
NVVTEAGFIAIK[x]EDRDYVIQSDLMSAAR	11	0	3110.570500	0.0123	0.3450
TAAVNIK[x]VRDMESDFQDLLGSLLNTR	6	0	2905.496614	0.0123	0.3200
YQK[x]PVDTEEENDK	2	0	1593.715773	0.0123	0.1600
G[x]LGYPEDAIGKTK	0	0	1347.703366	0.0123	0.1600
LGIDPPK[x]GIMLYGPPGTGKTLCAR	6	0	2511.334048	0.0123	0.2950
EK[x]VEYAPSNEIDTFELQGCSLK	1	0	2556.205265	0.0123	0.2700
MPIDFK[x]GFICK	5	0	1354.677686	0.0123	0.1350
LDSK[x]NVQLAKVTAEGGFHIYNDEEMADAVAR	3	0	3390.651259	0.0123	0.3800
LIIPSDDALRTNAIVMK[x]DIR	16	0	2253.251374	0.0123	0.2450
VLGVFSEKAQIK[x]ILYVNNAK	11	0	2233.283329	0.0123	0.2450
FKLNVYK[x]YR	6	0	1229.692020	0.0122	0.1100
WDLSK[x]QEALYLAQR	4	0	1719.894338	0.0121	0.1700
CAEAENSSDLFK[x]LGVMYAKNLPNIQR	11	0	2967.458120	0.0121	0.3150
LGVK[x]PPKGCLMFGPPGTGKTLLAR	3	0	2494.391501	0.0121	0.2900
ELEAMK[x]LLRPRK	5	0	1482.870377	0.0121	0.1450
EEPK[x]SETLENFTRVVPAQLPYISFNLNGR	3	0	3347.714847	0.0121	0.3500
EATPMEMDEEK[x]SQDISINGNSK	10	0	2452.073269	0.0120	0.2650
K[x]SQNVQEQLNEWGSNITELLGKLEK	0	0	2884.492911	0.0120	0.3000
ASVVETVTLTKVTQKK[x]PPVQPLAYK	15	0	2724.578817	0.0120	0.3000
LDDMSLIK[x]EDCEAATDPLLK	7	0	2276.091491	0.0120	0.2400
M[x]SFLELTEVWGKPQK	0	0	1791.922859	0.0120	0.1800
RQGITEAYNQK[x]AVEK	10	0	1733.905962	0.0120	0.1800
TNAIVMK[x]DIR	6	0	1159.638269	0.0120	0.1200
E[x]IINR	0	0	643.365291	0.0120	0.0600
MELLEQYNVIHDHQEERMQK[x]LLR	19	0	2951.474439	0.0120	0.2750
LDK[x]APTESYADIGGLESQIQEIK	2	0	2504.264495	0.0120	0.2750
QLIIK[x]EEMMNSIQQAVAK	4	0	2073.096129	0.0119	0.2150
GVNTFSPEGRLFQVEYAIEAIK[x]LGSTAIGVK	21	0	3293.765820	0.0119	0.3700
DIGK[x]VVDK	3	0	872.496688	0.0119	0.0950
LLSSAKK[x]YYESFADFDSEGTDAYLTYK	6	0	3111.459940	0.0119	0.3200
LLSSAK[x]KYYESFADFDSEGTDAYLTYK	5	0	3111.459940	0.0119	0.3200
GVQLCDETFERATLTGMK[x]IDVLFSK	17	0	2857.435264	0.0118	0.2950
WSDERYLHQSLK[x]YK	11	0	1851.926697	0.0118	0.1650
STELFKNEEEPTK[x]K	12	0	1678.841301	0.0118	0.1650
VPLRQK[x]TATQPIVAQEMETDNQTALLVANVR	5	0	3433.834967	0.0118	0.3650
LAAEDHK[x]FVIHQEENKR	6	0	2063.054738	0.0118	0.2000
CSPSATLTHRTMTEK[x]AR	14	0	1945.946117	0.0118	0.2000
ELFDCLK[x]IMRDVITELPDAK	6	0	2405.233337	0.0117	0.2350
VLGVFSEK[x]AQIKILYVNNAK	7	0	2233.283329	0.0117	0.2350
SVQPLASAK[x]ELLRSDILTLR	8	0	2209.279304	0.0117	0.2350
G[x]QAQSGNFSNFGDGANGDNK	0	0	1983.830620	0.0117	0.2350
MAIVSK[x]VNIVPQMLEFADWGESDEYVR	5	0	3125.520049	0.0117	0.3150
EDCEAATDPLLK[x]KQMSYMLAR	11	0	2469.170083	0.0117	0.2450
INADHK[x]LNSLPLLQQLVK	5	0	2043.183957	0.0117	0.2100
TK[x]VVDRYADVIASIGLSR	1	0	1962.089727	0.0117	0.2100
YDK[x]LVETSGQIR	2	0	1407.735725	0.0117	0.1400
D[x]RQEQR	0	0	830.399437	0.0117	0.0700
AK[x]RAER	1	0	729.424532	0.0117	0.0700
FAELQKSLNNLNTIDIDANLEK[x]LLIFEK	21	0	3245.754588	0.0116	0.3250
EPLK[x]EVVQFVGSRFNSNAIAAVATK	3	0	2674.444120	0.0116	0.2900
Q[x]IAIVVNQNWYCANTKYVTGPK	0	0	2566.300107	0.0116	0.2550
IAEFHTALESVPDK[x]SLFER	13	0	2188.116331	0.0116	0.2200
DISSK[x]SPSGNDALNDK	4	0	1646.774679	0.0116	0.1850
EEEDLDDEQLLLSREK[x]TSNNTNR	15	0	2747.284443	0.0115	0.2650
TVLQDVEANIAALMQATK[x]QR	17	0	2199.168042	0.0115	0.2300
MVTANIK[x]NIK	6	0	1130.648106	0.0115	0.1150
GINIDQSSNSKDPEEEAEMMTK[x]ETTEK	21	0	3040.348747	0.0115	0.3100
NSSSDMAYTSMFK[x]GNQK	12	0	1894.818860	0.0115	0.1950
LMELFISK[x]SNSDDPASFTSINNYK	7	0	2720.300222	0.0115	0.2750
LVETSGQIRCGSPYIIEDSK[x]K	19	0	2379.210294	0.0114	0.2400
DATDDK[x]R	5	0	819.372221	0.0114	0.0800
NTWNSTLETAK[x]AKYASQK	10	0	2040.027522	0.0114	0.2050
DILLDMSRAVNIAFTQDQLLK[x]R	20	0	2559.384166	0.0114	0.2500
MARENAPAIIFIDEIDAIATK[x]R	20	0	2457.304859	0.0114	0.2500
KFRK[x]PIGATWK	3	0	1330.787310	0.0114	0.1250
DFLDAVQK[x]VVKGNQK	7	0	1687.925636	0.0113	0.1700
EWLDKLGDK[x]GPAAAR	8	0	1625.852476	0.0113	0.1700
M[x]SQARGFDRTITVFSPEGR	0	0	2154.063918	0.0113	0.2150
EK[x]SPAIIFIDELDAIGTKR	1	0	2115.157467	0.0113	0.2150
VGVFKNVSGNVLSEIK[x]NNWQIER	15	0	2629.397507	0.0113	0.2600
YDKTEDDIK[x]SLQSVGQIIGEVLK	8	0	2577.353638	0.0113	0.2600
KTLEVLYLK[x]MHNNHAK	8	0	1938.050842	0.0113	0.1800
AQIK[x]ILYVNNAK	3	0	1373.803016	0.0113	0.1350
ENK[x]IQRQR	2	0	1070.594434	0.0113	0.0900
YPLLSSSCGSQSLK[x]SGLWGPAICTNAVR	13	0	3008.484666	0.0112	0.3150
Q[x]LMTEFVDQVDDVVKYEIDK	0	0	2413.172181	0.0112	0.2250
VNQIESQMAMAEK[x]LIQIRVK	12	0	2328.265640	0.0112	0.2250
EIIRTSTSSMTAVPKPLK[x]FLRPHYFTLVK	17	0	3359.879010	0.0112	0.3250
MPFGNTHNKFK[x]LNYKPEEEYPDLSK	10	0	3025.464255	0.0112	0.2800
NWSK[x]IYDFPLFQGIFIR	3	0	2143.125385	0.0112	0.1900
LTLEAMDLEIVEK[x]EHFK	12	0	2044.054981	0.0112	0.1900
VELAK[x]QNLFVPTSDKEK	4	0	1945.051948	0.0112	0.1900
GSLEK[x]NWKEEYLR	4	0	1650.836493	0.0112	0.1450
EPLK[x]EVVQFVGSR	3	0	1486.814306	0.0112	0.1450
EVVELPLLSPERFVK[x]LGIDPPK	14	0	2474.414726	0.0111	0.2450
YAVISGAISLDRVDVK[x]TK	15	0	1934.083580	0.0111	0.2000
LGITFAHVTAAK[x]NNSWAK	11	0	1928.026739	0.0111	0.2000
YK[x]VNLYKFR	1	0	1229.692020	0.0111	0.1000
AVYMPLCDPGNK[x]AEESAFYERAR	11	0	2673.231433	0.0111	0.2550
Q[x]TVYQISELESLLR	0	0	1677.893669	0.0111	0.1550
VAEK[x]AQINTQEYGR	3	0	1605.811006	0.0111	0.1550
SSSDMAYTSMFKGNQK[x]VVK	15	0	2107.007711	0.0111	0.2100
QAAKASVVETVTLTK[x]VTQK	14	0	2001.146903	0.0111	0.2100
GAATIK[x]GAIWYGIDFTAAR	5	0	1981.042053	0.0111	0.2100
VELAK[x]QNLFVPTSDK	4	0	1687.914404	0.0110	0.1650
TMGKNK[x]VLVK	5	0	1116.668841	0.0110	0.1100
K[x]DQKK	0	0	645.380940	0.0110	0.0550
QVK[x]NR	2	0	643.376523	0.0110	0.0550
ATINMIK[x]LFDMDEMGGLYQLNLQTTR	6	0	3015.486641	0.0110	0.2850
INDTVGIK[x]ESDTGLAPISFWDVAADR	7	0	2789.387058	0.0110	0.2850
VPTFANFHTPIFIAK[x]R	14	0	1858.025287	0.0109	0.1750
EK[x]TSNNTNRTNSTDEK	1	0	1837.840123	0.0109	0.1750
ATHEVLK[x]DEVLFNDKPLPIEMK	6	0	2565.351138	0.0109	0.2400
EEIQLLQEPGSYVGEVIK[x]TMGK	17	0	2447.261660	0.0109	0.2400
K[x]GTKTSETNDR	0	0	1235.610532	0.0109	0.1200
MVCK[x]IWKSDEINEVLNK	3	0	2105.064830	0.0109	0.1850
DPEEEAEMMTK[x]ETTEKK	10	0	2024.891743	0.0109	0.1850
QNLFVPTSDK[x]EKASFAR	9	0	1937.000583	0.0109	0.1850
SVEISALASK[x]NRLHQLR	9	0	1921.085644	0.0109	0.1850
TVLQDVEANIAALMQATK[x]QRDPR	17	0	2567.348842	0.0109	0.2500
GNAMNIQLYYRLGITFAHVTAAK[x]NNSWAK	22	0	3251.666068	0.0109	0.3150
MVQGEVSILESIQQTGVASKYTENIYPPK[x]K	28	0	3336.727384	0.0108	0.3250
TK[x]VVDR	1	0	716.418051	0.0108	0.0650
KQCVIANSCK[x]TAINTGGGSVAVFNK	9	0	2623.320910	0.0108	0.2700
AQSGPDASAK[x]LPTVIPTTR	9	0	1909.026796	0.0108	0.2050
NVQLAK[x]VTAEGGFHIYNDEEMADAVAR	5	0	2947.413282	0.0107	0.2900
VLIYIADLLFRAGDFQGLNEQLVSLFK[x]K	26	0	3209.785103	0.0107	0.3000
RVATEK[x]DFLDAVQK	5	0	1618.867791	0.0107	0.1500
ELAAIK[x]EDTEAVLK	5	0	1528.834763	0.0107	0.1500
EGK[x]GEIYSFDPVGSYEREWCR	2	0	2563.143672	0.0107	0.2250
WCERISPGYDVYEGSFEK[x]EGK	17	0	2535.137525	0.0107	0.2250
AASLLKVNMENLIVTDLGK[x]YAEVLIETAK	18	0	3145.730683	0.0107	0.3100
FK[x]LNYKPEEEYPDLSK	1	0	1998.993768	0.0106	0.1700
K[x]ANWCDKR	0	0	1076.518495	0.0106	0.0850
VAQTTYK[x]K	6	0	937.523235	0.0106	0.0850
TEDDIK[x]SLQSVGQIIGEVLKQLDSER	5	0	2899.513703	0.0106	0.2750
DQIGEEK[x]TILQSLLQRAR	6	0	2097.154110	0.0106	0.1900
RPPVIRTTLFK[x]SELAQSK	10	0	2070.194854	0.0106	0.1900
MATTVK[x]DTMNVDINAIKK	5	0	1992.038284	0.0106	0.1900
DMQVDSVNQEENVDSGETK[x]QNTVTEVPR	18	0	3147.426081	0.0105	0.2950
DYVIQSDLMSAARK[x]VADLK	13	0	2122.109136	0.0105	0.2000
IIRGAIESYK[x]VVDASIVSK	9	0	2047.167638	0.0105	0.2000
TYNLISSYIK[x]SVEISALASK	9	0	2186.183345	0.0105	0.2100
ELISVSAASK[x]ILSNITYSYK	9	0	2186.183345	0.0105	0.2100
QVMEEK[x]LDSK	5	0	1205.596130	0.0105	0.1050
LK[x]VLVQGLER	1	0	1153.718232	0.0105	0.1050
ELIRAQEEVK[x]R	9	0	1369.767693	0.0105	0.1150
YTSLSEEQK[x]MK	8	0	1342.643803	0.0105	0.1150
K[x]FRKPIGATWK	0	0	1330.787310	0.0105	0.1150
LVPYLTK[x]LESK	6	0	1289.759425	0.0105	0.1150
IDK[x]EDMGSNDK	2	0	1250.544822	0.0105	0.1150
EAEAAK[x]DEQIEK	5	0	1359.651724	0.0104	0.1250
EMFGYAK[x]EHEPCVIFMDEIDAIGGR	6	0	2913.313439	0.0104	0.2600
IVMTANK[x]IVQMIGEQATLDLLFGNDR	6	0	2889.509094	0.0104	0.2700
ASDCINLVAK[x]CYMAVEISGASGNMGM	9	0	2748.204818	0.0104	0.2700
EFEIIK[x]GVLCQFRR	5	0	1793.960971	0.0104	0.1450
KINANEK[x]LVGWYHTGPQLRPSDLEINNLLK	6	0	3459.862505	0.0103	0.3100
MPIDFKGFICK[x]VVDK	10	0	1795.936398	0.0103	0.1550
VISMEKGGNMK[x]EVFR	10	0	1723.874862	0.0103	0.1550
VISMEK[x]GGNMKEVFR	5	0	1723.874862	0.0103	0.1550
VYATMQK[x]LQKDLGQVLNK	6	0	2076.140043	0.0103	0.1850
IVAFVGSPIVEDEK[x]NLIR	13	0	1998.114879	0.0103	0.1850
I[x]AIVVNQNWYCANTKYVTGPK	0	0	2438.241535	0.0102	0.2150
Q[x]TVYQISELESLLRSSHIITKELK	0	0	2814.548970	0.0102	0.2450
GVILQSDIEEAYARAVK[x]PTDMEQFAFYK	16	0	3218.595652	0.0102	0.2850
NKLDPYWNQLIVAGVDGENK[x]EPYVAFADLR	19	0	3433.730496	0.0102	0.3050
FNSNAIAAVATKMVTLK[x]DVGPPQPGPGIYR	16	0	3111.653775	0.0102	0.3050
TAGEDAVTLVK[x]GGVALQAAIVENVIYVNLTSK	10	0	3242.776049	0.0102	0.3250
SPSGNDALNDK[x]KGTK	10	0	1530.763724	0.0100	0.1500
FK[x]LNVYKYR	1	0	1229.692020	0.0100	0.0900
GFICK[x]VVDK	4	0	1064.568799	0.0100	0.0900
NHASIDK[x]MK	6	0	1042.522913	0.0100	0.0900
IGDLCAFTDALSK[x]YEAEFRFDGLYTLICR	12	0	3443.652839	0.0100	0.2900
HKTDLNHENLK[x]GGDDLDPNYVLSSR	10	0	2836.373864	0.0100	0.2500
EDSSPCGYIIRILSGEQTVK[x]YDR	19	0	2685.306702	0.0100	0.2300
TDLNHENLK[x]GGDDLDPNYVLSSR	8	0	2571.220002	0.0100	0.2300
QLADYK[x]AFEDSLRAIANHEQAR	5	0	2545.267228	0.0100	0.2200
CIK[x]IACWVVGSGDTIYDCVR	2	0	2371.112179	0.0100	0.2000
GTCAGEVFMALK[x]GMALGSANEK	11	0	2241.059087	0.0100	0.2200
LYNK[x]FKTNHGNPFM	3	0	1709.834718	0.0100	0.1400
S[x]FLELTEVWGKPQK	0	0	1660.882380	0.0100	0.1400
KNVPK[x]LQNVSNFQK	4	0	1642.915408	0.0100	0.1400
L[x]MTEFVDQVDDVVK	0	0	1636.801747	0.0100	0.1400
SELAQSK[x]YLMNVSR	6	0	1624.824212	0.0100	0.1400
AVILSDTK[x]PVDKK	7	0	1412.823808	0.0100	0.1300
CIK[x]RLVK	2	0	915.568742	0.0100	0.0700
VMCK[x]NK	3	0	778.382925	0.0100	0.0600
AERK[x]AR	3	0	729.424532	0.0100	0.0600
K[x]EEPK	0	0	629.338410	0.0100	0.0500
K[x]DKPK	0	0	614.375128	0.0100	0.0500
GEK[x]R	2	0	488.270670	0.0100	0.0400
GTK[x]R	2	0	460.275756	0.0100	0.0400
TDNHLSSTLEKLSFK[x]SIADVADMLEANDK	14	0	3191.565471	0.0098	0.2850
LDPPILPENGDLEK[x]DEPEETDVNKYQK	13	0	3124.508674	0.0098	0.2650
GAPIEHDVGIMIDFECEK[x]MEGAFYR	17	0	2913.313438	0.0098	0.2450
HK[x]TDLNHENLKGGDDLDPNYVLSSR	1	0	2836.373864	0.0098	0.2450
ASVVETVTLTK[x]VTQKKPPVQPLAYK	10	0	2724.578817	0.0098	0.2450
MK[x]SLSEQYTERVQNEVTLSPEQLR	1	0	2864.433683	0.0098	0.2350
KVAEQNENPTVGSAQK[x]MIQDEAQK	15	0	2642.296866	0.0098	0.2350
K[x]HLGHVTLETVTHNIPTPWVR	0	0	2434.323230	0.0098	0.2050
MNSIVSK[x]YTQSTNNDDPKK	6	0	2169.037093	0.0097	0.1850
EDWEKYQK[x]PVDTEEENDK	7	0	2281.002149	0.0097	0.1750
VMGSGCDAAGTIIKVFHPITK[x]AVILSDTKPVDK	20	0	3467.851862	0.0097	0.3200
IYVTGGVSDFCPIAGMDMPK[x]LGISATALSPEEK	19	0	3453.686837	0.0097	0.3200
VATEK[x]DFLDAVQKVVK	4	0	1788.998462	0.0097	0.1550
SQDISINGNSK[x]KEEPK	10	0	1772.890370	0.0097	0.1550
GQYSTVGK[x]VAVGQQYR	7	0	1739.895399	0.0097	0.1550
QNTPVLFDSK[x]EAVLK	9	0	1687.914404	0.0097	0.1450
AVANSTAANFIRVVGSEFVQK[x]YLGEGPR	20	0	2979.556512	0.0096	0.2700
LCIHK[x]NKLTNDETR	4	0	1740.894015	0.0096	0.1350
GEK[x]VEDAPENNSFR	2	0	1590.727340	0.0096	0.1350
DIKSMIADK[x]HAIR	8	0	1496.813257	0.0096	0.1250
SAKAK[x]NPMFALSR	4	0	1419.765584	0.0096	0.1250
K[x]LPNIEEATFDK	0	0	1403.729579	0.0096	0.1150
GDVAASILDK[x]YR	9	0	1306.688052	0.0096	0.1150
EEPDVIMGTSRVLGVFSEK[x]AQIK	18	0	2532.325651	0.0096	0.2200
SLEK[x]TLVPYLR	3	0	1317.765572	0.0095	0.1050
ELLK[x]LKVELAK	3	0	1282.822356	0.0095	0.1050
ALERQLEMLDLQEGFIK[x]EDCK	16	0	2564.261336	0.0095	0.2000
EIKIIYSDIDVDPVK[x]PEHVGK	14	0	2393.284112	0.0095	0.2000
GAIESYK[x]VVDASIVSKALGNFVASVLAR	6	0	2863.580603	0.0095	0.2650
EDWEK[x]YQKPVDTEEENDK	4	0	2281.002149	0.0094	0.1700
F[x]ATLQKSKR	0	0	1077.629423	0.0094	0.0850
MK[x]SDINAHK	1	0	1042.522913	0.0094	0.0850
GVLLYGPPGTGK[x]TMLVK	11	0	1729.979978	0.0094	0.1600
EK[x]GPHAPAAGLQIYSVGNFSLGNQFNHTVDNR	1	0	3437.686339	0.0094	0.3000
ELIRK[x]SLK	4	0	985.628363	0.0094	0.0750
VGIK[x]PPKGVLLYGPPGTGKTLLAR	3	0	2431.467763	0.0094	0.2250
HFEQVINEKHEDALAK[x]LGATLAQGIIDAGGR	15	0	3300.721328	0.0094	0.2900
AK[x]ADYAQYYRHCLLYLSCIDLDK	1	0	2878.378086	0.0093	0.2150
DFTPGADLDEIENSAGK[x]PVYIILVPDINVK	16	0	3241.675673	0.0093	0.2800
LDPAGFYIGYKATSAGPK[x]QTETINWLEK	17	0	3097.575909	0.0093	0.2600
K[x]SAQVILSEIEVLEAEHRPFK	0	0	2422.321891	0.0093	0.1950
NLTDETKNK[x]HCLIK	8	0	1712.887868	0.0093	0.1300
G[x]GLGYPEDAIGKTK	0	0	1404.724827	0.0093	0.1300
GK[x]YYPLK	1	0	867.485399	0.0093	0.0650
K[x]VGQYIR	0	0	862.502443	0.0093	0.0650
IIPLK[x]KD	4	0	825.532346	0.0093	0.0650
SAK[x]GTKR	2	0	746.439846	0.0093	0.0650
QPWAHGLLLENFNSAAEK[x]NHASIDKMK	17	0	3048.523830	0.0093	0.2500
RSVGIK[x]AQLQAQHSMQIMTADLNGINR	5	0	2979.549329	0.0093	0.2500
NVSGNVLSEIK[x]NNWQIERLR	10	0	2368.261024	0.0093	0.1850
EDGMK[x]ILMVNRGDTGSSGIR	4	0	2135.046217	0.0093	0.1850
GIDLKSIAEK[x]MNGASGAELK	9	0	2031.066940	0.0093	0.1850
AK[x]WSTAETLTNNK	1	0	1462.741537	0.0092	0.1200
VFHPITK[x]AVILSDTKPVDK	6	0	2107.204023	0.0092	0.1750
VHVTQEDFELAVAK[x]VLNK	13	0	2039.105042	0.0092	0.1650
DEK[x]VSEVLNSEDITGIQEKSTDLR	2	0	2704.340167	0.0092	0.2200
VGIKPPK[x]GVLLYGPPGTGKTLLAR	6	0	2431.467763	0.0092	0.2200
QNLFVPTSDK[x]EK	9	0	1404.724827	0.0092	0.1100
YSDIGGLSK[x]QIEELFEAIVLPMQQADKFR	8	0	3324.706257	0.0091	0.2650
QGEIDYEALVK[x]LTDGTNGADLR	10	0	2377.176020	0.0091	0.2000
LMVEMEKK[x]LEK	7	0	1376.740675	0.0091	0.1000
DYYTKQSK[x]ATR	7	0	1359.678214	0.0091	0.1000
EIK[x]PNIRVALR	2	0	1307.803685	0.0091	0.1000
LNVYK[x]YRTFELAVGLTGDTTYYQLLLK	4	0	3181.706188	0.0091	0.2450
FPLGNVWGLPMTNASHLGYQHLCTGK[x]K	25	0	3025.505345	0.0091	0.2450
SPTGQITSTSARSGK[x]K	14	0	1604.848116	0.0091	0.1450
K[x]SAAAIGTSQLPVRDGVVVIQSYCHR	0	0	2811.481241	0.0090	0.2350
AIEGK[x]IARQAEILVDICSYAGTGNVLHIQK	4	0	3266.744370	0.0090	0.2700
SSEQANLYERK[x]TLVAHAVLK	10	0	2256.222519	0.0090	0.1800
IDTVIK[x]LVDHSFDEK	5	0	1757.919882	0.0090	0.1350
TVQK[x]VETAVLSTTVK	3	0	1602.919156	0.0090	0.1350
AVAVVVDPIQSVK[x]GK	12	0	1508.892552	0.0090	0.1350
ENQEK[x]ISNNK	4	0	1202.589070	0.0090	0.0900
LGDK[x]GPAAAR	3	0	954.524630	0.0090	0.0900
EK[x]ASK	1	0	561.312197	0.0090	0.0450
A[x]SLLK	0	0	530.342770	0.0090	0.0450
TSTSSMTAVPKPLK[x]FLRPHYFTLVK	13	0	2848.567205	0.0090	0.2250
ALGNFVASVLARLALTK[x]PK	16	0	1968.188317	0.0089	0.1700
GINIDQSSNSK[x]DPEEEAEMMTKETTEK	10	0	3040.348747	0.0089	0.2400
K[x]TLEVLYLK	0	0	1105.674641	0.0089	0.0800
ETTEKK[x]IDK	5	0	1090.586949	0.0089	0.0800
HEDALAK[x]LGATLAQGIIDAGGR	6	0	2176.159922	0.0089	0.1950
GILGIDAALGGQATK[x]LAAEDHK	14	0	2148.153776	0.0089	0.1950
VLTLSLMEELHK[x]MDDRK	11	0	2057.064831	0.0088	0.1500
MHNNHAK[x]SLPPEEYDEK	6	0	2037.921346	0.0088	0.1500
QASDTSTNTK[x]VLIYIADLLFR	9	0	2368.263712	0.0088	0.1850
MPFGNTHNK[x]FKLNYKPEEEYPDLSK	8	0	3025.464255	0.0088	0.2200
ESLLAVQGQDFVLTASSSSAVRGITVLK[x]PDDDK	27	0	3445.793876	0.0088	0.2900
NGYPMPCDVLAK[x]RMANIAQVSTQR	11	0	2719.335512	0.0088	0.2100
LMVEMEK[x]K	6	0	1006.519074	0.0088	0.0700
ARSEAAEFEYK[x]NGYPMPCDVLAK	10	0	2645.225286	0.0087	0.2000
YTLYDQNDTK[x]EWLDKLGDK	9	0	2344.122200	0.0087	0.1650
IEPLK[x]LKVLVQGLER	4	0	1734.076651	0.0087	0.1300
K[x]FDQLTQALNVAIRLDDMSLIK	0	0	2531.378019	0.0086	0.1900
QTETINWLEK[x]R	9	0	1416.736060	0.0086	0.0950
M[x]CSPSATLTHR	0	0	1259.575014	0.0086	0.0950
IDTIVK[x]EIQDEKEAEAAR	5	0	2057.063963	0.0086	0.1550
EDCEAATDPLLKK[x]QMSYMLAR	12	0	2469.170083	0.0086	0.1800
M[x]GQAQSGNFSNFGDGANGDNK	0	0	2114.871099	0.0086	0.1800
TK[x]LQDGSTDMQLTLMSIVHVPYKQGLHK	1	0	3167.646972	0.0086	0.2400
VDAQDFLK[x]VAETRR	7	0	1646.873938	0.0086	0.1200
IEFATITKDTTK[x]NK	11	0	1608.872208	0.0086	0.1200
K[x]EFEIIK	0	0	905.522175	0.0086	0.0600
EK[x]VLKTK	1	0	844.538158	0.0086	0.0600
GVSK[x]DEK	3	0	761.391895	0.0086	0.0600
SNDIEK[x]AIDLYKEVLNK	5	0	1991.057425	0.0085	0.1450
EK[x]QNTPVLFDSKEAVLK	1	0	1945.051948	0.0085	0.1450
K[x]HFEQVINEK	0	0	1270.666925	0.0085	0.0850
K[x]EPPVYTPPK	0	0	1154.633506	0.0085	0.0850
LDSK[x]NVQLAK	3	0	1114.634566	0.0085	0.0850
LMGQINKMPLLQSSVALLGQK[x]IR	20	0	2537.454825	0.0085	0.1950
YQHGIVVCVDSRASAGPLIASQTVK[x]K	24	0	2783.475095	0.0085	0.2200
IWK[x]SDEINEVLNK	2	0	1586.830346	0.0085	0.1100
QK[x]SLEKTLVPYLR	1	0	1573.919099	0.0085	0.1100
EDMGSNDKASK[x]ER	10	0	1465.646650	0.0085	0.1100
DARSLNK[x]FSVATITPEGIEFQTDQSVSSK	6	0	3154.578087	0.0084	0.2450
AK[x]WSTAETLTNNKIDR	1	0	1846.953636	0.0084	0.1350
ATTVK[x]DTMNVDINAIK	4	0	1732.902849	0.0084	0.1350
K[x]SGRSAPGVSTTSTIQ	0	0	1575.821569	0.0084	0.1350
S[x]INFCMDMDLSACILNASK	0	0	2188.962413	0.0084	0.1600
ENWKYACK[x]ILGVVEGQFSRPAK	7	0	2579.331740	0.0084	0.1850
AQIKILYVNNAK[x]SQEEAIENIK	11	0	2515.364479	0.0084	0.1850
TSASIDFDSNFLNSMIK[x]KNEEK	16	0	2517.205601	0.0084	0.1850
M[x]VLEATMILIDNSEWMINGDYIPTR	0	0	2924.412086	0.0084	0.2100
ISQAVRIGDLCAFTDALSK[x]YEAEFR	18	0	2859.422393	0.0084	0.2100
DGTQRMLAIVVEASCGK[x]DLNEAMTSGYR	16	0	3071.447291	0.0084	0.2350
QEQRDGAEAEEIFVHYMNAAGTDVK[x]NLQVAK	24	0	3460.667968	0.0084	0.2600
V[x]LEATMILIDNSEWMINGDYIPTR	0	0	2793.371608	0.0083	0.2000
E[x]APADPTDEEAMSDEAAAQAITAR	0	0	2459.075713	0.0083	0.2000
SNNIKENEQK[x]IK	9	0	1443.768084	0.0083	0.1000
K[x]IPQVASFRIDK	0	0	1400.813914	0.0083	0.1000
EFPDLGVLEGK[x]R	10	0	1358.719350	0.0083	0.1000
ETTEK[x]KIDK	4	0	1090.586949	0.0083	0.0750
K[x]QYSAK	0	0	723.391504	0.0083	0.0500
EEIQK[x]GDGGTDYVCVPK	4	0	1893.877753	0.0082	0.1400
VETAVLSTTVK[x]AQARAK	10	0	1772.015506	0.0082	0.1400
INDTVGIK[x]ESDTGLAPISFWDVAADRQR	7	0	3073.546731	0.0082	0.2300
AVAASLGVNFLK[x]VVSSAIVDKYIGESAR	11	0	2863.580603	0.0082	0.2300
VSK[x]QGEIDYEALVK	2	0	1577.830012	0.0082	0.1150
TSK[x]TPPTAMLSSVR	2	0	1474.781290	0.0082	0.1150
LGISATALSPEEK[x]K	12	0	1442.797987	0.0082	0.1150
DK[x]SAQVILSEIEVLEAEHRPFK	1	0	2537.348830	0.0082	0.1800
AVILSDTKPVDK[x]KQCVIANSCK	11	0	2473.303140	0.0082	0.1800
LGSTLK[x]SIMLYLMVQSVNSELK	5	0	2453.327233	0.0082	0.1800
LDRK[x]IEFPSYR	3	0	1422.761881	0.0082	0.0900
FYDVERLTK[x]VGDNTIVGAGGDISDYQQIQR	8	0	3356.663540	0.0082	0.2450
KSLPLQIEVANDCIK[x]WAIK	14	0	2225.224100	0.0082	0.1550
SDISK[x]SSM	4	0	853.385092	0.0081	0.0650
TMTEK[x]ARTVSDLTISQAIFELSSPFLENK	4	0	3255.669538	0.0081	0.2350
MHNNHAK[x]SLPPEEYDEKLYNK	6	0	2556.206604	0.0081	0.1700
GSLEKNWK[x]EEYLR	7	0	1650.836493	0.0081	0.1050
EFPDLGVLEGK[x]RIDRPGR	10	0	2053.106771	0.0081	0.1450
SLK[x]DECKQDIMFELGLLQER	2	0	2451.213662	0.0080	0.1600
QLMTEFVDQVDDVVK[x]YEIDK	14	0	2413.172181	0.0080	0.1600
MPIDFK[x]GFICKVVDK	5	0	1795.936398	0.0080	0.1200
S[x]PTGQITSTSARSGK	0	0	1476.753161	0.0080	0.1200
LGYIFGADYPK[x]VFTPDPDAISVLGELALMGVR	10	0	3423.778691	0.0080	0.2550
AVILSDTKPVDKK[x]QCVIANSCK	12	0	2473.303140	0.0080	0.1750
YTENIYPPK[x]KTVQYATK	8	0	2043.067597	0.0079	0.1350
LVLK[x]EVFLSFHNLVGRR	3	0	2026.183900	0.0079	0.1350
VELAKQNLFVPTSDK[x]EK	14	0	1945.051948	0.0079	0.1350
LQNVSNFQK[x]IAMVDNHVCLAFAGLNADAR	8	0	3215.596667	0.0079	0.2300
YQATVMRGAFK[x]V	10	0	1369.717575	0.0079	0.0950
DGAEAEEIFVHYMNAAGTDVKNLQVAK[x]SLDK	26	0	3362.645112	0.0079	0.2450
SLEFK[x]ASELAEDFHIPVTR	4	0	2188.116331	0.0079	0.1500
MYGGVREPLK[x]EVVQFVGSR	9	0	2150.130540	0.0079	0.1500
DGVVVIQSYCHRTTMTNGFLAHK[x]LCIHK	22	0	3284.636753	0.0079	0.2200
D[x]YTMAQPEFFKAVRIDVEESIAGYQLAR	0	0	3246.601799	0.0079	0.2200
VPEDIFK[x]THLEVAR	6	0	1652.888526	0.0079	0.1100
K[x]SAAAIGTSQLPVR	0	0	1397.798991	0.0079	0.1100
K[x]ALSSLK	0	0	745.469750	0.0079	0.0550
MTEVLK[x]TNVLQSNENIVQYYTQK	5	0	2742.389700	0.0078	0.1800
APPEILDISK[x]QLADYKAFEDSLR	9	0	2618.359059	0.0078	0.1800
NIPKEIKIIYSDIDVDPVK[x]PEHVGK	18	0	2845.558807	0.0078	0.1950
KINVK[x]FFEK	4	0	1151.670224	0.0078	0.0700
GVFKNVSGNVLSEIK[x]NNWQIER	14	0	2530.329098	0.0077	0.1700
TSASIDFDSNFLNSMIKK[x]NEEK	17	0	2517.205601	0.0077	0.1700
FVKLGIDPPK[x]GIMLYGPPGTGK	9	0	2284.265236	0.0077	0.1700
FNLMVICKDK[x]K	9	0	1394.741343	0.0077	0.0850
AHLDVQEKDQPK[x]K	11	0	1534.810280	0.0077	0.1000
TAALSARPAK[x]NIR	9	0	1367.799660	0.0077	0.1000
SFEQKVMK[x]EDNLILR	7	0	1848.976679	0.0077	0.1150
VAQTTYK[x]KIYNEYPPTK	6	0	2043.067597	0.0076	0.1300
K[x]IEFPPPSAEARAEILR	0	0	1923.057703	0.0076	0.1300
VLNK[x]EHLEADFVTQVAVRR	3	0	2223.212290	0.0076	0.1450
IVCFMLNEK[x]LNQQSVLLPLLK	8	0	2499.395584	0.0076	0.1600
G[x]QAQSGNFSNFGDGANGDNKK	0	0	2111.925576	0.0076	0.1600
GGHSLGMQAEELIVTITYGLLDK[x]ELQR	22	0	2970.548313	0.0076	0.2050
LLEK[x]LEIKEGNYGDGYALQPSYIHEYLSK	3	0	3369.713118	0.0076	0.2200
SFLVWVNEEDHLRVISMEK[x]GGNMK	18	0	2817.394072	0.0075	0.1800
EWNQNIK[x]NLSNVVEISGKGVFV	6	0	2473.296405	0.0075	0.1650
SSQQGVEGVLIILK[x]IEDTDK	13	0	2171.168421	0.0075	0.1500
QYSAK[x]AKWSTAETLTNNK	4	0	2040.027522	0.0075	0.1350
K[x]LIPIRGTEVEK	0	0	1381.829229	0.0075	0.0900
TDTK[x]TIEAITFK	3	0	1366.734330	0.0075	0.0900
GVMTLGFDLIK[x]R	10	0	1348.753625	0.0075	0.0900
SQDISINGNSK[x]K	10	0	1289.657479	0.0075	0.0900
TMGK[x]NK	3	0	677.353010	0.0075	0.0450
A[x]ASLLK	0	0	601.379880	0.0075	0.0450
CAEAENSSDLFKLGVMYAK[x]NLPNIQR	18	0	2967.458120	0.0075	0.1950
VATEKDFLDAVQK[x]VVK	12	0	1788.998462	0.0075	0.1200
EYLEK[x]NWK	4	0	1108.555260	0.0075	0.0600
DLVKK[x]YDK	4	0	1007.565097	0.0075	0.0600
QDRGK[x]LVR	4	0	970.567161	0.0075	0.0600
K[x]REAEAAK	0	0	901.498083	0.0075	0.0600
K[x]LQR	0	0	543.349250	0.0075	0.0300
EIK[x]EVIELPVKHPELFESLGIPQPK	2	0	2868.599943	0.0074	0.1850
QSMTSLVQHVMTYLPGIDDLK[x]TK	20	0	2604.329020	0.0074	0.1700
SSQQGVEGVLIILKIEDTDK[x]YDK	19	0	2577.353638	0.0074	0.1700
VVSSAIVDK[x]YIGESARIIR	8	0	2075.173785	0.0074	0.1400
A[x]TTVKDTMNVDINAIKK	0	0	1860.997805	0.0074	0.1250
DISSKSPSGNDALNDK[x]K	15	0	1774.869635	0.0074	0.1250
VNGVVFTNRPDEK[x]NR	12	0	1743.901545	0.0073	0.1100
K[x]SNFFLQLDGLVGQEARILLDLVYAFIK	0	0	3209.785103	0.0073	0.2050
RK[x]LPNIEEATFDK	1	0	1559.830681	0.0073	0.0950
VLSNYMK[x]QEALSSKTLFTRPIPVR	6	0	2777.526069	0.0073	0.1750
EEFAEK[x]AVSVIQARIANYDPAEIR	5	0	2718.397564	0.0073	0.1750
LGIDPPKGIMLYGPPGTGK[x]TLCAR	18	0	2511.334048	0.0073	0.1750
MNGASGAELK[x]GVCTEAGMFALR	9	0	2269.065233	0.0073	0.1600
FFEK[x]EDVQSLK	3	0	1368.692468	0.0073	0.0800
SERDTALEK[x]YK	8	0	1338.677880	0.0073	0.0800
HK[x]TPDKGYGHR	1	0	1294.653005	0.0073	0.0800
ETLIFKCIDMFIHK[x]SAELYK	13	0	2485.274807	0.0072	0.1450
LSFK[x]SIADVADMLEANDK	3	0	1965.971650	0.0072	0.1300
GIK[x]GIESEAYESVLDLAK	2	0	1921.004331	0.0072	0.1300
GERPSCPTGYHLK[x]SIR	12	0	1856.931459	0.0072	0.1150
AKWSTAETLTNNK[x]IDR	12	0	1846.953636	0.0072	0.1150
SITEFGDTATAKELEAMK[x]LLRPR	17	0	2576.363096	0.0072	0.1650
LEIK[x]EGNYGDGYALQPSYIHEYLSKVLYAR	3	0	3488.761460	0.0072	0.2150
VVTSKLLK[x]PRVNNR	7	0	1622.994323	0.0071	0.1000
NK[x]HCLIK	1	0	911.501059	0.0071	0.0500
NRTMVEVIPYFAEDLLVLK[x]TDELK	18	0	2835.509082	0.0071	0.1700
AELDK[x]IGLSKIR	4	0	1341.797930	0.0071	0.0850
NVISLEISDTSLQPLSTFFAERAK[x]TMTER	23	0	3283.675685	0.0071	0.2050
TDNHLSSTLEK[x]LSFKSIADVADMLEANDK	10	0	3191.565471	0.0071	0.2050
D[x]KSAQVILSEIEVLEAEHRPFK	0	0	2537.348830	0.0070	0.1550
AK[x]ADYAQYYR	1	0	1247.593430	0.0070	0.0700
VMCK[x]NKTDTK	3	0	1223.600166	0.0070	0.0700
VCDLK[x]QGYTQYGGLRPFGVSFLYAGWDHIR	4	0	3502.724304	0.0070	0.2100
LIPIRGTEVEK[x]ITIK	10	0	1709.045018	0.0070	0.1050
HIEVGDSVLVK[x]IITK	10	0	1649.971524	0.0070	0.1050
KTAGEDAVTLVK[x]GGVALQAAIVENVIYVNLTSK	11	0	3370.871005	0.0070	0.2300
QYSAKAK[x]WSTAETLTNNK	6	0	2040.027522	0.0069	0.1250
EMFGYAK[x]EHEPCVIFMDEIDAIGGRR	6	0	3069.414541	0.0069	0.1800
LGITFAHVTAAK[x]NNSWAKSWSNLDLR	11	0	2899.509172	0.0069	0.1800
YSNDK[x]YGYLAPFHLDLFSLEVLSYDAK	4	0	3167.549027	0.0069	0.1850
CAEAENSSDLFK[x]LGVMYAK	11	0	2131.991727	0.0068	0.1300
NK[x]LDPYWNQLIVAGVDGENKEPYVAFADLR	1	0	3433.730496	0.0068	0.2050
GIMLYGPPGTGK[x]TLCARAVANR	11	0	2302.203711	0.0068	0.1500
LK[x]KTLEVLYLK	1	0	1346.853655	0.0068	0.0750
IQYVGKQDPK[x]K	9	0	1302.729522	0.0068	0.0750
GTLK[x]VHTIRLR	3	0	1292.804020	0.0068	0.0750
TSTSSMTAVPK[x]PLKFLRPHYFTLVK	10	0	2848.567205	0.0068	0.1700
LGSSEVEQVQLVVDGVK[x]LMVEMEKK	16	0	2773.460417	0.0068	0.1700
DFTDGAAQRK[x]EITPDIFAAIAIINEADR	9	0	3060.551483	0.0068	0.1900
LYNKFK[x]TNHGNPFM	5	0	1709.834718	0.0068	0.0950
QLEMLDLQEGFIK[x]EDCK	12	0	2094.996478	0.0068	0.1150
YPMDAHK[x]SELEGVEEAR	6	0	1959.899550	0.0068	0.1150
MLMNMDK[x]VETVFAMPVPSSFVGQVVDVDAQGR	6	0	3496.686125	0.0067	0.2150
APALDGALQGVIQFMK[x]SCALFANQAATRALTLK	15	0	3474.847780	0.0067	0.2200
VPTFANFHTPIFIAK[x]REDGMK	14	0	2418.251708	0.0067	0.1400
TLEVLYLK[x]MHNNHAK	7	0	1809.955886	0.0067	0.1000
FLSK[x]TLDSNSLTHEK	3	0	1718.883832	0.0067	0.1000
ITIK[x]VHVSEVLGDIR	3	0	1677.977670	0.0067	0.1000
DSLTVGAFFVYGSSSLYGDGGK[x]LR	21	0	2495.233139	0.0067	0.1600
RNAEELSSYQK[x]K	10	0	1451.736786	0.0067	0.0800
LLIFEK[x]QVR	5	0	1144.696771	0.0067	0.0600
GGDWERK[x]NR	6	0	1116.542400	0.0067	0.0600
LDGK[x]DELWK	3	0	1102.565823	0.0067	0.0600
TAAVNIK[x]VR	6	0	970.592313	0.0067	0.0600
ETTEK[x]K	4	0	734.380997	0.0067	0.0400
FLK[x]TSK	2	0	722.432639	0.0067	0.0400
VSGSELVQK[x]YIGEGSRMVR	8	0	2094.089070	0.0066	0.1250
INVKK[x]SYDYSATMYTR	4	0	1938.950858	0.0066	0.1050
IQFCLALHNDSIK[x]SMR	12	0	1931.970877	0.0066	0.1050
HFEQVINEK[x]HEDALAK	8	0	1906.953636	0.0066	0.1050
A[x]TTVKDTMNVDINAIK	0	0	1732.902849	0.0066	0.1050
DNLSWLSK[x]ANNWSKFTATAALGVIHR	7	0	2899.509173	0.0065	0.1700
ENEQK[x]IKTLSMEK	4	0	1576.812980	0.0065	0.0850
NDLELLVQAVQDATPELVGSSLTQLK[x]EIIR	25	0	3291.792424	0.0065	0.1950
M[x]FMTRSEYDR	0	0	1334.574681	0.0065	0.0650
YYPLK[x]SMTEK	4	0	1258.626702	0.0065	0.0650
N[x]STEEIDLYNRWKALER	0	0	2136.059881	0.0065	0.1100
EQKPEVDYSEK[x]FAELQK	10	0	2067.015955	0.0065	0.1100
QNTPVLFDSK[x]EAVLKLK	9	0	1929.093418	0.0065	0.1100
DEK[x]VANEQEQALTNLSDLYVRENR	2	0	2833.384093	0.0065	0.1550
FTGGVLMLIDRESDK[x]APDLIELNR	14	0	2701.410770	0.0065	0.1550
HFEQVINEK[x]HEDALAKLGATLAQGIIDAGGR	8	0	3300.721328	0.0065	0.2000
LNYK[x]PEEEYPDLSKHNNHMAK	3	0	2556.206604	0.0064	0.1350
VVTSK[x]LLKPRVNNR	4	0	1622.994323	0.0064	0.0900
KLMELFISK[x]SNSDDPASFTSINNYK	8	0	2848.395178	0.0064	0.1600
QYQEVVKQGDVLLNK[x]LQK	14	0	2129.184348	0.0064	0.1150
QK[x]TATQPIVAQEMETDNQTALLVANVRVK	1	0	3195.692003	0.0064	0.1850
LNCVIDRVNGVVFTNRPDEK[x]NR	19	0	2614.339673	0.0064	0.1400
ELNLMDPK[x]VPEDIFKTHLEVAR	7	0	2593.357284	0.0064	0.1400
K[x]SQNVQEQLNEWGSNITELLGK	0	0	2514.271310	0.0064	0.1400
SYYMLYK[x]AGVLQSLADDSATTR	6	0	2452.194311	0.0064	0.1400
NWK[x]EEYLRAAK	2	0	1406.730582	0.0064	0.0700
K[x]SGFEKIDLTR	0	0	1292.708787	0.0064	0.0700
LYAVK[x]YELYSNQYYHGAGEPSLIGDKLIEK	4	0	3460.755314	0.0063	0.1900
SSKDISSK[x]SPSGNDALNDK	7	0	1948.933683	0.0063	0.1200
T[x]VYQISELESLLRSSHIITKELK	0	0	2686.490399	0.0063	0.1450
GILGIDAALGGQATKLAAEDHK[x]FVIHQEENK	21	0	3272.715182	0.0063	0.1950
ALGNFVASVLARLALTK[x]PKGTPGYGPLGVLPK	16	0	3204.874916	0.0063	0.2000
VLSNYMKQEALSSK[x]TLFTRPIPVR	13	0	2777.526069	0.0063	0.1500
THAVLVALK[x]RNAEELSSYQK	8	0	2256.222519	0.0063	0.1250
VTDK[x]LTQLTDNIWCCR	3	0	2021.966182	0.0063	0.1000
GIGSYEK[x]QSEVSVGLR	6	0	1707.879080	0.0063	0.1000
VPDK[x]LIDASTVK	3	0	1284.728853	0.0063	0.0750
EDCKSLK[x]R	6	0	1034.517826	0.0063	0.0500
SSCK[x]IVFR	3	0	995.522185	0.0063	0.0500
FMALGLALLFNGK[x]QDLADATVETLK	12	0	2678.435196	0.0062	0.1550
MATTVK[x]DTMNVDINAIK	5	0	1863.943328	0.0062	0.1050
SVGIK[x]AQLQAQHSMQIMTADLNGINR	4	0	2823.448227	0.0062	0.1600
VK[x]AFGRVYATMQK	1	0	1497.812531	0.0062	0.0800
IHAKSMAIDK[x]DIR	9	0	1496.813257	0.0062	0.0800
DIGKVVDK[x]CFGIK	7	0	1477.796212	0.0062	0.0800
AVILSDTKPVDK[x]K	11	0	1412.823808	0.0062	0.0800
LGDK[x]GPAAARASR	3	0	1268.694867	0.0062	0.0800
IHAYVK[x]VLTLSLMEELHKMDDR	5	0	2640.376636	0.0061	0.1350
AGDFQGLNEQLVSLFKK[x]HGQLK	16	0	2456.317475	0.0061	0.1350
YMLLSQIMLNSVSEVK[x]SLLTGK	15	0	2453.327233	0.0061	0.1350
ETDLK[x]PYVLELAMTVVLDIEFRNRLLR	4	0	3245.784446	0.0061	0.1650
YK[x]SYLLQHR	1	0	1206.650884	0.0061	0.0550
YK[x]DAYVYSIVAIAR	1	0	1630.871817	0.0061	0.0850
LMTEFVDQVDDVVK[x]YEIDK	13	0	2285.113610	0.0061	0.1150
EGK[x]VTFFYTDYIGVYAPRK	2	0	2253.146903	0.0061	0.1150
LNSLPLLQQLVK[x]CFIVNELMRWPK	11	0	2938.628752	0.0060	0.1450
VGDNTIVGAGGDISDYQQIQRLLEK[x]LEIK	24	0	3171.677402	0.0060	0.1750
L[x]EAPADPTDEEAMSDEAAAQAITAR	0	0	2572.159771	0.0060	0.1500
TIPPLTTVK[x]GSDAAPQASKK	8	0	2009.115605	0.0060	0.1200
DTALEKYK[x]SYLLQHR	7	0	1863.984208	0.0060	0.0900
LPEANFEPLEK[x]RLDR	10	0	1825.968559	0.0060	0.0900
LLK[x]PRVNNRIGSVDR	2	0	1736.016844	0.0060	0.0900
QEVAAQK[x]SSEETEDK	6	0	1677.769259	0.0060	0.0900
E[x]SLQR	0	0	631.328907	0.0060	0.0300
S[x]IMEYNGGSCVAMAGKNCVAIASDLR	0	0	2773.265441	0.0060	0.1550
RFK[x]ELQPFIVQMAEQALDIEK	2	0	2532.340909	0.0060	0.1250
V[x]SPTGQITSTSARSGK	0	0	1575.821569	0.0059	0.0950
EIK[x]EVIELPVK	2	0	1295.769988	0.0059	0.0650
TNSTDEK[x]GTKK	6	0	1207.604385	0.0059	0.0650
LAQFEK[x]EEYVSDPKEQM	5	0	2069.961478	0.0059	0.1000
YTENIYPPKK[x]TVQYATK	9	0	2043.067597	0.0059	0.1000
ARQEVAAQK[x]SSEETEDK	8	0	1904.907471	0.0059	0.1000
KLWK[x]QLTDALIVFFDTPETVPLR	3	0	2729.515494	0.0059	0.1350
FLSKTLDSNSLTHEK[x]IEFATITK	14	0	2622.390357	0.0059	0.1350
ASKIIDHIDYVESLIHSSYYSVSADYYK[x]AK	27	0	3464.713844	0.0058	0.1750
K[x]INANEKLVGWYHTGPQLRPSDLEINNLLK	0	0	3459.862505	0.0058	0.1750
AAK[x]ASRGAATIK	2	0	1143.672345	0.0058	0.0700
TFLEK[x]R	4	0	792.449349	0.0058	0.0350
EIK[x]QIK	2	0	757.469750	0.0058	0.0350
LLVK[x]DR	3	0	742.470084	0.0058	0.0350
NK[x]VLVK	1	0	699.464272	0.0058	0.0350
ASK[x]AAR	2	0	602.349976	0.0058	0.0350
YVYRDYCAFVQHLK[x]VNADTELVHLR	13	0	3108.560213	0.0058	0.1450
NDSYQLIKILPNK[x]VDPLVSLMMVEK	12	0	2886.559732	0.0058	0.1450
GTMK[x]VELYEIQLISEGQPVEGRLLR	3	0	2857.537024	0.0058	0.1450
FLLDDFDQQEHIQK[x]SETMK	13	0	2351.110253	0.0058	0.1100
LK[x]VLVQGLERVAMLYAYDR	1	0	2236.240084	0.0058	0.1100
QIQPK[x]TFANLVSSTLYEKR	4	0	2222.205809	0.0058	0.1100
LHQVEYALEAIK[x]QGSATVGLVSKTHAVLVALK	11	0	3372.913144	0.0058	0.1850
LKESQLVDK[x]FFEK	8	0	1609.871482	0.0058	0.0750
GGDEWK[x]IEPLKLK	5	0	1511.834706	0.0058	0.0750
IIDHIDYVESLIHSSYYSVSADYYK[x]AK	24	0	3178.549753	0.0057	0.1550
IEIPLPNEVGRMEILK[x]IHLEK	15	0	2470.398029	0.0057	0.1200
SLGSGMDQEK[x]VLNK	9	0	1504.755469	0.0057	0.0800
ASPIAGSEGK[x]EAYR	9	0	1434.710239	0.0057	0.0800
GGLGYPEDAIGK[x]TK	11	0	1404.724827	0.0057	0.0800
IGLSK[x]IR	4	0	785.512280	0.0057	0.0400
INANEK[x]LVGWYHTGPQLRPSDLEINNLLK	5	0	3331.767550	0.0057	0.1650
SRGVILQSDIEEAYARAVK[x]PTDMEQFAFYK	18	0	3461.728779	0.0057	0.1700
Q[x]LMTEFVDQVDDVVK	0	0	1764.860319	0.0057	0.0850
EEIQLLQEPGSYVGEVIK[x]TMGKNK	17	0	2689.399538	0.0056	0.1350
GTPGYGPLGVLPK[x]VGIRLFNLEPK	12	0	2521.441942	0.0056	0.1350
VLTLSLMEELHK[x]MDDR	11	0	1928.969875	0.0056	0.0900
K[x]IIEEEGFTNRFDVVPVPQSSLYLR	0	0	2935.544219	0.0056	0.1400
DECK[x]QDIMFELGLLQER	3	0	2123.002624	0.0056	0.0950
VNQIESQMAMAEK[x]LIQIR	12	0	2101.102276	0.0056	0.1000
NSIVSK[x]YTQSTNNDDPKK	5	0	2037.996615	0.0056	0.1000
LDPAGFYIGYK[x]ATSAGPK	10	0	1854.951515	0.0056	0.1000
WSLERK[x]GEK	5	0	1131.603602	0.0056	0.0500
DEK[x]VSEVLNSEDITGIQEK	2	0	2132.048371	0.0055	0.1050
TAALSARPAK[x]NIRIHAYVK	9	0	2079.206421	0.0055	0.1050
LGVK[x]PPKGCLMFGPPGTGK	3	0	1940.037500	0.0055	0.1050
VYSEIPLSNATSLLYLENTK[x]ETEKLAEER	19	0	3339.708423	0.0055	0.1600
V[x]SINFCMDMDLSACILNASK	0	0	2288.030821	0.0055	0.1100
FLHDK[x]NSDYK	4	0	1265.603994	0.0055	0.0550
NCACVISQK[x]K	8	0	1206.584850	0.0055	0.0550
DIK[x]VIMATNR	2	0	1159.638269	0.0055	0.0550
K[x]TLVAHAVLK	0	0	1078.686208	0.0055	0.0550
LHNSLEVVFEWDK[x]NDWNGHIR	12	0	2607.261750	0.0055	0.1150
IAIVVNQNWYCANTK[x]YVTGPK	14	0	2438.241535	0.0055	0.1150
ALGNFVASVLARLALTKPK[x]GTPGYGPLGVLPK	18	0	3204.874916	0.0055	0.1750
TMVEVIPYFAEDLLVLK[x]TDELK	16	0	2565.365058	0.0055	0.1200
AGDFQGLNEQLVSLFK[x]KHGQLK	15	0	2456.317475	0.0055	0.1200
SVQPTAK[x]TVQKVETAVLSTTVK	6	0	2314.310659	0.0055	0.1200
EEYVSDPK[x]EQM	7	0	1353.575786	0.0055	0.0600
LKK[x]TLEVLYLK	2	0	1346.853655	0.0055	0.0600
AIDLYK[x]EVLNK	5	0	1304.733939	0.0055	0.0600
GGDEWK[x]IEPLK	5	0	1270.655693	0.0055	0.0600
IAIVVNQNWYCANTK[x]YVTGPKNK	14	0	2680.379413	0.0054	0.1250
K[x]GINIDQSSNSKDPEEEAEMMTK	0	0	2580.168225	0.0054	0.1250
ATDDDRWK[x]TLSK	7	0	1434.710239	0.0054	0.0650
K[x]EPPVYTPPKDK	0	0	1397.755400	0.0054	0.0650
CLDQLTNWCTIK[x]TVDRATNGYIMTAR	11	0	3100.489095	0.0054	0.1400
LVNFTAK[x]TLDLLGIFRGEDNTMIQPR	6	0	2961.574469	0.0054	0.1400
LK[x]AYQGIYLMSIR	1	0	1554.859144	0.0054	0.0700
YYIIMGLQASK[x]LR	10	0	1554.859144	0.0054	0.0700
NEDDIEDIAALWMK[x]R	13	0	1817.861714	0.0053	0.0800
DVEFLHSDK[x]IDTIVK	8	0	1757.919882	0.0053	0.0800
DLEETDERSLALTK[x]K	13	0	1746.899873	0.0053	0.0800
K[x]GEKVEDAPENNSFR	0	0	1718.822296	0.0053	0.0800
AGNNYVAQANLDLFNSVTNK[x]SGSTGVAGYLAR	19	0	3271.622012	0.0053	0.1700
ATSTGTTIVGVIAK[x]DCIVLGADTRATAGPIIADK	13	0	3355.801938	0.0053	0.1800
VAQTTYKK[x]IYNEYPPTK	7	0	2043.067597	0.0053	0.0900
NRQYQEVVK[x]QGDVLLNK	8	0	2030.090787	0.0053	0.0900
FIK[x]HADATCVHRLALTK	2	0	1980.072637	0.0053	0.0900
LLMK[x]VALCANHADSVVK	3	0	1868.001115	0.0053	0.0900
EGK[x]VTFFYTDYIGVYAPR	2	0	2125.051948	0.0053	0.0950
NSDYKETLIFK[x]CIDMFIHK	10	0	2401.180912	0.0053	0.1000
INHEHFMDGILEVQMRK[x]SK	16	0	2311.156430	0.0053	0.1000
DTLSK[x]DQELTEENVSISVIGK	4	0	2304.169539	0.0052	0.1100
AFNNAGITSVGVTGK[x]NCACVISQKK	14	0	2623.320910	0.0052	0.1300
LYQVEYALEAINHAGVALGIVAK[x]DGIVLAAEK	22	0	3337.828417	0.0052	0.1650
GDYNGIQDIVAQGTVGISDQK[x]LTRVFDEYR	20	0	3356.663540	0.0050	0.1500
NASVWFLDHNFMESMNEMFKK[x]INANEK	20	0	3273.504411	0.0050	0.1350
NTWNSTLETAKAK[x]YASQK	12	0	2040.027522	0.0050	0.0900
LFNLEPK[x]ILEEVPLR	6	0	1809.039932	0.0050	0.0750
KGEK[x]VEDAPENNSFR	3	0	1718.822296	0.0050	0.0750
EDK[x]EGVVNTIAFAIR	2	0	1660.878354	0.0050	0.0750
HK[x]FQDILLGAGQAIK	1	0	1637.925245	0.0050	0.0750
F[x]MTRSEYDR	0	0	1203.534202	0.0050	0.0450
GEK[x]RWSELR	2	0	1159.609749	0.0050	0.0450
FDSEK[x]AGDR	4	0	1023.462090	0.0050	0.0450
GAPIEHDVGIMIDFECEK[x]MEGAFYRIIR	17	0	3295.582656	0.0050	0.1400
TDELK[x]DANIIYDLEILRHHVEIIAAGLR	4	0	3229.745754	0.0050	0.1400
VHVTQEDFELAVAK[x]VLNKGDSGEMSLQK	13	0	3071.559603	0.0050	0.1400
YK[x]LHSEKVSLMDYLASSNISQLTGTK	1	0	2912.495219	0.0050	0.1300
VDTILLFMPMDESLK[x]VFQALTTIR	14	0	2780.485512	0.0050	0.1200
GNIK[x]VLFATNRPNTLDEALMRPGR	3	0	2682.438655	0.0050	0.1200
LGSSEVEQVQLVVDGVK[x]LMVEMEK	16	0	2645.365461	0.0050	0.1200
NASVWFLDHNFMESMNEMFK[x]K	19	0	2604.159856	0.0050	0.1050
LTLEAMDLEIVEK[x]EHFKELVSK	12	0	2600.377016	0.0050	0.1100
NCK[x]ADAGITIAPRCTDLDAIGVK	2	0	2458.230706	0.0050	0.1150
HGGYKPTDK[x]HKTDLNHENLK	8	0	2331.171880	0.0050	0.1000
NSTEEIDLYNRWK[x]ALER	12	0	2136.059881	0.0050	0.0850
DLVLALDTPRTAAVNIK[x]VR	16	0	2064.205418	0.0050	0.0950
YYK[x]DGIYDLLHACVDR	2	0	1999.946105	0.0050	0.0800
VALRNDSYQLIK[x]ILPNK	11	0	1984.146846	0.0050	0.0850
DSESTEEK[x]EAQAVQRAR	7	0	1932.913617	0.0050	0.0850
GIMLYGPPGTGK[x]TLCAR	11	0	1790.917058	0.0050	0.0850
DNLSWLSK[x]ANNWSK	7	0	1661.816092	0.0050	0.0700
V[x]KAFGRVYATMQK	0	0	1497.812531	0.0050	0.0650
ILEFTK[x]YSNDK	5	0	1356.692468	0.0050	0.0550
EAVLKLK[x]LELK	6	0	1282.822356	0.0050	0.0550
GITVLK[x]PDDDK	5	0	1199.639709	0.0050	0.0550
FRKLGVK[x]PPK	6	0	1168.744388	0.0050	0.0500
DQKK[x]DKPK	3	0	985.555594	0.0050	0.0400
K[x]RWSLER	0	0	973.545700	0.0050	0.0350
M[x]DRQEQR	0	0	961.439915	0.0050	0.0350
TLASLQK[x]R	6	0	915.550117	0.0050	0.0400
LGVK[x]RFK	3	0	846.543913	0.0050	0.0350
EAVLK[x]LK	4	0	799.516697	0.0050	0.0350
K[x]VADLKK	0	0	800.511946	0.0050	0.0350
K[x]HGQLK	0	0	709.423471	0.0050	0.0300
NEEK[x]K	3	0	646.328572	0.0050	0.0250
AVILSDTK[x]PVDKKQCVIANSCK	7	0	2473.303140	0.0048	0.1050
M[x]GQAQSGNFSNFGDGANGDNKK	0	0	2242.966054	0.0048	0.1050
GK[x]SALSTLNGFVEELKAEVR	1	0	2147.158527	0.0047	0.0950
HIIMFDCKILEFTK[x]YSNDK	13	0	2401.180912	0.0047	0.0900
M[x]ATTVKDTMNVDINAIKK	0	0	1992.038284	0.0047	0.0850
QFPDIYGIIFLFK[x]WNSK	12	0	2115.119239	0.0047	0.0800
NK[x]ISWYTKIVDELDLR	1	0	1992.067931	0.0047	0.0750
VSGIRK[x]HFEQVINEK	5	0	1782.973979	0.0047	0.0700
NASVWFLDHNFMESMNEMFK[x]KINANEK	19	0	3273.504411	0.0046	0.1250
MSIMEYNGGSCVAMAGK[x]NCVAIASDLR	16	0	2904.305920	0.0046	0.1250
K[x]AVYMPLCDPGNK	0	0	1491.721334	0.0046	0.0600
EIKIIYSDIDVDPVK[x]PEHVGKVVLK	14	0	2832.599943	0.0046	0.1150
MNLGEDVNLEELIQCK[x]DDLSGAEIK	15	0	2832.351989	0.0046	0.1150
HPK[x]FEEILTRLR	2	0	1537.872820	0.0046	0.0550
K[x]AFGRVYATMQK	0	0	1398.744122	0.0046	0.0550
TK[x]DAVVLGVEKR	1	0	1313.766632	0.0046	0.0550
SSQQGVEGVLIILK[x]IEDTDKYDK	13	0	2577.353638	0.0046	0.1050
DIGEPDSEAVFTISQSPFEK[x]PQK	19	0	2548.233196	0.0046	0.1050
IK[x]VLAQLGMQSLSPLKQGMNILR	1	0	2537.454825	0.0046	0.1050
YQKDEEWPPK[x]M	9	0	1449.659787	0.0045	0.0500
TNNLDLEHK[x]HK	8	0	1347.689447	0.0045	0.0500
AELATEAYTPLTSLEGIVILK[x]KNTEDIEMTA	20	0	3363.736944	0.0045	0.1400
IAKGAIEK[x]VDDLLTTQAEAK	7	0	2113.162944	0.0045	0.0900
P[x]FGNTHNKFK	0	0	1188.603937	0.0045	0.0450
VHVTQEDFELAVAKVLNK[x]GDSGEMSLQK	17	0	3071.559603	0.0045	0.1250
ITIK[x]VHVSEVLGDIRSITEFGDTATAK	3	0	2899.565345	0.0044	0.1200
GTCAGEVFMALK[x]GMALGSANEKIEASK	11	0	2769.349823	0.0044	0.1200
DEKYTLYDQNDTK[x]EWLDK	12	0	2303.059269	0.0044	0.0800
EDLTDEEK[x]AASIAVEDEK	7	0	1990.921782	0.0044	0.0800
IAGEHLSNGEK[x]PLLTPEK	10	0	1932.031547	0.0044	0.0800
TTSK[x]VSIAK	3	0	933.549448	0.0044	0.0400
HHFYAK[x]IDRPAQVISFK	5	0	2056.100568	0.0044	0.0750
D[x]GLEDDMPALADEEFEK	0	0	1922.809068	0.0044	0.0750
VLNKGDSGEMSLQK[x]LFK	13	0	1893.002891	0.0044	0.0750
YLYSSEENTK[x]AGALLGIGVTNVAVR	9	0	2624.380854	0.0044	0.1100
AFNNAGITSVGVTGK[x]NCACVISQK	14	0	2495.225954	0.0044	0.1050
INVK[x]KSYDYSATMYTR	3	0	1938.950858	0.0044	0.0700
ENWK[x]YACK	3	0	1097.496365	0.0044	0.0350
AELATEAYTPLTSLEGIVILKK[x]NTEDIEMTA	21	0	3363.736944	0.0044	0.1350
LVK[x]APALDGALQGVIQFMKSCALFANQAATR	2	0	3288.747347	0.0044	0.1350
KGINIDQSSNSK[x]DPEEEAEMMTK	11	0	2580.168225	0.0043	0.1000
KTLVAHAVLK[x]VGSALVGSQTK	9	0	2106.252365	0.0043	0.0900
RK[x]QYSAK	1	0	879.492606	0.0043	0.0300
TLLYGK[x]R	5	0	849.507194	0.0043	0.0300
ILIDK[x]AR	4	0	827.522844	0.0043	0.0300
AQARAK[x]R	5	0	799.477625	0.0043	0.0300
FFYILYFELYK[x]IAQDTLARR	10	0	2569.373199	0.0043	0.0850
HGGYKPTDKHK[x]TDLNHENLK	10	0	2331.171880	0.0043	0.0850
SLQSVGQIIGEVLK[x]QLDSER	13	0	2198.190551	0.0043	0.0850
TMLVK[x]AVANSTAANFIRVVGSEFVQK	4	0	2779.505334	0.0042	0.1100
QTETINWLEK[x]RFK	9	0	1691.899424	0.0042	0.0550
NSDYK[x]ETLIFKCIDMFIHK	4	0	2401.180912	0.0042	0.0800
TMLELLNQLDGFEATK[x]NIK	15	0	2177.140100	0.0042	0.0800
KEEMVMLK[x]GDEVVSLLGVSEQVQVR	7	0	2801.466563	0.0042	0.1050
AKHDYYDSSSSIYDYSIIHVELVIYAK[x]ASK	26	0	3464.713844	0.0042	0.1250
ARLTQLLSQIK[x]EEQGDIK	10	0	2069.147964	0.0042	0.0750
IDTIVKEIQDEK[x]EAEAAR	11	0	2057.063963	0.0042	0.0750
ATSAGPKQTETINWLEK[x]R	16	0	2029.059155	0.0042	0.0750
YEIDK[x]TLAGVTR	4	0	1364.729913	0.0042	0.0500
LYNK[x]FK	3	0	811.459186	0.0042	0.0250
EVPAVQVTAAFLYNYK[x]R	15	0	1968.046805	0.0041	0.0700
DYTMAQPEFFK[x]AVRIDVEESIAGYQLAR	10	0	3246.601799	0.0041	0.1150
ASLLKVNMENLIVTDLGK[x]YAEVLIETAK	17	0	3074.693573	0.0041	0.1150
QNTIVNQVYESYNQLTK[x]TVELM	16	0	2614.294745	0.0041	0.0900
SIMLYLMVQSVNSELK[x]LLSSAK	15	0	2453.327233	0.0041	0.0900
EEYLRAAK[x]ASR	7	0	1292.683635	0.0041	0.0450
ASK[x]AAREYLEK	2	0	1264.677488	0.0041	0.0450
GIESEAYESVLDLAK[x]ICDVR	14	0	2266.115004	0.0040	0.0800
TLALKYPGGGPGK[x]TAILPVK	12	0	1980.177084	0.0040	0.0800
DFLDAVQKVVK[x]GNQK	10	0	1687.925636	0.0040	0.0600
DYEQFGYFK[x]R	8	0	1351.619643	0.0040	0.0400
DLKLK[x]WSDER	4	0	1288.677488	0.0040	0.0400
DLK[x]LKWSDER	2	0	1288.677488	0.0040	0.0400
MK[x]DAVKEAAR	1	0	1117.591321	0.0040	0.0400
FVK[x]LGIDPPK	2	0	1112.659326	0.0040	0.0400
NLQVAK[x]SLDK	5	0	1114.634566	0.0040	0.0400
GIDLK[x]SIAEK	4	0	1072.612770	0.0040	0.0400
HESLK[x]YRLQGVTTDPSLWGHEYVR	4	0	2870.446241	0.0040	0.0950
QPQNVLVSETLERYTSLSEEQK[x]MK	21	0	2836.427536	0.0040	0.0950
ELFDPIISDRHGGYK[x]PTDK	14	0	2187.095930	0.0039	0.0750
AGNRSVMAPLFLHDK[x]YDGR	14	0	2146.074090	0.0039	0.0750
NELEKLNFSSLK[x]MK	11	0	1679.891560	0.0039	0.0550
YEVGAEYIKK[x]VIAR	9	0	1637.914013	0.0039	0.0550
AVNIAFTQDQLLK[x]R	12	0	1615.904510	0.0039	0.0550
KNCK[x]ADAGITIAPR	3	0	1513.803419	0.0039	0.0550
TLDSNSLTHEK[x]IEFATITKDTTK	10	0	2592.328152	0.0039	0.0900
EYGEASTSQLGPIAEDIQIK[x]LDK	19	0	2504.264495	0.0039	0.0900
QTTSNLGHINK[x]PSIQALIHGLGR	10	0	2454.345417	0.0039	0.0900
LFNLEPK[x]ILEEVPLRELR	6	0	2207.267680	0.0039	0.0700
ANNWSK[x]FTATAALGVIHR	5	0	1956.032885	0.0039	0.0700
K[x]INVKFFEK	0	0	1151.670224	0.0039	0.0350
K[x]ATDDDRWK	0	0	1133.546483	0.0039	0.0350
K[x]IPQVASFR	0	0	1044.607962	0.0039	0.0350
VLTLAMVK[x]R	7	0	1029.636817	0.0039	0.0350
FFEK[x]EDVQSLKLK	3	0	1609.871482	0.0038	0.0500
DVITELPDAK[x]YYR	9	0	1581.803799	0.0038	0.0500
TEPK[x]AVDEEMKVR	3	0	1530.771118	0.0038	0.0500
LNDPEDK[x]YEALSK	6	0	1520.735782	0.0038	0.0500
EIINRDIGK[x]VVDK	8	0	1497.851416	0.0038	0.0500
IDPSVTMMQVEEKPDVTYGDVGGCK[x]EQIER	24	0	3409.583831	0.0038	0.1150
FK[x]KDGIPSNLTDTVETGIQALMSSLSTDFK	1	0	3242.637906	0.0038	0.1150
AGDFQGLNEQLVSLFK[x]K	15	0	1892.999523	0.0038	0.0650
K[x]EAGFIDDILIITPASK	0	0	1830.013777	0.0038	0.0650
AANVLAFQSTTK[x]TLALKYPGGGPGK	11	0	2489.364088	0.0038	0.0950
VYSEIPLSNATSLLYLENTKETEK[x]LAEER	23	0	3339.708423	0.0038	0.1100
SMRYPMDAHK[x]SELEGVEEAR	9	0	2334.073155	0.0038	0.0750
K[x]SYDYSATMYTR	0	0	1484.660513	0.0038	0.0450
LPEANFEPLEK[x]R	10	0	1441.756460	0.0038	0.0450
LLMK[x]LSSQNDDK	3	0	1390.712546	0.0038	0.0450
TTLFK[x]SELAQSK	4	0	1351.734665	0.0038	0.0450
SCAAAGTECLISGWGNTK[x]SSGSSYPSLLQCLK	17	0	3389.568848	0.0037	0.1200
CIK[x]R	2	0	575.321319	0.0037	0.0150
TYLGLTGLATDVQTLYELFRYK[x]VNLYK	21	0	3181.706188	0.0037	0.1000
QLMTEFVDQVDDVVKYEIDK[x]TLAGVTR	19	0	3111.579669	0.0037	0.1000
AMEQQDIK[x]PTVQNGEVSANAEQK	7	0	2514.201910	0.0037	0.0850
TTLFK[x]SELAQSKYLMNVSR	4	0	2215.166981	0.0037	0.0700
IHLEK[x]VSKQGEIDYEALVK	4	0	2198.194577	0.0037	0.0700
SWIGAYLAK[x]IPERIVCFMLNEK	8	0	2637.380995	0.0036	0.0800
K[x]DKMNFVILCR	0	0	1422.747490	0.0036	0.0400
TGQK[x]MLMNMDK	3	0	1295.603535	0.0036	0.0400
MILELTNHLEELK[x]KYINR	12	0	2256.229913	0.0036	0.0650
S[x]RQETQYKIDELVSNNEK	0	0	2180.070835	0.0036	0.0650
NHASIDKMK[x]SLSEQYTER	8	0	2136.026865	0.0036	0.0650
LVSK[x]TSFLTNASNNLAIRYQYYLGR	3	0	2891.529239	0.0036	0.0900
VHEVGDDLVIGASGFEADALALVK[x]R	23	0	2580.354642	0.0036	0.0900
QIEELFEAIVLPMQQADK[x]FRK	17	0	2532.340909	0.0036	0.0750
K[x]YYESFADFDSEGTDAYLTYK	0	0	2512.095710	0.0036	0.0750
IDK[x]NTWNSTLETAK	2	0	1619.815423	0.0036	0.0500
VLNKGDSGEMSLQKLFK[x]	16	0	1893.002891	0.0035	0.0600
M[x]ATTVKDTMNVDINAIK	0	0	1863.943328	0.0035	0.0600
LDPPILPENGDLEKDEPEETDVNK[x]YQK	23	0	3124.508674	0.0035	0.0950
FRK[x]LGVKPPK	2	0	1168.744388	0.0035	0.0350
VVTSK[x]LLKPR	4	0	1139.738968	0.0035	0.0350
SRGVILQSDIEEAYARAVKPTDMEQFAFYK[x]	29	0	3461.728779	0.0035	0.1050
YYKPDLTIDEAVRIMK[x]LCFDELK	15	0	2859.454938	0.0035	0.0800
VQNEVTLSPEQLRIQYVGK[x]QDPK	18	0	2668.418299	0.0035	0.0800
ARVEAQNHK[x]LNLADPVSIEYLTR	8	0	2636.403319	0.0035	0.0800
GK[x]VVIDAFRLINPSTLMMGQEPR	1	0	2571.366408	0.0035	0.0800
FQPRVHEVGDDLVIGASGFEADALALVK[x]R	27	0	3108.635484	0.0034	0.1000
SMK[x]DLHISQNFACLIR	2	0	1931.970877	0.0034	0.0550
ATLTGMK[x]IDVLFSKIR	6	0	1792.027986	0.0034	0.0550
LDVAK[x]RVDMYASDLAQISR	4	0	2150.115282	0.0034	0.0650
SVQPTAKTVQK[x]VETAVLSTTVK	10	0	2314.310659	0.0034	0.0750
VDTILLFMPMDESLK[x]VFQALTTIRR	14	0	2936.586614	0.0034	0.0850
DSEGAGLNWLGLIASLSVQDLMLILSTK[x]NK	27	0	3185.700445	0.0033	0.1000
CTKIIENEQSAEK[x]NAYVINLK	12	0	2464.263053	0.0033	0.0700
LLKLEEAMK[x]ITTDAFTSAGER	8	0	2323.209235	0.0033	0.0700
M[x]NSTEEIDLYNRWKALER	0	0	2267.100359	0.0033	0.0600
HHFYAK[x]IDRPAQVISFKK	5	0	2184.195523	0.0033	0.0600
K[x]VAQTTYKK	0	0	1065.618191	0.0033	0.0300
FSGEK[x]K	4	0	694.364957	0.0033	0.0200
K[x]LDVAK	0	0	672.416990	0.0033	0.0200
AYMDPHRSMK[x]DLHISQNFACLIR	9	0	2802.351495	0.0033	0.0750
DVCIKLGLDSEESAEYIVAK[x]GIR	19	0	2564.315479	0.0033	0.0750
QIEELFEAIVLPMQQADK[x]FR	17	0	2404.245953	0.0032	0.0650
K[x]TTEEKEATPMEMDEEK	0	0	2024.891743	0.0032	0.0550
MTDK[x]YAFSLTTFSPNGK	3	0	1906.913413	0.0032	0.0550
NVQLAK[x]VTAEGGFHIYNDEEMADAVAREQQR	5	0	3488.674115	0.0032	0.1000
VMDSLEPTGEIYGKVLVDMESMLVPK[x]PLINK	25	0	3444.795657	0.0032	0.1000
HPELFESLGIPQPK[x]GILLYGPPGTGKTLLAR	13	0	3298.844009	0.0032	0.1000
GILGIDAALGGQATK[x]LAAEDHKFVIHQEENK	14	0	3272.715182	0.0032	0.1000
ERDCTAYNIYDK[x]NK	11	0	1788.810014	0.0032	0.0450
IDKEDMGSNDK[x]ASK	10	0	1536.708913	0.0032	0.0450
QVKLLFIEK[x]AEIINSLNLNNDLTDK	8	0	2884.590832	0.0032	0.0800
VSK[x]QGEIDYEALVKLTDGTNGADLR	2	0	2691.371409	0.0032	0.0800
K[x]GILLPESLTEAVEATTYAILR	0	0	2387.331060	0.0032	0.0700
EISYPFK[x]RLDR	6	0	1422.761881	0.0032	0.0350
LMVEMEK[x]KLEK	6	0	1376.740675	0.0032	0.0350
DYYTK[x]QSKATR	4	0	1359.678214	0.0032	0.0350
EIIK[x]SEGPQSLEQLVLADDLVLVNALQTTK	3	0	3263.786278	0.0032	0.0950
Q[x]SRQETQYKIDELVSNNEK	0	0	2308.129407	0.0032	0.0600
AIGSGSEPAK[x]SELVKEFHK	9	0	2013.053008	0.0032	0.0600
VPFTAAITITGVK[x]TSTGGPKLQLNLER	12	0	2811.585689	0.0031	0.0850
AGGSAANFITPFLDNQVNLHNQYVPGSHGK[x]ER	29	0	3437.686339	0.0031	0.1000
VYSEIPLSNATSLLYLENTK[x]ETEK	19	0	2741.400978	0.0031	0.0750
IDK[x]NTWNSTLETAKAK	2	0	1818.947489	0.0031	0.0500
INVK[x]FFEK	3	0	1023.575269	0.0031	0.0250
TVQYATK[x]R	6	0	965.529382	0.0031	0.0250
LSVEALNSLTGEFKGK[x]YYPLK	15	0	2356.267737	0.0031	0.0650
YMLLSQIMLNSVSEVK[x]SLLTGKHAIR	15	0	2930.608409	0.0031	0.0800
ENEQKIK[x]TLSMEK	6	0	1576.812980	0.0031	0.0400
N[x]SSSDMAYTSMFK	0	0	1467.600950	0.0031	0.0400
SAK[x]AKNPMFALSR	2	0	1419.765584	0.0031	0.0400
QEYK[x]DDINLDEASAMAVK	3	0	2038.951640	0.0031	0.0550
LGLDSEESAEYIVAK[x]GIR	14	0	1949.010477	0.0031	0.0550
SITEFGDTATAK[x]ELEAMKLLRPR	11	0	2576.363096	0.0030	0.0700
DIK[x]VIMATNRISDLDPALIRPGR	2	0	2563.426696	0.0030	0.0700
LEIKEGNYGDGYALQPSYIHEYLSK[x]VLYAR	24	0	3488.761460	0.0030	0.0900
INANEKLVGWYHTGPQLRPSDLEINNLLK[x]K	28	0	3459.862505	0.0030	0.0900
VSLMDYLASSNISQLTGTK[x]SPPQISQWDYK	18	0	3356.659701	0.0030	0.0900
INEDSKLAVNENLASSK[x]SSM	16	0	2136.036759	0.0030	0.0600
SIAEK[x]MNGASGAELK	4	0	1504.755469	0.0030	0.0450
V[x]GVFK	0	0	548.332206	0.0030	0.0150
GIWHNDNK[x]SFLVWVNEEDHLRVISMEK	7	0	3294.624263	0.0030	0.0800
LISLYYDNSSYTDAINLINTLLSELK[x]R	25	0	3131.638897	0.0030	0.0800
T[x]EVLKTNVLQSNENIVQYYTQK	0	0	2611.349222	0.0030	0.0650
QEALSSK[x]TLFTRPIPVR	6	0	1942.099899	0.0029	0.0500
CFGIK[x]FDIMPRK	4	0	1510.778788	0.0029	0.0350
MSERDTALEK[x]YK	9	0	1469.718358	0.0029	0.0350
GSDAAPQASKK[x]K	10	0	1186.630541	0.0029	0.0350
SGNLPDADNSK[x]SDISKSSM	10	0	1951.879206	0.0029	0.0550
GVILQSDIEEAYARAVKPTDMEQFAFYK[x]	27	0	3218.595652	0.0029	0.0800
E[x]MIAAQGIDEEDRR	0	0	1631.757255	0.0029	0.0400
QAIVSAVK[x]FEEEAK	7	0	1547.819448	0.0029	0.0400
YEYQK[x]LK	4	0	970.512337	0.0029	0.0200
MVQGEVSILESIQQTGVASK[x]YTENIYPPKK	19	0	3336.727384	0.0028	0.0850
DYGDLGSSVNPLDK[x]TNNLDLEHK	13	0	2543.213856	0.0028	0.0650
SGNLPDADNSK[x]SDISK	10	0	1646.774679	0.0028	0.0450
YQLYGYRTNTNNSILFAALSK[x]SLVR	20	0	2891.529239	0.0028	0.0700
INYKK[x]TELEEIMLLNLHK	4	0	2228.223766	0.0028	0.0500
SELVK[x]EFHK	4	0	1115.597456	0.0028	0.0250
K[x]TVQYATKR	0	0	1093.624337	0.0028	0.0250
K[x]PIGATWKTTQLEEANSKLGYIFGADYPK	0	0	3225.670864	0.0028	0.0800
DWNACK[x]KELLK	5	0	1403.723052	0.0027	0.0300
M[x]PFGNTHNKFK	0	0	1319.644415	0.0027	0.0300
EAVLK[x]LKLELK	4	0	1282.822356	0.0027	0.0300
TEPK[x]AVDEEMK	3	0	1275.601607	0.0027	0.0300
EDMGSNDK[x]ASK	7	0	1180.502961	0.0027	0.0300
VNENIGDELLLEQCMK[x]HSTFIITK	15	0	2831.419615	0.0027	0.0650
YLSENPK[x]TSASIDFDSNFLNSMIK	6	0	2720.300222	0.0027	0.0650
AMEQQDIK[x]PTVQNGEVSANAEQKA	7	0	2585.239020	0.0027	0.0650
CFCAHNSRIAGEHLSNGEK[x]PLLTPEK	18	0	2964.433301	0.0027	0.0700
EVVQFVGSRFNSNAIAAVATK[x]MVTLK	20	0	2779.505334	0.0027	0.0700
K[x]LPNIEEATFDKR	0	0	1559.830681	0.0027	0.0350
ILFENPDEATK[x]RK	10	0	1559.830681	0.0027	0.0350
AHLDVQEK[x]DQPKK	7	0	1534.810280	0.0027	0.0350
TGRK[x]EPPVYTPPK	3	0	1468.803742	0.0027	0.0350
V[x]SPTGQITSTSAR	0	0	1303.673128	0.0027	0.0350
SLGSGMDQEK[x]VLNKEHLEADFVTQVAVR	9	0	3099.565749	0.0027	0.0750
KDYTMAQPEFFK[x]AVR	11	0	1829.913356	0.0027	0.0400
EIK[x]PNIRVALRNDSYQLIK	2	0	2269.290536	0.0026	0.0500
K[x]EAGFIDDILIITPASKEK	0	0	2087.151320	0.0026	0.0500
D[x]GLEDDMPALADEEFEKMDRR	0	0	2481.078690	0.0026	0.0550
LEK[x]SLLELNETQSNIQEQGVNWGKK	2	0	2884.492911	0.0026	0.0650
MVQGEVSILESIQQTGVASK[x]YTENIYPPK	19	0	3208.632428	0.0026	0.0750
DFTPGADLDEIENSAGKPVYIILVPDINVK[x]K	29	0	3369.770628	0.0026	0.0800
FFPYYVYTTVAGIDK[x]EGK	14	0	2097.045801	0.0025	0.0450
LFAYPPKSVQPTAK[x]TVQK	13	0	2002.125051	0.0025	0.0450
MATTVKDTMNVDINAIK[x]K	16	0	1992.038284	0.0025	0.0450
ENWK[x]YACKILGVVEGQFSRPAK	3	0	2579.331740	0.0025	0.0550
SEAAEFEYKNGYPMPCDVLAK[x]R	20	0	2574.188176	0.0025	0.0550
DHDLAPLYK[x]YLSENPK	8	0	1901.952241	0.0025	0.0400
QEVAAQK[x]SSEETEDKK	6	0	1805.864214	0.0025	0.0400
LNYK[x]PEEEYPDLSK	3	0	1723.830403	0.0025	0.0350
ATLTGMK[x]IDVLFSK	6	0	1522.842826	0.0025	0.0350
TGIATMLTRGEIK[x]K	12	0	1517.859870	0.0025	0.0350
YEAK[x]AIGSGSEPAK	3	0	1406.704092	0.0025	0.0350
GQSIDDMIPAQK[x]	11	0	1301.628489	0.0025	0.0300
SSHIITK[x]ELK	6	0	1154.665864	0.0025	0.0250
DAVVLGVEK[x]R	8	0	1084.624003	0.0025	0.0250
HRENK[x]IQR	4	0	1079.594768	0.0025	0.0200
PRK[x]QYSAK	2	0	976.545365	0.0025	0.0200
LLK[x]MQR	2	0	787.473787	0.0025	0.0150
LESK[x]QR	3	0	759.423863	0.0025	0.0150
NMLSAGLIVAGYDEK[x]TGGDVYSIPLGGSLHK	14	0	3161.606550	0.0024	0.0750
IQFCLALHNDSIK[x]SMRYPMDAHK	12	0	2774.345349	0.0024	0.0550
LFQVEYAIEAIK[x]LGSTAIGVKTK	11	0	2478.409640	0.0024	0.0550
ILLDLVYAFIK[x]SNQATTSTDR	10	0	2368.263712	0.0024	0.0500
K[x]SLPLQIEVANDCIKWAIK	0	0	2225.224100	0.0024	0.0450
SALSTLNGFVEELK[x]AEVRR	13	0	2118.143212	0.0024	0.0450
EKSPAIIFIDELDAIGTK[x]R	17	0	2115.157467	0.0024	0.0450
MVRGGYAEVK[x]QSEVIGLVR	9	0	2090.130540	0.0024	0.0450
NRLK[x]AYQGIYLMSIR	3	0	1825.003168	0.0023	0.0350
EIQDEK[x]EAEAARK	5	0	1515.752826	0.0023	0.0300
ENRESQDYLNLVQALAETNVK[x]DEK	20	0	2805.377946	0.0023	0.0550
LALTK[x]PKGTPGYGPLGVLPKVGIR	4	0	2431.467763	0.0023	0.0550
TEVLK[x]TNVLQSNENIVQYYTQK	4	0	2611.349222	0.0023	0.0500
SELVK[x]EFHKDMTLEEAEVLILK	4	0	2600.377016	0.0023	0.0500
D[x]DGLEDDMPALADEEFEKMDRR	0	0	2596.105628	0.0023	0.0500
VCAITPDIGMVYSGMGPDFRVLVDK[x]SR	24	0	2982.476411	0.0022	0.0600
EAEAAKDEQIEK[x]IDTVIK	11	0	2029.057817	0.0022	0.0400
WRDATDDK[x]R	7	0	1161.552629	0.0022	0.0200
ILFSDVK[x]AMTTGLREVFETQGDLCR	6	0	2885.441410	0.0022	0.0550
HNNHMAKVLTLELYK[x]K	14	0	1938.050842	0.0022	0.0350
SSSDMAYTSMFK[x]GNQK	11	0	1780.775938	0.0022	0.0350
ELFDPIISDRHGGYKPTDK[x]HK	18	0	2452.249792	0.0021	0.0450
AVEK[x]LMSRRPPVIR	3	0	1650.971479	0.0021	0.0300
VLSNYMK[x]QEALSSK	6	0	1596.818066	0.0021	0.0300
WAIK[x]EKR	3	0	929.544639	0.0021	0.0150
K[x]PRRLLK	0	0	909.623554	0.0021	0.0150
NEDDIEDIAALWMK[x]RISHR	13	0	2311.137804	0.0021	0.0400
YEAFEK[x]ADSCILDLTGAFR	5	0	2205.041118	0.0021	0.0400
EVAEADIASK[x]DLEETDERSLALTK	9	0	2632.307808	0.0021	0.0500
LRTFHILEPK[x]EK	9	0	1509.866674	0.0021	0.0250
VHVSEVLGDIRSITEFGDTATAK[x]ELEAMK	22	0	3145.596378	0.0021	0.0600
TLDQIAAKLYFYYILFFEK[x]CNR	18	0	2815.440615	0.0020	0.0450
CNK[x]FFYILYFELYKIAQDTLAR	2	0	2815.440615	0.0020	0.0450
MVEISRLHNSLEVVFEWDK[x]NDWNGHIR	18	0	3322.630410	0.0020	0.0550
TTEEKEATPMEMDEEK[x]SQDISINGNSK	15	0	3040.348747	0.0020	0.0550
EQLK[x]HTEDEIVQYGLLLGIGLTGMASR	3	0	2970.548313	0.0020	0.0550
SK[x]VLDVRIYVTGGVSDFCPIAGMDMPK	1	0	2954.470265	0.0020	0.0550
TGLGASGVYSAK[x]QNLANTFVNALVNAGYSNDR	11	0	3271.622012	0.0020	0.0650
VNENIGDELLLEQCMK[x]HSTFIITKR	15	0	2987.520717	0.0020	0.0500
LGISATALSPEEKK[x]TAGEDAVTLVK	13	0	2527.374374	0.0020	0.0500
ELNLMDPK[x]VPEDIFK	7	0	1786.917438	0.0020	0.0300
TDNHLSSTLEK[x]LSFK	10	0	1718.883832	0.0020	0.0300
DK[x]MNFVILCR	1	0	1294.652534	0.0020	0.0200
LEK[x]VRQLIIK	2	0	1238.807376	0.0020	0.0200
GK[x]LVR	1	0	571.380549	0.0020	0.0100
GAFK[x]V	3	0	520.300908	0.0020	0.0100
HMTDELNNLLFNYAIRYDK[x]LVETSGQIR	18	0	3352.687252	0.0020	0.0550
YDK[x]TEDDIKSLQSVGQIIGEVLK	2	0	2577.353638	0.0020	0.0450
GTTAVLKEDIYK[x]FVTVQDLDEMQVDV	11	0	2955.478566	0.0019	0.0500
TQLADILSVLGMSYSNTSKHESLK[x]YR	23	0	2940.501366	0.0019	0.0500
YMLLSQIMLNSVSEVKSLLTGK[x]HAIR	21	0	2930.608409	0.0019	0.0500
EDMGSNDK[x]ASKER	7	0	1465.646650	0.0019	0.0250
VAVGQQYRVNLEAYLDLSITPK[x]QHAVNER	21	0	3310.742063	0.0019	0.0550
AASLLK[x]VNMENLIVTDLGKYAEVLIETAK	5	0	3145.730683	0.0019	0.0550
LIDASTVK[x]HVFPITKGIGCVMTGSIADAR	7	0	3056.614946	0.0019	0.0550
ALRDTLSK[x]DQELTEENVSISVIGK	7	0	2644.391809	0.0019	0.0450
GDYNGIQDIVAQGTVGISDQK[x]LTR	20	0	2547.292771	0.0019	0.0450
FLHDKNSDYK[x]ETLIFK	9	0	1997.025735	0.0019	0.0300
K[x]IEFPSYR	0	0	1038.549782	0.0019	0.0150
VMK[x]SEFQR	2	0	1023.517101	0.0019	0.0150
VSK[x]ILEHK	2	0	952.570517	0.0019	0.0150
FFYILYFELYK[x]IAQDTLAR	10	0	2413.272097	0.0018	0.0350
AVYMGLK[x]AFESCSNDEALR	6	0	2159.997873	0.0018	0.0350
A[x]ASLLKVNMENLIVTDLGK	0	0	2028.128811	0.0018	0.0350
LGVKPPK[x]GCLMFGPPGTGK	6	0	1940.037500	0.0018	0.0350
GTTYSAPAIATGFAMHLALPMLRK[x]ATDDDR	23	0	3190.590187	0.0018	0.0550
YHDDLPALRITAFLLADSK[x]SQK	18	0	2501.327703	0.0018	0.0400
ASRGAATIK[x]GAIWYGIDFTAAR	8	0	2295.212290	0.0018	0.0400
DWNACKK[x]ELLK	6	0	1403.723052	0.0018	0.0200
SK[x]RSIGISDALQMAADAQPAVGLAR	1	0	2525.338279	0.0018	0.0450
ILSGEQTVK[x]YDREFLYAHNNTDMLILNR	8	0	3352.687252	0.0018	0.0500
LLFIEKAEIINSLNLNNDLTDK[x]LAQFEK	21	0	3245.754588	0.0018	0.0500
SYLLQHREWDSK[x]LK	11	0	1801.947432	0.0018	0.0250
LIKK[x]SSEQANLYER	3	0	1677.904901	0.0018	0.0250
NCACVISQKK[x]VPDK	9	0	1645.827913	0.0018	0.0250
EAIEAGIFNDLGSGSNCDLVVIDEEK[x]ATPYR	25	0	3381.603307	0.0018	0.0550
IQDAELAILQK[x]TQNLRR	10	0	2009.138070	0.0018	0.0300
M[x]TEVLKTNVLQSNENIVQYYTQK	0	0	2742.389700	0.0017	0.0400
FLSK[x]TLDSNSLTHEKIEFATITK	3	0	2622.390357	0.0017	0.0400
LIDASTVKHVFPITK[x]GIGCVMTGSIADAR	14	0	3056.614946	0.0017	0.0500
GVILYGAPGTGKTLLAK[x]AVANQTSATFLR	16	0	2917.638783	0.0017	0.0500
M[x]STLDLNHLADLYDR	0	0	1775.851150	0.0017	0.0250
TLAGVTRDYYTK[x]QSK	11	0	1729.899815	0.0017	0.0250
FLLDDFDQQEHIQKSETMK[x]YYLPK	18	0	3015.468672	0.0017	0.0400
ALTCKMPGTLLPGPGK[x]GYIGDPIK	15	0	2483.327901	0.0017	0.0400
EVAEADIASK[x]DLEETDER	9	0	2018.927929	0.0017	0.0300
IDTIVK[x]EIQDEK	5	0	1429.766355	0.0017	0.0200
ATAIGRASK[x]AAR	8	0	1171.678492	0.0017	0.0200
VK[x]AFGR	1	0	676.402010	0.0017	0.0100
V[x]KAFGR	0	0	676.402010	0.0017	0.0100
AVENASTCIGIKCEDGVILALEK[x]VVTSK	22	0	3003.561908	0.0016	0.0450
SQK[x]NVISLEISDTSLQPLSTFFAER	2	0	2809.449655	0.0016	0.0400
ILTSFDRASALGAINLQPLLMPSK[x]R	23	0	2711.515506	0.0016	0.0400
EDLTDEEKAASIAVEDEK[x]R	17	0	2147.022884	0.0016	0.0300
TGRSIK[x]GYTLPPHCSR	5	0	1828.936545	0.0016	0.0250
GGYAEVK[x]QSEVIGLVR	6	0	1703.920551	0.0016	0.0250
LEFIK[x]VIPVEELK	4	0	1555.922455	0.0015	0.0200
VKAMEVDEK[x]PTER	8	0	1530.771118	0.0015	0.0200
APPEILDISKQLADYK[x]AFEDSLR	15	0	2618.359059	0.0015	0.0350
TEDDIK[x]SLQSVGQIIGEVLK	5	0	2171.168421	0.0015	0.0300
SETMK[x]YYLPK	4	0	1258.626702	0.0015	0.0150
K[x]QCVIANSCK	0	0	1206.584850	0.0015	0.0150
SINFCMDMDLSACILNASK[x]AHLDVQEK	18	0	3109.433949	0.0015	0.0400
KHFEQVINEK[x]HEDALAK	9	0	2035.048591	0.0015	0.0250
TIDNAETMKK[x]GILLPESLTEAVEATTYAILR	9	0	3390.795458	0.0015	0.0450
TLVAHAVLK[x]VGSALVGSQTKVALEIHAQYELR	8	0	3400.919290	0.0014	0.0450
EIKEVIELPVK[x]HPELFESLGIPQPK	10	0	2868.599943	0.0014	0.0350
D[x]DGLEDDMPALADEEFEK	0	0	2037.836007	0.0014	0.0250
A[x]SLLKVNMENLIVTDLGK	0	0	1957.091700	0.0014	0.0250
LIEK[x]LELRGDYNGIQDIVAQGTVGISDQK	3	0	3171.677402	0.0014	0.0400
MPPKEDWEK[x]YQKPVDTEEENDK	8	0	2734.243102	0.0014	0.0300
SGSAADTQTVADLLK[x]YYLSMYR	14	0	2452.194311	0.0014	0.0300
AELATEAYTPLTSLEGIVILK[x]K	20	0	2359.324913	0.0014	0.0300
KDK[x]MNFVILCR	2	0	1422.747490	0.0014	0.0150
DQPKK[x]VGQYIR	4	0	1330.735668	0.0014	0.0150
K[x]SSEQANLYER	0	0	1323.641830	0.0014	0.0150
TLIDKFSGEK[x]K	9	0	1264.702640	0.0014	0.0150
LGVMYAK[x]NLPNIQRNVTYPLFFLSNR	6	0	3067.642820	0.0013	0.0350
HAADAIMFVNCLGDNAAVLK[x]PNSFQNNVLK	19	0	3270.627631	0.0013	0.0400
INVKFFEK[x]EDVQSLK	7	0	1822.982813	0.0013	0.0200
TNAIVMK[x]DIRSMDNLQGTLLLTFQEDR	6	0	3121.589852	0.0013	0.0350
LDPAGFYIGYK[x]ATSAGPKQTETINWLEK	10	0	3097.575909	0.0012	0.0350
QVRQASDTSTNTK[x]VLIYIADLLFR	12	0	2751.491794	0.0012	0.0300
LTK[x]VGDNTIVGAGGDISDYQQIQR	2	0	2547.292771	0.0012	0.0300
GNECIVIGVERK[x]NVPK	11	0	1810.972260	0.0012	0.0200
VGVFK[x]NVSGNVLSEIK	4	0	1688.946037	0.0012	0.0200
K[x]IDKEDMGSNDK	0	0	1378.639778	0.0012	0.0150
LNADVLGQLIK[x]K	10	0	1310.792119	0.0012	0.0150
DYYTK[x]QSK	4	0	1031.492328	0.0012	0.0100
YK[x]EDTALR	1	0	994.508312	0.0012	0.0100
GYSK[x]PNER	3	0	949.461699	0.0012	0.0100
ASK[x]ERAER	2	0	945.499144	0.0012	0.0100
AKSAK[x]IVR	4	0	871.560288	0.0012	0.0100
YDK[x]K	2	0	552.290736	0.0012	0.0050
SLK[x]R	2	0	502.322703	0.0012	0.0050
K[x]IDK	0	0	502.311471	0.0012	0.0050
LGISATALSPEEK[x]KTAGEDAVTLVK	12	0	2527.374374	0.0012	0.0300
CTK[x]IIENEQSAEKNAYVINLK	2	0	2464.263053	0.0012	0.0250
EQK[x]PEVDYSEKFAELQK	2	0	2067.015955	0.0012	0.0200
YTYDRGTTAVLK[x]EDIYK	11	0	2035.026127	0.0012	0.0200
SNDIEKAIDLYK[x]EVLNK	11	0	1991.057425	0.0012	0.0200
LK[x]VELAKQNLFVPTSDK	1	0	1929.093418	0.0012	0.0200
K[x]SGNLPDADNSKSDISK	0	0	1774.869635	0.0012	0.0200
TMLELLNQLDGFSSDDRVK[x]VIAATNR	18	0	2905.496614	0.0012	0.0300
LALTK[x]LTIPLPLYPQGHPGGSEGGPK	4	0	2640.463795	0.0012	0.0300
VMK[x]SEFQRLTHEK	2	0	1631.845282	0.0012	0.0150
VLVK[x]VHPEGKYVVDISPDIDIK	3	0	2462.378342	0.0011	0.0250
ENMTQEEAVEFLK[x]NAVALAMERDGSSGGTIR	12	0	3352.602594	0.0011	0.0350
INYK[x]KTELEEIMLLNLHK	3	0	2228.223766	0.0011	0.0200
M[x]EQKPEVDYSEKFAELQK	0	0	2198.056433	0.0011	0.0200
HHFYAKIDRPAQVISFK[x]K	16	0	2184.195523	0.0011	0.0200
HTVIK[x]TGLR	4	0	1023.618860	0.0011	0.0100
K[x]NVPKLQNVSNFQK	0	0	1642.915408	0.0011	0.0150
LYQVEYALEAINHAGVALGIVAKDGIVLAAEK[x]K	31	0	3465.923373	0.0011	0.0350
AIGSGSEPAKSELVK[x]EFHK	14	0	2013.053008	0.0011	0.0200
ETDLK[x]PYVLELAMTVVLDIEFRNR	4	0	2863.515228	0.0010	0.0250
WNSKVDK[x]PDGTMDYDSMDNIFFAK	6	0	2823.251891	0.0010	0.0250
K[x]QLLIDGANVLRIHTCSNTR	0	0	2308.243265	0.0010	0.0200
VFHPITKAVILSDTK[x]PVDKK	14	0	2235.298978	0.0010	0.0200
I[x]DDQR	0	0	645.308172	0.0010	0.0050
ASK[x]ER	2	0	589.318344	0.0010	0.0050
K[x]KSGR	0	0	574.355062	0.0010	0.0050
LMTEFVDQVDDVVKYEIDK[x]TLAGVTR	18	0	2983.521097	0.0010	0.0250
T[x]MVYSDNTSIITSAGGLMALLDEQER	0	0	2814.341427	0.0010	0.0250
VSEVLNSEDITGIQEK[x]STDLR	15	0	2332.175685	0.0010	0.0200
ARK[x]TQIAGGHDIIGPFHVITR	2	0	2286.270805	0.0010	0.0200
LHQVEYALEAIKQGSATVGLVSK[x]THAVLVALK	22	0	3372.913144	0.0009	0.0300
FNCHAEALETIQDLEVVNPLDYLLK[x]WK	24	0	3257.642933	0.0009	0.0250
SQK[x]NVISLEISDTSLQPLSTFFAERAK	2	0	3008.581721	0.0009	0.0250
IVAFDQLVK[x]EK	8	0	1288.739025	0.0009	0.0100
FSVATITPEGIEFQTDQSVSSK[x]WAFAEK	21	0	3102.518455	0.0009	0.0250
QLASYYHK[x]ESNALFMVR	7	0	2056.019935	0.0009	0.0150
FKLNYK[x]PEEEYPDLSKHNNHMAK	5	0	2831.369969	0.0009	0.0200
PFGNTHNK[x]FKLNYKPEEEYPDLSK	7	0	2894.423777	0.0008	0.0200
NHASIDK[x]MKSLSEQYTER	6	0	2136.026865	0.0008	0.0150
KK[x]AQSGPDASAK	1	0	1186.630541	0.0008	0.0100
K[x]KAQSGPDASAK	0	0	1186.630541	0.0008	0.0100
LGDGVLRPYK[x]VGVILESQRAANVLAFQSTTK	9	0	3329.845796	0.0008	0.0250
MPFGNTHNKFKLNYK[x]PEEEYPDLSK	14	0	3025.464255	0.0008	0.0200
VSKQGEIDYEALVK[x]LTDGTNGADLR	13	0	2691.371409	0.0008	0.0200
LEEIGVADQYKVSK[x]ILEHK	13	0	2198.194577	0.0008	0.0150
VIGSELVQK[x]YVGEGARMVR	8	0	2090.130540	0.0008	0.0150
LAEGESEEVK[x]AYMDPHRSMK	9	0	2306.067009	0.0008	0.0150
ENAINKK[x]ALNEFVMMFSMFSHENWNDK	6	0	3273.504411	0.0007	0.0200
QLASYYHK[x]ESNALFMVRIAQGLLYLGK	7	0	3112.653049	0.0007	0.0200
M[x]TMVYSDNTSIITSAGGLMALLDEQER	0	0	2945.381905	0.0007	0.0200
QEYDLPK[x]PYLGSLAEALVSTGAVSLIK	6	0	2861.542489	0.0007	0.0200
AVNARALTCK[x]MPGTLLPGPGK	9	0	2151.165540	0.0007	0.0150
K[x]EEPKSETLENFTR	0	0	1706.847448	0.0007	0.0100
LK[x]YYEQK	1	0	970.512337	0.0007	0.0050
YK[x]VNLYK	1	0	926.522509	0.0007	0.0050
R[x]KQYSAK	0	0	879.492606	0.0007	0.0050
VLVDK[x]SR	4	0	815.486459	0.0007	0.0050
SK[x]VLDVR	1	0	815.486459	0.0007	0.0050
FAASK[x]EK	4	0	779.417716	0.0007	0.0050
VEAQNHK[x]LNLADPVSIEYLTRYVAGVQQK	6	0	3282.735917	0.0007	0.0200
GFDFEYYQRNLLLQEK[x]GFPTPK	15	0	2689.353916	0.0007	0.0150
LWK[x]QLTDALIVFFDTPETVPLR	2	0	2601.420538	0.0007	0.0150
WDLSK[x]QEALYLAQRSIVAATHR	4	0	2555.360731	0.0007	0.0150
CTDLDAIGVK[x]VPFTAAITITGVKTSTGGPK	9	0	3017.610574	0.0007	0.0200
IEPLKLK[x]VLVQGLER	6	0	1734.076651	0.0007	0.0100
GMALGSANEK[x]IEASK	9	0	1504.755469	0.0007	0.0100
GVAIDLLEECK[x]NTACSGIIAEVK	10	0	2489.250437	0.0007	0.0150
LEFIKVIPVEELK[x]EIK	12	0	1926.144056	0.0006	0.0100
DMTLEEAEVLILK[x]VLR	12	0	1871.043692	0.0006	0.0100
IQDAELAILQK[x]TQNLR	10	0	1853.036967	0.0006	0.0100
M[x]MGINERK	0	0	977.478607	0.0006	0.0050
DPDDK[x]IVGLTRLSSLSQSVSVAEAVDGQFLATM	4	0	3448.739399	0.0006	0.0200
KIFTIHTSK[x]MNLGEDVNLEELIQCK	8	0	2959.514570	0.0006	0.0150
EKQNTPVLFDSK[x]EAVLK	11	0	1945.051948	0.0006	0.0100
ITTDAFTSAGERHIEVGDSVLVK[x]IITK	22	0	2899.565345	0.0006	0.0150
ELREVIELPLK[x]NPELFLR	10	0	2207.267680	0.0006	0.0100
LLVK[x]DRIDK	3	0	1098.676036	0.0006	0.0050
LELRGDYNGIQDIVAQGTVGISDQK[x]LTR	24	0	3058.604577	0.0005	0.0150
SVMIMVK[x]MYSPSENCFFFR	6	0	2372.082464	0.0005	0.0100
K[x]ACIIFFDEIDAIGGARFDDGAGGDNEVQR	0	0	3255.525338	0.0005	0.0150
QLEMLDLQEGFIKEDCK[x]SLK	16	0	2423.207516	0.0005	0.0100
IEDTDK[x]YDKK	5	0	1253.613888	0.0005	0.0050
VMDSLEPTGEIYGK[x]VLVDMESMLVPKPLINK	13	0	3444.795657	0.0005	0.0150
CNKFFYILYFELYK[x]IAQDTLAR	13	0	2815.440615	0.0005	0.0100
K[x]AQSGPDASAK	0	0	1058.535585	0.0005	0.0050
GSDAAPQASK[x]K	9	0	1058.535585	0.0005	0.0050
IPERIVCFMLNEK[x]LNQQSVLLPLLK	12	0	2994.676091	0.0004	0.0100
YGEK[x]ESLAAVLVREDHYEMFPISEVK	3	0	3038.505782	0.0004	0.0100
ITAFLLADSK[x]SQK	9	0	1420.792510	0.0004	0.0050
NLNQIVNELDEEKYK[x]DAYVYSIVAIAR	14	0	3169.629394	0.0004	0.0100
TTEEK[x]EATPMEMDEEKSQDISINGNSK	4	0	3040.348747	0.0004	0.0100
LLFIEK[x]AEIINSLNLNNDLTDKLAQFEK	5	0	3245.754588	0.0004	0.0100
SSCK[x]IVFRSELQDK	3	0	1695.861321	0.0004	0.0050
DLGQVLNK[x]YVQVEQR	7	0	1787.952910	0.0003	0.0050
Y[x]TVGQGYTKAAWFEK	0	0	1747.856893	0.0003	0.0050
DFTPGADLDEIENSAGK[x]PVYIILVPDINVKK	16	0	3369.770628	0.0003	0.0100
YEIDK[x]TLAGVTRDYYTK	4	0	2035.026127	0.0003	0.0050
K[x]SNFFLQLDGLVGQEAR	0	0	1921.005669	0.0003	0.0050
LHQLRNK[x]ELISVSAASK	6	0	1893.079498	0.0003	0.0050
QETQYKIDELVSNNEK[x]IWK	15	0	2364.196029	0.0003	0.0050
QLEMLDLQEGFIK[x]EDCKSLK	12	0	2423.207516	0.0002	0.0050
DGLEDDMPALADEEFEK[x]MDRR	16	0	2481.078690	0.0002	0.0050
SEAAEFEYK[x]NGYPMPCDVLAK	8	0	2418.087074	0.0002	0.0050
VNLEAYLDLSITPK[x]QHAVNERAK	13	0	2608.397173	0.0002	0.0050
AMSIVGLLLDDTDPMINVMK[x]LDK	19	0	2531.304781	0.0002	0.0050
SYATGPYARELAAIK[x]EDTEAVLK	14	0	2495.290650	0.0002	0.0050
M[x]ESLLAVQGQDFVLTASSSSAVR	0	0	2395.205209	0.0002	0.0050
SLNNLNTIDIDANLEKLLIFEK[x]QVR	21	0	2912.596978	0.0002	0.0050
QVK[x]LLFIEKAEIINSLNLNNDLTDK	2	0	2884.590832	0.0002	0.0050
TDLNHENLK[x]GGDDLDPNYVLSSRVR	8	0	2826.389513	0.0002	0.0050
ASK[x]IIDHIDYVESLIHSSYYSVSADYYKAK	2	0	3464.713844	0.0002	0.0050
DGAEAEEIFVHYMNAAGTDVK[x]NLQVAKSLDK	20	0	3362.645112	0.0002	0.0050
# precursors: 1
Precursor: 4086.1765	4	0.9965	0
LK[x]ESQLVDK(1)	LPYVALGSGSLAAISVLETK[x]YQPDLER(19)	2.9800	4086.2138	138.0681
EDVQSLK[x]LK(6)	LPYVALGSGSLAAISVLETK[x]YQPDLER(19)	2.8600	4086.2138	138.0681
K[x]AQSGPDASAK(0)	LPYVALGSGSLAAISVLETK[x]YQPDLER(19)	2.7150	4086.1523	138.0681
GSDAAPQASK[x]K(9)	LPYVALGSGSLAAISVLETK[x]YQPDLER(19)	2.7150	4086.1523	138.0681
FIK[x]HADATCVHR(2)	LGVKPPKGCLMFGPPGTGK[x]TLLAR(18)	1.1550	4086.1844	138.0681
SDYYMASTYTK[x]KINVK(10)	FHQLK[x]PTRVLTLAMVKR(4)	1.0400	4086.2160	138.0681
SDYYMASTYTK[x]KINVK(10)	K[x]PRVVTALTMLKQHLFR(0)	1.0350	4086.2160	138.0681
SDYYMASTYTKK[x]INVK(11)	FHQLK[x]PTRVLTLAMVKR(4)	0.9800	4086.2160	138.0681
SDYYMASTYTKK[x]INVK(11)	K[x]PRVVTALTMLKQHLFR(0)	0.9750	4086.2160	138.0681
DEEWPPK[x]M(6)	GVILYGAPGTGK[x]TLLAKAVANQTSATFLR(11)	0.9650	4086.1498	138.0681
K[x]INVK(0)	EEPK[x]SETLENFTRVVPAQLPYISFNLNGR(3)	0.9200	4086.1788	138.0681
VVDK[x]CFGIKFDIMPR(3)	FIRVSGSELVQK[x]YIGEGSR(11)	0.9100	4086.1433	138.0681
K[x]QLATSLRSR(0)	INDTVGIK[x]ESDTGLAPISFWDVAADR(7)	0.9000	4086.1384	138.0681
FIK[x]HADATCVHR(2)	LGVKPPK[x]GCLMFGPPGTGKTLLAR(6)	0.8800	4086.1844	138.0681
K[x]ACIIFFDEIDAIGGAR(0)	EFPDLGVLEGK[x]RIDRPGR(10)	0.8650	4086.1359	138.0681
FIK[x]HADATCVHR(2)	LGVK[x]PPKGCLMFGPPGTGKTLLAR(3)	0.8600	4086.1844	138.0681
SGVK[x]LENVK(3)	FNTGVVNVRVLIDCNK[x]FDSIDLNPAR(15)	0.8250	4086.1570	138.0681
SLLTGK[x]HAIRYAGR(5)	LK[x]LEAIMYDTELNSEGSAPAVR(1)	0.7950	4086.1570	138.0681
VLK[x]LTLEAMDLEIVEK(2)	IDELVSNNEK[x]IWKVMCK(9)	0.7900	4086.1704	138.0681
LDRK[x]LEFPLPNEEAR(3)	DYVIQSDLMSAARK[x]VADLK(13)	0.7800	4086.1458	138.0681
