# Supplementary material for: ECL: an exhaustive search tool for the identification of cross-linked peptides using whole database
Source: BMC Bioinformatics. 2016 May 20;17:217. doi: 10.1186/s12859-016-1073-y (PMC4874008; doi:10.1186/s12859-016-1073-y)
Supplement: Additional file 5 — Kojak’s pre-selection list of PSMs only identified by ECL. (ZIP 5147 kb) [file 12859_2016_1073_MOESM5_ESM.zip › Kojak's pre-selection ranks of ECL only peptides/Kojak's detailed results/aleitner_M1012_006/diagnostic_9051.txt]

Scan: 9051
IAK[x]GAIEK	2	0	828.506860	0.1875	1.5000
K[x]LEK	0	0	516.327120	0.1875	0.7500
LK[x]LELKK	1	0	870.590192	0.1550	1.0850
VK[x]LEK	1	0	615.395529	0.1500	0.7500
F[x]MTR	0	0	553.268226	0.1350	0.5400
WAIK[x]EK	3	0	773.443537	0.1325	0.7950
S[x]ERDTALEK	0	0	1047.519601	0.1289	1.1600
K[x]MQE	0	0	534.247157	0.1213	0.4850
QK[x]SLEK	1	0	731.417716	0.1200	0.7200
K[x]REK	0	0	559.344165	0.1163	0.4650
K[x]GEK	0	0	460.264524	0.1150	0.4600
QEMK[x]K	3	0	662.342113	0.1140	0.5700
M[x]SERDTALEK	0	0	1178.560080	0.1110	1.1100
K[x]WRLR	0	0	757.471088	0.1110	0.5550
M[x]FMTR	0	0	684.308705	0.1090	0.5450
LTHEK[x]STMLEKIK	4	0	1556.859536	0.1038	1.3500
A[x]SLLK	0	0	530.342770	0.1030	0.5150
SSTAAK[x]TFLEK	5	0	1181.629146	0.1027	1.1300
LMVEMEK[x]KLEK	6	0	1376.740675	0.1018	1.1200
QEMKK[x]DSESTEEK	4	0	1567.703492	0.0962	1.2500
KEK[x]WIAK	2	0	901.538493	0.0957	0.6700
LK[x]PLIEK	1	0	839.547996	0.0943	0.6600
K[x]EKWIAK	0	0	901.538493	0.0921	0.6450
EAEAAK[x]DEQIEK	5	0	1359.651724	0.0921	1.1050
K[x]NEEK	0	0	646.328572	0.0910	0.4550
VMK[x]EDNLILRTR	2	0	1486.828906	0.0904	1.0850
SIAEK[x]MNGASGAELK	4	0	1504.755469	0.0900	1.3500
GAFK[x]V	3	0	520.300908	0.0900	0.4500
HPK[x]FEEILTR	2	0	1268.687660	0.0885	0.8850
IFRQK[x]SLEK	4	0	1147.671285	0.0883	0.7950
IK[x]ENQEK	1	0	887.471202	0.0879	0.6150
EK[x]WIAK	1	0	773.443537	0.0875	0.5250
SAVIK[x]TSTR	4	0	961.555594	0.0833	0.7500
K[x]ASLLTR	0	0	787.491545	0.0821	0.5750
WSLERK[x]GEK	5	0	1131.603602	0.0811	0.7300
QIK[x]EIK	2	0	757.469750	0.0808	0.4850
RQGITEAYNQK[x]AVEK	10	0	1733.905962	0.0803	1.2050
REAEAAK[x]DEQIEK	6	0	1515.752826	0.0800	1.0400
K[x]SGFEK	0	0	694.364957	0.0800	0.4800
MEQK[x]PEVDYSEK	3	0	1481.670742	0.0783	0.9400
A[x]ASLLK	0	0	601.379880	0.0775	0.4650
EASKTLSK[x]WR	7	0	1204.656362	0.0770	0.7700
QVK[x]LLFIEK	2	0	1116.690625	0.0767	0.6900
MVTANIK[x]NIK	6	0	1130.648106	0.0765	0.7650
DEKSGVK[x]LENVK	6	0	1344.724827	0.0754	0.9050
TLFRK[x]EK	4	0	920.544305	0.0743	0.5200
LK[x]VELAK	1	0	799.516697	0.0736	0.5150
QNLFVPTSDK[x]EK	9	0	1404.724827	0.0733	0.8800
DPDDK[x]IVGLTR	4	0	1227.645855	0.0727	0.8000
MEILK[x]IHLEK	4	0	1252.721266	0.0715	0.7150
K[x]LFK	0	0	534.352941	0.0712	0.2850
EK[x]VAFILDQVR	1	0	1316.745171	0.0700	0.7700
FKLNVYK[x]YR	6	0	1229.692020	0.0700	0.6300
YK[x]LHSEK	1	0	903.481373	0.0700	0.4900
EMKK[x]DSESTEEK	3	0	1439.644921	0.0696	0.8350
GIDLK[x]SIAEK	4	0	1072.612770	0.0695	0.6950
IK[x]LISGK	1	0	757.506134	0.0693	0.4850
QSK[x]ATR	2	0	689.382001	0.0692	0.4150
IMK[x]LCFDELKK	2	0	1423.756658	0.0686	0.7550
K[x]TTEEK	0	0	734.380997	0.0683	0.4100
LTHEK[x]STMLEK	4	0	1315.680522	0.0682	0.7500
GVSK[x]DEK	3	0	761.391895	0.0671	0.4700
K[x]TAGEDAVTLVK	0	0	1230.681905	0.0671	0.8050
P[x]PKEDWEK	0	0	1027.497414	0.0669	0.5350
VGK[x]SAVIK	2	0	800.511946	0.0669	0.5350
SGFEK[x]IDLTR	4	0	1164.613831	0.0665	0.6650
DYYTKQSK[x]ATR	7	0	1359.678214	0.0664	0.7300
PPK[x]EDWEK	2	0	1027.497414	0.0662	0.5300
DAFALAK[x]EK	6	0	991.533798	0.0661	0.5950
K[x]SGFEKIDLTR	0	0	1292.708787	0.0659	0.7250
K[x]SYDYSATMYTR	0	0	1484.660513	0.0658	0.7900
LVRDAFALAK[x]EK	9	0	1359.787367	0.0658	0.7900
KSGFEK[x]IDLTR	5	0	1292.708787	0.0650	0.7150
EAVLK[x]LKLELK	4	0	1282.822356	0.0650	0.7150
HK[x]TPDK	1	0	724.386752	0.0650	0.3900
LIQIRVK[x]LEK	6	0	1238.807376	0.0645	0.6450
VEFK[x]MGNGKMVEISR	3	0	1723.874862	0.0643	0.9650
QEMK[x]KDSESTEEK	3	0	1567.703492	0.0638	0.8300
VK[x]AMEVDEKPTER	1	0	1530.771118	0.0638	0.8300
IVAFDQLVK[x]EK	8	0	1288.739025	0.0636	0.7000
MPPK[x]EDWEK	3	0	1158.537893	0.0633	0.5700
M[x]PPKEDWEK	0	0	1158.537893	0.0633	0.5700
L[x]MTEFVDQVDDVVK	0	0	1636.801747	0.0632	0.8850
FAASK[x]EK	4	0	779.417716	0.0629	0.4400
Q[x]LMTEFVDQVDDVVK	0	0	1764.860319	0.0627	0.9400
LRTFHILEPK[x]EK	9	0	1509.866674	0.0625	0.7500
ELLKLK[x]VELAK	5	0	1282.822356	0.0623	0.6850
K[x]INANEK	0	0	815.450075	0.0621	0.4350
K[x]CLTDLEDEAPAK	0	0	1488.712937	0.0619	0.8050
RLMSK[x]VAEK	4	0	1060.606245	0.0617	0.5550
LMVEMEKK[x]LEK	7	0	1376.740675	0.0614	0.6750
KELLK[x]LK	4	0	870.590192	0.0607	0.4250
LKESQLVDK[x]FFEK	8	0	1609.871482	0.0604	0.7850
GDSGEMSLQKLFK[x]	12	0	1438.712546	0.0604	0.7850
SNNIK[x]ENEQKIK	4	0	1443.768084	0.0600	0.7200
EIK[x]QIK	2	0	757.469750	0.0600	0.3600
LMSK[x]VAEK	3	0	904.505142	0.0600	0.4800
TK[x]INLIETLR	1	0	1199.723710	0.0595	0.5950
DKK[x]ASLLTR	2	0	1030.613439	0.0594	0.5350
KINVK[x]FFEK	4	0	1151.670224	0.0589	0.5300
ASK[x]AAREYLEK	2	0	1264.677488	0.0577	0.6350
KFRK[x]PIGATWK	3	0	1330.787310	0.0573	0.6300
IK[x]TLSMEK	1	0	948.531355	0.0569	0.4550
DK[x]KASLLTR	1	0	1030.613439	0.0567	0.5100
LK[x]ESQLVDKFFEK	1	0	1609.871482	0.0565	0.7350
PFGNTHNK[x]FK	7	0	1188.603937	0.0565	0.5650
DSEALK[x]TR	5	0	918.477013	0.0556	0.4450
RNAEELSSYQK[x]K	10	0	1451.736786	0.0554	0.6650
HTELRSFEQK[x]VMK	9	0	1631.845282	0.0554	0.7200
K[x]HGQLK	0	0	709.423471	0.0550	0.3300
WAIKEK[x]R	5	0	929.544639	0.0550	0.3850
VVDK[x]DGIR	3	0	900.502835	0.0550	0.4400
EDALFK[x]NEEK	5	0	1221.587675	0.0545	0.5450
NIPK[x]EIK	3	0	840.506860	0.0543	0.3800
LQMSAMYK[x]K	7	0	1098.556519	0.0539	0.4850
TTSK[x]VSIAK	3	0	933.549448	0.0539	0.4850
GFICKVVDK[x]DGIR	8	0	1505.802358	0.0535	0.6950
LK[x]LELK	1	0	742.495236	0.0533	0.3200
TFHILEPK[x]EK	7	0	1240.681514	0.0530	0.5300
LQK[x]DLGQVLNK	2	0	1254.729522	0.0527	0.5800
DGIQDIMPSQAK[x]ELKK	11	0	1799.945046	0.0525	0.8400
K[x]TELFK	0	0	764.443203	0.0525	0.3150
F[x]ATLQK	0	0	706.401341	0.0525	0.3150
IKYEYQK[x]LK	6	0	1211.691351	0.0522	0.4700
Y[x]FATLQK	0	0	869.464664	0.0521	0.3650
DK[x]PKYEPPVPTR	1	0	1425.761546	0.0521	0.6250
ELNLMDPK[x]VPEDIFK	7	0	1786.917438	0.0520	0.7800
IMK[x]LCFDELK	2	0	1295.661702	0.0520	0.5200
YK[x]EDTALR	1	0	994.508312	0.0519	0.4150
EQK[x]PEVDYSEK	2	0	1350.630263	0.0514	0.5650
EWDSKLK[x]DLR	6	0	1288.677488	0.0510	0.5100
STMLEK[x]IKENQEK	5	0	1576.812980	0.0508	0.6600
K[x]ELLKLK	0	0	870.590192	0.0507	0.3550
EALEK[x]TEEK	4	0	1075.539667	0.0506	0.4550
NK[x]LLKVTVSK	1	0	1128.722984	0.0505	0.5050
MSERDTALEK[x]YK	9	0	1469.718358	0.0504	0.6050
EK[x]ASFAR	1	0	807.423863	0.0500	0.3500
HGGYK[x]PTDK	4	0	1001.492997	0.0500	0.4500
FHQLK[x]PTR	4	0	1025.576998	0.0494	0.3950
D[x]GIQDIMPSQAKELK	0	0	1671.850090	0.0493	0.7400
KLFK[x]SLGSGMDQEK	3	0	1566.807502	0.0493	0.6900
LKYYEQK[x]IR	6	0	1239.697497	0.0489	0.4400
SLDK[x]QMVEERVLK	3	0	1573.849698	0.0488	0.6350
ELLK[x]LKVELAK	3	0	1282.822356	0.0486	0.5350
G[x]LGYPEDAIGK	0	0	1118.560737	0.0486	0.5350
KDK[x]PKYEPPVPTR	2	0	1553.856502	0.0485	0.6300
DIGK[x]VVDK	3	0	872.496688	0.0481	0.3850
TLIDK[x]FSGEK	4	0	1136.607685	0.0480	0.4800
VGKSAVIK[x]TSTR	7	0	1245.740419	0.0479	0.5750
K[x]DGIQDIMPSQAKELK	0	0	1799.945046	0.0478	0.7650
G[x]VFK	0	0	449.263798	0.0475	0.1900
ESQLVDK[x]FFEK	6	0	1368.692468	0.0473	0.5200
VVK[x]GNQK	2	0	771.460247	0.0471	0.3300
D[x]GIQDIMPSQAKELKK	0	0	1799.945046	0.0466	0.7450
GIDWREALEK[x]TEEK	9	0	1702.852533	0.0464	0.6500
SLK[x]DECK	2	0	878.416723	0.0464	0.3250
VLGVFSEK[x]AQIK	7	0	1317.765572	0.0463	0.5550
EMK[x]K	2	0	534.283541	0.0463	0.1850
GFICK[x]VVDK	4	0	1064.568799	0.0461	0.4150
DWNACK[x]KELLK	5	0	1403.723052	0.0459	0.5050
EFPDLGVLEGK[x]R	10	0	1358.719350	0.0458	0.5500
GDSGEMSLQK[x]LFK	9	0	1438.712546	0.0458	0.5950
WAIK[x]EKR	3	0	929.544639	0.0457	0.3200
K[x]LIPIRGTEVEK	0	0	1381.829229	0.0454	0.5450
NK[x]YAIQLPLPPK	1	0	1380.812854	0.0454	0.5450
VGK[x]SAVIKTSTR	2	0	1245.740419	0.0454	0.5450
GIGSYEK[x]QSEVSVGLR	6	0	1707.879080	0.0453	0.7250
VATEK[x]DFLDAVQKVVK	4	0	1788.998462	0.0450	0.7200
TEEQRQPEDK[x]LR	9	0	1527.764059	0.0450	0.5400
GK[x]YYPLKSMTEK	1	0	1443.743119	0.0450	0.5400
NK[x]LTNDETR	1	0	1089.541397	0.0450	0.4050
EWDSK[x]LK	4	0	904.465390	0.0450	0.3150
K[x]PTSELAIGASLEK	0	0	1442.797987	0.0446	0.6250
K[x]HFEQVINEK	0	0	1270.666925	0.0445	0.4450
YYPLK[x]SMTEK	4	0	1258.626702	0.0445	0.4450
TSWIYK[x]NK	5	0	1038.549782	0.0444	0.3550
INVK[x]FFEK	3	0	1023.575269	0.0444	0.3550
EIQDEK[x]EAEAAR	5	0	1387.657871	0.0442	0.5300
SMNLTRGIDLK[x]SIAEK	10	0	1774.961029	0.0441	0.7050
IITK[x]EGVETR	3	0	1144.645129	0.0440	0.4400
STMLEKIK[x]ENQEK	7	0	1576.812980	0.0435	0.5650
FLSK[x]TLDSNSLTHEK	3	0	1718.883832	0.0433	0.6500
IDKK[x]TTEEK	3	0	1090.586949	0.0433	0.3900
LLEK[x]LEIK	3	0	984.621882	0.0431	0.3450
LDSK[x]NVQLAK	3	0	1114.634566	0.0430	0.4300
VSAMMSCACQK[x]R	10	0	1427.614109	0.0429	0.5150
SNPVFAENDEK[x]GEK	10	0	1562.721193	0.0429	0.6000
K[x]LEGTIDYQKL	0	0	1306.713204	0.0427	0.4700
IEFATITK[x]DTTKNK	7	0	1608.872208	0.0425	0.5950
IDK[x]KTTEEK	2	0	1090.586949	0.0422	0.3800
SSK[x]VYISPK	2	0	1007.565097	0.0422	0.3800
DEQIEK[x]IDTVIK	5	0	1429.766355	0.0421	0.5050
YEIDK[x]TLAGVTR	4	0	1364.729913	0.0421	0.5050
NSDYK[x]ETLIFK	4	0	1356.692468	0.0418	0.4600
QGITEAYNQK[x]AVEK	9	0	1577.804860	0.0418	0.5850
KEPPVYTPPK[x]DK	9	0	1397.755400	0.0417	0.5000
IEVNIHRK[x]R	7	0	1163.688664	0.0417	0.3750
K[x]DKPKYEPPVPTR	0	0	1553.856502	0.0415	0.5400
TEPKAVDEEMK[x]VR	10	0	1530.771118	0.0415	0.5400
K[x]VADLKK	0	0	800.511946	0.0414	0.2900
EVLNKGVSK[x]DEK	8	0	1344.724827	0.0413	0.4950
ENEQK[x]IKTLSMEK	4	0	1576.812980	0.0412	0.5350
IK[x]YEYQKLK	1	0	1211.691351	0.0411	0.3700
G[x]GLGYPEDAIGK	0	0	1175.582198	0.0408	0.4900
K[x]LQRLR	0	0	812.534410	0.0408	0.2450
LYNK[x]FK	3	0	811.459186	0.0408	0.2450
VTSK[x]LLEQEESAEK	3	0	1589.814754	0.0407	0.5700
KLEKGQSIDDMIPAQK[x]	15	0	1799.945046	0.0406	0.6500
K[x]INVKFFEK	0	0	1151.670224	0.0406	0.3650
E[x]QKPEVDYSEK	0	0	1350.630263	0.0405	0.4450
VVDKCFGIK[x]FDIMPR	8	0	1823.942544	0.0400	0.6000
K[x]DSESTEEK	0	0	1051.466899	0.0400	0.3600
EVLNK[x]GVSKDEK	4	0	1344.724827	0.0400	0.4800
VIPVEELK[x]EIK	7	0	1295.769988	0.0400	0.4400
TK[x]DAVVLGVEK	1	0	1157.665530	0.0400	0.4400
AELDK[x]IGLSK	4	0	1072.612770	0.0400	0.4000
TK[x]VVDR	1	0	716.418051	0.0400	0.2400
EIINRDIGK[x]VVDK	8	0	1497.851416	0.0396	0.5150
K[x]EVQEARELIR	0	0	1369.767693	0.0395	0.4350
KSLK[x]DECK	3	0	1006.511679	0.0394	0.3150
LAVNENLASSK[x]SSM	10	0	1449.713272	0.0393	0.5500
ENEQKIK[x]TLSMEK	6	0	1576.812980	0.0392	0.5100
WRDATDDK[x]R	7	0	1161.552629	0.0389	0.3500
ATAIGKSSTAAK[x]TFLEK	11	0	1722.951515	0.0388	0.6600
DCTAYNIYDK[x]NK	9	0	1503.666324	0.0388	0.4650
M[x]EQKPEVDYSEK	0	0	1481.670742	0.0388	0.4650
GKYYPLK[x]SMTEK	6	0	1443.743119	0.0388	0.4650
SQEEAIENIK[x]CTR	9	0	1576.751442	0.0385	0.5000
DEK[x]SGVKLENVK	2	0	1344.724827	0.0383	0.4600
IWK[x]VMCKNK	2	0	1205.641245	0.0383	0.3450
TNAIVMK[x]DIR	6	0	1159.638269	0.0380	0.3800
SSEETEDK[x]KMQE	7	0	1439.608537	0.0379	0.4550
AFGRVYATMQK[x]LQK	10	0	1639.886752	0.0379	0.5300
FK[x]LNVYK	1	0	910.527595	0.0379	0.2650
SK[x]VLDVR	1	0	815.486459	0.0379	0.2650
SWIGAYLAK[x]IPER	8	0	1502.824477	0.0377	0.4900
NDDQLTYTYK[x]DEK	9	0	1631.731422	0.0373	0.4850
LK[x]YYEQKIR	1	0	1239.697497	0.0372	0.3350
NLTDETK[x]NK	6	0	1061.535250	0.0372	0.3350
EMK[x]KDSESTEEK	2	0	1439.644921	0.0371	0.4450
EGVETRIIPLK[x]K	10	0	1381.829229	0.0371	0.4450
KEEPK[x]SETLENFTR	4	0	1706.847448	0.0368	0.5150
KVTSK[x]LLEQEESAEK	4	0	1717.909710	0.0367	0.5500
WSELRK[x]R	5	0	973.545700	0.0364	0.2550
LLRPRK[x]R	5	0	937.629701	0.0364	0.2550
GGYAEVK[x]QSEVIGLVR	6	0	1703.920551	0.0362	0.5800
K[x]ASLLTREDLTDEEK	0	0	1746.899873	0.0360	0.5400
ATAIGK[x]SSTAAKTFLEK	5	0	1722.951515	0.0359	0.6100
VVGSELIQK[x]YLGDGPR	8	0	1729.936200	0.0356	0.5700
RSK[x]VLDVR	2	0	971.587561	0.0356	0.2850
K[x]AMVNIDTIDNK	0	0	1360.701983	0.0350	0.4200
VYATMQK[x]LQK	6	0	1208.658670	0.0350	0.3500
VVGQLLEKLK[x]PLIEK	9	0	1706.070505	0.0347	0.5200
IVRTLIDK[x]FSGEK	7	0	1504.861253	0.0346	0.4500
GFICK[x]VVDKDGIR	4	0	1505.802358	0.0346	0.4500
DKPK[x]YEPPVPTR	3	0	1425.761546	0.0346	0.4150
GVMTLGFDLIK[x]R	10	0	1348.753625	0.0346	0.4150
DVEFLHSDK[x]IDTIVK	8	0	1757.919882	0.0343	0.5150
ITIK[x]VHVSEVLGDIR	3	0	1677.977670	0.0343	0.5150
ISWYTK[x]IVDELDLR	5	0	1749.930053	0.0343	0.4800
FCVGLQK[x]IEEIFK	6	0	1609.853723	0.0342	0.4450
VMCK[x]NK	3	0	778.382925	0.0342	0.2050
QTETINWLEK[x]RFK	9	0	1691.899424	0.0338	0.4400
NDSYQLIK[x]ILPNK	7	0	1544.856167	0.0338	0.4400
IDTIVK[x]EIQDEK	5	0	1429.766355	0.0338	0.4050
SSTAAKTFLEK[x]R	10	0	1337.730248	0.0338	0.4050
VVGQLLEK[x]LKPLIEK	7	0	1706.070505	0.0337	0.5050
DFLDAVQK[x]VVKGNQK	7	0	1687.925636	0.0337	0.5050
DGIQDIMPSQAK[x]ELK	11	0	1671.850090	0.0337	0.5050
LVARNIPK[x]EIK	7	0	1279.797539	0.0336	0.3700
ATTVK[x]DTMNVDINAIK	4	0	1732.902849	0.0334	0.5350
DFSK[x]TLPPELK	3	0	1273.691742	0.0332	0.3650
SQDISINGNSK[x]KEEPK	10	0	1772.890370	0.0331	0.5300
YDK[x]KDLVR	2	0	1035.571243	0.0331	0.2650
VMK[x]SEFQRLTHEK	2	0	1631.845282	0.0331	0.4300
AASIAVEDEK[x]RLR	9	0	1456.799717	0.0331	0.4300
VSTK[x]K	3	0	561.348581	0.0330	0.1650
IKENQEK[x]ISNNK	6	0	1443.768084	0.0329	0.3950
GMALGSANEK[x]IEASK	9	0	1504.755469	0.0327	0.4900
K[x]PPVQPLAYKSATPFR	0	0	1799.009303	0.0325	0.5200
TITDGK[x]IYVEVERAR	5	0	1748.942012	0.0323	0.4850
DFLDAVQKVVK[x]GNQK	10	0	1687.925636	0.0323	0.4850
HK[x]FQDILLGAGQAIK	1	0	1637.925245	0.0323	0.4850
LFK[x]SLGSGMDQEK	2	0	1438.712546	0.0323	0.4200
LKLELK[x]K	5	0	870.590192	0.0321	0.2250
SSHIITK[x]ELK	6	0	1154.665864	0.0320	0.3200
GEIKK[x]AMVNIDTIDNK	4	0	1787.945046	0.0319	0.5100
DYYTK[x]QSKATR	4	0	1359.678214	0.0318	0.3500
K[x]VTSKLLEQEESAEK	0	0	1717.909710	0.0317	0.4750
GTLK[x]VHTIR	3	0	1023.618860	0.0317	0.2850
WK[x]R	1	0	488.285928	0.0317	0.0950
VMCK[x]NKTDTK	3	0	1223.600166	0.0315	0.3150
QDLADATVETLK[x]AIEGK	11	0	1800.946820	0.0315	0.5350
LCIHK[x]NKLTNDETR	4	0	1740.894015	0.0314	0.4400
K[x]SLKDECK	0	0	1006.511679	0.0313	0.2500
RMK[x]K	2	0	561.342056	0.0313	0.1250
YK[x]SYLLQHR	1	0	1206.650884	0.0311	0.2800
MKLSLFSNK[x]ENELR	8	0	1707.897707	0.0311	0.4350
VSGIRK[x]HFEQVINEK	5	0	1782.973979	0.0310	0.4650
QGDVLLNK[x]LQK	7	0	1254.729522	0.0309	0.3400
DATDDK[x]R	5	0	819.372221	0.0307	0.2150
GEIK[x]KAMVNIDTIDNK	3	0	1787.945046	0.0306	0.4900
DLVK[x]KYDK	3	0	1007.565097	0.0306	0.2450
YVTGPK[x]NK	5	0	905.497023	0.0306	0.2450
QTETINWLEK[x]R	9	0	1416.736060	0.0305	0.3350
FFEK[x]EDVQSLKLK	3	0	1609.871482	0.0304	0.3950
AEQEELLSEKVSTK[x]K	13	0	1717.909710	0.0303	0.4550
YLDSQRVAIK[x]K	9	0	1319.756069	0.0300	0.3300
F[x]ATLQKSKR	0	0	1077.629423	0.0300	0.2700
VVLK[x]NK	3	0	699.464272	0.0300	0.1800
ATLTGMK[x]IDVLFSKIR	6	0	1792.027986	0.0300	0.4800
GVFK[x]NVSGNVLSEIK	3	0	1589.877628	0.0300	0.4500
VIPVEELK[x]EIKQIK	7	0	1665.007573	0.0296	0.4150
KDKPK[x]YEPPVPTR	4	0	1553.856502	0.0296	0.3850
EERFK[x]LNVYK	4	0	1324.713873	0.0295	0.2950
EDVQSLK[x]LK	6	0	1058.597121	0.0294	0.2650
SSTAAK[x]TFLEKR	5	0	1337.730248	0.0292	0.3500
ELLK[x]LK	3	0	742.495236	0.0292	0.1750
CFGIK[x]FDIMPR	4	0	1382.683832	0.0291	0.3200
LELK[x]K	3	0	629.411178	0.0290	0.1450
NK[x]LLK	1	0	614.411513	0.0290	0.1450
V[x]GVFK	0	0	548.332206	0.0290	0.1450
VIPVEELKEIK[x]QIK	10	0	1665.007573	0.0289	0.4050
CTK[x]IIENEQSAEK	2	0	1548.745296	0.0288	0.3750
K[x]IEIPLPNEVGR	0	0	1363.782281	0.0288	0.3450
KLGVK[x]PPK	4	0	865.574877	0.0288	0.2300
Q[x]EMK	0	0	534.247157	0.0288	0.1150
ETIDNAETMK[x]K	9	0	1278.612505	0.0286	0.3150
F[x]ANNDEIHPSK	0	0	1270.594156	0.0286	0.3150
VVTALTMLK[x]QHLFR	8	0	1655.954434	0.0286	0.4000
LCIHK[x]NK	4	0	911.501059	0.0286	0.2000
K[x]YTGLLR	0	0	849.507194	0.0286	0.2000
V[x]NQIESQMAMAEK	0	0	1477.690428	0.0285	0.3700
VGPGYVARSSCK[x]IVFR	11	0	1794.956220	0.0284	0.4550
SSEETEDKK[x]MQE	8	0	1439.608537	0.0283	0.3400
DTTK[x]NK	3	0	705.365683	0.0283	0.1700
K[x]QMSYMLAR	0	0	1126.562665	0.0283	0.2550
K[x]VNQIESQMAMAEK	0	0	1605.785384	0.0282	0.3950
HYYSLRINYK[x]K	9	0	1483.793513	0.0282	0.3100
K[x]PIGATWK	0	0	899.522844	0.0281	0.2250
K[x]VGQYIR	0	0	862.502443	0.0279	0.1950
VVDK[x]CFGIK	3	0	1064.568799	0.0278	0.2500
SQK[x]ALDTLFSAIR	2	0	1448.798656	0.0277	0.3600
K[x]VSTTPANSFELK	0	0	1420.756126	0.0277	0.3600
SVMAPLFLHDK[x]YDGR	10	0	1747.871494	0.0277	0.4150
G[x]VFKNVSGNVLSEIK	0	0	1589.877628	0.0277	0.4150
FQDILLGAGQAIK[x]AGNR	12	0	1770.973979	0.0276	0.4700
HPK[x]FEEILTRLR	2	0	1537.872820	0.0275	0.3300
TGIATMLTRGEIK[x]K	12	0	1517.859870	0.0275	0.3850
LEK[x]VRQLIIK	2	0	1238.807376	0.0275	0.2750
K[x]YDK	0	0	552.290736	0.0275	0.1100
GEK[x]R	2	0	488.270670	0.0275	0.1100
NNSWAK[x]SWSNLDLR	5	0	1689.822239	0.0271	0.3800
EWLDKLGDK[x]GPAAAR	8	0	1625.852476	0.0270	0.4050
Q[x]EMKK	0	0	662.342113	0.0270	0.1350
GEIK[x]K	3	0	573.348581	0.0270	0.1350
IDK[x]NTWNSTLETAKAK	2	0	1818.947489	0.0269	0.4300
GTLK[x]VHTIRLR	3	0	1292.804020	0.0268	0.2950
CIDMFIHK[x]SAELYK	7	0	1753.853066	0.0268	0.3750
K[x]SAAAIGTSQLPVR	0	0	1397.798991	0.0268	0.3750
DIKSMIADK[x]HAIR	8	0	1496.813257	0.0265	0.3450
SNNIK[x]ENEQK	4	0	1202.589070	0.0265	0.2650
GTPGYGPLGVLPK[x]VGIR	12	0	1679.972193	0.0265	0.4500
EAVLKLK[x]LELK	6	0	1282.822356	0.0264	0.2900
VLELRAELDK[x]IGLSK	9	0	1682.992985	0.0263	0.3950
VSGSELVQK[x]YIGEGSR	8	0	1707.879080	0.0262	0.4200
VGVFK[x]NVSGNVLSEIK	4	0	1688.946037	0.0262	0.4200
MQK[x]LLRLR	2	0	1056.658947	0.0262	0.2100
IVKSAK[x]AK	5	0	843.554142	0.0262	0.2100
LQK[x]R	2	0	543.349250	0.0262	0.1050
LEFIK[x]VIPVEELK	4	0	1555.922455	0.0262	0.3400
Y[x]FATLQKSKR	0	0	1240.692746	0.0260	0.2600
DLVK[x]K	3	0	601.379880	0.0260	0.1300
KELFDCLK[x]IMR	7	0	1451.762804	0.0259	0.2850
SETMKYYLPK[x]GK	9	0	1443.743119	0.0258	0.3100
K[x]PRVVTALTMLK	0	0	1355.832206	0.0258	0.3100
NK[x]TDTK	1	0	705.365683	0.0258	0.1550
P[x]FGNTHNK	0	0	913.440572	0.0256	0.2050
TLIDKFSGEK[x]K	9	0	1264.702640	0.0255	0.2800
EEPK[x]SETLENFTR	3	0	1578.752492	0.0254	0.3300
A[x]TTVKDTMNVDINAIK	0	0	1732.902849	0.0250	0.4000
REDGMK[x]ILMVNR	5	0	1460.759115	0.0250	0.3000
VVTSKLLK[x]PR	7	0	1139.738968	0.0250	0.2500
K[x]DWNACKK	0	0	1048.512348	0.0250	0.2000
ETTEK[x]K	4	0	734.380997	0.0250	0.1500
FLK[x]TSK	2	0	722.432639	0.0250	0.1500
K[x]NRLK	0	0	657.428557	0.0250	0.1250
IVK[x]SAK	2	0	644.422076	0.0250	0.1500
ELK[x]K	2	0	516.327120	0.0250	0.1000
M[x]TDK	0	0	493.220610	0.0250	0.1000
K[x]SKTLQYFA	0	0	1084.591644	0.0250	0.2250
YFATLQK[x]SK	6	0	1084.591644	0.0244	0.2200
FNSNAIAAVATK[x]MVTLK	11	0	1777.975953	0.0244	0.4150
YTVGQGYTK[x]AAWFEK	8	0	1747.856893	0.0243	0.3650
LCIHKNK[x]LTNDETR	6	0	1740.894015	0.0243	0.3400
K[x]EEPKSETLENFTR	0	0	1706.847448	0.0243	0.3400
AVAHHTDCK[x]FIR	8	0	1453.724781	0.0242	0.2900
E[x]MKKDSESTEEK	0	0	1439.644921	0.0242	0.2900
IINRDIGK[x]VVDK	7	0	1368.808828	0.0242	0.2900
QTLNK[x]IALDEQIQALK	4	0	1825.030821	0.0241	0.3850
ITTGDRLILTENIK[x]TK	13	0	1815.046470	0.0241	0.3850
K[x]ELLK	0	0	629.411178	0.0240	0.1200
VLK[x]TK	2	0	587.400615	0.0240	0.1200
GVILYGAPGTGK[x]TLLAK	11	0	1657.976610	0.0238	0.4050
KIDK[x]EDMGSNDK	3	0	1378.639778	0.0237	0.2850
NLTDETK[x]NKHCLIK	6	0	1712.887868	0.0236	0.3300
QKSLEK[x]TLVPYLR	5	0	1573.919099	0.0235	0.3050
MPIDFK[x]GFICKVVDK	5	0	1795.936398	0.0233	0.3500
C[x]SPSATLTHRTMTEK	0	0	1718.807905	0.0233	0.3500
TRLLENDIK[x]VMK	8	0	1458.822760	0.0233	0.2800
R[x]FANNDEIHPSK	0	0	1426.695258	0.0233	0.2800
IWKVMCK[x]NK	6	0	1205.641245	0.0233	0.2100
SLEK[x]TLVPYLR	3	0	1317.765572	0.0232	0.2550
VVKVDAQDFLK[x]VAETR	10	0	1817.004608	0.0231	0.3700
V[x]GVFKNVSGNVLSEIK	0	0	1688.946037	0.0231	0.3700
G[x]LGYPEDAIGKTKLVK	0	0	1687.950789	0.0231	0.3700
YFATLQKSK[x]R	8	0	1240.692746	0.0230	0.2300
AEQEELLSEK[x]VSTK	9	0	1589.814754	0.0229	0.3200
EKVLK[x]TK	4	0	844.538158	0.0229	0.1600
Y[x]TVGQGYTKAAWFEK	0	0	1747.856893	0.0227	0.3400
GSLEK[x]NWK	4	0	960.502835	0.0225	0.1800
GK[x]LVRK	1	0	699.475505	0.0225	0.1350
TMGK[x]NK	3	0	677.353010	0.0225	0.1350
K[x]LIR	0	0	528.374737	0.0225	0.0900
K[x]SLK	0	0	474.316557	0.0225	0.0900
LDRK[x]IEIPLPNEVGR	3	0	1747.994380	0.0223	0.3350
IEDTDK[x]YDK	5	0	1125.518932	0.0222	0.2000
M[x]PFGNTHNK	0	0	1044.481051	0.0222	0.2000
SNDIEK[x]AIDLYK	5	0	1407.724493	0.0221	0.2650
GNAK[x]FGDGIQIAQLALK	3	0	1742.967833	0.0221	0.3750
K[x]DQKK	0	0	645.380940	0.0220	0.1100
VAQTTYK[x]K	6	0	937.523235	0.0219	0.1750
E[x]SLQRLLQGAR	0	0	1269.715268	0.0218	0.2400
TNNLDLEHK[x]HKTPDK	8	0	1788.911774	0.0217	0.3250
NHASIDK[x]MK	6	0	1042.522913	0.0217	0.1950
M[x]ESLQR	0	0	762.369385	0.0217	0.1300
EKASK[x]GSNDDEMK	4	0	1437.640504	0.0215	0.2800
TAALSARPAK[x]NIR	9	0	1367.799660	0.0215	0.2800
IEEIFK[x]K	5	0	905.522175	0.0214	0.1500
M[x]PFGNTHNKFK	0	0	1319.644415	0.0214	0.2350
QILDCIVNLSEPAK[x]K	13	0	1726.928669	0.0213	0.3200
K[x]DYTMAQPEFFK	0	0	1503.706735	0.0213	0.2550
TKDAVVLGVEK[x]R	10	0	1313.766632	0.0213	0.2550
SVEISALASK[x]NR	9	0	1273.698949	0.0213	0.2550
D[x]RGK	0	0	474.255021	0.0213	0.0850
M[x]SSK	0	0	451.210047	0.0213	0.0850
IKTLSMEK[x]HTELR	7	0	1584.865682	0.0212	0.2750
GGDEWK[x]IEPLKLK	5	0	1511.834706	0.0212	0.2750
VDAQDFLK[x]VAETR	7	0	1490.772835	0.0212	0.2750
LESK[x]QRIFR	3	0	1175.677431	0.0211	0.1900
AVKPTDMEQFAFYK[x]	13	0	1673.812254	0.0211	0.2950
AEQEELLSEK[x]VSTKK	9	0	1717.909710	0.0210	0.3150
P[x]FGNTHNKFK	0	0	1188.603937	0.0210	0.2100
TIDNAETMK[x]K	8	0	1149.569917	0.0210	0.2100
NEEK[x]K	3	0	646.328572	0.0210	0.1050
EDGMK[x]ILMVNR	4	0	1304.658013	0.0209	0.2300
K[x]IDKEDMGSNDK	0	0	1378.639778	0.0208	0.2500
K[x]TELFKASTSAK	0	0	1309.724101	0.0208	0.2500
YK[x]VNLYK	1	0	926.522509	0.0207	0.1450
KLDVAK[x]R	5	0	828.518092	0.0207	0.1450
DLVKK[x]YDK	4	0	1007.565097	0.0206	0.1650
FLHDK[x]NSDYK	4	0	1265.603994	0.0205	0.2050
WK[x]TLSKESAR	1	0	1204.656362	0.0205	0.2050
AEAKDVAK[x]MK	7	0	1089.585175	0.0205	0.2050
K[x]FTGGVLMLIDR	0	0	1348.753625	0.0204	0.2450
Q[x]EMKKDSESTEEK	0	0	1567.703492	0.0204	0.2650
EWLDK[x]LGDKGPAAAR	4	0	1625.852476	0.0203	0.3050
EVIELPLK[x]NPELFLR	7	0	1809.039932	0.0200	0.3000
MEILKIHLEK[x]VSK	9	0	1566.916655	0.0200	0.2600
K[x]MSAQSCACMVR	0	0	1427.614109	0.0200	0.2400
I[x]INRDIGKVVDK	0	0	1368.808828	0.0200	0.2400
FIVK[x]ASSGPR	3	0	1060.602876	0.0200	0.2000
K[x]REAEAAK	0	0	901.498083	0.0200	0.1600
IGLSK[x]IR	4	0	785.512280	0.0200	0.1400
DLK[x]LK	2	0	615.395529	0.0200	0.1000
K[x]MRK	0	0	561.342056	0.0200	0.0800
K[x]IDK	0	0	502.311471	0.0200	0.0800
G[x]GLGYPEDAIGKTKLVK	0	0	1744.972250	0.0197	0.3350
TNNLDLEHKHK[x]TPDK	10	0	1788.911774	0.0197	0.2950
EDCEAATDPLLK[x]K	11	0	1488.712937	0.0196	0.2550
CFGIK[x]FDIMPRK	4	0	1510.778788	0.0196	0.2350
M[x]ESLQRLLQGAR	0	0	1400.755746	0.0196	0.2350
AASIAVEDEK[x]R	9	0	1187.614557	0.0195	0.2150
EWDSK[x]LKDLR	4	0	1288.677488	0.0195	0.1950
S[x]SSDMAYTSMFKGNQK	0	0	1780.775938	0.0194	0.3100
DISSK[x]SPSGNDALNDK	4	0	1646.774679	0.0194	0.3100
RFCVGLQK[x]IEEIFK	7	0	1765.954825	0.0193	0.2700
LVK[x]GRQD	2	0	814.466059	0.0193	0.1350
IK[x]TLSMEKHTELR	1	0	1584.865682	0.0192	0.2500
QGLHK[x]K	4	0	709.423471	0.0192	0.1150
TEPK[x]AVDEEMK	3	0	1275.601607	0.0191	0.2100
VVK[x]VDAQDFLK	2	0	1260.707726	0.0191	0.2100
QYQEVVK[x]QGDVLLNK	6	0	1759.946763	0.0190	0.2850
IEDTDK[x]YDKK	5	0	1253.613888	0.0190	0.1900
RK[x]GTK	1	0	588.370711	0.0190	0.0950
K[x]GEIRMGTTITALR	0	0	1545.866017	0.0189	0.2650
ALTLK[x]TGPPGPPCGGK	4	0	1549.828571	0.0188	0.3000
EAEAARK[x]K	6	0	901.498083	0.0188	0.1500
RFK[x]K	2	0	577.369985	0.0188	0.0750
K[x]CIK	0	0	547.315173	0.0188	0.0750
IYADLK[x]INEDSK	5	0	1407.724493	0.0187	0.2250
SQDISINGNSK[x]K	10	0	1289.657479	0.0187	0.2250
ETEK[x]LAEERGWDIR	3	0	1730.858680	0.0186	0.2600
CIK[x]RLVK	2	0	915.568742	0.0186	0.1300
GK[x]YYPLK	1	0	867.485399	0.0186	0.1300
VMK[x]EDNLILR	2	0	1229.680131	0.0185	0.1850
IDTVIK[x]LVDHSFDEK	5	0	1757.919882	0.0183	0.2750
ETTEK[x]KIDK	4	0	1090.586949	0.0183	0.1650
K[x]VADLK	0	0	672.416990	0.0183	0.1100
M[x]FR	0	0	452.220553	0.0183	0.0550
K[x]FR	0	0	449.275030	0.0183	0.0550
FCVGLQKIEEIFK[x]K	12	0	1737.948678	0.0182	0.2550
SLGSGMDQEK[x]VLNK	9	0	1504.755469	0.0182	0.2550
ELIRK[x]SLK	4	0	985.628363	0.0181	0.1450
QAREK[x]VLK	4	0	970.592313	0.0181	0.1450
DEK[x]YTLYDQNDTK	2	0	1631.731422	0.0181	0.2350
KILFENPDEATK[x]R	11	0	1559.830681	0.0181	0.2350
E[x]IINRDIGKVVDK	0	0	1497.851416	0.0181	0.2350
S[x]TLDLNHLADLYDRK	0	0	1772.905627	0.0180	0.2700
KYDK[x]TEDDIK	3	0	1253.613888	0.0180	0.1800
FRK[x]PIGATWK	2	0	1202.692354	0.0180	0.1800
SGKK[x]R	3	0	574.355062	0.0180	0.0900
AK[x]SAK	1	0	503.306720	0.0180	0.0900
NAYVINLK[x]QIAK	7	0	1373.803016	0.0179	0.2150
K[x]GVVALVEDKTK	0	0	1285.760486	0.0179	0.2150
LAQFEK[x]EEYVSDPK	5	0	1681.819840	0.0179	0.2500
IEFATITKDTTK[x]NK	11	0	1608.872208	0.0179	0.2500
ENEQK[x]IK	4	0	887.471202	0.0179	0.1250
R[x]KQYSAK	0	0	879.492606	0.0179	0.1250
SVQPTAK[x]TVQK	6	0	1185.671676	0.0177	0.1950
L[x]FKSLGSGMDQEK	0	0	1438.712546	0.0177	0.2300
YYIIMGLQASK[x]LRNK	10	0	1796.997022	0.0177	0.2650
VPEDIFK[x]THLEVAR	6	0	1652.888526	0.0175	0.2450
LQK[x]YQATVMRGAFK	2	0	1639.886752	0.0175	0.2450
SDYYMASTYTK[x]K	10	0	1456.654367	0.0175	0.2100
IEFATITK[x]DTTK	7	0	1366.734330	0.0175	0.2100
VMCKNK[x]TDTK	5	0	1223.600166	0.0175	0.1750
DAGK[x]DEFSRK	3	0	1151.557046	0.0175	0.1750
K[x]PPVQPLAYK	0	0	1139.670224	0.0175	0.1750
LGDK[x]GPAAAR	3	0	954.524630	0.0175	0.1750
IVK[x]SAKAK	2	0	843.554142	0.0175	0.1400
MQK[x]LLR	2	0	787.473787	0.0175	0.1050
IQK[x]ENR	2	0	786.434760	0.0175	0.1050
K[x]PRR	0	0	555.360483	0.0175	0.0700
IDK[x]K	2	0	502.311471	0.0175	0.0700
GAIEK[x]VDDLLTTQAEAK	4	0	1800.946820	0.0174	0.2950
GSLEKNWK[x]EEYLR	7	0	1650.836493	0.0173	0.2250
VSKILEHK[x]EIMLR	7	0	1594.922802	0.0173	0.2250
K[x]AQSGPDASAK	0	0	1058.535585	0.0173	0.1900
FFEK[x]INVKK	3	0	1151.670224	0.0172	0.1550
AKYASQK[x]RP	6	0	1047.582476	0.0172	0.1550
STELFKNEEEPTK[x]K	12	0	1678.841301	0.0171	0.2400
D[x]RGKLVR	0	0	842.508589	0.0171	0.1200
KVADLK[x]K	5	0	800.511946	0.0171	0.1200
VYHAIRNIPK[x]AR	9	0	1436.836379	0.0171	0.2050
DNSSDLQK[x]LLMK	7	0	1390.712547	0.0171	0.2050
KK[x]AQSGPDASAK	1	0	1186.630541	0.0171	0.2050
QTGQYYGGLK[x]LCVDR	9	0	1756.856570	0.0170	0.2550
AHILRIHAK[x]SMAIDK	8	0	1702.966393	0.0170	0.2550
M[x]SGYDRALSVFSPDGR	0	0	1756.820186	0.0169	0.2700
AEAK[x]DVAK	3	0	830.449740	0.0169	0.1350
IDK[x]EDMGSNDK	2	0	1250.544822	0.0168	0.1850
IDLTRIVK[x]SAK	7	0	1242.765906	0.0168	0.1850
LFNLEPK[x]ILEEVPLR	6	0	1809.039932	0.0167	0.2500
QVK[x]REVGCIGNIVER	2	0	1755.941297	0.0167	0.2500
IDVLFSK[x]IR	6	0	1089.654575	0.0167	0.1500
AK[x]YASQKRP	1	0	1047.582476	0.0167	0.1500
K[x]LEGTIDYQK	0	0	1193.629146	0.0165	0.1650
FCVGLQK[x]IEEIFKK	6	0	1737.948678	0.0164	0.2300
NLTDETKNK[x]HCLIK	8	0	1712.887868	0.0164	0.2300
K[x]LFKSLGSGMDQEK	0	0	1566.807502	0.0164	0.2300
YEYQK[x]LK	4	0	970.512337	0.0164	0.1150
EK[x]RTFLR	1	0	948.550451	0.0164	0.1150
GITVLK[x]PDDDK	5	0	1199.639709	0.0164	0.1800
TLEVLYLK[x]MHNNHAK	7	0	1809.955886	0.0163	0.2450
FIK[x]HADATCVHR	2	0	1453.724781	0.0162	0.1950
E[x]MKK	0	0	534.283541	0.0162	0.0650
M[x]PPK	0	0	471.251517	0.0162	0.0650
LVPYLTK[x]LESKQR	6	0	1573.919099	0.0162	0.2100
EIQDEK[x]EAEAARK	5	0	1515.752826	0.0162	0.2100
DIGKVVDK[x]CFGIK	7	0	1477.796212	0.0162	0.2100
MPIDFKGFICK[x]VVDK	10	0	1795.936398	0.0160	0.2400
GTEVEK[x]ITIK	5	0	1116.638983	0.0160	0.1600
QDPK[x]K	3	0	614.338744	0.0160	0.0800
T[x]EVLK	0	0	588.348247	0.0160	0.0800
K[x]VPDK	0	0	585.348581	0.0160	0.0800
AELDK[x]IGLSKIR	4	0	1341.797930	0.0158	0.1900
K[x]PRRLLK	0	0	909.623554	0.0157	0.1100
LGVK[x]RFK	3	0	846.543913	0.0157	0.1100
EK[x]VLKTK	1	0	844.538158	0.0157	0.1100
VGIK[x]PPK	3	0	737.479921	0.0157	0.1100
FFEK[x]INVK	3	0	1023.575269	0.0156	0.1250
GIMLYGPPGTGK[x]TLCAR	11	0	1790.917058	0.0156	0.2650
EDALFK[x]NEEKK	5	0	1349.682631	0.0155	0.1700
SLPPEEYDEK[x]LYNK	9	0	1723.830403	0.0154	0.2150
GEK[x]VEDAPENNSFR	2	0	1590.727340	0.0154	0.2150
NK[x]PDER	1	0	757.371829	0.0150	0.0900
DRLK[x]K	3	0	658.412573	0.0150	0.0750
E[x]IINR	0	0	643.365291	0.0150	0.0750
IITK[x]EGVETRIIPLK	3	0	1709.045018	0.0150	0.2250
K[x]FDQLTQALNVAIR	0	0	1615.904510	0.0150	0.2100
T[x]VYQISELESLLR	0	0	1549.835098	0.0150	0.1950
IQK[x]ENRHK	2	0	1051.588622	0.0150	0.1200
M[x]SRSYDSR	0	0	1000.439581	0.0150	0.1200
K[x]EFEIIK	0	0	905.522175	0.0150	0.1050
K[x]ATDDDR	0	0	819.372221	0.0150	0.1050
GNQKVVK[x]VDAQDFLK	6	0	1687.925637	0.0147	0.2200
EYLEKNWK[x]EGLSR	7	0	1650.836493	0.0146	0.1900
MPFGNTHNK[x]FK	8	0	1319.644415	0.0145	0.1600
DFLDAVQK[x]VVK	7	0	1260.707726	0.0145	0.1600
YFATLQK[x]SKR	6	0	1240.692746	0.0145	0.1450
EK[x]TSNNTNR	1	0	1062.505347	0.0144	0.1300
LAHLSK[x]HPK	5	0	1029.608297	0.0144	0.1300
AK[x]SAKIVR	1	0	871.560288	0.0144	0.1150
I[x]AIVVNQNWYCANTK	0	0	1792.892954	0.0143	0.2150
VTQKK[x]PPVQPLAYK	4	0	1595.939834	0.0143	0.2000
LVRK[x]CIK	3	0	915.568742	0.0143	0.1000
IEPLK[x]LK	4	0	839.547996	0.0143	0.1000
SLALTK[x]K	5	0	759.485399	0.0143	0.1000
YK[x]DGVILAADSR	1	0	1306.688051	0.0142	0.1700
GSDAAPQASKK[x]K	10	0	1186.630541	0.0142	0.1700
DK[x]KDQK	1	0	760.407879	0.0142	0.0850
K[x]LDVAK	0	0	672.416990	0.0142	0.0850
FFEK[x]EDVQSLK	3	0	1368.692468	0.0141	0.1550
KLEGTIDYQK[x]L	9	0	1306.713204	0.0141	0.1550
E[x]TIDNAETMKK	0	0	1278.612505	0.0141	0.1550
VVSSAIVDK[x]YIGESAR	8	0	1692.904567	0.0141	0.2250
EK[x]VLK	1	0	615.395529	0.0140	0.0700
ETTEKK[x]IDK	5	0	1090.586949	0.0139	0.1250
QK[x]SLEKTLVPYLR	1	0	1573.919099	0.0138	0.1800
AHLDVQEKDQPK[x]K	11	0	1534.810280	0.0138	0.1800
D[x]GIQDIMPSQAK	0	0	1301.628489	0.0138	0.1650
VVDK[x]CFGIKFDIMPR	3	0	1823.942544	0.0137	0.2050
S[x]GYDRALSVFSPDGR	0	0	1625.779708	0.0137	0.2050
D[x]YTMAQPEFFK	0	0	1375.611779	0.0136	0.1500
DQPKK[x]VGQYIR	4	0	1330.735668	0.0136	0.1500
DQPK[x]KVGQYIR	3	0	1330.735668	0.0136	0.1500
LENVK[x]IYADLK	4	0	1304.733939	0.0136	0.1500
LRHTVIK[x]TGLR	6	0	1292.804020	0.0136	0.1500
TELFK[x]ASTSAK	4	0	1181.629146	0.0136	0.1500
EDCK[x]SLK	3	0	878.416723	0.0136	0.0950
AK[x]IIDLR	1	0	827.522844	0.0136	0.0950
M[x]NSIVSK	0	0	777.405435	0.0136	0.0950
D[x]YDLVRSLESQIR	0	0	1592.815758	0.0135	0.1750
YYIIMGLQASK[x]LR	10	0	1554.859144	0.0135	0.1750
GK[x]SALSTLNGFVEELK	1	0	1691.909318	0.0134	0.2150
SPTGQITSTSARSGK[x]K	14	0	1604.848116	0.0134	0.2150
YLHQSLK[x]YK	6	0	1178.644738	0.0133	0.1200
EWLDK[x]LGDK	4	0	1102.565823	0.0133	0.1200
K[x]RR	0	0	458.307723	0.0133	0.0400
K[x]FRKPIGATWK	0	0	1330.787310	0.0132	0.1450
FDIMPRK[x]K	6	0	1033.574220	0.0131	0.1050
SNPVFAENDEK[x]GEKR	10	0	1718.822295	0.0130	0.1950
K[x]EEPK	0	0	629.338410	0.0130	0.0650
SAK[x]AK	2	0	503.306720	0.0130	0.0650
LK[x]PLIEKGGDWERK	1	0	1667.935808	0.0129	0.1800
NK[x]HCLIK	1	0	911.501059	0.0129	0.0900
EIK[x]PNIR	2	0	868.513006	0.0129	0.0900
VLK[x]TKDEGGPAGGLYI	2	0	1616.877294	0.0128	0.2050
GEK[x]RWSELR	2	0	1159.609749	0.0128	0.1150
HGGYK[x]PTDKHK	4	0	1266.646859	0.0127	0.1400
KGEK[x]VEDAPENNSFR	3	0	1718.822296	0.0127	0.1900
YPGGGPGK[x]TAILPVK	7	0	1453.829229	0.0127	0.1900
Q[x]TVYQISELESLLR	0	0	1677.893669	0.0125	0.1750
GAIESYK[x]VVDASIVSK	6	0	1664.898420	0.0125	0.2000
VTQK[x]KPPVQPLAYK	3	0	1595.939834	0.0125	0.1750
RK[x]IFTIHTSK	1	0	1229.724379	0.0125	0.1250
VVTSK[x]LLKPR	4	0	1139.738968	0.0125	0.1250
DTALEK[x]YK	5	0	966.502166	0.0125	0.1000
STMLEK[x]IK	5	0	948.531355	0.0125	0.1000
DAVK[x]EAAR	3	0	858.455887	0.0125	0.1000
WK[x]TLSK	1	0	761.443537	0.0125	0.0750
K[x]LWK	0	0	573.363839	0.0125	0.0500
K[x]LQR	0	0	543.349250	0.0125	0.0500
WIEALRDIK[x]SMIADK	8	0	1787.960303	0.0123	0.1850
IWK[x]SDEINEVLNK	2	0	1586.830346	0.0123	0.1600
DVITELPDAK[x]YYR	9	0	1581.803799	0.0123	0.1600
TITDGK[x]IYVEVER	5	0	1521.803799	0.0123	0.1600
SVQPLASAK[x]ELLR	8	0	1410.819392	0.0123	0.1600
DWNACKK[x]ELLK	6	0	1403.723052	0.0123	0.1350
LELKK[x]ANWCDK	4	0	1403.723052	0.0123	0.1350
ELKK[x]EEMVMLK	3	0	1376.740675	0.0123	0.1350
TGQK[x]MLMNMDK	3	0	1295.603535	0.0123	0.1350
LGSTAIGVK[x]TK	8	0	1073.644403	0.0123	0.1350
MK[x]LSLFSNK	1	0	1066.584449	0.0122	0.1100
VVK[x]VDAQDFLKVAETR	2	0	1817.004608	0.0122	0.1950
YEYQKLK[x]ESQLVDK	6	0	1769.919882	0.0121	0.1700
NPELFLRVGIK[x]PPK	10	0	1606.955817	0.0121	0.1700
GYSKPNERATK[x]QSK	10	0	1592.826990	0.0121	0.1700
VSTKK[x]ILGVAAEDK	4	0	1457.845270	0.0121	0.1700
YYEQK[x]IR	4	0	998.518484	0.0121	0.0850
TLLYGK[x]R	5	0	849.507194	0.0121	0.0850
K[x]IEFPPPSAEAR	0	0	1340.708787	0.0121	0.1450
K[x]KAQSGPDASAK	0	0	1186.630541	0.0121	0.1450
IEDTDKYDK[x]K	8	0	1253.613888	0.0120	0.1200
VLVK[x]VHPEGK	3	0	1104.665473	0.0120	0.1200
LEK[x]VR	2	0	643.401675	0.0120	0.0600
E[x]SLQR	0	0	631.328907	0.0120	0.0600
Q[x]DRGK	0	0	602.313592	0.0120	0.0600
DVAK[x]MKLSLFSNK	3	0	1479.811862	0.0119	0.1550
KDGIQDIMPSQAK[x]ELK	12	0	1799.945046	0.0119	0.1900
SQDISINGNSKK[x]EEPK	11	0	1772.890370	0.0119	0.1900
KDWNACK[x]K	6	0	1048.512348	0.0119	0.0950
Q[x]DRGKLVR	0	0	970.567161	0.0119	0.0950
ELLVK[x]ASK	4	0	886.548722	0.0119	0.0950
HGGYKPTDK[x]HK	8	0	1266.646859	0.0118	0.1300
AVK[x]PTDMEQFAFYK	2	0	1673.812254	0.0118	0.1650
EK[x]ADAAFLRLVK	1	0	1359.787367	0.0117	0.1400
S[x]SSDMAYTSMFK	0	0	1353.558028	0.0117	0.1400
VIGSELVQK[x]YVGEGAR	8	0	1703.920551	0.0116	0.1850
EPLK[x]EVVQFVGSR	3	0	1486.814306	0.0115	0.1500
EDVQSLKLK[x]YYEQK	8	0	1769.919882	0.0114	0.1600
SFLELTEVWGK[x]PQK	10	0	1660.882380	0.0114	0.1600
EDALFKNEEK[x]K	9	0	1349.682631	0.0114	0.1250
TLSMEK[x]HTELR	5	0	1343.686669	0.0114	0.1250
K[x]SLPLQIEVANDCIK	0	0	1726.928669	0.0113	0.1700
TVQK[x]VETAVLSTTVK	3	0	1602.919156	0.0113	0.1700
SPSGNDALNDK[x]K	10	0	1244.599634	0.0113	0.1350
GGDEWKIEPLK[x]LK	10	0	1511.834706	0.0112	0.1450
DIGK[x]VVDKCFGIK	3	0	1477.796212	0.0112	0.1450
YEAK[x]AIGSGSEPAK	3	0	1406.704092	0.0111	0.1550
T[x]IDNAETMKK	0	0	1149.569917	0.0110	0.1100
LVK[x]GR	2	0	571.380549	0.0110	0.0550
GQYSTVGK[x]VAVGQQYR	7	0	1739.895399	0.0109	0.1750
VLKTK[x]DEGGPAGGLYI	4	0	1616.877294	0.0109	0.1750
QIAK[x]FVVSLGER	3	0	1345.771718	0.0108	0.1300
NEEK[x]KLMELFISK	3	0	1607.859201	0.0108	0.1400
V[x]KAFGRVYATMQK	0	0	1497.812531	0.0108	0.1400
LGDK[x]GPAAARASR	3	0	1268.694867	0.0108	0.1400
NK[x]ADYYTNICDRER	1	0	1816.816160	0.0107	0.1500
Q[x]DYDLVRSLESQIR	0	0	1720.874329	0.0107	0.1500
NAEELSSYQKK[x]LIR	10	0	1677.904901	0.0107	0.1500
QIKEIK[x]EVIELPVK	5	0	1665.007573	0.0107	0.1500
LFAYPPK[x]SVQPTAK	6	0	1545.855441	0.0107	0.1500
EDCK[x]SLKR	3	0	1034.517826	0.0106	0.0850
GYSK[x]PNER	3	0	949.461699	0.0106	0.0850
FFEKINVK[x]K	7	0	1151.670224	0.0106	0.0950
K[x]IFTIHTSK	0	0	1073.623277	0.0106	0.0950
TLIDK[x]FSGEKK	4	0	1264.702640	0.0105	0.1150
N[x]SSSDMAYTSMFK	0	0	1467.600950	0.0104	0.1350
K[x]DGIQDIMPSQAK	0	0	1429.723444	0.0104	0.1350
ILIDK[x]ARVEAQNHK	4	0	1633.926306	0.0104	0.1450
SGNLPDADNSK[x]SDISK	10	0	1646.774679	0.0103	0.1650
HTVIK[x]TGLR	4	0	1023.618860	0.0100	0.0900
M[x]SSKDISSK	0	0	981.480047	0.0100	0.0900
GCLMFGPPGTGK[x]TLLAR	11	0	1774.922143	0.0100	0.1700
KEFEIIK[x]GVLCQFR	6	0	1765.954825	0.0100	0.1400
K[x]NLLNPLIEDSR	0	0	1410.783007	0.0100	0.1200
K[x]SGNLPDADNSK	0	0	1244.599634	0.0100	0.1200
ASK[x]GSNDDEMK	2	0	1180.502961	0.0100	0.1100
DIK[x]VIMATNR	2	0	1159.638269	0.0100	0.1000
MK[x]DAVKEAAR	1	0	1117.591321	0.0100	0.1000
K[x]GVVALVEDK	0	0	1056.617856	0.0100	0.1000
QDRGK[x]LVR	4	0	970.567161	0.0100	0.0800
DWNACK[x]K	5	0	920.417393	0.0100	0.0700
LLSSAK[x]K	5	0	745.469750	0.0100	0.0700
DK[x]LVLK	1	0	714.463938	0.0100	0.0600
ATK[x]QSK	2	0	661.375854	0.0100	0.0600
DQPK[x]K	3	0	614.338744	0.0100	0.0500
CIK[x]R	2	0	575.321319	0.0100	0.0400
K[x]VTSK	0	0	561.348581	0.0100	0.0500
EK[x]ASK	1	0	561.312197	0.0100	0.0500
YDK[x]K	2	0	552.290736	0.0100	0.0400
NCK[x]K	2	0	548.274037	0.0100	0.0400
SLK[x]R	2	0	502.322703	0.0100	0.0400
LIK[x]K	2	0	500.368591	0.0100	0.0400
K[x]FTGGVLMLIDRESDK	0	0	1807.950131	0.0097	0.1550
QLDSERFIVK[x]ASSGPR	9	0	1788.948158	0.0097	0.1550
SGVK[x]LENVKIYADLK	3	0	1675.950788	0.0097	0.1450
YEALSK[x]HIIMFDCK	5	0	1753.853066	0.0096	0.1350
QIK[x]EIKEVIELPVK	2	0	1665.007573	0.0096	0.1350
TSTSSMTAVPK[x]PLK	10	0	1446.775143	0.0096	0.1350
LGISATALSPEEK[x]K	12	0	1442.797987	0.0096	0.1350
TTLFK[x]SELAQSK	4	0	1351.734665	0.0096	0.1150
GSDAAPQASK[x]K	9	0	1058.535585	0.0095	0.1050
ENQEK[x]ISNNK	4	0	1202.589070	0.0095	0.0950
GGNMK[x]EVFRR	4	0	1192.613451	0.0095	0.0950
IEASK[x]GLIDR	4	0	1100.618917	0.0095	0.0950
SAELYK[x]NPK	5	0	1048.555259	0.0094	0.0850
EK[x]ADAAFLR	1	0	1019.539945	0.0094	0.0850
K[x]IEFPSYR	0	0	1038.549782	0.0094	0.0750
P[x]RKQYSAK	0	0	976.545365	0.0094	0.0750
KQYSAK[x]AK	5	0	922.523570	0.0094	0.0750
S[x]SKDISSK	0	0	850.439569	0.0094	0.0750
SNPVFAENDEKGEK[x]R	13	0	1718.822295	0.0093	0.1400
RK[x]QYSAK	1	0	879.492606	0.0093	0.0650
ENAINK[x]K	5	0	815.450075	0.0093	0.0650
EAVLK[x]LK	4	0	799.516697	0.0093	0.0650
N[x]STEEIDLYNRWK	0	0	1666.795023	0.0092	0.1200
QDPK[x]KHLDAEVQK	3	0	1534.810280	0.0092	0.1200
IHAK[x]SMAIDKDIR	3	0	1496.813257	0.0092	0.1200
NTWNSTLETAK[x]AK	10	0	1462.741537	0.0092	0.1200
KVPDK[x]LIDASTVK	4	0	1412.823808	0.0092	0.1200
WK[x]ALER	1	0	801.449683	0.0092	0.0550
GSNDDEMK[x]IDK	7	0	1250.544822	0.0091	0.1000
IDRK[x]IEFPPPSAEAR	3	0	1724.920885	0.0090	0.1350
VIDGSRPVNRNK[x]LLK	11	0	1708.010698	0.0090	0.1350
VVTSKLLK[x]PRVNNR	7	0	1622.994323	0.0089	0.1250
VLNK[x]GDSGEMSLQK	3	0	1504.755469	0.0089	0.1250
VSTK[x]KILGVAAEDK	3	0	1457.845270	0.0089	0.1250
KSK[x]TLQYFA	2	0	1084.591644	0.0089	0.0800
SLALTKK[x]DK	6	0	1002.607293	0.0089	0.0800
YGEK[x]ESLAAVLVR	3	0	1433.787759	0.0088	0.1150
KLEK[x]GQSIDDMIPAQK	3	0	1799.945046	0.0088	0.1400
NKVLVK[x]VHPEGK	5	0	1346.803351	0.0088	0.1050
LENQRK[x]WR	5	0	1128.615169	0.0088	0.0700
HRENK[x]IQR	4	0	1079.594768	0.0088	0.0700
DQK[x]K	2	0	517.285985	0.0088	0.0350
DK[x]PK	1	0	486.280173	0.0088	0.0350
INVK[x]FFEKEDVQSLK	3	0	1822.982813	0.0087	0.1300
SPSGNDALNDK[x]KGTK	10	0	1530.763724	0.0087	0.1300
ELEAMK[x]LLRPR	5	0	1354.775421	0.0086	0.0950
IQYVGKQDPK[x]K	9	0	1302.729522	0.0086	0.0950
IQYVGK[x]QDPKK	5	0	1302.729522	0.0086	0.0950
Q[x]DYDLVR	0	0	907.439903	0.0086	0.0600
NEEK[x]LAEFDK	3	0	1221.587675	0.0085	0.0850
AEAK[x]DVAKMK	3	0	1089.585175	0.0085	0.0850
GNQK[x]VVKVDAQDFLK	3	0	1687.925637	0.0083	0.1250
FMLK[x]LGVKR	3	0	1090.668450	0.0083	0.0750
FDVIVAK[x]GK	6	0	975.575269	0.0083	0.0750
TFLEK[x]R	4	0	792.449349	0.0083	0.0500
M[x]TEVLK	0	0	719.388726	0.0083	0.0500
LKPLIEK[x]GGDWERK	6	0	1667.935808	0.0082	0.1150
QHAVNERAK[x]IIDLR	8	0	1661.932452	0.0082	0.1150
YQK[x]DEEWPPKM	2	0	1449.659787	0.0082	0.0900
LELK[x]KANWCDK	3	0	1403.723052	0.0082	0.0900
KNEEK[x]LAEFDK	4	0	1349.682631	0.0082	0.0900
NAEELSSYQK[x]K	9	0	1295.635683	0.0082	0.0900
IK[x]VLAQLGMQSLSPLK	1	0	1725.022174	0.0081	0.1300
WK[x]RENQLR	1	0	1128.615169	0.0081	0.0650
ENK[x]IQRQR	2	0	1070.594434	0.0081	0.0650
SK[x]TLQYFA	1	0	956.496688	0.0081	0.0650
K[x]QYSAKAK	0	0	922.523570	0.0081	0.0650
QLADYK[x]AFEDSLR	5	0	1554.767750	0.0081	0.1050
VEFKMGNGK[x]MVEISR	8	0	1723.874862	0.0080	0.1200
LLENDIK[x]VMK	6	0	1201.673984	0.0080	0.0800
IHAK[x]SMAIDK	3	0	1112.601159	0.0080	0.0800
KDQK[x]K	3	0	645.380940	0.0080	0.0400
LVK[x]ER	2	0	643.401675	0.0080	0.0400
KDK[x]PK	2	0	614.375128	0.0080	0.0400
K[x]GEIR	0	0	601.354728	0.0080	0.0400
EK[x]SLLAHKGGHVVR	1	0	1529.878966	0.0079	0.1100
DGIQDIMPSQAKELK[x]K	14	0	1799.945046	0.0078	0.1250
K[x]HLDAEVQK	0	0	1066.577055	0.0078	0.0700
VLTLELYK[x]KLR	7	0	1374.859801	0.0077	0.0850
FFEKEDVQSLK[x]LK	10	0	1609.871482	0.0077	0.1000
QEVAAQK[x]SSEETEDK	6	0	1677.769259	0.0077	0.1150
AANVLAFQSTTK[x]TLALK	11	0	1776.014446	0.0076	0.1300
SLDK[x]QMVEER	3	0	1233.602276	0.0075	0.0750
LDVAK[x]R	4	0	700.423137	0.0075	0.0450
APPEILDISK[x]QLADYK	9	0	1799.966829	0.0075	0.1200
EFEIIK[x]GVLCQFRR	5	0	1793.960971	0.0075	0.1050
SSSDMAYTSMFK[x]GNQK	11	0	1780.775938	0.0075	0.1200
VSK[x]QGEIDYEALVK	2	0	1577.830012	0.0075	0.1050
KNCK[x]ADAGITIAPR	3	0	1513.803419	0.0075	0.1050
S[x]QARGFDR	0	0	935.457282	0.0075	0.0600
AEREK[x]ASK	4	0	917.492997	0.0075	0.0600
DSESTEEK[x]EAQAVQR	7	0	1705.775405	0.0073	0.1100
LEKGQSIDDMIPAQK[x]	14	0	1671.850090	0.0073	0.1100
ASVVETVTLTK[x]VTQK	10	0	1602.919156	0.0073	0.1100
SPSGNDALNDKK[x]GTK	11	0	1530.763724	0.0073	0.1100
IDELVSNNEK[x]IWK	9	0	1586.830346	0.0073	0.0950
K[x]LPNIEEATFDKR	0	0	1559.830681	0.0073	0.0950
YDK[x]TEDDIK	2	0	1125.518932	0.0072	0.0650
DIK[x]SMIADK	2	0	1019.532081	0.0072	0.0650
SGVK[x]LENVK	3	0	972.560345	0.0072	0.0650
DNLSWLSK[x]ANNWSK	7	0	1661.816092	0.0071	0.1000
K[x]ARQAAK	0	0	771.471479	0.0071	0.0500
IK[x]ENQEKISNNK	1	0	1443.768084	0.0071	0.0850
RGGDEWK[x]IEPLK	6	0	1426.756795	0.0071	0.0850
CGSPYIIEDSK[x]K	10	0	1395.670349	0.0071	0.0850
GSDAAPQASK[x]KK	9	0	1186.630541	0.0071	0.0850
K[x]GFDFEYYQR	0	0	1351.619643	0.0070	0.0700
LQK[x]YQATVMR	2	0	1236.664816	0.0070	0.0700
NIK[x]VIMATNR	2	0	1158.654253	0.0070	0.0700
K[x]LRDK	0	0	658.412573	0.0070	0.0350
LK[x]DLR	1	0	643.401675	0.0070	0.0350
VADLKK[x]LEGTIDYQK	5	0	1719.940617	0.0070	0.1050
GSLEK[x]NWKEEYLR	4	0	1650.836493	0.0069	0.0900
ELLK[x]PSASVALQR	3	0	1410.819391	0.0069	0.0900
LSGVVEGIFQK[x]CYAK	10	0	1697.880996	0.0067	0.1000
ELAAIK[x]EDTEAVLKR	5	0	1684.935865	0.0067	0.1000
ELEAMK[x]LLRPRK	5	0	1482.870377	0.0067	0.0800
ILSGEQTVK[x]YDR	8	0	1407.735725	0.0067	0.0800
GTTAVLK[x]EDIYK	6	0	1336.723767	0.0067	0.0800
KK[x]ELFDCLK	1	0	1179.632121	0.0067	0.0600
IDRDK[x]LVLK	4	0	1098.676036	0.0067	0.0600
M[x]SQARGFDR	0	0	1066.497761	0.0067	0.0600
SMAIDK[x]DIR	5	0	1047.538227	0.0067	0.0600
MK[x]SDINAHK	1	0	1042.522913	0.0067	0.0600
SLALTK[x]KDK	5	0	1002.607293	0.0067	0.0600
NK[x]VLVK	1	0	699.464272	0.0067	0.0400
K[x]WR	0	0	488.285928	0.0067	0.0200
ATLTGMKIDVLFSK[x]IR	13	0	1792.027986	0.0066	0.1050
EASK[x]TLSKWR	3	0	1204.656362	0.0065	0.0650
IQYVGK[x]QDPK	5	0	1174.634566	0.0065	0.0650
K[x]QLATSLRSR	0	0	1158.683243	0.0065	0.0650
K[x]TLVAHAVLK	0	0	1078.686208	0.0065	0.0650
M[x]NSTEEIDLYNRWK	0	0	1797.835501	0.0064	0.0900
E[x]MIAAQGIDEEDRR	0	0	1631.757255	0.0064	0.0900
QPEDK[x]LR	4	0	884.471536	0.0064	0.0450
LGVK[x]PPK	3	0	737.479921	0.0064	0.0450
TNSTDEK[x]GTKK	6	0	1207.604385	0.0064	0.0700
EDMGSNDK[x]ASK	7	0	1180.502961	0.0064	0.0700
WAFAEK[x]QYGYGTQTV	5	0	1747.820509	0.0063	0.0950
QSK[x]YTYDRGTTAVLK	2	0	1729.899815	0.0063	0.0950
S[x]PTGQITSTSARSGK	0	0	1476.753161	0.0063	0.0950
ATDDDRWK[x]TLSK	7	0	1434.710239	0.0063	0.0750
EYLEK[x]NWK	4	0	1108.555260	0.0063	0.0500
K[x]RMPIDFK	0	0	1033.574220	0.0063	0.0500
DYYTK[x]QSK	4	0	1031.492328	0.0063	0.0500
LIEK[x]LELR	3	0	1012.628028	0.0063	0.0500
KSGNLPDADNSK[x]SDISK	11	0	1774.869635	0.0062	0.1050
VKAMEVDEK[x]PTER	8	0	1530.771118	0.0062	0.0800
WPK[x]IAEIYGSALR	2	0	1502.824477	0.0062	0.0800
AVDEEMK[x]VR	6	0	1075.533141	0.0061	0.0550
VEFK[x]MGNGK	3	0	1008.506203	0.0061	0.0550
ILFSDVK[x]AMTTGLR	6	0	1550.848972	0.0061	0.0850
GTK[x]KSGNLPDADNSK	2	0	1530.763724	0.0060	0.0900
RLLK[x]LEEAMK	3	0	1229.716515	0.0060	0.0600
SMIADK[x]HAIR	5	0	1140.607305	0.0060	0.0600
MKDAVK[x]EAAR	5	0	1117.591321	0.0060	0.0600
LDRK[x]IEFPSYR	3	0	1422.761881	0.0059	0.0650
YK[x]EDTALRSEM	1	0	1341.623403	0.0059	0.0650
SNNIKENEQK[x]IK	9	0	1443.768084	0.0058	0.0700
RLVK[x]GR	3	0	727.481651	0.0058	0.0350
K[x]QYSAK	0	0	723.391504	0.0058	0.0350
FSGEK[x]K	4	0	694.364957	0.0058	0.0350
LKPLIEK[x]GGDWER	6	0	1539.840853	0.0058	0.0750
EDVQSLK[x]LKYYEQK	6	0	1769.919882	0.0057	0.0800
EKSLLAHK[x]GGHVVR	7	0	1529.878966	0.0057	0.0800
MVCK[x]IWK	3	0	963.503367	0.0057	0.0400
GNQK[x]VVK	3	0	771.460247	0.0057	0.0400
K[x]ELFDCLK	0	0	1051.537166	0.0056	0.0450
VLVDK[x]SRK	4	0	943.581415	0.0056	0.0450
SSK[x]DISSK	2	0	850.439569	0.0056	0.0450
MSSK[x]DISSK	3	0	981.480047	0.0056	0.0500
NKLLK[x]VTVSK	4	0	1128.722984	0.0055	0.0550
VLTLELYKK[x]LR	8	0	1374.859801	0.0055	0.0600
M[x]CSPSATLTHR	0	0	1259.575014	0.0055	0.0600
LTHEKSTMLEK[x]IK	10	0	1556.859536	0.0054	0.0700
TK[x]DEGGPAGGLYI	1	0	1276.629872	0.0054	0.0700
NAEELSSYQK[x]KLIR	9	0	1677.904901	0.0054	0.0750
K[x]NCKADAGITIAPR	0	0	1513.803419	0.0054	0.0750
LLK[x]PRVNNRIGSVDR	2	0	1736.016844	0.0053	0.0800
AIGSGSEPAK[x]SELVK	9	0	1471.788150	0.0053	0.0800
LISGK[x]LDEARELLVK	4	0	1682.992985	0.0050	0.0750
KPPVQPLAYK[x]SATPFR	9	0	1799.009303	0.0050	0.0800
YEYQK[x]LKESQLVDK	4	0	1769.919882	0.0050	0.0700
AVEK[x]LMSRRPPVIR	3	0	1650.971479	0.0050	0.0700
NLLLQEK[x]GFPTPK	6	0	1483.839792	0.0050	0.0650
ADYYYQAK[x]AK	7	0	1219.587284	0.0050	0.0500
WKTLSK[x]ESAR	5	0	1204.656362	0.0050	0.0500
QRIQK[x]ENR	4	0	1070.594434	0.0050	0.0400
K[x]ILGVAAEDK	0	0	1042.602207	0.0050	0.0500
LK[x]WSDER	1	0	932.471536	0.0050	0.0350
F[x]ATLQKSK	0	0	921.528321	0.0050	0.0400
VDK[x]NWSK	2	0	875.450075	0.0050	0.0350
EASK[x]TLSK	3	0	862.475953	0.0050	0.0400
M[x]MGINER	0	0	849.383652	0.0050	0.0350
IIPLKK[x]D	5	0	825.532346	0.0050	0.0350
DRGK[x]LVR	3	0	842.508589	0.0050	0.0350
LRWK[x]R	3	0	757.471088	0.0050	0.0250
MK[x]DAVK	1	0	690.373411	0.0050	0.0300
INYK[x]K	3	0	664.390778	0.0050	0.0250
SAK[x]GTK	2	0	590.338744	0.0050	0.0300
KK[x]SGR	1	0	574.355062	0.0050	0.0250
K[x]NVPK	0	0	584.364565	0.0050	0.0250
SGK[x]KR	2	0	574.355062	0.0050	0.0250
GK[x]LVR	1	0	571.380549	0.0050	0.0250
VAIK[x]K	3	0	557.390052	0.0050	0.0250
K[x]NCK	0	0	548.274037	0.0050	0.0200
QVK[x]R	2	0	529.333601	0.0050	0.0200
K[x]DQK	0	0	517.285985	0.0050	0.0200
VATEKDFLDAVQK[x]VVK	12	0	1788.998462	0.0047	0.0750
ELAAIKEDTEAVLK[x]R	13	0	1684.935865	0.0047	0.0700
NVVTEAGFIAIK[x]EDR	11	0	1660.878354	0.0047	0.0700
GTKK[x]SGNLPDADNSK	3	0	1530.763724	0.0047	0.0700
ASKGSNDDEMK[x]IDK	10	0	1536.708913	0.0046	0.0650
EK[x]ASKGSNDDEMK	1	0	1437.640504	0.0046	0.0600
ELIRAQEEVK[x]R	9	0	1369.767693	0.0045	0.0500
K[x]NEEKLAEFDK	0	0	1349.682631	0.0045	0.0500
EIK[x]PNIRVALR	2	0	1307.803685	0.0045	0.0500
DREISYPFK[x]R	8	0	1309.677823	0.0045	0.0450
DLKLK[x]WSDER	4	0	1288.677488	0.0045	0.0450
K[x]QCVIANSCK	0	0	1206.584850	0.0045	0.0450
EVLNK[x]GVSK	4	0	972.560345	0.0044	0.0400
SLK[x]RELIR	2	0	1013.634509	0.0044	0.0350
K[x]LGVKPPK	0	0	865.574877	0.0044	0.0350
SDISK[x]SSM	4	0	853.385092	0.0044	0.0350
VLVDK[x]SR	4	0	815.486459	0.0043	0.0300
QYSAK[x]AK	4	0	794.428614	0.0043	0.0300
QDPKK[x]HLDAEVQK	4	0	1534.810280	0.0042	0.0550
GSNDDEMK[x]IDKK	7	0	1378.639778	0.0042	0.0500
VEPIPLINGEK[x]R	10	0	1363.782281	0.0042	0.0500
AAK[x]ASRGAATIK	2	0	1143.672345	0.0042	0.0500
ERK[x]PRR	2	0	840.504172	0.0042	0.0250
LAK[x]RMK	2	0	745.463224	0.0042	0.0250
IMKLCFDELK[x]K	9	0	1423.756658	0.0041	0.0450
LVPYLTK[x]LESK	6	0	1289.759425	0.0041	0.0450
K[x]EVAEADIASK	0	0	1159.608411	0.0041	0.0450
ESQLVDK[x]FFEKINVK	6	0	1822.982813	0.0040	0.0600
HSTFIITK[x]RK	7	0	1229.724379	0.0040	0.0400
QSK[x]ATREPNK	2	0	1157.615226	0.0040	0.0400
GTK[x]RR	2	0	616.376858	0.0040	0.0200
NKTDTK[x]TIEAITFK	5	0	1608.872208	0.0039	0.0550
VLTLELYK[x]K	7	0	1105.674641	0.0039	0.0350
K[x]EDSSPCGYIIR	0	0	1423.676496	0.0038	0.0450
NELEK[x]LNFSSLK	4	0	1420.756126	0.0038	0.0450
LLMK[x]LSSQNDDK	3	0	1390.712546	0.0038	0.0450
IK[x]ILFSDVKAMTTGLR	1	0	1792.027986	0.0037	0.0600
VTVSK[x]GVAIDLLEECK	4	0	1759.938898	0.0037	0.0600
SFEQK[x]VMK	4	0	995.510954	0.0037	0.0300
FVIHQEENK[x]RSVGIK	8	0	1782.973979	0.0037	0.0550
HIEVGDSVLVK[x]IITK	10	0	1649.971524	0.0037	0.0550
EEYVSDPK[x]EQM	7	0	1353.575786	0.0036	0.0400
ELAAIK[x]EDTEAVLK	5	0	1528.834763	0.0036	0.0500
K[x]TREALMEFR	0	0	1279.670628	0.0035	0.0350
SETMK[x]YYLPK	4	0	1258.626702	0.0035	0.0350
K[x]GYQTIELDK	0	0	1193.629146	0.0035	0.0350
EQVRDAGK[x]DEFSR	7	0	1535.732760	0.0035	0.0450
EEMMNSIQQAVAK[x]	12	0	1477.690428	0.0035	0.0450
LRK[x]EVAEADIASK	2	0	1428.793571	0.0035	0.0450
ASRPGAAAK[x]LDGK	8	0	1240.688720	0.0035	0.0450
DYGK[x]FLSAMHDLPVR	3	0	1747.871494	0.0033	0.0500
DLEETDERSLALTK[x]K	13	0	1746.899873	0.0033	0.0500
LIDASTVK[x]HVFPITK	7	0	1667.960960	0.0033	0.0500
LKGYQTIELDK[x]K	10	0	1434.808159	0.0033	0.0400
K[x]AFGRVYATMQK	0	0	1398.744122	0.0033	0.0400
DTMNVDINAIK[x]K	10	0	1360.701983	0.0033	0.0400
NK[x]MVCK	1	0	778.382925	0.0033	0.0200
LESK[x]QR	3	0	759.423863	0.0033	0.0200
VDVK[x]TK	3	0	688.411904	0.0033	0.0200
ASK[x]GSNDDEMKIDK	2	0	1536.708913	0.0032	0.0450
ATLTGMK[x]IDVLFSK	6	0	1522.842826	0.0032	0.0450
KGYQTIELDK[x]K	9	0	1321.724101	0.0032	0.0350
K[x]GYQTIELDKK	0	0	1321.724101	0.0032	0.0350
EIK[x]EVIELPVK	2	0	1295.769988	0.0032	0.0350
K[x]SGRSAPGVSTTSTIQ	0	0	1575.821569	0.0031	0.0500
TVQYATK[x]R	6	0	965.529382	0.0031	0.0250
NEEKK[x]LMELFISK	4	0	1607.859201	0.0031	0.0400
VK[x]AFGRVYATMQK	1	0	1497.812531	0.0031	0.0400
DVAKMK[x]LSLFSNK	5	0	1479.811862	0.0031	0.0400
NCK[x]ADAGITIAPR	2	0	1385.708463	0.0031	0.0400
SMAIDK[x]DIRWELIAR	5	0	1815.966450	0.0030	0.0450
E[x]EMIAAQGIDEEDRR	0	0	1760.799843	0.0030	0.0450
AIDLYK[x]EVLNKGVSK	5	0	1675.950788	0.0030	0.0450
TNSTDEK[x]GTK	6	0	1079.509429	0.0030	0.0300
INVK[x]K	3	0	600.395864	0.0030	0.0150
RMPIDFK[x]GFICK	6	0	1510.778788	0.0029	0.0350
YYLPK[x]GK	4	0	867.485399	0.0029	0.0200
K[x]KLIPIR	0	0	866.606510	0.0029	0.0200
IIPLK[x]KD	4	0	825.532346	0.0029	0.0200
K[x]FFAIDTANPIPVFTH	0	0	1816.951123	0.0028	0.0450
QEVAAQKSSEETEDK[x]K	14	0	1805.864214	0.0028	0.0450
YKVNLYK[x]FR	6	0	1229.692020	0.0028	0.0250
YK[x]VNLYKFR	1	0	1229.692020	0.0028	0.0250
NKMVCK[x]IWK	5	0	1205.641245	0.0028	0.0250
GGDEWK[x]IEPLK	5	0	1270.655693	0.0027	0.0300
YYK[x]PDLTIDEAVR	2	0	1581.803799	0.0027	0.0350
STELFK[x]NEEEPTK	5	0	1550.746345	0.0027	0.0350
K[x]AVYMPLCDPGNK	0	0	1491.721334	0.0027	0.0350
AVILSDTK[x]PVDKK	7	0	1412.823808	0.0027	0.0350
VADLK[x]KLEGTIDYQK	4	0	1719.940617	0.0027	0.0400
YIPNPVLVIIDVK[x]PK	12	0	1707.033394	0.0027	0.0400
QNTPVLFDSK[x]EAVLK	9	0	1687.914404	0.0027	0.0400
ERDCTAYNIYDK[x]NK	11	0	1788.810014	0.0025	0.0350
K[x]VAEQNENPTVGSAQK	0	0	1698.853594	0.0025	0.0400
V[x]SPTGQITSTSARSGK	0	0	1575.821569	0.0025	0.0400
QAIVSAVK[x]FEEEAK	7	0	1547.819448	0.0025	0.0350
YDK[x]LVETSGQIR	2	0	1407.735725	0.0025	0.0300
IDRPAQVISFK[x]K	10	0	1400.813914	0.0025	0.0300
YQK[x]DEEWPPK	2	0	1318.619308	0.0025	0.0250
TVQYATK[x]RSK	6	0	1180.656362	0.0025	0.0250
LEGTIDYQK[x]L	8	0	1178.618248	0.0025	0.0250
ATAIGK[x]SSTAAK	5	0	1104.613831	0.0025	0.0300
K[x]ANWCDKR	0	0	1076.518495	0.0025	0.0200
YDKK[x]DLVR	3	0	1035.571243	0.0025	0.0200
VMK[x]SEFQR	2	0	1023.517101	0.0025	0.0200
LMVEMEK[x]K	6	0	1006.519074	0.0025	0.0200
K[x]LARNILK	0	0	954.633783	0.0025	0.0200
FMLK[x]LGVK	3	0	934.567348	0.0025	0.0200
ASK[x]AAR	2	0	602.349976	0.0025	0.0150
K[x]SGR	0	0	446.260107	0.0025	0.0100
ATPYRGYSK[x]PNER	8	0	1537.763667	0.0023	0.0300
ILEFTK[x]YSNDK	5	0	1356.692468	0.0023	0.0250
K[x]KELFDCLK	0	0	1179.632121	0.0022	0.0200
K[x]TVQYATKR	0	0	1093.624337	0.0022	0.0200
K[x]IPQVASFR	0	0	1044.607962	0.0022	0.0200
DAGK[x]DEFSR	3	0	1023.462090	0.0022	0.0200
STELFK[x]NEEEPTKK	5	0	1678.841301	0.0021	0.0300
SLLTGK[x]HAIRYAGR	5	0	1541.878966	0.0021	0.0300
YASQK[x]RP	4	0	848.450409	0.0021	0.0150
K[x]ALSSLK	0	0	745.469750	0.0021	0.0150
GQSIDDMIPAQK[x]	11	0	1301.628489	0.0021	0.0250
NK[x]PDERFNTGVVNVR	1	0	1743.901545	0.0020	0.0300
DLK[x]LKWSDER	2	0	1288.677488	0.0020	0.0200
K[x]YYSFDNSLK	0	0	1263.613496	0.0020	0.0200
LLK[x]PR	2	0	625.427496	0.0020	0.0100
IEVEVYK[x]ITTGDR	6	0	1521.803799	0.0019	0.0250
SIK[x]GYTLPPHCSR	2	0	1514.766308	0.0019	0.0250
ASK[x]VLELRAELDK	2	0	1470.840518	0.0019	0.0250
TNNLDLEHK[x]HK	8	0	1347.689447	0.0018	0.0200
LK[x]GYQTIELDK	1	0	1306.713204	0.0018	0.0200
MVILNK[x]DGMER	5	0	1304.658013	0.0018	0.0200
QEYALALQK[x]WDLSR	8	0	1719.894338	0.0018	0.0250
EEFAEK[x]AVSVIQAR	5	0	1575.825595	0.0018	0.0250
VSPTGQITSTSARSGK[x]K	15	0	1703.916525	0.0018	0.0300
SGVKLENVK[x]IYADLK	8	0	1675.950788	0.0017	0.0250
AVAVVVDPIQSVK[x]GK	12	0	1508.892552	0.0017	0.0250
LK[x]GYQTIELDKK	1	0	1434.808159	0.0017	0.0200
AVILSDTK[x]PVDK	7	0	1284.728853	0.0017	0.0200
SLLAHK[x]GGHVVR	5	0	1272.741423	0.0017	0.0200
ENK[x]IQR	2	0	786.434760	0.0017	0.0100
AVILSDTKPVDK[x]K	11	0	1412.823808	0.0015	0.0200
K[x]IEFPSYRDR	0	0	1309.677823	0.0015	0.0150
Q[x]YTVGQGYTK	0	0	1143.555986	0.0015	0.0150
AK[x]VAEQNENPTVGSAQK	1	0	1769.890704	0.0015	0.0250
V[x]SPTGQITSTSARSGKK	0	0	1703.916525	0.0015	0.0250
KK[x]LIPIR	1	0	866.606510	0.0014	0.0100
AK[x]TMTER	1	0	835.422145	0.0014	0.0100
AK[x]YASQK	1	0	794.428614	0.0014	0.0100
DEK[x]SGVK	2	0	761.391895	0.0014	0.0100
MK[x]SLSEQYTER	1	0	1370.649950	0.0014	0.0150
SERDTALEK[x]YK	8	0	1338.677880	0.0014	0.0150
AIDLYK[x]EVLNK	5	0	1304.733939	0.0014	0.0150
TLAGVTRDYYTK[x]QSK	11	0	1729.899815	0.0013	0.0200
DQKKDK[x]PK	5	0	985.555594	0.0012	0.0100
VSK[x]ILEHK	2	0	952.570517	0.0012	0.0100
GTK[x]R	2	0	460.275756	0.0012	0.0050
DISSK[x]SPSGNDALNDKK	4	0	1774.869635	0.0012	0.0200
LK[x]PLIEKGGDWER	1	0	1539.840853	0.0012	0.0150
NIPK[x]ARASLTAAK	3	0	1339.793514	0.0012	0.0150
K[x]DLVRNFGR	0	0	1103.619920	0.0011	0.0100
ETEK[x]LAEER	3	0	1103.545814	0.0011	0.0100
Y[x]FATLQKSK	0	0	1084.591644	0.0011	0.0100
NSTNNTK[x]ER	6	0	1062.505347	0.0011	0.0100
FVK[x]LGIDPPK	2	0	1112.659326	0.0010	0.0100
QVK[x]NR	2	0	643.376523	0.0010	0.0050
K[x]INVK	0	0	600.395864	0.0010	0.0050
TK[x]LVK	1	0	587.400615	0.0010	0.0050
K[x]VIAR	0	0	585.396198	0.0010	0.0050
LGVK[x]R	3	0	571.380549	0.0010	0.0050
K[x]VIARLQSYDR	0	0	1347.762215	0.0009	0.0100
TLLAK[x]AVANQTSATFLR	4	0	1804.020592	0.0009	0.0150
ILFENPDEATK[x]RK	10	0	1559.830681	0.0008	0.0100
ANWCDK[x]R	5	0	948.423539	0.0007	0.0050
K[x]ANWCDK	0	0	920.417393	0.0007	0.0050
LVNFTAK[x]TLDLLGIFR	6	0	1820.055916	0.0006	0.0100
SLYFATPGNTSFK[x]TDM	12	0	1778.818457	0.0006	0.0100
DK[x]KLIPIR	1	0	981.633448	0.0006	0.0050
D[x]KKLIPIR	0	0	981.633448	0.0006	0.0050
NEEEPTK[x]K	6	0	973.471593	0.0006	0.0050
FATLQK[x]SK	5	0	921.528321	0.0006	0.0050
K[x]LMELFISK	0	0	1107.636148	0.0006	0.0050
LLK[x]LEEAMK	2	0	1073.615413	0.0006	0.0050
ILEHK[x]EIMLR	4	0	1280.727413	0.0005	0.0050
HK[x]TDLNHENLK	1	0	1347.689447	0.0005	0.0050
L[x]KGYQTIELDKK	0	0	1434.808159	0.0004	0.0050
KTELFK[x]ASTSAK	5	0	1309.724101	0.0004	0.0050
GDVAASILDK[x]YR	9	0	1306.688052	0.0004	0.0050
VPDK[x]LIDASTVK	3	0	1284.728853	0.0004	0.0050
ATAIGRASK[x]AAR	8	0	1171.678492	0.0004	0.0050
MEILK[x]IHLEKVSK	4	0	1566.916655	0.0004	0.0050
SSCK[x]IVFRSELQDK	3	0	1695.861321	0.0004	0.0050
IEPLK[x]LKVLVQGLER	4	0	1734.076651	0.0003	0.0050
GNECIVIGVERK[x]NVPK	11	0	1810.972260	0.0003	0.0050
# precursors: 1
Precursor: 2410.2448	4	0.9972	0
K[x]TVQYATKR(0)	M[x]SERDTALEK(0)	1.1050	2410.2525	138.0681
QEMK[x]K(3)	FCVGLQK[x]IEEIFK(6)	0.9400	2410.2639	138.0681
K[x]NEEK(0)	EWLDKLGDK[x]GPAAAR(8)	0.8350	2410.2491	138.0681
HGGYK[x]PTDK(4)	K[x]HFEQVINEK(0)	0.8200	2410.2280	138.0681
SK[x]TLQYFA(1)	LTHEK[x]STMLEK(4)	0.7900	2410.2453	138.0681
DTTK[x]NK(3)	KLFK[x]SLGSGMDQEK(3)	0.7850	2410.2413	138.0681
NK[x]TDTK(1)	KLFK[x]SLGSGMDQEK(3)	0.7700	2410.2413	138.0681
K[x]NEEK(0)	EWLDK[x]LGDKGPAAAR(4)	0.7350	2410.2491	138.0681
P[x]FGNTHNK(0)	EFPDLGVLEGK[x]R(10)	0.7300	2410.2280	138.0681
K[x]MQE(0)	FCVGLQKIEEIFK[x]K(12)	0.7150	2410.2639	138.0681
K[x]MQE(0)	FCVGLQK[x]IEEIFKK(6)	0.6900	2410.2639	138.0681
KEK[x]WIAK(2)	MK[x]SLSEQYTER(1)	0.6600	2410.2565	138.0681
K[x]EKWIAK(0)	MK[x]SLSEQYTER(1)	0.6350	2410.2565	138.0681
GVSK[x]DEK(3)	CFGIK[x]FDIMPRK(4)	0.6300	2410.2388	138.0681
K[x]SGFEK(0)	QGITEAYNQK[x]AVEK(9)	0.5850	2410.2379	138.0681
YK[x]LHSEK(1)	FFEK[x]EDVQSLK(3)	0.5700	2410.2419	138.0681
TLFRK[x]EK(4)	K[x]GFDFEYYQR(0)	0.5650	2410.2320	138.0681
FSGEK[x]K(4)	QGITEAYNQK[x]AVEK(9)	0.5450	2410.2379	138.0681
Q[x]DYDLVR(0)	YEIDK[x]TLAGVTR(4)	0.5400	2410.2379	138.0681
F[x]ATLQKSK(0)	EQK[x]PEVDYSEK(2)	0.5300	2410.2267	138.0681
