# Supplementary material for: ECL: an exhaustive search tool for the identification of cross-linked peptides using whole database
Source: BMC Bioinformatics. 2016 May 20;17:217. doi: 10.1186/s12859-016-1073-y (PMC4874008; doi:10.1186/s12859-016-1073-y)
Supplement: Additional file 5 — Kojak’s pre-selection list of PSMs only identified by ECL. (ZIP 5147 kb) [file 12859_2016_1073_MOESM5_ESM.zip › Kojak's pre-selection ranks of ECL only peptides/Kojak's detailed results/aleitner_M1012_006/diagnostic_9824.txt]

Scan: 9824
QVK[x]R	2	0	529.333601	0.1300	0.5200
QVK[x]NR	2	0	643.376523	0.1260	0.6300
GK[x]YYPLK	1	0	867.485399	0.1114	0.7800
KVADLK[x]K	5	0	800.511946	0.1043	0.7300
K[x]WR	0	0	488.285928	0.0967	0.2900
NIPK[x]ARASLTAAK	3	0	1339.793514	0.0965	1.2550
INYK[x]K	3	0	664.390778	0.0940	0.4700
DIKSMIADK[x]HAIR	8	0	1496.813257	0.0923	1.2000
INVK[x]K	3	0	600.395864	0.0920	0.4600
NIPK[x]AR	3	0	697.423471	0.0917	0.5500
YK[x]EDTALR	1	0	994.508312	0.0850	0.6800
K[x]INANEK	0	0	815.450075	0.0850	0.5950
QVMEEK[x]LDSK	5	0	1205.596130	0.0845	0.8450
NLIRLAK[x]R	6	0	982.639929	0.0838	0.6700
LNADVLGQLIK[x]K	10	0	1310.792119	0.0821	0.9850
ATAIGK[x]SSTAAK	5	0	1104.613831	0.0821	0.9850
K[x]HLDAEVQK	0	0	1066.577055	0.0811	0.7300
SETMK[x]YYLPK	4	0	1258.626702	0.0800	0.8000
MRK[x]LAR	2	0	773.469370	0.0792	0.4750
LENQRK[x]WR	5	0	1128.615169	0.0775	0.6200
NLQVAK[x]SLDK	5	0	1114.634566	0.0775	0.7750
KVAQTTYK[x]K	7	0	1065.618191	0.0756	0.6800
DEQIEK[x]IDTVIK	5	0	1429.766355	0.0750	0.9000
EASK[x]TLSKWR	3	0	1204.656362	0.0740	0.7400
KIDK[x]EDMGSNDK	3	0	1378.639778	0.0737	0.8850
QDPK[x]KHLDAEVQK	3	0	1534.810280	0.0719	0.9350
NIPK[x]EIK	3	0	840.506860	0.0707	0.4950
K[x]QYSAKAK	0	0	922.523570	0.0706	0.5650
LVK[x]GRQD	2	0	814.466059	0.0700	0.4900
QDPKK[x]HLDAEVQK	4	0	1534.810280	0.0688	0.8950
GLGYPEDAIGK[x]TK	10	0	1347.703366	0.0677	0.8800
K[x]LAR	0	0	486.327789	0.0662	0.2650
KLDVAK[x]R	5	0	828.518092	0.0657	0.4600
DTALEK[x]YK	5	0	966.502166	0.0656	0.5250
NIK[x]VIMATNR	2	0	1158.654253	0.0650	0.6500
K[x]YDK	0	0	552.290736	0.0650	0.2600
RMK[x]K	2	0	561.342056	0.0637	0.2550
GGDEWK[x]IEPLK	5	0	1270.655693	0.0614	0.6750
NLTDETK[x]NK	6	0	1061.535250	0.0611	0.5500
LNVYK[x]YR	4	0	954.528656	0.0607	0.4250
KLGVK[x]PPK	4	0	865.574877	0.0606	0.4850
IVK[x]SAKAK	2	0	843.554142	0.0606	0.4850
LNFSSLK[x]MKDAVK	6	0	1479.811862	0.0604	0.7850
IKENQEK[x]ISNNK	6	0	1443.768084	0.0600	0.7200
NAYVINLK[x]QIAK	7	0	1373.803016	0.0600	0.7200
E[x]SLQR	0	0	631.328907	0.0600	0.3000
QLADYK[x]AFEDSLR	5	0	1554.767750	0.0600	0.7800
T[x]VYQISELESLLR	0	0	1549.835098	0.0600	0.7800
IVKSAK[x]AK	5	0	843.554142	0.0600	0.4800
K[x]VADLKK	0	0	800.511946	0.0600	0.4200
K[x]DQK	0	0	517.285985	0.0600	0.2400
K[x]EPPVYTPPK	0	0	1154.633506	0.0590	0.5900
NLLLQEK[x]GFPTPK	6	0	1483.839792	0.0588	0.7650
LKGYQTIELDK[x]K	10	0	1434.808159	0.0587	0.7050
LKLELK[x]K	5	0	870.590192	0.0586	0.4100
IEDTDK[x]YDKK	5	0	1253.613888	0.0585	0.5850
IVK[x]SAK	2	0	644.422076	0.0583	0.3500
IEDTDK[x]YDK	5	0	1125.518932	0.0583	0.5250
FK[x]LNVYK	1	0	910.527595	0.0579	0.4050
QAREK[x]VLK	4	0	970.592313	0.0575	0.4600
QGLHK[x]K	4	0	709.423471	0.0575	0.3450
LNFSSLKMK[x]DAVK	8	0	1479.811862	0.0573	0.7450
EKVLK[x]TK	4	0	844.538158	0.0571	0.4000
K[x]ARQAAK	0	0	771.471479	0.0571	0.4000
T[x]EVLK	0	0	588.348247	0.0570	0.2850
VLVDK[x]SRK	4	0	943.581415	0.0569	0.4550
M[x]PPK	0	0	471.251517	0.0562	0.2250
K[x]GEIRMGTTITALR	0	0	1545.866017	0.0557	0.7800
EASK[x]TLSK	3	0	862.475953	0.0556	0.4450
K[x]LDVAK	0	0	672.416990	0.0550	0.3300
K[x]REAEAAK	0	0	901.498083	0.0550	0.4400
IGLSK[x]IR	4	0	785.512280	0.0550	0.3850
IDK[x]EDMGSNDK	2	0	1250.544822	0.0545	0.6000
ASK[x]VLELRAELDK	2	0	1470.840518	0.0542	0.7050
INVK[x]FFEK	3	0	1023.575269	0.0538	0.4300
VLK[x]TK	2	0	587.400615	0.0530	0.2650
VSTK[x]K	3	0	561.348581	0.0530	0.2650
LVK[x]GR	2	0	571.380549	0.0530	0.2650
QVK[x]LLFIEK	2	0	1116.690625	0.0528	0.4750
LNFSSLK[x]MK	6	0	1066.584449	0.0528	0.4750
EK[x]TSNNTNR	1	0	1062.505347	0.0528	0.4750
LVPYLTK[x]LESK	6	0	1289.759425	0.0523	0.5750
NK[x]RGGDEWK	1	0	1088.536254	0.0522	0.4700
AAREYLEK[x]NWK	7	0	1406.730582	0.0518	0.5700
LVPYLTKLESK[x]QR	10	0	1573.919099	0.0508	0.6600
GGLGYPEDAIGK[x]TK	11	0	1404.724827	0.0504	0.7050
QSK[x]ATREPNK	2	0	1157.615226	0.0500	0.5000
IEPLK[x]LK	4	0	839.547996	0.0493	0.3450
LELK[x]KANWCDK	3	0	1403.723052	0.0491	0.5400
IVAFDQLVK[x]EK	8	0	1288.739025	0.0491	0.5400
LVK[x]ER	2	0	643.401675	0.0490	0.2450
EK[x]VLK	1	0	615.395529	0.0490	0.2450
AIGSGSEPAK[x]SELVK	9	0	1471.788150	0.0487	0.7300
DK[x]KDQK	1	0	760.407879	0.0483	0.2900
M[x]ATTVK	0	0	649.346864	0.0483	0.2900
LELKK[x]ANWCDK	4	0	1403.723052	0.0482	0.5300
LVK[x]ERQAR	2	0	998.598459	0.0481	0.3850
TK[x]DSLEAR	1	0	918.477014	0.0481	0.3850
LGVK[x]PPK	3	0	737.479921	0.0479	0.3350
LVPYLTK[x]LESKQR	6	0	1573.919099	0.0477	0.6200
LEFIK[x]VIPVEELK	4	0	1555.922455	0.0477	0.6200
QVK[x]NRDCVGR	2	0	1230.625074	0.0475	0.4750
K[x]QLATSLR	0	0	915.550117	0.0475	0.3800
K[x]LIR	0	0	528.374737	0.0475	0.1900
QTETINWLEK[x]R	9	0	1416.736060	0.0473	0.5200
K[x]PPVQPLAYK	0	0	1139.670224	0.0470	0.4700
TK[x]LVK	1	0	587.400615	0.0470	0.2350
TGRK[x]EPPVYTPPK	3	0	1468.803742	0.0469	0.6100
SAELYK[x]NPK	5	0	1048.555259	0.0467	0.4200
VK[x]VIAATNR	1	0	970.592313	0.0467	0.4200
LAEK[x]WR	3	0	801.449683	0.0467	0.2800
AERK[x]AR	3	0	729.424532	0.0467	0.2800
WPK[x]IAEIYGSALR	2	0	1502.824477	0.0465	0.6050
F[x]ANNDEIHPSK	0	0	1270.594156	0.0464	0.5100
CYAK[x]NEWR	3	0	1125.502511	0.0463	0.3700
LMVEMEK[x]K	6	0	1006.519074	0.0463	0.3700
S[x]QAR	0	0	460.239372	0.0463	0.1850
LK[x]ESQLVDK	1	0	1058.597121	0.0461	0.4150
SLALTK[x]KDK	5	0	1002.607293	0.0461	0.4150
K[x]TLVAHAVLK	0	0	1078.686208	0.0460	0.4600
QNLFVPTSDK[x]EK	9	0	1404.724827	0.0458	0.5500
KELLK[x]LK	4	0	870.590192	0.0457	0.3200
AIEGK[x]IAR	4	0	856.513006	0.0456	0.3650
HK[x]TDLNHENLK	1	0	1347.689447	0.0455	0.5000
YVTGPK[x]NK	5	0	905.497023	0.0450	0.3600
VLVDK[x]SR	4	0	815.486459	0.0450	0.3150
FATLQK[x]SKR	5	0	1077.629423	0.0444	0.4000
GYARAIHK[x]LGSTLK	7	0	1513.872820	0.0443	0.6200
NDSYQLIK[x]ILPNK	7	0	1544.856167	0.0442	0.5750
IK[x]ENQEKISNNK	1	0	1443.768084	0.0442	0.5300
R[x]FANNDEIHPSK	0	0	1426.695258	0.0442	0.5300
G[x]GLGYPEDAIGK	0	0	1175.582198	0.0442	0.5300
WK[x]TLSK	1	0	761.443537	0.0442	0.2650
K[x]DKPK	0	0	614.375128	0.0440	0.2200
VKAMEVDEK[x]PTER	8	0	1530.771118	0.0438	0.5700
EIQDEK[x]EAEAARK	5	0	1515.752826	0.0438	0.5700
GSNDDEMK[x]IDKK	7	0	1378.639778	0.0437	0.5250
I[x]INR	0	0	514.322703	0.0437	0.1750
EASKTLSK[x]WR	7	0	1204.656362	0.0435	0.4350
ENQEK[x]ISNNK	4	0	1202.589070	0.0435	0.4350
KGTK[x]TSETNDR	3	0	1235.610532	0.0432	0.4750
DLVKK[x]YDK	4	0	1007.565097	0.0431	0.3450
AIHK[x]LGSTLK	3	0	1066.649824	0.0430	0.4300
A[x]TTVK	0	0	518.306385	0.0430	0.2150
IDKK[x]TTEEK	3	0	1090.586949	0.0428	0.3850
NWK[x]EEYLRAAK	2	0	1406.730582	0.0427	0.4700
M[x]ESLQR	0	0	762.369385	0.0425	0.2550
G[x]VFK	0	0	449.263798	0.0425	0.1700
EVLNK[x]GVSK	4	0	972.560345	0.0422	0.3800
K[x]ANWCDK	0	0	920.417393	0.0421	0.2950
AEAK[x]DVAK	3	0	830.449740	0.0419	0.3350
D[x]YTMAQPEFFK	0	0	1375.611779	0.0418	0.4600
ATAIGRASK[x]AAR	8	0	1171.678492	0.0417	0.5000
DKK[x]DQK	2	0	760.407879	0.0417	0.2500
VSTKK[x]ILGVAAEDK	4	0	1457.845270	0.0414	0.5800
AEREK[x]ASK	4	0	917.492997	0.0413	0.3300
K[x]LQR	0	0	543.349250	0.0413	0.1650
IDK[x]K	2	0	502.311471	0.0413	0.1650
FATLQKSK[x]R	7	0	1077.629423	0.0411	0.3700
QDPK[x]K	3	0	614.338744	0.0410	0.2050
M[x]SQAR	0	0	591.279850	0.0410	0.2050
K[x]LARNILK	0	0	954.633783	0.0406	0.3250
IQYVGK[x]QDPK	5	0	1174.634566	0.0405	0.4050
KTVQYATK[x]R	7	0	1093.624337	0.0400	0.3600
IQK[x]ENR	2	0	786.434760	0.0400	0.2400
LELK[x]K	3	0	629.411178	0.0400	0.2000
ELLK[x]PSASVALQR	3	0	1410.819391	0.0396	0.5150
ASK[x]VLELR	2	0	914.554868	0.0394	0.3150
QPEDK[x]LR	4	0	884.471536	0.0393	0.2750
KELFDCLK[x]IMR	7	0	1451.762804	0.0391	0.4300
LRWK[x]R	3	0	757.471088	0.0390	0.1950
EK[x]ADAAFLR	1	0	1019.539945	0.0389	0.3500
LNDPEDK[x]YEALSK	6	0	1520.735782	0.0388	0.5050
K[x]EVQEARELIR	0	0	1369.767693	0.0386	0.4250
EEYLRAAK[x]ASR	7	0	1292.683635	0.0386	0.4250
M[x]TEVLK	0	0	719.388726	0.0383	0.2300
ILEFTK[x]YSNDK	5	0	1356.692468	0.0382	0.4200
DLVK[x]KYDK	3	0	1007.565097	0.0381	0.3050
LILTENIK[x]TK	7	0	1171.717563	0.0380	0.3800
FVK[x]LGIDPPK	2	0	1112.659326	0.0380	0.3800
K[x]VIAR	0	0	585.396198	0.0380	0.1900
VSTK[x]KILGVAAEDK	3	0	1457.845270	0.0379	0.5300
K[x]PTSELAIGASLEK	0	0	1442.797987	0.0379	0.5300
DQK[x]KDKPK	2	0	985.555594	0.0375	0.3000
ASK[x]GSNDDEMKIDK	2	0	1536.708913	0.0375	0.5250
SETMKYYLPK[x]GK	9	0	1443.743119	0.0375	0.4500
TLSK[x]WR	3	0	789.449683	0.0375	0.2250
M[x]SSKDISSK	0	0	981.480047	0.0372	0.3350
K[x]DYTMAQPEFFK	0	0	1503.706735	0.0371	0.4450
LPEANFEPLEK[x]R	10	0	1441.756460	0.0371	0.4450
K[x]EPPVYTPPKDK	0	0	1397.755400	0.0371	0.4450
LDVAK[x]R	4	0	700.423137	0.0367	0.2200
K[x]EVQEAR	0	0	858.455887	0.0364	0.2550
QGDVLLNK[x]LQK	7	0	1254.729522	0.0364	0.4000
LGISATALSPEEK[x]K	12	0	1442.797987	0.0361	0.5050
DLKLK[x]WSDER	4	0	1288.677488	0.0360	0.3600
G[x]LGYPEDAIGK	0	0	1118.560737	0.0359	0.3950
LRLQK[x]R	4	0	812.534410	0.0358	0.2150
DEK[x]SGVK	2	0	761.391895	0.0357	0.2500
LDGK[x]DELWK	3	0	1102.565823	0.0356	0.3200
FLHDK[x]NSDYK	4	0	1265.603994	0.0355	0.3550
IEDTDKYDK[x]K	8	0	1253.613888	0.0355	0.3550
ELAAIK[x]EDTEAVLK	5	0	1528.834763	0.0350	0.4900
MK[x]DAVKEAAR	1	0	1117.591321	0.0350	0.3500
K[x]LEETDVAK	0	0	1031.549839	0.0350	0.3150
VGIK[x]PPK	3	0	737.479921	0.0350	0.2450
K[x]NCK	0	0	548.274037	0.0350	0.1400
ASKGSNDDEMK[x]IDK	10	0	1536.708913	0.0346	0.4850
LLMK[x]LSSQNDDK	3	0	1390.712546	0.0346	0.4150
M[x]CSPSATLTHR	0	0	1259.575014	0.0345	0.3800
YLHQSLK[x]YK	6	0	1178.644738	0.0344	0.3100
CIK[x]RLVK	2	0	915.568742	0.0343	0.2400
DIK[x]SMIADKHAIR	2	0	1496.813257	0.0342	0.4450
K[x]IDKEDMGSNDK	0	0	1378.639778	0.0342	0.4100
K[x]ILGVAAEDK	0	0	1042.602207	0.0340	0.3400
K[x]LRDK	0	0	658.412573	0.0340	0.1700
LK[x]DLR	1	0	643.401675	0.0340	0.1700
KDK[x]PK	2	0	614.375128	0.0340	0.1700
LGVK[x]R	3	0	571.380549	0.0340	0.1700
LVRDAFALAK[x]EK	9	0	1359.787367	0.0338	0.4050
ELLVK[x]ASK	4	0	886.548722	0.0338	0.2700
YEAK[x]AIGSGSEPAK	3	0	1406.704092	0.0336	0.4700
ILIDK[x]AR	4	0	827.522844	0.0336	0.2350
KGVVALVEDK[x]TK	9	0	1285.760486	0.0333	0.4000
LESK[x]QRIFR	3	0	1175.677431	0.0333	0.3000
LMVEMEKK[x]LEK	7	0	1376.740675	0.0332	0.3650
MPIDFK[x]GFICK	5	0	1354.677686	0.0332	0.3650
LRLLK[x]MQR	4	0	1056.658947	0.0331	0.2650
LIEK[x]LELR	3	0	1012.628028	0.0331	0.2650
EK[x]SLLAHK	1	0	924.539219	0.0331	0.2650
G[x]LGYPEDAIGKTK	0	0	1347.703366	0.0331	0.4300
RGGDEWK[x]IEPLK	6	0	1426.756795	0.0329	0.3950
LK[x]PQDER	1	0	884.471536	0.0329	0.2300
DATDDK[x]R	5	0	819.372221	0.0329	0.2300
SAKGTK[x]R	5	0	746.439846	0.0329	0.2300
IDVLFSK[x]IR	6	0	1089.654575	0.0328	0.2950
F[x]ATLQKSKR	0	0	1077.629423	0.0328	0.2950
K[x]IFTIHTSK	0	0	1073.623277	0.0328	0.2950
ELLK[x]LKVELAK	3	0	1282.822356	0.0327	0.3600
TGIATMLTRGEIK[x]K	12	0	1517.859870	0.0325	0.4550
DIK[x]VIMATNR	2	0	1159.638269	0.0325	0.3250
QRIQK[x]ENR	4	0	1070.594434	0.0325	0.2600
AKSAK[x]IVR	4	0	871.560288	0.0325	0.2600
LVRK[x]CIK	3	0	915.568742	0.0321	0.2250
GTTAVLK[x]EDIYK	6	0	1336.723767	0.0321	0.3850
FIVK[x]ASSGPR	3	0	1060.602876	0.0320	0.3200
LEK[x]VR	2	0	643.401675	0.0320	0.1600
KDWNACK[x]K	6	0	1048.512348	0.0319	0.2550
P[x]PKEDWEK	0	0	1027.497414	0.0319	0.2550
KSLK[x]DECK	3	0	1006.511679	0.0319	0.2550
LK[x]YYEQKIR	1	0	1239.697497	0.0317	0.2850
MK[x]DAVK	1	0	690.373411	0.0317	0.1900
K[x]EKWIAK	0	0	901.538493	0.0314	0.2200
KDK[x]MNFVILCR	2	0	1422.747490	0.0314	0.3450
I[x]INRDIGK	0	0	927.550117	0.0313	0.2500
G[x]GLGYPEDAIGKTK	0	0	1404.724827	0.0311	0.4350
K[x]YINR	0	0	692.396924	0.0310	0.1550
I[x]DDQR	0	0	645.308172	0.0310	0.1550
E[x]IINR	0	0	643.365291	0.0310	0.1550
K[x]VPDK	0	0	585.348581	0.0310	0.1550
ELLKLK[x]VELAK	5	0	1282.822356	0.0309	0.3400
HK[x]TPDK	1	0	724.386752	0.0308	0.1850
F[x]ATLQK	0	0	706.401341	0.0308	0.1850
YK[x]VNLYK	1	0	926.522509	0.0307	0.2150
Y[x]FATLQK	0	0	869.464664	0.0307	0.2150
MPPK[x]EDWEK	3	0	1158.537893	0.0306	0.2750
ELFEMARTK[x]K	8	0	1251.664481	0.0305	0.3050
SVQPTAK[x]TVQK	6	0	1185.671676	0.0305	0.3350
K[x]ILFENPDEATK	0	0	1403.729579	0.0304	0.3650
IQYVGK[x]QDPKK	5	0	1302.729522	0.0300	0.3300
TNSTDEK[x]GTKK	6	0	1207.604385	0.0300	0.3300
EHFK[x]ELVSK	3	0	1115.597456	0.0300	0.2700
MQK[x]LLR	2	0	787.473787	0.0300	0.1800
LLVK[x]DR	3	0	742.470084	0.0300	0.1800
NLSNVVEISGK[x]GVFV	10	0	1560.851081	0.0300	0.4500
SSK[x]SSLELANNAVK	2	0	1446.767750	0.0300	0.4200
LRTFHILEPK[x]EK	9	0	1509.866674	0.0296	0.3550
MPFGNTHNK[x]FK	8	0	1319.644415	0.0295	0.3250
DAGK[x]DEFSRK	3	0	1151.557046	0.0295	0.2950
LLVK[x]DRIDK	3	0	1098.676036	0.0294	0.2650
SLK[x]RELIR	2	0	1013.634509	0.0294	0.2350
GTKK[x]SGNLPDADNSK	3	0	1530.763724	0.0293	0.4400
GGDEWKIEPLK[x]LK	10	0	1511.834706	0.0292	0.3800
K[x]SGNLPDADNSK	0	0	1244.599634	0.0292	0.3500
ENK[x]IQR	2	0	786.434760	0.0292	0.1750
LESK[x]QR	3	0	759.423863	0.0292	0.1750
ILEHK[x]EIMLR	4	0	1280.727413	0.0290	0.2900
LEK[x]VRQLIIK	2	0	1238.807376	0.0290	0.2900
V[x]GVFK	0	0	548.332206	0.0290	0.1450
AK[x]SAK	1	0	503.306720	0.0290	0.1450
AVILSDTK[x]PVDKK	7	0	1412.823808	0.0288	0.3750
SVQPLASAK[x]ELLR	8	0	1410.819392	0.0288	0.3750
LWK[x]R	2	0	601.369985	0.0288	0.1150
NCK[x]K	2	0	548.274037	0.0288	0.1150
GTK[x]KSGNLPDADNSK	2	0	1530.763724	0.0287	0.4300
AASIAVEDEK[x]R	9	0	1187.614557	0.0286	0.3150
LGSTAIGVK[x]TK	8	0	1073.644403	0.0286	0.3150
IDKEDMGSNDK[x]ASK	10	0	1536.708913	0.0286	0.4000
YEVGAEYIK[x]K	8	0	1198.623334	0.0285	0.2850
KDK[x]PKYEPPVPTR	2	0	1553.856502	0.0285	0.3700
LK[x]GYQTIELDKK	1	0	1434.808159	0.0283	0.3400
ATDDDRWK[x]TLSK	7	0	1434.710239	0.0283	0.3400
ILFENPDEATK[x]R	10	0	1431.735725	0.0283	0.3400
D[x]GIQDIMPSQAK	0	0	1301.628489	0.0283	0.3400
M[x]IDDQR	0	0	776.348650	0.0283	0.1700
DK[x]LVLK	1	0	714.463938	0.0283	0.1700
K[x]RR	0	0	458.307723	0.0283	0.0850
NFGRDLK[x]LK	6	0	1089.629423	0.0283	0.2550
PPK[x]EDWEK	2	0	1027.497414	0.0281	0.2250
DQKK[x]DKPK	3	0	985.555594	0.0281	0.2250
TAALSARPAK[x]NIR	9	0	1367.799660	0.0281	0.3650
RK[x]IFTIHTSK	1	0	1229.724379	0.0280	0.2800
LRNK[x]R	3	0	685.434703	0.0280	0.1400
KDQK[x]K	3	0	645.380940	0.0280	0.1400
EIQDEK[x]EAEAAR	5	0	1387.657871	0.0279	0.3350
KINVK[x]FFEK	4	0	1151.670224	0.0278	0.2500
IK[x]ILFSDVK	1	0	1061.648429	0.0278	0.2500
KSGFEK[x]IDLTR	5	0	1292.708787	0.0277	0.3050
ETIDNAETMK[x]K	9	0	1278.612505	0.0277	0.3050
GYSK[x]PNERATK	3	0	1249.641438	0.0277	0.3050
LLK[x]MQR	2	0	787.473787	0.0275	0.1650
K[x]QYSAK	0	0	723.391504	0.0275	0.1650
ASK[x]AAR	2	0	602.349976	0.0275	0.1650
EERFK[x]LNVYK	4	0	1324.713873	0.0275	0.2750
ENK[x]IQRQR	2	0	1070.594434	0.0275	0.2200
VGK[x]SAVIK	2	0	800.511946	0.0275	0.2200
LAK[x]R	2	0	486.327789	0.0275	0.1100
TK[x]SVALGGITK	1	0	1073.644403	0.0273	0.3000
AELDK[x]IGLSKIR	4	0	1341.797930	0.0271	0.3250
KTELFK[x]ASTSAK	5	0	1309.724101	0.0271	0.3250
DYEQFGYFK[x]R	8	0	1351.619643	0.0270	0.2700
K[x]HFEQVINEK	0	0	1270.666925	0.0270	0.2700
SAK[x]AK	2	0	503.306720	0.0270	0.1350
KVPDK[x]LIDASTVK	4	0	1412.823808	0.0269	0.3500
SPSGNDALNDK[x]KGTK	10	0	1530.763724	0.0267	0.4000
K[x]TVQYATKR	0	0	1093.624337	0.0267	0.2400
NK[x]VLVK	1	0	699.464272	0.0267	0.1600
AASIAVEDEK[x]RLR	9	0	1456.799717	0.0265	0.3450
WK[x]TLSKESAR	1	0	1204.656362	0.0265	0.2650
FRKLGVK[x]PPK	6	0	1168.744388	0.0265	0.2650
TNSTDEK[x]GTK	6	0	1079.509429	0.0265	0.2650
EIK[x]PNIR	2	0	868.513006	0.0264	0.1850
TNSTDEKGTK[x]K	9	0	1207.604385	0.0264	0.2900
IEFATITK[x]DTTK	7	0	1366.734330	0.0262	0.3150
WK[x]RENQLR	1	0	1128.615169	0.0262	0.2100
SMIADK[x]HAIR	5	0	1140.607305	0.0260	0.2600
C[x]SPSATLTHR	0	0	1128.534535	0.0260	0.2600
LGDK[x]GPAAAR	3	0	954.524630	0.0260	0.2600
DQPK[x]KVGQYIR	3	0	1330.735668	0.0259	0.2850
LENVK[x]IYADLK	4	0	1304.733939	0.0259	0.2850
LQK[x]DLGQVLNK	2	0	1254.729522	0.0259	0.2850
EPPVYTPPK[x]DKK	8	0	1397.755400	0.0258	0.3100
IEVEVYK[x]ITTGDR	6	0	1521.803799	0.0258	0.3350
EDMGSNDK[x]ASKER	7	0	1465.646650	0.0258	0.3350
LGVK[x]RFK	3	0	846.543913	0.0257	0.1800
HRENK[x]IQR	4	0	1079.594768	0.0256	0.2050
NK[x]ISWYTK	1	0	1038.549782	0.0256	0.2050
NSDYK[x]ETLIFK	4	0	1356.692468	0.0255	0.2800
K[x]GYQTIELDKK	0	0	1321.724101	0.0255	0.2800
IQYVGKQDPK[x]K	9	0	1302.729522	0.0255	0.2800
M[x]SERDTALEKYK	0	0	1469.718358	0.0254	0.3050
FNLMVICK[x]DKK	7	0	1394.741343	0.0250	0.2750
SSHIITK[x]ELK	6	0	1154.665864	0.0250	0.2500
NPK[x]ADPLDER	2	0	1153.572695	0.0250	0.2500
VLVK[x]VHPEGK	3	0	1104.665473	0.0250	0.2500
PRK[x]QYSAK	2	0	976.545365	0.0250	0.2000
LLRPRK[x]R	5	0	937.629701	0.0250	0.1750
KK[x]LIPIR	1	0	866.606510	0.0250	0.1750
AK[x]YASQK	1	0	794.428614	0.0250	0.1750
LQK[x]R	2	0	543.349250	0.0250	0.1000
E[x]MIAAQGIDEEDR	0	0	1475.656153	0.0250	0.3250
SPSGNDALNDKK[x]GTK	11	0	1530.763724	0.0247	0.3700
S[x]SKSSLELANNAVK	0	0	1446.767750	0.0246	0.3450
EIINRDIGK[x]VVDK	8	0	1497.851416	0.0246	0.3200
DIGK[x]VVDKCFGIK	3	0	1477.796212	0.0246	0.3200
GDSGEMSLQK[x]LFK	9	0	1438.712546	0.0246	0.3200
LDRK[x]IEFPSYR	3	0	1422.761881	0.0245	0.2700
IDRDK[x]LVLK	4	0	1098.676036	0.0244	0.2200
D[x]KKLIPIR	0	0	981.633448	0.0244	0.1950
DIGK[x]VVDK	3	0	872.496688	0.0244	0.1950
ILFSDVK[x]AMTTGLR	6	0	1550.848972	0.0243	0.3400
SLGSGMDQEK[x]VLNK	9	0	1504.755469	0.0243	0.3400
WAIKEK[x]R	5	0	929.544639	0.0243	0.1700
EK[x]ADAAFLRLVK	1	0	1359.787367	0.0242	0.2900
EIK[x]PNIRVALR	2	0	1307.803685	0.0241	0.2650
K[x]NRLK	0	0	657.428557	0.0240	0.1200
KK[x]SGR	1	0	574.355062	0.0240	0.1200
QGITEAYNQK[x]AVEK	9	0	1577.804860	0.0239	0.3350
ASAGPLIASQTVK[x]K	12	0	1369.792844	0.0239	0.3350
AHLDVQEKDQPK[x]K	11	0	1534.810280	0.0238	0.3100
DEEWPPK[x]M	6	0	1030.442937	0.0237	0.1900
FATLQK[x]SK	5	0	921.528321	0.0237	0.1900
S[x]SKDISSK	0	0	850.439569	0.0237	0.1900
E[x]MKK	0	0	534.283541	0.0237	0.0950
M[x]TDK	0	0	493.220610	0.0237	0.0950
AIDLYK[x]EVLNK	5	0	1304.733939	0.0236	0.2600
KEK[x]WIAK	2	0	901.538493	0.0236	0.1650
IIPLK[x]KD	4	0	825.532346	0.0236	0.1650
LDSK[x]NVQLAK	3	0	1114.634566	0.0235	0.2350
GTK[x]TSETNDR	2	0	1107.515576	0.0235	0.2350
LLIFEK[x]QVR	5	0	1144.696771	0.0233	0.2100
Y[x]TVGQGYTK	0	0	1015.497414	0.0233	0.2100
WK[x]R	1	0	488.285928	0.0233	0.0700
K[x]IIEEEGFTNR	0	0	1334.682966	0.0232	0.2550
LK[x]GYQTIELDK	1	0	1306.713204	0.0232	0.2550
SQK[x]ALDTLFSAIR	2	0	1448.798656	0.0231	0.3000
DK[x]MNFVILCR	1	0	1294.652534	0.0230	0.2300
Y[x]FATLQKSKR	0	0	1240.692746	0.0230	0.2300
DQPK[x]K	3	0	614.338744	0.0230	0.1150
EDMGSNDK[x]ASK	7	0	1180.502961	0.0227	0.2500
MEILKIHLEK[x]VSK	9	0	1566.916655	0.0227	0.2950
FDSEK[x]AGDREVQR	4	0	1535.732760	0.0227	0.2950
SPSGNDALNDK[x]K	10	0	1244.599634	0.0225	0.2700
S[x]QARGFDR	0	0	935.457282	0.0225	0.1800
K[x]GFDFEYYQR	0	0	1351.619643	0.0225	0.2250
MEILK[x]IHLEK	4	0	1252.721266	0.0225	0.2250
GGNMK[x]EVFRR	4	0	1192.613451	0.0225	0.2250
EEPK[x]SETLENFTR	3	0	1578.752492	0.0223	0.2900
ILFENPDEATK[x]RK	10	0	1559.830681	0.0223	0.2900
VIPVEELK[x]EIK	7	0	1295.769988	0.0223	0.2450
TGQK[x]MLMNMDK	3	0	1295.603535	0.0223	0.2450
IWK[x]VMCKNK	2	0	1205.641245	0.0222	0.2000
LK[x]DLRFGNR	1	0	1117.635570	0.0222	0.2000
MK[x]SDINAHK	1	0	1042.522913	0.0222	0.2000
SLALTKK[x]DK	6	0	1002.607293	0.0222	0.2000
IDK[x]EDMGSNDKASK	2	0	1536.708913	0.0221	0.3100
TK[x]INLIETLR	1	0	1199.723710	0.0220	0.2200
EDMGSNDKASK[x]ER	10	0	1465.646650	0.0219	0.2850
K[x]DGIQDIMPSQAK	0	0	1429.723444	0.0219	0.2850
FDIMPRK[x]K	6	0	1033.574220	0.0219	0.1750
S[x]ERDTALEKYK	0	0	1338.677880	0.0218	0.2400
K[x]QMSYMLAR	0	0	1126.562665	0.0217	0.1950
FGNRDLVK[x]K	7	0	1075.613774	0.0217	0.1950
FDVIVAK[x]GK	6	0	975.575269	0.0217	0.1950
WAIK[x]EK	3	0	773.443537	0.0217	0.1300
ELLK[x]LK	3	0	742.495236	0.0217	0.1300
YYIIMGLQASK[x]LR	10	0	1554.859144	0.0215	0.2800
K[x]DKPKYEPPVPTR	0	0	1553.856502	0.0215	0.2800
VATEK[x]DFLDAVQK	4	0	1462.766689	0.0215	0.2800
SGFEK[x]IDLTR	4	0	1164.613831	0.0215	0.2150
RK[x]QYSAK	1	0	879.492606	0.0214	0.1500
AQEEVK[x]R	5	0	858.455887	0.0214	0.1500
K[x]VGQYIR	0	0	862.502443	0.0214	0.1500
AK[x]IIDLR	1	0	827.522844	0.0214	0.1500
VLTLELYK[x]KLR	7	0	1374.859801	0.0214	0.2350
K[x]VIARLQSYDR	0	0	1347.762215	0.0214	0.2350
KGYQTIELDK[x]K	9	0	1321.724101	0.0214	0.2350
DK[x]PKYEPPVPTR	1	0	1425.761546	0.0213	0.2550
MQK[x]LLRLR	2	0	1056.658947	0.0213	0.1700
IQK[x]ENRHK	2	0	1051.588622	0.0213	0.1700
K[x]IDK	0	0	502.311471	0.0213	0.0850
M[x]PPKEDWEK	0	0	1158.537893	0.0211	0.1900
TSK[x]TPPTAMLSSVR	2	0	1474.781290	0.0211	0.2950
Q[x]EMKK	0	0	662.342113	0.0210	0.1050
DLVK[x]K	3	0	601.379880	0.0210	0.1050
LLK[x]PR	2	0	625.427496	0.0210	0.1050
FFEK[x]EDVQSLK	3	0	1368.692468	0.0209	0.2300
IINRDIGK[x]VVDK	7	0	1368.808828	0.0208	0.2500
ENWK[x]YACK	3	0	1097.496365	0.0206	0.1650
YK[x]SYLLQHR	1	0	1206.650884	0.0206	0.1850
GEK[x]RWSELR	2	0	1159.609749	0.0206	0.1850
E[x]IINRDIGK	0	0	1056.592704	0.0206	0.1850
DIK[x]SMIADK	2	0	1019.532081	0.0206	0.1850
IMK[x]LCFDELK	2	0	1295.661702	0.0205	0.2050
IMK[x]LCFDELKK	2	0	1423.756658	0.0205	0.2250
VLTLELYKK[x]LR	8	0	1374.859801	0.0205	0.2250
DQPKK[x]VGQYIR	4	0	1330.735668	0.0205	0.2250
DEK[x]SGVKLENVK	2	0	1344.724827	0.0204	0.2450
K[x]ILFENPDEATKR	0	0	1559.830681	0.0204	0.2650
MSSK[x]SSLELANNAVK	3	0	1577.808228	0.0200	0.3000
IK[x]YEYQKLK	1	0	1211.691351	0.0200	0.1800
IEVNIHRK[x]R	7	0	1163.688664	0.0200	0.1800
TVQYATK[x]RSK	6	0	1180.656362	0.0200	0.2000
K[x]IEFPSYR	0	0	1038.549782	0.0200	0.1600
S[x]RQETQYK	0	0	1038.509372	0.0200	0.1600
K[x]RMPIDFK	0	0	1033.574220	0.0200	0.1600
STMLEK[x]IK	5	0	948.531355	0.0200	0.1600
IEEIFK[x]K	5	0	905.522175	0.0200	0.1400
TLLYGK[x]R	5	0	849.507194	0.0200	0.1400
EIK[x]QIK	2	0	757.469750	0.0200	0.1200
K[x]LFK	0	0	534.352941	0.0200	0.0800
CTK[x]IIENEQSAEK	2	0	1548.745296	0.0196	0.2550
DIGKVVDK[x]CFGIK	7	0	1477.796212	0.0196	0.2550
NELEK[x]LNFSSLK	4	0	1420.756126	0.0196	0.2350
LMVEMEK[x]KLEK	6	0	1376.740675	0.0195	0.2150
K[x]GTKTSETNDR	0	0	1235.610532	0.0195	0.2150
ELFDCLK[x]IMR	6	0	1323.667849	0.0195	0.1950
LIQIRVK[x]LEK	6	0	1238.807376	0.0195	0.1950
K[x]GYQTIELDK	0	0	1193.629146	0.0195	0.1950
ETEK[x]LAEER	3	0	1103.545814	0.0194	0.1750
SSK[x]DISSK	2	0	850.439569	0.0194	0.1550
ATAGPIIADK[x]NCKK	9	0	1485.797272	0.0193	0.2700
TKLVK[x]ER	4	0	872.544305	0.0193	0.1350
LK[x]VELAK	1	0	799.516697	0.0193	0.1350
AQARAK[x]R	5	0	799.477625	0.0193	0.1350
K[x]ALSSLK	0	0	745.469750	0.0193	0.1350
FLK[x]TSK	2	0	722.432639	0.0192	0.1150
ATK[x]QSKYTYDR	2	0	1359.678214	0.0191	0.2100
DLK[x]LK	2	0	615.395529	0.0190	0.0950
EDCK[x]SLKR	3	0	1034.517826	0.0188	0.1500
QDRGK[x]LVR	4	0	970.567161	0.0188	0.1500
KQYSAK[x]AK	5	0	922.523570	0.0188	0.1500
K[x]LGVKPPK	0	0	865.574877	0.0188	0.1500
ELK[x]K	2	0	516.327120	0.0188	0.0750
DKPK[x]YEPPVPTR	3	0	1425.761546	0.0187	0.2250
EGVETRIIPLK[x]K	10	0	1381.829229	0.0187	0.2250
S[x]RSYDSR	0	0	869.399102	0.0186	0.1300
IHAK[x]SMAIDK	3	0	1112.601159	0.0185	0.1850
SLDK[x]QMVEERVLK	3	0	1573.849698	0.0185	0.2400
SIK[x]GYTLPPHCSR	2	0	1514.766308	0.0185	0.2400
M[x]SSKSSLELANNAVK	0	0	1577.808228	0.0183	0.2750
GGDWERK[x]NR	6	0	1116.542400	0.0183	0.1650
TLSMEK[x]HTELR	5	0	1343.686669	0.0182	0.2000
IDLTRIVK[x]SAK	7	0	1242.765906	0.0182	0.2000
V[x]SPTGQITSTSARSGK	0	0	1575.821569	0.0181	0.2900
REAEAAK[x]DEQIEK	6	0	1515.752826	0.0181	0.2350
AEAK[x]DVAKMK	3	0	1089.585175	0.0180	0.1800
Q[x]DRGK	0	0	602.313592	0.0180	0.0900
MSERDTALEK[x]YK	9	0	1469.718358	0.0179	0.2150
IK[x]LISGKLDEAR	1	0	1341.797930	0.0179	0.2150
AVILSDTK[x]PVDK	7	0	1284.728853	0.0179	0.2150
LCIHK[x]NK	4	0	911.501059	0.0179	0.1250
K[x]KLIPIR	0	0	866.606510	0.0179	0.1250
GTLK[x]VHTIRLR	3	0	1292.804020	0.0177	0.1950
LQK[x]YQATVMR	2	0	1236.664816	0.0175	0.1750
AVEK[x]LMSR	3	0	932.511289	0.0175	0.1400
M[x]SGYDR	0	0	727.295891	0.0175	0.1050
K[x]HGQLK	0	0	709.423471	0.0175	0.1050
CIK[x]R	2	0	575.321319	0.0175	0.0700
KDKPK[x]YEPPVPTR	4	0	1553.856502	0.0173	0.2250
VDAQDFLK[x]VAETR	7	0	1490.772835	0.0173	0.2250
KLEGTIDYQK[x]L	9	0	1306.713204	0.0173	0.1900
FFEK[x]INVKK	3	0	1151.670224	0.0172	0.1550
HTVIK[x]TGLR	4	0	1023.618860	0.0172	0.1550
IDTIVK[x]EIQDEK	5	0	1429.766355	0.0171	0.2050
NKVLVK[x]VHPEGK	5	0	1346.803351	0.0171	0.2050
K[x]QLLIDGANVLR	0	0	1338.798265	0.0171	0.2050
K[x]DQKK	0	0	645.380940	0.0170	0.0850
RK[x]GTK	1	0	588.370711	0.0170	0.0850
AVAVVVDPIQSVK[x]GK	12	0	1508.892552	0.0170	0.2550
ATPYRGYSK[x]PNER	8	0	1537.763667	0.0169	0.2200
VVDK[x]DGIR	3	0	900.502835	0.0169	0.1350
K[x]DKMNFVILCR	0	0	1422.747490	0.0168	0.1850
EIK[x]EVIELPVK	2	0	1295.769988	0.0168	0.1850
E[x]SLQRLLQGAR	0	0	1269.715268	0.0168	0.1850
GITVLK[x]PDDDK	5	0	1199.639709	0.0168	0.1850
L[x]KGYQTIELDKK	0	0	1434.808159	0.0167	0.2000
VVDK[x]CFGIK	3	0	1064.568799	0.0167	0.1500
LYNK[x]FK	3	0	811.459186	0.0167	0.1000
K[x]LIPIR	0	0	738.511554	0.0167	0.1000
VVLK[x]NK	3	0	699.464272	0.0167	0.1000
AAK[x]ASR	2	0	602.349976	0.0167	0.1000
IHAKSMAIDK[x]DIR	9	0	1496.813257	0.0165	0.2150
K[x]NEEKLAEFDK	0	0	1349.682631	0.0164	0.1800
YEIDK[x]TLAGVTR	4	0	1364.729913	0.0162	0.1950
F[x]ATLQKSK	0	0	921.528321	0.0162	0.1300
EMK[x]K	2	0	534.283541	0.0162	0.0650
LIK[x]K	2	0	500.368591	0.0162	0.0650
GEK[x]R	2	0	488.270670	0.0162	0.0650
V[x]NQIESQMAMAEK	0	0	1477.690428	0.0162	0.2100
KK[x]ELFDCLK	1	0	1179.632121	0.0161	0.1450
K[x]INVKFFEK	0	0	1151.670224	0.0161	0.1450
EEFAEK[x]AVSVIQAR	5	0	1575.825595	0.0161	0.2250
K[x]IYNEYPPTK	0	0	1251.649881	0.0160	0.1600
S[x]GYDR	0	0	596.255412	0.0160	0.0800
K[x]SGRSAPGVSTTSTIQ	0	0	1575.821569	0.0159	0.2550
M[x]PFGNTHNKFK	0	0	1319.644415	0.0159	0.1750
RMPIDFK[x]GFICK	6	0	1510.778788	0.0158	0.1900
AAK[x]ASRGAATIK	2	0	1143.672345	0.0158	0.1900
EK[x]WIAK	1	0	773.443537	0.0158	0.0950
FSGEK[x]K	4	0	694.364957	0.0158	0.0950
KILFENPDEATK[x]R	11	0	1559.830681	0.0158	0.2050
LFAYPPK[x]SVQPTAK	6	0	1545.855441	0.0157	0.2200
DK[x]KASLLTR	1	0	1030.613439	0.0156	0.1400
LAHLSK[x]HPK	5	0	1029.608297	0.0156	0.1400
TAAVNIK[x]VR	6	0	970.592313	0.0156	0.1400
TEEQRQPEDK[x]LR	9	0	1527.764059	0.0154	0.1850
YDK[x]LVETSGQIR	2	0	1407.735725	0.0154	0.1850
VLGVFSEK[x]AQIK	7	0	1317.765572	0.0154	0.1850
LPNIEEATFDK[x]R	10	0	1431.735725	0.0150	0.1800
L[x]KGYQTIELDK	0	0	1306.713204	0.0150	0.1650
VVK[x]VDAQDFLK	2	0	1260.707726	0.0150	0.1650
Q[x]SRQETQYK	0	0	1166.567944	0.0150	0.1350
GTEVEK[x]ITIK	5	0	1116.638983	0.0150	0.1500
SLLTGK[x]HAIR	5	0	1094.655970	0.0150	0.1500
AEAKDVAK[x]MK	7	0	1089.585175	0.0150	0.1500
NHASIDK[x]MK	6	0	1042.522913	0.0150	0.1350
VLTLAMVK[x]R	7	0	1029.636817	0.0150	0.1350
IIPLK[x]K	4	0	710.505408	0.0150	0.0900
GTK[x]RR	2	0	616.376858	0.0150	0.0750
QKSLEK[x]TLVPYLR	5	0	1573.919099	0.0150	0.1950
ATLTGMK[x]IDVLFSK	6	0	1522.842826	0.0150	0.2100
SGFEK[x]IDLTRIVK	4	0	1504.861253	0.0150	0.1950
EPLK[x]EVVQFVGSR	3	0	1486.814306	0.0150	0.1950
K[x]VSTTPANSFELK	0	0	1420.756126	0.0150	0.1950
SAKAK[x]NPMFALSR	4	0	1419.765584	0.0150	0.1950
ATAGPIIADK[x]NCK	9	0	1357.702317	0.0150	0.1950
WAIK[x]EKR	3	0	929.544639	0.0150	0.1050
LCFDELK[x]K	6	0	1051.537166	0.0144	0.1150
LK[x]YYEQK	1	0	970.512337	0.0143	0.1000
R[x]KQYSAK	0	0	879.492606	0.0143	0.1000
K[x]LDVAKR	0	0	828.518092	0.0143	0.1000
LK[x]AYQGIYLMSIR	1	0	1554.859144	0.0142	0.1850
LRK[x]EVAEADIASK	2	0	1428.793571	0.0142	0.1850
TPNDTQK[x]YSNDK	6	0	1409.642221	0.0142	0.1700
NK[x]YAIQLPLPPK	1	0	1380.812854	0.0142	0.1700
SAK[x]GTK	2	0	590.338744	0.0142	0.0850
K[x]YINRSYYHLR	0	0	1511.799660	0.0141	0.1550
EDGMK[x]ILMVNR	4	0	1304.658013	0.0141	0.1550
P[x]FGNTHNKFK	0	0	1188.603937	0.0140	0.1400
T[x]IDNAETMKK	0	0	1149.569917	0.0140	0.1400
TMGKNK[x]VLVK	5	0	1116.668841	0.0140	0.1400
K[x]NEEK	0	0	646.328572	0.0140	0.0700
AK[x]YASQKRP	1	0	1047.582476	0.0139	0.1250
K[x]LEFPLPNEEAR	0	0	1441.756460	0.0138	0.1650
M[x]ESLQRLLQGAR	0	0	1400.755746	0.0138	0.1650
DNSSDLQK[x]LLMK	7	0	1390.712547	0.0138	0.1650
K[x]VEFGLPDLEGR	0	0	1358.719350	0.0138	0.1650
IKLISGK[x]LDEAR	6	0	1341.797930	0.0138	0.1650
DKK[x]LIPIR	2	0	981.633448	0.0137	0.1100
DK[x]KLIPIR	1	0	981.633448	0.0137	0.1100
DQK[x]K	2	0	517.285985	0.0137	0.0550
DK[x]PK	1	0	486.280173	0.0137	0.0550
IMKLCFDELK[x]K	9	0	1423.756658	0.0136	0.1500
YEYQK[x]LK	4	0	970.512337	0.0136	0.0950
QYSAK[x]AK	4	0	794.428614	0.0136	0.0950
LALTK[x]PK	4	0	769.506134	0.0136	0.0950
GNQK[x]VVK	3	0	771.460247	0.0136	0.0950
VYATMQK[x]LQK	6	0	1208.658670	0.0135	0.1350
Q[x]YTVGQGYTK	0	0	1143.555986	0.0135	0.1350
VLRQVMEEK[x]LDSK	8	0	1573.849698	0.0135	0.1750
AHLDVQEK[x]DQPK	7	0	1406.715325	0.0133	0.1600
FKLNVYK[x]YR	6	0	1229.692020	0.0133	0.1200
M[x]SQARGFDR	0	0	1066.497761	0.0133	0.1200
ATK[x]QSK	2	0	661.375854	0.0133	0.0800
NWK[x]EEYLR	2	0	1136.561406	0.0131	0.1050
K[x]LPNIEEATFDKR	0	0	1559.830681	0.0131	0.1700
EQVRDAGK[x]DEFSR	7	0	1535.732760	0.0131	0.1700
EPNK[x]GSYRPYTAK	3	0	1509.757521	0.0131	0.1700
FRK[x]LGVKPPK	2	0	1168.744388	0.0130	0.1300
NK[x]LLKVTVSK	1	0	1128.722984	0.0130	0.1300
K[x]GEIR	0	0	601.354728	0.0130	0.0650
K[x]KSGR	0	0	574.355062	0.0130	0.0650
K[x]VTSK	0	0	561.348581	0.0130	0.0650
IK[x]YEYQK	1	0	970.512337	0.0129	0.0900
EK[x]RTFLR	1	0	948.550451	0.0129	0.0900
GSNDDEMK[x]IDK	7	0	1250.544822	0.0127	0.1400
SNDIEK[x]AIDLYK	5	0	1407.724493	0.0125	0.1500
K[x]AFGRVYATMQK	0	0	1398.744122	0.0125	0.1500
GVMTLGFDLIK[x]R	10	0	1348.753625	0.0125	0.1500
K[x]DWNACKK	0	0	1048.512348	0.0125	0.1000
K[x]SLKDECK	0	0	1006.511679	0.0125	0.1000
DTTK[x]NK	3	0	705.365683	0.0125	0.0750
K[x]PRR	0	0	555.360483	0.0125	0.0500
GTK[x]R	2	0	460.275756	0.0125	0.0500
ELVSK[x]ASPIAGSEGK	4	0	1471.788150	0.0123	0.1850
ITAFLLADSK[x]SQK	9	0	1420.792510	0.0123	0.1600
LKYYEQK[x]IR	6	0	1239.697497	0.0122	0.1100
ALTLK[x]TGPPGPPCGGK	4	0	1549.828571	0.0122	0.1950
VSK[x]QGEIDYEALVK	2	0	1577.830012	0.0121	0.1700
YYEQK[x]IR	4	0	998.518484	0.0121	0.0850
IWK[x]VMCK	2	0	963.503367	0.0121	0.0850
AVAHHTDCK[x]FIR	8	0	1453.724781	0.0121	0.1450
EFPDLGVLEGK[x]R	10	0	1358.719350	0.0121	0.1450
NCACVISQK[x]K	8	0	1206.584850	0.0120	0.1200
VAIK[x]K	3	0	557.390052	0.0120	0.0600
GGDEWK[x]IEPLKLK	5	0	1511.834706	0.0119	0.1550
NK[x]ELISVSAASK	1	0	1245.692803	0.0117	0.1400
IWKVMCK[x]NK	6	0	1205.641245	0.0117	0.1050
K[x]RVIEHNIR	0	0	1163.688664	0.0117	0.1050
FMLKLGVK[x]R	7	0	1090.668450	0.0117	0.1050
EDTEAVLK[x]R	7	0	1059.555986	0.0117	0.1050
VK[x]AMEVDEKPTER	1	0	1530.771118	0.0115	0.1500
YFATLQK[x]SKR	6	0	1240.692746	0.0115	0.1150
LEGTIDYQK[x]L	8	0	1178.618248	0.0115	0.1150
HESLK[x]YR	4	0	931.487520	0.0114	0.0800
DRGK[x]LVR	3	0	842.508589	0.0114	0.0800
TKDAVVLGVEK[x]R	10	0	1313.766632	0.0113	0.1350
AK[x]SAKIVR	1	0	871.560288	0.0113	0.0900
K[x]CIK	0	0	547.315173	0.0113	0.0450
K[x]SGR	0	0	446.260107	0.0113	0.0450
MEILK[x]IHLEKVSK	4	0	1566.916655	0.0112	0.1450
GDSGEMSLQKLFK[x]	12	0	1438.712546	0.0112	0.1450
VLTLELYK[x]K	7	0	1105.674641	0.0111	0.1000
GGNMK[x]EVFR	4	0	1036.512349	0.0111	0.1000
QAIVSAVK[x]FEEEAK	7	0	1547.819448	0.0111	0.1550
LRHTVIK[x]TGLR	6	0	1292.804020	0.0109	0.1200
EK[x]ASFAR	1	0	807.423863	0.0107	0.0750
SLALTK[x]K	5	0	759.485399	0.0107	0.0750
QSK[x]YTYDR	2	0	1059.498475	0.0106	0.0850
LCFDELK[x]KR	6	0	1207.638268	0.0106	0.0950
EWDSKLK[x]DLR	6	0	1288.677488	0.0105	0.1050
THAVLVALK[x]R	8	0	1106.692354	0.0105	0.1050
IEASK[x]GLIDR	4	0	1100.618917	0.0105	0.1050
K[x]ELFDCLKIMR	0	0	1451.762804	0.0105	0.1150
DYYTKQSK[x]ATR	7	0	1359.678214	0.0105	0.1150
HK[x]TPDKGYGHR	1	0	1294.653005	0.0105	0.1150
VMK[x]EDNLILRTR	2	0	1486.828906	0.0104	0.1250
VEPIPLINGEK[x]R	10	0	1363.782281	0.0104	0.1250
VK[x]AFGRVYATMQK	1	0	1497.812531	0.0104	0.1350
LDEARELLVK[x]ASK	9	0	1470.840518	0.0104	0.1350
QAAK[x]ASVVETVTLTK	3	0	1544.877294	0.0100	0.1500
GMALGSANEK[x]IEASK	9	0	1504.755469	0.0100	0.1500
F[x]MTRSEYDR	0	0	1203.534202	0.0100	0.0900
GK[x]VVIDAFR	1	0	1003.581415	0.0100	0.0900
K[x]NCKADAGITIAPR	0	0	1513.803419	0.0100	0.1400
K[x]CLTDLEDEAPAK	0	0	1488.712937	0.0100	0.1300
YQKDEEWPPK[x]M	9	0	1449.659787	0.0100	0.1100
TSTSSMTAVPK[x]PLK	10	0	1446.775143	0.0100	0.1400
YQK[x]DEEWPPK	2	0	1318.619308	0.0100	0.1000
K[x]SGFEKIDLTR	0	0	1292.708787	0.0100	0.1100
TK[x]DEGGPAGGLYI	1	0	1276.629872	0.0100	0.1300
FK[x]TNHGNPFM	1	0	1191.549460	0.0100	0.1000
TSWIYK[x]NK	5	0	1038.549782	0.0100	0.0800
M[x]SRSYDSR	0	0	1000.439581	0.0100	0.0800
VSK[x]ILEHK	2	0	952.570517	0.0100	0.0800
EK[x]VLKTK	1	0	844.538158	0.0100	0.0700
ENAINK[x]K	5	0	815.450075	0.0100	0.0700
LAK[x]RMK	2	0	745.463224	0.0100	0.0600
QEMK[x]K	3	0	662.342113	0.0100	0.0500
ESDK[x]APDLIELNR	3	0	1498.762664	0.0096	0.1250
DFLDAVQK[x]VVK	7	0	1260.707726	0.0095	0.1050
TNAIVMK[x]DIR	6	0	1159.638269	0.0095	0.0950
K[x]QLATSLRSR	0	0	1158.683243	0.0095	0.0950
SSCK[x]IVFR	3	0	995.522185	0.0094	0.0750
K[x]SAAAIGTSQLPVR	0	0	1397.798991	0.0093	0.1300
K[x]SYDYSATMYTR	0	0	1484.660513	0.0092	0.1100
GSDAAPQASK[x]KK	9	0	1186.630541	0.0092	0.1100
K[x]LQRLR	0	0	812.534410	0.0092	0.0550
QIK[x]EIK	2	0	757.469750	0.0092	0.0550
DRLK[x]K	3	0	658.412573	0.0090	0.0450
K[x]NVPK	0	0	584.364565	0.0090	0.0450
GEIK[x]K	3	0	573.348581	0.0090	0.0450
EK[x]ASK	1	0	561.312197	0.0090	0.0450
GAFK[x]V	3	0	520.300908	0.0090	0.0450
LLK[x]PRVNNR	2	0	1108.682852	0.0089	0.0800
FMLK[x]LGVKR	3	0	1090.668450	0.0089	0.0800
GFICK[x]VVDK	4	0	1064.568799	0.0089	0.0800
K[x]FTGGVLMLIDR	0	0	1348.753625	0.0088	0.1050
K[x]GINIDQSSNSK	0	0	1289.657479	0.0088	0.1050
K[x]TAGEDAVTLVK	0	0	1230.681905	0.0088	0.1050
EYLEK[x]NWK	4	0	1108.555260	0.0088	0.0700
K[x]ELFDCLK	0	0	1051.537166	0.0088	0.0700
DYYTK[x]QSK	4	0	1031.492328	0.0088	0.0700
VMK[x]SEFQR	2	0	1023.517101	0.0088	0.0700
DQKKDK[x]PK	5	0	985.555594	0.0088	0.0700
SERDTALEK[x]YK	8	0	1338.677880	0.0086	0.0950
K[x]LEGTIDYQKL	0	0	1306.713204	0.0086	0.0950
E[x]TIDNAETMKK	0	0	1278.612505	0.0086	0.0950
EPPVYTPPK[x]DK	8	0	1269.660444	0.0086	0.0950
LK[x]WSDER	1	0	932.471536	0.0086	0.0600
IIPLKK[x]D	5	0	825.532346	0.0086	0.0600
IK[x]LISGK	1	0	757.506134	0.0086	0.0600
ADYYYQAK[x]AK	7	0	1219.587284	0.0085	0.0850
NKLLK[x]VTVSK	4	0	1128.722984	0.0085	0.0850
SQEEAIENIK[x]CTR	9	0	1576.751442	0.0085	0.1100
VYHAIRNIPK[x]AR	9	0	1436.836379	0.0083	0.1000
VVDK[x]DGIREINI	3	0	1369.756460	0.0083	0.1000
QIAK[x]FVVSLGER	3	0	1345.771718	0.0083	0.1000
GDVAASILDK[x]YR	9	0	1306.688052	0.0083	0.1000
NK[x]LTNDETR	1	0	1089.541397	0.0083	0.0750
SGVK[x]LENVK	3	0	972.560345	0.0083	0.0750
TTSK[x]VSIAK	3	0	933.549448	0.0083	0.0750
D[x]RQEQR	0	0	830.399437	0.0083	0.0500
TFLEK[x]R	4	0	792.449349	0.0083	0.0500
AK[x]RAER	1	0	729.424532	0.0083	0.0500
NTWNSTLETAK[x]AK	10	0	1462.741537	0.0081	0.1050
VETAVLSTTVK[x]AQAR	10	0	1572.883440	0.0080	0.1200
K[x]WRLR	0	0	757.471088	0.0080	0.0400
K[x]DLVRNFGR	0	0	1103.619920	0.0078	0.0700
Y[x]FATLQKSK	0	0	1084.591644	0.0078	0.0700
GSDAAPQASK[x]K	9	0	1058.535585	0.0077	0.0850
EWDSK[x]LKDLR	4	0	1288.677488	0.0075	0.0750
WKTLSK[x]ESAR	5	0	1204.656362	0.0075	0.0750
KK[x]AQSGPDASAK	1	0	1186.630541	0.0075	0.0900
K[x]KAQSGPDASAK	0	0	1186.630541	0.0075	0.0900
LISGK[x]LDEAR	4	0	1100.618917	0.0075	0.0750
WK[x]ALER	1	0	801.449683	0.0075	0.0450
LK[x]LELK	1	0	742.495236	0.0075	0.0450
K[x]SGFEK	0	0	694.364957	0.0075	0.0450
VDVK[x]TK	3	0	688.411904	0.0075	0.0450
SLK[x]R	2	0	502.322703	0.0075	0.0300
E[x]IINRDIGKVVDK	0	0	1497.851416	0.0073	0.0950
V[x]KAFGRVYATMQK	0	0	1497.812531	0.0073	0.0950
NSTNNTK[x]ER	6	0	1062.505347	0.0072	0.0650
AKYASQK[x]RP	6	0	1047.582476	0.0072	0.0650
LSLFSNK[x]ENELR	6	0	1448.762272	0.0071	0.0850
K[x]TREALMEFR	0	0	1279.670628	0.0070	0.0700
K[x]GAVEYEIYK	0	0	1198.623334	0.0070	0.0700
ASK[x]ER	2	0	589.318344	0.0070	0.0350
LFK[x]SLGSGMDQEK	2	0	1438.712546	0.0069	0.0900
EISYPFK[x]R	6	0	1038.549782	0.0069	0.0550
LLEK[x]LEIK	3	0	984.621882	0.0069	0.0550
P[x]RKQYSAK	0	0	976.545365	0.0069	0.0550
K[x]EVAEADIASK	0	0	1159.608411	0.0068	0.0750
RNAEELSSYQK[x]K	10	0	1451.736786	0.0067	0.0800
LCFDELKK[x]R	7	0	1207.638268	0.0067	0.0600
ETTEK[x]KIDK	4	0	1090.586949	0.0067	0.0600
RLVK[x]GR	3	0	727.481651	0.0067	0.0400
M[x]FR	0	0	452.220553	0.0067	0.0200
K[x]FR	0	0	449.275030	0.0067	0.0200
STMLEK[x]IKENQEK	5	0	1576.812980	0.0065	0.0850
N[x]SSSDMAYTSMFK	0	0	1467.600950	0.0065	0.0850
K[x]RWSLER	0	0	973.545700	0.0064	0.0450
SLK[x]DECK	2	0	878.416723	0.0064	0.0450
DYYTK[x]QSKATR	4	0	1359.678214	0.0064	0.0700
M[x]SSK	0	0	451.210047	0.0063	0.0250
AVILSDTKPVDK[x]K	11	0	1412.823808	0.0062	0.0800
SMAIDK[x]DIR	5	0	1047.538227	0.0061	0.0550
TPDK[x]GYGHR	3	0	1029.499144	0.0061	0.0550
FNLMVICK[x]DK	7	0	1266.646388	0.0060	0.0600
VMCKNK[x]TDTK	5	0	1223.600166	0.0060	0.0600
SGKK[x]R	3	0	574.355062	0.0060	0.0300
TELFK[x]ASTSAK	4	0	1181.629146	0.0059	0.0650
CGSPYIIEDSK[x]K	10	0	1395.670349	0.0058	0.0700
NCK[x]ADAGITIAPR	2	0	1385.708463	0.0058	0.0750
LGDK[x]GPAAARASR	3	0	1268.694867	0.0058	0.0750
M[x]DRQEQR	0	0	961.439915	0.0057	0.0400
K[x]ELLKLK	0	0	870.590192	0.0057	0.0400
LK[x]LELKK	1	0	870.590192	0.0057	0.0400
NKMVCK[x]IWK	5	0	1205.641245	0.0056	0.0500
HSTFIITK[x]R	7	0	1101.629423	0.0056	0.0500
ELKK[x]EEMVMLK	3	0	1376.740675	0.0055	0.0600
YK[x]DGVILAADSR	1	0	1306.688051	0.0054	0.0650
KNCK[x]ADAGITIAPR	3	0	1513.803419	0.0054	0.0750
ILSGEQTVK[x]YDR	8	0	1407.735725	0.0050	0.0600
I[x]INRDIGKVVDK	0	0	1368.808828	0.0050	0.0600
TLALK[x]YPGGGPGK	4	0	1257.708061	0.0050	0.0650
KYDK[x]TEDDIK	3	0	1253.613888	0.0050	0.0500
VISMEK[x]GGNMK	5	0	1192.594355	0.0050	0.0550
GSDAAPQASKK[x]K	10	0	1186.630541	0.0050	0.0600
TLFRK[x]EK	4	0	920.544305	0.0050	0.0350
QSK[x]ATR	2	0	689.382001	0.0050	0.0300
ERK[x]PR	2	0	684.403070	0.0050	0.0250
K[x]SLK	0	0	474.316557	0.0050	0.0200
SIAEK[x]MNGASGAELK	4	0	1504.755469	0.0047	0.0700
SNPVFAENDEK[x]GEK	10	0	1562.721193	0.0046	0.0650
TRLLENDIK[x]VMK	8	0	1458.822760	0.0046	0.0550
K[x]GVVALVEDKTK	0	0	1285.760486	0.0046	0.0550
ELEAMK[x]LLRPR	5	0	1354.775421	0.0045	0.0500
DLK[x]LKWSDER	2	0	1288.677488	0.0045	0.0450
K[x]YYSFDNSLK	0	0	1263.613496	0.0045	0.0450
KSK[x]TLQYFA	2	0	1084.591644	0.0044	0.0400
TLASLQK[x]R	6	0	915.550117	0.0044	0.0350
DAVK[x]EAAR	3	0	858.455887	0.0044	0.0350
DVAKMK[x]LSLFSNK	5	0	1479.811862	0.0042	0.0550
NK[x]ADYYTNICDR	1	0	1531.672470	0.0042	0.0500
K[x]AMVNIDTIDNK	0	0	1360.701983	0.0042	0.0500
EVLNKGVSK[x]DEK	8	0	1344.724827	0.0042	0.0500
K[x]TELFK	0	0	764.443203	0.0042	0.0250
KNEEK[x]LAEFDK	4	0	1349.682631	0.0041	0.0450
GVVALVEDK[x]TK	8	0	1157.665530	0.0041	0.0450
NEEK[x]K	3	0	646.328572	0.0040	0.0200
MK[x]LSLFSNK	1	0	1066.584449	0.0039	0.0350
MSSK[x]DISSK	3	0	981.480047	0.0039	0.0350
M[x]EQKPEVDYSEK	0	0	1481.670742	0.0038	0.0450
SDYYMASTYTK[x]K	10	0	1456.654367	0.0038	0.0450
S[x]SSDMAYTSMFK	0	0	1353.558028	0.0038	0.0450
IHLEK[x]VSK	4	0	952.570517	0.0037	0.0300
YDK[x]K	2	0	552.290736	0.0037	0.0150
S[x]PTGQITSTSARSGK	0	0	1476.753161	0.0037	0.0550
VLNK[x]GDSGEMSLQK	3	0	1504.755469	0.0036	0.0500
IK[x]ENQEK	1	0	887.471202	0.0036	0.0250
VDK[x]NWSK	2	0	875.450075	0.0036	0.0250
M[x]FMTRSEYDR	0	0	1334.574681	0.0035	0.0350
YFATLQKSK[x]R	8	0	1240.692746	0.0035	0.0350
SRTLASLQK[x]R	8	0	1158.683243	0.0035	0.0350
IITK[x]EGVETR	3	0	1144.645129	0.0035	0.0350
LK[x]PLIEKGGDWER	1	0	1539.840853	0.0035	0.0450
IHAK[x]SMAIDKDIR	3	0	1496.813257	0.0035	0.0450
AK[x]WSTAETLTNNK	1	0	1462.741537	0.0035	0.0450
REDGMK[x]ILMVNR	5	0	1460.759115	0.0033	0.0400
DAFALAK[x]EK	6	0	991.533798	0.0033	0.0300
FNLMVICKDK[x]K	9	0	1394.741343	0.0032	0.0350
DPDDK[x]IVGLTR	4	0	1227.645855	0.0032	0.0350
ASK[x]ERAER	2	0	945.499144	0.0031	0.0250
K[x]TVQYATK	0	0	937.523235	0.0031	0.0250
EEMMNSIQQAVAK[x]	12	0	1477.690428	0.0031	0.0400
VVTSK[x]LLKPR	4	0	1139.738968	0.0030	0.0300
YTQSTNNDDPK[x]K	10	0	1409.642221	0.0029	0.0350
KEPPVYTPPK[x]DK	9	0	1397.755400	0.0029	0.0350
EK[x]SLLAHKGGHVVR	1	0	1529.878966	0.0029	0.0400
K[x]DWNACK	0	0	920.417393	0.0029	0.0200
YDK[x]TEDDIK	2	0	1125.518932	0.0028	0.0250
ELIRAQEEVK[x]R	9	0	1369.767693	0.0027	0.0300
SLEK[x]TLVPYLR	3	0	1317.765572	0.0027	0.0300
LVARNIPK[x]EIK	7	0	1279.797539	0.0027	0.0300
LTHEK[x]STMLEKIK	4	0	1556.859536	0.0027	0.0350
DCTAYNIYDK[x]NK	9	0	1503.666324	0.0025	0.0300
ATAGPIIADKNCK[x]K	12	0	1485.797272	0.0025	0.0350
VSAMMSCACQK[x]R	10	0	1427.614109	0.0025	0.0300
EVLNK[x]GVSKDEK	4	0	1344.724827	0.0025	0.0300
YSLNSYDFK[x]K	8	0	1263.613496	0.0025	0.0250
ELIRK[x]SLK	4	0	985.628363	0.0025	0.0200
VAQTTYK[x]K	6	0	937.523235	0.0025	0.0200
LLK[x]VTVSK	2	0	886.585106	0.0025	0.0200
K[x]MRK	0	0	561.342056	0.0025	0.0100
STMLEKIK[x]ENQEK	7	0	1576.812980	0.0023	0.0300
EKASK[x]GSNDDEMK	4	0	1437.640504	0.0023	0.0300
MGNGK[x]MVEISR	4	0	1220.600502	0.0023	0.0250
IKYEYQK[x]LK	6	0	1211.691351	0.0022	0.0200
GTLK[x]VHTIR	3	0	1023.618860	0.0022	0.0200
LK[x]PLIEK	1	0	839.547996	0.0021	0.0150
K[x]NLLNPLIEDSR	0	0	1410.783007	0.0021	0.0250
GSNDDEMKIDK[x]K	10	0	1378.639778	0.0021	0.0250
TTLFK[x]SELAQSK	4	0	1351.734665	0.0021	0.0250
LK[x]VLVQGLER	1	0	1153.718232	0.0020	0.0200
NWK[x]EGLSR	2	0	988.508981	0.0019	0.0150
GYSK[x]PNER	3	0	949.461699	0.0019	0.0150
K[x]KELFDCLK	0	0	1179.632121	0.0017	0.0150
IFRQK[x]SLEK	4	0	1147.671285	0.0017	0.0150
K[x]IPQVASFR	0	0	1044.607962	0.0017	0.0150
SAVIK[x]TSTR	4	0	961.555594	0.0017	0.0150
NK[x]PDER	1	0	757.371829	0.0017	0.0100
VADLK[x]K	4	0	672.416990	0.0017	0.0100
TK[x]LVKER	1	0	872.544305	0.0014	0.0100
YLDSQRVAIK[x]K	9	0	1319.756069	0.0014	0.0150
K[x]AQSGPDASAK	0	0	1058.535585	0.0014	0.0150
SLLAHK[x]GGHVVR	5	0	1272.741423	0.0012	0.0150
F[x]MTR	0	0	553.268226	0.0012	0.0050
M[x]SER	0	0	521.226756	0.0012	0.0050
YKVNLYK[x]FR	6	0	1229.692020	0.0011	0.0100
DTTK[x]NKMVCK	3	0	1223.600166	0.0010	0.0100
MKDAVK[x]EAAR	5	0	1117.591321	0.0010	0.0100
VMCK[x]NK	3	0	778.382925	0.0008	0.0050
SAK[x]GTKR	2	0	746.439846	0.0007	0.0050
K[x]LMELFISK	0	0	1107.636148	0.0006	0.0050
K[x]IEFPSYRDR	0	0	1309.677823	0.0005	0.0050
TFHILEPK[x]EK	7	0	1240.681514	0.0005	0.0050
VMK[x]EDNLILR	2	0	1229.680131	0.0005	0.0050
E[x]QKPEVDYSEK	0	0	1350.630263	0.0005	0.0050
DFSK[x]TLPPELK	3	0	1273.691742	0.0005	0.0050
K[x]IEFPPPSAEAR	0	0	1340.708787	0.0004	0.0050
LEEIGVADQYK[x]VSK	10	0	1577.830012	0.0004	0.0050
# precursors: 1
Precursor: 2165.1905	3	0.9859	0
K[x]QYSAKAK(0)	ATAIGK[x]SSTAAK(5)	1.4000	2165.2055	138.0681
GK[x]YYPLK(1)	DIK[x]VIMATNR(2)	1.0750	2165.1917	138.0681
KQYSAK[x]AK(5)	ATAIGK[x]SSTAAK(5)	0.9850	2165.2055	138.0681
GK[x]YYPLK(1)	TNAIVMK[x]DIR(6)	0.8450	2165.1917	138.0681
DTALEK[x]YK(5)	FIVK[x]ASSGPR(3)	0.8150	2165.1731	138.0681
K[x]CIK(0)	LNFSSLK[x]MKDAVK(6)	0.7850	2165.1951	138.0681
K[x]CIK(0)	LNFSSLKMK[x]DAVK(8)	0.7450	2165.1951	138.0681
DIGK[x]VVDK(3)	K[x]EPPVYTPPK(0)	0.7400	2165.1983	138.0681
K[x]INANEK(0)	IK[x]YEYQKLK(1)	0.7300	2165.2095	138.0681
KLDVAK[x]R(5)	YEVGAEYIK[x]K(8)	0.7150	2165.2095	138.0681
DLVKK[x]YDK(4)	EK[x]ADAAFLR(1)	0.6650	2165.1731	138.0681
DLVK[x]KYDK(3)	EK[x]ADAAFLR(1)	0.6250	2165.1731	138.0681
K[x]VPDK(0)	LPEANFEPLEK[x]R(10)	0.5700	2165.1731	138.0681
K[x]INANEK(0)	IKYEYQK[x]LK(6)	0.5700	2165.2095	138.0681
NIPK[x]EIK(3)	GSDAAPQASK[x]KK(9)	0.5600	2165.2055	138.0681
NIPK[x]EIK(3)	KK[x]AQSGPDASAK(1)	0.5400	2165.2055	138.0681
NIPK[x]EIK(3)	K[x]KAQSGPDASAK(0)	0.5400	2165.2055	138.0681
EK[x]SLLAHK(1)	LDGK[x]DELWK(3)	0.5400	2165.1731	138.0681
TIPPLTTVK[156.08]GSDAAPQASKK(-1)	0.5250	2165.1942	--
NIPK[x]EIK(3)	GSDAAPQASKK[x]K(10)	0.5100	2165.2055	138.0681
