# Supplementary material for: ECL: an exhaustive search tool for the identification of cross-linked peptides using whole database
Source: BMC Bioinformatics. 2016 May 20;17:217. doi: 10.1186/s12859-016-1073-y (PMC4874008; doi:10.1186/s12859-016-1073-y)
Supplement: Additional file 5 — Kojak’s pre-selection list of PSMs only identified by ECL. (ZIP 5147 kb) [file 12859_2016_1073_MOESM5_ESM.zip › Kojak's pre-selection ranks of ECL only peptides/Kojak's detailed results/aleitner_M1012_006/diagnostic_9846.txt]

Scan: 9846
TVLQDVEANIAALMQATK[x]QR	17	0	2199.168042	0.1283	2.5650
TVLQDVEANIAALMQATK[x]QRDPR	17	0	2567.348842	0.1028	2.3650
KANWCDK[x]R	6	0	1076.518495	0.0794	0.6350
VVDK[x]DGIR	3	0	900.502835	0.0781	0.6250
K[x]LQR	0	0	543.349250	0.0750	0.3000
VVLK[x]NK	3	0	699.464272	0.0742	0.4450
K[x]GFDFEYYQR	0	0	1351.619643	0.0740	0.7400
LAEFVNMSK[x]AYHSQYLRLLALQR	8	0	2750.468893	0.0728	1.6750
E[x]SLQR	0	0	631.328907	0.0720	0.3600
AQEEVK[x]R	5	0	858.455887	0.0686	0.4800
VVDK[x]CFGIKFDIMPR	3	0	1823.942544	0.0660	0.9900
K[x]IDK	0	0	502.311471	0.0650	0.2600
TPDK[x]GYGHR	3	0	1029.499144	0.0617	0.5550
QDLADATVETLKAIEGK[x]IAR	16	0	2141.169090	0.0605	1.2100
INEDSKLAVNENLASSK[x]SSM	16	0	2136.036759	0.0598	1.1950
QDIMFELGLLQERLAEK[x]WR	16	0	2374.246622	0.0592	1.1250
AKVAEQNENPTVGSAQK[x]MIQDEAQK	16	0	2713.333976	0.0578	1.4450
K[x]LEFPLPNEEAR	0	0	1441.756460	0.0567	0.6800
VVDK[x]CFGIK	3	0	1064.568799	0.0567	0.5100
K[x]LIPIRGTEVEK	0	0	1381.829229	0.0563	0.6750
HHFYAKIDRPAQVISFK[x]K	16	0	2184.195523	0.0544	0.9800
VVLKNK[x]GTMK	5	0	1116.668841	0.0535	0.5350
VVSSAIVDK[x]YIGESARIIR	8	0	2075.173785	0.0534	1.0150
QAIVSAVK[x]FEEEAK	7	0	1547.819448	0.0529	0.7400
IVK[x]SAKAK	2	0	843.554142	0.0525	0.4200
N[x]SIVSKYTQSTNNDDPKK	0	0	2037.996615	0.0517	0.9300
VVDK[x]DGIREINI	3	0	1369.756460	0.0517	0.6200
M[x]ESLQR	0	0	762.369385	0.0517	0.3100
LESK[x]QR	3	0	759.423863	0.0517	0.3100
L[x]MTEFVDQVDDVVKYEIDK	0	0	2285.113610	0.0516	0.9800
K[x]QYSAKAK	0	0	922.523570	0.0512	0.4100
K[x]PRR	0	0	555.360483	0.0512	0.2050
VVDKCFGIK[x]FDIMPR	8	0	1823.942544	0.0510	0.7650
M[x]NSIVSKYTQSTNNDDPKK	0	0	2169.037093	0.0503	0.9550
HNDLAQLVQQSRPLMANFSK[x]AK	19	0	2495.306589	0.0500	1.1000
VDVK[x]TK	3	0	688.411904	0.0500	0.3000
LK[x]YYEQKIR	1	0	1239.697497	0.0500	0.4500
AQSGPDASAK[x]LPTVIPTTR	9	0	1909.026796	0.0497	0.9450
FK[x]ELQPFIVQMAEQALDIEK	1	0	2376.239807	0.0495	0.9900
GERPSCPTGYHLK[x]SIR	12	0	1856.931459	0.0494	0.7900
K[x]VAEQNENPTVGSAQK	0	0	1698.853594	0.0494	0.7900
VLIDCNK[x]FDSIDLNPAR	6	0	1988.998865	0.0491	0.8350
K[x]RR	0	0	458.307723	0.0483	0.1450
M[x]STLDLNHLADLYDRKDWNACK	0	0	2678.257980	0.0482	1.0600
MGINERK[x]GFDFEYYQR	6	0	2051.952252	0.0481	0.7700
I[x]DDQR	0	0	645.308172	0.0480	0.2400
S[x]TLDLNHLADLYDRKDWNACK	0	0	2547.217501	0.0479	1.0050
RVATEK[x]DFLDAVQK	5	0	1618.867791	0.0479	0.6700
FNLMVICK[x]DK	7	0	1266.646388	0.0475	0.4750
ENK[x]IQR	2	0	786.434760	0.0475	0.2850
QNTVTEVPRTVLQDVEANIAALMQATK[x]QR	26	0	3223.698149	0.0474	1.3750
Q[x]LMTEFVDQVDDVVKYEIDK	0	0	2413.172181	0.0472	0.9450
M[x]SQAR	0	0	591.279850	0.0470	0.2350
T[x]VYQISELESLLRSSHIITKELK	0	0	2686.490399	0.0470	1.0800
DYYTK[x]QSK	4	0	1031.492328	0.0469	0.3750
AK[x]VAEQNENPTVGSAQK	1	0	1769.890704	0.0465	0.7900
K[x]SLKDECK	0	0	1006.511679	0.0463	0.3700
K[x]AMVNIDTIDNKVATTM	0	0	1863.943328	0.0459	0.7800
SLLTGK[x]HAIRYAGR	5	0	1541.878966	0.0457	0.6400
LK[x]VELAK	1	0	799.516697	0.0457	0.3200
HNDLAQLVQQSRPLMANFSK[x]AKSAK	19	0	2781.470679	0.0456	1.1400
IDVLFSK[x]IRLAYVYADMR	6	0	2172.176427	0.0456	0.8200
GSDAAPQASK[x]K	9	0	1058.535585	0.0455	0.5000
S[x]QAR	0	0	460.239372	0.0450	0.1800
QDLADATVETLK[x]AIEGKIAR	11	0	2141.169090	0.0450	0.9000
K[x]IEFPSYRDR	0	0	1309.677823	0.0450	0.4500
K[x]IYNEYPPTK	0	0	1251.649881	0.0450	0.4500
AQARAK[x]R	5	0	799.477625	0.0450	0.3150
AEIINSLNLNNDLTDK[x]LAQFEK	15	0	2502.296462	0.0445	0.9800
RFK[x]ELQPFIVQMAEQALDIEK	2	0	2532.340909	0.0445	0.9350
M[x]FMTRSEYDRGVNTFSPEGR	0	0	2379.073490	0.0445	0.8900
TLDQIAAK[x]LYFYYILFFEK	7	0	2385.265950	0.0445	0.8450
Q[x]TVYQISELESLLRSSHIITKELK	0	0	2814.548970	0.0444	1.0650
LFLLRIVAFDQLVK[x]EK	13	0	1931.160709	0.0444	0.7100
K[x]IEIPLPNEVGR	0	0	1363.782281	0.0442	0.5300
NEEGIIEFTK[x]TPNDTQK	9	0	1962.953358	0.0441	0.7500
SIK[x]GYTLPPHCSRGER	2	0	1856.931459	0.0441	0.7050
TEVLK[x]TNVLQSNENIVQYYTQK	4	0	2611.349222	0.0439	0.9650
A[x]KVAEQNENPTVGSAQK	0	0	1769.890704	0.0438	0.7450
GSDAAPQASKK[x]K	10	0	1186.630541	0.0437	0.5250
M[x]SSK	0	0	451.210047	0.0437	0.1750
VAEQNENPTVGSAQK[x]MIQDEAQK	14	0	2514.201910	0.0437	1.0050
AERK[x]AR	3	0	729.424532	0.0433	0.2600
IHAYVKVLTLSLMEELHK[x]MDDR	17	0	2640.376636	0.0432	0.9500
AQIK[x]ILYVNNAKSQEEAIENIK	3	0	2515.364479	0.0432	0.9500
C[x]SPSATLTHR	0	0	1128.534535	0.0430	0.4300
FNLMVICK[x]DKK	7	0	1394.741343	0.0427	0.4700
ITIK[x]VHVSEVLGDIR	3	0	1677.977670	0.0427	0.6400
MMGINERK[x]GFDFEYYQR	7	0	2182.992731	0.0426	0.7250
AELDK[x]IGLSKIR	4	0	1341.797930	0.0425	0.5100
GSNDDEMK[x]IDK	7	0	1250.544822	0.0423	0.4650
M[x]TEVLKTNVLQSNENIVQYYTQK	0	0	2742.389700	0.0422	0.9700
VVK[x]GNQK	2	0	771.460247	0.0421	0.2950
MPIDFKGFICK[x]VVDK	10	0	1795.936398	0.0420	0.6300
MK[x]SLSEQYTER	1	0	1370.649950	0.0418	0.4600
SQLFAGAAPNNHLEEWLK[x]MILELTNHLEELK	17	0	3587.844470	0.0418	1.2950
MTEVLK[x]TNVLQSNENIVQYYTQK	5	0	2742.389700	0.0417	0.9600
GSDAAPQASK[x]KK	9	0	1186.630541	0.0417	0.5000
LAEK[x]WR	3	0	801.449683	0.0417	0.2500
AEIINSLNLNNDLTDK[x]LAQFEKEEYVSDPK	15	0	3449.720047	0.0415	1.2450
K[x]EPPVYTPPK	0	0	1154.633506	0.0415	0.4150
AQISVRLVPYLTK[x]LESK	12	0	1944.140700	0.0415	0.7050
LDRK[x]LEFPLPNEEAR	3	0	1825.968559	0.0413	0.6200
M[x]CSPSATLTHR	0	0	1259.575014	0.0409	0.4500
ETTEK[x]KIDK	4	0	1090.586949	0.0406	0.3650
AQIKILYVNNAK[x]SQEEAIENIK	11	0	2515.364479	0.0400	0.8800
ENAINK[x]K	5	0	815.450075	0.0400	0.2800
NK[x]ADYYTNICDRER	1	0	1816.816160	0.0396	0.5550
MGNGK[x]MVEISR	4	0	1220.600502	0.0395	0.4350
SATPFRK[x]INVLNFPSANFSK	6	0	2237.195580	0.0395	0.7900
K[x]EEPKSETLENFTR	0	0	1706.847448	0.0393	0.5500
LMTEFVDQVDDVVK[x]YEIDK	13	0	2285.113610	0.0389	0.7400
LK[x]DLRFGNR	1	0	1117.635570	0.0389	0.3500
DVVAVGNDDTGTGASSFGVARK[x]LQR	21	0	2519.272705	0.0388	0.9700
QEVAAQK[x]SSEETEDKK	6	0	1805.864214	0.0388	0.6200
AEREK[x]ASK	4	0	917.492997	0.0388	0.3100
K[x]QLATSLR	0	0	915.550117	0.0388	0.3100
K[x]MRK	0	0	561.342056	0.0388	0.1550
MYGGVREPLK[x]EVVQFVGSR	9	0	2150.130540	0.0382	0.7250
VPDK[x]LIDASTVKHVFPITK	3	0	2107.204023	0.0382	0.7250
K[x]YDKTEDDIK	0	0	1253.613888	0.0380	0.3800
VVTSKLLK[x]PR	7	0	1139.738968	0.0380	0.3800
AAILERPYASTGAYK[x]LDPPILPENGDLEK	14	0	3140.639231	0.0379	1.1000
ASPIAGSEGK[x]EAYR	9	0	1434.710239	0.0379	0.5300
QALETK[x]LISLYYDNSSYTDAINLINTLLSELK	5	0	3645.902751	0.0378	1.2100
V[x]PTFANFHTPIFIAKR	0	0	1858.025287	0.0375	0.6000
AKSAK[x]IVR	4	0	871.560288	0.0375	0.3000
IQDAELAILQK[x]TQNLRR	10	0	2009.138070	0.0374	0.6350
M[x]GINERK	0	0	846.438129	0.0371	0.2600
K[x]VADLKK	0	0	800.511946	0.0371	0.2600
LILTENIK[x]TK	7	0	1171.717563	0.0370	0.3700
VATEK[x]DFLDAVQK	4	0	1462.766689	0.0369	0.4800
AQSGPDASAK[x]LPTVIPTTRCR	9	0	2225.158538	0.0367	0.7700
K[x]IPQVASFRIDK	0	0	1400.813914	0.0367	0.4400
D[x]RQEQR	0	0	830.399437	0.0367	0.2200
GK[x]LVRK	1	0	699.475505	0.0367	0.2200
LDPYWNQLIVAGVDGENK[x]EPYVAFADLR	17	0	3191.592618	0.0362	1.0150
NAYVINLK[x]QIAK	7	0	1373.803016	0.0362	0.4350
HNDLAQLVQQSRPLMANFSKAK[x]SAK	21	0	2781.470679	0.0362	0.9050
VAQTTYKK[x]IYNEYPPTK	7	0	2043.067597	0.0362	0.6150
QEYALALQK[x]WDLSR	8	0	1719.894338	0.0361	0.5050
D[x]GIQDIMPSQAK	0	0	1301.628489	0.0358	0.4300
QHAVNERAK[x]IIDLR	8	0	1661.932452	0.0357	0.5000
YK[x]LHSEK	1	0	903.481373	0.0357	0.2500
TMLELLNQLDGFEATK[x]NIK	15	0	2177.140100	0.0355	0.6750
MNGASGAELK[x]GVCTEAGMFALR	9	0	2269.065233	0.0355	0.7800
FNLMVICKDK[x]K	9	0	1394.741343	0.0355	0.3900
TPNDTQK[x]YSNDK	6	0	1409.642221	0.0354	0.4250
AKHDYYDSSSSIYDYSIIHVELVIYAK[x]ASK	26	0	3464.713844	0.0353	1.0600
TPDK[x]GYGHRDDIFIPLSEK	3	0	2187.095930	0.0350	0.6650
RNAEELSSYQK[x]K	10	0	1451.736786	0.0350	0.4200
IDVLFSK[x]IR	6	0	1089.654575	0.0350	0.3150
EAEAARK[x]K	6	0	901.498083	0.0350	0.2800
K[x]LDVAKR	0	0	828.518092	0.0350	0.2450
SAK[x]GTKR	2	0	746.439846	0.0350	0.2450
NLLLQEKGFPTPK[x]ATSTGTTIVGVIAK	12	0	2783.579543	0.0348	0.9400
D[x]VPTFANFHTPIFIAKR	0	0	1973.052225	0.0347	0.5900
M[x]GINERKGFDFEYYQR	0	0	2051.952252	0.0347	0.5550
ETLIFK[x]CIDMFIHK	5	0	1793.920748	0.0346	0.4850
MK[x]LSLFSNKENELR	1	0	1707.897707	0.0346	0.4850
K[x]MSAQSCACMVR	0	0	1427.614109	0.0346	0.4150
HK[x]TDLNHENLK	1	0	1347.689447	0.0345	0.3800
LENVK[x]IYADLK	4	0	1304.733939	0.0345	0.3800
VVK[x]VDAQDFLK	2	0	1260.707726	0.0345	0.3800
MSSKDISSK[x]SPSGNDALNDK	8	0	2079.974162	0.0345	0.6900
TGPPGPPCGGK[x]FMLKLGVK	10	0	1940.037500	0.0345	0.6550
ILPNK[x]VDPLVSLMMVEK	4	0	1925.072882	0.0344	0.5850
QIQPKTFANLVSSTLYEK[x]R	17	0	2222.205809	0.0342	0.6500
LLK[x]MQR	2	0	787.473787	0.0342	0.2050
VVDASIVSKALGNFVASVLARLALTK[x]PK	25	0	2866.700654	0.0339	0.9500
ETTEKK[x]IDK	5	0	1090.586949	0.0339	0.3050
MVILNK[x]DGMERK	5	0	1432.752968	0.0338	0.4050
QAREK[x]VLK	4	0	970.592313	0.0338	0.2700
AIEGK[x]IAR	4	0	856.513006	0.0338	0.2700
MELLEQYNVIHDHQEERMQK[x]LLR	19	0	2951.474439	0.0337	0.7750
EPLK[x]EVVQFVGSR	3	0	1486.814306	0.0335	0.4350
TGRK[x]EPPVYTPPK	3	0	1468.803742	0.0335	0.4350
ARLTQLLSQIK[x]EEQGDIK	10	0	2069.147964	0.0333	0.6000
VEFKMGNGK[x]MVEISR	8	0	1723.874862	0.0333	0.5000
ELAAIK[x]EDTEAVLKR	5	0	1684.935865	0.0333	0.5000
EK[x]QNTPVLFDSK	1	0	1404.724827	0.0333	0.4000
MK[x]SDINAHK	1	0	1042.522913	0.0333	0.3000
ATK[x]QSK	2	0	661.375854	0.0333	0.2000
VVDASIVSK[x]ALGNFVASVLAR	8	0	2115.205083	0.0333	0.7000
YK[x]DAYVYSIVAIAR	1	0	1630.871817	0.0332	0.4650
FFEKEDVQSLK[x]LK	10	0	1609.871482	0.0331	0.4300
NCACVISQK[x]K	8	0	1206.584850	0.0330	0.3300
SGK[x]KR	2	0	574.355062	0.0330	0.1650
TEDDIKSLQSVGQIIGEVLK[x]QLDSER	19	0	2899.513703	0.0329	0.8550
EERQIQPK[x]TFANLVSSTLYEK	7	0	2480.290985	0.0329	0.6900
YYLPK[x]GK	4	0	867.485399	0.0329	0.2300
DFSK[x]TLPPELK	3	0	1273.691742	0.0327	0.3600
IEPLK[x]LKVLVQGLER	4	0	1734.076651	0.0327	0.4900
LDVAK[x]RVDMYASDLAQISR	4	0	2150.115282	0.0326	0.6200
AELDKIGLSK[x]IR	9	0	1341.797930	0.0325	0.3900
K[x]VADLK	0	0	672.416990	0.0325	0.1950
K[x]LEFPLPNEEARVGILR	0	0	1980.115548	0.0324	0.5500
AEIINSLNLNNDLTDKLAQFEK[x]EEYVSDPK	21	0	3449.720047	0.0323	0.9700
LEK[x]GQSIDDMIPAQK	2	0	1671.850090	0.0323	0.4850
F[x]MTRSEYDRGVNTFSPEGR	0	0	2248.033011	0.0321	0.6100
LEIK[x]EGNYGDGYALQPSYIHEYLSKVLYAR	3	0	3488.761460	0.0320	0.9600
QAAK[x]ASVVETVTLTK	3	0	1544.877294	0.0320	0.4800
NVQLAK[x]VTAEGGFHIYNDEEMADAVAREQQR	5	0	3488.674115	0.0319	0.9900
YGEK[x]ESLAAVLVR	3	0	1433.787759	0.0319	0.4150
EDCK[x]SLKR	3	0	1034.517826	0.0319	0.2550
VDTILLFMPMDESLK[x]VFQALTTIR	14	0	2780.485512	0.0317	0.7600
AQIK[x]ILYVNNAK	3	0	1373.803016	0.0317	0.3800
K[x]HLDAEVQK	0	0	1066.577055	0.0317	0.2850
K[x]DGIPSNLTDTVETGIQALMSSLSTDFK	0	0	2967.474541	0.0316	0.8850
AITSVHARQEYALALQK[x]WDLSR	16	0	2555.360731	0.0316	0.6950
K[x]TREALMEFR	0	0	1279.670628	0.0315	0.3150
IRIGLHDDAYLDVCK[x]YYR	14	0	2269.131265	0.0314	0.5650
N[x]STEEIDLYNR	0	0	1352.620760	0.0314	0.3450
DFLDAVQK[x]VVK	7	0	1260.707726	0.0314	0.3450
LDRK[x]IEIPLPNEVGR	3	0	1747.994380	0.0313	0.4700
LLKVTVSK[x]GVAIDLLEECK	7	0	2114.201970	0.0313	0.5950
LLMK[x]LSSQNDDK	3	0	1390.712546	0.0313	0.3750
M[x]MGINERK	0	0	977.478607	0.0313	0.2500
F[x]RNQYDGDATTWSPQGRLHQVEYALEAIK	0	0	3392.653645	0.0312	0.9050
VETAVLSTTVK[x]AQARAK	10	0	1772.015506	0.0312	0.5300
E[x]APADPTDEEAMSDEAAAQAITARASRPGAAAKLDGK	0	0	3681.753870	0.0311	1.1500
TVQKVETAVLSTTVK[x]AQAR	14	0	2029.153050	0.0311	0.5900
GAPIEHDVGIMIDFECEK[x]MEGAFYR	17	0	2913.313438	0.0310	0.7750
NLQVAK[x]SLDK	5	0	1114.634566	0.0310	0.3100
A[x]SLLK	0	0	530.342770	0.0310	0.1550
LMTEFVDQVDDVVKYEIDK[x]TLAGVTR	18	0	2983.521097	0.0310	0.8050
LWK[x]RSELAEMLPEDYSLIQYQR	2	0	2767.400207	0.0309	0.6800
T[x]EVLKTNVLQSNENIVQYYTQK	0	0	2611.349222	0.0309	0.6800
S[x]ERDTALEKYK	0	0	1338.677880	0.0309	0.3400
A[x]SLLKVNMENLIVTDLGK	0	0	1957.091700	0.0308	0.5550
HK[x]TPDK	1	0	724.386752	0.0308	0.1850
LLSSAK[x]K	5	0	745.469750	0.0307	0.2150
M[x]SFLELTEVWGKPQK	0	0	1791.922859	0.0307	0.4600
TLAGVTRDYYTK[x]QSK	11	0	1729.899815	0.0307	0.4600
QEVAAQK[x]SSEETEDK	6	0	1677.769259	0.0307	0.4600
HNLNLSPEATASFTRK[x]QLATSLR	15	0	2554.361457	0.0307	0.7050
LTQLLSQIK[x]EEQGDIK	8	0	1842.009751	0.0306	0.4900
HRENK[x]IQR	4	0	1079.594768	0.0306	0.2450
P[x]FGNTHNK	0	0	913.440572	0.0306	0.2450
M[x]MGINERKGFDFEYYQR	0	0	2182.992731	0.0306	0.5200
AELDK[x]IGLSK	4	0	1072.612770	0.0305	0.3050
E[x]SLQRLLQGAR	0	0	1269.715268	0.0305	0.3350
LTHEKSTMLEK[x]IK	10	0	1556.859536	0.0304	0.3950
K[x]CLTDLEDEAPAK	0	0	1488.712937	0.0304	0.3950
K[x]INVLNFPSANFSK	0	0	1577.856502	0.0304	0.4250
M[x]FRNQYDGDATTWSPQGRLHQVEYALEAIK	0	0	3523.694124	0.0303	0.9100
QEVAAQKSSEETEDK[x]K	14	0	1805.864214	0.0303	0.4850
VVGSEFVQK[x]YLGEGPR	8	0	1763.920551	0.0303	0.4850
VAQTTYK[x]KIYNEYPPTK	6	0	2043.067597	0.0303	0.5150
ATSAGPKQTETINWLEK[x]R	16	0	2029.059155	0.0303	0.5450
K[x]VSTTPANSFELKQYLIQR	0	0	2222.205809	0.0303	0.5750
VVK[x]GNQKFSSTADYMNMSS	2	0	2092.955678	0.0303	0.5750
SFLVWVNEEDHLRVISMEK[x]GGNMK	18	0	2817.394072	0.0302	0.7250
SEAAEFEYKNGYPMPCDVLAK[x]R	20	0	2574.188176	0.0300	0.6600
DEPEETDVNK[x]YQKDEEWPPK	9	0	2475.107668	0.0300	0.6000
VSTTPANSFELK[x]QYLIQR	11	0	2094.110853	0.0300	0.5400
KLGVKPPK[x]GCLMFGPPGTGK	7	0	2068.132455	0.0300	0.6000
M[x]IDDQR	0	0	776.348650	0.0300	0.1800
GAFK[x]V	3	0	520.300908	0.0300	0.1500
DQIGEEK[x]TILQSLLQR	6	0	1870.015898	0.0300	0.4800
KAMVNIDTIDNK[x]VATTM	11	0	1863.943328	0.0300	0.5100
KLEK[x]GQSIDDMIPAQK	3	0	1799.945046	0.0300	0.4800
NLSNVVEISGK[x]GVFV	10	0	1560.851081	0.0300	0.4500
M[x]DRQEQR	0	0	961.439915	0.0300	0.2100
K[x]NCK	0	0	548.274037	0.0300	0.1200
ILSTLDRELLK[x]PSASVALQR	10	0	2209.279304	0.0298	0.5950
DELWKNDDQLTYTYK[x]DEK	14	0	2303.059268	0.0297	0.5350
LGITFAHVTAAK[x]NNSWAK	11	0	1928.026739	0.0297	0.5350
LAEGESEEVK[x]AYMDPHR	9	0	1959.899550	0.0297	0.5050
MATTVK[x]DTMNVDINAIK	5	0	1863.943328	0.0297	0.5050
WIEALRDIK[x]SMIADK	8	0	1787.960303	0.0297	0.4450
YIPNPVLVIIDVK[x]PK	12	0	1707.033394	0.0297	0.4450
DVITELPDAK[x]YYR	9	0	1581.803799	0.0296	0.3850
MNGASGAELK[x]GVCTEAGMFALRER	9	0	2554.208923	0.0296	0.7100
MEILK[x]IHLEK	4	0	1252.721266	0.0295	0.2950
VVTSK[x]LLKPR	4	0	1139.738968	0.0295	0.2950
FHQLKPTRVLTLAMVK[x]R	15	0	2037.203252	0.0294	0.5000
LRLLK[x]MQR	4	0	1056.658947	0.0294	0.2350
FKK[x]DGIPSNLTDTVETGIQALMSSLSTDFK	2	0	3242.637906	0.0293	0.8800
SYLLQHREWDSK[x]LK	11	0	1801.947432	0.0293	0.4100
VVGSEFVQK[x]YLGEGPRMVR	8	0	2150.130540	0.0292	0.5550
LGDGVLRPYK[x]VGVILESQR	9	0	2098.189768	0.0292	0.5550
SSKDISSK[x]SPSGNDALNDK	7	0	1948.933683	0.0292	0.5550
ELEAMK[x]LLRPRK	5	0	1482.870377	0.0292	0.3500
TTLFK[x]SELAQSK	4	0	1351.734665	0.0292	0.3500
K[x]QLLIDGANVLR	0	0	1338.798265	0.0292	0.3500
FHQLK[x]PTRVLTLAMVKR	4	0	2037.203252	0.0291	0.4950
EMFGYAK[x]EHEPCVIFMDEIDAIGGRR	6	0	3069.414541	0.0290	0.7550
VVLK[x]NKGTMK	3	0	1116.668841	0.0290	0.2900
LNFSSLK[x]MK	6	0	1066.584449	0.0289	0.2600
KVAQTTYK[x]K	7	0	1065.618191	0.0289	0.2600
SDYYMASTYTK[x]K	10	0	1456.654367	0.0288	0.3450
VETAVLSTTVK[x]AQAR	10	0	1572.883440	0.0287	0.4300
WDLSK[x]QEALYLAQRSIVAATHR	4	0	2555.360731	0.0286	0.6300
K[x]ELFDCLKIMR	0	0	1451.762804	0.0286	0.3150
EIK[x]EVIELPVK	2	0	1295.769988	0.0286	0.3150
TNSTDEK[x]GTKK	6	0	1207.604385	0.0286	0.3150
CEDGVILALEKVVTSK[x]LLKPR	15	0	2367.355831	0.0286	0.6000
K[x]ANWCDK	0	0	920.417393	0.0286	0.2000
LEGTIDYQK[x]L	8	0	1178.618248	0.0285	0.2850
K[x]LEKGQSIDDMIPAQK	0	0	1799.945046	0.0284	0.4550
NSDYK[x]ETLIFKCIDMFIHK	4	0	2401.180912	0.0284	0.5400
ELVSKASPIAGSEGK[x]EAYR	14	0	1991.032273	0.0284	0.5400
LK[x]LEAIMYDTELNSEGSAPAVR	1	0	2406.209961	0.0284	0.6250
SNNIKENEQK[x]IK	9	0	1443.768084	0.0283	0.3400
GSNDDEMK[x]IDKK	7	0	1378.639778	0.0283	0.3400
ERK[x]PRR	2	0	840.504172	0.0283	0.1700
EALEK[x]TEEK	4	0	1075.539667	0.0283	0.2550
K[x]ANWCDKR	0	0	1076.518495	0.0281	0.2250
K[x]DWNACKK	0	0	1048.512348	0.0281	0.2250
VMK[x]SEFQR	2	0	1023.517101	0.0281	0.2250
VQNEVTLSPEQLRIQYVGK[x]QDPK	18	0	2668.418299	0.0280	0.6450
AVEKLSVEALNSLTGEFK[x]GK	17	0	2119.152381	0.0280	0.5600
K[x]GAVEYEIYK	0	0	1198.623334	0.0280	0.2800
SAK[x]AK	2	0	503.306720	0.0280	0.1400
KAVYMPLCDPGNK[x]AEESAFYER	12	0	2574.188176	0.0280	0.6150
LVLDSWEPHTQGVYGTRYK[x]LHSEK	18	0	2842.440095	0.0279	0.6700
CFGIK[x]FDIMPRK	4	0	1510.778788	0.0279	0.3350
VGKSAVIK[x]TSTR	7	0	1245.740419	0.0279	0.3350
IWKSDEINEVLNK[x]YQETQR	12	0	2392.202175	0.0279	0.5300
GGLGYPEDAIGK[x]TK	11	0	1404.724827	0.0279	0.3900
GK[x]YYPLK	1	0	867.485399	0.0279	0.1950
VVSSAIVDK[x]YIGESAR	8	0	1692.904567	0.0278	0.4450
YK[x]VNLYKFR	1	0	1229.692020	0.0278	0.2500
LTHEK[x]STMLEK	4	0	1315.680522	0.0277	0.3050
K[x]DGIQDIMPSQAK	0	0	1429.723444	0.0277	0.3600
K[x]IEIPLPNEVGRMEILK	0	0	1978.128419	0.0276	0.4700
M[x]ATTVKDTMNVDINAIK	0	0	1863.943328	0.0276	0.4700
FVKLGIDPPK[x]GIMLYGPPGTGK	9	0	2284.265236	0.0275	0.6050
EK[x]WIAK	1	0	773.443537	0.0275	0.1650
IQDAELAILQK[x]TQNLR	10	0	1853.036967	0.0275	0.4400
IQK[x]ENRHK	2	0	1051.588622	0.0275	0.2200
FHQLK[x]PTR	4	0	1025.576998	0.0275	0.2200
GTEVEKITIK[x]VHVSEVLGDIR	9	0	2321.295344	0.0274	0.5750
YPMDAHK[x]SELEGVEEAR	6	0	1959.899550	0.0274	0.4650
NK[x]PDERFNTGVVNVRVLIDCNK	1	0	2586.333526	0.0273	0.6000
SK[x]VLDVRIYVTGGVSDFCPIAGMDMPK	1	0	2954.470265	0.0272	0.7350
TPNDTQK[x]YSNDKSIVNSM	6	0	2040.942138	0.0272	0.4900
LCFDELKK[x]R	7	0	1207.638268	0.0272	0.2450
YDK[x]TEDDIK	2	0	1125.518932	0.0272	0.2450
K[x]IFTIHTSK	0	0	1073.623277	0.0272	0.2450
M[x]PFGNTHNK	0	0	1044.481051	0.0272	0.2450
TSTSSMTAVPK[x]PLKFLRPHYFTLVK	10	0	2848.567205	0.0272	0.6800
GVILQSDIEEAYARAVKPTDMEQFAFYK[x]	27	0	3218.595652	0.0271	0.7600
VDK[x]NWSK	2	0	875.450075	0.0271	0.1900
S[x]RSYDSR	0	0	869.399102	0.0271	0.1900
IEPLK[x]LK	4	0	839.547996	0.0271	0.1900
YTLYDQNDTK[x]EWLDK	9	0	1930.894787	0.0270	0.4050
TGPPGPPCGGK[x]FMLK	10	0	1542.768616	0.0270	0.4050
VLIYIADLLFRAGDFQGLNEQLVSLFK[x]K	26	0	3209.785103	0.0270	0.7550
LGDNNIADWPQVEYLVGK[x]NRR	17	0	2456.255938	0.0269	0.5650
LILVDDEKTSWIYK[x]NK	13	0	1964.061785	0.0269	0.4300
ENK[x]IQRQR	2	0	1070.594434	0.0269	0.2150
QRIQK[x]ENR	4	0	1070.594434	0.0269	0.2150
VLVDK[x]SRK	4	0	943.581415	0.0269	0.2150
ETDLK[x]PYVLELAMTVVLDIEFRNR	4	0	2863.515228	0.0269	0.6450
GNIK[x]VLFATNRPNTLDEALMRPGR	3	0	2682.438655	0.0269	0.6450
RVHVTQEDFELAVAK[x]VLNK	14	0	2195.206144	0.0268	0.5100
FK[x]KDGIPSNLTDTVETGIQALMSSLSTDFK	1	0	3242.637906	0.0268	0.8050
K[x]SSEQANLYER	0	0	1323.641830	0.0268	0.2950
YVFVSSVQPDLLPRNEEGIIEFTK[x]TPNDTQK	23	0	3563.814611	0.0268	0.8300
LAAEDHK[x]FVIHQEENKR	6	0	2063.054738	0.0268	0.4550
QDLADATVETLK[x]AIEGK	11	0	1800.946820	0.0268	0.4550
R[x]FANNDEIHPSK	0	0	1426.695258	0.0267	0.3200
M[x]ESLQRLLQGAR	0	0	1400.755746	0.0267	0.3200
QIAK[x]FVVSLGER	3	0	1345.771718	0.0267	0.3200
NLLNPLIEDSRYGLQGPTWLVHK[x]ENAINK	22	0	3331.767550	0.0266	0.7700
VSK[x]ILEHKEIMLR	2	0	1594.922802	0.0265	0.3450
EQVRDAGK[x]DEFSR	7	0	1535.732760	0.0265	0.3450
FVIHQEENK[x]R	8	0	1298.673071	0.0265	0.2650
ADYYYQAK[x]AK	7	0	1219.587284	0.0265	0.2650
VAIK[x]KGAVEYEIYK	3	0	1609.907866	0.0264	0.3700
MVTLK[x]DVGPPQPGPGIYR	4	0	1924.023961	0.0264	0.4750
FNSNAIAAVATKMVTLK[x]DVGPPQPGPGIYR	16	0	3111.653775	0.0263	0.7900
VNGVVFTNRPDEK[x]NR	12	0	1743.901545	0.0263	0.3950
LSGVVEGIFQK[x]CYAK	10	0	1697.880996	0.0263	0.3950
HK[x]FQDILLGAGQAIKAGNR	1	0	2036.127841	0.0263	0.5000
QAAKASVVETVTLTK[x]VTQK	14	0	2001.146903	0.0263	0.5000
TLDSNSLTHEKIEFATITK[x]DTTK	18	0	2592.328152	0.0263	0.6050
FNCHAEALETIQDLEVVNPLDYLLK[x]WK	24	0	3257.642933	0.0263	0.7100
A[x]TTVKDTMNVDINAIK	0	0	1732.902849	0.0262	0.4200
IMSLYSSRGTLK[x]VHTIR	11	0	1961.087952	0.0262	0.4450
DEKYTLYDQNDTK[x]EWLDK	12	0	2303.059269	0.0261	0.4700
DKLVLK[x]EVFLSFHNLVGR	5	0	2113.204692	0.0261	0.4700
LLIFEK[x]QVRQASDTSTNTK	5	0	2178.164339	0.0261	0.4950
GERPSCPTGYHLK[x]SIRTGR	12	0	2171.101696	0.0261	0.4950
DYVIQSDLMSAARK[x]VADLK	13	0	2122.109136	0.0261	0.4950
HKFQDILLGAGQAIK[x]AGNR	14	0	2036.127841	0.0261	0.4950
TGPPGPPCGGKFMLK[x]LGVK	14	0	1940.037500	0.0261	0.4950
TSTSSMTAVPKPLK[x]FLRPHYFTLVK	13	0	2848.567205	0.0260	0.6500
K[x]GYQTIELDK	0	0	1193.629146	0.0260	0.2600
SPADWVADTIFAESDLGK[x]NDGTIVIRK	17	0	2917.482014	0.0259	0.7000
RQTLNK[x]IALDEQIQALK	5	0	1981.131923	0.0259	0.4400
ATAIGK[x]SSTAAKTFLEK	5	0	1722.951515	0.0259	0.4400
NDSYQLIKILPNK[x]VDPLVSLMMVEK	12	0	2886.559732	0.0258	0.6450
ESQDYLNLVQALAETNVKDEK[x]SGVK	20	0	2777.408184	0.0258	0.6450
MVRGGYAEVK[x]QSEVIGLVR	9	0	2090.130540	0.0258	0.4900
LHNSLEVVFEWDK[x]NDWNGHIRDDAWPR	12	0	3347.585906	0.0257	0.6950
K[x]EVQEAR	0	0	858.455887	0.0257	0.1800
DEK[x]SGVK	2	0	761.391895	0.0257	0.1800
DFLDAVQK[x]VVKGNQK	7	0	1687.925636	0.0257	0.3850
LEKGQSIDDMIPAQK[x]	14	0	1671.850090	0.0257	0.3850
SQEEAIENIK[x]CTRAEQMSVELPQR	9	0	2845.369702	0.0256	0.6150
IVKSAK[x]AK	5	0	843.554142	0.0256	0.2050
VDTILLFMPMDESLK[x]VFQALTTIRR	14	0	2936.586614	0.0256	0.6400
ATAIGKSSTAAK[x]TFLEK	11	0	1722.951515	0.0256	0.4350
YK[x]SYLLQHR	1	0	1206.650884	0.0256	0.2300
EK[x]TSNNTNR	1	0	1062.505347	0.0256	0.2300
HPK[x]FEEILTR	2	0	1268.687660	0.0255	0.2550
GTEVEK[x]ITIKVHVSEVLGDIR	5	0	2321.295344	0.0255	0.5350
ENMTQEEAVEFLK[x]NAVALAMER	12	0	2522.214389	0.0255	0.5600
QIKEIK[x]EVIELPVK	5	0	1665.007573	0.0254	0.3550
ITTGDRLILTENIK[x]TK	13	0	1815.046470	0.0253	0.4050
K[x]HLGHVTLETVTHNIPTPWVR	0	0	2434.323230	0.0252	0.5300
AIEDAQELNGEHEILEAMK[x]NK	18	0	2381.153176	0.0252	0.5300
K[x]AVYMPLCDPGNKAEESAFYER	0	0	2574.188176	0.0252	0.5550
DILLDMSRAVNIAFTQDQLLK[x]R	20	0	2559.384166	0.0252	0.5550
V[x]SINFCMDMDLSACILNASKAHLDVQEK	0	0	3208.502357	0.0252	0.7050
GVILQSDIEEAYARAVK[x]PTDMEQFAFYK	16	0	3218.595652	0.0250	0.7000
FNSNAIAAVATK[x]MVTLKDVGPPQPGPGIYR	11	0	3111.653775	0.0250	0.7500
QK[x]TATQPIVAQEMETDNQTALLVANVR	1	0	2968.528639	0.0250	0.6750
WNSK[x]VDKPDGTMDYDSMDNIFFAK	3	0	2823.251891	0.0250	0.6000
VNGVVFTNRPDEK[x]NRQYQEVVK	12	0	2618.356371	0.0250	0.5500
ESQLVDKFFEK[x]INVK	10	0	1822.982813	0.0250	0.3750
K[x]YINR	0	0	692.396924	0.0250	0.1250
GTK[x]RR	2	0	616.376858	0.0250	0.1250
T[x]EVLK	0	0	588.348247	0.0250	0.1250
NCK[x]K	2	0	548.274037	0.0250	0.1000
TEPK[x]AVDEEMKVR	3	0	1530.771118	0.0250	0.3250
AKYASQK[x]RP	6	0	1047.582476	0.0250	0.2250
VFAMGDK[x]TYLGLTGLATDVQTLYELFRYK	6	0	3312.710283	0.0248	0.7200
YQK[x]PVDTEEENDKNPPPLDEGDIELLK	2	0	3124.508675	0.0248	0.6700
YSDIGGLSK[x]QIEELFEAIVLPMQQADK	8	0	3021.536746	0.0248	0.6700
INEDSK[x]LAVNENLASSK	5	0	1830.932231	0.0247	0.4200
SDYYMASTYTKK[x]INVK	11	0	1910.944711	0.0247	0.3950
ATTVK[x]DTMNVDINAIK	4	0	1732.902849	0.0247	0.3950
EVQRILIELLTQMDGFDQGANVK[x]VIMATNR	22	0	3401.779764	0.0247	0.7400
DLNEAMTSGYRNEDDIEDIAALWMK[x]R	24	0	3055.401393	0.0246	0.6400
VPEDIFK[x]THLEVARTGLGASGVYSAK	6	0	2744.449598	0.0246	0.6400
IKTLSMEK[x]HTELR	7	0	1584.865682	0.0246	0.3200
VLVKVHPEGK[x]YVVDISPDIDIK	9	0	2462.378342	0.0245	0.5400
LHQVEYALEAIKQGSATVGLVSK[x]THAVLVALK	22	0	3372.913144	0.0245	0.7850
NDLELLVQAVQDATPELVGSSLTQLK[x]EIIR	25	0	3291.792424	0.0245	0.7350
QRIVAFVGSPIVEDEK[x]NLIR	15	0	2282.274552	0.0245	0.4900
FK[x]TNHGNPFM	1	0	1191.549460	0.0245	0.2450
M[x]SERDTALEK	0	0	1178.560080	0.0245	0.2450
K[x]GEIRMGTTITALR	0	0	1545.866017	0.0243	0.3400
TSTSSMTAVPK[x]PLK	10	0	1446.775143	0.0243	0.3400
VLAQLGMQSLSPLK[x]QGMNILR	13	0	2296.275812	0.0243	0.5100
FDSEK[x]AGDREVQR	4	0	1535.732760	0.0242	0.3150
A[x]ASLLKVNMENLIVTDLGK	0	0	2028.128811	0.0242	0.4600
FLK[x]TSK	2	0	722.432639	0.0242	0.1450
DK[x]LVLK	1	0	714.463938	0.0242	0.1450
ATNGYIMTARGDVAASILDK[x]YR	19	0	2385.210964	0.0241	0.5300
S[x]RSYDSRTTIFSPEGR	0	0	1857.896851	0.0241	0.3850
LHNSLEVVFEWDK[x]NDWNGHIR	12	0	2607.261750	0.0240	0.5050
VDK[x]PDGTMDYDSMDNIFFAK	2	0	2308.002683	0.0240	0.4800
K[x]NVPK	0	0	584.364565	0.0240	0.1200
ERDCTAYNIYDK[x]NK	11	0	1788.810014	0.0239	0.3350
LQKDLGQVLNK[x]YVQVEQR	10	0	2157.190495	0.0239	0.4300
SELVK[x]EFHK	4	0	1115.597456	0.0239	0.2150
K[x]GILLPESLTEAVEATTYAILR	0	0	2387.331060	0.0239	0.5250
DEPEETDVNK[x]YQK	9	0	1593.715773	0.0238	0.3100
GCLMFGPPGTGK[x]TLLAR	11	0	1774.922143	0.0238	0.4050
D[x]GLEDDMPALADEEFEKMDRR	0	0	2481.078690	0.0238	0.5000
IDPSVTMMQVEEK[x]PDVTYGDVGGCK	12	0	2754.254924	0.0238	0.5950
NWK[x]EGLSR	2	0	988.508981	0.0237	0.1900
FMLK[x]LGVK	3	0	934.567348	0.0237	0.1900
FATLQK[x]SK	5	0	921.528321	0.0237	0.1900
K[x]CIK	0	0	547.315173	0.0237	0.0950
K[x]DQK	0	0	517.285985	0.0237	0.0950
NK[x]LTNDETRYVFVSSVQPDLLPR	1	0	2690.402650	0.0237	0.5450
VYQTEPAGIYNAWK[x]ATAIGRASK	13	0	2494.296739	0.0237	0.5450
ATSTGTTIVGVIAK[x]DCIVLGADTRATAGPIIADK	13	0	3355.801938	0.0237	0.8050
DELWK[x]NDDQLTYTYK	4	0	1930.894787	0.0237	0.3550
FVIHQEENK[x]RSVGIK	8	0	1782.973979	0.0237	0.3550
SELVKEFHK[x]DMTLEEAEVLILK	8	0	2600.377016	0.0236	0.5200
SVQPTAK[x]TVQK	6	0	1185.671676	0.0236	0.2600
LGVMYAK[x]NLPNIQR	6	0	1615.886752	0.0236	0.3300
LALTK[x]PK	4	0	769.506134	0.0236	0.1650
GGLGYPEDAIGK[x]TKLVK	11	0	1744.972250	0.0235	0.4000
D[x]GLEDDMPALADEEFEKMDR	0	0	2324.977588	0.0235	0.4700
M[x]FMTRSEYDR	0	0	1334.574681	0.0235	0.2350
STDEYNGAMLK[x]SVCVEAGMIALR	10	0	2514.191544	0.0235	0.5400
RHQGVLEIEFMIDHNMK[x]DGTQR	16	0	2653.285197	0.0234	0.5150
M[x]VLEATMILIDNSEWMINGDYIPTRFEAQK	0	0	3527.713720	0.0233	0.7000
RQGITEAYNQK[x]AVEK	10	0	1733.905962	0.0233	0.3500
VELAK[x]QNLFVPTSDK	4	0	1687.914404	0.0233	0.3500
M[x]SERDTALEKYK	0	0	1469.718358	0.0233	0.2800
AHLDVQEK[x]DQPK	7	0	1406.715325	0.0233	0.2800
GSNDDEMKIDK[x]K	10	0	1378.639778	0.0233	0.2800
IDK[x]KTTEEK	2	0	1090.586949	0.0233	0.2100
ETTEK[x]K	4	0	734.380997	0.0233	0.1400
K[x]QYSAK	0	0	723.391504	0.0233	0.1400
LGDNNIADWPQVEYLVGK[x]NR	17	0	2300.154836	0.0233	0.4650
N[x]SIVSKYTQSTNNDDPK	0	0	1909.901659	0.0232	0.3950
S[x]FLELTEVWGKPQK	0	0	1660.882380	0.0232	0.3250
K[x]PTSELAIGASLEK	0	0	1442.797987	0.0232	0.3250
TVQPIVTGSSVLALK[x]FADGVMIAADNLASYGSLAR	14	0	3534.875433	0.0231	0.8100
AGNNYVAQANLDLFNSVTNK[x]SGSTGVAGYLAR	19	0	3271.622012	0.0231	0.7400
SSK[x]DISSK	2	0	850.439569	0.0231	0.1850
REAEAAK[x]DEQIEK	6	0	1515.752826	0.0231	0.3000
DEPEETDVNKYQK[x]DEEWPPK	12	0	2475.107668	0.0230	0.4600
C[x]SPSATLTHRTMTEK	0	0	1718.807905	0.0230	0.3450
S[x]INFCMDMDLSACILNASKAHLDVQEK	0	0	3109.433949	0.0230	0.6200
NDDQLTYTYKDEK[x]VSEVLNSEDITGIQEK	12	0	3373.604748	0.0229	0.6650
QGITEAYNQK[x]AVEK	9	0	1577.804860	0.0229	0.3200
KEK[x]WIAK	2	0	901.538493	0.0229	0.1600
TKLVK[x]ER	4	0	872.544305	0.0229	0.1600
SGNLPDADNSK[x]SDISK	10	0	1646.774679	0.0228	0.3650
S[x]SIGTGYDLGLFFSPDGRLFQAEYAYK	0	0	3001.449655	0.0228	0.6150
M[x]NSIVSKYTQSTNNDDPK	0	0	2040.942138	0.0228	0.4100
F[x]MTRSEYDR	0	0	1203.534202	0.0228	0.2050
S[x]ERDTALEK	0	0	1047.519601	0.0228	0.2050
SMRYPMDAHK[x]SELEGVEEAR	9	0	2334.073155	0.0228	0.4550
D[x]DGLEDDMPALADEEFEKMDRR	0	0	2596.105628	0.0227	0.5000
EAVELPLTHPELYEEMGIK[x]PPK	18	0	2519.298044	0.0227	0.5000
NAEELSSYQK[x]K	9	0	1295.635683	0.0227	0.2500
IVAFDQLVK[x]EK	8	0	1288.739025	0.0227	0.2500
SAK[x]IVRTLIDK	2	0	1242.765906	0.0227	0.2500
LK[x]ESQLVDKFFEK	1	0	1609.871482	0.0227	0.2950
AHLDVQEK[x]DQPKK	7	0	1534.810280	0.0227	0.2950
E[x]TIDNAETMKKGILLPESLTEAVEATTYAILR	0	0	3519.838046	0.0227	0.7250
FNSNAIAAVATK[x]MVTLK	11	0	1777.975953	0.0226	0.3850
VPDKLIDASTVK[x]HVFPITK	11	0	2107.204023	0.0226	0.4300
KVAEQNENPTVGSAQK[x]MIQDEAQK	15	0	2642.296866	0.0225	0.5400
EEIQLLQEPGSYVGEVIK[x]TMGK	17	0	2447.261660	0.0225	0.4950
FVK[x]LGIDPPKGIMLYGPPGTGK	2	0	2284.265236	0.0225	0.4950
DESRGVMTLGFDLIK[x]R	14	0	1835.956278	0.0225	0.3600
ALQDYK[x]PELASDPIIR	5	0	1827.972976	0.0225	0.3600
DISSK[x]SPSGNDALNDK	4	0	1646.774679	0.0225	0.3600
M[x]NSTEEIDLYNR	0	0	1483.661239	0.0225	0.2700
K[x]LIR	0	0	528.374737	0.0225	0.0900
D[x]RGK	0	0	474.255021	0.0225	0.0900
SCNFPEFSYFMK[x]IVMSMVRNEIATCAEK	11	0	3388.542110	0.0225	0.6300
ILFSDVK[x]AMTTGLR	6	0	1550.848972	0.0225	0.3150
RK[x]IFTIHTSK	1	0	1229.724379	0.0225	0.2250
LDSK[x]NVQLAK	3	0	1114.634566	0.0225	0.2250
LLK[x]VTVSKGVAIDLLEECK	2	0	2114.201970	0.0224	0.4250
TMLVK[x]AVANSTAANFIR	4	0	1805.982099	0.0224	0.3800
TMLVK[x]AVANSTAANFIRVVGSEFVQK	4	0	2779.505334	0.0223	0.5800
LK[x]GYQTIELDK	1	0	1306.713204	0.0223	0.2450
HK[x]TPDKGYGHR	1	0	1294.653005	0.0223	0.2450
F[x]ANNDEIHPSK	0	0	1270.594156	0.0223	0.2450
NLNQIVNELDEEK[x]YKDAYVYSIVAIAR	12	0	3169.629394	0.0222	0.6000
KTVQYATK[x]R	7	0	1093.624337	0.0222	0.2000
SLNNLNTIDIDANLEK[x]LLIFEKQVR	15	0	2912.596978	0.0222	0.5550
MILELTNHLEELK[x]K	12	0	1709.938508	0.0221	0.3100
SINFCMDMDLSACILNASK[x]AHLDVQEKDQPK	18	0	3577.667174	0.0221	0.6850
TKDAVVLGVEK[x]R	10	0	1313.766632	0.0221	0.2650
M[x]SRSYDSRTTIFSPEGR	0	0	1988.937329	0.0221	0.3750
SLNNLNTIDIDANLEKLLIFEK[x]QVR	21	0	2912.596978	0.0220	0.5500
YQK[x]DEEWPPK	2	0	1318.619308	0.0220	0.2200
K[x]VPDK	0	0	585.348581	0.0220	0.1100
K[x]VTSK	0	0	561.348581	0.0220	0.1100
AK[x]SAK	1	0	503.306720	0.0220	0.1100
YTSLSEEQK[x]MKSDINAHK	8	0	2108.020718	0.0219	0.3950
SELQDKSSQQGVEGVLIILK[x]IEDTDK	19	0	2871.507557	0.0219	0.5700
ELLK[x]PSASVALQR	3	0	1410.819391	0.0219	0.2850
LSVEALNSLTGEFK[x]GK	13	0	1691.909318	0.0219	0.3500
ENAINK[x]KALNEFVMMFSMFSHENWNDK	5	0	3273.504411	0.0219	0.5900
EHFKELVSK[x]ASPIAGSEGK	8	0	2013.053008	0.0218	0.4150
D[x]YTMAQPEFFK	0	0	1375.611779	0.0218	0.2400
GVVALVEDK[x]TK	8	0	1157.665530	0.0218	0.2400
LIKK[x]SSEQANLYER	3	0	1677.904901	0.0218	0.3050
K[x]SYDYSATMYTRLFLLR	0	0	2127.082198	0.0218	0.3700
HGGYKPTDKHK[x]TDLNHENLK	10	0	2331.171880	0.0217	0.4350
K[x]LGVKPPKGCLMFGPPGTGK	0	0	2068.132455	0.0217	0.4350
FVVFTPTLIDPELLDAQTK[x]LWKR	18	0	2729.515494	0.0217	0.5000
SELQDK[x]SSQQGVEGVLIILKIEDTDK	5	0	2871.507557	0.0217	0.5650
FQPRVHEVGDDLVIGASGFEADALALVK[x]R	27	0	3108.635484	0.0217	0.6300
LDDMSLIK[x]EDCEAATDPLLKK	7	0	2404.186446	0.0217	0.4550
MGTTITALRYK[x]DGVILAADSR	10	0	2251.199340	0.0217	0.4550
TLEVLYLK[x]MHNNHAK	7	0	1809.955886	0.0217	0.3250
VIDGSRPVNRNK[x]LLK	11	0	1708.010698	0.0217	0.3250
KIDK[x]EDMGSNDK	3	0	1378.639778	0.0217	0.2600
IKLISGK[x]LDEAR	6	0	1341.797930	0.0217	0.2600
IK[x]LISGKLDEAR	1	0	1341.797930	0.0217	0.2600
WK[x]R	1	0	488.285928	0.0217	0.0650
EMFGYAK[x]EHEPCVIFMDEIDAIGGR	6	0	2913.313439	0.0216	0.5400
IGSVDRHIGIATTGFIPDGQHIVK[x]R	23	0	2686.466585	0.0216	0.5400
LGIDPPK[x]GIMLYGPPGTGK	6	0	1910.033463	0.0216	0.4100
DEK[x]YTLYDQNDTK	2	0	1631.731422	0.0215	0.2800
FAASK[x]EKQNTPVLFDSK	4	0	1908.994437	0.0215	0.3650
K[x]LEETDVAKAAILERPYASTGAYK	0	0	2623.385606	0.0215	0.5150
NCACVISQK[x]KVPDK	8	0	1645.827913	0.0214	0.3000
KNVPK[x]LQNVSNFQK	4	0	1642.915408	0.0214	0.3000
VLNK[x]GDSGEMSLQK	3	0	1504.755469	0.0214	0.3000
WAIKEK[x]R	5	0	929.544639	0.0214	0.1500
K[x]DWNACK	0	0	920.417393	0.0214	0.1500
VRDYGDLGSSVNPLDK[x]TNNLDLEHK	15	0	2798.383367	0.0214	0.5350
EEPK[x]SETLENFTRVVPAQLPYISFNLNGR	3	0	3347.714847	0.0214	0.6200
INANEKLVGWYHTGPQLRPSDLEINNLLK[x]K	28	0	3459.862505	0.0213	0.6400
VK[x]VIAATNRVDTLDPALLR	1	0	2064.205418	0.0213	0.4050
SSTAAKTFLEK[x]R	10	0	1337.730248	0.0213	0.2550
DEEWPPK[x]M	6	0	1030.442937	0.0213	0.1700
M[x]SRSYDSR	0	0	1000.439581	0.0213	0.1700
K[x]LAR	0	0	486.327789	0.0213	0.0850
LMTEFVDQVDDVVK[x]YEIDKTLAGVTR	13	0	2983.521097	0.0212	0.5500
TK[x]VVDRYADVIASIGLSR	1	0	1962.089727	0.0211	0.3800
YEALSK[x]HIIMFDCK	5	0	1753.853066	0.0211	0.2950
LILVDDEK[x]TSWIYK	7	0	1721.923907	0.0211	0.2950
WDLSK[x]QEALYLAQR	4	0	1719.894338	0.0211	0.2950
AVKPTDMEQFAFYK[x]	13	0	1673.812254	0.0211	0.2950
VPEDIFK[x]THLEVAR	6	0	1652.888526	0.0211	0.2950
NCACVISQKK[x]VPDK	9	0	1645.827913	0.0211	0.2950
KLEETDVAK[x]AAILERPYASTGAYK	8	0	2623.385606	0.0210	0.5050
K[x]NEEK	0	0	646.328572	0.0210	0.1050
K[x]VIAR	0	0	585.396198	0.0210	0.1050
EK[x]ASK	1	0	561.312197	0.0210	0.1050
CAEAENSSDLFKLGVMYAK[x]NLPNIQR	18	0	2967.458120	0.0210	0.5450
CAEAENSSDLFK[x]LGVMYAKNLPNIQR	11	0	2967.458120	0.0210	0.5450
HFEQVINEK[x]HEDALAK	8	0	1906.953636	0.0209	0.3350
VVK[x]VDAQDFLKVAETR	2	0	1817.004608	0.0209	0.3350
ENAINKK[x]ALNEFVMMFSMFSHENWNDK	6	0	3273.504411	0.0209	0.5650
QIQPK[x]TFANLVSSTLYEK	4	0	2066.104707	0.0208	0.3750
AVEK[x]LSVEALNSLTGEFK	3	0	1934.035964	0.0208	0.3750
K[x]PRVVTALTMLK	0	0	1355.832206	0.0208	0.2500
M[x]TEVLK	0	0	719.388726	0.0208	0.1250
MEILK[x]IHLEKVSK	4	0	1566.916655	0.0208	0.2700
LNDPEDKYEALSK[x]HIIMFDCK	12	0	2565.224226	0.0207	0.4350
TFHILEPK[x]EKSLLAHK	7	0	1890.072626	0.0206	0.3300
LENQRK[x]WR	5	0	1128.615169	0.0206	0.1650
S[x]RQETQYK	0	0	1038.509372	0.0206	0.1650
YLHQSLK[x]YK	6	0	1178.644738	0.0206	0.1850
VLTLELYK[x]K	7	0	1105.674641	0.0206	0.1850
FATLQK[x]SKR	5	0	1077.629423	0.0206	0.1850
AVDEEMK[x]VR	6	0	1075.533141	0.0206	0.1850
DGVVVIQSYCHRTTMTNGFLAHK[x]LCIHK	22	0	3284.636753	0.0205	0.5750
HGGYKPTDK[x]HKTDLNHENLK	8	0	2331.171880	0.0205	0.4100
KYDK[x]TEDDIK	3	0	1253.613888	0.0205	0.2050
IQYVGK[x]QDPK	5	0	1174.634566	0.0205	0.2050
ILGVVEGQFSRPAK[x]LNDPEDK	13	0	2311.217099	0.0205	0.4300
MSTLDLNHLADLYDRK[x]DWNACK	15	0	2678.257980	0.0205	0.4500
GEK[x]VEDAPENNSFRSWIGAYLAK	2	0	2580.260747	0.0204	0.4700
IK[x]VLAQLGMQSLSPLKQGMNILR	1	0	2537.454825	0.0204	0.4700
NVPK[x]LQNVSNFQK	3	0	1514.820452	0.0204	0.2650
GAPIEHDVGIMIDFECEK[x]MEGAFYRIIR	17	0	3295.582656	0.0204	0.5700
LTK[x]VGDNTIVGAGGDISDYQQIQRLLEK	2	0	3030.598430	0.0204	0.5700
L[x]MTEFVDQVDDVVK	0	0	1636.801747	0.0204	0.2850
VVTSKLLK[x]PRVNNR	7	0	1622.994323	0.0204	0.2850
GQYSTVGK[x]VAVGQQYRVNLEAYLDLSITPK	7	0	3296.740334	0.0203	0.6100
LAHLSK[x]HPKFEEILTR	5	0	1918.078772	0.0203	0.3250
C[x]SPSATLTHRTMTEKAR	0	0	1945.946117	0.0203	0.3450
NSIVSK[x]YTQSTNNDDPK	5	0	1909.901659	0.0203	0.3450
NDGTIVIRK[x]LEETDVAK	8	0	1900.026461	0.0203	0.3450
RAVEK[x]LSVEALNSLTGEFK	4	0	2090.137066	0.0203	0.3850
D[x]DGLEDDMPALADEEFEKMDR	0	0	2440.004526	0.0202	0.4250
TSTGGPK[x]LQLNLERDYEQFGYFK	6	0	2690.333907	0.0202	0.4650
LTGDTNGALDKLEEIGVADQYK[x]VSK	21	0	2663.365262	0.0202	0.5050
IDTVIK[x]LVDHSFDEK	5	0	1757.919882	0.0200	0.3000
IDPSVTMMQVEEK[x]PDVTYGDVGGCKEQIERLR	12	0	3678.768991	0.0200	0.6400
HFDHMMHYGEPSIRK[x]AIPLALGLLSASNPQMR	14	0	3616.821580	0.0200	0.6400
TLLARAVAASLGVNFLK[x]VVSSAIVDK	16	0	2641.552939	0.0200	0.5200
LVLK[x]EVFLSFHNLVGR	3	0	1870.082797	0.0200	0.3200
DYTMAQPEFFK[x]AVR	10	0	1701.818400	0.0200	0.2800
VVTSK[x]LLKPRVNNR	4	0	1622.994323	0.0200	0.2800
ELLK[x]LKVELAK	3	0	1282.822356	0.0200	0.2200
HGGYKPTDK[x]HK	8	0	1266.646859	0.0200	0.2200
K[x]RMPIDFK	0	0	1033.574220	0.0200	0.1600
AK[x]IIDLR	1	0	827.522844	0.0200	0.1400
K[x]ARQAAK	0	0	771.471479	0.0200	0.1400
VAIK[x]K	3	0	557.390052	0.0200	0.1000
DQK[x]K	2	0	517.285985	0.0200	0.0800
IDK[x]K	2	0	502.311471	0.0200	0.0800
K[x]WR	0	0	488.285928	0.0200	0.0600
DK[x]PK	1	0	486.280173	0.0200	0.0800
M[x]PPK	0	0	471.251517	0.0200	0.0800
DGAEAEEIFVHYMNAAGTDVKNLQVAK[x]SLDK	26	0	3362.645112	0.0198	0.6150
LNVYK[x]YRTFELAVGLTGDTTYYQLLLK	4	0	3181.706188	0.0198	0.5350
TQLADILSVLGMSYSNTSK[x]HESLK	18	0	2621.336941	0.0198	0.4750
SLNNLNTIDIDANLEK[x]LLIFEK	15	0	2529.368896	0.0198	0.4350
DEK[x]VSEVLNSEDITGIQEK	2	0	2132.048371	0.0197	0.3750
SSSDMAYTSMFKGNQK[x]VVK	15	0	2107.007711	0.0197	0.3750
MPGTLLPGPGK[x]GYIGDPIK	10	0	1910.033463	0.0197	0.3750
NRQYQEVVK[x]QGDVLLNK	8	0	2030.090787	0.0197	0.3350
DVEFLHSDK[x]IDTIVK	8	0	1757.919882	0.0197	0.2950
VVDASIVSK[x]ALGNFVASVLARLALTKPK	8	0	2866.700654	0.0196	0.5500
ILGVVEGQFSRPAKLNDPEDK[x]YEALSK	20	0	3002.571157	0.0196	0.5300
VDPLVSLMMVEK[x]IPDSTYEMVGGLEK	11	0	2879.436904	0.0196	0.5100
LK[x]AYQGIYLMSIR	1	0	1554.859144	0.0196	0.2550
K[x]VEFGLPDLEGR	0	0	1358.719350	0.0196	0.2350
AK[x]ADYAQYYRHCLLYLSCIDLDK	1	0	2878.378086	0.0196	0.4500
ESQLVDK[x]FFEK	6	0	1368.692468	0.0195	0.2150
KGYQTIELDK[x]K	9	0	1321.724101	0.0195	0.2150
ESNALFMVRIAQGLLYLGK[x]GTMTLNPYHTER	18	0	3522.811397	0.0195	0.6050
YTENIYPPK[x]K	8	0	1251.649881	0.0195	0.1950
GAATIK[x]GAIWYGIDFTAAR	5	0	1981.042053	0.0195	0.3700
ILGVVEGQFSRPAK[x]LNDPEDKYEALSK	13	0	3002.571157	0.0194	0.5250
EQK[x]PEVDYSEKFAELQK	2	0	2067.015955	0.0194	0.3300
E[x]QKPEVDYSEKFAELQK	0	0	2067.015955	0.0194	0.3300
VLVDMESMLVPK[x]PLINK	11	0	1925.072882	0.0194	0.3300
NGYPMPCDVLAK[x]RMANIAQVSTQR	11	0	2719.335512	0.0194	0.4650
ASK[x]ERAER	2	0	945.499144	0.0194	0.1550
ETDLK[x]PYVLELAMTVVLDIEFR	4	0	2593.371204	0.0193	0.4250
M[x]SSIGTGYDLGLFFSPDGRLFQAEYAYK	0	0	3132.490133	0.0193	0.5400
YK[x]SYLLQHREWDSK	1	0	1851.926697	0.0193	0.2700
LGISATALSPEEK[x]K	12	0	1442.797987	0.0193	0.2700
KLDVAK[x]R	5	0	828.518092	0.0193	0.1350
NLNQIVNELDEEKYK[x]DAYVYSIVAIAR	14	0	3169.629394	0.0193	0.5200
GFPTPK[x]ATSTGTTIVGVIAK	5	0	1945.088332	0.0192	0.3850
K[x]EAGFIDDILIITPASKEK	0	0	2087.151320	0.0192	0.3650
EEIQLLQEPGSYVGEVIKTMGK[x]NK	21	0	2689.399538	0.0192	0.4600
AMEQQDIKPTVQNGEVSANAEQK[x]A	22	0	2585.239020	0.0192	0.4600
A[x]ASLLK	0	0	601.379880	0.0192	0.1150
TESYYSNAVELNLLLISPTK[x]ENAETAICR	19	0	3298.638965	0.0191	0.5550
EEEDLDDEQLLLSREK[x]TSNNTNR	15	0	2747.284443	0.0191	0.4400
GK[x]VVIDAFRLINPSTLMMGQEPR	1	0	2571.366408	0.0191	0.4400
ELLKLK[x]VELAK	5	0	1282.822356	0.0191	0.2100
EDMGSNDK[x]ASK	7	0	1180.502961	0.0191	0.2100
LAPGLPSVSAMLK[x]FLLDDFDQQEHIQK	12	0	3039.573800	0.0191	0.5150
TTMTNGFLAHK[x]LCIHK	10	0	1870.954502	0.0191	0.3050
IEASK[x]GLIDRMSTNLR	4	0	1802.967176	0.0191	0.3050
IKILFSDVK[x]AMTTGLR	8	0	1792.027986	0.0191	0.3050
VVTALTMLK[x]QHLFRYQGHIGAYLVLGGYDCK	8	0	3550.857952	0.0190	0.5900
NAYVINLKQIAK[x]FVVSLGER	11	0	2261.289476	0.0190	0.3800
AK[x]ADYAQYYR	1	0	1247.593430	0.0190	0.1900
IEASK[x]GLIDR	4	0	1100.618917	0.0190	0.1900
TNSTDEK[x]GTK	6	0	1079.509429	0.0190	0.1900
KDK[x]PK	2	0	614.375128	0.0190	0.0950
SGKK[x]R	3	0	574.355062	0.0190	0.0950
LIK[x]KSSEQANLYER	2	0	1677.904901	0.0189	0.2650
VAIKK[x]GAVEYEIYK	4	0	1609.907866	0.0189	0.2650
QEALSSK[x]TLFTRPIPVRR	6	0	2098.201001	0.0189	0.3400
FMLK[x]LGVKR	3	0	1090.668450	0.0189	0.1700
FDSEK[x]AGDR	4	0	1023.462090	0.0189	0.1700
VEFK[x]MGNGK	3	0	1008.506203	0.0189	0.1700
QLFNAAEEHSPSIVFIDEIDAIGTK[x]R	24	0	2899.471450	0.0188	0.4900
FMALGLALLFNGKQDLADATVETLK[x]AIEGK	24	0	3176.715368	0.0188	0.5650
FQDILLGAGQAIK[x]AGNR	12	0	1770.973979	0.0188	0.3200
K[x]ALNEFVMMFSMFSHENWNDK	0	0	2604.159855	0.0188	0.3950
LNDPEDK[x]YEALSKHIIMFDCK	6	0	2565.224226	0.0188	0.3950
ETIDNAETMK[x]KGILLPESLTEAVEATTYAILR	9	0	3519.838046	0.0188	0.6000
VSK[x]ILEHK	2	0	952.570517	0.0188	0.1500
ASK[x]VLELR	2	0	914.554868	0.0188	0.1500
YTLYDQNDTKEWLDK[x]LGDK	14	0	2344.122200	0.0187	0.3550
SSSDMAYTSMFK[x]GNQKVVK	11	0	2107.007711	0.0187	0.3550
QAAK[x]ASVVETVTLTKVTQK	3	0	2001.146903	0.0187	0.3550
DFLDAVQKVVK[x]GNQK	10	0	1687.925636	0.0187	0.2800
VIAGLVATNGAVGLK[x]YYEENSLTSK	14	0	2596.374708	0.0186	0.4650
IWK[x]VMCK	2	0	963.503367	0.0186	0.1300
NRTMVEVIPYFAEDLLVLK[x]TDELK	18	0	2835.509082	0.0185	0.4450
GFPTPKATSTGTTIVGVIAK[x]DCIVLGADTR	19	0	3045.616721	0.0185	0.5550
EFHK[x]DMTLEEAEVLILKVLR	3	0	2412.308550	0.0185	0.3700
AMEVDEK[x]PTERYSDIGGLSK	6	0	2224.068057	0.0185	0.3700
ERAEAGLALSLIVK[x]ALSIEGDDK	13	0	2397.311385	0.0185	0.4250
QDPK[x]KHLDAEVQK	3	0	1534.810280	0.0185	0.2400
NLQVAK[x]SLDKQMVEER	5	0	1886.988302	0.0184	0.2950
MPLLQSSVALLGQK[x]IR	13	0	1753.028320	0.0184	0.2950
VPLRQK[x]TATQPIVAQEMETDNQTALLVANVR	5	0	3433.834967	0.0184	0.5700
ENMTQEEAVEFLK[x]NAVALAMERDGSSGGTIR	12	0	3352.602594	0.0184	0.5700
HHFYAK[x]IDRPAQVISFKK	5	0	2184.195523	0.0183	0.3300
LFNLEPK[x]ILEEVPLR	6	0	1809.039932	0.0183	0.2750
FFEK[x]INVKK	3	0	1151.670224	0.0183	0.1650
NK[x]LTNDETR	1	0	1089.541397	0.0183	0.1650
DAIPYEANIRQAIVSAVK[x]FEEEAK	17	0	2690.391418	0.0183	0.4400
ALERQLEMLDLQEGFIK[x]EDCK	16	0	2564.261336	0.0183	0.3850
LQMSAMYKK[x]CLTDLEDEAPAK	8	0	2441.163937	0.0183	0.3850
NK[x]YAIQLPLPPK	1	0	1380.812854	0.0183	0.2200
KGVVALVEDK[x]TK	9	0	1285.760486	0.0183	0.2200
SPSGNDALNDK[x]K	10	0	1244.599634	0.0183	0.2200
VMCK[x]NK	3	0	778.382925	0.0183	0.1100
NK[x]VLVK	1	0	699.464272	0.0183	0.1100
RGAPIEHDVGIMIDFECEK[x]MEGAFYR	18	0	3069.414541	0.0183	0.4750
VYQTEPAGIYNAWK[x]ATAIGR	13	0	2208.132649	0.0182	0.3650
KAQSGPDASAK[x]LPTVIPTTR	10	0	2037.121751	0.0182	0.3650
NDSYQLIK[x]ILPNKVDPLVSLMMVEK	7	0	2886.559732	0.0182	0.4550
FVVFTPTLIDPELLDAQTK[x]LWK	18	0	2573.414392	0.0182	0.4000
IIENEQSAEKNAYVINLK[x]QIAK	17	0	2515.364479	0.0182	0.4000
KELFDCLK[x]IMR	7	0	1451.762804	0.0182	0.2000
SERDTALEK[x]YK	8	0	1338.677880	0.0182	0.2000
RFFPYYVYTTVAGIDK[x]EGK	15	0	2253.146903	0.0182	0.3450
CAEAENSSDLFK[x]LGVMYAK	11	0	2131.991727	0.0182	0.3450
VGIK[x]PPKGVLLYGPPGTGK	3	0	1877.113761	0.0182	0.3450
LAYVYADMRVVGQLLEK[x]LKPLIEK	16	0	2788.592357	0.0181	0.4350
LVK[x]ERQAR	2	0	998.598459	0.0181	0.1450
V[x]PTFANFHTPIFIAKREDGMK	0	0	2418.251708	0.0181	0.3800
TIDNAETMKK[x]GILLPESLTEAVEATTYAILR	9	0	3390.795458	0.0181	0.5600
TIDNAETMK[x]KGILLPESLTEAVEATTYAILR	8	0	3390.795458	0.0181	0.5600
M[x]EQKPEVDYSEKFAELQK	0	0	2198.056433	0.0181	0.3250
ARSEAAEFEYK[x]NGYPMPCDVLAK	10	0	2645.225286	0.0180	0.4150
TK[x]LVK	1	0	587.400615	0.0180	0.0900
VVDVFAMPQSGTGVSVEAVDPVFQK[x]NMMDMLK	24	0	3468.679978	0.0180	0.5750
LENVKIYADLK[x]INEDSK	10	0	1991.057425	0.0179	0.3050
VLNKGDSGEMSLQKLFK[x]	16	0	1893.002891	0.0179	0.3050
LGVKPPK[x]GCLMFGPPGTGK	6	0	1940.037500	0.0179	0.3400
EK[x]VLKTK	1	0	844.538158	0.0179	0.1250
ILIDK[x]AR	4	0	827.522844	0.0179	0.1250
M[x]CSPSATLTHRTMTEK	0	0	1849.848383	0.0178	0.2850
KDSESTEEK[x]EAQAVQR	8	0	1833.870361	0.0178	0.2850
EAVELPLTHPELYEEMGIKPPK[x]GVILYGAPGTGK	21	0	3632.916235	0.0178	0.6050
IDRDK[x]LVLK	4	0	1098.676036	0.0178	0.1600
LRYTISGGGLYTDADK[x]GLATMGMGYLGSTGK	15	0	3153.547322	0.0177	0.5500
QLADYK[x]AFEDSLR	5	0	1554.767750	0.0177	0.2300
TFELAVGLTGDTTYYQLLLK[x]GGNMDSLK	19	0	3047.552396	0.0177	0.4950
LKVELAK[x]QNLFVPTSDK	6	0	1929.093418	0.0176	0.3000
CTKIIENEQSAEK[x]NAYVINLK	12	0	2464.263053	0.0176	0.3700
CEDGVILALEKVVTSKLLK[x]PR	18	0	2367.355831	0.0176	0.3700
NSTNNTK[x]ERDELEDLSEEDLQLK	6	0	2719.278296	0.0176	0.4050
M[x]SWTTIESDAGVFTDLIENLGVK	0	0	2525.235839	0.0176	0.4050
K[x]EEMVMLKGDEVVSLLGVSEQVQVR	0	0	2801.466563	0.0176	0.4400
LAYVYADMRVVGQLLEKLK[x]PLIEK	18	0	2788.592357	0.0175	0.4200
MILELTNHLEELK[x]KYINR	12	0	2256.229913	0.0175	0.3150
MEQK[x]PEVDYSEKFAELQK	3	0	2198.056433	0.0175	0.3150
NVSGNVLSEIK[x]NNWQIER	10	0	2099.075864	0.0175	0.3150
S[x]SKDISSK	0	0	850.439569	0.0175	0.1400
FSGEK[x]K	4	0	694.364957	0.0175	0.1050
I[x]INR	0	0	514.322703	0.0175	0.0700
YELYSNQYYHGAGEPSLIGDKLIEK[x]LELR	24	0	3397.719264	0.0174	0.5050
A[x]KVAEQNENPTVGSAQKMIQDEAQK	0	0	2713.333976	0.0174	0.4350
ILEHK[x]EIMLRVEPIPLINGEK	4	0	2470.398029	0.0174	0.3650
EIKIIYSDIDVDPVK[x]PEHVGK	14	0	2393.284112	0.0174	0.3650
EIK[x]IIYSDIDVDPVKPEHVGK	2	0	2393.284112	0.0174	0.3650
IVAFVGSPIVEDEK[x]NLIRLAK	13	0	2310.331003	0.0174	0.3650
LSGVVEGIFQKCYAK[x]NEWR	14	0	2283.146914	0.0174	0.3300
LAQFEK[x]EEYVSDPKEQM	5	0	2069.961478	0.0174	0.2950
IGLVRLPEANFEPLEK[x]R	15	0	1980.115548	0.0174	0.2950
QSK[x]YTYDRGTTAVLK	2	0	1729.899815	0.0173	0.2600
YEISGVLFSCDVNVQEIAFTRFAASK[x]EK	25	0	3207.590900	0.0173	0.4850
K[x]LPNIEEATFDKR	0	0	1559.830681	0.0173	0.2250
QDPKK[x]HLDAEVQK	4	0	1534.810280	0.0173	0.2250
LDEARELLVK[x]ASK	9	0	1470.840518	0.0173	0.2250
VLSNYMK[x]QEALSSKTLFTRPIPVR	6	0	2777.526069	0.0173	0.4150
YQK[x]DEEWPPKM	2	0	1449.659787	0.0173	0.1900
VLTLELYKK[x]LR	8	0	1374.859801	0.0173	0.1900
TLIDK[x]FSGEKK	4	0	1264.702640	0.0173	0.1900
SINFCMDMDLSACILNASK[x]AHLDVQEK	18	0	3109.433949	0.0172	0.4650
YTSLSEEQKMK[x]SDINAHK	10	0	2108.020718	0.0172	0.3100
RPPVIRTTLFK[x]SELAQSK	10	0	2070.194854	0.0172	0.3100
EAEAAKDEQIEK[x]IDTVIK	11	0	2029.057817	0.0172	0.3100
NSTNNTK[x]ER	6	0	1062.505347	0.0172	0.1550
Y[x]TVGQGYTK	0	0	1015.497414	0.0172	0.1550
TTSK[x]VSIAK	3	0	933.549448	0.0172	0.1550
ETIDNAETMKK[x]GILLPESLTEAVEATTYAILR	10	0	3519.838046	0.0172	0.5500
CTDLDAIGVKVPFTAAITITGVK[x]TSTGGPK	22	0	3017.610574	0.0172	0.5150
K[x]CLTDLEDEAPAKDILLDMSR	0	0	2432.192593	0.0171	0.3600
LSVEALNSLTGEFK[x]GKYYPLK	13	0	2356.267737	0.0171	0.3600
RK[x]QYSAK	1	0	879.492606	0.0171	0.1200
QPEDK[x]LR	4	0	884.471536	0.0171	0.1200
CYAK[x]NEWRHVLGIAIEAHR	3	0	2322.180277	0.0171	0.3250
VMDSLEPTGEIYGKVLVDMESMLVPK[x]PLINK	25	0	3444.795657	0.0171	0.5300
DTLSKDQELTEENVSISVIGK[x]DEK	20	0	2676.334021	0.0171	0.4100
LRTFHILEPK[x]EK	9	0	1509.866674	0.0171	0.2050
RGGDEWK[x]IEPLK	6	0	1426.756795	0.0171	0.2050
SGSAADTQTVADLLK[x]YYLSMYR	14	0	2452.194311	0.0170	0.3750
APNTVYAVQFLEAVYK[x]LHIVVQLLMGEIPERR	15	0	3696.022366	0.0170	0.5450
ATLEIYHEDNNRAEAK[x]DVAK	15	0	2286.123929	0.0170	0.3400
SETMK[x]YYLPK	4	0	1258.626702	0.0170	0.1700
IEDTDK[x]YDKK	5	0	1253.613888	0.0170	0.1700
T[x]IDNAETMKK	0	0	1149.569917	0.0170	0.1700
DGIVLAAEK[x]K	8	0	1042.602207	0.0170	0.1700
LRWK[x]R	3	0	757.471088	0.0170	0.0850
EK[x]VLK	1	0	615.395529	0.0170	0.0850
ELDIALHNVNTPSYVDSPVLK[x]IACAFFGAVLCR	20	0	3688.874383	0.0170	0.5600
M[x]CSPSATLTHRTMTEKAR	0	0	2076.986596	0.0169	0.3050
SFGSGITVLGNIYCMQGGEPK[x]SAPVSDCLSK	20	0	3258.535765	0.0169	0.5250
ALEMNDLPTRLVNFTAK[x]TLDLLGIFR	16	0	2960.615604	0.0169	0.4400
EDCEAATDPLLK[x]K	11	0	1488.712937	0.0169	0.2200
GGYAEVK[x]QSEVIGLVR	6	0	1703.920551	0.0169	0.2700
FDIMPRK[x]K	6	0	1033.574220	0.0169	0.1350
VAQTTYK[x]K	6	0	937.523235	0.0169	0.1350
DIGK[x]VVDK	3	0	872.496688	0.0169	0.1350
KEVAEADIASK[x]DLEETDER	10	0	2147.022884	0.0168	0.3200
LNCVIDRVNGVVFTNRPDEK[x]NR	19	0	2614.339673	0.0168	0.3700
DYYTKQSK[x]ATR	7	0	1359.678214	0.0168	0.1850
L[x]KGYQTIELDK	0	0	1306.713204	0.0168	0.1850
IQYVGKQDPK[x]K	9	0	1302.729522	0.0168	0.1850
IDK[x]EDMGSNDK	2	0	1250.544822	0.0168	0.1850
IDKEDMGSNDK[x]ASK	10	0	1536.708913	0.0168	0.2350
ELAAIK[x]EDTEAVLK	5	0	1528.834763	0.0168	0.2350
K[x]PRVVTALTMLKQHLFR	0	0	2037.203252	0.0168	0.2850
ETLIFK[x]CIDMFIHKSAELYK	5	0	2485.274807	0.0168	0.3350
QLMTEFVDQVDDVVK[x]YEIDK	14	0	2413.172181	0.0168	0.3350
LAEGESEEVK[x]AYMDPHRSMK	9	0	2306.067009	0.0168	0.3350
AMEQQDIK[x]PTVQNGEVSANAEQKA	7	0	2585.239020	0.0167	0.4000
LTK[x]VGDNTIVGAGGDISDYQQIQR	2	0	2547.292771	0.0167	0.4000
NHASIDK[x]MKSLSEQYTER	6	0	2136.026865	0.0167	0.3000
LDPAGFYIGYK[x]ATSAGPK	10	0	1854.951515	0.0167	0.3000
LIDASTVK[x]HVFPITK	7	0	1667.960960	0.0167	0.2500
GK[x]YYPLKSMTEK	1	0	1443.743119	0.0167	0.2000
ILSGEQTVK[x]YDR	8	0	1407.735725	0.0167	0.2000
IKYEYQK[x]LK	6	0	1211.691351	0.0167	0.1500
LCFDELK[x]KR	6	0	1207.638268	0.0167	0.1500
K[x]INVKFFEK	0	0	1151.670224	0.0167	0.1500
LLIFEK[x]QVR	5	0	1144.696771	0.0167	0.1500
FMLKLGVK[x]R	7	0	1090.668450	0.0167	0.1500
EDTEAVLK[x]R	7	0	1059.555986	0.0167	0.1500
VLTLAMVK[x]R	7	0	1029.636817	0.0167	0.1500
HGGYK[x]PTDK	4	0	1001.492997	0.0167	0.1500
MQK[x]LLR	2	0	787.473787	0.0167	0.1000
IIPLK[x]K	4	0	710.505408	0.0167	0.1000
M[x]FR	0	0	452.220553	0.0167	0.0500
K[x]FR	0	0	449.275030	0.0167	0.0500
LLFIEK[x]AEIINSLNLNNDLTDKLAQFEK	5	0	3245.754588	0.0166	0.4650
V[x]LEATMILIDNSEWMINGDYIPTRFEAQK	0	0	3396.673241	0.0166	0.4800
FNTGVVNVRVLIDCNK[x]FDSIDLNPAR	15	0	2975.528580	0.0165	0.4300
ASDCINLVAK[x]CYMAVEISGASGNMGM	9	0	2748.204818	0.0165	0.4300
TITDGK[x]IYVEVER	5	0	1521.803799	0.0165	0.2150
NLLLQEK[x]GFPTPK	6	0	1483.839792	0.0165	0.2150
LNFSSLKMK[x]DAVK	8	0	1479.811862	0.0165	0.2150
VNLEAYLDLSITPK[x]QHAVNERAK	13	0	2608.397173	0.0165	0.3800
DIGEPDSEAVFTISQSPFEK[x]PQK	19	0	2548.233196	0.0165	0.3800
NCK[x]ADAGITIAPRCTDLDAIGVK	2	0	2458.230706	0.0165	0.3800
IDPSVTMMQVEEKPDVTYGDVGGCK[x]EQIER	24	0	3409.583831	0.0165	0.4950
QVMEEK[x]LDSK	5	0	1205.596130	0.0165	0.1650
EGVVNTIAFAIRLTGDTNGALDK[x]LEEIGVADQYK	22	0	3619.873183	0.0165	0.5600
GGLGYPEDAIGKTK[x]LVK	13	0	1744.972250	0.0165	0.2800
GGNMDSLK[x]INFSAFQLPVVTR	7	0	2293.188777	0.0164	0.3450
EKVLK[x]TK	4	0	844.538158	0.0164	0.1150
NSIVSKYTQSTNNDDPK[x]K	16	0	2037.996615	0.0164	0.2950
EDLTDEEK[x]AASIAVEDEK	7	0	1990.921782	0.0164	0.2950
LVARNIPK[x]EIK	7	0	1279.797539	0.0164	0.1800
TMLELLNQLDGFEATKNIK[x]VIMATNR	18	0	2962.561853	0.0163	0.4250
DYGK[x]FLSAMHDLPVR	3	0	1747.871494	0.0163	0.2450
FLSK[x]TLDSNSLTHEK	3	0	1718.883832	0.0163	0.2450
IDPSVTMMQVEEKPDVTYGDVGGCK[x]EQIERLR	24	0	3678.768991	0.0162	0.5200
SAELYK[x]NPKADPLDER	5	0	1844.926754	0.0162	0.2600
K[x]DSESTEEKEAQAVQR	0	0	1833.870361	0.0162	0.2600
QTLNK[x]IALDEQIQALK	4	0	1825.030821	0.0162	0.2600
GQSIDDMIPAQK[x]	11	0	1301.628489	0.0162	0.1950
K[x]GVVALVEDKTK	0	0	1285.760486	0.0162	0.1950
MQK[x]LLRLR	2	0	1056.658947	0.0162	0.1300
TSWIYK[x]NK	5	0	1038.549782	0.0162	0.1300
IHLEK[x]VSK	4	0	952.570517	0.0162	0.1300
YDK[x]K	2	0	552.290736	0.0162	0.0650
EMK[x]K	2	0	534.283541	0.0162	0.0650
QVK[x]R	2	0	529.333601	0.0162	0.0650
SLK[x]R	2	0	502.322703	0.0162	0.0650
GEK[x]R	2	0	488.270670	0.0162	0.0650
K[x]IFTIHTSKMNLGEDVNLEELIQCK	0	0	2959.514570	0.0162	0.4050
ATDGVVLATEKK[x]PTSELAIGASLEK	11	0	2527.374374	0.0162	0.4050
LNDPEDK[x]YEALSK	6	0	1520.735782	0.0162	0.2100
TYNLISSYIKSVEISALASK[x]NR	19	0	2456.327369	0.0161	0.3550
DK[x]LVLKEVFLSFHNLVGR	1	0	2113.204692	0.0161	0.2900
IIENEQSAEK[x]NAYVINLK	9	0	2075.089784	0.0161	0.2900
EWLDK[x]LGDK	4	0	1102.565823	0.0161	0.1450
LLVK[x]DRIDK	3	0	1098.676036	0.0161	0.1450
VEAQNHK[x]LNLADPVSIEYLTRYVAGVQQK	6	0	3282.735917	0.0160	0.4650
IDPSVTMMQVEEK[x]PDVTYGDVGGCKEQIER	12	0	3409.583831	0.0160	0.4800
ESQLVDK[x]FFEKINVK	6	0	1822.982813	0.0160	0.2400
AVAVVVDPIQSVK[x]GK	12	0	1508.892552	0.0160	0.2400
K[x]DKPK	0	0	614.375128	0.0160	0.0800
GEIK[x]K	3	0	573.348581	0.0160	0.0800
SDYYMASTYTK[x]KINVK	10	0	1910.944711	0.0159	0.2550
D[x]VPTFANFHTPIFIAK	0	0	1816.951123	0.0159	0.2550
QLDSERFIVK[x]ASSGPR	9	0	1788.948158	0.0159	0.2550
SSSDMAYTSMFK[x]GNQK	11	0	1780.775938	0.0159	0.2550
VTVSK[x]GVAIDLLEECK	4	0	1759.938898	0.0159	0.2550
QTETINWLEK[x]R	9	0	1416.736060	0.0159	0.1750
YEIDK[x]TLAGVTR	4	0	1364.729913	0.0158	0.1900
GGVHVK[x]LAHLSK	5	0	1244.735277	0.0158	0.1900
AK[x]RAER	1	0	729.424532	0.0158	0.0950
WIAK[x]QILDCIVNLSEPAKK	3	0	2225.224100	0.0158	0.3000
AGNRSVMAPLFLHDK[x]YDGR	14	0	2146.074090	0.0158	0.3000
LTDGTNGADLRNVVTEAGFIAIK[x]EDR	22	0	2774.419751	0.0158	0.4100
AHLDVQEKDQPK[x]K	11	0	1534.810280	0.0158	0.2050
ASK[x]VLELRAELDK	2	0	1470.840518	0.0158	0.2050
ESLLAVQGQDFVLTASSSSAVRGITVLK[x]PDDDK	27	0	3445.793876	0.0158	0.5200
MKLSLFSNK[x]ENELR	8	0	1707.897707	0.0157	0.2200
S[x]SKSSLELANNAVK	0	0	1446.767750	0.0157	0.2200
YEYQK[x]LK	4	0	970.512337	0.0157	0.1100
AK[x]YASQK	1	0	794.428614	0.0157	0.1100
GTMK[x]VELYEIQLISEGQPVEGR	3	0	2475.267806	0.0157	0.3450
NIGQDVHCSGALTLIEIAVYQRIAK[x]GAIEK	24	0	3266.744370	0.0157	0.4700
AIEGK[x]IARQAEILVDICSYAGTGNVLHIQK	4	0	3266.744370	0.0157	0.4700
QILDCIVNLSEPAK[x]K	13	0	1726.928669	0.0157	0.2350
IMRDVITELPDAK[x]YYR	12	0	1982.029438	0.0156	0.2500
TK[x]DSLEAR	1	0	918.477014	0.0156	0.1250
YVTGPK[x]NK	5	0	905.497023	0.0156	0.1250
AK[x]SAKIVR	1	0	871.560288	0.0156	0.1250
EGK[x]GEIYSFDPVGSYER	2	0	1931.890035	0.0156	0.2650
NHASIDKMK[x]SLSEQYTER	8	0	2136.026865	0.0156	0.2800
IDKK[x]TTEEK	3	0	1090.586949	0.0156	0.1400
MSSK[x]DISSK	3	0	981.480047	0.0156	0.1400
LSGVVEGIFQK[x]CYAKNEWR	10	0	2283.146914	0.0155	0.2950
HIGIATTGFIPDGQHIVK[x]R	17	0	2059.132592	0.0155	0.2950
IHAK[x]SMAIDK	3	0	1112.601159	0.0155	0.1550
SLLTGK[x]HAIR	5	0	1094.655970	0.0155	0.1550
GIDLK[x]SIAEK	4	0	1072.612770	0.0155	0.1550
SEAAEFEYK[x]NGYPMPCDVLAK	8	0	2418.087074	0.0155	0.3250
TLSMEK[x]HTELR	5	0	1343.686669	0.0155	0.1700
AMEVDEK[x]PTER	6	0	1303.607753	0.0155	0.1700
FVVFTPTLIDPELLDAQTKLWK[x]R	21	0	2729.515494	0.0154	0.3550
TDATFIRVIGSELVQK[x]YVGEGAR	15	0	2508.333515	0.0154	0.3550
NELEK[x]LNFSSLK	4	0	1420.756126	0.0154	0.1850
ATDGVVLATEK[x]KPTSELAIGASLEK	10	0	2527.374374	0.0154	0.3850
K[x]DKPKYEPPVPTR	0	0	1553.856502	0.0154	0.2000
NCK[x]ADAGITIAPR	2	0	1385.708463	0.0154	0.2000
TTEEKEATPMEMDEEK[x]SQDISINGNSK	15	0	3040.348747	0.0154	0.4150
SIAEKMNGASGAELK[x]GVCTEAGMFALR	14	0	2797.355969	0.0154	0.4150
LYNKFK[x]TNHGNPFM	5	0	1709.834718	0.0154	0.2150
YLHQSLK[x]YKEDTALR	6	0	1863.984208	0.0153	0.2300
DTALEKYK[x]SYLLQHR	7	0	1863.984208	0.0153	0.2300
LISLYYDNSSYTDAINLINTLLSELK[x]RMDDK	25	0	3620.828208	0.0153	0.4750
TGRSIK[x]GYTLPPHCSR	5	0	1828.936545	0.0153	0.2450
RGERPSCPTGYHLK[x]SIR	13	0	2013.032561	0.0153	0.2600
S[x]SSDMAYTSMFKGNQKVVK	0	0	2107.007711	0.0153	0.2900
LGVK[x]PPKGCLMFGPPGTGK	3	0	1940.037500	0.0153	0.2900
HGGYK[x]PTDKHKTDLNHENLK	4	0	2331.171880	0.0153	0.3050
NSSSDMAYTSMFK[x]GNQKVVK	12	0	2221.050634	0.0153	0.3050
D[x]VPTFANFHTPIFIAKREDGMK	0	0	2533.278647	0.0152	0.3350
EEIQLLQEPGSYVGEVIK[x]TMGKNK	17	0	2689.399538	0.0152	0.3650
TMLELLNQLDGFEATK[x]NIKVIMATNR	15	0	2962.561853	0.0152	0.3950
MILELTNHLEELKK[x]YINR	13	0	2256.229913	0.0150	0.2700
ISYGDSGLRTEPK[x]AVDEEMK	12	0	2224.068057	0.0150	0.3000
TPNDTQKYSNDK[x]SIVNSM	11	0	2040.942138	0.0150	0.2700
K[x]AQSGPDASAKLPTVIPTTR	0	0	2037.121751	0.0150	0.3000
DYYTK[x]QSKATR	4	0	1359.678214	0.0150	0.1650
MVILNK[x]DGMER	5	0	1304.658013	0.0150	0.1650
NK[x]ELISVSAASK	1	0	1245.692803	0.0150	0.1800
K[x]SGNLPDADNSK	0	0	1244.599634	0.0150	0.1800
RLLK[x]LEEAMK	3	0	1229.716515	0.0150	0.1500
M[x]SSKDISSK	0	0	981.480047	0.0150	0.1350
EVLNK[x]GVSK	4	0	972.560345	0.0150	0.1350
INYK[x]K	3	0	664.390778	0.0150	0.0750
E[x]IINR	0	0	643.365291	0.0150	0.0750
DLK[x]LK	2	0	615.395529	0.0150	0.0750
LDPAGFYIGYK[x]ATSAGPKQTETINWLEK	10	0	3097.575909	0.0150	0.4200
HPELFESLGIPQPK[x]GILLYGPPGTGK	13	0	2744.490007	0.0150	0.3900
NEDDIEDIAALWMK[x]RISHR	13	0	2311.137804	0.0150	0.2850
HIGIATTGFIPDGQHIVK[x]RAR	17	0	2286.270804	0.0150	0.3150
SSK[x]DISSKSPSGNDALNDK	2	0	1948.933683	0.0150	0.2850
S[x]SKDISSKSPSGNDALNDK	0	0	1948.933683	0.0150	0.2850
NEDDIEDIAALWMK[x]R	13	0	1817.861714	0.0150	0.2250
QYQEVVK[x]QGDVLLNK	6	0	1759.946763	0.0150	0.2250
QNTPVLFDSK[x]EAVLK	9	0	1687.914404	0.0150	0.2250
KQYSAK[x]AK	5	0	922.523570	0.0150	0.1200
ELK[x]K	2	0	516.327120	0.0150	0.0600
LIK[x]K	2	0	500.368591	0.0150	0.0600
LAK[x]R	2	0	486.327789	0.0150	0.0600
LISLYYDNSSYTDAINLINTLLSELK[x]R	25	0	3131.638897	0.0148	0.4000
YQKPVDTEEENDK[x]NPPPLDEGDIELLK	12	0	3124.508675	0.0148	0.4000
VK[x]AMEVDEKPTERYSDIGGLSK	1	0	2451.231422	0.0148	0.3250
QIEELFEAIVLPMQQADK[x]FRK	17	0	2532.340909	0.0148	0.3100
LVETSGQIRCGSPYIIEDSK[x]K	19	0	2379.210294	0.0148	0.3100
TLALKYPGGGPGK[x]TAILPVK	12	0	1980.177084	0.0147	0.2950
EDLTDEEK[x]AASIAVEDEKR	7	0	2147.022884	0.0147	0.2800
DAYVYSIVAIARIK[x]LISGK	13	0	2079.209109	0.0147	0.2800
RLAEGESEEVK[x]AYMDPHR	10	0	2116.000652	0.0147	0.2650
QLIIKEEMMNSIQQAVAK[x]	17	0	2073.096129	0.0147	0.2650
ATSAGPK[x]QTETINWLEKR	6	0	2029.059155	0.0147	0.2650
NSTEEIDLYNRWK[x]ALER	12	0	2136.059881	0.0147	0.2500
VSPTGQITSTSARSGK[x]K	15	0	1703.916525	0.0147	0.2500
VIGSELVQK[x]YVGEGAR	8	0	1703.920551	0.0147	0.2350
Q[x]LMTEFVDQVDDVVK	0	0	1764.860319	0.0147	0.2200
V[x]PTFANFHTPIFIAK	0	0	1701.924185	0.0147	0.2200
S[x]PTGQITSTSARSGK	0	0	1476.753161	0.0147	0.2200
NAEELSSYQK[x]KLIR	9	0	1677.904901	0.0146	0.2050
YVQVEQRNK[x]PDER	8	0	1659.832802	0.0146	0.1900
NGYPMPCDVLAK[x]R	11	0	1519.727481	0.0146	0.1900
SIK[x]GYTLPPHCSR	2	0	1514.766308	0.0146	0.1900
NIPK[x]ARASLTAAK	3	0	1339.793514	0.0146	0.1900
NKGTMK[x]VELYEIQLISEGQPVEGR	5	0	2717.405684	0.0146	0.3500
CNKFFYILYFELYK[x]IAQDTLAR	13	0	2815.440615	0.0145	0.3200
IDLYHDNHERK[x]MSAQSCACMVR	10	0	2720.203848	0.0145	0.3200
VLTLELYK[x]KLR	7	0	1374.859801	0.0145	0.1600
TNNLDLEHK[x]HK	8	0	1347.689447	0.0145	0.1600
KCIK[x]IACWVVGSGDTIYDCVR	3	0	2499.207134	0.0145	0.3050
LQMSAMYK[x]KCLTDLEDEAPAK	7	0	2441.163937	0.0145	0.3050
GGNMDSLK[x]INFSAFQLPVVTRASDCINLVAK	7	0	3364.727003	0.0145	0.4500
CIK[x]IACWVVGSGDTIYDCVR	2	0	2371.112179	0.0145	0.2900
SSKSSLELANNAVK[x]SNDIEK	13	0	2133.091236	0.0145	0.2900
KSLPLQIEVANDCIK[x]WAIK	14	0	2225.224100	0.0145	0.2750
GTLK[x]VHTIR	3	0	1023.618860	0.0144	0.1300
TAAVNIK[x]VR	6	0	970.592313	0.0144	0.1300
K[x]GFDFEYYQRNLLLQEK	0	0	2190.110853	0.0144	0.2450
NIPKEIK[x]IIYSDIDVDPVKPEHVGK	6	0	2845.558807	0.0144	0.3600
FHQLK[x]PTRVLTLAMVK	4	0	1881.102150	0.0144	0.2300
V[x]SPTGQITSTSARSGK	0	0	1575.821569	0.0144	0.2300
K[x]SGRSAPGVSTTSTIQ	0	0	1575.821569	0.0144	0.2300
DDYILCCLHSLLRADYYYQAK[x]AK	20	0	2878.378086	0.0143	0.3300
KGINIDQSSNSK[x]DPEEEAEMMTK	11	0	2580.168225	0.0143	0.3300
IKVLAQLGMQSLSPLK[x]QGMNILR	15	0	2537.454825	0.0143	0.3300
TNNLDLEHK[x]HKTPDK	8	0	1788.911774	0.0143	0.2150
S[x]TLDLNHLADLYDRK	0	0	1772.905627	0.0143	0.2150
VSAMMSCACQK[x]RLEDDHIHNYR	10	0	2720.203848	0.0143	0.3150
EWNQNIKNLSNVVEISGK[x]GVFV	17	0	2473.296405	0.0143	0.3150
S[x]WTTIESDAGVFTDLIENLGVK	0	0	2394.195360	0.0143	0.3150
AVYMPLCDPGNK[x]AEESAFYER	11	0	2446.093220	0.0143	0.3000
K[x]SAQVILSEIEVLEAEHRPFK	0	0	2422.321891	0.0143	0.3000
ESQDYLNLVQALAETNVK[x]DEK	17	0	2406.191334	0.0143	0.3000
WAIK[x]EKR	3	0	929.544639	0.0143	0.1000
VLVDK[x]SR	4	0	815.486459	0.0143	0.1000
IAKGAIEK[x]VDDLLTTQAEAK	7	0	2113.162944	0.0143	0.2850
AVILSDTKPVDK[x]K	11	0	1412.823808	0.0142	0.1850
SVQPLASAK[x]ELLR	8	0	1410.819392	0.0142	0.1850
YELYSNQYYHGAGEPSLIGDK[x]LIEK	20	0	2886.407458	0.0142	0.3550
NIPKEIKIIYSDIDVDPVK[x]PEHVGK	18	0	2845.558807	0.0142	0.3550
CTDLDAIGVK[x]VPFTAAITITGVKTSTGGPK	9	0	3017.610574	0.0142	0.4250
K[x]DYTMAQPEFFK	0	0	1503.706735	0.0142	0.1700
MSERDTALEK[x]YK	9	0	1469.718358	0.0142	0.1700
LPEANFEPLEK[x]R	10	0	1441.756460	0.0142	0.1700
IDTIVK[x]EIQDEK	5	0	1429.766355	0.0142	0.1700
TFLEK[x]R	4	0	792.449349	0.0142	0.0850
LAEK[x]WRDYNLISENTEM	3	0	2110.999257	0.0141	0.2400
VLTLSLMEELHK[x]MDDRK	11	0	2057.064831	0.0141	0.2400
FAASKEK[x]QNTPVLFDSK	6	0	1908.994437	0.0141	0.2400
IIREMFGYAK[x]EHEPCVIFMDEIDAIGGR	9	0	3295.582656	0.0141	0.3950
LYQVEYAFKAFNNAGITSVGVTGK[x]NCACVISQK	23	0	3636.806700	0.0141	0.4650
ETIDNAETMK[x]K	9	0	1278.612505	0.0141	0.1550
SDEINEVLNK[x]YQETQR	9	0	1964.943855	0.0141	0.2250
QVMEEK[x]LDSKNVQLAK	5	0	1858.982156	0.0141	0.2250
KYIPNPVLVIIDVK[x]PK	13	0	1835.128350	0.0141	0.2250
QASDTSTNTK[x]VLIYIADLLFR	9	0	2368.263712	0.0140	0.2950
N[x]SSSDMAYTSMFKGNQKVVK	0	0	2221.050634	0.0140	0.2800
IEDTDKYDK[x]K	8	0	1253.613888	0.0140	0.1400
AK[x]NPMFALSR	1	0	1133.601493	0.0140	0.1400
NK[x]LLKVTVSK	1	0	1128.722984	0.0140	0.1400
K[x]NRLK	0	0	657.428557	0.0140	0.0700
NRLK[x]AYQGIYLMSIR	3	0	1825.003168	0.0140	0.2100
YELYSNQYYHGAGEPSLIGDK[x]LIEKLELR	20	0	3397.719264	0.0140	0.4050
K[x]VAEQNENPTVGSAQKMIQDEAQK	0	0	2642.296866	0.0140	0.3350
YTLYDQNDTK[x]EWLDKLGDK	9	0	2344.122200	0.0139	0.2650
ALSSLKYMLLSQIMLNSVSEVK[x]SLLTGK	21	0	3052.691464	0.0139	0.3900
NAEELSSYQKK[x]LIR	10	0	1677.904901	0.0139	0.1950
IDK[x]NTWNSTLETAK	2	0	1619.815423	0.0139	0.1950
DDLSGAEIK[x]AIVSEAGLLALRER	8	0	2425.317532	0.0139	0.3200
EGNYGDGYALQPSYIHEYLSK[x]VLYARR	20	0	3161.556903	0.0139	0.3750
VAMLYAYDRIK[x]ILFSDVK	10	0	2144.170281	0.0139	0.2500
FKLNVYK[x]YR	6	0	1229.692020	0.0139	0.1250
FK[x]LNVYKYR	1	0	1229.692020	0.0139	0.1250
IEDTDK[x]YDK	5	0	1125.518932	0.0139	0.1250
SAQEILCNEPVETYGSFDLK[x]EK	19	0	2556.205265	0.0139	0.3050
QEYK[x]DDINLDEASAMAVKFLSK	3	0	2514.231087	0.0139	0.3050
SLNK[x]FSVATITPEGIEFQTDQSVSSK	3	0	2812.412936	0.0138	0.3600
IK[x]TLSMEKHTELR	1	0	1584.865682	0.0138	0.1800
GFICK[x]VVDKDGIR	4	0	1505.802358	0.0138	0.1800
ITAFLLADSK[x]SQK	9	0	1420.792510	0.0138	0.1800
K[x]HFEQVINEKHEDALAK	0	0	2035.048591	0.0138	0.2350
LSVEALNSLTGEFKGK[x]YYPLK	15	0	2356.267737	0.0138	0.2900
TLADVEVNHLK[x]CDQFLVAHYRYYVR	10	0	3108.560213	0.0138	0.3450
NK[x]GTMKVELYEIQLISEGQPVEGR	1	0	2717.405684	0.0138	0.3300
K[x]NLLNPLIEDSR	0	0	1410.783007	0.0138	0.1650
VSINFCMDMDLSACILNASK[x]AHLDVQEKDQPK	19	0	3676.735582	0.0137	0.4400
VHVTQEDFELAVAK[x]VLNKGDSGEMSLQK	13	0	3071.559603	0.0137	0.3850
PRK[x]QYSAK	2	0	976.545365	0.0137	0.1100
QDRGK[x]LVR	4	0	970.567161	0.0137	0.1100
LWK[x]R	2	0	601.369985	0.0137	0.0550
CIK[x]R	2	0	575.321319	0.0137	0.0550
K[x]REK	0	0	559.344165	0.0137	0.0550
E[x]MKK	0	0	534.283541	0.0137	0.0550
M[x]SER	0	0	521.226756	0.0137	0.0550
GTK[x]R	2	0	460.275756	0.0137	0.0550
LEETDVAK[x]AAILERPYASTGAYK	7	0	2495.290650	0.0137	0.3150
VVGSELIQK[x]YLGDGPRLVR	8	0	2098.189768	0.0137	0.2600
MPFGNTHNK[x]FK	8	0	1319.644415	0.0136	0.1500
IDTIVKEIQDEK[x]EAEAAR	11	0	2057.063963	0.0136	0.2450
LGISATALSPEEK[x]KTAGEDAVTLVK	12	0	2527.374374	0.0136	0.3400
NELEK[x]LNFSSLKMK	4	0	1679.891560	0.0136	0.1900
AVK[x]PTDMEQFAFYK	2	0	1673.812254	0.0136	0.1900
T[x]IDNAETMKKGILLPESLTEAVEATTYAILR	0	0	3390.795458	0.0135	0.4200
SVGLPTNAYFAIDEIEDDGSK[x]SSR	20	0	2570.213522	0.0135	0.3250
LAEFVNMSK[x]AYHSQYLR	8	0	2056.019935	0.0135	0.2300
IDVEESIAGYQLARSK[x]R	15	0	1934.022044	0.0135	0.2300
SRGVILQSDIEEAYARAVK[x]PTDMEQFAFYK	18	0	3461.728779	0.0135	0.4050
DGIYDLLHACVDRIK[x]YEYQK	14	0	2498.226278	0.0135	0.2700
VNMENLIVTDLGK[x]YAEVLIETAK	12	0	2562.361367	0.0135	0.3100
MLAIVVEASCGK[x]DLNEAMTSGYR	11	0	2514.191544	0.0135	0.3100
IDRPGRPLDIDLAILRMVTANIK[x]NIK	22	0	2944.700666	0.0135	0.3500
EPMALIQLVPLFLNQRIK[x]VLAQLGMQSLSPLK	17	0	3588.066144	0.0134	0.4300
MDDK[x]MLLTEVHLLESK	3	0	1900.963729	0.0134	0.2150
K[x]YIPNPVLVIIDVKPK	0	0	1835.128350	0.0134	0.2150
NLNAPK[x]FSFISNVRPK	5	0	1831.010363	0.0134	0.2150
VVKVDAQDFLK[x]VAETR	10	0	1817.004608	0.0134	0.2150
KDGIQDIMPSQAK[x]ELK	12	0	1799.945046	0.0134	0.2150
FIVK[x]ASSGPRYVVGCR	3	0	1794.956220	0.0134	0.2150
SGNLPDADNSK[x]SDISKSSM	10	0	1951.879206	0.0134	0.2550
SEAAEFEYK[x]NGYPMPCDVLAKR	8	0	2574.188176	0.0134	0.2950
NEEGIIEFTKTPNDTQK[x]YSNDK	16	0	2570.213522	0.0134	0.2950
AK[x]VAEQNENPTVGSAQKMIQDEAQK	1	0	2713.333976	0.0134	0.3350
LAEFDK[x]AIEDAQELNGEHEILEAMKNK	5	0	3084.507234	0.0133	0.3600
GTCAGEVFMALKGMALGSANEK[x]IEASK	21	0	2769.349823	0.0133	0.3600
QVK[x]REVGCIGNIVER	2	0	1755.941297	0.0133	0.2000
ASVVETVTLTK[x]VTQK	10	0	1602.919156	0.0133	0.2000
WNSKVDK[x]PDGTMDYDSMDNIFFAK	6	0	2823.251891	0.0133	0.3200
LSLFSNK[x]ENELR	6	0	1448.762272	0.0133	0.1600
IK[x]YEYQKLK	1	0	1211.691351	0.0133	0.1200
ATAIGK[x]SSTAAK	5	0	1104.613831	0.0133	0.1600
YFATLQK[x]SK	6	0	1084.591644	0.0133	0.1200
LLK[x]LEEAMK	2	0	1073.615413	0.0133	0.1200
GGNMK[x]EVFR	4	0	1036.512349	0.0133	0.1200
DKK[x]DQK	2	0	760.407879	0.0133	0.0800
TLDSNSLTHEK[x]IEFATITKDTTK	10	0	2592.328152	0.0133	0.3050
K[x]GILLPESLTEAVEATTYAILRK	0	0	2515.426015	0.0133	0.3050
VLNKGDSGEMSLQK[x]LFK	13	0	1893.002891	0.0132	0.2250
VDAQDFLK[x]VAETRR	7	0	1646.873938	0.0132	0.1850
LEKSLLELNETQSNIQEQGVNWGK[x]K	23	0	2884.492911	0.0132	0.3300
SYYMLYK[x]AGVLQSLADDSATTR	6	0	2452.194311	0.0132	0.2900
TK[x]DAVVLGVEK	1	0	1157.665530	0.0132	0.1450
LGSTAIGVK[x]TK	8	0	1073.644403	0.0132	0.1450
FYDVERLTK[x]VGDNTIVGAGGDISDYQQIQR	8	0	3356.663540	0.0132	0.3950
D[x]RQEQRDGAEAEEIFVHYMNAAGTDVK	0	0	3078.409983	0.0131	0.3550
VFAMGDK[x]TYLGLTGLATDVQTLYELFR	6	0	3021.552004	0.0131	0.3550
GDGGTDYVCVPK[x]YMIPPSAPVMLELTDEQPIK	11	0	3519.697401	0.0131	0.4200
QPQNVLVSETLERYTSLSEEQK[x]MK	21	0	2836.427536	0.0131	0.3150
HNNHMAK[x]VLTLELYKK	6	0	1938.050842	0.0131	0.2100
LAHLSKHPK[x]FEEILTR	8	0	1918.078772	0.0131	0.2100
IDKNTWNSTLETAK[x]AK	13	0	1818.947489	0.0131	0.2100
EIQDEK[x]EAEAARK	5	0	1515.752826	0.0131	0.1700
LNFSSLK[x]MKDAVK	6	0	1479.811862	0.0131	0.1700
TLALK[x]YPGGGPGK	4	0	1257.708061	0.0131	0.1700
DGAEAEEIFVHYMNAAGTDVK[x]NLQVAKSLDK	20	0	3362.645112	0.0131	0.4050
EAEAAK[x]DEQIEKIDTVIK	5	0	2029.057817	0.0131	0.2350
KPIGATWK[x]TTQLEEANSK	7	0	2001.053008	0.0131	0.2350
TFHILEPK[x]EK	7	0	1240.681514	0.0130	0.1300
MK[x]DAVKEAAR	1	0	1117.591321	0.0130	0.1300
Q[x]DRGK	0	0	602.313592	0.0130	0.0650
S[x]GYDR	0	0	596.255412	0.0130	0.0650
MDDKMLLTEVHLLESK[x]VYHAIR	15	0	2640.376636	0.0130	0.2850
DK[x]SAQVILSEIEVLEAEHRPFK	1	0	2537.348830	0.0130	0.2850
VLVK[x]VHPEGKYVVDISPDIDIK	3	0	2462.378342	0.0130	0.2850
IFTIHTSK[x]MNLGEDVNLEELIQCK	7	0	2831.419614	0.0129	0.3100
LEK[x]SLLELNETQSNIQEQGVNWGK	2	0	2756.397956	0.0129	0.3100
IKENQEK[x]ISNNK	6	0	1443.768084	0.0129	0.1550
EFPDLGVLEGK[x]R	10	0	1358.719350	0.0129	0.1550
K[x]GINIDQSSNSK	0	0	1289.657479	0.0129	0.1550
WIAKQILDCIVNLSEPAK[x]K	17	0	2225.224100	0.0129	0.2450
VVKGNQK[x]FSSTADYMNMSS	6	0	2092.955678	0.0129	0.2450
IGLSK[x]IRIAYASVVYIADK	4	0	2079.209109	0.0129	0.2450
VK[x]LEKSLLELNETQSNIQEQGVNWGK	1	0	2983.561320	0.0129	0.3350
TQLADILSVLGMSYSNTSK[x]HESLKYR	18	0	2940.501366	0.0129	0.3350
G[x]QAQSGNFSNFGDGANGDNKK	0	0	2111.925576	0.0129	0.2700
YYEQK[x]IR	4	0	998.518484	0.0129	0.0900
K[x]RWSLER	0	0	973.545700	0.0129	0.0900
CIK[x]RLVK	2	0	915.568742	0.0129	0.0900
K[x]EKWIAK	0	0	901.538493	0.0129	0.0900
R[x]KQYSAK	0	0	879.492606	0.0129	0.0900
IK[x]LISGK	1	0	757.506134	0.0129	0.0900
KTLEVLYLK[x]MHNNHAK	8	0	1938.050842	0.0128	0.2050
YK[x]DAYVYSIVAIARIK	1	0	1872.050830	0.0128	0.2050
GNECIVIGVERK[x]NVPK	11	0	1810.972260	0.0128	0.2050
VSKQGEIDYEALVK[x]LTDGTNGADLR	13	0	2691.371409	0.0128	0.3200
IHAYVK[x]VLTLSLMEELHK	5	0	2123.181179	0.0128	0.2300
D[x]TEMSVNMSDFLHDQATR	0	0	2095.893807	0.0128	0.2300
NSIVSK[x]YTQSTNNDDPKK	5	0	2037.996615	0.0128	0.2300
IIYSDIDVDPVK[x]PEHVGK	11	0	2023.062511	0.0128	0.2300
K[x]VAQTTYKK	0	0	1065.618191	0.0128	0.1150
K[x]LEETDVAK	0	0	1031.549839	0.0128	0.1150
HLDAEVQK[x]CIDNNISSMLACMLDSVAF	7	0	3080.407402	0.0128	0.3450
EKWIAK[x]QILDCIVNLSEPAK	5	0	2354.266687	0.0127	0.2550
M[x]SSKDISSKSPSGNDALNDK	0	0	2079.974162	0.0127	0.2550
KLGVK[x]PPKGCLMFGPPGTGK	4	0	2068.132455	0.0127	0.2550
QGSATVGLVSK[x]THAVLVALK	10	0	1978.157410	0.0127	0.2550
NCVAIASDLRLGVQSISLTNNFPK[x]VFAMGDK	23	0	3364.727003	0.0127	0.3950
LTLEAMDLEIVEK[x]EHFKELVSK	12	0	2600.377016	0.0127	0.2800
KLEGTIDYQK[x]L	9	0	1306.713204	0.0127	0.1400
TNSTDEKGTK[x]K	9	0	1207.604385	0.0127	0.1400
DTLSK[x]DQELTEENVSISVIGKDEK	4	0	2676.334021	0.0127	0.3050
LGVMYAK[x]NLPNIQRNVTYPLFFLSNR	6	0	3067.642820	0.0127	0.3300
YK[x]LHSEKVSLMDYLASSNISQLTGTK	1	0	2912.495219	0.0127	0.3300
VSKILEHK[x]EIMLR	7	0	1594.922802	0.0127	0.1650
KLPNIEEATFDK[x]R	11	0	1559.830681	0.0127	0.1650
SAK[x]AKNPMFALSR	2	0	1419.765584	0.0127	0.1650
AVAASLGVNFLK[x]VVSSAIVDKYIGESAR	11	0	2863.580603	0.0127	0.3550
KTTEEK[x]EATPMEMDEEK	5	0	2024.891743	0.0126	0.2150
EVQK[x]GPDSVALGVQYDDVRPEDR	3	0	2571.256387	0.0126	0.2900
EQLK[x]HTEDEIVQYGLLLGIGLTGMASR	3	0	2970.548313	0.0126	0.3400
SHDALHGGASIPTFK[x]IDLACVGHGLGQYYYGR	14	0	3459.678082	0.0125	0.4000
MSEEQPLQVARCTK[x]IIENEQSAEK	13	0	2817.363556	0.0125	0.3000
DMTLEEAEVLILK[x]VLRQVMEEK	12	0	2615.391282	0.0125	0.2750
NAYVINLK[x]QIAKFVVSLGER	7	0	2261.289476	0.0125	0.2500
FLHDKNSDYK[x]ETLIFK	9	0	1997.025735	0.0125	0.2000
DRIDK[x]NTWNSTLETAK	4	0	1890.943464	0.0125	0.2000
VVGSELIQK[x]YLGDGPR	8	0	1729.936200	0.0125	0.2000
DGIVLAAEKK[x]VTSK	9	0	1457.845270	0.0125	0.1750
SRTLASLQK[x]R	8	0	1158.683243	0.0125	0.1250
KDWNACK[x]K	6	0	1048.512348	0.0125	0.1000
DQK[x]KDKPK	2	0	985.555594	0.0125	0.1000
K[x]REAEAAK	0	0	901.498083	0.0125	0.1000
MRK[x]LAR	2	0	773.469370	0.0125	0.0750
K[x]TTEEK	0	0	734.380997	0.0125	0.0750
IVK[x]SAK	2	0	644.422076	0.0125	0.0750
RFK[x]K	2	0	577.369985	0.0125	0.0500
RMK[x]K	2	0	561.342056	0.0125	0.0500
K[x]SLK	0	0	474.316557	0.0125	0.0500
ILPNK[x]VDPLVSLMMVEKIPDSTYEMVGGLEK	4	0	3444.795657	0.0124	0.3850
SQK[x]NVISLEISDTSLQPLSTFFAER	2	0	2809.449655	0.0124	0.3100
DAVVLGVEK[x]RLTSPLMESHSVEK	8	0	2523.336549	0.0124	0.2850
DCIVLGADTRATAGPIIADK[x]NCK	19	0	2458.230705	0.0124	0.2850
LHQVEYALEAIK[x]QGSATVGLVSK	11	0	2440.332455	0.0124	0.2850
CTDLDAIGVK[x]VPFTAAITITGVK	9	0	2389.292565	0.0124	0.2850
LENVK[x]IYADLKINEDSK	4	0	1991.057425	0.0124	0.2100
INDTVGIK[x]ESDTGLAPISFWDVAADRQR	7	0	3073.546731	0.0123	0.3450
APALDGALQGVIQFMK[x]SCALFANQAATR	15	0	2948.499924	0.0123	0.3450
NPELFLRVGIK[x]PPKGVLLYGPPGTGK	10	0	2746.589657	0.0123	0.3200
YTSLSEEQK[x]MK	8	0	1342.643803	0.0123	0.1350
IQYVGK[x]QDPKK	5	0	1302.729522	0.0123	0.1350
IVCPDQSIGDEDGQGIQLFLYYK[x]MLSQLDIK	22	0	3585.773339	0.0123	0.3800
FRKPIGATWK[x]TTQLEEANSK	9	0	2304.222519	0.0123	0.2450
ELQVHALLK[x]IYEFIDQLWPEISDDVTK	8	0	3241.690931	0.0122	0.3300
AFESCSNDEALRNLNQIVNELDEEK[x]YK	24	0	3227.503934	0.0122	0.3300
NLLLQEK[x]GFPTPKATSTGTTIVGVIAK	6	0	2783.579543	0.0122	0.3300
YPMDAHK[x]SELEGVEEARR	6	0	2116.000652	0.0122	0.2200
SAELYK[x]NPK	5	0	1048.555259	0.0122	0.1100
YYK[x]PDLTIDEAVRIMK	2	0	1954.023292	0.0122	0.1950
M[x]STLDLNHLADLYDRK	0	0	1903.946106	0.0122	0.1950
IEFATITKDTTK[x]NK	11	0	1608.872208	0.0121	0.1700
TLLARACAAQSNATFLK[x]LAAPQLVQMFIGDGAK	16	0	3474.847780	0.0121	0.4000
TQLADILSVLGMSYSNTSKHESLK[x]YR	23	0	2940.501366	0.0121	0.3150
QETQYK[x]IDELVSNNEKIWK	5	0	2364.196029	0.0121	0.2300
VGIKPPK[x]GVLLYGPPGTGK	6	0	1877.113761	0.0121	0.2300
EAVELPLTHPELYEEMGIK[x]PPKGVILYGAPGTGK	18	0	3632.916235	0.0121	0.4100
YTYDRGTTAVLK[x]EDIYK	11	0	2035.026127	0.0121	0.2050
NSSSDMAYTSMFK[x]GNQK	12	0	1894.818860	0.0121	0.2050
TLDQIAAK[x]LYFYYILFFEKCNR	7	0	2815.440615	0.0120	0.2650
VHPEGKYVVDISPDIDIKEIK[x]PNIR	20	0	2873.564954	0.0120	0.3000
VHPEGK[x]YVVDISPDIDIKEIKPNIR	5	0	2873.564954	0.0120	0.3000
ESQDYLNLVQALAETNVK[x]DEKSGVK	17	0	2777.408184	0.0120	0.3000
MSSK[x]DISSKSPSGNDALNDK	3	0	2079.974162	0.0120	0.2400
VSGIRK[x]HFEQVINEK	5	0	1782.973979	0.0120	0.1800
K[x]LEGTIDYQK	0	0	1193.629146	0.0120	0.1200
QDPK[x]K	3	0	614.338744	0.0120	0.0600
K[x]EEPK	0	0	629.338410	0.0120	0.0600
INVK[x]K	3	0	600.395864	0.0120	0.0600
FLSK[x]TLDSNSLTHEKIEFATITK	3	0	2622.390357	0.0120	0.2750
LQK[x]DLGQVLNKYVQVEQR	2	0	2157.190495	0.0119	0.2150
TAALSARPAK[x]NIR	9	0	1367.799660	0.0119	0.1550
YAFSLTTFSPNGK[x]LVQIEYALNAVNAGVTSVGIK	12	0	3571.892466	0.0119	0.4050
NPPPLDEGDIELLK[x]SYATGPYARELAAIK	13	0	3140.639232	0.0119	0.3450
NK[x]PGVYTK	1	0	905.497023	0.0119	0.0950
SGNLPDADNSKSDISK[x]SSM	15	0	1951.879206	0.0118	0.2250
ENWKYACK[x]ILGVVEGQFSRPAK	7	0	2579.331740	0.0118	0.2600
LVSK[x]TSFLTNASNNLAIRYQYYLGR	3	0	2891.529239	0.0118	0.2950
ILSNITYSYK[x]GYGLSMGTMLAGTGK	9	0	2625.318122	0.0118	0.2950
TDELK[x]DANIIYDLEILRHHVEIIAAGLR	4	0	3229.745754	0.0118	0.3300
VTVSKGVAIDLLEECK[x]NTACSGIIAEVK	15	0	3003.561908	0.0118	0.3300
LCIHKNK[x]LTNDETR	6	0	1740.894015	0.0118	0.1650
YPLVTHFRFLK[x]TSK	10	0	1735.977279	0.0118	0.1650
FCVGLQK[x]IEEIFKK	6	0	1737.948678	0.0118	0.1650
EEFAEK[x]AVSVIQAR	5	0	1575.825595	0.0118	0.1650
DPEEEAEMMTK[x]ETTEKK	10	0	2024.891743	0.0118	0.2000
ARQEVAAQK[x]SSEETEDK	8	0	1904.907471	0.0118	0.2000
GMALGSANEKIEASK[x]GLIDR	14	0	2059.073086	0.0117	0.2350
AMEQQDIK[x]PTVQNGEVSANAEQK	7	0	2514.201910	0.0117	0.2700
K[x]CIKIACWVVGSGDTIYDCVR	0	0	2499.207134	0.0117	0.2450
DSLTVGAFFVYGSSSLYGDGGK[x]LR	21	0	2495.233139	0.0117	0.2800
AVNIAFTQDQLLK[x]RAATYIHR	12	0	2428.333793	0.0117	0.2450
DELWK[x]NDDQLTYTYKDEK	4	0	2303.059268	0.0117	0.2100
M[x]SSKSSLELANNAVKSNDIEK	0	0	2264.131715	0.0117	0.2450
AVNARALTCK[x]MPGTLLPGPGK	9	0	2151.165540	0.0117	0.2450
ILYVNNAK[x]SQEEAIENIK	7	0	2075.089784	0.0117	0.2100
YTVGQGYTK[x]AAWFEK	8	0	1747.856893	0.0117	0.1750
IDRK[x]VEFGLPDLEGR	3	0	1742.931448	0.0117	0.1750
GGVHVK[x]LAHLSKHPK	5	0	1606.941898	0.0117	0.1750
IEFATITK[x]DTTK	7	0	1366.734330	0.0117	0.1400
Q[x]SRQETQYK	0	0	1166.567944	0.0117	0.1050
GK[x]VVIDAFR	1	0	1003.581415	0.0117	0.1050
WK[x]TLSK	1	0	761.443537	0.0117	0.0700
AVAASLGVNFLKVVSSAIVDK[x]YIGESAR	20	0	2863.580603	0.0116	0.3250
DYGDLGSSVNPLDKTNNLDLEHK[x]HK	22	0	2808.367718	0.0116	0.2900
M[x]GQAQSGNFSNFGDGANGDNKK	0	0	2242.966054	0.0116	0.2550
QTETINWLEK[x]RFK	9	0	1691.899424	0.0115	0.1500
VMK[x]SEFQRLTHEK	2	0	1631.845282	0.0115	0.1500
LKPLIEK[x]GGDWER	6	0	1539.840853	0.0115	0.1500
QTTSNLGHINK[x]PSIQALIHGLGR	10	0	2454.345417	0.0115	0.2650
APALDGALQGVIQFMK[x]SCALFANQAATRALTLK	15	0	3474.847780	0.0115	0.3800
YFATLQK[x]SKR	6	0	1240.692746	0.0115	0.1150
VMK[x]EDNLILR	2	0	1229.680131	0.0115	0.1150
SNNIK[x]ENEQK	4	0	1202.589070	0.0115	0.1150
TIDNAETMK[x]K	8	0	1149.569917	0.0115	0.1150
VSTTPANSFELK[x]QYLIQREER	11	0	2508.297131	0.0114	0.2400
AEAGLALSLIVK[x]ALSIEGDDK	11	0	2112.167695	0.0114	0.2400
MVCK[x]IWK	3	0	963.503367	0.0114	0.0800
EIK[x]PNIR	2	0	868.513006	0.0114	0.0800
K[x]YTGLLR	0	0	849.507194	0.0114	0.0800
IIPLKK[x]D	5	0	825.532346	0.0114	0.0800
TLEVLYLKMHNNHAK[x]SLPPEEYDEK	14	0	2997.490468	0.0114	0.2850
D[x]KSAQVILSEIEVLEAEHRPFK	0	0	2537.348830	0.0114	0.2500
KSGFEK[x]IDLTR	5	0	1292.708787	0.0114	0.1250
NSDYKETLIFK[x]CIDMFIHK	10	0	2401.180912	0.0113	0.2150
M[x]DTEMSVNMSDFLHDQATR	0	0	2226.934286	0.0113	0.2150
EYGEASTSQLGPIAEDIQIK[x]LDK	19	0	2504.264495	0.0113	0.2600
LGDGVLRPYK[x]VGVILESQRAANVLAFQSTTK	9	0	3329.845796	0.0113	0.3500
FLLDDFDQQEHIQKSETMK[x]YYLPK	18	0	3015.468672	0.0113	0.2700
IAK[x]GAIEK	2	0	828.506860	0.0113	0.0900
K[x]YDK	0	0	552.290736	0.0113	0.0450
M[x]TDK	0	0	493.220610	0.0113	0.0450
K[x]GEK	0	0	460.264524	0.0113	0.0450
K[x]SGR	0	0	446.260107	0.0113	0.0450
VLKLTLEAMDLEIVEK[x]EHFK	15	0	2384.302404	0.0112	0.2250
GLGIGIALIVYGRQQEADGIIK[x]ELNNDLDPTLR	21	0	3563.930971	0.0112	0.3700
IDELVSNNEK[x]IWKVMCK	9	0	2105.064830	0.0112	0.1900
ELAALVVSK[x]VYYYLGEYDEALLFALSSGPK	8	0	3307.726646	0.0112	0.3350
IDELVSNNEK[x]IWK	9	0	1586.830346	0.0112	0.1450
EDMGSNDK[x]ASKER	7	0	1465.646650	0.0112	0.1450
SAKAK[x]NPMFALSR	4	0	1419.765584	0.0112	0.1450
VKAMEVDEK[x]PTERYSDIGGLSK	8	0	2451.231422	0.0111	0.2450
GIMLYGPPGTGK[x]TLCARAVANR	11	0	2302.203711	0.0111	0.2450
IVAFDQLVKEK[x]VEYAPSNEIDTFELQGCSLK	10	0	3569.796183	0.0111	0.3450
HPELFESLGIPQPKGILLYGPPGTGK[x]TLLAR	25	0	3298.844009	0.0111	0.3450
EFPDLGVLEGK[x]RIDRPGR	10	0	2053.106771	0.0111	0.2000
GGDWERK[x]NR	6	0	1116.542400	0.0111	0.1000
K[x]TVQYATKR	0	0	1093.624337	0.0111	0.1000
K[x]APNTVYAVQFLEAVYKLHIVVQLLMGEIPER	0	0	3668.016219	0.0111	0.3550
TGLGASGVYSAK[x]QNLANTFVNALVNAGYSNDR	11	0	3271.622012	0.0111	0.3550
QIK[x]EIKEVIELPVK	2	0	1665.007573	0.0111	0.1550
VVTALTMLK[x]QHLFR	8	0	1655.954434	0.0111	0.1550
DGIVLAAEK[x]KVTSK	8	0	1457.845270	0.0111	0.1550
SLSATPNSLK[x]PTINDLIINTLMNGFNDHIK	9	0	3280.712404	0.0110	0.3300
YLHQSLKYK[x]EDTALR	8	0	1863.984208	0.0110	0.1650
LLENDIK[x]VMKSEFQR	6	0	1848.976678	0.0110	0.1650
DVCIK[x]LGLDSEESAEYIVAK	4	0	2238.108857	0.0110	0.2200
QVK[x]NRDCVGR	2	0	1230.625074	0.0110	0.1100
HSTFIITK[x]RK	7	0	1229.724379	0.0110	0.1100
DAGK[x]DEFSRK	3	0	1151.557046	0.0110	0.1100
K[x]NTEDIEMTA	0	0	1150.517549	0.0110	0.1100
DAVVLGVEK[x]R	8	0	1084.624003	0.0110	0.1100
M[x]FMTR	0	0	684.308705	0.0110	0.0550
K[x]ELLK	0	0	629.411178	0.0110	0.0550
VLK[x]TK	2	0	587.400615	0.0110	0.0550
EGNYGDGYALQPSYIHEYLSK[x]VLYAR	20	0	3005.455801	0.0110	0.2850
VKLEK[x]SLLELNETQSNIQEQGVNWGK	4	0	2983.561320	0.0110	0.2850
EDK[x]EGVVNTIAFAIRLTGDTNGALDK	2	0	2746.413605	0.0110	0.2850
K[x]LIRIDDHIGIAIAGLAPDAR	0	0	2227.279973	0.0110	0.2300
P[x]PAVSSETSTIVPQQVIVHPLVLLSAVDSYNR	0	0	3415.834955	0.0109	0.3500
LELK[x]KANWCDK	3	0	1403.723052	0.0109	0.1200
MPIDFK[x]GFICK	5	0	1354.677686	0.0109	0.1200
YK[x]EDTALRSEM	1	0	1341.623403	0.0109	0.1200
E[x]TIDNAETMKK	0	0	1278.612505	0.0109	0.1200
FSFISNVRPK[x]LFAYPPK	9	0	2010.109010	0.0109	0.1850
K[x]ACIIFFDEIDAIGGAR	0	0	1894.961028	0.0109	0.1850
KALSSLK[x]YMLLSQIMLNSVSEVK	6	0	2581.422189	0.0109	0.2500
MVQGEVSILESIQQTGVASKYTENIYPPK[x]K	28	0	3336.727384	0.0108	0.3250
NMGTVVDLLIENK[x]ASALL	12	0	1900.033855	0.0108	0.1950
VADLK[x]K	4	0	672.416990	0.0108	0.0650
DFTPGADLDEIENSAGK[x]PVYIILVPDINVKK	16	0	3369.770628	0.0108	0.3350
SNQATTSTDRQVK[x]LLFIEK	12	0	2178.164339	0.0108	0.2050
QILDCIVNLSEPAKK[x]SGFEK	14	0	2275.188107	0.0108	0.2150
P[x]TDDDDK	0	0	804.313706	0.0107	0.0750
GNQK[x]VVK	3	0	771.460247	0.0107	0.0750
EIIK[x]SEGPQSLEQLVLADDLVLVNALQTTK	3	0	3263.786278	0.0107	0.3200
VEFK[x]MGNGKMVEISR	3	0	1723.874862	0.0107	0.1600
DSESTEEK[x]EAQAVQR	7	0	1705.775405	0.0107	0.1600
EDK[x]EGVVNTIAFAIR	2	0	1660.878354	0.0107	0.1600
SPSGNDALNDK[x]KGTK	10	0	1530.763724	0.0107	0.1600
SSCK[x]IVFR	3	0	995.522185	0.0106	0.0850
K[x]PPVQPLAYKSATPFRK	0	0	1927.104259	0.0106	0.1800
ATILTTANLQGVSRGILGIDAALGGQATK[x]LAAEDHK	28	0	3573.947681	0.0106	0.3800
LFNLEPK[x]ILEEVPLRELR	6	0	2207.267680	0.0106	0.1900
K[x]TLEVLYLK	0	0	1105.674641	0.0106	0.0950
FQDILLGAGQAIK[x]AGNRSVMAPLFLHDK	12	0	3009.622085	0.0105	0.2950
LK[x]VLVQGLERVAMLYAYDR	1	0	2236.240084	0.0105	0.2000
QTTSNLGHINK[x]PSIQALIHGLGRHYYSLR	10	0	3273.748153	0.0105	0.3050
LQNVSNFQK[x]IAMVDNHVCLAFAGLNADAR	8	0	3215.596667	0.0105	0.3050
K[x]QLLIDGANVLRIHTCSNTR	0	0	2308.243265	0.0105	0.2100
Q[x]YTVGQGYTK	0	0	1143.555986	0.0105	0.1050
FVK[x]LGIDPPK	2	0	1112.659326	0.0105	0.1050
K[x]GVVALVEDK	0	0	1056.617856	0.0105	0.1050
TELEEIMLLNLHK[x]QPWAHGLLLENFNSAAEK	12	0	3587.844470	0.0105	0.3250
NPK[x]ADPLDERLSGVVEGIFQK	2	0	2311.217098	0.0105	0.2200
DDLSGAEIK[x]AIVSEAGLLALR	8	0	2140.173842	0.0105	0.2200
LHQVEYALEAIK[x]QGSATVGLVSKTHAVLVALK	11	0	3372.913144	0.0105	0.3350
ADAGITIAPRCTDLDAIGVK[x]VPFTAAITITGVK	19	0	3354.821947	0.0105	0.3450
EYLEKNWK[x]EGLSR	7	0	1650.836493	0.0104	0.1350
DGAEAEEIFVHYMNAAGTDVK[x]NLQVAK	20	0	2919.407136	0.0104	0.2800
EIIRTSTSSMTAVPK[x]PLKFLRPHYFTLVK	14	0	3359.879010	0.0103	0.3000
DTALEK[x]YKSYLLQHR	5	0	1863.984208	0.0103	0.1550
DMTLEEAEVLILK[x]VLR	12	0	1871.043692	0.0103	0.1650
K[x]FFAIDTANPIPVFTH	0	0	1816.951123	0.0103	0.1650
IDELVSNNEKIWK[x]VMCK	12	0	2105.064830	0.0103	0.1750
GK[x]VAVFDSQTQPPVLWFR	1	0	2074.099899	0.0103	0.1850
S[x]SIGTGYDLGLFFSPDGR	0	0	1887.900207	0.0103	0.1850
INHEHFMDGILEVQMRK[x]SK	16	0	2311.156430	0.0103	0.1950
VGIRLFNLEPK[x]ILEEVPLR	10	0	2234.314962	0.0103	0.1950
SALSTLNGFVEELK[x]AEVRR	13	0	2118.143212	0.0103	0.1950
RTLDQIAAK[x]LYFYYILFFEK	8	0	2541.367053	0.0103	0.2050
TEDDIK[x]SLQSVGQIIGEVLK	5	0	2171.168421	0.0103	0.2050
IVCFMLNEK[x]LNQQSVLLPLLK	8	0	2499.395584	0.0102	0.2150
YSLNSYDFK[x]KQLLIDGANVLR	8	0	2456.306242	0.0102	0.2150
VVGQLLEKLKPLIEK[x]GGDWER	14	0	2406.363362	0.0102	0.2150
M[x]GQAQSGNFSNFGDGANGDNK	0	0	2114.871099	0.0102	0.2150
FKLNYKPEEEYPDLSK[x]HNNHMAK	15	0	2831.369969	0.0102	0.2350
LAAPQLVQMFIGDGAK[x]LVRDAFALAK	15	0	2742.525343	0.0102	0.2650
LQDGSTDMQLTLMSIVHVPYKQGLHK[x]K	25	0	3066.599298	0.0102	0.2750
FAELQK[x]SLNNLNTIDIDANLEKLLIFEK	5	0	3245.754588	0.0102	0.2850
GAIESYK[x]VVDASIVSKALGNFVASVLAR	6	0	2863.580603	0.0102	0.2850
AK[x]HDYYDSSSSIYDYSIIHVELVIYAKASK	1	0	3464.713844	0.0102	0.3050
IQQRK[x]LQVAVDDAESHFVDRPAGGEALFVIGLR	4	0	3633.937786	0.0102	0.3350
LLENDIKVMK[x]SEFQR	9	0	1848.976678	0.0100	0.1500
SMAIDK[x]DIRWELIAR	5	0	1815.966450	0.0100	0.1500
DK[x]PKYEPPVPTRTGR	1	0	1739.931783	0.0100	0.1500
DGIQDIMPSQAK[x]ELK	11	0	1671.850090	0.0100	0.1500
EDVQSLK[x]LK	6	0	1058.597121	0.0100	0.0900
DK[x]KASLLTR	1	0	1030.613439	0.0100	0.0900
SSK[x]VYISPK	2	0	1007.565097	0.0100	0.0900
DNLSWLSKANNWSK[x]FTATAALGVIHR	13	0	2899.509173	0.0100	0.2600
ISQAVRIGDLCAFTDALSK[x]YEAEFR	18	0	2859.422393	0.0100	0.2500
NPELFLRVGIKPPK[x]GVLLYGPPGTGK	13	0	2746.589657	0.0100	0.2600
DVPTFANFHTPIFIAK[x]REDGMK	15	0	2533.278647	0.0100	0.2200
MARENAPAIIFIDEIDAIATK[x]R	20	0	2457.304859	0.0100	0.2200
SK[x]RHQGVLEIEFMIDHNMK	1	0	2311.156430	0.0100	0.1900
AVAVVVDPIQSVKGK[x]VVIDAFR	14	0	2309.346986	0.0100	0.2200
LMGQINK[x]MPLLQSSVALLGQK	6	0	2268.269665	0.0100	0.2100
TVQK[x]VETAVLSTTVKAQAR	3	0	2029.153050	0.0100	0.1900
VALRNDSYQLIK[x]ILPNK	11	0	1984.146846	0.0100	0.1700
TLSMEK[x]HTELRSFEQK	5	0	1962.983216	0.0100	0.1600
IDK[x]EDMGSNDKASK	2	0	1536.708913	0.0100	0.1400
SGFEK[x]IDLTRIVK	4	0	1504.861253	0.0100	0.1300
EIINRDIGK[x]VVDK	8	0	1497.851416	0.0100	0.1300
ELK[x]KEEMVMLK	2	0	1376.740675	0.0100	0.1100
ATKQSK[x]YTYDR	5	0	1359.678214	0.0100	0.1100
K[x]HFEQVINEK	0	0	1270.666925	0.0100	0.1000
YYPLK[x]SMTEK	4	0	1258.626702	0.0100	0.1000
PFGNTHNK[x]FK	7	0	1188.603937	0.0100	0.1000
K[x]AQSGPDASAK	0	0	1058.535585	0.0100	0.1100
K[x]EEMVMLK	0	0	1006.519074	0.0100	0.0800
DQKKDK[x]PK	5	0	985.555594	0.0100	0.0800
STMLEK[x]IK	5	0	948.531355	0.0100	0.0800
DVAK[x]MK	3	0	690.373411	0.0100	0.0600
LQK[x]R	2	0	543.349250	0.0100	0.0400
K[x]MQE	0	0	534.247157	0.0100	0.0400
DALFNGMAVASYAILDSGAK[x]TVLISTSVPVQGALR	19	0	3534.875433	0.0099	0.3450
M[x]PPAVSSETSTIVPQQVIVHPLVLLSAVDSYNR	0	0	3546.875433	0.0098	0.3250
VMDSLEPTGEIYGK[x]VLVDMESMLVPKPLINK	13	0	3444.795657	0.0098	0.3050
M[x]DRQEQRDGAEAEEIFVHYMNAAGTDVK	0	0	3209.450462	0.0098	0.2750
DMQVDSVNQEENVDSGETK[x]QNTVTEVPR	18	0	3147.426081	0.0098	0.2750
ILFSDVK[x]AMTTGLREVFETQGDLCR	6	0	2885.441410	0.0098	0.2450
LAEFDK[x]AIEDAQELNGEHEILEAMK	5	0	2842.369357	0.0098	0.2450
LNSLPLLQQLVK[x]CFIVNELMRWPK	11	0	2938.628752	0.0098	0.2350
DVCIKLGLDSEESAEYIVAK[x]GIR	19	0	2564.315479	0.0098	0.2250
LLKLEEAMK[x]ITTDAFTSAGER	8	0	2323.209235	0.0098	0.2050
S[x]SKSSLELANNAVKSNDIEK	0	0	2133.091236	0.0097	0.1950
VLNK[x]EHLEADFVTQVAVRR	3	0	2223.212290	0.0097	0.1850
MNSIVSK[x]YTQSTNNDDPK	6	0	2040.942138	0.0097	0.1750
DVPTFANFHTPIFIAK[x]R	15	0	1973.052225	0.0097	0.1650
KPPVQPLAYK[x]SATPFRK	9	0	1927.104259	0.0097	0.1650
GVILYGAPGTGK[x]TLLAK	11	0	1657.976610	0.0097	0.1650
IVAFDQLVK[x]EKVEYAPSNEIDTFELQGCSLK	8	0	3569.796183	0.0097	0.3000
TNNLDLEHKHK[x]TPDK	10	0	1788.911774	0.0097	0.1450
TNVLQSNENIVQYYTQK[x]IQDAELAILQK	16	0	3263.703615	0.0096	0.2700
ILIDK[x]ARVEAQNHK	4	0	1633.926306	0.0096	0.1350
KNCK[x]ADAGITIAPR	3	0	1513.803419	0.0096	0.1350
GINIDQSSNSKDPEEEAEMMTK[x]ETTEK	21	0	3040.348747	0.0096	0.2600
TAAVNIK[x]VRDMESDFQDLLGSLLNTR	6	0	2905.496614	0.0096	0.2500
YYIIMGLQASK[x]LR	10	0	1554.859144	0.0096	0.1250
L[x]EAPADPTDEEAMSDEAAAQAITAR	0	0	2572.159771	0.0096	0.2400
FSFISNVRPKLFAYPPK[x]SVQPTAK	16	0	2721.500514	0.0096	0.2300
GTTAVLK[x]EDIYK	6	0	1336.723767	0.0096	0.1150
AVILSDTK[x]PVDK	7	0	1284.728853	0.0096	0.1150
SELVK[x]EFHKDMTLEEAEVLILK	4	0	2600.377016	0.0095	0.2100
EVIELPLK[x]NPELFLRVGIKPPK	7	0	2528.509290	0.0095	0.2100
GGDEWK[x]IEPLK	5	0	1270.655693	0.0095	0.1050
LLLSSFLTETEPDYFSVGK[x]CVVHLNDASVAAK	18	0	3509.775056	0.0095	0.3050
YSLNSYDFKK[x]QLLIDGANVLR	9	0	2456.306242	0.0095	0.2000
KTLVAHAVLK[x]VGSALVGSQTK	9	0	2106.252365	0.0095	0.2000
SVQPLASAK[x]ELLRSDILTLR	8	0	2209.279304	0.0095	0.1900
IAK[x]GAIEKVDDLLTTQAEAK	2	0	2113.162944	0.0095	0.1900
SSHIITK[x]ELK	6	0	1154.665864	0.0095	0.0950
FIVK[x]ASSGPR	3	0	1060.602876	0.0095	0.0950
MVQGEVSILESIQQTGVASK[x]YTENIYPPK	19	0	3208.632428	0.0095	0.2750
ANNWSK[x]FTATAALGVIHR	5	0	1956.032885	0.0094	0.1700
ETEK[x]LAEER	3	0	1103.545814	0.0094	0.0850
QNTPVLFDSK[x]EAVLKLK	9	0	1929.093418	0.0094	0.1600
YLSENPKTSASIDFDSNFLNSMIK[x]K	23	0	2848.395178	0.0094	0.2350
LGSSEVEQVQLVVDGVK[x]LMVEMEKK	16	0	2773.460417	0.0094	0.2350
K[x]IEFPSYR	0	0	1038.549782	0.0094	0.0750
FK[x]LNYKPEEEYPDLSKHNNHMAK	1	0	2831.369969	0.0093	0.2150
Y[x]TVGQGYTKAAWFEK	0	0	1747.856893	0.0093	0.1400
NVVTEAGFIAIK[x]EDR	11	0	1660.878354	0.0093	0.1400
GTKK[x]SGNLPDADNSK	3	0	1530.763724	0.0093	0.1400
SLLELNETQSNIQEQGVNWGK[x]K	20	0	2514.271310	0.0093	0.2050
QGEIDYEALVK[x]LTDGTNGADLR	10	0	2377.176020	0.0093	0.2050
GTCAGEVFMALK[x]GMALGSANEK	11	0	2241.059087	0.0093	0.2050
EALEK[x]TEEKTESYYSNAVELNLLLISPTK	4	0	3311.702277	0.0093	0.2700
DNLSWLSK[x]ANNWSK	7	0	1661.816092	0.0093	0.1300
K[x]NCKADAGITIAPR	0	0	1513.803419	0.0093	0.1300
IK[x]YEYQK	1	0	970.512337	0.0093	0.0650
LKLELK[x]K	5	0	870.590192	0.0093	0.0650
TMTEK[x]AR	4	0	835.422145	0.0093	0.0650
GVSK[x]DEK	3	0	761.391895	0.0093	0.0650
GIDLK[x]SIAEKMNGASGAELK	4	0	2031.066940	0.0093	0.1850
K[x]ILGVAAEDKQLIVNLYAAVIVGAYGEAAEHLR	0	0	3493.929519	0.0092	0.3050
ILFENPDEATK[x]RK	10	0	1559.830681	0.0092	0.1200
DLVLALDTPRTAAVNIK[x]VR	16	0	2064.205418	0.0092	0.1750
VHPEGKYVVDISPDIDIK[x]EIKPNIR	17	0	2873.564954	0.0092	0.2300
SINFCMDMDLSACILNASKAHLDVQEK[x]DQPK	26	0	3577.667174	0.0092	0.2850
K[x]PIGATWKTTQLEEANSK	0	0	2001.053008	0.0092	0.1650
LMELFISK[x]SNSDDPASFTSINNYK	7	0	2720.300222	0.0092	0.2200
SLQSVGQIIGEVLK[x]QLDSERFIVK	13	0	2685.506382	0.0092	0.2200
K[x]SYDYSATMYTR	0	0	1484.660513	0.0092	0.1100
SETMK[x]YYLPKGK	4	0	1443.743119	0.0092	0.1100
EPPVYTPPKDK[x]K	10	0	1397.755400	0.0092	0.1100
KEPPVYTPPK[x]DK	9	0	1397.755400	0.0092	0.1100
YQATVMRGAFK[x]V	10	0	1369.717575	0.0092	0.1100
KK[x]AQSGPDASAK	1	0	1186.630541	0.0092	0.1100
G[x]GLGYPEDAIGK	0	0	1175.582198	0.0092	0.1100
WK[x]ALER	1	0	801.449683	0.0092	0.0550
IQFCLALHNDSIK[x]SMRYPMDAHK	12	0	2774.345349	0.0091	0.2100
TK[x]SVALGGITKEFVIYEQLIAAR	1	0	2506.415787	0.0091	0.2100
EVIELPVKHPELFESLGIPQPK[x]GILLYGPPGTGK	21	0	3652.027831	0.0091	0.3100
VGCDRNK[x]YAIQLPLPPK	6	0	1968.061404	0.0091	0.1550
VELAK[x]QNLFVPTSDKEK	4	0	1945.051948	0.0091	0.1550
QGDTK[x]INHEHFMDGILEVQMRK	4	0	2625.279050	0.0091	0.2000
HYYSLRINYK[x]K	9	0	1483.793513	0.0091	0.1000
K[x]EVQEARELIR	0	0	1369.767693	0.0091	0.1000
LVQIEYALNAVNAGVTSVGIK[x]ATDGVVLATEK	20	0	3242.776049	0.0091	0.2900
NLQVAKSLDK[x]QMVEER	9	0	1886.988302	0.0091	0.1450
ELFDPIISDRHGGYKPTDK[x]HK	18	0	2452.249792	0.0090	0.1900
QIEELFEAIVLPMQQADK[x]FR	17	0	2404.245953	0.0090	0.1800
SLPLQIEVANDCIKWAIK[x]EK	17	0	2354.266687	0.0090	0.1800
LISGK[x]LDEARELLVK	4	0	1682.992985	0.0090	0.1350
M[x]SSKSSLELANNAVK	0	0	1577.808228	0.0090	0.1350
TVQYATK[x]RSK	6	0	1180.656362	0.0090	0.0900
Q[x]EMKK	0	0	662.342113	0.0090	0.0450
KDQK[x]K	3	0	645.380940	0.0090	0.0450
DQPK[x]K	3	0	614.338744	0.0090	0.0450
KK[x]SGR	1	0	574.355062	0.0090	0.0450
VSTK[x]K	3	0	561.348581	0.0090	0.0450
TVSDLTISQAIFELSSPFLENK[x]SQK	21	0	2781.443508	0.0090	0.2250
WK[x]ALERQLEMLDLQEGFIK	1	0	2346.240476	0.0089	0.1700
KVSTTPANSFELK[x]QYLIQR	12	0	2222.205809	0.0089	0.1700
DYGDLGSSVNPLDK[x]TNNLDLEHK	13	0	2543.213856	0.0089	0.2050
GEK[x]RWSELR	2	0	1159.609749	0.0089	0.0800
LQMSAMYK[x]K	7	0	1098.556519	0.0089	0.0800
SQNVQEQLNEWGSNITELLGKLEK[x]VR	23	0	3011.567466	0.0088	0.2300
LEFIK[x]VIPVEELK	4	0	1555.922455	0.0088	0.1150
LAAEDHKFVIHQEENK[x]R	15	0	2063.054738	0.0088	0.1500
TDELK[x]DANIIYDLEILR	4	0	2033.067988	0.0088	0.1500
GIMLYGPPGTGK[x]TLCAR	11	0	1790.917058	0.0088	0.1500
DYGDLGSSVNPLDK[x]TNNLDLEHKHK	13	0	2808.367718	0.0088	0.2200
DARSLNK[x]FSVATITPEGIEFQTDQSVSSK	6	0	3154.578087	0.0088	0.2550
HDYYDSSSSIYDYSIIHVELVIYAK[x]ASK	24	0	3265.581778	0.0088	0.2450
ELISVSAASK[x]ILSNITYSYK	9	0	2186.183345	0.0088	0.1750
GVVALVEDKTK[x]SVALGGITK	10	0	1984.156741	0.0088	0.1750
ATREPNK[x]GSYRPYTAK	6	0	1837.943407	0.0088	0.1400
ATLTGMKIDVLFSK[x]IR	13	0	1792.027986	0.0088	0.1400
FIK[x]HADATCVHR	2	0	1453.724781	0.0088	0.1050
LCFDELK[x]K	6	0	1051.537166	0.0088	0.0700
YK[x]EDTALR	1	0	994.508312	0.0088	0.0700
SK[x]TLQYFA	1	0	956.496688	0.0088	0.0700
Q[x]EMK	0	0	534.247157	0.0088	0.0350
K[x]LEK	0	0	516.327120	0.0088	0.0350
NEADPAMAILSEYLETGSVK[x]LR	19	0	2406.209961	0.0086	0.1900
MPGTLLPGPGKGYIGDPIK[x]FVR	18	0	2312.271383	0.0086	0.1900
LELKK[x]ANWCDK	4	0	1403.723052	0.0086	0.0950
HGGYK[x]PTDKHK	4	0	1266.646859	0.0086	0.0950
TLYEHDLALVLENAIADDRK[x]TELFK	19	0	2916.523149	0.0086	0.2150
MPLLQSSVALLGQK[x]IRLMALIELVFQLPPNQR	13	0	3616.072290	0.0086	0.2750
AVENASTCIGIK[x]CEDGVILALEKVVTSK	11	0	3003.561908	0.0086	0.2400
HESLK[x]YR	4	0	931.487520	0.0086	0.0600
TLLYGK[x]R	5	0	849.507194	0.0086	0.0600
IIPLK[x]KD	4	0	825.532346	0.0086	0.0600
K[x]ATDDDR	0	0	819.372221	0.0086	0.0600
QYSAK[x]AK	4	0	794.428614	0.0086	0.0600
EVPAVQVTAAFLYNYK[x]R	15	0	1968.046805	0.0085	0.1450
EK[x]WIAKQILDCIVNLSEPAK	1	0	2354.266687	0.0085	0.1700
K[x]QCVIANSCK	0	0	1206.584850	0.0085	0.0850
YEVGAEYIK[x]K	8	0	1198.623334	0.0085	0.0850
MVTANIK[x]NIK	6	0	1130.648106	0.0085	0.0850
NKPGVYTK[x]VCNYVNWIQQTIAAN	7	0	2680.343029	0.0085	0.1950
SSQQGVEGVLIILKIEDTDK[x]YDK	19	0	2577.353638	0.0085	0.1950
GSLEKNWK[x]EEYLR	7	0	1650.836493	0.0085	0.1100
ILGVAAEDK[x]QLIVNLYAAVIVGAYGEAAEHLR	8	0	3365.834563	0.0084	0.2700
VATEKDFLDAVQK[x]VVK	12	0	1788.998462	0.0084	0.1350
TKK[x]ACIIFFDEIDAIGGAR	2	0	2124.103657	0.0084	0.1600
ILPNKVDPLVSLMMVEK[x]IPDSTYEMVGGLEK	16	0	3444.795657	0.0084	0.2600
CFCAHNSRIAGEHLSNGEK[x]PLLTPEKDFSK	18	0	3441.655629	0.0083	0.2500
GKYYPLK[x]SMTEK	6	0	1443.743119	0.0083	0.1000
IK[x]ILFSDVK	1	0	1061.648429	0.0083	0.0750
AK[x]YASQKRP	1	0	1047.582476	0.0083	0.0750
F[x]ATLQK	0	0	706.401341	0.0083	0.0500
EIIRTSTSSMTAVPKPLK[x]FLRPHYFTLVK	17	0	3359.879010	0.0083	0.2400
INEDSK[x]LAVNENLASSKSSM	5	0	2136.036759	0.0082	0.1650
GVVALVEDK[x]TKSVALGGITK	8	0	1984.156741	0.0082	0.1650
RHNFVGLFVELSK[x]LLVK	12	0	1998.177753	0.0082	0.1400
LK[x]VELAKQNLFVPTSDK	1	0	1929.093418	0.0082	0.1400
ARQAAK[x]ASVVETVTLTK	5	0	1772.015506	0.0082	0.1400
M[x]PFGNTHNKFK	0	0	1319.644415	0.0082	0.0900
K[x]VNQIESQMAMAEKLIQIR	0	0	2229.197231	0.0082	0.1550
YEAK[x]AIGSGSEPAKSELVK	3	0	1963.026127	0.0082	0.1550
M[x]SIMEYNGGSCVAMAGKNCVAIASDLR	0	0	2904.305920	0.0081	0.2200
VSINFCMDMDLSACILNASKAHLDVQEK[x]DQPK	27	0	3676.735582	0.0081	0.2600
DHDLAPLYK[x]YLSENPK	8	0	1901.952241	0.0081	0.1300
LSLFSNK[x]ENELRQAVR	6	0	1903.027465	0.0081	0.1300
EKVEYAPSNEIDTFELQGCSLK[x]DQIGEEK	21	0	3355.576425	0.0081	0.2350
HQGVLEIEFMIDHNMK[x]DGTQR	15	0	2497.184095	0.0081	0.1700
ENEQK[x]IKTLSMEK	4	0	1576.812980	0.0081	0.1050
EDMGSNDKASK[x]ER	10	0	1465.646650	0.0081	0.1050
YTGLLRVSAMMSCACQK[x]R	16	0	2131.015784	0.0081	0.1450
QILDCIVNLSEPAK[x]KSGFEK	13	0	2275.188107	0.0080	0.1600
LGSTAIGVKTK[x]DAVVLGVEK	10	0	1984.156741	0.0080	0.1600
QTGQYYGGLK[x]LCVDR	9	0	1756.856570	0.0080	0.1200
ARIEVEVYK[x]ITTGDR	8	0	1748.942012	0.0080	0.1200
LK[x]VLVQGLER	1	0	1153.718232	0.0080	0.0800
IITK[x]EGVETR	3	0	1144.645129	0.0080	0.0800
K[x]LRDK	0	0	658.412573	0.0080	0.0400
LEK[x]VR	2	0	643.401675	0.0080	0.0400
QVK[x]NR	2	0	643.376523	0.0080	0.0400
DLVK[x]K	3	0	601.379880	0.0080	0.0400
TMLELLNQLDGFDTSQRDIK[x]VIMATNR	19	0	3121.589852	0.0080	0.2150
K[x]SSEQANLYERK	0	0	1451.736786	0.0079	0.0950
L[x]KGYQTIELDKK	0	0	1434.808159	0.0079	0.0950
IINRDIGK[x]VVDK	7	0	1368.808828	0.0079	0.0950
SLEFK[x]ASELAEDFHIPVTR	4	0	2188.116331	0.0079	0.1500
ENAPAIIFIDEIDAIATK[x]R	17	0	2099.126168	0.0079	0.1500
VSINFCMDMDLSACILNASK[x]AHLDVQEK	19	0	3208.502357	0.0079	0.2200
YAGMFATALAYCGTSNSK[x]IVR	17	0	2280.103000	0.0079	0.1650
LAQFEK[x]EEYVSDPK	5	0	1681.819840	0.0079	0.1100
LK[x]YYEQK	1	0	970.512337	0.0079	0.0550
TLFRK[x]EK	4	0	920.544305	0.0079	0.0550
Y[x]FATLQK	0	0	869.464664	0.0079	0.0550
QVARNELEK[x]LNFSSLK	8	0	1875.021318	0.0078	0.1250
FDVIVAK[x]GKVAVFDSQTQPPVLWFR	6	0	2846.548187	0.0078	0.1950
NIPK[x]EIKIIYSDIDVDPVKPEHVGK	3	0	2845.558807	0.0078	0.1950
IWK[x]VMCKNK	2	0	1205.641245	0.0078	0.0700
V[x]SINFCMDMDLSACILNASK	0	0	2288.030821	0.0077	0.1550
NSSSDMAYTSMFKGNQK[x]VVK	16	0	2221.050634	0.0077	0.1550
LALTKPK[x]GTPGYGPLGVLPK	6	0	2006.192733	0.0077	0.1550
SAQEILCNEPVETYGSFDLK[x]EKVAFILDQVR	19	0	3597.802329	0.0077	0.2400
GILGIDAALGGQATK[x]LAAEDHKFVIHQEENK	14	0	3272.715182	0.0077	0.2400
LLFIEK[x]AEIINSLNLNNDLTDK	5	0	2529.368896	0.0077	0.1700
AVAVVVDPIQSVK[x]GKVVIDAFR	12	0	2309.346986	0.0077	0.1700
IALDEQIQALK[x]QNTIVNQVYESYNQLTK	10	0	3263.703615	0.0077	0.2150
SPSGNDALNDKK[x]GTK	11	0	1530.763724	0.0077	0.1150
SLNK[x]FSVATITPEGIEFQTDQSVSSKWAFAEK	3	0	3544.772415	0.0077	0.2450
N[x]STEEIDLYNRWKALER	0	0	2136.059881	0.0076	0.1300
GTK[x]TSETNDRNSTNNTK	2	0	1866.866670	0.0076	0.1300
QIQPK[x]TFANLVSSTLYEKR	4	0	2222.205809	0.0076	0.1450
AVYMGLK[x]AFESCSNDEALR	6	0	2159.997873	0.0076	0.1450
I[x]AIVVNQNWYCANTKYVTGPKNK	0	0	2680.379413	0.0076	0.1750
SSQQGVEGVLIILK[x]IEDTDKYDK	13	0	2577.353638	0.0076	0.1750
MQRIHDHLLMEEEYVQNQERLK[x]PQDER	21	0	3463.672340	0.0076	0.2050
K[x]LQVAVDDAESHFVDRPAGGEALFVIGLR	0	0	3108.635484	0.0076	0.2200
VDK[x]NWSKIYDFPLFQGIFIR	2	0	2485.315688	0.0075	0.1500
MPGTLLPGPGK[x]GYIGDPIKFVR	10	0	2312.271383	0.0075	0.1650
FRK[x]PIGATWKTTQLEEANSK	2	0	2304.222519	0.0075	0.1500
M[x]NSTEEIDLYNRWKALER	0	0	2267.100359	0.0075	0.1350
SLQSVGQIIGEVLK[x]QLDSER	13	0	2198.190551	0.0075	0.1500
EGK[x]VTFFYTDYIGVYAPR	2	0	2125.051948	0.0075	0.1350
TTMTNGFLAHK[x]LCIHKNK	10	0	2113.092380	0.0075	0.1350
VHPEGK[x]YVVDISPDIDIK	5	0	2023.062511	0.0075	0.1350
LGSTAIGVK[x]TKDAVVLGVEK	8	0	1984.156741	0.0075	0.1500
RMPIDFK[x]GFICK	6	0	1510.778788	0.0075	0.0900
DEQIEK[x]IDTVIK	5	0	1429.766355	0.0075	0.0900
LVRDAFALAK[x]EK	9	0	1359.787367	0.0075	0.0900
YFATLQKSK[x]R	8	0	1240.692746	0.0075	0.0750
EDALFK[x]NEEK	5	0	1221.587675	0.0075	0.0750
QSK[x]ATREPNK	2	0	1157.615226	0.0075	0.0750
LISGK[x]LDEAR	4	0	1100.618917	0.0075	0.0750
M[x]SGYDR	0	0	727.295891	0.0075	0.0450
K[x]LDVAK	0	0	672.416990	0.0075	0.0450
N[x]SIVSK	0	0	646.364957	0.0075	0.0450
M[x]ATTVK	0	0	649.346864	0.0075	0.0450
LEIKEGNYGDGYALQPSYIHEYLSK[x]VLYAR	24	0	3488.761460	0.0075	0.2250
VHVTQEDFELAVAKVLNK[x]GDSGEMSLQK	17	0	3071.559603	0.0075	0.2100
K[x]SAAAIGTSQLPVR	0	0	1397.798991	0.0075	0.1050
NWK[x]EEYLR	2	0	1136.561406	0.0075	0.0600
QSK[x]YTYDR	2	0	1059.498475	0.0075	0.0600
K[x]LARNILK	0	0	954.633783	0.0075	0.0600
QLMTEFVDQVDDVVKYEIDK[x]TLAGVTR	19	0	3111.579669	0.0074	0.2000
TIEAITFKTDNHLSSTLEK[x]LSFK	18	0	2622.390357	0.0074	0.1700
LMGQINK[x]MPLLQSSVALLGQKIR	6	0	2537.454825	0.0074	0.1700
IYADLK[x]INEDSKLAVNENLASSK	5	0	2534.322674	0.0074	0.1700
ILLDLVYAFIK[x]SNQATTSTDR	10	0	2368.263712	0.0074	0.1550
ELFDPIISDRHGGYK[x]PTDK	14	0	2187.095930	0.0074	0.1400
AVDEEMK[x]VRSEDYLPSK	6	0	1994.961812	0.0074	0.1250
SSLELANNAVK[x]SNDIEK	10	0	1830.932231	0.0074	0.1250
DFTPGADLDEIENSAGK[x]PVYIILVPDINVK	16	0	3241.675673	0.0073	0.2200
LPEANFEPLEK[x]RLDR	10	0	1825.968559	0.0073	0.1100
MPIDFK[x]GFICKVVDK	5	0	1795.936398	0.0073	0.1100
TYEAALEVIK[x]NMGTVVDLLIENKASALL	9	0	3017.635728	0.0073	0.2050
GTTAVLK[x]EDIYKFVTVQDLDEMQVDV	6	0	2955.478566	0.0073	0.1900
TEDDIK[x]SLQSVGQIIGEVLKQLDSER	5	0	2899.513703	0.0073	0.1900
DNLSWLSK[x]ANNWSKFTATAALGVIHR	7	0	2899.509173	0.0073	0.1900
AVILSDTKPVDKK[x]QCVIANSCK	12	0	2473.303140	0.0073	0.1600
AVILSDTKPVDK[x]KQCVIANSCK	11	0	2473.303140	0.0073	0.1600
ILEFTK[x]YSNDK	5	0	1356.692468	0.0073	0.0800
TEPK[x]AVDEEMK	3	0	1275.601607	0.0073	0.0800
G[x]LGYPEDAIGK	0	0	1118.560737	0.0073	0.0800
NVSGNVLSEIK[x]NNWQIERLR	10	0	2368.261024	0.0072	0.1450
NILK[x]VDIEVAVIPSEGFRQR	3	0	2282.274552	0.0072	0.1450
MAIVSK[x]VNIVPQMLEFADWGESDEYVR	5	0	3125.520049	0.0072	0.1950
YYK[x]DGIYDLLHACVDRIK	2	0	2241.125119	0.0072	0.1300
INADHK[x]LNSLPLLQQLVK	5	0	2043.183957	0.0072	0.1300
MATTVK[x]DTMNVDINAIKK	5	0	1992.038284	0.0072	0.1300
SALSTLNGFVEELK[x]AEVR	13	0	1962.042110	0.0072	0.1300
NKMVCK[x]IWK	5	0	1205.641245	0.0072	0.0650
MK[x]LSLFSNK	1	0	1066.584449	0.0072	0.0650
FDVIVAK[x]GK	6	0	975.575269	0.0072	0.0650
FLHDK[x]NSDYKETLIFK	4	0	1997.025735	0.0072	0.1150
LAAEDHK[x]FVIHQEENK	6	0	1906.953636	0.0072	0.1150
NLNAPKFSFISNVRPK[x]LFAYPPK	15	0	2647.463738	0.0072	0.1650
AMSIVGLLLDDTDPMINVMK[x]LDK	19	0	2531.304781	0.0072	0.1650
IGLHDDAYLDVCK[x]YYRAVYDTAVVQEDPEK	12	0	3544.681887	0.0072	0.2150
NVVTEAGFIAIK[x]EDRDYVIQSDLMSAAR	11	0	3110.570500	0.0071	0.2000
QRSPADWVADTIFAESDLGK[x]NDGTIVIR	19	0	3073.546731	0.0071	0.2000
LQK[x]YQATVMRGAFK	2	0	1639.886752	0.0071	0.1000
LNVYK[x]YR	4	0	954.528656	0.0071	0.0500
K[x]PRRLLK	0	0	909.623554	0.0071	0.0500
EDCK[x]SLK	3	0	878.416723	0.0071	0.0500
SK[x]VLDVR	1	0	815.486459	0.0071	0.0500
HPELFESLGIPQPK[x]GILLYGPPGTGKTLLAR	13	0	3298.844009	0.0071	0.2200
SAPVSDCLSK[x]YPLLSSSCGSQSLK	9	0	2570.235514	0.0071	0.1700
VGIKPPKGVLLYGPPGTGK[x]TLLAR	18	0	2431.467763	0.0071	0.1700
DTMNVDINAIK[x]K	10	0	1360.701983	0.0071	0.0850
KTELFK[x]ASTSAK	5	0	1309.724101	0.0071	0.0850
EWNQNIK[x]NLSNVVEISGKGVFV	6	0	2473.296405	0.0070	0.1550
SGFEK[x]IDLTR	4	0	1164.613831	0.0070	0.0700
VLVK[x]VHPEGK	3	0	1104.665473	0.0070	0.0700
AEAKDVAK[x]MK	7	0	1089.585175	0.0070	0.0700
NEEK[x]K	3	0	646.328572	0.0070	0.0350
K[x]DLVR	0	0	629.386026	0.0070	0.0350
K[x]GEIR	0	0	601.354728	0.0070	0.0350
LGVK[x]R	3	0	571.380549	0.0070	0.0350
VSK[x]QGEIDYEALVKLTDGTNGADLR	2	0	2691.371409	0.0070	0.1750
LTGDTNGALDK[x]LEEIGVADQYKVSK	10	0	2663.365262	0.0070	0.1750
YYIIMGLQASK[x]LRNK	10	0	1796.997022	0.0070	0.1050
IAIVVNQNWYCANTKYVTGPK[x]NK	20	0	2680.379413	0.0070	0.1600
IDTIVK[x]EIQDEKEAEAAR	5	0	2057.063963	0.0069	0.1250
INANEK[x]LVGWYHTGPQLRPSDLEINNLLK	5	0	3331.767550	0.0069	0.2000
Q[x]YTVGQGYTKAAWFEK	0	0	1875.915465	0.0069	0.1100
QVMEEKLDSK[x]NVQLAK	9	0	1858.982156	0.0069	0.1100
DGIQDIMPSQAK[x]ELKK	11	0	1799.945046	0.0069	0.1100
AMVNIDTIDNK[x]VATTM	10	0	1735.848372	0.0069	0.1100
IK[x]VLAQLGMQSLSPLK	1	0	1725.022174	0.0069	0.1100
P[x]RKQYSAK	0	0	976.545365	0.0069	0.0550
F[x]PTDDDDK	0	0	951.382115	0.0069	0.0550
K[x]TVQYATK	0	0	937.523235	0.0069	0.0550
I[x]INRDIGK	0	0	927.550117	0.0069	0.0550
EK[x]SLLAHK	1	0	924.539219	0.0069	0.0550
ELLVK[x]ASK	4	0	886.548722	0.0069	0.0550
ELISVSAASK[x]ILSNITYSYKGYGLSMGTMLAGTGK	9	0	3610.862484	0.0069	0.2400
LLSSAK[x]KYYESFADFDSEGTDAYLTYK	5	0	3111.459940	0.0069	0.1850
MK[x]SDINAHKSQLFAGAAPNNHLEEWLK	1	0	3048.523830	0.0069	0.1850
SIAEK[x]MNGASGAELKGVCTEAGMFALR	4	0	2797.355969	0.0069	0.1850
LDGKDELWK[x]NDDQLTYTYK	8	0	2344.122200	0.0068	0.1300
GFPTPK[x]ATSTGTTIVGVIAKDCIVLGADTR	5	0	3045.616721	0.0068	0.2050
MPPKEDWEK[x]YQKPVDTEEENDK	8	0	2734.243102	0.0068	0.1500
LDPAGFYIGYKATSAGPK[x]QTETINWLEK	17	0	3097.575909	0.0068	0.1900
LAQLLRQLASYYHK[x]ESNALFMVR	13	0	2750.468893	0.0067	0.1550
GSQVSEFIDTESFAPTITVQSK[x]LSNR	21	0	2840.419082	0.0067	0.1750
AAVCALGFICFK[x]DPNALISTVELLVDSYNPHVR	11	0	3688.874383	0.0067	0.2200
EDCEAATDPLLK[x]KQMSYMLAR	11	0	2469.170083	0.0067	0.1400
DGMERK[x]FFAIDTANPIPVFTH	5	0	2405.183691	0.0067	0.1400
SVALGGITK[x]EFVIYEQLIAAR	8	0	2277.273157	0.0067	0.1400
LLK[x]PRVNNRIGSVDR	2	0	1736.016844	0.0067	0.1000
IEPLKLK[x]VLVQGLER	6	0	1734.076651	0.0067	0.1000
VVGQLLEK[x]LKPLIEK	7	0	1706.070505	0.0067	0.1000
SGVK[x]LENVKIYADLK	3	0	1675.950788	0.0067	0.1000
GTK[x]KSGNLPDADNSK	2	0	1530.763724	0.0067	0.1000
CGSPYIIEDSK[x]K	10	0	1395.670349	0.0067	0.0800
GFICK[x]VVDK	4	0	1064.568799	0.0067	0.0600
DK[x]KDQK	1	0	760.407879	0.0067	0.0400
LK[x]LELK	1	0	742.495236	0.0067	0.0400
DTTK[x]NK	3	0	705.365683	0.0067	0.0400
MK[x]DAVK	1	0	690.373411	0.0067	0.0400
TMGK[x]NK	3	0	677.353010	0.0067	0.0400
SAK[x]GTK	2	0	590.338744	0.0067	0.0400
HMTDELNNLLFNYAIRYDK[x]LVETSGQIR	18	0	3352.687252	0.0066	0.1850
ASLLKVNMENLIVTDLGK[x]YAEVLIETAK	17	0	3074.693573	0.0066	0.1850
TLEVLYLK[x]MHNNHAKSLPPEEYDEK	7	0	2997.490468	0.0066	0.1650
VTFFYTDYIGVYAPRK[x]YTGLLR	15	0	2642.389574	0.0066	0.1450
MLLTEVHLLESK[x]VYHAIRNIPK	11	0	2603.462020	0.0066	0.1450
EMLHILQEVLVPGIKEVPAVQVTAAFLYNYK[x]R	30	0	3668.016219	0.0066	0.2100
SEDYLPSK[x]YLDIDISK	7	0	1884.935588	0.0066	0.1050
NDDQLTYTYK[x]DEKVSEVLNSEDITGIQEK	9	0	3373.604748	0.0066	0.1900
MEILKIHLEK[x]VSK	9	0	1566.916655	0.0065	0.0850
KILFENPDEATK[x]R	11	0	1559.830681	0.0065	0.0850
K[x]ILFENPDEATKR	0	0	1559.830681	0.0065	0.0850
CFCAHNSRIAGEHLSNGEKPLLTPEK[x]DFSK	25	0	3441.655629	0.0065	0.1950
QQEADGIIK[x]ELNNDLDPTLR	8	0	2281.154893	0.0065	0.1300
SSQQGVEGVLIILK[x]IEDTDK	13	0	2171.168421	0.0065	0.1300
TLADVEVNHLK[x]CDQFLVAHYR	10	0	2527.264057	0.0064	0.1350
VVGQLLEKLK[x]PLIEKGGDWER	9	0	2406.363362	0.0064	0.1350
EDVQSLK[x]LKYYEQK	6	0	1769.919882	0.0064	0.0900
LYNK[x]FKTNHGNPFM	3	0	1709.834718	0.0064	0.0900
ASKGSNDDEMK[x]IDK	10	0	1536.708913	0.0064	0.0900
EAVLK[x]LK	4	0	799.516697	0.0064	0.0450
EIK[x]IIYSDIDVDPVKPEHVGKVVLK	2	0	2832.599943	0.0064	0.1600
ASVVETVTLTK[x]VTQKKPPVQPLAYK	10	0	2724.578817	0.0064	0.1600
SK[x]RSIGISDALQMAADAQPAVGLAR	1	0	2525.338279	0.0064	0.1600
K[x]AIPLALGLLSASNPQMR	0	0	1879.071243	0.0064	0.1150
EALEKTEEK[x]TESYYSNAVELNLLLISPTK	8	0	3311.702277	0.0064	0.1850
NVISLEISDTSLQPLSTFFAERAK[x]TMTER	23	0	3283.675685	0.0064	0.1850
YTISGGGLYTDADK[x]GLATMGMGYLGSTGK	13	0	2884.362162	0.0064	0.1850
TMVEVIPYFAEDLLVLK[x]TDELK	16	0	2565.365058	0.0064	0.1400
TELFK[x]ASTSAK	4	0	1181.629146	0.0064	0.0700
AHILRIHAK[x]SMAIDK	8	0	1702.966393	0.0063	0.0950
GAIESYKVVDASIVSK[x]ALGNFVASVLAR	15	0	2863.580603	0.0063	0.1750
ERGTCAGEVFMALK[x]GMALGSANEK	13	0	2526.202777	0.0063	0.1500
AVYDTAVVQEDPEK[x]WK	13	0	1876.920608	0.0063	0.1000
DGIQDIMPSQAKELK[x]K	14	0	1799.945046	0.0063	0.1000
VEPIPLINGEK[x]R	10	0	1363.782281	0.0063	0.0750
YK[x]DGVILAADSR	1	0	1306.688051	0.0063	0.0750
WK[x]RENQLR	1	0	1128.615169	0.0063	0.0500
EISYPFK[x]R	6	0	1038.549782	0.0063	0.0500
AEAK[x]DVAK	3	0	830.449740	0.0063	0.0500
K[x]LFK	0	0	534.352941	0.0063	0.0250
G[x]VFK	0	0	449.263798	0.0063	0.0250
NVPKLQNVSNFQK[x]IAMVDNHVCLAFAGLNADAR	12	0	3653.855713	0.0062	0.2050
GVLLYGPPGTGKTMLVK[x]AVANSTAANFIR	16	0	2945.615939	0.0062	0.1800
LGISATALSPEEKK[x]TAGEDAVTLVK	13	0	2527.374374	0.0062	0.1550
CIDMFIHK[x]SAELYKNPK	7	0	2093.043703	0.0062	0.1050
SLEK[x]TLVPYLRISQAVR	3	0	1972.146846	0.0062	0.1050
LK[x]PLIEKGGDWER	1	0	1539.840853	0.0062	0.0800
V[x]NQIESQMAMAEK	0	0	1477.690428	0.0062	0.0800
GILGIDAALGGQATK[x]LAAEDHK	14	0	2148.153776	0.0061	0.1350
LEEAMK[x]ITTDAFTSAGER	5	0	1968.946163	0.0061	0.1100
NLTDETK[x]NK	6	0	1061.535250	0.0061	0.0550
SMTEK[x]EQQQLIDDHFLFDKPVSPLLLASGMAR	4	0	3643.837666	0.0061	0.1950
ACAAQSNATFLK[x]LAAPQLVQMFIGDGAK	11	0	2920.493778	0.0061	0.1700
IIRGAIESYK[x]VVDASIVSK	9	0	2047.167638	0.0061	0.1150
GNAK[x]FGDGIQIAQLALKHR	3	0	2036.127841	0.0061	0.1150
VSEVLNSEDITGIQEK[x]STDLRALR	15	0	2672.397956	0.0060	0.1450
K[x]QCVIANSCKTAINTGGGSVAVFNK	0	0	2623.320910	0.0060	0.1500
AVEK[x]LSVEALNSLTGEFKGK	3	0	2119.152381	0.0060	0.1200
INVKFFEK[x]EDVQSLK	7	0	1822.982813	0.0060	0.0900
DLGQVLNK[x]YVQVEQR	7	0	1787.952910	0.0060	0.0900
GNQK[x]VVKVDAQDFLK	3	0	1687.925637	0.0060	0.0900
ERK[x]PR	2	0	684.403070	0.0060	0.0300
LLK[x]PR	2	0	625.427496	0.0060	0.0300
NK[x]LLK	1	0	614.411513	0.0060	0.0300
K[x]INVK	0	0	600.395864	0.0060	0.0300
ASK[x]ER	2	0	589.318344	0.0060	0.0300
RK[x]GTK	1	0	588.370711	0.0060	0.0300
CFCAHNSRIAGEHLSNGEK[x]PLLTPEK	18	0	2964.433301	0.0060	0.1550
YKLHSEK[x]VSLMDYLASSNISQLTGTK	6	0	2912.495219	0.0060	0.1550
SPADWVADTIFAESDLGK[x]NDGTIVIR	17	0	2789.387058	0.0060	0.1550
S[x]IMEYNGGSCVAMAGKNCVAIASDLR	0	0	2773.265441	0.0060	0.1550
INVKK[x]SYDYSATMYTR	4	0	1938.950858	0.0059	0.0950
NSDYK[x]ETLIFK	4	0	1356.692468	0.0059	0.0650
ELEAMK[x]LLRPR	5	0	1354.775421	0.0059	0.0650
GTLK[x]VHTIRLR	3	0	1292.804020	0.0059	0.0650
GGVALQAAIVENVIYVNLTSK[x]SLYFATPGNTSFK	20	0	3571.892466	0.0059	0.2000
HHFYAK[x]IDRPAQVISFK	5	0	2056.100568	0.0059	0.1000
YTENIYPPK[x]KTVQYATK	8	0	2043.067597	0.0059	0.1000
SLADFEK[x]ALQDYKPELASDPIIR	6	0	2618.359059	0.0059	0.1350
SSLELANNAVK[x]SNDIEKAIDLYK	10	0	2534.322675	0.0059	0.1350
AVENASTCIGIK[x]CEDGVILALEK	11	0	2489.250437	0.0059	0.1350
GVAIDLLEECK[x]NTACSGIIAEVK	10	0	2489.250437	0.0059	0.1350
Q[x]IAIVVNQNWYCANTKYVTGPKNK	0	0	2808.437985	0.0058	0.1400
SQNVQEQLNEWGSNITELLGK[x]LEK	20	0	2756.397956	0.0058	0.1400
DEK[x]YTLYDQNDTKEWLDK	2	0	2303.059269	0.0058	0.1050
EAGFIDDILIITPASK[x]EK	15	0	1959.056365	0.0058	0.1050
LK[x]PQDERTQEER	1	0	1527.764059	0.0058	0.0700
TLSK[x]WRDATDDK	3	0	1434.710239	0.0058	0.0700
LRLQK[x]R	4	0	812.534410	0.0058	0.0350
LYNK[x]FK	3	0	811.459186	0.0058	0.0350
LLVK[x]DR	3	0	742.470084	0.0058	0.0350
LDVAK[x]R	4	0	700.423137	0.0058	0.0350
TTLFK[x]SELAQSKYLMNVSR	4	0	2215.166981	0.0058	0.1100
K[x]TQIAGGHDIIGPFHVITR	0	0	2059.132592	0.0058	0.1100
M[x]SSIGTGYDLGLFFSPDGR	0	0	2018.940686	0.0058	0.1100
MLMNMDK[x]VETVFAMPVPSSFVGQVVDVDAQGR	6	0	3496.686125	0.0058	0.1850
NK[x]CCGCVPWNVVQIGSLGGDGGASQDQYQGSK	1	0	3425.518544	0.0058	0.1850
ATINMIK[x]LFDMDEMGGLYQLNLQTTR	6	0	3015.486641	0.0058	0.1500
K[x]TAGEDAVTLVKGGVALQAAIVENVIYVNLTSK	0	0	3370.871005	0.0058	0.1900
VDKNWSK[x]IYDFPLFQGIFIR	6	0	2485.315688	0.0058	0.1150
VFHPITKAVILSDTKPVDK[x]K	18	0	2235.298978	0.0058	0.1150
DGSSGGTIRMVILNK[x]DGMER	14	0	2135.046217	0.0058	0.1150
LLSSAKK[x]YYESFADFDSEGTDAYLTYK	6	0	3111.459940	0.0057	0.1550
LGSTLKSIMLYLMVQSVNSELK[x]LLSSAK	21	0	3052.691464	0.0057	0.1600
EDVQSLKLK[x]YYEQK	8	0	1769.919882	0.0057	0.0800
K[x]INANEK	0	0	815.450075	0.0057	0.0400
K[x]ALSSLK	0	0	745.469750	0.0057	0.0400
LGVK[x]PPK	3	0	737.479921	0.0057	0.0400
DQELTEENVSISVIGKDEK[x]YTLYDQNDTK	18	0	3373.604748	0.0057	0.1650
A[x]ASLLKVNMENLIVTDLGKYAEVLIETAK	0	0	3145.730683	0.0057	0.1650
GVFK[x]NVSGNVLSEIKNNWQIER	3	0	2530.329098	0.0057	0.1250
SVQPTAKTVQK[x]VETAVLSTTVK	10	0	2314.310659	0.0057	0.1250
NK[x]LDPYWNQLIVAGVDGENKEPYVAFADLR	1	0	3433.730496	0.0057	0.1700
IAIVVNQNWYCANTK[x]YVTGPKNK	14	0	2680.379413	0.0057	0.1300
ALGNFVASVLARLALTKPK[x]GTPGYGPLGVLPK	18	0	3204.874916	0.0056	0.1800
INVK[x]FFEK	3	0	1023.575269	0.0056	0.0450
STELQIGVVEDDK[x]PFRVLSVEEIEAHLQSIAEK	12	0	3707.925608	0.0056	0.1850
IYVTGGVSDFCPIAGMDMPK[x]LGISATALSPEEK	19	0	3453.686837	0.0056	0.1850
DPEEEAEMMTKETTEK[x]K	15	0	2024.891743	0.0056	0.0950
LHQLRNK[x]ELISVSAASK	6	0	1893.079498	0.0056	0.0950
YSNDK[x]YGYLAPFHLDLFSLEVLSYDAK	4	0	3167.549027	0.0056	0.1500
NVQLAK[x]VTAEGGFHIYNDEEMADAVAR	5	0	2947.413282	0.0056	0.1500
LKYYEQK[x]IR	6	0	1239.697497	0.0056	0.0500
T[x]IDNAETMK	0	0	1021.474961	0.0056	0.0500
MLSQLDIK[x]QVVLIGVAVEIGLESHTSER	7	0	3063.663670	0.0055	0.1550
TK[x]KACIIFFDEIDAIGGAR	1	0	2124.103657	0.0055	0.1050
GPSLYQVDPSGTYFAWK[x]ATAIGKSSTAAK	16	0	3001.518398	0.0055	0.1600
ASKIIDHIDYVESLIHSSYYSVSADYYK[x]AK	27	0	3464.713844	0.0055	0.1650
MDK[x]EMAEADLDDDEPDLGEF	2	0	2283.903424	0.0055	0.1100
ELFEMARTK[x]K	8	0	1251.664481	0.0055	0.0550
P[x]FGNTHNKFK	0	0	1188.603937	0.0055	0.0550
DECK[x]QDIMFELGLLQERLAEK	3	0	2564.261336	0.0055	0.1150
LAPGLPSVSAMLKFLLDDFDQQEHIQK[x]SETMK	26	0	3615.831520	0.0055	0.1750
YVQVEQRNK[x]PDERFNTGVVNVR	8	0	2646.362518	0.0055	0.1200
K[x]EITPDIFAAIAIINEADRMAR	0	0	2457.304859	0.0055	0.1200
YQKDEEWPPK[x]M	9	0	1449.659787	0.0055	0.0600
LKK[x]TLEVLYLK	2	0	1346.853655	0.0055	0.0600
EPPVYTPPK[x]DK	8	0	1269.660444	0.0055	0.0600
FDVVPVPQSSLYLRNLTDETK[x]NK	20	0	2662.396504	0.0054	0.1250
E[x]APADPTDEEAMSDEAAAQAITAR	0	0	2459.075713	0.0054	0.1300
K[x]ILFENPDEATK	0	0	1403.729579	0.0054	0.0650
K[x]AFGRVYATMQK	0	0	1398.744122	0.0054	0.0650
K[x]TAGEDAVTLVK	0	0	1230.681905	0.0054	0.0650
IPERIVCFMLNEK[x]LNQQSVLLPLLK	12	0	2994.676091	0.0054	0.1350
SQNVQEQLNEWGSNITELLGK[x]LEKVR	20	0	3011.567466	0.0054	0.1400
YQHGIVVCVDSRASAGPLIASQTVK[x]K	24	0	2783.475095	0.0054	0.1400
ATAGPIIADK[x]NCK	9	0	1357.702317	0.0054	0.0700
QLMTEFVDQVDDVVK[x]YEIDKTLAGVTR	14	0	3111.579669	0.0054	0.1450
QGAMIAQAMILTQHNDQLNSK[x]VSGIRK	20	0	2951.543182	0.0054	0.1450
SLPPEEYDEK[x]LYNK	9	0	1723.830403	0.0054	0.0750
FMALGLALLFNGK[x]QDLADATVETLKAIEGK	12	0	3176.715368	0.0053	0.1600
[truncated: 623 more rows]
