# Supplementary material for: ECL: an exhaustive search tool for the identification of cross-linked peptides using whole database
Source: BMC Bioinformatics. 2016 May 20;17:217. doi: 10.1186/s12859-016-1073-y (PMC4874008; doi:10.1186/s12859-016-1073-y)
Supplement: Additional file 5 — Kojak’s pre-selection list of PSMs only identified by ECL. (ZIP 5147 kb) [file 12859_2016_1073_MOESM5_ESM.zip › Kojak's pre-selection ranks of ECL only peptides/Kojak's detailed results/aleitner_M1012_006/diagnostic_spectrum_1021.txt]

Scan: 1021	306
197.203735	7
215.070404	2
220.218521	4
229.137299	1
242.490479	5
256.143402	4
257.165405	4
260.204163	26
261.177185	3
262.456299	2
267.224670	3
278.051147	3
281.024994	7
294.288361	2
324.477234	4
331.200867	1
335.051697	2
344.541443	4
352.207764	2
353.265564	3
360.652527	1
372.815613	3
374.804749	1
375.595276	3
376.271790	6
389.315491	7
390.161255	8
399.068298	1
401.481506	4
413.558044	2
424.908203	21
426.042847	3
435.367859	1
442.792664	3
445.807495	8
456.579224	4
463.327026	2
474.148865	2
477.320801	2
480.449768	1
482.550964	4
488.190735	2
490.056946	1
490.972900	5
492.390686	3
500.078674	3
500.837280	2
510.363525	6
514.019531	4
515.938293	4
529.402893	5
532.498352	1
539.107849	10
540.951660	2
543.287048	3
544.281067	9
546.407410	1
549.948547	13
561.398804	13
563.360291	4
568.372437	20
572.454041	9
573.606812	13
576.028198	2
582.805481	3
585.245911	22
587.334412	7
591.613037	13
592.890991	11
594.706482	19
596.296936	5
598.407776	6
603.217346	2
605.043762	8
606.043396	9
607.165466	3
609.691589	13
612.285400	5
613.364807	2
616.621582	33
617.758301	5
619.104248	23
620.524353	35
621.602234	2
623.584900	22
624.490479	15
625.816711	42
626.538025	17
627.788269	36
629.988831	2
632.266418	17
634.178162	19
634.781555	10
635.756531	6
638.030945	33
639.628479	5
641.989258	24
642.819580	10
644.066345	27
644.868835	14
646.467957	51
647.784912	21
648.885193	11
649.731995	16
650.372253	22
651.145935	7
651.783813	3
653.728760	13
655.046021	78
656.215515	37
657.048706	28
659.156311	5
660.708008	37
661.459106	157
663.081299	17
665.359070	525
666.033752	8930
667.289612	55
668.314148	76
669.673279	44
670.537659	141
671.690674	56
672.588135	58
673.400269	107
674.525574	26
675.449219	33
676.158997	56
677.008728	109
677.845093	28
678.641052	57
679.575073	17
680.522400	217
681.173645	68
682.385071	97
683.412048	52
684.355164	18
691.270020	3
700.619690	6
702.601929	3
703.698608	13
704.502380	6
705.377869	1
706.348694	3
716.321838	4
720.284973	43
721.290833	11
722.423401	3
727.430664	7
729.572815	2
730.360413	3
731.474548	6
739.435791	4
740.086304	9
741.518921	11
743.480896	15
744.512939	5
747.464417	19
751.643066	3
752.369141	11
755.796448	12
756.408142	4
757.542236	4
758.796448	14
760.172791	10
761.641541	9
762.699036	12
764.298889	11
766.653137	16
767.583923	8
769.395142	15
770.791077	14
775.547180	2
777.297119	13
779.743225	7
781.443665	15
782.737488	10
783.965698	5
785.685608	8
786.678528	18
787.907288	30
790.401794	3
792.173096	11
794.883850	13
795.626465	13
796.609436	10
797.787170	19
801.177795	196
801.928284	1
806.011353	9
806.820435	14
808.056824	9
809.591980	11
811.041199	8
812.367493	17
815.094727	26
817.652100	9
818.631470	19
820.864014	33
823.657288	40
824.367371	15
825.208801	22
829.302673	83
830.561829	37
831.671082	12
835.437073	170
836.181030	83
836.878052	48
838.196167	25
839.327942	3
843.112732	5
844.842224	6
848.663391	1
849.652954	2
850.598267	42
851.777893	12
854.431824	17
855.245422	6
859.004761	13
861.449219	23
863.351807	3
866.261902	8
867.713135	24
868.597107	9
872.927917	16
873.637878	26
874.277527	27
877.536682	6
878.794250	20
881.900146	12
884.368958	8
886.880920	15
890.515442	11
893.197449	4
898.198425	4
900.438538	5
901.932312	29
903.837463	5
906.960999	48
908.358398	26
914.521729	2
915.747803	2
917.565735	9
922.192383	4
923.890869	11
928.125793	10
944.689758	6
946.363953	9
949.114014	4
951.022278	3
956.366943	2
958.735901	5
959.595276	8
960.531799	7
963.319336	15
966.478699	4
972.242981	3
982.346741	7
983.599304	6
994.085876	13
997.313477	4
1001.275452	10
1005.526550	6
1006.652832	6
1015.417236	4
1023.097168	2
1028.683228	3
1030.386353	2
1035.556396	4
1044.921875	6
1048.410767	4
1053.626221	8
1057.735840	11
1074.474609	7
1075.705811	5
1076.923340	16
1079.077026	2
1097.644043	4
1109.979736	5
1112.636963	2
1115.017456	2
1124.309570	12
1126.279663	4
1131.503906	4
1142.398682	11
1146.627686	5
1152.535889	12
1158.938477	9
1175.547485	2
1179.325928	8
1180.121582	7
1194.768799	1
1195.548096	2
1211.481567	4
1243.694702	15
1253.410645	3
1256.343506	5
1260.160034	1
1320.518677	2
1359.609497	2
1360.459839	3
1361.180298	2
1372.271118	2
1373.575317	3
1416.282959	4
1446.993896	4
1873.738159	1
