# Supplementary material for: ECL: an exhaustive search tool for the identification of cross-linked peptides using whole database
Source: BMC Bioinformatics. 2016 May 20;17:217. doi: 10.1186/s12859-016-1073-y (PMC4874008; doi:10.1186/s12859-016-1073-y)
Supplement: Additional file 5 — Kojak’s pre-selection list of PSMs only identified by ECL. (ZIP 5147 kb) [file 12859_2016_1073_MOESM5_ESM.zip › Kojak's pre-selection ranks of ECL only peptides/Kojak's detailed results/aleitner_M1012_006/diagnostic_spectrum_10407.txt]

Scan: 10407	844
254.044846	4
264.192383	4
267.294373	9
269.286346	13
275.972595	6
278.940521	7
280.211487	2
286.476135	4
294.202423	12
295.778442	7
298.224457	14
299.299652	5
301.932251	4
303.373505	19
304.764771	22
309.331238	2
310.996826	5
314.295959	34
316.341431	6
318.535889	5
322.496674	4
324.209412	6
324.965149	3
326.209869	7
328.393616	3
329.209839	5
330.153839	2
331.372528	8
333.429199	2
336.416412	3
338.425110	3
340.205566	9
341.190277	3
342.436096	1
344.224396	2
345.575348	5
352.162415	7
353.318481	1
354.260437	5
355.246704	2
357.226257	60
358.675659	2
361.308441	7
362.936432	6
364.366150	4
365.023926	2
366.145325	21
368.131042	1
369.298340	10
370.202026	2
370.894592	2
372.454285	6
374.052521	3
380.111450	11
383.142578	11
384.336731	15
387.365875	2
389.328918	3
391.288452	10
393.172913	2
395.403992	6
397.189026	33
398.251221	5
399.713013	15
401.334961	3
402.425110	3
406.461121	4
408.643127	26
409.267090	8
411.272766	18
415.208679	14
416.463257	2
417.546570	3
425.279480	7
426.277405	13
427.058533	1
428.062195	33
429.166443	7
430.046387	1
432.814026	3
436.344849	6
438.266052	11
439.159241	4
441.226501	6
442.420837	43
443.202515	11
444.671997	7
447.257019	12
452.399536	4
454.890198	5
456.276306	29
457.024048	3
461.383423	3
462.517456	5
463.780090	8
465.379150	6
468.423523	9
472.311829	3
473.479492	3
474.589844	7
475.717041	18
477.326599	1
478.150391	7
480.751892	14
482.108032	10
484.387695	25
486.325928	4
490.576538	8
491.421692	1
493.534363	2
494.271240	2
496.215515	13
497.152161	7
498.624756	6
502.487183	5
503.501892	10
504.443909	5
505.384644	4
507.352173	7
508.358215	48
509.096802	6
510.220764	6
511.182495	6
512.259460	8
514.241028	1
515.420593	2
517.772766	8
519.440308	5
521.362122	15
522.160095	40
523.191711	3
523.991577	14
525.460022	11
526.234802	54
527.262878	16
528.128540	18
529.754700	37
530.442566	6
531.339661	5
532.246887	11
533.277893	13
535.478882	8
536.339233	2
539.145813	91
540.357544	15
541.351685	18
542.322693	2
543.304016	8
544.384521	11
545.368591	2
548.821106	9
551.675415	4
553.275269	1
554.601990	5
555.527344	9
556.375427	26
557.427612	65
558.094727	7
559.320190	9
563.687317	4
567.356018	28
570.265442	1
570.974915	3
571.603577	4
573.294800	6
576.419983	2
579.456238	10
580.200806	4
581.193787	4
585.156189	7
589.241882	4
590.579529	1
592.251709	1
593.306030	7
594.275024	12
595.138794	22
596.216919	20
598.134644	33
599.432922	30
600.785950	4
601.649353	3
602.384460	2
603.276672	3
604.287659	9
609.049194	15
610.522888	1
611.258179	19
612.291870	10
613.199890	4
615.207520	247
616.823364	7
618.404846	15
619.288208	12
620.221130	4
621.355896	30
622.738220	7
624.813171	2
625.445129	3
626.113220	6
628.379456	6
629.268982	2
631.795959	11
634.178162	4
636.561340	6
637.173035	5
638.308777	124
639.304504	53
640.725891	15
641.357971	14
642.379822	2
643.401184	13
646.150452	4
648.865479	318
649.551941	13
650.317810	5
651.041931	4
652.998047	12
655.493347	37
656.300110	99
657.404480	26
658.293030	10
659.467468	21
660.406067	4
661.333191	3
663.341614	2
664.473267	4
665.587585	7
666.782166	24
667.431335	6
668.554443	10
669.244141	16
670.783264	18
671.548157	4
672.596741	323
674.921936	9
676.227600	3
678.111206	5
679.322205	7
681.450256	15
682.458801	4
684.682434	5
685.850891	10
686.462463	7
689.499390	4
690.201721	28
690.926086	8
692.269592	5
693.061829	18
694.597107	2
695.407654	3
696.434631	6
697.789124	15
698.470032	14
699.306091	7
700.178284	13
701.222961	24
703.140503	11
706.893066	28
708.445740	9
709.541687	89
710.401062	4
711.286133	10
712.138306	11
713.337219	13
715.208252	522
716.806213	5
718.693237	13
720.386414	6
722.442505	18
723.158997	8
725.405945	13
727.717712	7
728.945496	12
730.158447	3
733.786316	18
735.478088	4
736.481567	10
738.735046	6
739.488770	7
741.606750	11
747.208923	8
748.774963	4
749.515198	15
750.411804	4
753.078796	58
754.032715	15
754.654053	13
755.917480	22
757.502625	15
758.824646	653
759.600037	34
760.681885	24
761.459290	3
762.365295	2
764.723999	2
766.360291	28
767.541931	59
768.399963	29
770.203674	35
771.694641	18
772.441528	5
774.326538	2
776.063904	8
777.273560	27
779.706482	10
780.763733	6
781.469360	6
782.790955	17
783.821716	12
784.591614	22
785.355896	61
786.339661	9
787.175598	12
789.224426	7
790.626038	63
791.465637	3
792.503967	37
793.474121	1
794.469055	26
796.185913	108
796.795959	345
797.656128	10
798.309631	5
799.579773	25
800.601440	2
801.442993	3
802.647156	26
803.442444	10
806.024719	13
807.010925	18
808.171814	2
809.394104	2
811.354614	7
812.540588	9
814.251465	58
816.623840	9
817.543884	8
818.419983	25
820.135193	809
820.765320	165
821.377258	409
823.384094	6
824.240662	37
825.600769	209
826.584106	16
827.472595	2
828.115967	16
829.721680	38
830.832397	10
831.854675	4
833.252319	28
834.443665	16
835.410461	14
836.862000	45
838.239807	76
839.310730	19
840.461792	16
841.366211	14
842.856628	27
844.022583	1735
845.152344	116
846.295166	8
847.135803	40
847.789978	23
849.386719	363
850.214172	74
852.304932	23
853.941895	2476
854.790710	55
855.983459	92
856.747375	33
857.927795	52
858.581726	13
860.116028	9
860.931702	8
861.852600	13
862.478149	18
863.377686	29
864.289246	31
865.139160	26
866.418030	29
867.485535	40
868.392578	27
869.367004	19
870.683533	22
872.481262	14
874.263550	7
875.205322	12
875.876038	10
877.285095	150
878.880859	59
879.606750	13
881.358215	436
882.708130	162
883.557129	86
884.306519	21
885.396790	77
886.148254	87
886.863647	37
888.076294	152
888.788025	54
889.787903	65
890.594482	112
891.720886	100
892.375793	46
893.618958	34
894.364075	18
895.399963	9
898.471497	7
913.250122	16
914.088562	23
918.525452	11
919.770569	570
921.443604	9
922.628601	16
923.414795	13
924.301941	21
925.697510	28
926.350769	30
927.396729	7
928.267822	50
928.957458	23
929.606689	4
931.818604	44
933.407898	25
934.809265	24
935.548340	26
937.562439	90
938.570984	26
939.708313	22
943.349182	2317
944.261536	29
944.891296	4
945.552673	9
946.620422	7
947.744812	22
948.602478	5
949.408875	4
950.366882	44
951.066467	5
952.580139	14
953.382385	12
954.161560	25
955.888489	25
956.691406	2
957.638184	3
960.858948	33
961.904602	4
962.549744	14
963.176331	4
964.662354	10
965.705627	13
966.430420	22
968.011719	30
968.718018	1
969.992920	42
972.415344	9
973.910583	26
974.860291	34
975.818176	11
976.944336	5
978.124939	34
979.872131	31
980.513123	289
981.582336	27
982.334961	11
983.042969	2
984.193665	19
985.031433	9
985.726746	40
986.332947	4321
987.286682	9
988.477966	16
989.497742	34
991.010925	2
991.781433	21
993.399475	50
995.156006	40
996.129456	81
997.201721	22
998.790833	19
999.550781	28
1000.805664	25
1002.286926	10
1003.810547	20
1005.147766	13
1006.954407	39
1007.693054	18
1008.696594	27
1010.080078	36
1012.330872	24
1013.838806	42
1014.526184	3
1015.403320	40
1016.085876	10
1017.145508	17
1019.427551	2207
1020.475891	14
1022.018127	38
1022.708313	15
1023.703857	13
1025.450439	11
1026.180908	15
1027.446289	3
1028.780884	15
1029.516113	33
1030.290527	2
1031.492920	59
1032.722534	16
1033.363892	5
1034.461792	7
1035.474487	9
1037.225952	39
1038.710938	52
1039.958008	2
1041.295166	31
1042.048828	11
1042.792603	34
1043.928955	15
1044.663330	7
1046.364746	56
1047.307373	10
1048.735596	9
1049.791504	26
1051.661621	76
1052.279175	115
1053.222656	56
1054.420898	45
1055.249023	95
1056.115723	82
1057.779053	4333
1058.579346	57
1059.759521	20
1060.471191	7
1061.767700	27
1062.609131	4
1064.981934	37
1066.026001	30
1066.696777	26
1067.692505	69
1068.734863	12
1069.527100	34
1070.469238	18
1071.515991	41
1072.264648	1
1075.552490	38
1076.707764	15
1077.946045	18
1079.073730	27
1080.363037	56
1081.303345	17
1082.943115	71
1083.575439	104
1084.599731	114
1085.557007	29
1086.710693	26
1088.290283	28
1089.249023	25
1090.801758	21
1092.210449	28
1094.592896	846
1095.394043	121
1096.191406	7
1098.056274	110
1099.394653	46
1100.443848	2106
1101.287231	19
1102.479736	6
1103.885864	72
1106.345703	9
1107.303467	16
1108.257324	16
1109.095093	7
1111.060425	30
1112.078857	14
1113.081299	33
1113.908447	6
1115.001465	63
1116.021729	29
1116.862305	7
1118.095215	46
1119.108765	49
1120.438721	9
1121.040405	41
1121.842407	50
1122.840088	29
1123.714844	26
1124.662842	12
1126.378418	173
1127.410400	34
1128.529785	64
1129.305176	8
1132.191895	67
1133.864258	100
1134.538574	35
1136.195313	34
1136.955811	31
1138.154541	3668
1139.506470	33
1140.398438	23
1141.772095	16
1142.488281	13
1143.691528	23
1144.513306	8
1146.570679	98
1147.417725	11
1148.064819	26
1149.201050	6
1154.546387	88
1155.685303	40
1156.672485	30
1160.713623	20
1163.523315	2
1165.199463	7
1167.470947	7
1168.688721	24
1169.566772	1
1174.826660	30
1177.294067	21
1178.195557	24
1179.225952	7
1180.595703	12
1181.634888	9
1182.890869	11
1183.630127	3
1184.564331	13
1185.880249	5
1186.668701	6
1187.884766	23
1188.591309	10
1189.792725	8
1190.479980	11
1191.249634	2
1193.531738	34
1194.545044	10
1196.306396	2
1197.672974	9
1200.031616	8
1201.098145	10
1202.316162	12
1203.012939	6
1204.677246	3
1205.523560	2
1206.950684	2
1207.615601	8
1208.384277	9
1209.515625	15
1210.395996	10
1211.392090	5
1212.014282	12
1212.973022	32
1214.213623	7
1216.410889	8
1217.701904	3
1219.188354	8
1220.520020	16
1222.427734	15
1224.056885	10
1225.722046	22
1226.500000	11
1227.872192	1
1228.506714	12
1231.100586	11
1232.658936	9
1233.317505	5
1235.293335	47
1236.655151	7
1238.095703	17
1240.721069	4
1242.539917	26
1243.292603	9
1247.873291	6
1250.165405	33
1250.864502	7
1251.690430	2
1253.486084	10
1254.323975	2
1255.775635	7
1258.233765	8
1261.549438	16
1263.121948	13
1265.248657	25
1267.025513	8
1267.708618	19
1268.674438	10
1269.463257	17
1270.398682	9
1271.338989	4
1272.408325	4
1273.735352	2
1275.784668	2
1277.655396	18
1281.188354	12
1282.149658	7
1283.016235	1
1285.534546	14
1286.698730	1
1287.447388	9
1290.632935	7
1291.573120	8
1292.596558	19
1293.709473	3
1299.192139	5
1302.255249	4
1303.773560	4
1307.850464	2
1310.664429	8
1311.617310	7
1313.050415	3
1314.138428	2
1315.145508	37
1320.863647	15
1321.568115	25
1322.581421	4
1323.750366	36
1324.625732	8
1326.819092	18
1327.652344	20
1328.754028	6
1330.409424	15
1332.788696	10
1333.616211	13
1334.719482	11
1336.554199	11
1337.640869	10
1338.513062	48
1339.685669	15
1341.376587	8
1342.353271	10
1344.403687	3
1345.864380	6
1347.979614	7
1349.400513	2
1351.749023	7
1359.929565	3
1361.512573	5
1362.314331	3
1368.779419	3
1369.564941	1
1370.669800	8
1375.749268	11
1377.039917	23
1377.719604	7
1378.605225	10
1379.412109	5
1380.639526	1
1382.415894	4
1385.572754	9
1387.097778	1
1387.788208	8
1389.888184	14
1391.812012	66
1397.371948	16
1400.729370	4
1405.540161	6
1409.535889	4
1412.617554	3
1413.680908	4
1414.696655	2
1415.872437	5
1417.279419	6
1421.298950	26
1423.785522	12
1425.666870	16
1428.760132	11
1433.655029	4
1434.900757	33
1439.182739	5
1449.008667	22
1451.664795	23
1452.446167	18
1453.833374	9
1456.745483	12
1459.151733	1
1464.718140	3
1468.489014	12
1469.625977	34
1470.623535	2
1473.307373	11
1478.881958	6
1479.768066	15
1481.308838	20
1490.251831	7
1491.925171	7
1495.696533	13
1496.665649	5
1497.692017	2
1499.138794	12
1510.272339	3
1516.187378	7
1517.341797	4
1519.437378	9
1520.818726	8
1522.865601	3
1525.126831	5
1530.260376	10
1535.349243	5
1546.685791	7
1552.441040	1
1570.756836	8
1574.110229	1
1576.115723	2
1579.709473	3
1580.500244	3
1581.579834	2
1586.726074	11
1591.539917	3
1597.464111	11
1598.669312	6
1605.709717	11
1631.492798	10
1632.133423	9
1634.710205	3
1652.546143	4
1658.505127	4
1668.752075	43
1669.755737	32
1683.292358	4
1691.976685	4
1698.876709	4
1700.278687	8
1702.790283	2
1708.524292	4
1713.644409	3
1719.427002	4
1741.950317	3
1745.867432	12
1749.745850	4
1751.586670	3
1767.190308	2
1769.934937	24
1770.964111	12
1849.443726	6
1870.895264	4
1873.893188	3
1889.869751	5
1891.633423	5
1892.820190	3
1911.156372	3
1921.827881	6
1934.746704	9
1941.302979	5
1980.665771	7
1985.816772	2
