# Supplementary material for: ECL: an exhaustive search tool for the identification of cross-linked peptides using whole database
Source: BMC Bioinformatics. 2016 May 20;17:217. doi: 10.1186/s12859-016-1073-y (PMC4874008; doi:10.1186/s12859-016-1073-y)
Supplement: Additional file 5 — Kojak’s pre-selection list of PSMs only identified by ECL. (ZIP 5147 kb) [file 12859_2016_1073_MOESM5_ESM.zip › Kojak's pre-selection ranks of ECL only peptides/Kojak's detailed results/aleitner_M1012_006/diagnostic_spectrum_1673.txt]

Scan: 1673	813
193.074081	5
195.223495	7
197.184601	25
199.018600	3
202.034988	1
203.145767	12
207.215668	15
209.222595	9
212.608841	20
214.278870	34
217.594238	10
221.098938	20
222.204437	38
223.166443	23
225.541260	14
226.247070	33
227.983871	6
231.283005	13
234.255524	3
237.286102	8
239.063873	9
240.024368	8
241.024002	15
242.263748	106
243.110901	21
244.317734	4
245.285919	13
247.065750	3
249.202698	8
251.030396	10
251.983887	5
256.432678	22
257.142303	8
258.045441	21
260.239624	609
261.197601	73
262.239990	4
266.422394	9
267.114960	23
268.177002	7
268.935486	6
269.538574	4
272.255890	8
276.245239	59
278.336212	8
281.029266	8
282.388306	3
283.296478	7
285.444763	18
288.354523	6
290.177521	18
292.461365	2
295.940155	2
297.266357	4
299.846252	10
302.831390	2
306.484741	4
309.494141	5
311.011780	10
312.258423	5
316.354187	25
317.238281	10
318.184845	5
319.306396	7
322.495667	8
324.251892	8
325.078400	9
326.552734	33
327.195923	11
328.059998	2
330.136383	3
332.647156	11
334.303345	13
335.159424	3
336.319153	3
341.035461	147
342.009888	108
343.006104	50
344.427551	6
345.161591	9
350.365540	10
351.260071	2
352.460571	65
353.369690	3
354.995483	81
356.096436	72
357.239685	42
358.735779	18
359.343872	9
360.290161	12
361.292664	7
366.206177	2
368.196899	14
369.231812	6
370.303772	10
371.456970	33
372.324585	19
375.201050	79
376.141724	30
377.144226	6
379.319763	5
380.317505	3
384.416443	10
385.409607	15
386.206055	17
389.231934	32
390.306641	20
391.211365	12
392.586792	3
393.487610	4
394.394592	5
396.144958	4
397.185486	11
399.674255	9
401.410400	7
407.277710	5
408.211182	7
409.270325	13
414.391296	4
415.115601	7
416.354675	4
424.046875	13
424.838135	76
427.108276	17
429.118347	251
430.102600	201
431.127930	121
432.406982	7
437.469482	4
438.283325	9
438.978638	5
442.219727	10
443.195068	38
445.153503	21
446.283264	7
450.137634	4
451.270386	16
452.238953	74
453.088501	30
454.475342	11
455.635925	13
456.382751	10
457.306396	7
459.961609	28
461.085510	9
463.581970	11
464.263000	5
464.866760	9
466.292175	19
467.122925	25
472.191162	15
473.436401	32
474.105408	55
475.394226	45
476.221436	7
477.683838	3
478.512817	4
479.257874	6
481.266846	97
482.513306	63
483.407471	21
484.401672	2
488.513184	2
490.321167	49
491.257141	6
492.359314	6
495.141296	13
498.010559	19
499.520569	7
502.065979	6
503.261841	9
504.073425	5
505.244019	7
506.296204	7
507.441284	4
508.351379	5
509.297913	4
510.580627	43
513.339294	119
514.422974	1
515.791504	15
517.808289	55
520.477905	41
521.162354	17
523.222961	3
523.855225	2
524.573792	7
529.440918	21
530.483276	35
531.163086	7
533.342651	69
534.342651	97
535.527039	3
536.402283	10
537.380005	27
538.913269	23
539.959656	20
541.055969	9
542.201294	3
543.330688	13
545.259460	33
546.761230	3
547.409973	34
549.092834	7
552.078064	5
553.589478	37
554.219727	4
556.222534	35
557.699585	18
558.616577	38
559.327759	6
560.864563	22
562.130676	18
563.082275	14
563.824768	48
565.158997	10
565.898438	2
567.722351	15
569.418396	8
570.122742	20
571.359314	52
572.226196	13
573.446106	18
574.379822	9
575.408203	11
576.584351	31
577.373596	15
578.599365	89
579.205139	13
580.868347	47
582.040771	62
582.834656	12
584.415833	38
585.247803	8
587.583862	65
589.069580	89
590.287781	46
591.632996	86
592.478760	22
593.308289	66
594.064026	36
595.270020	44
596.175842	30
597.060059	23
598.056946	84
599.122803	53
599.791504	13
601.535583	19
603.037415	81
604.603821	29
605.908875	54
606.902405	62
607.589233	58
608.584106	53
610.063538	16
611.704468	88
612.625427	17
613.341858	23
614.873535	43
615.912415	38
616.784241	71
618.443665	146
619.536865	111
620.254944	78
621.337097	116
622.433411	92
623.388489	138
624.415466	164
625.317505	110
626.068542	26
627.114441	258
628.113220	372
629.098450	46
630.347290	120
632.163635	801
633.058899	200
634.167786	75
635.286743	126
636.375549	80
637.133301	97
637.897095	53
639.258301	135
640.070984	434
641.280701	80
642.067566	119
642.987610	69
644.572937	152
645.728882	142
646.972595	182
648.069946	151
649.502319	640
650.740662	300
651.365173	2206
652.224182	86
653.467102	442
654.501770	298
655.682495	263
656.520203	145
657.333923	97
658.096252	169
659.098389	938
659.838074	282
661.140930	208
662.269043	174
663.054016	197
663.758789	377
665.344666	355
666.055115	812
666.909973	508
667.788086	570
668.637573	503
669.745178	590
670.699036	1111
671.727539	372
672.696838	400
673.645142	598
674.954956	2103
676.010864	106
676.905884	862
678.021729	13
678.736816	8
679.346008	10
680.106140	42
681.743225	2
685.674927	2
687.155701	4
689.375122	7
690.855469	79
691.733582	43
693.197205	75
694.071228	23
695.110901	33
696.261108	30
697.321716	31
698.444641	60
700.270264	103
702.002625	60
703.161499	66
704.131104	94
705.203369	97
706.026062	65
707.270691	115
708.355957	290
709.498413	48
710.216614	16
711.497864	59
712.521057	209
713.189941	8
714.291687	25
716.142151	117
716.967834	36
718.422668	72
719.194275	7
720.374451	288
721.559509	93
723.265076	52
724.268860	141
725.377808	30
726.887512	20
728.017700	100
728.882751	4
729.885864	73
730.511047	30
731.369324	26
732.953308	53
734.003967	74
734.735291	61
736.215881	217
737.006836	41
738.212219	14
738.839294	22
739.787170	81
740.537964	64
741.531433	23
742.405212	78
743.850037	111
744.919678	66
745.710754	137
746.564392	93
747.601624	42
748.388123	52
749.519897	107
750.415771	276
751.476685	77
752.439819	107
753.629272	162
754.432617	148
755.484253	115
756.280518	228
757.352966	100
758.368591	41
759.191589	35
759.921082	64
760.636536	11
761.450256	30
762.614807	216
763.816650	87
764.715332	51
765.663330	19
766.784668	62
767.422302	57
768.229980	7
769.517639	315
770.489746	39
772.225098	82
772.982849	87
774.303223	92
775.359802	72
776.358521	49
777.327515	133
778.472473	117
779.289185	291
779.969543	72
781.229919	108
782.035095	160
783.246521	208
784.283264	276
785.165466	117
786.162415	149
787.160461	36
788.085999	37
789.144226	170
789.965210	339
791.081848	203
792.107849	232
793.078064	53
794.054871	105
794.781067	83
795.910828	71
796.862854	136
797.939819	108
798.842529	78
799.824768	146
800.896545	300
802.088318	78
803.158936	60
804.229370	43
805.161133	51
806.102112	280
807.070984	193
808.064026	132
809.086426	70
810.124023	338
811.230042	106
812.268372	152
813.366882	50
814.665588	93
815.874023	619
816.755432	751
817.547913	540
818.871765	29
819.724121	48
820.930481	522
821.878357	1632
822.960693	273
823.611450	71
824.472534	22
827.031433	1027
827.939270	2886
828.894775	56
830.047424	103
830.936584	65
831.603333	71
832.481750	114
833.420288	118
834.327576	35
835.382019	50
836.140381	111
837.183716	141
837.986145	27
839.380310	19
840.508362	133
841.441040	13
842.087097	120
843.014160	199
844.151306	54
845.486267	229
846.330994	59
847.153320	27
847.986572	49
848.811157	47
849.454102	30
850.877502	228
852.205627	226
853.082703	614
854.029968	101
854.971985	309
856.545044	135
858.047852	78
859.634583	792
860.699524	122
861.703308	28
862.580811	40
863.394287	42
864.320251	58
865.158630	345
866.020996	287
866.890320	29
867.759460	27
868.607666	57
869.445862	17
870.598389	59
871.735413	68
872.442688	6
873.372986	27
874.271790	109
875.281921	91
875.966248	85
877.869080	37
879.443604	71
880.674316	137
881.678772	56
882.574280	30
884.069275	108
884.997009	65
886.534851	31
887.302734	37
888.763123	58
889.519592	181
890.351501	64
891.493225	15
893.241516	44
894.024414	20
895.142761	42
897.929138	16
899.851501	32
900.570801	10
904.098328	38
905.491760	10
907.005188	13
909.126282	6
910.234802	23
911.297607	8
912.278992	16
914.419678	4
915.476074	25
916.137451	9
918.990784	17
920.693909	7
921.713074	26
922.440613	8
923.356018	18
926.066467	25
926.924072	7
928.956116	30
929.937561	25
930.960388	41
932.134277	16
933.897949	7
935.206055	59
937.191895	41
938.071228	52
939.371399	54
940.276855	81
941.018066	19
944.582458	12
945.662048	51
946.269043	88
947.151672	204
948.065857	16
951.361084	15
952.492432	26
953.155334	9
954.767578	10
955.773865	7
956.539063	18
957.887268	16
959.700623	7
961.147705	6
962.009094	16
963.352295	120
964.317139	21
965.054138	18
966.307678	7
967.631042	2
970.235107	17
973.991028	28
974.905029	9
976.088684	25
977.885315	21
978.667969	11
981.412537	32
982.677185	13
983.707764	12
985.005676	51
985.872314	5
986.970215	7
987.685303	5
988.594727	7
989.462158	20
990.341248	9
991.461487	58
992.488220	49
993.728210	32
994.582458	4
995.436096	20
996.249695	28
997.825256	23
998.685486	29
999.632813	14
1001.002136	41
1004.200256	43
1005.032410	2
1007.115540	12
1008.175049	12
1009.730164	21
1010.339294	11
1011.591553	43
1012.380432	28
1014.396912	2
1016.512268	18
1019.443115	27
1020.382507	39
1021.030212	3
1022.457214	7
1023.236267	40
1023.895203	10
1025.187378	13
1026.076172	20
1027.499390	21
1032.293823	22
1032.938965	12
1036.630005	28
1037.779907	31
1038.470459	41
1039.196289	6
1040.461548	7
1043.586914	5
1044.760132	5
1046.428711	38
1047.630127	79
1048.394531	63
1050.227539	30
1051.747559	36
1052.435303	24
1053.793823	28
1054.895996	30
1057.150024	55
1058.226563	43
1059.988281	5
1061.114746	29
1062.039429	33
1062.904785	9
1064.210205	69
1065.603394	33
1066.411377	3
1068.210449	8
1069.546387	46
1070.819702	15
1071.627197	13
1076.369385	4
1077.494141	28
1078.232178	12
1079.236694	37
1079.935059	18
1082.521729	6
1084.607178	2
1087.611084	10
1089.960205	22
1091.962158	22
1092.604736	3
1093.254150	10
1093.886475	10
1094.606689	7
1095.971069	27
1098.272217	17
1099.295654	7
1100.439209	13
1102.724609	50
1103.839478	39
1104.482300	9
1106.486816	32
1108.306030	13
1109.018311	3
1111.191406	9
1112.057495	45
1113.068115	31
1114.625977	8
1116.424316	24
1118.285400	40
1119.155273	3
1120.532471	10
1121.399414	13
1122.278564	12
1123.509033	27
1124.344482	6
1125.562012	13
1126.406982	11
1127.540527	9
1128.543945	26
1130.699585	11
1133.973511	19
1134.716064	11
1135.831299	11
1139.656128	7
1140.367920	3
1144.889893	2
1147.166626	2
1148.993896	2
1150.733154	11
1152.053711	25
1153.292603	34
1154.563965	3
1156.673096	12
1157.279419	11
1158.283081	22
1159.114746	21
1160.187012	26
1162.511475	1
1166.496216	6
1167.328735	25
1168.374756	65
1169.284180	5
1171.003662	20
1173.899414	6
1176.023804	9
1176.932495	28
1178.914673	8
1181.331787	5
1184.527588	31
1185.488770	6
1188.170898	6
1188.892578	7
1190.724365	15
1191.436768	11
1193.443604	8
1194.763062	9
1195.731689	2
1196.756348	24
1198.008789	10
1200.258057	23
1201.564697	19
1203.883179	12
1205.226196	17
1206.089478	11
1208.216919	19
1213.783081	6
1217.956665	3
1219.954834	6
1225.064209	17
1228.833984	14
1230.147705	4
1232.374878	3
1234.874390	4
1240.023071	9
1242.714233	19
1247.501831	5
1249.382690	6
1264.568726	3
1268.782959	3
1272.781372	5
1279.117310	5
1280.602661	2
1281.704468	23
1283.533325	5
1290.330811	2
1294.785645	5
1313.668579	10
1314.763306	3
1316.588257	6
1318.725952	7
1326.746216	6
1327.605835	4
1329.471802	8
1336.576050	4
1352.796631	5
1370.641846	17
1387.692749	7
1394.899902	7
1404.471680	10
1407.662231	7
1408.297974	7
1414.420776	11
1416.447998	6
1424.925781	5
1426.924805	3
1435.430908	12
1440.331909	3
1442.737671	5
1443.673462	8
1453.632690	14
1461.483887	9
1471.783325	9
1472.649536	5
1486.662109	11
1497.516357	6
1502.819946	4
1504.790894	4
1505.798218	5
1525.863892	2
1526.891479	11
1542.299683	2
1554.213623	11
1559.791138	6
1571.031372	5
1580.871704	3
1585.600220	7
1599.745972	8
1614.393311	7
1616.743286	2
1629.156128	7
1665.825928	3
1666.897705	13
1688.115112	2
1700.706787	2
1710.654541	4
1715.650024	6
1729.009033	4
1735.365112	10
1854.877197	8
1860.937378	5
1863.062622	5
1892.903442	11
