# Supplementary material for: ECL: an exhaustive search tool for the identification of cross-linked peptides using whole database
Source: BMC Bioinformatics. 2016 May 20;17:217. doi: 10.1186/s12859-016-1073-y (PMC4874008; doi:10.1186/s12859-016-1073-y)
Supplement: Additional file 5 — Kojak’s pre-selection list of PSMs only identified by ECL. (ZIP 5147 kb) [file 12859_2016_1073_MOESM5_ESM.zip › Kojak's pre-selection ranks of ECL only peptides/Kojak's detailed results/aleitner_M1012_006/diagnostic_spectrum_1692.txt]

Scan: 1692	765
153.309433	11
156.268921	5
157.161682	7
159.129089	5
162.175278	2
165.257584	4
165.998123	17
167.156738	98
168.003021	10
168.972961	3
175.241180	9
181.274689	3
182.197449	12
183.285416	10
184.022522	4
185.182358	706
186.232559	184
187.269699	20
188.242966	5
193.615341	24
195.228424	7
198.218765	17
200.091644	10
201.090668	1
207.367218	12
209.100281	17
210.639053	14
211.959442	19
213.173401	17
214.207458	4
215.086517	4
218.281509	55
219.151260	20
221.017609	24
222.916748	2
223.583267	4
224.212769	11
226.201782	15
227.240509	25
228.340195	15
229.178101	5
230.229340	3
231.346283	7
232.172119	3
234.048096	8
235.118744	10
237.206863	2
238.175705	6
239.176895	3
240.174469	24
240.991913	2
242.249619	91
243.198883	23
244.204010	57
249.144501	29
250.291031	6
251.236923	5
257.200928	154
258.298126	53
260.350464	113
261.329590	51
262.644867	6
263.296204	5
264.354248	8
265.141602	15
266.195190	20
266.979126	7
268.122803	18
269.034546	5
271.474976	15
272.287720	55
274.219116	6
275.977051	7
277.152527	25
278.156616	2
279.148254	2
281.171143	738
283.113647	4
284.647034	59
285.269531	325
286.200562	66
287.356720	15
288.143555	14
289.733521	18
292.242310	6
293.042358	9
294.574463	11
298.339294	35
299.140564	11
300.463196	7
301.208435	4
302.035400	1
303.046265	4
305.607727	11
307.204956	3
311.098145	28
312.232788	6
316.436890	5
321.202026	15
323.969666	14
326.464844	5
327.214722	26
329.327087	9
331.276367	35
332.540039	7
335.001892	18
336.203430	9
338.195374	6
339.328674	23
340.116028	8
341.130249	9
343.384338	13
344.169434	3
345.865662	11
348.282227	5
357.381226	23
358.194763	19
360.399963	20
363.789917	24
365.030701	2
366.302063	9
369.536499	6
371.269226	5
372.306824	8
375.860229	15
377.829529	62
379.311462	6
380.933472	10
382.257385	11
383.003784	2
384.205200	2
385.276672	3
386.065552	5
387.447083	21
388.986694	22
390.209167	10
391.084595	3
392.221558	203
393.177246	19
394.419067	4
395.261230	21
396.150085	73
397.187134	33
398.627441	9
402.438538	338
403.441833	55
404.437256	111
405.271545	34
406.239014	21
407.319824	11
408.273560	12
409.222717	10
409.828552	5
411.237366	12
412.813110	9
414.365173	58
415.235352	39
416.518250	19
417.626465	30
418.619568	9
420.948364	115
422.811951	49
424.324219	16
425.483398	3
426.462708	83
428.473145	4
431.018433	61
432.078552	31
433.806213	67
435.242798	7
437.805786	27
440.732300	6
441.923523	5
442.777405	6
444.312256	3
445.412476	21
447.413086	15
448.530640	79
449.497559	14
451.319336	33
452.288513	17
453.436218	57
454.457581	11
455.447754	22
456.263123	13
459.203857	1
459.817932	2
461.292053	7
463.190063	3
464.321716	3
465.330139	18
466.211609	10
467.983887	26
469.513672	34
470.554382	55
471.664490	41
472.493103	27
474.173401	6
475.097229	16
476.482056	23
478.260376	60
479.217651	14
481.464539	155
482.212524	16
483.435608	9
484.164917	59
485.555481	5
486.979248	35
487.604797	3
488.459167	2
489.697327	39
490.628479	46
491.590393	70
492.445923	37
493.187256	114
493.791321	13
494.551575	74
495.444763	29
496.562439	32
497.541504	98
499.007629	230
500.061157	90
501.057617	87
501.748291	70
502.840210	477
504.174805	86
505.103577	60
506.442810	42
507.533386	47
508.455383	118
509.490295	112
510.155701	89
510.977478	54
512.522034	94
513.190491	83
514.387512	148
516.001526	315
517.084473	285
518.305664	241
519.089905	441
520.261841	228
521.142822	98
521.928406	67
523.270081	167
524.033020	984
525.116760	172
525.756653	94
526.923767	504
527.541077	3412
529.376770	53
535.661682	2
536.807983	6
539.530701	22
540.376404	81
542.246216	292
543.396179	73
544.180847	56
545.991577	113
547.490906	46
548.599365	64
549.262085	38
550.006958	19
551.043579	91
552.034180	17
553.019958	33
553.757874	6
555.351135	102
556.270691	18
557.534302	47
558.676575	188
559.820007	15
560.843689	42
561.588074	64
562.539856	186
563.228088	11
565.269836	103
566.275452	47
567.287720	12
568.570618	20
569.399109	280
570.119080	93
571.047913	51
571.690369	26
572.643494	55
574.597961	121
575.716248	20
576.939636	49
577.721619	18
578.806519	133
580.396423	610
581.673950	56
583.013000	210
583.992859	166
585.197510	55
586.507629	142
587.487488	84
588.102478	80
589.236206	96
589.857605	32
590.721252	24
591.771973	85
592.963135	105
593.890564	185
594.528625	481
595.718018	97
596.461609	13
597.698914	99
598.889526	295
600.522888	689
601.385681	77
602.574402	60
603.985352	184
604.678284	91
605.291443	159
606.603149	69
608.071106	164
608.802307	95
609.698792	378
611.036682	188
611.759033	146
612.382263	79
613.371948	74
614.723389	196
615.586243	311
616.268494	192
617.466736	259
618.170959	370
619.650330	1092
621.071838	216
622.194641	490
623.289368	1158
623.911926	14093
625.029358	120
626.729309	682
627.474365	94
628.785461	361
629.998230	403
631.119019	254
632.180115	118
633.435730	877
634.634460	83
635.640930	541
637.117126	186
637.912842	479
639.299255	74
640.075623	77
641.276428	1000
642.373047	376
643.343872	117
644.243225	89
644.943848	132
645.839172	80
646.489563	276
647.472717	161
648.498779	91
649.469177	5
650.706787	131
651.514526	507
652.476746	48
653.440674	57
655.396484	133
656.602905	20
658.912292	167
659.597351	83
660.546570	37
661.246155	6
662.315247	17
663.352844	100
664.618835	142
665.680847	39
666.701477	42
667.683960	167
668.602600	129
669.353455	6
669.965698	27
671.859314	101
673.339050	136
674.318604	49
675.113831	19
676.191406	44
677.203857	78
678.494629	29
679.293457	185
680.091675	55
680.794495	27
681.429504	39
682.566528	63
683.446960	33
684.585571	44
685.394531	5
686.124023	56
687.539368	151
688.525635	88
690.072693	20
691.848450	73
692.722717	47
693.620300	70
694.618713	43
695.314148	51
696.037720	34
697.005554	37
697.789734	491
700.237122	62
700.996033	12
702.273071	8
703.495117	20
704.326355	41
705.944092	99
707.494324	8
708.553711	31
709.650330	50
710.566711	59
711.317993	98
712.031921	43
712.854919	2
714.090149	35
714.805237	3
715.440186	9
716.188904	7
717.700745	115
718.343689	2
721.219666	221
721.860229	32
722.871704	28
724.829590	141
725.937012	56
727.382263	20
728.543213	58
729.216248	43
730.750732	317
731.508728	120
732.325989	5
734.291809	85
735.047180	150
736.678650	412
737.811523	61
739.104370	126
740.084167	89
740.968933	37
742.584106	30
743.780945	107
744.851135	164
746.061462	37
747.824219	158
748.704651	75
749.497498	148
750.500305	52
752.123901	50
753.200745	59
754.433777	239
755.423828	65
756.307922	47
757.496521	44
758.621277	71
759.550171	137
761.007141	32
761.802856	67
762.586121	17
764.401428	73
765.882507	136
766.913818	63
767.954285	132
768.801331	43
769.449036	8
770.150330	30
771.009888	41
771.994202	56
773.729126	76
774.670776	44
776.152161	136
776.949158	276
778.103027	49
779.203125	5
780.851990	34
782.639832	560
783.532776	532
784.307800	132
785.172485	59
785.789124	960
786.716858	87
787.523071	174
788.649353	356
789.638489	48
790.715271	41
792.063538	81
794.222229	69
795.091919	13
796.380676	33
797.002930	73
798.209290	89
799.172180	18
800.368591	17
801.502930	25
803.850525	54
804.739258	71
805.855896	104
806.476868	51
807.462341	70
808.408630	50
809.285156	54
810.909241	4
812.401306	33
813.046997	21
815.210266	72
816.104004	1
817.068665	57
818.088623	36
818.831970	10
820.153564	75
820.935730	26
822.260193	40
822.924072	75
823.529236	17
824.194275	7
826.467346	38
827.140381	14
829.447998	12
831.055908	22
832.147034	19
833.362244	15
835.099304	41
838.317139	26
839.392395	17
841.677002	25
842.487854	5
843.639709	26
844.530090	18
845.906555	5
848.737122	20
852.283875	70
853.208801	69
854.005371	33
855.167297	89
855.861511	5
856.573059	5
857.526367	21
858.420471	43
859.344482	28
860.585510	56
861.436096	97
862.087646	65
863.406921	15
864.355774	22
865.200378	16
866.804382	63
867.572266	11
868.257629	69
869.642090	503
870.593933	84
871.686035	60
872.415344	10
875.675476	18
876.585999	23
878.511475	10
879.606018	36
880.485413	9
881.737000	9
883.698669	18
885.489746	34
887.237976	20
888.580811	54
889.235779	19
889.997009	46
892.156677	12
893.037903	7
894.558044	19
896.163818	12
897.024109	32
901.495361	11
902.743469	71
903.355469	11
904.209290	32
905.221497	5
907.359375	13
908.975830	32
909.905823	28
910.571533	7
911.194031	18
913.466248	19
915.488342	54
916.119385	7
917.365479	69
917.999023	43
918.612122	18
919.660583	5
920.308838	6
921.008789	23
921.951111	7
922.573975	10
924.433105	6
926.136292	144
927.168457	89
928.491516	8
929.333008	5
930.760071	31
931.384094	17
932.169495	9
933.031067	4
934.391846	13
935.273254	23
935.913635	20
937.515381	8
938.824951	20
939.483582	5
943.085876	31
944.752502	9
945.666077	9
947.337158	5
950.722229	38
951.380371	9
953.546814	3
954.614990	11
955.708435	63
957.562256	18
958.863586	10
963.555115	20
964.978333	26
967.220703	14
968.134521	11
970.217346	10
971.292419	10
972.546082	7
973.437744	4
974.576599	10
976.081604	44
977.198425	49
977.903748	19
979.371643	31
980.103027	7
981.540588	33
982.847168	5
986.624207	16
992.623108	3
993.460632	9
995.726257	13
996.887207	34
997.580872	33
998.556824	24
999.467834	33
1001.595764	3
1004.454407	8
1006.559998	9
1008.705505	32
1014.356445	47
1015.525696	33
1016.214172	12
1018.761292	10
1019.591797	6
1020.572205	17
1022.215088	51
1023.678894	23
1025.482178	7
1031.096924	52
1031.924072	43
1033.501587	3
1037.137573	8
1038.506592	17
1040.427124	20
1044.890381	16
1045.764160	10
1047.686279	52
1048.462646	32
1049.680664	7
1054.776855	9
1056.242920	13
1057.636108	30
1060.909912	17
1061.845825	2
1065.639648	9
1068.795044	5
1070.545776	8
1071.723633	5
1076.955811	23
1077.938232	7
1078.781494	6
1079.601074	3
1081.894165	6
1093.930908	7
1094.769165	11
1096.625366	9
1097.705322	7
1100.899170	42
1104.282471	8
1105.183594	7
1106.511230	8
1109.145508	29
1110.591675	21
1113.330078	26
1114.213989	77
1116.916504	36
1118.482544	26
1122.567139	3
1125.069824	9
1129.068115	16
1130.567139	2
1131.730957	3
1137.642334	81
1138.573120	16
1141.006836	9
1146.208496	14
1148.855957	4
1152.631348	6
1163.662598	3
1165.792358	6
1166.396118	4
1174.435303	2
1201.731934	5
1205.371460	8
1216.666016	3
1218.665649	6
1222.545166	9
1229.496216	5
1234.864746	7
1244.735718	7
1253.492554	10
1256.590698	6
1276.634033	6
1283.409790	11
1289.578003	15
1304.658936	8
1328.690796	5
1331.818359	8
1338.728638	6
1339.553345	6
1356.688599	9
1358.576294	7
1360.525757	5
1363.656860	7
1366.773071	5
1368.071655	8
1373.999634	5
1389.591675	6
1392.314575	9
1396.908813	4
1398.779663	3
1406.687378	14
1407.735229	11
1409.577637	5
1414.455078	2
1429.804321	4
1449.433960	12
1455.889282	8
1460.658813	10
1465.880005	5
1466.886108	5
1477.836914	5
1478.799316	5
1479.770874	5
1514.673584	7
1521.654175	15
1522.727417	8
1530.797729	10
1541.812256	4
1574.328857	8
1585.511597	7
1592.121826	2
1638.182983	7
1644.270630	2
1688.147339	4
1704.755249	9
1745.102783	4
1761.782471	7
1770.624878	8
1801.931519	5
1819.470947	3
