# Supplementary material for: ECL: an exhaustive search tool for the identification of cross-linked peptides using whole database
Source: BMC Bioinformatics. 2016 May 20;17:217. doi: 10.1186/s12859-016-1073-y (PMC4874008; doi:10.1186/s12859-016-1073-y)
Supplement: Additional file 5 — Kojak’s pre-selection list of PSMs only identified by ECL. (ZIP 5147 kb) [file 12859_2016_1073_MOESM5_ESM.zip › Kojak's pre-selection ranks of ECL only peptides/Kojak's detailed results/aleitner_M1012_006/diagnostic_spectrum_2424.txt]

Scan: 2424	496
166.987427	1
169.202988	7
175.309387	1
179.091919	1
182.177979	1
189.003662	6
195.003799	2
196.220093	1
199.204712	3
199.956680	7
205.330261	7
206.172546	2
209.151123	5
213.215393	10
214.232574	37
215.059952	15
216.125748	2
216.972839	2
218.199799	4
219.187408	7
221.011292	3
223.106201	9
226.226517	6
227.195145	8
228.128510	3
231.417786	9
233.107910	12
234.029175	5
237.250198	13
239.180878	9
240.104233	10
243.047989	5
244.034653	1
245.106140	2
246.039703	5
249.054779	5
255.071686	2
257.736938	8
260.088501	15
262.149811	46
269.223755	19
270.299988	2
271.633606	13
272.239441	3
273.121826	9
276.477173	4
281.337769	7
285.134460	12
286.196289	25
288.211670	7
290.309326	25
291.157471	6
294.173828	6
296.265320	2
297.325928	3
299.471558	3
302.230957	5
303.218872	2
309.196106	2
312.179443	7
313.392456	3
315.312317	3
316.306702	2
317.209229	8
321.294373	12
322.468567	5
323.417664	10
327.228760	1
329.552612	8
332.024902	6
335.378296	8
336.390076	2
337.136475	10
338.795349	4
341.422302	15
342.074890	5
343.273071	2
347.475830	8
348.078796	6
350.272095	15
351.126038	2
351.845703	5
354.189514	8
355.247253	2
360.306274	5
363.430664	6
365.035278	10
370.310608	5
373.725159	3
374.439819	1
376.075562	2
377.094543	4
377.804565	7
379.247437	2
380.055481	2
382.234985	6
383.112427	11
386.937744	6
388.218445	1
391.126526	1
392.349670	21
393.443970	5
396.865784	10
398.409058	4
400.356567	4
401.171875	6
402.371826	27
403.429199	11
405.362427	4
408.790833	11
410.178284	2
412.213318	2
413.166870	3
414.489319	7
415.476624	21
417.200562	5
420.484070	3
421.995117	9
423.263428	15
424.005798	4
425.439941	2
427.066711	10
427.975098	10
429.278198	1
432.068726	9
432.772339	8
433.805237	10
437.277466	7
437.878967	12
438.935242	8
440.374512	3
441.804871	5
443.342346	15
444.242737	3
445.103455	8
445.872192	12
448.989441	6
450.325867	4
451.105530	3
452.930969	15
455.338379	3
456.009460	10
457.090149	11
458.652161	4
461.231995	11
462.002380	4
463.139343	7
464.222473	5
465.549744	10
467.179871	15
468.837402	6
469.817261	16
470.834717	11
471.547180	3
472.243774	3
473.196716	11
475.003235	28
475.738953	14
478.333679	9
479.419128	10
481.075439	9
482.251465	2
483.294250	5
484.184265	26
486.169495	12
487.059631	20
489.524658	7
490.678406	20
491.751221	9
492.453918	7
493.288269	3
494.821960	21
496.072876	4
497.155090	6
498.062073	11
499.051208	27
500.358337	21
501.461121	13
503.189514	2
504.104309	8
505.346008	32
506.028503	27
507.871643	7
508.564209	2
509.388855	2
510.834900	13
511.976501	16
513.127380	11
513.955627	22
514.702759	39
516.127808	58
517.369446	25
518.537170	51
519.581604	48
521.315552	72
522.099548	58
522.854919	48
523.889832	47
525.573181	43
526.316223	5
527.355347	50
528.385620	46
529.049011	32
530.230469	6
531.483704	29
532.756165	27
533.648926	68
534.706726	93
535.439392	144
536.218811	90
536.978394	29
538.456482	194
539.346375	227
540.223022	82
541.101746	41
542.244202	104
543.071716	37
544.324829	233
545.312561	185
546.190979	66
547.034302	96
547.643616	113
548.350647	347
549.362732	78
550.580627	18
561.391357	11
562.595154	3
563.851135	27
565.242371	14
566.381287	14
567.603455	3
570.021118	11
571.682495	29
572.354309	29
576.374207	15
577.211487	18
577.847595	1
578.859863	18
580.100952	18
580.874512	13
582.021301	34
583.578918	39
585.858093	7
587.134583	20
587.981934	12
589.469604	27
591.684265	39
593.565613	44
595.267151	71
596.262878	30
598.291077	10
599.900146	29
600.511108	5
601.895081	20
609.589355	41
610.657776	43
613.189758	26
614.672180	22
615.847229	26
617.200012	15
618.047791	11
618.874329	26
619.644348	87
620.987244	71
622.278259	47
623.190491	55
623.920898	1628
624.779907	84
625.966919	127
626.696106	170
627.368225	10
628.681946	67
629.635559	25
630.525513	113
631.550354	32
633.506531	74
634.790710	12
635.445374	3
636.362915	4
637.419067	386
638.373108	187
639.244446	50
640.252136	17
641.320740	99
642.551453	57
643.759583	43
644.393677	29
645.158752	18
646.340393	50
647.580750	33
648.208374	6
649.411011	4
651.506409	51
652.315125	64
652.987854	38
653.638428	17
655.064148	84
656.577393	391
657.304749	23
658.660583	77
659.938354	93
661.298157	114
662.105225	20
663.426941	62
664.728333	33
665.660706	90
666.514893	123
667.329895	31
669.772888	39
670.619019	46
671.670349	77
672.546753	28
673.475708	21
674.167542	35
676.468689	70
677.315979	26
679.393860	15
680.217712	2
681.278259	9
682.748230	20
684.210571	34
685.296509	2
688.433899	14
689.121277	5
690.363525	12
691.565613	26
692.194519	2
693.596802	22
694.367859	5
695.181274	12
697.097900	11
697.748718	35
699.262634	52
700.245911	5
701.339600	31
702.107788	10
703.404297	26
704.374390	13
706.426453	18
707.302795	35
708.461975	17
709.578247	26
710.461975	42
711.316833	12
712.535645	14
713.348022	15
714.473694	61
717.437561	50
718.348816	2
719.457642	13
720.390808	21
721.296204	12
722.423035	2
723.812622	19
725.170471	4
725.922668	16
728.148254	30
729.227722	33
730.454773	22
731.418457	27
732.326355	11
734.573547	11
736.635864	55
737.608826	2
738.967834	4
739.883484	29
741.126221	27
741.845093	27
744.402405	40
745.198425	11
746.799011	26
747.994507	31
749.766785	6
752.283142	10
754.383789	36
755.695496	15
756.341248	5
757.381409	2
758.716736	21
759.627625	33
761.504395	20
763.497681	4
765.242310	7
768.192444	20
769.157776	26
770.293335	11
771.136780	4
772.198303	4
773.515259	28
774.710449	13
776.627380	41
777.636536	43
781.368774	7
782.851746	87
783.661438	21
784.642944	28
785.325317	45
786.605774	9
788.148743	18
789.193359	34
790.260803	20
791.365723	9
793.528625	13
800.953674	10
802.203247	30
805.583191	3
807.188538	9
811.061890	3
811.909241	7
812.531555	12
813.882263	7
814.793762	9
816.488342	6
817.434570	11
820.119141	6
821.212646	13
823.888428	9
826.902893	21
829.665833	17
832.000244	14
833.101746	8
837.060791	13
839.866211	5
841.270203	9
842.460144	5
844.375732	12
848.362305	6
849.133057	3
851.342773	9
854.064148	1
854.701172	11
855.942627	28
860.896301	5
861.591248	7
863.452393	5
865.134033	1
868.320007	4
869.682678	24
870.613342	4
872.008118	16
873.771240	21
874.666260	18
878.040283	9
878.958435	14
881.584778	1
884.949402	6
888.967346	8
898.547791	3
901.503174	2
910.937317	6
922.799316	7
924.505554	8
927.969299	6
930.215271	2
931.494080	5
932.593933	9
935.001892	5
939.252869	2
941.529846	28
946.121033	11
947.221375	2
950.987061	9
955.564270	4
962.668396	6
974.096130	7
977.303223	3
985.421814	6
986.990295	8
998.485596	4
1008.538574	2
1009.390686	4
1015.401367	2
1029.517334	2
1034.620850	3
1042.844482	8
1048.025269	6
1050.512817	6
1052.496338	4
1053.386230	5
1058.577637	4
1064.709717	9
1069.674683	5
1073.565552	7
1092.795654	2
1096.082031	5
1113.198730	8
1120.218018	1
1162.128418	3
1182.126587	7
1273.569458	1
1367.705811	1
1370.617798	3
1383.611328	2
1575.824829	2
1655.817505	2
1671.102295	3
