# Supplementary material for: ECL: an exhaustive search tool for the identification of cross-linked peptides using whole database
Source: BMC Bioinformatics. 2016 May 20;17:217. doi: 10.1186/s12859-016-1073-y (PMC4874008; doi:10.1186/s12859-016-1073-y)
Supplement: Additional file 5 — Kojak’s pre-selection list of PSMs only identified by ECL. (ZIP 5147 kb) [file 12859_2016_1073_MOESM5_ESM.zip › Kojak's pre-selection ranks of ECL only peptides/Kojak's detailed results/aleitner_M1012_006/diagnostic_spectrum_2724.txt]

Scan: 2724	638
186.424515	2
197.122971	8
200.098419	3
204.145538	1
207.297928	6
209.257446	6
213.109283	4
214.585571	8
221.368439	2
223.255051	1
226.162354	20
228.334167	3
230.225830	3
234.418610	3
235.257355	4
237.091629	3
239.315125	6
240.383606	5
241.445953	8
242.205811	10
243.213425	1
244.113129	31
244.998291	1
246.226929	3
247.151306	3
248.283203	2
251.107727	1
252.014603	5
260.262695	79
261.045532	19
262.090149	8
265.045349	1
267.084625	1
268.953583	7
271.110962	3
272.358429	1
274.252716	3
276.315033	5
278.140167	2
280.255127	6
288.956238	9
291.197845	5
292.336792	5
294.928894	2
297.885529	7
298.670319	10
299.441223	3
302.182556	3
303.176178	2
306.150116	19
309.375977	9
310.273193	7
311.416656	2
313.949768	1
315.155029	1
320.015747	11
320.831665	3
321.654358	5
323.914276	12
326.965363	21
328.713531	12
333.401001	2
334.057983	2
336.159241	4
337.418823	8
338.369263	7
341.289978	2
342.005859	2
345.286621	10
346.142456	7
347.195801	2
351.251465	16
352.375427	11
354.656372	1
358.279541	4
365.419189	22
366.888306	5
371.595886	2
373.466187	10
375.542542	20
376.299072	3
377.046875	1
379.352173	2
381.137329	2
387.377136	5
389.217957	2
390.367493	4
394.768982	4
396.252991	13
399.301331	2
400.174011	8
401.367371	3
402.398315	3
403.252136	4
404.355652	2
408.233704	12
409.141724	5
410.172913	3
411.058044	11
412.679321	7
414.486267	4
415.868469	5
417.024048	2
421.074036	10
422.486145	10
423.327148	2
425.576538	22
426.417358	7
427.415283	8
428.281738	11
429.412598	9
430.686707	10
431.540100	10
432.837219	6
435.548340	1
436.449829	3
440.324768	25
440.977600	12
441.886047	13
443.038391	13
444.014160	10
444.870056	13
445.525696	8
449.602661	10
450.317871	2
451.361389	3
452.494995	4
453.304871	5
454.747253	8
455.618347	2
456.799255	10
458.313538	15
459.114746	2
461.515625	6
462.379822	6
463.328491	4
464.735535	17
468.153442	6
470.272766	20
472.280884	1
474.098633	24
476.410828	13
477.058533	1
479.066650	5
480.012207	15
481.545105	15
482.277954	6
483.974182	14
485.372681	8
486.278137	1
487.453308	4
488.364380	1
489.764709	33
491.434448	20
492.730957	76
493.422607	2
495.055298	28
496.076538	7
496.838196	17
497.496216	7
499.797241	5
500.728027	3
501.481323	16
502.158508	9
503.081482	2
504.340637	41
505.204346	7
506.089294	25
507.278503	6
509.164246	66
510.255066	3
511.452942	9
513.342834	10
513.990051	3
515.112610	8
516.064026	6
517.065735	9
517.881287	3
518.914856	35
519.966248	5
520.966614	17
522.157410	3
523.036682	8
525.117126	4
526.297791	19
527.136780	30
528.530701	28
529.452942	5
532.099243	3
534.290222	18
535.349060	9
536.784058	14
538.464294	7
539.419617	9
542.300598	5
542.904114	2
544.106018	31
545.015686	10
546.009338	16
546.752991	12
548.356995	20
549.518677	3
550.295715	5
552.305237	14
553.481140	21
554.231873	5
555.393555	48
556.143005	11
557.398132	17
558.048218	9
560.013062	21
561.496094	18
562.267273	19
563.393982	32
564.526794	18
565.200073	14
566.198914	13
567.549133	10
568.307617	67
569.063782	44
570.212097	21
572.002014	37
573.166199	18
574.361877	16
575.649658	74
576.559387	34
577.652283	64
578.566040	77
580.531067	76
581.342712	25
582.526367	62
583.427063	35
584.912537	222
585.822449	58
586.497864	12
587.999146	47
588.603699	5
589.463501	8
590.189880	46
591.046692	5
592.236816	12
593.546753	170
594.493896	79
595.535156	46
596.374146	11
597.545471	45
598.582581	28
599.661987	33
600.881775	35
601.858337	26
602.705505	48
603.401062	16
604.247009	143
605.505798	62
606.495361	78
607.548645	139
609.128418	125
609.862122	112
611.006836	41
612.262390	94
613.264954	250
614.135925	144
615.345154	312
616.577454	97
617.547241	25
618.700562	667
620.588867	200
621.826416	486
623.037292	68
624.028992	177
625.055298	167
625.755188	93
627.009033	145
627.875671	68
629.059387	379
630.523376	250
631.191833	288
631.974060	77
633.154114	4
638.330444	6
640.190979	6
642.336975	4
643.343689	3
645.048279	11
645.906860	27
646.513245	1
647.473755	3
648.098083	5
649.803650	8
650.965637	30
652.948059	8
653.638123	7
654.992126	17
655.901794	18
657.137756	64
658.125000	6
659.197083	51
659.913757	7
660.523132	16
662.048340	64
662.768250	10
664.702332	24
666.053345	9
666.972107	18
668.085693	116
669.045410	17
669.812622	26
671.454773	3
672.873352	74
674.247925	8
675.478638	53
676.605286	10
677.446960	22
678.560730	39
679.628601	41
680.424194	20
681.535645	24
682.189880	12
683.546692	31
684.509338	64
685.869568	9
686.652283	49
687.336975	13
687.959290	5
689.271545	36
690.576843	66
691.332092	54
692.292053	28
693.812622	39
695.497253	32
696.667603	41
697.535461	32
698.416870	36
699.296753	46
700.140259	68
700.992126	43
701.966736	64
702.718811	4
703.504700	52
704.230225	19
705.542053	73
706.744568	49
707.951721	40
710.344482	84
711.688904	91
712.463562	36
713.396301	53
714.645569	25
716.564941	71
717.395020	57
718.282959	43
719.145508	75
719.948547	44
720.959961	31
721.823303	20
722.660950	20
723.540710	5
724.387024	52
725.195129	116
726.053040	215
726.809998	29
728.250793	49
729.215332	5
730.568604	657
731.523804	68
733.012756	34
734.035217	54
735.148682	405
736.242615	62
736.866882	4
737.672791	19
738.362793	18
739.431396	30
740.455750	44
741.464722	29
742.300110	26
743.170898	52
744.904358	36
746.652161	63
747.385620	82
749.058716	15
750.066345	13
750.724915	12
751.603394	7
752.637878	13
753.482361	24
754.272095	36
755.494751	20
756.501160	66
757.222351	12
758.720337	147
759.630615	48
760.466980	20
761.283020	21
762.665344	42
763.584778	116
764.404358	29
765.484558	72
766.511414	34
767.507141	47
768.528748	3
769.438171	17
770.504333	13
771.626831	60
772.342957	38
773.028931	6
774.239258	105
775.303589	27
776.489441	17
777.478088	20
778.092468	48
779.402893	54
780.149475	58
781.813477	123
782.864929	41
784.884033	7
786.871338	43
787.911926	12
789.231628	24
791.023865	10
792.323486	46
793.037903	5
793.667480	16
795.296997	68
796.091492	8
796.773743	31
797.840393	5
800.905945	27
802.148499	37
803.395996	39
804.677917	54
806.169006	25
807.225159	13
808.228577	44
809.653381	46
810.495239	55
811.385193	17
813.123840	3
814.519714	28
815.462097	33
816.660278	53
817.574646	22
818.348633	10
819.388611	33
820.390869	14
821.923889	17
822.593933	29
823.975830	26
824.725037	7
825.687317	4
828.124146	15
829.085999	13
830.148743	8
831.834167	39
833.310059	10
834.930176	13
837.193359	21
837.850769	6
838.789856	20
839.494690	9
841.123657	21
842.500671	8
843.426331	18
844.490662	20
845.322449	30
846.854858	31
847.613220	11
848.523132	2
849.851990	10
850.468689	5
851.452698	14
853.051208	12
854.192932	8
855.818420	9
857.563171	10
858.246643	7
859.161621	23
860.464050	115
861.344727	11
862.180847	8
862.848206	14
864.998535	16
867.127136	15
868.799744	24
869.467773	2
870.556396	20
872.433105	11
874.761169	15
875.433594	3
877.975281	29
879.490417	5
880.750183	9
881.556946	14
882.242126	4
882.880554	13
884.120911	7
884.759338	10
885.446716	13
886.271912	2
887.427063	28
888.832336	16
889.612732	2
890.805664	11
892.453552	10
895.171692	12
895.881592	2
897.102478	37
898.457825	21
900.044983	18
900.946594	20
902.787170	17
904.461670	13
905.431458	3
906.678223	3
909.632568	7
911.187195	5
912.714355	14
913.695496	18
914.798340	3
915.867859	13
916.814636	8
918.152344	9
920.043518	37
921.056152	11
921.829834	12
924.424500	5
925.432434	17
928.596008	10
931.421875	4
933.596130	1
935.303711	34
936.012451	2
936.868652	9
938.875977	10
939.523865	2
941.192322	10
942.147400	1
943.584473	2
945.202881	6
945.912048	26
948.581482	1
949.211365	9
954.248291	16
961.632629	3
963.483215	14
964.554749	3
966.967590	1
970.349304	1
973.470215	11
976.472839	2
977.495178	4
979.792542	17
985.616150	1
987.074158	4
990.613953	9
991.641052	4
993.632385	5
995.310608	6
1000.790771	8
1002.522949	2
1006.468445	3
1007.947266	12
1008.919006	7
1010.441467	8
1015.200012	3
1016.717773	8
1017.536133	10
1018.514221	14
1020.521973	6
1021.318604	12
1021.924377	7
1022.579651	6
1023.661438	2
1027.293213	8
1029.496704	4
1030.352417	5
1033.531494	6
1034.439941	42
1035.640503	16
1037.571533	8
1039.532104	15
1041.910522	3
1045.278687	11
1046.182983	8
1049.443359	4
1050.501953	10
1051.740723	1
1063.008911	9
1074.036133	13
1075.697266	3
1080.602783	6
1083.326050	2
1086.849365	13
1091.452148	8
1092.938477	5
1094.796997	6
1096.721436	9
1101.156006	3
1103.457520	4
1109.272705	3
1113.269165	2
1115.411377	9
1124.658936	5
1128.770264	8
1135.413086	3
1140.397461	1
1141.182739	6
1144.499023	5
1145.709961	3
1150.407227	5
1152.665527	4
1156.962891	10
1159.213379	4
1165.512939	10
1172.300049	3
1183.635620	3
1191.793091	3
1192.844849	3
1211.026489	2
1212.830078	7
1235.745605	6
1269.890503	5
1271.452759	2
1277.645874	5
1294.799194	11
1317.447388	1
1334.736328	4
1342.517944	3
1359.508423	8
1361.989136	4
1398.448853	2
1463.743042	3
1491.837524	3
1571.599365	1
1690.904053	1
1703.843506	1
1787.387329	7
1933.430420	2
