# Supplementary material for: ECL: an exhaustive search tool for the identification of cross-linked peptides using whole database
Source: BMC Bioinformatics. 2016 May 20;17:217. doi: 10.1186/s12859-016-1073-y (PMC4874008; doi:10.1186/s12859-016-1073-y)
Supplement: Additional file 5 — Kojak’s pre-selection list of PSMs only identified by ECL. (ZIP 5147 kb) [file 12859_2016_1073_MOESM5_ESM.zip › Kojak's pre-selection ranks of ECL only peptides/Kojak's detailed results/aleitner_M1012_006/diagnostic_spectrum_2889.txt]

Scan: 2889	798
175.403076	2
177.930527	3
180.968185	3
182.314346	5
184.165192	2
184.814240	2
186.081055	5
186.796814	5
188.133362	2
189.204559	8
190.124161	6
191.284546	1
193.039490	2
194.203522	9
195.199661	3
197.463928	1
199.325867	3
201.169067	14
209.401276	7
211.186981	15
213.236816	21
214.372986	2
215.256516	5
216.522186	5
217.247284	23
218.258743	23
221.212524	36
222.256760	3
223.061966	21
224.238617	2
226.453659	6
227.146515	3
228.182999	47
229.379166	14
231.186859	2
233.707352	12
234.330246	20
235.078369	5
237.364227	2
240.993286	21
243.687622	6
244.309174	10
245.200516	13
246.237122	19
247.429703	5
249.222672	3
250.289581	9
251.165131	11
251.922836	5
253.086853	9
254.121765	4
255.365936	2
256.343231	4
257.241760	7
258.132446	12
259.218292	20
260.327209	19
261.533661	3
263.152557	4
265.162781	10
266.218994	23
267.250488	60
268.075623	19
269.091919	67
270.124390	5
271.377258	3
273.378784	3
274.614502	5
276.205566	1
277.607697	14
278.347229	8
279.389496	4
280.407471	152
281.351868	24
282.106689	18
283.087097	35
284.197205	3
285.129150	18
287.113281	7
288.222229	8
291.228027	10
291.933960	7
293.339233	14
295.262085	10
296.323212	4
297.346619	5
298.996674	5
300.557129	21
301.377594	2
302.366943	9
303.165405	3
304.237854	1
305.214050	9
306.054565	11
307.093384	5
307.940948	2
309.134460	9
310.154785	21
312.201721	3
314.031982	31
315.943176	16
318.016479	6
319.239441	7
320.292175	1
321.974609	20
323.102722	12
324.244934	5
325.195801	1
326.144836	13
327.624817	40
329.085449	34
330.091064	5
331.451477	1
332.317139	6
336.205872	3
337.226440	3
339.249756	5
340.302002	7
341.469849	7
342.163879	3
343.201111	1
344.251709	13
345.306763	3
346.251892	29
347.166931	58
348.307312	14
349.480164	2
350.393860	11
351.115601	4
352.181946	6
353.274109	6
355.061218	289
356.144836	184
357.095398	457
358.189148	32
359.076782	13
360.234436	7
361.789490	24
362.984802	11
364.414551	1
365.237244	3
366.244141	5
367.325256	11
368.381775	9
370.125305	12
373.197144	21
374.099304	28
375.571777	3
377.713562	7
379.106506	6
382.478821	2
383.328613	3
384.804260	24
386.436096	4
387.168945	10
388.382813	20
389.261108	3
390.664185	8
391.280396	18
392.272583	24
394.008484	5
395.318054	4
396.239624	3
396.906189	4
397.895264	8
399.235046	1
401.389221	1
402.902710	13
404.029297	8
405.292297	8
406.107544	7
406.745544	7
407.825867	9
408.443542	3
410.373779	7
412.042786	6
413.201355	7
414.435669	16
415.893372	6
417.175110	15
418.054016	9
418.913452	25
420.160889	2
422.341492	5
423.268738	10
424.034485	2
425.524902	15
426.262634	1
427.500977	1
428.126343	5
430.380615	23
431.412537	8
432.118103	8
433.550598	23
435.053406	3
436.366760	3
437.208374	1
438.084351	23
439.237061	1
440.385437	26
441.180664	1
442.663818	10
443.383972	19
444.353271	23
445.051819	3
448.753967	15
450.413696	11
452.443604	8
454.085571	19
456.822693	31
457.513245	16
458.211243	3
459.102661	26
459.936340	28
460.736145	6
461.367188	5
462.256470	50
463.363831	22
464.817871	49
465.622864	6
466.354858	33
467.677307	44
468.699402	13
469.344177	15
470.512329	28
471.343323	11
472.014648	19
473.025940	12
474.028503	9
475.538635	50
476.507446	290
477.426819	20
478.641052	20
480.282715	37
481.063538	20
482.181213	54
483.727539	52
484.598206	42
485.345215	27
486.127991	11
487.577148	23
488.805725	4
489.668396	6
490.951172	24
492.289856	18
493.615967	24
494.607849	22
495.466125	17
496.326355	2
497.323425	7
498.061523	23
499.405029	17
500.455017	42
501.866272	49
502.803772	18
504.279724	122
505.456421	58
506.361755	40
507.349426	68
508.309631	26
509.418396	76
510.864258	23
512.125427	75
513.295349	6
514.270020	141
515.214417	12
516.146851	181
516.872986	21
517.625549	37
518.688416	37
520.328186	102
521.345276	6
523.099365	5
524.284363	29
525.282349	2
526.383423	52
527.326111	18
528.407776	48
529.144287	4
529.951965	22
530.728088	6
531.718079	25
532.442688	10
533.526184	14
534.770569	18
535.381775	17
536.156677	5
537.510681	9
538.400879	18
539.562439	53
540.263611	1
541.502380	88
542.429993	21
543.699890	49
544.344055	42
545.825195	136
546.948181	21
548.581909	96
549.553345	14
550.397766	39
551.133362	29
552.996521	225
554.204407	63
555.020569	34
555.979675	54
556.826477	51
557.555847	59
559.298706	585
560.363953	141
561.408508	55
562.397400	26
563.542786	83
564.240906	38
564.857544	33
565.507263	37
566.569153	57
567.719727	45
568.774719	88
569.580383	29
570.637756	79
571.636658	50
572.581116	43
573.417419	44
574.614685	71
575.265991	3
576.376404	53
577.467957	67
578.195007	120
579.239441	32
580.492737	185
581.310669	130
582.802002	90
583.905212	134
584.945007	160
585.660461	85
586.452515	172
587.545227	49
588.560730	51
589.727356	166
590.571411	100
591.597961	317
592.796936	39
593.617859	40
594.431213	188
595.191284	238
596.022400	82
597.179016	166
597.854126	7
599.090393	155
599.847412	110
600.800537	175
601.594238	215
602.814270	153
603.486450	256
604.400391	4
605.424072	51
606.205627	8
611.169495	3
612.102661	5
615.932373	32
616.979614	13
617.904175	31
618.941040	17
619.981995	7
621.131897	75
622.250244	44
622.866394	2
624.320618	52
625.257446	24
626.118103	20
627.420715	58
628.061401	21
629.182007	6
630.692566	24
631.867065	36
632.863159	33
634.110657	24
635.008850	20
636.072205	40
636.833069	17
638.344482	95
639.420898	194
640.551086	168
641.731079	62
643.704285	78
644.538879	38
645.676758	6
647.772644	116
649.215088	101
650.194275	77
651.159424	58
652.844299	46
653.918457	13
654.926270	48
655.725647	78
656.565002	24
657.905273	10
658.599670	54
659.551758	30
660.507141	101
661.552551	46
662.758728	69
663.481262	47
664.643555	43
666.049255	58
666.764771	42
667.772156	49
668.690125	221
669.795288	87
671.387817	32
672.442566	39
673.415710	21
674.317932	28
675.624207	55
676.586975	52
678.364929	47
679.491333	56
680.635742	36
682.062256	77
682.907410	18
684.029358	63
684.875671	65
685.969360	25
687.106812	43
688.106506	163
689.480469	77
690.681335	21
691.434143	38
692.607971	47
693.682556	227
694.461853	30
695.578674	92
696.418823	45
697.777283	109
698.760010	32
699.762695	122
700.991028	91
701.747986	77
702.985779	99
704.173523	343
705.038391	151
705.979431	15
707.629578	58
708.506287	125
709.324280	40
710.068237	20
710.940674	40
712.045532	32
712.902405	39
713.789246	141
714.579468	197
715.699036	35
716.576965	11
717.559753	36
718.880371	60
719.535583	18
720.529846	49
721.714844	37
722.383362	245
723.165100	139
724.374573	106
725.279968	75
726.097229	21
726.718201	24
727.566040	32
728.569214	102
729.874512	104
730.750610	37
731.480164	7
733.245667	50
733.888733	57
734.576904	47
735.704956	45
736.565491	236
737.553284	17
738.365051	81
739.535828	29
740.887451	89
741.797302	136
742.501282	55
744.129578	25
745.004822	20
745.862488	70
746.733643	11
747.502136	47
748.427124	22
749.700378	34
750.613342	54
751.520752	8
752.633606	45
753.480164	36
754.621277	16
755.505432	63
756.147156	20
756.985657	8
758.877258	73
760.113586	65
761.254456	52
762.142395	47
763.078369	17
764.506958	34
765.252991	21
766.300293	29
767.347595	29
768.107361	33
769.161804	22
771.012756	98
772.109558	68
773.107056	41
773.775940	70
774.404297	107
775.482056	44
776.556580	24
778.496887	94
779.339783	186
780.024231	295
781.140137	12
782.067322	42
782.971985	24
784.539001	30
786.273010	15
787.556152	35
789.054993	25
790.282593	25
791.223145	42
792.031921	7
792.881653	41
794.264343	18
796.360779	125
796.966248	18
798.185486	43
799.480286	16
800.299927	17
801.432556	36
802.438660	72
803.433289	14
805.253601	3
806.616150	25
807.664368	20
809.322876	18
810.178650	18
811.169128	12
811.950745	11
812.691223	10
813.641785	13
814.575012	8
816.403992	20
818.226685	152
818.955383	84
820.209656	10
821.472534	8
822.390076	74
823.454163	5
824.981079	39
825.702454	18
826.726746	30
827.906372	33
828.986267	69
829.943665	18
831.151794	26
831.937134	10
833.465820	104
834.394226	250
835.833984	26
836.489441	39
837.432739	26
838.040222	4
840.637451	11
842.179626	13
842.796875	2
843.610657	39
844.954041	25
845.738220	12
846.453308	10
848.227966	18
849.335632	12
850.372742	24
851.414246	196
852.384766	71
853.401184	32
854.202148	1
855.577148	8
856.489685	1
858.232666	37
859.789246	25
861.470459	6
862.714294	23
863.713684	11
864.326172	9
865.405090	15
866.719421	70
867.902405	16
870.191345	12
871.008972	2
871.825378	17
874.972351	30
875.576355	4
876.532898	13
877.196350	4
878.519470	9
880.367737	21
881.095032	5
882.489075	10
883.592468	21
884.475098	9
885.845886	1
886.711914	25
887.706787	9
888.907471	26
890.065918	37
891.159180	31
892.541321	41
893.931824	51
894.865051	7
895.871887	8
896.543640	10
897.902100	5
900.046387	4
900.952393	19
901.659607	12
903.449280	22
904.703430	95
905.880127	22
907.403809	16
908.723694	25
910.720154	12
911.684021	15
913.058044	17
914.103516	5
914.894043	12
917.437927	17
918.809387	6
921.061584	32
922.043213	60
923.354248	25
924.154053	4
926.091125	23
927.031799	33
930.573181	2
931.587402	22
932.715820	17
934.874207	1
937.237610	11
938.189392	3
940.437317	4
941.075500	8
942.867737	19
944.310364	7
945.204407	3
946.444092	5
947.969666	10
949.584229	8
951.812439	5
952.720642	12
953.419006	4
954.159180	13
955.391785	9
956.675232	9
957.336914	15
958.378174	9
960.046448	2
960.743835	3
962.431396	56
963.564697	39
964.820007	23
965.635925	13
966.829773	6
968.559753	19
969.252991	5
972.560608	4
973.307129	8
974.718689	10
976.042236	5
977.150696	19
978.668884	2
980.470459	249
981.283630	102
982.407166	81
983.309814	12
984.043701	5
986.481628	2
990.344543	4
993.827576	7
994.730286	9
996.128845	4
998.091003	8
999.431213	3
1000.048584	4
1002.519348	7
1003.258606	8
1005.534180	4
1006.399414	11
1006.999512	2
1008.865784	15
1009.648254	7
1011.836426	6
1012.607361	18
1015.656738	8
1016.924744	4
1018.106384	11
1018.743225	6
1021.296448	4
1022.297852	15
1028.179199	10
1029.014526	8
1029.635010	10
1030.855347	32
1033.201416	6
1036.160767	8
1039.107422	10
1040.592651	21
1044.674561	6
1046.673096	40
1047.412476	7
1048.509033	2
1053.075317	10
1055.355225	55
1056.549316	26
1060.284302	11
1063.360718	6
1064.908447	5
1072.703003	6
1073.677490	10
1078.536499	9
1079.593140	3
1081.364258	2
1087.248779	8
1088.753418	18
1089.483398	15
1091.541504	11
1095.792725	9
1100.592529	2
1104.404663	26
1107.425293	13
1109.366333	25
1110.159424	19
1110.761230	3
1111.744873	22
1112.411255	3
1113.138428	13
1113.823364	8
1119.835205	7
1125.367188	2
1130.447754	19
1132.633179	2
1137.090576	16
1143.478271	3
1147.511475	2
1159.948975	28
1161.553467	2
1164.421265	6
1168.443604	5
1169.434082	12
1176.438721	9
1177.491455	2
1178.407104	10
1179.469116	7
1181.448608	4
1184.484497	2
1190.542358	1
1194.868164	5
1196.389282	27
1197.645630	27
1198.970703	8
1199.788208	2
1200.703979	2
1212.555054	1
1225.876831	3
1231.484741	2
1232.594604	4
1233.625244	6
1237.115723	4
1247.399536	7
1264.562622	2
1276.056763	8
1277.527222	6
1279.889282	3
1281.960815	2
1283.056763	11
1291.213745	3
1299.552002	7
1300.227661	3
1333.640137	2
1343.715332	4
1345.501587	4
1350.140991	4
1354.787842	3
1363.343384	3
1365.567871	1
1424.773926	3
1453.816284	3
1471.632690	3
1566.816284	2
1578.519165	9
1635.946899	4
1719.760010	5
1789.647827	1
1848.826538	5
