# Supplementary material for: ECL: an exhaustive search tool for the identification of cross-linked peptides using whole database
Source: BMC Bioinformatics. 2016 May 20;17:217. doi: 10.1186/s12859-016-1073-y (PMC4874008; doi:10.1186/s12859-016-1073-y)
Supplement: Additional file 5 — Kojak’s pre-selection list of PSMs only identified by ECL. (ZIP 5147 kb) [file 12859_2016_1073_MOESM5_ESM.zip › Kojak's pre-selection ranks of ECL only peptides/Kojak's detailed results/aleitner_M1012_006/diagnostic_spectrum_3316.txt]

Scan: 3316	725
174.743179	4
178.150085	7
185.079819	9
187.253296	1
189.347687	7
192.204727	2
195.260620	4
195.963028	2
197.379700	4
199.314789	12
201.211792	25
205.921295	3
209.024109	1
210.414795	4
212.067841	3
213.235291	3
215.146057	3
217.112640	4
218.258881	4
221.213867	8
225.256729	13
226.043320	16
227.380096	8
228.271606	7
229.396759	6
230.157257	2
231.151062	8
232.285477	2
233.159348	16
234.102264	2
235.259140	16
237.236938	4
239.318481	31
240.424988	4
241.400391	22
242.307343	11
243.661713	35
245.550781	15
246.264252	106
247.347687	12
251.037186	6
258.524536	4
259.362610	2
261.147614	28
262.674927	6
263.465088	4
264.287689	5
265.358826	2
266.444397	5
267.154541	5
268.190430	30
270.138794	17
274.034546	13
275.534729	5
276.570679	32
279.231476	3
280.104919	23
281.409485	2
284.256531	7
285.170074	10
288.339966	5
289.161255	3
290.240417	5
292.272644	12
293.346802	6
294.159363	17
295.960968	7
297.268921	5
299.254883	9
300.309204	9
301.950195	4
302.925903	8
307.153198	2
311.184723	8
312.344971	8
315.026672	11
316.297791	11
317.063782	2
318.380127	10
319.215210	3
320.307007	11
323.399597	2
324.375549	14
325.434998	7
326.237854	3
329.373840	16
330.741943	16
331.934448	18
335.663269	7
336.407227	4
340.345398	4
341.487122	6
343.895813	51
345.330750	32
346.102905	18
347.273254	24
347.886353	5
348.919189	12
349.692749	9
351.284790	6
353.160278	9
355.753174	4
356.354675	23
357.376221	25
358.375061	8
359.425598	4
360.946045	10
363.248291	4
364.428711	17
365.479858	4
366.949768	4
368.165894	7
370.325745	14
371.247131	26
372.292969	8
375.343628	122
376.415039	29
377.443665	7
378.488892	41
379.813049	32
381.367126	19
384.609741	2
386.703003	24
388.310242	17
389.202209	10
394.714355	6
398.381897	4
399.258423	10
400.528992	21
401.305237	23
402.651978	19
404.000061	6
404.920288	5
406.227783	11
407.884277	6
408.652283	6
410.575989	31
411.526245	18
413.179626	12
414.921448	23
415.546692	4
417.188354	3
418.353699	9
419.374329	12
420.774536	20
422.105103	9
423.797363	21
424.649658	24
425.377258	13
427.398987	48
430.243286	18
431.222839	8
433.108398	25
434.170654	65
436.723145	30
438.153503	5
440.172119	61
441.114319	45
442.110535	35
443.639343	16
444.461670	6
445.945801	18
449.392944	33
450.361389	20
451.535767	20
452.389709	3
453.428833	2
454.370544	7
457.294250	4
459.334900	39
460.166931	9
461.038391	4
462.249695	16
463.233032	25
464.456787	30
466.150024	28
468.561279	10
469.231567	12
470.306702	5
471.081787	17
472.164001	15
473.239746	40
474.533447	22
475.516113	16
476.254456	5
477.283936	14
477.921265	8
480.060730	259
480.967957	74
483.107666	22
484.339233	10
486.179810	35
487.897400	36
489.021851	29
490.072266	22
491.726501	27
494.305603	77
495.131958	12
496.354248	85
497.450073	10
498.523010	22
499.537598	27
500.506348	3
501.505859	7
502.965515	14
504.152222	528
505.346008	102
506.572693	7
507.174622	99
507.934937	37
509.060303	98
509.804626	29
511.919495	32
512.776062	10
514.025879	13
515.091309	49
515.899109	102
517.560608	35
518.775635	18
520.079041	54
523.295532	7
524.062927	45
525.008179	40
525.675598	14
526.912048	8
527.993103	9
529.158752	45
532.128357	30
533.058838	18
534.751282	37
535.368835	10
536.482422	17
537.649109	35
539.148743	109
540.163452	90
540.899963	31
541.844421	42
543.003174	2
544.252258	35
544.991150	30
546.439331	14
547.244751	74
548.036438	101
549.608337	17
550.832092	71
551.727722	199
552.489380	98
553.800232	37
554.702515	9
555.756836	73
556.389160	262
557.264832	17
558.254456	50
559.123779	30
560.189941	124
561.106018	33
562.161438	24
562.975647	19
563.656128	55
564.678284	62
565.743225	216
567.303955	81
568.124146	77
568.906616	86
569.572693	25
570.575134	30
571.586731	144
572.597961	135
573.203369	159
574.438293	30
575.724915	164
576.531494	89
577.557007	88
578.645142	103
579.740051	199
580.506104	69
581.826050	125
582.866882	68
584.191711	220
585.345886	133
586.399475	99
587.507874	182
588.316040	66
589.149841	268
590.236267	109
590.936584	62
592.156738	93
592.967590	141
593.648743	65
594.691956	70
595.804871	73
597.059082	80
598.223877	166
599.429077	106
600.377380	146
601.137146	108
602.011475	143
602.832825	307
603.517517	139
604.232849	849
605.392639	539
606.269104	98
607.302185	1155
607.909607	2518
609.044739	260
610.182068	534
610.970520	115
612.474182	715
613.460083	404
614.332703	157
615.475891	584
616.516541	434
617.739258	107
618.447693	16
619.109863	7
622.201233	6
628.457092	19
629.896057	26
631.144470	26
632.527100	9
633.142639	10
634.326477	19
636.849792	22
637.669006	61
638.522034	79
640.015808	148
641.216370	33
642.303345	138
644.333191	244
645.990479	130
646.923157	103
647.661194	35
649.065369	124
650.590637	182
651.573853	178
652.578003	32
653.690247	103
654.806335	157
655.705811	177
656.527405	38
657.827942	87
659.099243	301
660.314514	458
661.372864	242
662.084290	48
663.570129	80
664.490051	36
665.648560	110
666.507507	30
667.564636	129
668.235840	2
669.421082	83
670.710022	180
671.785095	161
673.455139	27
674.652466	149
675.585510	84
676.417542	30
677.153015	83
679.517456	110
680.661682	104
681.595581	34
683.493164	95
684.207031	15
684.978577	22
686.168396	124
686.996399	36
687.956238	169
688.696106	209
689.637573	74
690.709656	108
691.380676	71
692.515320	83
693.415710	43
694.654114	96
695.748962	41
696.521912	24
697.598755	114
698.423645	59
699.742004	42
700.500793	55
701.336792	31
702.896851	123
703.726685	154
704.785767	101
705.804077	82
707.278137	88
708.152344	179
708.840637	2
709.556335	53
710.542725	72
711.486145	241
712.312317	222
713.353943	56
714.110718	47
715.006409	108
715.827637	404
716.708801	230
718.176819	112
719.488037	106
720.220276	189
721.016724	260
722.109436	215
722.868835	235
723.724548	140
724.435547	137
725.312073	66
726.838684	36
727.461609	129
728.640808	66
729.814270	154
731.039368	30
731.997925	143
733.201660	41
733.959412	137
734.957581	122
735.774658	231
736.788330	235
737.557434	40
738.488647	50
739.591492	72
740.992615	513
742.006958	79
743.068665	144
743.959412	102
744.989929	83
745.699402	22
746.800171	111
747.582581	86
748.434021	103
749.754700	112
750.447632	52
751.485046	45
752.145691	109
753.188416	103
754.120178	110
755.110718	105
755.714478	57
756.655212	185
757.510864	127
759.140320	83
760.168579	43
761.030823	83
761.780701	118
763.088318	67
763.790039	29
764.693481	28
765.526367	66
766.271179	32
767.412659	212
768.290955	50
769.507874	33
771.176941	89
772.057068	51
772.913147	211
773.608337	4
774.362061	15
775.487366	60
776.512878	96
777.403015	56
778.409973	108
779.276367	126
779.882202	24
780.997864	79
782.266296	64
783.285950	24
784.278198	58
785.704651	102
786.642151	103
787.568237	59
789.369263	220
790.423889	105
791.270325	33
792.458679	44
793.545227	88
794.810974	285
795.683716	30
796.558105	6
797.581360	87
798.255615	56
799.157349	24
799.973999	41
800.836609	16
802.043884	39
803.296936	62
804.356018	67
805.442688	75
806.539612	18
807.781189	74
808.698120	50
809.718262	100
810.810669	72
812.801636	26
813.498169	97
814.099243	4
816.031433	212
817.154541	27
818.127869	43
819.381409	118
820.026428	72
821.742920	155
822.584412	158
823.778137	27
824.439026	51
825.093567	3
825.723572	14
827.358948	45
828.835266	80
830.319641	81
831.079041	34
832.550171	59
833.344666	18
835.270996	125
835.971252	47
836.847107	11
837.521301	51
839.658020	26
841.033386	245
842.145813	63
842.883545	33
844.541443	32
845.222656	44
846.680115	26
847.488525	8
849.120300	18
850.831116	50
853.572815	51
854.527344	31
855.954590	75
856.814148	35
857.561279	11
859.441101	17
860.374817	11
862.494690	61
865.106201	36
866.081482	14
867.959045	124
868.952698	68
869.811340	8
870.589783	33
872.206604	18
873.387390	23
874.331055	133
875.614502	57
876.435791	14
878.481689	35
879.189514	3
880.263184	2
881.412292	58
883.194092	52
884.566406	8
887.199524	38
888.855286	10
889.929932	19
891.388672	10
893.195801	12
894.621033	14
896.099060	7
896.862000	20
897.786560	13
898.609192	13
899.695801	40
900.441956	10
901.167908	7
902.328186	82
903.492188	68
904.703613	19
905.562988	51
906.988342	24
907.761169	16
908.880554	34
909.525391	40
910.128174	26
911.621643	17
912.849182	16
913.553955	30
915.237549	8
917.367126	25
918.380188	45
920.581055	33
921.529541	5
923.183594	3
924.467102	3
926.111145	15
926.800293	13
929.627930	41
930.534607	27
931.687500	34
932.482849	10
938.518372	7
939.147644	1
939.960693	4
942.067810	26
943.460449	36
944.092468	8
946.159424	9
947.181091	4
948.600769	9
949.444580	13
953.078674	29
955.719727	3
957.094910	12
958.396057	5
961.890564	9
962.721863	22
968.082581	11
969.225769	8
971.288269	7
973.252136	2
974.067322	12
975.155579	12
976.763611	4
977.579407	8
979.223694	6
980.907410	18
982.529968	7
984.006653	3
984.728516	2
986.426819	5
988.609192	22
989.388245	4
991.361328	4
992.602722	6
993.556946	4
994.400940	8
995.146912	13
996.714905	14
997.416199	4
1001.723450	12
1002.880554	13
1005.248474	13
1007.495300	12
1008.388733	3
1012.206604	31
1013.157898	21
1019.611816	3
1021.179871	21
1023.434998	19
1026.470947	2
1027.731812	10
1030.288452	10
1031.536621	26
1032.690918	17
1034.039307	15
1034.666260	6
1035.723755	14
1036.687012	20
1042.908203	2
1048.473511	4
1051.841309	6
1054.312988	4
1056.065308	18
1059.739746	12
1060.637817	11
1061.984375	13
1065.246094	12
1066.604370	8
1067.400513	2
1074.202637	9
1078.230957	27
1081.682861	4
1082.591064	4
1084.431152	12
1085.248779	12
1085.861938	8
1097.886963	13
1100.000732	9
1101.516479	26
1103.324585	44
1103.939575	10
1106.642212	15
1107.693848	11
1110.624756	33
1111.854858	16
1112.890747	24
1113.594116	28
1114.408203	5
1117.724976	6
1118.724731	15
1119.644043	20
1121.431274	8
1124.459839	2
1128.753540	9
1134.026855	3
1136.174316	39
1147.965820	6
1152.446167	13
1154.179688	2
1156.495850	7
1157.226196	4
1164.670288	21
1165.493286	12
1170.638306	6
1171.845947	4
1172.612793	6
1178.981689	17
1191.766602	7
1198.187622	20
1206.725708	5
1212.599731	13
1227.813599	3
1232.647095	7
1246.742554	6
1252.349731	2
1291.361938	8
1295.530518	8
1300.288696	5
1335.717651	22
1338.731812	3
1358.121826	5
1360.362183	7
1363.810669	6
1379.420532	4
1405.594604	10
1441.498535	2
1489.524170	6
1517.736694	4
1520.820190	3
1544.738892	5
1574.801392	5
1585.368530	9
1641.996948	5
1668.931763	7
1711.505127	13
1816.317017	5
