# Supplementary material for: ECL: an exhaustive search tool for the identification of cross-linked peptides using whole database
Source: BMC Bioinformatics. 2016 May 20;17:217. doi: 10.1186/s12859-016-1073-y (PMC4874008; doi:10.1186/s12859-016-1073-y)
Supplement: Additional file 5 — Kojak’s pre-selection list of PSMs only identified by ECL. (ZIP 5147 kb) [file 12859_2016_1073_MOESM5_ESM.zip › Kojak's pre-selection ranks of ECL only peptides/Kojak's detailed results/aleitner_M1012_006/diagnostic_spectrum_3372.txt]

Scan: 3372	806
214.160446	2
216.310440	7
220.257874	6
226.186005	29
227.276047	31
236.251129	6
240.108566	10
241.120956	16
242.292282	2
243.404724	8
244.177795	19
249.283630	6
250.355225	3
254.733276	11
256.058258	13
257.496155	8
258.172058	5
267.257385	7
270.367065	4
271.077301	19
274.236938	4
276.329468	2
276.961151	13
282.296326	4
283.111786	3
287.307037	2
288.356598	5
290.290070	38
292.238678	9
295.441254	6
302.130554	5
303.576782	8
304.309357	5
306.268341	7
307.406799	8
310.218323	14
314.239563	3
315.407776	3
320.777710	8
325.531677	26
326.280884	8
327.747925	8
329.281250	5
333.100555	3
335.394714	5
337.085480	2
337.970642	2
339.184448	27
341.049011	17
345.127808	17
347.275696	10
352.096802	8
353.293427	3
355.254486	6
356.551331	17
359.104370	2
360.303925	35
361.244751	45
363.733826	30
367.333374	3
371.175476	19
372.066040	10
374.970886	9
376.387634	2
380.366516	67
381.107178	10
381.736023	20
383.044312	10
384.263733	2
390.145691	11
391.381165	13
392.309570	7
393.320374	6
394.387634	6
395.234985	12
396.155701	6
398.370483	3
400.465332	7
401.331787	106
402.169128	28
403.685059	6
404.306946	6
411.356628	9
412.402710	6
413.450195	11
414.249390	14
415.211670	9
416.020630	29
417.386719	42
420.150024	3
421.248779	15
422.017578	9
423.895447	12
425.400879	12
426.605896	19
428.030029	5
428.923584	2
430.570068	43
431.256775	35
435.396240	21
437.948120	10
439.854858	1033
440.801453	33
442.983643	4
444.396240	25
445.170166	6
446.172363	4
447.352661	6
450.330627	30
451.512390	16
453.304321	176
454.256714	15
455.423706	17
456.569275	4
457.432983	12
459.223206	14
460.215271	8
461.565796	3
464.028503	16
465.606018	5
467.323425	10
471.331665	3
472.082336	4
473.001770	9
474.322937	128
475.082886	12
477.280457	9
478.165955	7
479.891602	26
483.069824	135
483.765503	7
484.368774	11
485.324158	2
487.794678	85
488.748718	22
489.545532	9
491.216675	36
491.965881	72
494.355164	7
496.431030	20
497.497681	3
498.257080	37
499.524109	24
500.277710	4
501.352844	4
502.267944	65
503.358582	13
504.296509	3
505.087097	28
506.422729	16
507.979858	16
508.592468	23
509.419006	7
510.111145	18
512.382202	24
513.613281	24
514.553162	7
515.631592	12
516.517517	7
518.064209	75
519.428284	10
522.741638	8
524.390259	6
525.345398	3
527.388367	17
529.422485	7
530.298584	8
532.686340	38
533.333862	23
534.484985	7
535.298035	7
536.197205	11
537.448059	19
538.163330	38
539.146790	58
539.788757	30
542.130188	27
544.586304	11
545.442444	2
547.348877	9
548.023010	7
549.305786	8
551.833191	55
552.510925	3
553.263794	7
554.386292	8
556.656799	33
557.590149	3
558.250305	29
559.593689	33
560.890137	58
561.568604	175
562.777100	34
563.434265	7
564.320251	43
565.883728	50
566.927063	41
567.576172	12
569.321472	194
570.386902	6
571.316101	11
573.012268	14
574.525574	57
575.484009	15
576.691956	10
579.243042	15
581.284302	29
582.108276	22
583.430725	6
584.544495	58
585.241028	37
586.450378	71
587.188904	55
589.437378	28
591.209045	12
592.451904	62
593.285461	13
594.012024	12
595.172913	20
596.425964	26
597.316223	11
599.540527	13
600.914063	47
601.723999	52
602.553711	142
603.312439	18
604.740295	74
605.714905	74
606.649841	17
607.779968	32
608.418091	107
609.426331	40
610.277649	25
611.118774	13
611.994934	35
613.368713	24
615.110291	33
615.980164	37
617.367859	32
618.943604	45
619.632263	28
621.484985	315
622.625305	49
623.547302	54
624.304382	39
624.928284	19
627.239807	32
628.507996	70
629.181335	88
629.808289	17
630.542908	24
631.490723	3
633.327209	174
634.310120	24
634.943420	60
635.732483	28
638.669495	52
639.358459	29
640.498962	270
641.236023	7
641.953186	60
644.396851	16
645.785583	14
647.385925	4
648.855774	85
649.901428	82
650.706848	25
651.869446	65
652.745605	34
654.107971	68
655.170837	35
656.938843	19
658.389282	120
659.538879	124
660.273560	485
661.384705	88
662.363342	78
663.634521	75
664.314087	56
665.009216	133
666.203308	46
667.065247	60
667.722717	32
668.365051	18
669.545105	151
670.609314	54
671.621338	32
672.610901	46
674.029114	202
675.063416	321
676.105225	38
676.745789	56
677.392944	149
678.318359	174
679.092896	106
680.087097	199
680.945923	154
682.226379	401
682.991943	701
683.863831	10
685.123108	135
686.447571	396
687.070190	202
688.546387	118
689.419800	130
690.247925	169
691.011108	143
692.259644	500
692.928284	225
694.281067	167
695.278442	45
696.621399	130
697.991455	372
698.882263	89
700.121765	125
701.071350	66
702.154419	88
703.313477	137
704.213989	126
704.837463	14
706.106262	104
706.902771	98
708.011292	66
709.097107	128
709.941467	191
711.214905	499
712.251465	222
713.419617	324
714.598816	216
715.332825	792
716.250305	312
717.001587	730
718.195251	139
718.849060	319
719.648987	146
721.269226	314
721.933228	7479
723.331726	305
724.498535	290
725.403381	580
726.577942	137
727.322144	155
728.528748	498
729.292053	359
730.167786	1319
731.054199	997
731.830383	863
732.804504	299
734.314941	686
735.665833	39
737.409424	2
743.931641	4
750.823547	43
751.629822	10
752.757690	36
755.111450	40
756.091248	7
757.264282	89
758.306641	50
759.469360	340
760.375977	115
761.512512	103
762.856567	32
764.447510	474
765.302856	317
766.143250	20
768.046448	87
769.214722	62
770.280273	323
771.209961	56
773.415405	32
774.437195	112
775.449097	29
777.006470	74
777.923157	146
778.967834	66
779.838867	44
780.775635	68
781.468262	175
782.199768	82
783.947571	94
785.411438	54
787.070923	109
787.678345	7
788.287170	11
788.989197	96
789.618530	29
790.534790	5
791.332092	59
793.038635	82
794.183289	103
794.983948	51
796.555298	44
797.497742	179
798.262024	77
799.270569	108
800.310242	118
802.346741	98
803.259216	136
804.172913	97
805.121460	55
806.816956	20
808.089783	152
810.357849	160
811.602112	62
812.568054	188
813.769470	55
814.797485	42
816.109314	112
817.184570	198
818.473022	100
819.321472	11
820.424194	146
821.708923	103
823.012817	87
824.043030	157
825.117859	53
826.286926	72
827.739563	99
828.597717	93
829.569031	46
830.913147	92
831.781311	20
833.046204	20
834.157715	93
835.310669	103
836.753235	186
837.532776	33
838.614258	137
839.341614	57
840.473877	143
841.729980	125
842.631775	44
843.448181	43
844.941833	143
845.747681	122
846.942749	171
847.884827	122
848.934143	94
850.556213	77
851.575500	202
853.054382	72
854.064087	73
855.076721	42
855.718140	19
856.890137	149
857.829468	166
858.721741	63
859.721252	59
860.808350	152
861.943298	241
862.674133	55
863.538330	170
864.398621	124
865.376770	142
866.441162	158
867.329895	134
868.474365	21
869.806641	158
870.663147	68
871.328308	38
872.416687	81
873.723816	256
874.644226	297
875.468506	40
876.697571	166
878.420166	1429
879.352478	251
880.199768	78
881.201477	178
882.555420	99
883.238525	177
884.519043	161
885.618835	194
886.651428	485
887.364319	28
888.831543	195
889.906433	211
891.275208	124
892.317688	187
892.950745	93
893.982483	153
894.766357	176
895.460876	55
896.654480	178
897.454346	78
898.165710	79
898.938232	45
899.698914	104
900.314453	50
901.653870	67
902.646423	378
903.749023	675
904.673035	36
905.714294	110
906.420654	344
907.594910	172
908.551331	84
909.679871	661
910.731750	145
911.626770	69
913.383484	61
914.010071	3
915.656921	2606
916.782898	143
917.734924	31
918.809021	46
920.341370	92
921.067078	54
922.021973	62
923.114014	25
924.280090	22
925.046204	102
926.261902	133
927.220947	68
927.896545	21
928.653870	13
929.704346	33
931.147705	48
932.193604	84
933.014709	127
933.822998	194
934.539063	31
935.434082	62
936.341064	38
937.107910	101
939.340881	30
940.164368	7
941.795227	88
942.610291	23
944.684326	26
946.197510	47
947.100830	13
948.845764	32
949.568542	72
950.582764	43
952.134033	58
953.271667	139
953.996277	106
955.434021	31
956.913574	12
958.684387	34
959.418762	22
960.326843	299
961.077942	51
962.204285	21
963.432434	28
965.535095	41
967.227966	15
968.524414	40
969.348083	10
970.439026	62
971.503662	7
972.233215	12
973.011719	13
974.942383	90
976.015625	97
977.206726	46
978.441895	27
979.467529	35
980.493896	32
981.445007	50
982.633972	84
983.409424	57
984.322937	20
985.181213	84
986.086914	41
987.214539	40
988.465271	13
989.486511	100
990.577576	203
991.708923	117
992.754150	54
994.146240	125
995.317688	115
996.552734	71
997.397400	8
998.944336	13
1000.759766	41
1003.694092	206
1004.454102	10
1005.615540	15
1006.415588	35
1007.431702	24
1009.187988	10
1009.821472	14
1012.912109	53
1013.670837	34
1014.393616	18
1015.811523	29
1016.498352	86
1017.732666	32
1018.645203	5
1020.114563	49
1023.490417	106
1024.503052	32
1025.616943	48
1029.224609	255
1030.107910	16
1031.673828	29
1033.057007	52
1033.960938	22
1034.835693	12
1035.875732	21
1038.245850	598
1039.214233	78
1040.869751	18
1042.942871	28
1046.770996	668
1047.589844	569
1048.624023	20
1049.342529	5
1050.406006	20
1051.797485	14
1052.529297	86
1053.668457	34
1054.341064	11
1055.516113	22
1056.388306	19
1057.488159	5
1058.881104	22
1059.816162	37
1060.423706	12
1061.711426	7
1062.396484	32
1063.516968	34
1068.597656	32
1069.619019	71
1071.829956	14
1072.650024	7
1073.364746	42
1075.332642	70
1076.535645	43
1077.777710	22
1085.139893	16
1086.527832	13
1087.812378	17
1088.638428	8
1089.274414	53
1092.037476	7
1093.529663	7
1095.669800	20
1096.704834	76
1097.531494	78
1098.138672	39
1102.339355	4
1103.487427	4
1105.244995	31
1106.190063	54
1107.527100	8
1109.483887	16
1110.615601	12
1111.916992	27
1112.912964	19
1114.518188	5
1115.408813	3
1116.134888	12
1117.100220	32
1120.067627	5
1124.451416	19
1125.850342	6
1130.262695	6
1133.493164	5
1134.503906	3
1135.324951	10
1136.228027	15
1137.593262	13
1141.543457	18
1143.728516	9
1145.221436	47
1146.332031	52
1147.221191	27
1149.496826	5
1153.595947	7
1154.374023	30
1155.411377	22
1156.537598	8
1157.343506	14
1159.907959	18
1162.119873	32
1163.294922	54
1164.567139	24
1166.338501	11
1167.731201	25
1168.563965	9
1170.605225	10
1171.735107	18
1172.470459	21
1179.934204	11
1184.008545	5
1185.285889	23
1189.559448	8
1190.333862	12
1194.840576	13
1195.552124	4
1197.226563	24
1198.998901	20
1199.778198	7
1200.576416	4
1203.866943	12
1204.576538	7
1205.797852	6
1207.831055	11
1215.545532	34
1217.109985	3
1217.779541	17
1219.636841	6
1222.113037	6
1224.932251	22
1227.419434	14
1229.322266	20
1230.159302	12
1230.869385	4
1231.905029	10
1232.911255	9
1245.546021	2
1247.465454	5
1253.963989	3
1254.606689	13
1255.837524	16
1256.539185	9
1257.715820	7
1258.688232	4
1261.714844	40
1265.783936	19
1266.599976	7
1269.906250	17
1270.552368	5
1273.377319	9
1275.116333	8
1277.104614	16
1282.661743	3
1285.375366	27
1286.310303	42
1287.647461	5
1288.733032	11
1300.274536	6
1302.082764	3
1304.819946	15
1305.728638	24
1309.819092	7
1316.599487	28
1317.746216	2
1318.533081	4
1325.571777	22
1329.026489	13
1333.938843	6
1335.469849	6
1338.500977	6
1340.673096	2
1341.840088	18
1342.910522	29
1349.003784	7
1357.887573	4
1375.095581	10
1377.994995	18
1385.147461	11
1394.971924	3
1415.731567	6
1417.633667	7
1420.642334	10
1430.811401	4
1448.759277	5
1450.669067	9
1452.697144	15
1462.479492	15
1464.194946	21
1465.841553	6
1482.598511	3
1483.622070	6
1486.805664	4
1488.640747	10
1489.959961	3
1496.613770	6
1512.277832	7
1515.518311	14
1522.559082	11
1524.786499	13
1528.198120	8
1534.769897	15
1537.786011	10
1558.715698	9
1571.505127	3
1577.310425	6
1577.979248	3
1580.536377	10
1593.843994	6
1605.547607	6
1630.025635	2
1641.123901	36
1656.201050	11
1658.787231	3
1673.744019	5
1681.078735	4
1690.544189	2
1694.385864	23
1709.989380	1
1737.747437	4
1739.708252	15
1750.597412	5
1794.756714	2
1797.001831	13
1805.775513	12
1838.862549	5
1918.857666	8
1972.496460	5
