# Supplementary material for: ECL: an exhaustive search tool for the identification of cross-linked peptides using whole database
Source: BMC Bioinformatics. 2016 May 20;17:217. doi: 10.1186/s12859-016-1073-y (PMC4874008; doi:10.1186/s12859-016-1073-y)
Supplement: Additional file 5 — Kojak’s pre-selection list of PSMs only identified by ECL. (ZIP 5147 kb) [file 12859_2016_1073_MOESM5_ESM.zip › Kojak's pre-selection ranks of ECL only peptides/Kojak's detailed results/aleitner_M1012_006/diagnostic_spectrum_3408.txt]

Scan: 3408	835
243.266205	2
246.451721	1
249.326904	2
253.218460	4
254.080719	5
255.086914	5
256.148956	5
257.306274	1
258.284058	5
259.342773	8
260.153351	5
261.309784	1
264.190948	2
268.044830	3
271.112549	3
276.386871	15
277.269958	5
283.053223	3
286.381012	2
289.377747	8
292.119751	5
293.931458	2
295.251160	7
297.269165	3
299.810181	13
300.683289	3
305.474945	2
306.157745	2
312.090912	14
312.933014	5
318.255066	1
321.021484	2
323.100159	5
324.133209	2
329.214020	2
331.255920	5
332.119049	3
341.145172	6
349.160767	7
351.311340	10
352.239807	6
354.389038	1
355.074463	3
357.391663	6
361.223572	2
364.263916	11
365.273376	6
366.207031	1
367.240997	7
369.184570	5
373.317291	3
377.249023	5
379.249847	9
383.322754	7
384.576111	11
387.156860	3
388.346375	2
390.345825	17
394.111084	3
395.234863	9
396.140686	2
397.409668	8
398.260864	7
400.330078	8
401.313049	7
403.503601	2
406.252319	3
409.479797	1
410.546143	5
411.548096	4
413.413330	10
415.133362	7
417.464111	9
419.274231	4
422.261353	5
424.131897	11
425.197937	9
426.007324	21
428.200317	3
429.228088	7
431.338257	4
432.584839	1
433.372070	2
434.211975	6
436.271667	18
439.448364	2
440.502869	11
442.140564	7
443.389771	11
444.345154	7
445.238831	2
447.043884	3
448.473206	2
449.781738	11
457.524963	6
458.397278	10
459.160156	2
460.171997	8
464.507568	7
465.499207	3
466.139099	1
467.309082	3
468.236267	7
469.319519	5
470.256104	4
472.308289	3
476.346313	41
477.217163	56
478.352173	5
479.947021	21
480.600220	2
482.905701	7
484.478210	5
485.109863	9
486.187622	3
488.434875	14
491.254883	6
492.144958	6
493.320251	8
494.313843	2
496.377686	3
497.326294	3
498.332520	13
500.202026	11
502.314819	3
503.172546	6
504.372314	3
508.237305	11
511.500244	12
513.694153	12
515.469910	2
516.303345	2
517.003418	3
518.234680	11
519.237061	4
520.285950	3
521.371216	1
522.270874	3
523.509094	3
525.321411	4
528.285767	14
530.716003	9
531.557678	2
532.440796	9
533.134399	5
538.240662	3
540.289856	2
541.466370	2
542.382080	3
543.292175	1
545.328125	2
546.063721	3
547.434265	33
548.304138	14
549.413513	16
552.694397	9
553.884705	32
555.386902	6
556.209473	3
557.274231	2
560.797058	5
561.432800	18
563.015015	66
564.283752	105
565.421204	9
566.492859	7
567.308533	6
569.110535	18
571.493469	3
572.648071	6
573.735107	8
575.376099	9
577.867004	10
578.512024	7
579.691528	13
581.431763	14
582.704773	7
583.796326	38
584.604126	24
586.406921	10
587.296692	15
588.543884	3
590.664429	26
591.923767	11
597.345764	4
598.590759	21
599.319458	19
600.420837	32
601.204773	11
602.228210	5
604.347107	303
605.354065	80
606.282104	8
607.314331	4
609.273193	15
611.123352	15
612.680542	1
613.333557	10
614.380432	6
616.380310	5
617.690002	1
618.433411	4
621.073364	2
621.940613	7
622.789063	10
624.310669	7
625.849304	7
627.621094	5
630.349426	5
631.487427	4
632.632874	3
633.559387	14
635.023254	23
635.961670	17
637.341003	19
638.055420	9
639.349304	1
640.951355	18
641.903748	15
642.603149	27
644.275574	3
646.148865	5
647.109192	4
648.883850	24
649.631409	2
650.388611	2
652.393616	1
653.027405	1
654.743774	276
655.379028	91
656.057007	45
657.172302	15
658.304932	51
660.080688	8
663.290771	7
664.182190	14
665.063049	3
666.490173	22
668.389709	23
670.068420	13
671.060364	4
672.118286	10
673.805847	10
674.583557	12
675.310791	3
676.454895	5
677.347900	4
678.355103	27
679.047302	7
680.443604	7
681.329895	15
682.579102	7
683.791565	8
684.702209	13
685.751038	22
687.434875	63
688.242493	28
689.133972	7
691.479065	7
692.422913	18
693.323547	7
694.188782	3
695.651184	20
697.026917	31
698.688293	12
700.563232	12
701.753174	6
702.696228	11
704.449036	3
705.648254	73
706.515808	3
708.032532	24
708.938232	10
709.960144	24
711.607666	5
712.645203	30
713.976379	37
715.419250	36
716.692261	22
717.455994	205
718.422913	54
719.315979	13
719.944763	18
723.258118	8
724.234558	10
725.434143	7
727.106934	47
728.281555	2
729.531250	11
730.815735	34
731.748718	6
732.530945	22
734.077942	23
735.202332	11
736.365295	3
737.403931	6
739.666626	35
740.594910	47
741.725281	5
744.783386	34
746.113159	31
747.687439	8
748.880493	47
749.915710	27
751.429993	7
752.548218	3
755.403809	31
756.725403	36
757.351501	2
758.639282	16
760.076355	12
760.900085	19
762.085815	16
762.883423	12
763.997986	15
764.974426	15
766.028137	15
767.226868	35
768.227234	9
769.534729	15
770.323792	8
771.780762	8
772.450134	26
773.619202	12
774.486389	24
775.699585	54
776.515076	4
777.953430	33
778.758850	31
780.016357	23
781.065186	49
781.905212	83
783.236267	22
784.029114	24
785.039612	29
785.806519	46
786.544006	33
788.403381	291
789.555481	107
790.448120	1
791.678406	21
793.440247	39
794.243958	7
795.145386	30
795.862793	19
796.463684	26
797.363342	97
798.653809	23
799.824402	17
800.739685	30
801.401550	15
802.291748	58
802.932922	5
804.467957	168
805.481689	18
806.409180	40
807.164063	42
808.222412	39
808.888855	31
809.772766	71
810.737000	57
812.075989	77
812.888977	64
813.687683	238
814.427490	39
816.194763	164
816.936462	7
818.186584	34
819.279419	54
820.368958	68
821.840027	283
822.814453	75
823.607727	53
824.365540	38
825.099548	179
826.345764	74
827.244202	46
828.015442	104
829.529663	72
830.405945	161
831.145569	113
831.838867	28
832.508911	28
833.324036	108
834.320129	55
834.932739	10
845.050171	8
847.508301	7
849.219727	5
851.307678	12
852.348328	21
853.058655	4
856.542908	5
857.489868	10
858.295044	7
859.093933	9
860.294373	10
860.916931	28
861.577332	19
862.339111	4
863.628723	37
864.509094	8
865.955322	18
869.866516	119
870.542175	82
871.258118	19
872.261658	10
873.581238	23
874.549377	7
876.528137	25
878.832886	25
881.310852	14
881.968628	16
882.627563	16
883.234558	25
885.033875	3
887.432251	16
888.890686	17
889.684387	59
890.903503	11
892.450134	19
894.803406	10
895.600647	16
896.653259	27
897.397034	29
898.199219	7
899.783142	21
901.423767	172
902.451172	87
903.610840	2
904.747070	34
905.531738	73
906.165588	99
907.486755	9
909.250488	6
910.643250	16
911.684143	13
912.580627	28
913.286621	16
914.345154	3
915.083984	9
915.797424	7
917.497803	10
918.508362	10
919.796875	4
920.672424	16
921.893005	22
923.721130	11
924.532959	13
925.482727	30
926.996277	6
927.613464	5
928.274231	20
929.809753	28
931.524231	44
932.389587	9
933.272156	17
934.179138	22
935.172180	7
936.540527	21
938.165222	48
938.978516	9
939.856750	15
941.120667	33
942.022400	16
943.860168	20
944.707764	14
945.336487	20
945.983459	9
947.302063	24
948.798828	18
950.903748	69
952.289490	19
953.348206	69
954.272156	14
955.023376	7
956.138733	46
956.847473	3
957.572449	8
958.322937	18
959.357971	6
962.196228	188
963.179504	28
964.049744	8
965.515808	30
966.755310	39
967.982910	39
969.933594	32
970.566406	7
971.364563	54
972.859924	1
974.570068	2
975.629639	16
976.814270	15
977.863281	60
978.598633	1
980.379822	13
981.134949	50
982.253906	31
983.146484	52
984.039368	25
985.217285	35
986.506104	4
987.144348	42
988.609375	6
989.226379	12
990.881042	73
993.148376	7
994.864014	14
995.833435	25
996.547791	11
997.283203	2
998.520020	26
999.546570	17
1000.426575	9
1001.885437	6
1002.796814	28
1003.932129	36
1004.631165	20
1005.409180	11
1007.390381	33
1008.305359	16
1009.211914	18
1010.378967	18
1011.743469	27
1012.993164	42
1014.152649	12
1014.778320	16
1018.680420	24
1020.068848	33
1021.385193	17
1022.196838	8
1023.038635	7
1024.119019	25
1025.366089	50
1026.422607	52
1027.104248	23
1029.580566	26
1030.705078	73
1031.385620	42
1032.777466	1
1033.777344	10
1034.820068	24
1035.840576	24
1036.560059	12
1037.186035	8
1038.608398	2
1039.754883	17
1040.463623	7
1042.604126	10
1044.557251	4
1045.644409	19
1046.763428	15
1047.549561	9
1048.539673	17
1051.370850	5
1052.241943	13
1053.212769	12
1054.372070	19
1055.940430	26
1056.658691	44
1057.760132	2
1058.534546	13
1060.412231	43
1061.501831	18
1062.488525	32
1063.260986	31
1064.001465	16
1064.871582	6
1065.732544	19
1066.719604	15
1067.522583	25
1069.542114	43
1071.272583	6
1072.653687	4
1073.483276	23
1074.489136	15
1075.489258	17
1077.016235	4
1078.508423	48
1080.088135	9
1081.291992	15
1082.037598	5
1084.033691	32
1085.411377	5
1086.160400	23
1086.954346	4
1088.535645	24
1090.405273	24
1091.757080	19
1092.787842	12
1094.055786	30
1096.764648	3
1097.733765	15
1098.567871	27
1099.488525	16
1100.393677	3
1101.721069	17
1103.799194	18
1104.836060	2
1106.432495	9
1108.058838	25
1108.738647	13
1110.142578	8
1112.433838	9
1114.515991	25
1115.606812	6
1116.778931	2
1117.520264	122
1118.534668	99
1119.800781	20
1120.537598	32
1121.943115	15
1123.956787	26
1125.008667	34
1125.825439	27
1126.822998	20
1127.738403	16
1128.722412	9
1129.358643	3
1131.682007	15
1132.653320	4
1134.495361	5
1137.057129	2
1138.709961	12
1140.124023	18
1141.733765	32
1143.799072	4
1144.658691	35
1146.252075	31
1147.056030	4
1148.272827	18
1149.095825	7
1150.160278	12
1153.365723	2
1156.197510	57
1157.702393	8
1158.736450	3
1160.916626	9
1162.256714	15
1163.243774	16
1164.268311	21
1165.646851	53
1166.550171	80
1167.625366	72
1169.022705	26
1170.703247	6
1172.074463	78
1173.466309	13
1175.116943	7
1177.091553	10
1178.570679	5
1179.447632	9
1181.449341	19
1182.461914	38
1183.201782	11
1183.931641	3
1184.625244	3
1188.708984	2
1189.749023	9
1190.734253	96
1191.740601	50
1192.590698	6
1195.692871	3
1196.425293	10
1200.481934	89
1201.537598	34
1202.590088	17
1203.845459	17
1205.903687	1
1207.649048	13
1209.256836	8
1211.726440	18
1212.533691	10
1213.693604	4
1217.778809	20
1218.581421	139
1219.595459	83
1220.765625	19
1222.480225	6
1226.966309	5
1228.561768	14
1229.838013	4
1230.601563	1
1231.363281	2
1231.973633	4
1241.623291	6
1244.622314	7
1245.505249	11
1247.118042	14
1248.248169	3
1252.035156	7
1252.735718	12
1253.744385	20
1255.677368	4
1257.822876	2
1261.620483	2
1263.619751	3
1265.608887	1
1266.939697	9
1267.684692	7
1272.359985	3
1273.907349	2
1279.247314	27
1280.740234	6
1281.690308	3
1282.854736	6
1290.669189	5
1295.285278	1
1300.585205	6
1301.311401	6
1303.881958	6
1308.134155	34
1308.874512	44
1309.719116	44
1310.675903	12
1312.769165	2
1315.652954	100
1316.688354	21
1317.642090	24
1319.366943	1
1320.573975	4
1323.805542	1
1324.794312	6
1325.711060	16
1334.573975	4
1337.666138	4
1339.043091	1
1341.387085	7
1342.334839	5
1346.114380	10
1346.969360	13
1348.006470	2
1352.703613	6
1355.861450	6
1359.710327	8
1362.529175	2
1363.286865	7
1366.851440	2
1369.857910	2
1372.985718	2
1374.779419	4
1377.094849	11
1384.765259	4
1393.945557	3
1394.785034	6
1395.479126	9
1396.778931	10
1401.645630	6
1403.938965	9
1406.005737	3
1409.309692	8
1423.931396	3
1425.668579	6
1426.576782	4
1427.771118	6
1428.601440	6
1432.825073	4
1436.023682	4
1440.656372	5
1447.808716	10
1452.602661	11
1454.308716	8
1460.864868	4
1463.959595	3
1464.859375	4
1466.842651	4
1467.808350	10
1470.672485	6
1479.895264	10
1480.944336	5
1508.030151	7
1509.295166	6
1510.202026	6
1519.692139	4
1521.632080	3
1524.588013	17
1530.204224	6
1532.716675	2
1533.783691	3
1534.783081	1
1535.972534	7
1538.849976	3
1541.258667	7
1542.908936	1
1547.405640	9
1568.818237	4
1574.957642	2
1577.095581	7
1581.203247	10
1583.855347	2
1593.890381	9
1594.692261	2
1599.705933	3
1607.010498	1
1618.095947	3
1618.712036	2
1625.804810	18
1628.483276	7
1630.641235	4
1631.912842	4
1635.924927	3
1638.156006	5
1643.926392	6
1646.209229	6
1653.403076	10
1657.716919	3
1662.835327	2
1663.818604	16
1664.595581	3
1670.274658	1
1671.979614	3
1685.379150	3
1690.566162	5
1706.180054	1
1707.019897	4
1712.308838	3
1722.426025	7
1726.283447	5
1740.791138	7
1759.479614	6
1762.702393	2
1772.981201	2
1776.993530	6
1778.345825	11
1808.168213	6
1811.087524	5
1833.963501	4
1835.096436	3
1869.263428	1
1896.995728	2
1904.862427	4
1906.032837	4
1909.607300	9
1946.290405	1
