# Supplementary material for: ECL: an exhaustive search tool for the identification of cross-linked peptides using whole database
Source: BMC Bioinformatics. 2016 May 20;17:217. doi: 10.1186/s12859-016-1073-y (PMC4874008; doi:10.1186/s12859-016-1073-y)
Supplement: Additional file 5 — Kojak’s pre-selection list of PSMs only identified by ECL. (ZIP 5147 kb) [file 12859_2016_1073_MOESM5_ESM.zip › Kojak's pre-selection ranks of ECL only peptides/Kojak's detailed results/aleitner_M1012_006/diagnostic_spectrum_3532.txt]

Scan: 3532	913
235.961899	3
237.367752	7
241.304779	6
242.118729	6
244.240768	4
249.050140	2
249.984283	4
252.461868	4
258.317169	3
260.194519	66
261.286194	8
265.087524	9
268.088104	4
269.420288	3
271.331116	7
272.173584	1
274.257416	6
275.265198	2
275.869446	4
278.798279	7
279.974731	12
285.171783	16
286.288757	4
288.279541	5
289.291626	2
290.167938	2
293.132996	3
294.046875	18
296.290375	12
298.307922	9
299.583313	3
303.880676	2
306.294342	3
308.526306	4
309.300507	7
310.106171	6
311.218292	5
312.296906	8
313.291962	9
314.169189	4
316.248505	3
317.373352	6
320.277710	7
322.188538	6
326.166077	4
328.177612	19
330.298553	10
337.321167	7
338.390045	5
340.203003	36
341.066833	6
343.267944	15
346.063904	21
350.058777	3
352.327423	19
353.316650	6
354.870728	35
356.056519	19
357.430969	55
358.156860	29
359.247559	3
359.987671	6
362.117615	13
364.438965	14
368.317566	4
370.317535	35
371.351196	80
372.397461	7
373.236511	24
373.960815	19
375.148987	12
376.336273	5
377.932922	3
379.152100	3
380.432373	5
381.313171	18
384.982605	13
387.181335	5
388.219727	95
389.467834	22
390.250854	4
392.658997	4
393.474426	11
397.343750	5
399.191895	21
400.316650	4
401.621155	21
402.324280	2
403.197815	7
404.109436	20
407.404358	6
409.181396	9
410.222168	3
415.247864	6
417.382202	2
420.452881	7
426.331116	6
427.147766	11
428.447266	24
429.305237	7
430.376892	7
431.397644	10
432.150330	5
434.409302	7
435.321899	18
435.941528	8
437.919739	19
441.132996	10
442.274292	7
443.287781	38
444.101501	4
445.321167	17
446.233459	12
449.839294	14
450.578491	6
451.236877	6
453.521912	19
455.266541	7
456.058594	7
458.475281	17
460.071045	4
461.548096	8
462.267029	7
463.314148	72
465.362244	2
466.648560	18
469.100586	15
470.244873	12
472.282959	39
472.954163	11
474.873901	15
475.740417	12
479.024658	3
480.093018	14
481.100342	59
481.817139	38
482.678345	20
483.795288	12
485.049194	2
486.663025	82
487.818298	30
488.699280	12
490.427124	8
491.346802	7
492.490051	11
493.343262	9
495.118896	3
496.191284	26
497.017334	6
498.591248	10
501.492371	240
502.393860	64
503.266296	24
504.489258	31
505.267029	36
506.203796	11
509.259583	1
514.106934	40
515.230164	4
517.279175	6
518.345276	16
519.839233	17
521.209106	28
522.022827	1
522.696777	3
523.547241	2
524.339111	5
525.578125	29
526.867676	22
527.502747	5
528.243958	15
529.190491	22
529.884216	11
531.293030	36
534.320557	3
536.300293	6
538.339355	41
539.484863	6
541.717651	3
542.586365	13
544.375671	5
546.565979	18
547.297607	3
548.364014	6
549.512878	5
551.264221	7
553.884216	11
555.081909	6
556.381775	34
557.203552	7
561.674500	34
563.177063	22
565.559875	10
566.634033	17
567.259216	11
568.285645	22
573.736633	3
574.393188	26
575.260742	13
577.497803	6
578.445007	5
579.389221	8
582.219727	8
583.084045	10
584.554260	9
586.313293	54
587.702515	25
589.116089	3
590.488770	2
594.572510	2
595.337952	11
596.233887	10
596.839050	17
599.305908	42
600.368164	17
601.887268	31
604.130859	6
605.534607	2
606.358276	10
607.457764	1
609.336975	7
612.530579	8
614.307373	9
616.304138	619
617.337402	171
618.359131	9
619.140686	34
620.414673	5
621.424255	11
622.553406	12
624.370056	10
625.667175	20
626.832214	14
627.961914	8
629.048401	60
630.636536	26
631.298157	12
632.181458	12
634.554626	70
637.435242	4
638.852112	26
641.720886	59
642.367615	1
643.408386	53
645.364563	19
646.841919	2
649.095398	56
651.327576	28
653.872070	70
654.921570	11
656.556580	40
658.020752	71
659.587891	21
660.235046	18
662.083191	49
662.892700	35
665.798828	27
666.785950	42
667.430481	18
668.183472	8
669.058228	8
670.170105	9
671.850769	2
672.619324	1
673.545593	10
674.257751	10
675.167908	46
676.054565	6
677.486694	23
679.353760	55
680.589478	89
681.744385	38
682.613342	10
683.913269	105
686.218384	198
687.301575	16
688.151794	39
689.347778	42
690.639099	196
691.285583	24
692.362366	59
693.633728	28
694.997620	118
695.646057	80
697.104553	111
698.768921	129
699.426636	49
700.418213	61
701.363708	71
702.371338	28
703.701599	79
704.382874	33
705.787659	80
706.721375	57
707.678284	139
708.659973	37
709.394287	15
710.509033	71
711.851135	105
712.820862	60
713.988831	197
714.908447	80
716.185852	177
717.404663	30
718.609070	362
719.293701	128
720.113342	49
721.273804	119
722.387329	57
723.111145	651
723.923218	4
725.052063	20
726.133728	79
727.355164	483
728.970581	152
730.331299	93
731.560852	58
732.498352	61
733.147766	24
734.181946	113
735.174744	34
735.777527	12
736.607849	61
737.630737	92
738.812439	50
740.358826	76
741.136230	35
742.460876	149
743.294983	147
743.967346	143
744.838318	230
745.459778	1072
746.383484	371
747.136108	585
748.060791	64
748.706787	40
749.472351	54
750.095886	82
751.705505	888
752.838684	73
754.481384	125
756.004578	1637
757.179016	115
758.186218	162
759.151978	63
760.158264	43
761.223572	82
762.241882	269
763.421265	180
764.510376	218
765.596741	160
766.690247	180
767.905334	99
768.953430	214
769.622559	137
771.220642	331
772.030457	75
773.234619	668
773.994507	33
775.580383	1387
777.351563	750
778.526184	180
779.628235	851
780.388000	1865
781.722717	16
783.086548	118
783.708435	246
784.517273	2246
785.214539	34
786.794312	79
787.973938	127
788.783936	134
789.617126	143
790.339539	199
791.967163	30
792.797974	498
793.790466	157
794.727844	206
795.919800	145
797.290344	735
798.689514	356
799.580078	244
800.296814	201
801.815125	1800
802.637390	293
803.778381	178
804.552063	221
806.218567	1999
807.423401	606
808.340210	196
809.273560	485
810.351746	99
811.296692	10
819.492493	7
821.113342	20
821.844360	35
822.547852	4
824.726196	78
825.541565	65
826.425049	33
827.114380	58
828.190369	38
829.643982	265
830.630798	146
831.327209	55
833.144714	128
833.913635	179
834.747009	30
835.536194	18
836.988098	70
838.490479	690
839.780457	137
841.097473	54
842.050293	17
842.713196	19
844.679565	83
845.746704	149
846.544861	32
847.816406	32
848.981689	38
850.268982	130
851.092651	38
853.886658	191
854.858093	97
855.772583	34
856.509277	233
857.576721	208
858.438904	33
859.542297	124
860.356934	21
861.930298	343
862.854187	114
863.756287	145
865.989990	244
866.852905	210
868.406311	188
869.346375	101
870.905212	831
872.145996	18
873.084045	101
874.422913	1209
875.463928	323
876.730896	221
877.580383	120
879.301819	80
880.163940	23
881.148987	47
882.054016	63
882.798035	162
883.469055	81
884.560547	32
885.948669	93
886.744141	16
887.611389	116
888.730286	350
889.725464	71
890.370361	200
892.171814	66
893.495056	30
894.579773	320
895.469055	106
896.698669	149
897.720276	46
898.784851	61
899.615662	1087
900.935974	49
902.113037	40
903.848083	38
905.074280	11
906.287537	288
907.333740	265
908.463440	73
909.642395	143
910.659912	49
911.526550	78
912.297791	125
913.720947	86
914.611755	119
915.923096	58
916.827087	176
917.769958	48
918.926575	349
919.751953	95
920.692871	498
921.600525	3
923.151184	341
923.894592	114
925.396301	237
926.424744	698
927.514832	665
928.436829	124
929.375549	19
930.585876	60
931.389587	103
932.039856	66
933.056152	45
933.755188	48
934.659851	159
935.365295	54
936.481018	16
937.563232	104
938.173279	42
939.350098	100
940.746521	270
941.792236	35
943.293884	349
944.552795	302
945.507080	104
946.429016	95
948.172607	136
949.043274	276
949.758484	99
950.845642	139
951.658020	163
952.598816	106
953.522156	54
954.776184	246
955.470642	479
956.277588	14
957.607605	198
958.605469	61
959.796326	1592
961.442627	1943
962.394226	771
963.545959	564
964.440613	99
965.642273	74
966.521790	57
967.806824	168
969.416565	1065
970.262146	150
971.514465	152
972.174561	180
972.916077	217
974.483093	787
975.685059	108
976.634094	162
977.406677	5
979.016663	372
980.028625	22
981.239807	395
982.566345	35
983.662048	1006
984.610779	63
985.733459	2
987.058044	425
988.235840	2081
989.843567	175
990.612793	24
991.556458	19
992.384338	191
993.205872	21
994.274658	93
995.828369	238
996.624573	90
997.452087	40
998.603455	131
999.638428	38
1000.456787	197
1001.877136	897
1002.851379	135
1003.731628	60
1005.412292	243
1006.189697	224
1007.206360	500
1007.990906	1176
1010.553955	34
1011.835449	38
1012.470947	10
1013.669250	92
1014.563965	4
1015.677917	57
1016.532959	98
1017.572815	15
1019.046204	38
1020.046814	48
1021.909668	138
1022.854309	10
1023.674866	11
1024.473389	66
1025.415527	139
1026.410645	31
1027.926025	57
1028.943726	47
1030.317871	234
1031.085327	94
1032.057861	45
1032.889160	54
1033.696777	103
1034.395264	126
1035.944092	64
1036.863281	98
1037.953369	47
1039.081909	66
1039.916992	254
1041.146118	51
1042.600952	15
1043.949219	226
1044.984619	505
1045.652100	1418
1046.337646	4
1048.381836	45
1049.091797	44
1050.371826	42
1051.188232	90
1052.217773	4
1054.279175	46
1055.485352	68
1056.680908	114
1057.856812	69
1059.149048	52
1060.291870	37
1061.423340	12
1062.305664	100
1063.067749	29
1064.767822	33
1066.022461	13
1067.843262	203
1068.799805	405
1070.309814	47
1071.514038	11
1072.114258	2
1073.166748	37
1074.425659	687
1075.277466	176
1076.639038	46
1077.852539	43
1078.509888	9
1079.653320	62
1081.302979	24
1082.224854	3
1082.949707	25
1084.733521	21
1086.622559	52
1088.253418	76
1089.162598	35
1090.024414	21
1093.241211	49
1094.402832	33
1096.381348	31
1097.815674	52
1100.218018	13
1100.947876	23
1101.977295	51
1102.724854	25
1104.205566	35
1105.785767	33
1106.447998	14
1107.054443	5
1108.177979	36
1108.793457	13
1109.700684	19
1111.152588	51
1112.093994	33
1116.242432	23
1117.437256	242
1118.198120	28
1119.528320	33
1120.625610	5
1122.458130	21
1123.460449	8
1124.406982	33
1125.086670	35
1125.903198	26
1126.729004	33
1127.445557	8
1129.422607	14
1131.297363	53
1132.164551	83
1133.722778	2
1134.924194	51
1137.615479	4
1138.735596	28
1140.649780	49
1142.974609	96
1143.855225	14
1144.812622	27
1145.536621	20
1147.012085	30
1148.408569	8
1149.909424	13
1152.383057	7
1153.350342	44
1154.859619	59
1155.517212	5
1157.044067	4
1157.806030	28
1158.680664	39
1160.663208	77
1161.803955	21
1164.409668	10
1165.481323	2
1166.185791	18
1167.732666	33
1168.497437	12
1169.326416	8
1170.411621	11
1171.484253	44
1172.431152	107
1173.247070	12
1174.705566	7
1175.789429	5
1176.722168	9
1178.010132	63
1178.813721	14
1181.376953	57
1183.102295	9
1183.753906	8
1184.648071	4
1185.566406	7
1186.895264	33
1187.725098	55
1188.888672	14
1189.495972	262
1190.572266	121
1191.323364	12
1192.050781	9
1193.063477	52
1194.198120	27
1195.607178	25
1196.311035	32
1198.316162	38
1199.567871	13
1200.913452	16
1201.777588	12
1203.342896	14
1206.897949	14
1209.822021	19
1210.600586	10
1211.495239	11
1213.624512	25
1214.379395	9
1215.051392	14
1216.606934	6
1217.880005	45
1218.531738	10
1219.909668	5
1222.331543	54
1224.421875	23
1227.423096	2
1228.708008	5
1230.287354	25
1231.082275	27
1232.344360	47
1234.630371	5
1235.608887	38
1236.477905	10
1237.110596	37
1240.511841	21
1241.391846	16
1242.551880	22
1243.536255	5
1244.582153	4
1246.044556	31
1250.928101	12
1251.645630	35
1252.544434	7
1253.877319	6
1254.832153	6
1255.877686	5
1258.785034	24
1259.434937	38
1260.556763	13
1264.319580	16
1264.956177	1
1267.536377	13
1268.197754	30
1269.593872	5
1272.743042	36
1274.930298	13
1276.652344	9
1279.041870	16
1279.898193	24
1282.773560	19
1283.894287	21
1285.815063	6
1288.931763	9
1294.561768	21
1300.167847	22
1300.998657	49
1302.255493	21
1306.870605	12
1308.965942	7
1310.013428	42
1310.749146	3
1311.559204	3
1312.165649	9
1313.812378	15
1315.158936	24
1315.931274	7
1318.404297	91
1319.646606	15
1323.760132	6
1324.645630	10
1327.159058	20
1328.799194	9
1330.720581	43
1331.479492	15
1332.664917	61
1334.763184	10
1335.659790	7
1336.635254	3
1338.596924	9
1342.962280	15
1343.718506	5
1345.706909	7
1346.613525	3
1350.234741	32
1353.566650	11
1354.888306	4
1355.702026	6
1357.531982	11
1360.408813	2
1362.452515	6
1366.536743	15
1369.526978	4
1370.215210	9
1377.309082	14
1380.047607	20
1380.735962	3
1383.101318	4
1384.646606	21
1385.588623	12
1389.002563	12
1390.199341	9
1393.149414	12
1394.378174	10
1395.962036	8
1397.407471	9
1398.632690	16
1402.542969	18
1403.892944	9
1405.866333	18
1407.784302	5
1408.820313	4
1409.747559	8
1410.375610	11
1414.872437	4
1415.911499	11
1416.630005	6
1419.511108	9
1421.445435	5
1427.401978	15
1428.306641	11
1431.637085	9
1432.849243	11
1434.680542	6
1435.344238	7
1437.618042	7
1441.439331	10
1443.305542	30
1445.940063	15
1448.942993	2
1450.023804	11
1456.530151	8
1457.352417	7
1458.198364	15
1462.522339	5
1464.103760	6
1465.538574	8
1468.121704	3
1472.563965	10
1478.625732	3
1480.461670	55
1482.466675	10
1486.709351	6
1491.083252	6
1492.624634	6
1502.421753	8
1504.363770	2
1513.499634	2
1515.624878	23
1518.967896	10
1520.364136	21
1524.306763	14
1529.565918	8
1532.321655	4
1541.250854	8
1543.675903	4
1547.150513	10
1550.987061	8
1559.705933	3
1567.071655	12
1575.021973	9
1583.867554	14
1593.159424	3
1595.159790	8
1600.770142	1
1605.830322	11
1623.600342	8
1641.085083	12
1641.692505	2
1648.384888	4
1654.940186	8
1670.756714	2
1675.837158	10
1676.977295	3
1683.489502	5
1702.316528	15
1772.005981	5
1773.105591	18
1802.139038	5
1809.701050	7
1826.939819	12
1830.143433	7
1874.162231	7
1882.237061	7
1890.842163	5
1936.041138	3
1940.510498	4
1942.229370	10
1973.908325	8
1999.257202	5
