# Supplementary material for: ECL: an exhaustive search tool for the identification of cross-linked peptides using whole database
Source: BMC Bioinformatics. 2016 May 20;17:217. doi: 10.1186/s12859-016-1073-y (PMC4874008; doi:10.1186/s12859-016-1073-y)
Supplement: Additional file 5 — Kojak’s pre-selection list of PSMs only identified by ECL. (ZIP 5147 kb) [file 12859_2016_1073_MOESM5_ESM.zip › Kojak's pre-selection ranks of ECL only peptides/Kojak's detailed results/aleitner_M1012_006/diagnostic_spectrum_3910.txt]

Scan: 3910	778
194.795212	10
198.079910	15
208.017410	8
209.121613	24
211.222961	21
212.420166	11
213.182938	5
215.198944	35
216.087128	15
223.243851	27
224.132675	5
225.026260	131
226.073624	111
227.099121	6
228.356277	19
229.114624	10
232.212936	32
235.319611	89
238.213196	94
239.153458	23
242.223083	240
243.184998	151
244.234680	497
245.333511	41
252.194138	18
256.011444	16
258.123138	24
259.220825	6
260.137512	10
261.221924	35
263.266785	36
265.225037	10
267.101440	11
268.365723	22
272.166504	22
273.244934	7
276.241516	5
277.536774	9
286.357605	9
287.268860	11
288.315735	7
289.338684	36
292.120056	41
292.890228	9
294.011261	120
298.269806	6
299.405884	13
302.046234	35
303.355957	80
305.572205	49
306.318878	185
307.338806	110
309.533630	21
310.367859	9
311.506042	47
312.307190	81
316.263916	27
319.541016	22
321.186249	13
322.152710	12
323.277649	206
324.222595	137
325.244263	17
328.147949	25
329.098236	18
330.397827	58
331.205383	58
332.572754	35
334.267944	27
335.210022	69
338.020264	270
338.960205	61
340.481598	65
341.348267	272
342.955750	14
344.587036	76
345.417786	6
347.268372	8
348.055054	5
348.903931	16
351.310242	27
353.001526	53
355.189331	259
356.240906	40
357.080750	20
357.944397	19
359.171875	286
360.291077	20
361.353271	42
363.558838	34
370.836182	70
371.864807	10
372.781006	21
373.544128	40
374.392212	79
376.082214	5
377.127075	16
378.191162	7
379.671021	25
382.391907	6
385.283142	5
386.292419	47
388.481201	4
389.269409	31
390.963562	7
392.180725	9
396.603943	44
404.484375	29
405.269348	146
406.174866	82
407.353210	13
408.280823	64
410.256897	10
412.674316	27
413.308899	43
414.373169	62
416.283875	259
417.339966	141
420.552612	26
421.335938	6
423.444336	6
424.370178	6
425.405945	30
426.273376	18
429.239685	12
430.888855	95
431.640076	31
432.724487	44
436.492126	27
437.578247	38
439.350464	33
440.601807	32
442.284058	13
443.281799	42
444.811096	42
446.909058	61
448.251221	7
449.074951	108
450.297974	85
451.264893	77
452.335632	39
454.906738	58
456.050415	259
458.082336	35
459.434143	28
464.731079	2560
465.475891	1280
466.374756	633
467.008118	4
468.324890	54
469.494019	68
470.557312	156
472.050659	32
474.122681	11
475.404236	64
476.258789	12
476.997559	19
478.220154	38
478.873352	37
479.824036	108
481.997070	156
485.477844	33
487.277710	1146
488.313354	207
489.295044	13
490.608948	67
492.803589	58
494.226868	17
495.135193	11
495.893494	57
500.420898	16
502.342163	21
504.439209	224
505.333557	24
506.287109	36
508.554993	11
509.258850	29
509.905090	29
511.750671	52
513.571838	134
517.170166	31
519.054321	126
519.871094	70
520.770691	177
521.467468	44
522.438538	22
524.288879	9
525.262146	110
526.347656	15
527.430847	11
529.933960	12
530.745056	32
531.351135	74
531.997620	20
533.116028	25
534.518127	61
535.178284	173
535.977417	60
538.513367	8
541.309143	116
542.348938	20
543.683167	72
544.710510	175
546.052795	35
548.298584	8
549.614868	91
551.645203	74
552.498413	17
553.135437	7
555.474670	110
557.160278	7
558.643372	160
560.897827	350
562.333435	388
563.676453	74
565.507202	21
566.537048	36
568.448486	335
570.418518	38
572.261169	45
573.978699	95
574.759949	50
576.245911	29
577.390442	42
578.516663	402
579.342468	5
580.017456	63
581.482727	66
582.972107	29
584.142029	133
585.691040	89
586.382568	195
587.527222	73
588.142090	131
590.007141	17
591.381653	64
593.674866	1072
594.679016	105
595.301147	56
596.034729	75
596.652161	48
597.416565	117
598.856873	135
599.710632	669
600.616333	288
601.434021	29
602.267029	72
602.914368	55
604.582764	46
605.390137	19
606.194397	461
607.200378	118
608.586365	111
610.433716	167
611.368774	105
612.189270	513
613.273499	24
615.537048	77
617.420654	100
618.224670	37
619.578247	135
620.345398	110
621.723267	83
622.633972	33
623.868103	177
625.401917	7
626.651794	20
627.547974	81
628.482483	128
629.388733	59
630.688538	25
631.751160	211
632.731628	551
633.547180	333
634.293701	79
635.066895	177
635.692261	60
638.468689	2007
639.506775	503
641.061035	220
641.834290	25
642.684326	80
643.532410	170
644.614624	2582
646.280212	73
647.015015	224
647.687500	155
648.747314	138
650.115417	7
651.460266	195
652.839661	143
653.503967	41
654.877014	890
656.138733	180
657.363464	501
658.222107	104
659.314453	26
660.547241	1041
661.788391	424
662.518738	353
663.183777	136
664.352966	1874
665.411316	298
666.468201	556
667.333679	397
668.203796	503
668.979187	150
669.809875	917
670.443176	1988
671.384521	259
672.337952	951
673.345032	1142
674.431213	105
675.149475	16
681.345032	6
684.628113	37
687.791199	67
688.475769	23
689.641602	134
690.573059	131
691.420105	34
693.231628	22
694.935791	83
696.142700	112
697.144897	69
699.079163	4630
699.881775	320
700.616150	48
701.256287	12
703.040833	107
703.801270	101
704.873169	264
705.835754	141
707.131714	13
708.709534	128
709.400208	145
710.385986	249
711.714661	75
712.382507	22
713.111084	107
714.230164	332
715.565125	51
716.488953	117
718.214417	200
719.185852	215
720.084229	18
721.698669	688
722.759888	82
723.989990	68
724.823608	26
726.345581	77
727.525696	11
728.341248	87
729.347168	156
730.354675	154
731.793762	140
732.933716	347
733.716003	354
734.824219	161
735.595398	80
736.476990	78
737.236694	24
739.554443	122
741.097107	761
741.955627	1212
742.921936	180
744.507996	475
745.264038	184
746.296387	140
747.063782	950
748.219360	164
749.280579	103
750.175842	60
751.978455	160
753.464844	199
754.973816	99
755.663269	136
756.629578	194
757.772217	119
758.562134	180
759.633484	297
760.435608	214
761.864136	99
762.757080	132
763.711060	129
764.678894	271
765.731628	119
766.353088	48
768.013428	456
769.433777	611
770.392090	639
771.554199	195
773.266602	189
774.268738	699
775.057800	226
775.983948	34
777.669922	571
778.529297	642
779.951050	171
780.990906	45
781.755676	25
782.423889	117
783.653503	359
784.571594	140
785.220642	176
785.947815	31
786.690857	31
788.491577	916
789.492126	197
790.658630	1383
791.626770	213
792.583923	218
794.754578	288
795.902039	39
796.611023	194
797.973083	248
798.692200	135
801.700806	620
803.023132	128
804.482483	42
806.299255	9
807.360413	15
808.407104	148
810.304810	799
811.040955	203
811.781067	104
812.705566	144
813.450745	203
814.137878	114
815.358704	69
816.114624	76
817.094055	365
818.680420	169
819.912598	164
820.606506	306
821.741028	210
822.650818	812
823.546204	119
824.281921	139
825.123840	91
826.421082	81
827.174866	108
828.164001	1597
828.956238	2430
829.973328	190
830.765442	63
831.396301	241
832.161316	68
833.448547	614
834.418640	126
835.622009	175
837.222717	139
838.065979	145
839.493286	69
840.425476	149
841.300110	119
842.623108	228
843.495911	203
844.635864	285
845.471375	30
846.330139	29
846.991821	78
848.536194	385
849.358276	48
850.154602	15
851.114746	77
852.149475	433
853.047241	169
853.916748	40
854.624695	13
856.321350	95
857.041809	105
858.329163	189
859.224304	135
860.239014	116
861.057312	1814
862.112488	169
863.965027	56
864.943115	69
866.157410	48
868.219055	14
869.179871	110
870.393127	50
872.004639	221
872.818542	29
874.020752	128
875.775879	70
876.471924	187
877.709656	68
878.518250	11
881.298523	105
882.574158	31
883.737549	42
885.154785	121
887.310120	26
888.555847	32
889.339417	159
890.244629	1251
891.135559	323
892.764343	194
893.636902	37
894.473389	36
895.525208	22
897.722900	66
898.858826	1304
899.464783	789
900.114746	424
901.270203	137
902.324951	133
902.962463	29
903.643066	35
904.379211	43
905.581787	15
906.625183	44
908.220703	307
909.113220	272
910.623352	343
911.675354	127
912.574646	80
913.567322	117
915.214355	28
916.276184	8
917.621887	1094
918.567566	209
919.402100	83
921.182312	23
922.463440	34
923.574890	34
925.691162	43
928.512024	5269
929.457520	1986
930.600891	291
931.846619	119
932.728455	116
935.088074	154
935.978577	47
936.659973	10
937.370361	11
938.485413	4
939.672119	12
941.022888	50
941.829163	31
943.824646	102
946.605286	66
948.396423	70
949.807617	240
951.387268	11
952.567078	46
953.624512	29
954.498474	35
956.958008	125
957.604980	205
958.541321	443
959.457581	79
961.267578	55
962.237488	104
963.423401	6
965.418762	147
966.251465	457
967.001160	65
969.370178	37
971.704773	44
973.045898	110
979.460510	46
980.501465	34
981.383545	58
982.643738	40
983.416687	42
984.543701	102
985.796082	8
987.250977	36
991.718445	57
992.642517	115
994.458008	37
998.419495	47
999.764832	20
1000.383118	8
1006.419250	31
1008.650940	158
1011.660217	43
1014.624329	21
1015.421936	33
1017.537659	26
1018.659241	8
1020.451599	23
1021.678467	50
1023.881531	31
1025.692993	73
1026.388916	11
1027.191895	92
1028.299194	26
1029.430054	61
1032.345947	62
1033.545410	52
1034.613525	43
1036.748291	27
1038.490967	9
1039.634888	27
1041.358887	19
1042.465088	60
1045.509766	52
1046.816040	33
1048.139893	18
1050.079224	52
1051.567627	102
1052.636597	187
1055.431396	38
1063.128906	36
1063.846680	254
1064.826904	181
1068.826416	35
1069.977173	173
1070.722046	24
1071.557983	58
1072.206787	19
1073.573242	33
1076.144409	62
1078.314697	20
1080.632690	25
1081.299683	9
1084.522705	20
1086.817627	41
1087.953125	40
1088.663086	7
1091.155151	15
1094.424561	19
1097.058716	25
1098.752563	6
1105.205566	62
1107.582764	7
1111.580078	27
1112.321289	45
1115.564209	21
1119.724365	99
1120.651367	330
1121.276123	35
1122.068970	26
1123.348267	47
1125.565430	42
1127.390625	18
1136.781006	10
1142.368408	57
1143.508179	60
1144.510986	45
1145.807007	75
1147.981201	15
1148.613281	21
1151.741089	27
1153.595337	132
1154.678467	65
1155.651367	92
1156.798950	4
1162.554688	20
1163.218262	32
1164.775391	31
1171.096436	15
1175.361572	13
1176.500977	29
1179.648560	27
1181.886108	8
1182.545166	20
1184.681396	25
1185.705444	13
1188.463623	24
1193.286621	25
1194.357910	81
1195.502808	5
1197.666870	21
1198.621338	34
1201.459717	36
1210.075073	53
1215.512573	56
1216.532837	6
1217.396362	21
1218.605713	32
1219.925659	7
1228.518921	13
1234.522583	15
1239.813232	4
1240.472656	24
1246.477661	44
1252.509155	73
1257.816528	30
1261.470215	43
1262.564819	8
1267.485840	23
1277.755615	28
1279.828003	8
1284.058716	8
1292.661987	138
1293.702026	86
1294.719604	39
1295.813232	7
1305.256226	31
1309.021362	22
1310.698364	77
1311.828735	31
1312.682861	109
1313.543823	104
1317.794922	11
1322.065063	39
1322.850586	72
1324.855347	24
1330.697998	5
1334.577026	11
1336.218628	6
1338.145874	11
1340.624512	10
1343.655151	28
1346.629761	11
1347.318604	15
1349.468994	12
1352.715454	4
1354.568481	21
1355.686401	33
1360.105591	27
1364.548706	28
1365.531128	13
1367.262939	9
1380.524170	53
1381.874268	13
1387.910278	13
1388.778931	26
1392.882935	18
1394.403931	10
1396.942261	56
1397.889526	15
1404.669800	7
1405.279419	50
1417.728638	15
1420.653198	32
1421.319214	13
1422.793457	40
1423.497070	9
1424.532104	7
1426.101196	18
1427.999390	13
1433.849976	23
1437.779907	26
1439.231812	67
1451.600464	3
1463.665649	13
1465.617554	56
1475.361572	24
1482.318237	128
1483.665771	59
1484.657959	33
1493.706909	61
1495.850708	36
1517.554077	41
1518.819702	14
1519.814087	7
1524.433960	16
1535.861450	102
1536.800293	117
1537.764282	82
1548.794312	7
1551.414795	12
1553.668213	164
1554.777100	48
1556.025513	59
1557.109619	16
1568.486694	23
1574.991089	45
1576.496338	31
1591.773071	28
1593.062256	36
1634.890381	19
1635.696045	15
1694.943970	24
1703.598999	50
1704.921631	14
1711.070190	10
1721.939209	27
1726.670166	7
1737.662842	24
1778.648315	51
1978.395386	10
