# Supplementary material for: ECL: an exhaustive search tool for the identification of cross-linked peptides using whole database
Source: BMC Bioinformatics. 2016 May 20;17:217. doi: 10.1186/s12859-016-1073-y (PMC4874008; doi:10.1186/s12859-016-1073-y)
Supplement: Additional file 5 — Kojak’s pre-selection list of PSMs only identified by ECL. (ZIP 5147 kb) [file 12859_2016_1073_MOESM5_ESM.zip › Kojak's pre-selection ranks of ECL only peptides/Kojak's detailed results/aleitner_M1012_006/diagnostic_spectrum_4523.txt]

Scan: 4523	775
169.116943	6
171.008270	5
173.223068	6
174.253738	3
175.279480	15
181.075165	2
182.044525	2
184.030579	2
185.101974	3
187.075806	276
188.138260	18
189.045013	3
191.122208	1
193.172089	4
194.934784	14
197.295151	9
199.074249	25
200.278000	9
201.218643	4
202.213654	8
203.133881	33
204.167786	4
204.923401	8
207.366806	10
210.055252	3
211.193817	3
211.962982	3
213.296906	28
215.084839	218
216.178177	15
217.239136	1
219.065002	5
220.036926	5
222.138870	3
222.973999	4
224.211090	4
225.073563	5
227.160431	8
228.440262	8
229.127426	8
230.192780	5
231.214325	6
232.180176	5
233.127548	8
235.278290	18
236.166992	3
238.277664	15
239.337311	7
240.198380	22
241.187332	15
243.207520	18
244.192200	5
244.955719	2
246.234711	3
248.064255	29
249.016693	11
251.450378	14
254.135727	13
256.174347	3
257.238464	17
258.225647	10
259.203186	15
260.300171	5
261.560760	6
262.244629	2
263.217926	10
264.985107	6
267.283386	9
268.171173	5
269.295776	2
270.772827	5
271.390442	6
272.128601	5
274.210388	6
275.334717	2
276.339569	9
277.295258	7
278.214783	2
280.077454	10
280.799927	8
282.674133	4
283.557617	7
284.289246	4
285.302460	21
286.177490	21
288.240784	11
288.993896	7
293.458008	13
294.200745	10
295.279907	7
296.093292	12
298.041626	8
299.557068	24
301.523682	18
302.343750	9
303.258972	11
305.436523	24
307.847015	10
309.307800	27
310.300720	9
311.236420	5
312.551025	14
313.844910	33
316.227600	3
317.057190	8
320.403992	5
321.265564	5
322.146240	4
322.991333	4
323.784119	5
324.522339	2
325.232910	22
327.437500	4
329.230652	20
330.400513	29
331.423218	3
332.363159	2
333.937866	14
335.188049	38
336.276306	18
337.172852	9
338.318176	17
339.175720	6
340.553223	44
341.266479	27
342.383911	19
343.194763	14
344.409485	15
345.360901	7
348.490845	2
349.091370	3
350.209351	9
350.999084	3
352.297974	16
353.174194	40
353.857361	3
355.207031	6
356.368103	36
357.382324	18
358.566040	20
359.192017	7
360.348816	15
361.198425	35
362.018005	7
363.015503	14
364.172974	7
365.531677	13
367.614990	19
369.079163	4
370.000183	12
370.952637	5
372.199890	8
373.384949	15
374.252686	7
375.071411	2
376.765747	16
378.115295	46
381.196411	8
382.891418	36
385.193726	22
386.561890	18
387.314880	45
388.344910	24
389.245178	30
390.819824	45
392.449707	121
394.061279	4
396.069885	18
397.184204	17
397.833557	21
398.516052	8
399.829529	18
401.386536	7
402.012268	4
402.998169	51
404.263123	43
405.360291	32
406.650146	20
408.065674	71
408.734070	26
409.818176	17
410.972534	17
412.727234	9
413.592102	20
414.648682	17
416.225525	16
417.197876	22
419.173462	101
420.197388	9
421.074890	51
423.190430	14
424.434265	36
425.338684	74
426.151001	62
427.640442	16
428.345093	12
429.159241	18
430.313660	14
431.248840	113
432.119202	46
434.181702	35
434.965698	24
436.114319	100
437.246216	32
438.172729	36
439.534607	50
440.845947	63
442.276123	56
443.305298	16
444.269592	43
446.304810	81
446.926392	30
447.912903	23
449.371826	20
450.317566	75
451.506531	94
453.098938	178
454.233215	30
455.444763	40
456.423401	30
457.354919	43
458.237793	6
459.273865	61
460.497986	57
461.718445	118
462.441223	89
463.476624	41
464.151489	25
465.007385	37
466.167786	19
466.937073	27
467.679199	34
468.594299	22
469.385925	34
470.666016	18
471.337646	35
472.480469	55
473.236084	5
474.185486	49
475.954590	40
477.130005	25
478.275940	27
479.178406	47
480.505371	24
481.246887	11
482.402832	104
483.493774	55
484.582275	83
485.456909	20
486.244629	27
487.332214	25
488.216980	35
489.304810	11
490.402161	18
491.874695	27
492.695618	65
493.576843	51
494.528809	19
495.706421	61
496.875916	25
497.646545	24
499.333313	69
500.243347	21
501.153748	22
502.155518	9
502.941101	39
503.947205	96
505.256653	60
506.413025	112
507.457458	83
508.306580	37
509.264709	24
510.495544	174
511.251892	100
512.232056	226
513.848816	75
514.820374	83
515.816589	37
517.022339	198
517.689880	37
518.390381	23
519.250671	95
520.291931	161
521.188477	65
522.350708	69
523.616760	91
524.825134	136
525.614319	29
526.511597	144
527.480408	98
528.250916	58
529.048645	12
530.169189	143
530.961487	47
531.631287	104
532.328369	128
533.297607	148
534.109741	88
535.286316	200
536.138977	94
537.081177	12
538.164429	81
539.397461	92
540.531982	141
541.527161	225
542.407166	57
543.536255	71
544.617981	257
545.380493	100
546.217712	133
547.100952	120
547.777283	12
548.498779	203
549.336792	286
550.526672	208
551.651917	296
552.449646	293
553.341736	225
554.379333	115
555.270752	375
556.302673	307
557.312073	281
558.498962	392
559.591797	279
560.926208	270
561.781433	1341
562.523804	296
563.318787	19
564.443420	5
569.690430	6
570.944031	5
574.123718	11
575.556946	34
576.626038	12
577.414063	15
578.338928	45
579.403381	58
580.364197	28
581.081604	11
582.340637	44
583.508240	43
584.424561	51
585.411621	53
586.209778	50
587.149841	19
588.169800	57
589.541199	112
590.804504	42
591.742737	54
592.530334	63
593.380615	116
594.028137	210
594.957947	58
595.966370	39
596.989685	118
597.711731	77
599.596252	1406
601.247375	101
602.266663	62
603.178772	147
604.139099	281
604.976318	118
606.011047	47
606.648193	86
607.419617	114
609.042725	520
610.004517	244
610.907288	92
611.800354	72
612.961121	221
613.734314	207
614.571472	60
615.491760	42
616.331177	1
617.619202	215
618.566711	52
619.342468	46
620.289185	66
621.445374	63
622.742859	82
623.616882	163
625.238037	82
626.192810	341
626.999878	84
627.665710	106
628.623840	62
629.608093	154
630.661682	316
632.009949	204
633.176575	101
634.097595	65
635.289001	49
636.626404	166
637.913452	56
638.728027	47
639.430359	93
640.533325	103
641.372803	78
642.410217	87
643.582825	55
644.430969	118
646.025574	317
646.824280	141
647.744995	56
648.631958	94
649.863831	144
650.556091	249
651.619080	69
652.294067	404
653.025330	19
654.821045	1505
655.717346	228
656.475647	114
657.620728	47
658.809998	223
659.440369	2565
660.454712	124
661.533630	221
662.393372	223
663.268311	66
664.003601	4
664.777527	58
665.806091	74
666.830566	70
668.285583	122
669.166199	64
669.870850	155
671.103210	48
672.033020	59
673.146729	170
674.316223	95
675.497009	58
676.688171	51
677.575378	160
678.761292	101
680.221008	424
681.352417	192
682.650269	100
683.527649	73
684.253235	87
685.211487	60
686.278381	84
687.564270	318
688.631836	154
689.519775	86
690.453247	11
692.005554	72
693.678528	562
694.600525	135
695.461548	59
696.641663	21
697.463684	27
698.575073	31
699.380066	175
700.265869	157
701.030090	89
701.895081	86
702.603516	22
704.470825	106
705.339600	57
706.052124	29
706.679749	296
707.731995	36
708.646790	54
709.779114	29
710.661133	9
711.364624	14
712.110657	25
713.054443	43
716.122070	38
717.171021	62
718.089600	31
719.197449	49
719.946289	53
721.031372	18
721.735046	43
723.072327	38
723.932495	56
724.845886	96
725.706116	258
726.673157	161
727.562500	33
728.505005	58
729.525208	125
730.383179	69
731.582764	101
732.808350	5
734.008118	50
734.834656	31
736.314758	4
737.369690	12
738.421204	76
739.585022	32
740.516663	46
741.341003	37
742.043579	35
742.925293	50
744.335632	356
745.304749	29
746.739136	40
748.041443	18
749.334167	14
750.371582	16
752.567566	35
753.744080	35
754.772034	67
755.829163	65
756.606873	18
758.049011	161
758.904236	8
760.211060	22
761.468933	79
762.591064	81
764.036560	29
765.205078	27
766.811096	102
767.619507	50
768.283997	13
769.477234	48
770.684692	20
771.433044	32
773.183289	428
774.497803	50
775.564758	157
776.787659	76
777.796997	21
778.399231	26
779.708313	81
780.351746	4
781.580383	15
782.884644	49
784.156616	9
785.082031	64
786.086975	33
786.960388	32
787.719299	6
788.686584	25
790.381653	140
791.372498	82
792.668030	31
793.751648	33
794.359924	21
795.440430	32
796.209778	13
797.179626	40
797.940247	31
798.857117	65
799.864197	87
800.514160	6
802.084473	49
802.931946	88
804.129028	39
805.381897	126
806.209290	75
807.156128	5
808.011292	28
809.435120	348
810.461121	198
811.456421	890
812.859680	98
813.950928	5
815.044067	36
815.729797	18
817.785095	28
818.771606	53
819.412292	66
820.251709	23
820.943176	20
821.809814	37
822.448181	6
823.096802	15
824.188110	81
825.034851	5
826.199036	27
827.281067	26
828.773743	7
829.841980	48
830.493408	8
832.766418	2
833.588806	26
834.763184	16
835.667480	8
836.470459	5
838.172058	71
839.143250	11
840.375732	41
841.332031	6
842.286621	16
843.670593	105
844.386902	14
845.319031	3
846.593201	13
847.775635	83
848.534241	22
850.323547	5
851.503723	9
852.882996	8
853.551697	15
854.817200	16
856.264832	240
856.897522	48
857.573242	87
858.435730	1
861.687927	5
862.411682	12
863.592957	9
864.823669	5
866.483459	18
867.615662	31
868.613281	30
870.872559	31
871.945984	14
873.053406	6
874.260498	8
874.932678	7
878.344055	31
882.927002	18
884.272156	37
885.071594	10
886.905457	10
891.028259	10
892.348877	8
893.790466	16
894.551941	4
895.693604	19
897.213684	4
897.870117	8
898.903625	12
901.193909	43
902.725769	30
904.138855	57
905.354248	66
906.317322	6
911.859558	19
913.184875	273
914.022522	23
917.275696	4
919.198975	12
920.561584	20
922.505920	121
923.517151	34
924.617737	25
925.494141	7
927.208679	30
928.203186	3
929.138123	11
931.371765	11
933.519958	13
938.971985	14
940.236572	49
941.636780	5
942.745361	18
943.393860	9
944.026855	5
944.672302	8
948.797119	19
951.424805	13
952.416443	8
955.023438	2
956.313538	13
957.482910	9
961.049316	12
964.078369	7
964.678894	9
966.498291	11
967.305420	19
968.549255	33
969.616943	7
971.635559	11
973.048035	8
975.642090	2
977.381165	47
978.257629	45
979.295105	3
983.452576	5
984.913147	8
985.633728	3
986.337341	3
987.242004	2
994.423340	15
996.241638	8
998.446350	2
999.431396	5
1001.573669	7
1004.219910	2
1008.546082	3
1009.670227	10
1010.323669	5
1011.750977	22
1014.165955	18
1016.638977	4
1022.556946	3
1023.557068	6
1027.432373	6
1029.401978	2
1030.617798	11
1031.616943	8
1032.867920	3
1036.766846	2
1046.259521	6
1048.108398	2
1049.495605	14
1051.968018	2
1053.732422	5
1055.495605	4
1056.437744	5
1057.816895	4
1058.535156	2
1060.711792	13
1069.476440	8
1073.541626	5
1076.678223	6
1078.606445	4
1079.562744	14
1081.940918	12
1086.458496	10
1096.282715	5
1097.754028	4
1100.425293	6
1102.513916	8
1105.597290	1
1106.481201	2
1108.111450	14
1112.933105	4
1114.318481	7
1115.722900	10
1128.319336	37
1144.618774	2
1148.911621	5
1150.535645	11
1152.616089	2
1160.410889	7
1171.328247	7
1175.616211	5
1181.211060	4
1186.434937	3
1188.884155	3
1191.577271	3
1195.418091	5
1196.665283	3
1198.423828	6
1205.573730	4
1207.039307	4
1208.558350	4
1213.552368	10
1218.499390	4
1225.250854	8
1227.641724	3
1228.275513	4
1233.749878	6
1235.155151	3
1249.688110	3
1274.426636	4
1285.549072	6
1296.717651	10
1321.441772	4
1334.603149	1
1350.987061	5
1404.870728	3
1418.965210	4
1426.530640	1
1428.172974	2
1430.529541	4
1434.318726	1
1441.477173	3
1455.811157	7
1461.105957	5
1482.932007	1
1531.792725	3
1563.772217	2
1571.964966	4
1578.812378	4
1604.573975	4
1609.975464	6
1669.660278	5
