# Supplementary material for: ECL: an exhaustive search tool for the identification of cross-linked peptides using whole database
Source: BMC Bioinformatics. 2016 May 20;17:217. doi: 10.1186/s12859-016-1073-y (PMC4874008; doi:10.1186/s12859-016-1073-y)
Supplement: Additional file 5 — Kojak’s pre-selection list of PSMs only identified by ECL. (ZIP 5147 kb) [file 12859_2016_1073_MOESM5_ESM.zip › Kojak's pre-selection ranks of ECL only peptides/Kojak's detailed results/aleitner_M1012_006/diagnostic_spectrum_4575.txt]

Scan: 4575	816
193.104568	28
195.900696	7
199.325562	7
201.179001	6
203.003296	15
203.963562	9
205.047272	17
206.942261	20
207.807755	17
209.161926	19
210.993546	36
213.135971	33
215.150040	31
221.213242	73
226.089340	164
227.289398	166
228.239807	21
229.145996	40
230.062714	29
231.188385	44
233.392029	23
235.248947	24
239.198563	186
240.304611	36
241.335754	8
242.309982	32
244.319702	137
246.241379	28
249.530884	386
250.373154	114
251.872650	22
252.994568	44
254.249451	28
255.119843	9
256.376526	29
257.067719	32
259.205811	12
260.307556	95
267.145325	6
268.176849	34
269.255829	41
270.383728	36
271.113800	6
272.042603	30
274.211700	12
275.273773	40
276.173950	15
277.412109	28
288.080139	201
291.968262	10
294.246246	61
297.105194	49
300.051331	15
301.260071	39
302.299133	56
306.392792	60
307.142487	120
311.037476	19
312.248474	252
313.032288	219
316.146484	53
317.471985	53
319.013672	34
320.512085	134
323.119019	161
324.134644	60
325.142273	30
325.763306	14
327.400818	41
329.404358	10
330.479614	121
331.515808	42
335.435364	10
336.162720	63
337.199219	48
338.119751	54
339.147278	134
340.189697	226
341.323059	900
342.255554	230
343.368347	21
347.022766	206
348.195251	11
350.085327	45
350.816589	89
352.289734	43
354.002869	11
355.170715	9
357.251526	31
361.988342	211
368.565430	14
369.349792	48
370.977722	41
372.853638	117
375.256531	11
376.251221	37
377.593933	150
379.156433	9
380.207397	129
381.426575	106
383.689941	75
385.604187	89
386.418396	126
387.289551	44
388.289001	22
390.418762	14
391.407227	92
393.702332	506
394.756042	156
396.428650	23
399.381836	21
400.359009	52
401.411926	267
402.182556	17
403.529175	76
404.489990	25
406.259277	81
408.213135	83
410.553955	109
411.309998	49
412.650269	42
413.312622	71
414.486328	49
417.345520	306
418.173401	54
419.194519	57
419.929443	107
421.366089	260
422.600952	128
424.493835	31
426.072632	52
427.048706	4
428.116455	89
429.296936	52
430.148499	72
431.284180	205
432.187134	42
433.062988	76
433.957275	175
436.033142	8
436.702026	55
438.060425	45
440.149841	75
441.015625	64
443.018799	288
444.379150	42
445.322632	29
446.292297	10
447.787109	80
449.331299	717
450.481934	180
451.401062	302
452.654236	86
453.579346	32
454.901428	9
456.578430	155
457.200989	90
458.772705	690
460.068542	53
460.932373	43
463.180115	187
464.135742	98
465.733398	102
466.686035	14
467.569580	20
469.380249	438
470.482117	120
471.211243	14
472.563416	14
473.696899	34
474.543335	90
475.357239	91
476.155640	78
476.901245	27
480.260498	51
481.345337	228
481.987549	122
483.279907	9
484.332947	72
485.622314	113
488.424805	70
489.327698	8
490.065613	45
490.976379	62
492.417969	25
493.571838	18
494.399048	26
496.430664	90
497.253235	213
498.388672	3923
499.304443	739
500.046753	66
501.048584	59
502.304382	20
503.188965	55
505.227173	205
506.244995	217
507.143188	22
508.909912	79
510.419189	91
512.239685	318
512.908020	82
514.052673	16
514.728455	89
515.384827	23
516.153809	32
518.130066	1690
520.326660	92
521.949890	66
522.785156	99
524.318420	50
525.106506	40
526.021301	161
527.074219	29
528.516968	66
529.147095	21
530.225586	20
531.757690	252
533.140320	24
534.559204	37
535.288025	17
537.394470	64
538.445190	121
539.419434	128
540.850037	275
541.671570	117
542.445740	111
543.441040	17
544.241394	39
545.165405	93
546.221497	126
546.987366	2166
548.482178	84
550.347107	203
551.227478	46
552.140564	85
552.748962	46
553.492981	120
554.665955	181
555.821533	3198
556.498230	745
557.387817	47
558.000427	28
559.524841	51
560.589417	59
561.341370	51
562.517761	79
563.411377	149
564.196838	160
565.013123	54
566.144714	82
567.703308	195
568.393433	23
569.909607	329
571.363831	9
572.243347	9
573.117371	117
574.031189	125
575.505310	496
576.251404	237
577.529663	10
578.657471	115
579.863220	89
581.118713	38
582.187561	57
583.394226	87
584.892090	311
585.702881	50
586.668457	121
587.421936	569
588.185120	270
589.607239	761
590.389832	587
591.246216	508
592.253479	60
593.349976	513
594.038574	466
595.307922	355
596.325500	634
598.783325	162
599.548645	181
600.685242	190
601.294312	8
601.975403	28
603.226501	157
604.307068	414
604.929626	284
605.657837	134
606.663879	287
607.578735	322
608.873230	596
609.620300	114
610.743469	233
611.608826	549
612.395569	310
613.357178	1743
614.327515	355
615.813538	876
616.555786	61
617.388245	439
618.931213	228
620.643372	517
621.539307	159
622.414490	375
623.445129	247
624.161560	324
625.249023	501
626.186707	174
627.201843	181
627.886780	197
628.976746	158
630.130798	454
631.162170	1436
631.837341	118
633.077148	216
633.753723	345
634.848694	468
635.479309	277
636.916443	472
638.440491	2295
639.422058	2029
640.403503	438
641.201355	326
642.265442	442
643.195740	577
644.340149	1749
644.973694	5968
646.140198	250
646.995300	283
648.212219	1061
649.016541	1795
650.209534	455
651.081055	805
652.150696	425
653.429749	1120
654.804504	7555
655.848206	207
656.861877	858
657.503845	123
658.116760	32
659.391907	140
660.393860	61
671.082947	30
671.764099	36
674.223755	247
675.487305	489
676.300354	77
677.870789	371
678.893372	49
679.648132	323
680.279358	91
681.039246	115
682.545471	203
684.035339	1831
685.405334	748
686.404297	173
687.121399	197
688.794617	127
689.675964	218
691.012756	895
691.825012	212
692.686401	30
693.791809	316
695.187805	164
695.870728	58
696.750183	134
697.492432	43
698.746521	163
700.365784	2525
701.037964	313
701.713562	474
702.501770	173
703.205750	39
704.695984	169
705.762146	61
707.302917	281
708.072205	483
710.059875	431
711.162170	309
712.098938	202
713.808594	65
716.134766	997
716.762146	22
717.838928	80
718.999268	8
720.378662	334
722.093750	4702
722.954407	1052
723.897522	160
724.966858	227
726.268738	328
727.287170	131
728.513733	223
729.612488	148
730.426331	37
731.646790	439
732.635498	489
733.392456	264
734.496277	60
735.316467	184
736.662659	249
737.447083	128
738.540955	192
739.692871	612
741.228638	461
742.083130	760
742.872742	275
743.867737	280
744.666016	121
746.166931	304
747.050720	142
748.187683	308
750.169312	985
750.903076	417
751.595581	31
752.506409	74
753.520508	456
754.626770	928
755.522888	474
756.507324	279
757.595093	142
758.494141	119
759.669495	121
760.710022	272
761.463257	55
762.432739	277
763.658447	321
764.596558	495
765.680359	422
766.573059	254
767.646790	715
768.642029	277
769.544739	36
770.688782	555
771.518921	1555
772.579041	484
774.062805	3176
775.180237	1606
776.355164	4429
777.003845	3253
778.145447	840
779.279480	352
780.438416	244
781.187073	140
782.186157	189
782.791138	49
783.984985	530
785.058289	575
786.199890	382
787.559998	852
788.598328	255
789.664612	265
790.309448	188
791.420593	46
792.559082	367
793.516602	23
795.173035	45
796.225281	135
797.575134	272
798.480591	85
799.094421	85
800.361938	56
801.361572	192
802.517883	303
803.428162	115
804.051575	182
804.800659	18
806.135437	169
807.601501	619
808.265198	39
809.755676	259
810.380798	134
811.666565	467
812.295776	169
813.450317	166
814.957031	85
815.790466	111
816.792358	129
817.983337	226
818.931580	66
820.376282	542
821.188232	337
822.889221	76
824.164551	173
825.448669	760
826.535095	683
827.269104	265
828.486816	216
829.330627	214
830.514282	165
831.429993	49
832.648376	60
833.450134	210
834.389465	173
835.415161	17
836.687744	67
837.355652	175
838.162292	40
839.394714	152
840.396118	73
842.602356	1205
843.609924	462
844.516907	187
845.440796	448
847.045959	110
848.307129	27
849.071228	114
849.991272	166
850.953918	67
851.590149	11
852.496155	177
854.032410	348
854.640869	49
855.395020	64
856.265930	99
859.825989	157
860.748779	467
861.487793	664
862.464050	281
863.470764	35
864.718201	161
866.497375	230
867.586975	216
868.697327	452
869.404785	29
870.703308	434
871.496643	109
872.887756	138
874.396057	7
875.395813	232
876.610413	355
877.793884	69
878.556641	103
880.749329	228
881.905029	26
882.709473	7
884.209229	413
885.486755	247
887.465088	215
889.306824	849
890.072205	813
890.881775	15
892.862000	2301
893.663879	2832
894.765625	504
895.710693	115
897.737732	46
898.849609	168
900.424744	82
902.065857	52
903.240417	320
903.932617	153
905.913391	8
907.153503	157
907.871033	109
908.506592	200
909.123962	15
911.611572	260
912.686218	91
913.587341	29
915.509766	131
916.517883	211
917.555359	257
918.634094	178
920.866272	51
923.890137	122
924.751526	316
925.554993	201
926.609558	709
928.064453	52
929.338196	118
930.301208	90
932.248108	44
933.428528	272
934.207703	34
934.957581	112
935.678162	30
937.300842	191
937.982849	55
940.056641	71
941.693176	156
943.186035	45
943.913818	106
946.235779	1353
947.478516	249
949.633850	744
950.491211	124
951.434265	145
952.406982	186
953.300842	64
954.212585	57
955.672607	86
956.752197	34
958.637512	40
959.745911	218
960.402649	117
961.561096	182
962.555603	125
963.321594	92
965.865540	105
966.612610	75
969.430176	15
970.546082	41
972.816406	79
975.564209	49
976.699646	23
978.520813	47
980.538330	253
981.721680	1209
982.556458	181
985.292725	38
986.377380	102
987.434998	28
988.469910	28
990.407715	458
991.310974	133
993.450500	31
995.353821	130
996.542419	9
997.812744	16
999.306152	81
1000.329041	38
1001.571594	145
1006.493896	47
1007.518066	101
1009.281006	14
1010.085938	25
1013.732849	44
1014.737366	9
1016.727295	81
1017.403076	62
1018.376770	53
1020.451416	69
1022.427673	22
1023.351624	18
1024.000244	14
1025.378662	337
1027.563721	114
1028.702026	19
1029.510010	11
1030.444580	84
1031.481079	57
1032.603271	160
1034.092529	18
1043.007690	13
1044.748169	92
1045.493652	77
1050.726807	37
1051.520264	19
1054.842285	36
1056.295776	38
1059.199951	42
1060.317871	42
1061.195435	32
1062.591675	77
1063.403564	95
1064.514160	13
1065.577881	41
1067.083618	81
1068.093018	56
1071.326172	14
1073.948364	249
1074.749268	10
1078.728638	180
1079.890503	197
1080.693848	39
1081.481445	117
1082.405640	946
1083.143188	831
1085.007446	23
1086.224854	64
1087.821533	40
1092.498413	347
1093.516357	146
1094.673950	22
1098.069580	20
1102.415405	38
1104.704468	58
1110.564453	694
1111.703735	154
1112.615112	20
1114.645874	58
1117.320435	15
1119.997559	52
1124.473389	99
1125.624023	71
1126.318848	76
1127.356079	20
1128.427124	29
1131.909424	70
1132.755371	40
1136.864624	85
1139.700317	23
1141.586426	9
1143.754150	104
1144.444946	23
1147.139282	59
1154.424316	26
1156.442993	18
1163.245605	7
1166.452637	43
1171.752441	13
1174.525269	44
1176.015991	44
1177.894775	3
1184.713745	8
1185.340576	11
1186.078369	64
1187.608276	68
1189.416260	14
1191.337769	166
1192.437012	177
1193.270264	48
1195.767822	57
1199.376831	9
1201.351929	23
1206.551514	72
1207.438232	100
1208.497925	95
1209.562134	161
1210.397583	78
1211.563354	68
1214.559204	28
1215.820435	31
1216.670776	14
1217.523804	37
1221.565552	29
1222.587158	44
1234.721680	11
1239.555542	268
1240.533081	104
1241.871704	9
1243.386719	22
1245.489868	113
1246.577881	8
1258.545776	18
1259.490723	30
1263.677124	28
1268.579834	20
1270.311890	16
1278.045532	18
1280.641968	8
1289.592896	31
1299.288696	19
1300.845337	7
1302.401733	11
1304.054810	106
1313.853394	65
1316.312622	25
1317.631470	64
1318.766235	32
1320.459351	49
1328.924316	8
1343.460327	17
1345.389893	18
1348.456177	36
1349.593262	14
1350.959106	8
1351.733276	16
1352.558716	23
1357.136108	9
1358.774902	20
1359.646851	9
1367.715698	15
1368.752319	55
1371.653931	29
1373.709961	68
1377.552002	11
1381.407837	44
1384.742798	17
1388.596436	33
1398.296143	13
1402.631592	8
1404.607422	26
1405.521362	106
1406.443115	51
1407.989136	21
1414.549316	58
1418.905029	41
1426.882202	13
1427.484375	35
1431.070557	42
1439.490967	30
1444.070801	19
1445.536499	37
1446.617554	48
1448.874146	28
1450.611816	58
1465.419922	7
1492.959717	40
1503.345825	38
1508.446411	27
1509.090454	41
1510.843140	19
1512.170654	29
1516.928711	27
1526.591187	137
1527.978882	78
1528.663208	26
1541.642944	25
1547.576050	31
1548.846558	14
1549.547119	16
1560.347290	9
1563.912720	9
1573.415161	13
1576.524658	7
1578.669067	10
1609.034912	21
1609.778564	20
1614.857178	11
1630.411011	26
1656.636597	18
1683.696655	18
1744.676392	20
1787.183960	18
