# Supplementary material for: ECL: an exhaustive search tool for the identification of cross-linked peptides using whole database
Source: BMC Bioinformatics. 2016 May 20;17:217. doi: 10.1186/s12859-016-1073-y (PMC4874008; doi:10.1186/s12859-016-1073-y)
Supplement: Additional file 5 — Kojak’s pre-selection list of PSMs only identified by ECL. (ZIP 5147 kb) [file 12859_2016_1073_MOESM5_ESM.zip › Kojak's pre-selection ranks of ECL only peptides/Kojak's detailed results/aleitner_M1012_006/diagnostic_spectrum_4720.txt]

Scan: 4720	747
200.961868	14
205.248489	12
210.153244	60
213.060333	26
216.938843	53
220.544067	10
221.193665	43
225.361084	6
227.275162	12
228.010834	37
229.255676	56
233.183105	8
234.293274	73
237.285919	33
239.270081	25
240.330734	49
241.127426	28
242.157684	31
242.881668	39
244.019409	18
245.176758	57
246.252106	42
247.120102	14
251.146317	22
252.230072	45
258.280151	38
260.334961	56
261.393372	90
262.428192	156
263.247345	6
265.382965	19
266.908844	11
269.944397	36
270.941528	13
271.999298	54
273.001099	28
274.182190	23
275.834381	20
276.492493	38
278.278992	78
279.277527	15
280.361389	15
284.258850	36
285.264740	17
288.143555	26
292.186890	13
295.444000	88
297.250061	70
298.053711	40
299.141296	9
301.214233	238
302.210205	17
304.414307	12
305.231079	13
306.270020	137
307.169556	9
307.881378	24
311.272186	34
312.308838	15
313.911102	74
315.234253	121
316.302429	15
317.775879	69
321.249451	58
325.170471	145
329.004089	54
332.285095	13
333.096741	20
334.608337	161
335.282043	42
336.196625	29
338.315369	27
339.233917	14
341.307739	130
342.275330	31
344.064331	62
345.805542	139
347.807739	12
349.139709	22
350.361267	22
351.558777	86
352.534363	79
353.368286	44
356.230530	6
358.081970	66
359.496033	22
360.478638	51
363.440125	47
366.242188	50
369.215332	20
370.308838	26
371.215210	85
372.297607	20
374.309570	57
377.824158	50
381.380798	14
383.304321	35
385.207520	51
386.391724	49
387.368713	58
388.391785	5
389.841370	24
391.345825	112
392.353699	23
393.418152	69
395.406494	63
397.119568	101
397.900391	84
399.607178	68
400.427979	351
402.107971	53
404.085327	128
404.897400	138
406.290283	8
411.456299	36
412.651672	9
413.752136	135
414.359375	15
416.534912	76
417.744080	62
418.446777	98
421.462585	53
422.471497	75
423.231628	16
425.142761	117
426.501160	54
427.358276	39
428.133118	26
429.330688	67
430.232910	72
431.395691	48
432.301025	50
433.848267	64
434.460693	42
436.369141	220
439.106995	45
440.475891	43
441.495361	104
442.290161	65
443.392700	101
445.474609	120
446.152588	56
447.337585	20
448.252441	131
448.942383	7
451.462219	64
452.162231	145
455.627747	16
456.574890	120
457.371582	24
458.242615	11
460.311646	92
462.358948	51
467.760620	33
470.146729	41
472.980164	79
474.502991	24
475.260986	24
476.299927	27
480.036804	599
483.008850	51
483.781433	84
485.216492	129
486.166138	111
487.184143	11
487.963623	177
489.026245	214
490.055664	56
491.491882	66
492.246155	20
493.421143	45
494.421448	89
495.119751	119
496.359375	32
497.501282	118
498.375671	119
500.387329	105
501.663208	36
503.183411	42
504.410828	25
505.443726	236
506.874634	87
510.500854	213
511.319153	47
511.982788	58
514.411194	52
517.072388	205
518.376282	195
519.325073	120
520.445251	60
522.359131	12
524.052856	278
524.923279	81
526.448059	29
528.218933	474
529.308167	197
531.419006	159
532.488831	138
533.439087	29
535.359131	15
536.240784	95
537.206421	107
538.262085	33
539.293152	104
541.241516	87
543.186035	14
543.852356	8
546.194580	109
547.895508	107
549.645935	142
550.456726	56
552.210022	43
553.302124	17
555.748596	256
556.455078	35
557.436707	65
558.171021	81
559.522278	95
560.356140	31
561.435791	432
562.305969	360
562.935303	52
563.865784	139
565.702332	411
566.428955	8
567.272278	81
568.421082	152
569.197083	109
570.077393	61
570.875122	81
571.727722	86
573.189087	60
573.970642	238
574.583557	117
575.423035	50
576.088196	220
577.732971	80
578.803284	21
580.033630	16
581.220764	283
582.410217	262
583.508728	5
584.216187	99
585.070679	234
585.880859	282
586.488525	53
587.762085	439
589.417053	43
590.468628	1123
591.300049	795
591.929138	222
593.469666	31
595.734436	348
596.649109	960
597.493774	609
599.438843	2169
600.821228	261
601.715698	278
602.511780	22
604.103516	310
605.253479	2066
606.004456	1156
607.170227	377
607.869446	143
609.243164	193
610.401672	158
611.655701	814
612.589050	613
613.604187	134
614.271057	300
615.363708	83
616.374573	297
617.554504	1186
618.382141	174
619.624329	59
620.692383	178
622.134460	564
623.582581	306
624.522766	162
625.534424	349
626.670837	1066
627.509094	271
628.356323	135
629.504089	295
630.311584	142
631.715698	800
632.643250	856
633.837463	309
635.279358	716
636.211182	87
637.370117	498
638.283875	203
639.266296	664
640.837524	1409
641.560608	469
642.663147	275
644.644348	1690
645.315369	861
646.305481	328
647.585754	293
649.165894	841
649.979858	509
651.051270	128
651.786987	293
652.795410	396
653.589050	102
654.335449	285
655.400024	3244
656.183105	517
657.002625	543
658.321472	628
659.226990	281
660.501160	625
661.300110	439
662.255737	915
663.072693	362
664.384766	759
665.400452	1136
666.396423	272
667.617615	353
668.297546	958
669.222717	655
669.947266	1484
670.603760	361
671.628418	879
672.338379	441
673.480042	1769
674.422729	529
675.243591	551
675.955505	777
676.745850	495
677.684387	1715
678.487305	1978
679.975037	1601
681.331116	1504
682.611267	3100
683.700867	493
684.418823	77
689.380066	10
696.169006	46
697.715393	129
699.392517	172
700.236755	157
701.067627	289
702.564575	90
703.993896	239
704.975281	323
706.166748	229
707.352966	332
708.904785	89
710.205261	300
711.188782	198
712.400391	823
713.666443	47
714.801575	404
715.624084	234
716.557434	136
718.470215	72
719.368103	156
720.513123	65
721.400940	182
722.197449	431
723.503967	233
724.340576	274
724.958679	105
725.887024	239
727.138245	493
728.154236	153
729.173096	290
729.980164	1070
732.251648	368
733.438538	626
734.519226	312
735.314636	108
736.439880	161
737.369812	301
738.222168	649
738.890564	1705
739.908875	256
741.890076	2357
742.603088	1210
743.322205	90
744.359619	79
745.909119	1010
746.739319	723
748.115540	2183
748.940674	295
750.115845	355
751.351868	117
752.413391	333
753.795959	1882
754.569946	183
755.228271	368
756.540344	321
757.448914	182
758.585876	693
759.769775	662
761.198120	733
763.090210	426
763.837158	127
765.230530	409
765.962585	274
767.283752	543
768.383484	556
769.346436	140
770.056274	80
771.615356	1206
772.907104	2310
773.827087	1285
774.773499	562
775.685425	200
777.253357	3031
777.865417	2013
778.694031	639
779.896057	204
781.048767	389
781.724365	242
783.242371	3462
784.011108	1130
784.944702	678
785.998413	564
786.643494	777
788.362793	450
789.596863	135
790.705750	79
792.029846	565
793.177368	451
794.161194	315
794.796204	445
795.491455	349
796.695740	757
798.271057	869
799.503723	1173
800.477417	715
801.590576	347
802.626465	316
803.557495	392
804.467834	96
805.144348	127
806.197205	419
806.804138	140
807.709167	524
808.420471	256
809.605286	1730
810.368469	536
811.302063	367
812.206726	465
813.276123	123
814.337891	93
815.656433	1490
816.592468	51
817.412476	255
818.488953	350
819.435669	88
820.742188	450
821.547729	71
822.242737	308
823.288696	457
824.255127	229
824.964539	59
826.101257	464
827.384521	297
828.328430	222
829.568542	252
830.693420	169
831.810120	306
832.771057	1053
833.800476	286
834.567444	243
835.533630	31
836.353760	144
837.431030	231
838.447815	409
839.300293	426
839.914795	243
840.674133	59
841.632874	281
842.393494	220
842.994202	22
843.708313	68
845.631104	1277
846.463318	129
847.482544	185
848.161560	109
849.357849	398
850.781555	172
852.292908	73
853.283752	73
854.422424	261
855.121094	61
856.368958	182
857.618774	230
859.256714	1442
859.981628	1053
862.298889	312
863.258484	111
864.151184	97
865.624817	38
866.596863	112
867.704651	105
869.142822	98
870.100342	127
871.699036	8
872.683899	596
873.291809	356
874.597900	126
875.375000	109
877.162659	89
878.116699	277
880.350891	199
881.366028	286
882.475891	183
883.148193	182
884.467346	254
885.859192	119
886.579895	15
887.218567	53
888.808167	220
890.005371	202
891.351257	31
892.218933	127
893.572754	72
894.359558	35
895.485901	38
896.349365	57
897.186523	199
898.267517	121
899.254395	514
899.995056	93
901.155090	57
902.590637	25
903.543396	203
904.955872	108
906.344666	49
907.321106	235
908.399231	119
909.403992	79
910.413269	93
912.116455	81
913.237305	488
913.839844	5
914.579102	216
916.519775	551
917.461426	246
918.605896	119
919.716553	145
921.533630	106
922.820068	139
925.320557	1085
926.086487	617
927.277039	147
927.966553	139
929.039490	92
930.292053	605
931.233948	68
932.280579	34
933.352722	63
933.960510	77
935.150085	148
936.112305	72
937.453064	127
938.317200	110
939.313171	64
940.185303	10
941.526611	74
942.246094	47
943.569641	53
944.494629	59
945.156555	134
946.907959	103
947.758850	91
948.520325	247
949.215149	81
950.121033	66
951.996887	140
953.302307	204
954.629700	114
955.658997	53
956.862000	135
957.541199	65
959.598450	78
960.502014	219
961.207275	61
962.580017	244
964.779846	300
965.824524	115
967.473938	200
968.396423	248
969.157654	77
970.041260	36
973.708923	1055
974.563782	393
975.485046	50
977.188416	25
977.987366	50
980.172852	207
981.101563	44
982.278748	2649
983.189026	1763
985.996582	102
987.268738	135
992.555420	12
993.957520	57
995.361572	15
996.022766	19
996.628845	73
997.372803	49
998.685059	74
999.558411	171
1000.520691	28
1001.801575	138
1004.394531	25
1005.881592	96
1006.786682	55
1007.697205	57
1008.493896	19
1010.775574	81
1012.580139	29
1013.974854	69
1014.663513	42
1016.520569	77
1017.653748	63
1020.380554	33
1022.258118	91
1022.967346	97
1023.692322	61
1030.144653	183
1031.484985	64
1032.576660	18
1033.257446	46
1037.249878	22
1038.246216	38
1039.224243	194
1044.447632	73
1046.883301	40
1048.437500	87
1049.370361	26
1050.517578	43
1051.131714	92
1052.452637	26
1053.218628	36
1053.964844	29
1054.688721	20
1056.380005	138
1057.341797	29
1058.459839	180
1059.097778	36
1060.379639	28
1064.929565	91
1065.962646	27
1067.524292	503
1068.544678	82
1070.187378	8
1071.366333	128
1073.938232	32
1074.707275	36
1076.229004	17
1077.314819	66
1079.743896	21
1081.548828	30
1084.500366	31
1086.487671	20
1090.888916	62
1091.561523	24
1095.562866	65
1096.382813	65
1097.073486	76
1098.619629	179
1100.282471	111
1104.395264	140
1105.320435	20
1112.501953	9
1113.157227	47
1114.020996	74
1115.452881	33
1116.070557	24
1118.619751	33
1120.390381	27
1121.380371	72
1126.461670	19
1129.189453	54
1130.137695	45
1137.404541	42
1138.378174	13
1142.644775	35
1143.996704	44
1146.287842	32
1150.184082	41
1151.631836	11
1153.782715	41
1155.640869	83
1157.241943	52
1158.755859	19
1160.198730	90
1161.121826	33
1163.545898	9
1167.555542	26
1168.636841	49
1169.742676	10
1173.536865	28
1174.555542	38
1176.607300	62
1178.427002	13
1180.025635	28
1182.540039	22
1186.901123	23
1188.305176	33
1191.374268	29
1192.625244	10
1193.707764	16
1195.316406	262
1198.832275	91
1209.506348	230
1213.315796	25
1222.733154	54
1225.760498	35
1226.379028	41
1236.679443	31
1237.567261	64
1246.844360	8
1258.584106	107
1262.723999	15
1268.946289	31
1280.443604	68
1291.596191	19
1301.626587	26
1317.151978	44
1321.860229	40
1328.296753	12
1331.901855	16
1336.824097	20
1338.628174	9
1341.311768	28
1347.686768	13
1349.439575	32
1414.436279	51
1420.635254	8
1438.755737	24
1447.995239	17
1457.601196	38
1469.654419	25
1502.527588	35
1554.706177	57
1623.760864	12
1627.780029	36
1732.574341	37
1930.300171	34
