# Supplementary material for: ECL: an exhaustive search tool for the identification of cross-linked peptides using whole database
Source: BMC Bioinformatics. 2016 May 20;17:217. doi: 10.1186/s12859-016-1073-y (PMC4874008; doi:10.1186/s12859-016-1073-y)
Supplement: Additional file 5 — Kojak’s pre-selection list of PSMs only identified by ECL. (ZIP 5147 kb) [file 12859_2016_1073_MOESM5_ESM.zip › Kojak's pre-selection ranks of ECL only peptides/Kojak's detailed results/aleitner_M1012_006/diagnostic_spectrum_4865.txt]

Scan: 4865	783
187.187836	4
197.308365	29
199.196930	8
200.341965	3
201.131805	14
203.213882	7
204.081680	5
206.777954	3
213.132156	7
215.070068	7
216.210175	14
217.092560	14
218.256256	10
220.041489	7
221.176498	9
222.273712	21
226.005951	13
227.209442	60
228.658264	12
230.247711	13
232.029648	26
235.232788	23
239.251099	15
241.264740	6
242.326218	47
243.256241	15
244.195663	33
245.316269	4
247.255920	5
248.112885	13
249.272125	25
251.464050	14
255.874985	7
259.295654	10
260.220093	23
263.278137	9
265.323975	4
267.054810	10
270.265015	22
271.612061	3
273.320465	18
276.228210	5
277.250458	32
278.198792	12
279.230743	14
281.080261	15
282.118622	15
283.228699	15
284.490723	10
286.289459	6
288.332855	18
289.280548	18
290.129852	5
294.445251	7
295.431152	9
297.214844	4
298.337036	8
299.291382	6
300.467102	24
301.241760	11
302.326050	7
303.117188	14
305.336914	28
306.090820	9
307.240936	14
309.123840	22
310.324036	9
313.119751	3
317.333008	3
318.393127	7
320.215546	5
321.875061	20
322.902893	5
325.362793	5
326.117371	11
327.313080	15
328.170227	22
329.258484	22
330.868347	36
332.848938	16
334.011414	45
334.787476	20
337.219666	6
338.372742	26
340.189148	4
341.129700	24
343.716431	403
345.109436	35
346.816162	79
349.277649	27
351.271362	12
353.286316	7
355.256836	36
356.471008	42
357.237976	37
358.584229	29
359.370911	6
360.320496	21
361.511536	36
362.532166	40
364.555237	21
366.427856	24
371.339478	6
373.420654	63
374.384033	16
376.161316	15
377.780762	4
382.008545	4
383.323914	27
384.845825	45
385.961121	8
387.377136	20
389.412354	6
390.367615	12
391.326477	15
393.522766	8
394.475342	51
395.914795	11
396.595581	17
399.246094	27
400.664185	81
401.321838	24
403.319214	20
405.457581	4
408.719360	11
411.251404	36
413.167175	136
414.357666	16
415.314270	15
416.117554	19
417.196228	14
417.955566	8
419.398010	41
421.199097	10
422.225525	36
425.313171	17
426.489685	20
427.424011	27
428.490784	5
429.286316	17
430.082031	32
431.072083	21
432.172913	11
433.377808	11
434.090820	8
435.301758	35
436.680542	29
440.243164	117
441.324402	37
443.512573	63
444.287109	3
445.218079	26
445.880371	34
448.156067	158
448.906494	32
449.603577	149
450.371826	8
452.434387	9
453.739563	20
455.323975	53
456.311279	17
457.001465	40
458.301208	35
459.748474	3
460.433411	18
462.126831	36
463.423157	20
464.444092	18
466.281738	15
468.304077	15
469.973633	22
471.093384	54
473.267578	50
474.335571	100
475.423767	55
476.250000	5
478.078369	11
478.881104	18
479.483215	18
480.198608	22
480.985596	9
482.902283	10
483.584351	7
484.850037	27
485.544128	8
486.302856	28
487.169250	5
488.527161	4
489.390564	11
490.793945	69
491.647400	74
493.277466	82
494.212219	85
496.181885	93
497.589844	47
499.273926	32
500.073303	7
500.674438	4
501.513428	36
502.457947	208
503.624023	53
504.963745	136
506.212646	106
507.424805	19
508.026611	14
510.943909	52
513.316833	29
514.306458	58
515.576111	40
516.358826	10
517.176331	43
518.222229	66
519.324646	48
519.926880	24
520.951477	72
522.312622	121
523.430359	64
524.340515	21
525.039001	4
525.851196	29
526.871582	73
527.890320	47
528.876953	8
529.492004	27
531.314575	77
532.288696	27
533.572815	47
534.244202	14
535.382324	204
536.806946	139
538.387329	53
539.977356	190
540.903198	23
542.608154	94
543.479797	29
544.486511	30
545.505554	165
546.627441	138
547.388245	66
548.087952	79
549.178589	8
550.168457	25
552.450745	68
553.597778	6
554.520569	74
555.643982	120
557.056458	44
558.257019	64
559.208679	27
560.164551	60
560.960266	19
561.671265	19
562.806213	134
564.052307	74
564.985291	196
566.936584	52
568.677124	53
570.489807	128
571.385254	61
572.488464	53
573.347717	80
574.685120	109
575.809082	78
576.515320	135
577.450195	30
578.338074	53
579.333801	72
580.618652	97
581.448181	36
582.328735	28
582.957397	40
584.114441	27
584.858337	18
585.669922	105
586.282043	20
587.460571	37
588.445068	151
589.283386	137
590.498962	149
591.567505	243
592.522217	81
593.447693	132
594.314270	24
595.902283	162
596.714783	61
597.419739	107
598.131165	178
599.107483	233
600.024597	142
600.791626	83
601.589722	191
602.617981	133
603.386963	234
604.894165	344
605.741028	119
606.822205	115
607.788513	184
608.737976	125
609.555481	386
610.559143	703
611.449158	52
612.384949	260
613.198792	231
614.566406	229
615.605896	166
616.622559	151
617.473877	133
619.029602	2087
619.917419	427
620.969666	230
622.052917	169
623.012512	249
623.798950	15
624.851013	239
626.527893	670
627.337280	636
627.970703	450
628.986755	201
629.786133	268
630.874939	346
631.705627	873
632.437073	604
633.198303	543
634.036194	259
635.282715	949
635.985596	608
637.020020	429
637.907654	669
638.834045	209
639.764099	510
640.721313	294
641.448364	699
642.505798	4731
644.154724	919
645.010925	406
645.872498	124
647.080017	27
648.992615	6
650.622925	12
651.492493	3
654.849182	6
657.438904	24
659.380554	11
660.292542	3
661.372375	27
662.327393	16
663.066406	51
663.885864	28
665.098816	171
666.157349	140
666.843201	79
667.882874	99
668.515564	142
669.353943	255
670.433228	205
671.406677	165
672.414795	47
674.120667	427
675.116394	90
676.099121	32
677.438538	145
679.344910	34
680.626709	101
681.458313	136
682.725159	342
683.433411	372
684.756409	46
685.633972	153
686.315674	1216
687.308777	350
688.417297	77
689.175964	123
690.024597	70
691.249146	185
692.612793	327
693.514343	117
694.596191	295
695.622681	77
696.985291	120
697.727600	16
698.406799	158
699.725891	140
700.559875	43
701.457214	53
702.738770	39
703.830322	104
704.774597	93
705.388123	38
706.157654	173
707.078186	62
708.081238	104
709.442322	191
710.213928	96
711.330505	91
712.197205	240
713.577332	458
714.337097	104
715.650269	183
716.572632	117
717.691345	17
718.650452	135
719.646179	90
720.521545	40
721.529724	65
722.845581	296
723.924011	214
724.740723	41
725.917542	174
727.284668	278
728.526855	356
729.841858	199
731.012390	163
731.929016	219
733.359680	462
734.411682	190
735.722351	173
737.023132	129
738.201843	289
739.334595	187
740.062988	699
741.136841	157
742.287781	112
743.060730	56
743.717529	161
744.722595	319
745.781006	365
746.985718	223
748.065002	283
748.954712	123
749.776428	118
751.177490	509
752.097290	1156
752.862610	181
753.507996	1
754.589172	443
755.576355	320
756.503906	107
757.335876	160
758.101685	153
759.223022	882
760.067749	1369
760.945618	172
761.912659	176
763.003174	314
764.260010	58
765.280823	152
766.329163	216
767.592651	65
768.715637	277
769.510803	206
770.379333	204
771.552551	243
772.539001	68
773.263550	200
774.080933	132
775.158081	337
775.825134	265
776.895325	54
777.798767	147
778.772034	124
779.612610	229
780.723267	197
781.564880	99
782.729675	293
783.668518	210
784.443848	188
785.218445	34
786.417114	296
787.501831	572
788.740417	707
789.661804	390
790.468323	451
791.798157	96
793.463074	104
794.544617	309
795.518372	258
796.740906	104
797.733032	69
798.849854	204
799.855286	153
800.999634	367
802.205566	115
803.188538	184
804.640869	324
805.901428	352
806.734375	689
807.692932	265
809.335388	103
810.073914	37
811.723694	634
812.599182	299
813.746094	272
814.684875	14
815.366272	38
816.319519	43
816.944519	97
817.848572	83
818.631653	17
819.304626	84
821.165955	121
822.329041	88
823.475647	36
824.195068	88
825.120544	75
826.683716	165
827.697266	71
829.015930	65
829.627136	7
830.576721	43
832.193237	199
833.238281	75
834.136658	26
836.134888	87
838.079895	129
838.983582	55
839.587952	16
840.693054	16
841.559387	75
842.436646	51
844.088989	192
845.067749	119
846.552185	130
847.355469	8
848.442566	103
849.466858	173
850.589355	56
852.027283	121
852.930603	22
854.188538	56
855.284180	54
856.526794	162
857.654114	38
858.704041	61
859.486816	51
861.159668	25
862.874756	99
864.156921	31
865.296326	89
866.508789	55
867.293274	55
868.119446	60
869.352051	34
870.064148	31
870.727844	90
871.726990	61
872.918701	116
873.845398	53
874.570496	45
876.277832	41
876.949646	23
877.889709	95
878.810547	90
880.181580	58
881.909424	58
883.335693	105
884.356628	34
885.529541	16
887.225159	99
888.212646	82
891.727539	91
892.787354	43
893.407715	17
894.626648	14
895.322083	166
896.438904	84
897.584229	38
898.793762	174
899.567139	38
901.813293	74
904.066589	46
904.717102	66
905.724182	36
906.573425	260
907.431702	94
908.249939	36
909.297546	28
909.990662	26
910.943176	26
912.582947	43
914.187073	93
914.977478	41
915.757507	16
916.722107	6
917.709534	43
918.473694	57
919.698975	43
920.556335	25
921.245667	27
922.151306	67
923.011902	7
924.299744	54
925.296692	41
926.155579	36
927.449402	41
928.345947	61
929.623779	54
930.248230	26
931.140564	78
933.517090	17
934.702881	27
935.515381	19
936.702209	29
937.504639	58
938.177185	27
938.961670	34
939.953125	30
941.135193	9
942.238037	7
943.260437	18
944.287537	26
945.562317	42
947.161377	69
949.656799	61
950.899231	26
952.524658	22
954.133850	51
956.684570	67
958.727112	10
960.798767	7
962.401123	100
963.213928	938
964.366882	102
966.444336	7
968.136780	9
969.842712	100
970.622986	12
971.594910	40
972.448975	44
973.809509	81
976.756287	50
977.602478	18
978.351990	92
980.388245	19
983.628418	12
984.751648	10
985.544006	9
987.482605	31
989.951416	27
990.893311	9
992.299316	19
994.763000	21
997.415222	41
998.205994	12
999.903381	28
1003.905029	28
1004.633606	47
1006.381287	72
1008.532410	16
1009.737488	30
1011.322998	17
1012.663391	30
1013.367126	7
1014.362061	50
1015.384766	38
1016.548157	11
1017.471680	3
1019.205139	6
1020.007141	29
1020.801941	54
1021.482605	27
1025.271606	6
1027.788818	21
1029.745605	20
1030.962524	61
1032.595581	5
1033.447876	16
1036.208740	54
1039.266846	14
1041.744019	5
1043.563721	23
1044.302979	7
1045.598022	12
1048.354004	4
1049.577026	21
1050.339600	11
1051.107178	4
1052.620361	3
1055.094482	36
1058.176025	18
1059.576904	29
1061.220215	9
1061.879028	24
1064.624756	19
1066.312500	7
1067.443115	10
1068.407104	6
1069.369385	42
1074.692017	18
1076.652588	14
1080.642334	8
1082.375977	4
1085.878296	32
1089.587891	9
1090.506836	26
1092.325562	16
1093.536377	8
1096.365967	30
1097.540283	9
1098.753418	12
1100.485352	18
1103.298706	45
1104.633057	13
1106.302734	13
1107.099365	25
1109.032959	10
1111.055908	13
1115.713989	20
1116.933838	27
1119.996582	12
1122.152588	58
1123.913940	15
1125.458374	25
1126.886719	10
1127.922119	34
1130.532471	10
1132.363892	46
1137.057251	9
1137.688110	26
1139.160889	43
1139.974609	12
1143.785400	45
1145.478271	9
1148.739990	7
1149.612305	16
1151.612915	27
1153.689575	15
1154.329712	5
1156.475464	7
1157.309448	10
1161.737305	20
1164.769531	17
1167.601807	6
1168.717041	9
1170.595337	16
1172.243408	4
1175.240112	19
1180.555298	45
1181.759766	10
1183.183838	11
1184.416504	5
1185.347046	25
1189.419800	14
1190.798096	25
1191.456177	5
1194.702515	14
1198.107544	6
1198.775879	5
1210.275269	11
1214.815918	14
1217.998291	14
1219.806885	16
1225.156738	18
1227.435059	4
1236.568237	25
1238.646484	22
1240.649902	16
1242.711548	19
1245.676147	19
1258.480957	8
1266.068970	4
1269.869385	24
1273.068848	16
1304.494751	3
1317.777222	9
1326.630981	6
1329.839966	6
1332.631470	17
1347.624023	10
1367.208618	7
1375.147949	6
1376.525757	14
1377.557739	33
1440.652222	9
1532.468872	4
1539.695923	18
1549.123657	20
1603.427612	15
1609.662720	14
1681.198120	3
1696.719849	39
1752.901123	8
1755.630249	10
1757.639771	5
