# Supplementary material for: ECL: an exhaustive search tool for the identification of cross-linked peptides using whole database
Source: BMC Bioinformatics. 2016 May 20;17:217. doi: 10.1186/s12859-016-1073-y (PMC4874008; doi:10.1186/s12859-016-1073-y)
Supplement: Additional file 5 — Kojak’s pre-selection list of PSMs only identified by ECL. (ZIP 5147 kb) [file 12859_2016_1073_MOESM5_ESM.zip › Kojak's pre-selection ranks of ECL only peptides/Kojak's detailed results/aleitner_M1012_006/diagnostic_spectrum_5202.txt]

Scan: 5202	802
192.887634	14
194.836472	20
197.239410	35
197.913452	24
201.313507	25
203.178192	17
207.217453	12
208.880005	10
211.164368	19
212.444641	26
213.706253	8
215.053864	12
217.095520	6
222.179718	29
224.240753	23
226.192200	35
227.068924	81
228.137695	86
228.982941	49
232.438843	39
233.414169	7
234.231750	26
235.203674	95
236.287735	55
237.983948	19
239.238708	69
240.061676	57
243.112152	45
244.030579	62
245.135376	81
246.096115	48
247.280533	10
248.013885	8
249.295959	68
252.167938	131
253.057281	39
254.286530	6
255.065338	24
257.273499	95
258.103851	208
259.246002	41
260.094513	22
261.005951	23
262.507446	22
269.236633	15
270.297729	21
272.799500	40
273.626099	23
276.267456	464
277.215881	26
282.177429	22
284.234497	62
285.166260	57
285.893524	54
288.288177	218
289.293457	17
295.387360	15
296.917114	55
298.871613	14
300.474548	43
302.503418	11
303.212463	11
305.240723	98
306.187439	18
307.851013	10
309.269623	32
310.049561	14
311.054993	34
312.155029	63
313.220703	22
314.424866	95
318.358185	8
322.158630	107
323.309418	18
325.289032	35
328.297668	13
329.359344	20
330.309509	8
331.812988	75
332.617554	60
333.271790	7
335.279846	23
338.634277	41
340.290039	324
341.314209	338
342.302368	125
343.474792	314
344.431580	45
345.491272	27
349.053467	189
350.199890	128
350.898315	16
352.255676	16
353.112427	66
355.026794	47
355.728088	23
357.430664	55
358.319458	16
359.199707	13
361.023865	170
362.036499	82
364.293701	42
367.221985	292
368.256531	27
369.402527	27
370.394958	41
372.351685	53
373.327698	30
375.336548	24
376.217834	44
377.592285	39
379.330505	61
382.121033	29
383.186890	100
384.298706	39
385.255188	16
386.035400	13
387.659851	225
388.478577	226
389.280945	57
390.220276	80
392.212402	22
392.863037	5
396.844055	2641
397.724060	66
399.079529	53
401.810791	75
403.327759	10
406.476990	14
407.234375	7
409.320190	47
410.879150	12
411.847839	52
412.579712	15
413.369202	52
414.185974	172
416.240906	39
417.322327	13
418.383850	101
421.478394	23
422.503235	54
423.605835	134
424.286255	15
427.164368	69
428.326294	12
429.456482	35
430.181824	23
432.162842	301
433.124268	131
434.137390	28
435.360046	94
436.442078	30
437.912903	377
441.812378	112
443.176392	180
443.999817	87
445.315063	44
446.449219	2107
447.494507	244
448.520996	126
449.557129	39
450.177673	123
451.244446	89
452.370850	87
453.482910	95
455.292847	49
456.804626	43
458.222229	364
459.454773	47
460.351074	29
461.622986	250
462.410828	79
463.376038	40
464.705750	182
465.310913	59
466.808899	47
469.208740	102
470.769409	25
471.383606	134
473.506348	10
475.359070	71
476.219604	14
477.288513	117
478.484497	183
479.220093	99
480.197327	644
481.231567	108
482.223938	70
483.487366	49
484.387939	137
486.532776	83
488.528564	32
490.035583	112
492.270935	22
494.241150	545
496.564392	193
497.938721	88
500.340942	89
501.284119	110
502.496216	129
504.363342	37
505.600159	198
506.558533	183
507.410217	13
508.251648	7
508.980957	60
509.982910	80
511.005249	360
511.675415	143
512.331055	56
513.407043	60
514.419739	33
515.403137	120
516.122925	22
517.116760	87
517.884644	99
519.222473	225
520.206543	118
521.261230	75
523.301514	55
524.202698	32
525.040955	350
526.018372	143
527.128113	313
528.476746	47
529.995361	52
531.880310	239
532.832947	225
533.791443	125
534.453125	213
535.107727	49
536.671814	165
537.380615	31
538.522156	52
539.128296	54
540.986877	55
542.141785	117
543.305542	71
544.567383	174
546.252869	253
547.461365	79
548.345764	198
549.506042	185
550.412537	98
551.374329	1140
552.335144	396
553.192017	131
554.153320	41
554.972595	163
556.061157	760
557.395447	92
559.552490	107
560.880798	26
561.744263	74
562.502136	18
563.955139	199
565.421570	436
566.325500	197
567.262634	74
568.326050	290
569.352356	70
570.222046	82
571.250549	37
572.415894	63
573.237000	26
574.294617	627
575.057983	229
575.858704	52
577.089661	94
578.143616	70
579.362427	27
581.373108	263
582.870056	84
583.979797	38
585.494812	38
586.281799	178
587.179321	33
588.775330	101
589.628479	15
590.450745	178
591.331116	297
592.162781	569
593.013977	397
594.887024	287
595.649597	164
596.839783	116
597.493042	20
599.571960	57
600.756653	170
601.733826	641
602.387268	101
603.126038	199
604.470642	87
605.453369	13
606.477234	31
607.446960	255
608.268860	125
609.265808	147
610.334290	65
612.034485	132
613.293030	70
614.063416	247
615.554443	235
616.391785	666
617.530212	239
618.644958	754
619.548828	192
620.462097	508
621.346497	92
622.956970	2633
623.950317	551
625.185730	233
625.960815	42
626.864075	328
627.505432	1662
628.579834	197
630.107727	179
630.774231	35
631.754089	126
632.474426	266
633.420837	313
634.150330	510
635.374268	334
636.327576	217
637.071594	21
637.894958	378
638.822937	357
639.857727	389
640.993958	344
641.907654	290
643.285767	778
644.516357	648
645.361633	665
646.600647	527
647.705444	962
649.333374	1446
651.218140	996
652.184021	2330
653.132935	694
653.828613	8832
654.607178	516
655.262756	1092
656.240723	503
657.282471	272
658.123474	1008
658.914490	2176
659.737976	1383
661.189392	1604
662.323120	3875
663.183228	928
663.822693	99
664.541443	1749
665.984680	997
666.913147	3050
667.600769	887
668.882141	1255
669.717163	874
670.462341	2932
671.375061	314
671.977600	58
673.494324	12
683.236633	66
686.496521	59
688.081299	206
688.968201	423
689.862671	396
690.966858	469
692.337097	161
693.706726	160
695.758484	1530
696.502075	699
697.190613	223
697.950867	87
699.464783	145
700.400940	72
703.106873	259
704.123779	193
705.338989	344
706.589294	388
707.590759	407
708.216125	730
709.121582	229
710.724487	275
711.831238	114
712.486877	791
713.512268	12
714.711487	239
717.106018	517
718.185059	131
719.111145	241
720.143127	209
721.690735	1622
722.487122	475
723.190125	123
724.020081	237
725.523804	394
726.517029	177
727.496521	102
728.302795	56
729.918762	283
731.135315	40
731.829529	258
732.508667	203
733.567688	354
734.409607	649
735.456604	158
736.235840	119
737.330566	401
738.427002	744
739.182190	297
740.492004	1320
741.550232	194
742.640137	429
743.641785	165
744.808289	782
745.793884	317
746.690857	546
747.620117	271
748.516357	224
749.165161	94
750.669556	7277
752.165466	216
752.887390	113
754.006653	247
755.246399	224
755.981995	128
757.532410	772
758.380188	205
758.996765	53
759.837341	486
760.643005	525
761.509949	49
762.812134	371
764.233093	685
765.213196	86
765.965759	365
767.214417	368
768.265686	667
769.246521	210
770.215698	431
770.868408	121
771.922546	245
773.119873	749
774.090332	635
775.479919	1091
776.954041	733
777.865906	213
778.835388	486
779.625061	70
781.226746	2847
782.263123	453
783.595154	646
784.333069	423
785.060974	676
786.342285	258
787.458740	1308
788.251526	409
789.103027	748
789.831055	301
790.663086	533
791.786438	528
792.397522	3413
793.369019	8587
794.717224	187
795.569153	407
796.727905	135
797.354126	959
798.084473	940
798.774231	395
799.575989	255
800.850159	867
801.543274	342
802.877563	601
803.779602	187
805.229187	1726
806.001160	718
807.360291	439
808.761475	448
809.679688	1004
810.459839	150
811.081909	5285
812.217773	164
813.193665	252
814.002319	131
815.369507	684
816.647156	488
817.609802	283
818.605286	259
820.058472	261
821.069275	385
822.129333	418
823.158691	249
824.513733	2561
825.911499	570
826.906189	105
827.994812	316
829.039001	558
830.069397	3793
830.741638	3216
832.255188	258
833.191040	1273
834.386108	1147
835.405579	321
836.129578	25696
837.265808	213
838.094299	114
839.101440	191
840.424133	596
841.716248	247
842.514832	10
843.682251	14
844.429871	99
845.439514	108
846.756958	193
847.892090	550
850.925537	81
851.556702	105
852.348450	41
853.867737	286
855.087830	207
856.025940	16
857.183899	915
858.256592	290
859.237000	269
860.491394	122
861.235413	66
862.264404	163
863.341980	1485
864.353577	188
865.631165	191
866.363037	782
867.130188	530
868.974182	7603
869.737549	382
871.198486	274
871.941345	153
872.672424	229
874.323059	111
875.550964	22
876.771179	177
878.138611	253
879.075867	157
879.698792	39
880.532410	135
882.512207	79
883.208557	10
884.538818	212
885.554688	26
888.290039	55
889.016663	191
890.101013	187
891.458740	1199
892.354492	283
893.630310	291
894.939636	292
895.721985	66
897.032532	67
898.418213	555
899.250061	338
900.142578	98
901.077881	1263
901.728943	820
902.654968	378
904.270508	197
905.735107	201
906.801697	4781
907.590759	315
910.632324	97
911.335876	10
912.710938	285
914.083740	107
915.268982	116
917.388672	212
918.169434	94
919.246094	40
921.998230	38
923.128662	90
924.325500	6
925.360413	215
927.613464	28
928.626404	70
929.694092	31
930.660095	119
931.434998	34
932.626526	48
934.403076	65
935.362366	76
936.096008	10
936.739319	45
937.369202	49
938.079102	33
939.083496	125
939.947083	98
941.152649	187
942.328186	45
943.463928	591
944.142578	170
945.362549	133
946.388977	307
947.180725	45
947.898132	30
948.723145	200
949.710510	570
950.412903	43
951.078125	14
952.685547	128
954.722717	22
956.010559	213
956.686523	42
957.318420	22
958.799866	721
959.418274	316
960.107178	193
961.621765	96
962.549744	51
965.843323	47
966.466858	45
968.163147	94
969.320374	68
970.624023	39
971.549866	46
973.057800	230
973.772217	163
974.753906	22
976.962708	98
979.618958	17
982.675720	121
983.415344	53
984.767334	15
985.367432	6
986.584045	114
987.622253	83
988.780029	90
989.438416	79
991.064941	33
991.835266	40
992.461182	69
993.533936	35
994.831238	74
995.458923	44
998.585266	116
1000.329041	95
1002.517578	111
1003.418030	552
1004.285889	990
1005.394714	291
1006.227234	119
1007.449280	213
1009.029236	43
1009.966553	109
1011.446045	36
1013.457031	168
1014.122131	162
1015.563416	53
1017.232483	31
1019.866394	100
1020.840881	63
1021.700134	83
1022.907715	32
1027.295410	52
1029.886841	134
1030.683838	44
1033.076782	108
1034.802246	120
1035.411865	35
1037.382202	31
1040.376343	90
1043.472290	15
1044.755615	96
1045.810425	16
1047.014648	36
1047.688354	57
1051.010986	32
1052.558350	66
1057.144043	84
1058.966553	84
1060.201782	89
1062.274658	72
1063.325317	7
1066.428955	68
1067.349609	35
1070.732910	25
1072.640625	242
1073.644897	76
1074.812622	22
1075.630615	10
1078.543457	95
1080.375732	25
1081.593018	78
1082.457642	23
1085.159180	19
1088.406738	43
1093.676514	101
1095.618896	74
1096.542725	25
1098.751221	71
1106.335938	57
1107.695923	85
1108.479004	45
1109.446167	17
1111.691162	37
1112.759888	86
1115.470581	106
1116.766357	150
1117.588989	17
1118.761108	36
1120.026733	12
1122.708008	17
1124.464233	18
1125.615112	11
1129.429077	126
1131.887939	18
1135.110229	25
1136.203491	74
1138.408936	55
1139.587402	14
1142.603394	52
1148.607666	20
1151.767578	14
1153.547607	23
1154.766357	30
1160.331787	12
1162.635986	9
1163.584717	52
1165.393555	63
1166.477539	30
1169.483643	29
1171.758667	76
1174.793579	17
1175.562500	52
1176.402588	36
1180.428955	40
1184.612305	24
1185.327881	13
1189.035278	32
1190.561401	25
1194.167236	107
1199.178223	81
1203.182129	25
1205.092163	57
1206.465942	20
1212.517944	48
1213.611694	7
1221.464844	29
1225.374146	22
1232.042847	51
1235.568237	14
1237.824585	51
1245.253906	47
1246.407959	36
1253.167969	39
1260.863647	18
1263.478149	21
1264.834961	22
1272.139893	45
1273.095703	31
1278.588013	28
1287.642090	14
1293.797729	7
1300.476929	37
1302.594971	10
1305.905518	32
1308.882324	139
1310.062134	38
1320.436646	8
1324.885010	12
1333.813599	19
1335.916260	16
1349.797363	11
1350.572021	19
1367.702393	26
1374.643799	8
1380.180542	10
1381.839844	13
1389.796997	37
1402.556519	10
1409.775024	11
1440.649048	16
1453.089111	39
1465.012207	16
1465.715454	10
1468.330322	17
1478.241455	55
1482.172607	42
1485.931641	6
1490.783569	18
1525.202881	16
1545.523193	20
1556.648193	22
1561.839111	33
1562.672485	49
1587.744995	27
1604.741821	27
1632.302979	28
1638.671143	69
1654.750610	29
1666.980225	11
1683.057983	20
1701.416748	8
1753.966064	54
1790.537842	20
1922.697510	12
