# Supplementary material for: ECL: an exhaustive search tool for the identification of cross-linked peptides using whole database
Source: BMC Bioinformatics. 2016 May 20;17:217. doi: 10.1186/s12859-016-1073-y (PMC4874008; doi:10.1186/s12859-016-1073-y)
Supplement: Additional file 5 — Kojak’s pre-selection list of PSMs only identified by ECL. (ZIP 5147 kb) [file 12859_2016_1073_MOESM5_ESM.zip › Kojak's pre-selection ranks of ECL only peptides/Kojak's detailed results/aleitner_M1012_006/diagnostic_spectrum_5229.txt]

Scan: 5229	755
221.229095	16
222.396240	4
226.802338	18
228.006058	11
230.347961	13
231.382843	13
232.254868	7
234.940659	24
241.199890	20
244.926849	9
246.146133	33
247.302032	19
250.044250	16
254.176819	14
257.237885	45
258.188232	7
261.159332	16
262.991333	6
270.049042	8
270.998352	11
272.160828	14
275.151581	15
278.333466	9
279.220428	10
280.999603	17
290.264343	12
292.370728	7
293.120392	6
296.353333	9
297.622833	19
299.822174	96
301.173584	21
303.096436	19
306.824585	31
312.498810	9
313.224792	10
314.322083	21
316.115540	42
317.326233	43
319.223145	5
321.098663	9
322.186707	13
323.008728	29
324.287354	8
326.241150	10
327.302429	17
330.496582	33
334.243225	8
336.178741	35
337.396606	19
339.127991	34
341.501770	37
342.182190	25
343.077332	65
344.021240	15
347.358368	13
348.382385	25
351.064575	49
352.210297	24
353.145264	16
358.454773	13
364.308350	9
365.230896	18
367.291229	14
369.126556	60
370.818909	16
374.517456	10
375.606018	10
376.525940	5
377.379700	6
379.603149	23
381.293518	7
387.143311	21
388.159973	12
389.161682	16
393.597717	36
395.717224	38
399.608337	28
402.544495	38
403.970398	61
408.499939	7
410.308838	12
411.087097	14
413.261597	10
414.268433	16
416.336182	5
417.305115	20
419.492065	11
420.459106	12
424.180664	6
424.897278	31
430.183228	43
438.358093	15
439.341919	17
440.392517	58
442.108643	9
443.443237	33
444.409424	25
447.133667	24
448.359192	68
449.309692	13
450.409668	12
451.341675	20
455.181580	47
458.744812	21
461.321167	25
462.669373	18
464.357910	22
465.181580	13
466.056274	8
472.211121	90
474.410095	20
476.443176	54
477.278442	7
478.549805	40
479.318909	10
480.211609	17
482.358093	19
486.526611	13
487.554688	14
489.268799	19
491.216797	44
493.748413	43
494.373657	10
494.976196	12
497.022095	63
498.376404	14
502.105408	29
503.214661	11
504.883484	27
506.340881	85
508.358093	63
509.214783	53
509.852600	41
510.560791	10
512.520569	11
513.617004	24
515.909119	15
517.206116	11
518.015808	42
519.250427	240
520.316406	20
521.355103	7
525.212280	14
526.200317	84
527.215820	37
528.681152	7
529.524414	12
531.979675	6
533.030029	6
533.697510	11
535.397888	24
536.779602	52
538.185608	42
540.987305	64
543.087769	46
544.760559	77
545.559875	22
547.448669	18
548.313171	18
549.255798	30
551.174133	20
552.314636	21
553.596375	11
554.543457	15
556.153381	23
557.610718	48
559.494812	13
560.933655	54
562.113953	12
564.351624	47
565.423523	8
567.163513	62
568.157410	27
569.498962	15
571.244690	55
572.666321	38
574.884827	81
578.347839	55
581.171326	73
585.213806	12
588.080078	22
590.422363	7
591.382629	29
593.681152	38
597.506470	36
601.084106	138
602.564636	122
603.650208	25
604.475647	10
606.227234	618
607.290710	187
608.257568	102
609.699463	11
610.905945	21
612.544800	21
613.837158	60
614.990417	76
617.363098	31
618.796997	14
620.249451	22
622.639465	64
623.314148	83
624.172974	17
626.510498	42
627.276184	74
628.223938	146
630.160950	39
631.122375	105
631.733215	14
632.600891	15
635.433105	63
637.110657	23
638.424133	31
639.377197	13
640.739014	26
642.440369	11
643.170654	15
644.390991	15
645.286621	51
647.446228	4
648.408752	10
649.546143	50
651.149353	96
652.226501	31
653.077209	56
655.419250	12
657.031860	59
657.990967	13
659.647949	102
660.391907	86
661.376892	51
662.665405	10
663.991455	27
664.791077	24
666.561584	109
667.500488	41
669.164124	118
670.889099	137
672.501404	56
674.455383	77
675.388855	72
676.603455	65
677.336487	505
678.256592	171
679.381775	53
680.421021	51
681.569031	26
682.203064	11
683.991089	136
686.177063	52
686.959412	67
688.070129	82
688.790833	26
689.596985	48
691.067322	64
692.096497	53
693.363647	87
694.196716	23
695.651550	23
696.735352	68
697.811890	46
698.727783	120
699.374878	39
700.523499	53
701.257141	114
702.086243	121
702.973206	30
704.834167	41
705.452881	34
706.662048	84
707.472839	93
708.768188	145
710.159119	88
712.752319	255
713.536072	59
714.194763	203
715.869446	215
716.850708	350
717.961975	55
718.742859	73
720.095032	107
720.925415	29
722.658264	60
723.832275	162
725.240784	143
726.024658	97
726.808838	109
727.671753	90
728.516052	16
729.610901	190
731.076843	193
731.950134	182
732.680847	3
733.348267	93
733.949463	132
734.690857	60
735.302307	87
735.958923	37
736.691467	183
737.302917	175
738.452454	307
739.635864	284
740.393555	433
741.052307	741
742.677551	87
744.272522	119
745.176941	654
745.952271	16
746.627197	21
747.947449	129
749.000549	192
750.430664	131
751.090637	161
751.702942	90
752.843689	397
753.800964	464
754.445618	482
755.375061	182
756.473206	24
757.385559	157
758.440552	460
759.651794	238
760.782776	251
762.499756	435
763.652405	469
764.670227	442
765.904785	522
766.709290	297
767.661987	103
768.554260	488
769.617371	1415
770.593567	564
771.582092	468
772.587219	14
780.609680	8
783.101685	51
787.433472	17
788.439270	87
789.442932	22
790.283203	18
791.520142	47
792.381653	8
793.078918	9
794.020874	160
795.374878	127
797.189514	357
798.177063	140
801.379089	514
802.101257	151
803.318298	6
803.936829	10
805.517090	144
806.371643	712
807.583740	131
810.053101	67
811.154724	39
812.460388	44
813.816040	60
815.289185	199
816.474121	163
817.103699	19
817.955872	42
819.569824	340
820.379211	30
821.995911	144
823.786926	537
824.416443	75
825.466125	25
827.095459	91
828.178711	148
829.034485	88
829.700745	149
830.382935	6
831.308289	136
833.105164	105
834.750488	169
835.447876	37
836.083984	12
837.326233	141
838.075867	102
839.170959	81
840.038757	25
841.247864	283
841.955566	56
842.814209	210
843.631714	180
844.647644	213
845.736694	654
847.074524	297
847.922852	33
848.894836	207
849.996704	29
850.642822	56
851.250793	51
852.033203	159
853.582275	88
855.571960	86
857.059570	65
857.721497	96
859.224060	321
861.848267	116
862.614807	148
863.231750	306
864.662170	286
866.049011	113
867.248474	49
868.061401	83
869.201233	73
870.215881	51
870.958496	89
871.577698	184
873.104248	39
874.004822	299
874.818787	129
875.854797	194
876.984375	139
877.809631	86
878.466064	372
879.340454	170
880.350037	155
880.968933	48
881.911560	172
882.783020	194
883.511169	51
884.560303	105
885.889404	239
886.788635	71
887.588623	8
888.197449	143
888.996887	62
889.878418	74
890.532166	16
891.889221	227
892.942444	64
893.605957	34
894.594788	62
895.606750	226
896.627625	144
897.975159	110
899.906982	158
901.199219	395
903.325867	303
904.309509	171
905.402527	114
906.344788	219
907.133362	46
908.417297	136
909.350403	154
910.390198	142
911.345886	483
912.151428	290
913.503906	315
914.132507	180
915.454102	322
916.469971	234
917.210754	462
917.897705	151
919.236572	85
920.224792	100
921.276367	642
922.229919	414
923.007874	186
923.656250	68
924.750244	183
925.687317	196
926.930603	224
928.277771	131
929.256165	64
930.002502	77
930.806396	108
931.760986	59
932.866211	242
934.416687	120
935.672913	255
937.566895	149
938.833069	685
940.019348	115
942.235413	88
943.769470	290
944.510254	158
945.552917	131
946.267151	59
947.450195	141
948.145508	92
949.192566	605
949.916809	307
950.558777	176
952.217346	103
953.261475	286
955.255615	1228
956.111145	49
957.495605	481
959.389465	246
960.563416	153
961.529053	114
962.438477	140
963.773438	451
964.930176	207
966.872314	118
968.026550	139
969.314636	46
971.606995	222
972.260193	7
973.533691	16
974.406799	40
975.104065	13
976.262207	66
977.169006	198
978.075684	82
978.769714	76
980.001648	201
980.816101	39
981.620789	277
982.510925	107
983.452637	40
986.178711	109
987.279724	659
988.078064	161
989.024475	68
990.065186	27
991.118103	67
992.665833	316
993.297546	357
994.109375	77
995.298340	15
996.087463	29
996.747009	123
997.353699	37
998.343323	18
999.802734	24
1001.573059	98
1003.678467	56
1004.752258	23
1006.044739	95
1006.657288	8
1007.865723	66
1008.595947	25
1009.901611	194
1011.495178	56
1012.340393	32
1013.732117	111
1014.513916	27
1016.044006	198
1017.069275	92
1019.828186	90
1020.478210	5
1021.885010	195
1025.175903	109
1026.003906	79
1027.118652	77
1028.284668	65
1029.357056	52
1030.216431	17
1031.321655	344
1032.192871	208
1033.567627	122
1035.047607	57
1035.693848	89
1037.017822	83
1037.638062	11
1040.868652	93
1043.483154	70
1044.803467	24
1046.815186	66
1047.860718	66
1048.778198	155
1049.486084	59
1050.993164	98
1052.994995	156
1053.709961	13
1054.844238	67
1057.401123	34
1058.302979	59
1059.155029	21
1061.355103	35
1063.785889	116
1064.761108	80
1065.857910	69
1066.484619	28
1067.543213	25
1068.924927	189
1069.756592	7
1070.602539	5
1071.559814	10
1073.182373	71
1074.331299	248
1074.956665	85
1075.915283	33
1077.890747	79
1079.430420	40
1086.871948	47
1088.813843	22
1090.327148	20
1090.993408	38
1092.850830	49
1095.598145	12
1097.148315	104
1098.048828	210
1098.691895	5
1100.024658	43
1102.167725	162
1103.831055	160
1105.043701	74
1106.046387	52
1108.013306	81
1110.612427	101
1112.183228	19
1113.763550	57
1116.121948	95
1118.183228	23
1121.261230	290
1123.089722	147
1126.063721	58
1127.644287	40
1129.198242	143
1131.527344	28
1133.031494	67
1138.537842	167
1139.368286	86
1140.556396	5
1142.451416	14
1143.835205	23
1144.541260	137
1145.784424	21
1146.487793	19
1148.189331	24
1149.018433	24
1149.648926	22
1150.737549	291
1151.431519	97
1152.886353	36
1154.646240	12
1155.658325	41
1156.544678	8
1158.018066	28
1159.738770	51
1161.499634	9
1162.518555	4
1167.557617	53
1169.058350	17
1172.484131	10
1174.669434	15
1176.502686	10
1177.744873	36
1179.992920	48
1180.697266	19
1181.432983	12
1182.384033	13
1183.099609	8
1185.898560	47
1187.278564	38
1188.615234	10
1195.583008	104
1196.699219	29
1202.734131	27
1204.468018	12
1205.220093	63
1206.170776	55
1207.580322	36
1212.939453	63
1213.754517	20
1215.630005	69
1217.971436	259
1218.600220	17
1219.594849	16
1222.493652	82
1229.555664	15
1232.773193	9
1233.390015	38
1234.629395	66
1236.904297	82
1237.735962	29
1238.339478	7
1241.191406	35
1242.390137	19
1244.606812	12
1246.484985	28
1249.234985	41
1250.049927	16
1251.022583	20
1253.209106	15
1255.281982	23
1256.343506	58
1259.911865	37
1261.164429	34
1263.790527	13
1264.615723	13
1265.996338	15
1266.611938	12
1269.298096	37
1270.791992	15
1272.376709	7
1274.059937	10
1275.500854	13
1279.672241	7
1286.136230	13
1290.953247	16
1292.858032	33
1294.564087	12
1295.459839	13
1296.430542	22
1300.953613	37
1304.234863	54
1310.463989	23
1312.551880	32
1317.559814	26
1334.719116	8
1346.261597	7
1348.046631	40
1349.878052	12
1357.555176	24
1359.426392	30
1363.720947	8
1364.591187	27
1365.536255	19
1367.064819	36
1374.301880	21
1375.567749	37
1385.867798	13
1387.229736	27
1392.799316	17
1427.956421	12
1431.301147	10
1432.528564	16
1443.650269	8
1445.618042	16
1456.200806	32
1456.927124	57
1457.748657	5
1459.791870	14
1461.942139	29
1468.657959	15
1477.207153	15
1511.633911	13
1525.600586	5
1527.031982	10
1543.781738	10
1586.698364	13
1611.780029	10
1625.968506	11
1627.806030	7
1655.047485	7
1655.701904	13
1674.869751	14
1688.058228	13
1705.817261	31
1722.771362	17
1728.800537	30
1733.166382	11
1760.688721	18
1780.878052	19
1880.084351	7
1915.669678	4
1991.360962	22
