# Supplementary material for: ECL: an exhaustive search tool for the identification of cross-linked peptides using whole database
Source: BMC Bioinformatics. 2016 May 20;17:217. doi: 10.1186/s12859-016-1073-y (PMC4874008; doi:10.1186/s12859-016-1073-y)
Supplement: Additional file 5 — Kojak’s pre-selection list of PSMs only identified by ECL. (ZIP 5147 kb) [file 12859_2016_1073_MOESM5_ESM.zip › Kojak's pre-selection ranks of ECL only peptides/Kojak's detailed results/aleitner_M1012_006/diagnostic_spectrum_5504.txt]

Scan: 5504	918
295.029480	3
299.490936	4
303.160889	7
303.918152	7
305.298035	3
311.858734	6
323.287537	68
324.109711	25
325.306091	3
329.269501	12
330.267303	2
336.117157	3
340.092346	4
341.187012	572
342.265320	49
347.342438	3
350.207672	13
353.145111	30
355.125427	2
356.132477	2
357.102722	4
359.235413	68
360.116150	14
362.124268	17
363.260254	5
364.331573	5
366.206177	4
368.184204	8
370.265778	41
371.522400	5
373.303192	12
374.173981	21
377.408081	2
380.297607	16
382.243042	2
387.453033	6
390.816498	5
395.216675	24
396.059753	10
398.464111	6
401.032623	9
402.225983	2
404.827820	5
407.382050	16
408.416748	2
409.214142	14
413.110168	6
414.167236	8
421.113892	3
422.669861	2
423.279236	24
424.131165	13
425.294250	12
426.165039	21
427.132416	21
427.905823	2
429.374023	11
434.495667	6
435.278259	2
436.199951	8
438.061768	4
438.862610	7
440.338745	27
441.156128	41
442.657684	29
443.269287	2
443.922913	5
445.771454	3
453.151428	7
454.299927	3
455.920776	13
457.369934	12
459.506561	3
462.122437	3
464.593994	8
465.290100	13
465.951233	2
468.479858	3
470.253510	2
471.169312	6
472.532959	15
473.140076	5
477.447784	8
479.119781	22
480.548340	30
483.162170	12
485.272278	2
486.462799	4
491.545959	7
496.539642	6
497.421570	28
499.097382	11
500.206543	8
501.268127	8
503.122498	2
504.216187	3
506.448547	145
507.385468	21
509.375732	6
511.298340	3
513.353271	26
515.378479	11
520.600037	27
523.213928	3
524.460022	3
528.359741	6
529.942444	6
534.106323	2
535.303589	6
536.321899	11
537.144104	9
539.375305	2
542.378784	9
544.298706	22
548.078735	16
550.022705	5
551.194824	13
552.224426	39
553.309448	35
554.093506	16
555.500610	10
557.458435	7
558.547974	3
560.861816	6
562.157104	10
563.343628	4
565.149780	25
566.286621	5
568.472534	7
569.294556	6
570.229980	10
571.278076	36
572.281860	56
573.054749	6
574.454041	4
576.256836	4
577.192627	20
578.214722	12
579.109985	9
580.589966	4
583.317261	3
584.224731	3
584.982849	5
586.261719	6
587.171631	7
588.445557	19
589.071411	5
590.311401	3
591.152222	18
593.294556	7
596.484863	5
599.335815	24
602.480713	23
606.131470	22
608.144043	10
611.232544	5
615.351563	9
617.244324	23
618.127808	26
619.157837	33
622.836304	4
625.101257	12
626.517578	21
627.638062	8
629.244507	10
630.310425	14
631.166748	25
633.901733	11
634.851318	7
636.566650	7
637.353088	61
638.385437	7
639.371887	4
642.633179	3
644.305420	20
647.378845	2
648.290771	3
650.150818	12
653.440674	2
654.281433	31
656.401917	12
658.553650	20
660.814941	14
664.707642	16
665.377136	18
666.319580	21
667.409790	7
669.271790	10
671.402832	16
672.488220	13
673.114685	9
676.099060	23
677.802307	15
678.677551	8
680.289795	5
682.328125	18
683.348083	70
684.451172	42
685.350159	5
687.788574	11
689.352661	42
691.128296	2
692.193726	28
694.411682	323
695.469360	46
696.546814	26
697.578918	5
698.970947	27
700.229858	58
701.455383	67
703.452637	10
706.308960	14
707.754028	7
710.044006	7
711.575012	15
715.681030	19
718.093994	40
718.924133	46
719.769165	32
722.333862	19
725.069580	75
725.822876	3
727.487427	5
731.564880	8
732.196655	12
733.349609	4
734.531372	18
735.432373	15
737.818115	18
739.164124	29
740.693176	21
741.762390	37
743.164612	5
746.478271	4
747.082520	10
753.339600	4
753.999878	20
755.388672	7
758.473999	4
763.894470	14
765.386230	321
766.238403	71
767.408203	22
768.239624	17
770.478455	4
772.089233	12
773.502380	2
774.716553	45
775.388855	11
776.500000	3
777.129883	3
777.735840	14
778.432251	11
779.570923	47
783.717590	24
785.205933	9
786.083923	49
786.891602	29
788.276489	10
789.753052	44
790.820801	5
793.869263	12
795.719971	43
796.632935	16
797.305664	4
798.402710	8
803.156006	31
804.765137	53
807.391357	8
809.812012	47
811.419556	13
812.700073	44
813.369995	74
814.236450	80
817.054321	11
818.503174	11
819.356567	4
820.718750	13
822.157349	15
824.245605	7
825.022949	14
826.499634	8
829.463745	9
831.280396	78
832.718140	21
833.461426	25
836.890015	4
838.989014	18
840.985474	5
844.538940	12
845.712891	32
848.878296	25
851.562500	6
852.631836	45
853.375122	4
855.139160	4
858.519775	18
860.786743	53
861.470459	54
862.768066	70
863.432373	16
864.581299	65
868.669189	48
870.820923	47
872.421509	15
873.364746	41
874.127075	58
875.698975	19
876.300415	32
877.766235	34
880.123291	42
881.491699	25
883.391357	26
884.228394	20
885.662842	6
888.607178	32
889.440430	25
890.291504	50
891.235229	38
893.750366	34
894.563599	136
895.494995	44
897.239502	10
898.824951	11
899.579590	14
900.656372	80
901.450928	65
902.534912	27
903.398071	34
904.390869	12
906.847168	21
907.547363	32
909.298706	190
910.386230	42
911.130615	7
913.012695	19
914.182007	4
915.384521	19
916.801392	122
918.218018	543
919.141479	83
920.684326	24
922.271973	15
922.946899	12
924.294312	84
925.351807	75
926.271240	35
927.601074	12
929.450928	25
930.482178	27
931.460938	22
932.371948	44
933.768066	53
934.537720	92
935.447144	29
936.604004	44
937.660767	18
938.492188	39
939.744629	31
941.201660	15
941.903442	17
942.994263	62
945.342773	9
946.641479	159
947.721924	77
948.819336	119
951.150635	17
951.936646	5
952.805908	21
953.590088	30
954.536255	2
956.598267	62
958.283203	10
959.600342	324
960.754639	49
961.931030	102
963.445801	60
965.302246	28
966.945190	68
967.702881	109
968.854736	27
969.767334	29
970.730469	18
972.252686	20
973.471313	54
975.132446	105
975.976563	49
976.772827	11
978.301392	88
979.214844	52
979.846191	28
980.980347	22
981.786621	13
983.469849	29
984.421509	46
985.702515	2
987.141602	318
988.149658	93
988.925537	32
990.472412	14
992.195435	61
993.642822	20
994.612549	66
995.900513	1004
996.613770	437
997.795532	66
998.744873	30
999.767822	25
1000.598145	30
1001.477539	5
1002.503540	27
1003.802002	30
1004.479004	48
1005.618896	47
1006.708130	20
1007.597290	8
1008.638672	2
1009.627075	31
1010.461914	40
1011.579224	77
1012.846313	99
1013.735962	27
1014.851074	9
1016.599976	46
1018.595703	12
1019.589111	5
1021.571777	76
1022.774170	255
1023.772705	154
1025.090332	43
1025.697510	15
1027.340332	119
1028.424438	110
1031.231812	273
1032.192871	205
1033.294189	61
1034.137207	136
1035.042480	131
1035.894531	45
1037.372925	148
1037.999512	144
1039.927490	89
1057.461060	5
1058.445923	11
1061.082520	14
1063.236572	66
1064.189819	4
1066.578369	6
1067.496704	27
1068.683228	9
1074.956299	20
1076.265381	44
1077.108643	12
1077.909912	7
1078.518311	7
1079.814575	25
1082.864746	20
1086.687988	31
1088.386230	26
1090.100098	26
1091.819092	2
1093.674561	7
1094.919556	10
1095.968262	10
1096.678711	6
1097.378906	17
1098.763306	2
1100.549561	23
1101.223633	23
1101.927490	14
1102.734619	28
1104.079590	15
1104.748779	24
1105.668945	41
1109.241089	42
1112.758789	28
1116.743652	18
1117.865112	64
1118.691162	7
1119.826660	22
1121.760742	13
1123.515625	23
1124.422363	2
1125.573242	5
1126.792480	30
1127.734375	26
1128.674683	13
1130.655029	9
1132.320435	41
1133.992554	4
1134.681152	22
1135.335449	2
1137.338867	97
1138.472656	148
1139.844971	122
1140.719971	5
1141.627563	16
1142.628906	12
1143.713867	19
1145.807251	27
1146.783691	9
1147.656494	5
1148.881592	62
1149.573486	40
1150.193359	14
1151.164551	17
1155.348877	1694
1156.505981	607
1157.995728	912
1158.711548	908
1160.190552	7
1160.839600	45
1161.549316	22
1162.220703	11
1165.335083	32
1166.247070	10
1168.049805	8
1169.187744	53
1170.326782	8
1172.261230	10
1173.003662	41
1173.791016	29
1175.519287	73
1176.215576	35
1177.682129	49
1178.667603	52
1179.463135	28
1180.422607	14
1181.401367	44
1182.175537	37
1182.998047	18
1183.809814	3
1184.681763	31
1185.964722	22
1187.213623	39
1188.460449	61
1189.832886	20
1190.909912	189
1191.645508	145
1193.011353	13
1195.044189	41
1195.804199	50
1197.050415	64
1197.697266	4
1199.057617	26
1200.908813	4
1202.614502	25
1203.787109	37
1206.335693	40
1208.161255	108
1209.027588	29
1209.694946	37
1210.475342	39
1211.460205	31
1212.221069	15
1213.851074	61
1214.777222	749
1215.880615	85
1216.515015	20
1217.866455	155
1218.617920	45
1219.478271	16
1220.497681	18
1221.682861	6
1222.565674	6
1223.697754	24
1225.250244	8
1226.604004	199
1227.483398	119
1228.805664	8
1229.682739	31
1230.969971	32
1234.603271	69
1235.333496	47
1237.266479	29
1238.933838	25
1240.489014	9
1241.196533	18
1241.896362	27
1243.452026	24
1244.874634	17
1246.536255	71
1247.501587	84
1249.271851	78
1250.441406	75
1251.394043	24
1252.294067	45
1254.481445	248
1255.559570	124
1256.420776	70
1257.848145	30
1261.093750	14
1261.930786	27
1263.132202	9
1263.783203	16
1264.502930	24
1268.371094	33
1269.091064	46
1270.346924	149
1271.086182	1
1271.717041	2
1272.696533	8
1273.382935	91
1275.014160	45
1277.906982	37
1279.284424	545
1280.211548	55
1281.032837	21
1285.429199	6
1286.230225	5
1287.267334	22
1288.543823	11
1289.490112	9
1290.668945	20
1291.535156	8
1292.313477	8
1293.614746	45
1294.629883	26
1295.832031	12
1297.351563	16
1299.003906	16
1299.958862	15
1301.758667	20
1302.594238	13
1304.116821	34
1305.038452	21
1306.153809	12
1306.825073	7
1309.072144	26
1311.491577	1686
1312.608276	647
1313.525879	171
1315.036499	253
1315.859009	16
1316.596436	22
1317.629272	37
1319.303101	12
1320.830200	150
1321.581421	83
1322.626587	49
1323.882324	2
1325.223877	12
1326.424438	10
1327.671997	3
1329.410034	60
1330.506226	16
1332.161255	20
1333.673218	15
1335.590698	7
1336.428833	9
1338.345581	24
1339.647583	10
1341.797974	21
1343.501221	510
1344.276245	7
1345.273560	55
1347.336060	27
1348.828247	46
1349.793945	6
1352.614990	1
1354.561401	3
1355.406616	3
1356.139771	50
1356.771362	8
1357.984985	32
1358.650757	15
1359.328491	7
1362.643433	3
1363.509888	28
1364.332153	30
1365.505615	33
1366.445068	9
1367.886841	8
1369.510620	60
1371.724731	9
1372.358276	15
1373.780640	33
1374.649414	35
1375.921753	42
1376.798096	13
1377.724731	80
1378.504150	20
1380.036865	19
1380.827393	23
1381.719604	4
1382.589600	21
1383.715210	9
1385.558960	136
1386.824707	380
1387.520142	122
1388.567017	19
1389.391968	10
1390.901001	9
1394.085938	272
1394.940674	380
1395.740723	102
1397.628052	7
1400.111938	53
1403.283081	1268
1404.265015	335
1405.588745	19
1406.739746	36
1407.502563	16
1409.672241	3
1410.691040	34
1412.618042	8
1413.519409	6
1414.544800	13
1416.573853	8
1420.790039	27
1421.670532	5
1422.708618	52
1423.754395	3
1427.566040	2
1429.630737	130
1430.346680	94
1430.956787	40
1431.831299	9
1432.619751	30
1433.745972	23
1435.052856	21
1436.000122	13
1437.092651	24
1438.936157	125
1439.593018	2
1440.609985	4
1441.540649	11
1442.392456	48
1444.604248	15
1445.720337	26
1447.601074	11
1449.292847	36
1450.916626	184
1451.653198	39
1452.560791	20
1453.694458	30
1454.914185	39
1456.875122	8
1458.785278	48
1459.794434	65
1460.527222	50
1462.081421	30
1462.806152	14
1463.618164	4
1464.469849	20
1465.401855	3
1466.524170	11
1467.445190	4
1468.871094	17
1472.858154	24
1473.839111	3
1474.757935	8
1476.793579	64
1477.607910	152
1478.452026	79
1479.231079	24
1480.936890	13
1484.835083	4
1486.038086	66
1486.847290	254
1489.083740	18
1494.470947	261
1495.713501	113
1496.857422	17
1498.107422	3
1499.182251	15
1500.601685	10
1503.608276	5
1507.886108	21
1508.870850	24
1510.904175	19
1512.760864	24
1514.559814	12
1516.705200	7
1518.829590	21
1519.852905	14
1523.601196	40
1526.311646	10
1530.687622	6
1532.076782	12
1532.954224	7
1533.814209	11
1534.833984	19
1535.820801	25
1537.822388	2
1542.970093	9
1545.778320	11
1546.451782	17
1549.056396	12
1551.075073	41
1551.706543	22
1552.863770	20
1554.948120	8
1555.557739	2
1556.824097	4
1558.042480	2
1559.773438	3
1561.764404	16
1562.714111	17
1565.661255	9
1566.902466	7
1567.656494	10
1568.536133	5
1569.405884	20
1572.981079	5
1576.692017	14
1577.947144	10
1579.924683	9
1580.733765	3
1581.723267	9
1587.722900	16
1589.800781	20
1591.927124	14
1593.413208	16
1597.247925	6
1606.944336	3
1608.578247	10
1614.999756	32
1615.781250	25
1616.535278	32
1617.531982	26
1621.652710	10
1622.654419	50
1623.545288	2
1624.807617	16
1632.696533	45
1633.685181	170
1634.796875	123
1635.926514	11
1650.658325	370
1651.654419	97
1652.625732	18
1663.617432	7
1665.776001	7
1668.687134	3
1677.423950	3
1679.489014	23
1680.206421	12
1683.124634	15
1685.210327	16
1686.128296	13
1694.155396	7
1702.109619	3
1708.900269	4
1712.266479	20
1713.928833	25
1718.087036	9
1721.222778	10
1721.947510	4
1725.557007	9
1729.695557	20
1730.934448	22
1732.904541	8
1734.768677	8
1736.108521	13
1738.630005	5
1740.216187	9
1742.732178	2
1743.642944	2
1747.734985	2
1752.871338	9
1755.732300	9
1757.817505	9
1762.746338	9
1764.775635	4
1765.831665	6
1768.853882	14
1775.221802	2
1776.940186	6
1779.643921	2
1790.145630	6
1791.592896	11
1792.903687	13
1797.403076	14
1799.223877	17
1805.088257	3
1809.384888	13
1810.855347	26
1811.718140	20
1812.977417	5
1817.975342	15
1823.026978	6
1824.111938	8
1836.078735	8
1852.683960	7
1854.634399	7
1862.834595	5
1863.959229	5
1866.697144	26
1868.594360	5
1874.059448	3
1875.263550	6
1878.078369	6
1894.156616	3
1895.040894	34
1895.863647	17
1896.691284	10
1897.580444	17
1903.333862	39
1912.248901	4
1913.033813	15
1920.687256	11
1923.744385	15
1946.053833	9
1947.154663	10
1955.267212	11
1957.100830	11
1967.656372	4
1974.871338	11
1975.739380	5
1977.023804	7
1982.030029	6
1982.903076	1
1991.321045	2
1992.981323	3
1994.543213	16
1995.765747	5
1996.462524	8
