# Supplementary material for: ECL: an exhaustive search tool for the identification of cross-linked peptides using whole database
Source: BMC Bioinformatics. 2016 May 20;17:217. doi: 10.1186/s12859-016-1073-y (PMC4874008; doi:10.1186/s12859-016-1073-y)
Supplement: Additional file 5 — Kojak’s pre-selection list of PSMs only identified by ECL. (ZIP 5147 kb) [file 12859_2016_1073_MOESM5_ESM.zip › Kojak's pre-selection ranks of ECL only peptides/Kojak's detailed results/aleitner_M1012_006/diagnostic_spectrum_5587.txt]

Scan: 5587	787
212.308365	10
213.055389	28
215.633514	61
216.254486	135
219.248337	10
223.043900	16
224.272400	33
225.077850	13
226.190460	541
226.983566	158
228.131927	38
236.047165	39
238.092499	15
240.227325	29
243.584763	162
244.186249	911
245.177979	48
246.359192	106
250.270645	50
252.126282	157
253.215576	42
254.406342	17
255.401886	40
257.341858	28
259.055542	33
260.298859	105
261.086700	81
270.157959	20
272.212158	31
276.336243	119
277.209869	28
279.011780	60
282.484222	11
284.112579	14
286.151184	65
288.220764	56
293.356140	107
295.295258	93
296.125580	63
298.212769	13
299.380005	21
302.296448	20
303.689575	25
305.417542	49
306.650208	53
309.221161	21
310.087646	26
312.326294	104
320.278381	43
320.997803	16
322.243744	292
323.250458	45
324.081726	31
327.787415	29
329.229126	13
330.199005	15
338.357605	22
339.346497	372
340.328369	193
341.393311	93
347.241943	846
348.394287	424
349.383423	44
351.257813	40
352.324951	81
353.274231	36
354.194458	31
355.357910	49
357.199829	1433
358.261841	460
359.301575	98
360.476410	76
361.161194	13
364.357178	31
366.217651	64
367.486328	113
369.282715	22
370.320374	126
373.548645	26
376.160889	33
379.191162	38
380.343567	192
381.237610	20
382.302979	68
383.047546	26
386.253296	33
392.173462	26
393.778137	98
395.272095	49
396.322998	38
397.545898	90
398.582520	23
399.342285	9
400.492676	14
403.900391	44
405.042969	58
406.394958	16
407.193726	17
407.928772	112
408.532349	191
409.409729	71
416.300659	128
417.424194	34
419.607544	27
422.213684	25
423.514282	40
425.279663	111
427.590698	14
428.692810	98
432.205688	79
434.319519	1721
435.179443	234
436.089111	74
437.285034	14
438.310669	65
439.155029	29
440.192383	294
441.296814	110
443.178345	222
445.655151	212
447.769653	51
448.652283	103
450.306763	84
451.220276	82
453.189575	52
454.160400	126
457.621460	48
458.347351	148
460.316101	20
462.272522	97
463.518921	137
464.615967	48
466.526123	66
468.251953	188
469.329712	18
470.209656	56
471.186523	177
474.262573	67
475.396179	45
477.531006	65
478.363464	13
479.595764	177
480.352844	11
482.210144	28
483.358032	55
485.490356	284
486.278870	864
487.216797	326
488.255005	22
489.530762	82
490.372803	14
493.431763	19
495.381409	13
496.176575	48
498.380188	78
499.045044	18
500.604492	113
501.343384	55
503.551392	54
504.570740	203
505.449890	1020
506.344116	167
508.244263	27
509.572571	214
514.176758	209
515.598633	27
517.989990	155
519.506775	40
521.543945	12
525.401672	94
529.389709	87
530.283875	19
531.137695	140
531.844543	115
536.578857	143
539.012573	54
539.969360	165
541.572083	151
543.529358	43
545.242676	142
547.328918	93
548.558167	55
549.193298	129
550.256714	171
553.265869	26
555.404236	110
556.257813	54
558.300598	31
560.380432	35
561.543213	86
562.739807	43
563.510254	126
564.299133	91
565.737610	87
572.077820	36
575.536194	71
579.162537	97
581.382751	3044
582.300110	448
583.293762	122
584.645874	118
585.719116	105
586.685669	104
587.451599	39
588.497864	106
591.267029	218
595.461243	130
596.565491	19
598.153809	81
599.318115	90
599.938171	29
601.563354	38
602.506042	90
603.343506	21
605.501404	28
606.411316	26
608.336365	209
609.344055	25
610.178833	56
610.914001	90
611.624084	37
613.800720	229
615.802124	66
616.485535	100
618.587036	180
619.396606	586
620.387634	2192
621.311218	604
622.610718	752
623.940002	235
625.502747	148
626.405396	157
627.434387	103
628.433655	124
629.227722	63
630.516541	175
633.305542	59
634.761780	69
635.586182	83
636.305603	103
637.351563	42
638.010681	92
638.641479	245
639.463318	46
640.506470	134
641.563904	202
642.531372	71
644.218201	32
645.393311	183
647.252869	112
649.832703	231
651.663269	459
653.047729	325
653.991821	358
654.717896	67
655.517822	230
656.318298	110
658.078857	141
659.340820	217
660.214172	374
661.607483	244
662.403137	104
663.764343	80
664.620544	94
666.994690	565
669.030090	211
669.719910	132
671.139099	310
672.292664	34
673.815430	105
675.057922	151
676.558289	189
677.282898	224
678.223633	767
678.886536	371
679.673279	76
680.472351	198
681.350159	181
682.879211	840
683.736023	613
684.478821	618
685.403931	205
686.273621	100
687.500488	224
688.219055	337
689.193542	322
689.953857	619
691.327209	433
692.225891	382
693.516235	211
695.354065	7029
696.344055	1895
697.525452	598
698.332581	193
699.283020	425
700.486389	1319
701.523865	3244
702.815002	666
704.216492	288
705.465637	904
706.457520	474
707.163147	495
707.808594	465
708.688965	626
709.488220	572
710.833374	773
711.787476	706
712.793152	73
713.697998	774
714.559570	276
715.593811	287
716.806580	2765
717.651550	985
718.659546	783
720.028015	812
722.393250	9738
723.168945	1924
724.411316	1189
725.230896	227
726.389771	2042
728.307922	2125
730.079529	1609
731.067566	2270
732.081238	1989
733.407837	3746
734.605103	1463
735.476990	569
736.602112	99
738.223083	148
743.533508	26
746.735840	293
748.631775	478
751.387695	25
752.355286	369
753.476196	167
754.243652	376
754.967896	368
755.932800	514
756.617920	118
757.390747	133
758.558411	54
760.491760	2706
761.849792	78
763.016602	164
764.177002	489
765.264709	574
766.393005	377
767.941223	163
768.785339	222
769.687561	388
770.989746	152
771.796570	345
772.677368	446
773.547180	1116
774.350769	422
775.476563	55
776.382019	143
777.767456	252
779.794617	465
780.482361	93
781.853699	326
783.093323	117
783.993713	312
785.048889	1118
785.908325	1114
786.876526	519
787.653809	496
788.806824	487
789.999268	236
791.536560	716
792.550720	1762
793.449524	130
794.712097	77
796.618591	171
797.513000	1474
798.413818	3056
799.473083	32
800.285095	154
801.307922	359
802.654358	135
806.092834	344
807.123413	349
808.414490	5114
809.387390	1624
810.482971	181
811.419373	364
812.494812	188
813.590576	355
815.186279	301
816.282227	571
817.951843	1001
818.731323	667
820.081604	297
821.227722	160
822.427917	467
823.743225	1088
824.397888	1407
825.507507	23
826.137024	208
827.597229	120
828.399536	103
830.141418	14119
831.352966	730
832.094971	11
832.881104	237
834.100952	247
835.083191	851
836.020752	541
837.832275	767
839.224548	466
840.551819	1264
841.492615	1350
842.127991	261
843.464233	250
845.095703	1128
845.814514	64
846.430786	1403
847.491028	3468
848.535950	125
849.477600	261
850.397888	394
851.186096	69
852.575256	753
853.426025	97
856.222595	469
857.461121	174
858.438171	237
859.678345	195
860.855286	548
861.471741	205
862.418030	188
863.417786	489
864.440613	463
865.968262	425
867.155640	3907
868.441223	282
869.523499	238
870.388062	1738
871.262451	700
872.419312	1265
873.088074	12951
873.977539	176
876.229187	5800
876.946106	1041
878.138855	159
879.050720	287
881.406799	301
882.372742	388
883.770020	319
885.154541	582
886.718750	559
887.449951	388
888.516785	368
889.836914	548
890.488953	199
891.422607	394
893.360901	424
894.122375	194
895.091492	335
896.028748	723
897.118713	1322
898.007019	373
898.882568	921
899.834717	426
901.074890	20
902.770203	195
903.842102	1183
904.839172	3065
905.681213	2155
906.710388	34
907.736267	82
908.728699	586
910.713074	23143
911.814514	641
912.448059	42
914.258972	401
915.201111	257
916.079407	4977
917.131409	287
918.021484	89
918.786804	86
919.530090	81
920.390381	343
921.215576	272
923.069885	75
924.570007	44
925.596008	461
927.119568	26
927.801575	488
929.183899	401
930.722168	664
931.614563	838
932.902771	122
934.389465	615
935.148132	427
936.728455	1234
937.623779	435
939.441833	258
940.258362	379
941.000061	278
942.380615	487
943.045471	3496
944.058105	419
945.108704	139
945.949707	356
947.238525	500
948.310974	1330
949.277283	309
950.482178	550
951.222229	396
952.640381	1385
953.545410	1231
954.608398	302
955.339539	106
957.161804	1444
958.164551	158
959.057800	229
959.853333	181
960.677551	190
961.827698	4555
962.571228	246
963.458801	28
967.001282	442
967.983643	68
969.388245	739
970.988342	181
972.712158	146
974.369873	83
975.121277	231
975.911133	190
976.690857	87
977.350647	304
978.493896	22
979.823181	286
981.554932	386
982.681702	302
983.371643	37
984.298645	169
986.972961	80
988.473389	220
989.564941	50
990.880676	39
991.508362	244
992.369080	441
993.517578	401
994.364563	126
999.205750	175
1000.187317	162
1000.813965	257
1001.525574	265
1002.460022	141
1004.094299	161
1004.913757	73
1005.801453	188
1006.459412	155
1007.860657	99
1008.464844	219
1009.672791	390
1010.476074	198
1011.847839	71
1014.227478	275
1015.244141	122
1015.874756	82
1016.716614	140
1017.929626	1858
1018.707825	1966
1019.559570	60
1020.856445	106
1021.835510	225
1023.680603	133
1025.250732	655
1026.482178	406
1027.794434	196
1029.433838	269
1031.381958	132
1032.173584	213
1034.515747	127
1035.986816	87
1037.080811	127
1039.913452	476
1040.675903	8
1043.088013	123
1044.970703	88
1046.244873	77
1047.432129	187
1048.461792	129
1050.358643	123
1052.595703	49
1053.856934	423
1055.477295	354
1056.120728	394
1057.261475	929
1057.885376	101
1059.320923	152
1060.072266	153
1061.431641	214
1062.673828	50
1063.702881	540
1064.689941	124
1065.432861	46
1066.310547	367
1067.282715	185
1070.747925	109
1072.594360	15
1074.792969	272
1075.494873	410
1076.258789	104
1080.529785	40
1081.405518	138
1083.477173	443
1084.130859	269
1085.659668	138
1087.918213	366
1088.671509	143
1089.460938	555
1090.769653	106
1091.729736	59
1093.197021	205
1094.175293	240
1094.792236	60
1096.303589	103
1097.091797	51
1098.243042	37
1099.647583	32
1101.615479	105
1103.943359	48
1104.735107	161
1106.037109	47
1107.744385	256
1108.774292	10
1109.408325	171
1113.040283	629
1113.992188	46
1115.116455	179
1115.946045	28
1116.921631	45
1119.883789	290
1121.271118	255
1121.956421	113
1123.310791	42
1124.692993	52
1126.336792	239
1129.438477	72
1130.673096	308
1131.849976	112
1136.552002	247
1138.376831	52
1140.340576	79
1141.880249	69
1142.831787	16
1144.540283	110
1145.845215	409
1146.795044	178
1147.581543	23
1148.758545	774
1149.681885	247
1155.216797	49
1156.838013	300
1157.613892	97
1161.577271	23
1163.838867	228
1165.327393	28
1167.966064	41
1168.807373	79
1170.423340	181
1171.226685	332
1172.308350	76
1173.677490	43
1174.709839	84
1175.875977	21
1179.254028	92
1180.366943	147
1181.127441	114
1181.988770	29
1184.520752	58
1186.579346	139
1187.390625	173
1188.477173	146
1189.826050	80
1192.491821	146
1193.244141	212
1197.488647	32
1203.761475	45
1206.452881	41
1207.331665	111
1213.385742	106
1214.139771	55
1215.386108	115
1219.229126	310
1223.043091	14
1224.319824	49
1227.288818	134
1227.984741	93
1228.879761	15
1231.348999	137
1235.908691	330
1237.723633	37
1240.690918	216
1242.444214	62
1244.131470	252
1245.061890	89
1245.730957	94
1248.290039	10
1252.354492	252
1256.000854	56
1257.834351	87
1261.665894	85
1264.058472	81
1271.740356	58
1273.146240	158
1284.669434	105
1285.689575	35
1287.571777	128
1288.802979	13
1292.278320	232
1293.719482	19
1294.464233	49
1295.493530	32
1298.338257	27
1300.432983	147
1301.609741	63
1303.331909	263
1305.039429	13
1305.672974	343
1309.403442	47
1317.351318	68
1318.544067	61
1320.960327	69
1322.073608	140
1323.289307	217
1325.731323	118
1326.800049	13
1331.581543	48
1347.627441	64
1360.581665	29
1366.524658	59
1369.519043	16
1371.732056	156
1379.817139	56
1381.778198	48
1383.814575	35
1385.804199	12
1390.913696	99
1399.799438	45
1407.643677	45
1409.464722	89
1412.063599	119
1415.746582	22
1416.850098	22
1418.562378	31
1419.695313	16
1421.587280	30
1427.884766	62
1429.170288	37
1432.097290	71
1433.131226	15
1455.565552	74
1466.189575	14
1482.876465	26
1487.777100	53
1513.595215	13
1519.648315	86
1531.845337	91
1546.682007	37
1549.772095	27
1551.932251	35
1563.674438	13
1565.070679	36
1569.280029	33
1582.806885	25
1596.575439	38
1659.070679	60
1663.642334	51
1676.850952	128
1682.494995	31
1692.959839	32
1708.016479	46
1757.223755	81
1761.904541	19
1772.786865	77
1792.178589	13
1831.990601	49
1834.238647	21
1836.748657	19
1844.796753	60
1857.676880	23
1904.044312	15
