# Supplementary material for: ECL: an exhaustive search tool for the identification of cross-linked peptides using whole database
Source: BMC Bioinformatics. 2016 May 20;17:217. doi: 10.1186/s12859-016-1073-y (PMC4874008; doi:10.1186/s12859-016-1073-y)
Supplement: Additional file 5 — Kojak’s pre-selection list of PSMs only identified by ECL. (ZIP 5147 kb) [file 12859_2016_1073_MOESM5_ESM.zip › Kojak's pre-selection ranks of ECL only peptides/Kojak's detailed results/aleitner_M1012_006/diagnostic_spectrum_5695.txt]

Scan: 5695	904
217.153397	13
225.197495	14
226.126968	31
227.287109	68
228.251099	11
229.056793	14
233.272614	12
234.335876	5
236.033829	18
237.301636	7
238.209793	20
239.045166	38
241.058838	10
243.354462	20
244.248932	128
246.161224	33
248.123795	16
251.275833	10
257.580475	6
259.111725	24
261.186218	25
264.139465	16
265.372864	18
266.290100	49
267.254395	4
269.247772	11
272.292206	14
275.513428	16
276.310547	54
279.211029	20
280.246490	10
284.892334	17
286.219208	30
287.055450	28
288.182007	48
292.121979	8
293.115509	39
297.164673	10
297.893799	20
303.256073	59
305.197632	25
306.031555	21
308.193451	26
311.223236	7
313.952972	28
315.387299	29
317.511414	32
319.221619	28
319.925903	17
322.406494	132
323.357758	156
324.195282	9
325.149292	38
326.796448	15
327.446655	15
328.747742	78
331.233978	135
332.308472	153
337.166687	25
338.365601	58
339.179871	7
340.305420	108
341.325562	785
342.340942	143
343.217590	65
344.215637	29
345.152771	7
346.080200	29
347.063416	32
349.282410	13
350.022339	6
351.565765	17
352.319489	7
353.015503	6
357.104126	75
358.244720	6
359.255371	56
360.339417	50
361.447998	23
362.166809	18
364.222534	8
365.340515	15
366.108032	34
367.306763	22
369.424805	15
370.095367	14
371.096741	16
372.023682	16
375.211121	29
376.313049	52
381.418640	37
382.329468	17
383.311707	17
384.243042	22
385.466492	19
386.328369	6
387.180664	13
388.142944	9
393.163635	16
395.440125	33
397.273438	66
399.250183	98
400.179321	19
401.327942	25
402.060547	21
403.013245	7
404.276733	201
405.275879	29
406.492676	28
407.156494	33
408.569824	19
409.203064	20
411.230835	15
412.602844	42
413.213318	36
413.988586	9
415.000183	25
416.347839	6
417.120178	64
418.263245	26
420.395081	52
422.776611	7
424.790833	27
426.515625	60
427.142700	21
428.148560	19
430.089233	16
431.615540	111
432.264343	5
433.748657	19
434.403320	8
435.033875	21
437.362061	9
438.281250	34
439.423584	9
440.507813	51
441.512634	8
442.405334	8
444.252441	56
445.415161	131
446.347229	64
447.308167	23
450.201050	23
451.331482	118
453.125061	96
455.603149	6
456.476746	35
458.200378	70
458.996826	82
459.996521	34
461.441467	23
463.321167	22
465.241028	30
466.699890	16
467.588013	56
468.267151	36
469.331726	267
470.383728	24
471.378540	21
472.361084	92
473.284546	52
474.440796	17
475.375061	90
476.284485	47
477.405396	18
478.163818	19
480.250671	5
482.185852	20
484.127930	32
485.302368	54
486.337708	15
487.516785	16
488.399048	11
490.207642	24
492.526062	5
493.784668	29
495.202881	29
497.045471	60
498.548767	17
501.102844	62
501.703186	15
502.436829	49
503.299927	201
504.141968	53
505.231201	31
506.266479	50
508.261902	37
510.201294	9
511.787415	60
512.494202	22
514.301270	98
515.402344	147
516.425354	54
517.376770	16
518.854126	21
521.112427	49
522.390808	24
523.375061	75
524.284851	81
526.070313	35
528.377625	55
529.041382	6
530.287964	21
531.368835	78
532.195129	50
533.432373	625
534.364502	201
535.420166	12
536.308167	34
538.093018	35
540.195007	124
541.005310	38
542.281006	189
543.517883	6
544.316223	18
545.690369	104
546.494934	55
547.112000	11
548.463318	40
549.244934	58
550.478699	30
551.324524	10
553.191895	20
554.375671	46
555.375671	55
557.036194	13
557.926880	51
559.286194	186
560.335815	84
561.321960	60
562.158752	74
563.075867	59
564.371399	13
566.297668	85
567.312256	88
569.227112	60
570.252075	69
571.051941	18
572.162354	89
572.869995	81
573.610291	12
574.374084	50
575.487427	23
576.289551	46
577.807800	74
578.445862	11
579.765320	55
580.883850	104
581.676025	60
582.409546	15
583.193115	20
584.019165	30
585.003418	47
586.615234	51
587.403931	44
588.371460	63
589.523560	86
590.890442	85
592.388306	12
593.670105	69
597.094666	4
598.061707	144
599.585266	57
600.294678	21
601.524475	97
602.407715	50
603.237000	12
604.380676	57
608.125854	181
608.763428	5
610.250305	141
611.461487	23
612.596924	6
613.378540	30
614.419128	61
615.688477	23
616.904724	167
617.961060	24
618.695740	49
619.431030	16
620.549438	9
621.255127	37
622.815125	305
623.774109	106
624.432556	12
626.127502	86
627.175964	81
629.020447	113
629.736877	60
631.242310	52
632.335632	217
633.526306	36
634.607788	66
635.432434	203
636.186096	79
637.210754	27
638.615173	56
639.497498	211
640.417847	108
642.066284	42
643.555786	200
644.413635	221
647.365234	121
648.147888	400
649.518799	133
650.320435	40
651.374512	54
652.805969	939
653.654602	85
655.531311	68
657.252258	37
658.399231	17
659.247314	38
660.522583	233
661.388367	1085
662.394592	67
663.309875	66
664.183533	70
665.061340	95
666.169495	51
667.835754	82
669.331726	33
670.440308	113
671.382935	172
672.000549	42
673.643982	51
674.336182	79
675.197388	47
676.582214	50
677.299072	50
678.453430	127
679.387939	34
680.154236	127
681.444702	79
682.844543	59
683.568237	254
684.595886	121
685.753479	180
686.906677	125
687.597168	13
688.415955	291
689.430969	332
690.149963	65
690.885437	40
692.362549	164
693.482117	88
694.803101	217
695.568726	180
696.482971	92
698.041565	146
698.770203	45
700.548950	362
701.484924	79
702.425476	153
703.406799	420
704.308289	283
705.266663	106
706.296204	137
707.213135	178
708.597290	195
709.900818	388
711.993530	357
712.946228	183
714.097351	182
715.028625	253
716.171265	119
717.534729	289
718.812317	84
719.844360	105
721.047913	190
722.179504	296
722.924133	36
723.531372	105
724.914246	135
726.201233	141
727.340027	440
728.211487	181
729.002075	225
730.062195	241
731.927795	1522
732.965637	326
733.965149	352
735.175964	135
736.256042	162
737.086914	173
738.216370	239
738.955017	511
740.029114	751
740.917419	325
742.126404	659
743.203552	342
744.226379	385
745.456848	195
746.530945	489
747.595276	659
748.453186	360
749.866028	696
751.116028	1880
752.462891	465
753.414490	446
754.573669	323
755.446655	744
756.250305	138
757.027649	463
759.065979	32
770.344666	50
771.311340	116
772.023804	108
774.042480	113
775.659485	21
776.277405	67
777.785217	131
778.456909	141
779.065857	63
780.574341	300
782.495972	77
783.601685	61
784.485535	169
785.315796	394
786.387512	130
787.172729	528
787.932800	298
789.310181	116
790.641418	215
791.760315	348
793.091980	249
794.203064	101
795.337219	78
796.598694	21
798.010925	152
798.955872	30
799.690430	125
801.059143	247
802.158630	119
803.059753	147
803.943542	151
804.966125	227
806.016785	103
807.376404	140
808.755066	402
809.803101	189
810.933899	327
811.766174	238
812.759094	155
814.104187	77
814.932434	337
815.974060	86
817.388184	399
818.837341	121
819.726868	228
820.763977	325
822.033081	78
822.894348	152
824.235229	2206
825.384460	792
826.479919	292
827.308899	74
828.260925	172
829.702637	170
830.344543	6
831.158264	41
832.229675	100
833.055786	120
834.254578	352
835.759216	536
836.389832	161
837.475037	134
838.231018	40
839.768738	162
841.074524	574
841.733704	250
842.577148	138
843.730652	320
845.496765	1066
846.608276	555
847.565674	180
848.765076	536
849.840881	237
850.677979	7
851.576538	208
852.549744	451
853.457397	13
854.702637	114
856.100830	237
856.946106	59
858.062073	178
859.806274	180
860.572083	124
861.851990	190
862.772827	190
863.670959	117
864.695496	114
865.469116	337
866.520203	266
867.509888	337
868.545105	132
869.554504	462
871.353699	462
872.525269	302
873.240784	134
874.124268	695
875.276184	196
876.212708	131
877.072388	499
877.713562	62
878.593201	212
879.470215	25
880.609070	133
881.361023	252
882.335510	266
883.338196	116
884.151306	81
885.212830	7
886.322205	83
887.478821	327
888.195496	82
889.818054	484
890.748474	332
891.844482	677
892.704041	66
893.332031	43
894.172791	173
895.408447	46
896.137207	63
897.159363	183
897.954651	221
899.598633	715
900.532043	399
901.611572	351
902.329529	237
903.300232	236
903.971680	105
904.848145	127
906.491211	892
907.415283	149
908.180115	137
908.946472	71
910.178406	386
911.127991	1156
912.179749	276
913.223083	207
914.381836	311
915.419678	296
916.262024	17
917.094482	31
917.801025	45
919.569336	596
920.771423	300
921.650452	115
922.681641	109
923.960754	29
925.011719	223
926.418274	226
927.117004	38
928.319092	310
929.143738	534
930.661377	471
931.599548	345
932.309570	516
933.201599	519
933.977966	291
934.856201	113
936.095398	162
937.286316	461
938.227539	78
939.022034	256
939.628418	44
940.804138	191
941.854797	97
942.631775	155
943.372375	97
944.024719	216
944.733215	231
945.843506	104
947.028870	130
948.278748	409
949.715393	542
950.688416	183
951.497742	6
952.423157	153
953.443115	283
954.626465	47
955.710022	210
956.840088	229
957.919678	173
958.747131	192
960.125244	126
961.297363	90
962.498535	271
963.285339	184
964.162292	77
964.765381	64
966.724792	32
967.450623	116
968.324646	174
969.506348	359
970.360168	178
971.247498	154
972.432434	147
973.602600	42
974.292297	27
975.399231	807
976.034363	568
976.931702	43
977.665710	31
978.991272	72
979.950928	31
981.245605	180
982.359802	198
983.020813	9
983.990784	73
986.164368	69
987.601807	324
988.612366	137
989.807861	41
990.889465	457
992.250671	78
993.791077	150
994.421082	114
995.091797	136
995.788818	86
997.008606	16
997.648987	12
998.716980	142
1000.023254	289
1001.202881	383
1002.228943	284
1003.210693	66
1004.121521	47
1005.293152	56
1006.171692	86
1007.285706	223
1008.321289	66
1009.305359	13
1010.583313	293
1012.460876	137
1013.222473	710
1014.181885	232
1014.961914	112
1016.472107	173
1017.578796	115
1018.500671	99
1020.880554	32
1021.951599	53
1022.866150	140
1023.500305	35
1024.191040	40
1024.797974	123
1026.064331	674
1026.894043	228
1027.528809	31
1028.441895	387
1029.431885	160
1030.125488	72
1030.838867	72
1031.531494	81
1032.539551	67
1034.010254	563
1034.986206	88
1036.107666	111
1037.554565	47
1038.215332	36
1039.717041	52
1041.002808	35
1042.204102	41
1043.600586	146
1044.486450	313
1045.732910	478
1046.885864	94
1048.023926	21
1048.653442	17
1049.322754	31
1050.655029	256
1051.510498	90
1052.582275	30
1053.797241	59
1054.944336	189
1055.586792	72
1056.828369	58
1057.822998	82
1060.855469	44
1061.568115	39
1062.360474	587
1063.397339	254
1065.166260	114
1067.101807	109
1067.884888	70
1068.860596	286
1069.550171	31
1070.617432	32
1071.427856	27
1072.205688	59
1073.955078	211
1075.408081	118
1076.329468	53
1077.769287	134
1078.406006	67
1079.885986	11
1083.022217	97
1083.957520	84
1084.921753	51
1089.529541	30
1090.815430	46
1092.420410	63
1093.274170	41
1094.062622	11
1094.779907	40
1095.682983	41
1098.045166	233
1100.057617	17
1101.117676	47
1102.223877	36
1104.475708	13
1105.644287	40
1107.905762	197
1108.611450	79
1110.102173	39
1112.497314	118
1113.358643	13
1114.561523	89
1116.137451	29
1117.061157	72
1118.439087	43
1119.590454	25
1123.368774	68
1124.947754	63
1125.761963	122
1126.539551	8
1127.923584	22
1128.832642	63
1130.147705	20
1132.332397	284
1133.487061	56
1136.614258	20
1137.530396	56
1138.748535	67
1139.666992	119
1140.469482	110
1143.157471	96
1144.410156	81
1145.807129	87
1146.776978	102
1147.554443	10
1148.799316	104
1150.312012	49
1151.009277	25
1155.479736	17
1156.731079	76
1157.720215	6
1158.674927	28
1159.483154	31
1160.650879	33
1162.072998	142
1163.098145	67
1164.014771	22
1165.309814	39
1166.052979	48
1167.607056	14
1170.133301	17
1171.346191	32
1172.485107	17
1173.128174	15
1174.886597	15
1177.600342	22
1179.991699	29
1180.662964	19
1181.634766	10
1183.411621	30
1186.459595	25
1187.486084	25
1188.584351	160
1190.365845	201
1191.414429	450
1192.304443	103
1193.634521	34
1194.656982	30
1196.282471	77
1197.215454	32
1197.993042	58
1199.877319	16
1202.498047	53
1203.382324	17
1204.798828	5
1206.543091	15
1207.443359	25
1209.081909	16
1210.993896	46
1212.944092	146
1213.564209	9
1214.526123	26
1215.331421	19
1216.034912	16
1217.306396	16
1218.738525	16
1222.272705	62
1223.532471	13
1224.763550	28
1226.315796	35
1227.476440	29
1228.169067	22
1229.961182	90
1232.551147	33
1235.768433	60
1237.901001	15
1239.368652	70
1240.641357	23
1244.668213	56
1245.287842	111
1247.839478	20
1248.754272	26
1251.448608	12
1252.644409	51
1256.726807	25
1257.529175	56
1260.582397	17
1261.621216	20
1264.200317	22
1266.258301	22
1267.673340	38
1269.966675	28
1271.215332	25
1276.725708	68
1278.219482	43
1279.810425	51
1285.430176	21
1286.223999	52
1287.558594	131
1288.267212	6
1289.670532	11
1290.455566	15
1293.627808	30
1294.681519	43
1297.248291	46
1302.558838	34
1304.571533	242
1305.534790	139
1309.534058	58
1310.185303	26
1313.833984	31
1314.811157	8
1318.508301	19
1320.568481	30
1324.073120	23
1327.724487	30
1328.468628	33
1329.221558	11
1336.839233	31
1337.873657	11
1340.819458	14
1341.624146	12
1345.163086	24
1347.684570	45
1351.196655	9
1355.783936	11
1359.463501	90
1360.210571	24
1365.825562	26
1367.475708	59
1368.714844	19
1370.759277	29
1371.605957	14
1373.441284	15
1374.648315	31
1383.826782	14
1400.860107	23
1402.800171	88
1404.422729	24
1405.962280	57
1408.020874	17
1413.448853	14
1414.887573	22
1415.522827	7
1426.234985	25
1428.766479	5
1461.732788	22
1463.521606	11
1465.461060	12
1466.450562	6
1481.849243	23
1490.332275	6
1499.189575	16
1502.035278	14
1505.139038	23
1508.833984	9
1513.479370	7
1534.556030	15
1535.895874	10
1538.389893	21
1555.696777	13
1578.975708	10
1595.877197	9
1608.023560	21
1652.173218	17
1681.696411	25
1684.735107	29
1691.284546	11
1692.993530	24
1715.696899	18
1720.798462	13
1753.082764	22
1817.815674	18
1868.070435	21
1977.770874	14
1997.006958	12
