# Supplementary material for: ECL: an exhaustive search tool for the identification of cross-linked peptides using whole database
Source: BMC Bioinformatics. 2016 May 20;17:217. doi: 10.1186/s12859-016-1073-y (PMC4874008; doi:10.1186/s12859-016-1073-y)
Supplement: Additional file 5 — Kojak’s pre-selection list of PSMs only identified by ECL. (ZIP 5147 kb) [file 12859_2016_1073_MOESM5_ESM.zip › Kojak's pre-selection ranks of ECL only peptides/Kojak's detailed results/aleitner_M1012_006/diagnostic_spectrum_5887.txt]

Scan: 5887	545
331.045166	3
342.104767	16
343.150116	7
345.349457	16
347.345917	25
350.260132	5
358.224976	19
359.261932	31
371.059448	6
373.137573	31
374.398468	3
375.319000	24
377.188660	23
379.127563	7
391.279266	37
392.185730	16
394.174103	4
395.546722	22
396.255157	4
397.238403	4
405.290710	5
414.290710	6
415.473724	4
416.368408	63
421.252258	8
423.275604	16
424.233765	6
431.182587	18
439.028381	4
440.155670	14
441.188660	63
442.331787	14
449.129913	12
451.419495	14
456.344666	44
458.332092	26
459.218384	15
460.284912	13
464.170135	6
465.342041	9
470.183502	7
474.296112	27
475.212738	38
476.175171	11
480.083588	7
485.409241	13
486.059296	52
487.260620	27
491.217865	3
492.355438	21
493.190796	36
498.394958	13
501.460083	4
502.907288	10
504.219299	43
509.551178	12
513.403687	4
517.395081	93
518.436096	21
521.549744	38
522.211060	14
523.107300	15
532.174866	23
532.944702	8
540.714478	19
544.940552	10
548.436768	13
557.941833	5
559.150635	32
562.263733	11
567.059570	10
568.482666	16
571.697754	3
573.342529	22
575.392700	14
576.399780	12
580.805176	10
583.215942	11
585.272705	128
586.165161	71
586.833252	2
588.376709	180
589.538574	25
591.370361	8
593.385254	55
599.463257	8
601.394531	7
603.341187	510
604.189392	84
605.261963	38
612.244263	10
619.479248	9
621.251587	421
622.464478	20
625.487671	4
629.314697	10
632.114441	3
642.204834	11
644.096802	15
650.442383	5
656.659424	6
661.406494	25
666.129639	4
667.040100	6
670.055908	10
672.557495	6
673.553162	5
680.074829	8
684.247803	4
688.281128	17
692.724426	7
697.542358	9
700.066772	13
701.020630	12
707.618652	17
709.575989	11
711.431763	14
712.354065	17
717.252808	6
720.658997	10
726.225769	11
727.639526	16
736.323853	12
738.140808	9
743.314575	3
744.251160	8
749.451721	11
757.412964	7
759.188171	8
771.340576	21
779.279053	6
782.690308	5
788.587646	16
789.374573	29
790.639893	23
799.517700	19
802.366821	7
806.597656	22
808.516479	12
810.968750	35
812.465698	18
813.505493	29
819.382813	4
820.493042	37
825.819946	23
828.742432	27
829.344360	3
831.096924	5
838.459961	19
840.141113	20
841.553711	7
843.396973	7
845.497314	4
847.370728	4
848.501831	12
849.283569	11
857.548950	17
866.369385	6
870.187500	14
871.192749	50
872.464233	7
874.455322	16
878.699829	4
880.602173	19
882.439575	18
884.951050	19
891.296631	6
893.638672	2
897.472168	21
901.129272	35
902.818970	15
906.032471	9
907.968262	11
912.311157	3
918.392700	19
922.635254	8
923.489014	31
924.407349	39
927.075562	8
928.170410	4
936.397705	37
939.593628	29
941.377441	88
942.378540	24
943.272339	10
948.105103	291
949.244385	50
953.065430	29
955.027954	23
959.293945	156
960.475220	54
963.126953	7
970.430664	26
973.451294	19
977.649170	3
978.557861	9
985.273438	412
985.972168	35
986.655518	14
991.385742	4
992.229126	14
994.642822	19
996.649902	19
1004.301758	12
1007.036255	32
1012.810303	57
1014.794189	10
1018.018188	7
1020.660400	7
1023.594482	13
1024.299683	14
1024.934814	16
1025.691650	28
1028.389648	17
1035.145142	28
1037.759033	28
1039.238770	12
1041.663818	7
1043.948975	36
1044.947510	10
1049.918701	29
1050.526001	21
1053.165527	26
1053.956055	11
1055.490723	532
1056.257568	6
1057.396240	32
1058.393921	10
1061.580078	1023
1062.449951	46
1064.319702	5
1065.646729	250
1066.400757	9
1067.361816	501
1068.081421	24
1069.634888	17
1070.442871	8
1071.753418	53
1072.773193	134
1074.762207	33
1077.907227	210
1078.859375	247
1080.874023	39
1083.902954	19
1084.778564	17
1085.600586	8
1088.373779	5
1089.171387	25
1090.635620	17
1093.737793	68
1095.699829	36
1097.516479	99
1099.613770	51
1101.120728	41
1102.380005	10
1104.670166	72
1105.756592	114
1107.502441	5
1108.520630	6
1109.656982	10
1111.372192	4
1112.235107	31
1113.508545	178
1114.211060	43
1115.580933	144
1116.295166	70
1118.675293	38
1119.332275	100
1120.015869	80
1121.627197	429
1122.702026	123
1124.053467	86
1124.722168	38
1126.418213	83
1127.427979	23
1128.381836	122
1129.245728	55
1130.607300	15
1132.518799	61
1133.588745	46
1134.587646	89
1135.961304	48
1137.015015	373
1138.066895	97
1139.166992	89
1140.723389	80
1142.681152	187
1144.171021	4
1145.161743	24
1155.333008	9
1160.015137	7
1165.335693	10
1167.859497	7
1170.988525	43
1177.266113	8
1178.003906	18
1178.966797	22
1188.401978	17
1194.956177	33
1197.592529	15
1204.413086	32
1208.559570	4
1209.389893	9
1214.342285	31
1218.660889	32
1223.632080	38
1225.110474	40
1228.005981	4
1231.787598	35
1233.121460	27
1236.293823	8
1237.301025	30
1238.291626	12
1239.866943	19
1240.602539	10
1243.398438	41
1244.115356	36
1245.000610	2
1246.530396	30
1248.133789	8
1249.406250	32
1250.632813	12
1252.113281	508
1252.724243	735
1253.478882	23
1255.328613	8
1259.501099	27
1264.000854	33
1268.695435	25
1271.945557	60
1273.410278	16
1276.707153	15
1277.753540	25
1285.228882	60
1285.880127	26
1290.375854	15
1297.187988	60
1298.414307	69
1299.015137	50
1299.680176	41
1300.675537	12
1305.924561	19
1307.478760	724
1308.570313	139
1309.229492	75
1310.420288	2
1313.070801	80
1316.080566	6
1318.176270	14
1319.119141	7
1319.872559	7
1321.597168	28
1322.752197	46
1324.080933	16
1328.961426	63
1330.454590	30
1332.171509	43
1334.266968	13
1335.536011	23
1337.141846	883
1337.771851	550
1339.717773	25
1342.559814	31
1344.612305	28
1346.359619	5
1348.442627	97
1351.711670	13
1353.950806	20
1357.278320	57
1360.938843	19
1361.745483	48
1362.410767	62
1364.206177	80
1366.234375	19
1369.202393	35
1371.342407	63
1372.789429	179
1373.419189	38
1374.563599	40
1376.088501	22
1377.963501	20
1381.155396	22
1382.307129	20
1383.612915	12
1385.462280	20
1386.567749	15
1390.269653	23
1394.539917	28
1395.889404	66
1397.362427	11
1398.796143	15
1400.150513	35
1401.886108	5
1403.206299	31
1404.300049	59
1405.830933	26
1408.911133	35
1410.282227	5
1411.094360	19
1411.890015	59
1412.789185	761
1415.185059	40
1417.769409	22
1419.703857	4
1421.152466	9509
1421.757813	10755
1422.869995	75
1423.533813	71
1426.424438	64
1427.181396	14
1428.346313	43
1429.215576	161
1435.679199	74
1436.546997	106
1438.053467	128
1439.775024	8
1442.346558	23
1443.097534	53
1445.351929	18
1447.588501	15
1449.044556	16
1449.737793	9
1452.774292	36
1453.599243	11
1454.950073	38
1459.545532	9
1463.282227	65
1464.084717	12
1464.875122	44
1466.228882	20
1468.287476	70
1471.510986	3
1473.519653	32
1474.436646	13
1476.407227	362
1477.293091	184
1477.931030	7
1483.797729	16
1485.158569	97
1485.950928	1066
1486.723145	19
1488.521240	8
1489.475952	2
1492.728394	28
1493.492798	33
1494.730469	10
1497.471802	16
1499.565308	19
1501.079956	21
1502.319702	115
1505.747559	14
1506.513062	8
1507.781006	9
1509.837524	9
1510.899658	24
1515.113159	53
1519.191406	81
1521.930298	14
1523.894653	160
1524.713745	3
1527.153687	163
1527.838745	35
1528.440308	16
1533.669556	14
1536.458374	1699
1537.302124	49
1538.017700	18
1541.362427	10
1543.060547	50
1544.075073	3
1547.223999	14
1548.542114	7
1550.638550	66
1552.159546	32
1553.215088	7
1554.004150	20
1555.161499	24
1558.152588	20
1559.788696	201
1561.514160	8
1562.119019	22
1562.732788	22
1566.519409	31
1567.603882	9
1571.627930	3
1572.280029	39
1574.484009	19
1583.001709	117
1586.624878	9
1589.260864	13
1592.083618	190
1592.781494	12
1594.733521	7
1597.184570	12
1600.944336	17
1602.122559	49
1606.963989	75
1608.005615	13
1611.111694	9
1611.738525	11
1614.335571	23
1615.565430	178
1616.458984	294
1618.399536	8
1620.326294	27
1623.020386	113
1625.854858	37
1635.411621	22
1636.171509	22
1640.732422	9
1644.150513	19
1644.802856	40
1647.764038	15
1649.478271	40
1653.462769	11
1658.447998	228
1659.294189	24
1663.296753	20
1682.335693	45
1685.574585	16
1688.698608	9
1699.703979	6
1709.984619	18
1724.675903	6
1730.684937	12
1742.852905	13
1769.321167	10
1780.879517	23
1802.443481	13
1810.012939	5
1812.199829	5
1819.800903	11
1832.722412	10
1843.614868	22
1862.442749	11
1869.228271	4
1882.193115	15
1893.727295	6
1915.766235	23
1920.954834	13
1925.812378	7
1945.612427	15
1961.361694	7
1968.179810	17
1996.857788	7
