# Supplementary material for: ECL: an exhaustive search tool for the identification of cross-linked peptides using whole database
Source: BMC Bioinformatics. 2016 May 20;17:217. doi: 10.1186/s12859-016-1073-y (PMC4874008; doi:10.1186/s12859-016-1073-y)
Supplement: Additional file 5 — Kojak’s pre-selection list of PSMs only identified by ECL. (ZIP 5147 kb) [file 12859_2016_1073_MOESM5_ESM.zip › Kojak's pre-selection ranks of ECL only peptides/Kojak's detailed results/aleitner_M1012_006/diagnostic_spectrum_5943.txt]

Scan: 5943	771
219.378830	20
220.063873	35
223.466766	4
225.179642	6
228.099915	4
231.383469	6
234.316391	28
237.320892	7
238.853333	15
240.256897	7
243.104065	16
247.270004	11
251.301407	7
253.177216	22
254.268494	22
255.186142	8
257.213501	19
258.284546	28
261.190674	15
268.132721	15
269.122314	4
272.436249	31
282.004608	50
284.312012	6
286.244476	16
288.302002	60
290.930969	9
292.225006	13
294.140747	5
295.255188	5
300.175537	5
300.904602	62
304.217285	6
308.131531	6
312.334595	3
317.347839	12
322.372925	53
323.432037	5
324.404938	36
325.498718	18
327.381226	6
328.195557	21
331.156982	19
332.928650	14
333.924438	8
335.416321	54
339.333038	15
341.304016	51
342.255127	6
343.509216	62
345.952026	17
348.147430	8
349.216827	5
353.311279	7
354.319702	23
356.967651	19
358.184814	19
362.287598	7
365.079590	5
367.242554	36
367.972961	30
369.277222	16
380.297546	5
381.841980	68
382.551453	24
383.404236	11
384.280212	7
385.487183	15
386.255859	28
388.321716	31
389.860901	43
392.279236	9
393.370117	19
394.271667	21
395.335266	7
398.248352	14
399.702393	38
400.351685	9
403.419312	36
405.450562	16
407.394897	9
408.192383	21
411.699707	23
414.447571	36
416.566833	28
417.431763	261
418.344299	37
421.302795	12
424.442200	14
425.235352	19
426.248352	25
428.013733	14
431.484070	36
432.661987	41
433.354858	8
435.274414	208
436.233643	41
437.162354	8
439.182068	38
440.550049	51
441.481018	14
445.012512	68
446.703552	55
449.347046	10
449.990173	6
451.386658	18
452.256714	5
453.309753	7
454.266174	38
455.006409	26
455.620544	35
456.258057	14
457.258423	20
459.046814	13
459.882202	102
462.276550	10
464.322510	8
465.062073	16
466.078918	23
466.760132	57
467.469910	7
468.192261	36
470.682617	27
472.192322	110
473.464783	33
475.106689	3
476.191467	5
477.278442	32
478.125732	5
479.313171	8
480.447937	66
483.731750	87
484.355591	12
485.251404	65
486.908447	12
491.557556	8
493.553650	104
494.432678	17
495.376160	16
497.457520	7
498.287170	16
499.345459	18
501.545898	41
502.367981	33
503.602234	11
504.771240	75
505.732361	52
506.436218	5
508.339172	48
509.139709	61
509.864990	26
511.262939	92
512.401917	13
513.149170	4
514.567322	34
516.135864	36
519.443359	41
522.328857	16
524.238892	28
525.052856	22
526.794495	53
527.733032	9
529.346985	53
530.561340	8
533.193909	53
534.111572	15
535.258423	5
536.326782	526
537.229553	90
537.829651	101
539.321777	3
540.245422	20
541.330139	24
542.598572	75
543.297241	19
545.128723	30
546.393066	31
547.586548	21
549.003906	28
550.733459	13
551.383911	35
552.788757	37
554.438538	31
555.449341	70
556.445435	49
559.138184	59
560.375610	110
561.260010	10
564.511658	71
565.797485	141
566.566833	18
568.379639	56
569.295654	49
570.186768	21
571.659973	45
572.274597	16
574.554016	239
576.182495	165
578.341858	42
579.159790	73
580.396301	190
581.014954	28
582.306274	172
583.104553	55
584.057678	47
585.058777	150
586.288879	53
588.062683	63
589.096497	146
590.166199	99
591.386353	76
592.825867	122
593.510803	159
594.911560	22
595.594543	21
598.218933	694
599.306091	258
600.107788	20
600.959656	41
604.264343	739
605.538147	67
606.545837	67
607.455261	555
608.249451	318
609.053650	71
611.953369	84
613.485413	254
614.398499	25
616.040588	264
616.965515	64
617.694885	45
618.503296	64
619.488831	24
621.918518	405
622.665466	228
623.507874	55
624.117859	6
625.066162	99
627.571594	230
628.197815	253
628.896545	28
631.290466	1062
632.753174	90
634.713928	23
635.697327	15
637.164795	1653
637.842712	402
639.901184	151
640.878723	31
641.860413	104
643.004456	15
644.193054	29
645.257507	112
646.400757	151
647.284363	82
648.291931	325
649.126465	196
650.072693	13
651.543701	36
652.275330	79
653.509094	69
654.280212	39
655.073486	623
658.218201	68
659.597778	68
660.883728	433
661.578125	129
662.790466	102
664.902954	52
665.722107	55
666.362732	111
667.544006	176
668.596741	32
669.306335	50
670.789490	186
671.863525	64
672.685730	36
673.914612	163
674.531799	54
676.364075	189
677.106689	87
677.805603	49
678.663757	47
679.497498	27
680.361023	116
681.805603	99
682.876404	9
685.046631	148
685.735535	12
686.430725	80
687.460754	58
688.520325	138
689.525879	81
690.882996	75
692.554810	67
693.663025	306
694.389160	894
695.511780	48
696.447205	197
697.396484	219
698.327576	159
699.124146	143
700.974915	65
701.741882	240
703.108459	121
703.984253	126
704.846558	84
705.691895	173
706.345154	240
707.122131	423
708.176392	229
708.948425	142
710.196960	117
710.838257	44
711.488281	170
712.682312	331
713.504211	77
714.156433	53
715.163940	180
715.960754	99
717.191223	165
718.368347	169
719.704041	138
720.898987	216
721.875488	270
722.818542	275
723.889099	95
724.500916	37
725.212646	190
726.124451	537
726.926025	126
728.427002	181
729.508667	190
730.708008	281
731.711975	67
732.901733	71
733.988403	366
734.741821	77
736.101257	649
737.230225	338
738.263306	245
739.404846	793
740.424133	277
741.871277	3861
743.172241	647
744.042664	589
745.396912	105
746.071350	479
746.677185	243
756.449097	24
757.311890	41
760.281067	30
763.189087	263
764.126770	144
765.555664	45
766.481201	21
767.536987	47
768.465820	68
769.571350	253
770.178040	51
771.799011	86
772.409607	30
773.284119	27
774.367493	148
775.587952	685
776.301331	90
777.470154	229
778.393311	10
779.111023	71
780.378235	50
781.225342	61
782.444092	76
783.974304	138
784.974182	93
787.176941	70
788.002991	37
788.625854	25
789.379211	31
790.097961	16
791.361511	127
792.169617	126
792.969971	160
794.140442	114
795.311462	995
796.589355	304
797.684509	218
798.689697	118
800.778137	144
802.197571	24
803.352844	124
804.610901	390
805.234070	105
806.109558	65
807.216980	27
808.073303	218
808.725403	95
810.672241	173
811.395691	50
813.755615	36
814.565125	13
815.382141	130
816.344299	19
817.252869	37
818.605103	190
819.586365	245
820.423035	15
822.156860	338
823.221985	139
825.106201	98
826.033447	100
827.506531	305
828.266907	625
829.169006	25
829.813782	78
831.366211	291
832.375793	8
833.296204	379
834.591736	358
835.446045	277
836.871094	138
838.044312	49
838.690125	11
839.580383	103
840.653198	461
841.435425	9
842.611877	317
843.417786	49
844.351501	39
845.258301	58
846.577087	183
848.134705	295
849.301697	104
850.618225	18
851.520813	35
852.744812	196
853.745117	226
854.853333	358
856.003845	220
856.833801	160
858.235779	195
859.127625	66
860.306641	101
861.141296	188
861.930847	982
863.411621	257
864.627014	53
866.161987	123
867.176697	124
868.082825	30
869.815002	127
870.495056	303
871.097473	26
871.888245	163
873.693054	389
874.965393	38
876.084656	55
876.718567	195
877.502014	22
878.893860	163
879.552307	102
880.885498	89
881.782288	136
882.688171	134
883.356018	84
884.074524	73
884.892578	30
886.007996	171
887.168884	85
888.279602	110
888.896973	140
890.352478	73
891.239807	36
892.530518	111
893.405273	27
894.606445	54
895.560059	39
896.398193	130
897.282227	384
897.972839	48
899.307678	212
900.486572	83
901.515564	6
902.650940	111
903.426208	4
904.840515	165
905.747986	385
906.837463	131
907.796387	43
908.718079	47
910.481445	815
911.500793	113
912.298767	60
913.083069	16
914.113708	155
915.974304	26
916.891296	109
918.276611	59
919.539001	146
922.637756	211
923.457581	273
924.616150	138
925.534363	95
928.956482	331
929.927490	36
931.090393	49
932.027649	46
932.754883	75
933.529358	67
934.909912	339
935.739746	146
936.466309	69
937.387390	91
938.797302	156
940.095642	22
940.724792	199
942.110840	164
943.158386	99
944.679993	63
945.406799	111
946.154480	154
948.077209	679
948.775879	1018
949.860352	52
950.943665	19
951.829590	48
952.716614	48
953.705627	65
954.486511	262
955.523499	951
956.957336	94
957.603760	37
958.617859	52
959.324463	82
960.096497	39
961.226318	118
962.229675	47
963.820740	77
965.533936	21
967.018982	142
968.440918	111
969.681396	42
971.002441	21
971.665527	40
973.021301	88
974.118835	180
974.862244	57
976.578125	34
977.610413	7
978.553711	6
979.557922	76
980.360779	62
981.631165	177
982.276123	9
984.834229	44
985.550476	10
987.500977	21
989.551453	47
990.847473	224
991.732361	129
992.389343	73
993.771423	77
994.376465	8
995.798645	47
997.177246	43
998.426514	22
999.615173	164
1000.808655	144
1001.927734	180
1002.856445	96
1004.037048	47
1005.318115	117
1006.387634	14
1008.485168	36
1010.724121	262
1012.067871	51
1012.699890	32
1013.645569	28
1015.336670	52
1016.511169	47
1017.810303	183
1018.872375	87
1019.532043	19
1020.621155	163
1021.438293	130
1022.671875	24
1024.945068	24
1025.935669	103
1026.565796	25
1028.475586	5
1030.786621	34
1032.524414	23
1033.956665	39
1035.019775	56
1036.054077	25
1037.558472	828
1038.408447	246
1039.525635	95
1040.685425	87
1042.395874	93
1045.171143	100
1046.319702	13
1047.649902	193
1048.456543	17
1049.875122	41
1051.588623	13
1053.620605	38
1054.764160	68
1055.922363	84
1056.839111	11
1057.517334	8
1058.986206	43
1060.137573	22
1061.276367	44
1061.883301	18
1063.522461	55
1064.834351	86
1065.553711	5
1066.984131	55
1068.462158	45
1070.292236	51
1070.960693	47
1073.057617	21
1074.422729	54
1075.843262	77
1076.690674	51
1078.515381	36
1081.483643	64
1083.826050	187
1084.708984	77
1085.532471	98
1086.594360	8
1087.448364	21
1088.641357	9
1089.497437	90
1090.497925	353
1091.349854	297
1092.575684	286
1093.549316	63
1094.720947	45
1096.328125	12
1097.545044	74
1098.392090	27
1099.470703	22
1102.618408	38
1103.320068	33
1105.174805	16
1106.426514	19
1108.425903	1870
1109.475342	1082
1110.538330	323
1111.607910	86
1112.428711	23
1114.927979	20
1115.647461	15
1121.177246	70
1122.537842	36
1124.732178	10
1128.671265	17
1130.516724	13
1131.481689	25
1135.632813	68
1139.545532	13
1141.014038	39
1142.718994	20
1143.504883	29
1144.332031	14
1145.828491	11
1147.143066	52
1148.826904	49
1151.499268	110
1154.102295	51
1155.369385	51
1156.625610	27
1163.897095	16
1167.095215	30
1170.921021	28
1172.136108	5
1173.613770	15
1174.502686	27
1175.519043	54
1178.631836	80
1180.038940	32
1181.019775	5
1186.814575	48
1189.332764	25
1190.380737	22
1191.938477	49
1193.459106	35
1194.667847	65
1199.371338	26
1201.699829	6
1202.452026	59
1206.489014	10
1207.571045	335
1208.626709	119
1209.972656	8
1210.597778	6
1213.638062	26
1218.984985	6
1222.592163	53
1224.393433	36
1225.719849	15
1228.673950	17
1230.595581	35
1239.579956	31
1242.812500	6
1245.033325	62
1246.457520	37
1247.728516	5
1260.282593	72
1263.662720	43
1267.066284	35
1268.896362	8
1272.380005	14
1278.627808	124
1279.727783	69
1280.701538	58
1284.477173	5
1294.758667	6
1295.652222	44
1296.557983	10
1298.651855	24
1307.017334	9
1309.837402	53
1311.865112	32
1314.166382	13
1315.754028	10
1323.871094	11
1325.834961	68
1334.391479	18
1335.419800	13
1337.446899	20
1344.200562	15
1346.891357	21
1354.530518	28
1377.182251	12
1381.646851	18
1383.466309	9
1410.064819	24
1411.769165	5
1419.563599	10
1420.744995	13
1422.375977	14
1436.472534	11
1438.457642	9
1439.791626	23
1441.109985	12
1450.184692	10
1462.440308	4
1468.727417	11
1471.704590	13
1491.833374	30
1496.632446	10
1508.755005	65
1510.958984	13
1520.668945	32
1523.541382	12
1524.923950	4
1550.494751	7
1597.879028	7
1609.113159	21
1610.952515	9
1711.844482	6
1721.083374	20
1734.324951	10
1760.598511	3
1783.923218	43
1835.132568	25
1838.515991	18
1863.279419	30
1977.697876	17
