# Supplementary material for: ECL: an exhaustive search tool for the identification of cross-linked peptides using whole database
Source: BMC Bioinformatics. 2016 May 20;17:217. doi: 10.1186/s12859-016-1073-y (PMC4874008; doi:10.1186/s12859-016-1073-y)
Supplement: Additional file 5 — Kojak’s pre-selection list of PSMs only identified by ECL. (ZIP 5147 kb) [file 12859_2016_1073_MOESM5_ESM.zip › Kojak's pre-selection ranks of ECL only peptides/Kojak's detailed results/aleitner_M1012_006/diagnostic_spectrum_6079.txt]

Scan: 6079	905
258.281128	7
268.207886	21
270.125153	28
272.214935	20
272.873108	11
274.262482	10
283.000305	11
285.089935	4
288.091553	71
296.230682	29
298.284576	8
300.508423	132
301.338837	21
302.368286	8
304.170990	12
305.353149	23
312.160278	19
314.253601	52
315.452087	7
317.533875	21
318.139801	12
320.221191	27
323.308472	380
324.299805	66
325.389282	16
327.022583	23
332.415833	17
333.367249	11
339.129517	18
341.279877	4532
342.332123	333
343.303192	15
344.377655	9
346.115967	109
352.461334	15
353.208435	53
354.021973	28
356.243958	12
358.090881	37
359.319641	7
360.114929	30
365.576904	7
367.075867	36
369.235779	20
370.812622	37
373.285522	10
379.217529	18
381.333801	51
384.990448	20
388.027679	62
390.233398	15
391.145630	21
392.286865	21
395.356140	38
397.404816	12
398.272888	29
399.367310	28
400.442261	37
403.088684	32
404.355438	22
407.410461	20
411.443054	20
412.294373	12
413.892944	72
417.008057	47
418.441895	75
419.390015	41
420.223145	21
421.414429	45
423.324707	11
424.110107	20
427.250061	13
429.155151	18
431.930542	43
435.372314	322
436.208923	85
440.382568	50
441.272583	39
443.541870	59
445.415100	203
446.282166	46
447.426697	59
452.805359	25
454.415405	88
455.196167	19
456.385437	7
458.360107	52
460.370056	180
461.192810	13
462.323181	7
467.114075	31
470.388062	23
471.243713	16
473.025757	19
474.294739	10
480.501343	12
483.489990	37
484.452698	38
487.466370	23
489.458130	20
490.592163	13
492.133362	13
493.269958	32
496.057312	22
497.984985	44
499.137695	56
502.774353	103
504.356812	28
505.167236	56
506.484802	15
508.431580	57
511.339600	68
512.594482	24
513.587891	60
515.542358	15
516.287842	110
517.530273	34
518.363586	31
519.058289	13
520.029663	18
520.642639	47
522.278870	20
523.411987	35
524.550415	94
526.664856	59
527.500977	21
528.262207	23
530.367249	7
531.193298	169
532.132874	148
533.134583	71
538.954834	36
540.344849	33
543.310608	5
544.593018	31
545.283997	9
546.328796	8
549.351807	801
550.384277	128
553.496338	7
555.575806	21
560.412903	14
561.388184	50
564.521973	37
569.340271	18
570.361084	69
573.379089	26
574.077942	18
577.287781	9
578.641785	15
582.592834	41
583.227844	20
584.401184	10
585.436829	25
586.508362	10
587.436951	11
588.195129	255
589.171570	181
590.056396	16
592.484314	33
594.032043	42
595.173035	63
596.391296	35
597.654114	34
598.344055	60
600.365173	46
602.283264	7
603.579895	94
604.441284	32
605.500549	72
607.686646	40
609.552673	32
610.557434	44
611.445068	38
613.626526	31
615.256897	30
616.436890	50
618.372986	109
619.286560	148
620.391724	1351
621.485107	223
622.446167	55
623.396667	29
626.282104	295
627.582520	10
630.359436	80
631.354187	137
632.285522	18
633.846985	48
634.486816	18
636.249817	31
637.762512	215
638.619446	78
639.325989	21
640.118958	31
641.470703	46
642.213196	99
642.990540	15
643.722961	14
644.652039	54
645.322754	12
646.042542	90
646.763672	12
647.519043	10
648.407471	40
650.463318	21
653.133850	118
654.232849	36
655.344421	46
658.144714	26
659.161804	329
660.254883	312
661.370544	72
662.784973	50
664.481018	44
668.380798	212
669.414490	36
670.344055	40
671.338684	20
673.690735	139
675.493896	402
676.408936	168
678.420471	108
679.289612	46
680.400085	9
681.164551	84
682.613831	117
684.307556	32
686.200806	95
689.447937	47
690.868652	228
691.488464	1535
692.365540	417
693.578186	36
694.962646	139
697.029236	37
698.595093	9
699.265198	22
702.570557	121
703.243103	22
704.320313	62
706.773926	78
709.535583	40
710.961365	397
711.594116	64
712.268494	89
713.447449	43
714.589294	79
715.755432	121
716.558899	155
717.818054	101
719.048157	47
720.294067	50
720.951660	7
722.056702	32
725.095276	760
726.202698	71
728.854614	87
729.816833	38
731.002930	140
731.934143	93
732.793518	64
733.602234	52
735.494568	70
736.497925	42
739.839417	124
740.486511	19
741.499207	29
743.440918	77
744.524231	138
746.837341	168
747.648804	33
748.984253	97
750.720520	91
751.593018	363
752.434631	8
753.500977	169
754.386414	47
756.498657	79
757.757874	106
759.829895	149
760.631165	1964
761.509949	3
762.622192	48
764.036194	123
765.396362	159
766.295715	69
767.428589	142
768.058105	36
770.369019	23
771.398071	18
772.557129	22
774.106506	241
775.031555	65
776.166626	65
777.623962	57
778.841431	109
779.783997	155
780.538208	21
781.511841	15
782.584778	168
783.343262	100
784.985840	101
785.781555	49
786.708740	118
787.674866	53
788.962341	160
790.570251	30
791.801086	219
792.420288	1524
793.431702	809
794.256775	135
796.229736	652
797.409729	103
799.076782	351
799.863281	333
801.042114	379
801.826355	372
803.558655	44
804.271667	93
805.083374	130
805.963318	96
806.568848	74
807.573669	56
808.307190	60
809.321350	260
809.941162	4264
810.582703	2297
811.486938	406
812.739685	74
813.520569	61
814.333496	158
815.566589	75
817.373535	126
818.497559	218
819.956299	412
820.809753	43
821.756775	23
822.951111	99
823.934998	218
824.822327	245
825.646912	74
826.261414	22
827.927063	202
828.925720	198
829.990295	99
831.839355	272
832.521790	57
833.346497	125
835.291809	97
836.256531	235
837.053467	201
837.819763	89
838.822998	50
839.805542	55
841.178650	177
842.864563	212
843.528870	349
844.169250	103
845.659607	2325
846.638000	183
847.619690	39
848.687073	113
849.837769	190
851.192383	407
852.194092	15
853.751160	433
854.915222	181
855.895813	260
856.813293	264
857.612122	149
858.440430	105
859.903992	274
860.964294	929
861.976135	584
862.975464	575
863.687012	2364
864.367188	831
865.163696	273
866.294006	364
868.296448	26725
869.938416	336
870.794067	387
871.855530	81
872.655701	341
873.260376	934
873.968384	540
874.578430	406
875.390442	167
876.405151	846
877.215210	877
878.455994	691
879.483093	2177
880.226624	599
881.254700	649
882.039063	351
883.366760	3814
884.245178	284
885.022156	537
885.885620	304
887.265320	33
889.260498	34
897.973633	55
900.015930	103
901.524658	186
902.872681	175
903.602600	80
904.411560	42
905.397156	35
906.658386	119
907.802185	10
908.559753	61
909.795837	28
910.581848	66
915.075012	61
916.177307	43
917.440857	101
918.768616	614
919.620422	35
920.726624	48
923.351868	105
924.229004	117
925.796570	123
926.903809	41
928.323975	145
929.530762	60
930.620361	18
931.488953	272
932.354004	93
933.055969	96
934.705566	58
935.435303	55
936.614502	127
937.443298	1951
938.212646	874
939.317444	16
940.314880	82
941.221497	36
942.429504	100
943.778320	16
944.901062	49
946.156433	876
947.148926	139
948.594177	309
949.931702	142
951.072571	28
952.467773	11
953.572266	14
954.395935	36
955.013000	192
956.160461	68
956.888489	107
958.085205	205
959.897278	245
961.013611	610
961.880371	276
962.866272	62
963.507874	153
965.643799	73
966.687927	56
967.662354	119
968.626953	35
969.333984	32
970.999329	139
972.704041	283
974.218506	223
975.015808	346
976.486145	786
977.469421	106
978.357361	90
979.220398	31
980.373962	1893
981.278015	278
981.946838	36
983.395996	31
984.691406	86
985.710693	217
986.471985	272
987.928711	377
989.564697	245
991.138611	84
992.078186	195
993.477844	3029
994.385010	1205
995.499329	118
996.657654	514
997.633362	262
998.356201	36
999.380066	184
1000.290283	89
1001.057861	213
1002.126282	72
1003.267029	402
1004.078613	1561
1004.855408	356
1005.906250	62
1006.706238	25
1007.668701	137
1009.569580	158
1010.443115	237
1011.116455	25
1012.558167	199
1013.666748	102
1014.801697	259
1015.605713	264
1016.843079	99
1017.964355	135
1019.209900	235
1019.850647	128
1020.951843	121
1022.248291	79
1023.362244	663
1024.293213	342
1025.312378	115
1027.421143	76
1028.399292	227
1029.563477	277
1030.663330	76
1032.160278	888
1033.133423	197
1033.850464	11
1035.727539	185
1039.078003	176
1040.098145	17
1040.729004	80
1041.779297	65
1043.678467	93
1045.325684	169
1046.423340	667
1047.364136	1727
1048.553223	587
1049.826782	267
1050.593384	35
1051.213867	272
1051.895020	109
1052.538696	206
1053.306763	14
1055.570068	94
1057.186279	2412
1057.954346	1854
1059.018799	112
1059.680420	168
1060.632080	231
1061.881470	84
1062.542969	133
1064.481445	6794
1065.458740	2710
1066.638794	197
1067.811157	1090
1069.010620	371
1070.196533	130
1072.186035	141
1073.737793	200
1074.572266	87
1075.606079	216
1076.538940	131
1077.786865	163
1078.840332	244
1079.878052	99
1080.579102	126
1081.238770	44
1082.005615	22
1083.367432	95
1085.268311	36
1086.452271	105
1087.165527	107
1088.365234	94
1089.501953	136
1090.361206	257
1091.571533	134
1092.232178	707
1093.179443	221
1093.848511	110
1094.673584	155
1095.981445	112
1096.806885	129
1099.176514	209
1099.859619	73
1101.492432	257
1102.709351	148
1103.560425	388
1104.845703	153
1105.734985	148
1106.668945	53
1108.526489	893
1109.565430	251
1110.583252	152
1111.253906	240
1111.957031	191
1112.972168	91
1114.749756	24
1115.567505	150
1116.954834	133
1117.908813	97
1119.852539	1831
1120.746826	428
1121.722412	98
1122.946289	46
1124.467529	411
1125.118896	295
1126.000732	144
1127.666748	17
1129.230713	106
1130.007690	40
1130.651733	68
1131.348877	82
1132.426270	151
1133.179199	5
1133.789063	104
1134.755737	164
1135.486694	120
1136.345947	11
1137.853516	43
1139.498047	53
1140.755615	49
1141.448242	35
1145.011841	124
1145.951172	83
1146.620361	259
1147.607910	78
1149.011719	54
1150.709473	31
1152.771851	126
1153.892822	235
1154.983154	204
1155.676270	39
1157.146851	121
1158.226685	59
1161.260864	301
1163.300293	2475
1164.488770	1004
1165.512939	316
1166.349854	34
1169.136230	180
1169.822510	226
1171.488281	933
1172.311401	1559
1173.505371	23
1174.843506	155
1175.783569	101
1176.582764	122
1177.676880	30
1179.595947	901
1180.653198	373
1181.683960	91
1182.647827	16
1184.167114	21
1185.555664	104
1189.820557	355
1190.480713	24
1191.948975	7
1192.650024	10
1194.415527	108
1195.672363	27
1197.912476	339
1198.565918	569
1199.302979	170
1199.946167	79
1200.979004	29
1202.961060	61
1203.790283	104
1204.581543	10
1205.561279	60
1206.989258	209
1207.969360	110
1208.700928	81
1209.667725	13
1211.189941	82
1212.435547	108
1213.757813	55
1214.644287	101
1216.379272	320
1217.442871	229
1218.513184	142
1220.201904	27
1222.555054	110
1225.734619	140
1227.719238	52
1228.941406	127
1231.205200	67
1232.076050	62
1233.474365	230
1234.477295	1142
1235.593872	615
1236.700928	176
1237.989258	105
1238.784058	28
1241.182251	15
1246.123535	426
1246.868042	22
1247.812256	118
1249.366821	37
1250.679077	150
1251.654053	74
1252.795654	38
1253.468262	45
1254.898682	1729
1255.672852	210
1256.726074	32
1258.652832	75
1260.536743	548
1261.866089	147
1262.483765	52
1263.672852	184
1264.416260	79
1265.036499	17
1269.366333	106
1270.378174	27
1272.134399	21
1273.575562	93
1275.770874	100
1276.669312	57
1278.624756	2299
1279.681763	1192
1280.747803	132
1282.701782	38
1283.701660	12
1288.706543	34
1291.192261	43
1292.686646	67
1296.880249	47
1299.443359	6
1300.815674	21
1301.750610	46
1302.787964	45
1303.842896	51
1304.918335	53
1305.882935	166
1307.051270	16
1309.792725	50
1310.718506	31
1312.505737	21
1313.304565	40
1314.484009	44
1319.805542	70
1321.812622	16
1322.480103	24
1323.096924	18
1327.019165	42
1330.110474	25
1331.661621	191
1332.375122	55
1333.145142	29
1334.823242	60
1336.421631	63
1338.210083	43
1340.046509	7
1344.533081	27
1349.620239	1099
1350.628540	566
1351.510376	76
1354.921631	47
1357.030396	51
1358.807983	12
1360.969238	17
1361.734985	28
1363.798340	89
1372.521240	29
1375.874634	61
1376.601318	27
1377.831665	35
1380.899414	7
1385.478394	51
1394.207642	7
1396.905273	68
1397.829712	18
1400.795044	42
1402.469849	24
1405.588135	27
1409.101929	10
1415.622681	31
1419.789795	11
1420.515015	72
1421.577271	8
1423.610229	26
1424.713867	33
1426.858276	16
1429.487061	30
1430.671143	28
1435.623901	29
1436.835083	29
1437.774902	18
1445.530640	27
1446.588013	55
1447.414917	47
1448.289551	117
1449.198608	65
1450.348389	94
1451.815552	31
1453.515259	21
1457.700806	15
1463.779663	208
1464.756958	166
1466.166382	26
1477.288696	35
1480.379150	43
1492.796753	12
1502.105347	10
1505.950806	17
1508.106567	12
1513.861938	18
1514.739380	49
1515.541260	49
1516.700317	30
1519.083618	9
1519.964844	101
1521.011475	130
1522.882935	33
1526.194946	44
1532.616089	201
1533.815308	193
1534.834106	91
1535.954468	30
1536.574341	15
1544.765747	8
1548.794434	31
1550.854126	317
1551.703735	65
1554.061890	47
1554.963989	31
1559.261353	8
1565.775757	15
1572.652710	35
1583.985229	12
1588.959961	6
1594.890747	39
1597.397583	32
1598.249023	50
1599.660034	24
1605.084717	70
1609.866455	33
1616.322876	118
1617.422974	38
1623.967163	29
1624.987549	27
1633.331909	85
1634.121948	63
1634.792603	202
1635.717896	36
1636.975952	7
1642.480591	12
1651.897705	368
1652.859131	189
1657.687622	10
1658.811646	10
1665.575073	7
1669.081177	22
1669.976196	27
1671.892212	7
1681.052856	15
1686.844360	19
1687.449463	31
1690.177979	53
1694.809814	13
1695.741577	25
1696.815186	73
1702.968384	27
1704.649292	129
1706.045044	59
1706.949097	76
1712.832397	19
1718.918091	17
1722.848022	200
1723.887329	152
1725.122192	34
1731.188721	15
1738.050903	17
1759.106689	15
1768.236084	16
1770.208740	9
1775.968628	58
1776.826294	47
1777.777100	50
1793.912231	125
1794.901978	285
1796.033325	7
1799.904053	17
1800.835327	22
1818.028564	15
1818.896606	13
1826.117310	42
1836.366821	10
1855.273193	15
1858.969482	19
1861.930054	12
1863.881226	29
1872.459595	7
1873.723389	38
1878.998291	20
1881.862671	36
1890.672119	12
1891.656860	6
1899.110107	46
1903.045776	32
1908.515015	153
1909.365356	11
1921.548096	22
1936.998657	28
1942.220825	7
1948.465698	14
1950.831787	26
1963.605347	32
1977.851196	19
1998.015747	40
1999.635498	35
