# Supplementary material for: ECL: an exhaustive search tool for the identification of cross-linked peptides using whole database
Source: BMC Bioinformatics. 2016 May 20;17:217. doi: 10.1186/s12859-016-1073-y (PMC4874008; doi:10.1186/s12859-016-1073-y)
Supplement: Additional file 5 — Kojak’s pre-selection list of PSMs only identified by ECL. (ZIP 5147 kb) [file 12859_2016_1073_MOESM5_ESM.zip › Kojak's pre-selection ranks of ECL only peptides/Kojak's detailed results/aleitner_M1012_006/diagnostic_spectrum_6112.txt]

Scan: 6112	867
197.015808	20
199.172211	17
200.250366	97
201.156921	110
202.394501	12
203.230209	19
209.372604	68
211.636780	100
212.275330	20
213.202164	15
215.372269	13
217.332779	27
221.132996	2472
222.214264	246
225.436005	19
226.080185	32
227.320740	61
228.112396	21
229.131943	24
230.170715	78
231.217651	25
232.710129	16
234.280518	5
235.062561	60
238.223755	39
239.987335	136
242.539200	110
243.180054	6
245.282623	54
246.515747	88
249.146790	1495
250.144623	209
254.238800	95
255.290924	52
256.148315	63
257.202820	12
258.007019	56
259.121948	19
263.209351	21
264.308228	21
265.964233	19
267.136597	40
269.622192	67
270.424835	51
271.091217	20
273.200806	64
274.656128	77
276.929749	44
281.191254	17
282.156311	34
282.970398	55
284.172058	46
285.244598	35
286.320557	52
288.256165	47
289.096100	43
293.079254	9
294.183105	57
295.254395	14
297.132782	169
297.829895	11
299.221313	573
300.319061	56
301.084076	12
302.154724	303
303.623901	10
304.356445	16
305.450958	29
307.076904	36
308.747009	71
310.243286	26
311.248779	35
312.686401	28
313.348572	96
315.289612	8
317.081970	86
320.171143	431
321.266205	90
322.239441	57
323.239655	63
325.266968	48
326.580292	75
327.317078	193
328.308777	5
329.332336	53
331.397766	20
333.058350	138
335.252106	42
336.966522	47
337.669434	83
338.474670	10
341.190796	580
342.369202	95
343.550415	78
344.504028	51
345.170654	30
346.147949	78
348.715393	41
353.169922	629
353.893799	53
355.214661	24
356.195129	10
357.323242	29
358.376038	16
359.227112	23
361.440125	46
362.123840	38
363.241943	27
364.170044	65
365.180359	257
366.081909	150
367.017334	23
368.323120	16
369.063904	11
370.272095	322
371.229370	183
372.285767	161
373.311279	68
374.263428	26
375.275330	29
376.292969	21
379.079346	26
380.478882	105
381.296814	176
382.240051	47
384.270264	37
387.407593	9
389.175110	293
390.228638	74
391.376282	194
394.670715	65
395.332642	16
396.952332	74
398.151550	480
399.302185	70
401.480225	104
402.176331	16
403.294250	86
405.458862	28
406.093933	35
408.495728	19
412.498962	238
413.474670	38
414.413818	83
416.111023	189
417.275574	218
418.268250	8
419.415222	15
422.198669	34
423.327515	59
423.963257	42
424.592712	42
426.934082	22
429.288513	72
430.121704	40
431.461792	50
432.131592	64
433.075684	89
434.215149	312
435.190002	88
436.251892	75
437.512573	85
438.497253	105
440.161438	57
440.974487	99
443.491638	9
444.252930	16
445.178223	67
446.199463	61
449.244934	81
451.125732	115
452.317749	415
453.325195	43
454.684143	146
455.319763	224
456.286438	58
456.903503	784
458.507874	135
459.483032	30
460.259827	91
461.199768	82
462.068909	118
464.210754	70
465.336304	89
467.144287	139
468.245544	52
470.332703	65
471.379333	169
472.221008	22
473.667053	71
475.187317	50
476.205811	94
477.355408	9
479.338928	22
480.458557	75
481.202271	9
482.175537	131
483.190857	96
484.189392	127
485.196106	86
486.328918	33
487.505066	111
488.463318	209
489.400879	97
490.113892	44
491.438843	102
492.458984	22
493.190857	11
494.385071	65
495.970398	66
497.391968	92
498.436218	123
499.813843	1061
500.434326	49
501.507141	66
502.377808	388
503.448364	194
504.366089	30
505.758606	132
506.715881	141
508.505798	185
509.541138	62
510.176514	31
511.348145	175
512.213989	796
513.271790	322
514.195190	43
515.124268	137
516.203186	91
517.206360	9
518.076111	177
519.213562	329
520.724182	242
521.525330	35
523.224426	114
523.900330	105
524.663574	119
526.130310	32
527.368225	78
529.197937	1054
530.279785	1549
531.251831	201
532.377502	191
533.356018	60
534.861877	318
536.016052	181
537.352966	174
538.450012	352
539.307373	39
540.828186	222
541.459900	17
543.878357	276
544.527893	43
545.299988	174
546.153625	402
547.274414	1738
548.084656	405
549.320374	429
550.301453	130
551.216553	80
552.365967	62
554.103577	2892
555.457764	629
556.532898	53
558.152466	142
559.542786	114
561.478149	268
562.104126	52
564.263550	164
565.035339	28
566.351074	75
567.339783	129
568.160461	269
569.359985	46
571.239685	415
572.227356	171
574.098633	29
575.880737	251
576.654114	11
578.482544	19
579.114075	74
579.986389	277
580.760925	87
582.347473	1110
583.492188	606
584.619934	432
585.805969	174
586.921326	117
587.939819	93
589.054688	267
590.072754	272
590.892517	107
591.858826	1142
592.990417	95
593.983887	246
594.899353	63
595.900818	112
596.914124	58
597.885010	384
599.046204	292
599.888550	438
601.135803	237
601.942078	200
602.728455	204
603.591736	353
604.629089	73
605.976379	247
606.612732	232
607.848450	640
608.968323	147
610.634949	214
611.292236	984
612.418274	645
613.293518	204
614.485291	444
615.262207	170
616.618958	363
617.485046	1898
618.386658	662
619.495667	1174
620.381470	474
621.153625	488
622.270447	98
623.077576	120
624.426208	288
625.872620	1078
627.073364	426
628.487732	953
629.350769	1112
630.347961	537
631.302551	230
632.512634	405
633.767639	429
634.370178	256
635.295532	408
636.332458	868
637.200745	948
638.284180	603
639.634949	826
640.989563	371
642.524292	163
643.561462	311
644.637268	1329
645.714050	450
646.506958	1504
647.564209	1197
648.641174	1925
649.320923	1265
650.727966	389
651.634155	514
652.769714	965
653.829163	845
654.468811	2550
655.115967	3991
656.409973	1178
657.200134	1089
658.797058	1065
659.616150	654
660.448059	505
661.169617	2556
662.555237	2995
663.514832	660
665.011780	2573
666.035828	731
667.282959	41
670.836060	14
673.736694	89
677.894470	143
679.170044	114
680.441956	197
681.385620	34
683.593201	1477
684.313843	1080
685.236633	597
686.305847	62
687.294373	112
688.173279	100
689.171753	188
691.217529	397
691.904236	276
692.899475	479
693.707336	54
694.312439	95
695.362488	376
697.550842	108
698.640259	1129
699.475647	61
700.438965	185
701.456421	307
702.520935	472
703.422424	216
704.549683	1907
705.907593	234
706.929504	22
709.294739	102
710.560730	1212
711.294128	1096
711.955139	251
713.415405	250
716.354187	9190
717.004395	11410
718.478210	285
719.606018	110
720.429626	521
721.433289	198
722.186340	61
723.131165	134
723.941406	141
725.997009	324
727.093201	506
727.990967	33
729.424377	224
731.035095	543
732.583984	269
733.786865	1077
734.790100	344
735.820740	18
737.184448	451
738.268372	467
739.423950	77
740.252502	353
741.018616	144
742.131104	217
742.989319	492
743.859802	167
745.091370	185
746.422180	199
747.953125	435
748.842224	1607
749.626160	1844
750.554077	217
751.634338	422
752.476685	83
753.410461	520
754.277649	3964
755.001343	652
756.282776	106
757.547180	470
758.305237	456
759.263550	551
760.405945	80
761.333191	198
763.092285	123
764.221436	131
765.353455	372
766.588562	597
767.405823	74
768.200317	344
769.108582	165
769.874512	171
770.609497	155
771.577271	250
773.155945	810
774.210510	237
775.466858	1075
776.434631	627
777.687927	889
778.678955	45
780.184265	690
781.301392	203
782.386597	294
783.652893	207
784.617310	224
785.349548	223
786.398254	1465
787.384277	205
788.350525	404
789.402405	245
790.665222	234
792.273010	5503
793.262146	840
794.644714	341
795.645081	252
796.628845	27
797.858521	211
798.606506	189
799.519165	295
800.735046	112
801.497986	172
802.507385	623
803.784485	1565
804.567932	529
806.505310	193
807.496033	489
808.231323	193
809.573914	927
810.426941	3055
811.458679	203
812.626099	320
813.737427	498
815.524048	3732
816.239441	28904
817.448669	409
818.895447	450
819.576843	299
820.708191	360
821.460022	425
822.376404	604
824.257996	441
825.318665	93
826.187927	232
827.084290	439
828.177307	953
828.881470	305
830.595642	9548
831.621582	2107
832.301086	134
833.044373	522
834.293335	137
835.378540	233
836.484436	142
837.189575	83
838.521362	172
840.091980	606
841.077698	798
842.038696	321
842.695496	183
843.436401	526
844.250122	252
845.111267	262
845.874695	127
847.208191	308
848.415222	207
849.688599	315
850.587830	222
851.379089	180
852.644592	168
854.113770	55
855.012878	176
856.034973	246
857.053406	103
859.082092	242
859.949890	102
860.705505	79
861.634583	302
862.468445	98
864.167664	75
865.097168	317
865.701843	210
867.782166	99
868.522461	415
869.374023	55
870.298767	51
871.443359	119
872.612305	10
873.721436	333
875.471375	124
876.467346	29
877.287048	68
878.007385	112
879.648987	37
880.791687	90
882.018066	33
883.131836	19
884.012634	330
884.810059	120
885.488281	191
887.144104	3432
888.073730	908
888.918884	358
889.814270	216
890.428406	97
891.552795	50
893.120422	30
894.171570	122
895.407166	267
896.716492	565
898.113281	329
898.947021	60
900.017639	62
900.817627	58
902.480652	34
903.581116	357
904.476074	95
905.580505	336
906.468994	36
907.079590	143
908.247070	163
909.710388	121
910.597351	8
912.219238	251
913.120544	69
914.427307	91
915.630554	32
916.872314	296
917.936523	108
918.783691	43
919.655518	281
920.480042	23
921.357361	171
922.735779	88
925.253967	359
925.912109	511
926.692627	394
927.690125	171
928.399658	86
929.329773	291
930.748230	20
931.545715	167
933.323730	157
934.052185	14
936.034973	64
937.438721	1237
938.185730	1826
940.356934	103
941.752014	182
942.763428	322
943.839661	258
945.615906	136
946.663391	104
948.533508	103
949.799744	160
950.557068	11
951.845947	350
952.456116	14
953.546814	421
954.368713	294
955.044189	177
955.767578	163
956.822998	251
957.740234	238
959.057373	260
959.874817	216
961.059814	431
963.195068	320
964.028809	47
965.254883	32
967.109924	139
968.784912	139
969.900696	67
970.893127	100
971.731140	36
972.490479	113
974.467285	64
975.854065	143
977.027344	182
978.187012	181
979.296082	220
980.055359	19
980.911133	1012
981.698242	2431
982.574036	126
983.860413	80
984.648376	127
985.386230	36
986.174133	26
987.381592	155
988.512024	38
989.922302	57
991.512024	14
992.443787	7
994.301086	236
995.337708	8
996.768250	26
998.547546	320
999.413269	111
1000.713074	42
1001.497498	86
1002.454773	50
1003.670471	177
1004.585754	28
1006.386169	262
1007.534668	319
1008.240784	30
1009.902100	100
1010.965515	161
1011.576416	13
1012.452942	37
1015.184570	183
1016.107178	360
1016.838379	83
1017.739502	176
1018.898010	72
1019.729675	29
1020.435608	37
1022.452942	28
1024.789307	12728
1025.773071	2156
1027.087524	90
1028.620605	117
1029.628418	315
1030.272705	104
1031.286621	33
1032.824463	151
1034.416626	77
1037.341553	80
1038.891113	43
1042.952637	47
1043.972046	81
1045.122314	71
1046.380859	97
1047.661133	107
1048.466064	7
1049.707031	64
1050.519653	45
1053.627197	97
1056.243896	425
1057.823486	16
1058.695557	37
1060.442993	37
1061.154541	21
1063.166138	34
1064.383057	173
1065.257324	380
1066.159790	112
1068.710327	48
1069.643677	200
1071.312744	23
1073.980225	1652
1074.700928	3546
1075.611694	325
1076.699707	18
1077.587036	63
1078.742188	141
1079.518677	107
1080.401733	25
1081.388184	44
1086.847412	29
1087.687744	62
1088.394287	18
1089.730103	69
1091.000244	103
1095.769531	13
1097.951904	76
1099.540649	48
1100.656616	111
1102.749512	65
1103.528564	65
1104.389282	57
1105.001221	62
1106.046875	46
1107.078125	79
1107.734497	20
1108.473267	60
1109.368530	87
1111.144165	72
1113.713623	109
1117.323242	16
1118.438843	24
1119.070435	63
1120.548218	40
1122.062134	16
1123.640869	171
1125.680054	64
1126.688232	23
1129.444824	34
1130.852783	983
1131.601318	137
1132.277710	38
1136.384033	349
1137.587402	51
1138.325684	17
1141.504272	68
1143.255859	55
1144.453369	75
1150.634766	160
1153.331543	19
1160.562256	72
1161.627563	104
1162.753906	22
1164.700439	59
1165.302246	13
1170.517334	19
1175.357056	22
1176.427612	40
1178.626343	15
1179.869629	74
1187.545654	28
1188.666992	33
1191.387451	102
1192.185181	21
1193.073120	53
1194.653564	87
1197.007813	109
1197.671875	51
1198.480835	9
1201.579468	16
1204.701416	20
1216.600708	26
1217.607422	39
1221.540894	51
1222.915527	19
1233.426514	24
1236.617188	60
1237.477051	22
1238.576172	20
1240.788208	19
1245.209106	58
1251.804932	20
1255.724365	38
1260.935669	40
1264.446777	10
1277.122070	57
1281.304077	28
1284.594482	15
1286.771973	19
1290.757446	14
1291.460693	55
1295.866089	16
1296.673218	23
1297.657959	37
1298.618896	11
1304.190918	18
1306.780884	53
1308.726074	47
1309.605591	42
1310.579712	15
1312.692261	15
1318.702637	19
1322.475220	14
1323.627808	45
1324.618774	66
1326.095093	28
1331.678955	41
1339.424927	17
1347.580444	27
1349.850220	60
1360.082275	36
1360.935425	37
1361.559448	20
1369.862793	148
1376.771118	17
1377.509644	26
1384.869751	20
1386.549683	85
1389.438354	29
1401.498291	38
1402.574585	38
1414.655396	50
1420.902832	24
1425.731445	28
1426.703003	22
1433.239380	70
1435.641479	87
1438.057251	81
1440.938477	20
1445.033813	15
1451.082397	30
1469.911865	26
1479.463257	22
1485.565796	52
1486.820068	39
1511.508667	29
1512.414673	11
1513.739380	62
1532.017578	30
1537.498901	58
1538.609375	62
1554.926392	11
1564.800537	39
1565.875610	19
1622.987061	18
1625.830811	99
1627.003296	38
1646.846436	14
1662.809204	36
1663.879028	19
1664.859253	19
1672.380737	17
1710.755981	88
1728.284424	75
1735.711304	12
1856.976685	14
1858.038696	19
1874.974487	63
1893.757568	18
1963.071167	13
