# Supplementary material for: ECL: an exhaustive search tool for the identification of cross-linked peptides using whole database
Source: BMC Bioinformatics. 2016 May 20;17:217. doi: 10.1186/s12859-016-1073-y (PMC4874008; doi:10.1186/s12859-016-1073-y)
Supplement: Additional file 5 — Kojak’s pre-selection list of PSMs only identified by ECL. (ZIP 5147 kb) [file 12859_2016_1073_MOESM5_ESM.zip › Kojak's pre-selection ranks of ECL only peptides/Kojak's detailed results/aleitner_M1012_006/diagnostic_spectrum_6142.txt]

Scan: 6142	895
237.103226	9
241.259903	10
243.302200	29
252.191422	23
256.669769	31
258.201691	77
260.216522	19
261.288025	8
265.941589	15
266.860413	8
272.230530	10
276.260193	30
279.135773	21
283.090637	27
285.351318	18
289.233734	32
293.014099	50
294.380798	121
296.336243	46
298.181519	37
299.230072	17
300.105835	33
301.292175	13
303.009460	29
304.991302	8
307.262573	23
311.183929	44
312.419556	21
313.364502	27
314.144897	32
315.748962	16
317.479156	15
322.622314	39
324.282440	43
326.160889	70
327.096283	81
328.314728	31
331.032227	20
332.641693	6
335.069519	21
336.240021	145
337.313599	32
340.145813	58
341.215790	76
343.305786	21
344.026825	63
345.075439	15
346.308838	35
352.137207	21
355.958527	157
358.260681	18
359.204468	30
365.161499	29
367.220215	25
368.418945	15
370.183899	18
370.966797	10
373.280396	12
374.229523	27
376.161499	15
376.788208	6
377.566895	6
378.378601	9
380.255768	77
381.161621	19
383.061829	42
384.571045	27
386.333130	7
388.238464	73
389.177185	87
391.545715	17
392.145935	55
392.870544	41
394.407410	7
395.297791	13
401.622009	36
402.366028	8
403.301758	24
404.199463	17
406.230164	17
408.264526	39
409.371887	54
410.226196	69
411.265320	16
412.500488	43
414.657471	8
415.369385	8
416.439209	24
417.361755	43
418.749207	36
421.060120	5
423.255676	71
424.118835	22
425.160828	30
426.111694	45
428.241211	105
429.373291	25
430.477600	28
431.173645	16
432.201843	14
435.270813	10
436.526123	40
437.788513	29
439.404602	32
441.424805	1716
442.168945	108
443.711670	35
445.236816	108
446.065369	18
446.968506	31
448.999512	50
450.320251	33
451.354004	34
452.265808	16
454.403076	90
455.181030	5
456.501038	25
457.284729	19
460.264587	19
461.390381	33
462.509338	43
464.105896	48
464.736084	94
470.381165	25
471.223938	39
472.126526	32
473.657471	60
474.920959	51
476.160400	20
477.845459	83
480.052612	46
482.403809	15
483.200073	57
484.321472	22
486.232605	12
487.228638	59
488.054688	44
490.275146	19
491.211182	20
492.023010	62
494.429443	25
495.301147	18
497.841736	465
498.733398	112
499.658936	51
501.326172	107
503.371216	128
504.461731	44
505.265625	39
507.529480	16
508.149475	135
509.201355	165
510.132080	80
512.118408	66
513.308960	32
515.007507	69
516.866272	49
517.512634	63
518.357971	31
519.351135	18
520.813416	33
521.933838	133
522.539307	31
523.705627	50
524.330444	16
525.101563	8
526.327393	42
527.273743	300
528.315796	86
529.252380	18
530.660339	39
531.262207	6
532.414063	118
533.328613	48
534.643372	81
535.931946	8
538.433167	91
539.521179	64
540.336304	71
541.312256	14
542.372925	13
543.284607	52
544.400024	197
545.187317	19
546.401062	43
547.803528	15
549.035278	60
549.697876	6
551.386230	61
552.457886	38
553.311584	70
554.080811	133
555.438721	47
557.181030	20
558.358032	68
559.292847	90
561.368164	9
562.033875	43
563.887451	39
565.085388	30
565.950134	50
567.426453	311
568.324158	23
569.384766	61
571.047302	10
572.299133	28
574.343567	77
575.447937	275
576.323669	27
577.351807	31
578.925110	89
579.624695	14
580.644836	32
581.253296	12
582.458618	150
583.339050	64
584.099731	96
585.474792	230
586.447449	52
587.117371	30
588.264282	114
589.192688	45
589.835754	24
592.933350	30
593.556763	25
595.289185	11
596.683899	121
598.079041	101
599.084534	23
600.281311	49
601.276062	27
602.650208	58
603.561584	91
604.495728	27
605.376038	13
606.084900	24
606.924805	112
607.715210	78
608.865051	169
611.447021	113
612.307861	20
613.929321	13
614.980225	61
617.081177	181
617.847839	195
618.799072	38
620.401245	95
622.686584	83
624.433411	63
625.712219	127
626.344727	10
627.053040	58
628.587097	18
631.307556	20
635.146118	44
636.194580	137
637.686462	85
638.401489	66
639.127197	27
641.436707	151
643.395691	26
645.986084	40
647.088196	69
648.158142	81
649.804138	106
650.439636	62
651.598694	140
653.341553	48
654.558594	113
655.372131	29
656.347717	73
658.638428	14
659.926025	88
660.636169	6
662.297180	83
663.425354	20
667.120483	61
668.452026	30
669.262390	26
671.328064	2378
672.432068	755
673.408447	201
674.022095	13
675.039612	96
677.135010	56
678.391785	46
679.516296	92
680.818604	140
681.894531	266
683.000061	192
684.379700	229
685.147827	123
686.571228	44
687.525940	177
688.614136	161
689.445129	567
690.354858	437
691.367737	292
692.422058	80
693.642639	181
694.683167	51
695.514526	137
696.205505	49
697.494629	89
698.990967	653
699.769592	202
700.496521	15
701.153625	80
702.561035	54
703.453186	8
704.987000	198
706.012390	62
707.232178	68
708.416809	105
709.191345	35
710.737610	18
712.689819	238
713.429626	43
714.279602	160
715.517090	158
716.424316	77
718.030090	118
718.901794	89
720.115540	47
720.993469	25
721.781677	176
722.672363	224
723.679260	61
726.412292	234
727.857971	207
729.240051	125
730.558411	46
731.576721	51
732.930115	178
733.717957	49
734.497009	71
735.324707	40
736.330994	43
737.240051	245
739.249695	113
740.121277	303
741.231384	49
742.740173	349
743.514221	16
744.593506	115
745.631775	267
746.455383	68
747.278687	41
747.935120	18
748.849548	26
749.892456	35
750.781067	65
751.742188	250
752.624634	33
753.444641	25
754.428406	94
755.219177	16
756.535339	140
757.802063	87
758.851440	109
759.514709	8
760.262451	134
761.640625	59
762.293762	143
763.342957	96
764.287598	209
765.610413	57
766.336182	46
767.393433	22
768.486450	35
769.763062	14
770.363708	86
771.305664	104
772.162170	210
772.764099	18
773.892395	181
775.263367	147
776.601196	104
777.565735	135
778.834106	410
779.812378	172
780.932983	97
782.513306	475
783.382751	384
784.379578	324
785.405212	76
786.387512	28
787.096130	188
788.643494	961
789.617615	212
790.583618	37
792.052429	282
793.052063	426
794.024231	19
794.976135	3828
796.013916	101
796.898499	174
797.503113	101
798.615417	374
799.546387	82
800.318237	18
801.585144	67
802.411499	321
804.034302	279
804.856506	288
805.785706	164
806.457947	37
807.543030	95
808.612854	484
810.257019	135
811.632629	373
812.491150	453
813.594116	251
814.437317	134
815.293457	400
816.483704	130
817.793396	263
818.978088	128
819.784973	313
820.812073	828
822.240234	463
823.266907	1134
823.949036	277
825.247375	666
826.428162	746
827.037659	2234
828.970764	1782
830.272522	731
831.235657	875
832.639160	5513
833.576172	508
834.273132	337
835.529968	327
836.518311	571
837.248718	49
847.193359	10
847.917175	84
849.322998	73
850.404175	139
851.210876	76
852.507141	12
853.646851	132
854.735107	18
855.708191	31
856.473206	14
857.946228	21
859.535095	13
860.411926	116
861.170776	146
862.856995	257
863.869385	61
865.174011	289
866.430725	223
867.101624	93
868.269226	156
869.051453	152
870.339417	158
872.387268	85
873.765930	42
874.407837	49
875.849304	83
876.502747	72
877.502625	172
878.991333	211
879.796936	85
881.468262	6220
882.375183	1984
883.386169	557
884.623108	519
885.723083	528
887.607361	291
888.304382	108
890.013489	1916
890.873901	662
891.817505	49
892.512512	19
893.212952	54
894.115173	112
895.067993	286
895.909729	164
896.536499	100
897.225891	126
899.256531	65
900.128479	99
900.729675	66
902.413879	626
903.324524	513
904.547302	465
905.481262	161
906.295654	21
907.634705	172
908.796326	40
909.706238	141
910.648254	189
911.364441	73
912.744324	200
913.785461	189
914.532410	111
916.471741	297
917.642822	100
919.335938	76
920.557800	250
921.604675	61
922.555603	29
924.073730	21
924.942932	74
925.611023	140
926.330383	175
927.314880	175
928.007751	261
928.746033	40
929.632324	201
930.358337	200
931.121277	99
932.196228	174
932.871765	117
934.365051	358
934.979797	108
935.835938	149
936.558777	85
938.101990	197
938.857666	67
940.052795	19
941.309570	31
942.537842	232
944.533691	2129
945.332520	909
946.556702	120
947.287109	238
948.425110	75
949.294922	89
951.074646	77
951.938232	33
952.579102	46
953.222961	42
954.083008	86
954.748840	107
956.156982	108
958.694336	157
959.611755	220
960.709534	210
961.479797	178
963.043030	118
963.664063	29
964.534424	222
966.146484	191
967.155334	475
968.285950	47
969.350586	167
970.948547	506
971.640625	801
972.688293	436
973.862793	104
974.698730	97
977.123962	737
977.977783	1247
979.342834	56
980.710388	46
981.922607	240
983.544922	131
985.049072	206
986.339355	163
988.006775	151
988.908386	203
989.590332	76
990.397034	19
991.509827	140
992.722107	100
994.431152	312
995.502502	364
996.678467	383
997.879822	192
998.984314	263
1000.048157	135
1001.227783	597
1002.526123	388
1003.696716	199
1004.317444	61
1005.522400	74
1006.660950	22
1007.500000	66
1008.788086	82
1009.788879	245
1011.440979	149
1012.144287	130
1013.101868	64
1014.556213	60
1015.387146	116
1016.478516	445
1017.770203	50
1019.522705	229
1021.094971	123
1022.262695	50
1023.650879	94
1024.265991	38
1024.873535	77
1026.570313	484
1027.473145	137
1028.749268	143
1029.551270	75
1030.233521	33
1031.253418	117
1032.518677	465
1033.472656	157
1034.856812	487
1036.019531	204
1037.304443	103
1037.977051	139
1039.145752	201
1039.869873	250
1041.760864	46
1042.871582	40
1043.851074	387
1045.504395	330
1046.631104	164
1048.156860	481
1048.982300	203
1050.139771	382
1051.217529	384
1052.767456	120
1053.771973	130
1054.941895	165
1055.713745	75
1057.207153	99
1058.068604	175
1058.894653	214
1059.989502	105
1060.595581	111
1062.111816	176
1063.121582	399
1064.548828	231
1065.313232	28
1066.211670	74
1067.193359	39
1067.917480	31
1068.633301	128
1069.919922	114
1070.625854	41
1071.475342	155
1073.317871	8
1074.799805	140
1076.895020	147
1077.631470	59
1078.485840	65
1079.212158	34
1080.552490	8
1081.538696	148
1083.006104	207
1083.928955	70
1085.218140	25
1086.077393	53
1087.929688	65
1088.559326	35
1089.522705	150
1090.181763	69
1091.588257	445
1092.292480	67
1093.160400	28
1093.991943	90
1095.540527	72
1096.740479	193
1097.399048	39
1098.826294	20
1099.639648	78
1100.362549	9
1101.263794	71
1102.012695	106
1102.773315	56
1103.424683	105
1104.649536	56
1107.534546	595
1108.283203	410
1108.976440	160
1110.465698	316
1111.315186	273
1112.178467	53
1113.062012	141
1114.066406	159
1116.313965	153
1117.343628	12
1118.491211	143
1119.304932	156
1119.982910	73
1123.551880	334
1124.433350	56
1125.979004	100
1127.325439	834
1128.160156	399
1129.459351	105
1131.231812	155
1132.298828	93
1133.515625	379
1134.571289	160
1135.342407	67
1137.140381	22
1137.811157	36
1140.546387	43
1142.586182	59
1144.405762	83
1145.619995	65
1146.640015	70
1147.454346	38
1148.270996	102
1149.568359	12
1150.442139	27
1152.916016	8
1153.891235	100
1155.439331	69
1156.774414	76
1157.879639	116
1160.261353	140
1161.576294	16
1163.451294	304
1165.396118	69
1166.470825	27
1168.500488	35
1169.706299	15
1170.540527	53
1172.089722	57
1173.208008	24
1174.593506	135
1175.519409	169
1176.482910	183
1178.973267	43
1179.626343	32
1180.584717	14
1182.761963	487
1184.102783	182
1184.870361	23
1185.576660	11
1187.283936	20
1189.478271	159
1191.834717	1636
1192.662109	427
1193.580200	105
1195.352173	11
1196.937500	24
1197.780518	18
1198.593628	74
1202.032959	31
1205.250732	144
1205.907715	96
1207.035400	88
1207.761353	20
1209.624634	10
1210.931396	15
1211.694824	74
1212.416382	96
1213.341797	52
1214.969604	102
1216.319092	105
1221.758057	67
1223.074463	17
1225.534302	25
1226.508789	21
1230.552124	28
1232.112915	77
1232.788452	33
1234.441650	59
1235.085205	44
1239.016846	160
1239.795044	272
1240.736694	89
1243.611084	14
1244.548584	73
1245.900269	102
1246.545776	48
1248.149170	2679
1248.916260	3453
1249.846924	9
1250.563599	21
1253.676025	217
1254.912476	374
1255.746948	36
1256.591431	10
1257.296753	54
1261.412720	393
1262.605225	122
1266.576416	39
1268.454956	14
1270.032959	95
1270.638794	56
1272.676880	44
1277.011353	30
1278.262329	34
1282.698364	61
1284.931885	6
1286.531738	36
1289.122559	43
1290.828003	26
1291.583374	35
1293.488281	60
1294.455322	15
1298.534424	9
1300.598877	30
1301.680298	52
1302.877686	77
1306.276733	108
1306.992920	30
1309.884033	38
1310.550171	39
1315.647949	6
1318.399536	46
1319.627808	270
1320.458374	27
1322.391602	27
1325.169067	33
1329.675781	18
1331.667480	17
1333.219482	58
1336.577271	9
1344.552246	63
1348.541626	21
1349.898560	64
1351.910522	82
1353.443848	233
1354.199707	36
1355.587280	57
1356.473389	67
1357.342896	28
1359.481079	22
1362.713013	39
1366.515625	90
1369.573486	40
1374.525635	16
1378.456909	12
1379.281250	53
1380.576782	50
1382.248413	47
1384.247437	48
1387.667236	73
1399.371948	54
1402.691162	70
1413.183716	21
1414.827759	24
1420.785278	20
1422.073975	7
1423.773438	20
1424.743774	39
1425.552856	6
1426.350952	36
1428.946167	61
1431.153687	12
1433.616211	31
1434.454224	21
1440.601440	46
1441.569946	85
1445.762207	14
1451.741821	17
1452.498291	23
1461.371094	13
1463.800171	25
1464.584717	5
1465.499756	26
1467.862427	19
1476.207886	42
1479.999878	31
1483.027588	12
1490.676025	44
1493.750610	34
1496.540405	21
1499.371704	14
1505.595215	14
1513.639404	12
1527.051514	16
1536.300659	23
1561.095337	6
1566.795288	17
1579.026855	87
1587.947998	20
1592.661011	36
1593.723389	19
1616.000244	28
1618.780640	27
1624.670532	12
1636.521851	18
1663.651001	29
1695.076416	15
1697.778687	16
1720.561768	26
1736.889526	12
1743.976196	14
1757.000610	23
1772.270752	43
1779.022583	31
1789.032837	22
1791.145142	26
1819.745239	40
1850.940552	26
1866.146729	9
1906.698120	11
1922.199951	36
1988.944092	9
1990.391479	9
1994.290283	24
