# Supplementary material for: ECL: an exhaustive search tool for the identification of cross-linked peptides using whole database
Source: BMC Bioinformatics. 2016 May 20;17:217. doi: 10.1186/s12859-016-1073-y (PMC4874008; doi:10.1186/s12859-016-1073-y)
Supplement: Additional file 5 — Kojak’s pre-selection list of PSMs only identified by ECL. (ZIP 5147 kb) [file 12859_2016_1073_MOESM5_ESM.zip › Kojak's pre-selection ranks of ECL only peptides/Kojak's detailed results/aleitner_M1012_006/diagnostic_spectrum_6195.txt]

Scan: 6195	769
180.778030	20
183.126907	4
184.254150	17
185.515320	26
195.157379	19
197.293243	59
199.262512	14
204.352417	41
206.911331	16
209.324982	14
210.332443	8
210.956528	14
212.201538	37
213.128510	86
213.994690	9
215.169037	26
216.290314	8
217.229706	30
218.189163	58
220.183563	13
224.205078	20
225.028625	38
226.346436	19
227.122803	30
228.370743	32
230.466858	19
232.462708	65
233.152435	27
235.387299	20
238.258896	12
239.386856	14
240.222214	8
241.827408	7
243.278168	209
244.093994	140
245.178619	72
246.185364	54
247.371429	5
249.162674	35
254.422638	7
260.129181	11
266.151520	16
270.309082	8
272.106476	28
274.213379	22
276.097870	15
276.921448	22
278.249176	44
280.928131	68
282.158447	38
283.305420	15
286.398376	40
288.256622	36
290.333801	44
291.661011	160
292.300201	29
295.161896	28
296.283447	49
298.294983	5
299.189026	38
300.651672	52
302.169556	8
305.072937	37
306.298676	17
309.351135	26
310.114868	88
311.600433	20
313.140747	12
314.275574	18
315.150818	19
316.896240	33
318.551086	9
320.295441	13
323.387939	12
324.314026	52
325.456421	44
326.332703	36
327.175232	50
328.342529	58
329.325165	66
330.133057	17
330.785828	23
334.218567	13
336.297363	10
337.272949	44
338.361145	29
339.255615	45
340.339417	16
341.239258	61
342.199951	141
343.459839	75
344.114014	28
345.302185	38
349.156921	11
349.976440	40
351.067749	60
352.237488	46
353.334290	54
354.153320	7
355.263916	19
356.589783	154
357.288879	296
358.122498	76
359.791687	86
360.427551	3
361.376831	14
362.061279	20
363.294800	29
364.236755	54
365.546997	71
366.300842	28
368.444031	63
369.328125	20
372.266907	14
374.324890	26
375.229126	41
376.116577	23
376.839661	30
379.532104	78
380.366882	168
381.094482	20
382.364014	13
383.186462	85
384.344116	193
384.996887	70
387.274109	116
388.193542	59
389.359497	18
391.086731	57
392.728210	826
393.352234	222
394.349243	50
395.094543	10
396.352905	181
397.402039	118
398.202454	163
399.354004	91
400.410522	17
401.990051	73
403.414734	11
404.142822	28
405.271729	684
406.812561	852
408.060791	163
409.410706	81
410.392761	66
411.289490	54
412.371643	42
413.279724	83
414.472107	82
416.248352	33
417.221924	48
418.265503	14
420.237305	34
421.472473	21
422.224915	54
423.307678	79
425.140076	33
427.270447	118
428.369019	11
431.216858	38
432.224792	33
433.067444	7
435.212097	45
436.168030	12
437.383057	17
438.251587	105
439.271362	12
440.718689	217
441.951782	24
442.717590	17
445.125732	157
446.192505	89
447.291382	15
448.171021	7
449.382080	102
450.448425	80
451.093567	259
451.876221	254
453.296692	35
454.280457	192
455.126831	36
456.364502	148
457.102661	39
459.313049	13
460.086243	44
460.821228	61
462.090332	47
463.398682	908
464.300598	48
465.287109	66
466.145508	27
467.177368	40
468.360046	25
469.347717	109
470.819763	74
473.378235	34
476.844238	131
477.473694	71
478.778015	48
481.068359	68
482.929688	45
483.650330	72
484.356812	90
485.422302	191
486.059998	16
487.201233	38
488.608826	104
489.453796	73
491.066528	109
492.340149	83
493.528687	29
494.369690	33
495.379761	28
496.174438	17
497.603455	76
498.930603	133
499.650269	193
500.559448	64
501.361145	30
502.500305	31
504.134399	124
504.895630	97
505.722473	135
506.550110	20
507.414124	27
508.994141	143
509.784119	28
510.708069	112
511.934753	185
512.730713	1014
513.451355	645
514.390198	701
515.344849	34
518.301941	171
519.169373	137
520.294556	167
521.295776	241
522.322937	139
523.376526	90
524.329956	118
525.117432	61
525.863037	110
527.668823	136
528.527344	95
529.486816	15
530.864563	97
531.600159	43
532.402039	7
533.512878	60
534.554382	51
535.897766	49
537.321716	43
538.620422	48
539.261841	174
540.683472	182
541.353577	4
542.544800	105
543.173096	140
544.239197	69
545.434326	40
546.631165	118
547.391663	751
548.312500	251
550.675049	1400
551.529053	399
552.605408	332
553.393616	66
554.699402	228
555.491760	492
556.102600	145
556.872986	22
557.647034	59
558.479492	103
559.357910	169
560.202332	115
561.194275	659
561.932922	192
563.006104	284
564.204285	311
565.277405	220
566.230957	121
567.329163	127
569.412842	2577
570.464050	152
571.458008	182
572.737793	169
573.396973	108
574.872559	65
576.856995	57
577.955017	202
578.592102	179
579.709167	205
581.057556	176
582.268127	963
583.363953	320
584.234436	345
585.191956	1259
586.263000	275
587.788208	324
588.819519	239
589.700928	82
591.105408	254
592.058167	457
592.987976	98
593.719055	149
594.728210	282
595.619202	121
596.358826	63
597.739136	263
598.552185	83
600.272766	2119
601.052185	933
601.981750	117
603.326172	767
604.193176	1085
605.456970	295
606.601807	540
607.905701	179
608.612854	597
609.247375	720
610.192200	171
610.992432	221
611.929688	241
613.290833	1006
614.304382	262
615.406677	269
616.479797	1859
617.533142	1144
618.630493	647
620.205261	1559
620.969788	1587
622.289795	322
623.342346	1832
624.414246	1155
625.820618	2017
626.836914	1215
627.680115	646
628.819031	811
629.692200	750
630.610657	914
631.716980	563
632.406921	976
633.207092	2008
634.175171	149
635.236328	68
644.024780	37
647.954163	45
648.928894	20
649.744385	82
650.720642	177
651.987732	245
653.214478	142
654.351929	152
655.153381	79
656.051208	80
656.942810	507
658.145569	4172
659.050720	57
660.230408	391
661.203796	573
662.110474	344
662.806824	43
663.875305	181
664.830505	278
665.845276	126
667.125366	212
668.061951	75
668.929138	39
670.172180	282
671.314392	205
672.095215	115
672.746399	10
673.408508	29
674.101685	227
675.748840	130
676.623718	206
677.684204	203
678.468628	121
679.762939	85
681.944092	282
683.287964	839
684.217407	660
685.834167	259
686.517700	12
687.264282	67
688.019836	16
689.209045	111
690.690979	130
692.312683	269
693.280212	161
694.243225	558
695.052124	189
695.734436	31
696.478333	241
697.611023	607
698.641541	619
699.570435	705
700.558838	396
701.268250	10
704.426270	307
705.393372	220
706.051697	36
707.232178	159
708.313904	329
708.952454	125
710.197937	92
711.189880	296
711.979919	62
713.152893	195
714.567688	11050
715.557190	877
716.790833	561
717.744202	226
719.589844	102
720.647034	363
721.316650	260
721.980286	191
722.663269	22
723.516052	232
724.397522	570
725.578430	509
726.513062	453
727.740662	121
728.638245	255
729.494446	194
730.823547	382
731.758240	376
733.158813	984
734.035522	79
734.668457	43
735.723083	683
736.893494	438
737.942322	276
738.811646	161
741.022888	986
742.324829	556
743.180054	229
744.148804	10
744.883423	192
745.854675	178
746.769775	239
747.639465	87
748.907776	126
749.870056	230
750.517761	6
751.326660	137
752.078979	39
754.260620	235
755.746094	303
756.575134	255
757.509705	26
758.390686	47
759.375549	276
760.158997	164
761.165222	89
762.351746	368
763.182556	168
764.274475	78
765.572693	287
767.360840	334
768.684326	1490
769.771179	328
771.125427	6554
772.008545	728
773.249939	445
774.502258	7106
776.051453	280
776.954407	494
777.843079	178
778.822266	181
779.998718	155
781.026794	29
782.491211	847
783.620300	450
784.674988	218
785.615051	42
786.428711	278
787.682251	216
788.814148	463
789.572632	263
790.232483	13
791.555542	189
792.287292	95
793.926819	48
795.005432	64
796.095215	135
797.417053	315
798.575378	148
799.671692	166
800.757874	206
801.413513	53
802.761169	156
804.032349	97
804.876770	99
805.862122	346
806.838562	98
807.652893	137
808.868164	33
811.393311	231
812.430298	1862
813.354736	626
814.796082	199
815.511047	40
817.051147	1212
818.071472	360
818.839478	51
820.703979	5003
821.609070	677
822.537964	52
823.503845	85
824.685181	85
825.418640	42
826.255981	109
827.646790	380
828.637634	198
829.324829	289
830.234314	56
830.877869	79
832.977844	335
833.745605	242
835.079956	52
835.800598	85
837.243286	156
838.449280	91
839.438721	86
840.996277	539
841.897522	398
842.740540	641
843.361572	1460
845.283264	106
846.007019	55
846.739807	122
848.013916	133
849.212891	95
850.415710	61
851.382874	6
852.268616	39
852.881592	50
854.376526	41
855.400635	134
856.537354	184
858.325928	311
860.026917	67
860.717041	99
861.686218	286
862.355469	126
863.168518	81
864.355774	89
865.536560	126
866.734680	307
867.405090	133
868.306458	121
868.946289	100
869.780334	249
870.700012	232
872.046326	81
873.491516	104
874.406799	145
875.659485	202
877.241638	8254
878.065979	403
879.235352	145
880.111084	73
881.635742	44
883.472107	96
884.417236	206
885.556335	27
888.383362	87
889.879822	66
890.705505	145
891.720154	59
892.661560	82
895.134827	116
896.430176	630
897.455261	149
898.429932	99
899.861816	20
901.556641	26
902.370667	151
903.285339	46
904.884521	5875
905.661926	6367
906.622009	277
908.877258	35
910.808411	68
911.920898	566
912.854553	281
913.767761	151
914.537781	25
917.324463	73
919.562500	69
920.654480	54
923.251160	10
924.419006	12
925.429199	725
926.576416	454
927.596375	97
928.979309	81
931.275696	103
931.967712	99
934.217529	224
935.004578	91
936.527344	169
937.495361	37
938.429443	62
939.771729	31
941.481018	124
942.401428	53
944.479248	95
946.908752	153
949.296143	37
953.276184	93
954.340271	29
955.349182	77
957.599548	34
958.891785	35
961.608337	55
962.607239	71
964.200928	52
965.067078	34
966.823059	117
967.795654	74
968.703308	35
970.055359	6
973.621643	50
974.673279	93
975.737061	64
977.245667	61
979.317322	77
980.511475	42
986.403015	117
989.423584	55
990.566956	9
992.411682	84
993.686523	52
994.819885	121
996.138000	77
997.468689	6
998.637512	47
1001.272888	24
1004.542786	62
1008.099670	127
1009.589355	200
1010.725037	37
1011.911316	9
1012.792480	17
1019.647034	28
1022.149658	15
1024.398193	972
1025.647461	586
1026.738281	35
1029.347534	9
1031.431763	17
1034.912354	66
1038.016479	22
1038.646362	26
1039.819092	89
1040.658936	9
1044.475830	28
1045.445923	25
1046.988281	31
1047.834717	62
1048.488037	75
1049.680176	8
1051.276123	35
1052.958252	129
1053.724609	19
1054.377197	32
1056.239746	60
1056.895752	53
1057.876709	40
1059.284302	84
1062.700439	63
1064.169434	20
1064.796387	44
1069.592529	20
1071.285522	90
1072.712646	23
1073.979492	26
1074.632202	18
1079.997070	90
1082.626587	26
1083.469727	28
1084.859375	8
1086.519043	86
1088.118408	280
1088.794067	114
1091.602051	8
1093.140381	15
1094.497803	45
1097.021973	33
1099.409058	17
1102.592285	16
1104.268188	29
1105.220337	12
1108.179443	35
1109.505127	10
1116.363159	49
1117.707153	13
1118.635742	23
1119.477661	30
1122.680054	44
1123.601685	21
1126.206055	38
1126.979614	6
1128.892334	22
1131.533447	29
1134.212402	13
1137.504883	106
1138.523804	206
1149.471313	29
1150.715332	10
1152.322754	27
1154.568115	29
1155.642700	23
1163.837769	11
1168.496460	17
1169.677979	15
1171.759033	11
1178.756836	73
1179.978027	10
1181.438477	93
1184.401978	46
1186.357910	8
1198.619019	17
1199.712524	22
1201.109009	78
1202.670044	16
1212.828491	58
1218.022461	45
1228.562378	5
1234.721069	27
1239.808350	28
1242.063599	51
1244.440186	16
1252.101440	14
1253.344604	10
1254.726440	10
1258.946655	15
1280.592041	26
1284.366699	41
1287.560303	33
1298.740723	16
1321.491089	23
1330.600708	7
1336.230713	12
1352.554199	8
1362.589844	17
1364.496948	26
1406.578735	10
1423.557861	7
1445.535034	69
1446.692139	16
1451.306641	15
1456.282593	37
1471.439819	30
1480.985596	11
1503.774292	28
1506.350952	23
1511.442139	10
1533.842896	14
1560.749756	17
1588.277466	15
1611.654663	31
1628.860107	10
1654.891479	19
1835.826050	37
1888.953857	25
