# Supplementary material for: ECL: an exhaustive search tool for the identification of cross-linked peptides using whole database
Source: BMC Bioinformatics. 2016 May 20;17:217. doi: 10.1186/s12859-016-1073-y (PMC4874008; doi:10.1186/s12859-016-1073-y)
Supplement: Additional file 5 — Kojak’s pre-selection list of PSMs only identified by ECL. (ZIP 5147 kb) [file 12859_2016_1073_MOESM5_ESM.zip › Kojak's pre-selection ranks of ECL only peptides/Kojak's detailed results/aleitner_M1012_006/diagnostic_spectrum_6741.txt]

Scan: 6741	886
211.217941	58
212.145355	61
212.907745	29
221.348877	20
227.132553	104
230.190186	80
233.060287	10
234.398956	30
239.289276	13
240.416428	19
242.234024	50
243.105225	100
244.287750	26
246.150757	44
247.383255	24
248.233139	60
249.343933	67
251.294373	29
252.188339	10
254.197266	58
256.182068	30
258.200195	15
266.151581	120
270.236084	35
272.080688	80
282.360931	36
285.513672	32
287.421539	12
288.137695	34
291.413788	24
292.956024	19
294.119232	24
295.462158	11
296.099365	92
298.240448	12
299.139587	18
300.211273	8
301.281494	20
302.080536	31
303.341644	13
304.323181	11
305.170593	33
305.999817	21
308.196777	16
309.145874	19
310.301422	92
315.532654	43
316.326569	12
322.168365	62
325.067108	52
327.332336	17
328.210083	9
329.201050	22
329.846680	16
333.249939	19
338.138184	8
339.449829	71
341.198547	111
342.177246	84
343.077942	77
344.224243	24
345.256531	22
349.425049	19
352.802124	146
354.281006	36
356.140625	37
357.353760	59
358.452972	224
359.159119	600
360.248840	243
362.199036	73
364.419922	18
365.328918	10
366.013245	36
367.562744	117
368.369324	52
370.158142	37
373.096130	82
374.311279	113
376.665344	105
377.351196	837
378.295776	211
379.138916	77
380.221375	55
383.161072	133
384.191650	113
385.536194	16
386.199829	131
389.981812	19
392.360901	86
395.253845	44
396.421753	90
397.286011	6
398.231201	68
399.291687	71
401.334656	131
402.215576	16
404.488953	12
406.010315	25
407.194580	43
408.202881	115
409.419617	108
410.646545	70
411.357239	119
412.180542	31
414.405579	130
415.589722	27
416.664978	70
417.884766	30
419.265991	56
420.361694	29
421.286804	18
423.293030	238
424.078430	40
425.295654	173
426.662964	16
427.414001	58
428.044922	78
429.283691	28
430.292847	61
432.356323	113
433.798828	78
435.251892	31
436.363220	29
438.366516	15
440.557190	198
441.425354	16
442.526794	93
443.516663	347
444.449341	53
445.411926	40
446.403442	23
447.237854	352
448.389404	40
449.319031	176
450.410461	21
452.295532	66
453.476074	26
454.424255	13
455.350098	41
456.175598	115
457.352356	71
458.953064	50
460.173218	19
462.352417	7
463.436462	36
465.154541	182
468.140747	29
469.247498	36
470.502991	157
471.484375	105
472.551331	122
475.260315	29
481.436829	53
482.416931	109
483.323486	48
484.315369	186
485.222473	32
486.319092	88
487.549988	90
490.276917	429
491.566711	39
493.659485	88
494.456482	8
496.539612	33
497.405273	37
498.570251	335
499.437500	8
500.354126	49
501.394592	69
502.510681	119
503.546570	64
505.573975	767
506.509644	78
507.369446	34
508.692871	32
509.881714	52
510.585205	67
512.748596	132
513.992554	82
515.365906	59
516.439392	201
517.372620	167
519.443787	11
521.147522	64
522.073425	15
523.298889	12
524.299194	75
525.499939	18
526.339111	93
527.264282	122
528.190491	63
529.194397	177
530.531982	153
531.599915	225
532.559814	76
535.243530	66
536.266357	86
537.405273	65
538.692871	92
539.495422	58
540.261780	35
541.417664	372
542.446350	115
544.339661	118
545.403259	201
547.027039	67
548.528137	50
549.423218	68
550.327820	111
554.306335	345
555.463379	988
556.429993	2157
557.567993	333
558.654114	138
559.386292	35
560.563599	182
561.395691	68
562.290405	18
563.264771	26
564.229675	49
566.077332	578
566.875122	58
567.887634	160
568.557251	91
570.047974	320
571.435547	112
572.278503	52
573.078735	22
573.959778	29
576.912903	65
577.657288	90
579.444153	117
580.641663	138
581.785156	74
583.894836	124
585.288757	95
586.669067	169
588.000549	211
589.446411	511
590.739563	286
592.243042	10
592.953552	162
594.037109	44
594.988953	73
596.481018	49
597.231934	144
597.996765	125
599.066467	166
600.580017	176
601.912720	246
602.537170	189
603.348694	162
604.384827	200
605.337708	547
606.793152	263
608.335083	28
609.490540	103
610.625061	90
612.580933	46
613.441223	215
614.126770	177
615.386658	102
616.865906	134
617.696960	140
618.751221	202
619.421875	89
620.369141	211
621.576355	8
622.415588	272
623.087158	158
624.153076	194
625.682068	161
626.424316	138
627.049561	270
628.379944	366
629.274536	6
630.364258	171
631.372986	15
632.501282	172
634.477844	133
635.320496	303
637.188538	198
638.415833	439
640.044861	105
641.017639	152
641.732178	127
642.952454	375
644.175049	240
645.218750	81
646.006409	327
647.004700	460
647.743286	345
649.440186	524
650.887451	1037
651.628723	61
652.249390	281
653.160767	179
654.435852	111
655.206787	94
656.336487	358
657.431213	624
658.281555	346
659.658630	637
660.580750	133
661.497620	831
662.505981	188
663.316711	96
664.939270	316
666.054871	371
667.179749	316
668.483948	146
669.322632	840
669.996948	131
670.653687	951
671.665039	307
672.545776	101
673.419006	155
674.110413	25
675.246765	654
676.299133	987
677.422791	415
678.094482	57
679.040894	290
679.912231	182
680.613464	195
681.404236	361
682.285522	241
683.285400	456
684.557922	566
685.383484	97
686.094177	426
686.904236	22
688.146912	653
688.747498	67
689.756287	1148
690.504822	1260
691.408020	329
692.333923	384
693.639221	570
694.349426	613
695.831238	197
697.162781	307
697.840027	77
698.490479	38
699.251892	242
700.166199	1580
701.459290	517
702.130432	65
703.157898	596
704.328552	761
705.380676	606
706.493591	339
707.486694	167
708.314636	78
708.981812	76
709.719055	525
711.171997	401
712.577637	797
713.375671	974
714.175476	1720
715.255066	1278
716.224915	962
717.353210	867
718.754883	1399
719.567566	605
720.258911	1800
720.936157	851
722.252075	3093
723.695251	3338
725.002502	1466
726.321960	1873
727.527893	1031
728.183716	825
728.934448	388
729.808777	940
731.185181	1761
731.994080	1160
733.125671	327
733.761414	77
739.326233	16
742.691589	71
744.774658	34
746.598572	158
747.200500	83
748.597473	345
749.680786	111
750.597778	22
753.052673	160
753.824280	306
755.094421	537
756.014343	222
757.014099	124
758.381775	570
759.050232	273
759.932678	29
761.528259	1125
762.240417	349
763.163269	514
764.206360	1729
764.908203	844
765.735413	129
766.616028	376
767.790649	253
769.149353	313
769.947754	370
770.786255	28
771.515442	355
773.031860	294
774.141663	114
775.518372	390
776.367493	81
778.043030	642
778.711548	166
779.757996	339
780.720459	349
781.648376	317
782.656433	344
783.590271	495
784.375061	598
785.313477	933
786.105042	389
787.128845	540
788.229431	378
789.440308	612
790.422058	1972
791.876770	393
792.738342	398
793.810364	466
795.017761	273
796.292969	1514
797.008667	206
798.417664	53
799.845703	121
801.540588	465
802.249939	5197
803.150452	224
804.128174	427
805.038879	431
806.136780	195
806.816589	250
808.054749	329
809.259705	238
810.474915	73
811.349182	123
812.255188	334
813.451904	1344
814.569763	194
815.582153	253
816.400085	162
817.343811	2628
818.243713	889
819.177979	827
820.267883	582
820.963684	230
822.137146	418
823.293396	462
824.558533	1364
825.244690	618
826.236450	456
827.229797	366
828.025513	517
828.643494	328
829.682190	554
830.842712	207
831.713318	289
832.514893	218
833.269165	224
834.077209	559
835.243164	563
835.950745	340
836.873535	245
838.196594	786
839.897400	874
840.521118	272
841.597961	555
842.322510	157
843.320007	439
844.075439	62
845.584900	212
846.235535	88
847.480774	683
848.686890	461
849.947510	373
850.682373	960
851.578796	294
852.789429	817
854.174377	613
855.259705	1779
856.156006	521
857.471863	300
859.019348	335
860.613220	1597
861.296204	3606
862.250916	547
863.331421	306
864.403137	382
865.154053	576
866.066040	128
867.077026	392
868.316589	145
869.240173	922
870.006653	432
870.700195	237
871.425354	60
872.788635	413
873.496887	13
874.537354	104
875.500061	228
876.328369	704
877.126953	65
878.814453	1219
879.903076	986
881.475830	879
882.210632	184
884.003601	423
885.016663	340
885.802551	476
886.599426	33
887.870056	1303
889.230469	223
890.088928	18
891.667175	87
892.821228	355
894.438293	290
895.296143	570
896.996094	724
897.757019	1115
898.703308	558
899.600098	505
900.948303	901
902.146545	194
903.798645	748
904.771790	1859
905.711914	846
906.700378	359
907.847168	77
908.982422	208
910.360535	714
911.092102	1437
911.889832	378
913.361084	629
914.475586	557
915.648499	164
916.626526	1696
917.462097	317
919.137268	680
919.921692	140
920.546326	49
921.266357	133
922.457275	288
923.284363	208
924.296692	500
925.235107	1506
926.172424	768
927.242188	729
927.875183	48
929.056152	166
929.856628	553
931.420166	480
932.553650	1394
933.235840	756
935.197754	130
936.090576	122
937.422668	328
938.598938	4412
939.394714	461
940.260803	197
941.137512	326
942.373962	275
943.184021	123
944.077942	318
945.044006	193
945.960693	82
947.367737	371
948.447083	399
949.174255	237
950.297180	294
951.261230	258
952.188049	117
953.285583	164
954.136230	114
955.216064	228
956.164246	184
957.740173	418
958.919861	145
959.632751	281
960.331604	286
961.647034	18
963.209167	313
964.903625	33
965.544861	74
966.541931	72
967.412659	217
968.317383	139
969.027588	170
970.403015	287
971.226807	33
973.435242	185
974.565002	264
975.604797	3989
976.402100	774
977.609924	39
978.721130	158
980.568176	177
981.319885	49
982.114197	156
983.093689	315
984.481445	336
985.087402	4
986.478333	91
987.622559	94
988.871155	25
990.135925	49
992.608582	66
993.468201	87
994.119690	105
996.246277	175
997.877136	53
998.717468	30
999.439026	156
1000.758118	59
1001.778870	54
1003.005676	188
1004.846863	71
1006.290955	49
1007.586487	93
1008.549133	14
1009.760681	327
1010.612854	171
1011.544006	106
1012.460266	38
1013.552429	150
1015.492981	257
1017.620300	92
1018.314697	29
1019.476868	50
1021.267273	16
1023.181946	277
1024.505493	140
1025.152588	51
1026.753052	114
1027.738647	165
1028.578857	51
1029.661865	19
1031.095337	122
1032.177490	1674
1033.100952	238
1033.808838	42
1034.648193	23
1035.504639	20
1037.971558	121
1038.955811	20
1039.835693	463
1040.861084	278
1042.019897	31
1043.476074	100
1044.360840	85
1045.711426	208
1046.645264	159
1047.506226	20
1048.872070	91
1049.687866	231
1050.415771	39
1052.520996	199
1053.339233	228
1054.142822	73
1055.274170	304
1056.837524	33
1058.778076	192
1059.880005	48
1061.270996	102
1062.242554	49
1063.715332	337
1064.731445	204
1066.727051	59
1069.014282	28
1070.088379	115
1071.382813	28
1072.675537	64
1075.705078	163
1076.567139	46
1079.934082	143
1081.546997	132
1082.351807	76
1084.606079	1044
1085.725098	261
1086.555664	69
1088.396851	46
1088.997559	115
1089.625488	246
1090.615479	29
1092.575317	62
1094.509399	26
1095.598145	49
1096.732544	125
1097.825317	103
1098.809326	15
1100.061279	131
1100.779297	196
1103.339600	177
1104.708008	77
1105.589111	59
1109.442139	31
1110.604614	526
1111.667236	394
1112.758057	166
1113.686157	201
1114.658936	89
1115.712646	46
1116.550781	104
1117.403564	29
1118.324829	85
1119.222412	66
1120.728149	39
1121.860718	28
1123.153320	236
1125.054688	38
1126.694580	53
1127.637329	30
1129.023315	23
1130.017578	109
1130.774170	79
1131.977295	158
1133.359863	169
1134.245850	37
1137.068604	269
1138.168457	351
1139.667725	37
1140.898071	121
1141.969971	292
1142.817505	177
1144.036011	62
1144.901855	35
1146.308716	888
1147.195801	152
1148.048950	9
1149.390991	90
1152.175049	99
1153.020020	116
1154.028198	74
1156.424927	27
1159.448730	58
1160.346191	15
1161.308105	169
1163.965820	54
1166.437012	50
1168.498291	45
1169.312256	58
1170.631226	56
1174.062134	20
1176.026123	285
1180.457275	39
1181.362183	71
1184.780884	96
1185.387695	16
1190.620728	13
1192.067383	50
1195.155762	47
1200.874512	44
1203.206299	241
1203.917480	26
1208.536377	59
1211.390991	25
1212.621704	63
1213.756592	54
1215.245972	71
1216.063354	83
1217.636353	24
1219.102417	23
1224.395386	54
1225.849487	83
1226.910645	69
1228.151733	87
1228.948120	60
1229.698242	43
1230.566284	62
1231.623657	52
1232.620117	17
1233.434326	28
1234.311890	141
1235.326294	309
1236.238892	33
1237.270386	18
1238.224976	19
1241.565918	30
1246.394775	82
1247.683228	58
1250.218140	46
1251.152344	75
1252.522095	14
1253.371216	65
1257.589722	52
1258.795288	37
1259.688965	209
1263.525146	21
1264.368164	20
1267.267822	82
1267.921631	332
1268.638672	171
1269.294189	49
1274.491943	86
1275.892334	13
1277.025269	162
1287.572021	20
1288.714844	39
1290.687622	19
1292.857300	68
1293.656494	9
1294.353638	94
1299.739502	64
1300.479858	31
1301.436890	53
1305.707397	35
1306.472290	37
1308.724976	15
1311.724976	32
1315.109375	64
1316.660522	38
1322.546997	21
1324.640259	82
1325.685913	28
1332.986572	102
1336.288452	17
1339.789307	21
1341.957397	77
1351.171509	56
1357.615601	46
1361.185913	37
1363.760010	57
1366.365723	66
1367.777954	51
1368.793457	69
1371.566772	10
1377.264771	46
1378.085449	31
1380.434326	47
1383.631348	22
1387.572144	18
1388.473633	24
1397.751587	41
1403.414917	9
1405.662720	49
1407.131714	17
1420.529053	16
1422.546997	28
1442.635864	9
1449.879883	5
1453.691528	26
1469.913574	43
1473.577759	29
1477.723511	40
1484.527344	25
1488.313843	8
1523.426758	9
1524.802246	49
1525.512939	136
1532.560181	61
1534.787842	38
1552.377563	10
1586.685181	45
1609.822388	29
1613.715210	8
1614.801636	17
1618.818481	15
1621.451294	40
1637.670044	36
1646.260132	61
1650.064697	29
1656.124146	27
1659.805908	12
1667.399658	17
1671.845337	14
1684.714111	13
1685.757202	56
1692.162231	20
1698.977417	17
1746.978271	9
1765.684448	17
1766.935181	58
1767.792358	108
1769.606323	15
1819.048462	10
1866.943604	8
1871.831421	25
1955.266357	16
