# Supplementary material for: ECL: an exhaustive search tool for the identification of cross-linked peptides using whole database
Source: BMC Bioinformatics. 2016 May 20;17:217. doi: 10.1186/s12859-016-1073-y (PMC4874008; doi:10.1186/s12859-016-1073-y)
Supplement: Additional file 5 — Kojak’s pre-selection list of PSMs only identified by ECL. (ZIP 5147 kb) [file 12859_2016_1073_MOESM5_ESM.zip › Kojak's pre-selection ranks of ECL only peptides/Kojak's detailed results/aleitner_M1012_006/diagnostic_spectrum_7253.txt]

Scan: 7253	752
209.970001	26
211.067947	6
211.957428	14
214.960449	19
217.161026	7
224.248322	9
226.609985	44
227.245819	25
229.036957	93
230.347992	87
232.945587	25
234.535492	11
239.128296	75
242.158325	8
243.254517	197
245.862732	51
253.990387	30
256.143951	17
257.206665	25
261.274261	57
266.256287	27
271.402557	57
274.629028	60
276.071686	17
280.248535	16
282.095520	59
283.208130	9
285.082306	13
288.190308	214
289.396240	107
291.209839	13
293.108215	38
295.609863	14
296.211334	119
297.507263	89
299.196106	230
303.142517	11
310.135468	14
311.456299	14
315.456421	11
316.284637	9
321.929138	12
322.536621	16
324.225342	256
325.146637	30
327.188416	152
327.829651	16
329.695679	21
331.427734	9
333.918823	17
336.184692	9
337.229858	39
338.075256	13
340.266357	27
341.358856	43
342.160522	77
344.969727	98
354.434814	7
356.349304	234
357.256714	24
358.152039	57
359.008453	16
360.405334	16
365.086426	59
371.830322	60
373.323181	29
374.174744	9
377.254272	119
378.678650	228
379.353699	71
384.494629	31
385.917175	83
387.695923	1190
388.545959	253
389.345581	24
391.110657	27
392.411804	23
393.309509	44
394.325684	17
396.410583	14
397.270996	43
400.201355	22
401.085327	23
402.386658	40
405.373291	18
407.511292	86
408.279114	47
409.761414	33
411.067932	24
414.804932	29
415.885132	15
423.259705	26
425.069763	55
426.810486	10
427.643738	195
429.342041	16
430.535034	12
431.279236	51
432.581848	57
434.384705	173
435.465576	742
436.906494	87
437.729187	17
438.395020	46
443.419434	66
444.640991	288
445.399841	134
447.392700	31
448.589905	81
450.195190	46
451.342957	43
453.218140	1174
454.426270	82
455.110413	30
456.171143	101
462.245728	10
467.267700	60
468.427490	26
471.152588	144
472.022888	178
475.054443	15
475.928345	80
477.231201	9
478.241516	20
481.081482	63
482.805542	59
484.382996	208
485.580383	14
486.590332	39
487.462341	24
488.197510	33
489.789368	22
491.251465	34
492.999878	21
494.029053	10
496.591736	34
498.042175	29
499.406311	82
501.335083	57
502.332031	63
503.409363	134
505.081604	84
506.461548	95
507.267639	24
510.448120	129
511.827820	53
513.866516	109
514.840942	21
515.559937	6
516.445435	42
517.713684	27
520.303589	93
521.196960	252
522.293457	83
523.800171	52
524.880249	214
526.060181	123
527.374084	61
528.465027	10
529.471497	46
530.270935	40
532.259460	291
533.376892	33
534.522278	36
536.047424	142
537.262024	135
538.092285	42
539.395325	92
546.005737	19
546.922058	48
548.445374	748
549.422485	200
551.274109	26
551.935486	44
553.531372	31
554.954407	69
556.243958	183
557.167847	16
558.520325	98
561.031860	149
561.734680	22
562.571350	41
563.908936	54
565.061279	37
566.158081	1644
567.372253	516
568.380920	59
571.771057	253
572.660278	223
573.413513	53
574.521667	321
575.283508	69
577.774109	173
579.473145	51
581.216492	92
582.350708	23
583.832214	61
584.447266	562
585.768738	95
586.557617	87
587.372803	39
588.348450	22
589.132751	193
591.389526	165
592.267090	243
593.175354	132
594.033875	15
595.156616	81
598.482910	28
599.199402	38
601.382141	48
603.493713	47
604.438904	84
605.091003	93
605.866882	70
608.151794	34
609.677917	69
610.604492	250
611.386414	497
615.669373	260
617.277161	73
618.734802	59
622.862244	65
624.393372	289
625.243530	90
626.333374	65
627.174133	182
628.393250	105
630.710510	402
631.357300	31
632.514587	195
633.655090	132
634.356750	27
634.988403	112
636.460144	327
637.455383	97
638.201538	75
640.940186	99
641.967590	140
643.972595	196
647.418274	57
648.223145	144
649.274109	417
650.342407	139
652.118958	464
653.090759	149
655.333801	205
656.694092	98
657.353699	297
657.962952	22
659.200195	312
660.105957	80
661.443787	87
662.606140	410
663.332458	55
665.310059	30
666.669250	112
668.727844	112
669.925842	37
670.970764	59
672.584534	224
673.523682	22
675.724915	430
676.490051	914
677.479919	418
678.493591	134
680.628113	1839
681.569519	821
682.820374	221
683.473022	349
684.681702	104
685.720764	162
687.380859	1201
688.340393	148
689.382446	117
691.070618	790
691.761780	215
692.380737	286
693.521362	817
694.917175	95
696.820496	381
698.435486	51
699.503235	326
700.324036	232
701.505005	550
702.300110	337
703.502808	261
704.527100	348
705.594910	293
707.157043	427
708.402039	231
709.924927	391
710.762878	268
711.464294	217
712.832886	1216
713.708008	18
714.988831	478
715.913635	757
716.686462	819
718.393494	1222
719.409973	2051
721.190613	623
722.107605	391
723.503479	324
724.133484	1097
724.886719	1044
725.641418	1267
726.311401	859
727.133850	462
728.123840	1102
729.274475	131
736.858643	39
738.492004	208
739.178162	79
741.072083	147
745.224976	116
746.602112	7
748.242737	39
749.777161	117
750.776794	263
751.492371	88
752.429810	49
753.251282	269
754.493652	69
756.386047	771
757.486328	163
759.511292	418
760.372498	105
762.151550	373
763.142090	77
764.424866	38
765.611694	227
766.543152	215
767.417908	15
768.415100	104
769.203674	75
770.020447	132
771.579041	27
772.622925	744
773.490173	334
774.412048	3416
775.425354	958
776.392273	628
777.278748	257
779.080383	761
779.687805	63
780.492188	53
781.699158	180
782.890259	1415
784.014526	77
785.838806	161
786.785095	231
787.442505	149
788.599487	9929
790.102478	328
791.130920	470
792.110168	217
793.139282	91
793.839539	105
795.316956	3069
796.031372	1859
796.752930	78
798.508423	425
799.655640	294
800.615906	50
801.817871	239
803.924988	198
804.778259	155
805.445007	137
807.156067	73
808.662415	95
809.414978	301
810.106384	95
810.782715	261
811.954285	183
812.586182	101
813.758850	353
814.593872	184
817.196960	109
818.703125	256
819.392883	107
820.625427	605
821.623291	183
823.149475	478
824.231567	128
824.842590	39
826.324768	2215
827.273315	56
828.168640	136
828.820618	196
830.248962	307
831.908081	216
832.604370	359
833.534485	22
834.301208	38
835.554688	145
836.487061	162
837.686646	618
838.594604	279
839.723694	361
841.525330	301
842.732727	70
843.616211	296
844.517395	264
846.129456	163
847.533752	411
849.282837	574
850.340454	210
851.803162	535
852.521912	650
853.341980	199
854.215515	170
854.986145	207
856.216370	251
857.178467	237
858.196350	53
859.182678	736
860.472717	382
861.194153	215
863.001343	880
863.872620	789
865.227234	581
866.032410	191
867.104553	153
867.847778	385
868.786682	988
869.546448	1593
870.566162	231
871.445313	423
872.225891	192
873.012390	261
874.363953	1054
875.403503	331
876.409973	118
877.224182	19
878.209656	103
879.017761	134
879.770203	93
880.699768	142
881.616272	539
882.535095	59
883.572021	13
885.089905	186
885.826233	81
887.169739	644
888.456116	2800
889.407654	1145
890.782166	220
891.413818	83
892.324951	180
893.495911	140
894.451904	315
895.817444	143
896.694763	215
898.110046	227
899.132874	117
900.288330	380
901.262512	240
902.901550	52
904.054260	240
905.792725	194
906.944763	3057
907.941101	1028
908.820740	615
909.592834	187
910.222229	145
911.243591	79
913.261230	160
914.304504	158
915.331299	163
916.235535	769
917.214417	509
918.154297	29
919.300232	274
920.144836	81
920.751648	69
921.462585	88
922.962585	224
924.866150	604
925.535339	77
926.432922	217
927.065857	86
929.727356	153
930.925232	58
933.031250	25
934.171875	346
935.080139	79
935.721985	66
936.375671	76
937.233215	51
938.713074	108
939.828674	369
940.705078	280
941.659668	141
942.861084	60
943.630127	20
944.677734	474
945.962158	84
948.679138	122
949.836731	274
950.670166	137
951.985901	31
953.488281	43
954.746033	72
955.874084	302
957.307617	95
958.614319	144
959.348572	58
960.238098	80
961.662415	172
962.438293	12
963.473816	303
965.125671	466
966.168152	147
967.251709	173
968.427185	182
969.273254	117
970.291931	401
971.228760	96
972.403076	111
973.279297	652
974.475342	325
976.190369	503
977.494873	19
978.943542	184
979.804138	74
980.592773	189
981.756042	150
982.593262	189
983.297424	21
984.225525	99
984.996826	50
986.007629	185
987.490967	104
988.333557	195
990.108093	297
990.857910	52
992.688477	154
993.675232	259
994.378418	54
995.500671	182
997.381409	90
998.499756	77
999.658203	251
1000.953369	13
1002.610779	121
1003.218018	106
1005.330017	9
1006.025330	45
1007.330383	139
1008.293945	300
1009.399353	40
1010.417297	41
1011.134949	105
1012.169678	120
1013.706482	30
1014.726135	47
1016.265076	109
1017.385986	124
1018.039124	88
1018.974609	19
1019.932617	194
1021.079041	334
1021.977295	264
1022.660950	97
1024.164551	41
1025.348877	78
1027.506470	67
1028.225708	38
1030.288086	234
1031.315308	255
1032.696289	71
1034.429688	169
1035.111450	71
1037.074341	138
1037.874878	82
1038.645996	116
1039.518066	249
1040.430542	190
1041.156738	30
1042.388916	157
1043.036621	45
1045.558594	201
1046.431641	65
1047.298462	87
1048.551636	75
1053.773193	102
1054.890991	115
1056.170654	155
1056.933594	52
1058.348022	16
1060.043213	74
1063.585205	16
1069.333984	29
1069.943115	326
1072.988647	74
1073.715210	21
1075.638672	77
1077.809326	764
1078.574463	592
1079.241455	404
1080.188477	51
1080.960571	78
1081.742188	31
1085.369629	191
1086.240356	153
1087.094238	685
1087.926147	76
1088.768066	222
1090.756836	16
1092.876465	151
1093.511230	7
1095.344971	174
1096.068726	55
1096.783936	32
1100.846191	76
1101.723389	58
1102.872559	141
1104.844727	44
1105.483521	26
1108.378296	23
1109.859619	12
1111.818726	16
1113.799316	59
1115.152466	38
1116.678345	57
1119.318115	167
1119.954346	13
1121.474731	60
1123.405396	67
1128.882446	6
1132.112305	153
1139.551880	60
1144.311768	32
1145.135742	110
1151.375244	122
1152.041260	48
1156.422607	52
1157.950684	85
1160.073975	57
1161.314575	82
1167.369141	34
1168.586914	21
1171.807007	28
1174.350830	19
1175.401123	33
1180.232422	22
1182.388184	52
1183.156738	137
1184.627808	9
1188.592529	141
1191.599609	203
1192.723633	9
1194.081299	40
1199.548096	17
1207.571045	29
1208.326294	67
1210.072266	12
1213.027588	49
1215.551514	68
1216.945190	63
1218.397827	22
1220.614624	32
1221.542847	18
1222.795044	8
1229.354980	18
1230.874146	37
1233.527588	57
1234.425659	11
1236.734131	34
1237.961548	66
1240.001465	22
1240.865356	27
1243.916870	22
1246.608643	30
1247.705200	204
1250.626343	59
1255.167847	23
1256.563110	51
1258.284668	18
1262.614380	15
1265.639038	165
1266.644409	74
1267.671753	11
1272.742554	101
1274.932007	24
1276.462158	18
1277.716675	7
1278.365967	27
1280.694458	37
1283.850220	21
1284.801392	39
1287.480591	10
1290.877075	40
1292.582886	42
1294.097534	94
1301.892212	21
1302.619141	48
1307.500122	28
1319.160645	85
1321.052368	193
1322.165771	188
1330.365845	81
1331.417114	57
1343.075562	76
1346.183472	30
1346.843872	28
1365.873657	24
1370.479126	56
1371.266724	40
1373.151733	57
1378.974976	36
1379.814575	89
1381.611816	17
1383.307373	9
1388.390015	53
1388.998413	22
1406.139526	73
1414.089478	46
1430.343018	53
1440.185181	34
1464.226318	12
1475.829102	59
1477.003784	75
1477.812012	6
1483.041016	58
1485.882813	36
1493.050659	12
1525.486938	9
1526.895874	16
1543.908936	35
1563.626099	39
1576.706909	49
1582.059937	12
1589.646362	49
1590.884399	62
1599.938843	21
1602.672485	13
1611.412720	84
1639.739502	25
1695.768677	20
1708.998901	21
1737.362915	15
1805.143921	12
1820.354736	22
1850.044312	26
1867.902100	27
1869.825928	56
1964.018433	38
1981.296265	140
1982.027588	34
1984.017700	36
