# Supplementary material for: ECL: an exhaustive search tool for the identification of cross-linked peptides using whole database
Source: BMC Bioinformatics. 2016 May 20;17:217. doi: 10.1186/s12859-016-1073-y (PMC4874008; doi:10.1186/s12859-016-1073-y)
Supplement: Additional file 5 — Kojak’s pre-selection list of PSMs only identified by ECL. (ZIP 5147 kb) [file 12859_2016_1073_MOESM5_ESM.zip › Kojak's pre-selection ranks of ECL only peptides/Kojak's detailed results/aleitner_M1012_006/diagnostic_spectrum_7657.txt]

Scan: 7657	809
327.357697	4
329.335297	2
335.970459	2
339.345795	2
341.362122	3
346.312469	3
347.381256	3
351.142487	4
360.379486	2
369.724609	1
371.126068	8
385.283142	2
389.194122	26
390.382263	9
393.341644	2
404.845581	10
407.330750	2
408.479126	5
411.239075	2
414.309204	2
419.317596	2
421.197388	4
436.210510	6
440.280609	1
449.733215	3
452.405914	4
454.364258	1
461.385559	3
463.144287	3
465.297729	3
471.334045	11
473.356873	2
477.029114	2
480.353333	3
481.175232	2
482.911041	3
485.383667	3
489.332642	6
495.287048	1
497.016907	4
498.622406	2
499.402710	10
500.377075	8
501.254089	6
502.246704	4
504.191589	2
504.798126	5
505.424683	7
509.342224	3
510.289337	2
513.288940	2
515.815674	2
517.260498	8
518.292236	1
519.335815	6
520.387939	1
523.244263	2
528.939087	5
533.378784	11
534.395081	3
536.274719	35
537.474060	23
544.442261	3
545.315186	16
547.242126	5
548.389282	1
550.787048	6
552.434998	2
555.238220	3
556.731445	9
561.204956	3
562.089050	2
562.762085	2
564.068848	4
565.501587	3
567.388672	7
569.100403	2
571.466675	3
572.274292	1
575.083862	2
575.898560	5
581.321167	16
583.657349	9
584.540771	2
586.093628	2
593.162781	3
594.384155	2
595.364563	3
596.321777	2
599.357910	6
600.332031	4
601.319275	5
603.018677	4
607.660156	3
609.376343	8
610.439697	3
612.747925	9
613.964844	5
617.448853	4
618.354736	6
622.117065	1
623.421021	8
624.372314	4
625.567139	8
626.581665	3
628.406372	10
629.287598	6
630.423950	30
631.139160	10
632.158813	5
634.685303	1
635.338867	8
636.092896	4
638.105591	4
644.993286	2
650.211975	1
655.421021	7
657.542419	8
658.533813	1
660.498047	1
663.675903	7
667.279724	6
667.899536	1
669.319397	3
672.641968	5
678.279907	1
685.123352	4
688.694153	10
690.165955	1
693.317261	1
694.475769	33
699.132080	8
699.932983	8
702.184937	2
705.565186	5
707.747314	13
711.700928	12
714.488281	5
716.139954	8
718.750427	12
720.432068	7
721.427795	7
724.772339	13
725.783325	2
726.451904	1
727.291992	7
729.665466	6
732.266235	4
733.959656	19
735.304077	3
735.951782	9
738.399292	4
740.413208	5
741.409851	24
743.067383	3
748.978455	1
750.530884	5
751.366943	6
752.536926	8
754.132813	3
758.373047	13
759.373108	9
760.444092	2
764.240845	7
765.710999	6
773.726196	3
776.496826	2
778.531494	2
780.346497	7
781.377319	5
782.546021	4
783.265747	5
785.604553	2
789.473389	4
792.345459	6
795.633301	27
796.359558	2
797.381531	2
798.620483	15
799.503540	6
800.554993	6
803.285828	8
804.566284	14
806.304321	2
807.450317	3
808.109131	6
808.982300	12
809.976685	7
811.260742	11
814.195190	5
815.696289	4
817.313721	6
819.599487	5
820.788696	3
821.418457	2
822.060547	8
825.418213	6
826.250244	9
827.480713	12
828.492432	1
829.641846	2
830.430908	5
831.586792	5
833.006958	4
834.576904	1
838.416382	3
845.622314	85
846.688232	13
847.608276	8
849.388428	3
850.290405	7
852.510254	14
855.425537	8
856.515625	4
857.902100	19
858.523071	3
860.281128	5
861.050659	10
862.417603	2
863.175659	2
864.923828	21
865.851196	8
869.575073	1
870.346680	7
871.392578	8
872.273193	7
873.071167	8
876.584473	28
877.287720	4
878.500000	11
879.645630	13
880.437622	4
882.500977	3
883.648071	6
884.267334	6
885.462646	2
887.403198	5
891.435791	6
892.874390	2
894.035156	8
895.109741	11
896.270386	17
898.609497	10
901.397827	10
902.314697	3
903.169189	1
904.504272	15
905.561768	3
906.530762	3
907.317627	4
908.852417	13
909.871826	12
910.655029	4
911.378418	3
912.324707	3
915.371948	10
916.415405	7
917.683105	12
918.569214	11
919.374756	3
920.087402	25
921.301636	1
922.128784	8
923.457275	6
924.541016	2
926.584595	7
928.297607	9
929.290527	30
930.075317	4
931.623535	6
932.813965	4
934.157471	3
936.678345	4
938.581299	2
941.794800	16
942.680786	10
946.468750	5
947.350952	9
948.546997	11
949.275879	4
951.386963	6
953.414673	5
954.439209	20
955.895020	6
956.612671	7
957.504639	9
959.262085	12
964.330322	1
967.546509	6
968.520752	3
969.334229	6
970.636230	11
971.470093	5
972.828491	20
973.860718	22
974.570923	24
975.532471	14
977.051025	22
977.734253	3
980.572876	3
981.296631	10
982.895630	23
984.888672	21
986.305054	11
987.365479	1
988.222412	6
990.058105	5
991.479370	2
992.458496	12
995.902100	14
997.695923	4
998.520386	21
999.597412	28
1000.579590	3
1003.236572	9
1005.025024	6
1005.797363	4
1007.139282	9
1007.779297	10
1009.208740	9
1010.268433	4
1011.021973	14
1013.660156	33
1014.409302	6
1015.361084	8
1016.712402	15
1020.671509	19
1022.622559	7
1025.750000	16
1026.621948	1
1027.527466	15
1030.117798	25
1030.914307	10
1031.923340	2
1032.551514	28
1033.445557	24
1034.112061	3
1034.874756	18
1035.750732	39
1037.079224	25
1037.682251	43
1038.580811	23
1039.389893	21
1042.217285	24
1043.523682	10
1044.130249	2
1045.771118	15
1046.679688	16
1049.195557	18
1050.978760	6
1051.583008	34
1052.768311	25
1053.405884	4
1054.161377	30
1054.790771	4
1056.105225	20
1057.146484	12
1058.269775	18
1058.903564	7
1059.696289	14
1061.811890	32
1062.714233	11
1066.235718	8
1067.022461	30
1068.030762	37
1070.633301	12
1071.480103	46
1072.178711	59
1073.344238	27
1074.649658	8
1075.944458	6
1077.415649	91
1078.121704	16
1080.324097	28
1081.605469	10
1082.473022	10
1084.137695	36
1085.027100	27
1086.433350	98
1087.733521	21
1088.903320	13
1090.530151	89
1091.513428	56
1092.231812	50
1092.943848	29
1094.132813	105
1094.980957	76
1096.113892	119
1096.881836	8
1098.010254	78
1098.974121	23
1099.939453	37
1100.856812	59
1102.693359	7
1103.623779	2
1121.015869	9
1121.764160	7
1125.356445	11
1127.399902	7
1128.807617	15
1132.557617	10
1134.737671	18
1136.941284	5
1137.792969	9
1139.582886	11
1141.732544	7
1144.585938	47
1145.595947	2
1146.575684	6
1147.688965	20
1148.483765	11
1149.501465	12
1151.218628	5
1151.831787	30
1152.765259	29
1154.750366	4
1155.726440	6
1156.820557	5
1157.423096	15
1158.192017	10
1159.218018	21
1160.997314	14
1163.876465	16
1164.536987	4
1165.773438	11
1167.178711	20
1169.541016	16
1171.684692	23
1174.303223	34
1175.383423	37
1176.586182	19
1179.921143	13
1181.967773	17
1183.742676	37
1184.654907	5
1185.868896	45
1188.395752	9
1189.295166	9
1190.876221	16
1191.905396	16
1193.482300	5
1195.937988	28
1196.848389	2
1197.603638	4
1199.157349	5
1200.797852	29
1201.743896	85
1202.605469	26
1204.453003	6
1207.281738	43
1208.017212	3
1208.775391	2
1209.657471	43
1210.887451	31
1211.879517	26
1214.758179	44
1215.773315	18
1217.696777	24
1218.566650	7
1220.379883	5
1221.201294	2
1225.151611	28
1226.239258	17
1227.287842	5
1228.702515	12
1230.854126	50
1231.799927	12
1232.779053	14
1236.272949	72
1238.566895	11
1244.403564	2
1245.086670	20
1246.670776	7
1248.153809	12
1249.503174	9
1251.712646	9
1252.375488	15
1255.122559	25
1256.118774	6
1258.464600	27
1260.371582	50
1261.481201	28
1262.206543	10
1263.344727	8
1265.582275	18
1266.491211	5
1267.361694	32
1268.099121	24
1269.677490	16
1270.580078	35
1271.960327	1
1273.707764	67
1274.464355	11
1276.956299	26
1278.685425	45
1279.804565	16
1280.708618	8
1282.048584	29
1282.766846	11
1284.308105	12
1288.589844	9
1289.931396	67
1290.594971	3
1291.356201	2
1293.066406	14
1294.656250	1
1295.605225	25
1297.032593	15
1300.253784	20
1301.512085	21
1302.451416	2
1303.565063	15
1305.016479	20
1305.653076	29
1307.605469	7
1308.646240	2
1311.202026	306
1311.887695	9
1312.687744	5
1313.470093	7
1314.182617	23
1315.460815	30
1317.016602	14
1317.707031	6
1318.870850	24
1320.207397	8
1321.189087	5
1321.933960	9
1324.015015	39
1324.777222	10
1327.632324	7
1330.370972	15
1331.240112	3
1332.753296	54
1334.608032	20
1335.622192	11
1336.387817	16
1337.592285	23
1338.841187	10
1339.707886	11
1340.762085	19
1341.608521	33
1345.463501	6
1346.610474	8
1348.115112	24
1350.076172	68
1351.216431	10
1353.844482	422
1354.489014	118
1355.534424	35
1356.847046	16
1358.625732	3
1360.209351	7
1360.853394	3
1361.471802	2
1362.438965	6
1363.606079	5
1364.593506	2
1366.585815	14
1367.456909	10
1368.241211	15
1369.290894	21
1370.689087	7
1373.015381	4
1375.695557	4
1376.582031	39
1377.313354	6
1377.952881	7
1378.615601	5
1379.504028	6
1382.420166	20
1383.721802	16
1384.856812	7
1386.202515	9
1388.364746	17
1389.031128	40
1390.470215	32
1391.146118	46
1392.649780	5
1394.218872	3
1395.645386	13
1396.946289	310
1397.723755	11
1398.700439	20
1399.978149	22
1400.792114	5
1401.435547	8
1402.299194	26
1406.209229	37
1408.303711	17
1409.496948	2
1411.768188	9
1412.549194	9
1413.355713	6
1414.404053	9
1415.321655	25
1416.059937	4
1416.833862	1
1418.141724	8
1419.950195	70
1420.758057	20
1421.445923	13
1422.440308	5
1423.112671	8
1423.925537	2
1425.143433	35
1425.849854	20
1428.865723	99
1429.665283	15
1430.387573	2
1431.056641	2
1434.743896	595
1436.527222	28
1437.552612	2
1438.607422	30
1439.790039	17
1441.961792	5
1442.583862	4
1444.314209	3
1448.056519	4
1448.667847	9
1449.677368	6
1451.636353	9
1453.890137	9
1454.772339	4
1460.591187	17
1462.298340	2
1470.874390	9
1472.248169	13
1473.892700	9
1474.584351	29
1475.209595	6
1476.870850	12
1477.892090	3
1480.397461	18
1481.349243	30
1481.972046	8
1484.287109	3
1486.504150	3
1489.168823	15
1489.944214	9
1490.547241	4
1491.991577	26
1492.851929	13
1494.100464	6
1496.236328	6
1498.717773	4
1500.665161	5
1501.495117	2
1502.391968	3
1505.468384	13
1506.693359	28
1507.748047	15
1509.876587	52
1510.672729	4
1512.536011	2
1514.709595	2
1517.458618	10
1518.787964	4
1520.100708	6
1522.859741	1
1524.190796	11
1526.362671	2
1528.449097	12
1530.969971	25
1536.869873	10
1537.900269	21
1539.537720	7
1540.683716	29
1541.407837	7
1542.014771	5
1542.644775	5
1546.169434	4
1546.789307	10
1548.297485	8
1549.241333	5
1549.895874	7
1551.029663	2
1551.981812	5
1554.786987	4
1556.801514	5
1559.550903	20
1562.635498	10
1564.320068	7
1567.453613	11
1568.654419	4
1569.274170	12
1573.184204	7
1576.349731	18
1577.123413	11
1579.468384	11
1583.656006	13
1584.676270	7
1588.573364	6
1590.036499	1
1594.009399	5
1594.930420	13
1596.152954	5
1597.665283	56
1603.950562	8
1605.476440	4
1608.767822	11
1609.963989	10
1613.334839	2
1614.145630	3
1615.259155	10
1617.529175	7
1618.874634	7
1619.757690	4
1620.638306	5
1623.630005	33
1624.340454	32
1625.073486	25
1627.354248	4
1632.818970	20
1633.758545	13
1635.790161	9
1638.878662	4
1642.141479	8
1643.752319	14
1644.740845	7
1649.628174	11
1652.249146	9
1652.966797	13
1653.854492	2
1654.895996	8
1658.829468	7
1660.808716	2
1664.745972	9
1669.003784	8
1676.423096	10
1683.874634	4
1689.219360	13
1694.727417	3
1696.585205	8
1700.667236	7
1701.544312	18
1706.475342	6
1707.931030	9
1714.353638	2
1715.154541	12
1729.033081	5
1735.753540	2
1738.046021	16
1738.653076	4
1747.896240	2
1750.153687	4
1751.868774	5
1753.903564	8
1754.718384	12
1755.804932	5
1758.544800	3
1762.319580	4
1772.097900	7
1776.888794	8
1781.821411	7
1793.722046	3
1794.361938	3
1795.443970	13
1796.832886	10
1800.246948	3
1802.802856	33
1804.299438	2
1805.223999	18
1810.470459	4
1813.653564	2
1814.451904	6
1818.756226	6
1823.306885	5
1835.193970	4
1840.967407	4
1844.733032	7
1856.241333	7
1857.030884	4
1859.877075	1
1864.931519	3
1865.992798	11
1867.644409	10
1869.842041	3
1873.031494	5
1876.437744	10
1878.447388	5
1883.946167	8
1884.696655	7
1886.796997	15
1887.670776	7
1891.687134	6
1895.052124	3
1897.616333	1
1900.603760	9
1907.985962	4
1910.071655	9
1910.939575	5
1914.907959	3
1923.747803	5
1925.151733	8
1931.780396	11
1932.578369	2
1934.458252	9
1937.920044	6
1939.533081	2
1942.953979	5
1944.193237	9
1951.128296	12
1966.153687	29
1966.801025	20
1968.654053	3
1969.940308	2
1976.833618	1
