# Supplementary material for: ECL: an exhaustive search tool for the identification of cross-linked peptides using whole database
Source: BMC Bioinformatics. 2016 May 20;17:217. doi: 10.1186/s12859-016-1073-y (PMC4874008; doi:10.1186/s12859-016-1073-y)
Supplement: Additional file 5 — Kojak’s pre-selection list of PSMs only identified by ECL. (ZIP 5147 kb) [file 12859_2016_1073_MOESM5_ESM.zip › Kojak's pre-selection ranks of ECL only peptides/Kojak's detailed results/aleitner_M1012_006/diagnostic_spectrum_8252.txt]

Scan: 8252	872
244.213593	15
249.255310	11
253.377274	12
258.242340	4
261.165070	25
262.182373	10
266.187378	35
267.262573	14
269.192261	19
270.016083	20
274.885773	16
276.200195	29
278.263641	11
281.306366	3
282.308685	35
287.214508	5
293.188538	29
294.329224	50
295.104431	37
298.113647	19
300.139587	23
302.854095	11
304.212036	5
309.264008	6
310.323669	48
311.233948	43
313.689514	28
314.351776	16
323.376770	20
326.126160	16
327.224365	39
329.185669	5
330.290833	8
331.148407	5
332.599609	34
333.237335	5
337.205963	16
338.263672	36
339.137451	7
340.292816	10
341.173096	19
343.241028	77
351.242218	21
354.022430	37
355.465302	23
356.283936	31
357.480103	11
358.356567	16
361.482727	11
366.342072	33
367.269196	7
369.112305	8
373.005066	23
375.031403	99
375.638000	7
376.373688	11
378.843506	7
379.960510	7
381.023560	5
382.182983	14
385.363617	5
387.165131	12
389.158325	16
390.160156	22
391.195129	22
394.280304	24
395.177795	17
397.299805	6
400.005798	18
401.280701	5
403.056152	15
406.190063	5
408.340820	10
409.276733	60
410.476135	23
413.960815	18
416.263916	140
416.880676	4
422.530029	61
425.200806	63
426.315369	11
427.064209	15
429.470886	18
431.312561	12
432.134277	33
434.545044	7
435.170410	21
436.353333	14
437.395813	16
439.438538	12
440.592041	83
441.386353	9
442.161011	26
444.710754	74
446.427307	22
447.256714	23
450.379517	35
452.221863	31
454.082886	29
455.009277	33
456.360718	92
462.247742	23
462.922913	13
464.804382	731
465.583252	15
468.850464	11
469.470825	9
470.302063	33
471.297607	31
473.028992	26
475.342590	22
476.352600	60
478.277710	46
480.272583	39
481.529236	58
482.239685	25
485.325439	17
487.449890	150
488.240723	36
489.383667	51
490.119812	50
490.835144	8
491.511108	16
493.059875	56
493.828857	30
494.503418	12
495.482483	28
497.047913	16
498.943909	15
501.137024	10
503.038025	15
506.367310	404
507.471252	44
508.482422	23
509.998169	45
511.425415	31
512.284058	49
513.036377	36
514.032227	36
514.961365	44
515.578247	59
516.627747	26
520.402893	25
524.223145	57
526.224609	57
527.142517	7
529.420044	10
530.665833	18
532.080688	26
533.517456	11
536.256226	13
538.470398	75
539.291992	9
541.187012	34
542.250671	33
542.915771	44
543.793274	39
545.183899	29
546.647766	57
549.307800	76
550.388794	50
551.377136	32
552.362366	14
553.367798	58
554.438843	19
555.525208	196
556.389954	24
557.422363	72
560.085022	25
561.455872	37
562.612061	19
563.248962	16
565.522156	44
566.875427	101
567.822937	54
568.601807	18
569.313538	28
571.114441	19
573.760742	560
574.377869	286
575.103088	149
576.282776	198
577.164490	69
579.315796	39
580.059021	43
580.834839	45
582.251526	4
583.071228	13
584.690369	9
585.301270	38
586.486145	132
587.950623	92
590.115234	29
591.235046	39
592.142090	78
594.594482	660
595.476990	70
596.364075	15
599.134338	101
600.443848	80
601.729797	33
602.479187	17
603.826965	33
604.653198	14
606.045166	51
606.847290	35
607.654846	27
608.437988	38
609.342102	29
610.303040	47
611.553650	24
612.196533	4
613.552673	82
619.141541	11
621.074036	127
622.104004	16
624.015808	97
625.218811	122
626.400208	36
627.147339	62
629.985535	38
631.170105	276
632.190125	144
633.488708	7
635.658569	250
637.172241	456
638.378113	137
640.398132	15
641.447815	26
642.302368	27
643.852234	233
645.230774	63
646.507751	15
647.513672	8
649.585693	22
651.189758	31
653.481018	17
654.540344	7
655.789856	39
656.487061	10
657.796204	83
658.874268	69
659.539978	27
660.744019	12
661.582275	9
662.438416	45
663.881226	16
665.364990	36
666.357727	32
667.409668	5
668.162659	29
669.480286	18
670.707825	38
672.552734	57
673.416809	404
674.453369	78
675.463013	45
676.976624	19
678.181213	150
679.082703	310
680.364197	60
681.360596	23
683.357117	71
684.315247	28
685.662415	18
686.762207	5
687.734802	37
688.401001	22
689.753418	237
690.819153	91
691.636780	82
692.301086	115
693.079407	178
694.193420	41
695.508850	21
696.663940	26
697.433411	22
699.282654	26
700.516541	57
701.627625	540
702.356079	14
703.380615	10
704.082214	24
705.375671	104
706.733093	66
708.071960	68
709.008606	6
711.730896	16
712.817566	67
713.431763	118
714.527710	26
715.401917	23
716.514587	66
717.719604	68
718.393250	76
719.035217	44
719.773621	78
720.616394	62
722.253906	63
723.478577	86
724.584167	107
725.387817	77
727.697266	75
728.433960	17
730.487061	60
731.448059	48
732.345215	35
734.070496	14
735.669739	104
736.936707	94
738.237854	36
738.946167	36
741.115479	250
741.963562	74
743.360046	16
744.498230	339
745.664429	108
746.404114	18
749.049744	177
750.466614	395
751.525635	75
752.762024	68
753.463257	14
755.002136	213
756.028137	177
756.966980	79
759.074707	53
759.776733	15
760.664429	50
761.535095	28
763.022888	70
764.916077	45
766.059326	56
767.294739	20
768.786438	303
769.731262	183
771.302795	68
772.612915	116
773.531677	144
774.322144	73
775.046753	289
776.364258	56
777.477905	191
778.517944	55
779.131897	29
779.841064	80
781.096069	95
782.769470	37
783.622192	114
784.477295	18
787.781067	841
788.612732	255
789.683044	136
790.742126	109
791.545837	11
793.173523	18
794.519653	41
795.265869	65
796.390198	5
797.963501	136
799.132935	230
799.929260	63
800.889526	53
802.411560	28
803.576416	73
804.932922	71
806.178833	99
806.819275	59
808.680542	132
809.443726	4
810.220825	112
810.847168	63
811.969788	126
812.861328	431
813.541626	134
815.533875	102
817.384460	73
818.606323	96
819.617798	63
820.667175	43
821.801331	112
823.625854	115
824.968262	337
825.796692	571
826.662354	93
827.564087	65
828.799500	47
829.719910	107
830.626953	163
831.603271	318
832.846375	207
834.121765	150
835.000732	37
835.980957	63
837.233093	1110
838.230164	294
838.889893	248
840.172180	61
841.213074	189
842.500122	136
844.090454	320
844.775391	23
846.193420	264
847.280945	394
848.531982	188
849.846497	568
850.747864	235
851.491211	300
852.412659	516
854.296814	674
855.840393	485
856.882874	188
857.848572	222
858.749329	413
859.900818	83
861.018860	101
863.345032	20
871.497070	4
874.863159	74
875.579102	6
877.594910	40
878.261536	37
880.489746	15
881.911621	87
882.522522	7
884.059753	17
885.645264	136
886.642334	15
887.682312	42
888.451660	87
890.441101	52
891.203918	155
892.046997	66
893.058655	167
893.796387	23
895.855286	30
897.076721	136
897.804565	44
898.446716	59
899.968567	186
901.182312	34
902.538086	109
903.643188	118
904.741211	33
905.632019	114
908.431396	171
909.637268	194
910.620056	121
911.502930	111
912.226013	36
912.854675	10
913.809509	106
914.434875	51
915.782776	109
916.705017	118
918.107666	5
919.439636	111
921.398376	112
922.739502	115
923.530212	117
924.314514	57
925.044495	111
925.874023	101
926.919434	106
928.398010	5034
929.451904	1966
930.510803	288
931.584473	79
933.367371	194
934.128967	83
934.943909	109
936.396301	592
937.613525	233
938.753906	120
939.396423	12
940.600830	140
941.462463	39
942.392151	25
943.536194	77
944.589661	13
945.248108	4
947.224426	365
948.247559	53
949.449768	31
951.677490	42
954.126709	46
956.021240	97
956.914978	98
957.942566	81
959.296204	37
960.090881	7
961.167664	249
962.015808	109
963.035339	168
963.993347	24
964.837402	155
965.568909	8
967.505676	110
969.096130	89
969.945618	100
971.160583	37
972.163330	130
973.061584	119
975.813721	36
977.253906	125
978.326721	66
979.524475	14
980.298340	64
982.977478	71
984.634216	173
985.868164	60
986.724670	72
987.850647	57
989.510559	130
990.281799	135
991.087891	436
991.928955	92
992.793762	19
994.934570	272
997.661926	167
998.830505	98
1000.107666	87
1000.915771	176
1001.725159	158
1002.418457	164
1003.727783	159
1004.608826	122
1005.250427	37
1006.119934	28
1006.729431	15
1008.060791	66
1008.911926	22
1009.624268	7
1011.292236	30
1012.135437	134
1013.214844	105
1013.841492	119
1014.734070	7
1015.355530	148
1015.991699	37
1017.106689	174
1017.780212	15
1018.506592	54
1020.524963	133
1021.649475	266
1022.586182	138
1024.318848	97
1025.321289	60
1026.384888	151
1027.350830	67
1028.203613	98
1029.169434	112
1030.267822	40
1031.325439	79
1033.117310	58
1033.869019	246
1034.930786	123
1035.752441	73
1036.722656	41
1037.516479	59
1038.231323	108
1039.148560	84
1039.785156	69
1040.830933	419
1041.474243	140
1042.257935	35
1043.083984	248
1043.948486	49
1044.596436	16
1045.815186	104
1046.539063	12
1047.833496	89
1048.762817	58
1049.495361	92
1050.662109	110
1051.770508	259
1052.623169	211
1053.522583	86
1054.355225	63
1055.428467	128
1056.674561	24
1057.828979	25
1059.207275	60
1060.813477	188
1061.612061	36
1062.897949	67
1065.312012	152
1066.233154	44
1066.983154	73
1067.799194	47
1068.593506	11
1071.021362	121
1072.539551	99
1074.348877	575
1075.169434	230
1076.614258	234
1077.657227	225
1078.644897	282
1080.421143	23
1081.425537	36
1083.779785	542
1084.614380	13
1085.458496	58
1086.625732	58
1087.402710	17
1088.697388	12
1089.561890	74
1090.344360	3
1092.171143	254
1093.110962	225
1094.190674	8
1095.499023	81
1096.246948	127
1097.364258	96
1098.603027	67
1099.765991	64
1100.878662	99
1101.963745	137
1103.331665	13
1104.198853	132
1104.974365	24
1105.746094	12
1106.774414	28
1107.651611	163
1108.406250	164
1109.486084	64
1110.666504	293
1111.307861	192
1112.002197	90
1112.877441	75
1113.608276	4
1115.213379	46
1116.826050	63
1118.209961	33
1121.203125	45
1122.522461	68
1123.511475	36
1125.005493	151
1127.418335	21
1128.107056	52
1128.869873	17
1129.859985	15
1130.961914	58
1132.133057	113
1133.152588	174
1133.852539	40
1135.146484	42
1136.244751	60
1137.031982	149
1138.512695	8
1139.745728	41
1140.883301	39
1142.367432	110
1143.050537	61
1144.108398	59
1145.700684	370
1146.461914	1094
1147.580322	532
1148.633179	200
1149.610840	28
1150.353882	30
1151.672852	58
1152.509033	64
1153.394165	56
1154.279053	14
1155.949707	91
1156.983887	200
1157.695190	7
1159.376709	24
1161.043335	253
1162.149902	92
1165.436035	393
1166.339844	142
1167.097168	31
1168.645752	11
1170.536499	146
1172.327271	60
1173.614990	153
1174.589355	86
1175.559448	105
1176.965942	147
1177.927124	184
1178.687988	57
1179.414063	45
1180.582886	18
1181.631714	43
1182.415039	7
1184.016113	65
1186.844482	45
1188.050293	72
1188.789795	129
1189.758423	18
1190.884521	39
1191.784180	76
1193.532349	41
1195.604248	26
1196.555908	91
1198.114258	27
1199.385498	34
1200.898438	47
1201.750610	120
1202.756104	48
1204.371460	35
1207.202881	21
1208.809814	25
1209.670532	21
1211.568604	28
1212.730347	20
1214.053833	74
1214.881592	24
1216.188477	57
1217.459229	144
1218.142456	25
1222.810303	42
1224.437012	46
1225.811523	567
1226.752441	697
1227.542847	143
1228.680664	52
1229.635254	26
1231.628174	21
1232.378784	11
1234.657349	20
1236.661743	43
1237.332642	92
1238.858643	30
1240.282227	125
1243.006836	31
1248.631104	89
1249.624878	78
1250.608032	168
1251.648804	73
1253.899292	10
1257.470825	84
1261.394653	669
1262.407104	247
1263.120483	55
1263.805054	137
1265.294556	538
1266.059204	202
1269.057983	123
1269.826050	52
1270.663208	58
1271.388672	63
1272.821411	32
1274.298340	733
1275.157471	299
1278.514771	61
1282.570801	57
1286.753784	223
1287.645996	106
1289.126953	23
1290.650513	19
1292.227173	14
1292.839355	8
1294.274780	7
1297.445313	46
1301.457886	30
1304.581665	14
1307.704346	34
1311.212036	52
1312.500854	53
1315.303101	39
1316.534546	5
1317.888428	75
1319.734741	54
1321.519897	26
1323.373169	21
1332.537964	6
1333.482056	57
1336.402588	54
1337.705933	40
1339.206177	42
1341.643311	43
1343.893311	5
1345.932007	24
1349.670532	14
1355.293823	23
1356.779663	105
1357.713135	51
1358.820313	29
1359.741577	156
1360.906128	143
1361.720947	8
1362.748047	22
1363.541138	13
1364.918335	42
1367.927002	13
1373.718384	75
1376.452515	13
1378.494873	119
1379.847046	102
1380.810303	39
1381.830933	16
1383.664185	113
1384.683228	147
1385.931152	20
1388.633911	7
1401.518677	363
1402.761841	145
1403.742310	33
1415.503784	6
1416.938110	31
1420.373901	11
1428.733643	27
1432.998169	6
1435.479980	8
1439.623291	20
1442.874512	14
1446.823120	23
1449.039429	11
1450.257446	28
1455.942261	10
1457.639648	21
1463.298096	13
1467.649292	5
1468.730713	8
1471.908569	7
1473.633667	18
1477.751831	7
1478.644531	46
1484.575317	9
1499.186279	5
1502.716187	30
1504.703003	33
1506.224609	17
1510.024048	10
1516.594360	23
1521.768677	34
1530.911865	19
1531.799072	53
1535.809204	11
1537.573364	24
1543.169312	36
1569.770630	7
1577.482056	24
1579.844116	22
1583.592896	13
1592.215210	19
1592.829834	15
1593.960571	20
1598.724731	44
1608.907959	9
1609.952393	7
1611.628784	10
1612.725342	11
1614.043823	16
1626.286743	8
1644.447510	5
1661.054077	12
1664.790894	6
1676.767456	5
1677.534058	15
1686.693970	27
1692.780640	35
1693.991333	5
1700.792114	13
1710.925049	14
1719.939209	7
1731.645386	9
1744.011475	18
1744.906860	15
1750.161377	24
1817.860229	16
1819.515381	24
1874.972778	4
1876.298950	9
1897.654541	36
1899.241821	16
1910.822510	24
1927.238403	11
1945.001709	8
