# Supplementary material for: ECL: an exhaustive search tool for the identification of cross-linked peptides using whole database
Source: BMC Bioinformatics. 2016 May 20;17:217. doi: 10.1186/s12859-016-1073-y (PMC4874008; doi:10.1186/s12859-016-1073-y)
Supplement: Additional file 5 — Kojak’s pre-selection list of PSMs only identified by ECL. (ZIP 5147 kb) [file 12859_2016_1073_MOESM5_ESM.zip › Kojak's pre-selection ranks of ECL only peptides/Kojak's detailed results/aleitner_M1012_006/diagnostic_spectrum_8534.txt]

Scan: 8534	849
273.989136	9
275.174133	25
277.410248	33
280.187561	6
282.172302	7
283.975037	10
288.320435	7
290.008667	16
291.088562	79
291.949554	26
294.289795	139
296.215576	13
299.237305	20
302.794464	19
308.057190	251
309.383484	48
311.269196	13
316.251923	129
317.166138	9
318.295654	19
324.444000	24
326.344299	8
328.262146	16
332.131165	28
333.589417	47
336.196594	23
339.047668	22
344.614471	6
345.307373	108
346.230347	11
353.386047	21
357.201752	40
366.265045	79
367.263062	23
372.039551	33
373.112793	15
383.238556	10
384.377563	15
386.036224	14
387.088440	10
388.133545	12
389.544250	9
391.219177	40
392.138428	31
395.193207	37
398.400726	21
401.571899	53
403.921753	22
405.005859	22
406.551880	44
407.304138	191
408.335205	72
414.266113	19
419.257019	33
421.358582	44
422.325562	24
423.454041	15
424.405457	31
428.231995	45
429.410645	18
430.164124	25
432.266663	42
433.451050	21
435.228271	18
440.100342	34
446.163391	55
448.510559	86
450.722595	12
451.432678	88
452.342773	25
454.228394	54
456.429199	72
457.855042	309
463.178833	32
464.422180	29
465.310059	20
468.345337	20
469.260193	9
472.485657	24
475.044983	46
478.322449	39
479.438293	83
480.681519	12
483.021912	20
483.903076	10
485.746765	127
486.526611	17
490.980957	16
495.309814	27
496.384827	9
498.538147	120
501.214844	16
503.286682	454
504.270264	85
507.219299	41
512.132385	21
514.103027	41
517.403320	15
518.194641	86
519.886292	22
523.423706	10
529.014282	75
529.895020	132
530.805420	34
533.372437	75
534.398376	45
536.405457	326
538.040283	238
538.925842	57
541.330017	22
542.311340	25
544.230164	27
546.438538	13
547.392639	13
549.260620	95
551.158081	43
552.246948	11
558.624512	11
561.539551	14
564.256470	78
565.356506	8
566.281738	29
567.363586	23
568.336121	15
570.332458	9
571.825623	15
573.535522	76
575.259094	96
577.330200	158
578.406433	72
579.299805	48
581.455688	38
582.657837	30
583.712952	22
586.850220	26
588.589417	26
593.380737	12
594.649109	7
595.835999	9
596.463745	35
598.551453	44
599.689148	13
600.294861	26
604.254822	23
607.389221	56
609.378235	26
610.494141	10
611.405579	57
612.205383	11
613.345825	36
614.310547	91
615.398865	8
616.363464	167
617.476318	27
618.718750	77
619.970642	15
626.194031	26
632.149292	44
633.274597	28
635.413940	232
636.389832	38
637.323181	26
638.357483	44
639.379272	19
640.332092	69
641.643677	46
643.194153	27
644.955505	97
646.127747	24
647.291321	93
648.483582	24
653.385803	204
655.545654	34
657.248535	27
659.003479	49
660.297424	73
662.389954	27
664.040649	11
665.421509	666
666.475891	242
667.353210	23
668.791565	30
676.435608	62
677.437317	44
678.470154	83
679.295471	15
680.491516	23
681.407776	20
683.306091	25
684.104553	44
685.772705	157
687.469177	42
688.219910	57
689.299133	41
693.295044	59
694.113403	53
695.760437	100
696.875854	118
701.574768	15
703.927673	37
705.277893	298
706.187195	93
707.562317	26
708.876892	70
710.035828	43
711.319275	14
712.614075	65
713.643005	39
716.385559	23
718.046448	94
719.640869	89
720.538574	25
722.516907	19
726.802551	13
727.790405	11
730.296692	350
731.552185	26
734.316467	76
736.260132	69
737.547241	52
740.242065	30
741.868713	190
742.491028	84
745.397827	69
747.546814	8
748.818054	49
750.445801	74
752.189514	8
753.445129	43
754.374939	31
755.411194	6
760.533264	35
763.444092	38
765.262817	27
766.576721	28
769.987671	46
774.494812	56
775.665405	57
776.699036	34
778.441406	631
779.486389	292
780.391235	5
781.316528	32
782.469177	23
783.261780	29
785.589539	44
787.325195	43
788.206116	65
788.890076	26
789.954712	7
790.821594	98
791.510803	53
792.316223	71
793.162842	33
793.762878	43
795.445313	37
799.364624	54
800.466736	185
801.248108	32
802.732300	72
803.919983	46
806.167419	62
808.342285	7
809.361633	176
810.744080	61
811.674255	10
813.052368	128
814.173645	54
816.809387	61
817.534241	104
818.497009	333
819.647095	40
820.496765	43
821.235291	64
821.928650	171
826.081055	13
826.819641	106
828.492493	174
831.386414	16
833.506287	32
834.531677	28
835.694763	336
836.776123	70
837.444153	142
838.321777	67
841.221069	49
842.376831	175
844.986511	59
846.147156	71
847.061890	140
848.556458	223
849.402039	58
850.386108	72
851.327576	80
852.385925	345
853.565613	48
854.589600	63
855.687256	162
857.152771	60
858.173401	9
859.094910	581
859.731384	273
860.874207	191
862.475891	62
864.096619	7
865.171143	540
866.391541	208
868.281433	236
869.570618	12
870.439819	55
872.140808	61
873.586243	112
875.805725	215
876.998962	205
879.253235	444
879.916199	66
881.746033	115
882.629517	57
883.920959	2273
884.841919	160
886.747009	352
888.005310	147
888.750427	109
889.444214	30
890.494202	77
891.978577	65
893.431274	230
894.070923	30
895.202209	28
896.418396	540
897.441223	267
898.833801	149
899.964294	250
901.201477	161
902.560913	118
903.766663	227
904.909607	108
905.653870	267
908.079407	46
909.690063	134
910.903503	214
912.316467	3066
913.809265	724
914.452881	3649
915.478333	1528
916.384155	264
917.206970	70
918.153625	295
918.992004	245
919.863342	159
920.687317	6
921.490967	39
922.138245	47
923.937195	203
924.854309	222
926.616760	493
927.731873	274
928.494324	91
929.654419	81
930.633606	60
931.650330	153
933.147522	2571
934.502869	42
935.439270	76
936.578918	282
937.602600	2048
938.519775	222
939.409241	96
940.470703	108
941.109375	71
941.997620	52
942.942200	363
943.857971	354
944.709229	143
945.381592	6
946.484314	710
947.560120	285
948.498108	206
949.583191	217
950.501526	239
951.342773	28
952.646057	570
954.162292	133
956.126160	62
957.357178	14
962.392395	36
968.510315	7
970.636536	286
973.229492	158
974.647949	36
975.275452	71
977.573792	570
979.139709	143
980.708252	548
981.410583	115
984.606995	177
986.091553	233
988.298645	425
989.196777	128
990.613281	264
991.937256	71
992.925354	41
994.214783	51
995.085205	199
997.063721	53
998.873718	67
1000.884338	87
1002.890381	347
1003.499695	47
1004.100586	53
1005.110352	113
1007.017273	252
1007.622314	72
1008.731689	586
1010.271729	162
1012.362122	39
1015.597656	349
1016.516052	228
1017.531250	150
1018.503601	209
1019.965637	237
1021.397949	156
1022.196716	50
1023.809509	831
1024.523438	42
1025.202148	477
1026.823242	60
1027.953369	303
1028.797241	138
1029.941406	863
1031.859375	36
1032.640991	126
1033.587646	337
1034.305786	326
1035.333984	419
1036.043945	47
1036.773682	64
1037.615723	410
1038.464844	103
1039.690186	611
1040.335449	245
1041.680176	68
1042.818848	874
1043.577881	84
1044.585449	31
1045.472168	181
1046.322021	247
1047.466064	245
1048.197998	95
1049.418213	54
1051.071289	221
1051.807251	429
1052.440674	27
1053.298096	166
1054.796631	130
1056.733887	422
1057.593506	770
1058.906494	147
1060.009521	181
1060.678955	28
1061.614258	553
1062.266602	545
1063.055786	183
1064.085815	82
1065.358154	70
1066.228027	125
1067.569336	229
1068.307739	124
1069.895142	629
1070.636719	177
1071.390503	948
1072.112427	994
1072.736084	151
1074.352051	1752
1075.566162	1678
1076.333618	371
1077.134766	43
1080.277344	2583
1080.914795	1006
1082.094849	46
1085.268433	16
1086.714600	245
1087.439087	135
1088.249268	323
1089.151733	16
1089.910889	146
1090.837158	336
1091.618652	374
1093.549927	94
1095.202759	468
1096.148071	88
1096.751953	121
1097.695801	69
1098.888306	136
1099.931885	1272
1100.605225	66
1102.227539	80
1102.861084	78
1104.512207	3314
1105.177979	16
1105.887695	55
1107.129150	142
1108.296631	786
1109.320068	91
1110.583374	74
1112.238770	179
1113.610352	1170
1114.484741	136
1115.452637	362
1116.244751	101
1117.723511	149
1118.498779	67
1119.382080	121
1120.093872	445
1120.967041	100
1121.643555	186
1122.595093	42
1123.846436	297
1124.484985	811
1125.110596	398
1126.157959	119
1127.935059	126
1129.219482	4438
1130.228760	107
1131.200195	197
1132.754395	706
1133.435791	262
1134.411133	347
1135.541138	226
1137.238892	177
1137.875244	48
1139.646118	170
1140.468506	300
1141.329834	485
1144.804443	646
1145.949707	287
1147.400146	435
1148.677002	141
1150.473633	216
1151.627686	129
1153.049438	18
1154.457275	37
1155.460815	252
1156.381592	85
1157.624146	248
1158.482910	180
1159.725708	148
1160.564331	140
1161.565796	546
1162.603027	1253
1163.440063	14
1164.690186	591
1165.628296	221
1167.172607	342
1167.811890	606
1169.449341	1468
1170.209351	112
1170.900146	44
1172.062012	53
1173.066772	34
1174.665161	434
1175.628052	1116
1176.574341	753
1177.741333	417
1178.493774	682
1180.189331	102
1181.365112	49
1182.299805	213
1184.761719	94
1185.637329	28
1186.628174	16
1188.468384	205
1189.524048	69
1191.653564	39
1192.694824	73
1193.898560	244
1194.866089	437
1197.492188	63
1198.487549	65
1200.546509	968
1201.453979	237
1203.034668	115
1204.002686	124
1205.145874	228
1206.337036	310
1207.429688	125
1208.503662	46
1209.648682	167
1210.512939	296
1211.809204	71
1212.463623	11
1214.350708	102
1215.875488	600
1216.546021	57
1217.529419	58
1218.282959	78
1219.969849	31
1220.687500	74
1221.737549	75
1222.770142	142
1223.791992	200
1224.600342	8
1227.446777	239
1228.699707	203
1231.777344	104
1232.542358	88
1233.611816	46
1234.364868	56
1235.816040	69
1237.398315	339
1238.572510	283
1240.179199	230
1241.793091	132
1243.649048	462
1245.968384	74
1247.629150	111
1249.640503	539
1250.406006	201
1251.718018	22
1253.705811	467
1254.444458	38
1255.062622	72
1255.691162	57
1260.981689	113
1262.023560	106
1264.136475	113
1265.180176	99
1266.421875	157
1267.121338	85
1268.508301	124
1270.666260	95
1271.849487	214
1272.628052	310
1273.327148	70
1274.381836	71
1275.441406	89
1276.055420	27
1279.976074	129
1282.056763	226
1282.745972	69
1283.907593	86
1285.816406	54
1287.099243	59
1288.428711	1085
1289.512451	425
1290.773926	218
1291.958496	124
1293.314331	148
1294.268677	96
1296.619629	351
1297.473755	196
1299.463135	35
1300.520874	88
1303.112915	1389
1304.693359	199
1308.967407	107
1309.978149	12
1313.692627	61
1314.795776	56
1315.591431	124
1316.726685	38
1318.393188	71
1321.085815	155
1321.992554	35
1322.809204	90
1323.436401	6
1325.213989	28
1326.454468	41
1329.433594	218
1330.638428	160
1331.542358	60
1333.001465	116
1337.374634	67
1338.060181	47
1338.996704	74
1340.385010	284
1341.345459	59
1342.256714	100
1344.190186	59
1347.578003	135
1348.528564	25
1353.378906	59
1356.888794	66
1358.258789	52
1361.746216	52
1363.749390	120
1364.703613	74
1369.336670	71
1370.111328	92
1371.758179	11
1372.690796	78
1373.526733	19
1374.357300	95
1376.327881	175
1379.271851	94
1380.173218	77
1381.088379	126
1384.990112	161
1386.814697	75
1387.741211	195
1388.499268	202
1390.271606	194
1391.859253	12
1393.327515	57
1394.665771	174
1396.810303	195
1398.436768	8
1401.977661	46
1402.621704	122
1404.571289	61
1405.903564	52
1407.981201	90
1409.528687	49
1411.167358	9
1414.626587	39
1417.420288	202
1419.505737	43
1420.560303	25
1421.838867	15
1423.183472	97
1424.839600	34
1428.330444	33
1429.344360	50
1429.990845	34
1432.961304	101
1437.781372	99
1439.618530	27
1440.768311	5
1442.226196	50
1446.677612	80
1448.902222	13
1453.419922	108
1457.324585	120
1459.319214	35
1460.183472	41
1461.337646	101
1462.179321	28
1466.665161	24
1473.814941	118
1474.549927	27
1477.010132	74
1480.343262	44
1481.837646	35
1482.792358	78
1483.789307	75
1485.082520	35
1485.838379	15
1487.629272	53
1492.446411	33
1497.084106	10
1503.720947	71
1505.595825	58
1508.770020	127
1512.870728	39
1514.507324	8
1515.726440	52
1516.455933	19
1521.170532	13
1522.194214	15
1523.940063	82
1525.207153	61
1525.977905	21
1531.031128	31
1531.680298	8
1535.655762	40
1539.356934	65
1540.697510	106
1542.872681	11
1545.608643	90
1548.763306	14
1550.163940	178
1550.885376	43
1551.788574	50
1554.363892	31
1555.705200	65
1557.624268	64
1564.106567	103
1565.180786	56
1567.732300	33
1572.922729	6
1574.732056	20
1576.753296	48
1578.223999	17
1580.938965	12
1584.350586	26
1586.787842	93
1588.447876	134
1590.708618	15
1592.861206	10
1596.690308	34
1604.487915	16
1607.685181	102
1608.996216	71
1609.902344	56
1611.758789	9
1613.282837	17
1614.383423	14
1619.602783	54
1620.879028	63
1621.502563	32
1622.155884	98
1624.134033	37
1626.771240	9
1637.704468	73
1643.605713	49
1646.246948	16
1648.832642	15
1655.616821	19
1670.566284	26
1676.409546	35
1680.292114	6
1685.973511	15
1693.918335	55
1694.612427	38
1697.917114	33
1698.769775	24
1700.595093	26
1701.703369	25
1714.637817	22
1720.700439	13
1721.869263	19
1722.813599	114
1728.561890	17
1731.619873	25
1736.025146	8
1743.458862	40
1750.949829	45
1754.185669	30
1755.692139	23
1761.745361	49
1781.640991	15
1787.046021	37
1790.067505	40
1799.716431	78
1801.968994	32
1823.965698	45
1835.512573	23
1838.207153	56
1848.979126	34
1856.696655	15
1859.038940	6
1860.878052	17
1868.047974	23
1868.798096	11
1879.801636	14
1892.308960	24
1903.547241	17
1954.871216	13
1957.373901	50
