# Supplementary material for: ECL: an exhaustive search tool for the identification of cross-linked peptides using whole database
Source: BMC Bioinformatics. 2016 May 20;17:217. doi: 10.1186/s12859-016-1073-y (PMC4874008; doi:10.1186/s12859-016-1073-y)
Supplement: Additional file 5 — Kojak’s pre-selection list of PSMs only identified by ECL. (ZIP 5147 kb) [file 12859_2016_1073_MOESM5_ESM.zip › Kojak's pre-selection ranks of ECL only peptides/Kojak's detailed results/aleitner_M1012_006/diagnostic_spectrum_8813.txt]

Scan: 8813	792
270.222046	26
272.316528	15
291.215027	11
292.252075	24
294.236816	77
295.041748	31
305.330719	22
307.640656	48
308.255127	317
309.121582	8
310.130127	59
313.470184	16
315.699707	30
316.300720	105
317.299316	58
322.166779	6
328.830414	47
330.147644	24
334.355164	16
335.339111	10
337.392334	32
339.052002	88
340.187103	33
341.570984	25
345.298035	64
346.411224	46
358.233521	10
367.365875	42
370.049744	12
371.767853	9
372.416595	43
375.267334	35
376.291992	20
383.138855	6
384.991394	20
386.308655	29
388.188263	57
389.387329	23
403.342896	14
407.224792	282
408.380188	29
410.907654	23
411.548340	10
412.235352	5
413.767883	40
418.249939	10
424.258606	20
425.265930	13
428.338806	7
430.364990	26
431.259888	6
436.122375	23
437.037598	11
446.245117	85
447.386475	55
448.927979	16
449.910950	25
456.471191	22
458.110107	411
460.039673	24
464.163391	107
464.879089	5
469.277283	12
474.306030	33
477.281494	66
483.401733	31
485.343750	116
487.286133	20
489.395081	28
491.472717	16
495.944580	25
496.641296	9
497.305542	29
499.556946	31
501.644165	53
503.212830	512
504.400330	66
514.373413	18
516.574402	47
518.341675	56
519.736145	10
521.444641	6
522.426086	10
526.308350	35
527.928772	36
528.642822	29
531.254272	7
532.481812	19
533.194031	13
536.364807	167
537.672363	170
538.411804	31
539.036255	27
546.792297	18
549.187866	48
550.439758	23
557.152588	16
558.370117	20
560.209412	12
561.103333	21
562.353882	37
572.451599	13
573.261841	12
574.194397	51
577.460815	147
578.287659	53
581.423889	22
582.432922	29
588.560364	123
589.865540	74
591.297302	15
592.250671	15
593.072449	20
593.969055	31
595.373840	35
596.418396	43
598.114929	40
602.294617	17
604.263977	19
605.080139	23
606.747864	28
612.240906	11
613.685669	15
614.313293	25
614.955627	33
615.799133	34
616.547180	137
619.462280	21
625.004150	39
628.247742	12
629.363098	118
637.112854	42
640.868347	41
642.487366	58
644.651306	73
645.379700	26
647.544861	28
648.726563	51
653.591370	63
657.396301	7
659.444580	68
660.369995	8
662.866882	60
665.330139	599
666.391418	133
667.472900	41
668.800598	38
670.930359	35
675.437500	101
676.565125	13
677.259827	15
678.603699	82
680.482117	52
686.435730	19
688.102112	92
688.820496	46
690.216675	116
691.157898	51
693.193787	9
694.603577	37
696.333862	25
699.640930	63
704.675964	47
705.289734	144
706.066528	42
707.736511	24
710.724426	34
711.703247	22
712.320007	20
714.964294	82
717.395020	23
718.047791	8
719.382629	63
730.477966	233
731.339539	39
732.412354	84
733.327209	22
735.286682	18
736.467407	12
737.525330	71
739.301453	12
740.258362	35
741.931274	15
744.262024	82
745.587341	109
749.444336	67
751.554382	29
753.682922	136
754.613037	14
757.336426	29
760.391785	76
761.520386	71
762.493469	31
765.467651	10
767.022888	24
768.243774	82
771.264221	72
772.492676	11
774.818787	55
775.494446	20
777.116272	33
778.310120	351
779.407532	90
780.644531	144
782.052002	76
783.283630	151
784.401550	138
785.680603	96
786.455688	268
789.087708	17
791.340515	32
792.696716	81
793.407349	71
794.128967	39
795.278992	57
796.538757	95
797.628601	69
798.601746	67
799.754944	50
800.458191	310
801.553528	39
805.438416	32
806.514221	47
810.127930	149
812.554688	14
814.430969	106
817.309753	219
818.372803	26
819.363342	50
820.415466	34
821.663330	40
822.408691	69
823.281372	13
825.130310	102
830.372742	57
831.241394	278
834.688904	123
839.537048	177
841.286804	17
842.568298	99
843.597473	37
844.478760	105
845.303650	14
846.498840	61
848.084778	86
848.954956	59
850.829895	106
852.297546	85
853.339661	135
854.775085	338
855.427673	738
858.202820	91
859.669617	98
861.018982	15
862.928833	83
864.959534	349
865.787842	41
867.228210	45
868.600525	352
869.954407	208
871.290222	113
873.496521	126
874.968079	95
875.612976	106
876.798584	194
877.459045	25
880.024963	1681
880.752380	276
882.488098	190
884.948853	104
887.084351	215
887.828735	146
888.925354	131
890.523254	15
891.835266	20
892.810669	57
895.505676	11
896.577332	398
897.454651	252
898.401550	204
899.445374	112
900.592224	89
901.356750	144
902.476013	24
903.468262	234
904.913391	163
905.920532	41
906.991943	46
908.304932	1616
909.137390	249
910.188232	36
911.281433	27
912.233154	70
914.452087	4057
915.390442	1264
916.543640	437
917.564331	534
918.619385	201
919.557861	51
920.355774	8
922.226257	82
923.572205	109
924.906189	316
925.894043	88
926.521179	65
927.516785	118
928.945496	1246
929.848816	55
931.064575	372
932.696045	321
933.557678	1072
934.299133	85
935.394592	34
936.429688	136
937.962463	202
938.873291	50
939.883545	253
940.833435	42
942.047180	330
942.864502	89
943.554016	116
944.740173	205
945.427002	135
946.390869	898
947.821045	325
950.678650	87
951.452148	203
952.198914	6
959.267395	17
964.545654	59
967.227539	43
969.568909	366
971.216736	38
973.467041	477
974.207947	653
975.043396	184
975.759033	134
976.489685	74
978.673523	94
979.513489	188
980.703918	251
982.793213	132
983.906921	242
984.753906	188
985.543030	192
987.050842	95
988.191833	44
989.334778	165
990.321350	78
992.386230	28
993.111877	23
993.978821	73
995.788391	238
996.526611	48
998.443420	373
999.581482	151
1001.578857	10
1003.316895	413
1004.461853	358
1007.107117	397
1009.331543	261
1010.099365	26
1012.524170	55
1013.557312	103
1014.725281	64
1015.335754	143
1016.733826	290
1017.531433	46
1018.897644	349
1019.855225	174
1021.519226	183
1023.737488	29
1025.803345	632
1026.613525	188
1027.663818	14
1028.726440	568
1029.575562	159
1030.414551	23
1031.311035	297
1032.558594	290
1033.993896	46
1035.638428	304
1036.379517	271
1037.287354	548
1037.962158	318
1039.422852	70
1040.486816	62
1042.295166	148
1043.607666	218
1044.488525	155
1045.552490	294
1046.835938	184
1048.417480	289
1049.314209	177
1050.124023	40
1051.167603	53
1052.073486	144
1053.642090	707
1054.669434	196
1055.531250	48
1056.463135	415
1057.920898	1094
1059.078491	302
1060.175293	58
1061.831543	126
1063.165283	439
1064.195068	179
1065.535034	81
1066.635742	247
1067.383301	39
1068.321533	98
1069.219971	86
1070.054688	277
1070.703369	391
1071.725220	841
1072.684692	62
1074.451416	1498
1075.305786	1197
1076.577393	2131
1078.250610	124
1079.118896	83
1080.075317	196
1081.439941	405
1082.549561	140
1084.541504	585
1085.704468	124
1086.490356	246
1087.237305	38
1088.747070	241
1089.486572	195
1090.775391	609
1091.559570	160
1093.039673	18
1093.767578	237
1095.802734	1046
1096.520752	515
1097.504639	216
1098.462646	7
1099.419678	142
1100.424927	1666
1101.061768	243
1102.258789	25
1102.870972	731
1103.698486	225
1105.796631	14
1107.074463	269
1108.201660	463
1108.976929	591
1109.879883	42
1110.569092	144
1111.710571	227
1112.439575	202
1113.465088	89
1114.350952	242
1115.902344	439
1116.607056	43
1117.566284	131
1118.340454	23
1120.488037	1303
1121.170410	605
1121.865234	168
1124.538940	644
1125.335693	3738
1126.226196	43
1127.461792	10
1128.580933	976
1129.706787	419
1130.682861	178
1131.963013	76
1133.008789	227
1135.955200	704
1136.788940	19
1139.571411	270
1140.392090	511
1141.142212	152
1142.127930	408
1143.193237	122
1145.017700	95
1146.117188	194
1147.258789	189
1148.025879	37
1148.825195	6
1150.173950	103
1150.779175	138
1151.662476	197
1152.545654	83
1153.154175	10
1154.184326	43
1156.061401	364
1157.499023	59
1158.584473	1415
1159.497803	198
1160.207275	108
1161.082764	296
1161.937378	551
1162.770386	34
1165.413330	917
1166.026855	45
1166.955078	24
1169.899902	172
1170.516602	43
1171.548584	76
1172.911865	906
1173.718628	552
1174.840454	198
1175.527100	1001
1176.544556	537
1177.558716	234
1179.064575	90
1179.825439	12
1182.459961	28
1185.454590	33
1186.894775	116
1188.191162	44
1189.486206	368
1190.411621	66
1191.230469	55
1192.930176	55
1193.860840	83
1195.297241	660
1195.949951	28
1197.044067	86
1197.834229	124
1199.188721	100
1200.327148	154
1201.494629	124
1203.893799	110
1204.804443	224
1208.348389	180
1209.508789	76
1210.710449	1302
1211.523682	71
1212.791138	48
1214.046875	89
1217.151855	94
1218.129639	75
1221.566895	127
1224.416382	168
1226.066162	60
1227.430542	69
1228.187012	88
1229.554565	29
1230.434937	47
1231.599243	55
1232.402954	121
1233.453369	75
1234.397461	85
1235.381470	82
1237.959961	588
1239.208740	260
1240.637451	62
1243.716675	290
1244.607178	583
1245.486938	86
1247.696045	29
1249.257813	156
1250.364746	45
1251.241211	77
1252.536255	47
1253.556885	23
1254.989990	81
1255.724243	14
1256.737305	21
1258.320801	16
1258.989868	99
1260.565674	83
1261.571655	119
1263.140625	10
1264.293701	81
1264.942383	10
1267.974365	116
1269.474854	116
1270.555786	22
1271.679077	102
1272.451416	59
1273.782227	110
1274.468140	36
1275.291382	77
1276.428467	22
1277.601440	16
1278.341797	49
1280.084229	68
1281.317261	67
1283.817139	69
1288.468384	720
1289.596069	312
1290.559937	190
1291.690186	501
1292.333130	177
1293.174683	18
1294.717773	29
1295.555420	27
1296.866577	123
1297.670776	1392
1299.205566	408
1300.170044	56
1300.918213	20
1301.720947	32
1302.664063	20
1303.987915	58
1308.190308	35
1309.492310	49
1310.286743	162
1311.800903	82
1312.532837	92
1314.580200	81
1315.785522	24
1316.604980	20
1318.236206	151
1320.672852	17
1321.601196	66
1322.976807	102
1324.028198	85
1325.005005	83
1325.869263	88
1327.012817	17
1329.763794	50
1331.661499	874
1332.593384	639
1333.664673	59
1334.956909	14
1336.331909	12
1337.203491	189
1338.006592	102
1339.460693	40
1340.860229	36
1342.834351	53
1344.543945	42
1346.567017	91
1349.249023	76
1351.654419	97
1352.344482	35
1353.883423	7
1355.612915	142
1356.392090	68
1357.795654	68
1358.887695	146
1360.462646	16
1361.138672	99
1362.316528	71
1364.150635	34
1368.033813	40
1369.656860	25
1370.331177	61
1373.127197	17
1374.675171	7
1377.867188	22
1378.648926	35
1379.999634	68
1381.536499	18
1382.589111	55
1385.169067	215
1387.684937	230
1388.651367	214
1389.969849	149
1393.515625	46
1394.515991	16
1396.034180	160
1396.935425	108
1397.971313	10
1399.088501	46
1400.407593	49
1401.929565	133
1403.573364	48
1406.881226	89
1408.740845	88
1409.494751	104
1411.649292	78
1419.105591	45
1424.845337	32
1427.106689	149
1428.156128	111
1429.935547	66
1434.360962	144
1435.885864	46
1437.506836	41
1440.521240	31
1442.089233	129
1443.020142	24
1445.765137	65
1446.630737	5
1452.441528	189
1456.646484	17
1459.588379	34
1461.092529	77
1462.860107	59
1465.527100	11
1468.833130	36
1471.482666	27
1473.069458	96
1474.000977	64
1474.786621	48
1475.840332	13
1477.837769	17
1483.437744	74
1486.686523	72
1487.510742	8
1488.473511	55
1498.067871	15
1502.827637	96
1504.936157	38
1505.645752	74
1506.697388	95
1509.063721	48
1512.862183	13
1518.522461	33
1520.057739	35
1524.472046	39
1525.633423	63
1535.261841	36
1536.666016	13
1541.811157	27
1542.944092	132
1545.336304	13
1548.113770	52
1549.172974	52
1550.445435	88
1553.747314	54
1555.753784	53
1556.592163	99
1557.799561	7
1558.949829	18
1562.110718	33
1564.856079	25
1570.691895	78
1571.660522	59
1572.311768	16
1580.337280	54
1584.082397	42
1586.977905	9
1589.037354	55
1590.616333	89
1592.326050	21
1599.766846	36
1603.762817	44
1607.510620	155
1608.810791	124
1609.713501	88
1612.387573	39
1613.576050	21
1621.759033	10
1626.346802	13
1636.952393	17
1641.100830	7
1641.912842	29
1648.877686	94
1649.656494	19
1652.456909	14
1654.453735	19
1658.936890	63
1661.887939	98
1663.254028	98
1669.969116	23
1676.937256	50
1681.981323	44
1689.609009	20
1696.981079	25
1702.591187	9
1703.419312	58
1704.039185	16
1704.674561	32
1711.136108	29
1712.560181	36
1714.057861	24
1720.865356	28
1721.630615	31
1726.896606	10
1730.825806	62
1742.374390	52
1743.687622	65
1750.413452	64
1753.893921	7
1756.656494	18
1766.600342	16
1767.727417	7
1770.327759	88
1774.836060	33
1785.938599	19
1800.120483	18
1817.984619	22
1827.965210	15
1841.726685	13
1848.829346	17
1850.801392	22
1864.898682	7
1872.878784	28
1873.793823	81
1883.667114	72
1900.810181	8
1907.989014	26
1972.997681	12
1990.715576	16
