# Supplementary material for: ECL: an exhaustive search tool for the identification of cross-linked peptides using whole database
Source: BMC Bioinformatics. 2016 May 20;17:217. doi: 10.1186/s12859-016-1073-y (PMC4874008; doi:10.1186/s12859-016-1073-y)
Supplement: Additional file 5 — Kojak’s pre-selection list of PSMs only identified by ECL. (ZIP 5147 kb) [file 12859_2016_1073_MOESM5_ESM.zip › Kojak's pre-selection ranks of ECL only peptides/Kojak's detailed results/aleitner_M1012_006/diagnostic_spectrum_8964.txt]

Scan: 8964	849
285.301422	6
293.357605	12
296.490784	6
303.255524	29
310.188263	5
311.021057	2
313.271179	7
314.312927	5
320.139465	5
324.539032	30
325.574463	19
326.215668	14
329.257629	15
334.144653	10
339.887573	4
342.071320	31
343.055420	12
344.109558	3
350.556885	3
351.293945	3
352.332581	11
352.969482	5
355.209564	13
356.332397	8
358.114624	7
359.311981	7
360.229065	126
361.192413	64
366.209564	23
367.017334	6
368.104828	7
373.952362	56
378.436462	8
379.943298	6
387.815948	19
391.294373	3
397.292419	16
399.092102	11
400.151917	10
402.260620	24
403.370728	26
404.276855	5
407.309814	4
409.531769	7
410.323792	18
412.549561	3
415.015656	12
417.357635	4
420.034790	14
423.790405	7
428.230377	7
431.274841	87
432.227661	6
433.162476	5
434.219727	5
437.313660	48
439.288696	35
440.355927	7
441.275970	12
443.248688	6
444.261536	20
445.455566	40
446.433167	4
447.152405	3
449.230347	27
452.229553	8
453.200684	7
454.146790	17
455.359070	31
456.254150	7
457.308441	15
459.227173	10
464.707245	12
467.213959	5
468.341431	10
469.300934	22
470.505981	3
471.164551	9
472.206879	14
473.446747	88
474.568115	21
479.259033	6
485.464355	3
488.289917	55
489.688721	19
492.292847	7
494.380951	9
495.229431	11
496.168335	19
499.116333	36
501.341583	27
502.484009	12
504.228882	32
505.279114	11
509.414185	13
511.034302	5
513.236572	13
514.319885	4
515.114014	18
516.270081	175
517.341248	9
519.328918	12
520.748901	83
521.430847	38
522.662903	3
523.323364	33
524.389160	23
525.308289	9
526.710815	49
529.871338	28
530.625244	17
531.225830	15
533.481689	2
535.170898	15
537.279663	9
540.424011	4
541.329468	28
542.146851	8
544.271851	401
545.435181	71
546.164307	19
546.999878	3
548.754395	9
550.397949	14
553.315918	21
555.545105	30
556.968994	29
558.336060	35
565.260559	51
573.223999	31
574.267944	4
577.593628	4
582.332520	77
584.527100	7
585.368530	5
586.307373	99
587.310913	18
589.945679	10
590.805176	4
592.268250	14
594.420166	5
596.348755	23
601.137634	205
602.177612	11
604.902344	52
605.524170	9
606.339233	10
611.420288	8
612.181213	33
613.426147	64
614.196289	11
615.704224	7
616.311829	5
620.137512	7
621.840881	41
623.247253	2
624.454102	3
625.513855	5
627.224487	24
628.334167	3
629.494080	128
630.519714	32
631.296143	10
634.319885	17
636.033630	15
637.527344	5
639.433350	85
640.342224	3
644.511658	12
648.073120	22
649.333252	40
650.238220	6
652.394653	3
653.456299	16
657.314514	446
658.301331	128
659.261353	4
660.049316	13
661.205322	12
661.892090	10
664.413818	13
667.413940	20
669.524170	7
670.235962	9
671.541260	32
674.975952	6
677.884583	265
678.707764	126
679.513184	32
681.339966	6
683.523804	36
684.705017	50
686.776428	12
687.523010	3
688.340088	10
689.306763	10
690.309692	34
691.705688	19
692.557373	27
694.577515	15
696.414673	17
697.307312	13
698.659790	20
699.371277	20
701.179871	65
706.276062	13
708.239136	14
709.478516	24
710.533386	42
711.422485	72
712.543579	34
713.817078	43
714.432251	39
715.507324	28
716.239258	4
717.872742	49
719.663330	74
724.556641	5
726.414856	82
727.367126	46
728.729492	16
731.257202	7
734.682983	21
738.271240	8
739.249817	13
739.975647	10
741.650391	97
743.466431	36
744.912659	11
745.527832	7
746.431824	3
748.348145	5
750.427002	42
751.040161	28
752.164185	31
753.270996	29
754.224609	56
754.908936	19
755.579346	18
760.476746	19
763.320190	4
764.629089	68
766.599426	25
768.532593	11
770.403625	53
772.743042	24
773.623840	40
774.912720	20
776.092407	6
777.288330	104
780.358765	4
783.988037	1089
785.062866	63
785.716064	8
786.338623	11
788.496460	13
790.350220	27
791.617432	13
793.187744	7
795.929810	11
797.242188	26
798.219482	42
799.267578	3
801.332153	69
802.653198	20
805.386597	3
806.869385	66
807.878174	12
809.319458	46
812.006348	6
812.649536	16
813.996094	39
814.658203	33
816.469971	4
818.113525	7
819.296997	25
819.969360	9
823.637939	49
824.285889	22
825.303711	9
827.424683	24
828.227783	16
829.692749	19
831.043945	21
831.988525	39
833.964722	10
836.591919	15
837.546143	16
839.168823	239
839.917969	150
840.604614	47
841.353149	41
842.544678	34
843.309570	10
845.947144	22
847.782471	180
848.423462	131
849.109863	10
851.613647	99
853.808960	33
854.458496	33
856.907837	109
857.550415	15
858.201050	116
862.265503	9
864.392700	20
865.357544	8
866.148315	22
868.525269	15
869.511841	65
872.533203	8
873.703857	21
879.839233	58
881.256592	59
882.132813	23
883.246826	7
884.509033	50
886.820801	67
889.213013	19
890.800537	75
891.413940	29
892.560547	54
894.524902	41
895.693970	47
896.889038	62
898.978271	25
899.773315	24
900.494995	15
904.355713	31
905.233765	58
909.243652	8
910.108276	25
911.051880	21
911.916992	50
913.542603	15
914.971680	6
915.759399	27
916.698364	5
917.712891	43
918.871338	29
919.735107	107
920.573608	6
922.393311	27
923.658813	37
925.205200	39
927.385620	86
929.422363	845
930.225464	558
931.694092	15
932.651489	11
934.096191	42
934.896362	43
936.098022	12
936.995361	17
938.301636	24
941.062378	12
942.259521	26
943.699585	19
944.442261	18
945.743408	55
947.579956	52
948.208862	22
948.810303	9
951.482544	4
952.569458	43
955.541870	62
957.116943	263
957.769775	8
958.918457	104
961.152588	103
961.765381	29
963.256592	156
966.022217	32
967.225220	26
968.381348	72
970.218018	67
971.193481	34
974.047607	36
975.128784	30
976.454590	24
977.775635	7
978.638428	143
979.511475	5
980.486450	189
981.489136	128
982.434448	35
983.373291	65
984.750244	18
986.146729	26
986.875000	201
987.658813	28
989.871094	207
991.022461	81
991.924805	54
992.562500	30
993.358276	7
994.420898	271
995.089844	72
996.399414	373
997.368896	67
999.031982	61
999.952393	35
1001.658325	147
1002.598511	123
1004.492310	319
1005.190186	326
1006.253662	42
1007.197876	114
1007.953125	135
1009.104736	90
1010.462402	400
1011.097168	11
1012.056641	33
1012.983154	72
1014.467041	3
1027.037598	24
1028.365234	28
1031.605957	10
1032.451660	34
1033.875977	90
1034.591431	30
1035.442139	24
1036.240234	7
1037.352539	13
1039.744263	9
1040.627686	27
1041.620605	61
1042.348755	67
1044.636841	2
1045.603149	5
1047.963257	60
1049.532593	52
1050.909424	73
1051.515869	9
1052.410522	87
1053.923096	37
1054.526855	7
1055.588501	13
1058.495239	112
1059.455811	42
1060.647827	6
1062.569580	50
1063.841553	15
1064.468628	11
1065.519043	79
1067.702759	6
1069.656494	8
1070.529053	22
1071.262451	72
1071.961914	50
1072.600098	56
1074.553223	37
1075.674683	41
1077.393311	188
1079.606812	48
1081.560547	6
1083.645996	38
1084.508179	146
1085.479858	4
1086.266113	14
1087.362549	78
1088.738037	30
1090.083252	126
1090.721558	503
1091.357910	103
1092.167480	31
1093.650024	5
1094.843384	41
1096.534058	481
1097.582031	100
1098.534668	26
1099.502563	53
1100.738281	36
1101.460449	107
1102.229004	31
1103.524292	26
1104.150391	32
1105.502563	9
1106.226440	110
1107.030396	28
1108.436401	7
1109.556641	24
1110.582520	66
1111.766846	21
1112.585449	72
1114.330078	152
1115.554688	124
1116.472534	33
1118.062256	57
1119.251587	284
1119.962280	285
1120.865723	23
1121.907227	7
1123.158081	471
1124.097778	133
1125.514404	590
1126.941895	24
1127.575317	27
1129.208252	55
1130.278809	50
1132.340210	553
1133.361938	90
1134.071289	48
1136.044067	41
1136.812988	107
1138.290527	1555
1138.901611	1386
1141.311157	14
1142.815430	36
1144.482178	2358
1145.364014	207
1146.014648	18
1147.617554	23
1151.534668	16
1152.280273	39
1153.483643	14
1154.657471	64
1155.780396	68
1157.151978	115
1159.279053	29
1161.974365	15
1162.836426	43
1164.839355	219
1165.763428	38
1168.177246	42
1169.564087	13
1170.652100	129
1171.476196	110
1173.596802	559
1174.606812	95
1176.227539	1190
1177.333862	35
1178.081787	47
1179.033691	11
1179.695068	35
1181.138306	26
1182.228760	1027
1183.573242	57
1184.401367	34
1185.023926	36
1186.915894	46
1187.812622	4
1188.881836	25
1190.769897	66
1192.587646	30
1194.081421	169
1195.610107	39
1197.438843	71
1199.275635	103
1199.909668	1505
1200.831055	291
1201.784912	55
1202.674072	18
1203.868652	16
1205.884277	1150
1207.304443	91
1208.500244	24
1209.517456	137
1211.934448	5
1213.242554	104
1214.242432	60
1216.300293	56
1217.641235	33
1218.875488	62
1219.901367	88
1220.669434	186
1221.496826	26
1222.407471	94
1223.905029	41
1225.144287	41
1227.030273	269
1229.189209	259
1230.026367	204
1233.095825	421
1236.113281	12
1238.177002	718
1239.141968	458
1240.057373	56
1241.514160	53
1243.783813	59
1244.548096	40
1246.049683	15
1247.213867	41
1249.345215	26
1250.889404	28
1251.940796	42
1252.895752	71
1254.083984	12
1256.088867	31
1257.351563	28
1258.761963	52
1259.707153	71
1261.812744	17
1265.622437	12
1267.916748	88
1268.875366	46
1269.754883	7
1270.446533	12
1271.948486	5
1272.853760	33
1275.796997	87
1276.813232	75
1277.888550	3
1279.059326	46
1279.784424	12
1281.328857	122
1282.524170	37
1283.453491	27
1285.769653	463
1287.006470	478
1288.844238	10
1289.872925	14
1291.044434	53
1292.926514	481
1293.880371	167
1294.835571	848
1295.700317	141
1296.523804	27
1298.651855	88
1300.753174	5
1302.598755	24
1303.563110	41
1304.680054	105
1305.381470	192
1306.581543	21
1308.682251	94
1309.795532	30
1312.046387	3
1313.807983	177
1314.765259	231
1315.808228	32
1318.182495	18
1320.053833	32
1320.716675	22
1321.480347	31
1323.136719	12
1325.877930	26
1327.011963	54
1329.351440	3
1330.156372	25
1331.055542	10
1333.706909	5
1335.119141	62
1336.157227	80
1338.498901	10
1339.339722	9
1340.997925	7
1342.805298	23
1344.343628	262
1345.182495	101
1345.924927	11
1349.324585	37
1350.553955	11
1351.863037	25
1354.540405	24
1355.606323	34
1356.441895	27
1358.416260	51
1361.703003	65
1367.895020	39
1368.928711	40
1369.803101	130
1370.872437	20
1371.656006	33
1372.996094	12
1374.579346	7
1376.242065	21
1379.126831	570
1380.009155	2
1382.392700	130
1383.259033	43
1384.547485	10
1385.209839	10
1387.894775	856
1388.599121	269
1389.475952	38
1390.208374	7
1393.806641	26
1394.969727	14
1396.988525	19
1398.599609	12
1400.784424	7
1404.639526	21
1406.406860	82
1407.240845	22
1410.827515	17
1412.254517	58
1413.744751	63
1420.881348	22
1421.696899	9
1425.655640	8
1426.834106	29
1427.760864	39
1428.411987	12
1431.902100	9
1435.411499	219
1436.204346	22
1437.736694	14
1440.258667	25
1442.045532	27
1444.473267	323
1445.291626	67
1446.771973	16
1448.907471	6
1450.811401	6
1451.614624	26
1456.622437	18
1458.827759	29
1462.202759	18
1463.783569	25
1465.951294	8
1470.411011	61
1471.436890	167
1472.190063	10
1477.123901	7
1479.132935	21
1479.871704	318
1480.803101	51
1481.869141	34
1482.661255	51
1487.395020	19
1488.418335	17
1490.156494	10
1490.864868	15
1494.854736	25
1496.724121	13
1497.458008	9
1498.932983	19
1499.793335	38
1501.682739	14
1503.633179	19
1506.087524	113
1507.113892	61
1508.550659	6
1515.662964	252
1516.340698	21
1517.917114	8
1519.577393	10
1520.988403	6
1522.676758	24
1525.207886	10
1527.222778	10
1528.704956	22
1533.447388	5
1537.463867	11
1543.451050	37
1545.965332	17
1546.911499	13
1550.219360	21
1555.100220	7
1556.613037	19
1557.777710	10
1559.842285	21
1560.618652	13
1563.027466	29
1565.336792	13
1566.645996	11
1567.399536	6
1571.593140	20
1572.198486	18
1574.155884	17
1575.401978	22
1576.943604	25
1579.853638	18
1584.437012	58
1588.460815	9
1589.682251	10
1592.367554	24
1593.932495	37
1595.136108	3
1597.889771	23
1604.850098	3
1606.731567	15
1613.552002	10
1614.564941	16
1615.581421	47
1616.448975	32
1618.618896	5
1619.582153	38
1626.517456	8
1630.203735	19
1630.820923	8
1633.990479	29
1635.501831	29
1641.868530	17
1643.060425	40
1644.181519	40
1644.906860	21
1645.638794	5
1646.983765	7
1651.684326	3
1652.753662	14
1654.615967	5
1660.281006	13
1661.992310	7
1671.011108	14
1675.648682	8
1677.217407	60
1678.195190	14
1679.288696	37
1684.890503	18
1686.471802	24
1687.606689	15
1690.681396	13
1691.592896	11
1698.347534	16
1703.892822	41
1709.637939	17
1715.832642	81
1716.600830	7
1718.715942	17
1722.453979	5
1723.807007	6
1724.827759	16
1725.478760	9
1726.186768	8
1735.463501	28
1741.613892	31
1742.736694	5
1750.080688	10
1751.393311	20
1754.258057	35
1771.961548	14
1786.592529	10
1790.262939	16
1792.123901	41
1798.142456	6
1807.490112	16
1808.365845	18
1818.898315	15
1824.736938	24
1835.093018	3
1837.345337	5
1846.813110	3
1848.121338	12
1852.438354	4
1857.655151	14
1860.626221	6
1864.549194	26
1883.246216	10
1906.118408	4
1909.961792	14
1915.138062	8
1917.945679	7
1944.770142	3
1959.108276	6
1970.315308	23
1978.051636	10
1979.222778	17
