# Supplementary material for: ECL: an exhaustive search tool for the identification of cross-linked peptides using whole database
Source: BMC Bioinformatics. 2016 May 20;17:217. doi: 10.1186/s12859-016-1073-y (PMC4874008; doi:10.1186/s12859-016-1073-y)
Supplement: Additional file 5 — Kojak’s pre-selection list of PSMs only identified by ECL. (ZIP 5147 kb) [file 12859_2016_1073_MOESM5_ESM.zip › Kojak's pre-selection ranks of ECL only peptides/Kojak's detailed results/aleitner_M1012_006/diagnostic_spectrum_9051.txt]

Scan: 9051	582
185.142700	8
187.105225	29
188.886230	11
194.976639	11
197.076935	3
201.192352	11
212.898285	18
222.126480	7
223.313538	5
224.121445	9
227.194931	5
229.315002	6
231.266617	15
233.338135	8
240.578369	89
241.267334	60
242.183014	56
243.304291	26
245.156281	11
254.098953	5
257.617249	20
258.283997	298
259.249756	35
261.052124	66
262.307495	14
263.161957	17
271.289764	10
272.195496	13
276.096069	296
277.080231	45
283.131134	6
288.308105	17
291.202423	17
296.602783	7
298.178680	14
299.322388	18
305.219543	18
308.536194	4
310.141235	10
311.214172	21
313.445068	7
315.064087	10
316.116333	88
317.161682	29
321.007141	9
325.220825	32
326.111816	19
328.226563	15
328.907898	4
333.813538	16
337.080017	18
339.317017	19
341.236938	9
342.322998	10
344.435608	6
345.295410	18
353.098877	40
354.278687	23
356.205322	44
357.284973	6
359.336548	4
366.096497	15
370.351685	32
371.278076	251
372.107788	5
372.983765	13
375.237305	19
380.154358	23
381.361633	8
382.040588	14
384.844788	51
386.400879	61
387.744751	16
389.185913	467
389.790344	21
393.508728	77
398.457520	50
403.056030	4
405.379761	4
407.370117	86
408.049988	52
409.074097	8
410.345886	29
412.472778	17
415.174438	45
416.374268	14
418.413818	24
419.165222	46
422.135193	7
424.183716	41
425.368958	12
426.393433	41
428.457886	148
430.344238	12
433.586670	69
434.264587	23
435.452942	508
436.368591	22
437.539490	14
438.433167	35
439.496277	8
440.467957	24
442.499756	102
443.334412	57
444.289856	391
445.043701	19
448.965332	30
449.797913	13
451.758911	5
452.361084	13
453.251282	12
454.240234	24
456.039307	18
457.595276	14
458.228271	30
459.260071	16
460.307800	843
461.160034	97
462.105591	20
464.985291	66
466.122742	28
467.333191	27
468.629456	5
470.328369	26
471.273315	164
472.105835	14
472.740845	26
474.061523	12
475.220093	4
476.945923	16
477.933044	46
480.219971	16
482.113647	48
483.252930	7
484.294250	136
485.178467	19
486.509277	76
487.903931	81
489.151001	53
490.400635	7
491.526306	165
492.438721	112
493.776550	63
494.480957	37
498.097107	28
499.300049	278
500.491821	583
501.388123	33
503.273254	232
504.245605	62
504.884399	69
506.279236	7
507.311584	7
509.027222	1556
509.811096	87
513.184753	16
514.554443	64
517.333923	3356
518.313538	785
519.431030	57
521.733826	59
522.334045	46
523.393372	36
524.271545	20
525.791443	42
527.232361	293
528.079956	78
528.833984	9
532.047791	18
534.082397	45
535.115173	131
535.892334	1561
536.840759	55
537.527954	6
538.221924	37
538.893005	32
540.106689	57
541.449036	110
542.547180	41
543.206970	63
544.099609	5
544.961182	7
545.563599	36
546.984070	59
547.973450	13
549.082458	82
551.566711	345
552.402283	82
553.054260	57
554.154114	104
556.866760	10
557.730530	35
558.567139	51
559.329773	15
560.324585	18
564.271057	13
565.054749	4
565.991516	51
567.989258	73
569.791321	233
571.483948	41
572.241150	30
573.974976	35
575.425720	28
576.291809	32
578.391602	145
579.079651	15
580.759949	84
581.437012	53
582.741516	247
583.470154	492
584.320129	203
585.321350	158
586.339478	134
587.672241	224
588.944641	616
589.798584	102
590.874756	163
592.511414	1614
594.432678	329
595.411072	90
602.200562	25
612.187561	46
613.361389	53
614.051453	61
615.256226	137
616.370544	26
617.496155	88
618.995422	17
620.834290	39
623.077576	195
624.360352	39
625.464600	38
626.518433	512
628.041992	92
629.448914	43
630.427673	1184
631.340881	432
632.437561	2510
633.693848	55
634.366333	8
635.633484	24
636.553772	97
637.424744	50
638.185669	8
639.349060	20
641.030334	325
641.871155	123
642.547302	14
643.556824	12
645.579895	229
647.731018	39
648.331177	23
649.869568	2257
651.478210	1861
652.476074	34
653.313293	86
654.333069	64
656.134338	56
656.747498	44
658.006042	28
660.893494	45
661.855164	15
662.605164	77
665.933472	141
667.408752	12
668.833313	48
671.207031	544
672.037170	147
673.444885	16
675.261414	759
676.221008	43
677.111755	19
679.145630	12
679.951355	6
682.010742	6
683.615540	109
684.737366	41
685.852966	12
687.767395	24
688.784058	66
689.942688	89
690.887756	210
692.395569	173
694.339966	67
695.232727	155
696.204163	25
697.514099	638
698.555908	165
699.432922	12
700.503418	9
701.986816	42
703.918945	203
706.558777	3691
707.545105	126
708.502258	44
709.625427	22
710.899963	32
712.679993	2000
713.410095	385
714.674500	67
715.281067	8
717.838318	380
718.817627	77
720.554077	27
724.286804	19
725.532043	35
726.386414	48
727.890564	40
729.943848	54
731.876587	31
733.686035	114
734.541199	32
735.569885	51
736.467407	86
737.558899	8
739.442932	8
740.349548	32
741.015808	196
741.659058	109
742.586731	42
743.402893	6
745.064270	80
746.108276	79
747.190613	80
748.513916	9
749.134827	105
750.835144	19
752.368225	134
754.172974	370
755.875305	993
756.525696	72
757.373779	19
759.381897	1175
760.387268	489
761.803528	184
763.029358	1579
764.417236	169
765.132690	87
765.792419	3
767.178223	13
769.338318	87
770.315857	110
771.169495	51
771.864990	54
774.371826	19
777.252380	28
779.212830	6
782.725647	96
783.483337	33
784.264038	20
784.959534	13
785.774231	52
786.668762	9
791.152527	52
792.159241	26
794.451416	25
796.074646	40
797.424011	18
798.466248	83
799.965942	214
800.684998	8
801.375183	12
802.282471	23
804.395203	8
805.388672	18
807.394470	57
808.332458	19
809.307251	12
811.183716	42
813.147034	216
813.890808	50
815.124023	38
818.119324	118
819.019470	128
822.642029	32
823.266174	2
825.330139	197
826.990784	1336
828.105164	72
828.902649	5
829.576904	13
831.499207	15
833.932190	53
834.813232	253
835.494629	138
836.710510	22
837.679138	36
838.295959	78
839.099365	22
840.282715	63
841.423584	107
845.553223	10
846.277344	43
847.166260	20
849.490479	23
851.660645	32
852.462952	9
853.214417	6
854.487244	38
855.179016	2
857.004395	21
859.382751	10
861.115967	7
863.008789	10
864.009827	22
864.774719	17
865.507813	51
866.499756	12
868.660950	38
869.441345	117
870.512939	347
871.544373	62
872.663879	13
873.673157	65
874.437012	65
876.350281	10
877.340393	18
878.162170	13
879.381348	20
880.559631	8
882.260803	591
883.053650	691
884.236816	159
885.297363	41
887.411133	1811
888.462402	445
889.536316	30
890.351990	66
891.563477	4021
892.371094	383
893.137878	22
893.887024	12
896.527405	63
898.769043	41
901.387939	8
902.319763	9
904.172119	5
908.666565	16
911.480225	7
913.493225	32
920.115234	68
923.427979	17
929.423157	19
935.037292	20
936.793640	13
938.806091	104
939.493225	6
943.594543	8
944.548645	28
946.236267	49
947.936279	278
948.687744	14
950.501526	14
952.419128	10
953.794373	49
954.405212	20
955.826904	77
966.283142	48
967.126282	9
967.959900	50
968.923279	75
970.624084	74
971.303223	4
974.571350	17
976.657288	621
977.472961	37
978.325684	20
981.822205	12
983.239319	67
989.745300	20
990.372314	13
994.385437	26
997.597168	12
998.529541	7
999.625061	38
1000.547363	130
1001.545837	20
1003.255920	149
1003.898010	84
1005.379395	11
1011.139343	13
1012.273682	1677
1013.042908	65
1013.656677	11
1018.573242	60
1021.032288	12
1024.136353	25
1024.835083	12
1025.805908	25
1034.718384	9
1038.252686	9
1048.617920	9
1050.275879	15
1051.087891	23
1052.622803	16
1053.400146	14
1065.682129	3
1066.715576	31
1067.322632	13
1068.396973	84
1069.246338	11
1070.344238	344
1071.582031	19
1072.639160	16
1073.578125	22
1075.556152	7
1076.630371	13
1082.500732	29
1085.186523	16
1088.710815	10
1092.391724	77
1093.387451	5
1094.415039	6
1095.918457	8
1097.734009	16
1106.910522	12
1107.693115	21
1112.448853	10
1113.710083	13
1114.714600	4
1115.616577	18
1122.375366	26
1123.718018	18
1125.937988	15
1139.628662	68
1144.567139	6
1165.391357	17
1166.370728	25
1183.211304	44
1183.999390	4
1190.330933	17
1195.468750	10
1197.264038	5
1202.783081	8
1211.270630	5
1212.651611	5
1220.717773	13
1228.500977	15
1229.832642	4
1239.306274	9
1241.372314	25
1252.566772	7
1258.842896	7
1260.663086	16
1263.619873	9
1280.721313	37
1282.573486	21
1297.359985	12
1298.305786	36
1308.711060	4
1318.985229	11
1322.733643	10
1323.694702	6
1324.497925	5
1336.506958	10
1340.098633	9
1340.698608	12
1353.562256	14
1370.772095	16
1376.285522	19
1378.483032	20
1381.489380	8
1391.994385	16
1393.673218	9
1395.701782	23
1410.552124	12
1411.832397	147
1412.732300	60
1434.615479	6
1453.891357	7
1460.937134	24
1498.720825	5
1506.424194	18
1522.597900	12
1525.827271	45
1537.996704	7
1562.675171	18
1598.877686	27
1624.918335	8
1635.846558	7
1653.731567	7
