# Supplementary material for: ECL: an exhaustive search tool for the identification of cross-linked peptides using whole database
Source: BMC Bioinformatics. 2016 May 20;17:217. doi: 10.1186/s12859-016-1073-y (PMC4874008; doi:10.1186/s12859-016-1073-y)
Supplement: Additional file 5 — Kojak’s pre-selection list of PSMs only identified by ECL. (ZIP 5147 kb) [file 12859_2016_1073_MOESM5_ESM.zip › Kojak's pre-selection ranks of ECL only peptides/Kojak's detailed results/aleitner_M1012_006/diagnostic_spectrum_9824.txt]

Scan: 9824	857
208.044678	2
209.950790	3
211.328369	16
213.097687	11
217.035828	4
218.253403	9
219.049591	1
224.297577	6
225.271393	7
225.896561	3
228.196198	11
229.258362	7
230.375610	3
234.227264	5
237.882813	2
239.312500	5
241.199646	1
242.912445	8
244.949936	1
246.091293	1
248.178070	4
249.512543	3
251.111359	1
261.220612	3
261.981293	11
262.897644	3
270.203766	8
271.260345	6
272.232117	5
273.164673	2
275.025421	5
282.356506	2
284.262482	4
285.239380	4
286.424988	3
287.124023	5
288.121735	22
289.082367	7
291.063538	3
293.309998	9
294.271667	13
295.902954	4
297.113495	5
299.357422	9
300.328674	3
301.521667	3
302.983643	20
304.123474	1
307.885071	5
310.199432	8
312.125885	11
312.809814	2
314.238586	1
315.277039	5
317.242981	18
318.010681	2
318.965851	3
320.160034	4
322.504333	15
323.474976	3
324.467529	12
325.180725	7
326.213196	13
327.234314	2
328.202362	3
329.219116	7
330.152954	2
333.919861	15
337.256683	11
339.106445	17
340.073120	15
341.246399	12
342.000427	12
342.924103	9
343.634766	5
344.283203	15
345.211548	5
346.277405	4
349.364380	3
351.430695	9
354.184814	8
355.263367	16
356.194641	9
357.222961	20
358.203125	17
359.343689	13
361.075256	22
362.323486	2
364.057190	7
365.362976	5
366.234924	4
366.865784	3
368.498230	2
369.119019	9
371.062317	4
372.107361	9
372.855347	8
374.337708	63
375.028625	5
376.646912	8
377.353210	3
379.433472	2
380.297791	12
381.113342	3
382.367310	5
383.196472	7
384.105774	7
385.812256	27
387.661743	9
390.894653	8
391.577698	6
393.223938	10
394.486511	3
396.171631	1
397.142517	9
398.231995	8
399.161865	6
400.211609	5
401.313782	16
402.183899	6
405.186829	5
407.279114	3
408.005859	1
410.309021	14
416.638428	27
417.336182	3
418.354675	3
419.222412	4
421.158936	11
423.242615	9
425.599731	6
426.288940	9
427.250854	10
430.322205	13
431.505920	3
433.501343	3
434.139160	7
435.051880	5
436.347107	13
437.166626	3
438.158447	3
440.615540	2
442.375793	7
443.601379	10
444.684509	9
445.393555	2
447.558350	7
448.467896	19
449.963196	2
451.863953	10
452.564026	4
453.342163	13
454.399841	11
455.377991	3
456.377441	7
457.204773	2
457.953857	13
459.221741	12
460.340515	6
461.353027	27
463.309509	5
463.930786	8
467.413940	2
469.379639	2
470.338318	5
471.706055	22
472.647705	3
473.728271	32
474.621094	10
475.300903	31
476.180481	23
477.905212	10
479.445251	27
480.328003	12
484.298645	14
485.180359	10
486.353516	6
487.311707	166
488.231262	2
489.290588	20
490.348389	10
491.134949	2
494.401367	4
495.161377	1
496.517334	9
497.137268	20
498.488647	20
500.715942	29
501.688171	22
502.598450	36
503.309875	116
504.583252	18
505.452148	11
506.429016	7
507.278992	23
508.710754	1
509.733276	11
510.469604	8
511.469849	23
512.702698	21
513.620789	12
514.237488	9
516.217896	2
517.055847	4
518.460632	68
519.379333	20
520.291321	5
521.489990	2
523.336731	33
524.350708	5
525.907654	32
527.400818	27
528.097351	1
529.083557	15
529.700195	10
530.339050	18
531.307800	7
532.319641	3
534.536499	20
536.080627	29
536.974609	8
537.887207	7
539.212708	4
540.314819	24
541.175842	4
542.118835	16
543.813843	37
545.071716	10
546.342468	6
547.254333	36
548.305054	11
549.390381	13
550.594543	15
552.418030	8
554.703430	18
555.394836	14
556.566833	9
557.501038	29
558.433350	20
559.402771	18
560.067810	6
561.314697	36
562.326477	12
563.446472	13
564.603088	33
565.338440	9
566.792664	30
568.199402	1
569.247253	47
570.725403	10
572.565063	13
573.308777	28
574.231262	132
575.289551	134
576.320251	14
577.191956	4
578.005676	21
578.882324	6
580.808167	21
582.648865	12
583.645447	14
584.763306	13
586.261963	26
587.524597	14
588.638733	8
590.238831	195
591.371887	47
592.289001	56
593.136658	7
594.395325	18
595.457092	10
596.350159	23
597.718445	21
598.686157	19
600.126526	130
601.366638	18
602.315918	27
603.279968	20
603.968262	43
605.556702	11
606.809509	31
608.249573	19
609.102173	30
610.067078	27
611.119446	23
611.806213	16
613.304382	15
614.229797	21
615.333618	9
617.348450	43
618.326416	36
619.195129	7
620.705200	43
621.403687	33
622.349548	3
623.707581	25
624.480408	51
626.090393	228
626.770813	6
628.336365	19
629.449646	37
630.373535	14
631.964172	123
633.597046	9
634.548035	12
635.206482	17
636.041504	13
637.627563	51
638.385437	26
639.505859	12
640.404297	6
642.019226	23
643.164429	46
643.969299	10
644.930603	26
645.690186	18
646.297180	34
647.698425	42
648.429688	2
649.098145	31
650.934387	34
651.793152	4
652.655090	44
653.435059	32
654.261658	33
655.587097	49
656.445129	47
657.237244	63
658.364197	78
659.141357	34
660.450256	78
661.473083	284
662.764038	65
663.443604	4
664.613464	45
665.607605	38
666.501404	68
667.375305	250
668.055725	100
669.124512	42
670.497131	48
671.434875	291
672.291687	69
673.256531	42
674.220154	80
675.133057	85
676.136536	74
677.476685	8
678.458496	98
679.461853	56
680.087463	36
681.061279	36
682.170959	63
683.196350	66
684.118835	29
685.335632	122
686.161926	83
687.247498	116
687.857056	30
688.793518	30
689.651001	172
690.317932	69
691.224060	134
692.034668	4
693.007202	75
693.650940	20
694.507263	61
695.609009	156
696.275940	21
697.162476	140
698.467407	74
699.343933	61
700.969788	979
702.219055	112
703.134888	93
704.658630	278
705.719299	139
706.723816	127
707.795898	79
708.735718	100
709.750671	140
710.885193	657
711.608704	171
712.976257	237
713.634216	104
714.490601	32
715.420776	6
716.105347	4
718.822937	2
723.346436	6
725.258118	49
726.147095	9
730.506042	2
731.938293	112
733.009399	32
733.738831	8
734.702026	13
735.651184	22
736.536804	5
737.762634	23
738.589172	24
739.687927	172
740.589722	23
741.513000	5
742.476196	39
743.813293	22
745.136902	11
746.420593	30
747.345093	13
748.251709	52
749.225220	26
750.170105	39
750.770203	2
751.449768	39
752.433289	69
753.247864	13
754.017639	46
754.890442	23
756.328918	3
757.627869	33
759.129211	43
760.112732	59
761.348267	136
762.307556	61
763.223816	34
764.950623	10
766.095825	187
766.938416	64
767.958313	9
768.574341	43
769.723572	61
770.604004	107
771.905334	74
772.594604	2
773.343750	8
774.322754	78
774.934509	96
775.564514	228
776.431274	35
777.102966	37
778.043945	15
778.880554	37
779.571228	81
780.435242	23
781.964783	54
782.841919	57
784.224182	80
785.081970	14
785.728882	16
787.052368	22
788.522583	469
789.457397	4
790.478638	16
792.686707	38
793.299561	31
794.331665	45
795.457947	199
796.457336	57
797.729431	36
798.870117	57
799.636230	12
800.612671	16
801.728271	22
802.406250	24
803.156189	23
804.047668	131
805.033508	36
806.219971	64
807.508301	25
808.977905	31
810.070618	84
811.201477	124
812.720764	78
813.664978	43
814.594727	19
815.362000	207
816.541931	56
817.692200	99
818.659546	53
819.512817	69
820.856384	23
821.652039	37
822.487854	60
823.878967	352
824.725159	129
826.321350	127
827.396790	420
828.661194	105
829.718445	25
831.200928	139
832.170410	235
833.273865	33
834.382263	117
835.623108	54
836.655029	52
837.397827	10
838.550110	85
839.912659	71
841.006287	137
842.302795	68
843.035461	16
843.909119	13
844.864929	61
845.517334	39
846.489319	64
847.579285	71
848.394043	61
849.303223	60
850.048950	24
851.411987	74
852.862793	103
854.210083	82
855.326477	28
856.087830	80
857.469177	14
858.243225	37
859.983398	133
861.478943	122
862.616760	36
863.502747	154
864.611145	7
865.390442	45
866.198975	52
866.802551	14
867.764587	20
868.467346	24
869.102356	65
870.122803	27
871.016418	98
871.806335	33
873.864685	18
874.597717	36
875.846680	36
876.808350	74
877.485168	9
878.981140	27
880.090088	31
880.988037	39
882.167542	22
883.058777	26
884.213135	89
885.227539	62
886.336426	194
887.678467	131
888.932556	29
889.991943	65
891.285828	54
892.472656	13
893.156311	12
893.961853	25
895.123840	62
895.890442	48
896.991638	10
898.418640	234
899.192688	80
900.295410	75
901.231750	35
902.233337	53
903.323242	65
904.605896	194
905.464539	239
906.151550	59
907.349854	51
908.334290	11
909.759583	22
910.788086	61
911.798523	40
912.674561	18
913.458069	11
914.270264	19
915.135681	11
916.727783	102
917.609436	4
918.486511	72
919.594421	36
920.357849	35
921.570007	19
923.071106	3
923.973450	34
924.647644	7
925.618103	90
926.446045	21
927.558105	34
928.964905	54
929.600098	34
930.660461	26
931.576416	12
932.345276	9
933.470520	29
934.569641	110
935.872803	42
937.406250	35
938.842529	20
939.539978	3
940.245850	24
941.836426	26
942.821472	26
943.606262	29
944.371094	19
947.256042	51
948.611572	27
950.123108	23
950.870850	13
952.389893	15
953.336914	17
954.047119	17
954.929504	10
955.816711	56
956.835693	33
957.693359	26
958.615051	44
959.791077	24
960.661560	47
961.391113	35
962.058350	41
962.966553	11
964.167419	10
965.202393	30
966.058899	94
966.820618	11
967.807190	28
969.393127	47
970.084778	817
971.338623	9
972.283020	17
973.652893	8
975.021179	48
976.574036	16
977.581604	4
978.195496	12
978.894287	16
979.733154	36
981.932434	13
983.173828	30
983.833557	4
984.790222	22
988.706543	7
990.254883	30
991.142273	55
992.432434	91
993.506287	3
995.228088	9
996.507324	22
997.372314	14
998.646484	11
999.546936	30
1000.583252	32
1001.518799	31
1002.507874	25
1003.407776	11
1004.233154	4
1006.079346	14
1007.628601	7
1008.971436	46
1010.236389	39
1011.163879	39
1012.475830	7
1013.739685	9
1014.520203	1
1015.660950	71
1016.864746	44
1017.738037	23
1018.552307	25
1019.592224	101
1020.225647	28
1024.190674	13
1025.487061	22
1027.229370	278
1028.186035	244
1028.934814	7
1029.566162	13
1031.150269	30
1032.506714	4
1033.370117	1
1035.188721	36
1035.795166	32
1036.531982	4
1037.660400	16
1040.592773	23
1041.354370	5
1042.296265	2
1043.556763	10
1046.477295	14
1047.997070	25
1048.992920	8
1049.674194	10
1051.734619	19
1052.532227	10
1053.847900	3
1054.678589	16
1055.695190	43
1060.721924	6
1062.619507	5
1067.449707	16
1070.552734	12
1072.628662	4
1074.764404	16
1076.019165	51
1076.850342	2
1078.237061	10
1080.080322	14
1080.941284	25
1081.946655	25
1083.730957	69
1084.687012	24
1085.651978	9
1086.544922	6
1087.551880	3
1090.381104	10
1091.345581	3
1092.408691	6
1094.098389	7
1096.613892	15
1097.374634	6
1099.187744	21
1099.871948	6
1100.742065	4
1106.916260	30
1107.651611	4
1109.201904	6
1111.702393	16
1112.718262	20
1113.679688	52
1114.455322	2
1116.212646	8
1119.604004	22
1120.821289	15
1124.107910	12
1126.037354	4
1127.183350	5
1128.347290	57
1129.407715	7
1130.497681	1
1132.593628	14
1134.274414	9
1136.054199	3
1140.785034	10
1142.743042	2
1145.715820	5
1147.056152	4
1148.322998	23
1149.372314	86
1150.092407	1
1151.052734	22
1152.213257	5
1152.940674	8
1153.558105	2
1154.506104	2
1157.497192	20
1159.878174	7
1161.398315	6
1162.401855	19
1163.556152	12
1169.494385	11
1173.708252	32
1174.687500	8
1175.311890	8
1180.332275	2
1181.638672	4
1182.955200	2
1184.519897	9
1187.375854	2
1191.121582	7
1192.231323	15
1195.755249	16
1196.622070	3
1197.701904	6
1198.917358	7
1199.773682	24
1201.967041	1
1203.873047	8
1207.028564	5
1210.644653	6
1214.385986	4
1215.567627	5
1216.437134	5
1219.553589	11
1222.714600	12
1225.771362	2
1226.875366	7
1227.635132	28
1231.252563	2
1233.861206	11
1234.552734	9
1241.278442	4
1245.063599	2
1245.708130	2
1250.748413	1
1251.617065	26
1252.352905	3
1259.883423	2
1262.223511	8
1262.856445	17
1263.916382	1
1264.625610	4
1268.605957	4
1270.056763	9
1272.815796	5
1278.049805	6
1281.929077	9
1293.429565	10
1294.364746	7
1297.619385	13
1298.765503	5
1299.725952	20
1301.504883	5
1302.704834	1
1304.371948	5
1307.651245	4
1313.555664	5
1314.408691	9
1316.678955	12
1327.362793	5
1330.197021	4
1331.669434	8
1333.495239	11
1334.975220	1
1339.729858	1
1357.997803	9
1361.750854	3
1369.645752	3
1370.381104	6
1379.037354	7
1379.661011	60
1380.649048	26
1381.685425	7
1383.993774	9
1405.807129	6
1428.607056	5
1429.442261	4
1452.332397	2
1462.841309	2
1477.638672	6
1478.783203	14
1479.476563	3
1487.630981	2
1496.653076	7
1521.331909	1
1524.657349	4
1540.516968	1
1543.443970	4
1548.195190	2
1550.303345	4
1558.868896	5
1569.950317	1
1585.318726	7
1622.366333	4
1622.971436	1
1623.612061	3
1645.069580	3
1699.141968	4
1718.665649	4
1721.700317	1
1724.724731	5
1776.948853	5
1841.426636	4
1843.056396	2
