# Supplementary material for: ECL: an exhaustive search tool for the identification of cross-linked peptides using whole database
Source: BMC Bioinformatics. 2016 May 20;17:217. doi: 10.1186/s12859-016-1073-y (PMC4874008; doi:10.1186/s12859-016-1073-y)
Supplement: Additional file 5 — Kojak’s pre-selection list of PSMs only identified by ECL. (ZIP 5147 kb) [file 12859_2016_1073_MOESM5_ESM.zip › Kojak's pre-selection ranks of ECL only peptides/Kojak's detailed results/aleitner_M1012_006/diagnostic_spectrum_9846.txt]

Scan: 9846	712
242.189758	20
244.165802	23
254.139938	14
267.813263	15
269.419861	60
270.118469	4
271.350281	16
272.013611	6
284.279144	18
285.219971	6
286.245178	18
286.943573	10
296.242676	23
298.228149	27
299.191376	10
303.126038	116
304.388794	19
309.994629	4
311.215546	30
314.021484	85
315.263733	37
316.275574	17
324.271698	23
324.972595	25
331.514923	7
333.479980	12
340.088379	48
342.392761	7
344.147705	8
346.322327	10
351.327820	15
355.136230	40
356.334717	19
357.157471	157
358.127258	26
359.212830	23
365.197571	17
366.234711	29
369.303101	18
371.279236	25
374.172424	48
375.395813	83
376.364075	26
380.233124	10
381.217529	21
381.946777	33
383.182800	48
387.237610	21
395.344971	7
397.083069	35
399.414246	44
400.473083	41
402.004700	67
404.379028	29
408.896301	42
411.302979	39
415.028503	11
416.510986	10
420.236450	17
422.504944	27
425.331665	8
426.469421	44
427.228394	21
428.365601	69
429.277100	106
430.193359	15
441.275085	39
442.369629	120
443.311218	59
445.242554	22
449.436890	17
450.114441	18
451.511597	19
452.752502	10
454.288574	86
455.377197	44
456.028748	33
457.434998	39
463.808716	56
466.386230	27
468.242065	23
469.040161	27
470.426941	16
472.550781	80
477.916992	162
480.253357	11
481.209717	45
481.844849	20
485.435242	16
486.865356	15
489.170959	10
489.896118	19
498.128174	62
499.394470	53
501.446045	20
502.427917	27
504.276184	118
505.395203	15
506.401489	48
507.318481	56
509.254456	6
510.277100	42
511.086365	23
512.345886	8
513.210144	61
515.226379	30
519.550232	71
526.341614	86
528.174927	32
529.337158	24
531.266052	19
533.360840	22
534.150635	43
535.145813	23
536.353149	14
537.031372	16
538.265259	25
539.323059	81
540.114929	19
542.553833	346
543.480652	114
544.214111	43
548.401123	27
552.038574	28
553.371948	30
554.357056	15
555.201843	63
557.388977	60
558.589294	66
563.829834	47
564.489197	17
565.270630	60
566.657043	26
567.278015	12
569.342896	77
570.078552	155
571.345642	34
573.221619	11
577.889465	910
578.715149	40
580.255127	27
582.014832	39
585.442749	150
586.608948	12
587.554626	6
593.245056	25
594.029297	11
596.043579	29
597.192017	48
598.779724	98
604.446472	83
605.361511	31
607.233093	47
608.753418	60
609.495361	22
611.623596	16
612.531921	35
613.468689	612
614.299622	17
615.256165	21
617.878296	34
620.284485	52
621.491211	28
622.237854	18
623.635803	19
624.609009	7
625.423462	12
626.666443	14
628.280396	7
629.240051	116
635.363708	119
637.943726	28
638.625732	12
639.284851	17
640.277893	29
641.195068	12
642.371277	194
643.487366	114
644.355225	70
645.916748	25
648.893005	18
651.954163	13
654.107971	134
654.731750	97
656.202209	363
656.845154	14
657.453308	98
660.173157	319
661.454285	290
662.311890	44
664.261169	64
665.533142	47
668.168945	61
669.179260	76
669.961426	197
670.703918	28
671.333862	61
672.289795	9
674.220642	22
676.918640	77
678.575378	9
680.250977	67
681.501953	52
683.418884	58
684.398132	22
685.370972	19
686.296265	38
687.432800	17
691.959534	42
693.361267	40
696.365051	25
697.413513	37
699.353760	84
700.086792	36
701.223511	79
703.880920	278
707.886169	144
710.118530	9
711.191956	63
712.283264	11
713.241699	65
714.465027	22
715.549500	83
716.488464	6
717.687988	61
722.192566	22
724.664124	11
726.431091	40
729.337036	50
730.538025	29
731.692139	26
735.398682	430
736.779724	44
737.386230	7
739.234802	66
741.373901	271
742.394531	40
744.639160	38
746.932556	61
748.492188	26
749.156555	49
750.414063	42
752.302612	59
753.291565	253
754.595032	95
755.354980	51
756.563904	11
757.734070	126
758.689941	49
765.133484	231
766.593567	124
767.663147	80
768.382507	38
769.613647	783
770.380310	101
771.266052	98
773.310608	179
774.569702	21
778.406189	32
781.490356	14
782.501892	46
783.221985	77
784.421692	119
785.323669	219
786.724792	456
787.445374	213
788.763611	113
789.478271	98
790.302429	71
791.529480	167
792.298218	65
794.582825	25
796.421631	205
797.298157	62
797.906555	64
800.880127	13
803.739868	37
804.814453	547
806.340698	79
808.366394	76
809.728577	73
811.010132	113
812.843079	137
813.519348	9
814.794128	162
817.522888	668
818.461609	56
820.406921	1198
821.065369	2572
822.093079	118
823.039001	50
824.781433	116
825.511780	52
827.340515	137
828.730896	43
829.626282	69
831.649841	92
832.849426	163
833.636841	94
835.030212	619
836.165649	50
838.248779	250
839.127808	142
839.805298	65
841.760925	92
842.377930	55
843.977539	2452
845.031677	113
845.913147	187
847.018250	155
847.725281	59
848.655212	192
850.159241	321
850.843994	45
851.863708	176
864.523254	14
866.444641	13
870.357727	32
871.488464	236
872.227051	73
873.471375	25
875.111206	103
876.505188	87
877.401245	1154
878.203064	1503
879.490967	142
880.290344	5
881.978821	55
883.558533	153
884.552551	94
887.590881	64
889.340942	79
891.880554	32
893.864807	202
895.563293	508
896.391663	96
897.203552	87
898.268677	13
900.847717	309
901.450134	2391
902.873535	116
903.741638	70
905.555176	79
907.105530	581
907.808899	72
908.850891	62
909.606995	31
910.729736	211
911.763367	581
912.506897	367
913.377930	9
914.301819	13
915.341370	52
917.334534	21
920.889709	69
922.052917	91
925.324524	165
926.659851	78
928.004700	80
929.586853	162
932.030579	214
932.779602	19
934.363342	63
935.236877	112
936.398987	1214
938.057861	1892
938.847900	802
939.871887	121
941.360657	129
942.842468	7
944.104675	2866
945.427185	321
947.318787	7
948.222961	40
949.895996	41
950.683533	33
951.559082	64
952.428467	104
953.527771	238
954.650208	124
956.337952	153
956.950378	108
957.766663	167
958.410950	14
959.505066	51
960.578613	704
961.381836	175
962.248535	98
963.038391	117
965.312988	1312
966.171875	438
967.276367	40
967.895264	68
968.543640	44
970.380920	518
971.414001	209
972.281738	59
974.347229	79
975.591370	208
976.277100	241
976.881653	137
977.744080	143
981.923157	407
982.830383	188
984.836182	48
985.699158	168
986.923340	131
987.525696	4096
988.194519	3226
989.353088	100
990.214905	18
991.086365	388
992.946838	2765
993.885925	223
994.618652	69
995.571777	220
997.321777	2315
998.541565	144
999.631287	153
1000.596741	201
1004.692444	186
1005.426086	7
1007.731201	58
1008.629089	23
1009.580078	88
1010.631836	111
1011.457031	20
1012.342224	44
1013.620056	115
1014.364502	203
1015.541016	121
1017.067139	155
1018.220764	42
1019.619324	210
1021.098328	844
1021.951904	902
1023.036682	229
1023.713867	26
1024.927002	722
1025.600098	10239
1026.788818	295
1027.804199	158
1028.604004	39
1029.222656	33
1030.279541	45
1031.092773	69
1032.236694	275
1033.539063	113
1037.401123	221
1038.556519	9
1041.818848	15
1042.778687	137
1043.437744	143
1044.059570	75
1046.431152	15
1048.797363	945
1049.419678	3991
1050.342041	21
1051.445801	65
1052.395508	81
1053.032227	90
1053.783569	82
1054.882813	52
1056.437012	78
1057.550781	251
1060.457764	66
1061.196411	83
1061.905762	52
1063.012451	76
1064.056641	42
1064.692383	14
1065.534912	35
1066.765747	831
1068.115967	25
1069.096191	132
1070.923828	70
1072.327148	644
1072.978516	6256
1074.022217	230
1076.803223	131
1077.673218	108
1079.503540	18
1080.471436	5
1083.607422	314
1084.533936	148
1085.263428	65
1086.793701	113
1088.104492	44
1090.083008	69
1091.294189	47
1092.152344	55
1093.887695	62
1096.470581	12
1097.744141	111
1100.587280	110
1101.374878	90
1102.940918	70
1104.729736	173
1105.536133	39
1107.758179	24
1109.444824	35
1110.321533	616
1111.126465	168
1112.643311	107
1114.347290	263
1114.999023	91
1118.365723	219
1119.282959	215
1121.370117	25
1122.527710	52
1123.600220	28
1124.940063	38
1126.406006	46
1127.712646	46
1128.480225	23
1132.008301	107
1133.416260	19
1135.642944	59
1136.282715	26
1137.197266	24
1138.075195	27
1138.776611	97
1139.470825	43
1140.599243	8
1142.905518	153
1145.691895	28
1147.657837	100
1148.579956	575
1150.691162	45
1151.346680	33
1153.010742	37
1154.346924	108
1155.768066	144
1156.507935	78
1158.021484	96
1160.071533	102
1162.488037	78
1164.459717	21
1165.562622	143
1166.515869	127
1168.571289	41
1170.033936	32
1172.207397	471
1173.071045	361
1174.785034	22
1178.013428	13
1178.613770	80
1180.275879	51
1186.230225	21
1187.892334	27
1190.731689	134
1191.439453	22
1193.087891	77
1194.232422	63
1195.207520	104
1196.912476	49
1197.957886	46
1199.612427	224
1201.552979	56
1205.382813	73
1207.396729	134
1208.650757	307
1209.333496	161
1212.143799	21
1213.226074	33
1213.925049	29
1215.271606	897
1216.015625	45
1217.259399	33
1219.612549	11
1223.364990	43
1225.428223	278
1226.186768	223
1227.434814	59
1228.435425	158
1229.298096	138
1230.804077	63
1233.716309	80
1235.831665	24
1237.087280	44
1242.551636	30
1247.415283	100
1248.315918	337
1248.951660	88
1252.379517	34
1255.531616	77
1258.753906	19
1262.628418	21
1264.355103	149
1265.970581	125
1266.831909	137
1267.864868	25
1269.845337	51
1271.508179	149
1276.233643	40
1277.633057	120
1279.260620	78
1280.176025	129
1280.827393	60
1281.514526	56
1282.371582	60
1284.430542	16
1285.230591	38
1286.441040	1192
1287.127686	860
1287.819458	66
1292.577759	29
1294.203979	26
1298.456299	24
1299.856201	48
1303.772217	9
1305.460205	17
1306.638428	23
1308.346680	33
1309.849243	20
1311.716919	64
1313.113037	64
1315.657593	10
1318.301880	45
1319.677612	44
1320.494751	71
1321.613770	46
1322.646606	13
1323.608276	15
1326.957397	33
1328.438232	56
1329.775391	111
1330.534302	22
1336.666748	28
1338.707642	100
1339.584106	23
1340.827271	8
1342.133911	30
1342.775269	52
1347.850464	11
1348.509766	31
1351.349854	24
1355.678101	43
1356.602051	67
1357.475952	23
1358.335083	26
1359.595337	64
1367.310669	31
1375.659546	6
1378.070435	13
1384.487427	57
1387.360596	89
1394.546631	100
1398.775513	19
1412.906494	34
1413.564697	33
1415.807983	36
1421.689819	176
1422.563354	14
1427.345825	34
1436.645386	68
1439.387939	34
1441.329224	24
1447.699341	10
1448.470825	46
1452.689453	26
1453.521606	49
1458.872925	27
1465.872925	15
1469.669922	84
1470.343628	26
1472.350952	44
1486.202026	153
1489.231934	52
1492.534302	36
1496.010376	27
1499.447144	30
1503.891479	22
1506.611938	21
1508.419678	14
1511.810425	33
1513.963257	24
1519.128418	16
1521.276001	10
1522.984253	51
1535.807495	22
1545.657349	19
1571.126953	37
1583.697998	38
1585.578979	10
1597.546997	24
1599.121216	39
1634.937134	54
1639.176147	16
1642.236694	8
1659.711304	6
1668.438232	54
1670.239990	47
1726.519897	22
1731.992065	47
1737.803101	9
1741.848022	20
1751.673950	5
1769.095093	15
1811.949951	16
1816.148804	11
1836.102173	37
1869.157349	6
1891.097534	11
1891.824951	9
1935.016235	23
1935.931030	13
1967.656494	26
1968.984253	25
1976.849854	28
1989.026489	11
1991.048218	8
