# Supplementary material for: ECL: an exhaustive search tool for the identification of cross-linked peptides using whole database
Source: BMC Bioinformatics. 2016 May 20;17:217. doi: 10.1186/s12859-016-1073-y (PMC4874008; doi:10.1186/s12859-016-1073-y)
Supplement: Additional file 5 — Kojak’s pre-selection list of PSMs only identified by ECL. (ZIP 5147 kb) [file 12859_2016_1073_MOESM5_ESM.zip › Kojak's pre-selection ranks of ECL only peptides/Kojak's detailed results/aleitner_M1012_006/Kojak.conf]

# Kojak version 1.4.2 parameter file
# Please see online documentation at: 
# http://www.kojak-ms.org/param

# All parameters are separated from their values by an equals sign ('=')
# Anything after a '#' will be ignored for the remainder of the line.


#
# Computational resources
#
threads     =   4  #Increase to use more cores/nodes


#
# Data input files: include full path if not in current working directory
#
database            =   D:\Cross_Linking_Data\Aebersold\db\26Syeast_target_decoy.fasta
export_percolator	=	1
MS_data_file        =   D:\Cross_Linking_Data\Aebersold\mzxml\aleitner_M1012_006\aleitner_M1012_006.mzXML
percolator_version  =   2.08


#
# Parameters used to described the data being input to Kojak
#
enrichment      =   0       #Values between 0 and 1 to describe 18O APE. 
                            #For example, 0.25 equals 25 APE.
instrument      =   0       #Values are: 0=Orbitrap, 1=FTICR (such as Thermo LTQ-FT)
MS1_centroid    =   1       #0=no, 1=yes
MS2_centroid    =   1       #0=no, 1=yes
MS1_resolution  =   30000   #Resolution at 400 m/z, value ignored if data are 
                            #already centroided
MS2_resolution  =   25000   #Resolution at 400 m/z, value ignored if data are 
                            #already centroided

							
#
# Cross-link and mono-link masses allowed. May have more than one of each parameter.
#
# Format for cross_link is [chem #1] [chem #2] [mass mod]
# Format for mono_link is [chem] [mass mod]
# Chem codes are integers signifying reactive groups: 
#    1=amine (K and n-term)
#    2=carboxyl (D, E, and c-term)
#    3=sulfhydryl (C)
#    4=acyl (Q)
#    5=amine+ (K, n-term, S, T, Y)
#
cross_link	=	1	1	138.0680742
mono_link	=	1	156.0786


#
# Fixed modifications. Add as many as necessary.
#
fixed_modification  =   C   57.02146


#
# Differential modifications. Add as many as necessary. 
# @ = N-terminus, $ = C-terminus
#
# If more than one modification is possible for an amino acid, 
# list all modifications on separate lines
#
modification            =       M       15.9949
diff_mods_on_xl			=		0
max_mods_per_peptide    =       0
mono_links_on_xl		=		0

#
# Digestion enzyme rules.
#
# See http://www.kojak-ms.org/param/enzyme.html
#
enzyme  =       [KR]|{P}


#
# Scoring algorithm parameters
#
# fragment_bin_offset and fragment_bin_size influence algorithm precision and memory usage.
# They should be set appropriately for the data analyzed.
# For ion trap ms/ms:  1.0005 size, 0.4 offset
# For high res ms/ms:    0.03 size, 0.0 offset
#
fragment_bin_offset     =   0     #between 0.0 and 1.0
fragment_bin_size       =   0.2  #in Thomsons
ion_series_A			=	0
ion_series_B			=	1
ion_series_C			=	0
ion_series_X			=	0
ion_series_Y			=	1
ion_series_Z			=	0		#Z-dot values are used
use_comet_xcorr         =   0       #0=no, 1=yes, reverts to standard Comet algorithm 
                                    #searches. 1 is not recommended.

									
#
# Additional parameters used in Kojak analysis
#
decoy_filter            =   decoy_reverse_sp   #identifier for all decoys in the database. 
                                    #Default value is "random" (without quotes)
max_miscleavages        =   2       #number of missed trypsin cleavages allowed
max_peptide_mass        =   5000.0  #largest allowed peptide mass in Daltons
min_peptide_mass        =   445.0   #lowest allowed peptide mass in Daltons
max_spectrum_peaks      =   0       #top N peaks to use during analysis. 0 uses all peaks.
ppm_tolerance_pre       =   10.0    #mass tolerance on precursor when searching
prefer_precursor_pred   =   2       #prefer precursor mono mass predicted by 
                                    #instrument software. 
									#  0 = ignore previous predictions
									#  1 = use only previous predictions
									#  2 = supplement predictions with additional analysis
search_dimers           =   0       #Non-linked, non-covalent peptide dimers. 0=no, 1=yes
spectrum_processing     =   0       #0=no, 1=yes
top_count               =   9999     #number of top scoring single peptides to combine 
                                    #in relaxed analysis
truncate_prot_names     =	0       #Max protein name character to export, 0=off

diagnostic =    6195
diagnostic =    3408
diagnostic =    4720
diagnostic =    5202
diagnostic =    6112
diagnostic =    5887
diagnostic =    1673
diagnostic =    3316
diagnostic =    9824
diagnostic =    6741
diagnostic =    6142
diagnostic =    9846
diagnostic =    5943
diagnostic =    3372
diagnostic =    4523
diagnostic =    8534
diagnostic =    3532
diagnostic =    2889
diagnostic =    6079
diagnostic =    2424
diagnostic =    5229
diagnostic =    8813
diagnostic =    5587
diagnostic =    8252
diagnostic =    10407
diagnostic =    9051
diagnostic =    7253
diagnostic =    2724
diagnostic =    4575
diagnostic =    1692
diagnostic =    7657
diagnostic =    5504
diagnostic =    8964
diagnostic =    3910
diagnostic =    1021
diagnostic =    4865
diagnostic =    5695
