# Supplementary material for: ECL: an exhaustive search tool for the identification of cross-linked peptides using whole database
Source: BMC Bioinformatics. 2016 May 20;17:217. doi: 10.1186/s12859-016-1073-y (PMC4874008; doi:10.1186/s12859-016-1073-y)
Supplement: Additional file 5 — Kojak’s pre-selection list of PSMs only identified by ECL. (ZIP 5147 kb) [file 12859_2016_1073_MOESM5_ESM.zip › Kojak's pre-selection ranks of ECL only peptides/Kojak's detailed results/aleitner_M1012_007/aleitner_M1012_007.kojak.txt]

Kojak version 1.4.2
Scan Number	Ret Time	Obs Mass	Charge	PSM Mass	PPM Error	Score	dScore	Pep. Diff.	Peptide #1	Link #1	Protein #1	Peptide #2	Link #2	Protein #2	Linker Mass
163	4.0497	0	0	0	0	0	0	0	-	-	-	-	-	-	0
191	4.7122	1347.6906	3	1347.6894	-0.8380	0.9300	0.4050	0.0000	HKTDLNHENLK	-1	>sp|P06732|KCRM_HUMAN Creatine kinase M-type OS=Homo sapiens GN=CKM PE=1 SV=2	-	-1	-	0
201	4.9308	0	0	0	0	0	0	0	-	-	-	-	-	-	0
246	6.0109	0	0	0	0	0	0	0	-	-	-	-	-	-	0
304	7.4218	0	0	0	0	0	0	0	-	-	-	-	-	-	0
309	7.5255	0	0	0	0	0	0	0	-	-	-	-	-	-	0
312	7.5750	1593.7176	3	1593.7158	-1.1437	1.3700	1.1950	0.0000	YQKPVDTEEENDK	-1	>sp|O42931|PRS7_SCHPO 26S protease regulatory subunit 7 homolog OS=Schizosaccharomyces pombe GN=rpt1 PE=1 SV=2	-	-1	-	0
318	7.7057	0	0	0	0	0	0	0	-	-	-	-	-	-	0
322	7.7825	0	0	0	0	0	0	0	-	-	-	-	-	-	0
339	8.1947	1436.7378	3	1436.7445	4.6827	0.7150	0.2050	0.0150	GKLVR	2	>decoy_reverse_sp|Q9Y7T8|PSB3_SCHPO Decoy of Reverse of Probable proteasome subunit beta type-3 OS=Schizosaccharomyces pombe GN=SPCC63.12c PE=2 SV=1(5);	MSGYDR	1	>sp|Q10329|PSA7_SCHPO Probable proteasome subunit alpha type-7 OS=Schizosaccharomyces pombe GN=SPBC106.16 PE=2 SV=1(1);	138.0681
363	8.7593	0	0	0	0	0	0	0	-	-	-	-	-	-	0
404	9.7493	0	0	0	0	0	0	0	-	-	-	-	-	-	0
406	9.7712	0	0	0	0	0	0	0	-	-	-	-	-	-	0
439	10.5757	1834.1879	4	1834.1906	1.4864	0.2400	0.0400	0.1150	IIPLKKD	6	>sp|Q9UQY2|PSB1_SCHPO Probable proteasome subunit beta type-1 OS=Schizosaccharomyces pombe GN=pam1 PE=2 SV=1(224);	LKLELKK	6	>decoy_reverse_sp|P50524|RPN12_SCHPO Decoy of Reverse of 26S proteasome regulatory subunit rpn12 OS=Schizosaccharomyces pombe GN=rpn12 PE=1 SV=1(248);	138.0681
453	10.8960	1438.6960	3	1438.6953	-0.5048	1.2200	1.2200	0.0000	IDLYHDNHERK	-1	>sp|Q9UQY2|PSB1_SCHPO Probable proteasome subunit beta type-1 OS=Schizosaccharomyces pombe GN=pam1 PE=2 SV=1	-	-1	-	0
463	11.1230	0	0	0	0	0	0	0	-	-	-	-	-	-	0
492	11.8250	1303.6083	3	1303.6078	-0.3884	1.2400	1.2400	0.0000	AMEVDEKPTER	-1	>sp|O14126|PRS6A_SCHPO 26S protease regulatory subunit 6A OS=Schizosaccharomyces pombe GN=tbp1 PE=2 SV=1	-	-1	-	0
497	11.9273	0	0	0	0	0	0	0	-	-	-	-	-	-	0
503	12.0558	0	0	0	0	0	0	0	-	-	-	-	-	-	0
515	12.3332	3692.5502	4	3692.5841	9.1922	0.1200	0.0150	0.0050	EMKKDSESTEEK	4	>decoy_reverse_sp|O94444|RPN10_SCHPO Decoy of Reverse of 26S proteasome regulatory subunit rpn10 OS=Schizosaccharomyces pombe GN=rpn10 PE=1 SV=1(5);	MGQAQSGNFSNFGDGANGDNK	1	>sp|P36612|PRS4_SCHPO 26S protease regulatory subunit 4 homolog OS=Schizosaccharomyces pombe GN=mts2 PE=2 SV=1(1);	138.0681
524	12.5024	1445.6800	3	1445.6786	-0.9484	0.8600	0.8600	0.0000	ILYATHDEENNK	-1	>sp|O59770|PSA3_SCHPO Probable proteasome subunit alpha type-3 OS=Schizosaccharomyces pombe GN=SPCC1795.04c PE=1 SV=1	-	-1	-	0
529	12.6029	0	0	0	0	0	0	0	-	-	-	-	-	-	0
534	12.7050	1323.6436	3	1323.6418	-1.3643	1.9300	1.9050	0.0000	RNAEELSSYQK	-1	>sp|O14250|PSA1_SCHPO Probable proteasome subunit alpha type-1 OS=Schizosaccharomyces pombe GN=SPAC6G10.04c PE=2 SV=1	-	-1	-	0
542	12.8872	0	0	0	0	0	0	0	-	-	-	-	-	-	0
554	13.1656	1718.8242	3	1718.8223	-1.0854	0.6750	0.4350	0.0000	SNPVFAENDEKGEKR	-1	>sp|Q9UTM3|RPN5_SCHPO 26S proteasome regulatory subunit rpn5 OS=Schizosaccharomyces pombe GN=rpn5a PE=1 SV=1	-	-1	-	0
559	13.2619	0	0	0	0	0	0	0	-	-	-	-	-	-	0
568	13.4697	1652.8773	3	1652.8919	8.8151	0.5950	0.1050	0.0000	DIK[156.08]SMIADKHAIR	-1	>decoy_reverse_sp|O42931|PRS7_SCHPO Decoy of Reverse of 26S protease regulatory subunit 7 homolog OS=Schizosaccharomyces pombe GN=rpt1 PE=1 SV=2	-	-1	-	0
572	13.5422	0	0	0	0	0	0	0	-	-	-	-	-	-	0
574	13.5644	1647.8102	3	1647.8076	-1.5662	1.7500	0.9850	0.0000	RFDAQTGADREVQR	-1	>sp|O74894|PRS6B_SCHPO 26S protease regulatory subunit 6B homolog OS=Schizosaccharomyces pombe GN=rpt3 PE=2 SV=1	-	-1	-	0
576	13.5865	0	0	0	0	0	0	0	-	-	-	-	-	-	0
578	13.6086	0	0	0	0	0	0	0	-	-	-	-	-	-	0
579	13.6165	1270.6693	3	1270.6669	-1.8371	1.4250	0.9300	0.0000	KHFEQVINEK	-1	>sp|O74762|RPN2_SCHPO 26S proteasome regulatory subunit rpn2 OS=Schizosaccharomyces pombe GN=rpn2 PE=1 SV=1	-	-1	-	0
582	13.6641	0	0	0	0	0	0	0	-	-	-	-	-	-	0
583	13.6720	0	0	0	0	0	0	0	-	-	-	-	-	-	0
587	13.7455	0	0	0	0	0	0	0	-	-	-	-	-	-	0
594	13.9001	3389.5251	5	3389.5318	1.9859	0.3000	0.0050	0.1050	LYNKFK	4	>decoy_reverse_sp|P06732|KCRM_HUMAN Decoy of Reverse of Creatine kinase M-type OS=Homo sapiens GN=CKM PE=1 SV=2(371);	RMDKEMAEADLDDDEPDLGEF	4	>sp|O42897|RPN3_SCHPO Probable 26S proteasome regulatory subunit rpn3 OS=Schizosaccharomyces pombe GN=rpn3 PE=2 SV=2(480);	138.0681
598	13.9747	1564.8219	3	1564.8105	-7.2837	0.5550	0.1450	0.2400	GVFK	1	>decoy_reverse_sp|Q9US13|RPN9_SCHPO Decoy of Reverse of Probable 26S proteasome regulatory subunit rpn9 OS=Schizosaccharomyces pombe GN=rpn9 PE=2 SV=1(2);	MMGINERK	1	>sp|Q09841|PSB7_SCHPO Probable proteasome subunit beta type-7 OS=Schizosaccharomyces pombe GN=SPAC23D3.07 PE=2 SV=1(1);	138.0681
599	13.9822	0	0	0	0	0	0	0	-	-	-	-	-	-	0
601	14.0040	0	0	0	0	0	0	0	-	-	-	-	-	-	0
606	14.1052	1564.8234	4	1564.8170	-4.1045	0.9450	0.1950	0.1550	VGVFK	1	>decoy_reverse_sp|Q9US13|RPN9_SCHPO Decoy of Reverse of Probable 26S proteasome regulatory subunit rpn9 OS=Schizosaccharomyces pombe GN=rpn9 PE=2 SV=1(1);	EDCKSLK	4	>sp|O74894|PRS6B_SCHPO 26S protease regulatory subunit 6B homolog OS=Schizosaccharomyces pombe GN=rpt3 PE=2 SV=1(35);	138.0681
625	14.5598	3836.6966	5	3836.6809	-4.0865	0.2950	0.0500	0.0850	SIMEYNGGSCVAMAGK	1	>sp|Q9Y7T8|PSB3_SCHPO Probable proteasome subunit beta type-3 OS=Schizosaccharomyces pombe GN=SPCC63.12c PE=2 SV=1(2);	DPEEEAEMMTKETTEKK	16	>decoy_reverse_sp|O74762|RPN2_SCHPO Decoy of Reverse of 26S proteasome regulatory subunit rpn2 OS=Schizosaccharomyces pombe GN=rpn2 PE=1 SV=1(118);	138.0681
626	14.5676	0	0	0	0	0	0	0	-	-	-	-	-	-	0
637	14.8117	1650.8093	3	1650.8073	-1.1723	1.0850	0.9150	0.0000	RFSEGTSADREIQR	-1	>sp|O74445|PRS10_SCHPO Probable 26S protease subunit rpt4 OS=Schizosaccharomyces pombe GN=rpt4 PE=2 SV=2	-	-1	-	0
639	14.8341	0	0	0	0	0	0	0	-	-	-	-	-	-	0
644	14.9367	2794.3282	5	2794.3449	5.9681	0.6900	0.0250	0.2200	HKTPDK	2	>decoy_reverse_sp|P06732|KCRM_HUMAN Decoy of Reverse of Creatine kinase M-type OS=Homo sapiens GN=CKM PE=1 SV=2(277);	EGKGEIYSFDPVGSYER	3	>sp|Q9UQY2|PSB1_SCHPO Probable proteasome subunit beta type-1 OS=Schizosaccharomyces pombe GN=pam1 PE=2 SV=1(122);	138.0681
646	14.9593	2794.3297	4	2794.3507	7.5374	0.4200	0.0350	0.0800	IEDTDKYDK	6	>decoy_reverse_sp|O74445|PRS10_SCHPO Decoy of Reverse of Probable 26S protease subunit rpt4 OS=Schizosaccharomyces pombe GN=rpt4 PE=2 SV=2(348);	GTKKSGNLPDADNSK	4	>decoy_reverse_sp|P87048|RPN1_SCHPO Decoy of Reverse of 26S proteasome regulatory subunit rpn1 OS=Schizosaccharomyces pombe GN=rpn1 PE=1 SV=2(872);	138.0681
651	15.0619	2322.1153	4	2322.1352	8.5738	0.6300	0.1850	-0.0150	NKPDER	2	>decoy_reverse_sp|Q10335|RPN7_SCHPO Decoy of Reverse of Probable 26S proteasome regulatory subunit rpn7 OS=Schizosaccharomyces pombe GN=rpn7 PE=2 SV=1(33);	RFANNDEIHPSK	1	>decoy_reverse_sp|P30655|PSB5_SCHPO Decoy of Reverse of Proteasome subunit beta type-5 OS=Schizosaccharomyces pombe GN=pts1 PE=2 SV=3(1);	138.0681
655	15.1376	1310.6026	3	1310.6003	-1.7821	0.9850	0.6950	0.0000	IDLYHDNHER	-1	>sp|Q9UQY2|PSB1_SCHPO Probable proteasome subunit beta type-1 OS=Schizosaccharomyces pombe GN=pam1 PE=2 SV=1	-	-1	-	0
663	15.3192	0	0	0	0	0	0	0	-	-	-	-	-	-	0
665	15.3413	0	0	0	0	0	0	0	-	-	-	-	-	-	0
666	15.3485	1491.7079	3	1491.7065	-0.9090	0.6000	0.6000	0.0000	FDAQTGADREVQR	-1	>sp|O74894|PRS6B_SCHPO 26S protease regulatory subunit 6B homolog OS=Schizosaccharomyces pombe GN=rpt3 PE=2 SV=1	-	-1	-	0
670	15.4228	0	0	0	0	0	0	0	-	-	-	-	-	-	0
671	15.4299	0	0	0	0	0	0	0	-	-	-	-	-	-	0
675	15.5040	1221.6031	3	1221.5910	-9.8626	0.1600	0.1600	0.0000	QVM[15.99]EEKLDSK	-1	>sp|Q9UT97|PSA5_SCHPO Probable proteasome subunit alpha type-5 OS=Schizosaccharomyces pombe GN=SPAC323.02c PE=1 SV=1	-	-1	-	0
680	15.6013	2904.6991	6	2904.6740	-8.6069	1.0400	0.0950	0.1850	IIPLKK	5	>sp|Q9UQY2|PSB1_SCHPO Probable proteasome subunit beta type-1 OS=Schizosaccharomyces pombe GN=pam1 PE=2 SV=1(223);	HHFYAKIDRPAQVISFK	6	>sp|Q9UTM3|RPN5_SCHPO 26S proteasome regulatory subunit rpn5 OS=Schizosaccharomyces pombe GN=rpn5a PE=1 SV=1(387);	138.0681
685	15.7010	0	0	0	0	0	0	0	-	-	-	-	-	-	0
691	15.8236	2305.2951	5	2305.2827	-5.4017	0.9750	0.0400	0.2150	KQLATSLR	1	>sp|Q09720|PSB2_SCHPO Probable proteasome subunit beta type-2 OS=Schizosaccharomyces pombe GN=SPAC31A2.04c PE=2 SV=1(86);	ELFEMARTKK	9	>sp|O42931|PRS7_SCHPO 26S protease regulatory subunit 7 homolog OS=Schizosaccharomyces pombe GN=rpt1 PE=1 SV=2(271);	138.0681
696	15.9203	2410.3238	3	2410.3075	-6.7598	0.6750	0.2650	0.2200	IHAKSMAIDK	4	>sp|O42931|PRS7_SCHPO 26S protease regulatory subunit 7 homolog OS=Schizosaccharomyces pombe GN=rpt1 PE=1 SV=2(364);	TNAIVMKDIR	7	>decoy_reverse_sp|P36612|PRS4_SCHPO Decoy of Reverse of 26S protease regulatory subunit 4 homolog OS=Schizosaccharomyces pombe GN=mts2 PE=2 SV=1(116);	138.0681
699	15.9665	2305.2958	4	2305.2780	-7.7147	0.5950	0.0050	-0.0300	NLTDETKNK	7	>sp|P30655|PSB5_SCHPO Proteasome subunit beta type-5 OS=Schizosaccharomyces pombe GN=pts1 PE=2 SV=3(50);	KTLEVLYLK	1	>decoy_reverse_sp|P06732|KCRM_HUMAN Decoy of Reverse of Creatine kinase M-type OS=Homo sapiens GN=CKM PE=1 SV=2(342);	138.0681
700	15.9744	2410.3210	4	2410.3405	8.0891	0.5200	0.0850	0.1450	IKLISGK	2	>sp|Q9US13|RPN9_SCHPO Probable 26S proteasome regulatory subunit rpn9 OS=Schizosaccharomyces pombe GN=rpn9 PE=2 SV=1(127);	SIKGYTLPPHCSR	3	>sp|P06732|KCRM_HUMAN Creatine kinase M-type OS=Homo sapiens GN=CKM PE=1 SV=2(138);	138.0681
703	16.0229	2293.2199	4	2293.2211	0.5452	0.9750	0.1000	0.0100	MTDK	1	>sp|O94579|PSA2_SCHPO Probable proteasome subunit alpha type-2 OS=Schizosaccharomyces pombe GN=SPCC1442.06 PE=2 SV=1(1);	QHAVNERAKIIDLR	9	>decoy_reverse_sp|Q10329|PSA7_SCHPO Decoy of Reverse of Probable proteasome subunit alpha type-7 OS=Schizosaccharomyces pombe GN=SPBC106.16 PE=2 SV=1(173);	138.0681
704	16.0308	2904.6999	5	2904.7051	1.7945	0.7700	0.0250	0.3050	KTLVAHAVLK	1	>decoy_reverse_sp|O14250|PSA1_SCHPO Decoy of Reverse of Probable proteasome subunit alpha type-1 OS=Schizosaccharomyces pombe GN=SPAC6G10.04c PE=2 SV=1(223);	GLGYPEDAIGKTKLVK	1	>decoy_reverse_sp|P36612|PRS4_SCHPO Decoy of Reverse of 26S protease regulatory subunit 4 homolog OS=Schizosaccharomyces pombe GN=mts2 PE=2 SV=1(2);	138.0681
705	16.0386	2398.2448	4	2398.2677	9.5769	0.4900	0.0250	0.1200	TLSKESAR	4	>sp|Q9USQ9|PSB4_SCHPO Probable proteasome subunit beta type-4 OS=Schizosaccharomyces pombe GN=SPBC577.10 PE=2 SV=1(201);	YQATVMRGAFKV	11	>sp|Q10335|RPN7_SCHPO Probable 26S proteasome regulatory subunit rpn7 OS=Schizosaccharomyces pombe GN=rpn7 PE=2 SV=1(408);	138.0681
708	16.0872	2293.2185	5	2293.2277	4.0057	0.8200	0.0650	0.3350	IHLEKVSK	5	>sp|O74445|PRS10_SCHPO Probable 26S protease subunit rpt4 OS=Schizosaccharomyces pombe GN=rpt4 PE=2 SV=2(318);	SNNIKENEQK	5	>decoy_reverse_sp|O14126|PRS6A_SCHPO Decoy of Reverse of 26S protease regulatory subunit 6A OS=Schizosaccharomyces pombe GN=tbp1 PE=2 SV=1(362);	138.0681
709	16.0951	2398.2471	3	2398.2637	6.9475	0.5400	0.1050	0.1100	AERKAR	4	>decoy_reverse_sp|O74762|RPN2_SCHPO Decoy of Reverse of 26S proteasome regulatory subunit rpn2 OS=Schizosaccharomyces pombe GN=rpn2 PE=1 SV=1(139);	VKAMEVDEKPTER	2	>sp|O14126|PRS6A_SCHPO 26S protease regulatory subunit 6A OS=Schizosaccharomyces pombe GN=tbp1 PE=2 SV=1(172);	138.0681
710	16.1029	0	0	0	0	0	0	0	-	-	-	-	-	-	0
715	16.2034	1970.1126	4	1970.1200	3.7402	1.0150	0.2700	0.4200	TLSKWR	4	>decoy_reverse_sp|Q9USQ9|PSB4_SCHPO Decoy of Reverse of Probable proteasome subunit beta type-4 OS=Schizosaccharomyces pombe GN=SPBC577.10 PE=2 SV=1(66);	DGIVLAAEKK	9	>sp|Q09682|PSA4_SCHPO Probable proteasome subunit alpha type-4 OS=Schizosaccharomyces pombe GN=SPAC13C5.01c PE=2 SV=1(49);	138.0681
718	16.2523	3087.3663	4	3087.3481	-5.9028	0.2750	0.1200	0.1000	FPTDDDDK	1	>sp|P00761|TRYP_PIG Trypsin OS=Sus scrofa PE=1 SV=1(1);	FRNQYDGDATTWSPQGR	1	>sp|O14250|PSA1_SCHPO Probable proteasome subunit alpha type-1 OS=Schizosaccharomyces pombe GN=SPAC6G10.04c PE=2 SV=1(2);	138.0681
720	16.2743	0	0	0	0	0	0	0	-	-	-	-	-	-	0
721	16.2817	2180.1347	4	2180.1186	-7.3698	0.8600	0.4500	0.2850	FPTDDDDK	1	>sp|P00761|TRYP_PIG Trypsin OS=Sus scrofa PE=1 SV=1(1);	FMLKLGVKR	4	>decoy_reverse_sp|O14126|PRS6A_SCHPO Decoy of Reverse of 26S protease regulatory subunit 6A OS=Schizosaccharomyces pombe GN=tbp1 PE=2 SV=1(222);	138.0681
729	16.4652	2904.6996	6	2904.6759	-8.1504	0.8950	0.0900	0.3500	KRVIEHNIR	1	>sp|Q9UTM3|RPN5_SCHPO 26S proteasome regulatory subunit rpn5 OS=Schizosaccharomyces pombe GN=rpn5a PE=1 SV=1(338);	ASVVETVTLTKVTQK	11	>decoy_reverse_sp|O74762|RPN2_SCHPO Decoy of Reverse of 26S proteasome regulatory subunit rpn2 OS=Schizosaccharomyces pombe GN=rpn2 PE=1 SV=1(156);	138.0681
739	16.6937	2904.7015	5	2904.6873	-4.8682	0.4250	0.0350	0.1250	FMLKLGVKR	8	>decoy_reverse_sp|O14126|PRS6A_SCHPO Decoy of Reverse of 26S protease regulatory subunit 6A OS=Schizosaccharomyces pombe GN=tbp1 PE=2 SV=1(226);	AIDLYKEVLNKGVSK	6	>sp|Q9P7S2|RPN6_SCHPO Probable 26S proteasome regulatory subunit rpn6 OS=Schizosaccharomyces pombe GN=rpn6 PE=2 SV=1(27);	138.0681
746	16.8448	1811.9403	3	1811.9529	6.9735	0.3100	0.0350	0.1400	SGYDR	1	>sp|Q10329|PSA7_SCHPO Probable proteasome subunit alpha type-7 OS=Schizosaccharomyces pombe GN=SPBC106.16 PE=2 SV=1(2);	FATLQKSKR	6	>decoy_reverse_sp|O14126|PRS6A_SCHPO Decoy of Reverse of 26S protease regulatory subunit 6A OS=Schizosaccharomyces pombe GN=tbp1 PE=2 SV=1(7);	138.0681
756	17.0703	1494.7083	3	1494.7062	-1.3940	0.9750	0.8750	0.0000	FSEGTSADREIQR	-1	>sp|O74445|PRS10_SCHPO Probable 26S protease subunit rpt4 OS=Schizosaccharomyces pombe GN=rpt4 PE=2 SV=2	-	-1	-	0
760	17.1460	2904.6991	6	2904.7051	2.0621	0.8900	0.0400	0.1200	NKLLKVTVSK	2	>decoy_reverse_sp|O59770|PSA3_SCHPO Decoy of Reverse of Probable proteasome subunit alpha type-3 OS=Schizosaccharomyces pombe GN=SPCC1795.04c PE=1 SV=1(195);	YEVGAEYIKKVIAR	10	>sp|O42897|RPN3_SCHPO Probable 26S proteasome regulatory subunit rpn3 OS=Schizosaccharomyces pombe GN=rpn3 PE=2 SV=2(152);	138.0681
763	17.1948	0	0	0	0	0	0	0	-	-	-	-	-	-	0
767	17.2713	0	0	0	0	0	0	0	-	-	-	-	-	-	0
769	17.2933	2904.7013	5	2904.6959	-1.8746	0.6750	0.0500	0.1750	AERKAR	4	>decoy_reverse_sp|O74762|RPN2_SCHPO Decoy of Reverse of 26S proteasome regulatory subunit rpn2 OS=Schizosaccharomyces pombe GN=rpn2 PE=1 SV=1(139);	KPRVVTALTMLKQHLFR	1	>sp|Q09841|PSB7_SCHPO Probable proteasome subunit beta type-7 OS=Schizosaccharomyces pombe GN=SPAC23D3.07 PE=2 SV=1(108);	138.0681
779	17.5235	0	0	0	0	0	0	0	-	-	-	-	-	-	0
787	17.6962	2904.6986	6	2904.6799	-6.4467	1.1400	0.1750	0.3600	ENKIQR	3	>sp|O94444|RPN10_SCHPO 26S proteasome regulatory subunit rpn10 OS=Schizosaccharomyces pombe GN=rpn10 PE=1 SV=1(104);	TLALKYPGGGPGKTAILPVK	5	>decoy_reverse_sp|P36612|PRS4_SCHPO Decoy of Reverse of 26S protease regulatory subunit 4 homolog OS=Schizosaccharomyces pombe GN=mts2 PE=2 SV=1(211);	138.0681
792	17.7960	1273.6289	3	1273.6262	-2.1181	0.7400	0.5750	0.0000	SELEGVEEARR	-1	>sp|O42897|RPN3_SCHPO Probable 26S proteasome regulatory subunit rpn3 OS=Schizosaccharomyces pombe GN=rpn3 PE=2 SV=2	-	-1	-	0
794	17.8182	2904.7011	5	2904.7163	5.2465	0.9850	0.0750	0.4800	ERKPRR	3	>sp|Q9UQY2|PSB1_SCHPO Probable proteasome subunit beta type-1 OS=Schizosaccharomyces pombe GN=pam1 PE=2 SV=1(173);	LEFIKVIPVEELKEIK	5	>decoy_reverse_sp|P41836|PRS8_SCHPO Decoy of Reverse of 26S protease regulatory subunit 8 homolog OS=Schizosaccharomyces pombe GN=let1 PE=2 SV=1(238);	138.0681
803	18.0243	2291.2316	4	2291.2306	-0.4340	0.5650	0.0250	0.1900	YDKKDLVR	3	>decoy_reverse_sp|O74445|PRS10_SCHPO Decoy of Reverse of Probable 26S protease subunit rpt4 OS=Schizosaccharomyces pombe GN=rpt4 PE=2 SV=2(351);	MKDAVKEAAR	6	>sp|O59770|PSA3_SCHPO Probable proteasome subunit alpha type-3 OS=Schizosaccharomyces pombe GN=SPCC1795.04c PE=1 SV=1(190);	138.0681
809	18.1458	2279.1569	4	2279.1532	-1.6564	0.7150	0.0050	0.3250	IKENQEK	2	>sp|O14126|PRS6A_SCHPO 26S protease regulatory subunit 6A OS=Schizosaccharomyces pombe GN=tbp1 PE=2 SV=1(72);	KYDKTEDDIK	4	>sp|O74445|PRS10_SCHPO Probable 26S protease subunit rpt4 OS=Schizosaccharomyces pombe GN=rpt4 PE=2 SV=2(41);	138.0681
812	18.1948	0	0	0	0	0	0	0	-	-	-	-	-	-	0
815	18.2437	2904.7002	6	2904.6959	-1.5054	0.9500	0.0400	0.2000	AERKAR	4	>decoy_reverse_sp|O74762|RPN2_SCHPO Decoy of Reverse of 26S proteasome regulatory subunit rpn2 OS=Schizosaccharomyces pombe GN=rpn2 PE=1 SV=1(139);	FHQLKPTRVLTLAMVKR	5	>decoy_reverse_sp|Q09841|PSB7_SCHPO Decoy of Reverse of Probable proteasome subunit beta type-7 OS=Schizosaccharomyces pombe GN=SPAC23D3.07 PE=2 SV=1(149);	138.0681
822	18.3920	2765.3518	5	2765.3639	4.3847	0.8550	0.0400	0.1350	IDKKTTEEK	3	>sp|O74762|RPN2_SCHPO 26S proteasome regulatory subunit rpn2 OS=Schizosaccharomyces pombe GN=rpn2 PE=1 SV=1(847);	IDKEDMGSNDKASK	3	>decoy_reverse_sp|O74762|RPN2_SCHPO Decoy of Reverse of 26S proteasome regulatory subunit rpn2 OS=Schizosaccharomyces pombe GN=rpn2 PE=1 SV=1(122);	138.0681
824	18.4147	2904.7008	5	2904.6839	-5.7975	0.5750	0.0400	0.2500	EAVLKLKLELK	7	>decoy_reverse_sp|P50524|RPN12_SCHPO Decoy of Reverse of 26S proteasome regulatory subunit rpn12 OS=Schizosaccharomyces pombe GN=rpn12 PE=1 SV=1(244);	HYYSLRINYKK	10	>sp|P41878|RPN11_SCHPO 26S proteasome regulatory subunit rpn11 OS=Schizosaccharomyces pombe GN=rpn11 PE=1 SV=2(207);	138.0681
826	18.4372	2765.3545	4	2765.3579	1.2113	1.0600	0.1300	0.4050	WKTLSK	2	>sp|Q9USQ9|PSB4_SCHPO Probable proteasome subunit beta type-4 OS=Schizosaccharomyces pombe GN=SPBC577.10 PE=2 SV=1(197);	TSETNDRNSTNNTKER	14	>sp|P87048|RPN1_SCHPO 26S proteasome regulatory subunit rpn1 OS=Schizosaccharomyces pombe GN=rpn1 PE=1 SV=2(38);	138.0681
835	18.6472	2753.2798	4	2753.2741	-2.0662	1.0850	0.1350	0.1250	RFKK	3	>sp|O94517|PSA6_SCHPO Probable proteasome subunit alpha type-6 OS=Schizosaccharomyces pombe GN=SPBC646.16 PE=2 SV=1(182);	DDGLEDDMPALADEEFEK	1	>decoy_reverse_sp|O42897|RPN3_SCHPO Decoy of Reverse of Probable 26S proteasome regulatory subunit rpn3 OS=Schizosaccharomyces pombe GN=rpn3 PE=2 SV=2(1);	138.0681
840	18.7502	2904.6989	6	2904.7197	7.1492	0.6450	0.0350	0.2850	KPRVVTALTMLK	1	>sp|Q09841|PSB7_SCHPO Probable proteasome subunit beta type-7 OS=Schizosaccharomyces pombe GN=SPAC23D3.07 PE=2 SV=1(108);	ELLKPSASVALQR	4	>sp|O74894|PRS6B_SCHPO 26S protease regulatory subunit 6B homolog OS=Schizosaccharomyces pombe GN=rpt3 PE=2 SV=1(94);	138.0681
842	18.7727	1387.7069	3	1387.7025	-3.1456	0.2850	0.1450	0.0300	MPPK	1	>sp|O42931|PRS7_SCHPO 26S protease regulatory subunit 7 homolog OS=Schizosaccharomyces pombe GN=rpt1 PE=1 SV=2(1);	NKMVCK	2	>sp|Q09682|PSA4_SCHPO Probable proteasome subunit alpha type-4 OS=Schizosaccharomyces pombe GN=SPAC13C5.01c PE=2 SV=1(223);	138.0681
850	18.9467	2904.7014	5	2904.6959	-1.9083	0.5950	0.0050	0.2650	AKRAER	2	>sp|O74762|RPN2_SCHPO 26S proteasome regulatory subunit rpn2 OS=Schizosaccharomyces pombe GN=rpn2 PE=1 SV=1(827);	KPRVVTALTMLKQHLFR	1	>sp|Q09841|PSB7_SCHPO Probable proteasome subunit beta type-7 OS=Schizosaccharomyces pombe GN=SPAC23D3.07 PE=2 SV=1(108);	138.0681
858	19.1213	2369.2912	5	2369.2850	-2.6415	1.2850	0.0800	0.4650	LLKMQR	3	>sp|P36612|PRS4_SCHPO 26S protease regulatory subunit 4 homolog OS=Schizosaccharomyces pombe GN=mts2 PE=2 SV=1(71);	SETMKYYLPKGK	10	>decoy_reverse_sp|P06732|KCRM_HUMAN Decoy of Reverse of Creatine kinase M-type OS=Homo sapiens GN=CKM PE=1 SV=2(210);	138.0681
861	19.1703	2466.2030	4	2466.2199	6.8390	0.7200	0.1500	0.1000	MNSIVSK	1	>sp|P30655|PSB5_SCHPO Proteasome subunit beta type-5 OS=Schizosaccharomyces pombe GN=pts1 PE=2 SV=3(1);	STELFKNEEEPTK	6	>decoy_reverse_sp|O74762|RPN2_SCHPO Decoy of Reverse of 26S proteasome regulatory subunit rpn2 OS=Schizosaccharomyces pombe GN=rpn2 PE=1 SV=1(83);	138.0681
863	19.1925	2571.2319	3	2571.2386	2.6222	0.1550	0.0650	0.0400	EAEAARKK	7	>sp|Q10329|PSA7_SCHPO Probable proteasome subunit alpha type-7 OS=Schizosaccharomyces pombe GN=SPBC106.16 PE=2 SV=1(243);	NKADYYTNICDR	2	>sp|Q10335|RPN7_SCHPO Probable 26S proteasome regulatory subunit rpn7 OS=Schizosaccharomyces pombe GN=rpn7 PE=2 SV=1(118);	138.0681
864	19.2003	0	0	0	0	0	0	0	-	-	-	-	-	-	0
866	19.2220	2357.2189	4	2357.2154	-1.5124	1.2450	0.3250	0.4050	YFATLQK	1	>decoy_reverse_sp|O14126|PRS6A_SCHPO Decoy of Reverse of 26S protease regulatory subunit 6A OS=Schizosaccharomyces pombe GN=tbp1 PE=2 SV=1(1);	EDALFKNEEKK	6	>decoy_reverse_sp|Q10335|RPN7_SCHPO Decoy of Reverse of Probable 26S proteasome regulatory subunit rpn7 OS=Schizosaccharomyces pombe GN=rpn7 PE=2 SV=1(319);	138.0681
873	19.3752	2904.7009	6	2904.6873	-4.6633	0.7100	0.0700	0.2000	FMLKLGVKR	4	>decoy_reverse_sp|O14126|PRS6A_SCHPO Decoy of Reverse of 26S protease regulatory subunit 6A OS=Schizosaccharomyces pombe GN=tbp1 PE=2 SV=1(222);	AIDLYKEVLNKGVSK	11	>sp|Q9P7S2|RPN6_SCHPO Probable 26S proteasome regulatory subunit rpn6 OS=Schizosaccharomyces pombe GN=rpn6 PE=2 SV=1(32);	138.0681
874	19.3830	2357.2183	5	2357.2325	6.0137	1.0300	0.1100	0.2700	EDTEAVLKR	8	>sp|O42931|PRS7_SCHPO 26S protease regulatory subunit 7 homolog OS=Schizosaccharomyces pombe GN=rpt1 PE=1 SV=2(59);	KEVAEADIASK	1	>decoy_reverse_sp|Q9UUB6|UBLH2_SCHPO Decoy of Reverse of Ubiquitin carboxyl-terminal hydrolase 2 OS=Schizosaccharomyces pombe GN=uch2 PE=1 SV=1(54);	138.0681
880	19.5110	2467.1892	4	2467.1940	1.9191	0.7200	0.0100	0.0150	PPKEDWEK	3	>sp|O42931|PRS7_SCHPO 26S protease regulatory subunit 7 homolog OS=Schizosaccharomyces pombe GN=rpt1 PE=1 SV=2(4);	GQSIDDMIPAQK	12	>sp|P06732|KCRM_HUMAN Creatine kinase M-type OS=Homo sapiens GN=CKM PE=1 SV=2(381);	138.0681
889	19.7140	0	0	0	0	0	0	0	-	-	-	-	-	-	0
891	19.7365	2904.7022	5	2904.6759	-9.0654	0.4050	0.0250	0.1800	EDVQSLKLK	7	>sp|Q9UTM3|RPN5_SCHPO 26S proteasome regulatory subunit rpn5 OS=Schizosaccharomyces pombe GN=rpn5a PE=1 SV=1(211);	VIDGSRPVNRNKLLK	12	>decoy_reverse_sp|O59770|PSA3_SCHPO Decoy of Reverse of Probable proteasome subunit alpha type-3 OS=Schizosaccharomyces pombe GN=SPCC1795.04c PE=1 SV=1(195);	138.0681
892	19.7443	0	0	0	0	0	0	0	-	-	-	-	-	-	0
895	19.7933	0	0	0	0	0	0	0	-	-	-	-	-	-	0
902	19.9423	2904.7006	6	2904.7084	2.6825	1.0850	0.2650	0.0000	KLIPIR	1	>decoy_reverse_sp|Q9UQY2|PSB1_SCHPO Decoy of Reverse of Probable proteasome subunit beta type-1 OS=Schizosaccharomyces pombe GN=pam1 PE=2 SV=1(3);	AASLLKVNMENLIVTDLGK	1	>decoy_reverse_sp|Q9P7S2|RPN6_SCHPO Decoy of Reverse of Probable 26S proteasome regulatory subunit rpn6 OS=Schizosaccharomyces pombe GN=rpn6 PE=2 SV=1(1);	138.0681
916	20.2730	2211.2432	4	2211.2296	-6.1733	0.4150	0.0000	0.1850	QEMKK	4	>decoy_reverse_sp|O94444|RPN10_SCHPO Decoy of Reverse of 26S proteasome regulatory subunit rpn10 OS=Schizosaccharomyces pombe GN=rpn10 PE=1 SV=1(4);	SVQPLASAKELLR	9	>decoy_reverse_sp|O74894|PRS6B_SCHPO Decoy of Reverse of 26S protease regulatory subunit 6B homolog OS=Schizosaccharomyces pombe GN=rpt3 PE=2 SV=1(296);	138.0681
917	20.2808	2115.9345	3	2115.9492	6.9414	0.0900	0.0900	0.0150	MSER	1	>sp|O74445|PRS10_SCHPO Probable 26S protease subunit rpt4 OS=Schizosaccharomyces pombe GN=rpt4 PE=2 SV=2(1);	SDYYMASTYTKK	11	>sp|Q9UTM3|RPN5_SCHPO 26S proteasome regulatory subunit rpn5 OS=Schizosaccharomyces pombe GN=rpn5a PE=1 SV=1(195);	138.0681
919	20.3030	2904.7010	5	2904.6799	-7.2709	0.8550	0.3300	0.0700	IVKSAKAK	6	>decoy_reverse_sp|Q9P7S2|RPN6_SCHPO Decoy of Reverse of Probable 26S proteasome regulatory subunit rpn6 OS=Schizosaccharomyces pombe GN=rpn6 PE=2 SV=1(340);	KIEFPPPSAEARAEILR	1	>sp|P41836|PRS8_SCHPO 26S protease regulatory subunit 8 homolog OS=Schizosaccharomyces pombe GN=let1 PE=2 SV=1(311);	138.0681
923	20.3782	2316.2686	4	2316.2800	4.9511	0.5900	0.0300	0.1350	LEKVR	3	>sp|Q9UTM3|RPN5_SCHPO 26S proteasome regulatory subunit rpn5 OS=Schizosaccharomyces pombe GN=rpn5a PE=1 SV=1(423);	QDPKKHLDAEVQK	5	>sp|P41878|RPN11_SCHPO 26S proteasome regulatory subunit rpn11 OS=Schizosaccharomyces pombe GN=rpn11 PE=1 SV=2(281);	138.0681
924	20.3860	1637.9297	3	1637.9252	-2.7466	0.6400	0.0750	0.2750	KAFGR	1	>decoy_reverse_sp|Q10335|RPN7_SCHPO Decoy of Reverse of Probable 26S proteasome regulatory subunit rpn7 OS=Schizosaccharomyces pombe GN=rpn7 PE=2 SV=1(2);	KQYSAKAK	1	>decoy_reverse_sp|Q9UUB6|UBLH2_SCHPO Decoy of Reverse of Ubiquitin carboxyl-terminal hydrolase 2 OS=Schizosaccharomyces pombe GN=uch2 PE=1 SV=1(3);	138.0681
925	20.3937	0	0	0	0	0	0	0	-	-	-	-	-	-	0
927	20.4147	1708.9663	3	1708.9657	-0.3561	0.4950	0.1500	0.0450	KLIR	1	>sp|O14250|PSA1_SCHPO Probable proteasome subunit alpha type-1 OS=Schizosaccharomyces pombe GN=SPAC6G10.04c PE=2 SV=1(62);	NHASIDKMK	7	>sp|P41878|RPN11_SCHPO 26S proteasome regulatory subunit rpn11 OS=Schizosaccharomyces pombe GN=rpn11 PE=1 SV=2(246);	138.0681
928	20.4223	2316.2678	5	2316.2582	-4.1229	0.9700	0.1700	0.1750	EDCKSLKR	7	>sp|O74894|PRS6B_SCHPO 26S protease regulatory subunit 6B homolog OS=Schizosaccharomyces pombe GN=rpt3 PE=2 SV=1(38);	AAKASRGAATIK	3	>decoy_reverse_sp|Q10329|PSA7_SCHPO Decoy of Reverse of Probable proteasome subunit alpha type-7 OS=Schizosaccharomyces pombe GN=SPBC106.16 PE=2 SV=1(92);	138.0681
931	20.4702	2264.1582	4	2264.1582	0.0027	0.6450	0.1200	-0.0400	MSQAR	1	>sp|O94517|PSA6_SCHPO Probable proteasome subunit alpha type-6 OS=Schizosaccharomyces pombe GN=SPBC646.16 PE=2 SV=1(1);	QDPKKHLDAEVQK	5	>sp|P41878|RPN11_SCHPO 26S proteasome regulatory subunit rpn11 OS=Schizosaccharomyces pombe GN=rpn11 PE=1 SV=2(281);	138.0681
933	20.4918	2904.6994	6	2904.6839	-5.3227	1.1450	0.0600	0.4000	HESLKYR	5	>sp|P87048|RPN1_SCHPO 26S proteasome regulatory subunit rpn1 OS=Schizosaccharomyces pombe GN=rpn1 PE=1 SV=2(144);	KYIPNPVLVIIDVKPK	1	>sp|O74440|RPN8_SCHPO 26S proteasome regulatory subunit rpn8 OS=Schizosaccharomyces pombe GN=rpn8 PE=2 SV=1(121);	138.0681
935	20.5137	2199.1680	4	2199.1826	6.6376	0.3450	0.0050	0.0550	GKYYPLK	2	>sp|P06732|KCRM_HUMAN Creatine kinase M-type OS=Homo sapiens GN=CKM PE=1 SV=2(172);	KGYQTIELDK	1	>decoy_reverse_sp|O74445|PRS10_SCHPO Decoy of Reverse of Probable 26S protease subunit rpt4 OS=Schizosaccharomyces pombe GN=rpt4 PE=2 SV=2(2);	138.0681
936	20.5215	2199.1676	5	2199.1534	-6.4418	1.0650	0.1050	0.1750	YKEDTALR	2	>decoy_reverse_sp|O74445|PRS10_SCHPO Decoy of Reverse of Probable 26S protease subunit rpt4 OS=Schizosaccharomyces pombe GN=rpt4 PE=2 SV=2(379);	KHLDAEVQK	1	>sp|P41878|RPN11_SCHPO 26S proteasome regulatory subunit rpn11 OS=Schizosaccharomyces pombe GN=rpn11 PE=1 SV=2(281);	138.0681
940	20.5953	1696.8933	3	1696.8817	-6.8381	0.5500	0.1900	0.1750	KAFGR	1	>decoy_reverse_sp|Q10335|RPN7_SCHPO Decoy of Reverse of Probable 26S proteasome regulatory subunit rpn7 OS=Schizosaccharomyces pombe GN=rpn7 PE=2 SV=1(2);	MSSKDISSK	4	>sp|P87048|RPN1_SCHPO 26S proteasome regulatory subunit rpn1 OS=Schizosaccharomyces pombe GN=rpn1 PE=1 SV=2(4);	138.0681
941	20.6028	2304.1931	3	2304.1960	1.2805	0.3850	0.1250	0.1500	LESKQR	4	>decoy_reverse_sp|O42897|RPN3_SCHPO Decoy of Reverse of Probable 26S proteasome regulatory subunit rpn3 OS=Schizosaccharomyces pombe GN=rpn3 PE=2 SV=2(184);	YEAKAIGSGSEPAK	4	>sp|Q9UT97|PSA5_SCHPO Probable proteasome subunit alpha type-5 OS=Schizosaccharomyces pombe GN=SPAC323.02c PE=1 SV=1(169);	138.0681
943	20.6243	2199.1709	3	2199.1826	5.3303	0.7500	0.1300	0.1750	YYLPKGK	5	>decoy_reverse_sp|P06732|KCRM_HUMAN Decoy of Reverse of Creatine kinase M-type OS=Homo sapiens GN=CKM PE=1 SV=2(210);	KGYQTIELDK	1	>decoy_reverse_sp|O74445|PRS10_SCHPO Decoy of Reverse of Probable 26S protease subunit rpt4 OS=Schizosaccharomyces pombe GN=rpt4 PE=2 SV=2(2);	138.0681
945	20.6460	2071.0779	3	2071.0724	-2.6768	0.4250	0.0550	0.0550	ETTEKK	5	>decoy_reverse_sp|O74762|RPN2_SCHPO Decoy of Reverse of 26S proteasome regulatory subunit rpn2 OS=Schizosaccharomyces pombe GN=rpn2 PE=1 SV=1(118);	KGAVEYEIYK	1	>decoy_reverse_sp|O42897|RPN3_SCHPO Decoy of Reverse of Probable 26S proteasome regulatory subunit rpn3 OS=Schizosaccharomyces pombe GN=rpn3 PE=2 SV=2(347);	138.0681
947	20.6678	2252.0807	4	2252.0668	-6.1792	0.6250	0.3600	0.1750	SRSYDSR	1	>sp|Q09682|PSA4_SCHPO Probable proteasome subunit alpha type-4 OS=Schizosaccharomyces pombe GN=SPAC13C5.01c PE=2 SV=1(2);	SPSGNDALNDKK	11	>sp|P87048|RPN1_SCHPO 26S proteasome regulatory subunit rpn1 OS=Schizosaccharomyces pombe GN=rpn1 PE=1 SV=2(20);	138.0681
954	20.8222	2904.6989	5	2904.7010	0.7410	0.7850	0.1000	0.2950	KKLIPIR	2	>decoy_reverse_sp|Q9UQY2|PSB1_SCHPO Decoy of Reverse of Probable proteasome subunit beta type-1 OS=Schizosaccharomyces pombe GN=pam1 PE=2 SV=1(3);	EDTEAVLKRINDTVGIK	8	>sp|O42931|PRS7_SCHPO 26S protease regulatory subunit 7 homolog OS=Schizosaccharomyces pombe GN=rpt1 PE=1 SV=2(59);	138.0681
956	20.8442	1464.7443	3	1464.7433	-0.7096	0.9400	0.9250	0.0000	NNVDQSHLVQGVR	-1	>sp|O74445|PRS10_SCHPO Probable 26S protease subunit rpt4 OS=Schizosaccharomyces pombe GN=rpt4 PE=2 SV=2	-	-1	-	0
958	20.8662	0	0	0	0	0	0	0	-	-	-	-	-	-	0
962	20.9405	0	0	0	0	0	0	0	-	-	-	-	-	-	0
964	20.9622	1447.7183	3	1447.7306	8.5096	0.3950	0.1050	0.1850	KYDK	1	>sp|O74445|PRS10_SCHPO Probable 26S protease subunit rpt4 OS=Schizosaccharomyces pombe GN=rpt4 PE=2 SV=2(38);	NKPDER	2	>decoy_reverse_sp|Q10335|RPN7_SCHPO Decoy of Reverse of Probable 26S proteasome regulatory subunit rpn7 OS=Schizosaccharomyces pombe GN=rpn7 PE=2 SV=1(33);	138.0681
965	20.9695	0	0	0	0	0	0	0	-	-	-	-	-	-	0
966	20.9770	1350.7016	3	1350.7003	-0.9460	0.1400	0.0250	0.0050	SGYDR	1	>sp|Q10329|PSA7_SCHPO Probable proteasome subunit alpha type-7 OS=Schizosaccharomyces pombe GN=SPBC106.16 PE=2 SV=1(2);	GTKRR	3	>sp|O74440|RPN8_SCHPO 26S proteasome regulatory subunit rpn8 OS=Schizosaccharomyces pombe GN=rpn8 PE=2 SV=1(39);	138.0681
969	21.0238	1790.8835	3	1790.8661	-9.7060	0.3650	0.0450	0.0300	GVFK	1	>decoy_reverse_sp|Q9US13|RPN9_SCHPO Decoy of Reverse of Probable 26S proteasome regulatory subunit rpn9 OS=Schizosaccharomyces pombe GN=rpn9 PE=2 SV=1(2);	FMTRSEYDR	1	>sp|Q9UT97|PSA5_SCHPO Probable proteasome subunit alpha type-5 OS=Schizosaccharomyces pombe GN=SPAC323.02c PE=1 SV=1(2);	138.0681
972	21.0712	1628.8207	3	1628.8191	-0.9966	1.3500	0.9250	0.0000	RLTSPLM[15.99]ESHSVEK	-1	>sp|Q9UT97|PSA5_SCHPO Probable proteasome subunit alpha type-5 OS=Schizosaccharomyces pombe GN=SPAC323.02c PE=1 SV=1	-	-1	-	0
973	21.0787	0	0	0	0	0	0	0	-	-	-	-	-	-	0
977	21.1530	2904.6967	6	2904.7163	6.7400	0.5500	0.0650	0.2050	NKLLKVTVSK	5	>decoy_reverse_sp|O59770|PSA3_SCHPO Decoy of Reverse of Probable proteasome subunit alpha type-3 OS=Schizosaccharomyces pombe GN=SPCC1795.04c PE=1 SV=1(198);	HKFQDILLGAGQAIK	2	>decoy_reverse_sp|O94444|RPN10_SCHPO Decoy of Reverse of 26S proteasome regulatory subunit rpn10 OS=Schizosaccharomyces pombe GN=rpn10 PE=1 SV=1(145);	138.0681
977	21.1530	2904.6967	6	2904.6799	-5.7860	0.5500	0.0650	0.1650	LVARNIPKEIK	8	>decoy_reverse_sp|P41836|PRS8_SCHPO Decoy of Reverse of 26S protease regulatory subunit 8 homolog OS=Schizosaccharomyces pombe GN=let1 PE=2 SV=1(299);	EPLKEVVQFVGSR	4	>decoy_reverse_sp|O74894|PRS6B_SCHPO Decoy of Reverse of 26S protease regulatory subunit 6B homolog OS=Schizosaccharomyces pombe GN=rpt3 PE=2 SV=1(183);	138.0681
980	21.2013	2687.4211	4	2687.4380	6.3031	0.5300	0.0250	0.0050	IITKEGVETR	4	>sp|Q9UQY2|PSB1_SCHPO Probable proteasome subunit beta type-1 OS=Schizosaccharomyces pombe GN=pam1 PE=2 SV=1(212);	QNLFVPTSDKEK	10	>sp|P50524|RPN12_SCHPO 26S proteasome regulatory subunit rpn12 OS=Schizosaccharomyces pombe GN=rpn12 PE=1 SV=1(44);	138.0681
981	21.2092	2582.3956	4	2582.3849	-4.1526	0.5500	0.0600	0.0450	MQKLLRLR	3	>decoy_reverse_sp|P36612|PRS4_SCHPO Decoy of Reverse of 26S protease regulatory subunit 4 homolog OS=Schizosaccharomyces pombe GN=mts2 PE=2 SV=1(378);	EIQDEKEAEAAR	6	>sp|Q10329|PSA7_SCHPO Probable proteasome subunit alpha type-7 OS=Schizosaccharomyces pombe GN=SPBC106.16 PE=2 SV=1(236);	138.0681
987	21.3372	2904.7024	5	2904.7051	0.9264	0.6900	0.0600	0.2700	KTLVAHAVLK	1	>decoy_reverse_sp|O14250|PSA1_SCHPO Decoy of Reverse of Probable proteasome subunit alpha type-1 OS=Schizosaccharomyces pombe GN=SPAC6G10.04c PE=2 SV=1(223);	GLGYPEDAIGKTKLVK	13	>decoy_reverse_sp|P36612|PRS4_SCHPO Decoy of Reverse of 26S protease regulatory subunit 4 homolog OS=Schizosaccharomyces pombe GN=mts2 PE=2 SV=1(14);	138.0681
989	21.3592	2537.2415	4	2537.2529	4.5234	0.4900	0.0950	0.1250	SSKDISSK	1	>sp|P87048|RPN1_SCHPO 26S proteasome regulatory subunit rpn1 OS=Schizosaccharomyces pombe GN=rpn1 PE=1 SV=2(2);	CTKIIENEQSAEK	3	>sp|O42931|PRS7_SCHPO 26S protease regulatory subunit 7 homolog OS=Schizosaccharomyces pombe GN=rpt1 PE=1 SV=2(102);	138.0681
990	21.3670	2642.2661	3	2642.2685	0.9049	0.3400	0.3000	0.1700	EKADAAFLR	2	>decoy_reverse_sp|O14126|PRS6A_SCHPO Decoy of Reverse of 26S protease regulatory subunit 6A OS=Schizosaccharomyces pombe GN=tbp1 PE=2 SV=1(164);	KSYDYSATMYTR	1	>decoy_reverse_sp|Q9UTM3|RPN5_SCHPO Decoy of Reverse of 26S proteasome regulatory subunit rpn5 OS=Schizosaccharomyces pombe GN=rpn5a PE=1 SV=1(249);	138.0681
991	21.3750	0	0	0	0	0	0	0	-	-	-	-	-	-	0
992	21.3828	0	0	0	0	0	0	0	-	-	-	-	-	-	0
995	21.4305	2289.1425	4	2289.1521	4.2110	0.6900	0.0050	0.1950	KNEEK	1	>sp|Q10335|RPN7_SCHPO Probable 26S proteasome regulatory subunit rpn7 OS=Schizosaccharomyces pombe GN=rpn7 PE=2 SV=1(87);	VLNKGDSGEMSLQK	4	>sp|P41836|PRS8_SCHPO 26S protease regulatory subunit 8 homolog OS=Schizosaccharomyces pombe GN=let1 PE=2 SV=1(390);	138.0681
1004	21.6327	2671.4389	5	2671.4577	7.0477	1.4100	0.0550	0.6000	KSLK	1	>decoy_reverse_sp|O74894|PRS6B_SCHPO Decoy of Reverse of 26S protease regulatory subunit 6B homolog OS=Schizosaccharomyces pombe GN=rpt3 PE=2 SV=1(352);	GMALGSANEKIEASKGLIDR	10	>decoy_reverse_sp|P41836|PRS8_SCHPO Decoy of Reverse of 26S protease regulatory subunit 8 homolog OS=Schizosaccharomyces pombe GN=let1 PE=2 SV=1(57);	138.0681
1005	21.6405	2776.4656	4	2776.4733	2.7651	0.4700	0.1700	0.1450	YYEQKIR	5	>sp|Q9UTM3|RPN5_SCHPO 26S proteasome regulatory subunit rpn5 OS=Schizosaccharomyces pombe GN=rpn5a PE=1 SV=1(218);	LQKYQATVMRGAFK	3	>sp|Q10335|RPN7_SCHPO Probable 26S proteasome regulatory subunit rpn7 OS=Schizosaccharomyces pombe GN=rpn7 PE=2 SV=1(397);	138.0681
1006	21.6485	2776.4624	5	2776.4349	-9.8926	0.5050	0.0250	0.1500	KNEEK	1	>sp|Q10335|RPN7_SCHPO Probable 26S proteasome regulatory subunit rpn7 OS=Schizosaccharomyces pombe GN=rpn7 PE=2 SV=1(87);	MATTVKDTMNVDINAIKK	1	>sp|O43063|PSB6_SCHPO Probable proteasome subunit beta type-6 OS=Schizosaccharomyces pombe GN=SPBC4C3.10c PE=2 SV=1(1);	138.0681
1008	21.6702	2776.4679	3	2776.4614	-2.3503	0.3350	0.0600	0.1250	QEMK	1	>decoy_reverse_sp|O94444|RPN10_SCHPO Decoy of Reverse of 26S proteasome regulatory subunit rpn10 OS=Schizosaccharomyces pombe GN=rpn10 PE=1 SV=1(1);	QGDVLLNKLQKYQATVMR	8	>sp|Q10335|RPN7_SCHPO Probable 26S proteasome regulatory subunit rpn7 OS=Schizosaccharomyces pombe GN=rpn7 PE=2 SV=1(394);	138.0681
1009	21.6780	2653.4323	5	2653.4577	9.5852	1.1600	0.0100	0.2900	EIKQIK	3	>decoy_reverse_sp|P41836|PRS8_SCHPO Decoy of Reverse of 26S protease regulatory subunit 8 homolog OS=Schizosaccharomyces pombe GN=let1 PE=2 SV=1(249);	DVEFLHSDKIDTIVK	9	>sp|Q10329|PSA7_SCHPO Probable proteasome subunit alpha type-7 OS=Schizosaccharomyces pombe GN=SPBC106.16 PE=2 SV=1(224);	138.0681
1011	21.6988	2829.3778	4	2829.3833	1.9526	0.3350	0.0250	0.1300	TPDKGYGHR	4	>decoy_reverse_sp|P06732|KCRM_HUMAN Decoy of Reverse of Creatine kinase M-type OS=Homo sapiens GN=CKM PE=1 SV=2(281);	DNLSWLSKANNWSK	8	>sp|O74762|RPN2_SCHPO 26S proteasome regulatory subunit rpn2 OS=Schizosaccharomyces pombe GN=rpn2 PE=1 SV=1(377);	138.0681
1012	21.7068	2724.3528	5	2724.3461	-2.4503	0.7950	0.0200	0.3850	LCFDELKKR	8	>sp|Q09720|PSB2_SCHPO Probable proteasome subunit beta type-2 OS=Schizosaccharomyces pombe GN=SPAC31A2.04c PE=2 SV=1(170);	GSNDDEMKIDKK	8	>sp|O74762|RPN2_SCHPO 26S proteasome regulatory subunit rpn2 OS=Schizosaccharomyces pombe GN=rpn2 PE=1 SV=1(844);	138.0681
1013	21.7147	2671.4390	7	2671.4353	-1.3884	1.7050	0.0200	0.3650	GSNDDEMKIDK	8	>sp|O74762|RPN2_SCHPO 26S proteasome regulatory subunit rpn2 OS=Schizosaccharomyces pombe GN=rpn2 PE=1 SV=1(844);	EAVLKLKLELK	7	>decoy_reverse_sp|P50524|RPN12_SCHPO Decoy of Reverse of 26S proteasome regulatory subunit rpn12 OS=Schizosaccharomyces pombe GN=rpn12 PE=1 SV=1(244);	138.0681
1014	21.7227	1416.8161	3	1416.8187	1.8477	0.6300	0.0950	-0.0400	SAKGTK	3	>sp|O74440|RPN8_SCHPO 26S proteasome regulatory subunit rpn8 OS=Schizosaccharomyces pombe GN=rpn8 PE=2 SV=1(36);	VDVKTK	4	>sp|Q10335|RPN7_SCHPO Probable 26S proteasome regulatory subunit rpn7 OS=Schizosaccharomyces pombe GN=rpn7 PE=2 SV=1(248);	138.0681
1015	21.7298	2807.4518	4	2807.4533	0.5425	1.0150	0.1550	0.3950	FATLQKSK	6	>decoy_reverse_sp|O14126|PRS6A_SCHPO Decoy of Reverse of 26S protease regulatory subunit 6A OS=Schizosaccharomyces pombe GN=tbp1 PE=2 SV=1(7);	YTVGQGYTKAAWFEK	1	>decoy_reverse_sp|Q9USQ9|PSB4_SCHPO Decoy of Reverse of Probable proteasome subunit beta type-4 OS=Schizosaccharomyces pombe GN=SPBC577.10 PE=2 SV=1(2);	138.0681
1017	21.7493	2671.4390	6	2671.4543	5.7275	1.6550	0.0900	0.5500	KLARNILK	1	>decoy_reverse_sp|O94444|RPN10_SCHPO Decoy of Reverse of 26S proteasome regulatory subunit rpn10 OS=Schizosaccharomyces pombe GN=rpn10 PE=1 SV=1(114);	EEPKSETLENFTR	4	>sp|O74762|RPN2_SCHPO 26S proteasome regulatory subunit rpn2 OS=Schizosaccharomyces pombe GN=rpn2 PE=1 SV=1(880);	138.0681
1018	21.7550	2686.4256	5	2686.4363	3.9829	1.1650	0.0850	0.4000	IITKEGVETR	4	>sp|Q9UQY2|PSB1_SCHPO Probable proteasome subunit beta type-1 OS=Schizosaccharomyces pombe GN=pam1 PE=2 SV=1(212);	LELKKANWCDK	4	>decoy_reverse_sp|P50524|RPN12_SCHPO Decoy of Reverse of 26S proteasome regulatory subunit rpn12 OS=Schizosaccharomyces pombe GN=rpn12 PE=1 SV=1(248);	138.0681
1019	21.7630	2724.3563	4	2724.3567	0.1200	0.7050	0.0850	0.0700	KLEK	1	>sp|P06732|KCRM_HUMAN Creatine kinase M-type OS=Homo sapiens GN=CKM PE=1 SV=2(366);	LAQFEKEEYVSDPKEQM	6	>decoy_reverse_sp|Q9UTM3|RPN5_SCHPO Decoy of Reverse of 26S proteasome regulatory subunit rpn5 OS=Schizosaccharomyces pombe GN=rpn5a PE=1 SV=1(432);	138.0681
1020	21.7708	2686.4287	4	2686.4185	-3.8054	0.9300	0.1700	0.3150	KELFDCLK	1	>decoy_reverse_sp|Q09720|PSB2_SCHPO Decoy of Reverse of Probable proteasome subunit beta type-2 OS=Schizosaccharomyces pombe GN=SPAC31A2.04c PE=2 SV=1(26);	DIKSMIADKHAIR	3	>decoy_reverse_sp|O42931|PRS7_SCHPO Decoy of Reverse of 26S protease regulatory subunit 7 homolog OS=Schizosaccharomyces pombe GN=rpt1 PE=1 SV=2(69);	138.0681
1021	21.7788	2776.4640	6	2776.4758	4.2383	0.8950	0.0300	0.2350	ESLQRLLQGAR	1	>sp|P41878|RPN11_SCHPO 26S proteasome regulatory subunit rpn11 OS=Schizosaccharomyces pombe GN=rpn11 PE=1 SV=2(2);	FFEKEDVQSLK	4	>sp|Q9UTM3|RPN5_SCHPO 26S proteasome regulatory subunit rpn5 OS=Schizosaccharomyces pombe GN=rpn5a PE=1 SV=1(204);	138.0681
1023	21.7975	2829.3746	5	2829.4001	9.0355	0.8000	0.2600	0.2550	IMKLCFDELK	3	>sp|Q09720|PSB2_SCHPO Probable proteasome subunit beta type-2 OS=Schizosaccharomyces pombe GN=SPAC31A2.04c PE=2 SV=1(162);	CGSPYIIEDSKK	11	>decoy_reverse_sp|O74762|RPN2_SCHPO Decoy of Reverse of 26S proteasome regulatory subunit rpn2 OS=Schizosaccharomyces pombe GN=rpn2 PE=1 SV=1(670);	138.0681
1024	21.8053	2659.3658	4	2659.3452	-7.7541	0.8450	0.0750	0.1700	GSDAAPQASKK	10	>decoy_reverse_sp|P36612|PRS4_SCHPO Decoy of Reverse of 26S protease regulatory subunit 4 homolog OS=Schizosaccharomyces pombe GN=mts2 PE=2 SV=1(404);	AKWSTAETLTNNK	2	>decoy_reverse_sp|Q9UUB6|UBLH2_SCHPO Decoy of Reverse of Ubiquitin carboxyl-terminal hydrolase 2 OS=Schizosaccharomyces pombe GN=uch2 PE=1 SV=1(10);	138.0681
1025	21.8133	1680.9858	4	1680.9998	8.3163	0.4800	0.0200	0.0450	RLVKGR	4	>sp|Q9Y7T8|PSB3_SCHPO Probable proteasome subunit beta type-3 OS=Schizosaccharomyces pombe GN=SPCC63.12c PE=2 SV=1(200);	ENAINKK	6	>decoy_reverse_sp|O74440|RPN8_SCHPO Decoy of Reverse of 26S proteasome regulatory subunit rpn8 OS=Schizosaccharomyces pombe GN=rpn8 PE=2 SV=1(234);	138.0681
1027	21.8312	2764.3925	4	2764.4104	6.4746	0.6950	0.0600	0.3450	MTEVLK	1	>sp|P41836|PRS8_SCHPO 26S protease regulatory subunit 8 homolog OS=Schizosaccharomyces pombe GN=let1 PE=2 SV=1(1);	LAAEDHKFVIHQEENK	7	>decoy_reverse_sp|O74762|RPN2_SCHPO Decoy of Reverse of 26S proteasome regulatory subunit rpn2 OS=Schizosaccharomyces pombe GN=rpn2 PE=1 SV=1(263);	138.0681
1028	21.8390	2791.4526	4	2791.4312	-7.6740	0.7450	0.1300	0.1850	NKLLK	2	>decoy_reverse_sp|O59770|PSA3_SCHPO Decoy of Reverse of Probable proteasome subunit alpha type-3 OS=Schizosaccharomyces pombe GN=SPCC1795.04c PE=1 SV=1(195);	QEYKDDINLDEASAMAVK	4	>sp|Q09682|PSA4_SCHPO Probable proteasome subunit alpha type-4 OS=Schizosaccharomyces pombe GN=SPAC13C5.01c PE=2 SV=1(180);	138.0681
1029	21.8470	2412.2493	4	2412.2371	-5.0536	0.8550	0.0250	0.1650	LGDKGPAAAR	4	>sp|O14250|PSA1_SCHPO Probable proteasome subunit alpha type-1 OS=Schizosaccharomyces pombe GN=SPAC6G10.04c PE=2 SV=1(239);	MPFGNTHNKFK	1	>sp|P06732|KCRM_HUMAN Creatine kinase M-type OS=Homo sapiens GN=CKM PE=1 SV=2(1);	138.0681
1030	21.8548	2671.4396	3	2671.4148	-9.2857	1.0200	0.1800	0.0250	KLFK	1	>decoy_reverse_sp|P41836|PRS8_SCHPO Decoy of Reverse of 26S protease regulatory subunit 8 homolog OS=Schizosaccharomyces pombe GN=let1 PE=2 SV=1(1);	FKLNYKPEEEYPDLSK	6	>sp|P06732|KCRM_HUMAN Creatine kinase M-type OS=Homo sapiens GN=CKM PE=1 SV=2(15);	138.0681
1031	21.8628	2764.3950	3	2764.4217	9.6433	0.4500	0.1350	0.0950	KLDVAKR	1	>decoy_reverse_sp|O74445|PRS10_SCHPO Decoy of Reverse of Probable 26S protease subunit rpt4 OS=Schizosaccharomyces pombe GN=rpt4 PE=2 SV=2(12);	MNSTEEIDLYNRWK	1	>sp|O74894|PRS6B_SCHPO 26S protease regulatory subunit 6B homolog OS=Schizosaccharomyces pombe GN=rpt3 PE=2 SV=1(1);	138.0681
1033	21.8810	2659.3658	5	2659.3824	6.2671	1.3100	0.1000	0.5350	MKDAVKEAAR	6	>sp|O59770|PSA3_SCHPO Probable proteasome subunit alpha type-3 OS=Schizosaccharomyces pombe GN=SPCC1795.04c PE=1 SV=1(190);	DWNACKKELLK	6	>sp|P50524|RPN12_SCHPO 26S proteasome regulatory subunit rpn12 OS=Schizosaccharomyces pombe GN=rpn12 PE=1 SV=1(22);	138.0681
1034	21.8865	2764.3882	5	2764.3878	-0.1492	0.4750	0.0250	0.0600	TLFRKEK	5	>decoy_reverse_sp|Q9P7S2|RPN6_SCHPO Decoy of Reverse of Probable 26S proteasome regulatory subunit rpn6 OS=Schizosaccharomyces pombe GN=rpn6 PE=2 SV=1(303);	DSESTEEKEAQAVQR	8	>decoy_reverse_sp|O94444|RPN10_SCHPO Decoy of Reverse of 26S proteasome regulatory subunit rpn10 OS=Schizosaccharomyces pombe GN=rpn10 PE=1 SV=1(13);	138.0681
1035	21.8943	2412.2526	3	2412.2470	-2.3165	0.5150	0.1250	0.1800	KMQE	1	>sp|O94444|RPN10_SCHPO 26S proteasome regulatory subunit rpn10 OS=Schizosaccharomyces pombe GN=rpn10 PE=1 SV=1(240);	DKPKYEPPVPTRTGR	4	>sp|P36612|PRS4_SCHPO 26S protease regulatory subunit 4 homolog OS=Schizosaccharomyces pombe GN=mts2 PE=2 SV=1(30);	138.0681
1036	21.9022	1303.7324	3	1303.7421	7.3933	0.8500	0.4850	0.1900	KLEK	1	>sp|P06732|KCRM_HUMAN Creatine kinase M-type OS=Homo sapiens GN=CKM PE=1 SV=2(366);	MATTVK	1	>sp|O43063|PSB6_SCHPO Probable proteasome subunit beta type-6 OS=Schizosaccharomyces pombe GN=SPBC4C3.10c PE=2 SV=1(1);	138.0681
1037	21.9093	1202.6850	3	1202.6944	7.8192	0.9500	0.2650	0.3150	ASLLK	1	>decoy_reverse_sp|Q9P7S2|RPN6_SCHPO Decoy of Reverse of Probable 26S proteasome regulatory subunit rpn6 OS=Schizosaccharomyces pombe GN=rpn6 PE=2 SV=1(2);	EMKK	3	>decoy_reverse_sp|O94444|RPN10_SCHPO Decoy of Reverse of 26S proteasome regulatory subunit rpn10 OS=Schizosaccharomyces pombe GN=rpn10 PE=1 SV=1(4);	138.0681
1039	21.9267	2712.2786	5	2712.2749	-1.3778	0.9900	0.3800	0.3600	KCIK	1	>decoy_reverse_sp|Q9Y7T8|PSB3_SCHPO Decoy of Reverse of Probable proteasome subunit beta type-3 OS=Schizosaccharomyces pombe GN=SPCC63.12c PE=2 SV=1(9);	DYEQFGYFKRMGNIEM	9	>decoy_reverse_sp|Q09841|PSB7_SCHPO Decoy of Reverse of Probable proteasome subunit beta type-7 OS=Schizosaccharomyces pombe GN=SPAC23D3.07 PE=2 SV=1(260);	138.0681
1040	21.9338	1405.7470	3	1405.7598	9.1330	0.5500	0.0500	0.0000	TGIATM[15.99]LTRGEIK	-1	>decoy_reverse_sp|O43063|PSB6_SCHPO Decoy of Reverse of Probable proteasome subunit beta type-6 OS=Schizosaccharomyces pombe GN=SPBC4C3.10c PE=2 SV=1	-	-1	-	0
1041	21.9412	2457.3064	5	2457.3201	5.5896	1.1900	0.1900	0.3250	MVTANIKNIK	7	>decoy_reverse_sp|P41836|PRS8_SCHPO Decoy of Reverse of 26S protease regulatory subunit 8 homolog OS=Schizosaccharomyces pombe GN=let1 PE=2 SV=1(117);	PFGNTHNKFK	8	>sp|P06732|KCRM_HUMAN Creatine kinase M-type OS=Homo sapiens GN=CKM PE=1 SV=2(9);	138.0681
1042	21.9490	1488.8204	3	1488.8221	1.1377	0.7250	0.0400	0.0950	QEMKK	4	>decoy_reverse_sp|O94444|RPN10_SCHPO Decoy of Reverse of 26S proteasome regulatory subunit rpn10 OS=Schizosaccharomyces pombe GN=rpn10 PE=1 SV=1(4);	VDVKTK	4	>sp|Q10335|RPN7_SCHPO Probable 26S proteasome regulatory subunit rpn7 OS=Schizosaccharomyces pombe GN=rpn7 PE=2 SV=1(248);	138.0681
1044	21.9667	2659.3638	6	2659.3605	-1.2761	1.2050	0.2900	0.2700	QDPKK	4	>sp|P41878|RPN11_SCHPO 26S proteasome regulatory subunit rpn11 OS=Schizosaccharomyces pombe GN=rpn11 PE=1 SV=2(280);	LAAEDHKFVIHQEENK	7	>decoy_reverse_sp|O74762|RPN2_SCHPO Decoy of Reverse of 26S proteasome regulatory subunit rpn2 OS=Schizosaccharomyces pombe GN=rpn2 PE=1 SV=1(263);	138.0681
1045	21.9722	0	0	0	0	0	0	0	-	-	-	-	-	-	0
1046	21.9802	2712.2778	4	2712.2749	-1.0907	0.7850	0.1600	0.1900	KCIK	1	>decoy_reverse_sp|Q9Y7T8|PSB3_SCHPO Decoy of Reverse of Probable proteasome subunit beta type-3 OS=Schizosaccharomyces pombe GN=SPCC63.12c PE=2 SV=1(9);	DYEQFGYFKRMGNIEM	9	>decoy_reverse_sp|Q09841|PSB7_SCHPO Decoy of Reverse of Probable proteasome subunit beta type-7 OS=Schizosaccharomyces pombe GN=SPAC23D3.07 PE=2 SV=1(260);	138.0681
1047	21.9880	2659.3633	7	2659.3824	7.2133	1.2400	0.1050	0.5450	NKMVCK	2	>sp|Q09682|PSA4_SCHPO Probable proteasome subunit alpha type-4 OS=Schizosaccharomyces pombe GN=SPAC13C5.01c PE=2 SV=1(223);	IDRKVEFGLPDLEGR	4	>sp|O42931|PRS7_SCHPO 26S protease regulatory subunit 7 homolog OS=Schizosaccharomyces pombe GN=rpt1 PE=1 SV=2(344);	138.0681
1048	21.9960	2558.3546	5	2558.3447	-3.8967	1.4750	0.1000	0.4800	MMGINERK	1	>sp|Q09841|PSB7_SCHPO Probable proteasome subunit beta type-7 OS=Schizosaccharomyces pombe GN=SPAC23D3.07 PE=2 SV=1(1);	KPTSELAIGASLEK	1	>sp|O94579|PSA2_SCHPO Probable proteasome subunit alpha type-2 OS=Schizosaccharomyces pombe GN=SPCC1442.06 PE=2 SV=1(50);	138.0681
1050	22.0142	2641.3583	5	2641.3342	-9.1361	1.0650	0.1350	0.0250	GSNDDEMKIDK	8	>sp|O74762|RPN2_SCHPO 26S proteasome regulatory subunit rpn2 OS=Schizosaccharomyces pombe GN=rpn2 PE=1 SV=1(844);	MEILKIHLEK	5	>sp|O74445|PRS10_SCHPO Probable 26S protease subunit rpt4 OS=Schizosaccharomyces pombe GN=rpt4 PE=2 SV=2(313);	138.0681
1051	22.0220	1668.9110	4	1668.9232	7.3132	0.9200	0.0700	0.2150	QEMKK	4	>decoy_reverse_sp|O94444|RPN10_SCHPO Decoy of Reverse of 26S proteasome regulatory subunit rpn10 OS=Schizosaccharomyces pombe GN=rpn10 PE=1 SV=1(4);	EIKPNIR	3	>sp|P41836|PRS8_SCHPO 26S protease regulatory subunit 8 homolog OS=Schizosaccharomyces pombe GN=let1 PE=2 SV=1(105);	138.0681
1052	22.0297	2400.1753	4	2400.1954	8.3487	0.7300	0.0250	0.2400	NKPDER	2	>decoy_reverse_sp|Q10335|RPN7_SCHPO Decoy of Reverse of Probable 26S proteasome regulatory subunit rpn7 OS=Schizosaccharomyces pombe GN=rpn7 PE=2 SV=1(33);	SIAEKMNGASGAELK	5	>sp|P41836|PRS8_SCHPO 26S protease regulatory subunit 8 homolog OS=Schizosaccharomyces pombe GN=let1 PE=2 SV=1(347);	138.0681
1053	22.0377	1125.5213	3	1125.5189	-2.0648	1.5450	1.2000	0.0000	YDKTEDDIK	-1	>sp|O74445|PRS10_SCHPO Probable 26S protease subunit rpt4 OS=Schizosaccharomyces pombe GN=rpt4 PE=2 SV=2	-	-1	-	0
1054	22.0447	2659.3656	3	2659.3824	6.3510	0.8700	0.0050	0.4350	MKDAVKEAAR	6	>sp|O59770|PSA3_SCHPO Probable proteasome subunit alpha type-3 OS=Schizosaccharomyces pombe GN=SPCC1795.04c PE=1 SV=1(190);	DWNACKKELLK	7	>sp|P50524|RPN12_SCHPO 26S proteasome regulatory subunit rpn12 OS=Schizosaccharomyces pombe GN=rpn12 PE=1 SV=1(23);	138.0681
1056	22.0632	2641.3571	6	2641.3494	-2.9018	1.2200	0.1600	0.4450	VVDKCFGIK	4	>decoy_reverse_sp|Q09720|PSB2_SCHPO Decoy of Reverse of Probable proteasome subunit beta type-2 OS=Schizosaccharomyces pombe GN=SPAC31A2.04c PE=2 SV=1(13);	GDSGEMSLQKLFK	10	>sp|P41836|PRS8_SCHPO 26S protease regulatory subunit 8 homolog OS=Schizosaccharomyces pombe GN=let1 PE=2 SV=1(400);	138.0681
1057	22.0712	1479.8170	3	1479.8157	-0.8645	1.4750	1.4000	0.0000	VGQAVDVVGQAGRPK	-1	>sp|P87048|RPN1_SCHPO 26S proteasome regulatory subunit rpn1 OS=Schizosaccharomyces pombe GN=rpn1 PE=1 SV=2	-	-1	-	0
1058	22.0785	2546.2786	5	2546.2784	-0.0538	0.7950	0.0600	0.1700	TKDAVVLGVEK	2	>sp|Q9UT97|PSA5_SCHPO Probable proteasome subunit alpha type-5 OS=Schizosaccharomyces pombe GN=SPAC323.02c PE=1 SV=1(43);	GSNDDEMKIDK	8	>sp|O74762|RPN2_SCHPO 26S proteasome regulatory subunit rpn2 OS=Schizosaccharomyces pombe GN=rpn2 PE=1 SV=1(844);	138.0681
1059	22.0865	2764.3850	6	2764.3687	-5.8867	0.6950	0.0050	0.0400	EDVQSLKLK	7	>sp|Q9UTM3|RPN5_SCHPO 26S proteasome regulatory subunit rpn5 OS=Schizosaccharomyces pombe GN=rpn5a PE=1 SV=1(211);	QEMKKDSESTEEK	4	>decoy_reverse_sp|O94444|RPN10_SCHPO Decoy of Reverse of 26S proteasome regulatory subunit rpn10 OS=Schizosaccharomyces pombe GN=rpn10 PE=1 SV=1(4);	138.0681
1060	22.0943	2400.1785	3	2400.1947	6.7310	0.8250	0.1150	0.0300	YDKTEDDIK	3	>sp|O74445|PRS10_SCHPO Probable 26S protease subunit rpt4 OS=Schizosaccharomyces pombe GN=rpt4 PE=2 SV=2(41);	TLIDKFSGEK	5	>sp|Q9P7S2|RPN6_SCHPO Probable 26S proteasome regulatory subunit rpn6 OS=Schizosaccharomyces pombe GN=rpn6 PE=2 SV=1(93);	138.0681
1062	22.1137	2545.2799	4	2545.2733	-2.5824	1.6550	0.2050	0.3400	KMQE	1	>sp|O94444|RPN10_SCHPO 26S proteasome regulatory subunit rpn10 OS=Schizosaccharomyces pombe GN=rpn10 PE=1 SV=1(240);	ATSAGPKQTETINWLEK	7	>sp|O94517|PSA6_SCHPO Probable proteasome subunit alpha type-6 OS=Schizosaccharomyces pombe GN=SPBC646.16 PE=2 SV=1(169);	138.0681
1063	22.1215	0	0	0	0	0	0	0	-	-	-	-	-	-	0
1067	22.1847	1199.6418	3	1199.6397	-1.7588	1.5550	0.7050	0.0000	GITVLKPDDDK	-1	>sp|Q09720|PSB2_SCHPO Probable proteasome subunit beta type-2 OS=Schizosaccharomyces pombe GN=SPAC31A2.04c PE=2 SV=1	-	-1	-	0
1068	22.1918	2728.4600	6	2728.4792	7.0317	1.0000	0.0100	0.0050	KREK	1	>decoy_reverse_sp|Q9UQY2|PSB1_SCHPO Decoy of Reverse of Probable proteasome subunit beta type-1 OS=Schizosaccharomyces pombe GN=pam1 PE=2 SV=1(53);	GIDLKSIAEKMNGASGAELK	5	>sp|P41836|PRS8_SCHPO 26S protease regulatory subunit 8 homolog OS=Schizosaccharomyces pombe GN=let1 PE=2 SV=1(342);	138.0681
1070	22.2123	2728.4590	5	2728.4594	0.1366	1.2800	0.1700	0.2100	KANWCDKR	7	>decoy_reverse_sp|P50524|RPN12_SCHPO Decoy of Reverse of 26S proteasome regulatory subunit rpn12 OS=Schizosaccharomyces pombe GN=rpn12 PE=1 SV=1(255);	GYARAIHKLGSTLK	8	>decoy_reverse_sp|Q9P7S2|RPN6_SCHPO Decoy of Reverse of Probable 26S proteasome regulatory subunit rpn6 OS=Schizosaccharomyces pombe GN=rpn6 PE=2 SV=1(150);	138.0681
1071	22.2202	0	0	0	0	0	0	0	-	-	-	-	-	-	0
1072	22.2282	2904.7029	5	2904.6799	-7.8982	0.6300	0.0100	0.2600	LVARNIPKEIK	8	>decoy_reverse_sp|P41836|PRS8_SCHPO Decoy of Reverse of 26S protease regulatory subunit 8 homolog OS=Schizosaccharomyces pombe GN=let1 PE=2 SV=1(299);	EPLKEVVQFVGSR	4	>decoy_reverse_sp|O74894|PRS6B_SCHPO Decoy of Reverse of 26S protease regulatory subunit 6B homolog OS=Schizosaccharomyces pombe GN=rpt3 PE=2 SV=1(183);	138.0681
1075	22.2750	1958.9188	4	1958.9229	2.0834	0.8150	0.3650	0.1850	DKPK	2	>sp|P36612|PRS4_SCHPO 26S protease regulatory subunit 4 homolog OS=Schizosaccharomyces pombe GN=mts2 PE=2 SV=1(28);	MFMTRSEYDR	1	>sp|Q9UT97|PSA5_SCHPO Probable proteasome subunit alpha type-5 OS=Schizosaccharomyces pombe GN=SPAC323.02c PE=1 SV=1(1);	138.0681
1077	22.2962	2063.9431	3	2063.9226	-9.9290	0.2800	0.2800	0.0600	MSQAR	1	>sp|O94517|PSA6_SCHPO Probable proteasome subunit alpha type-6 OS=Schizosaccharomyces pombe GN=SPBC646.16 PE=2 SV=1(1);	MFMTRSEYDR	1	>sp|Q9UT97|PSA5_SCHPO Probable proteasome subunit alpha type-5 OS=Schizosaccharomyces pombe GN=SPAC323.02c PE=1 SV=1(1);	138.0681
1078	22.3040	1958.9207	3	1958.9333	6.4390	0.7500	0.2750	0.2550	DATDDKR	6	>decoy_reverse_sp|Q9USQ9|PSB4_SCHPO Decoy of Reverse of Probable proteasome subunit beta type-4 OS=Schizosaccharomyces pombe GN=SPBC577.10 PE=2 SV=1(74);	HGGYKPTDK	5	>sp|P06732|KCRM_HUMAN Creatine kinase M-type OS=Homo sapiens GN=CKM PE=1 SV=2(101);	138.0681
1080	22.3253	2659.3645	4	2659.3744	3.7187	1.1000	0.0650	0.4300	SGFEKIDLTR	5	>decoy_reverse_sp|Q9P7S2|RPN6_SCHPO Decoy of Reverse of Probable 26S proteasome regulatory subunit rpn6 OS=Schizosaccharomyces pombe GN=rpn6 PE=2 SV=1(329);	NSDYKETLIFK	5	>sp|O74762|RPN2_SCHPO 26S proteasome regulatory subunit rpn2 OS=Schizosaccharomyces pombe GN=rpn2 PE=1 SV=1(107);	138.0681
1081	22.3333	2716.3848	5	2716.3958	4.0784	1.7100	0.3600	0.3400	KYDKTEDDIK	1	>sp|O74445|PRS10_SCHPO Probable 26S protease subunit rpt4 OS=Schizosaccharomyces pombe GN=rpt4 PE=2 SV=2(38);	EERFKLNVYK	5	>decoy_reverse_sp|Q9Y7T8|PSB3_SCHPO Decoy of Reverse of Probable proteasome subunit beta type-3 OS=Schizosaccharomyces pombe GN=SPCC63.12c PE=2 SV=1(130);	138.0681
1082	22.3412	2821.4123	4	2821.3969	-5.4869	0.5550	0.0400	0.1500	MSGYDR	1	>sp|Q10329|PSA7_SCHPO Probable proteasome subunit alpha type-7 OS=Schizosaccharomyces pombe GN=SPBC106.16 PE=2 SV=1(1);	ANNWSKFTATAALGVIHR	6	>sp|O74762|RPN2_SCHPO 26S proteasome regulatory subunit rpn2 OS=Schizosaccharomyces pombe GN=rpn2 PE=1 SV=1(383);	138.0681
1084	22.3625	2716.3881	4	2716.4030	5.4829	0.8850	0.0350	0.2950	DLKLKWSDER	3	>decoy_reverse_sp|O74445|PRS10_SCHPO Decoy of Reverse of Probable 26S protease subunit rpt4 OS=Schizosaccharomyces pombe GN=rpt4 PE=2 SV=2(363);	KGINIDQSSNSK	1	>decoy_reverse_sp|O74762|RPN2_SCHPO Decoy of Reverse of 26S proteasome regulatory subunit rpn2 OS=Schizosaccharomyces pombe GN=rpn2 PE=1 SV=1(91);	138.0681
1085	22.3705	0	0	0	0	0	0	0	-	-	-	-	-	-	0
1086	22.3775	2743.4504	5	2743.4617	4.1284	1.3300	0.0950	0.6600	SSCKIVFR	4	>decoy_reverse_sp|O74445|PRS10_SCHPO Decoy of Reverse of Probable 26S protease subunit rpt4 OS=Schizosaccharomyces pombe GN=rpt4 PE=2 SV=2(318);	FFEKEDVQSLKLK	11	>sp|Q9UTM3|RPN5_SCHPO 26S proteasome regulatory subunit rpn5 OS=Schizosaccharomyces pombe GN=rpn5a PE=1 SV=1(211);	138.0681
1088	22.3987	2716.3848	6	2716.3702	-5.3681	1.5550	0.0300	0.1650	KMQE	1	>sp|O94444|RPN10_SCHPO 26S proteasome regulatory subunit rpn10 OS=Schizosaccharomyces pombe GN=rpn10 PE=1 SV=1(240);	EFHKDMTLEEAEVLILK	4	>sp|Q9UT97|PSA5_SCHPO Probable proteasome subunit alpha type-5 OS=Schizosaccharomyces pombe GN=SPAC323.02c PE=1 SV=1(188);	138.0681
1090	22.4200	2659.3625	5	2659.3452	-6.5222	1.1750	0.0150	0.5550	GSDAAPQASKK	10	>decoy_reverse_sp|P36612|PRS4_SCHPO Decoy of Reverse of 26S protease regulatory subunit 4 homolog OS=Schizosaccharomyces pombe GN=mts2 PE=2 SV=1(404);	NTWNSTLETAKAK	11	>sp|Q9UUB6|UBLH2_SCHPO Ubiquitin carboxyl-terminal hydrolase 2 OS=Schizosaccharomyces pombe GN=uch2 PE=1 SV=1(291);	138.0681
1094	22.4932	2821.4080	5	2821.4294	7.5717	0.8750	0.1450	0.1950	LIKK	3	>decoy_reverse_sp|O14250|PSA1_SCHPO Decoy of Reverse of Probable proteasome subunit alpha type-1 OS=Schizosaccharomyces pombe GN=SPAC6G10.04c PE=2 SV=1(211);	MMGINERKGFDFEYYQR	8	>sp|Q09841|PSB7_SCHPO Probable proteasome subunit beta type-7 OS=Schizosaccharomyces pombe GN=SPAC23D3.07 PE=2 SV=1(8);	138.0681
1096	22.5148	1816.8180	3	1816.8162	-0.9977	0.9000	0.9000	0.0000	NKADYYTNICDRER	-1	>sp|Q10335|RPN7_SCHPO Probable 26S proteasome regulatory subunit rpn7 OS=Schizosaccharomyces pombe GN=rpn7 PE=2 SV=1	-	-1	-	0
1100	22.5895	2904.7000	6	2904.6959	-1.4132	0.6800	0.0100	0.0600	AKRAER	2	>sp|O74762|RPN2_SCHPO 26S proteasome regulatory subunit rpn2 OS=Schizosaccharomyces pombe GN=rpn2 PE=1 SV=1(827);	KPRVVTALTMLKQHLFR	12	>sp|Q09841|PSB7_SCHPO Probable proteasome subunit beta type-7 OS=Schizosaccharomyces pombe GN=SPAC23D3.07 PE=2 SV=1(119);	138.0681
1102	22.6112	2640.1930	4	2640.1820	-4.1779	0.3900	0.0050	0.0900	EKTSNNTNR	2	>decoy_reverse_sp|P87048|RPN1_SCHPO Decoy of Reverse of 26S proteasome regulatory subunit rpn1 OS=Schizosaccharomyces pombe GN=rpn1 PE=1 SV=2(854);	SSEETEDKKMQE	9	>sp|O94444|RPN10_SCHPO 26S proteasome regulatory subunit rpn10 OS=Schizosaccharomyces pombe GN=rpn10 PE=1 SV=1(240);	138.0681
1104	22.6330	2530.2036	3	2530.1968	-2.6842	1.7550	1.0550	0.0000	AM[15.99]EQQDIKPTVQNGEVSANAEQK	-1	>sp|O74440|RPN8_SCHPO 26S proteasome regulatory subunit rpn8 OS=Schizosaccharomyces pombe GN=rpn8 PE=2 SV=1	-	-1	-	0
1109	22.7335	2640.1938	3	2640.2053	4.3500	0.4700	0.2850	0.0950	KNTEDIEMTA	1	>sp|P87048|RPN1_SCHPO 26S proteasome regulatory subunit rpn1 OS=Schizosaccharomyces pombe GN=rpn1 PE=1 SV=2(882);	DYEQFGYFKR	9	>decoy_reverse_sp|Q09841|PSB7_SCHPO Decoy of Reverse of Probable proteasome subunit beta type-7 OS=Schizosaccharomyces pombe GN=SPAC23D3.07 PE=2 SV=1(260);	138.0681
1111	22.7553	0	0	0	0	0	0	0	-	-	-	-	-	-	0
1113	22.7770	2904.6978	5	2904.6959	-0.6567	0.5000	0.0650	0.0350	AKRAER	2	>sp|O74762|RPN2_SCHPO 26S proteasome regulatory subunit rpn2 OS=Schizosaccharomyces pombe GN=rpn2 PE=1 SV=1(827);	KPRVVTALTMLKQHLFR	1	>sp|Q09841|PSB7_SCHPO Probable proteasome subunit beta type-7 OS=Schizosaccharomyces pombe GN=SPAC23D3.07 PE=2 SV=1(108);	138.0681
1116	22.8252	3527.5553	5	3527.5343	-5.9435	0.3400	0.2250	-0.0500	GYSKPNER	4	>sp|Q09841|PSB7_SCHPO Probable proteasome subunit beta type-7 OS=Schizosaccharomyces pombe GN=SPAC23D3.07 PE=2 SV=1(226);	DDGLEDDMPALADEEFEKMDR	1	>decoy_reverse_sp|O42897|RPN3_SCHPO Decoy of Reverse of Probable 26S proteasome regulatory subunit rpn3 OS=Schizosaccharomyces pombe GN=rpn3 PE=2 SV=2(1);	138.0681
1117	22.8330	2833.4835	5	2833.4941	3.7462	0.8100	0.0800	0.1100	MSQAR	1	>sp|O94517|PSA6_SCHPO Probable proteasome subunit alpha type-6 OS=Schizosaccharomyces pombe GN=SPBC646.16 PE=2 SV=1(1);	QGDVLLNKLQKYQATVMR	11	>sp|Q10335|RPN7_SCHPO Probable 26S proteasome regulatory subunit rpn7 OS=Schizosaccharomyces pombe GN=rpn7 PE=2 SV=1(397);	138.0681
1121	22.9070	0	0	0	0	0	0	0	-	-	-	-	-	-	0
1123	22.9290	2728.4577	6	2728.4798	8.1094	1.0800	0.3400	0.5300	GGDEWKIEPLK	6	>decoy_reverse_sp|Q10335|RPN7_SCHPO Decoy of Reverse of Probable 26S proteasome regulatory subunit rpn7 OS=Schizosaccharomyces pombe GN=rpn7 PE=2 SV=1(229);	YLDSQRVAIKK	10	>decoy_reverse_sp|O42897|RPN3_SCHPO Decoy of Reverse of Probable 26S proteasome regulatory subunit rpn3 OS=Schizosaccharomyces pombe GN=rpn3 PE=2 SV=2(346);	138.0681
1124	22.9368	3030.5267	5	3030.5483	7.1333	1.2750	0.2800	0.6150	FMTRSEYDR	1	>sp|Q9UT97|PSA5_SCHPO Probable proteasome subunit alpha type-5 OS=Schizosaccharomyces pombe GN=SPAC323.02c PE=1 SV=1(2);	VGVFKNVSGNVLSEIK	5	>decoy_reverse_sp|Q9US13|RPN9_SCHPO Decoy of Reverse of Probable 26S proteasome regulatory subunit rpn9 OS=Schizosaccharomyces pombe GN=rpn9 PE=2 SV=1(5);	138.0681
1126	22.9587	2728.4600	4	2728.4507	-3.4268	0.8250	0.0750	0.4000	AKSAKIVR	2	>sp|Q9P7S2|RPN6_SCHPO Probable 26S proteasome regulatory subunit rpn6 OS=Schizosaccharomyces pombe GN=rpn6 PE=2 SV=1(82);	KGEKVEDAPENNSFR	1	>decoy_reverse_sp|Q9UTM3|RPN5_SCHPO Decoy of Reverse of 26S proteasome regulatory subunit rpn5 OS=Schizosaccharomyces pombe GN=rpn5a PE=1 SV=1(113);	138.0681
1127	22.9667	2716.3845	5	2716.3958	4.1657	1.5450	0.0800	0.7450	KYDKTEDDIK	4	>sp|O74445|PRS10_SCHPO Probable 26S protease subunit rpt4 OS=Schizosaccharomyces pombe GN=rpt4 PE=2 SV=2(41);	EERFKLNVYK	5	>decoy_reverse_sp|Q9Y7T8|PSB3_SCHPO Decoy of Reverse of Probable proteasome subunit beta type-3 OS=Schizosaccharomyces pombe GN=SPCC63.12c PE=2 SV=1(130);	138.0681
1128	22.9745	3779.8126	5	3779.8046	-2.1377	0.9500	0.2250	0.0950	DISSKSPSGNDALNDK	5	>sp|P87048|RPN1_SCHPO 26S proteasome regulatory subunit rpn1 OS=Schizosaccharomyces pombe GN=rpn1 PE=1 SV=2(9);	AVDEEMKVRSEDYLPSK	7	>decoy_reverse_sp|O14126|PRS6A_SCHPO Decoy of Reverse of 26S protease regulatory subunit 6A OS=Schizosaccharomyces pombe GN=tbp1 PE=2 SV=1(267);	138.0681
1129	22.9825	2743.4445	5	2743.4480	1.2726	1.0350	0.0950	0.1150	LYNKFK	4	>decoy_reverse_sp|P06732|KCRM_HUMAN Decoy of Reverse of Creatine kinase M-type OS=Homo sapiens GN=CKM PE=1 SV=2(371);	ETLIFKCIDMFIHK	6	>sp|O74762|RPN2_SCHPO 26S proteasome regulatory subunit rpn2 OS=Schizosaccharomyces pombe GN=rpn2 PE=1 SV=1(113);	138.0681
1132	23.0305	2821.4127	4	2821.3955	-6.0759	0.7200	0.1750	0.2450	EDMGSNDKASK	8	>decoy_reverse_sp|O74762|RPN2_SCHPO Decoy of Reverse of 26S proteasome regulatory subunit rpn2 OS=Schizosaccharomyces pombe GN=rpn2 PE=1 SV=1(130);	WPKIAEIYGSALR	3	>sp|Q9UTM3|RPN5_SCHPO 26S proteasome regulatory subunit rpn5 OS=Schizosaccharomyces pombe GN=rpn5a PE=1 SV=1(307);	138.0681
1133	23.0383	2716.3877	4	2716.4057	6.6416	0.7750	0.1250	0.3700	LLEKLEIK	4	>sp|Q9USQ9|PSB4_SCHPO Probable proteasome subunit beta type-4 OS=Schizosaccharomyces pombe GN=SPBC577.10 PE=2 SV=1(104);	YQKPVDTEEENDK	3	>sp|O42931|PRS7_SCHPO 26S protease regulatory subunit 7 homolog OS=Schizosaccharomyces pombe GN=rpt1 PE=1 SV=2(12);	138.0681
1134	23.0462	2955.4031	3	2955.3925	-3.5902	0.4400	0.0100	0.2200	PFGNTHNK	1	>sp|P06732|KCRM_HUMAN Creatine kinase M-type OS=Homo sapiens GN=CKM PE=1 SV=2(2);	ISPGYDVYEGSFEKEGK	14	>decoy_reverse_sp|Q9UQY2|PSB1_SCHPO Decoy of Reverse of Probable proteasome subunit beta type-1 OS=Schizosaccharomyces pombe GN=pam1 PE=2 SV=1(104);	138.0681
1136	23.0680	2716.3831	6	2716.3675	-5.7374	0.9600	0.0250	0.3050	KNEEK	1	>sp|Q10335|RPN7_SCHPO Probable 26S proteasome regulatory subunit rpn7 OS=Schizosaccharomyces pombe GN=rpn7 PE=2 SV=1(87);	IQFCLALHNDSIKSMR	13	>sp|O42897|RPN3_SCHPO Probable 26S proteasome regulatory subunit rpn3 OS=Schizosaccharomyces pombe GN=rpn3 PE=2 SV=2(455);	138.0681
1137	23.0758	0	0	0	0	0	0	0	-	-	-	-	-	-	0
1139	23.0970	2821.4092	5	2821.4061	-1.1005	0.9600	0.2450	0.3850	NCACVISQKK	9	>sp|O94517|PSA6_SCHPO Probable proteasome subunit alpha type-6 OS=Schizosaccharomyces pombe GN=SPBC646.16 PE=2 SV=1(52);	SPTGQITSTSARSGK	1	>decoy_reverse_sp|Q10329|PSA7_SCHPO Decoy of Reverse of Probable proteasome subunit alpha type-7 OS=Schizosaccharomyces pombe GN=SPBC106.16 PE=2 SV=1(2);	138.0681
1141	23.1190	2904.6997	6	2904.6839	-5.4120	0.5150	0.0350	0.0150	HESLKYR	5	>sp|P87048|RPN1_SCHPO 26S proteasome regulatory subunit rpn1 OS=Schizosaccharomyces pombe GN=rpn1 PE=1 SV=2(144);	KYIPNPVLVIIDVKPK	1	>sp|O74440|RPN8_SCHPO 26S proteasome regulatory subunit rpn8 OS=Schizosaccharomyces pombe GN=rpn8 PE=2 SV=1(121);	138.0681
1144	23.1670	2933.3380	5	2933.3249	-4.4677	0.7700	0.0650	0.1800	KYDK	1	>sp|O74445|PRS10_SCHPO Probable 26S protease subunit rpt4 OS=Schizosaccharomyces pombe GN=rpt4 PE=2 SV=2(38);	MGQAQSGNFSNFGDGANGDNKK	21	>sp|P36612|PRS4_SCHPO 26S protease regulatory subunit 4 homolog OS=Schizosaccharomyces pombe GN=mts2 PE=2 SV=1(21);	138.0681
1148	23.2422	2933.3418	4	2933.3249	-5.7598	0.5100	0.2400	0.0750	KYDK	1	>sp|O74445|PRS10_SCHPO Probable 26S protease subunit rpt4 OS=Schizosaccharomyces pombe GN=rpt4 PE=2 SV=2(38);	MGQAQSGNFSNFGDGANGDNKK	21	>sp|P36612|PRS4_SCHPO 26S protease regulatory subunit 4 homolog OS=Schizosaccharomyces pombe GN=mts2 PE=2 SV=1(21);	138.0681
1150	23.2643	0	0	0	0	0	0	0	-	-	-	-	-	-	0
1154	23.3370	0	0	0	0	0	0	0	-	-	-	-	-	-	0
1164	23.5592	2904.6998	5	2904.7010	0.4268	0.8600	0.0050	0.1400	LGVKPPK	4	>sp|O14126|PRS6A_SCHPO 26S protease regulatory subunit 6A OS=Schizosaccharomyces pombe GN=tbp1 PE=2 SV=1(217);	TVQKVETAVLSTTVKAQAR	4	>sp|O74762|RPN2_SCHPO 26S proteasome regulatory subunit rpn2 OS=Schizosaccharomyces pombe GN=rpn2 PE=1 SV=1(810);	138.0681
1166	23.5812	2275.2419	4	2275.2510	3.9955	1.1750	0.1500	0.0550	MPPK	1	>sp|O42931|PRS7_SCHPO 26S protease regulatory subunit 7 homolog OS=Schizosaccharomyces pombe GN=rpt1 PE=1 SV=2(1);	FGDGIQIAQLALKHR	13	>sp|O94444|RPN10_SCHPO 26S proteasome regulatory subunit rpn10 OS=Schizosaccharomyces pombe GN=rpn10 PE=1 SV=1(99);	138.0681
1169	23.6275	2039.0508	4	2039.0534	1.2656	0.8050	0.1000	0.1550	EASKTLSK	4	>decoy_reverse_sp|Q9USQ9|PSB4_SCHPO Decoy of Reverse of Probable proteasome subunit beta type-4 OS=Schizosaccharomyces pombe GN=SPBC577.10 PE=2 SV=1(62);	SRQETQYK	1	>decoy_reverse_sp|Q09682|PSA4_SCHPO Decoy of Reverse of Probable proteasome subunit alpha type-4 OS=Schizosaccharomyces pombe GN=SPAC13C5.01c PE=2 SV=1(2);	138.0681
1171	23.6497	2626.3970	5	2626.4039	2.6446	1.3700	0.0400	0.3000	FATLQKSK	6	>decoy_reverse_sp|O14126|PRS6A_SCHPO Decoy of Reverse of 26S protease regulatory subunit 6A OS=Schizosaccharomyces pombe GN=tbp1 PE=2 SV=1(7);	KLFKSLGSGMDQEK	4	>decoy_reverse_sp|P41836|PRS8_SCHPO Decoy of Reverse of 26S protease regulatory subunit 8 homolog OS=Schizosaccharomyces pombe GN=let1 PE=2 SV=1(4);	138.0681
1172	23.6575	2904.6994	6	2904.7010	0.5599	0.6250	0.0700	0.1650	VGIKPPK	4	>sp|O74445|PRS10_SCHPO Probable 26S protease subunit rpt4 OS=Schizosaccharomyces pombe GN=rpt4 PE=2 SV=2(164);	TVQKVETAVLSTTVKAQAR	15	>sp|O74762|RPN2_SCHPO 26S proteasome regulatory subunit rpn2 OS=Schizosaccharomyces pombe GN=rpn2 PE=1 SV=1(821);	138.0681
1174	23.6797	2489.1767	4	2489.1954	7.5319	0.7850	0.1100	0.2400	SERDTALEK	1	>sp|O74445|PRS10_SCHPO Probable 26S protease subunit rpt4 OS=Schizosaccharomyces pombe GN=rpt4 PE=2 SV=2(2);	AMEVDEKPTER	7	>sp|O14126|PRS6A_SCHPO 26S protease regulatory subunit 6A OS=Schizosaccharomyces pombe GN=tbp1 PE=2 SV=1(179);	138.0681
1175	23.6875	0	0	0	0	0	0	0	-	-	-	-	-	-	0
1178	23.7325	2205.9859	4	2205.9953	4.2534	0.3250	0.0950	0.0450	PTDDDDK	1	>sp|P00761|TRYP_PIG Trypsin OS=Sus scrofa PE=1 SV=1(2);	KYYSFDNSLK	1	>sp|O42897|RPN3_SCHPO Probable 26S proteasome regulatory subunit rpn3 OS=Schizosaccharomyces pombe GN=rpn3 PE=2 SV=2(84);	138.0681
1181	23.7807	1531.6745	3	1531.6725	-1.3008	1.6900	1.6900	0.0000	NKADYYTNICDR	-1	>sp|Q10335|RPN7_SCHPO Probable 26S proteasome regulatory subunit rpn7 OS=Schizosaccharomyces pombe GN=rpn7 PE=2 SV=1	-	-1	-	0
1183	23.8023	2263.1667	4	2263.1484	-8.1210	0.6250	0.0150	0.1900	YASQKRP	5	>sp|Q9UUB6|UBLH2_SCHPO Ubiquitin carboxyl-terminal hydrolase 2 OS=Schizosaccharomyces pombe GN=uch2 PE=1 SV=1(298);	TKDEGGPAGGLYI	2	>sp|P36612|PRS4_SCHPO 26S protease regulatory subunit 4 homolog OS=Schizosaccharomyces pombe GN=mts2 PE=2 SV=1(437);	138.0681
1184	23.8102	2614.3216	5	2614.3350	5.1222	1.0750	0.0400	0.2450	TPDKGYGHR	4	>decoy_reverse_sp|P06732|KCRM_HUMAN Decoy of Reverse of Creatine kinase M-type OS=Homo sapiens GN=CKM PE=1 SV=2(281);	SSKSSLELANNAVK	3	>sp|Q9P7S2|RPN6_SCHPO Probable 26S proteasome regulatory subunit rpn6 OS=Schizosaccharomyces pombe GN=rpn6 PE=2 SV=1(4);	138.0681
1188	23.8842	2491.4697	5	2491.4525	-6.9140	1.3100	0.1850	0.5550	LGVKPPK	4	>sp|O14126|PRS6A_SCHPO 26S protease regulatory subunit 6A OS=Schizosaccharomyces pombe GN=tbp1 PE=2 SV=1(217);	KFDQLTQALNVAIR	1	>sp|P87048|RPN1_SCHPO 26S proteasome regulatory subunit rpn1 OS=Schizosaccharomyces pombe GN=rpn1 PE=1 SV=2(260);	138.0681
1190	23.9057	2263.1656	5	2263.1484	-7.6009	1.1100	0.0850	0.3500	KLFK	1	>decoy_reverse_sp|P41836|PRS8_SCHPO Decoy of Reverse of 26S protease regulatory subunit 8 homolog OS=Schizosaccharomyces pombe GN=let1 PE=2 SV=1(1);	GEKVEDAPENNSFR	3	>decoy_reverse_sp|Q9UTM3|RPN5_SCHPO Decoy of Reverse of 26S proteasome regulatory subunit rpn5 OS=Schizosaccharomyces pombe GN=rpn5a PE=1 SV=1(116);	138.0681
1192	23.9275	2491.4713	4	2491.4525	-7.5468	0.5600	0.0100	0.1350	VGIKPPK	4	>sp|O74445|PRS10_SCHPO Probable 26S protease subunit rpt4 OS=Schizosaccharomyces pombe GN=rpt4 PE=2 SV=2(164);	KFDQLTQALNVAIR	1	>sp|P87048|RPN1_SCHPO 26S proteasome regulatory subunit rpn1 OS=Schizosaccharomyces pombe GN=rpn1 PE=1 SV=2(260);	138.0681
1192	23.9275	2491.4713	4	2491.4777	2.5484	0.5600	0.0100	0.0700	QIKEIK	3	>sp|P41836|PRS8_SCHPO 26S protease regulatory subunit 8 homolog OS=Schizosaccharomyces pombe GN=let1 PE=2 SV=1(155);	VTQKKPPVQPLAYK	5	>decoy_reverse_sp|O74762|RPN2_SCHPO Decoy of Reverse of 26S proteasome regulatory subunit rpn2 OS=Schizosaccharomyces pombe GN=rpn2 PE=1 SV=1(161);	138.0681
1192	23.9275	2491.4713	4	2491.4777	2.5484	0.5600	0.0100	0.0700	EIKQIK	3	>decoy_reverse_sp|P41836|PRS8_SCHPO Decoy of Reverse of 26S protease regulatory subunit 8 homolog OS=Schizosaccharomyces pombe GN=let1 PE=2 SV=1(249);	VTQKKPPVQPLAYK	5	>decoy_reverse_sp|O74762|RPN2_SCHPO Decoy of Reverse of 26S proteasome regulatory subunit rpn2 OS=Schizosaccharomyces pombe GN=rpn2 PE=1 SV=1(161);	138.0681
1194	23.9488	2701.5218	4	2701.5464	9.1263	0.8450	0.2250	0.0850	LLKPR	3	>sp|O59770|PSA3_SCHPO Probable proteasome subunit alpha type-3 OS=Schizosaccharomyces pombe GN=SPCC1795.04c PE=1 SV=1(59);	HNNHMAKVLTLELYKK	15	>sp|P06732|KCRM_HUMAN Creatine kinase M-type OS=Homo sapiens GN=CKM PE=1 SV=2(40);	138.0681
1197	23.9965	2479.3935	5	2479.4130	7.8325	0.6600	0.0050	0.0350	DVAKMK	4	>decoy_reverse_sp|O59770|PSA3_SCHPO Decoy of Reverse of Probable proteasome subunit alpha type-3 OS=Schizosaccharomyces pombe GN=SPCC1795.04c PE=1 SV=1(68);	AVEKLMSRRPPVIR	4	>decoy_reverse_sp|O14250|PSA1_SCHPO Decoy of Reverse of Probable proteasome subunit alpha type-1 OS=Schizosaccharomyces pombe GN=SPAC6G10.04c PE=2 SV=1(162);	138.0681
1201	24.0703	2479.3956	4	2479.4049	3.7271	0.7350	0.1800	0.1950	VLVDKSRK	5	>sp|O94579|PSA2_SCHPO Probable proteasome subunit alpha type-2 OS=Schizosaccharomyces pombe GN=SPCC1442.06 PE=2 SV=1(88);	KEPPVYTPPKDK	10	>decoy_reverse_sp|P36612|PRS4_SCHPO Decoy of Reverse of 26S protease regulatory subunit 4 homolog OS=Schizosaccharomyces pombe GN=mts2 PE=2 SV=1(421);	138.0681
1203	24.0922	2659.3627	5	2659.3721	3.5297	0.7000	0.0100	0.1700	KQMSYMLAR	1	>sp|P87048|RPN1_SCHPO 26S proteasome regulatory subunit rpn1 OS=Schizosaccharomyces pombe GN=rpn1 PE=1 SV=2(294);	FNLMVICKDKK	8	>sp|Q9UUB6|UBLH2_SCHPO Ubiquitin carboxyl-terminal hydrolase 2 OS=Schizosaccharomyces pombe GN=uch2 PE=1 SV=1(220);	138.0681
1208	24.1927	2489.1760	4	2489.1954	7.7968	0.8800	0.1900	0.2100	SERDTALEK	1	>sp|O74445|PRS10_SCHPO Probable 26S protease subunit rpt4 OS=Schizosaccharomyces pombe GN=rpt4 PE=2 SV=2(2);	AMEVDEKPTER	7	>sp|O14126|PRS6A_SCHPO 26S protease regulatory subunit 6A OS=Schizosaccharomyces pombe GN=tbp1 PE=2 SV=1(179);	138.0681
1209	24.2007	1808.9084	4	1808.9130	2.5777	0.9400	0.1650	0.3950	EMKK	1	>decoy_reverse_sp|O94444|RPN10_SCHPO Decoy of Reverse of 26S proteasome regulatory subunit rpn10 OS=Schizosaccharomyces pombe GN=rpn10 PE=1 SV=1(2);	NWKEEYLR	3	>decoy_reverse_sp|Q10329|PSA7_SCHPO Decoy of Reverse of Probable proteasome subunit alpha type-7 OS=Schizosaccharomyces pombe GN=SPBC106.16 PE=2 SV=1(84);	138.0681
1211	24.2225	2584.4226	4	2584.4111	-4.4514	0.5900	0.1450	0.0800	GVVALVEDKTK	9	>decoy_reverse_sp|Q9UT97|PSA5_SCHPO Decoy of Reverse of Probable proteasome subunit alpha type-5 OS=Schizosaccharomyces pombe GN=SPAC323.02c PE=1 SV=1(205);	DLKLKWSDER	5	>decoy_reverse_sp|O74445|PRS10_SCHPO Decoy of Reverse of Probable 26S protease subunit rpt4 OS=Schizosaccharomyces pombe GN=rpt4 PE=2 SV=2(365);	138.0681
1213	24.2445	2904.7007	5	2904.7010	0.1247	0.7750	0.0050	0.0200	LGVKPPK	4	>sp|O14126|PRS6A_SCHPO 26S protease regulatory subunit 6A OS=Schizosaccharomyces pombe GN=tbp1 PE=2 SV=1(217);	TVQKVETAVLSTTVKAQAR	4	>sp|O74762|RPN2_SCHPO 26S proteasome regulatory subunit rpn2 OS=Schizosaccharomyces pombe GN=rpn2 PE=1 SV=1(810);	138.0681
1216	24.2928	2904.7000	6	2904.6799	-6.9018	0.7750	0.0200	0.2350	IVKSAKAK	3	>decoy_reverse_sp|Q9P7S2|RPN6_SCHPO Decoy of Reverse of Probable 26S proteasome regulatory subunit rpn6 OS=Schizosaccharomyces pombe GN=rpn6 PE=2 SV=1(337);	KIEFPPPSAEARAEILR	1	>sp|P41836|PRS8_SCHPO 26S protease regulatory subunit 8 homolog OS=Schizosaccharomyces pombe GN=let1 PE=2 SV=1(311);	138.0681
1219	24.3412	1262.7597	3	1262.7710	8.8852	0.1800	0.0450	0.0000	THAVLVALK[156.08]R	-1	>sp|O14250|PSA1_SCHPO Probable proteasome subunit alpha type-1 OS=Schizosaccharomyces pombe GN=SPAC6G10.04c PE=2 SV=1	-	-1	-	0
1220	24.3483	1358.6628	3	1358.6677	3.6161	0.1950	0.1600	0.0000	SNNIK[156.08]ENEQK	-1	>decoy_reverse_sp|O14126|PRS6A_SCHPO Decoy of Reverse of 26S protease regulatory subunit 6A OS=Schizosaccharomyces pombe GN=tbp1 PE=2 SV=1	-	-1	-	0
1222	24.3693	0	0	0	0	0	0	0	-	-	-	-	-	-	0
1224	24.3913	2792.4602	5	2792.4555	-1.6930	1.0150	0.0800	0.2750	KSLK	1	>decoy_reverse_sp|O74894|PRS6B_SCHPO Decoy of Reverse of 26S protease regulatory subunit 6B homolog OS=Schizosaccharomyces pombe GN=rpt3 PE=2 SV=1(352);	SRQETQYKIDELVSNNEK	8	>decoy_reverse_sp|Q09682|PSA4_SCHPO Decoy of Reverse of Probable proteasome subunit alpha type-4 OS=Schizosaccharomyces pombe GN=SPAC13C5.01c PE=2 SV=1(9);	138.0681
1227	24.4402	2780.3866	5	2780.4101	8.4399	1.0150	0.1300	0.4050	DKMNFVILCR	2	>decoy_reverse_sp|Q9UUB6|UBLH2_SCHPO Decoy of Reverse of Ubiquitin carboxyl-terminal hydrolase 2 OS=Schizosaccharomyces pombe GN=uch2 PE=1 SV=1(81);	HKTDLNHENLK	2	>sp|P06732|KCRM_HUMAN Creatine kinase M-type OS=Homo sapiens GN=CKM PE=1 SV=2(107);	138.0681
1229	24.4623	2491.4692	5	2491.4889	7.9147	1.1350	0.2800	0.2700	IEPLKLK	5	>decoy_reverse_sp|Q10335|RPN7_SCHPO Decoy of Reverse of Probable 26S proteasome regulatory subunit rpn7 OS=Schizosaccharomyces pombe GN=rpn7 PE=2 SV=1(234);	GYARAIHKLGSTLK	8	>decoy_reverse_sp|Q9P7S2|RPN6_SCHPO Decoy of Reverse of Probable 26S proteasome regulatory subunit rpn6 OS=Schizosaccharomyces pombe GN=rpn6 PE=2 SV=1(150);	138.0681
1230	24.4703	2031.2512	3	2031.2343	-8.3266	0.6150	0.0250	0.2550	KASLLTR	1	>sp|Q9UUB6|UBLH2_SCHPO Ubiquitin carboxyl-terminal hydrolase 2 OS=Schizosaccharomyces pombe GN=uch2 PE=1 SV=1(223);	KTLEVLYLK	1	>decoy_reverse_sp|P06732|KCRM_HUMAN Decoy of Reverse of Creatine kinase M-type OS=Homo sapiens GN=CKM PE=1 SV=2(342);	138.0681
1232	24.4923	0	0	0	0	0	0	0	-	-	-	-	-	-	0
1234	24.5143	2479.3940	5	2479.4049	4.3807	1.1750	0.4600	0.2400	KTTEEK	1	>sp|O74762|RPN2_SCHPO 26S proteasome regulatory subunit rpn2 OS=Schizosaccharomyces pombe GN=rpn2 PE=1 SV=1(848);	NPELFLRVGIKPPK	11	>sp|O74445|PRS10_SCHPO Probable 26S protease subunit rpt4 OS=Schizosaccharomyces pombe GN=rpt4 PE=2 SV=2(164);	138.0681
1236	24.5365	2735.4369	5	2735.4124	-8.9694	1.3900	0.1850	0.2100	DVAKMK	4	>decoy_reverse_sp|O59770|PSA3_SCHPO Decoy of Reverse of Probable proteasome subunit alpha type-3 OS=Schizosaccharomyces pombe GN=SPCC1795.04c PE=1 SV=1(68);	IPDSTYEMVGGLEKQIK	14	>sp|P41836|PRS8_SCHPO 26S protease regulatory subunit 8 homolog OS=Schizosaccharomyces pombe GN=let1 PE=2 SV=1(152);	138.0681
1237	24.5443	2031.2515	4	2031.2343	-8.4911	0.5550	0.1000	0.1200	ATTVK	1	>sp|O43063|PSB6_SCHPO Probable proteasome subunit beta type-6 OS=Schizosaccharomyces pombe GN=SPBC4C3.10c PE=2 SV=1(2);	VLTLELYKKLR	9	>sp|P06732|KCRM_HUMAN Creatine kinase M-type OS=Homo sapiens GN=CKM PE=1 SV=2(41);	138.0681
1240	24.5922	2735.4384	4	2735.4162	-8.1085	0.7900	0.0100	0.1700	GSNDDEMKIDK	8	>sp|O74762|RPN2_SCHPO 26S proteasome regulatory subunit rpn2 OS=Schizosaccharomyces pombe GN=rpn2 PE=1 SV=1(844);	NKVLVKVHPEGK	6	>sp|P41836|PRS8_SCHPO 26S protease regulatory subunit 8 homolog OS=Schizosaccharomyces pombe GN=let1 PE=2 SV=1(84);	138.0681
1242	24.6138	2735.4364	6	2735.4203	-5.9007	1.6150	0.2600	0.5150	GYQTIELDKK	9	>decoy_reverse_sp|O74445|PRS10_SCHPO Decoy of Reverse of Probable 26S protease subunit rpt4 OS=Schizosaccharomyces pombe GN=rpt4 PE=2 SV=2(11);	DWNACKKELLK	6	>sp|P50524|RPN12_SCHPO 26S proteasome regulatory subunit rpn12 OS=Schizosaccharomyces pombe GN=rpn12 PE=1 SV=1(22);	138.0681
1243	24.6217	2735.4412	3	2735.4666	9.2781	0.7650	0.0250	0.1650	GSNDDEMKIDK	8	>sp|O74762|RPN2_SCHPO 26S proteasome regulatory subunit rpn2 OS=Schizosaccharomyces pombe GN=rpn2 PE=1 SV=1(844);	LKKTLEVLYLK	3	>decoy_reverse_sp|P06732|KCRM_HUMAN Decoy of Reverse of Creatine kinase M-type OS=Homo sapiens GN=CKM PE=1 SV=2(342);	138.0681
1245	24.6428	2788.3497	4	2788.3336	-5.7437	0.7700	0.3300	0.1000	WRDATDDKR	8	>decoy_reverse_sp|Q9USQ9|PSB4_SCHPO Decoy of Reverse of Probable proteasome subunit beta type-4 OS=Schizosaccharomyces pombe GN=SPBC577.10 PE=2 SV=1(74);	EDCEAATDPLLKK	12	>sp|P87048|RPN1_SCHPO 26S proteasome regulatory subunit rpn1 OS=Schizosaccharomyces pombe GN=rpn1 PE=1 SV=2(293);	138.0681
1246	24.6508	2788.3487	5	2788.3336	-5.4111	0.3750	0.1150	0.0300	WRDATDDKR	8	>decoy_reverse_sp|Q9USQ9|PSB4_SCHPO Decoy of Reverse of Probable proteasome subunit beta type-4 OS=Schizosaccharomyces pombe GN=SPBC577.10 PE=2 SV=1(74);	EDCEAATDPLLKK	12	>sp|P87048|RPN1_SCHPO 26S proteasome regulatory subunit rpn1 OS=Schizosaccharomyces pombe GN=rpn1 PE=1 SV=2(293);	138.0681
1247	24.6587	2751.4284	4	2751.4231	-1.9483	1.1750	0.1850	0.3200	FATLQK	1	>decoy_reverse_sp|O14126|PRS6A_SCHPO Decoy of Reverse of 26S protease regulatory subunit 6A OS=Schizosaccharomyces pombe GN=tbp1 PE=2 SV=1(2);	LAAEDHKFVIHQEENK	7	>decoy_reverse_sp|O74762|RPN2_SCHPO Decoy of Reverse of 26S proteasome regulatory subunit rpn2 OS=Schizosaccharomyces pombe GN=rpn2 PE=1 SV=1(263);	138.0681
1249	24.6792	2766.4172	4	2766.4286	4.1186	1.2150	0.1300	0.6050	TNSTDEKGTKK	7	>decoy_reverse_sp|P87048|RPN1_SCHPO Decoy of Reverse of 26S proteasome regulatory subunit rpn1 OS=Schizosaccharomyces pombe GN=rpn1 PE=1 SV=2(868);	KVSTTPANSFELK	1	>decoy_reverse_sp|Q9Y7T8|PSB3_SCHPO Decoy of Reverse of Probable proteasome subunit beta type-3 OS=Schizosaccharomyces pombe GN=SPCC63.12c PE=2 SV=1(107);	138.0681
1250	24.6872	2766.4123	5	2766.4286	5.8720	1.3200	0.0250	0.3550	TNSTDEKGTKK	10	>decoy_reverse_sp|P87048|RPN1_SCHPO Decoy of Reverse of 26S proteasome regulatory subunit rpn1 OS=Schizosaccharomyces pombe GN=rpn1 PE=1 SV=2(871);	NELEKLNFSSLK	5	>sp|O59770|PSA3_SCHPO Probable proteasome subunit alpha type-3 OS=Schizosaccharomyces pombe GN=SPCC1795.04c PE=1 SV=1(177);	138.0681
1251	24.6950	2750.4302	6	2750.4139	-5.9239	0.8400	0.0350	0.1800	KQYSAKAK	1	>decoy_reverse_sp|Q9UUB6|UBLH2_SCHPO Decoy of Reverse of Ubiquitin carboxyl-terminal hydrolase 2 OS=Schizosaccharomyces pombe GN=uch2 PE=1 SV=1(3);	NNSWAKSWSNLDLR	6	>decoy_reverse_sp|O74762|RPN2_SCHPO Decoy of Reverse of 26S proteasome regulatory subunit rpn2 OS=Schizosaccharomyces pombe GN=rpn2 PE=1 SV=1(589);	138.0681
1253	24.7143	2723.3650	4	2723.3396	-9.3125	0.7150	0.1250	0.1400	KEEMVMLK	1	>decoy_reverse_sp|P06732|KCRM_HUMAN Decoy of Reverse of Creatine kinase M-type OS=Homo sapiens GN=CKM PE=1 SV=2(17);	EEPKSETLENFTR	4	>sp|O74762|RPN2_SCHPO 26S proteasome regulatory subunit rpn2 OS=Schizosaccharomyces pombe GN=rpn2 PE=1 SV=1(880);	138.0681
1254	24.7223	3181.6643	5	3181.6514	-4.0688	1.1850	0.1500	0.3000	KEPPVYTPPKDK	1	>decoy_reverse_sp|P36612|PRS4_SCHPO Decoy of Reverse of 26S protease regulatory subunit 4 homolog OS=Schizosaccharomyces pombe GN=mts2 PE=2 SV=1(412);	NCACVISQKKVPDK	10	>sp|O94517|PSA6_SCHPO Probable proteasome subunit alpha type-6 OS=Schizosaccharomyces pombe GN=SPBC646.16 PE=2 SV=1(53);	138.0681
1255	24.7300	3284.6847	4	3284.7008	4.9060	0.6400	0.0250	0.2100	ASKERAER	3	>decoy_reverse_sp|O74762|RPN2_SCHPO Decoy of Reverse of 26S proteasome regulatory subunit rpn2 OS=Schizosaccharomyces pombe GN=rpn2 PE=1 SV=1(133);	VMGSGCDAAGTIIKVFHPITK	14	>decoy_reverse_sp|O94517|PSA6_SCHPO Decoy of Reverse of Probable proteasome subunit alpha type-6 OS=Schizosaccharomyces pombe GN=SPBC646.16 PE=2 SV=1(173);	138.0681
1256	24.7380	2766.4179	5	2766.4011	-6.0830	0.9400	0.0900	0.4000	MEILKIHLEK	5	>sp|O74445|PRS10_SCHPO Probable 26S protease subunit rpt4 OS=Schizosaccharomyces pombe GN=rpt4 PE=2 SV=2(313);	DYTMAQPEFFK	1	>decoy_reverse_sp|O74894|PRS6B_SCHPO Decoy of Reverse of 26S protease regulatory subunit 6B homolog OS=Schizosaccharomyces pombe GN=rpt3 PE=2 SV=1(2);	138.0681
1257	24.7458	1473.7589	3	1473.7575	-0.9607	1.2100	0.5550	0.0000	VNGVVFTNRPDEK	-1	>sp|Q10335|RPN7_SCHPO Probable 26S proteasome regulatory subunit rpn7 OS=Schizosaccharomyces pombe GN=rpn7 PE=2 SV=1	-	-1	-	0
1260	24.7840	2723.3626	5	2723.3396	-8.4410	1.0350	0.2300	0.3700	KEEMVMLK	1	>decoy_reverse_sp|P06732|KCRM_HUMAN Decoy of Reverse of Creatine kinase M-type OS=Homo sapiens GN=CKM PE=1 SV=2(17);	EEPKSETLENFTR	4	>sp|O74762|RPN2_SCHPO 26S proteasome regulatory subunit rpn2 OS=Schizosaccharomyces pombe GN=rpn2 PE=1 SV=1(880);	138.0681
1261	24.7918	2748.4092	5	2748.4081	-0.4077	0.7100	0.0150	0.1050	GTKTSETNDR	3	>sp|P87048|RPN1_SCHPO 26S proteasome regulatory subunit rpn1 OS=Schizosaccharomyces pombe GN=rpn1 PE=1 SV=2(24);	SWIGAYLAKIPER	9	>decoy_reverse_sp|Q9UTM3|RPN5_SCHPO Decoy of Reverse of 26S proteasome regulatory subunit rpn5 OS=Schizosaccharomyces pombe GN=rpn5a PE=1 SV=1(136);	138.0681
1262	24.7998	2723.3653	3	2723.3686	1.2251	0.8950	0.0650	0.1000	GVFK	1	>decoy_reverse_sp|Q9US13|RPN9_SCHPO Decoy of Reverse of Probable 26S proteasome regulatory subunit rpn9 OS=Schizosaccharomyces pombe GN=rpn9 PE=2 SV=1(2);	INEDSKLAVNENLASSKSSM	6	>decoy_reverse_sp|Q9P7S2|RPN6_SCHPO Decoy of Reverse of Probable 26S proteasome regulatory subunit rpn6 OS=Schizosaccharomyces pombe GN=rpn6 PE=2 SV=1(407);	138.0681
1263	24.8077	776.4657	2	776.4657	-0.0642	0.2450	0.2450	0.0000	VLYARR	-1	>sp|Q9USQ9|PSB4_SCHPO Probable proteasome subunit beta type-4 OS=Schizosaccharomyces pombe GN=SPBC577.10 PE=2 SV=1	-	-1	-	0
1265	24.8267	2776.2752	4	2776.2521	-8.3145	0.4100	0.0150	0.1250	PTDDDDK	1	>sp|P00761|TRYP_PIG Trypsin OS=Sus scrofa PE=1 SV=1(2);	KDSESTEEKEAQAVQR	1	>decoy_reverse_sp|O94444|RPN10_SCHPO Decoy of Reverse of 26S proteasome regulatory subunit rpn10 OS=Schizosaccharomyces pombe GN=rpn10 PE=1 SV=1(5);	138.0681
1266	24.8347	2776.2747	5	2776.2649	-3.5206	0.7450	0.0250	0.2500	MPFGNTHNK	1	>sp|P06732|KCRM_HUMAN Creatine kinase M-type OS=Homo sapiens GN=CKM PE=1 SV=2(1);	YQKPVDTEEENDK	3	>sp|O42931|PRS7_SCHPO 26S protease regulatory subunit 7 homolog OS=Schizosaccharomyces pombe GN=rpt1 PE=1 SV=2(12);	138.0681
1267	24.8425	3274.6152	4	3274.6390	7.2706	0.5450	0.0050	0.2200	SNPVFAENDEKGEK	11	>sp|Q9UTM3|RPN5_SCHPO 26S proteasome regulatory subunit rpn5 OS=Schizosaccharomyces pombe GN=rpn5a PE=1 SV=1(328);	VLRQVMEEKLDSK	9	>sp|Q9UT97|PSA5_SCHPO Probable proteasome subunit alpha type-5 OS=Schizosaccharomyces pombe GN=SPAC323.02c PE=1 SV=1(210);	138.0681
1268	24.8503	2687.4488	5	2687.4719	8.5898	1.1150	0.0400	0.1350	NKGTMK	2	>decoy_reverse_sp|P41836|PRS8_SCHPO Decoy of Reverse of 26S protease regulatory subunit 8 homolog OS=Schizosaccharomyces pombe GN=let1 PE=2 SV=1(326);	IRIAYASVVYIADKYK	14	>decoy_reverse_sp|Q9US13|RPN9_SCHPO Decoy of Reverse of Probable 26S proteasome regulatory subunit rpn9 OS=Schizosaccharomyces pombe GN=rpn9 PE=2 SV=1(269);	138.0681
1270	24.8700	2723.3604	6	2723.3799	7.1287	1.1000	0.0500	0.2050	IFRQKSLEK	5	>sp|O42897|RPN3_SCHPO Probable 26S proteasome regulatory subunit rpn3 OS=Schizosaccharomyces pombe GN=rpn3 PE=2 SV=2(314);	EKASKGSNDDEMK	5	>sp|O74762|RPN2_SCHPO 26S proteasome regulatory subunit rpn2 OS=Schizosaccharomyces pombe GN=rpn2 PE=1 SV=1(836);	138.0681
1271	24.8778	2353.2988	4	2353.2786	-8.5626	1.0650	0.0300	0.2300	KSLK	1	>decoy_reverse_sp|O74894|PRS6B_SCHPO Decoy of Reverse of 26S protease regulatory subunit 6B homolog OS=Schizosaccharomyces pombe GN=rpt3 PE=2 SV=1(352);	LCIHKNKLTNDETR	7	>decoy_reverse_sp|P30655|PSB5_SCHPO Decoy of Reverse of Proteasome subunit beta type-5 OS=Schizosaccharomyces pombe GN=pts1 PE=2 SV=3(223);	138.0681
1272	24.8858	3169.5879	5	3169.5851	-0.8629	1.0150	0.0400	0.0400	DQKK	3	>decoy_reverse_sp|P36612|PRS4_SCHPO Decoy of Reverse of 26S protease regulatory subunit 4 homolog OS=Schizosaccharomyces pombe GN=mts2 PE=2 SV=1(427);>sp|P36612|PRS4_SCHPO 26S protease regulatory subunit 4 homolog OS=Schizosaccharomyces pombe GN=mts2 PE=2 SV=1(25);	QEYKDDINLDEASAMAVKFLSK	4	>sp|Q09682|PSA4_SCHPO Probable proteasome subunit alpha type-4 OS=Schizosaccharomyces pombe GN=SPAC13C5.01c PE=2 SV=1(180);	138.0681
1273	24.8937	3444.5991	4	3444.6115	3.6013	0.6850	0.0200	0.1150	KYINR	1	>decoy_reverse_sp|P41878|RPN11_SCHPO Decoy of Reverse of 26S proteasome regulatory subunit rpn11 OS=Schizosaccharomyces pombe GN=rpn11 PE=1 SV=2(102);	MGQAQSGNFSNFGDGANGDNKKDQK	21	>sp|P36612|PRS4_SCHPO 26S protease regulatory subunit 4 homolog OS=Schizosaccharomyces pombe GN=mts2 PE=2 SV=1(21);	138.0681
1274	24.9015	0	0	0	0	0	0	0	-	-	-	-	-	-	0
1276	24.9215	2755.3465	5	2755.3445	-0.6943	1.2150	0.2650	0.4650	NKHCLIK	2	>sp|P30655|PSB5_SCHPO Proteasome subunit beta type-5 OS=Schizosaccharomyces pombe GN=pts1 PE=2 SV=3(52);	DSESTEEKEAQAVQR	8	>decoy_reverse_sp|O94444|RPN10_SCHPO Decoy of Reverse of 26S proteasome regulatory subunit rpn10 OS=Schizosaccharomyces pombe GN=rpn10 PE=1 SV=1(13);	138.0681
1277	24.9293	2776.2827	3	2776.2649	-6.4236	0.5550	0.1750	0.0950	MPFGNTHNK	1	>sp|P06732|KCRM_HUMAN Creatine kinase M-type OS=Homo sapiens GN=CKM PE=1 SV=2(1);	DEPEETDVNKYQK	10	>decoy_reverse_sp|O42931|PRS7_SCHPO Decoy of Reverse of 26S protease regulatory subunit 7 homolog OS=Schizosaccharomyces pombe GN=rpt1 PE=1 SV=2(427);	138.0681
1278	24.9372	2659.3656	5	2659.3824	6.3279	1.1450	0.0450	0.2450	MKDAVKEAAR	6	>sp|O59770|PSA3_SCHPO Probable proteasome subunit alpha type-3 OS=Schizosaccharomyces pombe GN=SPCC1795.04c PE=1 SV=1(190);	DWNACKKELLK	7	>sp|P50524|RPN12_SCHPO 26S proteasome regulatory subunit rpn12 OS=Schizosaccharomyces pombe GN=rpn12 PE=1 SV=1(23);	138.0681
1280	24.9572	3274.6138	5	3274.6163	0.7651	0.3350	0.0050	0.0800	AASIAVEDEKR	10	>sp|Q9UUB6|UBLH2_SCHPO Ubiquitin carboxyl-terminal hydrolase 2 OS=Schizosaccharomyces pombe GN=uch2 PE=1 SV=1(247);	SSKDISSKSPSGNDALNDK	1	>sp|P87048|RPN1_SCHPO 26S proteasome regulatory subunit rpn1 OS=Schizosaccharomyces pombe GN=rpn1 PE=1 SV=2(2);	138.0681
1281	24.9650	2353.3000	3	2353.3004	0.1793	0.8350	0.0600	0.1350	KQYSAKAK	1	>decoy_reverse_sp|Q9UUB6|UBLH2_SCHPO Decoy of Reverse of Ubiquitin carboxyl-terminal hydrolase 2 OS=Schizosaccharomyces pombe GN=uch2 PE=1 SV=1(3);	KSGFEKIDLTR	6	>decoy_reverse_sp|Q9P7S2|RPN6_SCHPO Decoy of Reverse of Probable 26S proteasome regulatory subunit rpn6 OS=Schizosaccharomyces pombe GN=rpn6 PE=2 SV=1(329);	138.0681
1282	24.9728	2676.3732	4	2676.3540	-7.1678	1.0700	0.0050	0.4750	MSQARGFDR	1	>sp|O94517|PSA6_SCHPO Probable proteasome subunit alpha type-6 OS=Schizosaccharomyces pombe GN=SPBC646.16 PE=2 SV=1(1);	ELVSKASPIAGSEGK	5	>decoy_reverse_sp|Q9UT97|PSA5_SCHPO Decoy of Reverse of Probable proteasome subunit alpha type-5 OS=Schizosaccharomyces pombe GN=SPAC323.02c PE=1 SV=1(69);	138.0681
1285	25.0178	3571.8233	5	3571.8305	2.0107	0.9600	0.0150	0.3850	KLFKSLGSGMDQEK	4	>decoy_reverse_sp|P41836|PRS8_SCHPO Decoy of Reverse of 26S protease regulatory subunit 8 homolog OS=Schizosaccharomyces pombe GN=let1 PE=2 SV=1(4);	EAADFIFDICGIAGIKK	16	>decoy_reverse_sp|O42931|PRS7_SCHPO Decoy of Reverse of 26S protease regulatory subunit 7 homolog OS=Schizosaccharomyces pombe GN=rpt1 PE=1 SV=2(167);	138.0681
1287	25.0385	2353.2966	5	2353.2852	-4.8550	1.4250	0.1900	0.4850	NKVLVK	2	>sp|P41836|PRS8_SCHPO 26S protease regulatory subunit 8 homolog OS=Schizosaccharomyces pombe GN=let1 PE=2 SV=1(80);	REAEAAKDEQIEK	7	>decoy_reverse_sp|Q10329|PSA7_SCHPO Decoy of Reverse of Probable proteasome subunit alpha type-7 OS=Schizosaccharomyces pombe GN=SPBC106.16 PE=2 SV=1(24);	138.0681
1288	25.0463	2792.4562	5	2792.4491	-2.5497	0.7750	0.0050	0.3800	IMKLCFDELK	3	>sp|Q09720|PSB2_SCHPO Probable proteasome subunit beta type-2 OS=Schizosaccharomyces pombe GN=SPAC31A2.04c PE=2 SV=1(162);	EFPDLGVLEGKR	11	>decoy_reverse_sp|O42931|PRS7_SCHPO Decoy of Reverse of 26S protease regulatory subunit 7 homolog OS=Schizosaccharomyces pombe GN=rpt1 PE=1 SV=2(95);	138.0681
1289	25.0543	2755.3480	4	2755.3445	-1.2402	0.8350	0.0650	0.3900	NKHCLIK	2	>sp|P30655|PSB5_SCHPO Proteasome subunit beta type-5 OS=Schizosaccharomyces pombe GN=pts1 PE=2 SV=3(52);	DSESTEEKEAQAVQR	8	>decoy_reverse_sp|O94444|RPN10_SCHPO Decoy of Reverse of 26S proteasome regulatory subunit rpn10 OS=Schizosaccharomyces pombe GN=rpn10 PE=1 SV=1(13);	138.0681
1291	25.0753	3571.8186	6	3571.8190	0.1224	0.7900	0.0100	0.3000	NKGTMK	2	>decoy_reverse_sp|P41836|PRS8_SCHPO Decoy of Reverse of 26S protease regulatory subunit 8 homolog OS=Schizosaccharomyces pombe GN=let1 PE=2 SV=1(326);	SQNVQEQLNEWGSNITELLGKLEK	21	>sp|Q9UTM3|RPN5_SCHPO 26S proteasome regulatory subunit rpn5 OS=Schizosaccharomyces pombe GN=rpn5a PE=1 SV=1(420);	138.0681
1292	25.0833	2341.2229	4	2341.2198	-1.3170	1.9400	0.0900	0.5800	ENEQKIK	5	>decoy_reverse_sp|O14126|PRS6A_SCHPO Decoy of Reverse of 26S protease regulatory subunit 6A OS=Schizosaccharomyces pombe GN=tbp1 PE=2 SV=1(367);	LTHEKSTMLEK	5	>sp|O14126|PRS6A_SCHPO 26S protease regulatory subunit 6A OS=Schizosaccharomyces pombe GN=tbp1 PE=2 SV=1(64);	138.0681
1293	25.0912	2165.9893	3	2165.9819	-3.3904	0.4400	0.0350	0.1350	PTDDDDK	1	>sp|P00761|TRYP_PIG Trypsin OS=Sus scrofa PE=1 SV=1(2);	VMCKNKTDTK	4	>decoy_reverse_sp|Q09682|PSA4_SCHPO Decoy of Reverse of Probable proteasome subunit alpha type-4 OS=Schizosaccharomyces pombe GN=SPAC13C5.01c PE=2 SV=1(26);	138.0681
1294	25.0992	2341.2257	3	2341.2198	-2.5187	1.2350	0.1550	0.1650	IKENQEK	2	>sp|O14126|PRS6A_SCHPO 26S protease regulatory subunit 6A OS=Schizosaccharomyces pombe GN=tbp1 PE=2 SV=1(72);	LTHEKSTMLEK	5	>sp|O14126|PRS6A_SCHPO 26S protease regulatory subunit 6A OS=Schizosaccharomyces pombe GN=tbp1 PE=2 SV=1(64);	138.0681
1296	25.1207	2780.3841	5	2780.3649	-6.8822	0.6850	0.1800	0.2200	WKTLSKESAR	2	>sp|Q9USQ9|PSB4_SCHPO Probable proteasome subunit beta type-4 OS=Schizosaccharomyces pombe GN=SPBC577.10 PE=2 SV=1(197);	EKASKGSNDDEMK	5	>sp|O74762|RPN2_SCHPO 26S proteasome regulatory subunit rpn2 OS=Schizosaccharomyces pombe GN=rpn2 PE=1 SV=1(836);	138.0681
1297	25.1287	1879.8653	3	1879.8655	0.0686	0.2300	0.2300	0.0850	MSQAR	1	>sp|O94517|PSA6_SCHPO Probable proteasome subunit alpha type-6 OS=Schizosaccharomyces pombe GN=SPBC646.16 PE=2 SV=1(1);	KNTEDIEMTA	1	>sp|P87048|RPN1_SCHPO 26S proteasome regulatory subunit rpn1 OS=Schizosaccharomyces pombe GN=rpn1 PE=1 SV=2(882);	138.0681
1298	25.1363	2904.6994	6	2904.6799	-6.6978	1.0150	0.2300	0.0800	IQKENR	3	>decoy_reverse_sp|O94444|RPN10_SCHPO Decoy of Reverse of 26S proteasome regulatory subunit rpn10 OS=Schizosaccharomyces pombe GN=rpn10 PE=1 SV=1(140);	TLALKYPGGGPGKTAILPVK	5	>decoy_reverse_sp|P36612|PRS4_SCHPO Decoy of Reverse of 26S protease regulatory subunit 4 homolog OS=Schizosaccharomyces pombe GN=mts2 PE=2 SV=1(211);	138.0681
1300	25.1577	2780.3846	4	2780.4119	9.8127	0.7550	0.0850	0.3150	EDALFKNEEK	6	>decoy_reverse_sp|Q10335|RPN7_SCHPO Decoy of Reverse of Probable 26S proteasome regulatory subunit rpn7 OS=Schizosaccharomyces pombe GN=rpn7 PE=2 SV=1(319);	KVSTTPANSFELK	1	>decoy_reverse_sp|Q9Y7T8|PSB3_SCHPO Decoy of Reverse of Probable proteasome subunit beta type-3 OS=Schizosaccharomyces pombe GN=SPCC63.12c PE=2 SV=1(107);	138.0681
1301	25.1657	2341.2218	5	2341.2198	-0.8665	2.0500	0.6250	0.6750	IKENQEK	2	>sp|O14126|PRS6A_SCHPO 26S protease regulatory subunit 6A OS=Schizosaccharomyces pombe GN=tbp1 PE=2 SV=1(72);	LTHEKSTMLEK	5	>sp|O14126|PRS6A_SCHPO 26S protease regulatory subunit 6A OS=Schizosaccharomyces pombe GN=tbp1 PE=2 SV=1(64);	138.0681
1306	25.2667	2394.1369	4	2394.1558	7.9002	0.6100	0.1200	0.0450	MMGINER	1	>sp|Q09841|PSB7_SCHPO Probable proteasome subunit beta type-7 OS=Schizosaccharomyces pombe GN=SPAC23D3.07 PE=2 SV=1(1);	YEAKAIGSGSEPAK	4	>sp|Q9UT97|PSA5_SCHPO Probable proteasome subunit alpha type-5 OS=Schizosaccharomyces pombe GN=SPAC323.02c PE=1 SV=1(169);	138.0681
1309	25.3143	2723.3616	5	2723.3587	-1.0694	1.0050	0.2100	0.0100	GVFK	1	>decoy_reverse_sp|Q9US13|RPN9_SCHPO Decoy of Reverse of Probable 26S proteasome regulatory subunit rpn9 OS=Schizosaccharomyces pombe GN=rpn9 PE=2 SV=1(2);	NHASIDKMKSLSEQYTER	7	>sp|P41878|RPN11_SCHPO 26S proteasome regulatory subunit rpn11 OS=Schizosaccharomyces pombe GN=rpn11 PE=1 SV=2(246);	138.0681
1309	25.3143	2723.3616	5	2723.3700	3.0551	1.0050	0.2100	0.0100	KFR	1	>decoy_reverse_sp|O94517|PSA6_SCHPO Decoy of Reverse of Probable proteasome subunit alpha type-6 OS=Schizosaccharomyces pombe GN=SPBC646.16 PE=2 SV=1(63);	NHASIDKMKSLSEQYTER	7	>sp|P41878|RPN11_SCHPO 26S proteasome regulatory subunit rpn11 OS=Schizosaccharomyces pombe GN=rpn11 PE=1 SV=2(246);	138.0681
1311	25.3360	1512.8039	2	1512.8082	2.7961	0.1200	0.0500	0.0000	DIKSM[15.99]IADKHAIR	-1	>decoy_reverse_sp|O42931|PRS7_SCHPO Decoy of Reverse of 26S protease regulatory subunit 7 homolog OS=Schizosaccharomyces pombe GN=rpt1 PE=1 SV=2	-	-1	-	0
1312	25.3438	2904.7023	5	2904.6839	-6.3210	1.3000	0.1400	0.0850	HESLKYR	5	>sp|P87048|RPN1_SCHPO 26S proteasome regulatory subunit rpn1 OS=Schizosaccharomyces pombe GN=rpn1 PE=1 SV=2(144);	KYIPNPVLVIIDVKPK	1	>sp|O74440|RPN8_SCHPO 26S proteasome regulatory subunit rpn8 OS=Schizosaccharomyces pombe GN=rpn8 PE=2 SV=1(121);	138.0681
1313	25.3518	1488.7145	3	1488.7129	-1.0278	0.8500	0.5000	0.0000	EDCEAATDPLLKK	-1	>sp|P87048|RPN1_SCHPO 26S proteasome regulatory subunit rpn1 OS=Schizosaccharomyces pombe GN=rpn1 PE=1 SV=2	-	-1	-	0
1315	25.3728	3032.5344	4	3032.5083	-8.6113	1.0050	0.0250	0.0200	LVKGRQD	3	>sp|Q9Y7T8|PSB3_SCHPO Probable proteasome subunit beta type-3 OS=Schizosaccharomyces pombe GN=SPCC63.12c PE=2 SV=1(200);	MSSKDISSKSPSGNDALNDK	9	>sp|P87048|RPN1_SCHPO 26S proteasome regulatory subunit rpn1 OS=Schizosaccharomyces pombe GN=rpn1 PE=1 SV=2(9);	138.0681
1317	25.3945	0	0	0	0	0	0	0	-	-	-	-	-	-	0
1320	25.4423	1586.7874	3	1586.7787	-5.4540	0.4150	0.0000	0.2000	KEEPK	1	>sp|O74762|RPN2_SCHPO 26S proteasome regulatory subunit rpn2 OS=Schizosaccharomyces pombe GN=rpn2 PE=1 SV=1(876);	KATDDDR	1	>sp|Q9USQ9|PSB4_SCHPO Probable proteasome subunit beta type-4 OS=Schizosaccharomyces pombe GN=SPBC577.10 PE=2 SV=1(189);	138.0681
1325	25.5428	3020.4612	4	3020.4533	-2.6063	1.9900	0.1000	0.1850	KGTKTSETNDR	4	>sp|P87048|RPN1_SCHPO 26S proteasome regulatory subunit rpn1 OS=Schizosaccharomyces pombe GN=rpn1 PE=1 SV=2(24);	DISSKSPSGNDALNDK	5	>sp|P87048|RPN1_SCHPO 26S proteasome regulatory subunit rpn1 OS=Schizosaccharomyces pombe GN=rpn1 PE=1 SV=2(9);	138.0681
1328	25.5912	2792.4572	5	2792.4377	-6.9960	0.8900	0.1350	0.4250	KYDKTEDDIK	1	>sp|O74445|PRS10_SCHPO Probable 26S protease subunit rpt4 OS=Schizosaccharomyces pombe GN=rpt4 PE=2 SV=2(38);	MESLQRLLQGAR	1	>sp|P41878|RPN11_SCHPO 26S proteasome regulatory subunit rpn11 OS=Schizosaccharomyces pombe GN=rpn11 PE=1 SV=2(1);	138.0681
1330	25.6132	1668.8538	3	1668.8682	8.6338	0.6350	0.2300	0.1100	KNEEK	1	>sp|Q10335|RPN7_SCHPO Probable 26S proteasome regulatory subunit rpn7 OS=Schizosaccharomyces pombe GN=rpn7 PE=2 SV=1(87);	QPEDKLR	5	>decoy_reverse_sp|P36612|PRS4_SCHPO Decoy of Reverse of 26S protease regulatory subunit 4 homolog OS=Schizosaccharomyces pombe GN=mts2 PE=2 SV=1(356);	138.0681
1332	25.6350	2792.4585	4	2792.4833	8.8679	0.8400	0.1150	0.3750	GGDWERKNR	7	>sp|Q10335|RPN7_SCHPO Probable 26S proteasome regulatory subunit rpn7 OS=Schizosaccharomyces pombe GN=rpn7 PE=2 SV=1(188);	HPKFEEILTRLR	3	>sp|P06732|KCRM_HUMAN Creatine kinase M-type OS=Homo sapiens GN=CKM PE=1 SV=2(307);	138.0681
1333	25.6430	2904.7005	6	2904.7123	4.0584	0.8800	0.0200	0.1800	IKLISGK	2	>sp|Q9US13|RPN9_SCHPO Probable 26S proteasome regulatory subunit rpn9 OS=Schizosaccharomyces pombe GN=rpn9 PE=2 SV=1(127);	IQDAELAILQKTQNLRR	11	>sp|P41836|PRS8_SCHPO 26S protease regulatory subunit 8 homolog OS=Schizosaccharomyces pombe GN=let1 PE=2 SV=1(34);	138.0681
1334	25.6508	2646.3964	4	2646.3800	-6.1844	0.7200	0.0300	0.2800	VVDKCFGIK	4	>decoy_reverse_sp|Q09720|PSB2_SCHPO Decoy of Reverse of Probable proteasome subunit beta type-2 OS=Schizosaccharomyces pombe GN=SPAC31A2.04c PE=2 SV=1(13);	SETMKYYLPKGK	10	>decoy_reverse_sp|P06732|KCRM_HUMAN Decoy of Reverse of Creatine kinase M-type OS=Homo sapiens GN=CKM PE=1 SV=2(210);	138.0681
1336	25.6730	3020.4583	5	3020.4533	-1.6474	2.4300	0.0300	0.3300	KGTKTSETNDR	1	>sp|P87048|RPN1_SCHPO 26S proteasome regulatory subunit rpn1 OS=Schizosaccharomyces pombe GN=rpn1 PE=1 SV=2(21);	DISSKSPSGNDALNDK	5	>sp|P87048|RPN1_SCHPO 26S proteasome regulatory subunit rpn1 OS=Schizosaccharomyces pombe GN=rpn1 PE=1 SV=2(9);	138.0681
1337	25.6808	1474.7422	3	1474.7449	1.8133	0.4000	0.4000	0.0400	MSER	1	>sp|O74445|PRS10_SCHPO Probable 26S protease subunit rpt4 OS=Schizosaccharomyces pombe GN=rpt4 PE=2 SV=2(1);	KINANEK	1	>sp|O74440|RPN8_SCHPO 26S proteasome regulatory subunit rpn8 OS=Schizosaccharomyces pombe GN=rpn8 PE=2 SV=1(91);	138.0681
1340	25.7288	1373.7990	3	1373.8030	2.9161	0.0200	0.0200	0.0000	AQIKILYVNNAK	-1	>decoy_reverse_sp|O42931|PRS7_SCHPO Decoy of Reverse of 26S protease regulatory subunit 7 homolog OS=Schizosaccharomyces pombe GN=rpt1 PE=1 SV=2	-	-1	-	0
1343	25.7788	2780.3845	4	2780.4105	9.3550	0.7500	0.0950	0.0550	HKTPDKGYGHR	2	>decoy_reverse_sp|P06732|KCRM_HUMAN Decoy of Reverse of Creatine kinase M-type OS=Homo sapiens GN=CKM PE=1 SV=2(277);	HKTDLNHENLK	2	>sp|P06732|KCRM_HUMAN Creatine kinase M-type OS=Homo sapiens GN=CKM PE=1 SV=2(107);	138.0681
1344	25.7868	2780.3832	5	2780.3914	2.9577	1.0800	0.0700	0.4050	MSQARGFDR	1	>sp|O94517|PSA6_SCHPO Probable proteasome subunit alpha type-6 OS=Schizosaccharomyces pombe GN=SPBC646.16 PE=2 SV=1(1);	EEFAEKAVSVIQAR	6	>sp|Q9UUB6|UBLH2_SCHPO Ubiquitin carboxyl-terminal hydrolase 2 OS=Schizosaccharomyces pombe GN=uch2 PE=1 SV=1(194);	138.0681
1347	25.8350	2018.1187	3	2018.1272	4.1920	0.5400	0.1200	0.0250	ENKIQR	3	>sp|O94444|RPN10_SCHPO 26S proteasome regulatory subunit rpn10 OS=Schizosaccharomyces pombe GN=rpn10 PE=1 SV=1(104);	KTVQYATKR	1	>decoy_reverse_sp|O94579|PSA2_SCHPO Decoy of Reverse of Probable proteasome subunit alpha type-2 OS=Schizosaccharomyces pombe GN=SPCC1442.06 PE=2 SV=1(148);	138.0681
1349	25.8570	1612.8260	3	1612.8242	-1.1260	1.4400	1.1100	0.0000	RLTSPLMESHSVEK	-1	>sp|Q9UT97|PSA5_SCHPO Probable proteasome subunit alpha type-5 OS=Schizosaccharomyces pombe GN=SPAC323.02c PE=1 SV=1	-	-1	-	0
1353	25.9313	1352.6634	3	1352.6580	-3.9742	0.2150	0.2150	-0.0100	MFR	1	>sp|O14250|PSA1_SCHPO Probable proteasome subunit alpha type-1 OS=Schizosaccharomyces pombe GN=SPAC6G10.04c PE=2 SV=1(1);	MESLQR	1	>sp|P41878|RPN11_SCHPO 26S proteasome regulatory subunit rpn11 OS=Schizosaccharomyces pombe GN=rpn11 PE=1 SV=2(1);	138.0681
1357	26.0060	0	0	0	0	0	0	0	-	-	-	-	-	-	0
1359	26.0278	1612.8274	4	1612.8242	-1.9775	0.7850	0.4150	0.0000	RLTSPLMESHSVEK	-1	>sp|Q9UT97|PSA5_SCHPO Probable proteasome subunit alpha type-5 OS=Schizosaccharomyces pombe GN=SPAC323.02c PE=1 SV=1	-	-1	-	0
1361	26.0497	1484.7416	3	1484.7405	-0.7645	1.6050	1.6050	0.0000	ILNHSQIASMESR	-1	>sp|Q9US13|RPN9_SCHPO Probable 26S proteasome regulatory subunit rpn9 OS=Schizosaccharomyces pombe GN=rpn9 PE=2 SV=1	-	-1	-	0
1363	26.0712	1418.6633	3	1418.6612	-1.4874	1.0050	1.0050	0.0000	GTMTLNPYHTER	-1	>sp|P87048|RPN1_SCHPO 26S proteasome regulatory subunit rpn1 OS=Schizosaccharomyces pombe GN=rpn1 PE=1 SV=2	-	-1	-	0
1365	26.0930	2904.6993	5	2904.6799	-6.6735	0.8650	0.0750	0.1900	IDRDKLVLK	5	>decoy_reverse_sp|Q9UUB6|UBLH2_SCHPO Decoy of Reverse of Ubiquitin carboxyl-terminal hydrolase 2 OS=Schizosaccharomyces pombe GN=uch2 PE=1 SV=1(26);	LKPLIEKGGDWERK	7	>sp|Q10335|RPN7_SCHPO Probable 26S proteasome regulatory subunit rpn7 OS=Schizosaccharomyces pombe GN=rpn7 PE=2 SV=1(181);	138.0681
1366	26.1008	2528.1276	3	2528.1522	9.7176	0.3650	0.3650	-0.0300	MFMTR	1	>sp|Q9UT97|PSA5_SCHPO Probable proteasome subunit alpha type-5 OS=Schizosaccharomyces pombe GN=SPAC323.02c PE=1 SV=1(1);	DSESTEEKEAQAVQR	8	>decoy_reverse_sp|O94444|RPN10_SCHPO Decoy of Reverse of 26S proteasome regulatory subunit rpn10 OS=Schizosaccharomyces pombe GN=rpn10 PE=1 SV=1(13);	138.0681
1368	26.1227	1628.8202	3	1628.8191	-0.6555	1.5650	0.6900	0.0000	RLTSPLM[15.99]ESHSVEK	-1	>sp|Q9UT97|PSA5_SCHPO Probable proteasome subunit alpha type-5 OS=Schizosaccharomyces pombe GN=SPAC323.02c PE=1 SV=1	-	-1	-	0
1370	26.1442	0	0	0	0	0	0	0	-	-	-	-	-	-	0
1372	26.1658	2491.4526	5	2491.4386	-5.6375	1.1700	0.3750	0.4550	LRNKR	4	>decoy_reverse_sp|Q10335|RPN7_SCHPO Decoy of Reverse of Probable 26S proteasome regulatory subunit rpn7 OS=Schizosaccharomyces pombe GN=rpn7 PE=2 SV=1(222);	LKPLIEKGGDWERK	7	>sp|Q10335|RPN7_SCHPO Probable 26S proteasome regulatory subunit rpn7 OS=Schizosaccharomyces pombe GN=rpn7 PE=2 SV=1(181);	138.0681
1375	26.2152	0	0	0	0	0	0	0	-	-	-	-	-	-	0
1378	26.2625	1668.8529	3	1668.8682	9.1824	0.4050	0.2550	0.1100	KNEEK	1	>sp|Q10335|RPN7_SCHPO Probable 26S proteasome regulatory subunit rpn7 OS=Schizosaccharomyces pombe GN=rpn7 PE=2 SV=1(87);	LKPQDER	2	>sp|P36612|PRS4_SCHPO 26S protease regulatory subunit 4 homolog OS=Schizosaccharomyces pombe GN=mts2 PE=2 SV=1(93);	138.0681
1380	26.2842	2410.3186	4	2410.3358	7.1424	0.9250	0.0900	0.2050	SLALTKKDK	6	>decoy_reverse_sp|Q9UUB6|UBLH2_SCHPO Decoy of Reverse of Ubiquitin carboxyl-terminal hydrolase 2 OS=Schizosaccharomyces pombe GN=uch2 PE=1 SV=1(78);	EPPVYTPPKDK	9	>decoy_reverse_sp|P36612|PRS4_SCHPO Decoy of Reverse of 26S protease regulatory subunit 4 homolog OS=Schizosaccharomyces pombe GN=mts2 PE=2 SV=1(421);	138.0681
1382	26.3062	2413.0977	3	2413.1180	8.4443	0.3600	0.1550	0.1600	FPTDDDDK	1	>sp|P00761|TRYP_PIG Trypsin OS=Sus scrofa PE=1 SV=1(1);	ELFDCLKIMR	7	>decoy_reverse_sp|Q09720|PSB2_SCHPO Decoy of Reverse of Probable proteasome subunit beta type-2 OS=Schizosaccharomyces pombe GN=SPAC31A2.04c PE=2 SV=1(33);	138.0681
1383	26.3140	0	0	0	0	0	0	0	-	-	-	-	-	-	0
1386	26.3617	1612.8258	3	1612.8242	-0.9952	2.2450	2.0200	0.0000	RLTSPLMESHSVEK	-1	>sp|Q9UT97|PSA5_SCHPO Probable proteasome subunit alpha type-5 OS=Schizosaccharomyces pombe GN=SPAC323.02c PE=1 SV=1	-	-1	-	0
1392	26.4880	2514.2090	3	2514.2019	-2.8314	1.4900	1.3200	0.0000	AMEQQDIKPTVQNGEVSANAEQK	-1	>sp|O74440|RPN8_SCHPO 26S proteasome regulatory subunit rpn8 OS=Schizosaccharomyces pombe GN=rpn8 PE=2 SV=1	-	-1	-	0
1394	26.5100	2398.2447	4	2398.2226	-9.1995	0.7150	0.0050	0.1150	VVDKDGIR	4	>sp|Q09720|PSB2_SCHPO Probable proteasome subunit beta type-2 OS=Schizosaccharomyces pombe GN=SPAC31A2.04c PE=2 SV=1(186);	EAEAAKDEQIEK	6	>decoy_reverse_sp|Q10329|PSA7_SCHPO Decoy of Reverse of Probable proteasome subunit alpha type-7 OS=Schizosaccharomyces pombe GN=SPBC106.16 PE=2 SV=1(24);	138.0681
1395	26.5180	2904.6993	6	2904.7051	1.9829	1.0100	0.0200	0.2000	KTLVAHAVLK	1	>decoy_reverse_sp|O14250|PSA1_SCHPO Decoy of Reverse of Probable proteasome subunit alpha type-1 OS=Schizosaccharomyces pombe GN=SPAC6G10.04c PE=2 SV=1(223);	GLGYPEDAIGKTKLVK	1	>decoy_reverse_sp|P36612|PRS4_SCHPO Decoy of Reverse of 26S protease regulatory subunit 4 homolog OS=Schizosaccharomyces pombe GN=mts2 PE=2 SV=1(2);	138.0681
1397	26.5395	2814.5448	5	2814.5523	2.6758	0.8400	0.0600	0.1950	VLVDKSR	5	>sp|O94579|PSA2_SCHPO Probable proteasome subunit alpha type-2 OS=Schizosaccharomyces pombe GN=SPCC1442.06 PE=2 SV=1(88);	ATTVKDTMNVDINAIKK	5	>sp|O43063|PSB6_SCHPO Probable proteasome subunit beta type-6 OS=Schizosaccharomyces pombe GN=SPBC4C3.10c PE=2 SV=1(6);	138.0681
1399	26.5613	2814.5477	4	2814.5602	4.4255	0.8400	0.0550	0.2100	LLVKDR	4	>sp|Q9UUB6|UBLH2_SCHPO Ubiquitin carboxyl-terminal hydrolase 2 OS=Schizosaccharomyces pombe GN=uch2 PE=1 SV=1(275);	IDVEESIAGYQLARSKR	16	>decoy_reverse_sp|O74894|PRS6B_SCHPO Decoy of Reverse of 26S protease regulatory subunit 6B homolog OS=Schizosaccharomyces pombe GN=rpt3 PE=2 SV=1(31);	138.0681
1400	26.5692	2567.1206	4	2567.1406	7.7918	0.7500	0.1900	0.3300	FPTDDDDK	1	>sp|P00761|TRYP_PIG Trypsin OS=Sus scrofa PE=1 SV=1(1);	VNQIESQMAMAEK	1	>decoy_reverse_sp|Q9UTM3|RPN5_SCHPO Decoy of Reverse of 26S proteasome regulatory subunit rpn5 OS=Schizosaccharomyces pombe GN=rpn5a PE=1 SV=1(2);	138.0681
1402	26.5907	2483.3338	5	2483.3556	8.7673	1.3200	0.4100	0.3200	KVPDK	1	>sp|O94517|PSA6_SCHPO Probable proteasome subunit alpha type-6 OS=Schizosaccharomyces pombe GN=SPBC646.16 PE=2 SV=1(53);	CEDGVILALEKVVTSK	11	>sp|O59770|PSA3_SCHPO Probable proteasome subunit alpha type-3 OS=Schizosaccharomyces pombe GN=SPCC1795.04c PE=1 SV=1(51);	138.0681
1405	26.6382	2483.3344	4	2483.3391	1.9156	0.9200	0.0400	0.1250	NCKK	3	>sp|Q09841|PSB7_SCHPO Probable proteasome subunit beta type-7 OS=Schizosaccharomyces pombe GN=SPAC23D3.07 PE=2 SV=1(67);	YYIIMGLQASKLRNK	11	>decoy_reverse_sp|Q10335|RPN7_SCHPO Decoy of Reverse of Probable 26S proteasome regulatory subunit rpn7 OS=Schizosaccharomyces pombe GN=rpn7 PE=2 SV=1(218);	138.0681
1406	26.6462	2919.5702	5	2919.5850	5.0956	0.9900	0.0350	0.2650	GTLKVHTIRLR	4	>decoy_reverse_sp|O42897|RPN3_SCHPO Decoy of Reverse of Probable 26S proteasome regulatory subunit rpn3 OS=Schizosaccharomyces pombe GN=rpn3 PE=2 SV=2(131);	EDCEAATDPLLKK	12	>sp|P87048|RPN1_SCHPO 26S proteasome regulatory subunit rpn1 OS=Schizosaccharomyces pombe GN=rpn1 PE=1 SV=2(293);	138.0681
1407	26.6540	2919.5723	4	2919.5704	-0.6309	0.8400	0.2350	0.2200	KIFTIHTSK	1	>sp|P36612|PRS4_SCHPO 26S protease regulatory subunit 4 homolog OS=Schizosaccharomyces pombe GN=mts2 PE=2 SV=1(370);	VSGSELVQKYIGEGSR	9	>sp|P41836|PRS8_SCHPO 26S protease regulatory subunit 8 homolog OS=Schizosaccharomyces pombe GN=let1 PE=2 SV=1(218);	138.0681
1410	26.7007	2483.3372	3	2483.3383	0.4397	0.5600	0.0400	0.2600	DAVKEAAR	4	>sp|O59770|PSA3_SCHPO Probable proteasome subunit alpha type-3 OS=Schizosaccharomyces pombe GN=SPCC1795.04c PE=1 SV=1(190);	EPLKEVVQFVGSR	4	>decoy_reverse_sp|O74894|PRS6B_SCHPO Decoy of Reverse of 26S protease regulatory subunit 6B homolog OS=Schizosaccharomyces pombe GN=rpt3 PE=2 SV=1(183);	138.0681
1411	26.7087	0	0	0	0	0	0	0	-	-	-	-	-	-	0
1413	26.7292	2802.4711	5	2802.4915	7.2690	1.0650	0.2750	0.4250	GSLEKNWK	5	>decoy_reverse_sp|Q10329|PSA7_SCHPO Decoy of Reverse of Probable proteasome subunit alpha type-7 OS=Schizosaccharomyces pombe GN=SPBC106.16 PE=2 SV=1(81);	GGYAEVKQSEVIGLVR	7	>decoy_reverse_sp|O42931|PRS7_SCHPO Decoy of Reverse of 26S protease regulatory subunit 7 homolog OS=Schizosaccharomyces pombe GN=rpt1 PE=1 SV=2(187);	138.0681
1414	26.7370	2802.4750	4	2802.4510	-8.5621	0.9250	0.1900	0.3300	DAGKDEFSRK	4	>decoy_reverse_sp|O14126|PRS6A_SCHPO Decoy of Reverse of 26S protease regulatory subunit 6A OS=Schizosaccharomyces pombe GN=tbp1 PE=2 SV=1(140);	TSTGGPKLQLNLER	7	>decoy_reverse_sp|Q09841|PSB7_SCHPO Decoy of Reverse of Probable proteasome subunit beta type-7 OS=Schizosaccharomyces pombe GN=SPAC23D3.07 PE=2 SV=1(244);	138.0681
1415	26.7448	2536.2467	5	2536.2696	9.0387	1.1750	0.1400	0.3250	EISYPFKR	7	>decoy_reverse_sp|O74894|PRS6B_SCHPO Decoy of Reverse of 26S protease regulatory subunit 6B homolog OS=Schizosaccharomyces pombe GN=rpt3 PE=2 SV=1(91);	EAEAAKDEQIEK	6	>decoy_reverse_sp|Q10329|PSA7_SCHPO Decoy of Reverse of Probable proteasome subunit alpha type-7 OS=Schizosaccharomyces pombe GN=SPBC106.16 PE=2 SV=1(24);	138.0681
1416	26.7528	2497.3104	5	2497.3288	7.3568	1.1400	0.0500	0.1700	KHLDAEVQK	1	>sp|P41878|RPN11_SCHPO 26S proteasome regulatory subunit rpn11 OS=Schizosaccharomyces pombe GN=rpn11 PE=1 SV=2(281);	EEYLRAAKASR	8	>decoy_reverse_sp|Q10329|PSA7_SCHPO Decoy of Reverse of Probable proteasome subunit alpha type-7 OS=Schizosaccharomyces pombe GN=SPBC106.16 PE=2 SV=1(92);	138.0681
1417	26.7607	2691.3274	4	2691.3206	-2.5129	0.8400	0.1450	0.1100	VMCKNK	4	>decoy_reverse_sp|Q09682|PSA4_SCHPO Decoy of Reverse of Probable proteasome subunit alpha type-4 OS=Schizosaccharomyces pombe GN=SPAC13C5.01c PE=2 SV=1(26);	DISSKSPSGNDALNDKK	5	>sp|P87048|RPN1_SCHPO 26S proteasome regulatory subunit rpn1 OS=Schizosaccharomyces pombe GN=rpn1 PE=1 SV=2(9);	138.0681
1419	26.7813	2498.3230	4	2498.3242	0.4922	1.0800	0.1700	0.5100	ASLLK	1	>decoy_reverse_sp|Q9P7S2|RPN6_SCHPO Decoy of Reverse of Probable 26S proteasome regulatory subunit rpn6 OS=Schizosaccharomyces pombe GN=rpn6 PE=2 SV=1(2);	KDYTMAQPEFFKAVR	1	>decoy_reverse_sp|O74894|PRS6B_SCHPO Decoy of Reverse of 26S protease regulatory subunit 6B homolog OS=Schizosaccharomyces pombe GN=rpt3 PE=2 SV=1(1);	138.0681
1421	26.8017	1732.8197	3	1732.8341	8.3346	0.0150	0.0150	-0.0150	MSSK	1	>sp|Q9P7S2|RPN6_SCHPO Probable 26S proteasome regulatory subunit rpn6 OS=Schizosaccharomyces pombe GN=rpn6 PE=2 SV=1(1);>sp|P87048|RPN1_SCHPO 26S proteasome regulatory subunit rpn1 OS=Schizosaccharomyces pombe GN=rpn1 PE=1 SV=2(1);	QYTVGQGYTK	1	>decoy_reverse_sp|Q9USQ9|PSB4_SCHPO Decoy of Reverse of Probable proteasome subunit beta type-4 OS=Schizosaccharomyces pombe GN=SPBC577.10 PE=2 SV=1(1);	138.0681
1422	26.8093	2555.4661	5	2555.4784	4.8212	1.6700	0.2550	0.4800	LILTENIKTK	8	>decoy_reverse_sp|Q9UTM3|RPN5_SCHPO Decoy of Reverse of 26S proteasome regulatory subunit rpn5 OS=Schizosaccharomyces pombe GN=rpn5a PE=1 SV=1(335);	NKELISVSAASK	2	>sp|P30655|PSB5_SCHPO Proteasome subunit beta type-5 OS=Schizosaccharomyces pombe GN=pts1 PE=2 SV=3(132);	138.0681
1424	26.8297	2471.2595	4	2471.2808	8.5843	0.7550	0.0300	0.0550	SQARGFDR	1	>sp|O94517|PSA6_SCHPO Probable proteasome subunit alpha type-6 OS=Schizosaccharomyces pombe GN=SPBC646.16 PE=2 SV=1(2);	KEPPVYTPPKDK	10	>decoy_reverse_sp|P36612|PRS4_SCHPO Decoy of Reverse of 26S protease regulatory subunit 4 homolog OS=Schizosaccharomyces pombe GN=mts2 PE=2 SV=1(421);	138.0681
1425	26.8375	2536.2491	4	2536.2487	-0.1724	0.9800	0.0950	0.2900	VGVFK	1	>decoy_reverse_sp|Q9US13|RPN9_SCHPO Decoy of Reverse of Probable 26S proteasome regulatory subunit rpn9 OS=Schizosaccharomyces pombe GN=rpn9 PE=2 SV=1(1);	MCSPSATLTHRTMTEK	1	>sp|Q10335|RPN7_SCHPO Probable 26S proteasome regulatory subunit rpn7 OS=Schizosaccharomyces pombe GN=rpn7 PE=2 SV=1(1);	138.0681
1427	26.8578	2471.2588	5	2471.2543	-1.8271	1.0750	0.0250	0.2600	DAGKDEFSRK	4	>decoy_reverse_sp|O14126|PRS6A_SCHPO Decoy of Reverse of 26S protease regulatory subunit 6A OS=Schizosaccharomyces pombe GN=tbp1 PE=2 SV=1(140);	SSTAAKTFLEK	6	>sp|O94579|PSA2_SCHPO Probable proteasome subunit alpha type-2 OS=Schizosaccharomyces pombe GN=SPCC1442.06 PE=2 SV=1(171);	138.0681
1428	26.8657	2555.4679	4	2555.4573	-4.1458	1.0850	0.0100	0.1350	KVADLKK	6	>sp|O74445|PRS10_SCHPO Probable 26S protease subunit rpt4 OS=Schizosaccharomyces pombe GN=rpt4 PE=2 SV=2(377);	VLKTKDEGGPAGGLYI	5	>sp|P36612|PRS4_SCHPO 26S protease regulatory subunit 4 homolog OS=Schizosaccharomyces pombe GN=mts2 PE=2 SV=1(437);	138.0681
1430	26.8860	2796.3558	4	2796.3637	2.8112	0.3650	0.0500	0.0150	TFLEKR	5	>sp|O94579|PSA2_SCHPO Probable proteasome subunit alpha type-2 OS=Schizosaccharomyces pombe GN=SPCC1442.06 PE=2 SV=1(176);	TSETNDRNSTNNTKER	14	>sp|P87048|RPN1_SCHPO 26S proteasome regulatory subunit rpn1 OS=Schizosaccharomyces pombe GN=rpn1 PE=1 SV=2(38);	138.0681
1431	26.8938	2796.3617	3	2796.3785	5.9852	0.2750	0.0800	0.0450	KTREALMEFR	1	>decoy_reverse_sp|O42931|PRS7_SCHPO Decoy of Reverse of 26S protease regulatory subunit 7 homolog OS=Schizosaccharomyces pombe GN=rpt1 PE=1 SV=2(168);	KIDKEDMGSNDK	4	>decoy_reverse_sp|O74762|RPN2_SCHPO Decoy of Reverse of 26S proteasome regulatory subunit rpn2 OS=Schizosaccharomyces pombe GN=rpn2 PE=1 SV=1(122);	138.0681
1432	26.9018	1669.8478	3	1669.8634	9.3620	0.2650	0.2650	0.0150	RLVKGR	4	>sp|Q9Y7T8|PSB3_SCHPO Probable proteasome subunit beta type-3 OS=Schizosaccharomyces pombe GN=SPCC63.12c PE=2 SV=1(200);	PTDDDDK	1	>sp|P00761|TRYP_PIG Trypsin OS=Sus scrofa PE=1 SV=1(2);	138.0681
1434	26.9215	2660.4954	4	2660.4722	-8.7137	0.7000	0.0050	0.0850	KIPQVASFR	1	>decoy_reverse_sp|Q9UTM3|RPN5_SCHPO Decoy of Reverse of 26S proteasome regulatory subunit rpn5 OS=Schizosaccharomyces pombe GN=rpn5a PE=1 SV=1(46);	DIGKVVDKCFGIK	4	>decoy_reverse_sp|Q09720|PSB2_SCHPO Decoy of Reverse of Probable proteasome subunit beta type-2 OS=Schizosaccharomyces pombe GN=SPAC31A2.04c PE=2 SV=1(9);	138.0681
1435	26.9295	2471.2639	3	2471.2617	-0.9027	0.8100	0.3400	0.2800	KEPPVYTPPK	1	>decoy_reverse_sp|P36612|PRS4_SCHPO Decoy of Reverse of 26S protease regulatory subunit 4 homolog OS=Schizosaccharomyces pombe GN=mts2 PE=2 SV=1(412);	MSERDTALEK	1	>sp|O74445|PRS10_SCHPO Probable 26S protease subunit rpt4 OS=Schizosaccharomyces pombe GN=rpt4 PE=2 SV=2(1);	138.0681
1437	26.9498	3514.6798	4	3514.6880	2.3300	1.1800	0.1800	0.1350	EMIAAQGIDEEDR	1	>decoy_reverse_sp|O59770|PSA3_SCHPO Decoy of Reverse of Probable proteasome subunit alpha type-3 OS=Schizosaccharomyces pombe GN=SPCC1795.04c PE=1 SV=1(2);	MDDKMLLTEVHLLESK	4	>sp|Q9P7S2|RPN6_SCHPO Probable 26S proteasome regulatory subunit rpn6 OS=Schizosaccharomyces pombe GN=rpn6 PE=2 SV=1(161);	138.0681
1438	26.9578	3514.6778	5	3514.6561	-6.1858	0.6450	0.0850	0.1400	EEPKSETLENFTR	4	>sp|O74762|RPN2_SCHPO 26S proteasome regulatory subunit rpn2 OS=Schizosaccharomyces pombe GN=rpn2 PE=1 SV=1(880);	MNSTEEIDLYNRWK	1	>sp|O74894|PRS6B_SCHPO 26S protease regulatory subunit 6B homolog OS=Schizosaccharomyces pombe GN=rpt3 PE=2 SV=1(1);	138.0681
1439	26.9657	2524.1755	4	2524.1606	-5.8807	0.1450	0.0050	0.0450	MMGINER	1	>sp|Q09841|PSB7_SCHPO Probable proteasome subunit beta type-7 OS=Schizosaccharomyces pombe GN=SPAC23D3.07 PE=2 SV=1(1);	IDKEDMGSNDKASK	11	>decoy_reverse_sp|O74762|RPN2_SCHPO Decoy of Reverse of 26S proteasome regulatory subunit rpn2 OS=Schizosaccharomyces pombe GN=rpn2 PE=1 SV=1(130);	138.0681
1441	26.9853	2334.2001	4	2334.2079	3.3552	0.7500	0.1750	0.0450	YASQKRP	5	>sp|Q9UUB6|UBLH2_SCHPO Ubiquitin carboxyl-terminal hydrolase 2 OS=Schizosaccharomyces pombe GN=uch2 PE=1 SV=1(298);	HKTDLNHENLK	2	>sp|P06732|KCRM_HUMAN Creatine kinase M-type OS=Homo sapiens GN=CKM PE=1 SV=2(107);	138.0681
1442	26.9933	2543.3932	4	2543.3966	1.3584	1.1700	0.0450	0.4800	NKLLK	2	>decoy_reverse_sp|O59770|PSA3_SCHPO Decoy of Reverse of Probable proteasome subunit alpha type-3 OS=Schizosaccharomyces pombe GN=SPCC1795.04c PE=1 SV=1(195);	GIMLYGPPGTGKTLCAR	12	>sp|O42931|PRS7_SCHPO 26S protease regulatory subunit 7 homolog OS=Schizosaccharomyces pombe GN=rpt1 PE=1 SV=2(226);	138.0681
1444	27.0135	3443.7244	5	3443.7452	6.0440	1.1750	0.1250	0.1100	NIKVIMATNR	3	>sp|P41836|PRS8_SCHPO 26S protease regulatory subunit 8 homolog OS=Schizosaccharomyces pombe GN=let1 PE=2 SV=1(287);	KEVAEADIASKDLEETDER	11	>decoy_reverse_sp|Q9UUB6|UBLH2_SCHPO Decoy of Reverse of Ubiquitin carboxyl-terminal hydrolase 2 OS=Schizosaccharomyces pombe GN=uch2 PE=1 SV=1(64);	138.0681
1445	27.0215	2648.4200	4	2648.4397	7.4244	0.6700	0.0400	0.0250	DRQEQR	1	>decoy_reverse_sp|Q9UT97|PSA5_SCHPO Decoy of Reverse of Probable proteasome subunit alpha type-5 OS=Schizosaccharomyces pombe GN=SPAC323.02c PE=1 SV=1(2);	GTPGYGPLGVLPKVGIR	13	>decoy_reverse_sp|O74445|PRS10_SCHPO Decoy of Reverse of Probable 26S protease subunit rpt4 OS=Schizosaccharomyces pombe GN=rpt4 PE=2 SV=2(225);	138.0681
1447	27.0420	2543.3914	5	2543.3886	-1.0975	1.4250	0.1000	0.4150	DLVKKYDK	4	>sp|O74445|PRS10_SCHPO Probable 26S protease subunit rpt4 OS=Schizosaccharomyces pombe GN=rpt4 PE=2 SV=2(37);	EPPVYTPPKDKK	9	>decoy_reverse_sp|P36612|PRS4_SCHPO Decoy of Reverse of 26S protease regulatory subunit 4 homolog OS=Schizosaccharomyces pombe GN=mts2 PE=2 SV=1(421);	138.0681
1448	27.0498	2947.3144	5	2947.3149	0.1727	0.9200	0.1700	0.4500	MKSDINAHK	2	>decoy_reverse_sp|P41878|RPN11_SCHPO Decoy of Reverse of 26S proteasome regulatory subunit rpn11 OS=Schizosaccharomyces pombe GN=rpn11 PE=1 SV=2(63);	GNQKFSSTADYMNMSS	4	>sp|O42931|PRS7_SCHPO 26S protease regulatory subunit 7 homolog OS=Schizosaccharomyces pombe GN=rpt1 PE=1 SV=2(426);	138.0681
1450	27.0708	2543.3931	6	2543.3805	-4.9519	1.0650	0.0700	0.1750	DRLKK	4	>decoy_reverse_sp|P06732|KCRM_HUMAN Decoy of Reverse of Creatine kinase M-type OS=Homo sapiens GN=CKM PE=1 SV=2(341);	KASLLTREDLTDEEK	1	>sp|Q9UUB6|UBLH2_SCHPO Ubiquitin carboxyl-terminal hydrolase 2 OS=Schizosaccharomyces pombe GN=uch2 PE=1 SV=1(223);	138.0681
1451	27.0787	2907.4988	4	2907.5010	0.7780	0.9900	0.2550	0.4800	ASKAAREYLEK	3	>sp|Q10329|PSA7_SCHPO Probable proteasome subunit alpha type-7 OS=Schizosaccharomyces pombe GN=SPBC106.16 PE=2 SV=1(168);	VLNKGDSGEMSLQK	4	>sp|P41836|PRS8_SCHPO 26S protease regulatory subunit 8 homolog OS=Schizosaccharomyces pombe GN=let1 PE=2 SV=1(390);	138.0681
1453	27.0997	2559.3434	5	2559.3226	-8.0967	1.0900	0.0500	0.4450	SQARGFDR	1	>sp|O94517|PSA6_SCHPO Probable proteasome subunit alpha type-6 OS=Schizosaccharomyces pombe GN=SPBC646.16 PE=2 SV=1(2);	ATAGPIIADKNCKK	13	>sp|Q09841|PSB7_SCHPO Probable proteasome subunit beta type-7 OS=Schizosaccharomyces pombe GN=SPAC23D3.07 PE=2 SV=1(67);	138.0681
1454	27.1077	2559.3458	4	2559.3292	-6.4898	1.2300	0.0950	0.6100	ENAINKK	6	>decoy_reverse_sp|O74440|RPN8_SCHPO Decoy of Reverse of 26S proteasome regulatory subunit rpn8 OS=Schizosaccharomyces pombe GN=rpn8 PE=2 SV=1(234);	VAEKAQINTQEYGR	4	>sp|O14250|PSA1_SCHPO Probable proteasome subunit alpha type-1 OS=Schizosaccharomyces pombe GN=SPAC6G10.04c PE=2 SV=1(115);	138.0681
1458	27.1815	2134.0097	3	2134.0298	9.4246	0.3650	0.0850	0.1500	SSCKIVFR	4	>decoy_reverse_sp|O74445|PRS10_SCHPO Decoy of Reverse of Probable 26S protease subunit rpt4 OS=Schizosaccharomyces pombe GN=rpt4 PE=2 SV=2(318);	MSRSYDSR	1	>sp|Q09682|PSA4_SCHPO Probable proteasome subunit alpha type-4 OS=Schizosaccharomyces pombe GN=SPAC13C5.01c PE=2 SV=1(1);	138.0681
1459	27.1893	2239.0380	3	2239.0466	3.8399	0.1200	0.1200	0.0500	SDISKSSM	5	>decoy_reverse_sp|P87048|RPN1_SCHPO Decoy of Reverse of 26S proteasome regulatory subunit rpn1 OS=Schizosaccharomyces pombe GN=rpn1 PE=1 SV=2(888);	AKADYAQYYR	2	>sp|Q9US13|RPN9_SCHPO Probable 26S proteasome regulatory subunit rpn9 OS=Schizosaccharomyces pombe GN=rpn9 PE=2 SV=1(172);	138.0681
1461	27.2107	2904.7016	6	2904.6873	-4.9145	0.8100	0.0450	0.3050	FMLKLGVKR	8	>decoy_reverse_sp|O14126|PRS6A_SCHPO Decoy of Reverse of 26S protease regulatory subunit 6A OS=Schizosaccharomyces pombe GN=tbp1 PE=2 SV=1(226);	AIDLYKEVLNKGVSK	6	>sp|Q9P7S2|RPN6_SCHPO Probable 26S proteasome regulatory subunit rpn6 OS=Schizosaccharomyces pombe GN=rpn6 PE=2 SV=1(27);	138.0681
1465	27.2833	0	0	0	0	0	0	0	-	-	-	-	-	-	0
1467	27.3045	2134.0082	4	2134.0258	8.2667	0.6750	0.0900	-0.0200	MDRQEQR	1	>decoy_reverse_sp|Q9UT97|PSA5_SCHPO Decoy of Reverse of Probable proteasome subunit alpha type-5 OS=Schizosaccharomyces pombe GN=SPAC323.02c PE=1 SV=1(1);	EDCKSLKR	4	>sp|O74894|PRS6B_SCHPO 26S protease regulatory subunit 6B homolog OS=Schizosaccharomyces pombe GN=rpt3 PE=2 SV=1(35);	138.0681
1468	27.3123	2547.2718	4	2547.2961	9.5572	1.0850	0.1650	0.3700	KQLATSLRSR	1	>sp|Q09720|PSB2_SCHPO Probable proteasome subunit beta type-2 OS=Schizosaccharomyces pombe GN=SPAC31A2.04c PE=2 SV=1(86);	IDKEDMGSNDK	3	>decoy_reverse_sp|O74762|RPN2_SCHPO Decoy of Reverse of 26S proteasome regulatory subunit rpn2 OS=Schizosaccharomyces pombe GN=rpn2 PE=1 SV=1(122);	138.0681
1469	27.3202	2546.2778	6	2546.2863	3.3532	1.7000	0.1500	0.8100	KAQSGPDASAK	1	>sp|P36612|PRS4_SCHPO 26S protease regulatory subunit 4 homolog OS=Schizosaccharomyces pombe GN=mts2 PE=2 SV=1(45);	KNEEKLAEFDK	1	>sp|Q10335|RPN7_SCHPO Probable 26S proteasome regulatory subunit rpn7 OS=Schizosaccharomyces pombe GN=rpn7 PE=2 SV=1(87);	138.0681
1470	27.3282	2904.7007	5	2904.6839	-5.7756	0.7250	0.0050	0.3250	EAVLKLKLELK	5	>decoy_reverse_sp|P50524|RPN12_SCHPO Decoy of Reverse of 26S proteasome regulatory subunit rpn12 OS=Schizosaccharomyces pombe GN=rpn12 PE=1 SV=1(242);	HYYSLRINYKK	10	>sp|P41878|RPN11_SCHPO 26S proteasome regulatory subunit rpn11 OS=Schizosaccharomyces pombe GN=rpn11 PE=1 SV=2(207);	138.0681
1472	27.3493	2547.2687	5	2547.2824	5.3953	1.3000	0.0700	0.2150	KDWNACKK	7	>sp|P50524|RPN12_SCHPO 26S proteasome regulatory subunit rpn12 OS=Schizosaccharomyces pombe GN=rpn12 PE=1 SV=1(22);	KAMVNIDTIDNK	1	>decoy_reverse_sp|O43063|PSB6_SCHPO Decoy of Reverse of Probable proteasome subunit beta type-6 OS=Schizosaccharomyces pombe GN=SPBC4C3.10c PE=2 SV=1(210);	138.0681
1473	27.3573	2814.5456	5	2814.5503	1.6598	0.7350	0.0100	0.2800	HKTPDKGYGHR	2	>decoy_reverse_sp|P06732|KCRM_HUMAN Decoy of Reverse of Creatine kinase M-type OS=Homo sapiens GN=CKM PE=1 SV=2(277);	EGVETRIIPLKK	11	>sp|Q9UQY2|PSB1_SCHPO Probable proteasome subunit beta type-1 OS=Schizosaccharomyces pombe GN=pam1 PE=2 SV=1(223);	138.0681
1474	27.3652	2791.4619	4	2791.4463	-5.5910	1.1150	0.4700	0.5150	GYSKPNER	4	>sp|Q09841|PSB7_SCHPO Probable proteasome subunit beta type-7 OS=Schizosaccharomyces pombe GN=SPAC23D3.07 PE=2 SV=1(226);	VSPTGQITSTSARSGKK	1	>decoy_reverse_sp|Q10329|PSA7_SCHPO Decoy of Reverse of Probable proteasome subunit alpha type-7 OS=Schizosaccharomyces pombe GN=SPBC106.16 PE=2 SV=1(1);	138.0681
1475	27.3730	1878.8717	3	1878.8821	5.5654	0.2650	0.2650	0.0400	MTDK	1	>sp|O94579|PSA2_SCHPO Probable proteasome subunit alpha type-2 OS=Schizosaccharomyces pombe GN=SPCC1442.06 PE=2 SV=1(1);	AKADYAQYYR	2	>sp|Q9US13|RPN9_SCHPO Probable 26S proteasome regulatory subunit rpn9 OS=Schizosaccharomyces pombe GN=rpn9 PE=2 SV=1(172);	138.0681
1476	27.3808	1754.8850	3	1754.9023	9.8209	0.3850	0.0500	-0.0250	ENKIQR	3	>sp|O94444|RPN10_SCHPO 26S proteasome regulatory subunit rpn10 OS=Schizosaccharomyces pombe GN=rpn10 PE=1 SV=1(104);	DRQEQR	1	>decoy_reverse_sp|Q9UT97|PSA5_SCHPO Decoy of Reverse of Probable proteasome subunit alpha type-5 OS=Schizosaccharomyces pombe GN=SPAC323.02c PE=1 SV=1(2);	138.0681
1478	27.4018	2791.4607	5	2791.4854	8.8289	0.9350	0.1000	0.3800	SSTAAKTFLEK	6	>sp|O94579|PSA2_SCHPO Probable proteasome subunit alpha type-2 OS=Schizosaccharomyces pombe GN=SPCC1442.06 PE=2 SV=1(171);	AIGSGSEPAKSELVK	10	>sp|Q9UT97|PSA5_SCHPO Probable proteasome subunit alpha type-5 OS=Schizosaccharomyces pombe GN=SPAC323.02c PE=1 SV=1(179);	138.0681
1479	27.4097	1838.9534	4	1838.9382	-8.2975	0.3200	0.1300	0.1450	QDRGK	1	>decoy_reverse_sp|Q9Y7T8|PSB3_SCHPO Decoy of Reverse of Probable proteasome subunit beta type-3 OS=Schizosaccharomyces pombe GN=SPCC63.12c PE=2 SV=1(1);	LQMSAMYKK	8	>decoy_reverse_sp|P87048|RPN1_SCHPO Decoy of Reverse of 26S proteasome regulatory subunit rpn1 OS=Schizosaccharomyces pombe GN=rpn1 PE=1 SV=2(598);	138.0681
1481	27.4303	0	0	0	0	0	0	0	-	-	-	-	-	-	0
1483	27.4513	2421.2389	4	2421.2361	-1.1557	1.0200	0.0600	0.2700	CSPSATLTHR	1	>sp|Q10335|RPN7_SCHPO Probable 26S proteasome regulatory subunit rpn7 OS=Schizosaccharomyces pombe GN=rpn7 PE=2 SV=1(2);	KEPPVYTPPK	1	>decoy_reverse_sp|P36612|PRS4_SCHPO Decoy of Reverse of 26S protease regulatory subunit 4 homolog OS=Schizosaccharomyces pombe GN=mts2 PE=2 SV=1(412);	138.0681
1492	27.6527	2802.4685	5	2802.4537	-5.2561	0.8800	0.0100	0.1800	AIDLYKEVLNK	6	>sp|Q9P7S2|RPN6_SCHPO Probable 26S proteasome regulatory subunit rpn6 OS=Schizosaccharomyces pombe GN=rpn6 PE=2 SV=1(27);	EAEAAKDEQIEK	6	>decoy_reverse_sp|Q10329|PSA7_SCHPO Decoy of Reverse of Probable proteasome subunit alpha type-7 OS=Schizosaccharomyces pombe GN=SPBC106.16 PE=2 SV=1(24);	138.0681
1496	27.7237	2904.6992	6	2904.6759	-8.0180	1.2900	0.2050	0.2850	EIKQIK	3	>decoy_reverse_sp|P41836|PRS8_SCHPO Decoy of Reverse of 26S protease regulatory subunit 8 homolog OS=Schizosaccharomyces pombe GN=let1 PE=2 SV=1(249);	IQDAELAILQKTQNLRR	11	>sp|P41836|PRS8_SCHPO 26S protease regulatory subunit 8 homolog OS=Schizosaccharomyces pombe GN=let1 PE=2 SV=1(34);	138.0681
1498	27.7452	2484.3172	5	2484.2973	-7.9851	0.8600	0.0050	0.3400	KVADLK	1	>sp|O74445|PRS10_SCHPO Probable 26S protease subunit rpt4 OS=Schizosaccharomyces pombe GN=rpt4 PE=2 SV=2(372);	AVKPTDMEQFAFYK	14	>sp|O74894|PRS6B_SCHPO 26S protease regulatory subunit 6B homolog OS=Schizosaccharomyces pombe GN=rpt3 PE=2 SV=1(389);	138.0681
1502	27.8192	2904.6992	5	2904.6799	-6.6535	0.9150	0.0850	0.3650	LLVKDRIDK	4	>sp|Q9UUB6|UBLH2_SCHPO Ubiquitin carboxyl-terminal hydrolase 2 OS=Schizosaccharomyces pombe GN=uch2 PE=1 SV=1(275);	LKPLIEKGGDWERK	7	>sp|Q10335|RPN7_SCHPO Probable 26S proteasome regulatory subunit rpn7 OS=Schizosaccharomyces pombe GN=rpn7 PE=2 SV=1(181);	138.0681
1503	27.8270	2494.1404	4	2494.1492	3.5327	0.9150	0.2350	0.2300	KATDDDR	1	>sp|Q9USQ9|PSB4_SCHPO Probable proteasome subunit beta type-4 OS=Schizosaccharomyces pombe GN=SPBC577.10 PE=2 SV=1(189);	IDKEDMGSNDKASK	3	>decoy_reverse_sp|O74762|RPN2_SCHPO Decoy of Reverse of 26S proteasome regulatory subunit rpn2 OS=Schizosaccharomyces pombe GN=rpn2 PE=1 SV=1(122);	138.0681
1505	27.8485	1423.6774	3	1423.6765	-0.6155	2.1100	2.1100	0.0000	KEDSSPCGYIIR	-1	>sp|O74762|RPN2_SCHPO 26S proteasome regulatory subunit rpn2 OS=Schizosaccharomyces pombe GN=rpn2 PE=1 SV=1	-	-1	-	0
1508	27.8957	2884.2986	4	2884.3271	9.8757	0.0950	0.0950	0.0250	ANWCDKR	6	>decoy_reverse_sp|P50524|RPN12_SCHPO Decoy of Reverse of 26S proteasome regulatory subunit rpn12 OS=Schizosaccharomyces pombe GN=rpn12 PE=1 SV=1(255);	MNSTEEIDLYNRWK	1	>sp|O74894|PRS6B_SCHPO 26S protease regulatory subunit 6B homolog OS=Schizosaccharomyces pombe GN=rpt3 PE=2 SV=1(1);	138.0681
1510	27.9173	2779.2756	4	2779.2969	7.6645	0.3100	0.1550	0.0600	GGLGYPEDAIGK	1	>decoy_reverse_sp|P36612|PRS4_SCHPO Decoy of Reverse of 26S protease regulatory subunit 4 homolog OS=Schizosaccharomyces pombe GN=mts2 PE=2 SV=1(1);	EDMGSNDKASKER	8	>decoy_reverse_sp|O74762|RPN2_SCHPO Decoy of Reverse of 26S proteasome regulatory subunit rpn2 OS=Schizosaccharomyces pombe GN=rpn2 PE=1 SV=1(130);	138.0681
1513	27.9648	2472.2417	4	2472.2603	7.5051	1.3800	0.2650	0.2400	QEMKK	4	>decoy_reverse_sp|O94444|RPN10_SCHPO Decoy of Reverse of 26S proteasome regulatory subunit rpn10 OS=Schizosaccharomyces pombe GN=rpn10 PE=1 SV=1(4);	DGIQDIMPSQAKELK	1	>decoy_reverse_sp|P06732|KCRM_HUMAN Decoy of Reverse of Creatine kinase M-type OS=Homo sapiens GN=CKM PE=1 SV=2(2);	138.0681
1515	27.9865	2947.3146	5	2947.2924	-7.5161	0.3300	0.0200	0.1050	YKEDTALRSEM	2	>decoy_reverse_sp|O74445|PRS10_SCHPO Decoy of Reverse of Probable 26S protease subunit rpt4 OS=Schizosaccharomyces pombe GN=rpt4 PE=2 SV=2(379);	NSSSDMAYTSMFK	1	>decoy_reverse_sp|O42931|PRS7_SCHPO Decoy of Reverse of 26S protease regulatory subunit 7 homolog OS=Schizosaccharomyces pombe GN=rpt1 PE=1 SV=2(1);	138.0681
1516	27.9943	2472.2426	5	2472.2284	-5.7336	0.9900	0.2500	0.0400	KSGR	1	>sp|Q10329|PSA7_SCHPO Probable proteasome subunit alpha type-7 OS=Schizosaccharomyces pombe GN=SPBC106.16 PE=2 SV=1(244);	SSIGTGYDLGLFFSPDGR	1	>sp|O59770|PSA3_SCHPO Probable proteasome subunit alpha type-3 OS=Schizosaccharomyces pombe GN=SPCC1795.04c PE=1 SV=1(2);	138.0681
1516	27.9943	2472.2426	5	2472.2607	7.3553	0.9900	0.2500	0.1350	QSKATR	3	>decoy_reverse_sp|Q09841|PSB7_SCHPO Decoy of Reverse of Probable proteasome subunit beta type-7 OS=Schizosaccharomyces pombe GN=SPAC23D3.07 PE=2 SV=1(35);	STLDLNHLADLYDR	1	>sp|P50524|RPN12_SCHPO 26S proteasome regulatory subunit rpn12 OS=Schizosaccharomyces pombe GN=rpn12 PE=1 SV=1(2);	138.0681
1517	28.0023	2674.2496	4	2674.2649	5.7024	0.6750	0.2900	0.2350	EWDSKLK	5	>sp|O74445|PRS10_SCHPO Probable 26S protease subunit rpt4 OS=Schizosaccharomyces pombe GN=rpt4 PE=2 SV=2(24);	NDDQLTYTYKDEK	10	>decoy_reverse_sp|O14250|PSA1_SCHPO Decoy of Reverse of Probable proteasome subunit alpha type-1 OS=Schizosaccharomyces pombe GN=SPAC6G10.04c PE=2 SV=1(53);	138.0681
1518	28.0102	2884.2923	3	2884.3184	9.0369	0.1350	0.0700	0.0500	FANNDEIHPSK	1	>decoy_reverse_sp|P30655|PSB5_SCHPO Decoy of Reverse of Proteasome subunit beta type-5 OS=Schizosaccharomyces pombe GN=pts1 PE=2 SV=3(2);	EMIAAQGIDEEDR	1	>decoy_reverse_sp|O59770|PSA3_SCHPO Decoy of Reverse of Probable proteasome subunit alpha type-3 OS=Schizosaccharomyces pombe GN=SPCC1795.04c PE=1 SV=1(2);	138.0681
1523	28.1085	3289.6435	4	3289.6262	-5.2606	0.7250	0.0000	0.0950	RFKK	3	>sp|O94517|PSA6_SCHPO Probable proteasome subunit alpha type-6 OS=Schizosaccharomyces pombe GN=SPBC646.16 PE=2 SV=1(182);	KAVYMPLCDPGNKAEESAFYER	1	>decoy_reverse_sp|O94517|PSA6_SCHPO Decoy of Reverse of Probable proteasome subunit alpha type-6 OS=Schizosaccharomyces pombe GN=SPBC646.16 PE=2 SV=1(131);	138.0681
1526	28.1550	1580.7520	3	1580.7504	-1.0371	1.0500	1.0200	0.0000	LLHICSEPPSDDAK	-1	>sp|P87048|RPN1_SCHPO 26S proteasome regulatory subunit rpn1 OS=Schizosaccharomyces pombe GN=rpn1 PE=1 SV=2	-	-1	-	0
1529	28.2018	2540.3539	5	2540.3307	-9.1071	1.2050	0.2100	0.0450	FSGEKK	5	>sp|Q9P7S2|RPN6_SCHPO Probable 26S proteasome regulatory subunit rpn6 OS=Schizosaccharomyces pombe GN=rpn6 PE=2 SV=1(98);	MKLSLFSNKENELR	9	>decoy_reverse_sp|O59770|PSA3_SCHPO Decoy of Reverse of Probable proteasome subunit alpha type-3 OS=Schizosaccharomyces pombe GN=SPCC1795.04c PE=1 SV=1(77);	138.0681
1531	28.2230	3277.5678	4	3277.5600	-2.3808	0.5150	0.0200	0.1800	EKTSNNTNR	2	>decoy_reverse_sp|P87048|RPN1_SCHPO Decoy of Reverse of 26S proteasome regulatory subunit rpn1 OS=Schizosaccharomyces pombe GN=rpn1 PE=1 SV=2(854);	MCSPSATLTHRTMTEKAR	16	>sp|Q10335|RPN7_SCHPO Probable 26S proteasome regulatory subunit rpn7 OS=Schizosaccharomyces pombe GN=rpn7 PE=2 SV=1(16);	138.0681
1534	28.2697	2585.2470	3	2585.2390	-3.0770	2.1600	1.5300	0.0000	AMEQQDIKPTVQNGEVSANAEQKA	-1	>sp|O74440|RPN8_SCHPO 26S proteasome regulatory subunit rpn8 OS=Schizosaccharomyces pombe GN=rpn8 PE=2 SV=1	-	-1	-	0
1537	28.3167	2586.2050	4	2586.2197	5.6631	0.4250	0.1700	0.1650	SRQETQYK	1	>decoy_reverse_sp|Q09682|PSA4_SCHPO Decoy of Reverse of Probable proteasome subunit alpha type-4 OS=Schizosaccharomyces pombe GN=SPAC13C5.01c PE=2 SV=1(2);	YTQSTNNDDPKK	11	>sp|P30655|PSB5_SCHPO Proteasome subunit beta type-5 OS=Schizosaccharomyces pombe GN=pts1 PE=2 SV=3(18);	138.0681
1538	28.3245	2904.7002	6	2904.6959	-1.5056	0.9450	0.1400	0.1300	AERKAR	4	>decoy_reverse_sp|O74762|RPN2_SCHPO Decoy of Reverse of 26S proteasome regulatory subunit rpn2 OS=Schizosaccharomyces pombe GN=rpn2 PE=1 SV=1(139);	FHQLKPTRVLTLAMVKR	16	>decoy_reverse_sp|Q09841|PSB7_SCHPO Decoy of Reverse of Probable proteasome subunit beta type-7 OS=Schizosaccharomyces pombe GN=SPAC23D3.07 PE=2 SV=1(160);	138.0681
1542	28.3972	2569.2764	4	2569.2643	-4.7352	1.0500	0.1900	0.4100	KDWNACK	1	>sp|P50524|RPN12_SCHPO 26S proteasome regulatory subunit rpn12 OS=Schizosaccharomyces pombe GN=rpn12 PE=1 SV=1(16);	CFGIKFDIMPRK	5	>decoy_reverse_sp|Q09720|PSB2_SCHPO Decoy of Reverse of Probable proteasome subunit beta type-2 OS=Schizosaccharomyces pombe GN=SPAC31A2.04c PE=2 SV=1(18);	138.0681
1543	28.4050	2569.2733	5	2569.2742	0.3300	1.4050	0.0000	0.1400	TMGKNK	4	>sp|P41836|PRS8_SCHPO 26S protease regulatory subunit 8 homolog OS=Schizosaccharomyces pombe GN=let1 PE=2 SV=1(78);	YEALSKHIIMFDCK	6	>decoy_reverse_sp|O74762|RPN2_SCHPO Decoy of Reverse of 26S proteasome regulatory subunit rpn2 OS=Schizosaccharomyces pombe GN=rpn2 PE=1 SV=1(845);	138.0681
1547	28.4770	2714.4423	5	2714.4676	9.2993	1.3350	0.0350	0.4700	DAFALAKEK	7	>sp|O14126|PRS6A_SCHPO 26S protease regulatory subunit 6A OS=Schizosaccharomyces pombe GN=tbp1 PE=2 SV=1(275);	IKTLSMEKHTELR	2	>decoy_reverse_sp|O14126|PRS6A_SCHPO Decoy of Reverse of 26S protease regulatory subunit 6A OS=Schizosaccharomyces pombe GN=tbp1 PE=2 SV=1(369);	138.0681
1549	28.4980	2430.2068	5	2430.2237	6.9553	0.8750	0.1750	0.1750	KDQKK	4	>decoy_reverse_sp|P36612|PRS4_SCHPO Decoy of Reverse of 26S protease regulatory subunit 4 homolog OS=Schizosaccharomyces pombe GN=mts2 PE=2 SV=1(427);>sp|P36612|PRS4_SCHPO 26S protease regulatory subunit 4 homolog OS=Schizosaccharomyces pombe GN=mts2 PE=2 SV=1(25);	DISSKSPSGNDALNDK	5	>sp|P87048|RPN1_SCHPO 26S proteasome regulatory subunit rpn1 OS=Schizosaccharomyces pombe GN=rpn1 PE=1 SV=2(9);	138.0681
1550	28.5058	2714.4453	4	2714.4462	0.3433	0.9500	0.0550	0.0050	EKTSNNTNR	2	>decoy_reverse_sp|P87048|RPN1_SCHPO Decoy of Reverse of 26S proteasome regulatory subunit rpn1 OS=Schizosaccharomyces pombe GN=rpn1 PE=1 SV=2(854);	GYARAIHKLGSTLK	8	>decoy_reverse_sp|Q9P7S2|RPN6_SCHPO Decoy of Reverse of Probable 26S proteasome regulatory subunit rpn6 OS=Schizosaccharomyces pombe GN=rpn6 PE=2 SV=1(150);	138.0681
1551	28.5137	2585.2469	3	2585.2390	-3.0343	1.9650	1.4950	0.0000	AMEQQDIKPTVQNGEVSANAEQKA	-1	>sp|O74440|RPN8_SCHPO 26S proteasome regulatory subunit rpn8 OS=Schizosaccharomyces pombe GN=rpn8 PE=2 SV=1	-	-1	-	0
1552	28.5217	2819.4709	4	2819.4816	3.8026	0.8400	0.1750	0.2450	DKKDQK	2	>decoy_reverse_sp|P36612|PRS4_SCHPO Decoy of Reverse of 26S protease regulatory subunit 4 homolog OS=Schizosaccharomyces pombe GN=mts2 PE=2 SV=1(423);	KSNFFLQLDGLVGQEAR	1	>decoy_reverse_sp|Q9UTM3|RPN5_SCHPO Decoy of Reverse of 26S proteasome regulatory subunit rpn5 OS=Schizosaccharomyces pombe GN=rpn5a PE=1 SV=1(364);	138.0681
1552	28.5217	2819.4709	4	2819.4816	3.8026	0.8400	0.1750	0.2450	DKKDQK	3	>decoy_reverse_sp|P36612|PRS4_SCHPO Decoy of Reverse of 26S protease regulatory subunit 4 homolog OS=Schizosaccharomyces pombe GN=mts2 PE=2 SV=1(424);	KSNFFLQLDGLVGQEAR	1	>decoy_reverse_sp|Q9UTM3|RPN5_SCHPO Decoy of Reverse of 26S proteasome regulatory subunit rpn5 OS=Schizosaccharomyces pombe GN=rpn5a PE=1 SV=1(364);	138.0681
1553	28.5295	3563.8862	5	3563.8809	-1.4875	1.0650	0.1250	0.4350	IVRTLIDKFSGEK	8	>sp|Q9P7S2|RPN6_SCHPO Probable 26S proteasome regulatory subunit rpn6 OS=Schizosaccharomyces pombe GN=rpn6 PE=2 SV=1(93);	QIAIVVNQNWYCANTK	1	>decoy_reverse_sp|P00761|TRYP_PIG Decoy of Reverse of Trypsin OS=Sus scrofa PE=1 SV=1(1);	138.0681
1555	28.5507	2470.4321	5	2470.4158	-6.6085	0.7000	0.0100	0.1250	KLQR	1	>decoy_reverse_sp|P06732|KCRM_HUMAN Decoy of Reverse of Creatine kinase M-type OS=Homo sapiens GN=CKM PE=1 SV=2(63);	VATEKDFLDAVQKVVK	13	>sp|O42931|PRS7_SCHPO 26S protease regulatory subunit 7 homolog OS=Schizosaccharomyces pombe GN=rpt1 PE=1 SV=2(419);	138.0681
1557	28.5717	2259.2463	4	2259.2262	-8.8826	0.8750	0.0350	0.0400	GTKR	3	>sp|O74440|RPN8_SCHPO 26S proteasome regulatory subunit rpn8 OS=Schizosaccharomyces pombe GN=rpn8 PE=2 SV=1(39);	SFLELTEVWGKPQK	11	>sp|Q9USQ9|PSB4_SCHPO Probable proteasome subunit beta type-4 OS=Schizosaccharomyces pombe GN=SPBC577.10 PE=2 SV=1(12);	138.0681
1558	28.5795	2458.3606	5	2458.3464	-5.8008	1.6050	0.2450	0.5200	EDCKSLKR	7	>sp|O74894|PRS6B_SCHPO 26S protease regulatory subunit 6B homolog OS=Schizosaccharomyces pombe GN=rpt3 PE=2 SV=1(38);	KGVVALVEDKTK	1	>decoy_reverse_sp|Q9UT97|PSA5_SCHPO Decoy of Reverse of Probable proteasome subunit alpha type-5 OS=Schizosaccharomyces pombe GN=SPAC323.02c PE=1 SV=1(196);	138.0681
1560	28.6003	2550.3719	4	2550.3739	0.7978	0.9100	0.0950	0.1550	AAKASR	3	>decoy_reverse_sp|Q10329|PSA7_SCHPO Decoy of Reverse of Probable proteasome subunit alpha type-7 OS=Schizosaccharomyces pombe GN=SPBC106.16 PE=2 SV=1(92);	HNNHMAKVLTLELYK	7	>sp|P06732|KCRM_HUMAN Creatine kinase M-type OS=Homo sapiens GN=CKM PE=1 SV=2(32);	138.0681
1563	28.6463	2259.2489	3	2259.2473	-0.7049	0.4600	0.0500	0.1000	KVTSK	1	>sp|Q09682|PSA4_SCHPO Probable proteasome subunit alpha type-4 OS=Schizosaccharomyces pombe GN=SPAC13C5.01c PE=2 SV=1(50);	ILFENPDEATKRK	11	>sp|P36612|PRS4_SCHPO 26S protease regulatory subunit 4 homolog OS=Schizosaccharomyces pombe GN=mts2 PE=2 SV=1(368);	138.0681
1565	28.6670	2702.3686	5	2702.3658	-1.0540	1.0350	0.3350	0.0550	KCIK	1	>decoy_reverse_sp|Q9Y7T8|PSB3_SCHPO Decoy of Reverse of Probable proteasome subunit beta type-3 OS=Schizosaccharomyces pombe GN=SPCC63.12c PE=2 SV=1(9);	TSASIDFDSNFLNSMIKK	17	>sp|Q10335|RPN7_SCHPO Probable 26S proteasome regulatory subunit rpn7 OS=Schizosaccharomyces pombe GN=rpn7 PE=2 SV=1(86);	138.0681
1566	28.6750	1580.7520	3	1580.7504	-0.9997	0.8750	0.8700	0.0000	LLHICSEPPSDDAK	-1	>sp|P87048|RPN1_SCHPO 26S proteasome regulatory subunit rpn1 OS=Schizosaccharomyces pombe GN=rpn1 PE=1 SV=2	-	-1	-	0
1568	28.6952	2555.4666	5	2555.4573	-3.6352	1.1800	0.0250	0.2950	KLDVAK	1	>decoy_reverse_sp|O74445|PRS10_SCHPO Decoy of Reverse of Probable 26S protease subunit rpt4 OS=Schizosaccharomyces pombe GN=rpt4 PE=2 SV=2(12);	GGLGYPEDAIGKTKLVK	12	>decoy_reverse_sp|P36612|PRS4_SCHPO Decoy of Reverse of 26S protease regulatory subunit 4 homolog OS=Schizosaccharomyces pombe GN=mts2 PE=2 SV=1(12);	138.0681
1570	28.7158	2259.2459	5	2259.2473	0.6449	0.7450	0.0000	0.1350	KIDK	1	>decoy_reverse_sp|O74762|RPN2_SCHPO Decoy of Reverse of 26S proteasome regulatory subunit rpn2 OS=Schizosaccharomyces pombe GN=rpn2 PE=1 SV=1(119);	RVATEKDFLDAVQK	6	>sp|O42931|PRS7_SCHPO 26S protease regulatory subunit 7 homolog OS=Schizosaccharomyces pombe GN=rpt1 PE=1 SV=2(411);	138.0681
1571	28.7237	2807.3972	4	2807.4032	2.1208	0.4050	0.0050	0.0350	KSGFEK	1	>decoy_reverse_sp|Q9P7S2|RPN6_SCHPO Decoy of Reverse of Probable 26S proteasome regulatory subunit rpn6 OS=Schizosaccharomyces pombe GN=rpn6 PE=2 SV=1(324);	LYFYYILFFEKCNR	11	>sp|O42897|RPN3_SCHPO Probable 26S proteasome regulatory subunit rpn3 OS=Schizosaccharomyces pombe GN=rpn3 PE=2 SV=2(182);	138.0681
1573	28.7442	1886.0128	3	1886.0108	-1.0664	0.9750	0.1400	0.0350	EKASK	2	>sp|O74762|RPN2_SCHPO 26S proteasome regulatory subunit rpn2 OS=Schizosaccharomyces pombe GN=rpn2 PE=1 SV=1(833);	KKAQSGPDASAK	2	>sp|P36612|PRS4_SCHPO 26S protease regulatory subunit 4 homolog OS=Schizosaccharomyces pombe GN=mts2 PE=2 SV=1(45);	138.0681
1575	28.7645	2555.4692	4	2555.4825	5.1983	1.2450	0.0100	0.3250	VLKTK	3	>sp|P36612|PRS4_SCHPO 26S protease regulatory subunit 4 homolog OS=Schizosaccharomyces pombe GN=mts2 PE=2 SV=1(435);	KEAGFIDDILIITPASK	1	>decoy_reverse_sp|O14126|PRS6A_SCHPO Decoy of Reverse of 26S protease regulatory subunit 6A OS=Schizosaccharomyces pombe GN=tbp1 PE=2 SV=1(146);	138.0681
1579	28.8350	2868.3067	4	2868.3302	8.2066	0.4250	0.0100	0.1500	NKMVCK	2	>sp|Q09682|PSA4_SCHPO Probable proteasome subunit alpha type-4 OS=Schizosaccharomyces pombe GN=SPAC13C5.01c PE=2 SV=1(223);	SGNLPDADNSKSDISKSSM	11	>decoy_reverse_sp|P87048|RPN1_SCHPO Decoy of Reverse of 26S proteasome regulatory subunit rpn1 OS=Schizosaccharomyces pombe GN=rpn1 PE=1 SV=2(883);	138.0681
1580	28.8428	2247.1705	4	2247.1680	-1.0938	1.4950	0.3550	0.3900	NHASIDKMK	7	>sp|P41878|RPN11_SCHPO 26S proteasome regulatory subunit rpn11 OS=Schizosaccharomyces pombe GN=rpn11 PE=1 SV=2(246);	KHLDAEVQK	1	>sp|P41878|RPN11_SCHPO 26S proteasome regulatory subunit rpn11 OS=Schizosaccharomyces pombe GN=rpn11 PE=1 SV=2(281);	138.0681
1581	28.8508	2868.3053	5	2868.3255	7.0509	0.8100	0.0100	0.1100	NKTDTK	2	>decoy_reverse_sp|Q09682|PSA4_SCHPO Decoy of Reverse of Probable proteasome subunit alpha type-4 OS=Schizosaccharomyces pombe GN=SPAC13C5.01c PE=2 SV=1(28);	KTTEEKEATPMEMDEEK	1	>sp|O74762|RPN2_SCHPO 26S proteasome regulatory subunit rpn2 OS=Schizosaccharomyces pombe GN=rpn2 PE=1 SV=1(848);	138.0681
1581	28.8508	2868.3053	5	2868.3255	7.0509	0.8100	0.0100	0.1100	NKTDTK	2	>decoy_reverse_sp|Q09682|PSA4_SCHPO Decoy of Reverse of Probable proteasome subunit alpha type-4 OS=Schizosaccharomyces pombe GN=SPAC13C5.01c PE=2 SV=1(28);	KTTEEKEATPMEMDEEK	6	>sp|O74762|RPN2_SCHPO 26S proteasome regulatory subunit rpn2 OS=Schizosaccharomyces pombe GN=rpn2 PE=1 SV=1(853);	138.0681
1582	28.8587	2868.3072	3	2868.2953	-4.1282	0.4250	0.0800	0.1950	MVCKIWK	4	>sp|Q09682|PSA4_SCHPO Probable proteasome subunit alpha type-4 OS=Schizosaccharomyces pombe GN=SPAC13C5.01c PE=2 SV=1(227);	GNQKFSSTADYMNMSS	4	>sp|O42931|PRS7_SCHPO 26S protease regulatory subunit 7 homolog OS=Schizosaccharomyces pombe GN=rpt1 PE=1 SV=2(426);	138.0681
1583	28.8667	2247.1701	5	2247.1680	-0.8972	1.6150	0.6250	0.5850	NHASIDKMK	7	>sp|P41878|RPN11_SCHPO 26S proteasome regulatory subunit rpn11 OS=Schizosaccharomyces pombe GN=rpn11 PE=1 SV=2(246);	KHLDAEVQK	1	>sp|P41878|RPN11_SCHPO 26S proteasome regulatory subunit rpn11 OS=Schizosaccharomyces pombe GN=rpn11 PE=1 SV=2(281);	138.0681
1585	28.8865	2763.2794	4	2763.3045	9.1026	0.3250	0.0950	0.0950	KATDDDR	1	>sp|Q9USQ9|PSB4_SCHPO Probable proteasome subunit beta type-4 OS=Schizosaccharomyces pombe GN=SPBC577.10 PE=2 SV=1(189);	QEVAAQKSSEETEDKK	15	>sp|O94444|RPN10_SCHPO 26S proteasome regulatory subunit rpn10 OS=Schizosaccharomyces pombe GN=rpn10 PE=1 SV=1(239);	138.0681
1585	28.8865	2763.2794	4	2763.3045	9.1026	0.3250	0.0950	0.0950	KATDDDR	1	>sp|Q9USQ9|PSB4_SCHPO Probable proteasome subunit beta type-4 OS=Schizosaccharomyces pombe GN=SPBC577.10 PE=2 SV=1(189);	QEVAAQKSSEETEDKK	7	>sp|O94444|RPN10_SCHPO 26S proteasome regulatory subunit rpn10 OS=Schizosaccharomyces pombe GN=rpn10 PE=1 SV=1(231);	138.0681
1586	28.8935	0	0	0	0	0	0	0	-	-	-	-	-	-	0
1587	28.9013	2763.2784	5	2763.3045	9.4555	1.0550	0.3650	0.4400	KATDDDR	1	>sp|Q9USQ9|PSB4_SCHPO Probable proteasome subunit beta type-4 OS=Schizosaccharomyces pombe GN=SPBC577.10 PE=2 SV=1(189);	QEVAAQKSSEETEDKK	7	>sp|O94444|RPN10_SCHPO 26S proteasome regulatory subunit rpn10 OS=Schizosaccharomyces pombe GN=rpn10 PE=1 SV=1(231);	138.0681
1588	28.9092	0	0	0	0	0	0	0	-	-	-	-	-	-	0
1589	28.9172	0	0	0	0	0	0	0	-	-	-	-	-	-	0
1591	28.9360	2430.1410	4	2430.1550	5.7518	0.5100	0.0700	0.2500	IEDTDKYDK	6	>decoy_reverse_sp|O74445|PRS10_SCHPO Decoy of Reverse of Probable 26S protease subunit rpt4 OS=Schizosaccharomyces pombe GN=rpt4 PE=2 SV=2(348);	QSRQETQYK	1	>decoy_reverse_sp|Q09682|PSA4_SCHPO Decoy of Reverse of Probable proteasome subunit alpha type-4 OS=Schizosaccharomyces pombe GN=SPAC13C5.01c PE=2 SV=1(1);	138.0681
1592	28.9438	2430.1449	3	2430.1524	3.0900	0.3800	0.0850	0.0950	EKASFAR	2	>sp|P50524|RPN12_SCHPO 26S proteasome regulatory subunit rpn12 OS=Schizosaccharomyces pombe GN=rpn12 PE=1 SV=1(46);	KSYDYSATMYTR	1	>decoy_reverse_sp|Q9UTM3|RPN5_SCHPO Decoy of Reverse of 26S proteasome regulatory subunit rpn5 OS=Schizosaccharomyces pombe GN=rpn5a PE=1 SV=1(249);	138.0681
1593	28.9517	1694.7337	2	1694.7284	-3.1361	1.8400	1.8400	0.0000	NQYDGDATTWSPQGR	-1	>sp|O14250|PSA1_SCHPO Probable proteasome subunit alpha type-1 OS=Schizosaccharomyces pombe GN=SPAC6G10.04c PE=2 SV=1	-	-1	-	0
1594	28.9595	2816.1940	4	2816.2124	6.5408	0.0300	0.0300	0.0050	MSSK	1	>sp|Q9P7S2|RPN6_SCHPO Probable 26S proteasome regulatory subunit rpn6 OS=Schizosaccharomyces pombe GN=rpn6 PE=2 SV=1(1);>sp|P87048|RPN1_SCHPO 26S proteasome regulatory subunit rpn1 OS=Schizosaccharomyces pombe GN=rpn1 PE=1 SV=2(1);	MDTEMSVNMSDFLHDQATR	1	>sp|Q9US13|RPN9_SCHPO Probable 26S proteasome regulatory subunit rpn9 OS=Schizosaccharomyces pombe GN=rpn9 PE=2 SV=1(1);	138.0681
1595	28.9675	1891.0815	3	1891.0778	-1.9743	1.0400	0.0450	0.3100	VLVDKSR	5	>sp|O94579|PSA2_SCHPO Probable proteasome subunit alpha type-2 OS=Schizosaccharomyces pombe GN=SPCC1442.06 PE=2 SV=1(88);	KVAQTTYK	1	>sp|O94579|PSA2_SCHPO Probable proteasome subunit alpha type-2 OS=Schizosaccharomyces pombe GN=SPCC1442.06 PE=2 SV=1(91);	138.0681
1597	28.9853	2882.2827	4	2882.2989	5.6288	0.2000	0.2000	0.0700	TKDEGGPAGGLYI	2	>sp|P36612|PRS4_SCHPO 26S protease regulatory subunit 4 homolog OS=Schizosaccharomyces pombe GN=mts2 PE=2 SV=1(437);	NSSSDMAYTSMFK	1	>decoy_reverse_sp|O42931|PRS7_SCHPO Decoy of Reverse of 26S protease regulatory subunit 7 homolog OS=Schizosaccharomyces pombe GN=rpt1 PE=1 SV=2(1);	138.0681
1598	28.9932	0	0	0	0	0	0	0	-	-	-	-	-	-	0
1599	29.0012	0	0	0	0	0	0	0	-	-	-	-	-	-	0
1600	29.0090	2779.2659	4	2779.2792	4.7840	0.7000	0.1650	0.2800	GGNMKEVFR	5	>sp|P06732|KCRM_HUMAN Creatine kinase M-type OS=Homo sapiens GN=CKM PE=1 SV=2(247);	EEMIAAQGIDEEDR	1	>decoy_reverse_sp|O59770|PSA3_SCHPO Decoy of Reverse of Probable proteasome subunit alpha type-3 OS=Schizosaccharomyces pombe GN=SPCC1795.04c PE=1 SV=1(1);	138.0681
1601	29.0168	0	0	0	0	0	0	0	-	-	-	-	-	-	0
1603	29.0348	2543.3931	5	2543.3971	1.5637	0.7950	0.0300	0.3550	LVKERQAR	3	>decoy_reverse_sp|P36612|PRS4_SCHPO Decoy of Reverse of 26S protease regulatory subunit 4 homolog OS=Schizosaccharomyces pombe GN=mts2 PE=2 SV=1(17);	NWKEEYLRAAK	3	>decoy_reverse_sp|Q10329|PSA7_SCHPO Decoy of Reverse of Probable proteasome subunit alpha type-7 OS=Schizosaccharomyces pombe GN=SPBC106.16 PE=2 SV=1(84);	138.0681
1604	29.0428	1298.6016	3	1298.6003	-1.0274	0.8550	0.4200	0.0000	DNENSFAHIPR	-1	>sp|P30655|PSB5_SCHPO Proteasome subunit beta type-5 OS=Schizosaccharomyces pombe GN=pts1 PE=2 SV=3	-	-1	-	0
1605	29.0500	0	0	0	0	0	0	0	-	-	-	-	-	-	0
1606	29.0578	0	0	0	0	0	0	0	-	-	-	-	-	-	0
1607	29.0658	0	0	0	0	0	0	0	-	-	-	-	-	-	0
1609	29.0838	2139.0070	3	2138.9901	-7.8709	0.3550	0.1750	0.1000	MSQAR	1	>sp|O94517|PSA6_SCHPO Probable proteasome subunit alpha type-6 OS=Schizosaccharomyces pombe GN=SPBC646.16 PE=2 SV=1(1);	YTQSTNNDDPKK	11	>sp|P30655|PSB5_SCHPO Proteasome subunit beta type-5 OS=Schizosaccharomyces pombe GN=pts1 PE=2 SV=3(18);	138.0681
1610	29.0918	0	0	0	0	0	0	0	-	-	-	-	-	-	0
1611	29.0997	2673.2393	4	2673.2487	3.5228	0.9500	0.7150	0.2050	EDMGSNDKASK	8	>decoy_reverse_sp|O74762|RPN2_SCHPO Decoy of Reverse of 26S proteasome regulatory subunit rpn2 OS=Schizosaccharomyces pombe GN=rpn2 PE=1 SV=1(130);	MPIDFKGFICK	6	>sp|Q09720|PSB2_SCHPO Probable proteasome subunit beta type-2 OS=Schizosaccharomyces pombe GN=SPAC31A2.04c PE=2 SV=1(177);	138.0681
1612	29.1077	2333.0909	3	2333.0910	0.0451	0.2250	0.1550	0.0750	KDSESTEEK	1	>decoy_reverse_sp|O94444|RPN10_SCHPO Decoy of Reverse of 26S proteasome regulatory subunit rpn10 OS=Schizosaccharomyces pombe GN=rpn10 PE=1 SV=1(5);	QYTVGQGYTK	1	>decoy_reverse_sp|Q9USQ9|PSB4_SCHPO Decoy of Reverse of Probable proteasome subunit beta type-4 OS=Schizosaccharomyces pombe GN=SPBC577.10 PE=2 SV=1(1);	138.0681
1613	29.1155	1575.7813	3	1575.7715	-6.2573	0.2900	0.0650	0.0800	DQKK	3	>decoy_reverse_sp|P36612|PRS4_SCHPO Decoy of Reverse of 26S protease regulatory subunit 4 homolog OS=Schizosaccharomyces pombe GN=mts2 PE=2 SV=1(427);>sp|P36612|PRS4_SCHPO 26S protease regulatory subunit 4 homolog OS=Schizosaccharomyces pombe GN=mts2 PE=2 SV=1(25);	KANWCDK	1	>decoy_reverse_sp|P50524|RPN12_SCHPO Decoy of Reverse of 26S proteasome regulatory subunit rpn12 OS=Schizosaccharomyces pombe GN=rpn12 PE=1 SV=1(249);	138.0681
1616	29.1520	2543.3958	4	2543.4144	7.3053	0.9650	0.0650	0.4000	VVLKNKGTMK	6	>decoy_reverse_sp|P41836|PRS8_SCHPO Decoy of Reverse of 26S protease regulatory subunit 8 homolog OS=Schizosaccharomyces pombe GN=let1 PE=2 SV=1(326);	DLKLKWSDER	3	>decoy_reverse_sp|O74445|PRS10_SCHPO Decoy of Reverse of Probable 26S protease subunit rpt4 OS=Schizosaccharomyces pombe GN=rpt4 PE=2 SV=2(363);	138.0681
1617	29.1598	2743.4709	5	2743.4676	-1.2061	1.4350	0.2900	0.3650	DIGKVVDK	4	>decoy_reverse_sp|Q09720|PSB2_SCHPO Decoy of Reverse of Probable proteasome subunit beta type-2 OS=Schizosaccharomyces pombe GN=SPAC31A2.04c PE=2 SV=1(9);	ATTVKDTMNVDINAIK	1	>sp|O43063|PSB6_SCHPO Probable proteasome subunit beta type-6 OS=Schizosaccharomyces pombe GN=SPBC4C3.10c PE=2 SV=1(2);	138.0681
1618	29.1677	2648.4229	4	2648.4244	0.5956	0.6400	0.1100	0.3150	ATAIGRASKAAR	9	>sp|Q10329|PSA7_SCHPO Probable proteasome subunit alpha type-7 OS=Schizosaccharomyces pombe GN=SPBC106.16 PE=2 SV=1(168);	SERDTALEKYK	1	>sp|O74445|PRS10_SCHPO Probable 26S protease subunit rpt4 OS=Schizosaccharomyces pombe GN=rpt4 PE=2 SV=2(2);	138.0681
1619	29.1755	3684.9050	5	3684.9257	5.6417	1.3200	0.1000	0.4150	LSGVVEGIFQKCYAK	11	>sp|O74762|RPN2_SCHPO 26S proteasome regulatory subunit rpn2 OS=Schizosaccharomyces pombe GN=rpn2 PE=1 SV=1(148);	SFEQKVMKEDNLILR	8	>decoy_reverse_sp|O14126|PRS6A_SCHPO Decoy of Reverse of 26S protease regulatory subunit 6A OS=Schizosaccharomyces pombe GN=tbp1 PE=2 SV=1(388);	138.0681
1621	29.1953	1214.6903	3	1214.6883	-1.6595	1.9950	1.6800	0.0000	HVLGIAIEAHR	-1	>sp|O74762|RPN2_SCHPO 26S proteasome regulatory subunit rpn2 OS=Schizosaccharomyces pombe GN=rpn2 PE=1 SV=1	-	-1	-	0
1624	29.2400	2878.5440	4	2878.5704	9.1780	0.7600	0.0250	0.0750	SAKAK	3	>decoy_reverse_sp|Q9P7S2|RPN6_SCHPO Decoy of Reverse of Probable 26S proteasome regulatory subunit rpn6 OS=Schizosaccharomyces pombe GN=rpn6 PE=2 SV=1(340);	SATPFRKINVLNFPSANFSK	7	>decoy_reverse_sp|O74762|RPN2_SCHPO Decoy of Reverse of 26S proteasome regulatory subunit rpn2 OS=Schizosaccharomyces pombe GN=rpn2 PE=1 SV=1(177);	138.0681
1625	29.2478	3233.5850	5	3233.5841	-0.2894	0.8250	0.0700	0.2950	TIDNAETMKK	9	>decoy_reverse_sp|P87048|RPN1_SCHPO Decoy of Reverse of 26S proteasome regulatory subunit rpn1 OS=Schizosaccharomyces pombe GN=rpn1 PE=1 SV=2(10);	CSPSATLTHRTMTEKAR	15	>sp|Q10335|RPN7_SCHPO Probable 26S proteasome regulatory subunit rpn7 OS=Schizosaccharomyces pombe GN=rpn7 PE=2 SV=1(16);	138.0681
1627	29.2682	3233.5873	4	3233.5767	-3.2909	0.8050	0.0300	0.0900	TFLEKR	5	>sp|O94579|PSA2_SCHPO Probable proteasome subunit alpha type-2 OS=Schizosaccharomyces pombe GN=SPCC1442.06 PE=2 SV=1(176);	DELWKNDDQLTYTYKDEK	5	>decoy_reverse_sp|O14250|PSA1_SCHPO Decoy of Reverse of Probable proteasome subunit alpha type-1 OS=Schizosaccharomyces pombe GN=SPAC6G10.04c PE=2 SV=1(43);	138.0681
1629	29.2888	2878.5424	6	2878.5374	-1.7617	1.0800	0.0100	0.3600	SAKGTK	3	>sp|O74440|RPN8_SCHPO 26S proteasome regulatory subunit rpn8 OS=Schizosaccharomyces pombe GN=rpn8 PE=2 SV=1(36);	MYGGVREPLKEVVQFVGSR	10	>decoy_reverse_sp|O74894|PRS6B_SCHPO Decoy of Reverse of 26S protease regulatory subunit 6B homolog OS=Schizosaccharomyces pombe GN=rpt3 PE=2 SV=1(183);	138.0681
1630	29.2967	2776.4655	4	2776.4654	-0.0334	1.1800	0.2950	0.5700	KQMSYMLAR	1	>sp|P87048|RPN1_SCHPO 26S proteasome regulatory subunit rpn1 OS=Schizosaccharomyces pombe GN=rpn1 PE=1 SV=2(294);	GGDEWKIEPLKLK	6	>decoy_reverse_sp|Q10335|RPN7_SCHPO Decoy of Reverse of Probable 26S proteasome regulatory subunit rpn7 OS=Schizosaccharomyces pombe GN=rpn7 PE=2 SV=1(229);	138.0681
1634	29.3668	1694.8528	3	1694.8661	7.8537	0.1250	0.0950	0.0450	MESLQR	1	>sp|P41878|RPN11_SCHPO 26S proteasome regulatory subunit rpn11 OS=Schizosaccharomyces pombe GN=rpn11 PE=1 SV=2(1);	QYSAKAK	5	>decoy_reverse_sp|Q9UUB6|UBLH2_SCHPO Decoy of Reverse of Ubiquitin carboxyl-terminal hydrolase 2 OS=Schizosaccharomyces pombe GN=uch2 PE=1 SV=1(8);	138.0681
1636	29.3872	2866.4707	4	2866.4911	7.0938	0.8750	0.0100	0.0400	NKRGGDEWK	2	>decoy_reverse_sp|Q10335|RPN7_SCHPO Decoy of Reverse of Probable 26S proteasome regulatory subunit rpn7 OS=Schizosaccharomyces pombe GN=rpn7 PE=2 SV=1(222);	AFGRVYATMQKLQK	11	>decoy_reverse_sp|Q10335|RPN7_SCHPO Decoy of Reverse of Probable 26S proteasome regulatory subunit rpn7 OS=Schizosaccharomyces pombe GN=rpn7 PE=2 SV=1(13);	138.0681
1637	29.3952	2731.3945	5	2731.3809	-4.9556	0.8200	0.0450	0.2850	TNSTDEKGTKK	10	>decoy_reverse_sp|P87048|RPN1_SCHPO Decoy of Reverse of 26S proteasome regulatory subunit rpn1 OS=Schizosaccharomyces pombe GN=rpn1 PE=1 SV=2(871);	NCKADAGITIAPR	3	>decoy_reverse_sp|Q09841|PSB7_SCHPO Decoy of Reverse of Probable proteasome subunit beta type-7 OS=Schizosaccharomyces pombe GN=SPAC23D3.07 PE=2 SV=1(204);	138.0681
1639	29.4153	3538.8570	5	3538.8492	-2.2072	0.9100	0.0250	0.2600	EKASFAR	2	>sp|P50524|RPN12_SCHPO 26S proteasome regulatory subunit rpn12 OS=Schizosaccharomyces pombe GN=rpn12 PE=1 SV=1(46);	ELNLMDPKVPEDIFKTHLEVAR	8	>sp|P87048|RPN1_SCHPO 26S proteasome regulatory subunit rpn1 OS=Schizosaccharomyces pombe GN=rpn1 PE=1 SV=2(340);	138.0681
1641	29.4358	1107.5686	2	1107.5746	5.4521	0.3850	0.2200	0.1450	MFR	1	>sp|O14250|PSA1_SCHPO Probable proteasome subunit alpha type-1 OS=Schizosaccharomyces pombe GN=SPAC6G10.04c PE=2 SV=1(1);	DQKK	3	>decoy_reverse_sp|P36612|PRS4_SCHPO Decoy of Reverse of 26S protease regulatory subunit 4 homolog OS=Schizosaccharomyces pombe GN=mts2 PE=2 SV=1(427);>sp|P36612|PRS4_SCHPO 26S protease regulatory subunit 4 homolog OS=Schizosaccharomyces pombe GN=mts2 PE=2 SV=1(25);	138.0681
1642	29.4437	2904.6971	6	2904.6799	-5.9273	1.1000	0.0250	0.4100	ENKIQR	3	>sp|O94444|RPN10_SCHPO 26S proteasome regulatory subunit rpn10 OS=Schizosaccharomyces pombe GN=rpn10 PE=1 SV=1(104);	TLALKYPGGGPGKTAILPVK	13	>decoy_reverse_sp|P36612|PRS4_SCHPO Decoy of Reverse of 26S protease regulatory subunit 4 homolog OS=Schizosaccharomyces pombe GN=mts2 PE=2 SV=1(219);	138.0681
1645	29.4887	2919.3764	4	2919.3766	0.0920	0.8700	0.1900	0.3500	AVDEEMKVR	7	>decoy_reverse_sp|O14126|PRS6A_SCHPO Decoy of Reverse of 26S protease regulatory subunit 6A OS=Schizosaccharomyces pombe GN=tbp1 PE=2 SV=1(267);	DSESTEEKEAQAVQR	8	>decoy_reverse_sp|O94444|RPN10_SCHPO Decoy of Reverse of 26S proteasome regulatory subunit rpn10 OS=Schizosaccharomyces pombe GN=rpn10 PE=1 SV=1(13);	138.0681
1647	29.5088	2877.5245	4	2877.5520	9.5465	1.0550	0.1400	0.4850	KSGFEKIDLTR	6	>decoy_reverse_sp|Q9P7S2|RPN6_SCHPO Decoy of Reverse of Probable 26S proteasome regulatory subunit rpn6 OS=Schizosaccharomyces pombe GN=rpn6 PE=2 SV=1(329);	TSTSSMTAVPKPLK	11	>sp|P87048|RPN1_SCHPO 26S proteasome regulatory subunit rpn1 OS=Schizosaccharomyces pombe GN=rpn1 PE=1 SV=2(95);	138.0681
1649	29.5292	2776.4630	5	2776.4897	9.6290	0.8700	0.0300	0.1850	DFSKTLPPELK	4	>sp|Q9UUB6|UBLH2_SCHPO Ubiquitin carboxyl-terminal hydrolase 2 OS=Schizosaccharomyces pombe GN=uch2 PE=1 SV=1(113);	YEIDKTLAGVTR	5	>decoy_reverse_sp|Q09841|PSB7_SCHPO Decoy of Reverse of Probable proteasome subunit beta type-7 OS=Schizosaccharomyces pombe GN=SPAC23D3.07 PE=2 SV=1(20);	138.0681
1650	29.5370	2729.6685	5	2729.6458	-8.3198	0.4400	0.4400	0.1050	LLEKLEIK	4	>sp|Q9USQ9|PSB4_SCHPO Probable proteasome subunit beta type-4 OS=Schizosaccharomyces pombe GN=SPBC577.10 PE=2 SV=1(104);	NPELFLRVGIKPPK	11	>sp|O74445|PRS10_SCHPO Probable 26S protease subunit rpt4 OS=Schizosaccharomyces pombe GN=rpt4 PE=2 SV=2(164);	138.0681
1652	29.5573	2622.3704	4	2622.3612	-3.4991	0.9300	0.0900	0.0350	KHGQLK	1	>sp|Q9UTM3|RPN5_SCHPO 26S proteasome regulatory subunit rpn5 OS=Schizosaccharomyces pombe GN=rpn5a PE=1 SV=1(81);	KSGNLPDADNSKSDISK	12	>decoy_reverse_sp|P87048|RPN1_SCHPO Decoy of Reverse of 26S proteasome regulatory subunit rpn1 OS=Schizosaccharomyces pombe GN=rpn1 PE=1 SV=2(883);	138.0681
1653	29.5653	0	0	0	0	0	0	0	-	-	-	-	-	-	0
1655	29.5850	2925.3263	4	2925.3339	2.5854	0.2350	0.1250	0.0800	EAEAAKDEQIEK	6	>decoy_reverse_sp|Q10329|PSA7_SCHPO Decoy of Reverse of Probable proteasome subunit alpha type-7 OS=Schizosaccharomyces pombe GN=SPBC106.16 PE=2 SV=1(24);	VSAMMSCACQKR	11	>decoy_reverse_sp|Q9UQY2|PSB1_SCHPO Decoy of Reverse of Probable proteasome subunit beta type-1 OS=Schizosaccharomyces pombe GN=pam1 PE=2 SV=1(140);	138.0681
1656	29.5930	2717.5933	6	2717.6054	4.4430	1.0450	0.0500	0.0500	DLVKK	4	>sp|O74445|PRS10_SCHPO Probable 26S protease subunit rpt4 OS=Schizosaccharomyces pombe GN=rpt4 PE=2 SV=2(37);	QGSATVGLVSKTHAVLVALK	11	>sp|O14250|PSA1_SCHPO Probable proteasome subunit alpha type-1 OS=Schizosaccharomyces pombe GN=SPAC6G10.04c PE=2 SV=1(41);	138.0681
1659	29.6358	2764.3879	5	2764.4129	9.0596	1.1650	0.0350	0.3600	TEVLK	1	>sp|P41836|PRS8_SCHPO 26S protease regulatory subunit 8 homolog OS=Schizosaccharomyces pombe GN=let1 PE=2 SV=1(2);	NSIVSKYTQSTNNDDPKK	1	>sp|P30655|PSB5_SCHPO Proteasome subunit beta type-5 OS=Schizosaccharomyces pombe GN=pts1 PE=2 SV=3(2);	138.0681
1661	29.6560	2764.3893	4	2764.3675	-7.8903	1.1750	0.0500	0.3250	SLLAHKGGHVVR	6	>decoy_reverse_sp|P06732|KCRM_HUMAN Decoy of Reverse of Creatine kinase M-type OS=Homo sapiens GN=CKM PE=1 SV=2(84);	SSSDMAYTSMFK	1	>decoy_reverse_sp|O42931|PRS7_SCHPO Decoy of Reverse of 26S protease regulatory subunit 7 homolog OS=Schizosaccharomyces pombe GN=rpt1 PE=1 SV=2(2);	138.0681
1662	29.6640	0	0	0	0	0	0	0	-	-	-	-	-	-	0
1664	29.6840	2719.4429	4	2719.4577	5.4320	0.9250	0.2000	0.3100	GKVVIDAFR	2	>sp|P41878|RPN11_SCHPO 26S proteasome regulatory subunit rpn11 OS=Schizosaccharomyces pombe GN=rpn11 PE=1 SV=2(153);	MSSKSSLELANNAVK	1	>sp|Q9P7S2|RPN6_SCHPO Probable 26S proteasome regulatory subunit rpn6 OS=Schizosaccharomyces pombe GN=rpn6 PE=2 SV=1(1);	138.0681
1665	29.6905	2719.4407	5	2719.4499	3.3802	0.8550	0.1650	0.3100	LKLELK	2	>decoy_reverse_sp|P50524|RPN12_SCHPO Decoy of Reverse of 26S proteasome regulatory subunit rpn12 OS=Schizosaccharomyces pombe GN=rpn12 PE=1 SV=1(244);	EIDMTCAREASKTLSK	12	>decoy_reverse_sp|Q9USQ9|PSB4_SCHPO Decoy of Reverse of Probable proteasome subunit beta type-4 OS=Schizosaccharomyces pombe GN=SPBC577.10 PE=2 SV=1(62);	138.0681
1667	29.7098	2719.4401	6	2719.4471	2.5787	1.2050	0.1350	0.4300	YSLNSYDFKK	9	>decoy_reverse_sp|O42897|RPN3_SCHPO Decoy of Reverse of Probable 26S proteasome regulatory subunit rpn3 OS=Schizosaccharomyces pombe GN=rpn3 PE=2 SV=2(414);	VLGVFSEKAQIK	8	>decoy_reverse_sp|O42931|PRS7_SCHPO Decoy of Reverse of 26S protease regulatory subunit 7 homolog OS=Schizosaccharomyces pombe GN=rpt1 PE=1 SV=2(315);	138.0681
1668	29.7178	2734.4267	4	2734.4098	-6.1957	1.0150	0.1800	0.1950	SAKIVRTLIDK	3	>sp|Q9P7S2|RPN6_SCHPO Probable 26S proteasome regulatory subunit rpn6 OS=Schizosaccharomyces pombe GN=rpn6 PE=2 SV=1(85);	EEYVSDPKEQM	8	>decoy_reverse_sp|Q9UTM3|RPN5_SCHPO Decoy of Reverse of 26S proteasome regulatory subunit rpn5 OS=Schizosaccharomyces pombe GN=rpn5a PE=1 SV=1(440);	138.0681
1669	29.7257	2865.4457	5	2865.4482	0.8681	0.8550	0.0500	0.3750	MPFGNTHNKFK	9	>sp|P06732|KCRM_HUMAN Creatine kinase M-type OS=Homo sapiens GN=CKM PE=1 SV=2(9);	YDKLVETSGQIR	3	>decoy_reverse_sp|O74762|RPN2_SCHPO Decoy of Reverse of 26S proteasome regulatory subunit rpn2 OS=Schizosaccharomyces pombe GN=rpn2 PE=1 SV=1(650);	138.0681
1671	29.7445	2719.4435	3	2719.4689	9.3472	0.9550	0.0750	0.4650	NIPKEIK	4	>decoy_reverse_sp|P41836|PRS8_SCHPO Decoy of Reverse of 26S protease regulatory subunit 8 homolog OS=Schizosaccharomyces pombe GN=let1 PE=2 SV=1(299);	LCIHKNKLTNDETR	5	>decoy_reverse_sp|P30655|PSB5_SCHPO Decoy of Reverse of Proteasome subunit beta type-5 OS=Schizosaccharomyces pombe GN=pts1 PE=2 SV=3(221);	138.0681
1672	29.7525	2539.4697	5	2539.4948	9.8632	1.4950	0.0100	0.5700	VLVDKSRK	5	>sp|O94579|PSA2_SCHPO Probable proteasome subunit alpha type-2 OS=Schizosaccharomyces pombe GN=SPCC1442.06 PE=2 SV=1(88);	DGIVLAAEKKVTSK	10	>sp|Q09682|PSA4_SCHPO Probable proteasome subunit alpha type-4 OS=Schizosaccharomyces pombe GN=SPAC13C5.01c PE=2 SV=1(50);	138.0681
1673	29.7603	2539.4727	4	2539.4518	-8.2227	0.8250	0.0050	0.2400	MQKLLRLR	3	>decoy_reverse_sp|P36612|PRS4_SCHPO Decoy of Reverse of 26S protease regulatory subunit 4 homolog OS=Schizosaccharomyces pombe GN=mts2 PE=2 SV=1(378);	DEKSGVKLENVK	7	>decoy_reverse_sp|Q9P7S2|RPN6_SCHPO Decoy of Reverse of Probable 26S proteasome regulatory subunit rpn6 OS=Schizosaccharomyces pombe GN=rpn6 PE=2 SV=1(390);	138.0681
1675	29.7782	2772.3504	4	2772.3453	-1.8400	0.8300	0.2450	0.3600	TNSTDEKGTK	7	>decoy_reverse_sp|P87048|RPN1_SCHPO Decoy of Reverse of 26S proteasome regulatory subunit rpn1 OS=Schizosaccharomyces pombe GN=rpn1 PE=1 SV=2(868);	QLADYKAFEDSLR	6	>decoy_reverse_sp|Q9P7S2|RPN6_SCHPO Decoy of Reverse of Probable 26S proteasome regulatory subunit rpn6 OS=Schizosaccharomyces pombe GN=rpn6 PE=2 SV=1(120);	138.0681
1676	29.7858	2772.3519	5	2772.3560	1.4814	0.7450	0.0800	0.2500	MKLSLFSNK	2	>decoy_reverse_sp|O59770|PSA3_SCHPO Decoy of Reverse of Probable proteasome subunit alpha type-3 OS=Schizosaccharomyces pombe GN=SPCC1795.04c PE=1 SV=1(70);	QEMKKDSESTEEK	5	>decoy_reverse_sp|O94444|RPN10_SCHPO Decoy of Reverse of 26S proteasome regulatory subunit rpn10 OS=Schizosaccharomyces pombe GN=rpn10 PE=1 SV=1(5);	138.0681
1677	29.7935	2460.2535	4	2460.2603	2.7529	1.2250	0.0550	0.3750	KSLKDECK	1	>decoy_reverse_sp|O74894|PRS6B_SCHPO Decoy of Reverse of 26S protease regulatory subunit 6B homolog OS=Schizosaccharomyces pombe GN=rpt3 PE=2 SV=1(352);	LTHEKSTMLEK	5	>sp|O14126|PRS6A_SCHPO 26S protease regulatory subunit 6A OS=Schizosaccharomyces pombe GN=tbp1 PE=2 SV=1(64);	138.0681
1679	29.8107	2606.3581	4	2606.3737	5.9560	1.1900	0.0700	0.1100	EAEAARKK	7	>sp|Q10329|PSA7_SCHPO Probable proteasome subunit alpha type-7 OS=Schizosaccharomyces pombe GN=SPBC106.16 PE=2 SV=1(243);	KLFKSLGSGMDQEK	4	>decoy_reverse_sp|P41836|PRS8_SCHPO Decoy of Reverse of 26S protease regulatory subunit 8 homolog OS=Schizosaccharomyces pombe GN=let1 PE=2 SV=1(4);	138.0681
1680	29.8185	2606.3567	5	2606.3519	-1.8709	0.6650	0.0550	0.2100	KGAVEYEIYK	1	>decoy_reverse_sp|O42897|RPN3_SCHPO Decoy of Reverse of Probable 26S proteasome regulatory subunit rpn3 OS=Schizosaccharomyces pombe GN=rpn3 PE=2 SV=2(347);	EPPVYTPPKDK	9	>decoy_reverse_sp|P36612|PRS4_SCHPO Decoy of Reverse of 26S protease regulatory subunit 4 homolog OS=Schizosaccharomyces pombe GN=mts2 PE=2 SV=1(421);	138.0681
1681	29.8263	2772.3579	3	2772.3825	8.8587	0.9250	0.2850	0.2350	MVTANIKNIK	7	>decoy_reverse_sp|P41836|PRS8_SCHPO Decoy of Reverse of 26S protease regulatory subunit 8 homolog OS=Schizosaccharomyces pombe GN=let1 PE=2 SV=1(117);	DCTAYNIYDKNK	10	>decoy_reverse_sp|Q10335|RPN7_SCHPO Decoy of Reverse of Probable 26S proteasome regulatory subunit rpn7 OS=Schizosaccharomyces pombe GN=rpn7 PE=2 SV=1(292);	138.0681
1682	29.8343	2539.4714	6	2539.4711	-0.0882	0.9400	0.1400	0.3250	LGVKRFK	4	>decoy_reverse_sp|O14126|PRS6A_SCHPO Decoy of Reverse of 26S protease regulatory subunit 6A OS=Schizosaccharomyces pombe GN=tbp1 PE=2 SV=1(226);	LKAYQGIYLMSIR	2	>sp|Q10335|RPN7_SCHPO Probable 26S proteasome regulatory subunit rpn7 OS=Schizosaccharomyces pombe GN=rpn7 PE=2 SV=1(192);	138.0681
1683	29.8422	2331.2079	3	2331.1919	-6.8821	1.2750	0.2700	0.5350	IEPLKLK	5	>decoy_reverse_sp|Q10335|RPN7_SCHPO Decoy of Reverse of Probable 26S proteasome regulatory subunit rpn7 OS=Schizosaccharomyces pombe GN=rpn7 PE=2 SV=1(234);	EEYVSDPKEQM	8	>decoy_reverse_sp|Q9UTM3|RPN5_SCHPO Decoy of Reverse of 26S proteasome regulatory subunit rpn5 OS=Schizosaccharomyces pombe GN=rpn5a PE=1 SV=1(440);	138.0681
1685	29.8588	2707.3676	4	2707.3625	-1.8962	1.6100	0.3100	0.7300	KYDKTEDDIK	1	>sp|O74445|PRS10_SCHPO Probable 26S protease subunit rpt4 OS=Schizosaccharomyces pombe GN=rpt4 PE=2 SV=2(38);	LTHEKSTMLEK	5	>sp|O14126|PRS6A_SCHPO 26S protease regulatory subunit 6A OS=Schizosaccharomyces pombe GN=tbp1 PE=2 SV=1(64);	138.0681
1686	29.8653	2644.5008	4	2644.4985	-0.8798	0.5350	0.0000	0.0350	LKDLR	2	>sp|O74445|PRS10_SCHPO Probable 26S protease subunit rpt4 OS=Schizosaccharomyces pombe GN=rpt4 PE=2 SV=2(26);	FLKTSKTPPTAMLSSVR	6	>decoy_reverse_sp|P87048|RPN1_SCHPO Decoy of Reverse of 26S proteasome regulatory subunit rpn1 OS=Schizosaccharomyces pombe GN=rpn1 PE=1 SV=2(797);	138.0681
1687	29.8732	2644.5040	3	2644.5050	0.3635	0.3400	0.0150	0.0650	KVTSK	1	>sp|Q09682|PSA4_SCHPO Probable proteasome subunit alpha type-4 OS=Schizosaccharomyces pombe GN=SPAC13C5.01c PE=2 SV=1(50);	VPFTAAITITGVKTSTGGPK	13	>decoy_reverse_sp|Q09841|PSB7_SCHPO Decoy of Reverse of Probable proteasome subunit beta type-7 OS=Schizosaccharomyces pombe GN=SPAC23D3.07 PE=2 SV=1(237);	138.0681
1689	29.8897	1984.0928	4	1984.0741	-9.4344	0.7950	0.0600	0.0650	LAKR	3	>sp|O94444|RPN10_SCHPO 26S proteasome regulatory subunit rpn10 OS=Schizosaccharomyces pombe GN=rpn10 PE=1 SV=1(130);	DYYTKQSKATR	8	>decoy_reverse_sp|Q09841|PSB7_SCHPO Decoy of Reverse of Probable proteasome subunit beta type-7 OS=Schizosaccharomyces pombe GN=SPAC23D3.07 PE=2 SV=1(35);	138.0681
1690	29.8977	1125.5205	3	1125.5189	-1.4034	1.4300	0.9800	0.0000	YDKTEDDIK	-1	>sp|O74445|PRS10_SCHPO Probable 26S protease subunit rpt4 OS=Schizosaccharomyces pombe GN=rpt4 PE=2 SV=2	-	-1	-	0
1692	29.9133	2707.3678	3	2707.3625	-1.9719	2.5000	0.2900	1.1250	KYDKTEDDIK	1	>sp|O74445|PRS10_SCHPO Probable 26S protease subunit rpt4 OS=Schizosaccharomyces pombe GN=rpt4 PE=2 SV=2(38);	LTHEKSTMLEK	5	>sp|O14126|PRS6A_SCHPO 26S protease regulatory subunit 6A OS=Schizosaccharomyces pombe GN=tbp1 PE=2 SV=1(64);	138.0681
1693	29.9212	2460.2529	3	2460.2648	4.8406	0.6600	0.0300	0.2500	KATDDDR	1	>sp|Q9USQ9|PSB4_SCHPO Probable proteasome subunit beta type-4 OS=Schizosaccharomyces pombe GN=SPBC577.10 PE=2 SV=1(189);	WPKIAEIYGSALR	3	>sp|Q9UTM3|RPN5_SCHPO 26S proteasome regulatory subunit rpn5 OS=Schizosaccharomyces pombe GN=rpn5a PE=1 SV=1(307);	138.0681
1694	29.9292	2644.4993	5	2644.4906	-3.2975	0.6800	0.0750	0.1150	VMCKNKTDTK	6	>decoy_reverse_sp|Q09682|PSA4_SCHPO Decoy of Reverse of Probable proteasome subunit alpha type-4 OS=Schizosaccharomyces pombe GN=SPAC13C5.01c PE=2 SV=1(28);	EAVLKLKLELK	5	>decoy_reverse_sp|P50524|RPN12_SCHPO Decoy of Reverse of 26S proteasome regulatory subunit rpn12 OS=Schizosaccharomyces pombe GN=rpn12 PE=1 SV=1(242);	138.0681
1696	29.9460	2707.3632	5	2707.3625	-0.2684	1.4650	0.1050	0.4900	KYDKTEDDIK	1	>sp|O74445|PRS10_SCHPO Probable 26S protease subunit rpt4 OS=Schizosaccharomyces pombe GN=rpt4 PE=2 SV=2(38);	LTHEKSTMLEK	5	>sp|O14126|PRS6A_SCHPO 26S protease regulatory subunit 6A OS=Schizosaccharomyces pombe GN=tbp1 PE=2 SV=1(64);	138.0681
1697	29.9510	2527.3946	5	2527.4182	9.3356	1.1000	0.0400	0.3600	ATTVK	1	>sp|O43063|PSB6_SCHPO Probable proteasome subunit beta type-6 OS=Schizosaccharomyces pombe GN=SPBC4C3.10c PE=2 SV=1(2);	DMTLEEAEVLILKVLR	13	>sp|Q9UT97|PSA5_SCHPO Probable proteasome subunit alpha type-5 OS=Schizosaccharomyces pombe GN=SPAC323.02c PE=1 SV=1(201);	138.0681
1698	29.9570	2527.3968	4	2527.4161	7.6266	0.9550	0.0300	0.3750	VLKTK	3	>sp|P36612|PRS4_SCHPO 26S protease regulatory subunit 4 homolog OS=Schizosaccharomyces pombe GN=mts2 PE=2 SV=1(435);	SYLLQHREWDSKLK	12	>sp|O74445|PRS10_SCHPO Probable 26S protease subunit rpt4 OS=Schizosaccharomyces pombe GN=rpt4 PE=2 SV=2(24);	138.0681
1699	29.9650	2632.4234	4	2632.4223	-0.3901	0.8300	0.2350	0.3000	NFGRDLKLK	7	>decoy_reverse_sp|O74445|PRS10_SCHPO Decoy of Reverse of Probable 26S protease subunit rpt4 OS=Schizosaccharomyces pombe GN=rpt4 PE=2 SV=2(363);	EKQNTPVLFDSK	2	>decoy_reverse_sp|P50524|RPN12_SCHPO Decoy of Reverse of 26S proteasome regulatory subunit rpn12 OS=Schizosaccharomyces pombe GN=rpn12 PE=1 SV=1(227);	138.0681
1701	29.9815	2707.3633	6	2707.3625	-0.2877	1.8000	0.0550	0.7100	KYDKTEDDIK	4	>sp|O74445|PRS10_SCHPO Probable 26S protease subunit rpt4 OS=Schizosaccharomyces pombe GN=rpt4 PE=2 SV=2(41);	LTHEKSTMLEK	5	>sp|O14126|PRS6A_SCHPO 26S protease regulatory subunit 6A OS=Schizosaccharomyces pombe GN=tbp1 PE=2 SV=1(64);	138.0681
1702	29.9873	2760.2754	4	2760.2951	7.1390	0.4350	0.0750	0.2000	GLGYPEDAIGK	1	>decoy_reverse_sp|P36612|PRS4_SCHPO Decoy of Reverse of 26S protease regulatory subunit 4 homolog OS=Schizosaccharomyces pombe GN=mts2 PE=2 SV=1(2);	DCTAYNIYDKNK	10	>decoy_reverse_sp|Q10335|RPN7_SCHPO Decoy of Reverse of Probable 26S proteasome regulatory subunit rpn7 OS=Schizosaccharomyces pombe GN=rpn7 PE=2 SV=1(292);	138.0681
1703	29.9933	2465.3217	4	2465.3178	-1.5640	1.3500	0.2150	0.3450	FIVKASSGPR	4	>sp|O74445|PRS10_SCHPO Probable 26S protease subunit rpt4 OS=Schizosaccharomyces pombe GN=rpt4 PE=2 SV=2(71);	HGGYKPTDKHK	5	>sp|P06732|KCRM_HUMAN Creatine kinase M-type OS=Homo sapiens GN=CKM PE=1 SV=2(101);	138.0681
1704	30.0008	2760.2751	5	2760.2877	4.5875	0.1100	0.1100	0.0200	QSKYTYDR	3	>sp|Q09841|PSB7_SCHPO Probable proteasome subunit beta type-7 OS=Schizosaccharomyces pombe GN=SPAC23D3.07 PE=2 SV=1(236);	SNPVFAENDEKGEK	11	>sp|Q9UTM3|RPN5_SCHPO 26S proteasome regulatory subunit rpn5 OS=Schizosaccharomyces pombe GN=rpn5a PE=1 SV=1(328);	138.0681
1705	30.0067	2465.3203	5	2465.3178	-1.0200	1.8200	0.1900	0.3850	FIVKASSGPR	4	>sp|O74445|PRS10_SCHPO Probable 26S protease subunit rpt4 OS=Schizosaccharomyces pombe GN=rpt4 PE=2 SV=2(71);	HGGYKPTDKHK	5	>sp|P06732|KCRM_HUMAN Creatine kinase M-type OS=Homo sapiens GN=CKM PE=1 SV=2(101);	138.0681
1707	30.0225	2686.4511	5	2686.4726	8.0163	0.8700	0.1150	0.3650	DGIVLAAEKK	9	>sp|Q09682|PSA4_SCHPO Probable proteasome subunit alpha type-4 OS=Schizosaccharomyces pombe GN=SPAC13C5.01c PE=2 SV=1(49);	GFICKVVDKDGIR	9	>sp|Q09720|PSB2_SCHPO Probable proteasome subunit beta type-2 OS=Schizosaccharomyces pombe GN=SPAC31A2.04c PE=2 SV=1(186);	138.0681
1708	30.0282	2527.3952	6	2527.3871	-3.1805	1.0300	0.1200	0.4050	VEFKMGNGK	4	>decoy_reverse_sp|P06732|KCRM_HUMAN Decoy of Reverse of Creatine kinase M-type OS=Homo sapiens GN=CKM PE=1 SV=2(135);	NKYAIQLPLPPK	2	>sp|O42931|PRS7_SCHPO 26S protease regulatory subunit 7 homolog OS=Schizosaccharomyces pombe GN=rpt1 PE=1 SV=2(150);	138.0681
1709	30.0360	2686.4534	4	2686.4726	7.1726	0.5400	0.0050	0.1000	KTLVAHAVLK	1	>decoy_reverse_sp|O14250|PSA1_SCHPO Decoy of Reverse of Probable proteasome subunit alpha type-1 OS=Schizosaccharomyces pombe GN=SPAC6G10.04c PE=2 SV=1(223);	MSERDTALEKYK	1	>sp|O74445|PRS10_SCHPO Probable 26S protease subunit rpt4 OS=Schizosaccharomyces pombe GN=rpt4 PE=2 SV=2(1);	138.0681
1710	30.0440	2448.1762	3	2448.1695	-2.7027	1.1200	0.2350	0.5150	FPTDDDDK	1	>sp|P00761|TRYP_PIG Trypsin OS=Sus scrofa PE=1 SV=1(1);	KVEFGLPDLEGR	1	>sp|O42931|PRS7_SCHPO 26S protease regulatory subunit 7 homolog OS=Schizosaccharomyces pombe GN=rpt1 PE=1 SV=2(344);	138.0681
1711	30.0518	2428.3263	5	2428.3477	8.8220	1.2300	0.0750	0.4500	FHQLKPTR	5	>decoy_reverse_sp|Q09841|PSB7_SCHPO Decoy of Reverse of Probable proteasome subunit beta type-7 OS=Schizosaccharomyces pombe GN=SPAC23D3.07 PE=2 SV=1(149);	TLIDKFSGEKK	10	>sp|Q9P7S2|RPN6_SCHPO Probable 26S proteasome regulatory subunit rpn6 OS=Schizosaccharomyces pombe GN=rpn6 PE=2 SV=1(98);	138.0681
1713	30.0682	2760.2810	3	2760.2951	5.1127	0.4300	0.1000	0.1150	GLGYPEDAIGK	1	>decoy_reverse_sp|P36612|PRS4_SCHPO Decoy of Reverse of 26S protease regulatory subunit 4 homolog OS=Schizosaccharomyces pombe GN=mts2 PE=2 SV=1(2);	DCTAYNIYDKNK	10	>decoy_reverse_sp|Q10335|RPN7_SCHPO Decoy of Reverse of Probable 26S proteasome regulatory subunit rpn7 OS=Schizosaccharomyces pombe GN=rpn7 PE=2 SV=1(292);	138.0681
1714	30.0760	2776.4562	5	2776.4567	0.1714	1.2100	0.1450	0.3950	QKSLEK	2	>sp|O42897|RPN3_SCHPO Probable 26S proteasome regulatory subunit rpn3 OS=Schizosaccharomyces pombe GN=rpn3 PE=2 SV=2(314);	IPDSTYEMVGGLEKQIK	14	>sp|P41836|PRS8_SCHPO 26S protease regulatory subunit 8 homolog OS=Schizosaccharomyces pombe GN=let1 PE=2 SV=1(152);	138.0681
1715	30.0837	2594.2815	4	2594.2710	-4.0504	1.1200	0.0850	0.0800	ENQEKISNNK	5	>sp|O14126|PRS6A_SCHPO 26S protease regulatory subunit 6A OS=Schizosaccharomyces pombe GN=tbp1 PE=2 SV=1(77);	KYDKTEDDIK	1	>sp|O74445|PRS10_SCHPO Probable 26S protease subunit rpt4 OS=Schizosaccharomyces pombe GN=rpt4 PE=2 SV=2(38);	138.0681
1716	30.0917	2791.4702	4	2791.4463	-8.5731	0.9400	0.0750	0.2750	GYSKPNER	4	>sp|Q09841|PSB7_SCHPO Probable proteasome subunit beta type-7 OS=Schizosaccharomyces pombe GN=SPAC23D3.07 PE=2 SV=1(226);	VSPTGQITSTSARSGKK	1	>decoy_reverse_sp|Q10329|PSA7_SCHPO Decoy of Reverse of Probable proteasome subunit alpha type-7 OS=Schizosaccharomyces pombe GN=SPBC106.16 PE=2 SV=1(1);	138.0681
1717	30.0995	2465.3236	3	2465.3178	-2.3640	1.0100	0.1700	0.4200	FIVKASSGPR	4	>sp|O74445|PRS10_SCHPO Probable 26S protease subunit rpt4 OS=Schizosaccharomyces pombe GN=rpt4 PE=2 SV=2(71);	HGGYKPTDKHK	9	>sp|P06732|KCRM_HUMAN Creatine kinase M-type OS=Homo sapiens GN=CKM PE=1 SV=2(105);	138.0681
1719	30.1162	2739.3505	5	2739.3754	9.1201	0.8400	0.0700	0.1550	NIPKAR	4	>sp|Q9P7S2|RPN6_SCHPO Probable 26S proteasome regulatory subunit rpn6 OS=Schizosaccharomyces pombe GN=rpn6 PE=2 SV=1(183);	ISPGYDVYEGSFEKEGK	14	>decoy_reverse_sp|Q9UQY2|PSB1_SCHPO Decoy of Reverse of Probable proteasome subunit beta type-1 OS=Schizosaccharomyces pombe GN=pam1 PE=2 SV=1(104);	138.0681
1720	30.1223	2791.4705	5	2791.4979	9.8191	0.6500	0.0500	0.2150	AAKASRGAATIK	3	>decoy_reverse_sp|Q10329|PSA7_SCHPO Decoy of Reverse of Probable proteasome subunit alpha type-7 OS=Schizosaccharomyces pombe GN=SPBC106.16 PE=2 SV=1(92);	EPNKGSYRPYTAK	4	>decoy_reverse_sp|Q09841|PSB7_SCHPO Decoy of Reverse of Probable proteasome subunit beta type-7 OS=Schizosaccharomyces pombe GN=SPAC23D3.07 PE=2 SV=1(42);	138.0681
1721	30.1300	0	0	0	0	0	0	0	-	-	-	-	-	-	0
1722	30.1375	1716.9106	3	1716.9005	-5.8758	0.9250	0.1100	0.4300	KLEK	1	>sp|P06732|KCRM_HUMAN Creatine kinase M-type OS=Homo sapiens GN=CKM PE=1 SV=2(366);	EKTSNNTNR	2	>decoy_reverse_sp|P87048|RPN1_SCHPO Decoy of Reverse of 26S proteasome regulatory subunit rpn1 OS=Schizosaccharomyces pombe GN=rpn1 PE=1 SV=2(854);	138.0681
1724	30.1543	2453.2477	4	2453.2273	-8.3187	1.2700	0.0900	0.1100	KDWNACKK	7	>sp|P50524|RPN12_SCHPO 26S proteasome regulatory subunit rpn12 OS=Schizosaccharomyces pombe GN=rpn12 PE=1 SV=1(22);	HGGYKPTDKHK	9	>sp|P06732|KCRM_HUMAN Creatine kinase M-type OS=Homo sapiens GN=CKM PE=1 SV=2(105);	138.0681
1725	30.1622	2791.4746	3	2791.4611	-4.8351	0.8000	0.0600	0.3100	YDKK	3	>decoy_reverse_sp|O74445|PRS10_SCHPO Decoy of Reverse of Probable 26S protease subunit rpt4 OS=Schizosaccharomyces pombe GN=rpt4 PE=2 SV=2(351);	VNQIESQMAMAEKLIQIR	13	>decoy_reverse_sp|Q9UTM3|RPN5_SCHPO Decoy of Reverse of 26S proteasome regulatory subunit rpn5 OS=Schizosaccharomyces pombe GN=rpn5a PE=1 SV=1(14);	138.0681
1726	30.1702	2453.2471	5	2453.2273	-8.0726	1.2800	0.0950	0.2450	KDWNACKK	7	>sp|P50524|RPN12_SCHPO 26S proteasome regulatory subunit rpn12 OS=Schizosaccharomyces pombe GN=rpn12 PE=1 SV=1(22);	HGGYKPTDKHK	5	>sp|P06732|KCRM_HUMAN Creatine kinase M-type OS=Homo sapiens GN=CKM PE=1 SV=2(101);	138.0681
1727	30.1782	2087.0435	4	2087.0282	-7.3255	0.7950	0.1200	0.3100	DRQEQR	1	>decoy_reverse_sp|Q9UT97|PSA5_SCHPO Decoy of Reverse of Probable proteasome subunit alpha type-5 OS=Schizosaccharomyces pombe GN=SPAC323.02c PE=1 SV=1(2);	GLGYPEDAIGK	1	>decoy_reverse_sp|P36612|PRS4_SCHPO Decoy of Reverse of 26S protease regulatory subunit 4 homolog OS=Schizosaccharomyces pombe GN=mts2 PE=2 SV=1(2);	138.0681
1728	30.1860	2170.0777	3	2170.0979	9.3172	0.8550	0.0150	0.0850	MSGYDR	1	>sp|Q10329|PSA7_SCHPO Probable proteasome subunit alpha type-7 OS=Schizosaccharomyces pombe GN=SPBC106.16 PE=2 SV=1(1);	LENVKIYADLK	5	>decoy_reverse_sp|Q9P7S2|RPN6_SCHPO Decoy of Reverse of Probable 26S proteasome regulatory subunit rpn6 OS=Schizosaccharomyces pombe GN=rpn6 PE=2 SV=1(395);	138.0681
1730	30.2035	2674.3750	5	2674.3965	8.0491	0.8600	0.1450	0.2850	NWKEGLSR	3	>sp|Q10329|PSA7_SCHPO Probable proteasome subunit alpha type-7 OS=Schizosaccharomyces pombe GN=SPBC106.16 PE=2 SV=1(179);	QAIVSAVKFEEEAK	8	>decoy_reverse_sp|Q9UUB6|UBLH2_SCHPO Decoy of Reverse of Ubiquitin carboxyl-terminal hydrolase 2 OS=Schizosaccharomyces pombe GN=uch2 PE=1 SV=1(107);	138.0681
1731	30.2100	2739.3507	4	2739.3272	-8.5971	0.9150	0.0900	0.1350	EDMGSNDKASK	8	>decoy_reverse_sp|O74762|RPN2_SCHPO Decoy of Reverse of 26S proteasome regulatory subunit rpn2 OS=Schizosaccharomyces pombe GN=rpn2 PE=1 SV=1(130);	KVSTTPANSFELK	1	>decoy_reverse_sp|Q9Y7T8|PSB3_SCHPO Decoy of Reverse of Probable proteasome subunit beta type-3 OS=Schizosaccharomyces pombe GN=SPCC63.12c PE=2 SV=1(107);	138.0681
1732	30.2173	2674.3759	4	2674.3734	-0.9272	0.4700	0.0850	0.0250	KLEETDVAK	1	>decoy_reverse_sp|O42931|PRS7_SCHPO Decoy of Reverse of 26S protease regulatory subunit 7 homolog OS=Schizosaccharomyces pombe GN=rpt1 PE=1 SV=2(380);	GMALGSANEKIEASK	10	>decoy_reverse_sp|P41836|PRS8_SCHPO Decoy of Reverse of 26S protease regulatory subunit 8 homolog OS=Schizosaccharomyces pombe GN=let1 PE=2 SV=1(57);	138.0681
1734	30.2350	2453.2495	3	2453.2273	-9.0573	0.9350	0.0450	0.1300	KDWNACKK	7	>sp|P50524|RPN12_SCHPO 26S proteasome regulatory subunit rpn12 OS=Schizosaccharomyces pombe GN=rpn12 PE=1 SV=1(22);	HGGYKPTDKHK	9	>sp|P06732|KCRM_HUMAN Creatine kinase M-type OS=Homo sapiens GN=CKM PE=1 SV=2(105);	138.0681
1735	30.2430	2847.4844	5	2847.4583	-9.1500	1.3200	0.4150	0.4850	SSSDMAYTSMFK	1	>decoy_reverse_sp|O42931|PRS7_SCHPO Decoy of Reverse of 26S protease regulatory subunit 7 homolog OS=Schizosaccharomyces pombe GN=rpt1 PE=1 SV=2(2);	KPRVVTALTMLK	1	>sp|Q09841|PSB7_SCHPO Probable proteasome subunit beta type-7 OS=Schizosaccharomyces pombe GN=SPAC23D3.07 PE=2 SV=1(108);	138.0681
1737	30.2608	2482.5069	5	2482.4984	-3.3994	1.2300	0.0600	-0.1150	LLKVTVSK	3	>decoy_reverse_sp|O59770|PSA3_SCHPO Decoy of Reverse of Probable proteasome subunit alpha type-3 OS=Schizosaccharomyces pombe GN=SPCC1795.04c PE=1 SV=1(198);	VSTKKILGVAAEDK	5	>decoy_reverse_sp|Q09682|PSA4_SCHPO Decoy of Reverse of Probable proteasome subunit alpha type-4 OS=Schizosaccharomyces pombe GN=SPAC13C5.01c PE=2 SV=1(200);	138.0681
1739	30.2790	2764.3839	5	2764.4030	6.9327	0.9150	0.0300	0.0750	AKYASQKRP	7	>sp|Q9UUB6|UBLH2_SCHPO Ubiquitin carboxyl-terminal hydrolase 2 OS=Schizosaccharomyces pombe GN=uch2 PE=1 SV=1(298);	EEPKSETLENFTR	4	>sp|O74762|RPN2_SCHPO 26S proteasome regulatory subunit rpn2 OS=Schizosaccharomyces pombe GN=rpn2 PE=1 SV=1(880);	138.0681
1740	30.2870	1926.9805	3	1926.9980	9.1073	0.3500	0.0250	0.0950	DVAKMK	4	>decoy_reverse_sp|O59770|PSA3_SCHPO Decoy of Reverse of Probable proteasome subunit alpha type-3 OS=Schizosaccharomyces pombe GN=SPCC1795.04c PE=1 SV=1(68);	LQMSAMYKK	8	>decoy_reverse_sp|P87048|RPN1_SCHPO Decoy of Reverse of 26S proteasome regulatory subunit rpn1 OS=Schizosaccharomyces pombe GN=rpn1 PE=1 SV=2(598);	138.0681
1741	30.2947	2046.1497	4	2046.1546	2.4089	0.7500	0.0600	0.1450	EMKK	3	>decoy_reverse_sp|O94444|RPN10_SCHPO Decoy of Reverse of 26S proteasome regulatory subunit rpn10 OS=Schizosaccharomyces pombe GN=rpn10 PE=1 SV=1(4);	NAYVINLKQIAK	8	>sp|O42931|PRS7_SCHPO 26S protease regulatory subunit 7 homolog OS=Schizosaccharomyces pombe GN=rpt1 PE=1 SV=2(120);	138.0681
1743	30.3132	2764.3875	4	2764.4104	8.3052	0.8050	0.0550	0.3000	MTEVLK	1	>sp|P41836|PRS8_SCHPO 26S protease regulatory subunit 8 homolog OS=Schizosaccharomyces pombe GN=let1 PE=2 SV=1(1);	LAAEDHKFVIHQEENK	7	>decoy_reverse_sp|O74762|RPN2_SCHPO Decoy of Reverse of 26S proteasome regulatory subunit rpn2 OS=Schizosaccharomyces pombe GN=rpn2 PE=1 SV=1(263);	138.0681
1744	30.3212	2779.3996	4	2779.4126	4.6599	0.7950	0.0500	0.2200	KDSESTEEK	1	>decoy_reverse_sp|O94444|RPN10_SCHPO Decoy of Reverse of 26S proteasome regulatory subunit rpn10 OS=Schizosaccharomyces pombe GN=rpn10 PE=1 SV=1(5);	GVFKNVSGNVLSEIK	1	>decoy_reverse_sp|Q9US13|RPN9_SCHPO Decoy of Reverse of Probable 26S proteasome regulatory subunit rpn9 OS=Schizosaccharomyces pombe GN=rpn9 PE=2 SV=1(2);	138.0681
1745	30.3290	2764.3901	3	2764.3687	-7.7554	0.7500	0.0300	0.2700	IKTLSMEK	2	>decoy_reverse_sp|O14126|PRS6A_SCHPO Decoy of Reverse of 26S protease regulatory subunit 6A OS=Schizosaccharomyces pombe GN=tbp1 PE=2 SV=1(369);	QEVAAQKSSEETEDK	7	>sp|O94444|RPN10_SCHPO 26S proteasome regulatory subunit rpn10 OS=Schizosaccharomyces pombe GN=rpn10 PE=1 SV=1(231);	138.0681
1746	30.3370	2657.3459	5	2657.3408	-1.9252	0.9300	0.0450	0.0950	NWKEGLSR	3	>sp|Q10329|PSA7_SCHPO Probable proteasome subunit alpha type-7 OS=Schizosaccharomyces pombe GN=SPBC106.16 PE=2 SV=1(179);	SPSGNDALNDKKGTK	11	>sp|P87048|RPN1_SCHPO 26S proteasome regulatory subunit rpn1 OS=Schizosaccharomyces pombe GN=rpn1 PE=1 SV=2(20);	138.0681
1748	30.3558	2779.3973	5	2779.3697	-9.9162	0.9850	0.1150	0.2950	AAKASR	3	>decoy_reverse_sp|Q10329|PSA7_SCHPO Decoy of Reverse of Probable proteasome subunit alpha type-7 OS=Schizosaccharomyces pombe GN=SPBC106.16 PE=2 SV=1(92);	QEYKDDINLDEASAMAVK	4	>sp|Q09682|PSA4_SCHPO Probable proteasome subunit alpha type-4 OS=Schizosaccharomyces pombe GN=SPAC13C5.01c PE=2 SV=1(180);	138.0681
1749	30.3637	2779.4024	3	2779.3816	-7.4902	0.7250	0.1600	0.1350	KHGQLK	1	>sp|Q9UTM3|RPN5_SCHPO 26S proteasome regulatory subunit rpn5 OS=Schizosaccharomyces pombe GN=rpn5a PE=1 SV=1(81);	EGKGEIYSFDPVGSYER	3	>sp|Q9UQY2|PSB1_SCHPO Probable proteasome subunit beta type-1 OS=Schizosaccharomyces pombe GN=pam1 PE=2 SV=1(122);	138.0681
1750	30.3717	2506.1629	4	2506.1856	9.0719	0.6900	0.0850	0.1550	QEMKK	1	>decoy_reverse_sp|O94444|RPN10_SCHPO Decoy of Reverse of 26S proteasome regulatory subunit rpn10 OS=Schizosaccharomyces pombe GN=rpn10 PE=1 SV=1(1);	DSESTEEKEAQAVQR	8	>decoy_reverse_sp|O94444|RPN10_SCHPO Decoy of Reverse of 26S proteasome regulatory subunit rpn10 OS=Schizosaccharomyces pombe GN=rpn10 PE=1 SV=1(13);	138.0681
1751	30.3795	2034.0765	4	2034.0897	6.4944	0.7000	0.1500	0.3200	VGVFK	1	>decoy_reverse_sp|Q9US13|RPN9_SCHPO Decoy of Reverse of Probable 26S proteasome regulatory subunit rpn9 OS=Schizosaccharomyces pombe GN=rpn9 PE=2 SV=1(1);	TNNLDLEHKHK	9	>decoy_reverse_sp|P06732|KCRM_HUMAN Decoy of Reverse of Creatine kinase M-type OS=Homo sapiens GN=CKM PE=1 SV=2(275);	138.0681
1753	30.3982	2707.3660	4	2707.3625	-1.2811	1.5400	0.2550	0.4850	KYDKTEDDIK	1	>sp|O74445|PRS10_SCHPO Probable 26S protease subunit rpt4 OS=Schizosaccharomyces pombe GN=rpt4 PE=2 SV=2(38);	LTHEKSTMLEK	5	>sp|O14126|PRS6A_SCHPO 26S protease regulatory subunit 6A OS=Schizosaccharomyces pombe GN=tbp1 PE=2 SV=1(64);	138.0681
1754	30.4062	2867.3076	4	2867.3143	2.3475	0.7550	0.0300	0.2950	KDKPK	3	>sp|P36612|PRS4_SCHPO 26S protease regulatory subunit 4 homolog OS=Schizosaccharomyces pombe GN=mts2 PE=2 SV=1(28);	KFDSGGGDNGANNQFAGNQSM	1	>decoy_reverse_sp|P36612|PRS4_SCHPO Decoy of Reverse of 26S protease regulatory subunit 4 homolog OS=Schizosaccharomyces pombe GN=mts2 PE=2 SV=1(428);	138.0681
1755	30.4140	3932.8940	4	3932.8907	-0.8281	1.0100	0.0400	0.0350	SMAIDKDIR	6	>sp|O42931|PRS7_SCHPO 26S protease regulatory subunit 7 homolog OS=Schizosaccharomyces pombe GN=rpt1 PE=1 SV=2(370);	EEEDLDDEQLLLSREKTSNNTNR	16	>decoy_reverse_sp|P87048|RPN1_SCHPO Decoy of Reverse of 26S proteasome regulatory subunit rpn1 OS=Schizosaccharomyces pombe GN=rpn1 PE=1 SV=2(854);	138.0681
1757	30.4327	2727.2888	4	2727.2908	0.7129	0.5900	0.0400	0.1500	IDKEDMGSNDK	3	>decoy_reverse_sp|O74762|RPN2_SCHPO Decoy of Reverse of 26S proteasome regulatory subunit rpn2 OS=Schizosaccharomyces pombe GN=rpn2 PE=1 SV=1(122);	SERDTALEKYK	1	>sp|O74445|PRS10_SCHPO Probable 26S protease subunit rpt4 OS=Schizosaccharomyces pombe GN=rpt4 PE=2 SV=2(2);	138.0681
1758	30.4405	1920.9918	4	1920.9733	-9.6252	0.3850	0.0800	0.0700	YFATLQK	1	>decoy_reverse_sp|O14126|PRS6A_SCHPO Decoy of Reverse of 26S protease regulatory subunit 6A OS=Schizosaccharomyces pombe GN=tbp1 PE=2 SV=1(1);	PFGNTHNK	1	>sp|P06732|KCRM_HUMAN Creatine kinase M-type OS=Homo sapiens GN=CKM PE=1 SV=2(2);	138.0681
1760	30.4593	2835.4156	4	2835.3880	-9.7156	1.6350	0.3500	0.6400	GSNDDEMKIDK	8	>sp|O74762|RPN2_SCHPO 26S proteasome regulatory subunit rpn2 OS=Schizosaccharomyces pombe GN=rpn2 PE=1 SV=1(844);	TSTSSMTAVPKPLK	11	>sp|P87048|RPN1_SCHPO 26S proteasome regulatory subunit rpn1 OS=Schizosaccharomyces pombe GN=rpn1 PE=1 SV=2(95);	138.0681
1761	30.4673	3155.6188	6	3155.6463	8.7241	1.3650	0.0650	0.2450	IYADLKINEDSK	6	>decoy_reverse_sp|Q9P7S2|RPN6_SCHPO Decoy of Reverse of Probable 26S proteasome regulatory subunit rpn6 OS=Schizosaccharomyces pombe GN=rpn6 PE=2 SV=1(401);	FCVGLQKIEEIFK	7	>sp|P06732|KCRM_HUMAN Creatine kinase M-type OS=Homo sapiens GN=CKM PE=1 SV=2(259);	138.0681
1763	30.4865	2470.4363	4	2470.4456	3.7662	0.7400	0.0950	0.1900	KELLK	1	>sp|P50524|RPN12_SCHPO 26S proteasome regulatory subunit rpn12 OS=Schizosaccharomyces pombe GN=rpn12 PE=1 SV=1(23);	AHILRIHAKSMAIDK	9	>sp|O42931|PRS7_SCHPO 26S protease regulatory subunit 7 homolog OS=Schizosaccharomyces pombe GN=rpt1 PE=1 SV=2(364);	138.0681
1764	30.4943	2481.5039	5	2481.4893	-5.8839	1.3400	0.4600	0.1750	KLIR	1	>sp|O14250|PSA1_SCHPO Probable proteasome subunit alpha type-1 OS=Schizosaccharomyces pombe GN=SPAC6G10.04c PE=2 SV=1(62);	TKINLIETLRTITDGK	2	>sp|Q9UTM3|RPN5_SCHPO 26S proteasome regulatory subunit rpn5 OS=Schizosaccharomyces pombe GN=rpn5a PE=1 SV=1(109);	138.0681
1766	30.5137	2575.4606	4	2575.4584	-0.8659	0.6350	0.0050	0.1750	IDKKTTEEK	4	>sp|O74762|RPN2_SCHPO 26S proteasome regulatory subunit rpn2 OS=Schizosaccharomyces pombe GN=rpn2 PE=1 SV=1(848);	NKVLVKVHPEGK	6	>sp|P41836|PRS8_SCHPO 26S protease regulatory subunit 8 homolog OS=Schizosaccharomyces pombe GN=let1 PE=2 SV=1(84);	138.0681
1768	30.5332	2727.2868	5	2727.2982	4.1763	0.8250	0.0100	0.2800	KNTEDIEMTA	1	>sp|P87048|RPN1_SCHPO 26S proteasome regulatory subunit rpn1 OS=Schizosaccharomyces pombe GN=rpn1 PE=1 SV=2(882);	LFKSLGSGMDQEK	3	>decoy_reverse_sp|P41836|PRS8_SCHPO Decoy of Reverse of 26S protease regulatory subunit 8 homolog OS=Schizosaccharomyces pombe GN=let1 PE=2 SV=1(4);	138.0681
1769	30.5410	2575.4635	3	2575.4485	-5.8174	0.5250	0.1000	0.1950	IINR	1	>decoy_reverse_sp|Q09720|PSB2_SCHPO Decoy of Reverse of Probable proteasome subunit beta type-2 OS=Schizosaccharomyces pombe GN=SPAC31A2.04c PE=2 SV=1(2);	LAIEREPPFAPIESAKR	16	>decoy_reverse_sp|P41836|PRS8_SCHPO Decoy of Reverse of 26S protease regulatory subunit 8 homolog OS=Schizosaccharomyces pombe GN=let1 PE=2 SV=1(93);	138.0681
1771	30.5607	2657.2580	4	2657.2714	5.0294	0.3450	0.0050	0.0850	HRENKIQR	5	>sp|O94444|RPN10_SCHPO 26S proteasome regulatory subunit rpn10 OS=Schizosaccharomyces pombe GN=rpn10 PE=1 SV=1(104);	SSEETEDKKMQE	8	>sp|O94444|RPN10_SCHPO 26S proteasome regulatory subunit rpn10 OS=Schizosaccharomyces pombe GN=rpn10 PE=1 SV=1(239);	138.0681
1772	30.5685	2867.3080	5	2867.3282	7.0606	0.7600	0.1600	0.3250	KYYSFDNSLK	1	>sp|O42897|RPN3_SCHPO Probable 26S proteasome regulatory subunit rpn3 OS=Schizosaccharomyces pombe GN=rpn3 PE=2 SV=2(84);	EDMGSNDKASKER	8	>decoy_reverse_sp|O74762|RPN2_SCHPO Decoy of Reverse of 26S proteasome regulatory subunit rpn2 OS=Schizosaccharomyces pombe GN=rpn2 PE=1 SV=1(130);	138.0681
1773	30.5765	1536.7701	4	1536.7684	-1.0890	1.8700	0.9050	0.0000	GPHLFTIAAHGSSDK	-1	>sp|Q09841|PSB7_SCHPO Probable proteasome subunit beta type-7 OS=Schizosaccharomyces pombe GN=SPAC23D3.07 PE=2 SV=1	-	-1	-	0
1775	30.5958	2707.3610	5	2707.3625	0.5311	1.1750	0.1100	0.2000	KYDKTEDDIK	1	>sp|O74445|PRS10_SCHPO Probable 26S protease subunit rpt4 OS=Schizosaccharomyces pombe GN=rpt4 PE=2 SV=2(38);	LTHEKSTMLEK	5	>sp|O14126|PRS6A_SCHPO 26S protease regulatory subunit 6A OS=Schizosaccharomyces pombe GN=tbp1 PE=2 SV=1(64);	138.0681
1776	30.6037	2470.4343	5	2470.4198	-5.8766	0.9050	0.2950	0.0350	INYKK	4	>sp|P41878|RPN11_SCHPO 26S proteasome regulatory subunit rpn11 OS=Schizosaccharomyces pombe GN=rpn11 PE=1 SV=2(207);	LIDASTVKHVFPITK	8	>sp|O94517|PSA6_SCHPO Probable proteasome subunit alpha type-6 OS=Schizosaccharomyces pombe GN=SPBC646.16 PE=2 SV=1(65);	138.0681
1778	30.6235	1536.7697	3	1536.7684	-0.8133	2.8600	2.4150	0.0000	GPHLFTIAAHGSSDK	-1	>sp|Q09841|PSB7_SCHPO Probable proteasome subunit beta type-7 OS=Schizosaccharomyces pombe GN=SPAC23D3.07 PE=2 SV=1	-	-1	-	0
1780	30.6430	2458.3608	5	2458.3430	-7.2199	1.2850	0.1700	0.1450	LLVKDR	4	>sp|Q9UUB6|UBLH2_SCHPO Ubiquitin carboxyl-terminal hydrolase 2 OS=Schizosaccharomyces pombe GN=uch2 PE=1 SV=1(275);	QGITEAYNQKAVEK	10	>decoy_reverse_sp|O14250|PSA1_SCHPO Decoy of Reverse of Probable proteasome subunit alpha type-1 OS=Schizosaccharomyces pombe GN=SPAC6G10.04c PE=2 SV=1(158);	138.0681
1782	30.6630	2458.3615	4	2458.3430	-7.5041	0.9050	0.0050	0.1250	QAREKVLK	5	>sp|P36612|PRS4_SCHPO 26S protease regulatory subunit 4 homolog OS=Schizosaccharomyces pombe GN=mts2 PE=2 SV=1(432);	KNEEKLAEFDK	5	>sp|Q10335|RPN7_SCHPO Probable 26S proteasome regulatory subunit rpn7 OS=Schizosaccharomyces pombe GN=rpn7 PE=2 SV=1(91);	138.0681
1785	30.7075	2762.2837	4	2762.2989	5.5148	0.5600	0.1500	0.0900	DIKSMIADK	3	>decoy_reverse_sp|O42931|PRS7_SCHPO Decoy of Reverse of 26S protease regulatory subunit 7 homolog OS=Schizosaccharomyces pombe GN=rpt1 PE=1 SV=2(69);	EEMIAAQGIDEEDR	1	>decoy_reverse_sp|O59770|PSA3_SCHPO Decoy of Reverse of Probable proteasome subunit alpha type-3 OS=Schizosaccharomyces pombe GN=SPCC1795.04c PE=1 SV=1(1);	138.0681
1786	30.7155	2779.3998	5	2779.4027	1.0480	1.3200	0.0600	0.2700	ETTEKK	5	>decoy_reverse_sp|O74762|RPN2_SCHPO Decoy of Reverse of 26S proteasome regulatory subunit rpn2 OS=Schizosaccharomyces pombe GN=rpn2 PE=1 SV=1(118);	LAAEDHKFVIHQEENK	7	>decoy_reverse_sp|O74762|RPN2_SCHPO Decoy of Reverse of 26S proteasome regulatory subunit rpn2 OS=Schizosaccharomyces pombe GN=rpn2 PE=1 SV=1(263);	138.0681
1787	30.7233	2904.6989	6	2904.7051	2.1334	1.0800	0.1400	0.4650	HSTFIITKR	8	>decoy_reverse_sp|P36612|PRS4_SCHPO Decoy of Reverse of 26S protease regulatory subunit 4 homolog OS=Schizosaccharomyces pombe GN=mts2 PE=2 SV=1(79);	VIPVEELKEIKQIK	8	>decoy_reverse_sp|P41836|PRS8_SCHPO Decoy of Reverse of 26S protease regulatory subunit 8 homolog OS=Schizosaccharomyces pombe GN=let1 PE=2 SV=1(246);	138.0681
1789	30.7433	2674.3749	5	2674.3812	2.3619	0.9600	0.0550	0.2950	GSDAAPQASKKK	10	>decoy_reverse_sp|P36612|PRS4_SCHPO Decoy of Reverse of 26S protease regulatory subunit 4 homolog OS=Schizosaccharomyces pombe GN=mts2 PE=2 SV=1(404);	KNEEKLAEFDK	1	>sp|Q10335|RPN7_SCHPO Probable 26S proteasome regulatory subunit rpn7 OS=Schizosaccharomyces pombe GN=rpn7 PE=2 SV=1(87);	138.0681
1790	30.7512	2563.3884	4	2563.3896	0.4694	0.8650	0.1850	0.3750	DAFALAKEK	7	>sp|O14126|PRS6A_SCHPO 26S protease regulatory subunit 6A OS=Schizosaccharomyces pombe GN=tbp1 PE=2 SV=1(275);	YGEKESLAAVLVR	4	>decoy_reverse_sp|O74762|RPN2_SCHPO Decoy of Reverse of 26S proteasome regulatory subunit rpn2 OS=Schizosaccharomyces pombe GN=rpn2 PE=1 SV=1(890);	138.0681
1791	30.7592	1593.7910	3	1593.8031	7.6238	0.6900	0.2900	0.0000	M[15.99]SSKSSLELANNAVK	-1	>sp|Q9P7S2|RPN6_SCHPO Probable 26S proteasome regulatory subunit rpn6 OS=Schizosaccharomyces pombe GN=rpn6 PE=2 SV=1	-	-1	-	0
1793	30.7787	2674.3759	4	2674.3812	2.0003	0.7200	0.0450	0.2650	KKAQSGPDASAK	2	>sp|P36612|PRS4_SCHPO 26S protease regulatory subunit 4 homolog OS=Schizosaccharomyces pombe GN=mts2 PE=2 SV=1(45);	EDALFKNEEKK	6	>decoy_reverse_sp|Q10335|RPN7_SCHPO Decoy of Reverse of Probable 26S proteasome regulatory subunit rpn7 OS=Schizosaccharomyces pombe GN=rpn7 PE=2 SV=1(319);	138.0681
1795	30.7988	2904.7002	5	2904.6833	-5.8125	0.9450	0.0700	0.2900	KPRVVTALTMLK	1	>sp|Q09841|PSB7_SCHPO Probable proteasome subunit beta type-7 OS=Schizosaccharomyces pombe GN=SPAC23D3.07 PE=2 SV=1(108);	KNLLNPLIEDSR	1	>decoy_reverse_sp|O74440|RPN8_SCHPO Decoy of Reverse of 26S proteasome regulatory subunit rpn8 OS=Schizosaccharomyces pombe GN=rpn8 PE=2 SV=1(205);	138.0681
1797	30.8190	2743.4708	5	2743.4907	7.2526	1.1850	0.0300	0.2700	YFATLQKSKR	9	>decoy_reverse_sp|O14126|PRS6A_SCHPO Decoy of Reverse of 26S protease regulatory subunit 6A OS=Schizosaccharomyces pombe GN=tbp1 PE=2 SV=1(9);	YEIDKTLAGVTR	5	>decoy_reverse_sp|Q09841|PSB7_SCHPO Decoy of Reverse of Probable proteasome subunit beta type-7 OS=Schizosaccharomyces pombe GN=SPAC23D3.07 PE=2 SV=1(20);	138.0681
1800	30.8638	2580.3812	4	2580.3758	-2.0871	0.7350	0.0650	0.1750	KVADLK	1	>sp|O74445|PRS10_SCHPO Probable 26S protease subunit rpt4 OS=Schizosaccharomyces pombe GN=rpt4 PE=2 SV=2(372);	AKVAEQNENPTVGSAQK	1	>decoy_reverse_sp|O74440|RPN8_SCHPO Decoy of Reverse of 26S proteasome regulatory subunit rpn8 OS=Schizosaccharomyces pombe GN=rpn8 PE=2 SV=1(1);	138.0681
1801	30.8717	2763.3928	5	2763.4112	6.6508	1.1100	0.1300	0.4300	GSDAAPQASKK	10	>decoy_reverse_sp|P36612|PRS4_SCHPO Decoy of Reverse of 26S protease regulatory subunit 4 homolog OS=Schizosaccharomyces pombe GN=mts2 PE=2 SV=1(404);	KLFKSLGSGMDQEK	4	>decoy_reverse_sp|P41836|PRS8_SCHPO Decoy of Reverse of 26S protease regulatory subunit 8 homolog OS=Schizosaccharomyces pombe GN=let1 PE=2 SV=1(4);	138.0681
1803	30.8918	1755.7635	4	1755.7609	-1.4641	1.8150	1.7200	0.0000	HFDHMMHYGEPSIR	-1	>sp|P87048|RPN1_SCHPO 26S proteasome regulatory subunit rpn1 OS=Schizosaccharomyces pombe GN=rpn1 PE=1 SV=2	-	-1	-	0
1805	30.9118	3677.7285	5	3677.7380	2.5939	0.8300	0.2000	0.2250	YQKDEEWPPK	3	>decoy_reverse_sp|O42931|PRS7_SCHPO Decoy of Reverse of 26S protease regulatory subunit 7 homolog OS=Schizosaccharomyces pombe GN=rpt1 PE=1 SV=2(430);	NSSSDMAYTSMFKGNQKVVK	17	>decoy_reverse_sp|O42931|PRS7_SCHPO Decoy of Reverse of 26S protease regulatory subunit 7 homolog OS=Schizosaccharomyces pombe GN=rpt1 PE=1 SV=2(17);	138.0681
1807	30.9320	2707.3692	4	2707.3625	-2.4868	0.9150	0.0850	0.4250	KYDKTEDDIK	1	>sp|O74445|PRS10_SCHPO Probable 26S protease subunit rpt4 OS=Schizosaccharomyces pombe GN=rpt4 PE=2 SV=2(38);	LTHEKSTMLEK	5	>sp|O14126|PRS6A_SCHPO 26S protease regulatory subunit 6A OS=Schizosaccharomyces pombe GN=tbp1 PE=2 SV=1(64);	138.0681
1808	30.9400	1755.7638	3	1755.7609	-1.6291	2.5950	2.4450	0.0000	HFDHMMHYGEPSIR	-1	>sp|P87048|RPN1_SCHPO 26S proteasome regulatory subunit rpn1 OS=Schizosaccharomyces pombe GN=rpn1 PE=1 SV=2	-	-1	-	0
1810	30.9598	2731.3978	5	2731.3856	-4.4819	1.0000	0.1650	0.1900	EISYPFKR	7	>decoy_reverse_sp|O74894|PRS6B_SCHPO Decoy of Reverse of 26S protease regulatory subunit 6B homolog OS=Schizosaccharomyces pombe GN=rpt3 PE=2 SV=1(91);	QLADYKAFEDSLR	6	>decoy_reverse_sp|Q9P7S2|RPN6_SCHPO Decoy of Reverse of Probable 26S proteasome regulatory subunit rpn6 OS=Schizosaccharomyces pombe GN=rpn6 PE=2 SV=1(120);	138.0681
1813	31.0047	2776.4624	5	2776.4394	-8.2829	0.9600	0.0450	0.3600	DAGKDEFSRK	4	>decoy_reverse_sp|O14126|PRS6A_SCHPO Decoy of Reverse of 26S protease regulatory subunit 6A OS=Schizosaccharomyces pombe GN=tbp1 PE=2 SV=1(140);	EPLKEVVQFVGSR	4	>decoy_reverse_sp|O74894|PRS6B_SCHPO Decoy of Reverse of 26S protease regulatory subunit 6B homolog OS=Schizosaccharomyces pombe GN=rpt3 PE=2 SV=1(183);	138.0681
1815	31.0250	2776.4654	4	2776.4394	-9.3616	0.9400	0.0450	0.0150	DSEALKTR	6	>decoy_reverse_sp|O74762|RPN2_SCHPO Decoy of Reverse of 26S proteasome regulatory subunit rpn2 OS=Schizosaccharomyces pombe GN=rpn2 PE=1 SV=1(629);	QEYALALQKWDLSR	9	>decoy_reverse_sp|P30655|PSB5_SCHPO Decoy of Reverse of Proteasome subunit beta type-5 OS=Schizosaccharomyces pombe GN=pts1 PE=2 SV=3(63);	138.0681
1816	31.0318	2466.3069	5	2466.3039	-1.2294	1.4200	0.2000	0.5750	SSKDISSK	1	>sp|P87048|RPN1_SCHPO 26S proteasome regulatory subunit rpn1 OS=Schizosaccharomyces pombe GN=rpn1 PE=1 SV=2(2);	DIGKVVDKCFGIK	4	>decoy_reverse_sp|Q09720|PSB2_SCHPO Decoy of Reverse of Probable proteasome subunit beta type-2 OS=Schizosaccharomyces pombe GN=SPAC31A2.04c PE=2 SV=1(9);	138.0681
1817	31.0397	2829.3803	4	2829.3716	-3.0635	0.8800	0.0300	0.2750	FKLNVYK	2	>decoy_reverse_sp|Q9Y7T8|PSB3_SCHPO Decoy of Reverse of Probable proteasome subunit beta type-3 OS=Schizosaccharomyces pombe GN=SPCC63.12c PE=2 SV=1(130);	SSSDMAYTSMFKGNQK	12	>decoy_reverse_sp|O42931|PRS7_SCHPO Decoy of Reverse of 26S protease regulatory subunit 7 homolog OS=Schizosaccharomyces pombe GN=rpt1 PE=1 SV=2(13);	138.0681
1819	31.0597	1354.8210	3	1354.8197	-0.9488	0.6000	0.0750	0.0000	TLFTRPIPVRR	-1	>sp|O14250|PSA1_SCHPO Probable proteasome subunit alpha type-1 OS=Schizosaccharomyces pombe GN=SPAC6G10.04c PE=2 SV=1	-	-1	-	0
1820	31.0670	2776.4680	3	2776.4567	-4.0768	0.8200	0.1550	0.3900	KVADLK	1	>sp|O74445|PRS10_SCHPO Probable 26S protease subunit rpt4 OS=Schizosaccharomyces pombe GN=rpt4 PE=2 SV=2(372);	LSFKSIADVADMLEANDK	4	>decoy_reverse_sp|Q09682|PSA4_SCHPO Decoy of Reverse of Probable proteasome subunit alpha type-4 OS=Schizosaccharomyces pombe GN=SPAC13C5.01c PE=2 SV=1(55);	138.0681
1824	31.1382	2764.3897	4	2764.4129	8.4160	0.8700	0.1550	0.3050	TEVLK	1	>sp|P41836|PRS8_SCHPO 26S protease regulatory subunit 8 homolog OS=Schizosaccharomyces pombe GN=let1 PE=2 SV=1(2);	NSIVSKYTQSTNNDDPKK	17	>sp|P30655|PSB5_SCHPO Proteasome subunit beta type-5 OS=Schizosaccharomyces pombe GN=pts1 PE=2 SV=3(18);	138.0681
1825	31.1460	3183.8349	6	3183.8369	0.6037	1.1750	0.0750	0.5100	GTTAVLKEDIYK	7	>sp|Q09841|PSB7_SCHPO Probable proteasome subunit beta type-7 OS=Schizosaccharomyces pombe GN=SPAC23D3.07 PE=2 SV=1(248);	IITKEGVETRIIPLK	4	>sp|Q9UQY2|PSB1_SCHPO Probable proteasome subunit beta type-1 OS=Schizosaccharomyces pombe GN=pam1 PE=2 SV=1(212);	138.0681
1827	31.1660	2764.3870	5	2764.4030	5.7865	0.8350	0.0800	0.1300	AKYASQKRP	7	>sp|Q9UUB6|UBLH2_SCHPO Ubiquitin carboxyl-terminal hydrolase 2 OS=Schizosaccharomyces pombe GN=uch2 PE=1 SV=1(298);	EEPKSETLENFTR	4	>sp|O74762|RPN2_SCHPO 26S proteasome regulatory subunit rpn2 OS=Schizosaccharomyces pombe GN=rpn2 PE=1 SV=1(880);	138.0681
1828	31.1740	2454.2324	4	2454.2252	-2.9225	0.6250	0.1000	0.0200	DQPKK	4	>decoy_reverse_sp|P41878|RPN11_SCHPO Decoy of Reverse of 26S proteasome regulatory subunit rpn11 OS=Schizosaccharomyces pombe GN=rpn11 PE=1 SV=2(32);	DYTMAQPEFFKAVR	1	>decoy_reverse_sp|O74894|PRS6B_SCHPO Decoy of Reverse of 26S protease regulatory subunit 6B homolog OS=Schizosaccharomyces pombe GN=rpt3 PE=2 SV=1(2);	138.0681
1829	31.1818	2454.2291	5	2454.2277	-0.5781	1.2350	0.0100	0.0850	TVQYATKR	7	>decoy_reverse_sp|O94579|PSA2_SCHPO Decoy of Reverse of Probable proteasome subunit alpha type-2 OS=Schizosaccharomyces pombe GN=SPCC1442.06 PE=2 SV=1(155);	EQKPEVDYSEK	1	>sp|Q9UTM3|RPN5_SCHPO 26S proteasome regulatory subunit rpn5 OS=Schizosaccharomyces pombe GN=rpn5a PE=1 SV=1(2);	138.0681
1831	31.2018	2826.4778	5	2826.5014	8.3280	1.1550	0.0500	0.4750	NIPKEIK	4	>decoy_reverse_sp|P41836|PRS8_SCHPO Decoy of Reverse of 26S protease regulatory subunit 8 homolog OS=Schizosaccharomyces pombe GN=let1 PE=2 SV=1(299);	NLNQIVNELDEEKYK	13	>sp|Q9US13|RPN9_SCHPO Probable 26S proteasome regulatory subunit rpn9 OS=Schizosaccharomyces pombe GN=rpn9 PE=2 SV=1(111);	138.0681
1833	31.2218	1253.7737	3	1253.7707	-2.4404	0.6250	0.0150	0.1650	IINR	1	>decoy_reverse_sp|Q09720|PSB2_SCHPO Decoy of Reverse of Probable proteasome subunit beta type-2 OS=Schizosaccharomyces pombe GN=SPAC31A2.04c PE=2 SV=1(2);	AASLLK	1	>decoy_reverse_sp|Q9P7S2|RPN6_SCHPO Decoy of Reverse of Probable 26S proteasome regulatory subunit rpn6 OS=Schizosaccharomyces pombe GN=rpn6 PE=2 SV=1(1);	138.0681
1834	31.2290	2764.3921	3	2764.4104	6.6172	0.8250	0.1250	0.3250	MTEVLK	1	>sp|P41836|PRS8_SCHPO 26S protease regulatory subunit 8 homolog OS=Schizosaccharomyces pombe GN=let1 PE=2 SV=1(1);	HFEQVINEKHEDALAK	9	>sp|O74762|RPN2_SCHPO 26S proteasome regulatory subunit rpn2 OS=Schizosaccharomyces pombe GN=rpn2 PE=1 SV=1(703);	138.0681
1836	31.2492	1140.6894	3	1140.7005	9.7052	0.0750	0.0750	0.0000	LLEK[156.08]LEIK	-1	>sp|Q9USQ9|PSB4_SCHPO Probable proteasome subunit beta type-4 OS=Schizosaccharomyces pombe GN=SPBC577.10 PE=2 SV=1	-	-1	-	0
1837	31.2562	2817.3039	4	2817.3191	5.3909	0.4350	0.0000	0.1200	SERDTALEK	1	>sp|O74445|PRS10_SCHPO Probable 26S protease subunit rpt4 OS=Schizosaccharomyces pombe GN=rpt4 PE=2 SV=2(2);	NDDQLTYTYKDEK	10	>decoy_reverse_sp|O14250|PSA1_SCHPO Decoy of Reverse of Probable proteasome subunit alpha type-1 OS=Schizosaccharomyces pombe GN=SPAC6G10.04c PE=2 SV=1(53);	138.0681
1838	31.2640	3182.8287	7	3182.8290	0.1060	0.9700	0.0750	0.3150	ELIRKSLK	5	>decoy_reverse_sp|O74894|PRS6B_SCHPO Decoy of Reverse of 26S protease regulatory subunit 6B homolog OS=Schizosaccharomyces pombe GN=rpt3 PE=2 SV=1(352);	HIGIATTGFIPDGQHIVKR	18	>sp|O59770|PSA3_SCHPO Probable proteasome subunit alpha type-3 OS=Schizosaccharomyces pombe GN=SPCC1795.04c PE=1 SV=1(89);	138.0681
1840	31.2838	3276.7854	5	3276.7856	0.0459	0.5550	0.0600	0.2650	VATEKDFLDAVQK	5	>sp|O42931|PRS7_SCHPO 26S protease regulatory subunit 7 homolog OS=Schizosaccharomyces pombe GN=rpt1 PE=1 SV=2(411);	SGVKLENVKIYADLK	9	>decoy_reverse_sp|Q9P7S2|RPN6_SCHPO Decoy of Reverse of Probable 26S proteasome regulatory subunit rpn6 OS=Schizosaccharomyces pombe GN=rpn6 PE=2 SV=1(395);	138.0681
1843	31.3278	0	0	0	0	0	0	0	-	-	-	-	-	-	0
1845	31.3477	3171.7584	6	3171.7423	-5.0790	1.5200	0.0700	0.2850	EKVLK	2	>sp|P36612|PRS4_SCHPO 26S protease regulatory subunit 4 homolog OS=Schizosaccharomyces pombe GN=mts2 PE=2 SV=1(432);	ATSTGTTIVGVIAKDCIVLGADTR	14	>sp|Q09841|PSB7_SCHPO Probable proteasome subunit beta type-7 OS=Schizosaccharomyces pombe GN=SPAC23D3.07 PE=2 SV=1(44);	138.0681
1846	31.3555	2674.4043	5	2674.3965	-2.9051	0.6050	0.0050	0.3000	KSKTLQYFA	1	>sp|O14126|PRS6A_SCHPO 26S protease regulatory subunit 6A OS=Schizosaccharomyces pombe GN=tbp1 PE=2 SV=1(430);	KSSEQANLYERK	1	>decoy_reverse_sp|O14250|PSA1_SCHPO Decoy of Reverse of Probable proteasome subunit alpha type-1 OS=Schizosaccharomyces pombe GN=SPAC6G10.04c PE=2 SV=1(212);	138.0681
1849	31.3995	3276.7875	4	3276.7716	-4.8439	0.7050	0.0900	0.0250	IFRQKSLEK	5	>sp|O42897|RPN3_SCHPO Probable 26S proteasome regulatory subunit rpn3 OS=Schizosaccharomyces pombe GN=rpn3 PE=2 SV=2(314);	ELVSKASPIAGSEGKEAYR	5	>decoy_reverse_sp|Q9UT97|PSA5_SCHPO Decoy of Reverse of Probable proteasome subunit alpha type-5 OS=Schizosaccharomyces pombe GN=SPAC323.02c PE=1 SV=1(69);	138.0681
1850	31.4073	2719.4451	4	2719.4332	-4.3686	1.5400	0.1650	0.1750	FAASKEK	5	>decoy_reverse_sp|P50524|RPN12_SCHPO Decoy of Reverse of 26S proteasome regulatory subunit rpn12 OS=Schizosaccharomyces pombe GN=rpn12 PE=1 SV=1(225);	LKWSDERYLHQSLK	2	>decoy_reverse_sp|O74445|PRS10_SCHPO Decoy of Reverse of Probable 26S protease subunit rpt4 OS=Schizosaccharomyces pombe GN=rpt4 PE=2 SV=2(365);	138.0681
1852	31.4270	2674.4040	5	2674.3965	-2.8036	0.8450	0.0900	0.2300	WSLERKGEK	6	>decoy_reverse_sp|Q9UTM3|RPN5_SCHPO Decoy of Reverse of 26S proteasome regulatory subunit rpn5 OS=Schizosaccharomyces pombe GN=rpn5a PE=1 SV=1(113);	GGLGYPEDAIGKTK	1	>decoy_reverse_sp|P36612|PRS4_SCHPO Decoy of Reverse of 26S protease regulatory subunit 4 homolog OS=Schizosaccharomyces pombe GN=mts2 PE=2 SV=1(1);	138.0681
1853	31.4348	2814.4023	5	2814.4050	0.9268	0.9150	0.0450	0.4100	DTALEKYK	6	>sp|O74445|PRS10_SCHPO Probable 26S protease subunit rpt4 OS=Schizosaccharomyces pombe GN=rpt4 PE=2 SV=2(10);	LYNKFKTNHGNPFM	4	>decoy_reverse_sp|P06732|KCRM_HUMAN Decoy of Reverse of Creatine kinase M-type OS=Homo sapiens GN=CKM PE=1 SV=2(371);	138.0681
1855	31.4547	2779.4320	4	2779.4471	5.4602	0.4950	0.0850	0.1600	KLEK	1	>sp|P06732|KCRM_HUMAN Creatine kinase M-type OS=Homo sapiens GN=CKM PE=1 SV=2(366);	EGKVTFFYTDYIGVYAPR	3	>decoy_reverse_sp|Q9UQY2|PSB1_SCHPO Decoy of Reverse of Probable proteasome subunit beta type-1 OS=Schizosaccharomyces pombe GN=pam1 PE=2 SV=1(107);	138.0681
1856	31.4625	3127.5326	5	3127.5052	-8.7611	1.1850	0.1150	0.4800	SSEETEDKKMQE	8	>sp|O94444|RPN10_SCHPO 26S proteasome regulatory subunit rpn10 OS=Schizosaccharomyces pombe GN=rpn10 PE=1 SV=1(239);	ALTLKTGPPGPPCGGK	5	>decoy_reverse_sp|O14126|PRS6A_SCHPO Decoy of Reverse of 26S protease regulatory subunit 6A OS=Schizosaccharomyces pombe GN=tbp1 PE=2 SV=1(207);	138.0681
1858	31.4820	3264.7122	5	3264.6798	-9.9208	0.8650	0.0050	-0.0150	EMKK	3	>decoy_reverse_sp|O94444|RPN10_SCHPO Decoy of Reverse of 26S proteasome regulatory subunit rpn10 OS=Schizosaccharomyces pombe GN=rpn10 PE=1 SV=1(4);	TLDSNSLTHEKIEFATITKDTTK	19	>sp|Q09682|PSA4_SCHPO Probable proteasome subunit alpha type-4 OS=Schizosaccharomyces pombe GN=SPAC13C5.01c PE=2 SV=1(217);	138.0681
1860	31.5018	3508.8456	5	3508.8346	-3.1322	1.2250	0.0100	0.4050	DQKKDKPK	4	>sp|P36612|PRS4_SCHPO 26S protease regulatory subunit 4 homolog OS=Schizosaccharomyces pombe GN=mts2 PE=2 SV=1(26);	YKDGVILAADSRTTMGAYIANR	2	>sp|O43063|PSB6_SCHPO Probable proteasome subunit beta type-6 OS=Schizosaccharomyces pombe GN=SPBC4C3.10c PE=2 SV=1(33);	138.0681
1861	31.5098	2714.4446	4	2714.4337	-4.0178	0.8650	0.0400	0.2750	LKLELK	2	>decoy_reverse_sp|P50524|RPN12_SCHPO Decoy of Reverse of 26S proteasome regulatory subunit rpn12 OS=Schizosaccharomyces pombe GN=rpn12 PE=1 SV=1(244);	KDSESTEEKEAQAVQR	1	>decoy_reverse_sp|O94444|RPN10_SCHPO Decoy of Reverse of 26S proteasome regulatory subunit rpn10 OS=Schizosaccharomyces pombe GN=rpn10 PE=1 SV=1(5);	138.0681
1863	31.5295	3760.9800	5	3761.0006	5.4817	2.1000	0.4200	0.2750	FNLMVICKDK	8	>sp|Q9UUB6|UBLH2_SCHPO Ubiquitin carboxyl-terminal hydrolase 2 OS=Schizosaccharomyces pombe GN=uch2 PE=1 SV=1(220);	KVGQYIRQPQNVLVSETLER	1	>decoy_reverse_sp|P41878|RPN11_SCHPO Decoy of Reverse of 26S proteasome regulatory subunit rpn11 OS=Schizosaccharomyces pombe GN=rpn11 PE=1 SV=2(33);	138.0681
1864	31.5373	3159.6849	5	3159.7066	6.8679	1.0850	0.0500	0.3450	LKGYQTIELDKK	11	>decoy_reverse_sp|O74445|PRS10_SCHPO Decoy of Reverse of Probable 26S protease subunit rpt4 OS=Schizosaccharomyces pombe GN=rpt4 PE=2 SV=2(11);	IWKSDEINEVLNK	3	>sp|Q09682|PSA4_SCHPO Probable proteasome subunit alpha type-4 OS=Schizosaccharomyces pombe GN=SPAC13C5.01c PE=2 SV=1(230);	138.0681
1868	31.6015	2662.3271	5	2662.3172	-3.7309	1.7250	0.6650	-0.0500	ANWCDKR	6	>decoy_reverse_sp|P50524|RPN12_SCHPO Decoy of Reverse of 26S proteasome regulatory subunit rpn12 OS=Schizosaccharomyces pombe GN=rpn12 PE=1 SV=1(255);	EEFAEKAVSVIQAR	6	>sp|Q9UUB6|UBLH2_SCHPO Ubiquitin carboxyl-terminal hydrolase 2 OS=Schizosaccharomyces pombe GN=uch2 PE=1 SV=1(194);	138.0681
1869	31.6093	1811.7892	4	1811.7809	-4.6091	0.1000	0.1000	0.0150	PTDDDDK	1	>sp|P00761|TRYP_PIG Trypsin OS=Sus scrofa PE=1 SV=1(2);	SRSYDSR	1	>sp|Q09682|PSA4_SCHPO Probable proteasome subunit alpha type-4 OS=Schizosaccharomyces pombe GN=SPAC13C5.01c PE=2 SV=1(2);	138.0681
1872	31.6535	2702.3682	5	2702.3836	5.6765	0.9300	0.0250	0.4050	MTEVLK	1	>sp|P41836|PRS8_SCHPO 26S protease regulatory subunit 8 homolog OS=Schizosaccharomyces pombe GN=let1 PE=2 SV=1(1);	SAELYKNPKADPLDER	6	>sp|O74762|RPN2_SCHPO 26S proteasome regulatory subunit rpn2 OS=Schizosaccharomyces pombe GN=rpn2 PE=1 SV=1(127);	138.0681
1874	31.6733	2767.3557	4	2767.3432	-4.5182	1.3050	0.3150	0.3850	KDSESTEEK	1	>decoy_reverse_sp|O94444|RPN10_SCHPO Decoy of Reverse of 26S proteasome regulatory subunit rpn10 OS=Schizosaccharomyces pombe GN=rpn10 PE=1 SV=1(5);	MSSKSSLELANNAVK	1	>sp|Q9P7S2|RPN6_SCHPO Probable 26S proteasome regulatory subunit rpn6 OS=Schizosaccharomyces pombe GN=rpn6 PE=2 SV=1(1);	138.0681
1875	31.6813	2687.4318	5	2687.4169	-5.5320	0.8650	0.0200	0.1500	IINR	1	>decoy_reverse_sp|Q09720|PSB2_SCHPO Decoy of Reverse of Probable proteasome subunit beta type-2 OS=Schizosaccharomyces pombe GN=SPAC31A2.04c PE=2 SV=1(2);	YTYDRGTTAVLKEDIYK	12	>sp|Q09841|PSB7_SCHPO Probable proteasome subunit beta type-7 OS=Schizosaccharomyces pombe GN=SPAC23D3.07 PE=2 SV=1(248);	138.0681
1876	31.6892	0	0	0	0	0	0	0	-	-	-	-	-	-	0
1878	31.7088	1990.9505	4	1990.9345	-8.0176	0.4900	0.1150	0.0600	KMQE	1	>sp|O94444|RPN10_SCHPO 26S proteasome regulatory subunit rpn10 OS=Schizosaccharomyces pombe GN=rpn10 PE=1 SV=1(240);	YQKDEEWPPK	3	>decoy_reverse_sp|O42931|PRS7_SCHPO Decoy of Reverse of 26S protease regulatory subunit 7 homolog OS=Schizosaccharomyces pombe GN=rpt1 PE=1 SV=2(430);	138.0681
1879	31.7167	2702.3704	6	2702.3795	3.3802	1.2550	0.1800	0.3950	SVQPTAKTVQK	7	>sp|O74762|RPN2_SCHPO 26S proteasome regulatory subunit rpn2 OS=Schizosaccharomyces pombe GN=rpn2 PE=1 SV=1(806);	GSNDDEMKIDKK	11	>sp|O74762|RPN2_SCHPO 26S proteasome regulatory subunit rpn2 OS=Schizosaccharomyces pombe GN=rpn2 PE=1 SV=1(847);	138.0681
1880	31.7247	1766.9004	3	1766.8937	-3.7562	0.6100	0.0850	0.0950	AKSAK	2	>sp|Q9P7S2|RPN6_SCHPO Probable 26S proteasome regulatory subunit rpn6 OS=Schizosaccharomyces pombe GN=rpn6 PE=2 SV=1(82);	IEDTDKYDK	6	>decoy_reverse_sp|O74445|PRS10_SCHPO Decoy of Reverse of Probable 26S protease subunit rpt4 OS=Schizosaccharomyces pombe GN=rpt4 PE=2 SV=2(348);	138.0681
1882	31.7445	2662.3307	4	2662.3271	-1.3485	0.7900	0.0600	0.1800	KATDDDRWK	1	>sp|Q9USQ9|PSB4_SCHPO Probable proteasome subunit beta type-4 OS=Schizosaccharomyces pombe GN=SPBC577.10 PE=2 SV=1(189);	LLMKLSSQNDDK	4	>sp|O74762|RPN2_SCHPO 26S proteasome regulatory subunit rpn2 OS=Schizosaccharomyces pombe GN=rpn2 PE=1 SV=1(242);	138.0681
1883	31.7525	2619.4651	4	2619.4668	0.6609	0.9950	0.1100	0.4700	TMGKNKVLVK	4	>sp|P41836|PRS8_SCHPO 26S protease regulatory subunit 8 homolog OS=Schizosaccharomyces pombe GN=let1 PE=2 SV=1(78);	YEIDKTLAGVTR	5	>decoy_reverse_sp|Q09841|PSB7_SCHPO Decoy of Reverse of Probable proteasome subunit beta type-7 OS=Schizosaccharomyces pombe GN=SPAC23D3.07 PE=2 SV=1(20);	138.0681
1884	31.7603	2702.3695	4	2702.3908	7.8540	1.0250	0.2600	0.3700	NKLTNDETR	2	>decoy_reverse_sp|P30655|PSB5_SCHPO Decoy of Reverse of Proteasome subunit beta type-5 OS=Schizosaccharomyces pombe GN=pts1 PE=2 SV=3(223);	TSKTPPTAMLSSVR	3	>decoy_reverse_sp|P87048|RPN1_SCHPO Decoy of Reverse of 26S proteasome regulatory subunit rpn1 OS=Schizosaccharomyces pombe GN=rpn1 PE=1 SV=2(797);	138.0681
1885	31.7682	2767.3536	5	2767.3697	5.8021	0.8700	0.1100	0.2200	KGEK	1	>decoy_reverse_sp|Q9UTM3|RPN5_SCHPO Decoy of Reverse of 26S proteasome regulatory subunit rpn5 OS=Schizosaccharomyces pombe GN=rpn5a PE=1 SV=1(113);	MNSIVSKYTQSTNNDDPKK	7	>sp|P30655|PSB5_SCHPO Proteasome subunit beta type-5 OS=Schizosaccharomyces pombe GN=pts1 PE=2 SV=3(7);	138.0681
1888	31.8125	2619.4645	5	2619.4747	3.8989	0.9450	0.0850	0.1450	PRKQYSAK	3	>decoy_reverse_sp|Q9UUB6|UBLH2_SCHPO Decoy of Reverse of Ubiquitin carboxyl-terminal hydrolase 2 OS=Schizosaccharomyces pombe GN=uch2 PE=1 SV=1(3);	IVRTLIDKFSGEK	8	>sp|Q9P7S2|RPN6_SCHPO Probable 26S proteasome regulatory subunit rpn6 OS=Schizosaccharomyces pombe GN=rpn6 PE=2 SV=1(93);	138.0681
1890	31.8325	1990.9508	3	1990.9669	8.0835	0.3950	0.0350	0.0300	MTDK	1	>sp|O94579|PSA2_SCHPO Probable proteasome subunit alpha type-2 OS=Schizosaccharomyces pombe GN=SPCC1442.06 PE=2 SV=1(1);	ATKQSKYTYDR	6	>sp|Q09841|PSB7_SCHPO Probable proteasome subunit beta type-7 OS=Schizosaccharomyces pombe GN=SPAC23D3.07 PE=2 SV=1(236);	138.0681
1891	31.8405	2095.9765	3	2095.9765	-0.0111	0.4850	0.2350	0.1600	MNSIVSK	1	>sp|P30655|PSB5_SCHPO Proteasome subunit beta type-5 OS=Schizosaccharomyces pombe GN=pts1 PE=2 SV=3(1);	EDMGSNDKASK	8	>decoy_reverse_sp|O74762|RPN2_SCHPO Decoy of Reverse of 26S proteasome regulatory subunit rpn2 OS=Schizosaccharomyces pombe GN=rpn2 PE=1 SV=1(130);	138.0681
1893	31.8602	2327.2473	3	2327.2518	1.9316	1.3250	0.4000	0.1550	KAQSGPDASAK	1	>sp|P36612|PRS4_SCHPO 26S protease regulatory subunit 4 homolog OS=Schizosaccharomyces pombe GN=mts2 PE=2 SV=1(45);	MVTANIKNIK	7	>decoy_reverse_sp|P41836|PRS8_SCHPO Decoy of Reverse of 26S protease regulatory subunit 8 homolog OS=Schizosaccharomyces pombe GN=let1 PE=2 SV=1(117);	138.0681
1896	31.9045	1051.5405	3	1051.5372	-3.1805	0.9550	0.8300	0.0000	LCFDELKK	-1	>sp|Q09720|PSB2_SCHPO Probable proteasome subunit beta type-2 OS=Schizosaccharomyces pombe GN=SPAC31A2.04c PE=2 SV=1	-	-1	-	0
1898	31.9242	2607.3896	5	2607.4093	7.5761	0.9500	0.0050	0.4700	RVEFKMGNGK	5	>decoy_reverse_sp|P06732|KCRM_HUMAN Decoy of Reverse of Creatine kinase M-type OS=Homo sapiens GN=CKM PE=1 SV=2(135);	AIDLYKEVLNK	6	>sp|Q9P7S2|RPN6_SCHPO Probable 26S proteasome regulatory subunit rpn6 OS=Schizosaccharomyces pombe GN=rpn6 PE=2 SV=1(27);	138.0681
1899	31.9320	0	0	0	0	0	0	0	-	-	-	-	-	-	0
1901	31.9510	2778.4457	4	2778.4663	7.4060	1.3750	0.1250	0.6700	KSGFEKIDLTR	1	>decoy_reverse_sp|Q9P7S2|RPN6_SCHPO Decoy of Reverse of Probable 26S proteasome regulatory subunit rpn6 OS=Schizosaccharomyces pombe GN=rpn6 PE=2 SV=1(324);	HKTDLNHENLK	2	>sp|P06732|KCRM_HUMAN Creatine kinase M-type OS=Homo sapiens GN=CKM PE=1 SV=2(107);	138.0681
1903	31.9708	0	0	0	0	0	0	0	-	-	-	-	-	-	0
1904	31.9787	3666.6023	4	3666.5711	-8.5137	0.5800	0.1400	0.1500	KSGNLPDADNSK	1	>decoy_reverse_sp|P87048|RPN1_SCHPO Decoy of Reverse of 26S proteasome regulatory subunit rpn1 OS=Schizosaccharomyces pombe GN=rpn1 PE=1 SV=2(872);	MDKEMAEADLDDDEPDLGEF	3	>sp|O42897|RPN3_SCHPO Probable 26S proteasome regulatory subunit rpn3 OS=Schizosaccharomyces pombe GN=rpn3 PE=2 SV=2(480);	138.0681
1905	31.9867	2789.4262	5	2789.4306	1.5860	0.9450	0.0400	0.0300	VSPTGQITSTSAR	1	>decoy_reverse_sp|Q10329|PSA7_SCHPO Decoy of Reverse of Probable proteasome subunit alpha type-7 OS=Schizosaccharomyces pombe GN=SPBC106.16 PE=2 SV=1(1);	TNNLDLEHKHK	9	>decoy_reverse_sp|P06732|KCRM_HUMAN Decoy of Reverse of Creatine kinase M-type OS=Homo sapiens GN=CKM PE=1 SV=2(275);	138.0681
1906	31.9945	3482.7782	5	3482.8019	6.7930	1.0300	0.1000	0.4150	NVPKLQNVSNFQK	4	>sp|Q10329|PSA7_SCHPO Probable proteasome subunit alpha type-7 OS=Schizosaccharomyces pombe GN=SPBC106.16 PE=2 SV=1(53);	KDYTMAQPEFFKAVR	12	>decoy_reverse_sp|O74894|PRS6B_SCHPO Decoy of Reverse of 26S protease regulatory subunit 6B homolog OS=Schizosaccharomyces pombe GN=rpt3 PE=2 SV=1(12);	138.0681
1908	32.0142	2607.3943	4	2607.4068	4.8136	0.8850	0.0300	0.2650	NKMVCKIWK	2	>sp|Q09682|PSA4_SCHPO Probable proteasome subunit alpha type-4 OS=Schizosaccharomyces pombe GN=SPAC13C5.01c PE=2 SV=1(223);	GYIGDPIKFVR	8	>decoy_reverse_sp|O42931|PRS7_SCHPO Decoy of Reverse of 26S protease regulatory subunit 7 homolog OS=Schizosaccharomyces pombe GN=rpt1 PE=1 SV=2(232);	138.0681
1909	32.0220	1390.8317	3	1390.8296	-1.5236	0.5050	0.1450	0.1100	RKGTK	2	>decoy_reverse_sp|O74440|RPN8_SCHPO Decoy of Reverse of 26S proteasome regulatory subunit rpn8 OS=Schizosaccharomyces pombe GN=rpn8 PE=2 SV=1(286);	INYKK	4	>sp|P41878|RPN11_SCHPO 26S proteasome regulatory subunit rpn11 OS=Schizosaccharomyces pombe GN=rpn11 PE=1 SV=2(207);	138.0681
1910	32.0293	1159.5742	2	1159.5720	-1.8835	0.3200	0.0750	0.0000	SDEINEVLNK	-1	>sp|Q09682|PSA4_SCHPO Probable proteasome subunit alpha type-4 OS=Schizosaccharomyces pombe GN=SPAC13C5.01c PE=2 SV=1	-	-1	-	0
1913	32.0733	3563.8864	5	3563.8663	-5.6418	1.2300	0.1800	0.2300	DRGK	1	>decoy_reverse_sp|Q9Y7T8|PSB3_SCHPO Decoy of Reverse of Probable proteasome subunit beta type-3 OS=Schizosaccharomyces pombe GN=SPCC63.12c PE=2 SV=1(2);	QGAMIAQAMILTQHNDQLNSKVSGIRK	21	>sp|O74762|RPN2_SCHPO 26S proteasome regulatory subunit rpn2 OS=Schizosaccharomyces pombe GN=rpn2 PE=1 SV=1(688);	138.0681
1914	32.0813	2904.7033	6	2904.6759	-9.4473	0.7600	0.1000	0.0550	IINRDIGKVVDK	1	>decoy_reverse_sp|Q09720|PSB2_SCHPO Decoy of Reverse of Probable proteasome subunit beta type-2 OS=Schizosaccharomyces pombe GN=SPAC31A2.04c PE=2 SV=1(2);	KSAAAIGTSQLPVR	1	>decoy_reverse_sp|P30655|PSB5_SCHPO Decoy of Reverse of Proteasome subunit beta type-5 OS=Schizosaccharomyces pombe GN=pts1 PE=2 SV=3(180);	138.0681
1915	32.0893	0	0	0	0	0	0	0	-	-	-	-	-	-	0
1917	32.1088	3522.8592	5	3522.8694	2.8911	0.7900	0.0350	0.2600	TNNLDLEHKHK	9	>decoy_reverse_sp|P06732|KCRM_HUMAN Decoy of Reverse of Creatine kinase M-type OS=Homo sapiens GN=CKM PE=1 SV=2(275);	ENRHKFQDILLGAGQAIK	5	>decoy_reverse_sp|O94444|RPN10_SCHPO Decoy of Reverse of 26S proteasome regulatory subunit rpn10 OS=Schizosaccharomyces pombe GN=rpn10 PE=1 SV=1(145);	138.0681
1918	32.1167	0	0	0	0	0	0	0	-	-	-	-	-	-	0
1919	32.1245	2339.3204	4	2339.3000	-8.7012	0.8650	0.2900	0.2650	SKTLQYFA	2	>sp|O14126|PRS6A_SCHPO 26S protease regulatory subunit 6A OS=Schizosaccharomyces pombe GN=tbp1 PE=2 SV=1(432);	GGVHVKLAHLSK	6	>sp|P06732|KCRM_HUMAN Creatine kinase M-type OS=Homo sapiens GN=CKM PE=1 SV=2(298);	138.0681
1920	32.1325	2689.3558	4	2689.3479	-2.9551	0.6650	0.0050	0.2350	NEEEPTKK	7	>decoy_reverse_sp|O74762|RPN2_SCHPO Decoy of Reverse of 26S proteasome regulatory subunit rpn2 OS=Schizosaccharomyces pombe GN=rpn2 PE=1 SV=1(90);	MSSKSSLELANNAVK	1	>sp|Q9P7S2|RPN6_SCHPO Probable 26S proteasome regulatory subunit rpn6 OS=Schizosaccharomyces pombe GN=rpn6 PE=2 SV=1(1);	138.0681
1922	32.1520	0	0	0	0	0	0	0	-	-	-	-	-	-	0
1925	32.1957	3522.8554	6	3522.8469	-2.4091	1.5450	0.2650	0.2100	EPNKGSYRPYTAK	4	>decoy_reverse_sp|Q09841|PSB7_SCHPO Decoy of Reverse of Probable proteasome subunit beta type-7 OS=Schizosaccharomyces pombe GN=SPAC23D3.07 PE=2 SV=1(42);	QVARNELEKLNFSSLK	9	>sp|O59770|PSA3_SCHPO Probable proteasome subunit alpha type-3 OS=Schizosaccharomyces pombe GN=SPCC1795.04c PE=1 SV=1(177);	138.0681
1930	32.2885	2327.2448	4	2327.2412	-1.5680	1.8150	0.3500	0.3600	KVAQTTYK	1	>sp|O94579|PSA2_SCHPO Probable proteasome subunit alpha type-2 OS=Schizosaccharomyces pombe GN=SPCC1442.06 PE=2 SV=1(91);	KIYNEYPPTK	1	>sp|O94579|PSA2_SCHPO Probable proteasome subunit alpha type-2 OS=Schizosaccharomyces pombe GN=SPCC1442.06 PE=2 SV=1(99);	138.0681
1934	32.3573	2997.5595	5	2997.5691	3.2191	1.5700	0.2000	0.2850	EDTEAVLKR	8	>sp|O42931|PRS7_SCHPO 26S protease regulatory subunit 7 homolog OS=Schizosaccharomyces pombe GN=rpt1 PE=1 SV=2(59);	KLEKGQSIDDMIPAQK	1	>sp|P06732|KCRM_HUMAN Creatine kinase M-type OS=Homo sapiens GN=CKM PE=1 SV=2(366);	138.0681
1935	32.3652	2642.4722	5	2642.4781	2.2497	0.9650	0.0150	0.3950	EDALFKNEEK	6	>decoy_reverse_sp|Q10335|RPN7_SCHPO Decoy of Reverse of Probable 26S proteasome regulatory subunit rpn7 OS=Schizosaccharomyces pombe GN=rpn7 PE=2 SV=1(319);	ELLKLKVELAK	6	>sp|P50524|RPN12_SCHPO 26S proteasome regulatory subunit rpn12 OS=Schizosaccharomyces pombe GN=rpn12 PE=1 SV=1(29);	138.0681
1938	32.4068	3102.5895	4	3102.6204	9.9733	0.7850	0.1250	0.2000	RVEFKMGNGK	5	>decoy_reverse_sp|P06732|KCRM_HUMAN Decoy of Reverse of Creatine kinase M-type OS=Homo sapiens GN=CKM PE=1 SV=2(135);	DGIQDIMPSQAKELKK	1	>decoy_reverse_sp|P06732|KCRM_HUMAN Decoy of Reverse of Creatine kinase M-type OS=Homo sapiens GN=CKM PE=1 SV=2(2);	138.0681
1943	32.4983	2630.4000	4	2630.3948	-1.9748	1.2150	0.0450	0.2800	SAVIKTSTR	5	>sp|O14126|PRS6A_SCHPO 26S protease regulatory subunit 6A OS=Schizosaccharomyces pombe GN=tbp1 PE=2 SV=1(124);	VKAMEVDEKPTER	9	>sp|O14126|PRS6A_SCHPO 26S protease regulatory subunit 6A OS=Schizosaccharomyces pombe GN=tbp1 PE=2 SV=1(179);	138.0681
1946	32.5423	2522.3476	4	2522.3566	3.5471	1.2250	0.1250	0.0000	DRGK	1	>decoy_reverse_sp|Q9Y7T8|PSB3_SCHPO Decoy of Reverse of Probable proteasome subunit beta type-3 OS=Schizosaccharomyces pombe GN=SPCC63.12c PE=2 SV=1(2);	MPGTLLPGPGKGYIGDPIK	11	>decoy_reverse_sp|O42931|PRS7_SCHPO Decoy of Reverse of 26S protease regulatory subunit 7 homolog OS=Schizosaccharomyces pombe GN=rpt1 PE=1 SV=2(224);	138.0681
1948	32.5620	2642.4730	4	2642.4965	8.9000	0.7800	0.0600	0.2450	KVADLKK	1	>sp|O74445|PRS10_SCHPO Probable 26S protease subunit rpt4 OS=Schizosaccharomyces pombe GN=rpt4 PE=2 SV=2(372);	VSPTGQITSTSARSGKK	1	>decoy_reverse_sp|Q10329|PSA7_SCHPO Decoy of Reverse of Probable proteasome subunit alpha type-7 OS=Schizosaccharomyces pombe GN=SPBC106.16 PE=2 SV=1(1);	138.0681
1949	32.5698	0	0	0	0	0	0	0	-	-	-	-	-	-	0
1952	32.6138	2630.3987	5	2630.3948	-1.5059	1.6250	0.1250	0.3650	SAVIKTSTR	5	>sp|O14126|PRS6A_SCHPO 26S protease regulatory subunit 6A OS=Schizosaccharomyces pombe GN=tbp1 PE=2 SV=1(124);	VKAMEVDEKPTER	2	>sp|O14126|PRS6A_SCHPO 26S protease regulatory subunit 6A OS=Schizosaccharomyces pombe GN=tbp1 PE=2 SV=1(172);	138.0681
1959	32.7573	3167.4687	5	3167.4989	9.5498	1.1800	0.1550	0.3000	MGINERK	1	>sp|Q09841|PSB7_SCHPO Probable proteasome subunit beta type-7 OS=Schizosaccharomyces pombe GN=SPAC23D3.07 PE=2 SV=1(2);	MMGINERKGFDFEYYQR	8	>sp|Q09841|PSB7_SCHPO Probable proteasome subunit beta type-7 OS=Schizosaccharomyces pombe GN=SPAC23D3.07 PE=2 SV=1(8);	138.0681
1960	32.7652	2843.2786	3	2843.2815	0.9948	0.6800	0.3550	0.2300	DYYTKQSK	5	>decoy_reverse_sp|Q09841|PSB7_SCHPO Decoy of Reverse of Probable proteasome subunit beta type-7 OS=Schizosaccharomyces pombe GN=SPAC23D3.07 PE=2 SV=1(32);	SIMEYNGGSCVAMAGK	1	>sp|Q9Y7T8|PSB3_SCHPO Probable proteasome subunit beta type-3 OS=Schizosaccharomyces pombe GN=SPCC63.12c PE=2 SV=1(2);	138.0681
1962	32.7848	2510.2729	4	2510.2957	9.0939	1.3350	0.2950	0.3450	GAFKV	4	>sp|Q10335|RPN7_SCHPO Probable 26S proteasome regulatory subunit rpn7 OS=Schizosaccharomyces pombe GN=rpn7 PE=2 SV=1(408);	YKSYLLQHREWDSK	2	>sp|O74445|PRS10_SCHPO Probable 26S protease subunit rpt4 OS=Schizosaccharomyces pombe GN=rpt4 PE=2 SV=2(12);	138.0681
1964	32.8043	3183.8362	5	3183.8369	0.2151	0.8550	0.2150	0.3950	GTTAVLKEDIYK	7	>sp|Q09841|PSB7_SCHPO Probable proteasome subunit beta type-7 OS=Schizosaccharomyces pombe GN=SPAC23D3.07 PE=2 SV=1(248);	LIPIRGTEVEKITIK	11	>decoy_reverse_sp|Q9UQY2|PSB1_SCHPO Decoy of Reverse of Probable proteasome subunit beta type-1 OS=Schizosaccharomyces pombe GN=pam1 PE=2 SV=1(14);	138.0681
1966	32.8240	3183.8344	6	3183.8382	1.1842	0.9550	0.0150	0.4750	YLDSQRVAIKK	10	>decoy_reverse_sp|O42897|RPN3_SCHPO Decoy of Reverse of Probable 26S proteasome regulatory subunit rpn3 OS=Schizosaccharomyces pombe GN=rpn3 PE=2 SV=2(346);	GILLYGPPGTGKTLLAR	12	>sp|P41836|PRS8_SCHPO 26S protease regulatory subunit 8 homolog OS=Schizosaccharomyces pombe GN=let1 PE=2 SV=1(192);	138.0681
1970	32.8897	3228.8106	5	3228.8260	4.7617	1.3300	0.2550	0.4350	SGFEKIDLTR	5	>decoy_reverse_sp|Q9P7S2|RPN6_SCHPO Decoy of Reverse of Probable 26S proteasome regulatory subunit rpn6 OS=Schizosaccharomyces pombe GN=rpn6 PE=2 SV=1(329);	LEFIKVIPVEELKEIK	13	>decoy_reverse_sp|P41836|PRS8_SCHPO Decoy of Reverse of 26S protease regulatory subunit 8 homolog OS=Schizosaccharomyces pombe GN=let1 PE=2 SV=1(246);	138.0681
1972	32.9090	3330.8645	5	3330.8550	-2.8619	1.2400	0.0950	0.2600	QKSLEKTLVPYLR	6	>sp|O42897|RPN3_SCHPO Probable 26S proteasome regulatory subunit rpn3 OS=Schizosaccharomyces pombe GN=rpn3 PE=2 SV=2(318);	RVATEKDFLDAVQK	6	>sp|O42931|PRS7_SCHPO 26S protease regulatory subunit 7 homolog OS=Schizosaccharomyces pombe GN=rpt1 PE=1 SV=2(411);	138.0681
1973	32.9170	1745.0114	4	1745.0100	-0.8441	0.8350	0.3950	0.0000	GGVHVKLAHLSKHPK	6	>sp|P06732|KCRM_HUMAN Creatine kinase M-type OS=Homo sapiens GN=CKM PE=1 SV=2(298);	-	12	-	138.0681
1976	32.9577	3171.7622	5	3171.7688	2.0872	0.7850	0.0500	0.1450	FGNRDLVKK	8	>sp|O74445|PRS10_SCHPO Probable 26S protease subunit rpt4 OS=Schizosaccharomyces pombe GN=rpt4 PE=2 SV=2(37);	TSKTPPTAMLSSVREIIK	3	>decoy_reverse_sp|P87048|RPN1_SCHPO Decoy of Reverse of 26S proteasome regulatory subunit rpn1 OS=Schizosaccharomyces pombe GN=rpn1 PE=1 SV=2(797);	138.0681
1977	32.9657	3276.7864	5	3276.7968	3.1721	0.7550	0.0200	0.3600	IFRQKSLEK	5	>sp|O42897|RPN3_SCHPO Probable 26S proteasome regulatory subunit rpn3 OS=Schizosaccharomyces pombe GN=rpn3 PE=2 SV=2(314);	SNDIEKAIDLYKEVLNK	12	>sp|Q9P7S2|RPN6_SCHPO Probable 26S proteasome regulatory subunit rpn6 OS=Schizosaccharomyces pombe GN=rpn6 PE=2 SV=1(27);	138.0681
1978	32.9735	3276.7880	4	3276.7604	-8.4276	0.4200	0.1850	0.2000	FSGEKK	5	>sp|Q9P7S2|RPN6_SCHPO Probable 26S proteasome regulatory subunit rpn6 OS=Schizosaccharomyces pombe GN=rpn6 PE=2 SV=1(98);	QTVYQISELESLLRSSHIITK	1	>decoy_reverse_sp|P50524|RPN12_SCHPO Decoy of Reverse of 26S proteasome regulatory subunit rpn12 OS=Schizosaccharomyces pombe GN=rpn12 PE=1 SV=1(1);	138.0681
1979	32.9813	2750.4503	4	2750.4312	-6.9605	1.0350	0.0700	0.2300	LCFDELKKR	7	>sp|Q09720|PSB2_SCHPO Probable proteasome subunit beta type-2 OS=Schizosaccharomyces pombe GN=SPAC31A2.04c PE=2 SV=1(169);	GGLGYPEDAIGKTK	1	>decoy_reverse_sp|P36612|PRS4_SCHPO Decoy of Reverse of 26S protease regulatory subunit 4 homolog OS=Schizosaccharomyces pombe GN=mts2 PE=2 SV=1(1);	138.0681
1980	32.9892	3288.8596	6	3288.8525	-2.1727	1.3650	0.1150	0.2200	RFKK	3	>sp|O94517|PSA6_SCHPO Probable proteasome subunit alpha type-6 OS=Schizosaccharomyces pombe GN=SPBC646.16 PE=2 SV=1(182);	FVVFTPTLIDPELLDAQTKLWK	19	>decoy_reverse_sp|Q9US13|RPN9_SCHPO Decoy of Reverse of Probable 26S proteasome regulatory subunit rpn9 OS=Schizosaccharomyces pombe GN=rpn9 PE=2 SV=1(341);	138.0681
1982	33.0082	2750.4482	5	2750.4561	2.8945	0.9600	0.0300	0.3950	DAVVLGVEKR	9	>sp|Q9UT97|PSA5_SCHPO Probable proteasome subunit alpha type-5 OS=Schizosaccharomyces pombe GN=SPAC323.02c PE=1 SV=1(52);	TEEQRQPEDKLR	10	>decoy_reverse_sp|P36612|PRS4_SCHPO Decoy of Reverse of 26S protease regulatory subunit 4 homolog OS=Schizosaccharomyces pombe GN=mts2 PE=2 SV=1(356);	138.0681
1983	33.0160	0	0	0	0	0	0	0	-	-	-	-	-	-	0
1984	33.0238	3224.6793	5	3224.6815	0.6910	1.0250	0.0300	0.0000	YDKK	3	>decoy_reverse_sp|O74445|PRS10_SCHPO Decoy of Reverse of Probable 26S protease subunit rpt4 OS=Schizosaccharomyces pombe GN=rpt4 PE=2 SV=2(351);	SSLELANNAVKSNDIEKAIDLYK	17	>sp|Q9P7S2|RPN6_SCHPO Probable 26S proteasome regulatory subunit rpn6 OS=Schizosaccharomyces pombe GN=rpn6 PE=2 SV=1(21);	138.0681
1986	33.0427	3171.7597	6	3171.7423	-5.4865	0.9700	0.0100	0.3350	DLKLK	3	>decoy_reverse_sp|O74445|PRS10_SCHPO Decoy of Reverse of Probable 26S protease subunit rpt4 OS=Schizosaccharomyces pombe GN=rpt4 PE=2 SV=2(363);	ATSTGTTIVGVIAKDCIVLGADTR	14	>sp|Q09841|PSB7_SCHPO Probable proteasome subunit beta type-7 OS=Schizosaccharomyces pombe GN=SPAC23D3.07 PE=2 SV=1(44);	138.0681
1987	33.0505	2391.3580	4	2391.3525	-2.3332	0.8350	0.2950	0.3750	IEEIFKK	6	>sp|P06732|KCRM_HUMAN Creatine kinase M-type OS=Homo sapiens GN=CKM PE=1 SV=2(265);	KVIARLQSYDR	1	>sp|O42897|RPN3_SCHPO Probable 26S proteasome regulatory subunit rpn3 OS=Schizosaccharomyces pombe GN=rpn3 PE=2 SV=2(152);	138.0681
1989	33.0693	2862.5505	4	2862.5377	-4.4632	0.5700	0.0650	0.1300	EKVAFILDQVR	2	>sp|Q9UTM3|RPN5_SCHPO 26S proteasome regulatory subunit rpn5 OS=Schizosaccharomyces pombe GN=rpn5a PE=1 SV=1(170);	SNDIEKAIDLYK	6	>sp|Q9P7S2|RPN6_SCHPO Probable 26S proteasome regulatory subunit rpn6 OS=Schizosaccharomyces pombe GN=rpn6 PE=2 SV=1(21);	138.0681
1990	33.0773	3276.7870	6	3276.7824	-1.4029	1.2400	0.0550	0.3750	TRLLENDIKVMK	9	>sp|O14126|PRS6A_SCHPO 26S protease regulatory subunit 6A OS=Schizosaccharomyces pombe GN=tbp1 PE=2 SV=1(51);	NELEKLNFSSLKMK	12	>sp|O59770|PSA3_SCHPO Probable proteasome subunit alpha type-3 OS=Schizosaccharomyces pombe GN=SPCC1795.04c PE=1 SV=1(184);	138.0681
1991	33.0852	2915.4631	5	2915.4448	-6.2914	0.9300	0.0050	0.3300	VMCKNK	4	>decoy_reverse_sp|Q09682|PSA4_SCHPO Decoy of Reverse of Probable proteasome subunit alpha type-4 OS=Schizosaccharomyces pombe GN=SPAC13C5.01c PE=2 SV=1(26);	FKLNYKPEEEYPDLSK	2	>sp|P06732|KCRM_HUMAN Creatine kinase M-type OS=Homo sapiens GN=CKM PE=1 SV=2(11);	138.0681
1993	33.1037	2862.5493	5	2862.5465	-0.9815	0.9400	0.1550	0.3700	YFATLQKSK	7	>decoy_reverse_sp|O14126|PRS6A_SCHPO Decoy of Reverse of 26S protease regulatory subunit 6A OS=Schizosaccharomyces pombe GN=tbp1 PE=2 SV=1(7);	AFGRVYATMQKLQK	11	>decoy_reverse_sp|Q10335|RPN7_SCHPO Decoy of Reverse of Probable 26S proteasome regulatory subunit rpn7 OS=Schizosaccharomyces pombe GN=rpn7 PE=2 SV=1(13);	138.0681
1994	33.1093	2862.5469	6	2862.5537	2.3562	0.7000	0.0250	0.2150	KKSGR	2	>sp|Q10329|PSA7_SCHPO Probable proteasome subunit alpha type-7 OS=Schizosaccharomyces pombe GN=SPBC106.16 PE=2 SV=1(244);	MYGGVREPLKEVVQFVGSR	10	>decoy_reverse_sp|O74894|PRS6B_SCHPO Decoy of Reverse of 26S protease regulatory subunit 6B homolog OS=Schizosaccharomyces pombe GN=rpt3 PE=2 SV=1(183);	138.0681
1995	33.1172	3171.7650	4	3171.7423	-7.1496	1.1600	0.0100	0.3600	DLKLK	3	>decoy_reverse_sp|O74445|PRS10_SCHPO Decoy of Reverse of Probable 26S protease subunit rpt4 OS=Schizosaccharomyces pombe GN=rpt4 PE=2 SV=2(363);	ATSTGTTIVGVIAKDCIVLGADTR	14	>sp|Q09841|PSB7_SCHPO Probable proteasome subunit beta type-7 OS=Schizosaccharomyces pombe GN=SPAC23D3.07 PE=2 SV=1(44);	138.0681
1996	33.1250	2803.3643	5	2803.3898	9.0969	0.8150	0.0200	0.1900	MVCKIWK	4	>sp|Q09682|PSA4_SCHPO Probable proteasome subunit alpha type-4 OS=Schizosaccharomyces pombe GN=SPAC13C5.01c PE=2 SV=1(227);	DYTMAQPEFFKAVR	1	>decoy_reverse_sp|O74894|PRS6B_SCHPO Decoy of Reverse of 26S protease regulatory subunit 6B homolog OS=Schizosaccharomyces pombe GN=rpt3 PE=2 SV=1(2);	138.0681
1998	33.1432	0	0	0	0	0	0	0	-	-	-	-	-	-	0
1999	33.1510	2803.3631	4	2803.3551	-2.8513	0.9600	0.2550	0.1300	EWLDKLGDK	5	>sp|O14250|PSA1_SCHPO Probable proteasome subunit alpha type-1 OS=Schizosaccharomyces pombe GN=SPAC6G10.04c PE=2 SV=1(235);	SNPVFAENDEKGEK	11	>sp|Q9UTM3|RPN5_SCHPO 26S proteasome regulatory subunit rpn5 OS=Schizosaccharomyces pombe GN=rpn5a PE=1 SV=1(328);	138.0681
2000	33.1588	3159.6834	6	3159.6956	3.8370	1.1700	0.0100	0.4900	STMLEKIK	6	>sp|O14126|PRS6A_SCHPO 26S protease regulatory subunit 6A OS=Schizosaccharomyces pombe GN=tbp1 PE=2 SV=1(70);	QLIIKEEMMNSIQQAVAK	18	>sp|Q9UTM3|RPN5_SCHPO 26S proteasome regulatory subunit rpn5 OS=Schizosaccharomyces pombe GN=rpn5a PE=1 SV=1(443);	138.0681
2001	33.1667	2915.4636	4	2915.4585	-1.7600	0.9100	0.1350	0.1450	SERDTALEKYK	1	>sp|O74445|PRS10_SCHPO Probable 26S protease subunit rpt4 OS=Schizosaccharomyces pombe GN=rpt4 PE=2 SV=2(2);	GDSGEMSLQKLFK	13	>sp|P41836|PRS8_SCHPO 26S protease regulatory subunit 8 homolog OS=Schizosaccharomyces pombe GN=let1 PE=2 SV=1(403);	138.0681
2002	33.1747	2862.5573	3	2862.5854	9.7975	0.7200	0.0450	0.1150	IDKK	3	>sp|O74762|RPN2_SCHPO 26S proteasome regulatory subunit rpn2 OS=Schizosaccharomyces pombe GN=rpn2 PE=1 SV=1(847);	KVSTTPANSFELKQYLIQR	13	>decoy_reverse_sp|Q9Y7T8|PSB3_SCHPO Decoy of Reverse of Probable proteasome subunit beta type-3 OS=Schizosaccharomyces pombe GN=SPCC63.12c PE=2 SV=1(119);	138.0681
2004	33.1925	2738.3749	4	2738.3609	-5.1043	0.6050	0.1800	0.1200	QYSAKAK	5	>decoy_reverse_sp|Q9UUB6|UBLH2_SCHPO Decoy of Reverse of Ubiquitin carboxyl-terminal hydrolase 2 OS=Schizosaccharomyces pombe GN=uch2 PE=1 SV=1(8);	QEVAAQKSSEETEDKK	15	>sp|O94444|RPN10_SCHPO 26S proteasome regulatory subunit rpn10 OS=Schizosaccharomyces pombe GN=rpn10 PE=1 SV=1(239);	138.0681
2005	33.2003	2738.3733	5	2738.3593	-5.1259	0.5900	0.1100	0.0850	MGINERK	1	>sp|Q09841|PSB7_SCHPO Probable proteasome subunit beta type-7 OS=Schizosaccharomyces pombe GN=SPAC23D3.07 PE=2 SV=1(2);	YEALSKHIIMFDCK	6	>decoy_reverse_sp|O74762|RPN2_SCHPO Decoy of Reverse of 26S proteasome regulatory subunit rpn2 OS=Schizosaccharomyces pombe GN=rpn2 PE=1 SV=1(845);	138.0681
2006	33.2082	2850.4729	5	2850.4697	-1.1388	0.9900	0.2350	0.1850	TMGKNK	4	>sp|P41836|PRS8_SCHPO 26S protease regulatory subunit 8 homolog OS=Schizosaccharomyces pombe GN=let1 PE=2 SV=1(78);	KHFEQVINEKHEDALAK	10	>sp|O74762|RPN2_SCHPO 26S proteasome regulatory subunit rpn2 OS=Schizosaccharomyces pombe GN=rpn2 PE=1 SV=1(703);	138.0681
2007	33.2162	3264.7129	4	3264.7103	-0.7978	0.5550	0.0700	0.2450	YSLNSYDFKK	9	>decoy_reverse_sp|O42897|RPN3_SCHPO Decoy of Reverse of Probable 26S proteasome regulatory subunit rpn3 OS=Schizosaccharomyces pombe GN=rpn3 PE=2 SV=2(414);	FLKTSKTPPTAMLSSVR	6	>decoy_reverse_sp|P87048|RPN1_SCHPO Decoy of Reverse of 26S proteasome regulatory subunit rpn1 OS=Schizosaccharomyces pombe GN=rpn1 PE=1 SV=2(797);	138.0681
2008	33.2240	3264.7130	5	3264.7240	3.3852	0.8550	0.0550	0.1850	VSPTGQITSTSAR	1	>decoy_reverse_sp|Q10329|PSA7_SCHPO Decoy of Reverse of Probable proteasome subunit alpha type-7 OS=Schizosaccharomyces pombe GN=SPBC106.16 PE=2 SV=1(1);	INVKFFEKEDVQSLK	4	>sp|Q9UTM3|RPN5_SCHPO 26S proteasome regulatory subunit rpn5 OS=Schizosaccharomyces pombe GN=rpn5a PE=1 SV=1(200);	138.0681
2010	33.2417	2850.4759	4	2850.4697	-2.1742	0.9050	0.2350	0.0250	NKGTMK	2	>decoy_reverse_sp|P41836|PRS8_SCHPO Decoy of Reverse of 26S protease regulatory subunit 8 homolog OS=Schizosaccharomyces pombe GN=let1 PE=2 SV=1(326);	KHFEQVINEKHEDALAK	10	>sp|O74762|RPN2_SCHPO 26S proteasome regulatory subunit rpn2 OS=Schizosaccharomyces pombe GN=rpn2 PE=1 SV=1(703);	138.0681
2011	33.2493	3159.6862	5	3159.6769	-2.9260	0.9700	0.0600	0.3950	TKDAVVLGVEK	2	>sp|Q9UT97|PSA5_SCHPO Probable proteasome subunit alpha type-5 OS=Schizosaccharomyces pombe GN=SPAC323.02c PE=1 SV=1(43);	MATTVKDTMNVDINAIK	1	>sp|O43063|PSB6_SCHPO Probable proteasome subunit beta type-6 OS=Schizosaccharomyces pombe GN=SPBC4C3.10c PE=2 SV=1(1);	138.0681
2012	33.2572	2559.5791	5	2559.5654	-5.3449	0.3100	0.3100	0.0150	DKLVLK	2	>decoy_reverse_sp|Q9UUB6|UBLH2_SCHPO Decoy of Reverse of Ubiquitin carboxyl-terminal hydrolase 2 OS=Schizosaccharomyces pombe GN=uch2 PE=1 SV=1(26);	YIPNPVLVIIDVKPK	13	>sp|O74440|RPN8_SCHPO 26S proteasome regulatory subunit rpn8 OS=Schizosaccharomyces pombe GN=rpn8 PE=2 SV=1(134);	138.0681
2013	33.2647	2379.2821	4	2379.2871	2.0954	1.5300	0.0100	0.1100	LNFSSLKMK	7	>sp|O59770|PSA3_SCHPO Probable proteasome subunit alpha type-3 OS=Schizosaccharomyces pombe GN=SPCC1795.04c PE=1 SV=1(184);	IQYVGKQDPK	6	>sp|P41878|RPN11_SCHPO 26S proteasome regulatory subunit rpn11 OS=Schizosaccharomyces pombe GN=rpn11 PE=1 SV=2(276);	138.0681
2014	33.2727	1956.2161	4	1956.2135	-1.3524	0.9350	0.1700	0.3300	KLGVKPPK	5	>sp|O14126|PRS6A_SCHPO 26S protease regulatory subunit 6A OS=Schizosaccharomyces pombe GN=tbp1 PE=2 SV=1(217);	IHLEKVSK	5	>sp|O74445|PRS10_SCHPO Probable 26S protease subunit rpt4 OS=Schizosaccharomyces pombe GN=rpt4 PE=2 SV=2(318);	138.0681
2016	33.2905	2738.3777	3	2738.3948	6.2564	0.7300	0.0700	0.0500	EASKTLSKWR	8	>decoy_reverse_sp|Q9USQ9|PSB4_SCHPO Decoy of Reverse of Probable proteasome subunit beta type-4 OS=Schizosaccharomyces pombe GN=SPBC577.10 PE=2 SV=1(66);	CGSPYIIEDSKK	11	>decoy_reverse_sp|O74762|RPN2_SCHPO Decoy of Reverse of 26S proteasome regulatory subunit rpn2 OS=Schizosaccharomyces pombe GN=rpn2 PE=1 SV=1(670);	138.0681
2017	33.2985	2832.4592	5	2832.4724	4.6569	1.7400	0.1100	0.5950	TMTEKAR	5	>sp|Q10335|RPN7_SCHPO Probable 26S proteasome regulatory subunit rpn7 OS=Schizosaccharomyces pombe GN=rpn7 PE=2 SV=1(16);	QVMEEKLDSKNVQLAK	10	>sp|Q9UT97|PSA5_SCHPO Probable proteasome subunit alpha type-5 OS=Schizosaccharomyces pombe GN=SPAC323.02c PE=1 SV=1(214);	138.0681
2019	33.3165	2559.5813	4	2559.5654	-6.2103	0.3750	0.1050	0.0500	DKLVLK	2	>decoy_reverse_sp|Q9UUB6|UBLH2_SCHPO Decoy of Reverse of Ubiquitin carboxyl-terminal hydrolase 2 OS=Schizosaccharomyces pombe GN=uch2 PE=1 SV=1(26);	YIPNPVLVIIDVKPK	13	>sp|O74440|RPN8_SCHPO 26S proteasome regulatory subunit rpn8 OS=Schizosaccharomyces pombe GN=rpn8 PE=2 SV=1(134);	138.0681
2020	33.3245	2850.4720	6	2850.4697	-0.8020	0.7950	0.0550	0.2600	TMGKNK	4	>sp|P41836|PRS8_SCHPO 26S protease regulatory subunit 8 homolog OS=Schizosaccharomyces pombe GN=let1 PE=2 SV=1(78);	KHFEQVINEKHEDALAK	10	>sp|O74762|RPN2_SCHPO 26S proteasome regulatory subunit rpn2 OS=Schizosaccharomyces pombe GN=rpn2 PE=1 SV=1(703);	138.0681
2021	33.3323	2850.4793	3	2850.4836	1.5092	0.7400	0.2250	0.3200	EKVAFILDQVR	2	>sp|Q9UTM3|RPN5_SCHPO 26S proteasome regulatory subunit rpn5 OS=Schizosaccharomyces pombe GN=rpn5a PE=1 SV=1(170);	CGSPYIIEDSKK	11	>decoy_reverse_sp|O74762|RPN2_SCHPO Decoy of Reverse of 26S proteasome regulatory subunit rpn2 OS=Schizosaccharomyces pombe GN=rpn2 PE=1 SV=1(670);	138.0681
2023	33.3502	2791.2869	5	2791.3043	6.2476	0.3800	0.0700	0.0100	TIDNAETMKK	1	>decoy_reverse_sp|P87048|RPN1_SCHPO Decoy of Reverse of 26S proteasome regulatory subunit rpn1 OS=Schizosaccharomyces pombe GN=rpn1 PE=1 SV=2(2);	DCTAYNIYDKNK	10	>decoy_reverse_sp|Q10335|RPN7_SCHPO Decoy of Reverse of Probable 26S proteasome regulatory subunit rpn7 OS=Schizosaccharomyces pombe GN=rpn7 PE=2 SV=1(292);	138.0681
2024	33.3582	2618.3813	5	2618.3883	2.6392	1.4200	0.0350	0.3250	GTKRR	3	>sp|O74440|RPN8_SCHPO 26S proteasome regulatory subunit rpn8 OS=Schizosaccharomyces pombe GN=rpn8 PE=2 SV=1(39);	KAMVNIDTIDNKVATTM	1	>decoy_reverse_sp|O43063|PSB6_SCHPO Decoy of Reverse of Probable proteasome subunit beta type-6 OS=Schizosaccharomyces pombe GN=SPBC4C3.10c PE=2 SV=1(210);	138.0681
2027	33.3992	2791.2911	4	2791.3162	8.9853	0.7450	0.0800	0.2650	DGIQDIMPSQAK	1	>decoy_reverse_sp|P06732|KCRM_HUMAN Decoy of Reverse of Creatine kinase M-type OS=Homo sapiens GN=CKM PE=1 SV=2(2);	KGFDFEYYQR	1	>sp|Q09841|PSB7_SCHPO Probable proteasome subunit beta type-7 OS=Schizosaccharomyces pombe GN=SPAC23D3.07 PE=2 SV=1(8);	138.0681
2028	33.4072	2547.5063	4	2547.4900	-6.4370	0.5600	0.0300	0.2700	THAVLVALKR	9	>sp|O14250|PSA1_SCHPO Probable proteasome subunit alpha type-1 OS=Schizosaccharomyces pombe GN=SPAC6G10.04c PE=2 SV=1(50);	IQYVGKQDPKK	6	>sp|P41878|RPN11_SCHPO 26S proteasome regulatory subunit rpn11 OS=Schizosaccharomyces pombe GN=rpn11 PE=1 SV=2(276);	138.0681
2029	33.4152	2343.4306	4	2343.4140	-7.0697	0.7350	0.0450	0.2000	KQYSAKAK	6	>decoy_reverse_sp|Q9UUB6|UBLH2_SCHPO Decoy of Reverse of Ubiquitin carboxyl-terminal hydrolase 2 OS=Schizosaccharomyces pombe GN=uch2 PE=1 SV=1(8);	ELLKLKVELAK	4	>sp|P50524|RPN12_SCHPO 26S proteasome regulatory subunit rpn12 OS=Schizosaccharomyces pombe GN=rpn12 PE=1 SV=1(27);	138.0681
2030	33.4230	0	0	0	0	0	0	0	-	-	-	-	-	-	0
2032	33.4405	2547.5047	5	2547.4940	-4.1951	0.3400	0.0050	0.0650	FRKLGVKPPK	3	>sp|O14126|PRS6A_SCHPO 26S protease regulatory subunit 6A OS=Schizosaccharomyces pombe GN=tbp1 PE=2 SV=1(213);	TFHILEPKEK	8	>decoy_reverse_sp|P06732|KCRM_HUMAN Decoy of Reverse of Creatine kinase M-type OS=Homo sapiens GN=CKM PE=1 SV=2(76);	138.0681
2033	33.4485	1307.6094	3	1307.6080	-1.0854	1.8300	1.8300	0.0000	CDQFLVAHYR	-1	>sp|Q10335|RPN7_SCHPO Probable 26S proteasome regulatory subunit rpn7 OS=Schizosaccharomyces pombe GN=rpn7 PE=2 SV=1	-	-1	-	0
2035	33.4663	2902.5847	4	2902.5915	2.3376	1.8200	0.2500	0.4550	FDVIVAKGK	7	>decoy_reverse_sp|P41878|RPN11_SCHPO Decoy of Reverse of 26S proteasome regulatory subunit rpn11 OS=Schizosaccharomyces pombe GN=rpn11 PE=1 SV=2(156);	QLDSERFIVKASSGPR	10	>sp|O74445|PRS10_SCHPO Probable 26S protease subunit rpt4 OS=Schizosaccharomyces pombe GN=rpt4 PE=2 SV=2(71);	138.0681
2036	33.4742	2827.2784	4	2827.2942	5.6112	0.1400	0.0200	0.0100	SGKKR	4	>decoy_reverse_sp|Q10329|PSA7_SCHPO Decoy of Reverse of Probable proteasome subunit alpha type-7 OS=Schizosaccharomyces pombe GN=SPBC106.16 PE=2 SV=1(17);	KFDSGGGDNGANNQFAGNQSM	1	>decoy_reverse_sp|P36612|PRS4_SCHPO Decoy of Reverse of 26S protease regulatory subunit 4 homolog OS=Schizosaccharomyces pombe GN=mts2 PE=2 SV=1(428);	138.0681
2038	33.4928	2456.5162	4	2456.5093	-2.8065	0.8700	0.1150	0.2150	RSKVLDVR	3	>decoy_reverse_sp|O94579|PSA2_SCHPO Decoy of Reverse of Probable proteasome subunit alpha type-2 OS=Schizosaccharomyces pombe GN=SPCC1442.06 PE=2 SV=1(158);	LKKTLEVLYLK	2	>decoy_reverse_sp|P06732|KCRM_HUMAN Decoy of Reverse of Creatine kinase M-type OS=Homo sapiens GN=CKM PE=1 SV=2(341);	138.0681
2039	33.5008	2827.2807	3	2827.2866	2.0800	0.2650	0.2650	0.0950	YTVGQGYTK	1	>decoy_reverse_sp|Q9USQ9|PSB4_SCHPO Decoy of Reverse of Probable proteasome subunit beta type-4 OS=Schizosaccharomyces pombe GN=SPBC577.10 PE=2 SV=1(2);	SIMEYNGGSCVAMAGK	1	>sp|Q9Y7T8|PSB3_SCHPO Probable proteasome subunit beta type-3 OS=Schizosaccharomyces pombe GN=SPCC63.12c PE=2 SV=1(2);	138.0681
2040	33.5087	2355.2298	4	2355.2256	-1.8170	0.9100	0.0900	0.3350	NHASIDKMK	7	>sp|P41878|RPN11_SCHPO 26S proteasome regulatory subunit rpn11 OS=Schizosaccharomyces pombe GN=rpn11 PE=1 SV=2(246);	IQYVGKQDPK	6	>sp|P41878|RPN11_SCHPO 26S proteasome regulatory subunit rpn11 OS=Schizosaccharomyces pombe GN=rpn11 PE=1 SV=2(276);	138.0681
2042	33.5273	2722.2519	4	2722.2689	6.2436	0.3300	0.1750	0.1250	QVKNRDCVGR	3	>decoy_reverse_sp|O42931|PRS7_SCHPO Decoy of Reverse of 26S protease regulatory subunit 7 homolog OS=Schizosaccharomyces pombe GN=rpt1 PE=1 SV=2(289);	EEYVSDPKEQM	8	>decoy_reverse_sp|Q9UTM3|RPN5_SCHPO Decoy of Reverse of 26S proteasome regulatory subunit rpn5 OS=Schizosaccharomyces pombe GN=rpn5a PE=1 SV=1(440);	138.0681
2043	33.5353	2547.5061	6	2547.5052	-0.3467	1.0600	0.0250	0.4700	FRKLGVKPPK	3	>sp|O14126|PRS6A_SCHPO 26S protease regulatory subunit 6A OS=Schizosaccharomyces pombe GN=tbp1 PE=2 SV=1(213);	YFATLQKSKR	7	>decoy_reverse_sp|O14126|PRS6A_SCHPO Decoy of Reverse of 26S protease regulatory subunit 6A OS=Schizosaccharomyces pombe GN=tbp1 PE=2 SV=1(7);	138.0681
2044	33.5432	2812.3388	5	2812.3385	-0.0898	0.6300	0.0750	0.1150	KDWNACK	1	>sp|P50524|RPN12_SCHPO 26S proteasome regulatory subunit rpn12 OS=Schizosaccharomyces pombe GN=rpn12 PE=1 SV=1(16);	CIDMFIHKSAELYK	8	>sp|O74762|RPN2_SCHPO 26S proteasome regulatory subunit rpn2 OS=Schizosaccharomyces pombe GN=rpn2 PE=1 SV=1(121);	138.0681
2045	33.5512	2890.5087	4	2890.5196	3.7564	1.0800	0.1650	0.1250	IWKVMCK	3	>decoy_reverse_sp|Q09682|PSA4_SCHPO Decoy of Reverse of Probable proteasome subunit alpha type-4 OS=Schizosaccharomyces pombe GN=SPAC13C5.01c PE=2 SV=1(22);	QLDSERFIVKASSGPR	10	>sp|O74445|PRS10_SCHPO Probable 26S protease subunit rpt4 OS=Schizosaccharomyces pombe GN=rpt4 PE=2 SV=2(71);	138.0681
2046	33.5590	1881.0499	3	1881.0545	2.4568	0.7350	0.0350	0.0000	EPMALIQLVPLFLNQR	-1	>decoy_reverse_sp|Q9US13|RPN9_SCHPO Decoy of Reverse of Probable 26S proteasome regulatory subunit rpn9 OS=Schizosaccharomyces pombe GN=rpn9 PE=2 SV=1	-	-1	-	0
2048	33.5775	2494.1420	3	2494.1492	2.8982	0.7350	0.0250	0.2800	KATDDDR	1	>sp|Q9USQ9|PSB4_SCHPO Probable proteasome subunit beta type-4 OS=Schizosaccharomyces pombe GN=SPBC577.10 PE=2 SV=1(189);	IDKEDMGSNDKASK	11	>decoy_reverse_sp|O74762|RPN2_SCHPO Decoy of Reverse of 26S proteasome regulatory subunit rpn2 OS=Schizosaccharomyces pombe GN=rpn2 PE=1 SV=1(130);	138.0681
2049	33.5853	2494.1402	4	2494.1492	3.5981	0.7050	0.1400	0.0600	KATDDDR	1	>sp|Q9USQ9|PSB4_SCHPO Probable proteasome subunit beta type-4 OS=Schizosaccharomyces pombe GN=SPBC577.10 PE=2 SV=1(189);	ASKGSNDDEMKIDK	3	>sp|O74762|RPN2_SCHPO 26S proteasome regulatory subunit rpn2 OS=Schizosaccharomyces pombe GN=rpn2 PE=1 SV=1(836);	138.0681
2050	33.5932	3138.5491	4	3138.5728	7.5628	0.8950	0.0650	0.0100	NWKEEYLR	3	>decoy_reverse_sp|Q10329|PSA7_SCHPO Decoy of Reverse of Probable proteasome subunit alpha type-7 OS=Schizosaccharomyces pombe GN=SPBC106.16 PE=2 SV=1(84);	MATTVKDTMNVDINAIK	1	>sp|O43063|PSB6_SCHPO Probable proteasome subunit beta type-6 OS=Schizosaccharomyces pombe GN=SPBC4C3.10c PE=2 SV=1(1);	138.0681
2052	33.6120	3645.9540	5	3645.9194	-9.5114	0.5400	0.0500	0.1150	ERKPR	3	>sp|Q9UQY2|PSB1_SCHPO Probable proteasome subunit beta type-1 OS=Schizosaccharomyces pombe GN=pam1 PE=2 SV=1(173);	SVGIKAQLQAQHSMQIMTADLNGINR	5	>decoy_reverse_sp|O74762|RPN2_SCHPO Decoy of Reverse of 26S proteasome regulatory subunit rpn2 OS=Schizosaccharomyces pombe GN=rpn2 PE=1 SV=1(278);	138.0681
2053	33.6200	0	0	0	0	0	0	0	-	-	-	-	-	-	0
2054	33.6278	2917.3638	5	2917.3843	7.0239	0.9500	0.1850	0.0150	ENWKYACK	4	>decoy_reverse_sp|O74762|RPN2_SCHPO Decoy of Reverse of 26S proteasome regulatory subunit rpn2 OS=Schizosaccharomyces pombe GN=rpn2 PE=1 SV=1(814);	LAQFEKEEYVSDPK	6	>decoy_reverse_sp|Q9UTM3|RPN5_SCHPO Decoy of Reverse of 26S proteasome regulatory subunit rpn5 OS=Schizosaccharomyces pombe GN=rpn5a PE=1 SV=1(432);	138.0681
2055	33.6358	2609.1706	3	2609.1777	2.7234	0.2550	0.0250	0.0200	FPTDDDDK	1	>sp|P00761|TRYP_PIG Trypsin OS=Sus scrofa PE=1 SV=1(1);	NGYPMPCDVLAKR	12	>sp|O94517|PSA6_SCHPO Probable proteasome subunit alpha type-6 OS=Schizosaccharomyces pombe GN=SPBC646.16 PE=2 SV=1(114);	138.0681
2057	33.6545	2812.3421	4	2812.3385	-1.2689	0.7450	0.3600	0.0600	DWNACKK	6	>sp|P50524|RPN12_SCHPO 26S proteasome regulatory subunit rpn12 OS=Schizosaccharomyces pombe GN=rpn12 PE=1 SV=1(22);	CIDMFIHKSAELYK	8	>sp|O74762|RPN2_SCHPO 26S proteasome regulatory subunit rpn2 OS=Schizosaccharomyces pombe GN=rpn2 PE=1 SV=1(121);	138.0681
2058	33.6623	2003.9169	3	2003.9332	8.1327	0.2100	0.2100	0.0050	TMTEKAR	5	>sp|Q10335|RPN7_SCHPO Probable 26S proteasome regulatory subunit rpn7 OS=Schizosaccharomyces pombe GN=rpn7 PE=2 SV=1(16);	DEEWPPKM	7	>decoy_reverse_sp|O42931|PRS7_SCHPO Decoy of Reverse of 26S protease regulatory subunit 7 homolog OS=Schizosaccharomyces pombe GN=rpt1 PE=1 SV=2(437);	138.0681
2061	33.7050	2616.6006	5	2616.5981	-0.9609	0.7100	0.0300	0.2950	LEKVR	3	>sp|Q9UTM3|RPN5_SCHPO 26S proteasome regulatory subunit rpn5 OS=Schizosaccharomyces pombe GN=rpn5a PE=1 SV=1(423);	KYIPNPVLVIIDVKPK	14	>sp|O74440|RPN8_SCHPO 26S proteasome regulatory subunit rpn8 OS=Schizosaccharomyces pombe GN=rpn8 PE=2 SV=1(134);	138.0681
2064	33.7473	2879.6006	5	2879.5894	-3.8736	1.6750	0.1050	0.6550	LKGYQTIELDK	2	>decoy_reverse_sp|O74445|PRS10_SCHPO Decoy of Reverse of Probable 26S protease subunit rpt4 OS=Schizosaccharomyces pombe GN=rpt4 PE=2 SV=2(2);	LKGYQTIELDKK	11	>decoy_reverse_sp|O74445|PRS10_SCHPO Decoy of Reverse of Probable 26S protease subunit rpt4 OS=Schizosaccharomyces pombe GN=rpt4 PE=2 SV=2(11);	138.0681
2067	33.7903	2862.5511	4	2862.5490	-0.7438	1.2350	0.0850	0.4700	TKSVALGGITK	2	>decoy_reverse_sp|Q9UT97|PSA5_SCHPO Decoy of Reverse of Probable proteasome subunit alpha type-5 OS=Schizosaccharomyces pombe GN=SPAC323.02c PE=1 SV=1(207);	GSLEKNWKEEYLR	8	>decoy_reverse_sp|Q10329|PSA7_SCHPO Decoy of Reverse of Probable proteasome subunit alpha type-7 OS=Schizosaccharomyces pombe GN=SPBC106.16 PE=2 SV=1(84);	138.0681
2069	33.8095	2850.4749	5	2850.4849	3.5295	1.2250	0.3600	0.2750	MPFGNTHNK	1	>sp|P06732|KCRM_HUMAN Creatine kinase M-type OS=Homo sapiens GN=CKM PE=1 SV=2(1);	LKPLIEKGGDWERK	7	>sp|Q10335|RPN7_SCHPO Probable 26S proteasome regulatory subunit rpn7 OS=Schizosaccharomyces pombe GN=rpn7 PE=2 SV=1(181);	138.0681
2070	33.8175	1985.9033	4	1985.9186	7.6938	0.7850	0.7850	0.2650	MSQAR	1	>sp|O94517|PSA6_SCHPO Probable proteasome subunit alpha type-6 OS=Schizosaccharomyces pombe GN=SPBC646.16 PE=2 SV=1(1);	YSNDKSIVNSM	5	>decoy_reverse_sp|P30655|PSB5_SCHPO Decoy of Reverse of Proteasome subunit beta type-5 OS=Schizosaccharomyces pombe GN=pts1 PE=2 SV=3(266);	138.0681
2072	33.8367	2862.5503	5	2862.5523	0.6957	1.3350	0.3050	0.1050	EKSLLAHK	2	>decoy_reverse_sp|P06732|KCRM_HUMAN Decoy of Reverse of Creatine kinase M-type OS=Homo sapiens GN=CKM PE=1 SV=2(78);	KDGIQDIMPSQAKELK	13	>decoy_reverse_sp|P06732|KCRM_HUMAN Decoy of Reverse of Creatine kinase M-type OS=Homo sapiens GN=CKM PE=1 SV=2(13);	138.0681
2073	33.8445	2453.4842	5	2453.4831	-0.4497	0.2650	0.0350	0.0250	LIKK	3	>decoy_reverse_sp|O14250|PSA1_SCHPO Decoy of Reverse of Probable proteasome subunit alpha type-1 OS=Schizosaccharomyces pombe GN=SPAC6G10.04c PE=2 SV=1(211);	ITTGDRLILTENIKTK	14	>decoy_reverse_sp|Q9UTM3|RPN5_SCHPO Decoy of Reverse of 26S proteasome regulatory subunit rpn5 OS=Schizosaccharomyces pombe GN=rpn5a PE=1 SV=1(335);	138.0681
2074	33.8523	3115.6380	5	3115.6157	-7.1784	1.2300	0.0450	0.2000	KKAQSGPDASAK	1	>sp|P36612|PRS4_SCHPO 26S protease regulatory subunit 4 homolog OS=Schizosaccharomyces pombe GN=mts2 PE=2 SV=1(44);	GIMLYGPPGTGKTLCAR	12	>sp|O42931|PRS7_SCHPO 26S protease regulatory subunit 7 homolog OS=Schizosaccharomyces pombe GN=rpt1 PE=1 SV=2(226);	138.0681
2075	33.8603	2537.1819	4	2537.1876	2.2224	1.5700	0.1050	0.1900	SLKR	3	>sp|O74894|PRS6B_SCHPO 26S protease regulatory subunit 6B homolog OS=Schizosaccharomyces pombe GN=rpt3 PE=2 SV=1(38);	TTEEKEATPMEMDEEK	5	>sp|O74762|RPN2_SCHPO 26S proteasome regulatory subunit rpn2 OS=Schizosaccharomyces pombe GN=rpn2 PE=1 SV=1(853);	138.0681
2078	33.9028	2537.1832	3	2537.1763	-2.6901	1.3650	0.0400	0.0250	IDKK	3	>sp|O74762|RPN2_SCHPO 26S proteasome regulatory subunit rpn2 OS=Schizosaccharomyces pombe GN=rpn2 PE=1 SV=1(847);	TTEEKEATPMEMDEEK	5	>sp|O74762|RPN2_SCHPO 26S proteasome regulatory subunit rpn2 OS=Schizosaccharomyces pombe GN=rpn2 PE=1 SV=1(853);	138.0681
2080	33.9220	2850.4758	4	2850.4697	-2.1524	1.3450	0.1700	0.2400	TMGKNK	4	>sp|P41836|PRS8_SCHPO 26S protease regulatory subunit 8 homolog OS=Schizosaccharomyces pombe GN=let1 PE=2 SV=1(78);	KHFEQVINEKHEDALAK	10	>sp|O74762|RPN2_SCHPO 26S proteasome regulatory subunit rpn2 OS=Schizosaccharomyces pombe GN=rpn2 PE=1 SV=1(703);	138.0681
2081	33.9300	2904.7009	6	2904.7051	1.4498	1.4100	0.0950	0.5600	NKLLKVTVSK	2	>decoy_reverse_sp|O59770|PSA3_SCHPO Decoy of Reverse of Probable proteasome subunit alpha type-3 OS=Schizosaccharomyces pombe GN=SPCC1795.04c PE=1 SV=1(195);	YEVGAEYIKKVIAR	9	>sp|O42897|RPN3_SCHPO Probable 26S proteasome regulatory subunit rpn3 OS=Schizosaccharomyces pombe GN=rpn3 PE=2 SV=2(151);	138.0681
2084	33.9727	2441.4085	5	2441.4032	-2.2078	1.2150	0.1700	0.4300	DLVKKYDK	4	>sp|O74445|PRS10_SCHPO Probable 26S protease subunit rpt4 OS=Schizosaccharomyces pombe GN=rpt4 PE=2 SV=2(37);	VIPVEELKEIK	8	>decoy_reverse_sp|P41836|PRS8_SCHPO Decoy of Reverse of 26S protease regulatory subunit 8 homolog OS=Schizosaccharomyces pombe GN=let1 PE=2 SV=1(246);	138.0681
2087	34.0155	2441.4087	4	2441.3892	-7.9842	0.6950	0.0400	0.1500	EKVLK	2	>sp|P36612|PRS4_SCHPO 26S protease regulatory subunit 4 homolog OS=Schizosaccharomyces pombe GN=mts2 PE=2 SV=1(432);	GNQKVVKVDAQDFLK	4	>decoy_reverse_sp|O42931|PRS7_SCHPO Decoy of Reverse of 26S protease regulatory subunit 7 homolog OS=Schizosaccharomyces pombe GN=rpt1 PE=1 SV=2(17);	138.0681
2088	34.0235	3103.5574	5	3103.5573	-0.0235	1.8400	0.1050	0.7800	KAQSGPDASAK	1	>sp|P36612|PRS4_SCHPO 26S protease regulatory subunit 4 homolog OS=Schizosaccharomyces pombe GN=mts2 PE=2 SV=1(45);	LAAEDHKFVIHQEENK	7	>decoy_reverse_sp|O74762|RPN2_SCHPO Decoy of Reverse of 26S proteasome regulatory subunit rpn2 OS=Schizosaccharomyces pombe GN=rpn2 PE=1 SV=1(263);	138.0681
2090	34.0423	2905.6089	4	2905.5912	-6.1076	0.8700	0.1400	0.3250	EKADAAFLRLVK	2	>decoy_reverse_sp|O14126|PRS6A_SCHPO Decoy of Reverse of 26S protease regulatory subunit 6A OS=Schizosaccharomyces pombe GN=tbp1 PE=2 SV=1(164);	YDKLVETSGQIR	3	>decoy_reverse_sp|O74762|RPN2_SCHPO Decoy of Reverse of 26S proteasome regulatory subunit rpn2 OS=Schizosaccharomyces pombe GN=rpn2 PE=1 SV=1(650);	138.0681
2091	34.0502	3103.5627	4	3103.5573	-1.7483	2.2600	0.6800	1.0800	KAQSGPDASAK	1	>sp|P36612|PRS4_SCHPO 26S protease regulatory subunit 4 homolog OS=Schizosaccharomyces pombe GN=mts2 PE=2 SV=1(45);	HFEQVINEKHEDALAK	9	>sp|O74762|RPN2_SCHPO 26S proteasome regulatory subunit rpn2 OS=Schizosaccharomyces pombe GN=rpn2 PE=1 SV=1(703);	138.0681
2092	34.0582	2812.3412	5	2812.3199	-7.5690	1.3700	0.4850	0.3650	MSRSYDSR	1	>sp|Q09682|PSA4_SCHPO Probable proteasome subunit alpha type-4 OS=Schizosaccharomyces pombe GN=SPAC13C5.01c PE=2 SV=1(1);	AVKPTDMEQFAFYK	3	>sp|O74894|PRS6B_SCHPO 26S protease regulatory subunit 6B homolog OS=Schizosaccharomyces pombe GN=rpt3 PE=2 SV=1(378);	138.0681
2094	34.0768	2546.4348	4	2546.4583	9.2412	0.6050	0.0300	0.2450	DKKLIPIR	3	>decoy_reverse_sp|Q9UQY2|PSB1_SCHPO Decoy of Reverse of Probable proteasome subunit beta type-1 OS=Schizosaccharomyces pombe GN=pam1 PE=2 SV=1(3);	RGGDEWKIEPLK	7	>decoy_reverse_sp|Q10335|RPN7_SCHPO Decoy of Reverse of Probable 26S proteasome regulatory subunit rpn7 OS=Schizosaccharomyces pombe GN=rpn7 PE=2 SV=1(229);	138.0681
2095	34.0847	3010.6339	5	3010.6411	2.3998	1.3000	0.0500	0.1200	ATTVK	1	>sp|O43063|PSB6_SCHPO Probable proteasome subunit beta type-6 OS=Schizosaccharomyces pombe GN=SPBC4C3.10c PE=2 SV=1(2);	SLPLQIEVANDCIKWAIKEK	18	>sp|Q9P7S2|RPN6_SCHPO Probable 26S proteasome regulatory subunit rpn6 OS=Schizosaccharomyces pombe GN=rpn6 PE=2 SV=1(117);	138.0681
2098	34.1270	2779.2749	4	2779.2838	3.2351	0.1250	0.1250	0.0500	FLHDKNSDYK	5	>sp|O74762|RPN2_SCHPO 26S proteasome regulatory subunit rpn2 OS=Schizosaccharomyces pombe GN=rpn2 PE=1 SV=1(102);	DYTMAQPEFFK	1	>decoy_reverse_sp|O74894|PRS6B_SCHPO Decoy of Reverse of 26S protease regulatory subunit 6B homolog OS=Schizosaccharomyces pombe GN=rpt3 PE=2 SV=1(2);	138.0681
2101	34.1697	2893.5361	4	2893.5444	2.8789	1.0050	0.3950	0.0150	SELVKEFHK	5	>sp|Q9UT97|PSA5_SCHPO Probable proteasome subunit alpha type-5 OS=Schizosaccharomyces pombe GN=SPAC323.02c PE=1 SV=1(184);	ALTCKMPGTLLPGPGK	5	>decoy_reverse_sp|O42931|PRS7_SCHPO Decoy of Reverse of 26S protease regulatory subunit 7 homolog OS=Schizosaccharomyces pombe GN=rpt1 PE=1 SV=2(213);	138.0681
2102	34.1777	3025.6651	5	3025.6732	2.6701	1.4550	0.1150	0.1900	MSERDTALEK	1	>sp|O74445|PRS10_SCHPO Probable 26S protease subunit rpt4 OS=Schizosaccharomyces pombe GN=rpt4 PE=2 SV=2(1);	IITKEGVETRIIPLK	4	>sp|Q9UQY2|PSB1_SCHPO Probable proteasome subunit beta type-1 OS=Schizosaccharomyces pombe GN=pam1 PE=2 SV=1(212);	138.0681
2103	34.1855	2546.4328	5	2546.4141	-7.3544	0.8150	0.2400	0.2250	SSCKIVFR	4	>decoy_reverse_sp|O74445|PRS10_SCHPO Decoy of Reverse of Probable 26S protease subunit rpt4 OS=Schizosaccharomyces pombe GN=rpt4 PE=2 SV=2(318);	KVPDKLIDASTVK	1	>sp|O94517|PSA6_SCHPO Probable proteasome subunit alpha type-6 OS=Schizosaccharomyces pombe GN=SPBC646.16 PE=2 SV=1(53);	138.0681
2105	34.2043	2429.3343	5	2429.3529	7.6517	1.2500	0.1250	0.0950	KFR	1	>decoy_reverse_sp|O94517|PSA6_SCHPO Decoy of Reverse of Probable proteasome subunit alpha type-6 OS=Schizosaccharomyces pombe GN=SPBC646.16 PE=2 SV=1(63);	LTQLLSQIKEEQGDIK	9	>sp|Q9UTM3|RPN5_SCHPO 26S proteasome regulatory subunit rpn5 OS=Schizosaccharomyces pombe GN=rpn5a PE=1 SV=1(141);	138.0681
2106	34.2122	2893.5358	5	2893.5296	-2.1493	0.8650	0.0450	0.4300	AKYASQKRP	2	>sp|Q9UUB6|UBLH2_SCHPO Ubiquitin carboxyl-terminal hydrolase 2 OS=Schizosaccharomyces pombe GN=uch2 PE=1 SV=1(293);	VSGSELVQKYIGEGSR	9	>sp|P41836|PRS8_SCHPO 26S protease regulatory subunit 8 homolog OS=Schizosaccharomyces pombe GN=let1 PE=2 SV=1(218);	138.0681
2108	34.2308	2429.3355	4	2429.3416	2.5387	0.9750	0.0150	0.1350	TLIDKFSGEK	5	>sp|Q9P7S2|RPN6_SCHPO Probable 26S proteasome regulatory subunit rpn6 OS=Schizosaccharomyces pombe GN=rpn6 PE=2 SV=1(93);	SSHIITKELK	7	>decoy_reverse_sp|P50524|RPN12_SCHPO Decoy of Reverse of 26S proteasome regulatory subunit rpn12 OS=Schizosaccharomyces pombe GN=rpn12 PE=1 SV=1(21);	138.0681
2110	34.2497	3801.0421	6	3801.0297	-3.2528	0.9850	0.0450	0.3600	AEQEELLSEKVSTKK	14	>decoy_reverse_sp|Q09682|PSA4_SCHPO Decoy of Reverse of Probable proteasome subunit alpha type-4 OS=Schizosaccharomyces pombe GN=SPAC13C5.01c PE=2 SV=1(199);	VELAKQNLFVPTSDKEK	15	>sp|P50524|RPN12_SCHPO 26S proteasome regulatory subunit rpn12 OS=Schizosaccharomyces pombe GN=rpn12 PE=1 SV=1(44);	138.0681
2111	34.2575	2732.5077	5	2732.4959	-4.3225	1.0800	0.0450	0.1650	DQKKDKPK	4	>sp|P36612|PRS4_SCHPO 26S protease regulatory subunit 4 homolog OS=Schizosaccharomyces pombe GN=mts2 PE=2 SV=1(26);	IEFATITKDTTKNK	8	>sp|Q09682|PSA4_SCHPO Probable proteasome subunit alpha type-4 OS=Schizosaccharomyces pombe GN=SPAC13C5.01c PE=2 SV=1(217);	138.0681
2115	34.3233	3522.8626	5	3522.8860	6.6353	0.9750	0.1250	0.0400	DAFALAKEK	7	>sp|O14126|PRS6A_SCHPO 26S protease regulatory subunit 6A OS=Schizosaccharomyces pombe GN=tbp1 PE=2 SV=1(275);	EIKIIYSDIDVDPVKPEHVGK	3	>decoy_reverse_sp|P41836|PRS8_SCHPO Decoy of Reverse of 26S protease regulatory subunit 8 homolog OS=Schizosaccharomyces pombe GN=let1 PE=2 SV=1(302);	138.0681
2116	34.3313	2850.4746	5	2850.4697	-1.7414	1.0750	0.2750	0.4700	TMGKNK	4	>sp|P41836|PRS8_SCHPO 26S protease regulatory subunit 8 homolog OS=Schizosaccharomyces pombe GN=let1 PE=2 SV=1(78);	KHFEQVINEKHEDALAK	1	>sp|O74762|RPN2_SCHPO 26S proteasome regulatory subunit rpn2 OS=Schizosaccharomyces pombe GN=rpn2 PE=1 SV=1(694);	138.0681
2117	34.3392	3013.5932	4	3013.6170	7.9099	0.8350	0.0650	0.4100	VYHAIRNIPKAR	10	>sp|Q9P7S2|RPN6_SCHPO Probable 26S proteasome regulatory subunit rpn6 OS=Schizosaccharomyces pombe GN=rpn6 PE=2 SV=1(183);	LFKSLGSGMDQEK	3	>decoy_reverse_sp|P41836|PRS8_SCHPO Decoy of Reverse of 26S protease regulatory subunit 8 homolog OS=Schizosaccharomyces pombe GN=let1 PE=2 SV=1(4);	138.0681
2119	34.3578	3013.5914	5	3013.5640	-9.0707	1.2050	0.0450	0.4650	EVLNKGVSKDEK	5	>sp|Q9P7S2|RPN6_SCHPO Probable 26S proteasome regulatory subunit rpn6 OS=Schizosaccharomyces pombe GN=rpn6 PE=2 SV=1(32);	VKAMEVDEKPTER	2	>sp|O14126|PRS6A_SCHPO 26S protease regulatory subunit 6A OS=Schizosaccharomyces pombe GN=tbp1 PE=2 SV=1(172);	138.0681
2120	34.3658	3025.6629	6	3025.6785	5.1574	0.7550	0.0550	-0.0450	VGIKPPK	4	>sp|O74445|PRS10_SCHPO Probable 26S protease subunit rpt4 OS=Schizosaccharomyces pombe GN=rpt4 PE=2 SV=2(164);	VVGSEFVQKYLGEGPRMVR	9	>sp|O74894|PRS6B_SCHPO 26S protease regulatory subunit 6B homolog OS=Schizosaccharomyces pombe GN=rpt3 PE=2 SV=1(207);	138.0681
2121	34.3737	2862.5504	4	2862.5411	-3.2357	0.9100	0.0400	0.2650	KGVVALVEDKTK	10	>decoy_reverse_sp|Q9UT97|PSA5_SCHPO Decoy of Reverse of Probable proteasome subunit alpha type-5 OS=Schizosaccharomyces pombe GN=SPAC323.02c PE=1 SV=1(205);	LFKSLGSGMDQEK	1	>decoy_reverse_sp|P41836|PRS8_SCHPO Decoy of Reverse of 26S protease regulatory subunit 8 homolog OS=Schizosaccharomyces pombe GN=let1 PE=2 SV=1(2);	138.0681
2122	34.3817	2827.2776	4	2827.2567	-7.3758	0.4100	0.0650	0.0850	EDALFKNEEK	6	>decoy_reverse_sp|Q10335|RPN7_SCHPO Decoy of Reverse of Probable 26S proteasome regulatory subunit rpn7 OS=Schizosaccharomyces pombe GN=rpn7 PE=2 SV=1(319);	NSSSDMAYTSMFK	1	>decoy_reverse_sp|O42931|PRS7_SCHPO Decoy of Reverse of 26S protease regulatory subunit 7 homolog OS=Schizosaccharomyces pombe GN=rpt1 PE=1 SV=2(1);	138.0681
2123	34.3895	2497.4329	5	2497.4155	-6.9991	0.8800	0.0250	0.1700	LKVELAK	2	>sp|P50524|RPN12_SCHPO 26S proteasome regulatory subunit rpn12 OS=Schizosaccharomyces pombe GN=rpn12 PE=1 SV=1(29);	KILFENPDEATKR	12	>sp|P36612|PRS4_SCHPO 26S protease regulatory subunit 4 homolog OS=Schizosaccharomyces pombe GN=mts2 PE=2 SV=1(368);	138.0681
2125	34.4082	2722.2527	4	2722.2602	2.7660	0.4750	0.2400	0.1600	EDCKSLK	4	>sp|O74894|PRS6B_SCHPO 26S protease regulatory subunit 6B homolog OS=Schizosaccharomyces pombe GN=rpt3 PE=2 SV=1(35);	DSESTEEKEAQAVQR	8	>decoy_reverse_sp|O94444|RPN10_SCHPO Decoy of Reverse of 26S proteasome regulatory subunit rpn10 OS=Schizosaccharomyces pombe GN=rpn10 PE=1 SV=1(13);	138.0681
2126	34.4162	0	0	0	0	0	0	0	-	-	-	-	-	-	0
2128	34.4348	2720.4353	5	2720.4206	-5.3939	1.7950	0.4750	0.6850	KTLVAHAVLK	1	>decoy_reverse_sp|O14250|PSA1_SCHPO Decoy of Reverse of Probable proteasome subunit alpha type-1 OS=Schizosaccharomyces pombe GN=SPAC6G10.04c PE=2 SV=1(223);	DCTAYNIYDKNK	10	>decoy_reverse_sp|Q10335|RPN7_SCHPO Decoy of Reverse of Probable 26S proteasome regulatory subunit rpn7 OS=Schizosaccharomyces pombe GN=rpn7 PE=2 SV=1(292);	138.0681
2129	34.4427	1575.8871	3	1575.8984	7.1256	0.7400	0.0800	0.3300	LVKER	3	>decoy_reverse_sp|P36612|PRS4_SCHPO Decoy of Reverse of 26S protease regulatory subunit 4 homolog OS=Schizosaccharomyces pombe GN=mts2 PE=2 SV=1(17);	AKYASQK	2	>sp|Q9UUB6|UBLH2_SCHPO Ubiquitin carboxyl-terminal hydrolase 2 OS=Schizosaccharomyces pombe GN=uch2 PE=1 SV=1(293);	138.0681
2131	34.4612	2850.4755	4	2850.5022	9.3578	0.7350	0.0550	0.2950	EWDSKLKDLR	7	>sp|O74445|PRS10_SCHPO Probable 26S protease subunit rpt4 OS=Schizosaccharomyces pombe GN=rpt4 PE=2 SV=2(26);	IMKLCFDELKK	10	>sp|Q09720|PSB2_SCHPO Probable proteasome subunit beta type-2 OS=Schizosaccharomyces pombe GN=SPAC31A2.04c PE=2 SV=1(169);	138.0681
2132	34.4692	2379.4482	4	2379.4324	-6.6246	0.8300	0.3550	0.1300	LVKERQAR	3	>decoy_reverse_sp|P36612|PRS4_SCHPO Decoy of Reverse of 26S protease regulatory subunit 4 homolog OS=Schizosaccharomyces pombe GN=mts2 PE=2 SV=1(17);	SAKIVRTLIDK	3	>sp|Q9P7S2|RPN6_SCHPO Probable 26S proteasome regulatory subunit rpn6 OS=Schizosaccharomyces pombe GN=rpn6 PE=2 SV=1(85);	138.0681
2133	34.4770	2497.4346	4	2497.4155	-7.6581	0.8200	0.0150	0.3650	DGIVLAAEKK	9	>sp|Q09682|PSA4_SCHPO Probable proteasome subunit alpha type-4 OS=Schizosaccharomyces pombe GN=SPAC13C5.01c PE=2 SV=1(49);	EKVAFILDQVR	2	>sp|Q9UTM3|RPN5_SCHPO 26S proteasome regulatory subunit rpn5 OS=Schizosaccharomyces pombe GN=rpn5a PE=1 SV=1(170);	138.0681
2134	34.4848	0	0	0	0	0	0	0	-	-	-	-	-	-	0
2137	34.5268	3163.5474	5	3163.5238	-7.4538	1.1100	0.2350	0.2500	TTLFKSELAQSK	5	>decoy_reverse_sp|O14250|PSA1_SCHPO Decoy of Reverse of Probable proteasome subunit alpha type-1 OS=Schizosaccharomyces pombe GN=SPAC6G10.04c PE=2 SV=1(177);	SIMEYNGGSCVAMAGK	1	>sp|Q9Y7T8|PSB3_SCHPO Probable proteasome subunit beta type-3 OS=Schizosaccharomyces pombe GN=SPCC63.12c PE=2 SV=1(2);	138.0681
2138	34.5348	2494.1423	4	2494.1492	2.7668	0.9350	0.3450	0.3750	KATDDDR	1	>sp|Q9USQ9|PSB4_SCHPO Probable proteasome subunit beta type-4 OS=Schizosaccharomyces pombe GN=SPBC577.10 PE=2 SV=1(189);	IDKEDMGSNDKASK	3	>decoy_reverse_sp|O74762|RPN2_SCHPO Decoy of Reverse of 26S proteasome regulatory subunit rpn2 OS=Schizosaccharomyces pombe GN=rpn2 PE=1 SV=1(122);	138.0681
2140	34.5533	2603.4710	5	2603.4719	0.3693	0.8900	0.0900	0.1850	IGLSKIR	5	>decoy_reverse_sp|Q9US13|RPN9_SCHPO Decoy of Reverse of Probable 26S proteasome regulatory subunit rpn9 OS=Schizosaccharomyces pombe GN=rpn9 PE=2 SV=1(255);	NELEKLNFSSLKMK	12	>sp|O59770|PSA3_SCHPO Probable proteasome subunit alpha type-3 OS=Schizosaccharomyces pombe GN=SPCC1795.04c PE=1 SV=1(184);	138.0681
2141	34.5612	2485.3583	5	2485.3362	-8.9020	0.7800	0.0600	-0.0150	WKR	2	>sp|Q9UUB6|UBLH2_SCHPO Ubiquitin carboxyl-terminal hydrolase 2 OS=Schizosaccharomyces pombe GN=uch2 PE=1 SV=1(252);	QVMEEKLDSKNVQLAK	10	>sp|Q9UT97|PSA5_SCHPO Probable proteasome subunit alpha type-5 OS=Schizosaccharomyces pombe GN=SPAC323.02c PE=1 SV=1(214);	138.0681
2142	34.5690	2494.1459	3	2494.1532	2.9486	0.6500	0.1300	0.1750	GGLGYPEDAIGK	1	>decoy_reverse_sp|P36612|PRS4_SCHPO Decoy of Reverse of 26S protease regulatory subunit 4 homolog OS=Schizosaccharomyces pombe GN=mts2 PE=2 SV=1(1);	EDMGSNDKASK	8	>decoy_reverse_sp|O74762|RPN2_SCHPO Decoy of Reverse of 26S proteasome regulatory subunit rpn2 OS=Schizosaccharomyces pombe GN=rpn2 PE=1 SV=1(130);	138.0681
2144	34.5877	2603.4731	4	2603.4654	-2.9613	0.9450	0.2550	0.3950	LVRKCIK	4	>decoy_reverse_sp|Q9Y7T8|PSB3_SCHPO Decoy of Reverse of Probable proteasome subunit beta type-3 OS=Schizosaccharomyces pombe GN=SPCC63.12c PE=2 SV=1(9);	ALTLKTGPPGPPCGGK	5	>decoy_reverse_sp|O14126|PRS6A_SCHPO Decoy of Reverse of 26S protease regulatory subunit 6A OS=Schizosaccharomyces pombe GN=tbp1 PE=2 SV=1(207);	138.0681
2145	34.5955	3522.8602	6	3522.8602	-0.0175	1.3000	0.1450	0.3050	LKLELKK	6	>decoy_reverse_sp|P50524|RPN12_SCHPO Decoy of Reverse of 26S proteasome regulatory subunit rpn12 OS=Schizosaccharomyces pombe GN=rpn12 PE=1 SV=1(248);	VAEQNENPTVGSAQKMIQDEAQK	15	>decoy_reverse_sp|O74440|RPN8_SCHPO Decoy of Reverse of 26S proteasome regulatory subunit rpn8 OS=Schizosaccharomyces pombe GN=rpn8 PE=2 SV=1(17);	138.0681
2146	34.6035	0	0	0	0	0	0	0	-	-	-	-	-	-	0
2148	34.6218	0	0	0	0	0	0	0	-	-	-	-	-	-	0
2149	34.6297	0	0	0	0	0	0	0	-	-	-	-	-	-	0
2150	34.6377	2367.3729	4	2367.3848	5.0437	0.7650	0.0250	0.2450	KARQAAK	1	>decoy_reverse_sp|O74762|RPN2_SCHPO Decoy of Reverse of 26S proteasome regulatory subunit rpn2 OS=Schizosaccharomyces pombe GN=rpn2 PE=1 SV=1(139);	VSTKKILGVAAEDK	4	>decoy_reverse_sp|Q09682|PSA4_SCHPO Decoy of Reverse of Probable proteasome subunit alpha type-4 OS=Schizosaccharomyces pombe GN=SPAC13C5.01c PE=2 SV=1(199);	138.0681
2151	34.6455	2367.3722	5	2367.3776	2.2913	0.8550	0.0850	0.4000	LKLELKK	2	>decoy_reverse_sp|P50524|RPN12_SCHPO Decoy of Reverse of 26S proteasome regulatory subunit rpn12 OS=Schizosaccharomyces pombe GN=rpn12 PE=1 SV=1(244);	KVEFGLPDLEGR	1	>sp|O42931|PRS7_SCHPO 26S protease regulatory subunit 7 homolog OS=Schizosaccharomyces pombe GN=rpt1 PE=1 SV=2(344);	138.0681
2152	34.6533	2391.3193	4	2391.3096	-4.0765	1.3100	0.1950	0.2700	VEFKMGNGK	4	>decoy_reverse_sp|P06732|KCRM_HUMAN Decoy of Reverse of Creatine kinase M-type OS=Homo sapiens GN=CKM PE=1 SV=2(135);	GGVHVKLAHLSK	6	>sp|P06732|KCRM_HUMAN Creatine kinase M-type OS=Homo sapiens GN=CKM PE=1 SV=2(298);	138.0681
2154	34.6717	3151.4741	5	3151.4917	5.6063	0.9100	0.1450	0.0650	KREAEAAK	1	>decoy_reverse_sp|Q10329|PSA7_SCHPO Decoy of Reverse of Probable proteasome subunit alpha type-7 OS=Schizosaccharomyces pombe GN=SPBC106.16 PE=2 SV=1(17);	GQAQSGNFSNFGDGANGDNKK	20	>sp|P36612|PRS4_SCHPO 26S protease regulatory subunit 4 homolog OS=Schizosaccharomyces pombe GN=mts2 PE=2 SV=1(21);	138.0681
2155	34.6795	2603.4750	3	2603.4659	-3.5099	0.8450	0.1150	0.0900	KEVQEAR	1	>decoy_reverse_sp|O74894|PRS6B_SCHPO Decoy of Reverse of 26S protease regulatory subunit 6B homolog OS=Schizosaccharomyces pombe GN=rpt3 PE=2 SV=1(341);	GGVHVKLAHLSKHPK	12	>sp|P06732|KCRM_HUMAN Creatine kinase M-type OS=Homo sapiens GN=CKM PE=1 SV=2(304);	138.0681
2156	34.6875	4470.1358	4	4470.1114	-5.4446	0.5150	0.1250	0.0050	MSRSYDSRTTIFSPEGR	1	>sp|Q09682|PSA4_SCHPO Probable proteasome subunit alpha type-4 OS=Schizosaccharomyces pombe GN=SPAC13C5.01c PE=2 SV=1(1);	DCISGWGCVVYVITADKCIK	17	>sp|Q9Y7T8|PSB3_SCHPO Probable proteasome subunit beta type-3 OS=Schizosaccharomyces pombe GN=SPCC63.12c PE=2 SV=1(193);	138.0681
2157	34.6953	1410.8216	3	1410.8194	-1.5811	1.5200	0.7100	0.0000	ELLKPSASVALQR	-1	>sp|O74894|PRS6B_SCHPO 26S protease regulatory subunit 6B homolog OS=Schizosaccharomyces pombe GN=rpt3 PE=2 SV=1	-	-1	-	0
2159	34.7130	0	0	0	0	0	0	0	-	-	-	-	-	-	0
2160	34.7208	3151.4753	4	3151.4589	-5.2070	0.7250	0.0900	0.0100	SSSDMAYTSMFK	1	>decoy_reverse_sp|O42931|PRS7_SCHPO Decoy of Reverse of 26S protease regulatory subunit 7 homolog OS=Schizosaccharomyces pombe GN=rpt1 PE=1 SV=2(2);	YVQVEQRNKPDER	9	>decoy_reverse_sp|Q10335|RPN7_SCHPO Decoy of Reverse of Probable 26S proteasome regulatory subunit rpn7 OS=Schizosaccharomyces pombe GN=rpn7 PE=2 SV=1(33);	138.0681
2161	34.7288	2591.3979	4	2591.4079	3.8354	0.6300	0.0500	0.1050	FDIMPRKK	7	>decoy_reverse_sp|Q09720|PSB2_SCHPO Decoy of Reverse of Probable proteasome subunit beta type-2 OS=Schizosaccharomyces pombe GN=SPAC31A2.04c PE=2 SV=1(25);	SAKAKNPMFALSR	5	>decoy_reverse_sp|Q9P7S2|RPN6_SCHPO Decoy of Reverse of Probable 26S proteasome regulatory subunit rpn6 OS=Schizosaccharomyces pombe GN=rpn6 PE=2 SV=1(342);	138.0681
2164	34.7700	2478.1476	4	2478.1543	2.7000	0.4450	0.0300	0.0600	NKLTNDETR	2	>decoy_reverse_sp|P30655|PSB5_SCHPO Decoy of Reverse of Proteasome subunit beta type-5 OS=Schizosaccharomyces pombe GN=pts1 PE=2 SV=3(223);	IDKEDMGSNDK	3	>decoy_reverse_sp|O74762|RPN2_SCHPO Decoy of Reverse of 26S proteasome regulatory subunit rpn2 OS=Schizosaccharomyces pombe GN=rpn2 PE=1 SV=1(122);	138.0681
2165	34.7778	2907.4964	5	2907.4977	0.4318	1.2100	0.0750	0.3350	SAELYKNPK	6	>sp|O74762|RPN2_SCHPO 26S proteasome regulatory subunit rpn2 OS=Schizosaccharomyces pombe GN=rpn2 PE=1 SV=1(127);	QDYDLVRSLESQIR	1	>decoy_reverse_sp|O94579|PSA2_SCHPO Decoy of Reverse of Probable proteasome subunit alpha type-2 OS=Schizosaccharomyces pombe GN=SPCC1442.06 PE=2 SV=1(1);	138.0681
2167	34.7962	2591.3961	5	2591.4104	5.5051	0.7100	0.0300	0.0750	RKQYSAK	2	>decoy_reverse_sp|Q9UUB6|UBLH2_SCHPO Decoy of Reverse of Ubiquitin carboxyl-terminal hydrolase 2 OS=Schizosaccharomyces pombe GN=uch2 PE=1 SV=1(3);	VLRQVMEEKLDSK	9	>sp|Q9UT97|PSA5_SCHPO Probable proteasome subunit alpha type-5 OS=Schizosaccharomyces pombe GN=SPAC323.02c PE=1 SV=1(210);	138.0681
2169	34.8145	2379.2441	4	2379.2442	0.0487	0.6950	0.1000	0.2200	MMGINERK	1	>sp|Q09841|PSB7_SCHPO Probable proteasome subunit beta type-7 OS=Schizosaccharomyces pombe GN=SPAC23D3.07 PE=2 SV=1(1);	GYIGDPIKFVR	8	>decoy_reverse_sp|O42931|PRS7_SCHPO Decoy of Reverse of 26S protease regulatory subunit 7 homolog OS=Schizosaccharomyces pombe GN=rpt1 PE=1 SV=2(232);	138.0681
2170	34.8225	4378.4943	5	4378.4911	-0.7198	1.1200	0.0350	0.1850	KPRVVTALTMLK	1	>sp|Q09841|PSB7_SCHPO Probable proteasome subunit beta type-7 OS=Schizosaccharomyces pombe GN=SPAC23D3.07 PE=2 SV=1(108);	QVKLLFIEKAEIINSLNLNNDLTDK	3	>decoy_reverse_sp|Q9UTM3|RPN5_SCHPO Decoy of Reverse of 26S proteasome regulatory subunit rpn5 OS=Schizosaccharomyces pombe GN=rpn5a PE=1 SV=1(404);	138.0681
2171	34.8303	2379.2473	3	2379.2507	1.4246	0.6900	0.0900	0.2400	KLMELFISK	1	>decoy_reverse_sp|Q10335|RPN7_SCHPO Decoy of Reverse of Probable 26S proteasome regulatory subunit rpn7 OS=Schizosaccharomyces pombe GN=rpn7 PE=2 SV=1(324);	KATDDDRWK	1	>sp|Q9USQ9|PSB4_SCHPO Probable proteasome subunit beta type-4 OS=Schizosaccharomyces pombe GN=SPBC577.10 PE=2 SV=1(189);	138.0681
2172	34.8383	2355.2984	4	2355.3048	2.7356	1.1350	0.1450	0.2600	KILGVAAEDK	1	>decoy_reverse_sp|Q09682|PSA4_SCHPO Decoy of Reverse of Probable proteasome subunit alpha type-4 OS=Schizosaccharomyces pombe GN=SPAC13C5.01c PE=2 SV=1(200);	IQYVGKQDPK	6	>sp|P41878|RPN11_SCHPO 26S proteasome regulatory subunit rpn11 OS=Schizosaccharomyces pombe GN=rpn11 PE=1 SV=2(276);	138.0681
2175	34.8795	0	0	0	0	0	0	0	-	-	-	-	-	-	0
2176	34.8875	3116.5490	5	3116.5334	-4.9962	1.7850	0.0350	0.6400	KLEFPLPNEEAR	1	>sp|O14126|PRS6A_SCHPO 26S protease regulatory subunit 6A OS=Schizosaccharomyces pombe GN=tbp1 PE=2 SV=1(350);	IDKEDMGSNDKASK	3	>decoy_reverse_sp|O74762|RPN2_SCHPO Decoy of Reverse of 26S proteasome regulatory subunit rpn2 OS=Schizosaccharomyces pombe GN=rpn2 PE=1 SV=1(122);	138.0681
2178	34.9055	2591.4017	3	2591.3845	-6.6387	0.7000	0.0650	0.3050	DAVVLGVEKR	9	>sp|Q9UT97|PSA5_SCHPO Probable proteasome subunit alpha type-5 OS=Schizosaccharomyces pombe GN=SPAC323.02c PE=1 SV=1(52);	FFEKEDVQSLK	4	>sp|Q9UTM3|RPN5_SCHPO 26S proteasome regulatory subunit rpn5 OS=Schizosaccharomyces pombe GN=rpn5a PE=1 SV=1(204);	138.0681
2180	34.9237	2722.2542	4	2722.2689	5.3958	0.8850	0.0550	0.0050	QSKATR	3	>decoy_reverse_sp|Q09841|PSB7_SCHPO Decoy of Reverse of Probable proteasome subunit beta type-7 OS=Schizosaccharomyces pombe GN=SPAC23D3.07 PE=2 SV=1(35);	NSSSDMAYTSMFKGNQK	1	>decoy_reverse_sp|O42931|PRS7_SCHPO Decoy of Reverse of 26S protease regulatory subunit 7 homolog OS=Schizosaccharomyces pombe GN=rpt1 PE=1 SV=2(1);	138.0681
2181	34.9315	0	0	0	0	0	0	0	-	-	-	-	-	-	0
2182	34.9395	2583.1737	3	2583.1692	-1.7188	0.2200	0.2200	0.0950	MDRQEQR	1	>decoy_reverse_sp|Q9UT97|PSA5_SCHPO Decoy of Reverse of Probable proteasome subunit alpha type-5 OS=Schizosaccharomyces pombe GN=SPAC323.02c PE=1 SV=1(1);	MNSTEEIDLYNR	1	>sp|O74894|PRS6B_SCHPO 26S protease regulatory subunit 6B homolog OS=Schizosaccharomyces pombe GN=rpt3 PE=2 SV=1(1);	138.0681
2183	34.9473	3221.5761	4	3221.5737	-0.7303	0.5650	0.0250	0.0350	KEEMVMLK	1	>decoy_reverse_sp|P06732|KCRM_HUMAN Decoy of Reverse of Creatine kinase M-type OS=Homo sapiens GN=CKM PE=1 SV=2(17);	MCSPSATLTHRTMTEKAR	16	>sp|Q10335|RPN7_SCHPO Probable 26S proteasome regulatory subunit rpn7 OS=Schizosaccharomyces pombe GN=rpn7 PE=2 SV=1(16);	138.0681
2184	34.9552	1956.2171	4	1956.2135	-1.8355	1.2000	0.0900	0.4150	KLGVKPPK	1	>sp|O14126|PRS6A_SCHPO 26S protease regulatory subunit 6A OS=Schizosaccharomyces pombe GN=tbp1 PE=2 SV=1(213);	IHLEKVSK	5	>sp|O74445|PRS10_SCHPO Probable 26S protease subunit rpt4 OS=Schizosaccharomyces pombe GN=rpt4 PE=2 SV=2(318);	138.0681
2186	34.9733	0	0	0	0	0	0	0	-	-	-	-	-	-	0
2187	34.9810	3235.7600	6	3235.7749	4.6072	1.5300	0.1900	0.2750	ELEAMKLLRPR	6	>decoy_reverse_sp|Q9UQY2|PSB1_SCHPO Decoy of Reverse of Probable proteasome subunit beta type-1 OS=Schizosaccharomyces pombe GN=pam1 PE=2 SV=1(47);	IDRKVEFGLPDLEGR	4	>sp|O42931|PRS7_SCHPO 26S protease regulatory subunit 7 homolog OS=Schizosaccharomyces pombe GN=rpt1 PE=1 SV=2(344);	138.0681
2188	34.9888	1407.7242	3	1407.7254	0.8064	0.3350	0.0950	0.1550	KVPDK	1	>sp|O94517|PSA6_SCHPO Probable proteasome subunit alpha type-6 OS=Schizosaccharomyces pombe GN=SPBC646.16 PE=2 SV=1(53);	MFMTR	1	>sp|Q9UT97|PSA5_SCHPO Probable proteasome subunit alpha type-5 OS=Schizosaccharomyces pombe GN=SPAC323.02c PE=1 SV=1(1);	138.0681
2189	34.9962	2916.4165	5	2916.4199	1.1584	0.7100	0.0400	-0.0000	ESLQR	1	>sp|P41878|RPN11_SCHPO 26S proteasome regulatory subunit rpn11 OS=Schizosaccharomyces pombe GN=rpn11 PE=1 SV=2(2);	EDLTDEEKAASIAVEDEKR	8	>sp|Q9UUB6|UBLH2_SCHPO Ubiquitin carboxyl-terminal hydrolase 2 OS=Schizosaccharomyces pombe GN=uch2 PE=1 SV=1(237);	138.0681
2192	35.0318	2292.1998	4	2292.1783	-9.4099	0.8050	0.0800	0.2800	DAGKDEFSR	4	>decoy_reverse_sp|O14126|PRS6A_SCHPO Decoy of Reverse of 26S protease regulatory subunit 6A OS=Schizosaccharomyces pombe GN=tbp1 PE=2 SV=1(140);	MVTANIKNIK	7	>decoy_reverse_sp|P41836|PRS8_SCHPO Decoy of Reverse of 26S protease regulatory subunit 8 homolog OS=Schizosaccharomyces pombe GN=let1 PE=2 SV=1(117);	138.0681
2193	35.0397	2310.2148	5	2310.2292	6.2582	0.8200	0.0150	0.2300	QEMK	1	>decoy_reverse_sp|O94444|RPN10_SCHPO Decoy of Reverse of 26S proteasome regulatory subunit rpn10 OS=Schizosaccharomyces pombe GN=rpn10 PE=1 SV=1(1);	YEVGAEYIKKVIAR	9	>sp|O42897|RPN3_SCHPO Probable 26S proteasome regulatory subunit rpn3 OS=Schizosaccharomyces pombe GN=rpn3 PE=2 SV=2(151);	138.0681
2195	35.0582	0	0	0	0	0	0	0	-	-	-	-	-	-	0
2196	35.0660	2776.4475	5	2776.4502	0.9624	1.1800	0.0750	0.3150	MMGINER	1	>sp|Q09841|PSB7_SCHPO Probable proteasome subunit beta type-7 OS=Schizosaccharomyces pombe GN=SPAC23D3.07 PE=2 SV=1(1);	VATEKDFLDAVQKVVK	5	>sp|O42931|PRS7_SCHPO 26S protease regulatory subunit 7 homolog OS=Schizosaccharomyces pombe GN=rpt1 PE=1 SV=2(411);	138.0681
2197	35.0740	3223.6882	5	3223.6909	0.8401	0.8950	0.1050	0.2350	SPSGNDALNDKKGTK	12	>sp|P87048|RPN1_SCHPO 26S proteasome regulatory subunit rpn1 OS=Schizosaccharomyces pombe GN=rpn1 PE=1 SV=2(21);	LKAYQGIYLMSIR	2	>sp|Q10335|RPN7_SCHPO Probable 26S proteasome regulatory subunit rpn7 OS=Schizosaccharomyces pombe GN=rpn7 PE=2 SV=1(192);	138.0681
2199	35.0920	2606.4881	4	2606.4893	0.4854	0.5350	0.0050	0.1900	LLSSAKK	6	>decoy_reverse_sp|Q9P7S2|RPN6_SCHPO Decoy of Reverse of Probable 26S proteasome regulatory subunit rpn6 OS=Schizosaccharomyces pombe GN=rpn6 PE=2 SV=1(178);	ATAIGKSSTAAKTFLEK	12	>sp|O94579|PSA2_SCHPO Probable proteasome subunit alpha type-2 OS=Schizosaccharomyces pombe GN=SPCC1442.06 PE=2 SV=1(171);	138.0681
2201	35.1100	0	0	0	0	0	0	0	-	-	-	-	-	-	0
2202	35.1178	2606.4907	3	2606.4768	-5.3359	0.6600	0.0150	0.0250	LENQRKWR	6	>decoy_reverse_sp|Q9UUB6|UBLH2_SCHPO Decoy of Reverse of Ubiquitin carboxyl-terminal hydrolase 2 OS=Schizosaccharomyces pombe GN=uch2 PE=1 SV=1(49);	NIPKARASLTAAK	4	>sp|Q9P7S2|RPN6_SCHPO Probable 26S proteasome regulatory subunit rpn6 OS=Schizosaccharomyces pombe GN=rpn6 PE=2 SV=1(183);	138.0681
2204	35.1360	2415.2404	4	2415.2572	6.9663	0.4400	0.0250	0.1000	IEDTDKYDK	6	>decoy_reverse_sp|O74445|PRS10_SCHPO Decoy of Reverse of Probable 26S protease subunit rpt4 OS=Schizosaccharomyces pombe GN=rpt4 PE=2 SV=2(348);	KINVKFFEK	1	>sp|Q9UTM3|RPN5_SCHPO 26S proteasome regulatory subunit rpn5 OS=Schizosaccharomyces pombe GN=rpn5a PE=1 SV=1(196);	138.0681
2205	35.1440	2859.3970	4	2859.4186	7.5403	0.7200	0.0650	-0.0600	DIKSMIADK	3	>decoy_reverse_sp|O42931|PRS7_SCHPO Decoy of Reverse of 26S protease regulatory subunit 7 homolog OS=Schizosaccharomyces pombe GN=rpt1 PE=1 SV=2(69);	DYTMAQPEFFKAVR	1	>decoy_reverse_sp|O74894|PRS6B_SCHPO Decoy of Reverse of 26S protease regulatory subunit 6B homolog OS=Schizosaccharomyces pombe GN=rpt3 PE=2 SV=1(2);	138.0681
2206	35.1518	0	0	0	0	0	0	0	-	-	-	-	-	-	0
2208	35.1700	4121.7838	5	4121.8225	9.3946	0.2950	0.2950	-0.0250	MSGYDRALSVFSPDGR	1	>sp|Q10329|PSA7_SCHPO Probable proteasome subunit alpha type-7 OS=Schizosaccharomyces pombe GN=SPBC106.16 PE=2 SV=1(1);	MDTEMSVNMSDFLHDQATR	1	>sp|Q9US13|RPN9_SCHPO Probable 26S proteasome regulatory subunit rpn9 OS=Schizosaccharomyces pombe GN=rpn9 PE=2 SV=1(1);	138.0681
2209	35.1778	2606.4858	5	2606.4617	-9.2347	0.9850	0.1350	0.2700	ASLLK	1	>decoy_reverse_sp|Q9P7S2|RPN6_SCHPO Decoy of Reverse of Probable 26S proteasome regulatory subunit rpn6 OS=Schizosaccharomyces pombe GN=rpn6 PE=2 SV=1(2);	HNNHMAKVLTLELYKK	7	>sp|P06732|KCRM_HUMAN Creatine kinase M-type OS=Homo sapiens GN=CKM PE=1 SV=2(32);	138.0681
2210	35.1858	2292.3292	3	2292.3204	-3.8043	0.6600	0.0800	0.1550	LNVYKYR	5	>decoy_reverse_sp|Q9Y7T8|PSB3_SCHPO Decoy of Reverse of Probable proteasome subunit beta type-3 OS=Schizosaccharomyces pombe GN=SPCC63.12c PE=2 SV=1(135);	TKINLIETLR	2	>sp|Q9UTM3|RPN5_SCHPO 26S proteasome regulatory subunit rpn5 OS=Schizosaccharomyces pombe GN=rpn5a PE=1 SV=1(109);	138.0681
2211	35.1935	0	0	0	0	0	0	0	-	-	-	-	-	-	0
2213	35.2115	2776.4481	4	2776.4468	-0.4689	0.7850	0.0700	0.2800	LKVLVQGLER	2	>decoy_reverse_sp|Q10335|RPN7_SCHPO Decoy of Reverse of Probable 26S proteasome regulatory subunit rpn7 OS=Schizosaccharomyces pombe GN=rpn7 PE=2 SV=1(236);	KSYDYSATMYTR	1	>decoy_reverse_sp|Q9UTM3|RPN5_SCHPO Decoy of Reverse of 26S proteasome regulatory subunit rpn5 OS=Schizosaccharomyces pombe GN=rpn5a PE=1 SV=1(249);	138.0681
2214	35.2195	2659.4001	5	2659.3816	-6.9805	1.0750	0.0050	0.4250	LVKGRQD	3	>sp|Q9Y7T8|PSB3_SCHPO Probable proteasome subunit beta type-3 OS=Schizosaccharomyces pombe GN=SPCC63.12c PE=2 SV=1(200);	KEEPKSETLENFTR	5	>sp|O74762|RPN2_SCHPO 26S proteasome regulatory subunit rpn2 OS=Schizosaccharomyces pombe GN=rpn2 PE=1 SV=1(880);	138.0681
2216	35.2372	2859.3946	5	2859.3820	-4.4243	0.7550	0.2300	0.2850	MSRSYDSR	1	>sp|Q09682|PSA4_SCHPO Probable proteasome subunit alpha type-4 OS=Schizosaccharomyces pombe GN=SPAC13C5.01c PE=2 SV=1(1);	QDYDLVRSLESQIR	1	>decoy_reverse_sp|O94579|PSA2_SCHPO Decoy of Reverse of Probable proteasome subunit alpha type-2 OS=Schizosaccharomyces pombe GN=SPCC1442.06 PE=2 SV=1(1);	138.0681
2217	35.2450	2402.3759	4	2402.3671	-3.6608	1.3250	0.1050	0.2750	TEVLK	1	>sp|P41836|PRS8_SCHPO 26S protease regulatory subunit 8 homolog OS=Schizosaccharomyces pombe GN=let1 PE=2 SV=1(2);	AIDLYKEVLNKGVSK	6	>sp|Q9P7S2|RPN6_SCHPO Probable 26S proteasome regulatory subunit rpn6 OS=Schizosaccharomyces pombe GN=rpn6 PE=2 SV=1(27);	138.0681
2219	35.2628	2764.3713	5	2764.3687	-0.9622	0.6150	0.0050	0.2250	LKESQLVDK	2	>decoy_reverse_sp|Q9UTM3|RPN5_SCHPO Decoy of Reverse of 26S proteasome regulatory subunit rpn5 OS=Schizosaccharomyces pombe GN=rpn5a PE=1 SV=1(233);	QEMKKDSESTEEK	5	>decoy_reverse_sp|O94444|RPN10_SCHPO Decoy of Reverse of 26S proteasome regulatory subunit rpn10 OS=Schizosaccharomyces pombe GN=rpn10 PE=1 SV=1(5);	138.0681
2221	35.2803	0	0	0	0	0	0	0	-	-	-	-	-	-	0
2223	35.2982	2594.4127	4	2594.4067	-2.3320	1.0450	0.1700	0.2300	SVQPTAKTVQK	7	>sp|O74762|RPN2_SCHPO 26S proteasome regulatory subunit rpn2 OS=Schizosaccharomyces pombe GN=rpn2 PE=1 SV=1(806);	KHFEQVINEK	1	>sp|O74762|RPN2_SCHPO 26S proteasome regulatory subunit rpn2 OS=Schizosaccharomyces pombe GN=rpn2 PE=1 SV=1(694);	138.0681
2224	35.3060	3229.6699	4	3229.6943	7.5400	0.9200	0.0050	0.1550	YEVGAEYIKK	9	>sp|O42897|RPN3_SCHPO Probable 26S proteasome regulatory subunit rpn3 OS=Schizosaccharomyces pombe GN=rpn3 PE=2 SV=2(151);	LFKSLGSGMDQEKVLNK	3	>decoy_reverse_sp|P41836|PRS8_SCHPO Decoy of Reverse of 26S protease regulatory subunit 8 homolog OS=Schizosaccharomyces pombe GN=let1 PE=2 SV=1(4);	138.0681
2225	35.3138	3229.6702	5	3229.6903	6.2191	2.0800	0.6700	0.7350	VKAMEVDEKPTER	2	>sp|O14126|PRS6A_SCHPO 26S protease regulatory subunit 6A OS=Schizosaccharomyces pombe GN=tbp1 PE=2 SV=1(172);	NLSNVVEISGKGVFV	11	>sp|Q9US13|RPN9_SCHPO Probable 26S proteasome regulatory subunit rpn9 OS=Schizosaccharomyces pombe GN=rpn9 PE=2 SV=1(377);	138.0681
2226	35.3217	2594.4143	3	2594.4067	-2.9240	1.5500	0.8600	0.6050	SVQPTAKTVQK	7	>sp|O74762|RPN2_SCHPO 26S proteasome regulatory subunit rpn2 OS=Schizosaccharomyces pombe GN=rpn2 PE=1 SV=1(806);	KHFEQVINEK	1	>sp|O74762|RPN2_SCHPO 26S proteasome regulatory subunit rpn2 OS=Schizosaccharomyces pombe GN=rpn2 PE=1 SV=1(694);	138.0681
2227	35.3295	2280.2537	3	2280.2589	2.2602	1.3050	0.3500	0.2100	KHLDAEVQK	1	>sp|P41878|RPN11_SCHPO 26S proteasome regulatory subunit rpn11 OS=Schizosaccharomyces pombe GN=rpn11 PE=1 SV=2(281);	FGNRDLVKK	8	>sp|O74445|PRS10_SCHPO Probable 26S protease subunit rpt4 OS=Schizosaccharomyces pombe GN=rpt4 PE=2 SV=2(37);	138.0681
2230	35.3642	3370.8712	5	3370.8896	5.4535	0.5300	0.0400	0.1550	ALTLKTGPPGPPCGGK	5	>decoy_reverse_sp|O14126|PRS6A_SCHPO Decoy of Reverse of 26S protease regulatory subunit 6A OS=Schizosaccharomyces pombe GN=tbp1 PE=2 SV=1(207);	LISGKLDEARELLVK	5	>sp|Q9US13|RPN9_SCHPO Probable 26S proteasome regulatory subunit rpn9 OS=Schizosaccharomyces pombe GN=rpn9 PE=2 SV=1(132);	138.0681
2231	35.3720	2974.4253	4	2974.3977	-9.2668	0.7900	0.3350	0.2600	SERDTALEK	1	>sp|O74445|PRS10_SCHPO Probable 26S protease subunit rpt4 OS=Schizosaccharomyces pombe GN=rpt4 PE=2 SV=2(2);	ERDCTAYNIYDKNK	12	>decoy_reverse_sp|Q10335|RPN7_SCHPO Decoy of Reverse of Probable 26S proteasome regulatory subunit rpn7 OS=Schizosaccharomyces pombe GN=rpn7 PE=2 SV=1(292);	138.0681
2232	35.3802	2408.3136	4	2408.3022	-4.7356	0.8950	0.2400	0.3450	KARQAAK	1	>decoy_reverse_sp|O74762|RPN2_SCHPO Decoy of Reverse of 26S proteasome regulatory subunit rpn2 OS=Schizosaccharomyces pombe GN=rpn2 PE=1 SV=1(139);	ESDKAPDLIELNR	4	>sp|O74762|RPN2_SCHPO 26S proteasome regulatory subunit rpn2 OS=Schizosaccharomyces pombe GN=rpn2 PE=1 SV=1(926);	138.0681
2234	35.3978	2708.5390	5	2708.5574	6.7946	1.2100	0.0550	0.1200	GVVALVEDKTK	9	>decoy_reverse_sp|Q9UT97|PSA5_SCHPO Decoy of Reverse of Probable proteasome subunit alpha type-5 OS=Schizosaccharomyces pombe GN=SPAC323.02c PE=1 SV=1(205);	AVILSDTKPVDKK	8	>decoy_reverse_sp|O94517|PSA6_SCHPO Decoy of Reverse of Probable proteasome subunit alpha type-6 OS=Schizosaccharomyces pombe GN=SPBC646.16 PE=2 SV=1(188);	138.0681
2235	35.4057	3217.5941	5	3217.5845	-2.9992	2.1450	0.0800	0.5850	VKAMEVDEKPTER	2	>sp|O14126|PRS6A_SCHPO 26S protease regulatory subunit 6A OS=Schizosaccharomyces pombe GN=tbp1 PE=2 SV=1(172);	CTKIIENEQSAEK	3	>sp|O42931|PRS7_SCHPO 26S protease regulatory subunit 7 homolog OS=Schizosaccharomyces pombe GN=rpt1 PE=1 SV=2(102);	138.0681
2238	35.4462	3217.5944	4	3217.5845	-3.0786	1.7650	0.3150	0.4950	VKAMEVDEKPTER	2	>sp|O14126|PRS6A_SCHPO 26S protease regulatory subunit 6A OS=Schizosaccharomyces pombe GN=tbp1 PE=2 SV=1(172);	CTKIIENEQSAEK	3	>sp|O42931|PRS7_SCHPO 26S protease regulatory subunit 7 homolog OS=Schizosaccharomyces pombe GN=rpt1 PE=1 SV=2(102);	138.0681
2239	35.4540	4457.4599	5	4457.4307	-6.5475	0.8750	0.0800	0.0850	TLPPELKGEALGNSEHIR	7	>sp|Q9UUB6|UBLH2_SCHPO Ubiquitin carboxyl-terminal hydrolase 2 OS=Schizosaccharomyces pombe GN=uch2 PE=1 SV=1(120);	AELATEAYTPLTSLEGIVILKK	21	>sp|P87048|RPN1_SCHPO 26S proteasome regulatory subunit rpn1 OS=Schizosaccharomyces pombe GN=rpn1 PE=1 SV=2(881);	138.0681
2240	35.4620	2647.3336	5	2647.3187	-5.6308	1.6500	0.0150	0.3850	ETTEKK	5	>decoy_reverse_sp|O74762|RPN2_SCHPO Decoy of Reverse of 26S proteasome regulatory subunit rpn2 OS=Schizosaccharomyces pombe GN=rpn2 PE=1 SV=1(118);	DISSKSPSGNDALNDKK	5	>sp|P87048|RPN1_SCHPO 26S proteasome regulatory subunit rpn1 OS=Schizosaccharomyces pombe GN=rpn1 PE=1 SV=2(9);	138.0681
2242	35.4797	3358.7967	6	3358.7883	-2.4967	1.3400	0.2900	0.6650	SVQPTAKTVQK	7	>sp|O74762|RPN2_SCHPO 26S proteasome regulatory subunit rpn2 OS=Schizosaccharomyces pombe GN=rpn2 PE=1 SV=1(806);	KHFEQVINEKHEDALAK	1	>sp|O74762|RPN2_SCHPO 26S proteasome regulatory subunit rpn2 OS=Schizosaccharomyces pombe GN=rpn2 PE=1 SV=1(694);	138.0681
2244	35.4978	3358.7962	5	3358.8023	1.8012	0.6750	0.0350	0.1750	SWIGAYLAKIPER	9	>decoy_reverse_sp|Q9UTM3|RPN5_SCHPO Decoy of Reverse of 26S proteasome regulatory subunit rpn5 OS=Schizosaccharomyces pombe GN=rpn5a PE=1 SV=1(136);	KVTSKLLEQEESAEK	1	>sp|Q09682|PSA4_SCHPO Probable proteasome subunit alpha type-4 OS=Schizosaccharomyces pombe GN=SPAC13C5.01c PE=2 SV=1(50);	138.0681
2245	35.5053	3109.5361	5	3109.5613	8.0995	0.9600	0.0250	0.3400	KAQSGPDASAK	1	>sp|P36612|PRS4_SCHPO 26S protease regulatory subunit 4 homolog OS=Schizosaccharomyces pombe GN=mts2 PE=2 SV=1(45);	QTGQYYGGLKLCVDRR	10	>decoy_reverse_sp|Q09682|PSA4_SCHPO Decoy of Reverse of Probable proteasome subunit alpha type-4 OS=Schizosaccharomyces pombe GN=SPAC13C5.01c PE=2 SV=1(131);	138.0681
2246	35.5130	2696.4634	5	2696.4707	2.6980	0.9250	0.0700	0.1800	IGLSKIR	5	>decoy_reverse_sp|Q9US13|RPN9_SCHPO Decoy of Reverse of Probable 26S proteasome regulatory subunit rpn9 OS=Schizosaccharomyces pombe GN=rpn9 PE=2 SV=1(255);	SQDISINGNSKKEEPK	12	>sp|O74762|RPN2_SCHPO 26S proteasome regulatory subunit rpn2 OS=Schizosaccharomyces pombe GN=rpn2 PE=1 SV=1(876);	138.0681
2247	35.5208	1442.8000	3	1442.7980	-1.3949	1.5850	0.8650	0.0000	KPTSELAIGASLEK	-1	>sp|O94579|PSA2_SCHPO Probable proteasome subunit alpha type-2 OS=Schizosaccharomyces pombe GN=SPCC1442.06 PE=2 SV=1	-	-1	-	0
2248	35.5282	0	0	0	0	0	0	0	-	-	-	-	-	-	0
2250	35.5462	2987.4442	5	2987.4625	6.1306	0.5950	0.0350	0.2400	GGLGYPEDAIGK	1	>decoy_reverse_sp|P36612|PRS4_SCHPO Decoy of Reverse of 26S protease regulatory subunit 4 homolog OS=Schizosaccharomyces pombe GN=mts2 PE=2 SV=1(1);	AVKPTDMEQFAFYK	14	>sp|O74894|PRS6B_SCHPO 26S protease regulatory subunit 6B homolog OS=Schizosaccharomyces pombe GN=rpt3 PE=2 SV=1(389);	138.0681
2250	35.5462	2987.4442	5	2987.4625	6.1306	0.5950	0.0350	0.2400	GGLGYPEDAIGK	1	>decoy_reverse_sp|P36612|PRS4_SCHPO Decoy of Reverse of 26S protease regulatory subunit 4 homolog OS=Schizosaccharomyces pombe GN=mts2 PE=2 SV=1(1);	AVKPTDMEQFAFYK	3	>sp|O74894|PRS6B_SCHPO 26S protease regulatory subunit 6B homolog OS=Schizosaccharomyces pombe GN=rpt3 PE=2 SV=1(378);	138.0681
2251	35.5542	0	0	0	0	0	0	0	-	-	-	-	-	-	0
2254	35.5895	1865.9207	4	1865.9053	-8.2715	0.2900	0.0400	0.0500	KNCK	1	>decoy_reverse_sp|Q09841|PSB7_SCHPO Decoy of Reverse of Probable proteasome subunit beta type-7 OS=Schizosaccharomyces pombe GN=SPAC23D3.07 PE=2 SV=1(201);	RFDSEKAGDR	6	>sp|O14126|PRS6A_SCHPO 26S protease regulatory subunit 6A OS=Schizosaccharomyces pombe GN=tbp1 PE=2 SV=1(299);	138.0681
2256	35.6073	2987.4464	4	2987.4318	-4.8711	0.4200	0.1750	0.0750	SNNIKENEQK	5	>decoy_reverse_sp|O14126|PRS6A_SCHPO Decoy of Reverse of 26S protease regulatory subunit 6A OS=Schizosaccharomyces pombe GN=tbp1 PE=2 SV=1(362);	SGNLPDADNSKSDISK	11	>decoy_reverse_sp|P87048|RPN1_SCHPO Decoy of Reverse of 26S proteasome regulatory subunit rpn1 OS=Schizosaccharomyces pombe GN=rpn1 PE=1 SV=2(883);	138.0681
2258	35.6253	2987.4421	6	2987.4457	1.2292	0.8100	0.0700	0.1800	AQEEVKR	6	>sp|O74894|PRS6B_SCHPO 26S protease regulatory subunit 6B homolog OS=Schizosaccharomyces pombe GN=rpt3 PE=2 SV=1(49);	EDLTDEEKAASIAVEDEK	8	>sp|Q9UUB6|UBLH2_SCHPO Ubiquitin carboxyl-terminal hydrolase 2 OS=Schizosaccharomyces pombe GN=uch2 PE=1 SV=1(237);	138.0681
2260	35.6428	2779.3912	4	2779.3995	3.0031	0.7150	0.1800	0.1250	MDRQEQR	1	>decoy_reverse_sp|Q9UT97|PSA5_SCHPO Decoy of Reverse of Probable proteasome subunit alpha type-5 OS=Schizosaccharomyces pombe GN=SPAC323.02c PE=1 SV=1(1);	NELEKLNFSSLKMK	12	>sp|O59770|PSA3_SCHPO Probable proteasome subunit alpha type-3 OS=Schizosaccharomyces pombe GN=SPCC1795.04c PE=1 SV=1(184);	138.0681
2262	35.6608	2723.3664	4	2723.3587	-2.8267	0.7300	0.0450	0.1700	PFGNTHNK	1	>sp|P06732|KCRM_HUMAN Creatine kinase M-type OS=Homo sapiens GN=CKM PE=1 SV=2(2);	DGIQDIMPSQAKELK	1	>decoy_reverse_sp|P06732|KCRM_HUMAN Decoy of Reverse of Creatine kinase M-type OS=Homo sapiens GN=CKM PE=1 SV=2(2);	138.0681
2263	35.6687	2749.3808	4	2749.3778	-1.1123	1.3550	0.1800	0.3900	NCACVISQKK	9	>sp|O94517|PSA6_SCHPO Probable proteasome subunit alpha type-6 OS=Schizosaccharomyces pombe GN=SPBC646.16 PE=2 SV=1(52);	GGLGYPEDAIGKTK	1	>decoy_reverse_sp|P36612|PRS4_SCHPO Decoy of Reverse of 26S protease regulatory subunit 4 homolog OS=Schizosaccharomyces pombe GN=mts2 PE=2 SV=1(1);	138.0681
2265	35.6865	3755.0541	5	3755.0840	7.9551	1.1750	0.0550	0.1500	IEVNIHRKR	8	>decoy_reverse_sp|Q9UTM3|RPN5_SCHPO Decoy of Reverse of 26S proteasome regulatory subunit rpn5 OS=Schizosaccharomyces pombe GN=rpn5a PE=1 SV=1(106);	ALSSLKYMLLSQIMLNSVSEVK	6	>sp|Q9P7S2|RPN6_SCHPO Probable 26S proteasome regulatory subunit rpn6 OS=Schizosaccharomyces pombe GN=rpn6 PE=2 SV=1(250);	138.0681
2266	35.6943	2616.6020	5	2616.5941	-3.0315	0.9300	0.2950	0.2000	LIKK	3	>decoy_reverse_sp|O14250|PSA1_SCHPO Decoy of Reverse of Probable proteasome subunit alpha type-1 OS=Schizosaccharomyces pombe GN=SPAC6G10.04c PE=2 SV=1(211);	QGSATVGLVSKTHAVLVALK	11	>sp|O14250|PSA1_SCHPO Probable proteasome subunit alpha type-1 OS=Schizosaccharomyces pombe GN=SPAC6G10.04c PE=2 SV=1(41);	138.0681
2267	35.7023	2651.4354	4	2651.4605	9.4755	0.9900	0.1000	0.3000	ENKIQRQR	3	>sp|O94444|RPN10_SCHPO 26S proteasome regulatory subunit rpn10 OS=Schizosaccharomyces pombe GN=rpn10 PE=1 SV=1(104);	LGISATALSPEEKK	13	>decoy_reverse_sp|O94579|PSA2_SCHPO Decoy of Reverse of Probable proteasome subunit alpha type-2 OS=Schizosaccharomyces pombe GN=SPCC1442.06 PE=2 SV=1(196);	138.0681
2269	35.7198	0	0	0	0	0	0	0	-	-	-	-	-	-	0
2270	35.7273	3744.9876	6	3744.9566	-8.2885	1.7150	0.1750	0.7750	VSPTGQITSTSARSGK	1	>decoy_reverse_sp|Q10329|PSA7_SCHPO Decoy of Reverse of Probable proteasome subunit alpha type-7 OS=Schizosaccharomyces pombe GN=SPBC106.16 PE=2 SV=1(1);	GIDLKSIAEKMNGASGAELK	10	>sp|P41836|PRS8_SCHPO 26S protease regulatory subunit 8 homolog OS=Schizosaccharomyces pombe GN=let1 PE=2 SV=1(347);	138.0681
2272	35.7448	2559.5826	4	2559.5654	-6.7012	0.5750	0.0950	0.1700	KLGVKPPK	5	>sp|O14126|PRS6A_SCHPO 26S protease regulatory subunit 6A OS=Schizosaccharomyces pombe GN=tbp1 PE=2 SV=1(217);	LEFIKVIPVEELK	5	>decoy_reverse_sp|P41836|PRS8_SCHPO Decoy of Reverse of 26S protease regulatory subunit 8 homolog OS=Schizosaccharomyces pombe GN=let1 PE=2 SV=1(238);	138.0681
2273	35.7527	0	0	0	0	0	0	0	-	-	-	-	-	-	0
2274	35.7607	2624.5694	4	2624.5628	-2.5089	0.7650	0.1950	0.3400	KELLKLK	5	>sp|P50524|RPN12_SCHPO 26S proteasome regulatory subunit rpn12 OS=Schizosaccharomyces pombe GN=rpn12 PE=1 SV=1(27);	KFDQLTQALNVAIR	1	>sp|P87048|RPN1_SCHPO 26S proteasome regulatory subunit rpn1 OS=Schizosaccharomyces pombe GN=rpn1 PE=1 SV=2(260);	138.0681
2275	35.7685	2791.4792	4	2791.4616	-6.3128	1.8350	0.7300	-0.0150	SAKGTKR	6	>sp|O74440|RPN8_SCHPO 26S proteasome regulatory subunit rpn8 OS=Schizosaccharomyces pombe GN=rpn8 PE=2 SV=1(39);	HFEQVINEKHEDALAK	9	>sp|O74762|RPN2_SCHPO 26S proteasome regulatory subunit rpn2 OS=Schizosaccharomyces pombe GN=rpn2 PE=1 SV=1(703);	138.0681
2277	35.7857	2559.5815	5	2559.5654	-6.2982	0.7250	0.2400	0.1950	KLGVKPPK	1	>sp|O14126|PRS6A_SCHPO 26S protease regulatory subunit 6A OS=Schizosaccharomyces pombe GN=tbp1 PE=2 SV=1(213);	LEFIKVIPVEELK	5	>decoy_reverse_sp|P41836|PRS8_SCHPO Decoy of Reverse of 26S protease regulatory subunit 8 homolog OS=Schizosaccharomyces pombe GN=let1 PE=2 SV=1(238);	138.0681
2278	35.7913	0	0	0	0	0	0	0	-	-	-	-	-	-	0
2279	35.7992	2761.2641	4	2761.2865	8.1255	0.2800	0.1700	0.0850	EPPVYTPPKDK	9	>decoy_reverse_sp|P36612|PRS4_SCHPO Decoy of Reverse of 26S protease regulatory subunit 4 homolog OS=Schizosaccharomyces pombe GN=mts2 PE=2 SV=1(421);	SSSDMAYTSMFK	1	>decoy_reverse_sp|O42931|PRS7_SCHPO Decoy of Reverse of 26S protease regulatory subunit 7 homolog OS=Schizosaccharomyces pombe GN=rpt1 PE=1 SV=2(2);	138.0681
2280	35.8072	2656.2356	5	2656.2577	8.3215	0.6900	0.3100	0.1650	SGFEKIDLTR	5	>decoy_reverse_sp|Q9P7S2|RPN6_SCHPO Decoy of Reverse of Probable 26S proteasome regulatory subunit rpn6 OS=Schizosaccharomyces pombe GN=rpn6 PE=2 SV=1(329);	EEYVSDPKEQM	8	>decoy_reverse_sp|Q9UTM3|RPN5_SCHPO Decoy of Reverse of 26S proteasome regulatory subunit rpn5 OS=Schizosaccharomyces pombe GN=rpn5a PE=1 SV=1(440);	138.0681
2281	35.8150	0	0	0	0	0	0	0	-	-	-	-	-	-	0
2283	35.8320	2541.5706	5	2541.5807	3.9452	0.5850	0.0400	0.0350	MQKLLRLR	3	>decoy_reverse_sp|P36612|PRS4_SCHPO Decoy of Reverse of 26S protease regulatory subunit 4 homolog OS=Schizosaccharomyces pombe GN=mts2 PE=2 SV=1(378);	LKKTLEVLYLK	3	>decoy_reverse_sp|P06732|KCRM_HUMAN Decoy of Reverse of Creatine kinase M-type OS=Homo sapiens GN=CKM PE=1 SV=2(342);	138.0681
2284	35.8385	2656.2398	4	2656.2570	6.5062	0.6800	0.0200	0.2700	MSSKDISSK	1	>sp|P87048|RPN1_SCHPO 26S proteasome regulatory subunit rpn1 OS=Schizosaccharomyces pombe GN=rpn1 PE=1 SV=2(1);	ASKGSNDDEMKIDK	3	>sp|O74762|RPN2_SCHPO 26S proteasome regulatory subunit rpn2 OS=Schizosaccharomyces pombe GN=rpn2 PE=1 SV=1(836);	138.0681
2285	35.8448	2761.2632	5	2761.2830	7.1494	0.4750	0.3300	0.1000	FANNDEIHPSK	1	>decoy_reverse_sp|P30655|PSB5_SCHPO Decoy of Reverse of Proteasome subunit beta type-5 OS=Schizosaccharomyces pombe GN=pts1 PE=2 SV=3(2);	NSTEEIDLYNR	1	>sp|O74894|PRS6B_SCHPO 26S protease regulatory subunit 6B homolog OS=Schizosaccharomyces pombe GN=rpt3 PE=2 SV=1(2);	138.0681
2286	35.8527	0	0	0	0	0	0	0	-	-	-	-	-	-	0
2287	35.8607	0	0	0	0	0	0	0	-	-	-	-	-	-	0
2289	35.8777	3247.7577	5	3247.7815	7.3200	0.4250	0.0200	0.0800	NIPKARASLTAAK	4	>sp|Q9P7S2|RPN6_SCHPO Probable 26S proteasome regulatory subunit rpn6 OS=Schizosaccharomyces pombe GN=rpn6 PE=2 SV=1(183);	EDVQSLKLKYYEQK	9	>sp|Q9UTM3|RPN5_SCHPO 26S proteasome regulatory subunit rpn5 OS=Schizosaccharomyces pombe GN=rpn5a PE=1 SV=1(213);	138.0681
2290	35.8850	0	0	0	0	0	0	0	-	-	-	-	-	-	0
2291	35.8928	2612.4948	4	2612.4821	-4.8344	0.8650	0.1100	0.1150	KLEK	1	>sp|P06732|KCRM_HUMAN Creatine kinase M-type OS=Homo sapiens GN=CKM PE=1 SV=2(366);	TSKTPPTAMLSSVREIIK	3	>decoy_reverse_sp|P87048|RPN1_SCHPO Decoy of Reverse of 26S proteasome regulatory subunit rpn1 OS=Schizosaccharomyces pombe GN=rpn1 PE=1 SV=2(797);	138.0681
2293	35.9102	2541.5710	6	2541.5807	3.8156	0.3700	0.3700	0.0900	MQKLLRLR	3	>decoy_reverse_sp|P36612|PRS4_SCHPO Decoy of Reverse of 26S protease regulatory subunit 4 homolog OS=Schizosaccharomyces pombe GN=mts2 PE=2 SV=1(378);	LKKTLEVLYLK	3	>decoy_reverse_sp|P06732|KCRM_HUMAN Decoy of Reverse of Creatine kinase M-type OS=Homo sapiens GN=CKM PE=1 SV=2(342);	138.0681
2294	35.9180	2547.5068	4	2547.4972	-3.7834	0.7350	0.2200	0.1850	ENKIQR	3	>sp|O94444|RPN10_SCHPO 26S proteasome regulatory subunit rpn10 OS=Schizosaccharomyces pombe GN=rpn10 PE=1 SV=1(104);	VVTSKLLKPRVNNR	8	>sp|O59770|PSA3_SCHPO Probable proteasome subunit alpha type-3 OS=Schizosaccharomyces pombe GN=SPCC1795.04c PE=1 SV=1(59);	138.0681
2295	35.9258	2428.4858	5	2428.5045	7.7066	1.0350	1.0350	0.4750	KPRRLLK	1	>sp|Q9UQY2|PSB1_SCHPO Probable proteasome subunit beta type-1 OS=Schizosaccharomyces pombe GN=pam1 PE=2 SV=1(173);	NKYAIQLPLPPK	2	>sp|O42931|PRS7_SCHPO 26S protease regulatory subunit 7 homolog OS=Schizosaccharomyces pombe GN=rpt1 PE=1 SV=2(150);	138.0681
2297	35.9428	2455.5333	4	2455.5140	-7.8555	0.4350	0.2350	0.0750	TAAVNIKVR	7	>decoy_reverse_sp|O14126|PRS6A_SCHPO Decoy of Reverse of 26S protease regulatory subunit 6A OS=Schizosaccharomyces pombe GN=tbp1 PE=2 SV=1(113);	LKKTLEVLYLK	3	>decoy_reverse_sp|P06732|KCRM_HUMAN Decoy of Reverse of Creatine kinase M-type OS=Homo sapiens GN=CKM PE=1 SV=2(342);	138.0681
2298	35.9503	3732.9107	5	3732.9031	-2.0292	1.9650	0.2400	0.4650	FATLQKSKR	1	>decoy_reverse_sp|O14126|PRS6A_SCHPO Decoy of Reverse of 26S protease regulatory subunit 6A OS=Schizosaccharomyces pombe GN=tbp1 PE=2 SV=1(2);	TSASIDFDSNFLNSMIKKNEEK	17	>sp|Q10335|RPN7_SCHPO Probable 26S proteasome regulatory subunit rpn7 OS=Schizosaccharomyces pombe GN=rpn7 PE=2 SV=1(86);	138.0681
2299	35.9582	2455.5313	5	2455.5154	-6.4778	1.2550	0.5300	0.1050	IIPLKK	5	>sp|Q9UQY2|PSB1_SCHPO Probable proteasome subunit beta type-1 OS=Schizosaccharomyces pombe GN=pam1 PE=2 SV=1(223);	GGVHVKLAHLSKHPK	6	>sp|P06732|KCRM_HUMAN Creatine kinase M-type OS=Homo sapiens GN=CKM PE=1 SV=2(298);	138.0681
2300	35.9652	2428.4839	4	2428.5031	7.9309	0.9900	0.2150	0.2550	LLKPR	3	>sp|O59770|PSA3_SCHPO Probable proteasome subunit alpha type-3 OS=Schizosaccharomyces pombe GN=SPCC1795.04c PE=1 SV=1(59);	VIPVEELKEIKQIK	11	>decoy_reverse_sp|P41836|PRS8_SCHPO Decoy of Reverse of 26S protease regulatory subunit 8 homolog OS=Schizosaccharomyces pombe GN=let1 PE=2 SV=1(249);	138.0681
2301	35.9730	0	0	0	0	0	0	0	-	-	-	-	-	-	0
2303	35.9898	2529.4957	5	2529.4715	-9.5592	0.9150	0.0700	0.0550	KLIR	1	>sp|O14250|PSA1_SCHPO Probable proteasome subunit alpha type-1 OS=Schizosaccharomyces pombe GN=SPAC6G10.04c PE=2 SV=1(62);	FLKTSKTPPTAMLSSVR	6	>decoy_reverse_sp|P87048|RPN1_SCHPO Decoy of Reverse of 26S proteasome regulatory subunit rpn1 OS=Schizosaccharomyces pombe GN=rpn1 PE=1 SV=2(797);	138.0681
2304	35.9978	4226.1669	7	4226.1832	3.8503	1.3650	0.1900	0.4800	ILSGEQTVKYDR	9	>sp|O74762|RPN2_SCHPO 26S proteasome regulatory subunit rpn2 OS=Schizosaccharomyces pombe GN=rpn2 PE=1 SV=1(316);	IAIVVNQNWYCANTKYVTGPKNK	1	>decoy_reverse_sp|P00761|TRYP_PIG Decoy of Reverse of Trypsin OS=Sus scrofa PE=1 SV=1(2);	138.0681
2305	36.0057	5049.2697	8	5049.3138	8.7320	0.2350	0.0150	0.0650	MSER	1	>sp|O74445|PRS10_SCHPO Probable 26S protease subunit rpt4 OS=Schizosaccharomyces pombe GN=rpt4 PE=2 SV=2(1);	DTEMSVNMSDFLHDQATRAPESLQQSYILMEDLYERK	1	>sp|Q9US13|RPN9_SCHPO Probable 26S proteasome regulatory subunit rpn9 OS=Schizosaccharomyces pombe GN=rpn9 PE=2 SV=1(2);	138.0681
2306	36.0135	2688.2293	4	2688.2385	3.4190	0.3650	0.2800	0.1000	DEEWPPKM	7	>decoy_reverse_sp|O42931|PRS7_SCHPO Decoy of Reverse of 26S protease regulatory subunit 7 homolog OS=Schizosaccharomyces pombe GN=rpt1 PE=1 SV=2(437);	NGYPMPCDVLAKR	12	>sp|O94517|PSA6_SCHPO Probable proteasome subunit alpha type-6 OS=Schizosaccharomyces pombe GN=SPBC646.16 PE=2 SV=1(114);	138.0681
2308	36.0307	2547.5058	5	2547.5039	-0.7508	0.9500	0.1500	0.1650	KINVK	1	>sp|Q9UTM3|RPN5_SCHPO 26S proteasome regulatory subunit rpn5 OS=Schizosaccharomyces pombe GN=rpn5a PE=1 SV=1(196);	LFNLEPKILEEVPLR	7	>decoy_reverse_sp|O74445|PRS10_SCHPO Decoy of Reverse of Probable 26S protease subunit rpt4 OS=Schizosaccharomyces pombe GN=rpt4 PE=2 SV=2(236);	138.0681
2309	36.0363	2342.4477	4	2342.4412	-2.7763	0.8000	0.2250	0.1400	KLGVKPPK	5	>sp|O14126|PRS6A_SCHPO 26S protease regulatory subunit 6A OS=Schizosaccharomyces pombe GN=tbp1 PE=2 SV=1(217);	KQLLIDGANVLR	1	>decoy_reverse_sp|O42897|RPN3_SCHPO Decoy of Reverse of Probable 26S proteasome regulatory subunit rpn3 OS=Schizosaccharomyces pombe GN=rpn3 PE=2 SV=2(415);	138.0681
2310	36.0442	2438.5044	5	2438.5086	1.7473	0.6850	0.1550	0.0950	NKLLKVTVSK	2	>decoy_reverse_sp|O59770|PSA3_SCHPO Decoy of Reverse of Probable proteasome subunit alpha type-3 OS=Schizosaccharomyces pombe GN=SPCC1795.04c PE=1 SV=1(195);	LILTENIKTK	8	>decoy_reverse_sp|Q9UTM3|RPN5_SCHPO Decoy of Reverse of 26S proteasome regulatory subunit rpn5 OS=Schizosaccharomyces pombe GN=rpn5a PE=1 SV=1(335);	138.0681
2311	36.0522	0	0	0	0	0	0	0	-	-	-	-	-	-	0
2313	36.0690	3130.6608	5	3130.6695	2.7644	0.9900	0.1200	0.2400	WSLERKGEK	6	>decoy_reverse_sp|Q9UTM3|RPN5_SCHPO Decoy of Reverse of 26S proteasome regulatory subunit rpn5 OS=Schizosaccharomyces pombe GN=rpn5a PE=1 SV=1(113);	ATTVKDTMNVDINAIKK	16	>sp|O43063|PSB6_SCHPO Probable proteasome subunit beta type-6 OS=Schizosaccharomyces pombe GN=SPBC4C3.10c PE=2 SV=1(17);	138.0681
2314	36.0758	3235.6854	5	3235.7055	6.2238	0.8150	0.0050	0.2900	KSLK	1	>decoy_reverse_sp|O74894|PRS6B_SCHPO Decoy of Reverse of 26S protease regulatory subunit 6B homolog OS=Schizosaccharomyces pombe GN=rpt3 PE=2 SV=1(352);	KQCVIANSCKTAINTGGGSVAVFNK	1	>decoy_reverse_sp|O94517|PSA6_SCHPO Decoy of Reverse of Probable proteasome subunit alpha type-6 OS=Schizosaccharomyces pombe GN=SPBC646.16 PE=2 SV=1(193);	138.0681
2315	36.0837	2547.5053	6	2547.4821	-9.1258	1.0250	0.3950	0.3900	ASLLK	1	>decoy_reverse_sp|Q9P7S2|RPN6_SCHPO Decoy of Reverse of Probable 26S proteasome regulatory subunit rpn6 OS=Schizosaccharomyces pombe GN=rpn6 PE=2 SV=1(2);	ASALGAINLQPLLMPSKR	17	>decoy_reverse_sp|P87048|RPN1_SCHPO Decoy of Reverse of 26S proteasome regulatory subunit rpn1 OS=Schizosaccharomyces pombe GN=rpn1 PE=1 SV=2(223);	138.0681
2316	36.0917	0	0	0	0	0	0	0	-	-	-	-	-	-	0
2317	36.0995	2426.4329	4	2426.4260	-2.8466	0.7000	0.1250	0.2550	ELIRKSLK	5	>decoy_reverse_sp|O74894|PRS6B_SCHPO Decoy of Reverse of 26S protease regulatory subunit 6B homolog OS=Schizosaccharomyces pombe GN=rpt3 PE=2 SV=1(352);	IQYVGKQDPKK	10	>sp|P41878|RPN11_SCHPO 26S proteasome regulatory subunit rpn11 OS=Schizosaccharomyces pombe GN=rpn11 PE=1 SV=2(280);	138.0681
2319	36.1165	0	0	0	0	0	0	0	-	-	-	-	-	-	0
2320	36.1245	1958.9210	3	1958.9382	8.7650	0.5350	0.1550	0.0600	MFMTR	1	>sp|Q9UT97|PSA5_SCHPO Probable proteasome subunit alpha type-5 OS=Schizosaccharomyces pombe GN=SPAC323.02c PE=1 SV=1(1);	NWKEEYLR	3	>decoy_reverse_sp|Q10329|PSA7_SCHPO Decoy of Reverse of Probable proteasome subunit alpha type-7 OS=Schizosaccharomyces pombe GN=SPBC106.16 PE=2 SV=1(84);	138.0681
2322	36.1417	2443.4577	4	2443.4664	3.5564	0.3050	0.0100	0.1350	KELLKLK	5	>sp|P50524|RPN12_SCHPO 26S proteasome regulatory subunit rpn12 OS=Schizosaccharomyces pombe GN=rpn12 PE=1 SV=1(27);	LKGYQTIELDKK	2	>decoy_reverse_sp|O74445|PRS10_SCHPO Decoy of Reverse of Probable 26S protease subunit rpt4 OS=Schizosaccharomyces pombe GN=rpt4 PE=2 SV=2(2);	138.0681
2323	36.1497	2443.4557	5	2443.4664	4.3872	0.4700	0.0300	0.2100	LKLELKK	2	>decoy_reverse_sp|P50524|RPN12_SCHPO Decoy of Reverse of 26S proteasome regulatory subunit rpn12 OS=Schizosaccharomyces pombe GN=rpn12 PE=1 SV=1(244);	LKGYQTIELDKK	1	>decoy_reverse_sp|O74445|PRS10_SCHPO Decoy of Reverse of Probable 26S protease subunit rpt4 OS=Schizosaccharomyces pombe GN=rpt4 PE=2 SV=2(1);	138.0681
2325	36.1663	2671.2257	5	2671.2071	-6.9744	0.8000	0.0300	0.0950	RFDSEKAGDR	6	>sp|O14126|PRS6A_SCHPO 26S protease regulatory subunit 6A OS=Schizosaccharomyces pombe GN=tbp1 PE=2 SV=1(299);	EEYVSDPKEQM	8	>decoy_reverse_sp|Q9UTM3|RPN5_SCHPO Decoy of Reverse of 26S proteasome regulatory subunit rpn5 OS=Schizosaccharomyces pombe GN=rpn5a PE=1 SV=1(440);	138.0681
2326	36.1742	2688.2256	5	2688.2230	-0.9614	0.2600	0.2600	0.0500	MFMTR	1	>sp|Q9UT97|PSA5_SCHPO Probable proteasome subunit alpha type-5 OS=Schizosaccharomyces pombe GN=SPAC323.02c PE=1 SV=1(1);	TSETNDRNSTNNTKER	14	>sp|P87048|RPN1_SCHPO 26S proteasome regulatory subunit rpn1 OS=Schizosaccharomyces pombe GN=rpn1 PE=1 SV=2(38);	138.0681
2327	36.1822	2529.4952	6	2529.4780	-6.7871	1.2050	0.0400	0.0350	EKVLK	2	>sp|P36612|PRS4_SCHPO 26S protease regulatory subunit 4 homolog OS=Schizosaccharomyces pombe GN=mts2 PE=2 SV=1(432);	AANVLAFQSTTKTLALK	12	>decoy_reverse_sp|P36612|PRS4_SCHPO Decoy of Reverse of 26S protease regulatory subunit 4 homolog OS=Schizosaccharomyces pombe GN=mts2 PE=2 SV=1(206);	138.0681
2328	36.1900	2415.0974	3	2415.1077	4.2603	0.2700	0.1700	0.0550	IDDQR	1	>sp|O42897|RPN3_SCHPO Probable 26S proteasome regulatory subunit rpn3 OS=Schizosaccharomyces pombe GN=rpn3 PE=2 SV=2(2);	NDDQLTYTYKDEK	10	>decoy_reverse_sp|O14250|PSA1_SCHPO Decoy of Reverse of Probable proteasome subunit alpha type-1 OS=Schizosaccharomyces pombe GN=SPAC6G10.04c PE=2 SV=1(53);	138.0681
2330	36.2073	2776.2520	4	2776.2617	3.5255	0.1800	0.1800	0.0650	MMGINER	1	>sp|Q09841|PSB7_SCHPO Probable proteasome subunit beta type-7 OS=Schizosaccharomyces pombe GN=SPAC23D3.07 PE=2 SV=1(1);	ERDCTAYNIYDKNK	12	>decoy_reverse_sp|Q10335|RPN7_SCHPO Decoy of Reverse of Probable 26S proteasome regulatory subunit rpn7 OS=Schizosaccharomyces pombe GN=rpn7 PE=2 SV=1(292);	138.0681
2331	36.2152	2671.2216	4	2671.2409	7.2201	0.6350	0.0700	0.0650	KDWNACKK	1	>sp|P50524|RPN12_SCHPO 26S proteasome regulatory subunit rpn12 OS=Schizosaccharomyces pombe GN=rpn12 PE=1 SV=1(16);	KSYDYSATMYTR	1	>decoy_reverse_sp|Q9UTM3|RPN5_SCHPO Decoy of Reverse of 26S proteasome regulatory subunit rpn5 OS=Schizosaccharomyces pombe GN=rpn5a PE=1 SV=1(249);	138.0681
2332	36.2232	2327.3197	4	2327.3034	-6.9808	1.3300	0.2850	0.1100	QGLHKK	5	>decoy_reverse_sp|Q9UTM3|RPN5_SCHPO Decoy of Reverse of 26S proteasome regulatory subunit rpn5 OS=Schizosaccharomyces pombe GN=rpn5a PE=1 SV=1(363);	DVAKMKLSLFSNK	4	>decoy_reverse_sp|O59770|PSA3_SCHPO Decoy of Reverse of Probable proteasome subunit alpha type-3 OS=Schizosaccharomyces pombe GN=SPCC1795.04c PE=1 SV=1(68);	138.0681
2334	36.2407	2539.4721	5	2539.4961	9.4437	0.6650	0.2500	0.2200	KTVQYATKR	8	>decoy_reverse_sp|O94579|PSA2_SCHPO Decoy of Reverse of Probable proteasome subunit alpha type-2 OS=Schizosaccharomyces pombe GN=SPCC1442.06 PE=2 SV=1(155);	EIKPNIRVALR	3	>sp|P41836|PRS8_SCHPO 26S protease regulatory subunit 8 homolog OS=Schizosaccharomyces pombe GN=let1 PE=2 SV=1(105);	138.0681
2335	36.2475	2644.5009	4	2644.5162	5.8103	0.5500	0.0050	-0.0400	VGKSAVIKTSTR	3	>sp|O14126|PRS6A_SCHPO 26S protease regulatory subunit 6A OS=Schizosaccharomyces pombe GN=tbp1 PE=2 SV=1(119);	DFLDAVQKVVK	8	>sp|O42931|PRS7_SCHPO 26S protease regulatory subunit 7 homolog OS=Schizosaccharomyces pombe GN=rpt1 PE=1 SV=2(419);	138.0681
2335	36.2475	2644.5009	4	2644.5162	5.8103	0.5500	0.0050	-0.0400	VGKSAVIKTSTR	8	>sp|O14126|PRS6A_SCHPO 26S protease regulatory subunit 6A OS=Schizosaccharomyces pombe GN=tbp1 PE=2 SV=1(124);	DFLDAVQKVVK	8	>sp|O42931|PRS7_SCHPO 26S protease regulatory subunit 7 homolog OS=Schizosaccharomyces pombe GN=rpt1 PE=1 SV=2(419);	138.0681
2336	36.2553	2327.3219	3	2327.3198	-0.8775	0.7550	0.0150	0.1400	AELDKIGLSK	5	>decoy_reverse_sp|Q9US13|RPN9_SCHPO Decoy of Reverse of Probable 26S proteasome regulatory subunit rpn9 OS=Schizosaccharomyces pombe GN=rpn9 PE=2 SV=1(250);	GTEVEKITIK	6	>decoy_reverse_sp|Q9UQY2|PSB1_SCHPO Decoy of Reverse of Probable proteasome subunit beta type-1 OS=Schizosaccharomyces pombe GN=pam1 PE=2 SV=1(14);	138.0681
2337	36.2632	2443.4570	6	2443.4664	3.8700	1.4000	0.0450	0.5100	LKLELKK	6	>decoy_reverse_sp|P50524|RPN12_SCHPO Decoy of Reverse of 26S proteasome regulatory subunit rpn12 OS=Schizosaccharomyces pombe GN=rpn12 PE=1 SV=1(248);	LKGYQTIELDKK	1	>decoy_reverse_sp|O74445|PRS10_SCHPO Decoy of Reverse of Probable 26S protease subunit rpt4 OS=Schizosaccharomyces pombe GN=rpt4 PE=2 SV=2(1);	138.0681
2339	36.2802	2539.4746	4	2539.4525	-8.6928	0.8450	0.1600	0.1600	AKYASQK	2	>sp|Q9UUB6|UBLH2_SCHPO Ubiquitin carboxyl-terminal hydrolase 2 OS=Schizosaccharomyces pombe GN=uch2 PE=1 SV=1(293);	NPELFLRVGIKPPK	11	>sp|O74445|PRS10_SCHPO Probable 26S protease subunit rpt4 OS=Schizosaccharomyces pombe GN=rpt4 PE=2 SV=2(164);	138.0681
2339	36.2802	2539.4746	4	2539.4525	-8.6928	0.8450	0.1600	0.1600	QYSAKAK	5	>decoy_reverse_sp|Q9UUB6|UBLH2_SCHPO Decoy of Reverse of Ubiquitin carboxyl-terminal hydrolase 2 OS=Schizosaccharomyces pombe GN=uch2 PE=1 SV=1(8);	NPELFLRVGIKPPK	11	>sp|O74445|PRS10_SCHPO Probable 26S protease subunit rpt4 OS=Schizosaccharomyces pombe GN=rpt4 PE=2 SV=2(164);	138.0681
2340	36.2873	2327.3202	4	2327.3212	0.4238	0.5400	0.0250	0.1450	ENAINKK	6	>decoy_reverse_sp|O74440|RPN8_SCHPO Decoy of Reverse of 26S proteasome regulatory subunit rpn8 OS=Schizosaccharomyces pombe GN=rpn8 PE=2 SV=1(234);	NAYVINLKQIAK	8	>sp|O42931|PRS7_SCHPO 26S protease regulatory subunit 7 homolog OS=Schizosaccharomyces pombe GN=rpt1 PE=1 SV=2(120);	138.0681
2341	36.2953	2539.4744	6	2539.4948	8.0048	1.0100	0.0450	0.2300	VLVDKSRK	5	>sp|O94579|PSA2_SCHPO Probable proteasome subunit alpha type-2 OS=Schizosaccharomyces pombe GN=SPCC1442.06 PE=2 SV=1(88);	DGIVLAAEKKVTSK	9	>sp|Q09682|PSA4_SCHPO Probable proteasome subunit alpha type-4 OS=Schizosaccharomyces pombe GN=SPAC13C5.01c PE=2 SV=1(49);	138.0681
2342	36.3032	2616.6003	5	2616.5842	-6.1489	0.9050	0.2600	0.3650	AKSAKIVR	2	>sp|Q9P7S2|RPN6_SCHPO Probable 26S proteasome regulatory subunit rpn6 OS=Schizosaccharomyces pombe GN=rpn6 PE=2 SV=1(82);	NPELFLRVGIKPPK	11	>sp|O74445|PRS10_SCHPO Probable 26S protease subunit rpt4 OS=Schizosaccharomyces pombe GN=rpt4 PE=2 SV=2(164);	138.0681
2343	36.3110	2616.6026	4	2616.6192	6.3357	0.3400	0.1250	0.1150	LALTKPK	5	>decoy_reverse_sp|O74445|PRS10_SCHPO Decoy of Reverse of Probable 26S protease subunit rpt4 OS=Schizosaccharomyces pombe GN=rpt4 PE=2 SV=2(210);	LIPIRGTEVEKITIK	11	>decoy_reverse_sp|Q9UQY2|PSB1_SCHPO Decoy of Reverse of Probable proteasome subunit beta type-1 OS=Schizosaccharomyces pombe GN=pam1 PE=2 SV=1(14);	138.0681
2345	36.3283	0	0	0	0	0	0	0	-	-	-	-	-	-	0
2346	36.3353	2656.2374	5	2656.2516	5.3503	0.7950	0.2400	0.1300	KLFK	1	>decoy_reverse_sp|P41836|PRS8_SCHPO Decoy of Reverse of 26S protease regulatory subunit 8 homolog OS=Schizosaccharomyces pombe GN=let1 PE=2 SV=1(1);	GQAQSGNFSNFGDGANGDNK	1	>sp|P36612|PRS4_SCHPO 26S protease regulatory subunit 4 homolog OS=Schizosaccharomyces pombe GN=mts2 PE=2 SV=1(2);	138.0681
2348	36.3527	2656.2396	4	2656.2471	2.8420	0.5350	0.0550	0.0050	MKSDINAHK	2	>decoy_reverse_sp|P41878|RPN11_SCHPO Decoy of Reverse of 26S proteasome regulatory subunit rpn11 OS=Schizosaccharomyces pombe GN=rpn11 PE=1 SV=2(63);	EMIAAQGIDEEDR	1	>decoy_reverse_sp|O59770|PSA3_SCHPO Decoy of Reverse of Probable proteasome subunit alpha type-3 OS=Schizosaccharomyces pombe GN=SPCC1795.04c PE=1 SV=1(2);	138.0681
2349	36.3598	0	0	0	0	0	0	0	-	-	-	-	-	-	0
2350	36.3677	2527.4010	4	2527.3791	-8.6771	0.5750	0.1200	0.2100	LVKERQAR	3	>decoy_reverse_sp|P36612|PRS4_SCHPO Decoy of Reverse of 26S protease regulatory subunit 4 homolog OS=Schizosaccharomyces pombe GN=mts2 PE=2 SV=1(17);	DNSSDLQKLLMK	8	>decoy_reverse_sp|O74762|RPN2_SCHPO Decoy of Reverse of 26S proteasome regulatory subunit rpn2 OS=Schizosaccharomyces pombe GN=rpn2 PE=1 SV=1(724);	138.0681
2351	36.3755	2848.4414	4	2848.4679	9.3360	0.8750	0.0200	0.3650	TSWIYKNK	6	>sp|P87048|RPN1_SCHPO 26S proteasome regulatory subunit rpn1 OS=Schizosaccharomyces pombe GN=rpn1 PE=1 SV=2(400);	DGIQDIMPSQAKELK	1	>decoy_reverse_sp|P06732|KCRM_HUMAN Decoy of Reverse of Creatine kinase M-type OS=Homo sapiens GN=CKM PE=1 SV=2(2);	138.0681
2352	36.3835	2592.3899	4	2592.3798	-3.9078	1.0350	0.1400	0.2050	ESLQR	1	>sp|P41878|RPN11_SCHPO 26S proteasome regulatory subunit rpn11 OS=Schizosaccharomyces pombe GN=rpn11 PE=1 SV=2(2);	ESQLVDKFFEKINVK	11	>decoy_reverse_sp|Q9UTM3|RPN5_SCHPO Decoy of Reverse of 26S proteasome regulatory subunit rpn5 OS=Schizosaccharomyces pombe GN=rpn5a PE=1 SV=1(244);	138.0681
2354	36.4007	2527.3991	5	2527.3910	-3.2210	0.8800	0.2000	0.3050	NWKEGLSR	3	>sp|Q10329|PSA7_SCHPO Probable proteasome subunit alpha type-7 OS=Schizosaccharomyces pombe GN=SPBC106.16 PE=2 SV=1(179);	IDRPAQVISFKK	11	>sp|Q9UTM3|RPN5_SCHPO 26S proteasome regulatory subunit rpn5 OS=Schizosaccharomyces pombe GN=rpn5a PE=1 SV=1(398);	138.0681
2355	36.4080	5082.3196	6	5082.3400	4.0078	1.1650	0.2650	0.4900	AMEVDEKPTERYSDIGGLSK	7	>sp|O14126|PRS6A_SCHPO 26S protease regulatory subunit 6A OS=Schizosaccharomyces pombe GN=tbp1 PE=2 SV=1(179);	VSAMMSCACQKRLEDDHIHNYR	11	>decoy_reverse_sp|Q9UQY2|PSB1_SCHPO Decoy of Reverse of Probable proteasome subunit beta type-1 OS=Schizosaccharomyces pombe GN=pam1 PE=2 SV=1(140);	138.0681
2356	36.4158	2966.4336	5	2966.4191	-4.8838	0.5700	0.1400	0.0250	DEEWPPKM	7	>decoy_reverse_sp|O42931|PRS7_SCHPO Decoy of Reverse of 26S protease regulatory subunit 7 homolog OS=Schizosaccharomyces pombe GN=rpt1 PE=1 SV=2(437);	LKPQDERTQEERNR	2	>sp|P36612|PRS4_SCHPO 26S protease regulatory subunit 4 homolog OS=Schizosaccharomyces pombe GN=mts2 PE=2 SV=1(93);	138.0681
2357	36.4237	2315.2467	4	2315.2313	-6.6532	0.8750	0.0300	0.3750	LKYYEQK	2	>sp|Q9UTM3|RPN5_SCHPO 26S proteasome regulatory subunit rpn5 OS=Schizosaccharomyces pombe GN=rpn5a PE=1 SV=1(213);	YKSYLLQHR	2	>sp|O74445|PRS10_SCHPO Probable 26S protease subunit rpt4 OS=Schizosaccharomyces pombe GN=rpt4 PE=2 SV=2(12);	138.0681
2358	36.4317	2632.4250	4	2632.4508	9.8124	0.4950	0.0100	0.0800	VMKEDNLILR	3	>decoy_reverse_sp|O14126|PRS6A_SCHPO Decoy of Reverse of 26S protease regulatory subunit 6A OS=Schizosaccharomyces pombe GN=tbp1 PE=2 SV=1(388);	TLIDKFSGEKK	5	>sp|Q9P7S2|RPN6_SCHPO Probable 26S proteasome regulatory subunit rpn6 OS=Schizosaccharomyces pombe GN=rpn6 PE=2 SV=1(93);	138.0681
2360	36.4488	3068.6982	5	3068.7133	4.9490	0.8050	0.0300	0.3100	IFRQKSLEK	5	>sp|O42897|RPN3_SCHPO Probable 26S proteasome regulatory subunit rpn3 OS=Schizosaccharomyces pombe GN=rpn3 PE=2 SV=2(314);	FVIHQEENKRSVGIK	9	>decoy_reverse_sp|O74762|RPN2_SCHPO Decoy of Reverse of 26S proteasome regulatory subunit rpn2 OS=Schizosaccharomyces pombe GN=rpn2 PE=1 SV=1(272);	138.0681
2361	36.4557	3173.7244	4	3173.7004	-7.5612	0.5600	0.1000	0.2150	ATAGPIIADKNCKK	13	>sp|Q09841|PSB7_SCHPO Probable proteasome subunit beta type-7 OS=Schizosaccharomyces pombe GN=SPAC23D3.07 PE=2 SV=1(67);	TVYQISELESLLR	1	>decoy_reverse_sp|P50524|RPN12_SCHPO Decoy of Reverse of 26S proteasome regulatory subunit rpn12 OS=Schizosaccharomyces pombe GN=rpn12 PE=1 SV=1(2);	138.0681
2362	36.4637	2315.2487	3	2315.2484	-0.1101	0.5250	0.0200	0.1950	HESLKYR	5	>sp|P87048|RPN1_SCHPO 26S proteasome regulatory subunit rpn1 OS=Schizosaccharomyces pombe GN=rpn1 PE=1 SV=2(144);	NKELISVSAASK	2	>sp|P30655|PSB5_SCHPO Proteasome subunit beta type-5 OS=Schizosaccharomyces pombe GN=pts1 PE=2 SV=3(132);	138.0681
2363	36.4715	2837.4082	4	2837.3817	-9.3513	0.4850	0.0200	0.0250	KYDK	1	>sp|O74445|PRS10_SCHPO Probable 26S protease subunit rpt4 OS=Schizosaccharomyces pombe GN=rpt4 PE=2 SV=2(38);	EDLTDEEKAASIAVEDEKR	18	>sp|Q9UUB6|UBLH2_SCHPO Ubiquitin carboxyl-terminal hydrolase 2 OS=Schizosaccharomyces pombe GN=uch2 PE=1 SV=1(247);	138.0681
2364	36.4793	2527.3986	6	2527.3757	-9.0518	0.8600	0.0100	0.1500	KGEIR	1	>sp|O43063|PSB6_SCHPO Probable proteasome subunit beta type-6 OS=Schizosaccharomyces pombe GN=SPBC4C3.10c PE=2 SV=1(18);	DLGQVLNKYVQVEQR	8	>decoy_reverse_sp|Q10335|RPN7_SCHPO Decoy of Reverse of Probable 26S proteasome regulatory subunit rpn7 OS=Schizosaccharomyces pombe GN=rpn7 PE=2 SV=1(24);	138.0681
2364	36.4793	2527.3986	6	2527.3937	-1.9516	0.8600	0.0100	0.2700	KSKTLQYFA	3	>sp|O14126|PRS6A_SCHPO 26S protease regulatory subunit 6A OS=Schizosaccharomyces pombe GN=tbp1 PE=2 SV=1(432);	AIDLYKEVLNK	6	>sp|Q9P7S2|RPN6_SCHPO Probable 26S proteasome regulatory subunit rpn6 OS=Schizosaccharomyces pombe GN=rpn6 PE=2 SV=1(27);	138.0681
2366	36.4970	4092.2627	8	4092.2469	-3.8801	1.5000	0.2400	0.6450	AANVLAFQSTTKTLALK	12	>decoy_reverse_sp|P36612|PRS4_SCHPO Decoy of Reverse of 26S protease regulatory subunit 4 homolog OS=Schizosaccharomyces pombe GN=mts2 PE=2 SV=1(206);	SNQATTSTDRQVKLLFIEK	13	>decoy_reverse_sp|Q9UTM3|RPN5_SCHPO Decoy of Reverse of 26S proteasome regulatory subunit rpn5 OS=Schizosaccharomyces pombe GN=rpn5a PE=1 SV=1(404);	138.0681
2367	36.5050	2580.3160	4	2580.3295	5.2140	1.2350	0.0100	0.2100	KNVPK	1	>sp|Q10329|PSA7_SCHPO Probable proteasome subunit alpha type-7 OS=Schizosaccharomyces pombe GN=SPBC106.16 PE=2 SV=1(49);	SRSYDSRTTIFSPEGR	1	>sp|Q09682|PSA4_SCHPO Probable proteasome subunit alpha type-4 OS=Schizosaccharomyces pombe GN=SPAC13C5.01c PE=2 SV=1(2);	138.0681
2368	36.5127	2632.4299	3	2632.4111	-7.1404	0.8000	0.1050	0.2950	KVPDK	1	>sp|O94517|PSA6_SCHPO Probable proteasome subunit alpha type-6 OS=Schizosaccharomyces pombe GN=SPBC646.16 PE=2 SV=1(53);	FAASKEKQNTPVLFDSK	7	>decoy_reverse_sp|P50524|RPN12_SCHPO Decoy of Reverse of 26S proteasome regulatory subunit rpn12 OS=Schizosaccharomyces pombe GN=rpn12 PE=1 SV=1(227);	138.0681
2369	36.5207	2915.4220	5	2915.4012	-7.1297	1.0900	0.3900	0.0850	RKGTK	2	>decoy_reverse_sp|O74440|RPN8_SCHPO Decoy of Reverse of 26S proteasome regulatory subunit rpn8 OS=Schizosaccharomyces pombe GN=rpn8 PE=2 SV=1(286);	SINFCMDMDLSACILNASK	1	>decoy_reverse_sp|P41878|RPN11_SCHPO Decoy of Reverse of 26S proteasome regulatory subunit rpn11 OS=Schizosaccharomyces pombe GN=rpn11 PE=1 SV=2(2);	138.0681
2370	36.5285	1968.1316	4	1968.1506	9.6620	0.9250	0.0550	0.4000	QIKEIK	3	>sp|P41836|PRS8_SCHPO 26S protease regulatory subunit 8 homolog OS=Schizosaccharomyces pombe GN=let1 PE=2 SV=1(155);	GIDLKSIAEK	5	>sp|P41836|PRS8_SCHPO 26S protease regulatory subunit 8 homolog OS=Schizosaccharomyces pombe GN=let1 PE=2 SV=1(342);	138.0681
2372	36.5457	2734.4563	4	2734.4652	3.2850	0.8450	0.0100	0.0500	VSTKK	4	>decoy_reverse_sp|Q09682|PSA4_SCHPO Decoy of Reverse of Probable proteasome subunit alpha type-4 OS=Schizosaccharomyces pombe GN=SPAC13C5.01c PE=2 SV=1(199);	KHFEQVINEKHEDALAK	10	>sp|O74762|RPN2_SCHPO 26S proteasome regulatory subunit rpn2 OS=Schizosaccharomyces pombe GN=rpn2 PE=1 SV=1(703);	138.0681
2373	36.5522	2734.4541	5	2734.4475	-2.4254	0.7750	0.0900	0.3250	MKSDINAHK	2	>decoy_reverse_sp|P41878|RPN11_SCHPO Decoy of Reverse of 26S proteasome regulatory subunit rpn11 OS=Schizosaccharomyces pombe GN=rpn11 PE=1 SV=2(63);	KDKPKYEPPVPTR	5	>sp|P36612|PRS4_SCHPO 26S protease regulatory subunit 4 homolog OS=Schizosaccharomyces pombe GN=mts2 PE=2 SV=1(30);	138.0681
2374	36.5600	0	0	0	0	0	0	0	-	-	-	-	-	-	0
2375	36.5678	2713.2672	4	2713.2879	7.6281	0.4300	0.0450	0.0850	DTTKNKMVCK	6	>sp|Q09682|PSA4_SCHPO Probable proteasome subunit alpha type-4 OS=Schizosaccharomyces pombe GN=SPAC13C5.01c PE=2 SV=1(223);	DYEQFGYFKR	9	>decoy_reverse_sp|Q09841|PSB7_SCHPO Decoy of Reverse of Probable proteasome subunit beta type-7 OS=Schizosaccharomyces pombe GN=SPAC23D3.07 PE=2 SV=1(260);	138.0681
2376	36.5758	2713.2618	5	2713.2879	9.6034	1.0650	0.2700	0.4550	DTTKNKMVCK	4	>sp|Q09682|PSA4_SCHPO Probable proteasome subunit alpha type-4 OS=Schizosaccharomyces pombe GN=SPAC13C5.01c PE=2 SV=1(221);	KGFDFEYYQR	1	>sp|Q09841|PSB7_SCHPO Probable proteasome subunit beta type-7 OS=Schizosaccharomyces pombe GN=SPAC23D3.07 PE=2 SV=1(8);	138.0681
2378	36.5932	2734.4593	3	2734.4587	-0.2055	1.5550	0.0150	0.1700	KMRK	1	>decoy_reverse_sp|O94444|RPN10_SCHPO Decoy of Reverse of 26S proteasome regulatory subunit rpn10 OS=Schizosaccharomyces pombe GN=rpn10 PE=1 SV=1(111);	KHFEQVINEKHEDALAK	10	>sp|O74762|RPN2_SCHPO 26S proteasome regulatory subunit rpn2 OS=Schizosaccharomyces pombe GN=rpn2 PE=1 SV=1(703);	138.0681
2379	36.6012	3056.6241	5	3056.6141	-3.2712	1.3700	0.3350	0.3650	NIPKARASLTAAK	4	>sp|Q9P7S2|RPN6_SCHPO Probable 26S proteasome regulatory subunit rpn6 OS=Schizosaccharomyces pombe GN=rpn6 PE=2 SV=1(183);	EEPKSETLENFTR	4	>sp|O74762|RPN2_SCHPO 26S proteasome regulatory subunit rpn2 OS=Schizosaccharomyces pombe GN=rpn2 PE=1 SV=1(880);	138.0681
2380	36.6090	2604.5280	5	2604.5366	3.2795	0.8250	0.0300	0.2650	KNRLK	1	>sp|Q10335|RPN7_SCHPO Probable 26S proteasome regulatory subunit rpn7 OS=Schizosaccharomyces pombe GN=rpn7 PE=2 SV=1(188);	LFNLEPKILEEVPLR	7	>decoy_reverse_sp|O74445|PRS10_SCHPO Decoy of Reverse of Probable 26S protease subunit rpt4 OS=Schizosaccharomyces pombe GN=rpt4 PE=2 SV=2(236);	138.0681
2381	36.6170	1272.7209	3	1272.7190	-1.5607	1.6500	1.2350	0.0000	IDRPAQVISFK	-1	>sp|Q9UTM3|RPN5_SCHPO 26S proteasome regulatory subunit rpn5 OS=Schizosaccharomyces pombe GN=rpn5a PE=1 SV=1	-	-1	-	0
2383	36.6332	2502.3681	4	2502.3521	-6.3969	1.0450	0.0300	0.2700	LLIFEKQVR	6	>sp|Q9UTM3|RPN5_SCHPO 26S proteasome regulatory subunit rpn5 OS=Schizosaccharomyces pombe GN=rpn5a PE=1 SV=1(40);	ADYYYQAKAK	8	>decoy_reverse_sp|Q9US13|RPN9_SCHPO Decoy of Reverse of Probable 26S proteasome regulatory subunit rpn9 OS=Schizosaccharomyces pombe GN=rpn9 PE=2 SV=1(210);	138.0681
2384	36.6398	2787.3680	4	2787.3860	6.4787	0.6950	0.0250	0.2750	DGIQDIMPSQAK	1	>decoy_reverse_sp|P06732|KCRM_HUMAN Decoy of Reverse of Creatine kinase M-type OS=Homo sapiens GN=CKM PE=1 SV=2(2);	HKTDLNHENLK	2	>sp|P06732|KCRM_HUMAN Creatine kinase M-type OS=Homo sapiens GN=CKM PE=1 SV=2(107);	138.0681
2385	36.6478	2787.3666	5	2787.3748	2.9491	0.6350	0.1900	0.2200	EDMGSNDKASK	8	>decoy_reverse_sp|O74762|RPN2_SCHPO Decoy of Reverse of 26S proteasome regulatory subunit rpn2 OS=Schizosaccharomyces pombe GN=rpn2 PE=1 SV=1(130);	TGRKEPPVYTPPK	4	>decoy_reverse_sp|P36612|PRS4_SCHPO Decoy of Reverse of 26S protease regulatory subunit 4 homolog OS=Schizosaccharomyces pombe GN=mts2 PE=2 SV=1(412);	138.0681
2386	36.6557	2766.4421	4	2766.4551	4.6835	1.1050	0.1000	0.4050	KSGFEK	1	>decoy_reverse_sp|Q9P7S2|RPN6_SCHPO Decoy of Reverse of Probable 26S proteasome regulatory subunit rpn6 OS=Schizosaccharomyces pombe GN=rpn6 PE=2 SV=1(324);	KSRGVILQSDIEEAYAR	1	>sp|O74894|PRS6B_SCHPO 26S protease regulatory subunit 6B homolog OS=Schizosaccharomyces pombe GN=rpt3 PE=2 SV=1(359);	138.0681
2387	36.6637	3056.6220	6	3056.5916	-9.9368	1.3300	0.1050	0.1450	NEEEPTKK	7	>decoy_reverse_sp|O74762|RPN2_SCHPO Decoy of Reverse of 26S proteasome regulatory subunit rpn2 OS=Schizosaccharomyces pombe GN=rpn2 PE=1 SV=1(90);	EKQNTPVLFDSKEAVLK	12	>decoy_reverse_sp|P50524|RPN12_SCHPO Decoy of Reverse of 26S proteasome regulatory subunit rpn12 OS=Schizosaccharomyces pombe GN=rpn12 PE=1 SV=1(237);	138.0681
2389	36.6805	2750.4480	4	2750.4503	0.8258	1.3150	0.3550	0.0950	KAFGR	1	>decoy_reverse_sp|Q10335|RPN7_SCHPO Decoy of Reverse of Probable 26S proteasome regulatory subunit rpn7 OS=Schizosaccharomyces pombe GN=rpn7 PE=2 SV=1(2);	KHFEQVINEKHEDALAK	10	>sp|O74762|RPN2_SCHPO 26S proteasome regulatory subunit rpn2 OS=Schizosaccharomyces pombe GN=rpn2 PE=1 SV=1(703);	138.0681
2390	36.6873	2633.4085	4	2633.3924	-6.0893	1.9700	0.3800	-0.1000	RKGTK	2	>decoy_reverse_sp|O74440|RPN8_SCHPO Decoy of Reverse of 26S proteasome regulatory subunit rpn8 OS=Schizosaccharomyces pombe GN=rpn8 PE=2 SV=1(286);	HFEQVINEKHEDALAK	9	>sp|O74762|RPN2_SCHPO 26S proteasome regulatory subunit rpn2 OS=Schizosaccharomyces pombe GN=rpn2 PE=1 SV=1(703);	138.0681
2391	36.6952	4458.4543	5	4458.4372	-3.8403	1.1150	0.0500	0.3300	KIEFPPPSAEARAEILR	1	>sp|P41836|PRS8_SCHPO 26S protease regulatory subunit 8 homolog OS=Schizosaccharomyces pombe GN=let1 PE=2 SV=1(311);	ERAEAGLALSLIVKALSIEGDDK	14	>decoy_reverse_sp|P36612|PRS4_SCHPO Decoy of Reverse of 26S protease regulatory subunit 4 homolog OS=Schizosaccharomyces pombe GN=mts2 PE=2 SV=1(46);	138.0681
2392	36.7032	2901.4080	4	2901.4211	4.5189	0.5000	0.0300	0.1650	NIKVIMATNR	3	>sp|P41836|PRS8_SCHPO 26S protease regulatory subunit 8 homolog OS=Schizosaccharomyces pombe GN=let1 PE=2 SV=1(287);	EEMIAAQGIDEEDR	1	>decoy_reverse_sp|O59770|PSA3_SCHPO Decoy of Reverse of Probable proteasome subunit alpha type-3 OS=Schizosaccharomyces pombe GN=SPCC1795.04c PE=1 SV=1(1);	138.0681
2394	36.7197	2722.3815	4	2722.3747	-2.4974	2.5100	0.0850	0.1700	NKGTMK	2	>decoy_reverse_sp|P41836|PRS8_SCHPO Decoy of Reverse of 26S protease regulatory subunit 8 homolog OS=Schizosaccharomyces pombe GN=let1 PE=2 SV=1(326);	HFEQVINEKHEDALAK	9	>sp|O74762|RPN2_SCHPO 26S proteasome regulatory subunit rpn2 OS=Schizosaccharomyces pombe GN=rpn2 PE=1 SV=1(703);	138.0681
2395	36.7263	0	0	0	0	0	0	0	-	-	-	-	-	-	0
2397	36.7432	2722.3793	5	2722.3747	-1.6809	0.7200	0.0550	0.2300	NKGTMK	2	>decoy_reverse_sp|P41836|PRS8_SCHPO Decoy of Reverse of 26S protease regulatory subunit 8 homolog OS=Schizosaccharomyces pombe GN=let1 PE=2 SV=1(326);	HFEQVINEKHEDALAK	9	>sp|O74762|RPN2_SCHPO 26S proteasome regulatory subunit rpn2 OS=Schizosaccharomyces pombe GN=rpn2 PE=1 SV=1(703);	138.0681
2398	36.7493	2749.4439	5	2749.4663	8.1407	0.7500	0.0500	0.2650	HKTPDKGYGHR	2	>decoy_reverse_sp|P06732|KCRM_HUMAN Decoy of Reverse of Creatine kinase M-type OS=Homo sapiens GN=CKM PE=1 SV=2(277);	EKVAFILDQVR	2	>sp|Q9UTM3|RPN5_SCHPO 26S proteasome regulatory subunit rpn5 OS=Schizosaccharomyces pombe GN=rpn5a PE=1 SV=1(170);	138.0681
2400	36.7653	2722.3830	3	2722.3747	-3.0380	2.4600	1.8950	0.0300	TMGKNK	4	>sp|P41836|PRS8_SCHPO 26S protease regulatory subunit 8 homolog OS=Schizosaccharomyces pombe GN=let1 PE=2 SV=1(78);	HFEQVINEKHEDALAK	9	>sp|O74762|RPN2_SCHPO 26S proteasome regulatory subunit rpn2 OS=Schizosaccharomyces pombe GN=rpn2 PE=1 SV=1(703);	138.0681
2401	36.7733	2490.2924	4	2490.3039	4.5925	0.8800	0.0050	0.0750	KYDK	1	>sp|O74445|PRS10_SCHPO Probable 26S protease subunit rpt4 OS=Schizosaccharomyces pombe GN=rpt4 PE=2 SV=2(38);	KDGIQDIMPSQAKELK	1	>decoy_reverse_sp|P06732|KCRM_HUMAN Decoy of Reverse of Creatine kinase M-type OS=Homo sapiens GN=CKM PE=1 SV=2(1);	138.0681
2402	36.7812	2901.4058	5	2901.3855	-6.9675	0.3650	0.0050	0.0750	SGKKR	3	>decoy_reverse_sp|Q10329|PSA7_SCHPO Decoy of Reverse of Probable proteasome subunit alpha type-7 OS=Schizosaccharomyces pombe GN=SPBC106.16 PE=2 SV=1(16);	SINFCMDMDLSACILNASK	1	>decoy_reverse_sp|P41878|RPN11_SCHPO Decoy of Reverse of 26S proteasome regulatory subunit rpn11 OS=Schizosaccharomyces pombe GN=rpn11 PE=1 SV=2(2);	138.0681
2403	36.7890	2621.3347	4	2621.3547	7.6159	1.0150	0.2250	0.2350	LGSTAIGVKTK	9	>sp|Q9UT97|PSA5_SCHPO Probable proteasome subunit alpha type-5 OS=Schizosaccharomyces pombe GN=SPAC323.02c PE=1 SV=1(41);	YTQSTNNDDPKK	11	>sp|P30655|PSB5_SCHPO Proteasome subunit beta type-5 OS=Schizosaccharomyces pombe GN=pts1 PE=2 SV=3(18);	138.0681
2404	36.7970	2775.2919	5	2775.3020	3.6267	0.7250	0.3250	0.1600	KATDDDR	1	>sp|Q9USQ9|PSB4_SCHPO Probable proteasome subunit beta type-4 OS=Schizosaccharomyces pombe GN=SPBC577.10 PE=2 SV=1(189);	KMAIDDDINWEELAR	1	>sp|O14126|PRS6A_SCHPO 26S protease regulatory subunit 6A OS=Schizosaccharomyces pombe GN=tbp1 PE=2 SV=1(371);	138.0681
2407	36.8298	2754.3676	5	2754.3944	9.7499	0.7950	0.0550	0.2850	MSQARGFDR	1	>sp|O94517|PSA6_SCHPO Probable proteasome subunit alpha type-6 OS=Schizosaccharomyces pombe GN=SPBC646.16 PE=2 SV=1(1);	ALTLKTGPPGPPCGGK	5	>decoy_reverse_sp|O14126|PRS6A_SCHPO Decoy of Reverse of 26S protease regulatory subunit 6A OS=Schizosaccharomyces pombe GN=tbp1 PE=2 SV=1(207);	138.0681
2408	36.8377	3223.6902	4	3223.7121	6.7963	0.9400	0.1250	0.3850	AVAVVVDPIQSVKGK	13	>sp|P41878|RPN11_SCHPO 26S proteasome regulatory subunit rpn11 OS=Schizosaccharomyces pombe GN=rpn11 PE=1 SV=2(151);	SQEEAIENIKCTR	10	>decoy_reverse_sp|O42931|PRS7_SCHPO Decoy of Reverse of 26S protease regulatory subunit 7 homolog OS=Schizosaccharomyces pombe GN=rpt1 PE=1 SV=2(337);	138.0681
2409	36.8457	0	0	0	0	0	0	0	-	-	-	-	-	-	0
2411	36.8627	2775.2918	4	2775.3094	6.3575	0.3150	0.1250	0.0600	MSRSYDSR	1	>sp|Q09682|PSA4_SCHPO Probable proteasome subunit alpha type-4 OS=Schizosaccharomyces pombe GN=SPAC13C5.01c PE=2 SV=1(1);	LMTEFVDQVDDVVK	1	>decoy_reverse_sp|Q09841|PSB7_SCHPO Decoy of Reverse of Probable proteasome subunit beta type-7 OS=Schizosaccharomyces pombe GN=SPAC23D3.07 PE=2 SV=1(2);	138.0681
2412	36.8695	0	0	0	0	0	0	0	-	-	-	-	-	-	0
2413	36.8773	2752.3491	4	2752.3662	6.2109	0.6000	0.0400	0.1550	TLIDKFSGEK	5	>sp|Q9P7S2|RPN6_SCHPO Probable 26S proteasome regulatory subunit rpn6 OS=Schizosaccharomyces pombe GN=rpn6 PE=2 SV=1(93);	EEMMNSIQQAVAK	13	>sp|Q9UTM3|RPN5_SCHPO 26S proteasome regulatory subunit rpn5 OS=Schizosaccharomyces pombe GN=rpn5a PE=1 SV=1(443);	138.0681
2414	36.8853	0	0	0	0	0	0	0	-	-	-	-	-	-	0
2415	36.8932	2329.4780	5	2329.4599	-7.7724	0.7550	0.1200	0.1850	EKVLKTK	5	>sp|P36612|PRS4_SCHPO 26S protease regulatory subunit 4 homolog OS=Schizosaccharomyces pombe GN=mts2 PE=2 SV=1(435);	LKKTLEVLYLK	2	>decoy_reverse_sp|P06732|KCRM_HUMAN Decoy of Reverse of Creatine kinase M-type OS=Homo sapiens GN=CKM PE=1 SV=2(341);	138.0681
2419	36.9423	3570.7032	5	3570.6955	-2.1539	1.3300	0.3100	0.6200	YDKLVETSGQIR	3	>decoy_reverse_sp|O74762|RPN2_SCHPO Decoy of Reverse of 26S proteasome regulatory subunit rpn2 OS=Schizosaccharomyces pombe GN=rpn2 PE=1 SV=1(650);	KTTEEKEATPMEMDEEK	6	>sp|O74762|RPN2_SCHPO 26S proteasome regulatory subunit rpn2 OS=Schizosaccharomyces pombe GN=rpn2 PE=1 SV=1(853);	138.0681
2420	36.9503	2704.3713	5	2704.3806	3.4274	0.7800	0.0050	0.0800	EALEKTEEK	5	>decoy_reverse_sp|P50524|RPN12_SCHPO Decoy of Reverse of 26S proteasome regulatory subunit rpn12 OS=Schizosaccharomyces pombe GN=rpn12 PE=1 SV=1(66);	VDAQDFLKVAETR	8	>decoy_reverse_sp|O42931|PRS7_SCHPO Decoy of Reverse of 26S protease regulatory subunit 7 homolog OS=Schizosaccharomyces pombe GN=rpt1 PE=1 SV=2(28);	138.0681
2421	36.9583	2690.3746	5	2690.3597	-5.5185	0.8150	0.0450	0.1150	GGNMKEVFRR	5	>sp|P06732|KCRM_HUMAN Creatine kinase M-type OS=Homo sapiens GN=CKM PE=1 SV=2(247);	ATKQSKYTYDR	3	>sp|Q09841|PSB7_SCHPO Probable proteasome subunit beta type-7 OS=Schizosaccharomyces pombe GN=SPAC23D3.07 PE=2 SV=1(233);	138.0681
2423	36.9755	2738.3694	4	2738.3948	9.2604	0.7050	0.0200	0.2850	AAKASRGAATIK	3	>decoy_reverse_sp|Q10329|PSA7_SCHPO Decoy of Reverse of Probable proteasome subunit alpha type-7 OS=Schizosaccharomyces pombe GN=SPBC106.16 PE=2 SV=1(92);	SDYYMASTYTKK	11	>sp|Q9UTM3|RPN5_SCHPO 26S proteasome regulatory subunit rpn5 OS=Schizosaccharomyces pombe GN=rpn5a PE=1 SV=1(195);	138.0681
2424	36.9827	2791.4757	4	2791.4616	-5.0685	2.0900	0.3600	0.4250	SAKGTKR	6	>sp|O74440|RPN8_SCHPO 26S proteasome regulatory subunit rpn8 OS=Schizosaccharomyces pombe GN=rpn8 PE=2 SV=1(39);	HFEQVINEKHEDALAK	9	>sp|O74762|RPN2_SCHPO 26S proteasome regulatory subunit rpn2 OS=Schizosaccharomyces pombe GN=rpn2 PE=1 SV=1(703);	138.0681
2426	37.0000	4458.4545	4	4458.4960	9.3102	0.6350	0.0200	0.3050	DLVLALDTPRTAAVNIKVR	17	>decoy_reverse_sp|O14126|PRS6A_SCHPO Decoy of Reverse of 26S protease regulatory subunit 6A OS=Schizosaccharomyces pombe GN=tbp1 PE=2 SV=1(113);	THAVLVALKRNAEELSSYQK	9	>sp|O14250|PSA1_SCHPO Probable proteasome subunit alpha type-1 OS=Schizosaccharomyces pombe GN=SPAC6G10.04c PE=2 SV=1(50);	138.0681
2428	37.0173	2738.3700	5	2738.3465	-8.5596	0.4900	0.0200	0.1750	GVSKDEK	4	>sp|Q9P7S2|RPN6_SCHPO Probable 26S proteasome regulatory subunit rpn6 OS=Schizosaccharomyces pombe GN=rpn6 PE=2 SV=1(36);	EIDMTCAREASKTLSK	12	>decoy_reverse_sp|Q9USQ9|PSB4_SCHPO Decoy of Reverse of Probable proteasome subunit beta type-4 OS=Schizosaccharomyces pombe GN=SPBC577.10 PE=2 SV=1(62);	138.0681
2429	37.0252	2606.5003	4	2606.5006	0.0892	0.5800	0.0900	0.1350	SSHIITKELK	7	>decoy_reverse_sp|P50524|RPN12_SCHPO Decoy of Reverse of 26S proteasome regulatory subunit rpn12 OS=Schizosaccharomyces pombe GN=rpn12 PE=1 SV=1(21);	TKDAVVLGVEKR	11	>sp|Q9UT97|PSA5_SCHPO Probable proteasome subunit alpha type-5 OS=Schizosaccharomyces pombe GN=SPAC323.02c PE=1 SV=1(52);	138.0681
2430	37.0330	3570.7029	6	3570.7348	8.9418	1.3100	0.4200	0.1100	IAKGAIEK	3	>decoy_reverse_sp|P87048|RPN1_SCHPO Decoy of Reverse of 26S proteasome regulatory subunit rpn1 OS=Schizosaccharomyces pombe GN=rpn1 PE=1 SV=2(307);	KALNEFVMMFSMFSHENWNDK	1	>decoy_reverse_sp|O74440|RPN8_SCHPO Decoy of Reverse of 26S proteasome regulatory subunit rpn8 OS=Schizosaccharomyces pombe GN=rpn8 PE=2 SV=1(235);	138.0681
2431	37.0410	2637.2113	4	2637.2148	1.3413	0.5200	0.0200	0.1800	ASKAAR	3	>sp|Q10329|PSA7_SCHPO Probable proteasome subunit alpha type-7 OS=Schizosaccharomyces pombe GN=SPBC106.16 PE=2 SV=1(168);	DPEEEAEMMTKETTEK	11	>decoy_reverse_sp|O74762|RPN2_SCHPO Decoy of Reverse of 26S proteasome regulatory subunit rpn2 OS=Schizosaccharomyces pombe GN=rpn2 PE=1 SV=1(113);	138.0681
2433	37.0582	0	0	0	0	0	0	0	-	-	-	-	-	-	0
2434	37.0655	2330.3989	4	2330.3758	-9.8917	0.4950	0.0100	0.1000	IVKSAKAK	3	>decoy_reverse_sp|Q9P7S2|RPN6_SCHPO Decoy of Reverse of Probable 26S proteasome regulatory subunit rpn6 OS=Schizosaccharomyces pombe GN=rpn6 PE=2 SV=1(337);	GVMTLGFDLIKR	11	>decoy_reverse_sp|O74762|RPN2_SCHPO Decoy of Reverse of 26S proteasome regulatory subunit rpn2 OS=Schizosaccharomyces pombe GN=rpn2 PE=1 SV=1(55);	138.0681
2436	37.0832	3360.6545	5	3360.6256	-8.5913	0.7150	0.0750	0.0450	ASKVLELR	3	>decoy_reverse_sp|Q9US13|RPN9_SCHPO Decoy of Reverse of Probable 26S proteasome regulatory subunit rpn9 OS=Schizosaccharomyces pombe GN=rpn9 PE=2 SV=1(240);	DDFDAFYGIDTMSPNMKVDK	17	>decoy_reverse_sp|Q9UUB6|UBLH2_SCHPO Decoy of Reverse of Ubiquitin carboxyl-terminal hydrolase 2 OS=Schizosaccharomyces pombe GN=uch2 PE=1 SV=1(242);	138.0681
2437	37.0912	2762.4515	4	2762.4305	-7.5862	1.1550	0.1550	0.2550	MQKLLRLR	3	>decoy_reverse_sp|P36612|PRS4_SCHPO Decoy of Reverse of 26S protease regulatory subunit 4 homolog OS=Schizosaccharomyces pombe GN=mts2 PE=2 SV=1(378);	QEMKKDSESTEEK	5	>decoy_reverse_sp|O94444|RPN10_SCHPO Decoy of Reverse of 26S proteasome regulatory subunit rpn10 OS=Schizosaccharomyces pombe GN=rpn10 PE=1 SV=1(5);	138.0681
2438	37.0990	1486.9279	3	1486.9347	4.5948	0.4050	0.0250	0.1350	SLKR	3	>sp|O74894|PRS6B_SCHPO 26S protease regulatory subunit 6B homolog OS=Schizosaccharomyces pombe GN=rpt3 PE=2 SV=1(38);	LGVKRFK	4	>decoy_reverse_sp|O14126|PRS6A_SCHPO Decoy of Reverse of 26S protease regulatory subunit 6A OS=Schizosaccharomyces pombe GN=tbp1 PE=2 SV=1(226);	138.0681
2440	37.1160	3465.6761	5	3465.6496	-7.6546	0.4750	0.0750	0.1200	SNPVFAENDEKGEK	11	>sp|Q9UTM3|RPN5_SCHPO 26S proteasome regulatory subunit rpn5 OS=Schizosaccharomyces pombe GN=rpn5a PE=1 SV=1(328);	QLMTEFVDQVDDVVK	1	>decoy_reverse_sp|Q09841|PSB7_SCHPO Decoy of Reverse of Probable proteasome subunit beta type-7 OS=Schizosaccharomyces pombe GN=SPAC23D3.07 PE=2 SV=1(1);	138.0681
2442	37.1337	0	0	0	0	0	0	0	-	-	-	-	-	-	0
2443	37.1415	2734.4533	5	2734.4475	-2.1279	1.2650	0.0350	0.4550	MKSDINAHK	2	>decoy_reverse_sp|P41878|RPN11_SCHPO Decoy of Reverse of 26S proteasome regulatory subunit rpn11 OS=Schizosaccharomyces pombe GN=rpn11 PE=1 SV=2(63);	KDKPKYEPPVPTR	5	>sp|P36612|PRS4_SCHPO 26S protease regulatory subunit 4 homolog OS=Schizosaccharomyces pombe GN=mts2 PE=2 SV=1(30);	138.0681
2446	37.1817	2779.4040	4	2779.4027	-0.4811	1.5600	0.7900	0.0700	KTTEEK	1	>sp|O74762|RPN2_SCHPO 26S proteasome regulatory subunit rpn2 OS=Schizosaccharomyces pombe GN=rpn2 PE=1 SV=1(848);	HFEQVINEKHEDALAK	9	>sp|O74762|RPN2_SCHPO 26S proteasome regulatory subunit rpn2 OS=Schizosaccharomyces pombe GN=rpn2 PE=1 SV=1(703);	138.0681
2447	37.1897	2935.3706	3	2935.3942	8.0319	0.5400	0.1400	0.1100	TIDNAETMK	1	>decoy_reverse_sp|P87048|RPN1_SCHPO Decoy of Reverse of 26S proteasome regulatory subunit rpn1 OS=Schizosaccharomyces pombe GN=rpn1 PE=1 SV=2(2);	MSTLDLNHLADLYDR	1	>sp|P50524|RPN12_SCHPO 26S proteasome regulatory subunit rpn12 OS=Schizosaccharomyces pombe GN=rpn12 PE=1 SV=1(1);	138.0681
2448	37.1975	1689.9303	3	1689.9188	-6.7938	0.3700	0.0950	0.1600	KNEEK	1	>sp|Q10335|RPN7_SCHPO Probable 26S proteasome regulatory subunit rpn7 OS=Schizosaccharomyces pombe GN=rpn7 PE=2 SV=1(87);	KEFEIIK	1	>decoy_reverse_sp|P06732|KCRM_HUMAN Decoy of Reverse of Creatine kinase M-type OS=Homo sapiens GN=CKM PE=1 SV=2(117);	138.0681
2450	37.2148	2750.3757	4	2750.3622	-4.9059	1.4250	0.1000	0.2050	PFGNTHNK	1	>sp|P06732|KCRM_HUMAN Creatine kinase M-type OS=Homo sapiens GN=CKM PE=1 SV=2(2);	KVAEQNENPTVGSAQK	1	>decoy_reverse_sp|O74440|RPN8_SCHPO Decoy of Reverse of 26S proteasome regulatory subunit rpn8 OS=Schizosaccharomyces pombe GN=rpn8 PE=2 SV=1(2);	138.0681
2452	37.2328	2722.3831	4	2722.3747	-3.0623	1.6850	0.0200	0.1300	NKGTMK	2	>decoy_reverse_sp|P41836|PRS8_SCHPO Decoy of Reverse of 26S protease regulatory subunit 8 homolog OS=Schizosaccharomyces pombe GN=let1 PE=2 SV=1(326);	HFEQVINEKHEDALAK	9	>sp|O74762|RPN2_SCHPO 26S proteasome regulatory subunit rpn2 OS=Schizosaccharomyces pombe GN=rpn2 PE=1 SV=1(703);	138.0681
2453	37.2407	3624.6499	5	3624.6686	5.1340	1.4250	0.6000	0.3000	AMEVDEKPTER	7	>sp|O14126|PRS6A_SCHPO 26S protease regulatory subunit 6A OS=Schizosaccharomyces pombe GN=tbp1 PE=2 SV=1(179);	MMGINERKGFDFEYYQR	8	>sp|Q09841|PSB7_SCHPO Probable proteasome subunit beta type-7 OS=Schizosaccharomyces pombe GN=SPAC23D3.07 PE=2 SV=1(8);	138.0681
2454	37.2487	3425.5910	4	3425.5774	-3.9625	1.3850	0.8300	0.0200	LLMKLSSQNDDK	4	>sp|O74762|RPN2_SCHPO 26S proteasome regulatory subunit rpn2 OS=Schizosaccharomyces pombe GN=rpn2 PE=1 SV=1(242);	TTEEKEATPMEMDEEK	5	>sp|O74762|RPN2_SCHPO 26S proteasome regulatory subunit rpn2 OS=Schizosaccharomyces pombe GN=rpn2 PE=1 SV=1(853);	138.0681
2456	37.2665	2957.5362	4	2957.5385	0.7543	0.9250	0.1150	0.4050	TLIDKFSGEKK	10	>sp|Q9P7S2|RPN6_SCHPO Probable 26S proteasome regulatory subunit rpn6 OS=Schizosaccharomyces pombe GN=rpn6 PE=2 SV=1(98);	QLADYKAFEDSLR	6	>decoy_reverse_sp|Q9P7S2|RPN6_SCHPO Decoy of Reverse of Probable 26S proteasome regulatory subunit rpn6 OS=Schizosaccharomyces pombe GN=rpn6 PE=2 SV=1(120);	138.0681
2457	37.2743	2722.3811	5	2722.3675	-4.9792	0.7550	0.0850	0.0850	DEEWPPKM	7	>decoy_reverse_sp|O42931|PRS7_SCHPO Decoy of Reverse of 26S protease regulatory subunit 7 homolog OS=Schizosaccharomyces pombe GN=rpt1 PE=1 SV=2(437);	KDKPKYEPPVPTR	5	>sp|P36612|PRS4_SCHPO 26S protease regulatory subunit 4 homolog OS=Schizosaccharomyces pombe GN=mts2 PE=2 SV=1(30);	138.0681
2459	37.2922	3492.8495	5	3492.8723	6.5208	0.8450	0.0250	0.1100	LKAYQGIYLMSIR	2	>sp|Q10335|RPN7_SCHPO Probable 26S proteasome regulatory subunit rpn7 OS=Schizosaccharomyces pombe GN=rpn7 PE=2 SV=1(192);	KLEKGQSIDDMIPAQK	4	>sp|P06732|KCRM_HUMAN Creatine kinase M-type OS=Homo sapiens GN=CKM PE=1 SV=2(369);	138.0681
2460	37.3000	3614.5673	5	3614.6027	9.7969	0.3900	0.2300	0.1600	DAGKDEFSRK	4	>decoy_reverse_sp|O14126|PRS6A_SCHPO Decoy of Reverse of 26S protease regulatory subunit 6A OS=Schizosaccharomyces pombe GN=tbp1 PE=2 SV=1(140);	DGLEDDMPALADEEFEKMDR	17	>decoy_reverse_sp|O42897|RPN3_SCHPO Decoy of Reverse of Probable 26S proteasome regulatory subunit rpn3 OS=Schizosaccharomyces pombe GN=rpn3 PE=2 SV=2(18);	138.0681
2461	37.3078	4458.4499	5	4458.4421	-1.7498	1.3300	0.1500	0.2700	EVIELPLKNPELFLR	8	>sp|O74445|PRS10_SCHPO Probable 26S protease subunit rpt4 OS=Schizosaccharomyces pombe GN=rpt4 PE=2 SV=2(153);	LGIDPPKGIMLYGPPGTGKTLCAR	7	>sp|O42931|PRS7_SCHPO 26S protease regulatory subunit 7 homolog OS=Schizosaccharomyces pombe GN=rpt1 PE=1 SV=2(214);	138.0681
2462	37.3158	2779.4031	5	2779.4027	-0.1266	1.4350	0.3550	0.3250	ETTEKK	5	>decoy_reverse_sp|O74762|RPN2_SCHPO Decoy of Reverse of 26S proteasome regulatory subunit rpn2 OS=Schizosaccharomyces pombe GN=rpn2 PE=1 SV=1(118);	HFEQVINEKHEDALAK	9	>sp|O74762|RPN2_SCHPO 26S proteasome regulatory subunit rpn2 OS=Schizosaccharomyces pombe GN=rpn2 PE=1 SV=1(703);	138.0681
2463	37.3237	0	0	0	0	0	0	0	-	-	-	-	-	-	0
2465	37.3417	3492.8530	4	3492.8357	-4.9469	1.4300	0.1900	0.2350	LTHEKSTMLEKIK	5	>sp|O14126|PRS6A_SCHPO 26S protease regulatory subunit 6A OS=Schizosaccharomyces pombe GN=tbp1 PE=2 SV=1(64);	LKPQDERTQEERNR	2	>sp|P36612|PRS4_SCHPO 26S protease regulatory subunit 4 homolog OS=Schizosaccharomyces pombe GN=mts2 PE=2 SV=1(93);	138.0681
2466	37.3497	1474.8536	3	1474.8428	-7.2730	0.9350	0.2400	0.0950	MTDK	1	>sp|O94579|PSA2_SCHPO Probable proteasome subunit alpha type-2 OS=Schizosaccharomyces pombe GN=SPCC1442.06 PE=2 SV=1(1);	IVKSAKAK	6	>decoy_reverse_sp|Q9P7S2|RPN6_SCHPO Decoy of Reverse of Probable 26S proteasome regulatory subunit rpn6 OS=Schizosaccharomyces pombe GN=rpn6 PE=2 SV=1(340);	138.0681
2469	37.3843	2750.3755	5	2750.3908	5.5609	0.7450	0.0650	0.0050	LGVKR	4	>decoy_reverse_sp|O14126|PRS6A_SCHPO Decoy of Reverse of 26S protease regulatory subunit 6A OS=Schizosaccharomyces pombe GN=tbp1 PE=2 SV=1(226);	TPNDTQKYSNDKSIVNSM	7	>decoy_reverse_sp|P30655|PSB5_SCHPO Decoy of Reverse of Proteasome subunit beta type-5 OS=Schizosaccharomyces pombe GN=pts1 PE=2 SV=3(261);	138.0681
2470	37.3922	3556.6338	3	3556.6639	8.4745	0.1450	0.1450	0.0500	KGINIDQSSNSK	1	>decoy_reverse_sp|O74762|RPN2_SCHPO Decoy of Reverse of 26S proteasome regulatory subunit rpn2 OS=Schizosaccharomyces pombe GN=rpn2 PE=1 SV=1(91);	MFRNQYDGDATTWSPQGR	1	>sp|O14250|PSA1_SCHPO Probable proteasome subunit alpha type-1 OS=Schizosaccharomyces pombe GN=SPAC6G10.04c PE=2 SV=1(1);	138.0681
2472	37.4103	3492.8477	6	3492.8132	-9.8612	1.3600	0.1100	0.3000	LALTKPK	5	>decoy_reverse_sp|O74445|PRS10_SCHPO Decoy of Reverse of Probable 26S protease subunit rpt4 OS=Schizosaccharomyces pombe GN=rpt4 PE=2 SV=2(210);	AMEQQDIKPTVQNGEVSANAEQKA	8	>sp|O74440|RPN8_SCHPO 26S proteasome regulatory subunit rpn8 OS=Schizosaccharomyces pombe GN=rpn8 PE=2 SV=1(308);	138.0681
2473	37.4183	3413.5175	4	3413.5046	-3.7755	1.5200	0.1600	0.3250	GSNDDEMKIDKK	8	>sp|O74762|RPN2_SCHPO 26S proteasome regulatory subunit rpn2 OS=Schizosaccharomyces pombe GN=rpn2 PE=1 SV=1(844);	TTEEKEATPMEMDEEK	5	>sp|O74762|RPN2_SCHPO 26S proteasome regulatory subunit rpn2 OS=Schizosaccharomyces pombe GN=rpn2 PE=1 SV=1(853);	138.0681
2475	37.4362	2941.5756	4	2941.5694	-2.1301	1.2700	0.1350	0.4500	MSER	1	>sp|O74445|PRS10_SCHPO Probable 26S protease subunit rpt4 OS=Schizosaccharomyces pombe GN=rpt4 PE=2 SV=2(1);	NILKVDIEVAVIPSEGFRQR	4	>decoy_reverse_sp|O94444|RPN10_SCHPO Decoy of Reverse of 26S proteasome regulatory subunit rpn10 OS=Schizosaccharomyces pombe GN=rpn10 PE=1 SV=1(121);	138.0681
2477	37.4540	2917.4028	4	2917.4054	0.8936	1.0150	0.1050	0.3700	EEYVSDPKEQM	8	>decoy_reverse_sp|Q9UTM3|RPN5_SCHPO Decoy of Reverse of 26S proteasome regulatory subunit rpn5 OS=Schizosaccharomyces pombe GN=rpn5a PE=1 SV=1(440);	DKPKYEPPVPTR	2	>sp|P36612|PRS4_SCHPO 26S protease regulatory subunit 4 homolog OS=Schizosaccharomyces pombe GN=mts2 PE=2 SV=1(28);	138.0681
2481	37.5178	3506.8681	5	3506.8767	2.4428	0.9600	0.0100	-0.0200	MKDAVK	2	>sp|O59770|PSA3_SCHPO Probable proteasome subunit alpha type-3 OS=Schizosaccharomyces pombe GN=SPCC1795.04c PE=1 SV=1(186);	FMALGLALLFNGKQDLADATVETLK	13	>sp|P87048|RPN1_SCHPO 26S proteasome regulatory subunit rpn1 OS=Schizosaccharomyces pombe GN=rpn1 PE=1 SV=2(568);	138.0681
2482	37.5258	0	0	0	0	0	0	0	-	-	-	-	-	-	0
2485	37.5657	3146.8265	6	3146.7953	-9.9133	1.3050	0.1950	0.4200	LEKVRQLIIK	3	>sp|Q9UTM3|RPN5_SCHPO 26S proteasome regulatory subunit rpn5 OS=Schizosaccharomyces pombe GN=rpn5a PE=1 SV=1(423);	YEYQKLKESQLVDK	7	>decoy_reverse_sp|Q9UTM3|RPN5_SCHPO Decoy of Reverse of 26S proteasome regulatory subunit rpn5 OS=Schizosaccharomyces pombe GN=rpn5a PE=1 SV=1(233);	138.0681
2486	37.5733	3506.8700	4	3506.8632	-1.9334	0.6650	0.0150	-0.0200	QPEDKLR	5	>decoy_reverse_sp|P36612|PRS4_SCHPO Decoy of Reverse of 26S protease regulatory subunit 4 homolog OS=Schizosaccharomyces pombe GN=mts2 PE=2 SV=1(356);	QGLHKKSNFFLQLDGLVGQEAR	6	>decoy_reverse_sp|Q9UTM3|RPN5_SCHPO Decoy of Reverse of 26S proteasome regulatory subunit rpn5 OS=Schizosaccharomyces pombe GN=rpn5a PE=1 SV=1(364);	138.0681
2487	37.5812	0	0	0	0	0	0	0	-	-	-	-	-	-	0
2489	37.5988	3506.8663	6	3506.8342	-9.1403	1.7550	0.3150	0.7200	GGDEWKIEPLKLK	11	>decoy_reverse_sp|Q10335|RPN7_SCHPO Decoy of Reverse of Probable 26S proteasome regulatory subunit rpn7 OS=Schizosaccharomyces pombe GN=rpn7 PE=2 SV=1(234);	SIKGYTLPPHCSRGER	3	>sp|P06732|KCRM_HUMAN Creatine kinase M-type OS=Homo sapiens GN=CKM PE=1 SV=2(138);	138.0681
2491	37.6165	3251.8567	4	3251.8467	-3.0865	0.9000	0.0050	0.1650	AKNPMFALSR	2	>decoy_reverse_sp|Q9P7S2|RPN6_SCHPO Decoy of Reverse of Probable 26S proteasome regulatory subunit rpn6 OS=Schizosaccharomyces pombe GN=rpn6 PE=2 SV=1(342);	TLALKYPGGGPGKTAILPVK	13	>decoy_reverse_sp|P36612|PRS4_SCHPO Decoy of Reverse of 26S protease regulatory subunit 4 homolog OS=Schizosaccharomyces pombe GN=mts2 PE=2 SV=1(219);	138.0681
2492	37.6243	3146.8254	7	3146.7953	-9.5618	1.3050	0.0050	0.6000	LKGYQTIELDKK	1	>decoy_reverse_sp|O74445|PRS10_SCHPO Decoy of Reverse of Probable 26S protease subunit rpt4 OS=Schizosaccharomyces pombe GN=rpt4 PE=2 SV=2(1);	QKSLEKTLVPYLR	6	>sp|O42897|RPN3_SCHPO Probable 26S proteasome regulatory subunit rpn3 OS=Schizosaccharomyces pombe GN=rpn3 PE=2 SV=2(318);	138.0681
2493	37.6323	0	0	0	0	0	0	0	-	-	-	-	-	-	0
2494	37.6402	3538.8574	5	3538.8881	8.6646	1.2200	0.0100	-0.0000	ELKK	3	>decoy_reverse_sp|P06732|KCRM_HUMAN Decoy of Reverse of Creatine kinase M-type OS=Homo sapiens GN=CKM PE=1 SV=2(16);	LEKSLLELNETQSNIQEQGVNWGKK	3	>decoy_reverse_sp|Q9UTM3|RPN5_SCHPO Decoy of Reverse of 26S proteasome regulatory subunit rpn5 OS=Schizosaccharomyces pombe GN=rpn5a PE=1 SV=1(24);	138.0681
2496	37.6575	3146.8285	5	3146.8317	1.0293	1.0950	0.0400	0.0700	AVILSDTKPVDKK	12	>decoy_reverse_sp|O94517|PSA6_SCHPO Decoy of Reverse of Probable proteasome subunit alpha type-6 OS=Schizosaccharomyces pombe GN=SPBC646.16 PE=2 SV=1(192);	VTQKKPPVQPLAYK	5	>decoy_reverse_sp|O74762|RPN2_SCHPO Decoy of Reverse of 26S proteasome regulatory subunit rpn2 OS=Schizosaccharomyces pombe GN=rpn2 PE=1 SV=1(161);	138.0681
2497	37.6630	3251.8541	5	3251.8379	-4.9804	0.7650	0.0850	0.0900	GGLGYPEDAIGKTK	1	>decoy_reverse_sp|P36612|PRS4_SCHPO Decoy of Reverse of 26S protease regulatory subunit 4 homolog OS=Schizosaccharomyces pombe GN=mts2 PE=2 SV=1(1);	IITKEGVETRIIPLK	4	>sp|Q9UQY2|PSB1_SCHPO Probable proteasome subunit beta type-1 OS=Schizosaccharomyces pombe GN=pam1 PE=2 SV=1(212);	138.0681
2498	37.6708	0	0	0	0	0	0	0	-	-	-	-	-	-	0
2499	37.6787	2929.5021	4	2929.4932	-3.0221	1.9750	0.5200	0.9250	LKPQDER	2	>sp|P36612|PRS4_SCHPO 26S protease regulatory subunit 4 homolog OS=Schizosaccharomyces pombe GN=mts2 PE=2 SV=1(93);	HFEQVINEKHEDALAK	9	>sp|O74762|RPN2_SCHPO 26S proteasome regulatory subunit rpn2 OS=Schizosaccharomyces pombe GN=rpn2 PE=1 SV=1(703);	138.0681
2501	37.6957	3134.7551	5	3134.7313	-7.5993	1.4200	0.2150	0.5300	EPPFAPIESAKR	11	>decoy_reverse_sp|P41836|PRS8_SCHPO Decoy of Reverse of 26S protease regulatory subunit 8 homolog OS=Schizosaccharomyces pombe GN=let1 PE=2 SV=1(93);	VVTALTMLKQHLFR	9	>sp|Q09841|PSB7_SCHPO Probable proteasome subunit beta type-7 OS=Schizosaccharomyces pombe GN=SPAC23D3.07 PE=2 SV=1(119);	138.0681
2502	37.7032	3251.8506	6	3251.8638	4.0495	1.2650	0.1150	0.2100	SAKGTKR	3	>sp|O74440|RPN8_SCHPO 26S proteasome regulatory subunit rpn8 OS=Schizosaccharomyces pombe GN=rpn8 PE=2 SV=1(36);	CEDGVILALEKVVTSKLLKPR	11	>sp|O59770|PSA3_SCHPO Probable proteasome subunit alpha type-3 OS=Schizosaccharomyces pombe GN=SPCC1795.04c PE=1 SV=1(51);	138.0681
2503	37.7112	2980.6914	5	2980.6636	-9.3293	0.9000	0.0250	0.2100	LAKR	3	>sp|O94444|RPN10_SCHPO 26S proteasome regulatory subunit rpn10 OS=Schizosaccharomyces pombe GN=rpn10 PE=1 SV=1(130);	LSVEALNSLTGEFKGKYYPLK	16	>sp|P06732|KCRM_HUMAN Creatine kinase M-type OS=Homo sapiens GN=CKM PE=1 SV=2(172);	138.0681
2504	37.7190	1893.1985	4	1893.2026	2.1693	1.0300	0.1950	0.3650	EKVLK	2	>sp|P36612|PRS4_SCHPO 26S protease regulatory subunit 4 homolog OS=Schizosaccharomyces pombe GN=mts2 PE=2 SV=1(432);	VVTSKLLKPR	8	>sp|O59770|PSA3_SCHPO Probable proteasome subunit alpha type-3 OS=Schizosaccharomyces pombe GN=SPCC1795.04c PE=1 SV=1(59);	138.0681
2506	37.7360	3559.7870	5	3559.7916	1.2758	1.3250	0.0200	0.3000	CFGIKFDIMPRK	5	>decoy_reverse_sp|Q09720|PSB2_SCHPO Decoy of Reverse of Probable proteasome subunit beta type-2 OS=Schizosaccharomyces pombe GN=SPAC31A2.04c PE=2 SV=1(18);	SDYYMASTYTKKINVK	12	>sp|Q9UTM3|RPN5_SCHPO 26S proteasome regulatory subunit rpn5 OS=Schizosaccharomyces pombe GN=rpn5a PE=1 SV=1(196);	138.0681
2507	37.7438	3134.7568	4	3134.7814	7.8538	1.5600	0.3300	0.7250	KELLKLK	5	>sp|P50524|RPN12_SCHPO 26S proteasome regulatory subunit rpn12 OS=Schizosaccharomyces pombe GN=rpn12 PE=1 SV=1(27);	LPNIEEATFDKRIDRPGR	11	>decoy_reverse_sp|P36612|PRS4_SCHPO Decoy of Reverse of 26S protease regulatory subunit 4 homolog OS=Schizosaccharomyces pombe GN=mts2 PE=2 SV=1(92);	138.0681
2508	37.7518	4512.1865	4	4512.1755	-2.4351	1.0750	0.3900	0.3900	QIQPKTFANLVSSTLYEK	5	>sp|Q9Y7T8|PSB3_SCHPO Probable proteasome subunit beta type-3 OS=Schizosaccharomyces pombe GN=SPCC63.12c PE=2 SV=1(85);	DDFDAFYGIDTMSPNMKVDK	17	>decoy_reverse_sp|Q9UUB6|UBLH2_SCHPO Decoy of Reverse of Ubiquitin carboxyl-terminal hydrolase 2 OS=Schizosaccharomyces pombe GN=uch2 PE=1 SV=1(242);	138.0681
2509	37.7597	1412.8923	3	1412.8966	3.0492	0.6500	0.1150	0.1650	KSLK	1	>decoy_reverse_sp|O74894|PRS6B_SCHPO Decoy of Reverse of 26S protease regulatory subunit 6B homolog OS=Schizosaccharomyces pombe GN=rpt3 PE=2 SV=1(352);	KVADLKK	1	>sp|O74445|PRS10_SCHPO Probable 26S protease subunit rpt4 OS=Schizosaccharomyces pombe GN=rpt4 PE=2 SV=2(372);	138.0681
2511	37.7762	3239.7833	4	3239.8109	8.5387	0.5750	0.0650	0.2400	FKLNVYKYR	2	>decoy_reverse_sp|Q9Y7T8|PSB3_SCHPO Decoy of Reverse of Probable proteasome subunit beta type-3 OS=Schizosaccharomyces pombe GN=SPCC63.12c PE=2 SV=1(130);	IRIAYASVVYIADKYK	14	>decoy_reverse_sp|Q9US13|RPN9_SCHPO Decoy of Reverse of Probable 26S proteasome regulatory subunit rpn9 OS=Schizosaccharomyces pombe GN=rpn9 PE=2 SV=1(269);	138.0681
2512	37.7840	3239.7814	5	3239.8136	9.9643	0.6900	0.0100	0.0100	ASKAAR	3	>sp|Q10329|PSA7_SCHPO Probable proteasome subunit alpha type-7 OS=Schizosaccharomyces pombe GN=SPBC106.16 PE=2 SV=1(168);	IVCFMLNEKLNQQSVLLPLLK	9	>decoy_reverse_sp|Q9UTM3|RPN5_SCHPO Decoy of Reverse of 26S proteasome regulatory subunit rpn5 OS=Schizosaccharomyces pombe GN=rpn5a PE=1 SV=1(149);	138.0681
2513	37.7920	1498.7659	3	1498.7627	-2.1855	1.7550	1.3900	0.0000	ESDKAPDLIELNR	-1	>sp|O74762|RPN2_SCHPO 26S proteasome regulatory subunit rpn2 OS=Schizosaccharomyces pombe GN=rpn2 PE=1 SV=1	-	-1	-	0
2515	37.8085	2980.6929	4	2980.6695	-7.8589	0.5700	0.1200	0.1600	KEVAEADIASK	1	>decoy_reverse_sp|Q9UUB6|UBLH2_SCHPO Decoy of Reverse of Ubiquitin carboxyl-terminal hydrolase 2 OS=Schizosaccharomyces pombe GN=uch2 PE=1 SV=1(54);	VLELRAELDKIGLSK	10	>decoy_reverse_sp|Q9US13|RPN9_SCHPO Decoy of Reverse of Probable 26S proteasome regulatory subunit rpn9 OS=Schizosaccharomyces pombe GN=rpn9 PE=2 SV=1(250);	138.0681
2516	37.8165	3134.7534	7	3134.7524	-0.3077	1.6300	0.1700	0.3450	GNQKVVK	4	>decoy_reverse_sp|O42931|PRS7_SCHPO Decoy of Reverse of 26S protease regulatory subunit 7 homolog OS=Schizosaccharomyces pombe GN=rpt1 PE=1 SV=2(17);	WIAKQILDCIVNLSEPAKK	4	>decoy_reverse_sp|Q9P7S2|RPN6_SCHPO Decoy of Reverse of Probable 26S proteasome regulatory subunit rpn6 OS=Schizosaccharomyces pombe GN=rpn6 PE=2 SV=1(309);	138.0681
2517	37.8243	4565.0996	5	4565.1338	7.4809	0.6750	0.1200	0.3200	DTEMSVNMSDFLHDQATR	1	>sp|Q9US13|RPN9_SCHPO Probable 26S proteasome regulatory subunit rpn9 OS=Schizosaccharomyces pombe GN=rpn9 PE=2 SV=1(2);	HGGYKPTDKHKTDLNHENLK	11	>sp|P06732|KCRM_HUMAN Creatine kinase M-type OS=Homo sapiens GN=CKM PE=1 SV=2(107);	138.0681
2518	37.8323	1938.1461	4	1938.1600	7.1527	0.9550	0.0550	0.3850	QGLHKK	5	>decoy_reverse_sp|Q9UTM3|RPN5_SCHPO Decoy of Reverse of 26S proteasome regulatory subunit rpn5 OS=Schizosaccharomyces pombe GN=rpn5a PE=1 SV=1(363);	FMLKLGVKR	8	>decoy_reverse_sp|O14126|PRS6A_SCHPO Decoy of Reverse of 26S protease regulatory subunit 6A OS=Schizosaccharomyces pombe GN=tbp1 PE=2 SV=1(226);	138.0681
2520	37.8492	3134.7547	6	3134.7854	9.7950	1.5650	0.1100	0.7750	EKVAFILDQVR	2	>sp|Q9UTM3|RPN5_SCHPO 26S proteasome regulatory subunit rpn5 OS=Schizosaccharomyces pombe GN=rpn5a PE=1 SV=1(170);	GTPGYGPLGVLPKVGIR	13	>decoy_reverse_sp|O74445|PRS10_SCHPO Decoy of Reverse of Probable 26S protease subunit rpt4 OS=Schizosaccharomyces pombe GN=rpt4 PE=2 SV=2(225);	138.0681
2521	37.8547	2875.6649	5	2875.6758	3.8112	0.6850	0.0200	0.0150	IEVNIHRKR	8	>decoy_reverse_sp|Q9UTM3|RPN5_SCHPO Decoy of Reverse of 26S proteasome regulatory subunit rpn5 OS=Schizosaccharomyces pombe GN=rpn5a PE=1 SV=1(106);	QKSLEKTLVPYLR	6	>sp|O42897|RPN3_SCHPO Probable 26S proteasome regulatory subunit rpn3 OS=Schizosaccharomyces pombe GN=rpn3 PE=2 SV=2(318);	138.0681
2523	37.8717	2770.6377	5	2770.6180	-7.1076	0.9550	0.0600	0.1100	EKSLLAHK	2	>decoy_reverse_sp|P06732|KCRM_HUMAN Decoy of Reverse of Creatine kinase M-type OS=Homo sapiens GN=CKM PE=1 SV=2(78);	VIDGSRPVNRNKLLK	12	>decoy_reverse_sp|O59770|PSA3_SCHPO Decoy of Reverse of Probable proteasome subunit alpha type-3 OS=Schizosaccharomyces pombe GN=SPCC1795.04c PE=1 SV=1(195);	138.0681
2525	37.8887	2875.6657	4	2875.6534	-4.2941	0.9800	0.1050	0.1150	EIKQIK	3	>decoy_reverse_sp|P41836|PRS8_SCHPO Decoy of Reverse of 26S protease regulatory subunit 8 homolog OS=Schizosaccharomyces pombe GN=let1 PE=2 SV=1(249);	KLEFPLPNEEARVGILR	1	>sp|O14126|PRS6A_SCHPO 26S protease regulatory subunit 6A OS=Schizosaccharomyces pombe GN=tbp1 PE=2 SV=1(350);	138.0681
2527	37.9057	2530.5558	5	2530.5620	2.4706	0.6000	0.0400	0.2200	KPRRLLK	1	>sp|Q9UQY2|PSB1_SCHPO Probable proteasome subunit beta type-1 OS=Schizosaccharomyces pombe GN=pam1 PE=2 SV=1(173);	ELEAMKLLRPRK	6	>decoy_reverse_sp|Q9UQY2|PSB1_SCHPO Decoy of Reverse of Probable proteasome subunit beta type-1 OS=Schizosaccharomyces pombe GN=pam1 PE=2 SV=1(47);	138.0681
2529	37.9228	2968.6191	4	2968.6331	4.7059	1.0000	0.1550	0.0050	DPDDKIVGLTR	5	>decoy_reverse_sp|Q09720|PSB2_SCHPO Decoy of Reverse of Probable proteasome subunit beta type-2 OS=Schizosaccharomyces pombe GN=SPAC31A2.04c PE=2 SV=1(166);	ASVVETVTLTKVTQK	11	>decoy_reverse_sp|O74762|RPN2_SCHPO Decoy of Reverse of 26S proteasome regulatory subunit rpn2 OS=Schizosaccharomyces pombe GN=rpn2 PE=1 SV=1(156);	138.0681
2531	37.9405	0	0	0	0	0	0	0	-	-	-	-	-	-	0
2532	37.9483	2968.6163	5	2968.5902	-8.8144	1.2950	0.1500	0.3000	DEKSGVKLENVK	7	>decoy_reverse_sp|Q9P7S2|RPN6_SCHPO Decoy of Reverse of Probable 26S proteasome regulatory subunit rpn6 OS=Schizosaccharomyces pombe GN=rpn6 PE=2 SV=1(390);	ATAGPIIADKNCKK	13	>sp|Q09841|PSB7_SCHPO Probable proteasome subunit beta type-7 OS=Schizosaccharomyces pombe GN=SPAC23D3.07 PE=2 SV=1(67);	138.0681
2534	37.9655	2530.5574	4	2530.5620	1.8000	0.3850	0.2300	0.0400	KPRRLLK	1	>sp|Q9UQY2|PSB1_SCHPO Probable proteasome subunit beta type-1 OS=Schizosaccharomyces pombe GN=pam1 PE=2 SV=1(173);	ELEAMKLLRPRK	6	>decoy_reverse_sp|Q9UQY2|PSB1_SCHPO Decoy of Reverse of Probable proteasome subunit beta type-1 OS=Schizosaccharomyces pombe GN=pam1 PE=2 SV=1(47);	138.0681
2535	37.9733	2758.5676	5	2758.5565	-4.0479	1.1700	0.0450	0.4200	LKPQDER	2	>sp|P36612|PRS4_SCHPO 26S protease regulatory subunit 4 homolog OS=Schizosaccharomyces pombe GN=mts2 PE=2 SV=1(93);	LLKPRVNNRIGSVDR	3	>sp|O59770|PSA3_SCHPO Probable proteasome subunit alpha type-3 OS=Schizosaccharomyces pombe GN=SPCC1795.04c PE=1 SV=1(59);	138.0681
2537	37.9907	3203.8495	6	3203.8644	4.6454	1.3750	0.0550	0.3350	LKLELKK	2	>decoy_reverse_sp|P50524|RPN12_SCHPO Decoy of Reverse of 26S proteasome regulatory subunit rpn12 OS=Schizosaccharomyces pombe GN=rpn12 PE=1 SV=1(244);	RVHVTQEDFELAVAKVLNK	15	>sp|P41836|PRS8_SCHPO 26S protease regulatory subunit 8 homolog OS=Schizosaccharomyces pombe GN=let1 PE=2 SV=1(386);	138.0681
2538	37.9985	2863.5911	5	2863.5806	-3.6752	1.1450	0.1000	0.2250	SAKAK	3	>decoy_reverse_sp|Q9P7S2|RPN6_SCHPO Decoy of Reverse of Probable 26S proteasome regulatory subunit rpn6 OS=Schizosaccharomyces pombe GN=rpn6 PE=2 SV=1(340);	QIQPKTFANLVSSTLYEKR	18	>sp|Q9Y7T8|PSB3_SCHPO Probable proteasome subunit beta type-3 OS=Schizosaccharomyces pombe GN=SPCC63.12c PE=2 SV=1(98);	138.0681
2540	38.0158	2863.5909	4	2863.5880	-1.0106	0.7750	0.0100	0.0600	SKVLDVR	2	>decoy_reverse_sp|O94579|PSA2_SCHPO Decoy of Reverse of Probable proteasome subunit alpha type-2 OS=Schizosaccharomyces pombe GN=SPCC1442.06 PE=2 SV=1(158);	LGIDPPKGIMLYGPPGTGK	7	>sp|O42931|PRS7_SCHPO 26S protease regulatory subunit 7 homolog OS=Schizosaccharomyces pombe GN=rpt1 PE=1 SV=2(214);	138.0681
2541	38.0238	1856.9152	3	1856.9090	-3.3416	0.9300	0.5900	0.0000	YQPDLERHEAMELVK	-1	>sp|Q09841|PSB7_SCHPO Probable proteasome subunit beta type-7 OS=Schizosaccharomyces pombe GN=SPAC23D3.07 PE=2 SV=1	-	-1	-	0
2542	38.0315	2456.5184	5	2456.5093	-3.7225	0.6950	0.1400	0.2500	KNVPK	1	>sp|Q10329|PSA7_SCHPO Probable proteasome subunit alpha type-7 OS=Schizosaccharomyces pombe GN=SPBC106.16 PE=2 SV=1(49);	IEPLKLKVLVQGLER	7	>decoy_reverse_sp|Q10335|RPN7_SCHPO Decoy of Reverse of Probable 26S proteasome regulatory subunit rpn7 OS=Schizosaccharomyces pombe GN=rpn7 PE=2 SV=1(236);	138.0681
2544	38.0488	3506.8675	5	3506.8632	-1.2118	0.5450	0.0200	0.2700	QPEDKLR	5	>decoy_reverse_sp|P36612|PRS4_SCHPO Decoy of Reverse of 26S protease regulatory subunit 4 homolog OS=Schizosaccharomyces pombe GN=mts2 PE=2 SV=1(356);	QGLHKKSNFFLQLDGLVGQEAR	5	>decoy_reverse_sp|Q9UTM3|RPN5_SCHPO Decoy of Reverse of 26S proteasome regulatory subunit rpn5 OS=Schizosaccharomyces pombe GN=rpn5a PE=1 SV=1(363);	138.0681
2545	38.0568	3191.7747	6	3191.8031	8.8969	1.2800	0.0650	0.2750	VKAFGRVYATMQK	2	>decoy_reverse_sp|Q10335|RPN7_SCHPO Decoy of Reverse of Probable 26S proteasome regulatory subunit rpn7 OS=Schizosaccharomyces pombe GN=rpn7 PE=2 SV=1(2);	LEFIKVIPVEELK	5	>decoy_reverse_sp|P41836|PRS8_SCHPO Decoy of Reverse of 26S protease regulatory subunit 8 homolog OS=Schizosaccharomyces pombe GN=let1 PE=2 SV=1(238);	138.0681
2547	38.0745	3191.7760	5	3191.7804	1.3853	1.6700	0.0800	0.6450	SERDTALEK	1	>sp|O74445|PRS10_SCHPO Probable 26S protease subunit rpt4 OS=Schizosaccharomyces pombe GN=rpt4 PE=2 SV=2(2);	LALTKPKGTPGYGPLGVLPK	5	>decoy_reverse_sp|O74445|PRS10_SCHPO Decoy of Reverse of Probable 26S protease subunit rpt4 OS=Schizosaccharomyces pombe GN=rpt4 PE=2 SV=2(210);	138.0681
2548	38.0822	3506.8734	4	3506.8587	-4.1806	0.6550	0.0650	0.1350	LLSSAKK	6	>decoy_reverse_sp|Q9P7S2|RPN6_SCHPO Decoy of Reverse of Probable 26S proteasome regulatory subunit rpn6 OS=Schizosaccharomyces pombe GN=rpn6 PE=2 SV=1(178);	KQCVIANSCKTAINTGGGSVAVFNK	10	>decoy_reverse_sp|O94517|PSA6_SCHPO Decoy of Reverse of Probable proteasome subunit alpha type-6 OS=Schizosaccharomyces pombe GN=SPBC646.16 PE=2 SV=1(202);	138.0681
2550	38.0998	2758.5687	4	2758.5818	4.7537	0.9200	0.0300	0.1750	GKYYPLK	2	>sp|P06732|KCRM_HUMAN Creatine kinase M-type OS=Homo sapiens GN=CKM PE=1 SV=2(172);	MPLLQSSVALLGQKIR	14	>sp|Q9US13|RPN9_SCHPO Probable 26S proteasome regulatory subunit rpn9 OS=Schizosaccharomyces pombe GN=rpn9 PE=2 SV=1(276);	138.0681
2551	38.1078	1198.7214	3	1198.7186	-2.3504	1.2000	0.8450	0.0000	TLFTRPIPVR	-1	>sp|O14250|PSA1_SCHPO Probable proteasome subunit alpha type-1 OS=Schizosaccharomyces pombe GN=SPAC6G10.04c PE=2 SV=1	-	-1	-	0
2553	38.1248	3506.8674	6	3506.8845	4.8773	1.0550	0.0900	0.4100	LKLELKK	6	>decoy_reverse_sp|P50524|RPN12_SCHPO Decoy of Reverse of 26S proteasome regulatory subunit rpn12 OS=Schizosaccharomyces pombe GN=rpn12 PE=1 SV=1(248);	DGIYDLLHACVDRIKYEYQK	15	>decoy_reverse_sp|Q9UTM3|RPN5_SCHPO Decoy of Reverse of 26S proteasome regulatory subunit rpn5 OS=Schizosaccharomyces pombe GN=rpn5a PE=1 SV=1(226);	138.0681
2554	38.1327	2417.4706	4	2417.4508	-8.2038	0.9600	0.0050	0.4050	KDKPK	1	>sp|P36612|PRS4_SCHPO 26S protease regulatory subunit 4 homolog OS=Schizosaccharomyces pombe GN=mts2 PE=2 SV=1(26);	VIPVEELKEIKQIK	11	>decoy_reverse_sp|P41836|PRS8_SCHPO Decoy of Reverse of 26S protease regulatory subunit 8 homolog OS=Schizosaccharomyces pombe GN=let1 PE=2 SV=1(249);	138.0681
2556	38.1502	4926.2183	6	4926.2360	3.5883	0.5050	0.5050	0.1800	MDKEMAEADLDDDEPDLGEF	3	>sp|O42897|RPN3_SCHPO Probable 26S proteasome regulatory subunit rpn3 OS=Schizosaccharomyces pombe GN=rpn3 PE=2 SV=2(480);	LDKAPTESYADIGGLESQIQEIK	3	>sp|P36612|PRS4_SCHPO 26S protease regulatory subunit 4 homolog OS=Schizosaccharomyces pombe GN=mts2 PE=2 SV=1(184);	138.0681
2557	38.1582	2517.4956	4	2517.5005	1.9628	0.7650	0.0150	0.1600	DKKLIPIR	2	>decoy_reverse_sp|Q9UQY2|PSB1_SCHPO Decoy of Reverse of Probable proteasome subunit beta type-1 OS=Schizosaccharomyces pombe GN=pam1 PE=2 SV=1(2);	KSAAAIGTSQLPVR	1	>decoy_reverse_sp|P30655|PSB5_SCHPO Decoy of Reverse of Proteasome subunit beta type-5 OS=Schizosaccharomyces pombe GN=pts1 PE=2 SV=3(180);	138.0681
2559	38.1755	2232.0290	4	2232.0190	-4.4952	0.3400	0.1000	0.0650	MFMTR	1	>sp|Q9UT97|PSA5_SCHPO Probable proteasome subunit alpha type-5 OS=Schizosaccharomyces pombe GN=SPAC323.02c PE=1 SV=1(1);	YTQSTNNDDPKK	11	>sp|P30655|PSB5_SCHPO Proteasome subunit beta type-5 OS=Schizosaccharomyces pombe GN=pts1 PE=2 SV=3(18);	138.0681
2562	38.2158	2786.2558	3	2786.2791	8.3814	0.5600	0.2400	0.0750	HKTPDKGYGHR	2	>decoy_reverse_sp|P06732|KCRM_HUMAN Decoy of Reverse of Creatine kinase M-type OS=Homo sapiens GN=CKM PE=1 SV=2(277);	SSSDMAYTSMFK	1	>decoy_reverse_sp|O42931|PRS7_SCHPO Decoy of Reverse of 26S protease regulatory subunit 7 homolog OS=Schizosaccharomyces pombe GN=rpt1 PE=1 SV=2(2);	138.0681
2564	38.2333	3134.7550	5	3134.7702	4.8359	1.0900	0.3350	0.0300	FATLQKSK	1	>decoy_reverse_sp|O14126|PRS6A_SCHPO Decoy of Reverse of 26S protease regulatory subunit 6A OS=Schizosaccharomyces pombe GN=tbp1 PE=2 SV=1(2);	VVSSAIVDKYIGESARIIR	9	>sp|O74445|PRS10_SCHPO Probable 26S protease subunit rpt4 OS=Schizosaccharomyces pombe GN=rpt4 PE=2 SV=2(205);	138.0681
2565	38.2412	4187.9710	5	4187.9547	-3.9068	0.8900	0.1050	0.1550	MSERDTALEKYK	1	>sp|O74445|PRS10_SCHPO Probable 26S protease subunit rpt4 OS=Schizosaccharomyces pombe GN=rpt4 PE=2 SV=2(1);	KGINIDQSSNSKDPEEEAEMMTK	1	>decoy_reverse_sp|O74762|RPN2_SCHPO Decoy of Reverse of 26S proteasome regulatory subunit rpn2 OS=Schizosaccharomyces pombe GN=rpn2 PE=1 SV=1(91);	138.0681
2572	38.3728	0	0	0	0	0	0	0	-	-	-	-	-	-	0
2573	38.3808	2816.4568	5	2816.4298	-9.5875	1.5150	0.2650	0.5950	KSLKDECK	1	>decoy_reverse_sp|O74894|PRS6B_SCHPO Decoy of Reverse of 26S protease regulatory subunit 6B homolog OS=Schizosaccharomyces pombe GN=rpt3 PE=2 SV=1(352);	DGIQDIMPSQAKELK	12	>decoy_reverse_sp|P06732|KCRM_HUMAN Decoy of Reverse of Creatine kinase M-type OS=Homo sapiens GN=CKM PE=1 SV=2(13);	138.0681
2575	38.3983	3534.8961	5	3534.8981	0.5658	0.9500	0.0300	0.3750	MEILKIHLEKVSK	10	>sp|O74445|PRS10_SCHPO Probable 26S protease subunit rpt4 OS=Schizosaccharomyces pombe GN=rpt4 PE=2 SV=2(318);	KDYTMAQPEFFKAVR	12	>decoy_reverse_sp|O74894|PRS6B_SCHPO Decoy of Reverse of 26S protease regulatory subunit 6B homolog OS=Schizosaccharomyces pombe GN=rpt3 PE=2 SV=1(12);	138.0681
2578	38.4382	0	0	0	0	0	0	0	-	-	-	-	-	-	0
2580	38.4555	2505.4108	4	2505.4066	-1.6569	1.3400	0.4900	0.3100	AKYASQKRP	2	>sp|Q9UUB6|UBLH2_SCHPO Ubiquitin carboxyl-terminal hydrolase 2 OS=Schizosaccharomyces pombe GN=uch2 PE=1 SV=1(293);	YLDSQRVAIKK	10	>decoy_reverse_sp|O42897|RPN3_SCHPO Decoy of Reverse of Probable 26S proteasome regulatory subunit rpn3 OS=Schizosaccharomyces pombe GN=rpn3 PE=2 SV=2(346);	138.0681
2582	38.4732	2182.0171	3	2182.0112	-2.6900	3.1550	2.3250	0.0000	IHDHLLMEEEYVQNQER	-1	>sp|P36612|PRS4_SCHPO 26S protease regulatory subunit 4 homolog OS=Schizosaccharomyces pombe GN=mts2 PE=2 SV=1	-	-1	-	0
2583	38.4810	2529.3439	4	2529.3437	-0.0642	1.0550	0.1000	0.3300	KINANEK	1	>sp|O74440|RPN8_SCHPO 26S proteasome regulatory subunit rpn8 OS=Schizosaccharomyces pombe GN=rpn8 PE=2 SV=1(91);	EEFAEKAVSVIQAR	6	>sp|Q9UUB6|UBLH2_SCHPO Ubiquitin carboxyl-terminal hydrolase 2 OS=Schizosaccharomyces pombe GN=uch2 PE=1 SV=1(194);	138.0681
2585	38.4983	3227.6323	4	3227.6277	-1.4206	0.9950	0.0850	0.0900	ESLQR	1	>sp|P41878|RPN11_SCHPO 26S proteasome regulatory subunit rpn11 OS=Schizosaccharomyces pombe GN=rpn11 PE=1 SV=2(2);	DCIVLGADTRATAGPIIADKNCK	20	>sp|Q09841|PSB7_SCHPO Probable proteasome subunit beta type-7 OS=Schizosaccharomyces pombe GN=SPAC23D3.07 PE=2 SV=1(64);	138.0681
2587	38.5158	0	0	0	0	0	0	0	-	-	-	-	-	-	0
2588	38.5218	2182.0146	4	2182.0112	-1.5581	2.2800	1.5600	0.0000	IHDHLLMEEEYVQNQER	-1	>sp|P36612|PRS4_SCHPO 26S protease regulatory subunit 4 homolog OS=Schizosaccharomyces pombe GN=mts2 PE=2 SV=1	-	-1	-	0
2590	38.5390	2804.3833	5	2804.4101	9.5333	1.9850	0.8300	0.0100	NCKK	3	>sp|Q09841|PSB7_SCHPO Probable proteasome subunit beta type-7 OS=Schizosaccharomyces pombe GN=SPAC23D3.07 PE=2 SV=1(67);	DYGKFLSAMHDLPVRGNAK	4	>sp|O94444|RPN10_SCHPO 26S proteasome regulatory subunit rpn10 OS=Schizosaccharomyces pombe GN=rpn10 PE=1 SV=1(71);	138.0681
2592	38.5560	2411.2141	4	2411.2261	4.9785	1.0750	0.0750	0.1350	EDCKSLK	4	>sp|O74894|PRS6B_SCHPO 26S protease regulatory subunit 6B homolog OS=Schizosaccharomyces pombe GN=rpt3 PE=2 SV=1(35);	FNLMVICKDKK	8	>sp|Q9UUB6|UBLH2_SCHPO Ubiquitin carboxyl-terminal hydrolase 2 OS=Schizosaccharomyces pombe GN=uch2 PE=1 SV=1(220);	138.0681
2594	38.5733	2530.5560	4	2530.5573	0.5043	0.6650	0.0350	0.2000	RLVKGR	4	>sp|Q9Y7T8|PSB3_SCHPO Probable proteasome subunit beta type-3 OS=Schizosaccharomyces pombe GN=SPCC63.12c PE=2 SV=1(200);	VIPVEELKEIKQIK	11	>decoy_reverse_sp|P41836|PRS8_SCHPO Decoy of Reverse of 26S protease regulatory subunit 8 homolog OS=Schizosaccharomyces pombe GN=let1 PE=2 SV=1(249);	138.0681
2595	38.5808	0	0	0	0	0	0	0	-	-	-	-	-	-	0
2596	38.5888	0	0	0	0	0	0	0	-	-	-	-	-	-	0
2597	38.5967	0	0	0	0	0	0	0	-	-	-	-	-	-	0
2599	38.6135	2834.4776	5	2834.4532	-8.6053	0.7150	0.0400	0.1950	MPFGNTHNKFK	1	>sp|P06732|KCRM_HUMAN Creatine kinase M-type OS=Homo sapiens GN=CKM PE=1 SV=2(1);	LMVEMEKKLEK	8	>sp|P06732|KCRM_HUMAN Creatine kinase M-type OS=Homo sapiens GN=CKM PE=1 SV=2(366);	138.0681
2600	38.6213	0	0	0	0	0	0	0	-	-	-	-	-	-	0
2602	38.6385	2530.5526	5	2530.5348	-7.0036	0.6000	0.1050	0.1850	ELLKLK	4	>sp|P50524|RPN12_SCHPO 26S proteasome regulatory subunit rpn12 OS=Schizosaccharomyces pombe GN=rpn12 PE=1 SV=1(27);	HIEVGDSVLVKIITK	11	>sp|Q9UQY2|PSB1_SCHPO Probable proteasome subunit beta type-1 OS=Schizosaccharomyces pombe GN=pam1 PE=2 SV=1(208);	138.0681
2604	38.6550	2530.5570	3	2530.5573	0.1017	0.6800	0.0950	0.2250	RLVKGR	4	>sp|Q9Y7T8|PSB3_SCHPO Probable proteasome subunit beta type-3 OS=Schizosaccharomyces pombe GN=SPCC63.12c PE=2 SV=1(200);	VIPVEELKEIKQIK	8	>decoy_reverse_sp|P41836|PRS8_SCHPO Decoy of Reverse of 26S protease regulatory subunit 8 homolog OS=Schizosaccharomyces pombe GN=let1 PE=2 SV=1(246);	138.0681
2605	38.6628	2438.5075	5	2438.5239	6.7367	0.2800	0.0350	0.0500	IKILFSDVK	2	>decoy_reverse_sp|Q10335|RPN7_SCHPO Decoy of Reverse of Probable 26S proteasome regulatory subunit rpn7 OS=Schizosaccharomyces pombe GN=rpn7 PE=2 SV=1(255);	LEKVRQLIIK	3	>sp|Q9UTM3|RPN5_SCHPO 26S proteasome regulatory subunit rpn5 OS=Schizosaccharomyces pombe GN=rpn5a PE=1 SV=1(423);	138.0681
2607	38.6797	2417.4717	4	2417.4508	-8.6527	1.1600	0.0550	0.4850	KDKPK	3	>sp|P36612|PRS4_SCHPO 26S protease regulatory subunit 4 homolog OS=Schizosaccharomyces pombe GN=mts2 PE=2 SV=1(28);	VIPVEELKEIKQIK	8	>decoy_reverse_sp|P41836|PRS8_SCHPO Decoy of Reverse of 26S protease regulatory subunit 8 homolog OS=Schizosaccharomyces pombe GN=let1 PE=2 SV=1(246);	138.0681
2608	38.6875	3242.7783	4	3242.8025	7.4650	0.6900	0.0950	0.2600	KVADLKK	1	>sp|O74445|PRS10_SCHPO Probable 26S protease subunit rpt4 OS=Schizosaccharomyces pombe GN=rpt4 PE=2 SV=2(372);	FRKPIGATWKTTQLEEANSK	3	>decoy_reverse_sp|O94517|PSA6_SCHPO Decoy of Reverse of Probable proteasome subunit alpha type-6 OS=Schizosaccharomyces pombe GN=SPBC646.16 PE=2 SV=1(66);	138.0681
2608	38.6875	3242.7783	4	3242.7985	6.2236	0.6900	0.0950	0.1950	KIPQVASFRIDK	1	>decoy_reverse_sp|Q9UTM3|RPN5_SCHPO Decoy of Reverse of 26S proteasome regulatory subunit rpn5 OS=Schizosaccharomyces pombe GN=rpn5a PE=1 SV=1(46);	VSPTGQITSTSARSGKK	1	>decoy_reverse_sp|Q10329|PSA7_SCHPO Decoy of Reverse of Probable proteasome subunit alpha type-7 OS=Schizosaccharomyces pombe GN=SPBC106.16 PE=2 SV=1(1);	138.0681
2609	38.6955	2583.4705	4	2583.4635	-2.7430	1.3500	0.0450	0.1700	EIKQIK	3	>decoy_reverse_sp|P41836|PRS8_SCHPO Decoy of Reverse of 26S protease regulatory subunit 8 homolog OS=Schizosaccharomyces pombe GN=let1 PE=2 SV=1(249);	DFLDAVQKVVKGNQK	8	>sp|O42931|PRS7_SCHPO 26S protease regulatory subunit 7 homolog OS=Schizosaccharomyces pombe GN=rpt1 PE=1 SV=2(419);	138.0681
2610	38.7033	2614.5950	5	2614.6076	4.8195	0.5400	0.1700	0.1050	LALTKPK	5	>decoy_reverse_sp|O74445|PRS10_SCHPO Decoy of Reverse of Probable 26S protease subunit rpt4 OS=Schizosaccharomyces pombe GN=rpt4 PE=2 SV=2(210);	YIPNPVLVIIDVKPK	13	>sp|O74440|RPN8_SCHPO 26S proteasome regulatory subunit rpn8 OS=Schizosaccharomyces pombe GN=rpn8 PE=2 SV=1(134);	138.0681
2611	38.7112	0	0	0	0	0	0	0	-	-	-	-	-	-	0
2613	38.7280	2786.2556	3	2786.2791	8.4434	0.7850	0.0400	0.0800	HKTPDKGYGHR	2	>decoy_reverse_sp|P06732|KCRM_HUMAN Decoy of Reverse of Creatine kinase M-type OS=Homo sapiens GN=CKM PE=1 SV=2(277);	SSSDMAYTSMFK	1	>decoy_reverse_sp|O42931|PRS7_SCHPO Decoy of Reverse of 26S protease regulatory subunit 7 homolog OS=Schizosaccharomyces pombe GN=rpt1 PE=1 SV=2(2);	138.0681
2614	38.7360	2512.5445	6	2512.5355	-3.5880	0.9750	0.2200	0.1350	KLGVKPPK	5	>sp|O14126|PRS6A_SCHPO 26S protease regulatory subunit 6A OS=Schizosaccharomyces pombe GN=tbp1 PE=2 SV=1(217);	AVAVVVDPIQSVKGK	13	>sp|P41878|RPN11_SCHPO 26S proteasome regulatory subunit rpn11 OS=Schizosaccharomyces pombe GN=rpn11 PE=1 SV=2(151);	138.0681
2615	38.7438	2561.5354	4	2561.5308	-1.8051	0.6900	0.1000	0.2100	ILIDKAR	5	>sp|Q10329|PSA7_SCHPO Probable proteasome subunit alpha type-7 OS=Schizosaccharomyces pombe GN=SPBC106.16 PE=2 SV=1(87);	VTQKKPPVQPLAYK	4	>decoy_reverse_sp|O74762|RPN2_SCHPO Decoy of Reverse of 26S proteasome regulatory subunit rpn2 OS=Schizosaccharomyces pombe GN=rpn2 PE=1 SV=1(160);	138.0681
2616	38.7517	2614.5967	4	2614.6083	4.4442	0.8050	0.3300	0.3850	KPRRLLK	1	>sp|Q9UQY2|PSB1_SCHPO Probable proteasome subunit beta type-1 OS=Schizosaccharomyces pombe GN=pam1 PE=2 SV=1(173);	MEILKIHLEKVSK	5	>sp|O74445|PRS10_SCHPO Probable 26S protease subunit rpt4 OS=Schizosaccharomyces pombe GN=rpt4 PE=2 SV=2(313);	138.0681
2617	38.7597	0	0	0	0	0	0	0	-	-	-	-	-	-	0
2619	38.7755	2928.6159	4	2928.5879	-9.5759	1.5650	0.3500	0.6550	SVQPTAKTVQK	7	>sp|O74762|RPN2_SCHPO 26S proteasome regulatory subunit rpn2 OS=Schizosaccharomyces pombe GN=rpn2 PE=1 SV=1(806);	SPTGQITSTSARSGKK	1	>decoy_reverse_sp|Q10329|PSA7_SCHPO Decoy of Reverse of Probable proteasome subunit alpha type-7 OS=Schizosaccharomyces pombe GN=SPBC106.16 PE=2 SV=1(2);	138.0681
2620	38.7833	2530.5545	6	2530.5362	-7.2589	0.7350	0.0000	0.0950	IGLSKIR	5	>decoy_reverse_sp|Q9US13|RPN9_SCHPO Decoy of Reverse of Probable 26S proteasome regulatory subunit rpn9 OS=Schizosaccharomyces pombe GN=rpn9 PE=2 SV=1(255);	NPELFLRVGIKPPK	11	>sp|O74445|PRS10_SCHPO Probable 26S protease subunit rpt4 OS=Schizosaccharomyces pombe GN=rpt4 PE=2 SV=2(164);	138.0681
2621	38.7912	2518.4818	4	2518.4793	-0.9778	1.5200	0.3400	0.1050	MRKLAR	3	>decoy_reverse_sp|O94444|RPN10_SCHPO Decoy of Reverse of 26S proteasome regulatory subunit rpn10 OS=Schizosaccharomyces pombe GN=rpn10 PE=1 SV=1(114);	GGVHVKLAHLSKHPK	6	>sp|P06732|KCRM_HUMAN Creatine kinase M-type OS=Homo sapiens GN=CKM PE=1 SV=2(298);	138.0681
2622	38.7990	2400.4438	4	2400.4368	-2.9359	0.8600	0.0350	0.3850	KTVQYATKR	8	>decoy_reverse_sp|O94579|PSA2_SCHPO Decoy of Reverse of Probable proteasome subunit alpha type-2 OS=Schizosaccharomyces pombe GN=SPCC1442.06 PE=2 SV=1(155);	FRKLGVKPPK	3	>sp|O14126|PRS6A_SCHPO 26S protease regulatory subunit 6A OS=Schizosaccharomyces pombe GN=tbp1 PE=2 SV=1(213);	138.0681
2624	38.8160	3242.7743	5	3242.7947	6.2944	0.7550	0.0900	0.2700	GEIKK	4	>decoy_reverse_sp|O43063|PSB6_SCHPO Decoy of Reverse of Probable proteasome subunit beta type-6 OS=Schizosaccharomyces pombe GN=SPBC4C3.10c PE=2 SV=1(209);	KFDQLTQALNVAIRLDDMSLIK	1	>sp|P87048|RPN1_SCHPO 26S proteasome regulatory subunit rpn1 OS=Schizosaccharomyces pombe GN=rpn1 PE=1 SV=2(260);	138.0681
2625	38.8213	2518.4792	5	2518.4634	-6.2778	0.9950	0.1000	0.4150	KLARNILK	1	>decoy_reverse_sp|O94444|RPN10_SCHPO Decoy of Reverse of 26S proteasome regulatory subunit rpn10 OS=Schizosaccharomyces pombe GN=rpn10 PE=1 SV=1(114);	DKPKYEPPVPTR	4	>sp|P36612|PRS4_SCHPO 26S protease regulatory subunit 4 homolog OS=Schizosaccharomyces pombe GN=mts2 PE=2 SV=1(30);	138.0681
2626	38.8275	2288.4001	4	2288.4082	3.5486	0.4800	0.0450	0.0950	IEPLKLK	5	>decoy_reverse_sp|Q10335|RPN7_SCHPO Decoy of Reverse of Probable 26S proteasome regulatory subunit rpn7 OS=Schizosaccharomyces pombe GN=rpn7 PE=2 SV=1(234);	LNADVLGQLIKK	11	>sp|O42897|RPN3_SCHPO Probable 26S proteasome regulatory subunit rpn3 OS=Schizosaccharomyces pombe GN=rpn3 PE=2 SV=2(83);	138.0681
2628	38.8443	2405.3959	4	2405.3767	-7.9870	1.1550	0.2600	0.2200	KDLVRNFGR	1	>decoy_reverse_sp|O74445|PRS10_SCHPO Decoy of Reverse of Probable 26S protease subunit rpt4 OS=Schizosaccharomyces pombe GN=rpt4 PE=2 SV=2(352);	KRVIEHNIR	1	>sp|Q9UTM3|RPN5_SCHPO 26S proteasome regulatory subunit rpn5 OS=Schizosaccharomyces pombe GN=rpn5a PE=1 SV=1(338);	138.0681
2629	38.8513	2545.5342	5	2545.5457	4.5407	0.7050	0.1900	0.1500	LLVKDR	4	>sp|Q9UUB6|UBLH2_SCHPO Ubiquitin carboxyl-terminal hydrolase 2 OS=Schizosaccharomyces pombe GN=uch2 PE=1 SV=1(275);	QIKEIKEVIELPVK	6	>sp|P41836|PRS8_SCHPO 26S protease regulatory subunit 8 homolog OS=Schizosaccharomyces pombe GN=let1 PE=2 SV=1(158);	138.0681
2630	38.8592	2518.4816	3	2518.5038	8.8112	0.9450	0.0600	0.2650	FRKLGVKPPK	7	>sp|O14126|PRS6A_SCHPO 26S protease regulatory subunit 6A OS=Schizosaccharomyces pombe GN=tbp1 PE=2 SV=1(217);	IKYEYQKLK	7	>decoy_reverse_sp|Q9UTM3|RPN5_SCHPO Decoy of Reverse of 26S proteasome regulatory subunit rpn5 OS=Schizosaccharomyces pombe GN=rpn5a PE=1 SV=1(231);	138.0681
2632	38.8757	3295.6867	5	3295.7121	7.6846	1.3050	0.2400	0.1900	MPFGNTHNK	1	>sp|P06732|KCRM_HUMAN Creatine kinase M-type OS=Homo sapiens GN=CKM PE=1 SV=2(1);	IAKGAIEKVDDLLTTQAEAK	3	>decoy_reverse_sp|P87048|RPN1_SCHPO Decoy of Reverse of 26S proteasome regulatory subunit rpn1 OS=Schizosaccharomyces pombe GN=rpn1 PE=1 SV=2(307);	138.0681
2633	38.8832	3230.7037	4	3230.7219	5.6440	0.8700	0.0850	0.0400	KSGFEKIDLTR	6	>decoy_reverse_sp|Q9P7S2|RPN6_SCHPO Decoy of Reverse of Probable 26S proteasome regulatory subunit rpn6 OS=Schizosaccharomyces pombe GN=rpn6 PE=2 SV=1(329);	KDGIQDIMPSQAKELK	1	>decoy_reverse_sp|P06732|KCRM_HUMAN Decoy of Reverse of Creatine kinase M-type OS=Homo sapiens GN=CKM PE=1 SV=2(1);	138.0681
2634	38.8912	3242.7816	3	3242.8059	7.4858	0.8450	0.0700	0.0900	KLIR	1	>sp|O14250|PSA1_SCHPO Probable proteasome subunit alpha type-1 OS=Schizosaccharomyces pombe GN=SPAC6G10.04c PE=2 SV=1(62);	SITEFGDTATAKELEAMKLLRPR	18	>decoy_reverse_sp|Q9UQY2|PSB1_SCHPO Decoy of Reverse of Probable proteasome subunit beta type-1 OS=Schizosaccharomyces pombe GN=pam1 PE=2 SV=1(47);	138.0681
2635	38.8990	3037.6664	4	3037.6658	-0.2010	0.9450	0.0650	0.3600	KPTSELAIGASLEK	1	>sp|O94579|PSA2_SCHPO Probable proteasome subunit alpha type-2 OS=Schizosaccharomyces pombe GN=SPCC1442.06 PE=2 SV=1(50);	AASIAVEDEKRLR	10	>sp|Q9UUB6|UBLH2_SCHPO Ubiquitin carboxyl-terminal hydrolase 2 OS=Schizosaccharomyces pombe GN=uch2 PE=1 SV=1(247);	138.0681
2636	38.9068	2571.3954	4	2571.3994	1.5576	0.9200	0.1350	0.2000	LAHLSKHPK	6	>sp|P06732|KCRM_HUMAN Creatine kinase M-type OS=Homo sapiens GN=CKM PE=1 SV=2(304);	DWNACKKELLK	6	>sp|P50524|RPN12_SCHPO 26S proteasome regulatory subunit rpn12 OS=Schizosaccharomyces pombe GN=rpn12 PE=1 SV=1(22);	138.0681
2638	38.9233	3230.7009	5	3230.6934	-2.3245	0.8650	0.1850	0.1150	SVQPTAKTVQK	7	>sp|O74762|RPN2_SCHPO 26S proteasome regulatory subunit rpn2 OS=Schizosaccharomyces pombe GN=rpn2 PE=1 SV=1(806);	LAAEDHKFVIHQEENK	7	>decoy_reverse_sp|O74762|RPN2_SCHPO Decoy of Reverse of 26S proteasome regulatory subunit rpn2 OS=Schizosaccharomyces pombe GN=rpn2 PE=1 SV=1(263);	138.0681
2639	38.9292	2916.5415	4	2916.5443	0.9516	1.1900	0.1200	0.4500	ENAINKK	6	>decoy_reverse_sp|O74440|RPN8_SCHPO Decoy of Reverse of 26S proteasome regulatory subunit rpn8 OS=Schizosaccharomyces pombe GN=rpn8 PE=2 SV=1(234);	YEAKAIGSGSEPAKSELVK	4	>sp|Q9UT97|PSA5_SCHPO Probable proteasome subunit alpha type-5 OS=Schizosaccharomyces pombe GN=SPAC323.02c PE=1 SV=1(169);	138.0681
2640	38.9372	2426.4292	5	2426.4260	-1.3367	0.9500	0.0500	0.3650	ELIRKSLK	5	>decoy_reverse_sp|O74894|PRS6B_SCHPO Decoy of Reverse of 26S protease regulatory subunit 6B homolog OS=Schizosaccharomyces pombe GN=rpt3 PE=2 SV=1(352);	IQYVGKQDPKK	10	>sp|P41878|RPN11_SCHPO 26S proteasome regulatory subunit rpn11 OS=Schizosaccharomyces pombe GN=rpn11 PE=1 SV=2(280);	138.0681
2641	38.9450	3295.6901	4	3295.6950	1.4902	0.9250	0.2150	0.4550	VLTLELYKK	8	>sp|P06732|KCRM_HUMAN Creatine kinase M-type OS=Homo sapiens GN=CKM PE=1 SV=2(40);	MGINERKGFDFEYYQR	1	>sp|Q09841|PSB7_SCHPO Probable proteasome subunit beta type-7 OS=Schizosaccharomyces pombe GN=SPAC23D3.07 PE=2 SV=1(2);	138.0681
2642	38.9528	2571.3920	5	2571.3994	2.8709	1.4750	0.1600	0.4600	LAHLSKHPK	6	>sp|P06732|KCRM_HUMAN Creatine kinase M-type OS=Homo sapiens GN=CKM PE=1 SV=2(304);	DWNACKKELLK	7	>sp|P50524|RPN12_SCHPO 26S proteasome regulatory subunit rpn12 OS=Schizosaccharomyces pombe GN=rpn12 PE=1 SV=1(23);	138.0681
2645	38.9862	3283.6163	5	3283.6393	6.9941	1.2600	0.2600	0.5100	SVQPTAKTVQK	7	>sp|O74762|RPN2_SCHPO 26S proteasome regulatory subunit rpn2 OS=Schizosaccharomyces pombe GN=rpn2 PE=1 SV=1(806);	LAEGESEEVKAYMDPHR	10	>decoy_reverse_sp|O42897|RPN3_SCHPO Decoy of Reverse of Probable 26S proteasome regulatory subunit rpn3 OS=Schizosaccharomyces pombe GN=rpn3 PE=2 SV=2(33);	138.0681
2646	38.9928	2518.4788	6	2518.5038	9.9277	1.6100	0.4950	0.7450	FRKLGVKPPK	7	>sp|O14126|PRS6A_SCHPO 26S protease regulatory subunit 6A OS=Schizosaccharomyces pombe GN=tbp1 PE=2 SV=1(217);	IKYEYQKLK	7	>decoy_reverse_sp|Q9UTM3|RPN5_SCHPO Decoy of Reverse of 26S proteasome regulatory subunit rpn5 OS=Schizosaccharomyces pombe GN=rpn5a PE=1 SV=1(231);	138.0681
2648	39.0098	3230.7056	3	3230.6934	-3.7951	2.1350	1.2050	0.6900	SVQPTAKTVQK	7	>sp|O74762|RPN2_SCHPO 26S proteasome regulatory subunit rpn2 OS=Schizosaccharomyces pombe GN=rpn2 PE=1 SV=1(806);	HFEQVINEKHEDALAK	9	>sp|O74762|RPN2_SCHPO 26S proteasome regulatory subunit rpn2 OS=Schizosaccharomyces pombe GN=rpn2 PE=1 SV=1(703);	138.0681
2649	39.0177	2277.3355	4	2277.3167	-8.2481	1.2050	0.3400	0.5150	DKKLIPIR	3	>decoy_reverse_sp|Q9UQY2|PSB1_SCHPO Decoy of Reverse of Probable proteasome subunit beta type-1 OS=Schizosaccharomyces pombe GN=pam1 PE=2 SV=1(3);	QSKATREPNK	3	>decoy_reverse_sp|Q09841|PSB7_SCHPO Decoy of Reverse of Probable proteasome subunit beta type-7 OS=Schizosaccharomyces pombe GN=SPAC23D3.07 PE=2 SV=1(35);	138.0681
2651	39.0347	0	0	0	0	0	0	0	-	-	-	-	-	-	0
2652	39.0402	3044.6009	4	3044.5930	-2.6249	0.8200	0.0950	0.1650	IINR	1	>decoy_reverse_sp|Q09720|PSB2_SCHPO Decoy of Reverse of Probable proteasome subunit beta type-2 OS=Schizosaccharomyces pombe GN=SPAC31A2.04c PE=2 SV=1(2);	IWKSDEINEVLNKYQETQR	13	>sp|Q09682|PSA4_SCHPO Probable proteasome subunit alpha type-4 OS=Schizosaccharomyces pombe GN=SPAC13C5.01c PE=2 SV=1(240);	138.0681
2654	39.0570	2355.5085	4	2355.4953	-5.5940	0.4900	0.0350	0.0950	LLRPRKR	6	>decoy_reverse_sp|Q9UQY2|PSB1_SCHPO Decoy of Reverse of Probable proteasome subunit beta type-1 OS=Schizosaccharomyces pombe GN=pam1 PE=2 SV=1(53);	LVARNIPKEIK	8	>decoy_reverse_sp|P41836|PRS8_SCHPO Decoy of Reverse of 26S protease regulatory subunit 8 homolog OS=Schizosaccharomyces pombe GN=let1 PE=2 SV=1(299);	138.0681
2655	39.0650	0	0	0	0	0	0	0	-	-	-	-	-	-	0
2656	39.0727	2355.5087	5	2355.4953	-5.6825	0.2950	0.0350	0.0500	KPRRLLK	1	>sp|Q9UQY2|PSB1_SCHPO Probable proteasome subunit beta type-1 OS=Schizosaccharomyces pombe GN=pam1 PE=2 SV=1(173);	EIKPNIRVALR	3	>sp|P41836|PRS8_SCHPO 26S protease regulatory subunit 8 homolog OS=Schizosaccharomyces pombe GN=let1 PE=2 SV=1(105);	138.0681
2658	39.0892	0	0	0	0	0	0	0	-	-	-	-	-	-	0
2660	39.1058	2456.5176	4	2456.5093	-3.3785	0.7500	0.0350	0.1950	KNVPK	1	>sp|Q10329|PSA7_SCHPO Probable proteasome subunit alpha type-7 OS=Schizosaccharomyces pombe GN=SPBC106.16 PE=2 SV=1(49);	IEPLKLKVLVQGLER	7	>decoy_reverse_sp|Q10335|RPN7_SCHPO Decoy of Reverse of Probable 26S proteasome regulatory subunit rpn7 OS=Schizosaccharomyces pombe GN=rpn7 PE=2 SV=1(236);	138.0681
2661	39.1128	0	0	0	0	0	0	0	-	-	-	-	-	-	0
2663	39.1293	2518.4813	4	2518.4634	-7.1057	0.8250	0.0300	0.3050	VGIKPPK	4	>sp|O74445|PRS10_SCHPO Probable 26S protease subunit rpt4 OS=Schizosaccharomyces pombe GN=rpt4 PE=2 SV=2(164);	KNVPKLQNVSNFQK	5	>sp|Q10329|PSA7_SCHPO Probable proteasome subunit alpha type-7 OS=Schizosaccharomyces pombe GN=SPBC106.16 PE=2 SV=1(53);	138.0681
2664	39.1352	2482.5685	5	2482.5501	-7.4254	0.7750	0.2500	0.2800	VLTLELYKK	8	>sp|P06732|KCRM_HUMAN Creatine kinase M-type OS=Homo sapiens GN=CKM PE=1 SV=2(40);	LEKVRQLIIK	3	>sp|Q9UTM3|RPN5_SCHPO 26S proteasome regulatory subunit rpn5 OS=Schizosaccharomyces pombe GN=rpn5a PE=1 SV=1(423);	138.0681
2665	39.1427	1538.9798	3	1538.9759	-2.5451	0.4350	0.0150	0.1650	DRLKK	4	>decoy_reverse_sp|P06732|KCRM_HUMAN Decoy of Reverse of Creatine kinase M-type OS=Homo sapiens GN=CKM PE=1 SV=2(341);	ELLKLK	4	>sp|P50524|RPN12_SCHPO 26S proteasome regulatory subunit rpn12 OS=Schizosaccharomyces pombe GN=rpn12 PE=1 SV=1(27);	138.0681
2667	39.1587	2343.4322	4	2343.4365	1.8160	0.2150	0.0500	0.0350	LLVKDRIDK	4	>sp|Q9UUB6|UBLH2_SCHPO Ubiquitin carboxyl-terminal hydrolase 2 OS=Schizosaccharomyces pombe GN=uch2 PE=1 SV=1(275);	THAVLVALKR	9	>sp|O14250|PSA1_SCHPO Probable proteasome subunit alpha type-1 OS=Schizosaccharomyces pombe GN=SPAC6G10.04c PE=2 SV=1(50);	138.0681
2668	39.1662	2884.6604	5	2884.6636	1.1159	0.9400	0.1450	0.2250	VGIKPPK	4	>sp|O74445|PRS10_SCHPO Probable 26S protease subunit rpt4 OS=Schizosaccharomyces pombe GN=rpt4 PE=2 SV=2(164);	TIPPLTTVKGSDAAPQASKK	9	>decoy_reverse_sp|P36612|PRS4_SCHPO Decoy of Reverse of 26S protease regulatory subunit 4 homolog OS=Schizosaccharomyces pombe GN=mts2 PE=2 SV=1(394);	138.0681
2669	39.1742	2653.4521	5	2653.4438	-3.1369	1.4700	0.2950	0.3400	SLKR	3	>sp|O74894|PRS6B_SCHPO 26S protease regulatory subunit 6B homolog OS=Schizosaccharomyces pombe GN=rpt3 PE=2 SV=1(38);	AIGSGSEPAKSELVKEFHK	15	>sp|Q9UT97|PSA5_SCHPO Probable proteasome subunit alpha type-5 OS=Schizosaccharomyces pombe GN=SPAC323.02c PE=1 SV=1(184);	138.0681
2671	39.1905	2456.5157	5	2456.5093	-2.5905	0.5800	0.0400	0.1650	RSKVLDVR	3	>decoy_reverse_sp|O94579|PSA2_SCHPO Decoy of Reverse of Probable proteasome subunit alpha type-2 OS=Schizosaccharomyces pombe GN=SPCC1442.06 PE=2 SV=1(158);	LKKTLEVLYLK	3	>decoy_reverse_sp|P06732|KCRM_HUMAN Decoy of Reverse of Creatine kinase M-type OS=Homo sapiens GN=CKM PE=1 SV=2(342);	138.0681
2672	39.1955	2456.5182	3	2456.5093	-3.6270	0.6650	0.1750	0.2600	RSKVLDVR	3	>decoy_reverse_sp|O94579|PSA2_SCHPO Decoy of Reverse of Probable proteasome subunit alpha type-2 OS=Schizosaccharomyces pombe GN=SPCC1442.06 PE=2 SV=1(158);	LKKTLEVLYLK	3	>decoy_reverse_sp|P06732|KCRM_HUMAN Decoy of Reverse of Creatine kinase M-type OS=Homo sapiens GN=CKM PE=1 SV=2(342);	138.0681
2673	39.2033	2603.4696	5	2603.4784	3.3845	0.7850	0.0050	0.2550	DLVKKYDK	4	>sp|O74445|PRS10_SCHPO Probable 26S protease subunit rpt4 OS=Schizosaccharomyces pombe GN=rpt4 PE=2 SV=2(37);	DGIVLAAEKKVTSK	10	>sp|Q09682|PSA4_SCHPO Probable proteasome subunit alpha type-4 OS=Schizosaccharomyces pombe GN=SPAC13C5.01c PE=2 SV=1(50);	138.0681
2674	39.2112	2343.4325	5	2343.4252	-3.1079	0.6300	0.0350	0.1850	KVAQTTYKK	8	>sp|O94579|PSA2_SCHPO Probable proteasome subunit alpha type-2 OS=Schizosaccharomyces pombe GN=SPCC1442.06 PE=2 SV=1(98);	VVTSKLLKPR	5	>sp|O59770|PSA3_SCHPO Probable proteasome subunit alpha type-3 OS=Schizosaccharomyces pombe GN=SPCC1795.04c PE=1 SV=1(56);	138.0681
2676	39.2275	2456.5156	6	2456.5093	-2.5512	0.9400	0.2950	0.3050	RSKVLDVR	3	>decoy_reverse_sp|O94579|PSA2_SCHPO Decoy of Reverse of Probable proteasome subunit alpha type-2 OS=Schizosaccharomyces pombe GN=SPCC1442.06 PE=2 SV=1(158);	LKKTLEVLYLK	3	>decoy_reverse_sp|P06732|KCRM_HUMAN Decoy of Reverse of Creatine kinase M-type OS=Homo sapiens GN=CKM PE=1 SV=2(342);	138.0681
2677	39.2352	2603.4710	4	2603.4548	-6.2180	0.6500	0.2050	0.2450	FKLNVYK	2	>decoy_reverse_sp|Q9Y7T8|PSB3_SCHPO Decoy of Reverse of Probable proteasome subunit beta type-3 OS=Schizosaccharomyces pombe GN=SPCC63.12c PE=2 SV=1(130);	LKAYQGIYLMSIR	2	>sp|Q10335|RPN7_SCHPO Probable 26S proteasome regulatory subunit rpn7 OS=Schizosaccharomyces pombe GN=rpn7 PE=2 SV=1(192);	138.0681
2678	39.2432	2509.4301	4	2509.4406	4.1935	0.7200	0.0250	0.3400	ENAINKK	6	>decoy_reverse_sp|O74440|RPN8_SCHPO Decoy of Reverse of 26S proteasome regulatory subunit rpn8 OS=Schizosaccharomyces pombe GN=rpn8 PE=2 SV=1(234);	LEFIKVIPVEELK	5	>decoy_reverse_sp|P41836|PRS8_SCHPO Decoy of Reverse of 26S protease regulatory subunit 8 homolog OS=Schizosaccharomyces pombe GN=let1 PE=2 SV=1(238);	138.0681
2679	39.2510	2326.4026	4	2326.3881	-6.1968	1.1700	0.2900	0.1800	VLTLAMVKR	8	>decoy_reverse_sp|Q09841|PSB7_SCHPO Decoy of Reverse of Probable proteasome subunit beta type-7 OS=Schizosaccharomyces pombe GN=SPAC23D3.07 PE=2 SV=1(160);	SRTLASLQKR	9	>decoy_reverse_sp|Q09720|PSB2_SCHPO Decoy of Reverse of Probable proteasome subunit beta type-2 OS=Schizosaccharomyces pombe GN=SPAC31A2.04c PE=2 SV=1(109);	138.0681
2680	39.2587	2185.3604	4	2185.3449	-7.1193	0.3450	0.1850	0.1050	ELIRKSLK	5	>decoy_reverse_sp|O74894|PRS6B_SCHPO Decoy of Reverse of 26S protease regulatory subunit 6B homolog OS=Schizosaccharomyces pombe GN=rpt3 PE=2 SV=1(352);	IKILFSDVK	2	>decoy_reverse_sp|Q10335|RPN7_SCHPO Decoy of Reverse of Probable 26S proteasome regulatory subunit rpn7 OS=Schizosaccharomyces pombe GN=rpn7 PE=2 SV=1(255);	138.0681
2682	39.2750	2513.5343	5	2513.5195	-5.8835	0.9650	0.1050	0.2700	LKLELKK	6	>decoy_reverse_sp|P50524|RPN12_SCHPO Decoy of Reverse of 26S proteasome regulatory subunit rpn12 OS=Schizosaccharomyces pombe GN=rpn12 PE=1 SV=1(248);	SGFEKIDLTRIVK	5	>decoy_reverse_sp|Q9P7S2|RPN6_SCHPO Decoy of Reverse of Probable 26S proteasome regulatory subunit rpn6 OS=Schizosaccharomyces pombe GN=rpn6 PE=2 SV=1(329);	138.0681
2683	39.2817	2437.5071	5	2437.4929	-5.8023	0.5600	0.1500	0.2400	MQKLLRLR	3	>decoy_reverse_sp|P36612|PRS4_SCHPO Decoy of Reverse of 26S protease regulatory subunit 4 homolog OS=Schizosaccharomyces pombe GN=mts2 PE=2 SV=1(378);	IDLTRIVKSAK	8	>decoy_reverse_sp|Q9P7S2|RPN6_SCHPO Decoy of Reverse of Probable 26S proteasome regulatory subunit rpn6 OS=Schizosaccharomyces pombe GN=rpn6 PE=2 SV=1(337);	138.0681
2684	39.2895	2399.4958	5	2399.5130	7.1535	0.4800	0.0550	0.0950	LLKVTVSK	3	>decoy_reverse_sp|O59770|PSA3_SCHPO Decoy of Reverse of Probable proteasome subunit alpha type-3 OS=Schizosaccharomyces pombe GN=SPCC1795.04c PE=1 SV=1(198);	VLTLELYKKLR	8	>sp|P06732|KCRM_HUMAN Creatine kinase M-type OS=Homo sapiens GN=CKM PE=1 SV=2(40);	138.0681
2685	39.2973	0	0	0	0	0	0	0	-	-	-	-	-	-	0
2687	39.3135	2243.4049	4	2243.4065	0.7302	0.5900	0.0650	0.0600	LRLQKR	5	>sp|P06732|KCRM_HUMAN Creatine kinase M-type OS=Homo sapiens GN=CKM PE=1 SV=2(319);	GTLKVHTIRLR	4	>decoy_reverse_sp|O42897|RPN3_SCHPO Decoy of Reverse of Probable 26S proteasome regulatory subunit rpn3 OS=Schizosaccharomyces pombe GN=rpn3 PE=2 SV=2(131);	138.0681
2688	39.3213	2391.3177	4	2391.3385	8.7053	1.1900	0.0350	0.1600	NEEKK	4	>decoy_reverse_sp|Q10335|RPN7_SCHPO Decoy of Reverse of Probable 26S proteasome regulatory subunit rpn7 OS=Schizosaccharomyces pombe GN=rpn7 PE=2 SV=1(323);	GGVHVKLAHLSKHPK	12	>sp|P06732|KCRM_HUMAN Creatine kinase M-type OS=Homo sapiens GN=CKM PE=1 SV=2(304);	138.0681
2689	39.3293	1526.9040	3	1526.9143	6.7769	0.8200	0.1000	0.3950	DQKK	3	>decoy_reverse_sp|P36612|PRS4_SCHPO Decoy of Reverse of 26S protease regulatory subunit 4 homolog OS=Schizosaccharomyces pombe GN=mts2 PE=2 SV=1(427);>sp|P36612|PRS4_SCHPO 26S protease regulatory subunit 4 homolog OS=Schizosaccharomyces pombe GN=mts2 PE=2 SV=1(25);	AKSAKIVR	2	>sp|Q9P7S2|RPN6_SCHPO Probable 26S proteasome regulatory subunit rpn6 OS=Schizosaccharomyces pombe GN=rpn6 PE=2 SV=1(82);	138.0681
2690	39.3368	2007.2773	3	2007.2819	2.2689	0.5600	0.0750	0.2300	KKLIPIR	1	>decoy_reverse_sp|Q9UQY2|PSB1_SCHPO Decoy of Reverse of Probable proteasome subunit beta type-1 OS=Schizosaccharomyces pombe GN=pam1 PE=2 SV=1(2);	SLALTKKDK	7	>decoy_reverse_sp|Q9UUB6|UBLH2_SCHPO Decoy of Reverse of Ubiquitin carboxyl-terminal hydrolase 2 OS=Schizosaccharomyces pombe GN=uch2 PE=1 SV=1(79);	138.0681
2692	39.3532	2444.4440	4	2444.4226	-8.7599	0.7750	0.2250	0.2200	IFRQKSLEK	5	>sp|O42897|RPN3_SCHPO Probable 26S proteasome regulatory subunit rpn3 OS=Schizosaccharomyces pombe GN=rpn3 PE=2 SV=2(314);	SRTLASLQKR	9	>decoy_reverse_sp|Q09720|PSB2_SCHPO Decoy of Reverse of Probable proteasome subunit beta type-2 OS=Schizosaccharomyces pombe GN=SPAC31A2.04c PE=2 SV=1(109);	138.0681
2693	39.3602	2591.3970	4	2591.4216	9.4838	1.1500	0.2050	0.0000	DLRPGRLALDPTDPLRATINM[15.99]IK	-1	>decoy_reverse_sp|O74445|PRS10_SCHPO Decoy of Reverse of Probable 26S protease subunit rpt4 OS=Schizosaccharomyces pombe GN=rpt4 PE=2 SV=2	-	-1	-	0
2694	39.3663	2470.4881	5	2470.4773	-4.3568	1.2650	0.0550	0.0800	DQKKDKPK	4	>sp|P36612|PRS4_SCHPO 26S protease regulatory subunit 4 homolog OS=Schizosaccharomyces pombe GN=mts2 PE=2 SV=1(26);	LKKTLEVLYLK	3	>decoy_reverse_sp|P06732|KCRM_HUMAN Decoy of Reverse of Creatine kinase M-type OS=Homo sapiens GN=CKM PE=1 SV=2(342);	138.0681
2695	39.3732	2591.3957	5	2591.4104	5.6628	0.7500	0.0450	0.2950	RKQYSAK	2	>decoy_reverse_sp|Q9UUB6|UBLH2_SCHPO Decoy of Reverse of Ubiquitin carboxyl-terminal hydrolase 2 OS=Schizosaccharomyces pombe GN=uch2 PE=1 SV=1(3);	VLRQVMEEKLDSK	9	>sp|Q9UT97|PSA5_SCHPO Probable proteasome subunit alpha type-5 OS=Schizosaccharomyces pombe GN=SPAC323.02c PE=1 SV=1(210);	138.0681
2697	39.3882	2444.4454	3	2444.4226	-9.3316	0.7150	0.0450	0.1950	IFRQKSLEK	5	>sp|O42897|RPN3_SCHPO Probable 26S proteasome regulatory subunit rpn3 OS=Schizosaccharomyces pombe GN=rpn3 PE=2 SV=2(314);	SRTLASLQKR	9	>decoy_reverse_sp|Q09720|PSB2_SCHPO Decoy of Reverse of Probable proteasome subunit beta type-2 OS=Schizosaccharomyces pombe GN=SPAC31A2.04c PE=2 SV=1(109);	138.0681
2699	39.4045	2444.4437	5	2444.4365	-2.9426	0.7550	0.0750	0.1750	AKSAKIVR	2	>sp|Q9P7S2|RPN6_SCHPO Probable 26S proteasome regulatory subunit rpn6 OS=Schizosaccharomyces pombe GN=rpn6 PE=2 SV=1(82);	LKGYQTIELDKK	11	>decoy_reverse_sp|O74445|PRS10_SCHPO Decoy of Reverse of Probable 26S protease subunit rpt4 OS=Schizosaccharomyces pombe GN=rpt4 PE=2 SV=2(11);	138.0681
2700	39.4102	2331.3582	4	2331.3538	-1.8776	0.6500	0.0150	0.2750	EKRTFLR	2	>sp|Q9P7S2|RPN6_SCHPO Probable 26S proteasome regulatory subunit rpn6 OS=Schizosaccharomyces pombe GN=rpn6 PE=2 SV=1(119);	GGVHVKLAHLSK	6	>sp|P06732|KCRM_HUMAN Creatine kinase M-type OS=Homo sapiens GN=CKM PE=1 SV=2(298);	138.0681
2701	39.4180	2591.3992	3	2591.4209	8.3675	0.6850	0.0350	0.1350	WKTLSK	2	>sp|Q9USQ9|PSB4_SCHPO Probable proteasome subunit beta type-4 OS=Schizosaccharomyces pombe GN=SPBC577.10 PE=2 SV=1(197);	GKSALSTLNGFVEELK	2	>decoy_reverse_sp|P06732|KCRM_HUMAN Decoy of Reverse of Creatine kinase M-type OS=Homo sapiens GN=CKM PE=1 SV=2(212);	138.0681
2703	39.4345	2470.4925	4	2470.4886	-1.6114	0.6700	0.1050	0.2000	IDVLFSKIR	7	>sp|Q10335|RPN7_SCHPO Probable 26S proteasome regulatory subunit rpn7 OS=Schizosaccharomyces pombe GN=rpn7 PE=2 SV=1(155);	SAKIVRTLIDK	3	>sp|Q9P7S2|RPN6_SCHPO Probable 26S proteasome regulatory subunit rpn6 OS=Schizosaccharomyces pombe GN=rpn6 PE=2 SV=1(85);	138.0681
2703	39.4345	2470.4925	4	2470.5011	3.4767	0.6700	0.1050	0.1200	IEVNIHRKR	8	>decoy_reverse_sp|Q9UTM3|RPN5_SCHPO Decoy of Reverse of 26S proteasome regulatory subunit rpn5 OS=Schizosaccharomyces pombe GN=rpn5a PE=1 SV=1(106);	FRKLGVKPPK	7	>sp|O14126|PRS6A_SCHPO 26S protease regulatory subunit 6A OS=Schizosaccharomyces pombe GN=tbp1 PE=2 SV=1(217);	138.0681
2704	39.4425	2379.2439	4	2379.2467	1.1811	0.8250	0.0450	0.2450	GNQKVVK	4	>decoy_reverse_sp|O42931|PRS7_SCHPO Decoy of Reverse of 26S protease regulatory subunit 7 homolog OS=Schizosaccharomyces pombe GN=rpt1 PE=1 SV=2(17);	MSERDTALEKYK	10	>sp|O74445|PRS10_SCHPO Probable 26S protease subunit rpt4 OS=Schizosaccharomyces pombe GN=rpt4 PE=2 SV=2(10);	138.0681
2705	39.4503	0	0	0	0	0	0	0	-	-	-	-	-	-	0
2707	39.4668	2497.3563	4	2497.3573	0.4110	1.3400	0.2850	0.1450	KREK	1	>decoy_reverse_sp|Q9UQY2|PSB1_SCHPO Decoy of Reverse of Probable proteasome subunit beta type-1 OS=Schizosaccharomyces pombe GN=pam1 PE=2 SV=1(53);	DGIQDIMPSQAKELKK	1	>decoy_reverse_sp|P06732|KCRM_HUMAN Decoy of Reverse of Creatine kinase M-type OS=Homo sapiens GN=CKM PE=1 SV=2(2);	138.0681
2708	39.4747	0	0	0	0	0	0	0	-	-	-	-	-	-	0
2709	39.4825	2497.3584	5	2497.3573	-0.4565	1.4150	0.1350	0.4600	KLDVAKR	6	>decoy_reverse_sp|O74445|PRS10_SCHPO Decoy of Reverse of Probable 26S protease subunit rpt4 OS=Schizosaccharomyces pombe GN=rpt4 PE=2 SV=2(17);	VKAMEVDEKPTER	9	>sp|O14126|PRS6A_SCHPO 26S protease regulatory subunit 6A OS=Schizosaccharomyces pombe GN=tbp1 PE=2 SV=1(179);	138.0681
2710	39.4902	2130.3198	4	2130.3278	3.7509	0.4500	0.4500	0.0900	LLKVTVSK	3	>decoy_reverse_sp|O59770|PSA3_SCHPO Decoy of Reverse of Probable proteasome subunit alpha type-3 OS=Schizosaccharomyces pombe GN=SPCC1795.04c PE=1 SV=1(198);	VLTLELYKK	8	>sp|P06732|KCRM_HUMAN Creatine kinase M-type OS=Homo sapiens GN=CKM PE=1 SV=2(40);	138.0681
2712	39.5067	2444.4427	6	2444.4365	-2.5399	1.0700	0.2950	0.2150	AKSAKIVR	2	>sp|Q9P7S2|RPN6_SCHPO Probable 26S proteasome regulatory subunit rpn6 OS=Schizosaccharomyces pombe GN=rpn6 PE=2 SV=1(82);	LKGYQTIELDKK	11	>decoy_reverse_sp|O74445|PRS10_SCHPO Decoy of Reverse of Probable 26S protease subunit rpt4 OS=Schizosaccharomyces pombe GN=rpt4 PE=2 SV=2(11);	138.0681
2713	39.5133	3358.7897	4	3358.8207	9.2264	1.2050	0.0950	-0.0200	KRVIEHNIR	1	>sp|Q9UTM3|RPN5_SCHPO 26S proteasome regulatory subunit rpn5 OS=Schizosaccharomyces pombe GN=rpn5a PE=1 SV=1(338);	IDTIVKEIQDEKEAEAAR	12	>sp|Q10329|PSA7_SCHPO Probable proteasome subunit alpha type-7 OS=Schizosaccharomyces pombe GN=SPBC106.16 PE=2 SV=1(236);	138.0681
2714	39.5212	2331.3579	5	2331.3650	3.0814	1.1850	0.0650	0.1700	LAHLSKHPK	6	>sp|P06732|KCRM_HUMAN Creatine kinase M-type OS=Homo sapiens GN=CKM PE=1 SV=2(304);	IEVNIHRKR	8	>decoy_reverse_sp|Q9UTM3|RPN5_SCHPO Decoy of Reverse of 26S proteasome regulatory subunit rpn5 OS=Schizosaccharomyces pombe GN=rpn5a PE=1 SV=1(106);	138.0681
2715	39.5290	2274.3373	4	2274.3436	2.7363	1.2300	0.3600	0.3000	QVKR	3	>decoy_reverse_sp|Q10329|PSA7_SCHPO Decoy of Reverse of Probable proteasome subunit alpha type-7 OS=Schizosaccharomyces pombe GN=SPBC106.16 PE=2 SV=1(211);	GGVHVKLAHLSKHPK	6	>sp|P06732|KCRM_HUMAN Creatine kinase M-type OS=Homo sapiens GN=CKM PE=1 SV=2(298);	138.0681
2716	39.5370	2387.4220	5	2387.4198	-0.9273	0.7150	0.0350	0.2700	FMLKLGVKR	8	>decoy_reverse_sp|O14126|PRS6A_SCHPO Decoy of Reverse of 26S protease regulatory subunit 6A OS=Schizosaccharomyces pombe GN=tbp1 PE=2 SV=1(226);	SRTLASLQKR	9	>decoy_reverse_sp|Q09720|PSB2_SCHPO Decoy of Reverse of Probable proteasome subunit beta type-2 OS=Schizosaccharomyces pombe GN=SPAC31A2.04c PE=2 SV=1(109);	138.0681
2718	39.5537	2203.3004	4	2203.2800	-9.2713	0.8700	0.0050	0.3550	RLVKGR	4	>sp|Q9Y7T8|PSB3_SCHPO Probable proteasome subunit beta type-3 OS=Schizosaccharomyces pombe GN=SPCC63.12c PE=2 SV=1(200);	SSTAAKTFLEKR	6	>sp|O94579|PSA2_SCHPO Probable proteasome subunit alpha type-2 OS=Schizosaccharomyces pombe GN=SPCC1442.06 PE=2 SV=1(171);	138.0681
2719	39.5615	2314.3290	4	2314.3371	3.5171	0.5050	0.0150	0.0250	AAKASR	3	>decoy_reverse_sp|Q10329|PSA7_SCHPO Decoy of Reverse of Probable proteasome subunit alpha type-7 OS=Schizosaccharomyces pombe GN=SPBC106.16 PE=2 SV=1(92);	QKSLEKTLVPYLR	6	>sp|O42897|RPN3_SCHPO Probable 26S proteasome regulatory subunit rpn3 OS=Schizosaccharomyces pombe GN=rpn3 PE=2 SV=2(318);	138.0681
2720	39.5693	3411.7028	5	3411.6841	-5.4708	1.5200	0.2650	0.5000	GDSGEMSLQKLFK	13	>sp|P41836|PRS8_SCHPO 26S protease regulatory subunit 8 homolog OS=Schizosaccharomyces pombe GN=let1 PE=2 SV=1(403);	FEAQKDTVHMIFNQK	5	>sp|O94444|RPN10_SCHPO 26S proteasome regulatory subunit rpn10 OS=Schizosaccharomyces pombe GN=rpn10 PE=1 SV=1(30);	138.0681
2721	39.5773	3206.7358	4	3206.7372	0.4168	1.1100	0.0100	0.5150	ELFEMARTKK	9	>sp|O42931|PRS7_SCHPO 26S protease regulatory subunit 7 homolog OS=Schizosaccharomyces pombe GN=rpt1 PE=1 SV=2(271);	VVKVDAQDFLKVAETR	3	>decoy_reverse_sp|O42931|PRS7_SCHPO Decoy of Reverse of 26S protease regulatory subunit 7 homolog OS=Schizosaccharomyces pombe GN=rpt1 PE=1 SV=2(20);	138.0681
2722	39.5852	0	0	0	0	0	0	0	-	-	-	-	-	-	0
2724	39.6017	3018.7336	5	3018.7374	1.2743	1.3450	0.4800	0.3300	KSAAAIGTSQLPVR	1	>decoy_reverse_sp|P30655|PSB5_SCHPO Decoy of Reverse of Proteasome subunit beta type-5 OS=Schizosaccharomyces pombe GN=pts1 PE=2 SV=3(180);	ELEAMKLLRPRK	6	>decoy_reverse_sp|Q9UQY2|PSB1_SCHPO Decoy of Reverse of Probable proteasome subunit beta type-1 OS=Schizosaccharomyces pombe GN=pam1 PE=2 SV=1(47);	138.0681
2725	39.6075	3206.7346	5	3206.7623	8.6578	1.4900	0.1600	0.0800	FMTR	1	>sp|Q9UT97|PSA5_SCHPO Probable proteasome subunit alpha type-5 OS=Schizosaccharomyces pombe GN=SPAC323.02c PE=1 SV=1(2);	KGILLPESLTEAVEATTYAILRK	1	>decoy_reverse_sp|P87048|RPN1_SCHPO Decoy of Reverse of 26S proteasome regulatory subunit rpn1 OS=Schizosaccharomyces pombe GN=rpn1 PE=1 SV=2(11);	138.0681
2727	39.6242	2118.2457	4	2118.2537	3.7715	0.6500	0.0100	0.1450	KLQR	1	>decoy_reverse_sp|P06732|KCRM_HUMAN Decoy of Reverse of Creatine kinase M-type OS=Homo sapiens GN=CKM PE=1 SV=2(63);	VYHAIRNIPKAR	10	>sp|Q9P7S2|RPN6_SCHPO Probable 26S proteasome regulatory subunit rpn6 OS=Schizosaccharomyces pombe GN=rpn6 PE=2 SV=1(183);	138.0681
2728	39.6320	2409.4065	5	2409.4106	1.7381	1.0150	0.0950	0.2050	NIPKAR	4	>sp|Q9P7S2|RPN6_SCHPO Probable 26S proteasome regulatory subunit rpn6 OS=Schizosaccharomyces pombe GN=rpn6 PE=2 SV=1(183);	LVPYLTKLESKQR	7	>decoy_reverse_sp|O42897|RPN3_SCHPO Decoy of Reverse of Probable 26S proteasome regulatory subunit rpn3 OS=Schizosaccharomyces pombe GN=rpn3 PE=2 SV=2(180);	138.0681
2730	39.6485	3123.7601	4	3123.7582	-0.5888	0.6300	0.0700	0.1750	VAIKK	4	>decoy_reverse_sp|O42897|RPN3_SCHPO Decoy of Reverse of Probable 26S proteasome regulatory subunit rpn3 OS=Schizosaccharomyces pombe GN=rpn3 PE=2 SV=2(346);	LNADVLGQLIKKYYSFDNSLK	11	>sp|O42897|RPN3_SCHPO Probable 26S proteasome regulatory subunit rpn3 OS=Schizosaccharomyces pombe GN=rpn3 PE=2 SV=2(83);	138.0681
2731	39.6563	3018.7331	4	3018.7374	1.4428	1.3600	0.3050	0.6150	KSAAAIGTSQLPVR	1	>decoy_reverse_sp|P30655|PSB5_SCHPO Decoy of Reverse of Proteasome subunit beta type-5 OS=Schizosaccharomyces pombe GN=pts1 PE=2 SV=3(180);	ELEAMKLLRPRK	6	>decoy_reverse_sp|Q9UQY2|PSB1_SCHPO Decoy of Reverse of Probable proteasome subunit beta type-1 OS=Schizosaccharomyces pombe GN=pam1 PE=2 SV=1(47);	138.0681
2732	39.6642	3346.7167	4	3346.7481	9.3821	0.9250	0.0250	0.3450	MSSKSSLELANNAVK	1	>sp|Q9P7S2|RPN6_SCHPO Probable 26S proteasome regulatory subunit rpn6 OS=Schizosaccharomyces pombe GN=rpn6 PE=2 SV=1(1);	YKDAYVYSIVAIAR	2	>sp|Q9US13|RPN9_SCHPO Probable 26S proteasome regulatory subunit rpn9 OS=Schizosaccharomyces pombe GN=rpn9 PE=2 SV=1(113);	138.0681
2733	39.6722	2513.5396	4	2513.5195	-7.9815	0.5150	0.1450	0.1500	KELLKLK	5	>sp|P50524|RPN12_SCHPO 26S proteasome regulatory subunit rpn12 OS=Schizosaccharomyces pombe GN=rpn12 PE=1 SV=1(27);	IVRTLIDKFSGEK	8	>sp|Q9P7S2|RPN6_SCHPO Probable 26S proteasome regulatory subunit rpn6 OS=Schizosaccharomyces pombe GN=rpn6 PE=2 SV=1(93);	138.0681
2734	39.6800	2273.3408	4	2273.3445	1.6122	1.1000	0.2400	0.3250	KIPQVASFR	1	>decoy_reverse_sp|Q9UTM3|RPN5_SCHPO Decoy of Reverse of 26S proteasome regulatory subunit rpn5 OS=Schizosaccharomyces pombe GN=rpn5a PE=1 SV=1(46);	FMLKLGVKR	8	>decoy_reverse_sp|O14126|PRS6A_SCHPO Decoy of Reverse of 26S protease regulatory subunit 6A OS=Schizosaccharomyces pombe GN=tbp1 PE=2 SV=1(226);	138.0681
2736	39.6965	3006.6579	5	3006.6865	9.4901	1.0450	0.2150	0.4700	ELLKLK	4	>sp|P50524|RPN12_SCHPO 26S proteasome regulatory subunit rpn12 OS=Schizosaccharomyces pombe GN=rpn12 PE=1 SV=1(27);	LPNIEEATFDKRIDRPGR	11	>decoy_reverse_sp|P36612|PRS4_SCHPO Decoy of Reverse of 26S protease regulatory subunit 4 homolog OS=Schizosaccharomyces pombe GN=mts2 PE=2 SV=1(92);	138.0681
2737	39.7032	3346.7139	5	3346.7005	-4.0040	1.5850	0.0850	0.5150	GDSGEMSLQKLFK	13	>sp|P41836|PRS8_SCHPO 26S protease regulatory subunit 8 homolog OS=Schizosaccharomyces pombe GN=let1 PE=2 SV=1(403);	EDVQSLKLKYYEQK	9	>sp|Q9UTM3|RPN5_SCHPO 26S proteasome regulatory subunit rpn5 OS=Schizosaccharomyces pombe GN=rpn5a PE=1 SV=1(213);	138.0681
2739	39.7188	3111.6850	4	3111.6976	4.0285	0.5900	0.0300	0.2250	YVTGPKNK	6	>decoy_reverse_sp|P00761|TRYP_PIG Decoy of Reverse of Trypsin OS=Sus scrofa PE=1 SV=1(22);	KLGVKPPKGCLMFGPPGTGK	8	>sp|O14126|PRS6A_SCHPO 26S protease regulatory subunit 6A OS=Schizosaccharomyces pombe GN=tbp1 PE=2 SV=1(220);	138.0681
2740	39.7265	3006.6572	4	3006.6575	0.0770	0.9800	0.0450	0.1450	EIINR	1	>decoy_reverse_sp|Q09720|PSB2_SCHPO Decoy of Reverse of Probable proteasome subunit beta type-2 OS=Schizosaccharomyces pombe GN=SPAC31A2.04c PE=2 SV=1(1);	WIAKQILDCIVNLSEPAKK	4	>decoy_reverse_sp|Q9P7S2|RPN6_SCHPO Decoy of Reverse of Probable 26S proteasome regulatory subunit rpn6 OS=Schizosaccharomyces pombe GN=rpn6 PE=2 SV=1(309);	138.0681
2741	39.7345	1229.7097	3	1229.7091	-0.5016	0.5200	0.0700	0.2150	DQKK	3	>decoy_reverse_sp|P36612|PRS4_SCHPO Decoy of Reverse of 26S protease regulatory subunit 4 homolog OS=Schizosaccharomyces pombe GN=mts2 PE=2 SV=1(427);>sp|P36612|PRS4_SCHPO 26S protease regulatory subunit 4 homolog OS=Schizosaccharomyces pombe GN=mts2 PE=2 SV=1(25);	KKSGR	2	>sp|Q10329|PSA7_SCHPO Probable proteasome subunit alpha type-7 OS=Schizosaccharomyces pombe GN=SPBC106.16 PE=2 SV=1(244);	138.0681
2743	39.7505	3006.6570	6	3006.6575	0.1688	1.6900	0.1150	0.2150	IINR	1	>decoy_reverse_sp|Q09720|PSB2_SCHPO Decoy of Reverse of Probable proteasome subunit beta type-2 OS=Schizosaccharomyces pombe GN=SPAC31A2.04c PE=2 SV=1(2);	EKWIAKQILDCIVNLSEPAK	6	>decoy_reverse_sp|Q9P7S2|RPN6_SCHPO Decoy of Reverse of Probable 26S proteasome regulatory subunit rpn6 OS=Schizosaccharomyces pombe GN=rpn6 PE=2 SV=1(309);	138.0681
2744	39.7563	2456.5151	5	2456.5093	-2.3826	0.8550	0.1350	0.2500	RSKVLDVR	3	>decoy_reverse_sp|O94579|PSA2_SCHPO Decoy of Reverse of Probable proteasome subunit alpha type-2 OS=Schizosaccharomyces pombe GN=SPCC1442.06 PE=2 SV=1(158);	LKKTLEVLYLK	3	>decoy_reverse_sp|P06732|KCRM_HUMAN Decoy of Reverse of Creatine kinase M-type OS=Homo sapiens GN=CKM PE=1 SV=2(342);	138.0681
2746	39.7730	3111.6829	5	3111.7126	9.5570	0.5250	0.0250	0.2450	IEVNIHRKR	8	>decoy_reverse_sp|Q9UTM3|RPN5_SCHPO Decoy of Reverse of 26S proteasome regulatory subunit rpn5 OS=Schizosaccharomyces pombe GN=rpn5a PE=1 SV=1(106);	TLEVLYLKMHNNHAK	8	>decoy_reverse_sp|P06732|KCRM_HUMAN Decoy of Reverse of Creatine kinase M-type OS=Homo sapiens GN=CKM PE=1 SV=2(350);	138.0681
2747	39.7808	2718.6364	4	2718.6298	-2.4418	0.5900	0.0800	0.0700	LLEKLEIK	4	>sp|Q9USQ9|PSB4_SCHPO Probable proteasome subunit beta type-4 OS=Schizosaccharomyces pombe GN=SPBC577.10 PE=2 SV=1(104);	VTQKKPPVQPLAYK	4	>decoy_reverse_sp|O74762|RPN2_SCHPO Decoy of Reverse of 26S proteasome regulatory subunit rpn2 OS=Schizosaccharomyces pombe GN=rpn2 PE=1 SV=1(160);	138.0681
2748	39.7888	3346.7124	6	3346.7342	6.5038	1.7600	0.0200	0.3850	GSDAAPQASKK	10	>decoy_reverse_sp|P36612|PRS4_SCHPO Decoy of Reverse of 26S protease regulatory subunit 4 homolog OS=Schizosaccharomyces pombe GN=mts2 PE=2 SV=1(404);	VVGSEFVQKYLGEGPRMVR	9	>sp|O74894|PRS6B_SCHPO 26S protease regulatory subunit 6B homolog OS=Schizosaccharomyces pombe GN=rpt3 PE=2 SV=1(207);	138.0681
[truncated: 5,340 more rows]
