# Supplementary material for: ECL: an exhaustive search tool for the identification of cross-linked peptides using whole database
Source: BMC Bioinformatics. 2016 May 20;17:217. doi: 10.1186/s12859-016-1073-y (PMC4874008; doi:10.1186/s12859-016-1073-y)
Supplement: Additional file 5 — Kojak’s pre-selection list of PSMs only identified by ECL. (ZIP 5147 kb) [file 12859_2016_1073_MOESM5_ESM.zip › Kojak's pre-selection ranks of ECL only peptides/Kojak's detailed results/aleitner_M1012_007/diagnostic_10132.txt]

Scan: 10132
DDLSGAEIK[x]AIVSEAGLLALR	8	0	2140.173842	0.1262	2.6500
GEK[x]RWSELR	2	0	1159.609749	0.0894	0.8050
QPEDK[x]LR	4	0	884.471536	0.0850	0.5950
K[x]GEIR	0	0	601.354728	0.0810	0.4050
K[x]LIR	0	0	528.374737	0.0800	0.3200
K[x]ILFENPDEATK	0	0	1403.729579	0.0775	0.9300
ASK[x]VLELR	2	0	914.554868	0.0644	0.5150
K[x]QLATSLRSR	0	0	1158.683243	0.0635	0.6350
SLLTGK[x]HAIR	5	0	1094.655970	0.0635	0.6350
EK[x]RTFLR	1	0	948.550451	0.0614	0.4300
K[x]VPDK	0	0	585.348581	0.0610	0.3050
K[x]QLATSLR	0	0	915.550117	0.0606	0.4850
K[x]LIPIR	0	0	738.511554	0.0600	0.3600
AVYMGLK[x]AFESCSNDEALR	6	0	2159.997873	0.0600	1.1400
NWK[x]EEYLR	2	0	1136.561406	0.0594	0.4750
LVSK[x]TSFLTNASNNLAIR	3	0	1948.074078	0.0592	1.0650
MRK[x]LAR	2	0	773.469370	0.0592	0.3550
LK[x]DLR	1	0	643.401675	0.0590	0.2950
IDRK[x]ILFENPDEATK	3	0	1787.941677	0.0583	0.8750
K[x]WRLR	0	0	757.471088	0.0580	0.2900
YK[x]EDTALR	1	0	994.508312	0.0575	0.4600
TK[x]INLIETLR	1	0	1199.723710	0.0575	0.5750
DK[x]LVLK	1	0	714.463938	0.0567	0.3400
YYEQK[x]IR	4	0	998.518484	0.0564	0.3950
AK[x]IIDLR	1	0	827.522844	0.0564	0.3950
AKSAK[x]IVR	4	0	871.560288	0.0562	0.4500
STDEYNGAMLK[x]SVCVEAGMIALR	10	0	2514.191544	0.0554	1.2750
K[x]LIPIRGTEVEK	0	0	1381.829229	0.0550	0.6600
K[x]IFTIHTSK	0	0	1073.623277	0.0550	0.4950
EK[x]ADAAFLR	1	0	1019.539945	0.0550	0.4950
RK[x]IFTIHTSK	1	0	1229.724379	0.0540	0.5400
EASK[x]TLSKWR	3	0	1204.656362	0.0540	0.5400
K[x]RWSLER	0	0	973.545700	0.0536	0.3750
K[x]KLIPIR	0	0	866.606510	0.0536	0.3750
K[x]YTGLLR	0	0	849.507194	0.0536	0.3750
TNAIVMK[x]DIR	6	0	1159.638269	0.0520	0.5200
KVNQIESQMAMAEK[x]LIQIR	13	0	2229.197231	0.0513	0.9750
AASIAVEDEK[x]RLR	9	0	1456.799717	0.0512	0.6650
YVQVEQRNK[x]PDERFNTGVVNVR	8	0	2646.362518	0.0507	1.1150
VNQIESQMAMAEK[x]LIQIR	12	0	2101.102276	0.0506	0.9100
TLDQIAAK[x]LYFYYILFFEK	7	0	2385.265950	0.0503	0.9550
K[x]VIAR	0	0	585.396198	0.0500	0.2500
RMK[x]K	2	0	561.342056	0.0500	0.2000
VSK[x]ILEHKEIMLR	2	0	1594.922802	0.0488	0.6350
DIK[x]SMIADKHAIR	2	0	1496.813257	0.0488	0.6350
KK[x]LIPIR	1	0	866.606510	0.0479	0.3350
SLEFK[x]ASELAEDFHIPVTR	4	0	2188.116331	0.0471	0.8950
EIK[x]PNIRVALR	2	0	1307.803685	0.0468	0.5150
YPMDAHK[x]SELEGVEEAR	6	0	1959.899550	0.0468	0.7950
ASKGSNDDEMK[x]IDK	10	0	1536.708913	0.0464	0.6500
EIK[x]PNIR	2	0	868.513006	0.0464	0.3250
K[x]LAR	0	0	486.327789	0.0463	0.1850
NVSGNVLSEIK[x]NNWQIER	10	0	2099.075864	0.0458	0.8250
K[x]VGQYIR	0	0	862.502443	0.0457	0.3200
ALEMNDLPTRLVNFTAK[x]TLDLLGIFR	16	0	2960.615604	0.0452	1.1750
MQK[x]LLR	2	0	787.473787	0.0450	0.2700
IGLSK[x]IR	4	0	785.512280	0.0450	0.3150
SMAIDK[x]DIRWELIAR	5	0	1815.966450	0.0447	0.6700
GSLEK[x]NWKEEYLR	4	0	1650.836493	0.0446	0.5800
FIRVSGSELVQK[x]YIGEGSR	11	0	2124.132649	0.0445	0.8450
AVAHHTDCK[x]FIR	8	0	1453.724781	0.0442	0.5300
K[x]IEFPPPSAEARAEILR	0	0	1923.057703	0.0441	0.7500
DIKSMIADK[x]HAIR	8	0	1496.813257	0.0438	0.5700
WK[x]RENQLR	1	0	1128.615169	0.0437	0.3500
DK[x]KLIPIR	1	0	981.633448	0.0437	0.3500
EDLTDEEK[x]AASIAVEDEKR	7	0	2147.022884	0.0437	0.8300
VVDASIVSK[x]ALGNFVASVLAR	8	0	2115.205083	0.0436	0.9150
FQDILLGAGQAIK[x]AGNR	12	0	1770.973979	0.0435	0.7400
D[x]KKLIPIR	0	0	981.633448	0.0431	0.3450
NNSWAK[x]SWSNLDLR	5	0	1689.822239	0.0429	0.6000
QILDCIVNLSEPAK[x]K	13	0	1726.928669	0.0427	0.6400
GERPSCPTGYHLK[x]SIR	12	0	1856.931459	0.0425	0.6800
K[x]REAEAAK	0	0	901.498083	0.0425	0.3400
D[x]RGK	0	0	474.255021	0.0425	0.1700
TLLAK[x]AVANQTSATFLR	4	0	1804.020592	0.0424	0.7200
TYNLISSYIK[x]SVEISALASKNR	9	0	2456.327369	0.0423	0.9300
IDRDK[x]LVLK	4	0	1098.676036	0.0422	0.3800
MKLSLFSNK[x]ENELR	8	0	1707.897707	0.0414	0.5800
LRHTVIK[x]TGLR	6	0	1292.804020	0.0414	0.4550
HNFVGLFVELSK[x]LLVK	11	0	1842.076651	0.0413	0.6600
LIEK[x]LELR	3	0	1012.628028	0.0413	0.3300
EDK[x]EGVVNTIAFAIR	2	0	1660.878354	0.0410	0.6150
FPLGNVWGLPMTNASHLGYQHLCTGK[x]K	25	0	3025.505345	0.0409	1.1050
YAVISGAISLDRVDVK[x]TK	15	0	1934.083580	0.0408	0.7350
K[x]LQRLR	0	0	812.534410	0.0408	0.2450
KANWCDK[x]R	6	0	1076.518495	0.0406	0.3250
TEEQRQPEDK[x]LR	9	0	1527.764059	0.0404	0.4850
K[x]NLLNPLIEDSR	0	0	1410.783007	0.0404	0.4850
K[x]DKPKYEPPVPTR	0	0	1553.856502	0.0404	0.5250
YLHQSLKYK[x]EDTALR	8	0	1863.984208	0.0403	0.6050
SAQEILCNEPVETYGSFDLK[x]EK	19	0	2556.205265	0.0400	0.8800
MQK[x]LLRLR	2	0	1056.658947	0.0400	0.3200
DKK[x]LIPIR	2	0	981.633448	0.0400	0.3200
NK[x]PDERFNTGVVNVR	1	0	1743.901545	0.0397	0.5950
K[x]FDQLTQALNVAIR	0	0	1615.904510	0.0396	0.5550
M[x]ESLQRLLQGAR	0	0	1400.755746	0.0396	0.4750
SSLELANNAVK[x]SNDIEK	10	0	1830.932231	0.0394	0.6700
GVFKNVSGNVLSEIK[x]NNWQIER	14	0	2530.329098	0.0393	0.8650
ETEK[x]LAEERGWDIR	3	0	1730.858680	0.0393	0.5500
EKVLK[x]TK	4	0	844.538158	0.0393	0.2750
VSEVLNSEDITGIQEK[x]STDLR	15	0	2332.175685	0.0393	0.8250
VSKILEHK[x]EIMLR	7	0	1594.922802	0.0392	0.5100
ALTCKMPGTLLPGPGK[x]GYIGDPIK	15	0	2483.327901	0.0392	0.9400
LLENDIK[x]VMK	6	0	1201.673984	0.0390	0.3900
MLLTEVHLLESK[x]VYHAIR	11	0	2151.187325	0.0389	0.7000
LK[x]YYEQKIR	1	0	1239.697497	0.0389	0.3500
WRDATDDK[x]R	7	0	1161.552629	0.0389	0.3500
EK[x]TSNNTNR	1	0	1062.505347	0.0389	0.3500
LDEARELLVK[x]ASK	9	0	1470.840518	0.0388	0.5050
YYK[x]PDLTIDEAVRIMK	2	0	1954.023292	0.0384	0.6150
DVEFLHSDK[x]IDTIVK	8	0	1757.919882	0.0383	0.5750
VEFKMGNGK[x]MVEISR	8	0	1723.874862	0.0383	0.5750
AELDKIGLSK[x]IR	9	0	1341.797930	0.0383	0.4600
LISGK[x]LDEARELLVK	4	0	1682.992985	0.0373	0.5600
MK[x]SLSEQYTERVQNEVTLSPEQLR	1	0	2864.433683	0.0373	0.8950
ETEK[x]LAEER	3	0	1103.545814	0.0372	0.3350
QK[x]SLEKTLVPYLR	1	0	1573.919099	0.0369	0.4800
LK[x]AYQGIYLMSIR	1	0	1554.859144	0.0369	0.4800
ASK[x]AAR	2	0	602.349976	0.0367	0.2200
LGSTLK[x]SIMLYLMVQSVNSELKLLSSAK	5	0	3052.691464	0.0366	1.0250
DLKLK[x]WSDER	4	0	1288.677488	0.0365	0.3650
E[x]SLQRLLQGAR	0	0	1269.715268	0.0364	0.4000
MGNGK[x]MVEISR	4	0	1220.600502	0.0364	0.4000
GIGSYEK[x]QSEVSVGLR	6	0	1707.879080	0.0362	0.5800
ATSAGPK[x]QTETINWLEK	6	0	1872.958052	0.0362	0.6150
K[x]RVIEHNIR	0	0	1163.688664	0.0361	0.3250
MPGTLLPGPGK[x]GYIGDPIK	10	0	1910.033463	0.0361	0.6850
K[x]INVK	0	0	600.395864	0.0360	0.1800
YDK[x]LVETSGQIR	2	0	1407.735725	0.0358	0.4300
IK[x]TLSMEKHTELR	1	0	1584.865682	0.0358	0.4650
QILDCIVNLSEPAK[x]KSGFEK	13	0	2275.188107	0.0357	0.7150
VELAK[x]QNLFVPTSDKEK	4	0	1945.051948	0.0356	0.6050
LSLFSNK[x]ENELR	6	0	1448.762272	0.0354	0.4250
TLALK[x]YPGGGPGK	4	0	1257.708061	0.0354	0.4600
FGDGIQIAQLALK[x]HR	12	0	1665.931391	0.0353	0.5300
LVNFTAK[x]TLDLLGIFR	6	0	1820.055916	0.0353	0.5650
SVEISALASK[x]NRLHQLR	9	0	1921.085644	0.0350	0.5950
VVGSELIQK[x]YLGDGPR	8	0	1729.936200	0.0350	0.5600
NCACVISQKK[x]VPDK	9	0	1645.827913	0.0350	0.4900
S[x]GYDRALSVFSPDGR	0	0	1625.779708	0.0350	0.5250
D[x]GIQDIMPSQAK	0	0	1301.628489	0.0350	0.4200
EWDSKLK[x]DLR	6	0	1288.677488	0.0350	0.3500
DEKVSEVLNSEDITGIQEK[x]STDLR	18	0	2704.340167	0.0348	0.8350
GVLLYGPPGTGK[x]TLLAR	11	0	1711.998405	0.0347	0.5900
VKLEK[x]SLLELNETQSNIQEQGVNWGK	4	0	2983.561320	0.0346	0.9000
DK[x]MNFVILCRDAIPYEANIR	1	0	2437.224503	0.0345	0.6900
SSSDMAYTSMFK[x]GNQKVVK	11	0	2107.007711	0.0345	0.6550
SEAAEFEYKNGYPMPCDVLAK[x]R	20	0	2574.188176	0.0343	0.7550
K[x]GILLPESLTEAVEATTYAILR	0	0	2387.331060	0.0343	0.7550
AASIAVEDEK[x]R	9	0	1187.614557	0.0341	0.3750
VSTK[x]K	3	0	561.348581	0.0340	0.1700
NCACVISQK[x]KVPDK	8	0	1645.827913	0.0339	0.4750
GCLMFGPPGTGK[x]TLLAR	11	0	1774.922143	0.0338	0.5750
SAELYKNPK[x]ADPLDER	8	0	1844.926754	0.0338	0.5400
DTMNVDINAIKK[x]GEIR	11	0	1815.951192	0.0338	0.5400
LFNLEPK[x]ILEEVPLR	6	0	1809.039932	0.0337	0.5050
LGVKPPKGCLMFGPPGTGK[x]TLLAR	18	0	2494.391501	0.0335	0.8050
QQEADGIIK[x]ELNNDLDPTLR	8	0	2281.154893	0.0335	0.6700
GSNDDEMKIDK[x]K	10	0	1378.639778	0.0333	0.4000
IK[x]LISGKLDEAR	1	0	1341.797930	0.0333	0.4000
K[x]VNQIESQMAMAEKLIQIR	0	0	2229.197231	0.0332	0.6300
V[x]NQIESQMAMAEKLIQIR	0	0	2101.102276	0.0331	0.5950
EASKTLSK[x]WR	7	0	1204.656362	0.0330	0.3300
QKSLEK[x]TLVPYLR	5	0	1573.919099	0.0327	0.4250
K[x]DGIQDIMPSQAK	0	0	1429.723444	0.0327	0.4250
K[x]GEIRMGTTITALR	0	0	1545.866017	0.0325	0.4550
K[x]LEFPLPNEEAR	0	0	1441.756460	0.0325	0.3900
GQSIDDMIPAQK[x]	11	0	1301.628489	0.0325	0.3900
K[x]GYQTIELDK	0	0	1193.629146	0.0325	0.3250
F[x]PTDDDDK	0	0	951.382115	0.0325	0.2600
AIEGK[x]IAR	4	0	856.513006	0.0325	0.2600
SIAEKMNGASGAELK[x]GVCTEAGMFALR	14	0	2797.355969	0.0324	0.8750
GTEVEKITIK[x]VHVSEVLGDIR	9	0	2321.295344	0.0324	0.6800
NRLK[x]AYQGIYLMSIR	3	0	1825.003168	0.0323	0.4850
SAELYK[x]NPK	5	0	1048.555259	0.0322	0.2900
GTLK[x]VHTIR	3	0	1023.618860	0.0322	0.2900
QVMEEKLDSK[x]NVQLAK	9	0	1858.982156	0.0322	0.5150
TAHAIYRK[x]FDQLTQALNVAIR	7	0	2428.333793	0.0321	0.6750
LK[x]PQDERTQEERNR	1	0	1797.908083	0.0321	0.4500
VYSEIPLSNATSLLYLENTK[x]ETEK	19	0	2741.400978	0.0321	0.7700
FIK[x]HADATCVHR	2	0	1453.724781	0.0321	0.3850
QSK[x]ATREPNK	2	0	1157.615226	0.0320	0.3200
IHAK[x]SMAIDKDIR	3	0	1496.813257	0.0319	0.4150
ATREPNK[x]GSYRPYTAK	6	0	1837.943407	0.0319	0.5100
TLLARAVAHHTDCK[x]FIR	13	0	2008.078783	0.0318	0.5400
SVEISALASK[x]NR	9	0	1273.698949	0.0317	0.3800
VK[x]VIAATNRVDTLDPALLR	1	0	2064.205418	0.0316	0.6000
DATDDK[x]R	5	0	819.372221	0.0314	0.2200
SLEK[x]TLVPYLR	3	0	1317.765572	0.0314	0.3450
VLNK[x]EHLEADFVTQVAVRR	3	0	2223.212290	0.0313	0.5950
QILDCIVNLSEPAKK[x]SGFEK	14	0	2275.188107	0.0313	0.6250
DTMNVDINAIK[x]KGEIR	10	0	1815.951192	0.0313	0.5000
KTELFK[x]ASTSAK	5	0	1309.724101	0.0313	0.3750
ASK[x]ERAER	2	0	945.499144	0.0313	0.2500
ASK[x]VLELRAELDK	2	0	1470.840518	0.0312	0.4050
MK[x]LSLFSNKENELR	1	0	1707.897707	0.0311	0.4350
SSSDMAYTSMFKGNQK[x]VVK	15	0	2107.007711	0.0311	0.5900
INVK[x]FFEKEDVQSLK	3	0	1822.982813	0.0310	0.4650
IQDAELAILQK[x]TQNLR	10	0	1853.036967	0.0309	0.4950
M[x]SGYDRALSVFSPDGR	0	0	1756.820186	0.0309	0.4950
IDTIVK[x]EIQDEKEAEAAR	5	0	2057.063963	0.0308	0.5550
YVQVEQRNK[x]PDER	8	0	1659.832802	0.0308	0.4000
YYIIMGLQASK[x]LR	10	0	1554.859144	0.0308	0.4000
VDMYASDLAQISREDK[x]EGVVNTIAFAIR	15	0	3110.570500	0.0307	0.8600
SAKGTK[x]R	5	0	746.439846	0.0307	0.2150
RHNFVGLFVELSK[x]LLVK	12	0	1998.177753	0.0306	0.5200
HTVIK[x]TGLR	4	0	1023.618860	0.0306	0.2750
G[x]QAQSGNFSNFGDGANGDNK	0	0	1983.830620	0.0305	0.6100
EEEDLDDEQLLLSREK[x]TSNNTNR	15	0	2747.284443	0.0304	0.7000
TDATFIRVIGSELVQK[x]YVGEGAR	15	0	2508.333515	0.0304	0.7000
SDYYMASTYTK[x]KINVK	10	0	1910.944711	0.0303	0.4850
EIKIIYSDIDVDPVK[x]PEHVGKVVLK	14	0	2832.599943	0.0302	0.7550
MVILNK[x]DGMER	5	0	1304.658013	0.0300	0.3300
SMIADK[x]HAIR	5	0	1140.607305	0.0300	0.3000
CTDLDAIGVK[x]VPFTAAITITGVK	9	0	2389.292565	0.0300	0.6900
VVGSELIQK[x]YLGDGPRLVR	8	0	2098.189768	0.0300	0.5700
K[x]ACIIFFDEIDAIGGAR	0	0	1894.961028	0.0300	0.5100
YK[x]DAYVYSIVAIAR	1	0	1630.871817	0.0300	0.4200
T[x]VYQISELESLLR	0	0	1549.835098	0.0300	0.3900
GFICK[x]VVDKDGIR	4	0	1505.802358	0.0300	0.3900
VVDK[x]DGIR	3	0	900.502835	0.0300	0.2400
GEK[x]R	2	0	488.270670	0.0300	0.1200
ALSSLK[x]YMLLSQIMLNSVSEVKSLLTGK	5	0	3052.691464	0.0298	0.8350
M[x]GQAQSGNFSNFGDGANGDNK	0	0	2114.871099	0.0298	0.6250
GIDWREALEK[x]TEEK	9	0	1702.852533	0.0296	0.4150
KEPPVYTPPK[x]DK	9	0	1397.755400	0.0296	0.3550
LSGVVEGIFQKCYAK[x]NEWR	14	0	2283.146914	0.0295	0.5600
GERPSCPTGYHLK[x]SIRTGR	12	0	2171.101696	0.0295	0.5600
EK[x]SPAIIFIDELDAIGTK	1	0	1959.056365	0.0294	0.5300
K[x]LEFPLPNEEARVGILR	0	0	1980.115548	0.0294	0.5000
LSGVVEGIFQK[x]CYAK	10	0	1697.880996	0.0293	0.4400
TYNLISSYIKSVEISALASK[x]NR	19	0	2456.327369	0.0293	0.6450
K[x]ALSSLK	0	0	745.469750	0.0293	0.2050
DEK[x]VSEVLNSEDITGIQEKSTDLR	2	0	2704.340167	0.0292	0.7000
NSIVSK[x]YTQSTNNDDPK	5	0	1909.901659	0.0291	0.4950
DQPK[x]KVGQYIR	3	0	1330.735668	0.0291	0.3200
EVIELPLK[x]NPELFLR	7	0	1809.039932	0.0290	0.4350
YEAKAIGSGSEPAK[x]SELVK	13	0	1963.026127	0.0289	0.5500
FGDGIQIAQLALK[x]HRENK	12	0	2037.111857	0.0289	0.5200
IVAFVGSPIVEDEK[x]NLIR	13	0	1998.114879	0.0289	0.5200
RTLDQIAAK[x]LYFYYILFFEK	8	0	2541.367053	0.0287	0.5750
GYIGDPIK[x]FVRSVVLLPEEEPLR	7	0	2625.452897	0.0287	0.6600
TDTKTIEAITFK[x]TDNHLSSTLEK	11	0	2592.328152	0.0287	0.6600
GVILYGAPGTGKTLLAK[x]AVANQTSATFLR	16	0	2917.638783	0.0286	0.8300
GTMK[x]VELYEIQLISEGQPVEGRLLR	3	0	2857.537024	0.0286	0.7150
IANYDPAEIRFNLMVICK[x]DK	17	0	2409.218357	0.0285	0.5700
EWDSK[x]LKDLR	4	0	1288.677488	0.0285	0.2850
TEPKAVDEEMK[x]VR	10	0	1530.771118	0.0285	0.3700
RVHVTQEDFELAVAK[x]VLNK	14	0	2195.206144	0.0284	0.5400
EAEAAK[x]DEQIEK	5	0	1359.651724	0.0283	0.3400
LESK[x]QRIFR	3	0	1175.677431	0.0283	0.2550
ALQDYK[x]PELASDPIIR	5	0	1827.972976	0.0281	0.4500
KCLTDLEDEAPAK[x]DILLDMSR	12	0	2432.192593	0.0281	0.5900
D[x]VPTFANFHTPIFIAK	0	0	1816.951123	0.0278	0.4450
TKK[x]ACIIFFDEIDAIGGAR	2	0	2124.103657	0.0276	0.5250
QPWAHGLLLENFNSAAEKNHASIDK[x]MK	24	0	3048.523830	0.0276	0.7450
DKPK[x]YEPPVPTR	3	0	1425.761546	0.0275	0.3300
HK[x]TPDK	1	0	724.386752	0.0275	0.1650
VYQTEPAGIYNAWK[x]ATAIGR	13	0	2208.132649	0.0275	0.5500
NAEELSSYQK[x]KLIR	9	0	1677.904901	0.0275	0.3850
SLK[x]RELIR	2	0	1013.634509	0.0275	0.2200
LK[x]GYQTIELDK	1	0	1306.713204	0.0273	0.3000
GTLK[x]VHTIRLR	3	0	1292.804020	0.0273	0.3000
ASK[x]GSNDDEMK	2	0	1180.502961	0.0273	0.3000
LGSTAIGVK[x]TK	8	0	1073.644403	0.0273	0.3000
SDYYMASTYTKK[x]INVK	11	0	1910.944711	0.0272	0.4350
SYLLQHREWDSK[x]LK	11	0	1801.947432	0.0271	0.3800
LWK[x]QLTDALIVFFDTPETVPLR	2	0	2601.420538	0.0270	0.5950
K[x]EITPDIFAAIAIINEADRMAR	0	0	2457.304859	0.0270	0.5950
EIKIIYSDIDVDPVKPEHVGK[x]VVLK	20	0	2832.599943	0.0270	0.6750
NEDDIEDIAALWMK[x]R	13	0	1817.861714	0.0270	0.4050
VEFK[x]MGNGKMVEISR	3	0	1723.874862	0.0270	0.4050
TK[x]LVK	1	0	587.400615	0.0270	0.1350
ALDTLFSAIRDHDLAPLYK[x]YLSENPK	18	0	2989.554782	0.0269	0.7000
KDKPK[x]YEPPVPTR	4	0	1553.856502	0.0269	0.3500
AVEK[x]LMSR	3	0	932.511289	0.0269	0.2150
ATK[x]QSKYTYDR	2	0	1359.678214	0.0268	0.2950
DQPKK[x]VGQYIR	4	0	1330.735668	0.0268	0.2950
K[x]SGFEKIDLTR	0	0	1292.708787	0.0268	0.2950
DAFALAKEK[x]SPAIIFIDELDAIGTK	8	0	2675.442056	0.0268	0.6700
TDELK[x]DANIIYDLEILR	4	0	2033.067988	0.0268	0.4550
MELLEQYNVIHDHQEERMQK[x]LLR	19	0	2951.474439	0.0267	0.6150
IK[x]ENQEKISNNK	1	0	1443.768084	0.0267	0.3200
NK[x]VLVK	1	0	699.464272	0.0267	0.1600
LGSTLKSIMLYLMVQSVNSELK[x]LLSSAK	21	0	3052.691464	0.0266	0.7450
AVANSTAANFIRVVGSEFVQK[x]YLGEGPR	20	0	2979.556512	0.0266	0.7450
ATLTGMKIDVLFSK[x]IR	13	0	1792.027986	0.0266	0.4250
SMNLTRGIDLK[x]SIAEK	10	0	1774.961029	0.0266	0.4250
KLWK[x]QLTDALIVFFDTPETVPLR	3	0	2729.515494	0.0265	0.6100
GPSLYQVDPSGTYFAWK[x]ATAIGK	16	0	2456.237499	0.0265	0.6100
K[x]PPVQPLAYKSATPFRK	0	0	1927.104259	0.0265	0.4500
MGTTITALRYK[x]DGVILAADSR	10	0	2251.199340	0.0264	0.5550
EDVQSLK[x]LKYYEQK	6	0	1769.919882	0.0264	0.3700
GVILYGAPGTGK[x]TLLAKAVANQTSATFLR	11	0	2917.638783	0.0264	0.7650
MGQAQSGNFSNFGDGANGDNK[x]K	20	0	2242.966054	0.0264	0.5800
EFHKDMTLEEAEVLILK[x]VLR	16	0	2412.308550	0.0262	0.5250
KAQSGPDASAK[x]LPTVIPTTR	10	0	2037.121751	0.0262	0.5250
M[x]CSPSATLTHRTMTEK	0	0	1849.848383	0.0262	0.4200
AMVNIDTIDNK[x]VATTM	10	0	1735.848372	0.0262	0.4200
VLGVFSEK[x]AQIK	7	0	1317.765572	0.0262	0.3150
GTTAVLKEDIYK[x]FVTVQDLDEMQVDV	11	0	2955.478566	0.0262	0.6800
WPK[x]IAEIYGSALR	2	0	1502.824477	0.0262	0.3400
K[x]LWKQLTDALIVFFDTPETVPLR	0	0	2729.515494	0.0261	0.6000
DGTQRMLAIVVEASCGK[x]DLNEAMTSGYR	16	0	3071.447291	0.0261	0.7300
IDKEDMGSNDK[x]ASK	10	0	1536.708913	0.0261	0.3650
ELAAIK[x]EDTEAVLK	5	0	1528.834763	0.0261	0.3650
FFYILYFELYK[x]IAQDTLAR	10	0	2413.272097	0.0261	0.4950
YACKILGVVEGQFSRPAK[x]LNDPEDK	17	0	2833.443128	0.0260	0.6500
DLEETDERSLALTK[x]K	13	0	1746.899873	0.0260	0.3900
Q[x]DRGK	0	0	602.313592	0.0260	0.1300
LGITFAHVTAAK[x]NNSWAKSWSNLDLR	11	0	2899.509172	0.0260	0.6750
SSSDMAYTSMFK[x]GNQK	11	0	1780.775938	0.0259	0.4150
VLSETHCEK[x]DDYILCCLHSLLR	8	0	2760.303207	0.0259	0.5700
SEAAEFEYK[x]NGYPMPCDVLAKR	8	0	2574.188176	0.0259	0.5700
ILFENPDEATK[x]R	10	0	1431.735725	0.0258	0.3100
IVRTLIDK[x]FSGEK	7	0	1504.861253	0.0258	0.3350
EKSLLAHK[x]GGHVVR	7	0	1529.878966	0.0257	0.3600
TLDQIAAK[x]LYFYYILFFEKCNR	7	0	2815.440615	0.0257	0.5650
ALSSLK[x]YMLLSQIMLNSVSEVK	5	0	2453.327233	0.0257	0.5650
TVQYATK[x]R	6	0	965.529382	0.0256	0.2050
DLNEAMTSGYRNEDDIEDIAALWMK[x]R	24	0	3055.401393	0.0256	0.6650
YVVDISPDIDIK[x]EIKPNIR	11	0	2226.225875	0.0255	0.4850
ILGVVEGQFSRPAK[x]LNDPEDK	13	0	2311.217099	0.0255	0.5350
QGDTK[x]INHEHFMDGILEVQMRK	4	0	2625.279050	0.0255	0.5600
KLEGTIDYQK[x]L	9	0	1306.713204	0.0255	0.2800
IKLISGK[x]LDEAR	6	0	1341.797930	0.0254	0.3050
FDSEK[x]AGDREVQR	4	0	1535.732760	0.0254	0.3300
FQDILLGAGQAIK[x]AGNRSVMAPLFLHDK	12	0	3009.622085	0.0254	0.7100
QSK[x]YTYDRGTTAVLK	2	0	1729.899815	0.0253	0.3800
VYQTEPAGIYNAWK[x]ATAIGRASK	13	0	2494.296739	0.0252	0.5800
QK[x]TATQPIVAQEMETDNQTALLVANVR	1	0	2968.528639	0.0252	0.6800
TEDDIK[x]SLQSVGQIIGEVLK	5	0	2171.168421	0.0250	0.5000
TLALKYPGGGPGK[x]TAILPVK	12	0	1980.177084	0.0250	0.5000
QGSATVGLVSK[x]THAVLVALK	10	0	1978.157410	0.0250	0.5000
KTLEVLYLK[x]MHNNHAK	8	0	1938.050842	0.0250	0.4000
AVK[x]PTDMEQFAFYK	2	0	1673.812254	0.0250	0.3500
QHAVNERAK[x]IIDLR	8	0	1661.932452	0.0250	0.3500
RLLK[x]LEEAMK	3	0	1229.716515	0.0250	0.2500
K[x]DWNACKK	0	0	1048.512348	0.0250	0.2000
VGK[x]SAVIK	2	0	800.511946	0.0250	0.2000
ASK[x]ER	2	0	589.318344	0.0250	0.1250
AK[x]SAK	1	0	503.306720	0.0250	0.1250
YTGLLRVSAMMSCACQK[x]R	16	0	2131.015784	0.0250	0.4500
VK[x]LEKSLLELNETQSNIQEQGVNWGK	1	0	2983.561320	0.0248	0.6450
YVVDISPDIDIK[x]EIKPNIRVALR	11	0	2665.516554	0.0248	0.5700
VGIRLFNLEPK[x]ILEEVPLR	10	0	2234.314962	0.0247	0.4700
LKVELAK[x]QNLFVPTSDK	6	0	1929.093418	0.0247	0.4200
SNPVFAENDEK[x]GEKR	10	0	1718.822295	0.0247	0.3700
C[x]SPSATLTHRTMTEK	0	0	1718.807905	0.0247	0.3700
YPGGGPGK[x]TAILPVK	7	0	1453.829229	0.0247	0.3700
DK[x]PKYEPPVPTR	1	0	1425.761546	0.0246	0.2950
IQYVGKQDPK[x]K	9	0	1302.729522	0.0245	0.2700
LAEFDKAIEDAQELNGEHEILEAMK[x]NK	24	0	3084.507234	0.0244	0.6600
D[x]RQEQRDGAEAEEIFVHYMNAAGTDVK	0	0	3078.409983	0.0244	0.6600
N[x]SIVSKYTQSTNNDDPK	0	0	1909.901659	0.0244	0.4150
K[x]IIEEEGFTNRFDVVPVPQSSLYLR	0	0	2935.544219	0.0244	0.6100
TGIATMLTRGEIK[x]K	12	0	1517.859870	0.0243	0.3400
GDYNGIQDIVAQGTVGISDQK[x]LTR	20	0	2547.292771	0.0242	0.5800
AELDK[x]IGLSKIR	4	0	1341.797930	0.0242	0.2900
YVVDISPDIDIKEIK[x]PNIRVALR	14	0	2665.516554	0.0241	0.5550
L[x]KGYQTIELDK	0	0	1306.713204	0.0241	0.2650
ASK[x]AAREYLEK	2	0	1264.677488	0.0241	0.2650
GSNDDEMK[x]IDK	7	0	1250.544822	0.0241	0.2650
MPLLQSSVALLGQK[x]IR	13	0	1753.028320	0.0241	0.3850
M[x]SFLELTEVWGKPQK	0	0	1791.922859	0.0240	0.3600
K[x]TREALMEFR	0	0	1279.670628	0.0240	0.2400
LYQVEYAFK[x]AFNNAGITSVGVTGK	8	0	2576.327369	0.0240	0.5750
NEDDIEDIAALWMK[x]RISHR	13	0	2311.137804	0.0239	0.4550
VSTK[x]KILGVAAEDK	3	0	1457.845270	0.0239	0.3350
HNLNLSPEATASFTRK[x]QLATSLR	15	0	2554.361457	0.0239	0.5500
GSLEKNWK[x]EEYLR	7	0	1650.836493	0.0238	0.3100
QLADYK[x]AFEDSLR	5	0	1554.767750	0.0238	0.3100
GAIESYK[x]VVDASIVSKALGNFVASVLAR	6	0	2863.580603	0.0238	0.6650
AKWSTAETLTNNK[x]IDR	12	0	1846.953636	0.0237	0.3800
TK[x]KACIIFFDEIDAIGGAR	1	0	2124.103657	0.0237	0.4500
YLHQSLK[x]YKEDTALR	6	0	1863.984208	0.0237	0.3550
VLTLELYKK[x]LR	8	0	1374.859801	0.0236	0.2600
ALTLKTGPPGPPCGGK[x]FMLK	15	0	2069.116472	0.0235	0.4700
EDIYK[x]FVTVQDLDEMQVDV	4	0	2285.077226	0.0234	0.4450
GQAQSGNFSNFGDGANGDNK[x]K	19	0	2111.925576	0.0233	0.4900
EWLDK[x]LGDKGPAAAR	4	0	1625.852476	0.0233	0.3500
K[x]HLDAEVQK	0	0	1066.577055	0.0233	0.2100
WK[x]R	1	0	488.285928	0.0233	0.0700
EATPMEMDEEK[x]SQDISINGNSKK	10	0	2580.168225	0.0233	0.5350
NWSK[x]IYDFPLFQGIFIR	3	0	2143.125385	0.0232	0.3950
LLMK[x]VALCANHADSVVK	3	0	1868.001115	0.0232	0.3950
QPWAHGLLLENFNSAAEK[x]NHASIDK	17	0	2789.388396	0.0232	0.5800
NEADPAMAILSEYLETGSVK[x]LR	19	0	2406.209961	0.0232	0.5100
SQK[x]ALDTLFSAIR	2	0	1448.798656	0.0231	0.3000
SLADFEKALQDYK[x]PELASDPIIR	12	0	2618.359059	0.0230	0.5300
YK[x]NENLENIEDVQLR	1	0	1875.932566	0.0230	0.3450
V[x]PTFANFHTPIFIAK	0	0	1701.924185	0.0230	0.3450
IEDTDK[x]YDKK	5	0	1253.613888	0.0230	0.2300
ATTVKDTMNVDINAIK[x]K	15	0	1860.997805	0.0229	0.3900
HPK[x]FEEILTRLR	2	0	1537.872820	0.0229	0.2750
K[x]GVVALVEDKTK	0	0	1285.760486	0.0229	0.2750
FCVGLQKIEEIFK[x]K	12	0	1737.948678	0.0229	0.3200
Q[x]TVYQISELESLLR	0	0	1677.893669	0.0229	0.3200
VTSK[x]LLEQEESAEK	3	0	1589.814754	0.0229	0.3200
QVMEEK[x]LDSKNVQLAK	5	0	1858.982156	0.0228	0.3650
TLSMEK[x]HTELR	5	0	1343.686669	0.0227	0.2500
LEK[x]SLLELNETQSNIQEQGVNWGK	2	0	2756.397956	0.0227	0.5450
EEFAEK[x]AVSVIQARIANYDPAEIR	5	0	2718.397564	0.0227	0.5450
GFICKVVDK[x]DGIR	8	0	1505.802358	0.0227	0.2950
QRSPADWVADTIFAESDLGK[x]NDGTIVIR	19	0	3073.546731	0.0227	0.6350
AEQEELLSEKVSTK[x]K	13	0	1717.909710	0.0227	0.3400
GTKK[x]SGNLPDADNSK	3	0	1530.763724	0.0227	0.3400
RGERPSCPTGYHLK[x]SIR	13	0	2013.032561	0.0226	0.3850
EGK[x]GEIYSFDPVGSYER	2	0	1931.890035	0.0226	0.3850
MLAIVVEASCGK[x]DLNEAMTSGYR	11	0	2514.191544	0.0226	0.5200
ASLLK[x]VNMENLIVTDLGK	4	0	1957.091700	0.0225	0.4050
TRLLENDIK[x]VMK	8	0	1458.822760	0.0225	0.2700
ENK[x]IQRQR	2	0	1070.594434	0.0225	0.1800
I[x]INR	0	0	514.322703	0.0225	0.0900
VDAQDFLK[x]VAETRR	7	0	1646.873938	0.0225	0.3150
SLLTGK[x]HAIRYAGR	5	0	1541.878966	0.0225	0.3150
VLNK[x]GDSGEMSLQK	3	0	1504.755469	0.0225	0.3150
GVLLYGPPGTGKTMLVK[x]AVANSTAANFIR	16	0	2945.615939	0.0224	0.6500
VLVDMESMLVPKPLINK[x]IYDQLNSR	16	0	2914.565879	0.0224	0.5600
SNSDDPASFTSINNYK[x]YHDDLPALR	15	0	2839.304786	0.0224	0.5600
YACK[x]ILGVVEGQFSRPAKLNDPEDK	3	0	2833.443128	0.0224	0.5600
NPPPLDEGDIELLK[x]SYATGPYAR	13	0	2515.259352	0.0224	0.5150
LDRK[x]LEFPLPNEEAR	3	0	1825.968559	0.0223	0.3350
ISLRDVCIK[x]LGLDSEESAEYIVAK	8	0	2707.410100	0.0223	0.5350
E[x]SLLAVQGQDFVLTASSSSAVR	0	0	2264.164730	0.0223	0.4900
HGGYKPTDK[x]HK	8	0	1266.646859	0.0223	0.2450
ELREVIELPLK[x]NPELFLR	10	0	2207.267680	0.0222	0.4000
K[x]QMSYMLAR	0	0	1126.562665	0.0222	0.2000
AK[x]WSTAETLTNNKIDR	1	0	1846.953636	0.0222	0.3550
TK[x]INLIETLRTITDGK	1	0	1815.046470	0.0222	0.3550
S[x]FLELTEVWGKPQK	0	0	1660.882380	0.0221	0.3100
P[x]TDDDDK	0	0	804.313706	0.0221	0.1550
MVRGIGSYEK[x]QSEVSVGLR	9	0	2094.089070	0.0221	0.4200
M[x]NSTEEIDLYNR	0	0	1483.661239	0.0221	0.2650
AVELAAMNK[x]ANMQEVETEEFLR	8	0	2522.214389	0.0220	0.4850
LLENDIKVMK[x]SEFQR	9	0	1848.976678	0.0220	0.3300
AHILRIHAK[x]SMAIDK	8	0	1702.966393	0.0220	0.3300
NVSGNVLSEIK[x]NNWQIERLR	10	0	2368.261024	0.0220	0.4400
RK[x]GTK	1	0	588.370711	0.0220	0.1100
EK[x]VAFILDQVRLFLLR	1	0	1959.166855	0.0219	0.3500
HIIMFDCKILEFTK[x]YSNDK	13	0	2401.180912	0.0218	0.4150
K[x]SQNVQEQLNEWGSNITELLGK	0	0	2514.271310	0.0218	0.4800
EATPMEMDEEK[x]SQDISINGNSK	10	0	2452.073269	0.0218	0.4800
VVTALTMLK[x]QHLFR	8	0	1655.954434	0.0218	0.3050
VSTKK[x]ILGVAAEDK	4	0	1457.845270	0.0218	0.3050
LAEFDK[x]AIEDAQELNGEHEILEAMKNK	5	0	3084.507234	0.0217	0.5850
EDCEAATDPLLKK[x]QMSYMLAR	12	0	2469.170083	0.0217	0.4550
K[x]MAIDDDINWEELAR	0	0	1817.861714	0.0217	0.3250
LKYYEQK[x]IR	6	0	1239.697497	0.0217	0.1950
WK[x]ALER	1	0	801.449683	0.0217	0.1300
VHPEGK[x]YVVDISPDIDIKEIKPNIR	5	0	2873.564954	0.0216	0.5400
AASLLK[x]VNMENLIVTDLGK	5	0	2028.128811	0.0216	0.4100
LGITFAHVTAAKNNSWAK[x]SWSNLDLR	17	0	2899.509172	0.0215	0.5600
KDK[x]PKYEPPVPTR	2	0	1553.856502	0.0215	0.2800
IQYVGK[x]QDPK	5	0	1174.634566	0.0215	0.2150
FIVK[x]ASSGPR	3	0	1060.602876	0.0215	0.2150
DVPTFANFHTPIFIAK[x]R	15	0	1973.052225	0.0215	0.3650
ILFSDVK[x]AMTTGLR	6	0	1550.848972	0.0214	0.3000
K[x]EVQEAR	0	0	858.455887	0.0214	0.1500
LGLDSEESAEYIVAK[x]GIR	14	0	1949.010477	0.0214	0.3850
EGNYGDGYALQPSYIHEYLSK[x]VLYAR	20	0	3005.455801	0.0213	0.5550
VDKNWSK[x]IYDFPLFQGIFIR	6	0	2485.315688	0.0213	0.4250
ALTCK[x]MPGTLLPGPGKGYIGDPIK	4	0	2483.327901	0.0213	0.5100
K[x]EPPVYTPPKDK	0	0	1397.755400	0.0213	0.2550
AQSGPDASAK[x]LPTVIPTTRCR	9	0	2225.158538	0.0212	0.4450
LAEFVNMSK[x]AYHSQYLR	8	0	2056.019935	0.0212	0.3600
K[x]AMVNIDTIDNKVATTM	0	0	1863.943328	0.0212	0.3600
IDVLFSK[x]IR	6	0	1089.654575	0.0211	0.1900
ETLIFK[x]CIDMFIHK	5	0	1793.920748	0.0211	0.2950
K[x]EEPKSETLENFTR	0	0	1706.847448	0.0211	0.2950
LFAYPPK[x]SVQPTAK	6	0	1545.855441	0.0211	0.2950
SVMIMVK[x]MYSPSENCFFFR	6	0	2372.082464	0.0211	0.4000
VYATMQK[x]LQK	6	0	1208.658670	0.0210	0.2100
THAVLVALK[x]R	8	0	1106.692354	0.0210	0.2100
SINFCMDMDLSACILNASK[x]AHLDVQEK	18	0	3109.433949	0.0209	0.5650
LNCVIDRVNGVVFTNRPDEK[x]NR	19	0	2614.339673	0.0209	0.4600
CTDLDAIGVKVPFTAAITITGVK[x]TSTGGPK	22	0	3017.610574	0.0208	0.6250
DTLSK[x]DQELTEENVSISVIGKDEK	4	0	2676.334021	0.0208	0.5000
VSEVLNSEDITGIQEK[x]STDLRALR	15	0	2672.397956	0.0208	0.5000
MIQDEAQK[x]LHVASDLDALISAALR	7	0	2607.368908	0.0208	0.5000
IKTLSMEK[x]HTELR	7	0	1584.865682	0.0208	0.2700
ASRPGAAAK[x]LDGK	8	0	1240.688720	0.0208	0.2700
K[x]EDSSPCGYIIRILSGEQTVK	0	0	2379.210294	0.0207	0.4350
YPLLSSSCGSQSLK[x]SGLWGPAICTNAVR	13	0	3008.484666	0.0207	0.5800
GAIESYKVVDASIVSK[x]ALGNFVASVLAR	15	0	2863.580603	0.0207	0.5800
LLSSAK[x]K	5	0	745.469750	0.0207	0.1450
LMGQINK[x]MPLLQSSVALLGQKIR	6	0	2537.454825	0.0207	0.4750
LFLLRSDYYMASTYTK[x]K	15	0	2099.076051	0.0206	0.3500
F[x]RNQYDGDATTWSPQGR	0	0	1997.897911	0.0206	0.3500
NDGTIVIRK[x]LEETDVAK	8	0	1900.026461	0.0206	0.3500
GVLLYGPPGTGK[x]TMLVK	11	0	1729.979978	0.0206	0.3500
YGLQGPTWLVHK[x]ENAINK	11	0	2067.090061	0.0206	0.3700
ALSSLKYMLLSQIMLNSVSEVK[x]SLLTGK	21	0	3052.691464	0.0205	0.5750
EGK[x]VTFFYTDYIGVYAPRK	2	0	2253.146903	0.0205	0.3900
LREWNQNIK[x]NLSNVVEISGK	8	0	2340.254878	0.0205	0.4100
VFHPITK[x]AVILSDTKPVDKK	6	0	2235.298978	0.0205	0.4100
GGNMK[x]EVFRR	4	0	1192.613451	0.0205	0.2050
ALSIEGDDK[x]VNENIGDELLLEQCMK	8	0	2832.351989	0.0204	0.5100
ILGVVEGQFSRPAK[x]LNDPEDKYEALSK	13	0	3002.571157	0.0204	0.5500
DMTLEEAEVLILK[x]VLR	12	0	1871.043692	0.0203	0.3250
QEALSSK[x]TLFTRPIPVRR	6	0	2098.201001	0.0203	0.3650
DQIGEEK[x]TILQSLLQRAR	6	0	2097.154110	0.0203	0.3650
VPFTAAITITGVK[x]TSTGGPK	12	0	1945.088332	0.0203	0.4050
QSEVSVGLRFIK[x]HADATCVHR	11	0	2409.233428	0.0202	0.4250
K[x]TLVAHAVLKVGSALVGSQTK	0	0	2106.252365	0.0202	0.4250
GTTAVLK[x]EDIYKFVTVQDLDEMQVDV	6	0	2955.478566	0.0202	0.5250
QLFNAAEEHSPSIVFIDEIDAIGTK[x]R	24	0	2899.471450	0.0202	0.5250
EGK[x]VTFFYTDYIGVYAPR	2	0	2125.051948	0.0200	0.3600
M[x]NSIVSKYTQSTNNDDPK	0	0	2040.942138	0.0200	0.3600
GK[x]VVIDAFR	1	0	1003.581415	0.0200	0.1800
YMLLSQIMLNSVSEVKSLLTGK[x]HAIR	21	0	2930.608409	0.0200	0.5200
HGGYKPTDK[x]HKTDLNHENLK	8	0	2331.171880	0.0200	0.4000
EDLTDEEKAASIAVEDEK[x]R	17	0	2147.022884	0.0200	0.3800
AVYDTAVVQEDPEK[x]WK	13	0	1876.920608	0.0200	0.3200
EK[x]ASKGSNDDEMK	1	0	1437.640504	0.0200	0.2600
ASPIAGSEGK[x]EAYR	9	0	1434.710239	0.0200	0.2800
ASAGPLIASQTVK[x]K	12	0	1369.792844	0.0200	0.2800
GYIGDPIK[x]FVR	7	0	1263.697497	0.0200	0.2200
KGTK[x]TSETNDR	3	0	1235.610532	0.0200	0.2200
K[x]TTEEK	0	0	734.380997	0.0200	0.1200
AK[x]RAER	1	0	729.424532	0.0200	0.1200
AAK[x]ASR	2	0	602.349976	0.0200	0.1200
K[x]SGR	0	0	446.260107	0.0200	0.0800
VHVTQEDFELAVAKVLNK[x]GDSGEMSLQK	17	0	3071.559603	0.0198	0.5550
AFNNAGITSVGVTGK[x]NCACVISQKK	14	0	2623.320910	0.0198	0.4950
D[x]GLEDDMPALADEEFEKMDRR	0	0	2481.078690	0.0198	0.4150
IHLEKVSK[x]QGEIDYEALVK	7	0	2198.194577	0.0197	0.3750
ATSAGPKQTETINWLEK[x]R	16	0	2029.059155	0.0197	0.3550
K[x]EAGFIDDILIITPASK	0	0	1830.013777	0.0197	0.3350
QETQYK[x]IDELVSNNEK	5	0	1936.937709	0.0197	0.3150
LAHLSK[x]HPKFEEILTR	5	0	1918.078772	0.0197	0.3150
VHVTQEDFELAVAK[x]VLNKGDSGEMSLQK	13	0	3071.559603	0.0196	0.5500
NAEELSSYQKK[x]LIR	10	0	1677.904901	0.0196	0.2750
LK[x]PLIEKGGDWERK	1	0	1667.935808	0.0196	0.2750
SQEEAIENIK[x]CTRAEQMSVELPQR	9	0	2845.369702	0.0196	0.4700
ATDDDRWK[x]TLSK	7	0	1434.710239	0.0196	0.2350
D[x]DGLEDDMPALADEEFEKMDRR	0	0	2596.105628	0.0195	0.4300
GDVAASILDK[x]YRTGIATMLTR	9	0	2251.199340	0.0195	0.4100
HGGYKPTDKHK[x]TDLNHENLK	10	0	2331.171880	0.0195	0.3900
TFHILEPK[x]EK	7	0	1240.681514	0.0195	0.1950
GNAKFGDGIQIAQLALK[x]HR	16	0	2036.127841	0.0195	0.3700
ILGVVEGQFSRPAKLNDPEDK[x]YEALSK	20	0	3002.571157	0.0194	0.5250
K[x]DLVRNFGR	0	0	1103.619920	0.0194	0.1750
K[x]SNFFLQLDGLVGQEAR	0	0	1921.005669	0.0194	0.3300
FLSK[x]TLDSNSLTHEK	3	0	1718.883832	0.0193	0.2900
VK[x]AMEVDEKPTERYSDIGGLSK	1	0	2451.231422	0.0193	0.4250
AEQEELLSEK[x]VSTK	9	0	1589.814754	0.0193	0.2700
AMEVDEK[x]PTERYSDIGGLSK	6	0	2224.068057	0.0192	0.3850
SPADWVADTIFAESDLGK[x]NDGTIVIR	17	0	2789.387058	0.0192	0.5000
EYLEK[x]NWKEGLSR	4	0	1650.836493	0.0192	0.2500
SAKAK[x]NPMFALSR	4	0	1419.765584	0.0192	0.2500
YVVDISPDIDIKEIK[x]PNIR	14	0	2226.225875	0.0192	0.3650
YDKTEDDIK[x]SLQSVGQIIGEVLK	8	0	2577.353638	0.0191	0.4400
M[x]ESLLAVQGQDFVLTASSSSAVR	0	0	2395.205209	0.0191	0.4400
ELQPFIVQMAEQALDIEK[x]ISYGDSGLR	17	0	3049.542893	0.0191	0.5150
GVFK[x]NVSGNVLSEIK	3	0	1589.877628	0.0190	0.2850
GMALGSANEK[x]IEASK	9	0	1504.755469	0.0190	0.2850
ILEHK[x]EIMLR	4	0	1280.727413	0.0190	0.1900
SFLVWVNEEDHLRVISMEK[x]GGNMK	18	0	2817.394072	0.0190	0.4550
FMLKLGVK[x]R	7	0	1090.668450	0.0189	0.1700
SMAIDK[x]DIR	5	0	1047.538227	0.0189	0.1700
MNGASGAELK[x]GVCTEAGMFALR	9	0	2269.065233	0.0189	0.4150
EFHK[x]DMTLEEAEVLILK	3	0	2044.054982	0.0188	0.3200
D[x]GLEDDMPALADEEFEK	0	0	1922.809068	0.0188	0.3200
VTQKKPPVQPLAYK[x]SATPFR	13	0	2255.278912	0.0188	0.3750
TYNLISSYIK[x]SVEISALASK	9	0	2186.183345	0.0188	0.3750
SAELYK[x]NPKADPLDER	5	0	1844.926754	0.0188	0.3000
QSRQETQYK[x]IDELVSNNEK	8	0	2308.129407	0.0187	0.3550
YQK[x]DEEWPPKM	2	0	1449.659787	0.0186	0.2050
QTETINWLEK[x]R	9	0	1416.736060	0.0186	0.2050
HK[x]TPDKGYGHR	1	0	1294.653005	0.0186	0.2050
MNSIVSK[x]YTQSTNNDDPK	6	0	2040.942138	0.0186	0.3350
VDDLLTTQAEAK[x]GAGFLLFMLNALR	11	0	2706.441342	0.0186	0.4650
MGQAQSGNFSNFGDGANGDNKK[x]DQK	21	0	2614.146520	0.0186	0.4650
EDCEAATDPLLK[x]KQMSYMLAR	11	0	2469.170083	0.0186	0.3900
VDK[x]NWSK	2	0	875.450075	0.0186	0.1300
SVQPLASAK[x]ELLR	8	0	1410.819392	0.0185	0.2400
GVLLYGPPGTGK[x]TMLVKAVANSTAANFIR	11	0	2945.615939	0.0184	0.5350
S[x]RSYDSRTTIFSPEGR	0	0	1857.896851	0.0184	0.2950
IGDLCAFTDALSK[x]YEAEFR	12	0	2205.041118	0.0184	0.3500
MGQAQSGNFSNFGDGANGDNK[x]KDQK	20	0	2614.146520	0.0184	0.4600
EK[x]ADAAFLRLVK	1	0	1359.787367	0.0183	0.2200
M[x]FR	0	0	452.220553	0.0183	0.0550
K[x]FR	0	0	449.275030	0.0183	0.0550
KAMVNIDTIDNK[x]VATTM	11	0	1863.943328	0.0182	0.3100
Q[x]DYDLVRSLESQIR	0	0	1720.874329	0.0182	0.2550
ATDGVVLATEK[x]KPTSELAIGASLEK	10	0	2527.374374	0.0182	0.4550
VLTLELYK[x]KLR	7	0	1374.859801	0.0182	0.2000
ATLTGMK[x]IDVLFSKIR	6	0	1792.027986	0.0181	0.2900
KDWNACK[x]K	6	0	1048.512348	0.0181	0.1450
DTALEK[x]YK	5	0	966.502166	0.0181	0.1450
GTEVEK[x]ITIKVHVSEVLGDIR	5	0	2321.295344	0.0181	0.3800
STELFK[x]NEEEPTK	5	0	1550.746345	0.0181	0.2350
QEYK[x]DDINLDEASAMAVK	3	0	2038.951640	0.0181	0.3250
IQFCLALHNDSIK[x]SMRYPMDAHK	12	0	2774.345349	0.0180	0.4150
K[x]YINR	0	0	692.396924	0.0180	0.0900
DAFALAK[x]EKSPAIIFIDELDAIGTK	6	0	2675.442056	0.0180	0.4500
MPPKEDWEKYQK[x]PVDTEEENDK	11	0	2734.243102	0.0180	0.3950
LGSTLK[x]SIMLYLMVQSVNSELK	5	0	2453.327233	0.0180	0.3950
M[x]SRSYDSRTTIFSPEGR	0	0	1988.937329	0.0179	0.3050
INEDSK[x]LAVNENLASSK	5	0	1830.932231	0.0179	0.3050
TMLVK[x]AVANSTAANFIR	4	0	1805.982099	0.0179	0.3050
IVFRSELQDK[x]SSQQGVEGVLIILK	9	0	2685.506382	0.0179	0.4300
MSERDTALEK[x]YK	9	0	1469.718358	0.0179	0.2150
SDYYMASTYTK[x]K	10	0	1456.654367	0.0179	0.2150
IAYASVVYIADK[x]YK	11	0	1602.865670	0.0179	0.2500
WAIK[x]EKR	3	0	929.544639	0.0179	0.1250
NDSYQLIKILPNK[x]VDPLVSLMMVEK	12	0	2886.559732	0.0178	0.4450
LAHLSK[x]HPK	5	0	1029.608297	0.0178	0.1600
SMRYPMDAHK[x]SELEGVEEAR	9	0	2334.073155	0.0177	0.3550
TLDQIAAKLYFYYILFFEK[x]CNR	18	0	2815.440615	0.0177	0.3900
MDDKMLLTEVHLLESK[x]VYHAIR	15	0	2640.376636	0.0177	0.3900
DFSKTLPPELK[x]GEALGNSEHIR	10	0	2437.260021	0.0177	0.3900
LMELFISK[x]SNSDDPASFTSINNYK	7	0	2720.300222	0.0177	0.4250
DTALEK[x]YKSYLLQHR	5	0	1863.984208	0.0177	0.2650
LK[x]VELAKQNLFVPTSDK	1	0	1929.093418	0.0176	0.3000
LFK[x]SLGSGMDQEKVLNK	2	0	1893.002891	0.0176	0.3000
VSKQGEIDYEALVK[x]LTDGTNGADLR	13	0	2691.371409	0.0176	0.4400
DAIPYEANIRQAIVSAVK[x]FEEEAK	17	0	2690.391418	0.0175	0.4200
SSK[x]SSLELANNAVKSNDIEK	2	0	2133.091236	0.0175	0.3500
IKILFSDVK[x]AMTTGLR	8	0	1792.027986	0.0175	0.2800
K[x]EDSSPCGYIIR	0	0	1423.676496	0.0175	0.2100
WK[x]TLSKESAR	1	0	1204.656362	0.0175	0.1750
TK[x]DSLEAR	1	0	918.477014	0.0175	0.1400
P[x]FGNTHNK	0	0	913.440572	0.0175	0.1400
EASK[x]TLSK	3	0	862.475953	0.0175	0.1400
AERK[x]AR	3	0	729.424532	0.0175	0.1050
F[x]ATLQK	0	0	706.401341	0.0175	0.1050
GTK[x]R	2	0	460.275756	0.0175	0.0700
ATDGVVLATEKK[x]PTSELAIGASLEK	11	0	2527.374374	0.0174	0.4350
AEAGLALSLIVK[x]ALSIEGDDK	11	0	2112.167695	0.0174	0.3650
K[x]EAGFIDDILIITPASKEK	0	0	2087.151320	0.0174	0.3300
DFSK[x]TLPPELKGEALGNSEHIR	3	0	2437.260021	0.0173	0.3800
ATKQSK[x]YTYDR	5	0	1359.678214	0.0173	0.1900
KSGFEK[x]IDLTR	5	0	1292.708787	0.0173	0.1900
TLALK[x]YPGGGPGKTAILPVK	4	0	1980.177084	0.0172	0.3450
VYATMQKLQK[x]DLGQVLNK	9	0	2076.140043	0.0172	0.3100
D[x]DGLEDDMPALADEEFEK	0	0	2037.836007	0.0172	0.3100
LFAYPPK[x]SVQPTAKTVQK	6	0	2002.125051	0.0172	0.3100
AVENASTCIGIK[x]CEDGVILALEKVVTSK	11	0	3003.561908	0.0171	0.4800
VSK[x]QGEIDYEALVK	2	0	1577.830012	0.0171	0.2400
ADAAFLRLVK[x]APALDGALQGVIQFMK	9	0	2742.525343	0.0171	0.4450
QIQPKTFANLVSSTLYEK[x]R	17	0	2222.205809	0.0171	0.3250
VVGSEFVQK[x]YLGEGPRMVR	8	0	2150.130540	0.0171	0.3250
VSK[x]QGEIDYEALVKLTDGTNGADLR	2	0	2691.371409	0.0170	0.4250
DAVK[x]EAARILYATHDEENNK	3	0	2286.123929	0.0170	0.3400
AK[x]ADYAQYYR	1	0	1247.593430	0.0170	0.1700
MK[x]DAVKEAAR	1	0	1117.591321	0.0170	0.1700
AIHK[x]LGSTLK	3	0	1066.649824	0.0170	0.1700
TITDGK[x]IYVEVERAR	5	0	1748.942012	0.0170	0.2550
MEQKPEVDYSEK[x]FAELQK	11	0	2198.056433	0.0169	0.3050
GIESEAYESVLDLAK[x]ICDVRSILR	14	0	2735.416246	0.0169	0.4050
LK[x]GDLFSVGSGSTFAYGVLDSGYR	1	0	2495.233139	0.0169	0.4050
LFLLRIVAFDQLVK[x]EK	13	0	1931.160709	0.0169	0.2700
K[x]DSESTEEKEAQAVQR	0	0	1833.870361	0.0169	0.2700
IK[x]ILFSDVKAMTTGLR	1	0	1792.027986	0.0169	0.2700
NWK[x]EGLSR	2	0	988.508981	0.0169	0.1350
Q[x]DRGKLVR	0	0	970.567161	0.0169	0.1350
K[x]QYSAKAK	0	0	922.523570	0.0169	0.1350
AEREK[x]ASK	4	0	917.492997	0.0169	0.1350
EAEAARK[x]K	6	0	901.498083	0.0169	0.1350
LSGVVEGIFQK[x]CYAKNEWR	10	0	2283.146914	0.0168	0.3200
CNK[x]FFYILYFELYKIAQDTLAR	2	0	2815.440615	0.0168	0.3700
ELNLMDPK[x]VPEDIFKTHLEVAR	7	0	2593.357284	0.0168	0.3700
EWNQNIKNLSNVVEISGK[x]GVFV	17	0	2473.296405	0.0168	0.3700
EIK[x]IIYSDIDVDPVKPEHVGKVVLK	2	0	2832.599943	0.0168	0.4200
AVEK[x]LMSRRPPVIR	3	0	1650.971479	0.0168	0.2350
CIDMFIHKSAELYK[x]NPK	13	0	2093.043703	0.0168	0.2850
CIDMFIHK[x]SAELYKNPK	7	0	2093.043703	0.0168	0.2850
K[x]VGQYIRQPQNVLVSETLER	0	0	2356.286176	0.0168	0.3350
VHVTQEDFELAVAK[x]VLNK	13	0	2039.105042	0.0167	0.3000
QNTPVLFDSK[x]EAVLK	9	0	1687.914404	0.0167	0.2500
G[x]VFKNVSGNVLSEIK	0	0	1589.877628	0.0167	0.2500
FATLQKSK[x]R	7	0	1077.629423	0.0167	0.1500
SGVK[x]LENVK	3	0	972.560345	0.0167	0.1500
LHNSLEVVFEWDK[x]NDWNGHIR	12	0	2607.261750	0.0167	0.3500
FSVATITPEGIEFQTDQSVSSK[x]WAFAEK	21	0	3102.518455	0.0166	0.4650
ILFSDVK[x]AMTTGLREVFETQGDLCR	6	0	2885.441410	0.0166	0.4150
WSTAETLTNNK[x]IDRDK	10	0	1890.943464	0.0166	0.2650
EVVQFVGSRFNSNAIAAVATK[x]MVTLK	20	0	2779.505334	0.0165	0.4300
EPNK[x]GSYRPYTAK	3	0	1509.757521	0.0165	0.2150
SSLELANNAVK[x]SNDIEKAIDLYK	10	0	2534.322675	0.0165	0.3800
LISGK[x]LDEAR	4	0	1100.618917	0.0165	0.1650
GIDLK[x]SIAEK	4	0	1072.612770	0.0165	0.1650
ARK[x]TQIAGGHDIIGPFHVITR	2	0	2286.270805	0.0164	0.3450
WSTAETLTNNK[x]IDR	10	0	1647.821570	0.0164	0.2300
WAIKEK[x]R	5	0	929.544639	0.0164	0.1150
EAEAAK[x]DEQIEKIDTVIK	5	0	2029.057817	0.0164	0.2950
K[x]EVQEARELIR	0	0	1369.767693	0.0164	0.1800
ELNLMDPK[x]VPEDIFK	7	0	1786.917438	0.0163	0.2450
HIIMFDCK[x]ILEFTKYSNDK	7	0	2401.180912	0.0163	0.3100
AQSGPDASAK[x]LPTVIPTTR	9	0	1909.026796	0.0163	0.3100
NK[x]ISWYTKIVDELDLR	1	0	1992.067931	0.0162	0.2600
K[x]FTGGVLMLIDRESDK	0	0	1807.950131	0.0162	0.2600
K[x]PRVVTALTMLK	0	0	1355.832206	0.0162	0.1950
GPSLYQVDPSGTYFAWK[x]ATAIGKSSTAAK	16	0	3001.518398	0.0162	0.4700
G[x]QAQSGNFSNFGDGANGDNKK	0	0	2111.925576	0.0162	0.3400
CVVHLNDASVAAK[x]LLMK	12	0	1868.001115	0.0162	0.2750
ILIELLTQMDGFDQGANVK[x]VIMATNR	18	0	2889.509094	0.0162	0.4200
D[x]YDLVRSLESQIR	0	0	1592.815758	0.0162	0.2100
ILFENPDEATK[x]RK	10	0	1559.830681	0.0162	0.2100
EEFAEK[x]AVSVIQAR	5	0	1575.825595	0.0161	0.2250
GNAK[x]FGDGIQIAQLALKHR	3	0	2036.127841	0.0161	0.3050
IAEIYGSALRSNPVFAENDEK[x]GEK	20	0	2636.308086	0.0160	0.3850
CTDLDAIGVK[x]VPFTAAITITGVKTSTGGPK	9	0	3017.610574	0.0160	0.4800
TTEEKEATPMEMDEEK[x]SQDISINGNSK	15	0	3040.348747	0.0159	0.4300
K[x]YINRSYYHLR	0	0	1511.799660	0.0159	0.1750
YK[x]DGVILAADSR	1	0	1306.688051	0.0158	0.1900
IHAKSMAIDK[x]DIR	9	0	1496.813257	0.0158	0.2050
TGRK[x]EPPVYTPPK	3	0	1468.803742	0.0158	0.2050
CNK[x]FFYILYFELYK	2	0	1946.963993	0.0157	0.2200
K[x]INANEK	0	0	815.450075	0.0157	0.1100
FLRPHYFTLVK[x]IYDSWPQSPQK	10	0	2749.437917	0.0157	0.3450
QLADYK[x]AFEDSLRAIANHEQAR	5	0	2545.267228	0.0157	0.3450
GK[x]VVIDAFRLINPSTLMMGQEPR	1	0	2571.366408	0.0157	0.3600
VGVFK[x]NVSGNVLSEIK	4	0	1688.946037	0.0156	0.2500
TLASLQK[x]R	6	0	915.550117	0.0156	0.1250
EAGFIDDILIITPASK[x]EKADAAFLR	15	0	2703.448203	0.0156	0.3900
IQDAELAILQK[x]TQNLRR	10	0	2009.138070	0.0156	0.2650
FNSNAIAAVATK[x]MVTLK	11	0	1777.975953	0.0156	0.2650
M[x]NSTEEIDLYNRWKALER	0	0	2267.100359	0.0156	0.2800
K[x]PIGATWKTTQLEEANSK	0	0	2001.053008	0.0156	0.2800
IEDTDK[x]YDK	5	0	1125.518932	0.0156	0.1400
M[x]TMVYSDNTSIITSAGGLMALLDEQER	0	0	2945.381905	0.0156	0.4200
SALSTLNGFVEELK[x]AEVRR	13	0	2118.143212	0.0155	0.2950
Q[x]LMTEFVDQVDDVVKYEIDK	0	0	2413.172181	0.0155	0.3100
NK[x]EHIMDNLEAQAIEELEGAK	1	0	2381.153176	0.0155	0.3250
AGDFQGLNEQLVSLFKK[x]HGQLK	16	0	2456.317475	0.0155	0.3400
GQAQSGNFSNFGDGANGDNK[x]KDQK	19	0	2483.106041	0.0154	0.3700
KLMELFISK[x]SNSDDPASFTSINNYK	8	0	2848.395178	0.0154	0.3850
ASDCINLVAK[x]CYMAVEISGASGNMGM	9	0	2748.204818	0.0154	0.4000
TDK[x]YAFSLTTFSPNGK	2	0	1775.872934	0.0153	0.2450
K[x]YTGLLRVSAMMSCACQK	0	0	2103.009638	0.0153	0.2750
AIGSGSEPAKSELVK[x]EFHK	14	0	2013.053008	0.0153	0.2900
ANWCDK[x]RYNLASLHDDTLLDM	5	0	2550.163024	0.0152	0.3200
LTLEAMDLEIVEK[x]EHFKELVSK	12	0	2600.377016	0.0152	0.3350
QGLHKK[x]SNFFLQLDGLVGQEAR	5	0	2484.323621	0.0152	0.3350
INDTVGIK[x]ESDTGLAPISFWDVAADR	7	0	2789.387058	0.0152	0.3950
ETDLK[x]PYVLELAMTVVLDIEFRNR	4	0	2863.515228	0.0150	0.3600
TAINTGGGSVAVFNK[x]FAYVLYQER	14	0	2604.333515	0.0150	0.3600
S[x]SKSSLELANNAVKSNDIEK	0	0	2133.091236	0.0150	0.3000
RNAEELSSYQK[x]K	10	0	1451.736786	0.0150	0.1800
M[x]PPKEDWEK	0	0	1158.537893	0.0150	0.1350
K[x]EPPVYTPPK	0	0	1154.633506	0.0150	0.1500
RLVK[x]GR	3	0	727.481651	0.0150	0.0900
EK[x]VLK	1	0	615.395529	0.0150	0.0750
T[x]EVLK	0	0	588.348247	0.0150	0.0750
LDPAGFYIGYKATSAGPK[x]QTETINWLEK	17	0	3097.575909	0.0150	0.4200
GSQVSEFIDTESFAPTITVQSK[x]LSNR	21	0	2840.419082	0.0150	0.3900
APPEILDISK[x]QLADYKAFEDSLR	9	0	2618.359059	0.0150	0.3450
TDTK[x]TIEAITFKTDNHLSSTLEK	3	0	2592.328152	0.0150	0.3450
S[x]QAR	0	0	460.239372	0.0150	0.0600
GQAQSGNFSNFGDGANGDNKK[x]DQK	20	0	2483.106041	0.0148	0.3550
VTFFYTDYIGVYAPRK[x]YTGLLR	15	0	2642.389574	0.0148	0.3250
MPGTLLPGPGKGYIGDPIK[x]FVR	18	0	2312.271383	0.0148	0.3250
M[x]SSKSSLELANNAVKSNDIEK	0	0	2264.131715	0.0148	0.3100
L[x]MTEFVDQVDDVVKYEIDK	0	0	2285.113610	0.0147	0.2800
VVSSAIVDK[x]YIGESARIIR	8	0	2075.173785	0.0147	0.2800
M[x]FRNQYDGDATTWSPQGR	0	0	2128.938390	0.0147	0.2650
EK[x]QNTPVLFDSKEAVLK	1	0	1945.051948	0.0147	0.2500
VVGSEFVQK[x]YLGEGPR	8	0	1763.920551	0.0147	0.2350
ARIEVEVYK[x]ITTGDR	8	0	1748.942012	0.0147	0.2200
ITIK[x]VHVSEVLGDIR	3	0	1677.977670	0.0147	0.2200
ASTSAKAAITGK[x]PDPWQTSLAFYYSGVGK	11	0	3001.518398	0.0147	0.4250
K[x]MAIDDDINWEELARSTDEYNGAMLK	0	0	3027.395247	0.0146	0.3800
YMLLSQIMLNSVSEVK[x]SLLTGKHAIR	15	0	2930.608409	0.0146	0.3800
SIMEYNGGSCVAMAGK[x]NCVAIASDLR	15	0	2773.265441	0.0146	0.3800
LK[x]PQDERTQEER	1	0	1527.764059	0.0146	0.1750
ATAIGRASK[x]AAR	8	0	1171.678492	0.0146	0.1750
VLVKVHPEGK[x]YVVDISPDIDIK	9	0	2462.378342	0.0145	0.3200
K[x]GTKTSETNDR	0	0	1235.610532	0.0145	0.1600
MHNNHAKSLPPEEYDEK[x]LYNK	16	0	2556.206604	0.0145	0.3050
FFYILYFELYK[x]IAQDTLARR	10	0	2569.373199	0.0145	0.2900
VNQIESQMAMAEK[x]LIQIRVK	12	0	2328.265640	0.0145	0.2900
SSKSSLELANNAVK[x]SNDIEK	13	0	2133.091236	0.0145	0.2900
VMK[x]EDNLILR	2	0	1229.680131	0.0145	0.1450
SSKDISSK[x]SPSGNDALNDK	7	0	1948.933683	0.0145	0.2750
LSFK[x]SIADVADMLEANDK	3	0	1965.971650	0.0144	0.2600
K[x]GFDFEYYQRNLLLQEK	0	0	2190.110853	0.0144	0.2450
K[x]SYDYSATMYTRLFLLR	0	0	2127.082198	0.0144	0.2450
VDTILLFMPMDESLK[x]VFQALTTIR	14	0	2780.485512	0.0144	0.3450
IEASK[x]GLIDRMSTNLR	4	0	1802.967176	0.0144	0.2300
F[x]ATLQKSK	0	0	921.528321	0.0144	0.1150
ETDLK[x]PYVLELAMTVVLDIEFR	4	0	2593.371204	0.0143	0.3150
VK[x]EDMVDQESTDNNGVQVESR	1	0	2378.065484	0.0143	0.3000
LDPAGFYIGYK[x]ATSAGPKQTETINWLEK	10	0	3097.575909	0.0143	0.4000
ISWYTK[x]IVDELDLR	5	0	1749.930053	0.0143	0.2000
TFANLVSSTLYEK[x]R	12	0	1627.856893	0.0143	0.2000
EK[x]ASFAR	1	0	807.423863	0.0143	0.1000
AQARAK[x]R	5	0	799.477625	0.0143	0.1000
QDPKK[x]HLDAEVQK	4	0	1534.810280	0.0142	0.1850
LALTKPKGTPGYGPLGVLPK[x]VGIR	19	0	2431.467763	0.0142	0.3400
LALTKPK[x]GTPGYGPLGVLPKVGIR	6	0	2431.467763	0.0142	0.3400
SETMKYYLPK[x]GK	9	0	1443.743119	0.0142	0.1700
DEQIEK[x]IDTVIK	5	0	1429.766355	0.0142	0.1700
GSNDDEMK[x]IDKK	7	0	1378.639778	0.0142	0.1700
NILK[x]VDIEVAVIPSEGFR	3	0	1998.114879	0.0142	0.2550
VGVFKNVSGNVLSEIK[x]NNWQIER	15	0	2629.397507	0.0141	0.3250
QGLHK[x]KSNFFLQLDGLVGQEAR	4	0	2484.323621	0.0141	0.3100
M[x]GQAQSGNFSNFGDGANGDNKK	0	0	2242.966054	0.0141	0.3100
IMKLCFDELK[x]K	9	0	1423.756658	0.0141	0.1550
EIDMTCAREASK[x]TLSK	11	0	1838.886542	0.0141	0.2250
DISSK[x]SPSGNDALNDK	4	0	1646.774679	0.0141	0.2250
ILYVNNAK[x]SQEEAIENIKCTR	7	0	2492.269200	0.0140	0.2950
GGNMDSLK[x]INFSAFQLPVVTR	7	0	2293.188777	0.0140	0.2950
MSSK[x]SSLELANNAVKSNDIEK	3	0	2264.131715	0.0140	0.2950
LDDMSLIK[x]EDCEAATDPLLK	7	0	2276.091491	0.0140	0.2800
EK[x]SLLAHKGGHVVR	1	0	1529.878966	0.0139	0.1950
LDK[x]APTESYADIGGLESQIQEIK	2	0	2504.264495	0.0139	0.3200
MSAQSCACMVRTLLYGK[x]R	16	0	2131.015784	0.0139	0.2500
QGEIDYEALVK[x]LTDGTNGADLR	10	0	2377.176020	0.0139	0.3050
TMLELLNQLDGFEATK[x]NIKVIMATNR	15	0	2962.561853	0.0138	0.3600
KILFENPDEATK[x]R	11	0	1559.830681	0.0138	0.1800
GGDEWK[x]IEPLKLK	5	0	1511.834706	0.0138	0.1800
VDAQDFLK[x]VAETR	7	0	1490.772835	0.0138	0.1800
VLVDMESMLVPK[x]PLINK	11	0	1925.072882	0.0138	0.2350
NTACSGIIAEVK[x]LQAAYEYFR	11	0	2403.189167	0.0138	0.2900
GDVAASILDK[x]YR	9	0	1306.688052	0.0138	0.1650
DGIQDIMPSQAK[x]ELKK	11	0	1799.945046	0.0137	0.2200
K[x]VSTTPANSFELKQYLIQR	0	0	2222.205809	0.0137	0.2600
HNDLAQLVQQSRPLMANFSK[x]AKSAK	19	0	2781.470679	0.0136	0.3400
DVEFLHSDK[x]IDTIVKEIQDEK	8	0	2500.269581	0.0136	0.2850
VLAQLGMQSLSPLK[x]QGMNILR	13	0	2296.275812	0.0136	0.2850
HIIMFDCK[x]ILEFTK	7	0	1793.920748	0.0136	0.1900
SNPVFAENDEK[x]GEK	10	0	1562.721193	0.0136	0.1900
K[x]PTSELAIGASLEK	0	0	1442.797987	0.0136	0.1900
ANWCDK[x]R	5	0	948.423539	0.0136	0.0950
DSEALK[x]TRHMTDELNNLLFNYAIR	5	0	2863.428540	0.0135	0.3250
FSFISNVRPK[x]LFAYPPKSVQPTAK	9	0	2721.500514	0.0135	0.3250
NGYPMPCDVLAK[x]RMANIAQVSTQR	11	0	2719.335512	0.0135	0.3250
DREISYPFK[x]R	8	0	1309.677823	0.0135	0.1350
ENQEK[x]ISNNK	4	0	1202.589070	0.0135	0.1350
NK[x]PGVYTKVCNYVNWIQQTIAAN	1	0	2680.343029	0.0135	0.3100
EAGFIDDILIITPASKEK[x]ADAAFLR	17	0	2703.448203	0.0134	0.3350
AANVLAFQSTTK[x]TLALKYPGGGPGK	11	0	2489.364088	0.0134	0.3350
S[x]GYDRALSVFSPDGRLLQVEYGQEAVR	0	0	3011.509956	0.0133	0.3600
AVNIAFTQDQLLK[x]RAATYIHR	12	0	2428.333793	0.0133	0.2800
DDFDAFYGIDTMSPNMK[x]VDKNWSK	16	0	2823.251891	0.0133	0.3200
HHFYAK[x]IDRPAQVISFKK	5	0	2184.195523	0.0133	0.2400
EAEAAKDEQIEK[x]IDTVIK	11	0	2029.057817	0.0133	0.2400
LLK[x]LEEAMK	2	0	1073.615413	0.0133	0.1200
SSQQGVEGVLIILK[x]IEDTDK	13	0	2171.168421	0.0132	0.2650
ILAHREFPDLGVLEGK[x]R	15	0	1949.084584	0.0132	0.2250
QNLFVPTSDKEK[x]ASFAR	11	0	1937.000583	0.0132	0.2250
DFLDAVQK[x]VVK	7	0	1260.707726	0.0132	0.1450
WNSK[x]VDKPDGTMDYDSMDNIFFAK	3	0	2823.251891	0.0131	0.3150
KDSESTEEK[x]EAQAVQR	8	0	1833.870361	0.0131	0.2100
TGRSIK[x]GYTLPPHCSR	5	0	1828.936545	0.0131	0.2100
K[x]SLKDECK	0	0	1006.511679	0.0131	0.1050
CLDQLTNWCTIK[x]TVDRATNGYIMTAR	11	0	3100.489095	0.0131	0.3400
HHFYAKIDRPAQVISFK[x]K	16	0	2184.195523	0.0131	0.2350
HK[x]TDLNHENLKGGDDLDPNYVLSSR	1	0	2836.373864	0.0130	0.3250
LLENDIK[x]VMKSEFQR	6	0	1848.976678	0.0130	0.1950
ELAAIKEDTEAVLK[x]R	13	0	1684.935865	0.0130	0.1950
TMGK[x]NKVLVK	3	0	1116.668841	0.0130	0.1300
GTK[x]RR	2	0	616.376858	0.0130	0.0650
RINDTVGIK[x]ESDTGLAPISFWDVAADR	8	0	2945.488160	0.0130	0.3500
SELVK[x]EFHKDMTLEEAEVLILK	4	0	2600.377016	0.0130	0.2850
DDGLEDDMPALADEEFEK[x]MDRR	17	0	2596.105628	0.0130	0.2850
MTDK[x]YAFSLTTFSPNGK	3	0	1906.913413	0.0129	0.2200
M[x]TDKYAFSLTTFSPNGK	0	0	1906.913413	0.0129	0.2200
L[x]FKSLGSGMDQEKVLNK	0	0	1893.002891	0.0129	0.2200
RMPIDFK[x]GFICK	6	0	1510.778788	0.0129	0.1550
K[x]GINIDQSSNSK	0	0	1289.657479	0.0129	0.1550
LFQVEYAIEAIKLGSTAIGVK[x]TK	20	0	2478.409640	0.0128	0.2950
FHQLK[x]PTRVLTLAMVK	4	0	1881.102150	0.0128	0.2050
ASVVETVTLTK[x]VTQKKPPVQPLAYK	10	0	2724.578817	0.0128	0.3200
DELWKNDDQLTYTYK[x]DEK	14	0	2303.059268	0.0128	0.2300
TTMTNGFLAHK[x]LCIHKNK	10	0	2113.092380	0.0128	0.2300
GPSLYQVDPSGTYFAWKATAIGK[x]SSTAAK	22	0	3001.518398	0.0128	0.3700
VDK[x]NWSKIYDFPLFQGIFIR	2	0	2485.315688	0.0127	0.2550
QMVEERVLK[x]LTLEAMDLEIVEK	8	0	2615.391282	0.0127	0.2800
AEIINSLNLNNDLTDK[x]LAQFEK	15	0	2502.296462	0.0127	0.2800
VKAMEVDEK[x]PTERYSDIGGLSK	8	0	2451.231422	0.0127	0.2800
AMEQQDIKPTVQNGEVSANAEQK[x]A	22	0	2585.239020	0.0127	0.3050
SLNK[x]FSVATITPEGIEFQTDQSVSSK	3	0	2812.412936	0.0127	0.3300
EDCEAATDPLLK[x]K	11	0	1488.712937	0.0127	0.1650
HNNHMAK[x]VLTLELYK	6	0	1809.955886	0.0127	0.1900
SK[x]RHQGVLEIEFMIDHNMK	1	0	2311.156430	0.0126	0.2400
VPDKLIDASTVK[x]HVFPITK	11	0	2107.204023	0.0126	0.2400
K[x]TQIAGGHDIIGPFHVITR	0	0	2059.132592	0.0126	0.2400
DVCIK[x]LGLDSEESAEYIVAKGIR	4	0	2564.315479	0.0126	0.2900
NKEHIMDNLEAQAIEELEGAK[x]EDALFK	20	0	3084.507235	0.0126	0.3400
AFNNAGITSVGVTGK[x]NCACVISQK	14	0	2495.225954	0.0125	0.3000
LALTK[x]PKGTPGYGPLGVLPKVGIR	4	0	2431.467763	0.0125	0.3000
FRKPIGATWK[x]TTQLEEANSK	9	0	2304.222519	0.0125	0.2500
AFGRVYATMQK[x]LQK	10	0	1639.886752	0.0125	0.1750
SSK[x]SSLELANNAVK	2	0	1446.767750	0.0125	0.1750
EIQDEK[x]EAEAAR	5	0	1387.657871	0.0125	0.1500
K[x]ILGVAAEDK	0	0	1042.602207	0.0125	0.1250
SFEQK[x]VMK	4	0	995.510954	0.0125	0.1000
T[x]MVYSDNTSIITSAGGLMALLDEQER	0	0	2814.341427	0.0125	0.3250
QASDTSTNTK[x]VLIYIADLLFR	9	0	2368.263712	0.0124	0.2600
K[x]LIRIDDHIGIAIAGLAPDAR	0	0	2227.279973	0.0124	0.2600
GGLGYPEDAIGKTK[x]LVK	13	0	1744.972250	0.0124	0.2100
DTALEKYK[x]SYLLQHR	7	0	1863.984208	0.0123	0.1850
YYIIMGLQASK[x]LRNK	10	0	1796.997022	0.0123	0.1850
AEQEELLSEK[x]VSTKK	9	0	1717.909710	0.0123	0.1850
VELAK[x]QNLFVPTSDK	4	0	1687.914404	0.0123	0.1850
LIDASTVK[x]HVFPITK	7	0	1667.960960	0.0123	0.1850
AIGSGSEPAK[x]SELVK	9	0	1471.788150	0.0123	0.1850
NPELFLRVGIKPPK[x]GVLLYGPPGTGK	13	0	2746.589657	0.0123	0.3200
GMALGSANEKIEASK[x]GLIDR	14	0	2059.073086	0.0123	0.2450
LPNIEEATFDK[x]RIDRPGR	10	0	2126.123146	0.0122	0.2200
DK[x]LVLKEVFLSFHNLVGR	1	0	2113.204692	0.0122	0.2200
SALSTLNGFVEELK[x]AEVR	13	0	1962.042110	0.0122	0.2200
GGNMK[x]EVFR	4	0	1036.512349	0.0122	0.1100
V[x]PTFANFHTPIFIAKR	0	0	1858.025287	0.0122	0.1950
V[x]GVFKNVSGNVLSEIK	0	0	1688.946037	0.0122	0.1950
S[x]IMEYNGGSCVAMAGK	0	0	1673.721069	0.0122	0.1950
AQEEVK[x]R	5	0	858.455887	0.0121	0.0850
HIEVGDSVLVKIITK[x]EGVETR	14	0	2321.295344	0.0121	0.2550
LNSLPLLQQLVK[x]CFIVNELMRWPK	11	0	2938.628752	0.0121	0.2900
NRTMVEVIPYFAEDLLVLK[x]TDELK	18	0	2835.509082	0.0121	0.2900
K[x]IEFPPPSAEAR	0	0	1340.708787	0.0121	0.1450
N[x]STEEIDLYNRWKALER	0	0	2136.059881	0.0121	0.2050
AGDFQGLNEQLVSLFK[x]K	15	0	1892.999523	0.0121	0.2050
YLSENPK[x]TSASIDFDSNFLNSMIKK	6	0	2848.395178	0.0120	0.3000
ETLIFK[x]CIDMFIHKSAELYK	5	0	2485.274807	0.0120	0.2400
DGSSGGTIRMVILNK[x]DGMER	14	0	2135.046217	0.0120	0.2400
TLVAHAVLK[x]VGSALVGSQTK	8	0	1978.157410	0.0120	0.2400
VIDGSRPVNRNK[x]LLK	11	0	1708.010698	0.0120	0.1800
QVMEEK[x]LDSK	5	0	1205.596130	0.0120	0.1200
K[x]PPVQPLAYK	0	0	1139.670224	0.0120	0.1200
QVK[x]NR	2	0	643.376523	0.0120	0.0600
IRIGLHDDAYLDVCK[x]YYR	14	0	2269.131265	0.0119	0.2150
ILYVNNAK[x]SQEEAIENIK	7	0	2075.089784	0.0119	0.2150
TMLELLNQLDGFSSDDRVK[x]VIAATNR	18	0	2905.496614	0.0119	0.3100
LNDPEDK[x]YEALSK	6	0	1520.735782	0.0119	0.1550
SIK[x]GYTLPPHCSR	2	0	1514.766308	0.0119	0.1550
YGEK[x]ESLAAVLVR	3	0	1433.787759	0.0119	0.1550
RFK[x]ELQPFIVQMAEQALDIEK	2	0	2532.340909	0.0119	0.2500
TTMTNGFLAHK[x]LCIHK	10	0	1870.954502	0.0119	0.1900
DGIQDIMPSQAKELK[x]K	14	0	1799.945046	0.0119	0.1900
DEK[x]VSEVLNSEDITGIQEK	2	0	2132.048371	0.0118	0.2250
TVQK[x]VETAVLSTTVKAQAR	3	0	2029.153050	0.0118	0.2250
DVPTFANFHTPIFIAK[x]REDGMK	15	0	2533.278647	0.0118	0.2600
AVAVVVDPIQSVK[x]GKVVIDAFR	12	0	2309.346986	0.0118	0.2600
TLADVEVNHLK[x]CDQFLVAHYRYYVR	10	0	3108.560213	0.0118	0.2950
IDLACVGHGLGQYYYGRFHQLK[x]PTR	21	0	2948.486662	0.0118	0.2950
QNTPVLFDSKEAVLK[x]LK	14	0	1929.093418	0.0118	0.2000
VGSALVGSQTK[x]VALEIHAQYELR	10	0	2468.338601	0.0117	0.2700
L[x]MTEFVDQVDDVVKYEIDKTLAGVTR	0	0	2983.521097	0.0117	0.3050
TTQLEEANSK[x]LGYIFGADYPK	9	0	2344.158584	0.0117	0.2450
VHPEGK[x]YVVDISPDIDIK	5	0	2023.062511	0.0117	0.2100
A[x]SLLKVNMENLIVTDLGK	0	0	1957.091700	0.0117	0.2100
GGVHVK[x]LAHLSKHPK	5	0	1606.941898	0.0117	0.1750
K[x]ATDDDRWK	0	0	1133.546483	0.0117	0.1050
WAIK[x]EK	3	0	773.443537	0.0117	0.0700
SAK[x]GTK	2	0	590.338744	0.0117	0.0700
IRIAYASVVYIADK[x]YK	13	0	1872.050830	0.0116	0.1850
VATEK[x]DFLDAVQKVVK	4	0	1788.998462	0.0116	0.1850
HGQLK[x]QSMTSLVQHVMTYLPGIDDLK	4	0	2938.504343	0.0115	0.3000
N[x]STEEIDLYNRWK	0	0	1666.795023	0.0115	0.1500
SSLELANNAVKSNDIEK[x]AIDLYK	16	0	2534.322675	0.0115	0.2650
QRIVAFVGSPIVEDEK[x]NLIR	15	0	2282.274552	0.0115	0.2300
GFPTPK[x]ATSTGTTIVGVIAK	5	0	1945.088332	0.0115	0.2300
TMGKNK[x]VLVK	5	0	1116.668841	0.0115	0.1150
VLNKGDSGEMSLQKLFK[x]	16	0	1893.002891	0.0115	0.1950
E[x]APADPTDEEAMSDEAAAQAITAR	0	0	2459.075713	0.0115	0.2750
EIKIIYSDIDVDPVK[x]PEHVGK	14	0	2393.284112	0.0114	0.2400
KEEMVMLK[x]GDEVVSLLGVSEQVQVR	7	0	2801.466563	0.0114	0.2850
LGSSEVEQVQLVVDGVKLMVEMEK[x]K	23	0	2773.460417	0.0114	0.2850
TQLADILSVLGMSYSNTSK[x]HESLKYR	18	0	2940.501366	0.0113	0.2950
ESQLVDKFFEK[x]INVK	10	0	1822.982813	0.0113	0.1700
GTK[x]KSGNLPDADNSK	2	0	1530.763724	0.0113	0.1700
LYFYYILFFEK[x]CNRSVECR	10	0	2606.244903	0.0113	0.2150
IHSRK[x]MAIDDDINWEELAR	4	0	2311.137804	0.0113	0.2150
HNNHMAKVLTLELYK[x]K	14	0	1938.050842	0.0113	0.1800
QSK[x]YTYDR	2	0	1059.498475	0.0113	0.0900
DEEWPPK[x]M	6	0	1030.442937	0.0113	0.0900
FHQLK[x]PTR	4	0	1025.576998	0.0113	0.0900
K[x]REK	0	0	559.344165	0.0113	0.0450
K[x]PRR	0	0	555.360483	0.0113	0.0450
IGSVDRHIGIATTGFIPDGQHIVK[x]R	23	0	2686.466585	0.0112	0.2800
AANVLAFQSTTKTLALK[x]YPGGGPGK	16	0	2489.364088	0.0112	0.2800
LMTEFVDQVDDVVKYEIDK[x]TLAGVTR	18	0	2983.521097	0.0112	0.2900
NDSYQLIK[x]ILPNK	7	0	1544.856167	0.0112	0.1450
EKASK[x]GSNDDEMK	4	0	1437.640504	0.0112	0.1450
TAALSARPAK[x]NIR	9	0	1367.799660	0.0112	0.1450
GIMLYGPPGTGK[x]TLCARAVANR	11	0	2302.203711	0.0111	0.2450
KHGQLK[x]QSMTSLVQHVMTYLPGIDDLK	5	0	3066.599298	0.0111	0.3000
FK[x]LNVYKYR	1	0	1229.692020	0.0111	0.1000
EDVQSLK[x]LK	6	0	1058.597121	0.0111	0.1000
YDK[x]TEDDIKSLQSVGQIIGEVLK	2	0	2577.353638	0.0111	0.2550
SSELPEVHLSMTRK[x]GVVALVEDK	13	0	2523.336549	0.0111	0.2550
K[x]NCKADAGITIAPR	0	0	1513.803419	0.0111	0.1550
QAAK[x]ASVVETVTLTKVTQK	3	0	2001.146903	0.0111	0.2100
KVAEQNENPTVGSAQK[x]MIQDEAQK	15	0	2642.296866	0.0110	0.2650
EWLDKLGDK[x]GPAAAR	8	0	1625.852476	0.0110	0.1650
L[x]EAPADPTDEEAMSDEAAAQAITAR	0	0	2572.159771	0.0110	0.2750
VDK[x]PDGTMDYDSMDNIFFAK	2	0	2308.002683	0.0110	0.2200
FNLMVICK[x]DK	7	0	1266.646388	0.0110	0.1100
NCACVISQK[x]K	8	0	1206.584850	0.0110	0.1100
M[x]SQAR	0	0	591.279850	0.0110	0.0550
KK[x]SGR	1	0	574.355062	0.0110	0.0550
PPKEDWEKYQK[x]PVDTEEENDK	10	0	2603.202624	0.0110	0.2300
GEIKK[x]AMVNIDTIDNK	4	0	1787.945046	0.0109	0.1750
N[x]STEEIDLYNR	0	0	1352.620760	0.0109	0.1200
EKQNTPVLFDSK[x]EAVLK	11	0	1945.051948	0.0109	0.1850
ILPNK[x]VDPLVSLMMVEK	4	0	1925.072882	0.0109	0.1850
EEIQLLQEPGSYVGEVIKTMGK[x]NK	21	0	2689.399538	0.0108	0.2600
TPNDTQKYSNDK[x]SIVNSM	11	0	2040.942138	0.0108	0.1950
DEKSGVK[x]LENVK	6	0	1344.724827	0.0108	0.1300
K[x]TAGEDAVTLVK	0	0	1230.681905	0.0108	0.1300
K[x]LMELFISKSNSDDPASFTSINNYK	0	0	2848.395178	0.0108	0.2700
WK[x]VETQEAAVVDYPDRYYK	1	0	2359.148355	0.0108	0.2050
A[x]ASLLKVNMENLIVTDLGK	0	0	2028.128811	0.0108	0.2050
YGYLAPFHLDLFSLEVLSYDAK[x]YGEK	21	0	3037.511191	0.0108	0.2800
TMLELLNQLDGFEATKNIK[x]VIMATNR	18	0	2962.561853	0.0108	0.2800
FRK[x]PIGATWKTTQLEEANSK	2	0	2304.222519	0.0108	0.2150
ELISVSAASK[x]ILSNITYSYK	9	0	2186.183345	0.0108	0.2150
VCAITPDIGMVYSGMGPDFRVLVDK[x]SR	24	0	2982.476411	0.0107	0.2900
YEVGAEYIK[x]KVIAR	8	0	1637.914013	0.0107	0.1500
K[x]EKWIAK	0	0	901.538493	0.0107	0.0750
TLASLQK[x]RTHALENTFLPSNSAR	6	0	2554.361457	0.0107	0.2450
DDFDAFYGIDTMSPNMKVDK[x]NWSK	19	0	2823.251891	0.0106	0.2550
WNSKVDK[x]PDGTMDYDSMDNIFFAK	6	0	2823.251891	0.0106	0.2550
FSFISNVRPKLFAYPPK[x]SVQPTAK	16	0	2721.500514	0.0106	0.2550
FFEK[x]INVK	3	0	1023.575269	0.0106	0.0850
SSCK[x]IVFR	3	0	995.522185	0.0106	0.0850
ESQDYLNLVQALAETNVKDEK[x]SGVK	20	0	2777.408184	0.0106	0.2650
IDPSVTMMQVEEK[x]PDVTYGDVGGCK	12	0	2754.254924	0.0106	0.2650
K[x]PRVVTALTMLKQHLFR	0	0	2037.203252	0.0106	0.1800
K[x]IEIPLPNEVGRMEILK	0	0	1978.128419	0.0106	0.1800
DISSK[x]SPSGNDALNDKK	4	0	1774.869635	0.0106	0.1800
HNFVGLFVELSK[x]LLVKDR	11	0	2113.204692	0.0106	0.1900
FK[x]ELQPFIVQMAEQALDIEK	1	0	2376.239807	0.0105	0.2100
QDLADATVETLKAIEGK[x]IAR	16	0	2141.169090	0.0105	0.2100
DYCAFVQHLK[x]VNADTELVHLR	9	0	2527.264057	0.0105	0.2200
K[x]AVYMPLCDPGNKAEESAFYER	0	0	2574.188176	0.0105	0.2300
ATNGYIMTARGDVAASILDK[x]YR	19	0	2385.210964	0.0105	0.2300
K[x]ELFDCLKIMR	0	0	1451.762804	0.0105	0.1150
AAREYLEK[x]NWK	7	0	1406.730582	0.0105	0.1150
TGQK[x]MLMNMDK	3	0	1295.603535	0.0105	0.1150
K[x]EVAEADIASK	0	0	1159.608411	0.0105	0.1150
IK[x]VLAQLGMQSLSPLKQGMNILR	1	0	2537.454825	0.0104	0.2400
DTMNVDINAIK[x]K	10	0	1360.701983	0.0104	0.1250
SELQDK[x]SSQQGVEGVLIILKIEDTDK	5	0	2871.507557	0.0104	0.2700
S[x]SKSSLELANNAVK	0	0	1446.767750	0.0104	0.1450
SMK[x]DLHISQNFACLIR	2	0	1931.970877	0.0103	0.1650
LENVK[x]IYADLKINEDSK	4	0	1991.057425	0.0103	0.1750
D[x]VPTFANFHTPIFIAKR	0	0	1973.052225	0.0103	0.1750
LARNILK[x]VDIEVAVIPSEGFR	6	0	2338.337149	0.0102	0.2150
ALRDTLSK[x]DQELTEENVSISVIGK	7	0	2644.391809	0.0102	0.2450
QPWAHGLLLENFNSAAEK[x]NHASIDKMK	17	0	3048.523830	0.0100	0.2700
QEYDLPK[x]PYLGSLAEALVSTGAVSLIK	6	0	2861.542489	0.0100	0.2700
LFNLEPK[x]ILEEVPLRELR	6	0	2207.267680	0.0100	0.1800
QVK[x]REVGCIGNIVER	2	0	1755.941297	0.0100	0.1500
K[x]SKTLQYFA	0	0	1084.591644	0.0100	0.0900
NPELFLRVGIK[x]PPKGVLLYGPPGTGK	10	0	2746.589657	0.0100	0.2600
EEIQLLQEPGSYVGEVIK[x]TMGKNK	17	0	2689.399538	0.0100	0.2400
AFNNAGITSVGVTGKNCACVISQK[x]K	23	0	2623.320910	0.0100	0.2500
ENMTQEEAVEFLK[x]NAVALAMER	12	0	2522.214389	0.0100	0.2200
VSTTPANSFELK[x]QYLIQREER	11	0	2508.297131	0.0100	0.2100
SEAAEFEYK[x]NGYPMPCDVLAK	8	0	2418.087074	0.0100	0.2100
IVAFVGSPIVEDEK[x]NLIRLAK	13	0	2310.331003	0.0100	0.2100
GIDLK[x]SIAEKMNGASGAELK	4	0	2031.066940	0.0100	0.2000
DYEQFGYFK[x]RMGNIEM	8	0	2026.891629	0.0100	0.1600
TFHILEPKEK[x]SLLAHK	9	0	1890.072626	0.0100	0.1600
GNECIVIGVERK[x]NVPK	11	0	1810.972260	0.0100	0.1600
QEYALALQK[x]WDLSR	8	0	1719.894338	0.0100	0.1400
VTQKK[x]PPVQPLAYK	4	0	1595.939834	0.0100	0.1400
IDELVSNNEK[x]IWK	9	0	1586.830346	0.0100	0.1300
NK[x]VLVKVHPEGK	1	0	1346.803351	0.0100	0.1200
K[x]QLLIDGANVLR	0	0	1338.798265	0.0100	0.1200
TLIDKFSGEK[x]K	9	0	1264.702640	0.0100	0.1100
IITK[x]EGVETR	3	0	1144.645129	0.0100	0.1000
PPK[x]EDWEK	2	0	1027.497414	0.0100	0.0800
AEAK[x]DVAK	3	0	830.449740	0.0100	0.0800
LDVAK[x]R	4	0	700.423137	0.0100	0.0600
E[x]IINR	0	0	643.365291	0.0100	0.0500
F[x]MTR	0	0	553.268226	0.0100	0.0400
SIAEK[x]MNGASGAELKGVCTEAGMFALR	4	0	2797.355969	0.0098	0.2650
LGSSEVEQVQLVVDGVK[x]LMVEMEK	16	0	2645.365461	0.0098	0.2350
VGIKPPKGVLLYGPPGTGK[x]TLLAR	18	0	2431.467763	0.0098	0.2350
EATPMEMDEEKSQDISINGNSK[x]K	21	0	2580.168225	0.0098	0.2250
AITSVHARQEYALALQK[x]WDLSR	16	0	2555.360731	0.0098	0.2150
DEFSRK[x]EAGFIDDILIITPASK	5	0	2464.284838	0.0098	0.2150
AGDFQGLNEQLVSLFK[x]KHGQLK	15	0	2456.317475	0.0098	0.2150
YSLNSYDFK[x]KQLLIDGANVLR	8	0	2456.306242	0.0098	0.2050
K[x]SLPLQIEVANDCIKWAIK	0	0	2225.224100	0.0097	0.1850
GK[x]VAVFDSQTQPPVLWFR	1	0	2074.099899	0.0097	0.1750
RQTLNK[x]IALDEQIQALK	5	0	1981.131923	0.0097	0.1650
M[x]SIMEYNGGSCVAMAGK	0	0	1804.761547	0.0097	0.1650
SNPVFAENDEKGEK[x]R	13	0	1718.822295	0.0097	0.1450
LTK[x]VGDNTIVGAGGDISDYQQIQRLLEK	2	0	3030.598430	0.0096	0.2700
E[x]MIAAQGIDEEDRR	0	0	1631.757255	0.0096	0.1350
SVGIK[x]AQLQAQHSMQIMTADLNGINR	4	0	2823.448227	0.0096	0.2500
EVLNKGVSK[x]DEK	8	0	1344.724827	0.0096	0.1150
CNKFFYILYFELYK[x]IAQDTLAR	13	0	2815.440615	0.0095	0.2100
YK[x]EDTALRSEM	1	0	1341.623403	0.0095	0.1050
CRTIPPLTTVK[x]GSDAAPQASK	10	0	2197.152392	0.0095	0.2000
NILK[x]VDIEVAVIPSEGFRQR	3	0	2282.274552	0.0095	0.1900
K[x]LQVAVDDAESHFVDRPAGGEALFVIGLR	0	0	3108.635484	0.0095	0.2750
QYQEVVKQGDVLLNK[x]LQK	14	0	2129.184348	0.0094	0.1700
YACK[x]ILGVVEGQFSRPAK	3	0	2022.071968	0.0094	0.1700
YK[x]SYLLQHR	1	0	1206.650884	0.0094	0.0850
IDKK[x]TTEEK	3	0	1090.586949	0.0094	0.0850
M[x]PFGNTHNK	0	0	1044.481051	0.0094	0.0850
MMGINERK[x]GFDFEYYQR	7	0	2182.992731	0.0094	0.1600
DAVK[x]EAAR	3	0	858.455887	0.0094	0.0750
SYATGPYARELAAIK[x]EDTEAVLK	14	0	2495.290650	0.0093	0.2150
QTGQYYGGLK[x]LCVDR	9	0	1756.856570	0.0093	0.1400
KVTSK[x]LLEQEESAEK	4	0	1717.909710	0.0093	0.1400
STLDLNHLADLYDRK[x]DWNACK	14	0	2547.217501	0.0093	0.1950
LYFYYILFFEK[x]CNR	10	0	1974.970140	0.0093	0.1300
M[x]NSTEEIDLYNRWK	0	0	1797.835501	0.0093	0.1300
EFEIIK[x]GVLCQFRR	5	0	1793.960971	0.0093	0.1300
LK[x]PQDER	1	0	884.471536	0.0093	0.0650
CSEVRCNK[x]FFYILYFELYK	7	0	2578.238756	0.0092	0.1750
TPNDTQK[x]YSNDKSIVNSM	6	0	2040.942138	0.0092	0.1650
ASLLTREDLTDEEK[x]AASIAVEDEK	13	0	2632.307808	0.0092	0.2200
LHSEK[x]VSLMDYLASSNISQLTGTK	4	0	2621.336941	0.0092	0.2200
FVK[x]LGIDPPKGIMLYGPPGTGK	2	0	2284.265236	0.0091	0.2000
GVVALVEDK[x]TK	8	0	1157.665530	0.0091	0.1000
CLDQLTNWCTIK[x]TVDR	11	0	2021.966182	0.0091	0.1450
ATTVK[x]DTMNVDINAIK	4	0	1732.902849	0.0091	0.1450
GIWHNDNK[x]SFLVWVNEEDHLR	7	0	2607.261750	0.0090	0.1900
YSLNSYDFKK[x]QLLIDGANVLR	9	0	2456.306242	0.0090	0.1900
VNGVVFTNRPDEK[x]NR	12	0	1743.901545	0.0090	0.1350
AIDLYKEVLNK[x]GVSK	10	0	1675.950788	0.0090	0.1350
GYQTIELDK[x]K	8	0	1193.629146	0.0090	0.0900
LDVAK[x]RVDMYASDLAQISR	4	0	2150.115282	0.0089	0.1700
TK[x]LQDGSTDMQLTLMSIVHVPYK	1	0	2604.329020	0.0089	0.2050
AMEQQDIK[x]PTVQNGEVSANAEQK	7	0	2514.201910	0.0089	0.2050
ATSAGPK[x]QTETINWLEKR	6	0	2029.059155	0.0089	0.1600
EIIRTSTSSMTAVPK[x]PLK	14	0	1958.086949	0.0089	0.1600
ASRPGAAAKLDGK[x]DELWK	12	0	1912.016567	0.0089	0.1600
SSEETEDK[x]K	7	0	1051.466899	0.0089	0.0800
LVNFTAK[x]TLDLLGIFRGEDNTMIQPR	6	0	2961.574469	0.0088	0.2300
LTHEKSTMLEK[x]IK	10	0	1556.859536	0.0088	0.1150
REAEAAK[x]DEQIEK	6	0	1515.752826	0.0088	0.1150
G[x]LGYPEDAIGKTK	0	0	1347.703366	0.0088	0.1150
EEIQK[x]GDGGTDYVCVPK	4	0	1893.877753	0.0088	0.1500
AK[x]VAEQNENPTVGSAQK	1	0	1769.890704	0.0088	0.1500
GILLYGPPGTGK[x]TLLAR	11	0	1726.014054	0.0088	0.1500
GTPGYGPLGVLPK[x]VGIR	12	0	1679.972193	0.0088	0.1500
RMDK[x]EMAEADLDDDEPDLGEF	3	0	2440.004526	0.0088	0.1850
I[x]AIVVNQNWYCANTKYVTGPK	0	0	2438.241535	0.0088	0.1850
QVKLLFIEK[x]AEIINSLNLNNDLTDK	8	0	2884.590832	0.0088	0.2200
LEKSLLELNETQSNIQEQGVNWGK[x]K	23	0	2884.492911	0.0088	0.2200
QIGIDPPRGVLLYGPPGTGK[x]TMLVK	19	0	2606.461686	0.0088	0.2200
IDKNTWNSTLETAK[x]AK	13	0	1818.947489	0.0088	0.1400
AYMDPHRSMK[x]DLHISQNFACLIR	9	0	2802.351495	0.0087	0.2000
SNQATTSTDRQVK[x]LLFIEK	12	0	2178.164339	0.0087	0.1650
S[x]TLDLNHLADLYDRK	0	0	1772.905627	0.0087	0.1300
K[x]VTSKLLEQEESAEK	0	0	1717.909710	0.0087	0.1300
EK[x]VAFILDQVR	1	0	1316.745171	0.0086	0.0950
K[x]SSEQANLYER	0	0	1323.641830	0.0086	0.0950
MNSTEEIDLYNRWK[x]ALER	13	0	2267.100359	0.0086	0.1550
YYK[x]DGIYDLLHACVDRIK	2	0	2241.125119	0.0086	0.1550
INADHK[x]LNSLPLLQQLVK	5	0	2043.183957	0.0086	0.1550
LNDPEDKYEALSK[x]HIIMFDCK	12	0	2565.224226	0.0086	0.1800
ELFDPIISDRHGGYKPTDK[x]HK	18	0	2452.249792	0.0086	0.1800
LIKK[x]SSEQANLYER	3	0	1677.904901	0.0086	0.1200
GEK[x]VEDAPENNSFR	2	0	1590.727340	0.0086	0.1200
K[x]PRRLLK	0	0	909.623554	0.0086	0.0600
TSNNTNRTNSTDEK[x]GTK	13	0	1866.866670	0.0085	0.1450
GVILYGAPGTGK[x]TLLAK	11	0	1657.976610	0.0085	0.1450
GNIK[x]VLFATNRPNTLDEALMRPGRIDR	3	0	3066.650753	0.0085	0.2300
SGFEK[x]IDLTR	4	0	1164.613831	0.0085	0.0850
SLADFEK[x]ALQDYKPELASDPIIR	6	0	2618.359059	0.0085	0.1950
GGDEWKIEPLK[x]LK	10	0	1511.834706	0.0085	0.1100
FIVK[x]ASSGPRYVVGCR	3	0	1794.956220	0.0084	0.1350
LK[x]LEAIMYDTELNSEGSAPAVR	1	0	2406.209961	0.0084	0.1850
M[x]VLEATMILIDNSEWMINGDYIPTR	0	0	2924.412086	0.0084	0.2100
VLVDMESMLVPK[x]PLINKIYDQLNSR	11	0	2914.565879	0.0084	0.2100
K[x]EEMVMLKGDEVVSLLGVSEQVQVR	0	0	2801.466563	0.0084	0.2100
HESLK[x]YRLQGVTTDPSLWGHEYVR	4	0	2870.446241	0.0083	0.2000
M[x]SSKSSLELANNAVK	0	0	1577.808228	0.0083	0.1250
DCTAYNIYDK[x]NK	9	0	1503.666324	0.0083	0.1000
REDGMK[x]ILMVNR	5	0	1460.759115	0.0083	0.1000
MVILNK[x]DGMERK	5	0	1432.752968	0.0083	0.1000
LPNIEEATFDK[x]R	10	0	1431.735725	0.0083	0.1000
YK[x]VNLYKFR	1	0	1229.692020	0.0083	0.0750
M[x]TEVLK	0	0	719.388726	0.0083	0.0500
RSVGIK[x]AQLQAQHSMQIMTADLNGINR	5	0	2979.549329	0.0083	0.2250
DVEFLHSDKIDTIVK[x]EIQDEK	14	0	2500.269581	0.0083	0.1750
T[x]VYQISELESLLRSSHIITKELK	0	0	2686.490399	0.0083	0.1900
TLDSNSLTHEK[x]IEFATITKDTTK	10	0	2592.328152	0.0083	0.1900
SATPFRK[x]INVLNFPSANFSK	6	0	2237.195580	0.0082	0.1650
QDLADATVETLK[x]AIEGKIAR	11	0	2141.169090	0.0082	0.1650
LGSTAIGVKTK[x]DAVVLGVEK	10	0	1984.156741	0.0082	0.1650
DSESTEEK[x]EAQAVQRAR	7	0	1932.913617	0.0082	0.1400
KEFEIIK[x]GVLCQFR	6	0	1765.954825	0.0082	0.1150
EDVQSLKLK[x]YYEQK	8	0	1769.919882	0.0082	0.1150
VLSNYMK[x]QEALSSK	6	0	1596.818066	0.0082	0.1150
ATAGPIIADK[x]NCKK	9	0	1485.797272	0.0082	0.1150
MNLGEDVNLEELIQCK[x]DDLSGAEIK	15	0	2832.351989	0.0082	0.2050
YTLYDQNDTKEWLDK[x]LGDK	14	0	2344.122200	0.0082	0.1550
TMLELLNQLDGFEATK[x]NIK	15	0	2177.140100	0.0082	0.1550
TIEAITFK[x]TDNHLSSTLEK	7	0	2147.110911	0.0082	0.1550
SSK[x]DISSKSPSGNDALNDK	2	0	1948.933683	0.0082	0.1550
NKISWYTK[x]IVDELDLR	7	0	1992.067931	0.0081	0.1300
T[x]DKYAFSLTTFSPNGK	0	0	1775.872934	0.0081	0.1300
ILYVNNAKSQEEAIENIK[x]CTR	17	0	2492.269200	0.0081	0.1700
K[x]VPDKLIDASTVK	0	0	1412.823808	0.0081	0.1050
EWNQNIK[x]NLSNVVEISGK	6	0	2071.069718	0.0081	0.1450
ASVVETVTLTKVTQKK[x]PPVQPLAYK	15	0	2724.578817	0.0080	0.2000
AKVAEQNENPTVGSAQK[x]MIQDEAQK	16	0	2713.333976	0.0080	0.2000
MVTLK[x]DVGPPQPGPGIYRLIGGTLR	4	0	2634.467832	0.0080	0.2000
SFEQKVMK[x]EDNLILR	7	0	1848.976679	0.0080	0.1200
MSSK[x]SSLELANNAVK	3	0	1577.808228	0.0080	0.1200
WKTLSK[x]ESAR	5	0	1204.656362	0.0080	0.0800
TVQYATK[x]RSK	6	0	1180.656362	0.0080	0.0800
GEIK[x]K	3	0	573.348581	0.0080	0.0400
K[x]HGQLKQSMTSLVQHVMTYLPGIDDLK	0	0	3066.599298	0.0080	0.2150
MSTLDLNHLADLYDRK[x]DWNACK	15	0	2678.257980	0.0080	0.1750
RMDDK[x]MLLTEVHLLESK	4	0	2057.064831	0.0079	0.1350
LTLEAMDLEIVEK[x]EHFK	12	0	2044.054981	0.0079	0.1350
LGVKPPK[x]GCLMFGPPGTGKTLLAR	6	0	2494.391501	0.0079	0.1900
YEIDK[x]TLAGVTR	4	0	1364.729913	0.0079	0.0950
VGIKPPK[x]GVLLYGPPGTGK	6	0	1877.113761	0.0079	0.1500
DDGLEDDMPALADEEFEK[x]MDR	17	0	2440.004526	0.0079	0.1650
K[x]CLTDLEDEAPAKDILLDMSR	0	0	2432.192593	0.0079	0.1650
LK[x]WSDER	1	0	932.471536	0.0079	0.0550
Y[x]FATLQK	0	0	869.464664	0.0079	0.0550
FVVFTPTLIDPELLDAQTKLWK[x]R	21	0	2729.515494	0.0078	0.1800
AVENASTCIGIK[x]CEDGVILALEK	11	0	2489.250437	0.0078	0.1800
DPEEEAEMMTK[x]ETTEK	10	0	1896.796787	0.0078	0.1250
GEIK[x]KAMVNIDTIDNK	3	0	1787.945046	0.0078	0.1250
A[x]TTVKDTMNVDINAIK	0	0	1732.902849	0.0078	0.1250
YLYSSEENTK[x]AGALLGIGVTNVAVR	9	0	2624.380854	0.0078	0.1950
VYATMQK[x]LQKDLGQVLNK	6	0	2076.140043	0.0078	0.1400
TNTNNSILFAALSK[x]SLVR	13	0	1948.074078	0.0078	0.1400
IDK[x]KTTEEK	2	0	1090.586949	0.0078	0.0700
MSIMEYNGGSCVAMAGK[x]NCVAIASDLR	16	0	2904.305920	0.0078	0.2100
VLVK[x]VHPEGKYVVDISPDIDIK	3	0	2462.378342	0.0077	0.1700
K[x]LEGTIDYQKL	0	0	1306.713204	0.0077	0.0850
SAK[x]IVRTLIDK	2	0	1242.765906	0.0077	0.0850
AMEQQDIK[x]PTVQNGEVSANAEQKA	7	0	2585.239020	0.0077	0.1850
ATINMIK[x]LFDMDEMGGLYQLNLQTTR	6	0	3015.486641	0.0077	0.2000
S[x]IMEYNGGSCVAMAGKNCVAIASDLR	0	0	2773.265441	0.0077	0.2000
QDPK[x]KHLDAEVQK	3	0	1534.810280	0.0077	0.1000
IITK[x]EGVETRIIPLK	3	0	1709.045018	0.0077	0.1150
QLASYYHK[x]ESNALFMVR	7	0	2056.019935	0.0076	0.1300
HTVIK[x]TGLRMISLSYSR	4	0	1961.087952	0.0076	0.1300
K[x]VEFGLPDLEGRAHILR	0	0	1949.084584	0.0076	0.1300
CSPSATLTHRTMTEK[x]AR	14	0	1945.946117	0.0076	0.1300
DISSKSPSGNDALNDK[x]K	15	0	1774.869635	0.0076	0.1300
YGLQGPTWLVHKENAINK[x]K	17	0	2195.185017	0.0076	0.1450
TLEVLYLK[x]MHNNHAKSLPPEEYDEK	7	0	2997.490468	0.0076	0.1900
EEQGDIK[x]SAQEILCNEPVETYGSFDLK	6	0	3098.438882	0.0076	0.2050
EFPDLGVLEGK[x]RIDRPGR	10	0	2053.106771	0.0075	0.1350
TK[x]VVDRYADVIASIGLSR	1	0	1962.089727	0.0075	0.1350
TPNDTQK[x]YSNDK	6	0	1409.642221	0.0075	0.0900
NK[x]LLKVTVSK	1	0	1128.722984	0.0075	0.0750
M[x]IDDQR	0	0	776.348650	0.0075	0.0450
AVAASLGVNFLKVVSSAIVDK[x]YIGESAR	20	0	2863.580603	0.0075	0.2100
VLK[x]TKDEGGPAGGLYI	2	0	1616.877294	0.0075	0.1200
IKVLAQLGMQSLSPLK[x]QGMNILR	15	0	2537.454825	0.0074	0.1700
LNYK[x]PEEEYPDLSKHNNHMAK	3	0	2556.206604	0.0074	0.1550
AGNRSVMAPLFLHDK[x]YDGR	14	0	2146.074090	0.0074	0.1400
DQELTEENVSISVIGK[x]DEK	15	0	2132.048371	0.0074	0.1400
SGNLPDADNSKSDISK[x]SSM	15	0	1951.879206	0.0074	0.1400
NRQYQEVVK[x]QGDVLLNK	8	0	2030.090787	0.0074	0.1250
VGCDRNK[x]YAIQLPLPPK	6	0	1968.061404	0.0074	0.1250
LHQLRNK[x]ELISVSAASK	6	0	1893.079498	0.0074	0.1250
E[x]EMIAAQGIDEEDRR	0	0	1760.799843	0.0073	0.1100
GYQTIELDKK[x]LDVAK	9	0	1719.940617	0.0073	0.1100
GYQTIELDK[x]KLDVAK	8	0	1719.940617	0.0073	0.1100
SPSGNDALNDK[x]KGTK	10	0	1530.763724	0.0073	0.1100
MLSQLDIK[x]QVVLIGVAVEIGLESHTSER	7	0	3063.663670	0.0073	0.2050
FNTGVVNVRVLIDCNK[x]FDSIDLNPAR	15	0	2975.528580	0.0073	0.1900
QTETINWLEK[x]RFK	9	0	1691.899424	0.0073	0.0950
V[x]LEATMILIDNSEWMINGDYIPTR	0	0	2793.371608	0.0073	0.1750
VNGVVFTNRPDEK[x]NRQYQEVVK	12	0	2618.356371	0.0073	0.1600
HNDLAQLVQQSRPLMANFSK[x]AK	19	0	2495.306589	0.0073	0.1600
GITVLK[x]PDDDK	5	0	1199.639709	0.0073	0.0800
DEPEETDVNK[x]YQKDEEWPPK	9	0	2475.107668	0.0072	0.1450
NVQLAK[x]VTAEGGFHIYNDEEMADAVAR	5	0	2947.413282	0.0072	0.1950
VRSEDYLPSK[x]YLDIDISK	9	0	2140.105099	0.0072	0.1300
YPMDAHK[x]SELEGVEEARR	6	0	2116.000652	0.0072	0.1300
FDSEK[x]AGDR	4	0	1023.462090	0.0072	0.0650
HKTDLNHENLK[x]GGDDLDPNYVLSSR	10	0	2836.373864	0.0072	0.1800
HNDLAQLVQQSRPLMANFSKAK[x]SAK	21	0	2781.470679	0.0072	0.1800
VSGSELVQK[x]YIGEGSR	8	0	1707.879080	0.0072	0.1150
QTTSNLGHINK[x]PSIQALIHGLGR	10	0	2454.345417	0.0072	0.1650
NK[x]HCLIK	1	0	911.501059	0.0071	0.0500
LVRK[x]CIK	3	0	915.568742	0.0071	0.0500
K[x]ELLKLK	0	0	870.590192	0.0071	0.0500
HVFPITK[x]GIGCVMTGSIADARAQVSR	6	0	2770.436936	0.0071	0.1850
NSDYKETLIFK[x]CIDMFIHK	10	0	2401.180912	0.0071	0.1350
IKENQEK[x]ISNNK	6	0	1443.768084	0.0071	0.0850
VYHAIRNIPK[x]AR	9	0	1436.836379	0.0071	0.0850
MATTVK[x]DTMNVDINAIK	5	0	1863.943328	0.0071	0.1200
T[x]EVLKTNVLQSNENIVQYYTQK	0	0	2611.349222	0.0070	0.1550
AQIK[x]ILYVNNAKSQEEAIENIK	3	0	2515.364479	0.0070	0.1550
S[x]SIGTGYDLGLFFSPDGRLFQAEYAYK	0	0	3001.449655	0.0070	0.1900
VPFTAAITITGVK[x]TSTGGPKLQLNLER	12	0	2811.585689	0.0070	0.1900
DYEQFGYFK[x]R	8	0	1351.619643	0.0070	0.0700
K[x]KSGR	0	0	574.355062	0.0070	0.0350
FDVIVAK[x]GKVAVFDSQTQPPVLWFR	6	0	2846.548187	0.0070	0.1750
FKLNYK[x]PEEEYPDLSKHNNHMAK	5	0	2831.369969	0.0070	0.1600
SQEEAIENIK[x]CTR	9	0	1576.751442	0.0069	0.0900
K[x]SAQVILSEIEVLEAEHRPFK	0	0	2422.321891	0.0069	0.1450
QTLNK[x]IALDEQIQALK	4	0	1825.030821	0.0069	0.1100
K[x]VAQTTYK	0	0	937.523235	0.0069	0.0550
IVK[x]SAKAK	2	0	843.554142	0.0069	0.0550
NSDYK[x]ETLIFKCIDMFIHK	4	0	2401.180912	0.0068	0.1300
CYAK[x]NEWRHVLGIAIEAHR	3	0	2322.180277	0.0068	0.1300
NEEEPTKK[x]GINIDQSSNSK	7	0	2117.023553	0.0068	0.1300
AVAVVVDPIQSVKGK[x]VVIDAFR	14	0	2309.346986	0.0068	0.1500
LMVEMEKK[x]LEK	7	0	1376.740675	0.0068	0.0750
GGDEWK[x]IEPLK	5	0	1270.655693	0.0068	0.0750
YEYQK[x]LKESQLVDK	4	0	1769.919882	0.0068	0.0950
YEVGAEYIKK[x]VIAR	9	0	1637.914013	0.0068	0.0950
NPELFLRVGIK[x]PPK	10	0	1606.955817	0.0068	0.0950
VALRNDSYQLIK[x]ILPNK	11	0	1984.146846	0.0068	0.1150
FLK[x]TSKTPPTAMLSSVR	2	0	1863.028712	0.0068	0.1150
QDLADATVETLK[x]AIEGK	11	0	1800.946820	0.0068	0.1150
QLMTEFVDQVDDVVK[x]YEIDK	14	0	2413.172181	0.0068	0.1350
EFHK[x]DMTLEEAEVLILKVLR	3	0	2412.308550	0.0068	0.1350
ARVEAQNHK[x]LNLADPVSIEYLTR	8	0	2636.403319	0.0067	0.1550
TLLAK[x]AVANQTSATFLRVVGSELIQK	4	0	2757.575126	0.0067	0.1750
DGIQDIMPSQAK[x]ELK	11	0	1671.850090	0.0067	0.1000
IHDHLLMEEEYVQNQERLK[x]PQDER	18	0	3048.472188	0.0067	0.1600
QVRQASDTSTNTK[x]VLIYIADLLFR	12	0	2751.491794	0.0067	0.1600
LQK[x]DLGQVLNKYVQVEQR	2	0	2157.190495	0.0067	0.1200
QGITEAYNQK[x]AVEKLMSR	9	0	2065.062523	0.0067	0.1200
SSTAAK[x]TFLEKR	5	0	1337.730248	0.0067	0.0800
EWLDK[x]LGDK	4	0	1102.565823	0.0067	0.0600
K[x]RR	0	0	458.307723	0.0067	0.0200
MPFGNTHNKFKLNYK[x]PEEEYPDLSK	14	0	3025.464255	0.0066	0.1650
CVVHLNDASVAAK[x]LLMKLSSQNDDK	12	0	2755.399548	0.0066	0.1650
NK[x]PDERFNTGVVNVRVLIDCNK	1	0	2586.333526	0.0066	0.1450
NGYPMPCDVLAK[x]R	11	0	1519.727481	0.0065	0.0850
GDSGEMSLQK[x]LFK	9	0	1438.712546	0.0065	0.0850
LGDNNIADWPQVEYLVGK[x]NR	17	0	2300.154836	0.0065	0.1300
K[x]NTEDIEMTA	0	0	1150.517549	0.0065	0.0650
TLIDK[x]FSGEK	4	0	1136.607685	0.0065	0.0650
GTK[x]TSETNDR	2	0	1107.515576	0.0065	0.0650
SLGSGMDQEKVLNK[x]EHLEADFVTQVAVR	13	0	3099.565749	0.0064	0.1800
AVNIAFTQDQLLK[x]R	12	0	1615.904510	0.0064	0.0900
CIK[x]RLVK	2	0	915.568742	0.0064	0.0450
TMTEK[x]AR	4	0	835.422145	0.0064	0.0450
D[x]KSAQVILSEIEVLEAEHRPFK	0	0	2537.348830	0.0064	0.1400
GTMK[x]VELYEIQLISEGQPVEGR	3	0	2475.267806	0.0064	0.1400
EEIQLLQEPGSYVGEVIK[x]TMGK	17	0	2447.261660	0.0064	0.1400
NK[x]ELISVSAASKILSNITYSYK	1	0	2428.321223	0.0064	0.1400
FNLMVICKDK[x]K	9	0	1394.741343	0.0064	0.0700
NEEEPTK[x]KGINIDQSSNSK	6	0	2117.023553	0.0063	0.1200
VVK[x]GNQKFSSTADYMNMSS	2	0	2092.955678	0.0063	0.1200
NKPGVYTK[x]VCNYVNWIQQTIAAN	7	0	2680.343029	0.0063	0.1450
ILSTLDRELLK[x]PSASVALQR	10	0	2209.279304	0.0063	0.1250
QEVAAQKSSEETEDK[x]K	14	0	1805.864214	0.0063	0.1000
K[x]DGIQDIMPSQAKELK	0	0	1799.945046	0.0063	0.1000
K[x]SGNLPDADNSK	0	0	1244.599634	0.0063	0.0750
LVK[x]ERQAR	2	0	998.598459	0.0063	0.0500
K[x]TVQYATK	0	0	937.523235	0.0063	0.0500
EERQIQPK[x]TFANLVSSTLYEK	7	0	2480.290985	0.0062	0.1300
FSFISNVRPK[x]LFAYPPK	9	0	2010.109010	0.0062	0.1050
M[x]ATTVKDTMNVDINAIK	0	0	1863.943328	0.0062	0.1050
YPHGMTETLNTK[x]LGLGIAYQLR	11	0	2475.294296	0.0061	0.1350
ARLTQLLSQIK[x]EEQGDIK	10	0	2069.147964	0.0061	0.1100
QIQPK[x]TFANLVSSTLYEK	4	0	2066.104707	0.0061	0.1100
YKVNLYK[x]FR	6	0	1229.692020	0.0061	0.0550
LHQVEYALEAIK[x]QGSATVGLVSK	11	0	2440.332455	0.0061	0.1400
EAADFIFDICGIAGIKK[x]TR	16	0	2124.103657	0.0061	0.1150
LIDASTVKHVFPITK[x]GIGCVMTGSIADAR	14	0	3056.614946	0.0060	0.1750
EPLK[x]EVVQFVGSRFNSNAIAAVATK	3	0	2674.444120	0.0060	0.1500
GMALGSANEK[x]IEASKGLIDR	9	0	2059.073086	0.0060	0.1200
IDRK[x]IEFPPPSAEAR	3	0	1724.920885	0.0060	0.0900
MVTANIK[x]NIKAMDLGELETFQLLNTR	6	0	2962.561853	0.0060	0.1550
ELNLMDPKVPEDIFK[x]THLEVAR	14	0	2593.357284	0.0059	0.1300
HK[x]TDLNHENLK	1	0	1347.689447	0.0059	0.0650
NSTEEIDLYNRWK[x]ALER	12	0	2136.059881	0.0059	0.1000
FIK[x]HADATCVHRLALTK	2	0	1980.072637	0.0059	0.1000
AAITGK[x]PDPWQTSLAFYYSGVGK	5	0	2456.237499	0.0059	0.1350
WIAK[x]QILDCIVNLSEPAK	3	0	2097.129144	0.0058	0.1050
K[x]AMVNIDTIDNK	0	0	1360.701983	0.0058	0.0700
AAK[x]ASRGAATIK	2	0	1143.672345	0.0058	0.0700
LDGK[x]DELWKNDDQLTYTYK	3	0	2344.122200	0.0058	0.1100
LMTEFVDQVDDVVK[x]YEIDK	13	0	2285.113610	0.0058	0.1100
VGIK[x]PPKGVLLYGPPGTGK	3	0	1877.113761	0.0058	0.1100
YK[x]LHSEKVSLMDYLASSNISQLTGTK	1	0	2912.495219	0.0058	0.1500
Q[x]IAIVVNQNWYCANTKYVTGPK	0	0	2566.300107	0.0057	0.1250
TLEVLYLK[x]MHNNHAK	7	0	1809.955886	0.0057	0.0850
K[x]SLPLQIEVANDCIK	0	0	1726.928669	0.0057	0.0850
GNQK[x]VVKVDAQDFLK	3	0	1687.925637	0.0057	0.0850
D[x]GIQDIMPSQAKELK	0	0	1671.850090	0.0057	0.0850
SPSGNDALNDKK[x]GTK	11	0	1530.763724	0.0057	0.0850
YYK[x]DGIYDLLHACVDR	2	0	1999.946105	0.0056	0.0900
SEFQRLTHEK[x]STMLEK	9	0	1962.983216	0.0056	0.0900
M[x]STLDLNHLADLYDRK	0	0	1903.946106	0.0056	0.0900
LVLK[x]EVFLSFHNLVGR	3	0	1870.082797	0.0056	0.0900
M[x]SIMEYNGGSCVAMAGKNCVAIASDLR	0	0	2904.305920	0.0056	0.1500
GTCAGEVFMALK[x]GMALGSANEKIEASK	11	0	2769.349823	0.0056	0.1500
DEKYTLYDQNDTK[x]EWLDK	12	0	2303.059269	0.0056	0.1000
IDVLFSK[x]IRLAYVYADMR	6	0	2172.176427	0.0056	0.1000
K[x]MSAQSCACMVRTLLYGK	0	0	2103.009638	0.0056	0.1000
TLDSNSLTHEK[x]IEFATITK	10	0	2147.110911	0.0055	0.1050
MSSKDISSK[x]SPSGNDALNDK	8	0	2079.974162	0.0055	0.1100
LGDK[x]GPAAAR	3	0	954.524630	0.0055	0.0550
AIEDAQELNGEHEILEAMK[x]NK	18	0	2381.153176	0.0055	0.1150
DK[x]SAQVILSEIEVLEAEHRPFK	1	0	2537.348830	0.0055	0.1200
AVILSDTKPVDKK[x]QCVIANSCK	12	0	2473.303140	0.0055	0.1200
EIK[x]EVIELPVK	2	0	1295.769988	0.0055	0.0600
EFLYAHNNTDMLILNRTK[x]DSLEAR	17	0	2863.428540	0.0054	0.1300
DTLSKDQELTEENVSISVIGK[x]DEK	20	0	2676.334021	0.0054	0.1300
AIHK[x]LGSTLKSIMLYLMVQSVNSELK	3	0	2902.602263	0.0054	0.1400
KVPDK[x]LIDASTVK	4	0	1412.823808	0.0054	0.0700
VVDASIVSKALGNFVASVLARLALTK[x]PK	25	0	2866.700654	0.0054	0.1500
WSDERYLHQSLK[x]YK	11	0	1851.926697	0.0054	0.0750
YPLVTHFRFLK[x]TSK	10	0	1735.977279	0.0054	0.0750
VTQK[x]KPPVQPLAYK	3	0	1595.939834	0.0054	0.0750
SIK[x]GYTLPPHCSRGER	2	0	1856.931459	0.0053	0.0850
VVKVDAQDFLK[x]VAETR	10	0	1817.004608	0.0053	0.0850
ALTCK[x]MPGTLLPGPGK	4	0	1639.878887	0.0053	0.0850
LAAEDHKFVIHQEENK[x]R	15	0	2063.054738	0.0053	0.0900
KPPVQPLAYK[x]SATPFRK	9	0	1927.104259	0.0053	0.0900
VSTTPANSFELK[x]QYLIQR	11	0	2094.110853	0.0053	0.0950
VEPIPLINGEK[x]RDLRPGR	10	0	2058.169702	0.0053	0.0950
QAAKASVVETVTLTK[x]VTQK	14	0	2001.146903	0.0053	0.1000
SGNLPDADNSK[x]SDISKSSM	10	0	1951.879206	0.0053	0.1000
ATLEIYHEDNNRAEAK[x]DVAK	15	0	2286.123929	0.0052	0.1050
VLGVFSEK[x]AQIKILYVNNAK	7	0	2233.283329	0.0052	0.1050
QGSATVGLVSKTHAVLVALK[x]R	19	0	2134.258512	0.0052	0.1100
IDLYHDNHERK[x]MSAQSCACMVR	10	0	2720.203848	0.0052	0.1150
Q[x]TVYQISELESLLRSSHIITKELK	0	0	2814.548970	0.0052	0.1250
VEDAPENNSFRSWIGAYLAK[x]IPER	19	0	2761.382249	0.0052	0.1250
IPERIVCFMLNEK[x]LNQQSVLLPLLK	12	0	2994.676091	0.0052	0.1300
VHPEGKYVVDISPDIDIK[x]EIKPNIR	17	0	2873.564954	0.0052	0.1300
LMTEFVDQVDDVVK[x]YEIDKTLAGVTR	13	0	2983.521097	0.0052	0.1350
GINIDQSSNSK[x]DPEEEAEMMTKETTEK	10	0	3040.348747	0.0052	0.1400
DFTDGAAQRK[x]EITPDIFAAIAIINEADR	9	0	3060.551483	0.0052	0.1450
NK[x]HCLIKMNHGTTTLAFR	1	0	2141.098527	0.0050	0.0900
ASRPGAAAK[x]LDGKDELWK	8	0	1912.016567	0.0050	0.0900
QYQEVVK[x]QGDVLLNK	6	0	1759.946763	0.0050	0.0750
LK[x]DLRFGNR	1	0	1117.635570	0.0050	0.0450
LIDASTVK[x]HVFPITKGIGCVMTGSIADAR	7	0	3056.614946	0.0050	0.1450
AVENASTCIGIKCEDGVILALEK[x]VVTSK	22	0	3003.561908	0.0050	0.1400
SVMIMVK[x]MYSPSENCFFFRMAIVSK	6	0	3001.439500	0.0050	0.1250
TSTGGPK[x]LQLNLERDYEQFGYFK	6	0	2690.333907	0.0050	0.1150
K[x]ALNEFVMMFSMFSHENWNDK	0	0	2604.159855	0.0050	0.1050
DEQIEKIDTVIK[x]LVDHSFDEK	11	0	2500.269580	0.0050	0.1050
ESQDYLNLVQALAETNVK[x]DEK	17	0	2406.191334	0.0050	0.1050
SPPQISQWDYK[x]YPLVTHFR	10	0	2361.190494	0.0050	0.0950
YTLYDQNDTK[x]EWLDKLGDK	9	0	2344.122200	0.0050	0.0950
MSSK[x]DISSKSPSGNDALNDK	3	0	2079.974162	0.0050	0.1000
YEIDK[x]TLAGVTRDYYTK	4	0	2035.026127	0.0050	0.0850
ISPGYDVYEGSFEK[x]EGK	13	0	1903.883889	0.0050	0.0850
VVK[x]VDAQDFLKVAETR	2	0	1817.004608	0.0050	0.0800
NELEKLNFSSLK[x]MK	11	0	1679.891560	0.0050	0.0700
Q[x]EMKKDSESTEEK	0	0	1567.703492	0.0050	0.0650
ATPYRGYSK[x]PNER	8	0	1537.763667	0.0050	0.0650
YLDSQRVAIK[x]K	9	0	1319.756069	0.0050	0.0550
SLLAHK[x]GGHVVR	5	0	1272.741423	0.0050	0.0600
K[x]LARNILK	0	0	954.633783	0.0050	0.0400
AK[x]SAKIVR	1	0	871.560288	0.0050	0.0400
IQK[x]ENR	2	0	786.434760	0.0050	0.0300
EMK[x]K	2	0	534.283541	0.0050	0.0200
GFPTPKATSTGTTIVGVIAK[x]DCIVLGADTR	19	0	3045.616721	0.0048	0.1450
YKLHSEK[x]VSLMDYLASSNISQLTGTK	6	0	2912.495219	0.0048	0.1250
AVILSDTK[x]PVDKKQCVIANSCK	7	0	2473.303140	0.0048	0.1050
ASALGAINLQPLLMPSK[x]R	16	0	1879.071243	0.0047	0.0850
SPTGQITSTSARSGK[x]K	14	0	1604.848116	0.0047	0.0750
WAFAEK[x]QYGYGTQTV	5	0	1747.820509	0.0047	0.0700
LKPLIEK[x]GGDWERK	6	0	1667.935808	0.0046	0.0650
GTCAGEVFMALKGMALGSANEK[x]IEASK	21	0	2769.349823	0.0046	0.1250
TQLADILSVLGMSYSNTSKHESLK[x]YR	23	0	2940.501366	0.0046	0.1200
LKESQLVDK[x]FFEK	8	0	1609.871482	0.0046	0.0600
LTHEK[x]STMLEKIK	4	0	1556.859536	0.0046	0.0600
LRK[x]EVAEADIASK	2	0	1428.793571	0.0046	0.0600
K[x]IFTIHTSKMNLGEDVNLEELIQCK	0	0	2959.514570	0.0046	0.1150
MSEEQPLQVARCTK[x]IIENEQSAEK	13	0	2817.363556	0.0046	0.1100
APPEILDISKQLADYK[x]AFEDSLR	15	0	2618.359059	0.0046	0.1050
SSQQGVEGVLIILK[x]IEDTDKYDK	13	0	2577.353638	0.0046	0.1050
ENWKYACK[x]ILGVVEGQFSRPAK	7	0	2579.331740	0.0045	0.1000
IIENEQSAEK[x]NAYVINLKQIAK	9	0	2515.364479	0.0045	0.1000
EWNQNIK[x]NLSNVVEISGKGVFV	6	0	2473.296405	0.0045	0.1000
ALERQLEMLDLQEGFIK[x]EDCK	16	0	2564.261336	0.0045	0.0950
HIGIATTGFIPDGQHIVK[x]RAR	17	0	2286.270804	0.0045	0.0950
SLK[x]DECKQDIMFELGLLQER	2	0	2451.213662	0.0045	0.0900
K[x]TLVAHAVLK	0	0	1078.686208	0.0045	0.0450
IHLEK[x]VSKQGEIDYEALVK	4	0	2198.194577	0.0045	0.0850
S[x]RQETQYKIDELVSNNEK	0	0	2180.070835	0.0044	0.0800
EDLTDEEK[x]AASIAVEDEK	7	0	1990.921782	0.0044	0.0800
Y[x]FATLQKSK	0	0	1084.591644	0.0044	0.0400
AVDEEMK[x]VR	6	0	1075.533141	0.0044	0.0400
MK[x]SDINAHK	1	0	1042.522913	0.0044	0.0400
MVCK[x]IWKSDEINEVLNK	3	0	2105.064830	0.0044	0.0750
LGVK[x]PPKGCLMFGPPGTGKTLLAR	3	0	2494.391501	0.0044	0.1050
LTQLLSQIK[x]EEQGDIK	8	0	1842.009751	0.0044	0.0700
DLVK[x]KYDK	3	0	1007.565097	0.0044	0.0350
KSLK[x]DECK	3	0	1006.511679	0.0044	0.0350
RSK[x]VLDVR	2	0	971.587561	0.0044	0.0350
ASVVETVTLTK[x]VTQK	10	0	1602.919156	0.0043	0.0650
AVNARALTCK[x]MPGTLLPGPGK	9	0	2151.165540	0.0043	0.0900
STELFK[x]NEEEPTKK	5	0	1678.841301	0.0043	0.0600
VPEDIFK[x]THLEVAR	6	0	1652.888526	0.0043	0.0600
KLGVKPPK[x]GCLMFGPPGTGK	7	0	2068.132455	0.0043	0.0850
CFCAHNSRIAGEHLSNGEK[x]PLLTPEK	18	0	2964.433301	0.0042	0.1100
AHLDVQEKDQPK[x]K	11	0	1534.810280	0.0042	0.0550
GDSGEMSLQKLFK[x]	12	0	1438.712546	0.0042	0.0550
SQK[x]NVISLEISDTSLQPLSTFFAER	2	0	2809.449655	0.0042	0.1050
VLSNYMKQEALSSK[x]TLFTRPIPVR	13	0	2777.526069	0.0042	0.1000
EEMVMLK[x]GDEVVSLLGVSEQVQVR	6	0	2673.371607	0.0042	0.1000
NYPLILYLVEGNGQTAK[x]R	16	0	2048.105376	0.0042	0.0750
GK[x]YYPLKSMTEK	1	0	1443.743119	0.0042	0.0500
SSEETEDKK[x]MQE	8	0	1439.608537	0.0042	0.0500
ILSGEQTVK[x]YDR	8	0	1407.735725	0.0042	0.0500
M[x]TEVLKTNVLQSNENIVQYYTQK	0	0	2742.389700	0.0041	0.0950
FHQLK[x]PTRVLTLAMVKR	4	0	2037.203252	0.0041	0.0700
GAIEK[x]VDDLLTTQAEAK	4	0	1800.946820	0.0041	0.0700
KAVYMPLCDPGNK[x]AEESAFYER	12	0	2574.188176	0.0041	0.0900
K[x]FRKPIGATWK	0	0	1330.787310	0.0041	0.0450
AIDLYK[x]EVLNK	5	0	1304.733939	0.0041	0.0450
TFHILEPK[x]EKSLLAHK	7	0	1890.072626	0.0041	0.0650
ATPYRGYSK[x]PNERATK	8	0	1837.943407	0.0041	0.0650
IVCFMLNEK[x]LNQQSVLLPLLK	8	0	2499.395584	0.0040	0.0850
TEDDIKSLQSVGQIIGEVLK[x]QLDSER	19	0	2899.513703	0.0040	0.1050
NDSYQLIK[x]ILPNKVDPLVSLMMVEK	7	0	2886.559732	0.0040	0.1000
KQCVIANSCK[x]TAINTGGGSVAVFNK	9	0	2623.320910	0.0040	0.1000
NYPLILYLVEGNGQTAK[x]RSR	16	0	2291.238503	0.0040	0.0800
TTSNICHRLNADVLGQLIK[x]K	18	0	2280.237118	0.0040	0.0800
DKPK[x]YEPPVPTRTGR	3	0	1739.931783	0.0040	0.0600
DLK[x]LKWSDER	2	0	1288.677488	0.0040	0.0400
IEDTDKYDK[x]K	8	0	1253.613888	0.0040	0.0400
K[x]LEGTIDYQK	0	0	1193.629146	0.0040	0.0400
RVEFK[x]MGNGK	4	0	1164.607305	0.0040	0.0400
IHAK[x]SMAIDK	3	0	1112.601159	0.0040	0.0400
TQLADILSVLGMSYSNTSK[x]HESLK	18	0	2621.336941	0.0040	0.0950
VFHPITK[x]AVILSDTKPVDK	6	0	2107.204023	0.0039	0.0750
HIGIATTGFIPDGQHIVK[x]R	17	0	2059.132592	0.0039	0.0750
GEVSSLFPSLISDANLMTTDQDTTGIK[x]K	26	0	2967.474541	0.0039	0.1100
IDTIVKEIQDEK[x]EAEAAR	11	0	2057.063963	0.0039	0.0700
DAGK[x]DEFSR	3	0	1023.462090	0.0039	0.0350
EYLEKNWK[x]EGLSR	7	0	1650.836493	0.0038	0.0500
LKPLIEK[x]GGDWER	6	0	1539.840853	0.0038	0.0500
HHFYAK[x]IDRPAQVISFK	5	0	2056.100568	0.0038	0.0650
ILLDLVYAFIK[x]SNQATTSTDR	10	0	2368.263712	0.0038	0.0800
GAPIEHDVGIMIDFECEK[x]MEGAFYR	17	0	2913.313438	0.0038	0.0950
YQLYGYRTNTNNSILFAALSK[x]SLVR	20	0	2891.529239	0.0038	0.0950
IFTIHTSK[x]MNLGEDVNLEELIQCK	7	0	2831.419614	0.0038	0.0900
SVGLPTNAYFAIDEIEDDGSK[x]SSR	20	0	2570.213522	0.0038	0.0900
EMKK[x]DSESTEEK	3	0	1439.644921	0.0038	0.0450
EMK[x]KDSESTEEK	2	0	1439.644921	0.0038	0.0450
SSEETEDK[x]KMQE	7	0	1439.608537	0.0038	0.0450
LLMK[x]LSSQNDDK	3	0	1390.712546	0.0038	0.0450
APALDGALQGVIQFMK[x]SCALFANQAATR	15	0	2948.499924	0.0037	0.1050
QRIQK[x]ENR	4	0	1070.594434	0.0037	0.0300
TSWIYK[x]NK	5	0	1038.549782	0.0037	0.0300
SK[x]TLQYFA	1	0	956.496688	0.0037	0.0300
WIAKQILDCIVNLSEPAK[x]K	17	0	2225.224100	0.0037	0.0700
DAYVYSIVAIARIK[x]LISGK	13	0	2079.209109	0.0037	0.0700
KELFDCLK[x]IMR	7	0	1451.762804	0.0036	0.0400
FNLMVICK[x]DKK	7	0	1394.741343	0.0036	0.0400
K[x]GYQTIELDKK	0	0	1321.724101	0.0036	0.0400
HNFVGLFVELSKLLVK[x]DR	15	0	2113.204692	0.0036	0.0650
QGITEAYNQKAVEK[x]LMSR	13	0	2065.062523	0.0036	0.0650
TLADVEVNHLK[x]CDQFLVAHYR	10	0	2527.264057	0.0036	0.0750
VMGSGCDAAGTIIK[x]VFHPITK	13	0	2201.133573	0.0036	0.0750
VGIKPPK[x]GVLLYGPPGTGKTLLAR	6	0	2431.467763	0.0035	0.0850
IDELVSNNEK[x]IWKVMCK	9	0	2105.064830	0.0035	0.0600
SLEK[x]TLVPYLRISQAVR	3	0	1972.146846	0.0035	0.0600
VPFTAAITITGVKTSTGGPK[x]LQLNLER	19	0	2811.585689	0.0035	0.0950
DK[x]MNFVILCR	1	0	1294.652534	0.0035	0.0350
ADYYYQAK[x]AK	7	0	1219.587284	0.0035	0.0350
LFQVEYAIEAIK[x]LGSTAIGVKTK	11	0	2478.409640	0.0035	0.0800
ASTSAK[x]AAITGKPDPWQTSLAFYYSGVGK	5	0	3001.518398	0.0034	0.1000
QTGQYYGGLK[x]LCVDRR	9	0	1912.957672	0.0034	0.0550
DHDLAPLYK[x]YLSENPK	8	0	1901.952241	0.0034	0.0550
NIPKEIK[x]IIYSDIDVDPVKPEHVGK	6	0	2845.558807	0.0034	0.0850
ASVVETVTLTKVTQK[x]KPPVQPLAYK	14	0	2724.578817	0.0034	0.0850
ILSNITYSYK[x]GYGLSMGTMLAGTGK	9	0	2625.318122	0.0034	0.0850
CEDGVILALEKVVTSK[x]LLKPR	15	0	2367.355831	0.0033	0.0700
E[x]MKKDSESTEEK	0	0	1439.644921	0.0033	0.0400
LPEANFEPLEK[x]R	10	0	1441.756460	0.0033	0.0400
MK[x]DAVK	1	0	690.373411	0.0033	0.0200
G[x]GLGYPEDAIGKTK	0	0	1404.724827	0.0032	0.0450
YVYRDYCAFVQHLK[x]VNADTELVHLR	13	0	3108.560213	0.0032	0.0800
DYGDLGSSVNPLDKTNNLDLEHK[x]HK	22	0	2808.367718	0.0032	0.0800
CVVHLNDASVAAKLLMK[x]LSSQNDDK	16	0	2755.399548	0.0032	0.0800
LGISATALSPEEKK[x]TAGEDAVTLVK	13	0	2527.374374	0.0032	0.0800
DILLDMSRAVNIAFTQDQLLK[x]R	20	0	2559.384166	0.0032	0.0700
ASRGAATIK[x]GAIWYGIDFTAAR	8	0	2295.212290	0.0032	0.0700
E[x]QKPEVDYSEK	0	0	1350.630263	0.0032	0.0350
EDGMK[x]ILMVNR	4	0	1304.658013	0.0032	0.0350
LQK[x]DLGQVLNK	2	0	1254.729522	0.0032	0.0350
TTLFK[x]SELAQSKYLMNVSR	4	0	2215.166981	0.0032	0.0600
EAADFIFDICGIAGIK[x]KTR	15	0	2124.103657	0.0032	0.0600
LPYVALGSGSLAAISVLETK[x]YQPDLER	19	0	2889.548636	0.0031	0.0850
LVLDSWEPHTQGVYGTRYK[x]LHSEK	18	0	2842.440095	0.0031	0.0750
QTVYQISELESLLRSSHIITK[x]ELK	20	0	2814.548970	0.0031	0.0750
FLHDKNSDYK[x]ETLIFK	9	0	1997.025735	0.0031	0.0500
STELQIGVVEDDK[x]PFR	12	0	1831.931505	0.0031	0.0500
CEDGVILALEK[x]VVTSK	10	0	1759.938898	0.0031	0.0500
K[x]VAEQNENPTVGSAQK	0	0	1698.853594	0.0031	0.0500
YVTGPK[x]NK	5	0	905.497023	0.0031	0.0250
FQPRVHEVGDDLVIGASGFEADALALVK[x]R	27	0	3108.635484	0.0031	0.0900
WCERISPGYDVYEGSFEK[x]EGK	17	0	2535.137525	0.0031	0.0650
QGAMIAQAMILTQHNDQLNSK[x]VSGIR	20	0	2823.448227	0.0031	0.0800
K[x]LPNIEEATFDKR	0	0	1559.830681	0.0031	0.0400
EDWEKYQK[x]PVDTEEENDK	7	0	2281.002149	0.0031	0.0550
RPPVIRTTLFK[x]SELAQSK	10	0	2070.194854	0.0031	0.0550
TVYQISELESLLRSSHIITK[x]ELK	19	0	2686.490399	0.0030	0.0700
NLNAPK[x]FSFISNVRPKLFAYPPK	5	0	2647.463738	0.0030	0.0700
K[x]ALSSLKYMLLSQIMLNSVSEVK	0	0	2581.422189	0.0030	0.0700
TDLNHENLK[x]GGDDLDPNYVLSSR	8	0	2571.220002	0.0030	0.0700
CLTDLEDEAPAK[x]DILLDMSR	11	0	2304.097637	0.0030	0.0600
VTQKK[x]PPVQPLAYKSATPFR	4	0	2255.278912	0.0030	0.0600
INEDSK[x]LAVNENLASSKSSM	5	0	2136.036759	0.0030	0.0600
HK[x]FQDILLGAGQAIK	1	0	1637.925245	0.0030	0.0450
LQK[x]YQATVMR	2	0	1236.664816	0.0030	0.0300
K[x]QCVIANSCK	0	0	1206.584850	0.0030	0.0300
EK[x]ASK	1	0	561.312197	0.0030	0.0150
EQLK[x]HTEDEIVQYGLLLGIGLTGMASR	3	0	2970.548313	0.0030	0.0800
VSAMMSCACQK[x]RLEDDHIHNYR	10	0	2720.203848	0.0030	0.0650
CFIVNELMRWPK[x]IAEIYGSALR	11	0	2665.387142	0.0030	0.0650
SELVKEFHK[x]DMTLEEAEVLILK	8	0	2600.377016	0.0030	0.0650
ENWK[x]YACKILGVVEGQFSRPAK	3	0	2579.331740	0.0030	0.0650
SLLELNETQSNIQEQGVNWGK[x]K	20	0	2514.271310	0.0030	0.0650
N[x]SSSDMAYTSMFKGNQK	0	0	1894.818860	0.0029	0.0500
LEEIGVADQYKVSK[x]ILEHK	13	0	2198.194577	0.0029	0.0550
LREEIQK[x]GDGGTDYVCVPK	6	0	2163.062913	0.0029	0.0550
GIGSYEK[x]QSEVSVGLRFIK	6	0	2096.126503	0.0029	0.0550
TLPPELK[x]GEALGNSEHIRCCHNSFAR	6	0	2992.439448	0.0029	0.0750
ASLLKVNMENLIVTDLGK[x]YAEVLIETAK	17	0	3074.693573	0.0029	0.0800
DTLSK[x]DQELTEENVSISVIGK	4	0	2304.169539	0.0029	0.0600
K[x]DWNACK	0	0	920.417393	0.0029	0.0200
SLK[x]DECK	2	0	878.416723	0.0029	0.0200
LGITFAHVTAAK[x]NNSWAK	11	0	1928.026739	0.0028	0.0500
NMGTVVDLLIENK[x]ASALL	12	0	1900.033855	0.0028	0.0500
FGNRDLVK[x]K	7	0	1075.613774	0.0028	0.0250
SAVIK[x]TSTR	4	0	961.555594	0.0028	0.0250
QIEELFEAIVLPMQQADK[x]FR	17	0	2404.245953	0.0027	0.0550
LGSTAIGVK[x]TKDAVVLGVEK	8	0	1984.156741	0.0027	0.0550
EK[x]VEYAPSNEIDTFELQGCSLK	1	0	2556.205265	0.0027	0.0600
K[x]DKMNFVILCR	0	0	1422.747490	0.0027	0.0300
GTPGYGPLGVLPK[x]VGIRLFNLEPK	12	0	2521.441942	0.0027	0.0650
K[x]ILFENPDEATKR	0	0	1559.830681	0.0027	0.0350
QLEMLDLQEGFIK[x]EDCK	12	0	2094.996478	0.0026	0.0450
GAATIK[x]GAIWYGIDFTAAR	5	0	1981.042053	0.0026	0.0500
NK[x]LTNDETRYVFVSSVQPDLLPR	1	0	2690.402650	0.0026	0.0600
YSDIGGLSK[x]QIEELFEAIVLPMQQADK	8	0	3021.536746	0.0026	0.0700
INDTVGIK[x]ESDTGLAPISFWDVAADRQR	7	0	3073.546731	0.0025	0.0700
IIYSDIDVDPVK[x]PEHVGKVVLK	11	0	2462.378342	0.0025	0.0550
M[x]SSKDISSKSPSGNDALNDK	0	0	2079.974162	0.0025	0.0500
K[x]PPVQPLAYKSATPFR	0	0	1799.009303	0.0025	0.0400
QIKEIK[x]EVIELPVK	5	0	1665.007573	0.0025	0.0350
LEK[x]VRQLIIK	2	0	1238.807376	0.0025	0.0250
K[x]GAVEYEIYK	0	0	1198.623334	0.0025	0.0250
GTEVEK[x]ITIK	5	0	1116.638983	0.0025	0.0250
K[x]IEFPSYR	0	0	1038.549782	0.0025	0.0200
NLIRLAK[x]R	6	0	982.639929	0.0025	0.0200
VDTILLFMPMDESLK[x]VFQALTTIRR	14	0	2936.586614	0.0024	0.0600
LNSLPLLQQLVK[x]CFIVNELMR	11	0	2527.401730	0.0024	0.0500
VEAQNHK[x]LNLADPVSIEYLTR	6	0	2409.265107	0.0024	0.0500
Q[x]SRQETQYKIDELVSNNEK	0	0	2308.129407	0.0024	0.0450
AIGSGSEPAK[x]SELVKEFHK	9	0	2013.053008	0.0024	0.0450
DPEEEAEMMTK[x]ETTEKK	10	0	2024.891743	0.0024	0.0400
ATAIGK[x]SSTAAKTFLEK	5	0	1722.951515	0.0024	0.0400
RGAPIEHDVGIMIDFECEK[x]MEGAFYR	18	0	3069.414541	0.0023	0.0600
VK[x]EDMVDQESTDNNGVQVESRIDDQM	1	0	2980.302469	0.0023	0.0600
SWIGAYLAK[x]IPER	8	0	1502.824477	0.0023	0.0300
LNFSSLKMK[x]DAVK	8	0	1479.811862	0.0023	0.0300
N[x]SSSDMAYTSMFK	0	0	1467.600950	0.0023	0.0300
QPEDK[x]LRMELLEQYNVIHDHQEER	4	0	3048.472188	0.0023	0.0550
LDPPILPENGDLEK[x]DEPEETDVNK	13	0	2705.291825	0.0023	0.0550
EEYLRAAK[x]ASR	7	0	1292.683635	0.0023	0.0250
VEYAPSNEIDTFELQGCSLK[x]DQIGEEK	19	0	3098.438882	0.0022	0.0600
QYQEVVK[x]QGDVLLNKLQK	6	0	2129.184348	0.0022	0.0400
DKLVLK[x]EVFLSFHNLVGR	5	0	2113.204692	0.0022	0.0400
IEVNIHRK[x]R	7	0	1163.688664	0.0022	0.0200
K[x]DSESTEEK	0	0	1051.466899	0.0022	0.0200
VEFK[x]MGNGK	3	0	1008.506203	0.0022	0.0200
VK[x]VIAATNR	1	0	970.592313	0.0022	0.0200
LAHLSKHPK[x]FEEILTR	8	0	1918.078772	0.0022	0.0350
PPKEDWEK[x]YQKPVDTEEENDK	7	0	2603.202624	0.0021	0.0450
YEYQKLK[x]ESQLVDK	6	0	1769.919882	0.0021	0.0300
QIK[x]EIKEVIELPVK	2	0	1665.007573	0.0021	0.0300
TK[x]LVKER	1	0	872.544305	0.0021	0.0150
EK[x]SPAIIFIDELDAIGTKR	1	0	2115.157467	0.0021	0.0400
GGVHVK[x]LAHLSK	5	0	1244.735277	0.0021	0.0250
QNTPVLFDSK[x]EAVLKLK	9	0	1929.093418	0.0021	0.0350
A[x]KVAEQNENPTVGSAQK	0	0	1769.890704	0.0021	0.0350
SFEQK[x]VMKEDNLILR	4	0	1848.976679	0.0020	0.0300
YSLNSYDFK[x]K	8	0	1263.613496	0.0020	0.0200
TKSVALGGITK[x]EFVIYEQLIAAR	10	0	2506.415787	0.0020	0.0450
LGVMYAK[x]NLPNIQRNVTYPLFFLSNR	6	0	3067.642820	0.0019	0.0500
CEDGVILALEK[x]VVTSKLLKPR	10	0	2367.355831	0.0019	0.0400
KLEETDVAK[x]AAILERPYASTGAYK	8	0	2623.385606	0.0019	0.0450
G[x]QAQSGNFSNFGDGANGDNKKDQK	0	0	2483.106041	0.0019	0.0450
VPTFANFHTPIFIAK[x]R	14	0	1858.025287	0.0019	0.0300
IK[x]VLAQLGMQSLSPLK	1	0	1725.022174	0.0019	0.0300
K[x]ENLLSTLIYTLNLSYDNASYSDLIIK	0	0	3103.632751	0.0019	0.0500
TLLYGK[x]RFFPYYVYTTVAGIDK	5	0	2614.383428	0.0018	0.0400
ATHEVLK[x]DEVLFNDKPLPIEMK	6	0	2565.351138	0.0018	0.0400
KDK[x]MNFVILCR	2	0	1422.747490	0.0018	0.0200
HKTPDK[x]GYGHR	5	0	1294.653005	0.0018	0.0200
TLYEHDLALVLENAIADDRK[x]TELFK	19	0	2916.523149	0.0018	0.0450
K[x]SAAAIGTSQLPVR	0	0	1397.798991	0.0018	0.0250
LQLNLERDYEQFGYFK[x]R	15	0	2218.117000	0.0018	0.0300
IDELVSNNEKIWK[x]VMCK	12	0	2105.064830	0.0018	0.0300
GGLGYPEDAIGK[x]TKLVK	11	0	1744.972250	0.0018	0.0300
NSSSDMAYTSMFK[x]GNQKVVK	12	0	2221.050634	0.0018	0.0350
INEDSKLAVNENLASSK[x]SSM	16	0	2136.036759	0.0018	0.0350
FK[x]LNYKPEEEYPDLSKHNNHMAK	1	0	2831.369969	0.0017	0.0400
DDLSGAEIK[x]AIVSEAGLLALRER	8	0	2425.317532	0.0017	0.0400
GINIDQSSNSKDPEEEAEMMTK[x]ETTEK	21	0	3040.348747	0.0017	0.0450
EIK[x]IIYSDIDVDPVKPEHVGK	2	0	2393.284112	0.0017	0.0350
TFMNHIDVQK[x]EFQAR	9	0	1862.909665	0.0017	0.0250
DFLDAVQK[x]VVKGNQK	7	0	1687.925636	0.0017	0.0250
NKGTMK[x]VELYEIQLISEGQPVEGR	5	0	2717.405684	0.0017	0.0400
MEQK[x]PEVDYSEK	3	0	1481.670742	0.0017	0.0200
GTTAVLK[x]EDIYK	6	0	1336.723767	0.0017	0.0200
GGDWERK[x]NR	6	0	1116.542400	0.0017	0.0150
LLVK[x]DRIDK	3	0	1098.676036	0.0017	0.0150
NK[x]LTNDETR	1	0	1089.541397	0.0017	0.0150
D[x]RQEQR	0	0	830.399437	0.0017	0.0100
LGSSEVEQVQLVVDGVK[x]LMVEMEKK	16	0	2773.460417	0.0016	0.0400
TEVLK[x]TNVLQSNENIVQYYTQK	4	0	2611.349222	0.0016	0.0350
SVQPTAKTVQK[x]VETAVLSTTVK	10	0	2314.310659	0.0016	0.0350
HEDALAK[x]LGATLAQGIIDAGGR	6	0	2176.159922	0.0016	0.0350
YYRAVYDTAVVQEDPEK[x]WK	16	0	2359.148355	0.0016	0.0300
YGLQGPTWLVHK[x]ENAINKK	11	0	2195.185017	0.0016	0.0300
ALGNFVASVLARLALTK[x]PK	16	0	1968.188317	0.0016	0.0300
S[x]SKDISSKSPSGNDALNDK	0	0	1948.933683	0.0016	0.0300
VLK[x]LTLEAMDLEIVEK	2	0	1843.037546	0.0016	0.0250
DEK[x]YTLYDQNDTK	2	0	1631.731422	0.0015	0.0200
LGDK[x]GPAAARASR	3	0	1268.694867	0.0015	0.0200
VLKLTLEAMDLEIVEK[x]EHFK	15	0	2384.302404	0.0015	0.0300
K[x]IYNEYPPTK	0	0	1251.649881	0.0015	0.0150
NPK[x]ADPLDER	2	0	1153.572695	0.0015	0.0150
DAVVLGVEK[x]R	8	0	1084.624003	0.0015	0.0150
VFAMGDK[x]TYLGLTGLATDVQTLYELFR	6	0	3021.552004	0.0015	0.0400
DLASFIPDNK[x]LNCVIDR	9	0	1988.998864	0.0015	0.0250
GTK[x]TSETNDRNSTNNTK	2	0	1866.866670	0.0015	0.0250
LGDNNIADWPQVEYLVGK[x]NRR	17	0	2456.255938	0.0014	0.0300
KNCK[x]ADAGITIAPR	3	0	1513.803419	0.0014	0.0200
M[x]DRQEQR	0	0	961.439915	0.0014	0.0100
M[x]GQAQSGNFSNFGDGANGDNKKDQK	0	0	2614.146520	0.0014	0.0350
DEK[x]YTLYDQNDTKEWLDK	2	0	2303.059269	0.0014	0.0250
YTSLSEEQK[x]MKSDINAHK	8	0	2108.020718	0.0014	0.0250
VLNK[x]EHLEADFVTQVAVR	3	0	2067.111188	0.0014	0.0250
AVILSDTKPVDK[x]KQCVIANSCK	11	0	2473.303140	0.0014	0.0300
VSQARVMGSGCDAAGTIIK[x]VFHPITK	18	0	2742.430790	0.0013	0.0350
I[x]AIVVNQNWYCANTK	0	0	1792.892954	0.0013	0.0200
VETAVLSTTVK[x]AQAR	10	0	1572.883440	0.0013	0.0200
VLSNYMK[x]QEALSSKTLFTRPIPVR	6	0	2777.526069	0.0012	0.0300
V[x]NQIESQMAMAEKLIQIRVK	0	0	2328.265640	0.0012	0.0250
DDFDAFYGIDTMSPNMK[x]VDK	16	0	2308.002683	0.0012	0.0250
LIIPSDDALRTNAIVMK[x]DIR	16	0	2253.251374	0.0012	0.0250
SLQSVGQIIGEVLK[x]QLDSER	13	0	2198.190551	0.0012	0.0250
LSLFSNK[x]ENELRQAVR	6	0	1903.027465	0.0012	0.0200
K[x]FFAIDTANPIPVFTH	0	0	1816.951123	0.0012	0.0200
LK[x]GYQTIELDKK	1	0	1434.808159	0.0012	0.0150
NK[x]YAIQLPLPPK	1	0	1380.812854	0.0012	0.0150
EFPDLGVLEGK[x]R	10	0	1358.719350	0.0012	0.0150
QVK[x]R	2	0	529.333601	0.0012	0.0050
MPFGNTHNKFK[x]LNYKPEEEYPDLSK	10	0	3025.464255	0.0012	0.0300
AK[x]VAEQNENPTVGSAQKMIQDEAQK	1	0	2713.333976	0.0012	0.0300
HVFPITK[x]GIGCVMTGSIADAR	6	0	2229.139719	0.0012	0.0250
FAASKEK[x]QNTPVLFDSK	6	0	1908.994437	0.0012	0.0200
LFKSLGSGMDQEK[x]VLNK	12	0	1893.002891	0.0012	0.0200
DNLSWLSK[x]ANNWSKFTATAALGVIHR	7	0	2899.509173	0.0012	0.0300
EEPK[x]SETLENFTR	3	0	1578.752492	0.0012	0.0150
NCK[x]ADAGITIAPR	2	0	1385.708463	0.0012	0.0150
SVQPTAK[x]TVQKVETAVLSTTVK	6	0	2314.310659	0.0011	0.0250
NLLLQEKGFPTPK[x]ATSTGTTIVGVIAK	12	0	2783.579543	0.0011	0.0300
M[x]EQKPEVDYSEKFAELQK	0	0	2198.056433	0.0011	0.0200
NK[x]MVCKIWK	1	0	1205.641245	0.0011	0.0100
Q[x]SRQETQYK	0	0	1166.567944	0.0011	0.0100
KSK[x]TLQYFA	2	0	1084.591644	0.0011	0.0100
EALEK[x]TEEK	4	0	1075.539667	0.0011	0.0100
FLSK[x]TLDSNSLTHEKIEFATITK	3	0	2622.390357	0.0011	0.0250
LEETDVAK[x]AAILERPYASTGAYK	7	0	2495.290650	0.0011	0.0250
AVANQTSATFLRVVGSELIQK[x]YLGDGPR	20	0	2989.598373	0.0011	0.0300
NK[x]ADYYTNICDRER	1	0	1816.816160	0.0011	0.0150
GGLGYPEDAIGK[x]TK	11	0	1404.724827	0.0011	0.0150
LGIDPPK[x]GIMLYGPPGTGK	6	0	1910.033463	0.0011	0.0200
KIFTIHTSK[x]MNLGEDVNLEELIQCK	8	0	2959.514570	0.0010	0.0250
KSQNVQEQLNEWGSNITELLGK[x]LEK	21	0	2884.492911	0.0010	0.0250
Y[x]FATLQKSKR	0	0	1240.692746	0.0010	0.0100
SRK[x]VAQTTYK	2	0	1180.656362	0.0010	0.0100
M[x]FMTR	0	0	684.308705	0.0010	0.0050
IMRDVITELPDAK[x]YYR	12	0	1982.029438	0.0009	0.0150
LILVDDEKTSWIYK[x]NK	13	0	1964.061785	0.0009	0.0150
SPADWVADTIFAESDLGK[x]NDGTIVIRK	17	0	2917.482014	0.0009	0.0250
ATHEVLKDEVLFNDK[x]PLPIEMK	14	0	2565.351138	0.0009	0.0200
LAQFEKEEYVSDPK[x]EQM	13	0	2069.961478	0.0009	0.0150
FLKTSK[x]TPPTAMLSSVR	5	0	1863.028712	0.0009	0.0150
FDVVPVPQSSLYLRNLTDETK[x]NK	20	0	2662.396504	0.0009	0.0200
M[x]EQKPEVDYSEK	0	0	1481.670742	0.0008	0.0100
VSAMMSCACQK[x]R	10	0	1427.614109	0.0008	0.0100
EVLNK[x]GVSKDEK	4	0	1344.724827	0.0008	0.0100
F[x]MTRSEYDRGVNTFSPEGR	0	0	2248.033011	0.0008	0.0150
QGSATVGLVSK[x]THAVLVALKR	10	0	2134.258512	0.0007	0.0150
LEEIGVADQYK[x]VSK	10	0	1577.830012	0.0007	0.0100
LAVNENLASSK[x]SSM	10	0	1449.713272	0.0007	0.0100
YK[x]LHSEK	1	0	903.481373	0.0007	0.0050
RK[x]QYSAK	1	0	879.492606	0.0007	0.0050
AK[x]TMTER	1	0	835.422145	0.0007	0.0050
K[x]VADLKK	0	0	800.511946	0.0007	0.0050
GVSK[x]DEK	3	0	761.391895	0.0007	0.0050
KGEK[x]VEDAPENNSFR	3	0	1718.822296	0.0007	0.0100
YIPNPVLVIIDVK[x]PK	12	0	1707.033394	0.0007	0.0100
DSESTEEK[x]EAQAVQR	7	0	1705.775405	0.0007	0.0100
ERAEAGLALSLIVK[x]ALSIEGDDK	13	0	2397.311385	0.0007	0.0150
KDGIQDIMPSQAK[x]ELK	12	0	1799.945046	0.0006	0.0100
ENWK[x]YACK	3	0	1097.496365	0.0006	0.0050
SLNNLNTIDIDANLEKLLIFEK[x]QVR	21	0	2912.596978	0.0006	0.0150
QGDVLLNKLQK[x]YQATVMR	10	0	2104.146189	0.0006	0.0100
ACAAQSNATFLK[x]LAAPQLVQMFIGDGAK	11	0	2920.493778	0.0005	0.0150
ELFDPIISDRHGGYK[x]PTDK	14	0	2187.095930	0.0005	0.0100
DVCIK[x]LGLDSEESAEYIVAK	4	0	2238.108857	0.0005	0.0100
AELDK[x]IGLSK	4	0	1072.612770	0.0005	0.0050
AVYMPLCDPGNK[x]AEESAFYER	11	0	2446.093220	0.0005	0.0100
SYYMLYK[x]AGVLQSLADDSATTR	6	0	2452.194311	0.0005	0.0100
EQK[x]PEVDYSEK	2	0	1350.630263	0.0005	0.0050
AK[x]ADYAQYYRHCLLYLSCIDLDK	1	0	2878.378086	0.0004	0.0100
NIPKEIKIIYSDIDVDPVK[x]PEHVGK	18	0	2845.558807	0.0004	0.0100
ESQDYLNLVQALAETNVK[x]DEKSGVK	17	0	2777.408184	0.0004	0.0100
K[x]SAAAIGTSQLPVRDGVVVIQSYCHR	0	0	2811.481241	0.0004	0.0100
EIINRDIGK[x]VVDK	8	0	1497.851416	0.0004	0.0050
TK[x]DEGGPAGGLYI	1	0	1276.629872	0.0004	0.0050
RFCVGLQK[x]IEEIFK	7	0	1765.954825	0.0004	0.0050
LIK[x]KSSEQANLYER	2	0	1677.904901	0.0004	0.0050
VADLKK[x]LEGTIDYQK	5	0	1719.940617	0.0003	0.0050
HNNHMAK[x]VLTLELYKK	6	0	1938.050842	0.0003	0.0050
GLGYPEDAIGKTK[x]LVK	12	0	1687.950789	0.0003	0.0050
EIMLRVEPIPLINGEK[x]R	15	0	2006.134566	0.0003	0.0050
TLPPELK[x]GEALGNSEHIR	6	0	1960.037693	0.0003	0.0050
EKSPAIIFIDELDAIGTK[x]R	17	0	2115.157467	0.0003	0.0050
LLKVTVSK[x]GVAIDLLEECK	7	0	2114.201970	0.0003	0.0050
GVVALVEDK[x]TKSVALGGITK	8	0	1984.156741	0.0002	0.0050
DAVVLGVEK[x]RLTSPLMESHSVEK	8	0	2523.336549	0.0002	0.0050
I[x]DDQRDMQVDSVNQEENVDSGETK	0	0	2750.193582	0.0002	0.0050
TDLNHENLK[x]GGDDLDPNYVLSSRVR	8	0	2826.389513	0.0002	0.0050
DNSSDLQKLLMK[x]VALCANHADSVVK	11	0	2755.399548	0.0002	0.0050
TTEEK[x]EATPMEMDEEKSQDISINGNSK	4	0	3040.348747	0.0002	0.0050
NLLLQEK[x]GFPTPKATSTGTTIVGVIAK	6	0	2783.579543	0.0002	0.0050
FLSAMHDLPVRGNAK[x]FGDGIQIAQLALK	14	0	3009.622085	0.0002	0.0050
# precursors: 1
Precursor: 3694.0629	4	0.9930	0
K[x]PRRLLK(0)	YVQVEQRNK[x]PDERFNTGVVNVR(8)	1.1750	3694.0541	138.0681
AK[x]SAK(1)	LGSTLK[x]SIMLYLMVQSVNSELKLLSSAK(5)	1.1250	3694.0663	138.0681
IDRDK[x]LVLK(4)	K[x]EITPDIFAAIAIINEADRMAR(0)	0.9750	3694.0490	138.0681
TK[x]INLIETLR(1)	K[x]VGQYIRQPQNVLVSETLER(0)	0.9100	3694.0780	138.0681
AK[x]SAK(1)	LGSTLKSIMLYLMVQSVNSELK[x]LLSSAK(21)	0.8450	3694.0663	138.0681
K[x]DKPKYEPPVPTR(0)	LFAYPPK[x]SVQPTAKTVQK(6)	0.8350	3694.0496	138.0681
AHILRIHAK[x]SMAIDK(8)	IQDAELAILQK[x]TQNLR(10)	0.8250	3694.0714	138.0681
AK[x]SAK(1)	ALSSLK[x]YMLLSQIMLNSVSEVKSLLTGK(5)	0.8100	3694.0663	138.0681
VSK[x]ILEHKEIMLR(2)	HTVIK[x]TGLRMISLSYSR(4)	0.7400	3694.0788	138.0681
K[x]YINR(0)	GAIESYK[x]VVDASIVSKALGNFVASVLAR(6)	0.7300	3694.0456	138.0681
EEFAEK[x]AVSVIQAR(5)	TLALKYPGGGPGK[x]TAILPVK(12)	0.7250	3694.0708	138.0681
E[x]SLQRLLQGAR(0)	ARK[x]TQIAGGHDIIGPFHVITR(2)	0.7200	3694.0541	138.0681
VSK[x]QGEIDYEALVK(2)	QGSATVGLVSK[x]THAVLVALK(10)	0.7100	3694.0555	138.0681
LK[x]AYQGIYLMSIR(1)	QAAK[x]ASVVETVTLTKVTQK(3)	0.6900	3694.0741	138.0681
FGDGIQIAQLALK[x]HR(12)	TFHILEPKEK[x]SLLAHK(9)	0.6900	3694.0721	138.0681
LSLFSNK[x]ENELR(6)	VPDKLIDASTVK[x]HVFPITK(11)	0.6650	3694.0344	138.0681
KDKPK[x]YEPPVPTR(4)	LFAYPPK[x]SVQPTAKTVQK(6)	0.6600	3694.0496	138.0681
ASAGPLIASQTVK[x]K(12)	TYNLISSYIK[x]SVEISALASK(9)	0.6550	3694.0443	138.0681
VVTALTMLK[x]QHLFR(8)	NDGTIVIRK[x]LEETDVAK(8)	0.6550	3694.0490	138.0681
K[x]QLATSLRSR(0)	ERAEAGLALSLIVK[x]ALSIEGDDK(13)	0.6500	3694.0627	138.0681
