# Supplementary material for: ECL: an exhaustive search tool for the identification of cross-linked peptides using whole database
Source: BMC Bioinformatics. 2016 May 20;17:217. doi: 10.1186/s12859-016-1073-y (PMC4874008; doi:10.1186/s12859-016-1073-y)
Supplement: Additional file 5 — Kojak’s pre-selection list of PSMs only identified by ECL. (ZIP 5147 kb) [file 12859_2016_1073_MOESM5_ESM.zip › Kojak's pre-selection ranks of ECL only peptides/Kojak's detailed results/aleitner_M1012_007/diagnostic_10383.txt]

Scan: 10383
ENAPAIIFIDEIDAIATK[x]R	17	0	2099.126168	0.1261	2.3950
PRK[x]QYSAK	2	0	976.545365	0.0944	0.7550
K[x]QYSAK	0	0	723.391504	0.0867	0.5200
R[x]KQYSAK	0	0	879.492606	0.0821	0.5750
P[x]RKQYSAK	0	0	976.545365	0.0787	0.6300
AQIK[x]ILYVNNAK	3	0	1373.803016	0.0717	0.8600
RK[x]QYSAK	1	0	879.492606	0.0707	0.4950
SVQPLASAK[x]ELLR	8	0	1410.819392	0.0596	0.7750
LAQFEK[x]EEYVSDPK	5	0	1681.819840	0.0582	0.8150
ELIRAQEEVK[x]R	9	0	1369.767693	0.0582	0.6400
TDNHLSSTLEK[x]LSFK	10	0	1718.883832	0.0577	0.8650
AQEEVK[x]R	5	0	858.455887	0.0543	0.3800
M[x]TEVLK	0	0	719.388726	0.0542	0.3250
SMNLTRGIDLK[x]SIAEK	10	0	1774.961029	0.0541	0.8650
SLK[x]R	2	0	502.322703	0.0525	0.2100
QAREK[x]VLK	4	0	970.592313	0.0506	0.4050
AK[x]SAK	1	0	503.306720	0.0500	0.2500
SLPLQIEVANDCIKWAIK[x]EK	17	0	2354.266687	0.0495	0.9900
AEQEELLSEKVSTK[x]K	13	0	1717.909710	0.0483	0.7250
KAVYMPLCDPGNK[x]AEESAFYER	12	0	2574.188176	0.0482	1.0600
STELFKNEEEPTK[x]K	12	0	1678.841301	0.0479	0.6700
E[x]MKKDSESTEEK	0	0	1439.644921	0.0475	0.5700
K[x]TVQYATK	0	0	937.523235	0.0475	0.3800
SMIADK[x]HAIR	5	0	1140.607305	0.0470	0.4700
RGERPSCPTGYHLK[x]SIR	13	0	2013.032561	0.0468	0.7950
SLPLQIEVANDCIK[x]WAIK	13	0	2097.129144	0.0461	0.8300
AEQEELLSEK[x]VSTK	9	0	1589.814754	0.0461	0.6450
ATLTGMK[x]IDVLFSK	6	0	1522.842826	0.0450	0.6300
SLK[x]DECK	2	0	878.416723	0.0450	0.3150
Q[x]EMKKDSESTEEK	0	0	1567.703492	0.0446	0.5800
SLEK[x]TLVPYLR	3	0	1317.765572	0.0445	0.4900
NWK[x]EEYLR	2	0	1136.561406	0.0444	0.3550
IITK[x]EGVETRIIPLK	3	0	1709.045018	0.0440	0.6600
C[x]SPSATLTHR	0	0	1128.534535	0.0440	0.4400
SAK[x]AK	2	0	503.306720	0.0440	0.2200
S[x]SSDMAYTSMFK	0	0	1353.558028	0.0437	0.5250
GGVHVK[x]LAHLSKHPK	5	0	1606.941898	0.0430	0.6450
SLYFATPGNTSFK[x]TDM	12	0	1778.818457	0.0428	0.6850
KQYSAK[x]AK	5	0	922.523570	0.0425	0.3400
T[x]EVLK	0	0	588.348247	0.0420	0.2100
GK[x]YYPLK	1	0	867.485399	0.0414	0.2900
SPSGNDALNDKK[x]GTK	11	0	1530.763724	0.0413	0.6200
AIEGK[x]IAR	4	0	856.513006	0.0406	0.3250
IK[x]ILFSDVK	1	0	1061.648429	0.0406	0.3650
AIGSGSEPAK[x]SELVKEFHK	9	0	2013.053008	0.0400	0.7600
IK[x]TLSMEK	1	0	948.531355	0.0400	0.3200
SAK[x]GTK	2	0	590.338744	0.0400	0.2400
SIMLYLMVQSVNSELKLLSSAK[x]K	21	0	2581.422189	0.0398	0.9150
NK[x]HCLIKMNHGTTTLAFR	1	0	2141.098527	0.0397	0.7150
ITIK[x]VHVSEVLGDIR	3	0	1677.977670	0.0397	0.5950
VTQK[x]KPPVQPLAYKSATPFR	3	0	2255.278912	0.0395	0.7900
FGNRDLVK[x]K	7	0	1075.613774	0.0394	0.3550
YTENIYPPK[x]KTVQYATK	8	0	2043.067597	0.0394	0.6700
SVQPLASAK[x]ELLRSDILTLR	8	0	2209.279304	0.0393	0.7850
ETTEKK[x]IDK	5	0	1090.586949	0.0389	0.3500
SPSGNDALNDK[x]K	10	0	1244.599634	0.0388	0.4650
IGLSK[x]IRIAYASVVYIADK	4	0	2079.209109	0.0387	0.7350
TLLYGK[x]RFFPYYVYTTVAGIDK	5	0	2614.383428	0.0384	0.8450
IIENEQSAEK[x]NAYVINLKQIAK	9	0	2515.364479	0.0384	0.8450
T[x]VYQISELESLLRSSHIITK	0	0	2316.268797	0.0380	0.7600
P[x]TDDDDK	0	0	804.313706	0.0379	0.2650
AQARAK[x]R	5	0	799.477625	0.0379	0.2650
AK[x]YASQK	1	0	794.428614	0.0379	0.2650
V[x]NQIESQMAMAEKLIQIR	0	0	2101.102276	0.0378	0.6800
VHPEGK[x]YVVDISPDIDIK	5	0	2023.062511	0.0378	0.6800
MEILK[x]IHLEKVSK	4	0	1566.916655	0.0377	0.4900
V[x]PTFANFHTPIFIAK	0	0	1701.924185	0.0377	0.5650
F[x]PTDDDDK	0	0	951.382115	0.0375	0.3000
TLDSNSLTHEKIEFATITK[x]DTTK	18	0	2592.328152	0.0374	0.8600
M[x]CSPSATLTHR	0	0	1259.575014	0.0373	0.4100
VPDK[x]LIDASTVKHVFPITK	3	0	2107.204023	0.0371	0.7050
YTENIYPPKK[x]TVQYATK	9	0	2043.067597	0.0371	0.6300
SLLTGK[x]HAIR	5	0	1094.655970	0.0370	0.3700
TTMTNGFLAHK[x]LCIHKNK	10	0	2113.092380	0.0367	0.6600
EPPVYTPPKDK[x]K	10	0	1397.755400	0.0367	0.4400
AELDKIGLSK[x]IR	9	0	1341.797930	0.0367	0.4400
IVK[x]SAK	2	0	644.422076	0.0367	0.2200
SK[x]RHQGVLEIEFMIDHNMK	1	0	2311.156430	0.0366	0.6950
N[x]SSSDMAYTSMFK	0	0	1467.600950	0.0365	0.4750
LGISATALSPEEK[x]K	12	0	1442.797987	0.0364	0.5100
K[x]ELLKLK	0	0	870.590192	0.0364	0.2550
LEK[x]GQSIDDMIPAQK	2	0	1671.850090	0.0363	0.5450
KLEK[x]GQSIDDMIPAQK	3	0	1799.945046	0.0359	0.5750
VLGVFSEK[x]AQIKILYVNNAK	7	0	2233.283329	0.0357	0.7150
SPSGNDALNDK[x]KGTK	10	0	1530.763724	0.0353	0.5300
K[x]PPVQPLAYKSATPFR	0	0	1799.009303	0.0353	0.5650
DKPK[x]YEPPVPTRTGR	3	0	1739.931783	0.0350	0.5250
LK[x]VELAK	1	0	799.516697	0.0350	0.2450
ETTEK[x]K	4	0	734.380997	0.0350	0.2100
TTMTNGFLAHK[x]LCIHK	10	0	1870.954502	0.0347	0.5550
FK[x]TNHGNPFM	1	0	1191.549460	0.0345	0.3450
K[x]VNQIESQMAMAEKLIQIR	0	0	2229.197231	0.0345	0.6550
YFATLQK[x]SK	6	0	1084.591644	0.0344	0.3100
SLALTKK[x]DK	6	0	1002.607293	0.0344	0.3100
SAELYK[x]NPKADPLDER	5	0	1844.926754	0.0344	0.5500
GGVHVKLAHLSK[x]HPK	11	0	1606.941898	0.0343	0.5150
VLGVFSEKAQIK[x]ILYVNNAK	11	0	2233.283329	0.0342	0.6850
SLLELNETQSNIQEQGVNWGK[x]K	20	0	2514.271310	0.0341	0.7500
EPPVYTPPK[x]DK	8	0	1269.660444	0.0341	0.3750
SQK[x]ALDTLFSAIR	2	0	1448.798656	0.0338	0.4400
K[x]ELFDCLK	0	0	1051.537166	0.0338	0.2700
AKYASQK[x]RP	6	0	1047.582476	0.0333	0.3000
V[x]KAFGR	0	0	676.402010	0.0333	0.2000
K[x]GILLPESLTEAVEATTYAILRK	0	0	2515.426015	0.0333	0.7650
ESDK[x]APDLIELNR	3	0	1498.762664	0.0331	0.4300
AK[x]NPMFALSRLQQSLQVNAHDR	1	0	2523.312735	0.0330	0.7250
LFAYPPK[x]SVQPTAK	6	0	1545.855441	0.0329	0.4600
K[x]KELFDCLK	0	0	1179.632121	0.0328	0.2950
Y[x]TVGQGYTK	0	0	1015.497414	0.0328	0.2950
ENEQK[x]IKTLSMEK	4	0	1576.812980	0.0327	0.4250
LISGK[x]LDEARELLVK	4	0	1682.992985	0.0327	0.4900
Q[x]TVYQISELESLLRSSHIITK	0	0	2444.327369	0.0326	0.6850
SLPLQIEVANDCIK[x]WAIKEK	13	0	2354.266687	0.0325	0.6500
SETMK[x]YYLPK	4	0	1258.626702	0.0325	0.3250
LMSK[x]VAEK	3	0	904.505142	0.0325	0.2600
K[x]SLK	0	0	474.316557	0.0325	0.1300
IEPLK[x]LKVLVQGLER	4	0	1734.076651	0.0323	0.4850
VLVKVHPEGK[x]YVVDISPDIDIK	9	0	2462.378342	0.0323	0.7100
VTQKK[x]PPVQPLAYKSATPFR	4	0	2255.278912	0.0322	0.6450
LEFIK[x]VIPVEELKEIK	4	0	1926.144056	0.0322	0.5150
D[x]VPTFANFHTPIFIAK	0	0	1816.951123	0.0322	0.5150
LK[x]WSDER	1	0	932.471536	0.0321	0.2250
DYGK[x]FLSAMHDLPVRGNAK	3	0	2118.067943	0.0321	0.6100
ISPGYDVYEGSFEK[x]EGK	13	0	1903.883889	0.0321	0.5450
AVAHHTDCK[x]FIRVSGSELVQK	8	0	2381.227281	0.0319	0.6700
QASDTSTNTK[x]VLIYIADLLFR	9	0	2368.263712	0.0319	0.6700
AIDLYK[x]EVLNK	5	0	1304.733939	0.0318	0.3500
K[x]SAAAIGTSQLPVR	0	0	1397.798991	0.0318	0.4450
LAEFVNMSK[x]AYHSQYLR	8	0	2056.019935	0.0318	0.5400
G[x]QAQSGNFSNFGDGANGDNK	0	0	1983.830620	0.0318	0.6350
DK[x]PKYEPPVPTRTGR	1	0	1739.931783	0.0317	0.4750
K[x]DSESTEEK	0	0	1051.466899	0.0317	0.2850
EIDMTCAREASK[x]TLSK	11	0	1838.886542	0.0316	0.5050
AK[x]NPMFALSR	1	0	1133.601493	0.0315	0.3150
VLNK[x]GDSGEMSLQKLFK	3	0	1893.002891	0.0315	0.5350
LSVEALNSLTGEFKGK[x]YYPLK	15	0	2356.267737	0.0314	0.6600
M[x]GQAQSGNFSNFGDGANGDNK	0	0	2114.871099	0.0314	0.6600
AEQEELLSEK[x]VSTKK	9	0	1717.909710	0.0313	0.4700
AIGSGSEPAK[x]SELVK	9	0	1471.788150	0.0313	0.4700
AIGSGSEPAKSELVK[x]EFHK	14	0	2013.053008	0.0313	0.5950
EASK[x]TLSK	3	0	862.475953	0.0313	0.2500
SVQPTAK[x]TVQKVETAVLSTTVK	6	0	2314.310659	0.0311	0.6850
LK[x]WSDERYLHQSLK	1	0	1801.947432	0.0311	0.4350
MVTANIK[x]NIK	6	0	1130.648106	0.0310	0.3100
EIK[x]PNIRVALR	2	0	1307.803685	0.0309	0.3400
IAEIYGSALRSNPVFAENDEK[x]GEK	20	0	2636.308086	0.0308	0.7400
K[x]LEKGQSIDDMIPAQK	0	0	1799.945046	0.0306	0.4900
FFEK[x]INVKK	3	0	1151.670224	0.0306	0.2750
NPK[x]ADPLDER	2	0	1153.572695	0.0305	0.3050
EK[x]VEYAPSNEIDTFELQGCSLK	1	0	2556.205265	0.0305	0.6700
E[x]IINRDIGKVVDK	0	0	1497.851416	0.0304	0.3950
LAEGESEEVK[x]AYMDPHR	9	0	1959.899550	0.0303	0.5150
ELREVIELPLK[x]NPELFLR	10	0	2207.267680	0.0303	0.5450
TTMTNGFLAHKLCIHK[x]NK	15	0	2113.092380	0.0303	0.5450
LMSKVAEK[x]AQINTQEYGR	7	0	2065.062523	0.0303	0.5450
DAIPYEANIRQAIVSAVK[x]FEEEAK	17	0	2690.391418	0.0300	0.7200
VLVK[x]VHPEGKYVVDISPDIDIK	3	0	2462.378342	0.0300	0.6600
VAMLYAYDRIK[x]ILFSDVK	10	0	2144.170281	0.0300	0.5400
EK[x]QNTPVLFDSK	1	0	1404.724827	0.0300	0.3600
ELLK[x]LKVELAK	3	0	1282.822356	0.0300	0.3300
VLTLELYK[x]K	7	0	1105.674641	0.0300	0.2700
ETTEK[x]KIDK	4	0	1090.586949	0.0300	0.2700
DK[x]LVLK	1	0	714.463938	0.0300	0.1800
FAASK[x]EKQNTPVLFDSK	4	0	1908.994437	0.0300	0.5100
VGIK[x]PPKGVLLYGPPGTGK	3	0	1877.113761	0.0300	0.5700
VVTSK[x]LLKPRVNNR	4	0	1622.994323	0.0300	0.4200
GFICK[x]VVDKDGIR	4	0	1505.802358	0.0300	0.3900
DVEFLHSDK[x]IDTIVKEIQDEK	8	0	2500.269581	0.0298	0.6250
GTEVEKITIK[x]VHVSEVLGDIR	9	0	2321.295344	0.0298	0.6250
QAIVSAVK[x]FEEEAK	7	0	1547.819448	0.0296	0.4150
SLNNLNTIDIDANLEK[x]LLIFEK	15	0	2529.368896	0.0295	0.6500
AELDK[x]IGLSK	4	0	1072.612770	0.0295	0.2950
EK[x]SPAIIFIDELDAIGTKR	1	0	2115.157467	0.0295	0.5600
EIIRTSTSSMTAVPK[x]PLK	14	0	1958.086949	0.0294	0.5300
SMAIDK[x]DIR	5	0	1047.538227	0.0294	0.2650
SSGSSYPSLLQCLK[x]APVLSDSSCK	13	0	2570.235514	0.0294	0.7050
KANWCDK[x]R	6	0	1076.518495	0.0294	0.2350
ADPLDERLSGVVEGIFQK[x]CYAK	17	0	2494.252490	0.0293	0.6450
NKTDTK[x]TIEAITFK	5	0	1608.872208	0.0293	0.4100
LGISATALSPEEKK[x]TAGEDAVTLVK	13	0	2527.374374	0.0292	0.7300
IK[x]ENQEKISNNK	1	0	1443.768084	0.0292	0.3500
SAELYKNPK[x]ADPLDER	8	0	1844.926754	0.0291	0.4650
EK[x]VLK	1	0	615.395529	0.0290	0.1450
SAPVSDCLSK[x]YPLLSSSCGSQSLK	9	0	2570.235514	0.0288	0.6900
ERDCTAYNIYDK[x]NK	11	0	1788.810014	0.0286	0.4000
SNDIEKAIDLYK[x]EVLNK	11	0	1991.057425	0.0285	0.4850
G[x]GLGYPEDAIGK	0	0	1175.582198	0.0283	0.3400
NK[x]RGGDEWK	1	0	1088.536254	0.0283	0.2550
TVLQDVEANIAALMQATK[x]QR	17	0	2199.168042	0.0282	0.5650
INEDSKLAVNENLASSK[x]SSM	16	0	2136.036759	0.0282	0.5650
VLTLELYK[x]KLR	7	0	1374.859801	0.0282	0.3100
TTEEK[x]EATPMEMDEEK	4	0	1896.796787	0.0281	0.4500
HCLIK[x]MNHGTTTLAFR	4	0	1898.960649	0.0281	0.4500
K[x]AFGRVYATMQK	0	0	1398.744122	0.0279	0.3350
LQK[x]YQATVMRGAFK	2	0	1639.886752	0.0279	0.3900
L[x]MTEFVDQVDDVVK	0	0	1636.801747	0.0279	0.3900
AK[x]WSTAETLTNNKIDR	1	0	1846.953636	0.0278	0.4450
KK[x]ELFDCLK	1	0	1179.632121	0.0278	0.2500
KAMVNIDTIDNK[x]VATTM	11	0	1863.943328	0.0276	0.4700
VVDK[x]DGIREINI	3	0	1369.756460	0.0275	0.3300
NLQVAKSLDK[x]QMVEER	9	0	1886.988302	0.0275	0.4400
TFHILEPKEK[x]SLLAHK	9	0	1890.072626	0.0275	0.4400
ITTGDRLILTENIK[x]TK	13	0	1815.046470	0.0275	0.4400
SLPPEEYDEK[x]LYNK	9	0	1723.830403	0.0275	0.3850
Q[x]YTVGQGYTK	0	0	1143.555986	0.0275	0.2750
IDK[x]NTWNSTLETAK	2	0	1619.815423	0.0271	0.3800
K[x]FTGGVLMLIDR	0	0	1348.753625	0.0271	0.3250
K[x]KAQSGPDASAK	0	0	1186.630541	0.0271	0.3250
KTTEEK[x]EATPMEMDEEK	5	0	2024.891743	0.0271	0.4600
SEAAEFEYKNGYPMPCDVLAK[x]R	20	0	2574.188176	0.0270	0.5950
YTLYDQNDTK[x]EWLDK	9	0	1930.894787	0.0270	0.4050
K[x]VPDK	0	0	585.348581	0.0270	0.1350
GSLEKNWK[x]EEYLR	7	0	1650.836493	0.0269	0.3500
AKSAK[x]IVR	4	0	871.560288	0.0269	0.2150
K[x]SSEQANLYER	0	0	1323.641830	0.0268	0.2950
G[x]LGYPEDAIGK	0	0	1118.560737	0.0268	0.2950
AVEK[x]LSVEALNSLTGEFKGK	3	0	2119.152381	0.0268	0.5350
IEPLKLK[x]VLVQGLER	6	0	1734.076651	0.0267	0.4000
HK[x]TPDK	1	0	724.386752	0.0267	0.1600
SEAAEFEYK[x]NGYPMPCDVLAK	8	0	2418.087074	0.0264	0.5550
SVQPTAKTVQK[x]VETAVLSTTVK	10	0	2314.310659	0.0264	0.5800
TVQK[x]VETAVLSTTVK	3	0	1602.919156	0.0263	0.3950
IAEFHTALESVPDK[x]SLFER	13	0	2188.116331	0.0263	0.5000
EMK[x]KDSESTEEK	2	0	1439.644921	0.0262	0.3150
SETMK[x]YYLPKGK	4	0	1443.743119	0.0262	0.3150
SNNIK[x]ENEQKIK	4	0	1443.768084	0.0262	0.3150
AELDK[x]IGLSKIR	4	0	1341.797930	0.0262	0.3150
LMVEMEK[x]K	6	0	1006.519074	0.0262	0.2100
QLEMLDLQEGFIK[x]EDCK	12	0	2094.996478	0.0262	0.4450
GGDEWK[x]IEPLKLK	5	0	1511.834706	0.0262	0.3400
SPPQISQWDYK[x]YPLVTHFR	10	0	2361.190494	0.0261	0.4950
HIGIATTGFIPDGQHIVK[x]R	17	0	2059.132592	0.0261	0.4950
LTGDTNGALDKLEEIGVADQYK[x]VSK	21	0	2663.365262	0.0260	0.6500
DLEETDERSLALTK[x]K	13	0	1746.899873	0.0260	0.3900
KGYQTIELDK[x]K	9	0	1321.724101	0.0259	0.2850
FNSNAIAAVATK[x]MVTLK	11	0	1777.975953	0.0259	0.4400
VGSALVGSQTK[x]VALEIHAQYELR	10	0	2468.338601	0.0259	0.5950
MNSTEEIDLYNRWK[x]ALER	13	0	2267.100359	0.0258	0.4650
LK[x]PQDER	1	0	884.471536	0.0257	0.1800
AEAK[x]DVAK	3	0	830.449740	0.0256	0.2050
SNDIEK[x]AIDLYKEVLNK	5	0	1991.057425	0.0256	0.4350
ARLTQLLSQIK[x]EEQGDIK	10	0	2069.147964	0.0256	0.4600
QYSAKAK[x]WSTAETLTNNK	6	0	2040.027522	0.0256	0.4600
NFGRDLK[x]LK	6	0	1089.629423	0.0256	0.2300
LK[x]VLVQGLER	1	0	1153.718232	0.0255	0.2550
STELFK[x]NEEEPTK	5	0	1550.746345	0.0254	0.3300
NIPK[x]ARASLTAAK	3	0	1339.793514	0.0254	0.3300
AK[x]VAEQNENPTVGSAQK	1	0	1769.890704	0.0253	0.4300
SIMLYLMVQSVNSELK[x]LLSSAK	15	0	2453.327233	0.0252	0.5550
T[x]VYQISELESLLRSSHIITKELK	0	0	2686.490399	0.0252	0.5800
DVCIKLGLDSEESAEYIVAK[x]GIR	19	0	2564.315479	0.0250	0.5750
IIENEQSAEKNAYVINLK[x]QIAK	17	0	2515.364479	0.0250	0.5500
K[x]NLLNPLIEDSR	0	0	1410.783007	0.0250	0.3000
I[x]INRDIGKVVDK	0	0	1368.808828	0.0250	0.3000
TDTK[x]TIEAITFK	3	0	1366.734330	0.0250	0.3000
YFATLQKSK[x]R	8	0	1240.692746	0.0250	0.2500
K[x]ANWCDKR	0	0	1076.518495	0.0250	0.2000
SLALTK[x]K	5	0	759.485399	0.0250	0.1750
SQEEAIENIK[x]CTR	9	0	1576.751442	0.0250	0.3250
SAKAK[x]NPMFALSR	4	0	1419.765584	0.0250	0.3250
TPDK[x]GYGHR	3	0	1029.499144	0.0250	0.2250
LHQVEYALEAIK[x]QGSATVGLVSK	11	0	2440.332455	0.0248	0.5700
NPELFLRVGIK[x]PPK	10	0	1606.955817	0.0246	0.3450
VLRQVMEEK[x]LDSK	8	0	1573.849698	0.0246	0.3200
KEPPVYTPPK[x]DK	9	0	1397.755400	0.0246	0.2950
MPFGNTHNK[x]FK	8	0	1319.644415	0.0245	0.2700
EAVLK[x]LKLELK	4	0	1282.822356	0.0245	0.2700
GTEVEK[x]ITIKVHVSEVLGDIR	5	0	2321.295344	0.0245	0.5150
L[x]FKSLGSGMDQEKVLNK	0	0	1893.002891	0.0244	0.4150
AVEK[x]LMSR	3	0	932.511289	0.0244	0.1950
VVDK[x]DGIR	3	0	900.502835	0.0244	0.1950
AMSIVGLLLDDTDPMINVMK[x]LDK	19	0	2531.304781	0.0243	0.5600
STDEYNGAMLK[x]SVCVEAGMIALR	10	0	2514.191544	0.0243	0.5600
Q[x]LMTEFVDQVDDVVK	0	0	1764.860319	0.0243	0.3650
NELEKLNFSSLK[x]MK	11	0	1679.891560	0.0243	0.3400
EAVLK[x]LK	4	0	799.516697	0.0243	0.1700
LHNSLEVVFEWDK[x]NDWNGHIR	12	0	2607.261750	0.0243	0.5100
QTETINWLEK[x]RFK	9	0	1691.899424	0.0242	0.3150
QK[x]SLEKTLVPYLR	1	0	1573.919099	0.0242	0.3150
AK[x]WSTAETLTNNK	1	0	1462.741537	0.0242	0.3150
IIENEQSAEK[x]NAYVINLK	9	0	2075.089784	0.0242	0.4350
K[x]DYTMAQPEFFK	0	0	1503.706735	0.0242	0.2900
K[x]DKMNFVILCR	0	0	1422.747490	0.0241	0.2650
QTETINWLEK[x]R	9	0	1416.736060	0.0241	0.2650
LNADVLGQLIK[x]KYYSFDNSLK	10	0	2428.300096	0.0240	0.5050
LSVEALNSLTGEFK[x]GKYYPLK	13	0	2356.267737	0.0240	0.5050
VVDKCFGIK[x]FDIMPR	8	0	1823.942544	0.0240	0.3600
DCIVLGADTRATAGPIIADK[x]NCK	19	0	2458.230705	0.0239	0.5500
EALEK[x]TEEK	4	0	1075.539667	0.0239	0.2150
VVDK[x]CFGIK	3	0	1064.568799	0.0239	0.2150
ENEQKIK[x]TLSMEK	6	0	1576.812980	0.0238	0.3100
VK[x]AFGRVYATMQK	1	0	1497.812531	0.0238	0.3100
SAK[x]AKNPMFALSR	2	0	1419.765584	0.0238	0.3100
YYPVRK[x]FTGGVLMLIDR	5	0	2027.102541	0.0238	0.4050
EPPVYTPPK[x]DKK	8	0	1397.755400	0.0237	0.2850
TKDAVVLGVEK[x]R	10	0	1313.766632	0.0237	0.2850
K[x]IEFPSYR	0	0	1038.549782	0.0237	0.1900
IVK[x]SAKAK	2	0	843.554142	0.0237	0.1900
RFFPYYVYTTVAGIDK[x]EGK	15	0	2253.146903	0.0237	0.4500
YEIDK[x]TLAGVTRDYYTK	4	0	2035.026127	0.0235	0.4000
EKQNTPVLFDSK[x]EAVLK	11	0	1945.051948	0.0235	0.4000
THAVLVALK[x]RNAEELSSYQK	8	0	2256.222519	0.0235	0.4700
YTENIYPPK[x]K	8	0	1251.649881	0.0235	0.2350
YVVDISPDIDIK[x]EIKPNIRVALR	11	0	2665.516554	0.0235	0.5400
DIK[x]SMIADKHAIR	2	0	1496.813257	0.0235	0.3050
EGK[x]GEIYSFDPVGSYEREWCR	2	0	2563.143672	0.0233	0.4900
GTPGYGPLGVLPK[x]VGIR	12	0	1679.972193	0.0232	0.3950
SALSTLNGFVEELK[x]AEVRR	13	0	2118.143212	0.0232	0.4400
K[x]VAEQNENPTVGSAQK	0	0	1698.853594	0.0231	0.3700
FDIMPRK[x]K	6	0	1033.574220	0.0231	0.1850
S[x]QARGFDRTITVFSPEGR	0	0	2023.023439	0.0231	0.4150
IAGEHLSNGEK[x]PLLTPEK	10	0	1932.031547	0.0231	0.4150
GFPTPK[x]ATSTGTTIVGVIAK	5	0	1945.088332	0.0230	0.4600
VMCK[x]NKTDTK	3	0	1223.600166	0.0230	0.2300
RK[x]GTK	1	0	588.370711	0.0230	0.1150
IAGEHLSNGEKPLLTPEK[x]DFSK	17	0	2409.253874	0.0230	0.5050
LNADVLGQLIK[x]K	10	0	1310.792119	0.0229	0.2750
IHLEK[x]VSKQGEIDYEALVK	4	0	2198.194577	0.0229	0.4350
S[x]INFCMDMDLSACILNASK	0	0	2188.962413	0.0229	0.4350
SLEFK[x]ASELAEDFHIPVTR	4	0	2188.116331	0.0229	0.4350
AVK[x]PTDMEQFAFYK	2	0	1673.812254	0.0229	0.3200
S[x]TLDLNHLADLYDR	0	0	1644.810672	0.0229	0.3200
SEFQRLTHEK[x]STMLEK	9	0	1962.983216	0.0228	0.3650
IDRDK[x]LVLK	4	0	1098.676036	0.0228	0.2050
LTHEK[x]STMLEK	4	0	1315.680522	0.0227	0.2500
GSLEK[x]NWKEEYLR	4	0	1650.836493	0.0227	0.2950
M[x]SFLELTEVWGKPQK	0	0	1791.922859	0.0227	0.3400
QVK[x]REVGCIGNIVER	2	0	1755.941297	0.0227	0.3400
FVK[x]LGIDPPKGIMLYGPPGTGK	2	0	2284.265236	0.0225	0.4950
AEREK[x]ASK	4	0	917.492997	0.0225	0.1800
K[x]GEK	0	0	460.264524	0.0225	0.0900
LPSEYDSRVK[x]AMEVDEKPTER	9	0	2478.205935	0.0224	0.4700
M[x]DTEMSVNMSDFLHDQATR	0	0	2226.934286	0.0224	0.4250
SIAEK[x]MNGASGAELK	4	0	1504.755469	0.0223	0.3350
SAK[x]IVRTLIDK	2	0	1242.765906	0.0223	0.2450
LGISATALSPEEK[x]KTAGEDAVTLVK	12	0	2527.374374	0.0222	0.5550
SK[x]RSIGISDALQMAADAQPAVGLAR	1	0	2525.338279	0.0222	0.5550
YVVDISPDIDIKEIK[x]PNIRVALR	14	0	2665.516554	0.0222	0.5100
LIK[x]KSSEQANLYER	2	0	1677.904901	0.0221	0.3100
FAASKEK[x]QNTPVLFDSK	6	0	1908.994437	0.0221	0.3750
SALSTLNGFVEELK[x]AEVR	13	0	1962.042110	0.0219	0.3950
FFEK[x]EDVQSLKLK	3	0	1609.871482	0.0219	0.2850
DSEALK[x]TR	5	0	918.477013	0.0219	0.1750
LK[x]VLVQGLERVAMLYAYDR	1	0	2236.240084	0.0218	0.4150
IDLTRIVK[x]SAK	7	0	1242.765906	0.0218	0.2400
S[x]FLELTEVWGKPQK	0	0	1660.882380	0.0218	0.3050
VAEK[x]AQINTQEYGR	3	0	1605.811006	0.0218	0.3050
VSPTGQITSTSARSGK[x]K	15	0	1703.916525	0.0218	0.3700
D[x]DGLEDDMPALADEEFEKMDR	0	0	2440.004526	0.0217	0.4550
N[x]SIVSKYTQSTNNDDPKK	0	0	2037.996615	0.0217	0.3900
SLPPEEYDEKLYNK[x]FK	13	0	1998.993768	0.0216	0.3450
QTGQYYGGLK[x]LCVDRR	9	0	1912.957672	0.0216	0.3450
SEDYLPSK[x]YLDIDISK	7	0	1884.935588	0.0216	0.3450
IDK[x]NTWNSTLETAKAK	2	0	1818.947489	0.0216	0.3450
EDCEAATDPLLK[x]K	11	0	1488.712937	0.0215	0.2800
D[x]GLEDDMPALADEEFEKMDR	0	0	2324.977588	0.0215	0.4300
TFHILEPK[x]EK	7	0	1240.681514	0.0215	0.2150
FRKLGVK[x]PPK	6	0	1168.744388	0.0215	0.2150
DLASFIPDNK[x]LNCVIDR	9	0	1988.998864	0.0215	0.3650
DEQIEKIDTVIK[x]LVDHSFDEK	11	0	2500.269580	0.0214	0.4500
ATSAGPKQTETINWLEK[x]R	16	0	2029.059155	0.0214	0.3850
LDVAK[x]RVDMYASDLAQISR	4	0	2150.115282	0.0213	0.4050
INEDSK[x]LAVNENLASSKSSM	5	0	2136.036759	0.0213	0.4250
EMKK[x]DSESTEEK	3	0	1439.644921	0.0213	0.2550
K[x]DWNACKK	0	0	1048.512348	0.0213	0.1700
SLK[x]RELIR	2	0	1013.634509	0.0213	0.1700
K[x]LWK	0	0	573.363839	0.0213	0.0850
V[x]KAFGRVYATMQK	0	0	1497.812531	0.0212	0.2750
SDEINEVLNK[x]YQETQRQS	9	0	2180.034451	0.0211	0.3800
QAAK[x]ASVVETVTLTKVTQK	3	0	2001.146903	0.0211	0.4000
SSK[x]DISSKSPSGNDALNDK	2	0	1948.933683	0.0211	0.4000
AEAK[x]DVAKMK	3	0	1089.585175	0.0210	0.2100
SDEINEVLNK[x]YQETQR	9	0	1964.943855	0.0209	0.3350
HNNHMAK[x]VLTLELYKK	6	0	1938.050842	0.0209	0.3350
GLGYPEDAIGKTK[x]LVK	12	0	1687.950789	0.0209	0.3350
MNGASGAELK[x]GVCTEAGMFALR	9	0	2269.065233	0.0209	0.4600
K[x]AQSGPDASAK	0	0	1058.535585	0.0209	0.2300
SIMLYLMVQSVNSELK[x]LLSSAKK	15	0	2581.422189	0.0209	0.4800
AMEQQDIK[x]PTVQNGEVSANAEQKA	7	0	2585.239020	0.0208	0.5000
DCTAYNIYDK[x]NK	9	0	1503.666324	0.0208	0.2500
FLK[x]TSK	2	0	722.432639	0.0208	0.1250
NK[x]TDTK	1	0	705.365683	0.0208	0.1250
GFICKVVDK[x]DGIR	8	0	1505.802358	0.0208	0.2700
LYNK[x]FKTNHGNPFM	3	0	1709.834718	0.0207	0.2900
ATAGPIIADKNCK[x]K	12	0	1485.797272	0.0207	0.2900
IAQGLLYLGK[x]GTMTLNPYHTER	9	0	2475.294296	0.0207	0.4550
TAINTGGGSVAVFNK[x]FAYVLYQER	14	0	2604.333515	0.0206	0.4950
SK[x]TLQYFA	1	0	956.496688	0.0206	0.1650
SAVIK[x]TSTR	4	0	961.555594	0.0206	0.1850
M[x]SQARGFDRTITVFSPEGR	0	0	2154.063918	0.0205	0.3900
QLEMLDLQEGFIKEDCK[x]SLK	16	0	2423.207516	0.0205	0.4100
QLEMLDLQEGFIK[x]EDCKSLK	12	0	2423.207516	0.0205	0.4100
ATLEIYHEDNNRAEAK[x]DVAK	15	0	2286.123929	0.0205	0.4100
AK[x]ADYAQYYR	1	0	1247.593430	0.0205	0.2050
LDRK[x]IEFPSYR	3	0	1422.761881	0.0205	0.2250
SIK[x]GYTLPPHCSR	2	0	1514.766308	0.0204	0.2650
ASK[x]VLELRAELDK	2	0	1470.840518	0.0204	0.2650
RQTLNK[x]IALDEQIQALK	5	0	1981.131923	0.0203	0.3450
EK[x]QNTPVLFDSKEAVLK	1	0	1945.051948	0.0203	0.3450
NMGTVVDLLIENK[x]ASALL	12	0	1900.033855	0.0203	0.3650
LAEGESEEVK[x]AYMDPHRSMK	9	0	2306.067009	0.0203	0.4050
TLDSNSLTHEK[x]IEFATITKDTTK	10	0	2592.328152	0.0202	0.4650
LPEANFEPLEK[x]RLDR	10	0	1825.968559	0.0200	0.3000
INVK[x]FFEKEDVQSLK	3	0	1822.982813	0.0200	0.3000
HIGIATTGFIPDGQHIVK[x]RAR	17	0	2286.270804	0.0200	0.4200
LFK[x]SLGSGMDQEKVLNK	2	0	1893.002891	0.0200	0.3400
TFHILEPK[x]EKSLLAHK	7	0	1890.072626	0.0200	0.3200
GTK[x]TSETNDRNSTNNTK	2	0	1866.866670	0.0200	0.3400
FCVGLQKIEEIFK[x]K	12	0	1737.948678	0.0200	0.2800
SFLELTEVWGK[x]PQK	10	0	1660.882380	0.0200	0.2800
VTSK[x]LLEQEESAEK	3	0	1589.814754	0.0200	0.2800
IK[x]TLSMEKHTELR	1	0	1584.865682	0.0200	0.2600
K[x]PTSELAIGASLEK	0	0	1442.797987	0.0200	0.2800
QYSAK[x]AK	4	0	794.428614	0.0200	0.1400
WK[x]TLSK	1	0	761.443537	0.0200	0.1200
LK[x]DLR	1	0	643.401675	0.0200	0.1000
K[x]CIK	0	0	547.315173	0.0200	0.0800
VSEVLNSEDITGIQEK[x]STDLRALR	15	0	2672.397956	0.0198	0.4750
TK[x]LQDGSTDMQLTLMSIVHVPYK	1	0	2604.329020	0.0198	0.4550
V[x]SINFCMDMDLSACILNASK	0	0	2288.030821	0.0198	0.3950
SLQSVGQIIGEVLK[x]QLDSER	13	0	2198.190551	0.0198	0.3950
AVYMGLK[x]AFESCSNDEALR	6	0	2159.997873	0.0197	0.3750
LGIDPPK[x]GIMLYGPPGTGK	6	0	1910.033463	0.0197	0.3750
VGIKPPK[x]GVLLYGPPGTGK	6	0	1877.113761	0.0197	0.3750
IHAYVK[x]VLTLSLMEELHK	5	0	2123.181179	0.0197	0.3550
A[x]KVAEQNENPTVGSAQK	0	0	1769.890704	0.0197	0.3350
EK[x]TSNNTNRTNSTDEK	1	0	1837.840123	0.0197	0.3150
SLGSGMDQEK[x]VLNK	9	0	1504.755469	0.0196	0.2750
YDK[x]LVETSGQIR	2	0	1407.735725	0.0196	0.2350
ARSEAAEFEYK[x]NGYPMPCDVLAK	10	0	2645.225286	0.0196	0.4500
VNLEAYLDLSITPK[x]QHAVNERAK	13	0	2608.397173	0.0196	0.4500
LTLEAMDLEIVEK[x]EHFKELVSK	12	0	2600.377016	0.0195	0.4300
ASK[x]GSNDDEMK	2	0	1180.502961	0.0195	0.2150
AEAKDVAK[x]MK	7	0	1089.585175	0.0195	0.1950
HTVIK[x]TGLR	4	0	1023.618860	0.0194	0.1750
YPMDAHK[x]SELEGVEEAR	6	0	1959.899550	0.0194	0.3300
K[x]VAEQNENPTVGSAQKMIQDEAQK	0	0	2642.296866	0.0194	0.4650
DRIDK[x]NTWNSTLETAK	4	0	1890.943464	0.0194	0.3100
FHQLK[x]PTR	4	0	1025.576998	0.0194	0.1550
EK[x]SLLAHK	1	0	924.539219	0.0194	0.1550
SGVKLENVK[x]IYADLK	8	0	1675.950788	0.0193	0.2900
QEYALALQK[x]WDLSR	8	0	1719.894338	0.0193	0.2700
LIKK[x]SSEQANLYER	3	0	1677.904901	0.0193	0.2700
ILSTLDRELLK[x]PSASVALQR	10	0	2209.279304	0.0192	0.3850
IWK[x]SDEINEVLNK	2	0	1586.830346	0.0192	0.2500
AMEQQDIKPTVQNGEVSANAEQK[x]A	22	0	2585.239020	0.0192	0.4600
FGDGIQIAQLALK[x]HRENK	12	0	2037.111857	0.0192	0.3450
YTQSTNNDDPK[x]K	10	0	1409.642221	0.0192	0.2300
K[x]TTEEKEATPMEMDEEK	0	0	2024.891743	0.0191	0.3250
QEALSSK[x]TLFTRPIPVR	6	0	1942.099899	0.0191	0.3250
FNLMVICKDK[x]K	9	0	1394.741343	0.0191	0.2100
SMIADK[x]HAIRILAHR	5	0	1730.972539	0.0190	0.2850
YQK[x]DEEWPPK	2	0	1318.619308	0.0190	0.1900
YFATLQK[x]SKR	6	0	1240.692746	0.0190	0.1900
SLLTGK[x]HAIRYAGR	5	0	1541.878966	0.0189	0.2650
SGVK[x]LENVK	3	0	972.560345	0.0189	0.1700
TLLARAVAASLGVNFLK[x]VVSSAIVDK	16	0	2641.552939	0.0188	0.4900
QKSLEK[x]TLVPYLR	5	0	1573.919099	0.0188	0.2450
LGDK[x]GPAAARASR	3	0	1268.694867	0.0188	0.2450
NEEEPTK[x]K	6	0	973.471593	0.0188	0.1500
K[x]LFK	0	0	534.352941	0.0188	0.0750
EPPFAPIESAK[x]R	10	0	1340.708787	0.0187	0.2250
IIRGAIESYK[x]VVDASIVSK	9	0	2047.167638	0.0187	0.3550
LNCVIDRVNGVVFTNRPDEK[x]NR	19	0	2614.339673	0.0186	0.4100
TK[x]DAVVLGVEK	1	0	1157.665530	0.0186	0.2050
K[x]LIRIDDHIGIAIAGLAPDAR	0	0	2227.279973	0.0186	0.3900
DWNACK[x]K	5	0	920.417393	0.0186	0.1300
K[x]PRRLLK	0	0	909.623554	0.0186	0.1300
DLKLK[x]WSDER	4	0	1288.677488	0.0185	0.1850
DLK[x]LKWSDER	2	0	1288.677488	0.0185	0.1850
ADYYYQAK[x]AK	7	0	1219.587284	0.0185	0.1850
S[x]WTTIESDAGVFTDLIENLGVK	0	0	2394.195360	0.0184	0.4050
EK[x]SPAIIFIDELDAIGTK	1	0	1959.056365	0.0183	0.3300
K[x]ALNEFVMMFSMFSHENWNDK	0	0	2604.159855	0.0183	0.3850
EK[x]WIAK	1	0	773.443537	0.0183	0.1100
SSCK[x]IVFRSELQDK	3	0	1695.861321	0.0182	0.2550
STELFK[x]NEEEPTKK	5	0	1678.841301	0.0182	0.2550
GFDFEYYQRNLLLQEK[x]GFPTPK	15	0	2689.353916	0.0182	0.4000
M[x]NSIVSKYTQSTNNDDPKK	0	0	2169.037093	0.0182	0.3450
TLVAHAVLK[x]VGSALVGSQTK	8	0	1978.157410	0.0180	0.3600
SLDK[x]QMVEER	3	0	1233.602276	0.0180	0.1800
QSK[x]ATREPNK	2	0	1157.615226	0.0180	0.1800
DLVK[x]K	3	0	601.379880	0.0180	0.0900
CSPSATLTHRTMTEK[x]AR	14	0	1945.946117	0.0179	0.3050
GGLGYPEDAIGK[x]TK	11	0	1404.724827	0.0179	0.2500
DAVVLGVEK[x]RLTSPLMESHSVEK	8	0	2523.336549	0.0178	0.4100
FMALGLALLFNGK[x]QDLADATVETLK	12	0	2678.435196	0.0178	0.4450
NKMVCK[x]IWK	5	0	1205.641245	0.0178	0.1600
DWNACK[x]KELLK	5	0	1403.723052	0.0177	0.1950
SLQSVGQIIGEVLK[x]QLDSERFIVK	13	0	2685.506382	0.0177	0.4250
DIGKVVDK[x]CFGIK	7	0	1477.796212	0.0177	0.2300
M[x]STLDLNHLADLYDR	0	0	1775.851150	0.0177	0.2650
QTGQYYGGLK[x]LCVDR	9	0	1756.856570	0.0177	0.2650
HK[x]FQDILLGAGQAIK	1	0	1637.925245	0.0177	0.2650
GIGSYEK[x]QSEVSVGLRFIK	6	0	2096.126503	0.0176	0.3350
QAAKASVVETVTLTK[x]VTQK	14	0	2001.146903	0.0176	0.3350
LALTKPKGTPGYGPLGVLPK[x]VGIR	19	0	2431.467763	0.0175	0.4200
D[x]TEMSVNMSDFLHDQATR	0	0	2095.893807	0.0175	0.3150
TSASIDFDSNFLNSMIK[x]K	16	0	2016.982547	0.0175	0.3150
Q[x]IAIVVNQNWYCANTK	0	0	1920.951525	0.0175	0.2800
KK[x]AQSGPDASAK	1	0	1186.630541	0.0175	0.2100
G[x]VFK	0	0	449.263798	0.0175	0.0700
TVLQDVEANIAALMQATK[x]QRDPR	17	0	2567.348842	0.0174	0.4000
M[x]SWTTIESDAGVFTDLIENLGVK	0	0	2525.235839	0.0174	0.4000
VSEVLNSEDITGIQEK[x]STDLR	15	0	2332.175685	0.0174	0.3650
GCLMFGPPGTGK[x]TLLAR	11	0	1774.922143	0.0174	0.2950
I[x]AIVVNQNWYCANTK	0	0	1792.892954	0.0173	0.2600
SLDK[x]QMVEERVLK	3	0	1573.849698	0.0173	0.2250
DIGK[x]VVDKCFGIK	3	0	1477.796212	0.0173	0.2250
F[x]ANNDEIHPSK	0	0	1270.594156	0.0173	0.1900
E[x]SLQRLLQGAR	0	0	1269.715268	0.0173	0.1900
GYSK[x]PNERATK	3	0	1249.641438	0.0173	0.1900
NHASIDK[x]MK	6	0	1042.522913	0.0172	0.1550
KDGIQDIMPSQAK[x]ELK	12	0	1799.945046	0.0172	0.2750
NK[x]TDTKTIEAITFK	1	0	1608.872208	0.0171	0.2400
IDK[x]EDMGSNDKASK	2	0	1536.708913	0.0171	0.2400
LLSSAK[x]K	5	0	745.469750	0.0171	0.1200
ALRDTLSK[x]DQELTEENVSISVIGK	7	0	2644.391809	0.0171	0.4100
R[x]FANNDEIHPSK	0	0	1426.695258	0.0171	0.2050
DLK[x]LK	2	0	615.395529	0.0170	0.0850
A[x]TTVK	0	0	518.306385	0.0170	0.0850
ARVEAQNHK[x]LNLADPVSIEYLTR	8	0	2636.403319	0.0170	0.3900
K[x]AVYMPLCDPGNK	0	0	1491.721334	0.0169	0.2200
PPKEDWEK[x]YQKPVDTEEENDK	7	0	2603.202624	0.0169	0.3550
LNADVLGQLIKK[x]YYSFDNSLK	11	0	2428.300096	0.0169	0.3550
EEIQLLQEPGSYVGEVIKTMGK[x]NK	21	0	2689.399538	0.0169	0.4050
QRIQK[x]ENR	4	0	1070.594434	0.0169	0.1350
YTLYDQNDTKEWLDK[x]LGDK	14	0	2344.122200	0.0168	0.3200
HHVEIIAAGLRENWK[x]YACK	14	0	2294.174130	0.0168	0.3200
SERDTALEK[x]YK	8	0	1338.677880	0.0168	0.1850
GTLK[x]VHTIRLR	3	0	1292.804020	0.0168	0.1850
DSESTEEK[x]EAQAVQRAR	7	0	1932.913617	0.0168	0.2850
K[x]GINIDQSSNSKDPEEEAEMMTK	0	0	2580.168225	0.0167	0.3850
ANNWSK[x]FTATAALGVIHR	5	0	1956.032885	0.0167	0.3000
QYQEVVK[x]QGDVLLNK	6	0	1759.946763	0.0167	0.2500
IKENQEK[x]ISNNK	6	0	1443.768084	0.0167	0.2000
LAHLSK[x]HPK	5	0	1029.608297	0.0167	0.1500
SLALTK[x]KDK	5	0	1002.607293	0.0167	0.1500
VVLK[x]NK	3	0	699.464272	0.0167	0.1000
VVSSAIVDK[x]YIGESARIIR	8	0	2075.173785	0.0166	0.3150
AVYDTAVVQEDPEK[x]WK	13	0	1876.920608	0.0166	0.2650
QEMK[x]KDSESTEEK	3	0	1567.703492	0.0165	0.2150
SRTLASLQK[x]R	8	0	1158.683243	0.0165	0.1650
SSHIITK[x]ELK	6	0	1154.665864	0.0165	0.1650
SLEK[x]TLVPYLRISQAVR	3	0	1972.146846	0.0165	0.2800
LYNKFK[x]TNHGNPFM	5	0	1709.834718	0.0164	0.2300
K[x]AVYMPLCDPGNKAEESAFYER	0	0	2574.188176	0.0164	0.3600
FVVFTPTLIDPELLDAQTK[x]LWK	18	0	2573.414392	0.0164	0.3600
VLTLELYKK[x]LR	8	0	1374.859801	0.0164	0.1800
HKTPDK[x]GYGHR	5	0	1294.653005	0.0164	0.1800
AKWSTAETLTNNK[x]IDR	12	0	1846.953636	0.0162	0.2600
ILEHK[x]EIMLRVEPIPLINGEK	4	0	2470.398029	0.0162	0.3400
FVKLGIDPPK[x]GIMLYGPPGTGK	9	0	2284.265236	0.0161	0.3550
K[x]SKTLQYFA	0	0	1084.591644	0.0161	0.1450
LDK[x]LPVIIGSMDVDNALDLMTMK	2	0	2531.304781	0.0161	0.3700
LNYK[x]PEEEYPDLSK	3	0	1723.830403	0.0161	0.2250
SGNLPDADNSK[x]SDISKSSM	10	0	1951.879206	0.0161	0.3050
S[x]SKDISSKSPSGNDALNDK	0	0	1948.933683	0.0161	0.3050
C[x]SPSATLTHRTMTEK	0	0	1718.807905	0.0160	0.2400
LISGK[x]LDEAR	4	0	1100.618917	0.0160	0.1600
A[x]SLLK	0	0	530.342770	0.0160	0.0800
WCERISPGYDVYEGSFEK[x]EGK	17	0	2535.137525	0.0160	0.3350
IEVEVYK[x]ITTGDRLILTENIK	6	0	2446.368170	0.0160	0.3350
ATLTGMKIDVLFSK[x]IR	13	0	1792.027986	0.0159	0.2550
MPLLQSSVALLGQK[x]IR	13	0	1753.028320	0.0159	0.2550
LWK[x]QLTDALIVFFDTPETVPLR	2	0	2601.420538	0.0159	0.3500
NAEELSSYQK[x]K	9	0	1295.635683	0.0159	0.1750
TGQK[x]MLMNMDK	3	0	1295.603535	0.0159	0.1750
K[x]GFDFEYYQRNLLLQEK	0	0	2190.110853	0.0159	0.2700
YMIPPSAPVMLELTDEQPIK[x]QVK	19	0	2626.374907	0.0159	0.3650
ATSTGTTIVGVIAK[x]DCIVLGADTR	13	0	2418.278703	0.0158	0.3800
QLIIKEEMMNSIQQAVAK[x]	17	0	2073.096129	0.0158	0.2850
SNNIKENEQK[x]IK	9	0	1443.768084	0.0158	0.1900
TK[x]DAVVLGVEKR	1	0	1313.766632	0.0158	0.1900
IDELVSNNEK[x]IWK	9	0	1586.830346	0.0158	0.2050
VK[x]AMEVDEKPTER	1	0	1530.771118	0.0158	0.2050
SMRYPMDAHK[x]SELEGVEEAR	9	0	2334.073155	0.0158	0.3150
VSK[x]QGEIDYEALVK	2	0	1577.830012	0.0157	0.2200
IEPLK[x]LK	4	0	839.547996	0.0157	0.1100
MDDK[x]MLLTEVHLLESKVYHAIR	3	0	2640.376636	0.0157	0.3450
FAELQK[x]SLNNLNTIDIDANLEK	5	0	2502.296462	0.0157	0.3450
MARENAPAIIFIDEIDAIATK[x]R	20	0	2457.304859	0.0157	0.3450
LALTK[x]PKGTPGYGPLGVLPKVGIR	4	0	2431.467763	0.0156	0.3750
FK[x]LNYKPEEEYPDLSK	1	0	1998.993768	0.0156	0.2500
SGNLPDADNSK[x]SDISK	10	0	1646.774679	0.0156	0.2500
IQK[x]ENRHK	2	0	1051.588622	0.0156	0.1250
YTLYDQNDTK[x]EWLDKLGDK	9	0	2344.122200	0.0155	0.2950
GIDLKSIAEK[x]MNGASGAELK	9	0	2031.066940	0.0155	0.3100
WKTLSK[x]ESAR	5	0	1204.656362	0.0155	0.1550
TNSTDEK[x]GTK	6	0	1079.509429	0.0155	0.1550
HK[x]TPDKGYGHR	1	0	1294.653005	0.0155	0.1700
LPEANFEPLEK[x]R	10	0	1441.756460	0.0154	0.1850
K[x]IEFPPPSAEAR	0	0	1340.708787	0.0154	0.1850
K[x]CLTDLEDEAPAK	0	0	1488.712937	0.0154	0.2000
FCVGLQK[x]IEEIFKK	6	0	1737.948678	0.0154	0.2150
VVTSKLLK[x]PRVNNR	7	0	1622.994323	0.0154	0.2150
VETAVLSTTVK[x]AQARAK	10	0	1772.015506	0.0153	0.2600
CLTDLEDEAPAK[x]DILLDMSR	11	0	2304.097637	0.0153	0.3050
D[x]GLEDDMPALADEEFEKMDRR	0	0	2481.078690	0.0152	0.3200
INADHK[x]LNSLPLLQQLVK	5	0	2043.183957	0.0150	0.2700
QYSAK[x]AKWSTAETLTNNK	4	0	2040.027522	0.0150	0.2700
EEYLRAAK[x]ASR	7	0	1292.683635	0.0150	0.1650
FKLNVYK[x]YR	6	0	1229.692020	0.0150	0.1350
AAK[x]ASR	2	0	602.349976	0.0150	0.0900
TK[x]LVK	1	0	587.400615	0.0150	0.0750
EK[x]ASK	1	0	561.312197	0.0150	0.0750
K[x]RR	0	0	458.307723	0.0150	0.0450
MLAIVVEASCGK[x]DLNEAMTSGYR	11	0	2514.191544	0.0150	0.3450
NTACSGIIAEVK[x]LQAAYEYFR	11	0	2403.189167	0.0150	0.3150
LFQAEYAYK[x]AVENASTCIGIK	8	0	2375.183021	0.0150	0.3150
DLVLALDTPRTAAVNIK[x]VR	16	0	2064.205418	0.0150	0.2850
M[x]SRSYDSRTTIFSPEGR	0	0	1988.937329	0.0150	0.2550
KPPVQPLAYK[x]SATPFRK	9	0	1927.104259	0.0150	0.2550
STMLEK[x]IKENQEK	5	0	1576.812980	0.0150	0.1950
SGFEK[x]IDLTRIVK	4	0	1504.861253	0.0150	0.1950
IDK[x]K	2	0	502.311471	0.0150	0.0600
K[x]IDK	0	0	502.311471	0.0150	0.0600
ATDGVVLATEK[x]KPTSELAIGASLEK	10	0	2527.374374	0.0148	0.3700
VNGVVFTNRPDEK[x]NRQYQEVVK	12	0	2618.356371	0.0148	0.3250
AVELAAMNK[x]ANMQEVETEEFLR	8	0	2522.214389	0.0148	0.3250
LIIPSDDALRTNAIVMK[x]DIR	16	0	2253.251374	0.0147	0.2950
M[x]SSKDISSKSPSGNDALNDK	0	0	2079.974162	0.0147	0.2950
LMSK[x]VAEKAQINTQEYGR	3	0	2065.062523	0.0147	0.2650
IDELVSNNEKIWK[x]VMCK	12	0	2105.064830	0.0147	0.2500
GGLGYPEDAIGKTK[x]LVK	13	0	1744.972250	0.0147	0.2500
S[x]RSYDSRTTIFSPEGR	0	0	1857.896851	0.0147	0.2350
DISSK[x]SPSGNDALNDK	4	0	1646.774679	0.0147	0.2350
IDRK[x]IEFPPPSAEAR	3	0	1724.920885	0.0147	0.2200
NAEELSSYQK[x]KLIR	9	0	1677.904901	0.0146	0.2050
LTHEK[x]STMLEKIK	4	0	1556.859536	0.0146	0.1900
AMEVDEK[x]PTER	6	0	1303.607753	0.0145	0.1600
K[x]CIKIACWVVGSGDTIYDCVR	0	0	2499.207134	0.0145	0.3050
SSK[x]SSLELANNAVKSNDIEK	2	0	2133.091236	0.0145	0.2900
DGSSGGTIRMVILNK[x]DGMER	14	0	2135.046217	0.0145	0.2900
WK[x]VETQEAAVVDYPDRYYK	1	0	2359.148355	0.0145	0.2750
SSK[x]VYISPK	2	0	1007.565097	0.0144	0.1300
LEFIKVIPVEELK[x]EIK	12	0	1926.144056	0.0144	0.2300
LSVEALNSLTGEFK[x]GK	13	0	1691.909318	0.0144	0.2300
TNNLDLEHKHK[x]TPDK	10	0	1788.911774	0.0143	0.2150
TGPPGPPCGGK[x]FMLK	10	0	1542.768616	0.0143	0.2150
RHQGVLEIEFMIDHNMK[x]DGTQR	16	0	2653.285197	0.0143	0.3150
AEIINSLNLNNDLTDK[x]LAQFEK	15	0	2502.296462	0.0143	0.3150
IAGEHLSNGEK[x]PLLTPEKDFSK	10	0	2409.253874	0.0143	0.3150
SYLLQHREWDSK[x]LK	11	0	1801.947432	0.0143	0.2000
ENEQK[x]IK	4	0	887.471202	0.0143	0.1000
IGLSK[x]IR	4	0	785.512280	0.0143	0.1000
K[x]ALSSLK	0	0	745.469750	0.0143	0.1000
YVVDISPDIDIK[x]EIKPNIR	11	0	2226.225875	0.0142	0.2700
AVILSDTK[x]PVDK	7	0	1284.728853	0.0142	0.1700
AERK[x]AR	3	0	729.424532	0.0142	0.0850
LEEAMK[x]ITTDAFTSAGER	5	0	1968.946163	0.0142	0.2550
GGLGYPEDAIGK[x]TKLVK	11	0	1744.972250	0.0141	0.2400
EISYPFK[x]RLDR	6	0	1422.761881	0.0141	0.1550
QVMEEKLDSK[x]NVQLAK	9	0	1858.982156	0.0141	0.2250
NIRIHAYVK[x]VLTLSLMEELHK	8	0	2506.409261	0.0140	0.2950
AIEDAQELNGEHEILEAMK[x]NK	18	0	2381.153176	0.0140	0.2950
AVAASLGVNFLK[x]VVSSAIVDK	11	0	2087.198937	0.0140	0.2950
MEILK[x]IHLEK	4	0	1252.721266	0.0140	0.1400
VLK[x]TK	2	0	587.400615	0.0140	0.0700
HK[x]FQDILLGAGQAIKAGNR	1	0	2036.127841	0.0139	0.2650
YK[x]DAYVYSIVAIAR	1	0	1630.871817	0.0139	0.1950
YYK[x]DGIYDLLHACVDRIK	2	0	2241.125119	0.0139	0.2500
M[x]ATTVKDTMNVDINAIKK	0	0	1992.038284	0.0139	0.2500
SITEFGDTATAK[x]ELEAMK	11	0	1940.940017	0.0139	0.2500
K[x]RVIEHNIR	0	0	1163.688664	0.0139	0.1250
VEFK[x]MGNGK	3	0	1008.506203	0.0139	0.1250
N[x]STEEIDLYNRWK	0	0	1666.795023	0.0138	0.1800
YK[x]DAYVYSIVAIARIK	1	0	1872.050830	0.0137	0.2200
SPTGQITSTSARSGK[x]K	14	0	1604.848116	0.0137	0.2200
ENWK[x]YACK	3	0	1097.496365	0.0137	0.1100
SSK[x]DISSK	2	0	850.439569	0.0137	0.1100
IVKSAK[x]AK	5	0	843.554142	0.0137	0.1100
TGPPGPPCGGKFMLK[x]LGVK	14	0	1940.037500	0.0137	0.2600
DVEFLHSDK[x]IDTIVK	8	0	1757.919882	0.0137	0.2050
K[x]VTSKLLEQEESAEK	0	0	1717.909710	0.0137	0.2050
QAAK[x]ASVVETVTLTK	3	0	1544.877294	0.0137	0.2050
TMVEVIPYFAEDLLVLK[x]TDELK	16	0	2565.365058	0.0136	0.3000
EAVLKLK[x]LELK	6	0	1282.822356	0.0136	0.1500
VHEVGDDLVIGASGFEADALALVK[x]R	23	0	2580.354642	0.0136	0.3400
QIEELFEAIVLPMQQADK[x]FRK	17	0	2532.340909	0.0136	0.2850
K[x]YYESFADFDSEGTDAYLTYK	0	0	2512.095710	0.0136	0.2850
NCACVISQKK[x]VPDK	9	0	1645.827913	0.0136	0.1900
DMTLEEAEVLILK[x]VLR	12	0	1871.043692	0.0134	0.2150
VK[x]VIAATNRVDTLDPALLR	1	0	2064.205418	0.0134	0.2550
AITSVHARQEYALALQK[x]WDLSR	16	0	2555.360731	0.0134	0.2950
DAFALAKEK[x]SPAIIFIDELDAIGTK	8	0	2675.442056	0.0134	0.3350
VEAQNHK[x]LNLADPVSIEYLTR	6	0	2409.265107	0.0133	0.2800
GNIK[x]VLFATNRPNTLDEALMRPGR	3	0	2682.438655	0.0133	0.3200
ELEAMK[x]LLRPRK	5	0	1482.870377	0.0133	0.1600
IYADLK[x]INEDSK	5	0	1407.724493	0.0133	0.1600
SLLAHK[x]GGHVVR	5	0	1272.741423	0.0133	0.1600
VDVK[x]TK	3	0	688.411904	0.0133	0.0800
SLADFEK[x]ALQDYKPELASDPIIR	6	0	2618.359059	0.0133	0.3050
QIEELFEAIVLPMQQADK[x]FR	17	0	2404.245953	0.0132	0.2650
S[x]SKSSLELANNAVKSNDIEK	0	0	2133.091236	0.0132	0.2650
IAK[x]GAIEKVDDLLTTQAEAK	2	0	2113.162944	0.0132	0.2650
LALTK[x]PKGTPGYGPLGVLPK	4	0	2006.192733	0.0132	0.2650
GINIDQSSNSK[x]DPEEEAEMMTK	10	0	2452.073269	0.0132	0.2900
EEIQLLQEPGSYVGEVIK[x]TMGK	17	0	2447.261660	0.0132	0.2900
DWNACKK[x]ELLK	6	0	1403.723052	0.0132	0.1450
ELKK[x]EEMVMLK	3	0	1376.740675	0.0132	0.1450
FFEK[x]EDVQSLK	3	0	1368.692468	0.0132	0.1450
VISMEK[x]GGNMK	5	0	1192.594355	0.0132	0.1450
FLLDDFDQQEHIQK[x]SETMK	13	0	2351.110253	0.0132	0.2500
KEVAEADIASK[x]DLEETDER	10	0	2147.022884	0.0132	0.2500
M[x]CSPSATLTHRTMTEK	0	0	1849.848383	0.0131	0.2100
ATPYRGYSK[x]PNERATK	8	0	1837.943407	0.0131	0.2100
VLKTK[x]DEGGPAGGLYI	4	0	1616.877294	0.0131	0.2100
M[x]SRSYDSR	0	0	1000.439581	0.0131	0.1050
YK[x]EDTALR	1	0	994.508312	0.0131	0.1050
ALERQLEMLDLQEGFIK[x]EDCK	16	0	2564.261336	0.0131	0.2750
IDTIVKEIQDEK[x]EAEAAR	11	0	2057.063963	0.0131	0.2350
CIK[x]IACWVVGSGDTIYDCVR	2	0	2371.112179	0.0130	0.2600
MSSK[x]DISSKSPSGNDALNDK	3	0	2079.974162	0.0130	0.2600
LEK[x]VRQLIIK	2	0	1238.807376	0.0130	0.1300
VVTSKLLK[x]PR	7	0	1139.738968	0.0130	0.1300
K[x]ELLK	0	0	629.411178	0.0130	0.0650
INVK[x]K	3	0	600.395864	0.0130	0.0650
SYYMLYK[x]AGVLQSLADDSATTR	6	0	2452.194311	0.0130	0.2850
GIMLYGPPGTGK[x]TLCARAVANR	11	0	2302.203711	0.0130	0.2850
GILLYGPPGTGK[x]TLLAR	11	0	1726.014054	0.0129	0.2200
AVAHHTDCK[x]FIR	8	0	1453.724781	0.0129	0.1550
LSLFSNK[x]ENELR	6	0	1448.762272	0.0129	0.1550
SSEETEDKK[x]MQE	8	0	1439.608537	0.0129	0.1550
DLGQVLNKYVQVEQRNK[x]PDER	16	0	2527.314175	0.0129	0.2700
VLAQLGMQSLSPLK[x]QGMNILR	13	0	2296.275812	0.0129	0.2700
IAYASVVYIADK[x]YK	11	0	1602.865670	0.0129	0.1800
ANWCDK[x]R	5	0	948.423539	0.0129	0.0900
AK[x]IIDLR	1	0	827.522844	0.0129	0.0900
TVYQISELESLLRSSHIITK[x]ELK	19	0	2686.490399	0.0128	0.2950
FKLNYK[x]PEEEYPDLSK	5	0	1998.993768	0.0128	0.2050
VLSVEEIEAHLQSIAEK[x]D	16	0	2009.031604	0.0128	0.2300
FMLKLGVK[x]R	7	0	1090.668450	0.0128	0.1150
LK[x]ESQLVDK	1	0	1058.597121	0.0128	0.1150
QGDTK[x]INHEHFMDGILEVQMRK	4	0	2625.279050	0.0127	0.2800
D[x]DGLEDDMPALADEEFEKMDRR	0	0	2596.105628	0.0127	0.2800
LK[x]PLIEKGGDWER	1	0	1539.840853	0.0127	0.1650
HHFYAK[x]IDRPAQVISFK	5	0	2056.100568	0.0126	0.2150
LAIEREPPFAPIESAK[x]R	15	0	1923.057703	0.0126	0.2150
LAAPQLVQMFIGDGAK[x]LVR	15	0	2026.139651	0.0126	0.2400
SSKDISSK[x]SPSGNDALNDK	7	0	1948.933683	0.0126	0.2400
M[x]SSKSSLELANNAVKSNDIEK	0	0	2264.131715	0.0126	0.2650
EDSSPCGYIIRILSGEQTVK[x]YDR	19	0	2685.306702	0.0126	0.2900
AMVNIDTIDNK[x]VATTM	10	0	1735.848372	0.0125	0.2000
D[x]YTMAQPEFFKAVR	0	0	1701.818400	0.0125	0.1750
NAEELSSYQKK[x]LIR	10	0	1677.904901	0.0125	0.1750
M[x]ESLQRLLQGAR	0	0	1400.755746	0.0125	0.1500
SQDISINGNSK[x]K	10	0	1289.657479	0.0125	0.1500
K[x]YYSFDNSLK	0	0	1263.613496	0.0125	0.1250
EYLEK[x]NWK	4	0	1108.555260	0.0125	0.1000
LAEK[x]WR	3	0	801.449683	0.0125	0.0750
MRK[x]LAR	2	0	773.469370	0.0125	0.0750
RMK[x]K	2	0	561.342056	0.0125	0.0500
LAK[x]R	2	0	486.327789	0.0125	0.0500
M[x]PPK	0	0	471.251517	0.0125	0.0500
EDWEK[x]YQKPVDTEEENDK	4	0	2281.002149	0.0125	0.2250
MILELTNHLEELKK[x]YINR	13	0	2256.229913	0.0125	0.2250
KCIK[x]IACWVVGSGDTIYDCVR	3	0	2499.207134	0.0124	0.2600
N[x]SIVSKYTQSTNNDDPK	0	0	1909.901659	0.0124	0.2100
EKASK[x]GSNDDEMK	4	0	1437.640504	0.0123	0.1600
AQIKILYVNNAK[x]SQEEAIENIK	11	0	2515.364479	0.0123	0.2700
GVVALVEDK[x]TKSVALGGITK	8	0	1984.156741	0.0123	0.2450
EGK[x]VTFFYTDYIGVYAPR	2	0	2125.051948	0.0122	0.2200
EK[x]ADAAFLR	1	0	1019.539945	0.0122	0.1100
K[x]EKWIAK	0	0	901.538493	0.0121	0.0850
ENAINK[x]K	5	0	815.450075	0.0121	0.0850
LALTK[x]PK	4	0	769.506134	0.0121	0.0850
LNSLPLLQQLVK[x]CFIVNELMR	11	0	2527.401730	0.0121	0.2550
DDLSGAEIK[x]AIVSEAGLLALR	8	0	2140.173842	0.0121	0.2550
IGDLCAFTDALSK[x]YEAEFR	12	0	2205.041118	0.0121	0.2300
K[x]TELFKASTSAK	0	0	1309.724101	0.0121	0.1450
EVIELPLK[x]NPELFLR	7	0	1809.039932	0.0120	0.1800
KVTSK[x]LLEQEESAEK	4	0	1717.909710	0.0120	0.1800
K[x]IYNEYPPTK	0	0	1251.649881	0.0120	0.1200
RFDSEK[x]AGDR	5	0	1179.563192	0.0120	0.1200
IQYVGK[x]QDPK	5	0	1174.634566	0.0120	0.1200
LDSK[x]NVQLAK	3	0	1114.634566	0.0120	0.1200
VSTK[x]K	3	0	561.348581	0.0120	0.0600
NDDQLTYTYK[x]DEK	9	0	1631.731422	0.0119	0.1550
IEVEVYK[x]ITTGDR	6	0	1521.803799	0.0119	0.1550
GAIESYK[x]VVDASIVSK	6	0	1664.898420	0.0119	0.1900
K[x]SLKDECK	0	0	1006.511679	0.0119	0.0950
SVQPTAK[x]TVQK	6	0	1185.671676	0.0118	0.1300
ATDGVVLATEKK[x]PTSELAIGASLEK	11	0	2527.374374	0.0118	0.2950
IMSLYSSRGTLK[x]VHTIR	11	0	1961.087952	0.0118	0.2000
TYNLISSYIK[x]SVEISALASK	9	0	2186.183345	0.0117	0.2350
AVEKLSVEALNSLTGEFK[x]GK	17	0	2119.152381	0.0117	0.2350
PPKEDWEKYQK[x]PVDTEEENDK	10	0	2603.202624	0.0117	0.2450
LLK[x]LEEAMKITTDAFTSAGER	2	0	2323.209235	0.0117	0.2450
AQSGPDASAK[x]LPTVIPTTRCR	9	0	2225.158538	0.0117	0.2450
RLAEGESEEVK[x]AYMDPHR	10	0	2116.000652	0.0117	0.2100
M[x]NSIVSKYTQSTNNDDPK	0	0	2040.942138	0.0117	0.2100
ILSGEQTVK[x]YDR	8	0	1407.735725	0.0117	0.1400
EK[x]ADAAFLRLVK	1	0	1359.787367	0.0117	0.1400
DIK[x]SMIADK	2	0	1019.532081	0.0117	0.1050
VAEQNENPTVGSAQK[x]MIQDEAQK	14	0	2514.201910	0.0115	0.2650
EASKTLSK[x]WR	7	0	1204.656362	0.0115	0.1150
LFKSLGSGMDQEK[x]VLNK	12	0	1893.002891	0.0115	0.1950
A[x]TTVKDTMNVDINAIKK	0	0	1860.997805	0.0115	0.1950
LALTKPK[x]GTPGYGPLGVLPKVGIR	6	0	2431.467763	0.0115	0.2750
LQMSAMYK[x]KCLTDLEDEAPAK	7	0	2441.163937	0.0114	0.2400
AVEK[x]LMSRRPPVIR	3	0	1650.971479	0.0114	0.1600
SAK[x]GTKR	2	0	746.439846	0.0114	0.0800
DAFALAK[x]EKSPAIIFIDELDAIGTK	6	0	2675.442056	0.0114	0.2850
LFAYPPKSVQPTAK[x]TVQK	13	0	2002.125051	0.0114	0.2050
KELFDCLK[x]IMR	7	0	1451.762804	0.0114	0.1250
LSGVVEGIFQK[x]CYAK	10	0	1697.880996	0.0113	0.1700
VLELRAELDK[x]IGLSK	9	0	1682.992985	0.0113	0.1700
EHFKELVSK[x]ASPIAGSEGK	8	0	2013.053008	0.0113	0.2150
LFLLRIVAFDQLVK[x]EK	13	0	1931.160709	0.0113	0.1800
DSYLIIDK[x]LPSEYDSR	7	0	1912.941734	0.0113	0.1800
SIK[x]GYTLPPHCSRGER	2	0	1856.931459	0.0113	0.1800
IINRDIGK[x]VVDK	7	0	1368.808828	0.0113	0.1350
K[x]RMPIDFK	0	0	1033.574220	0.0113	0.0900
LIK[x]K	2	0	500.368591	0.0113	0.0450
K[x]LAR	0	0	486.327789	0.0113	0.0450
EIKQIK[x]VMDSLEPTGEIYGK	5	0	2277.192525	0.0112	0.2250
ANWCDK[x]RYNLASLHDDTLLDM	5	0	2550.163024	0.0112	0.2350
INLIETLRTITDGK[x]IYVEVER	13	0	2474.374317	0.0112	0.2350
VLNKGDSGEMSLQK[x]LFK	13	0	1893.002891	0.0112	0.1900
YTQSTNNDDPKK[x]IIEEEGFTNR	11	0	2598.219668	0.0111	0.2450
K[x]MSAQSCACMVRTLLYGK	0	0	2103.009638	0.0111	0.2000
ENRHK[x]FQDILLGAGQAIK	4	0	2037.111857	0.0111	0.2000
K[x]VAQTTYKK	0	0	1065.618191	0.0111	0.1000
AK[x]YASQKRP	1	0	1047.582476	0.0111	0.1000
EEPDVIMGTSRVLGVFSEK[x]AQIK	18	0	2532.325651	0.0111	0.2550
NCK[x]ADAGITIAPRCTDLDAIGVK	2	0	2458.230706	0.0111	0.2550
ETEK[x]LAEERGWDIR	3	0	1730.858680	0.0111	0.1550
MILELTNHLEELK[x]K	12	0	1709.938508	0.0111	0.1550
LEEIGVADQYK[x]VSK	10	0	1577.830012	0.0111	0.1550
ATAGPIIADK[x]NCKK	9	0	1485.797272	0.0111	0.1550
NSDYK[x]ETLIFKCIDMFIHK	4	0	2401.180912	0.0111	0.2100
IDRK[x]VEFGLPDLEGR	3	0	1742.931448	0.0110	0.1650
ELAAIKEDTEAVLK[x]R	13	0	1684.935865	0.0110	0.1650
GEIK[x]K	3	0	573.348581	0.0110	0.0550
GDVAASILDK[x]YRTGIATMLTR	9	0	2251.199340	0.0110	0.2300
SLPPEEYDEK[x]LYNKFK	9	0	1998.993768	0.0109	0.1750
ATREPNK[x]GSYRPYTAK	6	0	1837.943407	0.0109	0.1750
ALQDYK[x]PELASDPIIR	5	0	1827.972976	0.0109	0.1750
LENVK[x]IYADLKINEDSK	4	0	1991.057425	0.0109	0.1850
CFGIK[x]FDIMPRK	4	0	1510.778788	0.0108	0.1300
K[x]VEFGLPDLEGR	0	0	1358.719350	0.0108	0.1300
DEK[x]SGVKLENVK	2	0	1344.724827	0.0108	0.1300
EPLK[x]EVVQFVGSRFNSNAIAAVATK	3	0	2674.444120	0.0108	0.2700
FCVGLQK[x]IEEIFK	6	0	1609.853723	0.0108	0.1400
LNFSSLK[x]MKDAVK	6	0	1479.811862	0.0108	0.1400
TK[x]DEGGPAGGLYI	1	0	1276.629872	0.0108	0.1400
TTSNICHRLNADVLGQLIK[x]K	18	0	2280.237118	0.0108	0.2150
LGSTAIGVKTK[x]DAVVLGVEK	10	0	1984.156741	0.0108	0.2150
K[x]HLGHVTLETVTHNIPTPWVR	0	0	2434.323230	0.0107	0.2250
LDRK[x]IEIPLPNEVGR	3	0	1747.994380	0.0107	0.1600
GTPGYGPLGVLPK[x]VGIRLFNLEPK	12	0	2521.441942	0.0106	0.2550
KPPVQPLAYK[x]SATPFR	9	0	1799.009303	0.0106	0.1700
AANVLAFQSTTK[x]TLALK	11	0	1776.014446	0.0106	0.1800
DDINLDEASAMAVK[x]FLSK	13	0	1965.971650	0.0106	0.1900
AMEVDEK[x]PTERYSDIGGLSK	6	0	2224.068057	0.0105	0.2100
RVEFK[x]MGNGK	4	0	1164.607305	0.0105	0.1050
TMGK[x]NKVLVK	3	0	1116.668841	0.0105	0.1050
HQGVLEIEFMIDHNMK[x]DGTQR	15	0	2497.184095	0.0105	0.2200
K[x]VIARLQSYDR	0	0	1347.762215	0.0105	0.1150
ERAEAGLALSLIVK[x]ALSIEGDDK	13	0	2397.311385	0.0104	0.2400
NAYVINLK[x]QIAK	7	0	1373.803016	0.0104	0.1250
K[x]IEIPLPNEVGR	0	0	1363.782281	0.0104	0.1250
K[x]GVVALVEDKTK	0	0	1285.760486	0.0104	0.1250
LK[x]ESQLVDKFFEK	1	0	1609.871482	0.0104	0.1350
QEMKK[x]DSESTEEK	4	0	1567.703492	0.0104	0.1350
WSTAETLTNNK[x]IDR	10	0	1647.821570	0.0104	0.1450
NCACVISQK[x]KVPDK	8	0	1645.827913	0.0104	0.1450
SMAIDK[x]DIRWELIAR	5	0	1815.966450	0.0103	0.1550
LIPIRGTEVEK[x]ITIK	10	0	1709.045018	0.0103	0.1550
AHILRIHAK[x]SMAIDK	8	0	1702.966393	0.0103	0.1550
YYK[x]DGIYDLLHACVDR	2	0	1999.946105	0.0103	0.1650
QVMEEK[x]LDSKNVQLAK	5	0	1858.982156	0.0103	0.1650
ALTCKMPGTLLPGPGK[x]GYIGDPIK	15	0	2483.327901	0.0102	0.2450
VEFK[x]MGNGKMVEISR	3	0	1723.874862	0.0100	0.1500
IK[x]YEYQKLK	1	0	1211.691351	0.0100	0.0900
LYQVEYAFK[x]AFNNAGITSVGVTGK	8	0	2576.327369	0.0100	0.2400
AVILSDTK[x]PVDKKQCVIANSCK	7	0	2473.303140	0.0100	0.2200
WIAKQILDCIVNLSEPAK[x]K	17	0	2225.224100	0.0100	0.1900
LGSTAIGVK[x]TKDAVVLGVEK	8	0	1984.156741	0.0100	0.2000
K[x]IEIPLPNEVGRMEILK	0	0	1978.128419	0.0100	0.1700
SSLELANNAVK[x]SNDIEK	10	0	1830.932231	0.0100	0.1700
VVTALTMLK[x]QHLFR	8	0	1655.954434	0.0100	0.1400
VLSNYMK[x]QEALSSK	6	0	1596.818066	0.0100	0.1400
FDSEK[x]AGDREVQR	4	0	1535.732760	0.0100	0.1300
AAREYLEK[x]NWK	7	0	1406.730582	0.0100	0.1100
QVMEEK[x]LDSK	5	0	1205.596130	0.0100	0.1000
K[x]TLVAHAVLK	0	0	1078.686208	0.0100	0.1000
MQK[x]LLRLR	2	0	1056.658947	0.0100	0.0800
SSCK[x]IVFR	3	0	995.522185	0.0100	0.0800
LVRK[x]CIK	3	0	915.568742	0.0100	0.0700
KEK[x]WIAK	2	0	901.538493	0.0100	0.0700
IIPLK[x]K	4	0	710.505408	0.0100	0.0600
K[x]LDVAK	0	0	672.416990	0.0100	0.0600
ASK[x]ER	2	0	589.318344	0.0100	0.0500
EMK[x]K	2	0	534.283541	0.0100	0.0400
KQCVIANSCK[x]TAINTGGGSVAVFNK	9	0	2623.320910	0.0098	0.2450
TASQVNMQIARK[x]AVYMPLCDPGNK	11	0	2691.329365	0.0098	0.2350
IAIVVNQNWYCANTKYVTGPK[x]NK	20	0	2680.379413	0.0098	0.2250
TSASIDFDSNFLNSMIK[x]KNEEK	16	0	2517.205601	0.0098	0.2150
LSGVVEGIFQK[x]CYAKNEWR	10	0	2283.146914	0.0097	0.1850
GERPSCPTGYHLK[x]SIRTGR	12	0	2171.101696	0.0097	0.1850
M[x]FRNQYDGDATTWSPQGR	0	0	2128.938390	0.0097	0.1750
LGLDSEESAEYIVAK[x]GIR	14	0	1949.010477	0.0097	0.1750
YLHQSLKYK[x]EDTALR	8	0	1863.984208	0.0097	0.1450
SGSAADTQTVADLLK[x]YYLSMYR	14	0	2452.194311	0.0095	0.2100
LMVEMEKK[x]LEK	7	0	1376.740675	0.0095	0.1050
ILEFTK[x]YSNDK	5	0	1356.692468	0.0095	0.1050
LGSTAIGVK[x]TK	8	0	1073.644403	0.0095	0.1050
SSEQANLYERK[x]TLVAHAVLK	10	0	2256.222519	0.0095	0.1900
K[x]GAVEYEIYK	0	0	1198.623334	0.0095	0.0950
GIDLK[x]SIAEK	4	0	1072.612770	0.0095	0.0950
ELVSK[x]ASPIAGSEGKEAYR	4	0	1991.032273	0.0095	0.1800
K[x]TVQYATKR	0	0	1093.624337	0.0094	0.0850
GFICK[x]VVDK	4	0	1064.568799	0.0094	0.0850
HTVIK[x]TGLRMISLSYSR	4	0	1961.087952	0.0094	0.1600
TSNNTNRTNSTDEK[x]GTK	13	0	1866.866670	0.0094	0.1600
QDLADATVETLK[x]AIEGK	11	0	1800.946820	0.0094	0.1600
DLVKK[x]YDK	4	0	1007.565097	0.0094	0.0750
INVKFFEK[x]EDVQSLK	7	0	1822.982813	0.0093	0.1400
IIYSDIDVDPVK[x]PEHVGKVVLK	11	0	2462.378342	0.0093	0.2050
MPGTLLPGPGKGYIGDPIK[x]FVR	18	0	2312.271383	0.0093	0.2050
K[x]TLVAHAVLKVGSALVGSQTK	0	0	2106.252365	0.0093	0.1950
ELAAIK[x]EDTEAVLK	5	0	1528.834763	0.0093	0.1300
KELLK[x]LK	4	0	870.590192	0.0093	0.0650
VRQLIIKEEMMNSIQQAVAK[x]	19	0	2328.265640	0.0093	0.1850
MSSKDISSK[x]SPSGNDALNDK	8	0	2079.974162	0.0093	0.1850
YQK[x]PVDTEEENDK	2	0	1593.715773	0.0092	0.1200
EDWEKYQK[x]PVDTEEENDK	7	0	2281.002149	0.0092	0.1650
SVGLPTNAYFAIDEIEDDGSK[x]SSR	20	0	2570.213522	0.0092	0.2200
ATDDDRWK[x]TLSK	7	0	1434.710239	0.0092	0.1100
WAIK[x]EK	3	0	773.443537	0.0092	0.0550
NK[x]VLVK	1	0	699.464272	0.0092	0.0550
K[x]VADLK	0	0	672.416990	0.0092	0.0550
SLADFEKALQDYK[x]PELASDPIIR	12	0	2618.359059	0.0091	0.2100
LAAEDHKFVIHQEENK[x]R	15	0	2063.054738	0.0091	0.1550
ATHEVLK[x]DEVLFNDKPLPIEMK	6	0	2565.351138	0.0091	0.2000
HYYSLRINYK[x]K	9	0	1483.793513	0.0091	0.1000
GITVLK[x]PDDDK	5	0	1199.639709	0.0091	0.1000
EIKIIYSDIDVDPVK[x]PEHVGK	14	0	2393.284112	0.0090	0.1900
ILGVVEGQFSRPAK[x]LNDPEDK	13	0	2311.217099	0.0090	0.1900
VTQKKPPVQPLAYK[x]SATPFR	13	0	2255.278912	0.0090	0.1800
LALTKPK[x]GTPGYGPLGVLPK	6	0	2006.192733	0.0090	0.1800
VVDK[x]CFGIKFDIMPR	3	0	1823.942544	0.0090	0.1350
VVGQLLEK[x]LKPLIEK	7	0	1706.070505	0.0090	0.1350
AIDLYK[x]EVLNKGVSK	5	0	1675.950788	0.0090	0.1350
IMK[x]LCFDELK	2	0	1295.661702	0.0090	0.0900
K[x]NRLK	0	0	657.428557	0.0090	0.0450
E[x]SLQR	0	0	631.328907	0.0090	0.0450
SGK[x]KR	2	0	574.355062	0.0090	0.0450
EEIQLLQEPGSYVGEVIK[x]TMGKNK	17	0	2689.399538	0.0090	0.2150
QETQYK[x]IDELVSNNEKIWK	5	0	2364.196029	0.0089	0.1700
WK[x]ALERQLEMLDLQEGFIK	1	0	2346.240476	0.0089	0.1700
WIAK[x]QILDCIVNLSEPAKK	3	0	2225.224100	0.0089	0.1700
LREEIQK[x]GDGGTDYVCVPK	6	0	2163.062913	0.0089	0.1700
HIIMFDCK[x]ILEFTK	7	0	1793.920748	0.0089	0.1250
K[x]LFKSLGSGMDQEK	0	0	1566.807502	0.0089	0.1250
TSASIDFDSNFLNSMIKK[x]NEEK	17	0	2517.205601	0.0089	0.1950
QDPK[x]KHLDAEVQK	3	0	1534.810280	0.0088	0.1150
AVILSDTKPVDK[x]K	11	0	1412.823808	0.0088	0.1150
AVILSDTK[x]PVDKK	7	0	1412.823808	0.0088	0.1150
FIK[x]HADATCVHRLALTK	2	0	1980.072637	0.0088	0.1500
K[x]VEFGLPDLEGRAHILR	0	0	1949.084584	0.0088	0.1500
CTK[x]IIENEQSAEKNAYVINLK	2	0	2464.263053	0.0088	0.1850
HGGYKPTDKHK[x]TDLNHENLK	10	0	2331.171880	0.0088	0.1750
LSLFSNK[x]ENELRQAVR	6	0	1903.027465	0.0088	0.1400
GEIK[x]KAMVNIDTIDNK	3	0	1787.945046	0.0088	0.1400
LK[x]PQDERTQEER	1	0	1527.764059	0.0088	0.1050
K[x]SSEQANLYERK	0	0	1451.736786	0.0088	0.1050
K[x]EEMVMLK	0	0	1006.519074	0.0088	0.0700
VSK[x]ILEHK	2	0	952.570517	0.0088	0.0700
DQK[x]K	2	0	517.285985	0.0088	0.0350
DK[x]PK	1	0	486.280173	0.0088	0.0350
VNMENLIVTDLGK[x]YAEVLIETAK	12	0	2562.361367	0.0087	0.2000
VEFKMGNGK[x]MVEISR	8	0	1723.874862	0.0087	0.1300
LALTK[x]LTIPLPLYPQGHPGGSEGGPK	4	0	2640.463795	0.0087	0.2250
TLIDK[x]FSGEKK	4	0	1264.702640	0.0086	0.0950
EDMGSNDK[x]ASK	7	0	1180.502961	0.0086	0.0950
QGDVLLNKLQK[x]YQATVMR	10	0	2104.146189	0.0086	0.1550
K[x]ARQAAK	0	0	771.471479	0.0086	0.0600
K[x]PRVVTALTMLKQHLFR	0	0	2037.203252	0.0085	0.1450
K[x]HFEQVINEKHEDALAK	0	0	2035.048591	0.0085	0.1450
TDTKTIEAITFK[x]TDNHLSSTLEK	11	0	2592.328152	0.0085	0.1950
DTMNVDINAIKK[x]GEIR	11	0	1815.951192	0.0084	0.1350
SQDISINGNSK[x]KEEPK	10	0	1772.890370	0.0084	0.1350
LEEIGVADQYK[x]VSKILEHK	10	0	2198.194577	0.0084	0.1600
SGNLPDADNSKSDISK[x]SSM	15	0	1951.879206	0.0084	0.1600
YTQSTNNDDPK[x]KIIEEEGFTNR	10	0	2598.219668	0.0084	0.1850
NKHCLIK[x]MNHGTTTLAFR	6	0	2141.098527	0.0083	0.1500
K[x]YTGLLRVSAMMSCACQK	0	0	2103.009638	0.0083	0.1500
FEAQK[x]DTVHMIFNQK	4	0	1834.903518	0.0083	0.1250
K[x]DYTMAQPEFFKAVR	0	0	1829.913356	0.0083	0.1250
ELNLMDPK[x]VPEDIFK	7	0	1786.917438	0.0083	0.1250
TLAGVTRDYYTK[x]QSK	11	0	1729.899815	0.0083	0.1250
DSESTEEK[x]EAQAVQR	7	0	1705.775405	0.0083	0.1250
SGVK[x]LENVKIYADLK	3	0	1675.950788	0.0083	0.1250
G[x]VFKNVSGNVLSEIK	0	0	1589.877628	0.0083	0.1250
HPK[x]FEEILTRLR	2	0	1537.872820	0.0083	0.1000
VSAMMSCACQK[x]R	10	0	1427.614109	0.0083	0.1000
LDGK[x]DELWK	3	0	1102.565823	0.0083	0.0750
KVAQTTYK[x]K	7	0	1065.618191	0.0083	0.0750
SSEETEDK[x]K	7	0	1051.466899	0.0083	0.0750
K[x]IPQVASFR	0	0	1044.607962	0.0083	0.0750
FDSEK[x]AGDR	4	0	1023.462090	0.0083	0.0750
K[x]FDQLTQALNVAIRLDDMSLIK	0	0	2531.378019	0.0082	0.1800
EDIYK[x]FVTVQDLDEMQVDV	4	0	2285.077226	0.0082	0.1550
NIK[x]AMDLGELETFQLLNTR	2	0	2205.146246	0.0082	0.1550
K[x]SGRSAPGVSTTSTIQ	0	0	1575.821569	0.0081	0.1300
FFEK[x]INVK	3	0	1023.575269	0.0081	0.0650
ELIRK[x]SLK	4	0	985.628363	0.0081	0.0650
K[x]QYSAKAK	0	0	922.523570	0.0081	0.0650
DPIGAIDAGAALDIHIRLIK[x]K	19	0	2199.273826	0.0081	0.1700
LFAYPPK[x]SVQPTAKTVQK	6	0	2002.125051	0.0081	0.1450
RTLDQIAAK[x]LYFYYILFFEK	8	0	2541.367053	0.0080	0.1600
WK[x]TLSKESAR	1	0	1204.656362	0.0080	0.0800
V[x]GVFK	0	0	548.332206	0.0080	0.0400
K[x]VTSK	0	0	561.348581	0.0080	0.0400
IGLVRLPEANFEPLEK[x]R	15	0	1980.115548	0.0079	0.1350
LLMK[x]VALCANHADSVVK	3	0	1868.001115	0.0079	0.1350
LGIDPPK[x]GIMLYGPPGTGKTLCAR	6	0	2511.334048	0.0079	0.1900
K[x]LPNIEEATFDK	0	0	1403.729579	0.0079	0.0950
LLMK[x]LSSQNDDK	3	0	1390.712546	0.0079	0.0950
K[x]AMVNIDTIDNK	0	0	1360.701983	0.0079	0.0950
VGKSAVIK[x]TSTR	7	0	1245.740419	0.0079	0.0950
IHSRK[x]MAIDDDINWEELAR	4	0	2311.137804	0.0079	0.1500
YEYQK[x]LKESQLVDK	4	0	1769.919882	0.0079	0.1100
LK[x]YYEQK	1	0	970.512337	0.0079	0.0550
CIK[x]RLVK	2	0	915.568742	0.0079	0.0550
QPEDK[x]LR	4	0	884.471536	0.0079	0.0550
K[x]ATDDDR	0	0	819.372221	0.0079	0.0550
TSTGGPK[x]LQLNLERDYEQFGYFK	6	0	2690.333907	0.0078	0.1800
IAIVVNQNWYCANTK[x]YVTGPKNK	14	0	2680.379413	0.0078	0.1800
IKVLAQLGMQSLSPLK[x]QGMNILR	15	0	2537.454825	0.0078	0.1800
DHDLAPLYK[x]YLSENPK	8	0	1901.952241	0.0078	0.1250
SATPFRK[x]INVLNFPSANFSK	6	0	2237.195580	0.0077	0.1550
IAKGAIEK[x]VDDLLTTQAEAK	7	0	2113.162944	0.0077	0.1550
T[x]EVLKTNVLQSNENIVQYYTQK	0	0	2611.349222	0.0077	0.1700
ALTCK[x]MPGTLLPGPGKGYIGDPIK	4	0	2483.327901	0.0077	0.1850
VNGVVFTNRPDEK[x]NR	12	0	1743.901545	0.0077	0.1150
K[x]SYDYSATMYTRLFLLR	0	0	2127.082198	0.0076	0.1300
QIQPK[x]TFANLVSSTLYEKR	4	0	2222.205809	0.0076	0.1450
K[x]EITPDIFAAIAIINEADR	0	0	2099.126168	0.0076	0.1450
DVEFLHSDKIDTIVK[x]EIQDEK	14	0	2500.269581	0.0076	0.1600
LDDMSLIK[x]EDCEAATDPLLKK	7	0	2404.186446	0.0076	0.1600
GPSLYQVDPSGTYFAWK[x]ATAIGK	16	0	2456.237499	0.0076	0.1750
NEEGIIEFTK[x]TPNDTQKYSNDK	9	0	2570.213522	0.0075	0.1650
NVSGNVLSEIK[x]NNWQIERLR	10	0	2368.261024	0.0075	0.1500
HNFVGLFVELSKLLVK[x]DR	15	0	2113.204692	0.0075	0.1350
TK[x]VVDRYADVIASIGLSR	1	0	1962.089727	0.0075	0.1350
KTELFK[x]ASTSAK	5	0	1309.724101	0.0075	0.0900
D[x]GIQDIMPSQAK	0	0	1301.628489	0.0075	0.0900
K[x]SGNLPDADNSK	0	0	1244.599634	0.0075	0.0900
VMCKNK[x]TDTK	5	0	1223.600166	0.0075	0.0750
NCACVISQK[x]K	8	0	1206.584850	0.0075	0.0750
LK[x]LELK	1	0	742.495236	0.0075	0.0450
ATK[x]QSK	2	0	661.375854	0.0075	0.0450
M[x]ATTVK	0	0	649.346864	0.0075	0.0450
VTDK[x]LTQLTDNIWCCR	3	0	2021.966182	0.0075	0.1200
SSK[x]SSLELANNAVK	2	0	1446.767750	0.0075	0.1050
WK[x]RENQLR	1	0	1128.615169	0.0075	0.0600
IHLEK[x]VSK	4	0	952.570517	0.0075	0.0600
DIGK[x]VVDK	3	0	872.496688	0.0075	0.0600
RFK[x]K	2	0	577.369985	0.0075	0.0300
VGIRLFNLEPK[x]ILEEVPLR	10	0	2234.314962	0.0074	0.1400
VFHPITK[x]AVILSDTKPVDK	6	0	2107.204023	0.0074	0.1400
GIMLYGPPGTGK[x]TLCAR	11	0	1790.917058	0.0074	0.1250
K[x]DGIQDIMPSQAK	0	0	1429.723444	0.0073	0.0950
MNGASGAELK[x]GVCTEAGMFALRER	9	0	2554.208923	0.0073	0.1750
AVILSDTKPVDKK[x]QCVIANSCK	12	0	2473.303140	0.0073	0.1600
LK[x]LEAIMYDTELNSEGSAPAVR	1	0	2406.209961	0.0073	0.1600
GGDEWK[x]IEPLK	5	0	1270.655693	0.0073	0.0800
K[x]EVAEADIASK	0	0	1159.608411	0.0073	0.0800
DK[x]MNFVILCRDAIPYEANIR	1	0	2437.224503	0.0072	0.1450
GIDLK[x]SIAEKMNGASGAELK	4	0	2031.066940	0.0072	0.1450
IDVLFSK[x]IRLAYVYADMR	6	0	2172.176427	0.0072	0.1300
AFNNAGITSVGVTGK[x]NCACVISQKK	14	0	2623.320910	0.0072	0.1800
LAAEDHK[x]FVIHQEENK	6	0	1906.953636	0.0072	0.1150
DPEEEAEMMTK[x]ETTEK	10	0	1896.796787	0.0072	0.1150
STELQIGVVEDDK[x]PFR	12	0	1831.931505	0.0072	0.1150
TIEAITFKTDNHLSSTLEK[x]LSFK	18	0	2622.390357	0.0072	0.1650
VSTTPANSFELK[x]QYLIQREER	11	0	2508.297131	0.0071	0.1500
AVYMPLCDPGNK[x]AEESAFYER	11	0	2446.093220	0.0071	0.1500
MSSK[x]SSLELANNAVKSNDIEK	3	0	2264.131715	0.0071	0.1500
M[x]NSTEEIDLYNRWK	0	0	1797.835501	0.0071	0.1000
EDVQSLKLK[x]YYEQK	8	0	1769.919882	0.0071	0.1000
RFCVGLQK[x]IEEIFK	7	0	1765.954825	0.0071	0.1000
ISWYTK[x]IVDELDLR	5	0	1749.930053	0.0071	0.1000
AVKPTDMEQFAFYK[x]	13	0	1673.812254	0.0071	0.1000
LNVYK[x]YR	4	0	954.528656	0.0071	0.0500
SAKGTK[x]R	5	0	746.439846	0.0071	0.0500
KEAGFIDDILIITPASK[x]EK	16	0	2087.151320	0.0071	0.1350
CGSPYIIEDSK[x]K	10	0	1395.670349	0.0071	0.0850
TEVLK[x]TNVLQSNENIVQYYTQK	4	0	2611.349222	0.0070	0.1550
IIYSDIDVDPVKPEHVGK[x]VVLK	17	0	2462.378342	0.0070	0.1550
ETLIFKCIDMFIHK[x]SAELYK	13	0	2485.274807	0.0070	0.1400
FNLMVICK[x]DK	7	0	1266.646388	0.0070	0.0700
ENQEK[x]ISNNK	4	0	1202.589070	0.0070	0.0700
INYK[x]K	3	0	664.390778	0.0070	0.0350
K[x]EEPK	0	0	629.338410	0.0070	0.0350
NK[x]LLK	1	0	614.411513	0.0070	0.0350
SGKK[x]R	3	0	574.355062	0.0070	0.0350
FGDGIQIAQLALK[x]HR	12	0	1665.931391	0.0070	0.1050
NILK[x]VDIEVAVIPSEGFR	3	0	1998.114879	0.0069	0.1250
ASALGAINLQPLLMPSK[x]R	16	0	1879.071243	0.0069	0.1250
LQMSAMYKK[x]CLTDLEDEAPAK	8	0	2441.163937	0.0069	0.1450
LLKLEEAMK[x]ITTDAFTSAGER	8	0	2323.209235	0.0069	0.1450
P[x]FGNTHNK	0	0	913.440572	0.0069	0.0550
VGK[x]SAVIK	2	0	800.511946	0.0069	0.0550
HIIMFDCK[x]ILEFTKYSNDK	7	0	2401.180912	0.0068	0.1300
K[x]EITPDIFAAIAIINEADRMAR	0	0	2457.304859	0.0068	0.1500
LMVEMEK[x]KLEK	6	0	1376.740675	0.0068	0.0750
K[x]INVLNFPSANFSK	0	0	1577.856502	0.0068	0.0950
NSIVSK[x]YTQSTNNDDPK	5	0	1909.901659	0.0068	0.1150
EEIQK[x]GDGGTDYVCVPK	4	0	1893.877753	0.0068	0.1150
TMLVK[x]AVANSTAANFIR	4	0	1805.982099	0.0068	0.1150
SSKSSLELANNAVK[x]SNDIEK	13	0	2133.091236	0.0068	0.1350
LRTFHILEPK[x]EK	9	0	1509.866674	0.0067	0.0800
DEQIEK[x]IDTVIK	5	0	1429.766355	0.0067	0.0800
NELEK[x]LNFSSLK	4	0	1420.756126	0.0067	0.0800
K[x]QLLIDGANVLR	0	0	1338.798265	0.0067	0.0800
SAELYK[x]NPK	5	0	1048.555259	0.0067	0.0600
K[x]TTEEK	0	0	734.380997	0.0067	0.0400
IHLEKVSK[x]QGEIDYEALVK	7	0	2198.194577	0.0066	0.1250
SNQATTSTDRQVK[x]LLFIEK	12	0	2178.164339	0.0066	0.1250
GNAKFGDGIQIAQLALK[x]HR	16	0	2036.127841	0.0066	0.1250
ALTCK[x]MPGTLLPGPGK	4	0	1639.878887	0.0066	0.1050
VGVFKNVSGNVLSEIK[x]NNWQIER	15	0	2629.397507	0.0065	0.1500
DYGDLGSSVNPLDK[x]TNNLDLEHK	13	0	2543.213856	0.0065	0.1500
IANYDPAEIRFNLMVICK[x]DK	17	0	2409.218357	0.0065	0.1300
DVCIK[x]LGLDSEESAEYIVAK	4	0	2238.108857	0.0065	0.1300
EASK[x]TLSKWR	3	0	1204.656362	0.0065	0.0650
AIHK[x]LGSTLK	3	0	1066.649824	0.0065	0.0650
F[x]RNQYDGDATTWSPQGR	0	0	1997.897911	0.0065	0.1100
VLVDMESMLVPK[x]PLINK	11	0	1925.072882	0.0065	0.1100
SVALGGITK[x]EFVIYEQLIAAR	8	0	2277.273157	0.0064	0.1350
LKPLIEK[x]GGDWERK	6	0	1667.935808	0.0064	0.0900
ASKGSNDDEMK[x]IDK	10	0	1536.708913	0.0064	0.0900
KNCK[x]ADAGITIAPR	3	0	1513.803419	0.0064	0.0900
IEEIFK[x]K	5	0	905.522175	0.0064	0.0450
NTWNSTLETAK[x]AKYASQK	10	0	2040.027522	0.0064	0.1150
FLHDK[x]NSDYKETLIFK	4	0	1997.025735	0.0063	0.1000
ATLTGMK[x]IDVLFSKIR	6	0	1792.027986	0.0063	0.1000
MEQK[x]PEVDYSEK	3	0	1481.670742	0.0063	0.0750
SSEETEDK[x]KMQE	7	0	1439.608537	0.0063	0.0750
EAEAARK[x]K	6	0	901.498083	0.0063	0.0500
LWK[x]R	2	0	601.369985	0.0063	0.0250
M[x]TDK	0	0	493.220610	0.0063	0.0250
GIWHNDNK[x]SFLVWVNEEDHLR	7	0	2607.261750	0.0062	0.1300
LFLLRSDYYMASTYTK[x]K	15	0	2099.076051	0.0062	0.1050
LTLEAMDLEIVEK[x]EHFK	12	0	2044.054981	0.0062	0.1050
AQISVRLVPYLTK[x]LESK	12	0	1944.140700	0.0062	0.1050
EK[x]ASKGSNDDEMK	1	0	1437.640504	0.0062	0.0800
ATHEVLKDEVLFNDK[x]PLPIEMK	14	0	2565.351138	0.0061	0.1350
ILYVNNAK[x]SQEEAIENIK	7	0	2075.089784	0.0061	0.1100
ATSAGPK[x]QTETINWLEKR	6	0	2029.059155	0.0061	0.1100
SELVK[x]EFHK	4	0	1115.597456	0.0061	0.0550
K[x]HLDAEVQK	0	0	1066.577055	0.0061	0.0550
HIIMFDCKILEFTK[x]YSNDK	13	0	2401.180912	0.0061	0.1150
YVVDISPDIDIKEIK[x]PNIR	14	0	2226.225875	0.0061	0.1150
EHFK[x]ELVSKASPIAGSEGK	3	0	2013.053008	0.0061	0.1150
N[x]SSSDMAYTSMFKGNQKVVK	0	0	2221.050634	0.0060	0.1200
LFNLEPK[x]ILEEVPLR	6	0	1809.039932	0.0060	0.0900
DEVLFNDK[x]PLPIEMK	7	0	1786.917438	0.0060	0.0900
VETAVLSTTVK[x]AQAR	10	0	1572.883440	0.0060	0.0900
LVK[x]ER	2	0	643.401675	0.0060	0.0300
V[x]PTFANFHTPIFIAKREDGMK	0	0	2418.251708	0.0060	0.1250
DTLSK[x]DQELTEENVSISVIGK	4	0	2304.169539	0.0060	0.1250
FHQLK[x]PTRVLTLAMVK	4	0	1881.102150	0.0059	0.0950
VLK[x]TKDEGGPAGGLYI	2	0	1616.877294	0.0059	0.0950
LTGDTNGALDK[x]LEEIGVADQYK	10	0	2349.169873	0.0059	0.1300
D[x]YTMAQPEFFK	0	0	1375.611779	0.0059	0.0650
LVPYLTK[x]LESK	6	0	1289.759425	0.0059	0.0650
ELLKLK[x]VELAK	5	0	1282.822356	0.0059	0.0650
IDK[x]EDMGSNDK	2	0	1250.544822	0.0059	0.0650
WIAK[x]QILDCIVNLSEPAK	3	0	2097.129144	0.0058	0.1050
GGVHVK[x]LAHLSK	5	0	1244.735277	0.0058	0.0700
LAK[x]RMK	2	0	745.463224	0.0058	0.0350
FSGEK[x]K	4	0	694.364957	0.0058	0.0350
A[x]ASLLK	0	0	601.379880	0.0058	0.0350
MPGTLLPGPGK[x]GYIGDPIK	10	0	1910.033463	0.0058	0.1100
IHAKSMAIDK[x]DIR	9	0	1496.813257	0.0058	0.0750
DEPEETDVNKYQK[x]DEEWPPK	12	0	2475.107668	0.0058	0.1150
QDLADATVETLKAIEGK[x]IAR	16	0	2141.169090	0.0058	0.1150
LPSEYDSRVKAMEVDEK[x]PTER	16	0	2478.205935	0.0057	0.1200
YSLNSYDFKK[x]QLLIDGANVLR	9	0	2456.306242	0.0057	0.1200
YSLNSYDFK[x]KQLLIDGANVLR	8	0	2456.306242	0.0057	0.1200
NPK[x]ADPLDERLSGVVEGIFQK	2	0	2311.217098	0.0057	0.1200
LMGQINK[x]MPLLQSSVALLGQK	6	0	2268.269665	0.0057	0.1200
LGVQSISLTNNFPK[x]VFAMGDK	13	0	2265.182631	0.0057	0.1200
ILFSDVK[x]AMTTGLR	6	0	1550.848972	0.0057	0.0800
LCIHK[x]NK	4	0	911.501059	0.0057	0.0400
DATDDK[x]R	5	0	819.372221	0.0057	0.0400
LFQVEYAIEAIK[x]LGSTAIGVKTK	11	0	2478.409640	0.0057	0.1300
P[x]PKEDWEK	0	0	1027.497414	0.0056	0.0450
LVLK[x]EVFLSFHNLVGRR	3	0	2026.183900	0.0056	0.0950
ARQEVAAQK[x]SSEETEDK	8	0	1904.907471	0.0056	0.0950
MNSIVSK[x]YTQSTNNDDPK	6	0	2040.942138	0.0056	0.1000
LGITFAHVTAAK[x]NNSWAK	11	0	1928.026739	0.0056	0.1000
IWK[x]VMCKNK	2	0	1205.641245	0.0056	0.0500
RVHVTQEDFELAVAK[x]VLNK	14	0	2195.206144	0.0055	0.1050
YYEQK[x]IRIGLHDDAYLDVCK	4	0	2498.226278	0.0055	0.1100
EIK[x]QIKVMDSLEPTGEIYGK	2	0	2277.192525	0.0055	0.1100
DIK[x]VIMATNR	2	0	1159.638269	0.0055	0.0550
EDCEAATDPLLK[x]KQMSYMLAR	11	0	2469.170083	0.0055	0.1150
NK[x]EHIMDNLEAQAIEELEGAK	1	0	2381.153176	0.0055	0.1150
LFQVEYAIEAIK[x]LGSTAIGVK	11	0	2249.267011	0.0055	0.1150
AELATEAYTPLTSLEGIVILK[x]K	20	0	2359.324913	0.0055	0.1200
E[x]QKPEVDYSEK	0	0	1350.630263	0.0055	0.0600
GVVALVEDK[x]TK	8	0	1157.665530	0.0055	0.0600
APPEILDISKQLADYK[x]AFEDSLR	15	0	2618.359059	0.0054	0.1250
SNDIEK[x]AIDLYK	5	0	1407.724493	0.0054	0.0650
SSTAAKTFLEK[x]R	10	0	1337.730248	0.0054	0.0650
RK[x]LPNIEEATFDK	1	0	1559.830681	0.0054	0.0700
ILFENPDEATK[x]RK	10	0	1559.830681	0.0054	0.0700
YEYQKLK[x]ESQLVDK	6	0	1769.919882	0.0054	0.0750
EDVQSLK[x]LKYYEQK	6	0	1769.919882	0.0054	0.0750
LK[x]PLIEKGGDWERK	1	0	1667.935808	0.0054	0.0750
K[x]NCKADAGITIAPR	0	0	1513.803419	0.0054	0.0750
WAFAEK[x]QYGYGTQTV	5	0	1747.820509	0.0053	0.0800
V[x]PTFANFHTPIFIAKR	0	0	1858.025287	0.0053	0.0850
DTMNVDINAIK[x]KGEIR	10	0	1815.951192	0.0053	0.0850
SQDISINGNSKK[x]EEPK	11	0	1772.890370	0.0053	0.0850
FHQLK[x]PTRVLTLAMVKR	4	0	2037.203252	0.0053	0.0900
EVAEADIASK[x]DLEETDER	9	0	2018.927929	0.0053	0.0950
KVSTTPANSFELK[x]QYLIQR	12	0	2222.205809	0.0053	0.1000
VVGQLLEKLK[x]PLIEKGGDWER	9	0	2406.363362	0.0052	0.1100
QIAIVVNQNWYCANTK[x]YVTGPK	15	0	2566.300107	0.0052	0.1150
AVILSDTKPVDK[x]KQCVIANSCK	11	0	2473.303140	0.0052	0.1150
QEYK[x]DDINLDEASAMAVK	3	0	2038.951640	0.0050	0.0900
LVSK[x]TSFLTNASNNLAIR	3	0	1948.074078	0.0050	0.0900
P[x]PKEDWEKYQKPVDTEEENDK	0	0	2603.202624	0.0050	0.1050
SSQQGVEGVLIILKIEDTDK[x]YDK	19	0	2577.353638	0.0050	0.1150
EDCEAATDPLLKK[x]QMSYMLAR	12	0	2469.170083	0.0050	0.1050
AVNIAFTQDQLLK[x]RAATYIHR	12	0	2428.333793	0.0050	0.1050
VVGQLLEK[x]LKPLIEKGGDWER	7	0	2406.363362	0.0050	0.1050
LEEIGVADQYKVSK[x]ILEHK	13	0	2198.194577	0.0050	0.0950
QGSATVGLVSKTHAVLVALK[x]R	19	0	2134.258512	0.0050	0.1050
K[x]EAGFIDDILIITPASKEK	0	0	2087.151320	0.0050	0.0950
NK[x]ISWYTKIVDELDLR	1	0	1992.067931	0.0050	0.0800
YYK[x]PDLTIDEAVRIMK	2	0	1954.023292	0.0050	0.0800
C[x]SPSATLTHRTMTEKAR	0	0	1945.946117	0.0050	0.0850
VATEK[x]DFLDAVQKVVK	4	0	1788.998462	0.0050	0.0800
V[x]GVFKNVSGNVLSEIK	0	0	1688.946037	0.0050	0.0800
VAIK[x]KGAVEYEIYK	3	0	1609.907866	0.0050	0.0700
LVPYLTK[x]LESKQR	6	0	1573.919099	0.0050	0.0650
K[x]ILFENPDEATKR	0	0	1559.830681	0.0050	0.0650
L[x]FKSLGSGMDQEK	0	0	1438.712546	0.0050	0.0650
NLQVAK[x]SLDK	5	0	1114.634566	0.0050	0.0500
IEASK[x]GLIDR	4	0	1100.618917	0.0050	0.0500
EISYPFK[x]R	6	0	1038.549782	0.0050	0.0400
YEYQK[x]LK	4	0	970.512337	0.0050	0.0350
EDCK[x]SLK	3	0	878.416723	0.0050	0.0350
Y[x]FATLQK	0	0	869.464664	0.0050	0.0350
MQK[x]LLR	2	0	787.473787	0.0050	0.0300
NK[x]PDER	1	0	757.371829	0.0050	0.0300
K[x]DQKK	0	0	645.380940	0.0050	0.0250
K[x]DKPK	0	0	614.375128	0.0050	0.0250
EVAEADIASK[x]DLEETDERSLALTK	9	0	2632.307808	0.0048	0.1150
FLSKTLDSNSLTHEK[x]IEFATITK	14	0	2622.390357	0.0048	0.1100
EATPMEMDEEKSQDISINGNSK[x]K	21	0	2580.168225	0.0048	0.1100
NASVWFLDHNFMESMNEMFK[x]K	19	0	2604.159856	0.0048	0.1000
EFHK[x]DMTLEEAEVLILKVLR	3	0	2412.308550	0.0047	0.0950
EK[x]WIAKQILDCIVNLSEPAK	1	0	2354.266687	0.0047	0.0950
LYFYYILFFEK[x]CNRSVECR	10	0	2606.244903	0.0047	0.0900
K[x]VSTTPANSFELKQYLIQR	0	0	2222.205809	0.0047	0.0900
SSSDMAYTSMFKGNQK[x]VVK	15	0	2107.007711	0.0047	0.0900
LGVKPPK[x]GCLMFGPPGTGK	6	0	1940.037500	0.0047	0.0900
GEIKK[x]AMVNIDTIDNK	4	0	1787.945046	0.0047	0.0750
MPIDFKGFICK[x]VVDK	10	0	1795.936398	0.0047	0.0700
VIDGSRPVNRNK[x]LLK	11	0	1708.010698	0.0047	0.0700
NLSNVVEISGK[x]GVFV	10	0	1560.851081	0.0047	0.0700
YK[x]SYLLQHREWDSK	1	0	1851.926697	0.0046	0.0650
YLYSSEENTK[x]AGALLGIGVTNVAVR	9	0	2624.380854	0.0046	0.1150
ILFENPDEATK[x]R	10	0	1431.735725	0.0046	0.0550
HK[x]TDLNHENLK	1	0	1347.689447	0.0045	0.0500
M[x]PFGNTHNKFK	0	0	1319.644415	0.0045	0.0500
VK[x]EDMVDQESTDNNGVQVESR	1	0	2378.065484	0.0045	0.0950
FSGEKK[x]SLPLQIEVANDCIK	5	0	2275.188107	0.0045	0.0900
SSQQGVEGVLIILK[x]IEDTDK	13	0	2171.168421	0.0045	0.0900
QDLADATVETLK[x]AIEGKIAR	11	0	2141.169090	0.0045	0.0900
ALTLK[x]TGPPGPPCGGKFMLK	4	0	2069.116472	0.0045	0.0900
K[x]HFEQVINEK	0	0	1270.666925	0.0045	0.0450
P[x]FGNTHNKFK	0	0	1188.603937	0.0045	0.0450
THAVLVALK[x]R	8	0	1106.692354	0.0045	0.0450
K[x]DLVRNFGR	0	0	1103.619920	0.0044	0.0400
D[x]VPTFANFHTPIFIAKR	0	0	1973.052225	0.0044	0.0750
VSK[x]QGEIDYEALVKLTDGTNGADLR	2	0	2691.371409	0.0044	0.1100
DGIQDIMPSQAKELK[x]K	14	0	1799.945046	0.0044	0.0700
ENK[x]IQRQR	2	0	1070.594434	0.0044	0.0350
DQK[x]KDKPK	2	0	985.555594	0.0044	0.0350
YHDDLPALRITAFLLADSK[x]SQK	18	0	2501.327703	0.0043	0.0950
EERQIQPK[x]TFANLVSSTLYEK	7	0	2480.290985	0.0043	0.0900
VNLEAYLDLSITPK[x]QHAVNER	13	0	2409.265107	0.0043	0.0900
MVCK[x]IWK	3	0	963.503367	0.0043	0.0300
IK[x]ENQEK	1	0	887.471202	0.0043	0.0300
TLLYGK[x]R	5	0	849.507194	0.0043	0.0300
DAVK[x]EAARILYATHDEENNK	3	0	2286.123929	0.0043	0.0850
ELISVSAASK[x]ILSNITYSYK	9	0	2186.183345	0.0043	0.0850
MEILKIHLEK[x]VSK	9	0	1566.916655	0.0042	0.0550
V[x]NQIESQMAMAEK	0	0	1477.690428	0.0042	0.0550
TGRK[x]EPPVYTPPK	3	0	1468.803742	0.0042	0.0550
AANVLAFQSTTK[x]TLALKYPGGGPGK	11	0	2489.364088	0.0042	0.1050
QYQEVVK[x]QGDVLLNKLQK	6	0	2129.184348	0.0042	0.0750
TPNDTQKYSNDK[x]SIVNSM	11	0	2040.942138	0.0042	0.0750
KPIGATWK[x]TTQLEEANSK	7	0	2001.053008	0.0042	0.0750
NK[x]GTMK	1	0	677.353010	0.0042	0.0250
MVCK[x]IWKSDEINEVLNK	3	0	2105.064830	0.0041	0.0700
GVFKNVSGNVLSEIK[x]NNWQIER	14	0	2530.329098	0.0041	0.0900
K[x]LEGTIDYQKL	0	0	1306.713204	0.0041	0.0450
TGRSIK[x]GYTLPPHCSR	5	0	1828.936545	0.0041	0.0650
K[x]MAIDDDINWEELAR	0	0	1817.861714	0.0040	0.0600
GGNMK[x]EVFRR	4	0	1192.613451	0.0040	0.0400
GYQTIELDK[x]K	8	0	1193.629146	0.0040	0.0400
K[x]VIAR	0	0	585.396198	0.0040	0.0200
DQELTEENVSISVIGK[x]DEK	15	0	2132.048371	0.0039	0.0750
DSYLIIDK[x]LPSEYDSRVK	7	0	2140.105099	0.0039	0.0700
NTWNSTLETAKAK[x]YASQK	12	0	2040.027522	0.0039	0.0700
EVLNK[x]GVSK	4	0	972.560345	0.0039	0.0350
VK[x]VIAATNR	1	0	970.592313	0.0039	0.0350
TTSK[x]VSIAK	3	0	933.549448	0.0039	0.0350
K[x]GILLPESLTEAVEATTYAILR	0	0	2387.331060	0.0039	0.0850
GGDEWKIEPLK[x]LK	10	0	1511.834706	0.0038	0.0500
WPK[x]IAEIYGSALR	2	0	1502.824477	0.0038	0.0500
GAIEK[x]VDDLLTTQAEAK	4	0	1800.946820	0.0038	0.0650
LARNILK[x]VDIEVAVIPSEGFR	6	0	2338.337149	0.0038	0.0800
LKGYQTIELDK[x]K	10	0	1434.808159	0.0038	0.0450
IK[x]LISGKLDEAR	1	0	1341.797930	0.0038	0.0450
K[x]TAGEDAVTLVK	0	0	1230.681905	0.0038	0.0450
QTLNK[x]IALDEQIQALK	4	0	1825.030821	0.0037	0.0600
VVK[x]VDAQDFLKVAETR	2	0	1817.004608	0.0037	0.0600
CYAK[x]NEWR	3	0	1125.502511	0.0037	0.0300
KSLK[x]DECK	3	0	1006.511679	0.0037	0.0300
SFEQK[x]VMK	4	0	995.510954	0.0037	0.0300
ELK[x]K	2	0	516.327120	0.0037	0.0150
AMEQQDIK[x]PTVQNGEVSANAEQK	7	0	2514.201910	0.0037	0.0850
AAITGK[x]PDPWQTSLAFYYSGVGK	5	0	2456.237499	0.0037	0.0850
VVGSEFVQK[x]YLGEGPRMVR	8	0	2150.130540	0.0037	0.0700
TNNLDLEHK[x]HKTPDK	8	0	1788.911774	0.0037	0.0550
ELVSK[x]ASPIAGSEGK	4	0	1471.788150	0.0037	0.0550
D[x]VPTFANFHTPIFIAKREDGMK	0	0	2533.278647	0.0036	0.0800
K[x]AIPLALGLLSASNPQMR	0	0	1879.071243	0.0036	0.0650
YPLVTHFRFLK[x]TSK	10	0	1735.977279	0.0036	0.0500
FAASK[x]EK	4	0	779.417716	0.0036	0.0250
M[x]NSIVSK	0	0	777.405435	0.0036	0.0250
RMDDK[x]MLLTEVHLLESK	4	0	2057.064831	0.0035	0.0600
K[x]SGNLPDADNSKSDISK	0	0	1774.869635	0.0035	0.0600
DYEQFGYFK[x]R	8	0	1351.619643	0.0035	0.0350
LILVDDEKTSWIYK[x]NK	13	0	1964.061785	0.0034	0.0550
HFEQVINEK[x]HEDALAK	8	0	1906.953636	0.0034	0.0550
GERPSCPTGYHLK[x]SIR	12	0	1856.931459	0.0034	0.0550
VGPGYVARSSCK[x]IVFR	11	0	1794.956220	0.0034	0.0550
VVGSELIQK[x]YLGDGPR	8	0	1729.936200	0.0034	0.0550
VLNK[x]EHLEADFVTQVAVRR	3	0	2223.212290	0.0034	0.0650
ALGNFVASVLARLALTK[x]PK	16	0	1968.188317	0.0034	0.0650
VVDASIVSK[x]ALGNFVASVLAR	8	0	2115.205083	0.0033	0.0700
K[x]SLPLQIEVANDCIK	0	0	1726.928669	0.0033	0.0500
AIDLYKEVLNK[x]GVSK	10	0	1675.950788	0.0033	0.0500
EDK[x]EGVVNTIAFAIR	2	0	1660.878354	0.0033	0.0500
GDVAASILDK[x]YR	9	0	1306.688052	0.0033	0.0400
LLK[x]PRVNNR	2	0	1108.682852	0.0033	0.0300
LYNK[x]FK	3	0	811.459186	0.0033	0.0200
AK[x]RAER	1	0	729.424532	0.0033	0.0200
LDVAK[x]R	4	0	700.423137	0.0033	0.0200
TMGK[x]NK	3	0	677.353010	0.0033	0.0200
KPRVVTALTMLK[x]QHLFR	11	0	2037.203252	0.0032	0.0550
LENVKIYADLK[x]INEDSK	10	0	1991.057425	0.0032	0.0550
ATTVK[x]DTMNVDINAIKK	4	0	1860.997805	0.0032	0.0550
K[x]VNQIESQMAMAEK	0	0	1605.785384	0.0032	0.0450
TSTGGPK[x]LQLNLER	6	0	1512.825929	0.0032	0.0450
EAVELPLTHPELYEEMGIK[x]PPK	18	0	2519.298044	0.0032	0.0700
YPHGMTETLNTK[x]LGLGIAYQLR	11	0	2475.294296	0.0032	0.0700
EQK[x]PEVDYSEK	2	0	1350.630263	0.0032	0.0350
LGVK[x]PPKGCLMFGPPGTGK	3	0	1940.037500	0.0032	0.0600
AQSGPDASAK[x]LPTVIPTTR	9	0	1909.026796	0.0032	0.0600
KDSESTEEK[x]EAQAVQR	8	0	1833.870361	0.0031	0.0500
VTVSK[x]GVAIDLLEECK	4	0	1759.938898	0.0031	0.0500
K[x]CLTDLEDEAPAKDILLDMSR	0	0	2432.192593	0.0031	0.0650
LK[x]AYQGIYLMSIR	1	0	1554.859144	0.0031	0.0400
LRK[x]EVAEADIASK	2	0	1428.793571	0.0031	0.0400
ATAGPIIADK[x]NCK	9	0	1357.702317	0.0031	0.0400
IRIGLHDDAYLDVCK[x]YYR	14	0	2269.131265	0.0031	0.0550
M[x]CSPSATLTHRTMTEKAR	0	0	2076.986596	0.0031	0.0550
IIYSDIDVDPVK[x]PEHVGK	11	0	2023.062511	0.0031	0.0550
DVCIK[x]LGLDSEESAEYIVAKGIR	4	0	2564.315479	0.0030	0.0700
MPIDFK[x]GFICKVVDK	5	0	1795.936398	0.0030	0.0450
IDTVIK[x]LVDHSFDEK	5	0	1757.919882	0.0030	0.0450
QNTPVLFDSK[x]EAVLK	9	0	1687.914404	0.0030	0.0450
TK[x]INLIETLR	1	0	1199.723710	0.0030	0.0300
TMGKNK[x]VLVK	5	0	1116.668841	0.0030	0.0300
NEEK[x]K	3	0	646.328572	0.0030	0.0150
KDK[x]PK	2	0	614.375128	0.0030	0.0150
DQPK[x]K	3	0	614.338744	0.0030	0.0150
AQIK[x]ILYVNNAKSQEEAIENIK	3	0	2515.364479	0.0030	0.0650
VELAKQNLFVPTSDK[x]EK	14	0	1945.051948	0.0029	0.0500
VLNKGDSGEMSLQKLFK[x]	16	0	1893.002891	0.0029	0.0500
IEFATITK[x]DTTK	7	0	1366.734330	0.0029	0.0350
LSGVVEGIFQKCYAK[x]NEWR	14	0	2283.146914	0.0029	0.0550
MGTTITALRYK[x]DGVILAADSR	10	0	2251.199340	0.0029	0.0600
EK[x]RTFLR	1	0	948.550451	0.0029	0.0200
YK[x]LHSEK	1	0	903.481373	0.0029	0.0200
K[x]EVQEAR	0	0	858.455887	0.0029	0.0200
K[x]LDVAKR	0	0	828.518092	0.0029	0.0200
IK[x]LISGK	1	0	757.506134	0.0029	0.0200
FDVVPVPQSSLYLRNLTDETK[x]NK	20	0	2662.396504	0.0028	0.0650
LFQVEYAIEAIKLGSTAIGVK[x]TK	20	0	2478.409640	0.0028	0.0650
LILVDDEK[x]TSWIYKNK	7	0	1964.061785	0.0028	0.0450
HNNHMAKVLTLELYK[x]K	14	0	1938.050842	0.0028	0.0450
VGVFK[x]NVSGNVLSEIK	4	0	1688.946037	0.0028	0.0450
YACK[x]ILGVVEGQFSRPAK	3	0	2022.071968	0.0028	0.0500
MVTLK[x]DVGPPQPGPGIYR	4	0	1924.023961	0.0028	0.0500
KTVQYATK[x]R	7	0	1093.624337	0.0028	0.0250
IDKK[x]TTEEK	3	0	1090.586949	0.0028	0.0250
VLTLAMVK[x]R	7	0	1029.636817	0.0028	0.0250
GTLK[x]VHTIR	3	0	1023.618860	0.0028	0.0250
ALTLKTGPPGPPCGGK[x]FMLK	15	0	2069.116472	0.0027	0.0550
ATK[x]QSKYTYDR	2	0	1359.678214	0.0027	0.0300
VSKILEHK[x]EIMLR	7	0	1594.922802	0.0027	0.0350
E[x]MIAAQGIDEEDR	0	0	1475.656153	0.0027	0.0350
RQGITEAYNQK[x]AVEK	10	0	1733.905962	0.0027	0.0400
GYQTIELDKK[x]LDVAK	9	0	1719.940617	0.0027	0.0400
DFLDAVQKVVK[x]GNQK	10	0	1687.925636	0.0027	0.0400
GTKK[x]SGNLPDADNSK	3	0	1530.763724	0.0027	0.0400
DEQIEK[x]IDTVIKLVDHSFDEK	5	0	2500.269580	0.0026	0.0550
SSLELANNAVK[x]SNDIEKAIDLYK	10	0	2534.322675	0.0026	0.0600
CTDLDAIGVK[x]VPFTAAITITGVK	9	0	2389.292565	0.0026	0.0600
QYQEVVKQGDVLLNK[x]LQK	14	0	2129.184348	0.0025	0.0450
SQK[x]ALDTLFSAIRDHDLAPLYK	2	0	2501.327703	0.0025	0.0550
NK[x]LDPYWNQLIVAGVDGENK	1	0	2272.148690	0.0025	0.0500
DNSSDLQK[x]LLMK	7	0	1390.712547	0.0025	0.0300
IKLISGK[x]LDEAR	6	0	1341.797930	0.0025	0.0300
LQK[x]YQATVMR	2	0	1236.664816	0.0025	0.0250
HSTFIITK[x]RK	7	0	1229.724379	0.0025	0.0250
SRK[x]VAQTTYK	2	0	1180.656362	0.0025	0.0250
FRK[x]LGVKPPK	2	0	1168.744388	0.0025	0.0250
GSLEK[x]NWK	4	0	960.502835	0.0025	0.0200
ELLVK[x]ASK	4	0	886.548722	0.0025	0.0200
WK[x]ALER	1	0	801.449683	0.0025	0.0150
ASK[x]AAR	2	0	602.349976	0.0025	0.0150
K[x]LQR	0	0	543.349250	0.0025	0.0100
Q[x]EMK	0	0	534.247157	0.0025	0.0100
K[x]LIR	0	0	528.374737	0.0025	0.0100
STLDLNHLADLYDRK[x]DWNACK	14	0	2547.217501	0.0024	0.0500
DGMERK[x]FFAIDTANPIPVFTH	5	0	2405.183691	0.0024	0.0500
TTQLEEANSK[x]LGYIFGADYPK	9	0	2344.158584	0.0024	0.0500
QETQYKIDELVSNNEK[x]IWK	15	0	2364.196029	0.0024	0.0450
MTDK[x]YAFSLTTFSPNGK	3	0	1906.913413	0.0024	0.0400
NEEKK[x]LMELFISK	4	0	1607.859201	0.0023	0.0300
DSLTVGAFFVYGSSSLYGDGGK[x]LR	21	0	2495.233139	0.0023	0.0550
QNTIVNQVYESYNQLTK[x]TVELM	16	0	2614.294745	0.0023	0.0500
LQK[x]DLGQVLNK	2	0	1254.729522	0.0023	0.0250
DEPEETDVNK[x]YQKDEEWPPK	9	0	2475.107668	0.0023	0.0450
IWKVMCK[x]NK	6	0	1205.641245	0.0022	0.0200
M[x]PPKEDWEK	0	0	1158.537893	0.0022	0.0200
K[x]LMELFISK	0	0	1107.636148	0.0022	0.0200
NLQVAK[x]SLDKQMVEER	5	0	1886.988302	0.0022	0.0350
VVKVDAQDFLK[x]VAETR	10	0	1817.004608	0.0022	0.0350
V[x]SPTGQITSTSARSGK	0	0	1575.821569	0.0022	0.0350
PPK[x]EDWEKYQKPVDTEEENDK	2	0	2603.202624	0.0021	0.0450
IK[x]YEYQK	1	0	970.512337	0.0021	0.0150
EK[x]VLKTK	1	0	844.538158	0.0021	0.0150
LK[x]PLIEK	1	0	839.547996	0.0021	0.0150
ELFDPIISDRHGGYK[x]PTDK	14	0	2187.095930	0.0021	0.0400
S[x]SSDMAYTSMFKGNQKVVK	0	0	2107.007711	0.0021	0.0400
ASLLTREDLTDEEK[x]AASIAVEDEK	13	0	2632.307808	0.0021	0.0500
M[x]STLDLNHLADLYDRKDWNACK	0	0	2678.257980	0.0020	0.0450
SEAAEFEYK[x]NGYPMPCDVLAKR	8	0	2574.188176	0.0020	0.0450
LTGDTNGALDK[x]LEEIGVADQYKVSK	10	0	2663.365262	0.0020	0.0500
QRIVAFVGSPIVEDEK[x]NLIR	15	0	2282.274552	0.0020	0.0400
ILEHK[x]EIMLR	4	0	1280.727413	0.0020	0.0200
SNNIK[x]ENEQK	4	0	1202.589070	0.0020	0.0200
TLIDK[x]FSGEK	4	0	1136.607685	0.0020	0.0200
Q[x]EMKK	0	0	662.342113	0.0020	0.0100
KGINIDQSSNSK[x]DPEEEAEMMTK	11	0	2580.168225	0.0020	0.0450
LKESQLVDK[x]FFEK	8	0	1609.871482	0.0019	0.0250
EDMGSNDK[x]ASKER	7	0	1465.646650	0.0019	0.0250
DGLEDDMPALADEEFEK[x]MDRR	16	0	2481.078690	0.0019	0.0400
K[x]FTGGVLMLIDRESDK	0	0	1807.950131	0.0019	0.0300
FIVK[x]ASSGPRYVVGCR	3	0	1794.956220	0.0019	0.0300
INVK[x]FFEK	3	0	1023.575269	0.0019	0.0150
SDISK[x]SSM	4	0	853.385092	0.0019	0.0150
TLDSNSLTHEK[x]IEFATITK	10	0	2147.110911	0.0018	0.0350
NK[x]PDERFNTGVVNVRVLIDCNK	1	0	2586.333526	0.0018	0.0400
DQPK[x]KVGQYIR	3	0	1330.735668	0.0018	0.0200
QHAVNERAK[x]IIDLR	8	0	1661.932452	0.0018	0.0250
IEFATITK[x]DTTKNK	7	0	1608.872208	0.0018	0.0250
ASPIAGSEGK[x]EAYR	9	0	1434.710239	0.0018	0.0250
MVCKIWK[x]SDEINEVLNK	6	0	2105.064830	0.0018	0.0300
GVMTLGFDLIK[x]RVYPYR	10	0	2027.102541	0.0018	0.0300
CVVHLNDASVAAK[x]LLMK	12	0	1868.001115	0.0018	0.0300
EFHKDMTLEEAEVLILK[x]VLR	16	0	2412.308550	0.0018	0.0350
NSSSDMAYTSMFK[x]GNQKVVK	12	0	2221.050634	0.0018	0.0350
YDK[x]TEDDIKSLQSVGQIIGEVLK	2	0	2577.353638	0.0017	0.0400
QSK[x]YTYDRGTTAVLK	2	0	1729.899815	0.0017	0.0250
NSIVSK[x]YTQSTNNDDPKK	5	0	2037.996615	0.0017	0.0300
AVEK[x]LSVEALNSLTGEFK	3	0	1934.035964	0.0017	0.0300
M[x]SERDTALEKYK	0	0	1469.718358	0.0017	0.0200
TRLLENDIK[x]VMK	8	0	1458.822760	0.0017	0.0200
QNLFVPTSDK[x]EK	9	0	1404.724827	0.0017	0.0200
DTMNVDINAIK[x]K	10	0	1360.701983	0.0017	0.0200
YK[x]VNLYKFR	1	0	1229.692020	0.0017	0.0150
GSDAAPQASKK[x]K	10	0	1186.630541	0.0017	0.0200
MPPK[x]EDWEK	3	0	1158.537893	0.0017	0.0150
DAFALAK[x]EK	6	0	991.533798	0.0017	0.0150
M[x]ESLQR	0	0	762.369385	0.0017	0.0100
EIK[x]QIK	2	0	757.469750	0.0017	0.0100
SAK[x]IVR	2	0	672.428222	0.0017	0.0100
IK[x]VLAQLGMQSLSPLK	1	0	1725.022174	0.0016	0.0250
YGEK[x]ESLAAVLVR	3	0	1433.787759	0.0015	0.0200
GLGYPEDAIGK[x]TK	10	0	1347.703366	0.0015	0.0200
NAYVINLK[x]QIAKFVVSLGER	7	0	2261.289476	0.0015	0.0300
VNLYK[x]FREER	4	0	1352.720019	0.0015	0.0150
EWDSKLK[x]DLR	6	0	1288.677488	0.0015	0.0150
NIK[x]VIMATNR	2	0	1158.654253	0.0015	0.0150
K[x]EPPVYTPPK	0	0	1154.633506	0.0015	0.0150
IDELVSNNEK[x]IWKVMCK	9	0	2105.064830	0.0015	0.0250
IAIVVNQNWYCANTK[x]YVTGPK	14	0	2438.241535	0.0014	0.0300
K[x]GEIRMGTTITALR	0	0	1545.866017	0.0014	0.0200
VSTKK[x]ILGVAAEDK	4	0	1457.845270	0.0014	0.0200
YYEQK[x]IR	4	0	998.518484	0.0014	0.0100
LGVK[x]PPK	3	0	737.479921	0.0014	0.0100
QGDVLLNK[x]LQKYQATVMR	7	0	2104.146189	0.0014	0.0250
ATNGYIMTARGDVAASILDK[x]YR	19	0	2385.210964	0.0014	0.0300
ESQLVDK[x]FFEKINVK	6	0	1822.982813	0.0013	0.0200
GYQTIELDK[x]KLDVAK	8	0	1719.940617	0.0013	0.0200
GTK[x]KSGNLPDADNSK	2	0	1530.763724	0.0013	0.0200
YEAKAIGSGSEPAK[x]SELVK	13	0	1963.026127	0.0013	0.0250
Q[x]LMTEFVDQVDDVVKYEIDK	0	0	2413.172181	0.0012	0.0250
FRKPIGATWK[x]TTQLEEANSK	9	0	2304.222519	0.0012	0.0250
FSGEK[x]KSLPLQIEVANDCIK	4	0	2275.188107	0.0012	0.0250
VPDK[x]LIDASTVK	3	0	1284.728853	0.0012	0.0150
LLEK[x]LEIK	3	0	984.621882	0.0012	0.0100
K[x]QLATSLR	0	0	915.550117	0.0012	0.0100
K[x]PRR	0	0	555.360483	0.0012	0.0050
K[x]YDK	0	0	552.290736	0.0012	0.0050
DPEEEAEMMTK[x]ETTEKK	10	0	2024.891743	0.0012	0.0200
QIK[x]VMDSLEPTGEIYGK	2	0	1906.970924	0.0012	0.0200
MPGTLLPGPGK[x]GYIGDPIKFVR	10	0	2312.271383	0.0011	0.0250
HSTFIITK[x]R	7	0	1101.629423	0.0011	0.0100
GIK[x]GIESEAYESVLDLAKICDVR	2	0	2564.315479	0.0011	0.0250
SYATGPYARELAAIK[x]EDTEAVLK	14	0	2495.290650	0.0011	0.0250
FK[x]ELQPFIVQMAEQALDIEK	1	0	2376.239807	0.0010	0.0200
ESQLVDKFFEK[x]INVK	10	0	1822.982813	0.0010	0.0150
HNNHMAK[x]VLTLELYK	6	0	1809.955886	0.0010	0.0150
S[x]TLDLNHLADLYDRK	0	0	1772.905627	0.0010	0.0150
YYPLK[x]SMTEK	4	0	1258.626702	0.0010	0.0100
VLVK[x]VHPEGK	3	0	1104.665473	0.0010	0.0100
LGDK[x]GPAAAR	3	0	954.524630	0.0010	0.0100
GTK[x]RR	2	0	616.376858	0.0010	0.0050
IEIPLPNEVGRMEILK[x]IHLEK	15	0	2470.398029	0.0010	0.0200
A[x]TTVKDTMNVDINAIK	0	0	1732.902849	0.0009	0.0150
DMTLEEAEVLILK[x]VLRQVMEEK	12	0	2615.391282	0.0009	0.0200
NKELISVSAASK[x]ILSNITYSYK	11	0	2428.321223	0.0009	0.0200
YQKDEEWPPK[x]M	9	0	1449.659787	0.0009	0.0100
ATKQSK[x]YTYDR	5	0	1359.678214	0.0009	0.0100
TNSTDEK[x]GTKK	6	0	1207.604385	0.0009	0.0100
A[x]SLLKVNMENLIVTDLGK	0	0	1957.091700	0.0008	0.0150
SVEISALASK[x]NR	9	0	1273.698949	0.0008	0.0100
ELLK[x]LK	3	0	742.495236	0.0008	0.0050
DTTK[x]NK	3	0	705.365683	0.0008	0.0050
VADLK[x]K	4	0	672.416990	0.0008	0.0050
KSLPLQIEVANDCIK[x]WAIK	14	0	2225.224100	0.0008	0.0150
MNSIVSK[x]YTQSTNNDDPKK	6	0	2169.037093	0.0008	0.0150
SSSDMAYTSMFK[x]GNQKVVK	11	0	2107.007711	0.0008	0.0150
YEAK[x]AIGSGSEPAKSELVK	3	0	1963.026127	0.0008	0.0150
NLLLQEK[x]GFPTPK	6	0	1483.839792	0.0008	0.0100
G[x]LGYPEDAIGKTK	0	0	1347.703366	0.0008	0.0100
VFHPITK[x]AVILSDTKPVDKK	6	0	2235.298978	0.0008	0.0150
KLGVKPPK[x]GCLMFGPPGTGK	7	0	2068.132455	0.0008	0.0150
CTKIIENEQSAEK[x]NAYVINLK	12	0	2464.263053	0.0007	0.0150
NELEK[x]LNFSSLKMK	4	0	1679.891560	0.0007	0.0100
VAIKK[x]GAVEYEIYK	4	0	1609.907866	0.0007	0.0100
IWK[x]VMCK	2	0	963.503367	0.0007	0.0050
GNQK[x]VVK	3	0	771.460247	0.0007	0.0050
SWIGAYLAK[x]IPERIVCFMLNEK	8	0	2637.380995	0.0007	0.0150
SFEQK[x]VMKEDNLILR	4	0	1848.976679	0.0007	0.0100
TYEAALEVIK[x]NMGTVVDLLIENK	9	0	2562.361367	0.0007	0.0150
VGIKPPK[x]GVLLYGPPGTGKTLLAR	6	0	2431.467763	0.0006	0.0150
NLNAPK[x]FSFISNVRPK	5	0	1831.010363	0.0006	0.0100
GLGYPEDAIGK[x]TKLVK	10	0	1687.950789	0.0006	0.0100
ARQAAK[x]ASVVETVTLTK	5	0	1772.015506	0.0006	0.0100
SRQETQYK[x]IDELVSNNEK	7	0	2180.070835	0.0006	0.0100
LLK[x]LEEAMK	2	0	1073.615413	0.0006	0.0050
LNFSSLK[x]MK	6	0	1066.584449	0.0006	0.0050
EK[x]TSNNTNR	1	0	1062.505347	0.0006	0.0050
RLMSK[x]VAEK	4	0	1060.606245	0.0006	0.0050
EDVQSLK[x]LK	6	0	1058.597121	0.0006	0.0050
M[x]PFGNTHNK	0	0	1044.481051	0.0006	0.0050
L[x]MTEFVDQVDDVVKYEIDK	0	0	2285.113610	0.0005	0.0100
IPDSTYEMVGGLEK[x]QIKEIK	13	0	2277.192525	0.0005	0.0100
TVQYATK[x]RSK	6	0	1180.656362	0.0005	0.0050
FIVK[x]ASSGPR	3	0	1060.602876	0.0005	0.0050
S[x]TLDLNHLADLYDRKDWNACK	0	0	2547.217501	0.0005	0.0100
ENWK[x]YACKILGVVEGQFSRPAK	3	0	2579.331740	0.0005	0.0100
IQYVGKQDPK[x]K	9	0	1302.729522	0.0005	0.0050
TPNDTQK[x]YSNDK	6	0	1409.642221	0.0004	0.0050
K[x]EPPVYTPPKDK	0	0	1397.755400	0.0004	0.0050
TITDGK[x]IYVEVER	5	0	1521.803799	0.0004	0.0050
NTWNSTLETAK[x]AK	10	0	1462.741537	0.0004	0.0050
Q[x]TVYQISELESLLR	0	0	1677.893669	0.0004	0.0050
WIEALRDIK[x]SMIADK	8	0	1787.960303	0.0003	0.0050
SDYYMASTYTKK[x]INVK	11	0	1910.944711	0.0003	0.0050
LQKDLGQVLNK[x]YVQVEQR	10	0	2157.190495	0.0003	0.0050
EAEAAKDEQIEK[x]IDTVIK	11	0	2029.057817	0.0003	0.0050
HNDLAQLVQQSRPLMANFSK[x]AK	19	0	2495.306589	0.0002	0.0050
GTCAGEVFMALK[x]GMALGSANEK	11	0	2241.059087	0.0002	0.0050
KALSSLK[x]YMLLSQIMLNSVSEVK	6	0	2581.422189	0.0002	0.0050
GEK[x]VEDAPENNSFRSWIGAYLAK	2	0	2580.260747	0.0002	0.0050
GIKGIESEAYESVLDLAK[x]ICDVR	17	0	2564.315479	0.0002	0.0050
# precursors: 1
Precursor: 3275.7530	5	0.9975	0
K[x]IEFPSYR(0)	ENAPAIIFIDEIDAIATK[x]R(17)	2.5850	3275.7440	138.0681
EISYPFK[x]R(6)	ENAPAIIFIDEIDAIATK[x]R(17)	2.4350	3275.7440	138.0681
SPSGNDALNDKK[x]GTK(11)	GGVHVK[x]LAHLSKHPK(5)	1.2300	3275.7737	138.0681
SPSGNDALNDK[x]KGTK(10)	GGVHVK[x]LAHLSKHPK(5)	1.1400	3275.7737	138.0681
SAKAK[x]NPMFALSR(4)	AEQEELLSEKVSTK[x]K(13)	1.0500	3275.7434	138.0681
SPSGNDALNDKK[x]GTK(11)	GGVHVKLAHLSK[x]HPK(11)	1.0450	3275.7737	138.0681
SAK[x]AKNPMFALSR(2)	AEQEELLSEKVSTK[x]K(13)	1.0350	3275.7434	138.0681
SPSGNDALNDK[x]KGTK(10)	GGVHVKLAHLSK[x]HPK(11)	1.0100	3275.7737	138.0681
EPPVYTPPKDK[x]K(10)	DKPK[x]YEPPVPTRTGR(3)	0.9650	3275.7553	138.0681
EPPVYTPPKDK[x]K(10)	DK[x]PKYEPPVPTRTGR(1)	0.9150	3275.7553	138.0681
VK[x]AMEVDEKPTER(1)	GGVHVK[x]LAHLSKHPK(5)	0.8500	3275.7811	138.0681
AELDK[x]IGLSK(4)	LMSKVAEK[x]AQINTQEYGR(7)	0.8400	3275.7434	138.0681
KEPPVYTPPK[x]DK(9)	DKPK[x]YEPPVPTRTGR(3)	0.8200	3275.7553	138.0681
EPPVYTPPK[x]DKK(8)	DKPK[x]YEPPVPTRTGR(3)	0.8100	3275.7553	138.0681
SAKAK[x]NPMFALSR(4)	AEQEELLSEK[x]VSTKK(9)	0.7950	3275.7434	138.0681
SAK[x]AKNPMFALSR(2)	AEQEELLSEK[x]VSTKK(9)	0.7800	3275.7434	138.0681
KEPPVYTPPK[x]DK(9)	DK[x]PKYEPPVPTRTGR(1)	0.7700	3275.7553	138.0681
LDSK[x]NVQLAK(3)	VHPEGK[x]YVVDISPDIDIK(5)	0.7650	3275.7652	138.0681
EPPVYTPPK[x]DKK(8)	DK[x]PKYEPPVPTRTGR(1)	0.7600	3275.7553	138.0681
NWK[x]EEYLR(2)	QAAK[x]ASVVETVTLTKVTQK(3)	0.7550	3275.7764	138.0681
