# Supplementary material for: ECL: an exhaustive search tool for the identification of cross-linked peptides using whole database
Source: BMC Bioinformatics. 2016 May 20;17:217. doi: 10.1186/s12859-016-1073-y (PMC4874008; doi:10.1186/s12859-016-1073-y)
Supplement: Additional file 5 — Kojak’s pre-selection list of PSMs only identified by ECL. (ZIP 5147 kb) [file 12859_2016_1073_MOESM5_ESM.zip › Kojak's pre-selection ranks of ECL only peptides/Kojak's detailed results/aleitner_M1012_007/diagnostic_1325.txt]

Scan: 1325
DISSK[x]SPSGNDALNDK	4	0	1646.774679	0.1128	1.8050
T[x]EVLK	0	0	588.348247	0.1070	0.5350
EWDSK[x]LK	4	0	904.465390	0.0907	0.6350
M[x]TEVLK	0	0	719.388726	0.0858	0.5150
K[x]CIK	0	0	547.315173	0.0812	0.3250
TITDGK[x]IYVEVER	5	0	1521.803799	0.0804	1.0450
S[x]SKDISSKSPSGNDALNDK	0	0	1948.933683	0.0795	1.5100
K[x]EFEIIK	0	0	905.522175	0.0779	0.5450
EK[x]VLK	1	0	615.395529	0.0770	0.3850
SSK[x]DISSKSPSGNDALNDK	2	0	1948.933683	0.0753	1.4300
M[x]SSKDISSKSPSGNDALNDK	0	0	2079.974162	0.0740	1.4800
K[x]ELFDCLK	0	0	1051.537166	0.0731	0.5850
MSSK[x]DISSKSPSGNDALNDK	3	0	2079.974162	0.0700	1.4000
VGK[x]SAVIK	2	0	800.511946	0.0700	0.5600
SDISK[x]SSM	4	0	853.385092	0.0694	0.5550
LEK[x]GQSIDDMIPAQK	2	0	1671.850090	0.0677	1.0150
KK[x]ELFDCLK	1	0	1179.632121	0.0672	0.6050
KLEK[x]GQSIDDMIPAQK	3	0	1799.945046	0.0662	1.0600
SSKDISSK[x]SPSGNDALNDK	7	0	1948.933683	0.0658	1.2500
K[x]LEKGQSIDDMIPAQK	0	0	1799.945046	0.0644	1.0300
K[x]KELFDCLK	0	0	1179.632121	0.0611	0.5500
K[x]SGNLPDADNSK	0	0	1244.599634	0.0604	0.7250
GTK[x]KSGNLPDADNSK	2	0	1530.763724	0.0603	0.9050
MSSKDISSK[x]SPSGNDALNDK	8	0	2079.974162	0.0603	1.2050
EWDSKLK[x]DLR	6	0	1288.677488	0.0600	0.6000
K[x]YINR	0	0	692.396924	0.0600	0.3000
EWDSK[x]LKDLR	4	0	1288.677488	0.0595	0.5950
NK[x]LLK	1	0	614.411513	0.0590	0.2950
KELLK[x]LK	4	0	870.590192	0.0586	0.4100
K[x]TLVAHAVLK	0	0	1078.686208	0.0580	0.5800
K[x]PRRLLK	0	0	909.623554	0.0579	0.4050
CFGIK[x]FDIMPR	4	0	1382.683832	0.0577	0.6350
QAREK[x]VLK	4	0	970.592313	0.0569	0.4550
I[x]INRDIGKVVDK	0	0	1368.808828	0.0567	0.6800
NK[x]HCLIK	1	0	911.501059	0.0564	0.3950
K[x]NRLK	0	0	657.428557	0.0560	0.2800
A[x]SLLK	0	0	530.342770	0.0560	0.2800
DK[x]LVLK	1	0	714.463938	0.0550	0.3300
EK[x]VLKTK	1	0	844.538158	0.0550	0.3850
K[x]SLK	0	0	474.316557	0.0550	0.2200
DELWK[x]NDDQLTYTYKDEK	4	0	2303.059268	0.0539	0.9700
SNNIK[x]ENEQKIK	4	0	1443.768084	0.0537	0.6450
MVTANIK[x]NIK	6	0	1130.648106	0.0535	0.5350
VVDK[x]CFGIKFDIMPR	3	0	1823.942544	0.0533	0.8000
EDVQSLK[x]LK	6	0	1058.597121	0.0533	0.4800
K[x]PTSELAIGASLEK	0	0	1442.797987	0.0532	0.7450
FFEK[x]INVKK	3	0	1151.670224	0.0528	0.4750
EDALFK[x]NEEKK	5	0	1349.682631	0.0527	0.5800
K[x]ELLK	0	0	629.411178	0.0520	0.2600
ELAAIK[x]EDTEAVLK	5	0	1528.834763	0.0507	0.7100
HK[x]TPDKGYGHR	1	0	1294.653005	0.0505	0.5550
DISSK[x]SPSGNDALNDKK	4	0	1774.869635	0.0500	0.8500
EWNQNIK[x]NLSNVVEISGK	6	0	2071.069718	0.0497	0.8950
A[x]ASLLK	0	0	601.379880	0.0492	0.2950
E[x]IINRDIGKVVDK	0	0	1497.851416	0.0485	0.6300
QSK[x]YTYDRGTTAVLK	2	0	1729.899815	0.0483	0.7250
NFGRDLK[x]LK	6	0	1089.629423	0.0483	0.4350
YGLQGPTWLVHK[x]ENAINK	11	0	2067.090061	0.0481	0.8650
Q[x]EMKK	0	0	662.342113	0.0480	0.2400
GSDAAPQASK[x]KK	9	0	1186.630541	0.0475	0.5700
F[x]ATLQK	0	0	706.401341	0.0475	0.2850
EWLDK[x]LGDK	4	0	1102.565823	0.0472	0.4250
AK[x]TMTER	1	0	835.422145	0.0457	0.3200
IK[x]YEYQKLK	1	0	1211.691351	0.0456	0.4100
EK[x]QNTPVLFDSKEAVLK	1	0	1945.051948	0.0453	0.7700
SEAAEFEYK[x]NGYPMPCDVLAK	8	0	2418.087074	0.0452	0.9500
GTKK[x]SGNLPDADNSK	3	0	1530.763724	0.0450	0.6750
QNTPVLFDSK[x]EAVLK	9	0	1687.914404	0.0447	0.6700
GSDAAPQASK[x]K	9	0	1058.535585	0.0445	0.4900
DLK[x]LK	2	0	615.395529	0.0440	0.2200
I[x]INR	0	0	514.322703	0.0437	0.1750
LGSTAIGVK[x]TK	8	0	1073.644403	0.0432	0.4750
LCFDELK[x]K	6	0	1051.537166	0.0431	0.3450
K[x]MAIDDDINWEELAR	0	0	1817.861714	0.0430	0.6450
SYLLQHREWDSK[x]LK	11	0	1801.947432	0.0429	0.6000
LCFDELKK[x]R	7	0	1207.638268	0.0428	0.3850
LLIFEK[x]QVR	5	0	1144.696771	0.0428	0.3850
SLDK[x]QMVEERVLK	3	0	1573.849698	0.0427	0.5550
ELFDCLK[x]IMR	6	0	1323.667849	0.0425	0.4250
ELLK[x]LK	3	0	742.495236	0.0425	0.2550
K[x]HGQLK	0	0	709.423471	0.0425	0.2550
ILFENPDEATK[x]R	10	0	1431.735725	0.0421	0.5050
LLK[x]PRVNNRIGSVDR	2	0	1736.016844	0.0420	0.6300
EDALFK[x]NEEK	5	0	1221.587675	0.0420	0.4200
K[x]VPDK	0	0	585.348581	0.0420	0.2100
EIK[x]QIK	2	0	757.469750	0.0417	0.2500
VGVFK[x]NVSGNVLSEIK	4	0	1688.946037	0.0416	0.6650
ENEQK[x]IK	4	0	887.471202	0.0414	0.2900
Y[x]FATLQK	0	0	869.464664	0.0414	0.2900
HFEQVINEK[x]HEDALAK	8	0	1906.953636	0.0413	0.6600
EWLDK[x]LGDKGPAAAR	4	0	1625.852476	0.0410	0.6150
K[x]DQKK	0	0	645.380940	0.0410	0.2050
IEPLK[x]LK	4	0	839.547996	0.0407	0.2850
GSDAAPQASKK[x]K	10	0	1186.630541	0.0404	0.4850
DSESTEEK[x]EAQAVQRAR	7	0	1932.913617	0.0403	0.6850
FHQLK[x]PTRVLTLAMVK	4	0	1881.102150	0.0400	0.6400
MKDAVK[x]EAAR	5	0	1117.591321	0.0400	0.4000
LVRK[x]CIK	3	0	915.568742	0.0400	0.2800
EDCK[x]SLK	3	0	878.416723	0.0400	0.2800
S[x]RSYDSR	0	0	869.399102	0.0400	0.2800
K[x]VADLK	0	0	672.416990	0.0400	0.2400
NCK[x]K	2	0	548.274037	0.0400	0.1600
YK[x]DAYVYSIVAIAR	1	0	1630.871817	0.0396	0.5550
TNSTDEK[x]GTKK	6	0	1207.604385	0.0395	0.4350
FHQLK[x]PTRVLTLAMVKR	4	0	2037.203252	0.0394	0.6700
TITDGK[x]IYVEVERAR	5	0	1748.942012	0.0393	0.5900
S[x]QAR	0	0	460.239372	0.0388	0.1550
EKQNTPVLFDSK[x]EAVLK	11	0	1945.051948	0.0382	0.6500
M[x]SRSYDSR	0	0	1000.439581	0.0381	0.3050
GMALGSANEKIEASK[x]GLIDR	14	0	2059.073086	0.0380	0.7600
EDWEKYQK[x]PVDTEEENDK	7	0	2281.002149	0.0375	0.6750
QIK[x]EIK	2	0	757.469750	0.0375	0.2250
G[x]VFKNVSGNVLSEIK	0	0	1589.877628	0.0373	0.5600
EAVLK[x]LK	4	0	799.516697	0.0371	0.2600
VK[x]EDMVDQESTDNNGVQVESR	1	0	2378.065484	0.0369	0.7750
FDIMPRK[x]K	6	0	1033.574220	0.0369	0.2950
DVPTFANFHTPIFIAK[x]R	15	0	1973.052225	0.0368	0.6250
VVDKCFGIK[x]FDIMPR	8	0	1823.942544	0.0367	0.5500
FVIHQEENK[x]RSVGIK	8	0	1782.973979	0.0367	0.5500
K[x]TELFK	0	0	764.443203	0.0367	0.2200
TVQKVETAVLSTTVK[x]AQAR	14	0	2029.153050	0.0366	0.6950
ILFENPDEATK[x]RK	10	0	1559.830681	0.0365	0.4750
AIHK[x]LGSTLK	3	0	1066.649824	0.0365	0.3650
GMALGSANEK[x]IEASK	9	0	1504.755469	0.0363	0.5450
V[x]GVFKNVSGNVLSEIK	0	0	1688.946037	0.0362	0.5800
GGNMDSLK[x]INFSAFQLPVVTR	7	0	2293.188777	0.0362	0.7600
NTWNSTLETAK[x]AK	10	0	1462.741537	0.0362	0.4700
INVK[x]FFEKEDVQSLK	3	0	1822.982813	0.0360	0.5400
QETQYK[x]IDELVSNNEK	5	0	1936.937709	0.0359	0.5750
TRLLENDIK[x]VMK	8	0	1458.822760	0.0358	0.4300
K[x]EKWIAK	0	0	901.538493	0.0357	0.2500
KQYSAK[x]AK	5	0	922.523570	0.0356	0.2850
VVDK[x]CFGIK	3	0	1064.568799	0.0356	0.3200
IHAK[x]SMAIDKDIR	3	0	1496.813257	0.0354	0.4600
GMALGSANEK[x]IEASKGLIDR	9	0	2059.073086	0.0350	0.7000
LAAEDHK[x]FVIHQEENK	6	0	1906.953636	0.0350	0.5600
LCFDELK[x]KR	6	0	1207.638268	0.0350	0.3150
EDWEK[x]YQKPVDTEEENDK	4	0	2281.002149	0.0347	0.6250
KHFEQVINEK[x]HEDALAK	9	0	2035.048591	0.0347	0.5900
SSEETEDK[x]KMQE	7	0	1439.608537	0.0346	0.4150
GGLGYPEDAIGKTK[x]LVK	13	0	1744.972250	0.0344	0.5850
GVFK[x]NVSGNVLSEIK	3	0	1589.877628	0.0343	0.5150
GIGSYEK[x]QSEVSVGLRFIK	6	0	2096.126503	0.0342	0.6500
NYPLILYLVEGNGQTAK[x]R	16	0	2048.105376	0.0342	0.6150
NTWNSTLETAKAK[x]YASQK	12	0	2040.027522	0.0342	0.6150
SNDIEK[x]AIDLYK	5	0	1407.724493	0.0342	0.4100
HK[x]TPDK	1	0	724.386752	0.0342	0.2050
LMGQINK[x]MPLLQSSVALLGQK	6	0	2268.269665	0.0340	0.7150
SNNIK[x]ENEQK	4	0	1202.589070	0.0340	0.3400
GYARAIHK[x]LGSTLK	7	0	1513.872820	0.0339	0.4750
MILELTNHLEELKK[x]YINR	13	0	2256.229913	0.0339	0.6100
ILYVNNAK[x]SQEEAIENIK	7	0	2075.089784	0.0339	0.6100
SVQPTAK[x]TVQKVETAVLSTTVK	6	0	2314.310659	0.0339	0.7450
LGDK[x]GPAAARASR	3	0	1268.694867	0.0338	0.4400
K[x]LPNIEEATFDK	0	0	1403.729579	0.0338	0.4050
DEEWPPK[x]M	6	0	1030.442937	0.0338	0.2700
SLDK[x]QMVEER	3	0	1233.602276	0.0335	0.3350
QETQYK[x]IDELVSNNEKIWK	5	0	2364.196029	0.0334	0.6350
V[x]NQIESQMAMAEKLIQIRVK	0	0	2328.265640	0.0333	0.6650
NYPLILYLVEGNGQTAK[x]RSR	16	0	2291.238503	0.0333	0.6650
ELFDCLK[x]IMRDVITELPDAK	6	0	2405.233337	0.0330	0.6600
YPMDAHK[x]SELEGVEEAR	6	0	1959.899550	0.0329	0.5600
DEKYTLYDQNDTK[x]EWLDK	12	0	2303.059269	0.0328	0.5900
EISYPFK[x]RLDR	6	0	1422.761881	0.0327	0.3600
IQYVGKQDPK[x]K	9	0	1302.729522	0.0327	0.3600
DSESTEEK[x]EAQAVQR	7	0	1705.775405	0.0327	0.4900
FNSNAIAAVATK[x]MVTLK	11	0	1777.975953	0.0326	0.5550
SNNIKENEQK[x]IK	9	0	1443.768084	0.0325	0.3900
ELFDPIISDRHGGYK[x]PTDK	14	0	2187.095930	0.0324	0.6150
STELFK[x]NEEEPTKK	5	0	1678.841301	0.0321	0.4500
NIPK[x]EIK	3	0	840.506860	0.0321	0.2250
VKAMEVDEK[x]PTER	8	0	1530.771118	0.0319	0.4150
DSEALK[x]TR	5	0	918.477013	0.0319	0.2550
NLTDETKNK[x]HCLIK	8	0	1712.887868	0.0318	0.4450
K[x]PRVVTALTMLK	0	0	1355.832206	0.0317	0.3800
DISSKSPSGNDALNDK[x]K	15	0	1774.869635	0.0315	0.5350
GGLGYPEDAIGK[x]TKLVK	11	0	1744.972250	0.0315	0.5350
NCACVISQK[x]KVPDK	8	0	1645.827913	0.0314	0.4400
QGEIDYEALVK[x]LTDGTNGADLR	10	0	2377.176020	0.0314	0.6900
GCLMFGPPGTGK[x]TLLAR	11	0	1774.922143	0.0309	0.5250
M[x]CSPSATLTHRTMTEKAR	0	0	2076.986596	0.0308	0.5550
MQK[x]LLR	2	0	787.473787	0.0308	0.1850
NCACVISQKK[x]VPDK	9	0	1645.827913	0.0307	0.4300
ILIDK[x]AR	4	0	827.522844	0.0307	0.2150
MILELTNHLEELK[x]KYINR	12	0	2256.229913	0.0306	0.5500
IHSRK[x]MAIDDDINWEELAR	4	0	2311.137804	0.0305	0.5800
RK[x]LPNIEEATFDK	1	0	1559.830681	0.0304	0.3950
NNSWAK[x]SWSNLDLR	5	0	1689.822239	0.0304	0.4250
VLVDMESMLVPK[x]PLINK	11	0	1925.072882	0.0303	0.5150
M[x]CSPSATLTHR	0	0	1259.575014	0.0300	0.3300
SSEETEDK[x]K	7	0	1051.466899	0.0300	0.2700
TTLFKSELAQSK[x]YLMNVSR	11	0	2215.166981	0.0300	0.5700
EMK[x]K	2	0	534.283541	0.0300	0.1200
NEADPAMAILSEYLETGSVK[x]LR	19	0	2406.209961	0.0298	0.6550
AIGSGSEPAK[x]SELVKEFHK	9	0	2013.053008	0.0297	0.5650
K[x]AQSGPDASAK	0	0	1058.535585	0.0295	0.3250
MVCKIWK[x]SDEINEVLNK	6	0	2105.064830	0.0294	0.5000
SNDIEKAIDLYK[x]EVLNK	11	0	1991.057425	0.0294	0.5000
EWLDKLGDK[x]GPAAAR	8	0	1625.852476	0.0293	0.4400
VSK[x]QGEIDYEALVK	2	0	1577.830012	0.0293	0.4100
K[x]AVYMPLCDPGNK	0	0	1491.721334	0.0292	0.3800
SNDIEK[x]AIDLYKEVLNK	5	0	1991.057425	0.0291	0.4950
HK[x]TDLNHENLK	1	0	1347.689447	0.0291	0.3200
TVQK[x]VETAVLSTTVK	3	0	1602.919156	0.0290	0.4350
K[x]NTEDIEMTA	0	0	1150.517549	0.0290	0.2900
CTK[x]IIENEQSAEK	2	0	1548.745296	0.0288	0.3750
TK[x]DEGGPAGGLYI	1	0	1276.629872	0.0288	0.3750
KK[x]AQSGPDASAK	1	0	1186.630541	0.0288	0.3450
ELIRK[x]SLK	4	0	985.628363	0.0288	0.2300
K[x]SGR	0	0	446.260107	0.0288	0.1150
VLK[x]LTLEAMDLEIVEKEHFK	2	0	2384.302404	0.0287	0.5750
LGSTAIGVK[x]TKDAVVLGVEK	8	0	1984.156741	0.0287	0.5750
K[x]SLPLQIEVANDCIK	0	0	1726.928669	0.0287	0.4300
GSNDDEMK[x]IDK	7	0	1250.544822	0.0286	0.3150
NTWNSTLETAK[x]AKYASQK	10	0	2040.027522	0.0286	0.5150
ANWCDK[x]R	5	0	948.423539	0.0286	0.2000
IEASK[x]GLIDRMSTNLR	4	0	1802.967176	0.0284	0.4550
K[x]VAEQNENPTVGSAQK	0	0	1698.853594	0.0284	0.4550
KGEK[x]VEDAPENNSFR	3	0	1718.822296	0.0283	0.4250
EDK[x]EGVVNTIAFAIR	2	0	1660.878354	0.0283	0.4250
GTTAVLK[x]EDIYK	6	0	1336.723767	0.0283	0.3400
M[x]ATTVK	0	0	649.346864	0.0283	0.1700
FMLKLGVK[x]R	7	0	1090.668450	0.0283	0.2550
NEEGIIEFTK[x]TPNDTQK	9	0	1962.953358	0.0282	0.4800
GGLGYPEDAIGK[x]TK	11	0	1404.724827	0.0282	0.3950
EDMGSNDK[x]ASKER	7	0	1465.646650	0.0281	0.3650
FVIHQEENK[x]R	8	0	1298.673071	0.0280	0.2800
EIK[x]PNIR	2	0	868.513006	0.0279	0.1950
K[x]ALSSLK	0	0	745.469750	0.0279	0.1950
IDRDK[x]LVLK	4	0	1098.676036	0.0278	0.2500
ELLKLK[x]VELAK	5	0	1282.822356	0.0277	0.3050
EPLK[x]EVVQFVGSR	3	0	1486.814306	0.0277	0.3600
EK[x]SPAIIFIDELDAIGTKR	1	0	2115.157467	0.0276	0.5250
LK[x]LELK	1	0	742.495236	0.0275	0.1650
CNK[x]FFYILYFELYK	2	0	1946.963993	0.0275	0.3850
TGRSIK[x]GYTLPPHCSR	5	0	1828.936545	0.0275	0.4400
K[x]LAR	0	0	486.327789	0.0275	0.1100
LFQAEYAYK[x]AVENASTCIGIK	8	0	2375.183021	0.0274	0.5750
CTDLDAIGVK[x]VPFTAAITITGVK	9	0	2389.292565	0.0272	0.6250
DEQIEK[x]IDTVIK	5	0	1429.766355	0.0271	0.3250
K[x]NEEK	0	0	646.328572	0.0270	0.1350
LK[x]DLR	1	0	643.401675	0.0270	0.1350
KK[x]SGR	1	0	574.355062	0.0270	0.1350
K[x]SLPLQIEVANDCIKWAIK	0	0	2225.224100	0.0268	0.5100
YVVDISPDIDIK[x]EIKPNIR	11	0	2226.225875	0.0268	0.5100
ILGVVEGQFSRPAK[x]LNDPEDK	13	0	2311.217099	0.0267	0.5600
NEEK[x]LAEFDK	3	0	1221.587675	0.0265	0.2650
GTEVEK[x]ITIK	5	0	1116.638983	0.0265	0.2650
S[x]SKSSLELANNAVK	0	0	1446.767750	0.0264	0.3700
WSELRK[x]R	5	0	973.545700	0.0264	0.1850
LK[x]VELAK	1	0	799.516697	0.0264	0.1850
GGDEWK[x]IEPLK	5	0	1270.655693	0.0264	0.2900
FLSK[x]TLDSNSLTHEK	3	0	1718.883832	0.0263	0.3950
HGGYK[x]PTDKHKTDLNHENLK	4	0	2331.171880	0.0262	0.5250
A[x]KVAEQNENPTVGSAQK	0	0	1769.890704	0.0262	0.4450
GFPTPK[x]ATSTGTTIVGVIAK	5	0	1945.088332	0.0260	0.5200
M[x]SQAR	0	0	591.279850	0.0260	0.1300
AK[x]VAEQNENPTVGSAQK	1	0	1769.890704	0.0259	0.4400
K[x]QLLIDGANVLRIHTCSNTR	0	0	2308.243265	0.0258	0.5150
VVTSK[x]LLKPRVNNR	4	0	1622.994323	0.0257	0.3600
SELVK[x]EFHK	4	0	1115.597456	0.0256	0.2300
SMAIDK[x]DIR	5	0	1047.538227	0.0256	0.2300
AAK[x]ASRGAATIK	2	0	1143.672345	0.0254	0.3050
N[x]STEEIDLYNRWK	0	0	1666.795023	0.0254	0.3300
IWK[x]SDEINEVLNK	2	0	1586.830346	0.0254	0.3300
EDVQSLKLK[x]YYEQK	8	0	1769.919882	0.0254	0.3550
S[x]GYDRALSVFSPDGR	0	0	1625.779708	0.0253	0.3800
EK[x]WIAKQILDCIVNLSEPAK	1	0	2354.266687	0.0252	0.5050
C[x]SPSATLTHRTMTEKAR	0	0	1945.946117	0.0250	0.4250
K[x]ELLKLK	0	0	870.590192	0.0250	0.1750
E[x]IINR	0	0	643.365291	0.0250	0.1250
YPMDAHK[x]SELEGVEEARR	6	0	2116.000652	0.0250	0.4500
ATSAGPK[x]QTETINWLEK	6	0	1872.958052	0.0247	0.4200
TK[x]INLIETLRTITDGK	1	0	1815.046470	0.0247	0.3950
ISWYTK[x]IVDELDLR	5	0	1749.930053	0.0246	0.3450
YQK[x]PVDTEEENDK	2	0	1593.715773	0.0246	0.3200
EIQDEK[x]EAEAARK	5	0	1515.752826	0.0246	0.3200
ESDK[x]APDLIELNR	3	0	1498.762664	0.0246	0.3200
M[x]FMTRSEYDR	0	0	1334.574681	0.0245	0.2450
LEEIGVADQYKVSK[x]ILEHK	13	0	2198.194577	0.0245	0.4650
CVVHLNDASVAAK[x]LLMK	12	0	1868.001115	0.0244	0.4150
F[x]PTDDDDK	0	0	951.382115	0.0244	0.1950
GDSGEMSLQKLFK[x]	12	0	1438.712546	0.0242	0.3150
YVVDISPDIDIKEIK[x]PNIR	14	0	2226.225875	0.0242	0.4600
K[x]AMVNIDTIDNK	0	0	1360.701983	0.0242	0.2900
K[x]KAQSGPDASAK	0	0	1186.630541	0.0242	0.2900
K[x]IEIPLPNEVGRMEILK	0	0	1978.128419	0.0241	0.4100
VISMEKGGNMK[x]EVFR	10	0	1723.874862	0.0240	0.3600
K[x]GEKVEDAPENNSFR	0	0	1718.822296	0.0240	0.3600
QETQYKIDELVSNNEK[x]IWK	15	0	2364.196029	0.0239	0.4550
LYNKFK[x]TNHGNPFM	5	0	1709.834718	0.0239	0.3350
YK[x]SYLLQHR	1	0	1206.650884	0.0239	0.2150
K[x]TLEVLYLK	0	0	1105.674641	0.0239	0.2150
GDSGEMSLQK[x]LFK	9	0	1438.712546	0.0238	0.3100
EDTEAVLK[x]RINDTVGIK	7	0	1900.026461	0.0238	0.4050
LFLLRIVAFDQLVK[x]EK	13	0	1931.160709	0.0237	0.3800
AK[x]WSTAETLTNNKIDR	1	0	1846.953636	0.0237	0.3800
K[x]LARNILK	0	0	954.633783	0.0237	0.1900
WIAK[x]QILDCIVNLSEPAK	3	0	2097.129144	0.0236	0.4250
GEK[x]VEDAPENNSFR	2	0	1590.727340	0.0236	0.3300
LEEIGVADQYK[x]VSK	10	0	1577.830012	0.0236	0.3300
YEYQK[x]LK	4	0	970.512337	0.0236	0.1650
DATDDK[x]R	5	0	819.372221	0.0236	0.1650
NCACVISQK[x]K	8	0	1206.584850	0.0235	0.2350
TEPK[x]AVDEEMKVR	3	0	1530.771118	0.0235	0.3050
GGDEWKIEPLK[x]LK	10	0	1511.834706	0.0235	0.3050
LILVDDEKTSWIYK[x]NK	13	0	1964.061785	0.0234	0.3750
AEQEELLSEKVSTK[x]K	13	0	1717.909710	0.0233	0.3500
K[x]AFGRVYATMQK	0	0	1398.744122	0.0233	0.2800
K[x]HLDAEVQK	0	0	1066.577055	0.0233	0.2100
EFHK[x]DMTLEEAEVLILK	3	0	2044.054982	0.0232	0.3950
NSIVSK[x]YTQSTNNDDPK	5	0	1909.901659	0.0232	0.3950
SSK[x]SSLELANNAVK	2	0	1446.767750	0.0232	0.3250
LLEK[x]LEIK	3	0	984.621882	0.0231	0.1850
LFK[x]SLGSGMDQEK	2	0	1438.712546	0.0231	0.3000
VLVK[x]VHPEGK	3	0	1104.665473	0.0230	0.2300
GSNDDEMK[x]IDKK	7	0	1378.639778	0.0229	0.2750
SVALGGITK[x]EFVIYEQLIAAR	8	0	2277.273157	0.0229	0.4800
VLK[x]TKDEGGPAGGLYI	2	0	1616.877294	0.0228	0.3650
EEYLRAAK[x]ASR	7	0	1292.683635	0.0227	0.2500
HTELRSFEQK[x]VMK	9	0	1631.845282	0.0227	0.2950
QYQEVVK[x]QGDVLLNK	6	0	1759.946763	0.0227	0.3400
LVK[x]ERQAR	2	0	998.598459	0.0225	0.1800
M[x]NSTEEIDLYNRWK	0	0	1797.835501	0.0225	0.3150
TMGKNK[x]VLVK	5	0	1116.668841	0.0225	0.2250
LFNLEPK[x]ILEEVPLR	6	0	1809.039932	0.0223	0.3350
DIGK[x]VVDKCFGIK	3	0	1477.796212	0.0223	0.2900
L[x]KGYQTIELDK	0	0	1306.713204	0.0223	0.2450
MNSIVSK[x]YTQSTNNDDPK	6	0	2040.942138	0.0222	0.4000
IKYEYQK[x]LK	6	0	1211.691351	0.0222	0.2000
DDLSGAEIK[x]AIVSEAGLLALR	8	0	2140.173842	0.0221	0.4650
NLTDETK[x]NKHCLIK	6	0	1712.887868	0.0221	0.3100
LCIHK[x]NK	4	0	911.501059	0.0221	0.1550
IHLEKVSK[x]QGEIDYEALVK	7	0	2198.194577	0.0221	0.4200
ELVSK[x]ASPIAGSEGKEAYR	4	0	1991.032273	0.0221	0.4200
MVCK[x]IWKSDEINEVLNK	3	0	2105.064830	0.0221	0.3750
SGVKLENVK[x]IYADLK	8	0	1675.950788	0.0220	0.3300
V[x]KAFGRVYATMQK	0	0	1497.812531	0.0219	0.2850
M[x]SGYDRALSVFSPDGR	0	0	1756.820186	0.0219	0.3500
TPDK[x]GYGHRDDIFIPLSEK	3	0	2187.095930	0.0218	0.4150
SLGSGMDQEK[x]VLNK	9	0	1504.755469	0.0218	0.3050
F[x]MTRSEYDR	0	0	1203.534202	0.0217	0.1950
DQELTEENVSISVIGK[x]DEK	15	0	2132.048371	0.0216	0.4100
AVILSDTK[x]PVDKK	7	0	1412.823808	0.0215	0.2800
LEK[x]VRQLIIK	2	0	1238.807376	0.0215	0.2150
QVMEEK[x]LDSK	5	0	1205.596130	0.0215	0.2150
LDSK[x]NVQLAK	3	0	1114.634566	0.0215	0.2150
MKLSLFSNK[x]ENELR	8	0	1707.897707	0.0214	0.3000
EDMGSNDK[x]ASK	7	0	1180.502961	0.0214	0.2350
QVK[x]REVGCIGNIVER	2	0	1755.941297	0.0213	0.3200
M[x]SSKSSLELANNAVK	0	0	1577.808228	0.0213	0.3200
AIGSGSEPAK[x]SELVK	9	0	1471.788150	0.0213	0.3200
FSGEK[x]KSLPLQIEVANDCIK	4	0	2275.188107	0.0213	0.4250
EYLEK[x]NWK	4	0	1108.555260	0.0213	0.1700
FEAQK[x]DTVHMIFNQK	4	0	1834.903518	0.0210	0.3150
GK[x]LVR	1	0	571.380549	0.0210	0.1050
TSK[x]TPPTAMLSSVREIIK	2	0	1958.086949	0.0208	0.3750
K[x]FTGGVLMLIDR	0	0	1348.753625	0.0208	0.2500
SK[x]RHQGVLEIEFMIDHNMK	1	0	2311.156430	0.0208	0.3950
SALSTLNGFVEELK[x]AEVRR	13	0	2118.143212	0.0208	0.3950
VK[x]AFGRVYATMQK	1	0	1497.812531	0.0208	0.2700
EKWIAK[x]QILDCIVNLSEPAK	5	0	2354.266687	0.0207	0.4150
LREWNQNIK[x]NLSNVVEISGK	8	0	2340.254878	0.0207	0.4150
QGSATVGLVSK[x]THAVLVALK	10	0	1978.157410	0.0207	0.4150
AVAHHTDCK[x]FIRVSGSELVQK	8	0	2381.227281	0.0207	0.4350
EDVQSLK[x]LKYYEQK	6	0	1769.919882	0.0207	0.2900
FCVGLQKIEEIFK[x]K	12	0	1737.948678	0.0207	0.2900
STELFKNEEEPTK[x]K	12	0	1678.841301	0.0207	0.2900
FK[x]LNVYK	1	0	910.527595	0.0207	0.1450
VTDK[x]LTQLTDNIWCCR	3	0	2021.966182	0.0206	0.3300
ATLTGMKIDVLFSK[x]IR	13	0	1792.027986	0.0206	0.3300
AIEGK[x]IAR	4	0	856.513006	0.0206	0.1650
LAEFVNMSK[x]AYHSQYLR	8	0	2056.019935	0.0206	0.3500
IDVEESIAGYQLARSK[x]R	15	0	1934.022044	0.0206	0.3500
IDTIVK[x]EIQDEKEAEAAR	5	0	2057.063963	0.0206	0.3700
K[x]LEGTIDYQK	0	0	1193.629146	0.0205	0.2050
FFEK[x]EDVQSLK	3	0	1368.692468	0.0205	0.2250
K[x]NEEKLAEFDK	0	0	1349.682631	0.0205	0.2250
NK[x]ADYYTNICDR	1	0	1531.672470	0.0204	0.2450
DFLDAVQKVVK[x]GNQK	10	0	1687.925636	0.0203	0.3050
NMGTVVDLLIENK[x]ASALL	12	0	1900.033855	0.0203	0.3650
K[x]TQIAGGHDIIGPFHVITR	0	0	2059.132592	0.0203	0.3850
KCLTDLEDEAPAK[x]DILLDMSR	12	0	2432.192593	0.0202	0.4250
TPDK[x]GYGHR	3	0	1029.499144	0.0200	0.1800
VLK[x]LTLEAMDLEIVEK	2	0	1843.037546	0.0200	0.3200
VLKTK[x]DEGGPAGGLYI	4	0	1616.877294	0.0200	0.3200
DEPEETDVNK[x]YQK	9	0	1593.715773	0.0200	0.2600
EPPFAPIESAK[x]R	10	0	1340.708787	0.0200	0.2400
K[x]LEGTIDYQKL	0	0	1306.713204	0.0200	0.2200
VIPVEELK[x]EIK	7	0	1295.769988	0.0200	0.2200
K[x]GYQTIELDK	0	0	1193.629146	0.0200	0.2000
C[x]SPSATLTHR	0	0	1128.534535	0.0200	0.2000
TNSTDEK[x]GTK	6	0	1079.509429	0.0200	0.2000
DLVK[x]KYDK	3	0	1007.565097	0.0200	0.1600
K[x]REAEAAK	0	0	901.498083	0.0200	0.1600
IK[x]LISGK	1	0	757.506134	0.0200	0.1400
TK[x]LVK	1	0	587.400615	0.0200	0.1000
DYVIQSDLMSAARK[x]VADLK	13	0	2122.109136	0.0197	0.3750
EIMLRVEPIPLINGEK[x]R	15	0	2006.134566	0.0197	0.3350
INEDSK[x]LAVNENLASSK	5	0	1830.932231	0.0197	0.3350
GGVHVK[x]LAHLSKHPK	5	0	1606.941898	0.0197	0.2950
MSSK[x]SSLELANNAVK	3	0	1577.808228	0.0197	0.2950
DNSSDLQK[x]LLMK	7	0	1390.712547	0.0196	0.2350
DEKSGVK[x]LENVK	6	0	1344.724827	0.0196	0.2350
DFLDAVQK[x]VVK	7	0	1260.707726	0.0195	0.2150
NK[x]EHIMDNLEAQAIEELEGAK	1	0	2381.153176	0.0195	0.4100
ARK[x]TQIAGGHDIIGPFHVITR	2	0	2286.270805	0.0195	0.4100
IMK[x]LCFDELK	2	0	1295.661702	0.0195	0.1950
ELFEMARTK[x]K	8	0	1251.664481	0.0195	0.1950
MNSTEEIDLYNRWK[x]ALER	13	0	2267.100359	0.0194	0.3500
LAQFEK[x]EEYVSDPKEQM	5	0	2069.961478	0.0194	0.3300
SVEISALASK[x]NRLHQLR	9	0	1921.085644	0.0194	0.3300
YK[x]DAYVYSIVAIARIK	1	0	1872.050830	0.0194	0.3100
QVMEEK[x]LDSKNVQLAK	5	0	1858.982156	0.0194	0.3100
LSGVVEGIFQK[x]CYAK	10	0	1697.880996	0.0193	0.2900
MILELTNHLEELK[x]K	12	0	1709.938508	0.0193	0.2700
GK[x]YYPLK	1	0	867.485399	0.0193	0.1350
IIPLK[x]KD	4	0	825.532346	0.0193	0.1350
LIIPSDDALRTNAIVMK[x]DIR	16	0	2253.251374	0.0192	0.3850
EKASK[x]GSNDDEMK	4	0	1437.640504	0.0192	0.2500
K[x]TAGEDAVTLVK	0	0	1230.681905	0.0192	0.2300
GK[x]LVRK	1	0	699.475505	0.0192	0.1150
LTLEAMDLEIVEK[x]EHFK	12	0	2044.054981	0.0191	0.3250
N[x]SIVSKYTQSTNNDDPK	0	0	1909.901659	0.0191	0.3250
ATTVK[x]DTMNVDINAIK	4	0	1732.902849	0.0191	0.3050
EERFK[x]LNVYK	4	0	1324.713873	0.0190	0.1900
SMIADK[x]HAIR	5	0	1140.607305	0.0190	0.1900
VSK[x]ILEHKEIMLR	2	0	1594.922802	0.0188	0.2450
YYPVRK[x]FTGGVLMLIDR	5	0	2027.102541	0.0188	0.3200
VSGSELVQK[x]YIGEGSR	8	0	1707.879080	0.0188	0.3000
EIQDEK[x]EAEAAR	5	0	1387.657871	0.0187	0.2250
NK[x]VLVKVHPEGK	1	0	1346.803351	0.0187	0.2250
YK[x]DGVILAADSR	1	0	1306.688051	0.0187	0.2250
TVQK[x]VETAVLSTTVKAQAR	3	0	2029.153050	0.0187	0.3550
KNEEK[x]LAEFDK	4	0	1349.682631	0.0186	0.2050
LQKDLGQVLNK[x]YVQVEQR	10	0	2157.190495	0.0186	0.3350
K[x]YTGLLR	0	0	849.507194	0.0186	0.1300
DVCIK[x]LGLDSEESAEYIVAK	4	0	2238.108857	0.0185	0.3700
LGSTAIGVKTK[x]DAVVLGVEK	10	0	1984.156741	0.0185	0.3700
GTK[x]TSETNDR	2	0	1107.515576	0.0185	0.1850
IEASK[x]GLIDR	4	0	1100.618917	0.0185	0.1850
K[x]ILGVAAEDK	0	0	1042.602207	0.0185	0.1850
LSGVVEGIFQKCYAK[x]NEWR	14	0	2283.146914	0.0184	0.3500
LSGVVEGIFQK[x]CYAKNEWR	10	0	2283.146914	0.0184	0.3500
DK[x]LVLKEVFLSFHNLVGR	1	0	2113.204692	0.0183	0.3300
ATSAGPKQTETINWLEK[x]R	16	0	2029.059155	0.0183	0.3300
AEQEELLSEK[x]VSTKK	9	0	1717.909710	0.0183	0.2750
LISGK[x]LDEARELLVK	4	0	1682.992985	0.0183	0.2750
EDTEAVLK[x]R	7	0	1059.555986	0.0183	0.1650
ELEAMK[x]LLRPRK	5	0	1482.870377	0.0183	0.2200
VALRNDSYQLIK[x]ILPNK	11	0	1984.146846	0.0182	0.3100
LFKSLGSGMDQEK[x]VLNK	12	0	1893.002891	0.0182	0.3100
LENVK[x]IYADLK	4	0	1304.733939	0.0182	0.2000
S[x]INFCMDMDLSACILNASK	0	0	2188.962413	0.0182	0.3450
QTLNK[x]IALDEQIQALK	4	0	1825.030821	0.0181	0.2900
STMLEK[x]IK	5	0	948.531355	0.0181	0.1450
DKPK[x]YEPPVPTRTGR	3	0	1739.931783	0.0180	0.2700
K[x]KSGR	0	0	574.355062	0.0180	0.0900
SSEETEDKK[x]MQE	8	0	1439.608537	0.0179	0.2150
GVMTLGFDLIK[x]R	10	0	1348.753625	0.0179	0.2150
K[x]LDVAKR	0	0	828.518092	0.0179	0.1250
LTQLLSQIK[x]EEQGDIK	8	0	1842.009751	0.0178	0.2850
LDDMSLIK[x]EDCEAATDPLLK	7	0	2276.091491	0.0177	0.3550
DWNACK[x]KELLK	5	0	1403.723052	0.0177	0.1950
EDALFKNEEK[x]K	9	0	1349.682631	0.0177	0.1950
MPFGNTHNK[x]FK	8	0	1319.644415	0.0177	0.1950
K[x]EVAEADIASK	0	0	1159.608411	0.0177	0.1950
L[x]FKSLGSGMDQEK	0	0	1438.712546	0.0177	0.2300
CSPSATLTHRTMTEK[x]AR	14	0	1945.946117	0.0176	0.3000
AKWSTAETLTNNK[x]IDR	12	0	1846.953636	0.0175	0.2800
DNLSWLSK[x]ANNWSK	7	0	1661.816092	0.0175	0.2450
TK[x]DSLEAR	1	0	918.477014	0.0175	0.1400
LEFIK[x]VIPVEELK	4	0	1555.922455	0.0173	0.2250
ILEFTK[x]YSNDK	5	0	1356.692468	0.0173	0.1900
LKK[x]TLEVLYLK	2	0	1346.853655	0.0173	0.1900
KLEGTIDYQK[x]L	9	0	1306.713204	0.0173	0.1900
LK[x]GYQTIELDK	1	0	1306.713204	0.0173	0.1900
SSEQANLYERK[x]TLVAHAVLK	10	0	2256.222519	0.0172	0.3450
SLPLQIEVANDCIK[x]WAIK	13	0	2097.129144	0.0172	0.3100
EIIRTSTSSMTAVPK[x]PLK	14	0	1958.086949	0.0172	0.3100
DIK[x]SMIADK	2	0	1019.532081	0.0172	0.1550
HIGIATTGFIPDGQHIVK[x]RAR	17	0	2286.270804	0.0171	0.3600
VVDK[x]DGIREINI	3	0	1369.756460	0.0171	0.2050
MATTVK[x]DTMNVDINAIK	5	0	1863.943328	0.0171	0.2900
K[x]VIAR	0	0	585.396198	0.0170	0.0850
IITK[x]EGVETRIIPLK	3	0	1709.045018	0.0170	0.2550
ARLTQLLSQIK[x]EEQGDIK	10	0	2069.147964	0.0169	0.3050
KILFENPDEATK[x]R	11	0	1559.830681	0.0169	0.2200
K[x]LPNIEEATFDKR	0	0	1559.830681	0.0169	0.2200
GGDEWK[x]IEPLKLK	5	0	1511.834706	0.0169	0.2200
MGTTITALRYK[x]DGVILAADSR	10	0	2251.199340	0.0169	0.3550
LLK[x]VTVSK	2	0	886.585106	0.0169	0.1350
IHLEK[x]VSKQGEIDYEALVK	4	0	2198.194577	0.0168	0.3200
DWNACKK[x]ELLK	6	0	1403.723052	0.0168	0.1850
ELLK[x]LKVELAK	3	0	1282.822356	0.0168	0.1850
EAVLK[x]LKLELK	4	0	1282.822356	0.0168	0.1850
KGTK[x]TSETNDR	3	0	1235.610532	0.0168	0.1850
SVQPTAK[x]TVQK	6	0	1185.671676	0.0168	0.1850
ASK[x]GSNDDEMK	2	0	1180.502961	0.0168	0.1850
K[x]LFKSLGSGMDQEK	0	0	1566.807502	0.0168	0.2350
GYQTIELDKK[x]LDVAK	9	0	1719.940617	0.0167	0.2500
HPK[x]FEEILTRLR	2	0	1537.872820	0.0167	0.2000
N[x]SIVSK	0	0	646.364957	0.0167	0.1000
YGLQGPTWLVHK[x]ENAINKK	11	0	2195.185017	0.0166	0.3150
AQSGPDASAK[x]LPTVIPTTR	9	0	1909.026796	0.0166	0.3150
NK[x]ISWYTKIVDELDLR	1	0	1992.067931	0.0166	0.2650
ITTGDRLILTENIK[x]TK	13	0	1815.046470	0.0166	0.2650
EFEIIK[x]GVLCQFR	5	0	1637.859869	0.0165	0.2150
K[x]VSTTPANSFELK	0	0	1420.756126	0.0165	0.2150
SMRYPMDAHK[x]SELEGVEEAR	9	0	2334.073155	0.0165	0.3300
ATTVKDTMNVDINAIK[x]K	15	0	1860.997805	0.0165	0.2800
GITVLK[x]PDDDK	5	0	1199.639709	0.0164	0.1800
VEFK[x]MGNGKMVEISR	3	0	1723.874862	0.0163	0.2450
FIRVSGSELVQK[x]YIGEGSR	11	0	2124.132649	0.0163	0.3100
QVARNELEK[x]LNFSSLK	8	0	1875.021318	0.0162	0.2600
K[x]EEMVMLK	0	0	1006.519074	0.0162	0.1300
SRQETQYK[x]IDELVSNNEK	7	0	2180.070835	0.0161	0.2900
LLVK[x]DRIDK	3	0	1098.676036	0.0161	0.1450
FSGEKK[x]SLPLQIEVANDCIK	5	0	2275.188107	0.0160	0.3200
LEKGQSIDDMIPAQK[x]	14	0	1671.850090	0.0160	0.2400
IITK[x]EGVETR	3	0	1144.645129	0.0160	0.1600
M[x]SSKSSLELANNAVKSNDIEK	0	0	2264.131715	0.0160	0.3350
V[x]PTFANFHTPIFIAKR	0	0	1858.025287	0.0159	0.2550
MNGASGAELK[x]GVCTEAGMFALR	9	0	2269.065233	0.0159	0.3500
ELKK[x]EEMVMLK	3	0	1376.740675	0.0159	0.1750
SAK[x]IVR	2	0	672.428222	0.0158	0.0950
SIK[x]GYTLPPHCSR	2	0	1514.766308	0.0158	0.2050
E[x]MIAAQGIDEEDRR	0	0	1631.757255	0.0157	0.2200
IIPLKK[x]D	5	0	825.532346	0.0157	0.1100
K[x]RMPIDFK	0	0	1033.574220	0.0156	0.1250
NKMVCK[x]IWK	5	0	1205.641245	0.0156	0.1400
YDK[x]TEDDIK	2	0	1125.518932	0.0156	0.1400
DYEQFGYFK[x]R	8	0	1351.619643	0.0155	0.1550
NK[x]LLKVTVSK	1	0	1128.722984	0.0155	0.1550
KGYQTIELDK[x]K	9	0	1321.724101	0.0155	0.1700
CGSPYIIEDSK[x]K	10	0	1395.670349	0.0154	0.1850
DEK[x]SGVKLENVK	2	0	1344.724827	0.0154	0.1850
EK[x]ASKGSNDDEMK	1	0	1437.640504	0.0154	0.2000
DK[x]PKYEPPVPTRTGR	1	0	1739.931783	0.0153	0.2300
WSTAETLTNNK[x]IDRDK	10	0	1890.943464	0.0153	0.2450
LVNFTAK[x]TLDLLGIFR	6	0	1820.055916	0.0153	0.2450
M[x]NSIVSKYTQSTNNDDPK	0	0	2040.942138	0.0153	0.2750
EK[x]SPAIIFIDELDAIGTK	1	0	1959.056365	0.0153	0.2750
QAAK[x]ASVVETVTLTKVTQK	3	0	2001.146903	0.0153	0.2900
QEALSSK[x]TLFTRPIPVRR	6	0	2098.201001	0.0150	0.2700
YSLNSYDFK[x]K	8	0	1263.613496	0.0150	0.1500
LQK[x]DLGQVLNK	2	0	1254.729522	0.0150	0.1650
IHAK[x]SMAIDK	3	0	1112.601159	0.0150	0.1500
SGVK[x]LENVK	3	0	972.560345	0.0150	0.1350
EK[x]ASK	1	0	561.312197	0.0150	0.0750
K[x]EVAEADIASKDLEETDER	0	0	2147.022884	0.0150	0.2850
QFPDIYGIIFLFK[x]WNSK	12	0	2115.119239	0.0150	0.2550
K[x]HFEQVINEKHEDALAK	0	0	2035.048591	0.0150	0.2550
LK[x]WSDERYLHQSLK	1	0	1801.947432	0.0150	0.2100
WSTAETLTNNK[x]IDR	10	0	1647.821570	0.0150	0.2100
G[x]LGYPEDAIGKTK	0	0	1347.703366	0.0150	0.1950
MQK[x]LLRLR	2	0	1056.658947	0.0150	0.1200
M[x]NSIVSK	0	0	777.405435	0.0150	0.1050
TLDQIAAK[x]LYFYYILFFEK	7	0	2385.265950	0.0147	0.2800
INHEHFMDGILEVQMRK[x]SK	16	0	2311.156430	0.0147	0.2800
QSRQETQYK[x]IDELVSNNEK	8	0	2308.129407	0.0147	0.2800
IQDAELAILQK[x]TQNLR	10	0	1853.036967	0.0147	0.2350
VNGVVFTNRPDEK[x]NR	12	0	1743.901545	0.0147	0.2200
EFEIIK[x]GVLCQFRR	5	0	1793.960971	0.0146	0.2050
DIGKVVDK[x]CFGIK	7	0	1477.796212	0.0146	0.1900
NELEK[x]LNFSSLK	4	0	1420.756126	0.0146	0.1750
NKVLVK[x]VHPEGK	5	0	1346.803351	0.0146	0.1750
EIK[x]EVIELPVK	2	0	1295.769988	0.0145	0.1600
K[x]CLTDLEDEAPAKDILLDMSR	0	0	2432.192593	0.0145	0.3050
YAGMFATALAYCGTSNSK[x]IVR	17	0	2280.103000	0.0145	0.3050
V[x]SINFCMDMDLSACILNASK	0	0	2288.030821	0.0145	0.2900
GIK[x]GIESEAYESVLDLAK	2	0	1921.004331	0.0144	0.2600
FGNRDLVK[x]K	7	0	1075.613774	0.0144	0.1300
VLTLSLMEELHK[x]MDDR	11	0	1928.969875	0.0144	0.2300
GEIKK[x]AMVNIDTIDNK	4	0	1787.945046	0.0144	0.2300
VIDGSRPVNRNK[x]LLK	11	0	1708.010698	0.0143	0.2150
TGPPGPPCGGK[x]FMLK	10	0	1542.768616	0.0143	0.2150
EIK[x]IIYSDIDVDPVKPEHVGK	2	0	2393.284112	0.0143	0.3000
LNYK[x]PEEEYPDLSK	3	0	1723.830403	0.0143	0.2000
KLFK[x]SLGSGMDQEK	3	0	1566.807502	0.0143	0.2000
SSK[x]SSLELANNAVKSNDIEK	2	0	2133.091236	0.0143	0.2850
LK[x]KTLEVLYLK	1	0	1346.853655	0.0141	0.1550
GGNMK[x]EVFRR	4	0	1192.613451	0.0140	0.1400
K[x]DLVR	0	0	629.386026	0.0140	0.0700
DFLDAVQK[x]VVKGNQK	7	0	1687.925636	0.0140	0.2100
DEK[x]YTLYDQNDTKEWLDK	2	0	2303.059269	0.0139	0.2500
QVMEEKLDSK[x]NVQLAK	9	0	1858.982156	0.0137	0.2200
K[x]LWK	0	0	573.363839	0.0137	0.0550
GIMLYGPPGTGK[x]TLCARAVANR	11	0	2302.203711	0.0136	0.3000
EPPVYTPPK[x]DK	8	0	1269.660444	0.0136	0.1500
GYSK[x]PNERATK	3	0	1249.641438	0.0136	0.1500
EAEAAK[x]DEQIEKIDTVIK	5	0	2029.057817	0.0136	0.2450
K[x]SAQVILSEIEVLEAEHRPFK	0	0	2422.321891	0.0136	0.2850
EIKIIYSDIDVDPVK[x]PEHVGK	14	0	2393.284112	0.0136	0.2850
K[x]RWSLER	0	0	973.545700	0.0136	0.0950
K[x]EAGFIDDILIITPASK	0	0	1830.013777	0.0135	0.2300
SSHIITK[x]ELK	6	0	1154.665864	0.0135	0.1350
MEILKIHLEK[x]VSK	9	0	1566.916655	0.0135	0.1750
TFMNHIDVQK[x]EFQAR	9	0	1862.909665	0.0133	0.2000
TNNLDLEHKHK[x]TPDK	10	0	1788.911774	0.0133	0.2000
WIEALRDIK[x]SMIADK	8	0	1787.960303	0.0133	0.2000
E[x]EMIAAQGIDEEDRR	0	0	1760.799843	0.0133	0.2000
A[x]SLLKVNMENLIVTDLGK	0	0	1957.091700	0.0133	0.2400
VLTLELYK[x]K	7	0	1105.674641	0.0133	0.1200
VIPVEELK[x]EIKQIK	7	0	1665.007573	0.0132	0.1850
QTETINWLEK[x]R	9	0	1416.736060	0.0132	0.1450
EDGMK[x]ILMVNR	4	0	1304.658013	0.0132	0.1450
TTLFK[x]SELAQSKYLMNVSR	4	0	2215.166981	0.0132	0.2500
STELQIGVVEDDK[x]PFR	12	0	1831.931505	0.0131	0.2100
QDRGK[x]LVR	4	0	970.567161	0.0131	0.1050
DAVK[x]EAAR	3	0	858.455887	0.0131	0.1050
LFNLEPK[x]ILEEVPLRELR	6	0	2207.267680	0.0131	0.2350
DTALEK[x]YKSYLLQHR	5	0	1863.984208	0.0130	0.1950
V[x]PTFANFHTPIFIAK	0	0	1701.924185	0.0130	0.1950
LGDK[x]GPAAAR	3	0	954.524630	0.0130	0.1300
K[x]GFDFEYYQRNLLLQEK	0	0	2190.110853	0.0129	0.2200
TEEQRQPEDK[x]LR	9	0	1527.764059	0.0129	0.1550
GSNDDEMKIDK[x]K	10	0	1378.639778	0.0129	0.1550
SVEISALASK[x]NR	9	0	1273.698949	0.0129	0.1550
LDDMSLIKEDCEAATDPLLK[x]K	19	0	2404.186446	0.0129	0.2700
DRGK[x]LVR	3	0	842.508589	0.0129	0.0900
AK[x]IIDLR	1	0	827.522844	0.0129	0.0900
KLEKGQSIDDMIPAQK[x]	15	0	1799.945046	0.0128	0.2050
S[x]RQETQYKIDELVSNNEK	0	0	2180.070835	0.0128	0.2300
FMLK[x]LGVKR	3	0	1090.668450	0.0128	0.1150
TEDDIK[x]SLQSVGQIIGEVLK	5	0	2171.168421	0.0127	0.2550
S[x]SKSSLELANNAVKSNDIEK	0	0	2133.091236	0.0127	0.2550
SVQPTAKTVQK[x]VETAVLSTTVK	10	0	2314.310659	0.0127	0.2800
HYYSLRINYK[x]K	9	0	1483.793513	0.0127	0.1400
VVK[x]VDAQDFLK	2	0	1260.707726	0.0127	0.1400
EYLEK[x]NWKEGLSR	4	0	1650.836493	0.0127	0.1650
QDPKK[x]HLDAEVQK	4	0	1534.810280	0.0127	0.1650
QDPK[x]KHLDAEVQK	3	0	1534.810280	0.0127	0.1650
ATAIGKSSTAAK[x]TFLEK	11	0	1722.951515	0.0126	0.2150
A[x]ASLLKVNMENLIVTDLGK	0	0	2028.128811	0.0126	0.2400
SDEINEVLNK[x]YQETQR	9	0	1964.943855	0.0125	0.2000
GEIK[x]KAMVNIDTIDNK	3	0	1787.945046	0.0125	0.2000
VIPVEELKEIK[x]QIK	10	0	1665.007573	0.0125	0.1750
TSTSSMTAVPK[x]PLK	10	0	1446.775143	0.0125	0.1750
DTMNVDINAIK[x]K	10	0	1360.701983	0.0125	0.1500
EFPDLGVLEGK[x]R	10	0	1358.719350	0.0125	0.1500
D[x]YDLVR	0	0	779.381332	0.0125	0.0750
M[x]IDDQR	0	0	776.348650	0.0125	0.0750
MRK[x]LAR	2	0	773.469370	0.0125	0.0750
NK[x]VLVK	1	0	699.464272	0.0125	0.0750
MK[x]DAVK	1	0	690.373411	0.0125	0.0750
ASK[x]AAR	2	0	602.349976	0.0125	0.0750
DDLSGAEIK[x]AIVSEAGLLALRER	8	0	2425.317532	0.0124	0.2850
RQTLNK[x]IALDEQIQALK	5	0	1981.131923	0.0124	0.2100
D[x]VPTFANFHTPIFIAKR	0	0	1973.052225	0.0124	0.2100
LPEANFEPLEK[x]RLDR	10	0	1825.968559	0.0123	0.1850
KDKPK[x]YEPPVPTR	4	0	1553.856502	0.0123	0.1600
EQVRDAGK[x]DEFSR	7	0	1535.732760	0.0123	0.1600
LRK[x]EVAEADIASK	2	0	1428.793571	0.0123	0.1600
QLEMLDLQEGFIKEDCK[x]SLK	16	0	2423.207516	0.0123	0.2450
LDGK[x]DELWK	3	0	1102.565823	0.0122	0.1100
DAGK[x]DEFSR	3	0	1023.462090	0.0122	0.1100
FDVIVAK[x]GK	6	0	975.575269	0.0122	0.1100
VK[x]VIAATNR	1	0	970.592313	0.0122	0.1100
ETEK[x]LAEERGWDIR	3	0	1730.858680	0.0121	0.1700
KEEPK[x]SETLENFTR	4	0	1706.847448	0.0121	0.1700
NELEKLNFSSLK[x]MK	11	0	1679.891560	0.0121	0.1700
LK[x]YYEQK	1	0	970.512337	0.0121	0.0850
MSSK[x]SSLELANNAVKSNDIEK	3	0	2264.131715	0.0121	0.2550
EK[x]ADAAFLRLVK	1	0	1359.787367	0.0121	0.1450
VETAVLSTTVK[x]AQARAK	10	0	1772.015506	0.0121	0.2050
Y[x]TVGQGYTKAAWFEK	0	0	1747.856893	0.0120	0.1800
VADLK[x]KLEGTIDYQK	4	0	1719.940617	0.0120	0.1800
EFPDLGVLEGK[x]RIDRPGR	10	0	2053.106771	0.0119	0.2150
ATSAGPK[x]QTETINWLEKR	6	0	2029.059155	0.0119	0.2150
FDSEK[x]AGDREVQR	4	0	1535.732760	0.0119	0.1550
VTVSK[x]GVAIDLLEECK	4	0	1759.938898	0.0119	0.1900
GK[x]SALSTLNGFVEELK	1	0	1691.909318	0.0119	0.1900
AIGSGSEPAKSELVK[x]EFHK	14	0	2013.053008	0.0118	0.2250
EK[x]VAFILDQVR	1	0	1316.745171	0.0118	0.1300
VISMEK[x]GGNMK	5	0	1192.594355	0.0118	0.1300
FCVGLQK[x]IEEIFKK	6	0	1737.948678	0.0118	0.1650
K[x]SAAAIGTSQLPVR	0	0	1397.798991	0.0118	0.1650
LAEK[x]WRDYNLISENTEM	3	0	2110.999257	0.0118	0.2000
VLTLSLMEELHK[x]MDDRK	11	0	2057.064831	0.0118	0.2000
VHVTQEDFELAVAK[x]VLNK	13	0	2039.105042	0.0117	0.2100
QDIMFELGLLQERLAEK[x]WR	16	0	2374.246622	0.0116	0.2200
LVK[x]APALDGALQGVIQFMK	2	0	1998.133505	0.0116	0.2200
MPGTLLPGPGK[x]GYIGDPIK	10	0	1910.033463	0.0116	0.2200
LLENDIK[x]VMK	6	0	1201.673984	0.0115	0.1150
FSFISNVRPK[x]LFAYPPK	9	0	2010.109010	0.0115	0.1950
QHAVNERAK[x]IIDLR	8	0	1661.932452	0.0114	0.1600
VVTALTMLK[x]QHLFR	8	0	1655.954434	0.0114	0.1600
VDK[x]NWSK	2	0	875.450075	0.0114	0.0800
AIDLYK[x]EVLNK	5	0	1304.733939	0.0114	0.1250
EAVLKLK[x]LELK	6	0	1282.822356	0.0114	0.1250
IWK[x]SDEINEVLNKYQETQR	2	0	2392.202175	0.0113	0.2150
LEEIGVADQYK[x]VSKILEHK	10	0	2198.194577	0.0113	0.2150
TMLELLNQLDGFEATK[x]NIK	15	0	2177.140100	0.0113	0.2150
EPPVYTPPKDK[x]K	10	0	1397.755400	0.0113	0.1350
SFEQK[x]VMK	4	0	995.510954	0.0113	0.0900
K[x]YDK	0	0	552.290736	0.0113	0.0450
QVK[x]R	2	0	529.333601	0.0113	0.0450
NPK[x]ADPLDERLSGVVEGIFQK	2	0	2311.217098	0.0112	0.2350
T[x]VYQISELESLLR	0	0	1549.835098	0.0112	0.1450
VRSEDYLPSK[x]YLDIDISK	9	0	2140.105099	0.0111	0.2000
VYATMQKLQK[x]DLGQVLNK	9	0	2076.140043	0.0111	0.2000
EAEAAKDEQIEK[x]IDTVIK	11	0	2029.057817	0.0111	0.2000
YKVNLYK[x]FR	6	0	1229.692020	0.0111	0.1000
SELAQSK[x]YLMNVSR	6	0	1624.824212	0.0111	0.1550
G[x]GLGYPEDAIGKTK	0	0	1404.724827	0.0111	0.1550
KYDK[x]TEDDIK	3	0	1253.613888	0.0110	0.1100
K[x]QLATSLRSR	0	0	1158.683243	0.0110	0.1100
QTGQYYGGLK[x]LCVDRR	9	0	1912.957672	0.0109	0.1750
D[x]GIQDIMPSQAKELKK	0	0	1799.945046	0.0109	0.1750
VLTLELYKK[x]LR	8	0	1374.859801	0.0109	0.1200
GTK[x]TSETNDRNSTNNTK	2	0	1866.866670	0.0109	0.1850
EPPVYTPPK[x]DKK	8	0	1397.755400	0.0108	0.1300
K[x]GVVALVEDKTK	0	0	1285.760486	0.0108	0.1300
NK[x]ELISVSAASK	1	0	1245.692803	0.0108	0.1300
VMCK[x]NK	3	0	778.382925	0.0108	0.0650
QTETINWLEK[x]RFK	9	0	1691.899424	0.0108	0.1400
FK[x]ELQPFIVQMAEQALDIEK	1	0	2376.239807	0.0108	0.2150
DGSSGGTIRMVILNK[x]DGMER	14	0	2135.046217	0.0108	0.2150
VEFKMGNGK[x]MVEISR	8	0	1723.874862	0.0107	0.1600
SGVK[x]LENVKIYADLK	3	0	1675.950788	0.0107	0.1600
QSK[x]YTYDR	2	0	1059.498475	0.0106	0.0850
KDWNACK[x]K	6	0	1048.512348	0.0106	0.0850
DSYLIIDK[x]LPSEYDSRVK	7	0	2140.105099	0.0106	0.1900
LFAYPPKSVQPTAK[x]TVQK	13	0	2002.125051	0.0106	0.1900
NLTDETK[x]NK	6	0	1061.535250	0.0106	0.0950
ILLDLVYAFIK[x]SNQATTSTDR	10	0	2368.263712	0.0105	0.2200
SERDTALEK[x]YK	8	0	1338.677880	0.0105	0.1150
ETIDNAETMK[x]K	9	0	1278.612505	0.0105	0.1150
GKYYPLK[x]SMTEK	6	0	1443.743119	0.0104	0.1250
AVILSDTK[x]PVDK	7	0	1284.728853	0.0104	0.1250
LNFSSLK[x]MKDAVK	6	0	1479.811862	0.0104	0.1350
E[x]EMIAAQGIDEEDR	0	0	1604.698741	0.0104	0.1450
FKLNYK[x]PEEEYPDLSK	5	0	1998.993768	0.0103	0.1650
MYGGVREPLK[x]EVVQFVGSR	9	0	2150.130540	0.0103	0.1950
KEAGFIDDILIITPASK[x]EK	16	0	2087.151320	0.0103	0.1950
KAQSGPDASAK[x]LPTVIPTTR	10	0	2037.121751	0.0103	0.2050
NTACSGIIAEVK[x]LQAAYEYFR	11	0	2403.189167	0.0102	0.2150
NKELISVSAASK[x]ILSNITYSYK	11	0	2428.321223	0.0102	0.2250
DGIQDIMPSQAK[x]ELK	11	0	1671.850090	0.0100	0.1500
FK[x]LNVYKYR	1	0	1229.692020	0.0100	0.0900
FLLDDFDQQEHIQK[x]SETMK	13	0	2351.110253	0.0100	0.1900
VLNK[x]EHLEADFVTQVAVRR	3	0	2223.212290	0.0100	0.1900
KDGIQDIMPSQAK[x]ELK	12	0	1799.945046	0.0100	0.1600
IK[x]VLAQLGMQSLSPLK	1	0	1725.022174	0.0100	0.1600
AVEK[x]LMSRRPPVIR	3	0	1650.971479	0.0100	0.1400
NVPK[x]LQNVSNFQK	3	0	1514.820452	0.0100	0.1300
VATEK[x]DFLDAVQK	4	0	1462.766689	0.0100	0.1300
AVILSDTKPVDK[x]K	11	0	1412.823808	0.0100	0.1300
KIDK[x]EDMGSNDK	3	0	1378.639778	0.0100	0.1200
KTELFK[x]ASTSAK	5	0	1309.724101	0.0100	0.1200
TLIDK[x]FSGEKK	4	0	1264.702640	0.0100	0.1100
IDK[x]EDMGSNDK	2	0	1250.544822	0.0100	0.1100
NPK[x]ADPLDER	2	0	1153.572695	0.0100	0.1000
IEEIFK[x]K	5	0	905.522175	0.0100	0.0700
P[x]TDDDDK	0	0	804.313706	0.0100	0.0700
VVK[x]GNQK	2	0	771.460247	0.0100	0.0700
IIPLK[x]K	4	0	710.505408	0.0100	0.0600
K[x]LRDK	0	0	658.412573	0.0100	0.0500
AAK[x]ASR	2	0	602.349976	0.0100	0.0600
E[x]MKK	0	0	534.283541	0.0100	0.0400
K[x]DQK	0	0	517.285985	0.0100	0.0400
YTLYDQNDTK[x]EWLDKLGDK	9	0	2344.122200	0.0097	0.1850
DEK[x]VSEVLNSEDITGIQEK	2	0	2132.048371	0.0097	0.1850
Q[x]YTVGQGYTKAAWFEK	0	0	1875.915465	0.0097	0.1550
D[x]VPTFANFHTPIFIAK	0	0	1816.951123	0.0097	0.1550
LIPIRGTEVEK[x]ITIK	10	0	1709.045018	0.0097	0.1450
Q[x]TVYQISELESLLR	0	0	1677.893669	0.0096	0.1350
KNVPK[x]LQNVSNFQK	4	0	1642.915408	0.0096	0.1350
ATDDDRWK[x]TLSK	7	0	1434.710239	0.0096	0.1150
DKPK[x]YEPPVPTR	3	0	1425.761546	0.0096	0.1150
TPNDTQK[x]YSNDK	6	0	1409.642221	0.0096	0.1150
LELKK[x]ANWCDK	4	0	1403.723052	0.0095	0.1050
ELK[x]KEEMVMLK	2	0	1376.740675	0.0095	0.1050
ATK[x]QSKYTYDR	2	0	1359.678214	0.0095	0.1050
E[x]SLQRLLQGAR	0	0	1269.715268	0.0095	0.1050
VSEVLNSEDITGIQEK[x]STDLR	15	0	2332.175685	0.0095	0.2000
SLQSVGQIIGEVLK[x]QLDSER	13	0	2198.190551	0.0095	0.1900
EASK[x]TLSKWR	3	0	1204.656362	0.0095	0.0950
P[x]FGNTHNKFK	0	0	1188.603937	0.0095	0.0950
SRTLASLQK[x]R	8	0	1158.683243	0.0095	0.0950
T[x]IDNAETMKK	0	0	1149.569917	0.0095	0.0950
Q[x]SRQETQYKIDELVSNNEK	0	0	2308.129407	0.0095	0.1800
MEQKPEVDYSEK[x]FAELQK	11	0	2198.056433	0.0094	0.1700
EGK[x]GEIYSFDPVGSYER	2	0	1931.890035	0.0094	0.1600
ILPNK[x]VDPLVSLMMVEK	4	0	1925.072882	0.0094	0.1600
NLNAPK[x]FSFISNVRPK	5	0	1831.010363	0.0094	0.1500
SMAIDK[x]DIRWELIAR	5	0	1815.966450	0.0093	0.1400
TNNLDLEHK[x]HKTPDK	8	0	1788.911774	0.0093	0.1400
ASVVETVTLTK[x]VTQK	10	0	1602.919156	0.0093	0.1400
YVQVEQRNK[x]PDER	8	0	1659.832802	0.0092	0.1200
DVITELPDAK[x]YYR	9	0	1581.803799	0.0092	0.1200
KDK[x]PKYEPPVPTR	2	0	1553.856502	0.0092	0.1200
NDSYQLIK[x]ILPNK	7	0	1544.856167	0.0092	0.1200
WPK[x]IAEIYGSALR	2	0	1502.824477	0.0092	0.1200
TIPPLTTVK[x]GSDAAPQASK	8	0	1881.020649	0.0092	0.1750
LVRDAFALAK[x]EK	9	0	1359.787367	0.0092	0.1100
EVLNK[x]GVSKDEK	4	0	1344.724827	0.0092	0.1100
GVMTLGFDLIK[x]RVYPYR	10	0	2027.102541	0.0091	0.1550
GILLYGPPGTGK[x]TLLAR	11	0	1726.014054	0.0091	0.1550
INVKFFEK[x]EDVQSLK	7	0	1822.982813	0.0090	0.1350
ILIDK[x]ARVEAQNHK	4	0	1633.926306	0.0089	0.1250
IGLVRLPEANFEPLEK[x]R	15	0	1980.115548	0.0088	0.1500
GIMLYGPPGTGK[x]TLCAR	11	0	1790.917058	0.0088	0.1500
LEFIKVIPVEELK[x]EIK	12	0	1926.144056	0.0088	0.1400
VVSSAIVDK[x]YIGESAR	8	0	1692.904567	0.0088	0.1400
DK[x]PKYEPPVPTR	1	0	1425.761546	0.0088	0.1050
K[x]IDK	0	0	502.311471	0.0088	0.0350
M[x]TDK	0	0	493.220610	0.0088	0.0350
YGLQGPTWLVHKENAINK[x]K	17	0	2195.185017	0.0087	0.1650
D[x]GIQDIMPSQAKELK	0	0	1671.850090	0.0087	0.1300
YQKDEEWPPK[x]M	9	0	1449.659787	0.0086	0.0950
SAK[x]IVRTLIDK	2	0	1242.765906	0.0086	0.0950
QYSAKAK[x]WSTAETLTNNK	6	0	2040.027522	0.0086	0.1550
NILK[x]VDIEVAVIPSEGFR	3	0	1998.114879	0.0086	0.1550
K[x]TLVAHAVLKVGSALVGSQTK	0	0	2106.252365	0.0086	0.1800
YEYQK[x]LKESQLVDK	4	0	1769.919882	0.0086	0.1200
K[x]EFEIIKGVLCQFR	0	0	1765.954825	0.0086	0.1200
FLK[x]TSKTPPTAMLSSVR	2	0	1863.028712	0.0085	0.1450
AANVLAFQSTTK[x]TLALK	11	0	1776.014446	0.0085	0.1450
HGGYKPTDK[x]HKTDLNHENLK	8	0	2331.171880	0.0085	0.1700
WKTLSK[x]ESAR	5	0	1204.656362	0.0085	0.0850
YYK[x]PDLTIDEAVRIMK	2	0	1954.023292	0.0084	0.1350
VGPGYVARSSCK[x]IVFR	11	0	1794.956220	0.0084	0.1350
YTLYDQNDTK[x]EWLDK	9	0	1930.894787	0.0083	0.1250
VETAVLSTTVK[x]AQAR	10	0	1572.883440	0.0083	0.1250
LLMK[x]LSSQNDDK	3	0	1390.712546	0.0083	0.1000
IINRDIGK[x]VVDK	7	0	1368.808828	0.0083	0.1000
KSK[x]TLQYFA	2	0	1084.591644	0.0083	0.0750
K[x]LEETDVAK	0	0	1031.549839	0.0083	0.0750
V[x]PTFANFHTPIFIAKREDGMK	0	0	2418.251708	0.0083	0.1750
VNLEAYLDLSITPK[x]QHAVNER	13	0	2409.265107	0.0083	0.1750
AMEVDEK[x]PTERYSDIGGLSK	6	0	2224.068057	0.0082	0.1650
ALTLKTGPPGPPCGGK[x]FMLK	15	0	2069.116472	0.0082	0.1650
LK[x]VELAKQNLFVPTSDK	1	0	1929.093418	0.0082	0.1400
SSTAAK[x]TFLEK	5	0	1181.629146	0.0082	0.0900
EHFKELVSK[x]ASPIAGSEGK	8	0	2013.053008	0.0082	0.1550
LILVDDEK[x]TSWIYKNK	7	0	1964.061785	0.0081	0.1300
GGYAEVK[x]QSEVIGLVR	6	0	1703.920551	0.0081	0.1300
I[x]INRDIGK	0	0	927.550117	0.0081	0.0650
K[x]PIGATWK	0	0	899.522844	0.0081	0.0650
YYLPKGK[x]SALSTLNGFVEELK	6	0	2356.267737	0.0081	0.1700
HIEVGDSVLVK[x]IITKEGVETR	10	0	2321.295344	0.0081	0.1700
TEPKAVDEEMK[x]VR	10	0	1530.771118	0.0081	0.1050
V[x]SPTGQITSTSAR	0	0	1303.673128	0.0081	0.1050
YYK[x]DGIYDLLHACVDRIK	2	0	2241.125119	0.0081	0.1450
IIENEQSAEK[x]NAYVINLK	9	0	2075.089784	0.0081	0.1450
SSQQGVEGVLIILK[x]IEDTDK	13	0	2171.168421	0.0080	0.1600
G[x]QAQSGNFSNFGDGANGDNK	0	0	1983.830620	0.0080	0.1600
DTALEKYK[x]SYLLQHR	7	0	1863.984208	0.0080	0.1200
QNTPVLFDSKEAVLK[x]LK	14	0	1929.093418	0.0079	0.1350
K[x]IEFPPPSAEARAEILR	0	0	1923.057703	0.0079	0.1350
FLKTSK[x]TPPTAMLSSVR	5	0	1863.028712	0.0079	0.1350
IKENQEK[x]ISNNK	6	0	1443.768084	0.0079	0.0950
K[x]LIRIDDHIGIAIAGLAPDAR	0	0	2227.279973	0.0079	0.1650
LLSSAK[x]K	5	0	745.469750	0.0079	0.0550
SVQPLASAK[x]ELLRSDILTLR	8	0	2209.279304	0.0077	0.1550
K[x]GTKTSETNDR	0	0	1235.610532	0.0077	0.0850
SCNFPEFSYFMK[x]IVMSMVR	11	0	2372.082464	0.0076	0.1450
HGGYKPTDKHK[x]TDLNHENLK	10	0	2331.171880	0.0075	0.1500
TK[x]VVDRYADVIASIGLSR	1	0	1962.089727	0.0075	0.1350
K[x]ILFENPDEATK	0	0	1403.729579	0.0075	0.0900
K[x]TELFKASTSAK	0	0	1309.724101	0.0075	0.0900
K[x]YDKTEDDIK	0	0	1253.613888	0.0075	0.0750
SLLTGK[x]HAIR	5	0	1094.655970	0.0075	0.0750
EK[x]WIAK	1	0	773.443537	0.0075	0.0450
FLK[x]TSK	2	0	722.432639	0.0075	0.0450
VPTFANFHTPIFIAK[x]R	14	0	1858.025287	0.0075	0.1200
K[x]FTGGVLMLIDRESDK	0	0	1807.950131	0.0075	0.1200
VSTKK[x]ILGVAAEDK	4	0	1457.845270	0.0075	0.1050
ENWK[x]YACK	3	0	1097.496365	0.0075	0.0600
SVMIMVK[x]MYSPSENCFFFR	6	0	2372.082464	0.0074	0.1400
EDLTDEEK[x]AASIAVEDEKR	7	0	2147.022884	0.0074	0.1400
NRQYQEVVK[x]QGDVLLNK	8	0	2030.090787	0.0074	0.1250
FAASKEK[x]QNTPVLFDSK	6	0	1908.994437	0.0074	0.1250
IK[x]TLSMEKHTELR	1	0	1584.865682	0.0073	0.0950
STMLEKIK[x]ENQEK	7	0	1576.812980	0.0073	0.0950
EDMGSNDKASK[x]ER	10	0	1465.646650	0.0073	0.0950
ATSTGTTIVGVIAK[x]DCIVLGADTR	13	0	2418.278703	0.0073	0.1750
TGQK[x]MLMNMDK	3	0	1295.603535	0.0073	0.0800
LVARNIPK[x]EIK	7	0	1279.797539	0.0073	0.0800
IRIGLHDDAYLDVCK[x]YYR	14	0	2269.131265	0.0072	0.1300
MCSPSATLTHRTMTEK[x]AR	15	0	2076.986596	0.0072	0.1300
SALSTLNGFVEELK[x]AEVR	13	0	1962.042110	0.0072	0.1300
SITEFGDTATAK[x]ELEAMK	11	0	1940.940017	0.0072	0.1300
LLK[x]PRVNNR	2	0	1108.682852	0.0072	0.0650
NK[x]RGGDEWK	1	0	1088.536254	0.0072	0.0650
K[x]IFTIHTSK	0	0	1073.623277	0.0072	0.0650
LK[x]ESQLVDK	1	0	1058.597121	0.0072	0.0650
K[x]DGIQDIMPSQAKELK	0	0	1799.945046	0.0072	0.1150
RFCVGLQK[x]IEEIFK	7	0	1765.954825	0.0071	0.1000
K[x]NVPKLQNVSNFQK	0	0	1642.915408	0.0071	0.1000
MVCK[x]IWK	3	0	963.503367	0.0071	0.0500
EAADFIFDICGIAGIK[x]KTR	15	0	2124.103657	0.0071	0.1350
RGGDEWK[x]IEPLK	6	0	1426.756795	0.0071	0.0850
VLGVFSEK[x]AQIK	7	0	1317.765572	0.0071	0.0850
VYQTEPAGIYNAWK[x]ATAIGR	13	0	2208.132649	0.0070	0.1400
TIPPLTTVK[x]GSDAAPQASKK	8	0	2009.115605	0.0070	0.1400
TLVAHAVLK[x]VGSALVGSQTK	8	0	1978.157410	0.0070	0.1400
VMCKNK[x]TDTK	5	0	1223.600166	0.0070	0.0700
FRK[x]PIGATWK	2	0	1202.692354	0.0070	0.0700
IQYVGK[x]QDPK	5	0	1174.634566	0.0070	0.0700
K[x]INVK	0	0	600.395864	0.0070	0.0350
QEVAAQK[x]SSEETEDKK	6	0	1805.864214	0.0069	0.1100
DLVKK[x]YDK	4	0	1007.565097	0.0069	0.0550
SK[x]TLQYFA	1	0	956.496688	0.0069	0.0550
KSGNLPDADNSK[x]SDISK	11	0	1774.869635	0.0068	0.1150
IEPLKLK[x]VLVQGLER	6	0	1734.076651	0.0067	0.1000
TTLFK[x]SELAQSK	4	0	1351.734665	0.0067	0.0800
K[x]QLLIDGANVLR	0	0	1338.798265	0.0067	0.0800
K[x]VAQTTYKK	0	0	1065.618191	0.0067	0.0600
VEFK[x]MGNGK	3	0	1008.506203	0.0067	0.0600
K[x]RR	0	0	458.307723	0.0067	0.0200
MPGTLLPGPGKGYIGDPIK[x]FVR	18	0	2312.271383	0.0066	0.1450
KDSESTEEK[x]EAQAVQR	8	0	1833.870361	0.0066	0.1050
K[x]YIPNPVLVIIDVKPK	0	0	1835.128350	0.0066	0.1050
DTMNVDINAIK[x]KGEIR	10	0	1815.951192	0.0066	0.1050
EYLEKNWK[x]EGLSR	7	0	1650.836493	0.0065	0.0850
FCVGLQK[x]IEEIFK	6	0	1609.853723	0.0065	0.0850
EEPK[x]SETLENFTR	3	0	1578.752492	0.0065	0.0850
STELFK[x]NEEEPTK	5	0	1550.746345	0.0065	0.0850
M[x]GQAQSGNFSNFGDGANGDNK	0	0	2114.871099	0.0064	0.1350
RVATEK[x]DFLDAVQK	5	0	1618.867791	0.0064	0.0900
VSTK[x]KILGVAAEDK	3	0	1457.845270	0.0064	0.0900
D[x]RGKLVR	0	0	842.508589	0.0064	0.0450
LVK[x]GRQD	2	0	814.466059	0.0064	0.0450
HHFYAKIDRPAQVISFK[x]K	16	0	2184.195523	0.0064	0.1150
TNTNNSILFAALSK[x]SLVR	13	0	1948.074078	0.0064	0.1150
AMEVDEK[x]PTER	6	0	1303.607753	0.0064	0.0700
VADLKK[x]LEGTIDYQK	5	0	1719.940617	0.0063	0.0950
SIAEK[x]MNGASGAELK	4	0	1504.755469	0.0063	0.0950
MVRGGYAEVK[x]QSEVIGLVR	9	0	2090.130540	0.0063	0.1200
SLPLQIEVANDCIK[x]WAIKEK	13	0	2354.266687	0.0063	0.1250
DYEQFGYFK[x]RMGNIEM	8	0	2026.891629	0.0063	0.1000
G[x]LGYPEDAIGKTKLVK	0	0	1687.950789	0.0063	0.1000
IDTIVK[x]EIQDEK	5	0	1429.766355	0.0063	0.0750
LENQRK[x]WR	5	0	1128.615169	0.0063	0.0500
TSWIYK[x]NK	5	0	1038.549782	0.0063	0.0500
LAAEDHK[x]FVIHQEENKR	6	0	2063.054738	0.0062	0.1050
K[x]SRGVILQSDIEEAYAR	0	0	1934.022044	0.0062	0.1050
M[x]TDKYAFSLTTFSPNGK	0	0	1906.913413	0.0062	0.1050
GNAK[x]FGDGIQIAQLALK	3	0	1742.967833	0.0062	0.1050
AHLDVQEKDQPK[x]K	11	0	1534.810280	0.0062	0.0800
VYATMQK[x]LQKDLGQVLNK	6	0	2076.140043	0.0061	0.1100
WSLERK[x]GEK	5	0	1131.603602	0.0061	0.0550
GFICK[x]VVDK	4	0	1064.568799	0.0061	0.0550
KEFEIIK[x]GVLCQFR	6	0	1765.954825	0.0061	0.0850
KNCK[x]ADAGITIAPR	3	0	1513.803419	0.0061	0.0850
YEAK[x]AIGSGSEPAKSELVK	3	0	1963.026127	0.0061	0.1150
VLKLTLEAMDLEIVEK[x]EHFK	15	0	2384.302404	0.0060	0.1200
VFHPITK[x]AVILSDTKPVDKK	6	0	2235.298978	0.0060	0.1200
HK[x]FQDILLGAGQAIK	1	0	1637.925245	0.0060	0.0900
MEILK[x]IHLEK	4	0	1252.721266	0.0060	0.0600
INYK[x]K	3	0	664.390778	0.0060	0.0300
ATPYRGYSK[x]PNERATK	8	0	1837.943407	0.0059	0.0950
A[x]TTVKDTMNVDINAIK	0	0	1732.902849	0.0059	0.0950
S[x]IMEYNGGSCVAMAGK	0	0	1673.721069	0.0059	0.0950
DFSKTLPPELK[x]GEALGNSEHIR	10	0	2437.260021	0.0059	0.1300
DFSK[x]TLPPELK	3	0	1273.691742	0.0059	0.0650
ARQEVAAQK[x]SSEETEDK	8	0	1904.907471	0.0059	0.1000
LGITFAHVTAAK[x]NNSWAK	11	0	1928.026739	0.0058	0.1050
CFGIK[x]FDIMPRK	4	0	1510.778788	0.0058	0.0700
GQSIDDMIPAQK[x]	11	0	1301.628489	0.0058	0.0700
HIGIATTGFIPDGQHIVK[x]R	17	0	2059.132592	0.0058	0.1100
VGIK[x]PPKGVLLYGPPGTGK	3	0	1877.113761	0.0058	0.1100
AHLDVQEK[x]DQPKK	7	0	1534.810280	0.0058	0.0750
SQK[x]ALDTLFSAIR	2	0	1448.798656	0.0058	0.0750
YEVGAEYIK[x]KVIAR	8	0	1637.914013	0.0057	0.0800
LFAYPPK[x]SVQPTAK	6	0	1545.855441	0.0057	0.0800
ENAINK[x]K	5	0	815.450075	0.0057	0.0400
ASRGAATIK[x]GAIWYGIDFTAAR	8	0	2295.212290	0.0057	0.1250
QTGQYYGGLK[x]LCVDR	9	0	1756.856570	0.0057	0.0850
NKISWYTK[x]IVDELDLR	7	0	1992.067931	0.0056	0.0900
DTMNVDINAIKK[x]GEIR	11	0	1815.951192	0.0056	0.0900
S[x]SSDMAYTSMFKGNQK	0	0	1780.775938	0.0056	0.0900
K[x]TVQYATK	0	0	937.523235	0.0056	0.0450
NSTEEIDLYNRWK[x]ALER	12	0	2136.059881	0.0056	0.0950
QNLFVPTSDK[x]EKASFAR	9	0	1937.000583	0.0056	0.0950
VHPEGK[x]YVVDISPDIDIK	5	0	2023.062511	0.0056	0.1000
K[x]ATDDDRWK	0	0	1133.546483	0.0056	0.0500
MK[x]LSLFSNK	1	0	1066.584449	0.0056	0.0500
RK[x]IFTIHTSK	1	0	1229.724379	0.0055	0.0550
TLIDK[x]FSGEK	4	0	1136.607685	0.0055	0.0550
LGVQSISLTNNFPK[x]VFAMGDK	13	0	2265.182631	0.0055	0.1150
VLTLELYK[x]KLR	7	0	1374.859801	0.0055	0.0600
K[x]FRKPIGATWK	0	0	1330.787310	0.0055	0.0600
GVVALVEDK[x]TK	8	0	1157.665530	0.0055	0.0600
ILSGEQTVK[x]YDR	8	0	1407.735725	0.0054	0.0650
M[x]ESLQRLLQGAR	0	0	1400.755746	0.0054	0.0650
G[x]GLGYPEDAIGK	0	0	1175.582198	0.0054	0.0650
K[x]DKPKYEPPVPTR	0	0	1553.856502	0.0054	0.0700
EEMMNSIQQAVAK[x]	12	0	1477.690428	0.0054	0.0700
KVPDK[x]LIDASTVK	4	0	1412.823808	0.0054	0.0700
QIKEIK[x]EVIELPVK	5	0	1665.007573	0.0054	0.0750
IEFATITKDTTK[x]NK	11	0	1608.872208	0.0054	0.0750
NLQVAKSLDK[x]QMVEER	9	0	1886.988302	0.0053	0.0850
GLGYPEDAIGK[x]TKLVK	10	0	1687.950789	0.0053	0.0850
LNQQSVLLPLLK[x]DNIAHR	11	0	2071.190103	0.0053	0.0950
LDPAGFYIGYK[x]ATSAGPK	10	0	1854.951515	0.0053	0.0950
HIIMFDCKILEFTK[x]YSNDK	13	0	2401.180912	0.0053	0.1000
WK[x]VETQEAAVVDYPDRYYK	1	0	2359.148355	0.0053	0.1000
AGNRSVMAPLFLHDK[x]YDGR	14	0	2146.074090	0.0053	0.1000
QYQEVVK[x]QGDVLLNKLQK	6	0	2129.184348	0.0050	0.0900
C[x]SPSATLTHRTMTEK	0	0	1718.807905	0.0050	0.0750
K[x]RVIEHNIR	0	0	1163.688664	0.0050	0.0450
K[x]QMSYMLAR	0	0	1126.562665	0.0050	0.0450
HSTFIITK[x]R	7	0	1101.629423	0.0050	0.0450
LLK[x]LEEAMK	2	0	1073.615413	0.0050	0.0450
KSLPLQIEVANDCIK[x]WAIK	14	0	2225.224100	0.0050	0.0950
ALTLK[x]TGPPGPPCGGKFMLK	4	0	2069.116472	0.0050	0.1000
K[x]AQSGPDASAKLPTVIPTTR	0	0	2037.121751	0.0050	0.1000
DPEEEAEMMTK[x]ETTEKK	10	0	2024.891743	0.0050	0.0850
LFK[x]SLGSGMDQEKVLNK	2	0	1893.002891	0.0050	0.0850
K[x]DSESTEEKEAQAVQR	0	0	1833.870361	0.0050	0.0800
NELEK[x]LNFSSLKMK	4	0	1679.891560	0.0050	0.0700
VSKILEHK[x]EIMLR	7	0	1594.922802	0.0050	0.0650
IK[x]ENQEKISNNK	1	0	1443.768084	0.0050	0.0600
K[x]LEFPLPNEEAR	0	0	1441.756460	0.0050	0.0600
TLSK[x]WRDATDDK	3	0	1434.710239	0.0050	0.0600
E[x]TIDNAETMKK	0	0	1278.612505	0.0050	0.0550
LILTENIK[x]TK	7	0	1171.717563	0.0050	0.0500
THAVLVALK[x]R	8	0	1106.692354	0.0050	0.0500
AELDK[x]IGLSK	4	0	1072.612770	0.0050	0.0500
YDKK[x]DLVR	3	0	1035.571243	0.0050	0.0400
NEEEPTK[x]K	6	0	973.471593	0.0050	0.0400
GSLEK[x]NWK	4	0	960.502835	0.0050	0.0400
LKLELK[x]K	5	0	870.590192	0.0050	0.0350
K[x]ARQAAK	0	0	771.471479	0.0050	0.0350
VVLK[x]NK	3	0	699.464272	0.0050	0.0300
Q[x]DRGK	0	0	602.313592	0.0050	0.0250
HIEVGDSVLVKIITK[x]EGVETR	14	0	2321.295344	0.0048	0.1000
DCISGWGCVVYVITADK[x]CIK	16	0	2343.106032	0.0047	0.0950
TGPPGPPCGGKFMLK[x]LGVK	14	0	1940.037500	0.0047	0.0900
MSFLELTEVWGK[x]PQK	11	0	1791.922859	0.0047	0.0700
DYGK[x]FLSAMHDLPVR	3	0	1747.871494	0.0047	0.0700
YEVGAEYIKK[x]VIAR	9	0	1637.914013	0.0046	0.0650
KLPNIEEATFDK[x]R	11	0	1559.830681	0.0046	0.0600
EPNK[x]GSYRPYTAK	3	0	1509.757521	0.0046	0.0600
S[x]PTGQITSTSAR	0	0	1204.604720	0.0046	0.0550
M[x]PFGNTHNKFK	0	0	1319.644415	0.0045	0.0500
TNSTDEKGTK[x]K	9	0	1207.604385	0.0045	0.0500
MK[x]DAVKEAAR	1	0	1117.591321	0.0045	0.0450
TMGK[x]NKVLVK	3	0	1116.668841	0.0045	0.0450
WK[x]ALERQLEMLDLQEGFIK	1	0	2346.240476	0.0045	0.0850
MNSIVSK[x]YTQSTNNDDPKK	6	0	2169.037093	0.0045	0.0850
GAATIK[x]GAIWYGIDFTAAR	5	0	1981.042053	0.0045	0.0850
QYQEVVKQGDVLLNK[x]LQK	14	0	2129.184348	0.0044	0.0800
NSIVSK[x]YTQSTNNDDPKK	5	0	2037.996615	0.0044	0.0800
QEYK[x]DDINLDEASAMAVK	3	0	2038.951640	0.0044	0.0800
ETTEKK[x]IDK	5	0	1090.586949	0.0044	0.0400
AGDFQGLNEQLVSLFK[x]K	15	0	1892.999523	0.0044	0.0750
GVLLYGPPGTGK[x]TLLAR	11	0	1711.998405	0.0044	0.0750
DSYLIIDK[x]LPSEYDSR	7	0	1912.941734	0.0044	0.0700
EK[x]TSNNTNRTNSTDEK	1	0	1837.840123	0.0044	0.0700
YDK[x]KDLVR	2	0	1035.571243	0.0044	0.0350
AKSAK[x]IVR	4	0	871.560288	0.0044	0.0350
FVKLGIDPPK[x]GIMLYGPPGTGK	9	0	2284.265236	0.0043	0.0950
QEYALALQK[x]WDLSR	8	0	1719.894338	0.0043	0.0600
VLSNYMK[x]QEALSSK	6	0	1596.818066	0.0043	0.0600
K[x]ANWCDK	0	0	920.417393	0.0043	0.0300
Q[x]DYDLVR	0	0	907.439903	0.0043	0.0300
KEK[x]WIAK	2	0	901.538493	0.0043	0.0300
TK[x]LVKER	1	0	872.544305	0.0043	0.0300
EDGMK[x]ILMVNRGDTGSSGIR	4	0	2135.046217	0.0043	0.0850
FFEK[x]EDVQSLKLK	3	0	1609.871482	0.0042	0.0550
IAEFHTALESVPDK[x]SLFER	13	0	2188.116331	0.0042	0.0800
KEVAEADIASK[x]DLEETDER	10	0	2147.022884	0.0042	0.0800
IGLSK[x]IRIAYASVVYIADK	4	0	2079.209109	0.0042	0.0800
QAAKASVVETVTLTK[x]VTQK	14	0	2001.146903	0.0042	0.0800
ASLLK[x]VNMENLIVTDLGK	4	0	1957.091700	0.0042	0.0750
FIK[x]HADATCVHR	2	0	1453.724781	0.0042	0.0500
K[x]NLLNPLIEDSR	0	0	1410.783007	0.0042	0.0500
ERK[x]PRR	2	0	840.504172	0.0042	0.0250
DTTK[x]NK	3	0	705.365683	0.0042	0.0250
N[x]STEEIDLYNRWKALER	0	0	2136.059881	0.0041	0.0700
QEALSSK[x]TLFTRPIPVR	6	0	1942.099899	0.0041	0.0700
EAADFIFDICGIAGIK[x]K	15	0	1866.954882	0.0041	0.0700
YK[x]EDTALRSEM	1	0	1341.623403	0.0041	0.0450
GTEVEK[x]ITIKVHVSEVLGDIR	5	0	2321.295344	0.0040	0.0850
FNLMVICK[x]DK	7	0	1266.646388	0.0040	0.0400
LISGK[x]LDEAR	4	0	1100.618917	0.0040	0.0400
DAVVLGVEK[x]R	8	0	1084.624003	0.0040	0.0400
NEEK[x]K	3	0	646.328572	0.0040	0.0200
DLVK[x]K	3	0	601.379880	0.0040	0.0200
AK[x]SAK	1	0	503.306720	0.0040	0.0200
AVNIAFTQDQLLK[x]R	12	0	1615.904510	0.0039	0.0550
TSK[x]TPPTAMLSSVR	2	0	1474.781290	0.0039	0.0550
ENRHK[x]FQDILLGAGQAIK	4	0	2037.111857	0.0039	0.0700
EVAEADIASK[x]DLEETDER	9	0	2018.927929	0.0039	0.0700
K[x]SKTLQYFA	0	0	1084.591644	0.0039	0.0350
K[x]ILFENPDEATKR	0	0	1559.830681	0.0038	0.0500
K[x]APNTVYAVQFLEAVYK	0	0	1940.040658	0.0038	0.0650
GK[x]YYPLKSMTEK	1	0	1443.743119	0.0038	0.0450
K[x]IPQVASFRIDK	0	0	1400.813914	0.0038	0.0450
K[x]IDKEDMGSNDK	0	0	1378.639778	0.0038	0.0450
EDCKSLK[x]R	6	0	1034.517826	0.0037	0.0300
LMSK[x]VAEK	3	0	904.505142	0.0037	0.0300
M[x]SER	0	0	521.226756	0.0037	0.0150
ELK[x]K	2	0	516.327120	0.0037	0.0150
LIK[x]K	2	0	500.368591	0.0037	0.0150
VGIRLFNLEPK[x]ILEEVPLR	10	0	2234.314962	0.0037	0.0700
KFRK[x]PIGATWK	3	0	1330.787310	0.0036	0.0400
LFAYPPK[x]SVQPTAKTVQK	6	0	2002.125051	0.0036	0.0650
MATTVKDTMNVDINAIK[x]K	16	0	1992.038284	0.0036	0.0650
VPTFANFHTPIFIAK[x]REDGMK	14	0	2418.251708	0.0036	0.0750
HIIMFDCK[x]ILEFTK	7	0	1793.920748	0.0036	0.0500
QIK[x]EIKEVIELPVK	2	0	1665.007573	0.0036	0.0500
CIK[x]RLVK	2	0	915.568742	0.0036	0.0250
KPRVVTALTMLK[x]QHLFR	11	0	2037.203252	0.0035	0.0600
HTVIK[x]TGLRMISLSYSR	4	0	1961.087952	0.0035	0.0600
M[x]ATTVKDTMNVDINAIK	0	0	1863.943328	0.0035	0.0600
G[x]GLGYPEDAIGKTKLVK	0	0	1744.972250	0.0035	0.0600
TIPPLTTVKGSDAAPQASK[x]K	18	0	2009.115605	0.0035	0.0700
K[x]YYSFDNSLK	0	0	1263.613496	0.0035	0.0350
ENQEK[x]ISNNK	4	0	1202.589070	0.0035	0.0350
FK[x]TNHGNPFM	1	0	1191.549460	0.0035	0.0350
NKLLK[x]VTVSK	4	0	1128.722984	0.0035	0.0350
K[x]GVVALVEDK	0	0	1056.617856	0.0035	0.0350
ERAEAGLALSLIVK[x]ALSIEGDDK	13	0	2397.311385	0.0035	0.0800
VMK[x]SEFQRLTHEK	2	0	1631.845282	0.0035	0.0450
S[x]PTGQITSTSARSGKK	0	0	1604.848116	0.0034	0.0550
LLK[x]VTVSKGVAIDLLEECK	2	0	2114.201970	0.0034	0.0650
AASLLK[x]VNMENLIVTDLGK	5	0	2028.128811	0.0034	0.0650
SGNLPDADNSK[x]SDISKSSM	10	0	1951.879206	0.0034	0.0650
AIEDAQELNGEHEILEAMK[x]NK	18	0	2381.153176	0.0033	0.0700
YYLPK[x]GKSALSTLNGFVEELK	4	0	2356.267737	0.0033	0.0700
LLENDIK[x]VMKSEFQR	6	0	1848.976678	0.0033	0.0500
YACK[x]ILGVVEGQFSRPAK	3	0	2022.071968	0.0033	0.0600
TKDAVVLGVEK[x]R	10	0	1313.766632	0.0033	0.0400
D[x]GIQDIMPSQAK	0	0	1301.628489	0.0033	0.0400
GEK[x]RWSELR	2	0	1159.609749	0.0033	0.0300
K[x]TVQYATKR	0	0	1093.624337	0.0033	0.0300
NIPK[x]AR	3	0	697.423471	0.0033	0.0200
TMGK[x]NK	3	0	677.353010	0.0033	0.0200
GKSALSTLNGFVEELK[x]AEVR	15	0	2147.158527	0.0032	0.0650
INEDSKLAVNENLASSK[x]SSM	16	0	2136.036759	0.0032	0.0650
IMSLYSSRGTLK[x]VHTIR	11	0	1961.087952	0.0032	0.0550
LHQLRNK[x]ELISVSAASK	6	0	1893.079498	0.0032	0.0550
M[x]SIMEYNGGSCVAMAGK	0	0	1804.761547	0.0032	0.0550
IDKEDMGSNDK[x]ASK	10	0	1536.708913	0.0032	0.0450
IMKLCFDELK[x]K	9	0	1423.756658	0.0032	0.0350
EHFK[x]ELVSKASPIAGSEGK	3	0	2013.053008	0.0032	0.0600
CRTIPPLTTVK[x]GSDAAPQASK	10	0	2197.152392	0.0031	0.0650
YYK[x]PDLTIDEAVR	2	0	1581.803799	0.0031	0.0400
MSAQSCACMVRTLLYGK[x]R	16	0	2131.015784	0.0031	0.0550
NLNQIVNELDEEK[x]YK	12	0	1847.926420	0.0030	0.0450
MPIDFK[x]GFICKVVDK	5	0	1795.936398	0.0030	0.0450
IDRK[x]ILFENPDEATK	3	0	1787.941677	0.0030	0.0450
YYPLK[x]SMTEK	4	0	1258.626702	0.0030	0.0300
EASKTLSK[x]WR	7	0	1204.656362	0.0030	0.0300
TNAIVMK[x]DIR	6	0	1159.638269	0.0030	0.0300
QVK[x]NR	2	0	643.376523	0.0030	0.0150
LAEGESEEVK[x]AYMDPHR	9	0	1959.899550	0.0029	0.0500
SSLELANNAVK[x]SNDIEK	10	0	1830.932231	0.0029	0.0500
DTLSK[x]DQELTEENVSISVIGK	4	0	2304.169539	0.0029	0.0600
LAQFEK[x]EEYVSDPK	5	0	1681.819840	0.0029	0.0400
AVK[x]PTDMEQFAFYK	2	0	1673.812254	0.0029	0.0400
LK[x]PQDER	1	0	884.471536	0.0029	0.0200
M[x]PPKEDWEK	0	0	1158.537893	0.0028	0.0250
KLGVKPPK[x]GCLMFGPPGTGK	7	0	2068.132455	0.0027	0.0550
HKTPDK[x]GYGHR	5	0	1294.653005	0.0027	0.0300
LTHEKSTMLEK[x]IK	10	0	1556.859536	0.0027	0.0350
LTHEK[x]STMLEKIK	4	0	1556.859536	0.0027	0.0350
ASRPGAAAK[x]LDGK	8	0	1240.688720	0.0027	0.0350
ITIK[x]VHVSEVLGDIR	3	0	1677.977670	0.0027	0.0400
RMDDK[x]MLLTEVHLLESK	4	0	2057.064831	0.0026	0.0450
YTYDRGTTAVLK[x]EDIYK	11	0	2035.026127	0.0026	0.0450
V[x]SPTGQITSTSARSGKK	0	0	1703.916525	0.0026	0.0450
DELWKNDDQLTYTYK[x]DEK	14	0	2303.059268	0.0025	0.0450
DFSK[x]TLPPELKGEALGNSEHIR	3	0	2437.260021	0.0025	0.0550
E[x]SLLAVQGQDFVLTASSSSAVR	0	0	2264.164730	0.0025	0.0550
ELISVSAASK[x]ILSNITYSYK	9	0	2186.183345	0.0025	0.0500
INEDSK[x]LAVNENLASSKSSM	5	0	2136.036759	0.0025	0.0500
SAELYKNPK[x]ADPLDER	8	0	1844.926754	0.0025	0.0400
VATEKDFLDAVQK[x]VVK	12	0	1788.998462	0.0025	0.0400
AFGRVYATMQK[x]LQK	10	0	1639.886752	0.0025	0.0350
EAEAAK[x]DEQIEK	5	0	1359.651724	0.0025	0.0300
M[x]SERDTALEK	0	0	1178.560080	0.0025	0.0250
ATAIGRASK[x]AAR	8	0	1171.678492	0.0025	0.0300
FFEK[x]INVK	3	0	1023.575269	0.0025	0.0200
ELLVK[x]ASK	4	0	886.548722	0.0025	0.0200
WK[x]ALER	1	0	801.449683	0.0025	0.0150
DKK[x]DQK	2	0	760.407879	0.0025	0.0150
V[x]KAFGR	0	0	676.402010	0.0025	0.0150
IVK[x]SAK	2	0	644.422076	0.0025	0.0150
LLK[x]LEEAMKITTDAFTSAGER	2	0	2323.209235	0.0024	0.0500
DYGK[x]FLSAMHDLPVRGNAK	3	0	2118.067943	0.0024	0.0450
F[x]RNQYDGDATTWSPQGR	0	0	1997.897911	0.0024	0.0400
VELAKQNLFVPTSDK[x]EK	14	0	1945.051948	0.0024	0.0400
VELAK[x]QNLFVPTSDKEK	4	0	1945.051948	0.0024	0.0400
TEPK[x]AVDEEMK	3	0	1275.601607	0.0023	0.0250
QLEMLDLQEGFIK[x]EDCKSLK	12	0	2423.207516	0.0023	0.0450
MDK[x]EMAEADLDDDEPDLGEF	2	0	2283.903424	0.0023	0.0450
GK[x]SALSTLNGFVEELKAEVR	1	0	2147.158527	0.0023	0.0450
QIQPK[x]TFANLVSSTLYEK	4	0	2066.104707	0.0022	0.0400
IDTIVKEIQDEK[x]EAEAAR	11	0	2057.063963	0.0022	0.0400
EK[x]ADAAFLR	1	0	1019.539945	0.0022	0.0200
YEALSK[x]HIIMFDCK	5	0	1753.853066	0.0021	0.0300
K[x]EEPKSETLENFTR	0	0	1706.847448	0.0021	0.0300
AVKPTDMEQFAFYK[x]	13	0	1673.812254	0.0021	0.0300
VVTSKLLK[x]PRVNNR	7	0	1622.994323	0.0021	0.0300
EEFAEK[x]AVSVIQAR	5	0	1575.825595	0.0021	0.0300
HIIMFDCK[x]ILEFTKYSNDK	7	0	2401.180912	0.0021	0.0400
WIAK[x]QILDCIVNLSEPAKK	3	0	2225.224100	0.0021	0.0400
N[x]SSSDMAYTSMFKGNQK	0	0	1894.818860	0.0021	0.0350
GNQKVVK[x]VDAQDFLK	6	0	1687.925637	0.0020	0.0300
RK[x]GTK	1	0	588.370711	0.0020	0.0100
M[x]FRNQYDGDATTWSPQGR	0	0	2128.938390	0.0019	0.0350
MEILK[x]IHLEKVSK	4	0	1566.916655	0.0019	0.0250
AK[x]WSTAETLTNNK	1	0	1462.741537	0.0019	0.0250
M[x]CSPSATLTHRTMTEK	0	0	1849.848383	0.0019	0.0300
T[x]DKYAFSLTTFSPNGK	0	0	1775.872934	0.0019	0.0300
FNLMVICK[x]DKK	7	0	1394.741343	0.0018	0.0200
YEYQKLK[x]ESQLVDK	6	0	1769.919882	0.0018	0.0250
QNLFVPTSDKEK[x]ASFAR	11	0	1937.000583	0.0018	0.0300
NSSSDMAYTSMFK[x]GNQK	12	0	1894.818860	0.0018	0.0300
LLMK[x]VALCANHADSVVK	3	0	1868.001115	0.0018	0.0300
MPIDFKGFICK[x]VVDK	10	0	1795.936398	0.0017	0.0250
GNQK[x]VVKVDAQDFLK	3	0	1687.925637	0.0017	0.0250
M[x]NSTEEIDLYNRWKALER	0	0	2267.100359	0.0017	0.0300
EDLTDEEK[x]AASIAVEDEK	7	0	1990.921782	0.0017	0.0300
VMK[x]EDNLILRTR	2	0	1486.828906	0.0017	0.0200
AHLDVQEK[x]DQPK	7	0	1406.715325	0.0017	0.0200
QVK[x]LLFIEK	2	0	1116.690625	0.0017	0.0150
ETTEK[x]KIDK	4	0	1090.586949	0.0017	0.0150
E[x]IINRDIGK	0	0	1056.592704	0.0017	0.0150
LAEK[x]WR	3	0	801.449683	0.0017	0.0100
ETTEK[x]K	4	0	734.380997	0.0017	0.0100
K[x]LDVAK	0	0	672.416990	0.0017	0.0100
NSDYKETLIFK[x]CIDMFIHK	10	0	2401.180912	0.0016	0.0300
DAYVYSIVAIARIK[x]LISGK	13	0	2079.209109	0.0016	0.0300
SDYYMASTYTK[x]KINVK	10	0	1910.944711	0.0016	0.0250
YGEK[x]ESLAAVLVR	3	0	1433.787759	0.0015	0.0200
GVVALVEDK[x]TKSVALGGITK	8	0	1984.156741	0.0015	0.0300
IEDTDK[x]YDKK	5	0	1253.613888	0.0015	0.0150
HSTFIITK[x]RK	7	0	1229.724379	0.0015	0.0150
VGIKPPKGVLLYGPPGTGK[x]TLLAR	18	0	2431.467763	0.0015	0.0350
TGIATMLTRGEIK[x]K	12	0	1517.859870	0.0014	0.0200
IDVLFSK[x]IRLAYVYADMR	6	0	2172.176427	0.0014	0.0250
IHAYVK[x]VLTLSLMEELHK	5	0	2123.181179	0.0014	0.0250
ELIRAQEEVK[x]R	9	0	1369.767693	0.0014	0.0150
DYYTK[x]QSKATR	4	0	1359.678214	0.0014	0.0150
EIK[x]PNIRVALR	2	0	1307.803685	0.0014	0.0150
DPDDK[x]IVGLTR	4	0	1227.645855	0.0014	0.0150
SPPQISQWDYK[x]YPLVTHFR	10	0	2361.190494	0.0013	0.0250
SGNLPDADNSKSDISK[x]SSM	15	0	1951.879206	0.0013	0.0250
DCTAYNIYDK[x]NK	9	0	1503.666324	0.0012	0.0150
KEPPVYTPPK[x]DK	9	0	1397.755400	0.0012	0.0150
VPDK[x]LIDASTVK	3	0	1284.728853	0.0012	0.0150
P[x]FGNTHNK	0	0	913.440572	0.0012	0.0100
K[x]PRR	0	0	555.360483	0.0012	0.0050
LARNILK[x]VDIEVAVIPSEGFR	6	0	2338.337149	0.0012	0.0250
FFEKEDVQSLK[x]LK	10	0	1609.871482	0.0012	0.0150
LEEAMK[x]ITTDAFTSAGER	5	0	1968.946163	0.0011	0.0200
M[x]ESLLAVQGQDFVLTASSSSAVR	0	0	2395.205209	0.0011	0.0250
YTLYDQNDTKEWLDK[x]LGDK	14	0	2344.122200	0.0011	0.0200
ELVSKASPIAGSEGK[x]EAYR	14	0	1991.032273	0.0011	0.0200
LDRK[x]LEFPLPNEEAR	3	0	1825.968559	0.0010	0.0150
IEPLK[x]LKVLVQGLER	4	0	1734.076651	0.0010	0.0150
YIPNPVLVIIDVK[x]PK	12	0	1707.033394	0.0010	0.0150
KDQK[x]K	3	0	645.380940	0.0010	0.0050
GTEVEKITIK[x]VHVSEVLGDIR	9	0	2321.295344	0.0010	0.0200
GLGYPEDAIGKTK[x]LVK	12	0	1687.950789	0.0009	0.0150
TLPPELK[x]GEALGNSEHIR	6	0	1960.037693	0.0008	0.0150
D[x]RQEQR	0	0	830.399437	0.0008	0.0050
VDVK[x]TK	3	0	688.411904	0.0008	0.0050
LLIFEK[x]QVRQASDTSTNTK	5	0	2178.164339	0.0008	0.0150
LKESQLVDK[x]FFEK	8	0	1609.871482	0.0008	0.0100
TAALSARPAK[x]NIR	9	0	1367.799660	0.0008	0.0100
GTCAGEVFMALK[x]GMALGSANEK	11	0	2241.059087	0.0007	0.0150
AHILRIHAK[x]SMAIDK	8	0	1702.966393	0.0007	0.0100
SSSDMAYTSMFK[x]GNQK	11	0	1780.775938	0.0006	0.0100
GIGSYEK[x]QSEVSVGLR	6	0	1707.879080	0.0006	0.0100
YEIDK[x]TLAGVTRDYYTK	4	0	2035.026127	0.0006	0.0100
QNTPVLFDSK[x]EAVLKLK	9	0	1929.093418	0.0006	0.0100
FAASK[x]EKQNTPVLFDSK	4	0	1908.994437	0.0006	0.0100
K[x]YTGLLRVSAMMSCACQK	0	0	2103.009638	0.0006	0.0100
EGK[x]VTFFYTDYIGVYAPRK	2	0	2253.146903	0.0005	0.0100
SLPLQIEVANDCIKWAIK[x]EK	17	0	2354.266687	0.0005	0.0100
KDK[x]MNFVILCR	2	0	1422.747490	0.0005	0.0050
REDGMK[x]ILMVNR	5	0	1460.759115	0.0004	0.0050
DIKSMIADK[x]HAIR	8	0	1496.813257	0.0004	0.0050
YPLVTHFRFLK[x]TSK	10	0	1735.977279	0.0004	0.0050
LILVDDEK[x]TSWIYK	7	0	1721.923907	0.0004	0.0050
NPELFLRVGIK[x]PPK	10	0	1606.955817	0.0004	0.0050
ILFSDVK[x]AMTTGLR	6	0	1550.848972	0.0004	0.0050
EVIELPLK[x]NPELFLR	7	0	1809.039932	0.0003	0.0050
SNPVFAENDEK[x]GEKR	10	0	1718.822295	0.0003	0.0050
FK[x]LNYKPEEEYPDLSK	1	0	1998.993768	0.0003	0.0050
DLASFIPDNK[x]LNCVIDR	9	0	1988.998864	0.0003	0.0050
M[x]ATTVKDTMNVDINAIKK	0	0	1992.038284	0.0003	0.0050
EAADFIFDICGIAGIKK[x]TR	16	0	2124.103657	0.0003	0.0050
IVAFVGSPIVEDEK[x]NLIRLAK	13	0	2310.331003	0.0002	0.0050
LFQVEYAIEAIK[x]LGSTAIGVK	11	0	2249.267011	0.0002	0.0050
# precursors: 1
Precursor: 3020.4612	4	0.9960	0
KGTK[x]TSETNDR(3)	DISSK[x]SPSGNDALNDK(4)	1.9900	3020.4533	138.0681
K[x]GTKTSETNDR(0)	DISSK[x]SPSGNDALNDK(4)	1.8900	3020.4533	138.0681
SSEETEDK[x]KMQE(7)	K[x]PTSELAIGASLEK(0)	1.1600	3020.4746	138.0681
DYEQFGYFK[x]R(8)	GTK[x]KSGNLPDADNSK(2)	1.0600	3020.4514	138.0681
GTK[x]TSETNDR(2)	DISSK[x]SPSGNDALNDKK(4)	1.0350	3020.4533	138.0681
A[x]ASLLK(0)	EDWEKYQK[x]PVDTEEENDK(7)	0.9700	3020.4501	138.0681
SSEETEDKK[x]MQE(8)	K[x]PTSELAIGASLEK(0)	0.9600	3020.4746	138.0681
EWDSKLK[x]DLR(6)	YQK[x]PVDTEEENDK(2)	0.9200	3020.4613	138.0681
A[x]ASLLK(0)	EDWEK[x]YQKPVDTEEENDK(4)	0.9200	3020.4501	138.0681
EWDSK[x]LKDLR(4)	YQK[x]PVDTEEENDK(2)	0.9150	3020.4613	138.0681
EWDSKLK[x]DLR(6)	DEPEETDVNK[x]YQK(9)	0.8600	3020.4613	138.0681
EWDSK[x]LKDLR(4)	DEPEETDVNK[x]YQK(9)	0.8550	3020.4613	138.0681
DYEQFGYFK[x]R(8)	GTKK[x]SGNLPDADNSK(3)	0.8300	3020.4514	138.0681
GTK[x]TSETNDR(2)	DISSKSPSGNDALNDK[x]K(15)	0.7200	3020.4533	138.0681
DLVK[x]K(3)	EDWEKYQK[x]PVDTEEENDK(7)	0.6950	3020.4501	138.0681
KQYSAK[x]AK(5)	YPMDAHK[x]SELEGVEEAR(6)	0.6800	3020.4912	138.0681
DLVK[x]K(3)	EDWEK[x]YQKPVDTEEENDK(4)	0.6450	3020.4501	138.0681
F[x]MTRSEYDR(0)	STELFK[x]NEEEPTKK(5)	0.6450	3020.4436	138.0681
GSNDDEMK[x]IDK(7)	HTELRSFEQK[x]VMK(9)	0.6100	3020.4582	138.0681
SSEETEDK[x]K(7)	INEDSK[x]LAVNENLASSK(5)	0.6050	3020.4672	138.0681
