# Supplementary material for: ECL: an exhaustive search tool for the identification of cross-linked peptides using whole database
Source: BMC Bioinformatics. 2016 May 20;17:217. doi: 10.1186/s12859-016-1073-y (PMC4874008; doi:10.1186/s12859-016-1073-y)
Supplement: Additional file 5 — Kojak’s pre-selection list of PSMs only identified by ECL. (ZIP 5147 kb) [file 12859_2016_1073_MOESM5_ESM.zip › Kojak's pre-selection ranks of ECL only peptides/Kojak's detailed results/aleitner_M1012_007/diagnostic_1735.txt]

Scan: 1735
T[x]EVLK	0	0	588.348247	0.0970	0.4850
QIK[x]EIK	2	0	757.469750	0.0967	0.5800
K[x]CIK	0	0	547.315173	0.0850	0.3400
IEPLK[x]LK	4	0	839.547996	0.0836	0.5850
K[x]EFEIIK	0	0	905.522175	0.0814	0.5700
K[x]SLK	0	0	474.316557	0.0800	0.3200
ATK[x]QSKYTYDR	2	0	1359.678214	0.0791	0.8700
K[x]NRLK	0	0	657.428557	0.0790	0.3950
EAVLK[x]LK	4	0	799.516697	0.0743	0.5200
EAVLKLK[x]LELK	6	0	1282.822356	0.0741	0.8150
K[x]ELLK	0	0	629.411178	0.0740	0.3700
LK[x]VLVQGLERVAMLYAYDR	1	0	2236.240084	0.0721	1.3700
LK[x]LELK	1	0	742.495236	0.0717	0.4300
M[x]TEVLK	0	0	719.388726	0.0717	0.4300
MVTANIK[x]NIK	6	0	1130.648106	0.0710	0.7100
YEYQK[x]LK	4	0	970.512337	0.0707	0.4950
K[x]PRVVTALTMLK	0	0	1355.832206	0.0696	0.8350
EAVLK[x]LKLELK	4	0	1282.822356	0.0682	0.7500
LKK[x]TLEVLYLK	2	0	1346.853655	0.0673	0.7400
DLK[x]LK	2	0	615.395529	0.0670	0.3350
KELLK[x]LK	4	0	870.590192	0.0664	0.4650
YDK[x]TEDDIK	2	0	1125.518932	0.0661	0.5950
EK[x]VLK	1	0	615.395529	0.0660	0.3300
K[x]HGQLK	0	0	709.423471	0.0658	0.3950
LTHEKSTMLEK[x]IK	10	0	1556.859536	0.0654	0.8500
K[x]VSTTPANSFELK	0	0	1420.756126	0.0646	0.8400
M[x]PFGNTHNKFK	0	0	1319.644415	0.0636	0.7000
LVRK[x]CIK	3	0	915.568742	0.0636	0.4450
YFATLQKSK[x]R	8	0	1240.692746	0.0635	0.6350
K[x]VADLK	0	0	672.416990	0.0633	0.3800
K[x]ELLKLK	0	0	870.590192	0.0629	0.4400
K[x]TLEVLYLK	0	0	1105.674641	0.0628	0.5650
DK[x]LVLK	1	0	714.463938	0.0617	0.3700
IQYVGKQDPK[x]K	9	0	1302.729522	0.0609	0.6700
DKLVLK[x]EVFLSFHNLVGR	5	0	2113.204692	0.0603	1.0850
DYVIQSDLMSAARK[x]VADLK	13	0	2122.109136	0.0603	1.1450
NK[x]LLK	1	0	614.411513	0.0600	0.3000
K[x]DGIQDIMPSQAKELK	0	0	1799.945046	0.0591	0.9450
DK[x]LVLKEVFLSFHNLVGR	1	0	2113.204692	0.0581	1.0450
E[x]MIAAQGIDEEDRR	0	0	1631.757255	0.0571	0.8000
YFATLQK[x]SK	6	0	1084.591644	0.0567	0.5100
YLDSQRVAIK[x]K	9	0	1319.756069	0.0564	0.6200
LLEK[x]LEIK	3	0	984.621882	0.0556	0.4450
FFEK[x]INVK	3	0	1023.575269	0.0550	0.4400
M[x]GINERKGFDFEYYQR	0	0	2051.952252	0.0547	0.8750
K[x]TLVAHAVLK	0	0	1078.686208	0.0540	0.5400
HNNHMAKVLTLELYK[x]K	14	0	1938.050842	0.0538	0.8600
YK[x]SYLLQHR	1	0	1206.650884	0.0533	0.4800
KYDK[x]TEDDIK	3	0	1253.613888	0.0525	0.5250
LVLK[x]EVFLSFHNLVGR	3	0	1870.082797	0.0522	0.8350
K[x]ALSSLK	0	0	745.469750	0.0521	0.3650
YYK[x]DGIYDLLHACVDRIK	2	0	2241.125119	0.0517	0.9300
M[x]SFLELTEVWGKPQK	0	0	1791.922859	0.0517	0.7750
TRLLENDIK[x]VMK	8	0	1458.822760	0.0512	0.6150
S[x]FLELTEVWGKPQK	0	0	1660.882380	0.0511	0.7150
E[x]EMIAAQGIDEEDR	0	0	1604.698741	0.0511	0.7150
P[x]FGNTHNKFK	0	0	1188.603937	0.0510	0.5100
MATTVK[x]DTMNVDINAIK	5	0	1863.943328	0.0509	0.8650
D[x]GIQDIMPSQAKELK	0	0	1671.850090	0.0507	0.7600
SRQETQYK[x]IDELVSNNEK	7	0	2180.070835	0.0506	0.9100
K[x]DSESTEEK	0	0	1051.466899	0.0506	0.4550
LQK[x]DLGQVLNK	2	0	1254.729522	0.0500	0.5500
KILFENPDEATK[x]R	11	0	1559.830681	0.0496	0.6450
SYLLQHREWDSK[x]LK	11	0	1801.947432	0.0493	0.6900
ETTEK[x]K	4	0	734.380997	0.0492	0.2950
EK[x]QNTPVLFDSKEAVLK	1	0	1945.051948	0.0491	0.8350
IKYEYQK[x]LK	6	0	1211.691351	0.0489	0.4400
FFEK[x]INVKK	3	0	1151.670224	0.0489	0.4400
M[x]MGINERKGFDFEYYQR	0	0	2182.992731	0.0488	0.8300
EK[x]VAFILDQVR	1	0	1316.745171	0.0486	0.5350
LK[x]PQDERTQEERNR	1	0	1797.908083	0.0486	0.6800
EKQNTPVLFDSK[x]EAVLK	11	0	1945.051948	0.0485	0.8250
LKESQLVDK[x]FFEK	8	0	1609.871482	0.0481	0.6250
QEVAAQKSSEETEDK[x]K	14	0	1805.864214	0.0478	0.7650
ATTVK[x]DTMNVDINAIK	4	0	1732.902849	0.0478	0.7650
S[x]ERDTALEK	0	0	1047.519601	0.0478	0.4300
YK[x]DAYVYSIVAIAR	1	0	1630.871817	0.0475	0.6650
SSHIITK[x]ELK	6	0	1154.665864	0.0475	0.4750
E[x]EMIAAQGIDEEDRR	0	0	1760.799843	0.0470	0.7050
HESLK[x]YR	4	0	931.487520	0.0464	0.3250
KLGVK[x]PPK	4	0	865.574877	0.0463	0.3700
E[x]MIAAQGIDEEDR	0	0	1475.656153	0.0462	0.6000
YYK[x]DGIYDLLHACVDR	2	0	1999.946105	0.0459	0.7350
DWNACKK[x]ELLK	6	0	1403.723052	0.0459	0.5050
K[x]ELFDCLK	0	0	1051.537166	0.0456	0.3650
K[x]LARNILK	0	0	954.633783	0.0456	0.3650
KDGIQDIMPSQAK[x]ELK	12	0	1799.945046	0.0450	0.7200
M[x]PPKEDWEK	0	0	1158.537893	0.0450	0.4050
NIPK[x]EIK	3	0	840.506860	0.0450	0.3150
K[x]NEEK	0	0	646.328572	0.0450	0.2250
K[x]EAGFIDDILIITPASK	0	0	1830.013777	0.0447	0.7600
SLDK[x]QMVEERVLK	3	0	1573.849698	0.0446	0.5800
FK[x]LNVYKYR	1	0	1229.692020	0.0444	0.4000
SVEISALASK[x]NRLHQLR	9	0	1921.085644	0.0444	0.7550
FFEK[x]EDVQSLKLK	3	0	1609.871482	0.0442	0.5750
TK[x]VVDR	1	0	716.418051	0.0442	0.2650
YFATLQK[x]SKR	6	0	1240.692746	0.0440	0.4400
EDVQSLK[x]LK	6	0	1058.597121	0.0439	0.3950
QNTPVLFDSK[x]EAVLK	9	0	1687.914404	0.0437	0.6550
M[x]ATTVKDTMNVDINAIK	0	0	1863.943328	0.0435	0.7400
LPEANFEPLEK[x]RLDR	10	0	1825.968559	0.0433	0.6500
LK[x]KTLEVLYLK	1	0	1346.853655	0.0432	0.4750
S[x]GYDR	0	0	596.255412	0.0430	0.2150
YYLPK[x]GK	4	0	867.485399	0.0429	0.3000
QEMKK[x]DSESTEEK	4	0	1567.703492	0.0427	0.5550
LAEGESEEVK[x]AYMDPHR	9	0	1959.899550	0.0426	0.7250
DQKK[x]DKPK	3	0	985.555594	0.0425	0.3400
VGK[x]SAVIK	2	0	800.511946	0.0425	0.3400
EIK[x]QIK	2	0	757.469750	0.0425	0.2550
DIGK[x]VVDKCFGIK	3	0	1477.796212	0.0423	0.5500
A[x]SLLK	0	0	530.342770	0.0420	0.2100
A[x]TTVKDTMNVDINAIK	0	0	1732.902849	0.0419	0.6700
LENVK[x]IYADLK	4	0	1304.733939	0.0418	0.4600
KK[x]ELFDCLK	1	0	1179.632121	0.0417	0.3750
NWK[x]EEYLRAAK	2	0	1406.730582	0.0414	0.4550
DWNACK[x]KELLK	5	0	1403.723052	0.0414	0.4550
YLHQSLK[x]YK	6	0	1178.644738	0.0411	0.3700
K[x]VIARLQSYDR	0	0	1347.762215	0.0409	0.4500
K[x]LEGTIDYQKL	0	0	1306.713204	0.0409	0.4500
TEDDIK[x]SLQSVGQIIGEVLK	5	0	2171.168421	0.0408	0.8150
MQK[x]LLRLR	2	0	1056.658947	0.0406	0.3250
K[x]QYSAKAK	0	0	922.523570	0.0406	0.3250
DSESTEEK[x]EAQAVQRAR	7	0	1932.913617	0.0406	0.6900
EMKK[x]DSESTEEK	3	0	1439.644921	0.0404	0.4850
S[x]SSDMAYTSMFK	0	0	1353.558028	0.0404	0.4850
DQK[x]KDKPK	2	0	985.555594	0.0400	0.3200
SNPVFAENDEKGEK[x]R	13	0	1718.822295	0.0397	0.5950
IQYVGK[x]QDPKK	5	0	1302.729522	0.0395	0.4350
ENRHK[x]FQDILLGAGQAIK	4	0	2037.111857	0.0394	0.7100
SLGSGMDQEK[x]VLNK	9	0	1504.755469	0.0393	0.5500
MQK[x]LLR	2	0	787.473787	0.0392	0.2350
FFEK[x]EDVQSLK	3	0	1368.692468	0.0391	0.4300
HK[x]TDLNHENLK	1	0	1347.689447	0.0391	0.4300
YYK[x]PDLTIDEAVRIMK	2	0	1954.023292	0.0391	0.6250
IQYVGK[x]QDPK	5	0	1174.634566	0.0390	0.3900
FNSNAIAAVATK[x]MVTLK	11	0	1777.975953	0.0388	0.6600
AIDLYK[x]EVLNK	5	0	1304.733939	0.0386	0.4250
SLPLQIEVANDCIK[x]WAIK	13	0	2097.129144	0.0383	0.6900
IK[x]YEYQKLK	1	0	1211.691351	0.0383	0.3450
WK[x]ALER	1	0	801.449683	0.0383	0.2300
DQKKDK[x]PK	5	0	985.555594	0.0381	0.3050
SGVK[x]LENVKIYADLK	3	0	1675.950788	0.0380	0.5700
EFEIIK[x]GVLCQFRR	5	0	1793.960971	0.0379	0.5300
EDCK[x]SLK	3	0	878.416723	0.0379	0.2650
M[x]FRNQYDGDATTWSPQGR	0	0	2128.938390	0.0378	0.6800
Y[x]TVGQGYTK	0	0	1015.497414	0.0378	0.3400
YYIIMGLQASK[x]LRNK	10	0	1796.997022	0.0377	0.5650
TGPPGPPCGGK[x]FMLK	10	0	1542.768616	0.0377	0.5650
VPDKLIDASTVK[x]HVFPITK	11	0	2107.204023	0.0376	0.7150
AIGSGSEPAK[x]SELVK	9	0	1471.788150	0.0373	0.5600
QEMK[x]KDSESTEEK	3	0	1567.703492	0.0373	0.4850
FFPYYVYTTVAGIDK[x]EGK	14	0	2097.045801	0.0372	0.6700
F[x]RNQYDGDATTWSPQGR	0	0	1997.897911	0.0371	0.6300
GTEVEK[x]ITIK	5	0	1116.638983	0.0370	0.3700
K[x]GEIR	0	0	601.354728	0.0370	0.1850
QVMEEKLDSK[x]NVQLAK	9	0	1858.982156	0.0369	0.5900
LLKVTVSK[x]GVAIDLLEECK	7	0	2114.201970	0.0368	0.7000
ESQLVDKFFEK[x]INVK	10	0	1822.982813	0.0367	0.5500
HK[x]FQDILLGAGQAIK	1	0	1637.925245	0.0367	0.5500
K[x]GFDFEYYQR	0	0	1351.619643	0.0365	0.3650
M[x]SERDTALEK	0	0	1178.560080	0.0365	0.3650
LVARNIPK[x]EIK	7	0	1279.797539	0.0364	0.4000
DSESTEEK[x]EAQAVQR	7	0	1705.775405	0.0363	0.5450
GGDEWKIEPLK[x]LK	10	0	1511.834706	0.0362	0.4700
QEALSSK[x]TLFTRPIPVRR	6	0	2098.201001	0.0361	0.6500
LLIFEK[x]QVR	5	0	1144.696771	0.0361	0.3250
AIDLYKEVLNK[x]GVSK	10	0	1675.950788	0.0360	0.5400
QLASYYHK[x]ESNALFMVR	7	0	2056.019935	0.0359	0.6100
EMK[x]KDSESTEEK	2	0	1439.644921	0.0358	0.4300
ENEQK[x]IK	4	0	887.471202	0.0357	0.2500
FAASK[x]EK	4	0	779.417716	0.0357	0.2500
QETQYK[x]IDELVSNNEK	5	0	1936.937709	0.0356	0.5700
QVMEEK[x]LDSKNVQLAK	5	0	1858.982156	0.0356	0.5700
GGDEWK[x]IEPLK	5	0	1270.655693	0.0355	0.3900
RGGDEWK[x]IEPLK	6	0	1426.756795	0.0354	0.4250
SGVKLENVK[x]IYADLK	8	0	1675.950788	0.0353	0.5300
ALTLK[x]TGPPGPPCGGKFMLK	4	0	2069.116472	0.0353	0.7050
MEILK[x]IHLEK	4	0	1252.721266	0.0350	0.3500
IDRDK[x]LVLK	4	0	1098.676036	0.0350	0.3150
K[x]DKPK	0	0	614.375128	0.0350	0.1750
EWNQNIK[x]NLSNVVEISGK	6	0	2071.069718	0.0347	0.6250
VLK[x]TKDEGGPAGGLYI	2	0	1616.877294	0.0347	0.5550
ATSAGPKQTETINWLEK[x]R	16	0	2029.059155	0.0344	0.6200
SNDIEK[x]AIDLYKEVLNK	5	0	1991.057425	0.0344	0.5850
QNTPVLFDSKEAVLK[x]LK	14	0	1929.093418	0.0344	0.5850
IPDSTYEMVGGLEK[x]QIK	13	0	1906.970924	0.0344	0.5850
QEVAAQK[x]SSEETEDKK	6	0	1805.864214	0.0344	0.5500
QAREK[x]VLK	4	0	970.592313	0.0344	0.2750
GIDLK[x]SIAEKMNGASGAELK	4	0	2031.066940	0.0342	0.6850
DKPK[x]YEPPVPTR	3	0	1425.761546	0.0342	0.4100
YQATVMRGAFK[x]V	10	0	1369.717575	0.0342	0.4100
M[x]SGYDR	0	0	727.295891	0.0342	0.2050
VTVSK[x]GVAIDLLEECK	4	0	1759.938898	0.0341	0.5450
QILDCIVNLSEPAK[x]K	13	0	1726.928669	0.0340	0.5100
HTELRSFEQK[x]VMK	9	0	1631.845282	0.0338	0.4400
MKDAVK[x]EAAR	5	0	1117.591321	0.0335	0.3350
SNNIK[x]ENEQKIK	4	0	1443.768084	0.0333	0.4000
ELLK[x]LK	3	0	742.495236	0.0333	0.2000
ATKQSK[x]YTYDR	5	0	1359.678214	0.0332	0.3650
ILSGEQTVK[x]YDR	8	0	1407.735725	0.0329	0.3950
SPSGNDALNDK[x]K	10	0	1244.599634	0.0329	0.3950
K[x]FDSGGGDNGANNQFAGNQSM	0	0	2114.871099	0.0329	0.6900
YK[x]VNLYK	1	0	926.522509	0.0329	0.2300
EIIRTSTSSMTAVPK[x]PLK	14	0	1958.086949	0.0328	0.5900
RFCVGLQK[x]IEEIFK	7	0	1765.954825	0.0325	0.4550
LILVDDEK[x]TSWIYK	7	0	1721.923907	0.0325	0.4550
DK[x]PKYEPPVPTR	1	0	1425.761546	0.0325	0.3900
N[x]SSSDMAYTSMFK	0	0	1467.600950	0.0323	0.4200
VIPVEELK[x]EIK	7	0	1295.769988	0.0323	0.3550
NK[x]HCLIK	1	0	911.501059	0.0321	0.2250
LALTK[x]PK	4	0	769.506134	0.0321	0.2250
K[x]YDKTEDDIK	0	0	1253.613888	0.0320	0.3200
FLHDKNSDYK[x]ETLIFK	9	0	1997.025735	0.0319	0.5100
QSK[x]YTYDR	2	0	1059.498475	0.0319	0.2550
LCFDELK[x]K	6	0	1051.537166	0.0319	0.2550
GNAK[x]FGDGIQIAQLALKHR	3	0	2036.127841	0.0318	0.6050
IDRPAQVISFK[x]K	10	0	1400.813914	0.0317	0.3800
FFEKINVK[x]K	7	0	1151.670224	0.0317	0.2850
FFEKEDVQSLK[x]LK	10	0	1609.871482	0.0315	0.4100
LAEFVNMSK[x]AYHSQYLR	8	0	2056.019935	0.0315	0.5350
GVMTLGFDLIK[x]RVYPYR	10	0	2027.102541	0.0312	0.5300
DLASFIPDNK[x]LNCVIDR	9	0	1988.998864	0.0312	0.5300
KLPNIEEATFDK[x]R	11	0	1559.830681	0.0312	0.4050
KDK[x]PKYEPPVPTR	2	0	1553.856502	0.0312	0.4050
K[x]KELFDCLK	0	0	1179.632121	0.0311	0.2800
DGIQDIMPSQAK[x]ELK	11	0	1671.850090	0.0310	0.4650
IMK[x]LCFDELK	2	0	1295.661702	0.0310	0.3100
IKENQEK[x]ISNNK	6	0	1443.768084	0.0308	0.3700
YK[x]LHSEK	1	0	903.481373	0.0307	0.2150
EWDSK[x]LK	4	0	904.465390	0.0307	0.2150
ILIDK[x]AR	4	0	827.522844	0.0307	0.2150
LILVDDEK[x]TSWIYKNK	7	0	1964.061785	0.0306	0.4900
DSEALK[x]TR	5	0	918.477013	0.0306	0.2450
ALGNFVASVLARLALTK[x]PK	16	0	1968.188317	0.0305	0.5800
EISYPFK[x]RLDR	6	0	1422.761881	0.0300	0.3300
K[x]AMVNIDTIDNK	0	0	1360.701983	0.0300	0.3600
SLPPEEYDEK[x]LYNK	9	0	1723.830403	0.0300	0.4200
KDKPK[x]YEPPVPTR	4	0	1553.856502	0.0300	0.3900
NSIVSK[x]YTQSTNNDDPKK	5	0	2037.996615	0.0297	0.5350
FVIHQEENK[x]RSVGIK	8	0	1782.973979	0.0297	0.4450
TMGK[x]NKVLVK	3	0	1116.668841	0.0295	0.2950
MNSIVSK[x]YTQSTNNDDPKK	6	0	2169.037093	0.0295	0.5600
LAQFEKEEYVSDPK[x]EQM	13	0	2069.961478	0.0294	0.5000
K[x]YTGLLR	0	0	849.507194	0.0293	0.2050
LK[x]PLIEK	1	0	839.547996	0.0293	0.2050
FLK[x]TSK	2	0	722.432639	0.0292	0.1750
TLLAK[x]AVANQTSATFLR	4	0	1804.020592	0.0291	0.4950
GSDAAPQASK[x]K	9	0	1058.535585	0.0291	0.3200
ALTLKTGPPGPPCGGK[x]FMLK	15	0	2069.116472	0.0290	0.5800
DQELTEENVSISVIGK[x]DEK	15	0	2132.048371	0.0289	0.5500
NCACVISQK[x]KVPDK	8	0	1645.827913	0.0289	0.4050
SNPVFAENDEK[x]GEK	10	0	1562.721193	0.0289	0.4050
LSVEALNSLTGEFK[x]GK	13	0	1691.909318	0.0288	0.4600
DLVK[x]KYDK	3	0	1007.565097	0.0288	0.2300
GIGSYEK[x]QSEVSVGLRFIK	6	0	2096.126503	0.0287	0.5450
YGLQGPTWLVHK[x]ENAINK	11	0	2067.090061	0.0286	0.5150
GYSKPNERATK[x]QSK	10	0	1592.826990	0.0286	0.4000
K[x]PRRLLK	0	0	909.623554	0.0286	0.2000
LLK[x]VTVSKGVAIDLLEECK	2	0	2114.201970	0.0284	0.5400
FIK[x]HADATCVHR	2	0	1453.724781	0.0283	0.3400
LYNK[x]FK	3	0	811.459186	0.0283	0.1700
LK[x]YYEQKIR	1	0	1239.697497	0.0283	0.2550
LCFDELKK[x]R	7	0	1207.638268	0.0283	0.2550
S[x]SKSSLELANNAVKSNDIEK	0	0	2133.091236	0.0282	0.5650
K[x]SSEQANLYER	0	0	1323.641830	0.0282	0.3100
HK[x]FQDILLGAGQAIKAGNR	1	0	2036.127841	0.0282	0.5350
GGDEWK[x]IEPLKLK	5	0	1511.834706	0.0281	0.3650
AGDFQGLNEQLVSLFK[x]K	15	0	1892.999523	0.0279	0.4750
DDLSGAEIK[x]AIVSEAGLLALR	8	0	2140.173842	0.0279	0.5850
IFRQK[x]SLEK	4	0	1147.671285	0.0278	0.2500
D[x]YTMAQPEFFK	0	0	1375.611779	0.0277	0.3050
AIHK[x]LGSTLK	3	0	1066.649824	0.0275	0.2750
K[x]MQE	0	0	534.247157	0.0275	0.1100
IAEFHTALESVPDK[x]SLFER	13	0	2188.116331	0.0274	0.5200
LFK[x]SLGSGMDQEKVLNK	2	0	1893.002891	0.0274	0.4650
LIDASTVK[x]HVFPITK	7	0	1667.960960	0.0273	0.4100
LFQVEYAIEAIK[x]LGSTAIGVK	11	0	2249.267011	0.0271	0.5700
EEFAEK[x]AVSVIQAR	5	0	1575.825595	0.0271	0.3800
E[x]MKKDSESTEEK	0	0	1439.644921	0.0271	0.3250
GTTAVLK[x]EDIYK	6	0	1336.723767	0.0271	0.3250
MMGINERK[x]GFDFEYYQR	7	0	2182.992731	0.0271	0.4600
MVCK[x]IWKSDEINEVLNK	3	0	2105.064830	0.0271	0.4600
K[x]INVK	0	0	600.395864	0.0270	0.1350
DFSK[x]TLPPELK	3	0	1273.691742	0.0268	0.2950
VIPVEELKEIK[x]QIK	10	0	1665.007573	0.0268	0.3750
ELAAIK[x]EDTEAVLK	5	0	1528.834763	0.0268	0.3750
MVTLK[x]DVGPPQPGPGIYR	4	0	1924.023961	0.0267	0.4800
K[x]TELFK	0	0	764.443203	0.0267	0.1600
NIK[x]AMDLGELETFQLLNTR	2	0	2205.146246	0.0266	0.5050
GEIKK[x]AMVNIDTIDNK	4	0	1787.945046	0.0266	0.4250
FCVGLQK[x]IEEIFK	6	0	1609.853723	0.0265	0.3450
LALTKPK[x]GTPGYGPLGVLPK	6	0	2006.192733	0.0265	0.5300
TLLARAVAHHTDCK[x]FIR	13	0	2008.078783	0.0265	0.4500
IAYASVVYIADK[x]YK	11	0	1602.865670	0.0264	0.3700
K[x]TLEVLYLKMHNNHAK	0	0	1938.050842	0.0262	0.4200
GSDAAPQASK[x]KK	9	0	1186.630541	0.0262	0.3150
LQK[x]R	2	0	543.349250	0.0262	0.1050
ETTEK[x]KIDK	4	0	1090.586949	0.0261	0.2350
ILSTLDRELLK[x]PSASVALQR	10	0	2209.279304	0.0260	0.5200
YYPLK[x]SMTEK	4	0	1258.626702	0.0260	0.2600
FIVK[x]ASSGPR	3	0	1060.602876	0.0260	0.2600
M[x]SSKSSLELANNAVKSNDIEK	0	0	2264.131715	0.0260	0.5450
VLGVFSEK[x]AQIK	7	0	1317.765572	0.0258	0.3100
WAIK[x]EK	3	0	773.443537	0.0258	0.1550
LTHEK[x]STMLEKIK	4	0	1556.859536	0.0258	0.3350
GFPTPK[x]ATSTGTTIVGVIAK	5	0	1945.088332	0.0258	0.5150
K[x]RWSLER	0	0	973.545700	0.0257	0.1800
GEIK[x]KAMVNIDTIDNK	3	0	1787.945046	0.0256	0.4100
K[x]IEIPLPNEVGRMEILK	0	0	1978.128419	0.0256	0.4350
KPPVQPLAYK[x]SATPFRK	9	0	1927.104259	0.0256	0.4350
IITK[x]EGVETR	3	0	1144.645129	0.0255	0.2550
DVITELPDAK[x]YYR	9	0	1581.803799	0.0254	0.3300
YYIIMGLQASK[x]LR	10	0	1554.859144	0.0254	0.3300
YK[x]NENLENIEDVQLR	1	0	1875.932566	0.0253	0.3800
VMGSGCDAAGTIIK[x]VFHPITK	13	0	2201.133573	0.0252	0.5300
YEAFEK[x]ADSCILDLTGAFR	5	0	2205.041118	0.0250	0.4750
FAASK[x]EKQNTPVLFDSK	4	0	1908.994437	0.0250	0.4250
AVILSDTK[x]PVDK	7	0	1284.728853	0.0250	0.3000
IEDTDK[x]YDKK	5	0	1253.613888	0.0250	0.2500
P[x]PKEDWEK	0	0	1027.497414	0.0250	0.2000
NK[x]VLVK	1	0	699.464272	0.0250	0.1500
INYKK[x]TELEEIMLLNLHK	4	0	2228.223766	0.0250	0.4500
ATSAGPK[x]QTETINWLEKR	6	0	2029.059155	0.0250	0.4500
Q[x]EMKKDSESTEEK	0	0	1567.703492	0.0250	0.3250
TEPKAVDEEMK[x]VR	10	0	1530.771118	0.0250	0.3250
KINVK[x]FFEK	4	0	1151.670224	0.0250	0.2250
VLVDMESMLVPK[x]PLINK	11	0	1925.072882	0.0247	0.4200
MGINERK[x]GFDFEYYQR	6	0	2051.952252	0.0247	0.3950
TIPPLTTVKGSDAAPQASK[x]K	18	0	2009.115605	0.0245	0.4900
HPK[x]FEEILTR	2	0	1268.687660	0.0245	0.2450
LDSK[x]NVQLAK	3	0	1114.634566	0.0245	0.2450
NEEGIIEFTK[x]TPNDTQK	9	0	1962.953358	0.0244	0.4150
SPSGNDALNDKK[x]GTK	11	0	1530.763724	0.0243	0.3650
K[x]TELEEIMLLNLHK	0	0	1709.938508	0.0243	0.3400
NCACVISQKK[x]VPDK	9	0	1645.827913	0.0243	0.3400
LFAYPPK[x]SVQPTAK	6	0	1545.855441	0.0243	0.3400
SSEETEDKK[x]MQE	8	0	1439.608537	0.0242	0.2900
GIDLKSIAEK[x]MNGASGAELK	9	0	2031.066940	0.0240	0.4800
Q[x]YTVGQGYTK	0	0	1143.555986	0.0240	0.2400
K[x]VIAR	0	0	585.396198	0.0240	0.1200
YPLVTHFRFLK[x]TSK	10	0	1735.977279	0.0239	0.3350
WSTAETLTNNK[x]IDR	10	0	1647.821570	0.0239	0.3350
KLFK[x]SLGSGMDQEK	3	0	1566.807502	0.0239	0.3350
QLEMLDLQEGFIK[x]EDCK	12	0	2094.996478	0.0238	0.4050
LVRDAFALAK[x]EK	9	0	1359.787367	0.0237	0.2850
STMLEK[x]IK	5	0	948.531355	0.0237	0.1900
ESQLVDK[x]FFEKINVK	6	0	1822.982813	0.0237	0.3550
L[x]FKSLGSGMDQEKVLNK	0	0	1893.002891	0.0235	0.4000
SSEQANLYERK[x]TLVAHAVLK	10	0	2256.222519	0.0235	0.4700
SRTLASLQK[x]R	8	0	1158.683243	0.0235	0.2350
IKTLSMEK[x]HTELR	7	0	1584.865682	0.0235	0.3050
K[x]PIGATWKTTQLEEANSK	0	0	2001.053008	0.0233	0.4200
A[x]ASLLK	0	0	601.379880	0.0233	0.1400
ATAIGKSSTAAK[x]TFLEK	11	0	1722.951515	0.0232	0.3950
YEAK[x]AIGSGSEPAKSELVK	3	0	1963.026127	0.0232	0.4400
YK[x]DAYVYSIVAIARIK	1	0	1872.050830	0.0231	0.3700
EDLTDEEK[x]AASIAVEDEK	7	0	1990.921782	0.0231	0.4150
NCACVISQK[x]K	8	0	1206.584850	0.0230	0.2300
GAFK[x]V	3	0	520.300908	0.0230	0.1150
INEDSK[x]LAVNENLASSK	5	0	1830.932231	0.0229	0.3900
AHLDVQEK[x]DQPK	7	0	1406.715325	0.0229	0.2750
WIAKQILDCIVNLSEPAK[x]K	17	0	2225.224100	0.0229	0.4350
AK[x]TMTER	1	0	835.422145	0.0229	0.1600
LEFIKVIPVEELK[x]EIK	12	0	1926.144056	0.0228	0.3650
K[x]QMSYMLAR	0	0	1126.562665	0.0228	0.2050
AHLDVQEK[x]DQPKK	7	0	1534.810280	0.0227	0.2950
DCTAYNIYDK[x]NK	9	0	1503.666324	0.0225	0.2700
K[x]TTEEK	0	0	734.380997	0.0225	0.1350
D[x]RGK	0	0	474.255021	0.0225	0.0900
MVCKIWK[x]SDEINEVLNK	6	0	2105.064830	0.0224	0.3800
ITAFLLADSK[x]SQK	9	0	1420.792510	0.0223	0.2900
DQPK[x]KVGQYIR	3	0	1330.735668	0.0223	0.2450
SEDYLPSK[x]YLDIDISK	7	0	1884.935588	0.0222	0.3550
R[x]KQYSAK	0	0	879.492606	0.0221	0.1550
GK[x]YYPLK	1	0	867.485399	0.0221	0.1550
VSGSELVQK[x]YIGEGSRMVR	8	0	2094.089070	0.0221	0.4200
NK[x]VLVKVHPEGK	1	0	1346.803351	0.0221	0.2650
SSTAAKTFLEK[x]R	10	0	1337.730248	0.0221	0.2650
YLHQSLKYK[x]EDTALR	8	0	1863.984208	0.0220	0.3300
TNNLDLEHKHK[x]TPDK	10	0	1788.911774	0.0220	0.3300
AEQEELLSEKVSTK[x]K	13	0	1717.909710	0.0220	0.3300
GGVHVKLAHLSK[x]HPK	11	0	1606.941898	0.0220	0.3300
LQK[x]YQATVMR	2	0	1236.664816	0.0220	0.2200
YDKK[x]DLVR	3	0	1035.571243	0.0219	0.1750
AMEVDEK[x]PTER	6	0	1303.607753	0.0218	0.2400
LAQFEK[x]EEYVSDPKEQM	5	0	2069.961478	0.0218	0.3700
LK[x]VELAKQNLFVPTSDK	1	0	1929.093418	0.0218	0.3700
VNQIESQMAMAEK[x]LIQIR	12	0	2101.102276	0.0217	0.3900
YLHQSLK[x]YKEDTALR	6	0	1863.984208	0.0217	0.3250
SNNIKENEQK[x]IK	9	0	1443.768084	0.0217	0.2600
LCFDELK[x]KR	6	0	1207.638268	0.0217	0.1950
ETTEKK[x]IDK	5	0	1090.586949	0.0217	0.1950
TMGK[x]NK	3	0	677.353010	0.0217	0.1300
SLPPEEYDEK[x]LYNKFK	9	0	1998.993768	0.0216	0.3450
VATEK[x]DFLDAVQKVVK	4	0	1788.998462	0.0213	0.3400
K[x]APNTVYAVQFLEAVYK	0	0	1940.040658	0.0212	0.3600
LKVELAK[x]QNLFVPTSDK	6	0	1929.093418	0.0212	0.3600
T[x]VYQISELESLLR	0	0	1549.835098	0.0212	0.2750
GDSGEMSLQK[x]LFK	9	0	1438.712546	0.0212	0.2750
LIKK[x]SSEQANLYER	3	0	1677.904901	0.0211	0.2950
K[x]IIEEEGFTNR	0	0	1334.682966	0.0209	0.2300
YYPVRK[x]FTGGVLMLIDR	5	0	2027.102541	0.0209	0.3550
LPEANFEPLEK[x]R	10	0	1441.756460	0.0208	0.2500
NDSYQLIK[x]ILPNK	7	0	1544.856167	0.0208	0.2700
SSK[x]SSLELANNAVKSNDIEK	2	0	2133.091236	0.0207	0.4150
LALTK[x]PKGTPGYGPLGVLPK	4	0	2006.192733	0.0207	0.4150
ILIDK[x]ARVEAQNHK	4	0	1633.926306	0.0207	0.2900
K[x]LGVKPPK	0	0	865.574877	0.0206	0.1650
GEK[x]RWSELR	2	0	1159.609749	0.0206	0.1850
DGSSGGTIRMVILNK[x]DGMER	14	0	2135.046217	0.0205	0.4100
FNLMVICK[x]DKK	7	0	1394.741343	0.0205	0.2250
ESQLVDK[x]FFEK	6	0	1368.692468	0.0205	0.2250
TNSTDEKGTK[x]K	9	0	1207.604385	0.0205	0.2250
GK[x]YYPLKSMTEK	1	0	1443.743119	0.0204	0.2450
TK[x]DEGGPAGGLYI	1	0	1276.629872	0.0204	0.2650
VISMEK[x]GGNMKEVFR	5	0	1723.874862	0.0203	0.3050
YIPNPVLVIIDVK[x]PK	12	0	1707.033394	0.0203	0.3050
TSK[x]TPPTAMLSSVREIIK	2	0	1958.086949	0.0203	0.3650
K[x]SKTLQYFA	0	0	1084.591644	0.0200	0.1800
FKLNYK[x]PEEEYPDLSK	5	0	1998.993768	0.0200	0.3200
LGIDPPK[x]GIMLYGPPGTGK	6	0	1910.033463	0.0200	0.3800
LAAEDHK[x]FVIHQEENK	6	0	1906.953636	0.0200	0.3200
LIK[x]KSSEQANLYER	2	0	1677.904901	0.0200	0.2800
MEILKIHLEK[x]VSK	9	0	1566.916655	0.0200	0.2600
MPFGNTHNK[x]FK	8	0	1319.644415	0.0200	0.2200
IQK[x]ENRHK	2	0	1051.588622	0.0200	0.1600
IK[x]LISGK	1	0	757.506134	0.0200	0.1400
TSASIDFDSNFLNSMIK[x]K	16	0	2016.982547	0.0197	0.3550
WK[x]VETQEAAVVDYPDR	1	0	1904.926754	0.0197	0.3150
DEQIEK[x]IDTVIK	5	0	1429.766355	0.0196	0.2350
GSDAAPQASKK[x]K	10	0	1186.630541	0.0196	0.2350
TLIDKFSGEK[x]K	9	0	1264.702640	0.0195	0.2150
YQK[x]DEEWPPK	2	0	1318.619308	0.0195	0.1950
QIQPK[x]TFANLVSSTLYEK	4	0	2066.104707	0.0194	0.3500
EVAEADIASK[x]DLEETDER	9	0	2018.927929	0.0194	0.3500
IGLHDDAYLDVCK[x]YYR	12	0	1999.946105	0.0194	0.3100
TTEEK[x]EATPMEMDEEK	4	0	1896.796787	0.0194	0.3100
TK[x]DSLEAR	1	0	918.477014	0.0194	0.1550
LYNKFK[x]TNHGNPFM	5	0	1709.834718	0.0193	0.2700
YTGLLRVSAMMSCACQK[x]R	16	0	2131.015784	0.0192	0.3450
QYQEVVK[x]QGDVLLNKLQK	6	0	2129.184348	0.0192	0.3450
N[x]SIVSKYTQSTNNDDPKK	0	0	2037.996615	0.0192	0.3450
FAASKEK[x]QNTPVLFDSK	6	0	1908.994437	0.0191	0.3250
K[x]VPDK	0	0	585.348581	0.0190	0.0950
IAGEHLSNGEK[x]PLLTPEK	10	0	1932.031547	0.0189	0.3400
VVDK[x]CFGIK	3	0	1064.568799	0.0189	0.1700
AVILSDTK[x]PVDKK	7	0	1412.823808	0.0188	0.2450
RHNFVGLFVELSK[x]LLVK	12	0	1998.177753	0.0188	0.3200
SATPFRK[x]INVLNFPSANFSK	6	0	2237.195580	0.0188	0.3750
QIAK[x]FVVSLGER	3	0	1345.771718	0.0187	0.2250
EKSPAIIFIDELDAIGTK[x]R	17	0	2115.157467	0.0187	0.3550
SIAEK[x]MNGASGAELK	4	0	1504.755469	0.0187	0.2800
YPMDAHK[x]SELEGVEEARR	6	0	2116.000652	0.0186	0.3350
IWK[x]SDEINEVLNK	2	0	1586.830346	0.0185	0.2400
KPIGATWK[x]TTQLEEANSK	7	0	2001.053008	0.0183	0.3300
NVVTEAGFIAIK[x]EDR	11	0	1660.878354	0.0183	0.2750
LLVK[x]DR	3	0	742.470084	0.0183	0.1100
KAQSGPDASAK[x]LPTVIPTTR	10	0	2037.121751	0.0182	0.3650
K[x]GFDFEYYQRNLLLQEK	0	0	2190.110853	0.0182	0.3100
AVEK[x]LMSRRPPVIR	3	0	1650.971479	0.0182	0.2550
SSTAAK[x]TFLEK	5	0	1181.629146	0.0182	0.2000
VVSSAIVDK[x]YIGESAR	8	0	1692.904567	0.0181	0.2900
MSSK[x]SSLELANNAVKSNDIEK	3	0	2264.131715	0.0181	0.3800
DVAKMK[x]LSLFSNK	5	0	1479.811862	0.0181	0.2350
DIGKVVDK[x]CFGIK	7	0	1477.796212	0.0181	0.2350
DVAK[x]MKLSLFSNK	3	0	1479.811862	0.0181	0.2350
GDSGEMSLQKLFK[x]	12	0	1438.712546	0.0181	0.2350
YACK[x]ILGVVEGQFSRPAK	3	0	2022.071968	0.0181	0.3250
EAGFIDDILIITPASK[x]EK	15	0	1959.056365	0.0181	0.3250
HIEVGDSVLVK[x]IITK	10	0	1649.971524	0.0180	0.2700
DQPK[x]K	3	0	614.338744	0.0180	0.0900
S[x]RQETQYKIDELVSNNEK	0	0	2180.070835	0.0178	0.3200
ASALGAINLQPLLMPSK[x]R	16	0	1879.071243	0.0178	0.3200
QIQPK[x]TFANLVSSTLYEKR	4	0	2222.205809	0.0176	0.3350
K[x]DSESTEEKEAQAVQR	0	0	1833.870361	0.0175	0.2800
ELIRK[x]SLK	4	0	985.628363	0.0175	0.1400
VSK[x]ILEHK	2	0	952.570517	0.0175	0.1400
DQK[x]K	2	0	517.285985	0.0175	0.0700
DK[x]PK	1	0	486.280173	0.0175	0.0700
N[x]SIVSKYTQSTNNDDPK	0	0	1909.901659	0.0174	0.2950
QIK[x]VMDSLEPTGEIYGK	2	0	1906.970924	0.0174	0.2950
NEDDIEDIAALWMK[x]R	13	0	1817.861714	0.0173	0.2600
AHLDVQEKDQPK[x]K	11	0	1534.810280	0.0173	0.2250
DSYLIIDK[x]LPSEYDSR	7	0	1912.941734	0.0172	0.2750
HCLIK[x]MNHGTTTLAFR	4	0	1898.960649	0.0172	0.2750
KLDVAK[x]R	5	0	828.518092	0.0171	0.1200
TEEQRQPEDK[x]LR	9	0	1527.764059	0.0171	0.2050
YDK[x]LVETSGQIR	2	0	1407.735725	0.0171	0.2050
FHQLKPTRVLTLAMVK[x]R	15	0	2037.203252	0.0171	0.2900
FNLMVICK[x]DK	7	0	1266.646388	0.0170	0.1700
MK[x]DAVKEAAR	1	0	1117.591321	0.0170	0.1700
KDK[x]PK	2	0	614.375128	0.0170	0.0850
FLHDK[x]NSDYKETLIFK	4	0	1997.025735	0.0169	0.2700
S[x]SSDMAYTSMFKGNQK	0	0	1780.775938	0.0169	0.2700
KQYSAK[x]AK	5	0	922.523570	0.0169	0.1350
K[x]SRGVILQSDIEEAYAR	0	0	1934.022044	0.0168	0.2850
SSQQGVEGVLIILK[x]IEDTDK	13	0	2171.168421	0.0168	0.3350
FLSK[x]TLDSNSLTHEK	3	0	1718.883832	0.0167	0.2500
AEQEELLSEK[x]VSTKK	9	0	1717.909710	0.0167	0.2500
SSEETEDK[x]KMQE	7	0	1439.608537	0.0167	0.2000
SVEISALASK[x]NR	9	0	1273.698949	0.0167	0.2000
K[x]SGRSAPGVSTTSTIQ	0	0	1575.821569	0.0166	0.2650
V[x]KAFGRVYATMQK	0	0	1497.812531	0.0165	0.2150
QNTPVLFDSK[x]EAVLKLK	9	0	1929.093418	0.0165	0.2800
N[x]SSSDMAYTSMFKGNQK	0	0	1894.818860	0.0165	0.2800
SNPVFAENDEK[x]GEKR	10	0	1718.822295	0.0163	0.2450
SPSGNDALNDK[x]KGTK	10	0	1530.763724	0.0163	0.2450
K[x]DYTMAQPEFFK	0	0	1503.706735	0.0162	0.1950
EK[x]ADAAFLRLVK	1	0	1359.787367	0.0162	0.1950
YDK[x]K	2	0	552.290736	0.0162	0.0650
GNAK[x]FGDGIQIAQLALK	3	0	1742.967833	0.0162	0.2750
K[x]INVKFFEK	0	0	1151.670224	0.0161	0.1450
SSK[x]VYISPK	2	0	1007.565097	0.0161	0.1450
KSLPLQIEVANDCIK[x]WAIK	14	0	2225.224100	0.0161	0.3050
M[x]FMTR	0	0	684.308705	0.0160	0.0800
K[x]LIRIDDHIGIAIAGLAPDAR	0	0	2227.279973	0.0160	0.3350
DESRGVMTLGFDLIK[x]R	14	0	1835.956278	0.0159	0.2550
VLKTK[x]DEGGPAGGLYI	4	0	1616.877294	0.0159	0.2550
DYYTKQSK[x]ATR	7	0	1359.678214	0.0159	0.1750
SPAIIFIDELDAIGTK[x]R	15	0	1858.019923	0.0159	0.2700
VMCK[x]NK	3	0	778.382925	0.0158	0.0950
YEAKAIGSGSEPAK[x]SELVK	13	0	1963.026127	0.0158	0.3000
LK[x]WSDERYLHQSLK	1	0	1801.947432	0.0157	0.2200
IWK[x]VMCK	2	0	963.503367	0.0157	0.1100
GMALGSANEK[x]IEASK	9	0	1504.755469	0.0157	0.2350
YPGGGPGK[x]TAILPVK	7	0	1453.829229	0.0157	0.2350
KDWNACK[x]K	6	0	1048.512348	0.0156	0.1250
TSWIYK[x]NK	5	0	1038.549782	0.0156	0.1250
NEEEPTK[x]K	6	0	973.471593	0.0156	0.1250
K[x]YYSFDNSLK	0	0	1263.613496	0.0155	0.1550
ELFEMARTK[x]K	8	0	1251.664481	0.0155	0.1550
K[x]VEFGLPDLEGR	0	0	1358.719350	0.0154	0.1850
LK[x]PLIEKGGDWER	1	0	1539.840853	0.0154	0.2000
S[x]GYDRALSVFSPDGR	0	0	1625.779708	0.0153	0.2300
M[x]NSIVSKYTQSTNNDDPKK	0	0	2169.037093	0.0153	0.2900
MEQKPEVDYSEK[x]FAELQK	11	0	2198.056433	0.0150	0.2700
YAVISGAISLDRVDVK[x]TK	15	0	1934.083580	0.0150	0.2700
LILTENIK[x]TK	7	0	1171.717563	0.0150	0.1500
NSTEEIDLYNRWK[x]ALER	12	0	2136.059881	0.0150	0.2550
TVQK[x]VETAVLSTTVKAQAR	3	0	2029.153050	0.0150	0.2850
KDSESTEEK[x]EAQAVQR	8	0	1833.870361	0.0150	0.2400
GNQK[x]FSSTADYMNMSS	3	0	1766.723905	0.0150	0.2400
LIPIRGTEVEK[x]ITIK	10	0	1709.045018	0.0150	0.2250
ELLK[x]PSASVALQR	3	0	1410.819391	0.0150	0.1950
KEK[x]WIAK	2	0	901.538493	0.0150	0.1050
LAK[x]R	2	0	486.327789	0.0150	0.0600
YVVDISPDIDIKEIK[x]PNIR	14	0	2226.225875	0.0147	0.2800
K[x]TQIAGGHDIIGPFHVITR	0	0	2059.132592	0.0147	0.2800
AKWSTAETLTNNK[x]IDR	12	0	1846.953636	0.0147	0.2350
STELQIGVVEDDK[x]PFR	12	0	1831.931505	0.0147	0.2350
AVK[x]PTDMEQFAFYK	2	0	1673.812254	0.0146	0.2050
K[x]LPNIEEATFDKR	0	0	1559.830681	0.0146	0.1900
VDAQDFLK[x]VAETR	7	0	1490.772835	0.0146	0.1900
EEMMNSIQQAVAK[x]	12	0	1477.690428	0.0146	0.1900
K[x]LEGTIDYQK	0	0	1193.629146	0.0145	0.1450
FRK[x]LGVKPPK	2	0	1168.744388	0.0145	0.1450
SGVK[x]LENVK	3	0	972.560345	0.0144	0.1300
K[x]IEFPPPSAEARAEILR	0	0	1923.057703	0.0144	0.2450
VLNK[x]GDSGEMSLQKLFK	3	0	1893.002891	0.0144	0.2450
YTVGQGYTK[x]AAWFEK	8	0	1747.856893	0.0143	0.2150
IEPLK[x]LKVLVQGLER	4	0	1734.076651	0.0143	0.2150
K[x]SLPLQIEVANDCIK	0	0	1726.928669	0.0143	0.2150
EDK[x]EGVVNTIAFAIR	2	0	1660.878354	0.0143	0.2150
AQEEVK[x]R	5	0	858.455887	0.0143	0.1000
LK[x]VELAK	1	0	799.516697	0.0143	0.1000
IK[x]ENQEKISNNK	1	0	1443.768084	0.0142	0.1700
NK[x]MVCK	1	0	778.382925	0.0142	0.0850
MATTVKDTMNVDINAIK[x]K	16	0	1992.038284	0.0142	0.2550
LQLNLERDYEQFGYFK[x]R	15	0	2218.117000	0.0141	0.2400
FNLMVICKDK[x]K	9	0	1394.741343	0.0141	0.1550
DQPKK[x]VGQYIR	4	0	1330.735668	0.0141	0.1550
DMTLEEAEVLILK[x]VLR	12	0	1871.043692	0.0141	0.2250
AK[x]ADYAQYYR	1	0	1247.593430	0.0140	0.1400
NK[x]PDERFNTGVVNVR	1	0	1743.901545	0.0140	0.2100
TIEAITFK[x]TDNHLSSTLEK	7	0	2147.110911	0.0139	0.2650
Q[x]TVYQISELESLLR	0	0	1677.893669	0.0139	0.1950
QIK[x]EIKEVIELPVK	2	0	1665.007573	0.0139	0.1950
AEQEELLSEK[x]VSTK	9	0	1589.814754	0.0139	0.1950
ILYVNNAK[x]SQEEAIENIK	7	0	2075.089784	0.0139	0.2500
NFGRDLK[x]LK	6	0	1089.629423	0.0139	0.1250
NVPK[x]LQNVSNFQK	3	0	1514.820452	0.0138	0.1800
SNDIEKAIDLYK[x]EVLNK	11	0	1991.057425	0.0138	0.2350
K[x]EDSSPCGYIIR	0	0	1423.676496	0.0138	0.1650
DQIGEEK[x]TILQSLLQR	6	0	1870.015898	0.0137	0.2200
GK[x]SALSTLNGFVEELK	1	0	1691.909318	0.0137	0.2200
IVK[x]SAKAK	2	0	843.554142	0.0137	0.1100
VADLKK[x]LEGTIDYQK	5	0	1719.940617	0.0137	0.2050
INYK[x]KTELEEIMLLNLHK	3	0	2228.223766	0.0136	0.2450
VHVTQEDFELAVAK[x]VLNK	13	0	2039.105042	0.0136	0.2450
VAEK[x]AQINTQEYGR	3	0	1605.811006	0.0136	0.1900
EQK[x]PEVDYSEKFAELQK	2	0	2067.015955	0.0135	0.2300
SLQSVGQIIGEVLK[x]QLDSER	13	0	2198.190551	0.0135	0.2700
LILVDDEKTSWIYK[x]NK	13	0	1964.061785	0.0134	0.2150
IQFCLALHNDSIK[x]SMR	12	0	1931.970877	0.0134	0.2150
QIQPKTFANLVSSTLYEK[x]R	17	0	2222.205809	0.0134	0.2550
VHPEGK[x]YVVDISPDIDIK	5	0	2023.062511	0.0133	0.2400
K[x]FTGGVLMLIDR	0	0	1348.753625	0.0133	0.1600
FDSEK[x]AGDR	4	0	1023.462090	0.0133	0.1200
GYARAIHK[x]LGSTLK	7	0	1513.872820	0.0132	0.1850
AK[x]WSTAETLTNNKIDR	1	0	1846.953636	0.0131	0.2100
TTMTNGFLAHK[x]LCIHKNK	10	0	2113.092380	0.0131	0.2350
IIENEQSAEK[x]NAYVINLK	9	0	2075.089784	0.0131	0.2350
LMSK[x]VAEKAQINTQEYGR	3	0	2065.062523	0.0131	0.2350
TIPPLTTVK[x]GSDAAPQASKK	8	0	2009.115605	0.0130	0.2600
RFDSEK[x]AGDR	5	0	1179.563192	0.0130	0.1300
TMGKNK[x]VLVK	5	0	1116.668841	0.0130	0.1300
DAVVLGVEK[x]R	8	0	1084.624003	0.0130	0.1300
M[x]SQAR	0	0	591.279850	0.0130	0.0650
SAK[x]AK	2	0	503.306720	0.0130	0.0650
GAIEK[x]VDDLLTTQAEAK	4	0	1800.946820	0.0129	0.2200
NK[x]ADYYTNICDR	1	0	1531.672470	0.0129	0.1550
K[x]AFGRVYATMQK	0	0	1398.744122	0.0129	0.1550
LLIFEK[x]QVRQASDTSTNTK	5	0	2178.164339	0.0129	0.2450
ALTLK[x]TGPPGPPCGGK	4	0	1549.828571	0.0128	0.2050
TEPK[x]AVDEEMK	3	0	1275.601607	0.0127	0.1400
M[x]STLDLNHLADLYDR	0	0	1775.851150	0.0127	0.1900
QTGQYYGGLK[x]LCVDR	9	0	1756.856570	0.0127	0.1900
SMIADK[x]HAIRILAHR	5	0	1730.972539	0.0127	0.1900
EWLDK[x]LGDKGPAAAR	4	0	1625.852476	0.0127	0.1900
DPEEEAEMMTKETTEK[x]K	15	0	2024.891743	0.0126	0.2150
DVCIK[x]LGLDSEESAEYIVAK	4	0	2238.108857	0.0125	0.2500
HEDALAK[x]LGATLAQGIIDAGGR	6	0	2176.159922	0.0125	0.2750
LGSTAIGVKTK[x]DAVVLGVEK	10	0	1984.156741	0.0125	0.2500
YTQSTNNDDPK[x]K	10	0	1409.642221	0.0125	0.1500
TAALSARPAK[x]NIRIHAYVK	9	0	2079.206421	0.0124	0.2350
EWLDKLGDK[x]GPAAAR	8	0	1625.852476	0.0123	0.1850
IAK[x]GAIEKVDDLLTTQAEAK	2	0	2113.162944	0.0123	0.2450
M[x]EQKPEVDYSEKFAELQK	0	0	2198.056433	0.0122	0.2200
LMSKVAEK[x]AQINTQEYGR	7	0	2065.062523	0.0122	0.2200
SSEETEDK[x]K	7	0	1051.466899	0.0122	0.1100
DKK[x]ASLLTR	2	0	1030.613439	0.0122	0.1100
TTSK[x]VSIAK	3	0	933.549448	0.0122	0.1100
SMK[x]DLHISQNFACLIR	2	0	1931.970877	0.0122	0.1950
M[x]SGYDRALSVFSPDGR	0	0	1756.820186	0.0122	0.1950
CNK[x]FFYILYFELYK	2	0	1946.963993	0.0121	0.1700
NLTDETK[x]NKHCLIK	6	0	1712.887868	0.0121	0.1700
EK[x]RTFLR	1	0	948.550451	0.0121	0.0850
SLK[x]DECK	2	0	878.416723	0.0121	0.0850
K[x]VGQYIR	0	0	862.502443	0.0121	0.0850
F[x]MTRSEYDRGVNTFSPEGR	0	0	2248.033011	0.0121	0.2300
IGLSK[x]IRIAYASVVYIADK	4	0	2079.209109	0.0121	0.2300
HPK[x]FEEILTRLR	2	0	1537.872820	0.0121	0.1450
AAK[x]ASRGAATIK	2	0	1143.672345	0.0121	0.1450
AVDEEMK[x]VRSEDYLPSK	6	0	1994.961812	0.0121	0.2050
GMALGSANEKIEASK[x]GLIDR	14	0	2059.073086	0.0120	0.2400
DAGK[x]DEFSRK	3	0	1151.557046	0.0120	0.1200
QEMK[x]K	3	0	662.342113	0.0120	0.0600
KDQK[x]K	3	0	645.380940	0.0120	0.0600
VKAMEVDEK[x]PTER	8	0	1530.771118	0.0119	0.1550
VVGSEFVQK[x]YLGEGPR	8	0	1763.920551	0.0119	0.1900
HRENK[x]IQR	4	0	1079.594768	0.0119	0.0950
AIEGK[x]IAR	4	0	856.513006	0.0119	0.0950
ENAPAIIFIDEIDAIATK[x]R	17	0	2099.126168	0.0118	0.2250
GTLK[x]VHTIRLR	3	0	1292.804020	0.0118	0.1300
IAKGAIEK[x]VDDLLTTQAEAK	7	0	2113.162944	0.0117	0.2350
SDEINEVLNK[x]YQETQRQS	9	0	2180.034451	0.0117	0.2100
VADLK[x]KLEGTIDYQK	4	0	1719.940617	0.0117	0.1750
EK[x]QNTPVLFDSK	1	0	1404.724827	0.0117	0.1400
AQIK[x]ILYVNNAK	3	0	1373.803016	0.0117	0.1400
EFPDLGVLEGK[x]R	10	0	1358.719350	0.0117	0.1400
EVLNK[x]GVSKDEK	4	0	1344.724827	0.0117	0.1400
SAVIK[x]TSTR	4	0	961.555594	0.0117	0.1050
DVAK[x]MK	3	0	690.373411	0.0117	0.0700
M[x]ATTVK	0	0	649.346864	0.0117	0.0700
LFK[x]SLGSGMDQEK	2	0	1438.712546	0.0115	0.1500
CVVHLNDASVAAK[x]LLMK	12	0	1868.001115	0.0115	0.1950
LQK[x]YQATVMRGAFK	2	0	1639.886752	0.0114	0.1600
LKLELK[x]K	5	0	870.590192	0.0114	0.0800
VVK[x]GNQKFSSTADYMNMSS	2	0	2092.955678	0.0113	0.2150
KPPVQPLAYK[x]SATPFR	9	0	1799.009303	0.0113	0.1800
LLMK[x]LSSQNDDK	3	0	1390.712546	0.0113	0.1350
NKVLVK[x]VHPEGK	5	0	1346.803351	0.0113	0.1350
P[x]FGNTHNK	0	0	913.440572	0.0113	0.0900
EFHK[x]DMTLEEAEVLILK	3	0	2044.054982	0.0112	0.1900
TITDGK[x]IYVEVER	5	0	1521.803799	0.0112	0.1450
L[x]FKSLGSGMDQEK	0	0	1438.712546	0.0112	0.1450
AVILSDTKPVDK[x]K	11	0	1412.823808	0.0112	0.1450
MEQK[x]PEVDYSEKFAELQK	3	0	2198.056433	0.0111	0.2000
MYGGVREPLK[x]EVVQFVGSR	9	0	2150.130540	0.0111	0.2100
K[x]EAGFIDDILIITPASKEK	0	0	2087.151320	0.0111	0.2100
INVKFFEK[x]EDVQSLK	7	0	1822.982813	0.0110	0.1650
Y[x]TVGQGYTKAAWFEK	0	0	1747.856893	0.0110	0.1650
LIIPSDDALRTNAIVMK[x]DIR	16	0	2253.251374	0.0110	0.2200
MGQAQSGNFSNFGDGANGDNK[x]K	20	0	2242.966054	0.0109	0.2400
DPDDK[x]IVGLTR	4	0	1227.645855	0.0109	0.1200
SSLELANNAVK[x]SNDIEK	10	0	1830.932231	0.0109	0.1850
LFAYPPK[x]SVQPTAKTVQK	6	0	2002.125051	0.0108	0.1950
GDVAASILDK[x]YR	9	0	1306.688052	0.0108	0.1300
GGVHVK[x]LAHLSK	5	0	1244.735277	0.0108	0.1300
K[x]DKPKYEPPVPTR	0	0	1553.856502	0.0108	0.1400
DWNACK[x]K	5	0	920.417393	0.0107	0.0750
VIDGSRPVNRNK[x]LLK	11	0	1708.010698	0.0107	0.1600
K[x]YIPNPVLVIIDVKPK	0	0	1835.128350	0.0106	0.1700
AANVLAFQSTTK[x]TLALK	11	0	1776.014446	0.0106	0.1800
KEVAEADIASK[x]DLEETDER	10	0	2147.022884	0.0105	0.2000
TVQKVETAVLSTTVK[x]AQAR	14	0	2029.153050	0.0105	0.2000
NK[x]YAIQLPLPPK	1	0	1380.812854	0.0104	0.1250
EPLK[x]EVVQFVGSR	3	0	1486.814306	0.0104	0.1350
IEFATITKDTTK[x]NK	11	0	1608.872208	0.0104	0.1450
E[x]QKPEVDYSEKFAELQK	0	0	2067.015955	0.0103	0.1750
TGPPGPPCGGK[x]FMLKLGVK	10	0	1940.037500	0.0103	0.1950
QGSATVGLVSK[x]THAVLVALK	10	0	1978.157410	0.0103	0.2050
NVSGNVLSEIK[x]NNWQIER	10	0	2099.075864	0.0100	0.1800
AVAVVVDPIQSVK[x]GK	12	0	1508.892552	0.0100	0.1500
KTLVAHAVLK[x]VGSALVGSQTK	9	0	2106.252365	0.0100	0.2100
VIPVEELK[x]EIKQIK	7	0	1665.007573	0.0100	0.1400
VK[x]AFGRVYATMQK	1	0	1497.812531	0.0100	0.1300
CFGIK[x]FDIMPR	4	0	1382.683832	0.0100	0.1100
QSK[x]ATREPNK	2	0	1157.615226	0.0100	0.1000
GIDLK[x]SIAEK	4	0	1072.612770	0.0100	0.1000
YDK[x]KDLVR	2	0	1035.571243	0.0100	0.0800
K[x]VADLKK	0	0	800.511946	0.0100	0.0700
K[x]EEPK	0	0	629.338410	0.0100	0.0500
GEIK[x]K	3	0	573.348581	0.0100	0.0500
KLGVKPPK[x]GCLMFGPPGTGK	7	0	2068.132455	0.0097	0.1950
TLVAHAVLK[x]VGSALVGSQTK	8	0	1978.157410	0.0097	0.1950
VYATMQK[x]LQKDLGQVLNK	6	0	2076.140043	0.0097	0.1750
IQDAELAILQK[x]TQNLRR	10	0	2009.138070	0.0097	0.1650
SLPPEEYDEKLYNK[x]FK	13	0	1998.993768	0.0097	0.1550
LAHLSK[x]HPKFEEILTR	5	0	1918.078772	0.0097	0.1550
AVYDTAVVQEDPEK[x]WK	13	0	1876.920608	0.0097	0.1550
GNECIVIGVERK[x]NVPK	11	0	1810.972260	0.0097	0.1550
YYK[x]PDLTIDEAVR	2	0	1581.803799	0.0096	0.1250
NELEK[x]LNFSSLK	4	0	1420.756126	0.0096	0.1150
IYADLK[x]INEDSK	5	0	1407.724493	0.0096	0.1150
K[x]TLVAHAVLKVGSALVGSQTK	0	0	2106.252365	0.0095	0.2000
VLNK[x]EHLEADFVTQVAVR	3	0	2067.111188	0.0094	0.1700
EK[x]SPAIIFIDELDAIGTK	1	0	1959.056365	0.0094	0.1700
LFLLRSDYYMASTYTK[x]K	15	0	2099.076051	0.0094	0.1600
ENK[x]IQRQR	2	0	1070.594434	0.0094	0.0750
K[x]DYTMAQPEFFKAVR	0	0	1829.913356	0.0093	0.1400
QYQEVVK[x]QGDVLLNK	6	0	1759.946763	0.0093	0.1400
QSK[x]YTYDRGTTAVLK	2	0	1729.899815	0.0093	0.1400
VDK[x]NWSK	2	0	875.450075	0.0093	0.0650
SVQPLASAK[x]ELLRSDILTLR	8	0	2209.279304	0.0093	0.1850
QGDVLLNKLQK[x]YQATVMR	10	0	2104.146189	0.0092	0.1650
K[x]YTGLLRVSAMMSCACQK	0	0	2103.009638	0.0092	0.1650
M[x]NSIVSKYTQSTNNDDPK	0	0	2040.942138	0.0092	0.1650
ENK[x]IQR	2	0	786.434760	0.0092	0.0550
DVPTFANFHTPIFIAK[x]R	15	0	1973.052225	0.0091	0.1550
TNSTDEK[x]GTKK	6	0	1207.604385	0.0091	0.1000
FK[x]LNYKPEEEYPDLSK	1	0	1998.993768	0.0091	0.1450
VLK[x]LTLEAMDLEIVEK	2	0	1843.037546	0.0091	0.1450
DTMNVDINAIKK[x]GEIR	11	0	1815.951192	0.0091	0.1450
FLHDK[x]NSDYK	4	0	1265.603994	0.0090	0.0900
ENQEK[x]ISNNK	4	0	1202.589070	0.0090	0.0900
Q[x]DRGK	0	0	602.313592	0.0090	0.0450
EAEAAK[x]DEQIEKIDTVIK	5	0	2029.057817	0.0089	0.1600
QLADYK[x]AFEDSLR	5	0	1554.767750	0.0088	0.1150
FQDILLGAGQAIK[x]AGNR	12	0	1770.973979	0.0088	0.1500
GVLLYGPPGTGK[x]TMLVK	11	0	1729.979978	0.0088	0.1500
LAHLSKHPK[x]FEEILTR	8	0	1918.078772	0.0088	0.1400
YK[x]DGVILAADSR	1	0	1306.688051	0.0088	0.1050
K[x]EEMVMLK	0	0	1006.519074	0.0088	0.0700
IAK[x]GAIEK	2	0	828.506860	0.0088	0.0700
WIAK[x]QILDCIVNLSEPAKK	3	0	2225.224100	0.0087	0.1650
AIGSGSEPAKSELVK[x]EFHK	14	0	2013.053008	0.0087	0.1650
KLEGTIDYQK[x]L	9	0	1306.713204	0.0086	0.0950
HNFVGLFVELSK[x]LLVKDR	11	0	2113.204692	0.0086	0.1550
NILK[x]VDIEVAVIPSEGFR	3	0	1998.114879	0.0086	0.1550
K[x]LFKSLGSGMDQEK	0	0	1566.807502	0.0086	0.1200
LVLK[x]EVFLSFHNLVGRR	3	0	2026.183900	0.0085	0.1450
LFKSLGSGMDQEK[x]VLNK	12	0	1893.002891	0.0085	0.1450
EDALFK[x]NEEK	5	0	1221.587675	0.0085	0.0850
SDEINEVLNK[x]YQETQR	9	0	1964.943855	0.0084	0.1350
GGYAEVK[x]QSEVIGLVR	6	0	1703.920551	0.0084	0.1350
YEIDK[x]TLAGVTR	4	0	1364.729913	0.0083	0.1000
DEK[x]SGVKLENVK	2	0	1344.724827	0.0083	0.1000
MGTTITALRYK[x]DGVILAADSR	10	0	2251.199340	0.0083	0.1750
SLEK[x]TLVPYLR	3	0	1317.765572	0.0082	0.0900
APPEILDISK[x]QLADYK	9	0	1799.966829	0.0081	0.1300
ATLTGMKIDVLFSK[x]IR	13	0	1792.027986	0.0081	0.1300
ALTCK[x]MPGTLLPGPGK	4	0	1639.878887	0.0081	0.1300
VMK[x]SEFQRLTHEK	2	0	1631.845282	0.0081	0.1050
RLAEGESEEVK[x]AYMDPHR	10	0	2116.000652	0.0081	0.1450
QDPK[x]K	3	0	614.338744	0.0080	0.0400
K[x]LIPIRGTEVEK	0	0	1381.829229	0.0079	0.0950
GVMTLGFDLIK[x]R	10	0	1348.753625	0.0079	0.0950
NEEEPTK[x]KGINIDQSSNSK	6	0	2117.023553	0.0079	0.1500
VPEDIFK[x]THLEVAR	6	0	1652.888526	0.0079	0.1100
YEVGAEYIK[x]KVIAR	8	0	1637.914013	0.0079	0.1100
VNLYK[x]FR	4	0	938.533741	0.0079	0.0550
K[x]ATDDDR	0	0	819.372221	0.0079	0.0550
IEVNIHRK[x]R	7	0	1163.688664	0.0078	0.0700
SMAIDK[x]DIR	5	0	1047.538227	0.0078	0.0700
TLALKYPGGGPGK[x]TAILPVK	12	0	1980.177084	0.0077	0.1550
LMVEMEKK[x]LEK	7	0	1376.740675	0.0077	0.0850
QK[x]SLEKTLVPYLR	1	0	1573.919099	0.0077	0.1000
KDYTMAQPEFFK[x]AVR	11	0	1829.913356	0.0077	0.1150
NRQYQEVVK[x]QGDVLLNK	8	0	2030.090787	0.0076	0.1300
EGK[x]GEIYSFDPVGSYER	2	0	1931.890035	0.0076	0.1300
FLKTSK[x]TPPTAMLSSVR	5	0	1863.028712	0.0076	0.1300
AIGSGSEPAK[x]SELVKEFHK	9	0	2013.053008	0.0076	0.1450
K[x]TAGEDAVTLVK	0	0	1230.681905	0.0075	0.0900
Q[x]YTVGQGYTKAAWFEK	0	0	1875.915465	0.0075	0.1200
QIKEIK[x]EVIELPVK	5	0	1665.007573	0.0075	0.1050
K[x]LEK	0	0	516.327120	0.0075	0.0300
SLK[x]R	2	0	502.322703	0.0075	0.0300
M[x]PPK	0	0	471.251517	0.0075	0.0300
S[x]PTGQITSTSARSGK	0	0	1476.753161	0.0073	0.1100
TK[x]DAVVLGVEK	1	0	1157.665530	0.0073	0.0800
NSSSDMAYTSMFKGNQK[x]VVK	16	0	2221.050634	0.0072	0.1450
TPNDTQK[x]YSNDKSIVNSM	6	0	2040.942138	0.0072	0.1300
FKLNVYK[x]YR	6	0	1229.692020	0.0072	0.0650
DAGK[x]DEFSR	3	0	1023.462090	0.0072	0.0650
MILELTNHLEELK[x]K	12	0	1709.938508	0.0071	0.1000
YYEQK[x]IR	4	0	998.518484	0.0071	0.0500
SAK[x]GTKR	2	0	746.439846	0.0071	0.0500
VELAK[x]QNLFVPTSDKEK	4	0	1945.051948	0.0071	0.1200
ATSAGPK[x]QTETINWLEK	6	0	1872.958052	0.0071	0.1200
ATTVKDTMNVDINAIK[x]K	15	0	1860.997805	0.0071	0.1200
ELFDCLK[x]IMR	6	0	1323.667849	0.0070	0.0700
E[x]IINR	0	0	643.365291	0.0070	0.0350
LGSTAIGVK[x]TK	8	0	1073.644403	0.0068	0.0750
ETEK[x]LAEERGWDIR	3	0	1730.858680	0.0068	0.0950
V[x]SPTGQITSTSARSGKK	0	0	1703.916525	0.0068	0.1150
VYQTEPAGIYNAWK[x]ATAIGR	13	0	2208.132649	0.0068	0.1350
QGSATVGLVSK[x]THAVLVALKR	10	0	2134.258512	0.0067	0.1400
DTALEKYK[x]SYLLQHR	7	0	1863.984208	0.0067	0.1000
VVDK[x]CFGIKFDIMPR	3	0	1823.942544	0.0067	0.1000
MSAQSCACMVRTLLYGK[x]R	16	0	2131.015784	0.0067	0.1200
LVSK[x]TSFLTNASNNLAIR	3	0	1948.074078	0.0067	0.1200
LDPAGFYIGYK[x]ATSAGPK	10	0	1854.951515	0.0067	0.1200
VEFK[x]MGNGK	3	0	1008.506203	0.0067	0.0600
K[x]HFEQVINEK	0	0	1270.666925	0.0065	0.0650
KAMVNIDTIDNK[x]VATTM	11	0	1863.943328	0.0065	0.1100
YEALSK[x]HIIMFDCK	5	0	1753.853066	0.0064	0.0900
SSK[x]SSLELANNAVK	2	0	1446.767750	0.0064	0.0900
TSTSSMTAVPK[x]PLK	10	0	1446.775143	0.0064	0.0900
LCIHK[x]NK	4	0	911.501059	0.0064	0.0450
NKHCLIK[x]MNHGTTTLAFR	6	0	2141.098527	0.0064	0.1150
S[x]QARGFDRTITVFSPEGR	0	0	2023.023439	0.0064	0.1150
DAYVYSIVAIARIK[x]LISGK	13	0	2079.209109	0.0063	0.1200
AVAHHTDCK[x]FIR	8	0	1453.724781	0.0063	0.0750
RSK[x]VLDVR	2	0	971.587561	0.0063	0.0500
LMSK[x]VAEK	3	0	904.505142	0.0063	0.0500
DPIGAIDAGAALDIHIRLIK[x]K	19	0	2199.273826	0.0062	0.1300
ATAIGK[x]SSTAAKTFLEK	5	0	1722.951515	0.0062	0.1050
WPK[x]IAEIYGSALR	2	0	1502.824477	0.0062	0.0800
M[x]GQAQSGNFSNFGDGANGDNKK	0	0	2242.966054	0.0061	0.1350
LAHLSK[x]HPK	5	0	1029.608297	0.0061	0.0550
HTVIK[x]TGLR	4	0	1023.618860	0.0061	0.0550
IGDLCAFTDALSK[x]YEAEFR	12	0	2205.041118	0.0061	0.1150
VVKGNQK[x]FSSTADYMNMSS	6	0	2092.955678	0.0061	0.1150
LGSTAIGVK[x]TKDAVVLGVEK	8	0	1984.156741	0.0060	0.1200
VSGIRK[x]HFEQVINEK	5	0	1782.973979	0.0060	0.0900
VLVK[x]VHPEGK	3	0	1104.665473	0.0060	0.0600
DECK[x]QDIMFELGLLQER	3	0	2123.002624	0.0059	0.1000
QNLFVPTSDKEK[x]ASFAR	11	0	1937.000583	0.0059	0.1000
TSNNTNRTNSTDEK[x]GTK	13	0	1866.866670	0.0059	0.1000
LNADVLGQLIK[x]K	10	0	1310.792119	0.0058	0.0700
VADLK[x]K	4	0	672.416990	0.0058	0.0350
EK[x]SPAIIFIDELDAIGTKR	1	0	2115.157467	0.0058	0.1100
M[x]NSTEEIDLYNRWK	0	0	1797.835501	0.0057	0.0800
WDLSK[x]QEALYLAQR	4	0	1719.894338	0.0057	0.0800
S[x]TLDLNHLADLYDR	0	0	1644.810672	0.0057	0.0800
LAVNENLASSK[x]SSM	10	0	1449.713272	0.0057	0.0800
G[x]GLGYPEDAIGKTK	0	0	1404.724827	0.0057	0.0800
MVCK[x]IWK	3	0	963.503367	0.0057	0.0400
LLRPRK[x]R	5	0	937.629701	0.0057	0.0400
IEPLKLK[x]VLVQGLER	6	0	1734.076651	0.0057	0.0850
LEFIK[x]VIPVEELKEIK	4	0	1926.144056	0.0056	0.0900
SIK[x]GYTLPPHCSRGER	2	0	1856.931459	0.0056	0.0900
YVTGPK[x]NK	5	0	905.497023	0.0056	0.0450
FLK[x]TSKTPPTAMLSSVR	2	0	1863.028712	0.0056	0.0950
YK[x]VNLYKFR	1	0	1229.692020	0.0056	0.0500
EHFK[x]ELVSK	3	0	1115.597456	0.0056	0.0500
EALEK[x]TEEK	4	0	1075.539667	0.0056	0.0500
FVK[x]LGIDPPK	2	0	1112.659326	0.0055	0.0550
LAQFEK[x]EEYVSDPK	5	0	1681.819840	0.0054	0.0750
LK[x]PLIEKGGDWERK	1	0	1667.935808	0.0054	0.0750
ATAGPIIADK[x]NCKK	9	0	1485.797272	0.0054	0.0750
IDRK[x]VEFGLPDLEGR	3	0	1742.931448	0.0053	0.0800
V[x]PTFANFHTPIFIAKR	0	0	1858.025287	0.0053	0.0850
DTMNVDINAIK[x]KGEIR	10	0	1815.951192	0.0053	0.0850
GAIESYK[x]VVDASIVSK	6	0	1664.898420	0.0053	0.0850
MILELTNHLEELKK[x]YINR	13	0	2256.229913	0.0053	0.0950
IIYSDIDVDPVK[x]PEHVGK	11	0	2023.062511	0.0053	0.0950
KVNQIESQMAMAEK[x]LIQIR	13	0	2229.197231	0.0053	0.1000
DYGK[x]FLSAMHDLPVRGNAK	3	0	2118.067943	0.0053	0.1000
TK[x]VVDRYADVIASIGLSR	1	0	1962.089727	0.0050	0.0900
VVGQLLEK[x]LKPLIEK	7	0	1706.070505	0.0050	0.0750
K[x]RVIEHNIR	0	0	1163.688664	0.0050	0.0450
WSLERK[x]GEK	5	0	1131.603602	0.0050	0.0450
TVLQDVEANIAALMQATK[x]QR	17	0	2199.168042	0.0050	0.1000
YGLQGPTWLVHKENAINK[x]K	17	0	2195.185017	0.0050	0.0950
EDLTDEEK[x]AASIAVEDEKR	7	0	2147.022884	0.0050	0.0950
GMALGSANEK[x]IEASKGLIDR	9	0	2059.073086	0.0050	0.1000
LNYK[x]PEEEYPDLSK	3	0	1723.830403	0.0050	0.0700
Q[x]DYDLVRSLESQIR	0	0	1720.874329	0.0050	0.0700
GVLLYGPPGTGK[x]TLLAR	11	0	1711.998405	0.0050	0.0850
EIQDEK[x]EAEAARK	5	0	1515.752826	0.0050	0.0650
VMK[x]EDNLILRTR	2	0	1486.828906	0.0050	0.0600
K[x]MSAQSCACMVR	0	0	1427.614109	0.0050	0.0600
AELDK[x]IGLSKIR	4	0	1341.797930	0.0050	0.0600
DLK[x]LKWSDER	2	0	1288.677488	0.0050	0.0500
LIQIRVK[x]LEK	6	0	1238.807376	0.0050	0.0500
VMK[x]EDNLILR	2	0	1229.680131	0.0050	0.0500
P[x]RKQYSAK	0	0	976.545365	0.0050	0.0400
WAIKEK[x]R	5	0	929.544639	0.0050	0.0350
SK[x]VLDVR	1	0	815.486459	0.0050	0.0350
SAKGTK[x]R	5	0	746.439846	0.0050	0.0350
K[x]LQR	0	0	543.349250	0.0050	0.0200
YGLQGPTWLVHK[x]ENAINKK	11	0	2195.185017	0.0047	0.0900
MVRGGYAEVK[x]QSEVIGLVR	9	0	2090.130540	0.0047	0.0900
MILELTNHLEELK[x]KYINR	12	0	2256.229913	0.0047	0.0850
QGDVLLNK[x]LQKYQATVMR	7	0	2104.146189	0.0047	0.0850
WIAK[x]QILDCIVNLSEPAK	3	0	2097.129144	0.0047	0.0850
TLSMEK[x]HTELRSFEQK	5	0	1962.983216	0.0047	0.0750
QTLNK[x]IALDEQIQALK	4	0	1825.030821	0.0047	0.0750
DTALEK[x]YKSYLLQHR	5	0	1863.984208	0.0047	0.0700
LFNLEPK[x]ILEEVPLR	6	0	1809.039932	0.0047	0.0700
AIDLYK[x]EVLNKGVSK	5	0	1675.950788	0.0047	0.0700
LYFYYILFFEK[x]CNR	10	0	1974.970140	0.0046	0.0650
NEEK[x]LAEFDK	3	0	1221.587675	0.0045	0.0450
YVVDISPDIDIK[x]EIKPNIR	11	0	2226.225875	0.0045	0.0850
QEALSSK[x]TLFTRPIPVR	6	0	1942.099899	0.0044	0.0750
TTMTNGFLAHK[x]LCIHK	10	0	1870.954502	0.0044	0.0700
TGRSIK[x]GYTLPPHCSR	5	0	1828.936545	0.0044	0.0700
KANWCDK[x]R	6	0	1076.518495	0.0044	0.0350
DFLDAVQK[x]VVKGNQK	7	0	1687.925636	0.0043	0.0650
NLTDETKNK[x]HCLIK	8	0	1712.887868	0.0043	0.0600
D[x]YTMAQPEFFKAVR	0	0	1701.818400	0.0043	0.0600
K[x]ARQAAK	0	0	771.471479	0.0043	0.0300
LEFIK[x]VIPVEELK	4	0	1555.922455	0.0042	0.0550
SIK[x]GYTLPPHCSR	2	0	1514.766308	0.0042	0.0550
VPDK[x]LIDASTVKHVFPITK	3	0	2107.204023	0.0042	0.0800
LFAYPPKSVQPTAK[x]TVQK	13	0	2002.125051	0.0042	0.0750
KIDK[x]EDMGSNDK	3	0	1378.639778	0.0042	0.0500
K[x]YINR	0	0	692.396924	0.0040	0.0200
S[x]SSDMAYTSMFKGNQKVVK	0	0	2107.007711	0.0039	0.0750
MPGTLLPGPGK[x]GYIGDPIK	10	0	1910.033463	0.0039	0.0750
MKLSLFSNK[x]ENELR	8	0	1707.897707	0.0039	0.0550
AVKPTDMEQFAFYK[x]	13	0	1673.812254	0.0039	0.0550
E[x]SLLAVQGQDFVLTASSSSAVR	0	0	2264.164730	0.0039	0.0850
LAAEDHK[x]FVIHQEENKR	6	0	2063.054738	0.0038	0.0650
KLEKGQSIDDMIPAQK[x]	15	0	1799.945046	0.0037	0.0600
YK[x]EDTALR	1	0	994.508312	0.0037	0.0300
S[x]QARGFDR	0	0	935.457282	0.0037	0.0300
AK[x]SAKIVR	1	0	871.560288	0.0037	0.0300
LVK[x]APALDGALQGVIQFMK	2	0	1998.133505	0.0037	0.0700
SFEQKVMK[x]EDNLILR	7	0	1848.976679	0.0037	0.0550
ARIEVEVYK[x]ITTGDR	8	0	1748.942012	0.0037	0.0550
MSSK[x]SSLELANNAVK	3	0	1577.808228	0.0037	0.0550
ELKK[x]EEMVMLK	3	0	1376.740675	0.0036	0.0400
NELEK[x]LNFSSLKMK	4	0	1679.891560	0.0036	0.0500
K[x]GYQTIELDK	0	0	1193.629146	0.0035	0.0350
ESDK[x]APDLIELNR	3	0	1498.762664	0.0035	0.0450
YGEK[x]ESLAAVLVR	3	0	1433.787759	0.0035	0.0450
DPEEEAEMMTK[x]ETTEK	10	0	1896.796787	0.0034	0.0550
LEEIGVADQYKVSK[x]ILEHK	13	0	2198.194577	0.0034	0.0650
WAFAEK[x]QYGYGTQTV	5	0	1747.820509	0.0033	0.0500
K[x]ASLLTREDLTDEEK	0	0	1746.899873	0.0033	0.0500
GKYYPLK[x]SMTEK	6	0	1443.743119	0.0033	0.0400
VSAMMSCACQK[x]R	10	0	1427.614109	0.0033	0.0400
M[x]SQARGFDR	0	0	1066.497761	0.0033	0.0300
GK[x]LVRK	1	0	699.475505	0.0033	0.0200
LDVAK[x]R	4	0	700.423137	0.0033	0.0200
G[x]QAQSGNFSNFGDGANGDNK	0	0	1983.830620	0.0032	0.0650
N[x]STEEIDLYNRWKALER	0	0	2136.059881	0.0032	0.0550
IGLVRLPEANFEPLEK[x]R	15	0	1980.115548	0.0032	0.0550
NSSSDMAYTSMFK[x]GNQK	12	0	1894.818860	0.0032	0.0550
ATREPNK[x]GSYRPYTAK	6	0	1837.943407	0.0031	0.0500
SK[x]TLQYFA	1	0	956.496688	0.0031	0.0250
G[x]QAQSGNFSNFGDGANGDNKK	0	0	2111.925576	0.0031	0.0650
ATAGPIIADK[x]NCK	9	0	1357.702317	0.0031	0.0400
SFEQK[x]VMKEDNLILR	4	0	1848.976679	0.0030	0.0450
VVGQLLEKLK[x]PLIEK	9	0	1706.070505	0.0030	0.0450
GNQKVVK[x]VDAQDFLK	6	0	1687.925637	0.0030	0.0450
SMIADK[x]HAIR	5	0	1140.607305	0.0030	0.0300
K[x]VTSK	0	0	561.348581	0.0030	0.0150
EDTEAVLK[x]RINDTVGIK	7	0	1900.026461	0.0029	0.0500
MSERDTALEK[x]YK	9	0	1469.718358	0.0029	0.0350
QGSATVGLVSKTHAVLVALK[x]R	19	0	2134.258512	0.0029	0.0600
SSCK[x]IVFRSELQDK	3	0	1695.861321	0.0029	0.0400
KYIPNPVLVIIDVK[x]PK	13	0	1835.128350	0.0028	0.0450
ATLTGMK[x]IDVLFSKIR	6	0	1792.027986	0.0028	0.0450
NK[x]RGGDEWK	1	0	1088.536254	0.0028	0.0250
YSNDK[x]SIVNSM	4	0	1256.570643	0.0027	0.0300
N[x]SSSDMAYTSMFKGNQKVVK	0	0	2221.050634	0.0025	0.0500
QVMEEK[x]LDSK	5	0	1205.596130	0.0025	0.0250
KK[x]AQSGPDASAK	1	0	1186.630541	0.0025	0.0300
AELDK[x]IGLSK	4	0	1072.612770	0.0025	0.0250
FDIMPRK[x]K	6	0	1033.574220	0.0025	0.0200
F[x]MTR	0	0	553.268226	0.0025	0.0100
K[x]LFK	0	0	534.352941	0.0025	0.0100
TIPPLTTVK[x]GSDAAPQASK	8	0	1881.020649	0.0024	0.0450
AK[x]WSTAETLTNNK	1	0	1462.741537	0.0023	0.0300
TLALK[x]YPGGGPGK	4	0	1257.708061	0.0023	0.0300
KNEEK[x]LAEFDK	4	0	1349.682631	0.0023	0.0250
TNNLDLEHK[x]HK	8	0	1347.689447	0.0023	0.0250
S[x]ERDTALEKYK	0	0	1338.677880	0.0023	0.0250
KGYQTIELDK[x]K	9	0	1321.724101	0.0023	0.0250
QYQEVVKQGDVLLNK[x]LQK	14	0	2129.184348	0.0022	0.0400
IWK[x]VMCKNK	2	0	1205.641245	0.0022	0.0200
QVK[x]LLFIEK	2	0	1116.690625	0.0022	0.0200
IDK[x]KTTEEK	2	0	1090.586949	0.0022	0.0200
S[x]PTGQITSTSARSGKK	0	0	1604.848116	0.0022	0.0350
V[x]SPTGQITSTSARSGK	0	0	1575.821569	0.0022	0.0350
VVDASIVSK[x]ALGNFVASVLAR	8	0	2115.205083	0.0021	0.0450
K[x]NVPKLQNVSNFQK	0	0	1642.915408	0.0021	0.0300
K[x]INVLNFPSANFSK	0	0	1577.856502	0.0021	0.0300
K[x]SAAAIGTSQLPVR	0	0	1397.798991	0.0021	0.0300
WSELRK[x]R	5	0	973.545700	0.0021	0.0150
EQKPEVDYSEK[x]FAELQK	10	0	2067.015955	0.0021	0.0350
C[x]SPSATLTHRTMTEKAR	0	0	1945.946117	0.0021	0.0350
S[x]TLDLNHLADLYDRK	0	0	1772.905627	0.0020	0.0300
GNQK[x]VVKVDAQDFLK	3	0	1687.925637	0.0020	0.0300
LISGK[x]LDEARELLVK	4	0	1682.992985	0.0020	0.0300
VNLYK[x]FREER	4	0	1352.720019	0.0020	0.0200
LEK[x]VRQLIIK	2	0	1238.807376	0.0020	0.0200
VMCKNK[x]TDTK	5	0	1223.600166	0.0020	0.0200
PFGNTHNK[x]FK	7	0	1188.603937	0.0020	0.0200
MNSIVSK[x]YTQSTNNDDPK	6	0	2040.942138	0.0019	0.0350
N[x]STEEIDLYNRWK	0	0	1666.795023	0.0019	0.0250
V[x]NQIESQMAMAEK	0	0	1477.690428	0.0019	0.0250
G[x]LGYPEDAIGKTK	0	0	1347.703366	0.0019	0.0250
QYTVGQGYTK[x]AAWFEK	9	0	1875.915465	0.0019	0.0300
M[x]MGINERK	0	0	977.478607	0.0019	0.0150
TLDSNSLTHEK[x]IEFATITK	10	0	2147.110911	0.0018	0.0350
NEEEPTKK[x]GINIDQSSNSK	7	0	2117.023553	0.0018	0.0350
VFHPITK[x]AVILSDTKPVDK	6	0	2107.204023	0.0018	0.0350
K[x]AQSGPDASAK	0	0	1058.535585	0.0018	0.0200
YEVGAEYIKK[x]VIAR	9	0	1637.914013	0.0018	0.0250
TMLVK[x]AVANSTAANFIR	4	0	1805.982099	0.0018	0.0300
SELQDK[x]SSQQGVEGVLIILK	5	0	2170.184405	0.0018	0.0350
C[x]SPSATLTHRTMTEK	0	0	1718.807905	0.0017	0.0250
VELAK[x]QNLFVPTSDK	4	0	1687.914404	0.0017	0.0250
SNDIEK[x]AIDLYK	5	0	1407.724493	0.0017	0.0200
DNSSDLQK[x]LLMK	7	0	1390.712547	0.0017	0.0200
LLK[x]LEEAMK	2	0	1073.615413	0.0017	0.0150
NSTNNTK[x]ER	6	0	1062.505347	0.0017	0.0150
SNQATTSTDRQVK[x]LLFIEK	12	0	2178.164339	0.0016	0.0300
DHDLAPLYK[x]YLSENPK	8	0	1901.952241	0.0016	0.0250
GLGYPEDAIGKTK[x]LVK	12	0	1687.950789	0.0016	0.0250
EFEIIK[x]GVLCQFR	5	0	1637.859869	0.0015	0.0200
MEILK[x]IHLEKVSK	4	0	1566.916655	0.0015	0.0200
IEVEVYK[x]ITTGDR	6	0	1521.803799	0.0015	0.0200
KLGVK[x]PPKGCLMFGPPGTGK	4	0	2068.132455	0.0015	0.0300
M[x]FMTRSEYDR	0	0	1334.574681	0.0015	0.0150
K[x]EPPVYTPPK	0	0	1154.633506	0.0015	0.0150
GTPGYGPLGVLPK[x]VGIR	12	0	1679.972193	0.0015	0.0250
EDVQSLK[x]LKYYEQK	6	0	1769.919882	0.0014	0.0200
SFLELTEVWGK[x]PQK	10	0	1660.882380	0.0014	0.0200
ASK[x]GSNDDEMKIDK	2	0	1536.708913	0.0014	0.0200
TGIATMLTRGEIK[x]K	12	0	1517.859870	0.0014	0.0200
M[x]SQARGFDRTITVFSPEGR	0	0	2154.063918	0.0013	0.0250
K[x]FTGGVLMLIDRESDK	0	0	1807.950131	0.0012	0.0200
GSNDDEMK[x]IDKK	7	0	1378.639778	0.0012	0.0150
VMK[x]SEFQR	2	0	1023.517101	0.0012	0.0100
EMK[x]K	2	0	534.283541	0.0012	0.0050
I[x]INR	0	0	514.322703	0.0012	0.0050
S[x]QAR	0	0	460.239372	0.0012	0.0050
QKSLEK[x]TLVPYLR	5	0	1573.919099	0.0012	0.0150
TTMTNGFLAHKLCIHK[x]NK	15	0	2113.092380	0.0011	0.0200
GK[x]VAVFDSQTQPPVLWFR	1	0	2074.099899	0.0011	0.0200
VVTSK[x]LLKPRVNNR	4	0	1622.994323	0.0011	0.0150
ELAAIK[x]EDTEAVLKR	5	0	1684.935865	0.0010	0.0150
GGNMK[x]EVFRR	4	0	1192.613451	0.0010	0.0100
E[x]SLQR	0	0	631.328907	0.0010	0.0050
VK[x]LEK	1	0	615.395529	0.0010	0.0050
LTQLLSQIK[x]EEQGDIK	8	0	1842.009751	0.0009	0.0150
VATEKDFLDAVQK[x]VVK	12	0	1788.998462	0.0009	0.0150
LK[x]GYQTIELDK	1	0	1306.713204	0.0009	0.0100
ELLKLK[x]VELAK	5	0	1282.822356	0.0009	0.0100
M[x]ESLQR	0	0	762.369385	0.0008	0.0050
LK[x]AYQGIYLMSIR	1	0	1554.859144	0.0008	0.0100
VLGVFSEK[x]AQIKILYVNNAK	7	0	2233.283329	0.0008	0.0150
NSSSDMAYTSMFK[x]GNQKVVK	12	0	2221.050634	0.0008	0.0150
AVEKLSVEALNSLTGEFK[x]GK	17	0	2119.152381	0.0008	0.0150
K[x]AQSGPDASAKLPTVIPTTR	0	0	2037.121751	0.0008	0.0150
MPIDFK[x]GFICKVVDK	5	0	1795.936398	0.0007	0.0100
SEFQRLTHEK[x]STMLEK	9	0	1962.983216	0.0006	0.0100
LVNFTAK[x]TLDLLGIFR	6	0	1820.055916	0.0006	0.0100
IDK[x]NTWNSTLETAKAK	2	0	1818.947489	0.0006	0.0100
ITTGDRLILTENIK[x]TK	13	0	1815.046470	0.0006	0.0100
AVEK[x]LMSR	3	0	932.511289	0.0006	0.0050
NSIVSK[x]YTQSTNNDDPK	5	0	1909.901659	0.0006	0.0100
NK[x]HCLIKMNHGTTTLAFR	1	0	2141.098527	0.0006	0.0100
ETEK[x]LAEER	3	0	1103.545814	0.0006	0.0050
IDKK[x]TTEEK	3	0	1090.586949	0.0006	0.0050
MK[x]LSLFSNK	1	0	1066.584449	0.0006	0.0050
VLGVFSEKAQIK[x]ILYVNNAK	11	0	2233.283329	0.0005	0.0100
FVIHQEENK[x]R	8	0	1298.673071	0.0005	0.0050
EEYVSDPK[x]EQM	7	0	1353.575786	0.0005	0.0050
K[x]KAQSGPDASAK	0	0	1186.630541	0.0004	0.0050
LKPLIEK[x]GGDWERK	6	0	1667.935808	0.0004	0.0050
SDYYMASTYTK[x]KINVK	10	0	1910.944711	0.0003	0.0050
TLSK[x]ESARATIDECMR	3	0	1866.892688	0.0003	0.0050
ILAHREFPDLGVLEGK[x]R	15	0	1949.084584	0.0003	0.0050
DQIGEEK[x]TILQSLLQRAR	6	0	2097.154110	0.0003	0.0050
QEYK[x]DDINLDEASAMAVK	3	0	2038.951640	0.0003	0.0050
VFHPITKAVILSDTK[x]PVDK	14	0	2107.204023	0.0003	0.0050
MSSKSSLELANNAVK[x]SNDIEK	14	0	2264.131715	0.0002	0.0050
# precursors: 1
Precursor: 2847.4844	5	0.9976	0
S[x]SSDMAYTSMFK(0)	K[x]PRVVTALTMLK(0)	1.3200	2847.4583	138.0681
NK[x]HCLIK(1)	LK[x]PQDERTQEERNR(1)	0.9050	2847.4772	138.0681
DLK[x]LKWSDER(2)	K[x]VSTTPANSFELK(0)	0.8900	2847.5017	138.0681
EEYVSDPK[x]EQM(7)	K[x]PRVVTALTMLK(0)	0.8400	2847.4761	138.0681
KDWNACK[x]K(6)	S[x]FLELTEVWGKPQK(0)	0.8400	2847.4628	138.0681
EAVLK[x]LK(4)	N[x]SIVSKYTQSTNNDDPK(0)	0.8150	2847.4864	138.0681
LCIHK[x]NK(4)	LK[x]PQDERTQEERNR(1)	0.7250	2847.4772	138.0681
NK[x]LLK(1)	QLEMLDLQEGFIK[x]EDCK(12)	0.7050	2847.4761	138.0681
YLHQSLK[x]YK(6)	TEPKAVDEEMK[x]VR(10)	0.6950	2847.4839	138.0681
YLHQSLK[x]YK(6)	SPSGNDALNDKK[x]GTK(11)	0.6950	2847.4765	138.0681
DQKK[x]DKPK(3)	VISMEK[x]GGNMKEVFR(5)	0.6450	2847.4985	138.0681
DQK[x]KDKPK(2)	VISMEK[x]GGNMKEVFR(5)	0.6250	2847.4985	138.0681
DQKKDK[x]PK(5)	VISMEK[x]GGNMKEVFR(5)	0.6100	2847.4985	138.0681
SSHIITK[x]ELK(6)	QLADYK[x]AFEDSLR(5)	0.5900	2847.5017	138.0681
DK[x]LVLK(1)	AVDEEMK[x]VRSEDYLPSK(6)	0.5750	2847.4938	138.0681
YLHQSLK[x]YK(6)	SPSGNDALNDK[x]KGTK(10)	0.5750	2847.4765	138.0681
EAVLK[x]LK(4)	NSIVSK[x]YTQSTNNDDPK(5)	0.5300	2847.4864	138.0681
YLHQSLK[x]YK(6)	VKAMEVDEK[x]PTER(8)	0.5250	2847.4839	138.0681
SAK[x]GTKR(2)	NEEGIIEFTK[x]TPNDTQK(9)	0.4650	2847.4613	138.0681
S[x]GYDR(0)	IAK[x]GAIEKVDDLLTTQAEAK(2)	0.4600	2847.4864	138.0681
