# Supplementary material for: ECL: an exhaustive search tool for the identification of cross-linked peptides using whole database
Source: BMC Bioinformatics. 2016 May 20;17:217. doi: 10.1186/s12859-016-1073-y (PMC4874008; doi:10.1186/s12859-016-1073-y)
Supplement: Additional file 5 — Kojak’s pre-selection list of PSMs only identified by ECL. (ZIP 5147 kb) [file 12859_2016_1073_MOESM5_ESM.zip › Kojak's pre-selection ranks of ECL only peptides/Kojak's detailed results/aleitner_M1012_007/diagnostic_1789.txt]

Scan: 1789
IQYVGK[x]QDPK	5	0	1174.634566	0.0825	0.8250
MEILK[x]IHLEKVSK	4	0	1566.916655	0.0808	1.0500
NK[x]LLKVTVSK	1	0	1128.722984	0.0670	0.6700
K[x]GEK	0	0	460.264524	0.0662	0.2650
K[x]APNTVYAVQFLEAVYK	0	0	1940.040658	0.0647	1.1000
K[x]LWK	0	0	573.363839	0.0625	0.2500
IQYVGK[x]QDPKK	5	0	1302.729522	0.0609	0.6700
YK[x]VNLYKFR	1	0	1229.692020	0.0589	0.5300
GGDEWK[x]IEPLKLK	5	0	1511.834706	0.0585	0.7600
M[x]FR	0	0	452.220553	0.0583	0.1750
K[x]FR	0	0	449.275030	0.0583	0.1750
ERDCTAYNIYDK[x]NK	11	0	1788.810014	0.0579	0.8100
GSDAAPQASK[x]K	9	0	1058.535585	0.0573	0.6300
GSDAAPQASK[x]KK	9	0	1186.630541	0.0554	0.6650
R[x]KQYSAK	0	0	879.492606	0.0550	0.3850
NLTDETK[x]NK	6	0	1061.535250	0.0539	0.4850
FATLQK[x]SK	5	0	921.528321	0.0538	0.4300
NKMVCK[x]IWK	5	0	1205.641245	0.0528	0.4750
SSK[x]VYISPK	2	0	1007.565097	0.0517	0.4650
K[x]QYSAK	0	0	723.391504	0.0517	0.3100
K[x]DKMNFVILCR	0	0	1422.747490	0.0509	0.5600
S[x]ERDTALEKYK	0	0	1338.677880	0.0509	0.5600
RK[x]QYSAK	1	0	879.492606	0.0507	0.3550
LLK[x]VTVSK	2	0	886.585106	0.0506	0.4050
LAHLSK[x]HPK	5	0	1029.608297	0.0506	0.4550
LKLELK[x]K	5	0	870.590192	0.0500	0.3500
P[x]FGNTHNK	0	0	913.440572	0.0494	0.3950
GSDAAPQASKK[x]K	10	0	1186.630541	0.0492	0.5900
K[x]PIGATWK	0	0	899.522844	0.0487	0.3900
DK[x]MNFVILCR	1	0	1294.652534	0.0475	0.4750
P[x]RKQYSAK	0	0	976.545365	0.0475	0.3800
KDK[x]MNFVILCR	2	0	1422.747490	0.0473	0.5200
M[x]PFGNTHNK	0	0	1044.481051	0.0472	0.4250
M[x]SERDTALEKYK	0	0	1469.718358	0.0467	0.5600
AHLDVQEK[x]DQPK	7	0	1406.715325	0.0467	0.5600
K[x]RR	0	0	458.307723	0.0467	0.1400
K[x]AFGRVYATMQK	0	0	1398.744122	0.0463	0.5550
LEEIGVADQYK[x]VSK	10	0	1577.830012	0.0461	0.6450
K[x]DKPK	0	0	614.375128	0.0460	0.2300
LAK[x]RMK	2	0	745.463224	0.0458	0.2750
IVKSAK[x]AK	5	0	843.554142	0.0456	0.3650
AVDEEMK[x]VRSEDYLPSK	6	0	1994.961812	0.0456	0.7750
FATLQK[x]SKR	5	0	1077.629423	0.0450	0.4050
IITK[x]EGVETRIIPLK	3	0	1709.045018	0.0447	0.6700
V[x]KAFGRVYATMQK	0	0	1497.812531	0.0446	0.5800
LAK[x]R	2	0	486.327789	0.0437	0.1750
SNDIEK[x]AIDLYKEVLNK	5	0	1991.057425	0.0435	0.7400
DFLDAVQK[x]VVK	7	0	1260.707726	0.0432	0.4750
MEILKIHLEK[x]VSK	9	0	1566.916655	0.0431	0.5600
NFGRDLK[x]LK	6	0	1089.629423	0.0428	0.3850
AAK[x]ASR	2	0	602.349976	0.0425	0.2550
EIK[x]PNIRVALR	2	0	1307.803685	0.0423	0.4650
AIDLYK[x]EVLNK	5	0	1304.733939	0.0423	0.4650
K[x]FRKPIGATWK	0	0	1330.787310	0.0418	0.4600
NK[x]VLVK	1	0	699.464272	0.0417	0.2500
VK[x]AFGRVYATMQK	1	0	1497.812531	0.0415	0.5400
LVK[x]GRQD	2	0	814.466059	0.0414	0.2900
K[x]PPVQPLAYKSATPFR	0	0	1799.009303	0.0409	0.6550
NEEK[x]LAEFDK	3	0	1221.587675	0.0405	0.4050
Q[x]SRQETQYK	0	0	1166.567944	0.0400	0.3600
DIK[x]SMIADK	2	0	1019.532081	0.0400	0.3600
YFATLQKSK[x]R	8	0	1240.692746	0.0400	0.4000
EIK[x]PNIR	2	0	868.513006	0.0400	0.2800
NELEK[x]LNFSSLKMK	4	0	1679.891560	0.0396	0.5550
D[x]GIQDIMPSQAK	0	0	1301.628489	0.0396	0.4750
INADHK[x]LNSLPLLQQLVK	5	0	2043.183957	0.0394	0.7100
NAYVINLK[x]QIAK	7	0	1373.803016	0.0392	0.4700
SMIADK[x]HAIR	5	0	1140.607305	0.0390	0.3900
NWK[x]EGLSR	2	0	988.508981	0.0388	0.3100
TFHILEPKEK[x]SLLAHK	9	0	1890.072626	0.0381	0.6100
FHQLK[x]PTRVLTLAMVK	4	0	1881.102150	0.0381	0.6100
TDNHLSSTLEK[x]LSFK	10	0	1718.883832	0.0380	0.5700
VLVK[x]VHPEGK	3	0	1104.665473	0.0380	0.3800
K[x]DQKK	0	0	645.380940	0.0380	0.1900
K[x]VPDK	0	0	585.348581	0.0380	0.1900
MVCK[x]IWK	3	0	963.503367	0.0379	0.2650
YFATLQK[x]SK	6	0	1084.591644	0.0378	0.3400
DQK[x]KDKPK	2	0	985.555594	0.0375	0.3000
NCK[x]K	2	0	548.274037	0.0375	0.1500
KTTEEK[x]EATPMEMDEEK	5	0	2024.891743	0.0371	0.6300
INVK[x]K	3	0	600.395864	0.0370	0.1850
LESK[x]QR	3	0	759.423863	0.0367	0.2200
LEK[x]VRQLIIK	2	0	1238.807376	0.0365	0.3650
TIDNAETMK[x]K	8	0	1149.569917	0.0365	0.3650
LFK[x]SLGSGMDQEKVLNK	2	0	1893.002891	0.0365	0.6200
LAQFEK[x]EEYVSDPK	5	0	1681.819840	0.0364	0.5100
TK[x]INLIETLRTITDGK	1	0	1815.046470	0.0362	0.5800
Y[x]TVGQGYTK	0	0	1015.497414	0.0361	0.3250
K[x]DGIQDIMPSQAK	0	0	1429.723444	0.0358	0.4650
VNLYK[x]FR	4	0	938.533741	0.0357	0.2500
LALTK[x]PK	4	0	769.506134	0.0357	0.2500
WIEALRDIK[x]SMIADK	8	0	1787.960303	0.0357	0.5350
AIDLYK[x]EVLNKGVSK	5	0	1675.950788	0.0357	0.5350
IQDAELAILQK[x]TQNLRR	10	0	2009.138070	0.0356	0.6050
ELIRAQEEVK[x]R	9	0	1369.767693	0.0355	0.3900
NIPK[x]ARASLTAAK	3	0	1339.793514	0.0354	0.4600
VLVDMESMLVPK[x]PLINK	11	0	1925.072882	0.0350	0.5950
GGLGYPEDAIGK[x]TKLVK	11	0	1744.972250	0.0350	0.5950
AHILRIHAK[x]SMAIDK	8	0	1702.966393	0.0350	0.5250
IHAKSMAIDK[x]DIR	9	0	1496.813257	0.0350	0.4550
GTTAVLK[x]EDIYK	6	0	1336.723767	0.0350	0.4200
IQYVGKQDPK[x]K	9	0	1302.729522	0.0350	0.3850
LESK[x]QRIFR	3	0	1175.677431	0.0350	0.3150
TNAIVMK[x]DIR	6	0	1159.638269	0.0350	0.3500
LRLLK[x]MQR	4	0	1056.658947	0.0350	0.2800
FRK[x]PIGATWK	2	0	1202.692354	0.0345	0.3450
LFKSLGSGMDQEK[x]VLNK	12	0	1893.002891	0.0344	0.5850
FLHDKNSDYK[x]ETLIFK	9	0	1997.025735	0.0344	0.5500
LILVDDEK[x]TSWIYKNK	7	0	1964.061785	0.0344	0.5500
IDK[x]NTWNSTLETAK	2	0	1619.815423	0.0343	0.4800
N[x]SIVSK	0	0	646.364957	0.0342	0.2050
Q[x]YTVGQGYTK	0	0	1143.555986	0.0340	0.3400
IDKK[x]TTEEK	3	0	1090.586949	0.0339	0.3050
FATLQKSK[x]R	7	0	1077.629423	0.0339	0.3050
SNDIEK[x]AIDLYK	5	0	1407.724493	0.0338	0.4050
S[x]RQETQYK	0	0	1038.509372	0.0338	0.2700
DQKK[x]DKPK	3	0	985.555594	0.0338	0.2700
K[x]PRR	0	0	555.360483	0.0338	0.1350
IK[x]YEYQK	1	0	970.512337	0.0336	0.2350
LVRK[x]CIK	3	0	915.568742	0.0336	0.2350
AK[x]YASQK	1	0	794.428614	0.0336	0.2350
IHLEK[x]VSK	4	0	952.570517	0.0331	0.2650
NKLLK[x]VTVSK	4	0	1128.722984	0.0330	0.3300
IHAK[x]SMAIDK	3	0	1112.601159	0.0330	0.3300
VDAQDFLK[x]VAETRR	7	0	1646.873938	0.0329	0.4600
LK[x]YYEQK	1	0	970.512337	0.0329	0.2300
LLSSAK[x]K	5	0	745.469750	0.0329	0.2300
EHFK[x]ELVSK	3	0	1115.597456	0.0328	0.2950
M[x]SSK	0	0	451.210047	0.0325	0.1300
EHFK[x]ELVSKASPIAGSEGK	3	0	2013.053008	0.0324	0.6150
HFEQVINEK[x]HEDALAK	8	0	1906.953636	0.0322	0.5150
AIDLYKEVLNK[x]GVSK	10	0	1675.950788	0.0320	0.4800
QSK[x]ATREPNK	2	0	1157.615226	0.0320	0.3200
PRK[x]QYSAK	2	0	976.545365	0.0319	0.2550
TLSK[x]ESAR	3	0	890.482099	0.0319	0.2550
VK[x]VIAATNRVDTLDPALLR	1	0	2064.205418	0.0318	0.6050
LFAYPPKSVQPTAK[x]TVQK	13	0	2002.125051	0.0317	0.5700
M[x]TEVLK	0	0	719.388726	0.0317	0.1900
VVLK[x]NK	3	0	699.464272	0.0317	0.1900
ILEHK[x]EIMLR	4	0	1280.727413	0.0315	0.3150
YFATLQK[x]SKR	6	0	1240.692746	0.0315	0.3150
M[x]NSTEEIDLYNRWK	0	0	1797.835501	0.0314	0.4400
GK[x]YYPLK	1	0	867.485399	0.0314	0.2200
LK[x]VELAK	1	0	799.516697	0.0314	0.2200
S[x]SIGTGYDLGLFFSPDGR	0	0	1887.900207	0.0314	0.5650
LENQRK[x]WR	5	0	1128.615169	0.0313	0.2500
EMK[x]K	2	0	534.283541	0.0313	0.1250
K[x]TTEEKEATPMEMDEEK	0	0	2024.891743	0.0312	0.5300
GNAK[x]FGDGIQIAQLALK	3	0	1742.967833	0.0312	0.5300
VSK[x]ILEHKEIMLR	2	0	1594.922802	0.0312	0.4050
IWK[x]VMCKNK	2	0	1205.641245	0.0311	0.2800
LFLLRIVAFDQLVK[x]EK	13	0	1931.160709	0.0309	0.4950
TFHILEPK[x]EKSLLAHK	7	0	1890.072626	0.0309	0.4950
K[x]PPVQPLAYKSATPFRK	0	0	1927.104259	0.0309	0.5250
LFAYPPK[x]SVQPTAKTVQK	6	0	2002.125051	0.0308	0.5550
QTGQYYGGLK[x]LCVDRR	9	0	1912.957672	0.0306	0.4900
NK[x]MVCKIWK	1	0	1205.641245	0.0306	0.2750
DTMNVDINAIK[x]K	10	0	1360.701983	0.0304	0.3650
N[x]STEEIDLYNRWK	0	0	1666.795023	0.0304	0.3950
IEFATITKDTTK[x]NK	11	0	1608.872208	0.0304	0.4250
APPEILDISK[x]QLADYK	9	0	1799.966829	0.0303	0.4850
MNSIVSK[x]YTQSTNNDDPK	6	0	2040.942138	0.0303	0.5450
S[x]ERDTALEK	0	0	1047.519601	0.0300	0.2700
NEEK[x]K	3	0	646.328572	0.0300	0.1500
KDK[x]PK	2	0	614.375128	0.0300	0.1500
NEEGIIEFTK[x]TPNDTQK	9	0	1962.953358	0.0300	0.5100
IVRTLIDK[x]FSGEK	7	0	1504.861253	0.0300	0.3900
K[x]MRK	0	0	561.342056	0.0300	0.1200
NTWNSTLETAKAK[x]YASQK	12	0	2040.027522	0.0297	0.5350
MEQK[x]PEVDYSEK	3	0	1481.670742	0.0296	0.3550
CGSPYIIEDSK[x]K	10	0	1395.670349	0.0296	0.3550
DYYTK[x]QSKATR	4	0	1359.678214	0.0295	0.3250
K[x]NEEKLAEFDK	0	0	1349.682631	0.0295	0.3250
IDK[x]KTTEEK	2	0	1090.586949	0.0294	0.2650
LVLK[x]EVFLSFHNLVGR	3	0	1870.082797	0.0294	0.4700
QTGQYYGGLK[x]LCVDR	9	0	1756.856570	0.0293	0.4400
K[x]EFEIIKGVLCQFR	0	0	1765.954825	0.0293	0.4100
NCACVISQK[x]KVPDK	8	0	1645.827913	0.0293	0.4100
IEEIFK[x]K	5	0	905.522175	0.0293	0.2050
DKPK[x]YEPPVPTR	3	0	1425.761546	0.0292	0.3500
IQK[x]ENR	2	0	786.434760	0.0292	0.1750
LVARNIPK[x]EIK	7	0	1279.797539	0.0291	0.3200
TK[x]LVK	1	0	587.400615	0.0290	0.1450
SNPVFAENDEK[x]GEK	10	0	1562.721193	0.0289	0.4050
KPIGATWK[x]TTQLEEANSK	7	0	2001.053008	0.0289	0.5200
IFRQK[x]SLEK	4	0	1147.671285	0.0289	0.2600
TTSK[x]VSIAK	3	0	933.549448	0.0289	0.2600
L[x]FKSLGSGMDQEKVLNK	0	0	1893.002891	0.0288	0.4900
LCFDELK[x]K	6	0	1051.537166	0.0288	0.2300
K[x]DWNACKK	0	0	1048.512348	0.0288	0.2300
DYYTK[x]QSK	4	0	1031.492328	0.0288	0.2300
EK[x]SLLAHK	1	0	924.539219	0.0288	0.2300
LQK[x]R	2	0	543.349250	0.0288	0.1150
IDK[x]K	2	0	502.311471	0.0288	0.1150
LGISATALSPEEK[x]K	12	0	1442.797987	0.0286	0.4000
LAEFVNMSK[x]AYHSQYLR	8	0	2056.019935	0.0285	0.4850
YPMDAHK[x]SELEGVEEAR	6	0	1959.899550	0.0285	0.4850
SETMK[x]YYLPK	4	0	1258.626702	0.0285	0.2850
IITK[x]EGVETR	3	0	1144.645129	0.0285	0.2850
M[x]SSIGTGYDLGLFFSPDGR	0	0	2018.940686	0.0284	0.5400
K[x]TTEEK	0	0	734.380997	0.0283	0.1700
RLVK[x]GR	3	0	727.481651	0.0283	0.1700
NDGTIVIRK[x]LEETDVAK	8	0	1900.026461	0.0282	0.4800
LYFYYILFFEK[x]CNR	10	0	1974.970140	0.0282	0.3950
NCACVISQKK[x]VPDK	9	0	1645.827913	0.0282	0.3950
SELAQSK[x]YLMNVSR	6	0	1624.824212	0.0282	0.3950
D[x]YTMAQPEFFK	0	0	1375.611779	0.0282	0.3100
S[x]SKDISSK	0	0	850.439569	0.0281	0.2250
IWK[x]SDEINEVLNK	2	0	1586.830346	0.0281	0.3650
K[x]AVYMPLCDPGNK	0	0	1491.721334	0.0281	0.3650
K[x]TREALMEFR	0	0	1279.670628	0.0280	0.2800
NCACVISQK[x]K	8	0	1206.584850	0.0280	0.2800
DVPTFANFHTPIFIAK[x]R	15	0	1973.052225	0.0279	0.4750
K[x]SRGVILQSDIEEAYAR	0	0	1934.022044	0.0279	0.4750
CVVHLNDASVAAK[x]LLMK	12	0	1868.001115	0.0279	0.4750
VSPTGQITSTSARSGK[x]K	15	0	1703.916525	0.0279	0.4750
TKLVK[x]ER	4	0	872.544305	0.0279	0.1950
M[x]NSIVSK	0	0	777.405435	0.0279	0.1950
FNLMVICKDK[x]K	9	0	1394.741343	0.0277	0.3050
KFRK[x]PIGATWK	3	0	1330.787310	0.0277	0.3050
GGDEWKIEPLK[x]LK	10	0	1511.834706	0.0277	0.3600
TNNLDLEHKHK[x]TPDK	10	0	1788.911774	0.0277	0.4150
YTVGQGYTK[x]AAWFEK	8	0	1747.856893	0.0277	0.4150
NKVLVK[x]VHPEGK	5	0	1346.803351	0.0275	0.3300
DK[x]LVLK	1	0	714.463938	0.0275	0.1650
TMGK[x]NK	3	0	677.353010	0.0275	0.1650
M[x]SERDTALEK	0	0	1178.560080	0.0275	0.2750
C[x]SPSATLTHR	0	0	1128.534535	0.0275	0.2750
LDSK[x]NVQLAK	3	0	1114.634566	0.0275	0.2750
K[x]PIGATWKTTQLEEANSK	0	0	2001.053008	0.0272	0.4900
FGNRDLVK[x]K	7	0	1075.613774	0.0272	0.2450
HKFQDILLGAGQAIK[x]AGNR	14	0	2036.127841	0.0271	0.5150
INYK[x]K	3	0	664.390778	0.0270	0.1350
LGDK[x]GPAAARASR	3	0	1268.694867	0.0269	0.3500
GGDEWK[x]IEPLK	5	0	1270.655693	0.0268	0.2950
LFAYPPK[x]SVQPTAK	6	0	1545.855441	0.0268	0.3750
K[x]VAQTTYKK	0	0	1065.618191	0.0267	0.2400
SLLTGK[x]HAIR	5	0	1094.655970	0.0265	0.2650
DGIVLAAEK[x]K	8	0	1042.602207	0.0265	0.2650
K[x]VIARLQSYDR	0	0	1347.762215	0.0264	0.2900
ELLKLK[x]VELAK	5	0	1282.822356	0.0264	0.2900
NK[x]ISWYTK	1	0	1038.549782	0.0262	0.2100
DQK[x]K	2	0	517.285985	0.0262	0.1050
LIK[x]K	2	0	500.368591	0.0262	0.1050
DK[x]PK	1	0	486.280173	0.0262	0.1050
RGERPSCPTGYHLK[x]SIR	13	0	2013.032561	0.0262	0.4450
NEEKK[x]LMELFISK	4	0	1607.859201	0.0262	0.3400
VSKILEHK[x]EIMLR	7	0	1594.922802	0.0262	0.3400
SQK[x]ALDTLFSAIR	2	0	1448.798656	0.0262	0.3400
QSK[x]YTYDRGTTAVLK	2	0	1729.899815	0.0260	0.3900
T[x]EVLK	0	0	588.348247	0.0260	0.1300
TTEEK[x]EATPMEMDEEK	4	0	1896.796787	0.0259	0.4150
QEVAAQK[x]SSEETEDKK	6	0	1805.864214	0.0259	0.4150
NAEELSSYQK[x]K	9	0	1295.635683	0.0259	0.2850
EK[x]WIAK	1	0	773.443537	0.0258	0.1550
KEAGFIDDILIITPASK[x]EK	16	0	2087.151320	0.0258	0.4900
K[x]LPNIEEATFDKR	0	0	1559.830681	0.0258	0.3350
WAIKEK[x]R	5	0	929.544639	0.0257	0.1800
S[x]QARGFDRTITVFSPEGR	0	0	2023.023439	0.0256	0.4600
LQK[x]DLGQVLNK	2	0	1254.729522	0.0255	0.2800
K[x]DYTMAQPEFFK	0	0	1503.706735	0.0254	0.3050
NK[x]VLVKVHPEGK	1	0	1346.803351	0.0254	0.3050
DGIVLAAEK[x]KVTSK	8	0	1457.845270	0.0254	0.3550
GGLGYPEDAIGK[x]TK	11	0	1404.724827	0.0254	0.3550
INEDSK[x]LAVNENLASSK	5	0	1830.932231	0.0253	0.4300
FAASK[x]EKQNTPVLFDSK	4	0	1908.994437	0.0250	0.4250
YIPNPVLVIIDVK[x]PK	12	0	1707.033394	0.0250	0.3750
EISYPFK[x]R	6	0	1038.549782	0.0250	0.2000
LLK[x]MQR	2	0	787.473787	0.0250	0.1500
VMCK[x]NK	3	0	778.382925	0.0250	0.1500
IIYSDIDVDPVK[x]PEHVGK	11	0	2023.062511	0.0250	0.4500
NEEK[x]KLMELFISK	3	0	1607.859201	0.0250	0.3250
NLNAPK[x]FSFISNVRPK	5	0	1831.010363	0.0247	0.3950
DFLDAVQKVVK[x]GNQK	10	0	1687.925636	0.0247	0.3700
EWLDK[x]LGDKGPAAAR	4	0	1625.852476	0.0247	0.3700
ELVSK[x]ASPIAGSEGK	4	0	1471.788150	0.0247	0.3700
KNEEK[x]LAEFDK	4	0	1349.682631	0.0245	0.2700
GCLMFGPPGTGK[x]TLLAR	11	0	1774.922143	0.0244	0.4150
D[x]VPTFANFHTPIFIAK	0	0	1816.951123	0.0244	0.3900
VVDKCFGIK[x]FDIMPR	8	0	1823.942544	0.0243	0.3650
K[x]MAIDDDINWEELAR	0	0	1817.861714	0.0243	0.3650
NLLLQEK[x]GFPTPK	6	0	1483.839792	0.0242	0.3150
MVRGGYAEVK[x]QSEVIGLVR	9	0	2090.130540	0.0242	0.4600
NELEK[x]LNFSSLK	4	0	1420.756126	0.0242	0.2900
IIPLK[x]K	4	0	710.505408	0.0242	0.1450
QNTPVLFDSKEAVLK[x]LK	14	0	1929.093418	0.0241	0.4100
ISPGYDVYEGSFEK[x]EGK	13	0	1903.883889	0.0241	0.4100
DK[x]PKYEPPVPTRTGR	1	0	1739.931783	0.0240	0.3600
MEILK[x]IHLEK	4	0	1252.721266	0.0240	0.2400
NK[x]LLK	1	0	614.411513	0.0240	0.1200
K[x]VIAR	0	0	585.396198	0.0240	0.1200
ELVSK[x]ASPIAGSEGKEAYR	4	0	1991.032273	0.0239	0.4550
IAYASVVYIADK[x]YK	11	0	1602.865670	0.0239	0.3350
FFEKINVK[x]K	7	0	1151.670224	0.0239	0.2150
LLIFEK[x]QVR	5	0	1144.696771	0.0239	0.2150
K[x]LMELFISK	0	0	1107.636148	0.0239	0.2150
NK[x]RGGDEWK	1	0	1088.536254	0.0239	0.2150
TPDK[x]GYGHR	3	0	1029.499144	0.0239	0.2150
DVAKMK[x]LSLFSNK	5	0	1479.811862	0.0238	0.3100
QEALSSK[x]TLFTRPIPVR	6	0	1942.099899	0.0238	0.4050
GNQK[x]FSSTADYMNMSS	3	0	1766.723905	0.0237	0.3800
AELDKIGLSK[x]IR	9	0	1341.797930	0.0237	0.2850
INVK[x]FFEK	3	0	1023.575269	0.0237	0.1900
IIRGAIESYK[x]VVDASIVSK	9	0	2047.167638	0.0237	0.4500
YASQK[x]RP	4	0	848.450409	0.0236	0.1650
KHFEQVINEK[x]HEDALAK	9	0	2035.048591	0.0235	0.4000
NSIVSK[x]YTQSTNNDDPK	5	0	1909.901659	0.0235	0.4000
AHLDVQEKDQPK[x]K	11	0	1534.810280	0.0235	0.3050
QVMEEKLDSK[x]NVQLAK	9	0	1858.982156	0.0234	0.3750
CEDGVILALEK[x]VVTSK	10	0	1759.938898	0.0234	0.3750
M[x]NSIVSKYTQSTNNDDPK	0	0	2040.942138	0.0233	0.4200
SMIADK[x]HAIRILAHR	5	0	1730.972539	0.0233	0.3500
MSSK[x]DISSK	3	0	981.480047	0.0233	0.2100
DK[x]KDQK	1	0	760.407879	0.0233	0.1400
QAIVSAVK[x]FEEEAK	7	0	1547.819448	0.0232	0.3250
LSGVVEGIFQK[x]CYAK	10	0	1697.880996	0.0230	0.3450
Q[x]DRGK	0	0	602.313592	0.0230	0.1150
FHQLKPTRVLTLAMVK[x]R	15	0	2037.203252	0.0229	0.3900
STELFK[x]NEEEPTKK	5	0	1678.841301	0.0229	0.3200
DGIVLAAEKK[x]VTSK	9	0	1457.845270	0.0229	0.3200
LCIHK[x]NK	4	0	911.501059	0.0229	0.1600
K[x]YTGLLR	0	0	849.507194	0.0229	0.1600
LDGK[x]DELWK	3	0	1102.565823	0.0228	0.2050
HGGYK[x]PTDK	4	0	1001.492997	0.0228	0.2050
M[x]SSKDISSK	0	0	981.480047	0.0228	0.2050
NWK[x]EEYLRAAK	2	0	1406.730582	0.0227	0.2500
M[x]CSPSATLTHR	0	0	1259.575014	0.0227	0.2500
AHLDVQEK[x]DQPKK	7	0	1534.810280	0.0227	0.2950
GGVHVK[x]LAHLSKHPK	5	0	1606.941898	0.0227	0.3400
N[x]SIVSKYTQSTNNDDPK	0	0	1909.901659	0.0226	0.3850
K[x]LARNILK	0	0	954.633783	0.0225	0.1800
DKK[x]DQK	2	0	760.407879	0.0225	0.1350
DTTK[x]NK	3	0	705.365683	0.0225	0.1350
NLTDETK[x]NKHCLIK	6	0	1712.887868	0.0225	0.3150
ELFDCLK[x]IMR	6	0	1323.667849	0.0225	0.2250
EHFKELVSK[x]ASPIAGSEGK	8	0	2013.053008	0.0224	0.4250
NDSYQLIK[x]ILPNK	7	0	1544.856167	0.0223	0.2900
LDEARELLVK[x]ASK	9	0	1470.840518	0.0223	0.2900
LCFDELK[x]KR	6	0	1207.638268	0.0222	0.2000
LK[x]WSDER	1	0	932.471536	0.0221	0.1550
K[x]ATDDDR	0	0	819.372221	0.0221	0.1550
IGLSK[x]IRIAYASVVYIADK	4	0	2079.209109	0.0221	0.4200
KGVVALVEDK[x]TK	9	0	1285.760486	0.0221	0.2650
AANVLAFQSTTK[x]TLALK	11	0	1776.014446	0.0221	0.3750
LDRK[x]IEIPLPNEVGR	3	0	1747.994380	0.0220	0.3300
DKPK[x]YEPPVPTRTGR	3	0	1739.931783	0.0220	0.3300
K[x]TLVAHAVLK	0	0	1078.686208	0.0220	0.2200
NK[x]PGVYTK	1	0	905.497023	0.0219	0.1750
LENVK[x]IYADLK	4	0	1304.733939	0.0218	0.2400
V[x]PTFANFHTPIFIAK	0	0	1701.924185	0.0217	0.3250
QEVAAQK[x]SSEETEDK	6	0	1677.769259	0.0217	0.3250
NK[x]ELISVSAASK	1	0	1245.692803	0.0217	0.2600
MK[x]LSLFSNK	1	0	1066.584449	0.0217	0.1950
K[x]LQRLR	0	0	812.534410	0.0217	0.1300
EK[x]VAFILDQVRLFLLR	1	0	1959.166855	0.0216	0.3450
ITTGDRLILTENIK[x]TK	13	0	1815.046470	0.0216	0.3450
AK[x]WSTAETLTNNK	1	0	1462.741537	0.0215	0.2800
IDK[x]EDMGSNDK	2	0	1250.544822	0.0214	0.2350
EGVETRIIPLK[x]K	10	0	1381.829229	0.0213	0.2550
EYLEK[x]NWK	4	0	1108.555260	0.0213	0.1700
VGK[x]SAVIK	2	0	800.511946	0.0213	0.1700
IDELVSNNEK[x]IWK	9	0	1586.830346	0.0212	0.2750
DAGK[x]DEFSR	3	0	1023.462090	0.0211	0.1900
ASKGSNDDEMK[x]IDK	10	0	1536.708913	0.0211	0.2950
IDTVIK[x]LVDHSFDEK	5	0	1757.919882	0.0210	0.3150
LIQIRVK[x]LEK	6	0	1238.807376	0.0210	0.2100
K[x]LEGTIDYQK	0	0	1193.629146	0.0210	0.2100
LAAEDHK[x]FVIHQEENK	6	0	1906.953636	0.0209	0.3350
VVGSELIQK[x]YLGDGPR	8	0	1729.936200	0.0209	0.3350
GVVALVEDK[x]TK	8	0	1157.665530	0.0209	0.2300
K[x]IEIPLPNEVGR	0	0	1363.782281	0.0208	0.2500
HK[x]TPDK	1	0	724.386752	0.0208	0.1250
ALGNFVASVLARLALTK[x]PK	16	0	1968.188317	0.0208	0.3950
NAEELSSYQK[x]KLIR	9	0	1677.904901	0.0207	0.2900
QIKEIK[x]EVIELPVK	5	0	1665.007573	0.0207	0.2900
KEK[x]WIAK	2	0	901.538493	0.0207	0.1450
YYIIMGLQASK[x]LRNK	10	0	1796.997022	0.0207	0.3100
TSWIYK[x]NK	5	0	1038.549782	0.0206	0.1650
QLASYYHK[x]ESNALFMVR	7	0	2056.019935	0.0206	0.3500
MSSKDISSK[x]SPSGNDALNDK	8	0	2079.974162	0.0205	0.4100
TFHILEPK[x]EK	7	0	1240.681514	0.0205	0.2050
SERDTALEK[x]YK	8	0	1338.677880	0.0205	0.2250
VIPVEELK[x]EIK	7	0	1295.769988	0.0205	0.2250
SVQPTAK[x]TVQK	6	0	1185.671676	0.0205	0.2250
LK[x]PQDERTQEER	1	0	1527.764059	0.0204	0.2450
IDTIVK[x]EIQDEK	5	0	1429.766355	0.0204	0.2450
LVPYLTK[x]LESKQR	6	0	1573.919099	0.0204	0.2650
KDKPK[x]YEPPVPTR	4	0	1553.856502	0.0204	0.2650
YK[x]DAYVYSIVAIAR	1	0	1630.871817	0.0204	0.2850
LEFIKVIPVEELK[x]EIK	12	0	1926.144056	0.0203	0.3250
DRIDK[x]NTWNSTLETAK	4	0	1890.943464	0.0203	0.3250
YTENIYPPKK[x]TVQYATK	9	0	2043.067597	0.0203	0.3450
GGLGYPEDAIGKTK[x]LVK	13	0	1744.972250	0.0203	0.3450
VEPIPLINGEK[x]RDLRPGR	10	0	2058.169702	0.0200	0.3600
IDVEESIAGYQLARSK[x]R	15	0	1934.022044	0.0200	0.3400
EISYPFK[x]RLDR	6	0	1422.761881	0.0200	0.2200
AAREYLEK[x]NWK	7	0	1406.730582	0.0200	0.2200
TLALK[x]YPGGGPGK	4	0	1257.708061	0.0200	0.2600
TK[x]INLIETLR	1	0	1199.723710	0.0200	0.2000
K[x]QYSAKAK	0	0	922.523570	0.0200	0.1600
EAEAARK[x]K	6	0	901.498083	0.0200	0.1600
FLK[x]TSK	2	0	722.432639	0.0200	0.1200
LK[x]DLR	1	0	643.401675	0.0200	0.1000
LELK[x]K	3	0	629.411178	0.0200	0.1000
QLIIKEEMMNSIQQAVAK[x]	17	0	2073.096129	0.0197	0.3550
NRQYQEVVK[x]QGDVLLNK	8	0	2030.090787	0.0197	0.3350
FAASKEK[x]QNTPVLFDSK	6	0	1908.994437	0.0197	0.3350
INVKFFEK[x]EDVQSLK	7	0	1822.982813	0.0197	0.2950
AIGSGSEPAK[x]SELVK	9	0	1471.788150	0.0197	0.2950
AVEK[x]LMSRRPPVIR	3	0	1650.971479	0.0196	0.2750
K[x]NLLNPLIEDSR	0	0	1410.783007	0.0196	0.2350
ATAIGRASK[x]AAR	8	0	1171.678492	0.0196	0.2350
HK[x]TDLNHENLK	1	0	1347.689447	0.0195	0.2150
EEYLRAAK[x]ASR	7	0	1292.683635	0.0195	0.2150
IEDTDK[x]YDKK	5	0	1253.613888	0.0195	0.1950
RK[x]IFTIHTSK	1	0	1229.724379	0.0195	0.1950
TMGKNK[x]VLVK	5	0	1116.668841	0.0195	0.1950
LNQQSVLLPLLK[x]DNIAHR	11	0	2071.190103	0.0194	0.3500
LK[x]DLRFGNR	1	0	1117.635570	0.0194	0.1750
IDRDK[x]LVLK	4	0	1098.676036	0.0194	0.1750
SAELYK[x]NPK	5	0	1048.555259	0.0194	0.1750
EIDMTCAREASK[x]TLSK	11	0	1838.886542	0.0194	0.3100
VAQTTYK[x]K	6	0	937.523235	0.0194	0.1550
IVK[x]SAKAK	2	0	843.554142	0.0194	0.1550
VLNK[x]GDSGEMSLQK	3	0	1504.755469	0.0193	0.2700
IIPLKK[x]D	5	0	825.532346	0.0193	0.1350
IIPLK[x]KD	4	0	825.532346	0.0193	0.1350
IK[x]TLSMEKHTELR	1	0	1584.865682	0.0192	0.2500
NTWNSTLETAK[x]AKYASQK	10	0	2040.027522	0.0192	0.3450
TEEQRQPEDK[x]LR	9	0	1527.764059	0.0192	0.2300
REDGMK[x]ILMVNR	5	0	1460.759115	0.0192	0.2300
YDK[x]LVETSGQIR	2	0	1407.735725	0.0192	0.2300
ATAIGK[x]SSTAAK	5	0	1104.613831	0.0192	0.2300
NK[x]GTMK	1	0	677.353010	0.0192	0.1150
TGQK[x]MLMNMDK	3	0	1295.603535	0.0191	0.2100
ALTLKTGPPGPPCGGK[x]FMLK	15	0	2069.116472	0.0190	0.3800
GTK[x]RR	2	0	616.376858	0.0190	0.0950
NLTDETKNK[x]HCLIK	8	0	1712.887868	0.0189	0.2650
SMAIDK[x]DIR	5	0	1047.538227	0.0189	0.1700
QEVAAQKSSEETEDK[x]K	14	0	1805.864214	0.0188	0.3000
QAREK[x]VLK	4	0	970.592313	0.0188	0.1500
GSLEK[x]NWK	4	0	960.502835	0.0188	0.1500
M[x]TDK	0	0	493.220610	0.0188	0.0750
K[x]LAR	0	0	486.327789	0.0188	0.0750
IKLISGK[x]LDEAR	6	0	1341.797930	0.0187	0.2250
SQDISINGNSK[x]K	10	0	1289.657479	0.0187	0.2250
LK[x]KTLEVLYLK	1	0	1346.853655	0.0186	0.2050
NSIVSK[x]YTQSTNNDDPKK	5	0	2037.996615	0.0186	0.3350
DDINLDEASAMAVK[x]FLSK	13	0	1965.971650	0.0186	0.3350
YPLVTHFRFLK[x]TSK	10	0	1735.977279	0.0186	0.2600
DWNACK[x]K	5	0	920.417393	0.0186	0.1300
LLMK[x]VALCANHADSVVK	3	0	1868.001115	0.0185	0.3150
FFEKEDVQSLK[x]LK	10	0	1609.871482	0.0185	0.2400
DTMNVDINAIK[x]KGEIR	10	0	1815.951192	0.0184	0.2950
K[x]VAEQNENPTVGSAQK	0	0	1698.853594	0.0184	0.2950
DFLDAVQK[x]VVKGNQK	7	0	1687.925636	0.0183	0.2750
LEK[x]GQSIDDMIPAQK	2	0	1671.850090	0.0183	0.2750
EWLDKLGDK[x]GPAAAR	8	0	1625.852476	0.0183	0.2750
K[x]ATDDDRWK	0	0	1133.546483	0.0183	0.1650
NK[x]LTNDETR	1	0	1089.541397	0.0183	0.1650
TLSK[x]WRDATDDK	3	0	1434.710239	0.0183	0.2200
EK[x]QNTPVLFDSK	1	0	1404.724827	0.0183	0.2200
KIDK[x]EDMGSNDK	3	0	1378.639778	0.0183	0.2200
LDVAK[x]R	4	0	700.423137	0.0183	0.1100
ALTLK[x]TGPPGPPCGGKFMLK	4	0	2069.116472	0.0182	0.3650
K[x]VEFGLPDLEGRAHILR	0	0	1949.084584	0.0182	0.3100
LAVNENLASSK[x]SSM	10	0	1449.713272	0.0182	0.2550
ASAGPLIASQTVK[x]K	12	0	1369.792844	0.0182	0.2550
HK[x]TPDKGYGHR	1	0	1294.653005	0.0182	0.2000
SMK[x]DLHISQNFACLIR	2	0	1931.970877	0.0181	0.2900
DLVK[x]KYDK	3	0	1007.565097	0.0181	0.1450
SSK[x]DISSK	2	0	850.439569	0.0181	0.1450
DIKSMIADK[x]HAIR	8	0	1496.813257	0.0181	0.2350
DSESTEEK[x]EAQAVQR	7	0	1705.775405	0.0180	0.2700
Y[x]FATLQKSKR	0	0	1240.692746	0.0180	0.1800
TLIDK[x]FSGEK	4	0	1136.607685	0.0180	0.1800
VAQTTYK[x]KIYNEYPPTK	6	0	2043.067597	0.0179	0.3050
AK[x]TMTERLCPHTTSASM	1	0	1920.885494	0.0179	0.3050
GVILYGAPGTGK[x]TLLAK	11	0	1657.976610	0.0179	0.3050
IK[x]ENQEKISNNK	1	0	1443.768084	0.0179	0.2150
NAEELSSYQKK[x]LIR	10	0	1677.904901	0.0179	0.2500
FFEK[x]INVKK	3	0	1151.670224	0.0178	0.1600
LQMSAMYK[x]K	7	0	1098.556519	0.0178	0.1600
LVPYLTK[x]LESK	6	0	1289.759425	0.0177	0.1950
KDK[x]PKYEPPVPTR	2	0	1553.856502	0.0177	0.2300
GDSGEMSLQKLFK[x]	12	0	1438.712546	0.0177	0.2300
Y[x]TVGQGYTKAAWFEK	0	0	1747.856893	0.0177	0.2650
YTENIYPPK[x]KTVQYATK	8	0	2043.067597	0.0176	0.3000
DTMNVDINAIKK[x]GEIR	11	0	1815.951192	0.0175	0.2800
KPPVQPLAYK[x]SATPFR	9	0	1799.009303	0.0175	0.2800
EMKK[x]DSESTEEK	3	0	1439.644921	0.0175	0.2100
LVRDAFALAK[x]EK	9	0	1359.787367	0.0175	0.2100
ENWK[x]YACK	3	0	1097.496365	0.0175	0.1400
TVQYATK[x]R	6	0	965.529382	0.0175	0.1400
LYNK[x]FK	3	0	811.459186	0.0175	0.1050
NSDYK[x]ETLIFK	4	0	1356.692468	0.0173	0.1900
N[x]SIVSKYTQSTNNDDPKK	0	0	2037.996615	0.0172	0.3100
LCFDELKK[x]R	7	0	1207.638268	0.0172	0.1550
DKK[x]ASLLTR	2	0	1030.613439	0.0172	0.1550
TSETNDRNSTNNTK[x]ER	13	0	1865.846269	0.0172	0.2750
IQDAELAILQK[x]TQNLR	10	0	1853.036967	0.0172	0.2750
GLGYPEDAIGK[x]TKLVK	10	0	1687.950789	0.0172	0.2750
K[x]EKWIAK	0	0	901.538493	0.0171	0.1200
FAASK[x]EK	4	0	779.417716	0.0171	0.1200
GVSK[x]DEK	3	0	761.391895	0.0171	0.1200
QIAK[x]FVVSLGER	3	0	1345.771718	0.0171	0.2050
AK[x]VAEQNENPTVGSAQK	1	0	1769.890704	0.0171	0.2900
QVK[x]NRDCVGR	2	0	1230.625074	0.0170	0.1700
LLENDIK[x]VMK	6	0	1201.673984	0.0170	0.1700
TVQYATK[x]RSK	6	0	1180.656362	0.0170	0.1700
K[x]WRLR	0	0	757.471088	0.0170	0.0850
DVAK[x]MKLSLFSNK	3	0	1479.811862	0.0169	0.2200
G[x]LGYPEDAIGKTK	0	0	1347.703366	0.0169	0.2200
M[x]SSKSSLELANNAVK	0	0	1577.808228	0.0167	0.2500
IKENQEK[x]ISNNK	6	0	1443.768084	0.0167	0.2000
EMK[x]KDSESTEEK	2	0	1439.644921	0.0167	0.2000
EAEAAK[x]DEQIEK	5	0	1359.651724	0.0167	0.2000
K[x]IFTIHTSK	0	0	1073.623277	0.0167	0.1500
Q[x]YTVGQGYTKAAWFEK	0	0	1875.915465	0.0166	0.2650
SVQPLASAK[x]ELLR	8	0	1410.819392	0.0165	0.2150
VLNK[x]GDSGEMSLQKLFK	3	0	1893.002891	0.0165	0.2800
G[x]GLGYPEDAIGKTK	0	0	1404.724827	0.0164	0.2300
LK[x]PQDER	1	0	884.471536	0.0164	0.1150
YAVISGAISLDRVDVK[x]TK	15	0	1934.083580	0.0164	0.2950
YTSLSEEQK[x]MK	8	0	1342.643803	0.0164	0.1800
DYGK[x]FLSAMHDLPVR	3	0	1747.871494	0.0163	0.2450
DISSK[x]SPSGNDALNDK	4	0	1646.774679	0.0162	0.2600
YVTGPK[x]NK	5	0	905.497023	0.0162	0.1300
K[x]LIR	0	0	528.374737	0.0162	0.0650
K[x]SGR	0	0	446.260107	0.0162	0.0650
LENVKIYADLK[x]INEDSK	10	0	1991.057425	0.0162	0.2750
EVLNK[x]GVSK	4	0	972.560345	0.0161	0.1450
KEFEIIK[x]GVLCQFR	6	0	1765.954825	0.0161	0.2250
WDLSK[x]QEALYLAQR	4	0	1719.894338	0.0161	0.2250
K[x]IYNEYPPTK	0	0	1251.649881	0.0160	0.1600
IEASK[x]GLIDR	4	0	1100.618917	0.0160	0.1600
AIHK[x]LGSTLK	3	0	1066.649824	0.0160	0.1600
LEK[x]VR	2	0	643.401675	0.0160	0.0800
DQPK[x]K	3	0	614.338744	0.0160	0.0800
TLIDKFSGEK[x]K	9	0	1264.702640	0.0159	0.1750
HGGYKPTDK[x]HK	8	0	1266.646859	0.0159	0.1750
LVLK[x]EVFLSFHNLVGRR	3	0	2026.183900	0.0159	0.2700
QGLHK[x]K	4	0	709.423471	0.0158	0.0950
NELEKLNFSSLK[x]MK	11	0	1679.891560	0.0157	0.2200
AFGRVYATMQK[x]LQK	10	0	1639.886752	0.0157	0.2200
LNVYK[x]YR	4	0	954.528656	0.0157	0.1100
TLFRK[x]EK	4	0	920.544305	0.0157	0.1100
IK[x]ENQEK	1	0	887.471202	0.0157	0.1100
MSFLELTEVWGK[x]PQK	11	0	1791.922859	0.0157	0.2350
HK[x]FQDILLGAGQAIK	1	0	1637.925245	0.0157	0.2350
VTVSK[x]GVAIDLLEECK	4	0	1759.938898	0.0156	0.2500
KDWNACK[x]K	6	0	1048.512348	0.0156	0.1250
IWKVMCK[x]NK	6	0	1205.641245	0.0156	0.1400
IEVNIHRK[x]R	7	0	1163.688664	0.0156	0.1400
DK[x]PKYEPPVPTR	1	0	1425.761546	0.0154	0.1850
GGVHVK[x]LAHLSK	5	0	1244.735277	0.0154	0.1850
LK[x]PLIEKGGDWER	1	0	1539.840853	0.0154	0.2000
IDK[x]EDMGSNDKASK	2	0	1536.708913	0.0154	0.2150
IDRK[x]ILFENPDEATK	3	0	1787.941677	0.0153	0.2300
NK[x]PDERFNTGVVNVR	1	0	1743.901545	0.0153	0.2300
VVGQLLEK[x]LKPLIEK	7	0	1706.070505	0.0153	0.2300
EVPAVQVTAAFLYNYK[x]R	15	0	1968.046805	0.0153	0.2600
AQISVRLVPYLTK[x]LESK	12	0	1944.140700	0.0153	0.2600
E[x]QKPEVDYSEK	0	0	1350.630263	0.0150	0.1650
K[x]SGFEKIDLTR	0	0	1292.708787	0.0150	0.1650
YK[x]SYLLQHR	1	0	1206.650884	0.0150	0.1350
DAFALAK[x]EK	6	0	991.533798	0.0150	0.1350
K[x]LDVAK	0	0	672.416990	0.0150	0.0900
K[x]LRDK	0	0	658.412573	0.0150	0.0750
EK[x]VLK	1	0	615.395529	0.0150	0.0750
DLVK[x]K	3	0	601.379880	0.0150	0.0750
YQK[x]PVDTEEENDK	2	0	1593.715773	0.0150	0.1950
K[x]VPDKLIDASTVK	0	0	1412.823808	0.0150	0.1950
IQK[x]ENRHK	2	0	1051.588622	0.0150	0.1200
P[x]TDDDDK	0	0	804.313706	0.0150	0.1050
K[x]DQK	0	0	517.285985	0.0150	0.0600
A[x]KVAEQNENPTVGSAQK	0	0	1769.890704	0.0147	0.2500
QVARNELEK[x]LNFSSLK	8	0	1875.021318	0.0147	0.2350
K[x]DKPKYEPPVPTR	0	0	1553.856502	0.0146	0.1900
EQK[x]PEVDYSEK	2	0	1350.630263	0.0145	0.1600
K[x]EPPVYTPPK	0	0	1154.633506	0.0145	0.1450
HCLIK[x]MNHGTTTLAFR	4	0	1898.960649	0.0144	0.2300
AVYDTAVVQEDPEK[x]WK	13	0	1876.920608	0.0144	0.2300
IK[x]VLAQLGMQSLSPLK	1	0	1725.022174	0.0144	0.2300
ALTLK[x]TGPPGPPCGGK	4	0	1549.828571	0.0144	0.2300
K[x]EEMVMLK	0	0	1006.519074	0.0144	0.1150
IAK[x]GAIEK	2	0	828.506860	0.0144	0.1150
LIPIRGTEVEK[x]ITIK	10	0	1709.045018	0.0143	0.2150
DYTMAQPEFFK[x]AVR	10	0	1701.818400	0.0143	0.2000
LGVK[x]PPK	3	0	737.479921	0.0143	0.1000
EYLEKNWK[x]EGLSR	7	0	1650.836493	0.0142	0.1850
IKTLSMEK[x]HTELR	7	0	1584.865682	0.0142	0.1850
YYK[x]PDLTIDEAVR	2	0	1581.803799	0.0142	0.1850
IHAK[x]SMAIDKDIR	3	0	1496.813257	0.0142	0.1850
LSLFSNK[x]ENELR	6	0	1448.762272	0.0142	0.1700
K[x]IDKEDMGSNDK	0	0	1378.639778	0.0142	0.1700
EFPDLGVLEGK[x]RIDRPGR	10	0	2053.106771	0.0142	0.2550
RQTLNK[x]IALDEQIQALK	5	0	1981.131923	0.0141	0.2400
LELKK[x]ANWCDK	4	0	1403.723052	0.0141	0.1550
LAHLSKHPK[x]FEEILTR	8	0	1918.078772	0.0141	0.2250
LAHLSK[x]HPKFEEILTR	5	0	1918.078772	0.0141	0.2250
GLGYPEDAIGKTK[x]LVK	12	0	1687.950789	0.0141	0.2250
WK[x]TLSKESAR	1	0	1204.656362	0.0140	0.1400
RFDSEK[x]AGDR	5	0	1179.563192	0.0140	0.1400
K[x]YINR	0	0	692.396924	0.0140	0.0700
K[x]VTSK	0	0	561.348581	0.0140	0.0700
MSSK[x]SSLELANNAVK	3	0	1577.808228	0.0140	0.2100
HIGIATTGFIPDGQHIVK[x]R	17	0	2059.132592	0.0139	0.2650
YEVGAEYIKK[x]VIAR	9	0	1637.914013	0.0139	0.1950
SLGSGMDQEK[x]VLNK	9	0	1504.755469	0.0139	0.1950
GGDWERK[x]NR	6	0	1116.542400	0.0139	0.1250
RLMSK[x]VAEK	4	0	1060.606245	0.0139	0.1250
V[x]SPTGQITSTSAR	0	0	1303.673128	0.0138	0.1800
VAQTTYKK[x]IYNEYPPTK	7	0	2043.067597	0.0138	0.2350
HPK[x]FEEILTRLR	2	0	1537.872820	0.0138	0.1650
E[x]MKKDSESTEEK	0	0	1439.644921	0.0138	0.1650
K[x]MSAQSCACMVR	0	0	1427.614109	0.0138	0.1650
TLALK[x]YPGGGPGKTAILPVK	4	0	1980.177084	0.0137	0.2750
IKILFSDVK[x]AMTTGLR	8	0	1792.027986	0.0137	0.2200
VLVDK[x]SRK	4	0	943.581415	0.0137	0.1100
AIEGK[x]IAR	4	0	856.513006	0.0137	0.1100
LWK[x]R	2	0	601.369985	0.0137	0.0550
I[x]INR	0	0	514.322703	0.0137	0.0550
TSK[x]TPPTAMLSSVREIIK	2	0	1958.086949	0.0136	0.2450
MILELTNHLEELK[x]K	12	0	1709.938508	0.0136	0.1900
N[x]SSSDMAYTSMFKGNQK	0	0	1894.818860	0.0135	0.2300
K[x]NTEDIEMTA	0	0	1150.517549	0.0135	0.1350
TAALSARPAK[x]NIR	9	0	1367.799660	0.0135	0.1750
M[x]STLDLNHLADLYDRK	0	0	1903.946106	0.0134	0.2150
C[x]SPSATLTHRTMTEK	0	0	1718.807905	0.0133	0.2000
MATTVK[x]DTMNVDINAIKK	5	0	1992.038284	0.0133	0.2400
EWLDK[x]LGDK	4	0	1102.565823	0.0133	0.1200
FMLKLGVK[x]R	7	0	1090.668450	0.0133	0.1200
ERK[x]PRR	2	0	840.504172	0.0133	0.0800
LAEK[x]WR	3	0	801.449683	0.0133	0.0800
STELFKNEEEPTK[x]K	12	0	1678.841301	0.0132	0.1850
GYSK[x]PNERATK	3	0	1249.641438	0.0132	0.1450
M[x]CSPSATLTHRTMTEK	0	0	1849.848383	0.0131	0.2100
K[x]YIPNPVLVIIDVKPK	0	0	1835.128350	0.0131	0.2100
FFEK[x]INVK	3	0	1023.575269	0.0131	0.1050
M[x]SRSYDSR	0	0	1000.439581	0.0131	0.1050
GK[x]VAVFDSQTQPPVLWFR	1	0	2074.099899	0.0131	0.2350
SMAIDK[x]DIRWELIAR	5	0	1815.966450	0.0130	0.1950
GGVHVKLAHLSK[x]HPK	11	0	1606.941898	0.0130	0.1950
YYPLK[x]SMTEK	4	0	1258.626702	0.0130	0.1300
FLKTSK[x]TPPTAMLSSVR	5	0	1863.028712	0.0129	0.2200
ATAIGK[x]SSTAAKTFLEK	5	0	1722.951515	0.0129	0.2200
K[x]EPPVYTPPKDK	0	0	1397.755400	0.0129	0.1550
S[x]PTGQITSTSAR	0	0	1204.604720	0.0129	0.1550
SSCK[x]IVFRSELQDK	3	0	1695.861321	0.0129	0.1800
VVTALTMLK[x]QHLFR	8	0	1655.954434	0.0129	0.1800
EWDSK[x]LK	4	0	904.465390	0.0129	0.0900
DQIGEEK[x]TILQSLLQR	6	0	1870.015898	0.0128	0.2050
STELQIGVVEDDK[x]PFR	12	0	1831.931505	0.0128	0.2050
K[x]FTGGVLMLIDRESDK	0	0	1807.950131	0.0128	0.2050
K[x]TVQYATKR	0	0	1093.624337	0.0128	0.1150
AVDEEMK[x]VR	6	0	1075.533141	0.0128	0.1150
HGGYK[x]PTDKHK	4	0	1266.646859	0.0127	0.1400
EFEIIK[x]GVLCQFR	5	0	1637.859869	0.0127	0.1650
SVMAPLFLHDK[x]YDGR	10	0	1747.871494	0.0127	0.1900
SGVKLENVK[x]IYADLK	8	0	1675.950788	0.0127	0.1900
SNDIEKAIDLYK[x]EVLNK	11	0	1991.057425	0.0126	0.2150
VETAVLSTTVK[x]AQARAK	10	0	1772.015506	0.0126	0.2150
KAQSGPDASAK[x]LPTVIPTTR	10	0	2037.121751	0.0125	0.2500
K[x]DSESTEEKEAQAVQR	0	0	1833.870361	0.0125	0.2000
S[x]SSDMAYTSMFKGNQK	0	0	1780.775938	0.0125	0.2000
K[x]ILFENPDEATK	0	0	1403.729579	0.0125	0.1500
DEK[x]SGVKLENVK	2	0	1344.724827	0.0125	0.1500
SNNIK[x]ENEQK	4	0	1202.589070	0.0125	0.1250
LGDK[x]GPAAAR	3	0	954.524630	0.0125	0.1250
M[x]SGYDR	0	0	727.295891	0.0125	0.0750
IVK[x]SAK	2	0	644.422076	0.0125	0.0750
S[x]QAR	0	0	460.239372	0.0125	0.0500
TLPPELK[x]GEALGNSEHIR	6	0	1960.037693	0.0125	0.2250
RMDDK[x]MLLTEVHLLESK	4	0	2057.064831	0.0124	0.2100
QIK[x]VMDSLEPTGEIYGK	2	0	1906.970924	0.0124	0.2100
K[x]DYTMAQPEFFKAVR	0	0	1829.913356	0.0123	0.1850
ASVVETVTLTK[x]VTQK	10	0	1602.919156	0.0123	0.1850
STMLEKIK[x]ENQEK	7	0	1576.812980	0.0123	0.1600
GVVALVEDK[x]TKSVALGGITK	8	0	1984.156741	0.0123	0.2450
M[x]SQARGFDR	0	0	1066.497761	0.0122	0.1100
K[x]DSESTEEK	0	0	1051.466899	0.0122	0.1100
KDGIQDIMPSQAK[x]ELK	12	0	1799.945046	0.0122	0.1950
VLKTK[x]DEGGPAGGLYI	4	0	1616.877294	0.0122	0.1950
VIPVEELKEIK[x]QIK	10	0	1665.007573	0.0121	0.1700
VLVDK[x]SR	4	0	815.486459	0.0121	0.0850
M[x]EQKPEVDYSEK	0	0	1481.670742	0.0121	0.1450
MSERDTALEK[x]YK	9	0	1469.718358	0.0121	0.1450
FIK[x]HADATCVHR	2	0	1453.724781	0.0121	0.1450
IMSLYSSRGTLK[x]VHTIR	11	0	1961.087952	0.0121	0.2050
DTALEK[x]YKSYLLQHR	5	0	1863.984208	0.0120	0.1800
QDPK[x]K	3	0	614.338744	0.0120	0.0600
K[x]INVK	0	0	600.395864	0.0120	0.0600
LVSK[x]TSFLTNASNNLAIR	3	0	1948.074078	0.0119	0.2150
ASRPGAAAKLDGK[x]DELWK	12	0	1912.016567	0.0119	0.2150
ILFENPDEATK[x]RK	10	0	1559.830681	0.0119	0.1550
RAVEK[x]LSVEALNSLTGEFK	4	0	2090.137066	0.0118	0.2250
TNNLDLEHK[x]HK	8	0	1347.689447	0.0118	0.1300
F[x]ANNDEIHPSK	0	0	1270.594156	0.0118	0.1300
ASPIAGSEGK[x]EAYR	9	0	1434.710239	0.0118	0.1650
QEYK[x]DDINLDEASAMAVK	3	0	2038.951640	0.0117	0.2100
YTLYDQNDTK[x]EWLDK	9	0	1930.894787	0.0117	0.1750
NLNQIVNELDEEK[x]YK	12	0	1847.926420	0.0117	0.1750
TRLLENDIK[x]VMK	8	0	1458.822760	0.0117	0.1400
D[x]YDLVR	0	0	779.381332	0.0117	0.0700
SQDISINGNSK[x]KEEPK	10	0	1772.890370	0.0116	0.1850
VVSSAIVDK[x]YIGESAR	8	0	1692.904567	0.0116	0.1850
YYIIMGLQASK[x]LR	10	0	1554.859144	0.0115	0.1500
EDCEAATDPLLK[x]K	11	0	1488.712937	0.0115	0.1500
VNLYK[x]FREER	4	0	1352.720019	0.0115	0.1150
FNLMVICK[x]DK	7	0	1266.646388	0.0115	0.1150
K[x]GVVALVEDK	0	0	1056.617856	0.0115	0.1150
WSDERYLHQSLK[x]YK	11	0	1851.926697	0.0114	0.1600
LK[x]WSDERYLHQSLK	1	0	1801.947432	0.0114	0.1600
SLLTGK[x]HAIRYAGR	5	0	1541.878966	0.0114	0.1600
S[x]SKSSLELANNAVK	0	0	1446.767750	0.0114	0.1600
K[x]ASLLTR	0	0	787.491545	0.0114	0.0800
VLNK[x]EHLEADFVTQVAVR	3	0	2067.111188	0.0114	0.2050
GITVLK[x]PDDDK	5	0	1199.639709	0.0114	0.1250
LIDASTVK[x]HVFPITK	7	0	1667.960960	0.0113	0.1700
NLSNVVEISGK[x]GVFV	10	0	1560.851081	0.0113	0.1700
GAIESYK[x]VVDASIVSK	6	0	1664.898420	0.0113	0.1800
DCTAYNIYDK[x]NK	9	0	1503.666324	0.0113	0.1350
VPDK[x]LIDASTVK	3	0	1284.728853	0.0113	0.1350
STMLEK[x]IK	5	0	948.531355	0.0113	0.0900
F[x]ATLQKSK	0	0	921.528321	0.0113	0.0900
M[x]PPK	0	0	471.251517	0.0113	0.0450
LAAEDHK[x]FVIHQEENKR	6	0	2063.054738	0.0112	0.1900
IEFATITK[x]DTTKNK	7	0	1608.872208	0.0111	0.1550
ATAGPIIADKNCK[x]K	12	0	1485.797272	0.0111	0.1550
INVK[x]FFEKEDVQSLK	3	0	1822.982813	0.0110	0.1650
S[x]TLDLNHLADLYDRK	0	0	1772.905627	0.0110	0.1650
VETAVLSTTVK[x]AQAR	10	0	1572.883440	0.0110	0.1650
K[x]IEFPSYRDR	0	0	1309.677823	0.0110	0.1100
DTTK[x]NKMVCK	3	0	1223.600166	0.0110	0.1100
LRNK[x]R	3	0	685.434703	0.0110	0.0550
K[x]NVPK	0	0	584.364565	0.0110	0.0550
KK[x]SGR	1	0	574.355062	0.0110	0.0550
FLHDK[x]NSDYKETLIFK	4	0	1997.025735	0.0109	0.1750
SQDISINGNSKK[x]EEPK	11	0	1772.890370	0.0109	0.1750
LELK[x]KANWCDK	3	0	1403.723052	0.0109	0.1200
LK[x]GYQTIELDK	1	0	1306.713204	0.0109	0.1200
SAK[x]IVRTLIDK	2	0	1242.765906	0.0109	0.1200
ATTVK[x]DTMNVDINAIKK	4	0	1860.997805	0.0109	0.1850
LMSK[x]VAEKAQINTQEYGR	3	0	2065.062523	0.0108	0.1950
QAAK[x]ASVVETVTLTKVTQK	3	0	2001.146903	0.0108	0.2050
LGIDPPK[x]GIMLYGPPGTGK	6	0	1910.033463	0.0108	0.2050
DEK[x]YTLYDQNDTK	2	0	1631.731422	0.0108	0.1400
ELLK[x]PSASVALQR	3	0	1410.819391	0.0108	0.1400
EFEIIK[x]GVLCQFRR	5	0	1793.960971	0.0107	0.1500
LNYK[x]PEEEYPDLSK	3	0	1723.830403	0.0107	0.1500
K[x]ARQAAK	0	0	771.471479	0.0107	0.0750
HNFVGLFVELSK[x]LLVK	11	0	1842.076651	0.0106	0.1700
LMSK[x]VAEK	3	0	904.505142	0.0106	0.0850
EFHK[x]DMTLEEAEVLILK	3	0	2044.054982	0.0106	0.1800
LHQLRNK[x]ELISVSAASK	6	0	1893.079498	0.0106	0.1800
MATTVKDTMNVDINAIK[x]K	16	0	1992.038284	0.0106	0.1900
GNAK[x]FGDGIQIAQLALKHR	3	0	2036.127841	0.0105	0.2000
FNLMVICK[x]DKK	7	0	1394.741343	0.0105	0.1150
FFEK[x]EDVQSLK	3	0	1368.692468	0.0105	0.1150
TLSMEK[x]HTELR	5	0	1343.686669	0.0105	0.1150
IDRPAQVISFK[x]K	10	0	1400.813914	0.0104	0.1250
K[x]PRVVTALTMLK	0	0	1355.832206	0.0104	0.1250
LNDPEDK[x]YEALSK	6	0	1520.735782	0.0104	0.1350
YEVGAEYIK[x]KVIAR	8	0	1637.914013	0.0104	0.1450
K[x]FDQLTQALNVAIR	0	0	1615.904510	0.0104	0.1450
SSK[x]SSLELANNAVK	2	0	1446.767750	0.0104	0.1450
WAFAEK[x]QYGYGTQTV	5	0	1747.820509	0.0103	0.1550
S[x]GYDRALSVFSPDGR	0	0	1625.779708	0.0103	0.1550
LVNFTAK[x]TLDLLGIFR	6	0	1820.055916	0.0103	0.1650
KLEK[x]GQSIDDMIPAQK	3	0	1799.945046	0.0103	0.1650
SPTGQITSTSARSGK[x]K	14	0	1604.848116	0.0103	0.1650
QDLADATVETLK[x]AIEGK	11	0	1800.946820	0.0103	0.1750
TAALSARPAK[x]NIRIHAYVK	9	0	2079.206421	0.0103	0.1950
IIENEQSAEK[x]NAYVINLK	9	0	2075.089784	0.0100	0.1800
EAEAAKDEQIEK[x]IDTVIK	11	0	2029.057817	0.0100	0.1800
VADLKK[x]LEGTIDYQK	5	0	1719.940617	0.0100	0.1500
VIDGSRPVNRNK[x]LLK	11	0	1708.010698	0.0100	0.1500
WSLERK[x]GEK	5	0	1131.603602	0.0100	0.0900
K[x]SKTLQYFA	0	0	1084.591644	0.0100	0.0900
GGNMK[x]EVFR	4	0	1036.512349	0.0100	0.0900
FDVIVAK[x]GK	6	0	975.575269	0.0100	0.0900
LAQFEK[x]EEYVSDPKEQM	5	0	2069.961478	0.0100	0.1700
DLVLALDTPRTAAVNIK[x]VR	16	0	2064.205418	0.0100	0.1900
IMRDVITELPDAK[x]YYR	12	0	1982.029438	0.0100	0.1600
CSPSATLTHRTMTEK[x]AR	14	0	1945.946117	0.0100	0.1700
DSYLIIDK[x]LPSEYDSR	7	0	1912.941734	0.0100	0.1600
SAELYKNPK[x]ADPLDER	8	0	1844.926754	0.0100	0.1600
DISSKSPSGNDALNDK[x]K	15	0	1774.869635	0.0100	0.1700
R[x]FANNDEIHPSK	0	0	1426.695258	0.0100	0.1200
ITAFLLADSK[x]SQK	9	0	1420.792510	0.0100	0.1300
EERFK[x]LNVYK	4	0	1324.713873	0.0100	0.1000
LNADVLGQLIK[x]K	10	0	1310.792119	0.0100	0.1200
FVIHQEENK[x]R	8	0	1298.673071	0.0100	0.1000
NPK[x]ADPLDER	2	0	1153.572695	0.0100	0.1000
LMVEMEK[x]K	6	0	1006.519074	0.0100	0.0800
F[x]PTDDDDK	0	0	951.382115	0.0100	0.0800
K[x]TVQYATK	0	0	937.523235	0.0100	0.0800
K[x]EVQEAR	0	0	858.455887	0.0100	0.0700
MQK[x]LLR	2	0	787.473787	0.0100	0.0600
NK[x]PDER	1	0	757.371829	0.0100	0.0600
KDQK[x]K	3	0	645.380940	0.0100	0.0500
LVK[x]GR	2	0	571.380549	0.0100	0.0500
YDK[x]K	2	0	552.290736	0.0100	0.0400
K[x]SLK	0	0	474.316557	0.0100	0.0400
QYSAKAK[x]WSTAETLTNNK	6	0	2040.027522	0.0097	0.1750
TSK[x]TPPTAMLSSVR	2	0	1474.781290	0.0096	0.1350
LK[x]AYQGIYLMSIR	1	0	1554.859144	0.0096	0.1250
SIK[x]GYTLPPHCSR	2	0	1514.766308	0.0096	0.1250
ASRPGAAAK[x]LDGK	8	0	1240.688720	0.0096	0.1250
LRTFHILEPK[x]EK	9	0	1509.866674	0.0096	0.1150
LK[x]GYQTIELDKK	1	0	1434.808159	0.0096	0.1150
ELKK[x]EEMVMLK	3	0	1376.740675	0.0095	0.1050
HKTPDK[x]GYGHR	5	0	1294.653005	0.0095	0.1050
G[x]LGYPEDAIGK	0	0	1118.560737	0.0095	0.1050
WKTLSK[x]ESAR	5	0	1204.656362	0.0095	0.0950
YEVGAEYIK[x]K	8	0	1198.623334	0.0095	0.0950
NIK[x]VIMATNR	2	0	1158.654253	0.0095	0.0950
SELVK[x]EFHK	4	0	1115.597456	0.0094	0.0850
KTVQYATK[x]R	7	0	1093.624337	0.0094	0.0850
LNFSSLK[x]MK	6	0	1066.584449	0.0094	0.0850
DK[x]KASLLTR	1	0	1030.613439	0.0094	0.0850
RHNFVGLFVELSK[x]LLVK	12	0	1998.177753	0.0094	0.1600
GVLLYGPPGTGK[x]TLLAR	11	0	1711.998405	0.0094	0.1600
KDSESTEEK[x]EAQAVQR	8	0	1833.870361	0.0094	0.1500
VEFK[x]MGNGKMVEISR	3	0	1723.874862	0.0093	0.1400
LKESQLVDK[x]FFEK	8	0	1609.871482	0.0092	0.1200
FGDGIQIAQLALK[x]HRENK	12	0	2037.111857	0.0092	0.1650
ATSAGPK[x]QTETINWLEKR	6	0	2029.059155	0.0092	0.1650
ATDDDRWK[x]TLSK	7	0	1434.710239	0.0092	0.1100
K[x]SGNLPDADNSK	0	0	1244.599634	0.0092	0.1100
GVLLYGPPGTGK[x]TMLVK	11	0	1729.979978	0.0091	0.1550
ELK[x]KEEMVMLK	2	0	1376.740675	0.0091	0.1000
YYK[x]DGIYDLLHACVDR	2	0	1999.946105	0.0091	0.1450
SDEINEVLNK[x]YQETQR	9	0	1964.943855	0.0091	0.1450
DGIQDIMPSQAK[x]ELKK	11	0	1799.945046	0.0091	0.1450
VATEKDFLDAVQK[x]VVK	12	0	1788.998462	0.0091	0.1450
ARIEVEVYK[x]ITTGDR	8	0	1748.942012	0.0090	0.1350
DGIQDIMPSQAK[x]ELK	11	0	1671.850090	0.0090	0.1350
DLK[x]LKWSDER	2	0	1288.677488	0.0090	0.0900
DAGK[x]DEFSRK	3	0	1151.557046	0.0090	0.0900
K[x]EEPK	0	0	629.338410	0.0090	0.0450
LLK[x]PR	2	0	625.427496	0.0090	0.0450
TVQKVETAVLSTTVK[x]AQAR	14	0	2029.153050	0.0089	0.1700
A[x]ASLLKVNMENLIVTDLGK	0	0	2028.128811	0.0089	0.1700
AVK[x]PTDMEQFAFYK	2	0	1673.812254	0.0089	0.1250
ENRHK[x]FQDILLGAGQAIK	4	0	2037.111857	0.0089	0.1600
YACK[x]ILGVVEGQFSRPAK	3	0	2022.071968	0.0089	0.1600
GIK[x]GIESEAYESVLDLAK	2	0	1921.004331	0.0089	0.1600
LTHEKSTMLEK[x]IK	10	0	1556.859536	0.0088	0.1150
FLK[x]TSKTPPTAMLSSVR	2	0	1863.028712	0.0088	0.1500
GGYAEVK[x]QSEVIGLVR	6	0	1703.920551	0.0088	0.1400
DQKKDK[x]PK	5	0	985.555594	0.0088	0.0700
DTALEK[x]YK	5	0	966.502166	0.0088	0.0700
IK[x]TLSMEK	1	0	948.531355	0.0088	0.0700
RMK[x]K	2	0	561.342056	0.0088	0.0350
K[x]IDK	0	0	502.311471	0.0088	0.0350
GTKK[x]SGNLPDADNSK	3	0	1530.763724	0.0087	0.1300
K[x]IIEEEGFTNR	0	0	1334.682966	0.0086	0.0950
K[x]LEGTIDYQKL	0	0	1306.713204	0.0086	0.0950
LGSTAIGVK[x]TK	8	0	1073.644403	0.0086	0.0950
NSIVSKYTQSTNNDDPK[x]K	16	0	2037.996615	0.0086	0.1550
A[x]SLLKVNMENLIVTDLGK	0	0	1957.091700	0.0086	0.1550
D[x]YTMAQPEFFKAVR	0	0	1701.818400	0.0086	0.1200
AQEEVK[x]R	5	0	858.455887	0.0086	0.0600
K[x]LDVAKR	0	0	828.518092	0.0086	0.0600
D[x]GLEDDMPALADEEFEK	0	0	1922.809068	0.0085	0.1450
EWDSK[x]LKDLR	4	0	1288.677488	0.0085	0.0850
SRK[x]VAQTTYK	2	0	1180.656362	0.0085	0.0850
VMK[x]SEFQRLTHEK	2	0	1631.845282	0.0085	0.1100
Q[x]EMKKDSESTEEK	0	0	1567.703492	0.0085	0.1100
VATEK[x]DFLDAVQK	4	0	1462.766689	0.0085	0.1100
MDDK[x]MLLTEVHLLESK	3	0	1900.963729	0.0084	0.1350
S[x]SKDISSKSPSGNDALNDK	0	0	1948.933683	0.0084	0.1600
TFMNHIDVQK[x]EFQAR	9	0	1862.909665	0.0083	0.1250
FEAQK[x]DTVHMIFNQK	4	0	1834.903518	0.0083	0.1250
TNNLDLEHK[x]HKTPDK	8	0	1788.911774	0.0083	0.1250
DEVLFNDK[x]PLPIEMK	7	0	1786.917438	0.0083	0.1250
QYQEVVK[x]QGDVLLNK	6	0	1759.946763	0.0083	0.1250
YPGGGPGK[x]TAILPVK	7	0	1453.829229	0.0083	0.1250
LKGYQTIELDK[x]K	10	0	1434.808159	0.0083	0.1000
GQSIDDMIPAQK[x]	11	0	1301.628489	0.0083	0.1000
IKYEYQK[x]LK	6	0	1211.691351	0.0083	0.0750
IEDTDK[x]YDK	5	0	1125.518932	0.0083	0.0750
Y[x]FATLQKSK	0	0	1084.591644	0.0083	0.0750
MSSK[x]DISSKSPSGNDALNDK	3	0	2079.974162	0.0082	0.1650
LALTK[x]PKGTPGYGPLGVLPK	4	0	2006.192733	0.0082	0.1650
IGLVRLPEANFEPLEK[x]R	15	0	1980.115548	0.0082	0.1400
DSESTEEK[x]EAQAVQRAR	7	0	1932.913617	0.0082	0.1400
ARQEVAAQK[x]SSEETEDK	8	0	1904.907471	0.0082	0.1400
IDLTRIVK[x]SAK	7	0	1242.765906	0.0082	0.0900
QETQYK[x]IDELVSNNEK	5	0	1936.937709	0.0081	0.1300
ATPYRGYSK[x]PNERATK	8	0	1837.943407	0.0081	0.1300
IEASK[x]GLIDRMSTNLR	4	0	1802.967176	0.0081	0.1300
SWIGAYLAK[x]IPER	8	0	1502.824477	0.0081	0.1050
DIK[x]SMIADKHAIR	2	0	1496.813257	0.0081	0.1050
EDLTDEEK[x]AASIAVEDEK	7	0	1990.921782	0.0081	0.1450
TLVAHAVLK[x]VGSALVGSQTK	8	0	1978.157410	0.0080	0.1600
LQK[x]YQATVMR	2	0	1236.664816	0.0080	0.0800
LEGTIDYQK[x]L	8	0	1178.618248	0.0080	0.0800
LGVK[x]R	3	0	571.380549	0.0080	0.0400
ILFENPDEATK[x]R	10	0	1431.735725	0.0079	0.0950
KTELFK[x]ASTSAK	5	0	1309.724101	0.0079	0.0950
GNAKFGDGIQIAQLALK[x]HR	16	0	2036.127841	0.0079	0.1500
K[x]ANWCDK	0	0	920.417393	0.0079	0.0550
NK[x]HCLIK	1	0	911.501059	0.0079	0.0550
LK[x]LELKK	1	0	870.590192	0.0079	0.0550
IEPLK[x]LK	4	0	839.547996	0.0079	0.0550
NIPK[x]EIK	3	0	840.506860	0.0079	0.0550
DGIQDIMPSQAKELK[x]K	14	0	1799.945046	0.0078	0.1250
QYSAK[x]AKWSTAETLTNNK	4	0	2040.027522	0.0078	0.1400
NILK[x]VDIEVAVIPSEGFR	3	0	1998.114879	0.0078	0.1400
LLK[x]LEEAMK	2	0	1073.615413	0.0078	0.0700
EDTEAVLK[x]R	7	0	1059.555986	0.0078	0.0700
TIPPLTTVK[x]GSDAAPQASKK	8	0	2009.115605	0.0077	0.1550
GVVALVEDKTK[x]SVALGGITK	10	0	1984.156741	0.0077	0.1550
DYYTKQSK[x]ATR	7	0	1359.678214	0.0077	0.0850
NDDQLTYTYK[x]DEK	9	0	1631.731422	0.0077	0.1000
RK[x]LPNIEEATFDK	1	0	1559.830681	0.0077	0.1000
LKPLIEK[x]GGDWER	6	0	1539.840853	0.0077	0.1000
V[x]NQIESQMAMAEK	0	0	1477.690428	0.0077	0.1000
LFNLEPK[x]ILEEVPLR	6	0	1809.039932	0.0077	0.1150
VSGIRK[x]HFEQVINEK	5	0	1782.973979	0.0077	0.1150
VYATMQK[x]LQKDLGQVLNK	6	0	2076.140043	0.0075	0.1350
YQK[x]DEEWPPK	2	0	1318.619308	0.0075	0.0750
LILTENIK[x]TK	7	0	1171.717563	0.0075	0.0750
SRTLASLQK[x]R	8	0	1158.683243	0.0075	0.0750
MVTANIK[x]NIK	6	0	1130.648106	0.0075	0.0750
VVLK[x]NKGTMK	3	0	1116.668841	0.0075	0.0750
AERK[x]AR	3	0	729.424532	0.0075	0.0450
NK[x]TDTK	1	0	705.365683	0.0075	0.0450
NIPK[x]AR	3	0	697.423471	0.0075	0.0450
DNLSWLSK[x]ANNWSK	7	0	1661.816092	0.0075	0.1050
RVATEK[x]DFLDAVQK	5	0	1618.867791	0.0075	0.1050
MQK[x]LLRLR	2	0	1056.658947	0.0075	0.0600
RFK[x]K	2	0	577.369985	0.0075	0.0300
GAIEK[x]VDDLLTTQAEAK	4	0	1800.946820	0.0074	0.1250
DTALEKYK[x]SYLLQHR	7	0	1863.984208	0.0073	0.1100
AEQEELLSEK[x]VSTKK	9	0	1717.909710	0.0073	0.1100
TGRK[x]EPPVYTPPK	3	0	1468.803742	0.0073	0.0950
LTHEK[x]STMLEK	4	0	1315.680522	0.0073	0.0800
LKYYEQK[x]IR	6	0	1239.697497	0.0072	0.0650
K[x]IPQVASFR	0	0	1044.607962	0.0072	0.0650
QVMEEK[x]LDSKNVQLAK	5	0	1858.982156	0.0072	0.1150
QLDSERFIVK[x]ASSGPR	9	0	1788.948158	0.0072	0.1150
VVTSK[x]LLKPRVNNR	4	0	1622.994323	0.0071	0.1000
TSTSSMTAVPK[x]PLK	10	0	1446.775143	0.0071	0.1000
EDCK[x]SLK	3	0	878.416723	0.0071	0.0500
LGVK[x]RFK	3	0	846.543913	0.0071	0.0500
DEK[x]SGVK	2	0	761.391895	0.0071	0.0500
K[x]EDSSPCGYIIR	0	0	1423.676496	0.0071	0.0850
LLMK[x]LSSQNDDK	3	0	1390.712546	0.0071	0.0850
DYEQFGYFK[x]R	8	0	1351.619643	0.0070	0.0700
DREISYPFK[x]R	8	0	1309.677823	0.0070	0.0700
TMGK[x]NKVLVK	3	0	1116.668841	0.0070	0.0700
DELWK[x]NDDQLTYTYK	4	0	1930.894787	0.0070	0.1050
LLK[x]PRVNNRIGSVDR	2	0	1736.016844	0.0070	0.1050
VADLK[x]KLEGTIDYQK	4	0	1719.940617	0.0070	0.1050
D[x]GIQDIMPSQAKELK	0	0	1671.850090	0.0070	0.1050
NTWNSTLETAK[x]AK	10	0	1462.741537	0.0069	0.0900
KTLEVLYLK[x]MHNNHAK	8	0	1938.050842	0.0069	0.1100
YK[x]DAYVYSIVAIARIK	1	0	1872.050830	0.0069	0.1100
K[x]ELFDCLK	0	0	1051.537166	0.0069	0.0550
LKK[x]TLEVLYLK	2	0	1346.853655	0.0068	0.0750
LILVDDEK[x]TSWIYK	7	0	1721.923907	0.0068	0.0950
LIK[x]KSSEQANLYER	2	0	1677.904901	0.0068	0.0950
K[x]VNQIESQMAMAEK	0	0	1605.785384	0.0068	0.0950
VLSNYMK[x]QEALSSK	6	0	1596.818066	0.0068	0.0950
LALTKPK[x]GTPGYGPLGVLPK	6	0	2006.192733	0.0068	0.1350
GFPTPK[x]ATSTGTTIVGVIAK	5	0	1945.088332	0.0068	0.1350
AVEK[x]LSVEALNSLTGEFK	3	0	1934.035964	0.0067	0.1200
GK[x]YYPLKSMTEK	1	0	1443.743119	0.0067	0.0800
VSAMMSCACQK[x]R	10	0	1427.614109	0.0067	0.0800
IDVLFSK[x]IR	6	0	1089.654575	0.0067	0.0600
GK[x]VVIDAFR	1	0	1003.581415	0.0067	0.0600
MRK[x]LAR	2	0	773.469370	0.0067	0.0400
M[x]SGYDRALSVFSPDGR	0	0	1756.820186	0.0066	0.1050
K[x]SGRSAPGVSTTSTIQ	0	0	1575.821569	0.0066	0.1050
LK[x]ESQLVDKFFEK	1	0	1609.871482	0.0065	0.0850
VLRQVMEEK[x]LDSK	8	0	1573.849698	0.0065	0.0850
TEPKAVDEEMK[x]VR	10	0	1530.771118	0.0065	0.0850
M[x]SSKDISSKSPSGNDALNDK	0	0	2079.974162	0.0065	0.1300
IMK[x]LCFDELK	2	0	1295.661702	0.0065	0.0650
FRKLGVK[x]PPK	6	0	1168.744388	0.0065	0.0650
SSHIITK[x]ELK	6	0	1154.665864	0.0065	0.0650
FVK[x]LGIDPPK	2	0	1112.659326	0.0065	0.0650
LISGK[x]LDEAR	4	0	1100.618917	0.0065	0.0650
YTYDRGTTAVLK[x]EDIYK	11	0	2035.026127	0.0065	0.1100
LAIEREPPFAPIESAK[x]R	15	0	1923.057703	0.0065	0.1100
ATSAGPK[x]QTETINWLEK	6	0	1872.958052	0.0065	0.1100
FQDILLGAGQAIK[x]AGNR	12	0	1770.973979	0.0065	0.1100
LYNKFK[x]TNHGNPFM	5	0	1709.834718	0.0064	0.0900
VGIK[x]PPK	3	0	737.479921	0.0064	0.0450
QGITEAYNQKAVEK[x]LMSR	13	0	2065.062523	0.0064	0.1150
LGITFAHVTAAK[x]NNSWAK	11	0	1928.026739	0.0064	0.1150
K[x]GEKVEDAPENNSFR	0	0	1718.822296	0.0063	0.0950
VLELRAELDK[x]IGLSK	9	0	1682.992985	0.0063	0.0950
QYTVGQGYTK[x]AAWFEK	9	0	1875.915465	0.0063	0.1000
K[x]DGIQDIMPSQAKELK	0	0	1799.945046	0.0063	0.1000
VGPGYVARSSCK[x]IVFR	11	0	1794.956220	0.0063	0.1000
SPSGNDALNDK[x]K	10	0	1244.599634	0.0063	0.0750
FMLK[x]LGVK	3	0	934.567348	0.0063	0.0500
ELK[x]K	2	0	516.327120	0.0063	0.0250
K[x]LEFPLPNEEARVGILR	0	0	1980.115548	0.0062	0.1050
STMLEK[x]IKENQEK	5	0	1576.812980	0.0062	0.0800
E[x]MIAAQGIDEEDR	0	0	1475.656153	0.0062	0.0800
AASIAVEDEK[x]RLR	9	0	1456.799717	0.0062	0.0800
TK[x]DEGGPAGGLYI	1	0	1276.629872	0.0062	0.0800
EWNQNIK[x]NLSNVVEISGK	6	0	2071.069718	0.0061	0.1100
SGVK[x]LENVK	3	0	972.560345	0.0061	0.0550
LCIHK[x]NKLTNDETR	4	0	1740.894015	0.0061	0.0850
MKLSLFSNK[x]ENELR	8	0	1707.897707	0.0061	0.0850
LGVMYAK[x]NLPNIQR	6	0	1615.886752	0.0061	0.0850
ELAAIK[x]EDTEAVLK	5	0	1528.834763	0.0061	0.0850
ATLTGMK[x]IDVLFSK	6	0	1522.842826	0.0061	0.0850
TGIATMLTRGEIK[x]K	12	0	1517.859870	0.0061	0.0850
SNPVFAENDEK[x]GEKR	10	0	1718.822295	0.0060	0.0900
EWDSKLK[x]DLR	6	0	1288.677488	0.0060	0.0600
K[x]YYSFDNSLK	0	0	1263.613496	0.0060	0.0600
K[x]ELFDCLKIMR	0	0	1451.762804	0.0059	0.0650
N[x]STEEIDLYNR	0	0	1352.620760	0.0059	0.0650
RNAEELSSYQK[x]K	10	0	1451.736786	0.0058	0.0700
LK[x]LELK	1	0	742.495236	0.0058	0.0350
T[x]VYQISELESLLR	0	0	1549.835098	0.0058	0.0750
WPK[x]IAEIYGSALR	2	0	1502.824477	0.0058	0.0750
CIDMFIHK[x]SAELYK	7	0	1753.853066	0.0057	0.0800
DYEQFGYFK[x]RMGNIEM	8	0	2026.891629	0.0056	0.0900
K[x]VAQTTYK	0	0	937.523235	0.0056	0.0450
KQYSAK[x]AK	5	0	922.523570	0.0056	0.0450
K[x]HFEQVINEKHEDALAK	0	0	2035.048591	0.0056	0.0950
VHVTQEDFELAVAK[x]VLNK	13	0	2039.105042	0.0056	0.1000
K[x]KELFDCLK	0	0	1179.632121	0.0056	0.0500
G[x]GLGYPEDAIGK	0	0	1175.582198	0.0054	0.0650
EYLEK[x]NWKEGLSR	4	0	1650.836493	0.0054	0.0700
QEMK[x]KDSESTEEK	3	0	1567.703492	0.0054	0.0700
K[x]VSTTPANSFELK	0	0	1420.756126	0.0054	0.0700
LIKK[x]SSEQANLYER	3	0	1677.904901	0.0054	0.0750
EEFAEK[x]AVSVIQAR	5	0	1575.825595	0.0054	0.0750
NRLK[x]AYQGIYLMSIR	3	0	1825.003168	0.0053	0.0800
NEDDIEDIAALWMK[x]R	13	0	1817.861714	0.0053	0.0800
INVK[x]KSYDYSATMYTR	3	0	1938.950858	0.0053	0.0850
ATREPNK[x]GSYRPYTAK	6	0	1837.943407	0.0053	0.0850
SSK[x]DISSKSPSGNDALNDK	2	0	1948.933683	0.0053	0.1000
LLENDIKVMK[x]SEFQR	9	0	1848.976678	0.0050	0.0750
TLAGVTRDYYTK[x]QSK	11	0	1729.899815	0.0050	0.0750
SNPVFAENDEKGEK[x]R	13	0	1718.822295	0.0050	0.0750
KK[x]ELFDCLK	1	0	1179.632121	0.0050	0.0450
K[x]RVIEHNIR	0	0	1163.688664	0.0050	0.0450
K[x]QMSYMLAR	0	0	1126.562665	0.0050	0.0450
VIGSELVQK[x]YVGEGARMVR	8	0	2090.130540	0.0050	0.0950
SLEK[x]TLVPYLRISQAVR	3	0	1972.146846	0.0050	0.0850
SSKDISSK[x]SPSGNDALNDK	7	0	1948.933683	0.0050	0.0950
K[x]EAGFIDDILIITPASK	0	0	1830.013777	0.0050	0.0850
AEQEELLSEK[x]VSTK	9	0	1589.814754	0.0050	0.0700
IEVEVYK[x]ITTGDR	6	0	1521.803799	0.0050	0.0650
NGYPMPCDVLAK[x]R	11	0	1519.727481	0.0050	0.0650
IYADLK[x]INEDSK	5	0	1407.724493	0.0050	0.0600
DWNACKK[x]ELLK	6	0	1403.723052	0.0050	0.0550
K[x]LIPIRGTEVEK	0	0	1381.829229	0.0050	0.0600
K[x]AMVNIDTIDNK	0	0	1360.701983	0.0050	0.0600
YLDSQRVAIK[x]K	9	0	1319.756069	0.0050	0.0550
LVK[x]ERQAR	2	0	998.598459	0.0050	0.0400
IGLSK[x]IR	4	0	785.512280	0.0050	0.0350
K[x]YDK	0	0	552.290736	0.0050	0.0200
E[x]MKK	0	0	534.283541	0.0050	0.0200
AK[x]WSTAETLTNNKIDR	1	0	1846.953636	0.0047	0.0750
KYIPNPVLVIIDVK[x]PK	13	0	1835.128350	0.0047	0.0750
QEMKK[x]DSESTEEK	4	0	1567.703492	0.0046	0.0600
GFICKVVDK[x]DGIR	8	0	1505.802358	0.0046	0.0600
M[x]NSTEEIDLYNR	0	0	1483.661239	0.0046	0.0550
SETMKYYLPK[x]GK	9	0	1443.743119	0.0046	0.0550
K[x]LPNIEEATFDK	0	0	1403.729579	0.0046	0.0550
TTLFK[x]SELAQSK	4	0	1351.734665	0.0046	0.0550
DLKLK[x]WSDER	4	0	1288.677488	0.0045	0.0450
YTENIYPPK[x]K	8	0	1251.649881	0.0045	0.0450
IDTIVKEIQDEK[x]EAEAAR	11	0	2057.063963	0.0044	0.0800
D[x]DGLEDDMPALADEEFEK	0	0	2037.836007	0.0044	0.0800
EAEAAK[x]DEQIEKIDTVIK	5	0	2029.057817	0.0044	0.0800
VK[x]VIAATNR	1	0	970.592313	0.0044	0.0400
D[x]VPTFANFHTPIFIAKR	0	0	1973.052225	0.0044	0.0750
A[x]TTVKDTMNVDINAIKK	0	0	1860.997805	0.0044	0.0750
K[x]LEKGQSIDDMIPAQK	0	0	1799.945046	0.0044	0.0700
DEEWPPK[x]M	6	0	1030.442937	0.0044	0.0350
FGDGIQIAQLALK[x]HR	12	0	1665.931391	0.0043	0.0650
WSTAETLTNNK[x]IDR	10	0	1647.821570	0.0043	0.0600
DATDDK[x]R	5	0	819.372221	0.0043	0.0300
KVADLK[x]K	5	0	800.511946	0.0043	0.0300
SAKAK[x]NPMFALSR	4	0	1419.765584	0.0042	0.0550
ASLLK[x]VNMENLIVTDLGK	4	0	1957.091700	0.0042	0.0750
MVILNK[x]DGMERK	5	0	1432.752968	0.0042	0.0500
YK[x]DGVILAADSR	1	0	1306.688051	0.0042	0.0500
LRLQK[x]R	4	0	812.534410	0.0042	0.0250
LLVK[x]DR	3	0	742.470084	0.0042	0.0250
TK[x]VVDR	1	0	716.418051	0.0042	0.0250
ATK[x]QSK	2	0	661.375854	0.0042	0.0250
LLENDIK[x]VMKSEFQR	6	0	1848.976678	0.0040	0.0600
QILDCIVNLSEPAK[x]K	13	0	1726.928669	0.0040	0.0600
DRLK[x]K	3	0	658.412573	0.0040	0.0200
K[x]NEEK	0	0	646.328572	0.0040	0.0200
M[x]SQAR	0	0	591.279850	0.0040	0.0200
NPELFLRVGIK[x]PPK	10	0	1606.955817	0.0039	0.0550
QLIIK[x]EEMMNSIQQAVAK	4	0	2073.096129	0.0039	0.0700
FK[x]LNVYKYR	1	0	1229.692020	0.0039	0.0350
LLVK[x]DRIDK	3	0	1098.676036	0.0039	0.0350
LK[x]ESQLVDK	1	0	1058.597121	0.0039	0.0350
K[x]LEETDVAK	0	0	1031.549839	0.0039	0.0350
TAAVNIK[x]VR	6	0	970.592313	0.0039	0.0350
TITDGK[x]IYVEVER	5	0	1521.803799	0.0038	0.0500
HHFYAK[x]IDRPAQVISFK	5	0	2056.100568	0.0038	0.0650
FHQLK[x]PTRVLTLAMVKR	4	0	2037.203252	0.0038	0.0650
LK[x]VELAKQNLFVPTSDK	1	0	1929.093418	0.0038	0.0650
IK[x]LISGKLDEAR	1	0	1341.797930	0.0038	0.0450
YYK[x]PDLTIDEAVRIMK	2	0	1954.023292	0.0037	0.0600
TGRSIK[x]GYTLPPHCSR	5	0	1828.936545	0.0037	0.0600
KLEKGQSIDDMIPAQK[x]	15	0	1799.945046	0.0037	0.0600
KSLK[x]DECK	3	0	1006.511679	0.0037	0.0300
VVSSAIVDK[x]YIGESARIIR	8	0	2075.173785	0.0037	0.0700
AIGSGSEPAKSELVK[x]EFHK	14	0	2013.053008	0.0037	0.0700
YLHQSLKYK[x]EDTALR	8	0	1863.984208	0.0037	0.0550
HNNHMAK[x]VLTLELYK	6	0	1809.955886	0.0037	0.0550
HYYSLRINYK[x]K	9	0	1483.793513	0.0036	0.0400
IMKLCFDELK[x]K	9	0	1423.756658	0.0036	0.0400
K[x]SSEQANLYER	0	0	1323.641830	0.0036	0.0400
ASK[x]AAREYLEK	2	0	1264.677488	0.0036	0.0400
ASRPGAAAK[x]LDGKDELWK	8	0	1912.016567	0.0036	0.0650
Q[x]TVYQISELESLLR	0	0	1677.893669	0.0036	0.0500
Q[x]DYDLVR	0	0	907.439903	0.0036	0.0250
EAVLK[x]LK	4	0	799.516697	0.0036	0.0250
GNQK[x]VVK	3	0	771.460247	0.0036	0.0250
F[x]RNQYDGDATTWSPQGR	0	0	1997.897911	0.0035	0.0600
IEDTDKYDK[x]K	8	0	1253.613888	0.0035	0.0350
RVEFK[x]MGNGK	4	0	1164.607305	0.0035	0.0350
LNFSSLKMK[x]DAVK	8	0	1479.811862	0.0035	0.0450
CLDQLTNWCTIK[x]TVDR	11	0	2021.966182	0.0034	0.0550
ESQLVDK[x]FFEKINVK	6	0	1822.982813	0.0033	0.0500
FVIHQEENK[x]RSVGIK	8	0	1782.973979	0.0033	0.0500
GYQTIELDKK[x]LDVAK	9	0	1719.940617	0.0033	0.0500
GYQTIELDK[x]KLDVAK	8	0	1719.940617	0.0033	0.0500
TPNDTQKYSNDK[x]SIVNSM	11	0	2040.942138	0.0033	0.0600
YKVNLYK[x]FR	6	0	1229.692020	0.0033	0.0300
EALEK[x]TEEK	4	0	1075.539667	0.0033	0.0300
QIK[x]EIK	2	0	757.469750	0.0033	0.0200
K[x]VADLK	0	0	672.416990	0.0033	0.0200
K[x]AQSGPDASAKLPTVIPTTR	0	0	2037.121751	0.0032	0.0650
TSNNTNRTNSTDEK[x]GTK	13	0	1866.866670	0.0032	0.0550
ISWYTK[x]IVDELDLR	5	0	1749.930053	0.0032	0.0450
LMVEMEKK[x]LEK	7	0	1376.740675	0.0032	0.0350
K[x]EVQEARELIR	0	0	1369.767693	0.0032	0.0350
TLIDK[x]FSGEKK	4	0	1264.702640	0.0032	0.0350
GYIGDPIK[x]FVR	7	0	1263.697497	0.0032	0.0350
HNNHMAK[x]VLTLELYKK	6	0	1938.050842	0.0031	0.0500
SDYYMASTYTKK[x]INVK	11	0	1910.944711	0.0031	0.0500
DHDLAPLYK[x]YLSENPK	8	0	1901.952241	0.0031	0.0500
WSTAETLTNNK[x]IDRDK	10	0	1890.943464	0.0031	0.0500
V[x]PTFANFHTPIFIAKR	0	0	1858.025287	0.0031	0.0500
K[x]FFAIDTANPIPVFTH	0	0	1816.951123	0.0031	0.0500
VDAQDFLK[x]VAETR	7	0	1490.772835	0.0031	0.0400
QIQPK[x]TFANLVSSTLYEK	4	0	2066.104707	0.0031	0.0550
LGLDSEESAEYIVAK[x]GIR	14	0	1949.010477	0.0031	0.0550
LEKGQSIDDMIPAQK[x]	14	0	1671.850090	0.0030	0.0450
QAAK[x]ASVVETVTLTK	3	0	1544.877294	0.0030	0.0450
K[x]HFEQVINEK	0	0	1270.666925	0.0030	0.0300
GGNMK[x]EVFRR	4	0	1192.613451	0.0030	0.0300
DIK[x]VIMATNR	2	0	1159.638269	0.0030	0.0300
LVK[x]ER	2	0	643.401675	0.0030	0.0150
DLK[x]LK	2	0	615.395529	0.0030	0.0150
K[x]KSGR	0	0	574.355062	0.0030	0.0150
A[x]TTVK	0	0	518.306385	0.0030	0.0150
SDYYMASTYTK[x]K	10	0	1456.654367	0.0029	0.0350
K[x]EAGFIDDILIITPASKEK	0	0	2087.151320	0.0029	0.0550
HK[x]FQDILLGAGQAIKAGNR	1	0	2036.127841	0.0029	0.0550
AASLLK[x]VNMENLIVTDLGK	5	0	2028.128811	0.0029	0.0550
SLPPEEYDEK[x]LYNK	9	0	1723.830403	0.0029	0.0400
LK[x]PLIEKGGDWERK	1	0	1667.935808	0.0029	0.0400
M[x]GINERKGFDFEYYQR	0	0	2051.952252	0.0028	0.0450
FKLNYK[x]PEEEYPDLSK	5	0	1998.993768	0.0028	0.0450
INVKK[x]SYDYSATMYTR	4	0	1938.950858	0.0028	0.0450
GNECIVIGVERK[x]NVPK	11	0	1810.972260	0.0028	0.0450
VSGSELVQK[x]YIGEGSR	8	0	1707.879080	0.0028	0.0450
VGVFK[x]NVSGNVLSEIK	4	0	1688.946037	0.0028	0.0450
EIIRTSTSSMTAVPK[x]PLK	14	0	1958.086949	0.0028	0.0500
K[x]INVKFFEK	0	0	1151.670224	0.0028	0.0250
NSTNNTK[x]ER	6	0	1062.505347	0.0028	0.0250
AKYASQK[x]RP	6	0	1047.582476	0.0028	0.0250
SLDK[x]QMVEERVLK	3	0	1573.849698	0.0027	0.0350
LEFIK[x]VIPVEELK	4	0	1555.922455	0.0027	0.0350
GLGYPEDAIGK[x]TK	10	0	1347.703366	0.0027	0.0350
AGDFQGLNEQLVSLFK[x]K	15	0	1892.999523	0.0026	0.0450
TNTNNSILFAALSK[x]SLVR	13	0	1948.074078	0.0025	0.0450
SEDYLPSK[x]YLDIDISK	7	0	1884.935588	0.0025	0.0400
RFCVGLQK[x]IEEIFK	7	0	1765.954825	0.0025	0.0350
VIPVEELK[x]EIKQIK	7	0	1665.007573	0.0025	0.0350
GKYYPLK[x]SMTEK	6	0	1443.743119	0.0025	0.0300
K[x]PTSELAIGASLEK	0	0	1442.797987	0.0025	0.0350
THAVLVALK[x]R	8	0	1106.692354	0.0025	0.0250
DLVKK[x]YDK	4	0	1007.565097	0.0025	0.0200
S[x]QARGFDR	0	0	935.457282	0.0025	0.0200
KLGVK[x]PPK	4	0	865.574877	0.0025	0.0200
TFLEK[x]R	4	0	792.449349	0.0025	0.0150
ELVSKASPIAGSEGK[x]EAYR	14	0	1991.032273	0.0024	0.0450
KPPVQPLAYK[x]SATPFRK	9	0	1927.104259	0.0024	0.0400
ILPNK[x]VDPLVSLMMVEK	4	0	1925.072882	0.0024	0.0400
LISGK[x]LDEARELLVK	4	0	1682.992985	0.0023	0.0350
GTK[x]KSGNLPDADNSK	2	0	1530.763724	0.0023	0.0350
DVITELPDAK[x]YYR	9	0	1581.803799	0.0023	0.0300
IMK[x]LCFDELKK	2	0	1423.756658	0.0023	0.0250
M[x]ATTVKDTMNVDINAIKK	0	0	1992.038284	0.0022	0.0400
AVAASLGVNFLK[x]VVSSAIVDK	11	0	2087.198937	0.0021	0.0450
LCIHKNK[x]LTNDETR	6	0	1740.894015	0.0021	0.0300
E[x]EMIAAQGIDEEDR	0	0	1604.698741	0.0021	0.0300
KLDVAK[x]R	5	0	828.518092	0.0021	0.0150
ENAINK[x]K	5	0	815.450075	0.0021	0.0150
DNSSDLQK[x]LLMK	7	0	1390.712547	0.0021	0.0250
KPRVVTALTMLK[x]QHLFR	11	0	2037.203252	0.0021	0.0350
LGSTAIGVK[x]TKDAVVLGVEK	8	0	1984.156741	0.0020	0.0400
DLEETDERSLALTK[x]K	13	0	1746.899873	0.0020	0.0300
NVVTEAGFIAIK[x]EDR	11	0	1660.878354	0.0020	0.0300
K[x]GYQTIELDK	0	0	1193.629146	0.0020	0.0200
LRWK[x]R	3	0	757.471088	0.0020	0.0100
VAIK[x]K	3	0	557.390052	0.0020	0.0100
EAGFIDDILIITPASK[x]EK	15	0	1959.056365	0.0019	0.0350
K[x]AIPLALGLLSASNPQMR	0	0	1879.071243	0.0019	0.0350
KLPNIEEATFDK[x]R	11	0	1559.830681	0.0019	0.0250
SDYYMASTYTK[x]KINVK	10	0	1910.944711	0.0019	0.0300
DMTLEEAEVLILK[x]VLR	12	0	1871.043692	0.0019	0.0300
IDK[x]NTWNSTLETAKAK	2	0	1818.947489	0.0019	0.0300
SMNLTRGIDLK[x]SIAEK	10	0	1774.961029	0.0019	0.0300
A[x]TTVKDTMNVDINAIK	0	0	1732.902849	0.0019	0.0300
SSCK[x]IVFR	3	0	995.522185	0.0019	0.0150
AVEK[x]LMSR	3	0	932.511289	0.0019	0.0150
AIGSGSEPAK[x]SELVKEFHK	9	0	2013.053008	0.0018	0.0350
QIK[x]EIKEVIELPVK	2	0	1665.007573	0.0018	0.0250
TFANLVSSTLYEK[x]R	12	0	1627.856893	0.0018	0.0250
VSK[x]QGEIDYEALVK	2	0	1577.830012	0.0018	0.0250
ILFSDVK[x]AMTTGLR	6	0	1550.848972	0.0018	0.0250
ATAGPIIADK[x]NCKK	9	0	1485.797272	0.0018	0.0250
K[x]IEIPLPNEVGRMEILK	0	0	1978.128419	0.0018	0.0300
K[x]ACIIFFDEIDAIGGAR	0	0	1894.961028	0.0018	0.0300
SETMK[x]YYLPKGK	4	0	1443.743119	0.0017	0.0200
ETTEKK[x]IDK	5	0	1090.586949	0.0017	0.0150
FMLK[x]LGVKR	3	0	1090.668450	0.0017	0.0150
F[x]ATLQKSKR	0	0	1077.629423	0.0017	0.0150
MK[x]DAVK	1	0	690.373411	0.0017	0.0100
Q[x]IAIVVNQNWYCANTK	0	0	1920.951525	0.0016	0.0250
VVK[x]VDAQDFLKVAETR	2	0	1817.004608	0.0016	0.0250
EDALFK[x]NEEK	5	0	1221.587675	0.0015	0.0150
MATTVK[x]DTMNVDINAIK	5	0	1863.943328	0.0015	0.0250
DISSK[x]SPSGNDALNDKK	4	0	1774.869635	0.0015	0.0250
GTPGYGPLGVLPK[x]VGIR	12	0	1679.972193	0.0015	0.0250
K[x]ALSSLK	0	0	745.469750	0.0014	0.0100
DWNACK[x]KELLK	5	0	1403.723052	0.0014	0.0150
ESQLVDK[x]FFEK	6	0	1368.692468	0.0014	0.0150
K[x]GYQTIELDKK	0	0	1321.724101	0.0014	0.0150
KVTSK[x]LLEQEESAEK	4	0	1717.909710	0.0013	0.0200
TGPPGPPCGGK[x]FMLK	10	0	1542.768616	0.0013	0.0200
FK[x]LNYKPEEEYPDLSK	1	0	1998.993768	0.0012	0.0200
LEFIK[x]VIPVEELKEIK	4	0	1926.144056	0.0012	0.0200
IEFATITK[x]DTTK	7	0	1366.734330	0.0012	0.0150
VGK[x]SAVIKTSTR	2	0	1245.740419	0.0012	0.0150
VMK[x]SEFQR	2	0	1023.517101	0.0012	0.0100
NLIRLAK[x]R	6	0	982.639929	0.0012	0.0100
EIMLRVEPIPLINGEK[x]R	15	0	2006.134566	0.0012	0.0200
LKVELAK[x]QNLFVPTSDK	6	0	1929.093418	0.0012	0.0200
SVEISALASK[x]NRLHQLR	9	0	1921.085644	0.0012	0.0200
ARQAAK[x]ASVVETVTLTK	5	0	1772.015506	0.0012	0.0200
LVPYLTKLESK[x]QR	10	0	1573.919099	0.0012	0.0150
LLK[x]PRVNNR	2	0	1108.682852	0.0011	0.0100
SFLELTEVWGK[x]PQK	10	0	1660.882380	0.0011	0.0150
YEAK[x]AIGSGSEPAK	3	0	1406.704092	0.0011	0.0150
Q[x]LMTEFVDQVDDVVK	0	0	1764.860319	0.0010	0.0150
FLSK[x]TLDSNSLTHEK	3	0	1718.883832	0.0010	0.0150
QNTPVLFDSK[x]EAVLK	9	0	1687.914404	0.0010	0.0150
K[x]GAVEYEIYK	0	0	1198.623334	0.0010	0.0100
NK[x]ISWYTKIVDELDLR	1	0	1992.067931	0.0009	0.0150
LMVEMEK[x]KLEK	6	0	1376.740675	0.0009	0.0100
SLEK[x]TLVPYLR	3	0	1317.765572	0.0009	0.0100
IVAFDQLVK[x]EK	8	0	1288.739025	0.0009	0.0100
KGTK[x]TSETNDR	3	0	1235.610532	0.0009	0.0100
TNSTDEK[x]GTKK	6	0	1207.604385	0.0009	0.0100
VLTLSLMEELHK[x]MDDRK	11	0	2057.064831	0.0009	0.0150
VELAKQNLFVPTSDK[x]EK	14	0	1945.051948	0.0009	0.0150
IAGEHLSNGEK[x]PLLTPEK	10	0	1932.031547	0.0008	0.0150
NK[x]YAIQLPLPPK	1	0	1380.812854	0.0008	0.0100
AQIK[x]ILYVNNAK	3	0	1373.803016	0.0008	0.0100
LGVKPPK[x]GCLMFGPPGTGK	6	0	1940.037500	0.0008	0.0150
TEPK[x]AVDEEMKVR	3	0	1530.771118	0.0008	0.0100
QGSATVGLVSK[x]THAVLVALK	10	0	1978.157410	0.0008	0.0150
EDVQSLK[x]LKYYEQK	6	0	1769.919882	0.0007	0.0100
CIK[x]RLVK	2	0	915.568742	0.0007	0.0050
KELLK[x]LK	4	0	870.590192	0.0007	0.0050
IK[x]LISGK	1	0	757.506134	0.0007	0.0050
TVQK[x]VETAVLSTTVK	3	0	1602.919156	0.0007	0.0100
SPSGNDALNDK[x]KGTK	10	0	1530.763724	0.0007	0.0100
SAELYK[x]NPKADPLDER	5	0	1844.926754	0.0006	0.0100
K[x]QLATSLR	0	0	915.550117	0.0006	0.0050
AKSAK[x]IVR	4	0	871.560288	0.0006	0.0050
AEAK[x]DVAK	3	0	830.449740	0.0006	0.0050
LAQFEKEEYVSDPK[x]EQM	13	0	2069.961478	0.0006	0.0100
LTLEAMDLEIVEK[x]EHFK	12	0	2044.054981	0.0006	0.0100
LK[x]YYEQKIR	1	0	1239.697497	0.0006	0.0050
WRDATDDK[x]R	7	0	1161.552629	0.0006	0.0050
TVQK[x]VETAVLSTTVKAQAR	3	0	2029.153050	0.0005	0.0100
FLHDK[x]NSDYK	4	0	1265.603994	0.0005	0.0050
FIVK[x]ASSGPR	3	0	1060.602876	0.0005	0.0050
GTLK[x]VHTIRLR	3	0	1292.804020	0.0005	0.0050
TEPK[x]AVDEEMK	3	0	1275.601607	0.0005	0.0050
L[x]KGYQTIELDKK	0	0	1434.808159	0.0004	0.0050
NVPK[x]LQNVSNFQK	3	0	1514.820452	0.0004	0.0050
GDSGEMSLQK[x]LFK	9	0	1438.712546	0.0004	0.0050
MK[x]LSLFSNKENELR	1	0	1707.897707	0.0004	0.0050
IQFCLALHNDSIK[x]SMR	12	0	1931.970877	0.0003	0.0050
S[x]RSYDSRTTIFSPEGR	0	0	1857.896851	0.0003	0.0050
M[x]SRSYDSRTTIFSPEGR	0	0	1988.937329	0.0003	0.0050
SPAIIFIDELDAIGTK[x]R	15	0	1858.019923	0.0003	0.0050
LVK[x]APALDGALQGVIQFMK	2	0	1998.133505	0.0003	0.0050
TLALKYPGGGPGK[x]TAILPVK	12	0	1980.177084	0.0002	0.0050
# precursors: 1
Precursor: 2674.3749	5	0.9978	0
GSDAAPQASK[x]KK(9)	K[x]NEEKLAEFDK(0)	0.9600	2674.3812	138.0681
GSDAAPQASK[x]KK(9)	KNEEK[x]LAEFDK(4)	0.9050	2674.3812	138.0681
GSDAAPQASKK[x]K(10)	K[x]NEEKLAEFDK(0)	0.8850	2674.3812	138.0681
GSDAAPQASKK[x]K(10)	KNEEK[x]LAEFDK(4)	0.8300	2674.3812	138.0681
S[x]RQETQYK(0)	V[x]KAFGRVYATMQK(0)	0.8200	2674.3900	138.0681
S[x]RQETQYK(0)	VK[x]AFGRVYATMQK(1)	0.7800	2674.3900	138.0681
K[x]LWK(0)	NEEGIIEFTK[x]TPNDTQK(9)	0.7300	2674.3853	138.0681
MK[x]LSLFSNK(1)	M[x]SERDTALEKYK(0)	0.7250	2674.3709	138.0681
YFATLQKSK[x]R(8)	NAEELSSYQK[x]K(9)	0.6800	2674.3965	138.0681
TLSK[x]ESAR(3)	NCACVISQK[x]KVPDK(8)	0.6600	2674.3781	138.0681
TLSK[x]ESAR(3)	NCACVISQKK[x]VPDK(9)	0.6450	2674.3781	138.0681
NWK[x]EGLSR(2)	QAIVSAVK[x]FEEEAK(7)	0.6300	2674.3965	138.0681
NLTDETK[x]NK(6)	TSK[x]TPPTAMLSSVR(2)	0.6150	2674.3846	138.0681
LNFSSLK[x]MK(6)	M[x]SERDTALEKYK(0)	0.6150	2674.3709	138.0681
YFATLQKSK[x]R(8)	TGQK[x]MLMNMDK(3)	0.6050	2674.3644	138.0681
YFATLQK[x]SKR(6)	NAEELSSYQK[x]K(9)	0.5950	2674.3965	138.0681
LCIHK[x]NK(4)	SELAQSK[x]YLMNVSR(6)	0.5500	2674.3933	138.0681
DTTK[x]NK(3)	INEDSK[x]LAVNENLASSK(5)	0.5350	2674.3660	138.0681
GVSK[x]DEK(3)	GCLMFGPPGTGK[x]TLLAR(11)	0.5350	2674.3821	138.0681
K[x]EEPK(0)	HFEQVINEK[x]HEDALAK(8)	0.5300	2674.3601	138.0681
