# Supplementary material for: ECL: an exhaustive search tool for the identification of cross-linked peptides using whole database
Source: BMC Bioinformatics. 2016 May 20;17:217. doi: 10.1186/s12859-016-1073-y (PMC4874008; doi:10.1186/s12859-016-1073-y)
Supplement: Additional file 5 — Kojak’s pre-selection list of PSMs only identified by ECL. (ZIP 5147 kb) [file 12859_2016_1073_MOESM5_ESM.zip › Kojak's pre-selection ranks of ECL only peptides/Kojak's detailed results/aleitner_M1012_007/diagnostic_1943.txt]

Scan: 1943
SAVIK[x]TSTR	4	0	961.555594	0.1039	0.9350
K[x]LEK	0	0	516.327120	0.1037	0.4150
VGKSAVIK[x]TSTR	7	0	1245.740419	0.0908	1.0900
NK[x]TDTK	1	0	705.365683	0.0883	0.5300
VK[x]LEK	1	0	615.395529	0.0860	0.4300
SK[x]VLDVR	1	0	815.486459	0.0850	0.5950
YQATVMRGAFK[x]V	10	0	1369.717575	0.0846	1.0150
RSK[x]VLDVR	2	0	971.587561	0.0838	0.6700
LK[x]LELK	1	0	742.495236	0.0783	0.4700
LK[x]PLIEK	1	0	839.547996	0.0771	0.5400
GK[x]LVR	1	0	571.380549	0.0760	0.3800
DPDDK[x]IVGLTR	4	0	1227.645855	0.0755	0.8300
NIPK[x]EIK	3	0	840.506860	0.0743	0.5200
K[x]ASLLTR	0	0	787.491545	0.0736	0.5150
YGEK[x]ESLAAVLVR	3	0	1433.787759	0.0719	0.9350
QEMK[x]K	3	0	662.342113	0.0710	0.3550
LLEK[x]LEIK	3	0	984.621882	0.0694	0.5550
AELDKIGLSK[x]IR	9	0	1341.797930	0.0692	0.8300
WAIK[x]EK	3	0	773.443537	0.0683	0.4100
DK[x]KASLLTR	1	0	1030.613439	0.0661	0.5950
TK[x]VVDR	1	0	716.418051	0.0650	0.3900
K[x]DLVR	0	0	629.386026	0.0650	0.3250
YPGGGPGK[x]TAILPVK	7	0	1453.829229	0.0643	0.9650
NLQVAK[x]SLDK	5	0	1114.634566	0.0640	0.6400
LVK[x]GR	2	0	571.380549	0.0640	0.3200
WAIK[x]EKR	3	0	929.544639	0.0636	0.4450
DFLDAVQK[x]VVK	7	0	1260.707726	0.0632	0.6950
P[x]PKEDWEK	0	0	1027.497414	0.0631	0.5050
QK[x]SLEK	1	0	731.417716	0.0625	0.3750
M[x]PPKEDWEK	0	0	1158.537893	0.0617	0.5550
YDK[x]KDLVR	2	0	1035.571243	0.0613	0.4900
S[x]QARGFDR	0	0	935.457282	0.0613	0.4900
Q[x]DYDLVR	0	0	907.439903	0.0607	0.4250
DKK[x]ASLLTR	2	0	1030.613439	0.0606	0.5450
VIPVEELK[x]EIK	7	0	1295.769988	0.0600	0.6600
LMVEMEKK[x]LEK	7	0	1376.740675	0.0595	0.6550
GTLK[x]VHTIR	3	0	1023.618860	0.0594	0.5350
WAIKEK[x]R	5	0	929.544639	0.0593	0.4150
SGFEK[x]IDLTR	4	0	1164.613831	0.0590	0.5900
N[x]SSSDMAYTSMFKGNQK	0	0	1894.818860	0.0588	1.0000
D[x]YDLVR	0	0	779.381332	0.0575	0.3450
K[x]LIR	0	0	528.374737	0.0575	0.2300
S[x]SSDMAYTSMFKGNQK	0	0	1780.775938	0.0569	0.9100
EAVLK[x]LKLELK	4	0	1282.822356	0.0568	0.6250
QIK[x]EIK	2	0	757.469750	0.0558	0.3350
RFCVGLQK[x]IEEIFK	7	0	1765.954825	0.0557	0.7800
DFLDAVQKVVK[x]GNQK	10	0	1687.925636	0.0553	0.8300
VGK[x]SAVIKTSTR	2	0	1245.740419	0.0550	0.6600
SSTAAK[x]TFLEK	5	0	1181.629146	0.0545	0.6000
K[x]NEEK	0	0	646.328572	0.0540	0.2700
YK[x]LHSEK	1	0	903.481373	0.0536	0.3750
ATSAGPK[x]QTETINWLEK	6	0	1872.958052	0.0535	0.9100
VMCKNK[x]TDTK	5	0	1223.600166	0.0535	0.5350
QVK[x]NRDCVGR	2	0	1230.625074	0.0535	0.5350
RQGITEAYNQK[x]AVEK	10	0	1733.905962	0.0533	0.8000
GAFK[x]V	3	0	520.300908	0.0530	0.2650
MQK[x]LLR	2	0	787.473787	0.0525	0.3150
NK[x]PDER	1	0	757.371829	0.0525	0.3150
DFLDAVQK[x]VVKGNQK	7	0	1687.925636	0.0523	0.7850
GVMTLGFDLIK[x]R	10	0	1348.753625	0.0521	0.6250
KSGFEK[x]IDLTR	5	0	1292.708787	0.0518	0.5700
LKYYEQK[x]IR	6	0	1239.697497	0.0517	0.4650
LEFIK[x]VIPVEELK	4	0	1555.922455	0.0512	0.6650
KELFDCLK[x]IMR	7	0	1451.762804	0.0509	0.5600
REAEAAK[x]DEQIEK	6	0	1515.752826	0.0508	0.6600
FKLNVYK[x]YR	6	0	1229.692020	0.0506	0.4550
C[x]SPSATLTHRTMTEK	0	0	1718.807905	0.0503	0.7550
EDCKSLK[x]R	6	0	1034.517826	0.0500	0.4000
KELLK[x]LK	4	0	870.590192	0.0493	0.3450
MEILK[x]IHLEK	4	0	1252.721266	0.0490	0.4900
VSAMMSCACQK[x]R	10	0	1427.614109	0.0487	0.5850
YDKK[x]DLVR	3	0	1035.571243	0.0487	0.3900
M[x]TDK	0	0	493.220610	0.0487	0.1950
GTK[x]R	2	0	460.275756	0.0487	0.1950
YDK[x]LVETSGQIR	2	0	1407.735725	0.0483	0.5800
VVDK[x]CFGIK	3	0	1064.568799	0.0483	0.4350
LIQIRVK[x]LEK	6	0	1238.807376	0.0480	0.4800
SSHIITK[x]ELK	6	0	1154.665864	0.0480	0.4800
YEYQKLK[x]ESQLVDK	6	0	1769.919882	0.0479	0.6700
M[x]SQARGFDR	0	0	1066.497761	0.0478	0.4300
LMVEMEK[x]KLEK	6	0	1376.740675	0.0477	0.5250
ILEHK[x]EIMLR	4	0	1280.727413	0.0475	0.4750
GEK[x]R	2	0	488.270670	0.0475	0.1900
IDK[x]KTTEEK	2	0	1090.586949	0.0472	0.4250
TLLYGK[x]R	5	0	849.507194	0.0471	0.3300
K[x]AFGR	0	0	577.333601	0.0470	0.2350
DSEALK[x]TR	5	0	918.477013	0.0469	0.3750
SFEQKVMK[x]EDNLILR	7	0	1848.976679	0.0463	0.6950
VEFK[x]MGNGKMVEISR	3	0	1723.874862	0.0463	0.6950
VSK[x]ILEHKEIMLR	2	0	1594.922802	0.0462	0.6000
LVK[x]ER	2	0	643.401675	0.0460	0.2300
D[x]GIQDIMPSQAKELKK	0	0	1799.945046	0.0459	0.7350
K[x]LEGTIDYQKL	0	0	1306.713204	0.0455	0.5000
LTQLLSQIK[x]EEQGDIK	8	0	1842.009751	0.0453	0.7250
M[x]CSPSATLTHRTMTEK	0	0	1849.848383	0.0450	0.7200
DFSK[x]TLPPELK	3	0	1273.691742	0.0450	0.4950
GK[x]VVIDAFR	1	0	1003.581415	0.0450	0.4050
QVK[x]R	2	0	529.333601	0.0450	0.1800
MQK[x]LLRLR	2	0	1056.658947	0.0444	0.3550
DIGKVVDK[x]CFGIK	7	0	1477.796212	0.0442	0.5750
K[x]LIPIRGTEVEK	0	0	1381.829229	0.0442	0.5300
AGDFQGLNEQLVSLFK[x]K	15	0	1892.999523	0.0441	0.7500
LVLK[x]EVFLSFHNLVGR	3	0	1870.082797	0.0441	0.7050
DK[x]PKYEPPVPTR	1	0	1425.761546	0.0437	0.5250
K[x]IDK	0	0	502.311471	0.0437	0.1750
LRHTVIK[x]TGLR	6	0	1292.804020	0.0436	0.4800
QVK[x]LLFIEK	2	0	1116.690625	0.0433	0.3900
VMCK[x]NKTDTK	3	0	1223.600166	0.0430	0.4300
K[x]VGQYIR	0	0	862.502443	0.0429	0.3000
IGLSK[x]IR	4	0	785.512280	0.0429	0.3000
LISGK[x]LDEAR	4	0	1100.618917	0.0425	0.4250
IWK[x]VMCKNK	2	0	1205.641245	0.0422	0.3800
IFRQK[x]SLEK	4	0	1147.671285	0.0422	0.3800
NFGRDLK[x]LK	6	0	1089.629423	0.0422	0.3800
K[x]INANEK	0	0	815.450075	0.0421	0.2950
GVSK[x]DEK	3	0	761.391895	0.0421	0.2950
VVTSKLLK[x]PR	7	0	1139.738968	0.0420	0.4200
VLK[x]TK	2	0	587.400615	0.0420	0.2100
GDSGEMSLQKLFK[x]	12	0	1438.712546	0.0419	0.5450
K[x]EFEIIKGVLCQFR	0	0	1765.954825	0.0418	0.5850
YEIDK[x]TLAGVTR	4	0	1364.729913	0.0417	0.5000
NIPK[x]AR	3	0	697.423471	0.0417	0.2500
VK[x]AFGR	1	0	676.402010	0.0417	0.2500
GFICK[x]VVDKDGIR	4	0	1505.802358	0.0415	0.5400
K[x]ATDDDR	0	0	819.372221	0.0414	0.2900
IKENQEK[x]ISNNK	6	0	1443.768084	0.0413	0.4950
GIDLKSIAEK[x]MNGASGAELK	9	0	2031.066940	0.0412	0.8250
QEMK[x]KDSESTEEK	3	0	1567.703492	0.0412	0.5350
K[x]WRLR	0	0	757.471088	0.0410	0.2050
GTK[x]RR	2	0	616.376858	0.0410	0.2050
CLDQLTNWCTIK[x]TVDR	11	0	2021.966182	0.0409	0.6550
NLQVAKSLDK[x]QMVEER	9	0	1886.988302	0.0409	0.6550
MEQK[x]PEVDYSEK	3	0	1481.670742	0.0408	0.4900
K[x]QLATSLR	0	0	915.550117	0.0406	0.3250
IAK[x]GAIEK	2	0	828.506860	0.0406	0.3250
EALEK[x]TEEK	4	0	1075.539667	0.0406	0.3650
AMEVDEK[x]PTER	6	0	1303.607753	0.0405	0.4450
FIVK[x]ASSGPRYVVGCR	3	0	1794.956220	0.0403	0.6450
GK[x]SALSTLNGFVEELK	1	0	1691.909318	0.0403	0.6450
VLVDK[x]SR	4	0	815.486459	0.0400	0.2800
K[x]TTEEK	0	0	734.380997	0.0400	0.2400
RLVK[x]GR	3	0	727.481651	0.0400	0.2400
CIK[x]R	2	0	575.321319	0.0400	0.1600
HYYSLRINYK[x]K	9	0	1483.793513	0.0395	0.4350
IEVNIHRK[x]R	7	0	1163.688664	0.0394	0.3550
VVGQLLEK[x]LKPLIEK	7	0	1706.070505	0.0393	0.5900
NLSNVVEISGK[x]GVFV	10	0	1560.851081	0.0393	0.5900
CIDMFIHK[x]SAELYK	7	0	1753.853066	0.0393	0.5500
K[x]NCKADAGITIAPR	0	0	1513.803419	0.0393	0.5500
TLALKYPGGGPGK[x]TAILPVK	12	0	1980.177084	0.0393	0.7850
AK[x]RAER	1	0	729.424532	0.0392	0.2350
EAEAAK[x]DEQIEK	5	0	1359.651724	0.0388	0.4650
K[x]SGR	0	0	446.260107	0.0388	0.1550
DQPK[x]KVGQYIR	3	0	1330.735668	0.0386	0.4250
LCIHK[x]NKLTNDETR	4	0	1740.894015	0.0386	0.5400
IEFATITKDTTK[x]NK	11	0	1608.872208	0.0386	0.5400
GNQK[x]VVK	3	0	771.460247	0.0386	0.2700
NDDQLTYTYK[x]DEK	9	0	1631.731422	0.0385	0.5000
S[x]TLDLNHLADLYDRK	0	0	1772.905627	0.0383	0.5750
K[x]LQRLR	0	0	812.534410	0.0383	0.2300
LCIHKNK[x]LTNDETR	6	0	1740.894015	0.0382	0.5350
TK[x]DAVVLGVEK	1	0	1157.665530	0.0382	0.4200
SEFQRLTHEK[x]STMLEK	9	0	1962.983216	0.0381	0.6100
TK[x]DSLEAR	1	0	918.477014	0.0381	0.3050
MKDAVK[x]EAAR	5	0	1117.591321	0.0380	0.3800
IEFATITK[x]DTTK	7	0	1366.734330	0.0379	0.4550
YEYQK[x]LK	4	0	970.512337	0.0379	0.2650
IKYEYQK[x]LK	6	0	1211.691351	0.0378	0.3400
F[x]MTR	0	0	553.268226	0.0375	0.1500
TKDAVVLGVEK[x]R	10	0	1313.766632	0.0375	0.4500
V[x]KAFGR	0	0	676.402010	0.0375	0.2250
LNFSSLK[x]MKDAVK	6	0	1479.811862	0.0373	0.4850
EAVLKLK[x]LELK	6	0	1282.822356	0.0373	0.4100
HIIMFDCK[x]ILEFTK	7	0	1793.920748	0.0371	0.5200
GIDWREALEK[x]TEEK	9	0	1702.852533	0.0371	0.5200
VIPVEELK[x]EIKQIK	7	0	1665.007573	0.0371	0.5200
VLVDK[x]SRK	4	0	943.581415	0.0369	0.2950
GVFK[x]NVSGNVLSEIK	3	0	1589.877628	0.0367	0.5500
GEIKK[x]AMVNIDTIDNK	4	0	1787.945046	0.0366	0.5850
GEIK[x]KAMVNIDTIDNK	3	0	1787.945046	0.0366	0.5850
FNSNAIAAVATK[x]MVTLK	11	0	1777.975953	0.0365	0.6200
FNLMVICKDK[x]K	9	0	1394.741343	0.0364	0.4000
VMK[x]SEFQR	2	0	1023.517101	0.0362	0.2900
NK[x]LTNDETR	1	0	1089.541397	0.0361	0.3250
GEK[x]VEDAPENNSFR	2	0	1590.727340	0.0361	0.5050
TLALK[x]YPGGGPGKTAILPVK	4	0	1980.177084	0.0360	0.7200
MSFLELTEVWGK[x]PQK	11	0	1791.922859	0.0360	0.5400
HPK[x]FEEILTR	2	0	1268.687660	0.0360	0.3600
VMK[x]EDNLILR	2	0	1229.680131	0.0360	0.3600
DSYLIIDK[x]LPSEYDSR	7	0	1912.941734	0.0359	0.5750
HTVIK[x]TGLRMISLSYSR	4	0	1961.087952	0.0359	0.6100
SSLELANNAVK[x]SNDIEK	10	0	1830.932231	0.0359	0.6100
GK[x]LVRK	1	0	699.475505	0.0358	0.2150
DLVKK[x]YDK	4	0	1007.565097	0.0356	0.2850
YK[x]VNLYKFR	1	0	1229.692020	0.0356	0.3200
K[x]AMVNIDTIDNK	0	0	1360.701983	0.0354	0.4250
RGERPSCPTGYHLK[x]SIR	13	0	2013.032561	0.0350	0.5950
NVVTEAGFIAIK[x]EDR	11	0	1660.878354	0.0350	0.5250
QEMKK[x]DSESTEEK	4	0	1567.703492	0.0350	0.4550
ASK[x]AAREYLEK	2	0	1264.677488	0.0350	0.3850
YDK[x]TEDDIK	2	0	1125.518932	0.0350	0.3150
EAEAARK[x]K	6	0	901.498083	0.0350	0.2800
K[x]VADLK	0	0	672.416990	0.0350	0.2100
K[x]PTSELAIGASLEK	0	0	1442.797987	0.0346	0.4850
K[x]GVVALVEDKTK	0	0	1285.760486	0.0346	0.4150
Y[x]FATLQKSKR	0	0	1240.692746	0.0345	0.3450
DEK[x]SGVK	2	0	761.391895	0.0343	0.2400
SWIGAYLAK[x]IPER	8	0	1502.824477	0.0342	0.4450
ASK[x]VLELRAELDK	2	0	1470.840518	0.0342	0.4450
LTHEK[x]STMLEK	4	0	1315.680522	0.0341	0.3750
DMTLEEAEVLILK[x]VLR	12	0	1871.043692	0.0341	0.5450
GTEVEK[x]ITIK	5	0	1116.638983	0.0340	0.3400
N[x]SIVSKYTQSTNNDDPKK	0	0	2037.996615	0.0339	0.6100
K[x]HLDAEVQK	0	0	1066.577055	0.0339	0.3050
SNNIKENEQK[x]IK	9	0	1443.768084	0.0338	0.4050
IK[x]TLSMEK	1	0	948.531355	0.0338	0.2700
K[x]YDK	0	0	552.290736	0.0338	0.1350
K[x]EVQEAR	0	0	858.455887	0.0336	0.2350
VVK[x]GNQK	2	0	771.460247	0.0336	0.2350
NCK[x]ADAGITIAPR	2	0	1385.708463	0.0335	0.4350
LFAYPPKSVQPTAK[x]TVQK	13	0	2002.125051	0.0333	0.6000
EK[x]ADAAFLRLVK	1	0	1359.787367	0.0333	0.4000
IEFATITK[x]DTTKNK	7	0	1608.872208	0.0332	0.4650
TLSMEK[x]HTELR	5	0	1343.686669	0.0332	0.3650
VLK[x]LTLEAMDLEIVEK	2	0	1843.037546	0.0331	0.5300
NDSYQLIK[x]ILPNK	7	0	1544.856167	0.0331	0.4300
DSESTEEK[x]EAQAVQR	7	0	1705.775405	0.0330	0.4950
IITK[x]EGVETR	3	0	1144.645129	0.0330	0.3300
GTK[x]TSETNDR	2	0	1107.515576	0.0330	0.3300
DLK[x]LK	2	0	615.395529	0.0330	0.1650
DSESTEEK[x]EAQAVQRAR	7	0	1932.913617	0.0329	0.5600
EMKK[x]DSESTEEK	3	0	1439.644921	0.0329	0.3950
M[x]STLDLNHLADLYDRK	0	0	1903.946106	0.0328	0.5250
EAGFIDDILIITPASK[x]EK	15	0	1959.056365	0.0328	0.5900
LCFDELK[x]KR	6	0	1207.638268	0.0328	0.2950
F[x]ATLQKSKR	0	0	1077.629423	0.0328	0.2950
ATK[x]QSKYTYDR	2	0	1359.678214	0.0327	0.3600
EDALFK[x]NEEK	5	0	1221.587675	0.0325	0.3250
K[x]GYQTIELDK	0	0	1193.629146	0.0325	0.3250
SAK[x]IVR	2	0	672.428222	0.0325	0.1950
VIDGSRPVNRNK[x]LLK	11	0	1708.010698	0.0323	0.4850
K[x]IPQVASFR	0	0	1044.607962	0.0322	0.2900
WSDERYLHQSLK[x]YK	11	0	1851.926697	0.0321	0.4500
DRGK[x]LVR	3	0	842.508589	0.0321	0.2250
K[x]LEFPLPNEEARVGILR	0	0	1980.115548	0.0321	0.5450
ELFDCLK[x]IMR	6	0	1323.667849	0.0320	0.3200
PPK[x]EDWEK	2	0	1027.497414	0.0319	0.2550
YLDSQRVAIK[x]K	9	0	1319.756069	0.0318	0.3500
LNFSSLK[x]MK	6	0	1066.584449	0.0317	0.2850
YEAK[x]AIGSGSEPAKSELVK	3	0	1963.026127	0.0316	0.6000
KDK[x]PKYEPPVPTR	2	0	1553.856502	0.0315	0.4100
DIGK[x]VVDKCFGIK	3	0	1477.796212	0.0315	0.4100
YYEQK[x]IR	4	0	998.518484	0.0314	0.2200
AK[x]TMTER	1	0	835.422145	0.0314	0.2200
TMTEK[x]AR	4	0	835.422145	0.0314	0.2200
LLENDIKVMK[x]SEFQR	9	0	1848.976678	0.0313	0.4700
K[x]DSESTEEKEAQAVQR	0	0	1833.870361	0.0313	0.5000
MPLLQSSVALLGQK[x]IR	13	0	1753.028320	0.0313	0.5000
NWK[x]EGLSR	2	0	988.508981	0.0313	0.2500
VVDK[x]DGIR	3	0	900.502835	0.0313	0.2500
K[x]REK	0	0	559.344165	0.0313	0.1250
YAVISGAISLDRVDVK[x]TK	15	0	1934.083580	0.0311	0.5600
DLK[x]LKWSDER	2	0	1288.677488	0.0310	0.3100
K[x]IEFPPPSAEAR	0	0	1340.708787	0.0308	0.3700
TFLEK[x]R	4	0	792.449349	0.0308	0.1850
YYIIMGLQASK[x]LR	10	0	1554.859144	0.0308	0.4000
YYK[x]DGIYDLLHACVDR	2	0	1999.946105	0.0306	0.4900
FDSEK[x]AGDR	4	0	1023.462090	0.0306	0.2750
ESQLVDK[x]FFEK	6	0	1368.692468	0.0305	0.3350
HK[x]TDLNHENLK	1	0	1347.689447	0.0305	0.3350
K[x]SGFEKIDLTR	0	0	1292.708787	0.0305	0.3350
K[x]DYTMAQPEFFKAVR	0	0	1829.913356	0.0303	0.4550
GVMTLGFDLIK[x]RVYPYR	10	0	2027.102541	0.0300	0.5100
KLFK[x]SLGSGMDQEK	3	0	1566.807502	0.0300	0.4200
LVK[x]ERQAR	2	0	998.598459	0.0300	0.2400
LK[x]WSDER	1	0	932.471536	0.0300	0.2100
RMK[x]K	2	0	561.342056	0.0300	0.1200
GSLEK[x]NWKEEYLR	4	0	1650.836493	0.0296	0.3850
EQK[x]PEVDYSEK	2	0	1350.630263	0.0295	0.3250
NLIRLAK[x]R	6	0	982.639929	0.0294	0.2350
GYSK[x]PNER	3	0	949.461699	0.0294	0.2350
S[x]TLDLNHLADLYDR	0	0	1644.810672	0.0293	0.4100
LNFSSLKMK[x]DAVK	8	0	1479.811862	0.0292	0.3800
EDMGSNDKASK[x]ER	10	0	1465.646650	0.0292	0.3800
DCTAYNIYDK[x]NK	9	0	1503.666324	0.0292	0.3500
K[x]KAQSGPDASAK	0	0	1186.630541	0.0292	0.3500
DK[x]KDQK	1	0	760.407879	0.0292	0.1750
DK[x]LVLK	1	0	714.463938	0.0292	0.1750
D[x]DGLEDDMPALADEEFEK	0	0	2037.836007	0.0292	0.5250
FNLMVICK[x]DKK	7	0	1394.741343	0.0291	0.3200
F[x]ANNDEIHPSK	0	0	1270.594156	0.0291	0.3200
INVK[x]FFEKEDVQSLK	3	0	1822.982813	0.0290	0.4350
DLKLK[x]WSDER	4	0	1288.677488	0.0290	0.2900
QVK[x]NR	2	0	643.376523	0.0290	0.1450
RK[x]GTK	1	0	588.370711	0.0290	0.1450
GGLGYPEDAIGK[x]TK	11	0	1404.724827	0.0289	0.4050
ANNWSK[x]FTATAALGVIHR	5	0	1956.032885	0.0289	0.5200
K[x]TVQYATKR	0	0	1093.624337	0.0289	0.2600
GSLEKNWK[x]EEYLR	7	0	1650.836493	0.0288	0.3750
CSPSATLTHRTMTEK[x]AR	14	0	1945.946117	0.0288	0.4900
KDGIQDIMPSQAK[x]ELK	12	0	1799.945046	0.0288	0.4600
LSVEALNSLTGEFK[x]GK	13	0	1691.909318	0.0288	0.4600
RFK[x]K	2	0	577.369985	0.0288	0.1150
SLK[x]R	2	0	502.322703	0.0288	0.1150
YEYQK[x]LKESQLVDK	4	0	1769.919882	0.0286	0.4000
ILIDK[x]AR	4	0	827.522844	0.0286	0.2000
C[x]SPSATLTHRTMTEKAR	0	0	1945.946117	0.0285	0.4850
TK[x]INLIETLR	1	0	1199.723710	0.0285	0.2850
K[x]DKPKYEPPVPTR	0	0	1553.856502	0.0285	0.3700
GNQK[x]VVKVDAQDFLK	3	0	1687.925637	0.0283	0.4250
K[x]ATDDDRWK	0	0	1133.546483	0.0283	0.2550
DWNACKK[x]ELLK	6	0	1403.723052	0.0282	0.3100
DYYTK[x]QSKATR	4	0	1359.678214	0.0282	0.3100
LK[x]GYQTIELDK	1	0	1306.713204	0.0282	0.3100
L[x]KGYQTIELDK	0	0	1306.713204	0.0282	0.3100
STELQIGVVEDDK[x]PFR	12	0	1831.931505	0.0281	0.4500
GSLEK[x]NWK	4	0	960.502835	0.0281	0.2250
K[x]ELLK	0	0	629.411178	0.0280	0.1400
M[x]SQAR	0	0	591.279850	0.0280	0.1400
KK[x]SGR	1	0	574.355062	0.0280	0.1400
INVKFFEK[x]EDVQSLK	7	0	1822.982813	0.0280	0.4200
ETEK[x]LAEERGWDIR	3	0	1730.858680	0.0279	0.3900
ASKGSNDDEMK[x]IDK	10	0	1536.708913	0.0279	0.3900
SLYFATPGNTSFK[x]TDM	12	0	1778.818457	0.0278	0.4450
VLTLELYK[x]KLR	7	0	1374.859801	0.0277	0.3050
EDMGSNDK[x]ASKER	7	0	1465.646650	0.0277	0.3600
ESQLVDK[x]FFEKINVK	6	0	1822.982813	0.0277	0.4150
GK[x]YYPLKSMTEK	1	0	1443.743119	0.0275	0.3300
DKPK[x]YEPPVPTR	3	0	1425.761546	0.0275	0.3300
GIGSYEK[x]QSEVSVGLR	6	0	1707.879080	0.0275	0.4400
GIDLK[x]SIAEK	4	0	1072.612770	0.0275	0.2750
EFEIIK[x]GVLCQFR	5	0	1637.859869	0.0273	0.3550
GTLK[x]VHTIRLR	3	0	1292.804020	0.0273	0.3000
QETQYK[x]IDELVSNNEK	5	0	1936.937709	0.0272	0.4350
TGIATMLTRGEIK[x]K	12	0	1517.859870	0.0271	0.3800
LVRK[x]CIK	3	0	915.568742	0.0271	0.1900
LCIHK[x]NK	4	0	911.501059	0.0271	0.1900
LK[x]PQDER	1	0	884.471536	0.0271	0.1900
GK[x]YYPLK	1	0	867.485399	0.0271	0.1900
DPEEEAEMMTK[x]ETTEKK	10	0	2024.891743	0.0271	0.4600
GTPGYGPLGVLPK[x]VGIR	12	0	1679.972193	0.0271	0.4600
SMAIDK[x]DIRWELIAR	5	0	1815.966450	0.0270	0.4050
M[x]STLDLNHLADLYDR	0	0	1775.851150	0.0270	0.4050
ELFEMARTK[x]K	8	0	1251.664481	0.0270	0.2700
K[x]DQKK	0	0	645.380940	0.0270	0.1350
STMLEK[x]IKENQEK	5	0	1576.812980	0.0269	0.3500
VATEK[x]DFLDAVQKVVK	4	0	1788.998462	0.0269	0.4300
YK[x]EDTALR	1	0	994.508312	0.0269	0.2150
FMLK[x]LGVK	3	0	934.567348	0.0269	0.2150
K[x]YINRSYYHLR	0	0	1511.799660	0.0268	0.2950
GSNDDEMK[x]IDK	7	0	1250.544822	0.0268	0.2950
VVTSKLLK[x]PRVNNR	7	0	1622.994323	0.0268	0.3750
DAFALAK[x]EK	6	0	991.533798	0.0267	0.2400
DYEQFGYFK[x]RMGNIEM	8	0	2026.891629	0.0266	0.4250
GERPSCPTGYHLK[x]SIR	12	0	1856.931459	0.0266	0.4250
IEASK[x]GLIDRMSTNLR	4	0	1802.967176	0.0266	0.4250
GFICKVVDK[x]DGIR	8	0	1505.802358	0.0265	0.3450
K[x]HFEQVINEK	0	0	1270.666925	0.0265	0.2650
GGNMK[x]EVFRR	4	0	1192.613451	0.0265	0.2650
NSIVSK[x]YTQSTNNDDPKK	5	0	2037.996615	0.0264	0.4750
SIAEK[x]MNGASGAELK	4	0	1504.755469	0.0263	0.3950
VIGSELVQK[x]YVGEGAR	8	0	1703.920551	0.0262	0.4200
DLVK[x]KYDK	3	0	1007.565097	0.0262	0.2100
S[x]QAR	0	0	460.239372	0.0262	0.1050
GTK[x]TSETNDRNSTNNTK	2	0	1866.866670	0.0262	0.4450
SQEEAIENIK[x]CTR	9	0	1576.751442	0.0262	0.3400
DGIVLAAEK[x]KVTSK	8	0	1457.845270	0.0261	0.3650
VVGQLLEKLK[x]PLIEK	9	0	1706.070505	0.0260	0.3900
K[x]YYSFDNSLK	0	0	1263.613496	0.0260	0.2600
KYDK[x]TEDDIK	3	0	1253.613888	0.0260	0.2600
KFRK[x]PIGATWK	3	0	1330.787310	0.0259	0.2850
IK[x]ENQEKISNNK	1	0	1443.768084	0.0258	0.3100
TLSK[x]WRDATDDK	3	0	1434.710239	0.0258	0.3100
QNLFVPTSDK[x]EK	9	0	1404.724827	0.0258	0.3100
VKAMEVDEK[x]PTER	8	0	1530.771118	0.0258	0.3350
LK[x]PQDERTQEERNR	1	0	1797.908083	0.0257	0.3600
ERDCTAYNIYDK[x]NK	11	0	1788.810014	0.0257	0.3600
SLLTGK[x]HAIRYAGR	5	0	1541.878966	0.0257	0.3600
K[x]GEKVEDAPENNSFR	0	0	1718.822296	0.0257	0.3850
ATLTGMKIDVLFSK[x]IR	13	0	1792.027986	0.0256	0.4100
S[x]ERDTALEK	0	0	1047.519601	0.0256	0.2300
IMK[x]LCFDELK	2	0	1295.661702	0.0255	0.2550
K[x]IEIPLPNEVGR	0	0	1363.782281	0.0254	0.3050
AELDK[x]IGLSKIR	4	0	1341.797930	0.0254	0.3050
KDKPK[x]YEPPVPTR	4	0	1553.856502	0.0254	0.3300
IDRK[x]IEFPPPSAEAR	3	0	1724.920885	0.0253	0.3800
G[x]VFKNVSGNVLSEIK	0	0	1589.877628	0.0253	0.3800
D[x]GLEDDMPALADEEFEK	0	0	1922.809068	0.0250	0.4250
YK[x]DAYVYSIVAIARIK	1	0	1872.050830	0.0250	0.4000
M[x]SFLELTEVWGKPQK	0	0	1791.922859	0.0250	0.3750
DVEFLHSDK[x]IDTIVK	8	0	1757.919882	0.0250	0.3750
DYGK[x]FLSAMHDLPVR	3	0	1747.871494	0.0250	0.3750
K[x]ASLLTREDLTDEEK	0	0	1746.899873	0.0250	0.3750
VLTLELYKK[x]LR	8	0	1374.859801	0.0250	0.2750
NIK[x]VIMATNR	2	0	1158.654253	0.0250	0.2500
DGIVLAAEK[x]K	8	0	1042.602207	0.0250	0.2500
STMLEK[x]IK	5	0	948.531355	0.0250	0.2000
K[x]PRRLLK	0	0	909.623554	0.0250	0.1750
LEK[x]VR	2	0	643.401675	0.0250	0.1250
DIK[x]SMIADKHAIR	2	0	1496.813257	0.0250	0.3250
NLQVAK[x]SLDKQMVEER	5	0	1886.988302	0.0247	0.3950
YEALSK[x]HIIMFDCK	5	0	1753.853066	0.0246	0.3450
VIPVEELKEIK[x]QIK	10	0	1665.007573	0.0246	0.3450
GDVAASILDK[x]YR	9	0	1306.688052	0.0246	0.2950
GIDLK[x]SIAEKMNGASGAELK	4	0	2031.066940	0.0245	0.4900
M[x]SERDTALEK	0	0	1178.560080	0.0245	0.2450
IVAFVGSPIVEDEK[x]NLIR	13	0	1998.114879	0.0244	0.4400
K[x]VEFGLPDLEGRAHILR	0	0	1949.084584	0.0244	0.4150
V[x]GVFKNVSGNVLSEIK	0	0	1688.946037	0.0244	0.3900
EDCK[x]SLKR	3	0	1034.517826	0.0244	0.1950
E[x]EMIAAQGIDEEDRR	0	0	1760.799843	0.0243	0.3650
GNQKVVK[x]VDAQDFLK	6	0	1687.925637	0.0243	0.3650
KEEPK[x]SETLENFTR	4	0	1706.847448	0.0243	0.3400
EKSLLAHK[x]GGHVVR	7	0	1529.878966	0.0243	0.3400
GYARAIHK[x]LGSTLK	7	0	1513.872820	0.0243	0.3400
SAK[x]GTKR	2	0	746.439846	0.0243	0.1700
K[x]LIPIR	0	0	738.511554	0.0242	0.1450
DQPKK[x]VGQYIR	4	0	1330.735668	0.0241	0.2650
EIK[x]PNIRVALR	2	0	1307.803685	0.0241	0.2650
LVARNIPK[x]EIK	7	0	1279.797539	0.0241	0.2650
TLIDK[x]FSGEKK	4	0	1264.702640	0.0241	0.2650
VEFKMGNGK[x]MVEISR	8	0	1723.874862	0.0240	0.3600
K[x]YDKTEDDIK	0	0	1253.613888	0.0240	0.2400
GEIK[x]K	3	0	573.348581	0.0240	0.1200
LVSK[x]TSFLTNASNNLAIR	3	0	1948.074078	0.0239	0.4300
ALQDYK[x]PELASDPIIR	5	0	1827.972976	0.0237	0.3800
TVQYATK[x]R	6	0	965.529382	0.0237	0.1900
KEFEIIK[x]GVLCQFR	6	0	1765.954825	0.0236	0.3300
EWDSK[x]LK	4	0	904.465390	0.0236	0.1650
TSNNTNRTNSTDEK[x]GTK	13	0	1866.866670	0.0235	0.4000
GDSGEMSLQK[x]LFK	9	0	1438.712546	0.0235	0.3050
IQFCLALHNDSIK[x]SMR	12	0	1931.970877	0.0234	0.3750
VLTLSLMEELHK[x]MDDR	11	0	1928.969875	0.0234	0.3750
LFNLEPK[x]ILEEVPLR	6	0	1809.039932	0.0233	0.3500
GEK[x]RWSELR	2	0	1159.609749	0.0233	0.2100
WSLERK[x]GEK	5	0	1131.603602	0.0233	0.2100
QSK[x]ATR	2	0	689.382001	0.0233	0.1400
ASK[x]AAR	2	0	602.349976	0.0233	0.1400
NNSWAK[x]SWSNLDLR	5	0	1689.822239	0.0232	0.3250
K[x]SSEQANLYER	0	0	1323.641830	0.0232	0.2550
IQYVGK[x]QDPKK	5	0	1302.729522	0.0232	0.2550
QDRGK[x]LVR	4	0	970.567161	0.0231	0.1850
QDPK[x]KHLDAEVQK	3	0	1534.810280	0.0231	0.3000
YK[x]NENLENIEDVQLR	1	0	1875.932566	0.0230	0.3450
K[x]QCVIANSCK	0	0	1206.584850	0.0230	0.2300
SGK[x]KR	2	0	574.355062	0.0230	0.1150
QNLFVPTSDKEK[x]ASFAR	11	0	1937.000583	0.0229	0.3900
GGLGYPEDAIGK[x]TKLVK	11	0	1744.972250	0.0229	0.3900
K[x]LEFPLPNEEAR	0	0	1441.756460	0.0229	0.2750
M[x]SSIGTGYDLGLFFSPDGR	0	0	2018.940686	0.0229	0.4350
FCVGLQK[x]IEEIFKK	6	0	1737.948678	0.0229	0.3200
DATDDK[x]R	5	0	819.372221	0.0229	0.1600
VATEKDFLDAVQK[x]VVK	12	0	1788.998462	0.0228	0.3650
FFEK[x]INVKK	3	0	1151.670224	0.0228	0.2050
K[x]VAQTTYKK	0	0	1065.618191	0.0228	0.2050
FFEK[x]EDVQSLK	3	0	1368.692468	0.0227	0.2500
ILEFTK[x]YSNDK	5	0	1356.692468	0.0227	0.2500
VLRQVMEEK[x]LDSK	8	0	1573.849698	0.0227	0.2950
MEILK[x]IHLEKVSK	4	0	1566.916655	0.0227	0.2950
LNDPEDK[x]YEALSK	6	0	1520.735782	0.0227	0.2950
AHILRIHAK[x]SMAIDK	8	0	1702.966393	0.0227	0.3400
QEVAAQK[x]SSEETEDKK	6	0	1805.864214	0.0225	0.3600
IDTIVK[x]EIQDEK	5	0	1429.766355	0.0225	0.2700
SLK[x]RELIR	2	0	1013.634509	0.0225	0.1800
AIEGK[x]IAR	4	0	856.513006	0.0225	0.1800
K[x]PRR	0	0	555.360483	0.0225	0.0900
YDK[x]K	2	0	552.290736	0.0225	0.0900
LAVNENLASSK[x]SSM	10	0	1449.713272	0.0225	0.3150
RFDSEK[x]AGDR	5	0	1179.563192	0.0225	0.2250
K[x]TLVAHAVLK	0	0	1078.686208	0.0225	0.2250
VLNKGDSGEMSLQKLFK[x]	16	0	1893.002891	0.0224	0.3800
FEAQK[x]DTVHMIFNQK	4	0	1834.903518	0.0223	0.3350
AEQEELLSEK[x]VSTKK	9	0	1717.909710	0.0223	0.3350
TEPKAVDEEMK[x]VR	10	0	1530.771118	0.0223	0.2900
IQYVGKQDPK[x]K	9	0	1302.729522	0.0223	0.2450
VVK[x]VDAQDFLK	2	0	1260.707726	0.0223	0.2450
LFAYPPK[x]SVQPTAKTVQK	6	0	2002.125051	0.0222	0.4000
LCFDELKK[x]R	7	0	1207.638268	0.0222	0.2000
ATLTGMK[x]IDVLFSKIR	6	0	1792.027986	0.0222	0.3550
LVK[x]GRQD	2	0	814.466059	0.0221	0.1550
SFEQK[x]VMKEDNLILR	4	0	1848.976679	0.0220	0.3300
LLENDIK[x]VMKSEFQR	6	0	1848.976678	0.0220	0.3300
DK[x]PKYEPPVPTRTGR	1	0	1739.931783	0.0220	0.3300
DREISYPFK[x]R	8	0	1309.677823	0.0220	0.2200
ENQEK[x]ISNNK	4	0	1202.589070	0.0220	0.2200
IHAK[x]SMAIDK	3	0	1112.601159	0.0220	0.2200
LK[x]DLR	1	0	643.401675	0.0220	0.1100
LEEAMK[x]ITTDAFTSAGER	5	0	1968.946163	0.0219	0.3950
VK[x]AMEVDEKPTER	1	0	1530.771118	0.0219	0.2850
GGYAEVK[x]QSEVIGLVR	6	0	1703.920551	0.0219	0.3500
DKK[x]LIPIR	2	0	981.633448	0.0219	0.1750
ASK[x]ERAER	2	0	945.499144	0.0219	0.1750
DAVK[x]EAAR	3	0	858.455887	0.0219	0.1750
NK[x]ADYYTNICDRER	1	0	1816.816160	0.0218	0.3050
D[x]YTMAQPEFFKAVR	0	0	1701.818400	0.0218	0.3050
QGITEAYNQK[x]AVEK	9	0	1577.804860	0.0218	0.3050
F[x]RNQYDGDATTWSPQGR	0	0	1997.897911	0.0218	0.3700
K[x]SNFFLQLDGLVGQEAR	0	0	1921.005669	0.0218	0.3700
KINVK[x]FFEK	4	0	1151.670224	0.0217	0.1950
AERK[x]AR	3	0	729.424532	0.0217	0.1300
K[x]RR	0	0	458.307723	0.0217	0.0650
EYLEK[x]NWKEGLSR	4	0	1650.836493	0.0215	0.2800
K[x]VSTTPANSFELK	0	0	1420.756126	0.0215	0.2800
EASK[x]TLSKWR	3	0	1204.656362	0.0215	0.2150
E[x]QKPEVDYSEK	0	0	1350.630263	0.0214	0.2350
K[x]FRKPIGATWK	0	0	1330.787310	0.0214	0.2350
SMK[x]DLHISQNFACLIR	2	0	1931.970877	0.0213	0.3400
VPTFANFHTPIFIAK[x]R	14	0	1858.025287	0.0213	0.3400
K[x]DGIQDIMPSQAKELK	0	0	1799.945046	0.0213	0.3400
S[x]PTGQITSTSARSGKK	0	0	1604.848116	0.0213	0.3400
MVILNK[x]DGMERK	5	0	1432.752968	0.0213	0.2550
GSNDDEMKIDK[x]K	10	0	1378.639778	0.0213	0.2550
GSDAAPQASK[x]KK	9	0	1186.630541	0.0213	0.2550
LIEK[x]LELR	3	0	1012.628028	0.0213	0.1700
K[x]GEK	0	0	460.264524	0.0213	0.0850
T[x]VYQISELESLLR	0	0	1549.835098	0.0212	0.2750
KVPDK[x]LIDASTVK	4	0	1412.823808	0.0212	0.2750
IDKK[x]TTEEK	3	0	1090.586949	0.0211	0.1900
VEFK[x]MGNGK	3	0	1008.506203	0.0211	0.1900
SLPPEEYDEK[x]LYNK	9	0	1723.830403	0.0211	0.2950
AFGRVYATMQK[x]LQK	10	0	1639.886752	0.0211	0.2950
LDRK[x]IEIPLPNEVGR	3	0	1747.994380	0.0210	0.3150
TLIDK[x]FSGEK	4	0	1136.607685	0.0210	0.2100
DLVK[x]K	3	0	601.379880	0.0210	0.1050
K[x]GEIR	0	0	601.354728	0.0210	0.1050
K[x]KSGR	0	0	574.355062	0.0210	0.1050
YK[x]EDTALRSEM	1	0	1341.623403	0.0209	0.2300
VLIDCNK[x]FDSIDLNPAR	6	0	1988.998865	0.0209	0.3550
GGLGYPEDAIGKTK[x]LVK	13	0	1744.972250	0.0209	0.3550
M[x]ESLQRLLQGAR	0	0	1400.755746	0.0208	0.2500
GSNDDEMK[x]IDKK	7	0	1378.639778	0.0208	0.2500
EEPK[x]SETLENFTR	3	0	1578.752492	0.0208	0.2700
LGSTAIGVKTK[x]DAVVLGVEK	10	0	1984.156741	0.0207	0.4150
K[x]EFEIIK	0	0	905.522175	0.0207	0.1450
TKLVK[x]ER	4	0	872.544305	0.0207	0.1450
EK[x]ASFAR	1	0	807.423863	0.0207	0.1450
YLHQSLKYK[x]EDTALR	8	0	1863.984208	0.0207	0.3100
KGEK[x]VEDAPENNSFR	3	0	1718.822296	0.0207	0.3100
GGVHVKLAHLSK[x]HPK	11	0	1606.941898	0.0207	0.3100
K[x]YIPNPVLVIIDVKPK	0	0	1835.128350	0.0206	0.3300
YVTGPK[x]NK	5	0	905.497023	0.0206	0.1650
YEIDK[x]TLAGVTRDYYTK	4	0	2035.026127	0.0206	0.3500
ATSAGPKQTETINWLEK[x]R	16	0	2029.059155	0.0206	0.3700
LSFK[x]SIADVADMLEANDK	3	0	1965.971650	0.0206	0.3700
K[x]LMELFISK	0	0	1107.636148	0.0206	0.1850
FGNRDLVK[x]K	7	0	1075.613774	0.0206	0.1850
MK[x]SLSEQYTER	1	0	1370.649950	0.0205	0.2250
E[x]SLQRLLQGAR	0	0	1269.715268	0.0205	0.2250
LRTFHILEPK[x]EK	9	0	1509.866674	0.0204	0.2450
R[x]FANNDEIHPSK	0	0	1426.695258	0.0204	0.2450
QIKEIK[x]EVIELPVK	5	0	1665.007573	0.0204	0.2850
S[x]FLELTEVWGKPQK	0	0	1660.882380	0.0204	0.2850
ILIDK[x]ARVEAQNHK	4	0	1633.926306	0.0204	0.2850
RVATEK[x]DFLDAVQK	5	0	1618.867791	0.0204	0.2850
FKLNYK[x]PEEEYPDLSK	5	0	1998.993768	0.0203	0.3250
S[x]SIGTGYDLGLFFSPDGR	0	0	1887.900207	0.0203	0.3650
YEAKAIGSGSEPAK[x]SELVK	13	0	1963.026127	0.0203	0.3850
MPPK[x]EDWEK	3	0	1158.537893	0.0200	0.1800
KTVQYATK[x]R	7	0	1093.624337	0.0200	0.1800
TLSMEK[x]HTELRSFEQK	5	0	1962.983216	0.0200	0.3200
LEFIK[x]VIPVEELKEIK	4	0	1926.144056	0.0200	0.3200
IK[x]TLSMEKHTELR	1	0	1584.865682	0.0200	0.2600
ILFSDVK[x]AMTTGLR	6	0	1550.848972	0.0200	0.2800
K[x]ELFDCLKIMR	0	0	1451.762804	0.0200	0.2200
L[x]FKSLGSGMDQEK	0	0	1438.712546	0.0200	0.2600
FNLMVICK[x]DK	7	0	1266.646388	0.0200	0.2000
INVK[x]FFEK	3	0	1023.575269	0.0200	0.1600
K[x]PIGATWK	0	0	899.522844	0.0200	0.1600
K[x]YTGLLR	0	0	849.507194	0.0200	0.1400
EAVLK[x]LK	4	0	799.516697	0.0200	0.1400
M[x]FMTR	0	0	684.308705	0.0200	0.1000
E[x]MKK	0	0	534.283541	0.0200	0.0800
K[x]MQE	0	0	534.247157	0.0200	0.0800
LVK[x]APALDGALQGVIQFMK	2	0	1998.133505	0.0197	0.3750
WK[x]VETQEAAVVDYPDR	1	0	1904.926754	0.0197	0.3150
VVSSAIVDK[x]YIGESAR	8	0	1692.904567	0.0197	0.3150
ELAAIK[x]EDTEAVLKR	5	0	1684.935865	0.0197	0.2950
K[x]FDQLTQALNVAIR	0	0	1615.904510	0.0196	0.2750
M[x]EQKPEVDYSEK	0	0	1481.670742	0.0196	0.2350
ILSGEQTVK[x]YDR	8	0	1407.735725	0.0196	0.2350
K[x]EPPVYTPPKDK	0	0	1397.755400	0.0196	0.2350
K[x]IIEEEGFTNR	0	0	1334.682966	0.0195	0.2150
QGSATVGLVSK[x]THAVLVALK	10	0	1978.157410	0.0195	0.3900
RVEFK[x]MGNGK	4	0	1164.607305	0.0195	0.1950
F[x]MTRSEYDR	0	0	1203.534202	0.0194	0.1750
EDTEAVLK[x]R	7	0	1059.555986	0.0194	0.1750
GGNMK[x]EVFR	4	0	1036.512349	0.0194	0.1750
NEEGIIEFTK[x]TPNDTQK	9	0	1962.953358	0.0194	0.3300
LSLFSNK[x]ENELRQAVR	6	0	1903.027465	0.0194	0.3100
K[x]LARNILK	0	0	954.633783	0.0194	0.1550
LYFYYILFFEK[x]CNR	10	0	1974.970140	0.0193	0.2700
K[x]GEIRMGTTITALR	0	0	1545.866017	0.0193	0.2700
KNCK[x]ADAGITIAPR	3	0	1513.803419	0.0193	0.2700
VLNK[x]GDSGEMSLQK	3	0	1504.755469	0.0193	0.2700
QPEDK[x]LR	4	0	884.471536	0.0193	0.1350
QLADYK[x]AFEDSLR	5	0	1554.767750	0.0192	0.2500
NIPK[x]ARASLTAAK	3	0	1339.793514	0.0192	0.2500
MSERDTALEK[x]YK	9	0	1469.718358	0.0192	0.2300
ELLK[x]LK	3	0	742.495236	0.0192	0.1150
LDVAK[x]R	4	0	700.423137	0.0192	0.1150
GCLMFGPPGTGK[x]TLLAR	11	0	1774.922143	0.0191	0.3250
DPEEEAEMMTK[x]ETTEK	10	0	1896.796787	0.0191	0.3050
SSSDMAYTSMFK[x]GNQK	11	0	1780.775938	0.0191	0.3050
LDRK[x]LEFPLPNEEAR	3	0	1825.968559	0.0190	0.2850
ESQLVDKFFEK[x]INVK	10	0	1822.982813	0.0190	0.2850
AK[x]NPMFALSR	1	0	1133.601493	0.0190	0.1900
SLLTGK[x]HAIR	5	0	1094.655970	0.0190	0.1900
LK[x]WSDERYLHQSLK	1	0	1801.947432	0.0189	0.2650
E[x]MIAAQGIDEEDRR	0	0	1631.757255	0.0189	0.2650
SLGSGMDQEK[x]VLNK	9	0	1504.755469	0.0189	0.2650
LGISATALSPEEK[x]K	12	0	1442.797987	0.0189	0.2650
FMLK[x]LGVKR	3	0	1090.668450	0.0189	0.1700
DIK[x]SMIADK	2	0	1019.532081	0.0189	0.1700
VSKILEHK[x]EIMLR	7	0	1594.922802	0.0188	0.2450
VLNKGDSGEMSLQK[x]LFK	13	0	1893.002891	0.0188	0.3200
NWK[x]EEYLR	2	0	1136.561406	0.0188	0.1500
K[x]LQR	0	0	543.349250	0.0188	0.0750
K[x]SLPLQIEVANDCIK	0	0	1726.928669	0.0187	0.2800
HKTPDK[x]GYGHR	5	0	1294.653005	0.0186	0.2050
IDK[x]EDMGSNDK	2	0	1250.544822	0.0186	0.2050
K[x]AQSGPDASAK	0	0	1058.535585	0.0186	0.2050
VHPEGK[x]YVVDISPDIDIK	5	0	2023.062511	0.0186	0.3350
KK[x]LIPIR	1	0	866.606510	0.0186	0.1300
AQEEVK[x]R	5	0	858.455887	0.0186	0.1300
EKVLK[x]TK	4	0	844.538158	0.0186	0.1300
ATAIGKSSTAAK[x]TFLEK	11	0	1722.951515	0.0185	0.3150
YFATLQK[x]SKR	6	0	1240.692746	0.0185	0.1850
VYATMQK[x]LQK	6	0	1208.658670	0.0185	0.1850
VMK[x]SEFQRLTHEK	2	0	1631.845282	0.0185	0.2400
E[x]IINRDIGKVVDK	0	0	1497.851416	0.0185	0.2400
VGVFK[x]NVSGNVLSEIK	4	0	1688.946037	0.0184	0.2950
D[x]GIQDIMPSQAKELK	0	0	1671.850090	0.0183	0.2750
S[x]PTGQITSTSARSGK	0	0	1476.753161	0.0183	0.2750
ETTEK[x]KIDK	4	0	1090.586949	0.0183	0.1650
RLMSK[x]VAEK	4	0	1060.606245	0.0183	0.1650
S[x]PTGQITSTSAR	0	0	1204.604720	0.0183	0.2200
D[x]VPTFANFHTPIFIAKR	0	0	1973.052225	0.0182	0.3100
K[x]SAAAIGTSQLPVR	0	0	1397.798991	0.0182	0.2550
TSWIYK[x]NK	5	0	1038.549782	0.0181	0.1450
SLDK[x]QMVEERVLK	3	0	1573.849698	0.0181	0.2350
TK[x]VVDRYADVIASIGLSR	1	0	1962.089727	0.0181	0.3250
YTENIYPPK[x]K	8	0	1251.649881	0.0180	0.1800
EASKTLSK[x]WR	7	0	1204.656362	0.0180	0.1800
YPMDAHK[x]SELEGVEEAR	6	0	1959.899550	0.0179	0.3050
TRLLENDIK[x]VMK	8	0	1458.822760	0.0179	0.2150
K[x]LFKSLGSGMDQEK	0	0	1566.807502	0.0179	0.2500
DGIVLAAEKK[x]VTSK	9	0	1457.845270	0.0179	0.2500
CIK[x]RLVK	2	0	915.568742	0.0179	0.1250
IDVLFSK[x]IR	6	0	1089.654575	0.0178	0.1600
SMAIDK[x]DIR	5	0	1047.538227	0.0178	0.1600
IMK[x]LCFDELKK	2	0	1423.756658	0.0177	0.1950
TGQK[x]MLMNMDK	3	0	1295.603535	0.0177	0.1950
E[x]MIAAQGIDEEDR	0	0	1475.656153	0.0177	0.2300
GLGYPEDAIGK[x]TK	10	0	1347.703366	0.0177	0.2300
TLLARAVAHHTDCK[x]FIR	13	0	2008.078783	0.0176	0.3000
TLLAK[x]AVANQTSATFLR	4	0	1804.020592	0.0176	0.3000
ELVSK[x]ASPIAGSEGKEAYR	4	0	1991.032273	0.0176	0.3350
VVK[x]VDAQDFLKVAETR	2	0	1817.004608	0.0175	0.2800
WDLSK[x]QEALYLAQR	4	0	1719.894338	0.0175	0.2450
LIKK[x]SSEQANLYER	3	0	1677.904901	0.0175	0.2450
FRK[x]PIGATWK	2	0	1202.692354	0.0175	0.1750
LMVEMEK[x]K	6	0	1006.519074	0.0175	0.1400
AK[x]SAKIVR	1	0	871.560288	0.0175	0.1400
K[x]LAR	0	0	486.327789	0.0175	0.0700
I[x]AIVVNQNWYCANTK	0	0	1792.892954	0.0173	0.2600
LISGK[x]LDEARELLVK	4	0	1682.992985	0.0173	0.2600
DGIQDIMPSQAK[x]ELK	11	0	1671.850090	0.0173	0.2600
EQVRDAGK[x]DEFSR	7	0	1535.732760	0.0173	0.2250
K[x]AIPLALGLLSASNPQMR	0	0	1879.071243	0.0172	0.3100
HGGYK[x]PTDK	4	0	1001.492997	0.0172	0.1550
EK[x]VAFILDQVRLFLLR	1	0	1959.166855	0.0172	0.2750
V[x]PTFANFHTPIFIAKR	0	0	1858.025287	0.0172	0.2750
EK[x]RTFLR	1	0	948.550451	0.0171	0.1200
SSTAAK[x]TFLEKR	5	0	1337.730248	0.0171	0.2050
AEAKDVAK[x]MK	7	0	1089.585175	0.0170	0.1700
QSK[x]YTYDRGTTAVLK	2	0	1729.899815	0.0170	0.2550
VDAQDFLK[x]VAETR	7	0	1490.772835	0.0169	0.2200
DK[x]KLIPIR	1	0	981.633448	0.0169	0.1350
EIK[x]EVIELPVK	2	0	1295.769988	0.0168	0.1850
CNK[x]FFYILYFELYK	2	0	1946.963993	0.0168	0.2350
DYTMAQPEFFK[x]AVR	10	0	1701.818400	0.0168	0.2350
VPDK[x]LIDASTVK	3	0	1284.728853	0.0167	0.2000
M[x]ESLQR	0	0	762.369385	0.0167	0.1000
IVK[x]SAK	2	0	644.422076	0.0167	0.1000
AK[x]WSTAETLTNNKIDR	1	0	1846.953636	0.0166	0.2650
V[x]SPTGQITSTSARSGK	0	0	1575.821569	0.0166	0.2650
K[x]ILGVAAEDK	0	0	1042.602207	0.0165	0.1650
TMLVK[x]AVANSTAANFIR	4	0	1805.982099	0.0165	0.2800
HESLK[x]YR	4	0	931.487520	0.0164	0.1150
EDCK[x]SLK	3	0	878.416723	0.0164	0.1150
LLSSAK[x]K	5	0	745.469750	0.0164	0.1150
DWNACK[x]KELLK	5	0	1403.723052	0.0164	0.1800
KLEGTIDYQK[x]L	9	0	1306.713204	0.0164	0.1800
MGNGK[x]MVEISR	4	0	1220.600502	0.0164	0.1800
INVKK[x]SYDYSATMYTR	4	0	1938.950858	0.0162	0.2600
VLGVFSEK[x]AQIK	7	0	1317.765572	0.0162	0.1950
LCFDELK[x]K	6	0	1051.537166	0.0162	0.1300
SSCK[x]IVFR	3	0	995.522185	0.0162	0.1300
IMSLYSSRGTLK[x]VHTIR	11	0	1961.087952	0.0162	0.2750
ATAIGK[x]SSTAAKTFLEK	5	0	1722.951515	0.0162	0.2750
IKTLSMEK[x]HTELR	7	0	1584.865682	0.0162	0.2100
EVAEADIASK[x]DLEETDER	9	0	2018.927929	0.0161	0.2900
VLTLELYK[x]K	7	0	1105.674641	0.0161	0.1450
HTVIK[x]TGLR	4	0	1023.618860	0.0161	0.1450
LYNKFK[x]TNHGNPFM	5	0	1709.834718	0.0161	0.2250
LKPLIEK[x]GGDWERK	6	0	1667.935808	0.0161	0.2250
VNGVVFTNRPDEK[x]NR	12	0	1743.901545	0.0160	0.2400
DIK[x]VIMATNR	2	0	1159.638269	0.0160	0.1600
INVK[x]K	3	0	600.395864	0.0160	0.0800
MDDK[x]MLLTEVHLLESK	3	0	1900.963729	0.0159	0.2550
YQKDEEWPPK[x]M	9	0	1449.659787	0.0159	0.1750
EK[x]VAFILDQVR	1	0	1316.745171	0.0159	0.1750
IVAFDQLVK[x]EK	8	0	1288.739025	0.0159	0.1750
GITVLK[x]PDDDK	5	0	1199.639709	0.0159	0.1750
I[x]INRDIGKVVDK	0	0	1368.808828	0.0158	0.1900
KK[x]AQSGPDASAK	1	0	1186.630541	0.0158	0.1900
WSTAETLTNNK[x]IDR	10	0	1647.821570	0.0157	0.2200
E[x]EMIAAQGIDEEDR	0	0	1604.698741	0.0157	0.2200
AK[x]IIDLR	1	0	827.522844	0.0157	0.1100
KLEKGQSIDDMIPAQK[x]	15	0	1799.945046	0.0156	0.2500
DLASFIPDNK[x]LNCVIDR	9	0	1988.998864	0.0156	0.2650
VLVDMESMLVPK[x]PLINK	11	0	1925.072882	0.0156	0.2650
K[x]ACIIFFDEIDAIGGAR	0	0	1894.961028	0.0156	0.2650
V[x]SPTGQITSTSARSGKK	0	0	1703.916525	0.0156	0.2650
ETTEKK[x]IDK	5	0	1090.586949	0.0156	0.1400
NK[x]ELISVSAASK	1	0	1245.692803	0.0154	0.1850
CTK[x]IIENEQSAEK	2	0	1548.745296	0.0154	0.2000
Q[x]TVYQISELESLLR	0	0	1677.893669	0.0154	0.2150
GYSKPNERATK[x]QSK	10	0	1592.826990	0.0154	0.2150
DKPK[x]YEPPVPTRTGR	3	0	1739.931783	0.0153	0.2300
LAHLSKHPK[x]FEEILTR	8	0	1918.078772	0.0153	0.2450
TTEEK[x]EATPMEMDEEK	4	0	1896.796787	0.0153	0.2450
K[x]SRGVILQSDIEEAYAR	0	0	1934.022044	0.0153	0.2600
K[x]PPVQPLAYKSATPFRK	0	0	1927.104259	0.0153	0.2600
ASALGAINLQPLLMPSK[x]R	16	0	1879.071243	0.0150	0.2700
ELEAMK[x]LLRPRK	5	0	1482.870377	0.0150	0.1800
TTLFK[x]SELAQSK	4	0	1351.734665	0.0150	0.1800
M[x]FMTRSEYDR	0	0	1334.574681	0.0150	0.1500
GGDEWK[x]IEPLK	5	0	1270.655693	0.0150	0.1650
SLDK[x]QMVEER	3	0	1233.602276	0.0150	0.1500
K[x]TAGEDAVTLVK	0	0	1230.681905	0.0150	0.1800
NHASIDK[x]MK	6	0	1042.522913	0.0150	0.1350
MRK[x]LAR	2	0	773.469370	0.0150	0.0900
MK[x]DAVK	1	0	690.373411	0.0150	0.0900
E[x]SLQR	0	0	631.328907	0.0150	0.0750
K[x]DKPK	0	0	614.375128	0.0150	0.0750
K[x]WR	0	0	488.285928	0.0150	0.0450
LAHLSK[x]HPKFEEILTR	5	0	1918.078772	0.0150	0.2400
DTMNVDINAIK[x]KGEIR	10	0	1815.951192	0.0150	0.2400
AANVLAFQSTTK[x]TLALK	11	0	1776.014446	0.0150	0.2550
ARIEVEVYK[x]ITTGDR	8	0	1748.942012	0.0150	0.2250
YIPNPVLVIIDVK[x]PK	12	0	1707.033394	0.0150	0.2250
NAEELSSYQK[x]KLIR	9	0	1677.904901	0.0150	0.2100
LK[x]ESQLVDKFFEK	1	0	1609.871482	0.0150	0.1950
DTALEK[x]YK	5	0	966.502166	0.0150	0.1200
ELLVK[x]ASK	4	0	886.548722	0.0150	0.1200
K[x]ELLKLK	0	0	870.590192	0.0150	0.1050
GVILYGAPGTGK[x]TLLAK	11	0	1657.976610	0.0147	0.2500
HNNHMAK[x]VLTLELYKK	6	0	1938.050842	0.0147	0.2350
LFLLRIVAFDQLVK[x]EK	13	0	1931.160709	0.0147	0.2350
QKSLEK[x]TLVPYLR	5	0	1573.919099	0.0146	0.1900
QDPKK[x]HLDAEVQK	4	0	1534.810280	0.0146	0.1900
SAK[x]AKNPMFALSR	2	0	1419.765584	0.0146	0.1900
TNNLDLEHK[x]HK	8	0	1347.689447	0.0145	0.1600
SLEK[x]TLVPYLR	3	0	1317.765572	0.0145	0.1600
IEASK[x]GLIDR	4	0	1100.618917	0.0145	0.1450
NSTNNTK[x]ER	6	0	1062.505347	0.0144	0.1300
K[x]DSESTEEK	0	0	1051.466899	0.0144	0.1300
RQTLNK[x]IALDEQIQALK	5	0	1981.131923	0.0144	0.2450
S[x]IMEYNGGSCVAMAGK	0	0	1673.721069	0.0144	0.2300
IK[x]ENQEK	1	0	887.471202	0.0143	0.1000
YASQK[x]RP	4	0	848.450409	0.0143	0.1000
EYLEKNWK[x]EGLSR	7	0	1650.836493	0.0142	0.1850
EIINRDIGK[x]VVDK	8	0	1497.851416	0.0142	0.1850
EEMMNSIQQAVAK[x]	12	0	1477.690428	0.0142	0.1850
V[x]SPTGQITSTSAR	0	0	1303.673128	0.0142	0.1850
VELAK[x]QNLFVPTSDKEK	4	0	1945.051948	0.0141	0.2400
YQK[x]DEEWPPKM	2	0	1449.659787	0.0141	0.1550
GYSK[x]PNERATK	3	0	1249.641438	0.0141	0.1550
SPTGQITSTSARSGK[x]K	14	0	1604.848116	0.0141	0.2250
INYK[x]K	3	0	664.390778	0.0140	0.0700
GAATIK[x]GAIWYGIDFTAAR	5	0	1981.042053	0.0139	0.2650
K[x]EEPKSETLENFTR	0	0	1706.847448	0.0139	0.1950
VSTK[x]KILGVAAEDK	3	0	1457.845270	0.0139	0.1950
LK[x]ESQLVDK	1	0	1058.597121	0.0139	0.1250
VLTLAMVK[x]R	7	0	1029.636817	0.0139	0.1250
LFK[x]SLGSGMDQEK	2	0	1438.712546	0.0138	0.1800
EMK[x]KDSESTEEK	2	0	1439.644921	0.0138	0.1650
EVLNK[x]GVSKDEK	4	0	1344.724827	0.0138	0.1650
SLPPEEYDEKLYNK[x]FK	13	0	1998.993768	0.0137	0.2200
DESRGVMTLGFDLIK[x]R	14	0	1835.956278	0.0137	0.2200
VVKVDAQDFLK[x]VAETR	10	0	1817.004608	0.0137	0.2200
K[x]DWNACKK	0	0	1048.512348	0.0137	0.1100
DQKK[x]DKPK	3	0	985.555594	0.0137	0.1100
NCK[x]K	2	0	548.274037	0.0137	0.0550
LIK[x]KSSEQANLYER	2	0	1677.904901	0.0136	0.1900
L[x]MTEFVDQVDDVVK	0	0	1636.801747	0.0136	0.1900
KVADLK[x]K	5	0	800.511946	0.0136	0.0950
VSPTGQITSTSARSGK[x]K	15	0	1703.916525	0.0135	0.2300
GGDEWK[x]IEPLKLK	5	0	1511.834706	0.0135	0.1750
WPK[x]IAEIYGSALR	2	0	1502.824477	0.0135	0.1750
GLGYPEDAIGK[x]TKLVK	10	0	1687.950789	0.0134	0.2150
K[x]KELFDCLK	0	0	1179.632121	0.0133	0.1200
FATLQK[x]SKR	5	0	1077.629423	0.0133	0.1200
TAAVNIK[x]VR	6	0	970.592313	0.0133	0.1200
LLVK[x]DR	3	0	742.470084	0.0133	0.0800
LGSTAIGVK[x]TKDAVVLGVEK	8	0	1984.156741	0.0132	0.2650
LK[x]VELAKQNLFVPTSDK	1	0	1929.093418	0.0132	0.2250
QIK[x]EIKEVIELPVK	2	0	1665.007573	0.0132	0.1850
GYIGDPIK[x]FVR	7	0	1263.697497	0.0132	0.1450
TK[x]SVALGGITK	1	0	1073.644403	0.0132	0.1450
QAAKASVVETVTLTK[x]VTQK	14	0	2001.146903	0.0132	0.2500
Q[x]IAIVVNQNWYCANTK	0	0	1920.951525	0.0131	0.2100
HCLIK[x]MNHGTTTLAFR	4	0	1898.960649	0.0131	0.2100
DTMNVDINAIKK[x]GEIR	11	0	1815.951192	0.0131	0.2100
VTVSK[x]GVAIDLLEECK	4	0	1759.938898	0.0131	0.2100
FHQLK[x]PTR	4	0	1025.576998	0.0131	0.1050
VAQTTYK[x]K	6	0	937.523235	0.0131	0.1050
FCVGLQK[x]IEEIFK	6	0	1609.853723	0.0131	0.1700
AASIAVEDEK[x]RLR	9	0	1456.799717	0.0131	0.1700
SVQPLASAK[x]ELLR	8	0	1410.819392	0.0131	0.1700
WIEALRDIK[x]SMIADK	8	0	1787.960303	0.0130	0.1950
DLGQVLNK[x]YVQVEQR	7	0	1787.952910	0.0130	0.1950
IDTVIK[x]LVDHSFDEK	5	0	1757.919882	0.0130	0.1950
VISMEK[x]GGNMKEVFR	5	0	1723.874862	0.0130	0.1950
NK[x]LLK	1	0	614.411513	0.0130	0.0650
T[x]EVLK	0	0	588.348247	0.0130	0.0650
LAIEREPPFAPIESAK[x]R	15	0	1923.057703	0.0129	0.2200
FLKTSK[x]TPPTAMLSSVR	5	0	1863.028712	0.0129	0.2200
EVLNKGVSK[x]DEK	8	0	1344.724827	0.0129	0.1550
VGIK[x]PPKGVLLYGPPGTGK	3	0	1877.113761	0.0129	0.2450
NAEELSSYQKK[x]LIR	10	0	1677.904901	0.0129	0.1800
TLFRK[x]EK	4	0	920.544305	0.0129	0.0900
M[x]GINERK	0	0	846.438129	0.0129	0.0900
D[x]RGKLVR	0	0	842.508589	0.0129	0.0900
TNTNNSILFAALSK[x]SLVR	13	0	1948.074078	0.0128	0.2300
GVVALVEDKTK[x]SVALGGITK	10	0	1984.156741	0.0127	0.2550
GFPTPK[x]ATSTGTTIVGVIAK	5	0	1945.088332	0.0127	0.2550
TNSTDEK[x]GTKK	6	0	1207.604385	0.0127	0.1400
RK[x]LPNIEEATFDK	1	0	1559.830681	0.0127	0.1650
ITIK[x]VHVSEVLGDIR	3	0	1677.977670	0.0127	0.1900
SVEISALASK[x]NRLHQLR	9	0	1921.085644	0.0126	0.2150
NKISWYTK[x]IVDELDLR	7	0	1992.067931	0.0125	0.2000
SDEINEVLNK[x]YQETQR	9	0	1964.943855	0.0125	0.2000
QVMEEK[x]LDSKNVQLAK	5	0	1858.982156	0.0125	0.2000
IK[x]ILFSDVKAMTTGLR	1	0	1792.027986	0.0125	0.2000
TEEQRQPEDK[x]LR	9	0	1527.764059	0.0125	0.1500
VSTKK[x]ILGVAAEDK	4	0	1457.845270	0.0125	0.1750
LKGYQTIELDK[x]K	10	0	1434.808159	0.0125	0.1500
K[x]EDSSPCGYIIR	0	0	1423.676496	0.0125	0.1500
K[x]IEFPSYR	0	0	1038.549782	0.0125	0.1000
NK[x]PGVYTK	1	0	905.497023	0.0125	0.1000
AKSAK[x]IVR	4	0	871.560288	0.0125	0.1000
ERK[x]PRR	2	0	840.504172	0.0125	0.0750
DKK[x]DQK	2	0	760.407879	0.0125	0.0750
K[x]CIK	0	0	547.315173	0.0125	0.0500
M[x]SER	0	0	521.226756	0.0125	0.0500
EAEAAKDEQIEK[x]IDTVIK	11	0	2029.057817	0.0125	0.2250
K[x]IEFPPPSAEARAEILR	0	0	1923.057703	0.0124	0.2100
NWK[x]EEYLRAAK	2	0	1406.730582	0.0123	0.1350
ATKQSK[x]YTYDR	5	0	1359.678214	0.0123	0.1350
FFEKINVK[x]K	7	0	1151.670224	0.0122	0.1100
AVDEEMK[x]VR	6	0	1075.533141	0.0122	0.1100
WSELRK[x]R	5	0	973.545700	0.0121	0.0850
QYSAK[x]AK	4	0	794.428614	0.0121	0.0850
SSEETEDK[x]KMQE	7	0	1439.608537	0.0121	0.1450
YTENIYPPK[x]KTVQYATK	8	0	2043.067597	0.0121	0.2050
A[x]KVAEQNENPTVGSAQK	0	0	1769.890704	0.0121	0.2050
DLEETDERSLALTK[x]K	13	0	1746.899873	0.0120	0.1800
FLSK[x]TLDSNSLTHEK	3	0	1718.883832	0.0120	0.1800
K[x]GFDFEYYQR	0	0	1351.619643	0.0120	0.1200
TNAIVMK[x]DIR	6	0	1159.638269	0.0120	0.1200
DVITELPDAK[x]YYR	9	0	1581.803799	0.0119	0.1550
SAELYK[x]NPKADPLDER	5	0	1844.926754	0.0119	0.1900
D[x]VPTFANFHTPIFIAK	0	0	1816.951123	0.0119	0.1900
TGPPGPPCGGKFMLK[x]LGVK	14	0	1940.037500	0.0118	0.2250
TLIDKFSGEK[x]K	9	0	1264.702640	0.0118	0.1300
VAEK[x]AQINTQEYGR	3	0	1605.811006	0.0118	0.1650
QNLFVPTSDK[x]EKASFAR	9	0	1937.000583	0.0118	0.2000
GIMLYGPPGTGK[x]TLCAR	11	0	1790.917058	0.0118	0.2000
VSGIRK[x]HFEQVINEK	5	0	1782.973979	0.0117	0.1750
EFPDLGVLEGK[x]R	10	0	1358.719350	0.0117	0.1400
SSK[x]VYISPK	2	0	1007.565097	0.0117	0.1050
WK[x]ALER	1	0	801.449683	0.0117	0.0700
WK[x]R	1	0	488.285928	0.0117	0.0350
FHQLK[x]PTRVLTLAMVK	4	0	1881.102150	0.0116	0.1850
YYPLK[x]SMTEK	4	0	1258.626702	0.0115	0.1150
GYQTIELDK[x]K	8	0	1193.629146	0.0115	0.1150
DAGK[x]DEFSRK	3	0	1151.557046	0.0115	0.1150
VLVK[x]VHPEGK	3	0	1104.665473	0.0115	0.1150
LGDK[x]GPAAAR	3	0	954.524630	0.0115	0.1150
VAQTTYKK[x]IYNEYPPTK	7	0	2043.067597	0.0115	0.1950
YPLVTHFRFLK[x]TSK	10	0	1735.977279	0.0114	0.1600
VTQKK[x]PPVQPLAYK	4	0	1595.939834	0.0114	0.1600
M[x]DRQEQR	0	0	961.439915	0.0114	0.0800
FAASK[x]EK	4	0	779.417716	0.0114	0.0800
YSNDK[x]SIVNSM	4	0	1256.570643	0.0114	0.1250
VISMEK[x]GGNMK	5	0	1192.594355	0.0114	0.1250
GSDAAPQASK[x]K	9	0	1058.535585	0.0114	0.1250
EHFK[x]ELVSKASPIAGSEGK	3	0	2013.053008	0.0113	0.2150
LSLFSNK[x]ENELR	6	0	1448.762272	0.0113	0.1350
YK[x]DGVILAADSR	1	0	1306.688051	0.0113	0.1350
KANWCDK[x]R	6	0	1076.518495	0.0113	0.0900
K[x]DQK	0	0	517.285985	0.0113	0.0450
K[x]SLK	0	0	474.316557	0.0113	0.0450
GGDEWKIEPLK[x]LK	10	0	1511.834706	0.0112	0.1450
DIKSMIADK[x]HAIR	8	0	1496.813257	0.0112	0.1450
IIYSDIDVDPVK[x]PEHVGK	11	0	2023.062511	0.0111	0.2000
ETEK[x]LAEER	3	0	1103.545814	0.0111	0.1000
EK[x]ADAAFLR	1	0	1019.539945	0.0111	0.1000
SLALTKK[x]DK	6	0	1002.607293	0.0111	0.1000
QEYALALQK[x]WDLSR	8	0	1719.894338	0.0111	0.1550
SFLELTEVWGK[x]PQK	10	0	1660.882380	0.0111	0.1550
TFMNHIDVQK[x]EFQAR	9	0	1862.909665	0.0110	0.1650
YYIIMGLQASK[x]LRNK	10	0	1796.997022	0.0110	0.1650
GYQTIELDKK[x]LDVAK	9	0	1719.940617	0.0110	0.1650
K[x]PPVQPLAYK	0	0	1139.670224	0.0110	0.1100
Q[x]EMKK	0	0	662.342113	0.0110	0.0550
ASK[x]ER	2	0	589.318344	0.0110	0.0550
KGTK[x]TSETNDR	3	0	1235.610532	0.0109	0.1200
LVLK[x]EVFLSFHNLVGRR	3	0	2026.183900	0.0109	0.1850
DISSK[x]SPSGNDALNDKK	4	0	1774.869635	0.0109	0.1850
GNAK[x]FGDGIQIAQLALK	3	0	1742.967833	0.0109	0.1850
NMGTVVDLLIENK[x]ASALL	12	0	1900.033855	0.0108	0.1950
SLLAHK[x]GGHVVR	5	0	1272.741423	0.0108	0.1300
K[x]ILFENPDEATKR	0	0	1559.830681	0.0108	0.1400
TEPK[x]AVDEEMKVR	3	0	1530.771118	0.0108	0.1400
AEQEELLSEKVSTK[x]K	13	0	1717.909710	0.0107	0.1600
SGVK[x]LENVKIYADLK	3	0	1675.950788	0.0107	0.1600
GGVHVK[x]LAHLSKHPK	5	0	1606.941898	0.0107	0.1600
QYTVGQGYTK[x]AAWFEK	9	0	1875.915465	0.0106	0.1700
TTMTNGFLAHK[x]LCIHK	10	0	1870.954502	0.0106	0.1700
K[x]ELFDCLK	0	0	1051.537166	0.0106	0.0850
VGK[x]SAVIK	2	0	800.511946	0.0106	0.0850
KVAQTTYK[x]K	7	0	1065.618191	0.0106	0.0950
EERFK[x]LNVYK	4	0	1324.713873	0.0105	0.1050
LVPYLTK[x]LESK	6	0	1289.759425	0.0105	0.1150
K[x]GTKTSETNDR	0	0	1235.610532	0.0105	0.1150
SSEETEDKK[x]MQE	8	0	1439.608537	0.0104	0.1250
TPNDTQK[x]YSNDK	6	0	1409.642221	0.0104	0.1250
DTMNVDINAIK[x]K	10	0	1360.701983	0.0104	0.1250
EKASK[x]GSNDDEMK	4	0	1437.640504	0.0104	0.1350
K[x]VPDKLIDASTVK	0	0	1412.823808	0.0104	0.1350
NLNQIVNELDEEK[x]YK	12	0	1847.926420	0.0103	0.1550
AVYDTAVVQEDPEK[x]WK	13	0	1876.920608	0.0103	0.1650
SLEK[x]TLVPYLRISQAVR	3	0	1972.146846	0.0103	0.1750
LAEGESEEVK[x]AYMDPHR	9	0	1959.899550	0.0103	0.1750
QNTPVLFDSKEAVLK[x]LK	14	0	1929.093418	0.0103	0.1750
ARQAAK[x]ASVVETVTLTK	5	0	1772.015506	0.0103	0.1750
VLSVEEIEAHLQSIAEK[x]D	16	0	2009.031604	0.0103	0.1850
GVVALVEDK[x]TKSVALGGITK	8	0	1984.156741	0.0103	0.2050
SGVKLENVK[x]IYADLK	8	0	1675.950788	0.0100	0.1500
LEKGQSIDDMIPAQK[x]	14	0	1671.850090	0.0100	0.1500
LK[x]YYEQKIR	1	0	1239.697497	0.0100	0.0900
LLIFEK[x]QVR	5	0	1144.696771	0.0100	0.0900
YYPVRK[x]FTGGVLMLIDR	5	0	2027.102541	0.0100	0.1700
AQISVRLVPYLTK[x]LESK	12	0	1944.140700	0.0100	0.1700
ARQEVAAQK[x]SSEETEDK	8	0	1904.907471	0.0100	0.1700
QEVAAQKSSEETEDK[x]K	14	0	1805.864214	0.0100	0.1600
M[x]SIMEYNGGSCVAMAGK	0	0	1804.761547	0.0100	0.1700
K[x]PPVQPLAYKSATPFR	0	0	1799.009303	0.0100	0.1600
IK[x]VLAQLGMQSLSPLK	1	0	1725.022174	0.0100	0.1600
GVLLYGPPGTGK[x]TLLAR	11	0	1711.998405	0.0100	0.1700
FIK[x]HADATCVHR	2	0	1453.724781	0.0100	0.1200
SQK[x]ALDTLFSAIR	2	0	1448.798656	0.0100	0.1300
LDRK[x]IEFPSYR	3	0	1422.761881	0.0100	0.1100
K[x]IPQVASFRIDK	0	0	1400.813914	0.0100	0.1200
EDALFK[x]NEEKK	5	0	1349.682631	0.0100	0.1100
SMIADK[x]HAIR	5	0	1140.607305	0.0100	0.1000
LMSK[x]VAEK	3	0	904.505142	0.0100	0.0800
RK[x]QYSAK	1	0	879.492606	0.0100	0.0700
K[x]KLIPIR	0	0	866.606510	0.0100	0.0700
LWK[x]R	2	0	601.369985	0.0100	0.0400
M[x]FR	0	0	452.220553	0.0100	0.0300
K[x]FR	0	0	449.275030	0.0100	0.0300
TIPPLTTVK[x]GSDAAPQASKK	8	0	2009.115605	0.0097	0.1950
GLGYPEDAIGKTK[x]LVK	12	0	1687.950789	0.0097	0.1550
YTVGQGYTK[x]AAWFEK	8	0	1747.856893	0.0097	0.1450
ATLTGMK[x]IDVLFSK	6	0	1522.842826	0.0096	0.1350
REDGMK[x]ILMVNR	5	0	1460.759115	0.0096	0.1150
SNNIK[x]ENEQKIK	4	0	1443.768084	0.0096	0.1150
KIDK[x]EDMGSNDK	3	0	1378.639778	0.0096	0.1150
DYYTKQSK[x]ATR	7	0	1359.678214	0.0095	0.1050
QVMEEK[x]LDSK	5	0	1205.596130	0.0095	0.0950
SNNIK[x]ENEQK	4	0	1202.589070	0.0095	0.0950
TVQYATK[x]RSK	6	0	1180.656362	0.0095	0.0950
SSKDISSK[x]SPSGNDALNDK	7	0	1948.933683	0.0095	0.1800
MPGTLLPGPGK[x]GYIGDPIK	10	0	1910.033463	0.0095	0.1800
Y[x]FATLQKSK	0	0	1084.591644	0.0094	0.0850
GFICK[x]VVDK	4	0	1064.568799	0.0094	0.0850
MHNNHAK[x]SLPPEEYDEK	6	0	2037.921346	0.0094	0.1600
M[x]SGYDRALSVFSPDGR	0	0	1756.820186	0.0094	0.1500
DISSK[x]SPSGNDALNDK	4	0	1646.774679	0.0094	0.1500
IVK[x]SAKAK	2	0	843.554142	0.0094	0.0750
QTGQYYGGLK[x]LCVDR	9	0	1756.856570	0.0093	0.1400
K[x]VTSKLLEQEESAEK	0	0	1717.909710	0.0093	0.1400
LNVYK[x]YR	4	0	954.528656	0.0093	0.0650
S[x]RSYDSR	0	0	869.399102	0.0093	0.0650
DEK[x]YTLYDQNDTK	2	0	1631.731422	0.0092	0.1200
EAEAAK[x]DEQIEKIDTVIK	5	0	2029.057817	0.0092	0.1650
EPPVYTPPK[x]DKK	8	0	1397.755400	0.0092	0.1100
LVRDAFALAK[x]EK	9	0	1359.787367	0.0092	0.1100
TK[x]DAVVLGVEKR	1	0	1313.766632	0.0092	0.1100
D[x]RQEQR	0	0	830.399437	0.0092	0.0550
DTTK[x]NK	3	0	705.365683	0.0092	0.0550
K[x]SGFEK	0	0	694.364957	0.0092	0.0550
AAK[x]ASR	2	0	602.349976	0.0092	0.0550
FHQLK[x]PTRVLTLAMVKR	4	0	2037.203252	0.0091	0.1550
ELKK[x]EEMVMLK	3	0	1376.740675	0.0091	0.1000
VTDK[x]LTQLTDNIWCCR	3	0	2021.966182	0.0091	0.1450
IDKNTWNSTLETAK[x]AK	13	0	1818.947489	0.0091	0.1450
VVGSEFVQK[x]YLGEGPR	8	0	1763.920551	0.0091	0.1450
MVTANIK[x]NIK	6	0	1130.648106	0.0090	0.0900
SGKK[x]R	3	0	574.355062	0.0090	0.0450
IDK[x]EDMGSNDKASK	2	0	1536.708913	0.0089	0.1250
EDVQSLK[x]LK	6	0	1058.597121	0.0089	0.0800
YQK[x]PVDTEEENDK	2	0	1593.715773	0.0088	0.1150
VLNK[x]GDSGEMSLQKLFK	3	0	1893.002891	0.0088	0.1500
MATTVK[x]DTMNVDINAIK	5	0	1863.943328	0.0088	0.1500
LILVDDEK[x]TSWIYKNK	7	0	1964.061785	0.0088	0.1400
QVMEEKLDSK[x]NVQLAK	9	0	1858.982156	0.0088	0.1400
DEQIEK[x]IDTVIK	5	0	1429.766355	0.0088	0.1050
GSDAAPQASKK[x]K	10	0	1186.630541	0.0088	0.1050
D[x]KKLIPIR	0	0	981.633448	0.0088	0.0700
QAREK[x]VLK	4	0	970.592313	0.0088	0.0700
F[x]ATLQKSK	0	0	921.528321	0.0088	0.0700
TLSK[x]ESAR	3	0	890.482099	0.0088	0.0700
DIGK[x]VVDK	3	0	872.496688	0.0088	0.0700
K[x]MRK	0	0	561.342056	0.0088	0.0350
VGIKPPK[x]GVLLYGPPGTGK	6	0	1877.113761	0.0087	0.1650
YLHQSLK[x]YKEDTALR	6	0	1863.984208	0.0087	0.1300
VETAVLSTTVK[x]AQAR	10	0	1572.883440	0.0087	0.1300
NSDYK[x]ETLIFK	4	0	1356.692468	0.0086	0.0950
MVILNK[x]DGMER	5	0	1304.658013	0.0086	0.0950
HK[x]TPDKGYGHR	1	0	1294.653005	0.0086	0.0950
S[x]QARGFDRTITVFSPEGR	0	0	2023.023439	0.0086	0.1550
ILAHREFPDLGVLEGK[x]R	15	0	1949.084584	0.0085	0.1450
LVPYLTK[x]LESKQR	6	0	1573.919099	0.0085	0.1100
QVARNELEK[x]LNFSSLK	8	0	1875.021318	0.0084	0.1350
QTLNK[x]IALDEQIQALK	4	0	1825.030821	0.0084	0.1350
ATSAGPK[x]QTETINWLEKR	6	0	2029.059155	0.0083	0.1500
YTLYDQNDTK[x]EWLDK	9	0	1930.894787	0.0083	0.1250
TNNLDLEHK[x]HKTPDK	8	0	1788.911774	0.0083	0.1250
K[x]FTGGVLMLIDR	0	0	1348.753625	0.0083	0.1000
IDRDK[x]LVLK	4	0	1098.676036	0.0083	0.0750
SSEETEDK[x]K	7	0	1051.466899	0.0083	0.0750
K[x]LEETDVAK	0	0	1031.549839	0.0083	0.0750
YTENIYPPKK[x]TVQYATK	9	0	2043.067597	0.0082	0.1400
VGCDRNK[x]YAIQLPLPPK	6	0	1968.061404	0.0082	0.1400
TFANLVSSTLYEK[x]R	12	0	1627.856893	0.0082	0.1150
TSTSSMTAVPK[x]PLK	10	0	1446.775143	0.0082	0.1150
FDSEK[x]AGDREVQR	4	0	1535.732760	0.0081	0.1050
Q[x]LMTEFVDQVDDVVK	0	0	1764.860319	0.0080	0.1200
SVMAPLFLHDK[x]YDGR	10	0	1747.871494	0.0080	0.1200
QNTPVLFDSK[x]EAVLK	9	0	1687.914404	0.0080	0.1200
VNLYK[x]FREER	4	0	1352.720019	0.0080	0.0800
TFHILEPK[x]EK	7	0	1240.681514	0.0080	0.0800
RLLK[x]LEEAMK	3	0	1229.716515	0.0080	0.0800
GKYYPLK[x]SMTEK	6	0	1443.743119	0.0079	0.0950
AHLDVQEK[x]DQPK	7	0	1406.715325	0.0079	0.0950
ISWYTK[x]IVDELDLR	5	0	1749.930053	0.0079	0.1100
NELEKLNFSSLK[x]MK	11	0	1679.891560	0.0079	0.1100
ELAAIK[x]EDTEAVLK	5	0	1528.834763	0.0079	0.1100
SLK[x]DECK	2	0	878.416723	0.0079	0.0550
YYK[x]PDLTIDEAVRIMK	2	0	1954.023292	0.0078	0.1250
INVK[x]KSYDYSATMYTR	3	0	1938.950858	0.0078	0.1250
HNNHMAKVLTLELYK[x]K	14	0	1938.050842	0.0078	0.1250
LAAEDHK[x]FVIHQEENK	6	0	1906.953636	0.0078	0.1250
VVGSELIQK[x]YLGDGPR	8	0	1729.936200	0.0078	0.1250
KK[x]ELFDCLK	1	0	1179.632121	0.0078	0.0700
KAQSGPDASAK[x]LPTVIPTTR	10	0	2037.121751	0.0077	0.1550
SAKAK[x]NPMFALSR	4	0	1419.765584	0.0077	0.1000
QYQEVVK[x]QGDVLLNK	6	0	1759.946763	0.0077	0.1150
TITDGK[x]IYVEVERAR	5	0	1748.942012	0.0077	0.1150
VISMEKGGNMK[x]EVFR	10	0	1723.874862	0.0077	0.1150
TDELK[x]DANIIYDLEILR	4	0	2033.067988	0.0076	0.1300
EKQNTPVLFDSK[x]EAVLK	11	0	1945.051948	0.0076	0.1300
NSSSDMAYTSMFK[x]GNQK	12	0	1894.818860	0.0076	0.1300
M[x]NSIVSKYTQSTNNDDPK	0	0	2040.942138	0.0075	0.1350
IAGEHLSNGEK[x]PLLTPEK	10	0	1932.031547	0.0075	0.1350
EWDSKLK[x]DLR	6	0	1288.677488	0.0075	0.0750
EWDSK[x]LKDLR	4	0	1288.677488	0.0075	0.0750
YFATLQKSK[x]R	8	0	1240.692746	0.0075	0.0750
TNSTDEK[x]GTK	6	0	1079.509429	0.0075	0.0750
LLK[x]MQR	2	0	787.473787	0.0075	0.0450
KTLEVLYLK[x]MHNNHAK	8	0	1938.050842	0.0075	0.1200
DHDLAPLYK[x]YLSENPK	8	0	1901.952241	0.0075	0.1200
TSETNDRNSTNNTK[x]ER	13	0	1865.846269	0.0075	0.1200
GNQK[x]FSSTADYMNMSS	3	0	1766.723905	0.0075	0.1200
VTQK[x]KPPVQPLAYK	3	0	1595.939834	0.0075	0.1050
SNDIEK[x]AIDLYKEVLNK	5	0	1991.057425	0.0074	0.1250
EDTEAVLK[x]RINDTVGIK	7	0	1900.026461	0.0074	0.1250
KDYTMAQPEFFK[x]AVR	11	0	1829.913356	0.0073	0.1100
LKESQLVDK[x]FFEK	8	0	1609.871482	0.0073	0.0950
AASIAVEDEK[x]R	9	0	1187.614557	0.0073	0.0800
K[x]INVKFFEK	0	0	1151.670224	0.0072	0.0650
FATLQKSK[x]R	7	0	1077.629423	0.0072	0.0650
SLALTK[x]KDK	5	0	1002.607293	0.0072	0.0650
EK[x]TSNNTNRTNSTDEK	1	0	1837.840123	0.0072	0.1150
K[x]IDKEDMGSNDK	0	0	1378.639778	0.0071	0.0850
L[x]FKSLGSGMDQEKVLNK	0	0	1893.002891	0.0071	0.1200
LRWK[x]R	3	0	757.471088	0.0070	0.0350
K[x]NVPK	0	0	584.364565	0.0070	0.0350
NEDDIEDIAALWMK[x]R	13	0	1817.861714	0.0070	0.1050
GYQTIELDK[x]KLDVAK	8	0	1719.940617	0.0070	0.1050
LGLDSEESAEYIVAK[x]GIR	14	0	1949.010477	0.0069	0.1250
IEVEVYK[x]ITTGDR	6	0	1521.803799	0.0069	0.0900
VATEK[x]DFLDAVQK	4	0	1462.766689	0.0069	0.0900
SIK[x]GYTLPPHCSRGER	2	0	1856.931459	0.0069	0.1100
LENVK[x]IYADLK	4	0	1304.733939	0.0068	0.0750
GVVALVEDK[x]TK	8	0	1157.665530	0.0068	0.0750
TNNLDLEHKHK[x]TPDK	10	0	1788.911774	0.0067	0.1000
S[x]GYDRALSVFSPDGR	0	0	1625.779708	0.0067	0.1000
KEPPVYTPPK[x]DK	9	0	1397.755400	0.0067	0.0800
K[x]PRVVTALTMLK	0	0	1355.832206	0.0067	0.0800
M[x]TEVLK	0	0	719.388726	0.0067	0.0400
VDVK[x]TK	3	0	688.411904	0.0067	0.0400
A[x]TTVKDTMNVDINAIK	0	0	1732.902849	0.0066	0.1050
K[x]LPNIEEATFDKR	0	0	1559.830681	0.0065	0.0850
AHLDVQEK[x]DQPKK	7	0	1534.810280	0.0065	0.0850
TAALSARPAK[x]NIR	9	0	1367.799660	0.0065	0.0850
FK[x]TNHGNPFM	1	0	1191.549460	0.0065	0.0650
DPEEEAEMMTKETTEK[x]K	15	0	2024.891743	0.0065	0.1100
VTSK[x]LLEQEESAEK	3	0	1589.814754	0.0064	0.0900
IDLTRIVK[x]SAK	7	0	1242.765906	0.0064	0.0700
VVDK[x]CFGIKFDIMPR	3	0	1823.942544	0.0063	0.0950
DEVLFNDK[x]PLPIEMK	7	0	1786.917438	0.0063	0.0950
VLELRAELDK[x]IGLSK	9	0	1682.992985	0.0063	0.0950
ELIRK[x]SLK	4	0	985.628363	0.0063	0.0500
KQYSAK[x]AK	5	0	922.523570	0.0063	0.0500
NEEKK[x]LMELFISK	4	0	1607.859201	0.0062	0.0800
TSK[x]TPPTAMLSSVREIIK	2	0	1958.086949	0.0061	0.1100
YKVNLYK[x]FR	6	0	1229.692020	0.0061	0.0550
FMLKLGVK[x]R	7	0	1090.668450	0.0061	0.0550
NLTDETK[x]NK	6	0	1061.535250	0.0061	0.0550
VADLKK[x]LEGTIDYQK	5	0	1719.940617	0.0060	0.0900
ELVSK[x]ASPIAGSEGK	4	0	1471.788150	0.0060	0.0900
THAVLVALK[x]R	8	0	1106.692354	0.0060	0.0600
DRLK[x]K	3	0	658.412573	0.0060	0.0300
I[x]DDQR	0	0	645.308172	0.0060	0.0300
A[x]SLLK	0	0	530.342770	0.0060	0.0300
K[x]VIARLQSYDR	0	0	1347.762215	0.0059	0.0650
VALRNDSYQLIK[x]ILPNK	11	0	1984.146846	0.0059	0.1000
LFKSLGSGMDQEK[x]VLNK	12	0	1893.002891	0.0059	0.1000
K[x]LPNIEEATFDK	0	0	1403.729579	0.0058	0.0700
KGVVALVEDK[x]TK	9	0	1285.760486	0.0058	0.0700
AVEK[x]LMSRRPPVIR	3	0	1650.971479	0.0057	0.0800
K[x]LDVAKR	0	0	828.518092	0.0057	0.0400
P[x]TDDDDK	0	0	804.313706	0.0057	0.0400
HNNHMAK[x]VLTLELYK	6	0	1809.955886	0.0057	0.0850
QVK[x]REVGCIGNIVER	2	0	1755.941297	0.0057	0.0850
NK[x]ISWYTKIVDELDLR	1	0	1992.067931	0.0056	0.0900
SQDISINGNSK[x]KEEPK	10	0	1772.890370	0.0056	0.0900
WK[x]RENQLR	1	0	1128.615169	0.0056	0.0450
QSK[x]YTYDR	2	0	1059.498475	0.0056	0.0450
DQK[x]KDKPK	2	0	985.555594	0.0056	0.0450
M[x]MGINERK	0	0	977.478607	0.0056	0.0450
Q[x]DRGKLVR	0	0	970.567161	0.0056	0.0450
SNDIEKAIDLYK[x]EVLNK	11	0	1991.057425	0.0056	0.0950
SELVK[x]EFHK	4	0	1115.597456	0.0056	0.0500
LLK[x]LEEAMK	2	0	1073.615413	0.0056	0.0500
K[x]LEGTIDYQK	0	0	1193.629146	0.0055	0.0550
LEGTIDYQK[x]L	8	0	1178.618248	0.0055	0.0550
EPPVYTPPKDK[x]K	10	0	1397.755400	0.0054	0.0650
VVDK[x]DGIREINI	3	0	1369.756460	0.0054	0.0650
DEK[x]SGVKLENVK	2	0	1344.724827	0.0054	0.0650
NEEK[x]KLMELFISK	3	0	1607.859201	0.0054	0.0700
IVRTLIDK[x]FSGEK	7	0	1504.861253	0.0054	0.0700
VPEDIFK[x]THLEVAR	6	0	1652.888526	0.0054	0.0750
VLSNYMK[x]QEALSSK	6	0	1596.818066	0.0054	0.0750
LIDASTVK[x]HVFPITK	7	0	1667.960960	0.0053	0.0800
GTKK[x]SGNLPDADNSK	3	0	1530.763724	0.0053	0.0800
VAQTTYK[x]KIYNEYPPTK	6	0	2043.067597	0.0053	0.0900
LLMK[x]VALCANHADSVVK	3	0	1868.001115	0.0053	0.0900
GNAKFGDGIQIAQLALK[x]HR	16	0	2036.127841	0.0053	0.1000
IITK[x]EGVETRIIPLK	3	0	1709.045018	0.0050	0.0750
IEDTDK[x]YDK	5	0	1125.518932	0.0050	0.0450
GGDWERK[x]NR	6	0	1116.542400	0.0050	0.0450
IRIAYASVVYIADK[x]YK	13	0	1872.050830	0.0050	0.0800
EAADFIFDICGIAGIK[x]K	15	0	1866.954882	0.0050	0.0850
INEDSK[x]LAVNENLASSK	5	0	1830.932231	0.0050	0.0850
LYNK[x]FKTNHGNPFM	3	0	1709.834718	0.0050	0.0700
SSCK[x]IVFRSELQDK	3	0	1695.861321	0.0050	0.0700
STMLEKIK[x]ENQEK	7	0	1576.812980	0.0050	0.0650
ENEQKIK[x]TLSMEK	6	0	1576.812980	0.0050	0.0650
ENEQK[x]IKTLSMEK	4	0	1576.812980	0.0050	0.0650
LKPLIEK[x]GGDWER	6	0	1539.840853	0.0050	0.0650
ASK[x]GSNDDEMKIDK	2	0	1536.708913	0.0050	0.0700
E[x]MKKDSESTEEK	0	0	1439.644921	0.0050	0.0600
EEYVSDPK[x]EQM	7	0	1353.575786	0.0050	0.0550
LQK[x]YQATVMR	2	0	1236.664816	0.0050	0.0500
DTTK[x]NKMVCK	3	0	1223.600166	0.0050	0.0500
IQYVGK[x]QDPK	5	0	1174.634566	0.0050	0.0500
ENK[x]IQRQR	2	0	1070.594434	0.0050	0.0400
LK[x]LELKK	1	0	870.590192	0.0050	0.0350
K[x]ALSSLK	0	0	745.469750	0.0050	0.0350
M[x]ATTVK	0	0	649.346864	0.0050	0.0300
EK[x]VLK	1	0	615.395529	0.0050	0.0250
K[x]INVK	0	0	600.395864	0.0050	0.0250
LAK[x]R	2	0	486.327789	0.0050	0.0200
SGNLPDADNSKSDISK[x]SSM	15	0	1951.879206	0.0047	0.0900
LTLEAMDLEIVEK[x]EHFK	12	0	2044.054981	0.0047	0.0800
KTTEEK[x]EATPMEMDEEK	5	0	2024.891743	0.0047	0.0800
K[x]TTEEKEATPMEMDEEK	0	0	2024.891743	0.0047	0.0800
NLNAPK[x]FSFISNVRPK	5	0	1831.010363	0.0047	0.0750
SQDISINGNSKK[x]EEPK	11	0	1772.890370	0.0047	0.0750
FVIHQEENK[x]RSVGIK	8	0	1782.973979	0.0047	0.0700
Y[x]TVGQGYTKAAWFEK	0	0	1747.856893	0.0047	0.0700
SYLLQHREWDSK[x]LK	11	0	1801.947432	0.0046	0.0650
LK[x]PLIEKGGDWERK	1	0	1667.935808	0.0046	0.0650
EPNK[x]GSYRPYTAK	3	0	1509.757521	0.0046	0.0600
AVAHHTDCK[x]FIR	8	0	1453.724781	0.0046	0.0550
GTTAVLK[x]EDIYK	6	0	1336.723767	0.0046	0.0550
SVEISALASK[x]NR	9	0	1273.698949	0.0046	0.0550
K[x]NEEKLAEFDK	0	0	1349.682631	0.0045	0.0500
K[x]EVAEADIASK	0	0	1159.608411	0.0045	0.0500
K[x]IYNEYPPTK	0	0	1251.649881	0.0045	0.0450
ADYYYQAK[x]AK	7	0	1219.587284	0.0045	0.0450
QYSAKAK[x]WSTAETLTNNK	6	0	2040.027522	0.0044	0.0800
NRQYQEVVK[x]QGDVLLNK	8	0	2030.090787	0.0044	0.0750
ILPNK[x]VDPLVSLMMVEK	4	0	1925.072882	0.0044	0.0750
KLEK[x]GQSIDDMIPAQK	3	0	1799.945046	0.0044	0.0700
AEAK[x]DVAK	3	0	830.449740	0.0044	0.0350
VADLK[x]KLEGTIDYQK	4	0	1719.940617	0.0043	0.0650
GMALGSANEK[x]IEASK	9	0	1504.755469	0.0043	0.0650
FK[x]LNVYK	1	0	910.527595	0.0043	0.0300
EIK[x]PNIR	2	0	868.513006	0.0043	0.0300
K[x]VADLKK	0	0	800.511946	0.0043	0.0300
ITAFLLADSK[x]SQK	9	0	1420.792510	0.0042	0.0550
MATTVK[x]DTMNVDINAIKK	5	0	1992.038284	0.0042	0.0750
NK[x]YAIQLPLPPK	1	0	1380.812854	0.0042	0.0500
IKLISGK[x]LDEAR	6	0	1341.797930	0.0042	0.0500
SSTAAKTFLEK[x]R	10	0	1337.730248	0.0042	0.0500
LAEK[x]WR	3	0	801.449683	0.0042	0.0250
YTSLSEEQK[x]MK	8	0	1342.643803	0.0041	0.0450
APPEILDISK[x]QLADYK	9	0	1799.966829	0.0041	0.0650
GAIESYK[x]VVDASIVSK	6	0	1664.898420	0.0041	0.0650
ALTCK[x]MPGTLLPGPGK	4	0	1639.878887	0.0041	0.0650
DK[x]MNFVILCR	1	0	1294.652534	0.0040	0.0400
LEK[x]VRQLIIK	2	0	1238.807376	0.0040	0.0400
WK[x]TLSKESAR	1	0	1204.656362	0.0040	0.0400
NPK[x]ADPLDER	2	0	1153.572695	0.0040	0.0400
VVTSK[x]LLKPR	4	0	1139.738968	0.0040	0.0400
S[x]GYDR	0	0	596.255412	0.0040	0.0200
K[x]VIAR	0	0	585.396198	0.0040	0.0200
VSTK[x]K	3	0	561.348581	0.0040	0.0200
V[x]GVFK	0	0	548.332206	0.0040	0.0200
EHFKELVSK[x]ASPIAGSEGK	8	0	2013.053008	0.0039	0.0750
VVTALTMLK[x]QHLFR	8	0	1655.954434	0.0039	0.0550
YACK[x]ILGVVEGQFSRPAK	3	0	2022.071968	0.0039	0.0700
KPIGATWK[x]TTQLEEANSK	7	0	2001.053008	0.0039	0.0700
TLALK[x]YPGGGPGK	4	0	1257.708061	0.0038	0.0500
K[x]PRVVTALTMLKQHLFR	0	0	2037.203252	0.0038	0.0650
LFK[x]SLGSGMDQEKVLNK	2	0	1893.002891	0.0038	0.0650
M[x]ATTVKDTMNVDINAIK	0	0	1863.943328	0.0038	0.0650
NK[x]ADYYTNICDR	1	0	1531.672470	0.0038	0.0450
M[x]SRSYDSR	0	0	1000.439581	0.0037	0.0300
NEEEPTK[x]K	6	0	973.471593	0.0037	0.0300
DQK[x]K	2	0	517.285985	0.0037	0.0150
DK[x]PK	1	0	486.280173	0.0037	0.0150
LIPIRGTEVEK[x]ITIK	10	0	1709.045018	0.0037	0.0550
ELIRAQEEVK[x]R	9	0	1369.767693	0.0036	0.0400
TELFK[x]ASTSAK	4	0	1181.629146	0.0036	0.0400
ASK[x]GSNDDEMK	2	0	1180.502961	0.0036	0.0400
EDMGSNDK[x]ASK	7	0	1180.502961	0.0036	0.0400
MKLSLFSNK[x]ENELR	8	0	1707.897707	0.0036	0.0500
IIPLK[x]KD	4	0	825.532346	0.0036	0.0250
SLALTK[x]K	5	0	759.485399	0.0036	0.0250
GVLLYGPPGTGK[x]TMLVK	11	0	1729.979978	0.0035	0.0600
TLVAHAVLK[x]VGSALVGSQTK	8	0	1978.157410	0.0035	0.0700
NCACVISQK[x]K	8	0	1206.584850	0.0035	0.0350
AELDK[x]IGLSK	4	0	1072.612770	0.0035	0.0350
K[x]FTGGVLMLIDRESDK	0	0	1807.950131	0.0034	0.0550
EDK[x]EGVVNTIAFAIR	2	0	1660.878354	0.0033	0.0500
GTK[x]KSGNLPDADNSK	2	0	1530.763724	0.0033	0.0500
LLMK[x]LSSQNDDK	3	0	1390.712546	0.0033	0.0400
DAGK[x]DEFSR	3	0	1023.462090	0.0033	0.0300
ENK[x]IQR	2	0	786.434760	0.0033	0.0200
K[x]LDVAK	0	0	672.416990	0.0033	0.0200
SAK[x]GTK	2	0	590.338744	0.0033	0.0200
LENVKIYADLK[x]INEDSK	10	0	1991.057425	0.0032	0.0550
K[x]INVLNFPSANFSK	0	0	1577.856502	0.0032	0.0450
ASPIAGSEGK[x]EAYR	9	0	1434.710239	0.0032	0.0450
SVQPTAK[x]TVQK	6	0	1185.671676	0.0032	0.0350
LGIDPPK[x]GIMLYGPPGTGK	6	0	1910.033463	0.0032	0.0600
IKILFSDVK[x]AMTTGLR	8	0	1792.027986	0.0031	0.0500
IVKSAK[x]AK	5	0	843.554142	0.0031	0.0250
K[x]PIGATWKTTQLEEANSK	0	0	2001.053008	0.0031	0.0550
YQK[x]DEEWPPK	2	0	1318.619308	0.0030	0.0300
K[x]NRLK	0	0	657.428557	0.0030	0.0150
LELK[x]K	3	0	629.411178	0.0030	0.0150
QNTPVLFDSK[x]EAVLKLK	9	0	1929.093418	0.0029	0.0500
IK[x]LISGKLDEAR	1	0	1341.797930	0.0029	0.0350
K[x]QLLIDGANVLR	0	0	1338.798265	0.0029	0.0350
ELVSKASPIAGSEGK[x]EAYR	14	0	1991.032273	0.0029	0.0550
KEK[x]WIAK	2	0	901.538493	0.0029	0.0200
AQARAK[x]R	5	0	799.477625	0.0029	0.0200
LEFIKVIPVEELK[x]EIK	12	0	1926.144056	0.0028	0.0450
VLKTK[x]DEGGPAGGLYI	4	0	1616.877294	0.0028	0.0450
QYSAK[x]AKWSTAETLTNNK	4	0	2040.027522	0.0028	0.0500
VHVTQEDFELAVAK[x]VLNK	13	0	2039.105042	0.0028	0.0500
EDALFKNEEK[x]K	9	0	1349.682631	0.0027	0.0300
LQK[x]DLGQVLNK	2	0	1254.729522	0.0027	0.0300
Q[x]EMKKDSESTEEK	0	0	1567.703492	0.0027	0.0350
NGYPMPCDVLAK[x]R	11	0	1519.727481	0.0027	0.0350
LDEARELLVK[x]ASK	9	0	1470.840518	0.0027	0.0350
V[x]PTFANFHTPIFIAK	0	0	1701.924185	0.0027	0.0400
QEALSSK[x]TLFTRPIPVR	6	0	1942.099899	0.0026	0.0450
EFEIIK[x]GVLCQFRR	5	0	1793.960971	0.0025	0.0350
NELEK[x]LNFSSLKMK	4	0	1679.891560	0.0025	0.0350
NCACVISQKK[x]VPDK	9	0	1645.827913	0.0025	0.0350
EIQDEK[x]EAEAAR	5	0	1387.657871	0.0025	0.0300
NKVLVK[x]VHPEGK	5	0	1346.803351	0.0025	0.0300
LESK[x]QR	3	0	759.423863	0.0025	0.0150
TMGK[x]NK	3	0	677.353010	0.0025	0.0150
AVILSDTK[x]PVDKK	7	0	1412.823808	0.0023	0.0300
EK[x]TSNNTNR	1	0	1062.505347	0.0022	0.0200
K[x]SYDYSATMYTR	0	0	1484.660513	0.0021	0.0250
KVTSK[x]LLEQEESAEK	4	0	1717.909710	0.0020	0.0300
AIDLYKEVLNK[x]GVSK	10	0	1675.950788	0.0020	0.0300
DAVVLGVEK[x]R	8	0	1084.624003	0.0020	0.0200
LLK[x]PR	2	0	625.427496	0.0020	0.0100
SLPPEEYDEK[x]LYNKFK	9	0	1998.993768	0.0019	0.0300
SAELYKNPK[x]ADPLDER	8	0	1844.926754	0.0019	0.0300
K[x]VAEQNENPTVGSAQK	0	0	1698.853594	0.0019	0.0300
FFEK[x]INVK	3	0	1023.575269	0.0019	0.0150
TLASLQK[x]R	6	0	915.550117	0.0019	0.0150
ASK[x]VLELR	2	0	914.554868	0.0019	0.0150
ELEAMK[x]LLRPR	5	0	1354.775421	0.0018	0.0200
HGGYK[x]PTDKHK	4	0	1266.646859	0.0018	0.0200
SAK[x]IVRTLIDK	2	0	1242.765906	0.0018	0.0200
N[x]SIVSKYTQSTNNDDPK	0	0	1909.901659	0.0018	0.0300
TIPPLTTVKGSDAAPQASK[x]K	18	0	2009.115605	0.0018	0.0350
VVDKCFGIK[x]FDIMPR	8	0	1823.942544	0.0017	0.0250
IYADLK[x]INEDSK	5	0	1407.724493	0.0017	0.0200
DNSSDLQK[x]LLMK	7	0	1390.712547	0.0017	0.0200
LLVK[x]DRIDK	3	0	1098.676036	0.0017	0.0150
NK[x]RGGDEWK	1	0	1088.536254	0.0017	0.0150
VADLK[x]K	4	0	672.416990	0.0017	0.0100
SDYYMASTYTK[x]KINVK	10	0	1910.944711	0.0016	0.0250
Q[x]YTVGQGYTKAAWFEK	0	0	1875.915465	0.0016	0.0250
EK[x]ASKGSNDDEMK	1	0	1437.640504	0.0015	0.0200
RK[x]IFTIHTSK	1	0	1229.724379	0.0015	0.0150
CFGIK[x]FDIMPR	4	0	1382.683832	0.0014	0.0150
K[x]MAIDDDINWEELAR	0	0	1817.861714	0.0013	0.0200
LSGVVEGIFQK[x]CYAK	10	0	1697.880996	0.0013	0.0200
SPSGNDALNDK[x]KGTK	10	0	1530.763724	0.0013	0.0200
TVQKVETAVLSTTVK[x]AQAR	14	0	2029.153050	0.0013	0.0250
SEDYLPSK[x]YLDIDISK	7	0	1884.935588	0.0012	0.0200
LVNFTAK[x]TLDLLGIFR	6	0	1820.055916	0.0012	0.0200
RMPIDFK[x]GFICK	6	0	1510.778788	0.0012	0.0150
NK[x]VLVKVHPEGK	1	0	1346.803351	0.0012	0.0150
SQDISINGNSK[x]K	10	0	1289.657479	0.0012	0.0150
K[x]VAQTTYK	0	0	937.523235	0.0012	0.0100
LQK[x]R	2	0	543.349250	0.0012	0.0050
IDVEESIAGYQLARSK[x]R	15	0	1934.022044	0.0012	0.0200
EIQDEK[x]EAEAARK	5	0	1515.752826	0.0012	0.0150
TPNDTQKYSNDK[x]SIVNSM	11	0	2040.942138	0.0011	0.0200
TLEVLYLK[x]MHNNHAK	7	0	1809.955886	0.0010	0.0150
IDRK[x]VEFGLPDLEGR	3	0	1742.931448	0.0010	0.0150
ERK[x]PR	2	0	684.403070	0.0010	0.0050
WSTAETLTNNK[x]IDRDK	10	0	1890.943464	0.0009	0.0150
VLK[x]TKDEGGPAGGLYI	2	0	1616.877294	0.0009	0.0150
FQDILLGAGQAIK[x]AGNR	12	0	1770.973979	0.0009	0.0150
VMK[x]EDNLILRTR	2	0	1486.828906	0.0008	0.0100
SETMK[x]YYLPKGK	4	0	1443.743119	0.0008	0.0100
FLK[x]TSK	2	0	722.432639	0.0008	0.0050
FFEK[x]EDVQSLKLK	3	0	1609.871482	0.0008	0.0100
AK[x]WSTAETLTNNK	1	0	1462.741537	0.0008	0.0100
FCVGLQKIEEIFK[x]K	12	0	1737.948678	0.0007	0.0100
GYSK[x]PNERATKQSK	3	0	1592.826990	0.0007	0.0100
DWNACK[x]K	5	0	920.417393	0.0007	0.0050
NK[x]ISWYTK	1	0	1038.549782	0.0006	0.0050
AK[x]VAEQNENPTVGSAQK	1	0	1769.890704	0.0006	0.0100
INADHK[x]LNSLPLLQQLVK	5	0	2043.183957	0.0006	0.0100
WRDATDDK[x]R	7	0	1161.552629	0.0006	0.0050
TTSK[x]VSIAK	3	0	933.549448	0.0006	0.0050
DYEQFGYFK[x]R	8	0	1351.619643	0.0005	0.0050
T[x]IDNAETMKK	0	0	1149.569917	0.0005	0.0050
D[x]YTMAQPEFFK	0	0	1375.611779	0.0005	0.0050
K[x]VEFGLPDLEGR	0	0	1358.719350	0.0004	0.0050
LK[x]AYQGIYLMSIR	1	0	1554.859144	0.0004	0.0050
ASRPGAAAK[x]LDGK	8	0	1240.688720	0.0004	0.0050
EK[x]SLLAHKGGHVVR	1	0	1529.878966	0.0004	0.0050
IDRK[x]ILFENPDEATK	3	0	1787.941677	0.0003	0.0050
EWLDK[x]LGDKGPAAAR	4	0	1625.852476	0.0003	0.0050
LILVDDEKTSWIYK[x]NK	13	0	1964.061785	0.0003	0.0050
SMNLTRGIDLK[x]SIAEK	10	0	1774.961029	0.0003	0.0050
ASRPGAAAKLDGK[x]DELWK	12	0	1912.016567	0.0003	0.0050
# precursors: 1
Precursor: 2630.4000	4	0.9989	0
SAVIK[x]TSTR(4)	VKAMEVDEK[x]PTER(8)	1.2150	2630.3948	138.0681
SAVIK[x]TSTR(4)	TEPKAVDEEMK[x]VR(10)	1.1700	2630.3948	138.0681
SAVIK[x]TSTR(4)	VK[x]AMEVDEKPTER(1)	1.1650	2630.3948	138.0681
K[x]AQSGPDASAK(0)	YGEK[x]ESLAAVLVR(3)	1.1350	2630.3914	138.0681
GSDAAPQASK[x]K(9)	YGEK[x]ESLAAVLVR(3)	1.0550	2630.3914	138.0681
SAVIK[x]TSTR(4)	TEPK[x]AVDEEMKVR(3)	1.0200	2630.3948	138.0681
SAVIK[x]TSTR(4)	GTKK[x]SGNLPDADNSK(3)	1.0150	2630.3874	138.0681
SAVIK[x]TSTR(4)	GTK[x]KSGNLPDADNSK(2)	0.9850	2630.3874	138.0681
DPDDK[x]IVGLTR(4)	TLIDK[x]FSGEKK(4)	0.9650	2630.4166	138.0681
RSK[x]VLDVR(2)	LNDPEDK[x]YEALSK(6)	0.9600	2630.3914	138.0681
SAVIK[x]TSTR(4)	SPSGNDALNDK[x]KGTK(10)	0.9550	2630.3874	138.0681
DPDDK[x]IVGLTR(4)	TLIDKFSGEK[x]K(9)	0.8300	2630.4166	138.0681
K[x]HLDAEVQK(0)	DK[x]PKYEPPVPTR(1)	0.8250	2630.4067	138.0681
LNFSSLK[x]MK(6)	DK[x]PKYEPPVPTR(1)	0.8050	2630.4141	138.0681
QVK[x]R(2)	SEFQRLTHEK[x]STMLEK(9)	0.7850	2630.3849	138.0681
QVK[x]NR(2)	SFEQKVMK[x]EDNLILR(7)	0.7850	2630.4213	138.0681
DPDDK[x]IVGLTR(4)	ASK[x]AAREYLEK(2)	0.7800	2630.3914	138.0681
GITVLK[x]PDDDK(5)	KSGFEK[x]IDLTR(5)	0.7400	2630.4166	138.0681
SELVK[x]EFHK(4)	LMVEMEKK[x]LEK(7)	0.7050	2630.4062	138.0681
HESLK[x]YR(4)	NLSNVVEISGK[x]GVFV(10)	0.7000	2630.4067	138.0681
