# Supplementary material for: ECL: an exhaustive search tool for the identification of cross-linked peptides using whole database
Source: BMC Bioinformatics. 2016 May 20;17:217. doi: 10.1186/s12859-016-1073-y (PMC4874008; doi:10.1186/s12859-016-1073-y)
Supplement: Additional file 5 — Kojak’s pre-selection list of PSMs only identified by ECL. (ZIP 5147 kb) [file 12859_2016_1073_MOESM5_ESM.zip › Kojak's pre-selection ranks of ECL only peptides/Kojak's detailed results/aleitner_M1012_007/diagnostic_2141.txt]

Scan: 2141
K[x]INVK	0	0	600.395864	0.0960	0.4800
EK[x]QNTPVLFDSK	1	0	1404.724827	0.0825	0.9900
HSTFIITK[x]R	7	0	1101.629423	0.0817	0.7350
LMVEMEK[x]K	6	0	1006.519074	0.0812	0.6500
LVPYLTK[x]LESK	6	0	1289.759425	0.0809	0.8900
HSTFIITK[x]RK	7	0	1229.724379	0.0780	0.7800
AIEGK[x]IAR	4	0	856.513006	0.0737	0.5900
NDDQLTYTYK[x]DEK	9	0	1631.731422	0.0704	0.9150
M[x]TDK	0	0	493.220610	0.0700	0.2800
NK[x]HCLIK	1	0	911.501059	0.0693	0.4850
LVPYLTKLESK[x]QR	10	0	1573.919099	0.0658	0.8550
MQK[x]LLRLR	2	0	1056.658947	0.0625	0.5000
K[x]SLK	0	0	474.316557	0.0625	0.2500
MK[x]SDINAHK	1	0	1042.522913	0.0622	0.5600
IDRPAQVISFK[x]K	10	0	1400.813914	0.0621	0.7450
M[x]SGYDR	0	0	727.295891	0.0608	0.3650
FFEK[x]INVK	3	0	1023.575269	0.0606	0.4850
K[x]LDVAKR	0	0	828.518092	0.0600	0.4200
IINRDIGK[x]VVDK	7	0	1368.808828	0.0596	0.7150
LIK[x]K	2	0	500.368591	0.0587	0.2350
N[x]SIVSK	0	0	646.364957	0.0583	0.3500
GGVHVK[x]LAHLSKHPK	5	0	1606.941898	0.0580	0.8700
LLK[x]PR	2	0	625.427496	0.0580	0.2900
WK[x]TLSK	1	0	761.443537	0.0575	0.3450
P[x]FGNTHNKFK	0	0	1188.603937	0.0575	0.5750
IEPLK[x]LK	4	0	839.547996	0.0571	0.4000
NEEK[x]LAEFDK	3	0	1221.587675	0.0570	0.5700
LISGK[x]LDEAR	4	0	1100.618917	0.0570	0.5700
QHAVNERAK[x]IIDLR	8	0	1661.932452	0.0568	0.7950
LMVEMEKK[x]LEK	7	0	1376.740675	0.0564	0.6200
LAK[x]R	2	0	486.327789	0.0562	0.2250
LLK[x]VTVSK	2	0	886.585106	0.0556	0.4450
K[x]MAIDDDINWEELAR	0	0	1817.861714	0.0553	0.8300
AELDKIGLSK[x]IR	9	0	1341.797930	0.0550	0.6600
ELEAMK[x]LLRPRK	5	0	1482.870377	0.0546	0.6550
KDQK[x]K	3	0	645.380940	0.0540	0.2700
M[x]PFGNTHNKFK	0	0	1319.644415	0.0536	0.5900
K[x]SGNLPDADNSK	0	0	1244.599634	0.0529	0.6350
FEAQK[x]DTVHMIFNQK	4	0	1834.903518	0.0520	0.7800
K[x]TLVAHAVLK	0	0	1078.686208	0.0520	0.5200
NEEK[x]K	3	0	646.328572	0.0520	0.2600
LNYK[x]PEEEYPDLSK	3	0	1723.830403	0.0518	0.7250
S[x]FLELTEVWGKPQK	0	0	1660.882380	0.0518	0.7250
EK[x]TSNNTNRTNSTDEK	1	0	1837.840123	0.0516	0.8250
HTELRSFEQK[x]VMK	9	0	1631.845282	0.0515	0.6700
K[x]EFEIIK	0	0	905.522175	0.0514	0.3600
EDTEAVLK[x]R	7	0	1059.555986	0.0511	0.4600
K[x]NVPKLQNVSNFQK	0	0	1642.915408	0.0511	0.7150
NK[x]LLK	1	0	614.411513	0.0510	0.2550
K[x]ELFDCLK	0	0	1051.537166	0.0506	0.4050
EPPVYTPPK[x]DK	8	0	1269.660444	0.0505	0.5550
NK[x]VLVKVHPEGK	1	0	1346.803351	0.0504	0.6050
LGISATALSPEEK[x]K	12	0	1442.797987	0.0504	0.7050
GTKK[x]SGNLPDADNSK	3	0	1530.763724	0.0503	0.7550
HGGYKPTDK[x]HK	8	0	1266.646859	0.0500	0.5500
IIPLKK[x]D	5	0	825.532346	0.0500	0.3500
IIPLK[x]KD	4	0	825.532346	0.0500	0.3500
LAEK[x]WR	3	0	801.449683	0.0500	0.3000
DRLK[x]K	3	0	658.412573	0.0500	0.2500
K[x]RR	0	0	458.307723	0.0500	0.1500
QVMEEKLDSK[x]NVQLAK	9	0	1858.982156	0.0497	0.7950
MVCK[x]IWK	3	0	963.503367	0.0493	0.3450
LKLELK[x]K	5	0	870.590192	0.0493	0.3450
IIPLK[x]K	4	0	710.505408	0.0492	0.2950
A[x]TTVK	0	0	518.306385	0.0490	0.2450
MEILK[x]IHLEKVSK	4	0	1566.916655	0.0488	0.6350
K[x]SSEQANLYERK	0	0	1451.736786	0.0487	0.5850
EASK[x]TLSK	3	0	862.475953	0.0487	0.3900
LMVEMEK[x]KLEK	6	0	1376.740675	0.0486	0.5350
IGLSK[x]IR	4	0	785.512280	0.0486	0.3400
D[x]YTMAQPEFFK	0	0	1375.611779	0.0482	0.5300
QDPK[x]K	3	0	614.338744	0.0480	0.2400
KK[x]ELFDCLK	1	0	1179.632121	0.0478	0.4300
ILIDK[x]ARVEAQNHK	4	0	1633.926306	0.0475	0.6650
EEFAEK[x]AVSVIQAR	5	0	1575.825595	0.0475	0.6650
P[x]RKQYSAK	0	0	976.545365	0.0475	0.3800
SK[x]TLQYFA	1	0	956.496688	0.0475	0.3800
K[x]YDK	0	0	552.290736	0.0475	0.1900
NCK[x]K	2	0	548.274037	0.0475	0.1900
KNEEK[x]LAEFDK	4	0	1349.682631	0.0473	0.5200
PRK[x]QYSAK	2	0	976.545365	0.0469	0.3750
TGQK[x]MLMNMDK	3	0	1295.603535	0.0468	0.5150
VMCK[x]NK	3	0	778.382925	0.0467	0.2800
VLRQVMEEK[x]LDSK	8	0	1573.849698	0.0465	0.6050
IMK[x]LCFDELK	2	0	1295.661702	0.0465	0.4650
EYLEK[x]NWK	4	0	1108.555260	0.0463	0.3700
M[x]PFGNTHNK	0	0	1044.481051	0.0461	0.4150
K[x]DKPK	0	0	614.375128	0.0460	0.2300
T[x]EVLK	0	0	588.348247	0.0460	0.2300
EPPVYTPPKDK[x]K	10	0	1397.755400	0.0458	0.5500
ANWCDK[x]R	5	0	948.423539	0.0457	0.3200
SAKGTK[x]R	5	0	746.439846	0.0457	0.3200
K[x]DYTMAQPEFFK	0	0	1503.706735	0.0450	0.5400
LQK[x]DLGQVLNK	2	0	1254.729522	0.0450	0.4950
GSDAAPQASK[x]K	9	0	1058.535585	0.0450	0.4950
NK[x]MVCK	1	0	778.382925	0.0450	0.2700
R[x]KQYSAK	0	0	879.492606	0.0450	0.3150
Q[x]EMKK	0	0	662.342113	0.0450	0.2250
IITK[x]EGVETRIIPLK	3	0	1709.045018	0.0447	0.6700
IQDAELAILQK[x]TQNLR	10	0	1853.036967	0.0444	0.7100
P[x]FGNTHNK	0	0	913.440572	0.0444	0.3550
AIGSGSEPAK[x]SELVK	9	0	1471.788150	0.0443	0.6650
YYIIMGLQASK[x]LR	10	0	1554.859144	0.0442	0.5750
NVPK[x]LQNVSNFQK	3	0	1514.820452	0.0442	0.5750
DTMNVDINAIK[x]K	10	0	1360.701983	0.0442	0.5300
GSDAAPQASK[x]KK	9	0	1186.630541	0.0442	0.5300
MRK[x]LAR	2	0	773.469370	0.0442	0.2650
NKLLK[x]VTVSK	4	0	1128.722984	0.0440	0.4400
GKYYPLK[x]SMTEK	6	0	1443.743119	0.0437	0.5250
M[x]SSK	0	0	451.210047	0.0437	0.1750
K[x]TELEEIMLLNLHK	0	0	1709.938508	0.0436	0.6100
K[x]LEGTIDYQK	0	0	1193.629146	0.0435	0.4350
LCFDELKK[x]R	7	0	1207.638268	0.0433	0.3900
YK[x]SYLLQHREWDSK	1	0	1851.926697	0.0432	0.6050
SFLELTEVWGK[x]PQK	10	0	1660.882380	0.0432	0.6050
K[x]YINR	0	0	692.396924	0.0430	0.2150
IEEIFK[x]K	5	0	905.522175	0.0429	0.3000
NKMVCK[x]IWK	5	0	1205.641245	0.0428	0.3850
M[x]SFLELTEVWGKPQK	0	0	1791.922859	0.0427	0.6400
EPPVYTPPK[x]DKK	8	0	1397.755400	0.0425	0.5100
GSDAAPQASKK[x]K	10	0	1186.630541	0.0425	0.5100
DLVK[x]KYDK	3	0	1007.565097	0.0425	0.3400
IHLEK[x]VSK	4	0	952.570517	0.0425	0.3400
EMK[x]K	2	0	534.283541	0.0425	0.1700
ETIDNAETMK[x]K	9	0	1278.612505	0.0423	0.4650
LIKK[x]SSEQANLYER	3	0	1677.904901	0.0421	0.5900
M[x]NSIVSK	0	0	777.405435	0.0421	0.2950
NK[x]LLKVTVSK	1	0	1128.722984	0.0420	0.4200
EK[x]ASK	1	0	561.312197	0.0420	0.2100
TSWIYK[x]NK	5	0	1038.549782	0.0419	0.3350
GGVHVK[x]LAHLSK	5	0	1244.735277	0.0417	0.5000
FLK[x]TSK	2	0	722.432639	0.0417	0.2500
EK[x]VAFILDQVR	1	0	1316.745171	0.0414	0.4550
TK[x]DAVVLGVEKR	1	0	1313.766632	0.0413	0.4950
SPSGNDALNDK[x]K	10	0	1244.599634	0.0413	0.4950
DQKK[x]DKPK	3	0	985.555594	0.0413	0.3300
IDK[x]K	2	0	502.311471	0.0413	0.1650
K[x]RVIEHNIR	0	0	1163.688664	0.0411	0.3700
VPEDIFK[x]THLEVAR	6	0	1652.888526	0.0411	0.5750
K[x]ELLK	0	0	629.411178	0.0410	0.2050
SGK[x]KR	2	0	574.355062	0.0410	0.2050
GCLMFGPPGTGK[x]TLLAR	11	0	1774.922143	0.0409	0.6950
SETMK[x]YYLPKGK	4	0	1443.743119	0.0408	0.4900
T[x]VYQISELESLLR	0	0	1549.835098	0.0408	0.5300
E[x]IINRDIGKVVDK	0	0	1497.851416	0.0408	0.5300
ILIDK[x]AR	4	0	827.522844	0.0407	0.2850
LLENDIK[x]VMK	6	0	1201.673984	0.0405	0.4050
TNNLDLEHK[x]HK	8	0	1347.689447	0.0405	0.4450
EEMMNSIQQAVAK[x]	12	0	1477.690428	0.0404	0.5250
ETLIFK[x]CIDMFIHK	5	0	1793.920748	0.0404	0.5650
TNNLDLEHK[x]HKTPDK	8	0	1788.911774	0.0403	0.6050
HGGYK[x]PTDKHK	4	0	1266.646859	0.0400	0.4400
K[x]EVQEAR	0	0	858.455887	0.0400	0.2800
SLGSGMDQEK[x]VLNK	9	0	1504.755469	0.0396	0.5550
KSK[x]TLQYFA	2	0	1084.591644	0.0394	0.3550
KLEK[x]GQSIDDMIPAQK	3	0	1799.945046	0.0394	0.6300
QSK[x]YTYDR	2	0	1059.498475	0.0394	0.3150
LISGK[x]LDEARELLVK	4	0	1682.992985	0.0393	0.5900
K[x]VADLKK	0	0	800.511946	0.0393	0.2750
K[x]TELFK	0	0	764.443203	0.0392	0.2350
M[x]ATTVK	0	0	649.346864	0.0392	0.2350
QILDCIVNLSEPAK[x]K	13	0	1726.928669	0.0390	0.5850
VK[x]VIAATNR	1	0	970.592313	0.0389	0.3500
IKENQEK[x]ISNNK	6	0	1443.768084	0.0388	0.4650
YYIIMGLQASK[x]LRNK	10	0	1796.997022	0.0387	0.5800
VSPTGQITSTSARSGK[x]K	15	0	1703.916525	0.0385	0.6550
YK[x]DAYVYSIVAIARIK	1	0	1872.050830	0.0384	0.6150
TITDGK[x]IYVEVERAR	5	0	1748.942012	0.0383	0.5750
LAK[x]RMK	2	0	745.463224	0.0383	0.2300
LLVK[x]DR	3	0	742.470084	0.0383	0.2300
GTLK[x]VHTIRLR	3	0	1292.804020	0.0382	0.4200
NEDDIEDIAALWMK[x]R	13	0	1817.861714	0.0380	0.5700
LPNIEEATFDK[x]R	10	0	1431.735725	0.0379	0.4550
NKTDTK[x]TIEAITFK	5	0	1608.872208	0.0379	0.5300
AK[x]YASQK	1	0	794.428614	0.0379	0.2650
YFATLQK[x]SK	6	0	1084.591644	0.0378	0.3400
SGVK[x]LENVK	3	0	972.560345	0.0378	0.3400
FK[x]TNHGNPFM	1	0	1191.549460	0.0375	0.3750
M[x]PPK	0	0	471.251517	0.0375	0.1500
M[x]TEVLK	0	0	719.388726	0.0375	0.2250
GK[x]LVRK	1	0	699.475505	0.0375	0.2250
MSFLELTEVWGK[x]PQK	11	0	1791.922859	0.0373	0.5600
HK[x]TPDKGYGHR	1	0	1294.653005	0.0373	0.4100
LK[x]YYEQK	1	0	970.512337	0.0371	0.2600
YASQK[x]RP	4	0	848.450409	0.0371	0.2600
FLKTSK[x]TPPTAMLSSVR	5	0	1863.028712	0.0371	0.6300
LELK[x]K	3	0	629.411178	0.0370	0.1850
K[x]KSGR	0	0	574.355062	0.0370	0.1850
GSLEK[x]NWK	4	0	960.502835	0.0369	0.2950
NLTDETK[x]NKHCLIK	6	0	1712.887868	0.0368	0.5150
K[x]SKTLQYFA	0	0	1084.591644	0.0367	0.3300
WAIK[x]EK	3	0	773.443537	0.0367	0.2200
ATTVK[x]DTMNVDINAIK	4	0	1732.902849	0.0366	0.5850
NCACVISQK[x]KVPDK	8	0	1645.827913	0.0364	0.5100
KNVPK[x]LQNVSNFQK	4	0	1642.915408	0.0364	0.5100
K[x]PRRLLK	0	0	909.623554	0.0364	0.2550
EDCK[x]SLK	3	0	878.416723	0.0364	0.2550
LLSSAK[x]K	5	0	745.469750	0.0364	0.2550
TLEVLYLK[x]MHNNHAK	7	0	1809.955886	0.0363	0.5450
I[x]INRDIGKVVDK	0	0	1368.808828	0.0362	0.4350
QAREK[x]VLK	4	0	970.592313	0.0362	0.2900
K[x]NCK	0	0	548.274037	0.0362	0.1450
I[x]INR	0	0	514.322703	0.0362	0.1450
LK[x]PLIEKGGDWERK	1	0	1667.935808	0.0361	0.5050
K[x]TREALMEFR	0	0	1279.670628	0.0360	0.3600
YEVGAEYIK[x]K	8	0	1198.623334	0.0360	0.3600
DQPK[x]K	3	0	614.338744	0.0360	0.1800
NK[x]GTMK	1	0	677.353010	0.0358	0.2150
N[x]STEEIDLYNRWK	0	0	1666.795023	0.0358	0.4650
ILFENPDEATK[x]RK	10	0	1559.830681	0.0358	0.4650
VMK[x]SEFQR	2	0	1023.517101	0.0356	0.2850
SDISK[x]SSM	4	0	853.385092	0.0356	0.2850
K[x]KELFDCLK	0	0	1179.632121	0.0356	0.3200
TEPK[x]AVDEEMK	3	0	1275.601607	0.0355	0.3900
LK[x]WSDERYLHQSLK	1	0	1801.947432	0.0354	0.4950
QYTVGQGYTK[x]AAWFEK	9	0	1875.915465	0.0350	0.5600
LLENDIK[x]VMKSEFQR	6	0	1848.976678	0.0350	0.5250
LIK[x]KSSEQANLYER	2	0	1677.904901	0.0350	0.4900
ILFENPDEATK[x]R	10	0	1431.735725	0.0350	0.4200
K[x]QCVIANSCK	0	0	1206.584850	0.0350	0.3500
QVK[x]LLFIEK	2	0	1116.690625	0.0350	0.3150
LLEK[x]LEIK	3	0	984.621882	0.0350	0.2800
LYNK[x]FK	3	0	811.459186	0.0350	0.2100
INYK[x]K	3	0	664.390778	0.0350	0.1750
EK[x]VLK	1	0	615.395529	0.0350	0.1750
AELDK[x]IGLSK	4	0	1072.612770	0.0345	0.3450
DYYTK[x]QSK	4	0	1031.492328	0.0344	0.2750
KLGVK[x]PPK	4	0	865.574877	0.0344	0.2750
EK[x]RTFLR	1	0	948.550451	0.0343	0.2400
LALTK[x]PK	4	0	769.506134	0.0343	0.2400
SLALTK[x]K	5	0	759.485399	0.0343	0.2400
LVPYLTK[x]LESKQR	6	0	1573.919099	0.0342	0.4450
KILFENPDEATK[x]R	11	0	1559.830681	0.0342	0.4450
AIDLYK[x]EVLNK	5	0	1304.733939	0.0341	0.3750
QVMEEK[x]LDSK	5	0	1205.596130	0.0340	0.3400
LDSK[x]NVQLAK	3	0	1114.634566	0.0340	0.3400
K[x]EEPK	0	0	629.338410	0.0340	0.1700
SGKK[x]R	3	0	574.355062	0.0340	0.1700
VSTK[x]K	3	0	561.348581	0.0340	0.1700
STELFK[x]NEEEPTKK	5	0	1678.841301	0.0339	0.4750
FDVIVAK[x]GK	6	0	975.575269	0.0339	0.3050
NCK[x]ADAGITIAPR	2	0	1385.708463	0.0338	0.4400
A[x]TTVKDTMNVDINAIK	0	0	1732.902849	0.0338	0.5400
ILSGEQTVK[x]YDR	8	0	1407.735725	0.0338	0.4050
EFPDLGVLEGK[x]R	10	0	1358.719350	0.0338	0.4050
LCFDELK[x]K	6	0	1051.537166	0.0338	0.2700
EK[x]SLLAHK	1	0	924.539219	0.0338	0.2700
ELK[x]K	2	0	516.327120	0.0338	0.1350
SNPVFAENDEKGEK[x]R	13	0	1718.822295	0.0337	0.5050
GTK[x]KSGNLPDADNSK	2	0	1530.763724	0.0337	0.5050
Q[x]TVYQISELESLLR	0	0	1677.893669	0.0336	0.4700
ELAAIK[x]EDTEAVLK	5	0	1528.834763	0.0336	0.4700
LLENDIKVMK[x]SEFQR	9	0	1848.976678	0.0333	0.5000
T[x]IDNAETMK	0	0	1021.474961	0.0333	0.3000
VDVK[x]TK	3	0	688.411904	0.0333	0.2000
LYNK[x]FKTNHGNPFM	3	0	1709.834718	0.0332	0.4650
K[x]SLKDECK	0	0	1006.511679	0.0331	0.2650
K[x]LARNILK	0	0	954.633783	0.0331	0.2650
AEQEELLSEKVSTK[x]K	13	0	1717.909710	0.0330	0.4950
ILEHK[x]EIMLR	4	0	1280.727413	0.0330	0.3300
YYPLK[x]SMTEK	4	0	1258.626702	0.0330	0.3300
IEDTDK[x]YDKK	5	0	1253.613888	0.0330	0.3300
GGNMK[x]EVFRR	4	0	1192.613451	0.0330	0.3300
ISWYTK[x]IVDELDLR	5	0	1749.930053	0.0329	0.4600
LAVNENLASSK[x]SSM	10	0	1449.713272	0.0329	0.4600
EIK[x]PNIR	2	0	868.513006	0.0329	0.2300
DMTLEEAEVLILK[x]VLR	12	0	1871.043692	0.0328	0.5250
K[x]DSESTEEKEAQAVQR	0	0	1833.870361	0.0328	0.5250
K[x]SSEQANLYER	0	0	1323.641830	0.0327	0.3600
LFK[x]SLGSGMDQEKVLNK	2	0	1893.002891	0.0326	0.5550
LYNKFK[x]TNHGNPFM	5	0	1709.834718	0.0325	0.4550
K[x]QYSAK	0	0	723.391504	0.0325	0.1950
RMK[x]K	2	0	561.342056	0.0325	0.1300
YDK[x]K	2	0	552.290736	0.0325	0.1300
DVEFLHSDK[x]IDTIVK	8	0	1757.919882	0.0323	0.4850
NLTDETK[x]NK	6	0	1061.535250	0.0322	0.2900
HGGYK[x]PTDK	4	0	1001.492997	0.0322	0.2900
VATEK[x]DFLDAVQKVVK	4	0	1788.998462	0.0322	0.5150
LQK[x]YQATVMRGAFK	2	0	1639.886752	0.0321	0.4500
TSK[x]TPPTAMLSSVR	2	0	1474.781290	0.0321	0.4500
K[x]ANWCDK	0	0	920.417393	0.0321	0.2250
IYADLK[x]INEDSK	5	0	1407.724493	0.0321	0.3850
NAYVINLK[x]QIAK	7	0	1373.803016	0.0321	0.3850
VELAK[x]QNLFVPTSDK	4	0	1687.914404	0.0320	0.4800
TK[x]LVK	1	0	587.400615	0.0320	0.1600
K[x]VPDK	0	0	585.348581	0.0320	0.1600
LVK[x]GR	2	0	571.380549	0.0320	0.1600
SGNLPDADNSK[x]SDISK	10	0	1646.774679	0.0319	0.5100
DYYTKQSK[x]ATR	7	0	1359.678214	0.0318	0.3500
MGNGK[x]MVEISR	4	0	1220.600502	0.0318	0.3500
LEK[x]GQSIDDMIPAQK	2	0	1671.850090	0.0317	0.4750
VVDK[x]DGIREINI	3	0	1369.756460	0.0317	0.3800
LLIFEK[x]QVR	5	0	1144.696771	0.0317	0.2850
GGNMK[x]EVFR	4	0	1036.512349	0.0317	0.2850
LRLQK[x]R	4	0	812.534410	0.0317	0.1900
MQK[x]LLR	2	0	787.473787	0.0317	0.1900
MK[x]DAVKEAAR	1	0	1117.591321	0.0315	0.3150
ATK[x]QSKYTYDR	2	0	1359.678214	0.0314	0.3450
TFHILEPK[x]EKSLLAHK	7	0	1890.072626	0.0313	0.5000
VPTFANFHTPIFIAK[x]R	14	0	1858.025287	0.0313	0.5000
IQK[x]ENRHK	2	0	1051.588622	0.0313	0.2500
EDCKSLK[x]R	6	0	1034.517826	0.0313	0.2500
IVRTLIDK[x]FSGEK	7	0	1504.861253	0.0312	0.4050
E[x]IINR	0	0	643.365291	0.0310	0.1550
LVLK[x]EVFLSFHNLVGR	3	0	1870.082797	0.0309	0.4950
MATTVK[x]DTMNVDINAIK	5	0	1863.943328	0.0309	0.5250
K[x]KAQSGPDASAK	0	0	1186.630541	0.0308	0.3700
ELLK[x]LK	3	0	742.495236	0.0308	0.1850
ETTEK[x]K	4	0	734.380997	0.0308	0.1850
K[x]EKWIAK	0	0	901.538493	0.0307	0.2150
TFHILEPKEK[x]SLLAHK	9	0	1890.072626	0.0306	0.4900
MPPK[x]EDWEK	3	0	1158.537893	0.0306	0.2750
IEASK[x]GLIDR	4	0	1100.618917	0.0305	0.3050
LEEIGVADQYK[x]VSK	10	0	1577.830012	0.0304	0.4250
LELK[x]KANWCDK	3	0	1403.723052	0.0300	0.3300
VEPIPLINGEK[x]R	10	0	1363.782281	0.0300	0.3600
TLIDKFSGEK[x]K	9	0	1264.702640	0.0300	0.3300
K[x]ATDDDRWK	0	0	1133.546483	0.0300	0.2700
K[x]IFTIHTSK	0	0	1073.623277	0.0300	0.2700
TPDK[x]GYGHR	3	0	1029.499144	0.0300	0.2700
NK[x]TDTK	1	0	705.365683	0.0300	0.1800
IK[x]YEYQK	1	0	970.512337	0.0300	0.2100
LVRK[x]CIK	3	0	915.568742	0.0300	0.2100
QPEDK[x]LR	4	0	884.471536	0.0300	0.2100
K[x]IDK	0	0	502.311471	0.0300	0.1200
GAIESYK[x]VVDASIVSK	6	0	1664.898420	0.0294	0.4700
IEPLKLK[x]VLVQGLER	6	0	1734.076651	0.0293	0.4400
KEPPVYTPPK[x]DK	9	0	1397.755400	0.0292	0.3500
QGLHK[x]K	4	0	709.423471	0.0292	0.1750
TMGK[x]NK	3	0	677.353010	0.0292	0.1750
GILLYGPPGTGK[x]TLLAR	11	0	1726.014054	0.0291	0.4950
VLVK[x]VHPEGK	3	0	1104.665473	0.0290	0.2900
LAQFEK[x]EEYVSDPK	5	0	1681.819840	0.0289	0.4050
EWLDK[x]LGDK	4	0	1102.565823	0.0289	0.2600
AHLDVQEK[x]DQPK	7	0	1406.715325	0.0288	0.3450
KDWNACK[x]K	6	0	1048.512348	0.0288	0.2300
VSK[x]ILEHK	2	0	952.570517	0.0288	0.2300
K[x]DQK	0	0	517.285985	0.0288	0.1150
EWLDK[x]LGDKGPAAAR	4	0	1625.852476	0.0287	0.4300
YSNDK[x]SIVNSM	4	0	1256.570643	0.0286	0.3150
GSNDDEMK[x]IDK	7	0	1250.544822	0.0286	0.3150
SAK[x]IVRTLIDK	2	0	1242.765906	0.0286	0.3150
KGTK[x]TSETNDR	3	0	1235.610532	0.0286	0.3150
SYLLQHREWDSK[x]LK	11	0	1801.947432	0.0286	0.4000
NCACVISQK[x]K	8	0	1206.584850	0.0285	0.2850
SSHIITK[x]ELK	6	0	1154.665864	0.0285	0.2850
LK[x]LELK	1	0	742.495236	0.0283	0.1700
WK[x]R	1	0	488.285928	0.0283	0.0850
MK[x]LSLFSNK	1	0	1066.584449	0.0283	0.2550
M[x]NSTEEIDLYNRWK	0	0	1797.835501	0.0282	0.3950
K[x]LEGTIDYQKL	0	0	1306.713204	0.0282	0.3100
K[x]LGVKPPK	0	0	865.574877	0.0281	0.2250
KDKPK[x]YEPPVPTR	4	0	1553.856502	0.0281	0.3650
ERK[x]PR	2	0	684.403070	0.0280	0.1400
K[x]AFGR	0	0	577.333601	0.0280	0.1400
FMLK[x]LGVKR	3	0	1090.668450	0.0278	0.2500
NHASIDK[x]MK	6	0	1042.522913	0.0278	0.2500
NAEELSSYQK[x]K	9	0	1295.635683	0.0277	0.3050
TELFK[x]ASTSAK	4	0	1181.629146	0.0277	0.3050
EIINRDIGK[x]VVDK	8	0	1497.851416	0.0277	0.3600
ESQLVDK[x]FFEKINVK	6	0	1822.982813	0.0277	0.4150
ATTVK[x]DTMNVDINAIKK	4	0	1860.997805	0.0276	0.4700
GTPGYGPLGVLPK[x]VGIR	12	0	1679.972193	0.0276	0.4700
QIK[x]EIK	2	0	757.469750	0.0275	0.1650
ATK[x]QSK	2	0	661.375854	0.0275	0.1650
QVMEEK[x]LDSKNVQLAK	5	0	1858.982156	0.0275	0.4400
ELIRK[x]SLK	4	0	985.628363	0.0275	0.2200
K[x]TVQYATK	0	0	937.523235	0.0275	0.2200
LQK[x]R	2	0	543.349250	0.0275	0.1100
FFEK[x]EDVQSLKLK	3	0	1609.871482	0.0273	0.3550
FDSEK[x]AGDREVQR	4	0	1535.732760	0.0273	0.3550
AHLDVQEKDQPK[x]K	11	0	1534.810280	0.0273	0.3550
V[x]SPTGQITSTSAR	0	0	1303.673128	0.0273	0.3550
AK[x]WSTAETLTNNKIDR	1	0	1846.953636	0.0272	0.4350
LGVK[x]RFK	3	0	846.543913	0.0271	0.1900
A[x]TTVKDTMNVDINAIKK	0	0	1860.997805	0.0271	0.4600
A[x]SLLK	0	0	530.342770	0.0270	0.1350
TTMTNGFLAHK[x]LCIHK	10	0	1870.954502	0.0269	0.4300
NLTDETKNK[x]HCLIK	8	0	1712.887868	0.0268	0.3750
LEKGQSIDDMIPAQK[x]	14	0	1671.850090	0.0267	0.4000
DEK[x]SGVKLENVK	2	0	1344.724827	0.0267	0.3200
IK[x]ILFSDVK	1	0	1061.648429	0.0267	0.2400
TFHILEPK[x]EK	7	0	1240.681514	0.0265	0.2650
VMCKNK[x]TDTK	5	0	1223.600166	0.0265	0.2650
LILTENIK[x]TK	7	0	1171.717563	0.0265	0.2650
M[x]ATTVKDTMNVDINAIK	0	0	1863.943328	0.0265	0.4500
WAIKEK[x]R	5	0	929.544639	0.0264	0.1850
ENEQK[x]IK	4	0	887.471202	0.0264	0.1850
HKTPDK[x]GYGHR	5	0	1294.653005	0.0264	0.2900
VYHAIRNIPK[x]AR	9	0	1436.836379	0.0262	0.3150
GSNDDEMK[x]IDKK	7	0	1378.639778	0.0262	0.3150
K[x]LAR	0	0	486.327789	0.0262	0.1050
V[x]KAFGRVYATMQK	0	0	1497.812531	0.0262	0.3400
KNCK[x]ADAGITIAPR	3	0	1513.803419	0.0261	0.3650
V[x]GVFK	0	0	548.332206	0.0260	0.1300
ELEAMK[x]LLRPR	5	0	1354.775421	0.0259	0.2850
KGYQTIELDK[x]K	9	0	1321.724101	0.0259	0.2850
LFKSLGSGMDQEK[x]VLNK	12	0	1893.002891	0.0259	0.4400
TLSK[x]WR	3	0	789.449683	0.0258	0.1550
YEVGAEYIK[x]KVIAR	8	0	1637.914013	0.0257	0.3600
IDRK[x]IEFPPPSAEAR	3	0	1724.920885	0.0257	0.3850
TLLAK[x]AVANQTSATFLR	4	0	1804.020592	0.0256	0.4350
LK[x]YYEQKIR	1	0	1239.697497	0.0256	0.2300
EHFK[x]ELVSK	3	0	1115.597456	0.0256	0.2300
SLALTK[x]KDK	5	0	1002.607293	0.0256	0.2300
TLIDK[x]FSGEK	4	0	1136.607685	0.0255	0.2550
K[x]IIEEEGFTNR	0	0	1334.682966	0.0255	0.2800
TLSK[x]WRDATDDK	3	0	1434.710239	0.0254	0.3050
K[x]LEKGQSIDDMIPAQK	0	0	1799.945046	0.0253	0.4050
EDTEAVLK[x]RINDTVGIK	7	0	1900.026461	0.0250	0.4250
AKWSTAETLTNNK[x]IDR	12	0	1846.953636	0.0250	0.4000
FCVGLQK[x]IEEIFKK	6	0	1737.948678	0.0250	0.3500
ATKQSK[x]YTYDR	5	0	1359.678214	0.0250	0.2750
K[x]GFDFEYYQR	0	0	1351.619643	0.0250	0.2500
K[x]NEEKLAEFDK	0	0	1349.682631	0.0250	0.2750
YQK[x]DEEWPPK	2	0	1318.619308	0.0250	0.2500
DAGK[x]DEFSRK	3	0	1151.557046	0.0250	0.2500
K[x]NTEDIEMTA	0	0	1150.517549	0.0250	0.2500
TLSK[x]ESAR	3	0	890.482099	0.0250	0.2000
K[x]PRR	0	0	555.360483	0.0250	0.1000
E[x]MKK	0	0	534.283541	0.0250	0.1000
LKESQLVDK[x]FFEK	8	0	1609.871482	0.0250	0.3250
DEPEETDVNK[x]YQK	9	0	1593.715773	0.0250	0.3250
TEPK[x]AVDEEMKVR	3	0	1530.771118	0.0250	0.3250
YK[x]VNLYKFR	1	0	1229.692020	0.0250	0.2250
EDVQSLKLK[x]YYEQK	8	0	1769.919882	0.0246	0.3450
MILELTNHLEELK[x]K	12	0	1709.938508	0.0246	0.3450
K[x]PTSELAIGASLEK	0	0	1442.797987	0.0246	0.3450
IKLISGK[x]LDEAR	6	0	1341.797930	0.0246	0.2950
N[x]STEEIDLYNR	0	0	1352.620760	0.0245	0.2700
IK[x]YEYQKLK	1	0	1211.691351	0.0244	0.2200
QNTPVLFDSK[x]EAVLK	9	0	1687.914404	0.0243	0.3650
IWK[x]VMCK	2	0	963.503367	0.0243	0.1700
LGVK[x]PPK	3	0	737.479921	0.0243	0.1700
ASK[x]VLELRAELDK	2	0	1470.840518	0.0242	0.3150
NK[x]VLVK	1	0	699.464272	0.0242	0.1450
YLDSQRVAIK[x]K	9	0	1319.756069	0.0241	0.2650
K[x]SGFEKIDLTR	0	0	1292.708787	0.0241	0.2650
K[x]FTGGVLMLIDRESDK	0	0	1807.950131	0.0241	0.3850
FLSK[x]TLDSNSLTHEK	3	0	1718.883832	0.0240	0.3600
SPSGNDALNDK[x]KGTK	10	0	1530.763724	0.0240	0.3600
TNAIVMK[x]DIR	6	0	1159.638269	0.0240	0.2400
LRNK[x]R	3	0	685.434703	0.0240	0.1200
VAIK[x]K	3	0	557.390052	0.0240	0.1200
ETTEK[x]KIDK	4	0	1090.586949	0.0239	0.2150
NKVLVK[x]VHPEGK	5	0	1346.803351	0.0237	0.2850
ELLVK[x]ASK	4	0	886.548722	0.0237	0.1900
K[x]GEK	0	0	460.264524	0.0237	0.0950
IAYASVVYIADK[x]YK	11	0	1602.865670	0.0236	0.3300
K[x]IEFPSYRDR	0	0	1309.677823	0.0235	0.2350
EPLK[x]EVVQFVGSR	3	0	1486.814306	0.0235	0.3050
DKPK[x]YEPPVPTRTGR	3	0	1739.931783	0.0233	0.3500
GGVHVKLAHLSK[x]HPK	11	0	1606.941898	0.0233	0.3500
K[x]TVQYATKR	0	0	1093.624337	0.0233	0.2100
AKYASQK[x]RP	6	0	1047.582476	0.0233	0.2100
HK[x]TPDK	1	0	724.386752	0.0233	0.1400
V[x]KAFGR	0	0	676.402010	0.0233	0.1400
GGLGYPEDAIGK[x]TKLVK	11	0	1744.972250	0.0232	0.3950
DTMNVDINAIKK[x]GEIR	11	0	1815.951192	0.0231	0.3700
ENWK[x]YACK	3	0	1097.496365	0.0231	0.1850
LIEK[x]LELR	3	0	1012.628028	0.0231	0.1850
FATLQK[x]SK	5	0	921.528321	0.0231	0.1850
NEEK[x]KLMELFISK	3	0	1607.859201	0.0231	0.3000
GGDEWKIEPLK[x]LK	10	0	1511.834706	0.0231	0.3000
TAALSARPAK[x]NIR	9	0	1367.799660	0.0231	0.3000
VVDKCFGIK[x]FDIMPR	8	0	1823.942544	0.0230	0.3450
QVK[x]NRDCVGR	2	0	1230.625074	0.0230	0.2300
E[x]TIDNAETMK	0	0	1150.517549	0.0230	0.2300
AEAK[x]DVAKMK	3	0	1089.585175	0.0230	0.2300
GAFK[x]V	3	0	520.300908	0.0230	0.1150
N[x]SSSDMAYTSMFKGNQK	0	0	1894.818860	0.0229	0.3900
KK[x]AQSGPDASAK	1	0	1186.630541	0.0229	0.2750
AEQEELLSEK[x]VSTK	9	0	1589.814754	0.0229	0.3200
KELLK[x]LK	4	0	870.590192	0.0229	0.1600
AQEEVK[x]R	5	0	858.455887	0.0229	0.1600
NIPK[x]EIK	3	0	840.506860	0.0229	0.1600
LK[x]VELAK	1	0	799.516697	0.0229	0.1600
K[x]ALSSLK	0	0	745.469750	0.0229	0.1600
DISSK[x]SPSGNDALNDK	4	0	1646.774679	0.0228	0.3650
LCFDELK[x]KR	6	0	1207.638268	0.0228	0.2050
K[x]VAQTTYKK	0	0	1065.618191	0.0228	0.2050
K[x]AQSGPDASAK	0	0	1058.535585	0.0227	0.2500
GSLEKNWK[x]EEYLR	7	0	1650.836493	0.0227	0.2950
EIQDEK[x]EAEAARK	5	0	1515.752826	0.0227	0.2950
YGEK[x]ESLAAVLVR	3	0	1433.787759	0.0227	0.2950
RNAEELSSYQK[x]K	10	0	1451.736786	0.0225	0.2700
MVILNK[x]DGMERK	5	0	1432.752968	0.0225	0.2700
EVLNK[x]GVSKDEK	4	0	1344.724827	0.0225	0.2700
WK[x]RENQLR	1	0	1128.615169	0.0225	0.1800
TK[x]VVDR	1	0	716.418051	0.0225	0.1350
K[x]HGQLK	0	0	709.423471	0.0225	0.1350
ASKGSNDDEMK[x]IDK	10	0	1536.708913	0.0225	0.3150
RK[x]IFTIHTSK	1	0	1229.724379	0.0225	0.2250
QTGQYYGGLK[x]LCVDR	9	0	1756.856570	0.0223	0.3350
EPNK[x]GSYRPYTAK	3	0	1509.757521	0.0223	0.2900
ELLKLK[x]VELAK	5	0	1282.822356	0.0223	0.2450
GYSK[x]PNERATK	3	0	1249.641438	0.0223	0.2450
YK[x]SYLLQHR	1	0	1206.650884	0.0222	0.2000
IEDTDK[x]YDK	5	0	1125.518932	0.0222	0.2000
IDVLFSK[x]IR	6	0	1089.654575	0.0222	0.2000
DHDLAPLYK[x]YLSENPK	8	0	1901.952241	0.0222	0.3550
GGLGYPEDAIGK[x]TK	11	0	1404.724827	0.0221	0.3100
LVK[x]GRQD	2	0	814.466059	0.0221	0.1550
TEEQRQPEDK[x]LR	9	0	1527.764059	0.0221	0.2650
K[x]IEFPPPSAEAR	0	0	1340.708787	0.0221	0.2650
DSESTEEK[x]EAQAVQR	7	0	1705.775405	0.0220	0.3300
GTK[x]RR	2	0	616.376858	0.0220	0.1100
K[x]VTSK	0	0	561.348581	0.0220	0.1100
IWK[x]SDEINEVLNK	2	0	1586.830346	0.0219	0.2850
ELLK[x]LKVELAK	3	0	1282.822356	0.0218	0.2400
S[x]SKSSLELANNAVK	0	0	1446.767750	0.0218	0.3050
AIDLYK[x]EVLNKGVSK	5	0	1675.950788	0.0217	0.3250
SNNIKENEQK[x]IK	9	0	1443.768084	0.0217	0.2600
K[x]QMSYMLAR	0	0	1126.562665	0.0217	0.1950
NFGRDLK[x]LK	6	0	1089.629423	0.0217	0.1950
EDVQSLK[x]LK	6	0	1058.597121	0.0217	0.1950
QSK[x]ATR	2	0	689.382001	0.0217	0.1300
DVAK[x]MK	3	0	690.373411	0.0217	0.1300
DTMNVDINAIK[x]KGEIR	10	0	1815.951192	0.0216	0.3450
K[x]VAEQNENPTVGSAQK	0	0	1698.853594	0.0216	0.3450
FCVGLQK[x]IEEIFK	6	0	1609.853723	0.0215	0.2800
ENQEK[x]ISNNK	4	0	1202.589070	0.0215	0.2150
IQYVGK[x]QDPK	5	0	1174.634566	0.0215	0.2150
RK[x]QYSAK	1	0	879.492606	0.0214	0.1500
SPSGNDALNDKK[x]GTK	11	0	1530.763724	0.0213	0.3200
K[x]MSAQSCACMVR	0	0	1427.614109	0.0213	0.2550
Q[x]EMK	0	0	534.247157	0.0213	0.0850
K[x]LEK	0	0	516.327120	0.0213	0.0850
LDEARELLVK[x]ASK	9	0	1470.840518	0.0212	0.2750
ETTEKK[x]IDK	5	0	1090.586949	0.0211	0.1900
M[x]SSKDISSK	0	0	981.480047	0.0211	0.1900
NK[x]TDTKTIEAITFK	1	0	1608.872208	0.0211	0.2950
K[x]HFEQVINEK	0	0	1270.666925	0.0210	0.2100
FIVK[x]ASSGPR	3	0	1060.602876	0.0210	0.2100
DLK[x]LK	2	0	615.395529	0.0210	0.1050
KDK[x]PK	2	0	614.375128	0.0210	0.1050
IVAFDQLVK[x]EK	8	0	1288.739025	0.0209	0.2300
SNNIK[x]ENEQKIK	4	0	1443.768084	0.0208	0.2500
K[x]AFGRVYATMQK	0	0	1398.744122	0.0208	0.2500
LNADVLGQLIK[x]K	10	0	1310.792119	0.0208	0.2500
QK[x]SLEK	1	0	731.417716	0.0208	0.1250
FSGEK[x]K	4	0	694.364957	0.0208	0.1250
IVK[x]SAK	2	0	644.422076	0.0208	0.1250
K[x]DKPKYEPPVPTR	0	0	1553.856502	0.0208	0.2700
MSSK[x]SSLELANNAVK	3	0	1577.808228	0.0207	0.3100
GTK[x]TSETNDRNSTNNTK	2	0	1866.866670	0.0206	0.3500
A[x]KVAEQNENPTVGSAQK	0	0	1769.890704	0.0206	0.3500
M[x]NSTEEIDLYNR	0	0	1483.661239	0.0204	0.2450
QTETINWLEK[x]RFK	9	0	1691.899424	0.0204	0.2650
QVK[x]REVGCIGNIVER	2	0	1755.941297	0.0203	0.3050
IEPLK[x]LKVLVQGLER	4	0	1734.076651	0.0203	0.3050
AEQEELLSEK[x]VSTKK	9	0	1717.909710	0.0203	0.3050
GGLGYPEDAIGKTK[x]LVK	13	0	1744.972250	0.0203	0.3450
EALEK[x]TEEK	4	0	1075.539667	0.0200	0.1800
S[x]ERDTALEK	0	0	1047.519601	0.0200	0.1800
KELFDCLK[x]IMR	7	0	1451.762804	0.0200	0.2200
ATDDDRWK[x]TLSK	7	0	1434.710239	0.0200	0.2400
SNDIEK[x]AIDLYK	5	0	1407.724493	0.0200	0.2400
QIAK[x]FVVSLGER	3	0	1345.771718	0.0200	0.2400
WAIK[x]EKR	3	0	929.544639	0.0200	0.1400
VDK[x]NWSK	2	0	875.450075	0.0200	0.1400
QYSAK[x]AK	4	0	794.428614	0.0200	0.1400
K[x]WRLR	0	0	757.471088	0.0200	0.1000
MK[x]DAVK	1	0	690.373411	0.0200	0.1200
S[x]GYDR	0	0	596.255412	0.0200	0.1000
K[x]LWK	0	0	573.363839	0.0200	0.0800
EEIQK[x]GDGGTDYVCVPK	4	0	1893.877753	0.0197	0.3350
FLK[x]TSKTPPTAMLSSVR	2	0	1863.028712	0.0197	0.3350
AK[x]VAEQNENPTVGSAQK	1	0	1769.890704	0.0197	0.3350
LSVEALNSLTGEFK[x]GK	13	0	1691.909318	0.0197	0.3150
TNNLDLEHKHK[x]TPDK	10	0	1788.911774	0.0197	0.2950
QEYALALQK[x]WDLSR	8	0	1719.894338	0.0196	0.2750
NNSWAK[x]SWSNLDLR	5	0	1689.822239	0.0196	0.2750
SNPVFAENDEK[x]GEK	10	0	1562.721193	0.0196	0.2750
AELDK[x]IGLSKIR	4	0	1341.797930	0.0196	0.2350
S[x]PTGQITSTSAR	0	0	1204.604720	0.0196	0.2350
ELKK[x]EEMVMLK	3	0	1376.740675	0.0195	0.2150
EDMGSNDK[x]ASK	7	0	1180.502961	0.0195	0.2150
LK[x]VLVQGLER	1	0	1153.718232	0.0195	0.1950
AK[x]YASQKRP	1	0	1047.582476	0.0194	0.1750
SLALTKK[x]DK	6	0	1002.607293	0.0194	0.1750
ITTGDRLILTENIK[x]TK	13	0	1815.046470	0.0194	0.3100
NK[x]ISWYTK	1	0	1038.549782	0.0194	0.1550
I[x]INRDIGK	0	0	927.550117	0.0194	0.1550
VVGQLLEK[x]LKPLIEK	7	0	1706.070505	0.0193	0.2900
M[x]SSKSSLELANNAVK	0	0	1577.808228	0.0193	0.2900
EWDSK[x]LK	4	0	904.465390	0.0193	0.1350
AK[x]TMTER	1	0	835.422145	0.0193	0.1350
TITDGK[x]IYVEVER	5	0	1521.803799	0.0192	0.2500
HPK[x]FEEILTRLR	2	0	1537.872820	0.0192	0.2300
DKPK[x]YEPPVPTR	3	0	1425.761546	0.0192	0.2300
K[x]PRVVTALTMLK	0	0	1355.832206	0.0192	0.2300
NIPK[x]AR	3	0	697.423471	0.0192	0.1150
IQYVGK[x]QDPKK	5	0	1302.729522	0.0191	0.2100
EWLDKLGDK[x]GPAAAR	8	0	1625.852476	0.0190	0.2850
M[x]FMTRSEYDR	0	0	1334.574681	0.0190	0.1900
MEILK[x]IHLEK	4	0	1252.721266	0.0190	0.1900
YFATLQKSK[x]R	8	0	1240.692746	0.0190	0.1900
LQK[x]YQATVMR	2	0	1236.664816	0.0190	0.1900
FRK[x]LGVKPPK	2	0	1168.744388	0.0190	0.1900
INVK[x]K	3	0	600.395864	0.0190	0.0950
SSK[x]SSLELANNAVK	2	0	1446.767750	0.0189	0.2650
LLVK[x]DRIDK	3	0	1098.676036	0.0189	0.1700
FMLKLGVK[x]R	7	0	1090.668450	0.0189	0.1700
ATAGPIIADK[x]NCK	9	0	1357.702317	0.0188	0.2450
L[x]FKSLGSGMDQEKVLNK	0	0	1893.002891	0.0188	0.3200
S[x]RSYDSRTTIFSPEGR	0	0	1857.896851	0.0188	0.3000
AK[x]SAKIVR	1	0	871.560288	0.0188	0.1500
IVKSAK[x]AK	5	0	843.554142	0.0188	0.1500
K[x]LIR	0	0	528.374737	0.0188	0.0750
GEK[x]R	2	0	488.270670	0.0188	0.0750
D[x]RGK	0	0	474.255021	0.0188	0.0750
VVDK[x]CFGIKFDIMPR	3	0	1823.942544	0.0187	0.2800
VDAQDFLK[x]VAETRR	7	0	1646.873938	0.0186	0.2600
EAADFIFDICGIAGIK[x]K	15	0	1866.954882	0.0185	0.3150
AIHK[x]LGSTLK	3	0	1066.649824	0.0185	0.1850
QKSLEK[x]TLVPYLR	5	0	1573.919099	0.0185	0.2400
GGDEWK[x]IEPLKLK	5	0	1511.834706	0.0185	0.2400
KDSESTEEK[x]EAQAVQR	8	0	1833.870361	0.0184	0.2950
SGVK[x]LENVKIYADLK	3	0	1675.950788	0.0183	0.2750
VLTLELYK[x]K	7	0	1105.674641	0.0183	0.1650
LLK[x]LEEAMK	2	0	1073.615413	0.0183	0.1650
RLVK[x]GR	3	0	727.481651	0.0183	0.1100
LELKK[x]ANWCDK	4	0	1403.723052	0.0182	0.2000
ELIRAQEEVK[x]R	9	0	1369.767693	0.0182	0.2000
LVARNIPK[x]EIK	7	0	1279.797539	0.0182	0.2000
K[x]GTKTSETNDR	0	0	1235.610532	0.0182	0.2000
SFEQK[x]VMK	4	0	995.510954	0.0181	0.1450
NEEKK[x]LMELFISK	4	0	1607.859201	0.0181	0.2350
SGVKLENVK[x]IYADLK	8	0	1675.950788	0.0180	0.2700
C[x]SPSATLTHR	0	0	1128.534535	0.0180	0.1800
TMGKNK[x]VLVK	5	0	1116.668841	0.0180	0.1800
SLLTGK[x]HAIR	5	0	1094.655970	0.0180	0.1800
K[x]EDSSPCGYIIR	0	0	1423.676496	0.0179	0.2150
QAIVSAVK[x]FEEEAK	7	0	1547.819448	0.0179	0.2500
SELVK[x]EFHK	4	0	1115.597456	0.0178	0.1600
GGDWERK[x]NR	6	0	1116.542400	0.0178	0.1600
K[x]LMELFISK	0	0	1107.636148	0.0178	0.1600
EDALFK[x]NEEKK	5	0	1349.682631	0.0177	0.1950
TK[x]DAVVLGVEK	1	0	1157.665530	0.0177	0.1950
EEPK[x]SETLENFTR	3	0	1578.752492	0.0177	0.2300
ESQLVDKFFEK[x]INVK	10	0	1822.982813	0.0177	0.2650
TLAGVTRDYYTK[x]QSK	11	0	1729.899815	0.0177	0.2650
D[x]YTMAQPEFFKAVR	0	0	1701.818400	0.0175	0.2450
TGIATMLTRGEIK[x]K	12	0	1517.859870	0.0175	0.2450
K[x]QYSAKAK	0	0	922.523570	0.0175	0.1400
VK[x]AFGR	1	0	676.402010	0.0175	0.1050
M[x]SER	0	0	521.226756	0.0175	0.0700
SNPVFAENDEK[x]GEKR	10	0	1718.822295	0.0173	0.2600
LRK[x]EVAEADIASK	2	0	1428.793571	0.0173	0.2250
GTLK[x]VHTIR	3	0	1023.618860	0.0172	0.1550
MKLSLFSNK[x]ENELR	8	0	1707.897707	0.0171	0.2400
TDTK[x]TIEAITFK	3	0	1366.734330	0.0171	0.2050
YTENIYPPK[x]K	8	0	1251.649881	0.0170	0.1700
DFLDAVQK[x]VVKGNQK	7	0	1687.925636	0.0170	0.2550
LFK[x]SLGSGMDQEK	2	0	1438.712546	0.0169	0.2200
VVSSAIVDK[x]YIGESAR	8	0	1692.904567	0.0169	0.2700
CFGIK[x]FDIMPR	4	0	1382.683832	0.0168	0.1850
NPELFLRVGIK[x]PPK	10	0	1606.955817	0.0168	0.2350
LDRK[x]IEIPLPNEVGR	3	0	1747.994380	0.0167	0.2500
TRLLENDIK[x]VMK	8	0	1458.822760	0.0167	0.2000
IK[x]ENQEKISNNK	1	0	1443.768084	0.0167	0.2000
EVLNK[x]GVSK	4	0	972.560345	0.0167	0.1500
LLK[x]MQR	2	0	787.473787	0.0167	0.1000
VSKILEHK[x]EIMLR	7	0	1594.922802	0.0165	0.2150
VK[x]AFGRVYATMQK	1	0	1497.812531	0.0165	0.2150
QSK[x]ATREPNK	2	0	1157.615226	0.0165	0.1650
ERDCTAYNIYDK[x]NK	11	0	1788.810014	0.0164	0.2300
YYLPK[x]GK	4	0	867.485399	0.0164	0.1150
K[x]ARQAAK	0	0	771.471479	0.0164	0.1150
GNQK[x]VVK	3	0	771.460247	0.0164	0.1150
IMKLCFDELK[x]K	9	0	1423.756658	0.0164	0.1800
VLTLELYKK[x]LR	8	0	1374.859801	0.0164	0.1800
K[x]DYTMAQPEFFKAVR	0	0	1829.913356	0.0163	0.2450
DEVLFNDK[x]PLPIEMK	7	0	1786.917438	0.0163	0.2450
VIDGSRPVNRNK[x]LLK	11	0	1708.010698	0.0163	0.2450
FGDGIQIAQLALK[x]HR	12	0	1665.931391	0.0163	0.2450
K[x]AMVNIDTIDNK	0	0	1360.701983	0.0162	0.1950
GQSIDDMIPAQK[x]	11	0	1301.628489	0.0162	0.1950
ENK[x]IQRQR	2	0	1070.594434	0.0162	0.1300
FMLK[x]LGVK	3	0	934.567348	0.0162	0.1300
K[x]CIK	0	0	547.315173	0.0162	0.0650
K[x]ACIIFFDEIDAIGGAR	0	0	1894.961028	0.0162	0.2750
WRDATDDK[x]R	7	0	1161.552629	0.0161	0.1450
AVDEEMK[x]VR	6	0	1075.533141	0.0161	0.1450
EK[x]TSNNTNR	1	0	1062.505347	0.0161	0.1450
DAGK[x]DEFSR	3	0	1023.462090	0.0161	0.1450
SAVIK[x]TSTR	4	0	961.555594	0.0161	0.1450
EDVQSLK[x]LKYYEQK	6	0	1769.919882	0.0161	0.2250
K[x]GEIRMGTTITALR	0	0	1545.866017	0.0161	0.2250
HPK[x]FEEILTR	2	0	1268.687660	0.0160	0.1600
I[x]DDQR	0	0	645.308172	0.0160	0.0800
LK[x]DLR	1	0	643.401675	0.0160	0.0800
MDDK[x]MLLTEVHLLESK	3	0	1900.963729	0.0159	0.2550
SQDISINGNSKK[x]EEPK	11	0	1772.890370	0.0159	0.2550
LTHEK[x]STMLEK	4	0	1315.680522	0.0159	0.1750
IDK[x]EDMGSNDK	2	0	1250.544822	0.0159	0.1750
MEQK[x]PEVDYSEK	3	0	1481.670742	0.0158	0.1900
M[x]ESLQRLLQGAR	0	0	1400.755746	0.0158	0.1900
EK[x]WIAK	1	0	773.443537	0.0158	0.0950
Q[x]DYDLVRSLESQIR	0	0	1720.874329	0.0157	0.2200
NAEELSSYQKK[x]LIR	10	0	1677.904901	0.0157	0.2200
SLK[x]DECK	2	0	878.416723	0.0157	0.1100
LFNLEPK[x]ILEEVPLR	6	0	1809.039932	0.0157	0.2350
VSGSELVQK[x]YIGEGSR	8	0	1707.879080	0.0156	0.2500
S[x]IMEYNGGSCVAMAGK	0	0	1673.721069	0.0156	0.2500
NWK[x]EEYLR	2	0	1136.561406	0.0156	0.1250
YKVNLYK[x]FR	6	0	1229.692020	0.0156	0.1400
DYEQFGYFK[x]R	8	0	1351.619643	0.0155	0.1550
TIDNAETMK[x]K	8	0	1149.569917	0.0155	0.1550
FNLMVICKDK[x]K	9	0	1394.741343	0.0155	0.1700
LRHTVIK[x]TGLR	6	0	1292.804020	0.0155	0.1700
EEYLRAAK[x]ASR	7	0	1292.683635	0.0155	0.1700
EAVLK[x]LKLELK	4	0	1282.822356	0.0155	0.1700
EGVETRIIPLK[x]K	10	0	1381.829229	0.0154	0.1850
NAEELSSYQK[x]KLIR	9	0	1677.904901	0.0154	0.2150
VISMEK[x]GGNMKEVFR	5	0	1723.874862	0.0153	0.2300
QTLNK[x]IALDEQIQALK	4	0	1825.030821	0.0153	0.2450
LLMK[x]LSSQNDDK	3	0	1390.712546	0.0150	0.1800
EPPFAPIESAK[x]R	10	0	1340.708787	0.0150	0.1800
TLIDK[x]FSGEKK	4	0	1264.702640	0.0150	0.1650
M[x]CSPSATLTHR	0	0	1259.575014	0.0150	0.1650
KINVK[x]FFEK	4	0	1151.670224	0.0150	0.1350
IHAK[x]SMAIDK	3	0	1112.601159	0.0150	0.1500
DIK[x]SMIADK	2	0	1019.532081	0.0150	0.1350
EIK[x]QIK	2	0	757.469750	0.0150	0.0900
F[x]ATLQK	0	0	706.401341	0.0150	0.0900
LGVK[x]R	3	0	571.380549	0.0150	0.0750
M[x]CSPSATLTHRTMTEK	0	0	1849.848383	0.0150	0.2400
INVK[x]FFEKEDVQSLK	3	0	1822.982813	0.0150	0.2250
VGPGYVARSSCK[x]IVFR	11	0	1794.956220	0.0150	0.2400
SQDISINGNSK[x]KEEPK	10	0	1772.890370	0.0150	0.2400
VADLKK[x]LEGTIDYQK	5	0	1719.940617	0.0150	0.2250
EDK[x]EGVVNTIAFAIR	2	0	1660.878354	0.0150	0.2250
TLLYGK[x]R	5	0	849.507194	0.0150	0.1050
K[x]LFK	0	0	534.352941	0.0150	0.0600
DQK[x]K	2	0	517.285985	0.0150	0.0600
DK[x]PK	1	0	486.280173	0.0150	0.0600
K[x]PPVQPLAYKSATPFR	0	0	1799.009303	0.0147	0.2350
DFLDAVQKVVK[x]GNQK	10	0	1687.925636	0.0147	0.2200
ASAGPLIASQTVK[x]K	12	0	1369.792844	0.0146	0.2050
AHLDVQEK[x]DQPKK	7	0	1534.810280	0.0146	0.1900
E[x]SLQRLLQGAR	0	0	1269.715268	0.0145	0.1600
GITVLK[x]PDDDK	5	0	1199.639709	0.0145	0.1600
K[x]EVAEADIASK	0	0	1159.608411	0.0145	0.1600
FVIHQEENK[x]R	8	0	1298.673071	0.0145	0.1450
PFGNTHNK[x]FK	7	0	1188.603937	0.0145	0.1450
RVEFK[x]MGNGK	4	0	1164.607305	0.0145	0.1450
TMGK[x]NKVLVK	3	0	1116.668841	0.0145	0.1450
IFRQK[x]SLEK	4	0	1147.671285	0.0144	0.1300
VADLK[x]KLEGTIDYQK	4	0	1719.940617	0.0143	0.2150
LILVDDEK[x]TSWIYK	7	0	1721.923907	0.0143	0.2000
HESLK[x]YR	4	0	931.487520	0.0143	0.1000
GTTAVLK[x]EDIYK	6	0	1336.723767	0.0142	0.1700
M[x]SIMEYNGGSCVAMAGK	0	0	1804.761547	0.0141	0.2400
DFLDAVQK[x]VVK	7	0	1260.707726	0.0141	0.1550
FNLMVICK[x]DK	7	0	1266.646388	0.0140	0.1400
LVK[x]ER	2	0	643.401675	0.0140	0.0700
C[x]SPSATLTHRTMTEK	0	0	1718.807905	0.0140	0.2100
YEVGAEYIKK[x]VIAR	9	0	1637.914013	0.0139	0.1950
FFEK[x]INVKK	3	0	1151.670224	0.0139	0.1250
QLADYK[x]AFEDSLR	5	0	1554.767750	0.0138	0.1800
NLLLQEK[x]GFPTPK	6	0	1483.839792	0.0138	0.1800
AVILSDTK[x]PVDKK	7	0	1412.823808	0.0138	0.1800
KAMVNIDTIDNK[x]VATTM	11	0	1863.943328	0.0138	0.2350
KSGNLPDADNSK[x]SDISK	11	0	1774.869635	0.0138	0.2350
VLGVFSEK[x]AQIK	7	0	1317.765572	0.0138	0.1650
WSTAETLTNNK[x]IDRDK	10	0	1890.943464	0.0137	0.2200
AVYDTAVVQEDPEK[x]WK	13	0	1876.920608	0.0137	0.2200
SLYFATPGNTSFK[x]TDM	12	0	1778.818457	0.0137	0.2200
MPLLQSSVALLGQK[x]IR	13	0	1753.028320	0.0137	0.2200
IVK[x]SAKAK	2	0	843.554142	0.0137	0.1100
VGK[x]SAVIK	2	0	800.511946	0.0137	0.1100
G[x]VFK	0	0	449.263798	0.0137	0.0550
QTETINWLEK[x]R	9	0	1416.736060	0.0136	0.1500
LKPLIEK[x]GGDWERK	6	0	1667.935808	0.0136	0.1900
WPK[x]IAEIYGSALR	2	0	1502.824477	0.0135	0.1750
RGGDEWK[x]IEPLK	6	0	1426.756795	0.0133	0.1600
ETEK[x]LAEER	3	0	1103.545814	0.0133	0.1200
MPFGNTHNK[x]FK	8	0	1319.644415	0.0132	0.1450
LRLLK[x]MQR	4	0	1056.658947	0.0131	0.1050
INVK[x]FFEK	3	0	1023.575269	0.0131	0.1050
VDAQDFLK[x]VAETR	7	0	1490.772835	0.0131	0.1700
DVAKMK[x]LSLFSNK	5	0	1479.811862	0.0131	0.1700
ELLK[x]PSASVALQR	3	0	1410.819391	0.0131	0.1700
LIPIRGTEVEK[x]ITIK	10	0	1709.045018	0.0130	0.1950
YFATLQK[x]SKR	6	0	1240.692746	0.0130	0.1300
EASKTLSK[x]WR	7	0	1204.656362	0.0130	0.1300
NPK[x]ADPLDER	2	0	1153.572695	0.0130	0.1300
VVTSKLLK[x]PR	7	0	1139.738968	0.0130	0.1300
NCACVISQKK[x]VPDK	9	0	1645.827913	0.0129	0.1800
VGIK[x]PPK	3	0	737.479921	0.0129	0.0900
KDGIQDIMPSQAK[x]ELK	12	0	1799.945046	0.0128	0.2050
IQYVGKQDPK[x]K	9	0	1302.729522	0.0127	0.1400
VLNKGDSGEMSLQK[x]LFK	13	0	1893.002891	0.0126	0.2150
KLFK[x]SLGSGMDQEK	3	0	1566.807502	0.0125	0.1750
GSNDDEMKIDK[x]K	10	0	1378.639778	0.0125	0.1500
K[x]YYSFDNSLK	0	0	1263.613496	0.0125	0.1250
NEEEPTK[x]K	6	0	973.471593	0.0125	0.1000
ERK[x]PRR	2	0	840.504172	0.0125	0.0750
QVK[x]R	2	0	529.333601	0.0125	0.0500
L[x]FKSLGSGMDQEK	0	0	1438.712546	0.0123	0.1600
DWNACK[x]KELLK	5	0	1403.723052	0.0123	0.1350
EIK[x]PNIRVALR	2	0	1307.803685	0.0123	0.1350
FKLNVYK[x]YR	6	0	1229.692020	0.0122	0.1100
F[x]MTRSEYDR	0	0	1203.534202	0.0122	0.1100
NK[x]RGGDEWK	1	0	1088.536254	0.0122	0.1100
ATPYRGYSK[x]PNERATK	8	0	1837.943407	0.0122	0.1950
QIKEIK[x]EVIELPVK	5	0	1665.007573	0.0121	0.1700
YDK[x]LVETSGQIR	2	0	1407.735725	0.0121	0.1450
SQDISINGNSK[x]K	10	0	1289.657479	0.0121	0.1450
YTVGQGYTK[x]AAWFEK	8	0	1747.856893	0.0120	0.1800
SVMAPLFLHDK[x]YDGR	10	0	1747.871494	0.0120	0.1800
EASK[x]TLSKWR	3	0	1204.656362	0.0120	0.1200
FRKLGVK[x]PPK	6	0	1168.744388	0.0120	0.1200
MVTANIK[x]NIK	6	0	1130.648106	0.0120	0.1200
QEMK[x]K	3	0	662.342113	0.0120	0.0600
K[x]NEEK	0	0	646.328572	0.0120	0.0600
GEIK[x]K	3	0	573.348581	0.0120	0.0600
LK[x]ESQLVDKFFEK	1	0	1609.871482	0.0119	0.1550
GEIK[x]KAMVNIDTIDNK	3	0	1787.945046	0.0119	0.1900
DQPKK[x]VGQYIR	4	0	1330.735668	0.0118	0.1300
VISMEK[x]GGNMK	5	0	1192.594355	0.0118	0.1300
LGSTAIGVK[x]TK	8	0	1073.644403	0.0118	0.1300
KDYTMAQPEFFK[x]AVR	11	0	1829.913356	0.0117	0.1750
NK[x]ADYYTNICDR	1	0	1531.672470	0.0117	0.1400
IDRDK[x]LVLK	4	0	1098.676036	0.0117	0.1050
APPEILDISK[x]QLADYK	9	0	1799.966829	0.0116	0.1850
KDK[x]PKYEPPVPTR	2	0	1553.856502	0.0115	0.1500
VMK[x]EDNLILR	2	0	1229.680131	0.0115	0.1150
RFCVGLQK[x]IEEIFK	7	0	1765.954825	0.0114	0.1600
GVSK[x]DEK	3	0	761.391895	0.0114	0.0800
K[x]SYDYSATMYTR	0	0	1484.660513	0.0113	0.1350
MSERDTALEK[x]YK	9	0	1469.718358	0.0113	0.1350
TK[x]DSLEAR	1	0	918.477014	0.0113	0.0900
IAK[x]GAIEK	2	0	828.506860	0.0113	0.0900
K[x]REK	0	0	559.344165	0.0113	0.0450
SLK[x]R	2	0	502.322703	0.0113	0.0450
K[x]EAGFIDDILIITPASK	0	0	1830.013777	0.0112	0.1900
DVITELPDAK[x]YYR	9	0	1581.803799	0.0112	0.1450
SGFEK[x]IDLTRIVK	4	0	1504.861253	0.0112	0.1450
DK[x]PKYEPPVPTRTGR	1	0	1739.931783	0.0110	0.1650
ELAAIK[x]EDTEAVLKR	5	0	1684.935865	0.0110	0.1650
ADYYYQAK[x]AK	7	0	1219.587284	0.0110	0.1100
GYQTIELDK[x]K	8	0	1193.629146	0.0110	0.1100
AEAKDVAK[x]MK	7	0	1089.585175	0.0110	0.1100
ILEFTK[x]YSNDK	5	0	1356.692468	0.0109	0.1200
FNSNAIAAVATK[x]MVTLK	11	0	1777.975953	0.0109	0.1850
K[x]IEIPLPNEVGR	0	0	1363.782281	0.0108	0.1300
WK[x]ALER	1	0	801.449683	0.0108	0.0650
DKK[x]DQK	2	0	760.407879	0.0108	0.0650
ETEK[x]LAEERGWDIR	3	0	1730.858680	0.0107	0.1500
VLSNYMK[x]QEALSSK	6	0	1596.818066	0.0107	0.1500
K[x]NCKADAGITIAPR	0	0	1513.803419	0.0107	0.1500
YK[x]LHSEK	1	0	903.481373	0.0107	0.0750
TMTEK[x]AR	4	0	835.422145	0.0107	0.0750
NLNQIVNELDEEK[x]YK	12	0	1847.926420	0.0107	0.1600
AMVNIDTIDNK[x]VATTM	10	0	1735.848372	0.0106	0.1700
LAHLSK[x]HPK	5	0	1029.608297	0.0106	0.0950
LK[x]GYQTIELDK	1	0	1306.713204	0.0105	0.1150
SVQPLASAK[x]ELLR	8	0	1410.819392	0.0104	0.1350
SLPPEEYDEK[x]LYNK	9	0	1723.830403	0.0104	0.1450
DTALEKYK[x]SYLLQHR	7	0	1863.984208	0.0103	0.1550
DTALEK[x]YKSYLLQHR	5	0	1863.984208	0.0103	0.1550
YPGGGPGK[x]TAILPVK	7	0	1453.829229	0.0103	0.1550
LKYYEQK[x]IR	6	0	1239.697497	0.0100	0.0900
IEASK[x]GLIDRMSTNLR	4	0	1802.967176	0.0100	0.1600
DVAK[x]MKLSLFSNK	3	0	1479.811862	0.0100	0.1300
SLLAHK[x]GGHVVR	5	0	1272.741423	0.0100	0.1200
LENQRK[x]WR	5	0	1128.615169	0.0100	0.0800
M[x]IDDQR	0	0	776.348650	0.0100	0.0600
LESK[x]QR	3	0	759.423863	0.0100	0.0600
VK[x]LEK	1	0	615.395529	0.0100	0.0500
VLK[x]TK	2	0	587.400615	0.0100	0.0500
KK[x]SGR	1	0	574.355062	0.0100	0.0500
K[x]MQE	0	0	534.247157	0.0100	0.0400
K[x]ASLLTREDLTDEEK	0	0	1746.899873	0.0097	0.1450
LLK[x]PRVNNRIGSVDR	2	0	1736.016844	0.0097	0.1450
LCIHKNK[x]LTNDETR	6	0	1740.894015	0.0096	0.1350
ATAGPIIADK[x]NCKK	9	0	1485.797272	0.0096	0.1350
VMK[x]SEFQRLTHEK	2	0	1631.845282	0.0096	0.1250
VSK[x]ILEHKEIMLR	2	0	1594.922802	0.0096	0.1250
LTHEKSTMLEK[x]IK	10	0	1556.859536	0.0096	0.1250
DIK[x]SMIADKHAIR	2	0	1496.813257	0.0096	0.1250
VMK[x]EDNLILRTR	2	0	1486.828906	0.0096	0.1150
IDTIVK[x]EIQDEK	5	0	1429.766355	0.0096	0.1150
NK[x]YAIQLPLPPK	1	0	1380.812854	0.0096	0.1150
MVILNK[x]DGMER	5	0	1304.658013	0.0095	0.1050
VVLKNK[x]GTMK	5	0	1116.668841	0.0095	0.0950
ATLTGMKIDVLFSK[x]IR	13	0	1792.027986	0.0094	0.1500
K[x]DWNACKK	0	0	1048.512348	0.0094	0.0750
KSLK[x]DECK	3	0	1006.511679	0.0094	0.0750
NK[x]PGVYTK	1	0	905.497023	0.0094	0.0750
SFEQKVMK[x]EDNLILR	7	0	1848.976679	0.0093	0.1400
G[x]VFKNVSGNVLSEIK	0	0	1589.877628	0.0093	0.1400
GEK[x]VEDAPENNSFR	2	0	1590.727340	0.0093	0.1300
Y[x]FATLQK	0	0	869.464664	0.0093	0.0650
K[x]IPQVASFRIDK	0	0	1400.813914	0.0092	0.1100
VPDK[x]LIDASTVK	3	0	1284.728853	0.0092	0.1100
DYYTK[x]QSKATR	4	0	1359.678214	0.0091	0.1000
VLELRAELDK[x]IGLSK	9	0	1682.992985	0.0090	0.1350
FLHDK[x]NSDYK	4	0	1265.603994	0.0090	0.0900
EDALFK[x]NEEK	5	0	1221.587675	0.0090	0.0900
Q[x]DRGK	0	0	602.313592	0.0090	0.0450
K[x]VIAR	0	0	585.396198	0.0090	0.0450
YPLVTHFRFLK[x]TSK	10	0	1735.977279	0.0089	0.1250
TFANLVSSTLYEK[x]R	12	0	1627.856893	0.0089	0.1250
DGIVLAAEKK[x]VTSK	9	0	1457.845270	0.0089	0.1250
ASPIAGSEGK[x]EAYR	9	0	1434.710239	0.0089	0.1250
S[x]SSDMAYTSMFKGNQK	0	0	1780.775938	0.0088	0.1400
DK[x]PKYEPPVPTR	1	0	1425.761546	0.0088	0.1050
FNLMVICK[x]DKK	7	0	1394.741343	0.0086	0.0950
IDLTRIVK[x]SAK	7	0	1242.765906	0.0086	0.0950
K[x]DWNACK	0	0	920.417393	0.0086	0.0600
VMCK[x]NKTDTK	3	0	1223.600166	0.0085	0.0850
K[x]ILFENPDEATKR	0	0	1559.830681	0.0085	0.1100
NTWNSTLETAK[x]AK	10	0	1462.741537	0.0085	0.1100
NLQVAKSLDK[x]QMVEER	9	0	1886.988302	0.0084	0.1350
GQYSTVGK[x]VAVGQQYR	7	0	1739.895399	0.0084	0.1350
NVVTEAGFIAIK[x]EDR	11	0	1660.878354	0.0083	0.1250
LPEANFEPLEK[x]R	10	0	1441.756460	0.0083	0.1000
IK[x]LISGKLDEAR	1	0	1341.797930	0.0083	0.1000
SVEISALASK[x]NR	9	0	1273.698949	0.0083	0.1000
IWK[x]VMCKNK	2	0	1205.641245	0.0083	0.0750
VVLK[x]NK	3	0	699.464272	0.0083	0.0500
K[x]SGFEK	0	0	694.364957	0.0083	0.0500
K[x]WR	0	0	488.285928	0.0083	0.0250
M[x]FR	0	0	452.220553	0.0083	0.0250
K[x]FR	0	0	449.275030	0.0083	0.0250
MPIDFK[x]GFICK	5	0	1354.677686	0.0082	0.0900
EDGMK[x]ILMVNR	4	0	1304.658013	0.0082	0.0900
T[x]DKYAFSLTTFSPNGK	0	0	1775.872934	0.0081	0.1300
VIGSELVQK[x]YVGEGAR	8	0	1703.920551	0.0081	0.1300
VGVFK[x]NVSGNVLSEIK	4	0	1688.946037	0.0081	0.1300
V[x]GVFKNVSGNVLSEIK	0	0	1688.946037	0.0081	0.1300
KANWCDK[x]R	6	0	1076.518495	0.0081	0.0650
LVK[x]ERQAR	2	0	998.598459	0.0081	0.0650
F[x]ATLQKSK	0	0	921.528321	0.0081	0.0650
Q[x]EMKKDSESTEEK	0	0	1567.703492	0.0081	0.1050
GDSGEMSLQKLFK[x]	12	0	1438.712546	0.0081	0.1050
KGEK[x]VEDAPENNSFR	3	0	1718.822296	0.0080	0.1200
LRWK[x]R	3	0	757.471088	0.0080	0.0400
DLVK[x]K	3	0	601.379880	0.0080	0.0400
SAK[x]AK	2	0	503.306720	0.0080	0.0400
GNAK[x]FGDGIQIAQLALK	3	0	1742.967833	0.0079	0.1350
LKGYQTIELDK[x]K	10	0	1434.808159	0.0079	0.0950
VGKSAVIK[x]TSTR	7	0	1245.740419	0.0079	0.0950
CIK[x]RLVK	2	0	915.568742	0.0079	0.0550
LK[x]LELKK	1	0	870.590192	0.0079	0.0550
EK[x]VLKTK	1	0	844.538158	0.0079	0.0550
GGYAEVK[x]QSEVIGLVR	6	0	1703.920551	0.0078	0.1250
GK[x]VVIDAFR	1	0	1003.581415	0.0078	0.0700
FFEK[x]EDVQSLK	3	0	1368.692468	0.0077	0.0850
LGDK[x]GPAAARASR	3	0	1268.694867	0.0077	0.1000
VLNKGDSGEMSLQKLFK[x]	16	0	1893.002891	0.0076	0.1300
GK[x]YYPLKSMTEK	1	0	1443.743119	0.0075	0.0900
LVRDAFALAK[x]EK	9	0	1359.787367	0.0075	0.0900
GDVAASILDK[x]YR	9	0	1306.688052	0.0075	0.0900
K[x]VADLK	0	0	672.416990	0.0075	0.0450
AAK[x]ASR	2	0	602.349976	0.0075	0.0450
SEDYLPSK[x]YLDIDISK	7	0	1884.935588	0.0075	0.1200
LWK[x]R	2	0	601.369985	0.0075	0.0300
K[x]MRK	0	0	561.342056	0.0075	0.0300
IDTVIK[x]LVDHSFDEK	5	0	1757.919882	0.0073	0.1100
DEK[x]YTLYDQNDTK	2	0	1631.731422	0.0073	0.0950
LTHEK[x]STMLEKIK	4	0	1556.859536	0.0073	0.0950
AVILSDTKPVDK[x]K	11	0	1412.823808	0.0073	0.0950
KVPDK[x]LIDASTVK	4	0	1412.823808	0.0073	0.0950
YK[x]EDTALRSEM	1	0	1341.623403	0.0073	0.0800
NMGTVVDLLIENK[x]ASALL	12	0	1900.033855	0.0072	0.1300
K[x]LEETDVAK	0	0	1031.549839	0.0072	0.0650
QEVAAQKSSEETEDK[x]K	14	0	1805.864214	0.0072	0.1150
K[x]EEPKSETLENFTR	0	0	1706.847448	0.0071	0.1000
NELEK[x]LNFSSLKMK	4	0	1679.891560	0.0071	0.1000
SELAQSK[x]YLMNVSR	6	0	1624.824212	0.0071	0.1000
K[x]SAAAIGTSQLPVR	0	0	1397.798991	0.0071	0.1000
LLRPRK[x]R	5	0	937.629701	0.0071	0.0500
TLFRK[x]EK	4	0	920.544305	0.0071	0.0500
K[x]GYQTIELDK	0	0	1193.629146	0.0070	0.0700
K[x]EPPVYTPPK	0	0	1154.633506	0.0070	0.0700
M[x]FMTR	0	0	684.308705	0.0070	0.0350
K[x]NRLK	0	0	657.428557	0.0070	0.0350
IHAKSMAIDK[x]DIR	9	0	1496.813257	0.0069	0.0900
VVDK[x]DGIR	3	0	900.502835	0.0069	0.0550
SSTAAK[x]TFLEK	5	0	1181.629146	0.0068	0.0750
GYQTIELDK[x]KLDVAK	8	0	1719.940617	0.0067	0.1000
AIDLYKEVLNK[x]GVSK	10	0	1675.950788	0.0067	0.1000
Y[x]FATLQKSK	0	0	1084.591644	0.0067	0.0600
E[x]IINRDIGK	0	0	1056.592704	0.0067	0.0600
DK[x]LVLK	1	0	714.463938	0.0067	0.0400
V[x]PTFANFHTPIFIAKR	0	0	1858.025287	0.0066	0.1050
TDK[x]YAFSLTTFSPNGK	2	0	1775.872934	0.0066	0.1050
DIGKVVDK[x]CFGIK	7	0	1477.796212	0.0065	0.0850
K[x]VPDKLIDASTVK	0	0	1412.823808	0.0065	0.0850
IEDTDKYDK[x]K	8	0	1253.613888	0.0065	0.0650
Q[x]YTVGQGYTK	0	0	1143.555986	0.0065	0.0650
ATAIGK[x]SSTAAKTFLEK	5	0	1722.951515	0.0065	0.1100
VLNK[x]GDSGEMSLQK	3	0	1504.755469	0.0064	0.0900
ATAGPIIADKNCK[x]K	12	0	1485.797272	0.0064	0.0900
DEK[x]SGVK	2	0	761.391895	0.0064	0.0450
VLTLELYK[x]KLR	7	0	1374.859801	0.0064	0.0700
GYIGDPIK[x]FVR	7	0	1263.697497	0.0064	0.0700
QRIQK[x]ENR	4	0	1070.594434	0.0063	0.0500
NWK[x]EGLSR	2	0	988.508981	0.0063	0.0500
DQK[x]KDKPK	2	0	985.555594	0.0063	0.0500
K[x]SGR	0	0	446.260107	0.0063	0.0250
IWKVMCK[x]NK	6	0	1205.641245	0.0061	0.0550
SAELYK[x]NPK	5	0	1048.555259	0.0061	0.0550
FDSEK[x]AGDR	4	0	1023.462090	0.0061	0.0550
VNGVVFTNRPDEK[x]NR	12	0	1743.901545	0.0060	0.0900
HK[x]FQDILLGAGQAIK	1	0	1637.925245	0.0060	0.0900
WK[x]TLSKESAR	1	0	1204.656362	0.0060	0.0600
M[x]SERDTALEK	0	0	1178.560080	0.0060	0.0600
LEK[x]VR	2	0	643.401675	0.0060	0.0300
AK[x]SAK	1	0	503.306720	0.0060	0.0300
TTEEK[x]EATPMEMDEEK	4	0	1896.796787	0.0059	0.0950
GEIKK[x]AMVNIDTIDNK	4	0	1787.945046	0.0059	0.0950
DWNACKK[x]ELLK	6	0	1403.723052	0.0059	0.0650
LRTFHILEPK[x]EK	9	0	1509.866674	0.0058	0.0700
KIDK[x]EDMGSNDK	3	0	1378.639778	0.0058	0.0700
LDVAK[x]R	4	0	700.423137	0.0058	0.0350
IDELVSNNEK[x]IWK	9	0	1586.830346	0.0058	0.0750
EAVLK[x]LK	4	0	799.516697	0.0057	0.0400
ITIK[x]VHVSEVLGDIR	3	0	1677.977670	0.0057	0.0850
VVGSELIQK[x]YLGDGPR	8	0	1729.936200	0.0056	0.0900
YQKDEEWPPK[x]M	9	0	1449.659787	0.0055	0.0600
ESQLVDK[x]FFEK	6	0	1368.692468	0.0055	0.0600
GVVALVEDK[x]TK	8	0	1157.665530	0.0055	0.0600
SDYYMASTYTK[x]K	10	0	1456.654367	0.0054	0.0650
LK[x]GYQTIELDKK	1	0	1434.808159	0.0054	0.0650
GSLEK[x]NWKEEYLR	4	0	1650.836493	0.0054	0.0700
RVATEK[x]DFLDAVQK	5	0	1618.867791	0.0054	0.0750
LPEANFEPLEK[x]RLDR	10	0	1825.968559	0.0053	0.0800
DQIGEEK[x]TILQSLLQR	6	0	1870.015898	0.0053	0.0850
AGDFQGLNEQLVSLFK[x]K	15	0	1892.999523	0.0053	0.0900
SFEQK[x]VMKEDNLILR	4	0	1848.976679	0.0050	0.0750
QYQEVVK[x]QGDVLLNK	6	0	1759.946763	0.0050	0.0750
RMPIDFK[x]GFICK	6	0	1510.778788	0.0050	0.0600
EEYVSDPK[x]EQM	7	0	1353.575786	0.0050	0.0550
DQPK[x]KVGQYIR	3	0	1330.735668	0.0050	0.0550
YK[x]DGVILAADSR	1	0	1306.688051	0.0050	0.0600
TVQYATK[x]RSK	6	0	1180.656362	0.0050	0.0500
IITK[x]EGVETR	3	0	1144.645129	0.0050	0.0500
MKDAVK[x]EAAR	5	0	1117.591321	0.0050	0.0500
DLVKK[x]YDK	4	0	1007.565097	0.0050	0.0400
YEYQK[x]LK	4	0	970.512337	0.0050	0.0350
AEREK[x]ASK	4	0	917.492997	0.0050	0.0400
KEK[x]WIAK	2	0	901.538493	0.0050	0.0350
VLVDK[x]SR	4	0	815.486459	0.0050	0.0350
A[x]ASLLK	0	0	601.379880	0.0050	0.0300
K[x]YIPNPVLVIIDVKPK	0	0	1835.128350	0.0047	0.0750
Y[x]TVGQGYTKAAWFEK	0	0	1747.856893	0.0047	0.0700
TGPPGPPCGGK[x]FMLK	10	0	1542.768616	0.0047	0.0700
FCVGLQKIEEIFK[x]K	12	0	1737.948678	0.0046	0.0650
WSTAETLTNNK[x]IDR	10	0	1647.821570	0.0046	0.0650
EK[x]SLLAHKGGHVVR	1	0	1529.878966	0.0046	0.0650
NDSYQLIK[x]ILPNK	7	0	1544.856167	0.0046	0.0600
LKPLIEK[x]GGDWER	6	0	1539.840853	0.0046	0.0600
AQIK[x]ILYVNNAK	3	0	1373.803016	0.0046	0.0550
SERDTALEK[x]YK	8	0	1338.677880	0.0045	0.0500
NLQVAK[x]SLDK	5	0	1114.634566	0.0045	0.0450
TLASLQK[x]R	6	0	915.550117	0.0044	0.0350
AEAK[x]DVAK	3	0	830.449740	0.0044	0.0350
LDRK[x]LEFPLPNEEAR	3	0	1825.968559	0.0043	0.0650
ELNLMDPK[x]VPEDIFK	7	0	1786.917438	0.0043	0.0650
SMIADK[x]HAIRILAHR	5	0	1730.972539	0.0043	0.0650
HIEVGDSVLVK[x]IITK	10	0	1649.971524	0.0043	0.0650
SSEETEDKK[x]MQE	8	0	1439.608537	0.0042	0.0500
DEKSGVK[x]LENVK	6	0	1344.724827	0.0042	0.0500
D[x]GIQDIMPSQAK	0	0	1301.628489	0.0042	0.0500
VLK[x]LTLEAMDLEIVEK	2	0	1843.037546	0.0041	0.0650
TGRSIK[x]GYTLPPHCSR	5	0	1828.936545	0.0041	0.0650
GNECIVIGVERK[x]NVPK	11	0	1810.972260	0.0041	0.0650
CEDGVILALEK[x]VVTSK	10	0	1759.938898	0.0041	0.0650
DTTK[x]NKMVCK	3	0	1223.600166	0.0040	0.0400
LK[x]DLRFGNR	1	0	1117.635570	0.0039	0.0350
LLK[x]PRVNNR	2	0	1108.682852	0.0039	0.0350
FGNRDLVK[x]K	7	0	1075.613774	0.0039	0.0350
RLMSK[x]VAEK	4	0	1060.606245	0.0039	0.0350
MSSK[x]DISSK	3	0	981.480047	0.0039	0.0350
VATEK[x]DFLDAVQK	4	0	1462.766689	0.0038	0.0500
AANVLAFQSTTK[x]TLALK	11	0	1776.014446	0.0038	0.0650
K[x]IDKEDMGSNDK	0	0	1378.639778	0.0038	0.0450
TTLFK[x]SELAQSK	4	0	1351.734665	0.0038	0.0450
K[x]GINIDQSSNSK	0	0	1289.657479	0.0038	0.0450
SAELYK[x]NPKADPLDER	5	0	1844.926754	0.0037	0.0600
SPTGQITSTSARSGK[x]K	14	0	1604.848116	0.0037	0.0600
HRENK[x]IQR	4	0	1079.594768	0.0037	0.0300
GTK[x]R	2	0	460.275756	0.0037	0.0150
WIEALRDIK[x]SMIADK	8	0	1787.960303	0.0037	0.0550
WAFAEK[x]QYGYGTQTV	5	0	1747.820509	0.0037	0.0550
GVFK[x]NVSGNVLSEIK	3	0	1589.877628	0.0037	0.0550
K[x]DKMNFVILCR	0	0	1422.747490	0.0036	0.0400
EQK[x]PEVDYSEK	2	0	1350.630263	0.0036	0.0400
YK[x]DAYVYSIVAIAR	1	0	1630.871817	0.0036	0.0500
QGITEAYNQK[x]AVEK	9	0	1577.804860	0.0036	0.0500
K[x]LFKSLGSGMDQEK	0	0	1566.807502	0.0036	0.0500
IDK[x]EDMGSNDKASK	2	0	1536.708913	0.0036	0.0500
LCIHK[x]NK	4	0	911.501059	0.0036	0.0250
VVK[x]GNQK	2	0	771.460247	0.0036	0.0250
IK[x]LISGK	1	0	757.506134	0.0036	0.0250
K[x]IYNEYPPTK	0	0	1251.649881	0.0035	0.0350
ALTCK[x]MPGTLLPGPGK	4	0	1639.878887	0.0034	0.0550
VSGIRK[x]HFEQVINEK	5	0	1782.973979	0.0033	0.0500
SETMKYYLPK[x]GK	9	0	1443.743119	0.0033	0.0400
NELEK[x]LNFSSLK	4	0	1420.756126	0.0033	0.0400
TKDAVVLGVEK[x]R	10	0	1313.766632	0.0033	0.0400
NDGTIVIRK[x]LEETDVAK	8	0	1900.026461	0.0032	0.0550
P[x]PKEDWEK	0	0	1027.497414	0.0031	0.0250
K[x]EEMVMLK	0	0	1006.519074	0.0031	0.0250
EYLEKNWK[x]EGLSR	7	0	1650.836493	0.0031	0.0400
SETMK[x]YYLPK	4	0	1258.626702	0.0030	0.0300
RLLK[x]LEEAMK	3	0	1229.716515	0.0030	0.0300
QVK[x]NR	2	0	643.376523	0.0030	0.0150
M[x]SQAR	0	0	591.279850	0.0030	0.0150
CFGIK[x]FDIMPRK	4	0	1510.778788	0.0029	0.0350
SSEETEDK[x]KMQE	7	0	1439.608537	0.0029	0.0350
YYEQK[x]IR	4	0	998.518484	0.0029	0.0200
LNVYK[x]YR	4	0	954.528656	0.0029	0.0200
DWNACK[x]K	5	0	920.417393	0.0029	0.0200
KK[x]LIPIR	1	0	866.606510	0.0029	0.0200
LK[x]PLIEK	1	0	839.547996	0.0029	0.0200
EIDMTCAREASK[x]TLSK	11	0	1838.886542	0.0028	0.0450
IKYEYQK[x]LK	6	0	1211.691351	0.0028	0.0250
NWK[x]EEYLRAAK	2	0	1406.730582	0.0027	0.0300
EDCEAATDPLLK[x]K	11	0	1488.712937	0.0027	0.0350
AVAVVVDPIQSVK[x]GK	12	0	1508.892552	0.0027	0.0400
GVLLYGPPGTGK[x]TLLAR	11	0	1711.998405	0.0026	0.0450
SAELYKNPK[x]ADPLDER	8	0	1844.926754	0.0025	0.0400
HNFVGLFVELSK[x]LLVK	11	0	1842.076651	0.0025	0.0400
KLEKGQSIDDMIPAQK[x]	15	0	1799.945046	0.0025	0.0400
VTSK[x]LLEQEESAEK	3	0	1589.814754	0.0025	0.0350
QNLFVPTSDK[x]EK	9	0	1404.724827	0.0025	0.0300
KGVVALVEDK[x]TK	9	0	1285.760486	0.0025	0.0300
CYAK[x]NEWR	3	0	1125.502511	0.0025	0.0200
GTK[x]TSETNDR	2	0	1107.515576	0.0025	0.0250
FHQLK[x]PTR	4	0	1025.576998	0.0025	0.0200
TFLEK[x]R	4	0	792.449349	0.0025	0.0150
S[x]QAR	0	0	460.239372	0.0025	0.0100
FQDILLGAGQAIK[x]AGNR	12	0	1770.973979	0.0024	0.0400
NK[x]PDERFNTGVVNVR	1	0	1743.901545	0.0023	0.0350
YQK[x]PVDTEEENDK	2	0	1593.715773	0.0023	0.0300
SIK[x]GYTLPPHCSR	2	0	1514.766308	0.0023	0.0300
LENVK[x]IYADLK	4	0	1304.733939	0.0023	0.0250
VNLYK[x]FR	4	0	938.533741	0.0021	0.0150
K[x]VGQYIR	0	0	862.502443	0.0021	0.0150
K[x]YTGLLR	0	0	849.507194	0.0021	0.0150
EKVLK[x]TK	4	0	844.538158	0.0021	0.0150
SGFEK[x]IDLTR	4	0	1164.613831	0.0020	0.0200
VVLK[x]NKGTMK	3	0	1116.668841	0.0020	0.0200
QDPKK[x]HLDAEVQK	4	0	1534.810280	0.0019	0.0250
GFICKVVDK[x]DGIR	8	0	1505.802358	0.0019	0.0250
K[x]VSTTPANSFELK	0	0	1420.756126	0.0019	0.0250
K[x]GYQTIELDKK	0	0	1321.724101	0.0018	0.0200
LDPAGFYIGYK[x]ATSAGPK	10	0	1854.951515	0.0017	0.0300
E[x]MKKDSESTEEK	0	0	1439.644921	0.0017	0.0200
YLHQSLK[x]YK	6	0	1178.644738	0.0017	0.0150
HTVIK[x]TGLR	4	0	1023.618860	0.0017	0.0150
D[x]RQEQR	0	0	830.399437	0.0017	0.0100
IQK[x]ENR	2	0	786.434760	0.0017	0.0100
KPPVQPLAYK[x]SATPFR	9	0	1799.009303	0.0016	0.0250
FIVK[x]ASSGPRYVVGCR	3	0	1794.956220	0.0016	0.0250
GLGYPEDAIGKTK[x]LVK	12	0	1687.950789	0.0016	0.0250
ALTLK[x]TGPPGPPCGGK	4	0	1549.828571	0.0016	0.0250
LNDPEDK[x]YEALSK	6	0	1520.735782	0.0015	0.0200
LEGTIDYQK[x]L	8	0	1178.618248	0.0015	0.0150
YEYQK[x]LKESQLVDK	4	0	1769.919882	0.0014	0.0200
K[x]ELLKLK	0	0	870.590192	0.0014	0.0100
K[x]ATDDDR	0	0	819.372221	0.0014	0.0100
KVADLK[x]K	5	0	800.511946	0.0014	0.0100
DGIQDIMPSQAK[x]ELK	11	0	1671.850090	0.0013	0.0200
PPK[x]EDWEK	2	0	1027.497414	0.0012	0.0100
NLIRLAK[x]R	6	0	982.639929	0.0012	0.0100
D[x]YDLVRSLESQIR	0	0	1592.815758	0.0012	0.0150
NK[x]LTNDETR	1	0	1089.541397	0.0011	0.0100
Y[x]TVGQGYTK	0	0	1015.497414	0.0011	0.0100
LIQIRVK[x]LEK	6	0	1238.807376	0.0010	0.0100
K[x]DQKK	0	0	645.380940	0.0010	0.0050
KLEGTIDYQK[x]L	9	0	1306.713204	0.0009	0.0100
L[x]KGYQTIELDK	0	0	1306.713204	0.0009	0.0100
CVVHLNDASVAAK[x]LLMK	12	0	1868.001115	0.0009	0.0150
QDPK[x]KHLDAEVQK	3	0	1534.810280	0.0008	0.0100
IEVEVYK[x]ITTGDR	6	0	1521.803799	0.0008	0.0100
DATDDK[x]R	5	0	819.372221	0.0007	0.0050
TVQK[x]VETAVLSTTVK	3	0	1602.919156	0.0007	0.0100
SLK[x]RELIR	2	0	1013.634509	0.0006	0.0050
EAEAARK[x]K	6	0	901.498083	0.0006	0.0050
GVLLYGPPGTGK[x]TMLVK	11	0	1729.979978	0.0006	0.0100
IDK[x]KTTEEK	2	0	1090.586949	0.0006	0.0050
EK[x]ADAAFLR	1	0	1019.539945	0.0006	0.0050
YEIDK[x]TLAGVTR	4	0	1364.729913	0.0004	0.0050
GVMTLGFDLIK[x]R	10	0	1348.753625	0.0004	0.0050
EDMGSNDK[x]ASKER	7	0	1465.646650	0.0004	0.0050
AFGRVYATMQK[x]LQK	10	0	1639.886752	0.0004	0.0050
AVNIAFTQDQLLK[x]R	12	0	1615.904510	0.0004	0.0050
IEFATITK[x]DTTKNK	7	0	1608.872208	0.0004	0.0050
VEFKMGNGK[x]MVEISR	8	0	1723.874862	0.0003	0.0050
VATEKDFLDAVQK[x]VVK	12	0	1788.998462	0.0003	0.0050
NSSSDMAYTSMFK[x]GNQK	12	0	1894.818860	0.0003	0.0050
ASALGAINLQPLLMPSK[x]R	16	0	1879.071243	0.0003	0.0050
# precursors: 1
Precursor: 2485.3583	5	0.9945	0
WK[x]R(1)	QVMEEKLDSK[x]NVQLAK(9)	0.7800	2485.3362	138.0681
K[x]WR(0)	QVMEEKLDSK[x]NVQLAK(9)	0.7200	2485.3362	138.0681
WAIK[x]EK(3)	VLRQVMEEK[x]LDSK(8)	0.7150	2485.3613	138.0681
NK[x]LLK(1)	ATTVK[x]DTMNVDINAIK(4)	0.7100	2485.3824	138.0681
E[x]IINR(0)	VSPTGQITSTSARSGK[x]K(15)	0.7100	2485.3499	138.0681
K[x]DKPK(0)	ATTVK[x]DTMNVDINAIK(4)	0.7050	2485.3461	138.0681
AIEGK[x]IAR(4)	VDAQDFLK[x]VAETR(7)	0.7050	2485.3539	138.0681
K[x]ARQAAK(0)	EEFAEK[x]AVSVIQAR(5)	0.6800	2485.3651	138.0681
NK[x]LLK(1)	A[x]TTVKDTMNVDINAIK(0)	0.6650	2485.3824	138.0681
K[x]DKPK(0)	A[x]TTVKDTMNVDINAIK(0)	0.6600	2485.3461	138.0681
GNQK[x]VVK(3)	EEFAEK[x]AVSVIQAR(5)	0.6500	2485.3539	138.0681
EWLDK[x]LGDK(4)	GGVHVK[x]LAHLSK(5)	0.6500	2485.3692	138.0681
K[x]PRR(0)	M[x]SFLELTEVWGKPQK(0)	0.6400	2485.3514	138.0681
GSDAAPQASK[x]K(9)	IVAFDQLVK[x]EK(8)	0.6150	2485.3427	138.0681
EK[x]WIAK(1)	VLRQVMEEK[x]LDSK(8)	0.5900	2485.3613	138.0681
VVK[x]GNQK(2)	EEFAEK[x]AVSVIQAR(5)	0.5900	2485.3539	138.0681
KDK[x]PK(2)	ATTVK[x]DTMNVDINAIK(4)	0.5800	2485.3461	138.0681
MQK[x]LLR(2)	KILFENPDEATK[x]R(11)	0.5800	2485.3725	138.0681
QVK[x]NR(2)	VSPTGQITSTSARSGK[x]K(15)	0.5700	2485.3611	138.0681
K[x]PRR(0)	MSFLELTEVWGK[x]PQK(11)	0.5600	2485.3514	138.0681
