# Supplementary material for: ECL: an exhaustive search tool for the identification of cross-linked peptides using whole database
Source: BMC Bioinformatics. 2016 May 20;17:217. doi: 10.1186/s12859-016-1073-y (PMC4874008; doi:10.1186/s12859-016-1073-y)
Supplement: Additional file 5 — Kojak’s pre-selection list of PSMs only identified by ECL. (ZIP 5147 kb) [file 12859_2016_1073_MOESM5_ESM.zip › Kojak's pre-selection ranks of ECL only peptides/Kojak's detailed results/aleitner_M1012_007/diagnostic_2446.txt]

Scan: 2446
HFEQVINEK[x]HEDALAK	8	0	1906.953636	0.0931	1.4900
I[x]INR	0	0	514.322703	0.0887	0.3550
QK[x]SLEKTLVPYLR	1	0	1573.919099	0.0688	0.8950
M[x]SER	0	0	521.226756	0.0662	0.2650
E[x]IINR	0	0	643.365291	0.0610	0.3050
GK[x]LVRK	1	0	699.475505	0.0608	0.3650
K[x]YINR	0	0	692.396924	0.0600	0.3000
F[x]MTR	0	0	553.268226	0.0587	0.2350
EDMGSNDKASK[x]ER	10	0	1465.646650	0.0550	0.7150
EPPVYTPPK[x]DK	8	0	1269.660444	0.0541	0.5950
FMLK[x]LGVKR	3	0	1090.668450	0.0533	0.4800
HK[x]TDLNHENLK	1	0	1347.689447	0.0509	0.5600
LAEFVNMSK[x]AYHSQYLR	8	0	2056.019935	0.0497	0.8450
EPPVYTPPK[x]DKK	8	0	1397.755400	0.0496	0.5950
KHFEQVINEK[x]HEDALAK	9	0	2035.048591	0.0494	0.8400
EDMGSNDK[x]ASKER	7	0	1465.646650	0.0488	0.6350
QVK[x]REVGCIGNIVER	2	0	1755.941297	0.0487	0.7300
LLIFEK[x]QVR	5	0	1144.696771	0.0483	0.4350
EIK[x]PNIR	2	0	868.513006	0.0479	0.3350
TTSK[x]VSIAK	3	0	933.549448	0.0478	0.4300
K[x]HFEQVINEKHEDALAK	0	0	2035.048591	0.0474	0.8050
RFDSEK[x]AGDR	5	0	1179.563192	0.0460	0.4600
D[x]TEMSVNMSDFLHDQATR	0	0	2095.893807	0.0458	0.8250
EK[x]VAFILDQVR	1	0	1316.745171	0.0450	0.4950
K[x]MQE	0	0	534.247157	0.0450	0.1800
E[x]MIAAQGIDEEDR	0	0	1475.656153	0.0446	0.5800
KILFENPDEATK[x]R	11	0	1559.830681	0.0438	0.5700
K[x]CIK	0	0	547.315173	0.0437	0.1750
MQK[x]LLR	2	0	787.473787	0.0433	0.2600
DGIVLAAEK[x]K	8	0	1042.602207	0.0425	0.4250
K[x]LFK	0	0	534.352941	0.0425	0.1700
QPEDK[x]LR	4	0	884.471536	0.0421	0.2950
QETQYK[x]IDELVSNNEK	5	0	1936.937709	0.0419	0.6700
MK[x]SDINAHK	1	0	1042.522913	0.0411	0.3700
ASK[x]ER	2	0	589.318344	0.0410	0.2050
ESDK[x]APDLIELNR	3	0	1498.762664	0.0404	0.5250
LEFIKVIPVEELK[x]EIK	12	0	1926.144056	0.0403	0.6450
K[x]RVIEHNIR	0	0	1163.688664	0.0400	0.3600
AVKPTDMEQFAFYK[x]	13	0	1673.812254	0.0400	0.5600
KSLK[x]DECK	3	0	1006.511679	0.0400	0.3200
K[x]IDK	0	0	502.311471	0.0400	0.1600
K[x]SLK	0	0	474.316557	0.0400	0.1600
E[x]EMIAAQGIDEEDR	0	0	1604.698741	0.0396	0.5550
S[x]GYDR	0	0	596.255412	0.0390	0.1950
YYK[x]PDLTIDEAVR	2	0	1581.803799	0.0388	0.5050
FDSEK[x]AGDREVQR	4	0	1535.732760	0.0388	0.5050
TEPK[x]AVDEEMKVR	3	0	1530.771118	0.0388	0.5050
K[x]LQR	0	0	543.349250	0.0388	0.1550
LGLDSEESAEYIVAK[x]GIR	14	0	1949.010477	0.0383	0.6900
SSEETEDK[x]KMQE	7	0	1439.608537	0.0383	0.4600
K[x]EPPVYTPPKDK	0	0	1397.755400	0.0383	0.4600
I[x]DDQR	0	0	645.308172	0.0380	0.1900
VSPTGQITSTSARSGK[x]K	15	0	1703.916525	0.0379	0.6450
KEK[x]WIAK	2	0	901.538493	0.0379	0.2650
SMAIDK[x]DIR	5	0	1047.538227	0.0378	0.3400
HTVIK[x]TGLR	4	0	1023.618860	0.0378	0.3400
NEDDIEDIAALWMK[x]R	13	0	1817.861714	0.0377	0.5650
TGRSIK[x]GYTLPPHCSR	5	0	1828.936545	0.0375	0.6000
YDKK[x]DLVR	3	0	1035.571243	0.0375	0.3000
GYSK[x]PNER	3	0	949.461699	0.0375	0.3000
M[x]SSK	0	0	451.210047	0.0375	0.1500
LYNK[x]FK	3	0	811.459186	0.0375	0.2250
K[x]ELLKLK	0	0	870.590192	0.0371	0.2600
M[x]FMTR	0	0	684.308705	0.0370	0.1850
YLHQSLK[x]YK	6	0	1178.644738	0.0367	0.3300
LVPYLTK[x]LESKQR	6	0	1573.919099	0.0365	0.4750
LNDPEDK[x]YEALSK	6	0	1520.735782	0.0365	0.4750
GYSKPNERATK[x]QSK	10	0	1592.826990	0.0364	0.5100
SRQETQYK[x]IDELVSNNEK	7	0	2180.070835	0.0364	0.6550
IK[x]TLSMEKHTELR	1	0	1584.865682	0.0362	0.4700
QKSLEK[x]TLVPYLR	5	0	1573.919099	0.0362	0.4700
DEK[x]VSEVLNSEDITGIQEK	2	0	2132.048371	0.0358	0.6800
LEEIGVADQYK[x]VSK	10	0	1577.830012	0.0357	0.5000
DGIVLAAEK[x]KVTSK	8	0	1457.845270	0.0357	0.5000
M[x]DRQEQR	0	0	961.439915	0.0357	0.2500
EWDSK[x]LK	4	0	904.465390	0.0357	0.2500
K[x]VGQYIR	0	0	862.502443	0.0357	0.2500
VLVDK[x]SRK	4	0	943.581415	0.0356	0.2850
FHQLK[x]PTRVLTLAMVKR	4	0	2037.203252	0.0356	0.6050
HNFVGLFVELSK[x]LLVKDR	11	0	2113.204692	0.0350	0.6300
GERPSCPTGYHLK[x]SIR	12	0	1856.931459	0.0350	0.5600
KPPVQPLAYK[x]SATPFR	9	0	1799.009303	0.0350	0.5600
DWNACK[x]KELLK	5	0	1403.723052	0.0350	0.3850
AVEK[x]LMSR	3	0	932.511289	0.0350	0.2800
EK[x]WIAK	1	0	773.443537	0.0350	0.2100
GMALGSANEK[x]IEASKGLIDR	9	0	2059.073086	0.0347	0.6950
IEASK[x]GLIDRMSTNLR	4	0	1802.967176	0.0347	0.5550
LPNIEEATFDK[x]R	10	0	1431.735725	0.0346	0.4150
EPPVYTPPKDK[x]K	10	0	1397.755400	0.0346	0.4150
HGGYKPTDK[x]HK	8	0	1266.646859	0.0345	0.3800
QILDCIVNLSEPAK[x]K	13	0	1726.928669	0.0343	0.5150
S[x]RQETQYKIDELVSNNEK	0	0	2180.070835	0.0342	0.6150
MGNGK[x]MVEISR	4	0	1220.600502	0.0336	0.3700
M[x]MGINER	0	0	849.383652	0.0336	0.2350
IKTLSMEK[x]HTELR	7	0	1584.865682	0.0335	0.4350
SEDYLPSK[x]YLDIDISK	7	0	1884.935588	0.0334	0.5350
K[x]RR	0	0	458.307723	0.0333	0.1000
M[x]ATTVKDTMNVDINAIK	0	0	1863.943328	0.0332	0.5650
KSGNLPDADNSK[x]SDISK	11	0	1774.869635	0.0332	0.5650
EDGMK[x]ILMVNR	4	0	1304.658013	0.0332	0.3650
TMLELLNQLDGFEATK[x]NIK	15	0	2177.140100	0.0332	0.6300
K[x]NRLK	0	0	657.428557	0.0330	0.1650
F[x]RNQYDGDATTWSPQGR	0	0	1997.897911	0.0329	0.5600
IMRDVITELPDAK[x]YYR	12	0	1982.029438	0.0328	0.5250
VLNKGDSGEMSLQK[x]LFK	13	0	1893.002891	0.0326	0.5550
SSEETEDKK[x]MQE	8	0	1439.608537	0.0325	0.3900
K[x]PRVVTALTMLK	0	0	1355.832206	0.0325	0.3900
K[x]GVVALVEDK	0	0	1056.617856	0.0325	0.3250
M[x]IDDQR	0	0	776.348650	0.0325	0.1950
YLHQSLKYK[x]EDTALR	8	0	1863.984208	0.0323	0.4850
G[x]VFKNVSGNVLSEIK	0	0	1589.877628	0.0323	0.4850
M[x]FRNQYDGDATTWSPQGR	0	0	2128.938390	0.0322	0.5800
A[x]TTVKDTMNVDINAIK	0	0	1732.902849	0.0322	0.5150
DGIVLAAEKK[x]VTSK	9	0	1457.845270	0.0321	0.4500
K[x]ELLK	0	0	629.411178	0.0320	0.1600
KPIGATWK[x]TTQLEEANSK	7	0	2001.053008	0.0319	0.5750
AVAASLGVNFLK[x]VVSSAIVDK	11	0	2087.198937	0.0319	0.6700
K[x]DSESTEEKEAQAVQR	0	0	1833.870361	0.0319	0.5100
V[x]GVFKNVSGNVLSEIK	0	0	1688.946037	0.0319	0.5100
K[x]SSEQANLYER	0	0	1323.641830	0.0318	0.3500
EDMGSNDK[x]ASK	7	0	1180.502961	0.0318	0.3500
KPPVQPLAYK[x]SATPFRK	9	0	1927.104259	0.0318	0.5400
QIK[x]EIK	2	0	757.469750	0.0317	0.1900
VLVDK[x]SR	4	0	815.486459	0.0314	0.2200
V[x]PTFANFHTPIFIAKR	0	0	1858.025287	0.0313	0.5000
QRIQK[x]ENR	4	0	1070.594434	0.0313	0.2500
QHAVNERAK[x]IIDLR	8	0	1661.932452	0.0311	0.4350
FEAQK[x]DTVHMIFNQK	4	0	1834.903518	0.0310	0.4650
NWK[x]EEYLR	2	0	1136.561406	0.0306	0.2450
K[x]HFEQVINEK	0	0	1270.666925	0.0305	0.3050
TNSTDEKGTK[x]K	9	0	1207.604385	0.0305	0.3350
K[x]FTGGVLMLIDR	0	0	1348.753625	0.0304	0.3650
TTMTNGFLAHK[x]LCIHK	10	0	1870.954502	0.0303	0.4850
QGDVLLNKLQK[x]YQATVMR	10	0	2104.146189	0.0303	0.5450
MATTVK[x]DTMNVDINAIKK	5	0	1992.038284	0.0300	0.5400
TSK[x]TPPTAMLSSVREIIK	2	0	1958.086949	0.0300	0.5400
DWNACKK[x]ELLK	6	0	1403.723052	0.0300	0.3300
F[x]ATLQKSKR	0	0	1077.629423	0.0300	0.2700
K[x]VAQTTYKK	0	0	1065.618191	0.0300	0.2700
MSSK[x]DISSK	3	0	981.480047	0.0300	0.2700
ENK[x]IQR	2	0	786.434760	0.0300	0.1800
K[x]LRDK	0	0	658.412573	0.0300	0.1500
K[x]DQKK	0	0	645.380940	0.0300	0.1500
E[x]SLQR	0	0	631.328907	0.0300	0.1500
K[x]DLVR	0	0	629.386026	0.0300	0.1500
LTQLLSQIK[x]EEQGDIK	8	0	1842.009751	0.0300	0.4800
KDGIQDIMPSQAK[x]ELK	12	0	1799.945046	0.0300	0.4800
EFEIIK[x]GVLCQFRR	5	0	1793.960971	0.0300	0.4200
STMLEKIK[x]ENQEK	7	0	1576.812980	0.0300	0.3900
T[x]VYQISELESLLR	0	0	1549.835098	0.0300	0.3900
ASKGSNDDEMK[x]IDK	10	0	1536.708913	0.0300	0.4200
HRENK[x]IQR	4	0	1079.594768	0.0300	0.2400
WAIK[x]EKR	3	0	929.544639	0.0300	0.2100
DGSSGGTIRMVILNK[x]DGMER	14	0	2135.046217	0.0298	0.5950
N[x]SIVSKYTQSTNNDDPK	0	0	1909.901659	0.0297	0.5050
GMALGSANEK[x]IEASK	9	0	1504.755469	0.0297	0.4450
ELLK[x]PSASVALQR	3	0	1410.819391	0.0296	0.3850
K[x]VEFGLPDLEGR	0	0	1358.719350	0.0296	0.3550
QAAK[x]ASVVETVTLTKVTQK	3	0	2001.146903	0.0292	0.5550
TKDAVVLGVEK[x]R	10	0	1313.766632	0.0292	0.3500
QSK[x]ATR	2	0	689.382001	0.0292	0.1750
M[x]NSIVSKYTQSTNNDDPK	0	0	2040.942138	0.0292	0.5250
K[x]EVQEARELIR	0	0	1369.767693	0.0291	0.3200
DSESTEEK[x]EAQAVQR	7	0	1705.775405	0.0290	0.4350
K[x]IEFPSYRDR	0	0	1309.677823	0.0290	0.2900
Q[x]EMKK	0	0	662.342113	0.0290	0.1450
EK[x]VLK	1	0	615.395529	0.0290	0.1450
M[x]SQARGFDR	0	0	1066.497761	0.0289	0.2600
EYLEK[x]NWKEGLSR	4	0	1650.836493	0.0288	0.3750
SQEEAIENIK[x]CTR	9	0	1576.751442	0.0288	0.3750
ATDDDRWK[x]TLSK	7	0	1434.710239	0.0288	0.3450
VVK[x]VDAQDFLK	2	0	1260.707726	0.0286	0.3150
TNSTDEK[x]GTKK	6	0	1207.604385	0.0286	0.3150
QEYALALQK[x]WDLSR	8	0	1719.894338	0.0286	0.4000
LIKK[x]SSEQANLYER	3	0	1677.904901	0.0286	0.4000
KYDK[x]TEDDIK	3	0	1253.613888	0.0285	0.2850
K[x]GAVEYEIYK	0	0	1198.623334	0.0285	0.2850
K[x]NLLNPLIEDSR	0	0	1410.783007	0.0283	0.3400
M[x]GINER	0	0	718.343173	0.0283	0.1700
NFGRDLK[x]LK	6	0	1089.629423	0.0283	0.2550
QDRGK[x]LVR	4	0	970.567161	0.0281	0.2250
K[x]DKPK	0	0	614.375128	0.0280	0.1400
EDCK[x]SLK	3	0	878.416723	0.0279	0.1950
DEK[x]SGVK	2	0	761.391895	0.0279	0.1950
KDSESTEEK[x]EAQAVQR	8	0	1833.870361	0.0278	0.4450
KK[x]ELFDCLK	1	0	1179.632121	0.0278	0.2500
YTVGQGYTK[x]AAWFEK	8	0	1747.856893	0.0277	0.4150
DK[x]PKYEPPVPTRTGR	1	0	1739.931783	0.0277	0.4150
QLEMLDLQEGFIK[x]EDCK	12	0	2094.996478	0.0276	0.4700
M[x]SGYDR	0	0	727.295891	0.0275	0.1650
WSDERYLHQSLK[x]YK	11	0	1851.926697	0.0275	0.3850
PFGNTHNK[x]FK	7	0	1188.603937	0.0275	0.2750
NPK[x]ADPLDER	2	0	1153.572695	0.0275	0.2750
QSK[x]YTYDR	2	0	1059.498475	0.0275	0.2200
F[x]PTDDDDK	0	0	951.382115	0.0275	0.2200
RFK[x]K	2	0	577.369985	0.0275	0.1100
D[x]VPTFANFHTPIFIAKR	0	0	1973.052225	0.0274	0.4650
LAAEDHK[x]FVIHQEENK	6	0	1906.953636	0.0272	0.4350
GTK[x]RR	2	0	616.376858	0.0270	0.1350
TNTNNSILFAALSK[x]SLVR	13	0	1948.074078	0.0269	0.4850
DQKK[x]DKPK	3	0	985.555594	0.0269	0.2150
K[x]GYQTIELDKK	0	0	1321.724101	0.0268	0.2950
SLEK[x]TLVPYLR	3	0	1317.765572	0.0268	0.2950
K[x]EVAEADIASK	0	0	1159.608411	0.0268	0.2950
Q[x]TVYQISELESLLR	0	0	1677.893669	0.0268	0.3750
MATTVK[x]DTMNVDINAIK	5	0	1863.943328	0.0268	0.4550
GVFK[x]NVSGNVLSEIK	3	0	1589.877628	0.0267	0.4000
L[x]KGYQTIELDKK	0	0	1434.808159	0.0267	0.3200
EIK[x]QIK	2	0	757.469750	0.0267	0.1600
M[x]TEVLK	0	0	719.388726	0.0267	0.1600
TMGK[x]NK	3	0	677.353010	0.0267	0.1600
Q[x]YTVGQGYTKAAWFEK	0	0	1875.915465	0.0266	0.4250
TAALSARPAK[x]NIR	9	0	1367.799660	0.0265	0.3450
GMALGSANEKIEASK[x]GLIDR	14	0	2059.073086	0.0265	0.5300
K[x]AQSGPDASAKLPTVIPTTR	0	0	2037.121751	0.0265	0.5300
HPK[x]FEEILTR	2	0	1268.687660	0.0265	0.2650
VAIK[x]KGAVEYEIYK	3	0	1609.907866	0.0264	0.3700
KELLK[x]LK	4	0	870.590192	0.0264	0.1850
SAK[x]GTKR	2	0	746.439846	0.0264	0.1850
KELFDCLK[x]IMR	7	0	1451.762804	0.0264	0.2900
MVILNK[x]DGMER	5	0	1304.658013	0.0264	0.2900
LLK[x]PRVNNRIGSVDR	2	0	1736.016844	0.0263	0.3950
GTK[x]KSGNLPDADNSK	2	0	1530.763724	0.0263	0.3950
K[x]ELFDCLK	0	0	1051.537166	0.0262	0.2100
K[x]SLKDECK	0	0	1006.511679	0.0262	0.2100
GILGIDAALGGQATK[x]LAAEDHK	14	0	2148.153776	0.0261	0.5750
GK[x]VVIDAFR	1	0	1003.581415	0.0261	0.2350
LIK[x]KSSEQANLYER	2	0	1677.904901	0.0261	0.3650
GKSALSTLNGFVEELK[x]AEVR	15	0	2147.158527	0.0260	0.5200
FNLMVICK[x]DK	7	0	1266.646388	0.0260	0.2600
K[x]QLATSLRSR	0	0	1158.683243	0.0260	0.2600
LVK[x]ER	2	0	643.401675	0.0260	0.1300
KSGFEK[x]IDLTR	5	0	1292.708787	0.0259	0.2850
LRTFHILEPK[x]EK	9	0	1509.866674	0.0258	0.3100
AK[x]RAER	1	0	729.424532	0.0258	0.1550
HK[x]TPDK	1	0	724.386752	0.0258	0.1550
IGLSK[x]IR	4	0	785.512280	0.0257	0.1800
VSGIRK[x]HFEQVINEK	5	0	1782.973979	0.0257	0.3850
QAREK[x]VLK	4	0	970.592313	0.0256	0.2050
K[x]YTGLLRVSAMMSCACQK	0	0	2103.009638	0.0256	0.4600
SELVK[x]EFHK	4	0	1115.597456	0.0256	0.2300
LQK[x]YQATVMR	2	0	1236.664816	0.0255	0.2550
CGSPYIIEDSK[x]K	10	0	1395.670349	0.0254	0.3050
AAK[x]ASRGAATIK	2	0	1143.672345	0.0254	0.3050
GGDEWK[x]IEPLKLK	5	0	1511.834706	0.0254	0.3300
FLHDK[x]NSDYKETLIFK	4	0	1997.025735	0.0250	0.4000
VLNKGDSGEMSLQKLFK[x]	16	0	1893.002891	0.0250	0.4250
ELFEMARTK[x]K	8	0	1251.664481	0.0250	0.2500
TNAIVMK[x]DIR	6	0	1159.638269	0.0250	0.2500
DTALEK[x]YK	5	0	966.502166	0.0250	0.2000
ASK[x]ERAER	2	0	945.499144	0.0250	0.2000
S[x]QARGFDR	0	0	935.457282	0.0250	0.2000
LK[x]WSDER	1	0	932.471536	0.0250	0.1750
DWNACK[x]K	5	0	920.417393	0.0250	0.1750
K[x]QLATSLR	0	0	915.550117	0.0250	0.2000
ENEQK[x]IK	4	0	887.471202	0.0250	0.1750
SLK[x]DECK	2	0	878.416723	0.0250	0.1750
K[x]ASLLTR	0	0	787.491545	0.0250	0.1750
TK[x]VVDR	1	0	716.418051	0.0250	0.1500
K[x]VADLK	0	0	672.416990	0.0250	0.1500
SGK[x]KR	2	0	574.355062	0.0250	0.1250
Q[x]EMK	0	0	534.247157	0.0250	0.1000
IVAFVGSPIVEDEK[x]NLIR	13	0	1998.114879	0.0247	0.4450
LAHLSK[x]HPKFEEILTR	5	0	1918.078772	0.0247	0.3950
WSTAETLTNNK[x]IDR	10	0	1647.821570	0.0246	0.3450
NTWNSTLETAK[x]AK	10	0	1462.741537	0.0246	0.3200
EAVLK[x]LKLELK	4	0	1282.822356	0.0245	0.2700
LEGTIDYQK[x]L	8	0	1178.618248	0.0245	0.2450
ENK[x]IQRQR	2	0	1070.594434	0.0244	0.1950
D[x]GIQDIMPSQAKELK	0	0	1671.850090	0.0243	0.3650
HESLK[x]YR	4	0	931.487520	0.0243	0.1700
K[x]EFEIIK	0	0	905.522175	0.0243	0.1700
KAQSGPDASAK[x]LPTVIPTTR	10	0	2037.121751	0.0243	0.4850
GSLEKNWK[x]EEYLR	7	0	1650.836493	0.0242	0.3150
HPK[x]FEEILTRLR	2	0	1537.872820	0.0242	0.2900
M[x]SERDTALEKYK	0	0	1469.718358	0.0242	0.2900
IDTIVK[x]EIQDEK	5	0	1429.766355	0.0242	0.2900
ELLK[x]LK	3	0	742.495236	0.0242	0.1450
LK[x]LELK	1	0	742.495236	0.0242	0.1450
AAK[x]ASR	2	0	602.349976	0.0242	0.1450
DISSK[x]SPSGNDALNDKK	4	0	1774.869635	0.0241	0.4100
KLEK[x]GQSIDDMIPAQK	3	0	1799.945046	0.0241	0.3850
VNLYK[x]FREER	4	0	1352.720019	0.0240	0.2400
Y[x]FATLQKSKR	0	0	1240.692746	0.0240	0.2400
GTK[x]TSETNDR	2	0	1107.515576	0.0240	0.2400
KDQK[x]K	3	0	645.380940	0.0240	0.1200
T[x]EVLK	0	0	588.348247	0.0240	0.1200
KSK[x]TLQYFA	2	0	1084.591644	0.0239	0.2150
K[x]ILFENPDEATKR	0	0	1559.830681	0.0238	0.3100
SIK[x]GYTLPPHCSR	2	0	1514.766308	0.0238	0.3100
EDGMK[x]ILMVNRGDTGSSGIR	4	0	2135.046217	0.0237	0.4750
YK[x]DGVILAADSR	1	0	1306.688051	0.0237	0.2850
LLEK[x]LEIK	3	0	984.621882	0.0237	0.1900
FNLMVICK[x]DKK	7	0	1394.741343	0.0236	0.2600
EEYVSDPK[x]EQM	7	0	1353.575786	0.0236	0.2600
SYLLQHREWDSK[x]LK	11	0	1801.947432	0.0236	0.3300
VAIKK[x]GAVEYEIYK	4	0	1609.907866	0.0236	0.3300
YYPVRK[x]FTGGVLMLIDR	5	0	2027.102541	0.0235	0.4000
MVTANIK[x]NIK	6	0	1130.648106	0.0235	0.2350
DTMNVDINAIKK[x]GEIR	11	0	1815.951192	0.0234	0.3750
K[x]SLPLQIEVANDCIK	0	0	1726.928669	0.0233	0.3500
DK[x]KDQK	1	0	760.407879	0.0233	0.1400
NSSSDMAYTSMFK[x]GNQK	12	0	1894.818860	0.0232	0.3950
SAELYK[x]NPKADPLDER	5	0	1844.926754	0.0231	0.3700
VTVSK[x]GVAIDLLEECK	4	0	1759.938898	0.0231	0.3700
EDCK[x]SLKR	3	0	1034.517826	0.0231	0.1850
EK[x]SPAIIFIDELDAIGTKR	1	0	2115.157467	0.0229	0.4350
LK[x]PQDER	1	0	884.471536	0.0229	0.1600
VDK[x]NWSK	2	0	875.450075	0.0229	0.1600
K[x]ALSSLK	0	0	745.469750	0.0229	0.1600
K[x]LMELFISK	0	0	1107.636148	0.0228	0.2050
ETEK[x]LAEER	3	0	1103.545814	0.0228	0.2050
K[x]GTKTSETNDR	0	0	1235.610532	0.0227	0.2500
KDKPK[x]YEPPVPTR	4	0	1553.856502	0.0227	0.2950
NK[x]PDERFNTGVVNVR	1	0	1743.901545	0.0227	0.3400
TTMTNGFLAHK[x]LCIHKNK	10	0	2113.092380	0.0225	0.4050
DTMNVDINAIK[x]K	10	0	1360.701983	0.0225	0.2700
EAEAAK[x]DEQIEK	5	0	1359.651724	0.0225	0.2700
Q[x]DRGKLVR	0	0	970.567161	0.0225	0.1800
SSK[x]DISSK	2	0	850.439569	0.0225	0.1800
D[x]RQEQR	0	0	830.399437	0.0225	0.1350
DAVVLGVEK[x]R	8	0	1084.624003	0.0225	0.2250
IGLVRLPEANFEPLEK[x]R	15	0	1980.115548	0.0224	0.3800
DSESTEEK[x]EAQAVQRAR	7	0	1932.913617	0.0224	0.3800
WIEALRDIK[x]SMIADK	8	0	1787.960303	0.0223	0.3350
DKPK[x]YEPPVPTRTGR	3	0	1739.931783	0.0223	0.3350
SDEINEVLNK[x]YQETQRQS	9	0	2180.034451	0.0222	0.4000
LQKDLGQVLNK[x]YVQVEQR	10	0	2157.190495	0.0222	0.4000
SLPLQIEVANDCIK[x]WAIK	13	0	2097.129144	0.0222	0.4000
NIPK[x]EIK	3	0	840.506860	0.0221	0.1550
LLKVTVSK[x]GVAIDLLEECK	7	0	2114.201970	0.0221	0.4200
LK[x]GYQTIELDKK	1	0	1434.808159	0.0221	0.2650
VGKSAVIK[x]TSTR	7	0	1245.740419	0.0221	0.2650
FVIHQEENK[x]R	8	0	1298.673071	0.0220	0.2200
ILYVNNAK[x]SQEEAIENIK	7	0	2075.089784	0.0219	0.3950
ATSAGPK[x]QTETINWLEKR	6	0	2029.059155	0.0219	0.3950
VGK[x]SAVIK	2	0	800.511946	0.0219	0.1750
QFPDIYGIIFLFK[x]WNSK	12	0	2115.119239	0.0218	0.3700
DLASFIPDNK[x]LNCVIDR	9	0	1988.998864	0.0218	0.3700
LMSK[x]VAEKAQINTQEYGR	3	0	2065.062523	0.0217	0.3900
ARIEVEVYK[x]ITTGDR	8	0	1748.942012	0.0217	0.3250
K[x]TELFK	0	0	764.443203	0.0217	0.1300
M[x]ESLQR	0	0	762.369385	0.0217	0.1300
QGLHK[x]K	4	0	709.423471	0.0217	0.1300
GERPSCPTGYHLK[x]SIRTGR	12	0	2171.101696	0.0216	0.4100
LTHEK[x]STMLEKIK	4	0	1556.859536	0.0215	0.2800
SWIGAYLAK[x]IPER	8	0	1502.824477	0.0215	0.2800
K[x]TREALMEFR	0	0	1279.670628	0.0215	0.2150
DAGK[x]DEFSRK	3	0	1151.557046	0.0215	0.2150
ATTVK[x]DTMNVDINAIKK	4	0	1860.997805	0.0215	0.3650
ANWCDK[x]R	5	0	948.423539	0.0214	0.1500
Q[x]DYDLVR	0	0	907.439903	0.0214	0.1500
S[x]RSYDSR	0	0	869.399102	0.0214	0.1500
K[x]ATDDDR	0	0	819.372221	0.0214	0.1500
LVK[x]GRQD	2	0	814.466059	0.0214	0.1500
YTSLSEEQK[x]MKSDINAHK	8	0	2108.020718	0.0214	0.3850
KGTK[x]TSETNDR	3	0	1235.610532	0.0214	0.2350
SEFQRLTHEK[x]STMLEK	9	0	1962.983216	0.0213	0.3400
K[x]DGIQDIMPSQAKELK	0	0	1799.945046	0.0213	0.3400
M[x]SRSYDSR	0	0	1000.439581	0.0213	0.1700
K[x]LARNILK	0	0	954.633783	0.0213	0.1700
K[x]LIR	0	0	528.374737	0.0213	0.0850
M[x]TDK	0	0	493.220610	0.0213	0.0850
M[x]MGINERKGFDFEYYQR	0	0	2182.992731	0.0212	0.3600
GAIEK[x]VDDLLTTQAEAK	4	0	1800.946820	0.0212	0.3600
VLTLAMVK[x]R	7	0	1029.636817	0.0211	0.1900
GIGSYEK[x]QSEVSVGLRFIK	6	0	2096.126503	0.0211	0.4000
GNQK[x]VVKVDAQDFLK	3	0	1687.925637	0.0210	0.3150
GK[x]LVR	1	0	571.380549	0.0210	0.1050
S[x]ERDTALEKYK	0	0	1338.677880	0.0209	0.2300
K[x]IPQVASFRIDK	0	0	1400.813914	0.0208	0.2500
K[x]SGNLPDADNSK	0	0	1244.599634	0.0208	0.2500
IQK[x]ENR	2	0	786.434760	0.0208	0.1250
LLVK[x]DR	3	0	742.470084	0.0208	0.1250
ENEQKIK[x]TLSMEK	6	0	1576.812980	0.0208	0.2700
SVQPLASAK[x]ELLR	8	0	1410.819392	0.0208	0.2700
LK[x]LELKK	1	0	870.590192	0.0207	0.1450
VVGQLLEK[x]LKPLIEK	7	0	1706.070505	0.0207	0.3100
QYTVGQGYTK[x]AAWFEK	9	0	1875.915465	0.0206	0.3300
SLK[x]RELIR	2	0	1013.634509	0.0206	0.1650
NVSGNVLSEIK[x]NNWQIER	10	0	2099.075864	0.0206	0.3700
FDSEK[x]AGDR	4	0	1023.462090	0.0206	0.1850
VMK[x]EDNLILRTR	2	0	1486.828906	0.0204	0.2450
FIK[x]HADATCVHR	2	0	1453.724781	0.0204	0.2450
IYADLK[x]INEDSK	5	0	1407.724493	0.0204	0.2450
VVTSK[x]LLKPRVNNR	4	0	1622.994323	0.0204	0.2850
VEFK[x]MGNGKMVEISR	3	0	1723.874862	0.0203	0.3050
K[x]AIPLALGLLSASNPQMR	0	0	1879.071243	0.0200	0.3600
GTKK[x]SGNLPDADNSK	3	0	1530.763724	0.0200	0.3000
FK[x]LNVYKYR	1	0	1229.692020	0.0200	0.1800
NSTNNTK[x]ER	6	0	1062.505347	0.0200	0.1800
KEVAEADIASK[x]DLEETDER	10	0	2147.022884	0.0200	0.3800
AANVLAFQSTTK[x]TLALK	11	0	1776.014446	0.0200	0.3400
SELAQSK[x]YLMNVSR	6	0	1624.824212	0.0200	0.2800
GYARAIHK[x]LGSTLK	7	0	1513.872820	0.0200	0.2800
LAVNENLASSK[x]SSM	10	0	1449.713272	0.0200	0.2800
K[x]PTSELAIGASLEK	0	0	1442.797987	0.0200	0.2800
IMK[x]LCFDELKK	2	0	1423.756658	0.0200	0.2200
SSTAAK[x]TFLEKR	5	0	1337.730248	0.0200	0.2400
F[x]ANNDEIHPSK	0	0	1270.594156	0.0200	0.2200
YFATLQKSK[x]R	8	0	1240.692746	0.0200	0.2000
VMK[x]SEFQR	2	0	1023.517101	0.0200	0.1600
IK[x]ENQEK	1	0	887.471202	0.0200	0.1400
LLK[x]MQR	2	0	787.473787	0.0200	0.1200
ATSAGPK[x]QTETINWLEK	6	0	1872.958052	0.0197	0.3350
DTMNVDINAIK[x]KGEIR	10	0	1815.951192	0.0197	0.3150
GYIGDPIK[x]FVR	7	0	1263.697497	0.0195	0.2150
SSKDISSK[x]SPSGNDALNDK	7	0	1948.933683	0.0195	0.3700
QYQEVVKQGDVLLNK[x]LQK	14	0	2129.184348	0.0194	0.3500
IIYSDIDVDPVK[x]PEHVGK	11	0	2023.062511	0.0194	0.3500
AQISVRLVPYLTK[x]LESK	12	0	1944.140700	0.0194	0.3300
IDRK[x]VEFGLPDLEGR	3	0	1742.931448	0.0193	0.2900
VAEK[x]AQINTQEYGR	3	0	1605.811006	0.0193	0.2700
IAYASVVYIADK[x]YK	11	0	1602.865670	0.0193	0.2700
ASAGPLIASQTVK[x]K	12	0	1369.792844	0.0193	0.2700
P[x]TDDDDK	0	0	804.313706	0.0193	0.1350
M[x]SSKDISSKSPSGNDALNDK	0	0	2079.974162	0.0192	0.3850
ALTLKTGPPGPPCGGK[x]FMLK	15	0	2069.116472	0.0192	0.3850
K[x]DKPKYEPPVPTR	0	0	1553.856502	0.0192	0.2500
TK[x]VVDRYADVIASIGLSR	1	0	1962.089727	0.0192	0.3450
K[x]SYDYSATMYTR	0	0	1484.660513	0.0192	0.2300
K[x]LPNIEEATFDK	0	0	1403.729579	0.0192	0.2300
D[x]YDLVR	0	0	779.381332	0.0192	0.1150
WK[x]TLSK	1	0	761.443537	0.0192	0.1150
HTVIK[x]TGLRMISLSYSR	4	0	1961.087952	0.0191	0.3250
K[x]LEKGQSIDDMIPAQK	0	0	1799.945046	0.0191	0.3050
K[x]ILGVAAEDK	0	0	1042.602207	0.0190	0.1900
LLK[x]PRVNNR	2	0	1108.682852	0.0189	0.1700
SSEETEDK[x]K	7	0	1051.466899	0.0189	0.1700
EVLNK[x]GVSK	4	0	972.560345	0.0189	0.1700
YQK[x]PVDTEEENDK	2	0	1593.715773	0.0188	0.2450
GQAQSGNFSNFGDGANGDNK[x]K	19	0	2111.925576	0.0188	0.3950
MQK[x]LLRLR	2	0	1056.658947	0.0188	0.1500
YDK[x]KDLVR	2	0	1035.571243	0.0188	0.1500
NWK[x]EGLSR	2	0	988.508981	0.0188	0.1500
TLSMEK[x]HTELR	5	0	1343.686669	0.0186	0.2050
L[x]KGYQTIELDK	0	0	1306.713204	0.0186	0.2050
GK[x]YYPLK	1	0	867.485399	0.0186	0.1300
FHQLKPTRVLTLAMVK[x]R	15	0	2037.203252	0.0185	0.3150
EGK[x]GEIYSFDPVGSYER	2	0	1931.890035	0.0185	0.3150
VVTSK[x]LLKPR	4	0	1139.738968	0.0185	0.1850
CTK[x]IIENEQSAEK	2	0	1548.745296	0.0185	0.2400
M[x]STLDLNHLADLYDRK	0	0	1903.946106	0.0184	0.2950
VRSEDYLPSK[x]YLDIDISK	9	0	2140.105099	0.0183	0.3300
MATTVKDTMNVDINAIK[x]K	16	0	1992.038284	0.0183	0.3300
M[x]ATTVKDTMNVDINAIKK	0	0	1992.038284	0.0183	0.3300
SALSTLNGFVEELK[x]AEVR	13	0	1962.042110	0.0183	0.3300
YLHQSLK[x]YKEDTALR	6	0	1863.984208	0.0183	0.2750
DKK[x]ASLLTR	2	0	1030.613439	0.0183	0.1650
REDGMK[x]ILMVNR	5	0	1460.759115	0.0183	0.2200
WK[x]ALER	1	0	801.449683	0.0183	0.1100
DK[x]LVLK	1	0	714.463938	0.0183	0.1100
SAK[x]IVR	2	0	672.428222	0.0183	0.1100
EQKPEVDYSEK[x]FAELQK	10	0	2067.015955	0.0182	0.3100
NSIVSK[x]YTQSTNNDDPK	5	0	1909.901659	0.0182	0.3100
S[x]TLDLNHLADLYDR	0	0	1644.810672	0.0182	0.2550
KLEGTIDYQK[x]L	9	0	1306.713204	0.0182	0.2000
TGQK[x]MLMNMDK	3	0	1295.603535	0.0182	0.2000
QGDVLLNK[x]LQK	7	0	1254.729522	0.0182	0.2000
LLK[x]VTVSKGVAIDLLEECK	2	0	2114.201970	0.0182	0.3450
DMTLEEAEVLILK[x]VLR	12	0	1871.043692	0.0181	0.2900
DQK[x]KDKPK	2	0	985.555594	0.0181	0.1450
KTLVAHAVLK[x]VGSALVGSQTK	9	0	2106.252365	0.0181	0.3800
FCVGLQK[x]IEEIFK	6	0	1609.853723	0.0181	0.2350
KDK[x]PKYEPPVPTR	2	0	1553.856502	0.0181	0.2350
MNSIVSK[x]YTQSTNNDDPK	6	0	2040.942138	0.0181	0.3250
SFEQK[x]VMKEDNLILR	4	0	1848.976679	0.0180	0.2700
K[x]PPVQPLAYKSATPFRK	0	0	1927.104259	0.0179	0.3050
EDTEAVLK[x]RINDTVGIK	7	0	1900.026461	0.0179	0.3050
A[x]TTVKDTMNVDINAIKK	0	0	1860.997805	0.0179	0.3050
M[x]GINERKGFDFEYYQR	0	0	2051.952252	0.0178	0.2850
HHFYAKIDRPAQVISFK[x]K	16	0	2184.195523	0.0178	0.3200
LPNIEEATFDK[x]RIDRPGR	10	0	2126.123146	0.0178	0.3200
FATLQK[x]SKR	5	0	1077.629423	0.0178	0.1600
DK[x]KASLLTR	1	0	1030.613439	0.0178	0.1600
K[x]LEGTIDYQKL	0	0	1306.713204	0.0177	0.1950
IEVEVYK[x]ITTGDR	6	0	1521.803799	0.0177	0.2300
YTLYDQNDTK[x]EWLDK	9	0	1930.894787	0.0177	0.2650
TFMNHIDVQK[x]EFQAR	9	0	1862.909665	0.0177	0.2650
LPEANFEPLEK[x]RLDR	10	0	1825.968559	0.0177	0.2650
IIENEQSAEK[x]NAYVINLK	9	0	2075.089784	0.0175	0.3150
YK[x]SYLLQHREWDSK	1	0	1851.926697	0.0175	0.2450
ATTVK[x]DTMNVDINAIK	4	0	1732.902849	0.0175	0.2800
EPPFAPIESAK[x]R	10	0	1340.708787	0.0175	0.2100
DLKLK[x]WSDER	4	0	1288.677488	0.0175	0.1750
FHQLK[x]PTR	4	0	1025.576998	0.0175	0.1400
K[x]MRK	0	0	561.342056	0.0175	0.0700
K[x]DQK	0	0	517.285985	0.0175	0.0700
GVMTLGFDLIK[x]RVYPYR	10	0	2027.102541	0.0174	0.2950
RQTLNK[x]IALDEQIQALK	5	0	1981.131923	0.0174	0.2950
RQGITEAYNQK[x]AVEK	10	0	1733.905962	0.0173	0.2600
V[x]PTFANFHTPIFIAK	0	0	1701.924185	0.0173	0.2600
SGVKLENVK[x]IYADLK	8	0	1675.950788	0.0173	0.2600
NEEKK[x]LMELFISK	4	0	1607.859201	0.0173	0.2250
MEILK[x]IHLEKVSK	4	0	1566.916655	0.0173	0.2250
KLEKGQSIDDMIPAQK[x]	15	0	1799.945046	0.0172	0.2750
SSSDMAYTSMFK[x]GNQK	11	0	1780.775938	0.0172	0.2750
M[x]NSIVSK	0	0	777.405435	0.0171	0.1200
YGLQGPTWLVHKENAINK[x]K	17	0	2195.185017	0.0171	0.3250
SNNIK[x]ENEQK	4	0	1202.589070	0.0170	0.1700
K[x]NEEK	0	0	646.328572	0.0170	0.0850
K[x]VPDK	0	0	585.348581	0.0170	0.0850
FVIHQEENK[x]RSVGIK	8	0	1782.973979	0.0170	0.2550
Y[x]TVGQGYTKAAWFEK	0	0	1747.856893	0.0170	0.2550
LEK[x]GQSIDDMIPAQK	2	0	1671.850090	0.0170	0.2550
K[x]AVYMPLCDPGNK	0	0	1491.721334	0.0169	0.2200
WSTAETLTNNK[x]IDRDK	10	0	1890.943464	0.0169	0.2700
ELIRK[x]SLK	4	0	985.628363	0.0169	0.1350
EK[x]SLLAHK	1	0	924.539219	0.0169	0.1350
ASK[x]GSNDDEMKIDK	2	0	1536.708913	0.0168	0.2350
VSTK[x]KILGVAAEDK	3	0	1457.845270	0.0168	0.2350
LTLEAMDLEIVEK[x]EHFK	12	0	2044.054981	0.0168	0.2850
K[x]LEFPLPNEEARVGILR	0	0	1980.115548	0.0168	0.2850
QGDVLLNK[x]LQKYQATVMR	7	0	2104.146189	0.0167	0.3000
KDYTMAQPEFFK[x]AVR	11	0	1829.913356	0.0167	0.2500
QIAK[x]FVVSLGER	3	0	1345.771718	0.0167	0.2000
ETTEKK[x]IDK	5	0	1090.586949	0.0167	0.1500
VK[x]VIAATNR	1	0	970.592313	0.0167	0.1500
DTTK[x]NK	3	0	705.365683	0.0167	0.1000
VGVFK[x]NVSGNVLSEIK	4	0	1688.946037	0.0166	0.2650
YVQVEQRNK[x]PDER	8	0	1659.832802	0.0165	0.2150
GSLEK[x]NWKEEYLR	4	0	1650.836493	0.0165	0.2150
NDDQLTYTYK[x]DEK	9	0	1631.731422	0.0165	0.2150
KLPNIEEATFDK[x]R	11	0	1559.830681	0.0165	0.2150
ASK[x]VLELRAELDK	2	0	1470.840518	0.0165	0.2150
QSK[x]ATREPNK	2	0	1157.615226	0.0165	0.1650
VVLK[x]NKGTMK	3	0	1116.668841	0.0165	0.1650
TNSTDEK[x]GTK	6	0	1079.509429	0.0165	0.1650
EKSLLAHK[x]GGHVVR	7	0	1529.878966	0.0164	0.2300
YEYQK[x]LK	4	0	970.512337	0.0164	0.1150
TKLVK[x]ER	4	0	872.544305	0.0164	0.1150
AK[x]TMTER	1	0	835.422145	0.0164	0.1150
SMAIDK[x]DIRWELIAR	5	0	1815.966450	0.0163	0.2450
S[x]TLDLNHLADLYDRK	0	0	1772.905627	0.0163	0.2450
GNQKVVK[x]VDAQDFLK	6	0	1687.925637	0.0163	0.2450
IHLEK[x]VSK	4	0	952.570517	0.0162	0.1300
ASK[x]VLELR	2	0	914.554868	0.0162	0.1300
GTK[x]R	2	0	460.275756	0.0162	0.0650
VLRQVMEEK[x]LDSK	8	0	1573.849698	0.0162	0.2100
MEILKIHLEK[x]VSK	9	0	1566.916655	0.0162	0.2100
LRK[x]EVAEADIASK	2	0	1428.793571	0.0162	0.2100
IKYEYQK[x]LK	6	0	1211.691351	0.0161	0.1450
E[x]MIAAQGIDEEDRR	0	0	1631.757255	0.0161	0.2250
KEAGFIDDILIITPASK[x]EK	16	0	2087.151320	0.0161	0.3050
ADYYYQAK[x]AK	7	0	1219.587284	0.0160	0.1600
TK[x]INLIETLR	1	0	1199.723710	0.0160	0.1600
NK[x]LLK	1	0	614.411513	0.0160	0.0800
VAIK[x]K	3	0	557.390052	0.0160	0.0800
IQDAELAILQK[x]TQNLR	10	0	1853.036967	0.0159	0.2550
DESRGVMTLGFDLIK[x]R	14	0	1835.956278	0.0159	0.2550
DQPK[x]KVGQYIR	3	0	1330.735668	0.0159	0.1750
IQYVGK[x]QDPKK	5	0	1302.729522	0.0159	0.1750
INADHK[x]LNSLPLLQQLVK	5	0	2043.183957	0.0158	0.2850
LESK[x]QR	3	0	759.423863	0.0158	0.0950
YGLQGPTWLVHK[x]ENAINKK	11	0	2195.185017	0.0158	0.3000
AVILSDTK[x]PVDKK	7	0	1412.823808	0.0158	0.2050
LGDK[x]GPAAARASR	3	0	1268.694867	0.0158	0.2050
MSSKDISSK[x]SPSGNDALNDK	8	0	2079.974162	0.0158	0.3150
RFCVGLQK[x]IEEIFK	7	0	1765.954825	0.0157	0.2200
AQARAK[x]R	5	0	799.477625	0.0157	0.1100
EDLTDEEK[x]AASIAVEDEK	7	0	1990.921782	0.0156	0.2800
EWDSK[x]LKDLR	4	0	1288.677488	0.0155	0.1550
GTEVEK[x]ITIK	5	0	1116.638983	0.0155	0.1550
AELDK[x]IGLSK	4	0	1072.612770	0.0155	0.1550
G[x]QAQSGNFSNFGDGANGDNKK	0	0	2111.925576	0.0155	0.3250
ELK[x]KEEMVMLK	2	0	1376.740675	0.0155	0.1700
DQPKK[x]VGQYIR	4	0	1330.735668	0.0155	0.1700
SETMK[x]YYLPKGK	4	0	1443.743119	0.0154	0.1850
R[x]FANNDEIHPSK	0	0	1426.695258	0.0154	0.1850
RK[x]LPNIEEATFDK	1	0	1559.830681	0.0154	0.2000
TITDGK[x]IYVEVER	5	0	1521.803799	0.0154	0.2000
EIDMTCAREASK[x]TLSK	11	0	1838.886542	0.0153	0.2450
QYQEVVK[x]QGDVLLNKLQK	6	0	2129.184348	0.0153	0.2750
QEALSSK[x]TLFTRPIPVRR	6	0	2098.201001	0.0153	0.2750
EVAEADIASK[x]DLEETDER	9	0	2018.927929	0.0153	0.2750
K[x]ELFDCLKIMR	0	0	1451.762804	0.0150	0.1650
SETMKYYLPK[x]GK	9	0	1443.743119	0.0150	0.1800
TLSK[x]WRDATDDK	3	0	1434.710239	0.0150	0.1800
EDALFKNEEK[x]K	9	0	1349.682631	0.0150	0.1650
GTTAVLK[x]EDIYK	6	0	1336.723767	0.0150	0.1800
EWDSKLK[x]DLR	6	0	1288.677488	0.0150	0.1500
YSLNSYDFK[x]K	8	0	1263.613496	0.0150	0.1500
SAK[x]IVRTLIDK	2	0	1242.765906	0.0150	0.1650
YFATLQK[x]SKR	6	0	1240.692746	0.0150	0.1500
TMGKNK[x]VLVK	5	0	1116.668841	0.0150	0.1500
K[x]SKTLQYFA	0	0	1084.591644	0.0150	0.1350
NK[x]PDER	1	0	757.371829	0.0150	0.0900
LK[x]VELAKQNLFVPTSDK	1	0	1929.093418	0.0150	0.2550
K[x]MAIDDDINWEELAR	0	0	1817.861714	0.0150	0.2250
KEFEIIK[x]GVLCQFR	6	0	1765.954825	0.0150	0.2100
VVGQLLEKLK[x]PLIEK	9	0	1706.070505	0.0150	0.2250
AK[x]WSTAETLTNNK	1	0	1462.741537	0.0150	0.1950
K[x]PRRLLK	0	0	909.623554	0.0150	0.1050
DATDDK[x]R	5	0	819.372221	0.0150	0.1050
K[x]YDK	0	0	552.290736	0.0150	0.0600
E[x]MKK	0	0	534.283541	0.0150	0.0600
SSKSSLELANNAVK[x]SNDIEK	13	0	2133.091236	0.0147	0.2950
K[x]PIGATWKTTQLEEANSK	0	0	2001.053008	0.0147	0.2650
DGIQDIMPSQAKELK[x]K	14	0	1799.945046	0.0147	0.2350
LFAYPPK[x]SVQPTAK	6	0	1545.855441	0.0146	0.2050
FNLMVICKDK[x]K	9	0	1394.741343	0.0145	0.1600
K[x]IIEEEGFTNR	0	0	1334.682966	0.0145	0.1600
VMK[x]EDNLILR	2	0	1229.680131	0.0145	0.1450
SSSDMAYTSMFKGNQK[x]VVK	15	0	2107.007711	0.0145	0.2750
D[x]VPTFANFHTPIFIAK	0	0	1816.951123	0.0144	0.2300
IQK[x]ENRHK	2	0	1051.588622	0.0144	0.1150
K[x]EEMVMLK	0	0	1006.519074	0.0144	0.1150
E[x]EMIAAQGIDEEDRR	0	0	1760.799843	0.0143	0.2150
IIPLK[x]KD	4	0	825.532346	0.0143	0.1000
FAASK[x]EK	4	0	779.417716	0.0143	0.1000
EFEIIK[x]GVLCQFR	5	0	1637.859869	0.0142	0.1850
S[x]SKDISSKSPSGNDALNDK	0	0	1948.933683	0.0142	0.2700
D[x]GIQDIMPSQAK	0	0	1301.628489	0.0142	0.1700
TTMTNGFLAHKLCIHK[x]NK	15	0	2113.092380	0.0142	0.2550
ELKK[x]EEMVMLK	3	0	1376.740675	0.0141	0.1550
SERDTALEK[x]YK	8	0	1338.677880	0.0141	0.1550
ALTLK[x]TGPPGPPCGGK	4	0	1549.828571	0.0141	0.2250
IMK[x]LCFDELK	2	0	1295.661702	0.0140	0.1400
QVMEEK[x]LDSK	5	0	1205.596130	0.0140	0.1400
ENQEK[x]ISNNK	4	0	1202.589070	0.0140	0.1400
QVK[x]NR	2	0	643.376523	0.0140	0.0700
K[x]EEPK	0	0	629.338410	0.0140	0.0700
A[x]SLLK	0	0	530.342770	0.0140	0.0700
LLENDIK[x]VMKSEFQR	6	0	1848.976678	0.0140	0.2100
SNPVFAENDEKGEK[x]R	13	0	1718.822295	0.0140	0.2100
NTWNSTLETAKAK[x]YASQK	12	0	2040.027522	0.0139	0.2500
LFAYPPKSVQPTAK[x]TVQK	13	0	2002.125051	0.0139	0.2500
K[x]KELFDCLK	0	0	1179.632121	0.0139	0.1250
EK[x]TSNNTNR	1	0	1062.505347	0.0139	0.1250
ILFENPDEATK[x]RK	10	0	1559.830681	0.0138	0.1800
LKPLIEK[x]GGDWER	6	0	1539.840853	0.0138	0.1800
DIGKVVDK[x]CFGIK	7	0	1477.796212	0.0138	0.1800
V[x]SPTGQITSTSAR	0	0	1303.673128	0.0138	0.1800
GILLYGPPGTGK[x]TLLAR	11	0	1726.014054	0.0138	0.2350
DKPK[x]YEPPVPTR	3	0	1425.761546	0.0138	0.1650
MSSK[x]DISSKSPSGNDALNDK	3	0	2079.974162	0.0137	0.2750
FLHDKNSDYK[x]ETLIFK	9	0	1997.025735	0.0137	0.2200
IQFCLALHNDSIK[x]SMR	12	0	1931.970877	0.0137	0.2200
DEEWPPK[x]M	6	0	1030.442937	0.0137	0.1100
SK[x]TLQYFA	1	0	956.496688	0.0137	0.1100
KQYSAK[x]AK	5	0	922.523570	0.0137	0.1100
EASK[x]TLSK	3	0	862.475953	0.0137	0.1100
HK[x]FQDILLGAGQAIK	1	0	1637.925245	0.0137	0.2050
AMEVDEK[x]PTER	6	0	1303.607753	0.0136	0.1500
ASK[x]GSNDDEMK	2	0	1180.502961	0.0136	0.1500
LFAYPPK[x]SVQPTAKTVQK	6	0	2002.125051	0.0136	0.2450
VVTSKLLK[x]PRVNNR	7	0	1622.994323	0.0136	0.1900
TK[x]LVKER	1	0	872.544305	0.0136	0.0950
IEPLK[x]LK	4	0	839.547996	0.0136	0.0950
AK[x]IIDLR	1	0	827.522844	0.0136	0.0950
VLVDMESMLVPK[x]PLINK	11	0	1925.072882	0.0135	0.2300
SSK[x]SSLELANNAVKSNDIEK	2	0	2133.091236	0.0135	0.2700
S[x]SKSSLELANNAVKSNDIEK	0	0	2133.091236	0.0135	0.2700
IQYVGK[x]QDPK	5	0	1174.634566	0.0135	0.1350
TMGK[x]NKVLVK	3	0	1116.668841	0.0135	0.1350
HCLIK[x]MNHGTTTLAFR	4	0	1898.960649	0.0134	0.2150
SALSTLNGFVEELK[x]AEVRR	13	0	2118.143212	0.0134	0.2550
QGITEAYNQKAVEK[x]LMSR	13	0	2065.062523	0.0133	0.2400
YEIDK[x]TLAGVTR	4	0	1364.729913	0.0133	0.1600
GGLGYPEDAIGK[x]TKLVK	11	0	1744.972250	0.0132	0.2250
TSTSSMTAVPK[x]PLK	10	0	1446.775143	0.0132	0.1850
EISYPFK[x]RLDR	6	0	1422.761881	0.0132	0.1450
LRHTVIK[x]TGLR	6	0	1292.804020	0.0132	0.1450
LVARNIPK[x]EIK	7	0	1279.797539	0.0132	0.1450
GITVLK[x]PDDDK	5	0	1199.639709	0.0132	0.1450
STMLEK[x]IK	5	0	948.531355	0.0131	0.1050
FMLK[x]LGVK	3	0	934.567348	0.0131	0.1050
K[x]VSTTPANSFELK	0	0	1420.756126	0.0131	0.1700
NTWNSTLETAK[x]AKYASQK	10	0	2040.027522	0.0131	0.2350
LIPIRGTEVEK[x]ITIK	10	0	1709.045018	0.0130	0.1950
IEASK[x]GLIDR	4	0	1100.618917	0.0130	0.1300
LK[x]DLR	1	0	643.401675	0.0130	0.0650
RMDDK[x]MLLTEVHLLESK	4	0	2057.064831	0.0129	0.2200
NK[x]ADYYTNICDR	1	0	1531.672470	0.0129	0.1550
M[x]ESLQRLLQGAR	0	0	1400.755746	0.0129	0.1550
YEYQK[x]LKESQLVDK	4	0	1769.919882	0.0129	0.1800
D[x]RGKLVR	0	0	842.508589	0.0129	0.0900
MGINERK[x]GFDFEYYQR	6	0	2051.952252	0.0128	0.2050
MK[x]LSLFSNK	1	0	1066.584449	0.0128	0.1150
QTETINWLEK[x]R	9	0	1416.736060	0.0127	0.1400
HKTPDK[x]GYGHR	5	0	1294.653005	0.0127	0.1400
HTELRSFEQK[x]VMK	9	0	1631.845282	0.0127	0.1650
LTHEKSTMLEK[x]IK	10	0	1556.859536	0.0127	0.1650
ATPYRGYSK[x]PNER	8	0	1537.763667	0.0127	0.1650
REAEAAK[x]DEQIEK	6	0	1515.752826	0.0127	0.1650
DEVLFNDK[x]PLPIEMK	7	0	1786.917438	0.0127	0.1900
EDK[x]EGVVNTIAFAIR	2	0	1660.878354	0.0127	0.1900
FAASK[x]EKQNTPVLFDSK	4	0	1908.994437	0.0126	0.2150
AGDFQGLNEQLVSLFK[x]K	15	0	1892.999523	0.0126	0.2150
TLLAK[x]AVANQTSATFLR	4	0	1804.020592	0.0126	0.2150
ARQAAK[x]ASVVETVTLTK	5	0	1772.015506	0.0126	0.2150
FQDILLGAGQAIK[x]AGNR	12	0	1770.973979	0.0126	0.2150
V[x]SPTGQITSTSARSGKK	0	0	1703.916525	0.0126	0.2150
CLDQLTNWCTIK[x]TVDR	11	0	2021.966182	0.0125	0.2000
VLTLSLMEELHK[x]MDDR	11	0	1928.969875	0.0125	0.2000
NCACVISQK[x]KVPDK	8	0	1645.827913	0.0125	0.1750
YTENIYPPK[x]K	8	0	1251.649881	0.0125	0.1250
SLDK[x]QMVEER	3	0	1233.602276	0.0125	0.1250
K[x]HGQLK	0	0	709.423471	0.0125	0.0750
NK[x]GTMK	1	0	677.353010	0.0125	0.0750
K[x]PRR	0	0	555.360483	0.0125	0.0500
LGDGVLRPYK[x]VGVILESQR	9	0	2098.189768	0.0124	0.2350
VVSSAIVDK[x]YIGESARIIR	8	0	2075.173785	0.0124	0.2350
VK[x]VIAATNRVDTLDPALLR	1	0	2064.205418	0.0124	0.2350
TGPPGPPCGGKFMLK[x]LGVK	14	0	1940.037500	0.0124	0.2350
LLENDIKVMK[x]SEFQR	9	0	1848.976678	0.0123	0.1850
FFEK[x]EDVQSLKLK	3	0	1609.871482	0.0123	0.1600
NEEK[x]KLMELFISK	3	0	1607.859201	0.0123	0.1600
DVITELPDAK[x]YYR	9	0	1581.803799	0.0123	0.1600
YQKDEEWPPK[x]M	9	0	1449.659787	0.0123	0.1350
ESQLVDK[x]FFEK	6	0	1368.692468	0.0123	0.1350
KNEEK[x]LAEFDK	4	0	1349.682631	0.0123	0.1350
DFSK[x]TLPPELK	3	0	1273.691742	0.0123	0.1350
EAEAAK[x]DEQIEKIDTVIK	5	0	2029.057817	0.0122	0.2200
EWLDK[x]LGDK	4	0	1102.565823	0.0122	0.1100
LEFIK[x]VIPVEELKEIK	4	0	1926.144056	0.0122	0.1950
WDLSK[x]QEALYLAQR	4	0	1719.894338	0.0121	0.1700
TVQKVETAVLSTTVK[x]AQAR	14	0	2029.153050	0.0121	0.2300
DK[x]PKYEPPVPTR	1	0	1425.761546	0.0121	0.1450
LAQFEK[x]EEYVSDPKEQM	5	0	2069.961478	0.0121	0.2050
LLMK[x]VALCANHADSVVK	3	0	1868.001115	0.0121	0.2050
DTALEKYK[x]SYLLQHR	7	0	1863.984208	0.0120	0.1800
NRLK[x]AYQGIYLMSIR	3	0	1825.003168	0.0120	0.1800
M[x]STLDLNHLADLYDR	0	0	1775.851150	0.0120	0.1800
QLIIKEEMMNSIQQAVAK[x]	17	0	2073.096129	0.0119	0.2150
VHPEGK[x]YVVDISPDIDIK	5	0	2023.062511	0.0119	0.2150
LEFIK[x]VIPVEELK	4	0	1555.922455	0.0119	0.1550
EKASK[x]GSNDDEMK	4	0	1437.640504	0.0119	0.1550
VVGSEFVQK[x]YLGEGPRMVR	8	0	2150.130540	0.0118	0.2250
ELLK[x]LKVELAK	3	0	1282.822356	0.0118	0.1300
FCVGLQK[x]IEEIFKK	6	0	1737.948678	0.0118	0.1650
MILELTNHLEELK[x]K	12	0	1709.938508	0.0118	0.1650
MMGINERK[x]GFDFEYYQR	7	0	2182.992731	0.0118	0.2000
KPRVVTALTMLK[x]QHLFR	11	0	2037.203252	0.0118	0.2000
MSAQSCACMVRTLLYGK[x]R	16	0	2131.015784	0.0117	0.2100
IDTIVKEIQDEK[x]EAEAAR	11	0	2057.063963	0.0117	0.2100
VISMEK[x]GGNMKEVFR	5	0	1723.874862	0.0117	0.1750
YK[x]VNLYKFR	1	0	1229.692020	0.0117	0.1050
ETTEK[x]KIDK	4	0	1090.586949	0.0117	0.1050
K[x]TTEEK	0	0	734.380997	0.0117	0.0700
QK[x]SLEK	1	0	731.417716	0.0117	0.0700
EK[x]VAFILDQVRLFLLR	1	0	1959.166855	0.0116	0.1850
LFLLRIVAFDQLVK[x]EK	13	0	1931.160709	0.0116	0.1850
SAELYKNPK[x]ADPLDER	8	0	1844.926754	0.0116	0.1850
K[x]DGIQDIMPSQAK	0	0	1429.723444	0.0115	0.1500
GTPGYGPLGVLPK[x]VGIR	12	0	1679.972193	0.0115	0.1950
M[x]NSTEEIDLYNRWK	0	0	1797.835501	0.0114	0.1600
HIIMFDCK[x]ILEFTK	7	0	1793.920748	0.0114	0.1600
K[x]EKWIAK	0	0	901.538493	0.0114	0.0800
SK[x]VLDVR	1	0	815.486459	0.0114	0.0800
EAVLK[x]LK	4	0	799.516697	0.0114	0.0800
DQIGEEK[x]TILQSLLQRAR	6	0	2097.154110	0.0114	0.2050
LMVEMEK[x]KLEK	6	0	1376.740675	0.0114	0.1250
HK[x]TPDKGYGHR	1	0	1294.653005	0.0114	0.1250
KEPPVYTPPK[x]DK	9	0	1397.755400	0.0113	0.1350
KIDK[x]EDMGSNDK	3	0	1378.639778	0.0113	0.1350
GSDAAPQASK[x]KK	9	0	1186.630541	0.0113	0.1350
RSK[x]VLDVR	2	0	971.587561	0.0113	0.0900
S[x]SKDISSK	0	0	850.439569	0.0113	0.0900
LALTKPK[x]GTPGYGPLGVLPK	6	0	2006.192733	0.0112	0.2250
RGERPSCPTGYHLK[x]SIR	13	0	2013.032561	0.0112	0.1900
QEMKK[x]DSESTEEK	4	0	1567.703492	0.0112	0.1450
NIPK[x]ARASLTAAK	3	0	1339.793514	0.0112	0.1450
IDVLFSK[x]IRLAYVYADMR	6	0	2172.176427	0.0111	0.2000
YKVNLYK[x]FR	6	0	1229.692020	0.0111	0.1000
VSTKK[x]ILGVAAEDK	4	0	1457.845270	0.0111	0.1550
M[x]NSIVSKYTQSTNNDDPKK	0	0	2169.037093	0.0111	0.2100
IIRGAIESYK[x]VVDASIVSK	9	0	2047.167638	0.0111	0.2100
DTALEK[x]YKSYLLQHR	5	0	1863.984208	0.0110	0.1650
QYQEVVK[x]QGDVLLNK	6	0	1759.946763	0.0110	0.1650
ELFDCLK[x]IMR	6	0	1323.667849	0.0110	0.1100
MKDAVK[x]EAAR	5	0	1117.591321	0.0110	0.1100
DLK[x]LK	2	0	615.395529	0.0110	0.0550
KDK[x]PK	2	0	614.375128	0.0110	0.0550
K[x]GEIR	0	0	601.354728	0.0110	0.0550
KK[x]SGR	1	0	574.355062	0.0110	0.0550
DSYLIIDK[x]LPSEYDSR	7	0	1912.941734	0.0109	0.1750
AVYDTAVVQEDPEK[x]WK	13	0	1876.920608	0.0109	0.1750
LAAEDHK[x]FVIHQEENKR	6	0	2063.054738	0.0109	0.1850
TDELK[x]DANIIYDLEILR	4	0	2033.067988	0.0109	0.1850
NK[x]HCLIKMNHGTTTLAFR	1	0	2141.098527	0.0108	0.1950
LNQQSVLLPLLK[x]DNIAHR	11	0	2071.190103	0.0108	0.1950
LMSKVAEK[x]AQINTQEYGR	7	0	2065.062523	0.0108	0.1950
ENRHK[x]FQDILLGAGQAIK	4	0	2037.111857	0.0108	0.1950
AVILSDTK[x]PVDK	7	0	1284.728853	0.0108	0.1300
ATK[x]QSK	2	0	661.375854	0.0108	0.0650
IAKGAIEK[x]VDDLLTTQAEAK	7	0	2113.162944	0.0108	0.2150
LGISATALSPEEK[x]K	12	0	1442.797987	0.0107	0.1500
K[x]RWSLER	0	0	973.545700	0.0107	0.0750
QGSATVGLVSKTHAVLVALK[x]R	19	0	2134.258512	0.0107	0.2250
AEAGLALSLIVK[x]ALSIEGDDK	11	0	2112.167695	0.0107	0.2250
VEFKMGNGK[x]MVEISR	8	0	1723.874862	0.0107	0.1600
QVARNELEK[x]LNFSSLK	8	0	1875.021318	0.0106	0.1700
YPMDAHK[x]SELEGVEEARR	6	0	2116.000652	0.0106	0.1900
LCFDELK[x]KR	6	0	1207.638268	0.0106	0.0950
LDVAK[x]RVDMYASDLAQISR	4	0	2150.115282	0.0105	0.2000
TLALK[x]YPGGGPGKTAILPVK	4	0	1980.177084	0.0105	0.2100
K[x]GFDFEYYQR	0	0	1351.619643	0.0105	0.1050
SETMK[x]YYLPK	4	0	1258.626702	0.0105	0.1050
N[x]STEEIDLYNR	0	0	1352.620760	0.0105	0.1150
TK[x]DAVVLGVEK	1	0	1157.665530	0.0105	0.1150
MSERDTALEK[x]YK	9	0	1469.718358	0.0104	0.1250
K[x]QLLIDGANVLR	0	0	1338.798265	0.0104	0.1250
EEMMNSIQQAVAK[x]	12	0	1477.690428	0.0104	0.1350
LNYK[x]PEEEYPDLSK	3	0	1723.830403	0.0104	0.1450
LAHLSKHPK[x]FEEILTR	8	0	1918.078772	0.0103	0.1650
EIMLRVEPIPLINGEK[x]R	15	0	2006.134566	0.0103	0.1750
YTGLLRVSAMMSCACQK[x]R	16	0	2131.015784	0.0103	0.1850
YTSLSEEQKMK[x]SDINAHK	10	0	2108.020718	0.0103	0.1850
FIRVSGSELVQK[x]YIGEGSR	11	0	2124.132649	0.0103	0.1950
VVGSELIQK[x]YLGDGPRLVR	8	0	2098.189768	0.0103	0.1950
SFEQKVMK[x]EDNLILR	7	0	1848.976679	0.0100	0.1500
VEFK[x]MGNGK	3	0	1008.506203	0.0100	0.0900
FSFISNVRPK[x]LFAYPPK	9	0	2010.109010	0.0100	0.1700
ATLTGMKIDVLFSK[x]IR	13	0	1792.027986	0.0100	0.1600
K[x]TELEEIMLLNLHK	0	0	1709.938508	0.0100	0.1400
LK[x]AYQGIYLMSIR	1	0	1554.859144	0.0100	0.1300
KNCK[x]ADAGITIAPR	3	0	1513.803419	0.0100	0.1400
GGLGYPEDAIGK[x]TK	11	0	1404.724827	0.0100	0.1400
DLK[x]LKWSDER	2	0	1288.677488	0.0100	0.1000
TLIDKFSGEK[x]K	9	0	1264.702640	0.0100	0.1100
E[x]SLQRLLQGAR	0	0	1269.715268	0.0100	0.1100
EDALFK[x]NEEK	5	0	1221.587675	0.0100	0.1000
ATAIGRASK[x]AAR	8	0	1171.678492	0.0100	0.1200
GSDAAPQASK[x]K	9	0	1058.535585	0.0100	0.1100
WAIKEK[x]R	5	0	929.544639	0.0100	0.0700
K[x]ANWCDK	0	0	920.417393	0.0100	0.0700
DKK[x]DQK	2	0	760.407879	0.0100	0.0600
M[x]FR	0	0	452.220553	0.0100	0.0300
K[x]FR	0	0	449.275030	0.0100	0.0300
G[x]VFK	0	0	449.263798	0.0100	0.0400
SSK[x]DISSKSPSGNDALNDK	2	0	1948.933683	0.0097	0.1850
HNFVGLFVELSKLLVK[x]DR	15	0	2113.204692	0.0097	0.1750
N[x]SIVSKYTQSTNNDDPKK	0	0	2037.996615	0.0097	0.1750
YYK[x]DGIYDLLHACVDR	2	0	1999.946105	0.0097	0.1550
NLNAPK[x]FSFISNVRPK	5	0	1831.010363	0.0097	0.1550
D[x]GIQDIMPSQAKELKK	0	0	1799.945046	0.0097	0.1550
GNQK[x]FSSTADYMNMSS	3	0	1766.723905	0.0097	0.1550
DISSK[x]SPSGNDALNDK	4	0	1646.774679	0.0097	0.1550
NK[x]ADYYTNICDRER	1	0	1816.816160	0.0096	0.1350
EK[x]SLLAHKGGHVVR	1	0	1529.878966	0.0096	0.1350
QDPK[x]KHLDAEVQK	3	0	1534.810280	0.0096	0.1250
M[x]NSTEEIDLYNR	0	0	1483.661239	0.0096	0.1150
K[x]IEIPLPNEVGR	0	0	1363.782281	0.0096	0.1150
NSDYK[x]ETLIFK	4	0	1356.692468	0.0095	0.1050
IAK[x]GAIEKVDDLLTTQAEAK	2	0	2113.162944	0.0095	0.1900
IHAK[x]SMAIDK	3	0	1112.601159	0.0095	0.0950
SLEFK[x]ASELAEDFHIPVTR	4	0	2188.116331	0.0095	0.1800
VFHPITKAVILSDTK[x]PVDK	14	0	2107.204023	0.0095	0.1800
EAGFIDDILIITPASK[x]EK	15	0	1959.056365	0.0094	0.1700
NMGTVVDLLIENK[x]ASALL	12	0	1900.033855	0.0094	0.1700
LESK[x]QRIFR	3	0	1175.677431	0.0094	0.0850
EDVQSLK[x]LK	6	0	1058.597121	0.0094	0.0850
DAFALAK[x]EK	6	0	991.533798	0.0094	0.0850
K[x]EAGFIDDILIITPASK	0	0	1830.013777	0.0094	0.1600
SIK[x]GYTLPPHCSRGER	2	0	1856.931459	0.0094	0.1500
QTLNK[x]IALDEQIQALK	4	0	1825.030821	0.0094	0.1500
IKILFSDVK[x]AMTTGLR	8	0	1792.027986	0.0094	0.1500
IK[x]TLSMEK	1	0	948.531355	0.0094	0.0750
IEPLK[x]LKVLVQGLER	4	0	1734.076651	0.0093	0.1400
QAAK[x]ASVVETVTLTK	3	0	1544.877294	0.0093	0.1400
NCACVISQKK[x]VPDK	9	0	1645.827913	0.0093	0.1300
IEFATITK[x]DTTKNK	7	0	1608.872208	0.0093	0.1300
K[x]LDVAKR	0	0	828.518092	0.0093	0.0650
QDLADATVETLK[x]AIEGKIAR	11	0	2141.169090	0.0093	0.1850
LALTK[x]PKGTPGYGPLGVLPK	4	0	2006.192733	0.0093	0.1850
DVAK[x]MKLSLFSNK	3	0	1479.811862	0.0092	0.1200
IAEFHTALESVPDK[x]SLFER	13	0	2188.116331	0.0092	0.1750
NEEEPTK[x]KGINIDQSSNSK	6	0	2117.023553	0.0092	0.1750
GIK[x]GIESEAYESVLDLAK	2	0	1921.004331	0.0092	0.1650
RMPIDFK[x]GFICK	6	0	1510.778788	0.0092	0.1100
K[x]GINIDQSSNSK	0	0	1289.657479	0.0092	0.1100
GGVHVK[x]LAHLSK	5	0	1244.735277	0.0092	0.1100
M[x]ATTVK	0	0	649.346864	0.0092	0.0550
VLTLSLMEELHK[x]MDDRK	11	0	2057.064831	0.0091	0.1550
EIK[x]PNIRVALR	2	0	1307.803685	0.0091	0.1000
GNECIVIGVERK[x]NVPK	11	0	1810.972260	0.0091	0.1450
YPGGGPGK[x]TAILPVK	7	0	1453.829229	0.0090	0.1350
EASKTLSK[x]WR	7	0	1204.656362	0.0090	0.0900
LK[x]VLVQGLER	1	0	1153.718232	0.0090	0.0900
EK[x]ASK	1	0	561.312197	0.0090	0.0450
ILFSDVK[x]AMTTGLR	6	0	1550.848972	0.0089	0.1250
IHAKSMAIDK[x]DIR	9	0	1496.813257	0.0088	0.1150
EFHK[x]DMTLEEAEVLILK	3	0	2044.054982	0.0088	0.1500
S[x]SSDMAYTSMFKGNQK	0	0	1780.775938	0.0088	0.1400
IKENQEK[x]ISNNK	6	0	1443.768084	0.0088	0.1050
I[x]INRDIGKVVDK	0	0	1368.808828	0.0088	0.1050
K[x]ANWCDKR	0	0	1076.518495	0.0088	0.0700
EDCKSLK[x]R	6	0	1034.517826	0.0088	0.0700
QVK[x]R	2	0	529.333601	0.0088	0.0350
ILEFTK[x]YSNDK	5	0	1356.692468	0.0086	0.0950
GVVALVEDK[x]TK	8	0	1157.665530	0.0086	0.0950
LVRK[x]CIK	3	0	915.568742	0.0086	0.0600
EK[x]ASFAR	1	0	807.423863	0.0086	0.0600
GVSK[x]DEK	3	0	761.391895	0.0086	0.0600
EQK[x]PEVDYSEKFAELQK	2	0	2067.015955	0.0085	0.1450
FAASKEK[x]QNTPVLFDSK	6	0	1908.994437	0.0085	0.1450
K[x]EITPDIFAAIAIINEADR	0	0	2099.126168	0.0084	0.1600
SNPVFAENDEK[x]GEKR	10	0	1718.822295	0.0083	0.1250
IEFATITK[x]DTTK	7	0	1366.734330	0.0083	0.1000
S[x]PTGQITSTSAR	0	0	1204.604720	0.0083	0.1000
GSDAAPQASKK[x]K	10	0	1186.630541	0.0083	0.1000
KINVK[x]FFEK	4	0	1151.670224	0.0083	0.0750
K[x]HLDAEVQK	0	0	1066.577055	0.0083	0.0750
WK[x]R	1	0	488.285928	0.0083	0.0250
GFPTPK[x]ATSTGTTIVGVIAK	5	0	1945.088332	0.0082	0.1650
DVPTFANFHTPIFIAK[x]R	15	0	1973.052225	0.0082	0.1400
MTDK[x]YAFSLTTFSPNGK	3	0	1906.913413	0.0082	0.1400
INEDSK[x]LAVNENLASSK	5	0	1830.932231	0.0082	0.1400
LYFYYILFFEK[x]CNR	10	0	1974.970140	0.0082	0.1150
EAVLKLK[x]LELK	6	0	1282.822356	0.0082	0.0900
K[x]EVAEADIASKDLEETDER	0	0	2147.022884	0.0082	0.1550
IGLHDDAYLDVCK[x]YYR	12	0	1999.946105	0.0081	0.1300
IK[x]ILFSDVKAMTTGLR	1	0	1792.027986	0.0081	0.1300
LIEK[x]LELR	3	0	1012.628028	0.0081	0.0650
DQKKDK[x]PK	5	0	985.555594	0.0081	0.0650
N[x]STEEIDLYNRWK	0	0	1666.795023	0.0081	0.1050
VMK[x]SEFQRLTHEK	2	0	1631.845282	0.0081	0.1050
EDCEAATDPLLK[x]K	11	0	1488.712937	0.0081	0.1050
DKLVLK[x]EVFLSFHNLVGR	5	0	2113.204692	0.0081	0.1450
QYSAKAK[x]WSTAETLTNNK	6	0	2040.027522	0.0081	0.1450
YIPNPVLVIIDVK[x]PK	12	0	1707.033394	0.0080	0.1200
SMIADK[x]HAIR	5	0	1140.607305	0.0080	0.0800
K[x]WRLR	0	0	757.471088	0.0080	0.0400
QEMK[x]K	3	0	662.342113	0.0080	0.0400
GAFK[x]V	3	0	520.300908	0.0080	0.0400
NSTEEIDLYNRWK[x]ALER	12	0	2136.059881	0.0079	0.1350
K[x]SYDYSATMYTRLFLLR	0	0	2127.082198	0.0079	0.1350
QNTPVLFDSKEAVLK[x]LK	14	0	1929.093418	0.0079	0.1350
YTQSTNNDDPK[x]K	10	0	1409.642221	0.0079	0.0950
EVLNKGVSK[x]DEK	8	0	1344.724827	0.0079	0.0950
EHFKELVSK[x]ASPIAGSEGK	8	0	2013.053008	0.0079	0.1500
TLFRK[x]EK	4	0	920.544305	0.0079	0.0550
NK[x]ISWYTKIVDELDLR	1	0	1992.067931	0.0078	0.1250
MPLLQSSVALLGQK[x]IR	13	0	1753.028320	0.0078	0.1250
GAIESYK[x]VVDASIVSK	6	0	1664.898420	0.0078	0.1250
GGDWERK[x]NR	6	0	1116.542400	0.0078	0.0700
K[x]IPQVASFR	0	0	1044.607962	0.0078	0.0700
AASIAVEDEK[x]R	9	0	1187.614557	0.0077	0.0850
ENEQK[x]IKTLSMEK	4	0	1576.812980	0.0077	0.1000
WPK[x]IAEIYGSALR	2	0	1502.824477	0.0077	0.1000
NCK[x]ADAGITIAPR	2	0	1385.708463	0.0077	0.1000
IEPLKLK[x]VLVQGLER	6	0	1734.076651	0.0077	0.1150
SSSDMAYTSMFK[x]GNQKVVK	11	0	2107.007711	0.0076	0.1450
ILFENPDEATK[x]R	10	0	1431.735725	0.0075	0.0900
DNSSDLQK[x]LLMK	7	0	1390.712547	0.0075	0.0900
K[x]LIPIRGTEVEK	0	0	1381.829229	0.0075	0.0900
K[x]YYSFDNSLK	0	0	1263.613496	0.0075	0.0750
K[x]QCVIANSCK	0	0	1206.584850	0.0075	0.0750
NCACVISQK[x]K	8	0	1206.584850	0.0075	0.0750
DIK[x]VIMATNR	2	0	1159.638269	0.0075	0.0750
NIK[x]VIMATNR	2	0	1158.654253	0.0075	0.0750
MRK[x]LAR	2	0	773.469370	0.0075	0.0450
WAIK[x]EK	3	0	773.443537	0.0075	0.0450
S[x]RSYDSRTTIFSPEGR	0	0	1857.896851	0.0075	0.1200
DNLSWLSK[x]ANNWSK	7	0	1661.816092	0.0075	0.1050
IEFATITKDTTK[x]NK	11	0	1608.872208	0.0075	0.1050
KLFK[x]SLGSGMDQEK	3	0	1566.807502	0.0075	0.1050
K[x]GEIRMGTTITALR	0	0	1545.866017	0.0075	0.1050
K[x]NCKADAGITIAPR	0	0	1513.803419	0.0075	0.1050
TSTGGPK[x]LQLNLER	6	0	1512.825929	0.0075	0.1050
FDIMPRK[x]K	6	0	1033.574220	0.0075	0.0600
AKSAK[x]IVR	4	0	871.560288	0.0075	0.0600
CIK[x]R	2	0	575.321319	0.0075	0.0300
GEK[x]R	2	0	488.270670	0.0075	0.0300
EAADFIFDICGIAGIKK[x]TR	16	0	2124.103657	0.0074	0.1400
K[x]GFDFEYYQRNLLLQEK	0	0	2190.110853	0.0074	0.1250
MVCKIWK[x]SDEINEVLNK	6	0	2105.064830	0.0074	0.1250
LKVELAK[x]QNLFVPTSDK	6	0	1929.093418	0.0074	0.1250
QDLADATVETLK[x]AIEGK	11	0	1800.946820	0.0074	0.1250
Q[x]LMTEFVDQVDDVVK	0	0	1764.860319	0.0073	0.1100
QSK[x]YTYDRGTTAVLK	2	0	1729.899815	0.0073	0.1100
SGVK[x]LENVKIYADLK	3	0	1675.950788	0.0073	0.1100
AIDLYK[x]EVLNKGVSK	5	0	1675.950788	0.0073	0.1100
TGPPGPPCGGK[x]FMLK	10	0	1542.768616	0.0073	0.1100
EYLEKNWK[x]EGLSR	7	0	1650.836493	0.0073	0.0950
EPLK[x]EVVQFVGSR	3	0	1486.814306	0.0073	0.0950
IEVNIHRK[x]R	7	0	1163.688664	0.0072	0.0650
INVK[x]KSYDYSATMYTR	3	0	1938.950858	0.0072	0.1150
SQDISINGNSK[x]KEEPK	10	0	1772.890370	0.0072	0.1150
KEEPK[x]SETLENFTR	4	0	1706.847448	0.0071	0.1000
LK[x]YYEQK	1	0	970.512337	0.0071	0.0500
VFHPITK[x]AVILSDTKPVDK	6	0	2107.204023	0.0071	0.1350
GDVAASILDK[x]YR	9	0	1306.688052	0.0071	0.0850
HHFYAK[x]IDRPAQVISFK	5	0	2056.100568	0.0071	0.1200
D[x]GLEDDMPALADEEFEK	0	0	1922.809068	0.0071	0.1200
LIQIRVK[x]LEK	6	0	1238.807376	0.0070	0.0700
TVQYATK[x]RSK	6	0	1180.656362	0.0070	0.0700
YK[x]NENLENIEDVQLR	1	0	1875.932566	0.0070	0.1050
DSYLIIDK[x]LPSEYDSRVK	7	0	2140.105099	0.0069	0.1250
STMLEK[x]IKENQEK	5	0	1576.812980	0.0069	0.0900
E[x]IINRDIGKVVDK	0	0	1497.851416	0.0069	0.0900
GDSGEMSLQK[x]LFK	9	0	1438.712546	0.0069	0.0900
HNNHMAKVLTLELYK[x]K	14	0	1938.050842	0.0069	0.1100
GK[x]SALSTLNGFVEELK	1	0	1691.909318	0.0069	0.1100
K[x]REAEAAK	0	0	901.498083	0.0069	0.0550
ATKQSK[x]YTYDR	5	0	1359.678214	0.0068	0.0750
EQK[x]PEVDYSEK	2	0	1350.630263	0.0068	0.0750
GYSK[x]PNERATKQSK	3	0	1592.826990	0.0068	0.0950
QGITEAYNQK[x]AVEKLMSR	9	0	2065.062523	0.0067	0.1200
DDINLDEASAMAVK[x]FLSK	13	0	1965.971650	0.0067	0.1200
LK[x]PQDERTQEER	1	0	1527.764059	0.0067	0.0800
MEQK[x]PEVDYSEK	3	0	1481.670742	0.0067	0.0800
IWK[x]VMCKNK	2	0	1205.641245	0.0067	0.0600
LLVK[x]DRIDK	3	0	1098.676036	0.0067	0.0600
K[x]TVQYATKR	0	0	1093.624337	0.0067	0.0600
AKYASQK[x]RP	6	0	1047.582476	0.0067	0.0600
EK[x]ADAAFLR	1	0	1019.539945	0.0067	0.0600
GNAK[x]FGDGIQIAQLALKHR	3	0	2036.127841	0.0066	0.1250
MPGTLLPGPGK[x]GYIGDPIK	10	0	1910.033463	0.0066	0.1250
QVK[x]NRDCVGR	2	0	1230.625074	0.0065	0.0650
RVEFK[x]MGNGK	4	0	1164.607305	0.0065	0.0650
SSHIITK[x]ELK	6	0	1154.665864	0.0065	0.0650
Q[x]YTVGQGYTK	0	0	1143.555986	0.0065	0.0650
AK[x]TMTERLCPHTTSASM	1	0	1920.885494	0.0065	0.1100
NELEK[x]LNFSSLKMK	4	0	1679.891560	0.0064	0.0900
DRGK[x]LVR	3	0	842.508589	0.0064	0.0450
IHAYVK[x]VLTLSLMEELHK	5	0	2123.181179	0.0064	0.1150
LVPYLTK[x]LESK	6	0	1289.759425	0.0064	0.0700
IVAFDQLVK[x]EK	8	0	1288.739025	0.0064	0.0700
GSNDDEMK[x]IDK	7	0	1250.544822	0.0064	0.0700
QTGQYYGGLK[x]LCVDR	9	0	1756.856570	0.0063	0.0950
MDDK[x]MLLTEVHLLESK	3	0	1900.963729	0.0063	0.1000
VSGSELVQK[x]YIGEGSR	8	0	1707.879080	0.0063	0.1000
K[x]DWNACKK	0	0	1048.512348	0.0063	0.0500
LWK[x]R	2	0	601.369985	0.0063	0.0250
LQK[x]R	2	0	543.349250	0.0063	0.0250
QGSATVGLVSK[x]THAVLVALKR	10	0	2134.258512	0.0062	0.1300
NEEGIIEFTK[x]TPNDTQK	9	0	1962.953358	0.0062	0.1050
GCLMFGPPGTGK[x]TLLAR	11	0	1774.922143	0.0062	0.1050
VKAMEVDEK[x]PTER	8	0	1530.771118	0.0062	0.0800
YDK[x]TEDDIK	2	0	1125.518932	0.0061	0.0550
EHFK[x]ELVSK	3	0	1115.597456	0.0061	0.0550
IDRDK[x]LVLK	4	0	1098.676036	0.0061	0.0550
SAVIK[x]TSTR	4	0	961.555594	0.0061	0.0550
SSCK[x]IVFRSELQDK	3	0	1695.861321	0.0061	0.0850
SFLELTEVWGK[x]PQK	10	0	1660.882380	0.0061	0.0850
AVEK[x]LMSRRPPVIR	3	0	1650.971479	0.0061	0.0850
TEDDIK[x]SLQSVGQIIGEVLK	5	0	2171.168421	0.0060	0.1200
TDNHLSSTLEK[x]LSFK	10	0	1718.883832	0.0060	0.0900
VLELRAELDK[x]IGLSK	9	0	1682.992985	0.0060	0.0900
MEILK[x]IHLEK	4	0	1252.721266	0.0060	0.0600
LEK[x]VR	2	0	643.401675	0.0060	0.0300
FKLNYK[x]PEEEYPDLSK	5	0	1998.993768	0.0059	0.0950
TDK[x]YAFSLTTFSPNGK	2	0	1775.872934	0.0059	0.0950
VVSSAIVDK[x]YIGESAR	8	0	1692.904567	0.0059	0.0950
SGNLPDADNSK[x]SDISK	10	0	1646.774679	0.0059	0.0950
CFGIK[x]FDIMPR	4	0	1382.683832	0.0059	0.0650
DYYTK[x]QSKATR	4	0	1359.678214	0.0059	0.0650
K[x]VIARLQSYDR	0	0	1347.762215	0.0059	0.0650
LENVK[x]IYADLK	4	0	1304.733939	0.0059	0.0650
SSLELANNAVK[x]SNDIEK	10	0	1830.932231	0.0059	0.1000
QYSAK[x]AKWSTAETLTNNK	4	0	2040.027522	0.0058	0.1050
TRLLENDIK[x]VMK	8	0	1458.822760	0.0058	0.0700
LPEANFEPLEK[x]R	10	0	1441.756460	0.0058	0.0700
DEQIEK[x]IDTVIK	5	0	1429.766355	0.0058	0.0700
GFICK[x]VVDKDGIR	4	0	1505.802358	0.0058	0.0750
CIDMFIHK[x]SAELYK	7	0	1753.853066	0.0057	0.0800
VVTALTMLK[x]QHLFR	8	0	1655.954434	0.0057	0.0800
VNLYK[x]FR	4	0	938.533741	0.0057	0.0400
K[x]DWNACK	0	0	920.417393	0.0057	0.0400
Y[x]FATLQK	0	0	869.464664	0.0057	0.0400
ENAINK[x]K	5	0	815.450075	0.0057	0.0400
IITK[x]EGVETRIIPLK	3	0	1709.045018	0.0057	0.0850
ALQDYK[x]PELASDPIIR	5	0	1827.972976	0.0056	0.0900
E[x]QKPEVDYSEKFAELQK	0	0	2067.015955	0.0056	0.0950
VALRNDSYQLIK[x]ILPNK	11	0	1984.146846	0.0056	0.0950
GGLGYPEDAIGKTK[x]LVK	13	0	1744.972250	0.0056	0.0950
GNAK[x]FGDGIQIAQLALK	3	0	1742.967833	0.0056	0.0950
MCSPSATLTHRTMTEK[x]AR	15	0	2076.986596	0.0056	0.1000
LELK[x]KANWCDK	3	0	1403.723052	0.0055	0.0600
ELEAMK[x]LLRPRK	5	0	1482.870377	0.0054	0.0650
K[x]EDSSPCGYIIR	0	0	1423.676496	0.0054	0.0650
AELDKIGLSK[x]IR	9	0	1341.797930	0.0054	0.0650
VK[x]AMEVDEKPTER	1	0	1530.771118	0.0054	0.0700
SQK[x]ALDTLFSAIR	2	0	1448.798656	0.0054	0.0700
TFHILEPKEK[x]SLLAHK	9	0	1890.072626	0.0053	0.0850
GK[x]VAVFDSQTQPPVLWFR	1	0	2074.099899	0.0053	0.0950
ELVSK[x]ASPIAGSEGKEAYR	4	0	1991.032273	0.0053	0.1000
GIDLKSIAEK[x]MNGASGAELK	9	0	2031.066940	0.0052	0.1050
D[x]DGLEDDMPALADEEFEK	0	0	2037.836007	0.0050	0.0900
LFNLEPK[x]ILEEVPLR	6	0	1809.039932	0.0050	0.0750
AIDLYKEVLNK[x]GVSK	10	0	1675.950788	0.0050	0.0750
VVKGNQK[x]FSSTADYMNMSS	6	0	2092.955678	0.0050	0.0950
SMK[x]DLHISQNFACLIR	2	0	1931.970877	0.0050	0.0800
NLQVAKSLDK[x]QMVEER	9	0	1886.988302	0.0050	0.0800
DGIQDIMPSQAK[x]ELKK	11	0	1799.945046	0.0050	0.0800
GEIK[x]KAMVNIDTIDNK	3	0	1787.945046	0.0050	0.0800
LCIHKNK[x]LTNDETR	6	0	1740.894015	0.0050	0.0700
FCVGLQKIEEIFK[x]K	12	0	1737.948678	0.0050	0.0700
QDPKK[x]HLDAEVQK	4	0	1534.810280	0.0050	0.0650
ELAAIK[x]EDTEAVLK	5	0	1528.834763	0.0050	0.0700
EPNK[x]GSYRPYTAK	3	0	1509.757521	0.0050	0.0650
SLGSGMDQEK[x]VLNK	9	0	1504.755469	0.0050	0.0700
EVLNK[x]GVSKDEK	4	0	1344.724827	0.0050	0.0600
KGVVALVEDK[x]TK	9	0	1285.760486	0.0050	0.0600
SVEISALASK[x]NR	9	0	1273.698949	0.0050	0.0600
VYATMQK[x]LQK	6	0	1208.658670	0.0050	0.0500
NLQVAK[x]SLDK	5	0	1114.634566	0.0050	0.0500
DYYTK[x]QSK	4	0	1031.492328	0.0050	0.0400
VSK[x]ILEHK	2	0	952.570517	0.0050	0.0400
EK[x]RTFLR	1	0	948.550451	0.0050	0.0350
K[x]VAQTTYK	0	0	937.523235	0.0050	0.0400
ERK[x]PRR	2	0	840.504172	0.0050	0.0300
K[x]INANEK	0	0	815.450075	0.0050	0.0350
LRNK[x]R	3	0	685.434703	0.0050	0.0250
N[x]SIVSK	0	0	646.364957	0.0050	0.0300
IGLSK[x]IRIAYASVVYIADK	4	0	2079.209109	0.0047	0.0900
QIQPK[x]TFANLVSSTLYEK	4	0	2066.104707	0.0047	0.0850
LVLK[x]EVFLSFHNLVGRR	3	0	2026.183900	0.0047	0.0800
N[x]SSSDMAYTSMFKGNQK	0	0	1894.818860	0.0047	0.0800
GVILYGAPGTGK[x]TLLAK	11	0	1657.976610	0.0047	0.0800
K[x]PPVQPLAYKSATPFR	0	0	1799.009303	0.0047	0.0750
MK[x]LSLFSNKENELR	1	0	1707.897707	0.0046	0.0650
QTETINWLEK[x]RFK	9	0	1691.899424	0.0046	0.0600
AASIAVEDEK[x]RLR	9	0	1456.799717	0.0046	0.0600
EK[x]ASKGSNDDEMK	1	0	1437.640504	0.0046	0.0600
K[x]YINRSYYHLR	0	0	1511.799660	0.0045	0.0500
SSTAAK[x]TFLEK	5	0	1181.629146	0.0045	0.0500
GVVALVEDKTK[x]SVALGGITK	10	0	1984.156741	0.0045	0.0900
FRKLGVK[x]PPK	6	0	1168.744388	0.0045	0.0450
AK[x]NPMFALSR	1	0	1133.601493	0.0045	0.0450
WIAK[x]QILDCIVNLSEPAK	3	0	2097.129144	0.0044	0.0800
EIIRTSTSSMTAVPK[x]PLK	14	0	1958.086949	0.0044	0.0800
M[x]SSKDISSK	0	0	981.480047	0.0044	0.0400
INVKK[x]SYDYSATMYTR	4	0	1938.950858	0.0044	0.0700
GQYSTVGK[x]VAVGQQYR	7	0	1739.895399	0.0044	0.0700
YEALSK[x]HIIMFDCK	5	0	1753.853066	0.0043	0.0600
LKPLIEK[x]GGDWERK	6	0	1667.935808	0.0043	0.0600
K[x]YTGLLR	0	0	849.507194	0.0043	0.0300
IK[x]LISGK	1	0	757.506134	0.0043	0.0300
LK[x]ESQLVDKFFEK	1	0	1609.871482	0.0042	0.0550
TEPKAVDEEMK[x]VR	10	0	1530.771118	0.0042	0.0550
YEAKAIGSGSEPAK[x]SELVK	13	0	1963.026127	0.0042	0.0800
DCTAYNIYDK[x]NK	9	0	1503.666324	0.0042	0.0500
EK[x]ADAAFLRLVK	1	0	1359.787367	0.0042	0.0500
EFPDLGVLEGK[x]R	10	0	1358.719350	0.0042	0.0500
SSTAAKTFLEK[x]R	10	0	1337.730248	0.0042	0.0500
TK[x]DAVVLGVEKR	1	0	1313.766632	0.0042	0.0500
F[x]ATLQK	0	0	706.401341	0.0042	0.0250
DECK[x]QDIMFELGLLQER	3	0	2123.002624	0.0041	0.0700
M[x]SRSYDSRTTIFSPEGR	0	0	1988.937329	0.0041	0.0700
YPMDAHK[x]SELEGVEEAR	6	0	1959.899550	0.0041	0.0700
IDK[x]EDMGSNDK	2	0	1250.544822	0.0041	0.0450
FK[x]LNYKPEEEYPDLSK	1	0	1998.993768	0.0041	0.0650
LILVDDEKTSWIYK[x]NK	13	0	1964.061785	0.0041	0.0650
TSETNDRNSTNNTK[x]ER	13	0	1865.846269	0.0041	0.0650
K[x]TLVAHAVLKVGSALVGSQTK	0	0	2106.252365	0.0040	0.0850
ALTLK[x]TGPPGPPCGGKFMLK	4	0	2069.116472	0.0040	0.0800
ESQLVDK[x]FFEKINVK	6	0	1822.982813	0.0040	0.0600
DYGK[x]FLSAMHDLPVR	3	0	1747.871494	0.0040	0.0600
QEVAAQK[x]SSEETEDK	6	0	1677.769259	0.0040	0.0600
K[x]GYQTIELDK	0	0	1193.629146	0.0040	0.0400
SRK[x]VAQTTYK	2	0	1180.656362	0.0040	0.0400
M[x]SERDTALEK	0	0	1178.560080	0.0040	0.0400
LILTENIK[x]TK	7	0	1171.717563	0.0040	0.0400
S[x]ERDTALEK	0	0	1047.519601	0.0039	0.0350
SLALTK[x]KDK	5	0	1002.607293	0.0039	0.0350
IVRTLIDK[x]FSGEK	7	0	1504.861253	0.0038	0.0500
SAKAK[x]NPMFALSR	4	0	1419.765584	0.0038	0.0500
SAK[x]AKNPMFALSR	2	0	1419.765584	0.0038	0.0500
K[x]IEIPLPNEVGRMEILK	0	0	1978.128419	0.0038	0.0650
CFGIK[x]FDIMPRK	4	0	1510.778788	0.0038	0.0450
AHLDVQEK[x]DQPK	7	0	1406.715325	0.0038	0.0450
EK[x]QNTPVLFDSK	1	0	1404.724827	0.0038	0.0450
K[x]IDKEDMGSNDK	0	0	1378.639778	0.0038	0.0450
GVMTLGFDLIK[x]R	10	0	1348.753625	0.0038	0.0450
SPSGNDALNDK[x]K	10	0	1244.599634	0.0038	0.0450
ATAIGK[x]SSTAAK	5	0	1104.613831	0.0038	0.0450
FHQLK[x]PTRVLTLAMVK	4	0	1881.102150	0.0037	0.0600
CEDGVILALEK[x]VVTSK	10	0	1759.938898	0.0037	0.0600
K[x]SGR	0	0	446.260107	0.0037	0.0150
MNSIVSK[x]YTQSTNNDDPKK	6	0	2169.037093	0.0037	0.0700
C[x]SPSATLTHRTMTEK	0	0	1718.807905	0.0037	0.0550
DGIQDIMPSQAK[x]ELK	11	0	1671.850090	0.0037	0.0550
FGDGIQIAQLALK[x]HR	12	0	1665.931391	0.0037	0.0550
EDALFK[x]NEEKK	5	0	1349.682631	0.0036	0.0400
LYNKFK[x]TNHGNPFM	5	0	1709.834718	0.0036	0.0500
VVLKNK[x]GTMK	5	0	1116.668841	0.0035	0.0350
LDRK[x]IEIPLPNEVGR	3	0	1747.994380	0.0033	0.0500
VISMEKGGNMK[x]EVFR	10	0	1723.874862	0.0033	0.0500
AHILRIHAK[x]SMAIDK	8	0	1702.966393	0.0033	0.0500
GGVHVK[x]LAHLSKHPK	5	0	1606.941898	0.0033	0.0500
M[x]EQKPEVDYSEK	0	0	1481.670742	0.0033	0.0400
IK[x]YEYQKLK	1	0	1211.691351	0.0033	0.0300
K[x]ATDDDRWK	0	0	1133.546483	0.0033	0.0300
QVK[x]LLFIEK	2	0	1116.690625	0.0033	0.0300
GFICK[x]VVDK	4	0	1064.568799	0.0033	0.0300
GTLK[x]VHTIR	3	0	1023.618860	0.0033	0.0300
FLK[x]TSK	2	0	722.432639	0.0033	0.0200
A[x]ASLLK	0	0	601.379880	0.0033	0.0200
VELAKQNLFVPTSDK[x]EK	14	0	1945.051948	0.0032	0.0550
YEYQKLK[x]ESQLVDK	6	0	1769.919882	0.0032	0.0450
NLTDETK[x]NKHCLIK	6	0	1712.887868	0.0032	0.0450
LYNK[x]FKTNHGNPFM	3	0	1709.834718	0.0032	0.0450
DYTMAQPEFFK[x]AVR	10	0	1701.818400	0.0032	0.0450
NNSWAK[x]SWSNLDLR	5	0	1689.822239	0.0032	0.0450
M[x]CSPSATLTHR	0	0	1259.575014	0.0032	0.0350
YYK[x]PDLTIDEAVRIMK	2	0	1954.023292	0.0031	0.0500
YVTGPK[x]NK	5	0	905.497023	0.0031	0.0250
V[x]NQIESQMAMAEK	0	0	1477.690428	0.0031	0.0400
RLAEGESEEVK[x]AYMDPHR	10	0	2116.000652	0.0031	0.0550
NSIVSK[x]YTQSTNNDDPKK	5	0	2037.996615	0.0031	0.0550
FGDGIQIAQLALK[x]HRENK	12	0	2037.111857	0.0031	0.0550
SSQQGVEGVLIILK[x]IEDTDK	13	0	2171.168421	0.0030	0.0600
GYQTIELDK[x]K	8	0	1193.629146	0.0030	0.0300
LGDK[x]GPAAAR	3	0	954.524630	0.0030	0.0300
SAK[x]AK	2	0	503.306720	0.0030	0.0150
MVILNK[x]DGMERK	5	0	1432.752968	0.0029	0.0350
EIQDEK[x]EAEAAR	5	0	1387.657871	0.0029	0.0350
LAAPQLVQMFIGDGAK[x]LVR	15	0	2026.139651	0.0029	0.0550
AIGSGSEPAK[x]SELVKEFHK	9	0	2013.053008	0.0029	0.0550
MVCK[x]IWK	3	0	963.503367	0.0029	0.0200
SMNLTRGIDLK[x]SIAEK	10	0	1774.961029	0.0028	0.0450
HHFYAK[x]IDRPAQVISFKK	5	0	2184.195523	0.0028	0.0500
YGLQGPTWLVHK[x]ENAINK	11	0	2067.090061	0.0028	0.0500
ATSAGPKQTETINWLEK[x]R	16	0	2029.059155	0.0028	0.0500
TAAVNIK[x]VR	6	0	970.592313	0.0028	0.0250
ELISVSAASK[x]ILSNITYSYK	9	0	2186.183345	0.0027	0.0550
NWK[x]EEYLRAAK	2	0	1406.730582	0.0027	0.0300
LELKK[x]ANWCDK	4	0	1403.723052	0.0027	0.0300
D[x]YTMAQPEFFK	0	0	1375.611779	0.0027	0.0300
LTHEK[x]STMLEK	4	0	1315.680522	0.0027	0.0300
EEYLRAAK[x]ASR	7	0	1292.683635	0.0027	0.0300
TEPK[x]AVDEEMK	3	0	1275.601607	0.0027	0.0300
SVQPTAK[x]TVQK	6	0	1185.671676	0.0027	0.0300
EEPK[x]SETLENFTR	3	0	1578.752492	0.0027	0.0350
K[x]LPNIEEATFDKR	0	0	1559.830681	0.0027	0.0350
LK[x]PLIEKGGDWER	1	0	1539.840853	0.0027	0.0350
MSFLELTEVWGK[x]PQK	11	0	1791.922859	0.0027	0.0400
VLIDCNK[x]FDSIDLNPAR	6	0	1988.998865	0.0026	0.0450
NEEEPTKK[x]GINIDQSSNSK	7	0	2117.023553	0.0026	0.0500
QGSATVGLVSK[x]THAVLVALK	10	0	1978.157410	0.0025	0.0500
HNFVGLFVELSK[x]LLVK	11	0	1842.076651	0.0025	0.0400
K[x]FTGGVLMLIDRESDK	0	0	1807.950131	0.0025	0.0400
LCIHK[x]NKLTNDETR	4	0	1740.894015	0.0025	0.0350
GGYAEVK[x]QSEVIGLVR	6	0	1703.920551	0.0025	0.0400
LENQRK[x]WR	5	0	1128.615169	0.0025	0.0200
K[x]TLVAHAVLK	0	0	1078.686208	0.0025	0.0250
TLSK[x]ESAR	3	0	890.482099	0.0025	0.0200
ELLVK[x]ASK	4	0	886.548722	0.0025	0.0200
IAK[x]GAIEK	2	0	828.506860	0.0025	0.0200
K[x]SGFEK	0	0	694.364957	0.0025	0.0150
QNTPVLFDSK[x]EAVLKLK	9	0	1929.093418	0.0024	0.0400
ARQEVAAQK[x]SSEETEDK	8	0	1904.907471	0.0024	0.0400
ELNLMDPK[x]VPEDIFK	7	0	1786.917438	0.0023	0.0350
QNTPVLFDSK[x]EAVLK	9	0	1687.914404	0.0023	0.0350
HEDALAK[x]LGATLAQGIIDAGGR	6	0	2176.159922	0.0023	0.0500
K[x]TLEVLYLK	0	0	1105.674641	0.0022	0.0200
LK[x]ESQLVDK	1	0	1058.597121	0.0022	0.0200
HGGYK[x]PTDK	4	0	1001.492997	0.0022	0.0200
WK[x]VETQEAAVVDYPDR	1	0	1904.926754	0.0022	0.0350
MKLSLFSNK[x]ENELR	8	0	1707.897707	0.0021	0.0300
IK[x]YEYQK	1	0	970.512337	0.0021	0.0150
FK[x]LNVYK	1	0	910.527595	0.0021	0.0150
LK[x]VELAK	1	0	799.516697	0.0021	0.0150
NELEK[x]LNFSSLK	4	0	1420.756126	0.0021	0.0250
MHNNHAK[x]SLPPEEYDEK	6	0	2037.921346	0.0021	0.0350
VNGVVFTNRPDEK[x]NR	12	0	1743.901545	0.0020	0.0300
SIAEK[x]MNGASGAELK	4	0	1504.755469	0.0020	0.0300
NEEK[x]LAEFDK	3	0	1221.587675	0.0020	0.0200
K[x]EPPVYTPPK	0	0	1154.633506	0.0020	0.0200
IITK[x]EGVETR	3	0	1144.645129	0.0020	0.0200
GFICKVVDK[x]DGIR	8	0	1505.802358	0.0019	0.0250
NLQVAK[x]SLDKQMVEER	5	0	1886.988302	0.0019	0.0300
DQIGEEK[x]TILQSLLQR	6	0	1870.015898	0.0019	0.0300
TK[x]INLIETLRTITDGK	1	0	1815.046470	0.0019	0.0300
WK[x]RENQLR	1	0	1128.615169	0.0019	0.0150
EYLEK[x]NWK	4	0	1108.555260	0.0019	0.0150
D[x]KKLIPIR	0	0	981.633448	0.0019	0.0150
S[x]INFCMDMDLSACILNASK	0	0	2188.962413	0.0018	0.0350
MPIDFK[x]GFICK	5	0	1354.677686	0.0018	0.0200
ISWYTK[x]IVDELDLR	5	0	1749.930053	0.0018	0.0250
VIPVEELKEIK[x]QIK	10	0	1665.007573	0.0018	0.0250
LGVMYAK[x]NLPNIQR	6	0	1615.886752	0.0018	0.0250
LFLLRSDYYMASTYTK[x]K	15	0	2099.076051	0.0018	0.0300
LENVKIYADLK[x]INEDSK	10	0	1991.057425	0.0018	0.0300
LHQLRNK[x]ELISVSAASK	6	0	1893.079498	0.0018	0.0300
KAMVNIDTIDNK[x]VATTM	11	0	1863.943328	0.0018	0.0300
TVQK[x]VETAVLSTTVK	3	0	1602.919156	0.0017	0.0250
MVTLK[x]DVGPPQPGPGIYR	4	0	1924.023961	0.0017	0.0300
RGGDEWK[x]IEPLK	6	0	1426.756795	0.0017	0.0200
LNADVLGQLIK[x]K	10	0	1310.792119	0.0017	0.0200
K[x]DLVRNFGR	0	0	1103.619920	0.0017	0.0150
EDTEAVLK[x]R	7	0	1059.555986	0.0017	0.0150
SAELYK[x]NPK	5	0	1048.555259	0.0017	0.0150
Y[x]TVGQGYTK	0	0	1015.497414	0.0017	0.0150
NIPK[x]AR	3	0	697.423471	0.0017	0.0100
SLDK[x]QMVEERVLK	3	0	1573.849698	0.0015	0.0200
QLADYK[x]AFEDSLR	5	0	1554.767750	0.0015	0.0200
EQVRDAGK[x]DEFSR	7	0	1535.732760	0.0015	0.0200
TGRK[x]EPPVYTPPK	3	0	1468.803742	0.0015	0.0200
LGSTAIGVKTK[x]DAVVLGVEK	10	0	1984.156741	0.0015	0.0300
FNSNAIAAVATK[x]MVTLK	11	0	1777.975953	0.0015	0.0250
VDAQDFLK[x]VAETRR	7	0	1646.873938	0.0014	0.0200
K[x]VNQIESQMAMAEK	0	0	1605.785384	0.0014	0.0200
IEEIFK[x]K	5	0	905.522175	0.0014	0.0100
GNQK[x]VVK	3	0	771.460247	0.0014	0.0100
NHASIDK[x]MKSLSEQYTER	6	0	2136.026865	0.0014	0.0250
AVEK[x]LSVEALNSLTGEFK	3	0	1934.035964	0.0014	0.0250
LKK[x]TLEVLYLK	2	0	1346.853655	0.0014	0.0150
AQSGPDASAK[x]LPTVIPTTR	9	0	1909.026796	0.0013	0.0250
VPTFANFHTPIFIAK[x]R	14	0	1858.025287	0.0012	0.0200
VATEKDFLDAVQK[x]VVK	12	0	1788.998462	0.0012	0.0200
NAYVINLK[x]QIAK	7	0	1373.803016	0.0012	0.0150
K[x]AMVNIDTIDNK	0	0	1360.701983	0.0012	0.0150
NWSK[x]IYDFPLFQGIFIR	3	0	2143.125385	0.0012	0.0200
YTYDRGTTAVLK[x]EDIYK	11	0	2035.026127	0.0012	0.0200
K[x]VEFGLPDLEGRAHILR	0	0	1949.084584	0.0012	0.0200
WRDATDDK[x]R	7	0	1161.552629	0.0011	0.0100
K[x]INVKFFEK	0	0	1151.670224	0.0011	0.0100
LK[x]DLRFGNR	1	0	1117.635570	0.0011	0.0100
IDVLFSK[x]IR	6	0	1089.654575	0.0011	0.0100
VIPVEELK[x]EIKQIK	7	0	1665.007573	0.0011	0.0150
SELQDK[x]SSQQGVEGVLIILK	5	0	2170.184405	0.0010	0.0200
GVVALVEDK[x]TKSVALGGITK	8	0	1984.156741	0.0010	0.0200
GYQTIELDKK[x]LDVAK	9	0	1719.940617	0.0010	0.0150
S[x]GYDRALSVFSPDGR	0	0	1625.779708	0.0010	0.0150
HSTFIITK[x]RK	7	0	1229.724379	0.0010	0.0100
VVTSKLLK[x]PR	7	0	1139.738968	0.0010	0.0100
K[x]VTSK	0	0	561.348581	0.0010	0.0050
V[x]GVFK	0	0	548.332206	0.0010	0.0050
AVNARALTCK[x]MPGTLLPGPGK	9	0	2151.165540	0.0010	0.0200
K[x]SGRSAPGVSTTSTIQ	0	0	1575.821569	0.0009	0.0150
IMKLCFDELK[x]K	9	0	1423.756658	0.0009	0.0100
LMVEMEKK[x]LEK	7	0	1376.740675	0.0009	0.0100
ELIRAQEEVK[x]R	9	0	1369.767693	0.0009	0.0100
MPFGNTHNK[x]FK	8	0	1319.644415	0.0009	0.0100
LK[x]GYQTIELDK	1	0	1306.713204	0.0009	0.0100
ELLKLK[x]VELAK	5	0	1282.822356	0.0009	0.0100
GYSK[x]PNERATK	3	0	1249.641438	0.0009	0.0100
CVVHLNDASVAAK[x]LLMK	12	0	1868.001115	0.0009	0.0150
FFPYYVYTTVAGIDK[x]EGK	14	0	2097.045801	0.0008	0.0150
VLNK[x]EHLEADFVTQVAVR	3	0	2067.111188	0.0008	0.0150
ASALGAINLQPLLMPSK[x]R	16	0	1879.071243	0.0008	0.0150
SNNIKENEQK[x]IK	9	0	1443.768084	0.0008	0.0100
GSNDDEMK[x]IDKK	7	0	1378.639778	0.0008	0.0100
IK[x]LISGKLDEAR	1	0	1341.797930	0.0008	0.0100
EDLTDEEK[x]AASIAVEDEKR	7	0	2147.022884	0.0008	0.0150
GNAKFGDGIQIAQLALK[x]HR	16	0	2036.127841	0.0008	0.0150
EIINRDIGK[x]VVDK	8	0	1497.851416	0.0008	0.0100
ITAFLLADSK[x]SQK	9	0	1420.792510	0.0008	0.0100
VVDASIVSK[x]ALGNFVASVLAR	8	0	2115.205083	0.0007	0.0150
K[x]EEPKSETLENFTR	0	0	1706.847448	0.0007	0.0100
LK[x]PLIEK	1	0	839.547996	0.0007	0.0050
KLDVAK[x]R	5	0	828.518092	0.0007	0.0050
VVDK[x]CFGIKFDIMPR	3	0	1823.942544	0.0007	0.0100
DHDLAPLYK[x]YLSENPK	8	0	1901.952241	0.0006	0.0100
IDK[x]NTWNSTLETAKAK	2	0	1818.947489	0.0006	0.0100
GLGYPEDAIGK[x]TKLVK	10	0	1687.950789	0.0006	0.0100
NEEEPTK[x]K	6	0	973.471593	0.0006	0.0050
NRQYQEVVK[x]QGDVLLNK	8	0	2030.090787	0.0006	0.0100
DAGK[x]DEFSR	3	0	1023.462090	0.0006	0.0050
QAAKASVVETVTLTK[x]VTQK	14	0	2001.146903	0.0005	0.0100
GK[x]SALSTLNGFVEELKAEVR	1	0	2147.158527	0.0005	0.0100
FVK[x]LGIDPPK	2	0	1112.659326	0.0005	0.0050
ILSGEQTVK[x]YDR	8	0	1407.735725	0.0004	0.0050
TDTK[x]TIEAITFK	3	0	1366.734330	0.0004	0.0050
GQSIDDMIPAQK[x]	11	0	1301.628489	0.0004	0.0050
IDELVSNNEK[x]IWK	9	0	1586.830346	0.0004	0.0050
ETLIFK[x]CIDMFIHK	5	0	1793.920748	0.0004	0.0050
ETEK[x]LAEERGWDIR	3	0	1730.858680	0.0004	0.0050
NLTDETKNK[x]HCLIK	8	0	1712.887868	0.0004	0.0050
L[x]MTEFVDQVDDVVK	0	0	1636.801747	0.0004	0.0050
AEQEELLSEKVSTK[x]K	13	0	1717.909710	0.0003	0.0050
ELAAIK[x]EDTEAVLKR	5	0	1684.935865	0.0003	0.0050
NVVTEAGFIAIK[x]EDR	11	0	1660.878354	0.0003	0.0050
EWLDK[x]LGDKGPAAAR	4	0	1625.852476	0.0003	0.0050
KTLEVLYLK[x]MHNNHAK	8	0	1938.050842	0.0003	0.0050
LVNFTAK[x]TLDLLGIFR	6	0	1820.055916	0.0003	0.0050
QEVAAQK[x]SSEETEDKK	6	0	1805.864214	0.0003	0.0050
QLDSERFIVK[x]ASSGPR	9	0	1788.948158	0.0003	0.0050
VIGSELVQK[x]YVGEGAR	8	0	1703.920551	0.0003	0.0050
TSASIDFDSNFLNSMIK[x]K	16	0	2016.982547	0.0003	0.0050
LGITFAHVTAAK[x]NNSWAK	11	0	1928.026739	0.0003	0.0050
ALGNFVASVLARLALTK[x]PK	16	0	1968.188317	0.0003	0.0050
# precursors: 1
Precursor: 2779.4040	4	0.9979	0
K[x]TTEEK(0)	HFEQVINEK[x]HEDALAK(8)	1.5600	2779.4027	138.0681
LESK[x]QRIFR(3)	EDMGSNDKASK[x]ER(10)	0.7700	2779.3922	138.0681
LESK[x]QRIFR(3)	EDMGSNDK[x]ASKER(7)	0.6900	2779.3922	138.0681
M[x]NSIVSK(0)	M[x]ATTVKDTMNVDINAIK(0)	0.6850	2779.4168	138.0681
NWK[x]EEYLR(2)	GMALGSANEK[x]IEASK(9)	0.6850	2779.3849	138.0681
K[x]YINR(0)	SSKDISSK[x]SPSGNDALNDK(7)	0.6650	2779.3987	138.0681
SSEETEDK[x]K(7)	G[x]VFKNVSGNVLSEIK(0)	0.6550	2779.4126	138.0681
QK[x]SLEK(1)	N[x]SIVSKYTQSTNNDDPK(0)	0.5750	2779.3874	138.0681
M[x]NSIVSK(0)	MATTVK[x]DTMNVDINAIK(5)	0.5750	2779.4168	138.0681
K[x]YINR(0)	S[x]SKDISSKSPSGNDALNDK(0)	0.5650	2779.3987	138.0681
K[x]DWNACKK(0)	GYSKPNERATK[x]QSK(10)	0.5600	2779.4074	138.0681
LEGTIDYQK[x]L(8)	NTWNSTLETAK[x]AK(10)	0.5600	2779.4279	138.0681
MGNGK[x]MVEISR(4)	K[x]VSTTPANSFELK(0)	0.5350	2779.4247	138.0681
K[x]TTEEK(0)	LAAEDHK[x]FVIHQEENK(6)	0.5050	2779.4027	138.0681
EDTEAVLK[x]R(7)	YYK[x]PDLTIDEAVR(2)	0.4900	2779.4279	138.0681
K[x]YINR(0)	SSK[x]DISSKSPSGNDALNDK(2)	0.4800	2779.3987	138.0681
MSSK[x]DISSK(3)	YVQVEQRNK[x]PDER(8)	0.4800	2779.3809	138.0681
ATAIGK[x]SSTAAK(5)	ASKGSNDDEMK[x]IDK(10)	0.4650	2779.3908	138.0681
K[x]MRK(0)	M[x]SSKDISSKSPSGNDALNDK(0)	0.4550	2779.3843	138.0681
K[x]LFK(0)	SSSDMAYTSMFKGNQK[x]VVK(15)	0.4450	2779.4287	138.0681
