# Supplementary material for: ECL: an exhaustive search tool for the identification of cross-linked peptides using whole database
Source: BMC Bioinformatics. 2016 May 20;17:217. doi: 10.1186/s12859-016-1073-y (PMC4874008; doi:10.1186/s12859-016-1073-y)
Supplement: Additional file 5 — Kojak’s pre-selection list of PSMs only identified by ECL. (ZIP 5147 kb) [file 12859_2016_1073_MOESM5_ESM.zip › Kojak's pre-selection ranks of ECL only peptides/Kojak's detailed results/aleitner_M1012_007/diagnostic_2454.txt]

Scan: 2454
K[x]DQK	0	0	517.285985	0.1200	0.4800
LK[x]YYEQK	1	0	970.512337	0.1100	0.7700
DKK[x]DQK	2	0	760.407879	0.1042	0.6250
IK[x]YEYQK	1	0	970.512337	0.0914	0.6400
TTEEK[x]EATPMEMDEEK	4	0	1896.796787	0.0853	1.3650
DK[x]KDQK	1	0	760.407879	0.0833	0.5000
K[x]TTEEKEATPMEMDEEK	0	0	2024.891743	0.0824	1.4000
KTTEEK[x]EATPMEMDEEK	5	0	2024.891743	0.0724	1.2300
NCK[x]K	2	0	548.274037	0.0712	0.2850
DQK[x]KDKPK	2	0	985.555594	0.0650	0.5200
K[x]DKPK	0	0	614.375128	0.0640	0.3200
DQKK[x]DKPK	3	0	985.555594	0.0625	0.5000
QYQEVVK[x]QGDVLLNK	6	0	1759.946763	0.0623	0.9350
GSNDDEMK[x]IDKK	7	0	1378.639778	0.0613	0.7350
K[x]HFEQVINEK	0	0	1270.666925	0.0585	0.5850
MEILK[x]IHLEK	4	0	1252.721266	0.0585	0.5850
SNNIK[x]ENEQK	4	0	1202.589070	0.0580	0.5800
EPPVYTPPKDK[x]K	10	0	1397.755400	0.0579	0.6950
EPPVYTPPK[x]DKK	8	0	1397.755400	0.0563	0.6750
KDK[x]PK	2	0	614.375128	0.0550	0.2750
LLIFEK[x]QVR	5	0	1144.696771	0.0539	0.4850
K[x]DSESTEEK	0	0	1051.466899	0.0528	0.4750
EDVQSLK[x]LKYYEQK	6	0	1769.919882	0.0514	0.7200
K[x]NEEK	0	0	646.328572	0.0510	0.2550
T[x]EVLKTNVLQSNENIVQYYTQK	0	0	2611.349222	0.0495	1.0900
IK[x]ENQEK	1	0	887.471202	0.0493	0.3450
TEPK[x]AVDEEMK	3	0	1275.601607	0.0491	0.5400
TEVLK[x]TNVLQSNENIVQYYTQK	4	0	2611.349222	0.0486	1.0700
NK[x]LTNDETR	1	0	1089.541397	0.0483	0.4350
LFLLRSDYYMASTYTK[x]K	15	0	2099.076051	0.0474	0.8050
E[x]MKKDSESTEEK	0	0	1439.644921	0.0471	0.5650
LRTFHILEPK[x]EK	9	0	1509.866674	0.0467	0.5600
GVSK[x]DEK	3	0	761.391895	0.0464	0.3250
ATAGPIIADK[x]NCKK	9	0	1485.797272	0.0461	0.6450
SVQPTAK[x]TVQK	6	0	1185.671676	0.0459	0.5050
DQKKDK[x]PK	5	0	985.555594	0.0456	0.3650
DCTAYNIYDK[x]NK	9	0	1503.666324	0.0454	0.5450
QEMKK[x]DSESTEEK	4	0	1567.703492	0.0454	0.5900
M[x]TEVLKTNVLQSNENIVQYYTQK	0	0	2742.389700	0.0452	1.0400
E[x]MKK	0	0	534.283541	0.0450	0.1800
MSFLELTEVWGK[x]PQK	11	0	1791.922859	0.0447	0.6700
V[x]NQIESQMAMAEK	0	0	1477.690428	0.0446	0.5800
EDVQSLKLK[x]YYEQK	8	0	1769.919882	0.0443	0.6200
K[x]LDVAKR	0	0	828.518092	0.0443	0.3100
QYQEVVK[x]QGDVLLNKLQK	6	0	2129.184348	0.0442	0.7950
EMK[x]KDSESTEEK	2	0	1439.644921	0.0442	0.5300
K[x]TTEEK	0	0	734.380997	0.0442	0.2650
IEDTDK[x]YDKK	5	0	1253.613888	0.0440	0.4400
EMKK[x]DSESTEEK	3	0	1439.644921	0.0437	0.5250
VSGIRK[x]HFEQVINEK	5	0	1782.973979	0.0437	0.6550
KEPPVYTPPK[x]DK	9	0	1397.755400	0.0433	0.5200
K[x]RMPIDFK	0	0	1033.574220	0.0431	0.3450
LCIHKNK[x]LTNDETR	6	0	1740.894015	0.0429	0.6000
IQYVGK[x]QDPKK	5	0	1302.729522	0.0427	0.4700
Q[x]EMKKDSESTEEK	0	0	1567.703492	0.0427	0.5550
F[x]ATLQK	0	0	706.401341	0.0425	0.2550
VATEK[x]DFLDAVQK	4	0	1462.766689	0.0423	0.5500
HHFYAK[x]IDRPAQVISFK	5	0	2056.100568	0.0421	0.7150
QYQEVVKQGDVLLNK[x]LQK	14	0	2129.184348	0.0414	0.7450
NKMVCK[x]IWK	5	0	1205.641245	0.0411	0.3700
K[x]LFKSLGSGMDQEK	0	0	1566.807502	0.0411	0.5750
K[x]DQKK	0	0	645.380940	0.0410	0.2050
K[x]EPPVYTPPKDK	0	0	1397.755400	0.0408	0.4900
K[x]SGFEK	0	0	694.364957	0.0408	0.2450
FFEK[x]INVKK	3	0	1151.670224	0.0400	0.3600
AHLDVQEK[x]DQPK	7	0	1406.715325	0.0400	0.4800
LCIHK[x]NKLTNDETR	4	0	1740.894015	0.0393	0.5500
TLSK[x]WRDATDDK	3	0	1434.710239	0.0392	0.4700
MTEVLK[x]TNVLQSNENIVQYYTQK	5	0	2742.389700	0.0389	0.8950
IQYVGK[x]QDPK	5	0	1174.634566	0.0385	0.3850
KEEPK[x]SETLENFTR	4	0	1706.847448	0.0382	0.5350
TSWIYK[x]NK	5	0	1038.549782	0.0381	0.3050
MEILKIHLEK[x]VSK	9	0	1566.916655	0.0381	0.4950
TLIDK[x]FSGEKK	4	0	1264.702640	0.0377	0.4150
TTMTNGFLAHKLCIHK[x]NK	15	0	2113.092380	0.0372	0.6700
SSSDMAYTSMFK[x]GNQK	11	0	1780.775938	0.0372	0.5950
LVRDAFALAK[x]EK	9	0	1359.787367	0.0371	0.4450
MGQAQSGNFSNFGDGANGDNK[x]KDQK	20	0	2614.146520	0.0370	0.9250
M[x]FMTR	0	0	684.308705	0.0370	0.1850
QEMK[x]KDSESTEEK	3	0	1567.703492	0.0369	0.4800
K[x]VNQIESQMAMAEK	0	0	1605.785384	0.0368	0.5150
IWK[x]VMCKNK	2	0	1205.641245	0.0367	0.3300
HHVEIIAAGLRENWK[x]YACK	14	0	2294.174130	0.0366	0.6950
TLFRK[x]EK	4	0	920.544305	0.0364	0.2550
FEAQK[x]DTVHMIFNQK	4	0	1834.903518	0.0363	0.5450
M[x]PPK	0	0	471.251517	0.0362	0.1450
K[x]TELFK	0	0	764.443203	0.0358	0.2150
L[x]FKSLGSGMDQEK	0	0	1438.712546	0.0358	0.4650
NK[x]GTMKVELYEIQLISEGQPVEGR	1	0	2717.405684	0.0356	0.8550
K[x]GYQTIELDK	0	0	1193.629146	0.0355	0.3550
SWIGAYLAK[x]IPERIVCFMLNEK	8	0	2637.380995	0.0350	0.7700
NK[x]EHIMDNLEAQAIEELEGAK	1	0	2381.153176	0.0350	0.7350
K[x]NVPKLQNVSNFQK	0	0	1642.915408	0.0350	0.4900
L[x]KGYQTIELDK	0	0	1306.713204	0.0350	0.3850
ISYGDSGLRTEPK[x]AVDEEMK	12	0	2224.068057	0.0347	0.6950
ITAFLLADSK[x]SQK	9	0	1420.792510	0.0346	0.4500
IDK[x]KTTEEK	2	0	1090.586949	0.0344	0.3100
LNFSSLK[x]MK	6	0	1066.584449	0.0344	0.3100
MGQAQSGNFSNFGDGANGDNKK[x]DQK	21	0	2614.146520	0.0344	0.8600
AK[x]SAKIVR	1	0	871.560288	0.0344	0.2750
DECK[x]QDIMFELGLLQERLAEK	3	0	2564.261336	0.0343	0.7200
DKPK[x]YEPPVPTR	3	0	1425.761546	0.0342	0.4100
ATAIGK[x]SSTAAKTFLEK	5	0	1722.951515	0.0341	0.5800
GTCAGEVFMALK[x]GMALGSANEK	11	0	2241.059087	0.0341	0.7500
K[x]EEPKSETLENFTR	0	0	1706.847448	0.0339	0.4750
LMELFISK[x]SNSDDPASFTSINNYK	7	0	2720.300222	0.0338	0.8100
K[x]GTKTSETNDR	0	0	1235.610532	0.0336	0.3700
MEQKPEVDYSEK[x]FAELQK	11	0	2198.056433	0.0336	0.6050
I[x]AIVVNQNWYCANTKYVTGPK	0	0	2438.241535	0.0333	0.7000
EDALFK[x]NEEKK	5	0	1349.682631	0.0332	0.3650
GSNDDEMK[x]IDK	7	0	1250.544822	0.0332	0.3650
TLSMEK[x]HTELRSFEQK	5	0	1962.983216	0.0331	0.5300
T[x]IDNAETMKK	0	0	1149.569917	0.0330	0.3300
TLIDK[x]FSGEK	4	0	1136.607685	0.0330	0.3300
YIPNPVLVIIDVK[x]PK	12	0	1707.033394	0.0327	0.4900
GIDWREALEK[x]TEEK	9	0	1702.852533	0.0325	0.4550
FNLMVICK[x]DKK	7	0	1394.741343	0.0323	0.3550
DWNACK[x]K	5	0	920.417393	0.0321	0.2250
LK[x]LELKK	1	0	870.590192	0.0321	0.2250
DAGK[x]DEFSRK	3	0	1151.557046	0.0320	0.3200
EEPK[x]SETLENFTR	3	0	1578.752492	0.0319	0.4150
DQKK[x]FDSGGGDNGANNQFAGNQSM	3	0	2486.051564	0.0319	0.7650
E[x]TIDNAETMKK	0	0	1278.612505	0.0318	0.3500
NSIVSKYTQSTNNDDPK[x]K	16	0	2037.996615	0.0317	0.5700
K[x]INANEK	0	0	815.450075	0.0314	0.2200
VVK[x]GNQK	2	0	771.460247	0.0314	0.2200
LK[x]GYQTIELDK	1	0	1306.713204	0.0314	0.3450
KSGFEK[x]IDLTR	5	0	1292.708787	0.0314	0.3450
L[x]KGYQTIELDKK	0	0	1434.808159	0.0313	0.3750
DQK[x]K	2	0	517.285985	0.0313	0.1250
DK[x]PK	1	0	486.280173	0.0313	0.1250
LGSSEVEQVQLVVDGVK[x]LMVEMEKK	16	0	2773.460417	0.0312	0.7800
TLDSNSLTHEKIEFATITK[x]DTTK	18	0	2592.328152	0.0311	0.7150
KDQK[x]K	3	0	645.380940	0.0310	0.1550
GQAQSGNFSNFGDGANGDNKK[x]DQK	20	0	2483.106041	0.0308	0.7400
NK[x]YAIQLPLPPK	1	0	1380.812854	0.0308	0.3700
K[x]VADLKK	0	0	800.511946	0.0307	0.2150
AK[x]YASQK	1	0	794.428614	0.0307	0.2150
DAFALAK[x]EK	6	0	991.533798	0.0306	0.2750
YK[x]EDTALRSEM	1	0	1341.623403	0.0305	0.3350
V[x]LEATMILIDNSEWMINGDYIPTR	0	0	2793.371608	0.0304	0.7300
DQK[x]KFDSGGGDNGANNQFAGNQSM	2	0	2486.051564	0.0302	0.7250
HHFYAK[x]IDRPAQVISFKK	5	0	2184.195523	0.0300	0.5400
DQELTEENVSISVIGK[x]DEK	15	0	2132.048371	0.0300	0.5700
LFK[x]SLGSGMDQEK	2	0	1438.712546	0.0300	0.3900
KDWNACK[x]K	6	0	1048.512348	0.0300	0.2400
GSLEK[x]NWK	4	0	960.502835	0.0300	0.2400
Y[x]FATLQK	0	0	869.464664	0.0300	0.2100
GQAQSGNFSNFGDGANGDNK[x]KDQK	19	0	2483.106041	0.0298	0.7150
D[x]GLEDDMPALADEEFEKMDR	0	0	2324.977588	0.0298	0.5950
QLEMLDLQEGFIK[x]EDCK	12	0	2094.996478	0.0297	0.5050
SNDIEK[x]AIDLYKEVLNK	5	0	1991.057425	0.0297	0.5050
EWNQNIK[x]NLSNVVEISGKGVFV	6	0	2473.296405	0.0295	0.6500
SSTAAK[x]TFLEK	5	0	1181.629146	0.0295	0.3250
HIEVGDSVLVKIITK[x]EGVETR	14	0	2321.295344	0.0295	0.6200
P[x]FGNTHNKFK	0	0	1188.603937	0.0295	0.2950
YEYQK[x]LK	4	0	970.512337	0.0293	0.2050
AHLDVQEK[x]DQPKK	7	0	1534.810280	0.0292	0.3800
Q[x]IAIVVNQNWYCANTKYVTGPK	0	0	2566.300107	0.0291	0.6400
DREISYPFK[x]R	8	0	1309.677823	0.0290	0.2900
Q[x]EMKK	0	0	662.342113	0.0290	0.1450
ERDCTAYNIYDK[x]NK	11	0	1788.810014	0.0289	0.4050
RVATEK[x]DFLDAVQK	5	0	1618.867791	0.0289	0.4050
D[x]DGLEDDMPALADEEFEKMDR	0	0	2440.004526	0.0288	0.6050
K[x]MQE	0	0	534.247157	0.0288	0.1150
TIPPLTTVKGSDAAPQASK[x]K	18	0	2009.115605	0.0287	0.5750
YYEQK[x]IR	4	0	998.518484	0.0286	0.2000
AK[x]TMTER	1	0	835.422145	0.0286	0.2000
YQK[x]DEEWPPK	2	0	1318.619308	0.0285	0.2850
QDPK[x]KHLDAEVQK	3	0	1534.810280	0.0285	0.3700
IDRPAQVISFK[x]K	10	0	1400.813914	0.0283	0.3400
SRQETQYK[x]IDELVSNNEK	7	0	2180.070835	0.0283	0.5100
QDPKK[x]HLDAEVQK	4	0	1534.810280	0.0281	0.3650
HHFYAKIDRPAQVISFK[x]K	16	0	2184.195523	0.0281	0.5050
LLIFEK[x]QVRQASDTSTNTK	5	0	2178.164339	0.0279	0.5300
K[x]FDSGGGDNGANNQFAGNQSM	0	0	2114.871099	0.0279	0.5850
DGIYDLLHACVDRIK[x]YEYQK	14	0	2498.226278	0.0278	0.5550
EIMLRVEPIPLINGEK[x]R	15	0	2006.134566	0.0276	0.4700
QDRGK[x]LVR	4	0	970.567161	0.0275	0.2200
F[x]MTR	0	0	553.268226	0.0275	0.1100
K[x]LEK	0	0	516.327120	0.0275	0.1100
K[x]GEK	0	0	460.264524	0.0275	0.1100
DEPEETDVNK[x]YQK	9	0	1593.715773	0.0273	0.3550
KDKPK[x]YEPPVPTR	4	0	1553.856502	0.0273	0.3550
KDK[x]PKYEPPVPTR	2	0	1553.856502	0.0273	0.3550
SQK[x]ALDTLFSAIR	2	0	1448.798656	0.0273	0.3550
GSNDDEMKIDK[x]K	10	0	1378.639778	0.0271	0.3250
ATHEVLKDEVLFNDK[x]PLPIEMK	14	0	2565.351138	0.0270	0.5950
DQPK[x]K	3	0	614.338744	0.0270	0.1350
IAK[x]GAIEK	2	0	828.506860	0.0269	0.2150
K[x]GYQTIELDKK	0	0	1321.724101	0.0268	0.2950
GSDAAPQASK[x]KK	9	0	1186.630541	0.0267	0.3200
WSLERK[x]GEK	5	0	1131.603602	0.0267	0.2400
SGFEK[x]IDLTR	4	0	1164.613831	0.0265	0.2650
EPPVYTPPK[x]DK	8	0	1269.660444	0.0264	0.2900
SGNLPDADNSK[x]SDISK	10	0	1646.774679	0.0262	0.4200
EVLNKGVSK[x]DEK	8	0	1344.724827	0.0262	0.3150
K[x]REK	0	0	559.344165	0.0262	0.1050
ILEHK[x]EIMLRVEPIPLINGEK	4	0	2470.398029	0.0262	0.5500
SVEISALASK[x]NRLHQLR	9	0	1921.085644	0.0262	0.4450
TLDSNSLTHEK[x]IEFATITK	10	0	2147.110911	0.0261	0.4950
EDALFK[x]NEEK	5	0	1221.587675	0.0260	0.2600
QDPK[x]K	3	0	614.338744	0.0260	0.1300
V[x]PTFANFHTPIFIAKR	0	0	1858.025287	0.0259	0.4150
DEPEETDVNKYQK[x]DEEWPPK	12	0	2475.107668	0.0258	0.5150
G[x]QAQSGNFSNFGDGANGDNK	0	0	1983.830620	0.0258	0.5150
ESQLVDK[x]FFEKINVK	6	0	1822.982813	0.0257	0.3850
AMEQQDIK[x]PTVQNGEVSANAEQK	7	0	2514.201910	0.0257	0.5900
SDEINEVLNK[x]YQETQRQS	9	0	2180.034451	0.0256	0.4600
EALEK[x]TEEK	4	0	1075.539667	0.0256	0.2300
K[x]HLDAEVQK	0	0	1066.577055	0.0256	0.2300
MSSK[x]DISSK	3	0	981.480047	0.0256	0.2300
AVILSDTK[x]PVDKK	7	0	1412.823808	0.0254	0.3300
HNNHMAK[x]VLTLELYKK	6	0	1938.050842	0.0253	0.4050
TAALSARPAK[x]NIRIHAYVK	9	0	2079.206421	0.0253	0.4800
QGSATVGLVSK[x]THAVLVALKR	10	0	2134.258512	0.0252	0.5300
ERGTCAGEVFMALK[x]GMALGSANEK	13	0	2526.202777	0.0252	0.6050
FVVFTPTLIDPELLDAQTK[x]LWK	18	0	2573.414392	0.0250	0.5500
NPELFLRVGIK[x]PPK	10	0	1606.955817	0.0250	0.3500
VLNK[x]GDSGEMSLQK	3	0	1504.755469	0.0250	0.3500
LCIHK[x]NK	4	0	911.501059	0.0250	0.1750
IWK[x]SDEINEVLNK	2	0	1586.830346	0.0250	0.3250
LKYYEQK[x]IR	6	0	1239.697497	0.0250	0.2250
K[x]ATDDDRWK	0	0	1133.546483	0.0250	0.2250
LNCVIDRVNGVVFTNRPDEK[x]NR	19	0	2614.339673	0.0248	0.5450
LFQVEYAIEAIK[x]LGSTAIGVK	11	0	2249.267011	0.0248	0.5200
RAVEK[x]LSVEALNSLTGEFK	4	0	2090.137066	0.0247	0.4700
TDTK[x]TIEAITFK	3	0	1366.734330	0.0246	0.2950
IKYEYQK[x]LK	6	0	1211.691351	0.0244	0.2200
IDKK[x]TTEEK	3	0	1090.586949	0.0244	0.2200
LTDGTNGADLRNVVTEAGFIAIK[x]EDR	22	0	2774.419751	0.0244	0.6350
EQKPEVDYSEK[x]FAELQK	10	0	2067.015955	0.0244	0.4150
VGCDRNK[x]YAIQLPLPPK	6	0	1968.061404	0.0244	0.4150
LFK[x]SLGSGMDQEKVLNK	2	0	1893.002891	0.0244	0.4150
TVSDLTISQAIFELSSPFLENK[x]SQK	21	0	2781.443508	0.0244	0.6100
VLK[x]LTLEAMDLEIVEK	2	0	1843.037546	0.0244	0.3900
Q[x]DYDLVR	0	0	907.439903	0.0243	0.1700
ENAINK[x]K	5	0	815.450075	0.0243	0.1700
DCISGWGCVVYVITADKCIK[x]R	19	0	2499.207134	0.0243	0.5100
TK[x]DEGGPAGGLYI	1	0	1276.629872	0.0242	0.3150
WAIK[x]EK	3	0	773.443537	0.0242	0.1450
IK[x]ILFSDVKAMTTGLR	1	0	1792.027986	0.0241	0.3850
NCACVISQK[x]K	8	0	1206.584850	0.0240	0.2400
L[x]MTEFVDQVDDVVKYEIDK	0	0	2285.113610	0.0239	0.4550
TAAVNIK[x]VR	6	0	970.592313	0.0239	0.2150
NSIVSK[x]YTQSTNNDDPK	5	0	1909.901659	0.0238	0.4050
LK[x]GYQTIELDKK	1	0	1434.808159	0.0237	0.2850
SSK[x]DISSK	2	0	850.439569	0.0237	0.1900
FVVFTPTLIDPELLDAQTK[x]LWKR	18	0	2729.515494	0.0237	0.5450
LMVEMEK[x]KLEK	6	0	1376.740675	0.0236	0.2600
QGDVLLNK[x]LQK	7	0	1254.729522	0.0236	0.2600
MILELTNHLEELK[x]K	12	0	1709.938508	0.0236	0.3300
AK[x]NPMFALSR	1	0	1133.601493	0.0235	0.2350
SSELPEVHLSMTRK[x]GVVALVEDK	13	0	2523.336549	0.0235	0.5400
MEILK[x]IHLEKVSK	4	0	1566.916655	0.0235	0.3050
TAALSARPAK[x]NIR	9	0	1367.799660	0.0235	0.3050
SSSDMAYTSMFK[x]GNQKVVK	11	0	2107.007711	0.0234	0.4450
VYATMQKLQK[x]DLGQVLNK	9	0	2076.140043	0.0233	0.4200
MPIDFKGFICK[x]VVDK	10	0	1795.936398	0.0233	0.3500
S[x]IMEYNGGSCVAMAGK	0	0	1673.721069	0.0231	0.3700
SDISK[x]SSM	4	0	853.385092	0.0231	0.1850
TGRK[x]EPPVYTPPK	3	0	1468.803742	0.0231	0.3000
SAKAK[x]NPMFALSR	4	0	1419.765584	0.0231	0.3000
SAK[x]AKNPMFALSR	2	0	1419.765584	0.0231	0.3000
GK[x]LVR	1	0	571.380549	0.0230	0.1150
LAEK[x]WRDYNLISENTEM	3	0	2110.999257	0.0229	0.3900
EERQIQPK[x]TFANLVSSTLYEK	7	0	2480.290985	0.0229	0.4800
IGLHDDAYLDVCK[x]YYR	12	0	1999.946105	0.0228	0.3650
VLELRAELDK[x]IGLSK	9	0	1682.992985	0.0227	0.3400
M[x]GQAQSGNFSNFGDGANGDNK	0	0	2114.871099	0.0226	0.4750
FFEK[x]INVK	3	0	1023.575269	0.0225	0.1800
HYYSLRINYK[x]K	9	0	1483.793513	0.0223	0.2450
LAQLLRQLASYYHK[x]ESNALFMVR	13	0	2750.468893	0.0222	0.5100
SLNNLNTIDIDANLEK[x]LLIFEK	15	0	2529.368896	0.0220	0.4850
MILELTNHLEELKK[x]YINR	13	0	2256.229913	0.0219	0.3950
GSQVSEFIDTESFAPTITVQSK[x]LSNR	21	0	2840.419082	0.0219	0.5700
AVAHHTDCK[x]FIRVSGSELVQK	8	0	2381.227281	0.0219	0.4600
TTQLEEANSK[x]LGYIFGADYPK	9	0	2344.158584	0.0219	0.4600
YK[x]DAYVYSIVAIARIK	1	0	1872.050830	0.0219	0.3500
VSGSELVQK[x]YIGEGSR	8	0	1707.879080	0.0219	0.3500
AKSAK[x]IVR	4	0	871.560288	0.0219	0.1750
M[x]NSIVSKYTQSTNNDDPKK	0	0	2169.037093	0.0218	0.4150
FLRPHYFTLVK[x]IYDSWPQSPQK	10	0	2749.437917	0.0218	0.4800
QMVEERVLK[x]LTLEAMDLEIVEK	8	0	2615.391282	0.0218	0.4800
LQK[x]DLGQVLNK	2	0	1254.729522	0.0218	0.2400
SLGSGMDQEK[x]VLNK	9	0	1504.755469	0.0218	0.3050
D[x]VPTFANFHTPIFIAKR	0	0	1973.052225	0.0218	0.3700
QLEMLDLQEGFIKEDCK[x]SLK	16	0	2423.207516	0.0217	0.4350
VHVTQEDFELAVAK[x]VLNK	13	0	2039.105042	0.0217	0.3900
IAGEHLSNGEK[x]PLLTPEK	10	0	1932.031547	0.0217	0.3900
YEIDK[x]TLAGVTR	4	0	1364.729913	0.0217	0.2600
K[x]INVKFFEK	0	0	1151.670224	0.0217	0.1950
VK[x]AMEVDEKPTERYSDIGGLSK	1	0	2451.231422	0.0216	0.4750
STMLEK[x]IKENQEK	5	0	1576.812980	0.0215	0.2800
T[x]VYQISELESLLR	0	0	1549.835098	0.0215	0.2800
QDLADATVETLK[x]AIEGKIAR	11	0	2141.169090	0.0215	0.4300
EQK[x]PEVDYSEKFAELQK	2	0	2067.015955	0.0215	0.3650
M[x]SIMEYNGGSCVAMAGK	0	0	1804.761547	0.0215	0.3650
IK[x]LISGK	1	0	757.506134	0.0214	0.1500
DELWKNDDQLTYTYK[x]DEK	14	0	2303.059268	0.0214	0.3850
MATTVK[x]DTMNVDINAIKK	5	0	1992.038284	0.0214	0.3850
TTLFKSELAQSK[x]YLMNVSR	11	0	2215.166981	0.0213	0.4050
TPDK[x]GYGHRDDIFIPLSEK	3	0	2187.095930	0.0213	0.4050
DHDLAPLYK[x]YLSENPK	8	0	1901.952241	0.0213	0.3400
TK[x]DAVVLGVEKR	1	0	1313.766632	0.0213	0.2550
GQSIDDMIPAQK[x]	11	0	1301.628489	0.0213	0.2550
K[x]LFK	0	0	534.352941	0.0213	0.0850
QEYKDDINLDEASAMAVK[x]FLSK	17	0	2514.231087	0.0211	0.4650
AVEK[x]LSVEALNSLTGEFK	3	0	1934.035964	0.0211	0.3800
CNK[x]FFYILYFELYK	2	0	1946.963993	0.0211	0.2950
SYLLQHREWDSK[x]LK	11	0	1801.947432	0.0211	0.2950
DEVLFNDK[x]PLPIEMK	7	0	1786.917438	0.0210	0.3150
GAFK[x]V	3	0	520.300908	0.0210	0.1050
M[x]PFGNTHNKFK	0	0	1319.644415	0.0209	0.2300
MEQK[x]PEVDYSEKFAELQK	3	0	2198.056433	0.0208	0.3750
LYNK[x]FK	3	0	811.459186	0.0208	0.1250
QK[x]SLEK	1	0	731.417716	0.0208	0.1250
NVPK[x]LQNVSNFQK	3	0	1514.820452	0.0208	0.2700
ILIDK[x]AR	4	0	827.522844	0.0207	0.1450
LCFDELK[x]K	6	0	1051.537166	0.0206	0.1650
NK[x]PGVYTK	1	0	905.497023	0.0206	0.1650
LENVKIYADLK[x]INEDSK	10	0	1991.057425	0.0206	0.3500
VPFTAAITITGVK[x]TSTGGPKLQLNLER	12	0	2811.585689	0.0206	0.5550
LCFDELKK[x]R	7	0	1207.638268	0.0206	0.1850
SAELYK[x]NPK	5	0	1048.555259	0.0206	0.1850
SLPLQIEVANDCIK[x]WAIKEK	13	0	2354.266687	0.0205	0.4100
DAVK[x]EAARILYATHDEENNK	3	0	2286.123929	0.0205	0.4100
N[x]SSSDMAYTSMFKGNQKVVK	0	0	2221.050634	0.0205	0.4100
MARENAPAIIFIDEIDAIATK[x]R	20	0	2457.304859	0.0205	0.4500
TNSTDEK[x]GTKK	6	0	1207.604385	0.0205	0.2250
VLVDMESMLVPK[x]PLINK	11	0	1925.072882	0.0203	0.3450
VVGSELIQK[x]YLGDGPRLVR	8	0	2098.189768	0.0203	0.3850
M[x]SSKDISSK	0	0	981.480047	0.0200	0.1800
SK[x]RSIGISDALQMAADAQPAVGLAR	1	0	2525.338279	0.0200	0.5000
Q[x]LMTEFVDQVDDVVKYEIDK	0	0	2413.172181	0.0200	0.4000
LFLLRIVAFDQLVK[x]EK	13	0	1931.160709	0.0200	0.3200
ENK[x]IQRQR	2	0	1070.594434	0.0200	0.1600
NEEK[x]K	3	0	646.328572	0.0200	0.1000
G[x]VFK	0	0	449.263798	0.0200	0.0800
MNGASGAELK[x]GVCTEAGMFALRER	9	0	2554.208923	0.0198	0.4750
FVK[x]LGIDPPKGIMLYGPPGTGK	2	0	2284.265236	0.0198	0.4350
RVHVTQEDFELAVAK[x]VLNK	14	0	2195.206144	0.0197	0.3750
EWNQNIK[x]NLSNVVEISGK	6	0	2071.069718	0.0197	0.3550
NEEGIIEFTK[x]TPNDTQK	9	0	1962.953358	0.0197	0.3350
AFGRVYATMQK[x]LQK	10	0	1639.886752	0.0196	0.2750
ELLK[x]PSASVALQR	3	0	1410.819391	0.0196	0.2550
IMK[x]LCFDELKK	2	0	1423.756658	0.0195	0.2150
K[x]VIARLQSYDR	0	0	1347.762215	0.0195	0.2150
K[x]LEGTIDYQK	0	0	1193.629146	0.0195	0.1950
ILYVNNAK[x]SQEEAIENIK	7	0	2075.089784	0.0194	0.3500
KINVK[x]FFEK	4	0	1151.670224	0.0194	0.1750
SGVK[x]LENVK	3	0	972.560345	0.0194	0.1750
D[x]GIQDIMPSQAKELKK	0	0	1799.945046	0.0194	0.3100
S[x]SKDISSK	0	0	850.439569	0.0194	0.1550
NCK[x]ADAGITIAPRCTDLDAIGVK	2	0	2458.230706	0.0193	0.4450
MPIDFK[x]GFICKVVDK	5	0	1795.936398	0.0193	0.2900
HIEVGDSVLVK[x]IITK	10	0	1649.971524	0.0193	0.2900
ATHEVLK[x]DEVLFNDKPLPIEMK	6	0	2565.351138	0.0193	0.4250
LGVK[x]PPK	3	0	737.479921	0.0193	0.1350
V[x]NQIESQMAMAEKLIQIRVK	0	0	2328.265640	0.0192	0.3850
SLDK[x]QMVEERVLK	3	0	1573.849698	0.0192	0.2500
K[x]VNQIESQMAMAEKLIQIR	0	0	2229.197231	0.0192	0.3650
S[x]SSDMAYTSMFKGNQKVVK	0	0	2107.007711	0.0192	0.3650
TYNLISSYIKSVEISALASK[x]NR	19	0	2456.327369	0.0191	0.4200
KDK[x]MNFVILCR	2	0	1422.747490	0.0191	0.2100
LTGDTNGALDKLEEIGVADQYK[x]VSK	21	0	2663.365262	0.0190	0.4750
YTVGQGYTK[x]AAWFEK	8	0	1747.856893	0.0190	0.2850
ASVVETVTLTK[x]VTQK	10	0	1602.919156	0.0190	0.2850
K[x]GFDFEYYQR	0	0	1351.619643	0.0190	0.1900
K[x]INVK	0	0	600.395864	0.0190	0.0950
MGNGK[x]MVEISRLHNSLEVVFEWDK	4	0	2817.394072	0.0190	0.4550
NAEELSSYQKK[x]LIR	10	0	1677.904901	0.0189	0.2650
VAEK[x]AQINTQEYGR	3	0	1605.811006	0.0189	0.2650
YVQVEQRNK[x]PDER	8	0	1659.832802	0.0188	0.2450
NEEK[x]KLMELFISK	3	0	1607.859201	0.0188	0.2450
K[x]DKPKYEPPVPTR	0	0	1553.856502	0.0188	0.2450
A[x]KVAEQNENPTVGSAQK	0	0	1769.890704	0.0188	0.3200
HIEVGDSVLVK[x]IITKEGVETR	10	0	2321.295344	0.0188	0.3950
QLEMLDLQEGFIK[x]EDCKSLK	12	0	2423.207516	0.0188	0.3750
QETQYK[x]IDELVSNNEK	5	0	1936.937709	0.0188	0.3000
VPEDIFK[x]THLEVARTGLGASGVYSAK	6	0	2744.449598	0.0187	0.4850
TSASIDFDSNFLNSMIK[x]KNEEK	16	0	2517.205601	0.0186	0.4100
EAGFIDDILIITPASK[x]EK	15	0	1959.056365	0.0186	0.3350
NELEKLNFSSLK[x]MK	11	0	1679.891560	0.0186	0.2600
ILIDK[x]ARVEAQNHK	4	0	1633.926306	0.0186	0.2600
KLFK[x]SLGSGMDQEK	3	0	1566.807502	0.0186	0.2600
D[x]RGKLVR	0	0	842.508589	0.0186	0.1300
FQDILLGAGQAIK[x]AGNR	12	0	1770.973979	0.0185	0.3150
GIK[x]GIESEAYESVLDLAKICDVR	2	0	2564.315479	0.0185	0.4250
TYEAALEVIK[x]NMGTVVDLLIENK	9	0	2562.361367	0.0185	0.4250
DCIVLGADTRATAGPIIADK[x]NCK	19	0	2458.230705	0.0185	0.4250
STMLEKIK[x]ENQEK	7	0	1576.812980	0.0185	0.2400
TVQK[x]VETAVLSTTVKAQAR	3	0	2029.153050	0.0184	0.3500
M[x]ATTVKDTMNVDINAIKK	0	0	1992.038284	0.0183	0.3300
KTELFK[x]ASTSAK	5	0	1309.724101	0.0183	0.2200
TLDSNSLTHEK[x]IEFATITKDTTK	10	0	2592.328152	0.0183	0.4200
K[x]PRVVTALTMLKQHLFR	0	0	2037.203252	0.0182	0.3100
DISSKSPSGNDALNDK[x]K	15	0	1774.869635	0.0182	0.3100
K[x]EFEIIKGVLCQFR	0	0	1765.954825	0.0182	0.2550
NAEELSSYQK[x]K	9	0	1295.635683	0.0182	0.2000
HNFVGLFVELSK[x]LLVK	11	0	1842.076651	0.0181	0.2900
DPIGAIDAGAALDIHIRLIK[x]K	19	0	2199.273826	0.0181	0.3800
NDDQLTYTYK[x]DEK	9	0	1631.731422	0.0181	0.2350
D[x]TEMSVNMSDFLHDQATR	0	0	2095.893807	0.0181	0.3250
NSIVSK[x]YTQSTNNDDPKK	5	0	2037.996615	0.0181	0.3250
SITEFGDTATAK[x]ELEAMK	11	0	1940.940017	0.0181	0.3250
VK[x]LEK	1	0	615.395529	0.0180	0.0900
K[x]NVPK	0	0	584.364565	0.0180	0.0900
MGQAQSGNFSNFGDGANGDNK[x]K	20	0	2242.966054	0.0180	0.3950
L[x]FKSLGSGMDQEKVLNK	0	0	1893.002891	0.0179	0.3050
KEFEIIK[x]GVLCQFR	6	0	1765.954825	0.0179	0.2500
ANWCDK[x]R	5	0	948.423539	0.0179	0.1250
VGIK[x]PPK	3	0	737.479921	0.0179	0.1250
MPLLQSSVALLGQK[x]IR	13	0	1753.028320	0.0178	0.2850
LAEFDK[x]AIEDAQELNGEHEILEAMK	5	0	2842.369357	0.0178	0.4450
IFRQK[x]SLEK	4	0	1147.671285	0.0178	0.1600
K[x]IFTIHTSK	0	0	1073.623277	0.0178	0.1600
DKK[x]ASLLTR	2	0	1030.613439	0.0178	0.1600
TTSK[x]VSIAK	3	0	933.549448	0.0178	0.1600
IHAYVKVLTLSLMEELHK[x]MDDR	17	0	2640.376636	0.0177	0.3900
ENEQKIK[x]TLSMEK	6	0	1576.812980	0.0177	0.2300
MVCK[x]IWKSDEINEVLNK	3	0	2105.064830	0.0176	0.3000
MILELTNHLEELK[x]KYINR	12	0	2256.229913	0.0175	0.3150
VLK[x]TKDEGGPAGGLYI	2	0	1616.877294	0.0175	0.2800
NK[x]VLVKVHPEGK	1	0	1346.803351	0.0175	0.2100
YTENIYPPK[x]K	8	0	1251.649881	0.0175	0.1750
QSK[x]ATREPNK	2	0	1157.615226	0.0175	0.1750
TMGK[x]NK	3	0	677.353010	0.0175	0.1050
QDIMFELGLLQERLAEK[x]WR	16	0	2374.246622	0.0174	0.3300
TMLELLNQLDGFEATK[x]NIK	15	0	2177.140100	0.0174	0.3300
ENAPAIIFIDEIDAIATK[x]R	17	0	2099.126168	0.0174	0.3300
SGNLPDADNSK[x]SDISKSSM	10	0	1951.879206	0.0174	0.3300
SLEK[x]TLVPYLRISQAVR	3	0	1972.146846	0.0174	0.2950
SGFEK[x]IDLTRIVK	4	0	1504.861253	0.0173	0.2250
YVQVEQRNK[x]PDERFNTGVVNVR	8	0	2646.362518	0.0173	0.3800
K[x]VGQYIRQPQNVLVSETLER	0	0	2356.286176	0.0172	0.3450
QVK[x]LLFIEK	2	0	1116.690625	0.0172	0.1550
RLMSK[x]VAEK	4	0	1060.606245	0.0172	0.1550
TTMTNGFLAHK[x]LCIHK	10	0	1870.954502	0.0172	0.2750
FVVFTPTLIDPELLDAQTKLWK[x]R	21	0	2729.515494	0.0172	0.3950
KNVPK[x]LQNVSNFQK	4	0	1642.915408	0.0171	0.2400
DK[x]PKYEPPVPTR	1	0	1425.761546	0.0171	0.2050
A[x]TTVKDTMNVDINAIKK	0	0	1860.997805	0.0171	0.2900
SELVKEFHK[x]DMTLEEAEVLILK	8	0	2600.377016	0.0170	0.3750
LTGDTNGALDK[x]LEEIGVADQYK	10	0	2349.169873	0.0170	0.3750
MPGTLLPGPGK[x]GYIGDPIKFVR	10	0	2312.271383	0.0170	0.3750
IEDTDKYDK[x]K	8	0	1253.613888	0.0170	0.1700
K[x]YDKTEDDIK	0	0	1253.613888	0.0170	0.1700
K[x]DLVR	0	0	629.386026	0.0170	0.0850
TITDGK[x]IYVEVERAR	5	0	1748.942012	0.0170	0.2550
SSLELANNAVKSNDIEK[x]AIDLYK	16	0	2534.322675	0.0170	0.3900
TTMTNGFLAHK[x]LCIHKNK	10	0	2113.092380	0.0169	0.3050
LGSSEVEQVQLVVDGVK[x]LMVEMEK	16	0	2645.365461	0.0169	0.4050
MGINERK[x]GFDFEYYQR	6	0	2051.952252	0.0169	0.2700
LGIDPPK[x]GIMLYGPPGTGK	6	0	1910.033463	0.0168	0.3200
MHNNHAK[x]SLPPEEYDEK	6	0	2037.921346	0.0168	0.2850
DISSK[x]SPSGNDALNDKK	4	0	1774.869635	0.0168	0.2850
DEPEETDVNK[x]YQKDEEWPPK	9	0	2475.107668	0.0168	0.3350
DVCIK[x]LGLDSEESAEYIVAK	4	0	2238.108857	0.0168	0.3350
TPNDTQK[x]YSNDKSIVNSM	6	0	2040.942138	0.0167	0.3000
KDYTMAQPEFFK[x]AVR	11	0	1829.913356	0.0167	0.2500
K[x]SYDYSATMYTR	0	0	1484.660513	0.0167	0.2000
SAK[x]IVR	2	0	672.428222	0.0167	0.1000
DYGDLGSSVNPLDK[x]TNNLDLEHKHK	13	0	2808.367718	0.0166	0.4150
QSRQETQYK[x]IDELVSNNEK	8	0	2308.129407	0.0166	0.3150
SLADFEK[x]ALQDYKPELASDPIIR	6	0	2618.359059	0.0165	0.3800
VYATMQK[x]LQK	6	0	1208.658670	0.0165	0.1650
MVCKIWK[x]SDEINEVLNK	6	0	2105.064830	0.0165	0.2800
Q[x]TVYQISELESLLR	0	0	1677.893669	0.0164	0.2300
FAASK[x]EK	4	0	779.417716	0.0164	0.1150
AIDLYK[x]EVLNK	5	0	1304.733939	0.0164	0.1800
DTLSKDQELTEENVSISVIGK[x]DEK	20	0	2676.334021	0.0162	0.3900
KDSESTEEK[x]EAQAVQR	8	0	1833.870361	0.0162	0.2600
N[x]SIVSKYTQSTNNDDPKK	0	0	2037.996615	0.0161	0.2900
M[x]SQARGFDR	0	0	1066.497761	0.0161	0.1450
EEFAEK[x]AVSVIQAR	5	0	1575.825595	0.0161	0.2250
WIAK[x]QILDCIVNLSEPAKK	3	0	2225.224100	0.0161	0.3050
DFLDAVQK[x]VVKGNQK	7	0	1687.925636	0.0160	0.2400
G[x]VFKNVSGNVLSEIK	0	0	1589.877628	0.0160	0.2400
CTKIIENEQSAEK[x]NAYVINLK	12	0	2464.263053	0.0160	0.3350
YYK[x]DGIYDLLHACVDR	2	0	1999.946105	0.0159	0.2550
K[x]VAEQNENPTVGSAQK	0	0	1698.853594	0.0159	0.2550
EQK[x]PEVDYSEK	2	0	1350.630263	0.0159	0.1750
FLSK[x]TLDSNSLTHEKIEFATITK	3	0	2622.390357	0.0159	0.3650
K[x]GINIDQSSNSKDPEEEAEMMTK	0	0	2580.168225	0.0159	0.3650
DELWK[x]NDDQLTYTYKDEK	4	0	2303.059268	0.0158	0.2850
INADHK[x]LNSLPLLQQLVK	5	0	2043.183957	0.0158	0.2850
SGNLPDADNSKSDISK[x]SSM	15	0	1951.879206	0.0158	0.3000
LK[x]ESQLVDKFFEK	1	0	1609.871482	0.0158	0.2050
K[x]VSTTPANSFELK	0	0	1420.756126	0.0158	0.2050
GIESEAYESVLDLAK[x]ICDVR	14	0	2266.115004	0.0158	0.3150
AMEVDEK[x]PTERYSDIGGLSK	6	0	2224.068057	0.0158	0.3150
YPLVTHFRFLK[x]TSK	10	0	1735.977279	0.0157	0.2200
IDK[x]EDMGSNDKASK	2	0	1536.708913	0.0157	0.2200
YK[x]LHSEK	1	0	903.481373	0.0157	0.1100
QEVAAQK[x]SSEETEDKK	6	0	1805.864214	0.0156	0.2500
DEEWPPK[x]M	6	0	1030.442937	0.0156	0.1250
KEEMVMLK[x]GDEVVSLLGVSEQVQVR	7	0	2801.466563	0.0156	0.3900
NRQYQEVVK[x]QGDVLLNK	8	0	2030.090787	0.0156	0.2650
LFAYPPK[x]SVQPTAKTVQK	6	0	2002.125051	0.0156	0.2800
LLK[x]LEEAMK	2	0	1073.615413	0.0156	0.1400
SSK[x]VYISPK	2	0	1007.565097	0.0156	0.1400
TIPPLTTVK[x]GSDAAPQASKK	8	0	2009.115605	0.0155	0.3100
VPFTAAITITGVK[x]TSTGGPK	12	0	1945.088332	0.0155	0.3100
LNYK[x]PEEEYPDLSKHNNHMAK	3	0	2556.206604	0.0155	0.3250
MEQK[x]PEVDYSEK	3	0	1481.670742	0.0154	0.1850
IVRTLIDK[x]FSGEK	7	0	1504.861253	0.0154	0.2000
NAEELSSYQK[x]KLIR	9	0	1677.904901	0.0154	0.2150
THAVLVALK[x]RNAEELSSYQK	8	0	2256.222519	0.0153	0.3050
M[x]ESLLAVQGQDFVLTASSSSAVR	0	0	2395.205209	0.0152	0.3500
TTSNICHRLNADVLGQLIK[x]K	18	0	2280.237118	0.0150	0.3000
RGGDEWK[x]IEPLK	6	0	1426.756795	0.0150	0.1800
EPPFAPIESAK[x]R	10	0	1340.708787	0.0150	0.1800
RK[x]IFTIHTSK	1	0	1229.724379	0.0150	0.1500
LCFDELK[x]KR	6	0	1207.638268	0.0150	0.1350
TVQYATK[x]RSK	6	0	1180.656362	0.0150	0.1500
K[x]QLATSLRSR	0	0	1158.683243	0.0150	0.1500
E[x]IINRDIGK	0	0	1056.592704	0.0150	0.1350
AIDLYKEVLNK[x]GVSK	10	0	1675.950788	0.0150	0.2250
DKK[x]LIPIR	2	0	981.633448	0.0150	0.1200
K[x]LGVKPPK	0	0	865.574877	0.0150	0.1200
DRGK[x]LVR	3	0	842.508589	0.0150	0.1050
WPK[x]IAEIYGSALRSNPVFAENDEK	2	0	2733.376103	0.0148	0.3550
FKLNYK[x]PEEEYPDLSKHNNHMAK	5	0	2831.369969	0.0148	0.3400
EFHK[x]DMTLEEAEVLILKVLR	3	0	2412.308550	0.0147	0.2950
DCISGWGCVVYVITADK[x]CIK	16	0	2343.106032	0.0147	0.2950
M[x]DTEMSVNMSDFLHDQATR	0	0	2226.934286	0.0147	0.2800
MVRGGYAEVK[x]QSEVIGLVR	9	0	2090.130540	0.0147	0.2800
MATTVKDTMNVDINAIK[x]K	16	0	1992.038284	0.0147	0.2650
DKPK[x]YEPPVPTRTGR	3	0	1739.931783	0.0147	0.2200
VDAQDFLK[x]VAETR	7	0	1490.772835	0.0146	0.1900
GVSKDEK[x]VANEQEQALTNLSDLYVR	6	0	2805.414331	0.0146	0.3650
ENRESQDYLNLVQALAETNVK[x]DEK	20	0	2805.377946	0.0146	0.3500
LGVKPPKGCLMFGPPGTGK[x]TLLAR	18	0	2494.391501	0.0146	0.3500
K[x]SSEQANLYERK	0	0	1451.736786	0.0146	0.1750
ATTVK[x]DTMNVDINAIKK	4	0	1860.997805	0.0144	0.2450
INVKK[x]SYDYSATMYTR	4	0	1938.950858	0.0144	0.2300
TLSK[x]ESARATIDECMR	3	0	1866.892688	0.0144	0.2300
GQYSTVGK[x]VAVGQQYR	7	0	1739.895399	0.0144	0.2300
V[x]SPTGQITSTSARSGK	0	0	1575.821569	0.0144	0.2300
LALTK[x]PK	4	0	769.506134	0.0143	0.1000
IEVEVYK[x]ITTGDR	6	0	1521.803799	0.0142	0.1850
VMCK[x]NK	3	0	778.382925	0.0142	0.0850
QSK[x]ATR	2	0	689.382001	0.0142	0.0850
F[x]RNQYDGDATTWSPQGR	0	0	1997.897911	0.0141	0.2400
ATTVKDTMNVDINAIK[x]K	15	0	1860.997805	0.0141	0.2400
AK[x]VAEQNENPTVGSAQK	1	0	1769.890704	0.0141	0.2400
DWNACKK[x]ELLK	6	0	1403.723052	0.0141	0.1550
GGYAEVK[x]QSEVIGLVR	6	0	1703.920551	0.0141	0.2250
V[x]GVFKNVSGNVLSEIK	0	0	1688.946037	0.0141	0.2250
K[x]HLGHVTLETVTHNIPTPWVR	0	0	2434.323230	0.0140	0.2950
VFHPITKAVILSDTK[x]PVDKK	14	0	2235.298978	0.0140	0.2800
RLLK[x]LEEAMK	3	0	1229.716515	0.0140	0.1400
E[x]IINR	0	0	643.365291	0.0140	0.0700
K[x]EEPK	0	0	629.338410	0.0140	0.0700
K[x]AIPLALGLLSASNPQMRIFDTLSR	0	0	2711.515506	0.0140	0.3500
SNPVFAENDEKGEK[x]R	13	0	1718.822295	0.0140	0.2100
FIRVSGSELVQK[x]YIGEGSR	11	0	2124.132649	0.0139	0.2650
STELFK[x]NEEEPTKK	5	0	1678.841301	0.0139	0.1950
TSTGGPK[x]LQLNLER	6	0	1512.825929	0.0139	0.1950
YKVNLYK[x]FR	6	0	1229.692020	0.0139	0.1250
D[x]VPTFANFHTPIFIAKREDGMK	0	0	2533.278647	0.0139	0.3050
EK[x]ASKGSNDDEMK	1	0	1437.640504	0.0138	0.1800
E[x]QKPEVDYSEKFAELQK	0	0	2067.015955	0.0138	0.2350
FLK[x]TSKTPPTAMLSSVR	2	0	1863.028712	0.0138	0.2350
VMGSGCDAAGTIIK[x]VFHPITK	13	0	2201.133573	0.0138	0.2900
SIK[x]GYTLPPHCSRGER	2	0	1856.931459	0.0137	0.2200
KYIPNPVLVIIDVK[x]PK	13	0	1835.128350	0.0137	0.2200
S[x]QAR	0	0	460.239372	0.0137	0.0550
IHAYVK[x]VLTLSLMEELHKMDDR	5	0	2640.376636	0.0136	0.3000
TSASIDFDSNFLNSMIKK[x]NEEK	17	0	2517.205601	0.0136	0.3000
QIQPK[x]TFANLVSSTLYEK	4	0	2066.104707	0.0136	0.2450
FGDGIQIAQLALK[x]HRENK	12	0	2037.111857	0.0136	0.2450
VPEDIFK[x]THLEVAR	6	0	1652.888526	0.0136	0.1900
LQK[x]YQATVMRGAFK	2	0	1639.886752	0.0136	0.1900
NKTDTK[x]TIEAITFK	5	0	1608.872208	0.0136	0.1900
TLLYGK[x]R	5	0	849.507194	0.0136	0.0950
D[x]GLEDDMPALADEEFEK	0	0	1922.809068	0.0135	0.2300
TFHILEPK[x]EK	7	0	1240.681514	0.0135	0.1350
ENQEK[x]ISNNK	4	0	1202.589070	0.0135	0.1350
SRK[x]VAQTTYK	2	0	1180.656362	0.0135	0.1350
SRTLASLQK[x]R	8	0	1158.683243	0.0135	0.1350
VVTSKLLK[x]PR	7	0	1139.738968	0.0135	0.1350
LNFSSLK[x]MKDAVK	6	0	1479.811862	0.0135	0.1750
TLALK[x]YPGGGPGK	4	0	1257.708061	0.0135	0.1750
S[x]PTGQITSTSARSGK	0	0	1476.753161	0.0133	0.2000
EVLNK[x]GVSK	4	0	972.560345	0.0133	0.1200
SVGIK[x]AQLQAQHSMQIMTADLNGINR	4	0	2823.448227	0.0133	0.3450
TLLAK[x]AVANQTSATFLRVVGSELIQK	4	0	2757.575126	0.0133	0.3450
NCACVISQKK[x]VPDK	9	0	1645.827913	0.0132	0.1850
MNGASGAELK[x]GVCTEAGMFALR	9	0	2269.065233	0.0132	0.2900
TK[x]SVALGGITK	1	0	1073.644403	0.0132	0.1450
KSLPLQIEVANDCIK[x]WAIK	14	0	2225.224100	0.0132	0.2500
K[x]EAGFIDDILIITPASKEK	0	0	2087.151320	0.0132	0.2500
KVAEQNENPTVGSAQK[x]MIQDEAQK	15	0	2642.296866	0.0131	0.3150
GLGYPEDAIGK[x]TKLVK	10	0	1687.950789	0.0131	0.2100
ENWK[x]YACK	3	0	1097.496365	0.0131	0.1050
INVK[x]FFEK	3	0	1023.575269	0.0131	0.1050
NEEEPTK[x]K	6	0	973.471593	0.0131	0.1050
TMLVK[x]AVANSTAANFIRVVGSEFVQK	4	0	2779.505334	0.0131	0.3400
LTHEKSTMLEK[x]IK	10	0	1556.859536	0.0131	0.1700
LDEARELLVK[x]ASK	9	0	1470.840518	0.0131	0.1700
M[x]NSIVSKYTQSTNNDDPK	0	0	2040.942138	0.0131	0.2350
GGYAEVK[x]QSEVIGLVRTITFDAR	6	0	2508.333515	0.0130	0.3000
SLQSVGQIIGEVLK[x]QLDSER	13	0	2198.190551	0.0130	0.2600
FLSK[x]TLDSNSLTHEK	3	0	1718.883832	0.0130	0.1950
K[x]GVVALVEDK	0	0	1056.617856	0.0130	0.1300
EFHK[x]DMTLEEAEVLILK	3	0	2044.054982	0.0129	0.2200
FLLDDFDQQEHIQK[x]SETMK	13	0	2351.110253	0.0129	0.2450
D[x]DGLEDDMPALADEEFEK	0	0	2037.836007	0.0128	0.2300
SELVK[x]EFHKDMTLEEAEVLILK	4	0	2600.377016	0.0127	0.2800
SWIGAYLAK[x]IPER	8	0	1502.824477	0.0127	0.1650
NCK[x]ADAGITIAPR	2	0	1385.708463	0.0127	0.1650
WAFAEK[x]QYGYGTQTV	5	0	1747.820509	0.0127	0.1900
EEIQK[x]GDGGTDYVCVPK	4	0	1893.877753	0.0126	0.2150
TLLAK[x]AVANQTSATFLR	4	0	1804.020592	0.0126	0.2150
QDLADATVETLK[x]AIEGK	11	0	1800.946820	0.0126	0.2150
TTLFK[x]SELAQSKYLMNVSR	4	0	2215.166981	0.0126	0.2400
K[x]CIKIACWVVGSGDTIYDCVR	0	0	2499.207134	0.0126	0.2650
QGDTK[x]INHEHFMDGILEVQMR	4	0	2497.184095	0.0126	0.2650
VNENIGDELLLEQCMK[x]HSTFIITK	15	0	2831.419615	0.0125	0.3000
CNK[x]FFYILYFELYKIAQDTLAR	2	0	2815.440615	0.0125	0.2750
EVIELPLK[x]NPELFLRVGIKPPK	7	0	2528.509290	0.0125	0.2750
VKAMEVDEK[x]PTERYSDIGGLSK	8	0	2451.231422	0.0125	0.2750
FK[x]ELQPFIVQMAEQALDIEK	1	0	2376.239807	0.0125	0.2500
SLPLQIEVANDCIKWAIK[x]EK	17	0	2354.266687	0.0125	0.2500
LILVDDEKTSWIYK[x]NK	13	0	1964.061785	0.0125	0.2000
EK[x]VAFILDQVRLFLLR	1	0	1959.166855	0.0125	0.2000
YYPLK[x]SMTEK	4	0	1258.626702	0.0125	0.1250
KLGVK[x]PPK	4	0	865.574877	0.0125	0.1000
EMK[x]K	2	0	534.283541	0.0125	0.0500
FFPYYVYTTVAGIDK[x]EGK	14	0	2097.045801	0.0125	0.2250
TLPPELK[x]GEALGNSEHIR	6	0	1960.037693	0.0125	0.2250
YAGMFATALAYCGTSNSK[x]IVR	17	0	2280.103000	0.0124	0.2600
GSLEK[x]NWKEEYLR	4	0	1650.836493	0.0123	0.1600
E[x]SLLAVQGQDFVLTASSSSAVR	0	0	2264.164730	0.0123	0.2700
LALTKPK[x]GTPGYGPLGVLPK	6	0	2006.192733	0.0123	0.2450
K[x]DLVRNFGR	0	0	1103.619920	0.0122	0.1100
VVGSEFVQK[x]YLGEGPR	8	0	1763.920551	0.0122	0.1950
NELEK[x]LNFSSLKMK	4	0	1679.891560	0.0121	0.1700
SFLELTEVWGK[x]PQK	10	0	1660.882380	0.0121	0.1700
NCACVISQK[x]KVPDK	8	0	1645.827913	0.0121	0.1700
TSK[x]TPPTAMLSSVR	2	0	1474.781290	0.0121	0.1700
YEAK[x]AIGSGSEPAK	3	0	1406.704092	0.0121	0.1700
KEK[x]WIAK	2	0	901.538493	0.0121	0.0850
LLSSAK[x]K	5	0	745.469750	0.0121	0.0850
AVYMGLK[x]AFESCSNDEALR	6	0	2159.997873	0.0121	0.2300
EAADFIFDICGIAGIK[x]KTR	15	0	2124.103657	0.0121	0.2300
K[x]IEIPLPNEVGR	0	0	1363.782281	0.0121	0.1450
DEKSGVK[x]LENVK	6	0	1344.724827	0.0121	0.1450
RHNFVGLFVELSK[x]LLVK	12	0	1998.177753	0.0121	0.2050
ATAIGKSSTAAK[x]TFLEK	11	0	1722.951515	0.0121	0.2050
SSEQANLYERK[x]TLVAHAVLK	10	0	2256.222519	0.0120	0.2400
ARIEVEVYK[x]ITTGDR	8	0	1748.942012	0.0120	0.1800
VADLK[x]KLEGTIDYQK	4	0	1719.940617	0.0120	0.1800
LRWK[x]R	3	0	757.471088	0.0120	0.0600
LMSK[x]VAEKAQINTQEYGR	3	0	2065.062523	0.0119	0.2150
ATAGPIIADK[x]NCK	9	0	1357.702317	0.0119	0.1550
ELFDPIISDRHGGYK[x]PTDKHK	14	0	2452.249792	0.0119	0.2500
LAAEDHK[x]FVIHQEENK	6	0	1906.953636	0.0119	0.1900
SSSDMAYTSMFKGNQK[x]VVK	15	0	2107.007711	0.0118	0.2250
LMVEMEKK[x]LEK	7	0	1376.740675	0.0118	0.1300
NK[x]TDTKTIEAITFK	1	0	1608.872208	0.0118	0.1650
K[x]IEIPLPNEVGRMEILK	0	0	1978.128419	0.0118	0.2000
ILPNK[x]VDPLVSLMMVEK	4	0	1925.072882	0.0118	0.2000
CIK[x]IACWVVGSGDTIYDCVR	2	0	2371.112179	0.0117	0.2350
LMSKVAEK[x]AQINTQEYGR	7	0	2065.062523	0.0117	0.2100
DLEETDERSLALTK[x]K	13	0	1746.899873	0.0117	0.1750
EGVETRIIPLK[x]K	10	0	1381.829229	0.0117	0.1400
NKVLVK[x]VHPEGK	5	0	1346.803351	0.0117	0.1400
M[x]PFGNTHNK	0	0	1044.481051	0.0117	0.1050
SAVIK[x]TSTR	4	0	961.555594	0.0117	0.1050
ENK[x]IQR	2	0	786.434760	0.0117	0.0700
GK[x]LVRK	1	0	699.475505	0.0117	0.0700
VSAMMSCACQK[x]RLEDDHIHNYR	10	0	2720.203848	0.0116	0.2550
MLLTEVHLLESK[x]VYHAIRNIPK	11	0	2603.462020	0.0116	0.2550
ETLIFKCIDMFIHK[x]SAELYK	13	0	2485.274807	0.0115	0.2300
INEDSKLAVNENLASSK[x]SSM	16	0	2136.036759	0.0115	0.2300
DCISGWGCVVYVITADK[x]CIKR	16	0	2499.207134	0.0114	0.2400
LFAYPPK[x]SVQPTAK	6	0	1545.855441	0.0114	0.1600
LGSSEVEQVQLVVDGVKLMVEMEK[x]K	23	0	2773.460417	0.0114	0.2850
M[x]EQKPEVDYSEKFAELQK	0	0	2198.056433	0.0114	0.2050
VYATMQK[x]LQKDLGQVLNK	6	0	2076.140043	0.0114	0.2050
E[x]QKPEVDYSEK	0	0	1350.630263	0.0114	0.1250
DQPKK[x]VGQYIR	4	0	1330.735668	0.0114	0.1250
AEQEELLSEK[x]VSTKK	9	0	1717.909710	0.0113	0.1700
LIPIRGTEVEK[x]ITIK	10	0	1709.045018	0.0113	0.1700
NIK[x]AMDLGELETFQLLNTR	2	0	2205.146246	0.0113	0.2150
GTCAGEVFMALKGMALGSANEK[x]IEASK	21	0	2769.349823	0.0113	0.3050
VLKTK[x]DEGGPAGGLYI	4	0	1616.877294	0.0113	0.1800
YVTGPK[x]NK	5	0	905.497023	0.0113	0.0900
Q[x]EMK	0	0	534.247157	0.0113	0.0450
K[x]QLLIDGANVLRIHTCSNTR	0	0	2308.243265	0.0112	0.2250
SVQPLASAK[x]ELLRSDILTLR	8	0	2209.279304	0.0112	0.2250
LALTK[x]PKGTPGYGPLGVLPK	4	0	2006.192733	0.0112	0.2250
KSGNLPDADNSK[x]SDISK	11	0	1774.869635	0.0112	0.1900
GILLYGPPGTGK[x]TLLAR	11	0	1726.014054	0.0112	0.1900
K[x]SQNVQEQLNEWGSNITELLGK	0	0	2514.271310	0.0111	0.2450
K[x]GEIRMGTTITALR	0	0	1545.866017	0.0111	0.1550
QPQNVLVSETLERYTSLSEEQK[x]MK	21	0	2836.427536	0.0110	0.2650
K[x]EPPVYTPPK	0	0	1154.633506	0.0110	0.1100
IITK[x]EGVETR	3	0	1144.645129	0.0110	0.1100
TK[x]LVK	1	0	587.400615	0.0110	0.0550
SGK[x]KR	2	0	574.355062	0.0110	0.0550
V[x]GVFK	0	0	548.332206	0.0110	0.0550
TDK[x]YAFSLTTFSPNGK	2	0	1775.872934	0.0109	0.1750
K[x]SGRSAPGVSTTSTIQ	0	0	1575.821569	0.0109	0.1750
N[x]SIVSKYTQSTNNDDPK	0	0	1909.901659	0.0109	0.1850
DEK[x]VSEVLNSEDITGIQEKSTDLR	2	0	2704.340167	0.0108	0.2600
K[x]AIPLALGLLSASNPQMR	0	0	1879.071243	0.0108	0.1950
EVLNK[x]GVSKDEK	4	0	1344.724827	0.0108	0.1300
LLREEIQLLQEPGSYVGEVIK[x]TMGK	20	0	2829.530877	0.0108	0.2700
LVPYLTKLESK[x]QR	10	0	1573.919099	0.0108	0.1400
DGSSGGTIRMVILNK[x]DGMER	14	0	2135.046217	0.0108	0.2150
LYFYYILFFEK[x]CNR	10	0	1974.970140	0.0107	0.1500
EDCK[x]SLK	3	0	878.416723	0.0107	0.0750
RFK[x]ELQPFIVQMAEQALDIEK	2	0	2532.340909	0.0107	0.2250
ELNLMDPK[x]VPEDIFK	7	0	1786.917438	0.0107	0.1600
DQIGEEK[x]TILQSLLQR	6	0	1870.015898	0.0106	0.1700
Q[x]DRGKLVR	0	0	970.567161	0.0106	0.0850
VELAK[x]QNLFVPTSDKEK	4	0	1945.051948	0.0106	0.1800
DEKYTLYDQNDTK[x]EWLDK	12	0	2303.059269	0.0106	0.1900
YPMDAHK[x]SELEGVEEARR	6	0	2116.000652	0.0106	0.1900
SLALTK[x]KDK	5	0	1002.607293	0.0106	0.0950
IHLEKVSK[x]QGEIDYEALVK	7	0	2198.194577	0.0105	0.2000
DEK[x]VSEVLNSEDITGIQEK	2	0	2132.048371	0.0105	0.2000
SSKSSLELANNAVK[x]SNDIEK	13	0	2133.091236	0.0105	0.2100
CEDGVILALEKVVTSKLLK[x]PR	18	0	2367.355831	0.0105	0.2200
EVVELPLLSPERFVK[x]LGIDPPK	14	0	2474.414726	0.0105	0.2300
LDK[x]LPVIIGSMDVDNALDLMTMK	2	0	2531.304781	0.0104	0.2400
LFQVEYAIEAIKLGSTAIGVK[x]TK	20	0	2478.409640	0.0104	0.2400
VSAMMSCACQK[x]R	10	0	1427.614109	0.0104	0.1250
EAEAAK[x]DEQIEK	5	0	1359.651724	0.0104	0.1250
EKASK[x]GSNDDEMK	4	0	1437.640504	0.0104	0.1350
EK[x]SLLAHKGGHVVR	1	0	1529.878966	0.0104	0.1450
ATLTGMK[x]IDVLFSK	6	0	1522.842826	0.0104	0.1450
DSYLIIDK[x]LPSEYDSRVK	7	0	2140.105099	0.0103	0.1850
HNFVGLFVELSK[x]LLVKDR	11	0	2113.204692	0.0103	0.1850
ELFDPIISDRHGGYK[x]PTDK	14	0	2187.095930	0.0103	0.1950
ILSTLDRELLK[x]PSASVALQR	10	0	2209.279304	0.0103	0.2050
KCIK[x]IACWVVGSGDTIYDCVR	3	0	2499.207134	0.0102	0.2150
GPSLYQVDPSGTYFAWK[x]ATAIGK	16	0	2456.237499	0.0102	0.2350
MNSIVSK[x]YTQSTNNDDPK	6	0	2040.942138	0.0100	0.1800
S[x]ERDTALEK	0	0	1047.519601	0.0100	0.0900
G[x]LGYPEDAIGKTKLVK	0	0	1687.950789	0.0100	0.1600
VMK[x]EDNLILRTR	2	0	1486.828906	0.0100	0.1200
LAVNENLASSK[x]SSM	10	0	1449.713272	0.0100	0.1400
DQPK[x]KVGQYIR	3	0	1330.735668	0.0100	0.1100
ASK[x]GSNDDEMK	2	0	1180.502961	0.0100	0.1100
GIDLK[x]SIAEK	4	0	1072.612770	0.0100	0.1000
DSEALK[x]TR	5	0	918.477013	0.0100	0.0800
K[x]REAEAAK	0	0	901.498083	0.0100	0.0800
D[x]YDLVR	0	0	779.381332	0.0100	0.0600
SGKK[x]R	3	0	574.355062	0.0100	0.0500
Q[x]TVYQISELESLLRSSHIITK	0	0	2444.327369	0.0098	0.2050
TLALK[x]YPGGGPGKTAILPVK	4	0	1980.177084	0.0097	0.1950
LREEIQK[x]GDGGTDYVCVPK	6	0	2163.062913	0.0097	0.1850
M[x]FRNQYDGDATTWSPQGR	0	0	2128.938390	0.0097	0.1750
DK[x]LVLKEVFLSFHNLVGR	1	0	2113.204692	0.0097	0.1750
DPEEEAEMMTK[x]ETTEKK	10	0	2024.891743	0.0097	0.1650
S[x]RSYDSRTTIFSPEGR	0	0	1857.896851	0.0097	0.1550
LNYK[x]PEEEYPDLSK	3	0	1723.830403	0.0096	0.1350
VSKILEHK[x]EIMLR	7	0	1594.922802	0.0096	0.1250
IDELVSNNEK[x]IWK	9	0	1586.830346	0.0096	0.1250
TDLNHENLK[x]GGDDLDPNYVLSSRVR	8	0	2826.389513	0.0096	0.2400
EFPDLGVLEGK[x]R	10	0	1358.719350	0.0096	0.1150
ATAIGK[x]SSTAAK	5	0	1104.613831	0.0096	0.1150
VGSALVGSQTK[x]VALEIHAQYELR	10	0	2468.338601	0.0096	0.2200
DWNACK[x]KELLK	5	0	1403.723052	0.0095	0.1050
N[x]STEEIDLYNR	0	0	1352.620760	0.0095	0.1050
GSDAAPQASK[x]K	9	0	1058.535585	0.0095	0.1050
FFYILYFELYK[x]IAQDTLARR	10	0	2569.373199	0.0095	0.1900
LREWNQNIK[x]NLSNVVEISGK	8	0	2340.254878	0.0095	0.1900
FRKLGVK[x]PPK	6	0	1168.744388	0.0095	0.0950
TIDNAETMK[x]K	8	0	1149.569917	0.0095	0.0950
QAAKASVVETVTLTK[x]VTQK	14	0	2001.146903	0.0095	0.1800
K[x]TLEVLYLK	0	0	1105.674641	0.0094	0.0850
K[x]VAQTTYKK	0	0	1065.618191	0.0094	0.0850
EK[x]TSNNTNR	1	0	1062.505347	0.0094	0.0850
DAGK[x]DEFSR	3	0	1023.462090	0.0094	0.0850
FKLNYK[x]PEEEYPDLSK	5	0	1998.993768	0.0094	0.1500
ALTCK[x]MPGTLLPGPGK	4	0	1639.878887	0.0094	0.1500
FSFISNVRPK[x]LFAYPPKSVQPTAK	9	0	2721.500514	0.0094	0.2250
ISLRDVCIK[x]LGLDSEESAEYIVAK	8	0	2707.410100	0.0094	0.2250
YEYQKLK[x]ESQLVDK	6	0	1769.919882	0.0093	0.1300
LILVDDEK[x]TSWIYK	7	0	1721.923907	0.0093	0.1300
DYTMAQPEFFK[x]AVR	10	0	1701.818400	0.0093	0.1300
CIK[x]RLVK	2	0	915.568742	0.0093	0.0650
LGVK[x]RFK	3	0	846.543913	0.0093	0.0650
YYEQK[x]IRIGLHDDAYLDVCK	4	0	2498.226278	0.0093	0.1850
S[x]SKSSLELANNAVKSNDIEK	0	0	2133.091236	0.0093	0.1850
VSGSELVQK[x]YIGEGSRMVR	8	0	2094.089070	0.0092	0.1750
SNSDDPASFTSINNYK[x]YHDDLPALR	15	0	2839.304786	0.0092	0.2300
NVSGNVLSEIK[x]NNWQIER	10	0	2099.075864	0.0092	0.1650
ANNWSK[x]FTATAALGVIHR	5	0	1956.032885	0.0092	0.1650
DTLSK[x]DQELTEENVSISVIGKDEK	4	0	2676.334021	0.0092	0.2200
FLK[x]TSK	2	0	722.432639	0.0092	0.0550
DK[x]LVLK	1	0	714.463938	0.0092	0.0550
VVLK[x]NK	3	0	699.464272	0.0092	0.0550
WDLSK[x]QEALYLAQRSIVAATHR	4	0	2555.360731	0.0091	0.2000
EEMVMLK[x]GDEVVSLLGVSEQVQVR	6	0	2673.371607	0.0090	0.2150
IEFATITKDTTK[x]NK	11	0	1608.872208	0.0089	0.1250
SIAEK[x]MNGASGAELKGVCTEAGMFALR	4	0	2797.355969	0.0089	0.2400
DKLVLK[x]EVFLSFHNLVGR	5	0	2113.204692	0.0089	0.1600
GSLEKNWK[x]EEYLR	7	0	1650.836493	0.0088	0.1150
AVILSDTKPVDK[x]K	11	0	1412.823808	0.0088	0.1150
IGLVRLPEANFEPLEK[x]R	15	0	1980.115548	0.0088	0.1500
SSLELANNAVK[x]SNDIEK	10	0	1830.932231	0.0088	0.1500
GQAQSGNFSNFGDGANGDNK[x]K	19	0	2111.925576	0.0088	0.1850
QYTVGQGYTK[x]AAWFEK	9	0	1875.915465	0.0088	0.1400
YDKK[x]DLVR	3	0	1035.571243	0.0088	0.0700
RSK[x]VLDVR	2	0	971.587561	0.0088	0.0700
VQNEVTLSPEQLRIQYVGK[x]QDPK	18	0	2668.418299	0.0087	0.2000
FVKLGIDPPK[x]GIMLYGPPGTGK	9	0	2284.265236	0.0086	0.1900
A[x]SLLKVNMENLIVTDLGK	0	0	1957.091700	0.0086	0.1550
EWDSK[x]LK	4	0	904.465390	0.0086	0.0600
EEIQLLQEPGSYVGEVIKTMGK[x]NK	21	0	2689.399538	0.0085	0.2050
TLLARAVAHHTDCK[x]FIR	13	0	2008.078783	0.0085	0.1450
LAEGESEEVK[x]AYMDPHR	9	0	1959.899550	0.0085	0.1450
QRIVAFVGSPIVEDEK[x]NLIR	15	0	2282.274552	0.0085	0.1700
FRK[x]LGVKPPK	2	0	1168.744388	0.0085	0.0850
EEEDLDDEQLLLSREK[x]TSNNTNR	15	0	2747.284443	0.0085	0.1950
VMK[x]SEFQRLTHEK	2	0	1631.845282	0.0085	0.1100
DGIQDIMPSQAK[x]ELKK	11	0	1799.945046	0.0084	0.1350
SLEFK[x]ASELAEDFHIPVTR	4	0	2188.116331	0.0084	0.1600
QLADYK[x]AFEDSLRAIANHEQAR	5	0	2545.267228	0.0084	0.1850
EDLTDEEK[x]AASIAVEDEK	7	0	1990.921782	0.0083	0.1500
SNDIEK[x]AIDLYK	5	0	1407.724493	0.0083	0.1000
F[x]ATLQKSKR	0	0	1077.629423	0.0083	0.0750
IVCFMLNEK[x]LNQQSVLLPLLK	8	0	2499.395584	0.0083	0.1750
MSSK[x]SSLELANNAVKSNDIEK	3	0	2264.131715	0.0083	0.1750
LEETDVAK[x]AAILERPYASTGAYK	7	0	2495.290650	0.0083	0.1900
YEIDK[x]TLAGVTRDYYTK	4	0	2035.026127	0.0082	0.1400
SEAAEFEYKNGYPMPCDVLAK[x]R	20	0	2574.188176	0.0082	0.1800
K[x]SSEQANLYER	0	0	1323.641830	0.0082	0.0900
SCNFPEFSYFMK[x]IVMSMVR	11	0	2372.082464	0.0082	0.1550
VVGSEFVQK[x]YLGEGPRMVR	8	0	2150.130540	0.0082	0.1550
LALTK[x]PKGTPGYGPLGVLPKVGIR	4	0	2431.467763	0.0081	0.1950
FLHDKNSDYK[x]ETLIFK	9	0	1997.025735	0.0081	0.1300
VVGSELIQK[x]YLGDGPR	8	0	1729.936200	0.0081	0.1300
VLVDK[x]SRK	4	0	943.581415	0.0081	0.0650
LFAYPPKSVQPTAK[x]TVQK	13	0	2002.125051	0.0081	0.1450
VADLKK[x]LEGTIDYQK	5	0	1719.940617	0.0080	0.1200
ELFEMARTK[x]K	8	0	1251.664481	0.0080	0.0800
FVK[x]LGIDPPK	2	0	1112.659326	0.0080	0.0800
I[x]DDQRDMQVDSVNQEENVDSGETK	0	0	2750.193582	0.0079	0.1900
ILFENPDEATK[x]R	10	0	1431.735725	0.0079	0.0950
K[x]TQIAGGHDIIGPFHVITR	0	0	2059.132592	0.0079	0.1500
A[x]ASLLKVNMENLIVTDLGK	0	0	2028.128811	0.0079	0.1500
TGPPGPPCGGK[x]FMLKLGVK	10	0	1940.037500	0.0079	0.1500
ENEQK[x]IK	4	0	887.471202	0.0079	0.0550
INVK[x]KSYDYSATMYTR	3	0	1938.950858	0.0078	0.1250
LEFIKVIPVEELK[x]EIK	12	0	1926.144056	0.0078	0.1250
DNSSDLQK[x]LLMKVALCANHADSVVK	7	0	2755.399548	0.0078	0.1950
ILTSFDRASALGAINLQPLLMPSK[x]R	23	0	2711.515506	0.0078	0.1950
MK[x]SDINAHK	1	0	1042.522913	0.0078	0.0700
RTLDQIAAK[x]LYFYYILFFEK	8	0	2541.367053	0.0077	0.1550
KELFDCLK[x]IMR	7	0	1451.762804	0.0077	0.0850
LALTK[x]LTIPLPLYPQGHPGGSEGGPK	4	0	2640.463795	0.0077	0.2000
QTETINWLEK[x]RFK	9	0	1691.899424	0.0077	0.1000
LDRK[x]IEIPLPNEVGR	3	0	1747.994380	0.0077	0.1150
KEAGFIDDILIITPASK[x]EK	16	0	2087.151320	0.0076	0.1450
EVIELPLKNPELFLRVGIK[x]PPK	18	0	2528.509290	0.0075	0.1650
LLFIEK[x]AEIINSLNLNNDLTDK	5	0	2529.368896	0.0075	0.1650
DEK[x]SGVKLENVK	2	0	1344.724827	0.0075	0.0900
SVEISALASK[x]NR	9	0	1273.698949	0.0075	0.0900
PFGNTHNK[x]FK	7	0	1188.603937	0.0075	0.0750
VVLKNK[x]GTMK	5	0	1116.668841	0.0075	0.0750
SELAQSK[x]YLMNVSR	6	0	1624.824212	0.0075	0.1050
ALTLK[x]TGPPGPPCGGK	4	0	1549.828571	0.0075	0.1200
K[x]LARNILK	0	0	954.633783	0.0075	0.0600
TVLQDVEANIAALMQATK[x]QRDPR	17	0	2567.348842	0.0074	0.1700
SNDIEKAIDLYK[x]EVLNK	11	0	1991.057425	0.0074	0.1250
NEDDIEDIAALWMK[x]R	13	0	1817.861714	0.0073	0.1100
DMTLEEAEVLILK[x]VLRQVMEEK	12	0	2615.391282	0.0073	0.1600
IAGEHLSNGEKPLLTPEK[x]DFSK	17	0	2409.253874	0.0073	0.1600
ESQLVDK[x]FFEK	6	0	1368.692468	0.0073	0.0800
T[x]DKYAFSLTTFSPNGK	0	0	1775.872934	0.0072	0.1150
GIKGIESEAYESVLDLAK[x]ICDVR	17	0	2564.315479	0.0072	0.1650
SLLTGK[x]HAIRYAGR	5	0	1541.878966	0.0071	0.1000
ATAGPIIADKNCK[x]K	12	0	1485.797272	0.0071	0.1000
DEK[x]SGVK	2	0	761.391895	0.0071	0.0500
GKYYPLK[x]SMTEK	6	0	1443.743119	0.0071	0.0850
M[x]SRSYDSRTTIFSPEGR	0	0	1988.937329	0.0071	0.1200
NSSSDMAYTSMFK[x]GNQK	12	0	1894.818860	0.0071	0.1200
AQIKILYVNNAK[x]SQEEAIENIK	11	0	2515.364479	0.0070	0.1550
EWNQNIKNLSNVVEISGK[x]GVFV	17	0	2473.296405	0.0070	0.1550
DEFSRK[x]EAGFIDDILIITPASK	5	0	2464.284838	0.0070	0.1550
LAEGESEEVK[x]AYMDPHRSMK	9	0	2306.067009	0.0070	0.1400
DYEQFGYFK[x]R	8	0	1351.619643	0.0070	0.0700
IMK[x]LCFDELK	2	0	1295.661702	0.0070	0.0700
AEAKDVAK[x]MK	7	0	1089.585175	0.0070	0.0700
AELDK[x]IGLSK	4	0	1072.612770	0.0070	0.0700
LLENDIKVMK[x]SEFQR	9	0	1848.976678	0.0070	0.1050
GMALGSANEK[x]IEASK	9	0	1504.755469	0.0070	0.1050
FCVGLQK[x]IEEIFK	6	0	1609.853723	0.0069	0.0900
YSLNSYDFK[x]KQLLIDGANVLR	8	0	2456.306242	0.0069	0.1450
LGIDPPK[x]GIMLYGPPGTGKTLCAR	6	0	2511.334048	0.0069	0.1650
M[x]GINERKGFDFEYYQR	0	0	2051.952252	0.0069	0.1100
LILVDDEK[x]TSWIYKNK	7	0	1964.061785	0.0069	0.1100
QEVAAQKSSEETEDK[x]K	14	0	1805.864214	0.0069	0.1100
FIVK[x]ASSGPRYVVGCR	3	0	1794.956220	0.0069	0.1100
TLASLQK[x]R	6	0	915.550117	0.0069	0.0550
WK[x]VETQEAAVVDYPDRYYK	1	0	2359.148355	0.0068	0.1300
YYRAVYDTAVVQEDPEK[x]WK	16	0	2359.148355	0.0068	0.1300
CYAK[x]NEWRHVLGIAIEAHR	3	0	2322.180277	0.0068	0.1300
IDLYHDNHERK[x]MSAQSCACMVR	10	0	2720.203848	0.0068	0.1500
YMLLSQIMLNSVSEVK[x]SLLTGK	15	0	2453.327233	0.0068	0.1500
K[x]NEEKLAEFDK	0	0	1349.682631	0.0068	0.0750
GTLK[x]VHTIRLR	3	0	1292.804020	0.0068	0.0750
LVPYLTK[x]LESK	6	0	1289.759425	0.0068	0.0750
TLIDKFSGEK[x]K	9	0	1264.702640	0.0068	0.0750
ASK[x]AAREYLEK	2	0	1264.677488	0.0068	0.0750
KGTK[x]TSETNDR	3	0	1235.610532	0.0068	0.0750
EHIMDNLEAQAIEELEGAK[x]EDALFK	18	0	2842.369357	0.0068	0.1700
MMGINERK[x]GFDFEYYQR	7	0	2182.992731	0.0068	0.1150
GGLGYPEDAIGK[x]TKLVK	11	0	1744.972250	0.0068	0.1150
VDKNWSK[x]IYDFPLFQGIFIR	6	0	2485.315688	0.0068	0.1350
SSK[x]SSLELANNAVKSNDIEK	2	0	2133.091236	0.0068	0.1350
ANWCDK[x]RYNLASLHDDTLLDM	5	0	2550.163024	0.0067	0.1400
ELFDPIISDRHGGYKPTDK[x]HK	18	0	2452.249792	0.0067	0.1400
AIEDAQELNGEHEILEAMK[x]NK	18	0	2381.153176	0.0067	0.1400
M[x]SSKSSLELANNAVKSNDIEK	0	0	2264.131715	0.0067	0.1400
K[x]ASLLTREDLTDEEK	0	0	1746.899873	0.0067	0.1000
IIENEQSAEK[x]NAYVINLK	9	0	2075.089784	0.0067	0.1200
ATSAGPK[x]QTETINWLEKR	6	0	2029.059155	0.0067	0.1200
M[x]EQKPEVDYSEK	0	0	1481.670742	0.0067	0.0800
GNAKFGDGIQIAQLALK[x]HR	16	0	2036.127841	0.0066	0.1250
TIPPLTTVK[x]GSDAAPQASK	8	0	1881.020649	0.0066	0.1250
EEMMNSIQQAVAK[x]	12	0	1477.690428	0.0065	0.0850
NVSGNVLSEIK[x]NNWQIERLR	10	0	2368.261024	0.0065	0.1300
EWDSK[x]LKDLR	4	0	1288.677488	0.0065	0.0650
LDSK[x]NVQLAK	3	0	1114.634566	0.0065	0.0650
IDELVSNNEKIWK[x]VMCK	12	0	2105.064830	0.0065	0.1100
IDELVSNNEK[x]IWKVMCK	9	0	2105.064830	0.0065	0.1100
LAQFEKEEYVSDPK[x]EQM	13	0	2069.961478	0.0065	0.1100
YTENIYPPK[x]KTVQYATK	8	0	2043.067597	0.0065	0.1100
TAYSYFYEAYEGFTSLDDDK[x]K	19	0	2512.095710	0.0064	0.1350
VLAQLGMQSLSPLK[x]QGMNILR	13	0	2296.275812	0.0064	0.1350
LIK[x]KSSEQANLYER	2	0	1677.904901	0.0064	0.0900
IAYASVVYIADK[x]YK	11	0	1602.865670	0.0064	0.0900
EK[x]RTFLR	1	0	948.550451	0.0064	0.0450
SLK[x]DECK	2	0	878.416723	0.0064	0.0450
GILGIDAALGGQATK[x]LAAEDHK	14	0	2148.153776	0.0064	0.1400
EEYVSDPK[x]EQM	7	0	1353.575786	0.0064	0.0700
TLSMEK[x]HTELR	5	0	1343.686669	0.0064	0.0700
QAAK[x]ASVVETVTLTKVTQK	3	0	2001.146903	0.0063	0.1200
SSLELANNAVK[x]SNDIEKAIDLYK	10	0	2534.322675	0.0063	0.1450
AFNNAGITSVGVTGK[x]NCACVISQK	14	0	2495.225954	0.0063	0.1500
SMK[x]DLHISQNFACLIR	2	0	1931.970877	0.0063	0.1000
SDYYMASTYTKK[x]INVK	11	0	1910.944711	0.0063	0.1000
LSLFSNK[x]ENELRQAVR	6	0	1903.027465	0.0063	0.1000
EIDMTCAREASK[x]TLSK	11	0	1838.886542	0.0063	0.1000
TRLLENDIK[x]VMK	8	0	1458.822760	0.0063	0.0750
SSEETEDKK[x]MQE	8	0	1439.608537	0.0063	0.0750
VGKSAVIK[x]TSTR	7	0	1245.740419	0.0063	0.0750
YDK[x]KDLVR	2	0	1035.571243	0.0063	0.0500
K[x]LIR	0	0	528.374737	0.0063	0.0250
YLYSSEENTK[x]AGALLGIGVTNVAVR	9	0	2624.380854	0.0062	0.1550
YTENIYPPKK[x]TVQYATK	9	0	2043.067597	0.0062	0.1050
LFKSLGSGMDQEK[x]VLNK	12	0	1893.002891	0.0062	0.1050
G[x]GLGYPEDAIGKTKLVK	0	0	1744.972250	0.0062	0.1050
SLNK[x]FSVATITPEGIEFQTDQSVSSK	3	0	2812.412936	0.0062	0.1600
V[x]KAFGRVYATMQK	0	0	1497.812531	0.0062	0.0800
YGEK[x]ESLAAVLVR	3	0	1433.787759	0.0062	0.0800
EWLDK[x]LGDK	4	0	1102.565823	0.0061	0.0550
FATLQK[x]SKR	5	0	1077.629423	0.0061	0.0550
FK[x]LNYKPEEEYPDLSKHNNHMAK	1	0	2831.369969	0.0061	0.1400
GEK[x]VEDAPENNSFRSWIGAYLAK	2	0	2580.260747	0.0061	0.1400
DIGEPDSEAVFTISQSPFEK[x]PQK	19	0	2548.233196	0.0061	0.1400
SNPVFAENDEK[x]GEK	10	0	1562.721193	0.0061	0.0850
QIQPKTFANLVSSTLYEK[x]R	17	0	2222.205809	0.0061	0.1150
EAGFIDDILIITPASKEK[x]ADAAFLR	17	0	2703.448203	0.0060	0.1500
TLEVLYLK[x]MHNNHAK	7	0	1809.955886	0.0060	0.0900
DK[x]MNFVILCR	1	0	1294.652534	0.0060	0.0600
M[x]SQAR	0	0	591.279850	0.0060	0.0300
LNSLPLLQQLVK[x]CFIVNELMR	11	0	2527.401730	0.0060	0.1250
VLTLSLMEELHK[x]MDDR	11	0	1928.969875	0.0059	0.0950
TK[x]DAVVLGVEK	1	0	1157.665530	0.0059	0.0650
IK[x]VLAQLGMQSLSPLKQGMNILR	1	0	2537.454825	0.0059	0.1350
VAEQNENPTVGSAQK[x]MIQDEAQK	14	0	2514.201910	0.0059	0.1350
NK[x]HCLIKMNHGTTTLAFR	1	0	2141.098527	0.0058	0.1050
K[x]MSAQSCACMVRTLLYGK	0	0	2103.009638	0.0058	0.1050
S[x]SIGTGYDLGLFFSPDGR	0	0	1887.900207	0.0058	0.1050
A[x]KVAEQNENPTVGSAQKMIQDEAQK	0	0	2713.333976	0.0058	0.1450
ILFENPDEATK[x]RK	10	0	1559.830681	0.0058	0.0750
NDSYQLIK[x]ILPNK	7	0	1544.856167	0.0058	0.0750
REAEAAK[x]DEQIEK	6	0	1515.752826	0.0058	0.0750
FSGEKK[x]SLPLQIEVANDCIK	5	0	2275.188107	0.0058	0.1150
TVLQDVEANIAALMQATK[x]QR	17	0	2199.168042	0.0058	0.1150
ARK[x]TQIAGGHDIIGPFHVITR	2	0	2286.270805	0.0057	0.1200
CNKFFYILYFELYK[x]IAQDTLAR	13	0	2815.440615	0.0057	0.1250
DSESTEEK[x]EAQAVQR	7	0	1705.775405	0.0057	0.0850
DFLDAVQKVVK[x]GNQK	10	0	1687.925636	0.0057	0.0850
SIAEK[x]MNGASGAELK	4	0	1504.755469	0.0057	0.0850
AMEQQDIKPTVQNGEVSANAEQK[x]A	22	0	2585.239020	0.0056	0.1350
HRENK[x]IQR	4	0	1079.594768	0.0056	0.0450
C[x]SPSATLTHRTMTEKAR	0	0	1945.946117	0.0056	0.0950
VLNKGDSGEMSLQKLFK[x]	16	0	1893.002891	0.0056	0.0950
LLMK[x]VALCANHADSVVK	3	0	1868.001115	0.0056	0.0950
NEEK[x]LAEFDK	3	0	1221.587675	0.0055	0.0550
TNSTDEK[x]GTK	6	0	1079.509429	0.0055	0.0550
YQK[x]DEEWPPKM	2	0	1449.659787	0.0055	0.0600
ELK[x]KEEMVMLK	2	0	1376.740675	0.0055	0.0600
TKSVALGGITK[x]EFVIYEQLIAAR	10	0	2506.415787	0.0054	0.1250
LFQVEYAIEAIK[x]LGSTAIGVKTK	11	0	2478.409640	0.0054	0.1250
M[x]NSTEEIDLYNR	0	0	1483.661239	0.0054	0.0650
LAAPQLVQMFIGDGAK[x]LVRDAFALAK	15	0	2742.525343	0.0054	0.1400
LVPYLTK[x]LESKQR	6	0	1573.919099	0.0054	0.0700
LNFSSLKMK[x]DAVK	8	0	1479.811862	0.0054	0.0700
NK[x]ADYYTNICDRER	1	0	1816.816160	0.0054	0.0750
AVNIAFTQDQLLK[x]R	12	0	1615.904510	0.0054	0.0750
K[x]PPVQPLAYKSATPFR	0	0	1799.009303	0.0053	0.0850
MNSIVSK[x]YTQSTNNDDPKK	6	0	2169.037093	0.0053	0.1000
M[x]FMTRSEYDRGVNTFSPEGR	0	0	2379.073490	0.0052	0.1050
VRQLIIKEEMMNSIQQAVAK[x]	19	0	2328.265640	0.0052	0.1050
DAVVLGVEK[x]RLTSPLMESHSVEK	8	0	2523.336549	0.0052	0.1200
IEPLKLK[x]VLVQGLER	6	0	1734.076651	0.0050	0.0750
YLHQSLK[x]YK	6	0	1178.644738	0.0050	0.0450
EDSSPCGYIIRILSGEQTVK[x]YDR	19	0	2685.306702	0.0050	0.1150
TLDQIAAK[x]LYFYYILFFEK	7	0	2385.265950	0.0050	0.0950
EK[x]WIAKQILDCIVNLSEPAK	1	0	2354.266687	0.0050	0.1000
SK[x]RHQGVLEIEFMIDHNMK	1	0	2311.156430	0.0050	0.0950
VIGSELVQK[x]YVGEGARMVR	8	0	2090.130540	0.0050	0.0950
K[x]SGNLPDADNSKSDISK	0	0	1774.869635	0.0050	0.0850
DVAK[x]MKLSLFSNK	3	0	1479.811862	0.0050	0.0650
FNLMVICKDK[x]K	9	0	1394.741343	0.0050	0.0550
K[x]LIPIRGTEVEK	0	0	1381.829229	0.0050	0.0600
LKK[x]TLEVLYLK	2	0	1346.853655	0.0050	0.0550
THAVLVALK[x]R	8	0	1106.692354	0.0050	0.0500
DAVVLGVEK[x]R	8	0	1084.624003	0.0050	0.0500
LMSK[x]VAEK	3	0	904.505142	0.0050	0.0400
K[x]ATDDDR	0	0	819.372221	0.0050	0.0350
EK[x]WIAK	1	0	773.443537	0.0050	0.0300
AFNNAGITSVGVTGKNCACVISQK[x]K	23	0	2623.320910	0.0048	0.1200
LGVK[x]PPKGCLMFGPPGTGKTLLAR	3	0	2494.391501	0.0048	0.1150
VLVKVHPEGK[x]YVVDISPDIDIK	9	0	2462.378342	0.0048	0.1050
VLVK[x]VHPEGKYVVDISPDIDIK	3	0	2462.378342	0.0048	0.1050
LIIPSDDALRTNAIVMK[x]DIR	16	0	2253.251374	0.0047	0.0950
YTSLSEEQK[x]MKSDINAHK	8	0	2108.020718	0.0047	0.0850
SLPLQIEVANDCIK[x]WAIK	13	0	2097.129144	0.0047	0.0850
VELAKQNLFVPTSDK[x]EK	14	0	1945.051948	0.0047	0.0800
VLNKGDSGEMSLQK[x]LFK	13	0	1893.002891	0.0047	0.0800
K[x]EAGFIDDILIITPASK	0	0	1830.013777	0.0047	0.0800
ITTGDRLILTENIK[x]TK	13	0	1815.046470	0.0047	0.0750
S[x]SSDMAYTSMFKGNQK	0	0	1780.775938	0.0047	0.0750
NK[x]PDERFNTGVVNVR	1	0	1743.901545	0.0047	0.0700
RFCVGLQK[x]IEEIFK	7	0	1765.954825	0.0046	0.0650
MKLSLFSNK[x]ENELR	8	0	1707.897707	0.0046	0.0650
AVEK[x]LMSRRPPVIR	3	0	1650.971479	0.0046	0.0650
GTCAGEVFMALK[x]GMALGSANEKIEASK	11	0	2769.349823	0.0046	0.1250
MNLGEDVNLEELIQCK[x]DDLSGAEIK	15	0	2832.351989	0.0046	0.1150
DEKVSEVLNSEDITGIQEK[x]STDLR	18	0	2704.340167	0.0046	0.1100
GSDAAPQASKK[x]K	10	0	1186.630541	0.0046	0.0550
SEAAEFEYK[x]NGYPMPCDVLAKR	8	0	2574.188176	0.0045	0.1000
TELFK[x]ASTSAK	4	0	1181.629146	0.0045	0.0500
IAIVVNQNWYCANTK[x]YVTGPK	14	0	2438.241535	0.0045	0.0950
HIGIATTGFIPDGQHIVK[x]RAR	17	0	2286.270804	0.0045	0.0950
T[x]VYQISELESLLRSSHIITK	0	0	2316.268797	0.0045	0.0900
QDLADATVETLKAIEGK[x]IAR	16	0	2141.169090	0.0045	0.0900
Y[x]FATLQKSKR	0	0	1240.692746	0.0045	0.0450
WKTLSK[x]ESAR	5	0	1204.656362	0.0045	0.0450
MVTANIK[x]NIK	6	0	1130.648106	0.0045	0.0450
TIEAITFK[x]TDNHLSSTLEK	7	0	2147.110911	0.0045	0.0850
EAADFIFDICGIAGIKK[x]TR	16	0	2124.103657	0.0045	0.0850
GGDWERK[x]NR	6	0	1116.542400	0.0044	0.0400
LAHLSK[x]HPK	5	0	1029.608297	0.0044	0.0400
M[x]MGINERKGFDFEYYQR	0	0	2182.992731	0.0044	0.0750
K[x]SYDYSATMYTRLFLLR	0	0	2127.082198	0.0044	0.0750
FLKTSK[x]TPPTAMLSSVR	5	0	1863.028712	0.0044	0.0750
TEEK[x]TESYYSNAVELNLLLISPTK	3	0	2741.400978	0.0044	0.1050
LMVEMEK[x]K	6	0	1006.519074	0.0044	0.0350
YDK[x]LVETSGQIRCGSPYIIEDSK	2	0	2657.300555	0.0043	0.1000
TFMNHIDVQK[x]EFQAR	9	0	1862.909665	0.0043	0.0650
VIDGSRPVNRNK[x]LLK	11	0	1708.010698	0.0043	0.0650
GVFK[x]NVSGNVLSEIKNNWQIER	3	0	2530.329098	0.0043	0.0950
G[x]VFKNVSGNVLSEIKNNWQIER	0	0	2530.329098	0.0043	0.0950
YHDDLPALRITAFLLADSK[x]SQK	18	0	2501.327703	0.0043	0.0950
IEFATITK[x]DTTKNK	7	0	1608.872208	0.0043	0.0600
K[x]EKWIAK	0	0	901.538493	0.0043	0.0300
TK[x]LVKER	1	0	872.544305	0.0043	0.0300
LK[x]PLIEK	1	0	839.547996	0.0043	0.0300
EK[x]ASFAR	1	0	807.423863	0.0043	0.0300
TEDDIK[x]SLQSVGQIIGEVLK	5	0	2171.168421	0.0043	0.0850
IAK[x]GAIEKVDDLLTTQAEAK	2	0	2113.162944	0.0043	0.0850
TLVAHAVLK[x]VGSALVGSQTK	8	0	1978.157410	0.0043	0.0850
LYFYYILFFEK[x]CNRSVECR	10	0	2606.244903	0.0042	0.0800
NEDDIEDIAALWMK[x]RISHR	13	0	2311.137804	0.0042	0.0800
GVSK[x]DEKVANEQEQALTNLSDLYVR	3	0	2805.414331	0.0042	0.1050
GTPGYGPLGVLPK[x]VGIRLFNLEPK	12	0	2521.441942	0.0042	0.1000
NTWNSTLETAK[x]AKYASQK	10	0	2040.027522	0.0042	0.0750
LPNIEEATFDK[x]R	10	0	1431.735725	0.0042	0.0500
K[x]NLLNPLIEDSR	0	0	1410.783007	0.0042	0.0500
EK[x]ADAAFLRLVK	1	0	1359.787367	0.0042	0.0500
TTLFK[x]SELAQSK	4	0	1351.734665	0.0042	0.0500
SLLAHK[x]GGHVVR	5	0	1272.741423	0.0042	0.0500
TK[x]VVDR	1	0	716.418051	0.0042	0.0250
DTTK[x]NK	3	0	705.365683	0.0042	0.0250
DVAK[x]MK	3	0	690.373411	0.0042	0.0250
NK[x]GTMK	1	0	677.353010	0.0042	0.0250
IKVLAQLGMQSLSPLK[x]QGMNILR	15	0	2537.454825	0.0041	0.0950
LAQFEK[x]EEYVSDPKEQM	5	0	2069.961478	0.0041	0.0700
K[x]AVYMPLCDPGNKAEESAFYER	0	0	2574.188176	0.0041	0.0900
DILLDMSRAVNIAFTQDQLLK[x]R	20	0	2559.384166	0.0041	0.0900
DEQIEKIDTVIK[x]LVDHSFDEK	11	0	2500.269580	0.0040	0.0850
K[x]SAAAIGTSQLPVRDGVVVIQSYCHR	0	0	2811.481241	0.0040	0.1050
EAGFIDDILIITPASK[x]EKADAAFLR	15	0	2703.448203	0.0040	0.1000
SQNVQEQLNEWGSNITELLGK[x]LEK	20	0	2756.397956	0.0040	0.0950
TASQVNMQIARK[x]AVYMPLCDPGNK	11	0	2691.329365	0.0040	0.0950
LYQVEYAFK[x]AFNNAGITSVGVTGK	8	0	2576.327369	0.0040	0.0950
LGVKPPK[x]GCLMFGPPGTGKTLLAR	6	0	2494.391501	0.0040	0.0950
IHLEK[x]VSKQGEIDYEALVK	4	0	2198.194577	0.0039	0.0750
VPDK[x]LIDASTVKHVFPITK	3	0	2107.204023	0.0039	0.0750
K[x]TELEEIMLLNLHK	0	0	1709.938508	0.0039	0.0550
EKSLLAHK[x]GGHVVR	7	0	1529.878966	0.0039	0.0550
LFNLEPK[x]ILEEVPLRELR	6	0	2207.267680	0.0039	0.0700
IIENEQSAEK[x]NAYVINLKQIAK	9	0	2515.364479	0.0039	0.0850
VGVILESQRAANVLAFQSTTK[x]TLALK	20	0	2757.575126	0.0038	0.1000
FDSEK[x]AGDREVQR	4	0	1535.732760	0.0038	0.0500
ASRPGAAAK[x]LDGK	8	0	1240.688720	0.0038	0.0500
DECK[x]QDIMFELGLLQER	3	0	2123.002624	0.0038	0.0650
AVNARALTCK[x]MPGTLLPGPGK	9	0	2151.165540	0.0038	0.0800
G[x]QAQSGNFSNFGDGANGDNKK	0	0	2111.925576	0.0038	0.0800
EPLK[x]EVVQFVGSRFNSNAIAAVATK	3	0	2674.444120	0.0038	0.0950
GMALGSANEK[x]IEASKGLIDR	9	0	2059.073086	0.0038	0.0750
PPK[x]EDWEK	2	0	1027.497414	0.0037	0.0300
P[x]PKEDWEK	0	0	1027.497414	0.0037	0.0300
IK[x]TLSMEK	1	0	948.531355	0.0037	0.0300
TDTKTIEAITFK[x]TDNHLSSTLEK	11	0	2592.328152	0.0037	0.0850
SITEFGDTATAK[x]ELEAMKLLRPR	11	0	2576.363096	0.0037	0.0850
TDATFIRVIGSELVQK[x]YVGEGAR	15	0	2508.333515	0.0037	0.0850
AVILSDTKPVDKK[x]QCVIANSCK	12	0	2473.303140	0.0036	0.0800
AVILSDTKPVDK[x]KQCVIANSCK	11	0	2473.303140	0.0036	0.0800
DLGQVLNK[x]YVQVEQRNKPDER	7	0	2527.314175	0.0036	0.0750
SCALFANQAATRALTLK[x]TGPPGPPCGGK	16	0	2840.442413	0.0036	0.1000
LIKK[x]SSEQANLYER	3	0	1677.904901	0.0036	0.0500
VIPVEELK[x]EIKQIK	7	0	1665.007573	0.0036	0.0500
S[x]FLELTEVWGKPQK	0	0	1660.882380	0.0036	0.0500
M[x]MGINER	0	0	849.383652	0.0036	0.0250
CIDMFIHKSAELYK[x]NPK	13	0	2093.043703	0.0035	0.0600
M[x]TDKYAFSLTTFSPNGK	0	0	1906.913413	0.0035	0.0600
KAMVNIDTIDNK[x]VATTM	11	0	1863.943328	0.0035	0.0600
ALTLKTGPPGPPCGGK[x]FMLK	15	0	2069.116472	0.0035	0.0700
LK[x]VLVQGLER	1	0	1153.718232	0.0035	0.0350
ARVEAQNHK[x]LNLADPVSIEYLTR	8	0	2636.403319	0.0035	0.0800
SPADWVADTIFAESDLGK[x]NDGTIVIR	17	0	2789.387058	0.0035	0.0900
VTDK[x]LTQLTDNIWCCR	3	0	2021.966182	0.0034	0.0550
LAAPQLVQMFIGDGAK[x]LVR	15	0	2026.139651	0.0034	0.0650
TNNLDLEHK[x]HKTPDK	8	0	1788.911774	0.0033	0.0500
TDNHLSSTLEK[x]LSFK	10	0	1718.883832	0.0033	0.0500
LEK[x]SLLELNETQSNIQEQGVNWGK	2	0	2756.397956	0.0033	0.0800
ENRHK[x]FQDILLGAGQAIK	4	0	2037.111857	0.0033	0.0600
KPIGATWK[x]TTQLEEANSK	7	0	2001.053008	0.0033	0.0600
IDRDK[x]LVLK	4	0	1098.676036	0.0033	0.0300
TLSK[x]WR	3	0	789.449683	0.0033	0.0200
IIPLK[x]K	4	0	710.505408	0.0033	0.0200
ATLEIYHEDNNRAEAK[x]DVAK	15	0	2286.123929	0.0032	0.0650
AQISVRLVPYLTK[x]LESK	12	0	1944.140700	0.0032	0.0550
KPPVQPLAYK[x]SATPFRK	9	0	1927.104259	0.0032	0.0550
WDLSK[x]QEALYLAQR	4	0	1719.894338	0.0032	0.0450
D[x]YTMAQPEFFKAVR	0	0	1701.818400	0.0032	0.0450
SQK[x]NVISLEISDTSLQPLSTFFAER	2	0	2809.449655	0.0032	0.0800
MSTLDLNHLADLYDRK[x]DWNACK	15	0	2678.257980	0.0032	0.0700
RHQGVLEIEFMIDHNMK[x]DGTQR	16	0	2653.285197	0.0032	0.0700
D[x]YTMAQPEFFK	0	0	1375.611779	0.0032	0.0350
K[x]LEGTIDYQKL	0	0	1306.713204	0.0032	0.0350
LEEIGVADQYK[x]VSKILEHK	10	0	2198.194577	0.0032	0.0600
HIGIATTGFIPDGQHIVK[x]R	17	0	2059.132592	0.0032	0.0600
YEAK[x]AIGSGSEPAKSELVK	3	0	1963.026127	0.0032	0.0600
K[x]VAEQNENPTVGSAQKMIQDEAQK	0	0	2642.296866	0.0031	0.0750
E[x]APADPTDEEAMSDEAAAQAITAR	0	0	2459.075713	0.0031	0.0750
LALTKPK[x]GTPGYGPLGVLPKVGIR	6	0	2431.467763	0.0031	0.0750
ALQDYK[x]PELASDPIIR	5	0	1827.972976	0.0031	0.0500
VATEK[x]DFLDAVQKVVK	4	0	1788.998462	0.0031	0.0500
KSLK[x]DECK	3	0	1006.511679	0.0031	0.0250
K[x]ILFENPDEATKR	0	0	1559.830681	0.0031	0.0400
EIQDEK[x]EAEAARK	5	0	1515.752826	0.0031	0.0400
E[x]IINRDIGKVVDK	0	0	1497.851416	0.0031	0.0400
VGVFK[x]NVSGNVLSEIKNNWQIER	4	0	2629.397507	0.0030	0.0700
MSSKDISSK[x]SPSGNDALNDK	8	0	2079.974162	0.0030	0.0600
D[x]GIQDIMPSQAKELK	0	0	1671.850090	0.0030	0.0450
INYK[x]K	3	0	664.390778	0.0030	0.0150
GFDFEYYQRNLLLQEK[x]GFPTPK	15	0	2689.353916	0.0030	0.0650
YTQSTNNDDPKK[x]IIEEEGFTNR	11	0	2598.219668	0.0030	0.0650
K[x]GFDFEYYQRNLLLQEK	0	0	2190.110853	0.0029	0.0500
FNSNAIAAVATK[x]MVTLK	11	0	1777.975953	0.0029	0.0500
NAYVINLK[x]QIAK	7	0	1373.803016	0.0029	0.0350
IEFATITK[x]DTTK	7	0	1366.734330	0.0029	0.0350
VSQARVMGSGCDAAGTIIK[x]VFHPITK	18	0	2742.430790	0.0029	0.0750
VPTFANFHTPIFIAK[x]REDGMK	14	0	2418.251708	0.0029	0.0600
VVTSKLLK[x]PRVNNR	7	0	1622.994323	0.0029	0.0400
TGIATMLTRGEIK[x]K	12	0	1517.859870	0.0029	0.0400
S[x]SKSSLELANNAVK	0	0	1446.767750	0.0029	0.0400
YDK[x]TEDDIKSLQSVGQIIGEVLK	2	0	2577.353638	0.0028	0.0650
SDYYMASTYTK[x]KINVK	10	0	1910.944711	0.0028	0.0450
K[x]EEMVMLKGDEVVSLLGVSEQVQVR	0	0	2801.466563	0.0028	0.0700
INYKK[x]TELEEIMLLNLHK	4	0	2228.223766	0.0028	0.0500
K[x]YTGLLRVSAMMSCACQK	0	0	2103.009638	0.0028	0.0500
K[x]PIGATWKTTQLEEANSK	0	0	2001.053008	0.0028	0.0500
FMLKLGVK[x]R	7	0	1090.668450	0.0028	0.0250
LK[x]KTLEVLYLK	1	0	1346.853655	0.0027	0.0300
KFRK[x]PIGATWK	3	0	1330.787310	0.0027	0.0300
TNSTDEKGTK[x]K	9	0	1207.604385	0.0027	0.0300
TAINTGGGSVAVFNK[x]FAYVLYQER	14	0	2604.333515	0.0027	0.0650
LTIPLPLYPQGHPGGSEGGPK[x]LEFIK	20	0	2744.490007	0.0027	0.0700
FFEK[x]EDVQSLKLK	3	0	1609.871482	0.0027	0.0350
K[x]CLTDLEDEAPAK	0	0	1488.712937	0.0027	0.0350
EDCEAATDPLLK[x]K	11	0	1488.712937	0.0027	0.0350
EGK[x]GEIYSFDPVGSYER	2	0	1931.890035	0.0026	0.0450
MTDK[x]YAFSLTTFSPNGK	3	0	1906.913413	0.0026	0.0450
N[x]SSSDMAYTSMFKGNQK	0	0	1894.818860	0.0026	0.0450
MVRGIGSYEK[x]QSEVSVGLR	9	0	2094.089070	0.0026	0.0500
M[x]SSIGTGYDLGLFFSPDGR	0	0	2018.940686	0.0026	0.0500
DVEFLHSDKIDTIVK[x]EIQDEK	14	0	2500.269581	0.0026	0.0550
MGTTITALRYK[x]DGVILAADSR	10	0	2251.199340	0.0026	0.0550
SIMLYLMVQSVNSELK[x]LLSSAKK	15	0	2581.422189	0.0026	0.0600
SSQQGVEGVLIILKIEDTDK[x]YDK	19	0	2577.353638	0.0026	0.0600
EVQK[x]GPDSVALGVQYDDVRPEDR	3	0	2571.256387	0.0026	0.0600
AAITGK[x]PDPWQTSLAFYYSGVGK	5	0	2456.237499	0.0026	0.0600
INYK[x]KTELEEIMLLNLHK	3	0	2228.223766	0.0025	0.0450
IHAYVK[x]VLTLSLMEELHK	5	0	2123.181179	0.0025	0.0450
TSASIDFDSNFLNSMIK[x]K	16	0	2016.982547	0.0025	0.0450
AITSVHARQEYALALQK[x]WDLSR	16	0	2555.360731	0.0025	0.0550
GIGSYEK[x]QSEVSVGLR	6	0	1707.879080	0.0025	0.0400
K[x]LEFPLPNEEAR	0	0	1441.756460	0.0025	0.0300
M[x]ESLQRLLQGAR	0	0	1400.755746	0.0025	0.0300
KGVVALVEDK[x]TK	9	0	1285.760486	0.0025	0.0300
VMK[x]EDNLILR	2	0	1229.680131	0.0025	0.0250
K[x]GAVEYEIYK	0	0	1198.623334	0.0025	0.0250
M[x]SERDTALEK	0	0	1178.560080	0.0025	0.0250
ATAIGRASK[x]AAR	8	0	1171.678492	0.0025	0.0300
VLVK[x]VHPEGK	3	0	1104.665473	0.0025	0.0250
IQK[x]ENRHK	2	0	1051.588622	0.0025	0.0200
EDCK[x]SLKR	3	0	1034.517826	0.0025	0.0200
FHQLK[x]PTR	4	0	1025.576998	0.0025	0.0200
K[x]SLKDECK	0	0	1006.511679	0.0025	0.0200
TVQYATK[x]R	6	0	965.529382	0.0025	0.0200
SK[x]TLQYFA	1	0	956.496688	0.0025	0.0200
IHLEK[x]VSK	4	0	952.570517	0.0025	0.0200
M[x]SER	0	0	521.226756	0.0025	0.0100
AK[x]VAEQNENPTVGSAQKMIQDEAQK	1	0	2713.333976	0.0024	0.0600
KGINIDQSSNSK[x]DPEEEAEMMTK	11	0	2580.168225	0.0024	0.0550
VNMENLIVTDLGK[x]YAEVLIETAK	12	0	2562.361367	0.0024	0.0550
LVLK[x]EVFLSFHNLVGRR	3	0	2026.183900	0.0024	0.0400
NLNQIVNELDEEK[x]YK	12	0	1847.926420	0.0023	0.0350
SGVKLENVK[x]IYADLK	8	0	1675.950788	0.0023	0.0350
ENEQK[x]IKTLSMEK	4	0	1576.812980	0.0023	0.0300
VGIKPPKGVLLYGPPGTGK[x]TLLAR	18	0	2431.467763	0.0023	0.0550
IAGEHLSNGEK[x]PLLTPEKDFSK	10	0	2409.253874	0.0023	0.0500
S[x]WTTIESDAGVFTDLIENLGVK	0	0	2394.195360	0.0023	0.0500
K[x]DKMNFVILCR	0	0	1422.747490	0.0023	0.0250
DYYTK[x]QSKATR	4	0	1359.678214	0.0023	0.0250
LGSTAIGVKTK[x]DAVVLGVEK	10	0	1984.156741	0.0023	0.0450
HNFVGLFVELSKLLVK[x]DR	15	0	2113.204692	0.0022	0.0400
FFEKINVK[x]K	7	0	1151.670224	0.0022	0.0200
TGRSIK[x]GYTLPPHCSR	5	0	1828.936545	0.0022	0.0350
K[x]FTGGVLMLIDRESDK	0	0	1807.950131	0.0022	0.0350
APPEILDISK[x]QLADYK	9	0	1799.966829	0.0022	0.0350
V[x]GVFKNVSGNVLSEIKNNWQIER	0	0	2629.397507	0.0022	0.0500
QEYALALQK[x]WDLSR	8	0	1719.894338	0.0021	0.0300
K[x]ASLLTR	0	0	787.491545	0.0021	0.0150
K[x]ALSSLK	0	0	745.469750	0.0021	0.0150
NEEEPTK[x]KGINIDQSSNSK	6	0	2117.023553	0.0021	0.0400
LAYVYADMRVVGQLLEK[x]LKPLIEK	16	0	2788.592357	0.0021	0.0500
K[x]EDSSPCGYIIR	0	0	1423.676496	0.0021	0.0250
AELDK[x]IGLSKIR	4	0	1341.797930	0.0021	0.0250
K[x]QLLIDGANVLR	0	0	1338.798265	0.0021	0.0250
TKDAVVLGVEK[x]R	10	0	1313.766632	0.0021	0.0250
TMLVK[x]AVANSTAANFIR	4	0	1805.982099	0.0021	0.0350
VDDLLTTQAEAK[x]GAGFLLFMLNALR	11	0	2706.441342	0.0020	0.0500
VTQK[x]KPPVQPLAYKSATPFR	3	0	2255.278912	0.0020	0.0400
LFNLEPK[x]ILEEVPLR	6	0	1809.039932	0.0020	0.0300
VNGVVFTNRPDEK[x]NR	12	0	1743.901545	0.0020	0.0300
ELFDCLK[x]IMR	6	0	1323.667849	0.0020	0.0200
QVMEEK[x]LDSK	5	0	1205.596130	0.0020	0.0200
NKPGVYTK[x]VCNYVNWIQQTIAAN	7	0	2680.343029	0.0020	0.0450
NPELFLRVGIK[x]PPKGVLLYGPPGTGK	10	0	2746.589657	0.0019	0.0500
LEFIK[x]VIPVEELK	4	0	1555.922455	0.0019	0.0250
AHLDVQEKDQPK[x]K	11	0	1534.810280	0.0019	0.0250
IVAFVGSPIVEDEK[x]NLIRLAK	13	0	2310.331003	0.0019	0.0400
GDYNGIQDIVAQGTVGISDQK[x]LTR	20	0	2547.292771	0.0019	0.0450
CLDQLTNWCTIK[x]TVDR	11	0	2021.966182	0.0019	0.0300
IKILFSDVK[x]AMTTGLR	8	0	1792.027986	0.0019	0.0300
K[x]DWNACKK	0	0	1048.512348	0.0019	0.0150
EAEAARK[x]K	6	0	901.498083	0.0019	0.0150
NEEEPTKK[x]GINIDQSSNSK	7	0	2117.023553	0.0018	0.0350
EHFKELVSK[x]ASPIAGSEGK	8	0	2013.053008	0.0018	0.0350
RGERPSCPTGYHLK[x]SIR	13	0	2013.032561	0.0018	0.0300
VFHPITK[x]AVILSDTKPVDKK	6	0	2235.298978	0.0018	0.0350
VYQTEPAGIYNAWK[x]ATAIGR	13	0	2208.132649	0.0018	0.0350
SLADFEKALQDYK[x]PELASDPIIR	12	0	2618.359059	0.0017	0.0400
YDKTEDDIK[x]SLQSVGQIIGEVLK	8	0	2577.353638	0.0017	0.0400
FGDGIQIAQLALK[x]HR	12	0	1665.931391	0.0017	0.0250
MSSK[x]SSLELANNAVK	3	0	1577.808228	0.0017	0.0250
M[x]CSPSATLTHRTMTEKAR	0	0	2076.986596	0.0017	0.0300
FIK[x]HADATCVHR	2	0	1453.724781	0.0017	0.0200
LSLFSNK[x]ENELR	6	0	1448.762272	0.0017	0.0200
LLMK[x]LSSQNDDK	3	0	1390.712546	0.0017	0.0200
K[x]IDKEDMGSNDK	0	0	1378.639778	0.0017	0.0200
IEDTDK[x]YDK	5	0	1125.518932	0.0017	0.0150
T[x]IDNAETMK	0	0	1021.474961	0.0017	0.0150
YACKILGVVEGQFSRPAK[x]LNDPEDK	17	0	2833.443128	0.0016	0.0400
SDINAHK[x]SQLFAGAAPNNHLEEWLK	6	0	2789.388396	0.0016	0.0400
L[x]EAPADPTDEEAMSDEAAAQAITAR	0	0	2572.159771	0.0016	0.0400
ENWKYACK[x]ILGVVEGQFSRPAK	7	0	2579.331740	0.0016	0.0350
M[x]GQAQSGNFSNFGDGANGDNKK	0	0	2242.966054	0.0016	0.0350
INHEHFMDGILEVQMRK[x]SK	16	0	2311.156430	0.0016	0.0300
F[x]MTRSEYDRGVNTFSPEGR	0	0	2248.033011	0.0016	0.0300
AQSGPDASAK[x]LPTVIPTTR	9	0	1909.026796	0.0016	0.0300
YYK[x]PDLTIDEAVRIMK	2	0	1954.023292	0.0016	0.0250
Q[x]YTVGQGYTKAAWFEK	0	0	1875.915465	0.0016	0.0250
LKPLIEK[x]GGDWER	6	0	1539.840853	0.0015	0.0200
FKLNYKPEEEYPDLSK[x]HNNHMAK	15	0	2831.369969	0.0015	0.0350
EKWIAK[x]QILDCIVNLSEPAK	5	0	2354.266687	0.0015	0.0300
LILTENIK[x]TK	7	0	1171.717563	0.0015	0.0150
GTK[x]TSETNDR	2	0	1107.515576	0.0015	0.0150
K[x]TLVAHAVLK	0	0	1078.686208	0.0015	0.0150
MATTVK[x]DTMNVDINAIK	5	0	1863.943328	0.0015	0.0250
VLSNYMK[x]QEALSSKTLFTRPIPVR	6	0	2777.526069	0.0015	0.0350
YEYQK[x]LKESQLVDK	4	0	1769.919882	0.0014	0.0200
ISWYTK[x]IVDELDLR	5	0	1749.930053	0.0014	0.0200
VAIKK[x]GAVEYEIYK	4	0	1609.907866	0.0014	0.0200
IVAFVGSPIVEDEK[x]NLIR	13	0	1998.114879	0.0014	0.0250
LGLDSEESAEYIVAK[x]GIR	14	0	1949.010477	0.0014	0.0250
K[x]FDQLTQALNVAIRLDDMSLIK	0	0	2531.378019	0.0014	0.0300
AQIK[x]ILYVNNAKSQEEAIENIK	3	0	2515.364479	0.0014	0.0300
SGSAADTQTVADLLK[x]YYLSMYR	14	0	2452.194311	0.0014	0.0300
NWK[x]EEYLRAAK	2	0	1406.730582	0.0014	0.0150
VIPVEELK[x]EIK	7	0	1295.769988	0.0014	0.0150
GVFK[x]NVSGNVLSEIK	3	0	1589.877628	0.0013	0.0200
NSDYK[x]ETLIFKCIDMFIHK	4	0	2401.180912	0.0013	0.0250
NK[x]LTNDETRYVFVSSVQPDLLPR	1	0	2690.402650	0.0013	0.0300
SLYFATPGNTSFK[x]TDM	12	0	1778.818457	0.0012	0.0200
SSEETEDK[x]KMQE	7	0	1439.608537	0.0012	0.0150
DTALEK[x]YK	5	0	966.502166	0.0012	0.0100
CIK[x]R	2	0	575.321319	0.0012	0.0050
AVNIAFTQDQLLK[x]RAATYIHR	12	0	2428.333793	0.0012	0.0250
ESQDYLNLVQALAETNVK[x]DEK	17	0	2406.191334	0.0012	0.0250
ISPGYDVYEGSFEK[x]EGK	13	0	1903.883889	0.0012	0.0200
NEEKK[x]LMELFISK	4	0	1607.859201	0.0012	0.0150
ENWK[x]YACKILGVVEGQFSRPAK	3	0	2579.331740	0.0011	0.0250
AK[x]NPMFALSRLQQSLQVNAHDR	1	0	2523.312735	0.0011	0.0250
MLLTEVHLLESK[x]VYHAIR	11	0	2151.187325	0.0011	0.0200
QGDVLLNKLQK[x]YQATVMR	10	0	2104.146189	0.0011	0.0200
QYSAK[x]AKWSTAETLTNNK	4	0	2040.027522	0.0011	0.0200
YDK[x]TEDDIK	2	0	1125.518932	0.0011	0.0100
KSK[x]TLQYFA	2	0	1084.591644	0.0011	0.0100
NLTDETK[x]NK	6	0	1061.535250	0.0011	0.0100
IYADLK[x]INEDSKLAVNENLASSK	5	0	2534.322674	0.0011	0.0250
ELFDCLK[x]IMRDVITELPDAK	6	0	2405.233337	0.0010	0.0200
DDFDAFYGIDTMSPNMK[x]VDK	16	0	2308.002683	0.0010	0.0200
INEDSK[x]LAVNENLASSKSSM	5	0	2136.036759	0.0010	0.0200
QTGQYYGGLK[x]LCVDR	9	0	1756.856570	0.0010	0.0150
Y[x]TVGQGYTKAAWFEK	0	0	1747.856893	0.0010	0.0150
ILEHK[x]EIMLR	4	0	1280.727413	0.0010	0.0100
SLDK[x]QMVEER	3	0	1233.602276	0.0010	0.0100
LFQAEYAYK[x]AVENASTCIGIK	8	0	2375.183021	0.0010	0.0200
NPK[x]ADPLDERLSGVVEGIFQK	2	0	2311.217098	0.0010	0.0200
DYEQFGYFK[x]RMGNIEM	8	0	2026.891629	0.0009	0.0150
HNNHMAKVLTLELYK[x]K	14	0	1938.050842	0.0009	0.0150
IQFCLALHNDSIK[x]SMR	12	0	1931.970877	0.0009	0.0150
DRIDK[x]NTWNSTLETAK	4	0	1890.943464	0.0009	0.0150
K[x]GILLPESLTEAVEATTYAILR	0	0	2387.331060	0.0009	0.0200
RMDDK[x]MLLTEVHLLESK	4	0	2057.064831	0.0009	0.0150
LVLDSWEPHTQGVYGTRYK[x]LHSEK	18	0	2842.440095	0.0008	0.0200
NRTMVEVIPYFAEDLLVLK[x]TDELK	18	0	2835.509082	0.0008	0.0200
LAYVYADMRVVGQLLEKLK[x]PLIEK	18	0	2788.592357	0.0008	0.0200
YACK[x]ILGVVEGQFSRPAK	3	0	2022.071968	0.0008	0.0150
YAVISGAISLDRVDVK[x]TK	15	0	1934.083580	0.0008	0.0150
TEEQRQPEDK[x]LR	9	0	1527.764059	0.0008	0.0100
YDK[x]LVETSGQIR	2	0	1407.735725	0.0008	0.0100
TFLEK[x]R	4	0	792.449349	0.0008	0.0050
LAK[x]RMK	2	0	745.463224	0.0008	0.0050
A[x]ASLLK	0	0	601.379880	0.0008	0.0050
FFEKEDVQSLK[x]LK	10	0	1609.871482	0.0008	0.0100
FRK[x]PIGATWKTTQLEEANSK	2	0	2304.222519	0.0008	0.0150
NILK[x]VDIEVAVIPSEGFRQR	3	0	2282.274552	0.0008	0.0150
QQEADGIIK[x]ELNNDLDPTLR	8	0	2281.154893	0.0008	0.0150
YK[x]VNLYK	1	0	926.522509	0.0007	0.0050
SAK[x]GTKR	2	0	746.439846	0.0007	0.0050
SPAIIFIDELDAIGTK[x]RFDSEK	15	0	2464.284838	0.0007	0.0150
EEIQLLQEPGSYVGEVIK[x]TMGK	17	0	2447.261660	0.0007	0.0150
K[x]TLEVLYLKMHNNHAK	0	0	1938.050842	0.0006	0.0100
STELQIGVVEDDK[x]PFR	12	0	1831.931505	0.0006	0.0100
VGK[x]SAVIK	2	0	800.511946	0.0006	0.0050
YTSLSEEQKMK[x]SDINAHK	10	0	2108.020718	0.0006	0.0100
K[x]IPQVASFR	0	0	1044.607962	0.0006	0.0050
VVKGNQK[x]FSSTADYMNMSS	6	0	2092.955678	0.0005	0.0100
GNAK[x]FGDGIQIAQLALKHR	3	0	2036.127841	0.0005	0.0100
VTQKK[x]PPVQPLAYKSATPFR	4	0	2255.278912	0.0005	0.0100
TLADVEVNHLK[x]CDQFLVAHYR	10	0	2527.264057	0.0005	0.0100
ATK[x]QSKYTYDR	2	0	1359.678214	0.0005	0.0050
SERDTALEK[x]YK	8	0	1338.677880	0.0005	0.0050
MSERDTALEK[x]YK	9	0	1469.718358	0.0004	0.0050
IGSVDRHIGIATTGFIPDGQHIVK[x]R	23	0	2686.466585	0.0004	0.0100
GLATMGMGYLGSTGK[x]TYNLISSYIK	14	0	2625.318122	0.0004	0.0100
G[x]LGYPEDAIGKTK	0	0	1347.703366	0.0004	0.0050
VVTSK[x]LLKPRVNNR	4	0	1622.994323	0.0004	0.0050
K[x]DYTMAQPEFFKAVR	0	0	1829.913356	0.0003	0.0050
TNNLDLEHKHK[x]TPDK	10	0	1788.911774	0.0003	0.0050
AIGSGSEPAK[x]SELVK	9	0	1471.788150	0.0003	0.0050
SLPPEEYDEK[x]LYNKFK	9	0	1998.993768	0.0003	0.0050
FLHDK[x]NSDYKETLIFK	4	0	1997.025735	0.0003	0.0050
LEFIK[x]VIPVEELKEIK	4	0	1926.144056	0.0003	0.0050
K[x]DGIQDIMPSQAKELK	0	0	1799.945046	0.0003	0.0050
IDTIVK[x]EIQDEKEAEAAR	5	0	2057.063963	0.0003	0.0050
EDCEAATDPLLK[x]KQMSYMLAR	11	0	2469.170083	0.0002	0.0050
VEAQNHK[x]LNLADPVSIEYLTR	6	0	2409.265107	0.0002	0.0050
MSSKSSLELANNAVK[x]SNDIEK	14	0	2264.131715	0.0002	0.0050
KALSSLK[x]YMLLSQIMLNSVSEVK	6	0	2581.422189	0.0002	0.0050
EEIQLLQEPGSYVGEVIK[x]TMGKNK	17	0	2689.399538	0.0002	0.0050
GNIK[x]VLFATNRPNTLDEALMRPGR	3	0	2682.438655	0.0002	0.0050
AMEQQDIK[x]PTVQNGEVSANAEQKA	7	0	2585.239020	0.0002	0.0050
VGIKPPK[x]GVLLYGPPGTGKTLLAR	6	0	2431.467763	0.0002	0.0050
DAFALAKEK[x]SPAIIFIDELDAIGTK	8	0	2675.442056	0.0002	0.0050
# precursors: 1
Precursor: 3425.5910	4	0.9849	0
LLMK[x]LSSQNDDK(3)	TTEEK[x]EATPMEMDEEK(4)	1.3850	3425.5774	138.0681
M[x]SQARGFDR(0)	N[x]SSSDMAYTSMFKGNQKVVK(0)	0.5550	3425.6165	138.0681
ASK[x]GSNDDEMK(2)	SSSDMAYTSMFK[x]GNQKVVK(11)	0.5550	3425.5787	138.0681
GTK[x]TSETNDR(2)	SDEINEVLNK[x]YQETQRQS(9)	0.4750	3425.6181	138.0681
ASK[x]GSNDDEMK(2)	S[x]SSDMAYTSMFKGNQKVVK(0)	0.4750	3425.5787	138.0681
MEQK[x]PEVDYSEK(3)	QEVAAQK[x]SSEETEDKK(6)	0.4350	3425.6030	138.0681
MSSK[x]DISSK(3)	LAEGESEEVK[x]AYMDPHRSMK(9)	0.3700	3425.6151	138.0681
YEIDK[x]TLAGVTR(4)	D[x]GLEDDMPALADEEFEK(0)	0.3500	3425.6071	138.0681
ASK[x]GSNDDEMK(2)	SSSDMAYTSMFKGNQK[x]VVK(15)	0.3350	3425.5787	138.0681
M[x]EQKPEVDYSEK(0)	QEVAAQK[x]SSEETEDKK(6)	0.3300	3425.6030	138.0681
M[x]SSKDISSK(0)	LAEGESEEVK[x]AYMDPHRSMK(9)	0.3200	3425.6151	138.0681
RLMSK[x]VAEK(4)	M[x]DTEMSVNMSDFLHDQATR(0)	0.3050	3425.6086	138.0681
MEQK[x]PEVDYSEK(3)	QEVAAQKSSEETEDK[x]K(14)	0.2950	3425.6030	138.0681
M[x]EQKPEVDYSEK(0)	QEVAAQKSSEETEDK[x]K(14)	0.1900	3425.6030	138.0681
SSEETEDKK[x]MQE(8)	NLNQIVNELDEEK[x]YK(12)	0.1100	3425.6030	138.0681
SSEETEDK[x]KMQE(7)	NLNQIVNELDEEK[x]YK(12)	0.0500	3425.6030	138.0681
E[x]AAR(0)	E[x]AAR(0)	0.0000	0.0000	138.0681
E[x]AAR(0)	E[x]AAR(0)	0.0000	0.0000	138.0681
E[x]AAR(0)	E[x]AAR(0)	0.0000	0.0000	138.0681
E[x]AAR(0)	E[x]AAR(0)	0.0000	0.0000	138.0681
