# Supplementary material for: ECL: an exhaustive search tool for the identification of cross-linked peptides using whole database
Source: BMC Bioinformatics. 2016 May 20;17:217. doi: 10.1186/s12859-016-1073-y (PMC4874008; doi:10.1186/s12859-016-1073-y)
Supplement: Additional file 5 — Kojak’s pre-selection list of PSMs only identified by ECL. (ZIP 5147 kb) [file 12859_2016_1073_MOESM5_ESM.zip › Kojak's pre-selection ranks of ECL only peptides/Kojak's detailed results/aleitner_M1012_007/diagnostic_2473.txt]

Scan: 2473
DREISYPFK[x]R	8	0	1309.677823	0.0795	0.7950
TTEEK[x]EATPMEMDEEK	4	0	1896.796787	0.0747	1.1950
K[x]DQK	0	0	517.285985	0.0650	0.2600
DK[x]KASLLTR	1	0	1030.613439	0.0617	0.5550
K[x]ASLLTR	0	0	787.491545	0.0614	0.4300
DSEALK[x]TR	5	0	918.477013	0.0587	0.4700
MSSK[x]SSLELANNAVKSNDIEK	3	0	2264.131715	0.0571	1.2000
SSK[x]SSLELANNAVKSNDIEK	2	0	2133.091236	0.0562	1.1250
ITAFLLADSK[x]SQK	9	0	1420.792510	0.0558	0.7250
IAGEHLSNGEK[x]PLLTPEK	10	0	1932.031547	0.0544	0.9800
S[x]SKSSLELANNAVKSNDIEK	0	0	2133.091236	0.0535	1.0700
YKVNLYK[x]FR	6	0	1229.692020	0.0528	0.4750
KTTEEK[x]EATPMEMDEEK	5	0	2024.891743	0.0524	0.8900
K[x]INVKFFEK	0	0	1151.670224	0.0522	0.4700
FK[x]LNVYK	1	0	910.527595	0.0521	0.3650
K[x]QLATSLR	0	0	915.550117	0.0519	0.4150
MATTVK[x]DTMNVDINAIKK	5	0	1992.038284	0.0517	0.9300
LK[x]PQDERTQEERNR	1	0	1797.908083	0.0511	0.7150
M[x]SSKSSLELANNAVKSNDIEK	0	0	2264.131715	0.0510	1.0700
K[x]TTEEKEATPMEMDEEK	0	0	2024.891743	0.0509	0.8650
K[x]NCK	0	0	548.274037	0.0500	0.2000
K[x]HLDAEVQK	0	0	1066.577055	0.0500	0.4500
LFLLRSDYYMASTYTK[x]K	15	0	2099.076051	0.0485	0.8250
TTSK[x]VSIAK	3	0	933.549448	0.0483	0.4350
FHQLKPTRVLTLAMVK[x]R	15	0	2037.203252	0.0482	0.8200
K[x]VIARLQSYDR	0	0	1347.762215	0.0477	0.5250
E[x]MKK	0	0	534.283541	0.0475	0.1900
NCK[x]K	2	0	548.274037	0.0463	0.1850
NK[x]MVCKIWK	1	0	1205.641245	0.0456	0.4100
MPIDFK[x]GFICKVVDK	5	0	1795.936398	0.0453	0.6800
RQGITEAYNQK[x]AVEK	10	0	1733.905962	0.0453	0.6800
FSGEK[x]K	4	0	694.364957	0.0450	0.2700
K[x]MQE	0	0	534.247157	0.0450	0.1800
AMEVDEK[x]PTER	6	0	1303.607753	0.0445	0.4900
NEEGIIEFTK[x]TPNDTQK	9	0	1962.953358	0.0441	0.7500
KYDK[x]TEDDIK	3	0	1253.613888	0.0440	0.4400
FHQLK[x]PTR	4	0	1025.576998	0.0437	0.3500
DKK[x]ASLLTR	2	0	1030.613439	0.0433	0.3900
ATAIGK[x]SSTAAKTFLEK	5	0	1722.951515	0.0432	0.7350
Q[x]EMKK	0	0	662.342113	0.0430	0.2150
ATK[x]QSKYTYDR	2	0	1359.678214	0.0427	0.4700
FGDGIQIAQLALK[x]HRENK	12	0	2037.111857	0.0417	0.7500
E[x]IINRDIGK	0	0	1056.592704	0.0417	0.3750
YIPNPVLVIIDVK[x]PK	12	0	1707.033394	0.0413	0.6200
FMLK[x]LGVK	3	0	934.567348	0.0413	0.3300
LMSK[x]VAEKAQINTQEYGR	3	0	2065.062523	0.0400	0.7200
F[x]ATLQK	0	0	706.401341	0.0400	0.2400
MSERDTALEK[x]YK	9	0	1469.718358	0.0388	0.4650
N[x]SSSDMAYTSMFKGNQK	0	0	1894.818860	0.0385	0.6550
DGIVLAAEK[x]K	8	0	1042.602207	0.0385	0.3850
NK[x]MVCK	1	0	778.382925	0.0383	0.2300
AIDLYKEVLNK[x]GVSK	10	0	1675.950788	0.0380	0.5700
QYQEVVK[x]QGDVLLNKLQK	6	0	2129.184348	0.0378	0.6800
AVEK[x]LSVEALNSLTGEFK	3	0	1934.035964	0.0378	0.6800
MGQAQSGNFSNFGDGANGDNK[x]KDQK	20	0	2614.146520	0.0376	0.9400
NLQVAK[x]SLDKQMVEER	5	0	1886.988302	0.0375	0.6000
K[x]GYQTIELDK	0	0	1193.629146	0.0375	0.3750
SGFEK[x]IDLTR	4	0	1164.613831	0.0375	0.3750
K[x]LEK	0	0	516.327120	0.0375	0.1500
SDYYMASTYTK[x]K	10	0	1456.654367	0.0375	0.4500
GYARAIHK[x]LGSTLK	7	0	1513.872820	0.0371	0.5200
ATTVK[x]DTMNVDINAIKK	4	0	1860.997805	0.0371	0.6300
DYGDLGSSVNPLDK[x]TNNLDLEHK	13	0	2543.213856	0.0370	0.8500
SLEFK[x]ASELAEDFHIPVTR	4	0	2188.116331	0.0368	0.7000
MGQAQSGNFSNFGDGANGDNKK[x]DQK	21	0	2614.146520	0.0368	0.9200
DKK[x]DQK	2	0	760.407879	0.0367	0.2200
S[x]SSDMAYTSMFKGNQK	0	0	1780.775938	0.0366	0.5850
FRKLGVK[x]PPK	6	0	1168.744388	0.0365	0.3650
IWK[x]VMCK	2	0	963.503367	0.0364	0.2550
YK[x]VNLYK	1	0	926.522509	0.0364	0.2550
YK[x]LHSEK	1	0	903.481373	0.0364	0.2550
YQK[x]DEEWPPKM	2	0	1449.659787	0.0364	0.4000
YYK[x]PDLTIDEAVR	2	0	1581.803799	0.0362	0.4700
FMLK[x]LGVKR	3	0	1090.668450	0.0361	0.3250
GMALGSANEK[x]IEASKGLIDR	9	0	2059.073086	0.0357	0.7150
AMEQQDIK[x]PTVQNGEVSANAEQK	7	0	2514.201910	0.0354	0.8150
SQEEAIENIK[x]CTR	9	0	1576.751442	0.0354	0.4600
Y[x]FATLQK	0	0	869.464664	0.0350	0.2450
DK[x]KDQK	1	0	760.407879	0.0350	0.2100
FLSK[x]TLDSNSLTHEK	3	0	1718.883832	0.0347	0.5200
MGQAQSGNFSNFGDGANGDNK[x]K	20	0	2242.966054	0.0345	0.7600
L[x]KGYQTIELDK	0	0	1306.713204	0.0345	0.3800
FFEK[x]INVKK	3	0	1151.670224	0.0344	0.3100
K[x]REAEAAK	0	0	901.498083	0.0344	0.2750
AMEVDEK[x]PTERYSDIGGLSK	6	0	2224.068057	0.0342	0.6850
SDEINEVLNK[x]YQETQR	9	0	1964.943855	0.0341	0.5450
QYTVGQGYTK[x]AAWFEK	9	0	1875.915465	0.0341	0.5450
K[x]HFEQVINEK	0	0	1270.666925	0.0340	0.3400
AK[x]SAK	1	0	503.306720	0.0340	0.1700
FFYILYFELYK[x]IAQDTLAR	10	0	2413.272097	0.0337	0.6400
GK[x]YYPLK	1	0	867.485399	0.0336	0.2350
T[x]IDNAETMKK	0	0	1149.569917	0.0335	0.3350
SNDIEK[x]AIDLYK	5	0	1407.724493	0.0333	0.4000
MPIDFK[x]GFICK	5	0	1354.677686	0.0332	0.3650
YLDSQRVAIK[x]K	9	0	1319.756069	0.0332	0.3650
E[x]IINR	0	0	643.365291	0.0330	0.1650
K[x]EVAEADIASKDLEETDER	0	0	2147.022884	0.0329	0.6250
SRQETQYK[x]IDELVSNNEK	7	0	2180.070835	0.0328	0.5900
MPIDFKGFICK[x]VVDK	10	0	1795.936398	0.0327	0.4900
TTQLEEANSK[x]LGYIFGADYPK	9	0	2344.158584	0.0326	0.6850
FVKLGIDPPK[x]GIMLYGPPGTGK	9	0	2284.265236	0.0325	0.7150
QYQEVVKQGDVLLNK[x]LQK	14	0	2129.184348	0.0325	0.5850
M[x]FRNQYDGDATTWSPQGR	0	0	2128.938390	0.0325	0.5850
G[x]VFK	0	0	449.263798	0.0325	0.1300
LK[x]GYQTIELDK	1	0	1306.713204	0.0323	0.3550
FMLKLGVK[x]R	7	0	1090.668450	0.0322	0.2900
VLK[x]LTLEAMDLEIVEK	2	0	1843.037546	0.0322	0.5150
S[x]RQETQYK	0	0	1038.509372	0.0319	0.2550
IK[x]TLSMEK	1	0	948.531355	0.0319	0.2550
HHVEIIAAGLRENWK[x]YACK	14	0	2294.174130	0.0318	0.6050
GIDWREALEK[x]TEEK	9	0	1702.852533	0.0318	0.4450
RGERPSCPTGYHLK[x]SIR	13	0	2013.032561	0.0318	0.5400
FDVIVAK[x]GK	6	0	975.575269	0.0317	0.2850
M[x]TEVLK	0	0	719.388726	0.0317	0.1900
QETQYK[x]IDELVSNNEK	5	0	1936.937709	0.0316	0.5050
F[x]RNQYDGDATTWSPQGR	0	0	1997.897911	0.0315	0.5350
GSNDDEMK[x]IDK	7	0	1250.544822	0.0314	0.3450
DPDDK[x]IVGLTR	4	0	1227.645855	0.0314	0.3450
GSNDDEMK[x]IDKK	7	0	1378.639778	0.0313	0.3750
TTLFK[x]SELAQSK	4	0	1351.734665	0.0313	0.3750
F[x]MTR	0	0	553.268226	0.0313	0.1250
K[x]IDK	0	0	502.311471	0.0313	0.1250
YEIDK[x]TLAGVTRDYYTK	4	0	2035.026127	0.0312	0.5300
TIEAITFKTDNHLSSTLEK[x]LSFK	18	0	2622.390357	0.0311	0.7150
K[x]GTKTSETNDR	0	0	1235.610532	0.0309	0.3400
IK[x]LISGKLDEAR	1	0	1341.797930	0.0308	0.3700
K[x]LGVKPPKGCLMFGPPGTGK	0	0	2068.132455	0.0305	0.6100
CNK[x]FFYILYFELYK	2	0	1946.963993	0.0304	0.4250
SDYYMASTYTK[x]KINVK	10	0	1910.944711	0.0303	0.4850
RAVEK[x]LSVEALNSLTGEFK	4	0	2090.137066	0.0303	0.5750
GTTAVLK[x]EDIYK	6	0	1336.723767	0.0300	0.3600
K[x]GAVEYEIYK	0	0	1198.623334	0.0300	0.3000
K[x]ATDDDRWK	0	0	1133.546483	0.0300	0.2700
LGSTAIGVK[x]TK	8	0	1073.644403	0.0300	0.3300
K[x]VADLK	0	0	672.416990	0.0300	0.1800
LCIHKNK[x]LTNDETR	6	0	1740.894015	0.0300	0.4200
EYLEK[x]NWKEGLSR	4	0	1650.836493	0.0300	0.3900
K[x]EVQEAR	0	0	858.455887	0.0300	0.2100
VVK[x]GNQK	2	0	771.460247	0.0300	0.2100
MATTVKDTMNVDINAIK[x]K	16	0	1992.038284	0.0297	0.5350
CLDQLTNWCTIK[x]TVDR	11	0	2021.966182	0.0297	0.4750
AVK[x]PTDMEQFAFYK	2	0	1673.812254	0.0296	0.4150
DYGDLGSSVNPLDK[x]TNNLDLEHKHK	13	0	2808.367718	0.0296	0.7400
MSSKDISSK[x]SPSGNDALNDK	8	0	2079.974162	0.0295	0.5900
ATTVKDTMNVDINAIK[x]K	15	0	1860.997805	0.0294	0.5000
DYYTK[x]QSK	4	0	1031.492328	0.0294	0.2350
GIGSYEK[x]QSEVSVGLRFIK	6	0	2096.126503	0.0292	0.5550
ATDGVVLATEK[x]KPTSELAIGASLEK	10	0	2527.374374	0.0292	0.7300
LESK[x]QR	3	0	759.423863	0.0292	0.1750
QK[x]SLEK	1	0	731.417716	0.0292	0.1750
ATK[x]QSK	2	0	661.375854	0.0292	0.1750
SDEINEVLNK[x]YQETQRQS	9	0	2180.034451	0.0292	0.5250
YMIPPSAPVMLELTDEQPIK[x]QVK	19	0	2626.374907	0.0291	0.6700
IAGEHLSNGEK[x]PLLTPEKDFSK	10	0	2409.253874	0.0291	0.6400
SERDTALEK[x]YK	8	0	1338.677880	0.0291	0.3200
EK[x]TSNNTNRTNSTDEK	1	0	1837.840123	0.0291	0.4650
FFYILYFELYK[x]IAQDTLARR	10	0	2569.373199	0.0290	0.5800
K[x]NEEK	0	0	646.328572	0.0290	0.1450
SGKK[x]R	3	0	574.355062	0.0290	0.1450
INHEHFMDGILEVQMRK[x]SK	16	0	2311.156430	0.0289	0.5500
MSSK[x]DISSK	3	0	981.480047	0.0289	0.2600
YQK[x]PVDTEEENDK	2	0	1593.715773	0.0288	0.3750
QDPK[x]KHLDAEVQK	3	0	1534.810280	0.0288	0.3750
VSTTPANSFELK[x]QYLIQREER	11	0	2508.297131	0.0288	0.6050
RNAEELSSYQK[x]K	10	0	1451.736786	0.0288	0.3450
I[x]INRDIGK	0	0	927.550117	0.0288	0.2300
NK[x]LTNDETRYVFVSSVQPDLLPR	1	0	2690.402650	0.0287	0.6600
ESQLVDK[x]FFEKINVK	6	0	1822.982813	0.0287	0.4300
YTVGQGYTK[x]AAWFEK	8	0	1747.856893	0.0287	0.4300
ATKQSK[x]YTYDR	5	0	1359.678214	0.0286	0.3150
ATDGVVLATEKK[x]PTSELAIGASLEK	11	0	2527.374374	0.0286	0.7150
YEIDK[x]TLAGVTR	4	0	1364.729913	0.0283	0.3400
Q[x]SRQETQYK	0	0	1166.567944	0.0283	0.2550
EATPMEMDEEKSQDISINGNSK[x]K	21	0	2580.168225	0.0283	0.6500
SMRYPMDAHK[x]SELEGVEEAR	9	0	2334.073155	0.0282	0.5650
K[x]VNQIESQMAMAEK	0	0	1605.785384	0.0282	0.3950
MK[x]SLSEQYTER	1	0	1370.649950	0.0282	0.3100
SDYYMASTYTKK[x]INVK	11	0	1910.944711	0.0281	0.4500
K[x]CLTDLEDEAPAK	0	0	1488.712937	0.0281	0.3650
LDDMSLIK[x]EDCEAATDPLLK	7	0	2276.091491	0.0280	0.5600
SGK[x]KR	2	0	574.355062	0.0280	0.1400
MSFLELTEVWGK[x]PQK	11	0	1791.922859	0.0280	0.4200
IDLTRIVK[x]SAK	7	0	1242.765906	0.0277	0.3050
VMK[x]SEFQRLTHEK	2	0	1631.845282	0.0277	0.3600
QDPKK[x]HLDAEVQK	4	0	1534.810280	0.0277	0.3600
IDLYHDNHERK[x]MSAQSCACMVR	10	0	2720.203848	0.0275	0.6050
EERFK[x]LNVYK	4	0	1324.713873	0.0275	0.2750
FLHDK[x]NSDYK	4	0	1265.603994	0.0275	0.2750
SDISK[x]SSM	4	0	853.385092	0.0275	0.2200
S[x]QAR	0	0	460.239372	0.0275	0.1100
FQDILLGAGQAIK[x]AGNR	12	0	1770.973979	0.0274	0.4650
FFEKEDVQSLK[x]LK	10	0	1609.871482	0.0273	0.3550
SELVKEFHK[x]DMTLEEAEVLILK	8	0	2600.377016	0.0273	0.6000
EIK[x]EVIELPVK	2	0	1295.769988	0.0273	0.3000
QLADYK[x]AFEDSLRAIANHEQAR	5	0	2545.267228	0.0270	0.5950
FAELQK[x]SLNNLNTIDIDANLEK	5	0	2502.296462	0.0270	0.5950
LGSTAIGVKTK[x]DAVVLGVEK	10	0	1984.156741	0.0270	0.5400
FGDGIQIAQLALK[x]HR	12	0	1665.931391	0.0270	0.4050
K[x]YINR	0	0	692.396924	0.0270	0.1350
V[x]GVFK	0	0	548.332206	0.0270	0.1350
V[x]NQIESQMAMAEK	0	0	1477.690428	0.0269	0.3500
TSWIYK[x]NK	5	0	1038.549782	0.0269	0.2150
LCIHK[x]NKLTNDETR	4	0	1740.894015	0.0268	0.3750
FEAQK[x]DTVHMIFNQK	4	0	1834.903518	0.0267	0.4000
SSEETEDKK[x]MQE	8	0	1439.608537	0.0267	0.3200
NK[x]ELISVSAASKILSNITYSYK	1	0	2428.321223	0.0266	0.5850
Q[x]SRQETQYKIDELVSNNEK	0	0	2308.129407	0.0266	0.5050
S[x]IMEYNGGSCVAMAGK	0	0	1673.721069	0.0266	0.4250
K[x]VPDKLIDASTVK	0	0	1412.823808	0.0265	0.3450
IEDTDKYDK[x]K	8	0	1253.613888	0.0265	0.2650
YPLVTHFRFLK[x]TSK	10	0	1735.977279	0.0264	0.3700
FFEK[x]EDVQSLK	3	0	1368.692468	0.0264	0.2900
E[x]TIDNAETMKK	0	0	1278.612505	0.0264	0.2900
VEFK[x]MGNGKMVEISR	3	0	1723.874862	0.0263	0.3950
GMALGSANEK[x]IEASK	9	0	1504.755469	0.0263	0.3950
KEPPVYTPPK[x]DK	9	0	1397.755400	0.0262	0.3150
TLASLQK[x]R	6	0	915.550117	0.0262	0.2100
I[x]INR	0	0	514.322703	0.0262	0.1050
FLRPHYFTLVK[x]IYDSWPQSPQK	10	0	2749.437917	0.0261	0.5750
IAGEHLSNGEKPLLTPEK[x]DFSK	17	0	2409.253874	0.0261	0.5750
YDK[x]TEDDIK	2	0	1125.518932	0.0261	0.2350
K[x]VAQTTYKK	0	0	1065.618191	0.0261	0.2350
DTLSK[x]DQELTEENVSISVIGKDEK	4	0	2676.334021	0.0260	0.6250
IEDTDK[x]YDKK	5	0	1253.613888	0.0260	0.2600
VK[x]LEK	1	0	615.395529	0.0260	0.1300
DTLSKDQELTEENVSISVIGK[x]DEK	20	0	2676.334021	0.0258	0.6200
IK[x]YEYQK	1	0	970.512337	0.0257	0.1800
M[x]GINERK	0	0	846.438129	0.0257	0.1800
K[x]LDVAKR	0	0	828.518092	0.0257	0.1800
SVQPTAK[x]TVQKVETAVLSTTVK	6	0	2314.310659	0.0257	0.5650
EYLEK[x]NWK	4	0	1108.555260	0.0256	0.2050
IQK[x]ENRHK	2	0	1051.588622	0.0256	0.2050
FFPYYVYTTVAGIDK[x]EGK	14	0	2097.045801	0.0256	0.4600
DYGK[x]FLSAMHDLPVRGNAK	3	0	2118.067943	0.0255	0.4850
NEEGIIEFTK[x]TPNDTQKYSNDK	9	0	2570.213522	0.0255	0.5600
FNLMVICK[x]DKK	7	0	1394.741343	0.0255	0.2800
FSFISNVRPKLFAYPPK[x]SVQPTAK	16	0	2721.500514	0.0254	0.6100
SSEETEDK[x]KMQE	7	0	1439.608537	0.0254	0.3050
YQHGIVVCVDSRASAGPLIASQTVK[x]K	24	0	2783.475095	0.0254	0.6600
WSDERYLHQSLK[x]YK	11	0	1851.926697	0.0254	0.3550
GEIK[x]KAMVNIDTIDNK	3	0	1787.945046	0.0253	0.4050
RHNFVGLFVELSK[x]LLVK	12	0	1998.177753	0.0253	0.4300
FK[x]ELQPFIVQMAEQALDIEK	1	0	2376.239807	0.0252	0.5050
TEVLK[x]TNVLQSNENIVQYYTQK	4	0	2611.349222	0.0252	0.5550
DYGDLGSSVNPLDKTNNLDLEHK[x]HK	22	0	2808.367718	0.0250	0.6250
GDVAASILDK[x]YR	9	0	1306.688052	0.0250	0.3000
WK[x]TLSKESAR	1	0	1204.656362	0.0250	0.2500
AK[x]YASQK	1	0	794.428614	0.0250	0.1750
GNQK[x]VVK	3	0	771.460247	0.0250	0.1750
AK[x]RAER	1	0	729.424532	0.0250	0.1500
DRLK[x]K	3	0	658.412573	0.0250	0.1250
M[x]SQAR	0	0	591.279850	0.0250	0.1250
K[x]REK	0	0	559.344165	0.0250	0.1000
YDK[x]K	2	0	552.290736	0.0250	0.1000
K[x]GEK	0	0	460.264524	0.0250	0.1000
DVAK[x]MKLSLFSNK	3	0	1479.811862	0.0250	0.3250
NK[x]LTNDETR	1	0	1089.541397	0.0250	0.2250
FIVK[x]ASSGPRYVVGCR	3	0	1794.956220	0.0247	0.3950
TLSK[x]WRDATDDK	3	0	1434.710239	0.0246	0.2950
KSGFEK[x]IDLTR	5	0	1292.708787	0.0245	0.2700
MEILK[x]IHLEK	4	0	1252.721266	0.0245	0.2450
MILELTNHLEELK[x]KYINR	12	0	2256.229913	0.0244	0.4400
LKYYEQK[x]IR	6	0	1239.697497	0.0244	0.2200
FGNRDLVK[x]K	7	0	1075.613774	0.0244	0.2200
FDSEK[x]AGDR	4	0	1023.462090	0.0244	0.2200
K[x]SLKDECK	0	0	1006.511679	0.0244	0.1950
FVK[x]LGIDPPKGIMLYGPPGTGK	2	0	2284.265236	0.0243	0.5350
VPEDIFK[x]THLEVAR	6	0	1652.888526	0.0243	0.3400
K[x]INANEK	0	0	815.450075	0.0243	0.1700
DEK[x]VSEVLNSEDITGIQEK	2	0	2132.048371	0.0242	0.4600
V[x]LEATMILIDNSEWMINGDYIPTR	0	0	2793.371608	0.0242	0.5800
MARENAPAIIFIDEIDAIATK[x]R	20	0	2457.304859	0.0241	0.5300
AKWSTAETLTNNK[x]IDR	12	0	1846.953636	0.0241	0.3850
DELWK[x]NDDQLTYTYK	4	0	1930.894787	0.0240	0.3600
MKDAVK[x]EAAR	5	0	1117.591321	0.0240	0.2400
RK[x]GTK	1	0	588.370711	0.0240	0.1200
EK[x]ASK	1	0	561.312197	0.0240	0.1200
LGVK[x]PPKGCLMFGPPGTGK	3	0	1940.037500	0.0239	0.4550
FKLNVYK[x]YR	6	0	1229.692020	0.0239	0.2150
EALEK[x]TEEK	4	0	1075.539667	0.0239	0.2150
K[x]IFTIHTSK	0	0	1073.623277	0.0239	0.2150
K[x]DKPKYEPPVPTR	0	0	1553.856502	0.0238	0.3100
LAEK[x]WRDYNLISENTEM	3	0	2110.999257	0.0238	0.4050
LGVKPPK[x]GCLMFGPPGTGK	6	0	1940.037500	0.0237	0.4500
SLK[x]DECK	2	0	878.416723	0.0236	0.1650
SK[x]VLDVR	1	0	815.486459	0.0236	0.1650
FAASK[x]EK	4	0	779.417716	0.0236	0.1650
K[x]SYDYSATMYTRLFLLR	0	0	2127.082198	0.0235	0.4000
AEAKDVAK[x]MK	7	0	1089.585175	0.0235	0.2350
EEPK[x]SETLENFTR	3	0	1578.752492	0.0235	0.3050
K[x]SQNVQEQLNEWGSNITELLGK	0	0	2514.271310	0.0234	0.5150
QYQEVVK[x]QGDVLLNK	6	0	1759.946763	0.0233	0.3500
IFRQK[x]SLEK	4	0	1147.671285	0.0233	0.2100
K[x]TTEEK	0	0	734.380997	0.0233	0.1400
E[x]QKPEVDYSEKFAELQK	0	0	2067.015955	0.0232	0.3950
DGIVLAAEKK[x]VTSK	9	0	1457.845270	0.0232	0.3250
K[x]ELFDCLKIMR	0	0	1451.762804	0.0232	0.2550
AAREYLEK[x]NWK	7	0	1406.730582	0.0232	0.2550
FIRVSGSELVQK[x]YIGEGSR	11	0	2124.132649	0.0232	0.4400
SSK[x]DISSK	2	0	850.439569	0.0231	0.1850
DEPEETDVNK[x]YQK	9	0	1593.715773	0.0231	0.3000
FRK[x]PIGATWK	2	0	1202.692354	0.0230	0.2300
SEAAEFEYK[x]NGYPMPCDVLAKR	8	0	2574.188176	0.0230	0.5050
LFKSLGSGMDQEK[x]VLNK	12	0	1893.002891	0.0229	0.3900
EPPVYTPPKDK[x]K	10	0	1397.755400	0.0229	0.2750
K[x]AMVNIDTIDNK	0	0	1360.701983	0.0229	0.2750
TLDQIAAK[x]LYFYYILFFEK	7	0	2385.265950	0.0229	0.4350
VAEK[x]AQINTQEYGR	3	0	1605.811006	0.0229	0.3200
K[x]EKWIAK	0	0	901.538493	0.0229	0.1600
VYQTEPAGIYNAWK[x]ATAIGRASK	13	0	2494.296739	0.0228	0.5250
NCK[x]ADAGITIAPRCTDLDAIGVK	2	0	2458.230706	0.0228	0.5250
KYIPNPVLVIIDVK[x]PK	13	0	1835.128350	0.0228	0.3650
S[x]RQETQYKIDELVSNNEK	0	0	2180.070835	0.0228	0.4100
MCSPSATLTHRTMTEK[x]AR	15	0	2076.986596	0.0228	0.4100
IKYEYQK[x]LK	6	0	1211.691351	0.0228	0.2050
DVCIK[x]LGLDSEESAEYIVAK	4	0	2238.108857	0.0228	0.4550
IQYVGKQDPK[x]K	9	0	1302.729522	0.0227	0.2500
EEYLRAAK[x]ASR	7	0	1292.683635	0.0227	0.2500
ATPYRGYSK[x]PNER	8	0	1537.763667	0.0227	0.2950
SWIGAYLAK[x]IPER	8	0	1502.824477	0.0227	0.2950
ILYVNNAK[x]SQEEAIENIKCTR	7	0	2492.269200	0.0226	0.4750
AFNNAGITSVGVTGK[x]NCACVISQK	14	0	2495.225954	0.0225	0.5400
S[x]QARGFDRTITVFSPEGR	0	0	2023.023439	0.0225	0.4050
HNNHMAKVLTLELYK[x]K	14	0	1938.050842	0.0225	0.3600
MPLLQSSVALLGQK[x]IR	13	0	1753.028320	0.0225	0.3600
CIK[x]R	2	0	575.321319	0.0225	0.0900
K[x]YDKTEDDIK	0	0	1253.613888	0.0225	0.2250
QDLADATVETLK[x]AIEGK	11	0	1800.946820	0.0224	0.3800
DSESTEEK[x]EAQAVQR	7	0	1705.775405	0.0223	0.3350
MGNGK[x]MVEISR	4	0	1220.600502	0.0223	0.2450
V[x]NQIESQMAMAEKLIQIRVK	0	0	2328.265640	0.0223	0.4450
MTEVLK[x]TNVLQSNENIVQYYTQK	5	0	2742.389700	0.0222	0.5100
SSLELANNAVKSNDIEK[x]AIDLYK	16	0	2534.322675	0.0222	0.5100
ILYVNNAKSQEEAIENIK[x]CTR	17	0	2492.269200	0.0221	0.4650
WDLSK[x]QEALYLAQR	4	0	1719.894338	0.0221	0.3100
K[x]PTSELAIGASLEK	0	0	1442.797987	0.0221	0.3100
AK[x]IIDLR	1	0	827.522844	0.0221	0.1550
KTELFK[x]ASTSAK	5	0	1309.724101	0.0221	0.2650
LNADVLGQLIK[x]K	10	0	1310.792119	0.0221	0.2650
M[x]SIMEYNGGSCVAMAGK	0	0	1804.761547	0.0221	0.3750
ATHEVLK[x]DEVLFNDKPLPIEMK	6	0	2565.351138	0.0220	0.4850
AFNNAGITSVGVTGK[x]NCACVISQKK	14	0	2623.320910	0.0220	0.5500
K[x]ELLK	0	0	629.411178	0.0220	0.1100
K[x]DLVR	0	0	629.386026	0.0220	0.1100
K[x]EEPK	0	0	629.338410	0.0220	0.1100
DQIGEEK[x]TILQSLLQRAR	6	0	2097.154110	0.0219	0.3950
NLNAPK[x]FSFISNVRPK	5	0	1831.010363	0.0219	0.3500
YDKK[x]DLVR	3	0	1035.571243	0.0219	0.1750
K[x]EITPDIFAAIAIINEADR	0	0	2099.126168	0.0218	0.4150
QMVEERVLK[x]LTLEAMDLEIVEK	8	0	2615.391282	0.0218	0.4800
LMVEMEK[x]KLEK	6	0	1376.740675	0.0218	0.2400
ESQLVDK[x]FFEK	6	0	1368.692468	0.0218	0.2400
EDMGSNDK[x]ASK	7	0	1180.502961	0.0218	0.2400
MHNNHAK[x]SLPPEEYDEK	6	0	2037.921346	0.0218	0.3700
YPMDAHK[x]SELEGVEEAR	6	0	1959.899550	0.0218	0.3700
YYEQK[x]IRIGLHDDAYLDVCK	4	0	2498.226278	0.0217	0.4350
MGNGK[x]MVEISRLHNSLEVVFEWDK	4	0	2817.394072	0.0217	0.5200
VSGIRK[x]HFEQVINEK	5	0	1782.973979	0.0217	0.3250
TVQK[x]VETAVLSTTVK	3	0	1602.919156	0.0217	0.3250
MK[x]LSLFSNK	1	0	1066.584449	0.0217	0.1950
NK[x]PDER	1	0	757.371829	0.0217	0.1300
IVK[x]SAK	2	0	644.422076	0.0217	0.1300
LDGK[x]DELWKNDDQLTYTYK	3	0	2344.122200	0.0216	0.4100
E[x]MIAAQGIDEEDR	0	0	1475.656153	0.0215	0.2800
TLIDK[x]FSGEK	4	0	1136.607685	0.0215	0.2150
HIIMFDCK[x]ILEFTK	7	0	1793.920748	0.0214	0.3000
YEYQKLK[x]ESQLVDK	6	0	1769.919882	0.0214	0.3000
VAIK[x]KGAVEYEIYK	3	0	1609.907866	0.0214	0.3000
R[x]KQYSAK	0	0	879.492606	0.0214	0.1500
LK[x]LELKK	1	0	870.590192	0.0214	0.1500
LFAYPPKSVQPTAK[x]TVQK	13	0	2002.125051	0.0214	0.3850
ATHEVLKDEVLFNDK[x]PLPIEMK	14	0	2565.351138	0.0214	0.4700
NLNQIVNELDEEK[x]YK	12	0	1847.926420	0.0213	0.3200
SSKDISSK[x]SPSGNDALNDK	7	0	1948.933683	0.0213	0.4050
LIIPSDDALRTNAIVMK[x]DIR	16	0	2253.251374	0.0213	0.4250
M[x]SRSYDSR	0	0	1000.439581	0.0213	0.1700
ASK[x]ERAER	2	0	945.499144	0.0213	0.1700
DVVAVGNDDTGTGASSFGVARK[x]LQR	21	0	2519.272705	0.0212	0.5300
IEVEVYK[x]ITTGDR	6	0	1521.803799	0.0212	0.2750
CNKFFYILYFELYK[x]IAQDTLAR	13	0	2815.440615	0.0211	0.4650
SELVK[x]EFHKDMTLEEAEVLILK	4	0	2600.377016	0.0211	0.4650
ENMTQEEAVEFLK[x]NAVALAMER	12	0	2522.214389	0.0211	0.4650
K[x]RVIEHNIR	0	0	1163.688664	0.0211	0.1900
LNFSSLK[x]MK	6	0	1066.584449	0.0211	0.1900
SGVK[x]LENVK	3	0	972.560345	0.0211	0.1900
MILELTNHLEELK[x]K	12	0	1709.938508	0.0211	0.2950
DGIVLAAEK[x]KVTSK	8	0	1457.845270	0.0211	0.2950
QSRQETQYK[x]IDELVSNNEK	8	0	2308.129407	0.0211	0.4000
K[x]EAGFIDDILIITPASKEK	0	0	2087.151320	0.0211	0.4000
ELFDCLK[x]IMR	6	0	1323.667849	0.0210	0.2100
K[x]HLGHVTLETVTHNIPTPWVR	0	0	2434.323230	0.0210	0.4400
K[x]TELFKASTSAK	0	0	1309.724101	0.0208	0.2500
KSLPLQIEVANDCIK[x]WAIK	14	0	2225.224100	0.0208	0.3950
ELFDCLK[x]IMRDVITELPDAK	6	0	2405.233337	0.0207	0.4150
ILSTLDRELLK[x]PSASVALQR	10	0	2209.279304	0.0207	0.4150
KLGVK[x]PPKGCLMFGPPGTGK	4	0	2068.132455	0.0207	0.4150
TIPPLTTVKGSDAAPQASK[x]K	18	0	2009.115605	0.0207	0.4150
P[x]TDDDDK	0	0	804.313706	0.0207	0.1450
K[x]VADLKK	0	0	800.511946	0.0207	0.1450
DMTLEEAEVLILK[x]VLRQVMEEK	12	0	2615.391282	0.0207	0.4550
IIYSDIDVDPVK[x]PEHVGKVVLK	11	0	2462.378342	0.0207	0.4550
LYQVEYAFK[x]AFNNAGITSVGVTGK	8	0	2576.327369	0.0206	0.4950
MGINERK[x]GFDFEYYQR	6	0	2051.952252	0.0206	0.3300
EISYPFK[x]R	6	0	1038.549782	0.0206	0.1650
S[x]SKDISSK	0	0	850.439569	0.0206	0.1650
KHFEQVINEK[x]HEDALAK	9	0	2035.048591	0.0206	0.3500
EDK[x]EGVVNTIAFAIRLTGDTNGALDK	2	0	2746.413605	0.0206	0.5350
LFAYPPK[x]SVQPTAKTVQK	6	0	2002.125051	0.0206	0.3700
MVRGIGSYEK[x]QSEVSVGLR	9	0	2094.089070	0.0205	0.3900
AIGSGSEPAKSELVK[x]EFHK	14	0	2013.053008	0.0205	0.3900
GTK[x]TSETNDR	2	0	1107.515576	0.0205	0.2050
FNLMVICKDK[x]K	9	0	1394.741343	0.0205	0.2250
DYYTKQSK[x]ATR	7	0	1359.678214	0.0205	0.2250
SSTAAK[x]TFLEK	5	0	1181.629146	0.0205	0.2250
TSTGGPK[x]LQLNLERDYEQFGYFK	6	0	2690.333907	0.0204	0.4700
EDSSPCGYIIRILSGEQTVK[x]YDR	19	0	2685.306702	0.0204	0.4700
WPK[x]IAEIYGSALRSNPVFAENDEK	2	0	2733.376103	0.0204	0.4900
RMPIDFK[x]GFICK	6	0	1510.778788	0.0204	0.2450
M[x]SERDTALEKYK	0	0	1469.718358	0.0204	0.2450
K[x]SSEQANLYERK	0	0	1451.736786	0.0204	0.2450
FCVGLQK[x]IEEIFKK	6	0	1737.948678	0.0204	0.2850
MSSK[x]SSLELANNAVK	3	0	1577.808228	0.0203	0.3050
VTDK[x]LTQLTDNIWCCR	3	0	2021.966182	0.0203	0.3250
DSESTEEK[x]EAQAVQRAR	7	0	1932.913617	0.0203	0.3450
M[x]EQKPEVDYSEKFAELQK	0	0	2198.056433	0.0200	0.3600
YPMDAHK[x]SELEGVEEARR	6	0	2116.000652	0.0200	0.3600
YACK[x]ILGVVEGQFSRPAK	3	0	2022.071968	0.0200	0.3600
MVTLK[x]DVGPPQPGPGIYR	4	0	1924.023961	0.0200	0.3600
ASVVETVTLTK[x]VTQK	10	0	1602.919156	0.0200	0.3000
TAYSYFYEAYEGFTSLDDDK[x]K	19	0	2512.095710	0.0200	0.4200
GQAQSGNFSNFGDGANGDNKK[x]DQK	20	0	2483.106041	0.0200	0.4800
YVVDISPDIDIKEIK[x]PNIR	14	0	2226.225875	0.0200	0.3800
LGSTAIGVK[x]TKDAVVLGVEK	8	0	1984.156741	0.0200	0.4000
MDDK[x]MLLTEVHLLESK	3	0	1900.963729	0.0200	0.3200
GNECIVIGVERK[x]NVPK	11	0	1810.972260	0.0200	0.3200
SGNLPDADNSK[x]SDISK	10	0	1646.774679	0.0200	0.3200
LTHEKSTMLEK[x]IK	10	0	1556.859536	0.0200	0.2600
RK[x]IFTIHTSK	1	0	1229.724379	0.0200	0.2000
MK[x]DAVKEAAR	1	0	1117.591321	0.0200	0.2000
LCIHK[x]NK	4	0	911.501059	0.0200	0.1400
IAK[x]GAIEK	2	0	828.506860	0.0200	0.1600
EK[x]ASFAR	1	0	807.423863	0.0200	0.1400
QYSAK[x]AK	4	0	794.428614	0.0200	0.1400
TK[x]VVDR	1	0	716.418051	0.0200	0.1200
M[x]FMTR	0	0	684.308705	0.0200	0.1000
K[x]DQKK	0	0	645.380940	0.0200	0.1000
K[x]VIAR	0	0	585.396198	0.0200	0.1000
K[x]WR	0	0	488.285928	0.0200	0.0600
TTMTNGFLAHK[x]LCIHKNK	10	0	2113.092380	0.0197	0.3550
D[x]GIQDIMPSQAKELK	0	0	1671.850090	0.0197	0.2950
EYLEKNWK[x]EGLSR	7	0	1650.836493	0.0196	0.2550
K[x]IEIPLPNEVGR	0	0	1363.782281	0.0196	0.2350
M[x]TEVLKTNVLQSNENIVQYYTQK	0	0	2742.389700	0.0196	0.4500
AAITGK[x]PDPWQTSLAFYYSGVGK	5	0	2456.237499	0.0196	0.4500
NEEGIIEFTKTPNDTQK[x]YSNDK	16	0	2570.213522	0.0195	0.4300
TELFK[x]ASTSAK	4	0	1181.629146	0.0195	0.2150
LDGKDELWK[x]NDDQLTYTYK	8	0	2344.122200	0.0195	0.3700
VLNK[x]EHLEADFVTQVAVR	3	0	2067.111188	0.0194	0.3500
IWK[x]VMCKNK	2	0	1205.641245	0.0194	0.1750
TAAVNIK[x]VR	6	0	970.592313	0.0194	0.1750
MATTVK[x]DTMNVDINAIK	5	0	1863.943328	0.0194	0.3300
A[x]TTVKDTMNVDINAIKK	0	0	1860.997805	0.0194	0.3300
G[x]QAQSGNFSNFGDGANGDNKKDQK	0	0	2483.106041	0.0194	0.4650
P[x]FGNTHNK	0	0	913.440572	0.0194	0.1550
EAEAARK[x]K	6	0	901.498083	0.0194	0.1550
YHDDLPALRITAFLLADSK[x]SQK	18	0	2501.327703	0.0193	0.4250
LILVDDEK[x]TSWIYK	7	0	1721.923907	0.0193	0.2700
IPDSTYEMVGGLEKQIK[x]EIK	16	0	2277.192525	0.0192	0.3850
LK[x]ESQLVDKFFEK	1	0	1609.871482	0.0192	0.2500
LNFSSLKMK[x]DAVK	8	0	1479.811862	0.0192	0.2500
GQAQSGNFSNFGDGANGDNK[x]KDQK	19	0	2483.106041	0.0192	0.4600
ELEAMK[x]LLRPRK	5	0	1482.870377	0.0192	0.2300
K[x]IDKEDMGSNDK	0	0	1378.639778	0.0192	0.2300
MRK[x]LAR	2	0	773.469370	0.0192	0.1150
FLK[x]TSK	2	0	722.432639	0.0192	0.1150
K[x]QYSAK	0	0	723.391504	0.0192	0.1150
MK[x]DAVK	1	0	690.373411	0.0192	0.1150
YVVDISPDIDIK[x]EIKPNIRVALR	11	0	2665.516554	0.0191	0.4400
ELEAMK[x]LLRPR	5	0	1354.775421	0.0191	0.2100
QGSATVGLVSK[x]THAVLVALKR	10	0	2134.258512	0.0190	0.4000
VYQTEPAGIYNAWK[x]ATAIGR	13	0	2208.132649	0.0190	0.3800
K[x]QCVIANSCK	0	0	1206.584850	0.0190	0.1900
A[x]TTVK	0	0	518.306385	0.0190	0.0950
VAIKK[x]GAVEYEIYK	4	0	1609.907866	0.0189	0.2650
MEQK[x]PEVDYSEKFAELQK	3	0	2198.056433	0.0189	0.3400
LSFK[x]SIADVADMLEANDK	3	0	1965.971650	0.0189	0.3400
AVDEEMK[x]VR	6	0	1075.533141	0.0189	0.1700
LTDGTNGADLRNVVTEAGFIAIK[x]EDR	22	0	2774.419751	0.0188	0.4900
GFICKVVDK[x]DGIR	8	0	1505.802358	0.0188	0.2450
V[x]KAFGRVYATMQK	0	0	1497.812531	0.0188	0.2450
IDELVSNNEKIWK[x]VMCK	12	0	2105.064830	0.0188	0.3200
INEDSK[x]LAVNENLASSK	5	0	1830.932231	0.0188	0.3200
DGIYDLLHACVDRIK[x]YEYQK	14	0	2498.226278	0.0188	0.3750
K[x]LQR	0	0	543.349250	0.0188	0.0750
SSTAAK[x]TFLEKR	5	0	1337.730248	0.0187	0.2250
GEK[x]VEDAPENNSFRSWIGAYLAK	2	0	2580.260747	0.0187	0.4300
VGIKPPK[x]GVLLYGPPGTGK	6	0	1877.113761	0.0187	0.3550
DYYTK[x]QSKATR	4	0	1359.678214	0.0186	0.2050
TLIDK[x]FSGEKK	4	0	1264.702640	0.0186	0.2050
SAK[x]IVRTLIDK	2	0	1242.765906	0.0186	0.2050
E[x]MIAAQGIDEEDRR	0	0	1631.757255	0.0186	0.2600
EFHK[x]DMTLEEAEVLILK	3	0	2044.054982	0.0185	0.3150
ISPGYDVYEGSFEK[x]EGK	13	0	1903.883889	0.0185	0.3150
FDSEK[x]AGDREVQR	4	0	1535.732760	0.0185	0.2400
VDAQDFLK[x]VAETR	7	0	1490.772835	0.0185	0.2400
DSYLIIDK[x]LPSEYDSRVK	7	0	2140.105099	0.0183	0.3300
EEMVMLK[x]GDEVVSLLGVSEQVQVR	6	0	2673.371607	0.0183	0.4400
VMK[x]EDNLILRTR	2	0	1486.828906	0.0183	0.2200
EAEAAK[x]DEQIEK	5	0	1359.651724	0.0183	0.2200
SSTAAKTFLEK[x]R	10	0	1337.730248	0.0183	0.2200
ATAIGK[x]SSTAAK	5	0	1104.613831	0.0183	0.2200
SPADWVADTIFAESDLGK[x]NDGTIVIR	17	0	2789.387058	0.0183	0.4750
MSSK[x]DISSKSPSGNDALNDK	3	0	2079.974162	0.0182	0.3650
FCVGLQKIEEIFK[x]K	12	0	1737.948678	0.0182	0.2550
K[x]EVAEADIASK	0	0	1159.608411	0.0182	0.2000
M[x]SQARGFDRTITVFSPEGR	0	0	2154.063918	0.0182	0.3450
K[x]ELFDCLK	0	0	1051.537166	0.0181	0.1450
NK[x]ISWYTK	1	0	1038.549782	0.0181	0.1450
YDK[x]KDLVR	2	0	1035.571243	0.0181	0.1450
M[x]MGINERK	0	0	977.478607	0.0181	0.1450
RSK[x]VLDVR	2	0	971.587561	0.0181	0.1450
MILELTNHLEELKK[x]YINR	13	0	2256.229913	0.0181	0.3250
YVVDISPDIDIKEIK[x]PNIRVALR	14	0	2665.516554	0.0180	0.4150
GVFK[x]NVSGNVLSEIK	3	0	1589.877628	0.0180	0.2700
SRTLASLQK[x]R	8	0	1158.683243	0.0180	0.1800
AIHK[x]LGSTLK	3	0	1066.649824	0.0180	0.1800
FIVK[x]ASSGPR	3	0	1060.602876	0.0180	0.1800
I[x]DDQR	0	0	645.308172	0.0180	0.0900
EQKPEVDYSEK[x]FAELQK	10	0	2067.015955	0.0179	0.3050
VELAKQNLFVPTSDK[x]EK	14	0	1945.051948	0.0179	0.3050
GSNDDEMKIDK[x]K	10	0	1378.639778	0.0179	0.2150
LVK[x]APALDGALQGVIQFMK	2	0	1998.133505	0.0179	0.3400
IDKEDMGSNDK[x]ASK	10	0	1536.708913	0.0179	0.2500
LMSKVAEK[x]AQINTQEYGR	7	0	2065.062523	0.0178	0.3200
QYSAK[x]AKWSTAETLTNNK	4	0	2040.027522	0.0178	0.3200
WSLERK[x]GEK	5	0	1131.603602	0.0178	0.1600
LMELFISK[x]SNSDDPASFTSINNYK	7	0	2720.300222	0.0177	0.4250
INDTVGIK[x]ESDTGLAPISFWDVAADR	7	0	2789.387058	0.0177	0.4600
IKTLSMEK[x]HTELR	7	0	1584.865682	0.0177	0.2300
TAALSARPAK[x]NIR	9	0	1367.799660	0.0177	0.2300
DYGK[x]FLSAMHDLPVR	3	0	1747.871494	0.0177	0.2650
LEK[x]GQSIDDMIPAQK	2	0	1671.850090	0.0177	0.2650
DPEEEAEMMTK[x]ETTEKK	10	0	2024.891743	0.0176	0.3000
SNQATTSTDRQVK[x]LLFIEK	12	0	2178.164339	0.0176	0.3350
RFK[x]ELQPFIVQMAEQALDIEK	2	0	2532.340909	0.0176	0.3700
IYADLK[x]INEDSKLAVNENLASSK	5	0	2534.322674	0.0176	0.4050
ANNWSK[x]FTATAALGVIHR	5	0	1956.032885	0.0175	0.3150
VTVSK[x]GVAIDLLEECK	4	0	1759.938898	0.0175	0.2800
LFAYPPK[x]SVQPTAK	6	0	1545.855441	0.0175	0.2450
SETMK[x]YYLPK	4	0	1258.626702	0.0175	0.1750
GK[x]LVRK	1	0	699.475505	0.0175	0.1050
K[x]LDVAK	0	0	672.416990	0.0175	0.1050
SAK[x]GTK	2	0	590.338744	0.0175	0.1050
D[x]RGK	0	0	474.255021	0.0175	0.0700
WIEALRDIK[x]SMIADK	8	0	1787.960303	0.0173	0.2600
Q[x]LMTEFVDQVDDVVK	0	0	1764.860319	0.0173	0.2600
NPELFLRVGIKPPK[x]GVLLYGPPGTGK	13	0	2746.589657	0.0173	0.4500
SQNVQEQLNEWGSNITELLGK[x]LEK	20	0	2756.397956	0.0173	0.4150
S[x]ERDTALEKYK	0	0	1338.677880	0.0173	0.1900
QGDVLLNK[x]LQK	7	0	1254.729522	0.0173	0.1900
FATLQK[x]SKR	5	0	1077.629423	0.0172	0.1550
DGIQDIMPSQAK[x]ELKK	11	0	1799.945046	0.0172	0.2750
SSLELANNAVK[x]SNDIEKAIDLYK	10	0	2534.322675	0.0172	0.3950
KEEPK[x]SETLENFTR	4	0	1706.847448	0.0171	0.2400
VLSNYMK[x]QEALSSK	6	0	1596.818066	0.0171	0.2400
YEYQK[x]LK	4	0	970.512337	0.0171	0.1200
M[x]DRQEQR	0	0	961.439915	0.0171	0.1200
LK[x]PLIEK	1	0	839.547996	0.0171	0.1200
CSEVRCNK[x]FFYILYFELYK	7	0	2578.238756	0.0171	0.3250
GDYNGIQDIVAQGTVGISDQK[x]LTR	20	0	2547.292771	0.0171	0.4100
TKDAVVLGVEK[x]R	10	0	1313.766632	0.0171	0.2050
LQLNLERDYEQFGYFK[x]R	15	0	2218.117000	0.0171	0.2900
YTYDRGTTAVLK[x]EDIYK	11	0	2035.026127	0.0171	0.2900
DVPTFANFHTPIFIAK[x]R	15	0	1973.052225	0.0171	0.2900
DTTKNK[x]MVCK	5	0	1223.600166	0.0170	0.1700
EASK[x]TLSKWR	3	0	1204.656362	0.0170	0.1700
P[x]FGNTHNKFK	0	0	1188.603937	0.0170	0.1700
TLAGVTRDYYTK[x]QSK	11	0	1729.899815	0.0170	0.2550
LDEARELLVK[x]ASK	9	0	1470.840518	0.0169	0.2200
DEK[x]VSEVLNSEDITGIQEKSTDLR	2	0	2704.340167	0.0169	0.4050
SSGSSYPSLLQCLK[x]APVLSDSSCK	13	0	2570.235514	0.0169	0.4050
ENWK[x]YACK	3	0	1097.496365	0.0169	0.1350
FFEK[x]INVK	3	0	1023.575269	0.0169	0.1350
P[x]RKQYSAK	0	0	976.545365	0.0169	0.1350
QEYKDDINLDEASAMAVK[x]FLSK	17	0	2514.231087	0.0168	0.3700
HKTPDK[x]GYGHR	5	0	1294.653005	0.0168	0.1850
QIKEIK[x]EVIELPVK	5	0	1665.007573	0.0168	0.2350
E[x]EMIAAQGIDEEDR	0	0	1604.698741	0.0168	0.2350
SVEISALASK[x]NRLHQLR	9	0	1921.085644	0.0168	0.2850
DISSK[x]SPSGNDALNDKK	4	0	1774.869635	0.0168	0.2850
IIYSDIDVDPVKPEHVGKVVLK[x]NK	21	0	2704.516220	0.0167	0.4000
MEQKPEVDYSEK[x]FAELQK	11	0	2198.056433	0.0167	0.3000
VVDKCFGIK[x]FDIMPR	8	0	1823.942544	0.0167	0.2500
NK[x]PDERFNTGVVNVR	1	0	1743.901545	0.0167	0.2500
G[x]VFKNVSGNVLSEIK	0	0	1589.877628	0.0167	0.2500
SSEETEDK[x]K	7	0	1051.466899	0.0167	0.1500
DAFALAK[x]EK	6	0	991.533798	0.0167	0.1500
K[x]FDSGGGDNGANNQFAGNQSM	0	0	2114.871099	0.0167	0.3500
K[x]QCVIANSCKTAINTGGGSVAVFNK	0	0	2623.320910	0.0166	0.4150
M[x]GQAQSGNFSNFGDGANGDNKKDQK	0	0	2614.146520	0.0166	0.4150
TTMTNGFLAHK[x]LCIHK	10	0	1870.954502	0.0166	0.2650
VGVFK[x]NVSGNVLSEIK	4	0	1688.946037	0.0166	0.2650
EFEIIK[x]GVLCQFR	5	0	1637.859869	0.0165	0.2150
NGYPMPCDVLAK[x]R	11	0	1519.727481	0.0165	0.2150
DCIVLGADTRATAGPIIADK[x]NCK	19	0	2458.230705	0.0165	0.3800
YQK[x]DEEWPPK	2	0	1318.619308	0.0165	0.1650
FVK[x]LGIDPPK	2	0	1112.659326	0.0165	0.1650
SYLLQHREWDSK[x]LK	11	0	1801.947432	0.0164	0.2300
ASKGSNDDEMK[x]IDK	10	0	1536.708913	0.0164	0.2300
SSK[x]SSLELANNAVK	2	0	1446.767750	0.0164	0.2300
LK[x]YYEQK	1	0	970.512337	0.0164	0.1150
DRGK[x]LVR	3	0	842.508589	0.0164	0.1150
NYPLILYLVEGNGQTAK[x]R	16	0	2048.105376	0.0164	0.2950
VKAMEVDEK[x]PTERYSDIGGLSK	8	0	2451.231422	0.0164	0.3600
IDTVIK[x]LVDHSFDEK	5	0	1757.919882	0.0163	0.2450
NIK[x]AMDLGELETFQLLNTR	2	0	2205.146246	0.0163	0.3100
YEAFEK[x]ADSCILDLTGAFR	5	0	2205.041118	0.0163	0.3100
EEEDLDDEQLLLSREK[x]TSNNTNR	15	0	2747.284443	0.0163	0.3750
FDVVPVPQSSLYLRNLTDETK[x]NK	20	0	2662.396504	0.0163	0.3750
DVCIKLGLDSEESAEYIVAK[x]GIR	19	0	2564.315479	0.0163	0.3750
HNLNLSPEATASFTRK[x]QLATSLR	15	0	2554.361457	0.0163	0.3750
IPDSTYEMVGGLEK[x]QIKEIK	13	0	2277.192525	0.0162	0.3250
VLTLSLMEELHK[x]MDDR	11	0	1928.969875	0.0162	0.2600
IDTIVK[x]EIQDEK	5	0	1429.766355	0.0162	0.1950
KSLK[x]DECK	3	0	1006.511679	0.0162	0.1300
AVEK[x]LMSR	3	0	932.511289	0.0162	0.1300
TK[x]DSLEAR	1	0	918.477014	0.0162	0.1300
K[x]LAR	0	0	486.327789	0.0162	0.0650
DVEFLHSDKIDTIVK[x]EIQDEK	14	0	2500.269581	0.0162	0.3400
K[x]IEFPPPSAEARAEILR	0	0	1923.057703	0.0162	0.2750
NSSSDMAYTSMFK[x]GNQK	12	0	1894.818860	0.0162	0.2750
GSLEKNWK[x]EEYLR	7	0	1650.836493	0.0162	0.2100
SGFEK[x]IDLTRIVK	4	0	1504.861253	0.0162	0.2100
YK[x]VNLYKFR	1	0	1229.692020	0.0161	0.1450
ETTEKK[x]IDK	5	0	1090.586949	0.0161	0.1450
M[x]SQARGFDR	0	0	1066.497761	0.0161	0.1450
LGSSEVEQVQLVVDGVK[x]LMVEMEK	16	0	2645.365461	0.0160	0.3850
DFLDAVQK[x]VVKGNQK	7	0	1687.925636	0.0160	0.2400
IMK[x]LCFDELK	2	0	1295.661702	0.0160	0.1600
K[x]IYNEYPPTK	0	0	1251.649881	0.0160	0.1600
FK[x]TNHGNPFM	1	0	1191.549460	0.0160	0.1600
K[x]NTEDIEMTA	0	0	1150.517549	0.0160	0.1600
TIDNAETMK[x]K	8	0	1149.569917	0.0160	0.1600
LISGK[x]LDEAR	4	0	1100.618917	0.0160	0.1600
GK[x]LVR	1	0	571.380549	0.0160	0.0800
G[x]QAQSGNFSNFGDGANGDNKK	0	0	2111.925576	0.0160	0.3350
SSSDMAYTSMFK[x]GNQK	11	0	1780.775938	0.0159	0.2550
DILLDMSRAVNIAFTQDQLLK[x]R	20	0	2559.384166	0.0159	0.3500
LTHEK[x]STMLEK	4	0	1315.680522	0.0159	0.1750
KGTK[x]TSETNDR	3	0	1235.610532	0.0159	0.1750
D[x]VPTFANFHTPIFIAKR	0	0	1973.052225	0.0159	0.2700
DEKSGVK[x]LENVK	6	0	1344.724827	0.0158	0.1900
GSLEK[x]NWKEEYLR	4	0	1650.836493	0.0158	0.2050
ENEQK[x]IKTLSMEK	4	0	1576.812980	0.0158	0.2050
DVAKMK[x]LSLFSNK	5	0	1479.811862	0.0158	0.2050
NYPLILYLVEGNGQTAK[x]RSR	16	0	2291.238503	0.0158	0.3150
LQMSAMYK[x]KCLTDLEDEAPAK	7	0	2441.163937	0.0157	0.3300
HIEVGDSVLVK[x]IITKEGVETR	10	0	2321.295344	0.0157	0.3300
K[x]DWNACK	0	0	920.417393	0.0157	0.1100
AQARAK[x]R	5	0	799.477625	0.0157	0.1100
FVVFTPTLIDPELLDAQTK[x]LWKR	18	0	2729.515494	0.0157	0.3600
APPEILDISK[x]QLADYK	9	0	1799.966829	0.0156	0.2500
LVK[x]ERQAR	2	0	998.598459	0.0156	0.1250
TLSK[x]ESAR	3	0	890.482099	0.0156	0.1250
K[x]VEFGLPDLEGRAHILR	0	0	1949.084584	0.0156	0.2650
FAASKEK[x]QNTPVLFDSK	6	0	1908.994437	0.0156	0.2650
NTWNSTLETAK[x]AKYASQK	10	0	2040.027522	0.0156	0.2800
IDKK[x]TTEEK	3	0	1090.586949	0.0156	0.1400
EVLNK[x]GVSK	4	0	972.560345	0.0156	0.1400
GMALGSANEKIEASK[x]GLIDR	14	0	2059.073086	0.0155	0.3100
YFATLQK[x]SKR	6	0	1240.692746	0.0155	0.1550
SSHIITK[x]ELK	6	0	1154.665864	0.0155	0.1550
K[x]ILGVAAEDK	0	0	1042.602207	0.0155	0.1550
MHNNHAKSLPPEEYDEK[x]LYNK	16	0	2556.206604	0.0155	0.3250
TNSTDEKGTK[x]K	9	0	1207.604385	0.0155	0.1700
YDK[x]LVETSGQIR	2	0	1407.735725	0.0154	0.1850
CGSPYIIEDSK[x]K	10	0	1395.670349	0.0154	0.1850
VGKSAVIK[x]TSTR	7	0	1245.740419	0.0154	0.1850
KVPDK[x]LIDASTVK	4	0	1412.823808	0.0154	0.2000
KNVPK[x]LQNVSNFQK	4	0	1642.915408	0.0154	0.2150
L[x]MTEFVDQVDDVVK	0	0	1636.801747	0.0154	0.2150
VSTK[x]KILGVAAEDK	3	0	1457.845270	0.0154	0.2150
WAFAEK[x]QYGYGTQTV	5	0	1747.820509	0.0153	0.2300
YYK[x]DGIYDLLHACVDR	2	0	1999.946105	0.0153	0.2450
V[x]PTFANFHTPIFIAKR	0	0	1858.025287	0.0153	0.2450
K[x]DGIQDIMPSQAKELK	0	0	1799.945046	0.0153	0.2450
K[x]LEKGQSIDDMIPAQK	0	0	1799.945046	0.0153	0.2450
K[x]VAEQNENPTVGSAQK	0	0	1698.853594	0.0153	0.2450
GK[x]SALSTLNGFVEELK	1	0	1691.909318	0.0153	0.2450
K[x]GFDFEYYQRNLLLQEK	0	0	2190.110853	0.0153	0.2600
LTLEAMDLEIVEK[x]EHFK	12	0	2044.054981	0.0153	0.2600
EAADFIFDICGIAGIKK[x]TR	16	0	2124.103657	0.0153	0.2900
SSK[x]DISSKSPSGNDALNDK	2	0	1948.933683	0.0153	0.2900
FRKPIGATWK[x]TTQLEEANSK	9	0	2304.222519	0.0153	0.3050
LQMSAMYKK[x]CLTDLEDEAPAK	8	0	2441.163937	0.0152	0.3200
EYGEASTSQLGPIAEDIQIK[x]LDK	19	0	2504.264495	0.0152	0.3500
IIYSDIDVDPVKPEHVGK[x]VVLKNK	17	0	2704.516220	0.0152	0.3650
AMEQQDIKPTVQNGEVSANAEQK[x]A	22	0	2585.239020	0.0152	0.3650
SQK[x]NVISLEISDTSLQPLSTFFAER	2	0	2809.449655	0.0152	0.3800
LGSSEVEQVQLVVDGVK[x]LMVEMEKK	16	0	2773.460417	0.0152	0.3800
VPEDIFK[x]THLEVARTGLGASGVYSAK	6	0	2744.449598	0.0152	0.3950
ISLRDVCIK[x]LGLDSEESAEYIVAK	8	0	2707.410100	0.0150	0.3600
AVILSDTKPVDKK[x]QCVIANSCK	12	0	2473.303140	0.0150	0.3300
YMLLSQIMLNSVSEVK[x]SLLTGK	15	0	2453.327233	0.0150	0.3300
TIPPLTTVK[x]GSDAAPQASKK	8	0	2009.115605	0.0150	0.3000
M[x]ATTVKDTMNVDINAIKK	0	0	1992.038284	0.0150	0.2700
YQATVMRGAFK[x]V	10	0	1369.717575	0.0150	0.1800
DFSK[x]TLPPELK	3	0	1273.691742	0.0150	0.1650
YEVGAEYIK[x]K	8	0	1198.623334	0.0150	0.1500
M[x]SSKDISSK	0	0	981.480047	0.0150	0.1350
NK[x]LLK	1	0	614.411513	0.0150	0.0750
DLVK[x]K	3	0	601.379880	0.0150	0.0750
A[x]SLLK	0	0	530.342770	0.0150	0.0750
WK[x]R	1	0	488.285928	0.0150	0.0450
GTCAGEVFMALKGMALGSANEK[x]IEASK	21	0	2769.349823	0.0150	0.4050
MVTLK[x]DVGPPQPGPGIYRLIGGTLR	4	0	2634.467832	0.0150	0.3750
K[x]GILLPESLTEAVEATTYAILRK	0	0	2515.426015	0.0150	0.3450
DDLSGAEIK[x]AIVSEAGLLALRER	8	0	2425.317532	0.0150	0.3450
LSVEALNSLTGEFK[x]GKYYPLK	13	0	2356.267737	0.0150	0.3150
SNDIEK[x]AIDLYKEVLNK	5	0	1991.057425	0.0150	0.2550
SSLELANNAVK[x]SNDIEK	10	0	1830.932231	0.0150	0.2550
LDRK[x]IEIPLPNEVGR	3	0	1747.994380	0.0150	0.2250
SFLELTEVWGK[x]PQK	10	0	1660.882380	0.0150	0.2100
GYSK[x]PNER	3	0	949.461699	0.0150	0.1200
IK[x]LISGK	1	0	757.506134	0.0150	0.1050
GGYAEVK[x]QSEVIGLVRTITFDAR	6	0	2508.333515	0.0148	0.3400
MPPK[x]EDWEKYQKPVDTEEENDK	3	0	2734.243102	0.0148	0.3250
K[x]FDQLTQALNVAIRLDDMSLIK	0	0	2531.378019	0.0148	0.3250
YEALSK[x]HIIMFDCKILEFTK	5	0	2485.274807	0.0147	0.2950
VLTLSLMEELHK[x]MDDRK	11	0	2057.064831	0.0147	0.2500
K[x]EAGFIDDILIITPASK	0	0	1830.013777	0.0147	0.2500
AK[x]VAEQNENPTVGSAQK	1	0	1769.890704	0.0147	0.2500
SEFQRLTHEK[x]STMLEK	9	0	1962.983216	0.0147	0.2350
AIGSGSEPAK[x]SELVK	9	0	1471.788150	0.0147	0.2200
QIK[x]EIKEVIELPVK	2	0	1665.007573	0.0146	0.2050
YEVGAEYIK[x]KVIAR	8	0	1637.914013	0.0146	0.2050
ATLTGMK[x]IDVLFSK	6	0	1522.842826	0.0146	0.2050
LGISATALSPEEK[x]K	12	0	1442.797987	0.0146	0.2050
K[x]VSTTPANSFELK	0	0	1420.756126	0.0146	0.1900
LVRDAFALAK[x]EK	9	0	1359.787367	0.0146	0.1750
TLDSNSLTHEKIEFATITK[x]DTTK	18	0	2592.328152	0.0146	0.3350
GIK[x]GIESEAYESVLDLAKICDVR	2	0	2564.315479	0.0146	0.3350
TMVEVIPYFAEDLLVLK[x]TDELK	16	0	2565.365058	0.0145	0.3200
TK[x]SVALGGITK	1	0	1073.644403	0.0145	0.1600
HIEVGDSVLVKIITK[x]EGVETR	14	0	2321.295344	0.0145	0.3050
NK[x]LLKVTVSK	1	0	1128.722984	0.0145	0.1450
YLHQSLK[x]YK	6	0	1178.644738	0.0144	0.1300
IK[x]ILFSDVK	1	0	1061.648429	0.0144	0.1300
IGLVRLPEANFEPLEK[x]R	15	0	1980.115548	0.0144	0.2450
LEFIK[x]VIPVEELKEIK	4	0	1926.144056	0.0144	0.2300
DPEEEAEMMTK[x]ETTEK	10	0	1896.796787	0.0144	0.2300
LTQLLSQIK[x]EEQGDIK	8	0	1842.009751	0.0144	0.2300
KLEK[x]GQSIDDMIPAQK	3	0	1799.945046	0.0144	0.2300
WK[x]RENQLR	1	0	1128.615169	0.0144	0.1150
NWK[x]EGLSR	2	0	988.508981	0.0144	0.1150
NPPPLDEGDIELLK[x]SYATGPYAR	13	0	2515.259352	0.0143	0.3300
AITSVHARQEYALALQK[x]WDLSR	16	0	2555.360731	0.0143	0.3150
IIYSDIDVDPVKPEHVGK[x]VVLK	17	0	2462.378342	0.0143	0.3150
GTCAGEVFMALK[x]GMALGSANEK	11	0	2241.059087	0.0143	0.3150
MSSKSSLELANNAVK[x]SNDIEK	14	0	2264.131715	0.0143	0.3000
K[x]EEPKSETLENFTR	0	0	1706.847448	0.0143	0.2000
YEAK[x]AIGSGSEPAK	3	0	1406.704092	0.0143	0.2000
WSELRK[x]R	5	0	973.545700	0.0143	0.1000
RK[x]QYSAK	1	0	879.492606	0.0143	0.1000
N[x]STEEIDLYNRWK	0	0	1666.795023	0.0142	0.1850
ENEQKIK[x]TLSMEK	6	0	1576.812980	0.0142	0.1850
LVPYLTKLESK[x]QR	10	0	1573.919099	0.0142	0.1850
KEVAEADIASK[x]DLEETDER	10	0	2147.022884	0.0142	0.2700
AIGSGSEPAK[x]SELVKEFHK	9	0	2013.053008	0.0142	0.2700
TIPPLTTVK[x]GSDAAPQASK	8	0	1881.020649	0.0142	0.2700
K[x]SYDYSATMYTR	0	0	1484.660513	0.0142	0.1700
RGGDEWK[x]IEPLK	6	0	1426.756795	0.0142	0.1700
IDRPAQVISFK[x]K	10	0	1400.813914	0.0142	0.1700
GSDAAPQASK[x]KK	9	0	1186.630541	0.0142	0.1700
RLVK[x]GR	3	0	727.481651	0.0142	0.0850
K[x]SGFEK	0	0	694.364957	0.0142	0.0850
AAK[x]ASR	2	0	602.349976	0.0142	0.0850
QGITEAYNQK[x]AVEKLMSR	9	0	2065.062523	0.0142	0.2550
VELAK[x]QNLFVPTSDKEK	4	0	1945.051948	0.0141	0.2400
EISYPFK[x]RLDR	6	0	1422.761881	0.0141	0.1550
LMVEMEKK[x]LEK	7	0	1376.740675	0.0141	0.1550
ITTGDRLILTENIK[x]TK	13	0	1815.046470	0.0141	0.2250
LDDMSLIKEDCEAATDPLLK[x]K	19	0	2404.186446	0.0140	0.2950
SLK[x]DECKQDIMFELGLLQER	2	0	2451.213662	0.0140	0.2800
NILK[x]VDIEVAVIPSEGFRQR	3	0	2282.274552	0.0140	0.2800
NAYVINLK[x]QIAKFVVSLGER	7	0	2261.289476	0.0140	0.2800
QDLADATVETLK[x]AIEGKIAR	11	0	2141.169090	0.0140	0.2800
GIDLK[x]SIAEKMNGASGAELK	4	0	2031.066940	0.0140	0.2800
DYEQFGYFK[x]R	8	0	1351.619643	0.0140	0.1400
LILTENIK[x]TK	7	0	1171.717563	0.0140	0.1400
E[x]EMIAAQGIDEEDRR	0	0	1760.799843	0.0140	0.2100
SNPVFAENDEK[x]GEKR	10	0	1718.822295	0.0140	0.2100
KEFEIIK[x]GVLCQFR	6	0	1765.954825	0.0139	0.1950
LAQFEK[x]EEYVSDPK	5	0	1681.819840	0.0139	0.1950
AFGRVYATMQK[x]LQK	10	0	1639.886752	0.0139	0.1950
ASK[x]GSNDDEMKIDK	2	0	1536.708913	0.0139	0.1950
K[x]KELFDCLK	0	0	1179.632121	0.0139	0.1250
K[x]SKTLQYFA	0	0	1084.591644	0.0139	0.1250
ENWK[x]YACKILGVVEGQFSRPAK	3	0	2579.331740	0.0139	0.3050
DEFSRK[x]EAGFIDDILIITPASK	5	0	2464.284838	0.0139	0.3050
NPELFLRVGIK[x]PPKGVLLYGPPGTGK	10	0	2746.589657	0.0138	0.3600
QLADYK[x]AFEDSLR	5	0	1554.767750	0.0138	0.1800
LGDK[x]GPAAARASR	3	0	1268.694867	0.0138	0.1800
M[x]GQAQSGNFSNFGDGANGDNK	0	0	2114.871099	0.0138	0.2900
K[x]LEFPLPNEEAR	0	0	1441.756460	0.0138	0.1650
EFPDLGVLEGK[x]R	10	0	1358.719350	0.0138	0.1650
GK[x]SALSTLNGFVEELKAEVR	1	0	2147.158527	0.0137	0.2750
ATLTGMKIDVLFSK[x]IR	13	0	1792.027986	0.0137	0.2200
GEIKK[x]AMVNIDTIDNK	4	0	1787.945046	0.0137	0.2200
VVGSEFVQK[x]YLGEGPR	8	0	1763.920551	0.0137	0.2200
DVEFLHSDK[x]IDTIVK	8	0	1757.919882	0.0137	0.2050
VETAVLSTTVK[x]AQAR	10	0	1572.883440	0.0137	0.2050
M[x]PPKEDWEKYQKPVDTEEENDK	0	0	2734.243102	0.0136	0.3000
M[x]PFGNTHNKFK	0	0	1319.644415	0.0136	0.1500
TLIDKFSGEK[x]K	9	0	1264.702640	0.0136	0.1500
AANVLAFQSTTKTLALK[x]YPGGGPGK	16	0	2489.364088	0.0136	0.3400
CIDMFIHK[x]SAELYK	7	0	1753.853066	0.0136	0.1900
GGLGYPEDAIGK[x]TK	11	0	1404.724827	0.0136	0.1900
NK[x]HCLIK	1	0	911.501059	0.0136	0.0950
DEK[x]SGVK	2	0	761.391895	0.0136	0.0950
YLSENPK[x]TSASIDFDSNFLNSMIK	6	0	2720.300222	0.0135	0.3250
AMEQQDIK[x]PTVQNGEVSANAEQKA	7	0	2585.239020	0.0135	0.3250
DECK[x]QDIMFELGLLQER	3	0	2123.002624	0.0135	0.2300
G[x]QAQSGNFSNFGDGANGDNK	0	0	1983.830620	0.0135	0.2700
HCLIK[x]MNHGTTTLAFR	4	0	1898.960649	0.0134	0.2150
A[x]TTVKDTMNVDINAIK	0	0	1732.902849	0.0134	0.2150
MNSIVSKYTQSTNNDDPK[x]K	17	0	2169.037093	0.0134	0.2550
VVGSELIQK[x]YLGDGPRLVR	8	0	2098.189768	0.0134	0.2550
LWK[x]QLTDALIVFFDTPETVPLR	2	0	2601.420538	0.0134	0.2950
SEAAEFEYKNGYPMPCDVLAK[x]R	20	0	2574.188176	0.0134	0.2950
M[x]GQAQSGNFSNFGDGANGDNKK	0	0	2242.966054	0.0134	0.2950
GQAQSGNFSNFGDGANGDNK[x]K	19	0	2111.925576	0.0133	0.2800
ILLDLVYAFIK[x]SNQATTSTDRQVK	10	0	2723.485647	0.0133	0.3200
YYK[x]DGIYDLLHACVDRIK	2	0	2241.125119	0.0133	0.2400
NKHCLIK[x]MNHGTTTLAFR	6	0	2141.098527	0.0133	0.2400
TTMTNGFLAHKLCIHK[x]NK	15	0	2113.092380	0.0133	0.2400
QIAK[x]FVVSLGER	3	0	1345.771718	0.0133	0.1600
KK[x]ELFDCLK	1	0	1179.632121	0.0133	0.1200
EK[x]WIAK	1	0	773.443537	0.0133	0.0800
LK[x]LELK	1	0	742.495236	0.0133	0.0800
M[x]FR	0	0	452.220553	0.0133	0.0400
K[x]FR	0	0	449.275030	0.0133	0.0400
GK[x]VVIDAFRLINPSTLMMGQEPR	1	0	2571.366408	0.0133	0.3050
TTSNICHRLNADVLGQLIK[x]K	18	0	2280.237118	0.0132	0.2650
GIDLKSIAEK[x]MNGASGAELK	9	0	2031.066940	0.0132	0.2650
QGSATVGLVSK[x]THAVLVALK	10	0	1978.157410	0.0132	0.2650
FSFISNVRPK[x]LFAYPPK	9	0	2010.109010	0.0132	0.2250
VLIDCNK[x]FDSIDLNPAR	6	0	1988.998865	0.0132	0.2250
GTK[x]TSETNDRNSTNNTK	2	0	1866.866670	0.0132	0.2250
AKVAEQNENPTVGSAQK[x]MIQDEAQK	16	0	2713.333976	0.0132	0.3300
EAVLKLK[x]LELK	6	0	1282.822356	0.0132	0.1450
LLK[x]VTVSKGVAIDLLEECK	2	0	2114.201970	0.0132	0.2500
IRIAYASVVYIADK[x]YK	13	0	1872.050830	0.0131	0.2100
K[x]RMPIDFK	0	0	1033.574220	0.0131	0.1050
VSK[x]ILEHK	2	0	952.570517	0.0131	0.1050
K[x]ALNEFVMMFSMFSHENWNDK	0	0	2604.159855	0.0131	0.2750
D[x]DGLEDDMPALADEEFEKMDR	0	0	2440.004526	0.0131	0.2750
NK[x]EHIMDNLEAQAIEELEGAK	1	0	2381.153176	0.0131	0.2750
K[x]LPNIEEATFDKR	0	0	1559.830681	0.0131	0.1700
TEPKAVDEEMK[x]VR	10	0	1530.771118	0.0131	0.1700
ELISVSAASK[x]ILSNITYSYK	9	0	2186.183345	0.0130	0.2600
IAKGAIEK[x]VDDLLTTQAEAK	7	0	2113.162944	0.0130	0.2600
SLDK[x]QMVEER	3	0	1233.602276	0.0130	0.1300
Q[x]DRGK	0	0	602.313592	0.0130	0.0650
GTCAGEVFMALK[x]GMALGSANEKIEASK	11	0	2769.349823	0.0130	0.3500
VTFFYTDYIGVYAPRK[x]YTGLLR	15	0	2642.389574	0.0130	0.2850
T[x]EVLKTNVLQSNENIVQYYTQK	0	0	2611.349222	0.0130	0.2850
NK[x]VLVKVHPEGK	1	0	1346.803351	0.0129	0.1550
VPDK[x]LIDASTVK	3	0	1284.728853	0.0129	0.1550
TTLFK[x]SELAQSKYLMNVSR	4	0	2215.166981	0.0129	0.2450
LSVEALNSLTGEFKGK[x]YYPLK	15	0	2356.267737	0.0129	0.2700
VLAQLGMQSLSPLK[x]QGMNILR	13	0	2296.275812	0.0129	0.2700
SLGSGMDQEK[x]VLNK	9	0	1504.755469	0.0129	0.1800
ATAGPIIADK[x]NCKK	9	0	1485.797272	0.0129	0.1800
ASPIAGSEGK[x]EAYR	9	0	1434.710239	0.0129	0.1800
TLFRK[x]EK	4	0	920.544305	0.0129	0.0900
K[x]PRRLLK	0	0	909.623554	0.0129	0.0900
YYLPK[x]GK	4	0	867.485399	0.0129	0.0900
M[x]NSIVSK	0	0	777.405435	0.0129	0.0900
ATLTGMK[x]IDVLFSKIR	6	0	1792.027986	0.0128	0.2050
GIGSYEK[x]QSEVSVGLR	6	0	1707.879080	0.0128	0.2050
V[x]GVFKNVSGNVLSEIK	0	0	1688.946037	0.0128	0.2050
DISSK[x]SPSGNDALNDK	4	0	1646.774679	0.0128	0.2050
RTLDQIAAK[x]LYFYYILFFEK	8	0	2541.367053	0.0127	0.2550
IAK[x]GAIEKVDDLLTTQAEAK	2	0	2113.162944	0.0127	0.2550
TNNLDLEHK[x]HK	8	0	1347.689447	0.0127	0.1400
K[x]FRKPIGATWK	0	0	1330.787310	0.0127	0.1400
SLEK[x]TLVPYLR	3	0	1317.765572	0.0127	0.1400
HK[x]TPDKGYGHR	1	0	1294.653005	0.0127	0.1400
LAYVYADMRVVGQLLEKLK[x]PLIEK	18	0	2788.592357	0.0127	0.3050
ADAAFLRLVK[x]APALDGALQGVIQFMK	9	0	2742.525343	0.0127	0.3300
VKAMEVDEK[x]PTER	8	0	1530.771118	0.0127	0.1650
LNFSSLK[x]MKDAVK	6	0	1479.811862	0.0127	0.1650
TITDGK[x]IYVEVERAR	5	0	1748.942012	0.0127	0.1900
SPSGNDALNDKK[x]GTK	11	0	1530.763724	0.0127	0.1900
VAQTTYKK[x]IYNEYPPTK	7	0	2043.067597	0.0126	0.2150
VAQTTYK[x]KIYNEYPPTK	6	0	2043.067597	0.0126	0.2150
CSPSATLTHRTMTEK[x]AR	14	0	1945.946117	0.0126	0.2150
CEDGVILALEKVVTSKLLK[x]PR	18	0	2367.355831	0.0126	0.2650
NPK[x]ADPLDERLSGVVEGIFQK	2	0	2311.217098	0.0126	0.2650
IDPSVTMMQVEEK[x]PDVTYGDVGGCK	12	0	2754.254924	0.0126	0.3150
ASRGAATIK[x]GAIWYGIDFTAAR	8	0	2295.212290	0.0125	0.2750
NAYVINLKQIAK[x]FVVSLGER	11	0	2261.289476	0.0125	0.2500
MK[x]LSLFSNKENELR	1	0	1707.897707	0.0125	0.1750
YEVGAEYIKK[x]VIAR	9	0	1637.914013	0.0125	0.1750
SNPVFAENDEK[x]GEK	10	0	1562.721193	0.0125	0.1750
NCACVISQK[x]K	8	0	1206.584850	0.0125	0.1250
ATAIGRASK[x]AAR	8	0	1171.678492	0.0125	0.1500
MVTANIK[x]NIK	6	0	1130.648106	0.0125	0.1250
QSK[x]YTYDR	2	0	1059.498475	0.0125	0.1000
MQK[x]LLRLR	2	0	1056.658947	0.0125	0.1000
DTALEK[x]YK	5	0	966.502166	0.0125	0.1000
K[x]QYSAKAK	0	0	922.523570	0.0125	0.1000
K[x]PIGATWK	0	0	899.522844	0.0125	0.1000
TLSK[x]WR	3	0	789.449683	0.0125	0.0750
D[x]YDLVR	0	0	779.381332	0.0125	0.0750
APPEILDISK[x]QLADYKAFEDSLR	9	0	2618.359059	0.0124	0.2850
P[x]PKEDWEKYQKPVDTEEENDK	0	0	2603.202624	0.0124	0.2600
YVVDISPDIDIK[x]EIKPNIR	11	0	2226.225875	0.0124	0.2350
IAEFHTALESVPDK[x]SLFER	13	0	2188.116331	0.0124	0.2350
IPDSTYEMVGGLEK[x]QIK	13	0	1906.970924	0.0124	0.2100
A[x]KVAEQNENPTVGSAQK	0	0	1769.890704	0.0124	0.2100
ATAIGKSSTAAK[x]TFLEK	11	0	1722.951515	0.0124	0.2100
VIDGSRPVNRNK[x]LLK	11	0	1708.010698	0.0123	0.1850
QEMKK[x]DSESTEEK	4	0	1567.703492	0.0123	0.1600
LRK[x]EVAEADIASK	2	0	1428.793571	0.0123	0.1600
SVQPLASAK[x]ELLR	8	0	1410.819392	0.0123	0.1600
DSLTVGAFFVYGSSSLYGDGGK[x]LR	21	0	2495.233139	0.0123	0.2950
LNCVIDRVNGVVFTNRPDEK[x]NR	19	0	2614.339673	0.0123	0.2700
VLVK[x]VHPEGKYVVDISPDIDIK	3	0	2462.378342	0.0123	0.2700
IVAFDQLVK[x]EK	8	0	1288.739025	0.0123	0.1350
ASK[x]AAREYLEK	2	0	1264.677488	0.0123	0.1350
GIK[x]GIESEAYESVLDLAK	2	0	1921.004331	0.0122	0.2200
YK[x]SYLLQHR	1	0	1206.650884	0.0122	0.1100
LESK[x]QRIFR	3	0	1175.677431	0.0122	0.1100
K[x]LMELFISK	0	0	1107.636148	0.0122	0.1100
LK[x]ESQLVDK	1	0	1058.597121	0.0122	0.1100
M[x]PFGNTHNK	0	0	1044.481051	0.0122	0.1100
SSCK[x]IVFRSELQDK	3	0	1695.861321	0.0121	0.1700
CIK[x]RLVK	2	0	915.568742	0.0121	0.0850
K[x]EFEIIK	0	0	905.522175	0.0121	0.0850
D[x]RGKLVR	0	0	842.508589	0.0121	0.0850
CEDGVILALEKVVTSK[x]LLKPR	15	0	2367.355831	0.0121	0.2550
GILLYGPPGTGK[x]TLLARAVAHHTDCK	11	0	2745.474704	0.0121	0.3150
IKENQEK[x]ISNNK	6	0	1443.768084	0.0121	0.1450
QFPDIYGIIFLFK[x]WNSK	12	0	2115.119239	0.0121	0.2050
GAIEK[x]VDDLLTTQAEAK	4	0	1800.946820	0.0121	0.2050
LGSTLK[x]SIMLYLMVQSVNSELK	5	0	2453.327233	0.0120	0.2650
VPFTAAITITGVK[x]TSTGGPKLQLNLER	12	0	2811.585689	0.0120	0.3250
LGSSEVEQVQLVVDGVKLMVEMEK[x]K	23	0	2773.460417	0.0120	0.3000
QDLADATVETLKAIEGK[x]IAR	16	0	2141.169090	0.0120	0.2400
M[x]SSKDISSKSPSGNDALNDK	0	0	2079.974162	0.0120	0.2400
IITK[x]EGVETRIIPLK	3	0	1709.045018	0.0120	0.1800
FNLMVICK[x]DK	7	0	1266.646388	0.0120	0.1200
RVEFK[x]MGNGK	4	0	1164.607305	0.0120	0.1200
AK[x]NPMFALSR	1	0	1133.601493	0.0120	0.1200
QEMK[x]K	3	0	662.342113	0.0120	0.0600
ASK[x]ER	2	0	589.318344	0.0120	0.0600
MNSTEEIDLYNRWK[x]ALER	13	0	2267.100359	0.0119	0.2150
IDVLFSK[x]IRLAYVYADMR	6	0	2172.176427	0.0119	0.2150
EDLTDEEK[x]AASIAVEDEK	7	0	1990.921782	0.0119	0.2150
WCERISPGYDVYEGSFEK[x]EGK	17	0	2535.137525	0.0119	0.2500
DEKVSEVLNSEDITGIQEK[x]STDLR	18	0	2704.340167	0.0119	0.2850
DQKK[x]FDSGGGDNGANNQFAGNQSM	3	0	2486.051564	0.0119	0.2850
SEDYLPSK[x]YLDIDISK	7	0	1884.935588	0.0119	0.1900
ALTLK[x]TGPPGPPCGGK	4	0	1549.828571	0.0119	0.1900
CYAK[x]NEWR	3	0	1125.502511	0.0119	0.0950
Q[x]DRGKLVR	0	0	970.567161	0.0119	0.0950
KVNQIESQMAMAEK[x]LIQIR	13	0	2229.197231	0.0118	0.2250
EAADFIFDICGIAGIK[x]KTR	15	0	2124.103657	0.0118	0.2250
TVQKVETAVLSTTVK[x]AQAR	14	0	2029.153050	0.0118	0.2250
SIMLYLMVQSVNSELK[x]LLSSAK	15	0	2453.327233	0.0118	0.2600
HYYSLRINYK[x]K	9	0	1483.793513	0.0118	0.1300
LK[x]PLIEKGGDWERK	1	0	1667.935808	0.0118	0.1650
IDELVSNNEK[x]IWKVMCK	9	0	2105.064830	0.0118	0.2000
K[x]SGNLPDADNSKSDISK	0	0	1774.869635	0.0118	0.2000
GIWHNDNK[x]SFLVWVNEEDHLR	7	0	2607.261750	0.0117	0.2450
LGVKPPK[x]GCLMFGPPGTGKTLLAR	6	0	2494.391501	0.0117	0.2800
LMGQINK[x]MPLLQSSVALLGQK	6	0	2268.269665	0.0117	0.2450
INVKFFEK[x]EDVQSLK	7	0	1822.982813	0.0117	0.1750
SMAIDK[x]DIRWELIAR	5	0	1815.966450	0.0117	0.1750
LFNLEPK[x]ILEEVPLR	6	0	1809.039932	0.0117	0.1750
SNPVFAENDEKGEK[x]R	13	0	1718.822295	0.0117	0.1750
DGIQDIMPSQAK[x]ELK	11	0	1671.850090	0.0117	0.1750
K[x]FTGGVLMLIDR	0	0	1348.753625	0.0117	0.1400
SELVK[x]EFHK	4	0	1115.597456	0.0117	0.1050
D[x]RQEQR	0	0	830.399437	0.0117	0.0700
MQK[x]LLR	2	0	787.473787	0.0117	0.0700
K[x]RR	0	0	458.307723	0.0117	0.0350
SK[x]RSIGISDALQMAADAQPAVGLAR	1	0	2525.338279	0.0116	0.2900
KVSTTPANSFELK[x]QYLIQR	12	0	2222.205809	0.0116	0.2200
M[x]SSIGTGYDLGLFFSPDGR	0	0	2018.940686	0.0116	0.2200
FKLNYK[x]PEEEYPDLSK	5	0	1998.993768	0.0116	0.1850
DGIQDIMPSQAKELK[x]K	14	0	1799.945046	0.0116	0.1850
NEEK[x]KLMELFISK	3	0	1607.859201	0.0115	0.1500
AVILSDTK[x]PVDKK	7	0	1412.823808	0.0115	0.1500
ELLK[x]PSASVALQR	3	0	1410.819391	0.0115	0.1500
EQK[x]PEVDYSEKFAELQK	2	0	2067.015955	0.0115	0.1950
HHFYAK[x]IDRPAQVISFK	5	0	2056.100568	0.0115	0.1950
VALRNDSYQLIK[x]ILPNK	11	0	1984.146846	0.0115	0.1950
EAADFIFDICGIAGIK[x]K	15	0	1866.954882	0.0115	0.1950
GYSKPNERATK[x]QSK	10	0	1592.826990	0.0114	0.1600
S[x]SKSSLELANNAVK	0	0	1446.767750	0.0114	0.1600
IDTIVK[x]EIQDEKEAEAAR	5	0	2057.063963	0.0114	0.2050
EFPDLGVLEGK[x]RIDRPGR	10	0	2053.106771	0.0114	0.2050
SLLELNETQSNIQEQGVNWGK[x]K	20	0	2514.271310	0.0114	0.2500
AVILSDTKPVDK[x]KQCVIANSCK	11	0	2473.303140	0.0114	0.2500
KFRK[x]PIGATWK	3	0	1330.787310	0.0114	0.1250
F[x]MTRSEYDRGVNTFSPEGR	0	0	2248.033011	0.0113	0.2150
ELFDPIISDRHGGYK[x]PTDK	14	0	2187.095930	0.0113	0.2150
S[x]SKDISSKSPSGNDALNDK	0	0	1948.933683	0.0113	0.2150
VVGSELIQK[x]YLGDGPR	8	0	1729.936200	0.0113	0.1800
EPPVYTPPK[x]DKK	8	0	1397.755400	0.0113	0.1350
EDCKSLK[x]R	6	0	1034.517826	0.0113	0.0900
GSLEK[x]NWK	4	0	960.502835	0.0113	0.0900
AEAK[x]DVAK	3	0	830.449740	0.0113	0.0900
LWK[x]R	2	0	601.369985	0.0113	0.0450
K[x]LFK	0	0	534.352941	0.0113	0.0450
Q[x]EMK	0	0	534.247157	0.0113	0.0450
M[x]SER	0	0	521.226756	0.0113	0.0450
GIESEAYESVLDLAK[x]ICDVR	14	0	2266.115004	0.0112	0.2250
PPK[x]EDWEKYQKPVDTEEENDK	2	0	2603.202624	0.0112	0.2350
AGDFQGLNEQLVSLFK[x]K	15	0	1892.999523	0.0112	0.1900
LKESQLVDK[x]FFEK	8	0	1609.871482	0.0112	0.1450
ATAGPIIADK[x]NCK	9	0	1357.702317	0.0112	0.1450
ASRPGAAAK[x]LDGK	8	0	1240.688720	0.0112	0.1450
HHFYAKIDRPAQVISFK[x]K	16	0	2184.195523	0.0111	0.2000
ARLTQLLSQIK[x]EEQGDIK	10	0	2069.147964	0.0111	0.2000
IDTIVKEIQDEK[x]EAEAAR	11	0	2057.063963	0.0111	0.2000
S[x]SIGTGYDLGLFFSPDGR	0	0	1887.900207	0.0111	0.2000
TPDK[x]GYGHR	3	0	1029.499144	0.0111	0.1000
KLWK[x]QLTDALIVFFDTPETVPLR	3	0	2729.515494	0.0111	0.2550
ARSEAAEFEYK[x]NGYPMPCDVLAK	10	0	2645.225286	0.0111	0.2550
ISWYTK[x]IVDELDLR	5	0	1749.930053	0.0111	0.1550
TPDK[x]GYGHRDDIFIPLSEK	3	0	2187.095930	0.0111	0.2100
TMLELLNQLDGFEATK[x]NIK	15	0	2177.140100	0.0111	0.2100
IAEIYGSALRSNPVFAENDEK[x]GEK	20	0	2636.308086	0.0110	0.2650
VDDLLTTQAEAK[x]GAGFLLFMLNALR	11	0	2706.441342	0.0110	0.2750
FRK[x]PIGATWKTTQLEEANSK	2	0	2304.222519	0.0110	0.2200
K[x]GFDFEYYQR	0	0	1351.619643	0.0110	0.1100
IK[x]ILFSDVKAMTTGLR	1	0	1792.027986	0.0109	0.1750
FVVFTPTLIDPELLDAQTK[x]LWK	18	0	2573.414392	0.0109	0.2400
DWNACKK[x]ELLK	6	0	1403.723052	0.0109	0.1200
AIDLYK[x]EVLNK	5	0	1304.733939	0.0109	0.1200
SVQPTAK[x]TVQK	6	0	1185.671676	0.0109	0.1200
TK[x]DAVVLGVEK	1	0	1157.665530	0.0109	0.1200
LAAEDHK[x]FVIHQEENKR	6	0	2063.054738	0.0109	0.1850
AQISVRLVPYLTK[x]LESK	12	0	1944.140700	0.0109	0.1850
TMLVK[x]AVANSTAANFIR	4	0	1805.982099	0.0109	0.1850
Q[x]IAIVVNQNWYCANTKYVTGPKNK	0	0	2808.437985	0.0108	0.2600
LRTFHILEPK[x]EK	9	0	1509.866674	0.0108	0.1300
WK[x]ALER	1	0	801.449683	0.0108	0.0650
LDVAK[x]R	4	0	700.423137	0.0108	0.0650
NK[x]VLVK	1	0	699.464272	0.0108	0.0650
SAK[x]IVR	2	0	672.428222	0.0108	0.0650
M[x]ATTVK	0	0	649.346864	0.0108	0.0650
VK[x]AMEVDEKPTER	1	0	1530.771118	0.0108	0.1400
L[x]FKSLGSGMDQEK	0	0	1438.712546	0.0108	0.1400
YEALSK[x]HIIMFDCK	5	0	1753.853066	0.0107	0.1500
TLADVEVNHLK[x]CDQFLVAHYR	10	0	2527.264057	0.0107	0.2250
ELFDPIISDRHGGYKPTDK[x]HK	18	0	2452.249792	0.0107	0.2250
MDDK[x]MLLTEVHLLESKVYHAIR	3	0	2640.376636	0.0107	0.2350
ARIEVEVYK[x]ITTGDR	8	0	1748.942012	0.0107	0.1600
ARVEAQNHK[x]LNLADPVSIEYLTR	8	0	2636.403319	0.0107	0.2450
VAQTTYK[x]K	6	0	937.523235	0.0106	0.0850
K[x]VAQTTYK	0	0	937.523235	0.0106	0.0850
VGK[x]SAVIK	2	0	800.511946	0.0106	0.0850
HNDLAQLVQQSRPLMANFSK[x]AKSAK	19	0	2781.470679	0.0106	0.2650
ASVVETVTLTKVTQKK[x]PPVQPLAYK	15	0	2724.578817	0.0106	0.2650
ILTSFDRASALGAINLQPLLMPSK[x]R	23	0	2711.515506	0.0106	0.2650
RMDDK[x]MLLTEVHLLESK	4	0	2057.064831	0.0106	0.1800
DPEEEAEMMTKETTEK[x]K	15	0	2024.891743	0.0106	0.1800
ATSAGPK[x]QTETINWLEK	6	0	1872.958052	0.0106	0.1800
GGLGYPEDAIGK[x]TKLVK	11	0	1744.972250	0.0106	0.1800
SVGIK[x]AQLQAQHSMQIMTADLNGINR	4	0	2823.448227	0.0106	0.2750
NTWNSTLETAKAK[x]YASQK	12	0	2040.027522	0.0106	0.1900
YAVISGAISLDRVDVK[x]TK	15	0	1934.083580	0.0106	0.1900
LCFDELKK[x]R	7	0	1207.638268	0.0106	0.0950
FATLQKSK[x]R	7	0	1077.629423	0.0106	0.0950
KVAQTTYK[x]K	7	0	1065.618191	0.0106	0.0950
EK[x]TSNNTNR	1	0	1062.505347	0.0106	0.0950
LREEIQK[x]GDGGTDYVCVPK	6	0	2163.062913	0.0105	0.2000
LDVAK[x]RVDMYASDLAQISR	4	0	2150.115282	0.0105	0.2000
HKFQDILLGAGQAIK[x]AGNR	14	0	2036.127841	0.0105	0.2000
YSLNSYDFK[x]K	8	0	1263.613496	0.0105	0.1050
DTTK[x]NKMVCK	3	0	1223.600166	0.0105	0.1050
ADYYYQAK[x]AK	7	0	1219.587284	0.0105	0.1050
TNSTDEK[x]GTK	6	0	1079.509429	0.0105	0.1050
ELFDPIISDRHGGYK[x]PTDKHK	14	0	2452.249792	0.0105	0.2200
AVNARALTCK[x]MPGTLLPGPGK	9	0	2151.165540	0.0105	0.2200
CNK[x]FFYILYFELYKIAQDTLAR	2	0	2815.440615	0.0105	0.2300
MSTLDLNHLADLYDRK[x]DWNACK	15	0	2678.257980	0.0105	0.2300
LVPYLTK[x]LESK	6	0	1289.759425	0.0105	0.1150
DFLDAVQK[x]VVK	7	0	1260.707726	0.0105	0.1150
M[x]CSPSATLTHR	0	0	1259.575014	0.0105	0.1150
EGVETRIIPLK[x]K	10	0	1381.829229	0.0104	0.1250
LTIPLPLYPQGHPGGSEGGPK[x]LEFIK	20	0	2744.490007	0.0104	0.2700
LALTK[x]LTIPLPLYPQGHPGGSEGGPK	4	0	2640.463795	0.0104	0.2700
AK[x]WSTAETLTNNK	1	0	1462.741537	0.0104	0.1350
AVILSDTKPVDK[x]K	11	0	1412.823808	0.0104	0.1350
QGITEAYNQK[x]AVEK	9	0	1577.804860	0.0104	0.1450
LLENDIK[x]VMKSEFQR	6	0	1848.976678	0.0103	0.1550
LDRK[x]LEFPLPNEEAR	3	0	1825.968559	0.0103	0.1550
SPSGNDALNDK[x]KGTK	10	0	1530.763724	0.0103	0.1550
DSYLIIDK[x]LPSEYDSR	7	0	1912.941734	0.0103	0.1650
VGCDRNK[x]YAIQLPLPPK	6	0	1968.061404	0.0103	0.1750
IIYSDIDVDPVK[x]PEHVGK	11	0	2023.062511	0.0103	0.1850
K[x]SLPLQIEVANDCIKWAIK	0	0	2225.224100	0.0103	0.1950
MNSIVSK[x]YTQSTNNDDPKK	6	0	2169.037093	0.0103	0.1950
DGMERK[x]FFAIDTANPIPVFTH	5	0	2405.183691	0.0102	0.2150
LVETSGQIRCGSPYIIEDSK[x]K	19	0	2379.210294	0.0102	0.2150
VVDASIVSK[x]ALGNFVASVLAR	8	0	2115.205083	0.0102	0.2150
VLVKVHPEGK[x]YVVDISPDIDIK	9	0	2462.378342	0.0102	0.2250
IKVLAQLGMQSLSPLK[x]QGMNILR	15	0	2537.454825	0.0102	0.2350
DQK[x]KFDSGGGDNGANNQFAGNQSM	2	0	2486.051564	0.0102	0.2450
HNNHMAK[x]VLTLELYK	6	0	1809.955886	0.0100	0.1500
ELAAIKEDTEAVLK[x]R	13	0	1684.935865	0.0100	0.1500
K[x]AIPLALGLLSASNPQMRIFDTLSR	0	0	2711.515506	0.0100	0.2500
SVGLPTNAYFAIDEIEDDGSK[x]SSR	20	0	2570.213522	0.0100	0.2400
GIKGIESEAYESVLDLAK[x]ICDVR	17	0	2564.315479	0.0100	0.2300
LFQAEYAYK[x]AVENASTCIGIK	8	0	2375.183021	0.0100	0.2100
YAGMFATALAYCGTSNSK[x]IVR	17	0	2280.103000	0.0100	0.2100
KLGVKPPK[x]GCLMFGPPGTGK	7	0	2068.132455	0.0100	0.2000
YYPVRK[x]FTGGVLMLIDR	5	0	2027.102541	0.0100	0.1700
M[x]ATTVKDTMNVDINAIK	0	0	1863.943328	0.0100	0.1700
M[x]NSTEEIDLYNRWK	0	0	1797.835501	0.0100	0.1400
NDDQLTYTYK[x]DEK	9	0	1631.731422	0.0100	0.1300
NPELFLRVGIK[x]PPK	10	0	1606.955817	0.0100	0.1400
VIPVEELK[x]EIK	7	0	1295.769988	0.0100	0.1100
F[x]PTDDDDK	0	0	951.382115	0.0100	0.0800
AEREK[x]ASK	4	0	917.492997	0.0100	0.0800
Q[x]DYDLVR	0	0	907.439903	0.0100	0.0700
TKLVK[x]ER	4	0	872.544305	0.0100	0.0700
EAVLK[x]LK	4	0	799.516697	0.0100	0.0700
QSK[x]ATR	2	0	689.382001	0.0100	0.0600
K[x]LRDK	0	0	658.412573	0.0100	0.0500
K[x]INVK	0	0	600.395864	0.0100	0.0500
K[x]LWK	0	0	573.363839	0.0100	0.0400
RFK[x]K	2	0	577.369985	0.0100	0.0400
M[x]TDK	0	0	493.220610	0.0100	0.0400
K[x]VAEQNENPTVGSAQKMIQDEAQK	0	0	2642.296866	0.0098	0.2350
TQLADILSVLGMSYSNTSK[x]HESLK	18	0	2621.336941	0.0098	0.2350
LALTK[x]PKGTPGYGPLGVLPKVGIR	4	0	2431.467763	0.0098	0.2350
KALSSLK[x]YMLLSQIMLNSVSEVK	6	0	2581.422189	0.0098	0.2250
IEIPLPNEVGRMEILK[x]IHLEK	15	0	2470.398029	0.0098	0.2050
CLTDLEDEAPAK[x]DILLDMSR	11	0	2304.097637	0.0097	0.1950
FSGEKK[x]SLPLQIEVANDCIK	5	0	2275.188107	0.0097	0.1950
HIIMFDCK[x]ILEFTKYSNDK	7	0	2401.180912	0.0097	0.1850
VLNK[x]EHLEADFVTQVAVRR	3	0	2223.212290	0.0097	0.1850
EK[x]SPAIIFIDELDAIGTKR	1	0	2115.157467	0.0097	0.1850
DFLDAVQKVVK[x]GNQK	10	0	1687.925636	0.0097	0.1450
VIPVEELK[x]EIKQIK	7	0	1665.007573	0.0096	0.1350
WSTAETLTNNK[x]IDR	10	0	1647.821570	0.0096	0.1350
EIQDEK[x]EAEAARK	5	0	1515.752826	0.0096	0.1250
QPWAHGLLLENFNSAAEK[x]NHASIDK	17	0	2789.388396	0.0096	0.2400
AK[x]VAEQNENPTVGSAQKMIQDEAQK	1	0	2713.333976	0.0096	0.2400
LAYVYADMRVVGQLLEK[x]LKPLIEK	16	0	2788.592357	0.0096	0.2300
LLFIEK[x]AEIINSLNLNNDLTDK	5	0	2529.368896	0.0095	0.2100
SYYMLYK[x]AGVLQSLADDSATTR	6	0	2452.194311	0.0095	0.2100
MVILNK[x]DGMER	5	0	1304.658013	0.0095	0.1050
K[x]SGFEKIDLTR	0	0	1292.708787	0.0095	0.1050
TEPK[x]AVDEEMK	3	0	1275.601607	0.0095	0.1050
K[x]LIRIDDHIGIAIAGLAPDAR	0	0	2227.279973	0.0095	0.2000
WK[x]ALERQLEMLDLQEGFIK	1	0	2346.240476	0.0095	0.1800
LLKVTVSK[x]GVAIDLLEECK	7	0	2114.201970	0.0095	0.1800
VRSEDYLPSK[x]YLDIDISK	9	0	2140.105099	0.0094	0.1700
NHASIDKMK[x]SLSEQYTER	8	0	2136.026865	0.0094	0.1700
MPPK[x]EDWEK	3	0	1158.537893	0.0094	0.0850
TSNNTNRTNSTDEK[x]GTK	13	0	1866.866670	0.0094	0.1600
TLSMEK[x]HTELRSFEQK	5	0	1962.983216	0.0094	0.1500
EDCK[x]SLKR	3	0	1034.517826	0.0094	0.0750
INVK[x]FFEK	3	0	1023.575269	0.0094	0.0750
PRK[x]QYSAK	2	0	976.545365	0.0094	0.0750
K[x]LWKQLTDALIVFFDTPETVPLR	0	0	2729.515494	0.0093	0.2150
FVIHQEENK[x]RSVGIK	8	0	1782.973979	0.0093	0.1400
YVQVEQRNK[x]PDERFNTGVVNVR	8	0	2646.362518	0.0093	0.2050
YK[x]DAYVYSIVAIAR	1	0	1630.871817	0.0093	0.1300
MVCK[x]IWK	3	0	963.503367	0.0093	0.0650
NEEKK[x]LMELFISK	4	0	1607.859201	0.0092	0.1200
SAK[x]AKNPMFALSR	2	0	1419.765584	0.0092	0.1200
AFNNAGITSVGVTGKNCACVISQK[x]K	23	0	2623.320910	0.0092	0.2300
FTGGVLMLIDRESDK[x]APDLIELNR	14	0	2701.410770	0.0092	0.2200
SNNIK[x]ENEQKIK	4	0	1443.768084	0.0092	0.1100
QNLFVPTSDK[x]EK	9	0	1404.724827	0.0092	0.1100
S[x]SSDMAYTSMFK	0	0	1353.558028	0.0092	0.1100
IQK[x]ENR	2	0	786.434760	0.0092	0.0550
M[x]GINER	0	0	718.343173	0.0092	0.0550
NIPK[x]AR	3	0	697.423471	0.0092	0.0550
DVAK[x]MK	3	0	690.373411	0.0092	0.0550
A[x]ASLLK	0	0	601.379880	0.0092	0.0550
FLSKTLDSNSLTHEK[x]IEFATITK	14	0	2622.390357	0.0091	0.2100
QNLFVPTSDK[x]EKASFAR	9	0	1937.000583	0.0091	0.1550
FNSNAIAAVATK[x]MVTLK	11	0	1777.975953	0.0091	0.1550
APESLQQSYILMEDLYERK[x]LWK	18	0	2739.394060	0.0091	0.2000
SVQPTAKTVQK[x]VETAVLSTTVK	10	0	2314.310659	0.0091	0.2000
AASIAVEDEK[x]R	9	0	1187.614557	0.0091	0.1000
LSVEALNSLTGEFK[x]GK	13	0	1691.909318	0.0091	0.1450
I[x]AIVVNQNWYCANTKYVTGPK	0	0	2438.241535	0.0090	0.1900
DDLSGAEIK[x]AIVSEAGLLALR	8	0	2140.173842	0.0090	0.1900
VDK[x]NWSKIYDFPLFQGIFIR	2	0	2485.315688	0.0090	0.1800
DEVLFNDK[x]PLPIEMK	7	0	1786.917438	0.0090	0.1350
EASKTLSK[x]WR	7	0	1204.656362	0.0090	0.0900
SNNIK[x]ENEQK	4	0	1202.589070	0.0090	0.0900
LEGTIDYQK[x]L	8	0	1178.618248	0.0090	0.0900
DIK[x]VIMATNR	2	0	1159.638269	0.0090	0.0900
K[x]QLATSLRSR	0	0	1158.683243	0.0090	0.0900
NIK[x]VIMATNR	2	0	1158.654253	0.0090	0.0900
K[x]NVPK	0	0	584.364565	0.0090	0.0450
LGVK[x]R	3	0	571.380549	0.0090	0.0450
GAFK[x]V	3	0	520.300908	0.0090	0.0450
ASVVETVTLTKVTQK[x]KPPVQPLAYK	14	0	2724.578817	0.0090	0.2250
LTGDTNGALDKLEEIGVADQYK[x]VSK	21	0	2663.365262	0.0090	0.2250
VGIK[x]PPKGVLLYGPPGTGK	3	0	1877.113761	0.0089	0.1700
QTTSNLGHINK[x]PSIQALIHGLGR	10	0	2454.345417	0.0089	0.2050
EDWEKYQK[x]PVDTEEENDK	7	0	2281.002149	0.0089	0.1600
FK[x]LNVYKYR	1	0	1229.692020	0.0089	0.0800
K[x]IPQVASFR	0	0	1044.607962	0.0089	0.0800
MK[x]SDINAHK	1	0	1042.522913	0.0089	0.0800
SLALTKK[x]DK	6	0	1002.607293	0.0089	0.0800
DVPTFANFHTPIFIAK[x]REDGMK	15	0	2533.278647	0.0089	0.1950
EDMGSNDK[x]ASKER	7	0	1465.646650	0.0088	0.1150
FLKTSK[x]TPPTAMLSSVR	5	0	1863.028712	0.0088	0.1500
ALERQLEMLDLQEGFIK[x]EDCK	16	0	2564.261336	0.0088	0.1850
IEVEVYK[x]ITTGDRLILTENIK	6	0	2446.368170	0.0088	0.1850
SEAAEFEYK[x]NGYPMPCDVLAK	8	0	2418.087074	0.0088	0.1850
YYLPKGK[x]SALSTLNGFVEELK	6	0	2356.267737	0.0088	0.1850
K[x]TLVAHAVLKVGSALVGSQTK	0	0	2106.252365	0.0088	0.1850
K[x]EEMVMLKGDEVVSLLGVSEQVQVR	0	0	2801.466563	0.0088	0.2200
MNGASGAELK[x]GVCTEAGMFALRER	9	0	2554.208923	0.0088	0.2100
SLPLQIEVANDCIKWAIK[x]EK	17	0	2354.266687	0.0088	0.1750
VFHPITKAVILSDTK[x]PVDKK	14	0	2235.298978	0.0088	0.1750
M[x]GINERKGFDFEYYQR	0	0	2051.952252	0.0088	0.1400
TLSK[x]ESARATIDECMR	3	0	1866.892688	0.0088	0.1400
K[x]NLLNPLIEDSR	0	0	1410.783007	0.0088	0.1050
ILSGEQTVK[x]YDR	8	0	1407.735725	0.0088	0.1050
K[x]IEFPPPSAEAR	0	0	1340.708787	0.0088	0.1050
DLVK[x]KYDK	3	0	1007.565097	0.0088	0.0700
FATLQK[x]SK	5	0	921.528321	0.0088	0.0700
AK[x]SAKIVR	1	0	871.560288	0.0088	0.0700
K[x]MRK	0	0	561.342056	0.0088	0.0350
GTK[x]R	2	0	460.275756	0.0088	0.0350
SGVKLENVK[x]IYADLK	8	0	1675.950788	0.0087	0.1300
ALSSLK[x]YMLLSQIMLNSVSEVK	5	0	2453.327233	0.0086	0.1900
AELATEAYTPLTSLEGIVILK[x]K	20	0	2359.324913	0.0086	0.1900
EIK[x]PNIRVALR	2	0	1307.803685	0.0086	0.0950
HGGYKPTDK[x]HK	8	0	1266.646859	0.0086	0.0950
NHASIDK[x]MKSLSEQYTER	6	0	2136.026865	0.0086	0.1550
PPKEDWEKYQK[x]PVDTEEENDK	10	0	2603.202624	0.0086	0.1800
AVAHHTDCK[x]FIRVSGSELVQK	8	0	2381.227281	0.0086	0.1800
DTLSK[x]DQELTEENVSISVIGK	4	0	2304.169539	0.0086	0.1800
GDVAASILDK[x]YRTGIATMLTR	9	0	2251.199340	0.0086	0.1800
YEYQK[x]LKESQLVDK	4	0	1769.919882	0.0086	0.1200
NCACVISQK[x]KVPDK	8	0	1645.827913	0.0086	0.1200
TGIATMLTRGEIK[x]K	12	0	1517.859870	0.0086	0.1200
KEK[x]WIAK	2	0	901.538493	0.0086	0.0600
EIK[x]PNIR	2	0	868.513006	0.0086	0.0600
SLEK[x]TLVPYLRISQAVR	3	0	1972.146846	0.0085	0.1450
M[x]FMTRSEYDRGVNTFSPEGR	0	0	2379.073490	0.0085	0.1700
LEK[x]VRQLIIK	2	0	1238.807376	0.0085	0.0850
K[x]LEGTIDYQK	0	0	1193.629146	0.0085	0.0850
SITEFGDTATAKELEAMK[x]LLRPR	17	0	2576.363096	0.0085	0.1950
GVAIDLLEECK[x]NTACSGIIAEVK	10	0	2489.250437	0.0085	0.1950
GFICK[x]VVDKDGIR	4	0	1505.802358	0.0085	0.1100
VATEK[x]DFLDAVQK	4	0	1462.766689	0.0085	0.1100
NCK[x]ADAGITIAPR	2	0	1385.708463	0.0085	0.1100
QAAKASVVETVTLTK[x]VTQK	14	0	2001.146903	0.0084	0.1600
SWIGAYLAK[x]IPERIVCFMLNEK	8	0	2637.380995	0.0084	0.1850
TLLYGK[x]RFFPYYVYTTVAGIDK	5	0	2614.383428	0.0084	0.1850
K[x]LEETDVAKAAILERPYASTGAYK	0	0	2623.385606	0.0083	0.2000
HNFVGLFVELSK[x]LLVKDR	11	0	2113.204692	0.0083	0.1500
VHPEGK[x]YVVDISPDIDIK	5	0	2023.062511	0.0083	0.1500
KDYTMAQPEFFK[x]AVR	11	0	1829.913356	0.0083	0.1250
K[x]MAIDDDINWEELAR	0	0	1817.861714	0.0083	0.1250
NKVLVK[x]VHPEGK	5	0	1346.803351	0.0083	0.1000
F[x]MTRSEYDR	0	0	1203.534202	0.0083	0.0750
IEVNIHRK[x]R	7	0	1163.688664	0.0083	0.0750
LLK[x]PRVNNR	2	0	1108.682852	0.0083	0.0750
F[x]ATLQKSKR	0	0	1077.629423	0.0083	0.0750
EDTEAVLK[x]R	7	0	1059.555986	0.0083	0.0750
K[x]DSESTEEK	0	0	1051.466899	0.0083	0.0750
M[x]IDDQR	0	0	776.348650	0.0083	0.0500
ASK[x]AAR	2	0	602.349976	0.0083	0.0500
DCISGWGCVVYVITADKCIK[x]R	19	0	2499.207134	0.0083	0.1750
LPSEYDSRVKAMEVDEK[x]PTER	16	0	2478.205935	0.0083	0.1750
SLPLQIEVANDCIK[x]WAIKEK	13	0	2354.266687	0.0082	0.1650
TLLARAVAHHTDCK[x]FIR	13	0	2008.078783	0.0082	0.1400
FIK[x]HADATCVHRLALTK	2	0	1980.072637	0.0082	0.1400
FAASK[x]EKQNTPVLFDSK	4	0	1908.994437	0.0082	0.1400
LQK[x]YQATVMRGAFK	2	0	1639.886752	0.0082	0.1150
Q[x]IAIVVNQNWYCANTKYVTGPK	0	0	2566.300107	0.0082	0.1800
LEFIKVIPVEELK[x]EIK	12	0	1926.144056	0.0081	0.1300
KDWNACK[x]K	6	0	1048.512348	0.0081	0.0650
LMVEMEK[x]K	6	0	1006.519074	0.0081	0.0650
YYLPK[x]GKSALSTLNGFVEELK	4	0	2356.267737	0.0081	0.1700
NVPK[x]LQNVSNFQK	3	0	1514.820452	0.0081	0.1050
EDMGSNDKASK[x]ER	10	0	1465.646650	0.0081	0.1050
EDWEK[x]YQKPVDTEEENDK	4	0	2281.002149	0.0081	0.1450
VSTTPANSFELK[x]QYLIQR	11	0	2094.110853	0.0081	0.1450
QYSAKAK[x]WSTAETLTNNK	6	0	2040.027522	0.0081	0.1450
YLYSSEENTK[x]AGALLGIGVTNVAVR	9	0	2624.380854	0.0080	0.2000
ETLIFKCIDMFIHK[x]SAELYK	13	0	2485.274807	0.0080	0.1600
YEALSKHIIMFDCK[x]ILEFTK	13	0	2485.274807	0.0080	0.1600
VISMEKGGNMK[x]EVFR	10	0	1723.874862	0.0080	0.1200
GNQKVVK[x]VDAQDFLK	6	0	1687.925637	0.0080	0.1200
Y[x]FATLQKSKR	0	0	1240.692746	0.0080	0.0800
TVQYATK[x]RSK	6	0	1180.656362	0.0080	0.0800
LK[x]VLVQGLER	1	0	1153.718232	0.0080	0.0800
LEK[x]VR	2	0	643.401675	0.0080	0.0400
E[x]SLQR	0	0	631.328907	0.0080	0.0400
S[x]GYDR	0	0	596.255412	0.0080	0.0400
T[x]EVLK	0	0	588.348247	0.0080	0.0400
K[x]VPDK	0	0	585.348581	0.0080	0.0400
IHAYVKVLTLSLMEELHK[x]MDDR	17	0	2640.376636	0.0080	0.1750
GGLGYPEDAIGKTK[x]LVK	13	0	1744.972250	0.0079	0.1350
TAINTGGGSVAVFNK[x]FAYVLYQER	14	0	2604.333515	0.0079	0.1900
NAYVINLK[x]QIAK	7	0	1373.803016	0.0079	0.0950
AQIK[x]ILYVNNAK	3	0	1373.803016	0.0079	0.0950
VVGSEFVQK[x]YLGEGPRMVR	8	0	2150.130540	0.0079	0.1500
CTK[x]IIENEQSAEKNAYVINLK	2	0	2464.263053	0.0079	0.1650
NTACSGIIAEVK[x]LQAAYEYFR	11	0	2403.189167	0.0079	0.1650
AIEDAQELNGEHEILEAMK[x]NK	18	0	2381.153176	0.0079	0.1650
CEDGVILALEK[x]VVTSKLLKPR	10	0	2367.355831	0.0079	0.1650
QEYALALQK[x]WDLSR	8	0	1719.894338	0.0079	0.1100
LLRPRK[x]R	5	0	937.629701	0.0079	0.0550
EDCK[x]SLK	3	0	878.416723	0.0079	0.0550
S[x]RSYDSR	0	0	869.399102	0.0079	0.0550
K[x]YTGLLR	0	0	849.507194	0.0079	0.0550
SAKGTK[x]R	5	0	746.439846	0.0079	0.0550
TLDSNSLTHEK[x]IEFATITKDTTK	10	0	2592.328152	0.0078	0.1800
DVCIK[x]LGLDSEESAEYIVAKGIR	4	0	2564.315479	0.0078	0.1800
IGLHDDAYLDVCK[x]YYR	12	0	1999.946105	0.0078	0.1250
Q[x]YTVGQGYTKAAWFEK	0	0	1875.915465	0.0078	0.1250
IDK[x]KTTEEK	2	0	1090.586949	0.0078	0.0700
YFATLQK[x]SK	6	0	1084.591644	0.0078	0.0700
NSSSDMAYTSMFKGNQK[x]VVK	16	0	2221.050634	0.0077	0.1550
EAVLK[x]LKLELK	4	0	1282.822356	0.0077	0.0850
GSDAAPQASK[x]K	9	0	1058.535585	0.0077	0.0850
TLLAK[x]AVANQTSATFLRVVGSELIQK	4	0	2757.575126	0.0077	0.2000
REAEAAK[x]DEQIEK	6	0	1515.752826	0.0077	0.1000
M[x]SSKSSLELANNAVK	0	0	1577.808228	0.0077	0.1150
YPGGGPGK[x]TAILPVK	7	0	1453.829229	0.0077	0.1150
EKQNTPVLFDSK[x]EAVLK	11	0	1945.051948	0.0076	0.1300
QNLFVPTSDKEK[x]ASFAR	11	0	1937.000583	0.0076	0.1300
D[x]GLEDDMPALADEEFEK	0	0	1922.809068	0.0076	0.1300
LGIDPPK[x]GIMLYGPPGTGK	6	0	1910.033463	0.0076	0.1450
QIEELFEAIVLPMQQADK[x]FRK	17	0	2532.340909	0.0076	0.1600
CTKIIENEQSAEK[x]NAYVINLK	12	0	2464.263053	0.0076	0.1600
LNADVLGQLIKK[x]YYSFDNSLK	11	0	2428.300096	0.0076	0.1600
HNDLAQLVQQSRPLMANFSKAK[x]SAK	21	0	2781.470679	0.0076	0.1900
A[x]KVAEQNENPTVGSAQKMIQDEAQK	0	0	2713.333976	0.0076	0.1900
HCLLYLSCIDLDK[x]CSHTELVER	12	0	2760.303207	0.0075	0.1650
FSFISNVRPK[x]LFAYPPKSVQPTAK	9	0	2721.500514	0.0075	0.1800
ERGTCAGEVFMALK[x]GMALGSANEK	13	0	2526.202777	0.0075	0.1800
VGIKPPK[x]GVLLYGPPGTGKTLLAR	6	0	2431.467763	0.0075	0.1800
LAEGESEEVK[x]AYMDPHRSMK	9	0	2306.067009	0.0075	0.1500
LGLDSEESAEYIVAK[x]GIR	14	0	1949.010477	0.0075	0.1350
NK[x]ADYYTNICDR	1	0	1531.672470	0.0075	0.0900
DK[x]PKYEPPVPTR	1	0	1425.761546	0.0075	0.0900
VNLYK[x]FREER	4	0	1352.720019	0.0075	0.0750
SPSGNDALNDK[x]K	10	0	1244.599634	0.0075	0.0900
K[x]LQRLR	0	0	812.534410	0.0075	0.0450
QIK[x]EIK	2	0	757.469750	0.0075	0.0450
K[x]LIPIR	0	0	738.511554	0.0075	0.0450
AERK[x]AR	3	0	729.424532	0.0075	0.0450
NKISWYTK[x]IVDELDLR	7	0	1992.067931	0.0075	0.1200
LVNFTAK[x]TLDLLGIFR	6	0	1820.055916	0.0075	0.1200
LKPLIEK[x]GGDWERK	6	0	1667.935808	0.0075	0.1050
RVATEK[x]DFLDAVQK	5	0	1618.867791	0.0075	0.1050
K[x]GEIRMGTTITALR	0	0	1545.866017	0.0075	0.1050
VSTKK[x]ILGVAAEDK	4	0	1457.845270	0.0075	0.1050
NWK[x]EEYLR	2	0	1136.561406	0.0075	0.0600
K[x]LARNILK	0	0	954.633783	0.0075	0.0600
LQK[x]R	2	0	543.349250	0.0075	0.0300
SLK[x]R	2	0	502.322703	0.0075	0.0300
GEK[x]R	2	0	488.270670	0.0075	0.0300
M[x]SSK	0	0	451.210047	0.0075	0.0300
FVVFTPTLIDPELLDAQTKLWK[x]R	21	0	2729.515494	0.0074	0.1700
T[x]VYQISELESLLRSSHIITKELK	0	0	2686.490399	0.0074	0.1700
HVFPITK[x]GIGCVMTGSIADAR	6	0	2229.139719	0.0074	0.1550
QGSATVGLVSKTHAVLVALK[x]R	19	0	2134.258512	0.0074	0.1550
ILPNK[x]VDPLVSLMMVEK	4	0	1925.072882	0.0074	0.1250
VSPTGQITSTSARSGK[x]K	15	0	1703.916525	0.0074	0.1250
QAAK[x]ASVVETVTLTK	3	0	1544.877294	0.0073	0.1100
TLALK[x]YPGGGPGK	4	0	1257.708061	0.0073	0.0950
VRQLIIK[x]EEMMNSIQQAVAK	6	0	2328.265640	0.0072	0.1450
N[x]SSSDMAYTSMFKGNQKVVK	0	0	2221.050634	0.0072	0.1450
MSAQSCACMVRTLLYGK[x]R	16	0	2131.015784	0.0072	0.1300
EWNQNIK[x]NLSNVVEISGK	6	0	2071.069718	0.0072	0.1300
M[x]NSIVSKYTQSTNNDDPK	0	0	2040.942138	0.0072	0.1300
IGSVDRHIGIATTGFIPDGQHIVK[x]R	23	0	2686.466585	0.0072	0.1800
IAIVVNQNWYCANTK[x]YVTGPKNK	14	0	2680.379413	0.0072	0.1650
SSELPEVHLSMTRK[x]GVVALVEDK	13	0	2523.336549	0.0072	0.1650
QGDTK[x]INHEHFMDGILEVQMR	4	0	2497.184095	0.0071	0.1500
K[x]LFKSLGSGMDQEK	0	0	1566.807502	0.0071	0.1000
NIPK[x]EIK	3	0	840.506860	0.0071	0.0500
RFFPYYVYTTVAGIDK[x]EGK	15	0	2253.146903	0.0071	0.1350
TTLFKSELAQSK[x]YLMNVSR	11	0	2215.166981	0.0071	0.1350
SSSDMAYTSMFKGNQK[x]VVK	15	0	2107.007711	0.0071	0.1350
EMKK[x]DSESTEEK	3	0	1439.644921	0.0071	0.0850
ATDDDRWK[x]TLSK	7	0	1434.710239	0.0071	0.0850
DKPK[x]YEPPVPTR	3	0	1425.761546	0.0071	0.0850
NK[x]YAIQLPLPPK	1	0	1380.812854	0.0071	0.0850
M[x]MGINERKGFDFEYYQR	0	0	2182.992731	0.0071	0.1200
SLKDECK[x]QDIMFELGLLQER	6	0	2451.213662	0.0070	0.1400
QIEELFEAIVLPMQQADK[x]FR	17	0	2404.245953	0.0070	0.1400
AVEKLSVEALNSLTGEFK[x]GK	17	0	2119.152381	0.0070	0.1400
IITK[x]EGVETR	3	0	1144.645129	0.0070	0.0700
K[x]WRLR	0	0	757.471088	0.0070	0.0350
LVK[x]ER	2	0	643.401675	0.0070	0.0350
VAIK[x]K	3	0	557.390052	0.0070	0.0350
TVSDLTISQAIFELSSPFLENK[x]SQK	21	0	2781.443508	0.0070	0.1750
Y[x]TVGQGYTKAAWFEK	0	0	1747.856893	0.0070	0.1050
V[x]PTFANFHTPIFIAK	0	0	1701.924185	0.0070	0.1050
MNSIVSK[x]YTQSTNNDDPK	6	0	2040.942138	0.0069	0.1250
EIIRTSTSSMTAVPK[x]PLK	14	0	1958.086949	0.0069	0.1250
FCVGLQK[x]IEEIFK	6	0	1609.853723	0.0069	0.0900
EK[x]ASKGSNDDEMK	1	0	1437.640504	0.0069	0.0900
IQFCLALHNDSIK[x]SMR	12	0	1931.970877	0.0069	0.1100
FHQLK[x]PTRVLTLAMVK	4	0	1881.102150	0.0069	0.1100
DMTLEEAEVLILK[x]VLR	12	0	1871.043692	0.0069	0.1100
ATPYRGYSK[x]PNERATK	8	0	1837.943407	0.0069	0.1100
HRENK[x]IQR	4	0	1079.594768	0.0069	0.0550
KANWCDK[x]R	6	0	1076.518495	0.0069	0.0550
QRIQK[x]ENR	4	0	1070.594434	0.0069	0.0550
VVDK[x]DGIR	3	0	900.502835	0.0069	0.0550
ELLVK[x]ASK	4	0	886.548722	0.0069	0.0550
QGDTK[x]INHEHFMDGILEVQMRK	4	0	2625.279050	0.0068	0.1500
HNDLAQLVQQSRPLMANFSK[x]AK	19	0	2495.306589	0.0068	0.1500
YK[x]DGVILAADSRTTMGAYIANR	1	0	2385.210964	0.0068	0.1500
N[x]STEEIDLYNR	0	0	1352.620760	0.0068	0.0750
MPFGNTHNK[x]FK	8	0	1319.644415	0.0068	0.0750
K[x]GYQTIELDKK	0	0	1321.724101	0.0068	0.0750
IQYVGK[x]QDPKK	5	0	1302.729522	0.0068	0.0750
EKSLLAHK[x]GGHVVR	7	0	1529.878966	0.0068	0.0950
LAEGESEEVK[x]AYMDPHR	9	0	1959.899550	0.0068	0.1150
VETAVLSTTVK[x]AQARAK	10	0	1772.015506	0.0068	0.1150
EFHKDMTLEEAEVLILK[x]VLR	16	0	2412.308550	0.0068	0.1350
LPSEYDSRVK[x]AMEVDEKPTER	9	0	2478.205935	0.0067	0.1400
LFQVEYAIEAIK[x]LGSTAIGVK	11	0	2249.267011	0.0067	0.1400
IIYSDIDVDPVK[x]PEHVGKVVLKNK	11	0	2704.516220	0.0067	0.1600
LGVK[x]PPKGCLMFGPPGTGKTLLAR	3	0	2494.391501	0.0067	0.1600
QGDVLLNKLQK[x]YQATVMR	10	0	2104.146189	0.0067	0.1200
D[x]DGLEDDMPALADEEFEK	0	0	2037.836007	0.0067	0.1200
CFGIK[x]FDIMPRK	4	0	1510.778788	0.0067	0.0800
AVAHHTDCK[x]FIR	8	0	1453.724781	0.0067	0.0800
K[x]VEFGLPDLEGR	0	0	1358.719350	0.0067	0.0800
LCFDELK[x]KR	6	0	1207.638268	0.0067	0.0600
LQMSAMYK[x]K	7	0	1098.556519	0.0067	0.0600
K[x]LEETDVAK	0	0	1031.549839	0.0067	0.0600
VEFK[x]MGNGK	3	0	1008.506203	0.0067	0.0600
WK[x]TLSK	1	0	761.443537	0.0067	0.0400
VDVK[x]TK	3	0	688.411904	0.0067	0.0400
LTLEAMDLEIVEK[x]EHFKELVSK	12	0	2600.377016	0.0066	0.1450
SQK[x]ALDTLFSAIRDHDLAPLYK	2	0	2501.327703	0.0066	0.1450
DLVLALDTPRTAAVNIK[x]VR	16	0	2064.205418	0.0066	0.1250
AQSGPDASAK[x]LPTVIPTTR	9	0	1909.026796	0.0066	0.1250
YVQVEQRNK[x]PDER	8	0	1659.832802	0.0065	0.0850
QKSLEK[x]TLVPYLR	5	0	1573.919099	0.0065	0.0850
EEMMNSIQQAVAK[x]	12	0	1477.690428	0.0065	0.0850
AASIAVEDEK[x]RLR	9	0	1456.799717	0.0065	0.0850
KGINIDQSSNSK[x]DPEEEAEMMTK	11	0	2580.168225	0.0065	0.1500
AMSIVGLLLDDTDPMINVMK[x]LDK	19	0	2531.304781	0.0065	0.1500
DEPEETDVNKYQK[x]DEEWPPK	12	0	2475.107668	0.0065	0.1300
QLMTEFVDQVDDVVK[x]YEIDK	14	0	2413.172181	0.0065	0.1300
NSSSDMAYTSMFK[x]GNQKVVK	12	0	2221.050634	0.0065	0.1300
SVQPLASAK[x]ELLRSDILTLR	8	0	2209.279304	0.0065	0.1300
FVIHQEENK[x]R	8	0	1298.673071	0.0065	0.0650
K[x]PPVQPLAYK	0	0	1139.670224	0.0065	0.0650
C[x]SPSATLTHR	0	0	1128.534535	0.0065	0.0650
NCACVISQKK[x]VPDK	9	0	1645.827913	0.0064	0.0900
LVRK[x]CIK	3	0	915.568742	0.0064	0.0450
AK[x]TMTER	1	0	835.422145	0.0064	0.0450
ILYVNNAK[x]SQEEAIENIK	7	0	2075.089784	0.0064	0.1150
ENWKYACK[x]ILGVVEGQFSRPAK	7	0	2579.331740	0.0064	0.1400
DWNACK[x]KELLK	5	0	1403.723052	0.0064	0.0700
EVIELPLK[x]NPELFLR	7	0	1809.039932	0.0063	0.0950
DKPK[x]YEPPVPTRTGR	3	0	1739.931783	0.0063	0.0950
IDRK[x]IEFPPPSAEAR	3	0	1724.920885	0.0063	0.0950
SGNLPDADNSKSDISK[x]SSM	15	0	1951.879206	0.0063	0.1200
I[x]AIVVNQNWYCANTKYVTGPKNK	0	0	2680.379413	0.0063	0.1450
SAPVSDCLSK[x]YPLLSSSCGSQSLK	9	0	2570.235514	0.0063	0.1500
FLHDK[x]NSDYKETLIFK	4	0	1997.025735	0.0063	0.1000
WSTAETLTNNK[x]IDRDK	10	0	1890.943464	0.0063	0.1000
K[x]SGRSAPGVSTTSTIQ	0	0	1575.821569	0.0063	0.1000
E[x]MKKDSESTEEK	0	0	1439.644921	0.0063	0.0750
LKGYQTIELDK[x]K	10	0	1434.808159	0.0063	0.0750
IKLISGK[x]LDEAR	6	0	1341.797930	0.0063	0.0750
AAK[x]ASRGAATIK	2	0	1143.672345	0.0063	0.0750
TVQYATK[x]R	6	0	965.529382	0.0063	0.0500
K[x]TVQYATK	0	0	937.523235	0.0063	0.0500
QVK[x]R	2	0	529.333601	0.0063	0.0250
K[x]LIR	0	0	528.374737	0.0063	0.0250
AEAGLALSLIVK[x]ALSIEGDDK	11	0	2112.167695	0.0062	0.1300
NTWNSTLETAK[x]AK	10	0	1462.741537	0.0062	0.0800
GDSGEMSLQK[x]LFK	9	0	1438.712546	0.0062	0.0800
YGEK[x]ESLAAVLVR	3	0	1433.787759	0.0062	0.0800
VSAMMSCACQK[x]RLEDDHIHNYR	10	0	2720.203848	0.0061	0.1350
KPIGATWK[x]TTQLEEANSK	7	0	2001.053008	0.0061	0.1100
EDVQSLK[x]LKYYEQK	6	0	1769.919882	0.0061	0.0850
VVTSKLLK[x]PRVNNR	7	0	1622.994323	0.0061	0.0850
HIIMFDCKILEFTK[x]YSNDK	13	0	2401.180912	0.0061	0.1150
QDIMFELGLLQERLAEK[x]WR	16	0	2374.246622	0.0061	0.1150
DQELTEENVSISVIGK[x]DEK	15	0	2132.048371	0.0061	0.1150
LAAPQLVQMFIGDGAK[x]LVR	15	0	2026.139651	0.0061	0.1150
LTK[x]VGDNTIVGAGGDISDYQQIQR	2	0	2547.292771	0.0060	0.1450
VGIK[x]PPKGVLLYGPPGTGKTLLAR	3	0	2431.467763	0.0060	0.1450
ASVVETVTLTK[x]VTQKKPPVQPLAYK	10	0	2724.578817	0.0060	0.1500
CIK[x]IACWVVGSGDTIYDCVR	2	0	2371.112179	0.0060	0.1200
LREWNQNIK[x]NLSNVVEISGK	8	0	2340.254878	0.0060	0.1200
IEPLK[x]LKVLVQGLER	4	0	1734.076651	0.0060	0.0900
HIEVGDSVLVK[x]IITK	10	0	1649.971524	0.0060	0.0900
VMK[x]EDNLILR	2	0	1229.680131	0.0060	0.0600
VVTSK[x]LLKPR	4	0	1139.738968	0.0060	0.0600
NEEK[x]K	3	0	646.328572	0.0060	0.0300
K[x]GEIR	0	0	601.354728	0.0060	0.0300
TK[x]LVK	1	0	587.400615	0.0060	0.0300
K[x]AFGR	0	0	577.333601	0.0060	0.0300
SAK[x]AK	2	0	503.306720	0.0060	0.0300
HNFVGLFVELSK[x]LLVK	11	0	1842.076651	0.0059	0.0950
K[x]DSESTEEKEAQAVQR	0	0	1833.870361	0.0059	0.0950
TK[x]INLIETLRTITDGK	1	0	1815.046470	0.0059	0.0950
ALTCK[x]MPGTLLPGPGK	4	0	1639.878887	0.0059	0.0950
CFIVNELMRWPK[x]IAEIYGSALR	11	0	2665.387142	0.0059	0.1300
GVFK[x]NVSGNVLSEIKNNWQIER	3	0	2530.329098	0.0059	0.1300
AGDFQGLNEQLVSLFKK[x]HGQLK	16	0	2456.317475	0.0059	0.1300
YQKDEEWPPK[x]M	9	0	1449.659787	0.0059	0.0650
CFGIK[x]FDIMPR	4	0	1382.683832	0.0059	0.0650
AVDEEMK[x]VRSEDYLPSK	6	0	1994.961812	0.0059	0.1000
Q[x]TVYQISELESLLRSSHIITKELK	0	0	2814.548970	0.0058	0.1400
AELDKIGLSK[x]IR	9	0	1341.797930	0.0058	0.0700
VADLK[x]K	4	0	672.416990	0.0058	0.0350
WIAK[x]QILDCIVNLSEPAKK	3	0	2225.224100	0.0058	0.1100
GERPSCPTGYHLK[x]SIRTGR	12	0	2171.101696	0.0058	0.1100
EDLTDEEK[x]AASIAVEDEKR	7	0	2147.022884	0.0058	0.1100
SSSDMAYTSMFK[x]GNQKVVK	11	0	2107.007711	0.0058	0.1100
EPLK[x]EVVQFVGSR	3	0	1486.814306	0.0058	0.0750
VNLEAYLDLSITPK[x]QHAVNER	13	0	2409.265107	0.0057	0.1200
K[x]EDSSPCGYIIRILSGEQTVK	0	0	2379.210294	0.0057	0.1200
LYFYYILFFEK[x]CNR	10	0	1974.970140	0.0057	0.0800
ATAGPIIADKNCK[x]K	12	0	1485.797272	0.0057	0.0800
VNGVVFTNRPDEK[x]NRQYQEVVK	12	0	2618.356371	0.0057	0.1250
ETDLK[x]PYVLELAMTVVLDIEFR	4	0	2593.371204	0.0057	0.1250
G[x]VFKNVSGNVLSEIKNNWQIER	0	0	2530.329098	0.0057	0.1250
YLHQSLKYK[x]EDTALR	8	0	1863.984208	0.0057	0.0850
GNQK[x]VVKVDAQDFLK	3	0	1687.925637	0.0057	0.0850
VGVFKNVSGNVLSEIK[x]NNWQIER	15	0	2629.397507	0.0057	0.1300
EATPMEMDEEK[x]SQDISINGNSKK	10	0	2580.168225	0.0057	0.1300
INVK[x]KSYDYSATMYTR	3	0	1938.950858	0.0056	0.0900
K[x]TLEVLYLKMHNNHAK	0	0	1938.050842	0.0056	0.0900
IDKNTWNSTLETAK[x]AK	13	0	1818.947489	0.0056	0.0900
VVK[x]VDAQDFLKVAETR	2	0	1817.004608	0.0056	0.0900
AMVNIDTIDNK[x]VATTM	10	0	1735.848372	0.0056	0.0900
VVSSAIVDK[x]YIGESAR	8	0	1692.904567	0.0056	0.0900
AKSAK[x]IVR	4	0	871.560288	0.0056	0.0450
IVK[x]SAKAK	2	0	843.554142	0.0056	0.0450
AANVLAFQSTTK[x]TLALK	11	0	1776.014446	0.0056	0.0950
LAAPQLVQMFIGDGAK[x]LVRDAFALAK	15	0	2742.525343	0.0056	0.1450
IK[x]YEYQKLK	1	0	1211.691351	0.0056	0.0500
KINVK[x]FFEK	4	0	1151.670224	0.0056	0.0500
GGDWERK[x]NR	6	0	1116.542400	0.0056	0.0500
VLTLAMVK[x]R	7	0	1029.636817	0.0056	0.0500
GNAK[x]FGDGIQIAQLALKHR	3	0	2036.127841	0.0055	0.1050
D[x]GLEDDMPALADEEFEKMDR	0	0	2324.977588	0.0055	0.1100
VTQKKPPVQPLAYK[x]SATPFR	13	0	2255.278912	0.0055	0.1100
ALTLKTGPPGPPCGGK[x]FMLK	15	0	2069.116472	0.0055	0.1100
PFGNTHNK[x]FK	7	0	1188.603937	0.0055	0.0550
TMGKNK[x]VLVK	5	0	1116.668841	0.0055	0.0550
K[x]GVVALVEDK	0	0	1056.617856	0.0055	0.0550
DVEFLHSDK[x]IDTIVKEIQDEK	8	0	2500.269581	0.0055	0.1150
V[x]PTFANFHTPIFIAKREDGMK	0	0	2418.251708	0.0055	0.1150
LQK[x]DLGQVLNK	2	0	1254.729522	0.0055	0.0600
TNSTDEK[x]GTKK	6	0	1207.604385	0.0055	0.0600
VGVFK[x]NVSGNVLSEIKNNWQIER	4	0	2629.397507	0.0054	0.1250
LFQVEYAIEAIKLGSTAIGVK[x]TK	20	0	2478.409640	0.0054	0.1250
KEEMVMLK[x]GDEVVSLLGVSEQVQVR	7	0	2801.466563	0.0054	0.1350
LVPYLTK[x]LESKQR	6	0	1573.919099	0.0054	0.0700
DIKSMIADK[x]HAIR	8	0	1496.813257	0.0054	0.0700
DYTMAQPEFFK[x]AVR	10	0	1701.818400	0.0054	0.0750
S[x]FLELTEVWGKPQK	0	0	1660.882380	0.0054	0.0750
VLELRAELDK[x]IGLSK	9	0	1682.992985	0.0053	0.0800
INVKK[x]SYDYSATMYTR	4	0	1938.950858	0.0053	0.0850
STELQIGVVEDDK[x]PFR	12	0	1831.931505	0.0053	0.0850
SLYFATPGNTSFK[x]TDM	12	0	1778.818457	0.0053	0.0850
QLEMLDLQEGFIK[x]EDCK	12	0	2094.996478	0.0053	0.0900
MTDK[x]YAFSLTTFSPNGK	3	0	1906.913413	0.0053	0.0900
QLIIK[x]EEMMNSIQQAVAK	4	0	2073.096129	0.0053	0.0950
ATSAGPK[x]QTETINWLEKR	6	0	2029.059155	0.0053	0.0950
EGK[x]VTFFYTDYIGVYAPRK	2	0	2253.146903	0.0053	0.1000
QIQPK[x]TFANLVSSTLYEKR	4	0	2222.205809	0.0053	0.1000
MYGGVREPLK[x]EVVQFVGSR	9	0	2150.130540	0.0053	0.1000
TLALK[x]YPGGGPGKTAILPVK	4	0	1980.177084	0.0052	0.1050
KCIK[x]IACWVVGSGDTIYDCVR	3	0	2499.207134	0.0052	0.1100
K[x]CIKIACWVVGSGDTIYDCVR	0	0	2499.207134	0.0052	0.1100
EERQIQPK[x]TFANLVSSTLYEK	7	0	2480.290985	0.0052	0.1100
ELNLMDPK[x]VPEDIFKTHLEVAR	7	0	2593.357284	0.0052	0.1150
WDLSK[x]QEALYLAQRSIVAATHR	4	0	2555.360731	0.0052	0.1150
LTGDTNGALDK[x]LEEIGVADQYK	10	0	2349.169873	0.0052	0.1150
K[x]ALSSLKYMLLSQIMLNSVSEVK	0	0	2581.422189	0.0052	0.1200
VDTILLFMPMDESLK[x]VFQALTTIR	14	0	2780.485512	0.0052	0.1250
LEK[x]SLLELNETQSNIQEQGVNWGK	2	0	2756.397956	0.0052	0.1250
KLEETDVAK[x]AAILERPYASTGAYK	8	0	2623.385606	0.0052	0.1250
DELWK[x]NDDQLTYTYKDEK	4	0	2303.059268	0.0050	0.0900
ELREVIELPLK[x]NPELFLR	10	0	2207.267680	0.0050	0.0900
HHFYAK[x]IDRPAQVISFKK	5	0	2184.195523	0.0050	0.0900
K[x]PIGATWKTTQLEEANSK	0	0	2001.053008	0.0050	0.0900
YK[x]NENLENIEDVQLR	1	0	1875.932566	0.0050	0.0750
TLEVLYLK[x]MHNNHAK	7	0	1809.955886	0.0050	0.0750
LLK[x]PRVNNRIGSVDR	2	0	1736.016844	0.0050	0.0750
VADLK[x]KLEGTIDYQK	4	0	1719.940617	0.0050	0.0750
VELAK[x]QNLFVPTSDK	4	0	1687.914404	0.0050	0.0750
LLIFEK[x]QVR	5	0	1144.696771	0.0050	0.0450
IEDTDK[x]YDK	5	0	1125.518932	0.0050	0.0450
RLMSK[x]VAEK	4	0	1060.606245	0.0050	0.0450
LDPPILPENGDLEK[x]DEPEETDVNK	13	0	2705.291825	0.0050	0.1200
APPEILDISKQLADYK[x]AFEDSLR	15	0	2618.359059	0.0050	0.1150
VIAGLVATNGAVGLK[x]YYEENSLTSK	14	0	2596.374708	0.0050	0.1250
AGDFQGLNEQLVSLFK[x]KHGQLK	15	0	2456.317475	0.0050	0.1100
K[x]CLTDLEDEAPAKDILLDMSR	0	0	2432.192593	0.0050	0.1050
THAVLVALK[x]RNAEELSSYQK	8	0	2256.222519	0.0050	0.1000
LAQFEKEEYVSDPK[x]EQM	13	0	2069.961478	0.0050	0.0850
RQTLNK[x]IALDEQIQALK	5	0	1981.131923	0.0050	0.0850
VPFTAAITITGVK[x]TSTGGPK	12	0	1945.088332	0.0050	0.1000
IKILFSDVK[x]AMTTGLR	8	0	1792.027986	0.0050	0.0800
Q[x]DYDLVRSLESQIR	0	0	1720.874329	0.0050	0.0700
STELFK[x]NEEEPTKK	5	0	1678.841301	0.0050	0.0700
VVTSK[x]LLKPRVNNR	4	0	1622.994323	0.0050	0.0700
EEFAEK[x]AVSVIQAR	5	0	1575.825595	0.0050	0.0700
QEMK[x]KDSESTEEK	3	0	1567.703492	0.0050	0.0650
KDK[x]PKYEPPVPTR	2	0	1553.856502	0.0050	0.0650
ILFSDVK[x]AMTTGLR	6	0	1550.848972	0.0050	0.0700
LNDPEDK[x]YEALSK	6	0	1520.735782	0.0050	0.0650
GDSGEMSLQKLFK[x]	12	0	1438.712546	0.0050	0.0650
GVMTLGFDLIK[x]R	10	0	1348.753625	0.0050	0.0600
GTLK[x]VHTIRLR	3	0	1292.804020	0.0050	0.0550
YFATLQKSK[x]R	8	0	1240.692746	0.0050	0.0500
SRK[x]VAQTTYK	2	0	1180.656362	0.0050	0.0500
GTEVEK[x]ITIK	5	0	1116.638983	0.0050	0.0500
LCFDELK[x]K	6	0	1051.537166	0.0050	0.0400
TLLYGK[x]R	5	0	849.507194	0.0050	0.0350
ENK[x]IQR	2	0	786.434760	0.0050	0.0300
LK[x]DLR	1	0	643.401675	0.0050	0.0250
RMK[x]K	2	0	561.342056	0.0050	0.0200
LAK[x]R	2	0	486.327789	0.0050	0.0200
K[x]SLK	0	0	474.316557	0.0050	0.0200
K[x]SGR	0	0	446.260107	0.0050	0.0200
IHAYVK[x]VLTLSLMEELHKMDDR	5	0	2640.376636	0.0048	0.1050
VNQIESQMAMAEK[x]LIQIRVK	12	0	2328.265640	0.0047	0.0950
IHSRK[x]MAIDDDINWEELAR	4	0	2311.137804	0.0047	0.0900
DAYVYSIVAIARIK[x]LISGK	13	0	2079.209109	0.0047	0.0900
YEAK[x]AIGSGSEPAKSELVK	3	0	1963.026127	0.0047	0.0900
SGNLPDADNSK[x]SDISKSSM	10	0	1951.879206	0.0047	0.0900
QGDVLLNK[x]LQKYQATVMR	7	0	2104.146189	0.0047	0.0850
DYEQFGYFK[x]RMGNIEM	8	0	2026.891629	0.0047	0.0750
FK[x]LNYKPEEEYPDLSK	1	0	1998.993768	0.0047	0.0750
Q[x]IAIVVNQNWYCANTK	0	0	1920.951525	0.0047	0.0750
GQYSTVGK[x]VAVGQQYR	7	0	1739.895399	0.0047	0.0750
QTGQYYGGLK[x]LCVDR	9	0	1756.856570	0.0047	0.0700
VNGVVFTNRPDEK[x]NR	12	0	1743.901545	0.0047	0.0700
IDRK[x]VEFGLPDLEGR	3	0	1742.931448	0.0047	0.0700
DK[x]PKYEPPVPTRTGR	1	0	1739.931783	0.0047	0.0700
NVVTEAGFIAIK[x]EDR	11	0	1660.878354	0.0047	0.0700
YK[x]SYLLQHREWDSK	1	0	1851.926697	0.0046	0.0650
QHAVNERAK[x]IIDLR	8	0	1661.932452	0.0046	0.0650
AVEK[x]LMSRRPPVIR	3	0	1650.971479	0.0046	0.0650
ELAAIK[x]EDTEAVLK	5	0	1528.834763	0.0046	0.0650
KDKPK[x]YEPPVPTR	4	0	1553.856502	0.0046	0.0600
TEPK[x]AVDEEMKVR	3	0	1530.771118	0.0046	0.0600
GGDEWKIEPLK[x]LK	10	0	1511.834706	0.0046	0.0600
LK[x]GYQTIELDKK	1	0	1434.808159	0.0046	0.0550
L[x]KGYQTIELDKK	0	0	1434.808159	0.0046	0.0550
K[x]AFGRVYATMQK	0	0	1398.744122	0.0046	0.0550
DTMNVDINAIK[x]K	10	0	1360.701983	0.0046	0.0550
EVLNK[x]GVSKDEK	4	0	1344.724827	0.0046	0.0550
LHQVEYALEAIK[x]QGSATVGLVSK	11	0	2440.332455	0.0046	0.1050
MNGASGAELK[x]GVCTEAGMFALR	9	0	2269.065233	0.0045	0.1000
LDDMSLIK[x]EDCEAATDPLLKK	7	0	2404.186446	0.0045	0.0950
DAVK[x]EAARILYATHDEENNK	3	0	2286.123929	0.0045	0.0900
SSKSSLELANNAVK[x]SNDIEK	13	0	2133.091236	0.0045	0.0900
IHAK[x]SMAIDK	3	0	1112.601159	0.0045	0.0450
AEAK[x]DVAKMK	3	0	1089.585175	0.0045	0.0450
TIEAITFK[x]TDNHLSSTLEK	7	0	2147.110911	0.0045	0.0850
VIGSELVQK[x]YVGEGARMVR	8	0	2090.130540	0.0045	0.0850
LQK[x]DLGQVLNKYVQVEQR	2	0	2157.190495	0.0044	0.0800
GTPGYGPLGVLPK[x]VGIR	12	0	1679.972193	0.0044	0.0750
QVRQASDTSTNTK[x]VLIYIADLLFR	12	0	2751.491794	0.0044	0.1050
D[x]VPTFANFHTPIFIAK	0	0	1816.951123	0.0044	0.0700
QLDSERFIVK[x]ASSGPR	9	0	1788.948158	0.0044	0.0700
P[x]PKEDWEK	0	0	1027.497414	0.0044	0.0350
LLEK[x]LEIK	3	0	984.621882	0.0044	0.0350
ASK[x]VLELR	2	0	914.554868	0.0044	0.0350
LMGQINK[x]MPLLQSSVALLGQKIR	6	0	2537.454825	0.0043	0.1000
DLGQVLNK[x]YVQVEQR	7	0	1787.952910	0.0043	0.0650
HK[x]FQDILLGAGQAIK	1	0	1637.925245	0.0043	0.0650
ELVSK[x]ASPIAGSEGK	4	0	1471.788150	0.0043	0.0650
TYNLISSYIK[x]SVEISALASKNR	9	0	2456.327369	0.0043	0.0950
IAIVVNQNWYCANTK[x]YVTGPK	14	0	2438.241535	0.0043	0.0900
KCLTDLEDEAPAK[x]DILLDMSR	12	0	2432.192593	0.0043	0.0900
AVAASLGVNFLK[x]VVSSAIVDK	11	0	2087.198937	0.0043	0.0900
K[x]ELLKLK	0	0	870.590192	0.0043	0.0300
FSGEK[x]KSLPLQIEVANDCIK	4	0	2275.188107	0.0043	0.0850
K[x]AQSGPDASAKLPTVIPTTR	0	0	2037.121751	0.0043	0.0850
GVVALVEDK[x]TKSVALGGITK	8	0	1984.156741	0.0043	0.0850
IK[x]TLSMEKHTELR	1	0	1584.865682	0.0042	0.0550
IDELVSNNEK[x]IWK	9	0	1586.830346	0.0042	0.0550
MEILK[x]IHLEKVSK	4	0	1566.916655	0.0042	0.0550
SK[x]RHQGVLEIEFMIDHNMK	1	0	2311.156430	0.0042	0.0800
IGLSK[x]IRIAYASVVYIADK	4	0	2079.209109	0.0042	0.0800
TLPPELK[x]GEALGNSEHIR	6	0	1960.037693	0.0042	0.0750
MEQK[x]PEVDYSEK	3	0	1481.670742	0.0042	0.0500
MVILNK[x]DGMERK	5	0	1432.752968	0.0042	0.0500
WAIK[x]EK	3	0	773.443537	0.0042	0.0250
M[x]ESLQR	0	0	762.369385	0.0042	0.0250
V[x]GVFKNVSGNVLSEIKNNWQIER	0	0	2629.397507	0.0041	0.0950
AK[x]TMTERLCPHTTSASM	1	0	1920.885494	0.0041	0.0700
LTLEAMDLEIVEKEHFK[x]ELVSK	16	0	2600.377016	0.0041	0.0900
GERPSCPTGYHLK[x]SIR	12	0	1856.931459	0.0041	0.0650
DTMNVDINAIK[x]KGEIR	10	0	1815.951192	0.0041	0.0650
K[x]PPVQPLAYKSATPFR	0	0	1799.009303	0.0041	0.0650
PPKEDWEK[x]YQKPVDTEEENDK	7	0	2603.202624	0.0040	0.0850
HIGIATTGFIPDGQHIVK[x]RAR	17	0	2286.270804	0.0040	0.0850
EVVQFVGSRFNSNAIAAVATK[x]MVTLK	20	0	2779.505334	0.0040	0.1050
ILSNITYSYK[x]GYGLSMGTMLAGTGK	9	0	2625.318122	0.0040	0.1000
ESQLVDKFFEK[x]INVK	10	0	1822.982813	0.0040	0.0600
NPK[x]ADPLDER	2	0	1153.572695	0.0040	0.0400
K[x]TELEEIMLLNLHK	0	0	1709.938508	0.0039	0.0550
NELEKLNFSSLK[x]MK	11	0	1679.891560	0.0039	0.0550
TIEAITFK[x]TDNHLSSTLEKLSFK	7	0	2622.390357	0.0039	0.0900
NIK[x]VIMATNRIDILDPALLRPGR	2	0	2588.494714	0.0039	0.0900
YTSLSEEQK[x]MKSDINAHK	8	0	2108.020718	0.0039	0.0700
VYATMQK[x]LQKDLGQVLNK	6	0	2076.140043	0.0039	0.0700
ETTEK[x]KIDK	4	0	1090.586949	0.0039	0.0350
IDVLFSK[x]IR	6	0	1089.654575	0.0039	0.0350
T[x]IDNAETMK	0	0	1021.474961	0.0039	0.0350
SLALTK[x]KDK	5	0	1002.607293	0.0039	0.0350
VK[x]VIAATNR	1	0	970.592313	0.0039	0.0350
MPPKEDWEK[x]YQKPVDTEEENDK	8	0	2734.243102	0.0039	0.0850
D[x]DGLEDDMPALADEEFEKMDRR	0	0	2596.105628	0.0039	0.0850
MPGTLLPGPGK[x]GYIGDPIKFVR	10	0	2312.271383	0.0039	0.0850
AVAVVVDPIQSVKGK[x]VVIDAFR	14	0	2309.346986	0.0039	0.0850
N[x]SSSDMAYTSMFK	0	0	1467.600950	0.0038	0.0500
GVILYGAPGTGK[x]TLLAK	11	0	1657.976610	0.0038	0.0650
AQSGPDASAK[x]LPTVIPTTRCR	9	0	2225.158538	0.0038	0.0800
KVAEQNENPTVGSAQK[x]MIQDEAQK	15	0	2642.296866	0.0038	0.0900
K[x]VGQYIRQPQNVLVSETLER	0	0	2356.286176	0.0038	0.0750
QQEADGIIK[x]ELNNDLDPTLR	8	0	2281.154893	0.0038	0.0750
QRIVAFVGSPIVEDEK[x]NLIR	15	0	2282.274552	0.0038	0.0750
DGSSGGTIRMVILNK[x]DGMER	14	0	2135.046217	0.0038	0.0750
K[x]LIPIRGTEVEK	0	0	1381.829229	0.0038	0.0450
VLGVFSEK[x]AQIK	7	0	1317.765572	0.0038	0.0450
K[x]YIPNPVLVIIDVKPK	0	0	1835.128350	0.0037	0.0600
M[x]SGYDRALSVFSPDGR	0	0	1756.820186	0.0037	0.0600
K[x]ANWCDKR	0	0	1076.518495	0.0037	0.0300
VLVDK[x]SRK	4	0	943.581415	0.0037	0.0300
F[x]ATLQKSK	0	0	921.528321	0.0037	0.0300
K[x]PRR	0	0	555.360483	0.0037	0.0150
IDK[x]K	2	0	502.311471	0.0037	0.0150
LIK[x]K	2	0	500.368591	0.0037	0.0150
YDK[x]LVETSGQIRCGSPYIIEDSK	2	0	2657.300555	0.0037	0.0850
SLADFEKALQDYK[x]PELASDPIIR	12	0	2618.359059	0.0037	0.0850
NRLK[x]AYQGIYLMSIR	3	0	1825.003168	0.0037	0.0550
TNNLDLEHK[x]HKTPDK	8	0	1788.911774	0.0037	0.0550
LIDASTVK[x]HVFPITK	7	0	1667.960960	0.0037	0.0550
TSASIDFDSNFLNSMIKK[x]NEEK	17	0	2517.205601	0.0036	0.0800
IIENEQSAEKNAYVINLK[x]QIAK	17	0	2515.364479	0.0036	0.0800
G[x]LGYPEDAIGK	0	0	1118.560737	0.0036	0.0400
K[x]NVPKLQNVSNFQK	0	0	1642.915408	0.0036	0.0500
DWNACK[x]K	5	0	920.417393	0.0036	0.0250
K[x]ATDDDR	0	0	819.372221	0.0036	0.0250
SAK[x]GTKR	2	0	746.439846	0.0036	0.0250
EDTEAVLK[x]RINDTVGIK	7	0	1900.026461	0.0035	0.0600
GCLMFGPPGTGK[x]TLLAR	11	0	1774.922143	0.0035	0.0600
K[x]QLLIDGANVLRIHTCSNTR	0	0	2308.243265	0.0035	0.0700
HPK[x]FEEILTR	2	0	1268.687660	0.0035	0.0350
RFDSEK[x]AGDR	5	0	1179.563192	0.0035	0.0350
NLQVAK[x]SLDK	5	0	1114.634566	0.0035	0.0350
AELDK[x]IGLSK	4	0	1072.612770	0.0035	0.0350
NLNAPK[x]FSFISNVRPKLFAYPPK	5	0	2647.463738	0.0035	0.0800
SLADFEK[x]ALQDYKPELASDPIIR	6	0	2618.359059	0.0035	0.0800
Q[x]EMKKDSESTEEK	0	0	1567.703492	0.0035	0.0450
SAKAK[x]NPMFALSR	4	0	1419.765584	0.0035	0.0450
DQIGEEK[x]TILQSLLQR	6	0	1870.015898	0.0034	0.0550
ATREPNK[x]GSYRPYTAK	6	0	1837.943407	0.0034	0.0550
VGPGYVARSSCK[x]IVFR	11	0	1794.956220	0.0034	0.0550
TAALSARPAK[x]NIRIHAYVK	9	0	2079.206421	0.0034	0.0650
QAAK[x]ASVVETVTLTKVTQK	3	0	2001.146903	0.0034	0.0650
YEAKAIGSGSEPAK[x]SELVK	13	0	1963.026127	0.0034	0.0650
SGSAADTQTVADLLK[x]YYLSMYR	14	0	2452.194311	0.0034	0.0750
QSK[x]YTYDRGTTAVLK	2	0	1729.899815	0.0033	0.0500
VEFKMGNGK[x]MVEISR	8	0	1723.874862	0.0033	0.0500
VADLKK[x]LEGTIDYQK	5	0	1719.940617	0.0033	0.0500
VVGQLLEK[x]LKPLIEK	7	0	1706.070505	0.0033	0.0500
DK[x]LVLKEVFLSFHNLVGR	1	0	2113.204692	0.0033	0.0600
HPK[x]FEEILTRLR	2	0	1537.872820	0.0033	0.0400
TK[x]DAVVLGVEKR	1	0	1313.766632	0.0033	0.0400
GSDAAPQASKK[x]K	10	0	1186.630541	0.0033	0.0400
LLVK[x]DRIDK	3	0	1098.676036	0.0033	0.0300
NFGRDLK[x]LK	6	0	1089.629423	0.0033	0.0300
HTVIK[x]TGLR	4	0	1023.618860	0.0033	0.0300
FLSK[x]TLDSNSLTHEKIEFATITK	3	0	2622.390357	0.0033	0.0750
LEETDVAK[x]AAILERPYASTGAYK	7	0	2495.290650	0.0033	0.0750
VDKNWSK[x]IYDFPLFQGIFIR	6	0	2485.315688	0.0032	0.0650
AVEK[x]LSVEALNSLTGEFKGK	3	0	2119.152381	0.0032	0.0650
K[x]SNFFLQLDGLVGQEAR	0	0	1921.005669	0.0032	0.0550
NDGTIVIRK[x]LEETDVAK	8	0	1900.026461	0.0032	0.0550
IEFATITK[x]DTTKNK	7	0	1608.872208	0.0032	0.0450
GLATMGMGYLGSTGK[x]TYNLISSYIK	14	0	2625.318122	0.0032	0.0800
IMK[x]LCFDELKK	2	0	1423.756658	0.0032	0.0350
TGPPGPPCGGKFMLK[x]LGVK	14	0	1940.037500	0.0032	0.0600
VLSNYMKQEALSSK[x]TLFTRPIPVR	13	0	2777.526069	0.0031	0.0750
ALRDTLSK[x]DQELTEENVSISVIGK	7	0	2644.391809	0.0031	0.0750
FDIMPRK[x]K	6	0	1033.574220	0.0031	0.0250
SSCK[x]IVFR	3	0	995.522185	0.0031	0.0250
MHNNHAK[x]SLPPEEYDEKLYNK	6	0	2556.206604	0.0031	0.0650
ILEHK[x]EIMLRVEPIPLINGEK	4	0	2470.398029	0.0031	0.0650
LNADVLGQLIK[x]KYYSFDNSLK	10	0	2428.300096	0.0031	0.0650
NLLLQEK[x]GFPTPK	6	0	1483.839792	0.0031	0.0400
YTGLLRVSAMMSCACQK[x]R	16	0	2131.015784	0.0031	0.0550
VNQIESQMAMAEK[x]LIQIR	12	0	2101.102276	0.0031	0.0550
NVSGNVLSEIK[x]NNWQIER	10	0	2099.075864	0.0031	0.0550
EAEAAK[x]DEQIEKIDTVIK	5	0	2029.057817	0.0031	0.0550
ATLEIYHEDNNRAEAK[x]DVAK	15	0	2286.123929	0.0030	0.0600
K[x]ASLLTREDLTDEEK	0	0	1746.899873	0.0030	0.0450
GIDLK[x]SIAEK	4	0	1072.612770	0.0030	0.0300
K[x]NRLK	0	0	657.428557	0.0030	0.0150
GEIK[x]K	3	0	573.348581	0.0030	0.0150
LVK[x]GR	2	0	571.380549	0.0030	0.0150
GVFKNVSGNVLSEIK[x]NNWQIER	14	0	2530.329098	0.0030	0.0650
VLNK[x]GDSGEMSLQKLFK	3	0	1893.002891	0.0029	0.0500
R[x]FANNDEIHPSK	0	0	1426.695258	0.0029	0.0350
DEK[x]SGVKLENVK	2	0	1344.724827	0.0029	0.0350
LLIFEK[x]QVRQASDTSTNTK	5	0	2178.164339	0.0029	0.0550
S[x]SSDMAYTSMFKGNQKVVK	0	0	2107.007711	0.0029	0.0550
K[x]YYESFADFDSEGTDAYLTYK	0	0	2512.095710	0.0029	0.0600
DCISGWGCVVYVITADK[x]CIKR	16	0	2499.207134	0.0029	0.0600
VIPVEELKEIK[x]QIK	10	0	1665.007573	0.0029	0.0400
NKTDTK[x]TIEAITFK	5	0	1608.872208	0.0029	0.0400
WAIKEK[x]R	5	0	929.544639	0.0029	0.0200
KK[x]LIPIR	1	0	866.606510	0.0029	0.0200
M[x]MGINER	0	0	849.383652	0.0029	0.0200
KLDVAK[x]R	5	0	828.518092	0.0029	0.0200
GVSK[x]DEK	3	0	761.391895	0.0029	0.0200
LAQLLRQLASYYHK[x]ESNALFMVR	13	0	2750.468893	0.0028	0.0650
TDATFIRVIGSELVQK[x]YVGEGAR	15	0	2508.333515	0.0028	0.0650
NLQVAKSLDK[x]QMVEER	9	0	1886.988302	0.0028	0.0450
QEVAAQK[x]SSEETEDKK	6	0	1805.864214	0.0028	0.0450
KLEKGQSIDDMIPAQK[x]	15	0	1799.945046	0.0028	0.0450
ESQDYLNLVQALAETNVK[x]DEKSGVK	17	0	2777.408184	0.0028	0.0700
NSIVSK[x]YTQSTNNDDPKK	5	0	2037.996615	0.0028	0.0500
NSTNNTK[x]ER	6	0	1062.505347	0.0028	0.0250
IVRTLIDK[x]FSGEK	7	0	1504.861253	0.0027	0.0350
VK[x]AFGRVYATMQK	1	0	1497.812531	0.0027	0.0350
M[x]SFLELTEVWGKPQK	0	0	1791.922859	0.0027	0.0400
SIAEK[x]MNGASGAELK	4	0	1504.755469	0.0027	0.0400
MVCK[x]IWKSDEINEVLNK	3	0	2105.064830	0.0026	0.0450
GVLLYGPPGTGK[x]TMLVK	11	0	1729.979978	0.0026	0.0450
TGPPGPPCGGK[x]FMLKLGVK	10	0	1940.037500	0.0026	0.0500
EDCEAATDPLLK[x]KQMSYMLAR	11	0	2469.170083	0.0026	0.0550
VK[x]EDMVDQESTDNNGVQVESR	1	0	2378.065484	0.0026	0.0550
QASDTSTNTK[x]VLIYIADLLFR	9	0	2368.263712	0.0026	0.0550
DIGEPDSEAVFTISQSPFEK[x]PQK	19	0	2548.233196	0.0026	0.0600
SLPLQIEVANDCIK[x]WAIK	13	0	2097.129144	0.0025	0.0450
VYATMQKLQK[x]DLGQVLNK	9	0	2076.140043	0.0025	0.0450
GK[x]VAVFDSQTQPPVLWFR	1	0	2074.099899	0.0025	0.0450
QIAIVVNQNWYCANTK[x]YVTGPKNK	15	0	2808.437985	0.0025	0.0600
D[x]VPTFANFHTPIFIAKREDGMK	0	0	2533.278647	0.0025	0.0550
VFHPITK[x]AVILSDTKPVDKK	6	0	2235.298978	0.0025	0.0500
K[x]IPQVASFRIDK	0	0	1400.813914	0.0025	0.0300
EK[x]ADAAFLRLVK	1	0	1359.787367	0.0025	0.0300
EDALFK[x]NEEK	5	0	1221.587675	0.0025	0.0250
SK[x]TLQYFA	1	0	956.496688	0.0025	0.0200
IHLEK[x]VSK	4	0	952.570517	0.0025	0.0200
LLK[x]MQR	2	0	787.473787	0.0025	0.0150
LLVK[x]DR	3	0	742.470084	0.0025	0.0150
M[x]SGYDR	0	0	727.295891	0.0025	0.0150
K[x]YDK	0	0	552.290736	0.0025	0.0100
K[x]CIK	0	0	547.315173	0.0025	0.0100
DQK[x]K	2	0	517.285985	0.0025	0.0100
ELK[x]K	2	0	516.327120	0.0025	0.0100
DK[x]PK	1	0	486.280173	0.0025	0.0100
NASVWFLDHNFMESMNEMFK[x]K	19	0	2604.159856	0.0024	0.0500
CRTIPPLTTVK[x]GSDAAPQASK	10	0	2197.152392	0.0024	0.0500
NWSK[x]IYDFPLFQGIFIR	3	0	2143.125385	0.0024	0.0400
I[x]AIVVNQNWYCANTK	0	0	1792.892954	0.0023	0.0350
HPELFESLGIPQPK[x]GILLYGPPGTGK	13	0	2744.490007	0.0023	0.0600
GNIK[x]VLFATNRPNTLDEALMRPGR	3	0	2682.438655	0.0023	0.0550
K[x]IIEEEGFTNR	0	0	1334.682966	0.0023	0.0250
GITVLK[x]PDDDK	5	0	1199.639709	0.0023	0.0250
Q[x]LMTEFVDQVDDVVKYEIDK	0	0	2413.172181	0.0023	0.0450
DGLEDDMPALADEEFEK[x]MDR	16	0	2324.977588	0.0023	0.0450
SSQQGVEGVLIILK[x]IEDTDK	13	0	2171.168421	0.0023	0.0450
LALTK[x]PKGTPGYGPLGVLPK	4	0	2006.192733	0.0023	0.0450
K[x]MSAQSCACMVRTLLYGK	0	0	2103.009638	0.0022	0.0400
INADHK[x]LNSLPLLQQLVK	5	0	2043.183957	0.0022	0.0400
ASALGAINLQPLLMPSK[x]R	16	0	1879.071243	0.0022	0.0400
SAVIK[x]TSTR	4	0	961.555594	0.0022	0.0200
HNNHMAK[x]VLTLELYKK	6	0	1938.050842	0.0022	0.0350
TSETNDRNSTNNTK[x]ER	13	0	1865.846269	0.0022	0.0350
KDSESTEEK[x]EAQAVQR	8	0	1833.870361	0.0022	0.0350
ALQDYK[x]PELASDPIIR	5	0	1827.972976	0.0022	0.0350
TDK[x]YAFSLTTFSPNGK	2	0	1775.872934	0.0022	0.0350
SMNLTRGIDLK[x]SIAEK	10	0	1774.961029	0.0022	0.0350
TLASLQK[x]RTHALENTFLPSNSAR	6	0	2554.361457	0.0022	0.0500
LGVMYAK[x]NLPNIQR	6	0	1615.886752	0.0021	0.0300
VDK[x]NWSK	2	0	875.450075	0.0021	0.0150
K[x]VGQYIR	0	0	862.502443	0.0021	0.0150
LGVK[x]RFK	3	0	846.543913	0.0021	0.0150
K[x]ALSSLK	0	0	745.469750	0.0021	0.0150
EIK[x]PNIRVALRNDSYQLIK	2	0	2269.290536	0.0021	0.0400
AVYMGLK[x]AFESCSNDEALR	6	0	2159.997873	0.0021	0.0400
HK[x]FQDILLGAGQAIKAGNR	1	0	2036.127841	0.0021	0.0400
K[x]ILFENPDEATK	0	0	1403.729579	0.0021	0.0250
NRQYQEVVK[x]QGDVLLNK	8	0	2030.090787	0.0021	0.0350
GVMTLGFDLIK[x]RVYPYR	10	0	2027.102541	0.0021	0.0350
N[x]SIVSKYTQSTNNDDPK	0	0	1909.901659	0.0021	0.0350
LLMK[x]VALCANHADSVVK	3	0	1868.001115	0.0021	0.0350
DISSKSPSGNDALNDK[x]K	15	0	1774.869635	0.0021	0.0350
LGISATALSPEEK[x]KTAGEDAVTLVK	12	0	2527.374374	0.0020	0.0500
VVGQLLEKLK[x]PLIEK	9	0	1706.070505	0.0020	0.0300
M[x]FMTRSEYDR	0	0	1334.574681	0.0020	0.0200
WKTLSK[x]ESAR	5	0	1204.656362	0.0020	0.0200
VVTSKLLK[x]PR	7	0	1139.738968	0.0020	0.0200
VLVK[x]VHPEGK	3	0	1104.665473	0.0020	0.0200
IEASK[x]GLIDR	4	0	1100.618917	0.0020	0.0200
DAVVLGVEK[x]R	8	0	1084.624003	0.0020	0.0200
QVK[x]NR	2	0	643.376523	0.0020	0.0100
LLK[x]PR	2	0	625.427496	0.0020	0.0100
K[x]DKPK	0	0	614.375128	0.0020	0.0100
IK[x]VLAQLGMQSLSPLKQGMNILR	1	0	2537.454825	0.0020	0.0450
LPNIEEATFDK[x]RIDRPGR	10	0	2126.123146	0.0019	0.0350
YYIIMGLQASK[x]LR	10	0	1554.859144	0.0019	0.0250
EDCEAATDPLLK[x]K	11	0	1488.712937	0.0019	0.0250
GLGYPEDAIGK[x]TK	10	0	1347.703366	0.0019	0.0250
NK[x]ISWYTKIVDELDLR	1	0	1992.067931	0.0019	0.0300
ATTVK[x]DTMNVDINAIK	4	0	1732.902849	0.0019	0.0300
DLVKK[x]YDK	4	0	1007.565097	0.0019	0.0150
K[x]EEMVMLK	0	0	1006.519074	0.0019	0.0150
DAVK[x]EAAR	3	0	858.455887	0.0019	0.0150
YTLYDQNDTK[x]EWLDKLGDK	9	0	2344.122200	0.0018	0.0350
ALGNFVASVLARLALTK[x]PK	16	0	1968.188317	0.0018	0.0350
EEIQLLQEPGSYVGEVIK[x]TMGK	17	0	2447.261660	0.0018	0.0400
IMKLCFDELK[x]K	9	0	1423.756658	0.0018	0.0200
VISMEK[x]GGNMK	5	0	1192.594355	0.0018	0.0200
VDAQDFLK[x]VAETRR	7	0	1646.873938	0.0018	0.0250
SELAQSK[x]YLMNVSR	6	0	1624.824212	0.0018	0.0250
ETLIFK[x]CIDMFIHKSAELYK	5	0	2485.274807	0.0018	0.0350
DEPEETDVNK[x]YQKDEEWPPK	9	0	2475.107668	0.0018	0.0350
EEPDVIMGTSRVLGVFSEK[x]AQIK	18	0	2532.325651	0.0017	0.0400
CTDLDAIGVK[x]VPFTAAITITGVK	9	0	2389.292565	0.0017	0.0400
VEAQNHK[x]LNLADPVSIEYLTR	6	0	2409.265107	0.0017	0.0350
DTALEKYK[x]SYLLQHR	7	0	1863.984208	0.0017	0.0250
AHILRIHAK[x]SMAIDK	8	0	1702.966393	0.0017	0.0250
LQKDLGQVLNK[x]YVQVEQR	10	0	2157.190495	0.0017	0.0300
G[x]GLGYPEDAIGK	0	0	1175.582198	0.0017	0.0200
WRDATDDK[x]R	7	0	1161.552629	0.0017	0.0150
LAEK[x]WR	3	0	801.449683	0.0017	0.0100
VK[x]AFGR	1	0	676.402010	0.0017	0.0100
N[x]SIVSK	0	0	646.364957	0.0017	0.0100
K[x]EITPDIFAAIAIINEADRMAR	0	0	2457.304859	0.0016	0.0350
IDK[x]NTWNSTLETAKAK	2	0	1818.947489	0.0016	0.0250
T[x]DKYAFSLTTFSPNGK	0	0	1775.872934	0.0016	0.0250
MEILKIHLEK[x]VSK	9	0	1566.916655	0.0015	0.0200
AVENASTCIGIK[x]CEDGVILALEK	11	0	2489.250437	0.0015	0.0350
TYNLISSYIK[x]SVEISALASK	9	0	2186.183345	0.0015	0.0300
GVVALVEDKTK[x]SVALGGITK	10	0	1984.156741	0.0015	0.0300
VYATMQK[x]LQK	6	0	1208.658670	0.0015	0.0150
FRK[x]LGVKPPK	2	0	1168.744388	0.0015	0.0150
LENVK[x]IYADLKINEDSK	4	0	1991.057425	0.0015	0.0250
ARQAAK[x]ASVVETVTLTK	5	0	1772.015506	0.0015	0.0250
GILLYGPPGTGK[x]TLLAR	11	0	1726.014054	0.0015	0.0250
EFEIIK[x]GVLCQFRR	5	0	1793.960971	0.0014	0.0200
VLNK[x]GDSGEMSLQK	3	0	1504.755469	0.0014	0.0200
AQEEVK[x]R	5	0	858.455887	0.0014	0.0100
ILIDK[x]AR	4	0	827.522844	0.0014	0.0100
SITEFGDTATAK[x]ELEAMK	11	0	1940.940017	0.0014	0.0250
GFDFEYYQRNLLLQEK[x]GFPTPK	15	0	2689.353916	0.0014	0.0300
SAQEILCNEPVETYGSFDLK[x]EK	19	0	2556.205265	0.0014	0.0300
TLSMEK[x]HTELR	5	0	1343.686669	0.0014	0.0150
GGDEWK[x]IEPLK	5	0	1270.655693	0.0014	0.0150
AVAVVVDPIQSVK[x]GK	12	0	1508.892552	0.0013	0.0200
AVYMPLCDPGNK[x]AEESAFYERAR	11	0	2673.231433	0.0013	0.0300
MSEEQPLQVARCTK[x]IIENEQSAEK	13	0	2817.363556	0.0012	0.0300
ATSTGTTIVGVIAK[x]DCIVLGADTR	13	0	2418.278703	0.0012	0.0300
VLGVFSEKAQIK[x]ILYVNNAK	11	0	2233.283329	0.0012	0.0250
K[x]FFAIDTANPIPVFTH	0	0	1816.951123	0.0012	0.0200
VIGSELVQK[x]YVGEGAR	8	0	1703.920551	0.0012	0.0200
M[x]NSTEEIDLYNR	0	0	1483.661239	0.0012	0.0150
TRLLENDIK[x]VMK	8	0	1458.822760	0.0012	0.0150
KQYSAK[x]AK	5	0	922.523570	0.0012	0.0100
AIEGK[x]IAR	4	0	856.513006	0.0012	0.0100
EMK[x]K	2	0	534.283541	0.0012	0.0050
M[x]PPK	0	0	471.251517	0.0012	0.0050
LTGDTNGALDK[x]LEEIGVADQYKVSK	10	0	2663.365262	0.0012	0.0300
D[x]GLEDDMPALADEEFEKMDRR	0	0	2481.078690	0.0012	0.0250
RNK[x]LDPYWNQLIVAGVDGENK	2	0	2428.249792	0.0012	0.0250
LGVQSISLTNNFPK[x]VFAMGDK	13	0	2265.182631	0.0012	0.0250
K[x]LEFPLPNEEARVGILR	0	0	1980.115548	0.0012	0.0200
VSK[x]ILEHKEIMLR	2	0	1594.922802	0.0012	0.0150
D[x]YDLVRSLESQIR	0	0	1592.815758	0.0012	0.0150
MDDKMLLTEVHLLESK[x]VYHAIR	15	0	2640.376636	0.0011	0.0250
[truncated: 128 more rows]
