# Supplementary material for: ECL: an exhaustive search tool for the identification of cross-linked peptides using whole database
Source: BMC Bioinformatics. 2016 May 20;17:217. doi: 10.1186/s12859-016-1073-y (PMC4874008; doi:10.1186/s12859-016-1073-y)
Supplement: Additional file 5 — Kojak’s pre-selection list of PSMs only identified by ECL. (ZIP 5147 kb) [file 12859_2016_1073_MOESM5_ESM.zip › Kojak's pre-selection ranks of ECL only peptides/Kojak's detailed results/aleitner_M1012_007/diagnostic_2922.txt]

Scan: 2922
A[x]TTVK	0	0	518.306385	0.1270	0.6350
K[x]YTGLLR	0	0	849.507194	0.1121	0.7850
M[x]ATTVK	0	0	649.346864	0.1075	0.6450
LNYK[x]PEEEYPDLSK	3	0	1723.830403	0.1050	1.4700
FKLNYK[x]PEEEYPDLSK	5	0	1998.993768	0.0913	1.4600
DEK[x]SGVKLENVK	2	0	1344.724827	0.0908	1.0900
EDVQSLK[x]LK	6	0	1058.597121	0.0856	0.7700
SIK[x]GYTLPPHCSR	2	0	1514.766308	0.0796	1.0350
D[x]YTMAQPEFFK	0	0	1375.611779	0.0791	0.8700
SDEINEVLNK[x]YQETQR	9	0	1964.943855	0.0791	1.2650
DEK[x]SGVK	2	0	761.391895	0.0779	0.5450
SNDIEK[x]AIDLYK	5	0	1407.724493	0.0771	0.9250
DISSK[x]SPSGNDALNDK	4	0	1646.774679	0.0756	1.2100
IHLEKVSK[x]QGEIDYEALVK	7	0	2198.194577	0.0755	1.4350
FK[x]LNYKPEEEYPDLSK	1	0	1998.993768	0.0753	1.2050
K[x]YYSFDNSLK	0	0	1263.613496	0.0750	0.7500
TK[x]LVK	1	0	587.400615	0.0750	0.3750
VSK[x]QGEIDYEALVK	2	0	1577.830012	0.0736	1.0300
K[x]SLK	0	0	474.316557	0.0712	0.2850
SGVK[x]LENVK	3	0	972.560345	0.0711	0.6400
IWK[x]SDEINEVLNKYQETQR	2	0	2392.202175	0.0703	1.3350
DEKSGVK[x]LENVK	6	0	1344.724827	0.0700	0.8400
LK[x]VELAK	1	0	799.516697	0.0700	0.4900
AERK[x]AR	3	0	729.424532	0.0700	0.4200
K[x]LAR	0	0	486.327789	0.0700	0.2800
DLVK[x]K	3	0	601.379880	0.0680	0.3400
TVQK[x]VETAVLSTTVK	3	0	1602.919156	0.0680	1.0200
K[x]LMELFISK	0	0	1107.636148	0.0678	0.6100
SK[x]RHQGVLEIEFMIDHNMK	1	0	2311.156430	0.0671	1.2750
IHLEK[x]VSKQGEIDYEALVK	4	0	2198.194577	0.0668	1.2700
TK[x]DSLEAR	1	0	918.477014	0.0662	0.5300
TLSK[x]ESAR	3	0	890.482099	0.0662	0.5300
LMSKVAEK[x]AQINTQEYGR	7	0	2065.062523	0.0656	1.1800
M[x]SQAR	0	0	591.279850	0.0650	0.3250
K[x]DYTMAQPEFFK	0	0	1503.706735	0.0642	0.7700
EDALFK[x]NEEKK	5	0	1349.682631	0.0636	0.7000
DKPK[x]YEPPVPTRTGR	3	0	1739.931783	0.0627	0.9400
K[x]LEGTIDYQK	0	0	1193.629146	0.0620	0.6200
ATNGYIMTARGDVAASILDK[x]YR	19	0	2385.210964	0.0618	1.3600
NWK[x]EEYLRAAK	2	0	1406.730582	0.0618	0.6800
INEDSK[x]LAVNENLASSK	5	0	1830.932231	0.0615	1.0450
LGDK[x]GPAAARASR	3	0	1268.694867	0.0612	0.7950
K[x]IEFPPPSAEAR	0	0	1340.708787	0.0608	0.7300
DLVK[x]KYDK	3	0	1007.565097	0.0600	0.4800
DK[x]PKYEPPVPTRTGR	1	0	1739.931783	0.0597	0.8950
IK[x]ILFSDVK	1	0	1061.648429	0.0594	0.5350
S[x]QAR	0	0	460.239372	0.0587	0.2350
VYHAIRNIPK[x]AR	9	0	1436.836379	0.0583	0.7000
TEPK[x]AVDEEMKVR	3	0	1530.771118	0.0581	0.7550
QPEDK[x]LR	4	0	884.471536	0.0579	0.4050
M[x]NSIVSK	0	0	777.405435	0.0579	0.4050
LMTEFVDQVDDVVK[x]YEIDK	13	0	2285.113610	0.0574	1.0900
TGQK[x]MLMNMDK	3	0	1295.603535	0.0573	0.6300
EDCK[x]SLK	3	0	878.416723	0.0571	0.4000
S[x]ERDTALEKYK	0	0	1338.677880	0.0564	0.6200
TGRSIK[x]GYTLPPHCSR	5	0	1828.936545	0.0562	0.9000
IVK[x]SAKAK	2	0	843.554142	0.0562	0.4500
LGVK[x]R	3	0	571.380549	0.0560	0.2800
TMTEK[x]AR	4	0	835.422145	0.0557	0.3900
IHAKSMAIDK[x]DIR	9	0	1496.813257	0.0554	0.7200
LMSK[x]VAEKAQINTQEYGR	3	0	2065.062523	0.0553	0.9950
IDRPAQVISFK[x]K	10	0	1400.813914	0.0550	0.6600
EEYLRAAK[x]ASR	7	0	1292.683635	0.0550	0.6050
K[x]TAGEDAVTLVK	0	0	1230.681905	0.0550	0.6600
N[x]SIVSK	0	0	646.364957	0.0550	0.3300
FFPYYVYTTVAGIDK[x]EGK	14	0	2097.045801	0.0547	0.9850
K[x]LEKGQSIDDMIPAQK	0	0	1799.945046	0.0547	0.8750
DTALEK[x]YK	5	0	966.502166	0.0544	0.4350
FMLK[x]LGVK	3	0	934.567348	0.0544	0.4350
LVRK[x]CIK	3	0	915.568742	0.0543	0.3800
EK[x]ASFAR	1	0	807.423863	0.0543	0.3800
LEK[x]GQSIDDMIPAQK	2	0	1671.850090	0.0540	0.8100
K[x]EVQEAR	0	0	858.455887	0.0536	0.3750
M[x]SERDTALEKYK	0	0	1469.718358	0.0533	0.6400
DIK[x]SMIADK	2	0	1019.532081	0.0533	0.4800
DLVKK[x]YDK	4	0	1007.565097	0.0531	0.4250
LLK[x]PRVNNRIGSVDR	2	0	1736.016844	0.0530	0.7950
GTKK[x]SGNLPDADNSK	3	0	1530.763724	0.0530	0.7950
K[x]INVK	0	0	600.395864	0.0530	0.2650
NK[x]LLKVTVSK	1	0	1128.722984	0.0520	0.5200
LDSK[x]NVQLAK	3	0	1114.634566	0.0520	0.5200
TLIDKFSGEK[x]K	9	0	1264.702640	0.0514	0.5650
K[x]SGNLPDADNSK	0	0	1244.599634	0.0508	0.6100
G[x]GLGYPEDAIGK	0	0	1175.582198	0.0508	0.6100
MK[x]DAVK	1	0	690.373411	0.0508	0.3050
LGVK[x]RFK	3	0	846.543913	0.0507	0.3550
ILIDK[x]AR	4	0	827.522844	0.0507	0.3550
LGVK[x]PPK	3	0	737.479921	0.0507	0.3550
SSKDISSK[x]SPSGNDALNDK	7	0	1948.933683	0.0505	0.9600
LK[x]GYQTIELDK	1	0	1306.713204	0.0500	0.5500
K[x]GYQTIELDK	0	0	1193.629146	0.0500	0.5000
TVQYATK[x]R	6	0	965.529382	0.0500	0.4000
LLK[x]VTVSK	2	0	886.585106	0.0500	0.4000
HCLIK[x]MNHGTTTLAFR	4	0	1898.960649	0.0497	0.7950
VAEK[x]AQINTQEYGR	3	0	1605.811006	0.0496	0.6950
LGVQSISLTNNFPK[x]VFAMGDK	13	0	2265.182631	0.0495	1.0400
K[x]ILGVAAEDK	0	0	1042.602207	0.0495	0.4950
IVKSAK[x]AK	5	0	843.554142	0.0494	0.3950
GK[x]YYPLK	1	0	867.485399	0.0493	0.3450
VPDK[x]LIDASTVK	3	0	1284.728853	0.0492	0.5900
DFLDAVQK[x]VVK	7	0	1260.707726	0.0491	0.5400
DVEFLHSDK[x]IDTIVK	8	0	1757.919882	0.0490	0.7350
SLK[x]R	2	0	502.322703	0.0487	0.1950
IRIGLHDDAYLDVCK[x]YYR	14	0	2269.131265	0.0483	0.8700
K[x]TLEVLYLKMHNNHAK	0	0	1938.050842	0.0481	0.7700
EDWEKYQK[x]PVDTEEENDK	7	0	2281.002149	0.0481	0.8650
IEDTDKYDK[x]K	8	0	1253.613888	0.0480	0.4800
DNSSDLQK[x]LLMK	7	0	1390.712547	0.0479	0.5750
K[x]ALSSLK	0	0	745.469750	0.0479	0.3350
TLIDK[x]FSGEKK	4	0	1264.702640	0.0473	0.5200
KLEK[x]GQSIDDMIPAQK	3	0	1799.945046	0.0472	0.7550
GNQK[x]VVK	3	0	771.460247	0.0471	0.3300
QETQYK[x]IDELVSNNEKIWK	5	0	2364.196029	0.0471	0.8950
FSFISNVRPK[x]LFAYPPK	9	0	2010.109010	0.0471	0.8000
DEVLFNDK[x]PLPIEMK	7	0	1786.917438	0.0470	0.7050
EASK[x]TLSK	3	0	862.475953	0.0469	0.3750
YACK[x]ILGVVEGQFSRPAK	3	0	2022.071968	0.0467	0.8400
LTHEK[x]STMLEKIK	4	0	1556.859536	0.0465	0.6050
G[x]VFK	0	0	449.263798	0.0463	0.1850
EEIQK[x]GDGGTDYVCVPK	4	0	1893.877753	0.0462	0.7850
TSASIDFDSNFLNSMIK[x]K	16	0	2016.982547	0.0461	0.8300
EDVQSLKLK[x]YYEQK	8	0	1769.919882	0.0461	0.6450
LGDK[x]GPAAAR	3	0	954.524630	0.0460	0.4600
K[x]VIAR	0	0	585.396198	0.0460	0.2300
ELLKLK[x]VELAK	5	0	1282.822356	0.0459	0.5050
ASK[x]AAR	2	0	602.349976	0.0458	0.2750
IEEIFK[x]K	5	0	905.522175	0.0457	0.3200
SAKGTK[x]R	5	0	746.439846	0.0457	0.3200
IDRK[x]IEFPPPSAEAR	3	0	1724.920885	0.0457	0.6850
ITIK[x]VHVSEVLGDIR	3	0	1677.977670	0.0453	0.6800
S[x]SKDISSKSPSGNDALNDK	0	0	1948.933683	0.0450	0.8550
G[x]LGYPEDAIGK	0	0	1118.560737	0.0450	0.4950
MRK[x]LAR	2	0	773.469370	0.0450	0.2700
ISPGYDVYEGSFEK[x]EGK	13	0	1903.883889	0.0450	0.7650
MSSKDISSK[x]SPSGNDALNDK	8	0	2079.974162	0.0447	0.8950
IITK[x]EGVETRIIPLK	3	0	1709.045018	0.0447	0.6700
TLLYGK[x]R	5	0	849.507194	0.0443	0.3100
WKTLSK[x]ESAR	5	0	1204.656362	0.0440	0.4400
K[x]AFGRVYATMQK	0	0	1398.744122	0.0437	0.5250
EK[x]ADAAFLRLVK	1	0	1359.787367	0.0437	0.5250
LENVK[x]IYADLK	4	0	1304.733939	0.0436	0.4800
SETMK[x]YYLPK	4	0	1258.626702	0.0435	0.4350
GNQK[x]VVKVDAQDFLK	3	0	1687.925637	0.0433	0.6500
WK[x]TLSK	1	0	761.443537	0.0433	0.2600
EDVQSLK[x]LKYYEQK	6	0	1769.919882	0.0432	0.6050
L[x]KGYQTIELDK	0	0	1306.713204	0.0432	0.4750
TMGK[x]NKVLVK	3	0	1116.668841	0.0430	0.4300
KPRVVTALTMLK[x]QHLFR	11	0	2037.203252	0.0429	0.7300
LKLELK[x]K	5	0	870.590192	0.0429	0.3000
KTLEVLYLK[x]MHNNHAK	8	0	1938.050842	0.0428	0.6850
M[x]SSKDISSKSPSGNDALNDK	0	0	2079.974162	0.0428	0.8550
KVPDK[x]LIDASTVK	4	0	1412.823808	0.0427	0.5550
LAQFEK[x]EEYVSDPKEQM	5	0	2069.961478	0.0426	0.7250
SNDIEK[x]AIDLYKEVLNK	5	0	1991.057425	0.0424	0.7200
NEEKK[x]LMELFISK	4	0	1607.859201	0.0423	0.5500
GPSLYQVDPSGTYFAWK[x]ATAIGK	16	0	2456.237499	0.0422	0.9700
INVKFFEK[x]EDVQSLK	7	0	1822.982813	0.0420	0.6300
TLEVLYLK[x]MHNNHAK	7	0	1809.955886	0.0420	0.6300
L[x]FKSLGSGMDQEK	0	0	1438.712546	0.0419	0.5450
K[x]QYSAKAK	0	0	922.523570	0.0419	0.3350
HYYSLRINYK[x]K	9	0	1483.793513	0.0418	0.4600
K[x]QMSYMLAR	0	0	1126.562665	0.0417	0.3750
NIPK[x]AR	3	0	697.423471	0.0417	0.2500
V[x]KAFGRVYATMQK	0	0	1497.812531	0.0415	0.5400
TEPK[x]AVDEEMK	3	0	1275.601607	0.0414	0.4550
VATEK[x]DFLDAVQKVVK	4	0	1788.998462	0.0413	0.6600
EDCKSLK[x]R	6	0	1034.517826	0.0413	0.3300
P[x]PKEDWEK	0	0	1027.497414	0.0413	0.3300
YVVDISPDIDIKEIK[x]PNIR	14	0	2226.225875	0.0411	0.7800
LALTKPKGTPGYGPLGVLPK[x]VGIR	19	0	2431.467763	0.0410	0.9850
VADLKK[x]LEGTIDYQK	5	0	1719.940617	0.0410	0.6150
VIDGSRPVNRNK[x]LLK	11	0	1708.010698	0.0410	0.6150
F[x]ATLQK	0	0	706.401341	0.0408	0.2450
EEMMNSIQQAVAK[x]	12	0	1477.690428	0.0408	0.5300
SGVK[x]LENVKIYADLK	3	0	1675.950788	0.0407	0.6100
GTK[x]KSGNLPDADNSK	2	0	1530.763724	0.0407	0.6100
IDVEESIAGYQLARSK[x]R	15	0	1934.022044	0.0406	0.6900
VLVDMESMLVPK[x]PLINK	11	0	1925.072882	0.0406	0.6900
MNSIVSKYTQSTNNDDPK[x]K	17	0	2169.037093	0.0405	0.7700
SSK[x]DISSKSPSGNDALNDK	2	0	1948.933683	0.0405	0.7700
AIGSGSEPAK[x]SELVK	9	0	1471.788150	0.0403	0.6050
K[x]APNTVYAVQFLEAVYK	0	0	1940.040658	0.0400	0.6800
DYYTKQSK[x]ATR	7	0	1359.678214	0.0400	0.4400
S[x]QARGFDR	0	0	935.457282	0.0400	0.3200
LRWK[x]R	3	0	757.471088	0.0400	0.2000
TVQKVETAVLSTTVK[x]AQAR	14	0	2029.153050	0.0397	0.7550
VETAVLSTTVK[x]AQAR	10	0	1572.883440	0.0397	0.5950
NEEK[x]KLMELFISK	3	0	1607.859201	0.0396	0.5150
EISYPFK[x]RLDR	6	0	1422.761881	0.0395	0.4350
VADLK[x]KLEGTIDYQK	4	0	1719.940617	0.0393	0.5900
SVQPTAKTVQK[x]VETAVLSTTVK	10	0	2314.310659	0.0393	0.8650
LQK[x]YQATVMRGAFK	2	0	1639.886752	0.0393	0.5500
NK[x]VLVK	1	0	699.464272	0.0392	0.2350
SNNIK[x]ENEQK	4	0	1202.589070	0.0390	0.3900
LNADVLGQLIKK[x]YYSFDNSLK	11	0	2428.300096	0.0388	0.8150
DQK[x]K	2	0	517.285985	0.0388	0.1550
DK[x]PK	1	0	486.280173	0.0388	0.1550
VSTK[x]KILGVAAEDK	3	0	1457.845270	0.0386	0.5400
EDGMK[x]ILMVNRGDTGSSGIR	4	0	2135.046217	0.0385	0.7700
EASK[x]TLSKWR	3	0	1204.656362	0.0385	0.3850
IK[x]TLSMEKHTELR	1	0	1584.865682	0.0385	0.5000
NSSSDMAYTSMFKGNQK[x]VVK	16	0	2221.050634	0.0382	0.7650
M[x]MGINERKGFDFEYYQR	0	0	2182.992731	0.0382	0.6500
SLPPEEYDEK[x]LYNK	9	0	1723.830403	0.0382	0.5350
INHEHFMDGILEVQMRK[x]SK	16	0	2311.156430	0.0382	0.7250
FFEK[x]INVK	3	0	1023.575269	0.0381	0.3050
TVQYATK[x]RSK	6	0	1180.656362	0.0380	0.3800
TNAIVMK[x]DIR	6	0	1159.638269	0.0380	0.3800
NKLLK[x]VTVSK	4	0	1128.722984	0.0380	0.3800
DLK[x]LK	2	0	615.395529	0.0380	0.1900
DQPK[x]K	3	0	614.338744	0.0380	0.1900
SIMLYLMVQSVNSELK[x]LLSSAK	15	0	2453.327233	0.0380	0.8350
QAIVSAVK[x]FEEEAK	7	0	1547.819448	0.0379	0.5300
TSTSSMTAVPK[x]PLK	10	0	1446.775143	0.0379	0.5300
NK[x]MVCKIWK	1	0	1205.641245	0.0378	0.3400
LPEANFEPLEK[x]RLDR	10	0	1825.968559	0.0377	0.5650
QILDCIVNLSEPAK[x]K	13	0	1726.928669	0.0377	0.5650
CVVHLNDASVAAK[x]LLMK	12	0	1868.001115	0.0376	0.6400
SVQPTAK[x]TVQKVETAVLSTTVK	6	0	2314.310659	0.0375	0.8250
IHSRK[x]MAIDDDINWEELAR	4	0	2311.137804	0.0374	0.7100
EHFK[x]ELVSK	3	0	1115.597456	0.0372	0.3350
K[x]ANWCDK	0	0	920.417393	0.0371	0.2600
LVRDAFALAK[x]EK	9	0	1359.787367	0.0371	0.4450
HHFYAK[x]IDRPAQVISFK	5	0	2056.100568	0.0371	0.6300
RHNFVGLFVELSK[x]LLVK	12	0	1998.177753	0.0371	0.6300
EAADFIFDICGIAGIK[x]K	15	0	1866.954882	0.0371	0.6300
K[x]MAIDDDINWEELAR	0	0	1817.861714	0.0370	0.5550
YPGGGPGK[x]TAILPVK	7	0	1453.829229	0.0370	0.5550
LVK[x]GR	2	0	571.380549	0.0370	0.1850
SLPLQIEVANDCIK[x]WAIK	13	0	2097.129144	0.0369	0.6650
VIPVEELK[x]EIK	7	0	1295.769988	0.0368	0.4050
LRHTVIK[x]TGLR	6	0	1292.804020	0.0368	0.4050
K[x]VNQIESQMAMAEK	0	0	1605.785384	0.0368	0.5150
LNADVLGQLIK[x]KYYSFDNSLK	10	0	2428.300096	0.0367	0.7700
SLPPEEYDEK[x]LYNKFK	9	0	1998.993768	0.0366	0.5850
DTTKNK[x]MVCK	5	0	1223.600166	0.0365	0.3650
RGERPSCPTGYHLK[x]SIR	13	0	2013.032561	0.0365	0.6200
AVEK[x]LMSRRPPVIR	3	0	1650.971479	0.0364	0.5100
DEK[x]YTLYDQNDTKEWLDK	2	0	2303.059269	0.0364	0.6550
K[x]VSTTPANSFELKQYLIQR	0	0	2222.205809	0.0363	0.6900
SSEQANLYERK[x]TLVAHAVLK	10	0	2256.222519	0.0363	0.7250
LVLK[x]EVFLSFHNLVGR	3	0	1870.082797	0.0362	0.5800
VVSSAIVDK[x]YIGESAR	8	0	1692.904567	0.0362	0.5800
VAQTTYK[x]K	6	0	937.523235	0.0362	0.2900
ESQDYLNLVQALAETNVK[x]DEK	17	0	2406.191334	0.0362	0.7600
PFGNTHNK[x]FK	7	0	1188.603937	0.0360	0.3600
IHAK[x]SMAIDK	3	0	1112.601159	0.0360	0.3600
SAK[x]AK	2	0	503.306720	0.0360	0.1800
LEFIKVIPVEELK[x]EIK	12	0	1926.144056	0.0359	0.5750
HNFVGLFVELSK[x]LLVK	11	0	1842.076651	0.0359	0.5750
LRLQK[x]R	4	0	812.534410	0.0358	0.2150
V[x]NQIESQMAMAEKLIQIRVK	0	0	2328.265640	0.0357	0.7150
LTGDTNGALDK[x]LEEIGVADQYK	10	0	2349.169873	0.0357	0.7850
IHLEK[x]VSK	4	0	952.570517	0.0356	0.2850
EIK[x]PNIRVALRNDSYQLIK	2	0	2269.290536	0.0355	0.6750
K[x]NEEKLAEFDK	0	0	1349.682631	0.0355	0.3900
SLEK[x]TLVPYLR	3	0	1317.765572	0.0355	0.3900
KLPNIEEATFDK[x]R	11	0	1559.830681	0.0354	0.4600
NDSYQLIK[x]ILPNK	7	0	1544.856167	0.0354	0.4600
VK[x]AFGRVYATMQK	1	0	1497.812531	0.0354	0.4600
E[x]MIAAQGIDEEDR	0	0	1475.656153	0.0354	0.4600
ASAGPLIASQTVK[x]K	12	0	1369.792844	0.0354	0.4950
SLPPEEYDEKLYNK[x]FK	13	0	1998.993768	0.0353	0.5650
M[x]SFLELTEVWGKPQK	0	0	1791.922859	0.0350	0.5250
EWLDKLGDK[x]GPAAAR	8	0	1625.852476	0.0350	0.5250
K[x]PTSELAIGASLEK	0	0	1442.797987	0.0350	0.4900
DEQIEK[x]IDTVIK	5	0	1429.766355	0.0350	0.4200
EDALFK[x]NEEK	5	0	1221.587675	0.0350	0.3500
FDIMPRK[x]K	6	0	1033.574220	0.0350	0.2800
YEYQK[x]LK	4	0	970.512337	0.0350	0.2450
DAVK[x]EAAR	3	0	858.455887	0.0350	0.2800
IVK[x]SAK	2	0	644.422076	0.0350	0.2100
VSTKK[x]ILGVAAEDK	4	0	1457.845270	0.0346	0.4850
ELLK[x]LKVELAK	3	0	1282.822356	0.0345	0.3800
GTEVEK[x]ITIKVHVSEVLGDIR	5	0	2321.295344	0.0345	0.7250
VIPVEELK[x]EIKQIK	7	0	1665.007573	0.0343	0.4800
DWNACK[x]K	5	0	920.417393	0.0343	0.2400
YTQSTNNDDPK[x]K	10	0	1409.642221	0.0342	0.4100
DVAK[x]MK	3	0	690.373411	0.0342	0.2050
GILGIDAALGGQATK[x]LAAEDHK	14	0	2148.153776	0.0341	0.7500
LELKK[x]ANWCDK	4	0	1403.723052	0.0341	0.3750
IRIAYASVVYIADK[x]YK	13	0	1872.050830	0.0341	0.5450
SLDK[x]QMVEER	3	0	1233.602276	0.0340	0.3400
IAYASVVYIADK[x]YK	11	0	1602.865670	0.0339	0.4750
SRQETQYK[x]IDELVSNNEK	7	0	2180.070835	0.0339	0.6100
IKYEYQK[x]LK	6	0	1211.691351	0.0339	0.3050
DVITELPDAK[x]YYR	9	0	1581.803799	0.0338	0.4400
DVPTFANFHTPIFIAK[x]R	15	0	1973.052225	0.0338	0.5750
K[x]LFK	0	0	534.352941	0.0338	0.1350
MATTVKDTMNVDINAIK[x]K	16	0	1992.038284	0.0336	0.6050
S[x]FLELTEVWGKPQK	0	0	1660.882380	0.0336	0.4700
K[x]LFKSLGSGMDQEK	0	0	1566.807502	0.0336	0.4700
FK[x]LNVYK	1	0	910.527595	0.0336	0.2350
HTELRSFEQK[x]VMK	9	0	1631.845282	0.0335	0.4350
K[x]AMVNIDTIDNK	0	0	1360.701983	0.0333	0.4000
VLGVFSEK[x]AQIK	7	0	1317.765572	0.0333	0.4000
LDVAK[x]R	4	0	700.423137	0.0333	0.2000
FLLDDFDQQEHIQK[x]SETMK	13	0	2351.110253	0.0332	0.6300
MVRGGYAEVK[x]QSEVIGLVR	9	0	2090.130540	0.0332	0.6300
K[x]YDKTEDDIK	0	0	1253.613888	0.0330	0.3300
TLIDK[x]FSGEK	4	0	1136.607685	0.0330	0.3300
MATTVK[x]DTMNVDINAIK	5	0	1863.943328	0.0329	0.5600
EDIYK[x]FVTVQDLDEMQVDV	4	0	2285.077226	0.0329	0.6250
DSYLIIDK[x]LPSEYDSRVK	7	0	2140.105099	0.0328	0.5900
SLPLQIEVANDCIK[x]WAIKEK	13	0	2354.266687	0.0327	0.6550
DDFDAFYGIDTMSPNMK[x]VDK	16	0	2308.002683	0.0327	0.6550
FFEK[x]EDVQSLK	3	0	1368.692468	0.0327	0.3600
M[x]PFGNTHNKFK	0	0	1319.644415	0.0327	0.3600
K[x]TELEEIMLLNLHK	0	0	1709.938508	0.0325	0.4550
LIKK[x]SSEQANLYER	3	0	1677.904901	0.0325	0.4550
MSSK[x]DISSKSPSGNDALNDK	3	0	2079.974162	0.0325	0.6500
FHQLK[x]PTRVLTLAMVK	4	0	1881.102150	0.0325	0.5200
MQK[x]LLRLR	2	0	1056.658947	0.0325	0.2600
S[x]RQETQYK	0	0	1038.509372	0.0325	0.2600
LVK[x]ERQAR	2	0	998.598459	0.0325	0.2600
LAK[x]RMK	2	0	745.463224	0.0325	0.1950
LREEIQK[x]GDGGTDYVCVPK	6	0	2163.062913	0.0324	0.6150
YPMDAHK[x]SELEGVEEAR	6	0	1959.899550	0.0324	0.5500
K[x]VPDKLIDASTVK	0	0	1412.823808	0.0323	0.4200
E[x]APADPTDEEAMSDEAAAQAITAR	0	0	2459.075713	0.0323	0.7750
ELK[x]KEEMVMLK	2	0	1376.740675	0.0323	0.3550
VPFTAAITITGVK[x]TSTGGPK	12	0	1945.088332	0.0322	0.6450
DKLVLK[x]EVFLSFHNLVGR	5	0	2113.204692	0.0322	0.5800
IIENEQSAEK[x]NAYVINLK	9	0	2075.089784	0.0322	0.5800
YYEQK[x]IR	4	0	998.518484	0.0321	0.2250
K[x]INANEK	0	0	815.450075	0.0321	0.2250
QNLFVPTSDK[x]EKASFAR	9	0	1937.000583	0.0321	0.5450
LRNK[x]R	3	0	685.434703	0.0320	0.1600
VIGSELVQK[x]YVGEGAR	8	0	1703.920551	0.0319	0.5100
VAMLYAYDRIK[x]ILFSDVK	10	0	2144.170281	0.0317	0.5700
DTALEK[x]YKSYLLQHR	5	0	1863.984208	0.0317	0.4750
TFMNHIDVQK[x]EFQAR	9	0	1862.909665	0.0317	0.4750
GK[x]YYPLKSMTEK	1	0	1443.743119	0.0317	0.3800
M[x]ESLQR	0	0	762.369385	0.0317	0.1900
DK[x]LVLK	1	0	714.463938	0.0317	0.1900
DTTK[x]NK	3	0	705.365683	0.0317	0.1900
YEAKAIGSGSEPAK[x]SELVK	13	0	1963.026127	0.0316	0.6000
TEPKAVDEEMK[x]VR	10	0	1530.771118	0.0315	0.4100
LFK[x]SLGSGMDQEK	2	0	1438.712546	0.0315	0.4100
IMK[x]LCFDELK	2	0	1295.661702	0.0315	0.3150
WK[x]TLSKESAR	1	0	1204.656362	0.0315	0.3150
EEYVSDPK[x]EQM	7	0	1353.575786	0.0314	0.3450
LVPYLTK[x]LESK	6	0	1289.759425	0.0314	0.3450
DPDDK[x]IVGLTR	4	0	1227.645855	0.0314	0.3450
FEAQK[x]DTVHMIFNQK	4	0	1834.903518	0.0313	0.4700
ISYGDSGLRTEPK[x]AVDEEMK	12	0	2224.068057	0.0313	0.6250
VATEKDFLDAVQK[x]VVK	12	0	1788.998462	0.0313	0.5000
K[x]LEFPLPNEEAR	0	0	1441.756460	0.0313	0.3750
LENQRK[x]WR	5	0	1128.615169	0.0313	0.2500
LNFSSLK[x]MKDAVK	6	0	1479.811862	0.0312	0.4050
Q[x]SRQETQYK	0	0	1166.567944	0.0311	0.2800
K[x]LEETDVAK	0	0	1031.549839	0.0311	0.2800
YK[x]SYLLQHREWDSK	1	0	1851.926697	0.0311	0.4350
YEAFEK[x]ADSCILDLTGAFR	5	0	2205.041118	0.0311	0.5900
ALTLK[x]TGPPGPPCGGKFMLK	4	0	2069.116472	0.0310	0.6200
V[x]GVFK	0	0	548.332206	0.0310	0.1550
VLKTK[x]DEGGPAGGLYI	4	0	1616.877294	0.0309	0.4950
YQKDEEWPPK[x]M	9	0	1449.659787	0.0309	0.3400
QGDVLLNKLQK[x]YQATVMR	10	0	2104.146189	0.0308	0.5550
ILIDK[x]ARVEAQNHK	4	0	1633.926306	0.0307	0.4300
M[x]DRQEQR	0	0	961.439915	0.0307	0.2150
SAK[x]GTKR	2	0	746.439846	0.0307	0.2150
DTALEKYK[x]SYLLQHR	7	0	1863.984208	0.0307	0.4600
ESQLVDK[x]FFEKINVK	6	0	1822.982813	0.0307	0.4600
LSGVVEGIFQK[x]CYAK	10	0	1697.880996	0.0307	0.4600
VGIK[x]PPKGVLLYGPPGTGKTLLAR	3	0	2431.467763	0.0306	0.7350
YFATLQKSK[x]R	8	0	1240.692746	0.0305	0.3050
VLVK[x]VHPEGK	3	0	1104.665473	0.0305	0.3050
VKAMEVDEK[x]PTERYSDIGGLSK	8	0	2451.231422	0.0305	0.6700
ETIDNAETMK[x]K	9	0	1278.612505	0.0305	0.3350
DDLSGAEIK[x]AIVSEAGLLALRER	8	0	2425.317532	0.0304	0.7000
TLSK[x]WRDATDDK	3	0	1434.710239	0.0304	0.3650
TGRK[x]EPPVYTPPK	3	0	1468.803742	0.0304	0.3950
GDSGEMSLQK[x]LFK	9	0	1438.712546	0.0304	0.3950
G[x]LGYPEDAIGKTKLVK	0	0	1687.950789	0.0303	0.4850
VLK[x]TKDEGGPAGGLYI	2	0	1616.877294	0.0303	0.4850
QNLFVPTSDKEK[x]ASFAR	11	0	1937.000583	0.0303	0.5150
DK[x]LVLKEVFLSFHNLVGR	1	0	2113.204692	0.0303	0.5450
MSERDTALEK[x]YK	9	0	1469.718358	0.0300	0.3600
NSDYK[x]ETLIFK	4	0	1356.692468	0.0300	0.3300
IKLISGK[x]LDEAR	6	0	1341.797930	0.0300	0.3600
DTTK[x]NKMVCK	3	0	1223.600166	0.0300	0.3000
WSLERK[x]GEK	5	0	1131.603602	0.0300	0.2700
K[x]EDSSPCGYIIRILSGEQTVK	0	0	2379.210294	0.0300	0.6300
TAALSARPAK[x]NIRIHAYVK	9	0	2079.206421	0.0300	0.5700
ERDCTAYNIYDK[x]NK	11	0	1788.810014	0.0300	0.4200
LGISATALSPEEK[x]K	12	0	1442.797987	0.0300	0.4200
LRLLK[x]MQR	4	0	1056.658947	0.0300	0.2400
DQKKDK[x]PK	5	0	985.555594	0.0300	0.2400
Y[x]FATLQK	0	0	869.464664	0.0300	0.2100
K[x]IDK	0	0	502.311471	0.0300	0.1200
K[x]GEK	0	0	460.264524	0.0300	0.1200
VRQLIIKEEMMNSIQQAVAK[x]	19	0	2328.265640	0.0298	0.5950
EAADFIFDICGIAGIK[x]KTR	15	0	2124.103657	0.0297	0.5650
TVQK[x]VETAVLSTTVKAQAR	3	0	2029.153050	0.0297	0.5650
G[x]GLGYPEDAIGKTKLVK	0	0	1744.972250	0.0297	0.5050
K[x]IIEEEGFTNR	0	0	1334.682966	0.0295	0.3250
DQIGEEK[x]TILQSLLQRAR	6	0	2097.154110	0.0294	0.5300
DDINLDEASAMAVK[x]FLSK	13	0	1965.971650	0.0294	0.5300
YDK[x]TEDDIK	2	0	1125.518932	0.0294	0.2650
WIEALRDIK[x]SMIADK	8	0	1787.960303	0.0293	0.4400
AIDLYKEVLNK[x]GVSK	10	0	1675.950788	0.0293	0.4400
K[x]HLGHVTLETVTHNIPTPWVR	0	0	2434.323230	0.0293	0.6150
KTLVAHAVLK[x]VGSALVGSQTK	9	0	2106.252365	0.0293	0.6150
EQVRDAGK[x]DEFSR	7	0	1535.732760	0.0292	0.3800
V[x]NQIESQMAMAEK	0	0	1477.690428	0.0292	0.3800
YVVDISPDIDIK[x]EIKPNIR	11	0	2226.225875	0.0292	0.5550
LDVAK[x]RVDMYASDLAQISR	4	0	2150.115282	0.0292	0.5550
EK[x]QNTPVLFDSKEAVLK	1	0	1945.051948	0.0291	0.4950
TFHILEPKEK[x]SLLAHK	9	0	1890.072626	0.0291	0.4650
STELQIGVVEDDK[x]PFR	12	0	1831.931505	0.0291	0.4650
K[x]SLPLQIEVANDCIK	0	0	1726.928669	0.0290	0.4350
DVCIK[x]LGLDSEESAEYIVAK	4	0	2238.108857	0.0290	0.5800
K[x]EPPVYTPPK	0	0	1154.633506	0.0290	0.2900
TK[x]DEGGPAGGLYI	1	0	1276.629872	0.0288	0.3750
ATTVK[x]DTMNVDINAIK	4	0	1732.902849	0.0288	0.4600
LPNIEEATFDK[x]R	10	0	1431.735725	0.0288	0.3450
DK[x]PKYEPPVPTR	1	0	1425.761546	0.0288	0.3450
EK[x]SLLAHK	1	0	924.539219	0.0288	0.2300
K[x]YDK	0	0	552.290736	0.0288	0.1150
K[x]LIR	0	0	528.374737	0.0288	0.1150
DEK[x]VSEVLNSEDITGIQEK	2	0	2132.048371	0.0287	0.5450
HKTPDK[x]GYGHR	5	0	1294.653005	0.0286	0.3150
MVCK[x]IWKSDEINEVLNK	3	0	2105.064830	0.0285	0.4850
DIGK[x]VVDKCFGIK	3	0	1477.796212	0.0285	0.3700
QVMEEKLDSK[x]NVQLAK	9	0	1858.982156	0.0284	0.4550
K[x]VAEQNENPTVGSAQK	0	0	1698.853594	0.0284	0.4550
FFYILYFELYK[x]IAQDTLAR	10	0	2413.272097	0.0284	0.5400
WK[x]ALERQLEMLDLQEGFIK	1	0	2346.240476	0.0284	0.5400
DFSKTLPPELK[x]GEALGNSEHIR	10	0	2437.260021	0.0284	0.6250
EVIELPLK[x]NPELFLR	7	0	1809.039932	0.0283	0.4250
D[x]RQEQR	0	0	830.399437	0.0283	0.1700
LDGK[x]DELWK	3	0	1102.565823	0.0283	0.2550
EFHK[x]DMTLEEAEVLILK	3	0	2044.054982	0.0282	0.4800
SFLELTEVWGK[x]PQK	10	0	1660.882380	0.0282	0.3950
K[x]EVQEARELIR	0	0	1369.767693	0.0282	0.3100
AIEGK[x]IAR	4	0	856.513006	0.0281	0.2250
ASK[x]VLELRAELDK	2	0	1470.840518	0.0281	0.3650
DAGK[x]DEFSRK	3	0	1151.557046	0.0280	0.2800
TIDNAETMK[x]K	8	0	1149.569917	0.0280	0.2800
NK[x]VLVKVHPEGK	1	0	1346.803351	0.0279	0.3350
ALGNFVASVLARLALTK[x]PK	16	0	1968.188317	0.0279	0.5300
YPLVTHFRFLK[x]TSK	10	0	1735.977279	0.0279	0.3900
CIK[x]RLVK	2	0	915.568742	0.0279	0.1950
NK[x]HCLIK	1	0	911.501059	0.0279	0.1950
LALTK[x]PK	4	0	769.506134	0.0279	0.1950
FLHDKNSDYK[x]ETLIFK	9	0	1997.025735	0.0278	0.4450
INYKK[x]TELEEIMLLNLHK	4	0	2228.223766	0.0278	0.5000
S[x]SKSSLELANNAVKSNDIEK	0	0	2133.091236	0.0278	0.5550
K[x]SSEQANLYER	0	0	1323.641830	0.0277	0.3050
VISMEK[x]GGNMK	5	0	1192.594355	0.0277	0.3050
IVRTLIDK[x]FSGEK	7	0	1504.861253	0.0277	0.3600
VLELRAELDK[x]IGLSK	9	0	1682.992985	0.0277	0.4150
ATSAGPK[x]QTETINWLEK	6	0	1872.958052	0.0276	0.4700
GIMLYGPPGTGK[x]TLCAR	11	0	1790.917058	0.0276	0.4700
SSK[x]SSLELANNAVKSNDIEK	2	0	2133.091236	0.0275	0.5500
IDTIVKEIQDEK[x]EAEAAR	11	0	2057.063963	0.0275	0.4950
LVSK[x]TSFLTNASNNLAIR	3	0	1948.074078	0.0275	0.4950
VPEDIFK[x]THLEVAR	6	0	1652.888526	0.0275	0.3850
TFANLVSSTLYEK[x]R	12	0	1627.856893	0.0275	0.3850
FNLMVICK[x]DK	7	0	1266.646388	0.0275	0.2750
ENQEK[x]ISNNK	4	0	1202.589070	0.0275	0.2750
LKESQLVDK[x]FFEK	8	0	1609.871482	0.0273	0.3550
LRK[x]EVAEADIASK	2	0	1428.793571	0.0273	0.3550
EDALFKNEEK[x]K	9	0	1349.682631	0.0273	0.3000
M[x]ATTVKDTMNVDINAIKK	0	0	1992.038284	0.0272	0.4900
IDVLFSK[x]IR	6	0	1089.654575	0.0272	0.2450
EIKIIYSDIDVDPVK[x]PEHVGK	14	0	2393.284112	0.0271	0.5700
ETEK[x]LAEERGWDIR	3	0	1730.858680	0.0271	0.3800
SLK[x]DECK	2	0	878.416723	0.0271	0.1900
IEPLK[x]LK	4	0	839.547996	0.0271	0.1900
DQKK[x]DKPK	3	0	985.555594	0.0269	0.2150
IDELVSNNEK[x]IWKVMCK	9	0	2105.064830	0.0268	0.4550
IGLVRLPEANFEPLEK[x]R	15	0	1980.115548	0.0268	0.4550
DSESTEEK[x]EAQAVQRAR	7	0	1932.913617	0.0268	0.4550
M[x]SSKSSLELANNAVKSNDIEK	0	0	2264.131715	0.0267	0.5600
IDTIVK[x]EIQDEK	5	0	1429.766355	0.0267	0.3200
GK[x]VVIDAFR	1	0	1003.581415	0.0267	0.2400
RLVK[x]GR	3	0	727.481651	0.0267	0.1600
SAK[x]IVR	2	0	672.428222	0.0267	0.1600
NK[x]ELISVSAASKILSNITYSYK	1	0	2428.321223	0.0266	0.5850
LVPYLTKLESK[x]QR	10	0	1573.919099	0.0265	0.3450
VLIDCNK[x]FDSIDLNPAR	6	0	1988.998865	0.0265	0.4500
EDTEAVLK[x]RINDTVGIK	7	0	1900.026461	0.0265	0.4500
VGIKPPK[x]GVLLYGPPGTGKTLLAR	6	0	2431.467763	0.0265	0.6350
DPIGAIDAGAALDIHIRLIK[x]K	19	0	2199.273826	0.0264	0.5550
LK[x]WSDERYLHQSLK	1	0	1801.947432	0.0264	0.3700
YEYQKLK[x]ESQLVDK	6	0	1769.919882	0.0264	0.3700
S[x]TLDLNHLADLYDR	0	0	1644.810672	0.0264	0.3700
YK[x]VNLYK	1	0	926.522509	0.0264	0.1850
TNSTDEKGTK[x]K	9	0	1207.604385	0.0264	0.2900
EWLDK[x]LGDKGPAAAR	4	0	1625.852476	0.0263	0.3950
Q[x]YTVGQGYTKAAWFEK	0	0	1875.915465	0.0262	0.4200
SLYFATPGNTSFK[x]TDM	12	0	1778.818457	0.0262	0.4200
EYLEK[x]NWK	4	0	1108.555260	0.0262	0.2100
HRENK[x]IQR	4	0	1079.594768	0.0262	0.2100
SLK[x]RELIR	2	0	1013.634509	0.0262	0.2100
K[x]LWK	0	0	573.363839	0.0262	0.1050
LAK[x]R	2	0	486.327789	0.0262	0.1050
D[x]RGK	0	0	474.255021	0.0262	0.1050
RQTLNK[x]IALDEQIQALK	5	0	1981.131923	0.0262	0.4450
GILLYGPPGTGK[x]TLLAR	11	0	1726.014054	0.0262	0.4450
EEPK[x]SETLENFTR	3	0	1578.752492	0.0262	0.3400
LVPYLTK[x]LESKQR	6	0	1573.919099	0.0262	0.3400
NKHCLIK[x]MNHGTTTLAFR	6	0	2141.098527	0.0261	0.4700
SELVK[x]EFHK	4	0	1115.597456	0.0261	0.2350
ETEK[x]LAEER	3	0	1103.545814	0.0261	0.2350
YEVGAEYIK[x]KVIAR	8	0	1637.914013	0.0261	0.3650
TDNHLSSTLEK[x]LSFK	10	0	1718.883832	0.0260	0.3900
MDDK[x]MLLTEVHLLESK	3	0	1900.963729	0.0259	0.4150
AVYDTAVVQEDPEK[x]WK	13	0	1876.920608	0.0259	0.4150
KHFEQVINEK[x]HEDALAK	9	0	2035.048591	0.0259	0.4400
EWNQNIK[x]NLSNVVEISGK	6	0	2071.069718	0.0258	0.4650
DCTAYNIYDK[x]NK	9	0	1503.666324	0.0258	0.3100
EYLEKNWK[x]EGLSR	7	0	1650.836493	0.0258	0.3350
CTKIIENEQSAEK[x]NAYVINLK	12	0	2464.263053	0.0257	0.5400
LVK[x]GRQD	2	0	814.466059	0.0257	0.1800
IGLSK[x]IR	4	0	785.512280	0.0257	0.1800
VISMEKGGNMK[x]EVFR	10	0	1723.874862	0.0257	0.3850
GSLEK[x]NWK	4	0	960.502835	0.0256	0.2050
EKQNTPVLFDSK[x]EAVLK	11	0	1945.051948	0.0256	0.4350
INYK[x]KTELEEIMLLNLHK	3	0	2228.223766	0.0256	0.4600
ETTEKK[x]IDK	5	0	1090.586949	0.0256	0.2300
K[x]TLVAHAVLK	0	0	1078.686208	0.0255	0.2550
SEAAEFEYK[x]NGYPMPCDVLAK	8	0	2418.087074	0.0255	0.5350
ELIRAQEEVK[x]R	9	0	1369.767693	0.0255	0.2800
FIK[x]HADATCVHR	2	0	1453.724781	0.0254	0.3050
D[x]GIQDIMPSQAK	0	0	1301.628489	0.0254	0.3050
DIKSMIADK[x]HAIR	8	0	1496.813257	0.0254	0.3300
NLTDETKNK[x]HCLIK	8	0	1712.887868	0.0254	0.3550
SSCK[x]IVFRSELQDK	3	0	1695.861321	0.0254	0.3550
M[x]GINERKGFDFEYYQR	0	0	2051.952252	0.0253	0.4050
LILVDDEK[x]TSWIYKNK	7	0	1964.061785	0.0253	0.4050
TLALKYPGGGPGK[x]TAILPVK	12	0	1980.177084	0.0252	0.5050
YMLLSQIMLNSVSEVK[x]SLLTGK	15	0	2453.327233	0.0252	0.5550
L[x]MTEFVDQVDDVVKYEIDK	0	0	2285.113610	0.0250	0.4750
YTYDRGTTAVLK[x]EDIYK	11	0	2035.026127	0.0250	0.4250
IMRDVITELPDAK[x]YYR	12	0	1982.029438	0.0250	0.4000
EIDMTCAREASK[x]TLSK	11	0	1838.886542	0.0250	0.4000
QTLNK[x]IALDEQIQALK	4	0	1825.030821	0.0250	0.4000
VTSK[x]LLEQEESAEK	3	0	1589.814754	0.0250	0.3500
LEEIGVADQYK[x]VSK	10	0	1577.830012	0.0250	0.3500
ELFEMARTK[x]K	8	0	1251.664481	0.0250	0.2500
SRK[x]VAQTTYK	2	0	1180.656362	0.0250	0.2500
ELIRK[x]SLK	4	0	985.628363	0.0250	0.2000
K[x]VAQTTYK	0	0	937.523235	0.0250	0.2000
HESLK[x]YR	4	0	931.487520	0.0250	0.1750
K[x]LGVKPPK	0	0	865.574877	0.0250	0.2000
Q[x]DRGK	0	0	602.313592	0.0250	0.1250
DELWKNDDQLTYTYK[x]DEK	14	0	2303.059268	0.0250	0.4500
DEK[x]YTLYDQNDTK	2	0	1631.731422	0.0250	0.3250
M[x]PPKEDWEK	0	0	1158.537893	0.0250	0.2250
RLMSK[x]VAEK	4	0	1060.606245	0.0250	0.2250
IEIPLPNEVGRMEILK[x]IHLEK	15	0	2470.398029	0.0248	0.5200
K[x]MSAQSCACMVRTLLYGK	0	0	2103.009638	0.0247	0.4450
A[x]TTVKDTMNVDINAIK	0	0	1732.902849	0.0247	0.3950
TITDGK[x]IYVEVERAR	5	0	1748.942012	0.0247	0.3700
FCVGLQK[x]IEEIFKK	6	0	1737.948678	0.0246	0.3450
IKENQEK[x]ISNNK	6	0	1443.768084	0.0246	0.2950
SNNIK[x]ENEQKIK	4	0	1443.768084	0.0246	0.2950
K[x]LPNIEEATFDK	0	0	1403.729579	0.0246	0.2950
GTEVEKITIK[x]VHVSEVLGDIR	9	0	2321.295344	0.0245	0.5150
QILDCIVNLSEPAK[x]KSGFEK	13	0	2275.188107	0.0245	0.4900
TMGKNK[x]VLVK	5	0	1116.668841	0.0245	0.2450
HKFQDILLGAGQAIK[x]AGNR	14	0	2036.127841	0.0245	0.4650
LKYYEQK[x]IR	6	0	1239.697497	0.0244	0.2200
K[x]TTEEKEATPMEMDEEK	0	0	2024.891743	0.0244	0.4150
VELAKQNLFVPTSDK[x]EK	14	0	1945.051948	0.0244	0.4150
IQDAELAILQK[x]TQNLR	10	0	1853.036967	0.0244	0.3900
IDKNTWNSTLETAK[x]AK	13	0	1818.947489	0.0244	0.3900
DSESTEEK[x]EAQAVQR	7	0	1705.775405	0.0243	0.3650
AIDLYK[x]EVLNKGVSK	5	0	1675.950788	0.0243	0.3650
WAIKEK[x]R	5	0	929.544639	0.0243	0.1700
IK[x]ENQEK	1	0	887.471202	0.0243	0.1700
ELISVSAASK[x]ILSNITYSYK	9	0	2186.183345	0.0243	0.4850
DYVIQSDLMSAARK[x]VADLK	13	0	2122.109136	0.0242	0.4600
RVHVTQEDFELAVAK[x]VLNK	14	0	2195.206144	0.0239	0.4550
SDEINEVLNK[x]YQETQRQS	9	0	2180.034451	0.0239	0.4300
MATTVK[x]DTMNVDINAIKK	5	0	1992.038284	0.0239	0.4300
ETTEK[x]KIDK	4	0	1090.586949	0.0239	0.2150
SAELYK[x]NPK	5	0	1048.555259	0.0239	0.2150
IDELVSNNEK[x]IWK	9	0	1586.830346	0.0238	0.3100
LTLEAMDLEIVEK[x]EHFK	12	0	2044.054981	0.0238	0.4050
LLMK[x]VALCANHADSVVK	3	0	1868.001115	0.0238	0.4050
YYLPKGK[x]SALSTLNGFVEELK	6	0	2356.267737	0.0238	0.5000
Q[x]LMTEFVDQVDDVVKYEIDK	0	0	2413.172181	0.0237	0.4750
HFEQVINEK[x]HEDALAK	8	0	1906.953636	0.0237	0.3800
K[x]REAEAAK	0	0	901.498083	0.0237	0.1900
Q[x]EMK	0	0	534.247157	0.0237	0.0950
SPPQISQWDYK[x]YPLVTHFR	10	0	2361.190494	0.0237	0.4500
SLEFK[x]ASELAEDFHIPVTR	4	0	2188.116331	0.0237	0.4500
LELK[x]KANWCDK	3	0	1403.723052	0.0236	0.2600
NLTDETK[x]NKHCLIK	6	0	1712.887868	0.0236	0.3300
DPEEEAEMMTKETTEK[x]K	15	0	2024.891743	0.0235	0.4000
SMRYPMDAHK[x]SELEGVEEAR	9	0	2334.073155	0.0235	0.4700
P[x]FGNTHNKFK	0	0	1188.603937	0.0235	0.2350
KILFENPDEATK[x]R	11	0	1559.830681	0.0235	0.3050
LNDPEDK[x]YEALSK	6	0	1520.735782	0.0235	0.3050
N[x]SSSDMAYTSMFK	0	0	1467.600950	0.0235	0.3050
AVILSDTK[x]PVDKK	7	0	1412.823808	0.0235	0.3050
IAIVVNQNWYCANTK[x]YVTGPK	14	0	2438.241535	0.0233	0.4900
NELEK[x]LNFSSLK	4	0	1420.756126	0.0233	0.2800
SSK[x]VYISPK	2	0	1007.565097	0.0233	0.2100
M[x]TEVLK	0	0	719.388726	0.0233	0.1400
MVCKIWK[x]SDEINEVLNK	6	0	2105.064830	0.0232	0.3950
AK[x]VAEQNENPTVGSAQK	1	0	1769.890704	0.0232	0.3950
VK[x]AMEVDEKPTERYSDIGGLSK	1	0	2451.231422	0.0232	0.5100
YYRAVYDTAVVQEDPEK[x]WK	16	0	2359.148355	0.0232	0.4400
IGDLCAFTDALSK[x]YEAEFR	12	0	2205.041118	0.0232	0.4400
QAREK[x]VLK	4	0	970.592313	0.0231	0.1850
STMLEK[x]IK	5	0	948.531355	0.0231	0.1850
FATLQK[x]SK	5	0	921.528321	0.0231	0.1850
EDCEAATDPLLK[x]KQMSYMLAR	11	0	2469.170083	0.0231	0.4850
QNTPVLFDSK[x]EAVLK	9	0	1687.914404	0.0230	0.3450
DYEQFGYFK[x]R	8	0	1351.619643	0.0230	0.2300
MK[x]DAVKEAAR	1	0	1117.591321	0.0230	0.2300
Q[x]EMKK	0	0	662.342113	0.0230	0.1150
VLNK[x]GDSGEMSLQKLFK	3	0	1893.002891	0.0229	0.3900
EGVETRIIPLK[x]K	10	0	1381.829229	0.0229	0.2750
EPPFAPIESAK[x]R	10	0	1340.708787	0.0229	0.2750
EKSPAIIFIDELDAIGTK[x]R	17	0	2115.157467	0.0229	0.4350
M[x]SSIGTGYDLGLFFSPDGR	0	0	2018.940686	0.0229	0.4350
E[x]EMIAAQGIDEEDR	0	0	1604.698741	0.0229	0.3200
YYLPK[x]GK	4	0	867.485399	0.0229	0.1600
SMK[x]DLHISQNFACLIR	2	0	1931.970877	0.0228	0.3650
K[x]DSESTEEK	0	0	1051.466899	0.0228	0.2050
Q[x]LMTEFVDQVDDVVK	0	0	1764.860319	0.0227	0.3400
EDLTDEEK[x]AASIAVEDEKR	7	0	2147.022884	0.0226	0.4300
T[x]DKYAFSLTTFSPNGK	0	0	1775.872934	0.0225	0.3600
LRTFHILEPK[x]EK	9	0	1509.866674	0.0225	0.2700
AKSAK[x]IVR	4	0	871.560288	0.0225	0.1800
K[x]CIK	0	0	547.315173	0.0225	0.0900
IQDAELAILQK[x]TQNLRR	10	0	2009.138070	0.0224	0.3800
G[x]VFKNVSGNVLSEIK	0	0	1589.877628	0.0223	0.3350
IMK[x]LCFDELKK	2	0	1423.756658	0.0223	0.2450
DWNACKK[x]ELLK	6	0	1403.723052	0.0223	0.2450
LPNIEEATFDK[x]RIDRPGR	10	0	2126.123146	0.0222	0.4000
SSEETEDK[x]K	7	0	1051.466899	0.0222	0.2000
S[x]IMEYNGGSCVAMAGK	0	0	1673.721069	0.0222	0.3550
VMGSGCDAAGTIIK[x]VFHPITK	13	0	2201.133573	0.0221	0.4650
RFFPYYVYTTVAGIDK[x]EGK	15	0	2253.146903	0.0221	0.4200
EHFK[x]ELVSKASPIAGSEGK	3	0	2013.053008	0.0221	0.4200
LQLNLERDYEQFGYFK[x]R	15	0	2218.117000	0.0221	0.3750
GVMTLGFDLIK[x]RVYPYR	10	0	2027.102541	0.0221	0.3750
M[x]SIMEYNGGSCVAMAGK	0	0	1804.761547	0.0221	0.3750
ASRGAATIK[x]GAIWYGIDFTAAR	8	0	2295.212290	0.0220	0.4850
LDRK[x]LEFPLPNEEAR	3	0	1825.968559	0.0220	0.3300
I[x]DDQR	0	0	645.308172	0.0220	0.1100
T[x]EVLK	0	0	588.348247	0.0220	0.1100
LNFSSLKMK[x]DAVK	8	0	1479.811862	0.0219	0.2850
ILEHK[x]EIMLRVEPIPLINGEK	4	0	2470.398029	0.0219	0.4600
LSVEALNSLTGEFK[x]GKYYPLK	13	0	2356.267737	0.0219	0.4600
TLSMEK[x]HTELRSFEQK	5	0	1962.983216	0.0219	0.3500
K[x]RMPIDFK	0	0	1033.574220	0.0219	0.1750
LMSK[x]VAEK	3	0	904.505142	0.0219	0.1750
EDGMK[x]ILMVNR	4	0	1304.658013	0.0218	0.2400
ELAAIK[x]EDTEAVLK	5	0	1528.834763	0.0218	0.3050
SLGSGMDQEK[x]VLNK	9	0	1504.755469	0.0218	0.3050
SNNIKENEQK[x]IK	9	0	1443.768084	0.0217	0.2600
SETMK[x]YYLPKGK	4	0	1443.743119	0.0217	0.2600
GEK[x]RWSELR	2	0	1159.609749	0.0217	0.1950
EWLDK[x]LGDK	4	0	1102.565823	0.0217	0.1950
FATLQKSK[x]R	7	0	1077.629423	0.0217	0.1950
EAADFIFDICGIAGIKK[x]TR	16	0	2124.103657	0.0216	0.4100
VVSSAIVDK[x]YIGESARIIR	8	0	2075.173785	0.0216	0.4100
D[x]YDLVRSLESQIR	0	0	1592.815758	0.0215	0.2800
IWK[x]SDEINEVLNK	2	0	1586.830346	0.0215	0.2800
SAK[x]AKNPMFALSR	2	0	1419.765584	0.0215	0.2800
GTEVEK[x]ITIK	5	0	1116.638983	0.0215	0.2150
N[x]SSSDMAYTSMFKGNQK	0	0	1894.818860	0.0215	0.3650
A[x]KVAEQNENPTVGSAQK	0	0	1769.890704	0.0215	0.3650
AVK[x]PTDMEQFAFYK	2	0	1673.812254	0.0214	0.3000
K[x]RWSLER	0	0	973.545700	0.0214	0.1500
KELLK[x]LK	4	0	870.590192	0.0214	0.1500
AIEDAQELNGEHEILEAMK[x]NK	18	0	2381.153176	0.0214	0.4500
YTSLSEEQKMK[x]SDINAHK	10	0	2108.020718	0.0214	0.3850
K[x]LEGTIDYQKL	0	0	1306.713204	0.0214	0.2350
S[x]GYDRALSVFSPDGR	0	0	1625.779708	0.0213	0.3200
V[x]GVFKNVSGNVLSEIK	0	0	1688.946037	0.0213	0.3400
SPTGQITSTSARSGK[x]K	14	0	1604.848116	0.0213	0.3400
TRLLENDIK[x]VMK	8	0	1458.822760	0.0213	0.2550
LSLFSNK[x]ENELR	6	0	1448.762272	0.0213	0.2550
KQYSAK[x]AK	5	0	922.523570	0.0213	0.1700
DDLSGAEIK[x]AIVSEAGLLALR	8	0	2140.173842	0.0212	0.4450
ILAHREFPDLGVLEGK[x]R	15	0	1949.084584	0.0212	0.3600
YFATLQK[x]SK	6	0	1084.591644	0.0211	0.1900
M[x]SQARGFDR	0	0	1066.497761	0.0211	0.1900
SYLLQHREWDSK[x]LK	11	0	1801.947432	0.0211	0.2950
Q[x]DYDLVRSLESQIR	0	0	1720.874329	0.0211	0.2950
MNSIVSK[x]YTQSTNNDDPKK	6	0	2169.037093	0.0211	0.4000
HK[x]FQDILLGAGQAIKAGNR	1	0	2036.127841	0.0211	0.4000
AVEKLSVEALNSLTGEFK[x]GK	17	0	2119.152381	0.0210	0.4200
E[x]EMIAAQGIDEEDRR	0	0	1760.799843	0.0210	0.3150
Y[x]TVGQGYTKAAWFEK	0	0	1747.856893	0.0210	0.3150
K[x]GFDFEYYQR	0	0	1351.619643	0.0210	0.2100
RLLK[x]LEEAMK	3	0	1229.716515	0.0210	0.2100
GIDLK[x]SIAEK	4	0	1072.612770	0.0210	0.2100
LVK[x]ER	2	0	643.401675	0.0210	0.1050
NPK[x]ADPLDERLSGVVEGIFQK	2	0	2311.217098	0.0210	0.4400
FLHDK[x]NSDYKETLIFK	4	0	1997.025735	0.0209	0.3350
LAAEDHK[x]FVIHQEENK	6	0	1906.953636	0.0209	0.3350
APPEILDISK[x]QLADYK	9	0	1799.966829	0.0209	0.3350
MPFGNTHNK[x]FK	8	0	1319.644415	0.0209	0.2300
SAK[x]IVRTLIDK	2	0	1242.765906	0.0209	0.2300
RMDDK[x]MLLTEVHLLESK	4	0	2057.064831	0.0209	0.3550
ETTEK[x]K	4	0	734.380997	0.0208	0.1250
VTQKK[x]PPVQPLAYKSATPFR	4	0	2255.278912	0.0207	0.4150
LVNFTAK[x]TLDLLGIFR	6	0	1820.055916	0.0206	0.3300
DEEWPPK[x]M	6	0	1030.442937	0.0206	0.1650
HSTFIITK[x]R	7	0	1101.629423	0.0206	0.1850
IITK[x]EGVETR	3	0	1144.645129	0.0205	0.2050
MSSK[x]SSLELANNAVKSNDIEK	3	0	2264.131715	0.0205	0.4300
K[x]EEPKSETLENFTR	0	0	1706.847448	0.0204	0.2850
LTQLLSQIK[x]EEQGDIK	8	0	1842.009751	0.0203	0.3250
LAEFVNMSK[x]AYHSQYLR	8	0	2056.019935	0.0203	0.3450
M[x]TDKYAFSLTTFSPNGK	0	0	1906.913413	0.0203	0.3450
TLDSNSLTHEK[x]IEFATITK	10	0	2147.110911	0.0203	0.3850
ELVSK[x]ASPIAGSEGKEAYR	4	0	1991.032273	0.0203	0.3850
YYLPK[x]GKSALSTLNGFVEELK	4	0	2356.267737	0.0202	0.4250
EDLTDEEK[x]AASIAVEDEK	7	0	1990.921782	0.0200	0.3600
MMGINERK[x]GFDFEYYQR	7	0	2182.992731	0.0200	0.3400
DSYLIIDK[x]LPSEYDSR	7	0	1912.941734	0.0200	0.3200
WK[x]VETQEAAVVDYPDR	1	0	1904.926754	0.0200	0.3200
QKSLEK[x]TLVPYLR	5	0	1573.919099	0.0200	0.2600
VLRQVMEEK[x]LDSK	8	0	1573.849698	0.0200	0.2600
EDMGSNDKASK[x]ER	10	0	1465.646650	0.0200	0.2600
YLDSQRVAIK[x]K	9	0	1319.756069	0.0200	0.2200
HSTFIITK[x]RK	7	0	1229.724379	0.0200	0.2000
NCACVISQK[x]K	8	0	1206.584850	0.0200	0.2000
TELFK[x]ASTSAK	4	0	1181.629146	0.0200	0.2200
LMVEMEK[x]K	6	0	1006.519074	0.0200	0.1600
LCIHK[x]NK	4	0	911.501059	0.0200	0.1400
DRGK[x]LVR	3	0	842.508589	0.0200	0.1400
LYNK[x]FK	3	0	811.459186	0.0200	0.1200
IK[x]LISGK	1	0	757.506134	0.0200	0.1400
HK[x]TPDK	1	0	724.386752	0.0200	0.1200
LELK[x]K	3	0	629.411178	0.0200	0.1000
VGIKPPKGVLLYGPPGTGK[x]TLLAR	18	0	2431.467763	0.0198	0.4750
YEAK[x]AIGSGSEPAKSELVK	3	0	1963.026127	0.0197	0.3750
SEDYLPSK[x]YLDIDISK	7	0	1884.935588	0.0197	0.3150
LK[x]AYQGIYLMSIR	1	0	1554.859144	0.0196	0.2550
K[x]DGIQDIMPSQAK	0	0	1429.723444	0.0196	0.2550
K[x]EPPVYTPPKDK	0	0	1397.755400	0.0196	0.2350
GVMTLGFDLIK[x]R	10	0	1348.753625	0.0196	0.2350
I[x]AIVVNQNWYCANTKYVTGPK	0	0	2438.241535	0.0195	0.4100
QLMTEFVDQVDDVVK[x]YEIDK	14	0	2413.172181	0.0195	0.3900
LALTK[x]PKGTPGYGPLGVLPK	4	0	2006.192733	0.0195	0.3900
FMLKLGVK[x]R	7	0	1090.668450	0.0194	0.1750
K[x]SNFFLQLDGLVGQEAR	0	0	1921.005669	0.0194	0.3300
ATTVK[x]DTMNVDINAIKK	4	0	1860.997805	0.0194	0.3300
K[x]ELFDCLK	0	0	1051.537166	0.0194	0.1550
K[x]EEMVMLK	0	0	1006.519074	0.0194	0.1550
EDCEAATDPLLKK[x]QMSYMLAR	12	0	2469.170083	0.0193	0.4050
QASDTSTNTK[x]VLIYIADLLFR	9	0	2368.263712	0.0193	0.4050
KEEPK[x]SETLENFTR	4	0	1706.847448	0.0193	0.2700
K[x]EKWIAK	0	0	901.538493	0.0193	0.1350
EK[x]VLKTK	1	0	844.538158	0.0193	0.1350
GDSGEMSLQKLFK[x]	12	0	1438.712546	0.0192	0.2500
QSRQETQYK[x]IDELVSNNEK	8	0	2308.129407	0.0192	0.3650
VLNK[x]EHLEADFVTQVAVRR	3	0	2223.212290	0.0192	0.3650
EMK[x]KDSESTEEK	2	0	1439.644921	0.0192	0.2300
LPEANFEPLEK[x]R	10	0	1441.756460	0.0192	0.2300
YK[x]DGVILAADSR	1	0	1306.688051	0.0192	0.2300
VTQK[x]KPPVQPLAYKSATPFR	3	0	2255.278912	0.0190	0.3800
YTLYDQNDTK[x]EWLDK	9	0	1930.894787	0.0190	0.2850
VISMEK[x]GGNMKEVFR	5	0	1723.874862	0.0190	0.2850
EERFK[x]LNVYK	4	0	1324.713873	0.0190	0.1900
K[x]GAVEYEIYK	0	0	1198.623334	0.0190	0.1900
LISGK[x]LDEAR	4	0	1100.618917	0.0190	0.1900
AIHK[x]LGSTLK	3	0	1066.649824	0.0190	0.1900
EK[x]SPAIIFIDELDAIGTKR	1	0	2115.157467	0.0189	0.3600
FCVGLQKIEEIFK[x]K	12	0	1737.948678	0.0189	0.2650
GYSKPNERATK[x]QSK	10	0	1592.826990	0.0189	0.2650
LK[x]YYEQKIR	1	0	1239.697497	0.0189	0.1700
DFSK[x]TLPPELKGEALGNSEHIR	3	0	2437.260021	0.0189	0.4150
K[x]DKPKYEPPVPTR	0	0	1553.856502	0.0188	0.2450
K[x]LIRIDDHIGIAIAGLAPDAR	0	0	2227.279973	0.0188	0.3950
INEDSKLAVNENLASSK[x]SSM	16	0	2136.036759	0.0188	0.3750
SEFQRLTHEK[x]STMLEK	9	0	1962.983216	0.0188	0.3000
FIVK[x]ASSGPRYVVGCR	3	0	1794.956220	0.0188	0.3000
ATAIGRASK[x]AAR	8	0	1171.678492	0.0187	0.2250
ILEFTK[x]YSNDK	5	0	1356.692468	0.0186	0.2050
KGTK[x]TSETNDR	3	0	1235.610532	0.0186	0.2050
EAVLK[x]LK	4	0	799.516697	0.0186	0.1300
VMK[x]EDNLILR	2	0	1229.680131	0.0185	0.1850
QETQYK[x]IDELVSNNEK	5	0	1936.937709	0.0184	0.2950
IDK[x]NTWNSTLETAKAK	2	0	1818.947489	0.0184	0.2950
AVAVVVDPIQSVK[x]GKVVIDAFR	12	0	2309.346986	0.0184	0.4050
WAFAEK[x]QYGYGTQTV	5	0	1747.820509	0.0183	0.2750
LISGK[x]LDEARELLVK	4	0	1682.992985	0.0183	0.2750
K[x]KELFDCLK	0	0	1179.632121	0.0183	0.1650
SVEISALASK[x]NR	9	0	1273.698949	0.0183	0.2200
K[x]TELFK	0	0	764.443203	0.0183	0.1100
DK[x]KDQK	1	0	760.407879	0.0183	0.1100
ELLK[x]LK	3	0	742.495236	0.0183	0.1100
SVEISALASK[x]NRLHQLR	9	0	1921.085644	0.0182	0.3100
VIPVEELKEIK[x]QIK	10	0	1665.007573	0.0182	0.2550
EEFAEK[x]AVSVIQAR	5	0	1575.825595	0.0182	0.2550
EPPVYTPPK[x]DK	8	0	1269.660444	0.0182	0.2000
LSGVVEGIFQKCYAK[x]NEWR	14	0	2283.146914	0.0182	0.3450
KPPVQPLAYK[x]SATPFR	9	0	1799.009303	0.0181	0.2900
DK[x]KLIPIR	1	0	981.633448	0.0181	0.1450
HHFYAK[x]IDRPAQVISFKK	5	0	2184.195523	0.0181	0.3250
QIEELFEAIVLPMQQADK[x]FR	17	0	2404.245953	0.0180	0.3600
YYPLK[x]SMTEK	4	0	1258.626702	0.0180	0.1800
NLQVAK[x]SLDK	5	0	1114.634566	0.0180	0.1800
K[x]LRDK	0	0	658.412573	0.0180	0.0900
EK[x]VLK	1	0	615.395529	0.0180	0.0900
TLLARAVAHHTDCK[x]FIR	13	0	2008.078783	0.0179	0.3050
GTPGYGPLGVLPK[x]VGIR	12	0	1679.972193	0.0179	0.3050
DKPK[x]YEPPVPTR	3	0	1425.761546	0.0179	0.2150
LSVEALNSLTGEFKGK[x]YYPLK	15	0	2356.267737	0.0179	0.3750
IDRDK[x]LVLK	4	0	1098.676036	0.0178	0.1600
VLKLTLEAMDLEIVEK[x]EHFK	15	0	2384.302404	0.0177	0.3550
DWNACK[x]KELLK	5	0	1403.723052	0.0177	0.1950
AIDLYK[x]EVLNK	5	0	1304.733939	0.0177	0.1950
RK[x]LPNIEEATFDK	1	0	1559.830681	0.0177	0.2300
SGFEK[x]IDLTRIVK	4	0	1504.861253	0.0177	0.2300
SVQPLASAK[x]ELLR	8	0	1410.819392	0.0177	0.2300
NSTEEIDLYNRWK[x]ALER	12	0	2136.059881	0.0176	0.3000
LENVK[x]IYADLKINEDSK	4	0	1991.057425	0.0176	0.3000
K[x]SRGVILQSDIEEAYAR	0	0	1934.022044	0.0176	0.3000
A[x]TTVKDTMNVDINAIKK	0	0	1860.997805	0.0176	0.3000
VETAVLSTTVK[x]AQARAK	10	0	1772.015506	0.0176	0.3000
LK[x]VLVQGLERVAMLYAYDR	1	0	2236.240084	0.0176	0.3350
GAATIK[x]GAIWYGIDFTAAR	5	0	1981.042053	0.0176	0.3350
VFHPITK[x]AVILSDTKPVDKK	6	0	2235.298978	0.0175	0.3500
YTGLLRVSAMMSCACQK[x]R	16	0	2131.015784	0.0175	0.3150
LEFIK[x]VIPVEELKEIK	4	0	1926.144056	0.0175	0.2800
DMTLEEAEVLILK[x]VLR	12	0	1871.043692	0.0175	0.2800
VTVSK[x]GVAIDLLEECK	4	0	1759.938898	0.0175	0.2800
LK[x]PLIEKGGDWERK	1	0	1667.935808	0.0175	0.2450
YDK[x]LVETSGQIR	2	0	1407.735725	0.0175	0.2100
ILEHK[x]EIMLR	4	0	1280.727413	0.0175	0.1750
K[x]QLATSLR	0	0	915.550117	0.0175	0.1400
EAEAARK[x]K	6	0	901.498083	0.0175	0.1400
DKK[x]DQK	2	0	760.407879	0.0175	0.1050
YDK[x]K	2	0	552.290736	0.0175	0.0700
M[x]PPK	0	0	471.251517	0.0175	0.0700
M[x]ATTVKDTMNVDINAIK	0	0	1863.943328	0.0174	0.2950
EDK[x]EGVVNTIAFAIR	2	0	1660.878354	0.0173	0.2600
STMLEKIK[x]ENQEK	7	0	1576.812980	0.0173	0.2250
FNLMVICKDK[x]K	9	0	1394.741343	0.0173	0.1900
SERDTALEK[x]YK	8	0	1338.677880	0.0173	0.1900
KGYQTIELDK[x]K	9	0	1321.724101	0.0173	0.1900
QDLADATVETLK[x]AIEGKIAR	11	0	2141.169090	0.0172	0.3450
NK[x]HCLIKMNHGTTTLAFR	1	0	2141.098527	0.0172	0.3100
DAGK[x]DEFSR	3	0	1023.462090	0.0172	0.1550
NCACVISQK[x]KVPDK	8	0	1645.827913	0.0171	0.2400
EWDSK[x]LK	4	0	904.465390	0.0171	0.1200
SSEETEDK[x]KMQE	7	0	1439.608537	0.0171	0.2050
VALRNDSYQLIK[x]ILPNK	11	0	1984.146846	0.0171	0.2900
K[x]LEFPLPNEEARVGILR	0	0	1980.115548	0.0171	0.2900
MNSTEEIDLYNRWK[x]ALER	13	0	2267.100359	0.0169	0.3050
SLDK[x]QMVEERVLK	3	0	1573.849698	0.0169	0.2200
ASRPGAAAK[x]LDGK	8	0	1240.688720	0.0169	0.2200
D[x]DGLEDDMPALADEEFEKMDR	0	0	2440.004526	0.0169	0.3550
YAGMFATALAYCGTSNSK[x]IVR	17	0	2280.103000	0.0169	0.3550
M[x]GQAQSGNFSNFGDGANGDNK	0	0	2114.871099	0.0169	0.3550
TTEEK[x]EATPMEMDEEK	4	0	1896.796787	0.0169	0.2700
HIIMFDCKILEFTK[x]YSNDK	13	0	2401.180912	0.0168	0.3200
CYAK[x]NEWRHVLGIAIEAHR	3	0	2322.180277	0.0168	0.3200
TIEAITFK[x]TDNHLSSTLEK	7	0	2147.110911	0.0168	0.3200
IIRGAIESYK[x]VVDASIVSK	9	0	2047.167638	0.0168	0.3200
HK[x]TPDKGYGHR	1	0	1294.653005	0.0168	0.1850
VVTSK[x]LLKPRVNNR	4	0	1622.994323	0.0168	0.2350
GYARAIHK[x]LGSTLK	7	0	1513.872820	0.0168	0.2350
DGLEDDMPALADEEFEK[x]MDR	16	0	2324.977588	0.0168	0.3350
NSSSDMAYTSMFK[x]GNQKVVK	12	0	2221.050634	0.0168	0.3350
S[x]PTGQITSTSARSGK	0	0	1476.753161	0.0167	0.2500
EPPVYTPPKDK[x]K	10	0	1397.755400	0.0167	0.2000
GGVHVK[x]LAHLSK	5	0	1244.735277	0.0167	0.2000
K[x]ATDDDRWK	0	0	1133.546483	0.0167	0.1500
IEDTDK[x]YDK	5	0	1125.518932	0.0167	0.1500
LQMSAMYK[x]K	7	0	1098.556519	0.0167	0.1500
MQK[x]LLR	2	0	787.473787	0.0167	0.1000
LFQVEYAIEAIK[x]LGSTAIGVK	11	0	2249.267011	0.0167	0.3500
QIQPK[x]TFANLVSSTLYEKR	4	0	2222.205809	0.0166	0.3150
K[x]PPVQPLAYKSATPFR	0	0	1799.009303	0.0166	0.2650
IHAK[x]SMAIDKDIR	3	0	1496.813257	0.0165	0.2150
K[x]QLLIDGANVLRIHTCSNTR	0	0	2308.243265	0.0165	0.3300
SLLTGK[x]HAIR	5	0	1094.655970	0.0165	0.1650
VLNKGDSGEMSLQK[x]LFK	13	0	1893.002891	0.0165	0.2800
YEVGAEYIKK[x]VIAR	9	0	1637.914013	0.0164	0.2300
EIK[x]PNIR	2	0	868.513006	0.0164	0.1150
QLIIKEEMMNSIQQAVAK[x]	17	0	2073.096129	0.0164	0.2950
DYYTK[x]QSKATR	4	0	1359.678214	0.0164	0.1800
IQYVGKQDPK[x]K	9	0	1302.729522	0.0164	0.1800
FSGEK[x]KSLPLQIEVANDCIK	4	0	2275.188107	0.0162	0.3250
SDYYMASTYTK[x]KINVK	10	0	1910.944711	0.0162	0.2600
AVILSDTK[x]PVDK	7	0	1284.728853	0.0162	0.1950
SFEQK[x]VMK	4	0	995.510954	0.0162	0.1300
AVEK[x]LMSR	3	0	932.511289	0.0162	0.1300
SAKAK[x]NPMFALSR	4	0	1419.765584	0.0162	0.2100
VEPIPLINGEK[x]RDLRPGR	10	0	2058.169702	0.0161	0.2900
LK[x]ESQLVDK	1	0	1058.597121	0.0161	0.1450
CNK[x]FFYILYFELYK	2	0	1946.963993	0.0161	0.2250
AFGRVYATMQK[x]LQK	10	0	1639.886752	0.0161	0.2250
L[x]MTEFVDQVDDVVK	0	0	1636.801747	0.0161	0.2250
LIQIRVK[x]LEK	6	0	1238.807376	0.0160	0.1600
IQYVGK[x]QDPK	5	0	1174.634566	0.0160	0.1600
INYK[x]K	3	0	664.390778	0.0160	0.0800
GITVLK[x]PDDDK	5	0	1199.639709	0.0159	0.1750
KPPVQPLAYK[x]SATPFRK	9	0	1927.104259	0.0159	0.2700
VLNKGDSGEMSLQKLFK[x]	16	0	1893.002891	0.0159	0.2700
AVEK[x]LSVEALNSLTGEFK	3	0	1934.035964	0.0158	0.2850
ASRPGAAAKLDGK[x]DELWK	12	0	1912.016567	0.0158	0.2850
EK[x]WIAK	1	0	773.443537	0.0158	0.0950
DLVLALDTPRTAAVNIK[x]VR	16	0	2064.205418	0.0158	0.3000
YK[x]DAYVYSIVAIAR	1	0	1630.871817	0.0157	0.2200
AVAVVVDPIQSVKGK[x]VVIDAFR	14	0	2309.346986	0.0157	0.3450
S[x]SSDMAYTSMFKGNQK	0	0	1780.775938	0.0156	0.2500
EDCK[x]SLKR	3	0	1034.517826	0.0156	0.1250
YYPVRK[x]FTGGVLMLIDR	5	0	2027.102541	0.0156	0.2650
NDGTIVIRK[x]LEETDVAK	8	0	1900.026461	0.0156	0.2650
V[x]SPTGQITSTSARSGKK	0	0	1703.916525	0.0156	0.2650
DEKYTLYDQNDTK[x]EWLDK	12	0	2303.059269	0.0156	0.2800
M[x]DTEMSVNMSDFLHDQATR	0	0	2226.934286	0.0155	0.2950
CAEAENSSDLFK[x]LGVMYAK	11	0	2131.991727	0.0155	0.2950
LLKVTVSK[x]GVAIDLLEECK	7	0	2114.201970	0.0155	0.2950
ATLEIYHEDNNRAEAK[x]DVAK	15	0	2286.123929	0.0155	0.3100
ELKK[x]EEMVMLK	3	0	1376.740675	0.0155	0.1700
GTTAVLK[x]EDIYK	6	0	1336.723767	0.0154	0.1850
TITDGK[x]IYVEVER	5	0	1521.803799	0.0154	0.2000
YGEK[x]ESLAAVLVR	3	0	1433.787759	0.0154	0.2000
E[x]MIAAQGIDEEDRR	0	0	1631.757255	0.0154	0.2150
ESQLVDKFFEK[x]INVK	10	0	1822.982813	0.0153	0.2300
M[x]STLDLNHLADLYDR	0	0	1775.851150	0.0153	0.2300
ELVSK[x]ASPIAGSEGK	4	0	1471.788150	0.0153	0.2300
M[x]SGYDRALSVFSPDGR	0	0	1756.820186	0.0153	0.2450
TSK[x]TPPTAMLSSVREIIK	2	0	1958.086949	0.0153	0.2750
D[x]GLEDDMPALADEEFEKMDR	0	0	2324.977588	0.0153	0.3050
TYNLISSYIK[x]SVEISALASK	9	0	2186.183345	0.0153	0.3050
CTK[x]IIENEQSAEKNAYVINLK	2	0	2464.263053	0.0152	0.3200
HIGIATTGFIPDGQHIVK[x]RAR	17	0	2286.270804	0.0152	0.3200
DGSSGGTIRMVILNK[x]DGMER	14	0	2135.046217	0.0150	0.3000
G[x]QAQSGNFSNFGDGANGDNK	0	0	1983.830620	0.0150	0.3000
LLMK[x]LSSQNDDK	3	0	1390.712546	0.0150	0.1800
EAEAAK[x]DEQIEK	5	0	1359.651724	0.0150	0.1800
YEVGAEYIK[x]K	8	0	1198.623334	0.0150	0.1500
EDMGSNDK[x]ASK	7	0	1180.502961	0.0150	0.1650
K[x]EVAEADIASK	0	0	1159.608411	0.0150	0.1650
DAFALAK[x]EK	6	0	991.533798	0.0150	0.1350
K[x]NRLK	0	0	657.428557	0.0150	0.0750
IDELVSNNEKIWK[x]VMCK	12	0	2105.064830	0.0150	0.2550
TGPPGPPCGGKFMLK[x]LGVK	14	0	1940.037500	0.0150	0.2850
Q[x]EMKKDSESTEEK	0	0	1567.703492	0.0150	0.1950
IEVEVYK[x]ITTGDR	6	0	1521.803799	0.0150	0.1950
VATEK[x]DFLDAVQK	4	0	1462.766689	0.0150	0.1950
MVCK[x]IWK	3	0	963.503367	0.0150	0.1050
ENEQK[x]IK	4	0	887.471202	0.0150	0.1050
DIGK[x]VVDK	3	0	872.496688	0.0150	0.1200
EMK[x]K	2	0	534.283541	0.0150	0.0600
SYYMLYK[x]AGVLQSLADDSATTR	6	0	2452.194311	0.0148	0.3250
LAEGESEEVK[x]AYMDPHRSMK	9	0	2306.067009	0.0147	0.2950
V[x]SINFCMDMDLSACILNASK	0	0	2288.030821	0.0147	0.2950
QGDVLLNK[x]LQKYQATVMR	7	0	2104.146189	0.0147	0.2650
ARLTQLLSQIK[x]EEQGDIK	10	0	2069.147964	0.0147	0.2650
YGLQGPTWLVHK[x]ENAINK	11	0	2067.090061	0.0147	0.2650
TLPPELK[x]GEALGNSEHIR	6	0	1960.037693	0.0147	0.2650
CSPSATLTHRTMTEK[x]AR	14	0	1945.946117	0.0147	0.2500
GVFK[x]NVSGNVLSEIK	3	0	1589.877628	0.0147	0.2200
LILVDDEK[x]TSWIYK	7	0	1721.923907	0.0146	0.2050
NCACVISQKK[x]VPDK	9	0	1645.827913	0.0146	0.2050
K[x]IPQVASFRIDK	0	0	1400.813914	0.0146	0.1750
NKELISVSAASK[x]ILSNITYSYK	11	0	2428.321223	0.0145	0.3200
DEK[x]VANEQEQALTNLSDLYVR	2	0	2434.197481	0.0145	0.3050
LVETSGQIRCGSPYIIEDSK[x]K	19	0	2379.210294	0.0145	0.3050
LREWNQNIK[x]NLSNVVEISGK	8	0	2340.254878	0.0145	0.2900
FLHDK[x]NSDYK	4	0	1265.603994	0.0145	0.1450
E[x]TIDNAETMK	0	0	1150.517549	0.0145	0.1450
AELDK[x]IGLSK	4	0	1072.612770	0.0145	0.1450
K[x]SYDYSATMYTRLFLLR	0	0	2127.082198	0.0144	0.2450
EVPAVQVTAAFLYNYK[x]R	15	0	1968.046805	0.0144	0.2450
L[x]FKSLGSGMDQEKVLNK	0	0	1893.002891	0.0144	0.2450
TDK[x]YAFSLTTFSPNGK	2	0	1775.872934	0.0144	0.2300
TLAGVTRDYYTK[x]QSK	11	0	1729.899815	0.0143	0.2150
KGEK[x]VEDAPENNSFR	3	0	1718.822296	0.0143	0.2150
K[x]VTSKLLEQEESAEK	0	0	1717.909710	0.0143	0.2150
LIK[x]KSSEQANLYER	2	0	1677.904901	0.0143	0.2000
KLFK[x]SLGSGMDQEK	3	0	1566.807502	0.0143	0.2000
ASPIAGSEGK[x]EAYR	9	0	1434.710239	0.0143	0.2000
VLVDK[x]SR	4	0	815.486459	0.0143	0.1000
QILDCIVNLSEPAKK[x]SGFEK	14	0	2275.188107	0.0143	0.2850
LALTKPK[x]GTPGYGPLGVLPK	6	0	2006.192733	0.0143	0.2850
S[x]RQETQYKIDELVSNNEK	0	0	2180.070835	0.0142	0.2550
TLSMEK[x]HTELR	5	0	1343.686669	0.0141	0.1550
DHDLAPLYK[x]YLSENPK	8	0	1901.952241	0.0141	0.2250
TK[x]INLIETLRTITDGK	1	0	1815.046470	0.0141	0.2250
LFQAEYAYK[x]AVENASTCIGIK	8	0	2375.183021	0.0140	0.2950
INVK[x]K	3	0	600.395864	0.0140	0.0700
VVDKCFGIK[x]FDIMPR	8	0	1823.942544	0.0140	0.2100
DAYVYSIVAIARIK[x]LISGK	13	0	2079.209109	0.0139	0.2650
K[x]NVPKLQNVSNFQK	0	0	1642.915408	0.0139	0.1950
VAIKK[x]GAVEYEIYK	4	0	1609.907866	0.0139	0.1950
DELWK[x]NDDQLTYTYKDEK	4	0	2303.059268	0.0139	0.2500
S[x]SIGTGYDLGLFFSPDGR	0	0	1887.900207	0.0139	0.2500
NK[x]RGGDEWK	1	0	1088.536254	0.0139	0.1250
K[x]HLDAEVQK	0	0	1066.577055	0.0139	0.1250
NSTNNTK[x]ER	6	0	1062.505347	0.0139	0.1250
EDMGSNDK[x]ASKER	7	0	1465.646650	0.0138	0.1800
DRIDK[x]NTWNSTLETAK	4	0	1890.943464	0.0137	0.2200
GEIKK[x]AMVNIDTIDNK	4	0	1787.945046	0.0137	0.2200
S[x]PTGQITSTSARSGKK	0	0	1604.848116	0.0137	0.2200
IWKSDEINEVLNK[x]YQETQR	12	0	2392.202175	0.0137	0.2600
LLK[x]VTVSKGVAIDLLEECK	2	0	2114.201970	0.0137	0.2600
LIPIRGTEVEK[x]ITIK	10	0	1709.045018	0.0137	0.2050
FNLMVICK[x]DKK	7	0	1394.741343	0.0136	0.1500
TNSTDEK[x]GTKK	6	0	1207.604385	0.0136	0.1500
MNSIVSK[x]YTQSTNNDDPK	6	0	2040.942138	0.0136	0.2450
QHAVNERAK[x]IIDLR	8	0	1661.932452	0.0136	0.1900
GEK[x]VEDAPENNSFR	2	0	1590.727340	0.0136	0.1900
DATDDK[x]R	5	0	819.372221	0.0136	0.0950
K[x]VADLKK	0	0	800.511946	0.0136	0.0950
LK[x]VELAKQNLFVPTSDK	1	0	1929.093418	0.0135	0.2300
IPDSTYEMVGGLEK[x]QIK	13	0	1906.970924	0.0135	0.2300
TEDDIK[x]SLQSVGQIIGEVLK	5	0	2171.168421	0.0135	0.2700
DIK[x]VIMATNR	2	0	1159.638269	0.0135	0.1350
G[x]LGYPEDAIGKTK	0	0	1347.703366	0.0135	0.1750
EK[x]VAFILDQVRLFLLR	1	0	1959.166855	0.0134	0.2150
WSTAETLTNNK[x]IDRDK	10	0	1890.943464	0.0134	0.2150
VGVFK[x]NVSGNVLSEIK	4	0	1688.946037	0.0134	0.2150
LLKLEEAMK[x]ITTDAFTSAGER	8	0	2323.209235	0.0133	0.2800
SGVKLENVK[x]IYADLK	8	0	1675.950788	0.0133	0.2000
LGLDSEESAEYIVAK[x]GIR	14	0	1949.010477	0.0133	0.2400
IK[x]ENQEKISNNK	1	0	1443.768084	0.0133	0.1600
SSEETEDKK[x]MQE	8	0	1439.608537	0.0133	0.1600
YK[x]SYLLQHR	1	0	1206.650884	0.0133	0.1200
M[x]PFGNTHNK	0	0	1044.481051	0.0133	0.1200
AVDEEMK[x]VRSEDYLPSK	6	0	1994.961812	0.0132	0.2250
GVLLYGPPGTGK[x]TMLVK	11	0	1729.979978	0.0132	0.2250
M[x]NSTEEIDLYNRWK	0	0	1797.835501	0.0132	0.1850
GTCAGEVFMALK[x]GMALGSANEK	11	0	2241.059087	0.0132	0.2900
IDK[x]EDMGSNDK	2	0	1250.544822	0.0132	0.1450
MGNGK[x]MVEISR	4	0	1220.600502	0.0132	0.1450
LEEIGVADQYKVSK[x]ILEHK	13	0	2198.194577	0.0132	0.2500
ATPYRGYSK[x]PNERATK	8	0	1837.943407	0.0131	0.2100
STMLEK[x]IKENQEK	5	0	1576.812980	0.0131	0.1700
MLLTEVHLLESK[x]VYHAIR	11	0	2151.187325	0.0131	0.2350
QGITEAYNQK[x]AVEKLMSR	9	0	2065.062523	0.0131	0.2350
YAVISGAISLDRVDVK[x]TK	15	0	1934.083580	0.0131	0.2350
GIK[x]GIESEAYESVLDLAK	2	0	1921.004331	0.0131	0.2350
FSGEKK[x]SLPLQIEVANDCIK	5	0	2275.188107	0.0130	0.2600
IEPLK[x]LKVLVQGLER	4	0	1734.076651	0.0130	0.1950
LQK[x]YQATVMR	2	0	1236.664816	0.0130	0.1300
E[x]SLQR	0	0	631.328907	0.0130	0.0650
VLTLSLMEELHK[x]MDDRK	11	0	2057.064831	0.0129	0.2200
FHQLKPTRVLTLAMVK[x]R	15	0	2037.203252	0.0129	0.2200
AQISVRLVPYLTK[x]LESK	12	0	1944.140700	0.0129	0.2200
AIGSGSEPAK[x]SELVKEFHK	9	0	2013.053008	0.0129	0.2450
ANWCDK[x]R	5	0	948.423539	0.0129	0.0900
IK[x]VLAQLGMQSLSPLK	1	0	1725.022174	0.0128	0.2050
TTMTNGFLAHK[x]LCIHKNK	10	0	2113.092380	0.0128	0.2300
D[x]TEMSVNMSDFLHDQATR	0	0	2095.893807	0.0128	0.2300
NMGTVVDLLIENK[x]ASALL	12	0	1900.033855	0.0128	0.2300
VVK[x]VDAQDFLK	2	0	1260.707726	0.0127	0.1400
AK[x]WSTAETLTNNK	1	0	1462.741537	0.0127	0.1650
INVK[x]FFEKEDVQSLK	3	0	1822.982813	0.0127	0.1900
KVTSK[x]LLEQEESAEK	4	0	1717.909710	0.0127	0.1900
QDLADATVETLK[x]AIEGK	11	0	1800.946820	0.0126	0.2150
LSGVVEGIFQK[x]CYAKNEWR	10	0	2283.146914	0.0126	0.2400
MYGGVREPLK[x]EVVQFVGSR	9	0	2150.130540	0.0126	0.2400
EHFKELVSK[x]ASPIAGSEGK	8	0	2013.053008	0.0126	0.2400
TTQLEEANSK[x]LGYIFGADYPK	9	0	2344.158584	0.0126	0.2650
HIEVGDSVLVK[x]IITKEGVETR	10	0	2321.295344	0.0126	0.2650
VTDK[x]LTQLTDNIWCCR	3	0	2021.966182	0.0125	0.2000
TFHILEPK[x]EKSLLAHK	7	0	1890.072626	0.0125	0.2000
EMKK[x]DSESTEEK	3	0	1439.644921	0.0125	0.1500
K[x]LIPIRGTEVEK	0	0	1381.829229	0.0125	0.1500
K[x]IDKEDMGSNDK	0	0	1378.639778	0.0125	0.1500
M[x]FMTRSEYDR	0	0	1334.574681	0.0125	0.1250
DK[x]MNFVILCR	1	0	1294.652534	0.0125	0.1250
FRK[x]LGVKPPK	2	0	1168.744388	0.0125	0.1250
EISYPFK[x]R	6	0	1038.549782	0.0125	0.1000
SK[x]TLQYFA	1	0	956.496688	0.0125	0.1000
EIK[x]QIK	2	0	757.469750	0.0125	0.0750
IDK[x]K	2	0	502.311471	0.0125	0.0500
LQKDLGQVLNK[x]YVQVEQR	10	0	2157.190495	0.0125	0.2250
HNFVGLFVELSK[x]LLVKDR	11	0	2113.204692	0.0125	0.2250
LAAPQLVQMFIGDGAK[x]LVR	15	0	2026.139651	0.0124	0.2350
CTK[x]IIENEQSAEK	2	0	1548.745296	0.0123	0.1600
EPNK[x]GSYRPYTAK	3	0	1509.757521	0.0123	0.1600
NCK[x]ADAGITIAPR	2	0	1385.708463	0.0123	0.1600
YSNDK[x]SIVNSM	4	0	1256.570643	0.0123	0.1350
FGNRDLVK[x]K	7	0	1075.613774	0.0122	0.1100
SAVIK[x]TSTR	4	0	961.555594	0.0122	0.1100
DPEEEAEMMTK[x]ETTEK	10	0	1896.796787	0.0122	0.1950
QEVAAQK[x]SSEETEDKK	6	0	1805.864214	0.0122	0.1950
IK[x]ILFSDVKAMTTGLR	1	0	1792.027986	0.0122	0.1950
GEIK[x]KAMVNIDTIDNK	3	0	1787.945046	0.0122	0.1950
SMNLTRGIDLK[x]SIAEK	10	0	1774.961029	0.0122	0.1950
GK[x]SALSTLNGFVEELK	1	0	1691.909318	0.0122	0.1950
GLGYPEDAIGK[x]TKLVK	10	0	1687.950789	0.0122	0.1950
V[x]SPTGQITSTSARSGK	0	0	1575.821569	0.0122	0.1950
VAIK[x]KGAVEYEIYK	3	0	1609.907866	0.0121	0.1700
K[x]NCKADAGITIAPR	0	0	1513.803419	0.0121	0.1700
LK[x]YYEQK	1	0	970.512337	0.0121	0.0850
EIK[x]IIYSDIDVDPVKPEHVGK	2	0	2393.284112	0.0121	0.2550
S[x]PTGQITSTSAR	0	0	1204.604720	0.0121	0.1450
LVLK[x]EVFLSFHNLVGRR	3	0	2026.183900	0.0121	0.2050
EWNQNIKNLSNVVEISGK[x]GVFV	17	0	2473.296405	0.0120	0.2650
TYNLISSYIK[x]SVEISALASKNR	9	0	2456.327369	0.0120	0.2650
GIMLYGPPGTGK[x]TLCARAVANR	11	0	2302.203711	0.0120	0.2650
GIESEAYESVLDLAK[x]ICDVR	14	0	2266.115004	0.0120	0.2400
DYGK[x]FLSAMHDLPVR	3	0	1747.871494	0.0120	0.1800
DLK[x]LKWSDER	2	0	1288.677488	0.0120	0.1200
SSHIITK[x]ELK	6	0	1154.665864	0.0120	0.1200
K[x]WRLR	0	0	757.471088	0.0120	0.0600
IHAYVK[x]VLTLSLMEELHK	5	0	2123.181179	0.0119	0.2150
AVILSDTKPVDK[x]K	11	0	1412.823808	0.0119	0.1550
ELLK[x]PSASVALQR	3	0	1410.819391	0.0119	0.1550
HVFPITK[x]GIGCVMTGSIADAR	6	0	2229.139719	0.0119	0.2500
YYK[x]PDLTIDEAVRIMK	2	0	1954.023292	0.0119	0.1900
DESRGVMTLGFDLIK[x]R	14	0	1835.956278	0.0119	0.1900
ATLTGMK[x]IDVLFSKIR	6	0	1792.027986	0.0119	0.1900
TSWIYK[x]NK	5	0	1038.549782	0.0119	0.0950
Q[x]SRQETQYKIDELVSNNEK	0	0	2308.129407	0.0118	0.2250
IQYVGK[x]QDPKK	5	0	1302.729522	0.0118	0.1300
MILELTNHLEELK[x]K	12	0	1709.938508	0.0118	0.1650
DLASFIPDNK[x]LNCVIDR	9	0	1988.998864	0.0118	0.2000
MILELTNHLEELK[x]KYINR	12	0	2256.229913	0.0117	0.2100
TNNLDLEHKHK[x]TPDK	10	0	1788.911774	0.0117	0.1750
KEPPVYTPPK[x]DK	9	0	1397.755400	0.0117	0.1400
FDVIVAK[x]GK	6	0	975.575269	0.0117	0.1050
AAK[x]ASR	2	0	602.349976	0.0117	0.0700
VPDKLIDASTVK[x]HVFPITK	11	0	2107.204023	0.0116	0.2200
K[x]EITPDIFAAIAIINEADR	0	0	2099.126168	0.0116	0.2200
ATPYRGYSK[x]PNER	8	0	1537.763667	0.0115	0.1500
REAEAAK[x]DEQIEK	6	0	1515.752826	0.0115	0.1500
EKASK[x]GSNDDEMK	4	0	1437.640504	0.0115	0.1500
LDDMSLIK[x]EDCEAATDPLLK	7	0	2276.091491	0.0115	0.2300
INEDSK[x]LAVNENLASSKSSM	5	0	2136.036759	0.0115	0.2300
KYDK[x]TEDDIK	3	0	1253.613888	0.0115	0.1150
AEAK[x]DVAKMK	3	0	1089.585175	0.0115	0.1150
VAQTTYK[x]KIYNEYPPTK	6	0	2043.067597	0.0115	0.1950
DISSK[x]SPSGNDALNDKK	4	0	1774.869635	0.0115	0.1950
SVALGGITK[x]EFVIYEQLIAAR	8	0	2277.273157	0.0114	0.2400
ISWYTK[x]IVDELDLR	5	0	1749.930053	0.0114	0.1600
IWK[x]VMCK	2	0	963.503367	0.0114	0.0800
VGIK[x]PPK	3	0	737.479921	0.0114	0.0800
LGSTAIGVK[x]TK	8	0	1073.644403	0.0114	0.1250
VK[x]VIAATNRVDTLDPALLR	1	0	2064.205418	0.0113	0.2150
LALTK[x]PKGTPGYGPLGVLPKVGIR	4	0	2431.467763	0.0113	0.2700
VLK[x]LTLEAMDLEIVEK	2	0	1843.037546	0.0113	0.1800
ITTGDRLILTENIK[x]TK	13	0	1815.046470	0.0113	0.1800
QNLFVPTSDK[x]EK	9	0	1404.724827	0.0113	0.1350
NK[x]YAIQLPLPPK	1	0	1380.812854	0.0113	0.1350
SSTAAKTFLEK[x]R	10	0	1337.730248	0.0113	0.1350
M[x]TDK	0	0	493.220610	0.0113	0.0450
ELFDCLK[x]IMRDVITELPDAK	6	0	2405.233337	0.0112	0.2250
K[x]LGVKPPKGCLMFGPPGTGK	0	0	2068.132455	0.0112	0.2250
LK[x]LEAIMYDTELNSEGSAPAVR	1	0	2406.209961	0.0111	0.2450
YLHQSLK[x]YK	6	0	1178.644738	0.0111	0.1000
K[x]TVQYATKR	0	0	1093.624337	0.0111	0.1000
FATLQK[x]SKR	5	0	1077.629423	0.0111	0.1000
Y[x]TVGQGYTK	0	0	1015.497414	0.0111	0.1000
LDGKDELWK[x]NDDQLTYTYK	8	0	2344.122200	0.0111	0.2100
SSSDMAYTSMFKGNQK[x]VVK	15	0	2107.007711	0.0111	0.2100
RAVEK[x]LSVEALNSLTGEFK	4	0	2090.137066	0.0111	0.2100
SFEQKVMK[x]EDNLILR	7	0	1848.976679	0.0110	0.1650
SFEQK[x]VMKEDNLILR	4	0	1848.976679	0.0110	0.1650
AVAVVVDPIQSVK[x]GK	12	0	1508.892552	0.0110	0.1650
LK[x]VLVQGLER	1	0	1153.718232	0.0110	0.1100
FVK[x]LGIDPPK	2	0	1112.659326	0.0110	0.1100
SDYYMASTYTKK[x]INVK	11	0	1910.944711	0.0109	0.1750
QVMEEK[x]LDSKNVQLAK	5	0	1858.982156	0.0109	0.1750
TLSK[x]WR	3	0	789.449683	0.0108	0.0650
M[x]IDDQR	0	0	776.348650	0.0108	0.0650
S[x]SSDMAYTSMFKGNQKVVK	0	0	2107.007711	0.0108	0.2050
LGDGVLRPYK[x]VGVILESQR	9	0	2098.189768	0.0108	0.2050
TIPPLTTVKGSDAAPQASK[x]K	18	0	2009.115605	0.0108	0.2150
K[x]EFEIIKGVLCQFR	0	0	1765.954825	0.0107	0.1500
VSGSELVQK[x]YIGEGSR	8	0	1707.879080	0.0106	0.1700
Q[x]DRGKLVR	0	0	970.567161	0.0106	0.0850
SNDIEKAIDLYK[x]EVLNK	11	0	1991.057425	0.0106	0.1800
F[x]MTRSEYDR	0	0	1203.534202	0.0106	0.0950
EDTEAVLK[x]R	7	0	1059.555986	0.0106	0.0950
FDSEK[x]AGDR	4	0	1023.462090	0.0106	0.0950
VFHPITK[x]AVILSDTKPVDK	6	0	2107.204023	0.0105	0.2000
YTENIYPPK[x]K	8	0	1251.649881	0.0105	0.1050
YFATLQK[x]SKR	6	0	1240.692746	0.0105	0.1050
KNEEK[x]LAEFDK	4	0	1349.682631	0.0105	0.1150
VVDK[x]DGIREINI	3	0	1369.756460	0.0104	0.1250
K[x]LPNIEEATFDKR	0	0	1559.830681	0.0104	0.1350
AHLDVQEK[x]DQPKK	7	0	1534.810280	0.0104	0.1350
VKAMEVDEK[x]PTER	8	0	1530.771118	0.0104	0.1350
V[x]SPTGQITSTSAR	0	0	1303.673128	0.0104	0.1350
HIIMFDCK[x]ILEFTK	7	0	1793.920748	0.0104	0.1450
NELEK[x]LNFSSLKMK	4	0	1679.891560	0.0104	0.1450
VVTSKLLK[x]PRVNNR	7	0	1622.994323	0.0104	0.1450
SIK[x]GYTLPPHCSRGER	2	0	1856.931459	0.0103	0.1650
YTLYDQNDTKEWLDK[x]LGDK	14	0	2344.122200	0.0103	0.1950
VRQLIIK[x]EEMMNSIQQAVAK	6	0	2328.265640	0.0103	0.2050
SATPFRK[x]INVLNFPSANFSK	6	0	2237.195580	0.0103	0.2050
LHQVEYALEAIK[x]QGSATVGLVSK	11	0	2440.332455	0.0102	0.2350
MCSPSATLTHRTMTEK[x]AR	15	0	2076.986596	0.0100	0.1800
LNQQSVLLPLLK[x]DNIAHR	11	0	2071.190103	0.0100	0.1800
LEEAMK[x]ITTDAFTSAGER	5	0	1968.946163	0.0100	0.1800
TNTNNSILFAALSK[x]SLVR	13	0	1948.074078	0.0100	0.1800
LLENDIK[x]VMKSEFQR	6	0	1848.976678	0.0100	0.1500
LDDMSLIKEDCEAATDPLLK[x]K	19	0	2404.186446	0.0100	0.2100
QVARNELEK[x]LNFSSLK	8	0	1875.021318	0.0100	0.1600
GLGYPEDAIGKTK[x]LVK	12	0	1687.950789	0.0100	0.1600
SWIGAYLAK[x]IPER	8	0	1502.824477	0.0100	0.1300
K[x]EDSSPCGYIIR	0	0	1423.676496	0.0100	0.1200
ESQLVDK[x]FFEK	6	0	1368.692468	0.0100	0.1100
LNADVLGQLIK[x]K	10	0	1310.792119	0.0100	0.1200
M[x]SERDTALEK	0	0	1178.560080	0.0100	0.1000
SSCK[x]IVFR	3	0	995.522185	0.0100	0.0800
DKK[x]LIPIR	2	0	981.633448	0.0100	0.0800
PRK[x]QYSAK	2	0	976.545365	0.0100	0.0800
LNVYK[x]YR	4	0	954.528656	0.0100	0.0700
Q[x]DYDLVR	0	0	907.439903	0.0100	0.0700
NK[x]MVCK	1	0	778.382925	0.0100	0.0600
VMCK[x]NK	3	0	778.382925	0.0100	0.0600
RMK[x]K	2	0	561.342056	0.0100	0.0400
M[x]SSK	0	0	451.210047	0.0100	0.0400
LARNILK[x]VDIEVAVIPSEGFR	6	0	2338.337149	0.0098	0.2050
DTLSK[x]DQELTEENVSISVIGK	4	0	2304.169539	0.0098	0.2050
LKVELAK[x]QNLFVPTSDK	6	0	1929.093418	0.0097	0.1650
DISSKSPSGNDALNDK[x]K	15	0	1774.869635	0.0097	0.1650
LILVDDEKTSWIYK[x]NK	13	0	1964.061785	0.0097	0.1550
IKILFSDVK[x]AMTTGLR	8	0	1792.027986	0.0097	0.1550
DELWK[x]NDDQLTYTYK	4	0	1930.894787	0.0097	0.1450
VEFK[x]MGNGKMVEISR	3	0	1723.874862	0.0097	0.1450
GNQKVVK[x]VDAQDFLK	6	0	1687.925637	0.0097	0.1450
YEYQK[x]LKESQLVDK	4	0	1769.919882	0.0096	0.1350
MKLSLFSNK[x]ENELR	8	0	1707.897707	0.0096	0.1350
SPSGNDALNDK[x]K	10	0	1244.599634	0.0096	0.1150
SVQPTAK[x]TVQK	6	0	1185.671676	0.0095	0.1050
SLPLQIEVANDCIKWAIK[x]EK	17	0	2354.266687	0.0095	0.1900
GTK[x]TSETNDR	2	0	1107.515576	0.0095	0.0950
DAVVLGVEK[x]R	8	0	1084.624003	0.0095	0.0950
KK[x]ELFDCLK	1	0	1179.632121	0.0094	0.0850
LLVK[x]DRIDK	3	0	1098.676036	0.0094	0.0850
TTSK[x]VSIAK	3	0	933.549448	0.0094	0.0850
QEALSSK[x]TLFTRPIPVR	6	0	1942.099899	0.0094	0.1600
IQK[x]ENRHK	2	0	1051.588622	0.0094	0.0750
YDKK[x]DLVR	3	0	1035.571243	0.0094	0.0750
LIEK[x]LELR	3	0	1012.628028	0.0094	0.0750
TGPPGPPCGGK[x]FMLK	10	0	1542.768616	0.0093	0.1400
VLAQLGMQSLSPLK[x]QGMNILR	13	0	2296.275812	0.0093	0.1950
KNCK[x]ADAGITIAPR	3	0	1513.803419	0.0093	0.1300
LK[x]LELKK	1	0	870.590192	0.0093	0.0650
KAQSGPDASAK[x]LPTVIPTTR	10	0	2037.121751	0.0093	0.1850
TIPPLTTVK[x]GSDAAPQASK	8	0	1881.020649	0.0092	0.1750
QLIIK[x]EEMMNSIQQAVAK	4	0	2073.096129	0.0092	0.1650
ILSGEQTVK[x]YDR	8	0	1407.735725	0.0092	0.1100
S[x]SSDMAYTSMFK	0	0	1353.558028	0.0092	0.1100
TTLFK[x]SELAQSK	4	0	1351.734665	0.0092	0.1100
LK[x]LELK	1	0	742.495236	0.0092	0.0550
A[x]ASLLK	0	0	601.379880	0.0092	0.0550
K[x]VEFGLPDLEGRAHILR	0	0	1949.084584	0.0091	0.1550
GTLK[x]VHTIRLR	3	0	1292.804020	0.0091	0.1000
VSEVLNSEDITGIQEK[x]STDLR	15	0	2332.175685	0.0090	0.1900
QLEMLDLQEGFIK[x]EDCKSLK	12	0	2423.207516	0.0090	0.1800
FIVK[x]ASSGPR	3	0	1060.602876	0.0090	0.0900
DRLK[x]K	3	0	658.412573	0.0090	0.0450
K[x]DKPK	0	0	614.375128	0.0090	0.0450
VLK[x]TK	2	0	587.400615	0.0090	0.0450
A[x]SLLK	0	0	530.342770	0.0090	0.0450
AIGSGSEPAKSELVK[x]EFHK	14	0	2013.053008	0.0089	0.1700
NKTDTK[x]TIEAITFK	5	0	1608.872208	0.0089	0.1250
LSFK[x]SIADVADMLEANDK	3	0	1965.971650	0.0089	0.1600
EIIRTSTSSMTAVPK[x]PLK	14	0	1958.086949	0.0089	0.1600
IEVNIHRK[x]R	7	0	1163.688664	0.0089	0.0800
KDK[x]PKYEPPVPTR	2	0	1553.856502	0.0088	0.1150
IANYDPAEIRFNLMVICK[x]DK	17	0	2409.218357	0.0088	0.1750
QDLADATVETLKAIEGK[x]IAR	16	0	2141.169090	0.0088	0.1750
TTMTNGFLAHK[x]LCIHK	10	0	1870.954502	0.0088	0.1400
LK[x]GYQTIELDKK	1	0	1434.808159	0.0088	0.1050
ATDDDRWK[x]TLSK	7	0	1434.710239	0.0088	0.1050
VEPIPLINGEK[x]R	10	0	1363.782281	0.0088	0.1050
K[x]FTGGVLMLIDR	0	0	1348.753625	0.0088	0.1050
DYYTK[x]QSK	4	0	1031.492328	0.0088	0.0700
E[x]MKK	0	0	534.283541	0.0088	0.0350
IDTIVK[x]EIQDEKEAEAAR	5	0	2057.063963	0.0086	0.1550
A[x]SLLKVNMENLIVTDLGK	0	0	1957.091700	0.0086	0.1550
ELFDPIISDRHGGYK[x]PTDKHK	14	0	2452.249792	0.0086	0.1800
CIK[x]IACWVVGSGDTIYDCVR	2	0	2371.112179	0.0085	0.1700
IPDSTYEMVGGLEKQIK[x]EIK	16	0	2277.192525	0.0085	0.1700
ILSTLDRELLK[x]PSASVALQR	10	0	2209.279304	0.0085	0.1700
K[x]IEFPSYRDR	0	0	1309.677823	0.0085	0.0850
IEDTDK[x]YDKK	5	0	1253.613888	0.0085	0.0850
LILTENIK[x]TK	7	0	1171.717563	0.0085	0.0850
ELFDPIISDRHGGYK[x]PTDK	14	0	2187.095930	0.0084	0.1600
EEIQLLQEPGSYVGEVIK[x]TMGK	17	0	2447.261660	0.0084	0.1850
MGQAQSGNFSNFGDGANGDNK[x]K	20	0	2242.966054	0.0084	0.1850
VRSEDYLPSK[x]YLDIDISK	9	0	2140.105099	0.0083	0.1500
LDPAGFYIGYK[x]ATSAGPK	10	0	1854.951515	0.0083	0.1500
DFLDAVQK[x]VVKGNQK	7	0	1687.925636	0.0083	0.1250
LEKGQSIDDMIPAQK[x]	14	0	1671.850090	0.0083	0.1250
FK[x]LNVYKYR	1	0	1229.692020	0.0083	0.0750
YK[x]VNLYKFR	1	0	1229.692020	0.0083	0.0750
K[x]LQRLR	0	0	812.534410	0.0083	0.0500
NK[x]GTMK	1	0	677.353010	0.0083	0.0500
QTTSNLGHINK[x]PSIQALIHGLGR	10	0	2454.345417	0.0083	0.1900
F[x]RNQYDGDATTWSPQGR	0	0	1997.897911	0.0082	0.1400
K[x]VIARLQSYDR	0	0	1347.762215	0.0082	0.0900
GSNDDEMK[x]IDK	7	0	1250.544822	0.0082	0.0900
YGLQGPTWLVHKENAINK[x]K	17	0	2195.185017	0.0082	0.1550
A[x]ASLLKVNMENLIVTDLGK	0	0	2028.128811	0.0082	0.1550
QAAKASVVETVTLTK[x]VTQK	14	0	2001.146903	0.0082	0.1550
NK[x]ISWYTKIVDELDLR	1	0	1992.067931	0.0081	0.1300
S[x]RSYDSRTTIFSPEGR	0	0	1857.896851	0.0081	0.1300
MGTTITALRYK[x]DGVILAADSR	10	0	2251.199340	0.0081	0.1700
EYLEK[x]NWKEGLSR	4	0	1650.836493	0.0081	0.1050
QEMKK[x]DSESTEEK	4	0	1567.703492	0.0081	0.1050
VYATMQK[x]LQKDLGQVLNK	6	0	2076.140043	0.0081	0.1450
EFPDLGVLEGK[x]RIDRPGR	10	0	2053.106771	0.0081	0.1450
ASRPGAAAK[x]LDGKDELWK	8	0	1912.016567	0.0081	0.1450
LIIPSDDALRTNAIVMK[x]DIR	16	0	2253.251374	0.0080	0.1600
LK[x]DLR	1	0	643.401675	0.0080	0.0400
K[x]ELLK	0	0	629.411178	0.0080	0.0400
K[x]VPDK	0	0	585.348581	0.0080	0.0400
AHLDVQEK[x]DQPK	7	0	1406.715325	0.0079	0.0950
KIDK[x]EDMGSNDK	3	0	1378.639778	0.0079	0.0950
VK[x]EDMVDQESTDNNGVQVESR	1	0	2378.065484	0.0079	0.1650
G[x]GLGYPEDAIGKTK	0	0	1404.724827	0.0079	0.1100
K[x]EFEIIK	0	0	905.522175	0.0079	0.0550
K[x]ARQAAK	0	0	771.471479	0.0079	0.0550
TLSK[x]ESARATIDECMR	3	0	1866.892688	0.0078	0.1250
LCFDELKK[x]R	7	0	1207.638268	0.0078	0.0700
IFRQK[x]SLEK	4	0	1147.671285	0.0078	0.0700
EVLNK[x]GVSK	4	0	972.560345	0.0078	0.0700
K[x]ELFDCLKIMR	0	0	1451.762804	0.0077	0.0850
VMK[x]SEFQRLTHEK	2	0	1631.845282	0.0077	0.1000
QK[x]SLEKTLVPYLR	1	0	1573.919099	0.0077	0.1000
VVGQLLEKLK[x]PLIEK	9	0	1706.070505	0.0077	0.1150
QEVAAQK[x]SSEETEDK	6	0	1677.769259	0.0077	0.1150
M[x]SRSYDSRTTIFSPEGR	0	0	1988.937329	0.0076	0.1300
IPDSTYEMVGGLEK[x]QIKEIK	13	0	2277.192525	0.0075	0.1500
AMEVDEK[x]PTERYSDIGGLSK	6	0	2224.068057	0.0075	0.1500
HNFVGLFVELSKLLVK[x]DR	15	0	2113.204692	0.0075	0.1350
E[x]MKKDSESTEEK	0	0	1439.644921	0.0075	0.0900
EFPDLGVLEGK[x]R	10	0	1358.719350	0.0075	0.0900
NEEK[x]LAEFDK	3	0	1221.587675	0.0075	0.0750
LGVMYAK[x]NLPNIQR	6	0	1615.886752	0.0075	0.1050
ILFSDVK[x]AMTTGLR	6	0	1550.848972	0.0075	0.1050
ASKGSNDDEMK[x]IDK	10	0	1536.708913	0.0075	0.1050
ENK[x]IQRQR	2	0	1070.594434	0.0075	0.0600
LCFDELK[x]K	6	0	1051.537166	0.0075	0.0600
P[x]RKQYSAK	0	0	976.545365	0.0075	0.0600
K[x]REK	0	0	559.344165	0.0075	0.0300
K[x]SGR	0	0	446.260107	0.0075	0.0300
KTTEEK[x]EATPMEMDEEK	5	0	2024.891743	0.0074	0.1250
GNAK[x]FGDGIQIAQLALK	3	0	1742.967833	0.0074	0.1250
VVGQLLEK[x]LKPLIEK	7	0	1706.070505	0.0073	0.1100
GGDEWK[x]IEPLKLK	5	0	1511.834706	0.0073	0.0950
SGSAADTQTVADLLK[x]YYLSMYR	14	0	2452.194311	0.0073	0.1600
MVILNK[x]DGMER	5	0	1304.658013	0.0073	0.0800
YTSLSEEQK[x]MKSDINAHK	8	0	2108.020718	0.0072	0.1300
FKLNVYK[x]YR	6	0	1229.692020	0.0072	0.0650
IWK[x]VMCKNK	2	0	1205.641245	0.0072	0.0650
FMLK[x]LGVKR	3	0	1090.668450	0.0072	0.0650
M[x]SSKDISSK	0	0	981.480047	0.0072	0.0650
SGNLPDADNSK[x]SDISK	10	0	1646.774679	0.0072	0.1150
GGNMDSLK[x]INFSAFQLPVVTR	7	0	2293.188777	0.0071	0.1500
K[x]PRRLLK	0	0	909.623554	0.0071	0.0500
SNQATTSTDRQVK[x]LLFIEK	12	0	2178.164339	0.0071	0.1350
VVGSEFVQK[x]YLGEGPRMVR	8	0	2150.130540	0.0071	0.1350
SALSTLNGFVEELK[x]AEVRR	13	0	2118.143212	0.0071	0.1350
LGIDPPK[x]GIMLYGPPGTGK	6	0	1910.033463	0.0071	0.1350
LAEGESEEVK[x]AYMDPHR	9	0	1959.899550	0.0071	0.1200
NSSSDMAYTSMFK[x]GNQK	12	0	1894.818860	0.0071	0.1200
DCISGWGCVVYVITADK[x]CIK	16	0	2343.106032	0.0070	0.1400
IAKGAIEK[x]VDDLLTTQAEAK	7	0	2113.162944	0.0070	0.1400
K[x]ASLLTREDLTDEEK	0	0	1746.899873	0.0070	0.1050
QEYK[x]DDINLDEASAMAVK	3	0	2038.951640	0.0069	0.1250
DYEQFGYFK[x]RMGNIEM	8	0	2026.891629	0.0069	0.1100
DQK[x]KDKPK	2	0	985.555594	0.0069	0.0550
D[x]KKLIPIR	0	0	981.633448	0.0069	0.0550
YTLYDQNDTK[x]EWLDKLGDK	9	0	2344.122200	0.0068	0.1300
SSSDMAYTSMFK[x]GNQKVVK	11	0	2107.007711	0.0068	0.1300
VIGSELVQK[x]YVGEGARMVR	8	0	2090.130540	0.0068	0.1300
YEALSK[x]HIIMFDCK	5	0	1753.853066	0.0068	0.0950
VAQTTYKK[x]IYNEYPPTK	7	0	2043.067597	0.0068	0.1150
DPEEEAEMMTK[x]ETTEKK	10	0	2024.891743	0.0068	0.1150
LENVKIYADLK[x]INEDSK	10	0	1991.057425	0.0068	0.1150
LFK[x]SLGSGMDQEKVLNK	2	0	1893.002891	0.0068	0.1150
AHILRIHAK[x]SMAIDK	8	0	1702.966393	0.0067	0.1000
SIAEK[x]MNGASGAELK	4	0	1504.755469	0.0067	0.1000
AELDKIGLSK[x]IR	9	0	1341.797930	0.0067	0.0800
D[x]YDLVR	0	0	779.381332	0.0067	0.0400
TMGK[x]NK	3	0	677.353010	0.0067	0.0400
VADLK[x]K	4	0	672.416990	0.0067	0.0400
S[x]INFCMDMDLSACILNASK	0	0	2188.962413	0.0066	0.1250
GIGSYEK[x]QSEVSVGLRFIK	6	0	2096.126503	0.0066	0.1250
KDSESTEEK[x]EAQAVQR	8	0	1833.870361	0.0066	0.1050
GGYAEVK[x]QSEVIGLVR	6	0	1703.920551	0.0066	0.1050
N[x]STEEIDLYNRWK	0	0	1666.795023	0.0065	0.0850
SQEEAIENIK[x]CTR	9	0	1576.751442	0.0065	0.0850
QEMK[x]KDSESTEEK	3	0	1567.703492	0.0065	0.0850
MEILK[x]IHLEKVSK	4	0	1566.916655	0.0065	0.0850
VVTSKLLK[x]PR	7	0	1139.738968	0.0065	0.0650
KSGNLPDADNSK[x]SDISK	11	0	1774.869635	0.0065	0.1100
SITEFGDTATAK[x]ELEAMK	11	0	1940.940017	0.0064	0.1150
LGSTLK[x]SIMLYLMVQSVNSELK	5	0	2453.327233	0.0064	0.1400
LMVEMEK[x]KLEK	6	0	1376.740675	0.0064	0.0700
SVMAPLFLHDK[x]YDGR	10	0	1747.871494	0.0063	0.0950
K[x]GEKVEDAPENNSFR	0	0	1718.822296	0.0063	0.0950
KVSTTPANSFELK[x]QYLIQR	12	0	2222.205809	0.0063	0.1200
FIRVSGSELVQK[x]YIGEGSR	11	0	2124.132649	0.0063	0.1200
GNECIVIGVERK[x]NVPK	11	0	1810.972260	0.0063	0.1000
EPPVYTPPK[x]DKK	8	0	1397.755400	0.0063	0.0750
YDK[x]KDLVR	2	0	1035.571243	0.0063	0.0500
SDISK[x]SSM	4	0	853.385092	0.0063	0.0500
K[x]MRK	0	0	561.342056	0.0063	0.0250
N[x]STEEIDLYNRWKALER	0	0	2136.059881	0.0062	0.1050
FNSNAIAAVATK[x]MVTLK	11	0	1777.975953	0.0062	0.1050
VSKILEHK[x]EIMLR	7	0	1594.922802	0.0062	0.0800
LTHEKSTMLEK[x]IK	10	0	1556.859536	0.0062	0.0800
EDCEAATDPLLK[x]K	11	0	1488.712937	0.0062	0.0800
QGITEAYNQKAVEK[x]LMSR	13	0	2065.062523	0.0061	0.1100
NSIVSKYTQSTNNDDPK[x]K	16	0	2037.996615	0.0061	0.1100
LLK[x]LEEAMK	2	0	1073.615413	0.0061	0.0550
TLDQIAAK[x]LYFYYILFFEK	7	0	2385.265950	0.0061	0.1150
QRIVAFVGSPIVEDEK[x]NLIR	15	0	2282.274552	0.0060	0.1200
K[x]NVPK	0	0	584.364565	0.0060	0.0300
MNGASGAELK[x]GVCTEAGMFALR	9	0	2269.065233	0.0059	0.1300
MHNNHAK[x]SLPPEEYDEK	6	0	2037.921346	0.0059	0.1000
K[x]YTGLLRVSAMMSCACQK	0	0	2103.009638	0.0058	0.1050
SDYYMASTYTK[x]K	10	0	1456.654367	0.0058	0.0700
GKYYPLK[x]SMTEK	6	0	1443.743119	0.0058	0.0700
R[x]FANNDEIHPSK	0	0	1426.695258	0.0058	0.0700
K[x]QYSAK	0	0	723.391504	0.0058	0.0350
QSK[x]ATR	2	0	689.382001	0.0058	0.0350
GSLEK[x]NWKEEYLR	4	0	1650.836493	0.0058	0.0750
QDPKK[x]HLDAEVQK	4	0	1534.810280	0.0058	0.0750
LGDNNIADWPQVEYLVGK[x]NR	17	0	2300.154836	0.0058	0.1150
LGSTAIGVKTK[x]DAVVLGVEK	10	0	1984.156741	0.0058	0.1150
LGSTAIGVK[x]TKDAVVLGVEK	8	0	1984.156741	0.0058	0.1150
LGDNNIADWPQVEYLVGK[x]NRR	17	0	2456.255938	0.0057	0.1200
MSSKSSLELANNAVK[x]SNDIEK	14	0	2264.131715	0.0057	0.1200
LYNKFK[x]TNHGNPFM	5	0	1709.834718	0.0057	0.0800
QIKEIK[x]EVIELPVK	5	0	1665.007573	0.0057	0.0800
AK[x]YASQK	1	0	794.428614	0.0057	0.0400
VPTFANFHTPIFIAK[x]R	14	0	1858.025287	0.0056	0.0900
NEEEPTK[x]K	6	0	973.471593	0.0056	0.0450
VGCDRNK[x]YAIQLPLPPK	6	0	1968.061404	0.0056	0.0950
EAEAAK[x]DEQIEKIDTVIK	5	0	2029.057817	0.0056	0.1000
IIYSDIDVDPVK[x]PEHVGK	11	0	2023.062511	0.0056	0.1000
K[x]RVIEHNIR	0	0	1163.688664	0.0056	0.0500
LK[x]DLRFGNR	1	0	1117.635570	0.0056	0.0500
K[x]IFTIHTSK	0	0	1073.623277	0.0056	0.0500
SLALTK[x]KDK	5	0	1002.607293	0.0056	0.0500
K[x]HFEQVINEK	0	0	1270.666925	0.0055	0.0550
EASKTLSK[x]WR	7	0	1204.656362	0.0055	0.0550
AAREYLEK[x]NWK	7	0	1406.730582	0.0055	0.0600
N[x]STEEIDLYNR	0	0	1352.620760	0.0055	0.0600
EAVLKLK[x]LELK	6	0	1282.822356	0.0055	0.0600
IINRDIGK[x]VVDK	7	0	1368.808828	0.0054	0.0650
FCVGLQK[x]IEEIFK	6	0	1609.853723	0.0054	0.0700
FDSEK[x]AGDREVQR	4	0	1535.732760	0.0054	0.0700
SELAQSK[x]YLMNVSR	6	0	1624.824212	0.0054	0.0750
IDK[x]NTWNSTLETAK	2	0	1619.815423	0.0054	0.0750
SSK[x]SSLELANNAVK	2	0	1446.767750	0.0054	0.0750
MSFLELTEVWGK[x]PQK	11	0	1791.922859	0.0053	0.0800
IGLHDDAYLDVCK[x]YYR	12	0	1999.946105	0.0053	0.0850
ATREPNK[x]GSYRPYTAK	6	0	1837.943407	0.0053	0.0850
GGLGYPEDAIGK[x]TKLVK	11	0	1744.972250	0.0053	0.0900
QYSAKAK[x]WSTAETLTNNK	6	0	2040.027522	0.0053	0.0950
ASLLK[x]VNMENLIVTDLGK	4	0	1957.091700	0.0053	0.0950
NSDYKETLIFK[x]CIDMFIHK	10	0	2401.180912	0.0053	0.1000
HHVEIIAAGLRENWK[x]YACK	14	0	2294.174130	0.0053	0.1000
IAGEHLSNGEK[x]PLLTPEKDFSK	10	0	2409.253874	0.0052	0.1150
INADHK[x]LNSLPLLQQLVK	5	0	2043.183957	0.0050	0.0900
ELNLMDPK[x]VPEDIFK	7	0	1786.917438	0.0050	0.0750
LALTKPK[x]GTPGYGPLGVLPKVGIR	6	0	2431.467763	0.0050	0.1200
K[x]SAQVILSEIEVLEAEHRPFK	0	0	2422.321891	0.0050	0.1050
QSEVSVGLRFIK[x]HADATCVHR	11	0	2409.233428	0.0050	0.1050
N[x]SSSDMAYTSMFKGNQKVVK	0	0	2221.050634	0.0050	0.1000
AVAASLGVNFLK[x]VVSSAIVDK	11	0	2087.198937	0.0050	0.1050
RVATEK[x]DFLDAVQK	5	0	1618.867791	0.0050	0.0700
YYK[x]PDLTIDEAVR	2	0	1581.803799	0.0050	0.0650
WPK[x]IAEIYGSALR	2	0	1502.824477	0.0050	0.0650
MVILNK[x]DGMERK	5	0	1432.752968	0.0050	0.0600
TNNLDLEHK[x]HK	8	0	1347.689447	0.0050	0.0550
NKVLVK[x]VHPEGK	5	0	1346.803351	0.0050	0.0600
NIPK[x]ARASLTAAK	3	0	1339.793514	0.0050	0.0650
K[x]GYQTIELDKK	0	0	1321.724101	0.0050	0.0550
EIK[x]EVIELPVK	2	0	1295.769988	0.0050	0.0550
TK[x]DAVVLGVEK	1	0	1157.665530	0.0050	0.0550
NK[x]PGVYTK	1	0	905.497023	0.0050	0.0400
R[x]KQYSAK	0	0	879.492606	0.0050	0.0350
AQEEVK[x]R	5	0	858.455887	0.0050	0.0350
K[x]DLVR	0	0	629.386026	0.0050	0.0250
SAK[x]GTK	2	0	590.338744	0.0050	0.0300
K[x]AFGR	0	0	577.333601	0.0050	0.0250
VAIK[x]K	3	0	557.390052	0.0050	0.0250
LQK[x]R	2	0	543.349250	0.0050	0.0200
LIK[x]K	2	0	500.368591	0.0050	0.0200
GFPTPK[x]ATSTGTTIVGVIAK	5	0	1945.088332	0.0047	0.0950
M[x]CSPSATLTHRTMTEKAR	0	0	2076.986596	0.0047	0.0850
LAAEDHK[x]FVIHQEENKR	6	0	2063.054738	0.0047	0.0800
FVIHQEENK[x]RSVGIK	8	0	1782.973979	0.0047	0.0700
IEPLKLK[x]VLVQGLER	6	0	1734.076651	0.0047	0.0700
SPSGNDALNDK[x]KGTK	10	0	1530.763724	0.0047	0.0700
ATLTGMK[x]IDVLFSK	6	0	1522.842826	0.0046	0.0650
HK[x]TDLNHENLK	1	0	1347.689447	0.0045	0.0500
LVARNIPK[x]EIK	7	0	1279.797539	0.0045	0.0500
TFHILEPK[x]EK	7	0	1240.681514	0.0045	0.0450
LLENDIK[x]VMK	6	0	1201.673984	0.0045	0.0450
FFEK[x]INVKK	3	0	1151.670224	0.0044	0.0400
NFGRDLK[x]LK	6	0	1089.629423	0.0044	0.0400
K[x]SKTLQYFA	0	0	1084.591644	0.0044	0.0400
AKYASQK[x]RP	6	0	1047.582476	0.0044	0.0400
LAHLSK[x]HPK	5	0	1029.608297	0.0044	0.0400
IMSLYSSRGTLK[x]VHTIR	11	0	1961.087952	0.0044	0.0750
GVLLYGPPGTGK[x]TLLAR	11	0	1711.998405	0.0044	0.0750
QDRGK[x]LVR	4	0	970.567161	0.0044	0.0350
NRLK[x]AYQGIYLMSIR	3	0	1825.003168	0.0043	0.0650
K[x]EITPDIFAAIAIINEADRMAR	0	0	2457.304859	0.0043	0.0950
VVGQLLEKLK[x]PLIEKGGDWER	9	0	2406.363362	0.0043	0.0900
WAIK[x]EKR	3	0	929.544639	0.0043	0.0300
KEK[x]WIAK	2	0	901.538493	0.0043	0.0300
YASQK[x]RP	4	0	848.450409	0.0043	0.0300
EGK[x]VTFFYTDYIGVYAPRK	2	0	2253.146903	0.0042	0.0800
KSLPLQIEVANDCIK[x]WAIK	14	0	2225.224100	0.0042	0.0800
QIQPKTFANLVSSTLYEK[x]R	17	0	2222.205809	0.0042	0.0800
EAEAAKDEQIEK[x]IDTVIK	11	0	2029.057817	0.0042	0.0750
LKGYQTIELDK[x]K	10	0	1434.808159	0.0042	0.0500
HNNHMAK[x]VLTLELYKK	6	0	1938.050842	0.0041	0.0650
LMGQINK[x]MPLLQSSVALLGQK	6	0	2268.269665	0.0040	0.0850
MDK[x]EMAEADLDDDEPDLGEF	2	0	2283.903424	0.0040	0.0800
SSQQGVEGVLIILK[x]IEDTDK	13	0	2171.168421	0.0040	0.0800
TNNLDLEHK[x]HKTPDK	8	0	1788.911774	0.0040	0.0600
ELFDCLK[x]IMR	6	0	1323.667849	0.0040	0.0400
FVIHQEENK[x]R	8	0	1298.673071	0.0040	0.0400
NK[x]LLK	1	0	614.411513	0.0040	0.0200
K[x]GEIR	0	0	601.354728	0.0040	0.0200
LKPLIEK[x]GGDWERK	6	0	1667.935808	0.0039	0.0550
IDK[x]EDMGSNDKASK	2	0	1536.708913	0.0039	0.0550
S[x]SKSSLELANNAVK	0	0	1446.767750	0.0039	0.0550
VHPEGK[x]YVVDISPDIDIK	5	0	2023.062511	0.0039	0.0700
IDKK[x]TTEEK	3	0	1090.586949	0.0039	0.0350
T[x]IDNAETMK	0	0	1021.474961	0.0039	0.0350
QDPK[x]KHLDAEVQK	3	0	1534.810280	0.0038	0.0500
NVSGNVLSEIK[x]NNWQIERLR	10	0	2368.261024	0.0038	0.0750
SVQPLASAK[x]ELLRSDILTLR	8	0	2209.279304	0.0038	0.0750
AELDK[x]IGLSKIR	4	0	1341.797930	0.0038	0.0450
ATLTGMKIDVLFSK[x]IR	13	0	1792.027986	0.0037	0.0600
VMK[x]SEFQR	2	0	1023.517101	0.0037	0.0300
NWK[x]EGLSR	2	0	988.508981	0.0037	0.0300
K[x]PIGATWK	0	0	899.522844	0.0037	0.0300
IAK[x]GAIEK	2	0	828.506860	0.0037	0.0300
K[x]NCK	0	0	548.274037	0.0037	0.0150
DQELTEENVSISVIGK[x]DEK	15	0	2132.048371	0.0037	0.0700
VEFKMGNGK[x]MVEISR	8	0	1723.874862	0.0037	0.0550
YTSLSEEQK[x]MK	8	0	1342.643803	0.0036	0.0400
DDGLEDDMPALADEEFEK[x]MDR	17	0	2440.004526	0.0036	0.0750
VEAQNHK[x]LNLADPVSIEYLTR	6	0	2409.265107	0.0036	0.0750
NELEKLNFSSLK[x]MK	11	0	1679.891560	0.0036	0.0500
SLALTK[x]K	5	0	759.485399	0.0036	0.0250
FHQLK[x]PTRVLTLAMVKR	4	0	2037.203252	0.0035	0.0600
C[x]SPSATLTHRTMTEKAR	0	0	1945.946117	0.0035	0.0600
TSNNTNRTNSTDEK[x]GTK	13	0	1866.866670	0.0035	0.0600
KDKPK[x]YEPPVPTR	4	0	1553.856502	0.0035	0.0450
SAELYK[x]NPKADPLDER	5	0	1844.926754	0.0034	0.0550
QEVAAQKSSEETEDK[x]K	14	0	1805.864214	0.0034	0.0550
ALTLK[x]TGPPGPPCGGK	4	0	1549.828571	0.0034	0.0550
M[x]NSTEEIDLYNR	0	0	1483.661239	0.0033	0.0400
L[x]KGYQTIELDKK	0	0	1434.808159	0.0033	0.0400
DK[x]MNFVILCRDAIPYEANIR	1	0	2437.224503	0.0032	0.0650
EKWIAK[x]QILDCIVNLSEPAK	5	0	2354.266687	0.0032	0.0650
AVEK[x]LSVEALNSLTGEFKGK	3	0	2119.152381	0.0032	0.0650
ILPNK[x]VDPLVSLMMVEK	4	0	1925.072882	0.0032	0.0550
MTDK[x]YAFSLTTFSPNGK	3	0	1906.913413	0.0032	0.0550
K[x]SGNLPDADNSKSDISK	0	0	1774.869635	0.0032	0.0550
TSTGGPK[x]LQLNLER	6	0	1512.825929	0.0032	0.0450
FVKLGIDPPK[x]GIMLYGPPGTGK	9	0	2284.265236	0.0032	0.0700
HEDALAK[x]LGATLAQGIIDAGGR	6	0	2176.159922	0.0032	0.0700
EK[x]VAFILDQVR	1	0	1316.745171	0.0032	0.0350
ASK[x]AAREYLEK	2	0	1264.677488	0.0032	0.0350
ASK[x]GSNDDEMK	2	0	1180.502961	0.0032	0.0350
AASLLK[x]VNMENLIVTDLGK	5	0	2028.128811	0.0032	0.0600
ELVSKASPIAGSEGK[x]EAYR	14	0	1991.032273	0.0032	0.0600
AQSGPDASAK[x]LPTVIPTTR	9	0	1909.026796	0.0032	0.0600
HNNHMAKVLTLELYK[x]K	14	0	1938.050842	0.0031	0.0500
LLEK[x]LEIK	3	0	984.621882	0.0031	0.0250
LEFIK[x]VIPVEELK	4	0	1555.922455	0.0031	0.0400
TK[x]VVDRYADVIASIGLSR	1	0	1962.089727	0.0031	0.0550
EFHK[x]DMTLEEAEVLILKVLR	3	0	2412.308550	0.0030	0.0600
GMALGSANEK[x]IEASK	9	0	1504.755469	0.0030	0.0450
EGK[x]GEIYSFDPVGSYER	2	0	1931.890035	0.0029	0.0500
AANVLAFQSTTK[x]TLALK	11	0	1776.014446	0.0029	0.0500
RNAEELSSYQK[x]K	10	0	1451.736786	0.0029	0.0350
HIGIATTGFIPDGQHIVK[x]R	17	0	2059.132592	0.0029	0.0550
IEFATITKDTTK[x]NK	11	0	1608.872208	0.0029	0.0400
LK[x]PQDER	1	0	884.471536	0.0029	0.0200
K[x]ELLKLK	0	0	870.590192	0.0029	0.0200
S[x]RSYDSR	0	0	869.399102	0.0029	0.0200
D[x]RGKLVR	0	0	842.508589	0.0029	0.0200
EDWEK[x]YQKPVDTEEENDK	4	0	2281.002149	0.0028	0.0500
M[x]NSTEEIDLYNRWKALER	0	0	2267.100359	0.0028	0.0500
IWKVMCK[x]NK	6	0	1205.641245	0.0028	0.0250
K[x]DLVRNFGR	0	0	1103.619920	0.0028	0.0250
LNFSSLK[x]MK	6	0	1066.584449	0.0028	0.0250
E[x]IINRDIGK	0	0	1056.592704	0.0028	0.0250
MK[x]SDINAHK	1	0	1042.522913	0.0028	0.0250
KELFDCLK[x]IMR	7	0	1451.762804	0.0027	0.0300
LK[x]ESQLVDKFFEK	1	0	1609.871482	0.0027	0.0350
DIGKVVDK[x]CFGIK	7	0	1477.796212	0.0027	0.0350
SSLELANNAVK[x]SNDIEK	10	0	1830.932231	0.0026	0.0450
NEEEPTKK[x]GINIDQSSNSK	7	0	2117.023553	0.0026	0.0500
MVRGIGSYEK[x]QSEVSVGLR	9	0	2094.089070	0.0026	0.0500
MPGTLLPGPGK[x]GYIGDPIK	10	0	1910.033463	0.0026	0.0500
CEDGVILALEKVVTSK[x]LLKPR	15	0	2367.355831	0.0026	0.0550
ERAEAGLALSLIVK[x]ALSIEGDDK	13	0	2397.311385	0.0026	0.0600
MSAQSCACMVRTLLYGK[x]R	16	0	2131.015784	0.0025	0.0450
M[x]FRNQYDGDATTWSPQGR	0	0	2128.938390	0.0025	0.0450
ILYVNNAK[x]SQEEAIENIK	7	0	2075.089784	0.0025	0.0450
NSIVSK[x]YTQSTNNDDPKK	5	0	2037.996615	0.0025	0.0450
K[x]SGRSAPGVSTTSTIQ	0	0	1575.821569	0.0025	0.0400
VLVDK[x]SRK	4	0	943.581415	0.0025	0.0200
DSEALK[x]TR	5	0	918.477013	0.0025	0.0200
ELLVK[x]ASK	4	0	886.548722	0.0025	0.0200
AK[x]SAKIVR	1	0	871.560288	0.0025	0.0200
LAEK[x]WR	3	0	801.449683	0.0025	0.0150
LWK[x]R	2	0	601.369985	0.0025	0.0100
ELK[x]K	2	0	516.327120	0.0025	0.0100
CRTIPPLTTVK[x]GSDAAPQASK	10	0	2197.152392	0.0024	0.0500
ARQEVAAQK[x]SSEETEDK	8	0	1904.907471	0.0024	0.0400
ENEQK[x]IKTLSMEK	4	0	1576.812980	0.0023	0.0300
ILFENPDEATK[x]RK	10	0	1559.830681	0.0023	0.0300
NVPK[x]LQNVSNFQK	3	0	1514.820452	0.0023	0.0300
ITAFLLADSK[x]SQK	9	0	1420.792510	0.0023	0.0300
TAALSARPAK[x]NIR	9	0	1367.799660	0.0023	0.0300
MARENAPAIIFIDEIDAIATK[x]R	20	0	2457.304859	0.0023	0.0500
VLTLELYK[x]KLR	7	0	1374.859801	0.0023	0.0250
D[x]DGLEDDMPALADEEFEK	0	0	2037.836007	0.0022	0.0400
EVAEADIASK[x]DLEETDER	9	0	2018.927929	0.0022	0.0400
YKVNLYK[x]FR	6	0	1229.692020	0.0022	0.0200
IK[x]YEYQKLK	1	0	1211.691351	0.0022	0.0200
AK[x]YASQKRP	1	0	1047.582476	0.0022	0.0200
M[x]CSPSATLTHRTMTEK	0	0	1849.848383	0.0022	0.0350
K[x]YIPNPVLVIIDVKPK	0	0	1835.128350	0.0022	0.0350
EKVLK[x]TK	4	0	844.538158	0.0021	0.0150
TGPPGPPCGGK[x]FMLKLGVK	10	0	1940.037500	0.0021	0.0400
ELEAMK[x]LLRPRK	5	0	1482.870377	0.0021	0.0250
REDGMK[x]ILMVNR	5	0	1460.759115	0.0021	0.0250
AVAHHTDCK[x]FIR	8	0	1453.724781	0.0021	0.0250
AAK[x]ASRGAATIK	2	0	1143.672345	0.0021	0.0250
QLEMLDLQEGFIKEDCK[x]SLK	16	0	2423.207516	0.0020	0.0400
EIKQIK[x]VMDSLEPTGEIYGK	5	0	2277.192525	0.0020	0.0400
VELAK[x]QNLFVPTSDK	4	0	1687.914404	0.0020	0.0300
TK[x]INLIETLR	1	0	1199.723710	0.0020	0.0200
FRKLGVK[x]PPK	6	0	1168.744388	0.0020	0.0200
SMIADK[x]HAIR	5	0	1140.607305	0.0020	0.0200
KDQK[x]K	3	0	645.380940	0.0020	0.0100
SGK[x]KR	2	0	574.355062	0.0020	0.0100
NCK[x]ADAGITIAPRCTDLDAIGVK	2	0	2458.230706	0.0020	0.0450
LFNLEPK[x]ILEEVPLRELR	6	0	2207.267680	0.0019	0.0350
AQSGPDASAK[x]LPTVIPTTRCR	9	0	2225.158538	0.0019	0.0400
YK[x]EDTALR	1	0	994.508312	0.0019	0.0150
ASK[x]VLELR	2	0	914.554868	0.0019	0.0150
SSK[x]DISSK	2	0	850.439569	0.0019	0.0150
DEFSRK[x]EAGFIDDILIITPASK	5	0	2464.284838	0.0018	0.0400
F[x]ANNDEIHPSK	0	0	1270.594156	0.0018	0.0200
SLQSVGQIIGEVLK[x]QLDSER	13	0	2198.190551	0.0018	0.0350
GK[x]SALSTLNGFVEELKAEVR	1	0	2147.158527	0.0018	0.0350
C[x]SPSATLTHRTMTEK	0	0	1718.807905	0.0017	0.0250
K[x]TELFKASTSAK	0	0	1309.724101	0.0017	0.0200
LESK[x]QR	3	0	759.423863	0.0017	0.0100
K[x]LDVAK	0	0	672.416990	0.0017	0.0100
K[x]SLPLQIEVANDCIKWAIK	0	0	2225.224100	0.0016	0.0300
DQIGEEK[x]TILQSLLQR	6	0	1870.015898	0.0016	0.0250
DTMNVDINAIK[x]KGEIR	10	0	1815.951192	0.0016	0.0250
VDAQDFLK[x]VAETR	7	0	1490.772835	0.0015	0.0200
AAITGK[x]PDPWQTSLAFYYSGVGK	5	0	2456.237499	0.0015	0.0350
MKDAVK[x]EAAR	5	0	1117.591321	0.0015	0.0150
LHQLRNK[x]ELISVSAASK	6	0	1893.079498	0.0015	0.0250
NTACSGIIAEVK[x]LQAAYEYFR	11	0	2403.189167	0.0014	0.0300
GIDWREALEK[x]TEEK	9	0	1702.852533	0.0014	0.0200
SLLTGK[x]HAIRYAGR	5	0	1541.878966	0.0014	0.0200
TLFRK[x]EK	4	0	920.544305	0.0014	0.0100
K[x]KLIPIR	0	0	866.606510	0.0014	0.0100
TPNDTQK[x]YSNDKSIVNSM	6	0	2040.942138	0.0014	0.0250
K[x]FRKPIGATWK	0	0	1330.787310	0.0014	0.0150
LDGK[x]DELWKNDDQLTYTYK	3	0	2344.122200	0.0013	0.0250
ILFENPDEATK[x]R	10	0	1431.735725	0.0012	0.0150
IK[x]LISGKLDEAR	1	0	1341.797930	0.0012	0.0150
INVK[x]FFEK	3	0	1023.575269	0.0012	0.0100
P[x]FGNTHNK	0	0	913.440572	0.0012	0.0100
YVTGPK[x]NK	5	0	905.497023	0.0012	0.0100
K[x]CLTDLEDEAPAKDILLDMSR	0	0	2432.192593	0.0012	0.0250
GSLEKNWK[x]EEYLR	7	0	1650.836493	0.0012	0.0150
VSK[x]ILEHKEIMLR	2	0	1594.922802	0.0012	0.0150
ELREVIELPLK[x]NPELFLR	10	0	2207.267680	0.0011	0.0200
EK[x]TSNNTNR	1	0	1062.505347	0.0011	0.0100
HTVIK[x]TGLR	4	0	1023.618860	0.0011	0.0100
VLGVFSEK[x]AQIKILYVNNAK	7	0	2233.283329	0.0010	0.0200
SELQDK[x]SSQQGVEGVLIILK	5	0	2170.184405	0.0010	0.0200
M[x]SSKSSLELANNAVK	0	0	1577.808228	0.0010	0.0150
HPK[x]FEEILTR	2	0	1268.687660	0.0010	0.0100
GK[x]LVR	1	0	571.380549	0.0010	0.0050
ALSSLK[x]YMLLSQIMLNSVSEVK	5	0	2453.327233	0.0009	0.0200
QYSAK[x]AKWSTAETLTNNK	4	0	2040.027522	0.0008	0.0150
K[x]NLLNPLIEDSR	0	0	1410.783007	0.0008	0.0100
TPNDTQK[x]YSNDK	6	0	1409.642221	0.0008	0.0100
M[x]NSIVSKYTQSTNNDDPKK	0	0	2169.037093	0.0008	0.0150
EPLK[x]EVVQFVGSR	3	0	1486.814306	0.0008	0.0100
NLLLQEK[x]GFPTPK	6	0	1483.839792	0.0008	0.0100
LDDMSLIK[x]EDCEAATDPLLKK	7	0	2404.186446	0.0007	0.0150
CIDMFIHK[x]SAELYK	7	0	1753.853066	0.0007	0.0100
KNVPK[x]LQNVSNFQK	4	0	1642.915408	0.0007	0.0100
FAASK[x]EK	4	0	779.417716	0.0007	0.0050
S[x]WTTIESDAGVFTDLIENLGVK	0	0	2394.195360	0.0007	0.0150
VVDK[x]CFGIKFDIMPR	3	0	1823.942544	0.0007	0.0100
YYK[x]DGIYDLLHACVDR	2	0	1999.946105	0.0006	0.0100
LAHLSK[x]HPKFEEILTR	5	0	1918.078772	0.0006	0.0100
K[x]DWNACKK	0	0	1048.512348	0.0006	0.0050
VSK[x]ILEHK	2	0	952.570517	0.0006	0.0050
AGDFQGLNEQLVSLFK[x]K	15	0	1892.999523	0.0006	0.0100
FGDGIQIAQLALK[x]HRENK	12	0	2037.111857	0.0006	0.0100
TPDK[x]GYGHR	3	0	1029.499144	0.0006	0.0050
LVK[x]APALDGALQGVIQFMK	2	0	1998.133505	0.0005	0.0100
TLALK[x]YPGGGPGKTAILPVK	4	0	1980.177084	0.0005	0.0100
TLVAHAVLK[x]VGSALVGSQTK	8	0	1978.157410	0.0005	0.0100
VMCKNK[x]TDTK	5	0	1223.600166	0.0005	0.0050
Q[x]YTVGQGYTK	0	0	1143.555986	0.0005	0.0050
RMDK[x]EMAEADLDDDEPDLGEF	3	0	2440.004526	0.0005	0.0100
TAHAIYRK[x]FDQLTQALNVAIR	7	0	2428.333793	0.0005	0.0100
VVGQLLEK[x]LKPLIEKGGDWER	7	0	2406.363362	0.0005	0.0100
GQAQSGNFSNFGDGANGDNK[x]K	19	0	2111.925576	0.0005	0.0100
LTHEK[x]STMLEK	4	0	1315.680522	0.0005	0.0050
DFSK[x]TLPPELK	3	0	1273.691742	0.0005	0.0050
SSTAAK[x]TFLEK	5	0	1181.629146	0.0005	0.0050
EIQDEK[x]EAEAAR	5	0	1387.657871	0.0004	0.0050
EFEIIK[x]GVLCQFR	5	0	1637.859869	0.0004	0.0050
LAVNENLASSK[x]SSM	10	0	1449.713272	0.0004	0.0050
MGINERK[x]GFDFEYYQR	6	0	2051.952252	0.0003	0.0050
D[x]GLEDDMPALADEEFEK	0	0	1922.809068	0.0003	0.0050
TTLFK[x]SELAQSKYLMNVSR	4	0	2215.166981	0.0003	0.0050
GIDLKSIAEK[x]MNGASGAELK	9	0	2031.066940	0.0002	0.0050
LQMSAMYK[x]KCLTDLEDEAPAK	7	0	2441.163937	0.0002	0.0050
# precursors: 1
Precursor: 3056.4843	5	0.9985	0
K[x]SGNLPDADNSK(0)	AVK[x]PTDMEQFAFYK(2)	0.8650	3056.4800	138.0681
EIQDEK[x]EAEAAR(5)	GTKK[x]SGNLPDADNSK(3)	0.8000	3056.4897	138.0681
SSEETEDK[x]K(7)	EAADFIFDICGIAGIK[x]K(15)	0.7950	3056.4899	138.0681
K[x]DSESTEEK(0)	EAADFIFDICGIAGIK[x]K(15)	0.7900	3056.4899	138.0681
M[x]ATTVK(0)	MNGASGAELK[x]GVCTEAGMFALR(9)	0.7750	3056.4802	138.0681
EIQDEK[x]EAEAAR(5)	TEPK[x]AVDEEMKVR(3)	0.7600	3056.4971	138.0681
YASQK[x]RP(4)	LAQFEK[x]EEYVSDPKEQM(5)	0.7550	3056.4800	138.0681
DYEQFGYFK[x]R(8)	K[x]LFKSLGSGMDQEK(0)	0.7000	3056.4952	138.0681
FMLK[x]LGVK(3)	G[x]QAQSGNFSNFGDGANGDNK(0)	0.6900	3056.4660	138.0681
K[x]GFDFEYYQR(0)	K[x]LFKSLGSGMDQEK(0)	0.6800	3056.4952	138.0681
G[x]VFK(0)	EDCEAATDPLLK[x]KQMSYMLAR(11)	0.6700	3056.5020	138.0681
FFEK[x]INVK(3)	N[x]SSSDMAYTSMFKGNQK(0)	0.6250	3056.4622	138.0681
M[x]SQARGFDR(0)	YK[x]SYLLQHREWDSK(1)	0.6250	3056.4925	138.0681
EIQDEK[x]EAEAAR(5)	GTK[x]KSGNLPDADNSK(2)	0.6150	3056.4897	138.0681
TK[x]DSLEAR(1)	IGLHDDAYLDVCK[x]YYR(12)	0.6150	3056.4912	138.0681
G[x]VFK(0)	EDCEAATDPLLKK[x]QMSYMLAR(12)	0.5900	3056.5020	138.0681
AERK[x]AR(3)	S[x]INFCMDMDLSACILNASK(0)	0.5450	3056.4550	138.0681
TK[x]DSLEAR(1)	YYK[x]DGIYDLLHACVDR(2)	0.5400	3056.4912	138.0681
P[x]PKEDWEK(0)	DRIDK[x]NTWNSTLETAK(4)	0.5050	3056.5090	138.0681
P[x]PKEDWEK(0)	WSTAETLTNNK[x]IDRDK(10)	0.5000	3056.5090	138.0681
