# Supplementary material for: ECL: an exhaustive search tool for the identification of cross-linked peptides using whole database
Source: BMC Bioinformatics. 2016 May 20;17:217. doi: 10.1186/s12859-016-1073-y (PMC4874008; doi:10.1186/s12859-016-1073-y)
Supplement: Additional file 5 — Kojak’s pre-selection list of PSMs only identified by ECL. (ZIP 5147 kb) [file 12859_2016_1073_MOESM5_ESM.zip › Kojak's pre-selection ranks of ECL only peptides/Kojak's detailed results/aleitner_M1012_007/diagnostic_3457.txt]

Scan: 3457
ATAIGK[x]SSTAAK	5	0	1104.613831	0.1163	1.3950
K[x]PTSELAIGASLEK	0	0	1442.797987	0.1068	1.4950
I[x]INR	0	0	514.322703	0.0938	0.3750
K[x]YINR	0	0	692.396924	0.0890	0.4450
K[x]QYSAKAK	0	0	922.523570	0.0887	0.7100
K[x]ARQAAK	0	0	771.471479	0.0750	0.5250
K[x]QLATSLR	0	0	915.550117	0.0719	0.5750
E[x]IINR	0	0	643.365291	0.0710	0.3550
LEFIKVIPVEELK[x]EIK	12	0	1926.144056	0.0697	1.1150
VDAQDFLK[x]VAETRR	7	0	1646.873938	0.0671	0.9400
S[x]ERDTALEK	0	0	1047.519601	0.0656	0.5900
GK[x]YYPLK	1	0	867.485399	0.0650	0.4550
NPELFLRVGIK[x]PPK	10	0	1606.955817	0.0636	0.8900
LK[x]DLRFGNR	1	0	1117.635570	0.0633	0.5700
QK[x]SLEK	1	0	731.417716	0.0633	0.3800
QVK[x]NR	2	0	643.376523	0.0630	0.3150
NIPK[x]ARASLTAAK	3	0	1339.793514	0.0619	0.8050
IFRQK[x]SLEK	4	0	1147.671285	0.0611	0.5500
HESLK[x]YR	4	0	931.487520	0.0607	0.4250
NIPK[x]EIK	3	0	840.506860	0.0600	0.4200
LEFIK[x]VIPVEELK	4	0	1555.922455	0.0592	0.7700
DQPK[x]K	3	0	614.338744	0.0590	0.2950
EDGMK[x]ILMVNR	4	0	1304.658013	0.0586	0.6450
IQK[x]ENR	2	0	786.434760	0.0567	0.3400
NSIVSK[x]YTQSTNNDDPKK	5	0	2037.996615	0.0564	1.0150
K[x]REAEAAK	0	0	901.498083	0.0550	0.4400
NAYVINLK[x]QIAK	7	0	1373.803016	0.0546	0.6550
IQYVGK[x]QDPK	5	0	1174.634566	0.0535	0.5350
QDPK[x]K	3	0	614.338744	0.0530	0.2650
HYYSLRINYK[x]K	9	0	1483.793513	0.0527	0.5800
DQKK[x]DKPK	3	0	985.555594	0.0525	0.4200
GIGSYEK[x]QSEVSVGLRFIK	6	0	2096.126503	0.0511	0.9700
LQK[x]DLGQVLNK	2	0	1254.729522	0.0509	0.5600
VDAQDFLK[x]VAETR	7	0	1490.772835	0.0508	0.6600
K[x]NTEDIEMTA	0	0	1150.517549	0.0505	0.5050
GGDEWK[x]IEPLK	5	0	1270.655693	0.0505	0.5550
M[x]SERDTALEK	0	0	1178.560080	0.0500	0.5000
GIDLKSIAEK[x]MNGASGAELK	9	0	2031.066940	0.0495	0.9900
QIK[x]EIK	2	0	757.469750	0.0492	0.2950
HFEQVINEK[x]HEDALAK	8	0	1906.953636	0.0491	0.7850
ESQLVDK[x]FFEKINVK	6	0	1822.982813	0.0490	0.7350
ELNLMDPK[x]VPEDIFK	7	0	1786.917438	0.0490	0.7350
QVK[x]LLFIEK	2	0	1116.690625	0.0489	0.4400
SIAEK[x]MNGASGAELK	4	0	1504.755469	0.0487	0.7300
ELAAIK[x]EDTEAVLK	5	0	1528.834763	0.0486	0.6800
ADYYYQAK[x]AK	7	0	1219.587284	0.0485	0.4850
NSIVSK[x]YTQSTNNDDPK	5	0	1909.901659	0.0482	0.8200
IVK[x]SAKAK	2	0	843.554142	0.0481	0.3850
EK[x]WIAK	1	0	773.443537	0.0475	0.2850
IEEIFK[x]K	5	0	905.522175	0.0464	0.3250
TNSTDEKGTK[x]K	9	0	1207.604385	0.0464	0.5100
FHQLK[x]PTRVLTLAMVKR	4	0	2037.203252	0.0456	0.7750
K[x]LEK	0	0	516.327120	0.0450	0.1800
IMK[x]LCFDELK	2	0	1295.661702	0.0450	0.4500
LMVEMEK[x]KLEK	6	0	1376.740675	0.0445	0.4900
D[x]YTMAQPEFFK	0	0	1375.611779	0.0445	0.4900
HK[x]FQDILLGAGQAIKAGNR	1	0	2036.127841	0.0445	0.8450
N[x]SIVSKYTQSTNNDDPK	0	0	1909.901659	0.0444	0.7550
ELLK[x]LK	3	0	742.495236	0.0442	0.2650
YYK[x]PDLTIDEAVRIMK	2	0	1954.023292	0.0441	0.7050
FKLNVYK[x]YR	6	0	1229.692020	0.0439	0.3950
VK[x]VIAATNR	1	0	970.592313	0.0439	0.3950
M[x]NSIVSKYTQSTNNDDPK	0	0	2040.942138	0.0436	0.7850
K[x]LARNILK	0	0	954.633783	0.0431	0.3450
QGSATVGLVSK[x]THAVLVALK	10	0	1978.157410	0.0430	0.8600
TLSMEK[x]HTELRSFEQK	5	0	1962.983216	0.0428	0.6850
DK[x]KASLLTR	1	0	1030.613439	0.0428	0.3850
NWK[x]EEYLRAAK	2	0	1406.730582	0.0427	0.4700
ATAIGKSSTAAK[x]TFLEK	11	0	1722.951515	0.0426	0.7250
EK[x]SPAIIFIDELDAIGTK	1	0	1959.056365	0.0425	0.7650
NSIVSKYTQSTNNDDPK[x]K	16	0	2037.996615	0.0419	0.7550
IEFATITK[x]DTTK	7	0	1366.734330	0.0417	0.5000
AQISVRLVPYLTK[x]LESK	12	0	1944.140700	0.0415	0.7050
K[x]EKWIAK	0	0	901.538493	0.0414	0.2900
K[x]APNTVYAVQFLEAVYK	0	0	1940.040658	0.0412	0.7000
GFPTPK[x]ATSTGTTIVGVIAK	5	0	1945.088332	0.0410	0.8200
K[x]TLVAHAVLK	0	0	1078.686208	0.0410	0.4100
LMVEMEKK[x]LEK	7	0	1376.740675	0.0409	0.4500
DKPK[x]YEPPVPTR	3	0	1425.761546	0.0408	0.4900
AHLDVQEK[x]DQPK	7	0	1406.715325	0.0408	0.4900
VSGIRK[x]HFEQVINEK	5	0	1782.973979	0.0407	0.6100
DQKKDK[x]PK	5	0	985.555594	0.0406	0.3250
VYATMQKLQK[x]DLGQVLNK	9	0	2076.140043	0.0406	0.7300
GIDLK[x]SIAEKMNGASGAELK	4	0	2031.066940	0.0405	0.8100
K[x]SGFEKIDLTR	0	0	1292.708787	0.0405	0.4450
K[x]DLVRNFGR	0	0	1103.619920	0.0400	0.3600
IQYVGK[x]QDPKK	5	0	1302.729522	0.0400	0.4400
K[x]EVQEAR	0	0	858.455887	0.0400	0.2800
M[x]PPK	0	0	471.251517	0.0400	0.1600
GTLK[x]VHTIR	3	0	1023.618860	0.0394	0.3550
DWNACK[x]K	5	0	920.417393	0.0393	0.2750
KLDVAK[x]R	5	0	828.518092	0.0393	0.2750
GGDEWKIEPLK[x]LK	10	0	1511.834706	0.0392	0.5100
NTWNSTLETAK[x]AK	10	0	1462.741537	0.0392	0.5100
NYPLILYLVEGNGQTAK[x]R	16	0	2048.105376	0.0392	0.7050
ATAIGRASK[x]AAR	8	0	1171.678492	0.0392	0.4700
EIK[x]QIK	2	0	757.469750	0.0392	0.2350
K[x]VADLK	0	0	672.416990	0.0392	0.2350
GGLGYPEDAIGK[x]TKLVK	11	0	1744.972250	0.0391	0.6650
GILLYGPPGTGK[x]TLLAR	11	0	1726.014054	0.0391	0.6650
QGSATVGLVSKTHAVLVALK[x]R	19	0	2134.258512	0.0390	0.8200
K[x]ELFDCLK	0	0	1051.537166	0.0388	0.3100
IDLTRIVK[x]SAK	7	0	1242.765906	0.0386	0.4250
WIEALRDIK[x]SMIADK	8	0	1787.960303	0.0383	0.5750
K[x]KELFDCLK	0	0	1179.632121	0.0383	0.3450
K[x]LDVAK	0	0	672.416990	0.0383	0.2300
AVYDTAVVQEDPEK[x]WK	13	0	1876.920608	0.0381	0.6100
KDGIQDIMPSQAK[x]ELK	12	0	1799.945046	0.0381	0.6100
VAQTTYK[x]K	6	0	937.523235	0.0381	0.3050
K[x]DKPK	0	0	614.375128	0.0380	0.1900
KEPPVYTPPK[x]DK	9	0	1397.755400	0.0379	0.4550
GYSK[x]PNERATK	3	0	1249.641438	0.0377	0.4150
RSK[x]VLDVR	2	0	971.587561	0.0375	0.3000
KDQK[x]K	3	0	645.380940	0.0370	0.1850
MNSIVSK[x]YTQSTNNDDPK	6	0	2040.942138	0.0369	0.6650
DWNACKK[x]ELLK	6	0	1403.723052	0.0368	0.4050
TLSMEK[x]HTELR	5	0	1343.686669	0.0368	0.4050
LENVK[x]IYADLK	4	0	1304.733939	0.0368	0.4050
IEFATITK[x]DTTKNK	7	0	1608.872208	0.0368	0.5150
IK[x]LISGKLDEAR	1	0	1341.797930	0.0367	0.4400
MPIDFK[x]GFICK	5	0	1354.677686	0.0364	0.4000
REDGMK[x]ILMVNR	5	0	1460.759115	0.0362	0.4350
SRTLASLQK[x]R	8	0	1158.683243	0.0360	0.3600
SAK[x]AK	2	0	503.306720	0.0360	0.1800
EFHK[x]DMTLEEAEVLILK	3	0	2044.054982	0.0359	0.6100
NILK[x]VDIEVAVIPSEGFR	3	0	1998.114879	0.0358	0.6450
ENAINK[x]K	5	0	815.450075	0.0357	0.2500
LGVK[x]PPK	3	0	737.479921	0.0357	0.2500
LLEK[x]LEIK	3	0	984.621882	0.0356	0.2850
VGK[x]SAVIK	2	0	800.511946	0.0356	0.2850
GIMLYGPPGTGK[x]TLCAR	11	0	1790.917058	0.0356	0.6050
LLK[x]PRVNNR	2	0	1108.682852	0.0356	0.3200
T[x]VYQISELESLLR	0	0	1549.835098	0.0354	0.4600
GDSGEMSLQK[x]LFK	9	0	1438.712546	0.0354	0.4600
TAALSARPAK[x]NIR	9	0	1367.799660	0.0354	0.4600
K[x]DYTMAQPEFFK	0	0	1503.706735	0.0350	0.4200
DQPK[x]KVGQYIR	3	0	1330.735668	0.0350	0.3850
LK[x]LELK	1	0	742.495236	0.0350	0.2100
CGSPYIIEDSK[x]K	10	0	1395.670349	0.0346	0.4150
RLLK[x]LEEAMK	3	0	1229.716515	0.0345	0.3450
SMK[x]DLHISQNFACLIR	2	0	1931.970877	0.0344	0.5500
QRIQK[x]ENR	4	0	1070.594434	0.0344	0.2750
K[x]SGNLPDADNSK	0	0	1244.599634	0.0342	0.4100
ILEFTK[x]YSNDK	5	0	1356.692468	0.0341	0.3750
AVKPTDMEQFAFYK[x]	13	0	1673.812254	0.0339	0.4750
VYATMQK[x]LQKDLGQVLNK	6	0	2076.140043	0.0339	0.6100
ILYVNNAK[x]SQEEAIENIK	7	0	2075.089784	0.0339	0.6100
GGDWERK[x]NR	6	0	1116.542400	0.0339	0.3050
EIQDEK[x]EAEAARK	5	0	1515.752826	0.0338	0.4400
KTELFK[x]ASTSAK	5	0	1309.724101	0.0338	0.4050
AKWSTAETLTNNK[x]IDR	12	0	1846.953636	0.0334	0.5350
GIK[x]GIESEAYESVLDLAK	2	0	1921.004331	0.0333	0.6000
TLSK[x]WRDATDDK	3	0	1434.710239	0.0333	0.4000
LLK[x]LEEAMK	2	0	1073.615413	0.0333	0.3000
DQK[x]KDKPK	2	0	985.555594	0.0331	0.2650
CTK[x]IIENEQSAEK	2	0	1548.745296	0.0331	0.4300
DEVLFNDK[x]PLPIEMK	7	0	1786.917438	0.0330	0.4950
VK[x]LEK	1	0	615.395529	0.0330	0.1650
AK[x]SAK	1	0	503.306720	0.0330	0.1650
ILFENPDEATK[x]R	10	0	1431.735725	0.0329	0.3950
GDVAASILDK[x]YR	9	0	1306.688052	0.0329	0.3950
IK[x]LISGK	1	0	757.506134	0.0329	0.2300
DQPKK[x]VGQYIR	4	0	1330.735668	0.0327	0.3600
Q[x]TVYQISELESLLR	0	0	1677.893669	0.0325	0.4550
N[x]SIVSKYTQSTNNDDPKK	0	0	2037.996615	0.0325	0.5850
DQIGEEK[x]TILQSLLQR	6	0	1870.015898	0.0325	0.5200
K[x]FFAIDTANPIPVFTH	0	0	1816.951123	0.0325	0.5200
K[x]QLLIDGANVLR	0	0	1338.798265	0.0325	0.3900
NIK[x]VIMATNR	2	0	1158.654253	0.0325	0.3250
ELK[x]KEEMVMLK	2	0	1376.740675	0.0323	0.3550
DPDDK[x]IVGLTR	4	0	1227.645855	0.0323	0.3550
KK[x]ELFDCLK	1	0	1179.632121	0.0322	0.2900
GK[x]SALSTLNGFVEELK	1	0	1691.909318	0.0322	0.5150
GGLGYPEDAIGK[x]TK	11	0	1404.724827	0.0321	0.4500
LK[x]YYEQK	1	0	970.512337	0.0321	0.2250
GMALGSANEK[x]IEASKGLIDR	9	0	2059.073086	0.0320	0.6400
SGVKLENVK[x]IYADLK	8	0	1675.950788	0.0320	0.4800
EK[x]VLK	1	0	615.395529	0.0320	0.1600
VAMLYAYDRIK[x]ILFSDVK	10	0	2144.170281	0.0319	0.5750
GDSGEMSLQKLFK[x]	12	0	1438.712546	0.0319	0.4150
AK[x]WSTAETLTNNKIDR	1	0	1846.953636	0.0319	0.5100
GIGSYEK[x]QSEVSVGLR	6	0	1707.879080	0.0319	0.5100
NK[x]PGVYTK	1	0	905.497023	0.0319	0.2550
IVKSAK[x]AK	5	0	843.554142	0.0319	0.2550
S[x]SSDMAYTSMFKGNQKVVK	0	0	2107.007711	0.0318	0.6050
ELKK[x]EEMVMLK	3	0	1376.740675	0.0318	0.3500
K[x]LEGTIDYQKL	0	0	1306.713204	0.0318	0.3500
VGKSAVIK[x]TSTR	7	0	1245.740419	0.0317	0.3800
GSLEK[x]NWKEEYLR	4	0	1650.836493	0.0315	0.4100
KHFEQVINEK[x]HEDALAK	9	0	2035.048591	0.0315	0.5350
SYLLQHREWDSK[x]LK	11	0	1801.947432	0.0314	0.4400
TTMTNGFLAHKLCIHK[x]NK	15	0	2113.092380	0.0314	0.5650
IDK[x]NTWNSTLETAKAK	2	0	1818.947489	0.0313	0.5000
LMVEMEK[x]K	6	0	1006.519074	0.0313	0.2500
ESDK[x]APDLIELNR	3	0	1498.762664	0.0312	0.4050
DKK[x]ASLLTR	2	0	1030.613439	0.0311	0.2800
GK[x]VVIDAFR	1	0	1003.581415	0.0311	0.2800
YEALSK[x]HIIMFDCK	5	0	1753.853066	0.0311	0.4350
YEAK[x]AIGSGSEPAK	3	0	1406.704092	0.0311	0.4350
IHAK[x]SMAIDK	3	0	1112.601159	0.0310	0.3100
G[x]LGYPEDAIGKTKLVK	0	0	1687.950789	0.0309	0.4950
K[x]HGQLK	0	0	709.423471	0.0308	0.1850
NELEKLNFSSLK[x]MK	11	0	1679.891560	0.0307	0.4300
SK[x]VLDVR	1	0	815.486459	0.0307	0.2150
VATEK[x]DFLDAVQKVVK	4	0	1788.998462	0.0306	0.4900
K[x]ATDDDRWK	0	0	1133.546483	0.0306	0.2750
K[x]GYQTIELDK	0	0	1193.629146	0.0305	0.3050
ELLKLK[x]VELAK	5	0	1282.822356	0.0305	0.3350
FATLQK[x]SKR	5	0	1077.629423	0.0300	0.2700
TAALSARPAK[x]NIRIHAYVK	9	0	2079.206421	0.0300	0.5700
GVMTLGFDLIK[x]RVYPYR	10	0	2027.102541	0.0300	0.5100
LK[x]VELAKQNLFVPTSDK	1	0	1929.093418	0.0300	0.5100
K[x]ILFENPDEATKR	0	0	1559.830681	0.0300	0.3900
GTK[x]KSGNLPDADNSK	2	0	1530.763724	0.0300	0.4500
EIK[x]PNIR	2	0	868.513006	0.0300	0.2100
IEASK[x]GLIDRMSTNLR	4	0	1802.967176	0.0297	0.4750
GMALGSANEK[x]IEASK	9	0	1504.755469	0.0297	0.4450
ILFENPDEATK[x]RK	10	0	1559.830681	0.0296	0.3850
EPNK[x]GSYRPYTAK	3	0	1509.757521	0.0296	0.3850
SAELYK[x]NPK	5	0	1048.555259	0.0294	0.2650
NLIRLAK[x]R	6	0	982.639929	0.0294	0.2350
FEAQK[x]DTVHMIFNQK	4	0	1834.903518	0.0293	0.4400
GTKK[x]SGNLPDADNSK	3	0	1530.763724	0.0293	0.4400
KEK[x]WIAK	2	0	901.538493	0.0293	0.2050
KEVAEADIASK[x]DLEETDER	10	0	2147.022884	0.0292	0.5550
AQIK[x]ILYVNNAK	3	0	1373.803016	0.0292	0.3500
TTMTNGFLAHK[x]LCIHKNK	10	0	2113.092380	0.0292	0.5250
INADHK[x]LNSLPLLQQLVK	5	0	2043.183957	0.0292	0.5250
K[x]INVK	0	0	600.395864	0.0290	0.1450
YAVISGAISLDRVDVK[x]TK	15	0	1934.083580	0.0289	0.5200
IDKK[x]TTEEK	3	0	1090.586949	0.0289	0.2600
DIK[x]SMIADK	2	0	1019.532081	0.0289	0.2600
GSLEKNWK[x]EEYLR	7	0	1650.836493	0.0288	0.3750
FQDILLGAGQAIK[x]AGNR	12	0	1770.973979	0.0288	0.4900
LEFIK[x]VIPVEELKEIK	4	0	1926.144056	0.0288	0.4600
DESRGVMTLGFDLIK[x]R	14	0	1835.956278	0.0288	0.4600
STMLEK[x]IK	5	0	948.531355	0.0288	0.2300
TIEAITFK[x]TDNHLSSTLEK	7	0	2147.110911	0.0287	0.5450
GVFK[x]NVSGNVLSEIK	3	0	1589.877628	0.0287	0.4300
KDK[x]MNFVILCR	2	0	1422.747490	0.0286	0.3150
ENEQK[x]IK	4	0	887.471202	0.0286	0.2000
EKVLK[x]TK	4	0	844.538158	0.0286	0.2000
DGSSGGTIRMVILNK[x]DGMER	14	0	2135.046217	0.0285	0.5700
ENQEK[x]ISNNK	4	0	1202.589070	0.0285	0.2850
TLSK[x]WR	3	0	789.449683	0.0283	0.1700
ATSAGPK[x]QTETINWLEKR	6	0	2029.059155	0.0283	0.5100
LK[x]GYQTIELDK	1	0	1306.713204	0.0282	0.3100
GTLK[x]VHTIRLR	3	0	1292.804020	0.0282	0.3100
MVTLK[x]DVGPPQPGPGIYR	4	0	1924.023961	0.0281	0.5050
YEVGAEYIK[x]K	8	0	1198.623334	0.0280	0.2800
LELK[x]K	3	0	629.411178	0.0280	0.1400
LLK[x]PRVNNRIGSVDR	2	0	1736.016844	0.0280	0.4200
ATAIGK[x]SSTAAKTFLEK	5	0	1722.951515	0.0279	0.4750
MK[x]LSLFSNKENELR	1	0	1707.897707	0.0279	0.3900
IEFATITKDTTK[x]NK	11	0	1608.872208	0.0279	0.3900
K[x]ASLLTR	0	0	787.491545	0.0279	0.1950
EK[x]TSNNTNR	1	0	1062.505347	0.0278	0.2500
TGRK[x]EPPVYTPPK	3	0	1468.803742	0.0277	0.3600
HTVIK[x]TGLRMISLSYSR	4	0	1961.087952	0.0276	0.4700
NKVLVK[x]VHPEGK	5	0	1346.803351	0.0275	0.3300
LNADVLGQLIK[x]K	10	0	1310.792119	0.0275	0.3300
SITEFGDTATAK[x]ELEAMK	11	0	1940.940017	0.0275	0.4950
E[x]EMIAAQGIDEEDR	0	0	1604.698741	0.0275	0.3850
KLFK[x]SLGSGMDQEK	3	0	1566.807502	0.0275	0.3850
K[x]YDKTEDDIK	0	0	1253.613888	0.0275	0.2750
KQYSAK[x]AK	5	0	922.523570	0.0275	0.2200
ELK[x]K	2	0	516.327120	0.0275	0.1100
VSPTGQITSTSARSGK[x]K	15	0	1703.916525	0.0274	0.4650
MPIDFKGFICK[x]VVDK	10	0	1795.936398	0.0273	0.4100
FFEK[x]EDVQSLKLK	3	0	1609.871482	0.0273	0.3550
REAEAAK[x]DEQIEK	6	0	1515.752826	0.0273	0.3550
E[x]MIAAQGIDEEDR	0	0	1475.656153	0.0273	0.3550
YLHQSLK[x]YK	6	0	1178.644738	0.0272	0.2450
GLGYPEDAIGKTK[x]LVK	12	0	1687.950789	0.0272	0.4350
YEVGAEYIKK[x]VIAR	9	0	1637.914013	0.0271	0.3800
SLGSGMDQEK[x]VLNK	9	0	1504.755469	0.0271	0.3800
TMTEK[x]AR	4	0	835.422145	0.0271	0.1900
NELEK[x]LNFSSLK	4	0	1420.756126	0.0271	0.3250
DNSSDLQK[x]LLMK	7	0	1390.712547	0.0271	0.3250
DEK[x]SGVKLENVK	2	0	1344.724827	0.0271	0.3250
GVILYGAPGTGK[x]TLLAK	11	0	1657.976610	0.0271	0.4600
DK[x]MNFVILCR	1	0	1294.652534	0.0270	0.2700
SETMK[x]YYLPK	4	0	1258.626702	0.0270	0.2700
ELFEMARTK[x]K	8	0	1251.664481	0.0270	0.2700
STMLEK[x]IKENQEK	5	0	1576.812980	0.0269	0.3500
GLGYPEDAIGK[x]TKLVK	10	0	1687.950789	0.0269	0.4300
KANWCDK[x]R	6	0	1076.518495	0.0269	0.2150
G[x]LGYPEDAIGK	0	0	1118.560737	0.0268	0.2950
D[x]GIQDIMPSQAKELK	0	0	1671.850090	0.0267	0.4000
K[x]PRVVTALTMLK	0	0	1355.832206	0.0267	0.3200
FATLQKSK[x]R	7	0	1077.629423	0.0267	0.2400
N[x]STEEIDLYNR	0	0	1352.620760	0.0264	0.2900
SGVK[x]LENVKIYADLK	3	0	1675.950788	0.0263	0.3950
K[x]EEMVMLK	0	0	1006.519074	0.0262	0.2100
TLSK[x]ESAR	3	0	890.482099	0.0262	0.2100
LKVELAK[x]QNLFVPTSDK	6	0	1929.093418	0.0262	0.4450
ELLK[x]PSASVALQR	3	0	1410.819391	0.0262	0.3400
IDTIVK[x]EIQDEKEAEAAR	5	0	2057.063963	0.0261	0.4700
HTVIK[x]TGLR	4	0	1023.618860	0.0261	0.2350
YEVGAEYIK[x]KVIAR	8	0	1637.914013	0.0261	0.3650
LEEIGVADQYK[x]VSK	10	0	1577.830012	0.0261	0.3650
K[x]TQIAGGHDIIGPFHVITR	0	0	2059.132592	0.0261	0.4950
ELVSKASPIAGSEGK[x]EAYR	14	0	1991.032273	0.0261	0.4950
AVAVVVDPIQSVK[x]GK	12	0	1508.892552	0.0260	0.3900
G[x]QAQSGNFSNFGDGANGDNKK	0	0	2111.925576	0.0260	0.5450
HK[x]TDLNHENLK	1	0	1347.689447	0.0259	0.2850
SNDIEK[x]AIDLYKEVLNK	5	0	1991.057425	0.0259	0.4400
NIPK[x]AR	3	0	697.423471	0.0258	0.1550
SSKSSLELANNAVK[x]SNDIEK	13	0	2133.091236	0.0258	0.5150
FVIHQEENK[x]RSVGIK	8	0	1782.973979	0.0257	0.3850
LENQRK[x]WR	5	0	1128.615169	0.0256	0.2050
TTSK[x]VSIAK	3	0	933.549448	0.0256	0.2300
K[x]HFEQVINEK	0	0	1270.666925	0.0255	0.2550
ATKQSK[x]YTYDR	5	0	1359.678214	0.0255	0.2800
SVQPTAK[x]TVQK	6	0	1185.671676	0.0255	0.2800
QIAK[x]FVVSLGER	3	0	1345.771718	0.0254	0.3050
GGDEWK[x]IEPLKLK	5	0	1511.834706	0.0254	0.3300
IMRDVITELPDAK[x]YYR	12	0	1982.029438	0.0253	0.4050
LFK[x]SLGSGMDQEKVLNK	2	0	1893.002891	0.0253	0.4300
G[x]GLGYPEDAIGKTKLVK	0	0	1744.972250	0.0253	0.4300
IMSLYSSRGTLK[x]VHTIR	11	0	1961.087952	0.0250	0.4250
SAELYKNPK[x]ADPLDER	8	0	1844.926754	0.0250	0.4000
MEILK[x]IHLEK	4	0	1252.721266	0.0250	0.2500
IK[x]ENQEK	1	0	887.471202	0.0250	0.1750
AHLDVQEK[x]DQPKK	7	0	1534.810280	0.0250	0.3250
M[x]CSPSATLTHRTMTEKAR	0	0	2076.986596	0.0247	0.4450
K[x]IEIPLPNEVGRMEILK	0	0	1978.128419	0.0247	0.4200
EEIQK[x]GDGGTDYVCVPK	4	0	1893.877753	0.0247	0.4200
IDTVIK[x]LVDHSFDEK	5	0	1757.919882	0.0247	0.3700
K[x]DKPKYEPPVPTR	0	0	1553.856502	0.0246	0.3200
TELFK[x]ASTSAK	4	0	1181.629146	0.0245	0.2700
FVIHQEENK[x]R	8	0	1298.673071	0.0245	0.2450
C[x]SPSATLTHRTMTEKAR	0	0	1945.946117	0.0244	0.4150
TTMTNGFLAHK[x]LCIHK	10	0	1870.954502	0.0244	0.3900
ELIRK[x]SLK	4	0	985.628363	0.0244	0.1950
DSESTEEK[x]EAQAVQR	7	0	1705.775405	0.0243	0.3650
DEK[x]YTLYDQNDTK	2	0	1631.731422	0.0242	0.3150
QDPK[x]KHLDAEVQK	3	0	1534.810280	0.0242	0.3150
DYGK[x]FLSAMHDLPVRGNAK	3	0	2118.067943	0.0242	0.4600
ALGNFVASVLARLALTK[x]PK	16	0	1968.188317	0.0242	0.4600
CIDMFIHK[x]SAELYKNPK	7	0	2093.043703	0.0241	0.4100
D[x]GLEDDMPALADEEFEK	0	0	1922.809068	0.0241	0.4100
GAIEK[x]VDDLLTTQAEAK	4	0	1800.946820	0.0241	0.4100
FHQLK[x]PTRVLTLAMVK	4	0	1881.102150	0.0241	0.3850
GNQK[x]FSSTADYMNMSS	3	0	1766.723905	0.0241	0.3850
QDLADATVETLK[x]AIEGKIAR	11	0	2141.169090	0.0240	0.4800
GYQTIELDK[x]KLDVAK	8	0	1719.940617	0.0240	0.3600
TVQYATK[x]RSK	6	0	1180.656362	0.0240	0.2400
T[x]EVLK	0	0	588.348247	0.0240	0.1200
QYQEVVK[x]QGDVLLNKLQK	6	0	2129.184348	0.0239	0.4300
LESK[x]QRIFR	3	0	1175.677431	0.0239	0.2150
N[x]SSSDMAYTSMFK	0	0	1467.600950	0.0238	0.3100
L[x]FKSLGSGMDQEKVLNK	0	0	1893.002891	0.0238	0.4050
SDYYMASTYTK[x]KINVK	10	0	1910.944711	0.0237	0.3800
KYIPNPVLVIIDVK[x]PK	13	0	1835.128350	0.0237	0.3800
NWK[x]EEYLR	2	0	1136.561406	0.0237	0.1900
VELAK[x]QNLFVPTSDK	4	0	1687.914404	0.0237	0.3550
ELVSK[x]ASPIAGSEGK	4	0	1471.788150	0.0237	0.3550
ELEAMK[x]LLRPR	5	0	1354.775421	0.0236	0.2600
K[x]GYQTIELDKK	0	0	1321.724101	0.0236	0.2600
ASK[x]AAREYLEK	2	0	1264.677488	0.0236	0.2600
VHPEGK[x]YVVDISPDIDIK	5	0	2023.062511	0.0236	0.4250
NAEELSSYQKK[x]LIR	10	0	1677.904901	0.0236	0.3300
EWDSK[x]LK	4	0	904.465390	0.0236	0.1650
IGLVRLPEANFEPLEK[x]R	15	0	1980.115548	0.0235	0.4000
TLLAK[x]AVANQTSATFLR	4	0	1804.020592	0.0235	0.4000
QDPKK[x]HLDAEVQK	4	0	1534.810280	0.0235	0.3050
NEDDIEDIAALWMK[x]R	13	0	1817.861714	0.0233	0.3500
K[x]TELFKASTSAK	0	0	1309.724101	0.0233	0.2800
K[x]INVKFFEK	0	0	1151.670224	0.0233	0.2100
K[x]LEETDVAK	0	0	1031.549839	0.0233	0.2100
EDGMK[x]ILMVNRGDTGSSGIR	4	0	2135.046217	0.0233	0.4650
VVTSK[x]LLKPRVNNR	4	0	1622.994323	0.0232	0.3250
L[x]KGYQTIELDK	0	0	1306.713204	0.0232	0.2550
IQYVGKQDPK[x]K	9	0	1302.729522	0.0232	0.2550
VIPVEELK[x]EIK	7	0	1295.769988	0.0232	0.2550
GYIGDPIK[x]FVR	7	0	1263.697497	0.0232	0.2550
EHFKELVSK[x]ASPIAGSEGK	8	0	2013.053008	0.0232	0.4400
ENWK[x]YACK	3	0	1097.496365	0.0231	0.1850
KDWNACK[x]K	6	0	1048.512348	0.0231	0.1850
IAK[x]GAIEK	2	0	828.506860	0.0231	0.1850
GNQK[x]VVKVDAQDFLK	3	0	1687.925637	0.0230	0.3450
G[x]VFKNVSGNVLSEIK	0	0	1589.877628	0.0230	0.3450
VVLK[x]NKGTMK	3	0	1116.668841	0.0230	0.2300
KDK[x]PK	2	0	614.375128	0.0230	0.1150
ARQEVAAQK[x]SSEETEDK	8	0	1904.907471	0.0229	0.3900
LK[x]VELAK	1	0	799.516697	0.0229	0.1600
YDK[x]TEDDIK	2	0	1125.518932	0.0228	0.2050
KDKPK[x]YEPPVPTR	4	0	1553.856502	0.0227	0.2950
LK[x]PLIEKGGDWER	1	0	1539.840853	0.0227	0.2950
YIPNPVLVIIDVK[x]PK	12	0	1707.033394	0.0227	0.3400
LAQFEK[x]EEYVSDPKEQM	5	0	2069.961478	0.0226	0.3850
GGLGYPEDAIGKTK[x]LVK	13	0	1744.972250	0.0226	0.3850
K[x]FDSGGGDNGANNQFAGNQSM	0	0	2114.871099	0.0226	0.4750
NLNAPK[x]FSFISNVRPK	5	0	1831.010363	0.0225	0.3600
K[x]DGIQDIMPSQAKELK	0	0	1799.945046	0.0225	0.3600
GAIESYK[x]VVDASIVSK	6	0	1664.898420	0.0225	0.3600
AERK[x]AR	3	0	729.424532	0.0225	0.1350
GK[x]LVRK	1	0	699.475505	0.0225	0.1350
DVAK[x]MK	3	0	690.373411	0.0225	0.1350
IVK[x]SAK	2	0	644.422076	0.0225	0.1350
NELEK[x]LNFSSLKMK	4	0	1679.891560	0.0225	0.3150
EDTEAVLK[x]RINDTVGIK	7	0	1900.026461	0.0224	0.3800
YLHQSLK[x]YKEDTALR	6	0	1863.984208	0.0223	0.3350
LLENDIK[x]VMKSEFQR	6	0	1848.976678	0.0223	0.3350
K[x]DKMNFVILCR	0	0	1422.747490	0.0223	0.2450
DFSK[x]TLPPELK	3	0	1273.691742	0.0223	0.2450
IKYEYQK[x]LK	6	0	1211.691351	0.0222	0.2000
LAAEDHK[x]FVIHQEENK	6	0	1906.953636	0.0222	0.3550
K[x]EFEIIK	0	0	905.522175	0.0221	0.1550
QPEDK[x]LR	4	0	884.471536	0.0221	0.1550
K[x]ELLKLK	0	0	870.590192	0.0221	0.1550
IEPLK[x]LK	4	0	839.547996	0.0221	0.1550
K[x]VADLKK	0	0	800.511946	0.0221	0.1550
LK[x]GYQTIELDKK	1	0	1434.808159	0.0221	0.2650
GVMTLGFDLIK[x]R	10	0	1348.753625	0.0221	0.2650
G[x]GLGYPEDAIGK	0	0	1175.582198	0.0221	0.2650
LFKSLGSGMDQEK[x]VLNK	12	0	1893.002891	0.0221	0.3750
DIK[x]VIMATNR	2	0	1159.638269	0.0220	0.2200
WIAK[x]QILDCIVNLSEPAK	3	0	2097.129144	0.0219	0.3950
LEEAMK[x]ITTDAFTSAGER	5	0	1968.946163	0.0219	0.3950
KSLK[x]DECK	3	0	1006.511679	0.0219	0.1750
QAREK[x]VLK	4	0	970.592313	0.0219	0.1750
K[x]LGVKPPK	0	0	865.574877	0.0219	0.1750
GYARAIHK[x]LGSTLK	7	0	1513.872820	0.0218	0.3050
CVVHLNDASVAAK[x]LLMK	12	0	1868.001115	0.0218	0.3700
D[x]DGLEDDMPALADEEFEK	0	0	2037.836007	0.0217	0.3900
MPIDFK[x]GFICKVVDK	5	0	1795.936398	0.0217	0.3250
LK[x]PQDERTQEER	1	0	1527.764059	0.0217	0.2600
NK[x]YAIQLPLPPK	1	0	1380.812854	0.0217	0.2600
D[x]GIQDIMPSQAK	0	0	1301.628489	0.0217	0.2600
GNECIVIGVERK[x]NVPK	11	0	1810.972260	0.0216	0.3450
SQEEAIENIK[x]CTR	9	0	1576.751442	0.0215	0.2800
K[x]QCVIANSCK	0	0	1206.584850	0.0215	0.2150
QEYALALQK[x]WDLSR	8	0	1719.894338	0.0214	0.3000
LK[x]PLIEK	1	0	839.547996	0.0214	0.1500
K[x]LDVAKR	0	0	828.518092	0.0214	0.1500
QYSAK[x]AK	4	0	794.428614	0.0214	0.1500
YGLQGPTWLVHK[x]ENAINK	11	0	2067.090061	0.0214	0.3850
DKPK[x]YEPPVPTRTGR	3	0	1739.931783	0.0213	0.3200
TVQKVETAVLSTTVK[x]AQAR	14	0	2029.153050	0.0213	0.4050
EK[x]ADAAFLRLVK	1	0	1359.787367	0.0213	0.2550
GSDAAPQASK[x]KK	9	0	1186.630541	0.0213	0.2550
Q[x]EMK	0	0	534.247157	0.0213	0.0850
D[x]YDLVRSLESQIR	0	0	1592.815758	0.0212	0.2750
V[x]KAFGRVYATMQK	0	0	1497.812531	0.0212	0.2750
EWNQNIK[x]NLSNVVEISGK	6	0	2071.069718	0.0211	0.3800
NTWNSTLETAKAK[x]YASQK	12	0	2040.027522	0.0211	0.3800
TLEVLYLK[x]MHNNHAK	7	0	1809.955886	0.0210	0.3150
K[x]EPPVYTPPK	0	0	1154.633506	0.0210	0.2100
NKISWYTK[x]IVDELDLR	7	0	1992.067931	0.0209	0.3350
SAELYK[x]NPKADPLDER	5	0	1844.926754	0.0209	0.3350
V[x]SPTGQITSTSARSGK	0	0	1575.821569	0.0209	0.3350
DWNACK[x]KELLK	5	0	1403.723052	0.0209	0.2300
NTWNSTLETAK[x]AKYASQK	10	0	2040.027522	0.0208	0.3750
M[x]ESLQR	0	0	762.369385	0.0208	0.1250
FFEKEDVQSLK[x]LK	10	0	1609.871482	0.0208	0.2700
GVSK[x]DEK	3	0	761.391895	0.0207	0.1450
VLK[x]LTLEAMDLEIVEK	2	0	1843.037546	0.0206	0.3300
V[x]GVFKNVSGNVLSEIK	0	0	1688.946037	0.0206	0.3300
CYAK[x]NEWR	3	0	1125.502511	0.0206	0.1650
TVQYATK[x]R	6	0	965.529382	0.0206	0.1650
QLEMLDLQEGFIK[x]EDCK	12	0	2094.996478	0.0206	0.3500
GNAK[x]FGDGIQIAQLALKHR	3	0	2036.127841	0.0205	0.3900
TIPPLTTVK[x]GSDAAPQASKK	8	0	2009.115605	0.0205	0.4100
GIDLK[x]SIAEK	4	0	1072.612770	0.0205	0.2050
NSDYK[x]ETLIFK	4	0	1356.692468	0.0205	0.2250
GSDAAPQASK[x]K	9	0	1058.535585	0.0205	0.2250
S[x]SSDMAYTSMFK	0	0	1353.558028	0.0204	0.2450
DVITELPDAK[x]YYR	9	0	1581.803799	0.0204	0.2650
Q[x]DYDLVRSLESQIR	0	0	1720.874329	0.0204	0.2850
NLQVAK[x]SLDKQMVEER	5	0	1886.988302	0.0203	0.3250
QLDSERFIVK[x]ASSGPR	9	0	1788.948158	0.0203	0.3250
MPLLQSSVALLGQK[x]IR	13	0	1753.028320	0.0203	0.3250
TLLARAVAHHTDCK[x]FIR	13	0	2008.078783	0.0203	0.3450
DAFALAK[x]EK	6	0	991.533798	0.0200	0.1800
QGSATVGLVSK[x]THAVLVALKR	10	0	2134.258512	0.0200	0.4200
VVK[x]GNQKFSSTADYMNMSS	2	0	2092.955678	0.0200	0.3800
VATEK[x]DFLDAVQK	4	0	1462.766689	0.0200	0.2600
KNEEK[x]LAEFDK	4	0	1349.682631	0.0200	0.2200
ELLK[x]LKVELAK	3	0	1282.822356	0.0200	0.2200
KYDK[x]TEDDIK	3	0	1253.613888	0.0200	0.2000
MQK[x]LLRLR	2	0	1056.658947	0.0200	0.1600
TK[x]VVDR	1	0	716.418051	0.0200	0.1200
GEIK[x]K	3	0	573.348581	0.0200	0.1000
QLIIK[x]EEMMNSIQQAVAK	4	0	2073.096129	0.0197	0.3550
SFLELTEVWGK[x]PQK	10	0	1660.882380	0.0196	0.2750
IDKEDMGSNDK[x]ASK	10	0	1536.708913	0.0196	0.2750
K[x]VPDKLIDASTVK	0	0	1412.823808	0.0196	0.2550
K[x]AFGRVYATMQK	0	0	1398.744122	0.0196	0.2350
YEIDK[x]TLAGVTR	4	0	1364.729913	0.0196	0.2350
GQSIDDMIPAQK[x]	11	0	1301.628489	0.0196	0.2350
TNSTDEK[x]GTKK	6	0	1207.604385	0.0195	0.2150
PFGNTHNK[x]FK	7	0	1188.603937	0.0195	0.1950
MKDAVK[x]EAAR	5	0	1117.591321	0.0195	0.1950
LMSK[x]VAEKAQINTQEYGR	3	0	2065.062523	0.0194	0.3500
FGDGIQIAQLALK[x]HRENK	12	0	2037.111857	0.0194	0.3500
SVMAPLFLHDK[x]YDGR	10	0	1747.871494	0.0193	0.2900
ETLIFK[x]CIDMFIHK	5	0	1793.920748	0.0193	0.2700
CIDMFIHK[x]SAELYK	7	0	1753.853066	0.0193	0.2700
ANWCDK[x]R	5	0	948.423539	0.0193	0.1350
LDEARELLVK[x]ASK	9	0	1470.840518	0.0192	0.2500
ASK[x]VLELRAELDK	2	0	1470.840518	0.0192	0.2500
K[x]DGIQDIMPSQAK	0	0	1429.723444	0.0192	0.2500
VVGSEFVQK[x]YLGEGPRMVR	8	0	2150.130540	0.0192	0.3650
TVQK[x]VETAVLSTTVKAQAR	3	0	2029.153050	0.0192	0.3650
LRTFHILEPK[x]EK	9	0	1509.866674	0.0192	0.2300
K[x]KAQSGPDASAK	0	0	1186.630541	0.0192	0.2300
RMDDK[x]MLLTEVHLLESK	4	0	2057.064831	0.0191	0.3250
YQK[x]DEEWPPKM	2	0	1449.659787	0.0191	0.2100
SLEK[x]TLVPYLR	3	0	1317.765572	0.0191	0.2100
NAEELSSYQK[x]K	9	0	1295.635683	0.0191	0.2100
SDYYMASTYTKK[x]INVK	11	0	1910.944711	0.0191	0.3050
VLELRAELDK[x]IGLSK	9	0	1682.992985	0.0190	0.2850
TK[x]INLIETLR	1	0	1199.723710	0.0190	0.1900
K[x]NEEK	0	0	646.328572	0.0190	0.0950
HKFQDILLGAGQAIK[x]AGNR	14	0	2036.127841	0.0189	0.3600
LK[x]PQDERTQEERNR	1	0	1797.908083	0.0189	0.2650
LGDK[x]GPAAARASR	3	0	1268.694867	0.0188	0.2450
MVCK[x]IWKSDEINEVLNK	3	0	2105.064830	0.0188	0.3200
GSLEK[x]NWK	4	0	960.502835	0.0188	0.1500
M[x]NSTEEIDLYNR	0	0	1483.661239	0.0187	0.2250
SNNIK[x]ENEQKIK	4	0	1443.768084	0.0187	0.2250
L[x]KGYQTIELDKK	0	0	1434.808159	0.0187	0.2250
EPPVYTPPK[x]DKK	8	0	1397.755400	0.0187	0.2250
KIDK[x]EDMGSNDK	3	0	1378.639778	0.0187	0.2250
VNGVVFTNRPDEK[x]NR	12	0	1743.901545	0.0187	0.2800
TLIDK[x]FSGEKK	4	0	1264.702640	0.0186	0.2050
AASIAVEDEK[x]R	9	0	1187.614557	0.0186	0.2050
TK[x]VVDRYADVIASIGLSR	1	0	1962.089727	0.0186	0.3350
LYFYYILFFEK[x]CNR	10	0	1974.970140	0.0186	0.2600
M[x]DRQEQR	0	0	961.439915	0.0186	0.1300
LNVYK[x]YR	4	0	954.528656	0.0186	0.1300
NDGTIVIRK[x]LEETDVAK	8	0	1900.026461	0.0185	0.3150
SNNIK[x]ENEQK	4	0	1202.589070	0.0185	0.1850
TNSTDEK[x]GTK	6	0	1079.509429	0.0185	0.1850
KDSESTEEK[x]EAQAVQR	8	0	1833.870361	0.0184	0.2950
QLIIKEEMMNSIQQAVAK[x]	17	0	2073.096129	0.0183	0.3300
VEPIPLINGEK[x]RDLRPGR	10	0	2058.169702	0.0183	0.3300
LISGK[x]LDEARELLVK	4	0	1682.992985	0.0183	0.2750
EIQDEK[x]EAEAAR	5	0	1387.657871	0.0183	0.2200
GTTAVLK[x]EDIYK	6	0	1336.723767	0.0183	0.2200
S[x]PTGQITSTSAR	0	0	1204.604720	0.0183	0.2200
MQK[x]LLR	2	0	787.473787	0.0183	0.1100
DK[x]LVLK	1	0	714.463938	0.0183	0.1100
MVCKIWK[x]SDEINEVLNK	6	0	2105.064830	0.0182	0.3100
MKLSLFSNK[x]ENELR	8	0	1707.897707	0.0182	0.2550
NAEELSSYQK[x]KLIR	9	0	1677.904901	0.0182	0.2550
IMK[x]LCFDELKK	2	0	1423.756658	0.0182	0.2000
IWK[x]SDEINEVLNK	2	0	1586.830346	0.0181	0.2350
LFAYPPK[x]SVQPTAKTVQK	6	0	2002.125051	0.0181	0.3250
EIIRTSTSSMTAVPK[x]PLK	14	0	1958.086949	0.0181	0.3250
DFLDAVQK[x]VVKGNQK	7	0	1687.925636	0.0180	0.2700
QVK[x]NRDCVGR	2	0	1230.625074	0.0180	0.1800
SSLELANNAVK[x]SNDIEK	10	0	1830.932231	0.0179	0.3050
K[x]EDSSPCGYIIR	0	0	1423.676496	0.0179	0.2150
TGPPGPPCGGK[x]FMLKLGVK	10	0	1940.037500	0.0179	0.3400
VAEK[x]AQINTQEYGR	3	0	1605.811006	0.0179	0.2500
VVK[x]GNQK	2	0	771.460247	0.0179	0.1250
VGVFK[x]NVSGNVLSEIK	4	0	1688.946037	0.0178	0.2850
ENEQKIK[x]TLSMEK	6	0	1576.812980	0.0177	0.2300
LNDPEDK[x]YEALSK	6	0	1520.735782	0.0177	0.2300
GYQTIELDKK[x]LDVAK	9	0	1719.940617	0.0177	0.2650
QLASYYHK[x]ESNALFMVR	7	0	2056.019935	0.0176	0.3000
LNQQSVLLPLLK[x]DNIAHR	11	0	2071.190103	0.0175	0.3150
IDTIVKEIQDEK[x]EAEAAR	11	0	2057.063963	0.0175	0.3150
M[x]GINERKGFDFEYYQR	0	0	2051.952252	0.0175	0.2800
EAEAAK[x]DEQIEKIDTVIK	5	0	2029.057817	0.0175	0.3150
VATEKDFLDAVQK[x]VVK	12	0	1788.998462	0.0175	0.2800
VVGSEFVQK[x]YLGEGPR	8	0	1763.920551	0.0175	0.2800
IDRPAQVISFK[x]K	10	0	1400.813914	0.0175	0.2100
FRK[x]LGVKPPK	2	0	1168.744388	0.0175	0.1750
ASK[x]ERAER	2	0	945.499144	0.0175	0.1400
FATLQK[x]SK	5	0	921.528321	0.0175	0.1400
K[x]PIGATWK	0	0	899.522844	0.0175	0.1400
DKK[x]DQK	2	0	760.407879	0.0175	0.1050
DQK[x]K	2	0	517.285985	0.0175	0.0700
GEK[x]R	2	0	488.270670	0.0175	0.0700
DK[x]PK	1	0	486.280173	0.0175	0.0700
AGNRSVMAPLFLHDK[x]YDGR	14	0	2146.074090	0.0174	0.3300
F[x]RNQYDGDATTWSPQGR	0	0	1997.897911	0.0174	0.2950
QNTPVLFDSKEAVLK[x]LK	14	0	1929.093418	0.0174	0.2950
TITDGK[x]IYVEVERAR	5	0	1748.942012	0.0173	0.2600
LTHEK[x]STMLEK	4	0	1315.680522	0.0173	0.1900
LRHTVIK[x]TGLR	6	0	1292.804020	0.0173	0.1900
K[x]AQSGPDASAK	0	0	1058.535585	0.0173	0.1900
S[x]SIGTGYDLGLFFSPDGR	0	0	1887.900207	0.0172	0.3100
NKMVCK[x]IWK	5	0	1205.641245	0.0172	0.1550
MGINERK[x]GFDFEYYQR	6	0	2051.952252	0.0172	0.2750
ASKGSNDDEMK[x]IDK	10	0	1536.708913	0.0171	0.2400
KVADLK[x]K	5	0	800.511946	0.0171	0.1200
EAVLK[x]LK	4	0	799.516697	0.0171	0.1200
K[x]ALSSLK	0	0	745.469750	0.0171	0.1200
VGIK[x]PPK	3	0	737.479921	0.0171	0.1200
IAKGAIEK[x]VDDLLTTQAEAK	7	0	2113.162944	0.0170	0.3400
YTENIYPPK[x]K	8	0	1251.649881	0.0170	0.1700
NCACVISQK[x]K	8	0	1206.584850	0.0170	0.1700
WKTLSK[x]ESAR	5	0	1204.656362	0.0170	0.1700
FRKLGVK[x]PPK	6	0	1168.744388	0.0170	0.1700
TNNLDLEHK[x]HKTPDK	8	0	1788.911774	0.0170	0.2550
AHLDVQEKDQPK[x]K	11	0	1534.810280	0.0169	0.2200
VK[x]AFGRVYATMQK	1	0	1497.812531	0.0169	0.2200
MDDK[x]MLLTEVHLLESK	3	0	1900.963729	0.0169	0.2700
I[x]INRDIGK	0	0	927.550117	0.0169	0.1350
EDLTDEEK[x]AASIAVEDEKR	7	0	2147.022884	0.0168	0.3200
VSGSELVQK[x]YIGEGSRMVR	8	0	2094.089070	0.0168	0.3200
EHFK[x]ELVSKASPIAGSEGK	3	0	2013.053008	0.0168	0.3200
K[x]IIEEEGFTNR	0	0	1334.682966	0.0168	0.1850
QAIVSAVK[x]FEEEAK	7	0	1547.819448	0.0168	0.2350
K[x]LEFPLPNEEARVGILR	0	0	1980.115548	0.0168	0.2850
VGCDRNK[x]YAIQLPLPPK	6	0	1968.061404	0.0168	0.2850
YPMDAHK[x]SELEGVEEAR	6	0	1959.899550	0.0168	0.2850
M[x]FRNQYDGDATTWSPQGR	0	0	2128.938390	0.0167	0.3000
LFNLEPK[x]ILEEVPLR	6	0	1809.039932	0.0167	0.2500
AVAHHTDCK[x]FIR	8	0	1453.724781	0.0167	0.2000
EAEAAK[x]DEQIEK	5	0	1359.651724	0.0167	0.2000
K[x]FTGGVLMLIDR	0	0	1348.753625	0.0167	0.2000
NK[x]ELISVSAASK	1	0	1245.692803	0.0167	0.2000
LLIFEK[x]QVR	5	0	1144.696771	0.0167	0.1500
LESK[x]QR	3	0	759.423863	0.0167	0.1000
LFLLRIVAFDQLVK[x]EK	13	0	1931.160709	0.0166	0.2650
KDK[x]PKYEPPVPTR	2	0	1553.856502	0.0165	0.2150
K[x]CLTDLEDEAPAK	0	0	1488.712937	0.0165	0.2150
GLGYPEDAIGK[x]TK	10	0	1347.703366	0.0165	0.2150
NPK[x]ADPLDER	2	0	1153.572695	0.0165	0.1650
YEYQK[x]LK	4	0	970.512337	0.0164	0.1150
K[x]FRKPIGATWK	0	0	1330.787310	0.0164	0.1800
LGSTAIGVK[x]TK	8	0	1073.644403	0.0164	0.1800
LEKGQSIDDMIPAQK[x]	14	0	1671.850090	0.0163	0.2450
GGVHVKLAHLSK[x]HPK	11	0	1606.941898	0.0163	0.2450
EK[x]SPAIIFIDELDAIGTKR	1	0	2115.157467	0.0163	0.3100
INEDSK[x]LAVNENLASSKSSM	5	0	2136.036759	0.0162	0.3250
DHDLAPLYK[x]YLSENPK	8	0	1901.952241	0.0162	0.2600
IDTIVK[x]EIQDEK	5	0	1429.766355	0.0162	0.1950
K[x]IEIPLPNEVGR	0	0	1363.782281	0.0162	0.1950
SVEISALASK[x]NR	9	0	1273.698949	0.0162	0.1950
SPSGNDALNDK[x]K	10	0	1244.599634	0.0162	0.1950
GSDAAPQASKK[x]K	10	0	1186.630541	0.0162	0.1950
AAK[x]ASRGAATIK	2	0	1143.672345	0.0162	0.1950
EISYPFK[x]R	6	0	1038.549782	0.0162	0.1300
NWK[x]EGLSR	2	0	988.508981	0.0162	0.1300
K[x]CIK	0	0	547.315173	0.0162	0.0650
VELAK[x]QNLFVPTSDKEK	4	0	1945.051948	0.0162	0.2750
FK[x]LNVYKYR	1	0	1229.692020	0.0161	0.1450
IWK[x]VMCKNK	2	0	1205.641245	0.0161	0.1450
GEK[x]RWSELR	2	0	1159.609749	0.0161	0.1450
FFEK[x]INVKK	3	0	1151.670224	0.0161	0.1450
DNLSWLSK[x]ANNWSK	7	0	1661.816092	0.0161	0.2250
GMALGSANEKIEASK[x]GLIDR	14	0	2059.073086	0.0160	0.3200
SNPVFAENDEKGEK[x]R	13	0	1718.822295	0.0160	0.2400
LSGVVEGIFQK[x]CYAK	10	0	1697.880996	0.0160	0.2400
NK[x]LLK	1	0	614.411513	0.0160	0.0800
VAIK[x]K	3	0	557.390052	0.0160	0.0800
LSLFSNK[x]ENELRQAVR	6	0	1903.027465	0.0159	0.2550
IRIAYASVVYIADK[x]YK	13	0	1872.050830	0.0159	0.2550
EAVLKLK[x]LELK	6	0	1282.822356	0.0159	0.1750
VAQTTYK[x]KIYNEYPPTK	6	0	2043.067597	0.0159	0.2700
MATTVKDTMNVDINAIK[x]K	16	0	1992.038284	0.0158	0.2850
MSERDTALEK[x]YK	9	0	1469.718358	0.0158	0.1900
IK[x]ENQEKISNNK	1	0	1443.768084	0.0158	0.1900
EGVETRIIPLK[x]K	10	0	1381.829229	0.0158	0.1900
AIGSGSEPAKSELVK[x]EFHK	14	0	2013.053008	0.0158	0.3000
SVQPLASAK[x]ELLR	8	0	1410.819392	0.0158	0.2050
NCACVISQK[x]KVPDK	8	0	1645.827913	0.0157	0.2200
IIPLKK[x]D	5	0	825.532346	0.0157	0.1100
EK[x]ASFAR	1	0	807.423863	0.0157	0.1100
FLSK[x]TLDSNSLTHEK	3	0	1718.883832	0.0157	0.2350
AHILRIHAK[x]SMAIDK	8	0	1702.966393	0.0157	0.2350
DGIQDIMPSQAK[x]ELK	11	0	1671.850090	0.0157	0.2350
IQDAELAILQK[x]TQNLR	10	0	1853.036967	0.0156	0.2500
SLYFATPGNTSFK[x]TDM	12	0	1778.818457	0.0156	0.2500
IQK[x]ENRHK	2	0	1051.588622	0.0156	0.1250
EIMLRVEPIPLINGEK[x]R	15	0	2006.134566	0.0156	0.2650
DVPTFANFHTPIFIAK[x]R	15	0	1973.052225	0.0156	0.2650
EHFK[x]ELVSK	3	0	1115.597456	0.0156	0.1400
LLENDIK[x]VMK	6	0	1201.673984	0.0155	0.1550
TLIDK[x]FSGEK	4	0	1136.607685	0.0155	0.1550
QNLFVPTSDK[x]EK	9	0	1404.724827	0.0154	0.1850
GSNDDEMK[x]IDKK	7	0	1378.639778	0.0154	0.1850
AASIAVEDEK[x]RLR	9	0	1456.799717	0.0154	0.2000
AVILSDTKPVDK[x]K	11	0	1412.823808	0.0154	0.2000
K[x]SLPLQIEVANDCIK	0	0	1726.928669	0.0153	0.2300
QNTPVLFDSK[x]EAVLK	9	0	1687.914404	0.0153	0.2300
QETQYK[x]IDELVSNNEK	5	0	1936.937709	0.0153	0.2450
IQFCLALHNDSIK[x]SMR	12	0	1931.970877	0.0153	0.2450
TLSK[x]ESARATIDECMR	3	0	1866.892688	0.0153	0.2450
FIVK[x]ASSGPRYVVGCR	3	0	1794.956220	0.0153	0.2450
IHAYVK[x]VLTLSLMEELHK	5	0	2123.181179	0.0153	0.2750
DQIGEEK[x]TILQSLLQRAR	6	0	2097.154110	0.0153	0.2750
EVAEADIASK[x]DLEETDER	9	0	2018.927929	0.0153	0.2750
SGNLPDADNSKSDISK[x]SSM	15	0	1951.879206	0.0153	0.2900
SLPLQIEVANDCIK[x]WAIK	13	0	2097.129144	0.0150	0.2700
ELEAMK[x]LLRPRK	5	0	1482.870377	0.0150	0.1800
LELK[x]KANWCDK	3	0	1403.723052	0.0150	0.1650
AIDLYK[x]EVLNK	5	0	1304.733939	0.0150	0.1650
EIK[x]EVIELPVK	2	0	1295.769988	0.0150	0.1650
AVDEEMK[x]VR	6	0	1075.533141	0.0150	0.1350
K[x]VAQTTYKK	0	0	1065.618191	0.0150	0.1350
GAFK[x]V	3	0	520.300908	0.0150	0.0750
DLASFIPDNK[x]LNCVIDR	9	0	1988.998864	0.0150	0.2550
TNNLDLEHKHK[x]TPDK	10	0	1788.911774	0.0150	0.2250
WSTAETLTNNK[x]IDR	10	0	1647.821570	0.0150	0.2100
K[x]GEIRMGTTITALR	0	0	1545.866017	0.0150	0.2100
LFK[x]SLGSGMDQEK	2	0	1438.712546	0.0150	0.1950
K[x]VGQYIR	0	0	862.502443	0.0150	0.1050
DKLVLK[x]EVFLSFHNLVGR	5	0	2113.204692	0.0147	0.2650
GTK[x]TSETNDRNSTNNTK	2	0	1866.866670	0.0147	0.2500
WSTAETLTNNK[x]IDRDK	10	0	1890.943464	0.0147	0.2350
LGVMYAK[x]NLPNIQR	6	0	1615.886752	0.0146	0.2050
EYLEKNWK[x]EGLSR	7	0	1650.836493	0.0146	0.1900
DIKSMIADK[x]HAIR	8	0	1496.813257	0.0146	0.1900
RNAEELSSYQK[x]K	10	0	1451.736786	0.0146	0.1750
EAVLK[x]LKLELK	4	0	1282.822356	0.0145	0.1600
DLKLK[x]WSDER	4	0	1288.677488	0.0145	0.1450
LIQIRVK[x]LEK	6	0	1238.807376	0.0145	0.1450
VYATMQK[x]LQK	6	0	1208.658670	0.0145	0.1450
SGFEK[x]IDLTR	4	0	1164.613831	0.0145	0.1450
GTK[x]TSETNDR	2	0	1107.515576	0.0145	0.1450
FIVK[x]ASSGPR	3	0	1060.602876	0.0145	0.1450
IDVLFSK[x]IR	6	0	1089.654575	0.0144	0.1300
NLTDETK[x]NK	6	0	1061.535250	0.0144	0.1300
AKYASQK[x]RP	6	0	1047.582476	0.0144	0.1300
K[x]HFEQVINEKHEDALAK	0	0	2035.048591	0.0144	0.2450
IPDSTYEMVGGLEK[x]QIK	13	0	1906.970924	0.0144	0.2450
FLKTSK[x]TPPTAMLSSVR	5	0	1863.028712	0.0144	0.2450
QILDCIVNLSEPAK[x]K	13	0	1726.928669	0.0143	0.2150
EFEIIK[x]GVLCQFRR	5	0	1793.960971	0.0143	0.2000
IGLSK[x]IR	4	0	785.512280	0.0143	0.1000
MPGTLLPGPGK[x]GYIGDPIK	10	0	1910.033463	0.0142	0.2700
DK[x]PKYEPPVPTR	1	0	1425.761546	0.0142	0.1700
KK[x]AQSGPDASAK	1	0	1186.630541	0.0142	0.1700
GCLMFGPPGTGK[x]TLLAR	11	0	1774.922143	0.0141	0.2400
SSTAAK[x]TFLEK	5	0	1181.629146	0.0141	0.1550
IGLHDDAYLDVCK[x]YYR	12	0	1999.946105	0.0141	0.2250
LGSTAIGVKTK[x]DAVVLGVEK	10	0	1984.156741	0.0140	0.2800
HPK[x]FEEILTR	2	0	1268.687660	0.0140	0.1400
IEDTDKYDK[x]K	8	0	1253.613888	0.0140	0.1400
FRK[x]PIGATWK	2	0	1202.692354	0.0140	0.1400
K[x]KSGR	0	0	574.355062	0.0140	0.0700
LGVK[x]R	3	0	571.380549	0.0140	0.0700
FGDGIQIAQLALK[x]HR	12	0	1665.931391	0.0140	0.2100
IEVNIHRK[x]R	7	0	1163.688664	0.0139	0.1250
LNFSSLK[x]MK	6	0	1066.584449	0.0139	0.1250
EDCEAATDPLLK[x]K	11	0	1488.712937	0.0138	0.1800
EKQNTPVLFDSK[x]EAVLK	11	0	1945.051948	0.0138	0.2350
KPPVQPLAYK[x]SATPFRK	9	0	1927.104259	0.0138	0.2350
ISPGYDVYEGSFEK[x]EGK	13	0	1903.883889	0.0138	0.2350
AANVLAFQSTTK[x]TLALK	11	0	1776.014446	0.0138	0.2350
VETAVLSTTVK[x]AQARAK	10	0	1772.015506	0.0138	0.2350
LTQLLSQIK[x]EEQGDIK	8	0	1842.009751	0.0137	0.2200
AEREK[x]ASK	4	0	917.492997	0.0137	0.1100
K[x]DYTMAQPEFFKAVR	0	0	1829.913356	0.0137	0.2050
NLTDETKNK[x]HCLIK	8	0	1712.887868	0.0136	0.1900
D[x]YTMAQPEFFKAVR	0	0	1701.818400	0.0136	0.1900
QFPDIYGIIFLFK[x]WNSK	12	0	2115.119239	0.0135	0.2300
ATTVKDTMNVDINAIK[x]K	15	0	1860.997805	0.0135	0.2300
GVLLYGPPGTGK[x]TLLAR	11	0	1711.998405	0.0135	0.2300
AVEKLSVEALNSLTGEFK[x]GK	17	0	2119.152381	0.0135	0.2700
LEGTIDYQK[x]L	8	0	1178.618248	0.0135	0.1350
IEASK[x]GLIDR	4	0	1100.618917	0.0135	0.1350
DELWK[x]NDDQLTYTYK	4	0	1930.894787	0.0133	0.2000
K[x]MAIDDDINWEELAR	0	0	1817.861714	0.0133	0.2000
RGGDEWK[x]IEPLK	6	0	1426.756795	0.0133	0.1600
NK[x]RGGDEWK	1	0	1088.536254	0.0133	0.1200
SGVK[x]LENVK	3	0	972.560345	0.0133	0.1200
CSPSATLTHRTMTEK[x]AR	14	0	1945.946117	0.0132	0.2250
KSGFEK[x]IDLTR	5	0	1292.708787	0.0132	0.1450
ATPYRGYSK[x]PNERATK	8	0	1837.943407	0.0131	0.2100
NLQVAK[x]SLDK	5	0	1114.634566	0.0130	0.1300
FVK[x]LGIDPPK	2	0	1112.659326	0.0130	0.1300
VLVK[x]VHPEGK	3	0	1104.665473	0.0130	0.1300
QEMK[x]K	3	0	662.342113	0.0130	0.0650
FSFISNVRPK[x]LFAYPPK	9	0	2010.109010	0.0129	0.2200
QNLFVPTSDK[x]EKASFAR	9	0	1937.000583	0.0129	0.2200
IIRGAIESYK[x]VVDASIVSK	9	0	2047.167638	0.0129	0.2450
NCACVISQKK[x]VPDK	9	0	1645.827913	0.0129	0.1800
K[x]TLEVLYLKMHNNHAK	0	0	1938.050842	0.0128	0.2050
NLQVAKSLDK[x]QMVEER	9	0	1886.988302	0.0128	0.2050
LGLDSEESAEYIVAK[x]GIR	14	0	1949.010477	0.0128	0.2300
IWKVMCK[x]NK	6	0	1205.641245	0.0128	0.1150
K[x]TVQYATKR	0	0	1093.624337	0.0128	0.1150
VVDK[x]CFGIK	3	0	1064.568799	0.0128	0.1150
DFLDAVQK[x]VVK	7	0	1260.707726	0.0127	0.1400
EK[x]ASKGSNDDEMK	1	0	1437.640504	0.0127	0.1650
IITK[x]EGVETRIIPLK	3	0	1709.045018	0.0127	0.1900
AIDLYK[x]EVLNKGVSK	5	0	1675.950788	0.0127	0.1900
S[x]PTGQITSTSARSGK	0	0	1476.753161	0.0127	0.1900
GVLLYGPPGTGK[x]TMLVK	11	0	1729.979978	0.0126	0.2150
GAATIK[x]GAIWYGIDFTAAR	5	0	1981.042053	0.0126	0.2400
K[x]YIPNPVLVIIDVKPK	0	0	1835.128350	0.0125	0.2000
VVK[x]VDAQDFLKVAETR	2	0	1817.004608	0.0125	0.2000
EK[x]QNTPVLFDSK	1	0	1404.724827	0.0125	0.1500
SSHIITK[x]ELK	6	0	1154.665864	0.0125	0.1250
IITK[x]EGVETR	3	0	1144.645129	0.0125	0.1250
FDIMPRK[x]K	6	0	1033.574220	0.0125	0.1000
KLGVK[x]PPK	4	0	865.574877	0.0125	0.1000
AEAK[x]DVAK	3	0	830.449740	0.0125	0.1000
M[x]TEVLK	0	0	719.388726	0.0125	0.0750
M[x]SSIGTGYDLGLFFSPDGR	0	0	2018.940686	0.0124	0.2350
LHQLRNK[x]ELISVSAASK	6	0	1893.079498	0.0124	0.2100
KVTSK[x]LLEQEESAEK	4	0	1717.909710	0.0123	0.1850
VVGQLLEKLK[x]PLIEK	9	0	1706.070505	0.0123	0.1850
LEK[x]GQSIDDMIPAQK	2	0	1671.850090	0.0123	0.1850
QK[x]SLEKTLVPYLR	1	0	1573.919099	0.0123	0.1600
K[x]EVAEADIASK	0	0	1159.608411	0.0123	0.1350
TSASIDFDSNFLNSMIK[x]K	16	0	2016.982547	0.0122	0.2200
S[x]RSYDSRTTIFSPEGR	0	0	1857.896851	0.0122	0.1950
EEFAEK[x]AVSVIQAR	5	0	1575.825595	0.0121	0.1700
K[x]RWSLER	0	0	973.545700	0.0121	0.0850
GNQK[x]VVK	3	0	771.460247	0.0121	0.0850
DEK[x]SGVK	2	0	761.391895	0.0121	0.0850
ENAPAIIFIDEIDAIATK[x]R	17	0	2099.126168	0.0121	0.2300
VVKGNQK[x]FSSTADYMNMSS	6	0	2092.955678	0.0121	0.2300
YEAKAIGSGSEPAK[x]SELVK	13	0	1963.026127	0.0121	0.2300
AVDEEMK[x]VRSEDYLPSK	6	0	1994.961812	0.0121	0.2050
EWDSKLK[x]DLR	6	0	1288.677488	0.0120	0.1200
GGNMK[x]EVFRR	4	0	1192.613451	0.0120	0.1200
LGDK[x]GPAAAR	3	0	954.524630	0.0120	0.1200
DLK[x]LK	2	0	615.395529	0.0120	0.0600
K[x]VIAR	0	0	585.396198	0.0120	0.0600
K[x]VPDK	0	0	585.348581	0.0120	0.0600
MCSPSATLTHRTMTEK[x]AR	15	0	2076.986596	0.0119	0.2150
GK[x]VAVFDSQTQPPVLWFR	1	0	2074.099899	0.0119	0.2150
QVMEEK[x]LDSKNVQLAK	5	0	1858.982156	0.0119	0.1900
S[x]SSDMAYTSMFKGNQK	0	0	1780.775938	0.0119	0.1900
VVSSAIVDK[x]YIGESAR	8	0	1692.904567	0.0119	0.1900
QSK[x]YTYDR	2	0	1059.498475	0.0119	0.0950
EK[x]SLLAHK	1	0	924.539219	0.0119	0.0950
ELLVK[x]ASK	4	0	886.548722	0.0119	0.0950
VIGSELVQK[x]YVGEGARMVR	8	0	2090.130540	0.0118	0.2250
LELKK[x]ANWCDK	4	0	1403.723052	0.0118	0.1300
EDALFK[x]NEEKK	5	0	1349.682631	0.0118	0.1300
LQK[x]YQATVMRGAFK	2	0	1639.886752	0.0118	0.1650
M[x]SRSYDSRTTIFSPEGR	0	0	1988.937329	0.0118	0.2000
D[x]VPTFANFHTPIFIAKR	0	0	1973.052225	0.0118	0.2000
R[x]FANNDEIHPSK	0	0	1426.695258	0.0117	0.1400
K[x]LIPIRGTEVEK	0	0	1381.829229	0.0117	0.1400
E[x]IINRDIGK	0	0	1056.592704	0.0117	0.1050
EVLNK[x]GVSK	4	0	972.560345	0.0117	0.1050
M[x]GINER	0	0	718.343173	0.0117	0.0700
NK[x]VLVK	1	0	699.464272	0.0117	0.0700
ELVSK[x]ASPIAGSEGKEAYR	4	0	1991.032273	0.0116	0.2200
DISSK[x]SPSGNDALNDK	4	0	1646.774679	0.0116	0.1850
K[x]VSTTPANSFELK	0	0	1420.756126	0.0115	0.1500
AEAK[x]DVAKMK	3	0	1089.585175	0.0115	0.1150
DECK[x]QDIMFELGLLQER	3	0	2123.002624	0.0115	0.1950
VAQTTYKK[x]IYNEYPPTK	7	0	2043.067597	0.0115	0.1950
LLMK[x]VALCANHADSVVK	3	0	1868.001115	0.0115	0.1950
GTPGYGPLGVLPK[x]VGIR	12	0	1679.972193	0.0115	0.1950
QIK[x]EIKEVIELPVK	2	0	1665.007573	0.0114	0.1600
ILIDK[x]ARVEAQNHK	4	0	1633.926306	0.0114	0.1600
M[x]GINERK	0	0	846.438129	0.0114	0.0800
IMKLCFDELK[x]K	9	0	1423.756658	0.0114	0.1250
K[x]EAGFIDDILIITPASKEK	0	0	2087.151320	0.0113	0.2150
V[x]PTFANFHTPIFIAKR	0	0	1858.025287	0.0113	0.1800
K[x]LEKGQSIDDMIPAQK	0	0	1799.945046	0.0113	0.1800
M[x]MGINERK	0	0	977.478607	0.0113	0.0900
LQK[x]R	2	0	543.349250	0.0113	0.0450
K[x]SLK	0	0	474.316557	0.0113	0.0450
K[x]GEK	0	0	460.264524	0.0113	0.0450
NSSSDMAYTSMFK[x]GNQK	12	0	1894.818860	0.0112	0.1900
MATTVK[x]DTMNVDINAIK	5	0	1863.943328	0.0112	0.1900
EFEIIK[x]GVLCQFR	5	0	1637.859869	0.0112	0.1450
STMLEKIK[x]ENQEK	7	0	1576.812980	0.0112	0.1450
MEILK[x]IHLEKVSK	4	0	1566.916655	0.0112	0.1450
GILGIDAALGGQATK[x]LAAEDHK	14	0	2148.153776	0.0111	0.2450
ETTEK[x]KIDK	4	0	1090.586949	0.0111	0.1000
LYNKFK[x]TNHGNPFM	5	0	1709.834718	0.0111	0.1550
VVTSKLLK[x]PRVNNR	7	0	1622.994323	0.0111	0.1550
LGSTAIGVK[x]TKDAVVLGVEK	8	0	1984.156741	0.0110	0.2200
G[x]QAQSGNFSNFGDGANGDNK	0	0	1983.830620	0.0110	0.2200
IEDTDK[x]YDKK	5	0	1253.613888	0.0110	0.1100
Y[x]FATLQKSKR	0	0	1240.692746	0.0110	0.1100
GYQTIELDK[x]K	8	0	1193.629146	0.0110	0.1100
LDSK[x]NVQLAK	3	0	1114.634566	0.0110	0.1100
GTK[x]RR	2	0	616.376858	0.0110	0.0550
GK[x]LVR	1	0	571.380549	0.0110	0.0550
A[x]SLLK	0	0	530.342770	0.0110	0.0550
FNLMVICK[x]DKK	7	0	1394.741343	0.0109	0.1200
KFRK[x]PIGATWK	3	0	1330.787310	0.0109	0.1200
QNLFVPTSDKEK[x]ASFAR	11	0	1937.000583	0.0109	0.1850
YPMDAHK[x]SELEGVEEARR	6	0	2116.000652	0.0108	0.1950
EFPDLGVLEGK[x]RIDRPGR	10	0	2053.106771	0.0108	0.1950
LGITFAHVTAAK[x]NNSWAK	11	0	1928.026739	0.0108	0.1950
NEEK[x]KLMELFISK	3	0	1607.859201	0.0108	0.1400
QKSLEK[x]TLVPYLR	5	0	1573.919099	0.0108	0.1400
V[x]SPTGQITSTSAR	0	0	1303.673128	0.0108	0.1400
YK[x]DAYVYSIVAIAR	1	0	1630.871817	0.0107	0.1500
K[x]LFKSLGSGMDQEK	0	0	1566.807502	0.0107	0.1500
DVEFLHSDK[x]IDTIVK	8	0	1757.919882	0.0107	0.1600
M[x]CSPSATLTHRTMTEK	0	0	1849.848383	0.0106	0.1700
STELQIGVVEDDK[x]PFR	12	0	1831.931505	0.0106	0.1700
VIGSELVQK[x]YVGEGAR	8	0	1703.920551	0.0106	0.1700
EYLEK[x]NWK	4	0	1108.555260	0.0106	0.0850
FFEK[x]INVK	3	0	1023.575269	0.0106	0.0850
AVEK[x]LMSR	3	0	932.511289	0.0106	0.0850
TLASLQK[x]R	6	0	915.550117	0.0106	0.0850
EDTEAVLK[x]R	7	0	1059.555986	0.0106	0.0950
HPK[x]FEEILTRLR	2	0	1537.872820	0.0104	0.1250
AELDK[x]IGLSKIR	4	0	1341.797930	0.0104	0.1250
ENEQK[x]IKTLSMEK	4	0	1576.812980	0.0104	0.1350
DK[x]PKYEPPVPTRTGR	1	0	1739.931783	0.0103	0.1550
SPSGNDALNDK[x]KGTK	10	0	1530.763724	0.0103	0.1550
LAHLSK[x]HPKFEEILTR	5	0	1918.078772	0.0103	0.1650
ATSAGPK[x]QTETINWLEK	6	0	1872.958052	0.0103	0.1750
ATSAGPKQTETINWLEK[x]R	16	0	2029.059155	0.0103	0.1850
DLVLALDTPRTAAVNIK[x]VR	16	0	2064.205418	0.0103	0.1950
K[x]VTSKLLEQEESAEK	0	0	1717.909710	0.0100	0.1500
ASVVETVTLTK[x]VTQK	10	0	1602.919156	0.0100	0.1500
INEDSKLAVNENLASSK[x]SSM	16	0	2136.036759	0.0100	0.2000
M[x]GQAQSGNFSNFGDGANGDNK	0	0	2114.871099	0.0100	0.2100
VLNKGDSGEMSLQKLFK[x]	16	0	1893.002891	0.0100	0.1700
N[x]SSSDMAYTSMFKGNQK	0	0	1894.818860	0.0100	0.1700
QEVAAQK[x]SSEETEDKK	6	0	1805.864214	0.0100	0.1600
VLSNYMK[x]QEALSSK	6	0	1596.818066	0.0100	0.1400
MEILKIHLEK[x]VSK	9	0	1566.916655	0.0100	0.1300
L[x]FKSLGSGMDQEK	0	0	1438.712546	0.0100	0.1300
HK[x]TPDKGYGHR	1	0	1294.653005	0.0100	0.1100
TEPK[x]AVDEEMK	3	0	1275.601607	0.0100	0.1100
QSK[x]ATREPNK	2	0	1157.615226	0.0100	0.1000
WK[x]RENQLR	1	0	1128.615169	0.0100	0.0800
FHQLK[x]PTR	4	0	1025.576998	0.0100	0.0800
GYSK[x]PNER	3	0	949.461699	0.0100	0.0800
VADLK[x]K	4	0	672.416990	0.0100	0.0600
INVK[x]K	3	0	600.395864	0.0100	0.0500
K[x]NVPK	0	0	584.364565	0.0100	0.0500
D[x]RGK	0	0	474.255021	0.0100	0.0400
S[x]QAR	0	0	460.239372	0.0100	0.0400
TSK[x]TPPTAMLSSVREIIK	2	0	1958.086949	0.0097	0.1750
QEALSSK[x]TLFTRPIPVR	6	0	1942.099899	0.0097	0.1650
LVNFTAK[x]TLDLLGIFR	6	0	1820.055916	0.0097	0.1550
D[x]VPTFANFHTPIFIAK	0	0	1816.951123	0.0097	0.1550
DTMNVDINAIKK[x]GEIR	11	0	1815.951192	0.0097	0.1550
ATTVK[x]DTMNVDINAIK	4	0	1732.902849	0.0097	0.1550
RQGITEAYNQK[x]AVEK	10	0	1733.905962	0.0097	0.1450
NLTDETK[x]NKHCLIK	6	0	1712.887868	0.0096	0.1350
EPPVYTPPKDK[x]K	10	0	1397.755400	0.0096	0.1150
K[x]YINRSYYHLR	0	0	1511.799660	0.0095	0.1050
LEK[x]VRQLIIK	2	0	1238.807376	0.0095	0.0950
EDALFK[x]NEEK	5	0	1221.587675	0.0095	0.0950
KINVK[x]FFEK	4	0	1151.670224	0.0094	0.0850
IDRDK[x]LVLK	4	0	1098.676036	0.0094	0.0850
LAQFEKEEYVSDPK[x]EQM	13	0	2069.961478	0.0094	0.1600
DRIDK[x]NTWNSTLETAK	4	0	1890.943464	0.0094	0.1500
TSWIYK[x]NK	5	0	1038.549782	0.0094	0.0750
SMIADK[x]HAIRILAHR	5	0	1730.972539	0.0093	0.1400
V[x]PTFANFHTPIFIAK	0	0	1701.924185	0.0093	0.1400
AVK[x]PTDMEQFAFYK	2	0	1673.812254	0.0093	0.1300
TSTGGPK[x]LQLNLER	6	0	1512.825929	0.0093	0.1300
K[x]AQSGPDASAKLPTVIPTTR	0	0	2037.121751	0.0093	0.1850
N[x]STEEIDLYNRWK	0	0	1666.795023	0.0092	0.1200
NEEKK[x]LMELFISK	4	0	1607.859201	0.0092	0.1200
NGYPMPCDVLAK[x]R	11	0	1519.727481	0.0092	0.1200
DIGKVVDK[x]CFGIK	7	0	1477.796212	0.0092	0.1200
VEPIPLINGEK[x]R	10	0	1363.782281	0.0092	0.1100
NK[x]VLVKVHPEGK	1	0	1346.803351	0.0092	0.1100
DK[x]KDQK	1	0	760.407879	0.0092	0.0550
LAK[x]RMK	2	0	745.463224	0.0092	0.0550
K[x]TTEEK	0	0	734.380997	0.0092	0.0550
F[x]ANNDEIHPSK	0	0	1270.594156	0.0091	0.1000
QVMEEKLDSK[x]NVQLAK	9	0	1858.982156	0.0091	0.1450
TFMNHIDVQK[x]EFQAR	9	0	1862.909665	0.0090	0.1350
LDRK[x]IEIPLPNEVGR	3	0	1747.994380	0.0090	0.1350
GGVHVK[x]LAHLSKHPK	5	0	1606.941898	0.0090	0.1350
K[x]GFDFEYYQR	0	0	1351.619643	0.0090	0.0900
LISGK[x]LDEAR	4	0	1100.618917	0.0090	0.0900
LEK[x]VR	2	0	643.401675	0.0090	0.0450
E[x]SLQR	0	0	631.328907	0.0090	0.0450
LVK[x]GR	2	0	571.380549	0.0090	0.0450
VPDK[x]LIDASTVKHVFPITK	3	0	2107.204023	0.0089	0.1700
LGDGVLRPYK[x]VGVILESQR	9	0	2098.189768	0.0089	0.1700
F[x]ATLQKSKR	0	0	1077.629423	0.0089	0.0800
K[x]HLDAEVQK	0	0	1066.577055	0.0089	0.0800
SSK[x]VYISPK	2	0	1007.565097	0.0089	0.0800
ITAFLLADSK[x]SQK	9	0	1420.792510	0.0088	0.1150
SLEK[x]TLVPYLRISQAVR	3	0	1972.146846	0.0088	0.1500
D[x]GIQDIMPSQAKELKK	0	0	1799.945046	0.0088	0.1400
IKENQEK[x]ISNNK	6	0	1443.768084	0.0088	0.1050
LVK[x]ERQAR	2	0	998.598459	0.0088	0.0700
IK[x]TLSMEK	1	0	948.531355	0.0088	0.0700
K[x]LAR	0	0	486.327789	0.0088	0.0350
GTK[x]R	2	0	460.275756	0.0088	0.0350
EGK[x]VTFFYTDYIGVYAPR	2	0	2125.051948	0.0086	0.1550
LKLELK[x]K	5	0	870.590192	0.0086	0.0600
TIPPLTTVKGSDAAPQASK[x]K	18	0	2009.115605	0.0085	0.1700
LALTKPK[x]GTPGYGPLGVLPK	6	0	2006.192733	0.0085	0.1700
SLDK[x]QMVEER	3	0	1233.602276	0.0085	0.0850
DGIVLAAEK[x]K	8	0	1042.602207	0.0085	0.0850
KLEK[x]GQSIDDMIPAQK	3	0	1799.945046	0.0084	0.1350
EAGFIDDILIITPASK[x]EK	15	0	1959.056365	0.0083	0.1500
DTMNVDINAIK[x]K	10	0	1360.701983	0.0083	0.1000
EVLNK[x]GVSKDEK	4	0	1344.724827	0.0083	0.1000
LVLK[x]EVFLSFHNLVGRR	3	0	2026.183900	0.0082	0.1400
QNTPVLFDSK[x]EAVLKLK	9	0	1929.093418	0.0082	0.1400
VLVDMESMLVPK[x]PLINK	11	0	1925.072882	0.0082	0.1400
QDLADATVETLK[x]AIEGK	11	0	1800.946820	0.0082	0.1400
AMEVDEK[x]PTER	6	0	1303.607753	0.0082	0.0900
VVGSELIQK[x]YLGDGPR	8	0	1729.936200	0.0081	0.1300
K[x]RMPIDFK	0	0	1033.574220	0.0081	0.0650
AVILSDTK[x]PVDKK	7	0	1412.823808	0.0081	0.1050
IIYSDIDVDPVK[x]PEHVGK	11	0	2023.062511	0.0081	0.1450
S[x]QARGFDRTITVFSPEGR	0	0	2023.023439	0.0081	0.1450
NMGTVVDLLIENK[x]ASALL	12	0	1900.033855	0.0081	0.1450
QSK[x]YTYDRGTTAVLK	2	0	1729.899815	0.0080	0.1200
LIDASTVK[x]HVFPITK	7	0	1667.960960	0.0080	0.1200
Q[x]DRGK	0	0	602.313592	0.0080	0.0400
MHNNHAK[x]SLPPEEYDEK	6	0	2037.921346	0.0079	0.1350
VLNKGDSGEMSLQK[x]LFK	13	0	1893.002891	0.0079	0.1350
DEK[x]VSEVLNSEDITGIQEK	2	0	2132.048371	0.0079	0.1500
M[x]NSTEEIDLYNRWK	0	0	1797.835501	0.0079	0.1100
ERDCTAYNIYDK[x]NK	11	0	1788.810014	0.0079	0.1100
TLFRK[x]EK	4	0	920.544305	0.0079	0.0550
LK[x]PQDER	1	0	884.471536	0.0079	0.0550
RK[x]QYSAK	1	0	879.492606	0.0079	0.0550
TLLYGK[x]R	5	0	849.507194	0.0079	0.0550
LGVK[x]RFK	3	0	846.543913	0.0079	0.0550
MGNGK[x]MVEISR	4	0	1220.600502	0.0077	0.0850
LRK[x]EVAEADIASK	2	0	1428.793571	0.0077	0.1000
VADLKK[x]LEGTIDYQK	5	0	1719.940617	0.0077	0.1150
EDK[x]EGVVNTIAFAIR	2	0	1660.878354	0.0077	0.1150
YTENIYPPKK[x]TVQYATK	9	0	2043.067597	0.0076	0.1300
SGNLPDADNSK[x]SDISKSSM	10	0	1951.879206	0.0076	0.1450
AEAGLALSLIVK[x]ALSIEGDDK	11	0	2112.167695	0.0076	0.1600
YACK[x]ILGVVEGQFSRPAK	3	0	2022.071968	0.0075	0.1350
LSLFSNK[x]ENELR	6	0	1448.762272	0.0075	0.0900
SSEETEDK[x]KMQE	7	0	1439.608537	0.0075	0.0900
MK[x]DAVKEAAR	1	0	1117.591321	0.0075	0.0750
LRLQK[x]R	4	0	812.534410	0.0075	0.0450
M[x]ATTVK	0	0	649.346864	0.0075	0.0450
RVATEK[x]DFLDAVQK	5	0	1618.867791	0.0075	0.1050
ILFSDVK[x]AMTTGLR	6	0	1550.848972	0.0075	0.1050
K[x]MQE	0	0	534.247157	0.0075	0.0300
QVK[x]R	2	0	529.333601	0.0075	0.0300
YTENIYPPK[x]KTVQYATK	8	0	2043.067597	0.0074	0.1250
DFLDAVQKVVK[x]GNQK	10	0	1687.925636	0.0073	0.1100
QEVAAQK[x]SSEETEDK	6	0	1677.769259	0.0073	0.1100
IKTLSMEK[x]HTELR	7	0	1584.865682	0.0073	0.0950
E[x]TIDNAETMKK	0	0	1278.612505	0.0073	0.0800
TNTNNSILFAALSK[x]SLVR	13	0	1948.074078	0.0072	0.1300
QIKEIK[x]EVIELPVK	5	0	1665.007573	0.0071	0.1000
IDK[x]NTWNSTLETAK	2	0	1619.815423	0.0071	0.1000
KELLK[x]LK	4	0	870.590192	0.0071	0.0500
DSESTEEK[x]EAQAVQRAR	7	0	1932.913617	0.0071	0.1200
ILPNK[x]VDPLVSLMMVEK	4	0	1925.072882	0.0071	0.1200
LALTK[x]PKGTPGYGPLGVLPK	4	0	2006.192733	0.0070	0.1400
MVTANIK[x]NIK	6	0	1130.648106	0.0070	0.0700
M[x]FMTR	0	0	684.308705	0.0070	0.0350
K[x]AFGR	0	0	577.333601	0.0070	0.0350
EVIELPLK[x]NPELFLR	7	0	1809.039932	0.0070	0.1050
ALTLK[x]TGPPGPPCGGK	4	0	1549.828571	0.0069	0.1100
LRLLK[x]MQR	4	0	1056.658947	0.0069	0.0550
P[x]PKEDWEK	0	0	1027.497414	0.0069	0.0550
ISWYTK[x]IVDELDLR	5	0	1749.930053	0.0068	0.0950
LAQFEK[x]EEYVSDPK	5	0	1681.819840	0.0068	0.0950
VIPVEELKEIK[x]QIK	10	0	1665.007573	0.0068	0.0950
ASAGPLIASQTVK[x]K	12	0	1369.792844	0.0068	0.0950
SPAIIFIDELDAIGTK[x]R	15	0	1858.019923	0.0068	0.1150
TGPPGPPCGGK[x]FMLK	10	0	1542.768616	0.0067	0.1000
EPPFAPIESAK[x]R	10	0	1340.708787	0.0067	0.0800
K[x]RVIEHNIR	0	0	1163.688664	0.0067	0.0600
M[x]PPKEDWEK	0	0	1158.537893	0.0067	0.0600
LAHLSK[x]HPK	5	0	1029.608297	0.0067	0.0600
D[x]RQEQR	0	0	830.399437	0.0067	0.0400
ENK[x]IQR	2	0	786.434760	0.0067	0.0400
AK[x]RAER	1	0	729.424532	0.0067	0.0400
K[x]QYSAK	0	0	723.391504	0.0067	0.0400
V[x]KAFGR	0	0	676.402010	0.0067	0.0400
LILVDDEK[x]TSWIYKNK	7	0	1964.061785	0.0066	0.1050
SDEINEVLNK[x]YQETQR	9	0	1964.943855	0.0066	0.1050
K[x]SRGVILQSDIEEAYAR	0	0	1934.022044	0.0065	0.1100
NK[x]HCLIK	1	0	911.501059	0.0064	0.0450
DATDDK[x]R	5	0	819.372221	0.0064	0.0450
AVEK[x]LSVEALNSLTGEFK	3	0	1934.035964	0.0064	0.1150
GNAKFGDGIQIAQLALK[x]HR	16	0	2036.127841	0.0063	0.1200
HNNHMAKVLTLELYK[x]K	14	0	1938.050842	0.0063	0.1000
DGIQDIMPSQAKELK[x]K	14	0	1799.945046	0.0063	0.1000
K[x]LEFPLPNEEAR	0	0	1441.756460	0.0063	0.0750
LIEK[x]LELR	3	0	1012.628028	0.0063	0.0500
VLVDK[x]SRK	4	0	943.581415	0.0063	0.0500
F[x]MTR	0	0	553.268226	0.0063	0.0250
E[x]QKPEVDYSEKFAELQK	0	0	2067.015955	0.0062	0.1050
YVQVEQRNK[x]PDER	8	0	1659.832802	0.0062	0.0800
K[x]LPNIEEATFDKR	0	0	1559.830681	0.0062	0.0800
VKAMEVDEK[x]PTER	8	0	1530.771118	0.0062	0.0800
KVPDK[x]LIDASTVK	4	0	1412.823808	0.0062	0.0800
LKYYEQK[x]IR	6	0	1239.697497	0.0061	0.0550
IK[x]YEYQKLK	1	0	1211.691351	0.0061	0.0550
FDVIVAK[x]GK	6	0	975.575269	0.0061	0.0550
TAAVNIK[x]VR	6	0	970.592313	0.0061	0.0550
FCVGLQK[x]IEEIFKK	6	0	1737.948678	0.0061	0.0850
DGIVLAAEK[x]KVTSK	8	0	1457.845270	0.0061	0.0850
LAVNENLASSK[x]SSM	10	0	1449.713272	0.0061	0.0850
AEQEELLSEK[x]VSTKK	9	0	1717.909710	0.0060	0.0900
FK[x]TNHGNPFM	1	0	1191.549460	0.0060	0.0600
AELDK[x]IGLSK	4	0	1072.612770	0.0060	0.0600
K[x]NRLK	0	0	657.428557	0.0060	0.0300
DTMNVDINAIK[x]KGEIR	10	0	1815.951192	0.0059	0.0950
EISYPFK[x]RLDR	6	0	1422.761881	0.0059	0.0650
TNNLDLEHK[x]HK	8	0	1347.689447	0.0059	0.0650
TK[x]DAVVLGVEK	1	0	1157.665530	0.0059	0.0650
CIDMFIHKSAELYK[x]NPK	13	0	2093.043703	0.0059	0.1000
WK[x]ALER	1	0	801.449683	0.0058	0.0350
DYVIQSDLMSAARK[x]VADLK	13	0	2122.109136	0.0058	0.1100
DAYVYSIVAIARIK[x]LISGK	13	0	2079.209109	0.0058	0.1100
M[x]SSKDISSKSPSGNDALNDK	0	0	2079.974162	0.0058	0.1150
AVNARALTCK[x]MPGTLLPGPGK	9	0	2151.165540	0.0057	0.1200
GYSKPNERATK[x]QSK	10	0	1592.826990	0.0057	0.0800
IK[x]YEYQK	1	0	970.512337	0.0057	0.0400
EK[x]RTFLR	1	0	948.550451	0.0057	0.0400
K[x]PRRLLK	0	0	909.623554	0.0057	0.0400
SAK[x]GTKR	2	0	746.439846	0.0057	0.0400
QYQEVVK[x]QGDVLLNK	6	0	1759.946763	0.0057	0.0850
KTLEVLYLK[x]MHNNHAK	8	0	1938.050842	0.0056	0.0900
VLIDCNK[x]FDSIDLNPAR	6	0	1988.998865	0.0056	0.0950
ILAHREFPDLGVLEGK[x]R	15	0	1949.084584	0.0056	0.0950
INEDSK[x]LAVNENLASSK	5	0	1830.932231	0.0056	0.0950
ARQAAK[x]ASVVETVTLTK	5	0	1772.015506	0.0056	0.0950
Q[x]SRQETQYK	0	0	1166.567944	0.0056	0.0500
EK[x]ADAAFLR	1	0	1019.539945	0.0056	0.0500
SLALTK[x]KDK	5	0	1002.607293	0.0056	0.0500
FIRVSGSELVQK[x]YIGEGSR	11	0	2124.132649	0.0055	0.1050
SMIADK[x]HAIR	5	0	1140.607305	0.0055	0.0550
LVPYLTK[x]LESK	6	0	1289.759425	0.0055	0.0600
LVARNIPK[x]EIK	7	0	1279.797539	0.0055	0.0600
KGTK[x]TSETNDR	3	0	1235.610532	0.0055	0.0600
SDYYMASTYTK[x]K	10	0	1456.654367	0.0054	0.0650
EEPK[x]SETLENFTR	3	0	1578.752492	0.0054	0.0700
TFANLVSSTLYEK[x]R	12	0	1627.856893	0.0054	0.0750
YLHQSLKYK[x]EDTALR	8	0	1863.984208	0.0053	0.0800
ARIEVEVYK[x]ITTGDR	8	0	1748.942012	0.0053	0.0800
AIGSGSEPAK[x]SELVK	9	0	1471.788150	0.0053	0.0800
K[x]DSESTEEKEAQAVQR	0	0	1833.870361	0.0053	0.0850
IDKNTWNSTLETAK[x]AK	13	0	1818.947489	0.0053	0.0850
FAASKEK[x]QNTPVLFDSK	6	0	1908.994437	0.0053	0.0900
QIK[x]VMDSLEPTGEIYGK	2	0	1906.970924	0.0053	0.0900
KEAGFIDDILIITPASK[x]EK	16	0	2087.151320	0.0053	0.1000
AVAASLGVNFLK[x]VVSSAIVDK	11	0	2087.198937	0.0052	0.1100
K[x]YTGLLRVSAMMSCACQK	0	0	2103.009638	0.0050	0.0900
LVSK[x]TSFLTNASNNLAIR	3	0	1948.074078	0.0050	0.0900
SPSGNDALNDKK[x]GTK	11	0	1530.763724	0.0050	0.0750
MVRGGYAEVK[x]QSEVIGLVR	9	0	2090.130540	0.0050	0.0950
K[x]PRVVTALTMLKQHLFR	0	0	2037.203252	0.0050	0.0850
EDVQSLKLK[x]YYEQK	8	0	1769.919882	0.0050	0.0700
K[x]TELEEIMLLNLHK	0	0	1709.938508	0.0050	0.0700
DVAKMK[x]LSLFSNK	5	0	1479.811862	0.0050	0.0650
EKASK[x]GSNDDEMK	4	0	1437.640504	0.0050	0.0650
EIK[x]PNIRVALR	2	0	1307.803685	0.0050	0.0550
KGVVALVEDK[x]TK	9	0	1285.760486	0.0050	0.0600
YSLNSYDFK[x]K	8	0	1263.613496	0.0050	0.0500
ASK[x]GSNDDEMK	2	0	1180.502961	0.0050	0.0550
GTEVEK[x]ITIK	5	0	1116.638983	0.0050	0.0500
INVK[x]FFEK	3	0	1023.575269	0.0050	0.0400
LLRPRK[x]R	5	0	937.629701	0.0050	0.0350
AQEEVK[x]R	5	0	858.455887	0.0050	0.0350
AIEGK[x]IAR	4	0	856.513006	0.0050	0.0400
K[x]ATDDDR	0	0	819.372221	0.0050	0.0350
INYK[x]K	3	0	664.390778	0.0050	0.0250
K[x]ELLK	0	0	629.411178	0.0050	0.0250
TK[x]LVK	1	0	587.400615	0.0050	0.0250
RFK[x]K	2	0	577.369985	0.0050	0.0200
EMK[x]K	2	0	534.283541	0.0050	0.0200
K[x]DQK	0	0	517.285985	0.0050	0.0200
GK[x]SALSTLNGFVEELKAEVR	1	0	2147.158527	0.0047	0.0950
IAK[x]GAIEKVDDLLTTQAEAK	2	0	2113.162944	0.0047	0.0950
MYGGVREPLK[x]EVVQFVGSR	9	0	2150.130540	0.0047	0.0900
LDPAGFYIGYK[x]ATSAGPK	10	0	1854.951515	0.0047	0.0850
KLEKGQSIDDMIPAQK[x]	15	0	1799.945046	0.0047	0.0750
EPLK[x]EVVQFVGSR	3	0	1486.814306	0.0046	0.0600
EEMMNSIQQAVAK[x]	12	0	1477.690428	0.0046	0.0600
EPPVYTPPK[x]DK	8	0	1269.660444	0.0045	0.0500
K[x]GTKTSETNDR	0	0	1235.610532	0.0045	0.0500
GITVLK[x]PDDDK	5	0	1199.639709	0.0045	0.0500
EERFK[x]LNVYK	4	0	1324.713873	0.0045	0.0450
AEAKDVAK[x]MK	7	0	1089.585175	0.0045	0.0450
SSKDISSK[x]SPSGNDALNDK	7	0	1948.933683	0.0045	0.0850
VGIK[x]PPKGVLLYGPPGTGK	3	0	1877.113761	0.0045	0.0850
ETEK[x]LAEER	3	0	1103.545814	0.0044	0.0400
SSEETEDK[x]K	7	0	1051.466899	0.0044	0.0400
VLNK[x]GDSGEMSLQKLFK	3	0	1893.002891	0.0044	0.0750
M[x]SIMEYNGGSCVAMAGK	0	0	1804.761547	0.0044	0.0750
SFEQK[x]VMK	4	0	995.510954	0.0044	0.0350
F[x]PTDDDDK	0	0	951.382115	0.0044	0.0350
YTLYDQNDTK[x]EWLDK	9	0	1930.894787	0.0043	0.0650
Y[x]TVGQGYTKAAWFEK	0	0	1747.856893	0.0043	0.0650
S[x]FLELTEVWGKPQK	0	0	1660.882380	0.0043	0.0600
VTQK[x]KPPVQPLAYK	3	0	1595.939834	0.0043	0.0600
EYLEK[x]NWKEGLSR	4	0	1650.836493	0.0042	0.0550
CAEAENSSDLFK[x]LGVMYAK	11	0	2131.991727	0.0042	0.0800
QYQEVVKQGDVLLNK[x]LQK	14	0	2129.184348	0.0042	0.0750
ARLTQLLSQIK[x]EEQGDIK	10	0	2069.147964	0.0042	0.0750
IINRDIGK[x]VVDK	7	0	1368.808828	0.0042	0.0500
K[x]IEFPPPSAEAR	0	0	1340.708787	0.0042	0.0500
MRK[x]LAR	2	0	773.469370	0.0042	0.0250
VDVK[x]TK	3	0	688.411904	0.0042	0.0250
A[x]ASLLK	0	0	601.379880	0.0042	0.0250
N[x]STEEIDLYNRWKALER	0	0	2136.059881	0.0041	0.0700
YYPVRK[x]FTGGVLMLIDR	5	0	2027.102541	0.0041	0.0700
RGERPSCPTGYHLK[x]SIR	13	0	2013.032561	0.0041	0.0700
K[x]EAGFIDDILIITPASK	0	0	1830.013777	0.0041	0.0700
ATK[x]QSKYTYDR	2	0	1359.678214	0.0041	0.0450
GVVALVEDK[x]TK	8	0	1157.665530	0.0041	0.0450
CLDQLTNWCTIK[x]TVDR	11	0	2021.966182	0.0041	0.0650
QVARNELEK[x]LNFSSLK	8	0	1875.021318	0.0041	0.0650
IK[x]VLAQLGMQSLSPLK	1	0	1725.022174	0.0041	0.0650
MSSKDISSK[x]SPSGNDALNDK	8	0	2079.974162	0.0040	0.0800
ALTLKTGPPGPPCGGK[x]FMLK	15	0	2069.116472	0.0040	0.0800
NLNQIVNELDEEK[x]YK	12	0	1847.926420	0.0040	0.0600
VVGQLLEK[x]LKPLIEK	7	0	1706.070505	0.0040	0.0600
EDVQSLK[x]LKYYEQK	6	0	1769.919882	0.0039	0.0550
KNVPK[x]LQNVSNFQK	4	0	1642.915408	0.0039	0.0550
DGIVLAAEKK[x]VTSK	9	0	1457.845270	0.0039	0.0550
LMSKVAEK[x]AQINTQEYGR	7	0	2065.062523	0.0039	0.0700
EALEK[x]TEEK	4	0	1075.539667	0.0039	0.0350
LKGYQTIELDK[x]K	10	0	1434.808159	0.0038	0.0450
DGIQDIMPSQAK[x]ELKK	11	0	1799.945046	0.0037	0.0600
KPPVQPLAYK[x]SATPFR	9	0	1799.009303	0.0037	0.0600
LIK[x]K	2	0	500.368591	0.0037	0.0150
M[x]SFLELTEVWGKPQK	0	0	1791.922859	0.0037	0.0550
VADLK[x]KLEGTIDYQK	4	0	1719.940617	0.0037	0.0550
D[x]TEMSVNMSDFLHDQATR	0	0	2095.893807	0.0036	0.0650
DDINLDEASAMAVK[x]FLSK	13	0	1965.971650	0.0036	0.0650
YK[x]SYLLQHREWDSK	1	0	1851.926697	0.0036	0.0500
RFCVGLQK[x]IEEIFK	7	0	1765.954825	0.0036	0.0500
VIPVEELK[x]EIKQIK	7	0	1665.007573	0.0036	0.0500
LFAYPPK[x]SVQPTAK	6	0	1545.855441	0.0036	0.0500
YK[x]LHSEK	1	0	903.481373	0.0036	0.0250
EDCK[x]SLK	3	0	878.416723	0.0036	0.0250
M[x]MGINER	0	0	849.383652	0.0036	0.0250
FLHDK[x]NSDYKETLIFK	4	0	1997.025735	0.0034	0.0550
ITTGDRLILTENIK[x]TK	13	0	1815.046470	0.0034	0.0550
GQYSTVGK[x]VAVGQQYR	7	0	1739.895399	0.0034	0.0550
HK[x]FQDILLGAGQAIK	1	0	1637.925245	0.0033	0.0500
QYSAKAK[x]WSTAETLTNNK	6	0	2040.027522	0.0033	0.0600
ENRHK[x]FQDILLGAGQAIK	4	0	2037.111857	0.0033	0.0600
K[x]EPPVYTPPKDK	0	0	1397.755400	0.0033	0.0400
TTLFK[x]SELAQSK	4	0	1351.734665	0.0033	0.0400
HK[x]TPDK	1	0	724.386752	0.0033	0.0200
VK[x]AFGR	1	0	676.402010	0.0033	0.0200
TMLVK[x]AVANSTAANFIR	4	0	1805.982099	0.0032	0.0550
EEYLRAAK[x]ASR	7	0	1292.683635	0.0032	0.0350
T[x]DKYAFSLTTFSPNGK	0	0	1775.872934	0.0031	0.0500
GGYAEVK[x]QSEVIGLVR	6	0	1703.920551	0.0031	0.0500
EDCK[x]SLKR	3	0	1034.517826	0.0031	0.0250
GNQKVVK[x]VDAQDFLK	6	0	1687.925637	0.0030	0.0450
K[x]LEGTIDYQK	0	0	1193.629146	0.0030	0.0300
K[x]PPVQPLAYK	0	0	1139.670224	0.0030	0.0300
NKLLK[x]VTVSK	4	0	1128.722984	0.0030	0.0300
NEEGIIEFTK[x]TPNDTQK	9	0	1962.953358	0.0029	0.0500
EGK[x]GEIYSFDPVGSYER	2	0	1931.890035	0.0029	0.0500
FIK[x]HADATCVHR	2	0	1453.724781	0.0029	0.0350
SSSDMAYTSMFKGNQK[x]VVK	15	0	2107.007711	0.0029	0.0550
K[x]TLVAHAVLKVGSALVGSQTK	0	0	2106.252365	0.0029	0.0600
WDLSK[x]QEALYLAQR	4	0	1719.894338	0.0029	0.0400
GIDWREALEK[x]TEEK	9	0	1702.852533	0.0029	0.0400
STELFKNEEEPTK[x]K	12	0	1678.841301	0.0029	0.0400
K[x]FDQLTQALNVAIR	0	0	1615.904510	0.0029	0.0400
SLK[x]DECK	2	0	878.416723	0.0029	0.0200
ILIDK[x]AR	4	0	827.522844	0.0029	0.0200
AK[x]IIDLR	1	0	827.522844	0.0029	0.0200
ANNWSK[x]FTATAALGVIHR	5	0	1956.032885	0.0028	0.0500
WSLERK[x]GEK	5	0	1131.603602	0.0028	0.0250
NSTNNTK[x]ER	6	0	1062.505347	0.0028	0.0250
GVVALVEDK[x]TKSVALGGITK	8	0	1984.156741	0.0027	0.0550
RK[x]LPNIEEATFDK	1	0	1559.830681	0.0027	0.0350
LKPLIEK[x]GGDWER	6	0	1539.840853	0.0027	0.0350
DIGK[x]VVDKCFGIK	3	0	1477.796212	0.0027	0.0350
TGPPGPPCGGKFMLK[x]LGVK	14	0	1940.037500	0.0026	0.0500
NVSGNVLSEIK[x]NNWQIER	10	0	2099.075864	0.0025	0.0450
EAEAAKDEQIEK[x]IDTVIK	11	0	2029.057817	0.0025	0.0450
NK[x]ISWYTKIVDELDLR	1	0	1992.067931	0.0025	0.0400
VLKTK[x]DEGGPAGGLYI	4	0	1616.877294	0.0025	0.0400
GKYYPLK[x]SMTEK	6	0	1443.743119	0.0025	0.0300
SNDIEK[x]AIDLYK	5	0	1407.724493	0.0025	0.0300
ELFDCLK[x]IMR	6	0	1323.667849	0.0025	0.0250
LILTENIK[x]TK	7	0	1171.717563	0.0025	0.0250
VVLK[x]NK	3	0	699.464272	0.0025	0.0150
AAK[x]ASR	2	0	602.349976	0.0025	0.0150
LWK[x]R	2	0	601.369985	0.0025	0.0100
VVDASIVSK[x]ALGNFVASVLAR	8	0	2115.205083	0.0024	0.0500
FNSNAIAAVATK[x]MVTLK	11	0	1777.975953	0.0024	0.0400
LIPIRGTEVEK[x]ITIK	10	0	1709.045018	0.0023	0.0350
LTHEK[x]STMLEKIK	4	0	1556.859536	0.0023	0.0300
LKK[x]TLEVLYLK	2	0	1346.853655	0.0023	0.0250
MVILNK[x]DGMER	5	0	1304.658013	0.0023	0.0250
QDLADATVETLKAIEGK[x]IAR	16	0	2141.169090	0.0023	0.0450
LPNIEEATFDK[x]RIDRPGR	10	0	2126.123146	0.0022	0.0400
KTVQYATK[x]R	7	0	1093.624337	0.0022	0.0200
VLTLAMVK[x]R	7	0	1029.636817	0.0022	0.0200
EK[x]VAFILDQVRLFLLR	1	0	1959.166855	0.0022	0.0350
SIK[x]GYTLPPHCSRGER	2	0	1856.931459	0.0022	0.0350
IK[x]ILFSDVKAMTTGLR	1	0	1792.027986	0.0022	0.0350
WSDERYLHQSLK[x]YK	11	0	1851.926697	0.0021	0.0300
DRGK[x]LVR	3	0	842.508589	0.0021	0.0150
LGIDPPK[x]GIMLYGPPGTGK	6	0	1910.033463	0.0021	0.0400
K[x]SSEQANLYERK	0	0	1451.736786	0.0021	0.0250
SSEETEDKK[x]MQE	8	0	1439.608537	0.0021	0.0250
K[x]MSAQSCACMVR	0	0	1427.614109	0.0021	0.0250
LAEFVNMSK[x]AYHSQYLR	8	0	2056.019935	0.0021	0.0350
YEIDK[x]TLAGVTRDYYTK	4	0	2035.026127	0.0021	0.0350
DLEETDERSLALTK[x]K	13	0	1746.899873	0.0020	0.0300
AK[x]ADYAQYYR	1	0	1247.593430	0.0020	0.0200
K[x]DQKK	0	0	645.380940	0.0020	0.0100
SGK[x]KR	2	0	574.355062	0.0020	0.0100
VSK[x]ILEHKEIMLR	2	0	1594.922802	0.0019	0.0250
GFICK[x]VVDKDGIR	4	0	1505.802358	0.0019	0.0250
GERPSCPTGYHLK[x]SIR	12	0	1856.931459	0.0019	0.0300
A[x]TTVKDTMNVDINAIK	0	0	1732.902849	0.0019	0.0300
PPK[x]EDWEK	2	0	1027.497414	0.0019	0.0150
EEYVSDPK[x]EQM	7	0	1353.575786	0.0018	0.0200
KGYQTIELDK[x]K	9	0	1321.724101	0.0018	0.0200
TLIDKFSGEK[x]K	9	0	1264.702640	0.0018	0.0200
VVK[x]VDAQDFLK	2	0	1260.707726	0.0018	0.0200
STELFK[x]NEEEPTKK	5	0	1678.841301	0.0018	0.0250
LAAEDHK[x]FVIHQEENKR	6	0	2063.054738	0.0018	0.0300
K[x]PPVQPLAYKSATPFRK	0	0	1927.104259	0.0018	0.0300
M[x]ATTVKDTMNVDINAIK	0	0	1863.943328	0.0018	0.0300
K[x]LPNIEEATFDK	0	0	1403.729579	0.0017	0.0200
AELDKIGLSK[x]IR	9	0	1341.797930	0.0017	0.0200
SELVK[x]EFHK	4	0	1115.597456	0.0017	0.0150
WAIK[x]EK	3	0	773.443537	0.0017	0.0100
RAVEK[x]LSVEALNSLTGEFK	4	0	2090.137066	0.0016	0.0300
LVK[x]APALDGALQGVIQFMK	2	0	1998.133505	0.0016	0.0300
Q[x]YTVGQGYTKAAWFEK	0	0	1875.915465	0.0016	0.0250
ATREPNK[x]GSYRPYTAK	6	0	1837.943407	0.0016	0.0250
LSVEALNSLTGEFK[x]GK	13	0	1691.909318	0.0016	0.0250
STELFK[x]NEEEPTK	5	0	1550.746345	0.0015	0.0200
YQK[x]DEEWPPK	2	0	1318.619308	0.0015	0.0150
M[x]TDKYAFSLTTFSPNGK	0	0	1906.913413	0.0015	0.0250
LYNK[x]FKTNHGNPFM	3	0	1709.834718	0.0014	0.0200
EK[x]SLLAHKGGHVVR	1	0	1529.878966	0.0014	0.0200
TSK[x]TPPTAMLSSVR	2	0	1474.781290	0.0014	0.0200
SAKGTK[x]R	5	0	746.439846	0.0014	0.0100
LLSSAK[x]K	5	0	745.469750	0.0014	0.0100
QEALSSK[x]TLFTRPIPVRR	6	0	2098.201001	0.0014	0.0250
YTSLSEEQK[x]MK	8	0	1342.643803	0.0014	0.0150
MSFLELTEVWGK[x]PQK	11	0	1791.922859	0.0013	0.0200
VETAVLSTTVK[x]AQAR	10	0	1572.883440	0.0013	0.0200
SSSDMAYTSMFK[x]GNQKVVK	11	0	2107.007711	0.0013	0.0250
LAHLSKHPK[x]FEEILTR	8	0	1918.078772	0.0012	0.0200
S[x]IMEYNGGSCVAMAGK	0	0	1673.721069	0.0012	0.0200
SGNLPDADNSK[x]SDISK	10	0	1646.774679	0.0012	0.0200
VMK[x]EDNLILRTR	2	0	1486.828906	0.0012	0.0150
SNNIKENEQK[x]IK	9	0	1443.768084	0.0012	0.0150
K[x]IDKEDMGSNDK	0	0	1378.639778	0.0012	0.0150
DEEWPPK[x]M	6	0	1030.442937	0.0012	0.0100
DSEALK[x]TR	5	0	918.477013	0.0012	0.0100
K[x]LWK	0	0	573.363839	0.0012	0.0050
K[x]LIR	0	0	528.374737	0.0012	0.0050
K[x]IDK	0	0	502.311471	0.0012	0.0050
K[x]SGR	0	0	446.260107	0.0012	0.0050
TK[x]DEGGPAGGLYI	1	0	1276.629872	0.0012	0.0150
IVAFVGSPIVEDEK[x]NLIR	13	0	1998.114879	0.0011	0.0200
K[x]LMELFISK	0	0	1107.636148	0.0011	0.0100
TSTSSMTAVPK[x]PLK	10	0	1446.775143	0.0011	0.0150
LDRK[x]LEFPLPNEEAR	3	0	1825.968559	0.0010	0.0150
ELAAIK[x]EDTEAVLKR	5	0	1684.935865	0.0010	0.0150
M[x]SSKSSLELANNAVK	0	0	1577.808228	0.0010	0.0150
EASKTLSK[x]WR	7	0	1204.656362	0.0010	0.0100
NK[x]LLKVTVSK	1	0	1128.722984	0.0010	0.0100
NEEK[x]K	3	0	646.328572	0.0010	0.0050
M[x]SQAR	0	0	591.279850	0.0010	0.0050
SGKK[x]R	3	0	574.355062	0.0010	0.0050
DMTLEEAEVLILK[x]VLR	12	0	1871.043692	0.0009	0.0150
QEVAAQKSSEETEDK[x]K	14	0	1805.864214	0.0009	0.0150
FNLMVICKDK[x]K	9	0	1394.741343	0.0009	0.0100
NWSK[x]IYDFPLFQGIFIR	3	0	2143.125385	0.0009	0.0150
AK[x]TMTERLCPHTTSASM	1	0	1920.885494	0.0009	0.0150
ILSGEQTVK[x]YDR	8	0	1407.735725	0.0008	0.0100
K[x]TELFK	0	0	764.443203	0.0008	0.0050
NK[x]GTMK	1	0	677.353010	0.0008	0.0050
NDDQLTYTYK[x]DEK	9	0	1631.731422	0.0008	0.0100
KILFENPDEATK[x]R	11	0	1559.830681	0.0008	0.0100
SGFEK[x]IDLTRIVK	4	0	1504.861253	0.0008	0.0100
TLALK[x]YPGGGPGK	4	0	1257.708061	0.0008	0.0100
AVNIAFTQDQLLK[x]R	12	0	1615.904510	0.0007	0.0100
LLENDIKVMK[x]SEFQR	9	0	1848.976678	0.0007	0.0100
TVQK[x]VETAVLSTTVK	3	0	1602.919156	0.0007	0.0100
FKLNYK[x]PEEEYPDLSK	5	0	1998.993768	0.0006	0.0100
LILVDDEKTSWIYK[x]NK	13	0	1964.061785	0.0006	0.0100
DPEEEAEMMTK[x]ETTEK	10	0	1896.796787	0.0006	0.0100
PRK[x]QYSAK	2	0	976.545365	0.0006	0.0050
ASK[x]VLELR	2	0	914.554868	0.0006	0.0050
NRQYQEVVK[x]QGDVLLNK	8	0	2030.090787	0.0006	0.0100
QEYK[x]DDINLDEASAMAVK	3	0	2038.951640	0.0006	0.0100
TLPPELK[x]GEALGNSEHIR	6	0	1960.037693	0.0006	0.0100
TLDSNSLTHEK[x]IEFATITK	10	0	2147.110911	0.0005	0.0100
LGVK[x]PPKGCLMFGPPGTGK	3	0	1940.037500	0.0005	0.0100
DAGK[x]DEFSRK	3	0	1151.557046	0.0005	0.0050
EMKK[x]DSESTEEK	3	0	1439.644921	0.0004	0.0050
VSAMMSCACQK[x]R	10	0	1427.614109	0.0004	0.0050
VVDK[x]DGIREINI	3	0	1369.756460	0.0004	0.0050
FCVGLQK[x]IEEIFK	6	0	1609.853723	0.0004	0.0050
IK[x]TLSMEKHTELR	1	0	1584.865682	0.0004	0.0050
FCVGLQKIEEIFK[x]K	12	0	1737.948678	0.0004	0.0050
ASPIAGSEGK[x]EAYR	9	0	1434.710239	0.0004	0.0050
KDYTMAQPEFFK[x]AVR	11	0	1829.913356	0.0003	0.0050
IEPLKLK[x]VLVQGLER	6	0	1734.076651	0.0003	0.0050
SSSDMAYTSMFK[x]GNQK	11	0	1780.775938	0.0003	0.0050
K[x]SYDYSATMYTRLFLLR	0	0	2127.082198	0.0003	0.0050
RHNFVGLFVELSK[x]LLVK	12	0	1998.177753	0.0003	0.0050
QYSAK[x]AKWSTAETLTNNK	4	0	2040.027522	0.0003	0.0050
EAADFIFDICGIAGIK[x]KTR	15	0	2124.103657	0.0003	0.0050
# precursors: 1
Precursor: 2736.4055	4	0.9967	0
VAIK[x]K(3)	M[x]NSIVSKYTQSTNNDDPK(0)	0.8650	2736.4003	138.0681
VDVK[x]TK(3)	NSIVSK[x]YTQSTNNDDPK(5)	0.8450	2736.3816	138.0681
VDVK[x]TK(3)	N[x]SIVSKYTQSTNNDDPK(0)	0.7800	2736.3816	138.0681
K[x]GYQTIELDK(0)	GGLGYPEDAIGK[x]TK(11)	0.7550	2736.4220	138.0681
VAIK[x]K(3)	MNSIVSK[x]YTQSTNNDDPK(6)	0.7450	2736.4003	138.0681
IQYVGK[x]QDPK(5)	K[x]EDSSPCGYIIR(0)	0.7450	2736.3791	138.0681
DWNACK[x]K(5)	Q[x]TVYQISELESLLR(0)	0.7250	2736.3791	138.0681
TLSK[x]ESAR(3)	GIGSYEK[x]QSEVSVGLR(6)	0.7200	2736.4293	138.0681
EK[x]ASFAR(1)	GIMLYGPPGTGK[x]TLCAR(11)	0.7150	2736.4090	138.0681
DIK[x]VIMATNR(2)	GDSGEMSLQK[x]LFK(9)	0.6750	2736.4189	138.0681
VGKSAVIK[x]TSTR(7)	N[x]STEEIDLYNR(0)	0.6700	2736.4293	138.0681
KDWNACK[x]K(6)	T[x]VYQISELESLLR(0)	0.6400	2736.4155	138.0681
DIK[x]VIMATNR(2)	GDSGEMSLQKLFK[x](12)	0.6300	2736.4189	138.0681
QK[x]SLEK(1)	TLSK[x]ESARATIDECMR(3)	0.6200	2736.3785	138.0681
NK[x]GTMK(1)	GIK[x]GIESEAYESVLDLAK(2)	0.6050	2736.4254	138.0681
DWNACK[x]K(5)	NAEELSSYQKK[x]LIR(10)	0.6000	2736.3904	138.0681
K[x]YDKTEDDIK(0)	DEK[x]SGVKLENVK(2)	0.6000	2736.4068	138.0681
K[x]LEETDVAK(0)	KLFK[x]SLGSGMDQEK(3)	0.5950	2736.4254	138.0681
K[x]EVAEADIASK(0)	GDSGEMSLQK[x]LFK(9)	0.5950	2736.3890	138.0681
M[x]ESLQR(0)	DESRGVMTLGFDLIK[x]R(14)	0.5850	2736.3937	138.0681
