# Supplementary material for: ECL: an exhaustive search tool for the identification of cross-linked peptides using whole database
Source: BMC Bioinformatics. 2016 May 20;17:217. doi: 10.1186/s12859-016-1073-y (PMC4874008; doi:10.1186/s12859-016-1073-y)
Supplement: Additional file 5 — Kojak’s pre-selection list of PSMs only identified by ECL. (ZIP 5147 kb) [file 12859_2016_1073_MOESM5_ESM.zip › Kojak's pre-selection ranks of ECL only peptides/Kojak's detailed results/aleitner_M1012_007/diagnostic_3614.txt]

Scan: 3614
K[x]LEGTIDYQK	0	0	1193.629146	0.1555	1.5550
VADLK[x]KLEGTIDYQK	4	0	1719.940617	0.1153	1.7300
VADLKK[x]LEGTIDYQK	5	0	1719.940617	0.1023	1.5350
E[x]MKK	0	0	534.283541	0.0812	0.3250
K[x]ELFDCLKIMR	0	0	1451.762804	0.0655	0.7200
L[x]KGYQTIELDK	0	0	1306.713204	0.0655	0.7200
S[x]RQETQYK	0	0	1038.509372	0.0637	0.5100
K[x]DQKK	0	0	645.380940	0.0630	0.3150
K[x]VADLKK	0	0	800.511946	0.0629	0.4400
K[x]ASLLTR	0	0	787.491545	0.0614	0.4300
EEPK[x]SETLENFTR	3	0	1578.752492	0.0604	0.7850
Q[x]EMKK	0	0	662.342113	0.0600	0.3000
M[x]TEVLK	0	0	719.388726	0.0592	0.3550
KVPDK[x]LIDASTVK	4	0	1412.823808	0.0573	0.7450
SERDTALEK[x]YK	8	0	1338.677880	0.0573	0.6300
KEEPK[x]SETLENFTR	4	0	1706.847448	0.0568	0.7950
Q[x]SRQETQYK	0	0	1166.567944	0.0567	0.5100
DKK[x]ASLLTR	2	0	1030.613439	0.0539	0.4850
K[x]PIGATWK	0	0	899.522844	0.0538	0.4300
KFRK[x]PIGATWK	3	0	1330.787310	0.0532	0.5850
GK[x]YYPLK	1	0	867.485399	0.0529	0.3700
GVFK[x]NVSGNVLSEIK	3	0	1589.877628	0.0527	0.7900
DKPK[x]YEPPVPTR	3	0	1425.761546	0.0521	0.6250
KEPPVYTPPK[x]DK	9	0	1397.755400	0.0512	0.6150
GIMLYGPPGTGK[x]TLCAR	11	0	1790.917058	0.0509	0.8650
VPDK[x]LIDASTVK	3	0	1284.728853	0.0508	0.6100
DFLDAVQK[x]VVKGNQK	7	0	1687.925636	0.0503	0.7550
GITVLK[x]PDDDK	5	0	1199.639709	0.0500	0.5500
GVVALVEDK[x]TK	8	0	1157.665530	0.0500	0.5500
A[x]SLLK	0	0	530.342770	0.0500	0.2500
DK[x]KASLLTR	1	0	1030.613439	0.0500	0.4500
LEEAMK[x]ITTDAFTSAGER	5	0	1968.946163	0.0497	0.8950
GKYYPLK[x]SMTEK	6	0	1443.743119	0.0496	0.5950
K[x]LEKGQSIDDMIPAQK	0	0	1799.945046	0.0494	0.7900
C[x]SPSATLTHRTMTEK	0	0	1718.807905	0.0490	0.7350
GEIK[x]K	3	0	573.348581	0.0490	0.2450
GAFK[x]V	3	0	520.300908	0.0490	0.2450
GSLEKNWK[x]EEYLR	7	0	1650.836493	0.0488	0.6350
VIDGSRPVNRNK[x]LLK	11	0	1708.010698	0.0487	0.7300
M[x]CSPSATLTHRTMTEK	0	0	1849.848383	0.0484	0.7750
NLLLQEK[x]GFPTPK	6	0	1483.839792	0.0481	0.6250
VEPIPLINGEK[x]R	10	0	1363.782281	0.0479	0.5750
ELIRAQEEVK[x]R	9	0	1369.767693	0.0477	0.5250
L[x]KGYQTIELDKK	0	0	1434.808159	0.0475	0.5700
K[x]GYQTIELDK	0	0	1193.629146	0.0475	0.4750
GNAK[x]FGDGIQIAQLALKHR	3	0	2036.127841	0.0471	0.8950
K[x]GYQTIELDKK	0	0	1321.724101	0.0468	0.5150
ATTVKDTMNVDINAIK[x]K	15	0	1860.997805	0.0468	0.7950
NCK[x]K	2	0	548.274037	0.0463	0.1850
V[x]GVFKNVSGNVLSEIK	0	0	1688.946037	0.0459	0.7350
GK[x]YYPLKSMTEK	1	0	1443.743119	0.0454	0.5450
G[x]VFK	0	0	449.263798	0.0450	0.1800
K[x]LEGTIDYQKL	0	0	1306.713204	0.0441	0.4850
QNLFVPTSDKEK[x]ASFAR	11	0	1937.000583	0.0438	0.7450
ESQLVDK[x]FFEKINVK	6	0	1822.982813	0.0437	0.6550
DPEEEAEMMTK[x]ETTEKK	10	0	2024.891743	0.0435	0.7400
GCLMFGPPGTGK[x]TLLAR	11	0	1774.922143	0.0432	0.7350
GYSK[x]PNER	3	0	949.461699	0.0431	0.3450
K[x]VPDKLIDASTVK	0	0	1412.823808	0.0431	0.5600
K[x]ELLK	0	0	629.411178	0.0430	0.2150
GSDAAPQASK[x]KK	9	0	1186.630541	0.0429	0.5150
GK[x]LVRK	1	0	699.475505	0.0425	0.2550
GEK[x]R	2	0	488.270670	0.0425	0.1700
IIRGAIESYK[x]VVDASIVSK	9	0	2047.167638	0.0424	0.8050
VATEK[x]DFLDAVQK	4	0	1462.766689	0.0423	0.5500
K[x]EEPKSETLENFTR	0	0	1706.847448	0.0421	0.5900
ILFENPDEATK[x]R	10	0	1431.735725	0.0421	0.5050
DLVK[x]KYDK	3	0	1007.565097	0.0419	0.3350
K[x]VAQTTYKK	0	0	1065.618191	0.0417	0.3750
IEDTDK[x]YDKK	5	0	1253.613888	0.0415	0.4150
FRK[x]PIGATWK	2	0	1202.692354	0.0415	0.4150
QNLFVPTSDK[x]EKASFAR	9	0	1937.000583	0.0415	0.7050
KNVPK[x]LQNVSNFQK	4	0	1642.915408	0.0414	0.5800
GTK[x]R	2	0	460.275756	0.0413	0.1650
LAQFEKEEYVSDPK[x]EQM	13	0	2069.961478	0.0412	0.7000
MK[x]DAVKEAAR	1	0	1117.591321	0.0410	0.4100
GTK[x]TSETNDR	2	0	1107.515576	0.0410	0.4100
LK[x]GYQTIELDK	1	0	1306.713204	0.0409	0.4500
LK[x]GYQTIELDKK	1	0	1434.808159	0.0408	0.4900
V[x]NQIESQMAMAEK	0	0	1477.690428	0.0408	0.5300
YYLPK[x]GK	4	0	867.485399	0.0407	0.2850
GNQK[x]VVK	3	0	771.460247	0.0407	0.2850
DTALEK[x]YKSYLLQHR	5	0	1863.984208	0.0407	0.6100
ITIK[x]VHVSEVLGDIR	3	0	1677.977670	0.0403	0.6050
HHFYAK[x]IDRPAQVISFK	5	0	2056.100568	0.0400	0.6800
TLIDK[x]FSGEKK	4	0	1264.702640	0.0400	0.4400
G[x]LGYPEDAIGK	0	0	1118.560737	0.0400	0.4400
ELLK[x]LK	3	0	742.495236	0.0400	0.2400
LELK[x]K	3	0	629.411178	0.0400	0.2000
NK[x]ADYYTNICDRER	1	0	1816.816160	0.0396	0.5550
GYSK[x]PNERATK	3	0	1249.641438	0.0395	0.4350
VGVFK[x]NVSGNVLSEIK	4	0	1688.946037	0.0388	0.6200
VPDKLIDASTVK[x]HVFPITK	11	0	2107.204023	0.0387	0.7350
AEQEELLSEK[x]VSTKK	9	0	1717.909710	0.0383	0.5750
YK[x]SYLLQHR	1	0	1206.650884	0.0383	0.3450
LQK[x]YQATVMRGAFK	2	0	1639.886752	0.0382	0.5350
M[x]PFGNTHNKFK	0	0	1319.644415	0.0382	0.4200
GGDEWK[x]IEPLK	5	0	1270.655693	0.0382	0.4200
KEAGFIDDILIITPASK[x]EK	16	0	2087.151320	0.0382	0.7250
KDK[x]PKYEPPVPTR	2	0	1553.856502	0.0381	0.4950
K[x]DKPKYEPPVPTR	0	0	1553.856502	0.0381	0.4950
GNQKVVK[x]VDAQDFLK	6	0	1687.925637	0.0380	0.5700
G[x]VFKNVSGNVLSEIK	0	0	1589.877628	0.0380	0.5700
Q[x]DRGK	0	0	602.313592	0.0380	0.1900
LK[x]WSDERYLHQSLK	1	0	1801.947432	0.0379	0.5300
ELIRK[x]SLK	4	0	985.628363	0.0375	0.3000
D[x]RGK	0	0	474.255021	0.0375	0.1500
ILFENPDEATK[x]RK	10	0	1559.830681	0.0373	0.4850
GILGIDAALGGQATK[x]LAAEDHK	14	0	2148.153776	0.0373	0.8200
DK[x]PKYEPPVPTR	1	0	1425.761546	0.0371	0.4450
GSNDDEMK[x]IDKK	7	0	1378.639778	0.0371	0.4450
YYPLK[x]SMTEK	4	0	1258.626702	0.0370	0.3700
DLVK[x]K	3	0	601.379880	0.0370	0.1850
KDKPK[x]YEPPVPTR	4	0	1553.856502	0.0369	0.4800
NELEK[x]LNFSSLKMK	4	0	1679.891560	0.0368	0.5150
K[x]ASLLTREDLTDEEK	0	0	1746.899873	0.0367	0.5500
TEEQRQPEDK[x]LR	9	0	1527.764059	0.0367	0.4400
K[x]IEFPPPSAEAR	0	0	1340.708787	0.0367	0.4400
GVSK[x]DEK	3	0	761.391895	0.0364	0.2550
IDTIVKEIQDEK[x]EAEAAR	11	0	2057.063963	0.0364	0.6550
VEPIPLINGEK[x]RDLRPGR	10	0	2058.169702	0.0364	0.6550
DLVLALDTPRTAAVNIK[x]VR	16	0	2064.205418	0.0363	0.6900
NELEK[x]LNFSSLK	4	0	1420.756126	0.0362	0.4350
DTTK[x]NKMVCK	3	0	1223.600166	0.0360	0.3600
NK[x]LLK	1	0	614.411513	0.0360	0.1800
VSAMMSCACQK[x]R	10	0	1427.614109	0.0358	0.4300
K[x]IPQVASFRIDK	0	0	1400.813914	0.0358	0.4300
MPLLQSSVALLGQK[x]IR	13	0	1753.028320	0.0353	0.5650
QNLFVPTSDK[x]EK	9	0	1404.724827	0.0350	0.4200
K[x]EEPK	0	0	629.338410	0.0350	0.1750
Q[x]TVYQISELESLLR	0	0	1677.893669	0.0346	0.4850
ELLK[x]PSASVALQR	3	0	1410.819391	0.0346	0.4500
G[x]GLGYPEDAIGK	0	0	1175.582198	0.0346	0.4150
TVQKVETAVLSTTVK[x]AQAR	14	0	2029.153050	0.0345	0.6550
RHNFVGLFVELSK[x]LLVK	12	0	1998.177753	0.0344	0.5850
A[x]ASLLK	0	0	601.379880	0.0342	0.2050
LELKK[x]ANWCDK	4	0	1403.723052	0.0341	0.3750
QEVAAQK[x]SSEETEDKK	6	0	1805.864214	0.0341	0.5450
K[x]INVK	0	0	600.395864	0.0340	0.1700
DTALEKYK[x]SYLLQHR	7	0	1863.984208	0.0340	0.5100
FFEK[x]INVKK	3	0	1151.670224	0.0339	0.3050
AHLDVQEK[x]DQPKK	7	0	1534.810280	0.0338	0.4400
LLEK[x]LEIK	3	0	984.621882	0.0338	0.2700
DTALEK[x]YK	5	0	966.502166	0.0338	0.2700
K[x]REK	0	0	559.344165	0.0338	0.1350
LEK[x]GQSIDDMIPAQK	2	0	1671.850090	0.0337	0.5050
K[x]TELEEIMLLNLHK	0	0	1709.938508	0.0336	0.4700
ALTLKTGPPGPPCGGK[x]FMLK	15	0	2069.116472	0.0335	0.6700
AEAKDVAK[x]MK	7	0	1089.585175	0.0335	0.3350
IDRK[x]IEFPPPSAEAR	3	0	1724.920885	0.0333	0.5000
DAFALAK[x]EK	6	0	991.533798	0.0333	0.3000
YYK[x]PDLTIDEAVRIMK	2	0	1954.023292	0.0331	0.5300
LVLK[x]EVFLSFHNLVGR	3	0	1870.082797	0.0331	0.5300
VVK[x]GNQK	2	0	771.460247	0.0329	0.2300
IK[x]ILFSDVKAMTTGLR	1	0	1792.027986	0.0328	0.5250
LPNIEEATFDK[x]RIDRPGR	10	0	2126.123146	0.0328	0.5900
VVDK[x]CFGIK	3	0	1064.568799	0.0328	0.2950
DVAK[x]MKLSLFSNK	3	0	1479.811862	0.0327	0.4250
LNFSSLKMK[x]DAVK	8	0	1479.811862	0.0327	0.4250
ETEK[x]LAEERGWDIR	3	0	1730.858680	0.0325	0.4550
MILELTNHLEELK[x]K	12	0	1709.938508	0.0325	0.4550
TSTSSMTAVPK[x]PLK	10	0	1446.775143	0.0325	0.4550
DKLVLK[x]EVFLSFHNLVGR	5	0	2113.204692	0.0325	0.5850
QSK[x]ATREPNK	2	0	1157.615226	0.0325	0.3250
VLIDCNK[x]FDSIDLNPAR	6	0	1988.998865	0.0321	0.5450
QDPK[x]K	3	0	614.338744	0.0320	0.1600
DVITELPDAK[x]YYR	9	0	1581.803799	0.0319	0.4150
GNQK[x]VVKVDAQDFLK	3	0	1687.925637	0.0317	0.4750
YDK[x]LVETSGQIR	2	0	1407.735725	0.0317	0.3800
YEIDK[x]TLAGVTR	4	0	1364.729913	0.0317	0.3800
NK[x]VLVK	1	0	699.464272	0.0317	0.1900
SAELYK[x]NPKADPLDER	5	0	1844.926754	0.0316	0.5050
WPK[x]IAEIYGSALR	2	0	1502.824477	0.0315	0.4100
ILEHK[x]EIMLR	4	0	1280.727413	0.0315	0.3150
LIQIRVK[x]LEK	6	0	1238.807376	0.0315	0.3150
GYARAIHK[x]LGSTLK	7	0	1513.872820	0.0314	0.4400
REDGMK[x]ILMVNR	5	0	1460.759115	0.0313	0.3750
RVATEK[x]DFLDAVQK	5	0	1618.867791	0.0311	0.4350
K[x]VNQIESQMAMAEK	0	0	1605.785384	0.0311	0.4350
ELFEMARTK[x]K	8	0	1251.664481	0.0310	0.3100
SDYYMASTYTK[x]KINVK	10	0	1910.944711	0.0309	0.4950
LPNIEEATFDK[x]R	10	0	1431.735725	0.0308	0.3700
MK[x]DAVK	1	0	690.373411	0.0308	0.1850
GGDEWK[x]IEPLKLK	5	0	1511.834706	0.0308	0.4000
GVVALVEDKTK[x]SVALGGITK	10	0	1984.156741	0.0308	0.6150
YEYQK[x]LK	4	0	970.512337	0.0307	0.2150
K[x]PRRLLK	0	0	909.623554	0.0307	0.2150
Y[x]TVGQGYTKAAWFEK	0	0	1747.856893	0.0307	0.4600
S[x]IMEYNGGSCVAMAGK	0	0	1673.721069	0.0306	0.4900
VYATMQK[x]LQK	6	0	1208.658670	0.0305	0.3050
QDPK[x]KHLDAEVQK	3	0	1534.810280	0.0304	0.3950
EK[x]ADAAFLRLVK	1	0	1359.787367	0.0300	0.3600
NKVLVK[x]VHPEGK	5	0	1346.803351	0.0300	0.3600
TNSTDEK[x]GTKK	6	0	1207.604385	0.0300	0.3300
LLENDIK[x]VMK	6	0	1201.673984	0.0300	0.3000
DQPK[x]K	3	0	614.338744	0.0300	0.1500
DFLDAVQKVVK[x]GNQK	10	0	1687.925636	0.0300	0.4500
SDYYMASTYTKK[x]INVK	11	0	1910.944711	0.0297	0.4750
VLK[x]LTLEAMDLEIVEK	2	0	1843.037546	0.0297	0.4750
EEFAEK[x]AVSVIQAR	5	0	1575.825595	0.0296	0.4150
ATAGPIIADK[x]NCKK	9	0	1485.797272	0.0296	0.4150
RLMSK[x]VAEK	4	0	1060.606245	0.0294	0.2650
GK[x]VVIDAFR	1	0	1003.581415	0.0294	0.2650
MVCK[x]IWKSDEINEVLNK	3	0	2105.064830	0.0294	0.5000
QAREK[x]VLK	4	0	970.592313	0.0294	0.2350
GYSK[x]PNERATKQSK	3	0	1592.826990	0.0293	0.4100
VLNK[x]GDSGEMSLQK	3	0	1504.755469	0.0293	0.4100
K[x]TAGEDAVTLVK	0	0	1230.681905	0.0292	0.3500
DISSK[x]SPSGNDALNDKK	4	0	1774.869635	0.0291	0.4950
VSPTGQITSTSARSGK[x]K	15	0	1703.916525	0.0291	0.4950
LELK[x]KANWCDK	3	0	1403.723052	0.0291	0.3200
K[x]IIEEEGFTNR	0	0	1334.682966	0.0291	0.3200
YK[x]DAYVYSIVAIARIK	1	0	1872.050830	0.0291	0.4650
GIDLK[x]SIAEK	4	0	1072.612770	0.0290	0.2900
GTK[x]RR	2	0	616.376858	0.0290	0.1450
DLK[x]LK	2	0	615.395529	0.0290	0.1450
GGNMK[x]EVFR	4	0	1036.512349	0.0289	0.2600
K[x]DQK	0	0	517.285985	0.0288	0.1150
YYEQK[x]IR	4	0	998.518484	0.0286	0.2000
NK[x]HCLIK	1	0	911.501059	0.0286	0.2000
NPK[x]ADPLDER	2	0	1153.572695	0.0285	0.2850
AELDK[x]IGLSKIR	4	0	1341.797930	0.0283	0.3400
DKK[x]DQK	2	0	760.407879	0.0283	0.1700
VYATMQKLQK[x]DLGQVLNK	9	0	2076.140043	0.0283	0.5100
K[x]RVIEHNIR	0	0	1163.688664	0.0283	0.2550
KINVK[x]FFEK	4	0	1151.670224	0.0283	0.2550
DLVKK[x]YDK	4	0	1007.565097	0.0281	0.2250
K[x]VIAR	0	0	585.396198	0.0280	0.1400
GILLYGPPGTGK[x]TLLAR	11	0	1726.014054	0.0279	0.4750
AELDKIGLSK[x]IR	9	0	1341.797930	0.0279	0.3350
G[x]GLGYPEDAIGKTK	0	0	1404.724827	0.0279	0.3900
QYTVGQGYTK[x]AAWFEK	9	0	1875.915465	0.0278	0.4450
KLEK[x]GQSIDDMIPAQK	3	0	1799.945046	0.0278	0.4450
VVGQLLEKLK[x]PLIEK	9	0	1706.070505	0.0277	0.4150
VVGSEFVQK[x]YLGEGPR	8	0	1763.920551	0.0275	0.4400
VLVK[x]VHPEGK	3	0	1104.665473	0.0275	0.2750
TLASLQK[x]R	6	0	915.550117	0.0275	0.2200
TIPPLTTVK[x]GSDAAPQASKK	8	0	2009.115605	0.0273	0.5450
G[x]QAQSGNFSNFGDGANGDNK	0	0	1983.830620	0.0273	0.5450
AK[x]YASQK	1	0	794.428614	0.0271	0.1900
LEK[x]VRQLIIK	2	0	1238.807376	0.0270	0.2700
GK[x]LVR	1	0	571.380549	0.0270	0.1350
NCACVISQKK[x]VPDK	9	0	1645.827913	0.0268	0.3750
NPELFLRVGIK[x]PPK	10	0	1606.955817	0.0268	0.3750
V[x]SPTGQITSTSARSGKK	0	0	1703.916525	0.0268	0.4550
AERK[x]AR	3	0	729.424532	0.0267	0.1600
QLDSERFIVK[x]ASSGPR	9	0	1788.948158	0.0266	0.4250
MEILK[x]IHLEKVSK	4	0	1566.916655	0.0265	0.3450
K[x]EFEIIK	0	0	905.522175	0.0264	0.1850
LK[x]LELKK	1	0	870.590192	0.0264	0.1850
ARLTQLLSQIK[x]EEQGDIK	10	0	2069.147964	0.0264	0.4750
MPIDFK[x]GFICK	5	0	1354.677686	0.0264	0.2900
LENVK[x]IYADLK	4	0	1304.733939	0.0264	0.2900
DPDDK[x]IVGLTR	4	0	1227.645855	0.0264	0.2900
GERPSCPTGYHLK[x]SIR	12	0	1856.931459	0.0262	0.4200
HNFVGLFVELSK[x]LLVK	11	0	1842.076651	0.0262	0.4200
S[x]QAR	0	0	460.239372	0.0262	0.1050
IK[x]YEYQKLK	1	0	1211.691351	0.0261	0.2350
K[x]IEFPSYRDR	0	0	1309.677823	0.0260	0.2600
SETMK[x]YYLPK	4	0	1258.626702	0.0260	0.2600
V[x]GVFK	0	0	548.332206	0.0260	0.1300
IDELVSNNEK[x]IWKVMCK	9	0	2105.064830	0.0259	0.4400
SDYYMASTYTK[x]K	10	0	1456.654367	0.0258	0.3100
K[x]SLPLQIEVANDCIK	0	0	1726.928669	0.0257	0.3850
ASVVETVTLTK[x]VTQK	10	0	1602.919156	0.0257	0.3850
Q[x]YTVGQGYTKAAWFEK	0	0	1875.915465	0.0256	0.4100
K[x]YTGLLRVSAMMSCACQK	0	0	2103.009638	0.0256	0.4600
LGDGVLRPYK[x]VGVILESQR	9	0	2098.189768	0.0255	0.4850
VVK[x]VDAQDFLK	2	0	1260.707726	0.0255	0.2800
K[x]SYDYSATMYTR	0	0	1484.660513	0.0254	0.3050
EVPAVQVTAAFLYNYK[x]R	15	0	1968.046805	0.0253	0.4300
RMDDK[x]MLLTEVHLLESK	4	0	2057.064831	0.0250	0.4250
ESQLVDKFFEK[x]INVK	10	0	1822.982813	0.0250	0.3750
IDKNTWNSTLETAK[x]AK	13	0	1818.947489	0.0250	0.4000
DFLDAVQK[x]VVK	7	0	1260.707726	0.0250	0.2750
GSLEK[x]NWK	4	0	960.502835	0.0250	0.2000
MRK[x]LAR	2	0	773.469370	0.0250	0.1500
SLALTK[x]K	5	0	759.485399	0.0250	0.1750
YKVNLYK[x]FR	6	0	1229.692020	0.0250	0.2250
SAELYK[x]NPK	5	0	1048.555259	0.0250	0.2250
D[x]TEMSVNMSDFLHDQATR	0	0	2095.893807	0.0247	0.4450
KTTEEK[x]EATPMEMDEEK	5	0	2024.891743	0.0247	0.4200
GSLEK[x]NWKEEYLR	4	0	1650.836493	0.0246	0.3200
QDPKK[x]HLDAEVQK	4	0	1534.810280	0.0246	0.3200
IDTIVK[x]EIQDEK	5	0	1429.766355	0.0246	0.2950
K[x]FRKPIGATWK	0	0	1330.787310	0.0245	0.2700
M[x]GQAQSGNFSNFGDGANGDNK	0	0	2114.871099	0.0245	0.5150
DLKLK[x]WSDER	4	0	1288.677488	0.0245	0.2450
IGLVRLPEANFEPLEK[x]R	15	0	1980.115548	0.0244	0.4150
LTQLLSQIK[x]EEQGDIK	8	0	1842.009751	0.0244	0.3900
K[x]DWNACKK	0	0	1048.512348	0.0244	0.1950
VAEK[x]AQINTQEYGR	3	0	1605.811006	0.0243	0.3400
IWK[x]VMCK	2	0	963.503367	0.0243	0.1700
K[x]ANWCDK	0	0	920.417393	0.0243	0.1700
GQAQSGNFSNFGDGANGDNK[x]K	19	0	2111.925576	0.0243	0.5100
EIMLRVEPIPLINGEK[x]R	15	0	2006.134566	0.0241	0.4100
DLK[x]LKWSDER	2	0	1288.677488	0.0240	0.2400
DTTKNK[x]MVCK	5	0	1223.600166	0.0240	0.2400
VVLKNK[x]GTMK	5	0	1116.668841	0.0240	0.2400
SSSDMAYTSMFKGNQK[x]VVK	15	0	2107.007711	0.0239	0.4550
GDSGEMSLQK[x]LFK	9	0	1438.712546	0.0238	0.3100
K[x]VSTTPANSFELK	0	0	1420.756126	0.0238	0.3100
QIK[x]VMDSLEPTGEIYGK	2	0	1906.970924	0.0238	0.4050
M[x]SIMEYNGGSCVAMAGK	0	0	1804.761547	0.0238	0.4050
S[x]PTGQITSTSARSGKK	0	0	1604.848116	0.0237	0.3800
KGVVALVEDK[x]TK	9	0	1285.760486	0.0237	0.2850
DKK[x]LIPIR	2	0	981.633448	0.0237	0.1900
K[x]LAR	0	0	486.327789	0.0237	0.0950
K[x]VTSKLLEQEESAEK	0	0	1717.909710	0.0237	0.3550
ILEFTK[x]YSNDK	5	0	1356.692468	0.0236	0.2600
MKLSLFSNK[x]ENELR	8	0	1707.897707	0.0236	0.3300
CIK[x]RLVK	2	0	915.568742	0.0236	0.1650
K[x]ELLKLK	0	0	870.590192	0.0236	0.1650
K[x]KLIPIR	0	0	866.606510	0.0236	0.1650
SRTLASLQK[x]R	8	0	1158.683243	0.0235	0.2350
VMK[x]EDNLILRTR	2	0	1486.828906	0.0233	0.2800
NK[x]ELISVSAASK	1	0	1245.692803	0.0233	0.2800
DK[x]LVLK	1	0	714.463938	0.0233	0.1400
SVEISALASK[x]NRLHQLR	9	0	1921.085644	0.0232	0.3950
SAELYKNPK[x]ADPLDER	8	0	1844.926754	0.0231	0.3700
LDEARELLVK[x]ASK	9	0	1470.840518	0.0231	0.3000
K[x]IYNEYPPTK	0	0	1251.649881	0.0230	0.2300
QEMK[x]K	3	0	662.342113	0.0230	0.1150
LK[x]PQDERTQEER	1	0	1527.764059	0.0229	0.2750
KELLK[x]LK	4	0	870.590192	0.0229	0.1600
KK[x]LIPIR	1	0	866.606510	0.0229	0.1600
EK[x]ASFAR	1	0	807.423863	0.0229	0.1600
AVYDTAVVQEDPEK[x]WK	13	0	1876.920608	0.0228	0.3650
ATPYRGYSK[x]PNERATK	8	0	1837.943407	0.0228	0.3650
D[x]GIQDIMPSQAKELKK	0	0	1799.945046	0.0228	0.3650
GTLK[x]VHTIRLR	3	0	1292.804020	0.0227	0.2500
QGDVLLNK[x]LQK	7	0	1254.729522	0.0227	0.2500
GSDAAPQASK[x]K	9	0	1058.535585	0.0227	0.2500
NGYPMPCDVLAK[x]R	11	0	1519.727481	0.0227	0.2950
SGFEK[x]IDLTRIVK	4	0	1504.861253	0.0227	0.2950
GGVHVK[x]LAHLSKHPK	5	0	1606.941898	0.0227	0.3400
RLAEGESEEVK[x]AYMDPHR	10	0	2116.000652	0.0225	0.4050
EIIRTSTSSMTAVPK[x]PLK	14	0	1958.086949	0.0225	0.4050
TLSK[x]ESARATIDECMR	3	0	1866.892688	0.0225	0.3600
LRTFHILEPK[x]EK	9	0	1509.866674	0.0225	0.2700
DK[x]KLIPIR	1	0	981.633448	0.0225	0.1800
ELLVK[x]ASK	4	0	886.548722	0.0225	0.1800
K[x]LIPIR	0	0	738.511554	0.0225	0.1350
K[x]LFK	0	0	534.352941	0.0225	0.0900
ELFDCLK[x]IMR	6	0	1323.667849	0.0225	0.2250
P[x]FGNTHNKFK	0	0	1188.603937	0.0225	0.2250
DAGK[x]DEFSRK	3	0	1151.557046	0.0225	0.2250
VFHPITKAVILSDTK[x]PVDK	14	0	2107.204023	0.0224	0.4250
TLLARAVAHHTDCK[x]FIR	13	0	2008.078783	0.0224	0.3800
VNGVVFTNRPDEK[x]NR	12	0	1743.901545	0.0223	0.3350
NVPK[x]LQNVSNFQK	3	0	1514.820452	0.0223	0.2900
NCK[x]ADAGITIAPR	2	0	1385.708463	0.0223	0.2900
DK[x]LVLKEVFLSFHNLVGR	1	0	2113.204692	0.0222	0.4000
QVK[x]LLFIEK	2	0	1116.690625	0.0222	0.2000
IDRDK[x]LVLK	4	0	1098.676036	0.0222	0.2000
M[x]SQARGFDR	0	0	1066.497761	0.0222	0.2000
SLALTKK[x]DK	6	0	1002.607293	0.0222	0.2000
GDVAASILDK[x]YR	9	0	1306.688052	0.0221	0.2650
VGK[x]SAVIKTSTR	2	0	1245.740419	0.0221	0.2650
MPIDFKGFICK[x]VVDK	10	0	1795.936398	0.0220	0.3300
WAFAEK[x]QYGYGTQTV	5	0	1747.820509	0.0220	0.3300
GTEVEK[x]ITIK	5	0	1116.638983	0.0220	0.2200
NEEK[x]K	3	0	646.328572	0.0220	0.1100
STMLEK[x]IK	5	0	948.531355	0.0219	0.1750
RFCVGLQK[x]IEEIFK	7	0	1765.954825	0.0218	0.3050
IITK[x]EGVETRIIPLK	3	0	1709.045018	0.0217	0.3250
WAIK[x]EK	3	0	773.443537	0.0217	0.1300
QSK[x]ATR	2	0	689.382001	0.0217	0.1300
YEAK[x]AIGSGSEPAKSELVK	3	0	1963.026127	0.0216	0.4100
QNTPVLFDSKEAVLK[x]LK	14	0	1929.093418	0.0215	0.3650
SYLLQHREWDSK[x]LK	11	0	1801.947432	0.0214	0.3000
YEALSK[x]HIIMFDCK	5	0	1753.853066	0.0214	0.3000
VTQK[x]KPPVQPLAYK	3	0	1595.939834	0.0214	0.3000
IK[x]YEYQK	1	0	970.512337	0.0214	0.1500
DYYTK[x]QSKATR	4	0	1359.678214	0.0214	0.2350
IDLTRIVK[x]SAK	7	0	1242.765906	0.0214	0.2350
KGTK[x]TSETNDR	3	0	1235.610532	0.0214	0.2350
EAEAARK[x]K	6	0	901.498083	0.0213	0.1700
ARQAAK[x]ASVVETVTLTK	5	0	1772.015506	0.0212	0.3600
GVLLYGPPGTGK[x]TLLAR	11	0	1711.998405	0.0212	0.3600
T[x]VYQISELESLLR	0	0	1549.835098	0.0212	0.2750
ATPYRGYSK[x]PNER	8	0	1537.763667	0.0212	0.2750
MK[x]LSLFSNK	1	0	1066.584449	0.0211	0.1900
LLENDIK[x]VMKSEFQR	6	0	1848.976678	0.0210	0.3150
NVVTEAGFIAIK[x]EDR	11	0	1660.878354	0.0210	0.3150
DREISYPFK[x]R	8	0	1309.677823	0.0210	0.2100
K[x]NVPK	0	0	584.364565	0.0210	0.1050
YQKDEEWPPK[x]M	9	0	1449.659787	0.0209	0.2300
ESQLVDK[x]FFEK	6	0	1368.692468	0.0209	0.2300
KSGFEK[x]IDLTR	5	0	1292.708787	0.0209	0.2300
GTTAVLK[x]EDIYK	6	0	1336.723767	0.0208	0.2500
IK[x]TLSMEKHTELR	1	0	1584.865682	0.0208	0.2700
DIK[x]SMIADKHAIR	2	0	1496.813257	0.0208	0.2700
VTQKK[x]PPVQPLAYK	4	0	1595.939834	0.0207	0.2900
VTSK[x]LLEQEESAEK	3	0	1589.814754	0.0207	0.2900
QGITEAYNQK[x]AVEK	9	0	1577.804860	0.0207	0.2900
AEAK[x]DVAK	3	0	830.449740	0.0206	0.1650
EAEAAK[x]DEQIEKIDTVIK	5	0	2029.057817	0.0206	0.3700
SELVK[x]EFHK	4	0	1115.597456	0.0206	0.1850
K[x]HLDAEVQK	0	0	1066.577055	0.0206	0.1850
LVK[x]APALDGALQGVIQFMK	2	0	1998.133505	0.0205	0.3900
AEAGLALSLIVK[x]ALSIEGDDK	11	0	2112.167695	0.0205	0.4300
ESDK[x]APDLIELNR	3	0	1498.762664	0.0204	0.2650
SLPPEEYDEK[x]LYNKFK	9	0	1998.993768	0.0203	0.3250
INVKK[x]SYDYSATMYTR	4	0	1938.950858	0.0203	0.3250
TLAGVTRDYYTK[x]QSK	11	0	1729.899815	0.0200	0.3000
GIDLKSIAEK[x]MNGASGAELK	9	0	2031.066940	0.0200	0.4000
ILAHREFPDLGVLEGK[x]R	15	0	1949.084584	0.0200	0.3400
MDDK[x]MLLTEVHLLESK	3	0	1900.963729	0.0200	0.3200
EIINRDIGK[x]VVDK	8	0	1497.851416	0.0200	0.2600
EDALFKNEEK[x]K	9	0	1349.682631	0.0200	0.2200
LGSTAIGVK[x]TK	8	0	1073.644403	0.0200	0.2200
YK[x]EDTALR	1	0	994.508312	0.0200	0.1600
D[x]KKLIPIR	0	0	981.633448	0.0200	0.1600
LK[x]YYEQK	1	0	970.512337	0.0200	0.1400
AEREK[x]ASK	4	0	917.492997	0.0200	0.1600
ENEQK[x]IK	4	0	887.471202	0.0200	0.1400
AQEEVK[x]R	5	0	858.455887	0.0200	0.1400
LK[x]PLIEK	1	0	839.547996	0.0200	0.1400
NK[x]MVCK	1	0	778.382925	0.0200	0.1200
TK[x]LVK	1	0	587.400615	0.0200	0.1000
VVGQLLEK[x]LKPLIEK	7	0	1706.070505	0.0197	0.2950
DEKSGVK[x]LENVK	6	0	1344.724827	0.0196	0.2350
SPSGNDALNDK[x]K	10	0	1244.599634	0.0196	0.2350
GSDAAPQASKK[x]K	10	0	1186.630541	0.0196	0.2350
ELK[x]KEEMVMLK	2	0	1376.740675	0.0195	0.2150
TEPK[x]AVDEEMK	3	0	1275.601607	0.0195	0.2150
DFSK[x]TLPPELK	3	0	1273.691742	0.0195	0.2150
YQK[x]DEEWPPK	2	0	1318.619308	0.0195	0.1950
VVTSKLLK[x]PR	7	0	1139.738968	0.0195	0.1950
D[x]DGLEDDMPALADEEFEK	0	0	2037.836007	0.0194	0.3500
K[x]TLEVLYLK	0	0	1105.674641	0.0194	0.1750
ETTEKK[x]IDK	5	0	1090.586949	0.0194	0.1750
IDK[x]KTTEEK	2	0	1090.586949	0.0194	0.1750
FKLNYK[x]PEEEYPDLSK	5	0	1998.993768	0.0194	0.3100
TVQK[x]VETAVLSTTVK	3	0	1602.919156	0.0193	0.2900
SIAEK[x]MNGASGAELK	4	0	1504.755469	0.0193	0.2900
SLPLQIEVANDCIK[x]WAIK	13	0	2097.129144	0.0192	0.3450
K[x]TELFKASTSAK	0	0	1309.724101	0.0192	0.2300
F[x]ATLQK	0	0	706.401341	0.0192	0.1150
M[x]ATTVK	0	0	649.346864	0.0192	0.1150
IDVEESIAGYQLARSK[x]R	15	0	1934.022044	0.0191	0.3250
IMK[x]LCFDELKK	2	0	1423.756658	0.0191	0.2100
ELAAIKEDTEAVLK[x]R	13	0	1684.935865	0.0190	0.2850
GGNMK[x]EVFRR	4	0	1192.613451	0.0190	0.1900
TIDNAETMK[x]K	8	0	1149.569917	0.0190	0.1900
E[x]IINR	0	0	643.365291	0.0190	0.0950
HIIMFDCK[x]ILEFTK	7	0	1793.920748	0.0189	0.2650
YK[x]DAYVYSIVAIAR	1	0	1630.871817	0.0189	0.2650
KNCK[x]ADAGITIAPR	3	0	1513.803419	0.0189	0.2650
DIGK[x]VVDKCFGIK	3	0	1477.796212	0.0188	0.2450
MVCKIWK[x]SDEINEVLNK	6	0	2105.064830	0.0188	0.3200
EDGMK[x]ILMVNRGDTGSSGIR	4	0	2135.046217	0.0188	0.3750
K[x]LARNILK	0	0	954.633783	0.0188	0.1500
I[x]INRDIGK	0	0	927.550117	0.0188	0.1500
FEAQK[x]DTVHMIFNQK	4	0	1834.903518	0.0187	0.2800
GYQTIELDK[x]KLDVAK	8	0	1719.940617	0.0187	0.2800
KVTSK[x]LLEQEESAEK	4	0	1717.909710	0.0187	0.2800
GSNDDEMK[x]IDK	7	0	1250.544822	0.0186	0.2050
NLTDETK[x]NKHCLIK	6	0	1712.887868	0.0186	0.2600
K[x]NVPKLQNVSNFQK	0	0	1642.915408	0.0186	0.2600
D[x]GLEDDMPALADEEFEK	0	0	1922.809068	0.0185	0.3150
TLALK[x]YPGGGPGKTAILPVK	4	0	1980.177084	0.0185	0.3700
VVLK[x]NKGTMK	3	0	1116.668841	0.0185	0.1850
G[x]LGYPEDAIGKTK	0	0	1347.703366	0.0185	0.2400
SSSDMAYTSMFK[x]GNQKVVK	11	0	2107.007711	0.0184	0.3500
SGNLPDADNSK[x]SDISKSSM	10	0	1951.879206	0.0184	0.3500
SPSGNDALNDK[x]KGTK	10	0	1530.763724	0.0183	0.2750
TPDK[x]GYGHR	3	0	1029.499144	0.0183	0.1650
MVILNK[x]DGMERK	5	0	1432.752968	0.0183	0.2200
DK[x]KDQK	1	0	760.407879	0.0183	0.1100
LENVK[x]IYADLKINEDSK	4	0	1991.057425	0.0182	0.3100
DYYTKQSK[x]ATR	7	0	1359.678214	0.0182	0.2000
GAIESYK[x]VVDASIVSK	6	0	1664.898420	0.0181	0.2900
WK[x]RENQLR	1	0	1128.615169	0.0181	0.1450
KSLK[x]DECK	3	0	1006.511679	0.0181	0.1450
IHAKSMAIDK[x]DIR	9	0	1496.813257	0.0181	0.2350
M[x]STLDLNHLADLYDR	0	0	1775.851150	0.0180	0.2700
K[x]NEEK	0	0	646.328572	0.0180	0.0900
LAEK[x]WRDYNLISENTEM	3	0	2110.999257	0.0179	0.3050
EKVLK[x]TK	4	0	844.538158	0.0179	0.1250
K[x]TLEVLYLKMHNNHAK	0	0	1938.050842	0.0178	0.2850
SSSDMAYTSMFK[x]GNQK	11	0	1780.775938	0.0178	0.2850
MCSPSATLTHRTMTEK[x]AR	15	0	2076.986596	0.0178	0.3200
GTLK[x]VHTIR	3	0	1023.618860	0.0178	0.1600
SAK[x]IVRTLIDK	2	0	1242.765906	0.0177	0.1950
EQKPEVDYSEK[x]FAELQK	10	0	2067.015955	0.0176	0.3000
E[x]QKPEVDYSEKFAELQK	0	0	2067.015955	0.0176	0.3000
QNTPVLFDSK[x]EAVLKLK	9	0	1929.093418	0.0176	0.3000
INVK[x]KSYDYSATMYTR	3	0	1938.950858	0.0175	0.2800
QVMEEK[x]LDSKNVQLAK	5	0	1858.982156	0.0175	0.2800
K[x]PTSELAIGASLEK	0	0	1442.797987	0.0175	0.2450
RFDSEK[x]AGDR	5	0	1179.563192	0.0175	0.1750
K[x]QLATSLR	0	0	915.550117	0.0175	0.1400
QK[x]SLEK	1	0	731.417716	0.0175	0.1050
YDK[x]K	2	0	552.290736	0.0175	0.0700
K[x]LIR	0	0	528.374737	0.0175	0.0700
AVNARALTCK[x]MPGTLLPGPGK	9	0	2151.165540	0.0174	0.3650
K[x]IEFPPPSAEARAEILR	0	0	1923.057703	0.0174	0.2950
N[x]SSSDMAYTSMFKGNQK	0	0	1894.818860	0.0174	0.2950
TNNLDLEHK[x]HK	8	0	1347.689447	0.0173	0.1900
ASK[x]AAREYLEK	2	0	1264.677488	0.0173	0.1900
SVQPTAK[x]TVQK	6	0	1185.671676	0.0173	0.1900
NLTDETKNK[x]HCLIK	8	0	1712.887868	0.0171	0.2400
Y[x]FATLQK	0	0	869.464664	0.0171	0.1200
TMGKNK[x]VLVK	5	0	1116.668841	0.0170	0.1700
DRLK[x]K	3	0	658.412573	0.0170	0.0850
T[x]EVLK	0	0	588.348247	0.0170	0.0850
SPSGNDALNDKK[x]GTK	11	0	1530.763724	0.0170	0.2550
FFEKEDVQSLK[x]LK	10	0	1609.871482	0.0169	0.2200
VSKILEHK[x]EIMLR	7	0	1594.922802	0.0169	0.2200
GGDEWKIEPLK[x]LK	10	0	1511.834706	0.0169	0.2200
FFEK[x]INVK	3	0	1023.575269	0.0169	0.1350
SELAQSK[x]YLMNVSR	6	0	1624.824212	0.0168	0.2350
QLEMLDLQEGFIK[x]EDCK	12	0	2094.996478	0.0168	0.2850
LMSK[x]VAEKAQINTQEYGR	3	0	2065.062523	0.0167	0.3000
MSFLELTEVWGK[x]PQK	11	0	1791.922859	0.0167	0.2500
K[x]TELFK	0	0	764.443203	0.0167	0.1000
LLVK[x]DR	3	0	742.470084	0.0167	0.1000
NIPK[x]AR	3	0	697.423471	0.0167	0.1000
DHDLAPLYK[x]YLSENPK	8	0	1901.952241	0.0166	0.2650
IWK[x]SDEINEVLNK	2	0	1586.830346	0.0165	0.2150
ITAFLLADSK[x]SQK	9	0	1420.792510	0.0165	0.2150
DGSSGGTIRMVILNK[x]DGMER	14	0	2135.046217	0.0165	0.3300
YTENIYPPK[x]K	8	0	1251.649881	0.0165	0.1650
VAQTTYK[x]KIYNEYPPTK	6	0	2043.067597	0.0165	0.2800
YEVGAEYIK[x]KVIAR	8	0	1637.914013	0.0164	0.2300
K[x]YTGLLR	0	0	849.507194	0.0164	0.1150
SSTAAK[x]TFLEK	5	0	1181.629146	0.0164	0.1800
QNTPVLFDSK[x]EAVLK	9	0	1687.914404	0.0163	0.2450
TDK[x]YAFSLTTFSPNGK	2	0	1775.872934	0.0162	0.2600
IQK[x]ENRHK	2	0	1051.588622	0.0162	0.1300
Q[x]EMK	0	0	534.247157	0.0162	0.0650
IDK[x]K	2	0	502.311471	0.0162	0.0650
E[x]MIAAQGIDEEDR	0	0	1475.656153	0.0162	0.2100
EKASK[x]GSNDDEMK	4	0	1437.640504	0.0162	0.2100
FDSEK[x]AGDR	4	0	1023.462090	0.0161	0.1450
M[x]FMTR	0	0	684.308705	0.0160	0.0800
VSTK[x]K	3	0	561.348581	0.0160	0.0800
LEFIK[x]VIPVEELKEIK	4	0	1926.144056	0.0159	0.2550
LVARNIPK[x]EIK	7	0	1279.797539	0.0159	0.1750
QFPDIYGIIFLFK[x]WNSK	12	0	2115.119239	0.0159	0.2700
DCTAYNIYDK[x]NK	9	0	1503.666324	0.0158	0.1900
IDRPAQVISFK[x]K	10	0	1400.813914	0.0158	0.1900
EIK[x]QIK	2	0	757.469750	0.0158	0.0950
DTTK[x]NK	3	0	705.365683	0.0158	0.0950
AVYMGLK[x]AFESCSNDEALR	6	0	2159.997873	0.0158	0.3000
TEPKAVDEEMK[x]VR	10	0	1530.771118	0.0158	0.2050
AVILSDTKPVDK[x]K	11	0	1412.823808	0.0158	0.2050
LALTKPK[x]GTPGYGPLGVLPK	6	0	2006.192733	0.0158	0.3150
S[x]SKSSLELANNAVK	0	0	1446.767750	0.0157	0.2200
QPEDK[x]LR	4	0	884.471536	0.0157	0.1100
TNNLDLEHK[x]HKTPDK	8	0	1788.911774	0.0157	0.2350
YIPNPVLVIIDVK[x]PK	12	0	1707.033394	0.0157	0.2350
TSASIDFDSNFLNSMIK[x]K	16	0	2016.982547	0.0156	0.2800
IWK[x]VMCKNK	2	0	1205.641245	0.0156	0.1400
K[x]INVKFFEK	0	0	1151.670224	0.0156	0.1400
KSK[x]TLQYFA	2	0	1084.591644	0.0156	0.1400
QGSATVGLVSK[x]THAVLVALK	10	0	1978.157410	0.0155	0.3100
FVK[x]LGIDPPK	2	0	1112.659326	0.0155	0.1550
DQPKK[x]VGQYIR	4	0	1330.735668	0.0155	0.1700
EIK[x]PNIRVALR	2	0	1307.803685	0.0155	0.1700
K[x]SSEQANLYERK	0	0	1451.736786	0.0154	0.1850
HTELRSFEQK[x]VMK	9	0	1631.845282	0.0154	0.2000
NELEKLNFSSLK[x]MK	11	0	1679.891560	0.0154	0.2150
YEVGAEYIKK[x]VIAR	9	0	1637.914013	0.0154	0.2150
K[x]FFAIDTANPIPVFTH	0	0	1816.951123	0.0153	0.2450
GGYAEVK[x]QSEVIGLVR	6	0	1703.920551	0.0153	0.2450
IDELVSNNEKIWK[x]VMCK	12	0	2105.064830	0.0153	0.2600
TAALSARPAK[x]NIRIHAYVK	9	0	2079.206421	0.0153	0.2900
KELFDCLK[x]IMR	7	0	1451.762804	0.0150	0.1650
TKDAVVLGVEK[x]R	10	0	1313.766632	0.0150	0.1800
EK[x]VAFILDQVR	1	0	1316.745171	0.0150	0.1650
LRHTVIK[x]TGLR	6	0	1292.804020	0.0150	0.1650
EALEK[x]TEEK	4	0	1075.539667	0.0150	0.1350
LNFSSLK[x]MK	6	0	1066.584449	0.0150	0.1350
E[x]IINRDIGK	0	0	1056.592704	0.0150	0.1350
K[x]HGQLK	0	0	709.423471	0.0150	0.0900
SLEK[x]TLVPYLRISQAVR	3	0	1972.146846	0.0150	0.2550
VVSSAIVDK[x]YIGESAR	8	0	1692.904567	0.0150	0.2400
STMLEK[x]IKENQEK	5	0	1576.812980	0.0150	0.1950
VGIK[x]PPK	3	0	737.479921	0.0150	0.1050
DQK[x]K	2	0	517.285985	0.0150	0.0600
K[x]TLVAHAVLKVGSALVGSQTK	0	0	2106.252365	0.0148	0.3100
QDLADATVETLKAIEGK[x]IAR	16	0	2141.169090	0.0147	0.2950
VGIK[x]PPKGVLLYGPPGTGK	3	0	1877.113761	0.0147	0.2800
EAEAAKDEQIEK[x]IDTVIK	11	0	2029.057817	0.0147	0.2650
IQFCLALHNDSIK[x]SMR	12	0	1931.970877	0.0147	0.2350
DPEEEAEMMTK[x]ETTEK	10	0	1896.796787	0.0147	0.2350
KYIPNPVLVIIDVK[x]PK	13	0	1835.128350	0.0147	0.2350
DEVLFNDK[x]PLPIEMK	7	0	1786.917438	0.0147	0.2200
S[x]FLELTEVWGKPQK	0	0	1660.882380	0.0146	0.2050
YYIIMGLQASK[x]LR	10	0	1554.859144	0.0146	0.1900
NDSYQLIK[x]ILPNK	7	0	1544.856167	0.0146	0.1900
EPPVYTPPKDK[x]K	10	0	1397.755400	0.0146	0.1750
VLGVFSEK[x]AQIK	7	0	1317.765572	0.0146	0.1750
S[x]ERDTALEKYK	0	0	1338.677880	0.0145	0.1600
VVSSAIVDK[x]YIGESARIIR	8	0	2075.173785	0.0145	0.2750
ILYVNNAK[x]SQEEAIENIK	7	0	2075.089784	0.0144	0.2600
YYK[x]DGIYDLLHACVDR	2	0	1999.946105	0.0144	0.2300
NLIRLAK[x]R	6	0	982.639929	0.0144	0.1150
DATDDK[x]R	5	0	819.372221	0.0143	0.1000
GIDLK[x]SIAEKMNGASGAELK	4	0	2031.066940	0.0143	0.2850
FFEK[x]EDVQSLKLK	3	0	1609.871482	0.0142	0.1850
LNFSSLK[x]MKDAVK	6	0	1479.811862	0.0142	0.1850
YGEK[x]ESLAAVLVR	3	0	1433.787759	0.0142	0.1850
EVLNKGVSK[x]DEK	8	0	1344.724827	0.0142	0.1700
MQK[x]LLR	2	0	787.473787	0.0142	0.0850
LVSK[x]TSFLTNASNNLAIR	3	0	1948.074078	0.0142	0.2550
VAQTTYKK[x]IYNEYPPTK	7	0	2043.067597	0.0141	0.2400
HK[x]TPDKGYGHR	1	0	1294.653005	0.0141	0.1550
VIGSELVQK[x]YVGEGAR	8	0	1703.920551	0.0141	0.2250
GK[x]SALSTLNGFVEELK	1	0	1691.909318	0.0141	0.2250
YEVGAEYIK[x]K	8	0	1198.623334	0.0140	0.1400
LRWK[x]R	3	0	757.471088	0.0140	0.0700
KDK[x]PK	2	0	614.375128	0.0140	0.0700
M[x]SQAR	0	0	591.279850	0.0140	0.0700
DKPK[x]YEPPVPTRTGR	3	0	1739.931783	0.0140	0.2100
LYNKFK[x]TNHGNPFM	5	0	1709.834718	0.0139	0.1950
AFGRVYATMQK[x]LQK	10	0	1639.886752	0.0139	0.1950
SSK[x]SSLELANNAVK	2	0	1446.767750	0.0139	0.1950
VLSVEEIEAHLQSIAEK[x]D	16	0	2009.031604	0.0139	0.2500
LDPAGFYIGYK[x]ATSAGPK	10	0	1854.951515	0.0139	0.2500
IWKVMCK[x]NK	6	0	1205.641245	0.0139	0.1250
IEVEVYK[x]ITTGDR	6	0	1521.803799	0.0138	0.1800
GFICKVVDK[x]DGIR	8	0	1505.802358	0.0138	0.1800
LFKSLGSGMDQEK[x]VLNK	12	0	1893.002891	0.0138	0.2350
SLPPEEYDEKLYNK[x]FK	13	0	1998.993768	0.0137	0.2200
GQYSTVGK[x]VAVGQQYR	7	0	1739.895399	0.0137	0.2200
NEEEPTK[x]K	6	0	973.471593	0.0137	0.1100
VVDK[x]DGIR	3	0	900.502835	0.0137	0.1100
AK[x]SAKIVR	1	0	871.560288	0.0137	0.1100
RMK[x]K	2	0	561.342056	0.0137	0.0550
K[x]LEK	0	0	516.327120	0.0137	0.0550
MPIDFK[x]GFICKVVDK	5	0	1795.936398	0.0137	0.2050
M[x]SFLELTEVWGKPQK	0	0	1791.922859	0.0137	0.2050
E[x]TIDNAETMKK	0	0	1278.612505	0.0136	0.1500
ANNWSK[x]FTATAALGVIHR	5	0	1956.032885	0.0136	0.2450
YK[x]SYLLQHREWDSK	1	0	1851.926697	0.0136	0.1900
S[x]RSYDSR	0	0	869.399102	0.0136	0.0950
LGVK[x]RFK	3	0	846.543913	0.0136	0.0950
NCACVISQK[x]K	8	0	1206.584850	0.0135	0.1350
TK[x]INLIETLR	1	0	1199.723710	0.0135	0.1350
VVTSK[x]LLKPR	4	0	1139.738968	0.0135	0.1350
DVAKMK[x]LSLFSNK	5	0	1479.811862	0.0135	0.1750
TLALK[x]YPGGGPGK	4	0	1257.708061	0.0135	0.1750
IIENEQSAEK[x]NAYVINLK	9	0	2075.089784	0.0133	0.2400
AHLDVQEK[x]DQPK	7	0	1406.715325	0.0133	0.1600
SGVK[x]LENVK	3	0	972.560345	0.0133	0.1200
LRLQK[x]R	4	0	812.534410	0.0133	0.0800
K[x]VADLK	0	0	672.416990	0.0133	0.0800
INEDSKLAVNENLASSK[x]SSM	16	0	2136.036759	0.0132	0.2650
LAQFEK[x]EEYVSDPKEQM	5	0	2069.961478	0.0132	0.2250
K[x]IEIPLPNEVGRMEILK	0	0	1978.128419	0.0132	0.2250
K[x]ACIIFFDEIDAIGGAR	0	0	1894.961028	0.0132	0.2250
EEIQK[x]GDGGTDYVCVPK	4	0	1893.877753	0.0132	0.2250
K[x]GEIRMGTTITALR	0	0	1545.866017	0.0132	0.1850
KGYQTIELDK[x]K	9	0	1321.724101	0.0132	0.1450
EIK[x]EVIELPVK	2	0	1295.769988	0.0132	0.1450
IEASK[x]GLIDRMSTNLR	4	0	1802.967176	0.0131	0.2100
S[x]SSDMAYTSMFKGNQK	0	0	1780.775938	0.0131	0.2100
LIEK[x]LELR	3	0	1012.628028	0.0131	0.1050
DIGK[x]VVDK	3	0	872.496688	0.0131	0.1050
DAVK[x]EAAR	3	0	858.455887	0.0131	0.1050
DIGKVVDK[x]CFGIK	7	0	1477.796212	0.0131	0.1700
TLEVLYLK[x]MHNNHAK	7	0	1809.955886	0.0130	0.1950
LIPIRGTEVEK[x]ITIK	10	0	1709.045018	0.0130	0.1950
LK[x]DLR	1	0	643.401675	0.0130	0.0650
VK[x]LEK	1	0	615.395529	0.0130	0.0650
CIDMFIHK[x]SAELYKNPK	7	0	2093.043703	0.0129	0.2200
LVLK[x]EVFLSFHNLVGRR	3	0	2026.183900	0.0129	0.2200
GQSIDDMIPAQK[x]	11	0	1301.628489	0.0129	0.1550
CNK[x]FFYILYFELYK	2	0	1946.963993	0.0129	0.1800
FAASK[x]EK	4	0	779.417716	0.0129	0.0900
MLLTEVHLLESK[x]VYHAIR	11	0	2151.187325	0.0128	0.2300
VLNK[x]EHLEADFVTQVAVR	3	0	2067.111188	0.0128	0.2300
GEK[x]RWSELR	2	0	1159.609749	0.0128	0.1150
KTVQYATK[x]R	7	0	1093.624337	0.0128	0.1150
EEYVSDPK[x]EQM	7	0	1353.575786	0.0127	0.1400
NEEKK[x]LMELFISK	4	0	1607.859201	0.0127	0.1650
DEPEETDVNK[x]YQK	9	0	1593.715773	0.0127	0.1650
TAALSARPAK[x]NIR	9	0	1367.799660	0.0127	0.1650
TFMNHIDVQK[x]EFQAR	9	0	1862.909665	0.0127	0.1900
LHQLRNK[x]ELISVSAASK	6	0	1893.079498	0.0126	0.2150
HNNHMAK[x]VLTLELYKK	6	0	1938.050842	0.0125	0.2000
IK[x]VLAQLGMQSLSPLK	1	0	1725.022174	0.0125	0.2000
E[x]EMIAAQGIDEEDR	0	0	1604.698741	0.0125	0.1750
K[x]INVLNFPSANFSK	0	0	1577.856502	0.0125	0.1750
SSTAAK[x]TFLEKR	5	0	1337.730248	0.0125	0.1500
SLLAHK[x]GGHVVR	5	0	1272.741423	0.0125	0.1500
K[x]QCVIANSCK	0	0	1206.584850	0.0125	0.1250
SSHIITK[x]ELK	6	0	1154.665864	0.0125	0.1250
K[x]PPVQPLAYK	0	0	1139.670224	0.0125	0.1250
NWK[x]EEYLR	2	0	1136.561406	0.0125	0.1000
QSK[x]YTYDR	2	0	1059.498475	0.0125	0.1000
DVAK[x]MK	3	0	690.373411	0.0125	0.0750
K[x]SLK	0	0	474.316557	0.0125	0.0500
FFPYYVYTTVAGIDK[x]EGK	14	0	2097.045801	0.0125	0.2250
IIYSDIDVDPVK[x]PEHVGK	11	0	2023.062511	0.0125	0.2250
S[x]SSDMAYTSMFKGNQKVVK	0	0	2107.007711	0.0124	0.2350
VGIKPPK[x]GVLLYGPPGTGK	6	0	1877.113761	0.0124	0.2350
EFHK[x]DMTLEEAEVLILK	3	0	2044.054982	0.0124	0.2100
IDELVSNNEK[x]IWK	9	0	1586.830346	0.0123	0.1600
LTHEKSTMLEK[x]IK	10	0	1556.859536	0.0123	0.1600
NWK[x]EEYLRAAK	2	0	1406.730582	0.0123	0.1350
DQPK[x]KVGQYIR	3	0	1330.735668	0.0123	0.1350
GFICK[x]VVDK	4	0	1064.568799	0.0122	0.1100
VATEKDFLDAVQK[x]VVK	12	0	1788.998462	0.0122	0.1950
ALTCK[x]MPGTLLPGPGK	4	0	1639.878887	0.0122	0.1950
DGIVLAAEK[x]KVTSK	8	0	1457.845270	0.0121	0.1700
KLDVAK[x]R	5	0	828.518092	0.0121	0.0850
LGVK[x]PPK	3	0	737.479921	0.0121	0.0850
YEAKAIGSGSEPAK[x]SELVK	13	0	1963.026127	0.0121	0.2300
RNAEELSSYQK[x]K	10	0	1451.736786	0.0121	0.1450
GSNDDEMKIDK[x]K	10	0	1378.639778	0.0121	0.1450
K[x]MAIDDDINWEELAR	0	0	1817.861714	0.0120	0.1800
IDRK[x]VEFGLPDLEGR	3	0	1742.931448	0.0120	0.1800
MKDAVK[x]EAAR	5	0	1117.591321	0.0120	0.1200
ASLLK[x]VNMENLIVTDLGK	4	0	1957.091700	0.0119	0.2150
SIK[x]GYTLPPHCSR	2	0	1514.766308	0.0119	0.1550
NKISWYTK[x]IVDELDLR	7	0	1992.067931	0.0119	0.1900
TGRSIK[x]GYTLPPHCSR	5	0	1828.936545	0.0119	0.1900
DGIQDIMPSQAK[x]ELKK	11	0	1799.945046	0.0119	0.1900
INVK[x]FFEK	3	0	1023.575269	0.0119	0.0950
LDRK[x]IEFPSYR	3	0	1422.761881	0.0118	0.1300
S[x]TLDLNHLADLYDR	0	0	1644.810672	0.0118	0.1650
IDKEDMGSNDK[x]ASK	10	0	1536.708913	0.0118	0.1650
AANVLAFQSTTK[x]TLALK	11	0	1776.014446	0.0118	0.2000
GFPTPK[x]ATSTGTTIVGVIAK	5	0	1945.088332	0.0117	0.2350
S[x]PTGQITSTSARSGK	0	0	1476.753161	0.0117	0.1750
K[x]AFGRVYATMQK	0	0	1398.744122	0.0117	0.1400
K[x]IDKEDMGSNDK	0	0	1378.639778	0.0117	0.1400
K[x]GVVALVEDKTK	0	0	1285.760486	0.0117	0.1400
S[x]PTGQITSTSAR	0	0	1204.604720	0.0117	0.1400
VIGSELVQK[x]YVGEGARMVR	8	0	2090.130540	0.0116	0.2200
EPNK[x]GSYRPYTAK	3	0	1509.757521	0.0115	0.1500
VK[x]AFGRVYATMQK	1	0	1497.812531	0.0115	0.1500
M[x]SERDTALEK	0	0	1178.560080	0.0115	0.1150
AEAK[x]DVAKMK	3	0	1089.585175	0.0115	0.1150
GGLGYPEDAIGKTK[x]LVK	13	0	1744.972250	0.0115	0.1950
HNFVGLFVELSK[x]LLVKDR	11	0	2113.204692	0.0114	0.2050
NSDYK[x]ETLIFK	4	0	1356.692468	0.0114	0.1250
ELLKLK[x]VELAK	5	0	1282.822356	0.0114	0.1250
ETIDNAETMK[x]K	9	0	1278.612505	0.0114	0.1250
LLENDIKVMK[x]SEFQR	9	0	1848.976678	0.0113	0.1700
LISGK[x]LDEARELLVK	4	0	1682.992985	0.0113	0.1700
AASLLK[x]VNMENLIVTDLGK	5	0	2028.128811	0.0113	0.2150
QVMEEKLDSK[x]NVQLAK	9	0	1858.982156	0.0113	0.1800
K[x]VAEQNENPTVGSAQK	0	0	1698.853594	0.0113	0.1800
RMPIDFK[x]GFICK	6	0	1510.778788	0.0113	0.1350
NK[x]YAIQLPLPPK	1	0	1380.812854	0.0113	0.1350
M[x]SRSYDSR	0	0	1000.439581	0.0113	0.0900
GVVALVEDK[x]TKSVALGGITK	8	0	1984.156741	0.0112	0.2250
GGLGYPEDAIGK[x]TKLVK	11	0	1744.972250	0.0112	0.1900
V[x]KAFGRVYATMQK	0	0	1497.812531	0.0112	0.1450
NKMVCK[x]IWK	5	0	1205.641245	0.0111	0.1000
K[x]ATDDDRWK	0	0	1133.546483	0.0111	0.1000
EKSLLAHK[x]GGHVVR	7	0	1529.878966	0.0111	0.1550
EK[x]SLLAHKGGHVVR	1	0	1529.878966	0.0111	0.1550
M[x]SSKSSLELANNAVK	0	0	1577.808228	0.0110	0.1650
QDLADATVETLK[x]AIEGKIAR	11	0	2141.169090	0.0110	0.2200
NLQVAK[x]SLDK	5	0	1114.634566	0.0110	0.1100
LRNK[x]R	3	0	685.434703	0.0110	0.0550
EK[x]VLK	1	0	615.395529	0.0110	0.0550
A[x]TTVK	0	0	518.306385	0.0110	0.0550
IMKLCFDELK[x]K	9	0	1423.756658	0.0109	0.1200
VLNKGDSGEMSLQKLFK[x]	16	0	1893.002891	0.0109	0.1850
DISSKSPSGNDALNDK[x]K	15	0	1774.869635	0.0109	0.1850
EK[x]SPAIIFIDELDAIGTK	1	0	1959.056365	0.0108	0.1950
A[x]SLLKVNMENLIVTDLGK	0	0	1957.091700	0.0108	0.1950
DEQIEK[x]IDTVIK	5	0	1429.766355	0.0108	0.1300
K[x]LDVAK	0	0	672.416990	0.0108	0.0650
ELVSK[x]ASPIAGSEGKEAYR	4	0	1991.032273	0.0108	0.2050
AHLDVQEKDQPK[x]K	11	0	1534.810280	0.0108	0.1400
REAEAAK[x]DEQIEK	6	0	1515.752826	0.0108	0.1400
ALTLK[x]TGPPGPPCGGKFMLK	4	0	2069.116472	0.0108	0.2150
FCVGLQK[x]IEEIFKK	6	0	1737.948678	0.0107	0.1500
LK[x]WSDER	1	0	932.471536	0.0107	0.0750
TKLVK[x]ER	4	0	872.544305	0.0107	0.0750
NIPK[x]EIK	3	0	840.506860	0.0107	0.0750
LLSSAK[x]K	5	0	745.469750	0.0107	0.0750
YPGGGPGK[x]TAILPVK	7	0	1453.829229	0.0107	0.1600
DQIGEEK[x]TILQSLLQR	6	0	1870.015898	0.0106	0.1700
DYYTK[x]QSK	4	0	1031.492328	0.0106	0.0850
QDRGK[x]LVR	4	0	970.567161	0.0106	0.0850
S[x]QARGFDR	0	0	935.457282	0.0106	0.0850
YEIDK[x]TLAGVTRDYYTK	4	0	2035.026127	0.0106	0.1800
WRDATDDK[x]R	7	0	1161.552629	0.0106	0.0950
SMAIDK[x]DIR	5	0	1047.538227	0.0106	0.0950
NHASIDK[x]MK	6	0	1042.522913	0.0106	0.0950
T[x]IDNAETMK	0	0	1021.474961	0.0106	0.0950
A[x]ASLLKVNMENLIVTDLGK	0	0	2028.128811	0.0105	0.2000
TLIDK[x]FSGEK	4	0	1136.607685	0.0105	0.1050
LDSK[x]NVQLAK	3	0	1114.634566	0.0105	0.1050
K[x]GTKTSETNDR	0	0	1235.610532	0.0105	0.1150
SETMKYYLPK[x]GK	9	0	1443.743119	0.0104	0.1250
LYNK[x]FKTNHGNPFM	3	0	1709.834718	0.0104	0.1450
GIDWREALEK[x]TEEK	9	0	1702.852533	0.0104	0.1450
AEQEELLSEK[x]VSTK	9	0	1589.814754	0.0104	0.1450
SLLTGK[x]HAIRYAGR	5	0	1541.878966	0.0104	0.1450
SVMAPLFLHDK[x]YDGR	10	0	1747.871494	0.0103	0.1550
QVARNELEK[x]LNFSSLK	8	0	1875.021318	0.0103	0.1650
VTVSK[x]GVAIDLLEECK	4	0	1759.938898	0.0103	0.1650
VVGSELIQK[x]YLGDGPR	8	0	1729.936200	0.0103	0.1650
CIDMFIHKSAELYK[x]NPK	13	0	2093.043703	0.0103	0.1750
NDGTIVIRK[x]LEETDVAK	8	0	1900.026461	0.0103	0.1750
QYQEVVKQGDVLLNK[x]LQK	14	0	2129.184348	0.0103	0.1850
NTWNSTLETAKAK[x]YASQK	12	0	2040.027522	0.0103	0.1850
QGSATVGLVSKTHAVLVALK[x]R	19	0	2134.258512	0.0102	0.2150
QEALSSK[x]TLFTRPIPVRR	6	0	2098.201001	0.0100	0.1800
LQMSAMYK[x]K	7	0	1098.556519	0.0100	0.0900
IDKK[x]TTEEK	3	0	1090.586949	0.0100	0.0900
VEFK[x]MGNGK	3	0	1008.506203	0.0100	0.0900
TKK[x]ACIIFFDEIDAIGGAR	2	0	2124.103657	0.0100	0.1900
QEVAAQKSSEETEDK[x]K	14	0	1805.864214	0.0100	0.1600
KSGNLPDADNSK[x]SDISK	11	0	1774.869635	0.0100	0.1700
YEYQK[x]LKESQLVDK	4	0	1769.919882	0.0100	0.1400
EDMGSNDK[x]ASKER	7	0	1465.646650	0.0100	0.1300
RGGDEWK[x]IEPLK	6	0	1426.756795	0.0100	0.1200
GGLGYPEDAIGK[x]TK	11	0	1404.724827	0.0100	0.1400
K[x]VEFGLPDLEGR	0	0	1358.719350	0.0100	0.1200
HK[x]TDLNHENLK	1	0	1347.689447	0.0100	0.1100
TLSMEK[x]HTELR	5	0	1343.686669	0.0100	0.1100
MPFGNTHNK[x]FK	8	0	1319.644415	0.0100	0.1100
VMK[x]SEFQR	2	0	1023.517101	0.0100	0.0800
LVK[x]ERQAR	2	0	998.598459	0.0100	0.0800
TLFRK[x]EK	4	0	920.544305	0.0100	0.0700
ILIDK[x]AR	4	0	827.522844	0.0100	0.0700
NK[x]PDER	1	0	757.371829	0.0100	0.0600
LK[x]LELK	1	0	742.495236	0.0100	0.0600
LDVAK[x]R	4	0	700.423137	0.0100	0.0600
VDVK[x]TK	3	0	688.411904	0.0100	0.0600
VLK[x]TK	2	0	587.400615	0.0100	0.0500
VFHPITK[x]AVILSDTKPVDK	6	0	2107.204023	0.0097	0.1850
EIDMTCAREASK[x]TLSK	11	0	1838.886542	0.0097	0.1550
FVIHQEENK[x]RSVGIK	8	0	1782.973979	0.0097	0.1450
S[x]TLDLNHLADLYDRK	0	0	1772.905627	0.0097	0.1450
TDNHLSSTLEK[x]LSFK	10	0	1718.883832	0.0097	0.1450
L[x]MTEFVDQVDDVVK	0	0	1636.801747	0.0096	0.1350
TPNDTQK[x]YSNDK	6	0	1409.642221	0.0096	0.1150
RLLK[x]LEEAMK	3	0	1229.716515	0.0095	0.0950
TNAIVMK[x]DIR	6	0	1159.638269	0.0095	0.0950
SLLTGK[x]HAIR	5	0	1094.655970	0.0095	0.0950
MVRGGYAEVK[x]QSEVIGLVR	9	0	2090.130540	0.0095	0.1800
LMSKVAEK[x]AQINTQEYGR	7	0	2065.062523	0.0094	0.1700
TAAVNIK[x]VR	6	0	970.592313	0.0094	0.0850
K[x]SRGVILQSDIEEAYAR	0	0	1934.022044	0.0094	0.1600
LFLLRIVAFDQLVK[x]EK	13	0	1931.160709	0.0094	0.1500
TTMTNGFLAHK[x]LCIHK	10	0	1870.954502	0.0094	0.1500
K[x]EEMVMLK	0	0	1006.519074	0.0094	0.0750
VEFK[x]MGNGKMVEISR	3	0	1723.874862	0.0093	0.1400
ELAAIK[x]EDTEAVLKR	5	0	1684.935865	0.0093	0.1400
K[x]NCKADAGITIAPR	0	0	1513.803419	0.0093	0.1300
TSTGGPK[x]LQLNLER	6	0	1512.825929	0.0093	0.1300
M[x]SERDTALEKYK	0	0	1469.718358	0.0092	0.1100
NK[x]GTMK	1	0	677.353010	0.0092	0.0550
DWNACKK[x]ELLK	6	0	1403.723052	0.0091	0.1000
LMVEMEKK[x]LEK	7	0	1376.740675	0.0091	0.1000
LKK[x]TLEVLYLK	2	0	1346.853655	0.0091	0.1000
LEFIKVIPVEELK[x]EIK	12	0	1926.144056	0.0091	0.1450
ATTVK[x]DTMNVDINAIK	4	0	1732.902849	0.0091	0.1450
GKSALSTLNGFVEELK[x]AEVR	15	0	2147.158527	0.0090	0.1800
VSGIRK[x]HFEQVINEK	5	0	1782.973979	0.0090	0.1350
NKLLK[x]VTVSK	4	0	1128.722984	0.0090	0.0900
LLK[x]PR	2	0	625.427496	0.0090	0.0450
ILFSDVK[x]AMTTGLR	6	0	1550.848972	0.0089	0.1250
LSFK[x]SIADVADMLEANDK	3	0	1965.971650	0.0089	0.1600
K[x]IPQVASFR	0	0	1044.607962	0.0089	0.0800
FDVIVAK[x]GK	6	0	975.575269	0.0089	0.0800
GVLLYGPPGTGK[x]TMLVK	11	0	1729.979978	0.0088	0.1500
LILVDDEK[x]TSWIYKNK	7	0	1964.061785	0.0088	0.1400
NLNAPK[x]FSFISNVRPK	5	0	1831.010363	0.0088	0.1400
SPTGQITSTSARSGK[x]K	14	0	1604.848116	0.0088	0.1400
EAEAAK[x]DEQIEK	5	0	1359.651724	0.0088	0.1050
DEK[x]SGVKLENVK	2	0	1344.724827	0.0088	0.1050
MQK[x]LLRLR	2	0	1056.658947	0.0088	0.0700
K[x]IEFPSYR	0	0	1038.549782	0.0088	0.0700
QVK[x]R	2	0	529.333601	0.0088	0.0350
EVIELPLK[x]NPELFLR	7	0	1809.039932	0.0087	0.1300
GYQTIELDKK[x]LDVAK	9	0	1719.940617	0.0087	0.1300
GGVHVKLAHLSK[x]HPK	11	0	1606.941898	0.0087	0.1300
VNQIESQMAMAEK[x]LIQIR	12	0	2101.102276	0.0086	0.1550
SLPPEEYDEK[x]LYNK	9	0	1723.830403	0.0086	0.1200
VVTSKLLK[x]PRVNNR	7	0	1622.994323	0.0086	0.1200
DRGK[x]LVR	3	0	842.508589	0.0086	0.0600
AK[x]VAEQNENPTVGSAQK	1	0	1769.890704	0.0085	0.1450
INEDSK[x]LAVNENLASSKSSM	5	0	2136.036759	0.0085	0.1700
IEASK[x]GLIDR	4	0	1100.618917	0.0085	0.0850
ENEQKIK[x]TLSMEK	6	0	1576.812980	0.0085	0.1100
YTSLSEEQKMK[x]SDINAHK	10	0	2108.020718	0.0083	0.1500
INVKFFEK[x]EDVQSLK	7	0	1822.982813	0.0083	0.1250
IDTVIK[x]LVDHSFDEK	5	0	1757.919882	0.0083	0.1250
TRLLENDIK[x]VMK	8	0	1458.822760	0.0083	0.1000
LK[x]YYEQKIR	1	0	1239.697497	0.0083	0.0750
ATAIGRASK[x]AAR	8	0	1171.678492	0.0083	0.1000
IEDTDK[x]YDK	5	0	1125.518932	0.0083	0.0750
IIPLK[x]K	4	0	710.505408	0.0083	0.0500
KTLVAHAVLK[x]VGSALVGSQTK	9	0	2106.252365	0.0083	0.1750
ELAAIK[x]EDTEAVLK	5	0	1528.834763	0.0082	0.1150
YDKK[x]DLVR	3	0	1035.571243	0.0081	0.0650
VVDASIVSK[x]ALGNFVASVLAR	8	0	2115.205083	0.0081	0.1700
EYLEK[x]NWKEGLSR	4	0	1650.836493	0.0081	0.1050
LEFIK[x]VIPVEELK	4	0	1555.922455	0.0081	0.1050
K[x]CLTDLEDEAPAK	0	0	1488.712937	0.0081	0.1050
V[x]SPTGQITSTSAR	0	0	1303.673128	0.0081	0.1050
AVEK[x]LSVEALNSLTGEFKGK	3	0	2119.152381	0.0080	0.1600
TNNLDLEHKHK[x]TPDK	10	0	1788.911774	0.0080	0.1200
IEDTDKYDK[x]K	8	0	1253.613888	0.0080	0.0800
DIK[x]VIMATNR	2	0	1159.638269	0.0080	0.0800
DAVVLGVEK[x]R	8	0	1084.624003	0.0080	0.0800
EPPVYTPPK[x]DKK	8	0	1397.755400	0.0079	0.0950
KTELFK[x]ASTSAK	5	0	1309.724101	0.0079	0.0950
K[x]FDQLTQALNVAIR	0	0	1615.904510	0.0079	0.1100
KEK[x]WIAK	2	0	901.538493	0.0079	0.0550
SQDISINGNSKK[x]EEPK	11	0	1772.890370	0.0078	0.1250
V[x]SPTGQITSTSARSGK	0	0	1575.821569	0.0078	0.1250
ATSAGPK[x]QTETINWLEKR	6	0	2029.059155	0.0078	0.1400
GGDWERK[x]NR	6	0	1116.542400	0.0078	0.0700
ETEK[x]LAEER	3	0	1103.545814	0.0078	0.0700
SLALTK[x]KDK	5	0	1002.607293	0.0078	0.0700
FNLMVICK[x]DKK	7	0	1394.741343	0.0077	0.0850
YLHQSLKYK[x]EDTALR	8	0	1863.984208	0.0077	0.1150
HNNHMAK[x]VLTLELYK	6	0	1809.955886	0.0077	0.1150
LNQQSVLLPLLK[x]DNIAHR	11	0	2071.190103	0.0075	0.1350
SETMK[x]YYLPKGK	4	0	1443.743119	0.0075	0.0900
K[x]HFEQVINEK	0	0	1270.666925	0.0075	0.0750
T[x]IDNAETMKK	0	0	1149.569917	0.0075	0.0750
FIVK[x]ASSGPR	3	0	1060.602876	0.0075	0.0750
DGIVLAAEK[x]K	8	0	1042.602207	0.0075	0.0750
STELFK[x]NEEEPTKK	5	0	1678.841301	0.0075	0.1050
DEEWPPK[x]M	6	0	1030.442937	0.0075	0.0600
K[x]SLKDECK	0	0	1006.511679	0.0075	0.0600
LMSK[x]VAEK	3	0	904.505142	0.0075	0.0600
F[x]MTR	0	0	553.268226	0.0075	0.0300
K[x]MQE	0	0	534.247157	0.0075	0.0300
M[x]PPK	0	0	471.251517	0.0075	0.0300
CSPSATLTHRTMTEK[x]AR	14	0	1945.946117	0.0074	0.1250
EDTEAVLK[x]RINDTVGIK	7	0	1900.026461	0.0074	0.1250
NEEK[x]KLMELFISK	3	0	1607.859201	0.0073	0.0950
CTK[x]IIENEQSAEK	2	0	1548.745296	0.0073	0.0950
ELKK[x]EEMVMLK	3	0	1376.740675	0.0073	0.0800
HKTPDK[x]GYGHR	5	0	1294.653005	0.0073	0.0800
IDK[x]EDMGSNDK	2	0	1250.544822	0.0073	0.0800
FKLNVYK[x]YR	6	0	1229.692020	0.0072	0.0650
NK[x]MVCKIWK	1	0	1205.641245	0.0072	0.0650
MPPK[x]EDWEK	3	0	1158.537893	0.0072	0.0650
NK[x]LTNDETR	1	0	1089.541397	0.0072	0.0650
S[x]ERDTALEK	0	0	1047.519601	0.0072	0.0650
EDVQSLK[x]LKYYEQK	6	0	1769.919882	0.0071	0.1000
DGIVLAAEKK[x]VTSK	9	0	1457.845270	0.0071	0.1000
WAIK[x]EKR	3	0	929.544639	0.0071	0.0500
YK[x]LHSEK	1	0	903.481373	0.0071	0.0500
SLK[x]DECK	2	0	878.416723	0.0071	0.0500
RAVEK[x]LSVEALNSLTGEFK	4	0	2090.137066	0.0071	0.1350
EIQDEK[x]EAEAAR	5	0	1387.657871	0.0071	0.0850
S[x]SSDMAYTSMFK	0	0	1353.558028	0.0071	0.0850
RGERPSCPTGYHLK[x]SIR	13	0	2013.032561	0.0071	0.1200
K[x]VEFGLPDLEGRAHILR	0	0	1949.084584	0.0071	0.1200
AQISVRLVPYLTK[x]LESK	12	0	1944.140700	0.0071	0.1200
SNNIK[x]ENEQK	4	0	1202.589070	0.0070	0.0700
VETAVLSTTVK[x]AQAR	10	0	1572.883440	0.0070	0.1050
AVAVVVDPIQSVK[x]GK	12	0	1508.892552	0.0070	0.1050
TSK[x]TPPTAMLSSVREIIK	2	0	1958.086949	0.0069	0.1250
LENQRK[x]WR	5	0	1128.615169	0.0069	0.0550
LLKVTVSK[x]GVAIDLLEECK	7	0	2114.201970	0.0068	0.1300
VPDK[x]LIDASTVKHVFPITK	3	0	2107.204023	0.0068	0.1300
GIGSYEK[x]QSEVSVGLRFIK	6	0	2096.126503	0.0068	0.1300
DWNACK[x]KELLK	5	0	1403.723052	0.0068	0.0750
LK[x]KTLEVLYLK	1	0	1346.853655	0.0068	0.0750
EDGMK[x]ILMVNR	4	0	1304.658013	0.0068	0.0750
LYFYYILFFEK[x]CNR	10	0	1974.970140	0.0068	0.0950
LGISATALSPEEK[x]K	12	0	1442.797987	0.0068	0.0950
GVILYGAPGTGK[x]TLLAK	11	0	1657.976610	0.0068	0.1150
LDRK[x]IEIPLPNEVGR	3	0	1747.994380	0.0067	0.1000
SALSTLNGFVEELK[x]AEVR	13	0	1962.042110	0.0067	0.1200
YK[x]VNLYKFR	1	0	1229.692020	0.0067	0.0600
GAATIK[x]GAIWYGIDFTAAR	5	0	1981.042053	0.0066	0.1250
TLSMEK[x]HTELRSFEQK	5	0	1962.983216	0.0066	0.1050
K[x]PPVQPLAYKSATPFR	0	0	1799.009303	0.0066	0.1050
GLGYPEDAIGKTK[x]LVK	12	0	1687.950789	0.0066	0.1050
GLGYPEDAIGK[x]TKLVK	10	0	1687.950789	0.0066	0.1050
QTETINWLEK[x]RFK	9	0	1691.899424	0.0065	0.0850
GFICK[x]VVDKDGIR	4	0	1505.802358	0.0065	0.0850
VNLYK[x]FREER	4	0	1352.720019	0.0065	0.0650
FLHDK[x]NSDYK	4	0	1265.603994	0.0065	0.0650
NEEK[x]LAEFDK	3	0	1221.587675	0.0065	0.0650
AIHK[x]LGSTLK	3	0	1066.649824	0.0065	0.0650
VALRNDSYQLIK[x]ILPNK	11	0	1984.146846	0.0065	0.1100
ARQEVAAQK[x]SSEETEDK	8	0	1904.907471	0.0065	0.1100
LILVDDEK[x]TSWIYK	7	0	1721.923907	0.0064	0.0900
K[x]VGQYIR	0	0	862.502443	0.0064	0.0450
KDYTMAQPEFFK[x]AVR	11	0	1829.913356	0.0063	0.0950
Q[x]LMTEFVDQVDDVVK	0	0	1764.860319	0.0063	0.0950
SGVK[x]LENVKIYADLK	3	0	1675.950788	0.0063	0.0950
M[x]STLDLNHLADLYDRK	0	0	1903.946106	0.0063	0.1000
DRIDK[x]NTWNSTLETAK	4	0	1890.943464	0.0063	0.1000
K[x]EPPVYTPPKDK	0	0	1397.755400	0.0063	0.0750
ELK[x]K	2	0	516.327120	0.0063	0.0250
ATTVK[x]DTMNVDINAIKK	4	0	1860.997805	0.0062	0.1050
VSK[x]ILEHKEIMLR	2	0	1594.922802	0.0062	0.0800
GDSGEMSLQKLFK[x]	12	0	1438.712546	0.0062	0.0800
SAKAK[x]NPMFALSR	4	0	1419.765584	0.0062	0.0800
AVILSDTK[x]PVDKK	7	0	1412.823808	0.0062	0.0800
FFEKINVK[x]K	7	0	1151.670224	0.0061	0.0550
NAEELSSYQKK[x]LIR	10	0	1677.904901	0.0061	0.0850
IAYASVVYIADK[x]YK	11	0	1602.865670	0.0061	0.0850
KEVAEADIASK[x]DLEETDER	10	0	2147.022884	0.0061	0.1150
TK[x]KACIIFFDEIDAIGGAR	1	0	2124.103657	0.0061	0.1150
LGSTAIGVK[x]TKDAVVLGVEK	8	0	1984.156741	0.0060	0.1200
YK[x]NENLENIEDVQLR	1	0	1875.932566	0.0060	0.0900
NLNQIVNELDEEK[x]YK	12	0	1847.926420	0.0060	0.0900
INVK[x]FFEKEDVQSLK	3	0	1822.982813	0.0060	0.0900
SMAIDK[x]DIRWELIAR	5	0	1815.966450	0.0060	0.0900
QEVAAQK[x]SSEETEDK	6	0	1677.769259	0.0060	0.0900
MSSK[x]SSLELANNAVK	3	0	1577.808228	0.0060	0.0900
KYDK[x]TEDDIK	3	0	1253.613888	0.0060	0.0600
WK[x]TLSKESAR	1	0	1204.656362	0.0060	0.0600
IHAK[x]SMAIDK	3	0	1112.601159	0.0060	0.0600
K[x]NRLK	0	0	657.428557	0.0060	0.0300
QVK[x]NR	2	0	643.376523	0.0060	0.0300
EDALFK[x]NEEKK	5	0	1349.682631	0.0059	0.0650
M[x]SRSYDSRTTIFSPEGR	0	0	1988.937329	0.0059	0.1000
K[x]LEFPLPNEEARVGILR	0	0	1980.115548	0.0059	0.1000
DSESTEEK[x]EAQAVQRAR	7	0	1932.913617	0.0059	0.1000
SPAIIFIDELDAIGTK[x]R	15	0	1858.019923	0.0059	0.1000
INEDSK[x]LAVNENLASSK	5	0	1830.932231	0.0059	0.1000
A[x]KVAEQNENPTVGSAQK	0	0	1769.890704	0.0059	0.1000
ATAIGKSSTAAK[x]TFLEK	11	0	1722.951515	0.0059	0.1000
HNFVGLFVELSKLLVK[x]DR	15	0	2113.204692	0.0058	0.1050
EVLNK[x]GVSKDEK	4	0	1344.724827	0.0058	0.0700
KLPNIEEATFDK[x]R	11	0	1559.830681	0.0058	0.0750
FDSEK[x]AGDREVQR	4	0	1535.732760	0.0058	0.0750
LRK[x]EVAEADIASK	2	0	1428.793571	0.0058	0.0750
AVAASLGVNFLK[x]VVSSAIVDK	11	0	2087.198937	0.0057	0.1200
ASAGPLIASQTVK[x]K	12	0	1369.792844	0.0057	0.0800
EIK[x]PNIR	2	0	868.513006	0.0057	0.0400
PRK[x]QYSAK	2	0	976.545365	0.0056	0.0450
SSK[x]DISSK	2	0	850.439569	0.0056	0.0450
IAK[x]GAIEK	2	0	828.506860	0.0056	0.0450
ILPNK[x]VDPLVSLMMVEK	4	0	1925.072882	0.0056	0.0950
FNSNAIAAVATK[x]MVTLK	11	0	1777.975953	0.0056	0.0950
K[x]SKTLQYFA	0	0	1084.591644	0.0056	0.0500
K[x]EPPVYTPPK	0	0	1154.633506	0.0055	0.0550
K[x]NTEDIEMTA	0	0	1150.517549	0.0055	0.0550
VLTLELYK[x]KLR	7	0	1374.859801	0.0055	0.0600
E[x]QKPEVDYSEK	0	0	1350.630263	0.0055	0.0600
YK[x]EDTALRSEM	1	0	1341.623403	0.0055	0.0600
SLEK[x]TLVPYLR	3	0	1317.765572	0.0055	0.0600
EFEIIK[x]GVLCQFR	5	0	1637.859869	0.0054	0.0700
SLDK[x]QMVEERVLK	3	0	1573.849698	0.0054	0.0700
NNSWAK[x]SWSNLDLR	5	0	1689.822239	0.0054	0.0750
YLHQSLK[x]YKEDTALR	6	0	1863.984208	0.0053	0.0800
S[x]GYDRALSVFSPDGR	0	0	1625.779708	0.0053	0.0800
QTLNK[x]IALDEQIQALK	4	0	1825.030821	0.0053	0.0850
VVKVDAQDFLK[x]VAETR	10	0	1817.004608	0.0053	0.0850
DISSK[x]SPSGNDALNDK	4	0	1646.774679	0.0053	0.0850
VELAKQNLFVPTSDK[x]EK	14	0	1945.051948	0.0053	0.0900
VLNKGDSGEMSLQK[x]LFK	13	0	1893.002891	0.0053	0.0900
AVEK[x]LSVEALNSLTGEFK	3	0	1934.035964	0.0053	0.0950
AQSGPDASAK[x]LPTVIPTTR	9	0	1909.026796	0.0053	0.1000
LGSTAIGVKTK[x]DAVVLGVEK	10	0	1984.156741	0.0052	0.1050
VVDKCFGIK[x]FDIMPR	8	0	1823.942544	0.0050	0.0750
DIK[x]SMIADK	2	0	1019.532081	0.0050	0.0450
NWSK[x]IYDFPLFQGIFIR	3	0	2143.125385	0.0050	0.0850
K[x]TTEEKEATPMEMDEEK	0	0	2024.891743	0.0050	0.0850
NLQVAK[x]SLDKQMVEER	5	0	1886.988302	0.0050	0.0800
ATREPNK[x]GSYRPYTAK	6	0	1837.943407	0.0050	0.0800
K[x]LPNIEEATFDKR	0	0	1559.830681	0.0050	0.0650
TLSK[x]WRDATDDK	3	0	1434.710239	0.0050	0.0600
SAK[x]AKNPMFALSR	2	0	1419.765584	0.0050	0.0650
SVQPLASAK[x]ELLR	8	0	1410.819392	0.0050	0.0650
TLIDKFSGEK[x]K	9	0	1264.702640	0.0050	0.0550
AK[x]NPMFALSR	1	0	1133.601493	0.0050	0.0500
ATAIGK[x]SSTAAK	5	0	1104.613831	0.0050	0.0600
DSEALK[x]TR	5	0	918.477013	0.0050	0.0400
KDQK[x]K	3	0	645.380940	0.0050	0.0250
LGVK[x]R	3	0	571.380549	0.0050	0.0250
DK[x]PK	1	0	486.280173	0.0050	0.0200
NYPLILYLVEGNGQTAK[x]R	16	0	2048.105376	0.0047	0.0850
TNTNNSILFAALSK[x]SLVR	13	0	1948.074078	0.0047	0.0850
LFLLRSDYYMASTYTK[x]K	15	0	2099.076051	0.0047	0.0800
QEALSSK[x]TLFTRPIPVR	6	0	1942.099899	0.0047	0.0800
QAAK[x]ASVVETVTLTK	3	0	1544.877294	0.0047	0.0700
YEYQKLK[x]ESQLVDK	6	0	1769.919882	0.0046	0.0650
NCACVISQK[x]KVPDK	8	0	1645.827913	0.0046	0.0650
IDK[x]NTWNSTLETAK	2	0	1619.815423	0.0046	0.0650
YQK[x]PVDTEEENDK	2	0	1593.715773	0.0046	0.0600
QKSLEK[x]TLVPYLR	5	0	1573.919099	0.0046	0.0600
N[x]SSSDMAYTSMFK	0	0	1467.600950	0.0046	0.0600
NIPK[x]ARASLTAAK	3	0	1339.793514	0.0046	0.0600
M[x]NSTEEIDLYNR	0	0	1483.661239	0.0046	0.0550
KIDK[x]EDMGSNDK	3	0	1378.639778	0.0046	0.0550
ELLK[x]LKVELAK	3	0	1282.822356	0.0045	0.0500
LALTK[x]PKGTPGYGPLGVLPK	4	0	2006.192733	0.0045	0.0900
VMK[x]EDNLILR	2	0	1229.680131	0.0045	0.0450
EQK[x]PEVDYSEKFAELQK	2	0	2067.015955	0.0044	0.0750
LENVKIYADLK[x]INEDSK	10	0	1991.057425	0.0044	0.0750
NLQVAKSLDK[x]QMVEER	9	0	1886.988302	0.0044	0.0700
VATEK[x]DFLDAVQKVVK	4	0	1788.998462	0.0044	0.0700
VAQTTYK[x]K	6	0	937.523235	0.0044	0.0350
KVADLK[x]K	5	0	800.511946	0.0043	0.0300
EAVLK[x]LK	4	0	799.516697	0.0043	0.0300
YYK[x]PDLTIDEAVR	2	0	1581.803799	0.0042	0.0550
GLGYPEDAIGK[x]TK	10	0	1347.703366	0.0042	0.0550
VK[x]VIAATNRVDTLDPALLR	1	0	2064.205418	0.0042	0.0800
ELVSKASPIAGSEGK[x]EAYR	14	0	1991.032273	0.0042	0.0800
ASK[x]AAR	2	0	602.349976	0.0042	0.0250
M[x]ATTVKDTMNVDINAIK	0	0	1863.943328	0.0041	0.0700
VPTFANFHTPIFIAK[x]R	14	0	1858.025287	0.0041	0.0650
KDGIQDIMPSQAK[x]ELK	12	0	1799.945046	0.0041	0.0650
VLKTK[x]DEGGPAGGLYI	4	0	1616.877294	0.0041	0.0650
RQGITEAYNQK[x]AVEK	10	0	1733.905962	0.0040	0.0600
YFATLQKSK[x]R	8	0	1240.692746	0.0040	0.0400
MVTANIK[x]NIK	6	0	1130.648106	0.0040	0.0400
TNSTDEK[x]GTK	6	0	1079.509429	0.0040	0.0400
NAEELSSYQK[x]KLIR	9	0	1677.904901	0.0039	0.0550
TDELK[x]DANIIYDLEILR	4	0	2033.067988	0.0038	0.0650
K[x]SNFFLQLDGLVGQEAR	0	0	1921.005669	0.0038	0.0650
VYHAIRNIPK[x]AR	9	0	1436.836379	0.0038	0.0450
SK[x]TLQYFA	1	0	956.496688	0.0037	0.0300
K[x]YDK	0	0	552.290736	0.0037	0.0150
LIK[x]K	2	0	500.368591	0.0037	0.0150
VVGSEFVQK[x]YLGEGPRMVR	8	0	2150.130540	0.0037	0.0700
EKSPAIIFIDELDAIGTK[x]R	17	0	2115.157467	0.0037	0.0700
EFPDLGVLEGK[x]RIDRPGR	10	0	2053.106771	0.0036	0.0650
SITEFGDTATAK[x]ELEAMK	11	0	1940.940017	0.0036	0.0650
NKTDTK[x]TIEAITFK	5	0	1608.872208	0.0036	0.0500
EK[x]RTFLR	1	0	948.550451	0.0036	0.0250
LVK[x]GRQD	2	0	814.466059	0.0036	0.0250
C[x]SPSATLTHRTMTEKAR	0	0	1945.946117	0.0035	0.0600
GTK[x]TSETNDRNSTNNTK	2	0	1866.866670	0.0035	0.0600
KAQSGPDASAK[x]LPTVIPTTR	10	0	2037.121751	0.0035	0.0700
NIK[x]VIMATNR	2	0	1158.654253	0.0035	0.0350
ITTGDRLILTENIK[x]TK	13	0	1815.046470	0.0034	0.0550
SQDISINGNSK[x]KEEPK	10	0	1772.890370	0.0034	0.0550
M[x]SGYDRALSVFSPDGR	0	0	1756.820186	0.0034	0.0550
TVQK[x]VETAVLSTTVKAQAR	3	0	2029.153050	0.0034	0.0650
VSTTPANSFELK[x]QYLIQR	11	0	2094.110853	0.0033	0.0600
K[x]IEIPLPNEVGR	0	0	1363.782281	0.0033	0.0400
GGVHVK[x]LAHLSK	5	0	1244.735277	0.0033	0.0400
K[x]LMELFISK	0	0	1107.636148	0.0033	0.0300
LESK[x]QR	3	0	759.423863	0.0033	0.0200
QGLHK[x]K	4	0	709.423471	0.0033	0.0200
K[x]SGFEK	0	0	694.364957	0.0033	0.0200
AVEKLSVEALNSLTGEFK[x]GK	17	0	2119.152381	0.0032	0.0650
QIK[x]EIKEVIELPVK	2	0	1665.007573	0.0032	0.0450
ASK[x]GSNDDEMKIDK	2	0	1536.708913	0.0032	0.0450
HGGYK[x]PTDKHK	4	0	1266.646859	0.0032	0.0350
ALQDYK[x]PELASDPIIR	5	0	1827.972976	0.0031	0.0500
VGK[x]SAVIK	2	0	800.511946	0.0031	0.0250
MATTVKDTMNVDINAIK[x]K	16	0	1992.038284	0.0031	0.0550
TLPPELK[x]GEALGNSEHIR	6	0	1960.037693	0.0031	0.0550
LFNLEPK[x]ILEEVPLR	6	0	1809.039932	0.0030	0.0450
AHILRIHAK[x]SMAIDK	8	0	1702.966393	0.0030	0.0450
QVMEEK[x]LDSK	5	0	1205.596130	0.0030	0.0300
K[x]TLVAHAVLK	0	0	1078.686208	0.0030	0.0300
ILSGEQTVK[x]YDR	8	0	1407.735725	0.0029	0.0350
GVMTLGFDLIK[x]R	10	0	1348.753625	0.0029	0.0350
K[x]QLLIDGANVLR	0	0	1338.798265	0.0029	0.0350
FLHDKNSDYK[x]ETLIFK	9	0	1997.025735	0.0028	0.0450
STELQIGVVEDDK[x]PFR	12	0	1831.931505	0.0028	0.0450
YLHQSLK[x]YK	6	0	1178.644738	0.0028	0.0250
LLVK[x]DRIDK	3	0	1098.676036	0.0028	0.0250
FGNRDLVK[x]K	7	0	1075.613774	0.0028	0.0250
VK[x]VIAATNR	1	0	970.592313	0.0028	0.0250
SAVIK[x]TSTR	4	0	961.555594	0.0028	0.0250
LSGVVEGIFQK[x]CYAK	10	0	1697.880996	0.0027	0.0400
DECK[x]QDIMFELGLLQER	3	0	2123.002624	0.0026	0.0450
VLNK[x]GDSGEMSLQKLFK	3	0	1893.002891	0.0026	0.0450
ATAIGK[x]SSTAAKTFLEK	5	0	1722.951515	0.0026	0.0450
QIQPK[x]TFANLVSSTLYEK	4	0	2066.104707	0.0025	0.0450
NTWNSTLETAK[x]AKYASQK	10	0	2040.027522	0.0025	0.0450
LFAYPPK[x]SVQPTAKTVQK	6	0	2002.125051	0.0025	0.0450
EAGFIDDILIITPASK[x]EK	15	0	1959.056365	0.0025	0.0450
SGNLPDADNSK[x]SDISK	10	0	1646.774679	0.0025	0.0400
SFEQK[x]VMK	4	0	995.510954	0.0025	0.0200
K[x]QYSAK	0	0	723.391504	0.0025	0.0150
TIEAITFK[x]TDNHLSSTLEK	7	0	2147.110911	0.0024	0.0450
VVKGNQK[x]FSSTADYMNMSS	6	0	2092.955678	0.0024	0.0450
VGCDRNK[x]YAIQLPLPPK	6	0	1968.061404	0.0024	0.0400
ELNLMDPK[x]VPEDIFK	7	0	1786.917438	0.0023	0.0350
GTKK[x]SGNLPDADNSK	3	0	1530.763724	0.0023	0.0350
EQK[x]PEVDYSEK	2	0	1350.630263	0.0023	0.0250
IGLHDDAYLDVCK[x]YYR	12	0	1999.946105	0.0022	0.0350
LSVEALNSLTGEFK[x]GK	13	0	1691.909318	0.0022	0.0350
K[x]SGRSAPGVSTTSTIQ	0	0	1575.821569	0.0022	0.0350
LGVMYAK[x]NLPNIQR	6	0	1615.886752	0.0021	0.0300
MPGTLLPGPGK[x]GYIGDPIK	10	0	1910.033463	0.0021	0.0400
ELEAMK[x]LLRPRK	5	0	1482.870377	0.0021	0.0250
K[x]PPVQPLAYKSATPFRK	0	0	1927.104259	0.0021	0.0350
FLSK[x]TLDSNSLTHEK	3	0	1718.883832	0.0020	0.0300
EWLDK[x]LGDKGPAAAR	4	0	1625.852476	0.0020	0.0300
EERFK[x]LNVYK	4	0	1324.713873	0.0020	0.0200
GYQTIELDK[x]K	8	0	1193.629146	0.0020	0.0200
SRK[x]VAQTTYK	2	0	1180.656362	0.0020	0.0200
INVK[x]K	3	0	600.395864	0.0020	0.0100
M[x]CSPSATLTHRTMTEKAR	0	0	2076.986596	0.0019	0.0350
EVAEADIASK[x]DLEETDER	9	0	2018.927929	0.0019	0.0350
K[x]PIGATWKTTQLEEANSK	0	0	2001.053008	0.0019	0.0350
LVPYLTKLESK[x]QR	10	0	1573.919099	0.0019	0.0250
TK[x]INLIETLRTITDGK	1	0	1815.046470	0.0019	0.0300
SLYFATPGNTSFK[x]TDM	12	0	1778.818457	0.0019	0.0300
HRENK[x]IQR	4	0	1079.594768	0.0019	0.0150
FHQLK[x]PTR	4	0	1025.576998	0.0019	0.0150
RSK[x]VLDVR	2	0	971.587561	0.0019	0.0150
K[x]SGFEKIDLTR	0	0	1292.708787	0.0018	0.0200
SNPVFAENDEKGEK[x]R	13	0	1718.822295	0.0017	0.0250
KPIGATWK[x]TTQLEEANSK	7	0	2001.053008	0.0017	0.0300
VVDK[x]DGIREINI	3	0	1369.756460	0.0017	0.0200
TDTK[x]TIEAITFK	3	0	1366.734330	0.0017	0.0200
LK[x]DLRFGNR	1	0	1117.635570	0.0017	0.0150
QIK[x]EIK	2	0	757.469750	0.0017	0.0100
VVLK[x]NK	3	0	699.464272	0.0017	0.0100
NK[x]ISWYTKIVDELDLR	1	0	1992.067931	0.0016	0.0250
TIPPLTTVKGSDAAPQASK[x]K	18	0	2009.115605	0.0015	0.0300
MEILK[x]IHLEK	4	0	1252.721266	0.0015	0.0150
SMIADK[x]HAIR	5	0	1140.607305	0.0015	0.0150
ISPGYDVYEGSFEK[x]EGK	13	0	1903.883889	0.0015	0.0250
LLRPRK[x]R	5	0	937.629701	0.0014	0.0100
LK[x]PQDER	1	0	884.471536	0.0014	0.0100
IAGEHLSNGEK[x]PLLTPEK	10	0	1932.031547	0.0014	0.0250
QTETINWLEK[x]R	9	0	1416.736060	0.0014	0.0150
KNEEK[x]LAEFDK	4	0	1349.682631	0.0014	0.0150
GYIGDPIK[x]FVR	7	0	1263.697497	0.0014	0.0150
TELFK[x]ASTSAK	4	0	1181.629146	0.0014	0.0150
A[x]TTVKDTMNVDINAIK	0	0	1732.902849	0.0012	0.0200
M[x]EQKPEVDYSEK	0	0	1481.670742	0.0012	0.0150
DNSSDLQK[x]LLMK	7	0	1390.712547	0.0012	0.0150
LNADVLGQLIK[x]K	10	0	1310.792119	0.0012	0.0150
EDCKSLK[x]R	6	0	1034.517826	0.0012	0.0100
K[x]RMPIDFK	0	0	1033.574220	0.0012	0.0100
FMLK[x]LGVK	3	0	934.567348	0.0012	0.0100
K[x]AMVNIDTIDNKVATTM	0	0	1863.943328	0.0012	0.0200
VETAVLSTTVK[x]AQARAK	10	0	1772.015506	0.0012	0.0200
DQIGEEK[x]TILQSLLQRAR	6	0	2097.154110	0.0011	0.0200
VLTLELYK[x]K	7	0	1105.674641	0.0011	0.0100
NLTDETK[x]NK	6	0	1061.535250	0.0011	0.0100
VSK[x]QGEIDYEALVK	2	0	1577.830012	0.0011	0.0150
QAAKASVVETVTLTK[x]VTQK	14	0	2001.146903	0.0011	0.0200
YYIIMGLQASK[x]LRNK	10	0	1796.997022	0.0010	0.0150
GTK[x]KSGNLPDADNSK	2	0	1530.763724	0.0010	0.0150
EDALFK[x]NEEK	5	0	1221.587675	0.0010	0.0100
ADYYYQAK[x]AK	7	0	1219.587284	0.0010	0.0100
GNECIVIGVERK[x]NVPK	11	0	1810.972260	0.0009	0.0150
GNQK[x]FSSTADYMNMSS	3	0	1766.723905	0.0009	0.0150
YTENIYPPK[x]KTVQYATK	8	0	2043.067597	0.0009	0.0150
F[x]RNQYDGDATTWSPQGR	0	0	1997.897911	0.0009	0.0150
MATTVK[x]DTMNVDINAIK	5	0	1863.943328	0.0009	0.0150
QGITEAYNQK[x]AVEKLMSR	9	0	2065.062523	0.0008	0.0150
SNNIK[x]ENEQKIK	4	0	1443.768084	0.0008	0.0100
NK[x]VLVKVHPEGK	1	0	1346.803351	0.0008	0.0100
LYNK[x]FK	3	0	811.459186	0.0008	0.0050
IVK[x]SAK	2	0	644.422076	0.0008	0.0050
CAEAENSSDLFK[x]LGVMYAK	11	0	2131.991727	0.0008	0.0150
DAYVYSIVAIARIK[x]LISGK	13	0	2079.209109	0.0008	0.0150
QEMKK[x]DSESTEEK	4	0	1567.703492	0.0008	0.0100
IHAK[x]SMAIDKDIR	3	0	1496.813257	0.0008	0.0100
K[x]FDSGGGDNGANNQFAGNQSM	0	0	2114.871099	0.0007	0.0150
ETLIFK[x]CIDMFIHK	5	0	1793.920748	0.0007	0.0100
ERDCTAYNIYDK[x]NK	11	0	1788.810014	0.0007	0.0100
LAQFEK[x]EEYVSDPK	5	0	1681.819840	0.0007	0.0100
DVEFLHSDK[x]IDTIVK	8	0	1757.919882	0.0007	0.0100
SMK[x]DLHISQNFACLIR	2	0	1931.970877	0.0006	0.0100
LRLLK[x]MQR	4	0	1056.658947	0.0006	0.0050
YDK[x]KDLVR	2	0	1035.571243	0.0006	0.0050
DQKKDK[x]PK	5	0	985.555594	0.0006	0.0050
EASK[x]TLSK	3	0	862.475953	0.0006	0.0050
NHASIDKMK[x]SLSEQYTER	8	0	2136.026865	0.0006	0.0100
K[x]IFTIHTSK	0	0	1073.623277	0.0006	0.0050
EVLNK[x]GVSK	4	0	972.560345	0.0006	0.0050
DYGK[x]FLSAMHDLPVRGNAK	3	0	2118.067943	0.0005	0.0100
K[x]EAGFIDDILIITPASKEK	0	0	2087.151320	0.0005	0.0100
DDLSGAEIK[x]AIVSEAGLLALR	8	0	2140.173842	0.0005	0.0100
YQK[x]DEEWPPKM	2	0	1449.659787	0.0005	0.0050
FFEK[x]EDVQSLK	3	0	1368.692468	0.0005	0.0050
YTSLSEEQK[x]MK	8	0	1342.643803	0.0005	0.0050
K[x]EVAEADIASK	0	0	1159.608411	0.0005	0.0050
M[x]ESLQRLLQGAR	0	0	1400.755746	0.0004	0.0050
K[x]LIPIRGTEVEK	0	0	1381.829229	0.0004	0.0050
DIKSMIADK[x]HAIR	8	0	1496.813257	0.0004	0.0050
EDMGSNDKASK[x]ER	10	0	1465.646650	0.0004	0.0050
LCIHK[x]NKLTNDETR	4	0	1740.894015	0.0004	0.0050
SFEQKVMK[x]EDNLILR	7	0	1848.976679	0.0003	0.0050
LILVDDEKTSWIYK[x]NK	13	0	1964.061785	0.0003	0.0050
HNNHMAKVLTLELYK[x]K	14	0	1938.050842	0.0003	0.0050
GVMTLGFDLIK[x]RVYPYR	10	0	2027.102541	0.0003	0.0050
DSYLIIDK[x]LPSEYDSRVK	7	0	2140.105099	0.0003	0.0050
GK[x]VAVFDSQTQPPVLWFR	1	0	2074.099899	0.0003	0.0050
# precursors: 1
Precursor: 2744.5273	4	0.9937	0
K[x]LEGTIDYQK(0)	KVPDK[x]LIDASTVK(4)	2.2950	2744.5210	138.0681
K[x]LEGTIDYQK(0)	K[x]VPDKLIDASTVK(0)	2.1100	2744.5210	138.0681
K[x]LEGTIDYQK(0)	AVILSDTKPVDK[x]K(11)	1.7550	2744.5210	138.0681
K[x]LEGTIDYQK(0)	AVILSDTK[x]PVDKK(7)	1.5550	2744.5210	138.0681
K[x]GYQTIELDK(0)	KVPDK[x]LIDASTVK(4)	1.1350	2744.5210	138.0681
VPDK[x]LIDASTVK(3)	K[x]GYQTIELDKK(0)	1.0400	2744.5210	138.0681
K[x]GYQTIELDK(0)	K[x]VPDKLIDASTVK(0)	0.9500	2744.5210	138.0681
DKK[x]ASLLTR(2)	EEFAEK[x]AVSVIQAR(5)	0.9000	2744.5071	138.0681
AEREK[x]ASK(4)	V[x]GVFKNVSGNVLSEIK(0)	0.8900	2744.5071	138.0681
LLSSAK[x]K(5)	ATTVKDTMNVDINAIK[x]K(15)	0.8650	2744.5356	138.0681
DK[x]KASLLTR(1)	EEFAEK[x]AVSVIQAR(5)	0.8650	2744.5071	138.0681
ELLK[x]LK(3)	DTALEK[x]YKSYLLQHR(5)	0.8500	2744.5475	138.0681
NCK[x]K(2)	VEPIPLINGEK[x]RDLRPGR(10)	0.8400	2744.5118	138.0681
K[x]ASLLTR(0)	IDKNTWNSTLETAK[x]AK(13)	0.8300	2744.5071	138.0681
AEREK[x]ASK(4)	VGVFK[x]NVSGNVLSEIK(4)	0.7750	2744.5071	138.0681
GYQTIELDK[x]K(8)	KVPDK[x]LIDASTVK(4)	0.7600	2744.5210	138.0681
A[x]SLLK(0)	VYATMQKLQK[x]DLGQVLNK(9)	0.7550	2744.5509	138.0681
ELLK[x]LK(3)	DTALEKYK[x]SYLLQHR(7)	0.7500	2744.5475	138.0681
VPDK[x]LIDASTVK(3)	KGYQTIELDK[x]K(9)	0.7500	2744.5210	138.0681
LLVK[x]DR(3)	DTALEK[x]YKSYLLQHR(5)	0.7100	2744.5224	138.0681
