# Supplementary material for: ECL: an exhaustive search tool for the identification of cross-linked peptides using whole database
Source: BMC Bioinformatics. 2016 May 20;17:217. doi: 10.1186/s12859-016-1073-y (PMC4874008; doi:10.1186/s12859-016-1073-y)
Supplement: Additional file 5 — Kojak’s pre-selection list of PSMs only identified by ECL. (ZIP 5147 kb) [file 12859_2016_1073_MOESM5_ESM.zip › Kojak's pre-selection ranks of ECL only peptides/Kojak's detailed results/aleitner_M1012_007/diagnostic_3733.txt]

Scan: 3733
K[x]NEEK	0	0	646.328572	0.1780	0.8900
K[x]YDKTEDDIK	0	0	1253.613888	0.1530	1.5300
QIK[x]EIK	2	0	757.469750	0.1292	0.7750
K[x]CIK	0	0	547.315173	0.1150	0.4600
K[x]SLK	0	0	474.316557	0.1150	0.4600
KYDK[x]TEDDIK	3	0	1253.613888	0.1115	1.1150
YDK[x]TEDDIK	2	0	1125.518932	0.1111	1.0000
K[x]ELLK	0	0	629.411178	0.1100	0.5500
IKYEYQK[x]LK	6	0	1211.691351	0.1056	0.9500
K[x]VADLK	0	0	672.416990	0.1042	0.6250
M[x]TEVLK	0	0	719.388726	0.0992	0.5950
EDCK[x]SLK	3	0	878.416723	0.0971	0.6800
K[x]EFEIIK	0	0	905.522175	0.0957	0.6700
K[x]TTEEK	0	0	734.380997	0.0950	0.5700
NK[x]LLK	1	0	614.411513	0.0950	0.4750
A[x]SLLK	0	0	530.342770	0.0930	0.4650
EK[x]VLK	1	0	615.395529	0.0880	0.4400
T[x]EVLK	0	0	588.348247	0.0880	0.4400
K[x]REK	0	0	559.344165	0.0875	0.3500
DLK[x]LK	2	0	615.395529	0.0870	0.4350
K[x]LEK	0	0	516.327120	0.0862	0.3450
K[x]GEK	0	0	460.264524	0.0862	0.3450
DK[x]LVLK	1	0	714.463938	0.0858	0.5150
K[x]NRLK	0	0	657.428557	0.0850	0.4250
EDALFK[x]NEEK	5	0	1221.587675	0.0840	0.8400
K[x]TLEVLYLK	0	0	1105.674641	0.0833	0.7500
LK[x]LELK	1	0	742.495236	0.0833	0.5000
K[x]ALSSLK	0	0	745.469750	0.0821	0.5750
DAFALAK[x]EK	6	0	991.533798	0.0817	0.7350
LKK[x]TLEVLYLK	2	0	1346.853655	0.0791	0.8700
K[x]SGFEK	0	0	694.364957	0.0783	0.4700
K[x]MQE	0	0	534.247157	0.0775	0.3100
VK[x]LEK	1	0	615.395529	0.0740	0.3700
KELLK[x]LK	4	0	870.590192	0.0736	0.5150
ELLK[x]LK	3	0	742.495236	0.0733	0.4400
GK[x]YYPLK	1	0	867.485399	0.0729	0.5100
EIK[x]QIK	2	0	757.469750	0.0725	0.4350
A[x]ASLLK	0	0	601.379880	0.0725	0.4350
K[x]HGQLK	0	0	709.423471	0.0717	0.4300
NK[x]HCLIK	1	0	911.501059	0.0707	0.4950
K[x]EEMVMLK	0	0	1006.519074	0.0700	0.5600
K[x]PRRLLK	0	0	909.623554	0.0700	0.4900
NK[x]LTNDETR	1	0	1089.541397	0.0694	0.6250
QAREK[x]VLK	4	0	970.592313	0.0688	0.5500
Q[x]EMK	0	0	534.247157	0.0688	0.2750
ENEQK[x]IK	4	0	887.471202	0.0686	0.4800
P[x]PKEDWEK	0	0	1027.497414	0.0681	0.5450
FAASK[x]EK	4	0	779.417716	0.0664	0.4650
LK[x]KTLEVLYLK	1	0	1346.853655	0.0659	0.7250
MVTANIK[x]NIK	6	0	1130.648106	0.0655	0.6550
CFGIK[x]FDIMPR	4	0	1382.683832	0.0636	0.7000
QK[x]SLEK	1	0	731.417716	0.0633	0.3800
PPK[x]EDWEK	2	0	1027.497414	0.0631	0.5050
LVRK[x]CIK	3	0	915.568742	0.0629	0.4400
LK[x]PLIEK	1	0	839.547996	0.0621	0.4350
K[x]ATDDDR	0	0	819.372221	0.0621	0.4350
KINVK[x]FFEK	4	0	1151.670224	0.0617	0.5550
IDKK[x]TTEEK	3	0	1090.586949	0.0617	0.5550
EALEK[x]TEEK	4	0	1075.539667	0.0617	0.5550
YEYQK[x]LK	4	0	970.512337	0.0614	0.4300
K[x]IDK	0	0	502.311471	0.0613	0.2450
LENVK[x]IYADLK	4	0	1304.733939	0.0609	0.6700
LLEK[x]LEIK	3	0	984.621882	0.0606	0.4850
VGK[x]SAVIK	2	0	800.511946	0.0606	0.4850
K[x]LEGTIDYQKL	0	0	1306.713204	0.0600	0.6600
K[x]DSESTEEK	0	0	1051.466899	0.0600	0.5400
EWDSK[x]LK	4	0	904.465390	0.0600	0.4200
YK[x]LHSEK	1	0	903.481373	0.0600	0.4200
IEPLK[x]LK	4	0	839.547996	0.0600	0.4200
GAFK[x]V	3	0	520.300908	0.0590	0.2950
VIPVEELK[x]EIKQIK	7	0	1665.007573	0.0589	0.8250
IDRDK[x]LVLK	4	0	1098.676036	0.0589	0.5300
DCTAYNIYDK[x]NK	9	0	1503.666324	0.0587	0.7050
TSASIDFDSNFLNSMIK[x]KNEEK	16	0	2517.205601	0.0586	1.2900
SAK[x]IVRTLIDK	2	0	1242.765906	0.0586	0.6450
IK[x]YEYQKLK	1	0	1211.691351	0.0583	0.5250
NIPK[x]EIK	3	0	840.506860	0.0579	0.4050
M[x]PPKEDWEK	0	0	1158.537893	0.0578	0.5200
DWNACK[x]KELLK	5	0	1403.723052	0.0577	0.6350
STMLEK[x]IK	5	0	948.531355	0.0575	0.4600
FFEK[x]EDVQSLK	3	0	1368.692468	0.0573	0.6300
YK[x]VNLYK	1	0	926.522509	0.0571	0.4000
EAVLK[x]LK	4	0	799.516697	0.0571	0.4000
LFQAEYAYK[x]AVENASTCIGIK	8	0	2375.183021	0.0567	1.1900
K[x]ASLLTREDLTDEEK	0	0	1746.899873	0.0563	0.8450
ASK[x]AAREYLEK	2	0	1264.677488	0.0555	0.6100
IK[x]ENQEK	1	0	887.471202	0.0550	0.3850
E[x]MKK	0	0	534.283541	0.0550	0.2200
IDK[x]KTTEEK	2	0	1090.586949	0.0544	0.4900
IK[x]TLSMEK	1	0	948.531355	0.0544	0.4350
K[x]ELLKLK	0	0	870.590192	0.0543	0.3800
M[x]ATTVK	0	0	649.346864	0.0542	0.3250
TSASIDFDSNFLNSMIKK[x]NEEK	17	0	2517.205601	0.0539	1.1850
REDGMK[x]ILMVNR	5	0	1460.759115	0.0537	0.6450
LKESQLVDK[x]FFEK	8	0	1609.871482	0.0535	0.6950
KK[x]ELFDCLK	1	0	1179.632121	0.0533	0.4800
EDVQSLK[x]LK	6	0	1058.597121	0.0533	0.4800
WAIK[x]EK	3	0	773.443537	0.0533	0.3200
GYARAIHK[x]LGSTLK	7	0	1513.872820	0.0532	0.7450
SSTAAK[x]TFLEK	5	0	1181.629146	0.0532	0.5850
YYPLK[x]SMTEK	4	0	1258.626702	0.0530	0.5300
AIHK[x]LGSTLK	3	0	1066.649824	0.0530	0.5300
DWNACKK[x]ELLK	6	0	1403.723052	0.0527	0.5800
IQYVGK[x]QDPKK	5	0	1302.729522	0.0523	0.5750
ELFEMARTK[x]K	8	0	1251.664481	0.0520	0.5200
SLDK[x]QMVEERVLK	3	0	1573.849698	0.0519	0.6750
AGDFQGLNEQLVSLFKK[x]HGQLK	16	0	2456.317475	0.0518	1.1400
VIPVEELK[x]EIK	7	0	1295.769988	0.0514	0.5650
K[x]ELFDCLK	0	0	1051.537166	0.0512	0.4100
ELIRK[x]SLK	4	0	985.628363	0.0512	0.4100
LQK[x]R	2	0	543.349250	0.0512	0.2050
K[x]LFK	0	0	534.352941	0.0512	0.2050
MPPK[x]EDWEK	3	0	1158.537893	0.0511	0.4600
LQMSAMYK[x]K	7	0	1098.556519	0.0511	0.4600
LTHEK[x]STMLEK	4	0	1315.680522	0.0509	0.5600
VLGVFSEK[x]AQIK	7	0	1317.765572	0.0508	0.6100
TMGK[x]NK	3	0	677.353010	0.0508	0.3050
TSTSSMTAVPK[x]PLK	10	0	1446.775143	0.0507	0.7100
NFGRDLK[x]LK	6	0	1089.629423	0.0506	0.4550
GIDWREALEK[x]TEEK	9	0	1702.852533	0.0504	0.7050
K[x]LFKSLGSGMDQEK	0	0	1566.807502	0.0500	0.7000
IQYVGK[x]QDPK	5	0	1174.634566	0.0500	0.5000
QLADYK[x]AFEDSLR	5	0	1554.767750	0.0500	0.6500
WRDATDDK[x]R	7	0	1161.552629	0.0500	0.4500
L[x]FKSLGSGMDQEK	0	0	1438.712546	0.0496	0.6450
K[x]LARNILK	0	0	954.633783	0.0494	0.3950
EMK[x]KDSESTEEK	2	0	1439.644921	0.0492	0.5900
IDTIVK[x]EIQDEK	5	0	1429.766355	0.0492	0.5900
EMKK[x]DSESTEEK	3	0	1439.644921	0.0487	0.5850
F[x]MTR	0	0	553.268226	0.0487	0.1950
GSNDDEMK[x]IDK	7	0	1250.544822	0.0486	0.5350
K[x]EKWIAK	0	0	901.538493	0.0486	0.3400
K[x]TLVAHAVLK	0	0	1078.686208	0.0485	0.4850
GSDAAPQASKK[x]K	10	0	1186.630541	0.0483	0.5800
S[x]ERDTALEK	0	0	1047.519601	0.0483	0.4350
GTEVEK[x]ITIK	5	0	1116.638983	0.0480	0.4800
KTTEEK[x]EATPMEMDEEK	5	0	2024.891743	0.0479	0.8150
SNNIK[x]ENEQKIK	4	0	1443.768084	0.0479	0.5750
KLFK[x]SLGSGMDQEK	3	0	1566.807502	0.0479	0.6700
EFHK[x]DMTLEEAEVLILK	3	0	2044.054982	0.0476	0.8100
LQK[x]YQATVMR	2	0	1236.664816	0.0475	0.4750
QEMKK[x]DSESTEEK	4	0	1567.703492	0.0473	0.6150
Q[x]EMKKDSESTEEK	0	0	1567.703492	0.0469	0.6100
LTHEK[x]STMLEKIK	4	0	1556.859536	0.0469	0.6100
K[x]REAEAAK	0	0	901.498083	0.0469	0.3750
ELKK[x]EEMVMLK	3	0	1376.740675	0.0468	0.5150
VIPVEELKEIK[x]QIK	10	0	1665.007573	0.0464	0.6500
E[x]MKKDSESTEEK	0	0	1439.644921	0.0463	0.5550
SGVK[x]LENVKIYADLK	3	0	1675.950788	0.0460	0.6900
SSHIITK[x]ELK	6	0	1154.665864	0.0460	0.4600
LTHEKSTMLEK[x]IK	10	0	1556.859536	0.0458	0.5950
CLDQLTNWCTIK[x]TVDR	11	0	2021.966182	0.0456	0.7300
K[x]SGRSAPGVSTTSTIQ	0	0	1575.821569	0.0456	0.7300
LKYYEQK[x]IR	6	0	1239.697497	0.0456	0.4100
LCIHKNK[x]LTNDETR	6	0	1740.894015	0.0454	0.6350
EK[x]QNTPVLFDSKEAVLK	1	0	1945.051948	0.0453	0.7700
A[x]KVAEQNENPTVGSAQK	0	0	1769.890704	0.0453	0.7700
MATTVKDTMNVDINAIK[x]K	16	0	1992.038284	0.0450	0.8100
LMVEMEK[x]KLEK	6	0	1376.740675	0.0450	0.4950
VVK[x]VDAQDFLK	2	0	1260.707726	0.0450	0.4950
EDCKSLK[x]R	6	0	1034.517826	0.0450	0.3600
GVSK[x]DEK	3	0	761.391895	0.0450	0.3150
QIEELFEAIVLPMQQADK[x]FRK	17	0	2532.340909	0.0448	0.9400
EAVLK[x]LKLELK	4	0	1282.822356	0.0445	0.4900
K[x]KELFDCLK	0	0	1179.632121	0.0444	0.4000
YFATLQK[x]SK	6	0	1084.591644	0.0444	0.4000
VLTLSLMEELHK[x]MDDR	11	0	1928.969875	0.0444	0.7100
FFEKEDVQSLK[x]LK	10	0	1609.871482	0.0442	0.5750
L[x]FKSLGSGMDQEKVLNK	0	0	1893.002891	0.0441	0.7500
C[x]SPSATLTHRTMTEK	0	0	1718.807905	0.0440	0.6600
EAEAAK[x]DEQIEK	5	0	1359.651724	0.0437	0.5250
K[x]YDK	0	0	552.290736	0.0437	0.1750
VVGQLLEKLK[x]PLIEK	9	0	1706.070505	0.0437	0.6550
GSDAAPQASK[x]KK	9	0	1186.630541	0.0433	0.5200
GSDAAPQASK[x]K	9	0	1058.535585	0.0432	0.4750
NDSYQLIK[x]ILPNK	7	0	1544.856167	0.0431	0.5600
GTTAVLK[x]EDIYK	6	0	1336.723767	0.0429	0.5150
VVDK[x]CFGIK	3	0	1064.568799	0.0428	0.3850
QLEMLDLQEGFIKEDCK[x]SLK	16	0	2423.207516	0.0428	0.8550
EEPK[x]SETLENFTR	3	0	1578.752492	0.0427	0.5550
QEMK[x]KDSESTEEK	3	0	1567.703492	0.0427	0.5550
SIAEK[x]MNGASGAELK	4	0	1504.755469	0.0427	0.6400
AGDFQGLNEQLVSLFK[x]KHGQLK	15	0	2456.317475	0.0425	0.9350
SSEETEDKK[x]MQE	8	0	1439.608537	0.0425	0.5100
LEK[x]VRQLIIK	2	0	1238.807376	0.0425	0.4250
K[x]TELFK	0	0	764.443203	0.0425	0.2550
QSK[x]YTYDRGTTAVLK	2	0	1729.899815	0.0423	0.6350
K[x]YYSFDNSLK	0	0	1263.613496	0.0420	0.4200
Q[x]EMKK	0	0	662.342113	0.0420	0.2100
LFK[x]SLGSGMDQEK	2	0	1438.712546	0.0419	0.5450
CTK[x]IIENEQSAEKNAYVINLK	2	0	2464.263053	0.0419	0.8800
YPLVTHFRFLK[x]TSK	10	0	1735.977279	0.0418	0.5850
RQGITEAYNQK[x]AVEK	10	0	1733.905962	0.0417	0.6250
QLMTEFVDQVDDVVK[x]YEIDK	14	0	2413.172181	0.0415	0.8300
TLFRK[x]EK	4	0	920.544305	0.0414	0.2900
K[x]INANEK	0	0	815.450075	0.0414	0.2900
INVKFFEK[x]EDVQSLK	7	0	1822.982813	0.0413	0.6200
GSNDDEMKIDK[x]K	10	0	1378.639778	0.0413	0.4950
INVK[x]FFEK	3	0	1023.575269	0.0413	0.3300
IAK[x]GAIEK	2	0	828.506860	0.0413	0.3300
QIEELFEAIVLPMQQADK[x]FR	17	0	2404.245953	0.0412	0.8250
TSK[x]TPPTAMLSSVREIIK	2	0	1958.086949	0.0411	0.7400
WSLERK[x]GEK	5	0	1131.603602	0.0411	0.3700
ATSTGTTIVGVIAK[x]DCIVLGADTR	13	0	2418.278703	0.0410	0.9850
M[x]CSPSATLTHRTMTEK	0	0	1849.848383	0.0409	0.6550
QEVAAQK[x]SSEETEDKK	6	0	1805.864214	0.0409	0.6550
SELVK[x]EFHKDMTLEEAEVLILK	4	0	2600.377016	0.0409	0.9000
ASK[x]GSNDDEMK	2	0	1180.502961	0.0409	0.4500
KILFENPDEATK[x]R	11	0	1559.830681	0.0408	0.5300
LCIHK[x]NKLTNDETR	4	0	1740.894015	0.0407	0.5700
MGQAQSGNFSNFGDGANGDNK[x]K	20	0	2242.966054	0.0407	0.8950
ELK[x]KEEMVMLK	2	0	1376.740675	0.0405	0.4450
AK[x]WSTAETLTNNK	1	0	1462.741537	0.0404	0.5250
SGVKLENVK[x]IYADLK	8	0	1675.950788	0.0403	0.6050
D[x]GIQDIMPSQAKELK	0	0	1671.850090	0.0400	0.6000
QVK[x]LLFIEK	2	0	1116.690625	0.0400	0.3600
IPDSTYEMVGGLEK[x]QIKEIK	13	0	2277.192525	0.0400	0.8000
K[x]GFDFEYYQRNLLLQEK	0	0	2190.110853	0.0400	0.6800
QNTPVLFDSKEAVLK[x]LK	14	0	1929.093418	0.0400	0.6800
FCVGLQK[x]IEEIFK	6	0	1609.853723	0.0400	0.5200
K[x]DKPKYEPPVPTR	0	0	1553.856502	0.0400	0.5200
M[x]SERDTALEK	0	0	1178.560080	0.0400	0.4000
K[x]ASLLTR	0	0	787.491545	0.0400	0.2800
NK[x]MVCK	1	0	778.382925	0.0400	0.2400
EMK[x]K	2	0	534.283541	0.0400	0.1600
GGDEWK[x]IEPLK	5	0	1270.655693	0.0395	0.4350
K[x]VAEQNENPTVGSAQK	0	0	1698.853594	0.0394	0.6300
N[x]SSSDMAYTSMFK	0	0	1467.600950	0.0392	0.5100
MQK[x]LLR	2	0	787.473787	0.0392	0.2350
ESQLVDK[x]FFEK	6	0	1368.692468	0.0391	0.4300
VVGQLLEK[x]LKPLIEK	7	0	1706.070505	0.0390	0.5850
P[x]FGNTHNKFK	0	0	1188.603937	0.0390	0.3900
QIQPK[x]TFANLVSSTLYEK	4	0	2066.104707	0.0389	0.7000
FFEKINVK[x]K	7	0	1151.670224	0.0389	0.3500
ETTEKK[x]IDK	5	0	1090.586949	0.0389	0.3500
RGGDEWK[x]IEPLK	6	0	1426.756795	0.0388	0.4650
DNSSDLQK[x]LLMK	7	0	1390.712547	0.0388	0.4650
YK[x]DGVILAADSR	1	0	1306.688051	0.0388	0.4650
F[x]ATLQKSK	0	0	921.528321	0.0388	0.3100
EEPDVIMGTSRVLGVFSEK[x]AQIK	18	0	2532.325651	0.0387	0.8900
KSLPLQIEVANDCIK[x]WAIK	14	0	2225.224100	0.0387	0.7350
VVDK[x]CFGIKFDIMPR	3	0	1823.942544	0.0387	0.5800
M[x]STLDLNHLADLYDR	0	0	1775.851150	0.0387	0.5800
YQK[x]DEEWPPKM	2	0	1449.659787	0.0386	0.4250
VIDGSRPVNRNK[x]LLK	11	0	1708.010698	0.0383	0.5750
QGITEAYNQK[x]AVEK	9	0	1577.804860	0.0382	0.5350
LQK[x]DLGQVLNK	2	0	1254.729522	0.0382	0.4200
LEFIKVIPVEELK[x]EIK	12	0	1926.144056	0.0381	0.6100
DECK[x]QDIMFELGLLQERLAEK	3	0	2564.261336	0.0381	0.8000
LNYKPEEEYPDLSK[x]HNNHMAK	13	0	2556.206604	0.0381	0.8000
EERFK[x]LNVYK	4	0	1324.713873	0.0380	0.3800
MVCKIWK[x]SDEINEVLNK	6	0	2105.064830	0.0379	0.6450
AGDFQGLNEQLVSLFK[x]K	15	0	1892.999523	0.0379	0.6450
LK[x]LELKK	1	0	870.590192	0.0379	0.2650
AK[x]TMTER	1	0	835.422145	0.0379	0.2650
GGDEWKIEPLK[x]LK	10	0	1511.834706	0.0377	0.4900
QNTPVLFDSK[x]EAVLK	9	0	1687.914404	0.0377	0.5650
HK[x]FQDILLGAGQAIK	1	0	1637.925245	0.0377	0.5650
K[x]DGIQDIMPSQAKELK	0	0	1799.945046	0.0375	0.6000
GDSGEMSLQK[x]LFK	9	0	1438.712546	0.0373	0.4850
IFRQK[x]SLEK	4	0	1147.671285	0.0372	0.3350
S[x]SSDMAYTSMFK	0	0	1353.558028	0.0371	0.4450
VNLYK[x]FREER	4	0	1352.720019	0.0370	0.3700
LMVEMEKK[x]LEK	7	0	1376.740675	0.0368	0.4050
GMALGSANEKIEASK[x]GLIDR	14	0	2059.073086	0.0367	0.7350
VMCK[x]NK	3	0	778.382925	0.0367	0.2200
M[x]ATTVKDTMNVDINAIK	0	0	1863.943328	0.0365	0.6200
AK[x]VAEQNENPTVGSAQK	1	0	1769.890704	0.0365	0.6200
GYSKPNERATK[x]QSK	10	0	1592.826990	0.0364	0.5100
ELAAIK[x]EDTEAVLK	5	0	1528.834763	0.0364	0.5100
TTEEK[x]EATPMEMDEEK	4	0	1896.796787	0.0362	0.5800
S[x]QARGFDR	0	0	935.457282	0.0362	0.2900
QLEMLDLQEGFIK[x]EDCKSLK	12	0	2423.207516	0.0360	0.7200
FVIHQEENK[x]RSVGIK	8	0	1782.973979	0.0360	0.5400
EAVLKLK[x]LELK	6	0	1282.822356	0.0359	0.3950
QIK[x]VMDSLEPTGEIYGK	2	0	1906.970924	0.0359	0.6100
LFK[x]SLGSGMDQEKVLNK	2	0	1893.002891	0.0359	0.6100
EVLNK[x]GVSKDEK	4	0	1344.724827	0.0358	0.4300
TIEAITFK[x]TDNHLSSTLEK	7	0	2147.110911	0.0358	0.6800
SLALTK[x]K	5	0	759.485399	0.0357	0.2500
LMSK[x]VAEK	3	0	904.505142	0.0356	0.2850
MEILK[x]IHLEK	4	0	1252.721266	0.0355	0.3550
CEDGVILALEKVVTSKLLK[x]PR	18	0	2367.355831	0.0355	0.7450
CEDGVILALEKVVTSK[x]LLKPR	15	0	2367.355831	0.0355	0.7450
EK[x]ASKGSNDDEMK	1	0	1437.640504	0.0354	0.4600
GVFK[x]NVSGNVLSEIK	3	0	1589.877628	0.0353	0.5300
IK[x]VLAQLGMQSLSPLK	1	0	1725.022174	0.0353	0.5650
VGVFK[x]NVSGNVLSEIK	4	0	1688.946037	0.0353	0.5650
TDTK[x]TIEAITFKTDNHLSSTLEK	3	0	2592.328152	0.0352	0.8100
K[x]SLPLQIEVANDCIKWAIK	0	0	2225.224100	0.0350	0.6650
ENRHK[x]FQDILLGAGQAIK	4	0	2037.111857	0.0350	0.6300
DPEEEAEMMTKETTEK[x]K	15	0	2024.891743	0.0350	0.5950
VVKVDAQDFLK[x]VAETR	10	0	1817.004608	0.0350	0.5600
LK[x]WSDERYLHQSLK	1	0	1801.947432	0.0350	0.4900
FCVGLQK[x]IEEIFKK	6	0	1737.948678	0.0350	0.4900
QNLFVPTSDK[x]EK	9	0	1404.724827	0.0350	0.4200
LVARNIPK[x]EIK	7	0	1279.797539	0.0350	0.3850
K[x]TAGEDAVTLVK	0	0	1230.681905	0.0350	0.4200
Y[x]FATLQKSK	0	0	1084.591644	0.0350	0.3150
M[x]FMTR	0	0	684.308705	0.0350	0.1750
KDQK[x]K	3	0	645.380940	0.0350	0.1750
EDLTDEEK[x]AASIAVEDEK	7	0	1990.921782	0.0347	0.6250
IITK[x]EGVETRIIPLK	3	0	1709.045018	0.0347	0.5200
G[x]VFKNVSGNVLSEIK	0	0	1589.877628	0.0347	0.5200
HTELRSFEQK[x]VMK	9	0	1631.845282	0.0346	0.4500
FFEK[x]EDVQSLKLK	3	0	1609.871482	0.0346	0.4500
IQYVGKQDPK[x]K	9	0	1302.729522	0.0345	0.3800
VHPEGK[x]YVVDISPDIDIK	5	0	2023.062511	0.0344	0.6200
VVDKCFGIK[x]FDIMPR	8	0	1823.942544	0.0343	0.5150
KDKPK[x]YEPPVPTR	4	0	1553.856502	0.0342	0.4450
DAVVLGVEK[x]RLTSPLMESHSVEK	8	0	2523.336549	0.0341	0.7850
EK[x]VEYAPSNEIDTFELQGCSLK	1	0	2556.205265	0.0341	0.7500
LAAEDHK[x]FVIHQEENK	6	0	1906.953636	0.0341	0.5450
ESQDYLNLVQALAETNVK[x]DEK	17	0	2406.191334	0.0340	0.7150
K[x]VPDK	0	0	585.348581	0.0340	0.1700
S[x]TLDLNHLADLYDR	0	0	1644.810672	0.0339	0.4750
K[x]INVKFFEK	0	0	1151.670224	0.0339	0.3050
VMK[x]SEFQRLTHEK	2	0	1631.845282	0.0338	0.4400
ENEQK[x]IKTLSMEK	4	0	1576.812980	0.0338	0.4400
MEILKIHLEK[x]VSK	9	0	1566.916655	0.0338	0.4400
K[x]TTEEKEATPMEMDEEK	0	0	2024.891743	0.0338	0.5750
NK[x]ISWYTKIVDELDLR	1	0	1992.067931	0.0338	0.5400
NK[x]ADYYTNICDR	1	0	1531.672470	0.0338	0.4050
K[x]PRVVTALTMLK	0	0	1355.832206	0.0338	0.4050
TSWIYK[x]NK	5	0	1038.549782	0.0338	0.2700
FFEK[x]INVK	3	0	1023.575269	0.0338	0.2700
INVK[x]FFEKEDVQSLK	3	0	1822.982813	0.0337	0.5050
EDGMK[x]ILMVNR	4	0	1304.658013	0.0336	0.3700
DELWK[x]NDDQLTYTYKDEK	4	0	2303.059268	0.0336	0.6050
LFKSLGSGMDQEK[x]VLNK	12	0	1893.002891	0.0335	0.5700
AANVLAFQSTTK[x]TLALK	11	0	1776.014446	0.0335	0.5700
CEDGVILALEK[x]VVTSK	10	0	1759.938898	0.0334	0.5350
YMLLSQIMLNSVSEVK[x]SLLTGK	15	0	2453.327233	0.0334	0.7350
MSFLELTEVWGK[x]PQK	11	0	1791.922859	0.0333	0.5000
CFGIK[x]FDIMPRK	4	0	1510.778788	0.0333	0.4000
SSEETEDK[x]KMQE	7	0	1439.608537	0.0333	0.4000
LKGYQTIELDK[x]K	10	0	1434.808159	0.0333	0.4000
ALTLK[x]TGPPGPPCGGKFMLK	4	0	2069.116472	0.0333	0.6650
LTQLLSQIK[x]EEQGDIK	8	0	1842.009751	0.0331	0.5300
K[x]VSTTPANSFELK	0	0	1420.756126	0.0331	0.4300
GMALGSANEK[x]IEASK	9	0	1504.755469	0.0330	0.4950
DRLK[x]K	3	0	658.412573	0.0330	0.1650
K[x]EEPK	0	0	629.338410	0.0330	0.1650
LGSTLK[x]SIMLYLMVQSVNSELK	5	0	2453.327233	0.0330	0.7250
QNTPVLFDSK[x]EAVLKLK	9	0	1929.093418	0.0329	0.5600
IPDSTYEMVGGLEK[x]QIK	13	0	1906.970924	0.0329	0.5600
CVVHLNDASVAAK[x]LLMK	12	0	1868.001115	0.0329	0.5600
K[x]QMSYMLAR	0	0	1126.562665	0.0328	0.2950
SELVKEFHK[x]DMTLEEAEVLILK	8	0	2600.377016	0.0327	0.7200
NSDYK[x]ETLIFK	4	0	1356.692468	0.0327	0.3600
M[x]PFGNTHNKFK	0	0	1319.644415	0.0327	0.3600
NDDQLTYTYK[x]DEK	9	0	1631.731422	0.0327	0.4250
LDGK[x]DELWKNDDQLTYTYK	3	0	2344.122200	0.0326	0.6200
YYK[x]DGIYDLLHACVDRIK	2	0	2241.125119	0.0325	0.5850
IK[x]ENQEKISNNK	1	0	1443.768084	0.0325	0.3900
K[x]IYNEYPPTK	0	0	1251.649881	0.0325	0.3250
MKDAVK[x]EAAR	5	0	1117.591321	0.0325	0.3250
AEAKDVAK[x]MK	7	0	1089.585175	0.0325	0.3250
IQK[x]ENRHK	2	0	1051.588622	0.0325	0.2600
IQK[x]ENR	2	0	786.434760	0.0325	0.1950
K[x]DQK	0	0	517.285985	0.0325	0.1300
ILPNK[x]VDPLVSLMMVEK	4	0	1925.072882	0.0324	0.5500
LIPIRGTEVEK[x]ITIK	10	0	1709.045018	0.0323	0.4850
LNFSSLK[x]MK	6	0	1066.584449	0.0322	0.2900
YYLPK[x]GKSALSTLNGFVEELK	4	0	2356.267737	0.0321	0.6750
YYLPK[x]GK	4	0	867.485399	0.0321	0.2250
K[x]VADLKK	0	0	800.511946	0.0321	0.2250
WK[x]ALERQLEMLDLQEGFIK	1	0	2346.240476	0.0321	0.6100
K[x]LIPIRGTEVEK	0	0	1381.829229	0.0321	0.3850
QIAK[x]FVVSLGER	3	0	1345.771718	0.0321	0.3850
K[x]NVPK	0	0	584.364565	0.0320	0.1600
TK[x]DAVVLGVEK	1	0	1157.665530	0.0318	0.3500
GSNDDEMK[x]IDKK	7	0	1378.639778	0.0317	0.3800
AAK[x]ASRGAATIK	2	0	1143.672345	0.0317	0.3800
YFATLQKSK[x]R	8	0	1240.692746	0.0315	0.3150
TFHILEPK[x]EK	7	0	1240.681514	0.0315	0.3150
ATSAGPK[x]QTETINWLEK	6	0	1872.958052	0.0315	0.5350
FNSNAIAAVATK[x]MVTLK	11	0	1777.975953	0.0315	0.5350
QYSAK[x]AKWSTAETLTNNK	4	0	2040.027522	0.0314	0.5650
SPTGQITSTSARSGK[x]K	14	0	1604.848116	0.0313	0.5000
D[x]KKLIPIR	0	0	981.633448	0.0313	0.2500
KDK[x]PKYEPPVPTR	2	0	1553.856502	0.0312	0.4050
ARLTQLLSQIK[x]EEQGDIK	10	0	2069.147964	0.0311	0.5600
NLTDETKNK[x]HCLIK	8	0	1712.887868	0.0311	0.4350
VVGSEFVQK[x]YLGEGPRMVR	8	0	2150.130540	0.0311	0.5900
TGPPGPPCGGK[x]FMLK	10	0	1542.768616	0.0310	0.4650
IMK[x]LCFDELK	2	0	1295.661702	0.0310	0.3100
AEAK[x]DVAKMK	3	0	1089.585175	0.0310	0.3100
K[x]INVK	0	0	600.395864	0.0310	0.1550
VVGSEFVQK[x]YLGEGPR	8	0	1763.920551	0.0309	0.4950
FNLMVICKDK[x]K	9	0	1394.741343	0.0309	0.3400
TNSTDEKGTK[x]K	9	0	1207.604385	0.0309	0.3400
IIENEQSAEK[x]NAYVINLK	9	0	2075.089784	0.0308	0.5550
L[x]KGYQTIELDKK	0	0	1434.808159	0.0308	0.3700
SNQATTSTDRQVK[x]LLFIEK	12	0	2178.164339	0.0308	0.5850
LDVAK[x]RVDMYASDLAQISR	4	0	2150.115282	0.0308	0.5850
REAEAAK[x]DEQIEK	6	0	1515.752826	0.0308	0.4000
AMSIVGLLLDDTDPMINVMK[x]LDK	19	0	2531.304781	0.0307	0.7050
V[x]GVFKNVSGNVLSEIK	0	0	1688.946037	0.0306	0.4900
K[x]LGVKPPK	0	0	865.574877	0.0306	0.2450
GTK[x]TSETNDRNSTNNTK	2	0	1866.866670	0.0306	0.5200
VMCKNK[x]TDTK	5	0	1223.600166	0.0305	0.3050
EEYVSDPK[x]EQM	7	0	1353.575786	0.0305	0.3350
GITVLK[x]PDDDK	5	0	1199.639709	0.0305	0.3350
VLK[x]LTLEAMDLEIVEK	2	0	1843.037546	0.0303	0.4850
KDGIQDIMPSQAK[x]ELK	12	0	1799.945046	0.0303	0.4850
AVENASTCIGIK[x]CEDGVILALEK	11	0	2489.250437	0.0302	0.6950
ALTCK[x]MPGTLLPGPGKGYIGDPIK	4	0	2483.327901	0.0300	0.7200
MEQK[x]PEVDYSEK	3	0	1481.670742	0.0300	0.3600
NELEK[x]LNFSSLK	4	0	1420.756126	0.0300	0.3600
EK[x]QNTPVLFDSK	1	0	1404.724827	0.0300	0.3600
KIDK[x]EDMGSNDK	3	0	1378.639778	0.0300	0.3600
HK[x]TDLNHENLK	1	0	1347.689447	0.0300	0.3300
FFEK[x]INVKK	3	0	1151.670224	0.0300	0.2700
AK[x]YASQKRP	1	0	1047.582476	0.0300	0.2700
KEEPK[x]SETLENFTR	4	0	1706.847448	0.0300	0.4200
SSK[x]SSLELANNAVKSNDIEK	2	0	2133.091236	0.0298	0.5950
VVK[x]VDAQDFLKVAETR	2	0	1817.004608	0.0297	0.4750
N[x]STEEIDLYNRWK	0	0	1666.795023	0.0296	0.3850
ENEQKIK[x]TLSMEK	6	0	1576.812980	0.0296	0.3850
EKASK[x]GSNDDEMK	4	0	1437.640504	0.0296	0.3850
SNNIKENEQK[x]IK	9	0	1443.768084	0.0296	0.3550
EERQIQPK[x]TFANLVSSTLYEK	7	0	2480.290985	0.0295	0.6200
ASLLK[x]VNMENLIVTDLGK	4	0	1957.091700	0.0294	0.5300
LLVK[x]DRIDK	3	0	1098.676036	0.0294	0.2650
YEIDK[x]TLAGVTRDYYTK	4	0	2035.026127	0.0294	0.5000
MSSKSSLELANNAVK[x]SNDIEK	14	0	2264.131715	0.0293	0.6150
LKLELK[x]K	5	0	870.590192	0.0293	0.2050
IWK[x]SDEINEVLNK	2	0	1586.830346	0.0292	0.3800
DKPK[x]YEPPVPTR	3	0	1425.761546	0.0292	0.3500
YEIDK[x]TLAGVTR	4	0	1364.729913	0.0292	0.3500
GK[x]LVRK	1	0	699.475505	0.0292	0.1750
QYSAKAK[x]WSTAETLTNNK	6	0	2040.027522	0.0292	0.5250
K[x]AIPLALGLLSASNPQMR	0	0	1879.071243	0.0292	0.5250
LDK[x]APTESYADIGGLESQIQEIK	2	0	2504.264495	0.0291	0.6700
FLKTSK[x]TPPTAMLSSVR	5	0	1863.028712	0.0291	0.4950
GNQK[x]VVKVDAQDFLK	3	0	1687.925637	0.0290	0.4350
K[x]GYQTIELDK	0	0	1193.629146	0.0290	0.2900
QDPK[x]K	3	0	614.338744	0.0290	0.1450
EFEIIK[x]GVLCQFRR	5	0	1793.960971	0.0289	0.4050
QLIIK[x]EEMMNSIQQAVAK	4	0	2073.096129	0.0289	0.5200
IKLISGK[x]LDEAR	6	0	1341.797930	0.0288	0.3450
KLGVK[x]PPK	4	0	865.574877	0.0288	0.2300
YDK[x]K	2	0	552.290736	0.0288	0.1150
QILDCIVNLSEPAKK[x]SGFEK	14	0	2275.188107	0.0287	0.5750
QILDCIVNLSEPAK[x]KSGFEK	13	0	2275.188107	0.0287	0.5750
CTKIIENEQSAEK[x]NAYVINLK	12	0	2464.263053	0.0286	0.6000
MSSK[x]SSLELANNAVKSNDIEK	3	0	2264.131715	0.0286	0.6000
VNLYK[x]FR	4	0	938.533741	0.0286	0.2000
STMLEK[x]IKENQEK	5	0	1576.812980	0.0285	0.3700
VK[x]AMEVDEKPTER	1	0	1530.771118	0.0285	0.3700
MLLTEVHLLESK[x]VYHAIRNIPK	11	0	2603.462020	0.0284	0.6250
QIAIVVNQNWYCANTK[x]YVTGPK	15	0	2566.300107	0.0284	0.6250
IKENQEK[x]ISNNK	6	0	1443.768084	0.0283	0.3400
DEQIEK[x]IDTVIK	5	0	1429.766355	0.0283	0.3400
LLK[x]LEEAMK	2	0	1073.615413	0.0283	0.2550
TDTKTIEAITFK[x]TDNHLSSTLEK	11	0	2592.328152	0.0283	0.6500
NLTDETK[x]NKHCLIK	6	0	1712.887868	0.0282	0.3950
YQKDEEWPPK[x]M	9	0	1449.659787	0.0282	0.3100
NWK[x]EEYLRAAK	2	0	1406.730582	0.0282	0.3100
STMLEKIK[x]ENQEK	7	0	1576.812980	0.0281	0.3650
K[x]HFEQVINEK	0	0	1270.666925	0.0280	0.2800
DTTK[x]NKMVCK	3	0	1223.600166	0.0280	0.2800
KDK[x]PK	2	0	614.375128	0.0280	0.1400
QLASYYHK[x]ESNALFMVR	7	0	2056.019935	0.0279	0.4750
DK[x]PKYEPPVPTR	1	0	1425.761546	0.0279	0.3350
LVRDAFALAK[x]EK	9	0	1359.787367	0.0279	0.3350
TMLELLNQLDGFEATK[x]NIK	15	0	2177.140100	0.0279	0.5300
LEETDVAK[x]AAILERPYASTGAYK	7	0	2495.290650	0.0278	0.6400
APPEILDISK[x]QLADYK	9	0	1799.966829	0.0278	0.4450
A[x]TTVKDTMNVDINAIK	0	0	1732.902849	0.0278	0.4450
F[x]MTRSEYDR	0	0	1203.534202	0.0278	0.2500
DKK[x]ASLLTR	2	0	1030.613439	0.0278	0.2500
K[x]GYQTIELDKK	0	0	1321.724101	0.0277	0.3050
M[x]CSPSATLTHR	0	0	1259.575014	0.0277	0.3050
TNSTDEK[x]GTKK	6	0	1207.604385	0.0277	0.3050
DTTK[x]NK	3	0	705.365683	0.0275	0.1650
VVLK[x]NK	3	0	699.464272	0.0275	0.1650
EK[x]SPAIIFIDELDAIGTK	1	0	1959.056365	0.0275	0.4950
M[x]NSTEEIDLYNRWK	0	0	1797.835501	0.0275	0.3850
GK[x]SALSTLNGFVEELK	1	0	1691.909318	0.0275	0.4400
FLHDK[x]NSDYK	4	0	1265.603994	0.0275	0.2750
IITK[x]EGVETR	3	0	1144.645129	0.0275	0.2750
TLIDK[x]FSGEK	4	0	1136.607685	0.0275	0.2750
TMGK[x]NKVLVK	3	0	1116.668841	0.0275	0.2750
TNSTDEK[x]GTK	6	0	1079.509429	0.0275	0.2750
DFSK[x]TLPPELK	3	0	1273.691742	0.0273	0.3000
IAGEHLSNGEK[x]PLLTPEK	10	0	1932.031547	0.0272	0.4900
IEDTDK[x]YDK	5	0	1125.518932	0.0272	0.2450
LQMSAMYK[x]KCLTDLEDEAPAK	7	0	2441.163937	0.0271	0.5700
IEFATITK[x]DTTKNK	7	0	1608.872208	0.0271	0.3800
K[x]KLIPIR	0	0	866.606510	0.0271	0.1900
ALSSLK[x]YMLLSQIMLNSVSEVK	5	0	2453.327233	0.0270	0.5950
ENQEK[x]ISNNK	4	0	1202.589070	0.0270	0.2700
HIEVGDSVLVKIITK[x]EGVETR	14	0	2321.295344	0.0269	0.5650
K[x]DWNACKK	0	0	1048.512348	0.0269	0.2150
NEEEPTK[x]K	6	0	973.471593	0.0269	0.2150
FFYILYFELYK[x]IAQDTLAR	10	0	2413.272097	0.0268	0.5100
EIK[x]PNIRVALRNDSYQLIK	2	0	2269.290536	0.0268	0.5100
GIGSYEK[x]QSEVSVGLRFIK	6	0	2096.126503	0.0268	0.5100
VLVK[x]VHPEGKYVVDISPDIDIK	3	0	2462.378342	0.0268	0.5900
AVAHHTDCK[x]FIRVSGSELVQK	8	0	2381.227281	0.0267	0.5600
M[x]SQARGFDR	0	0	1066.497761	0.0267	0.2400
RLMSK[x]VAEK	4	0	1060.606245	0.0267	0.2400
TTSK[x]VSIAK	3	0	933.549448	0.0267	0.2400
NK[x]VLVK	1	0	699.464272	0.0267	0.1600
KTLEVLYLK[x]MHNNHAK	8	0	1938.050842	0.0266	0.4250
SMNLTRGIDLK[x]SIAEK	10	0	1774.961029	0.0266	0.4250
EDMGSNDK[x]ASKER	7	0	1465.646650	0.0265	0.3450
K[x]VGQYIRQPQNVLVSETLER	0	0	2356.286176	0.0265	0.5300
HPK[x]FEEILTR	2	0	1268.687660	0.0265	0.2650
YFATLQK[x]SKR	6	0	1240.692746	0.0265	0.2650
TMGKNK[x]VLVK	5	0	1116.668841	0.0265	0.2650
FIVK[x]ASSGPR	3	0	1060.602876	0.0265	0.2650
ATAIGKSSTAAK[x]TFLEK	11	0	1722.951515	0.0265	0.4500
LK[x]PLIEKGGDWERK	1	0	1667.935808	0.0264	0.3700
YGLQGPTWLVHK[x]ENAINK	11	0	2067.090061	0.0264	0.4750
FNLMVICK[x]DKK	7	0	1394.741343	0.0264	0.2900
K[x]TQIAGGHDIIGPFHVITR	0	0	2059.132592	0.0263	0.5000
TLDSNSLTHEKIEFATITK[x]DTTK	18	0	2592.328152	0.0263	0.6050
S[x]SKSSLELANNAVKSNDIEK	0	0	2133.091236	0.0262	0.5250
K[x]IEIPLPNEVGR	0	0	1363.782281	0.0262	0.3150
VLTLSLMEELHK[x]MDDRK	11	0	2057.064831	0.0262	0.4450
DIGK[x]VVDKCFGIK	3	0	1477.796212	0.0262	0.3400
GK[x]VVIDAFRLINPSTLMMGQEPR	1	0	2571.366408	0.0261	0.6000
K[x]SLPLQIEVANDCIK	0	0	1726.928669	0.0260	0.3900
LISGK[x]LDEAR	4	0	1100.618917	0.0260	0.2600
YYK[x]PDLTIDEAVRIMK	2	0	1954.023292	0.0259	0.4150
QTLNK[x]IALDEQIQALK	4	0	1825.030821	0.0259	0.4150
EKQNTPVLFDSK[x]EAVLK	11	0	1945.051948	0.0259	0.4400
N[x]SSSDMAYTSMFKGNQK	0	0	1894.818860	0.0259	0.4400
FLSK[x]TLDSNSLTHEK	3	0	1718.883832	0.0257	0.3850
QLEMLDLQEGFIK[x]EDCK	12	0	2094.996478	0.0256	0.4350
DYVIQSDLMSAARK[x]VADLK	13	0	2122.109136	0.0255	0.4850
IHAK[x]SMAIDK	3	0	1112.601159	0.0255	0.2550
V[x]NQIESQMAMAEK	0	0	1477.690428	0.0254	0.3300
AVAVVVDPIQSVK[x]GK	12	0	1508.892552	0.0253	0.3800
LEFIK[x]VIPVEELKEIK	4	0	1926.144056	0.0253	0.4050
GAIESYK[x]VVDASIVSK	6	0	1664.898420	0.0253	0.4050
NELEK[x]LNFSSLKMK	4	0	1679.891560	0.0250	0.3500
LK[x]GYQTIELDK	1	0	1306.713204	0.0250	0.2750
L[x]KGYQTIELDK	0	0	1306.713204	0.0250	0.2750
GIDLK[x]SIAEK	4	0	1072.612770	0.0250	0.2500
LMVEMEK[x]K	6	0	1006.519074	0.0250	0.2000
KEK[x]WIAK	2	0	901.538493	0.0250	0.1750
QEMK[x]K	3	0	662.342113	0.0250	0.1250
G[x]VFK	0	0	449.263798	0.0250	0.1000
ATHEVLK[x]DEVLFNDKPLPIEMK	6	0	2565.351138	0.0248	0.5450
AQIK[x]ILYVNNAKSQEEAIENIK	3	0	2515.364479	0.0248	0.5450
K[x]PRVVTALTMLKQHLFR	0	0	2037.203252	0.0247	0.4200
FAASKEK[x]QNTPVLFDSK	6	0	1908.994437	0.0247	0.4200
K[x]YIPNPVLVIIDVKPK	0	0	1835.128350	0.0247	0.3950
ILYVNNAKSQEEAIENIK[x]CTR	17	0	2492.269200	0.0245	0.5150
SLPLQIEVANDCIK[x]WAIKEK	13	0	2354.266687	0.0245	0.4900
SELQDK[x]SSQQGVEGVLIILK	5	0	2170.184405	0.0245	0.4900
M[x]FMTRSEYDR	0	0	1334.574681	0.0245	0.2450
YTENIYPPK[x]K	8	0	1251.649881	0.0245	0.2450
SLEFK[x]ASELAEDFHIPVTR	4	0	2188.116331	0.0245	0.4650
EAEAAKDEQIEK[x]IDTVIK	11	0	2029.057817	0.0244	0.4400
DK[x]KASLLTR	1	0	1030.613439	0.0244	0.2200
MATTVK[x]DTMNVDINAIK	5	0	1863.943328	0.0244	0.4150
FLHDK[x]NSDYKETLIFK	4	0	1997.025735	0.0244	0.3900
IDKNTWNSTLETAK[x]AK	13	0	1818.947489	0.0244	0.3900
LCIHK[x]NK	4	0	911.501059	0.0243	0.1700
YASQK[x]RP	4	0	848.450409	0.0243	0.1700
YYLPKGK[x]SALSTLNGFVEELK	6	0	2356.267737	0.0243	0.5100
VLGVFSEKAQIK[x]ILYVNNAK	11	0	2233.283329	0.0243	0.4850
EIQDEK[x]EAEAARK	5	0	1515.752826	0.0242	0.3150
EEMMNSIQQAVAK[x]	12	0	1477.690428	0.0242	0.3150
LK[x]GYQTIELDKK	1	0	1434.808159	0.0242	0.2900
YTQSTNNDDPK[x]K	10	0	1409.642221	0.0242	0.2900
QSK[x]ATR	2	0	689.382001	0.0242	0.1450
EQK[x]PEVDYSEK	2	0	1350.630263	0.0241	0.2650
CEDGVILALEK[x]VVTSKLLKPR	10	0	2367.355831	0.0240	0.5050
DGIQDIMPSQAK[x]ELK	11	0	1671.850090	0.0240	0.3600
LIQIRVK[x]LEK	6	0	1238.807376	0.0240	0.2400
LFLLRSDYYMASTYTK[x]K	15	0	2099.076051	0.0238	0.4050
FAASK[x]EKQNTPVLFDSK	4	0	1908.994437	0.0238	0.4050
GNAK[x]FGDGIQIAQLALK	3	0	1742.967833	0.0238	0.4050
ATAIGK[x]SSTAAKTFLEK	5	0	1722.951515	0.0238	0.4050
MQK[x]LLRLR	2	0	1056.658947	0.0237	0.1900
NCK[x]K	2	0	548.274037	0.0237	0.0950
D[x]RGK	0	0	474.255021	0.0237	0.0950
K[x]EAGFIDDILIITPASKEK	0	0	2087.151320	0.0237	0.4500
EAVELPLTHPELYEEMGIK[x]PPK	18	0	2519.298044	0.0236	0.5200
TSASIDFDSNFLNSMIK[x]K	16	0	2016.982547	0.0236	0.4250
FCVGLQKIEEIFK[x]K	12	0	1737.948678	0.0236	0.3300
KNCK[x]ADAGITIAPR	3	0	1513.803419	0.0236	0.3300
FK[x]LNVYK	1	0	910.527595	0.0236	0.1650
KK[x]LIPIR	1	0	866.606510	0.0236	0.1650
LQMSAMYKK[x]CLTDLEDEAPAK	8	0	2441.163937	0.0236	0.4950
LSVEALNSLTGEFKGK[x]YYPLK	15	0	2356.267737	0.0236	0.4950
K[x]GVVALVEDK	0	0	1056.617856	0.0235	0.2350
KYIPNPVLVIIDVK[x]PK	13	0	1835.128350	0.0234	0.3750
ALTCKMPGTLLPGPGK[x]GYIGDPIK	15	0	2483.327901	0.0233	0.5600
M[x]SSKSSLELANNAVKSNDIEK	0	0	2264.131715	0.0233	0.4900
LYNK[x]FK	3	0	811.459186	0.0233	0.1400
VELAK[x]QNLFVPTSDKEK	4	0	1945.051948	0.0232	0.3950
K[x]NCKADAGITIAPR	0	0	1513.803419	0.0232	0.3250
AEIINSLNLNNDLTDK[x]LAQFEK	15	0	2502.296462	0.0232	0.5100
E[x]SLLAVQGQDFVLTASSSSAVR	0	0	2264.164730	0.0232	0.5100
LCFDELK[x]K	6	0	1051.537166	0.0231	0.1850
K[x]TVQYATK	0	0	937.523235	0.0231	0.1850
EYLEKNWK[x]EGLSR	7	0	1650.836493	0.0231	0.3000
QGSATVGLVSK[x]THAVLVALK	10	0	1978.157410	0.0230	0.4600
DTTKNK[x]MVCK	5	0	1223.600166	0.0230	0.2300
LLK[x]PR	2	0	625.427496	0.0230	0.1150
D[x]GLEDDMPALADEEFEK	0	0	1922.809068	0.0229	0.3900
K[x]IPQVASFRIDK	0	0	1400.813914	0.0229	0.2750
K[x]VEFGLPDLEGR	0	0	1358.719350	0.0229	0.2750
TLDQIAAK[x]LYFYYILFFEK	7	0	2385.265950	0.0229	0.4350
VPTFANFHTPIFIAK[x]REDGMK	14	0	2418.251708	0.0229	0.4800
CIK[x]RLVK	2	0	915.568742	0.0229	0.1600
SYATGPYARELAAIK[x]EDTEAVLK	14	0	2495.290650	0.0228	0.5250
LFLLRIVAFDQLVK[x]EK	13	0	1931.160709	0.0228	0.3650
Q[x]SRQETQYK	0	0	1166.567944	0.0228	0.2050
SLALTKK[x]DK	6	0	1002.607293	0.0228	0.2050
IAGEHLSNGEK[x]PLLTPEKDFSK	10	0	2409.253874	0.0227	0.5000
GDSGEMSLQKLFK[x]	12	0	1438.712546	0.0227	0.2950
GNQKVVK[x]VDAQDFLK	6	0	1687.925637	0.0227	0.3400
VLNKGDSGEMSLQK[x]LFK	13	0	1893.002891	0.0226	0.3850
YGLQGPTWLVHK[x]ENAINKK	11	0	2195.185017	0.0226	0.4300
G[x]QAQSGNFSNFGDGANGDNKKDQK	0	0	2483.106041	0.0225	0.5400
SIMLYLMVQSVNSELK[x]LLSSAK	15	0	2453.327233	0.0225	0.4950
NK[x]ELISVSAASKILSNITYSYK	1	0	2428.321223	0.0225	0.4950
QLDSERFIVK[x]ASSGPR	9	0	1788.948158	0.0225	0.3600
K[x]RMPIDFK	0	0	1033.574220	0.0225	0.1800
FDIMPRK[x]K	6	0	1033.574220	0.0225	0.1800
NK[x]GTMK	1	0	677.353010	0.0225	0.1350
GMALGSANEK[x]IEASKGLIDR	9	0	2059.073086	0.0225	0.4500
WDLSK[x]QEALYLAQR	4	0	1719.894338	0.0225	0.3150
FNLMVICK[x]DK	7	0	1266.646388	0.0225	0.2250
ARK[x]TQIAGGHDIIGPFHVITR	2	0	2286.270805	0.0224	0.4700
EDLTDEEKAASIAVEDEK[x]R	17	0	2147.022884	0.0224	0.4250
LGDGVLRPYK[x]VGVILESQR	9	0	2098.189768	0.0224	0.4250
CTK[x]IIENEQSAEK	2	0	1548.745296	0.0223	0.2900
S[x]ERDTALEKYK	0	0	1338.677880	0.0223	0.2450
IPDSTYEMVGGLEKQIK[x]EIK	16	0	2277.192525	0.0223	0.4450
SSEETEDK[x]K	7	0	1051.466899	0.0222	0.2000
SLALTK[x]KDK	5	0	1002.607293	0.0222	0.2000
QIGIDPPRGVLLYGPPGTGK[x]TMLVK	19	0	2606.461686	0.0222	0.5550
EK[x]TSNNTNRTNSTDEK	1	0	1837.840123	0.0222	0.3550
M[x]ESLLAVQGQDFVLTASSSSAVR	0	0	2395.205209	0.0222	0.5100
MHNNHAK[x]SLPPEEYDEKLYNK	6	0	2556.206604	0.0221	0.4650
WK[x]VETQEAAVVDYPDRYYK	1	0	2359.148355	0.0221	0.4200
M[x]SERDTALEKYK	0	0	1469.718358	0.0221	0.2650
EVLNKGVSK[x]DEK	8	0	1344.724827	0.0221	0.2650
AVILSDTK[x]PVDK	7	0	1284.728853	0.0221	0.2650
DEVLFNDK[x]PLPIEMK	7	0	1786.917438	0.0220	0.3300
Q[x]DRGK	0	0	602.313592	0.0220	0.1100
LQKDLGQVLNK[x]YVQVEQR	10	0	2157.190495	0.0219	0.3950
LEEAMK[x]ITTDAFTSAGER	5	0	1968.946163	0.0219	0.3950
GGDEWK[x]IEPLKLK	5	0	1511.834706	0.0219	0.2850
VATEK[x]DFLDAVQK	4	0	1462.766689	0.0219	0.2850
QVARNELEK[x]LNFSSLK	8	0	1875.021318	0.0219	0.3500
DK[x]KLIPIR	1	0	981.633448	0.0219	0.1750
VLVKVHPEGK[x]YVVDISPDIDIK	9	0	2462.378342	0.0218	0.4800
YTSLSEEQK[x]MK	8	0	1342.643803	0.0218	0.2400
SERDTALEK[x]YK	8	0	1338.677880	0.0218	0.2400
EK[x]VAFILDQVR	1	0	1316.745171	0.0218	0.2400
GTLK[x]VHTIR	3	0	1023.618860	0.0217	0.1950
LAK[x]RMK	2	0	745.463224	0.0217	0.1300
DVAK[x]MK	3	0	690.373411	0.0217	0.1300
YVVDISPDIDIK[x]EIKPNIR	11	0	2226.225875	0.0216	0.4100
YEAK[x]AIGSGSEPAKSELVK	3	0	1963.026127	0.0216	0.4100
LEFIK[x]VIPVEELK	4	0	1555.922455	0.0215	0.2800
NCK[x]ADAGITIAPR	2	0	1385.708463	0.0215	0.2800
EYGEASTSQLGPIAEDIQIK[x]LDK	19	0	2504.264495	0.0215	0.4950
IEDTDKYDK[x]K	8	0	1253.613888	0.0215	0.2150
RLLK[x]LEEAMK	3	0	1229.716515	0.0215	0.2150
YEVGAEYIK[x]K	8	0	1198.623334	0.0215	0.2150
FRK[x]LGVKPPK	2	0	1168.744388	0.0215	0.2150
VALRNDSYQLIK[x]ILPNK	11	0	1984.146846	0.0215	0.3650
VLNKGDSGEMSLQKLFK[x]	16	0	1893.002891	0.0215	0.3650
K[x]SGNLPDADNSKSDISK	0	0	1774.869635	0.0215	0.3650
NNSWAK[x]SWSNLDLR	5	0	1689.822239	0.0214	0.3000
KLDVAK[x]R	5	0	828.518092	0.0214	0.1500
HHFYAK[x]IDRPAQVISFKK	5	0	2184.195523	0.0214	0.3850
SLPLQIEVANDCIK[x]WAIK	13	0	2097.129144	0.0214	0.3850
GYSK[x]PNERATK	3	0	1249.641438	0.0214	0.2350
DELWK[x]NDDQLTYTYK	4	0	1930.894787	0.0213	0.3200
YTVGQGYTK[x]AAWFEK	8	0	1747.856893	0.0213	0.3200
KVTSK[x]LLEQEESAEK	4	0	1717.909710	0.0213	0.3200
VPTFANFHTPIFIAK[x]R	14	0	1858.025287	0.0213	0.3400
GK[x]YYPLKSMTEK	1	0	1443.743119	0.0213	0.2550
K[x]MSAQSCACMVR	0	0	1427.614109	0.0213	0.2550
EAEAARK[x]K	6	0	901.498083	0.0213	0.1700
LTLEAMDLEIVEK[x]EHFK	12	0	2044.054981	0.0212	0.3600
FLK[x]TSKTPPTAMLSSVR	2	0	1863.028712	0.0212	0.3600
ALGNFVASVLARLALTK[x]PK	16	0	1968.188317	0.0211	0.4000
MPGTLLPGPGK[x]GYIGDPIK	10	0	1910.033463	0.0211	0.4000
MGTTITALRYK[x]DGVILAADSR	10	0	2251.199340	0.0210	0.4400
YYPVRK[x]FTGGVLMLIDR	5	0	2027.102541	0.0209	0.3550
LGIDPPK[x]GIMLYGPPGTGKTLCAR	6	0	2511.334048	0.0208	0.5000
EGVETRIIPLK[x]K	10	0	1381.829229	0.0208	0.2500
D[x]GIQDIMPSQAK	0	0	1301.628489	0.0208	0.2500
FLK[x]TSK	2	0	722.432639	0.0208	0.1250
VTSK[x]LLEQEESAEK	3	0	1589.814754	0.0207	0.2900
SNPVFAENDEK[x]GEK	10	0	1562.721193	0.0207	0.2900
YDK[x]TEDDIKSLQSVGQIIGEVLK	2	0	2577.353638	0.0207	0.4750
DCIVLGADTRATAGPIIADK[x]NCK	19	0	2458.230705	0.0207	0.4750
K[x]TLEVLYLKMHNNHAK	0	0	1938.050842	0.0206	0.3300
KQYSAK[x]AK	5	0	922.523570	0.0206	0.1650
HNFVGLFVELSK[x]LLVKDR	11	0	2113.204692	0.0206	0.3700
EAEAAK[x]DEQIEKIDTVIK	5	0	2029.057817	0.0206	0.3700
C[x]SPSATLTHR	0	0	1128.534535	0.0205	0.2050
AQIKILYVNNAK[x]SQEEAIENIK	11	0	2515.364479	0.0205	0.4500
K[x]YINRSYYHLR	0	0	1511.799660	0.0205	0.2250
K[x]NEEKLAEFDK	0	0	1349.682631	0.0205	0.2250
MSERDTALEK[x]YK	9	0	1469.718358	0.0204	0.2450
GKYYPLK[x]SMTEK	6	0	1443.743119	0.0204	0.2450
KTELFK[x]ASTSAK	5	0	1309.724101	0.0204	0.2450
NTWNSTLETAK[x]AK	10	0	1462.741537	0.0204	0.2650
VSGIRK[x]HFEQVINEK	5	0	1782.973979	0.0203	0.3050
DPEEEAEMMTK[x]ETTEK	10	0	1896.796787	0.0203	0.3250
YK[x]DAYVYSIVAIARIK	1	0	1872.050830	0.0203	0.3250
QEYK[x]DDINLDEASAMAVK	3	0	2038.951640	0.0203	0.3650
YGLQGPTWLVHKENAINK[x]K	17	0	2195.185017	0.0203	0.3850
DCISGWGCVVYVITADK[x]CIK	16	0	2343.106032	0.0203	0.4050
ATHEVLKDEVLFNDK[x]PLPIEMK	14	0	2565.351138	0.0202	0.4450
SQK[x]ALDTLFSAIRDHDLAPLYK	2	0	2501.327703	0.0202	0.4450
NKELISVSAASK[x]ILSNITYSYK	11	0	2428.321223	0.0202	0.4450
DELWKNDDQLTYTYK[x]DEK	14	0	2303.059268	0.0200	0.3600
QGDVLLNK[x]LQKYQATVMR	7	0	2104.146189	0.0200	0.3600
M[x]SSKSSLELANNAVK	0	0	1577.808228	0.0200	0.3000
LCFDELKK[x]R	7	0	1207.638268	0.0200	0.1800
FAELQK[x]SLNNLNTIDIDANLEK	5	0	2502.296462	0.0200	0.4400
EATPMEMDEEK[x]SQDISINGNSK	10	0	2452.073269	0.0200	0.4400
EDTEAVLK[x]RINDTVGIK	7	0	1900.026461	0.0200	0.3400
QIK[x]EIKEVIELPVK	2	0	1665.007573	0.0200	0.2800
WPK[x]IAEIYGSALR	2	0	1502.824477	0.0200	0.2600
E[x]QKPEVDYSEK	0	0	1350.630263	0.0200	0.2200
K[x]FTGGVLMLIDR	0	0	1348.753625	0.0200	0.2400
QGDVLLNK[x]LQK	7	0	1254.729522	0.0200	0.2200
M[x]SGYDR	0	0	727.295891	0.0200	0.1200
QGLHK[x]K	4	0	709.423471	0.0200	0.1200
K[x]DQKK	0	0	645.380940	0.0200	0.1000
K[x]FDQLTQALNVAIRLDDMSLIK	0	0	2531.378019	0.0198	0.4350
ALTLKTGPPGPPCGGK[x]FMLK	15	0	2069.116472	0.0198	0.3950
DEKYTLYDQNDTK[x]EWLDK	12	0	2303.059269	0.0197	0.3550
A[x]SLLKVNMENLIVTDLGK	0	0	1957.091700	0.0197	0.3550
MVCK[x]IWKSDEINEVLNK	3	0	2105.064830	0.0197	0.3350
LAQFEK[x]EEYVSDPKEQM	5	0	2069.961478	0.0197	0.3350
K[x]DYTMAQPEFFKAVR	0	0	1829.913356	0.0197	0.2950
K[x]VTSKLLEQEESAEK	0	0	1717.909710	0.0197	0.2950
K[x]IEFPPPSAEAR	0	0	1340.708787	0.0196	0.2350
DAGK[x]DEFSRK	3	0	1151.557046	0.0195	0.1950
IWK[x]SDEINEVLNKYQETQR	2	0	2392.202175	0.0195	0.3700
YVTGPK[x]NK	5	0	905.497023	0.0194	0.1550
K[x]ALSSLKYMLLSQIMLNSVSEVK	0	0	2581.422189	0.0193	0.4450
SLPPEEYDEK[x]LYNK	9	0	1723.830403	0.0193	0.2700
K[x]VNQIESQMAMAEK	0	0	1605.785384	0.0193	0.2700
IWK[x]VMCK	2	0	963.503367	0.0193	0.1350
LDDMSLIK[x]EDCEAATDPLLK	7	0	2276.091491	0.0192	0.3850
IDTIVK[x]EIQDEKEAEAAR	5	0	2057.063963	0.0192	0.3450
EK[x]WIAK	1	0	773.443537	0.0192	0.1150
GGYAEVK[x]QSEVIGLVRTITFDAR	6	0	2508.333515	0.0191	0.4400
NK[x]LLKVTVSK	1	0	1128.722984	0.0190	0.1900
ERK[x]PR	2	0	684.403070	0.0190	0.0950
VAIK[x]K	3	0	557.390052	0.0190	0.0950
DQELTEENVSISVIGK[x]DEK	15	0	2132.048371	0.0189	0.3600
KEFEIIK[x]GVLCQFR	6	0	1765.954825	0.0189	0.2650
QLIIKEEMMNSIQQAVAK[x]	17	0	2073.096129	0.0189	0.3400
ILYVNNAK[x]SQEEAIENIK	7	0	2075.089784	0.0189	0.3400
D[x]DGLEDDMPALADEEFEK	0	0	2037.836007	0.0189	0.3400
YACK[x]ILGVVEGQFSRPAK	3	0	2022.071968	0.0189	0.3400
YLHQSLK[x]YK	6	0	1178.644738	0.0189	0.1700
VAQTTYK[x]KIYNEYPPTK	6	0	2043.067597	0.0188	0.3200
YTENIYPPKK[x]TVQYATK	9	0	2043.067597	0.0188	0.3200
DVEFLHSDK[x]IDTIVKEIQDEK	8	0	2500.269581	0.0188	0.3950
TEDDIK[x]SLQSVGQIIGEVLK	5	0	2171.168421	0.0188	0.3750
AEAK[x]DVAK	3	0	830.449740	0.0188	0.1500
K[x]LWK	0	0	573.363839	0.0188	0.0750
K[x]MRK	0	0	561.342056	0.0188	0.0750
M[x]PPK	0	0	471.251517	0.0188	0.0750
M[x]SSK	0	0	451.210047	0.0188	0.0750
EK[x]ADAAFLRLVK	1	0	1359.787367	0.0187	0.2250
DEK[x]VSEVLNSEDITGIQEK	2	0	2132.048371	0.0187	0.3550
VPDKLIDASTVK[x]HVFPITK	11	0	2107.204023	0.0187	0.3550
IMK[x]LCFDELKK	2	0	1423.756658	0.0186	0.2050
YLDSQRVAIK[x]K	9	0	1319.756069	0.0186	0.2050
VMGSGCDAAGTIIK[x]VFHPITK	13	0	2201.133573	0.0186	0.3900
LAQFEK[x]EEYVSDPK	5	0	1681.819840	0.0186	0.2600
SNDIEKAIDLYK[x]EVLNK	11	0	1991.057425	0.0185	0.3150
LK[x]VELAKQNLFVPTSDK	1	0	1929.093418	0.0185	0.3150
IANYDPAEIRFNLMVICK[x]DK	17	0	2409.218357	0.0185	0.3700
YSLNSYDFK[x]K	8	0	1263.613496	0.0185	0.1850
YDKTEDDIK[x]SLQSVGQIIGEVLK	8	0	2577.353638	0.0185	0.4250
K[x]DGIQDIMPSQAK	0	0	1429.723444	0.0185	0.2400
KVPDK[x]LIDASTVK	4	0	1412.823808	0.0185	0.2400
LDGKDELWK[x]NDDQLTYTYK	8	0	2344.122200	0.0184	0.3500
K[x]YTGLLRVSAMMSCACQK	0	0	2103.009638	0.0183	0.3300
LFAYPPKSVQPTAK[x]TVQK	13	0	2002.125051	0.0183	0.3300
LDRK[x]IEIPLPNEVGR	3	0	1747.994380	0.0183	0.2750
MK[x]LSLFSNK	1	0	1066.584449	0.0183	0.1650
Q[x]LMTEFVDQVDDVVKYEIDK	0	0	2413.172181	0.0182	0.3650
RFCVGLQK[x]IEEIFK	7	0	1765.954825	0.0182	0.2550
LQK[x]YQATVMRGAFK	2	0	1639.886752	0.0182	0.2550
S[x]SKSSLELANNAVK	0	0	1446.767750	0.0182	0.2550
K[x]PTSELAIGASLEK	0	0	1442.797987	0.0182	0.2550
AMEVDEK[x]PTER	6	0	1303.607753	0.0182	0.2000
YSNDK[x]SIVNSM	4	0	1256.570643	0.0182	0.2000
QCVIANSCK[x]TAINTGGGSVAVFNK	8	0	2495.225954	0.0181	0.4350
YDK[x]KDLVR	2	0	1035.571243	0.0181	0.1450
G[x]LGYPEDAIGKTK	0	0	1347.703366	0.0181	0.2350
GIDLKSIAEK[x]MNGASGAELK	9	0	2031.066940	0.0180	0.3600
IDTVIK[x]LVDHSFDEK	5	0	1757.919882	0.0180	0.2700
DSESTEEK[x]EAQAVQR	7	0	1705.775405	0.0180	0.2700
IEDTDK[x]YDKK	5	0	1253.613888	0.0180	0.1800
T[x]IDNAETMKK	0	0	1149.569917	0.0180	0.1800
NEEK[x]K	3	0	646.328572	0.0180	0.0900
VSTK[x]K	3	0	561.348581	0.0180	0.0900
V[x]GVFK	0	0	548.332206	0.0180	0.0900
SAK[x]AK	2	0	503.306720	0.0180	0.0900
YTENIYPPK[x]KTVQYATK	8	0	2043.067597	0.0179	0.3050
M[x]EQKPEVDYSEK	0	0	1481.670742	0.0179	0.2150
LK[x]PQDERTQEERNR	1	0	1797.908083	0.0179	0.2500
IEEIFK[x]K	5	0	905.522175	0.0179	0.1250
AK[x]YASQK	1	0	794.428614	0.0179	0.1250
VVK[x]GNQK	2	0	771.460247	0.0179	0.1250
EDALFK[x]NEEKK	5	0	1349.682631	0.0177	0.1950
TK[x]SVALGGITK	1	0	1073.644403	0.0177	0.1950
DIGKVVDK[x]CFGIK	7	0	1477.796212	0.0177	0.2300
ESQLVDK[x]FFEKINVK	6	0	1822.982813	0.0177	0.2650
QFPDIYGIIFLFK[x]WNSK	12	0	2115.119239	0.0176	0.3000
IDELVSNNEKIWK[x]VMCK	12	0	2105.064830	0.0176	0.3000
AASLLK[x]VNMENLIVTDLGK	5	0	2028.128811	0.0176	0.3350
QSMTSLVQHVMTYLPGIDDLK[x]TK	20	0	2604.329020	0.0176	0.4050
AKWSTAETLTNNK[x]IDR	12	0	1846.953636	0.0175	0.2800
NK[x]ADYYTNICDRER	1	0	1816.816160	0.0175	0.2450
CIDMFIHK[x]SAELYK	7	0	1753.853066	0.0175	0.2450
MVILNK[x]DGMERK	5	0	1432.752968	0.0175	0.2100
VPDK[x]LIDASTVK	3	0	1284.728853	0.0175	0.2100
CYAK[x]NEWR	3	0	1125.502511	0.0175	0.1400
QSK[x]YTYDR	2	0	1059.498475	0.0175	0.1400
GYSK[x]PNER	3	0	949.461699	0.0175	0.1400
LLVK[x]DR	3	0	742.470084	0.0175	0.1050
F[x]ATLQK	0	0	706.401341	0.0175	0.1050
K[x]NCK	0	0	548.274037	0.0175	0.0700
DQK[x]K	2	0	517.285985	0.0175	0.0700
DK[x]PK	1	0	486.280173	0.0175	0.0700
LMGQINKMPLLQSSVALLGQK[x]IR	20	0	2537.454825	0.0174	0.4000
GPSLYQVDPSGTYFAWK[x]ATAIGK	16	0	2456.237499	0.0174	0.4000
LKVELAK[x]QNLFVPTSDK	6	0	1929.093418	0.0174	0.2950
NVPK[x]LQNVSNFQK	3	0	1514.820452	0.0173	0.2250
SAPVSDCLSK[x]YPLLSSSCGSQSLK	9	0	2570.235514	0.0173	0.4150
AITSVHARQEYALALQK[x]WDLSR	16	0	2555.360731	0.0173	0.3800
SPAIIFIDELDAIGTK[x]RFDSEK	15	0	2464.284838	0.0173	0.3800
E[x]TIDNAETMKK	0	0	1278.612505	0.0173	0.1900
ATSAGPK[x]QTETINWLEKR	6	0	2029.059155	0.0172	0.3100
ETTEK[x]KIDK	4	0	1090.586949	0.0172	0.1550
SEFQRLTHEK[x]STMLEK	9	0	1962.983216	0.0172	0.2750
KALSSLK[x]YMLLSQIMLNSVSEVK	6	0	2581.422189	0.0172	0.3950
EVQK[x]GPDSVALGVQYDDVRPEDR	3	0	2571.256387	0.0172	0.3950
IEIPLPNEVGRMEILK[x]IHLEK	15	0	2470.398029	0.0171	0.3600
VTQKK[x]PPVQPLAYK	4	0	1595.939834	0.0171	0.2400
GYSK[x]PNERATKQSK	3	0	1592.826990	0.0171	0.2400
A[x]ASLLKVNMENLIVTDLGK	0	0	2028.128811	0.0171	0.3250
VAQTTYKK[x]IYNEYPPTK	7	0	2043.067597	0.0171	0.2900
YTYDRGTTAVLK[x]EDIYK	11	0	2035.026127	0.0171	0.2900
AANVLAFQSTTKTLALK[x]YPGGGPGK	16	0	2489.364088	0.0170	0.4250
SNNIK[x]ENEQK	4	0	1202.589070	0.0170	0.1700
K[x]DKPK	0	0	614.375128	0.0170	0.0850
S[x]GYDR	0	0	596.255412	0.0170	0.0850
VLK[x]TK	2	0	587.400615	0.0170	0.0850
AK[x]SAK	1	0	503.306720	0.0170	0.0850
VELAK[x]QNLFVPTSDK	4	0	1687.914404	0.0170	0.2550
AIGSGSEPAK[x]SELVK	9	0	1471.788150	0.0170	0.2550
TLDSNSLTHEK[x]IEFATITKDTTK	10	0	2592.328152	0.0170	0.3900
SIMLYLMVQSVNSELKLLSSAK[x]K	21	0	2581.422189	0.0170	0.3900
QYQEVVKQGDVLLNK[x]LQK	14	0	2129.184348	0.0169	0.3050
IVRTLIDK[x]FSGEK	7	0	1504.861253	0.0169	0.2200
DSEALK[x]TR	5	0	918.477013	0.0169	0.1350
VFHPITK[x]AVILSDTKPVDK	6	0	2107.204023	0.0168	0.3200
IVAFDQLVK[x]EK	8	0	1288.739025	0.0168	0.1850
EDMGSNDK[x]ASK	7	0	1180.502961	0.0168	0.1850
QIKEIK[x]EVIELPVK	5	0	1665.007573	0.0168	0.2350
LAQFEKEEYVSDPK[x]EQM	13	0	2069.961478	0.0168	0.2850
VRQLIIK[x]EEMMNSIQQAVAK	6	0	2328.265640	0.0168	0.3350
QRIVAFVGSPIVEDEK[x]NLIR	15	0	2282.274552	0.0168	0.3350
VLGVFSEK[x]AQIKILYVNNAK	7	0	2233.283329	0.0168	0.3350
VEFK[x]MGNGK	3	0	1008.506203	0.0167	0.1500
DKK[x]DQK	2	0	760.407879	0.0167	0.1000
DEK[x]VANEQEQALTNLSDLYVR	2	0	2434.197481	0.0167	0.3500
GGNMDSLK[x]INFSAFQLPVVTR	7	0	2293.188777	0.0167	0.3500
QYTVGQGYTK[x]AAWFEK	9	0	1875.915465	0.0166	0.2650
HGGYKPTDKHK[x]TDLNHENLK	10	0	2331.171880	0.0165	0.3300
V[x]SINFCMDMDLSACILNASK	0	0	2288.030821	0.0165	0.3300
AVEK[x]LSVEALNSLTGEFKGK	3	0	2119.152381	0.0165	0.3300
GIDLK[x]SIAEKMNGASGAELK	4	0	2031.066940	0.0165	0.3300
VLNK[x]GDSGEMSLQKLFK	3	0	1893.002891	0.0165	0.2800
EK[x]SLLAHKGGHVVR	1	0	1529.878966	0.0164	0.2300
G[x]GLGYPEDAIGKTK	0	0	1404.724827	0.0164	0.2300
LNVYK[x]YR	4	0	954.528656	0.0164	0.1150
QYSAK[x]AK	4	0	794.428614	0.0164	0.1150
AIDLYK[x]EVLNK	5	0	1304.733939	0.0164	0.1800
YK[x]NENLENIEDVQLR	1	0	1875.932566	0.0163	0.2450
SIMLYLMVQSVNSELK[x]LLSSAKK	15	0	2581.422189	0.0163	0.3750
FLHDKNSDYK[x]ETLIFK	9	0	1997.025735	0.0162	0.2600
KDWNACK[x]K	6	0	1048.512348	0.0162	0.1300
RFK[x]K	2	0	577.369985	0.0162	0.0650
ELK[x]K	2	0	516.327120	0.0162	0.0650
IDK[x]K	2	0	502.311471	0.0162	0.0650
LIK[x]K	2	0	500.368591	0.0162	0.0650
VDAQDFLK[x]VAETR	7	0	1490.772835	0.0162	0.2100
AVILSDTKPVDK[x]K	11	0	1412.823808	0.0162	0.2100
NK[x]MVCKIWK	1	0	1205.641245	0.0161	0.1450
IWK[x]VMCKNK	2	0	1205.641245	0.0161	0.1450
LYNKFK[x]TNHGNPFM	5	0	1709.834718	0.0161	0.2250
VLELRAELDK[x]IGLSK	9	0	1682.992985	0.0160	0.2400
YQK[x]DEEWPPK	2	0	1318.619308	0.0160	0.1600
VMCK[x]NKTDTK	3	0	1223.600166	0.0160	0.1600
HNFVGLFVELSK[x]LLVK	11	0	1842.076651	0.0159	0.2550
ELEAMK[x]LLRPRK	5	0	1482.870377	0.0158	0.1900
K[x]LIPIR	0	0	738.511554	0.0158	0.0950
EDVQSLKLK[x]YYEQK	8	0	1769.919882	0.0157	0.2200
VTQK[x]KPPVQPLAYK	3	0	1595.939834	0.0157	0.2200
Y[x]TVGQGYTKAAWFEK	0	0	1747.856893	0.0157	0.2350
IDRK[x]VEFGLPDLEGR	3	0	1742.931448	0.0157	0.2350
QILDCIVNLSEPAK[x]K	13	0	1726.928669	0.0157	0.2350
YPMDAHK[x]SELEGVEEAR	6	0	1959.899550	0.0156	0.2650
NK[x]HCLIKMNHGTTTLAFR	1	0	2141.098527	0.0156	0.2800
NTWNSTLETAKAK[x]YASQK	12	0	2040.027522	0.0156	0.2800
MVRGGYAEVK[x]QSEVIGLVR	9	0	2090.130540	0.0155	0.2950
VGIK[x]PPKGVLLYGPPGTGK	3	0	1877.113761	0.0155	0.2950
NLQVAK[x]SLDK	5	0	1114.634566	0.0155	0.1550
LNADVLGQLIKK[x]YYSFDNSLK	11	0	2428.300096	0.0155	0.3250
VVGQLLEK[x]LKPLIEKGGDWER	7	0	2406.363362	0.0155	0.3250
LTLEAMDLEIVEK[x]EHFKELVSK	12	0	2600.377016	0.0155	0.3400
K[x]EPPVYTPPKDK	0	0	1397.755400	0.0154	0.1850
EFPDLGVLEGK[x]R	10	0	1358.719350	0.0154	0.1850
K[x]AVYMPLCDPGNK	0	0	1491.721334	0.0154	0.2000
NLLLQEK[x]GFPTPK	6	0	1483.839792	0.0154	0.2000
AFGRVYATMQK[x]LQK	10	0	1639.886752	0.0154	0.2150
TGIATMLTRGEIK[x]K	12	0	1517.859870	0.0154	0.2150
TSK[x]TPPTAMLSSVR	2	0	1474.781290	0.0154	0.2150
HNNHMAK[x]VLTLELYK	6	0	1809.955886	0.0153	0.2300
QVK[x]REVGCIGNIVER	2	0	1755.941297	0.0153	0.2300
AVEK[x]LSVEALNSLTGEFK	3	0	1934.035964	0.0153	0.2750
VTQKKPPVQPLAYK[x]SATPFR	13	0	2255.278912	0.0153	0.3050
DVEFLHSDKIDTIVK[x]EIQDEK	14	0	2500.269581	0.0152	0.3200
IEVEVYK[x]ITTGDRLILTENIK	6	0	2446.368170	0.0152	0.3200
IAIVVNQNWYCANTK[x]YVTGPK	14	0	2438.241535	0.0152	0.3200
LNADVLGQLIK[x]KYYSFDNSLK	10	0	2428.300096	0.0152	0.3200
QASDTSTNTK[x]VLIYIADLLFR	9	0	2368.263712	0.0152	0.3200
SSGSSYPSLLQCLK[x]APVLSDSSCK	13	0	2570.235514	0.0152	0.3650
FFYILYFELYK[x]IAQDTLARR	10	0	2569.373199	0.0150	0.3000
GFPTPK[x]ATSTGTTIVGVIAK	5	0	1945.088332	0.0150	0.3000
K[x]GVVALVEDKTK	0	0	1285.760486	0.0150	0.1800
YKVNLYK[x]FR	6	0	1229.692020	0.0150	0.1350
VVTSKLLK[x]PR	7	0	1139.738968	0.0150	0.1500
T[x]IDNAETMK	0	0	1021.474961	0.0150	0.1350
K[x]QYSAK	0	0	723.391504	0.0150	0.0900
LELK[x]K	3	0	629.411178	0.0150	0.0750
TAYSYFYEAYEGFTSLDDDK[x]K	19	0	2512.095710	0.0150	0.3150
NSDYKETLIFK[x]CIDMFIHK	10	0	2401.180912	0.0150	0.2850
VK[x]EDMVDQESTDNNGVQVESR	1	0	2378.065484	0.0150	0.3150
VVGSELIQK[x]YLGDGPR	8	0	1729.936200	0.0150	0.2400
ASKGSNDDEMK[x]IDK	10	0	1536.708913	0.0150	0.2100
S[x]RQETQYK	0	0	1038.509372	0.0150	0.1200
DTALEK[x]YK	5	0	966.502166	0.0150	0.1200
SLLELNETQSNIQEQGVNWGK[x]K	20	0	2514.271310	0.0148	0.3250
LSVEALNSLTGEFK[x]GKYYPLK	13	0	2356.267737	0.0148	0.3100
MHNNHAK[x]SLPPEEYDEK	6	0	2037.921346	0.0147	0.2500
GAIEK[x]VDDLLTTQAEAK	4	0	1800.946820	0.0147	0.2500
VSPTGQITSTSARSGK[x]K	15	0	1703.916525	0.0147	0.2500
S[x]PTGQITSTSARSGKK	0	0	1604.848116	0.0147	0.2350
LILVDDEK[x]TSWIYK	7	0	1721.923907	0.0146	0.2050
MKLSLFSNK[x]ENELR	8	0	1707.897707	0.0146	0.2050
LKPLIEK[x]GGDWERK	6	0	1667.935808	0.0146	0.2050
LK[x]AYQGIYLMSIR	1	0	1554.859144	0.0146	0.1900
RMPIDFK[x]GFICK	6	0	1510.778788	0.0146	0.1750
IIYSDIDVDPVK[x]PEHVGKVVLK	11	0	2462.378342	0.0145	0.3200
LTGDTNGALDK[x]LEEIGVADQYK	10	0	2349.169873	0.0145	0.3200
ELEAMK[x]LLRPR	5	0	1354.775421	0.0145	0.1600
LPSEYDSRVKAMEVDEK[x]PTER	16	0	2478.205935	0.0145	0.3050
DTLSK[x]DQELTEENVSISVIGK	4	0	2304.169539	0.0145	0.3050
MDK[x]EMAEADLDDDEPDLGEF	2	0	2283.903424	0.0145	0.2900
K[x]LEGTIDYQK	0	0	1193.629146	0.0145	0.1450
LAAPQLVQMFIGDGAK[x]LVR	15	0	2026.139651	0.0145	0.2750
AKYASQK[x]RP	6	0	1047.582476	0.0144	0.1300
FDSEK[x]AGDR	4	0	1023.462090	0.0144	0.1300
FDVIVAK[x]GK	6	0	975.575269	0.0144	0.1300
FIK[x]HADATCVHRLALTK	2	0	1980.072637	0.0144	0.2450
TSNNTNRTNSTDEK[x]GTK	13	0	1866.866670	0.0144	0.2450
VATEK[x]DFLDAVQKVVK	4	0	1788.998462	0.0144	0.2300
EDCK[x]SLKR	3	0	1034.517826	0.0144	0.1150
SYLLQHREWDSK[x]LK	11	0	1801.947432	0.0143	0.2000
SLGSGMDQEK[x]VLNK	9	0	1504.755469	0.0143	0.2000
DWNACK[x]K	5	0	920.417393	0.0143	0.1000
VDK[x]PDGTMDYDSMDNIFFAK	2	0	2308.002683	0.0143	0.2850
FSGEKK[x]SLPLQIEVANDCIK	5	0	2275.188107	0.0143	0.2850
DEK[x]YTLYDQNDTK	2	0	1631.731422	0.0142	0.1850
LK[x]ESQLVDKFFEK	1	0	1609.871482	0.0142	0.1850
STELFK[x]NEEEPTK	5	0	1550.746345	0.0142	0.1850
AVAHHTDCK[x]FIR	8	0	1453.724781	0.0142	0.1700
YQATVMRGAFK[x]V	10	0	1369.717575	0.0142	0.1700
EDWEKYQK[x]PVDTEEENDK	7	0	2281.002149	0.0142	0.2550
LMSKVAEK[x]AQINTQEYGR	7	0	2065.062523	0.0142	0.2550
VELAKQNLFVPTSDK[x]EK	14	0	1945.051948	0.0141	0.2400
KPPVQPLAYK[x]SATPFRK	9	0	1927.104259	0.0141	0.2400
SAQEILCNEPVETYGSFDLK[x]EK	19	0	2556.205265	0.0141	0.3100
MK[x]SLSEQYTER	1	0	1370.649950	0.0141	0.1550
K[x]VIARLQSYDR	0	0	1347.762215	0.0141	0.1550
S[x]SSDMAYTSMFKGNQK	0	0	1780.775938	0.0141	0.2250
NK[x]EHIMDNLEAQAIEELEGAK	1	0	2381.153176	0.0140	0.2950
FSGEK[x]KSLPLQIEVANDCIK	4	0	2275.188107	0.0140	0.2800
TIDNAETMK[x]K	8	0	1149.569917	0.0140	0.1400
K[x]PPVQPLAYK	0	0	1139.670224	0.0140	0.1400
INYK[x]K	3	0	664.390778	0.0140	0.0700
AHILRIHAK[x]SMAIDK	8	0	1702.966393	0.0140	0.2100
GTPGYGPLGVLPK[x]VGIRLFNLEPK	12	0	2521.441942	0.0140	0.3350
L[x]MTEFVDQVDDVVKYEIDK	0	0	2285.113610	0.0139	0.2650
K[x]EVAEADIASKDLEETDER	0	0	2147.022884	0.0139	0.2650
AIGSGSEPAK[x]SELVKEFHK	9	0	2013.053008	0.0139	0.2650
NTWNSTLETAK[x]AKYASQK	10	0	2040.027522	0.0139	0.2500
FGDGIQIAQLALK[x]HRENK	12	0	2037.111857	0.0139	0.2500
EAGFIDDILIITPASK[x]EK	15	0	1959.056365	0.0139	0.2500
EIIRTSTSSMTAVPK[x]PLK	14	0	1958.086949	0.0139	0.2500
LVPYLTK[x]LESKQR	6	0	1573.919099	0.0138	0.1800
SGFEK[x]IDLTRIVK	4	0	1504.861253	0.0138	0.1800
E[x]IINRDIGKVVDK	0	0	1497.851416	0.0138	0.1800
S[x]TLDLNHLADLYDRKDWNACK	0	0	2547.217501	0.0138	0.2900
DEQIEK[x]IDTVIKLVDHSFDEK	5	0	2500.269580	0.0138	0.2900
ILLDLVYAFIK[x]SNQATTSTDR	10	0	2368.263712	0.0138	0.2900
MNGASGAELK[x]GVCTEAGMFALRER	9	0	2554.208923	0.0138	0.3300
SSTAAKTFLEK[x]R	10	0	1337.730248	0.0138	0.1650
SSEQANLYERK[x]TLVAHAVLK	10	0	2256.222519	0.0137	0.2750
Q[x]YTVGQGYTKAAWFEK	0	0	1875.915465	0.0137	0.2200
ATREPNK[x]GSYRPYTAK	6	0	1837.943407	0.0137	0.2200
VAQTTYK[x]K	6	0	937.523235	0.0137	0.1100
VYQTEPAGIYNAWK[x]ATAIGRASK	13	0	2494.296739	0.0137	0.3150
K[x]EITPDIFAAIAIINEADR	0	0	2099.126168	0.0137	0.2600
IGLSK[x]IRIAYASVVYIADK	4	0	2079.209109	0.0137	0.2600
FVK[x]LGIDPPKGIMLYGPPGTGK	2	0	2284.265236	0.0136	0.3000
KNEEK[x]LAEFDK	4	0	1349.682631	0.0136	0.1500
LQK[x]DLGQVLNKYVQVEQR	2	0	2157.190495	0.0136	0.2450
ASRPGAAAK[x]LDGKDELWK	8	0	1912.016567	0.0136	0.2450
VHEVGDDLVIGASGFEADALALVK[x]R	23	0	2580.354642	0.0136	0.3400
LLSSAK[x]K	5	0	745.469750	0.0136	0.0950
VFHPITKAVILSDTKPVDK[x]K	18	0	2235.298978	0.0135	0.2700
VYQTEPAGIYNAWK[x]ATAIGR	13	0	2208.132649	0.0135	0.2700
KLGVK[x]PPKGCLMFGPPGTGK	4	0	2068.132455	0.0135	0.2700
EFEIIK[x]GVLCQFR	5	0	1637.859869	0.0135	0.1750
E[x]MIAAQGIDEEDR	0	0	1475.656153	0.0135	0.1750
IQFCLALHNDSIK[x]SMR	12	0	1931.970877	0.0134	0.2150
DHDLAPLYK[x]YLSENPK	8	0	1901.952241	0.0134	0.2150
HHVEIIAAGLRENWK[x]YACK	14	0	2294.174130	0.0134	0.2550
LMTEFVDQVDDVVK[x]YEIDK	13	0	2285.113610	0.0134	0.2550
VIAGLVATNGAVGLK[x]YYEENSLTSK	14	0	2596.374708	0.0134	0.3350
LLMK[x]LSSQNDDK	3	0	1390.712546	0.0133	0.1600
KK[x]AQSGPDASAK	1	0	1186.630541	0.0133	0.1600
K[x]IFTIHTSK	0	0	1073.623277	0.0133	0.1200
DK[x]KDQK	1	0	760.407879	0.0133	0.0800
TK[x]VVDR	1	0	716.418051	0.0133	0.0800
VDVK[x]TK	3	0	688.411904	0.0133	0.0800
N[x]SIVSK	0	0	646.364957	0.0133	0.0800
VFHPITK[x]AVILSDTKPVDKK	6	0	2235.298978	0.0132	0.2650
KPRVVTALTMLK[x]QHLFR	11	0	2037.203252	0.0132	0.2250
ASK[x]GSNDDEMKIDK	2	0	1536.708913	0.0132	0.1850
S[x]WTTIESDAGVFTDLIENLGVK	0	0	2394.195360	0.0132	0.2900
KFRK[x]PIGATWK	3	0	1330.787310	0.0132	0.1450
HKFQDILLGAGQAIK[x]AGNR	14	0	2036.127841	0.0132	0.2500
DRIDK[x]NTWNSTLETAK	4	0	1890.943464	0.0131	0.2100
D[x]VPTFANFHTPIFIAK	0	0	1816.951123	0.0131	0.2100
YDKK[x]DLVR	3	0	1035.571243	0.0131	0.1050
DLVK[x]KYDK	3	0	1007.565097	0.0131	0.1050
KSLK[x]DECK	3	0	1006.511679	0.0131	0.1050
HIEVGDSVLVK[x]IITKEGVETR	10	0	2321.295344	0.0131	0.2750
LKPLIEK[x]GGDWER	6	0	1539.840853	0.0131	0.1700
IEVEVYK[x]ITTGDR	6	0	1521.803799	0.0131	0.1700
DEK[x]YTLYDQNDTKEWLDK	2	0	2303.059269	0.0131	0.2350
MEQKPEVDYSEK[x]FAELQK	11	0	2198.056433	0.0131	0.2350
GIK[x]GIESEAYESVLDLAK	2	0	1921.004331	0.0131	0.2350
TTSNICHRLNADVLGQLIK[x]K	18	0	2280.237118	0.0130	0.2600
IDRK[x]IEFPPPSAEAR	3	0	1724.920885	0.0130	0.1950
E[x]TIDNAETMK	0	0	1150.517549	0.0130	0.1300
K[x]IEIPLPNEVGRMEILK	0	0	1978.128419	0.0129	0.2200
K[x]APNTVYAVQFLEAVYK	0	0	1940.040658	0.0129	0.2200
K[x]PPVQPLAYKSATPFRK	0	0	1927.104259	0.0129	0.2200
VMK[x]EDNLILRTR	2	0	1486.828906	0.0129	0.1550
IDRPAQVISFK[x]K	10	0	1400.813914	0.0129	0.1550
RAVEK[x]LSVEALNSLTGEFK	4	0	2090.137066	0.0129	0.2450
EDCEAATDPLLK[x]KQMSYMLAR	11	0	2469.170083	0.0129	0.2700
KVADLK[x]K	5	0	800.511946	0.0129	0.0900
M[x]NSIVSK	0	0	777.405435	0.0129	0.0900
IK[x]LISGK	1	0	757.506134	0.0129	0.0900
VAEQNENPTVGSAQK[x]MIQDEAQK	14	0	2514.201910	0.0128	0.2950
K[x]LMELFISK	0	0	1107.636148	0.0128	0.1150
K[x]HLDAEVQK	0	0	1066.577055	0.0128	0.1150
VPFTAAITITGVK[x]TSTGGPK	12	0	1945.088332	0.0127	0.2550
TMVEVIPYFAEDLLVLK[x]TDELK	16	0	2565.365058	0.0127	0.2800
IDLTRIVK[x]SAK	7	0	1242.765906	0.0127	0.1400
YVQVEQRNK[x]PDER	8	0	1659.832802	0.0127	0.1650
QYQEVVK[x]QGDVLLNK	6	0	1759.946763	0.0127	0.1900
RMDK[x]EMAEADLDDDEPDLGEF	3	0	2440.004526	0.0126	0.2650
K[x]EEPKSETLENFTR	0	0	1706.847448	0.0125	0.1750
STELFK[x]NEEEPTKK	5	0	1678.841301	0.0125	0.1750
WSTAETLTNNK[x]IDR	10	0	1647.821570	0.0125	0.1750
AQIK[x]ILYVNNAK	3	0	1373.803016	0.0125	0.1500
HSTFIITK[x]RK	7	0	1229.724379	0.0125	0.1250
DLVKK[x]YDK	4	0	1007.565097	0.0125	0.1000
DQKKDK[x]PK	5	0	985.555594	0.0125	0.1000
M[x]TDK	0	0	493.220610	0.0125	0.0500
VHVTQEDFELAVAK[x]VLNK	13	0	2039.105042	0.0125	0.2250
IYADLK[x]INEDSKLAVNENLASSK	5	0	2534.322674	0.0124	0.2850
VGSALVGSQTK[x]VALEIHAQYELR	10	0	2468.338601	0.0124	0.2850
AAITGK[x]PDPWQTSLAFYYSGVGK	5	0	2456.237499	0.0124	0.2850
LFNLEPK[x]ILEEVPLR	6	0	1809.039932	0.0123	0.1850
ELAAIKEDTEAVLK[x]R	13	0	1684.935865	0.0123	0.1850
YYK[x]PDLTIDEAVR	2	0	1581.803799	0.0123	0.1600
MEILK[x]IHLEKVSK	4	0	1566.916655	0.0123	0.1600
AVILSDTK[x]PVDKK	7	0	1412.823808	0.0123	0.1600
LVPYLTK[x]LESK	6	0	1289.759425	0.0123	0.1350
ELREVIELPLK[x]NPELFLR	10	0	2207.267680	0.0122	0.2200
VLTLAMVK[x]R	7	0	1029.636817	0.0122	0.1100
WSTAETLTNNK[x]IDRDK	10	0	1890.943464	0.0122	0.1950
QHAVNERAK[x]IIDLR	8	0	1661.932452	0.0121	0.1700
NK[x]TDTKTIEAITFK	1	0	1608.872208	0.0121	0.1700
NSDYK[x]ETLIFKCIDMFIHK	4	0	2401.180912	0.0121	0.2300
SNDIEK[x]AIDLYK	5	0	1407.724493	0.0121	0.1450
IK[x]LISGKLDEAR	1	0	1341.797930	0.0121	0.1450
KHFEQVINEK[x]HEDALAK	9	0	2035.048591	0.0121	0.2050
TDELK[x]DANIIYDLEILR	4	0	2033.067988	0.0121	0.2050
V[x]SPTGQITSTSARSGKK	0	0	1703.916525	0.0121	0.2050
RVEFK[x]MGNGK	4	0	1164.607305	0.0120	0.1200
DQPK[x]K	3	0	614.338744	0.0120	0.0600
INVK[x]K	3	0	600.395864	0.0120	0.0600
GEIK[x]K	3	0	573.348581	0.0120	0.0600
A[x]TTVK	0	0	518.306385	0.0120	0.0600
QGDVLLNKLQK[x]YQATVMR	10	0	2104.146189	0.0119	0.2150
LPSEYDSRVK[x]AMEVDEKPTER	9	0	2478.205935	0.0119	0.2500
MDDK[x]MLLTEVHLLESK	3	0	1900.963729	0.0119	0.1900
D[x]GIQDIMPSQAKELKK	0	0	1799.945046	0.0119	0.1900
ATTVK[x]DTMNVDINAIK	4	0	1732.902849	0.0119	0.1900
K[x]VAQTTYK	0	0	937.523235	0.0119	0.0950
QIQPKTFANLVSSTLYEK[x]R	17	0	2222.205809	0.0118	0.2250
AANVLAFQSTTK[x]TLALKYPGGGPGK	11	0	2489.364088	0.0118	0.2950
QEYALALQK[x]WDLSR	8	0	1719.894338	0.0118	0.1650
HHFYAK[x]IDRPAQVISFK	5	0	2056.100568	0.0118	0.2000
IVCFMLNEK[x]LNQQSVLLPLLK	8	0	2499.395584	0.0117	0.2450
V[x]PTFANFHTPIFIAKREDGMK	0	0	2418.251708	0.0117	0.2450
VVGQLLEKLKPLIEK[x]GGDWER	14	0	2406.363362	0.0117	0.2450
YTLYDQNDTK[x]EWLDK	9	0	1930.894787	0.0117	0.1750
VLTLELYK[x]K	7	0	1105.674641	0.0117	0.1050
M[x]PFGNTHNK	0	0	1044.481051	0.0117	0.1050
WK[x]TLSK	1	0	761.443537	0.0117	0.0700
CAEAENSSDLFK[x]LGVMYAK	11	0	2131.991727	0.0116	0.2200
EK[x]SPAIIFIDELDAIGTKR	1	0	2115.157467	0.0116	0.2200
GNECIVIGVERK[x]NVPK	11	0	1810.972260	0.0116	0.1850
YYEQK[x]IRIGLHDDAYLDVCK	4	0	2498.226278	0.0115	0.2300
KLGVKPPK[x]GCLMFGPPGTGK	7	0	2068.132455	0.0115	0.2300
VVLKNK[x]GTMK	5	0	1116.668841	0.0115	0.1150
VVLK[x]NKGTMK	3	0	1116.668841	0.0115	0.1150
IEASK[x]GLIDR	4	0	1100.618917	0.0115	0.1150
NPELFLRVGIK[x]PPK	10	0	1606.955817	0.0114	0.1600
IK[x]YEYQK	1	0	970.512337	0.0114	0.0800
LK[x]YYEQK	1	0	970.512337	0.0114	0.0800
R[x]KQYSAK	0	0	879.492606	0.0114	0.0800
VDK[x]NWSK	2	0	875.450075	0.0114	0.0800
M[x]EQKPEVDYSEKFAELQK	0	0	2198.056433	0.0114	0.2050
QYQEVVK[x]QGDVLLNKLQK	6	0	2129.184348	0.0114	0.2050
AEQEELLSEKVSTK[x]K	13	0	1717.909710	0.0113	0.1700
YPGGGPGK[x]TAILPVK	7	0	1453.829229	0.0113	0.1700
S[x]INFCMDMDLSACILNASK	0	0	2188.962413	0.0113	0.2150
TPDK[x]GYGHRDDIFIPLSEK	3	0	2187.095930	0.0113	0.2150
SALSTLNGFVEELK[x]AEVRR	13	0	2118.143212	0.0113	0.2150
SFEQK[x]VMK	4	0	995.510954	0.0113	0.0900
LGSTAIGVKTK[x]DAVVLGVEK	10	0	1984.156741	0.0112	0.2250
LNYK[x]PEEEYPDLSKHNNHMAK	3	0	2556.206604	0.0112	0.2350
GDVAASILDK[x]YRTGIATMLTR	9	0	2251.199340	0.0112	0.2350
K[x]SYDYSATMYTRLFLLR	0	0	2127.082198	0.0112	0.1900
AK[x]TMTERLCPHTTSASM	1	0	1920.885494	0.0112	0.1900
ILFENPDEATK[x]RK	10	0	1559.830681	0.0112	0.1450
K[x]CLTDLEDEAPAK	0	0	1488.712937	0.0112	0.1450
LNFSSLK[x]MKDAVK	6	0	1479.811862	0.0112	0.1450
ASRPGAAAK[x]LDGK	8	0	1240.688720	0.0112	0.1450
YTQSTNNDDPK[x]KIIEEEGFTNR	10	0	2598.219668	0.0111	0.2450
ENWK[x]YACKILGVVEGQFSRPAK	3	0	2579.331740	0.0111	0.2450
LFAYPPK[x]SVQPTAKTVQK	6	0	2002.125051	0.0111	0.2000
M[x]ATTVKDTMNVDINAIKK	0	0	1992.038284	0.0111	0.2000
NKMVCK[x]IWK	5	0	1205.641245	0.0111	0.1000
KTVQYATK[x]R	7	0	1093.624337	0.0111	0.1000
NLTDETK[x]NK	6	0	1061.535250	0.0111	0.1000
SITEFGDTATAK[x]ELEAMKLLRPR	11	0	2576.363096	0.0111	0.2550
S[x]TLDLNHLADLYDRK	0	0	1772.905627	0.0110	0.1650
QSK[x]ATREPNK	2	0	1157.615226	0.0110	0.1100
EK[x]ASK	1	0	561.312197	0.0110	0.0550
PPKEDWEKYQK[x]PVDTEEENDK	10	0	2603.202624	0.0110	0.2300
VVGQLLEKLK[x]PLIEKGGDWER	9	0	2406.363362	0.0110	0.2300
K[x]LIRIDDHIGIAIAGLAPDAR	0	0	2227.279973	0.0110	0.2300
K[x]SGFEKIDLTR	0	0	1292.708787	0.0109	0.1200
TLIDKFSGEK[x]K	9	0	1264.702640	0.0109	0.1200
RQTLNK[x]IALDEQIQALK	5	0	1981.131923	0.0109	0.1850
M[x]SWTTIESDAGVFTDLIENLGVK	0	0	2525.235839	0.0109	0.2500
LFNLEPK[x]ILEEVPLRELR	6	0	2207.267680	0.0108	0.1950
MLLTEVHLLESK[x]VYHAIR	11	0	2151.187325	0.0108	0.1950
VADLK[x]K	4	0	672.416990	0.0108	0.0650
SAK[x]GTK	2	0	590.338744	0.0108	0.0650
AIGSGSEPAKSELVK[x]EFHK	14	0	2013.053008	0.0108	0.2050
VLRQVMEEK[x]LDSK	8	0	1573.849698	0.0108	0.1400
QDPKK[x]HLDAEVQK	4	0	1534.810280	0.0108	0.1400
FK[x]ELQPFIVQMAEQALDIEK	1	0	2376.239807	0.0108	0.2150
EIK[x]QIKVMDSLEPTGEIYGK	2	0	2277.192525	0.0108	0.2150
YEVGAEYIK[x]KVIAR	8	0	1637.914013	0.0107	0.1500
Y[x]FATLQK	0	0	869.464664	0.0107	0.0750
D[x]VPTFANFHTPIFIAKREDGMK	0	0	2533.278647	0.0107	0.2350
NRLK[x]AYQGIYLMSIR	3	0	1825.003168	0.0107	0.1600
AEQEELLSEK[x]VSTKK	9	0	1717.909710	0.0107	0.1600
KLEK[x]GQSIDDMIPAQK	3	0	1799.945046	0.0106	0.1700
A[x]TTVKDTMNVDINAIKK	0	0	1860.997805	0.0106	0.1800
MEQK[x]PEVDYSEKFAELQK	3	0	2198.056433	0.0106	0.1900
F[x]ATLQKSKR	0	0	1077.629423	0.0106	0.0950
VYATMQK[x]LQK	6	0	1208.658670	0.0105	0.1050
EDCEAATDPLLKK[x]QMSYMLAR	12	0	2469.170083	0.0105	0.2200
ENWKYACK[x]ILGVVEGQFSRPAK	7	0	2579.331740	0.0105	0.2300
DEFSRK[x]EAGFIDDILIITPASK	5	0	2464.284838	0.0105	0.2300
ATKQSK[x]YTYDR	5	0	1359.678214	0.0105	0.1150
VISMEK[x]GGNMK	5	0	1192.594355	0.0105	0.1150
CTDLDAIGVK[x]VPFTAAITITGVK	9	0	2389.292565	0.0104	0.2400
K[x]TELFKASTSAK	0	0	1309.724101	0.0104	0.1250
YQK[x]PVDTEEENDK	2	0	1593.715773	0.0104	0.1350
QDPK[x]KHLDAEVQK	3	0	1534.810280	0.0104	0.1350
VKAMEVDEK[x]PTER	8	0	1530.771118	0.0104	0.1350
EVIELPLK[x]NPELFLR	7	0	1809.039932	0.0103	0.1550
SLPPEEYDEKLYNK[x]FK	13	0	1998.993768	0.0103	0.1650
SSKSSLELANNAVK[x]SNDIEK	13	0	2133.091236	0.0103	0.2050
ILEHK[x]EIMLRVEPIPLINGEK	4	0	2470.398029	0.0102	0.2150
LTLEAMDLEIVEKEHFK[x]ELVSK	16	0	2600.377016	0.0102	0.2250
IAGEHLSNGEKPLLTPEK[x]DFSK	17	0	2409.253874	0.0102	0.2250
FVKLGIDPPK[x]GIMLYGPPGTGK	9	0	2284.265236	0.0102	0.2250
TYEAALEVIK[x]NMGTVVDLLIENK	9	0	2562.361367	0.0102	0.2350
NYPLILYLVEGNGQTAK[x]R	16	0	2048.105376	0.0100	0.1800
K[x]LEETDVAK	0	0	1031.549839	0.0100	0.0900
SSK[x]VYISPK	2	0	1007.565097	0.0100	0.0900
VATEKDFLDAVQK[x]VVK	12	0	1788.998462	0.0100	0.1600
ERDCTAYNIYDK[x]NK	11	0	1788.810014	0.0100	0.1400
QTETINWLEK[x]RFK	9	0	1691.899424	0.0100	0.1300
NEEKK[x]LMELFISK	4	0	1607.859201	0.0100	0.1300
VAEK[x]AQINTQEYGR	3	0	1605.811006	0.0100	0.1400
IMKLCFDELK[x]K	9	0	1423.756658	0.0100	0.1100
EPPVYTPPKDK[x]K	10	0	1397.755400	0.0100	0.1200
TEPK[x]AVDEEMK	3	0	1275.601607	0.0100	0.1100
SETMK[x]YYLPK	4	0	1258.626702	0.0100	0.1000
EASKTLSK[x]WR	7	0	1204.656362	0.0100	0.1000
K[x]QLATSLRSR	0	0	1158.683243	0.0100	0.1000
EYLEK[x]NWK	4	0	1108.555260	0.0100	0.0800
PRK[x]QYSAK	2	0	976.545365	0.0100	0.0800
MVCK[x]IWK	3	0	963.503367	0.0100	0.0700
IVK[x]SAK	2	0	644.422076	0.0100	0.0600
DLVK[x]K	3	0	601.379880	0.0100	0.0500
RK[x]GTK	1	0	588.370711	0.0100	0.0500
K[x]VTSK	0	0	561.348581	0.0100	0.0500
RMK[x]K	2	0	561.342056	0.0100	0.0400
DPIGAIDAGAALDIHIRLIK[x]K	19	0	2199.273826	0.0098	0.2050
TLALKYPGGGPGK[x]TAILPVK	12	0	1980.177084	0.0097	0.1950
NSIVSK[x]YTQSTNNDDPKK	5	0	2037.996615	0.0097	0.1750
LDPAGFYIGYK[x]ATSAGPK	10	0	1854.951515	0.0097	0.1750
SNDIEK[x]AIDLYKEVLNK	5	0	1991.057425	0.0097	0.1650
SSLELANNAVK[x]SNDIEK	10	0	1830.932231	0.0097	0.1650
VK[x]AFGRVYATMQK	1	0	1497.812531	0.0096	0.1250
GQAQSGNFSNFGDGANGDNKK[x]DQK	20	0	2483.106041	0.0096	0.2300
YTQSTNNDDPKK[x]IIEEEGFTNR	11	0	2598.219668	0.0095	0.2100
MNGASGAELK[x]GVCTEAGMFALR	9	0	2269.065233	0.0095	0.2100
RFK[x]ELQPFIVQMAEQALDIEK	2	0	2532.340909	0.0095	0.2000
EIKIIYSDIDVDPVK[x]PEHVGK	14	0	2393.284112	0.0095	0.2000
AVAASLGVNFLK[x]VVSSAIVDK	11	0	2087.198937	0.0095	0.2000
DEPEETDVNKYQK[x]DEEWPPK	12	0	2475.107668	0.0095	0.1900
ELISVSAASK[x]ILSNITYSYK	9	0	2186.183345	0.0095	0.1900
RK[x]IFTIHTSK	1	0	1229.724379	0.0095	0.0950
GGNMK[x]EVFRR	4	0	1192.613451	0.0095	0.0950
K[x]ATDDDRWK	0	0	1133.546483	0.0094	0.0850
KVAQTTYK[x]K	7	0	1065.618191	0.0094	0.0850
ATTVKDTMNVDINAIK[x]K	15	0	1860.997805	0.0094	0.1600
YYK[x]DGIYDLLHACVDR	2	0	1999.946105	0.0094	0.1500
GGYAEVK[x]QSEVIGLVR	6	0	1703.920551	0.0094	0.1500
DQKK[x]DKPK	3	0	985.555594	0.0094	0.0750
NWK[x]EGLSR	2	0	988.508981	0.0094	0.0750
P[x]RKQYSAK	0	0	976.545365	0.0094	0.0750
I[x]AIVVNQNWYCANTK	0	0	1792.892954	0.0093	0.1400
LLK[x]PRVNNRIGSVDR	2	0	1736.016844	0.0093	0.1400
GGVHVK[x]LAHLSKHPK	5	0	1606.941898	0.0093	0.1400
EDVQSLK[x]LKYYEQK	6	0	1769.919882	0.0093	0.1300
S[x]FLELTEVWGKPQK	0	0	1660.882380	0.0093	0.1300
IEFATITKDTTK[x]NK	11	0	1608.872208	0.0093	0.1300
IAYASVVYIADK[x]YK	11	0	1602.865670	0.0093	0.1300
K[x]ANWCDK	0	0	920.417393	0.0093	0.0650
RK[x]QYSAK	1	0	879.492606	0.0093	0.0650
IWKSDEINEVLNK[x]YQETQR	12	0	2392.202175	0.0092	0.1750
F[x]MTRSEYDRGVNTFSPEGR	0	0	2248.033011	0.0092	0.1750
EDLTDEEK[x]AASIAVEDEKR	7	0	2147.022884	0.0092	0.1750
KEAGFIDDILIITPASK[x]EK	16	0	2087.151320	0.0092	0.1750
I[x]INRDIGKVVDK	0	0	1368.808828	0.0092	0.1100
SSTAAK[x]TFLEKR	5	0	1337.730248	0.0092	0.1100
GQSIDDMIPAQK[x]	11	0	1301.628489	0.0092	0.1100
K[x]KAQSGPDASAK	0	0	1186.630541	0.0092	0.1100
K[x]LDVAK	0	0	672.416990	0.0092	0.0550
TK[x]LQDGSTDMQLTLMSIVHVPYK	1	0	2604.329020	0.0091	0.2100
EIMLRVEPIPLINGEK[x]R	15	0	2006.134566	0.0091	0.1550
K[x]EAGFIDDILIITPASK	0	0	1830.013777	0.0091	0.1550
KLEGTIDYQK[x]L	9	0	1306.713204	0.0091	0.1000
IDK[x]EDMGSNDK	2	0	1250.544822	0.0091	0.1000
LAHLSKHPK[x]FEEILTR	8	0	1918.078772	0.0091	0.1450
DEQIEKIDTVIK[x]LVDHSFDEK	11	0	2500.269580	0.0090	0.1900
LLKLEEAMK[x]ITTDAFTSAGER	8	0	2323.209235	0.0090	0.1900
T[x]VYQISELESLLRSSHIITK	0	0	2316.268797	0.0090	0.1800
KAQSGPDASAK[x]LPTVIPTTR	10	0	2037.121751	0.0090	0.1800
TLEVLYLK[x]MHNNHAK	7	0	1809.955886	0.0090	0.1350
PFGNTHNK[x]FK	7	0	1188.603937	0.0090	0.0900
K[x]WRLR	0	0	757.471088	0.0090	0.0450
TK[x]LVK	1	0	587.400615	0.0090	0.0450
K[x]VIAR	0	0	585.396198	0.0090	0.0450
KVNQIESQMAMAEK[x]LIQIR	13	0	2229.197231	0.0089	0.1700
YEVGAEYIKK[x]VIAR	9	0	1637.914013	0.0089	0.1250
E[x]EMIAAQGIDEEDR	0	0	1604.698741	0.0089	0.1250
SELVK[x]EFHK	4	0	1115.597456	0.0089	0.0800
NK[x]RGGDEWK	1	0	1088.536254	0.0089	0.0800
FGNRDLVK[x]K	7	0	1075.613774	0.0089	0.0800
QGDTK[x]INHEHFMDGILEVQMR	4	0	2497.184095	0.0088	0.1850
GQAQSGNFSNFGDGANGDNK[x]K	19	0	2111.925576	0.0088	0.1850
SLPLQIEVANDCIKWAIK[x]EK	17	0	2354.266687	0.0088	0.1750
NK[x]LDPYWNQLIVAGVDGENK	1	0	2272.148690	0.0088	0.1750
VTDK[x]LTQLTDNIWCCR	3	0	2021.966182	0.0088	0.1400
ATDDDRWK[x]TLSK	7	0	1434.710239	0.0088	0.1050
IYADLK[x]INEDSK	5	0	1407.724493	0.0088	0.1050
NK[x]ISWYTK	1	0	1038.549782	0.0088	0.0700
VFHPITKAVILSDTK[x]PVDK	14	0	2107.204023	0.0087	0.1650
Q[x]LMTEFVDQVDDVVK	0	0	1764.860319	0.0087	0.1300
KAVYMPLCDPGNK[x]AEESAFYER	12	0	2574.188176	0.0086	0.1900
MGNGK[x]MVEISR	4	0	1220.600502	0.0086	0.0950
SVQPTAK[x]TVQK	6	0	1185.671676	0.0086	0.0950
LGISATALSPEEKK[x]TAGEDAVTLVK	13	0	2527.374374	0.0086	0.2150
TLADVEVNHLK[x]CDQFLVAHYR	10	0	2527.264057	0.0086	0.1800
DDGLEDDMPALADEEFEK[x]MDR	17	0	2440.004526	0.0086	0.1800
ILGVVEGQFSRPAK[x]LNDPEDK	13	0	2311.217099	0.0086	0.1800
RMDDK[x]MLLTEVHLLESK	4	0	2057.064831	0.0085	0.1450
C[x]SPSATLTHRTMTEKAR	0	0	1945.946117	0.0085	0.1450
EIKQIK[x]VMDSLEPTGEIYGK	5	0	2277.192525	0.0085	0.1700
SATPFRK[x]INVLNFPSANFSK	6	0	2237.195580	0.0085	0.1700
FVIHQEENK[x]R	8	0	1298.673071	0.0085	0.0850
K[x]GAVEYEIYK	0	0	1198.623334	0.0085	0.0850
SRTLASLQK[x]R	8	0	1158.683243	0.0085	0.0850
LAHLSK[x]HPKFEEILTR	5	0	1918.078772	0.0084	0.1350
QVMEEK[x]LDSKNVQLAK	5	0	1858.982156	0.0084	0.1350
SQDISINGNSK[x]KEEPK	10	0	1772.890370	0.0084	0.1350
VPDK[x]LIDASTVKHVFPITK	3	0	2107.204023	0.0084	0.1600
SLNNLNTIDIDANLEK[x]LLIFEK	15	0	2529.368896	0.0084	0.1850
K[x]MSAQSCACMVRTLLYGK	0	0	2103.009638	0.0083	0.1500
MATTVK[x]DTMNVDINAIKK	5	0	1992.038284	0.0083	0.1500
ESQLVDKFFEK[x]INVK	10	0	1822.982813	0.0083	0.1250
LIDASTVK[x]HVFPITK	7	0	1667.960960	0.0083	0.1250
K[x]AFGRVYATMQK	0	0	1398.744122	0.0083	0.1000
DIK[x]SMIADK	2	0	1019.532081	0.0083	0.0750
ETTEK[x]K	4	0	734.380997	0.0083	0.0500
PPKEDWEK[x]YQKPVDTEEENDK	7	0	2603.202624	0.0083	0.1750
E[x]QKPEVDYSEKFAELQK	0	0	2067.015955	0.0082	0.1400
LAIEREPPFAPIESAK[x]R	15	0	1923.057703	0.0082	0.1400
ARQAAK[x]ASVVETVTLTK	5	0	1772.015506	0.0082	0.1400
LGISATALSPEEK[x]KTAGEDAVTLVK	12	0	2527.374374	0.0082	0.2050
SEAAEFEYKNGYPMPCDVLAK[x]R	20	0	2574.188176	0.0082	0.1800
HEDALAK[x]LGATLAQGIIDAGGR	6	0	2176.159922	0.0082	0.1800
K[x]AQSGPDASAK	0	0	1058.535585	0.0082	0.0900
QIQPK[x]TFANLVSSTLYEKR	4	0	2222.205809	0.0082	0.1550
RVHVTQEDFELAVAK[x]VLNK	14	0	2195.206144	0.0082	0.1550
SGNLPDADNSK[x]SDISK	10	0	1646.774679	0.0081	0.1300
K[x]IEFPSYR	0	0	1038.549782	0.0081	0.0650
DKK[x]LIPIR	2	0	981.633448	0.0081	0.0650
P[x]FGNTHNK	0	0	913.440572	0.0081	0.0650
DGMERK[x]FFAIDTANPIPVFTH	5	0	2405.183691	0.0081	0.1700
DVAKMK[x]LSLFSNK	5	0	1479.811862	0.0081	0.1050
LNFSSLKMK[x]DAVK	8	0	1479.811862	0.0081	0.1050
M[x]NSIVSKYTQSTNNDDPK	0	0	2040.942138	0.0081	0.1450
SSLELANNAVK[x]SNDIEKAIDLYK	10	0	2534.322675	0.0080	0.1850
SMRYPMDAHK[x]SELEGVEEAR	9	0	2334.073155	0.0080	0.1600
AVAVVVDPIQSVKGK[x]VVIDAFR	14	0	2309.346986	0.0080	0.1750
DECK[x]QDIMFELGLLQER	3	0	2123.002624	0.0079	0.1350
EEIQK[x]GDGGTDYVCVPK	4	0	1893.877753	0.0079	0.1350
FQDILLGAGQAIK[x]AGNR	12	0	1770.973979	0.0079	0.1350
LYQVEYAFK[x]AFNNAGITSVGVTGK	8	0	2576.327369	0.0079	0.1900
VGIKPPKGVLLYGPPGTGK[x]TLLAR	18	0	2431.467763	0.0079	0.1900
SETMKYYLPK[x]GK	9	0	1443.743119	0.0079	0.0950
VSAMMSCACQK[x]R	10	0	1427.614109	0.0079	0.0950
K[x]IDKEDMGSNDK	0	0	1378.639778	0.0079	0.0950
QSRQETQYK[x]IDELVSNNEK	8	0	2308.129407	0.0079	0.1500
YVVDISPDIDIKEIK[x]PNIR	14	0	2226.225875	0.0079	0.1500
IIRGAIESYK[x]VVDASIVSK	9	0	2047.167638	0.0079	0.1500
KTLVAHAVLK[x]VGSALVGSQTK	9	0	2106.252365	0.0079	0.1650
QETQYK[x]IDELVSNNEK	5	0	1936.937709	0.0078	0.1250
M[x]STLDLNHLADLYDRK	0	0	1903.946106	0.0078	0.1250
QVMEEKLDSK[x]NVQLAK	9	0	1858.982156	0.0078	0.1250
SITEFGDTATAK[x]ELEAMK	11	0	1940.940017	0.0078	0.1400
TPDK[x]GYGHR	3	0	1029.499144	0.0078	0.0700
YEALSKHIIMFDCK[x]ILEFTK	13	0	2485.274807	0.0077	0.1550
HNDLAQLVQQSRPLMANFSK[x]AK	19	0	2495.306589	0.0077	0.1700
IIYSDIDVDPVKPEHVGK[x]VVLK	17	0	2462.378342	0.0077	0.1700
K[x]GILLPESLTEAVEATTYAILR	0	0	2387.331060	0.0077	0.1700
DEPEETDVNK[x]YQK	9	0	1593.715773	0.0077	0.1000
HIEVGDSVLVK[x]IITK	10	0	1649.971524	0.0077	0.1150
P[x]PKEDWEKYQKPVDTEEENDK	0	0	2603.202624	0.0076	0.1600
Q[x]TVYQISELESLLRSSHIITK	0	0	2444.327369	0.0076	0.1600
GQAQSGNFSNFGDGANGDNK[x]KDQK	19	0	2483.106041	0.0075	0.1800
EFHKDMTLEEAEVLILK[x]VLR	16	0	2412.308550	0.0075	0.1500
LRTFHILEPK[x]EK	9	0	1509.866674	0.0075	0.0900
EPPVYTPPK[x]DKK	8	0	1397.755400	0.0075	0.0900
LLENDIK[x]VMK	6	0	1201.673984	0.0075	0.0750
THAVLVALK[x]R	8	0	1106.692354	0.0075	0.0750
IIPLK[x]K	4	0	710.505408	0.0075	0.0450
ATPYRGYSK[x]PNERATK	8	0	1837.943407	0.0075	0.1200
D[x]YTMAQPEFFKAVR	0	0	1701.818400	0.0075	0.1050
EKSLLAHK[x]GGHVVR	7	0	1529.878966	0.0075	0.1050
HRENK[x]IQR	4	0	1079.594768	0.0075	0.0600
VLVDK[x]SRK	4	0	943.581415	0.0075	0.0600
AEREK[x]ASK	4	0	917.492997	0.0075	0.0600
EATPMEMDEEK[x]SQDISINGNSKK	10	0	2580.168225	0.0074	0.1700
LHNSLEVVFEWDK[x]NDWNGHIR	12	0	2607.261750	0.0074	0.1550
M[x]GQAQSGNFSNFGDGANGDNK	0	0	2114.871099	0.0074	0.1550
CIDMFIHKSAELYK[x]NPK	13	0	2093.043703	0.0074	0.1250
KSGNLPDADNSK[x]SDISK	11	0	1774.869635	0.0074	0.1250
AHLDVQEK[x]DQPKK	7	0	1534.810280	0.0073	0.0950
IHAK[x]SMAIDKDIR	3	0	1496.813257	0.0073	0.0950
QLADYK[x]AFEDSLRAIANHEQAR	5	0	2545.267228	0.0073	0.1600
IAQGLLYLGK[x]GTMTLNPYHTER	9	0	2475.294296	0.0073	0.1600
TYNLISSYIK[x]SVEISALASKNR	9	0	2456.327369	0.0073	0.1600
ETLIFK[x]CIDMFIHKSAELYK	5	0	2485.274807	0.0072	0.1450
DK[x]MNFVILCRDAIPYEANIR	1	0	2437.224503	0.0072	0.1450
IK[x]ILFSDVK	1	0	1061.648429	0.0072	0.0650
NHASIDK[x]MK	6	0	1042.522913	0.0072	0.0650
WK[x]VETQEAAVVDYPDR	1	0	1904.926754	0.0072	0.1150
VNMENLIVTDLGK[x]YAEVLIETAK	12	0	2562.361367	0.0072	0.1650
LDK[x]LPVIIGSMDVDNALDLMTMK	2	0	2531.304781	0.0072	0.1650
LLRPRK[x]R	5	0	937.629701	0.0071	0.0500
SLK[x]DECK	2	0	878.416723	0.0071	0.0500
LGVK[x]RFK	3	0	846.543913	0.0071	0.0500
HIIMFDCK[x]ILEFTKYSNDK	7	0	2401.180912	0.0071	0.1350
EAADFIFDICGIAGIKK[x]TR	16	0	2124.103657	0.0071	0.1350
IINRDIGK[x]VVDK	7	0	1368.808828	0.0071	0.0850
TDTK[x]TIEAITFK	3	0	1366.734330	0.0071	0.0850
QNLFVPTSDKEK[x]ASFAR	11	0	1937.000583	0.0071	0.1200
DSESTEEK[x]EAQAVQRAR	7	0	1932.913617	0.0071	0.1200
EAADFIFDICGIAGIK[x]K	15	0	1866.954882	0.0071	0.1200
AVILSDTKPVDKK[x]QCVIANSCK	12	0	2473.303140	0.0070	0.1550
AVILSDTKPVDK[x]KQCVIANSCK	11	0	2473.303140	0.0070	0.1550
AVAVVVDPIQSVK[x]GKVVIDAFR	12	0	2309.346986	0.0070	0.1550
LGSTAIGVK[x]TKDAVVLGVEK	8	0	1984.156741	0.0070	0.1400
Y[x]FATLQKSKR	0	0	1240.692746	0.0070	0.0700
SRK[x]VAQTTYK	2	0	1180.656362	0.0070	0.0700
AELDK[x]IGLSK	4	0	1072.612770	0.0070	0.0700
QVK[x]NR	2	0	643.376523	0.0070	0.0350
M[x]SFLELTEVWGKPQK	0	0	1791.922859	0.0070	0.1050
TVQK[x]VETAVLSTTVK	3	0	1602.919156	0.0070	0.1050
K[x]GILLPESLTEAVEATTYAILRK	0	0	2515.426015	0.0070	0.1600
QEVAAQKSSEETEDK[x]K	14	0	1805.864214	0.0069	0.1100
EHFKELVSK[x]ASPIAGSEGK	8	0	2013.053008	0.0068	0.1300
TELFK[x]ASTSAK	4	0	1181.629146	0.0068	0.0750
STELFKNEEEPTK[x]K	12	0	1678.841301	0.0068	0.0950
AVK[x]PTDMEQFAFYK	2	0	1673.812254	0.0068	0.0950
EVPAVQVTAAFLYNYK[x]R	15	0	1968.046805	0.0068	0.1150
ISPGYDVYEGSFEK[x]EGK	13	0	1903.883889	0.0068	0.1150
RTLDQIAAK[x]LYFYYILFFEK	8	0	2541.367053	0.0068	0.1350
RNK[x]LDPYWNQLIVAGVDGENK	2	0	2428.249792	0.0067	0.1400
NLNQIVNELDEEK[x]YK	12	0	1847.926420	0.0067	0.1000
MNSTEEIDLYNRWK[x]ALER	13	0	2267.100359	0.0067	0.1200
HHFYAKIDRPAQVISFK[x]K	16	0	2184.195523	0.0067	0.1200
HNFVGLFVELSKLLVK[x]DR	15	0	2113.204692	0.0067	0.1200
K[x]TVQYATKR	0	0	1093.624337	0.0067	0.0600
MK[x]SDINAHK	1	0	1042.522913	0.0067	0.0600
AK[x]RAER	1	0	729.424532	0.0067	0.0400
GTMK[x]VELYEIQLISEGQPVEGR	3	0	2475.267806	0.0066	0.1450
EWNQNIKNLSNVVEISGK[x]GVFV	17	0	2473.296405	0.0066	0.1450
YYRAVYDTAVVQEDPEK[x]WK	16	0	2359.148355	0.0066	0.1250
VLNK[x]EHLEADFVTQVAVRR	3	0	2223.212290	0.0066	0.1250
KEVAEADIASK[x]DLEETDER	10	0	2147.022884	0.0066	0.1250
EAADFIFDICGIAGIK[x]KTR	15	0	2124.103657	0.0066	0.1250
VVSSAIVDK[x]YIGESAR	8	0	1692.904567	0.0066	0.1050
NEEK[x]KLMELFISK	3	0	1607.859201	0.0065	0.0850
QKSLEK[x]TLVPYLR	5	0	1573.919099	0.0065	0.0850
GVVALVEDKTK[x]SVALGGITK	10	0	1984.156741	0.0065	0.1300
K[x]IEFPSYRDR	0	0	1309.677823	0.0065	0.0650
ILAHREFPDLGVLEGK[x]R	15	0	1949.084584	0.0065	0.1100
K[x]TLVAHAVLKVGSALVGSQTK	0	0	2106.252365	0.0064	0.1350
L[x]MTEFVDQVDDVVK	0	0	1636.801747	0.0064	0.0900
VSK[x]QGEIDYEALVK	2	0	1577.830012	0.0064	0.0900
ANWCDK[x]R	5	0	948.423539	0.0064	0.0450
LK[x]VELAK	1	0	799.516697	0.0064	0.0450
TTMTNGFLAHKLCIHK[x]NK	15	0	2113.092380	0.0064	0.1150
D[x]YTMAQPEFFK	0	0	1375.611779	0.0064	0.0700
TGQK[x]MLMNMDK	3	0	1295.603535	0.0064	0.0700
VADLK[x]KLEGTIDYQK	4	0	1719.940617	0.0063	0.0950
LISGK[x]LDEARELLVK	4	0	1682.992985	0.0063	0.0950
IGDLCAFTDALSK[x]YEAEFR	12	0	2205.041118	0.0063	0.1200
MVRGIGSYEK[x]QSEVSVGLR	9	0	2094.089070	0.0063	0.1200
MLAIVVEASCGK[x]DLNEAMTSGYR	11	0	2514.191544	0.0063	0.1450
YEALSK[x]HIIMFDCKILEFTK	5	0	2485.274807	0.0063	0.1250
EDGMK[x]ILMVNRGDTGSSGIR	4	0	2135.046217	0.0063	0.1250
LILVDDEK[x]TSWIYKNK	7	0	1964.061785	0.0063	0.1000
DGIQDIMPSQAK[x]ELKK	11	0	1799.945046	0.0063	0.1000
IK[x]ILFSDVKAMTTGLR	1	0	1792.027986	0.0063	0.1000
M[x]SRSYDSR	0	0	1000.439581	0.0063	0.0500
S[x]SKDISSK	0	0	850.439569	0.0063	0.0500
LENVKIYADLK[x]INEDSK	10	0	1991.057425	0.0062	0.1050
KLPNIEEATFDK[x]R	11	0	1559.830681	0.0062	0.0800
EDCEAATDPLLK[x]K	11	0	1488.712937	0.0062	0.0800
K[x]VPDKLIDASTVK	0	0	1412.823808	0.0062	0.0800
YTSLSEEQKMK[x]SDINAHK	10	0	2108.020718	0.0061	0.1100
QIAK[x]FVVSLGERVSPTDIEEGMR	3	0	2560.331798	0.0061	0.1400
KNVPK[x]LQNVSNFQK	4	0	1642.915408	0.0061	0.0850
ATDGVVLATEKK[x]PTSELAIGASLEK	11	0	2527.374374	0.0060	0.1500
NYPLILYLVEGNGQTAK[x]RSR	16	0	2291.238503	0.0060	0.1200
VADLKK[x]LEGTIDYQK	5	0	1719.940617	0.0060	0.0900
QAAK[x]ASVVETVTLTK	3	0	1544.877294	0.0060	0.0900
VVTSK[x]LLKPR	4	0	1139.738968	0.0060	0.0600
MHNNHAKSLPPEEYDEK[x]LYNK	16	0	2556.206604	0.0060	0.1250
AVYDTAVVQEDPEK[x]WK	13	0	1876.920608	0.0059	0.0950
KGTK[x]TSETNDR	3	0	1235.610532	0.0059	0.0650
GIMLYGPPGTGK[x]TLCAR	11	0	1790.917058	0.0059	0.1000
ERGTCAGEVFMALK[x]GMALGSANEK	13	0	2526.202777	0.0058	0.1400
YTGLLRVSAMMSCACQK[x]R	16	0	2131.015784	0.0058	0.1050
EFPDLGVLEGK[x]RIDRPGR	10	0	2053.106771	0.0058	0.1050
GGVHVK[x]LAHLSK	5	0	1244.735277	0.0058	0.0700
M[x]IDDQR	0	0	776.348650	0.0058	0.0350
YEAFEK[x]ADSCILDLTGAFR	5	0	2205.041118	0.0058	0.1100
IHLEK[x]VSKQGEIDYEALVK	4	0	2198.194577	0.0058	0.1100
LGIDPPK[x]GIMLYGPPGTGK	6	0	1910.033463	0.0058	0.1100
IHAKSMAIDK[x]DIR	9	0	1496.813257	0.0058	0.0750
M[x]FMTRSEYDRGVNTFSPEGR	0	0	2379.073490	0.0058	0.1150
TLVAHAVLK[x]VGSALVGSQTK	8	0	1978.157410	0.0058	0.1150
K[x]YYESFADFDSEGTDAYLTYK	0	0	2512.095710	0.0057	0.1200
K[x]GEIRMGTTITALR	0	0	1545.866017	0.0057	0.0800
K[x]YTGLLR	0	0	849.507194	0.0057	0.0400
D[x]RGKLVR	0	0	842.508589	0.0057	0.0400
K[x]LDVAKR	0	0	828.518092	0.0057	0.0400
AK[x]IIDLR	1	0	827.522844	0.0057	0.0400
VGIK[x]PPK	3	0	737.479921	0.0057	0.0400
AIDLYK[x]EVLNKGVSK	5	0	1675.950788	0.0057	0.0850
FGDGIQIAQLALK[x]HR	12	0	1665.931391	0.0057	0.0850
LILVDDEKTSWIYK[x]NK	13	0	1964.061785	0.0056	0.0900
IRIAYASVVYIADK[x]YK	13	0	1872.050830	0.0056	0.0900
K[x]FFAIDTANPIPVFTH	0	0	1816.951123	0.0056	0.0900
KANWCDK[x]R	6	0	1076.518495	0.0056	0.0450
FHQLK[x]PTR	4	0	1025.576998	0.0056	0.0450
QDRGK[x]LVR	4	0	970.567161	0.0056	0.0450
EQK[x]PEVDYSEKFAELQK	2	0	2067.015955	0.0056	0.0950
GCLMFGPPGTGK[x]TLLAR	11	0	1774.922143	0.0056	0.0950
M[x]CSPSATLTHRTMTEKAR	0	0	2076.986596	0.0056	0.1000
VVK[x]GNQKFSSTADYMNMSS	2	0	2092.955678	0.0055	0.1050
AK[x]ADYAQYYR	1	0	1247.593430	0.0055	0.0550
VLVK[x]VHPEGK	3	0	1104.665473	0.0055	0.0550
LGIDPPKGIMLYGPPGTGK[x]TLCAR	18	0	2511.334048	0.0054	0.1300
RNAEELSSYQK[x]K	10	0	1451.736786	0.0054	0.0650
GVMTLGFDLIK[x]R	10	0	1348.753625	0.0054	0.0650
ATDGVVLATEK[x]KPTSELAIGASLEK	10	0	2527.374374	0.0054	0.1350
NKTDTK[x]TIEAITFK	5	0	1608.872208	0.0054	0.0750
Q[x]IAIVVNQNWYCANTK	0	0	1920.951525	0.0053	0.0850
HFEQVINEK[x]HEDALAK	8	0	1906.953636	0.0053	0.0850
VLVDMESMLVPK[x]PLINK	11	0	1925.072882	0.0053	0.0900
LLMK[x]VALCANHADSVVK	3	0	1868.001115	0.0053	0.0900
YTSLSEEQK[x]MKSDINAHK	8	0	2108.020718	0.0053	0.0950
MNSIVSK[x]YTQSTNNDDPKK	6	0	2169.037093	0.0053	0.1000
HGGYKPTDK[x]HKTDLNHENLK	8	0	2331.171880	0.0052	0.1050
LALTK[x]PKGTPGYGPLGVLPK	4	0	2006.192733	0.0052	0.1050
G[x]QAQSGNFSNFGDGANGDNK	0	0	1983.830620	0.0052	0.1050
K[x]SAQVILSEIEVLEAEHRPFK	0	0	2422.321891	0.0052	0.1100
NVVTEAGFIAIK[x]EDR	11	0	1660.878354	0.0050	0.0750
LCFDELK[x]KR	6	0	1207.638268	0.0050	0.0450
E[x]IINRDIGK	0	0	1056.592704	0.0050	0.0450
PPK[x]EDWEKYQKPVDTEEENDK	2	0	2603.202624	0.0050	0.1050
TVLQDVEANIAALMQATK[x]QRDPR	17	0	2567.348842	0.0050	0.1150
LLK[x]LEEAMKITTDAFTSAGER	2	0	2323.209235	0.0050	0.1050
IMRDVITELPDAK[x]YYR	12	0	1982.029438	0.0050	0.0800
YEAKAIGSGSEPAK[x]SELVK	13	0	1963.026127	0.0050	0.0950
KPPVQPLAYK[x]SATPFR	9	0	1799.009303	0.0050	0.0800
G[x]GLGYPEDAIGKTKLVK	0	0	1744.972250	0.0050	0.0850
IDK[x]NTWNSTLETAK	2	0	1619.815423	0.0050	0.0700
LELKK[x]ANWCDK	4	0	1403.723052	0.0050	0.0550
K[x]IIEEEGFTNR	0	0	1334.682966	0.0050	0.0550
DQK[x]KDKPK	2	0	985.555594	0.0050	0.0400
LLK[x]VTVSK	2	0	886.585106	0.0050	0.0400
P[x]TDDDDK	0	0	804.313706	0.0050	0.0350
K[x]ARQAAK	0	0	771.471479	0.0050	0.0350
NK[x]TDTK	1	0	705.365683	0.0050	0.0300
ATK[x]QSK	2	0	661.375854	0.0050	0.0300
QVK[x]R	2	0	529.333601	0.0050	0.0200
STDEYNGAMLK[x]SVCVEAGMIALR	10	0	2514.191544	0.0048	0.1100
HGGYK[x]PTDKHKTDLNHENLK	4	0	2331.171880	0.0047	0.0950
INYKK[x]TELEEIMLLNLHK	4	0	2228.223766	0.0047	0.0850
VYATMQK[x]LQKDLGQVLNK	6	0	2076.140043	0.0047	0.0850
TK[x]VVDRYADVIASIGLSR	1	0	1962.089727	0.0047	0.0850
QNLFVPTSDK[x]EKASFAR	9	0	1937.000583	0.0047	0.0800
M[x]SIMEYNGGSCVAMAGK	0	0	1804.761547	0.0047	0.0800
VTVSK[x]GVAIDLLEECK	4	0	1759.938898	0.0047	0.0750
EWLDKLGDK[x]GPAAAR	8	0	1625.852476	0.0047	0.0700
NCACVISQK[x]KVPDK	8	0	1645.827913	0.0046	0.0650
K[x]ILFENPDEATK	0	0	1403.729579	0.0046	0.0550
NEEGIIEFTKTPNDTQK[x]YSNDK	16	0	2570.213522	0.0045	0.1000
DVPTFANFHTPIFIAK[x]REDGMK	15	0	2533.278647	0.0045	0.1000
LELK[x]KANWCDK	3	0	1403.723052	0.0045	0.0500
DYYTK[x]QSKATR	4	0	1359.678214	0.0045	0.0500
TAHAIYRK[x]FDQLTQALNVAIR	7	0	2428.333793	0.0045	0.0950
THAVLVALK[x]RNAEELSSYQK	8	0	2256.222519	0.0045	0.0900
K[x]QCVIANSCK	0	0	1206.584850	0.0045	0.0450
QVMEEK[x]LDSK	5	0	1205.596130	0.0045	0.0450
EDWEK[x]YQKPVDTEEENDK	4	0	2281.002149	0.0044	0.0800
YAVISGAISLDRVDVK[x]TK	15	0	1934.083580	0.0044	0.0800
IWKVMCK[x]NK	6	0	1205.641245	0.0044	0.0400
DLASFIPDNK[x]LNCVIDR	9	0	1988.998864	0.0044	0.0750
AK[x]SAKIVR	1	0	871.560288	0.0044	0.0350
TFMNHIDVQK[x]EFQAR	9	0	1862.909665	0.0043	0.0650
S[x]PTGQITSTSARSGK	0	0	1476.753161	0.0043	0.0650
DK[x]SAQVILSEIEVLEAEHRPFK	1	0	2537.348830	0.0043	0.0950
KCIK[x]IACWVVGSGDTIYDCVR	3	0	2499.207134	0.0043	0.0900
HQGVLEIEFMIDHNMK[x]DGTQR	15	0	2497.184095	0.0043	0.0900
YK[x]SYLLQHREWDSK	1	0	1851.926697	0.0043	0.0600
VAIK[x]KGAVEYEIYK	3	0	1609.907866	0.0043	0.0600
DVAK[x]MKLSLFSNK	3	0	1479.811862	0.0042	0.0550
YPMDAHK[x]SELEGVEEARR	6	0	2116.000652	0.0042	0.0750
VYATMQKLQK[x]DLGQVLNK	9	0	2076.140043	0.0042	0.0750
K[x]LEFPLPNEEAR	0	0	1441.756460	0.0042	0.0500
ILSGEQTVK[x]YDR	8	0	1407.735725	0.0042	0.0500
IMSLYSSRGTLK[x]VHTIR	11	0	1961.087952	0.0041	0.0700
EWNQNIK[x]NLSNVVEISGKGVFV	6	0	2473.296405	0.0041	0.0900
HCLIK[x]MNHGTTTLAFR	4	0	1898.960649	0.0041	0.0650
SIK[x]GYTLPPHCSRGER	2	0	1856.931459	0.0041	0.0650
VSTTPANSFELK[x]QYLIQREER	11	0	2508.297131	0.0040	0.0850
EIK[x]IIYSDIDVDPVKPEHVGK	2	0	2393.284112	0.0040	0.0850
SMAIDK[x]DIRWELIAR	5	0	1815.966450	0.0040	0.0600
MPIDFK[x]GFICKVVDK	5	0	1795.936398	0.0040	0.0600
NEEK[x]LAEFDK	3	0	1221.587675	0.0040	0.0400
LDSK[x]NVQLAK	3	0	1114.634566	0.0040	0.0400
FVK[x]LGIDPPK	2	0	1112.659326	0.0040	0.0400
FLLDDFDQQEHIQK[x]SETMK	13	0	2351.110253	0.0039	0.0750
INHEHFMDGILEVQMRK[x]SK	16	0	2311.156430	0.0039	0.0750
MYGGVREPLK[x]EVVQFVGSR	9	0	2150.130540	0.0039	0.0750
TLDSNSLTHEK[x]IEFATITK	10	0	2147.110911	0.0039	0.0750
VVTSKLLK[x]PRVNNR	7	0	1622.994323	0.0039	0.0550
VAIKK[x]GAVEYEIYK	4	0	1609.907866	0.0039	0.0550
QAIVSAVK[x]FEEEAK	7	0	1547.819448	0.0039	0.0550
GVAIDLLEECK[x]NTACSGIIAEVK	10	0	2489.250437	0.0039	0.0900
YHDDLPALRITAFLLADSK[x]SQK	18	0	2501.327703	0.0039	0.0850
EVIELPVK[x]HPELFESLGIPQPK	7	0	2498.378342	0.0039	0.0850
LDEARELLVK[x]ASK	9	0	1470.840518	0.0038	0.0500
ITAFLLADSK[x]SQK	9	0	1420.792510	0.0038	0.0500
K[x]HFEQVINEKHEDALAK	0	0	2035.048591	0.0038	0.0650
GVLLYGPPGTGK[x]TMLVK	11	0	1729.979978	0.0038	0.0650
LK[x]GDLFSVGSGSTFAYGVLDSGYR	1	0	2495.233139	0.0038	0.0900
LAEGESEEVK[x]AYMDPHRSMK	9	0	2306.067009	0.0038	0.0750
K[x]DYTMAQPEFFK	0	0	1503.706735	0.0038	0.0450
YDK[x]LVETSGQIR	2	0	1407.735725	0.0038	0.0450
DEKSGVK[x]LENVK	6	0	1344.724827	0.0038	0.0450
V[x]SPTGQITSTSARSGK	0	0	1575.821569	0.0037	0.0600
ARIEVEVYK[x]ITTGDR	8	0	1748.942012	0.0037	0.0550
NK[x]PDERFNTGVVNVR	1	0	1743.901545	0.0037	0.0550
ELVSK[x]ASPIAGSEGK	4	0	1471.788150	0.0037	0.0550
TLIDK[x]FSGEKK	4	0	1264.702640	0.0036	0.0400
YEALSK[x]HIIMFDCK	5	0	1753.853066	0.0036	0.0500
ISWYTK[x]IVDELDLR	5	0	1749.930053	0.0036	0.0500
IDKEDMGSNDK[x]ASK	10	0	1536.708913	0.0036	0.0500
YEAK[x]AIGSGSEPAK	3	0	1406.704092	0.0036	0.0500
AQEEVK[x]R	5	0	858.455887	0.0036	0.0250
M[x]GINERK	0	0	846.438129	0.0036	0.0250
LILTENIK[x]TK	7	0	1171.717563	0.0035	0.0350
IDELVSNNEK[x]IWK	9	0	1586.830346	0.0035	0.0450
AHLDVQEKDQPK[x]K	11	0	1534.810280	0.0035	0.0450
V[x]KAFGRVYATMQK	0	0	1497.812531	0.0035	0.0450
TLALK[x]YPGGGPGK	4	0	1257.708061	0.0035	0.0450
FIRVSGSELVQK[x]YIGEGSR	11	0	2124.132649	0.0034	0.0650
LVK[x]APALDGALQGVIQFMK	2	0	1998.133505	0.0034	0.0650
SGNLPDADNSKSDISK[x]SSM	15	0	1951.879206	0.0034	0.0650
EEIQLLQEPGSYVGEVIK[x]TMGK	17	0	2447.261660	0.0034	0.0750
VRSEDYLPSK[x]YLDIDISK	9	0	2140.105099	0.0033	0.0600
N[x]SIVSKYTQSTNNDDPKK	0	0	2037.996615	0.0033	0.0600
EVAEADIASK[x]DLEETDER	9	0	2018.927929	0.0033	0.0600
R[x]FANNDEIHPSK	0	0	1426.695258	0.0033	0.0400
GFICK[x]VVDK	4	0	1064.568799	0.0033	0.0300
Y[x]TVGQGYTK	0	0	1015.497414	0.0033	0.0300
FSGEK[x]K	4	0	694.364957	0.0033	0.0200
MK[x]DAVK	1	0	690.373411	0.0033	0.0200
LHQVEYALEAIK[x]QGSATVGLVSK	11	0	2440.332455	0.0033	0.0750
VTQKK[x]PPVQPLAYKSATPFR	4	0	2255.278912	0.0032	0.0650
ISYGDSGLRTEPK[x]AVDEEMK	12	0	2224.068057	0.0032	0.0650
TIPPLTTVK[x]GSDAAPQASKK	8	0	2009.115605	0.0032	0.0650
N[x]SIVSKYTQSTNNDDPK	0	0	1909.901659	0.0032	0.0550
HYYSLRINYK[x]K	9	0	1483.793513	0.0032	0.0350
VLTLELYKK[x]LR	8	0	1374.859801	0.0032	0.0350
KGYQTIELDK[x]K	9	0	1321.724101	0.0032	0.0350
HKTPDK[x]GYGHR	5	0	1294.653005	0.0032	0.0350
HK[x]TPDKGYGHR	1	0	1294.653005	0.0032	0.0350
DPDDK[x]IVGLTR	4	0	1227.645855	0.0032	0.0350
Q[x]SRQETQYKIDELVSNNEK	0	0	2308.129407	0.0032	0.0600
LK[x]VLVQGLERVAMLYAYDR	1	0	2236.240084	0.0032	0.0600
LGVK[x]PPKGCLMFGPPGTGK	3	0	1940.037500	0.0032	0.0600
AQSGPDASAK[x]LPTVIPTTR	9	0	1909.026796	0.0032	0.0600
HNNHMAKVLTLELYK[x]K	14	0	1938.050842	0.0031	0.0500
GERPSCPTGYHLK[x]SIR	12	0	1856.931459	0.0031	0.0500
IDK[x]NTWNSTLETAKAK	2	0	1818.947489	0.0031	0.0500
VMK[x]SEFQR	2	0	1023.517101	0.0031	0.0250
LNDPEDK[x]YEALSKHIIMFDCK	6	0	2565.224226	0.0031	0.0650
LVETSGQIRCGSPYIIEDSK[x]K	19	0	2379.210294	0.0031	0.0650
VVDASIVSK[x]ALGNFVASVLAR	8	0	2115.205083	0.0031	0.0650
EFHK[x]DMTLEEAEVLILKVLR	3	0	2412.308550	0.0030	0.0600
FRKPIGATWK[x]TTQLEEANSK	9	0	2304.222519	0.0030	0.0600
VFHPITKAVILSDTK[x]PVDKK	14	0	2235.298978	0.0030	0.0600
ELFDCLK[x]IMR	6	0	1323.667849	0.0030	0.0300
NKLLK[x]VTVSK	4	0	1128.722984	0.0030	0.0300
K[x]YINR	0	0	692.396924	0.0030	0.0150
QEYKDDINLDEASAMAVK[x]FLSK	17	0	2514.231087	0.0030	0.0650
SGSAADTQTVADLLK[x]YYLSMYR	14	0	2452.194311	0.0030	0.0650
NRQYQEVVK[x]QGDVLLNK	8	0	2030.090787	0.0029	0.0500
HTVIK[x]TGLRMISLSYSR	4	0	1961.087952	0.0029	0.0500
K[x]AMVNIDTIDNK	0	0	1360.701983	0.0029	0.0350
QETQYKIDELVSNNEK[x]IWK	15	0	2364.196029	0.0029	0.0550
SVALGGITK[x]EFVIYEQLIAAR	8	0	2277.273157	0.0029	0.0600
ETEK[x]LAEERGWDIR	3	0	1730.858680	0.0029	0.0400
NCACVISQKK[x]VPDK	9	0	1645.827913	0.0029	0.0400
SELAQSK[x]YLMNVSR	6	0	1624.824212	0.0029	0.0400
K[x]FDQLTQALNVAIR	0	0	1615.904510	0.0029	0.0400
GGLGYPEDAIGK[x]TK	11	0	1404.724827	0.0029	0.0400
S[x]RSYDSR	0	0	869.399102	0.0029	0.0200
LGVK[x]PPK	3	0	737.479921	0.0029	0.0200
SRQETQYK[x]IDELVSNNEK	7	0	2180.070835	0.0028	0.0500
NKHCLIK[x]MNHGTTTLAFR	6	0	2141.098527	0.0028	0.0500
VAMLYAYDRIK[x]ILFSDVK	10	0	2144.170281	0.0028	0.0500
SALSTLNGFVEELK[x]AEVR	13	0	1962.042110	0.0028	0.0500
LGITFAHVTAAK[x]NNSWAK	11	0	1928.026739	0.0028	0.0500
ASRPGAAAKLDGK[x]DELWK	12	0	1912.016567	0.0028	0.0500
EK[x]TSNNTNR	1	0	1062.505347	0.0028	0.0250
K[x]QLLIDGANVLRIHTCSNTR	0	0	2308.243265	0.0027	0.0550
GVVALVEDK[x]TKSVALGGITK	8	0	1984.156741	0.0027	0.0550
DDGLEDDMPALADEEFEK[x]MDRR	17	0	2596.105628	0.0027	0.0600
EISYPFK[x]RLDR	6	0	1422.761881	0.0027	0.0300
EDMGSNDKASK[x]ER	10	0	1465.646650	0.0027	0.0350
GVMTLGFDLIK[x]RVYPYR	10	0	2027.102541	0.0026	0.0450
INEDSK[x]LAVNENLASSK	5	0	1830.932231	0.0026	0.0450
CYAK[x]NEWRHVLGIAIEAHR	3	0	2322.180277	0.0026	0.0500
LSGVVEGIFQK[x]CYAKNEWR	10	0	2283.146914	0.0026	0.0500
WIAKQILDCIVNLSEPAK[x]K	17	0	2225.224100	0.0026	0.0500
VIGSELVQK[x]YVGEGARMVR	8	0	2090.130540	0.0026	0.0500
AVNIAFTQDQLLK[x]RAATYIHR	12	0	2428.333793	0.0026	0.0550
VNLEAYLDLSITPK[x]QHAVNER	13	0	2409.265107	0.0026	0.0550
K[x]EDSSPCGYIIRILSGEQTVK	0	0	2379.210294	0.0026	0.0550
AIEDAQELNGEHEILEAMK[x]NK	18	0	2381.153176	0.0026	0.0550
GEK[x]VEDAPENNSFRSWIGAYLAK	2	0	2580.260747	0.0026	0.0600
NVSGNVLSEIK[x]NNWQIER	10	0	2099.075864	0.0025	0.0450
TNTNNSILFAALSK[x]SLVR	13	0	1948.074078	0.0025	0.0450
D[x]KSAQVILSEIEVLEAEHRPFK	0	0	2537.348830	0.0025	0.0550
ETLIFK[x]CIDMFIHK	5	0	1793.920748	0.0025	0.0350
SFLELTEVWGK[x]PQK	10	0	1660.882380	0.0025	0.0350
EEFAEK[x]AVSVIQAR	5	0	1575.825595	0.0025	0.0350
IDK[x]EDMGSNDKASK	2	0	1536.708913	0.0025	0.0350
DREISYPFK[x]R	8	0	1309.677823	0.0025	0.0250
NK[x]ELISVSAASK	1	0	1245.692803	0.0025	0.0300
ADYYYQAK[x]AK	7	0	1219.587284	0.0025	0.0250
TVQYATK[x]RSK	6	0	1180.656362	0.0025	0.0250
M[x]MGINERK	0	0	977.478607	0.0025	0.0200
VSK[x]ILEHK	2	0	952.570517	0.0025	0.0200
ELLVK[x]ASK	4	0	886.548722	0.0025	0.0200
EASK[x]TLSK	3	0	862.475953	0.0025	0.0200
LNDPEDKYEALSK[x]HIIMFDCK	12	0	2565.224226	0.0024	0.0500
NEEEPTKK[x]GINIDQSSNSK	7	0	2117.023553	0.0024	0.0450
NEEEPTK[x]KGINIDQSSNSK	6	0	2117.023553	0.0024	0.0450
LAAEDHKFVIHQEENK[x]R	15	0	2063.054738	0.0024	0.0400
GGVHVKLAHLSK[x]HPK	11	0	1606.941898	0.0023	0.0350
VGIK[x]PPKGVLLYGPPGTGKTLLAR	3	0	2431.467763	0.0023	0.0550
ETDLK[x]PYVLELAMTVVLDIEFR	4	0	2593.371204	0.0023	0.0500
LDRK[x]IEFPSYR	3	0	1422.761881	0.0023	0.0250
AAREYLEK[x]NWK	7	0	1406.730582	0.0023	0.0250
GTLK[x]VHTIRLR	3	0	1292.804020	0.0023	0.0250
ELLKLK[x]VELAK	5	0	1282.822356	0.0023	0.0250
ELLK[x]LKVELAK	3	0	1282.822356	0.0023	0.0250
EPPVYTPPK[x]DK	8	0	1269.660444	0.0023	0.0250
LSFK[x]SIADVADMLEANDK	3	0	1965.971650	0.0022	0.0400
LLK[x]PRVNNR	2	0	1108.682852	0.0022	0.0200
SAVIK[x]TSTR	4	0	961.555594	0.0022	0.0200
ALERQLEMLDLQEGFIK[x]EDCK	16	0	2564.261336	0.0021	0.0450
HIIMFDCK[x]ILEFTK	7	0	1793.920748	0.0021	0.0300
LYNK[x]FKTNHGNPFM	3	0	1709.834718	0.0021	0.0300
K[x]NVPKLQNVSNFQK	0	0	1642.915408	0.0021	0.0300
VVTSK[x]LLKPRVNNR	4	0	1622.994323	0.0021	0.0300
AEQEELLSEK[x]VSTK	9	0	1589.814754	0.0021	0.0300
EKVLK[x]TK	4	0	844.538158	0.0021	0.0150
AQARAK[x]R	5	0	799.477625	0.0021	0.0150
VSGSELVQK[x]YIGEGSRMVR	8	0	2094.089070	0.0021	0.0400
TRLLENDIK[x]VMK	8	0	1458.822760	0.0021	0.0250
ILFENPDEATK[x]R	10	0	1431.735725	0.0021	0.0250
SPSGNDALNDK[x]K	10	0	1244.599634	0.0021	0.0250
CIDMFIHK[x]SAELYKNPK	7	0	2093.043703	0.0021	0.0350
ATNGYIMTARGDVAASILDK[x]YR	19	0	2385.210964	0.0020	0.0450
GTCAGEVFMALK[x]GMALGSANEK	11	0	2241.059087	0.0020	0.0450
ELFDCLK[x]IMRDVITELPDAK	6	0	2405.233337	0.0020	0.0400
VLK[x]LTLEAMDLEIVEKEHFK	2	0	2384.302404	0.0020	0.0400
V[x]NQIESQMAMAEKLIQIRVK	0	0	2328.265640	0.0020	0.0400
GTK[x]TSETNDR	2	0	1107.515576	0.0020	0.0200
K[x]ILGVAAEDK	0	0	1042.602207	0.0020	0.0200
K[x]LRDK	0	0	658.412573	0.0020	0.0100
E[x]IINR	0	0	643.365291	0.0020	0.0100
KK[x]SGR	1	0	574.355062	0.0020	0.0100
AMEQQDIK[x]PTVQNGEVSANAEQK	7	0	2514.201910	0.0020	0.0450
S[x]RQETQYKIDELVSNNEK	0	0	2180.070835	0.0019	0.0350
ATPYRGYSK[x]PNER	8	0	1537.763667	0.0019	0.0250
HVFPITK[x]GIGCVMTGSIADAR	6	0	2229.139719	0.0019	0.0400
ITTGDRLILTENIK[x]TK	13	0	1815.046470	0.0019	0.0300
G[x]LGYPEDAIGKTKLVK	0	0	1687.950789	0.0019	0.0300
ASK[x]ERAER	2	0	945.499144	0.0019	0.0150
TTLFKSELAQSK[x]YLMNVSR	11	0	2215.166981	0.0018	0.0350
VVSSAIVDK[x]YIGESARIIR	8	0	2075.173785	0.0018	0.0350
TVQK[x]VETAVLSTTVKAQAR	3	0	2029.153050	0.0018	0.0350
K[x]SQNVQEQLNEWGSNITELLGK	0	0	2514.271310	0.0018	0.0400
YK[x]DGVILAADSRTTMGAYIANR	1	0	2385.210964	0.0018	0.0400
AELATEAYTPLTSLEGIVILK[x]K	20	0	2359.324913	0.0018	0.0400
SVQPTAK[x]TVQKVETAVLSTTVK	6	0	2314.310659	0.0018	0.0400
EEYLRAAK[x]ASR	7	0	1292.683635	0.0018	0.0200
RVATEK[x]DFLDAVQK	5	0	1618.867791	0.0018	0.0250
VLSNYMK[x]QEALSSK	6	0	1596.818066	0.0018	0.0250
IDELVSNNEK[x]IWKVMCK	9	0	2105.064830	0.0018	0.0300
VLIDCNK[x]FDSIDLNPAR	6	0	1988.998865	0.0018	0.0300
IGLVRLPEANFEPLEK[x]R	15	0	1980.115548	0.0018	0.0300
DISSKSPSGNDALNDK[x]K	15	0	1774.869635	0.0018	0.0300
VTQK[x]KPPVQPLAYKSATPFR	3	0	2255.278912	0.0018	0.0350
IKVLAQLGMQSLSPLK[x]QGMNILR	15	0	2537.454825	0.0017	0.0400
NHASIDKMK[x]SLSEQYTER	8	0	2136.026865	0.0017	0.0300
K[x]SYDYSATMYTR	0	0	1484.660513	0.0017	0.0200
EPPFAPIESAK[x]R	10	0	1340.708787	0.0017	0.0200
LNADVLGQLIK[x]K	10	0	1310.792119	0.0017	0.0200
SVEISALASK[x]NR	9	0	1273.698949	0.0017	0.0200
EHFK[x]ELVSK	3	0	1115.597456	0.0017	0.0150
LAHLSK[x]HPK	5	0	1029.608297	0.0017	0.0150
HK[x]TPDK	1	0	724.386752	0.0017	0.0100
ENMTQEEAVEFLK[x]NAVALAMER	12	0	2522.214389	0.0016	0.0350
SCNFPEFSYFMK[x]IVMSMVR	11	0	2372.082464	0.0016	0.0300
EPNK[x]GSYRPYTAK	3	0	1509.757521	0.0015	0.0200
TK[x]SVALGGITKEFVIYEQLIAAR	1	0	2506.415787	0.0015	0.0350
NAYVINLKQIAK[x]FVVSLGER	11	0	2261.289476	0.0015	0.0300
GYQTIELDK[x]K	8	0	1193.629146	0.0015	0.0150
VSTK[x]KILGVAAEDK	3	0	1457.845270	0.0014	0.0200
ATK[x]QSKYTYDR	2	0	1359.678214	0.0014	0.0150
MPIDFK[x]GFICK	5	0	1354.677686	0.0014	0.0150
YK[x]EDTALRSEM	1	0	1341.623403	0.0014	0.0150
MPFGNTHNK[x]FK	8	0	1319.644415	0.0014	0.0150
WAFAEK[x]QYGYGTQTV	5	0	1747.820509	0.0013	0.0200
V[x]PTFANFHTPIFIAK	0	0	1701.924185	0.0013	0.0200
EDIYK[x]FVTVQDLDEMQVDV	4	0	2285.077226	0.0013	0.0250
RFFPYYVYTTVAGIDK[x]EGK	15	0	2253.146903	0.0013	0.0250
S[x]SSDMAYTSMFKGNQKVVK	0	0	2107.007711	0.0013	0.0250
IK[x]VLAQLGMQSLSPLKQGMNILR	1	0	2537.454825	0.0013	0.0300
DDLSGAEIK[x]AIVSEAGLLALRER	8	0	2425.317532	0.0013	0.0300
FHQLK[x]PTRVLTLAMVK	4	0	1881.102150	0.0012	0.0200
TSETNDRNSTNNTK[x]ER	13	0	1865.846269	0.0012	0.0200
AK[x]WSTAETLTNNKIDR	1	0	1846.953636	0.0012	0.0200
I[x]INRDIGK	0	0	927.550117	0.0012	0.0100
TK[x]DSLEAR	1	0	918.477014	0.0012	0.0100
NK[x]PGVYTK	1	0	905.497023	0.0012	0.0100
VLAQLGMQSLSPLK[x]QGMNILR	13	0	2296.275812	0.0012	0.0250
RHNFVGLFVELSK[x]LLVK	12	0	1998.177753	0.0012	0.0200
YK[x]SYLLQHR	1	0	1206.650884	0.0011	0.0100
SMAIDK[x]DIR	5	0	1047.538227	0.0011	0.0100
NPPPLDEGDIELLK[x]SYATGPYAR	13	0	2515.259352	0.0011	0.0250
LYFYYILFFEK[x]CNR	10	0	1974.970140	0.0011	0.0150
K[x]VSTTPANSFELKQYLIQR	0	0	2222.205809	0.0011	0.0200
DEPEETDVNK[x]YQKDEEWPPK	9	0	2475.107668	0.0010	0.0200
IDRK[x]ILFENPDEATK	3	0	1787.941677	0.0010	0.0150
VEFKMGNGK[x]MVEISR	8	0	1723.874862	0.0010	0.0150
RFDSEK[x]AGDR	5	0	1179.563192	0.0010	0.0100
AK[x]NPMFALSR	1	0	1133.601493	0.0010	0.0100
DGIVLAAEK[x]K	8	0	1042.602207	0.0010	0.0100
FIVK[x]ASSGPRYVVGCR	3	0	1794.956220	0.0009	0.0150
SLYFATPGNTSFK[x]TDM	12	0	1778.818457	0.0009	0.0150
GVFKNVSGNVLSEIK[x]NNWQIER	14	0	2530.329098	0.0009	0.0200
F[x]ANNDEIHPSK	0	0	1270.594156	0.0009	0.0100
DPEEEAEMMTK[x]ETTEKK	10	0	2024.891743	0.0009	0.0150
IDVEESIAGYQLARSK[x]R	15	0	1934.022044	0.0009	0.0150
KEPPVYTPPK[x]DK	9	0	1397.755400	0.0008	0.0100
VGKSAVIK[x]TSTR	7	0	1245.740419	0.0008	0.0100
ATAIGK[x]SSTAAK	5	0	1104.613831	0.0008	0.0100
NK[x]PDER	1	0	757.371829	0.0008	0.0050
SSKDISSK[x]SPSGNDALNDK	7	0	1948.933683	0.0008	0.0150
LK[x]PLIEKGGDWER	1	0	1539.840853	0.0008	0.0100
TEPK[x]AVDEEMKVR	3	0	1530.771118	0.0008	0.0100
VEAQNHK[x]LNLADPVSIEYLTR	6	0	2409.265107	0.0007	0.0150
ENAINK[x]K	5	0	815.450075	0.0007	0.0050
DEK[x]SGVK	2	0	761.391895	0.0007	0.0050
NEEGIIEFTK[x]TPNDTQKYSNDK	9	0	2570.213522	0.0007	0.0150
AVILSDTK[x]PVDKKQCVIANSCK	7	0	2473.303140	0.0007	0.0150
GILGIDAALGGQATK[x]LAAEDHK	14	0	2148.153776	0.0007	0.0150
LDRK[x]LEFPLPNEEAR	3	0	1825.968559	0.0007	0.0100
YIPNPVLVIIDVK[x]PK	12	0	1707.033394	0.0007	0.0100
DVCIKLGLDSEESAEYIVAK[x]GIR	19	0	2564.315479	0.0007	0.0150
SSELPEVHLSMTRK[x]GVVALVEDK	13	0	2523.336549	0.0007	0.0150
LFQVEYAIEAIK[x]LGSTAIGVKTK	11	0	2478.409640	0.0007	0.0150
IKILFSDVK[x]AMTTGLR	8	0	1792.027986	0.0006	0.0100
GSLEK[x]NWK	4	0	960.502835	0.0006	0.0050
K[x]QLATSLR	0	0	915.550117	0.0006	0.0050
HSTFIITK[x]R	7	0	1101.629423	0.0006	0.0050
K[x]IPQVASFR	0	0	1044.607962	0.0006	0.0050
MSSK[x]DISSK	3	0	981.480047	0.0006	0.0050
SK[x]RHQGVLEIEFMIDHNMK	1	0	2311.156430	0.0005	0.0100
IHLEKVSK[x]QGEIDYEALVK	7	0	2198.194577	0.0005	0.0100
LLIFEK[x]QVRQASDTSTNTK	5	0	2178.164339	0.0005	0.0100
CIK[x]IACWVVGSGDTIYDCVR	2	0	2371.112179	0.0005	0.0100
NCACVISQK[x]K	8	0	1206.584850	0.0005	0.0050
K[x]EPPVYTPPK	0	0	1154.633506	0.0005	0.0050
DLGQVLNKYVQVEQRNK[x]PDER	16	0	2527.314175	0.0005	0.0100
AVYMPLCDPGNK[x]AEESAFYER	11	0	2446.093220	0.0005	0.0100
AQSGPDASAK[x]LPTVIPTTRCR	9	0	2225.158538	0.0005	0.0100
K[x]EITPDIFAAIAIINEADRMAR	0	0	2457.304859	0.0005	0.0100
K[x]EVAEADIASK	0	0	1159.608411	0.0005	0.0050
KGVVALVEDK[x]TK	9	0	1285.760486	0.0004	0.0050
ASK[x]VLELRAELDK	2	0	1470.840518	0.0004	0.0050
DLEETDERSLALTK[x]K	13	0	1746.899873	0.0003	0.0050
FK[x]LNYKPEEEYPDLSK	1	0	1998.993768	0.0003	0.0050
STELQIGVVEDDK[x]PFR	12	0	1831.931505	0.0003	0.0050
GIGSYEK[x]QSEVSVGLR	6	0	1707.879080	0.0003	0.0050
GGLGYPEDAIGKTK[x]LVK	13	0	1744.972250	0.0003	0.0050
M[x]NSIVSKYTQSTNNDDPKK	0	0	2169.037093	0.0003	0.0050
NTACSGIIAEVK[x]LQAAYEYFR	11	0	2403.189167	0.0002	0.0050
# precursors: 1
Precursor: 3190.7377	4	0.9898	0
K[x]NEEK(0)	VVGQLLEK[x]LKPLIEKGGDWER(7)	1.2150	3190.7600	138.0681
GAFK[x]V(3)	QIEELFEAIVLPMQQADK[x]FRK(17)	1.1700	3190.7099	138.0681
K[x]NEEK(0)	VVGQLLEKLKPLIEK[x]GGDWER(14)	1.1350	3190.7600	138.0681
K[x]NEEK(0)	VVGQLLEKLK[x]PLIEKGGDWER(9)	1.1200	3190.7600	138.0681
LMVEMEK[x]KLEK(6)	SGVK[x]LENVKIYADLK(3)	1.0850	3190.7595	138.0681
FIVK[x]ASSGPR(3)	MATTVKDTMNVDINAIK[x]K(16)	1.0750	3190.7092	138.0681
LMVEMEK[x]KLEK(6)	SGVKLENVK[x]IYADLK(8)	1.0000	3190.7595	138.0681
LMVEMEKK[x]LEK(7)	SGVK[x]LENVKIYADLK(3)	0.9950	3190.7595	138.0681
RLMSK[x]VAEK(4)	MATTVKDTMNVDINAIK[x]K(16)	0.9500	3190.7126	138.0681
K[x]ATDDDR(0)	VLGVFSEKAQIK[x]ILYVNNAK(11)	0.9200	3190.7236	138.0681
YEIDK[x]TLAGVTR(4)	QNTPVLFDSK[x]EAVLK(9)	0.9150	3190.7124	138.0681
LMVEMEKK[x]LEK(7)	SGVKLENVK[x]IYADLK(8)	0.9100	3190.7595	138.0681
MEILK[x]IHLEK(4)	K[x]DGIQDIMPSQAKELK(0)	0.8700	3190.7344	138.0681
SNNIK[x]ENEQKIK(4)	IEFATITK[x]DTTKNK(7)	0.8550	3190.7084	138.0681
IDRDK[x]LVLK(4)	YYK[x]PDLTIDEAVRIMK(2)	0.8450	3190.7674	138.0681
STMLEK[x]IK(5)	QGDVLLNK[x]LQKYQATVMR(7)	0.8200	3190.7456	138.0681
QVK[x]R(2)	DAVVLGVEK[x]RLTSPLMESHSVEK(8)	0.8050	3190.7382	138.0681
FIVK[x]ASSGPR(3)	NK[x]ISWYTKIVDELDLR(1)	0.8050	3190.7389	138.0681
IK[x]TLSMEK(1)	QGDVLLNK[x]LQKYQATVMR(7)	0.7950	3190.7456	138.0681
K[x]LMELFISK(0)	EK[x]QNTPVLFDSKEAVLK(1)	0.7850	3190.7562	138.0681
