# Supplementary material for: ECL: an exhaustive search tool for the identification of cross-linked peptides using whole database
Source: BMC Bioinformatics. 2016 May 20;17:217. doi: 10.1186/s12859-016-1073-y (PMC4874008; doi:10.1186/s12859-016-1073-y)
Supplement: Additional file 5 — Kojak’s pre-selection list of PSMs only identified by ECL. (ZIP 5147 kb) [file 12859_2016_1073_MOESM5_ESM.zip › Kojak's pre-selection ranks of ECL only peptides/Kojak's detailed results/aleitner_M1012_007/diagnostic_3991.txt]

Scan: 3991
K[x]EEMVMLK	0	0	1006.519074	0.0744	0.5950
IK[x]LISGKLDEAR	1	0	1341.797930	0.0729	0.8750
S[x]QAR	0	0	460.239372	0.0725	0.2900
ELK[x]KEEMVMLK	2	0	1376.740675	0.0664	0.7300
EK[x]ASFAR	1	0	807.423863	0.0650	0.4550
MK[x]DAVKEAAR	1	0	1117.591321	0.0640	0.6400
TK[x]DSLEAR	1	0	918.477014	0.0619	0.4950
K[x]LAR	0	0	486.327789	0.0613	0.2450
TLLYGK[x]R	5	0	849.507194	0.0607	0.4250
K[x]GVVALVEDK	0	0	1056.617856	0.0580	0.5800
K[x]QMSYMLAR	0	0	1126.562665	0.0572	0.5150
YKVNLYK[x]FR	6	0	1229.692020	0.0567	0.5100
DVEFLHSDK[x]IDTIVK	8	0	1757.919882	0.0550	0.8250
DFLDAVQK[x]VVK	7	0	1260.707726	0.0536	0.5900
VNLYK[x]FREER	4	0	1352.720019	0.0530	0.5300
GK[x]VVIDAFR	1	0	1003.581415	0.0528	0.4750
MRK[x]LAR	2	0	773.469370	0.0517	0.3100
M[x]SQAR	0	0	591.279850	0.0510	0.2550
ELKK[x]EEMVMLK	3	0	1376.740675	0.0509	0.5600
K[x]LEFPLPNEEAR	0	0	1441.756460	0.0508	0.6100
DEK[x]SGVK	2	0	761.391895	0.0507	0.3550
TLSK[x]ESAR	3	0	890.482099	0.0506	0.4050
TK[x]LVK	1	0	587.400615	0.0500	0.2500
G[x]LGYPEDAIGKTKLVK	0	0	1687.950789	0.0494	0.7900
CYAK[x]NEWR	3	0	1125.502511	0.0487	0.3900
K[x]AQSGPDASAK	0	0	1058.535585	0.0486	0.5350
YTENIYPPK[x]K	8	0	1251.649881	0.0480	0.4800
K[x]KAQSGPDASAK	0	0	1186.630541	0.0471	0.5650
YVQVEQRNK[x]PDER	8	0	1659.832802	0.0469	0.6100
DATDDK[x]R	5	0	819.372221	0.0464	0.3250
KK[x]AQSGPDASAK	1	0	1186.630541	0.0458	0.5500
NIPK[x]AR	3	0	697.423471	0.0458	0.2750
GNQK[x]VVK	3	0	771.460247	0.0457	0.3200
YK[x]EDTALR	1	0	994.508312	0.0450	0.3600
EWDSKLK[x]DLR	6	0	1288.677488	0.0450	0.4500
K[x]INVK	0	0	600.395864	0.0440	0.2200
G[x]GLGYPEDAIGKTKLVK	0	0	1744.972250	0.0435	0.7400
YDK[x]TEDDIK	2	0	1125.518932	0.0433	0.3900
MK[x]DAVK	1	0	690.373411	0.0433	0.2600
ILIDK[x]AR	4	0	827.522844	0.0429	0.3000
DIKSMIADK[x]HAIR	8	0	1496.813257	0.0423	0.5500
MPFGNTHNK[x]FK	8	0	1319.644415	0.0423	0.4650
S[x]SKSSLELANNAVK	0	0	1446.767750	0.0421	0.5900
F[x]ATLQKSKR	0	0	1077.629423	0.0417	0.3750
LISGK[x]LDEAR	4	0	1100.618917	0.0415	0.4150
K[x]EVQEAR	0	0	858.455887	0.0414	0.2900
TITDGK[x]IYVEVERAR	5	0	1748.942012	0.0413	0.6200
ATAIGRASK[x]AAR	8	0	1171.678492	0.0408	0.4900
KYDK[x]TEDDIK	3	0	1253.613888	0.0405	0.4050
TIDNAETMK[x]K	8	0	1149.569917	0.0405	0.4050
VVDK[x]DGIREINI	3	0	1369.756460	0.0404	0.4850
DEKSGVK[x]LENVK	6	0	1344.724827	0.0400	0.4800
K[x]VIAR	0	0	585.396198	0.0400	0.2000
SMNLTRGIDLK[x]SIAEK	10	0	1774.961029	0.0394	0.6300
E[x]EMIAAQGIDEEDRR	0	0	1760.799843	0.0387	0.5800
M[x]SSKSSLELANNAVK	0	0	1577.808228	0.0383	0.5750
ITAFLLADSK[x]SQK	9	0	1420.792510	0.0381	0.4950
NK[x]YAIQLPLPPK	1	0	1380.812854	0.0379	0.4550
YK[x]VNLYKFR	1	0	1229.692020	0.0378	0.3400
MSSK[x]SSLELANNAVK	3	0	1577.808228	0.0377	0.5650
YQK[x]DEEWPPK	2	0	1318.619308	0.0375	0.3750
K[x]DWNACKK	0	0	1048.512348	0.0375	0.3000
LVK[x]ERQAR	2	0	998.598459	0.0375	0.3000
LGDK[x]GPAAAR	3	0	954.524630	0.0375	0.3750
IKLISGK[x]LDEAR	6	0	1341.797930	0.0375	0.4500
NK[x]VLVK	1	0	699.464272	0.0375	0.2250
ASK[x]AAR	2	0	602.349976	0.0375	0.2250
E[x]MIAAQGIDEEDRR	0	0	1631.757255	0.0371	0.5200
DAVK[x]EAAR	3	0	858.455887	0.0369	0.2950
TFLEK[x]R	4	0	792.449349	0.0367	0.2200
SSK[x]SSLELANNAVK	2	0	1446.767750	0.0364	0.5100
NK[x]MVCKIWK	1	0	1205.641245	0.0361	0.3250
WK[x]TLSKESAR	1	0	1204.656362	0.0360	0.3600
MKDAVK[x]EAAR	5	0	1117.591321	0.0360	0.3600
E[x]SLQRLLQGAR	0	0	1269.715268	0.0355	0.3900
VNLYK[x]FR	4	0	938.533741	0.0350	0.2450
LK[x]PQDER	1	0	884.471536	0.0350	0.2450
M[x]SER	0	0	521.226756	0.0350	0.1400
QIKEIK[x]EVIELPVK	5	0	1665.007573	0.0343	0.4800
TLFRK[x]EK	4	0	920.544305	0.0343	0.2400
K[x]VADLKK	0	0	800.511946	0.0343	0.2400
GVSK[x]DEK	3	0	761.391895	0.0343	0.2400
EWLDKLGDK[x]GPAAAR	8	0	1625.852476	0.0340	0.5100
L[x]MTEFVDQVDDVVK	0	0	1636.801747	0.0339	0.4750
GVLLYGPPGTGK[x]TMLVK	11	0	1729.979978	0.0338	0.5750
IMK[x]LCFDELKK	2	0	1423.756658	0.0336	0.3700
YSNDK[x]SIVNSM	4	0	1256.570643	0.0336	0.3700
TMTEK[x]AR	4	0	835.422145	0.0336	0.2350
TAAVNIK[x]VR	6	0	970.592313	0.0328	0.2950
K[x]LQRLR	0	0	812.534410	0.0325	0.1950
NCK[x]ADAGITIAPR	2	0	1385.708463	0.0323	0.4200
Y[x]FATLQKSKR	0	0	1240.692746	0.0320	0.3200
M[x]ESLQRLLQGAR	0	0	1400.755746	0.0317	0.3800
AERK[x]AR	3	0	729.424532	0.0317	0.1900
AVEK[x]LMSR	3	0	932.511289	0.0313	0.2500
HK[x]TPDKGYGHR	1	0	1294.653005	0.0309	0.3400
IDTIVK[x]EIQDEK	5	0	1429.766355	0.0308	0.3700
QDPKK[x]HLDAEVQK	4	0	1534.810280	0.0308	0.4000
CFGIK[x]FDIMPRK	4	0	1510.778788	0.0304	0.3650
K[x]GVVALVEDKTK	0	0	1285.760486	0.0304	0.3650
YK[x]DAYVYSIVAIAR	1	0	1630.871817	0.0304	0.4250
YYPLK[x]SMTEK	4	0	1258.626702	0.0300	0.3000
K[x]YDKTEDDIK	0	0	1253.613888	0.0300	0.3000
THAVLVALK[x]R	8	0	1106.692354	0.0300	0.3000
K[x]HLDAEVQK	0	0	1066.577055	0.0300	0.2700
Q[x]LMTEFVDQVDDVVK	0	0	1764.860319	0.0300	0.4500
FFEK[x]INVK	3	0	1023.575269	0.0300	0.2400
MVCK[x]IWK	3	0	963.503367	0.0300	0.2100
FMLK[x]LGVK	3	0	934.567348	0.0300	0.2400
NLLLQEK[x]GFPTPK	6	0	1483.839792	0.0292	0.3800
QIK[x]EIKEVIELPVK	2	0	1665.007573	0.0289	0.4050
GLGYPEDAIGKTK[x]LVK	12	0	1687.950789	0.0288	0.4600
GSNDDEMKIDK[x]K	10	0	1378.639778	0.0288	0.3450
LNVYK[x]YR	4	0	954.528656	0.0286	0.2000
YASQK[x]RP	4	0	848.450409	0.0286	0.2000
TMGKNK[x]VLVK	5	0	1116.668841	0.0285	0.2850
EIQDEK[x]EAEAAR	5	0	1387.657871	0.0283	0.3400
K[x]IEFPPPSAEAR	0	0	1340.708787	0.0283	0.3400
DQPKK[x]VGQYIR	4	0	1330.735668	0.0282	0.3100
IHAK[x]SMAIDKDIR	3	0	1496.813257	0.0281	0.3650
VYHAIRNIPK[x]AR	9	0	1436.836379	0.0279	0.3350
GAIESYK[x]VVDASIVSK	6	0	1664.898420	0.0278	0.4450
EDTEAVLK[x]R	7	0	1059.555986	0.0278	0.2500
TLSMEK[x]HTELR	5	0	1343.686669	0.0277	0.3050
TKDAVVLGVEK[x]R	10	0	1313.766632	0.0275	0.3300
DEPEETDVNK[x]YQK	9	0	1593.715773	0.0273	0.3550
NPELFLRVGIK[x]PPK	10	0	1606.955817	0.0271	0.3800
SNNIK[x]ENEQKIK	4	0	1443.768084	0.0271	0.3250
AIEGK[x]IAR	4	0	856.513006	0.0269	0.2150
K[x]NCKADAGITIAPR	0	0	1513.803419	0.0268	0.3750
AHILRIHAK[x]SMAIDK	8	0	1702.966393	0.0267	0.4000
MILELTNHLEELK[x]K	12	0	1709.938508	0.0264	0.3700
EEFAEK[x]AVSVIQAR	5	0	1575.825595	0.0264	0.3700
EDGMK[x]ILMVNR	4	0	1304.658013	0.0264	0.2900
S[x]GYDR	0	0	596.255412	0.0260	0.1300
TELFK[x]ASTSAK	4	0	1181.629146	0.0259	0.2850
DLVK[x]KYDK	3	0	1007.565097	0.0256	0.2050
GGDWERK[x]NR	6	0	1116.542400	0.0256	0.2300
TK[x]DAVVLGVEK	1	0	1157.665530	0.0255	0.2800
DEK[x]SGVKLENVK	2	0	1344.724827	0.0254	0.3050
TGIATMLTRGEIK[x]K	12	0	1517.859870	0.0254	0.3550
NK[x]PDERFNTGVVNVR	1	0	1743.901545	0.0253	0.3800
IDRK[x]IEFPPPSAEAR	3	0	1724.920885	0.0250	0.3750
K[x]ILFENPDEATK	0	0	1403.729579	0.0250	0.3000
RVEFK[x]MGNGK	4	0	1164.607305	0.0250	0.2500
A[x]TTVK	0	0	518.306385	0.0250	0.1250
QDPK[x]KHLDAEVQK	3	0	1534.810280	0.0250	0.3250
DFLDAVQK[x]VVKGNQK	7	0	1687.925636	0.0247	0.3700
GGVHVKLAHLSK[x]HPK	11	0	1606.941898	0.0247	0.3700
IDKEDMGSNDK[x]ASK	10	0	1536.708913	0.0246	0.3450
DVITELPDAK[x]YYR	9	0	1581.803799	0.0242	0.3150
TAALSARPAK[x]NIR	9	0	1367.799660	0.0242	0.3150
FIK[x]HADATCVHR	2	0	1453.724781	0.0242	0.2900
S[x]PTGQITSTSAR	0	0	1204.604720	0.0242	0.2900
NK[x]MVCK	1	0	778.382925	0.0242	0.1450
GVLLYGPPGTGK[x]TLLAR	11	0	1711.998405	0.0241	0.4100
QVK[x]NRDCVGR	2	0	1230.625074	0.0240	0.2400
KNCK[x]ADAGITIAPR	3	0	1513.803419	0.0239	0.3350
FDVIVAK[x]GK	6	0	975.575269	0.0239	0.2150
SGVK[x]LENVK	3	0	972.560345	0.0239	0.2150
GGDEWK[x]IEPLKLK	5	0	1511.834706	0.0238	0.3100
K[x]TAGEDAVTLVK	0	0	1230.681905	0.0237	0.2850
DLVKK[x]YDK	4	0	1007.565097	0.0237	0.1900
DQKK[x]DKPK	3	0	985.555594	0.0237	0.1900
K[x]QLATSLR	0	0	915.550117	0.0237	0.1900
LQK[x]YQATVMR	2	0	1236.664816	0.0235	0.2350
GIDLK[x]SIAEK	4	0	1072.612770	0.0235	0.2350
EWLDK[x]LGDKGPAAAR	4	0	1625.852476	0.0233	0.3500
K[x]NLLNPLIEDSR	0	0	1410.783007	0.0233	0.2800
FATLQKSK[x]R	7	0	1077.629423	0.0233	0.2100
HTVIK[x]TGLR	4	0	1023.618860	0.0233	0.2100
DVAK[x]MK	3	0	690.373411	0.0233	0.1400
EDMGSNDK[x]ASK	7	0	1180.502961	0.0232	0.2550
DQK[x]KDKPK	2	0	985.555594	0.0231	0.1850
VELAK[x]QNLFVPTSDK	4	0	1687.914404	0.0230	0.3450
TFANLVSSTLYEK[x]R	12	0	1627.856893	0.0229	0.3200
YYLPK[x]GK	4	0	867.485399	0.0229	0.1600
EIK[x]EVIELPVK	2	0	1295.769988	0.0227	0.2500
K[x]EVAEADIASK	0	0	1159.608411	0.0227	0.2500
SGFEK[x]IDLTRIVK	4	0	1504.861253	0.0227	0.2950
VVSSAIVDK[x]YIGESAR	8	0	1692.904567	0.0225	0.3600
KEPPVYTPPK[x]DK	9	0	1397.755400	0.0225	0.2700
YFATLQKSK[x]R	8	0	1240.692746	0.0225	0.2250
VYATMQK[x]LQK	6	0	1208.658670	0.0225	0.2250
NSDYK[x]ETLIFK	4	0	1356.692468	0.0223	0.2450
LESK[x]QRIFR	3	0	1175.677431	0.0222	0.2000
CIK[x]RLVK	2	0	915.568742	0.0221	0.1550
IDTVIK[x]LVDHSFDEK	5	0	1757.919882	0.0220	0.3300
V[x]SPTGQITSTSAR	0	0	1303.673128	0.0219	0.2850
K[x]IEFPSYR	0	0	1038.549782	0.0219	0.1750
SGVKLENVK[x]IYADLK	8	0	1675.950788	0.0217	0.3250
VK[x]VIAATNR	1	0	970.592313	0.0217	0.1950
NPK[x]ADPLDER	2	0	1153.572695	0.0215	0.2150
K[x]ATDDDR	0	0	819.372221	0.0214	0.1500
KELFDCLK[x]IMR	7	0	1451.762804	0.0214	0.2350
QYQEVVK[x]QGDVLLNK	6	0	1759.946763	0.0213	0.3200
YEIDK[x]TLAGVTR	4	0	1364.729913	0.0213	0.2550
GSDAAPQASKK[x]K	10	0	1186.630541	0.0213	0.2550
YDK[x]K	2	0	552.290736	0.0213	0.0850
LQK[x]R	2	0	543.349250	0.0213	0.0850
K[x]MQE	0	0	534.247157	0.0213	0.0850
LK[x]ESQLVDKFFEK	1	0	1609.871482	0.0212	0.2750
LDGK[x]DELWK	3	0	1102.565823	0.0211	0.1900
TPDK[x]GYGHR	3	0	1029.499144	0.0211	0.1900
EK[x]ADAAFLR	1	0	1019.539945	0.0211	0.1900
M[x]ATTVK	0	0	649.346864	0.0208	0.1250
VVTALTMLK[x]QHLFR	8	0	1655.954434	0.0207	0.2900
YVTGPK[x]NK	5	0	905.497023	0.0206	0.1650
KLGVK[x]PPK	4	0	865.574877	0.0206	0.1650
LLMK[x]LSSQNDDK	3	0	1390.712546	0.0204	0.2450
GMALGSANEK[x]IEASK	9	0	1504.755469	0.0200	0.3000
IDK[x]EDMGSNDKASK	2	0	1536.708913	0.0200	0.2800
K[x]IEIPLPNEVGR	0	0	1363.782281	0.0200	0.2400
DQPK[x]KVGQYIR	3	0	1330.735668	0.0200	0.2200
VGK[x]SAVIKTSTR	2	0	1245.740419	0.0200	0.2400
DTTKNK[x]MVCK	5	0	1223.600166	0.0200	0.2000
K[x]EPPVYTPPK	0	0	1154.633506	0.0200	0.2000
YK[x]VNLYK	1	0	926.522509	0.0200	0.1400
TLSK[x]WR	3	0	789.449683	0.0200	0.1200
EEPK[x]SETLENFTR	3	0	1578.752492	0.0196	0.2550
VK[x]AMEVDEKPTER	1	0	1530.771118	0.0196	0.2550
YK[x]DGVILAADSR	1	0	1306.688051	0.0196	0.2350
ATK[x]QSKYTYDR	2	0	1359.678214	0.0195	0.2150
TLIDK[x]FSGEK	4	0	1136.607685	0.0195	0.1950
GGNMK[x]EVFR	4	0	1036.512349	0.0194	0.1750
ANWCDK[x]R	5	0	948.423539	0.0193	0.1350
TKLVK[x]ER	4	0	872.544305	0.0193	0.1350
DEQIEK[x]IDTVIK	5	0	1429.766355	0.0192	0.2300
LDRK[x]IEFPSYR	3	0	1422.761881	0.0191	0.2100
DYYTKQSK[x]ATR	7	0	1359.678214	0.0191	0.2100
EWDSK[x]LKDLR	4	0	1288.677488	0.0190	0.1900
K[x]ILGVAAEDK	0	0	1042.602207	0.0190	0.1900
K[x]DKPK	0	0	614.375128	0.0190	0.0950
QAREK[x]VLK	4	0	970.592313	0.0188	0.1500
K[x]ELFDCLKIMR	0	0	1451.762804	0.0186	0.2050
M[x]DRQEQR	0	0	961.439915	0.0186	0.1300
KLDVAK[x]R	5	0	828.518092	0.0186	0.1300
LDRK[x]IEIPLPNEVGR	3	0	1747.994380	0.0183	0.2750
QEVAAQK[x]SSEETEDK	6	0	1677.769259	0.0183	0.2750
YPGGGPGK[x]TAILPVK	7	0	1453.829229	0.0183	0.2750
KINVK[x]FFEK	4	0	1151.670224	0.0183	0.1650
LDVAK[x]R	4	0	700.423137	0.0183	0.1100
SLPPEEYDEK[x]LYNK	9	0	1723.830403	0.0182	0.2550
ILFSDVK[x]AMTTGLR	6	0	1550.848972	0.0182	0.2550
K[x]REAEAAK	0	0	901.498083	0.0181	0.1450
RK[x]LPNIEEATFDK	1	0	1559.830681	0.0181	0.2350
QLADYK[x]AFEDSLR	5	0	1554.767750	0.0181	0.2350
K[x]ASLLTREDLTDEEK	0	0	1746.899873	0.0180	0.2700
WKTLSK[x]ESAR	5	0	1204.656362	0.0180	0.1800
TK[x]INLIETLR	1	0	1199.723710	0.0180	0.1800
DQPK[x]K	3	0	614.338744	0.0180	0.0900
K[x]VGQYIR	0	0	862.502443	0.0179	0.1250
GLGYPEDAIGK[x]TKLVK	10	0	1687.950789	0.0178	0.2850
LLIFEK[x]QVR	5	0	1144.696771	0.0178	0.1600
MEILKIHLEK[x]VSK	9	0	1566.916655	0.0177	0.2300
K[x]LPNIEEATFDK	0	0	1403.729579	0.0175	0.2100
I[x]INRDIGKVVDK	0	0	1368.808828	0.0175	0.2100
SQDISINGNSK[x]K	10	0	1289.657479	0.0175	0.2100
IQK[x]ENR	2	0	786.434760	0.0175	0.1050
F[x]ATLQK	0	0	706.401341	0.0175	0.1050
F[x]MTR	0	0	553.268226	0.0175	0.0700
DQK[x]K	2	0	517.285985	0.0175	0.0700
DK[x]PK	1	0	486.280173	0.0175	0.0700
VETAVLSTTVK[x]AQAR	10	0	1572.883440	0.0173	0.2600
YQK[x]PVDTEEENDK	2	0	1593.715773	0.0173	0.2250
LAHLSK[x]HPK	5	0	1029.608297	0.0172	0.1550
ETEK[x]LAEERGWDIR	3	0	1730.858680	0.0171	0.2400
YEVGAEYIK[x]KVIAR	8	0	1637.914013	0.0171	0.2400
TMGK[x]NKVLVK	3	0	1116.668841	0.0170	0.1700
YPLVTHFRFLK[x]TSK	10	0	1735.977279	0.0168	0.2350
VPEDIFK[x]THLEVAR	6	0	1652.888526	0.0168	0.2350
LQK[x]YQATVMRGAFK	2	0	1639.886752	0.0168	0.2350
GKYYPLK[x]SMTEK	6	0	1443.743119	0.0167	0.2000
DIK[x]SMIADK	2	0	1019.532081	0.0167	0.1500
M[x]FR	0	0	452.220553	0.0167	0.0500
K[x]FR	0	0	449.275030	0.0167	0.0500
LK[x]AYQGIYLMSIR	1	0	1554.859144	0.0165	0.2150
DIK[x]VIMATNR	2	0	1159.638269	0.0165	0.1650
FIVK[x]ASSGPR	3	0	1060.602876	0.0165	0.1650
EDALFKNEEK[x]K	9	0	1349.682631	0.0164	0.1800
IQYVGKQDPK[x]K	9	0	1302.729522	0.0164	0.1800
NAEELSSYQK[x]K	9	0	1295.635683	0.0164	0.1800
VPDK[x]LIDASTVK	3	0	1284.728853	0.0162	0.1950
TLASLQK[x]R	6	0	915.550117	0.0162	0.1300
DAGK[x]DEFSR	3	0	1023.462090	0.0161	0.1450
VEFK[x]MGNGK	3	0	1008.506203	0.0161	0.1450
EDK[x]EGVVNTIAFAIR	2	0	1660.878354	0.0160	0.2400
DTTK[x]NKMVCK	3	0	1223.600166	0.0160	0.1600
DLK[x]LK	2	0	615.395529	0.0160	0.0800
KDK[x]PK	2	0	614.375128	0.0160	0.0800
LTHEK[x]STMLEK	4	0	1315.680522	0.0159	0.1750
GYIGDPIK[x]FVR	7	0	1263.697497	0.0159	0.1750
GSNDDEMK[x]IDK	7	0	1250.544822	0.0159	0.1750
QIAK[x]FVVSLGER	3	0	1345.771718	0.0158	0.1900
DK[x]KDQK	1	0	760.407879	0.0158	0.0950
REAEAAK[x]DEQIEK	6	0	1515.752826	0.0158	0.2050
TGRK[x]EPPVYTPPK	3	0	1468.803742	0.0158	0.2050
TK[x]LVKER	1	0	872.544305	0.0157	0.1100
S[x]RSYDSR	0	0	869.399102	0.0157	0.1100
NVVTEAGFIAIK[x]EDR	11	0	1660.878354	0.0157	0.2350
ELLVK[x]ASK	4	0	886.548722	0.0156	0.1250
DYEQFGYFK[x]R	8	0	1351.619643	0.0155	0.1550
ETIDNAETMK[x]K	9	0	1278.612505	0.0155	0.1700
GDVAASILDK[x]YR	9	0	1306.688052	0.0154	0.1850
S[x]PTGQITSTSARSGK	0	0	1476.753161	0.0153	0.2300
RK[x]GTK	1	0	588.370711	0.0150	0.0750
FGDGIQIAQLALK[x]HR	12	0	1665.931391	0.0150	0.2250
EIQDEK[x]EAEAARK	5	0	1515.752826	0.0150	0.1950
SVMAPLFLHDK[x]YDGR	10	0	1747.871494	0.0147	0.2200
DLEETDERSLALTK[x]K	13	0	1746.899873	0.0147	0.2200
SGVK[x]LENVKIYADLK	3	0	1675.950788	0.0147	0.2200
LRK[x]EVAEADIASK	2	0	1428.793571	0.0146	0.1900
K[x]EDSSPCGYIIR	0	0	1423.676496	0.0146	0.1750
MK[x]SLSEQYTER	1	0	1370.649950	0.0145	0.1600
K[x]LEGTIDYQKL	0	0	1306.713204	0.0145	0.1600
ILEHK[x]EIMLR	4	0	1280.727413	0.0145	0.1450
YEVGAEYIKK[x]VIAR	9	0	1637.914013	0.0143	0.2000
IK[x]TLSMEKHTELR	1	0	1584.865682	0.0142	0.1850
EEMMNSIQQAVAK[x]	12	0	1477.690428	0.0142	0.1850
IKENQEK[x]ISNNK	6	0	1443.768084	0.0142	0.1700
NEEK[x]LAEFDK	3	0	1221.587675	0.0140	0.1400
SRTLASLQK[x]R	8	0	1158.683243	0.0140	0.1400
DLVK[x]K	3	0	601.379880	0.0140	0.0700
EK[x]ASK	1	0	561.312197	0.0140	0.0700
Y[x]TVGQGYTKAAWFEK	0	0	1747.856893	0.0140	0.2100
TLAGVTRDYYTK[x]QSK	11	0	1729.899815	0.0140	0.2100
NAEELSSYQK[x]KLIR	9	0	1677.904901	0.0139	0.1950
IAYASVVYIADK[x]YK	11	0	1602.865670	0.0139	0.1950
NHASIDK[x]MK	6	0	1042.522913	0.0139	0.1250
GFICKVVDK[x]DGIR	8	0	1505.802358	0.0138	0.1800
KTELFK[x]ASTSAK	5	0	1309.724101	0.0138	0.1650
NK[x]PGVYTK	1	0	905.497023	0.0137	0.1100
WAIKEK[x]R	5	0	929.544639	0.0136	0.0950
DWNACK[x]K	5	0	920.417393	0.0136	0.0950
EWDSK[x]LK	4	0	904.465390	0.0136	0.0950
D[x]RGKLVR	0	0	842.508589	0.0136	0.0950
K[x]ALSSLK	0	0	745.469750	0.0136	0.0950
YSLNSYDFK[x]K	8	0	1263.613496	0.0135	0.1350
ESDK[x]APDLIELNR	3	0	1498.762664	0.0135	0.1750
NK[x]ADYYTNICDR	1	0	1531.672470	0.0133	0.1600
NAEELSSYQKK[x]LIR	10	0	1677.904901	0.0132	0.1850
F[x]ATLQKSK	0	0	921.528321	0.0131	0.1050
YYK[x]PDLTIDEAVR	2	0	1581.803799	0.0131	0.1700
FDSEK[x]AGDREVQR	4	0	1535.732760	0.0131	0.1700
TITDGK[x]IYVEVER	5	0	1521.803799	0.0131	0.1700
VNGVVFTNRPDEK[x]NR	12	0	1743.901545	0.0130	0.1950
LISGK[x]LDEARELLVK	4	0	1682.992985	0.0130	0.1950
M[x]FMTR	0	0	684.308705	0.0130	0.0650
GILLYGPPGTGK[x]TLLAR	11	0	1726.014054	0.0129	0.2200
NK[x]ELISVSAASK	1	0	1245.692803	0.0129	0.1550
YYEQK[x]IR	4	0	998.518484	0.0129	0.0900
IEDTDK[x]YDK	5	0	1125.518932	0.0128	0.1150
KTVQYATK[x]R	7	0	1093.624337	0.0128	0.1150
V[x]SPTGQITSTSARSGK	0	0	1575.821569	0.0125	0.2000
EVLNKGVSK[x]DEK	8	0	1344.724827	0.0125	0.1500
VMK[x]EDNLILR	2	0	1229.680131	0.0125	0.1250
G[x]GLGYPEDAIGK	0	0	1175.582198	0.0125	0.1500
MQK[x]LLRLR	2	0	1056.658947	0.0125	0.1000
K[x]YDK	0	0	552.290736	0.0125	0.0500
DKPK[x]YEPPVPTRTGR	3	0	1739.931783	0.0123	0.1850
E[x]IINRDIGKVVDK	0	0	1497.851416	0.0123	0.1600
YQKDEEWPPK[x]M	9	0	1449.659787	0.0123	0.1350
DFSK[x]TLPPELK	3	0	1273.691742	0.0123	0.1350
IDK[x]KTTEEK	2	0	1090.586949	0.0122	0.1100
EK[x]RTFLR	1	0	948.550451	0.0121	0.0850
S[x]SSDMAYTSMFK	0	0	1353.558028	0.0121	0.1450
AAK[x]ASRGAATIK	2	0	1143.672345	0.0121	0.1450
K[x]WRLR	0	0	757.471088	0.0120	0.0600
NDDQLTYTYK[x]DEK	9	0	1631.731422	0.0119	0.1550
VIGSELVQK[x]YVGEGAR	8	0	1703.920551	0.0119	0.1900
TNNLDLEHK[x]HK	8	0	1347.689447	0.0118	0.1300
MVILNK[x]DGMER	5	0	1304.658013	0.0118	0.1300
K[x]EEPKSETLENFTR	0	0	1706.847448	0.0118	0.1650
S[x]TLDLNHLADLYDR	0	0	1644.810672	0.0118	0.1650
AANVLAFQSTTK[x]TLALK	11	0	1776.014446	0.0118	0.2000
ATDDDRWK[x]TLSK	7	0	1434.710239	0.0117	0.1400
FK[x]LNVYKYR	1	0	1229.692020	0.0117	0.1050
K[x]IPQVASFR	0	0	1044.607962	0.0117	0.1050
LKESQLVDK[x]FFEK	8	0	1609.871482	0.0115	0.1500
EDMGSNDKASK[x]ER	10	0	1465.646650	0.0115	0.1500
FRKLGVK[x]PPK	6	0	1168.744388	0.0115	0.1150
K[x]PTSELAIGASLEK	0	0	1442.797987	0.0114	0.1600
K[x]ELLKLK	0	0	870.590192	0.0114	0.0800
M[x]GINERK	0	0	846.438129	0.0114	0.0800
G[x]LGYPEDAIGK	0	0	1118.560737	0.0114	0.1250
DYGK[x]FLSAMHDLPVR	3	0	1747.871494	0.0113	0.1700
EAEAAK[x]DEQIEK	5	0	1359.651724	0.0113	0.1350
GQSIDDMIPAQK[x]	11	0	1301.628489	0.0113	0.1350
YFATLQK[x]SK	6	0	1084.591644	0.0111	0.1000
LK[x]VLVQGLER	1	0	1153.718232	0.0110	0.1100
SQDISINGNSKK[x]EEPK	11	0	1772.890370	0.0109	0.1750
TLSK[x]WRDATDDK	3	0	1434.710239	0.0108	0.1300
QIK[x]EIK	2	0	757.469750	0.0108	0.0650
M[x]SGYDR	0	0	727.295891	0.0108	0.0650
DTTK[x]NK	3	0	705.365683	0.0108	0.0650
ELLK[x]PSASVALQR	3	0	1410.819391	0.0108	0.1400
TLALK[x]YPGGGPGK	4	0	1257.708061	0.0108	0.1400
EDVQSLKLK[x]YYEQK	8	0	1769.919882	0.0107	0.1500
Q[x]DYDLVRSLESQIR	0	0	1720.874329	0.0107	0.1500
NELEKLNFSSLK[x]MK	11	0	1679.891560	0.0107	0.1500
LAVNENLASSK[x]SSM	10	0	1449.713272	0.0107	0.1500
DFLDAVQKVVK[x]GNQK	10	0	1687.925636	0.0107	0.1600
EISYPFK[x]R	6	0	1038.549782	0.0106	0.0850
P[x]PKEDWEK	0	0	1027.497414	0.0106	0.0850
SELVK[x]EFHK	4	0	1115.597456	0.0106	0.0950
GTLK[x]VHTIRLR	3	0	1292.804020	0.0105	0.1150
N[x]SSSDMAYTSMFK	0	0	1467.600950	0.0104	0.1350
EKSLLAHK[x]GGHVVR	7	0	1529.878966	0.0104	0.1450
M[x]STLDLNHLADLYDR	0	0	1775.851150	0.0103	0.1550
D[x]GIQDIMPSQAKELK	0	0	1671.850090	0.0103	0.1550
SQDISINGNSK[x]KEEPK	10	0	1772.890370	0.0103	0.1650
K[x]INVKFFEK	0	0	1151.670224	0.0100	0.0900
IKTLSMEK[x]HTELR	7	0	1584.865682	0.0100	0.1300
KVPDK[x]LIDASTVK	4	0	1412.823808	0.0100	0.1300
DNSSDLQK[x]LLMK	7	0	1390.712547	0.0100	0.1200
K[x]NEEKLAEFDK	0	0	1349.682631	0.0100	0.1100
GGNMK[x]EVFRR	4	0	1192.613451	0.0100	0.1000
FVK[x]LGIDPPK	2	0	1112.659326	0.0100	0.1000
IWK[x]VMCK	2	0	963.503367	0.0100	0.0700
D[x]RQEQR	0	0	830.399437	0.0100	0.0600
EIK[x]QIK	2	0	757.469750	0.0100	0.0600
K[x]NVPK	0	0	584.364565	0.0100	0.0500
AK[x]SAK	1	0	503.306720	0.0100	0.0500
DNLSWLSK[x]ANNWSK	7	0	1661.816092	0.0096	0.1350
VDAQDFLK[x]VAETRR	7	0	1646.873938	0.0096	0.1350
AASIAVEDEK[x]RLR	9	0	1456.799717	0.0096	0.1250
K[x]PRVVTALTMLK	0	0	1355.832206	0.0096	0.1150
MPIDFK[x]GFICK	5	0	1354.677686	0.0095	0.1050
KLEGTIDYQK[x]L	9	0	1306.713204	0.0095	0.1050
HGGYK[x]PTDKHK	4	0	1266.646859	0.0095	0.1050
MEILK[x]IHLEK	4	0	1252.721266	0.0095	0.0950
RFDSEK[x]AGDR	5	0	1179.563192	0.0095	0.0950
FRK[x]LGVKPPK	2	0	1168.744388	0.0095	0.0950
ATAIGKSSTAAK[x]TFLEK	11	0	1722.951515	0.0094	0.1600
NWK[x]EEYLR	2	0	1136.561406	0.0094	0.0750
EDVQSLK[x]LKYYEQK	6	0	1769.919882	0.0093	0.1300
VSTK[x]KILGVAAEDK	3	0	1457.845270	0.0093	0.1300
LK[x]LELKK	1	0	870.590192	0.0093	0.0650
D[x]YDLVRSLESQIR	0	0	1592.815758	0.0092	0.1200
VDAQDFLK[x]VAETR	7	0	1490.772835	0.0092	0.1200
GDSGEMSLQKLFK[x]	12	0	1438.712546	0.0092	0.1200
DCTAYNIYDK[x]NK	9	0	1503.666324	0.0092	0.1100
AVAHHTDCK[x]FIR	8	0	1453.724781	0.0092	0.1100
AHLDVQEK[x]DQPK	7	0	1406.715325	0.0092	0.1100
EK[x]ADAAFLRLVK	1	0	1359.787367	0.0092	0.1100
EVLNK[x]GVSKDEK	4	0	1344.724827	0.0092	0.1100
MQK[x]LLR	2	0	787.473787	0.0092	0.0550
LMVEMEK[x]KLEK	6	0	1376.740675	0.0091	0.1000
FFEK[x]EDVQSLK	3	0	1368.692468	0.0091	0.1000
ELEAMK[x]LLRPR	5	0	1354.775421	0.0091	0.1000
TLIDKFSGEK[x]K	9	0	1264.702640	0.0091	0.1000
TNSTDEK[x]GTKK	6	0	1207.604385	0.0091	0.1000
AIGSGSEPAK[x]SELVK	9	0	1471.788150	0.0090	0.1350
TNSTDEK[x]GTK	6	0	1079.509429	0.0090	0.0900
K[x]DQKK	0	0	645.380940	0.0090	0.0450
AVK[x]PTDMEQFAFYK	2	0	1673.812254	0.0089	0.1250
FMLKLGVK[x]R	7	0	1090.668450	0.0089	0.0800
SMAIDK[x]DIR	5	0	1047.538227	0.0089	0.0800
FFEK[x]EDVQSLKLK	3	0	1609.871482	0.0088	0.1150
ATPYRGYSK[x]PNER	8	0	1537.763667	0.0088	0.1150
EDMGSNDK[x]ASKER	7	0	1465.646650	0.0088	0.1150
GSNDDEMK[x]IDKK	7	0	1378.639778	0.0088	0.1050
LVRDAFALAK[x]EK	9	0	1359.787367	0.0088	0.1050
K[x]LGVKPPK	0	0	865.574877	0.0088	0.0700
ELAAIK[x]EDTEAVLKR	5	0	1684.935865	0.0087	0.1300
WDLSK[x]QEALYLAQR	4	0	1719.894338	0.0086	0.1200
LGVMYAK[x]NLPNIQR	6	0	1615.886752	0.0086	0.1200
YEAK[x]AIGSGSEPAK	3	0	1406.704092	0.0086	0.1200
K[x]EKWIAK	0	0	901.538493	0.0086	0.0600
YFATLQK[x]SKR	6	0	1240.692746	0.0085	0.0850
STMLEKIK[x]ENQEK	7	0	1576.812980	0.0085	0.1100
EDCEAATDPLLK[x]K	11	0	1488.712937	0.0085	0.1100
SSEETEDKK[x]MQE	8	0	1439.608537	0.0083	0.1000
NKMVCK[x]IWK	5	0	1205.641245	0.0083	0.0750
K[x]VADLK	0	0	672.416990	0.0083	0.0500
VSTKK[x]ILGVAAEDK	4	0	1457.845270	0.0082	0.1150
ELIRAQEEVK[x]R	9	0	1369.767693	0.0082	0.0900
YK[x]EDTALRSEM	1	0	1341.623403	0.0082	0.0900
GNQK[x]FSSTADYMNMSS	3	0	1766.723905	0.0081	0.1300
EDCKSLK[x]R	6	0	1034.517826	0.0081	0.0650
YDKK[x]DLVR	3	0	1035.571243	0.0081	0.0650
DIGK[x]VVDK	3	0	872.496688	0.0081	0.0650
LTHEK[x]STMLEKIK	4	0	1556.859536	0.0081	0.1050
IQYVGK[x]QDPK	5	0	1174.634566	0.0080	0.0800
VVTSKLLK[x]PR	7	0	1139.738968	0.0080	0.0800
K[x]TLVAHAVLK	0	0	1078.686208	0.0080	0.0800
NEEK[x]K	3	0	646.328572	0.0080	0.0400
K[x]AMVNIDTIDNK	0	0	1360.701983	0.0079	0.0950
K[x]QLLIDGANVLR	0	0	1338.798265	0.0079	0.0950
LILVDDEK[x]TSWIYK	7	0	1721.923907	0.0079	0.1100
FDSEK[x]AGDR	4	0	1023.462090	0.0078	0.0700
CFGIK[x]FDIMPR	4	0	1382.683832	0.0077	0.0850
FQDILLGAGQAIK[x]AGNR	12	0	1770.973979	0.0076	0.1300
GGLGYPEDAIGK[x]TKLVK	11	0	1744.972250	0.0076	0.1300
REDGMK[x]ILMVNR	5	0	1460.759115	0.0075	0.0900
K[x]IEFPSYRDR	0	0	1309.677823	0.0075	0.0750
PFGNTHNK[x]FK	7	0	1188.603937	0.0075	0.0750
IVK[x]SAK	2	0	644.422076	0.0075	0.0450
IK[x]VLAQLGMQSLSPLK	1	0	1725.022174	0.0075	0.1200
GGYAEVK[x]QSEVIGLVR	6	0	1703.920551	0.0075	0.1200
DEEWPPK[x]M	6	0	1030.442937	0.0075	0.0600
FATLQK[x]SK	5	0	921.528321	0.0075	0.0600
GCLMFGPPGTGK[x]TLLAR	11	0	1774.922143	0.0074	0.1250
QK[x]SLEKTLVPYLR	1	0	1573.919099	0.0073	0.0950
DPDDK[x]IVGLTR	4	0	1227.645855	0.0073	0.0800
DAFALAK[x]EK	6	0	991.533798	0.0072	0.0650
YK[x]LHSEK	1	0	903.481373	0.0071	0.0500
IK[x]ENQEK	1	0	887.471202	0.0071	0.0500
K[x]INANEK	0	0	815.450075	0.0071	0.0500
NKLLK[x]VTVSK	4	0	1128.722984	0.0070	0.0700
DRLK[x]K	3	0	658.412573	0.0070	0.0350
QDPK[x]K	3	0	614.338744	0.0070	0.0350
GIGSYEK[x]QSEVSVGLR	6	0	1707.879080	0.0069	0.1100
M[x]SRSYDSR	0	0	1000.439581	0.0069	0.0550
K[x]LARNILK	0	0	954.633783	0.0069	0.0550
LENVK[x]IYADLK	4	0	1304.733939	0.0068	0.0750
GSDAAPQASK[x]K	9	0	1058.535585	0.0068	0.0750
KEEPK[x]SETLENFTR	4	0	1706.847448	0.0068	0.0950
AVNIAFTQDQLLK[x]R	12	0	1615.904510	0.0068	0.0950
GGLGYPEDAIGKTK[x]LVK	13	0	1744.972250	0.0068	0.1150
GTPGYGPLGVLPK[x]VGIR	12	0	1679.972193	0.0068	0.1150
LIPIRGTEVEK[x]ITIK	10	0	1709.045018	0.0067	0.1000
SPSGNDALNDK[x]KGTK	10	0	1530.763724	0.0067	0.1000
FMLK[x]LGVKR	3	0	1090.668450	0.0067	0.0600
NSTNNTK[x]ER	6	0	1062.505347	0.0067	0.0600
MPLLQSSVALLGQK[x]IR	13	0	1753.028320	0.0066	0.1050
VSK[x]ILEHKEIMLR	2	0	1594.922802	0.0065	0.0850
LVPYLTK[x]LESKQR	6	0	1573.919099	0.0065	0.0850
WPK[x]IAEIYGSALR	2	0	1502.824477	0.0065	0.0850
IK[x]YEYQK	1	0	970.512337	0.0064	0.0450
LMVEMEKK[x]LEK	7	0	1376.740675	0.0064	0.0700
DGIQDIMPSQAK[x]ELK	11	0	1671.850090	0.0063	0.0950
YTQSTNNDDPK[x]K	10	0	1409.642221	0.0063	0.0750
TK[x]DAVVLGVEKR	1	0	1313.766632	0.0063	0.0750
LIEK[x]LELR	3	0	1012.628028	0.0063	0.0500
M[x]MGINERK	0	0	977.478607	0.0063	0.0500
S[x]ERDTALEK	0	0	1047.519601	0.0061	0.0550
LGISATALSPEEK[x]K	12	0	1442.797987	0.0061	0.0850
S[x]GYDRALSVFSPDGR	0	0	1625.779708	0.0060	0.0900
TVQK[x]VETAVLSTTVK	3	0	1602.919156	0.0060	0.0900
AVAVVVDPIQSVK[x]GK	12	0	1508.892552	0.0060	0.0900
INYK[x]K	3	0	664.390778	0.0060	0.0300
LKK[x]TLEVLYLK	2	0	1346.853655	0.0059	0.0650
QGDVLLNK[x]LQK	7	0	1254.729522	0.0059	0.0650
GSDAAPQASK[x]KK	9	0	1186.630541	0.0058	0.0700
FSGEK[x]K	4	0	694.364957	0.0058	0.0350
K[x]ILFENPDEATKR	0	0	1559.830681	0.0058	0.0750
GDSGEMSLQK[x]LFK	9	0	1438.712546	0.0058	0.0750
LYNK[x]FKTNHGNPFM	3	0	1709.834718	0.0057	0.0800
AIDLYKEVLNK[x]GVSK	10	0	1675.950788	0.0057	0.0850
QRIQK[x]ENR	4	0	1070.594434	0.0056	0.0450
Q[x]DRGKLVR	0	0	970.567161	0.0056	0.0450
DKK[x]ASLLTR	2	0	1030.613439	0.0056	0.0500
HGGYK[x]PTDK	4	0	1001.492997	0.0056	0.0500
SLDK[x]QMVEER	3	0	1233.602276	0.0055	0.0550
NIK[x]VIMATNR	2	0	1158.654253	0.0055	0.0550
YTSLSEEQK[x]MK	8	0	1342.643803	0.0055	0.0600
S[x]ERDTALEKYK	0	0	1338.677880	0.0055	0.0600
YDK[x]LVETSGQIR	2	0	1407.735725	0.0054	0.0650
K[x]CLTDLEDEAPAK	0	0	1488.712937	0.0054	0.0700
K[x]VSTTPANSFELK	0	0	1420.756126	0.0054	0.0700
VISMEKGGNMK[x]EVFR	10	0	1723.874862	0.0053	0.0800
VVGSEFVQK[x]YLGEGPR	8	0	1763.920551	0.0053	0.0850
SIAEK[x]MNGASGAELK	4	0	1504.755469	0.0050	0.0750
FATLQK[x]SKR	5	0	1077.629423	0.0050	0.0450
NK[x]TDTKTIEAITFK	1	0	1608.872208	0.0050	0.0700
NVPK[x]LQNVSNFQK	3	0	1514.820452	0.0050	0.0650
TRLLENDIK[x]VMK	8	0	1458.822760	0.0050	0.0600
EPPVYTPPKDK[x]K	10	0	1397.755400	0.0050	0.0600
SNNIK[x]ENEQK	4	0	1202.589070	0.0050	0.0500
DKK[x]LIPIR	2	0	981.633448	0.0050	0.0400
M[x]IDDQR	0	0	776.348650	0.0050	0.0300
K[x]SGRSAPGVSTTSTIQ	0	0	1575.821569	0.0047	0.0750
LNFSSLKMK[x]DAVK	8	0	1479.811862	0.0046	0.0600
G[x]LGYPEDAIGKTK	0	0	1347.703366	0.0046	0.0600
TK[x]DEGGPAGGLYI	1	0	1276.629872	0.0046	0.0600
ELEAMK[x]LLRPRK	5	0	1482.870377	0.0046	0.0550
K[x]YINRSYYHLR	0	0	1511.799660	0.0045	0.0500
ESQLVDK[x]FFEK	6	0	1368.692468	0.0045	0.0500
M[x]PFGNTHNKFK	0	0	1319.644415	0.0045	0.0500
HKTPDK[x]GYGHR	5	0	1294.653005	0.0045	0.0500
K[x]SGFEKIDLTR	0	0	1292.708787	0.0045	0.0500
VISMEK[x]GGNMK	5	0	1192.594355	0.0045	0.0500
DLKLK[x]WSDER	4	0	1288.677488	0.0045	0.0450
DLK[x]LKWSDER	2	0	1288.677488	0.0045	0.0450
M[x]PPKEDWEK	0	0	1158.537893	0.0044	0.0400
V[x]SPTGQITSTSARSGKK	0	0	1703.916525	0.0044	0.0750
LMVEMEK[x]K	6	0	1006.519074	0.0044	0.0350
GGVHVK[x]LAHLSKHPK	5	0	1606.941898	0.0043	0.0650
QEYALALQK[x]WDLSR	8	0	1719.894338	0.0043	0.0600
GIDWREALEK[x]TEEK	9	0	1702.852533	0.0043	0.0600
GYSKPNERATK[x]QSK	10	0	1592.826990	0.0043	0.0600
GSLEKNWK[x]EEYLR	7	0	1650.836493	0.0042	0.0550
EIINRDIGK[x]VVDK	8	0	1497.851416	0.0042	0.0550
VMCK[x]NK	3	0	778.382925	0.0042	0.0250
QTETINWLEK[x]R	9	0	1416.736060	0.0041	0.0450
IDLTRIVK[x]SAK	7	0	1242.765906	0.0041	0.0450
S[x]IMEYNGGSCVAMAGK	0	0	1673.721069	0.0041	0.0650
LLENDIK[x]VMK	6	0	1201.673984	0.0040	0.0400
K[x]QLATSLRSR	0	0	1158.683243	0.0040	0.0400
IHAK[x]SMAIDK	3	0	1112.601159	0.0040	0.0400
NNSWAK[x]SWSNLDLR	5	0	1689.822239	0.0039	0.0550
EHFK[x]ELVSK	3	0	1115.597456	0.0039	0.0350
GTLK[x]VHTIR	3	0	1023.618860	0.0039	0.0350
RGGDEWK[x]IEPLK	6	0	1426.756795	0.0038	0.0450
PPK[x]EDWEK	2	0	1027.497414	0.0037	0.0300
LMSK[x]VAEK	3	0	904.505142	0.0037	0.0300
VVDK[x]DGIR	3	0	900.502835	0.0037	0.0300
RQGITEAYNQK[x]AVEK	10	0	1733.905962	0.0037	0.0550
TLIDK[x]FSGEKK	4	0	1264.702640	0.0036	0.0400
K[x]EFEIIKGVLCQFR	0	0	1765.954825	0.0036	0.0500
YEALSK[x]HIIMFDCK	5	0	1753.853066	0.0036	0.0500
HESLK[x]YR	4	0	931.487520	0.0036	0.0250
VDK[x]NWSK	2	0	875.450075	0.0036	0.0250
IIPLK[x]KD	4	0	825.532346	0.0036	0.0250
LILTENIK[x]TK	7	0	1171.717563	0.0035	0.0350
QSK[x]ATREPNK	2	0	1157.615226	0.0035	0.0350
YYIIMGLQASK[x]LR	10	0	1554.859144	0.0035	0.0450
LKPLIEK[x]GGDWER	6	0	1539.840853	0.0035	0.0450
VEFK[x]MGNGKMVEISR	3	0	1723.874862	0.0033	0.0500
YIPNPVLVIIDVK[x]PK	12	0	1707.033394	0.0033	0.0500
AELDKIGLSK[x]IR	9	0	1341.797930	0.0033	0.0400
K[x]DLVRNFGR	0	0	1103.619920	0.0033	0.0300
Y[x]FATLQKSK	0	0	1084.591644	0.0033	0.0300
DKK[x]DQK	2	0	760.407879	0.0033	0.0200
LESK[x]QR	3	0	759.423863	0.0033	0.0200
K[x]HGQLK	0	0	709.423471	0.0033	0.0200
G[x]GLGYPEDAIGKTK	0	0	1404.724827	0.0032	0.0450
VLTLELYK[x]KLR	7	0	1374.859801	0.0032	0.0350
AASIAVEDEK[x]R	9	0	1187.614557	0.0032	0.0350
M[x]SGYDRALSVFSPDGR	0	0	1756.820186	0.0031	0.0500
DYYTK[x]QSK	4	0	1031.492328	0.0031	0.0250
NWK[x]EGLSR	2	0	988.508981	0.0031	0.0250
VMK[x]SEFQRLTHEK	2	0	1631.845282	0.0031	0.0400
KLPNIEEATFDK[x]R	11	0	1559.830681	0.0031	0.0400
LTHEKSTMLEK[x]IK	10	0	1556.859536	0.0031	0.0400
DK[x]PKYEPPVPTRTGR	1	0	1739.931783	0.0030	0.0450
P[x]FGNTHNKFK	0	0	1188.603937	0.0030	0.0300
M[x]SERDTALEK	0	0	1178.560080	0.0030	0.0300
C[x]SPSATLTHR	0	0	1128.534535	0.0030	0.0300
LPEANFEPLEK[x]R	10	0	1441.756460	0.0029	0.0350
LKGYQTIELDK[x]K	10	0	1434.808159	0.0029	0.0350
TTLFK[x]SELAQSK	4	0	1351.734665	0.0029	0.0350
Y[x]FATLQK	0	0	869.464664	0.0029	0.0200
FAASK[x]EK	4	0	779.417716	0.0029	0.0200
YK[x]SYLLQHR	1	0	1206.650884	0.0028	0.0250
STELFK[x]NEEEPTK	5	0	1550.746345	0.0027	0.0350
DIK[x]SMIADKHAIR	2	0	1496.813257	0.0027	0.0350
K[x]VPDKLIDASTVK	0	0	1412.823808	0.0027	0.0350
IEPLKLK[x]VLVQGLER	6	0	1734.076651	0.0027	0.0400
VVGSELIQK[x]YLGDGPR	8	0	1729.936200	0.0025	0.0400
EDALFK[x]NEEK	5	0	1221.587675	0.0025	0.0250
K[x]GAVEYEIYK	0	0	1198.623334	0.0025	0.0250
FK[x]TNHGNPFM	1	0	1191.549460	0.0025	0.0250
PRK[x]QYSAK	2	0	976.545365	0.0025	0.0200
DTALEK[x]YK	5	0	966.502166	0.0025	0.0200
M[x]ESLQR	0	0	762.369385	0.0025	0.0150
K[x]SGFEK	0	0	694.364957	0.0025	0.0150
GTK[x]R	2	0	460.275756	0.0025	0.0100
YQK[x]DEEWPPKM	2	0	1449.659787	0.0023	0.0250
DYYTK[x]QSKATR	4	0	1359.678214	0.0023	0.0250
SLEK[x]TLVPYLR	3	0	1317.765572	0.0023	0.0250
GITVLK[x]PDDDK	5	0	1199.639709	0.0023	0.0250
YEYQK[x]LK	4	0	970.512337	0.0021	0.0150
LALTK[x]PK	4	0	769.506134	0.0021	0.0150
VEFKMGNGK[x]MVEISR	8	0	1723.874862	0.0020	0.0300
FLHDK[x]NSDYK	4	0	1265.603994	0.0020	0.0200
ERK[x]PR	2	0	684.403070	0.0020	0.0100
E[x]IINR	0	0	643.365291	0.0020	0.0100
SLDK[x]QMVEERVLK	3	0	1573.849698	0.0019	0.0250
GGDEWKIEPLK[x]LK	10	0	1511.834706	0.0019	0.0250
VLKTK[x]DEGGPAGGLYI	4	0	1616.877294	0.0019	0.0300
QDRGK[x]LVR	4	0	970.567161	0.0019	0.0150
EAEAARK[x]K	6	0	901.498083	0.0019	0.0150
ATKQSK[x]YTYDR	5	0	1359.678214	0.0018	0.0200
EDALFK[x]NEEKK	5	0	1349.682631	0.0018	0.0200
GGVHVK[x]LAHLSK	5	0	1244.735277	0.0017	0.0200
LK[x]DLRFGNR	1	0	1117.635570	0.0017	0.0150
IK[x]ILFSDVK	1	0	1061.648429	0.0017	0.0150
NEEK[x]KLMELFISK	3	0	1607.859201	0.0015	0.0200
YGEK[x]ESLAAVLVR	3	0	1433.787759	0.0015	0.0200
SLLTGK[x]HAIRYAGR	5	0	1541.878966	0.0014	0.0200
TGQK[x]MLMNMDK	3	0	1295.603535	0.0014	0.0150
K[x]GTKTSETNDR	0	0	1235.610532	0.0014	0.0150
MGNGK[x]MVEISR	4	0	1220.600502	0.0014	0.0150
AIDLYK[x]EVLNKGVSK	5	0	1675.950788	0.0013	0.0200
S[x]PTGQITSTSARSGKK	0	0	1604.848116	0.0012	0.0200
M[x]SERDTALEKYK	0	0	1469.718358	0.0012	0.0150
SSEETEDK[x]KMQE	7	0	1439.608537	0.0012	0.0150
MVILNK[x]DGMERK	5	0	1432.752968	0.0012	0.0150
QSK[x]YTYDR	2	0	1059.498475	0.0012	0.0100
S[x]RQETQYK	0	0	1038.509372	0.0012	0.0100
EDCK[x]SLKR	3	0	1034.517826	0.0012	0.0100
AEREK[x]ASK	4	0	917.492997	0.0012	0.0100
I[x]INR	0	0	514.322703	0.0012	0.0050
QKSLEK[x]TLVPYLR	5	0	1573.919099	0.0012	0.0150
IHAKSMAIDK[x]DIR	9	0	1496.813257	0.0012	0.0150
E[x]MIAAQGIDEEDR	0	0	1475.656153	0.0012	0.0150
ASK[x]VLELRAELDK	2	0	1470.840518	0.0012	0.0150
FKLNVYK[x]YR	6	0	1229.692020	0.0011	0.0100
IK[x]YEYQKLK	1	0	1211.691351	0.0011	0.0100
AKYASQK[x]RP	6	0	1047.582476	0.0011	0.0100
LKPLIEK[x]GGDWERK	6	0	1667.935808	0.0011	0.0150
YTVGQGYTK[x]AAWFEK	8	0	1747.856893	0.0010	0.0150
DISSK[x]SPSGNDALNDK	4	0	1646.774679	0.0009	0.0150
ILEFTK[x]YSNDK	5	0	1356.692468	0.0009	0.0100
EK[x]VAFILDQVR	1	0	1316.745171	0.0009	0.0100
IDRPAQVISFK[x]K	10	0	1400.813914	0.0008	0.0100
AELDK[x]IGLSKIR	4	0	1341.797930	0.0008	0.0100
ELLK[x]LK	3	0	742.495236	0.0008	0.0050
N[x]SIVSK	0	0	646.364957	0.0008	0.0050
TSTSSMTAVPK[x]PLK	10	0	1446.775143	0.0007	0.0100
RK[x]QYSAK	1	0	879.492606	0.0007	0.0050
M[x]NSIVSK	0	0	777.405435	0.0007	0.0050
SMIADK[x]HAIRILAHR	5	0	1730.972539	0.0007	0.0100
VADLKK[x]LEGTIDYQK	5	0	1719.940617	0.0007	0.0100
SPSGNDALNDKK[x]GTK	11	0	1530.763724	0.0007	0.0100
FHQLK[x]PTR	4	0	1025.576998	0.0006	0.0050
LQMSAMYK[x]K	7	0	1098.556519	0.0006	0.0050
DREISYPFK[x]R	8	0	1309.677823	0.0005	0.0050
VMCKNK[x]TDTK	5	0	1223.600166	0.0005	0.0050
FNLMVICKDK[x]K	9	0	1394.741343	0.0005	0.0050
GSLEK[x]NWKEEYLR	4	0	1650.836493	0.0004	0.0050
EYLEK[x]NWKEGLSR	4	0	1650.836493	0.0004	0.0050
IDELVSNNEK[x]IWK	9	0	1586.830346	0.0004	0.0050
QGITEAYNQK[x]AVEK	9	0	1577.804860	0.0004	0.0050
GVILYGAPGTGK[x]TLLAK	11	0	1657.976610	0.0003	0.0050
# precursors: 1
Precursor: 2366.4171	4	0.9915	0
ELLVK[x]ASK(4)	IK[x]LISGKLDEAR(1)	1.0000	2366.4147	138.0681
K[x]GVVALVEDK(0)	LILTENIK[x]TK(7)	0.6150	2366.4035	138.0681
MQK[x]LLRLR(2)	ATAIGRASK[x]AAR(8)	0.5900	2366.4055	138.0681
ELLVK[x]ASK(4)	IKLISGK[x]LDEAR(6)	0.5750	2366.4147	138.0681
ILIDK[x]AR(4)	IDRPAQVISFK[x]K(10)	0.3100	2366.4048	138.0681
K[x]LARNILK(0)	DFSK[x]TLPPELK(3)	0.1900	2366.3936	138.0681
DIGK[x]VVDK(3)	K[x]PRVVTALTMLK(0)	0.1800	2366.3970	138.0681
AK[x]SAK(1)	IK[x]VLAQLGMQSLSPLK(1)	0.1700	2366.3970	138.0681
ELLVK[x]ASK(4)	AELDKIGLSK[x]IR(9)	0.1650	2366.4147	138.0681
K[x]ALSSLK(0)	ELEAMK[x]LLRPRK(5)	0.1500	2366.4082	138.0681
ELLVK[x]ASK(4)	AELDK[x]IGLSKIR(4)	0.1350	2366.4147	138.0681
LALTK[x]PK(4)	TRLLENDIK[x]VMK(8)	0.0750	2366.3970	138.0681
E[x]AAR(0)	E[x]AAR(0)	0.0000	0.0000	138.0681
E[x]AAR(0)	E[x]AAR(0)	0.0000	0.0000	138.0681
E[x]AAR(0)	E[x]AAR(0)	0.0000	0.0000	138.0681
E[x]AAR(0)	E[x]AAR(0)	0.0000	0.0000	138.0681
E[x]AAR(0)	E[x]AAR(0)	0.0000	0.0000	138.0681
E[x]AAR(0)	E[x]AAR(0)	0.0000	0.0000	138.0681
E[x]AAR(0)	E[x]AAR(0)	0.0000	0.0000	138.0681
E[x]AAR(0)	E[x]AAR(0)	0.0000	0.0000	138.0681
