# Supplementary material for: ECL: an exhaustive search tool for the identification of cross-linked peptides using whole database
Source: BMC Bioinformatics. 2016 May 20;17:217. doi: 10.1186/s12859-016-1073-y (PMC4874008; doi:10.1186/s12859-016-1073-y)
Supplement: Additional file 5 — Kojak’s pre-selection list of PSMs only identified by ECL. (ZIP 5147 kb) [file 12859_2016_1073_MOESM5_ESM.zip › Kojak's pre-selection ranks of ECL only peptides/Kojak's detailed results/aleitner_M1012_007/diagnostic_4006.txt]

Scan: 4006
K[x]CIK	0	0	547.315173	0.0950	0.3800
VDK[x]NWSK	2	0	875.450075	0.0936	0.6550
IDKEDMGSNDK[x]ASK	10	0	1536.708913	0.0786	1.1000
FLK[x]TSK	2	0	722.432639	0.0783	0.4700
NK[x]LTNDETR	1	0	1089.541397	0.0756	0.6800
YEYQK[x]LK	4	0	970.512337	0.0750	0.5250
M[x]EQKPEVDYSEKFAELQK	0	0	2198.056433	0.0747	1.3450
MEQK[x]PEVDYSEKFAELQK	3	0	2198.056433	0.0744	1.3400
K[x]SGFEK	0	0	694.364957	0.0742	0.4450
E[x]QKPEVDYSEKFAELQK	0	0	2067.015955	0.0741	1.2600
EQK[x]PEVDYSEKFAELQK	2	0	2067.015955	0.0738	1.2550
K[x]EEPK	0	0	629.338410	0.0730	0.3650
M[x]SSK	0	0	451.210047	0.0725	0.2900
VLELRAELDK[x]IGLSK	9	0	1682.992985	0.0723	1.0850
EDMGSNDK[x]ASK	7	0	1180.502961	0.0718	0.7900
TLIDK[x]FSGEK	4	0	1136.607685	0.0715	0.7150
YQK[x]DEEWPPKM	2	0	1449.659787	0.0700	0.7700
K[x]CLTDLEDEAPAK	0	0	1488.712937	0.0696	0.9050
K[x]DQKK	0	0	645.380940	0.0690	0.3450
QYQEVVK[x]QGDVLLNK	6	0	1759.946763	0.0683	1.0250
Q[x]EMKK	0	0	662.342113	0.0680	0.3400
E[x]MKK	0	0	534.283541	0.0675	0.2700
K[x]ELLK	0	0	629.411178	0.0670	0.3350
YQKDEEWPPK[x]M	9	0	1449.659787	0.0664	0.7300
RMPIDFK[x]GFICK	6	0	1510.778788	0.0663	0.7950
QYQEVVKQGDVLLNK[x]LQK	14	0	2129.184348	0.0661	1.1900
WAIK[x]EK	3	0	773.443537	0.0658	0.3950
WK[x]TLSK	1	0	761.443537	0.0658	0.3950
VVLK[x]NK	3	0	699.464272	0.0658	0.3950
VPDK[x]LIDASTVK	3	0	1284.728853	0.0646	0.7750
FATLQK[x]SK	5	0	921.528321	0.0644	0.5150
YKVNLYK[x]FR	6	0	1229.692020	0.0639	0.5750
VYQTEPAGIYNAWK[x]ATAIGRASK	13	0	2494.296739	0.0635	1.4600
ELLVK[x]ASK	4	0	886.548722	0.0631	0.5050
K[x]LRDK	0	0	658.412573	0.0630	0.3150
EK[x]ASK	1	0	561.312197	0.0630	0.3150
YEYQKLK[x]ESQLVDK	6	0	1769.919882	0.0629	0.8800
YDK[x]K	2	0	552.290736	0.0625	0.2500
K[x]VPDKLIDASTVK	0	0	1412.823808	0.0619	0.8050
MPIDFK[x]GFICK	5	0	1354.677686	0.0618	0.6800
ASVVETVTLTK[x]VTQK	10	0	1602.919156	0.0617	0.9250
TLIDK[x]FSGEKK	4	0	1264.702640	0.0614	0.6750
LQK[x]DLGQVLNK	2	0	1254.729522	0.0609	0.6700
AEREK[x]ASK	4	0	917.492997	0.0600	0.4800
K[x]NCK	0	0	548.274037	0.0600	0.2400
K[x]SGNLPDADNSKSDISK	0	0	1774.869635	0.0597	1.0150
YTQSTNNDDPK[x]K	10	0	1409.642221	0.0596	0.7150
LMVEMEK[x]K	6	0	1006.519074	0.0594	0.4750
VMCK[x]NK	3	0	778.382925	0.0592	0.3550
LILVDDEK[x]TSWIYKNK	7	0	1964.061785	0.0591	0.9450
K[x]EVAEADIASK	0	0	1159.608411	0.0586	0.6450
DEQIEK[x]IDTVIK	5	0	1429.766355	0.0583	0.7000
YEVGAEYIK[x]K	8	0	1198.623334	0.0580	0.5800
Q[x]DRGK	0	0	602.313592	0.0580	0.2900
QFPDIYGIIFLFK[x]WNSK	12	0	2115.119239	0.0579	0.9850
LMVEMEK[x]KLEK	6	0	1376.740675	0.0577	0.6350
YPLVTHFRFLK[x]TSK	10	0	1735.977279	0.0575	0.8050
K[x]IDKEDMGSNDK	0	0	1378.639778	0.0575	0.6900
Q[x]EMK	0	0	534.247157	0.0575	0.2300
MEILK[x]IHLEK	4	0	1252.721266	0.0575	0.5750
SVQPTAK[x]TVQK	6	0	1185.671676	0.0573	0.6300
M[x]SSKDISSK	0	0	981.480047	0.0572	0.5150
LK[x]YYEQK	1	0	970.512337	0.0571	0.4000
GK[x]YYPLK	1	0	867.485399	0.0571	0.4000
K[x]PTSELAIGASLEK	0	0	1442.797987	0.0564	0.7900
K[x]EFEIIK	0	0	905.522175	0.0564	0.3950
LQMSAMYK[x]KCLTDLEDEAPAK	7	0	2441.163937	0.0564	1.1850
QEMK[x]K	3	0	662.342113	0.0560	0.2800
YYK[x]PDLTIDEAVRIMK	2	0	1954.023292	0.0556	0.8900
YVTGPK[x]NK	5	0	905.497023	0.0556	0.4450
EQKPEVDYSEK[x]FAELQK	10	0	2067.015955	0.0556	0.9450
YQK[x]PVDTEEENDK	2	0	1593.715773	0.0554	0.7200
DGIVLAAEKK[x]VTSK	9	0	1457.845270	0.0554	0.7750
NSDYK[x]ETLIFK	4	0	1356.692468	0.0550	0.6050
K[x]INVK	0	0	600.395864	0.0550	0.2750
K[x]VTSK	0	0	561.348581	0.0550	0.2750
FLLDDFDQQEHIQK[x]SETMK	13	0	2351.110253	0.0550	1.0450
FFEK[x]INVK	3	0	1023.575269	0.0544	0.4350
KVPDK[x]LIDASTVK	4	0	1412.823808	0.0542	0.7050
SDEINEVLNK[x]YQETQRQS	9	0	2180.034451	0.0542	0.9750
DPDDK[x]IVGLTR	4	0	1227.645855	0.0541	0.5950
VVLKNK[x]GTMK	5	0	1116.668841	0.0540	0.5400
FNLMVICKDK[x]K	9	0	1394.741343	0.0536	0.5900
LCIHKNK[x]LTNDETR	6	0	1740.894015	0.0536	0.7500
EVLNKGVSK[x]DEK	8	0	1344.724827	0.0529	0.6350
RAVEK[x]LSVEALNSLTGEFK	4	0	2090.137066	0.0529	1.0050
LMVEMEKK[x]LEK	7	0	1376.740675	0.0527	0.5800
K[x]LEK	0	0	516.327120	0.0525	0.2100
MEQK[x]PEVDYSEK	3	0	1481.670742	0.0521	0.6250
TIPPLTTVK[x]GSDAAPQASK	8	0	1881.020649	0.0518	0.9850
YK[x]SYLLQHR	1	0	1206.650884	0.0517	0.4650
NK[x]GTMK	1	0	677.353010	0.0517	0.3100
A[x]ASLLK	0	0	601.379880	0.0517	0.3100
AVEK[x]LSVEALNSLTGEFK	3	0	1934.035964	0.0514	0.9250
LQMSAMYKK[x]CLTDLEDEAPAK	8	0	2441.163937	0.0512	1.0750
ATTVK[x]DTMNVDINAIKK	4	0	1860.997805	0.0512	0.8700
FFEK[x]INVKK	3	0	1151.670224	0.0511	0.4600
A[x]SLLK	0	0	530.342770	0.0510	0.2550
YK[x]LHSEK	1	0	903.481373	0.0507	0.3550
EDLTDEEK[x]AASIAVEDEK	7	0	1990.921782	0.0506	0.9100
YTENIYPPK[x]K	8	0	1251.649881	0.0505	0.5050
LPNIEEATFDK[x]R	10	0	1431.735725	0.0504	0.6050
DNLSWLSK[x]ANNWSK	7	0	1661.816092	0.0504	0.7050
VIDGSRPVNRNK[x]LLK	11	0	1708.010698	0.0503	0.7550
VLVDMESMLVPK[x]PLINK	11	0	1925.072882	0.0503	0.8550
VVK[x]GNQK	2	0	771.460247	0.0500	0.3500
ASLLTREDLTDEEK[x]AASIAVEDEK	13	0	2632.307808	0.0496	1.1900
KIDK[x]EDMGSNDK	3	0	1378.639778	0.0496	0.5950
DEQIEKIDTVIK[x]LVDHSFDEK	11	0	2500.269580	0.0495	1.0400
LEK[x]VRQLIIK	2	0	1238.807376	0.0495	0.4950
K[x]EPPVYTPPKDK	0	0	1397.755400	0.0492	0.5900
EQK[x]PEVDYSEK	2	0	1350.630263	0.0491	0.5400
NEEK[x]K	3	0	646.328572	0.0490	0.2450
NK[x]LLK	1	0	614.411513	0.0490	0.2450
EKSLLAHK[x]GGHVVR	7	0	1529.878966	0.0486	0.6800
IK[x]ENQEK	1	0	887.471202	0.0486	0.3400
LENVKIYADLK[x]INEDSK	10	0	1991.057425	0.0485	0.8250
DGIVLAAEK[x]K	8	0	1042.602207	0.0485	0.4850
ATREPNK[x]GSYRPYTAK	6	0	1837.943407	0.0484	0.7750
D[x]GIQDIMPSQAKELK	0	0	1671.850090	0.0483	0.7250
A[x]TTVKDTMNVDINAIKK	0	0	1860.997805	0.0482	0.8200
SQEEAIENIK[x]CTR	9	0	1576.751442	0.0481	0.6250
MEILKIHLEK[x]VSK	9	0	1566.916655	0.0481	0.6250
E[x]TIDNAETMK	0	0	1150.517549	0.0475	0.4750
TLAGVTRDYYTK[x]QSK	11	0	1729.899815	0.0473	0.7100
QEVAAQK[x]SSEETEDK	6	0	1677.769259	0.0473	0.7100
IDK[x]EDMGSNDK	2	0	1250.544822	0.0473	0.5200
K[x]YTGLLRVSAMMSCACQK	0	0	2103.009638	0.0472	0.8500
K[x]DGIQDIMPSQAKELK	0	0	1799.945046	0.0472	0.7550
YYEQK[x]IR	4	0	998.518484	0.0471	0.3300
IK[x]LISGK	1	0	757.506134	0.0471	0.3300
SLLAHK[x]GGHVVR	5	0	1272.741423	0.0471	0.5650
K[x]SLPLQIEVANDCIK	0	0	1726.928669	0.0470	0.7050
VVLK[x]NKGTMK	3	0	1116.668841	0.0470	0.4700
VK[x]LEK	1	0	615.395529	0.0470	0.2350
DLVK[x]K	3	0	601.379880	0.0470	0.2350
LMSK[x]VAEK	3	0	904.505142	0.0469	0.3750
ATHEVLKDEVLFNDK[x]PLPIEMK	14	0	2565.351138	0.0466	1.0250
TIPPLTTVKGSDAAPQASK[x]K	18	0	2009.115605	0.0465	0.9300
YEYQK[x]LKESQLVDK	4	0	1769.919882	0.0464	0.6500
YFATLQK[x]SK	6	0	1084.591644	0.0461	0.4150
ATLEIYHEDNNRAEAK[x]DVAK	15	0	2286.123929	0.0460	0.9200
DRLK[x]K	3	0	658.412573	0.0460	0.2300
LGSTAIGVK[x]TK	8	0	1073.644403	0.0459	0.5050
EQVRDAGK[x]DEFSR	7	0	1535.732760	0.0458	0.5950
CIK[x]RLVK	2	0	915.568742	0.0457	0.3200
YEIDK[x]TLAGVTR	4	0	1364.729913	0.0454	0.5450
VYATMQKLQK[x]DLGQVLNK	9	0	2076.140043	0.0450	0.8100
EK[x]ASKGSNDDEMK	1	0	1437.640504	0.0450	0.5850
KELLK[x]LK	4	0	870.590192	0.0450	0.3150
YEAK[x]AIGSGSEPAK	3	0	1406.704092	0.0446	0.6250
IQYVGK[x]QDPKK	5	0	1302.729522	0.0445	0.4900
DYYTK[x]QSK	4	0	1031.492328	0.0444	0.3550
EERQIQPK[x]TFANLVSSTLYEK	7	0	2480.290985	0.0443	0.9300
RTLDQIAAK[x]LYFYYILFFEK	8	0	2541.367053	0.0443	0.8850
EIQDEK[x]EAEAAR	5	0	1387.657871	0.0442	0.5300
FSGEK[x]KSLPLQIEVANDCIK	4	0	2275.188107	0.0440	0.8800
KINVK[x]FFEK	4	0	1151.670224	0.0439	0.3950
IFRQK[x]SLEK	4	0	1147.671285	0.0439	0.3950
EMK[x]K	2	0	534.283541	0.0437	0.1750
IK[x]VLAQLGMQSLSPLKQGMNILR	1	0	2537.454825	0.0437	1.0050
FFEK[x]EDVQSLK	3	0	1368.692468	0.0436	0.4800
VPTFANFHTPIFIAK[x]REDGMK	14	0	2418.251708	0.0436	0.9150
SLALTK[x]K	5	0	759.485399	0.0436	0.3050
GAIEK[x]VDDLLTTQAEAK	4	0	1800.946820	0.0435	0.7400
TLVAHAVLK[x]VGSALVGSQTK	8	0	1978.157410	0.0435	0.8700
REAEAAK[x]DEQIEK	6	0	1515.752826	0.0435	0.5650
AELATEAYTPLTSLEGIVILK[x]K	20	0	2359.324913	0.0434	0.9550
MEQKPEVDYSEK[x]FAELQK	11	0	2198.056433	0.0433	0.7800
K[x]GEKVEDAPENNSFR	0	0	1718.822296	0.0433	0.6500
VLTLELYK[x]K	7	0	1105.674641	0.0433	0.3900
ATK[x]QSK	2	0	661.375854	0.0433	0.2600
LCIHK[x]NKLTNDETR	4	0	1740.894015	0.0432	0.6050
K[x]SGFEKIDLTR	0	0	1292.708787	0.0432	0.4750
K[x]ELFDCLK	0	0	1051.537166	0.0431	0.3450
LDK[x]LPVIIGSMDVDNALDLMTMK	2	0	2531.304781	0.0430	0.9900
DSESTEEK[x]EAQAVQR	7	0	1705.775405	0.0430	0.6450
ARQEVAAQK[x]SSEETEDK	8	0	1904.907471	0.0429	0.7300
DEK[x]SGVKLENVK	2	0	1344.724827	0.0429	0.5150
K[x]INANEK	0	0	815.450075	0.0429	0.3000
YYK[x]PDLTIDEAVR	2	0	1581.803799	0.0427	0.5550
YEVGAEYIK[x]KVIAR	8	0	1637.914013	0.0425	0.5950
M[x]GINER	0	0	718.343173	0.0425	0.2550
K[x]MQE	0	0	534.247157	0.0425	0.1700
ATSAGPK[x]QTETINWLEK	6	0	1872.958052	0.0424	0.7200
EDMGSNDKASK[x]ER	10	0	1465.646650	0.0423	0.5500
TLALK[x]YPGGGPGKTAILPVK	4	0	1980.177084	0.0422	0.8450
IAGEHLSNGEK[x]PLLTPEK	10	0	1932.031547	0.0422	0.7600
T[x]IDNAETMK	0	0	1021.474961	0.0422	0.3800
YTENIYPPK[x]KTVQYATK	8	0	2043.067597	0.0421	0.7150
YTYDRGTTAVLK[x]EDIYK	11	0	2035.026127	0.0421	0.7150
A[x]TTVK	0	0	518.306385	0.0420	0.2100
MCSPSATLTHRTMTEK[x]AR	15	0	2076.986596	0.0419	0.7550
WSTAETLTNNK[x]IDRDK	10	0	1890.943464	0.0419	0.6700
FNLMVICK[x]DKK	7	0	1394.741343	0.0418	0.4600
MPPK[x]EDWEK	3	0	1158.537893	0.0417	0.3750
GLGYPEDAIGK[x]TKLVK	10	0	1687.950789	0.0416	0.6650
K[x]QLATSLRSR	0	0	1158.683243	0.0415	0.4150
YK[x]EDTALR	1	0	994.508312	0.0413	0.3300
K[x]LARNILK	0	0	954.633783	0.0413	0.3300
IVRTLIDK[x]FSGEK	7	0	1504.861253	0.0412	0.5350
TLEVLYLK[x]MHNNHAK	7	0	1809.955886	0.0410	0.6150
K[x]YINR	0	0	692.396924	0.0410	0.2050
TK[x]LVK	1	0	587.400615	0.0410	0.2050
KTLVAHAVLK[x]VGSALVGSQTK	9	0	2106.252365	0.0410	0.8600
LAHLSKHPK[x]FEEILTR	8	0	1918.078772	0.0409	0.6550
M[x]ATTVKDTMNVDINAIKK	0	0	1992.038284	0.0408	0.7350
K[x]SGNLPDADNSK	0	0	1244.599634	0.0408	0.4900
QAAKASVVETVTLTK[x]VTQK	14	0	2001.146903	0.0408	0.7750
LRK[x]EVAEADIASK	2	0	1428.793571	0.0408	0.5300
IAK[x]GAIEKVDDLLTTQAEAK	2	0	2113.162944	0.0408	0.8150
DECK[x]QDIMFELGLLQERLAEK	3	0	2564.261336	0.0407	0.8550
FAASK[x]EK	4	0	779.417716	0.0407	0.2850
DEVLFNDK[x]PLPIEMK	7	0	1786.917438	0.0407	0.6100
K[x]DWNACKK	0	0	1048.512348	0.0406	0.3250
S[x]SKDISSK	0	0	850.439569	0.0406	0.3250
GIK[x]GIESEAYESVLDLAK	2	0	1921.004331	0.0406	0.7300
K[x]VAQTTYKK	0	0	1065.618191	0.0406	0.3650
EVLNK[x]GVSK	4	0	972.560345	0.0406	0.3650
AELDK[x]IGLSK	4	0	1072.612770	0.0405	0.4050
YTSLSEEQK[x]MK	8	0	1342.643803	0.0405	0.4450
K[x]GTKTSETNDR	0	0	1235.610532	0.0405	0.4450
L[x]FKSLGSGMDQEK	0	0	1438.712546	0.0404	0.5250
YPGGGPGK[x]TAILPVK	7	0	1453.829229	0.0403	0.6050
V[x]PTFANFHTPIFIAKR	0	0	1858.025287	0.0403	0.6450
ATDGVVLATEKK[x]PTSELAIGASLEK	11	0	2527.374374	0.0402	1.0050
FLHDK[x]NSDYKETLIFK	4	0	1997.025735	0.0400	0.6400
EAADFIFDICGIAGIK[x]K	15	0	1866.954882	0.0400	0.6800
VYHAIRNIPK[x]AR	9	0	1436.836379	0.0400	0.4800
YQK[x]DEEWPPK	2	0	1318.619308	0.0400	0.4000
EKVLK[x]TK	4	0	844.538158	0.0400	0.2800
FSGEKK[x]SLPLQIEVANDCIK	5	0	2275.188107	0.0398	0.7950
NEEGIIEFTK[x]TPNDTQK	9	0	1962.953358	0.0397	0.6750
LFK[x]SLGSGMDQEK	2	0	1438.712546	0.0396	0.5150
SSEETEDK[x]KMQE	7	0	1439.608537	0.0396	0.4750
DAVVLGVEK[x]R	8	0	1084.624003	0.0395	0.3950
SSEETEDK[x]K	7	0	1051.466899	0.0394	0.3550
K[x]INVLNFPSANFSK	0	0	1577.856502	0.0393	0.5500
M[x]GQAQSGNFSNFGDGANGDNKKDQK	0	0	2614.146520	0.0392	0.9800
VRSEDYLPSK[x]YLDIDISK	9	0	2140.105099	0.0392	0.7050
NELEK[x]LNFSSLK	4	0	1420.756126	0.0392	0.4700
K[x]LIPIR	0	0	738.511554	0.0392	0.2350
CTDLDAIGVK[x]VPFTAAITITGVK	9	0	2389.292565	0.0391	0.9000
EK[x]TSNNTNRTNSTDEK	1	0	1837.840123	0.0391	0.6250
AIGSGSEPAK[x]SELVK	9	0	1471.788150	0.0390	0.5850
K[x]TELEEIMLLNLHK	0	0	1709.938508	0.0389	0.5450
LGISATALSPEEK[x]K	12	0	1442.797987	0.0389	0.5450
IDK[x]KTTEEK	2	0	1090.586949	0.0389	0.3500
LNDPEDK[x]YEALSK	6	0	1520.735782	0.0388	0.5050
SQDISINGNSKK[x]EEPK	11	0	1772.890370	0.0388	0.6200
TRLLENDIK[x]VMK	8	0	1458.822760	0.0388	0.4650
EAADFIFDICGIAGIK[x]KTR	15	0	2124.103657	0.0387	0.7350
K[x]EITPDIFAAIAIINEADRMAR	0	0	2457.304859	0.0386	0.8500
NAEELSSYQK[x]K	9	0	1295.635683	0.0386	0.4250
E[x]MIAAQGIDEEDRR	0	0	1631.757255	0.0386	0.5400
LVRK[x]CIK	3	0	915.568742	0.0386	0.2700
KSGNLPDADNSK[x]SDISK	11	0	1774.869635	0.0385	0.6550
VYQTEPAGIYNAWK[x]ATAIGR	13	0	2208.132649	0.0385	0.7700
NDSYQLIK[x]ILPNK	7	0	1544.856167	0.0385	0.5000
INYK[x]KTELEEIMLLNLHK	3	0	2228.223766	0.0383	0.6900
IDTIVK[x]EIQDEK	5	0	1429.766355	0.0383	0.4600
MK[x]LSLFSNK	1	0	1066.584449	0.0383	0.3450
LHQLRNK[x]ELISVSAASK	6	0	1893.079498	0.0382	0.6500
EDVQSLK[x]LKYYEQK	6	0	1769.919882	0.0382	0.5350
NEEGIIEFTKTPNDTQK[x]YSNDK	16	0	2570.213522	0.0382	0.8400
SGNLPDADNSK[x]SDISK	10	0	1646.774679	0.0381	0.6100
FHQLK[x]PTR	4	0	1025.576998	0.0381	0.3050
TLASLQK[x]R	6	0	915.550117	0.0381	0.3050
LPNIEEATFDK[x]RIDRPGR	10	0	2126.123146	0.0381	0.6850
VAIK[x]K	3	0	557.390052	0.0380	0.1900
LFKSLGSGMDQEK[x]VLNK	12	0	1893.002891	0.0379	0.6450
DEKSGVK[x]LENVK	6	0	1344.724827	0.0379	0.4550
TK[x]INLIETLRTITDGK	1	0	1815.046470	0.0378	0.6050
MATTVK[x]DTMNVDINAIKK	5	0	1992.038284	0.0378	0.6800
IDRDK[x]LVLK	4	0	1098.676036	0.0378	0.3400
TLIDKFSGEK[x]K	9	0	1264.702640	0.0377	0.4150
SVGLPTNAYFAIDEIEDDGSK[x]SSR	20	0	2570.213522	0.0377	0.9050
LGSTAIGVKTK[x]DAVVLGVEK	10	0	1984.156741	0.0375	0.7500
MDDK[x]MLLTEVHLLESK	3	0	1900.963729	0.0375	0.6000
STELFK[x]NEEEPTKK	5	0	1678.841301	0.0375	0.5250
DGIVLAAEK[x]KVTSK	8	0	1457.845270	0.0375	0.5250
KEVAEADIASK[x]DLEETDER	10	0	2147.022884	0.0374	0.7100
TIPPLTTVK[x]GSDAAPQASKK	8	0	2009.115605	0.0373	0.7450
D[x]GIQDIMPSQAKELKK	0	0	1799.945046	0.0372	0.5950
D[x]YTMAQPEFFKAVR	0	0	1701.818400	0.0371	0.5200
M[x]MGINER	0	0	849.383652	0.0371	0.2600
M[x]SQAR	0	0	591.279850	0.0370	0.1850
WSTAETLTNNK[x]IDR	10	0	1647.821570	0.0368	0.5150
QLEMLDLQEGFIK[x]EDCK	12	0	2094.996478	0.0368	0.6250
K[x]TTEEKEATPMEMDEEK	0	0	2024.891743	0.0368	0.6250
TYNLISSYIK[x]SVEISALASK	9	0	2186.183345	0.0367	0.7350
INVKFFEK[x]EDVQSLK	7	0	1822.982813	0.0367	0.5500
NK[x]ELISVSAASK	1	0	1245.692803	0.0367	0.4400
LYNK[x]FK	3	0	811.459186	0.0367	0.2200
K[x]VADLK	0	0	672.416990	0.0367	0.2200
MGQAQSGNFSNFGDGANGDNK[x]K	20	0	2242.966054	0.0366	0.8050
ATAIGK[x]SSTAAKTFLEK	5	0	1722.951515	0.0365	0.6200
IVCFMLNEK[x]LNQQSVLLPLLK	8	0	2499.395584	0.0364	0.7650
CEDGVILALEKVVTSKLLK[x]PR	18	0	2367.355831	0.0364	0.7650
GVSK[x]DEK	3	0	761.391895	0.0364	0.2550
SSTAAK[x]TFLEK	5	0	1181.629146	0.0364	0.4000
DQK[x]KDKPK	2	0	985.555594	0.0362	0.2900
KQYSAK[x]AK	5	0	922.523570	0.0362	0.2900
P[x]FGNTHNK	0	0	913.440572	0.0362	0.2900
K[x]REK	0	0	559.344165	0.0362	0.1450
NCK[x]K	2	0	548.274037	0.0362	0.1450
K[x]IDK	0	0	502.311471	0.0362	0.1450
QEYK[x]DDINLDEASAMAVKFLSK	3	0	2514.231087	0.0361	0.7950
SLGSGMDQEK[x]VLNK	9	0	1504.755469	0.0361	0.5050
FNLMVICK[x]DK	7	0	1266.646388	0.0360	0.3600
ATHEVLK[x]DEVLFNDKPLPIEMK	6	0	2565.351138	0.0359	0.7900
GGDEWK[x]IEPLK	5	0	1270.655693	0.0359	0.3950
LFLLRSDYYMASTYTK[x]K	15	0	2099.076051	0.0359	0.6100
FSGEK[x]K	4	0	694.364957	0.0358	0.2150
WAIKEK[x]R	5	0	929.544639	0.0357	0.2500
YK[x]VNLYK	1	0	926.522509	0.0357	0.2500
LK[x]LELKK	1	0	870.590192	0.0357	0.2500
VALRNDSYQLIK[x]ILPNK	11	0	1984.146846	0.0356	0.6050
MSSK[x]DISSK	3	0	981.480047	0.0356	0.3200
VRQLIIKEEMMNSIQQAVAK[x]	19	0	2328.265640	0.0355	0.7100
YSLNSYDFK[x]K	8	0	1263.613496	0.0355	0.3550
LTLEAMDLEIVEKEHFK[x]ELVSK	16	0	2600.377016	0.0355	0.7800
QEYKDDINLDEASAMAVK[x]FLSK	17	0	2514.231087	0.0355	0.7800
AIDLYK[x]EVLNK	5	0	1304.733939	0.0355	0.3900
SSTAAKTFLEK[x]R	10	0	1337.730248	0.0354	0.4250
MGQAQSGNFSNFGDGANGDNK[x]KDQK	20	0	2614.146520	0.0354	0.8850
IKTLSMEK[x]HTELR	7	0	1584.865682	0.0354	0.4600
MEILK[x]IHLEKVSK	4	0	1566.916655	0.0354	0.4600
LKPLIEK[x]GGDWERK	6	0	1667.935808	0.0354	0.4950
K[x]LFKSLGSGMDQEK	0	0	1566.807502	0.0354	0.4950
FKLNYK[x]PEEEYPDLSK	5	0	1998.993768	0.0353	0.5650
INVK[x]KSYDYSATMYTR	3	0	1938.950858	0.0353	0.5650
LAHLSK[x]HPKFEEILTR	5	0	1918.078772	0.0353	0.5650
K[x]FTGGVLMLIDRESDK	0	0	1807.950131	0.0353	0.5650
QETQYK[x]IDELVSNNEKIWK	5	0	2364.196029	0.0353	0.6700
TAYSYFYEAYEGFTSLDDDK[x]K	19	0	2512.095710	0.0352	0.7400
EIK[x]IIYSDIDVDPVKPEHVGK	2	0	2393.284112	0.0352	0.7400
CEDGVILALEKVVTSK[x]LLKPR	15	0	2367.355831	0.0352	0.7400
IAGEHLSNGEKPLLTPEK[x]DFSK	17	0	2409.253874	0.0350	0.7700
MVCK[x]IWKSDEINEVLNK	3	0	2105.064830	0.0350	0.5950
CIDMFIHK[x]SAELYKNPK	7	0	2093.043703	0.0350	0.5950
AVYDTAVVQEDPEK[x]WK	13	0	1876.920608	0.0350	0.5600
MSSK[x]SSLELANNAVK	3	0	1577.808228	0.0350	0.5250
IDK[x]EDMGSNDKASK	2	0	1536.708913	0.0350	0.4900
EPNK[x]GSYRPYTAK	3	0	1509.757521	0.0350	0.4550
VLNK[x]GDSGEMSLQK	3	0	1504.755469	0.0350	0.4900
KEPPVYTPPK[x]DK	9	0	1397.755400	0.0350	0.4200
YQATVMRGAFK[x]V	10	0	1369.717575	0.0350	0.4200
YK[x]DGVILAADSR	1	0	1306.688051	0.0350	0.4200
IDKK[x]TTEEK	3	0	1090.586949	0.0350	0.3150
K[x]KLIPIR	0	0	866.606510	0.0350	0.2450
K[x]DQK	0	0	517.285985	0.0350	0.1400
IDK[x]K	2	0	502.311471	0.0350	0.1400
K[x]SLK	0	0	474.316557	0.0350	0.1400
V[x]NQIESQMAMAEKLIQIRVK	0	0	2328.265640	0.0347	0.6950
WIAK[x]QILDCIVNLSEPAKK	3	0	2225.224100	0.0347	0.6600
RMDDK[x]MLLTEVHLLESK	4	0	2057.064831	0.0347	0.5900
K[x]HFEQVINEKHEDALAK	0	0	2035.048591	0.0347	0.5900
ENEQK[x]IKTLSMEK	4	0	1576.812980	0.0346	0.4500
EKASK[x]GSNDDEMK	4	0	1437.640504	0.0346	0.4500
DMTLEEAEVLILK[x]VLRQVMEEK	12	0	2615.391282	0.0345	0.7600
AVEKLSVEALNSLTGEFK[x]GK	17	0	2119.152381	0.0345	0.6900
LGSTAIGVK[x]TKDAVVLGVEK	8	0	1984.156741	0.0345	0.6900
DDINLDEASAMAVK[x]FLSK	13	0	1965.971650	0.0344	0.6200
EAGFIDDILIITPASK[x]EK	15	0	1959.056365	0.0344	0.6200
SLALTKK[x]DK	6	0	1002.607293	0.0344	0.3100
SLALTK[x]KDK	5	0	1002.607293	0.0344	0.3100
TTSK[x]VSIAK	3	0	933.549448	0.0344	0.3100
KPPVQPLAYK[x]SATPFRK	9	0	1927.104259	0.0344	0.5850
ATDGVVLATEK[x]KPTSELAIGASLEK	10	0	2527.374374	0.0344	0.8600
DLVKK[x]YDK	4	0	1007.565097	0.0344	0.2750
S[x]TLDLNHLADLYDRK	0	0	1772.905627	0.0343	0.5150
LDEARELLVK[x]ASK	9	0	1470.840518	0.0342	0.4450
P[x]PKEDWEKYQKPVDTEEENDK	0	0	2603.202624	0.0340	0.7150
G[x]LGYPEDAIGKTK	0	0	1347.703366	0.0338	0.4400
YYEQK[x]IRIGLHDDAYLDVCK	4	0	2498.226278	0.0338	0.6750
QETQYK[x]IDELVSNNEK	5	0	1936.937709	0.0338	0.5400
ATDDDRWK[x]TLSK	7	0	1434.710239	0.0338	0.4050
D[x]RGK	0	0	474.255021	0.0338	0.1350
ELAAIKEDTEAVLK[x]R	13	0	1684.935865	0.0337	0.5050
VVK[x]VDAQDFLK	2	0	1260.707726	0.0336	0.3700
LNYK[x]PEEEYPDLSK	3	0	1723.830403	0.0336	0.4700
YMIPPSAPVMLELTDEQPIK[x]QVK	19	0	2626.374907	0.0335	0.7700
LK[x]ESQLVDKFFEK	1	0	1609.871482	0.0335	0.4350
QEMKK[x]DSESTEEK	4	0	1567.703492	0.0335	0.4350
LLKVTVSK[x]GVAIDLLEECK	7	0	2114.201970	0.0334	0.6350
K[x]TAGEDAVTLVK	0	0	1230.681905	0.0333	0.4000
KK[x]ELFDCLK	1	0	1179.632121	0.0333	0.3000
LQMSAMYK[x]K	7	0	1098.556519	0.0333	0.3000
K[x]GYQTIELDKK	0	0	1321.724101	0.0332	0.3650
K[x]AQSGPDASAK	0	0	1058.535585	0.0332	0.3650
LAAEDHK[x]FVIHQEENK	6	0	1906.953636	0.0331	0.5300
WK[x]VETQEAAVVDYPDR	1	0	1904.926754	0.0331	0.5300
VATEK[x]DFLDAVQKVVK	4	0	1788.998462	0.0331	0.5300
G[x]QAQSGNFSNFGDGANGDNK	0	0	1983.830620	0.0330	0.6600
K[x]DKPK	0	0	614.375128	0.0330	0.1650
FVVFTPTLIDPELLDAQTK[x]LWK	18	0	2573.414392	0.0330	0.7250
LNYK[x]PEEEYPDLSKHNNHMAK	3	0	2556.206604	0.0329	0.6900
VYATMQK[x]LQKDLGQVLNK	6	0	2076.140043	0.0328	0.5900
IK[x]YEYQKLK	1	0	1211.691351	0.0328	0.2950
VNGVVFTNRPDEK[x]NRQYQEVVK	12	0	2618.356371	0.0327	0.7200
TNSTDEKGTK[x]K	9	0	1207.604385	0.0327	0.3600
ASK[x]GSNDDEMK	2	0	1180.502961	0.0327	0.3600
TAALSARPAK[x]NIRIHAYVK	9	0	2079.206421	0.0326	0.6200
LK[x]GDLFSVGSGSTFAYGVLDSGYR	1	0	2495.233139	0.0325	0.7800
K[x]MSAQSCACMVRTLLYGK	0	0	2103.009638	0.0325	0.5850
QVMEEK[x]LDSK	5	0	1205.596130	0.0325	0.3250
GTK[x]TSETNDR	2	0	1107.515576	0.0325	0.3250
IAK[x]GAIEK	2	0	828.506860	0.0325	0.2600
K[x]LAR	0	0	486.327789	0.0325	0.1300
NK[x]RGGDEWK	1	0	1088.536254	0.0322	0.2900
AMEQQDIK[x]PTVQNGEVSANAEQK	7	0	2514.201910	0.0322	0.7400
KEK[x]WIAK	2	0	901.538493	0.0321	0.2250
K[x]SYDYSATMYTR	0	0	1484.660513	0.0321	0.3850
K[x]IYNEYPPTK	0	0	1251.649881	0.0320	0.3200
DELWKNDDQLTYTYK[x]DEK	14	0	2303.059268	0.0319	0.5750
CTK[x]IIENEQSAEK	2	0	1548.745296	0.0319	0.4150
KSGFEK[x]IDLTR	5	0	1292.708787	0.0318	0.3500
MGQAQSGNFSNFGDGANGDNKK[x]DQK	21	0	2614.146520	0.0318	0.7950
LGISATALSPEEKK[x]TAGEDAVTLVK	13	0	2527.374374	0.0318	0.7950
SSCK[x]IVFRSELQDK	3	0	1695.861321	0.0318	0.4450
GIKGIESEAYESVLDLAK[x]ICDVR	17	0	2564.315479	0.0317	0.7300
MPIDFKGFICK[x]VVDK	10	0	1795.936398	0.0317	0.4750
VSGIRK[x]HFEQVINEK	5	0	1782.973979	0.0317	0.4750
EK[x]ADAAFLRLVK	1	0	1359.787367	0.0317	0.3800
YDK[x]TEDDIK	2	0	1125.518932	0.0317	0.2850
KTVQYATK[x]R	7	0	1093.624337	0.0317	0.2850
SAVIK[x]TSTR	4	0	961.555594	0.0317	0.2850
NK[x]VLVK	1	0	699.464272	0.0317	0.1900
MK[x]DAVK	1	0	690.373411	0.0317	0.1900
DVAK[x]MK	3	0	690.373411	0.0317	0.1900
SEDYLPSK[x]YLDIDISK	7	0	1884.935588	0.0316	0.5050
S[x]PTGQITSTSARSGKK	0	0	1604.848116	0.0316	0.5050
SGFEK[x]IDLTRIVK	4	0	1504.861253	0.0315	0.4100
IAKGAIEK[x]VDDLLTTQAEAK	7	0	2113.162944	0.0315	0.6300
MVTANIK[x]NIK	6	0	1130.648106	0.0315	0.3150
MHNNHAKSLPPEEYDEK[x]LYNK	16	0	2556.206604	0.0314	0.6600
KLFK[x]SLGSGMDQEK	3	0	1566.807502	0.0314	0.4400
MVCK[x]IWK	3	0	963.503367	0.0314	0.2200
K[x]VADLKK	0	0	800.511946	0.0314	0.2200
VIAGLVATNGAVGLK[x]YYEENSLTSK	14	0	2596.374708	0.0314	0.7850
TNSTDEK[x]GTKK	6	0	1207.604385	0.0314	0.3450
TMLELLNQLDGFEATK[x]NIK	15	0	2177.140100	0.0313	0.5950
G[x]QAQSGNFSNFGDGANGDNKKDQK	0	0	2483.106041	0.0313	0.7500
DESRGVMTLGFDLIK[x]R	14	0	1835.956278	0.0313	0.5000
DTMNVDINAIK[x]K	10	0	1360.701983	0.0313	0.3750
M[x]GQAQSGNFSNFGDGANGDNK	0	0	2114.871099	0.0312	0.6550
D[x]VPTFANFHTPIFIAKR	0	0	1973.052225	0.0312	0.5300
FFEKINVK[x]K	7	0	1151.670224	0.0311	0.2800
VVTSK[x]LLKPRVNNR	4	0	1622.994323	0.0311	0.4350
SSK[x]SSLELANNAVK	2	0	1446.767750	0.0311	0.4350
INHEHFMDGILEVQMRK[x]SK	16	0	2311.156430	0.0311	0.5900
MSSKDISSK[x]SPSGNDALNDK	8	0	2079.974162	0.0310	0.6200
VNGVVFTNRPDEK[x]NR	12	0	1743.901545	0.0310	0.4650
SNNIK[x]ENEQK	4	0	1202.589070	0.0310	0.3100
EK[x]VLK	1	0	615.395529	0.0310	0.1550
INVKK[x]SYDYSATMYTR	4	0	1938.950858	0.0309	0.4950
YTENIYPPKK[x]TVQYATK	9	0	2043.067597	0.0309	0.5250
L[x]FKSLGSGMDQEKVLNK	0	0	1893.002891	0.0309	0.5250
M[x]EQKPEVDYSEK	0	0	1481.670742	0.0308	0.3700
K[x]NLLNPLIEDSR	0	0	1410.783007	0.0308	0.3700
VADLK[x]K	4	0	672.416990	0.0308	0.1850
K[x]LDVAK	0	0	672.416990	0.0308	0.1850
DGIYDLLHACVDRIK[x]YEYQK	14	0	2498.226278	0.0308	0.6150
K[x]DWNACK	0	0	920.417393	0.0307	0.2150
K[x]ATDDDR	0	0	819.372221	0.0307	0.2150
PPK[x]EDWEKYQKPVDTEEENDK	2	0	2603.202624	0.0307	0.6450
LPSEYDSRVKAMEVDEK[x]PTER	16	0	2478.205935	0.0307	0.6450
LSVEALNSLTGEFKGK[x]YYPLK	15	0	2356.267737	0.0307	0.6450
AVAASLGVNFLK[x]VVSSAIVDK	11	0	2087.198937	0.0307	0.6450
MPGTLLPGPGKGYIGDPIK[x]FVR	18	0	2312.271383	0.0307	0.6750
SMIADK[x]HAIRILAHR	5	0	1730.972539	0.0307	0.4600
SPSGNDALNDKK[x]GTK	11	0	1530.763724	0.0307	0.4600
IHLEK[x]VSK	4	0	952.570517	0.0306	0.2450
SMIADK[x]HAIR	5	0	1140.607305	0.0305	0.3050
E[x]QKPEVDYSEK	0	0	1350.630263	0.0305	0.3350
IVAFDQLVK[x]EK	8	0	1288.739025	0.0305	0.3350
MVILNK[x]DGMERK	5	0	1432.752968	0.0304	0.3650
LGISATALSPEEK[x]KTAGEDAVTLVK	12	0	2527.374374	0.0304	0.7600
YEVGAEYIKK[x]VIAR	9	0	1637.914013	0.0304	0.4250
M[x]STLDLNHLADLYDRK	0	0	1903.946106	0.0303	0.4850
NWSK[x]IYDFPLFQGIFIR	3	0	2143.125385	0.0303	0.5150
MYGGVREPLK[x]EVVQFVGSR	9	0	2150.130540	0.0303	0.5750
QLEMLDLQEGFIK[x]EDCKSLK	12	0	2423.207516	0.0303	0.6050
EVIELPLK[x]NPELFLRVGIKPPK	7	0	2528.509290	0.0300	0.6600
N[x]SIVSKYTQSTNNDDPKK	0	0	2037.996615	0.0300	0.5400
MPFGNTHNK[x]FK	8	0	1319.644415	0.0300	0.3300
K[x]KAQSGPDASAK	0	0	1186.630541	0.0300	0.3600
VVDK[x]CFGIK	3	0	1064.568799	0.0300	0.2700
LK[x]ESQLVDK	1	0	1058.597121	0.0300	0.2700
GIGSYEK[x]QSEVSVGLRFIK	6	0	2096.126503	0.0300	0.5700
AVDEEMK[x]VRSEDYLPSK	6	0	1994.961812	0.0300	0.5100
ATTVKDTMNVDINAIK[x]K	15	0	1860.997805	0.0300	0.5100
WSDERYLHQSLK[x]YK	11	0	1851.926697	0.0300	0.4200
YK[x]SYLLQHREWDSK	1	0	1851.926697	0.0300	0.4200
GK[x]SALSTLNGFVEELK	1	0	1691.909318	0.0300	0.4800
VVTSKLLK[x]PRVNNR	7	0	1622.994323	0.0300	0.4200
GYSK[x]PNERATKQSK	3	0	1592.826990	0.0300	0.4200
FK[x]LNVYK	1	0	910.527595	0.0300	0.2100
NEEGIIEFTK[x]TPNDTQKYSNDK	9	0	2570.213522	0.0298	0.6550
EVIELPVK[x]HPELFESLGIPQPK	7	0	2498.378342	0.0298	0.6550
SDYYMASTYTK[x]KINVK	10	0	1910.944711	0.0297	0.4750
K[x]DYTMAQPEFFKAVR	0	0	1829.913356	0.0297	0.4450
K[x]ASLLTREDLTDEEK	0	0	1746.899873	0.0297	0.4450
LK[x]AYQGIYLMSIR	1	0	1554.859144	0.0296	0.3850
DIKSMIADK[x]HAIR	8	0	1496.813257	0.0296	0.3850
K[x]LPNIEEATFDK	0	0	1403.729579	0.0296	0.3550
DNSSDLQK[x]LLMK	7	0	1390.712547	0.0296	0.3550
LNYKPEEEYPDLSK[x]HNNHMAK	13	0	2556.206604	0.0295	0.6200
K[x]KELFDCLK	0	0	1179.632121	0.0294	0.2650
SNDIEK[x]AIDLYKEVLNK	5	0	1991.057425	0.0294	0.5000
FLHDKNSDYK[x]ETLIFK	9	0	1997.025735	0.0294	0.4700
VGK[x]SAVIK	2	0	800.511946	0.0294	0.2350
K[x]IPQVASFRIDK	0	0	1400.813914	0.0292	0.3500
LAK[x]RMK	2	0	745.463224	0.0292	0.1750
EDWEKYQK[x]PVDTEEENDK	7	0	2281.002149	0.0292	0.5250
INEDSK[x]LAVNENLASSK	5	0	1830.932231	0.0291	0.4950
LTHEK[x]STMLEK	4	0	1315.680522	0.0291	0.3200
VPTFANFHTPIFIAK[x]R	14	0	1858.025287	0.0291	0.4650
AFNNAGITSVGVTGKNCACVISQK[x]K	23	0	2623.320910	0.0290	0.7250
GMALGSANEK[x]IEASK	9	0	1504.755469	0.0290	0.4350
VYATMQK[x]LQK	6	0	1208.658670	0.0290	0.2900
TSTSSMTAVPK[x]PLK	10	0	1446.775143	0.0289	0.4050
K[x]TVQYATKR	0	0	1093.624337	0.0289	0.2600
FATLQKSK[x]R	7	0	1077.629423	0.0289	0.2600
FFEKEDVQSLK[x]LK	10	0	1609.871482	0.0288	0.3750
V[x]NQIESQMAMAEK	0	0	1477.690428	0.0288	0.3750
LENVK[x]IYADLKINEDSK	4	0	1991.057425	0.0288	0.4900
LFQVEYAIEAIK[x]LGSTAIGVK	11	0	2249.267011	0.0288	0.6050
DTMNVDINAIKK[x]GEIR	11	0	1815.951192	0.0288	0.4600
SMNLTRGIDLK[x]SIAEK	10	0	1774.961029	0.0288	0.4600
P[x]PKEDWEK	0	0	1027.497414	0.0288	0.2300
F[x]ATLQKSK	0	0	921.528321	0.0288	0.2300
SSK[x]DISSK	2	0	850.439569	0.0288	0.2300
YEAKAIGSGSEPAK[x]SELVK	13	0	1963.026127	0.0287	0.5450
TK[x]SVALGGITK	1	0	1073.644403	0.0286	0.3150
YK[x]DAYVYSIVAIAR	1	0	1630.871817	0.0286	0.4000
ASK[x]GSNDDEMKIDK	2	0	1536.708913	0.0286	0.4000
M[x]NSIVSK	0	0	777.405435	0.0286	0.2000
IANYDPAEIRFNLMVICK[x]DK	17	0	2409.218357	0.0285	0.5700
MKDAVK[x]EAAR	5	0	1117.591321	0.0285	0.2850
GLGYPEDAIGKTK[x]LVK	12	0	1687.950789	0.0284	0.4550
MPIDFK[x]GFICKVVDK	5	0	1795.936398	0.0283	0.4250
E[x]EMIAAQGIDEEDRR	0	0	1760.799843	0.0283	0.4250
AIDLYKEVLNK[x]GVSK	10	0	1675.950788	0.0283	0.4250
RGGDEWK[x]IEPLK	6	0	1426.756795	0.0283	0.3400
IYADLK[x]INEDSK	5	0	1407.724493	0.0283	0.3400
GK[x]LVRK	1	0	699.475505	0.0283	0.1700
N[x]SIVSK	0	0	646.364957	0.0283	0.1700
AMEVDEK[x]PTERYSDIGGLSK	6	0	2224.068057	0.0282	0.5650
YEIDK[x]TLAGVTRDYYTK	4	0	2035.026127	0.0282	0.4800
RFFPYYVYTTVAGIDK[x]EGK	15	0	2253.146903	0.0282	0.5350
DMTLEEAEVLILK[x]VLR	12	0	1871.043692	0.0281	0.4500
VK[x]AMEVDEKPTER	1	0	1530.771118	0.0281	0.3650
EIQDEK[x]EAEAARK	5	0	1515.752826	0.0281	0.3650
QIQPK[x]TFANLVSSTLYEK	4	0	2066.104707	0.0281	0.5050
VFHPITKAVILSDTK[x]PVDKK	14	0	2235.298978	0.0280	0.5600
K[x]GYQTIELDK	0	0	1193.629146	0.0280	0.2800
GIDLK[x]SIAEK	4	0	1072.612770	0.0280	0.2800
E[x]IINR	0	0	643.365291	0.0280	0.1400
T[x]EVLK	0	0	588.348247	0.0280	0.1400
LTLEAMDLEIVEK[x]EHFKELVSK	12	0	2600.377016	0.0280	0.6150
VVGSEFVQK[x]YLGEGPRMVR	8	0	2150.130540	0.0279	0.5300
YYLPKGK[x]SALSTLNGFVEELK	6	0	2356.267737	0.0279	0.5850
NK[x]ADYYTNICDRER	1	0	1816.816160	0.0279	0.3900
G[x]GLGYPEDAIGKTK	0	0	1404.724827	0.0279	0.3900
LILVDDEKTSWIYK[x]NK	13	0	1964.061785	0.0278	0.4450
TTEEK[x]EATPMEMDEEK	4	0	1896.796787	0.0278	0.4450
KPPVQPLAYK[x]SATPFR	9	0	1799.009303	0.0278	0.4450
FK[x]ELQPFIVQMAEQALDIEK	1	0	2376.239807	0.0278	0.5550
NDDQLTYTYK[x]DEK	9	0	1631.731422	0.0277	0.3600
Q[x]SRQETQYKIDELVSNNEK	0	0	2308.129407	0.0276	0.5250
GIWHNDNK[x]SFLVWVNEEDHLR	7	0	2607.261750	0.0276	0.5800
KALSSLK[x]YMLLSQIMLNSVSEVK	6	0	2581.422189	0.0276	0.6350
VTDK[x]LTQLTDNIWCCR	3	0	2021.966182	0.0275	0.4400
MATTVKDTMNVDINAIK[x]K	16	0	1992.038284	0.0275	0.4950
SETMK[x]YYLPK	4	0	1258.626702	0.0275	0.2750
NEEK[x]LAEFDK	3	0	1221.587675	0.0275	0.2750
AIEGK[x]IAR	4	0	856.513006	0.0275	0.2200
K[x]EDSSPCGYIIRILSGEQTVK	0	0	2379.210294	0.0274	0.5750
M[x]NSIVSKYTQSTNNDDPKK	0	0	2169.037093	0.0274	0.5200
GLGYPEDAIGK[x]TK	10	0	1347.703366	0.0273	0.3550
YTQSTNNDDPK[x]KIIEEEGFTNR	10	0	2598.219668	0.0273	0.6000
IAGEHLSNGEK[x]PLLTPEKDFSK	10	0	2409.253874	0.0273	0.6000
YSNDK[x]SIVNSM	4	0	1256.570643	0.0273	0.3000
VHVTQEDFELAVAK[x]VLNK	13	0	2039.105042	0.0272	0.4900
LGITFAHVTAAK[x]NNSWAK	11	0	1928.026739	0.0272	0.4900
EALEK[x]TEEK	4	0	1075.539667	0.0272	0.2450
SQDISINGNSK[x]KEEPK	10	0	1772.890370	0.0272	0.4350
MPLLQSSVALLGQK[x]IR	13	0	1753.028320	0.0272	0.4350
IK[x]YEYQK	1	0	970.512337	0.0271	0.1900
NK[x]HCLIK	1	0	911.501059	0.0271	0.1900
KK[x]LIPIR	1	0	866.606510	0.0271	0.1900
LK[x]GYQTIELDKK	1	0	1434.808159	0.0271	0.3250
YTLYDQNDTK[x]EWLDK	9	0	1930.894787	0.0270	0.4050
FEAQK[x]DTVHMIFNQK	4	0	1834.903518	0.0270	0.4050
GTKK[x]SGNLPDADNSK	3	0	1530.763724	0.0270	0.4050
YYPLK[x]SMTEK	4	0	1258.626702	0.0270	0.2700
S[x]RQETQYKIDELVSNNEK	0	0	2180.070835	0.0269	0.4850
KDWNACK[x]K	6	0	1048.512348	0.0269	0.2150
YDKK[x]DLVR	3	0	1035.571243	0.0269	0.2150
VSK[x]ILEHK	2	0	952.570517	0.0269	0.2150
EASK[x]TLSK	3	0	862.475953	0.0269	0.2150
DFSK[x]TLPPELK	3	0	1273.691742	0.0268	0.2950
FCVGLQK[x]IEEIFKK	6	0	1737.948678	0.0268	0.3750
VDK[x]NWSKIYDFPLFQGIFIR	2	0	2485.315688	0.0268	0.5350
IYADLKINEDSK[x]LAVNENLASSK	11	0	2534.322674	0.0267	0.6150
DEK[x]VANEQEQALTNLSDLYVR	2	0	2434.197481	0.0267	0.5600
YAGMFATALAYCGTSNSK[x]IVR	17	0	2280.103000	0.0267	0.5600
AIDLYK[x]EVLNKGVSK	5	0	1675.950788	0.0267	0.4000
MNSIVSK[x]YTQSTNNDDPK	6	0	2040.942138	0.0267	0.4800
VHPEGK[x]YVVDISPDIDIK	5	0	2023.062511	0.0267	0.4800
EPPVYTPPKDK[x]K	10	0	1397.755400	0.0267	0.3200
SPSGNDALNDK[x]K	10	0	1244.599634	0.0267	0.3200
KK[x]AQSGPDASAK	1	0	1186.630541	0.0267	0.3200
FGNRDLVK[x]K	7	0	1075.613774	0.0267	0.2400
DK[x]KDQK	1	0	760.407879	0.0267	0.1600
YMLLSQIMLNSVSEVK[x]SLLTGK	15	0	2453.327233	0.0266	0.5850
MNSIVSK[x]YTQSTNNDDPKK	6	0	2169.037093	0.0266	0.5050
EAADFIFDICGIAGIKK[x]TR	16	0	2124.103657	0.0266	0.5050
DTMNVDINAIK[x]KGEIR	10	0	1815.951192	0.0266	0.4250
V[x]SPTGQITSTSARSGKK	0	0	1703.916525	0.0265	0.4500
LK[x]WSDERYLHQSLK	1	0	1801.947432	0.0264	0.3700
LCIHK[x]NK	4	0	911.501059	0.0264	0.1850
LVK[x]GRQD	2	0	814.466059	0.0264	0.1850
LYFYYILFFEK[x]CNRSVECR	10	0	2606.244903	0.0263	0.5000
VNQIESQMAMAEK[x]LIQIRVK	12	0	2328.265640	0.0262	0.5250
K[x]AQSGPDASAKLPTVIPTTR	0	0	2037.121751	0.0262	0.5250
CEDGVILALEK[x]VVTSK	10	0	1759.938898	0.0262	0.4200
EMKK[x]DSESTEEK	3	0	1439.644921	0.0262	0.3150
KSLK[x]DECK	3	0	1006.511679	0.0262	0.2100
M[x]TDK	0	0	493.220610	0.0262	0.1050
PPKEDWEKYQK[x]PVDTEEENDK	10	0	2603.202624	0.0262	0.5500
IEIPLPNEVGRMEILK[x]IHLEK	15	0	2470.398029	0.0262	0.5500
IWK[x]VMCKNK	2	0	1205.641245	0.0261	0.2350
DQELTEENVSISVIGK[x]DEK	15	0	2132.048371	0.0261	0.4950
IQYVGK[x]QDPK	5	0	1174.634566	0.0260	0.2600
AEAK[x]DVAKMK	3	0	1089.585175	0.0260	0.2600
K[x]SGRSAPGVSTTSTIQ	0	0	1575.821569	0.0259	0.4150
DILLDMSRAVNIAFTQDQLLK[x]R	20	0	2559.384166	0.0259	0.5700
IRIGLHDDAYLDVCK[x]YYR	14	0	2269.131265	0.0258	0.4650
INYKK[x]TELEEIMLLNLHK	4	0	2228.223766	0.0258	0.4650
M[x]FMTRSEYDRGVNTFSPEGR	0	0	2379.073490	0.0258	0.5150
VLSNYMK[x]QEALSSK	6	0	1596.818066	0.0257	0.3600
ENEQK[x]IK	4	0	887.471202	0.0257	0.1800
YYLPK[x]GK	4	0	867.485399	0.0257	0.1800
DLEETDERSLALTK[x]K	13	0	1746.899873	0.0257	0.3850
YDK[x]KDLVR	2	0	1035.571243	0.0256	0.2050
K[x]RMPIDFK	0	0	1033.574220	0.0256	0.2050
PPK[x]EDWEK	2	0	1027.497414	0.0256	0.2050
DK[x]KLIPIR	1	0	981.633448	0.0256	0.2050
FQDILLGAGQAIK[x]AGNR	12	0	1770.973979	0.0256	0.4350
LLK[x]PRVNNR	2	0	1108.682852	0.0256	0.2300
NEEEPTK[x]KGINIDQSSNSK	6	0	2117.023553	0.0255	0.4850
S[x]SSDMAYTSMFKGNQKVVK	0	0	2107.007711	0.0255	0.4850
TIDNAETMK[x]K	8	0	1149.569917	0.0255	0.2550
FVK[x]LGIDPPK	2	0	1112.659326	0.0255	0.2550
YTQSTNNDDPKK[x]IIEEEGFTNR	11	0	2598.219668	0.0255	0.5600
TKSVALGGITK[x]EFVIYEQLIAAR	10	0	2506.415787	0.0254	0.5850
L[x]KGYQTIELDKK	0	0	1434.808159	0.0254	0.3050
CGSPYIIEDSK[x]K	10	0	1395.670349	0.0254	0.3050
DVAK[x]MKLSLFSNK	3	0	1479.811862	0.0254	0.3300
RQGITEAYNQK[x]AVEK	10	0	1733.905962	0.0253	0.3800
CLDQLTNWCTIK[x]TVDR	11	0	2021.966182	0.0253	0.4050
LPSEYDSRVK[x]AMEVDEKPTER	9	0	2478.205935	0.0252	0.5300
GTPGYGPLGVLPK[x]VGIRLFNLEPK	12	0	2521.441942	0.0252	0.6050
SIMLYLMVQSVNSELK[x]LLSSAKK	15	0	2581.422189	0.0250	0.5750
ENMTQEEAVEFLK[x]NAVALAMER	12	0	2522.214389	0.0250	0.5500
ELFDCLK[x]IMRDVITELPDAK	6	0	2405.233337	0.0250	0.5000
WIAKQILDCIVNLSEPAK[x]K	17	0	2225.224100	0.0250	0.4750
TLALKYPGGGPGK[x]TAILPVK	12	0	1980.177084	0.0250	0.5000
NRLK[x]AYQGIYLMSIR	3	0	1825.003168	0.0250	0.3750
NK[x]ADYYTNICDR	1	0	1531.672470	0.0250	0.3000
S[x]SKSSLELANNAVK	0	0	1446.767750	0.0250	0.3500
DREISYPFK[x]R	8	0	1309.677823	0.0250	0.2500
NLQVAK[x]SLDK	5	0	1114.634566	0.0250	0.2500
NEEEPTK[x]K	6	0	973.471593	0.0250	0.2000
K[x]VGQYIR	0	0	862.502443	0.0250	0.1750
LK[x]PLIEK	1	0	839.547996	0.0250	0.1750
ILIDK[x]AR	4	0	827.522844	0.0250	0.1750
K[x]LFK	0	0	534.352941	0.0250	0.1000
K[x]GEK	0	0	460.264524	0.0250	0.1000
YTLYDQNDTKEWLDK[x]LGDK	14	0	2344.122200	0.0247	0.4700
LKESQLVDK[x]FFEK	8	0	1609.871482	0.0246	0.3200
DAVVLGVEK[x]RLTSPLMESHSVEK	8	0	2523.336549	0.0246	0.5650
NPPPLDEGDIELLK[x]SYATGPYAR	13	0	2515.259352	0.0246	0.5650
EVAEADIASK[x]DLEETDER	9	0	2018.927929	0.0244	0.4400
M[x]PFGNTHNK	0	0	1044.481051	0.0244	0.2200
SNDIEKAIDLYK[x]EVLNK	11	0	1991.057425	0.0244	0.4150
DSESTEEK[x]EAQAVQRAR	7	0	1932.913617	0.0244	0.4150
SDEINEVLNK[x]YQETQR	9	0	1964.943855	0.0244	0.3900
VLVDK[x]SRK	4	0	943.581415	0.0244	0.1950
YEALSK[x]HIIMFDCK	5	0	1753.853066	0.0243	0.3400
SLK[x]DECK	2	0	878.416723	0.0243	0.1700
SK[x]VLDVR	1	0	815.486459	0.0243	0.1700
SAK[x]GTKR	2	0	746.439846	0.0243	0.1700
YYLPK[x]GKSALSTLNGFVEELK	4	0	2356.267737	0.0243	0.5100
N[x]SSSDMAYTSMFKGNQKVVK	0	0	2221.050634	0.0243	0.4850
RK[x]LPNIEEATFDK	1	0	1559.830681	0.0242	0.3150
YTSLSEEQK[x]MKSDINAHK	8	0	2108.020718	0.0242	0.4350
K[x]TTEEK	0	0	734.380997	0.0242	0.1450
K[x]PPVQPLAYK	0	0	1139.670224	0.0240	0.2400
K[x]GVVALVEDK	0	0	1056.617856	0.0240	0.2400
NSDYKETLIFK[x]CIDMFIHK	10	0	2401.180912	0.0239	0.4550
HK[x]FQDILLGAGQAIKAGNR	1	0	2036.127841	0.0239	0.4550
STELFKNEEEPTK[x]K	12	0	1678.841301	0.0239	0.3350
K[x]GILLPESLTEAVEATTYAILRK	0	0	2515.426015	0.0239	0.5500
GGYAEVK[x]QSEVIGLVRTITFDAR	6	0	2508.333515	0.0239	0.5500
NSIVSK[x]YTQSTNNDDPKK	5	0	2037.996615	0.0239	0.4300
YACK[x]ILGVVEGQFSRPAK	3	0	2022.071968	0.0239	0.4300
WDLSK[x]QEALYLAQRSIVAATHR	4	0	2555.360731	0.0239	0.5250
LK[x]LEAIMYDTELNSEGSAPAVR	1	0	2406.209961	0.0239	0.5250
NSIVSK[x]YTQSTNNDDPK	5	0	1909.901659	0.0238	0.4050
PPKEDWEK[x]YQKPVDTEEENDK	7	0	2603.202624	0.0238	0.5000
DEQIEK[x]IDTVIKLVDHSFDEK	5	0	2500.269580	0.0238	0.5000
IEVEVYK[x]ITTGDRLILTENIK	6	0	2446.368170	0.0238	0.5000
VDKNWSK[x]IYDFPLFQGIFIR	6	0	2485.315688	0.0237	0.4750
DRIDK[x]NTWNSTLETAK	4	0	1890.943464	0.0237	0.3800
K[x]GINIDQSSNSK	0	0	1289.657479	0.0237	0.2850
EDCKSLK[x]R	6	0	1034.517826	0.0237	0.1900
DLVK[x]KYDK	3	0	1007.565097	0.0237	0.1900
K[x]EEMVMLK	0	0	1006.519074	0.0237	0.1900
DKK[x]LIPIR	2	0	981.633448	0.0237	0.1900
LSGVVEGIFQKCYAK[x]NEWR	14	0	2283.146914	0.0237	0.4500
GNAKFGDGIQIAQLALK[x]HR	16	0	2036.127841	0.0237	0.4500
SSKDISSK[x]SPSGNDALNDK	7	0	1948.933683	0.0237	0.4500
IDTVIK[x]LVDHSFDEK	5	0	1757.919882	0.0237	0.3550
RFCVGLQK[x]IEEIFK	7	0	1765.954825	0.0236	0.3300
VSK[x]QGEIDYEALVK	2	0	1577.830012	0.0236	0.3300
ATAGPIIADK[x]NCKK	9	0	1485.797272	0.0236	0.3300
WAIK[x]EKR	3	0	929.544639	0.0236	0.1650
K[x]EVQEAR	0	0	858.455887	0.0236	0.1650
K[x]ALSSLK	0	0	745.469750	0.0236	0.1650
GVLLYGPPGTGK[x]TMLVK	11	0	1729.979978	0.0235	0.4000
TMGK[x]NKVLVK	3	0	1116.668841	0.0235	0.2350
KLPNIEEATFDK[x]R	11	0	1559.830681	0.0235	0.3050
EDMGSNDK[x]ASKER	7	0	1465.646650	0.0235	0.3050
SDYYMASTYTKK[x]INVK	11	0	1910.944711	0.0234	0.3750
IRIAYASVVYIADK[x]YK	13	0	1872.050830	0.0234	0.3750
YK[x]DAYVYSIVAIARIK	1	0	1872.050830	0.0234	0.3750
IKILFSDVK[x]AMTTGLR	8	0	1792.027986	0.0234	0.3750
YVVDISPDIDIK[x]EIKPNIR	11	0	2226.225875	0.0234	0.4450
SVQPTAKTVQK[x]VETAVLSTTVK	10	0	2314.310659	0.0234	0.5150
K[x]SAQVILSEIEVLEAEHRPFK	0	0	2422.321891	0.0233	0.4900
SMAIDK[x]DIRWELIAR	5	0	1815.966450	0.0233	0.3500
M[x]SSKSSLELANNAVK	0	0	1577.808228	0.0233	0.3500
GSNDDEMK[x]IDKK	7	0	1378.639778	0.0233	0.2800
K[x]PRVVTALTMLK	0	0	1355.832206	0.0233	0.2800
TTLFK[x]SELAQSK	4	0	1351.734665	0.0233	0.2800
K[x]TELFKASTSAK	0	0	1309.724101	0.0233	0.2800
M[x]ATTVK	0	0	649.346864	0.0233	0.1400
FAASKEK[x]QNTPVLFDSK	6	0	1908.994437	0.0232	0.3950
GIMLYGPPGTGK[x]TLCAR	11	0	1790.917058	0.0232	0.3950
DISSK[x]SPSGNDALNDKK	4	0	1774.869635	0.0232	0.3950
TSTGGPK[x]LQLNLER	6	0	1512.825929	0.0232	0.3250
LVPYLTK[x]LESK	6	0	1289.759425	0.0232	0.2550
LCFDELK[x]K	6	0	1051.537166	0.0231	0.1850
K[x]SLKDECK	0	0	1006.511679	0.0231	0.1850
EPLK[x]EVVQFVGSR	3	0	1486.814306	0.0231	0.3000
DVAKMK[x]LSLFSNK	5	0	1479.811862	0.0231	0.3000
QSMTSLVQHVMTYLPGIDDLK[x]TK	20	0	2604.329020	0.0230	0.5300
GTK[x]KSGNLPDADNSK	2	0	1530.763724	0.0230	0.3450
K[x]HFEQVINEK	0	0	1270.666925	0.0230	0.2300
K[x]VIAR	0	0	585.396198	0.0230	0.1150
K[x]VPDK	0	0	585.348581	0.0230	0.1150
K[x]NVPK	0	0	584.364565	0.0230	0.1150
RHNFVGLFVELSK[x]LLVK	12	0	1998.177753	0.0229	0.3900
SDYYMASTYTK[x]K	10	0	1456.654367	0.0229	0.2750
IDRPAQVISFK[x]K	10	0	1400.813914	0.0229	0.2750
VPDK[x]LIDASTVKHVFPITK	3	0	2107.204023	0.0229	0.4350
MILELTNHLEELK[x]K	12	0	1709.938508	0.0229	0.3200
K[x]VNQIESQMAMAEK	0	0	1605.785384	0.0229	0.3200
FK[x]LNYKPEEEYPDLSK	1	0	1998.993768	0.0228	0.3650
TGRSIK[x]GYTLPPHCSR	5	0	1828.936545	0.0228	0.3650
K[x]DSESTEEK	0	0	1051.466899	0.0228	0.2050
YHDDLPALRITAFLLADSK[x]SQK	18	0	2501.327703	0.0227	0.5000
E[x]IINRDIGKVVDK	0	0	1497.851416	0.0227	0.2950
YYIIMGLQASK[x]LRNK	10	0	1796.997022	0.0227	0.3400
EVPAVQVTAAFLYNYK[x]R	15	0	1968.046805	0.0226	0.3850
TTLFK[x]SELAQSKYLMNVSR	4	0	2215.166981	0.0226	0.4300
LK[x]LELK	1	0	742.495236	0.0225	0.1350
QK[x]SLEK	1	0	731.417716	0.0225	0.1350
M[x]SER	0	0	521.226756	0.0225	0.0900
DCISGWGCVVYVITADK[x]CIK	16	0	2343.106032	0.0225	0.4500
CLTDLEDEAPAK[x]DILLDMSR	11	0	2304.097637	0.0225	0.4500
VTQK[x]KPPVQPLAYK	3	0	1595.939834	0.0225	0.3150
LEEIGVADQYK[x]VSKILEHK	10	0	2198.194577	0.0224	0.4250
VVGSELIQK[x]YLGDGPRLVR	8	0	2098.189768	0.0224	0.4250
YK[x]NENLENIEDVQLR	1	0	1875.932566	0.0223	0.3350
D[x]KSAQVILSEIEVLEAEHRPFK	0	0	2537.348830	0.0223	0.4900
VLVK[x]VHPEGKYVVDISPDIDIK	3	0	2462.378342	0.0223	0.4900
MPGTLLPGPGK[x]GYIGDPIKFVR	10	0	2312.271383	0.0223	0.4900
IMKLCFDELK[x]K	9	0	1423.756658	0.0223	0.2450
MK[x]SLSEQYTER	1	0	1370.649950	0.0223	0.2450
YTSLSEEQKMK[x]SDINAHK	10	0	2108.020718	0.0222	0.4000
Y[x]FATLQKSK	0	0	1084.591644	0.0222	0.2000
MK[x]SDINAHK	1	0	1042.522913	0.0222	0.2000
FDVIVAK[x]GK	6	0	975.575269	0.0222	0.2000
AMSIVGLLLDDTDPMINVMK[x]LDK	19	0	2531.304781	0.0222	0.5100
ILIDK[x]ARVEAQNHK	4	0	1633.926306	0.0221	0.3100
IDK[x]NTWNSTLETAK	2	0	1619.815423	0.0221	0.3100
K[x]ANWCDK	0	0	920.417393	0.0221	0.1550
AFNNAGITSVGVTGK[x]NCACVISQK	14	0	2495.225954	0.0221	0.5300
K[x]EAGFIDDILIITPASK	0	0	1830.013777	0.0221	0.3750
LLFIEK[x]AEIINSLNLNNDLTDK	5	0	2529.368896	0.0220	0.4850
K[x]ILGVAAEDK	0	0	1042.602207	0.0220	0.2200
INYK[x]K	3	0	664.390778	0.0220	0.1100
YGLQGPTWLVHK[x]ENAINK	11	0	2067.090061	0.0219	0.3950
IDTIVK[x]EIQDEKEAEAAR	5	0	2057.063963	0.0219	0.3950
SITEFGDTATAK[x]ELEAMK	11	0	1940.940017	0.0219	0.3950
EYLEK[x]NWKEGLSR	4	0	1650.836493	0.0219	0.2850
QEMK[x]KDSESTEEK	3	0	1567.703492	0.0219	0.2850
AVILSDTK[x]PVDKK	7	0	1412.823808	0.0219	0.2850
SVALGGITK[x]EFVIYEQLIAAR	8	0	2277.273157	0.0219	0.4600
KTLEVLYLK[x]MHNNHAK	8	0	1938.050842	0.0219	0.3500
VLK[x]LTLEAMDLEIVEK	2	0	1843.037546	0.0219	0.3500
LVNFTAK[x]TLDLLGIFR	6	0	1820.055916	0.0219	0.3500
SYYMLYK[x]AGVLQSLADDSATTR	6	0	2452.194311	0.0218	0.4800
DWNACK[x]KELLK	5	0	1403.723052	0.0218	0.2400
LK[x]GYQTIELDK	1	0	1306.713204	0.0218	0.2400
L[x]KGYQTIELDK	0	0	1306.713204	0.0218	0.2400
HGGYKPTDK[x]HK	8	0	1266.646859	0.0218	0.2400
GYSKPNERATK[x]QSK	10	0	1592.826990	0.0218	0.3050
MVCKIWK[x]SDEINEVLNK	6	0	2105.064830	0.0218	0.3700
LAAEDHKFVIHQEENK[x]R	15	0	2063.054738	0.0218	0.3700
VAEQNENPTVGSAQK[x]MIQDEAQK	14	0	2514.201910	0.0217	0.5000
RFK[x]ELQPFIVQMAEQALDIEK	2	0	2532.340909	0.0217	0.4550
EDWEK[x]YQKPVDTEEENDK	4	0	2281.002149	0.0217	0.3900
MILELTNHLEELK[x]KYINR	12	0	2256.229913	0.0217	0.3900
FFPYYVYTTVAGIDK[x]EGK	14	0	2097.045801	0.0217	0.3900
M[x]NSTEEIDLYNR	0	0	1483.661239	0.0217	0.2600
E[x]IINRDIGK	0	0	1056.592704	0.0217	0.1950
DK[x]LVLK	1	0	714.463938	0.0217	0.1300
EEIQLLQEPGSYVGEVIK[x]TMGK	17	0	2447.261660	0.0216	0.4750
SATPFRK[x]INVLNFPSANFSK	6	0	2237.195580	0.0215	0.4300
HSTFIITK[x]RK	7	0	1229.724379	0.0215	0.2150
K[x]QCVIANSCK	0	0	1206.584850	0.0215	0.2150
FRKLGVK[x]PPK	6	0	1168.744388	0.0215	0.2150
TMGKNK[x]VLVK	5	0	1116.668841	0.0215	0.2150
KHFEQVINEK[x]HEDALAK	9	0	2035.048591	0.0215	0.3650
VLNKGDSGEMSLQK[x]LFK	13	0	1893.002891	0.0215	0.3650
AFGRVYATMQK[x]LQK	10	0	1639.886752	0.0214	0.3000
NIPK[x]EIK	3	0	840.506860	0.0214	0.1500
V[x]PTFANFHTPIFIAKREDGMK	0	0	2418.251708	0.0214	0.4500
DEKYTLYDQNDTK[x]EWLDK	12	0	2303.059269	0.0214	0.3850
M[x]STLDLNHLADLYDR	0	0	1775.851150	0.0213	0.3200
F[x]MTRSEYDRGVNTFSPEGR	0	0	2248.033011	0.0213	0.4050
VLNK[x]EHLEADFVTQVAVRR	3	0	2223.212290	0.0213	0.4050
YDKTEDDIK[x]SLQSVGQIIGEVLK	8	0	2577.353638	0.0213	0.4900
DDFDAFYGIDTMSPNMK[x]VDK	16	0	2308.002683	0.0213	0.4250
SSEETEDKK[x]MQE	8	0	1439.608537	0.0213	0.2550
GSNDDEMKIDK[x]K	10	0	1378.639778	0.0213	0.2550
AQIK[x]ILYVNNAK	3	0	1373.803016	0.0213	0.2550
EVLNK[x]GVSKDEK	4	0	1344.724827	0.0213	0.2550
GGVHVK[x]LAHLSK	5	0	1244.735277	0.0213	0.2550
ENWK[x]YACK	3	0	1097.496365	0.0213	0.1700
I[x]INR	0	0	514.322703	0.0213	0.0850
S[x]QAR	0	0	460.239372	0.0213	0.0850
CEDGVILALEK[x]VVTSKLLKPR	10	0	2367.355831	0.0212	0.4450
LSVEALNSLTGEFK[x]GKYYPLK	13	0	2356.267737	0.0212	0.4450
VAQTTYKK[x]IYNEYPPTK	7	0	2043.067597	0.0212	0.3600
NEEK[x]KLMELFISK	3	0	1607.859201	0.0212	0.2750
GGDEWKIEPLK[x]LK	10	0	1511.834706	0.0212	0.2750
QLADYK[x]AFEDSLRAIANHEQAR	5	0	2545.267228	0.0211	0.4650
LNFSSLK[x]MK	6	0	1066.584449	0.0211	0.1900
S[x]TLDLNHLADLYDR	0	0	1644.810672	0.0211	0.2950
K[x]VGQYIRQPQNVLVSETLER	0	0	2356.286176	0.0210	0.4200
FRKPIGATWK[x]TTQLEEANSK	9	0	2304.222519	0.0210	0.4200
SPSGNDALNDK[x]KGTK	10	0	1530.763724	0.0210	0.3150
KYDK[x]TEDDIK	3	0	1253.613888	0.0210	0.2100
AEAKDVAK[x]MK	7	0	1089.585175	0.0210	0.2100
AIHK[x]LGSTLK	3	0	1066.649824	0.0210	0.2100
DLK[x]LK	2	0	615.395529	0.0210	0.1050
K[x]GEIR	0	0	601.354728	0.0210	0.1050
F[x]RNQYDGDATTWSPQGR	0	0	1997.897911	0.0209	0.3550
MIQDEAQK[x]LHVASDLDALISAALR	7	0	2607.368908	0.0208	0.5000
IIENEQSAEK[x]NAYVINLK	9	0	2075.089784	0.0208	0.3750
QGITEAYNQKAVEK[x]LMSR	13	0	2065.062523	0.0208	0.3750
IKENQEK[x]ISNNK	6	0	1443.768084	0.0208	0.2500
LVRDAFALAK[x]EK	9	0	1359.787367	0.0208	0.2500
IHLEKVSK[x]QGEIDYEALVK	7	0	2198.194577	0.0208	0.3950
IAEFHTALESVPDK[x]SLFER	13	0	2188.116331	0.0208	0.3950
K[x]EVAEADIASKDLEETDER	0	0	2147.022884	0.0208	0.3950
LNDPEDKYEALSK[x]HIIMFDCK	12	0	2565.224226	0.0207	0.4350
ILYVNNAK[x]SQEEAIENIKCTR	7	0	2492.269200	0.0207	0.4350
QIK[x]EIKEVIELPVK	2	0	1665.007573	0.0207	0.2900
EDCK[x]SLK	3	0	878.416723	0.0207	0.1450
LKLELK[x]K	5	0	870.590192	0.0207	0.1450
K[x]LDVAKR	0	0	828.518092	0.0207	0.1450
VLVDK[x]SR	4	0	815.486459	0.0207	0.1450
ELNLMDPKVPEDIFK[x]THLEVAR	14	0	2593.357284	0.0207	0.4550
QEVAAQK[x]SSEETEDKK	6	0	1805.864214	0.0206	0.3300
T[x]DKYAFSLTTFSPNGK	0	0	1775.872934	0.0206	0.3300
RSK[x]VLDVR	2	0	971.587561	0.0206	0.1650
K[x]REAEAAK	0	0	901.498083	0.0206	0.1650
VLNK[x]GDSGEMSLQKLFK	3	0	1893.002891	0.0206	0.3500
K[x]ATDDDRWK	0	0	1133.546483	0.0206	0.1850
K[x]EAGFIDDILIITPASKEK	0	0	2087.151320	0.0205	0.3900
CRTIPPLTTVK[x]GSDAAPQASK	10	0	2197.152392	0.0205	0.4300
QGSATVGLVSK[x]THAVLVALKR	10	0	2134.258512	0.0205	0.4300
DK[x]SAQVILSEIEVLEAEHRPFK	1	0	2537.348830	0.0205	0.4500
SVQPTAK[x]TVQKVETAVLSTTVK	6	0	2314.310659	0.0205	0.4500
DWNACKK[x]ELLK	6	0	1403.723052	0.0205	0.2250
TEPK[x]AVDEEMK	3	0	1275.601607	0.0205	0.2250
F[x]ANNDEIHPSK	0	0	1270.594156	0.0205	0.2250
GEK[x]VEDAPENNSFRSWIGAYLAK	2	0	2580.260747	0.0204	0.4700
VMK[x]EDNLILRTR	2	0	1486.828906	0.0204	0.2450
K[x]MSAQSCACMVR	0	0	1427.614109	0.0204	0.2450
VSK[x]ILEHKEIMLR	2	0	1594.922802	0.0204	0.2650
VVDKCFGIK[x]FDIMPR	8	0	1823.942544	0.0203	0.3050
LSGVVEGIFQK[x]CYAK	10	0	1697.880996	0.0203	0.3050
IQFCLALHNDSIK[x]SMR	12	0	1931.970877	0.0203	0.3250
IHAYVK[x]VLTLSLMEELHK	5	0	2123.181179	0.0203	0.3650
TSK[x]TPPTAMLSSVREIIK	2	0	1958.086949	0.0203	0.3650
K[x]CIKIACWVVGSGDTIYDCVR	0	0	2499.207134	0.0202	0.4250
DVVAVGNDDTGTGASSFGVARK[x]LQR	21	0	2519.272705	0.0202	0.5050
M[x]FRNQYDGDATTWSPQGR	0	0	2128.938390	0.0200	0.3600
M[x]CSPSATLTHRTMTEKAR	0	0	2076.986596	0.0200	0.3600
EVIELPLK[x]NPELFLR	7	0	1809.039932	0.0200	0.3000
KGEK[x]VEDAPENNSFR	3	0	1718.822296	0.0200	0.3000
S[x]ERDTALEK	0	0	1047.519601	0.0200	0.1800
STLDLNHLADLYDRK[x]DWNACK	14	0	2547.217501	0.0200	0.4200
NSDYK[x]ETLIFKCIDMFIHK	4	0	2401.180912	0.0200	0.3800
GILGIDAALGGQATK[x]LAAEDHK	14	0	2148.153776	0.0200	0.4400
QDLADATVETLK[x]AIEGKIAR	11	0	2141.169090	0.0200	0.4000
LGDGVLRPYK[x]VGVILESQR	9	0	2098.189768	0.0200	0.3800
LAQFEK[x]EEYVSDPKEQM	5	0	2069.961478	0.0200	0.3400
CIDMFIHK[x]SAELYK	7	0	1753.853066	0.0200	0.2800
IDELVSNNEK[x]IWK	9	0	1586.830346	0.0200	0.2600
I[x]INRDIGKVVDK	0	0	1368.808828	0.0200	0.2400
K[x]TLVAHAVLK	0	0	1078.686208	0.0200	0.2000
TSWIYK[x]NK	5	0	1038.549782	0.0200	0.1600
TLFRK[x]EK	4	0	920.544305	0.0200	0.1400
LK[x]PQDER	1	0	884.471536	0.0200	0.1400
M[x]PPK	0	0	471.251517	0.0200	0.0800
SELQDK[x]SSQQGVEGVLIILK	5	0	2170.184405	0.0198	0.3950
EDIYK[x]FVTVQDLDEMQVDV	4	0	2285.077226	0.0197	0.3750
VIGSELVQK[x]YVGEGARMVR	8	0	2090.130540	0.0197	0.3750
SPTGQITSTSARSGK[x]K	14	0	1604.848116	0.0197	0.3150
QAIVSAVK[x]FEEEAK	7	0	1547.819448	0.0196	0.2750
GYARAIHK[x]LGSTLK	7	0	1513.872820	0.0196	0.2750
K[x]SAAAIGTSQLPVR	0	0	1397.798991	0.0196	0.2750
SLDK[x]QMVEERVLK	3	0	1573.849698	0.0196	0.2550
LEFIK[x]VIPVEELK	4	0	1555.922455	0.0196	0.2550
E[x]MIAAQGIDEEDR	0	0	1475.656153	0.0196	0.2550
MLLTEVHLLESK[x]VYHAIRNIPK	11	0	2603.462020	0.0195	0.4300
VK[x]AMEVDEKPTERYSDIGGLSK	1	0	2451.231422	0.0195	0.4300
EEYLRAAK[x]ASR	7	0	1292.683635	0.0195	0.2150
IVAFVGSPIVEDEK[x]NLIRLAK	13	0	2310.331003	0.0195	0.4100
M[x]SERDTALEK	0	0	1178.560080	0.0195	0.1950
VFHPITKAVILSDTK[x]PVDK	14	0	2107.204023	0.0195	0.3700
AIGSGSEPAK[x]SELVKEFHK	9	0	2013.053008	0.0195	0.3700
LFAYPPKSVQPTAK[x]TVQK	13	0	2002.125051	0.0194	0.3500
K[x]IFTIHTSK	0	0	1073.623277	0.0194	0.1750
DAFALAK[x]EK	6	0	991.533798	0.0194	0.1750
SGVK[x]LENVK	3	0	972.560345	0.0194	0.1750
QEALSSK[x]TLFTRPIPVR	6	0	1942.099899	0.0194	0.3300
SAPVSDCLSK[x]YPLLSSSCGSQSLK	9	0	2570.235514	0.0194	0.4650
QVARNELEK[x]LNFSSLK	8	0	1875.021318	0.0194	0.3100
ALSSLK[x]YMLLSQIMLNSVSEVK	5	0	2453.327233	0.0193	0.4250
LYFYYILFFEK[x]CNR	10	0	1974.970140	0.0193	0.2700
ATLTGMK[x]IDVLFSK	6	0	1522.842826	0.0193	0.2700
FRK[x]PIGATWKTTQLEEANSK	2	0	2304.222519	0.0192	0.3850
GIDLK[x]SIAEKMNGASGAELK	4	0	2031.066940	0.0192	0.3850
MILELTNHLEELKK[x]YINR	13	0	2256.229913	0.0192	0.3450
HHFYAKIDRPAQVISFK[x]K	16	0	2184.195523	0.0192	0.3450
K[x]PIGATWKTTQLEEANSK	0	0	2001.053008	0.0192	0.3450
R[x]FANNDEIHPSK	0	0	1426.695258	0.0192	0.2300
TKDAVVLGVEK[x]R	10	0	1313.766632	0.0192	0.2300
K[x]PPVQPLAYKSATPFRK	0	0	1927.104259	0.0191	0.3250
N[x]STEEIDLYNR	0	0	1352.620760	0.0191	0.2100
AMEVDEK[x]PTER	6	0	1303.607753	0.0191	0.2100
QGDVLLNK[x]LQK	7	0	1254.729522	0.0191	0.2100
GSNDDEMK[x]IDK	7	0	1250.544822	0.0191	0.2100
HNNHMAK[x]VLTLELYKK	6	0	1938.050842	0.0191	0.3050
HNFVGLFVELSK[x]LLVK	11	0	1842.076651	0.0191	0.3050
SSSDMAYTSMFK[x]GNQK	11	0	1780.775938	0.0191	0.3050
LFNLEPK[x]ILEEVPLR	6	0	1809.039932	0.0190	0.2850
DEK[x]VSEVLNSEDITGIQEK	2	0	2132.048371	0.0189	0.3600
LQK[x]YQATVMRGAFK	2	0	1639.886752	0.0189	0.2650
K[x]ALSSLKYMLLSQIMLNSVSEVK	0	0	2581.422189	0.0189	0.4350
YDK[x]TEDDIKSLQSVGQIIGEVLK	2	0	2577.353638	0.0189	0.4350
IKVLAQLGMQSLSPLK[x]QGMNILR	15	0	2537.454825	0.0189	0.4350
LDK[x]APTESYADIGGLESQIQEIK	2	0	2504.264495	0.0189	0.4350
GPSLYQVDPSGTYFAWK[x]ATAIGK	16	0	2456.237499	0.0189	0.4350
LHQVEYALEAIK[x]QGSATVGLVSK	11	0	2440.332455	0.0189	0.4350
QYQEVVK[x]QGDVLLNKLQK	6	0	2129.184348	0.0189	0.3400
DECK[x]QDIMFELGLLQER	3	0	2123.002624	0.0188	0.3200
IAIVVNQNWYCANTK[x]YVTGPK	14	0	2438.241535	0.0188	0.3950
HIEVGDSVLVK[x]IITKEGVETR	10	0	2321.295344	0.0188	0.3950
K[x]ANWCDKR	0	0	1076.518495	0.0188	0.1500
FDIMPRK[x]K	6	0	1033.574220	0.0188	0.1500
K[x]LWK	0	0	573.363839	0.0188	0.0750
DQK[x]K	2	0	517.285985	0.0188	0.0750
DK[x]PK	1	0	486.280173	0.0188	0.0750
RVHVTQEDFELAVAK[x]VLNK	14	0	2195.206144	0.0187	0.3550
FGDGIQIAQLALK[x]HR	12	0	1665.931391	0.0187	0.2800
TVQK[x]VETAVLSTTVK	3	0	1602.919156	0.0187	0.2800
DYYTK[x]QSKATR	4	0	1359.678214	0.0186	0.2050
EDALFK[x]NEEKK	5	0	1349.682631	0.0186	0.2050
NCACVISQKK[x]VPDK	9	0	1645.827913	0.0186	0.2600
E[x]EMIAAQGIDEEDR	0	0	1604.698741	0.0186	0.2600
LEEIGVADQYK[x]VSK	10	0	1577.830012	0.0186	0.2600
EWDSK[x]LK	4	0	904.465390	0.0186	0.1300
QLEMLDLQEGFIKEDCK[x]SLK	16	0	2423.207516	0.0185	0.3700
GKSALSTLNGFVEELK[x]AEVR	15	0	2147.158527	0.0185	0.3700
LIQIRVK[x]LEK	6	0	1238.807376	0.0185	0.1850
VMCK[x]NKTDTK	3	0	1223.600166	0.0185	0.1850
IK[x]TLSMEKHTELR	1	0	1584.865682	0.0185	0.2400
K[x]LPNIEEATFDKR	0	0	1559.830681	0.0185	0.2400
IEVEVYK[x]ITTGDR	6	0	1521.803799	0.0185	0.2400
QETQYKIDELVSNNEK[x]IWK	15	0	2364.196029	0.0184	0.3500
LEEIGVADQYKVSK[x]ILEHK	13	0	2198.194577	0.0184	0.3500
LLK[x]VTVSKGVAIDLLEECK	2	0	2114.201970	0.0184	0.3500
VKAMEVDEK[x]PTERYSDIGGLSK	8	0	2451.231422	0.0184	0.4050
AFNNAGITSVGVTGK[x]NCACVISQKK	14	0	2623.320910	0.0184	0.4600
IKYEYQK[x]LK	6	0	1211.691351	0.0183	0.1650
LLIFEK[x]QVR	5	0	1144.696771	0.0183	0.1650
EHFK[x]ELVSK	3	0	1115.597456	0.0183	0.1650
LDGK[x]DELWK	3	0	1102.565823	0.0183	0.1650
AVDEEMK[x]VR	6	0	1075.533141	0.0183	0.1650
LLK[x]LEEAMK	2	0	1073.615413	0.0183	0.1650
K[x]HLGHVTLETVTHNIPTPWVR	0	0	2434.323230	0.0183	0.3850
AVAHHTDCK[x]FIR	8	0	1453.724781	0.0183	0.2200
TMGK[x]NK	3	0	677.353010	0.0183	0.1100
NELEKLNFSSLK[x]MK	11	0	1679.891560	0.0182	0.2550
T[x]EVLKTNVLQSNENIVQYYTQK	0	0	2611.349222	0.0182	0.4000
ATNGYIMTARGDVAASILDK[x]YR	19	0	2385.210964	0.0182	0.4000
WK[x]VETQEAAVVDYPDRYYK	1	0	2359.148355	0.0182	0.3450
AIGSGSEPAKSELVK[x]EFHK	14	0	2013.053008	0.0182	0.3450
EVAEADIASK[x]DLEETDERSLALTK	9	0	2632.307808	0.0181	0.4350
TLSMEK[x]HTELRSFEQK	5	0	1962.983216	0.0181	0.2900
LTQLLSQIK[x]EEQGDIK	8	0	1842.009751	0.0181	0.2900
DQKKDK[x]PK	5	0	985.555594	0.0181	0.1450
DIGK[x]VVDK	3	0	872.496688	0.0181	0.1450
LHNSLEVVFEWDK[x]NDWNGHIR	12	0	2607.261750	0.0181	0.3800
S[x]TLDLNHLADLYDRKDWNACK	0	0	2547.217501	0.0181	0.3800
STELFK[x]NEEEPTK	5	0	1550.746345	0.0181	0.2350
DELWK[x]NDDQLTYTYKDEK	4	0	2303.059268	0.0181	0.3250
ERAEAGLALSLIVK[x]ALSIEGDDK	13	0	2397.311385	0.0180	0.4150
D[x]GLEDDMPALADEEFEKMDR	0	0	2324.977588	0.0180	0.3600
LAEGESEEVK[x]AYMDPHRSMK	9	0	2306.067009	0.0180	0.3600
SLQSVGQIIGEVLK[x]QLDSER	13	0	2198.190551	0.0180	0.3600
YLHQSLK[x]YKEDTALR	6	0	1863.984208	0.0180	0.2700
HPK[x]FEEILTR	2	0	1268.687660	0.0180	0.1800
T[x]IDNAETMKK	0	0	1149.569917	0.0180	0.1800
VLVK[x]VHPEGK	3	0	1104.665473	0.0180	0.1800
K[x]NEEK	0	0	646.328572	0.0180	0.0900
YLYSSEENTK[x]AGALLGIGVTNVAVR	9	0	2624.380854	0.0180	0.4500
AEIINSLNLNNDLTDK[x]LAQFEK	15	0	2502.296462	0.0180	0.3950
QGEIDYEALVK[x]LTDGTNGADLR	10	0	2377.176020	0.0180	0.3950
IEPLK[x]LK	4	0	839.547996	0.0179	0.1250
GEIK[x]KAMVNIDTIDNK	3	0	1787.945046	0.0178	0.2850
VTVSK[x]GVAIDLLEECK	4	0	1759.938898	0.0178	0.2850
KPIGATWK[x]TTQLEEANSK	7	0	2001.053008	0.0178	0.3200
K[x]HLDAEVQK	0	0	1066.577055	0.0178	0.1600
IK[x]ILFSDVK	1	0	1061.648429	0.0178	0.1600
DQPK[x]KVGQYIR	3	0	1330.735668	0.0177	0.1950
TK[x]DAVVLGVEK	1	0	1157.665530	0.0177	0.1950
IDRK[x]IEFPPPSAEAR	3	0	1724.920885	0.0177	0.2650
LAQFEKEEYVSDPK[x]EQM	13	0	2069.961478	0.0176	0.3000
LSGVVEGIFQK[x]CYAKNEWR	10	0	2283.146914	0.0176	0.3350
AVNIAFTQDQLLK[x]RAATYIHR	12	0	2428.333793	0.0176	0.3700
QMVEERVLK[x]LTLEAMDLEIVEK	8	0	2615.391282	0.0175	0.3850
LDDMSLIK[x]EDCEAATDPLLK	7	0	2276.091491	0.0175	0.3500
ATSAGPKQTETINWLEK[x]R	16	0	2029.059155	0.0175	0.3150
GFPTPK[x]ATSTGTTIVGVIAK	5	0	1945.088332	0.0175	0.3500
ASALGAINLQPLLMPSK[x]R	16	0	1879.071243	0.0175	0.3150
A[x]TTVKDTMNVDINAIK	0	0	1732.902849	0.0175	0.2800
EPPVYTPPK[x]DKK	8	0	1397.755400	0.0175	0.2100
EWDSKLK[x]DLR	6	0	1288.677488	0.0175	0.1750
K[x]YYSFDNSLK	0	0	1263.613496	0.0175	0.1750
I[x]INRDIGK	0	0	927.550117	0.0175	0.1400
M[x]TEVLK	0	0	719.388726	0.0175	0.1050
F[x]ATLQK	0	0	706.401341	0.0175	0.1050
RFK[x]K	2	0	577.369985	0.0175	0.0700
F[x]MTR	0	0	553.268226	0.0175	0.0700
TLDSNSLTHEKIEFATITK[x]DTTK	18	0	2592.328152	0.0174	0.4000
IYADLK[x]INEDSKLAVNENLASSK	5	0	2534.322674	0.0174	0.4000
LFK[x]SLGSGMDQEKVLNK	2	0	1893.002891	0.0174	0.2950
FLSK[x]TLDSNSLTHEK	3	0	1718.883832	0.0173	0.2600
K[x]VTSKLLEQEESAEK	0	0	1717.909710	0.0173	0.2600
NEEKK[x]LMELFISK	4	0	1607.859201	0.0173	0.2250
YGEK[x]ESLAAVLVR	3	0	1433.787759	0.0173	0.2250
ATAGPIIADK[x]NCK	9	0	1357.702317	0.0173	0.2250
D[x]VPTFANFHTPIFIAKREDGMK	0	0	2533.278647	0.0173	0.3800
KELFDCLK[x]IMR	7	0	1451.762804	0.0173	0.1900
DYYTKQSK[x]ATR	7	0	1359.678214	0.0173	0.1900
EK[x]VAFILDQVR	1	0	1316.745171	0.0173	0.1900
TTSNICHRLNADVLGQLIK[x]K	18	0	2280.237118	0.0172	0.3450
FATLQK[x]SKR	5	0	1077.629423	0.0172	0.1550
HNNHMAKVLTLELYK[x]K	14	0	1938.050842	0.0172	0.2750
LSLFSNK[x]ENELRQAVR	6	0	1903.027465	0.0172	0.2750
VGVFK[x]NVSGNVLSEIK	4	0	1688.946037	0.0172	0.2750
GEK[x]VEDAPENNSFR	2	0	1590.727340	0.0171	0.2400
SNPVFAENDEK[x]GEK	10	0	1562.721193	0.0171	0.2400
K[x]TQIAGGHDIIGPFHVITR	0	0	2059.132592	0.0171	0.3250
VSAMMSCACQK[x]R	10	0	1427.614109	0.0171	0.2050
GVMTLGFDLIK[x]R	10	0	1348.753625	0.0171	0.2050
SSTAAK[x]TFLEKR	5	0	1337.730248	0.0171	0.2050
CIK[x]IACWVVGSGDTIYDCVR	2	0	2371.112179	0.0170	0.3400
GIDLKSIAEK[x]MNGASGAELK	9	0	2031.066940	0.0170	0.3400
SGFEK[x]IDLTR	4	0	1164.613831	0.0170	0.1700
WAFAEK[x]QYGYGTQTV	5	0	1747.820509	0.0170	0.2550
DSYLIIDK[x]LPSEYDSRVK	7	0	2140.105099	0.0169	0.3050
TK[x]VVDRYADVIASIGLSR	1	0	1962.089727	0.0169	0.3050
LGLDSEESAEYIVAK[x]GIR	14	0	1949.010477	0.0169	0.3050
IWK[x]SDEINEVLNK	2	0	1586.830346	0.0169	0.2200
STMLEKIK[x]ENQEK	7	0	1576.812980	0.0169	0.2200
V[x]SPTGQITSTSAR	0	0	1303.673128	0.0169	0.2200
KCIK[x]IACWVVGSGDTIYDCVR	3	0	2499.207134	0.0169	0.3550
SEFQRLTHEK[x]STMLEK	9	0	1962.983216	0.0169	0.2700
IMK[x]LCFDELKK	2	0	1423.756658	0.0168	0.1850
ELKK[x]EEMVMLK	3	0	1376.740675	0.0168	0.1850
VLTLELYK[x]KLR	7	0	1374.859801	0.0168	0.1850
YK[x]EDTALRSEM	1	0	1341.623403	0.0168	0.1850
LILVDDEK[x]TSWIYK	7	0	1721.923907	0.0168	0.2350
GGLGYPEDAIGK[x]TKLVK	11	0	1744.972250	0.0168	0.2850
YEALSK[x]HIIMFDCKILEFTK	5	0	2485.274807	0.0168	0.3350
GK[x]SALSTLNGFVEELKAEVR	1	0	2147.158527	0.0168	0.3350
EVIELPLKNPELFLRVGIK[x]PPK	18	0	2528.509290	0.0166	0.3650
SIMLYLMVQSVNSELK[x]LLSSAK	15	0	2453.327233	0.0166	0.3650
AGNRSVMAPLFLHDK[x]YDGR	14	0	2146.074090	0.0166	0.3150
NLQVAKSLDK[x]QMVEER	9	0	1886.988302	0.0166	0.2650
ASK[x]VLELRAELDK	2	0	1470.840518	0.0165	0.2150
FIVK[x]ASSGPR	3	0	1060.602876	0.0165	0.1650
KTTEEK[x]EATPMEMDEEK	5	0	2024.891743	0.0165	0.2800
FLKTSK[x]TPPTAMLSSVR	5	0	1863.028712	0.0165	0.2800
D[x]DGLEDDMPALADEEFEKMDR	0	0	2440.004526	0.0164	0.3450
GGNMDSLK[x]INFSAFQLPVVTR	7	0	2293.188777	0.0164	0.3450
G[x]QAQSGNFSNFGDGANGDNKK	0	0	2111.925576	0.0164	0.3450
IEFATITK[x]DTTKNK	7	0	1608.872208	0.0164	0.2300
SAK[x]IVRTLIDK	2	0	1242.765906	0.0164	0.1800
EGK[x]VTFFYTDYIGVYAPRK	2	0	2253.146903	0.0163	0.3100
VVKGNQK[x]FSSTADYMNMSS	6	0	2092.955678	0.0163	0.3100
DISSK[x]SPSGNDALNDK	4	0	1646.774679	0.0162	0.2600
EAEAAK[x]DEQIEK	5	0	1359.651724	0.0162	0.1950
NKVLVK[x]VHPEGK	5	0	1346.803351	0.0162	0.1950
IDELVSNNEK[x]IWKVMCK	9	0	2105.064830	0.0162	0.2750
TMLVK[x]AVANSTAANFIR	4	0	1805.982099	0.0162	0.2750
KILFENPDEATK[x]R	11	0	1559.830681	0.0162	0.2100
LNFSSLK[x]MKDAVK	6	0	1479.811862	0.0162	0.2100
LGSTLK[x]SIMLYLMVQSVNSELK	5	0	2453.327233	0.0161	0.3550
EDVQSLKLK[x]YYEQK	8	0	1769.919882	0.0161	0.2250
K[x]EEPKSETLENFTR	0	0	1706.847448	0.0161	0.2250
YEAK[x]AIGSGSEPAKSELVK	3	0	1963.026127	0.0161	0.3050
IEPLK[x]LKVLVQGLER	4	0	1734.076651	0.0160	0.2400
IEDTDK[x]YDKK	5	0	1253.613888	0.0160	0.1600
QYTVGQGYTK[x]AAWFEK	9	0	1875.915465	0.0159	0.2550
Q[x]YTVGQGYTKAAWFEK	0	0	1875.915465	0.0159	0.2550
ELNLMDPK[x]VPEDIFKTHLEVAR	7	0	2593.357284	0.0159	0.3500
EDALFKNEEK[x]K	9	0	1349.682631	0.0159	0.1750
EIK[x]PNIRVALR	2	0	1307.803685	0.0159	0.1750
KGTK[x]TSETNDR	3	0	1235.610532	0.0159	0.1750
EWNQNIK[x]NLSNVVEISGK	6	0	2071.069718	0.0158	0.2850
NK[x]MVCK	1	0	778.382925	0.0158	0.0950
DKK[x]DQK	2	0	760.407879	0.0158	0.0950
LDVAK[x]R	4	0	700.423137	0.0158	0.0950
ILFENPDEATK[x]RK	10	0	1559.830681	0.0158	0.2050
TAALSARPAK[x]NIR	9	0	1367.799660	0.0158	0.2050
LNSLPLLQQLVK[x]CFIVNELMR	11	0	2527.401730	0.0157	0.3300
KEEPK[x]SETLENFTR	4	0	1706.847448	0.0157	0.2200
ILFSDVK[x]AMTTGLR	6	0	1550.848972	0.0157	0.2200
TKLVK[x]ER	4	0	872.544305	0.0157	0.1100
KLDVAK[x]R	5	0	828.518092	0.0157	0.1100
SPAIIFIDELDAIGTK[x]RFDSEK	15	0	2464.284838	0.0157	0.3450
WIEALRDIK[x]SMIADK	8	0	1787.960303	0.0157	0.2350
GQAQSGNFSNFGDGANGDNK[x]KDQK	19	0	2483.106041	0.0156	0.3750
INVK[x]FFEK	3	0	1023.575269	0.0156	0.1250
K[x]TVQYATK	0	0	937.523235	0.0156	0.1250
M[x]TDKYAFSLTTFSPNGK	0	0	1906.913413	0.0156	0.2650
YAVISGAISLDRVDVK[x]TK	15	0	1934.083580	0.0156	0.2800
HSTFIITK[x]R	7	0	1101.629423	0.0156	0.1400
KEAGFIDDILIITPASK[x]EK	16	0	2087.151320	0.0155	0.2950
SLK[x]DECKQDIMFELGLLQER	2	0	2451.213662	0.0155	0.3100
LREWNQNIK[x]NLSNVVEISGK	8	0	2340.254878	0.0155	0.3100
ELFDCLK[x]IMR	6	0	1323.667849	0.0155	0.1550
TNSTDEK[x]GTK	6	0	1079.509429	0.0155	0.1550
M[x]GQAQSGNFSNFGDGANGDNKK	0	0	2242.966054	0.0155	0.3400
ATK[x]QSKYTYDR	2	0	1359.678214	0.0155	0.1700
K[x]VIARLQSYDR	0	0	1347.762215	0.0155	0.1700
IDLTRIVK[x]SAK	7	0	1242.765906	0.0155	0.1700
K[x]AMVNIDTIDNK	0	0	1360.701983	0.0154	0.1850
SK[x]RSIGISDALQMAADAQPAVGLAR	1	0	2525.338279	0.0154	0.3850
YYK[x]DGIYDLLHACVDR	2	0	1999.946105	0.0153	0.2450
ALTCK[x]MPGTLLPGPGK	4	0	1639.878887	0.0153	0.2450
ALTLK[x]TGPPGPPCGGK	4	0	1549.828571	0.0153	0.2450
CSPSATLTHRTMTEK[x]AR	14	0	1945.946117	0.0153	0.2600
ENWK[x]YACKILGVVEGQFSRPAK	3	0	2579.331740	0.0152	0.3350
V[x]GVFKNVSGNVLSEIKNNWQIER	0	0	2629.397507	0.0152	0.3500
FLSKTLDSNSLTHEK[x]IEFATITK	14	0	2622.390357	0.0152	0.3500
SSEQANLYERK[x]TLVAHAVLK	10	0	2256.222519	0.0150	0.3000
LQK[x]DLGQVLNKYVQVEQR	2	0	2157.190495	0.0150	0.2700
INADHK[x]LNSLPLLQQLVK	5	0	2043.183957	0.0150	0.2700
EMK[x]KDSESTEEK	2	0	1439.644921	0.0150	0.1800
VVDK[x]DGIREINI	3	0	1369.756460	0.0150	0.1800
KTELFK[x]ASTSAK	5	0	1309.724101	0.0150	0.1800
IQYVGKQDPK[x]K	9	0	1302.729522	0.0150	0.1650
EWDSK[x]LKDLR	4	0	1288.677488	0.0150	0.1500
SQDISINGNSK[x]K	10	0	1289.657479	0.0150	0.1800
M[x]PPKEDWEK	0	0	1158.537893	0.0150	0.1350
LAHLSK[x]HPK	5	0	1029.608297	0.0150	0.1350
DAGK[x]DEFSR	3	0	1023.462090	0.0150	0.1350
S[x]GYDR	0	0	596.255412	0.0150	0.0750
VLK[x]TK	2	0	587.400615	0.0150	0.0750
VVGQLLEKLKPLIEK[x]GGDWER	14	0	2406.363362	0.0150	0.3150
LDDMSLIK[x]EDCEAATDPLLKK	7	0	2404.186446	0.0150	0.3150
EK[x]QNTPVLFDSKEAVLK	1	0	1945.051948	0.0150	0.2550
DHDLAPLYK[x]YLSENPK	8	0	1901.952241	0.0150	0.2400
FHQLK[x]PTRVLTLAMVK	4	0	1881.102150	0.0150	0.2400
QEVAAQKSSEETEDK[x]K	14	0	1805.864214	0.0150	0.2400
VISMEKGGNMK[x]EVFR	10	0	1723.874862	0.0150	0.2250
FCVGLQK[x]IEEIFK	6	0	1609.853723	0.0150	0.1950
TGRK[x]EPPVYTPPK	3	0	1468.803742	0.0150	0.1950
D[x]KKLIPIR	0	0	981.633448	0.0150	0.1200
DSEALK[x]TR	5	0	918.477013	0.0150	0.1200
ENAINK[x]K	5	0	815.450075	0.0150	0.1050
QYSAK[x]AK	4	0	794.428614	0.0150	0.1050
ERGTCAGEVFMALK[x]GMALGSANEK	13	0	2526.202777	0.0148	0.3550
QIAK[x]FVVSLGERVSPTDIEEGMR	3	0	2560.331798	0.0148	0.3400
VDK[x]PDGTMDYDSMDNIFFAK	2	0	2308.002683	0.0147	0.2950
FGDGIQIAQLALK[x]HRENK	12	0	2037.111857	0.0147	0.2650
RQTLNK[x]IALDEQIQALK	5	0	1981.131923	0.0147	0.2500
K[x]APNTVYAVQFLEAVYK	0	0	1940.040658	0.0147	0.2500
NCACVISQK[x]KVPDK	8	0	1645.827913	0.0146	0.2050
YVQVEQRNK[x]PDER	8	0	1659.832802	0.0146	0.1900
VLRQVMEEK[x]LDSK	8	0	1573.849698	0.0146	0.1900
LKPLIEK[x]GGDWER	6	0	1539.840853	0.0146	0.1900
MSERDTALEK[x]YK	9	0	1469.718358	0.0146	0.1750
ILLDLVYAFIK[x]SNQATTSTDR	10	0	2368.263712	0.0145	0.3050
VFHPITKAVILSDTKPVDK[x]K	18	0	2235.298978	0.0145	0.2900
M[x]FMTRSEYDR	0	0	1334.574681	0.0145	0.1450
NCACVISQK[x]K	8	0	1206.584850	0.0145	0.1450
ENQEK[x]ISNNK	4	0	1202.589070	0.0145	0.1450
TVQYATK[x]RSK	6	0	1180.656362	0.0145	0.1450
NEEEPTKK[x]GINIDQSSNSK	7	0	2117.023553	0.0145	0.2750
YLHQSLK[x]YK	6	0	1178.644738	0.0144	0.1300
SMAIDK[x]DIR	5	0	1047.538227	0.0144	0.1300
N[x]SIVSKYTQSTNNDDPK	0	0	1909.901659	0.0144	0.2450
QSK[x]YTYDR	2	0	1059.498475	0.0144	0.1150
QAREK[x]VLK	4	0	970.592313	0.0144	0.1150
LMGQINKMPLLQSSVALLGQK[x]IR	20	0	2537.454825	0.0143	0.3300
YPHGMTETLNTK[x]LGLGIAYQLR	11	0	2475.294296	0.0143	0.3150
FVK[x]LGIDPPKGIMLYGPPGTGK	2	0	2284.265236	0.0143	0.3150
DEK[x]SGVK	2	0	761.391895	0.0143	0.1000
HGGYKPTDKHK[x]TDLNHENLK	10	0	2331.171880	0.0143	0.2850
TLDSNSLTHEK[x]IEFATITK	10	0	2147.110911	0.0142	0.2700
VVK[x]GNQKFSSTADYMNMSS	2	0	2092.955678	0.0142	0.2700
GQAQSGNFSNFGDGANGDNKK[x]DQK	20	0	2483.106041	0.0142	0.3400
FIK[x]HADATCVHR	2	0	1453.724781	0.0142	0.1700
GK[x]YYPLKSMTEK	1	0	1443.743119	0.0142	0.1700
M[x]ESLQRLLQGAR	0	0	1400.755746	0.0142	0.1700
S[x]PTGQITSTSAR	0	0	1204.604720	0.0142	0.1700
MRK[x]LAR	2	0	773.469370	0.0142	0.0850
EKQNTPVLFDSK[x]EAVLK	11	0	1945.051948	0.0141	0.2400
MTDK[x]YAFSLTTFSPNGK	3	0	1906.913413	0.0141	0.2400
FNSNAIAAVATK[x]MVTLK	11	0	1777.975953	0.0141	0.2400
EAVLKLK[x]LELK	6	0	1282.822356	0.0141	0.1550
VVSSAIVDK[x]YIGESAR	8	0	1692.904567	0.0141	0.2250
GQAQSGNFSNFGDGANGDNK[x]K	19	0	2111.925576	0.0140	0.2950
QILDCIVNLSEPAK[x]KSGFEK	13	0	2275.188107	0.0140	0.2800
RLLK[x]LEEAMK	3	0	1229.716515	0.0140	0.1400
RVEFK[x]MGNGK	4	0	1164.607305	0.0140	0.1400
KDYTMAQPEFFK[x]AVR	11	0	1829.913356	0.0140	0.2100
LAAPQLVQMFIGDGAK[x]LVR	15	0	2026.139651	0.0139	0.2650
ATAGPIIADKNCK[x]K	12	0	1485.797272	0.0139	0.1950
NK[x]HCLIKMNHGTTTLAFR	1	0	2141.098527	0.0139	0.2500
D[x]DGLEDDMPALADEEFEK	0	0	2037.836007	0.0139	0.2500
K[x]LMELFISK	0	0	1107.636148	0.0139	0.1250
FDSEK[x]AGDR	4	0	1023.462090	0.0139	0.1250
HNDLAQLVQQSRPLMANFSK[x]AK	19	0	2495.306589	0.0139	0.3050
FFEK[x]EDVQSLKLK	3	0	1609.871482	0.0138	0.1800
FHQLKPTRVLTLAMVK[x]R	15	0	2037.203252	0.0138	0.2350
IMSLYSSRGTLK[x]VHTIR	11	0	1961.087952	0.0138	0.2350
EDTEAVLK[x]RINDTVGIK	7	0	1900.026461	0.0138	0.2350
DGLEDDMPALADEEFEK[x]MDRR	16	0	2481.078690	0.0138	0.2900
LRTFHILEPK[x]EK	9	0	1509.866674	0.0138	0.1650
GAIESYK[x]VVDASIVSK	6	0	1664.898420	0.0137	0.2200
LLIFEK[x]QVRQASDTSTNTK	5	0	2178.164339	0.0137	0.2600
IDRK[x]VEFGLPDLEGR	3	0	1742.931448	0.0137	0.2050
DFLDAVQKVVK[x]GNQK	10	0	1687.925636	0.0137	0.2050
QIAIVVNQNWYCANTK[x]YVTGPK	15	0	2566.300107	0.0136	0.3000
VISMEK[x]GGNMK	5	0	1192.594355	0.0136	0.1500
YYK[x]DGIYDLLHACVDRIK	2	0	2241.125119	0.0136	0.2450
KQCVIANSCK[x]TAINTGGGSVAVFNK	9	0	2623.320910	0.0136	0.3400
DCISGWGCVVYVITADKCIK[x]R	19	0	2499.207134	0.0136	0.2850
NELEK[x]LNFSSLKMK	4	0	1679.891560	0.0136	0.1900
EEFAEK[x]AVSVIQAR	5	0	1575.825595	0.0136	0.1900
ELAAIK[x]EDTEAVLK	5	0	1528.834763	0.0136	0.1900
TGIATMLTRGEIK[x]K	12	0	1517.859870	0.0136	0.1900
AQARAK[x]R	5	0	799.477625	0.0136	0.0950
GVMTLGFDLIK[x]RVYPYR	10	0	2027.102541	0.0135	0.2300
SLKDECK[x]QDIMFELGLLQER	6	0	2451.213662	0.0135	0.2700
VFHPITK[x]AVILSDTKPVDKK	6	0	2235.298978	0.0135	0.2700
RK[x]IFTIHTSK	1	0	1229.724379	0.0135	0.1350
WK[x]TLSKESAR	1	0	1204.656362	0.0135	0.1350
LEFIK[x]VIPVEELKEIK	4	0	1926.144056	0.0134	0.2150
VIGSELVQK[x]YVGEGAR	8	0	1703.920551	0.0134	0.2150
SSSDMAYTSMFK[x]GNQKVVK	11	0	2107.007711	0.0134	0.2550
DEFSRK[x]EAGFIDDILIITPASK	5	0	2464.284838	0.0134	0.2950
IEPLKLK[x]VLVQGLER	6	0	1734.076651	0.0133	0.2000
YIPNPVLVIIDVK[x]PK	12	0	1707.033394	0.0133	0.2000
YTGLLRVSAMMSCACQK[x]R	16	0	2131.015784	0.0133	0.2400
NSIVSKYTQSTNNDDPK[x]K	16	0	2037.996615	0.0133	0.2400
LFAYPPK[x]SVQPTAKTVQK	6	0	2002.125051	0.0133	0.2400
NAYVINLK[x]QIAK	7	0	1373.803016	0.0133	0.1600
GSDAAPQASK[x]KK	9	0	1186.630541	0.0133	0.1600
LLVK[x]DRIDK	3	0	1098.676036	0.0133	0.1200
IQK[x]ENR	2	0	786.434760	0.0133	0.0800
ASK[x]AAR	2	0	602.349976	0.0133	0.0800
SAK[x]GTK	2	0	590.338744	0.0133	0.0800
ASRGAATIK[x]GAIWYGIDFTAAR	8	0	2295.212290	0.0132	0.2900
LELKK[x]ANWCDK	4	0	1403.723052	0.0132	0.1450
S[x]SKDISSKSPSGNDALNDK	0	0	1948.933683	0.0132	0.2500
LEFIKVIPVEELK[x]EIK	12	0	1926.144056	0.0131	0.2100
AKWSTAETLTNNK[x]IDR	12	0	1846.953636	0.0131	0.2100
K[x]DSESTEEKEAQAVQR	0	0	1833.870361	0.0131	0.2100
NIRIHAYVK[x]VLTLSLMEELHK	8	0	2506.409261	0.0131	0.2750
CTK[x]IIENEQSAEKNAYVINLK	2	0	2464.263053	0.0131	0.2750
QDPK[x]KHLDAEVQK	3	0	1534.810280	0.0131	0.1700
HNFVGLFVELSK[x]LLVKDR	11	0	2113.204692	0.0131	0.2350
DLKLK[x]WSDER	4	0	1288.677488	0.0130	0.1300
K[x]YDKTEDDIK	0	0	1253.613888	0.0130	0.1300
SSHIITK[x]ELK	6	0	1154.665864	0.0130	0.1300
VVTSK[x]LLKPR	4	0	1139.738968	0.0130	0.1300
K[x]DLVR	0	0	629.386026	0.0130	0.0650
KDK[x]PK	2	0	614.375128	0.0130	0.0650
VSTK[x]K	3	0	561.348581	0.0130	0.0650
AK[x]SAK	1	0	503.306720	0.0130	0.0650
IDVEESIAGYQLARSK[x]R	15	0	1934.022044	0.0129	0.2200
ATSTGTTIVGVIAK[x]DCIVLGADTR	13	0	2418.278703	0.0129	0.3100
SNDIEK[x]AIDLYK	5	0	1407.724493	0.0129	0.1550
YEAFEK[x]ADSCILDLTGAFR	5	0	2205.041118	0.0129	0.2450
SGNLPDADNSK[x]SDISKSSM	10	0	1951.879206	0.0129	0.2450
KCLTDLEDEAPAK[x]DILLDMSR	12	0	2432.192593	0.0129	0.2700
NPK[x]ADPLDERLSGVVEGIFQK	2	0	2311.217098	0.0129	0.2700
AVK[x]PTDMEQFAFYK	2	0	1673.812254	0.0129	0.1800
Q[x]DYDLVR	0	0	907.439903	0.0129	0.0900
K[x]ARQAAK	0	0	771.471479	0.0129	0.0900
LFQVEYAIEAIKLGSTAIGVK[x]TK	20	0	2478.409640	0.0128	0.2950
QTLNK[x]IALDEQIQALK	4	0	1825.030821	0.0128	0.2050
NMGTVVDLLIENK[x]ASALL	12	0	1900.033855	0.0128	0.2300
NKMVCK[x]IWK	5	0	1205.641245	0.0128	0.1150
VEFK[x]MGNGK	3	0	1008.506203	0.0128	0.1150
DVPTFANFHTPIFIAK[x]REDGMK	15	0	2533.278647	0.0127	0.2800
LENVK[x]IYADLK	4	0	1304.733939	0.0127	0.1400
DFLDAVQK[x]VVK	7	0	1260.707726	0.0127	0.1400
GITVLK[x]PDDDK	5	0	1199.639709	0.0127	0.1400
AASIAVEDEK[x]R	9	0	1187.614557	0.0127	0.1400
AMEQQDIKPTVQNGEVSANAEQK[x]A	22	0	2585.239020	0.0127	0.3050
VAQTTYK[x]KIYNEYPPTK	6	0	2043.067597	0.0126	0.2150
LAEGESEEVK[x]AYMDPHR	9	0	1959.899550	0.0126	0.2150
QDIMFELGLLQERLAEK[x]WR	16	0	2374.246622	0.0126	0.2400
WCERISPGYDVYEGSFEK[x]EGK	17	0	2535.137525	0.0126	0.2650
K[x]TLVAHAVLKVGSALVGSQTK	0	0	2106.252365	0.0126	0.2650
TQLADILSVLGMSYSNTSK[x]HESLK	18	0	2621.336941	0.0125	0.3000
ALTCK[x]MPGTLLPGPGKGYIGDPIK	4	0	2483.327901	0.0125	0.3000
DGLEDDMPALADEEFEK[x]MDR	16	0	2324.977588	0.0125	0.2500
GVVALVEDKTK[x]SVALGGITK	10	0	1984.156741	0.0125	0.2500
KEFEIIK[x]GVLCQFR	6	0	1765.954825	0.0125	0.1750
QIKEIK[x]EVIELPVK	5	0	1665.007573	0.0125	0.1750
VTQKK[x]PPVQPLAYK	4	0	1595.939834	0.0125	0.1750
ELEAMK[x]LLRPRK	5	0	1482.870377	0.0125	0.1500
LSLFSNK[x]ENELR	6	0	1448.762272	0.0125	0.1500
K[x]LEGTIDYQK	0	0	1193.629146	0.0125	0.1250
PFGNTHNK[x]FK	7	0	1188.603937	0.0125	0.1250
THAVLVALK[x]R	8	0	1106.692354	0.0125	0.1250
DAVK[x]EAAR	3	0	858.455887	0.0125	0.1000
EK[x]WIAK	1	0	773.443537	0.0125	0.0750
LNDPEDK[x]YEALSKHIIMFDCK	6	0	2565.224226	0.0124	0.2600
K[x]YYESFADFDSEGTDAYLTYK	0	0	2512.095710	0.0124	0.2600
TKK[x]ACIIFFDEIDAIGGAR	2	0	2124.103657	0.0124	0.2350
LVLK[x]EVFLSFHNLVGRR	3	0	2026.183900	0.0124	0.2100
K[x]ACIIFFDEIDAIGGAR	0	0	1894.961028	0.0124	0.2100
HEDALAK[x]LGATLAQGIIDAGGR	6	0	2176.159922	0.0123	0.2700
NSTNNTK[x]ER	6	0	1062.505347	0.0122	0.1100
VVKVDAQDFLK[x]VAETR	10	0	1817.004608	0.0122	0.1950
K[x]PRRLLK	0	0	909.623554	0.0121	0.0850
M[x]SSKSSLELANNAVKSNDIEK	0	0	2264.131715	0.0121	0.2550
IHLEK[x]VSKQGEIDYEALVK	4	0	2198.194577	0.0121	0.2300
DAYVYSIVAIARIK[x]LISGK	13	0	2079.209109	0.0121	0.2300
GNAK[x]FGDGIQIAQLALKHR	3	0	2036.127841	0.0121	0.2300
TPNDTQK[x]YSNDK	6	0	1409.642221	0.0121	0.1450
G[x]GLGYPEDAIGKTKLVK	0	0	1744.972250	0.0121	0.2050
ENWKYACK[x]ILGVVEGQFSRPAK	7	0	2579.331740	0.0120	0.2650
QDLADATVETLKAIEGK[x]IAR	16	0	2141.169090	0.0120	0.2400
M[x]SSKDISSKSPSGNDALNDK	0	0	2079.974162	0.0120	0.2400
INVK[x]FFEKEDVQSLK	3	0	1822.982813	0.0120	0.1800
Y[x]TVGQGYTKAAWFEK	0	0	1747.856893	0.0120	0.1800
LELK[x]K	3	0	629.411178	0.0120	0.0600
DQPK[x]K	3	0	614.338744	0.0120	0.0600
HHFYAK[x]IDRPAQVISFKK	5	0	2184.195523	0.0119	0.2150
DKLVLK[x]EVFLSFHNLVGR	5	0	2113.204692	0.0119	0.2150
IVAFVGSPIVEDEK[x]NLIR	13	0	1998.114879	0.0119	0.2150
LFQAEYAYK[x]AVENASTCIGIK	8	0	2375.183021	0.0119	0.2500
YLDSQRVAIK[x]K	9	0	1319.756069	0.0118	0.1300
VPEDIFK[x]THLEVAR	6	0	1652.888526	0.0118	0.1650
VSTK[x]KILGVAAEDK	3	0	1457.845270	0.0118	0.1650
C[x]SPSATLTHRTMTEKAR	0	0	1945.946117	0.0118	0.2000
SMRYPMDAHK[x]SELEGVEEAR	9	0	2334.073155	0.0117	0.2350
TVLQDVEANIAALMQATK[x]QRDPR	17	0	2567.348842	0.0117	0.2700
VSEVLNSEDITGIQEK[x]STDLR	15	0	2332.175685	0.0117	0.2450
QGDVLLNK[x]LQKYQATVMR	7	0	2104.146189	0.0117	0.2100
S[x]PTGQITSTSARSGK	0	0	1476.753161	0.0117	0.1750
FKLNVYK[x]YR	6	0	1229.692020	0.0117	0.1050
NFGRDLK[x]LK	6	0	1089.629423	0.0117	0.1050
AK[x]YASQKRP	1	0	1047.582476	0.0117	0.1050
QIK[x]EIK	2	0	757.469750	0.0117	0.0700
VDVK[x]TK	3	0	688.411904	0.0117	0.0700
G[x]VFKNVSGNVLSEIKNNWQIER	0	0	2530.329098	0.0116	0.2550
YGLQGPTWLVHK[x]ENAINKK	11	0	2195.185017	0.0116	0.2200
LVK[x]APALDGALQGVIQFMK	2	0	1998.133505	0.0116	0.2200
EYLEKNWK[x]EGLSR	7	0	1650.836493	0.0115	0.1500
K[x]ILFENPDEATKR	0	0	1559.830681	0.0115	0.1500
VDAQDFLK[x]VAETR	7	0	1490.772835	0.0115	0.1500
KGINIDQSSNSK[x]DPEEEAEMMTK	11	0	2580.168225	0.0115	0.2650
MDK[x]EMAEADLDDDEPDLGEF	2	0	2283.903424	0.0115	0.2300
LTLEAMDLEIVEK[x]EHFK	12	0	2044.054981	0.0115	0.1950
M[x]ATTVKDTMNVDINAIK	0	0	1863.943328	0.0115	0.1950
VNLEAYLDLSITPK[x]QHAVNER	13	0	2409.265107	0.0114	0.2400
KNVPK[x]LQNVSNFQK	4	0	1642.915408	0.0114	0.1600
AITSVHARQEYALALQK[x]WDLSR	16	0	2555.360731	0.0114	0.2500
GNQK[x]VVKVDAQDFLK	3	0	1687.925637	0.0113	0.1700
YGLQGPTWLVHKENAINK[x]K	17	0	2195.185017	0.0113	0.2150
CFGIK[x]FDIMPRK	4	0	1510.778788	0.0113	0.1350
K[x]YDK	0	0	552.290736	0.0113	0.0450
ISYGDSGLRTEPK[x]AVDEEMK	12	0	2224.068057	0.0112	0.2250
DLGQVLNK[x]YVQVEQRNKPDER	7	0	2527.314175	0.0112	0.2350
VELAKQNLFVPTSDK[x]EK	14	0	1945.051948	0.0112	0.1900
D[x]GLEDDMPALADEEFEK	0	0	1922.809068	0.0112	0.1900
CVVHLNDASVAAK[x]LLMK	12	0	1868.001115	0.0112	0.1900
K[x]AVYMPLCDPGNK	0	0	1491.721334	0.0112	0.1450
VNLEAYLDLSITPK[x]QHAVNERAK	13	0	2608.397173	0.0111	0.2550
IWK[x]SDEINEVLNKYQETQR	2	0	2392.202175	0.0111	0.2100
SPPQISQWDYK[x]YPLVTHFR	10	0	2361.190494	0.0111	0.2100
E[x]APADPTDEEAMSDEAAAQAITAR	0	0	2459.075713	0.0110	0.2650
AHILRIHAK[x]SMAIDK	8	0	1702.966393	0.0110	0.1650
QILDCIVNLSEPAKK[x]SGFEK	14	0	2275.188107	0.0110	0.2200
FRK[x]LGVKPPK	2	0	1168.744388	0.0110	0.1100
QDPK[x]K	3	0	614.338744	0.0110	0.0550
RK[x]GTK	1	0	588.370711	0.0110	0.0550
AK[x]NPMFALSRLQQSLQVNAHDR	1	0	2523.312735	0.0109	0.2400
GYSK[x]PNERATK	3	0	1249.641438	0.0109	0.1200
DQIGEEK[x]TILQSLLQRAR	6	0	2097.154110	0.0108	0.1950
ILFENPDEATK[x]R	10	0	1431.735725	0.0108	0.1300
QSK[x]ATR	2	0	689.382001	0.0108	0.0650
IVK[x]SAK	2	0	644.422076	0.0108	0.0650
LQK[x]RGTGGVDTAAVGSVFDVSNADR	2	0	2519.272705	0.0108	0.2700
TLDQIAAK[x]LYFYYILFFEK	7	0	2385.265950	0.0108	0.2050
TK[x]KACIIFFDEIDAIGGAR	1	0	2124.103657	0.0108	0.2050
LVPYLTK[x]LESKQR	6	0	1573.919099	0.0108	0.1400
THAVLVALK[x]RNAEELSSYQK	8	0	2256.222519	0.0108	0.2150
DWNACK[x]K	5	0	920.417393	0.0107	0.0750
YLHQSLKYK[x]EDTALR	8	0	1863.984208	0.0107	0.1600
VVGQLLEKLK[x]PLIEK	9	0	1706.070505	0.0107	0.1600
EYGEASTSQLGPIAEDIQIK[x]LDK	19	0	2504.264495	0.0107	0.2450
NLNAPK[x]FSFISNVRPK	5	0	1831.010363	0.0106	0.1700
ITTGDRLILTENIK[x]TK	13	0	1815.046470	0.0106	0.1700
S[x]IMEYNGGSCVAMAGK	0	0	1673.721069	0.0106	0.1700
LLEK[x]LEIK	3	0	984.621882	0.0106	0.0850
VAQTTYK[x]K	6	0	937.523235	0.0106	0.0850
VVDK[x]DGIR	3	0	900.502835	0.0106	0.0850
GGLGYPEDAIGKTK[x]LVK	13	0	1744.972250	0.0106	0.1800
HKFQDILLGAGQAIK[x]AGNR	14	0	2036.127841	0.0105	0.2000
SGNLPDADNSKSDISK[x]SSM	15	0	1951.879206	0.0105	0.2000
TFHILEPK[x]EK	7	0	1240.681514	0.0105	0.1050
VMCKNK[x]TDTK	5	0	1223.600166	0.0105	0.1050
ARK[x]TQIAGGHDIIGPFHVITR	2	0	2286.270805	0.0105	0.2200
MSSK[x]SSLELANNAVKSNDIEK	3	0	2264.131715	0.0105	0.2200
AVILSDTK[x]PVDKKQCVIANSCK	7	0	2473.303140	0.0105	0.2300
CFGIK[x]FDIMPR	4	0	1382.683832	0.0105	0.1150
EEYVSDPK[x]EQM	7	0	1353.575786	0.0105	0.1150
MVILNK[x]DGMER	5	0	1304.658013	0.0105	0.1150
VIPVEELK[x]EIK	7	0	1295.769988	0.0105	0.1150
G[x]LGYPEDAIGK	0	0	1118.560737	0.0105	0.1150
LNFSSLKMK[x]DAVK	8	0	1479.811862	0.0104	0.1350
IITK[x]EGVETRIIPLK	3	0	1709.045018	0.0103	0.1550
SIAEK[x]MNGASGAELK	4	0	1504.755469	0.0103	0.1550
K[x]TLEVLYLKMHNNHAK	0	0	1938.050842	0.0103	0.1650
LDPAGFYIGYK[x]ATSAGPK	10	0	1854.951515	0.0103	0.1850
YYRAVYDTAVVQEDPEK[x]WK	16	0	2359.148355	0.0103	0.1950
LMTEFVDQVDDVVK[x]YEIDK	13	0	2285.113610	0.0103	0.1950
MGTTITALRYK[x]DGVILAADSR	10	0	2251.199340	0.0102	0.2150
AVILSDTKPVDK[x]KQCVIANSCK	11	0	2473.303140	0.0102	0.2250
VGVFK[x]NVSGNVLSEIKNNWQIER	4	0	2629.397507	0.0102	0.2350
TLDSNSLTHEK[x]IEFATITKDTTK	10	0	2592.328152	0.0102	0.2350
VADLK[x]KLEGTIDYQK	4	0	1719.940617	0.0100	0.1500
LISGK[x]LDEARELLVK	4	0	1682.992985	0.0100	0.1500
IDVLFSK[x]IR	6	0	1089.654575	0.0100	0.0900
VNMENLIVTDLGK[x]YAEVLIETAK	12	0	2562.361367	0.0100	0.2300
YK[x]DGVILAADSRTTMGAYIANR	1	0	2385.210964	0.0100	0.2200
EIK[x]PNIRVALRNDSYQLIK	2	0	2269.290536	0.0100	0.1900
MSSK[x]DISSKSPSGNDALNDK	3	0	2079.974162	0.0100	0.2000
EFHK[x]DMTLEEAEVLILK	3	0	2044.054982	0.0100	0.1700
MHNNHAK[x]SLPPEEYDEK	6	0	2037.921346	0.0100	0.1700
ISPGYDVYEGSFEK[x]EGK	13	0	1903.883889	0.0100	0.1700
AGDFQGLNEQLVSLFK[x]K	15	0	1892.999523	0.0100	0.1700
WDLSK[x]QEALYLAQR	4	0	1719.894338	0.0100	0.1400
LSVEALNSLTGEFK[x]GK	13	0	1691.909318	0.0100	0.1600
V[x]SPTGQITSTSARSGK	0	0	1575.821569	0.0100	0.1600
YYIIMGLQASK[x]LR	10	0	1554.859144	0.0100	0.1300
DIGKVVDK[x]CFGIK	7	0	1477.796212	0.0100	0.1300
SQK[x]ALDTLFSAIR	2	0	1448.798656	0.0100	0.1300
K[x]GVVALVEDKTK	0	0	1285.760486	0.0100	0.1200
EPPVYTPPK[x]DK	8	0	1269.660444	0.0100	0.1100
IQK[x]ENRHK	2	0	1051.588622	0.0100	0.0800
GNQK[x]VVK	3	0	771.460247	0.0100	0.0700
VK[x]AFGR	1	0	676.402010	0.0100	0.0600
M[x]FMTR	0	0	684.308705	0.0100	0.0500
ELK[x]K	2	0	516.327120	0.0100	0.0400
L[x]EAPADPTDEEAMSDEAAAQAITAR	0	0	2572.159771	0.0098	0.2450
FLSK[x]TLDSNSLTHEKIEFATITK	3	0	2622.390357	0.0098	0.2250
ELFDPIISDRHGGYKPTDK[x]HK	18	0	2452.249792	0.0098	0.2050
NHASIDKMK[x]SLSEQYTER	8	0	2136.026865	0.0097	0.1750
RPPVIRTTLFK[x]SELAQSK	10	0	2070.194854	0.0097	0.1750
TNTNNSILFAALSK[x]SLVR	13	0	1948.074078	0.0097	0.1750
ATPYRGYSK[x]PNERATK	8	0	1837.943407	0.0097	0.1550
YTVGQGYTK[x]AAWFEK	8	0	1747.856893	0.0097	0.1450
DFLDAVQK[x]VVKGNQK	7	0	1687.925636	0.0097	0.1450
GTTAVLK[x]EDIYK	6	0	1336.723767	0.0096	0.1150
AAK[x]ASRGAATIK	2	0	1143.672345	0.0096	0.1150
ESQLVDK[x]FFEK	6	0	1368.692468	0.0095	0.1050
K[x]NEEKLAEFDK	0	0	1349.682631	0.0095	0.1050
CTKIIENEQSAEK[x]NAYVINLK	12	0	2464.263053	0.0095	0.2000
FLHDK[x]NSDYK	4	0	1265.603994	0.0095	0.0950
RFDSEK[x]AGDR	5	0	1179.563192	0.0095	0.0950
SRQETQYK[x]IDELVSNNEK	7	0	2180.070835	0.0094	0.1700
YYPVRK[x]FTGGVLMLIDR	5	0	2027.102541	0.0094	0.1600
K[x]SRGVILQSDIEEAYAR	0	0	1934.022044	0.0094	0.1600
AANVLAFQSTTK[x]TLALKYPGGGPGK	11	0	2489.364088	0.0094	0.2350
TDK[x]YAFSLTTFSPNGK	2	0	1775.872934	0.0094	0.1500
ATTVK[x]DTMNVDINAIK	4	0	1732.902849	0.0094	0.1500
VISMEK[x]GGNMKEVFR	5	0	1723.874862	0.0093	0.1400
HIEVGDSVLVK[x]IITK	10	0	1649.971524	0.0093	0.1400
TEVLK[x]TNVLQSNENIVQYYTQK	4	0	2611.349222	0.0093	0.2050
TYNLISSYIKSVEISALASK[x]NR	19	0	2456.327369	0.0093	0.2050
LVETSGQIRCGSPYIIEDSK[x]K	19	0	2379.210294	0.0093	0.1950
HIEVGDSVLVKIITK[x]EGVETR	14	0	2321.295344	0.0093	0.1950
LK[x]PLIEKGGDWERK	1	0	1667.935808	0.0093	0.1300
AVEK[x]LSVEALNSLTGEFKGK	3	0	2119.152381	0.0093	0.1850
AHLDVQEK[x]DQPKK	7	0	1534.810280	0.0092	0.1200
MLLTEVHLLESK[x]VYHAIR	11	0	2151.187325	0.0092	0.1650
DSLTVGAFFVYGSSSLYGDGGK[x]LR	21	0	2495.233139	0.0092	0.2200
D[x]YDLVR	0	0	779.381332	0.0092	0.0550
QGLHK[x]K	4	0	709.423471	0.0092	0.0550
EIMLRVEPIPLINGEK[x]R	15	0	2006.134566	0.0091	0.1550
VSPTGQITSTSARSGK[x]K	15	0	1703.916525	0.0091	0.1550
G[x]LGYPEDAIGKTKLVK	0	0	1687.950789	0.0091	0.1450
NYPLILYLVEGNGQTAK[x]RSR	16	0	2291.238503	0.0090	0.1800
K[x]EPPVYTPPK	0	0	1154.633506	0.0090	0.0900
SAK[x]AK	2	0	503.306720	0.0090	0.0450
NIK[x]AMDLGELETFQLLNTR	2	0	2205.146246	0.0089	0.1700
VSTKK[x]ILGVAAEDK	4	0	1457.845270	0.0089	0.1250
GGNMK[x]EVFR	4	0	1036.512349	0.0089	0.0800
TEPK[x]AVDEEMKVR	3	0	1530.771118	0.0088	0.1150
IQDAELAILQK[x]TQNLRR	10	0	2009.138070	0.0088	0.1500
DLGQVLNKYVQVEQRNK[x]PDER	16	0	2527.314175	0.0088	0.1850
VLGVFSEKAQIK[x]ILYVNNAK	11	0	2233.283329	0.0088	0.1750
EYLEK[x]NWK	4	0	1108.555260	0.0088	0.0700
K[x]LGVKPPK	0	0	865.574877	0.0088	0.0700
K[x]MRK	0	0	561.342056	0.0088	0.0350
GK[x]VVIDAFRLINPSTLMMGQEPR	1	0	2571.366408	0.0087	0.2000
K[x]EITPDIFAAIAIINEADR	0	0	2099.126168	0.0087	0.1650
SNPVFAENDEKGEK[x]R	13	0	1718.822295	0.0087	0.1300
AVILSDTKPVDKK[x]QCVIANSCK	12	0	2473.303140	0.0086	0.1900
ELK[x]KEEMVMLK	2	0	1376.740675	0.0086	0.0950
QYSAK[x]AKWSTAETLTNNK	4	0	2040.027522	0.0086	0.1550
VVTALTMLK[x]QHLFR	8	0	1655.954434	0.0086	0.1200
IAYASVVYIADK[x]YK	11	0	1602.865670	0.0086	0.1200
QGITEAYNQK[x]AVEK	9	0	1577.804860	0.0086	0.1200
TLLYGK[x]R	5	0	849.507194	0.0086	0.0600
LLMK[x]VALCANHADSVVK	3	0	1868.001115	0.0085	0.1450
A[x]KVAEQNENPTVGSAQK	0	0	1769.890704	0.0085	0.1450
TVLQDVEANIAALMQATK[x]QR	17	0	2199.168042	0.0085	0.1700
QK[x]SLEKTLVPYLR	1	0	1573.919099	0.0085	0.1100
MNGASGAELK[x]GVCTEAGMFALR	9	0	2269.065233	0.0084	0.1850
Q[x]LMTEFVDQVDDVVK	0	0	1764.860319	0.0083	0.1250
GVFK[x]NVSGNVLSEIK	3	0	1589.877628	0.0083	0.1250
TGPPGPPCGGK[x]FMLK	10	0	1542.768616	0.0083	0.1250
IEFATITK[x]DTTK	7	0	1366.734330	0.0083	0.1000
IWKVMCK[x]NK	6	0	1205.641245	0.0083	0.0750
QVK[x]LLFIEK	2	0	1116.690625	0.0083	0.0750
K[x]TELFK	0	0	764.443203	0.0083	0.0500
DTTK[x]NK	3	0	705.365683	0.0083	0.0500
TIEAITFKTDNHLSSTLEK[x]LSFK	18	0	2622.390357	0.0083	0.1900
VLGVFSEK[x]AQIKILYVNNAK	7	0	2233.283329	0.0082	0.1650
VLNKGDSGEMSLQKLFK[x]	16	0	1893.002891	0.0082	0.1400
NSSSDMAYTSMFK[x]GNQK	12	0	1894.818860	0.0082	0.1400
SPAIIFIDELDAIGTK[x]R	15	0	1858.019923	0.0082	0.1400
FCVGLQKIEEIFK[x]K	12	0	1737.948678	0.0082	0.1150
AVELAAMNK[x]ANMQEVETEEFLR	8	0	2522.214389	0.0082	0.1800
DQPKK[x]VGQYIR	4	0	1330.735668	0.0082	0.0900
EIK[x]EVIELPVK	2	0	1295.769988	0.0082	0.0900
EKSPAIIFIDELDAIGTK[x]R	17	0	2115.157467	0.0082	0.1550
VVGSEFVQK[x]YLGEGPR	8	0	1763.920551	0.0081	0.1300
AVAHHTDCK[x]FIRVSGSELVQK	8	0	2381.227281	0.0081	0.1700
FDSEK[x]AGDREVQR	4	0	1535.732760	0.0081	0.1050
EIINRDIGK[x]VVDK	8	0	1497.851416	0.0081	0.1050
ASRPGAAAK[x]LDGKDELWK	8	0	1912.016567	0.0081	0.1450
QIGIDPPRGVLLYGPPGTGK[x]TMLVK	19	0	2606.461686	0.0080	0.2000
DVEFLHSDK[x]IDTIVK	8	0	1757.919882	0.0080	0.1200
VELAK[x]QNLFVPTSDK	4	0	1687.914404	0.0080	0.1200
FRK[x]PIGATWK	2	0	1202.692354	0.0080	0.0800
MARENAPAIIFIDEIDAIATK[x]R	20	0	2457.304859	0.0080	0.1750
K[x]GFDFEYYQRNLLLQEK	0	0	2190.110853	0.0079	0.1350
DISSKSPSGNDALNDK[x]K	15	0	1774.869635	0.0079	0.1350
AVILSDTK[x]PVDK	7	0	1284.728853	0.0079	0.0950
YTLYDQNDTK[x]EWLDKLGDK	9	0	2344.122200	0.0079	0.1500
IGLSK[x]IRIAYASVVYIADK	4	0	2079.209109	0.0079	0.1500
K[x]NCKADAGITIAPR	0	0	1513.803419	0.0079	0.1100
K[x]EKWIAK	0	0	901.538493	0.0079	0.0550
LFQVEYAIEAIK[x]LGSTAIGVKTK	11	0	2478.409640	0.0078	0.1800
TFHILEPK[x]EKSLLAHK	7	0	1890.072626	0.0078	0.1250
TLSK[x]ESARATIDECMR	3	0	1866.892688	0.0078	0.1250
IQDAELAILQK[x]TQNLR	10	0	1853.036967	0.0078	0.1250
ALQDYK[x]PELASDPIIR	5	0	1827.972976	0.0078	0.1250
IDK[x]NTWNSTLETAKAK	2	0	1818.947489	0.0078	0.1250
K[x]FFAIDTANPIPVFTH	0	0	1816.951123	0.0078	0.1250
GIGSYEK[x]QSEVSVGLR	6	0	1707.879080	0.0078	0.1250
K[x]VAEQNENPTVGSAQK	0	0	1698.853594	0.0078	0.1250
GLATMGMGYLGSTGK[x]TYNLISSYIK	14	0	2625.318122	0.0078	0.1950
M[x]NSIVSKYTQSTNNDDPK	0	0	2040.942138	0.0078	0.1400
FFYILYFELYK[x]IAQDTLARR	10	0	2569.373199	0.0077	0.1550
K[x]VSTTPANSFELK	0	0	1420.756126	0.0077	0.1000
NK[x]PDERFNTGVVNVR	1	0	1743.901545	0.0077	0.1150
GYQTIELDKK[x]LDVAK	9	0	1719.940617	0.0077	0.1150
C[x]SPSATLTHRTMTEK	0	0	1718.807905	0.0077	0.1150
V[x]PTFANFHTPIFIAK	0	0	1701.924185	0.0077	0.1150
QDLADATVETLK[x]AIEGK	11	0	1800.946820	0.0076	0.1300
YVVDISPDIDIKEIK[x]PNIR	14	0	2226.225875	0.0076	0.1450
MPGTLLPGPGK[x]GYIGDPIK	10	0	1910.033463	0.0076	0.1450
LNQQSVLLPLLK[x]DNIAHR	11	0	2071.190103	0.0075	0.1350
VLGVFSEK[x]AQIK	7	0	1317.765572	0.0075	0.0900
IMK[x]LCFDELK	2	0	1295.661702	0.0075	0.0750
HK[x]TPDK	1	0	724.386752	0.0075	0.0450
M[x]SGYDR	0	0	727.295891	0.0075	0.0450
EIDMTCAREASK[x]TLSK	11	0	1838.886542	0.0075	0.1200
LAQFEK[x]EEYVSDPK	5	0	1681.819840	0.0075	0.1050
ENK[x]IQRQR	2	0	1070.594434	0.0075	0.0600
NWK[x]EGLSR	2	0	988.508981	0.0075	0.0600
VVSSAIVDK[x]YIGESARIIR	8	0	2075.173785	0.0074	0.1400
GVLLYGPPGTGK[x]TLLAR	11	0	1711.998405	0.0074	0.1250
DYGK[x]FLSAMHDLPVR	3	0	1747.871494	0.0073	0.1100
VMK[x]SEFQRLTHEK	2	0	1631.845282	0.0073	0.0950
QKSLEK[x]TLVPYLR	5	0	1573.919099	0.0073	0.0950
ESDK[x]APDLIELNR	3	0	1498.762664	0.0073	0.0950
LALTK[x]PKGTPGYGPLGVLPK	4	0	2006.192733	0.0072	0.1450
D[x]TEMSVNMSDFLHDQATR	0	0	2095.893807	0.0072	0.1300
DIK[x]SMIADK	2	0	1019.532081	0.0072	0.0650
NAEELSSYQK[x]KLIR	9	0	1677.904901	0.0071	0.1000
VTSK[x]LLEQEESAEK	3	0	1589.814754	0.0071	0.1000
LFAYPPK[x]SVQPTAK	6	0	1545.855441	0.0071	0.1000
S[x]RSYDSR	0	0	869.399102	0.0071	0.0500
LREEIQK[x]GDGGTDYVCVPK	6	0	2163.062913	0.0071	0.1350
DYGK[x]FLSAMHDLPVRGNAK	3	0	2118.067943	0.0071	0.1350
VSGSELVQK[x]YIGEGSRMVR	8	0	2094.089070	0.0071	0.1350
AASLLK[x]VNMENLIVTDLGK	5	0	2028.128811	0.0071	0.1350
GDYNGIQDIVAQGTVGISDQK[x]LTR	20	0	2547.292771	0.0071	0.1700
G[x]GLGYPEDAIGK	0	0	1175.582198	0.0071	0.0850
FAASK[x]EKQNTPVLFDSK	4	0	1908.994437	0.0071	0.1200
KAMVNIDTIDNK[x]VATTM	11	0	1863.943328	0.0071	0.1200
LIIPSDDALRTNAIVMK[x]DIR	16	0	2253.251374	0.0070	0.1400
KAQSGPDASAK[x]LPTVIPTTR	10	0	2037.121751	0.0070	0.1400
VVTSKLLK[x]PR	7	0	1139.738968	0.0070	0.0700
MK[x]DAVKEAAR	1	0	1117.591321	0.0070	0.0700
K[x]AFGR	0	0	577.333601	0.0070	0.0350
V[x]GVFK	0	0	548.332206	0.0070	0.0350
VGVFKNVSGNVLSEIK[x]NNWQIER	15	0	2629.397507	0.0070	0.1600
SSLELANNAVK[x]SNDIEKAIDLYK	10	0	2534.322675	0.0070	0.1600
ANNWSK[x]FTATAALGVIHR	5	0	1956.032885	0.0069	0.1250
QTETINWLEK[x]RFK	9	0	1691.899424	0.0069	0.0900
INLIETLRTITDGK[x]IYVEVER	13	0	2474.374317	0.0069	0.1450
KLEK[x]GQSIDDMIPAQK	3	0	1799.945046	0.0069	0.1100
IK[x]ILFSDVKAMTTGLR	1	0	1792.027986	0.0069	0.1100
GQYSTVGK[x]VAVGQQYR	7	0	1739.895399	0.0069	0.1100
HKTPDK[x]GYGHR	5	0	1294.653005	0.0068	0.0750
CNK[x]FFYILYFELYK	2	0	1946.963993	0.0068	0.0950
DPEEEAEMMTK[x]ETTEKK	10	0	2024.891743	0.0068	0.1150
IGLVRLPEANFEPLEK[x]R	15	0	1980.115548	0.0068	0.1150
HNNHMAK[x]VLTLELYK	6	0	1809.955886	0.0067	0.1000
VVGQLLEK[x]LKPLIEK	7	0	1706.070505	0.0067	0.1000
ELVSK[x]ASPIAGSEGK	4	0	1471.788150	0.0067	0.1000
NIPK[x]AR	3	0	697.423471	0.0067	0.0400
K[x]LEKGQSIDDMIPAQK	0	0	1799.945046	0.0066	0.1050
LVPYLTKLESK[x]QR	10	0	1573.919099	0.0065	0.0850
TITDGK[x]IYVEVER	5	0	1521.803799	0.0065	0.0850
NLLLQEK[x]GFPTPK	6	0	1483.839792	0.0065	0.0850
ILSTLDRELLK[x]PSASVALQR	10	0	2209.279304	0.0065	0.1300
SSQQGVEGVLIILK[x]IEDTDK	13	0	2171.168421	0.0065	0.1300
SSK[x]SSLELANNAVKSNDIEK	2	0	2133.091236	0.0065	0.1300
K[x]IEFPSYRDR	0	0	1309.677823	0.0065	0.0650
LYQVEYAFK[x]AFNNAGITSVGVTGK	8	0	2576.327369	0.0065	0.1550
ERDCTAYNIYDK[x]NK	11	0	1788.810014	0.0064	0.0900
GIDWREALEK[x]TEEK	9	0	1702.852533	0.0064	0.0900
LLRPRK[x]R	5	0	937.629701	0.0064	0.0450
LGVK[x]RFK	3	0	846.543913	0.0064	0.0450
EIIRTSTSSMTAVPK[x]PLK	14	0	1958.086949	0.0064	0.1150
K[x]MAIDDDINWEELAR	0	0	1817.861714	0.0063	0.0950
LIDASTVK[x]HVFPITK	7	0	1667.960960	0.0063	0.0950
ALTLKTGPPGPPCGGK[x]FMLK	15	0	2069.116472	0.0063	0.1250
ALTLK[x]TGPPGPPCGGKFMLK	4	0	2069.116472	0.0063	0.1250
K[x]IEFPPPSAEAR	0	0	1340.708787	0.0063	0.0750
CIK[x]R	2	0	575.321319	0.0063	0.0250
ATPYRGYSK[x]PNER	8	0	1537.763667	0.0062	0.0800
FVKLGIDPPK[x]GIMLYGPPGTGK	9	0	2284.265236	0.0061	0.1350
ELREVIELPLK[x]NPELFLR	10	0	2207.267680	0.0061	0.1100
WRDATDDK[x]R	7	0	1161.552629	0.0061	0.0550
KVAQTTYK[x]K	7	0	1065.618191	0.0061	0.0550
NHASIDK[x]MK	6	0	1042.522913	0.0061	0.0550
SSLELANNAVKSNDIEK[x]AIDLYK	16	0	2534.322675	0.0061	0.1400
QEYALALQK[x]WDLSR	8	0	1719.894338	0.0061	0.0850
IWKSDEINEVLNK[x]YQETQR	12	0	2392.202175	0.0061	0.1150
VRQLIIK[x]EEMMNSIQQAVAK	6	0	2328.265640	0.0060	0.1200
SVMAPLFLHDK[x]YDGR	10	0	1747.871494	0.0060	0.0900
QSK[x]YTYDRGTTAVLK	2	0	1729.899815	0.0060	0.0900
SNPVFAENDEK[x]GEKR	10	0	1718.822295	0.0060	0.0900
QAAK[x]ASVVETVTLTK	3	0	1544.877294	0.0060	0.0900
FVIHQEENK[x]R	8	0	1298.673071	0.0060	0.0600
GINIDQSSNSK[x]DPEEEAEMMTK	10	0	2452.073269	0.0059	0.1300
VLTLELYKK[x]LR	8	0	1374.859801	0.0059	0.0650
EDGMK[x]ILMVNR	4	0	1304.658013	0.0059	0.0650
VLTLSLMEELHK[x]MDDRK	11	0	2057.064831	0.0059	0.1000
SALSTLNGFVEELK[x]AEVR	13	0	1962.042110	0.0058	0.1050
NK[x]VLVKVHPEGK	1	0	1346.803351	0.0058	0.0700
ATAIGRASK[x]AAR	8	0	1171.678492	0.0058	0.0700
SSK[x]DISSKSPSGNDALNDK	2	0	1948.933683	0.0058	0.1100
ELLK[x]PSASVALQR	3	0	1410.819391	0.0058	0.0750
EIKIIYSDIDVDPVK[x]PEHVGK	14	0	2393.284112	0.0057	0.1200
K[x]FDQLTQALNVAIR	0	0	1615.904510	0.0057	0.0800
TK[x]LVKER	1	0	872.544305	0.0057	0.0400
MSFLELTEVWGK[x]PQK	11	0	1791.922859	0.0057	0.0850
FVIHQEENK[x]RSVGIK	8	0	1782.973979	0.0057	0.0850
VADLKK[x]LEGTIDYQK	5	0	1719.940617	0.0057	0.0850
DQKK[x]DKPK	3	0	985.555594	0.0056	0.0450
GYSK[x]PNER	3	0	949.461699	0.0056	0.0450
EK[x]SLLAHK	1	0	924.539219	0.0056	0.0450
IPDSTYEMVGGLEK[x]QIK	13	0	1906.970924	0.0056	0.0950
TSASIDFDSNFLNSMIK[x]K	16	0	2016.982547	0.0056	0.1000
LESK[x]QRIFR	3	0	1175.677431	0.0056	0.0500
FMLKLGVK[x]R	7	0	1090.668450	0.0056	0.0500
EDVQSLK[x]LK	6	0	1058.597121	0.0056	0.0500
FIRVSGSELVQK[x]YIGEGSR	11	0	2124.132649	0.0055	0.1050
HGGYKPTDK[x]HKTDLNHENLK	8	0	2331.171880	0.0055	0.1100
IPDSTYEMVGGLEK[x]QIKEIK	13	0	2277.192525	0.0055	0.1100
YFATLQK[x]SKR	6	0	1240.692746	0.0055	0.0550
GGNMK[x]EVFRR	4	0	1192.613451	0.0055	0.0550
IITK[x]EGVETR	3	0	1144.645129	0.0055	0.0550
ILGVVEGQFSRPAK[x]LNDPEDK	13	0	2311.217099	0.0055	0.1150
LDRK[x]IEFPSYR	3	0	1422.761881	0.0055	0.0600
LELK[x]KANWCDK	3	0	1403.723052	0.0055	0.0600
ILEFTK[x]YSNDK	5	0	1356.692468	0.0055	0.0600
EPPFAPIESAK[x]R	10	0	1340.708787	0.0054	0.0650
VSKILEHK[x]EIMLR	7	0	1594.922802	0.0054	0.0700
ENEQKIK[x]TLSMEK	6	0	1576.812980	0.0054	0.0700
QDPKK[x]HLDAEVQK	4	0	1534.810280	0.0054	0.0700
DTALEK[x]YKSYLLQHR	5	0	1863.984208	0.0053	0.0800
HK[x]FQDILLGAGQAIK	1	0	1637.925245	0.0053	0.0800
GGVHVKLAHLSK[x]HPK	11	0	1606.941898	0.0053	0.0800
NLQVAK[x]SLDKQMVEER	5	0	1886.988302	0.0053	0.0850
HHFYAK[x]IDRPAQVISFK	5	0	2056.100568	0.0053	0.0900
NRQYQEVVK[x]QGDVLLNK	8	0	2030.090787	0.0053	0.0900
TLLARAVAHHTDCK[x]FIR	13	0	2008.078783	0.0053	0.0900
FIK[x]HADATCVHRLALTK	2	0	1980.072637	0.0053	0.0900
M[x]SIMEYNGGSCVAMAGK	0	0	1804.761547	0.0053	0.0900
AANVLAFQSTTK[x]TLALK	11	0	1776.014446	0.0053	0.0900
DVCIK[x]LGLDSEESAEYIVAK	4	0	2238.108857	0.0052	0.1050
SITEFGDTATAKELEAMK[x]LLRPR	17	0	2576.363096	0.0052	0.1200
NHASIDK[x]MKSLSEQYTER	6	0	2136.026865	0.0050	0.0900
HNFVGLFVELSKLLVK[x]DR	15	0	2113.204692	0.0050	0.0900
NVSGNVLSEIK[x]NNWQIER	10	0	2099.075864	0.0050	0.0900
DELWK[x]NDDQLTYTYK	4	0	1930.894787	0.0050	0.0750
DTALEKYK[x]SYLLQHR	7	0	1863.984208	0.0050	0.0750
LPEANFEPLEK[x]RLDR	10	0	1825.968559	0.0050	0.0750
TAAVNIK[x]VR	6	0	970.592313	0.0050	0.0450
LMGQINK[x]MPLLQSSVALLGQKIR	6	0	2537.454825	0.0050	0.1150
ARQAAK[x]ASVVETVTLTK	5	0	1772.015506	0.0050	0.0850
AK[x]VAEQNENPTVGSAQK	1	0	1769.890704	0.0050	0.0850
GNAK[x]FGDGIQIAQLALK	3	0	1742.967833	0.0050	0.0850
SFLELTEVWGK[x]PQK	10	0	1660.882380	0.0050	0.0700
VDAQDFLK[x]VAETRR	7	0	1646.873938	0.0050	0.0700
ELEAMK[x]LLRPR	5	0	1354.775421	0.0050	0.0550
DTTK[x]NKMVCK	3	0	1223.600166	0.0050	0.0500
LK[x]VLVQGLER	1	0	1153.718232	0.0050	0.0500
LGDK[x]GPAAAR	3	0	954.524630	0.0050	0.0500
K[x]PIGATWK	0	0	899.522844	0.0050	0.0400
Y[x]FATLQK	0	0	869.464664	0.0050	0.0350
IGLSK[x]IR	4	0	785.512280	0.0050	0.0350
EIK[x]QIK	2	0	757.469750	0.0050	0.0300
ETTEK[x]K	4	0	734.380997	0.0050	0.0300
NK[x]TDTK	1	0	705.365683	0.0050	0.0300
K[x]GINIDQSSNSKDPEEEAEMMTK	0	0	2580.168225	0.0048	0.1100
TK[x]SVALGGITKEFVIYEQLIAAR	1	0	2506.415787	0.0048	0.1100
SLLELNETQSNIQEQGVNWGK[x]K	20	0	2514.271310	0.0048	0.1050
DLVLALDTPRTAAVNIK[x]VR	16	0	2064.205418	0.0047	0.0900
VK[x]VIAATNRVDTLDPALLR	1	0	2064.205418	0.0047	0.0900
NKHCLIK[x]MNHGTTTLAFR	6	0	2141.098527	0.0047	0.0850
VAMLYAYDRIK[x]ILFSDVK	10	0	2144.170281	0.0047	0.0850
QEYK[x]DDINLDEASAMAVK	3	0	2038.951640	0.0047	0.0850
CIDMFIHKSAELYK[x]NPK	13	0	2093.043703	0.0047	0.0800
DLASFIPDNK[x]LNCVIDR	9	0	1988.998864	0.0047	0.0800
QNLFVPTSDK[x]EKASFAR	9	0	1937.000583	0.0047	0.0800
VVK[x]VDAQDFLKVAETR	2	0	1817.004608	0.0047	0.0750
AVEK[x]LMSRRPPVIR	3	0	1650.971479	0.0046	0.0650
EVQK[x]GPDSVALGVQYDDVRPEDR	3	0	2571.256387	0.0046	0.1050
GIK[x]GIESEAYESVLDLAKICDVR	2	0	2564.315479	0.0046	0.1050
QTTSNLGHINK[x]PSIQALIHGLGR	10	0	2454.345417	0.0046	0.1050
TSASIDFDSNFLNSMIK[x]KNEEK	16	0	2517.205601	0.0045	0.1000
TYNLISSYIK[x]SVEISALASKNR	9	0	2456.327369	0.0045	0.1000
HYYSLRINYK[x]K	9	0	1483.793513	0.0045	0.0500
K[x]QLLIDGANVLRIHTCSNTR	0	0	2308.243265	0.0045	0.0900
NSSSDMAYTSMFK[x]GNQKVVK	12	0	2221.050634	0.0045	0.0900
EDGMK[x]ILMVNRGDTGSSGIR	4	0	2135.046217	0.0045	0.0900
GVVALVEDK[x]TKSVALGGITK	8	0	1984.156741	0.0045	0.0900
Y[x]FATLQKSKR	0	0	1240.692746	0.0045	0.0450
IHAK[x]SMAIDK	3	0	1112.601159	0.0045	0.0450
HHVEIIAAGLRENWK[x]YACK	14	0	2294.174130	0.0045	0.0850
GFICK[x]VVDK	4	0	1064.568799	0.0044	0.0400
EK[x]ADAAFLR	1	0	1019.539945	0.0044	0.0400
IK[x]TLSMEK	1	0	948.531355	0.0044	0.0350
IVK[x]SAKAK	2	0	843.554142	0.0044	0.0350
NCK[x]ADAGITIAPRCTDLDAIGVK	2	0	2458.230706	0.0043	0.1000
RMDK[x]EMAEADLDDDEPDLGEF	3	0	2440.004526	0.0043	0.0900
K[x]DKPKYEPPVPTR	0	0	1553.856502	0.0042	0.0550
ITAFLLADSK[x]SQK	9	0	1420.792510	0.0042	0.0550
EAEAAKDEQIEK[x]IDTVIK	11	0	2029.057817	0.0042	0.0750
ASLLK[x]VNMENLIVTDLGK	4	0	1957.091700	0.0042	0.0750
ASRPGAAAKLDGK[x]DELWK	12	0	1912.016567	0.0042	0.0750
M[x]IDDQR	0	0	776.348650	0.0042	0.0250
YPMDAHK[x]SELEGVEEAR	6	0	1959.899550	0.0041	0.0700
VLVKVHPEGK[x]YVVDISPDIDIK	9	0	2462.378342	0.0041	0.0900
ATKQSK[x]YTYDR	5	0	1359.678214	0.0041	0.0450
LFLLRIVAFDQLVK[x]EK	13	0	1931.160709	0.0041	0.0650
GERPSCPTGYHLK[x]SIR	12	0	1856.931459	0.0041	0.0650
TEDDIK[x]SLQSVGQIIGEVLK	5	0	2171.168421	0.0040	0.0800
GYQTIELDK[x]KLDVAK	8	0	1719.940617	0.0040	0.0600
EERFK[x]LNVYK	4	0	1324.713873	0.0040	0.0400
INVK[x]K	3	0	600.395864	0.0040	0.0200
GERPSCPTGYHLK[x]SIRTGR	12	0	2171.101696	0.0039	0.0750
ASKGSNDDEMK[x]IDK	10	0	1536.708913	0.0039	0.0550
QLIIK[x]EEMMNSIQQAVAK	4	0	2073.096129	0.0039	0.0700
LK[x]DLRFGNR	1	0	1117.635570	0.0039	0.0350
ETTEK[x]KIDK	4	0	1090.586949	0.0039	0.0350
K[x]FDQLTQALNVAIRLDDMSLIK	0	0	2531.378019	0.0039	0.0850
GVFK[x]NVSGNVLSEIKNNWQIER	3	0	2530.329098	0.0039	0.0850
IIENEQSAEKNAYVINLK[x]QIAK	17	0	2515.364479	0.0039	0.0850
EATPMEMDEEK[x]SQDISINGNSK	10	0	2452.073269	0.0039	0.0850
DEPEETDVNK[x]YQK	9	0	1593.715773	0.0038	0.0500
VKAMEVDEK[x]PTER	8	0	1530.771118	0.0038	0.0500
NCK[x]ADAGITIAPR	2	0	1385.708463	0.0038	0.0500
NDGTIVIRK[x]LEETDVAK	8	0	1900.026461	0.0038	0.0650
QNLFVPTSDK[x]EK	9	0	1404.724827	0.0038	0.0450
ATAIGK[x]SSTAAK	5	0	1104.613831	0.0038	0.0450
HFEQVINEK[x]HEDALAK	8	0	1906.953636	0.0037	0.0600
VATEKDFLDAVQK[x]VVK	12	0	1788.998462	0.0037	0.0600
QRIQK[x]ENR	4	0	1070.594434	0.0037	0.0300
LIK[x]K	2	0	500.368591	0.0037	0.0150
LAK[x]R	2	0	486.327789	0.0037	0.0150
TYEAALEVIK[x]NMGTVVDLLIENK	9	0	2562.361367	0.0037	0.0850
M[x]DTEMSVNMSDFLHDQATR	0	0	2226.934286	0.0037	0.0700
TGPPGPPCGGK[x]FMLKLGVK	10	0	1940.037500	0.0037	0.0700
NK[x]PDERFNTGVVNVRVLIDCNK	1	0	2586.333526	0.0036	0.0800
K[x]IIEEEGFTNR	0	0	1334.682966	0.0036	0.0400
QYSAKAK[x]WSTAETLTNNK	6	0	2040.027522	0.0036	0.0650
EK[x]VLKTK	1	0	844.538158	0.0036	0.0250
LK[x]VELAK	1	0	799.516697	0.0036	0.0250
AK[x]YASQK	1	0	794.428614	0.0036	0.0250
LALTK[x]PK	4	0	769.506134	0.0036	0.0250
ILPNK[x]VDPLVSLMMVEK	4	0	1925.072882	0.0035	0.0600
S[x]SKSSLELANNAVKSNDIEK	0	0	2133.091236	0.0035	0.0700
GYQTIELDK[x]K	8	0	1193.629146	0.0035	0.0350
TDTK[x]TIEAITFKTDNHLSSTLEK	3	0	2592.328152	0.0035	0.0800
AASIAVEDEK[x]RLR	9	0	1456.799717	0.0035	0.0450
L[x]MTEFVDQVDDVVKYEIDK	0	0	2285.113610	0.0034	0.0650
S[x]INFCMDMDLSACILNASK	0	0	2188.962413	0.0034	0.0650
VVDASIVSK[x]ALGNFVASVLAR	8	0	2115.205083	0.0033	0.0700
KVTSK[x]LLEQEESAEK	4	0	1717.909710	0.0033	0.0500
LCFDELK[x]KR	6	0	1207.638268	0.0033	0.0300
RLMSK[x]VAEK	4	0	1060.606245	0.0033	0.0300
TPDK[x]GYGHR	3	0	1029.499144	0.0033	0.0300
ELLK[x]LK	3	0	742.495236	0.0033	0.0200
LALTKPK[x]GTPGYGPLGVLPK	6	0	2006.192733	0.0032	0.0650
SYLLQHREWDSK[x]LK	11	0	1801.947432	0.0032	0.0450
LYNK[x]FKTNHGNPFM	3	0	1709.834718	0.0032	0.0450
GSDAAPQASK[x]K	9	0	1058.535585	0.0032	0.0350
M[x]CSPSATLTHRTMTEK	0	0	1849.848383	0.0031	0.0500
DGMERK[x]FFAIDTANPIPVFTH	5	0	2405.183691	0.0031	0.0650
AK[x]WSTAETLTNNK	1	0	1462.741537	0.0031	0.0400
LFNLEPK[x]ILEEVPLRELR	6	0	2207.267680	0.0031	0.0550
NAYVINLKQIAK[x]FVVSLGER	11	0	2261.289476	0.0030	0.0600
SVQPLASAK[x]ELLRSDILTLR	8	0	2209.279304	0.0030	0.0600
VPFTAAITITGVK[x]TSTGGPK	12	0	1945.088332	0.0030	0.0600
LDRK[x]LEFPLPNEEAR	3	0	1825.968559	0.0030	0.0450
VVDK[x]CFGIKFDIMPR	3	0	1823.942544	0.0030	0.0450
QSK[x]ATREPNK	2	0	1157.615226	0.0030	0.0300
TLLYGK[x]RFFPYYVYTTVAGIDK	5	0	2614.383428	0.0030	0.0650
LAAEDHK[x]FVIHQEENKR	6	0	2063.054738	0.0029	0.0500
TSNNTNRTNSTDEK[x]GTK	13	0	1866.866670	0.0029	0.0500
K[x]AMVNIDTIDNKVATTM	0	0	1863.943328	0.0029	0.0500
EK[x]SPAIIFIDELDAIGTKR	1	0	2115.157467	0.0029	0.0550
MHNNHAK[x]SLPPEEYDEKLYNK	6	0	2556.206604	0.0029	0.0600
NNSWAK[x]SWSNLDLR	5	0	1689.822239	0.0029	0.0400
L[x]MTEFVDQVDDVVK	0	0	1636.801747	0.0029	0.0400
K[x]ASLLTR	0	0	787.491545	0.0029	0.0200
SIMLYLMVQSVNSELKLLSSAK[x]K	21	0	2581.422189	0.0028	0.0650
GNQK[x]FSSTADYMNMSS	3	0	1766.723905	0.0028	0.0450
K[x]QCVIANSCKTAINTGGGSVAVFNK	0	0	2623.320910	0.0028	0.0700
YK[x]VNLYKFR	1	0	1229.692020	0.0028	0.0250
K[x]DLVRNFGR	0	0	1103.619920	0.0028	0.0250
F[x]ATLQKSKR	0	0	1077.629423	0.0028	0.0250
GTLK[x]VHTIR	3	0	1023.618860	0.0028	0.0250
HGGYK[x]PTDK	4	0	1001.492997	0.0028	0.0250
E[x]TIDNAETMKK	0	0	1278.612505	0.0027	0.0300
TLALK[x]YPGGGPGK	4	0	1257.708061	0.0027	0.0350
M[x]SFLELTEVWGKPQK	0	0	1791.922859	0.0027	0.0400
FAELQK[x]SLNNLNTIDIDANLEK	5	0	2502.296462	0.0025	0.0550
D[x]VPTFANFHTPIFIAK	0	0	1816.951123	0.0025	0.0400
IEFATITKDTTK[x]NK	11	0	1608.872208	0.0025	0.0350
LKGYQTIELDK[x]K	10	0	1434.808159	0.0025	0.0300
EGVETRIIPLK[x]K	10	0	1381.829229	0.0025	0.0300
VGK[x]SAVIKTSTR	2	0	1245.740419	0.0025	0.0300
SRTLASLQK[x]R	8	0	1158.683243	0.0025	0.0250
AK[x]NPMFALSR	1	0	1133.601493	0.0025	0.0250
TDTKTIEAITFK[x]TDNHLSSTLEK	11	0	2592.328152	0.0024	0.0550
LLK[x]LEEAMKITTDAFTSAGER	2	0	2323.209235	0.0024	0.0500
EDLTDEEKAASIAVEDEK[x]R	17	0	2147.022884	0.0024	0.0450
LGIDPPK[x]GIMLYGPPGTGK	6	0	1910.033463	0.0024	0.0450
NLNQIVNELDEEK[x]YK	12	0	1847.926420	0.0023	0.0350
SIK[x]GYTLPPHCSR	2	0	1514.766308	0.0023	0.0300
DIGK[x]VVDKCFGIK	3	0	1477.796212	0.0023	0.0300
Q[x]IAIVVNQNWYCANTKYVTGPK	0	0	2566.300107	0.0023	0.0500
AGDFQGLNEQLVSLFK[x]KHGQLK	15	0	2456.317475	0.0023	0.0500
GIESEAYESVLDLAK[x]ICDVR	14	0	2266.115004	0.0023	0.0450
NYPLILYLVEGNGQTAK[x]R	16	0	2048.105376	0.0022	0.0400
ETTEKK[x]IDK	5	0	1090.586949	0.0022	0.0200
GNECIVIGVERK[x]NVPK	11	0	1810.972260	0.0022	0.0350
TAHAIYRK[x]FDQLTQALNVAIR	7	0	2428.333793	0.0021	0.0450
AVNARALTCK[x]MPGTLLPGPGK	9	0	2151.165540	0.0021	0.0450
NAEELSSYQKK[x]LIR	10	0	1677.904901	0.0021	0.0300
AQSGPDASAK[x]LPTVIPTTR	9	0	1909.026796	0.0021	0.0400
E[x]MKKDSESTEEK	0	0	1439.644921	0.0021	0.0250
ILSGEQTVK[x]YDR	8	0	1407.735725	0.0021	0.0250
LKVELAK[x]QNLFVPTSDK	6	0	1929.093418	0.0021	0.0350
TLLAK[x]AVANQTSATFLR	4	0	1804.020592	0.0021	0.0350
TSASIDFDSNFLNSMIKK[x]NEEK	17	0	2517.205601	0.0020	0.0450
YEALSKHIIMFDCK[x]ILEFTK	13	0	2485.274807	0.0020	0.0400
NLSNVVEISGK[x]GVFV	10	0	1560.851081	0.0020	0.0300
TK[x]INLIETLR	1	0	1199.723710	0.0020	0.0200
ENRHK[x]FQDILLGAGQAIK	4	0	2037.111857	0.0019	0.0350
NVPK[x]LQNVSNFQK	3	0	1514.820452	0.0019	0.0250
ASRPGAAAK[x]LDGK	8	0	1240.688720	0.0019	0.0250
DTLSK[x]DQELTEENVSISVIGK	4	0	2304.169539	0.0019	0.0400
K[x]LEETDVAKAAILERPYASTGAYK	0	0	2623.385606	0.0019	0.0450
KDGIQDIMPSQAK[x]ELK	12	0	1799.945046	0.0019	0.0300
V[x]GVFKNVSGNVLSEIK	0	0	1688.946037	0.0019	0.0300
GSLEK[x]NWK	4	0	960.502835	0.0019	0.0150
LDGKDELWK[x]NDDQLTYTYK	8	0	2344.122200	0.0018	0.0350
D[x]DGLEDDMPALADEEFEKMDRR	0	0	2596.105628	0.0018	0.0400
K[x]SQNVQEQLNEWGSNITELLGK	0	0	2514.271310	0.0018	0.0400
AGDFQGLNEQLVSLFKK[x]HGQLK	16	0	2456.317475	0.0018	0.0400
KFRK[x]PIGATWK	3	0	1330.787310	0.0018	0.0200
MK[x]LSLFSNKENELR	1	0	1707.897707	0.0018	0.0250
LK[x]VELAKQNLFVPTSDK	1	0	1929.093418	0.0018	0.0300
GTK[x]TSETNDRNSTNNTK	2	0	1866.866670	0.0018	0.0300
SSLELANNAVK[x]SNDIEK	10	0	1830.932231	0.0018	0.0300
V[x]SINFCMDMDLSACILNASK	0	0	2288.030821	0.0018	0.0350
AEAGLALSLIVK[x]ALSIEGDDK	11	0	2112.167695	0.0017	0.0350
EWLDK[x]LGDKGPAAAR	4	0	1625.852476	0.0017	0.0250
G[x]VFKNVSGNVLSEIK	0	0	1589.877628	0.0017	0.0250
ARLTQLLSQIK[x]EEQGDIK	10	0	2069.147964	0.0017	0.0300
TLPPELK[x]GEALGNSEHIR	6	0	1960.037693	0.0017	0.0300
K[x]AIPLALGLLSASNPQMR	0	0	1879.071243	0.0017	0.0300
Q[x]SRQETQYK	0	0	1166.567944	0.0017	0.0150
K[x]QMSYMLAR	0	0	1126.562665	0.0017	0.0150
ETEK[x]LAEER	3	0	1103.545814	0.0017	0.0150
LAEK[x]WR	3	0	801.449683	0.0017	0.0100
K[x]HGQLK	0	0	709.423471	0.0017	0.0100
WK[x]R	1	0	488.285928	0.0017	0.0050
K[x]WR	0	0	488.285928	0.0017	0.0050
GTCAGEVFMALK[x]GMALGSANEK	11	0	2241.059087	0.0016	0.0350
SSSDMAYTSMFKGNQK[x]VVK	15	0	2107.007711	0.0016	0.0300
NK[x]ISWYTKIVDELDLR	1	0	1992.067931	0.0016	0.0250
GGYAEVK[x]QSEVIGLVR	6	0	1703.920551	0.0016	0.0250
EEPK[x]SETLENFTR	3	0	1578.752492	0.0015	0.0200
TLASLQK[x]RTHALENTFLPSNSAR	6	0	2554.361457	0.0015	0.0350
SLPLQIEVANDCIK[x]WAIKEK	13	0	2354.266687	0.0015	0.0300
EIK[x]QIKVMDSLEPTGEIYGK	2	0	2277.192525	0.0015	0.0300
EASKTLSK[x]WR	7	0	1204.656362	0.0015	0.0150
NKLLK[x]VTVSK	4	0	1128.722984	0.0015	0.0150
VGCDRNK[x]YAIQLPLPPK	6	0	1968.061404	0.0015	0.0250
ISWYTK[x]IVDELDLR	5	0	1749.930053	0.0014	0.0200
EK[x]ASFAR	1	0	807.423863	0.0014	0.0100
LGVK[x]PPK	3	0	737.479921	0.0014	0.0100
IDTIVKEIQDEK[x]EAEAAR	11	0	2057.063963	0.0014	0.0250
AQIK[x]ILYVNNAKSQEEAIENIK	3	0	2515.364479	0.0014	0.0300
ETIDNAETMK[x]K	9	0	1278.612505	0.0014	0.0150
E[x]SLQRLLQGAR	0	0	1269.715268	0.0014	0.0150
SGVK[x]LENVKIYADLK	3	0	1675.950788	0.0013	0.0200
QIQPK[x]TFANLVSSTLYEKR	4	0	2222.205809	0.0013	0.0250
SLADFEKALQDYK[x]PELASDPIIR	12	0	2618.359059	0.0013	0.0300
[truncated: 91 more rows]
