# Supplementary material for: ECL: an exhaustive search tool for the identification of cross-linked peptides using whole database
Source: BMC Bioinformatics. 2016 May 20;17:217. doi: 10.1186/s12859-016-1073-y (PMC4874008; doi:10.1186/s12859-016-1073-y)
Supplement: Additional file 5 — Kojak’s pre-selection list of PSMs only identified by ECL. (ZIP 5147 kb) [file 12859_2016_1073_MOESM5_ESM.zip › Kojak's pre-selection ranks of ECL only peptides/Kojak's detailed results/aleitner_M1012_007/diagnostic_4170.txt]

Scan: 4170
SEAAEFEYK[x]NGYPMPCDVLAK	8	0	2418.087074	0.1190	2.5000
ARSEAAEFEYK[x]NGYPMPCDVLAK	10	0	2645.225286	0.0787	1.8100
KDWNACK[x]K	6	0	1048.512348	0.0694	0.5550
NLTDETKNK[x]HCLIK	8	0	1712.887868	0.0561	0.7850
EKQNTPVLFDSK[x]EAVLK	11	0	1945.051948	0.0550	0.9350
NYPLILYLVEGNGQTAK[x]R	16	0	2048.105376	0.0525	0.9450
QVK[x]NRDCVGR	2	0	1230.625074	0.0510	0.5100
YYLPK[x]GK	4	0	867.485399	0.0507	0.3550
K[x]LEKGQSIDDMIPAQK	0	0	1799.945046	0.0506	0.8100
K[x]TLVAHAVLK	0	0	1078.686208	0.0505	0.5050
FNLMVICK[x]DKK	7	0	1394.741343	0.0495	0.5450
LEK[x]GQSIDDMIPAQK	2	0	1671.850090	0.0487	0.7300
SEAAEFEYK[x]NGYPMPCDVLAKR	8	0	2574.188176	0.0482	1.0600
QSK[x]YTYDRGTTAVLK	2	0	1729.899815	0.0477	0.7150
KLEK[x]GQSIDDMIPAQK	3	0	1799.945046	0.0466	0.7450
VSK[x]QGEIDYEALVK	2	0	1577.830012	0.0464	0.6500
QDIMFELGLLQERLAEK[x]WR	16	0	2374.246622	0.0458	0.8700
VGK[x]SAVIK	2	0	800.511946	0.0456	0.3650
GTTAVLK[x]EDIYK	6	0	1336.723767	0.0454	0.5450
DISSKSPSGNDALNDK[x]K	15	0	1774.869635	0.0453	0.7700
K[x]PRR	0	0	555.360483	0.0450	0.1800
NYPLILYLVEGNGQTAK[x]RSR	16	0	2291.238503	0.0450	0.9000
FDSEK[x]AGDREVQR	4	0	1535.732760	0.0446	0.5800
K[x]SGNLPDADNSK	0	0	1244.599634	0.0446	0.5350
KDKPK[x]YEPPVPTR	4	0	1553.856502	0.0435	0.5650
K[x]LDVAK	0	0	672.416990	0.0425	0.2550
VLVK[x]VHPEGK	3	0	1104.665473	0.0420	0.4200
A[x]ASLLK	0	0	601.379880	0.0417	0.2500
YK[x]VNLYK	1	0	926.522509	0.0414	0.2900
MIQDEAQK[x]LHVASDLDALISAALR	7	0	2607.368908	0.0413	0.9900
SEAAEFEYKNGYPMPCDVLAK[x]R	20	0	2574.188176	0.0411	0.9050
GMALGSANEK[x]IEASK	9	0	1504.755469	0.0410	0.6150
AK[x]RAER	1	0	729.424532	0.0408	0.2450
QFPDIYGIIFLFK[x]WNSK	12	0	2115.119239	0.0406	0.6900
K[x]HLDAEVQK	0	0	1066.577055	0.0400	0.3600
YK[x]LHSEK	1	0	903.481373	0.0400	0.2800
K[x]EEPK	0	0	629.338410	0.0400	0.2000
NK[x]LLK	1	0	614.411513	0.0400	0.2000
S[x]FLELTEVWGKPQK	0	0	1660.882380	0.0396	0.5550
ERK[x]PRR	2	0	840.504172	0.0392	0.2350
K[x]IEIPLPNEVGRMEILK	0	0	1978.128419	0.0391	0.6650
MKDAVK[x]EAAR	5	0	1117.591321	0.0390	0.3900
VVSSAIVDK[x]YIGESAR	8	0	1692.904567	0.0388	0.6200
GTK[x]KSGNLPDADNSK	2	0	1530.763724	0.0387	0.5800
ALTCKMPGTLLPGPGK[x]GYIGDPIK	15	0	2483.327901	0.0385	0.9250
TVQYATK[x]RSK	6	0	1180.656362	0.0380	0.3800
K[x]GYQTIELDKK	0	0	1321.724101	0.0377	0.4150
M[x]TDK	0	0	493.220610	0.0375	0.1500
ATLEIYHEDNNRAEAK[x]DVAK	15	0	2286.123929	0.0370	0.7400
S[x]SKDISSK	0	0	850.439569	0.0369	0.2950
LGSTAIGVK[x]TK	8	0	1073.644403	0.0368	0.4050
VDTILLFMPMDESLK[x]VFQALTTIR	14	0	2780.485512	0.0367	0.8800
K[x]VADLK	0	0	672.416990	0.0367	0.2200
LKPLIEK[x]GGDWER	6	0	1539.840853	0.0365	0.4750
LNSLPLLQQLVK[x]CFIVNELMRWPK	11	0	2938.628752	0.0365	0.8750
MSSKDISSK[x]SPSGNDALNDK	8	0	2079.974162	0.0363	0.7250
K[x]ELLK	0	0	629.411178	0.0360	0.1800
ENWK[x]YACK	3	0	1097.496365	0.0356	0.2850
TLASLQK[x]R	6	0	915.550117	0.0356	0.2850
FNLMVICK[x]DK	7	0	1266.646388	0.0355	0.3550
SNDIEK[x]AIDLYK	5	0	1407.724493	0.0354	0.4250
DESRGVMTLGFDLIK[x]R	14	0	1835.956278	0.0353	0.5650
IHLEK[x]VSKQGEIDYEALVK	4	0	2198.194577	0.0353	0.6700
SSEQANLYERK[x]TLVAHAVLK	10	0	2256.222519	0.0350	0.7000
LGSTAIGVKTK[x]DAVVLGVEK	10	0	1984.156741	0.0350	0.7000
LGSTAIGVK[x]TKDAVVLGVEK	8	0	1984.156741	0.0350	0.7000
KAMVNIDTIDNK[x]VATTM	11	0	1863.943328	0.0350	0.5950
QNTPVLFDSK[x]EAVLK	9	0	1687.914404	0.0350	0.5250
K[x]LEFPLPNEEAR	0	0	1441.756460	0.0350	0.4200
NK[x]VLVKVHPEGK	1	0	1346.803351	0.0350	0.4200
SAK[x]IVRTLIDK	2	0	1242.765906	0.0350	0.3850
IWKVMCK[x]NK	6	0	1205.641245	0.0350	0.3150
TSWIYK[x]NK	5	0	1038.549782	0.0350	0.2800
FNLMVICKDK[x]K	9	0	1394.741343	0.0345	0.3800
IHLEKVSK[x]QGEIDYEALVK	7	0	2198.194577	0.0342	0.6500
QEALSSK[x]TLFTRPIPVRR	6	0	2098.201001	0.0342	0.6150
LK[x]GYQTIELDKK	1	0	1434.808159	0.0342	0.4100
L[x]KGYQTIELDKK	0	0	1434.808159	0.0342	0.4100
GSNDDEMK[x]IDKK	7	0	1378.639778	0.0342	0.4100
A[x]SLLK	0	0	530.342770	0.0340	0.1700
Q[x]LMTEFVDQVDDVVK	0	0	1764.860319	0.0340	0.5100
GTKK[x]SGNLPDADNSK	3	0	1530.763724	0.0340	0.5100
M[x]SFLELTEVWGKPQK	0	0	1791.922859	0.0337	0.5050
EK[x]TSNNTNR	1	0	1062.505347	0.0333	0.3000
LQMSAMYKK[x]CLTDLEDEAPAK	8	0	2441.163937	0.0333	0.7000
ELFDCLK[x]IMRDVITELPDAK	6	0	2405.233337	0.0333	0.6650
YLDSQRVAIK[x]K	9	0	1319.756069	0.0332	0.3650
FHQLK[x]PTRVLTLAMVK	4	0	1881.102150	0.0331	0.5300
ATTVK[x]DTMNVDINAIK	4	0	1732.902849	0.0331	0.5300
QGSATVGLVSK[x]THAVLVALK	10	0	1978.157410	0.0330	0.6600
QEVAAQK[x]SSEETEDKK	6	0	1805.864214	0.0328	0.5250
GMALGSANEKIEASK[x]GLIDR	14	0	2059.073086	0.0327	0.6550
K[x]CLTDLEDEAPAK	0	0	1488.712937	0.0327	0.4250
FHQLK[x]PTR	4	0	1025.576998	0.0325	0.2600
SSKDISSK[x]SPSGNDALNDK	7	0	1948.933683	0.0324	0.6150
SNPVFAENDEK[x]GEKR	10	0	1718.822295	0.0323	0.4850
L[x]MTEFVDQVDDVVK	0	0	1636.801747	0.0321	0.4500
ELAAIK[x]EDTEAVLK	5	0	1528.834763	0.0321	0.4500
K[x]PRRLLK	0	0	909.623554	0.0321	0.2250
KDK[x]PKYEPPVPTR	2	0	1553.856502	0.0319	0.4150
M[x]NSTEEIDLYNRWKALER	0	0	2267.100359	0.0317	0.5700
HPK[x]FEEILTRLR	2	0	1537.872820	0.0317	0.3800
DK[x]PKYEPPVPTR	1	0	1425.761546	0.0317	0.3800
NKVLVK[x]VHPEGK	5	0	1346.803351	0.0317	0.3800
FGNRDLVK[x]K	7	0	1075.613774	0.0317	0.2850
K[x]HGQLK	0	0	709.423471	0.0317	0.1900
DEQIEKIDTVIK[x]LVDHSFDEK	11	0	2500.269580	0.0312	0.6550
KSK[x]TLQYFA	2	0	1084.591644	0.0311	0.2800
K[x]VAQTTYKK	0	0	1065.618191	0.0311	0.2800
LQMSAMYK[x]KCLTDLEDEAPAK	7	0	2441.163937	0.0310	0.6500
N[x]STEEIDLYNRWKALER	0	0	2136.059881	0.0309	0.5250
NEEGIIEFTK[x]TPNDTQK	9	0	1962.953358	0.0309	0.5250
VMK[x]EDNLILRTR	2	0	1486.828906	0.0308	0.3700
K[x]LIPIRGTEVEK	0	0	1381.829229	0.0308	0.3700
WK[x]TLSK	1	0	761.443537	0.0308	0.1850
TK[x]DSLEAR	1	0	918.477014	0.0306	0.2450
SSK[x]DISSKSPSGNDALNDK	2	0	1948.933683	0.0305	0.5800
IMK[x]LCFDELKK	2	0	1423.756658	0.0305	0.3350
F[x]ANNDEIHPSK	0	0	1270.594156	0.0305	0.3350
DKPK[x]YEPPVPTR	3	0	1425.761546	0.0304	0.3650
YK[x]DGVILAADSR	1	0	1306.688051	0.0304	0.3650
DNLSWLSK[x]ANNWSK	7	0	1661.816092	0.0304	0.4250
GGLGYPEDAIGK[x]TK	11	0	1404.724827	0.0304	0.4250
AQIK[x]ILYVNNAK	3	0	1373.803016	0.0300	0.3600
VMCKNK[x]TDTK	5	0	1223.600166	0.0300	0.3000
DISSK[x]SPSGNDALNDK	4	0	1646.774679	0.0300	0.4800
SLKDECK[x]QDIMFELGLLQER	6	0	2451.213662	0.0298	0.5950
FLSK[x]TLDSNSLTHEK	3	0	1718.883832	0.0297	0.4450
YK[x]DAYVYSIVAIAR	1	0	1630.871817	0.0296	0.4150
LMGQINK[x]MPLLQSSVALLGQK	6	0	2268.269665	0.0295	0.6200
M[x]SSKDISSK	0	0	981.480047	0.0294	0.2650
YPGGGPGK[x]TAILPVK	7	0	1453.829229	0.0293	0.4400
GMALGSANEK[x]IEASKGLIDR	9	0	2059.073086	0.0292	0.5850
QDPKK[x]HLDAEVQK	4	0	1534.810280	0.0292	0.3800
A[x]TTVK	0	0	518.306385	0.0290	0.1450
LK[x]DLRFGNR	1	0	1117.635570	0.0289	0.2600
D[x]GIQDIMPSQAKELKK	0	0	1799.945046	0.0288	0.4600
VVSSAIVDK[x]YIGESARIIR	8	0	2075.173785	0.0287	0.5450
K[x]SQNVQEQLNEWGSNITELLGK	0	0	2514.271310	0.0286	0.6300
DREISYPFK[x]R	8	0	1309.677823	0.0285	0.2850
YYPLK[x]SMTEK	4	0	1258.626702	0.0285	0.2850
GGDEWK[x]IEPLKLK	5	0	1511.834706	0.0285	0.3700
S[x]SKDISSKSPSGNDALNDK	0	0	1948.933683	0.0284	0.5400
R[x]FANNDEIHPSK	0	0	1426.695258	0.0283	0.3400
EKSLLAHK[x]GGHVVR	7	0	1529.878966	0.0282	0.3950
ELFDPIISDRHGGYK[x]PTDK	14	0	2187.095930	0.0282	0.5350
VKAMEVDEK[x]PTER	8	0	1530.771118	0.0281	0.3650
MSSK[x]DISSKSPSGNDALNDK	3	0	2079.974162	0.0280	0.5600
VDTILLFMPMDESLK[x]VFQALTTIRR	14	0	2936.586614	0.0280	0.7000
GVFK[x]NVSGNVLSEIK	3	0	1589.877628	0.0280	0.4200
DVCIK[x]LGLDSEESAEYIVAK	4	0	2238.108857	0.0278	0.5550
LVLDSWEPHTQGVYGTRYK[x]LHSEK	18	0	2842.440095	0.0277	0.6650
KSLPLQIEVANDCIK[x]WAIK	14	0	2225.224100	0.0276	0.5250
M[x]EQKPEVDYSEK	0	0	1481.670742	0.0275	0.3300
EIDMTCAREASK[x]TLSK	11	0	1838.886542	0.0275	0.4400
GEIKK[x]AMVNIDTIDNK	4	0	1787.945046	0.0275	0.4400
AVK[x]PTDMEQFAFYK	2	0	1673.812254	0.0275	0.3850
EASK[x]TLSK	3	0	862.475953	0.0275	0.2200
YYLPK[x]GKSALSTLNGFVEELK	4	0	2356.267737	0.0274	0.5750
QDPK[x]KHLDAEVQK	3	0	1534.810280	0.0273	0.3550
VGVFK[x]NVSGNVLSEIK	4	0	1688.946037	0.0272	0.4350
IVCFMLNEK[x]LNQQSVLLPLLK	8	0	2499.395584	0.0271	0.5700
YK[x]SYLLQHREWDSK	1	0	1851.926697	0.0271	0.3800
SALSTLNGFVEELK[x]AEVRR	13	0	2118.143212	0.0271	0.5150
EPPVYTPPK[x]DKK	8	0	1397.755400	0.0271	0.3250
ATAIGK[x]SSTAAK	5	0	1104.613831	0.0271	0.3250
K[x]GYQTIELDK	0	0	1193.629146	0.0270	0.2700
VLNK[x]EHLEADFVTQVAVRR	3	0	2223.212290	0.0268	0.5100
YTQSTNNDDPKK[x]IIEEEGFTNR	11	0	2598.219668	0.0268	0.5900
L[x]KGYQTIELDK	0	0	1306.713204	0.0268	0.2950
ETEK[x]LAEERGWDIR	3	0	1730.858680	0.0268	0.3750
VLNKGDSGEMSLQKLFK[x]	16	0	1893.002891	0.0268	0.4550
QLIIKEEMMNSIQQAVAK[x]	17	0	2073.096129	0.0267	0.4800
AELDKIGLSK[x]IR	9	0	1341.797930	0.0267	0.3200
QVMEEKLDSK[x]NVQLAK	9	0	1858.982156	0.0266	0.4250
M[x]SSKDISSKSPSGNDALNDK	0	0	2079.974162	0.0265	0.5300
NCACVISQK[x]K	8	0	1206.584850	0.0265	0.2650
DAGK[x]DEFSRK	3	0	1151.557046	0.0265	0.2650
ERGTCAGEVFMALK[x]GMALGSANEK	13	0	2526.202777	0.0265	0.6350
TK[x]DAVVLGVEK	1	0	1157.665530	0.0264	0.2900
LDRK[x]LEFPLPNEEAR	3	0	1825.968559	0.0263	0.3950
QTGQYYGGLK[x]LCVDRR	9	0	1912.957672	0.0262	0.4200
K[x]AMVNIDTIDNK	0	0	1360.701983	0.0262	0.3150
ASK[x]GSNDDEMKIDK	2	0	1536.708913	0.0261	0.3650
GAPIEHDVGIMIDFECEK[x]MEGAFYR	17	0	2913.313438	0.0260	0.6500
LLK[x]PRVNNRIGSVDR	2	0	1736.016844	0.0260	0.3900
G[x]VFKNVSGNVLSEIK	0	0	1589.877628	0.0260	0.3900
YPHGMTETLNTK[x]LGLGIAYQLR	11	0	2475.294296	0.0259	0.5700
EWNQNIK[x]NLSNVVEISGKGVFV	6	0	2473.296405	0.0259	0.5700
K[x]IIEEEGFTNR	0	0	1334.682966	0.0259	0.2850
YK[x]DGVILAADSRTTMGAYIANR	1	0	2385.210964	0.0257	0.5650
ARIEVEVYK[x]ITTGDR	8	0	1748.942012	0.0257	0.3850
AEREK[x]ASK	4	0	917.492997	0.0256	0.2050
LQMSAMYK[x]K	7	0	1098.556519	0.0256	0.2300
TYNLISSYIK[x]SVEISALASK	9	0	2186.183345	0.0255	0.5100
GFPTPK[x]ATSTGTTIVGVIAK	5	0	1945.088332	0.0255	0.5100
DLK[x]LKWSDER	2	0	1288.677488	0.0255	0.2550
DTTK[x]NKMVCK	3	0	1223.600166	0.0255	0.2550
MHNNHAK[x]SLPPEEYDEKLYNK	6	0	2556.206604	0.0255	0.5350
ENWKYACK[x]ILGVVEGQFSRPAK	7	0	2579.331740	0.0255	0.5600
IIYSDIDVDPVKPEHVGK[x]VVLK	17	0	2462.378342	0.0255	0.5600
SDINAHK[x]SQLFAGAAPNNHLEEWLK	6	0	2789.388396	0.0254	0.6350
RVATEK[x]DFLDAVQK	5	0	1618.867791	0.0254	0.3550
YYLPKGK[x]SALSTLNGFVEELK	6	0	2356.267737	0.0252	0.5300
SYATGPYARELAAIK[x]EDTEAVLK	14	0	2495.290650	0.0252	0.5800
SMRYPMDAHK[x]SELEGVEEAR	9	0	2334.073155	0.0250	0.5000
ELNLMDPK[x]VPEDIFK	7	0	1786.917438	0.0250	0.3750
IDK[x]NTWNSTLETAK	2	0	1619.815423	0.0250	0.3500
ASK[x]ERAER	2	0	945.499144	0.0250	0.2000
K[x]QYSAKAK	0	0	922.523570	0.0250	0.2000
M[x]ATTVK	0	0	649.346864	0.0250	0.1500
GVQLCDETFERATLTGMK[x]IDVLFSK	17	0	2857.435264	0.0248	0.6200
GIDLKSIAEK[x]MNGASGAELK	9	0	2031.066940	0.0247	0.4950
VLNKGDSGEMSLQK[x]LFK	13	0	1893.002891	0.0247	0.4200
GVILYGAPGTGK[x]TLLAK	11	0	1657.976610	0.0247	0.4200
NIPK[x]ARASLTAAK	3	0	1339.793514	0.0246	0.3200
TLALK[x]YPGGGPGK	4	0	1257.708061	0.0246	0.3200
REDGMK[x]ILMVNR	5	0	1460.759115	0.0246	0.2950
SLLAHK[x]GGHVVR	5	0	1272.741423	0.0246	0.2950
GGDEWK[x]IEPLK	5	0	1270.655693	0.0245	0.2700
QVMEEK[x]LDSK	5	0	1205.596130	0.0245	0.2450
YEAFEK[x]ADSCILDLTGAFR	5	0	2205.041118	0.0245	0.4650
QLIIK[x]EEMMNSIQQAVAK	4	0	2073.096129	0.0244	0.4400
IIYSDIDVDPVK[x]PEHVGKVVLKNK	11	0	2704.516220	0.0244	0.5850
DEK[x]SGVK	2	0	761.391895	0.0243	0.1700
ELFDPIISDRHGGYK[x]PTDKHK	14	0	2452.249792	0.0243	0.5100
SLK[x]DECKQDIMFELGLLQER	2	0	2451.213662	0.0243	0.4850
ILIELLTQMDGFDQGANVK[x]VIMATNR	18	0	2889.509094	0.0242	0.6300
EDLTDEEK[x]AASIAVEDEKR	7	0	2147.022884	0.0242	0.4600
VADLK[x]K	4	0	672.416990	0.0242	0.1450
LK[x]GYQTIELDK	1	0	1306.713204	0.0241	0.2650
GTTAVLKEDIYK[x]FVTVQDLDEMQVDV	11	0	2955.478566	0.0240	0.6250
IIYSDIDVDPVKPEHVGKVVLK[x]NK	21	0	2704.516220	0.0240	0.5750
LDVAK[x]RVDMYASDLAQISR	4	0	2150.115282	0.0239	0.4550
ENWK[x]YACKILGVVEGQFSRPAK	3	0	2579.331740	0.0239	0.5250
IIYSDIDVDPVKPEHVGK[x]VVLKNK	17	0	2704.516220	0.0237	0.5700
DRIDK[x]NTWNSTLETAK	4	0	1890.943464	0.0237	0.3800
QVMEEK[x]LDSKNVQLAK	5	0	1858.982156	0.0237	0.3800
EDGMK[x]ILMVNR	4	0	1304.658013	0.0236	0.2600
NCACVISQK[x]KVPDK	8	0	1645.827913	0.0236	0.3300
LK[x]VELAK	1	0	799.516697	0.0236	0.1650
K[x]ALSSLK	0	0	745.469750	0.0236	0.1650
DECK[x]QDIMFELGLLQER	3	0	2123.002624	0.0235	0.4000
NLLLQEK[x]GFPTPKATSTGTTIVGVIAK	6	0	2783.579543	0.0235	0.6350
HGGYK[x]PTDKHKTDLNHENLK	4	0	2331.171880	0.0235	0.4700
K[x]DKPKYEPPVPTR	0	0	1553.856502	0.0235	0.3050
V[x]GVFKNVSGNVLSEIK	0	0	1688.946037	0.0234	0.3750
YTQSTNNDDPK[x]KIIEEEGFTNR	10	0	2598.219668	0.0234	0.5150
SVMAPLFLHDK[x]YDGR	10	0	1747.871494	0.0233	0.3500
QEVAAQK[x]SSEETEDK	6	0	1677.769259	0.0233	0.3500
GQSIDDMIPAQK[x]	11	0	1301.628489	0.0233	0.2800
K[x]TLEVLYLK	0	0	1105.674641	0.0233	0.2100
K[x]TVQYATKR	0	0	1093.624337	0.0233	0.2100
SLALTK[x]KDK	5	0	1002.607293	0.0233	0.2100
AERK[x]AR	3	0	729.424532	0.0233	0.1400
NELEK[x]LNFSSLKMK	4	0	1679.891560	0.0232	0.3250
EK[x]SLLAHKGGHVVR	1	0	1529.878966	0.0232	0.3250
AVYMGLK[x]AFESCSNDEALR	6	0	2159.997873	0.0232	0.4400
WK[x]VETQEAAVVDYPDR	1	0	1904.926754	0.0231	0.3700
IVKSAK[x]AK	5	0	843.554142	0.0231	0.1850
TK[x]SVALGGITKEFVIYEQLIAAR	1	0	2506.415787	0.0230	0.5300
K[x]HFEQVINEK	0	0	1270.666925	0.0230	0.2300
TYNLISSYIK[x]SVEISALASKNR	9	0	2456.327369	0.0230	0.5050
CTKIIENEQSAEK[x]NAYVINLK	12	0	2464.263053	0.0229	0.4800
NELEKLNFSSLK[x]MK	11	0	1679.891560	0.0229	0.3200
MK[x]SDINAHK	1	0	1042.522913	0.0228	0.2050
SNDIEK[x]AIDLYKEVLNK	5	0	1991.057425	0.0226	0.3850
KEVAEADIASK[x]DLEETDER	10	0	2147.022884	0.0226	0.4300
ELFDPIISDRHGGYKPTDK[x]HK	18	0	2452.249792	0.0226	0.4750
F[x]ATLQK	0	0	706.401341	0.0225	0.1350
YDK[x]K	2	0	552.290736	0.0225	0.0900
ATSAGPK[x]QTETINWLEK	6	0	1872.958052	0.0224	0.3800
GIK[x]GIESEAYESVLDLAK	2	0	1921.004331	0.0222	0.4000
TDLNHENLK[x]GGDDLDPNYVLSSRVR	8	0	2826.389513	0.0222	0.5550
K[x]YIPNPVLVIIDVKPK	0	0	1835.128350	0.0222	0.3550
SNPVFAENDEK[x]GEK	10	0	1562.721193	0.0221	0.3100
EK[x]QNTPVLFDSKEAVLK	1	0	1945.051948	0.0221	0.3750
DIK[x]VIMATNR	2	0	1159.638269	0.0220	0.2200
NIK[x]VIMATNR	2	0	1158.654253	0.0220	0.2200
EGK[x]VTFFYTDYIGVYAPR	2	0	2125.051948	0.0219	0.3950
VYATMQKLQK[x]DLGQVLNK	9	0	2076.140043	0.0219	0.3950
LDPAGFYIGYK[x]ATSAGPK	10	0	1854.951515	0.0219	0.3950
ASDCINLVAK[x]CYMAVEISGASGNMGM	9	0	2748.204818	0.0219	0.5700
SQDISINGNSKK[x]EEPK	11	0	1772.890370	0.0219	0.3500
IK[x]VLAQLGMQSLSPLK	1	0	1725.022174	0.0219	0.3500
SK[x]TLQYFA	1	0	956.496688	0.0219	0.1750
KGYQTIELDK[x]K	9	0	1321.724101	0.0218	0.2400
K[x]SGFEKIDLTR	0	0	1292.708787	0.0218	0.2400
LPNIEEATFDK[x]R	10	0	1431.735725	0.0217	0.2600
EVLNK[x]GVSKDEK	4	0	1344.724827	0.0217	0.2600
YFATLQK[x]SKR	6	0	1240.692746	0.0215	0.2150
ARTVSDLTISQAIFELSSPFLENK[x]SQK	23	0	3008.581721	0.0215	0.5800
GTCAGEVFMALKGMALGSANEK[x]IEASK	21	0	2769.349823	0.0215	0.5800
DDFDAFYGIDTMSPNMK[x]VDKNWSK	16	0	2823.251891	0.0215	0.5150
EWNQNIK[x]NLSNVVEISGK	6	0	2071.069718	0.0214	0.3850
IIYSDIDVDPVK[x]PEHVGK	11	0	2023.062511	0.0214	0.3850
TYNLISSYIKSVEISALASK[x]NR	19	0	2456.327369	0.0214	0.4700
E[x]QKPEVDYSEK	0	0	1350.630263	0.0214	0.2350
GSNDDEMK[x]IDK	7	0	1250.544822	0.0214	0.2350
INVK[x]KSYDYSATMYTR	3	0	1938.950858	0.0213	0.3400
AEAK[x]DVAK	3	0	830.449740	0.0213	0.1700
AVDEEMK[x]VRSEDYLPSK	6	0	1994.961812	0.0212	0.3600
CSPSATLTHRTMTEK[x]AR	14	0	1945.946117	0.0212	0.3600
GTTAVLK[x]EDIYKFVTVQDLDEMQVDV	6	0	2955.478566	0.0212	0.5500
GSQVSEFIDTESFAPTITVQSK[x]LSNR	21	0	2840.419082	0.0212	0.5500
LGITFAHVTAAK[x]NNSWAK	11	0	1928.026739	0.0211	0.3800
NKMVCK[x]IWK	5	0	1205.641245	0.0211	0.1900
AK[x]NPMFALSR	1	0	1133.601493	0.0210	0.2100
SVALGGITK[x]EFVIYEQLIAAR	8	0	2277.273157	0.0210	0.4400
SQDISINGNSK[x]KEEPK	10	0	1772.890370	0.0209	0.3350
YQK[x]DEEWPPKM	2	0	1449.659787	0.0209	0.2300
LQK[x]DLGQVLNK	2	0	1254.729522	0.0209	0.2300
FHQLK[x]PTRVLTLAMVKR	4	0	2037.203252	0.0209	0.3550
K[x]AMVNIDTIDNKVATTM	0	0	1863.943328	0.0209	0.3550
GGLGYPEDAIGK[x]TKLVK	11	0	1744.972250	0.0209	0.3550
DCTAYNIYDK[x]NK	9	0	1503.666324	0.0208	0.2500
NELEK[x]LNFSSLK	4	0	1420.756126	0.0208	0.2500
CAEAENSSDLFK[x]LGVMYAKNLPNIQR	11	0	2967.458120	0.0208	0.5400
EEPK[x]SETLENFTR	3	0	1578.752492	0.0208	0.2700
ALTLK[x]TGPPGPPCGGKFMLK	4	0	2069.116472	0.0207	0.4150
KEEPK[x]SETLENFTR	4	0	1706.847448	0.0207	0.2900
KEK[x]WIAK	2	0	901.538493	0.0207	0.1450
K[x]ELLKLK	0	0	870.590192	0.0207	0.1450
M[x]GINERK	0	0	846.438129	0.0207	0.1450
NEADPAMAILSEYLETGSVK[x]LR	19	0	2406.209961	0.0207	0.4550
YYK[x]PDLTIDEAVRIMK	2	0	1954.023292	0.0206	0.3300
IMSLYSSRGTLK[x]VHTIR	11	0	1961.087952	0.0206	0.3500
MK[x]DAVKEAAR	1	0	1117.591321	0.0205	0.2050
IVAFVGSPIVEDEK[x]NLIRLAK	13	0	2310.331003	0.0205	0.4300
EVQK[x]GPDSVALGVQYDDVRPEDR	3	0	2571.256387	0.0204	0.4700
LMGQINK[x]MPLLQSSVALLGQKIR	6	0	2537.454825	0.0204	0.4700
ERAEAGLALSLIVK[x]ALSIEGDDK	13	0	2397.311385	0.0204	0.4700
K[x]SYDYSATMYTR	0	0	1484.660513	0.0204	0.2450
K[x]IDKEDMGSNDK	0	0	1378.639778	0.0204	0.2450
VEPIPLINGEK[x]R	10	0	1363.782281	0.0204	0.2450
T[x]VYQISELESLLR	0	0	1549.835098	0.0204	0.2650
K[x]EEPKSETLENFTR	0	0	1706.847448	0.0204	0.2850
AIDLYK[x]EVLNKGVSK	5	0	1675.950788	0.0203	0.3050
ISLRDVCIK[x]LGLDSEESAEYIVAK	8	0	2707.410100	0.0202	0.4850
GGDWERK[x]NR	6	0	1116.542400	0.0200	0.1800
EEFAEK[x]AVSVIQARIANYDPAEIR	5	0	2718.397564	0.0200	0.4800
DEQIEK[x]IDTVIKLVDHSFDEK	5	0	2500.269580	0.0200	0.4200
K[x]TQIAGGHDIIGPFHVITR	0	0	2059.132592	0.0200	0.3800
GGLGYPEDAIGKTK[x]LVK	13	0	1744.972250	0.0200	0.3400
LK[x]PLIEKGGDWER	1	0	1539.840853	0.0200	0.2600
YTQSTNNDDPK[x]K	10	0	1409.642221	0.0200	0.2400
KSGFEK[x]IDLTR	5	0	1292.708787	0.0200	0.2200
VGKSAVIK[x]TSTR	7	0	1245.740419	0.0200	0.2400
K[x]LARNILK	0	0	954.633783	0.0200	0.1600
NK[x]HCLIK	1	0	911.501059	0.0200	0.1400
NEEK[x]K	3	0	646.328572	0.0200	0.1000
K[x]VTSK	0	0	561.348581	0.0200	0.1000
GTCAGEVFMALK[x]GMALGSANEK	11	0	2241.059087	0.0198	0.4350
KLEKGQSIDDMIPAQK[x]	15	0	1799.945046	0.0197	0.3150
NLTDETK[x]NKHCLIK	6	0	1712.887868	0.0196	0.2750
TSK[x]TPPTAMLSSVR	2	0	1474.781290	0.0196	0.2750
YEAK[x]AIGSGSEPAK	3	0	1406.704092	0.0196	0.2750
AVILSDTK[x]PVDKK	7	0	1412.823808	0.0196	0.2550
K[x]VPDKLIDASTVK	0	0	1412.823808	0.0196	0.2550
GSNDDEMKIDK[x]K	10	0	1378.639778	0.0196	0.2350
DTTKNK[x]MVCK	5	0	1223.600166	0.0195	0.1950
VLSVEEIEAHLQSIAEK[x]D	16	0	2009.031604	0.0194	0.3500
K[x]SKTLQYFA	0	0	1084.591644	0.0194	0.1750
AVDEEMK[x]VR	6	0	1075.533141	0.0194	0.1750
TFHILEPK[x]EKSLLAHK	7	0	1890.072626	0.0194	0.3100
A[x]TTVKDTMNVDINAIK	0	0	1732.902849	0.0194	0.3100
SITEFGDTATAKELEAMK[x]LLRPR	17	0	2576.363096	0.0193	0.4450
YDK[x]TEDDIKSLQSVGQIIGEVLK	2	0	2577.353638	0.0193	0.4450
SNPVFAENDEKGEK[x]R	13	0	1718.822295	0.0193	0.2900
DPIGAIDAGAALDIHIRLIK[x]K	19	0	2199.273826	0.0193	0.4050
NCACVISQKK[x]VPDK	9	0	1645.827913	0.0193	0.2700
VLNK[x]GDSGEMSLQK	3	0	1504.755469	0.0193	0.2700
YEAKAIGSGSEPAK[x]SELVK	13	0	1963.026127	0.0192	0.3650
DISSK[x]SPSGNDALNDKK	4	0	1774.869635	0.0191	0.3250
EQK[x]PEVDYSEK	2	0	1350.630263	0.0191	0.2100
NLLLQEKGFPTPK[x]ATSTGTTIVGVIAK	12	0	2783.579543	0.0191	0.5150
STELQIGVVEDDK[x]PFR	12	0	1831.931505	0.0191	0.3050
HGGYKPTDK[x]HKTDLNHENLK	8	0	2331.171880	0.0190	0.3800
TVQK[x]VETAVLSTTVK	3	0	1602.919156	0.0190	0.2850
YACK[x]ILGVVEGQFSRPAK	3	0	2022.071968	0.0189	0.3400
KK[x]ELFDCLK	1	0	1179.632121	0.0189	0.1700
CFIVNELMRWPK[x]IAEIYGSALR	11	0	2665.387142	0.0189	0.4150
YGYLAPFHLDLFSLEVLSYDAK[x]YGEK	21	0	3037.511191	0.0188	0.4900
NK[x]ISWYTKIVDELDLR	1	0	1992.067931	0.0188	0.3000
INVKK[x]SYDYSATMYTR	4	0	1938.950858	0.0188	0.3000
QSK[x]YTYDR	2	0	1059.498475	0.0188	0.1500
TVQYATK[x]R	6	0	965.529382	0.0188	0.1500
KFRK[x]PIGATWK	3	0	1330.787310	0.0186	0.2050
VAMLYAYDRIK[x]ILFSDVK	10	0	2144.170281	0.0186	0.3350
GYARAIHK[x]LGSTLK	7	0	1513.872820	0.0186	0.2600
YYIIMGLQASK[x]LR	10	0	1554.859144	0.0185	0.2400
GEIK[x]KAMVNIDTIDNK	3	0	1787.945046	0.0184	0.2950
LSVEALNSLTGEFK[x]GK	13	0	1691.909318	0.0184	0.2950
SGNLPDADNSK[x]SDISKSSM	10	0	1951.879206	0.0184	0.3500
DSYLIIDK[x]LPSEYDSRVK	7	0	2140.105099	0.0183	0.3300
YIPNPVLVIIDVK[x]PK	12	0	1707.033394	0.0183	0.2750
VVGQLLEK[x]LKPLIEKGGDWER	7	0	2406.363362	0.0183	0.3850
ARK[x]TQIAGGHDIIGPFHVITR	2	0	2286.270805	0.0183	0.3850
QGSATVGLVSKTHAVLVALK[x]R	19	0	2134.258512	0.0183	0.3850
AAK[x]ASRGAATIK	2	0	1143.672345	0.0183	0.2200
NK[x]TDTK	1	0	705.365683	0.0183	0.1100
K[x]GEIRMGTTITALR	0	0	1545.866017	0.0182	0.2550
FAELQK[x]SLNNLNTIDIDANLEK	5	0	2502.296462	0.0182	0.4000
DDFDAFYGIDTMSPNMKVDK[x]NWSK	19	0	2823.251891	0.0181	0.4350
M[x]STLDLNHLADLYDRK	0	0	1903.946106	0.0181	0.2900
ATLTGMK[x]IDVLFSKIR	6	0	1792.027986	0.0181	0.2900
ILGVVEGQFSRPAK[x]LNDPEDK	13	0	2311.217099	0.0181	0.3800
HPELFESLGIPQPK[x]GILLYGPPGTGK	13	0	2744.490007	0.0181	0.4700
S[x]TLDLNHLADLYDRK	0	0	1772.905627	0.0180	0.2700
SFLELTEVWGK[x]PQK	10	0	1660.882380	0.0179	0.2500
ALTCK[x]MPGTLLPGPGK	4	0	1639.878887	0.0178	0.2850
LNFSSLK[x]MK	6	0	1066.584449	0.0178	0.1600
LKK[x]TLEVLYLK	2	0	1346.853655	0.0177	0.1950
HK[x]TPDKGYGHR	1	0	1294.653005	0.0177	0.1950
YYK[x]PDLTIDEAVR	2	0	1581.803799	0.0177	0.2300
K[x]MAIDDDINWEELAR	0	0	1817.861714	0.0177	0.2650
VISMEKGGNMK[x]EVFR	10	0	1723.874862	0.0177	0.2650
SGVKLENVK[x]IYADLK	8	0	1675.950788	0.0177	0.2650
IHSRK[x]MAIDDDINWEELAR	4	0	2311.137804	0.0176	0.3350
QSMTSLVQHVMTYLPGIDDLK[x]TK	20	0	2604.329020	0.0176	0.4050
SEDYLPSK[x]YLDIDISK	7	0	1884.935588	0.0175	0.2800
SETMKYYLPK[x]GK	9	0	1443.743119	0.0175	0.2100
YQATVMRGAFK[x]V	10	0	1369.717575	0.0175	0.2100
K[x]PRVVTALTMLK	0	0	1355.832206	0.0175	0.2100
ELFEMARTK[x]K	8	0	1251.664481	0.0175	0.1750
PRK[x]QYSAK	2	0	976.545365	0.0175	0.1400
K[x]PIGATWK	0	0	899.522844	0.0175	0.1400
NK[x]MVCK	1	0	778.382925	0.0175	0.1050
WAFAEK[x]QYGYGTQTV	5	0	1747.820509	0.0173	0.2600
VIDGSRPVNRNK[x]LLK	11	0	1708.010698	0.0173	0.2600
QPQNVLVSETLERYTSLSEEQK[x]MK	21	0	2836.427536	0.0173	0.4150
K[x]LEGTIDYQKL	0	0	1306.713204	0.0173	0.1900
GSDAAPQASK[x]K	9	0	1058.535585	0.0173	0.1900
FGDGIQIAQLALK[x]HRENK	12	0	2037.111857	0.0172	0.3100
K[x]ATDDDRWK	0	0	1133.546483	0.0172	0.1550
EDVQSLK[x]LK	6	0	1058.597121	0.0172	0.1550
MDDK[x]MLLTEVHLLESK	3	0	1900.963729	0.0172	0.2750
K[x]EVQEAR	0	0	858.455887	0.0171	0.1200
NAYVINLK[x]QIAK	7	0	1373.803016	0.0171	0.2050
IIYSDIDVDPVK[x]PEHVGKVVLK	11	0	2462.378342	0.0170	0.3750
VLVDMESMLVPK[x]PLINKIYDQLNSR	11	0	2914.565879	0.0170	0.4250
YYEQK[x]IRIGLHDDAYLDVCK	4	0	2498.226278	0.0170	0.3400
AK[x]SAK	1	0	503.306720	0.0170	0.0850
IDTVIK[x]LVDHSFDEK	5	0	1757.919882	0.0170	0.2550
AIGSGSEPAK[x]SELVK	9	0	1471.788150	0.0170	0.2550
AK[x]ADYAQYYRHCLLYLSCIDLDK	1	0	2878.378086	0.0170	0.3900
TLASLQK[x]RTHALENTFLPSNSAR	6	0	2554.361457	0.0170	0.3900
YGLQGPTWLVHK[x]ENAINK	11	0	2067.090061	0.0169	0.3050
NEEKK[x]LMELFISK	4	0	1607.859201	0.0169	0.2200
QGSATVGLVSK[x]THAVLVALKR	10	0	2134.258512	0.0169	0.3550
S[x]RSYDSRTTIFSPEGR	0	0	1857.896851	0.0169	0.2700
IEASK[x]GLIDRMSTNLR	4	0	1802.967176	0.0169	0.2700
K[x]ANWCDKR	0	0	1076.518495	0.0169	0.1350
VLVDK[x]SRK	4	0	943.581415	0.0169	0.1350
K[x]REAEAAK	0	0	901.498083	0.0169	0.1350
QEYKDDINLDEASAMAVK[x]FLSK	17	0	2514.231087	0.0168	0.3700
YACKILGVVEGQFSRPAK[x]LNDPEDK	17	0	2833.443128	0.0168	0.4200
FLSAMHDLPVRGNAK[x]FGDGIQIAQLALK	14	0	3009.622085	0.0168	0.4700
LENVKIYADLK[x]INEDSK	10	0	1991.057425	0.0168	0.2850
M[x]ATTVKDTMNVDINAIK	0	0	1863.943328	0.0168	0.2850
LDDMSLIK[x]EDCEAATDPLLK	7	0	2276.091491	0.0168	0.3350
SSQQGVEGVLIILK[x]IEDTDK	13	0	2171.168421	0.0168	0.3350
YDKTEDDIK[x]SLQSVGQIIGEVLK	8	0	2577.353638	0.0167	0.3850
AVNARALTCK[x]MPGTLLPGPGK	9	0	2151.165540	0.0167	0.3500
DEK[x]YTLYDQNDTK	2	0	1631.731422	0.0165	0.2150
WPK[x]IAEIYGSALR	2	0	1502.824477	0.0165	0.2150
TAALSARPAK[x]NIR	9	0	1367.799660	0.0165	0.2150
DAVK[x]EAARILYATHDEENNK	3	0	2286.123929	0.0165	0.3300
VFHPITKAVILSDTK[x]PVDKK	14	0	2235.298978	0.0165	0.3300
GIDLK[x]SIAEK	4	0	1072.612770	0.0165	0.1650
ATTVKDTMNVDINAIK[x]K	15	0	1860.997805	0.0165	0.2800
SFLVWVNEEDHLRVISMEK[x]GGNMK	18	0	2817.394072	0.0165	0.3950
VSEVLNSEDITGIQEK[x]STDLR	15	0	2332.175685	0.0164	0.3450
YYEQK[x]IR	4	0	998.518484	0.0164	0.1150
MILELTNHLEELK[x]KYINR	12	0	2256.229913	0.0164	0.2950
LPNIEEATFDK[x]RIDRPGR	10	0	2126.123146	0.0164	0.2950
YTSLSEEQK[x]MKSDINAHK	8	0	2108.020718	0.0164	0.2950
EAGFIDDILIITPASK[x]EK	15	0	1959.056365	0.0164	0.2950
NEEGIIEFTKTPNDTQK[x]YSNDK	16	0	2570.213522	0.0164	0.3600
K[x]ELFDCLK	0	0	1051.537166	0.0162	0.1300
YLSENPK[x]TSASIDFDSNFLNSMIKK	6	0	2848.395178	0.0162	0.4050
ILAHREFPDLGVLEGK[x]R	15	0	1949.084584	0.0162	0.2750
AANVLAFQSTTK[x]TLALK	11	0	1776.014446	0.0162	0.2750
LMTEFVDQVDDVVK[x]YEIDKTLAGVTR	13	0	2983.521097	0.0162	0.4200
NEEK[x]KLMELFISK	3	0	1607.859201	0.0162	0.2100
AHLDVQEK[x]DQPKK	7	0	1534.810280	0.0162	0.2100
SAKAK[x]NPMFALSR	4	0	1419.765584	0.0162	0.2100
VKAMEVDEK[x]PTERYSDIGGLSK	8	0	2451.231422	0.0161	0.3550
NVSGNVLSEIK[x]NNWQIER	10	0	2099.075864	0.0161	0.2900
YK[x]VNLYKFR	1	0	1229.692020	0.0161	0.1450
ERDCTAYNIYDK[x]NK	11	0	1788.810014	0.0161	0.2250
G[x]GLGYPEDAIGKTK	0	0	1404.724827	0.0161	0.2250
NEDDIEDIAALWMK[x]RISHR	13	0	2311.137804	0.0161	0.3050
NIK[x]AMDLGELETFQLLNTR	2	0	2205.146246	0.0161	0.3050
VFHPITK[x]AVILSDTKPVDK	6	0	2107.204023	0.0161	0.3050
LSGVVEGIFQK[x]CYAK	10	0	1697.880996	0.0160	0.2400
FGDGIQIAQLALK[x]HR	12	0	1665.931391	0.0160	0.2400
AVAVVVDPIQSVK[x]GK	12	0	1508.892552	0.0160	0.2400
YSLNSYDFK[x]K	8	0	1263.613496	0.0160	0.1600
K[x]DKPK	0	0	614.375128	0.0160	0.0800
SGK[x]KR	2	0	574.355062	0.0160	0.0800
VVGSEFVQK[x]YLGEGPR	8	0	1763.920551	0.0159	0.2550
ATHEVLKDEVLFNDK[x]PLPIEMK	14	0	2565.351138	0.0159	0.3500
K[x]GILLPESLTEAVEATTYAILR	0	0	2387.331060	0.0159	0.3500
ATSAGPK[x]QTETINWLEKR	6	0	2029.059155	0.0158	0.2850
LKGYQTIELDK[x]K	10	0	1434.808159	0.0158	0.1900
TEDDIK[x]SLQSVGQIIGEVLK	5	0	2171.168421	0.0158	0.3150
LNYKPEEEYPDLSK[x]HNNHMAK	13	0	2556.206604	0.0157	0.3300
VVGQLLEKLK[x]PLIEKGGDWER	9	0	2406.363362	0.0157	0.3300
Q[x]TVYQISELESLLR	0	0	1677.893669	0.0157	0.2200
WSTAETLTNNK[x]IDR	10	0	1647.821570	0.0157	0.2200
AVAVVVDPIQSVKGK[x]VVIDAFR	14	0	2309.346986	0.0157	0.3450
TITDGK[x]IYVEVERAR	5	0	1748.942012	0.0157	0.2350
VADLKK[x]LEGTIDYQK	5	0	1719.940617	0.0157	0.2350
VLK[x]TKDEGGPAGGLYI	2	0	1616.877294	0.0156	0.2500
KQYSAK[x]AK	5	0	922.523570	0.0156	0.1250
IVK[x]SAKAK	2	0	843.554142	0.0156	0.1250
YTSLSEEQKMK[x]SDINAHK	10	0	2108.020718	0.0156	0.2800
NSIVSKYTQSTNNDDPK[x]K	16	0	2037.996615	0.0156	0.2800
LSFK[x]SIADVADMLEANDK	3	0	1965.971650	0.0156	0.2800
TK[x]VVDRYADVIASIGLSR	1	0	1962.089727	0.0156	0.2800
IWK[x]VMCKNK	2	0	1205.641245	0.0156	0.1400
K[x]LEETDVAK	0	0	1031.549839	0.0156	0.1400
KVNQIESQMAMAEK[x]LIQIR	13	0	2229.197231	0.0155	0.2950
LGDGVLRPYK[x]VGVILESQR	9	0	2098.189768	0.0155	0.2950
K[x]TREALMEFR	0	0	1279.670628	0.0155	0.1550
HYYSLRINYK[x]K	9	0	1483.793513	0.0155	0.1700
LVPYLTK[x]LESK	6	0	1289.759425	0.0155	0.1700
ATDDDRWK[x]TLSK	7	0	1434.710239	0.0154	0.1850
KTELFK[x]ASTSAK	5	0	1309.724101	0.0154	0.1850
TMLELLNQLDGFEATKNIK[x]VIMATNR	18	0	2962.561853	0.0154	0.4000
FFEK[x]EDVQSLKLK	3	0	1609.871482	0.0154	0.2000
K[x]DGIQDIMPSQAK	0	0	1429.723444	0.0154	0.2000
ISWYTK[x]IVDELDLR	5	0	1749.930053	0.0154	0.2150
QGITEAYNQK[x]AVEK	9	0	1577.804860	0.0154	0.2150
VSGIRK[x]HFEQVINEK	5	0	1782.973979	0.0153	0.2300
D[x]GIQDIMPSQAKELK	0	0	1671.850090	0.0153	0.2300
M[x]SRSYDSRTTIFSPEGR	0	0	1988.937329	0.0153	0.2600
MATTVK[x]DTMNVDINAIK	5	0	1863.943328	0.0153	0.2600
N[x]SIVSKYTQSTNNDDPKK	0	0	2037.996615	0.0153	0.2750
LGDNNIADWPQVEYLVGK[x]NRR	17	0	2456.255938	0.0152	0.3200
MGTTITALRYK[x]DGVILAADSR	10	0	2251.199340	0.0152	0.3200
IQFCLALHNDSIK[x]SMRYPMDAHK	12	0	2774.345349	0.0152	0.3500
VSEVLNSEDITGIQEK[x]STDLRALR	15	0	2672.397956	0.0152	0.3650
VRQLIIK[x]EEMMNSIQQAVAK	6	0	2328.265640	0.0150	0.3000
VDK[x]PDGTMDYDSMDNIFFAK	2	0	2308.002683	0.0150	0.3000
VEPIPLINGEK[x]RDLRPGR	10	0	2058.169702	0.0150	0.2700
IVAFVGSPIVEDEK[x]NLIR	13	0	1998.114879	0.0150	0.2700
ILFENPDEATK[x]R	10	0	1431.735725	0.0150	0.1800
LK[x]KTLEVLYLK	1	0	1346.853655	0.0150	0.1650
GSDAAPQASK[x]KK	9	0	1186.630541	0.0150	0.1800
EK[x]WIAK	1	0	773.443537	0.0150	0.0900
TIEAITFK[x]TDNHLSSTLEK	7	0	2147.110911	0.0150	0.2850
IQDAELAILQK[x]TQNLRR	10	0	2009.138070	0.0150	0.2550
QEVAAQKSSEETEDK[x]K	14	0	1805.864214	0.0150	0.2400
YYIIMGLQASK[x]LRNK	10	0	1796.997022	0.0150	0.2250
KILFENPDEATK[x]R	11	0	1559.830681	0.0150	0.1950
ILFENPDEATK[x]RK	10	0	1559.830681	0.0150	0.1950
SAK[x]AKNPMFALSR	2	0	1419.765584	0.0150	0.1950
KSLK[x]DECK	3	0	1006.511679	0.0150	0.1200
AQEEVK[x]R	5	0	858.455887	0.0150	0.1050
K[x]MRK	0	0	561.342056	0.0150	0.0600
GEK[x]VEDAPENNSFRSWIGAYLAK	2	0	2580.260747	0.0148	0.3400
SVQPTAK[x]TVQKVETAVLSTTVK	6	0	2314.310659	0.0148	0.3250
VFHPITK[x]AVILSDTKPVDKK	6	0	2235.298978	0.0147	0.2950
LMTEFVDQVDDVVK[x]YEIDK	13	0	2285.113610	0.0147	0.2800
M[x]NSIVSKYTQSTNNDDPKK	0	0	2169.037093	0.0147	0.2800
K[x]SNFFLQLDGLVGQEAR	0	0	1921.005669	0.0147	0.2500
LFNLEPK[x]ILEEVPLR	6	0	1809.039932	0.0147	0.2200
LEKGQSIDDMIPAQK[x]	14	0	1671.850090	0.0147	0.2200
IDKEDMGSNDK[x]ASK	10	0	1536.708913	0.0146	0.2050
DGIVLAAEK[x]KVTSK	8	0	1457.845270	0.0146	0.2050
KIDK[x]EDMGSNDK	3	0	1378.639778	0.0146	0.1750
AVEKLSVEALNSLTGEFK[x]GK	17	0	2119.152381	0.0145	0.2900
K[x]IEFPSYRDR	0	0	1309.677823	0.0145	0.1450
YTENIYPPK[x]K	8	0	1251.649881	0.0145	0.1450
FRK[x]PIGATWK	2	0	1202.692354	0.0145	0.1450
ENQEK[x]ISNNK	4	0	1202.589070	0.0145	0.1450
DYVIQSDLMSAARK[x]VADLK	13	0	2122.109136	0.0145	0.2750
IIRGAIESYK[x]VVDASIVSK	9	0	2047.167638	0.0145	0.2750
QDLADATVETLK[x]AIEGK	11	0	1800.946820	0.0144	0.2450
QVK[x]LLFIEKAEIINSLNLNNDLTDK	2	0	2884.590832	0.0144	0.3600
AANVLAFQSTTKTLALK[x]YPGGGPGK	16	0	2489.364088	0.0144	0.3600
IQDAELAILQK[x]TQNLR	10	0	1853.036967	0.0144	0.2300
DQKK[x]DKPK	3	0	985.555594	0.0144	0.1150
SSK[x]DISSK	2	0	850.439569	0.0144	0.1150
GPSLYQVDPSGTYFAWK[x]ATAIGKSSTAAK	16	0	3001.518398	0.0143	0.4150
Y[x]FATLQK	0	0	869.464664	0.0143	0.1000
LMTEFVDQVDDVVKYEIDK[x]TLAGVTR	18	0	2983.521097	0.0142	0.3700
EFLYAHNNTDMLILNRTK[x]DSLEAR	17	0	2863.428540	0.0142	0.3400
RGGDEWK[x]IEPLK	6	0	1426.756795	0.0142	0.1700
D[x]GIQDIMPSQAK	0	0	1301.628489	0.0142	0.1700
TFLEK[x]R	4	0	792.449349	0.0142	0.0850
K[x]QYSAK	0	0	723.391504	0.0142	0.0850
ILYVNNAK[x]SQEEAIENIK	7	0	2075.089784	0.0142	0.2550
QGITEAYNQK[x]AVEKLMSR	9	0	2065.062523	0.0142	0.2550
SERDTALEK[x]YK	8	0	1338.677880	0.0141	0.1550
T[x]EVLK	0	0	588.348247	0.0140	0.0700
SAK[x]AK	2	0	503.306720	0.0140	0.0700
NEDDIEDIAALWMK[x]R	13	0	1817.861714	0.0140	0.2100
VADLK[x]KLEGTIDYQK	4	0	1719.940617	0.0140	0.2100
CAEAENSSDLFK[x]LGVMYAK	11	0	2131.991727	0.0139	0.2650
DGIVLAAEKK[x]VTSK	9	0	1457.845270	0.0139	0.1950
SITEFGDTATAK[x]ELEAMKLLRPR	11	0	2576.363096	0.0139	0.3200
CTDLDAIGVK[x]VPFTAAITITGVK	9	0	2389.292565	0.0139	0.3200
YAVISGAISLDRVDVK[x]TK	15	0	1934.083580	0.0139	0.2500
FFEKINVK[x]K	7	0	1151.670224	0.0139	0.1250
K[x]LMELFISK	0	0	1107.636148	0.0139	0.1250
HGGYK[x]PTDK	4	0	1001.492997	0.0139	0.1250
EVLNK[x]GVSK	4	0	972.560345	0.0139	0.1250
DDGLEDDMPALADEEFEK[x]MDRR	17	0	2596.105628	0.0139	0.3050
ELNLMDPK[x]VPEDIFKTHLEVAR	7	0	2593.357284	0.0139	0.3050
SIK[x]GYTLPPHCSR	2	0	1514.766308	0.0138	0.1800
KVPDK[x]LIDASTVK	4	0	1412.823808	0.0138	0.1800
RMDDK[x]MLLTEVHLLESK	4	0	2057.064831	0.0138	0.2350
LSVEALNSLTGEFKGK[x]YYPLK	15	0	2356.267737	0.0138	0.2900
QVKLLFIEK[x]AEIINSLNLNNDLTDK	8	0	2884.590832	0.0138	0.3450
MEQK[x]PEVDYSEK	3	0	1481.670742	0.0138	0.1650
ALQDYK[x]PELASDPIIR	5	0	1827.972976	0.0137	0.2200
M[x]MGINERK	0	0	977.478607	0.0137	0.1100
AGDFQGLNEQLVSLFKK[x]HGQLK	16	0	2456.317475	0.0136	0.3000
AVENASTCIGIKCEDGVILALEK[x]VVTSK	22	0	3003.561908	0.0136	0.3800
DTLSK[x]DQELTEENVSISVIGK	4	0	2304.169539	0.0136	0.2850
AFGRVYATMQK[x]LQK	10	0	1639.886752	0.0136	0.1900
TSTSSMTAVPK[x]PLK	10	0	1446.775143	0.0136	0.1900
R[x]KQYSAK	0	0	879.492606	0.0136	0.0950
SSGSSYPSLLQCLK[x]APVLSDSSCK	13	0	2570.235514	0.0135	0.3250
SLLTGK[x]HAIR	5	0	1094.655970	0.0135	0.1350
LFQVEYAIEAIK[x]LGSTAIGVKTK	11	0	2478.409640	0.0135	0.3100
KLPNIEEATFDK[x]R	11	0	1559.830681	0.0135	0.1750
LDEARELLVK[x]ASK	9	0	1470.840518	0.0135	0.1750
QLDSERFIVK[x]ASSGPR	9	0	1788.948158	0.0134	0.2150
GK[x]SALSTLNGFVEELK	1	0	1691.909318	0.0134	0.2150
MHNNHAKSLPPEEYDEK[x]LYNK	16	0	2556.206604	0.0133	0.2800
WNSK[x]VDKPDGTMDYDSMDNIFFAK	3	0	2823.251891	0.0133	0.3200
SDEINEVLNK[x]YQETQRQS	9	0	2180.034451	0.0133	0.2400
D[x]RQEQR	0	0	830.399437	0.0133	0.0800
WK[x]ALER	1	0	801.449683	0.0133	0.0800
SLPPEEYDEK[x]LYNK	9	0	1723.830403	0.0132	0.1850
SELAQSK[x]YLMNVSR	6	0	1624.824212	0.0132	0.1850
GTMK[x]VELYEIQLISEGQPVEGR	3	0	2475.267806	0.0132	0.2900
ATNGYIMTARGDVAASILDK[x]YR	19	0	2385.210964	0.0132	0.2900
IMKLCFDELK[x]K	9	0	1423.756658	0.0132	0.1450
LVARNIPK[x]EIK	7	0	1279.797539	0.0132	0.1450
LSVEALNSLTGEFK[x]GKYYPLK	13	0	2356.267737	0.0131	0.2750
TMLELLNQLDGFEATK[x]NIKVIMATNR	15	0	2962.561853	0.0131	0.3400
QLMTEFVDQVDDVVK[x]YEIDK	14	0	2413.172181	0.0130	0.2600
GYQTIELDKK[x]LDVAK	9	0	1719.940617	0.0130	0.1950
AIHK[x]LGSTLK	3	0	1066.649824	0.0130	0.1300
K[x]MSAQSCACMVR	0	0	1427.614109	0.0129	0.1550
SQDISINGNSK[x]K	10	0	1289.657479	0.0129	0.1550
QSRQETQYK[x]IDELVSNNEK	8	0	2308.129407	0.0129	0.2450
YVVDISPDIDIK[x]EIKPNIR	11	0	2226.225875	0.0129	0.2450
LKPLIEK[x]GGDWERK	6	0	1667.935808	0.0129	0.1800
IWK[x]VMCK	2	0	963.503367	0.0129	0.0900
VNLEAYLDLSITPK[x]QHAVNERAK	13	0	2608.397173	0.0128	0.2950
LMGQINKMPLLQSSVALLGQK[x]IR	20	0	2537.454825	0.0128	0.2950
K[x]KELFDCLK	0	0	1179.632121	0.0128	0.1150
K[x]DLVRNFGR	0	0	1103.619920	0.0128	0.1150
RLMSK[x]VAEK	4	0	1060.606245	0.0128	0.1150
ALTLKTGPPGPPCGGK[x]FMLK	15	0	2069.116472	0.0127	0.2550
TLALKYPGGGPGK[x]TAILPVK	12	0	1980.177084	0.0127	0.2550
N[x]STEEIDLYNR	0	0	1352.620760	0.0127	0.1400
SQNVQEQLNEWGSNITELLGK[x]LEKVR	20	0	3011.567466	0.0127	0.3300
SIMEYNGGSCVAMAGK[x]NCVAIASDLR	15	0	2773.265441	0.0127	0.3300
IEVEVYK[x]ITTGDR	6	0	1521.803799	0.0127	0.1650
V[x]PTFANFHTPIFIAK	0	0	1701.924185	0.0127	0.1900
TLLARAVAHHTDCK[x]FIR	13	0	2008.078783	0.0126	0.2150
TK[x]KACIIFFDEIDAIGGAR	1	0	2124.103657	0.0126	0.2400
DECK[x]QDIMFELGLLQERLAEK	3	0	2564.261336	0.0126	0.2650
VVGQLLEKLKPLIEK[x]GGDWER	14	0	2406.363362	0.0126	0.2650
KVAEQNENPTVGSAQK[x]MIQDEAQK	15	0	2642.296866	0.0125	0.3000
VTFFYTDYIGVYAPRK[x]YTGLLR	15	0	2642.389574	0.0125	0.2750
QMVEERVLK[x]LTLEAMDLEIVEK	8	0	2615.391282	0.0125	0.2750
SSKSSLELANNAVK[x]SNDIEK	13	0	2133.091236	0.0125	0.2500
S[x]SKSSLELANNAVKSNDIEK	0	0	2133.091236	0.0125	0.2500
GQYSTVGK[x]VAVGQQYR	7	0	1739.895399	0.0125	0.2000
AVNIAFTQDQLLK[x]R	12	0	1615.904510	0.0125	0.1750
TGIATMLTRGEIK[x]K	12	0	1517.859870	0.0125	0.1750
M[x]NSTEEIDLYNR	0	0	1483.661239	0.0125	0.1500
YEIDK[x]TLAGVTR	4	0	1364.729913	0.0125	0.1500
K[x]ILGVAAEDK	0	0	1042.602207	0.0125	0.1250
P[x]RKQYSAK	0	0	976.545365	0.0125	0.1000
DAVK[x]EAAR	3	0	858.455887	0.0125	0.1000
K[x]DQK	0	0	517.285985	0.0125	0.0500
NASVWFLDHNFMESMNEMFK[x]K	19	0	2604.159856	0.0124	0.2600
CRTIPPLTTVK[x]GSDAAPQASK	10	0	2197.152392	0.0124	0.2600
EIK[x]PNIRVALRNDSYQLIK	2	0	2269.290536	0.0124	0.2350
FIK[x]HADATCVHRLALTK	2	0	1980.072637	0.0124	0.2100
GCLMFGPPGTGK[x]TLLAR	11	0	1774.922143	0.0124	0.2100
KVTSK[x]LLEQEESAEK	4	0	1717.909710	0.0123	0.1850
DNLSWLSK[x]ANNWSKFTATAALGVIHR	7	0	2899.509173	0.0123	0.3200
LEFIK[x]VIPVEELK	4	0	1555.922455	0.0123	0.1600
YLSENPK[x]TSASIDFDSNFLNSMIK	6	0	2720.300222	0.0123	0.2950
NEEGIIEFTK[x]TPNDTQKYSNDK	9	0	2570.213522	0.0123	0.2700
YHDDLPALRITAFLLADSK[x]SQK	18	0	2501.327703	0.0123	0.2700
EEIQLLQEPGSYVGEVIK[x]TMGK	17	0	2447.261660	0.0123	0.2700
EPPVYTPPK[x]DK	8	0	1269.660444	0.0123	0.1350
LGDNNIADWPQVEYLVGK[x]NR	17	0	2300.154836	0.0123	0.2450
YK[x]SYLLQHR	1	0	1206.650884	0.0122	0.1100
FATLQK[x]SKR	5	0	1077.629423	0.0122	0.1100
EAGFIDDILIITPASKEK[x]ADAAFLR	17	0	2703.448203	0.0122	0.3050
TK[x]LQDGSTDMQLTLMSIVHVPYK	1	0	2604.329020	0.0122	0.2800
YASQK[x]RP	4	0	848.450409	0.0121	0.0850
IIPLKK[x]D	5	0	825.532346	0.0121	0.0850
SK[x]VLDVR	1	0	815.486459	0.0121	0.0850
MNSIVSK[x]YTQSTNNDDPKK	6	0	2169.037093	0.0121	0.2300
ALGNFVASVLARLALTK[x]PK	16	0	1968.188317	0.0121	0.2300
PFGNTHNKFKLNYK[x]PEEEYPDLSK	13	0	2894.423777	0.0121	0.2900
WNSKVDK[x]PDGTMDYDSMDNIFFAK	6	0	2823.251891	0.0121	0.2900
EEIQLLQEPGSYVGEVIKTMGK[x]NK	21	0	2689.399538	0.0121	0.2900
AMEQQDIK[x]PTVQNGEVSANAEQKA	7	0	2585.239020	0.0121	0.2900
K[x]TELFKASTSAK	0	0	1309.724101	0.0121	0.1450
GSDAAPQASKK[x]K	10	0	1186.630541	0.0121	0.1450
CVVHLNDASVAAK[x]LLMK	12	0	1868.001115	0.0121	0.2050
DDFDAFYGIDTMSPNMK[x]VDK	16	0	2308.002683	0.0120	0.2400
SGVK[x]LENVKIYADLK	3	0	1675.950788	0.0120	0.1800
K[x]YINR	0	0	692.396924	0.0120	0.0600
KDQK[x]K	3	0	645.380940	0.0120	0.0600
TKSVALGGITK[x]EFVIYEQLIAAR	10	0	2506.415787	0.0120	0.2750
ELREVIELPLK[x]NPELFLR	10	0	2207.267680	0.0119	0.2150
K[x]MAIDDDINWEELARSTDEYNGAMLK	0	0	3027.395247	0.0119	0.3100
DVAKMK[x]LSLFSNK	5	0	1479.811862	0.0119	0.1550
DEK[x]VSEVLNSEDITGIQEKSTDLR	2	0	2704.340167	0.0119	0.2850
EEIQLLQEPGSYVGEVIK[x]TMGKNK	17	0	2689.399538	0.0119	0.2850
QCVIANSCK[x]TAINTGGGSVAVFNK	8	0	2495.225954	0.0119	0.2850
FIVK[x]ASSGPRYVVGCR	3	0	1794.956220	0.0119	0.1900
QETQYK[x]IDELVSNNEKIWK	5	0	2364.196029	0.0118	0.2250
YQKDEEWPPK[x]M	9	0	1449.659787	0.0118	0.1300
DWNACKK[x]ELLK	6	0	1403.723052	0.0118	0.1300
YTSLSEEQK[x]MK	8	0	1342.643803	0.0118	0.1300
GYSK[x]PNERATK	3	0	1249.641438	0.0118	0.1300
DPDDK[x]IVGLTR	4	0	1227.645855	0.0118	0.1300
ATLTGMK[x]IDVLFSK	6	0	1522.842826	0.0118	0.1650
GIDLK[x]SIAEKMNGASGAELK	4	0	2031.066940	0.0117	0.2350
EEEDLDDEQLLLSREK[x]TSNNTNR	15	0	2747.284443	0.0117	0.2700
MVTANIK[x]NIKAMDLGELETFQLLNTR	6	0	2962.561853	0.0117	0.3050
NK[x]GTMKVELYEIQLISEGQPVEGR	1	0	2717.405684	0.0117	0.2800
GGNMDSLK[x]INFSAFQLPVVTR	7	0	2293.188777	0.0117	0.2450
G[x]QAQSGNFSNFGDGANGDNKK	0	0	2111.925576	0.0117	0.2450
MVTLK[x]DVGPPQPGPGIYR	4	0	1924.023961	0.0117	0.2100
QILDCIVNLSEPAK[x]K	13	0	1726.928669	0.0117	0.1750
YLHQSLK[x]YK	6	0	1178.644738	0.0117	0.1050
KVAQTTYK[x]K	7	0	1065.618191	0.0117	0.1050
NHASIDK[x]MK	6	0	1042.522913	0.0117	0.1050
VEFK[x]MGNGK	3	0	1008.506203	0.0117	0.1050
LDVAK[x]R	4	0	700.423137	0.0117	0.0700
EVIELPVK[x]HPELFESLGIPQPK	7	0	2498.378342	0.0116	0.2550
IAQGLLYLGK[x]GTMTLNPYHTER	9	0	2475.294296	0.0116	0.2550
IGDLCAFTDALSK[x]YEAEFR	12	0	2205.041118	0.0116	0.2200
TAALSARPAK[x]NIRIHAYVK	9	0	2079.206421	0.0116	0.2200
KDSESTEEK[x]EAQAVQR	8	0	1833.870361	0.0116	0.1850
EK[x]TSNNTNRTNSTDEK	1	0	1837.840123	0.0116	0.1850
K[x]DGIQDIMPSQAKELK	0	0	1799.945046	0.0116	0.1850
ATINMIK[x]LFDMDEMGGLYQLNLQTTR	6	0	3015.486641	0.0115	0.3000
EDK[x]EGVVNTIAFAIRLTGDTNGALDK	2	0	2746.413605	0.0115	0.3000
TK[x]DEGGPAGGLYI	1	0	1276.629872	0.0115	0.1500
EDSSPCGYIIRILSGEQTVK[x]YDR	19	0	2685.306702	0.0115	0.2650
TDTKTIEAITFK[x]TDNHLSSTLEK	11	0	2592.328152	0.0115	0.2650
GIKGIESEAYESVLDLAK[x]ICDVR	17	0	2564.315479	0.0115	0.2650
VLGVFSEKAQIK[x]ILYVNNAK	11	0	2233.283329	0.0115	0.2300
IEDTDK[x]YDKK	5	0	1253.613888	0.0115	0.1150
VYATMQK[x]LQK	6	0	1208.658670	0.0115	0.1150
FLK[x]TSKTPPTAMLSSVR	2	0	1863.028712	0.0115	0.1950
AEAGLALSLIVK[x]ALSIEGDDK	11	0	2112.167695	0.0114	0.2400
YPLVTHFRFLK[x]TSK	10	0	1735.977279	0.0114	0.1600
K[x]EFEIIK	0	0	905.522175	0.0114	0.0800
ENEQK[x]IK	4	0	887.471202	0.0114	0.0800
DEKYTLYDQNDTK[x]EWLDK	12	0	2303.059269	0.0114	0.2050
ELEAMK[x]LLRPR	5	0	1354.775421	0.0114	0.1250
YTLYDQNDTK[x]EWLDK	9	0	1930.894787	0.0113	0.1700
V[x]LEATMILIDNSEWMINGDYIPTR	0	0	2793.371608	0.0113	0.2700
TTMTNGFLAHK[x]LCIHK	10	0	1870.954502	0.0113	0.1800
TLSK[x]WRDATDDK	3	0	1434.710239	0.0113	0.1350
EGVETRIIPLK[x]K	10	0	1381.829229	0.0113	0.1350
LENQRK[x]WR	5	0	1128.615169	0.0113	0.0900
F[x]ATLQKSK	0	0	921.528321	0.0113	0.0900
AK[x]SAKIVR	1	0	871.560288	0.0113	0.0900
LNDPEDK[x]YEALSKHIIMFDCK	6	0	2565.224226	0.0112	0.2350
EQKPEVDYSEK[x]FAELQK	10	0	2067.015955	0.0112	0.1900
GTK[x]TSETNDRNSTNNTK	2	0	1866.866670	0.0112	0.1900
FLKTSK[x]TPPTAMLSSVR	5	0	1863.028712	0.0112	0.1900
K[x]AVYMPLCDPGNK	0	0	1491.721334	0.0112	0.1450
TLDQIAAKLYFYYILFFEK[x]CNR	18	0	2815.440615	0.0111	0.2450
IK[x]ILFSDVK	1	0	1061.648429	0.0111	0.1000
ELVSK[x]ASPIAGSEGKEAYR	4	0	1991.032273	0.0111	0.2100
M[x]VLEATMILIDNSEWMINGDYIPTR	0	0	2924.412086	0.0110	0.2750
SELQDK[x]SSQQGVEGVLIILK	5	0	2170.184405	0.0110	0.2200
YFATLQKSK[x]R	8	0	1240.692746	0.0110	0.1100
LEK[x]VRQLIIK	2	0	1238.807376	0.0110	0.1100
IHAK[x]SMAIDK	3	0	1112.601159	0.0110	0.1100
DGIVLAAEK[x]K	8	0	1042.602207	0.0110	0.1100
SGKK[x]R	3	0	574.355062	0.0110	0.0550
GERPSCPTGYHLK[x]SIR	12	0	1856.931459	0.0109	0.1750
LLFIEK[x]AEIINSLNLNNDLTDK	5	0	2529.368896	0.0109	0.2400
SYYMLYK[x]AGVLQSLADDSATTR	6	0	2452.194311	0.0109	0.2400
E[x]SLLAVQGQDFVLTASSSSAVR	0	0	2264.164730	0.0109	0.2400
NSTEEIDLYNRWK[x]ALER	12	0	2136.059881	0.0109	0.1850
YYPVRK[x]FTGGVLMLIDR	5	0	2027.102541	0.0109	0.1850
LAEGESEEVK[x]AYMDPHR	9	0	1959.899550	0.0109	0.1850
NDGTIVIRK[x]LEETDVAK	8	0	1900.026461	0.0109	0.1850
K[x]SGNLPDADNSKSDISK	0	0	1774.869635	0.0109	0.1850
I[x]AIVVNQNWYCANTKYVTGPKNK	0	0	2680.379413	0.0109	0.2500
DCIVLGADTRATAGPIIADK[x]NCK	19	0	2458.230705	0.0109	0.2500
Q[x]IAIVVNQNWYCANTKYVTGPKNK	0	0	2808.437985	0.0108	0.2600
KEPPVYTPPK[x]DK	9	0	1397.755400	0.0108	0.1300
M[x]TEVLK	0	0	719.388726	0.0108	0.0650
EIKEVIELPVK[x]HPELFESLGIPQPK	10	0	2868.599943	0.0108	0.2700
KLMELFISK[x]SNSDDPASFTSINNYK	8	0	2848.395178	0.0108	0.2700
QIQPK[x]TFANLVSSTLYEKR	4	0	2222.205809	0.0108	0.2050
REAEAAK[x]DEQIEK	6	0	1515.752826	0.0108	0.1400
SSK[x]SSLELANNAVKSNDIEK	2	0	2133.091236	0.0108	0.2150
TLALK[x]YPGGGPGKTAILPVK	4	0	1980.177084	0.0108	0.2150
LAQFEK[x]EEYVSDPK	5	0	1681.819840	0.0107	0.1500
YEVGAEYIK[x]KVIAR	8	0	1637.914013	0.0107	0.1500
RK[x]QYSAK	1	0	879.492606	0.0107	0.0750
ENAINK[x]K	5	0	815.450075	0.0107	0.0750
RFK[x]ELQPFIVQMAEQALDIEK	2	0	2532.340909	0.0107	0.2250
ILYVNNAK[x]SQEEAIENIKCTR	7	0	2492.269200	0.0107	0.2250
M[x]SSKSSLELANNAVKSNDIEK	0	0	2264.131715	0.0107	0.2250
SAQEILCNEPVETYGSFDLK[x]EK	19	0	2556.205265	0.0107	0.2350
GIMLYGPPGTGK[x]TLCARAVANR	11	0	2302.203711	0.0107	0.2350
LFQVEYAIEAIKLGSTAIGVK[x]TK	20	0	2478.409640	0.0107	0.2450
QETQYK[x]IDELVSNNEK	5	0	1936.937709	0.0106	0.1700
IRIAYASVVYIADK[x]YK	13	0	1872.050830	0.0106	0.1700
AKWSTAETLTNNK[x]IDR	12	0	1846.953636	0.0106	0.1700
HRENK[x]IQR	4	0	1079.594768	0.0106	0.0850
DQK[x]KDKPK	2	0	985.555594	0.0106	0.0850
K[x]VAQTTYK	0	0	937.523235	0.0106	0.0850
LEIK[x]EGNYGDGYALQPSYIHEYLSK	3	0	2886.407458	0.0106	0.2650
EAGFIDDILIITPASK[x]EKADAAFLR	15	0	2703.448203	0.0106	0.2650
DLASFIPDNK[x]LNCVIDR	9	0	1988.998864	0.0106	0.1800
ITIK[x]VHVSEVLGDIRSITEFGDTATAK	3	0	2899.565345	0.0106	0.2850
IIENEQSAEK[x]NAYVINLK	9	0	2075.089784	0.0106	0.1900
FFEK[x]INVKK	3	0	1151.670224	0.0106	0.0950
NLTDETK[x]NK	6	0	1061.535250	0.0106	0.0950
MSSK[x]DISSK	3	0	981.480047	0.0106	0.0950
DQELTEENVSISVIGK[x]DEK	15	0	2132.048371	0.0105	0.2000
FK[x]ELQPFIVQMAEQALDIEK	1	0	2376.239807	0.0105	0.2100
QILDCIVNLSEPAK[x]KSGFEK	13	0	2275.188107	0.0105	0.2100
VTQKKPPVQPLAYK[x]SATPFR	13	0	2255.278912	0.0105	0.2100
FRKLGVK[x]PPK	6	0	1168.744388	0.0105	0.1050
ATK[x]QSKYTYDR	2	0	1359.678214	0.0105	0.1150
MLAIVVEASCGK[x]DLNEAMTSGYR	11	0	2514.191544	0.0104	0.2400
K[x]SSEQANLYERK	0	0	1451.736786	0.0104	0.1250
AHLDVQEK[x]DQPK	7	0	1406.715325	0.0104	0.1250
K[x]GINIDQSSNSK	0	0	1289.657479	0.0104	0.1250
VGVILESQRAANVLAFQSTTK[x]TLALK	20	0	2757.575126	0.0104	0.2700
IAYASVVYIADK[x]YK	11	0	1602.865670	0.0104	0.1450
GVILYGAPGTGK[x]TLLAKAVANQTSATFLR	11	0	2917.638783	0.0103	0.3000
YTVGQGYTK[x]AAWFEK	8	0	1747.856893	0.0103	0.1550
ATLTGMKIDVLFSK[x]IR	13	0	1792.027986	0.0103	0.1650
QYQEVVKQGDVLLNK[x]LQK	14	0	2129.184348	0.0103	0.1850
DKLVLK[x]EVFLSFHNLVGR	5	0	2113.204692	0.0103	0.1850
VYATMQK[x]LQKDLGQVLNK	6	0	2076.140043	0.0103	0.1850
QETQYKIDELVSNNEK[x]IWK	15	0	2364.196029	0.0103	0.1950
ELVSKASPIAGSEGK[x]EAYR	14	0	1991.032273	0.0103	0.1950
QIEELFEAIVLPMQQADK[x]FR	17	0	2404.245953	0.0103	0.2050
QQEADGIIK[x]ELNNDLDPTLR	8	0	2281.154893	0.0103	0.2050
KLGVK[x]PPKGCLMFGPPGTGK	4	0	2068.132455	0.0103	0.2050
ALERQLEMLDLQEGFIK[x]EDCK	16	0	2564.261336	0.0102	0.2150
AITSVHARQEYALALQK[x]WDLSR	16	0	2555.360731	0.0102	0.2250
VNMENLIVTDLGK[x]YAEVLIETAK	12	0	2562.361367	0.0102	0.2350
NKGTMK[x]VELYEIQLISEGQPVEGR	5	0	2717.405684	0.0102	0.2450
KLEETDVAK[x]AAILERPYASTGAYK	8	0	2623.385606	0.0102	0.2450
LYQVEYAFK[x]AFNNAGITSVGVTGK	8	0	2576.327369	0.0102	0.2450
M[x]PFGNTHNKFKLNYKPEEEYPDLSK	0	0	3025.464255	0.0102	0.2550
EMFGYAK[x]EHEPCVIFMDEIDAIGGR	6	0	2913.313439	0.0102	0.2550
HKTDLNHENLK[x]GGDDLDPNYVLSSR	10	0	2836.373864	0.0102	0.2550
VSK[x]QGEIDYEALVKLTDGTNGADLR	2	0	2691.371409	0.0102	0.2550
DGAEAEEIFVHYMNAAGTDVK[x]NLQVAK	20	0	2919.407136	0.0102	0.2750
MILELTNHLEELKK[x]YINR	13	0	2256.229913	0.0100	0.1800
GGVHVK[x]LAHLSKHPK	5	0	1606.941898	0.0100	0.1500
AKYASQK[x]RP	6	0	1047.582476	0.0100	0.0900
SGVK[x]LENVK	3	0	972.560345	0.0100	0.0900
DDYILCCLHSLLRADYYYQAK[x]AK	20	0	2878.378086	0.0100	0.2300
YACK[x]ILGVVEGQFSRPAKLNDPEDK	3	0	2833.443128	0.0100	0.2500
LAYVYADMRVVGQLLEK[x]LKPLIEK	16	0	2788.592357	0.0100	0.2400
DGLEDDMPALADEEFEK[x]MDRR	16	0	2481.078690	0.0100	0.2100
SPAIIFIDELDAIGTK[x]RFDSEK	15	0	2464.284838	0.0100	0.2200
CTK[x]IIENEQSAEKNAYVINLK	2	0	2464.263053	0.0100	0.2100
LEEIGVADQYK[x]VSKILEHK	10	0	2198.194577	0.0100	0.1900
GERPSCPTGYHLK[x]SIRTGR	12	0	2171.101696	0.0100	0.1900
LREEIQK[x]GDGGTDYVCVPK	6	0	2163.062913	0.0100	0.1900
MVCKIWK[x]SDEINEVLNK	6	0	2105.064830	0.0100	0.1700
MVRGGYAEVK[x]QSEVIGLVR	9	0	2090.130540	0.0100	0.1900
FSFISNVRPK[x]LFAYPPK	9	0	2010.109010	0.0100	0.1700
QVARNELEK[x]LNFSSLK	8	0	1875.021318	0.0100	0.1600
V[x]SPTGQITSTSARSGKK	0	0	1703.916525	0.0100	0.1700
D[x]YTMAQPEFFKAVR	0	0	1701.818400	0.0100	0.1400
GGDEWKIEPLK[x]LK	10	0	1511.834706	0.0100	0.1300
DEQIEK[x]IDTVIK	5	0	1429.766355	0.0100	0.1200
NWK[x]EEYLRAAK	2	0	1406.730582	0.0100	0.1100
DEKSGVK[x]LENVK	6	0	1344.724827	0.0100	0.1200
IQYVGK[x]QDPKK	5	0	1302.729522	0.0100	0.1100
ELLKLK[x]VELAK	5	0	1282.822356	0.0100	0.1100
S[x]PTGQITSTSAR	0	0	1204.604720	0.0100	0.1200
TIDNAETMK[x]K	8	0	1149.569917	0.0100	0.1000
EAEAARK[x]K	6	0	901.498083	0.0100	0.0800
M[x]MGINER	0	0	849.383652	0.0100	0.0700
EKVLK[x]TK	4	0	844.538158	0.0100	0.0700
KLDVAK[x]R	5	0	828.518092	0.0100	0.0700
QYSAK[x]AK	4	0	794.428614	0.0100	0.0700
TK[x]VVDR	1	0	716.418051	0.0100	0.0600
SAPVSDCLSK[x]YPLLSSSCGSQSLK	9	0	2570.235514	0.0098	0.2350
SIMLYLMVQSVNSELK[x]LLSSAKK	15	0	2581.422189	0.0098	0.2250
HGGYKPTDKHK[x]TDLNHENLK	10	0	2331.171880	0.0097	0.1950
EK[x]SPAIIFIDELDAIGTKR	1	0	2115.157467	0.0097	0.1850
LGVK[x]PPKGCLMFGPPGTGK	3	0	1940.037500	0.0097	0.1850
YTENIYPPK[x]KTVQYATK	8	0	2043.067597	0.0097	0.1650
SSLELANNAVK[x]SNDIEK	10	0	1830.932231	0.0097	0.1650
DYEQFGYFK[x]RMGNIEM	8	0	2026.891629	0.0097	0.1550
NKISWYTK[x]IVDELDLR	7	0	1992.067931	0.0097	0.1550
AIDLYKEVLNK[x]GVSK	10	0	1675.950788	0.0097	0.1450
VAEK[x]AQINTQEYGR	3	0	1605.811006	0.0096	0.1350
GGHSLGMQAEELIVTITYGLLDK[x]ELQR	22	0	2970.548313	0.0096	0.2600
VIAGLVATNGAVGLK[x]YYEENSLTSK	14	0	2596.374708	0.0096	0.2400
QGLHKK[x]SNFFLQLDGLVGQEAR	5	0	2484.323621	0.0095	0.2100
GYIGDPIK[x]FVR	7	0	1263.697497	0.0095	0.1050
QIEELFEAIVLPMQQADK[x]FRK	17	0	2532.340909	0.0095	0.2000
VEAQNHK[x]LNLADPVSIEYLTR	6	0	2409.265107	0.0095	0.2000
AQSGPDASAK[x]LPTVIPTTRCR	9	0	2225.158538	0.0095	0.2000
SGFEK[x]IDLTR	4	0	1164.613831	0.0095	0.0950
LDSK[x]NVQLAK	3	0	1114.634566	0.0095	0.0950
YKVNLYK[x]FR	6	0	1229.692020	0.0094	0.0850
LDGK[x]DELWK	3	0	1102.565823	0.0094	0.0850
KTVQYATK[x]R	7	0	1093.624337	0.0094	0.0850
LVNFTAK[x]TLDLLGIFRGEDNTMIQPR	6	0	2961.574469	0.0094	0.2450
INEDSK[x]LAVNENLASSK	5	0	1830.932231	0.0094	0.1600
DAFALAK[x]EKSPAIIFIDELDAIGTK	6	0	2675.442056	0.0094	0.2350
KANWCDK[x]R	6	0	1076.518495	0.0094	0.0750
DTLSKDQELTEENVSISVIGK[x]DEK	20	0	2676.334021	0.0094	0.2250
SMAIDK[x]DIRWELIAR	5	0	1815.966450	0.0093	0.1400
QLADYK[x]AFEDSLRAIANHEQAR	5	0	2545.267228	0.0093	0.2050
SIMLYLMVQSVNSELK[x]LLSSAK	15	0	2453.327233	0.0093	0.2050
LNSLPLLQQLVK[x]CFIVNELMR	11	0	2527.401730	0.0093	0.1950
YAGMFATALAYCGTSNSK[x]IVR	17	0	2280.103000	0.0093	0.1950
MSSK[x]SSLELANNAVKSNDIEK	3	0	2264.131715	0.0093	0.1950
YEVGAEYIKK[x]VIAR	9	0	1637.914013	0.0093	0.1300
K[x]PTSELAIGASLEK	0	0	1442.797987	0.0093	0.1300
LALTK[x]PK	4	0	769.506134	0.0093	0.0650
INEDSK[x]LAVNENLASSKSSM	5	0	2136.036759	0.0093	0.1850
YGEK[x]ESLAAVLVR	3	0	1433.787759	0.0092	0.1200
ASRPGAAAK[x]LDGK	8	0	1240.688720	0.0092	0.1200
VVGSELIQK[x]YLGDGPRLVR	8	0	2098.189768	0.0092	0.1750
QAAKASVVETVTLTK[x]VTQK	14	0	2001.146903	0.0092	0.1750
FLLDDFDQQEHIQKSETMK[x]YYLPK	18	0	3015.468672	0.0092	0.2200
TEEK[x]TESYYSNAVELNLLLISPTK	3	0	2741.400978	0.0092	0.2200
TTLFK[x]SELAQSK	4	0	1351.734665	0.0092	0.1100
K[x]IEFPPPSAEAR	0	0	1340.708787	0.0092	0.1100
IVK[x]SAK	2	0	644.422076	0.0092	0.0550
M[x]STLDLNHLADLYDRKDWNACK	0	0	2678.257980	0.0091	0.2000
ELNLMDPKVPEDIFK[x]THLEVAR	14	0	2593.357284	0.0091	0.2000
SLLELNETQSNIQEQGVNWGK[x]K	20	0	2514.271310	0.0091	0.2000
K[x]ELFDCLKIMR	0	0	1451.762804	0.0091	0.1000
EK[x]VAFILDQVR	1	0	1316.745171	0.0091	0.1000
HGGYK[x]PTDKHK	4	0	1266.646859	0.0091	0.1000
LTQLLSQIK[x]EEQGDIK	8	0	1842.009751	0.0091	0.1450
D[x]VPTFANFHTPIFIAK	0	0	1816.951123	0.0091	0.1450
INVKFFEK[x]EDVQSLK	7	0	1822.982813	0.0090	0.1350
IITK[x]EGVETRIIPLK	3	0	1709.045018	0.0090	0.1350
YEVGAEYIK[x]K	8	0	1198.623334	0.0090	0.0900
QVK[x]NR	2	0	643.376523	0.0090	0.0450
INVK[x]K	3	0	600.395864	0.0090	0.0450
WIAK[x]QILDCIVNLSEPAKK	3	0	2225.224100	0.0089	0.1700
NEEEPTKK[x]GINIDQSSNSK	7	0	2117.023553	0.0089	0.1700
MKLSLFSNK[x]ENELR	8	0	1707.897707	0.0089	0.1250
SSK[x]SSLELANNAVK	2	0	1446.767750	0.0089	0.1250
VRSEDYLPSK[x]YLDIDISK	9	0	2140.105099	0.0089	0.1600
LMSKVAEK[x]AQINTQEYGR	7	0	2065.062523	0.0089	0.1600
TNTNNSILFAALSK[x]SLVR	13	0	1948.074078	0.0089	0.1600
ASRPGAAAK[x]LDGKDELWK	8	0	1912.016567	0.0089	0.1600
HVFPITK[x]GIGCVMTGSIADARAQVSR	6	0	2770.436936	0.0088	0.2300
LTIPLPLYPQGHPGGSEGGPK[x]LEFIK	20	0	2744.490007	0.0088	0.2300
ENEQKIK[x]TLSMEK	6	0	1576.812980	0.0088	0.1150
SGFEK[x]IDLTRIVK	4	0	1504.861253	0.0088	0.1150
LNFSSLK[x]MKDAVK	6	0	1479.811862	0.0088	0.1150
EK[x]ASKGSNDDEMK	1	0	1437.640504	0.0088	0.1150
A[x]KVAEQNENPTVGSAQKMIQDEAQK	0	0	2713.333976	0.0088	0.2200
SGNLPDADNSK[x]SDISK	10	0	1646.774679	0.0088	0.1400
RSK[x]VLDVR	2	0	971.587561	0.0088	0.0700
K[x]LWK	0	0	573.363839	0.0088	0.0350
I[x]INR	0	0	514.322703	0.0088	0.0350
NSTNNTK[x]ERDELEDLSEEDLQLK	6	0	2719.278296	0.0087	0.2000
DVCIKLGLDSEESAEYIVAK[x]GIR	19	0	2564.315479	0.0087	0.2000
AGNRSVMAPLFLHDK[x]YDGR	14	0	2146.074090	0.0087	0.1650
LQDGSTDMQLTLMSIVHVPYK[x]QGLHK	20	0	2938.504342	0.0087	0.2250
QGLHK[x]KSNFFLQLDGLVGQEAR	4	0	2484.323621	0.0086	0.1900
M[x]GQAQSGNFSNFGDGANGDNKK	0	0	2242.966054	0.0086	0.1900
GTLK[x]VHTIRLR	3	0	1292.804020	0.0086	0.0950
TTMTNGFLAHK[x]LCIHKNK	10	0	2113.092380	0.0086	0.1550
K[x]QCVIANSCKTAINTGGGSVAVFNK	0	0	2623.320910	0.0086	0.2150
LHNSLEVVFEWDK[x]NDWNGHIR	12	0	2607.261750	0.0086	0.1800
LLK[x]LEEAMKITTDAFTSAGER	2	0	2323.209235	0.0086	0.1800
VVDASIVSK[x]ALGNFVASVLAR	8	0	2115.205083	0.0086	0.1800
MILELTNHLEELK[x]K	12	0	1709.938508	0.0086	0.1200
VLSNYMK[x]QEALSSK	6	0	1596.818066	0.0086	0.1200
TK[x]LVKER	1	0	872.544305	0.0086	0.0600
S[x]RSYDSR	0	0	869.399102	0.0086	0.0600
K[x]VADLKK	0	0	800.511946	0.0086	0.0600
YPMDAHK[x]SELEGVEEAR	6	0	1959.899550	0.0085	0.1450
K[x]LGVKPPKGCLMFGPPGTGK	0	0	2068.132455	0.0085	0.1700
DLKLK[x]WSDER	4	0	1288.677488	0.0085	0.0850
VGVFK[x]NVSGNVLSEIKNNWQIER	4	0	2629.397507	0.0085	0.1950
M[x]ESLLAVQGQDFVLTASSSSAVR	0	0	2395.205209	0.0085	0.1950
LK[x]AYQGIYLMSIR	1	0	1554.859144	0.0085	0.1100
VVGSEFVQK[x]YLGEGPRMVR	8	0	2150.130540	0.0084	0.1600
NEEEPTK[x]KGINIDQSSNSK	6	0	2117.023553	0.0084	0.1600
IIENEQSAEK[x]NAYVINLKQIAK	9	0	2515.364479	0.0084	0.1850
AGDFQGLNEQLVSLFK[x]KHGQLK	15	0	2456.317475	0.0084	0.1850
DFSK[x]TLPPELKGEALGNSEHIR	3	0	2437.260021	0.0084	0.1850
TVSDLTISQAIFELSSPFLENK[x]SQK	21	0	2781.443508	0.0084	0.2100
VVDASIVSK[x]ALGNFVASVLARLALTKPK	8	0	2866.700654	0.0084	0.2350
QGITEAYNQKAVEK[x]LMSR	13	0	2065.062523	0.0083	0.1500
TFMNHIDVQK[x]EFQAR	9	0	1862.909665	0.0083	0.1250
INVK[x]FFEKEDVQSLK	3	0	1822.982813	0.0083	0.1250
TLEVLYLK[x]MHNNHAK	7	0	1809.955886	0.0083	0.1250
GYQTIELDK[x]KLDVAK	8	0	1719.940617	0.0083	0.1250
LIDASTVK[x]HVFPITK	7	0	1667.960960	0.0083	0.1250
S[x]GYDRALSVFSPDGR	0	0	1625.779708	0.0083	0.1250
IKENQEK[x]ISNNK	6	0	1443.768084	0.0083	0.1000
SVEISALASK[x]NR	9	0	1273.698949	0.0083	0.1000
SAVIK[x]TSTR	4	0	961.555594	0.0083	0.0750
QSK[x]ATR	2	0	689.382001	0.0083	0.0500
K[x]RR	0	0	458.307723	0.0083	0.0250
SLADFEK[x]ALQDYKPELASDPIIR	6	0	2618.359059	0.0083	0.1900
QDLADATVETLKAIEGK[x]IAR	16	0	2141.169090	0.0082	0.1650
K[x]PPVQPLAYKSATPFRK	0	0	1927.104259	0.0082	0.1400
K[x]ACIIFFDEIDAIGGAR	0	0	1894.961028	0.0082	0.1400
EDVQSLK[x]LKYYEQK	6	0	1769.919882	0.0082	0.1150
CNK[x]FFYILYFELYKIAQDTLAR	2	0	2815.440615	0.0082	0.1800
GVFK[x]NVSGNVLSEIKNNWQIER	3	0	2530.329098	0.0082	0.1800
K[x]SSEQANLYER	0	0	1323.641830	0.0082	0.0900
KLEGTIDYQK[x]L	9	0	1306.713204	0.0082	0.0900
ASK[x]GSNDDEMK	2	0	1180.502961	0.0082	0.0900
MGNGK[x]MVEISRLHNSLEVVFEWDK	4	0	2817.394072	0.0081	0.1950
SQNVQEQLNEWGSNITELLGK[x]LEK	20	0	2756.397956	0.0081	0.1950
I[x]DDQRDMQVDSVNQEENVDSGETK	0	0	2750.193582	0.0081	0.1950
TGRSIK[x]GYTLPPHCSR	5	0	1828.936545	0.0081	0.1300
IKILFSDVK[x]AMTTGLR	8	0	1792.027986	0.0081	0.1300
DQKKDK[x]PK	5	0	985.555594	0.0081	0.0650
YTISGGGLYTDADK[x]GLATMGMGYLGSTGK	13	0	2884.362162	0.0081	0.2350
LPSEYDSRVKAMEVDEK[x]PTER	16	0	2478.205935	0.0081	0.1700
LFQVEYAIEAIK[x]LGSTAIGVK	11	0	2249.267011	0.0081	0.1700
DNLSWLSKANNWSK[x]FTATAALGVIHR	13	0	2899.509173	0.0081	0.2100
VATEK[x]DFLDAVQK	4	0	1462.766689	0.0081	0.1050
A[x]SLLKVNMENLIVTDLGK	0	0	1957.091700	0.0081	0.1450
YYKPDLTIDEAVRIMK[x]LCFDELK	15	0	2859.454938	0.0080	0.1850
TYEAALEVIK[x]NMGTVVDLLIENKASALL	9	0	3017.635728	0.0080	0.2250
M[x]IDDQRDMQVDSVNQEENVDSGETK	0	0	2881.234060	0.0080	0.2000
AFNNAGITSVGVTGK[x]NCACVISQKK	14	0	2623.320910	0.0080	0.2000
DK[x]MNFVILCRDAIPYEANIR	1	0	2437.224503	0.0080	0.1600
QTGQYYGGLK[x]LCVDR	9	0	1756.856570	0.0080	0.1200
TDNHLSSTLEK[x]LSFK	10	0	1718.883832	0.0080	0.1200
K[x]VTSKLLEQEESAEK	0	0	1717.909710	0.0080	0.1200
FLRPHYFTLVK[x]IYDSWPQSPQK	10	0	2749.437917	0.0080	0.1750
GPSLYQVDPSGTYFAWKATAIGK[x]SSTAAK	22	0	3001.518398	0.0079	0.2300
ALRDTLSK[x]DQELTEENVSISVIGK	7	0	2644.391809	0.0079	0.1900
VPDK[x]LIDASTVK	3	0	1284.728853	0.0079	0.0950
KEAGFIDDILIITPASK[x]EK	16	0	2087.151320	0.0079	0.1500
DDGLEDDMPALADEEFEK[x]MDR	17	0	2440.004526	0.0079	0.1650
VIPVEELKEIK[x]QIK	10	0	1665.007573	0.0079	0.1100
VTSK[x]LLEQEESAEK	3	0	1589.814754	0.0079	0.1100
VGVFKNVSGNVLSEIK[x]NNWQIER	15	0	2629.397507	0.0078	0.1800
NPPPLDEGDIELLK[x]SYATGPYAR	13	0	2515.259352	0.0078	0.1800
TFHILEPKEK[x]SLLAHK	9	0	1890.072626	0.0078	0.1250
VIGSELVQK[x]YVGEGAR	8	0	1703.920551	0.0078	0.1250
SVMIMVK[x]MYSPSENCFFFRMAIVSK	6	0	3001.439500	0.0078	0.1950
K[x]LMELFISKSNSDDPASFTSINNYK	0	0	2848.395178	0.0078	0.1950
YTGLLRVSAMMSCACQK[x]R	16	0	2131.015784	0.0078	0.1400
DK[x]LVLKEVFLSFHNLVGR	1	0	2113.204692	0.0078	0.1400
S[x]QARGFDRTITVFSPEGR	0	0	2023.023439	0.0078	0.1400
K[x]IFTIHTSK	0	0	1073.623277	0.0078	0.0700
EKWIAK[x]QILDCIVNLSEPAK	5	0	2354.266687	0.0077	0.1550
DWNACK[x]KELLK	5	0	1403.723052	0.0077	0.0850
TGQK[x]MLMNMDK	3	0	1295.603535	0.0077	0.0850
DFSK[x]TLPPELK	3	0	1273.691742	0.0077	0.0850
IDK[x]EDMGSNDK	2	0	1250.544822	0.0077	0.0850
EVAEADIASK[x]DLEETDERSLALTK	9	0	2632.307808	0.0077	0.1850
IDRPGRPLDIDLAILRMVTANIK[x]NIK	22	0	2944.700666	0.0077	0.2000
QLADYK[x]AFEDSLR	5	0	1554.767750	0.0077	0.1000
NGYPMPCDVLAK[x]R	11	0	1519.727481	0.0077	0.1000
GDSGEMSLQKLFK[x]	12	0	1438.712546	0.0077	0.1000
VVGQLLEK[x]LKPLIEK	7	0	1706.070505	0.0077	0.1150
ISPGYDVYEGSFEK[x]EGK	13	0	1903.883889	0.0076	0.1300
LSGVVEGIFQK[x]CYAKNEWR	10	0	2283.146914	0.0076	0.1450
K[x]EVAEADIASKDLEETDER	0	0	2147.022884	0.0076	0.1450
LGIDPPK[x]GIMLYGPPGTGK	6	0	1910.033463	0.0076	0.1450
TTQLEEANSK[x]LGYIFGADYPK	9	0	2344.158584	0.0076	0.1600
DDLSGAEIK[x]AIVSEAGLLALR	8	0	2140.173842	0.0076	0.1600
KLWK[x]QLTDALIVFFDTPETVPLR	3	0	2729.515494	0.0076	0.1750
DIGEPDSEAVFTISQSPFEK[x]PQK	19	0	2548.233196	0.0076	0.1750
AVAVVVDPIQSVK[x]GKVVIDAFR	12	0	2309.346986	0.0075	0.1650
FVKLGIDPPK[x]GIMLYGPPGTGK	9	0	2284.265236	0.0075	0.1650
QILDCIVNLSEPAKK[x]SGFEK	14	0	2275.188107	0.0075	0.1500
K[x]AFGRVYATMQK	0	0	1398.744122	0.0075	0.0900
EPPVYTPPKDK[x]K	10	0	1397.755400	0.0075	0.0900
DTMNVDINAIK[x]K	10	0	1360.701983	0.0075	0.0900
TFHILEPK[x]EK	7	0	1240.681514	0.0075	0.0750
LAK[x]RMK	2	0	745.463224	0.0075	0.0450
DVAK[x]MK	3	0	690.373411	0.0075	0.0450
ATK[x]QSK	2	0	661.375854	0.0075	0.0450
N[x]SIVSK	0	0	646.364957	0.0075	0.0450
VVDASIVSKALGNFVASVLARLALTK[x]PK	25	0	2866.700654	0.0075	0.2100
YYK[x]DGIYDLLHACVDR	2	0	1999.946105	0.0075	0.1200
ITTGDRLILTENIK[x]TK	13	0	1815.046470	0.0075	0.1200
SMNLTRGIDLK[x]SIAEK	10	0	1774.961029	0.0075	0.1200
SLLTGK[x]HAIRYAGR	5	0	1541.878966	0.0075	0.1050
NEEEPTK[x]K	6	0	973.471593	0.0075	0.0600
CIK[x]R	2	0	575.321319	0.0075	0.0300
G[x]VFK	0	0	449.263798	0.0075	0.0300
GYGLSMGTMLAGTGK[x]GGTALYYIDSDGTR	14	0	2912.368308	0.0074	0.2150
L[x]MTEFVDQVDDVVKYEIDK	0	0	2285.113610	0.0074	0.1400
EDIYK[x]FVTVQDLDEMQVDV	4	0	2285.077226	0.0074	0.1400
CIDMFIHK[x]SAELYKNPK	7	0	2093.043703	0.0074	0.1250
QIK[x]VMDSLEPTGEIYGK	2	0	1906.970924	0.0074	0.1250
KSGNLPDADNSK[x]SDISK	11	0	1774.869635	0.0074	0.1250
CAEAENSSDLFKLGVMYAK[x]NLPNIQR	18	0	2967.458120	0.0073	0.1900
YVQVEQRNK[x]PDER	8	0	1659.832802	0.0073	0.0950
LNDPEDK[x]YEALSK	6	0	1520.735782	0.0073	0.0950
EKASK[x]GSNDDEMK	4	0	1437.640504	0.0073	0.0950
V[x]SPTGQITSTSAR	0	0	1303.673128	0.0073	0.0950
QGDTK[x]INHEHFMDGILEVQMRK	4	0	2625.279050	0.0073	0.1600
ELLK[x]LKVELAK	3	0	1282.822356	0.0073	0.0800
LFAYPPK[x]SVQPTAKTVQK	6	0	2002.125051	0.0072	0.1300
YDK[x]TEDDIK	2	0	1125.518932	0.0072	0.0650
LVLK[x]EVFLSFHNLVGR	3	0	1870.082797	0.0072	0.1150
VVGSELIQK[x]YLGDGPR	8	0	1729.936200	0.0072	0.1150
LLK[x]MQRIHDHLLMEEEYVQNQER	2	0	2951.474439	0.0072	0.1650
TDTK[x]TIEAITFKTDNHLSSTLEK	3	0	2592.328152	0.0072	0.1650
LILVDDEK[x]TSWIYK	7	0	1721.923907	0.0071	0.1000
ASKGSNDDEMK[x]IDK	10	0	1536.708913	0.0071	0.1000
K[x]INANEK	0	0	815.450075	0.0071	0.0500
TVQK[x]VETAVLSTTVKAQAR	3	0	2029.153050	0.0071	0.1350
VYSEIPLSNATSLLYLENTK[x]ETEK	19	0	2741.400978	0.0071	0.1700
VGK[x]SAVIKTSTR	2	0	1245.740419	0.0071	0.0850
RHNFVGLFVELSK[x]LLVK	12	0	1998.177753	0.0071	0.1200
SNDIEKAIDLYK[x]EVLNK	11	0	1991.057425	0.0071	0.1200
RQTLNK[x]IALDEQIQALK	5	0	1981.131923	0.0071	0.1200
FPLGNVWGLPMTNASHLGYQHLCTGK[x]K	25	0	3025.505345	0.0070	0.1900
YEALSKHIIMFDCK[x]ILEFTK	13	0	2485.274807	0.0070	0.1400
DYEQFGYFK[x]R	8	0	1351.619643	0.0070	0.0700
SRK[x]VAQTTYK	2	0	1180.656362	0.0070	0.0700
RVEFK[x]MGNGK	4	0	1164.607305	0.0070	0.0700
E[x]IINR	0	0	643.365291	0.0070	0.0350
VHEVGDDLVIGASGFEADALALVK[x]R	23	0	2580.354642	0.0070	0.1750
AANVLAFQSTTK[x]TLALKYPGGGPGK	11	0	2489.364088	0.0070	0.1750
SFEQK[x]VMKEDNLILR	4	0	1848.976679	0.0070	0.1050
MSSK[x]SSLELANNAVK	3	0	1577.808228	0.0070	0.1050
AVANQTSATFLRVVGSELIQK[x]YLGDGPR	20	0	2989.598373	0.0070	0.1950
K[x]AIPLALGLLSASNPQMR	0	0	1879.071243	0.0069	0.1250
GFICK[x]VVDKDGIR	4	0	1505.802358	0.0069	0.0900
GDSGEMSLQK[x]LFK	9	0	1438.712546	0.0069	0.0900
IK[x]ILFSDVKAMTTGLR	1	0	1792.027986	0.0069	0.1100
GGYAEVK[x]QSEVIGLVR	6	0	1703.920551	0.0069	0.1100
AKSAK[x]IVR	4	0	871.560288	0.0069	0.0550
MVRGIGSYEK[x]QSEVSVGLR	9	0	2094.089070	0.0068	0.1300
LTLEAMDLEIVEKEHFK[x]ELVSK	16	0	2600.377016	0.0068	0.1500
KAVYMPLCDPGNK[x]AEESAFYER	12	0	2574.188176	0.0068	0.1500
ESQLVDK[x]FFEK	6	0	1368.692468	0.0068	0.0750
HK[x]TDLNHENLK	1	0	1347.689447	0.0068	0.0750
GTMK[x]VELYEIQLISEGQPVEGRLLR	3	0	2857.537024	0.0068	0.1700
LIKK[x]SSEQANLYER	3	0	1677.904901	0.0068	0.0950
VTQKK[x]PPVQPLAYK	4	0	1595.939834	0.0068	0.0950
K[x]LEFPLPNEEARVGILR	0	0	1980.115548	0.0068	0.1150
LHQLRNK[x]ELISVSAASK	6	0	1893.079498	0.0068	0.1150
GAIEK[x]VDDLLTTQAEAK	4	0	1800.946820	0.0068	0.1150
VLGVFSEK[x]AQIKILYVNNAK	7	0	2233.283329	0.0068	0.1350
NKPGVYTK[x]VCNYVNWIQQTIAAN	7	0	2680.343029	0.0067	0.1550
YVVDISPDIDIK[x]EIKPNIRVALR	11	0	2665.516554	0.0067	0.1550
TYEAALEVIK[x]NMGTVVDLLIENK	9	0	2562.361367	0.0067	0.1550
GTCAGEVFMALK[x]GMALGSANEKIEASK	11	0	2769.349823	0.0067	0.1800
QGDTK[x]INHEHFMDGILEVQMR	4	0	2497.184095	0.0067	0.1400
NLNQIVNELDEEK[x]YK	12	0	1847.926420	0.0067	0.1000
GNQKVVK[x]VDAQDFLK	6	0	1687.925637	0.0067	0.1000
QAAK[x]ASVVETVTLTK	3	0	1544.877294	0.0067	0.1000
ALTCK[x]MPGTLLPGPGKGYIGDPIK	4	0	2483.327901	0.0067	0.1600
D[x]DGLEDDMPALADEEFEK	0	0	2037.836007	0.0067	0.1200
ATSAGPKQTETINWLEK[x]R	16	0	2029.059155	0.0067	0.1200
ASLLK[x]VNMENLIVTDLGK	4	0	1957.091700	0.0067	0.1200
RNAEELSSYQK[x]K	10	0	1451.736786	0.0067	0.0800
EHFK[x]ELVSK	3	0	1115.597456	0.0067	0.0600
K[x]LQRLR	0	0	812.534410	0.0067	0.0400
EIK[x]QIK	2	0	757.469750	0.0067	0.0400
KQCVIANSCK[x]TAINTGGGSVAVFNK	9	0	2623.320910	0.0066	0.1650
VSAMMSCACQK[x]RLEDDHIHNYR	10	0	2720.203848	0.0066	0.1450
SCNFPEFSYFMK[x]IVMSMVR	11	0	2372.082464	0.0066	0.1250
TKK[x]ACIIFFDEIDAIGGAR	2	0	2124.103657	0.0066	0.1250
LVNFTAK[x]TLDLLGIFR	6	0	1820.055916	0.0066	0.1050
K[x]SGRSAPGVSTTSTIQ	0	0	1575.821569	0.0066	0.1050
TMLELLNQLDGFSSDDRVK[x]VIAATNR	18	0	2905.496614	0.0065	0.1700
VPEDIFK[x]THLEVARTGLGASGVYSAK	6	0	2744.449598	0.0065	0.1700
GSLEK[x]NWKEEYLR	4	0	1650.836493	0.0065	0.0850
VK[x]AFGRVYATMQK	1	0	1497.812531	0.0065	0.0850
IAIVVNQNWYCANTKYVTGPK[x]NK	20	0	2680.379413	0.0065	0.1500
GPSLYQVDPSGTYFAWK[x]ATAIGK	16	0	2456.237499	0.0065	0.1500
YQK[x]DEEWPPK	2	0	1318.619308	0.0065	0.0650
LAAEDHK[x]FVIHQEENKR	6	0	2063.054738	0.0065	0.1100
ILLDLVYAFIK[x]SNQATTSTDRQVK	10	0	2723.485647	0.0065	0.1550
S[x]TLDLNHLADLYDRKDWNACK	0	0	2547.217501	0.0064	0.1350
KCIK[x]IACWVVGSGDTIYDCVR	3	0	2499.207134	0.0064	0.1350
QEYALALQK[x]WDLSR	8	0	1719.894338	0.0064	0.0900
WSELRK[x]R	5	0	973.545700	0.0064	0.0450
K[x]RWSLER	0	0	973.545700	0.0064	0.0450
VDK[x]NWSK	2	0	875.450075	0.0064	0.0450
AK[x]VAEQNENPTVGSAQKMIQDEAQK	1	0	2713.333976	0.0064	0.1600
ATDGVVLATEK[x]KPTSELAIGASLEK	10	0	2527.374374	0.0064	0.1600
K[x]MSAQSCACMVRTLLYGK	0	0	2103.009638	0.0064	0.1150
D[x]TEMSVNMSDFLHDQATR	0	0	2095.893807	0.0064	0.1150
LTLEAMDLEIVEK[x]EHFKELVSK	12	0	2600.377016	0.0064	0.1400
LENVK[x]IYADLK	4	0	1304.733939	0.0064	0.0700
EAVLK[x]LKLELK	4	0	1282.822356	0.0064	0.0700
TELFK[x]ASTSAK	4	0	1181.629146	0.0064	0.0700
SQNVQEQLNEWGSNITELLGKLEK[x]VR	23	0	3011.567466	0.0063	0.1650
SELQDK[x]SSQQGVEGVLIILKIEDTDK	5	0	2871.507557	0.0063	0.1650
TLLARAVAASLGVNFLK[x]VVSSAIVDK	16	0	2641.552939	0.0063	0.1650
K[x]DYTMAQPEFFKAVR	0	0	1829.913356	0.0063	0.0950
TGPPGPPCGGK[x]FMLK	10	0	1542.768616	0.0063	0.0950
INHEHFMDGILEVQMRK[x]SK	16	0	2311.156430	0.0063	0.1200
RFFPYYVYTTVAGIDK[x]EGK	15	0	2253.146903	0.0063	0.1200
AIGSGSEPAKSELVK[x]EFHK	14	0	2013.053008	0.0063	0.1200
ILGVVEGQFSRPAK[x]LNDPEDKYEALSK	13	0	3002.571157	0.0063	0.1700
P[x]FGNTHNKFKLNYKPEEEYPDLSK	0	0	2894.423777	0.0063	0.1500
K[x]NLLNPLIEDSRYGLQGPTWLVHK	0	0	2790.517949	0.0063	0.1500
FFYILYFELYK[x]IAQDTLARR	10	0	2569.373199	0.0063	0.1250
RTLDQIAAK[x]LYFYYILFFEK	8	0	2541.367053	0.0063	0.1250
IANYDPAEIRFNLMVICK[x]DK	17	0	2409.218357	0.0063	0.1250
LEFIKVIPVEELK[x]EIK	12	0	1926.144056	0.0063	0.1000
VSGSELVQK[x]YIGEGSR	8	0	1707.879080	0.0063	0.1000
K[x]TAGEDAVTLVK	0	0	1230.681905	0.0063	0.0750
ATAIGRASK[x]AAR	8	0	1171.678492	0.0063	0.0750
M[x]SSK	0	0	451.210047	0.0063	0.0250
YTYDRGTTAVLK[x]EDIYK	11	0	2035.026127	0.0062	0.1050
IHAKSMAIDK[x]DIR	9	0	1496.813257	0.0062	0.0800
LNFSSLKMK[x]DAVK	8	0	1479.811862	0.0062	0.0800
ASK[x]VLELRAELDK	2	0	1470.840518	0.0062	0.0800
ALSSLK[x]YMLLSQIMLNSVSEVK	5	0	2453.327233	0.0061	0.1350
HHFYAKIDRPAQVISFK[x]K	16	0	2184.195523	0.0061	0.1100
NKHCLIK[x]MNHGTTTLAFR	6	0	2141.098527	0.0061	0.1100
RLAEGESEEVK[x]AYMDPHR	10	0	2116.000652	0.0061	0.1100
SSK[x]VYISPK	2	0	1007.565097	0.0061	0.0550
NLNAPKFSFISNVRPK[x]LFAYPPK	15	0	2647.463738	0.0061	0.1400
EEFAEK[x]AVSVIQAR	5	0	1575.825595	0.0061	0.0850
M[x]SQARGFDRTITVFSPEGR	0	0	2154.063918	0.0061	0.1150
GIESEAYESVLDLAK[x]ICDVRSILR	14	0	2735.416246	0.0060	0.1450
K[x]VAEQNENPTVGSAQKMIQDEAQK	0	0	2642.296866	0.0060	0.1450
YQLYGYRTNTNNSILFAALSK[x]SLVR	20	0	2891.529239	0.0060	0.1500
ATDGVVLATEKK[x]PTSELAIGASLEK	11	0	2527.374374	0.0060	0.1500
NVSGNVLSEIK[x]NNWQIERLR	10	0	2368.261024	0.0060	0.1200
M[x]SSKSSLELANNAVK	0	0	1577.808228	0.0060	0.0900
RK[x]IFTIHTSK	1	0	1229.724379	0.0060	0.0600
K[x]QLATSLRSR	0	0	1158.683243	0.0060	0.0600
LGDK[x]GPAAAR	3	0	954.524630	0.0060	0.0600
CFCAHNSRIAGEHLSNGEK[x]PLLTPEK	18	0	2964.433301	0.0060	0.1550
IAIVVNQNWYCANTK[x]YVTGPK	14	0	2438.241535	0.0060	0.1250
KTLEVLYLK[x]MHNNHAK	8	0	1938.050842	0.0059	0.0950
IQFCLALHNDSIK[x]SMR	12	0	1931.970877	0.0059	0.0950
VLK[x]LTLEAMDLEIVEK	2	0	1843.037546	0.0059	0.0950
K[x]DSESTEEKEAQAVQR	0	0	1833.870361	0.0059	0.0950
ATTVK[x]DTMNVDINAIKK	4	0	1860.997805	0.0059	0.1000
SPAIIFIDELDAIGTK[x]R	15	0	1858.019923	0.0059	0.1000
K[x]ALSSLKYMLLSQIMLNSVSEVK	0	0	2581.422189	0.0059	0.1350
EEPDVIMGTSRVLGVFSEK[x]AQIK	18	0	2532.325651	0.0059	0.1350
RPPVIRTTLFK[x]SELAQSK	10	0	2070.194854	0.0058	0.1050
K[x]FTGGVLMLIDR	0	0	1348.753625	0.0058	0.0700
SPSGNDALNDK[x]K	10	0	1244.599634	0.0058	0.0700
DKK[x]DQK	2	0	760.407879	0.0058	0.0350
GVSKDEK[x]VANEQEQALTNLSDLYVR	6	0	2805.414331	0.0058	0.1450
EAADFIFDICGIAGIKK[x]TR	16	0	2124.103657	0.0058	0.1100
VK[x]VIAATNRVDTLDPALLR	1	0	2064.205418	0.0058	0.1100
LGITFAHVTAAKNNSWAK[x]SWSNLDLR	17	0	2899.509172	0.0058	0.1500
IVMTANK[x]IVQMIGEQATLDLLFGNDR	6	0	2889.509094	0.0058	0.1500
YQHGIVVCVDSRASAGPLIASQTVK[x]K	24	0	2783.475095	0.0058	0.1500
FFEKEDVQSLK[x]LK	10	0	1609.871482	0.0058	0.0750
GIESEAYESVLDLAK[x]ICDVR	14	0	2266.115004	0.0058	0.1150
QDLADATVETLK[x]AIEGKIAR	11	0	2141.169090	0.0058	0.1150
D[x]DGLEDDMPALADEEFEKMDR	0	0	2440.004526	0.0057	0.1200
KTLVAHAVLK[x]VGSALVGSQTK	9	0	2106.252365	0.0057	0.1200
YEALSK[x]HIIMFDCK	5	0	1753.853066	0.0057	0.0800
LYNK[x]FKTNHGNPFM	3	0	1709.834718	0.0057	0.0800
NNSWAK[x]SWSNLDLR	5	0	1689.822239	0.0057	0.0800
AEQEELLSEK[x]VSTK	9	0	1589.814754	0.0057	0.0800
KNCK[x]ADAGITIAPR	3	0	1513.803419	0.0057	0.0800
S[x]SKSSLELANNAVK	0	0	1446.767750	0.0057	0.0800
M[x]DRQEQR	0	0	961.439915	0.0057	0.0400
LK[x]PQDER	1	0	884.471536	0.0057	0.0400
K[x]ARQAAK	0	0	771.471479	0.0057	0.0400
K[x]FDQLTQALNVAIRLDDMSLIK	0	0	2531.378019	0.0057	0.1250
SVQPTAKTVQK[x]VETAVLSTTVK	10	0	2314.310659	0.0057	0.1250
IDRK[x]IEFPPPSAEAR	3	0	1724.920885	0.0057	0.0850
KGEK[x]VEDAPENNSFR	3	0	1718.822296	0.0057	0.0850
MK[x]SLSEQYTERVQNEVTLSPEQLR	1	0	2864.433683	0.0056	0.1350
GNIK[x]VLFATNRPNTLDEALMRPGR	3	0	2682.438655	0.0056	0.1350
LAAEDHK[x]FVIHQEENK	6	0	1906.953636	0.0056	0.0900
YDKK[x]DLVR	3	0	1035.571243	0.0056	0.0450
EK[x]SLLAHK	1	0	924.539219	0.0056	0.0450
FMALGLALLFNGK[x]QDLADATVETLK	12	0	2678.435196	0.0056	0.1400
YLYSSEENTK[x]AGALLGIGVTNVAVR	9	0	2624.380854	0.0056	0.1400
NWSK[x]IYDFPLFQGIFIR	3	0	2143.125385	0.0056	0.0950
YTENIYPPKK[x]TVQYATK	9	0	2043.067597	0.0056	0.0950
AQISVRLVPYLTK[x]LESK	12	0	1944.140700	0.0056	0.0950
VLNK[x]GDSGEMSLQKLFK	3	0	1893.002891	0.0056	0.0950
QK[x]TATQPIVAQEMETDNQTALLVANVR	1	0	2968.528639	0.0056	0.1500
SITEFGDTATAK[x]ELEAMK	11	0	1940.940017	0.0056	0.1000
ETEK[x]LAEER	3	0	1103.545814	0.0056	0.0500
YFATLQK[x]SK	6	0	1084.591644	0.0056	0.0500
F[x]ATLQKSKR	0	0	1077.629423	0.0056	0.0500
M[x]DTEMSVNMSDFLHDQATR	0	0	2226.934286	0.0055	0.1050
SLEFK[x]ASELAEDFHIPVTR	4	0	2188.116331	0.0055	0.1050
LNYK[x]PEEEYPDLSKHNNHMAK	3	0	2556.206604	0.0055	0.1150
AQIK[x]ILYVNNAKSQEEAIENIK	3	0	2515.364479	0.0055	0.1200
IAGEHLSNGEKPLLTPEK[x]DFSK	17	0	2409.253874	0.0055	0.1200
QTVYQISELESLLRSSHIITK[x]ELK	20	0	2814.548970	0.0054	0.1300
TASQVNMQIARK[x]AVYMPLCDPGNK	11	0	2691.329365	0.0054	0.1300
IDRPAQVISFK[x]K	10	0	1400.813914	0.0054	0.0650
CGSPYIIEDSK[x]K	10	0	1395.670349	0.0054	0.0650
KGVVALVEDK[x]TK	9	0	1285.760486	0.0054	0.0650
ISQAVRIGDLCAFTDALSK[x]YEAEFR	18	0	2859.422393	0.0054	0.1350
YQK[x]PVDTEEENDK	2	0	1593.715773	0.0054	0.0700
IVRTLIDK[x]FSGEK	7	0	1504.861253	0.0054	0.0700
V[x]KAFGRVYATMQK	0	0	1497.812531	0.0054	0.0700
SYLLQHREWDSK[x]LK	11	0	1801.947432	0.0054	0.0750
ESQLVDK[x]FFEKINVK	6	0	1822.982813	0.0053	0.0800
K[x]GEKVEDAPENNSFR	0	0	1718.822296	0.0053	0.0800
EK[x]VAFILDQVRLFLLR	1	0	1959.166855	0.0053	0.0850
KYIPNPVLVIIDVK[x]PK	13	0	1835.128350	0.0053	0.0850
D[x]GLEDDMPALADEEFEK	0	0	1922.809068	0.0053	0.0900
TLLAK[x]AVANQTSATFLR	4	0	1804.020592	0.0053	0.0900
QEYK[x]DDINLDEASAMAVK	3	0	2038.951640	0.0053	0.0950
IAGEHLSNGEK[x]PLLTPEK	10	0	1932.031547	0.0053	0.0950
A[x]ASLLKVNMENLIVTDLGK	0	0	2028.128811	0.0053	0.1000
NK[x]PDERFNTGVVNVRVLIDCNK	1	0	2586.333526	0.0052	0.1150
QEYK[x]DDINLDEASAMAVKFLSK	3	0	2514.231087	0.0052	0.1150
AYMDPHRSMK[x]DLHISQNFACLIR	9	0	2802.351495	0.0052	0.1200
IAIVVNQNWYCANTK[x]YVTGPKNK	14	0	2680.379413	0.0052	0.1200
AVYMPLCDPGNK[x]AEESAFYERAR	11	0	2673.231433	0.0052	0.1200
QTTSNLGHINK[x]PSIQALIHGLGR	10	0	2454.345417	0.0052	0.1200
DAIPYEANIRQAIVSAVK[x]FEEEAK	17	0	2690.391418	0.0052	0.1250
L[x]EAPADPTDEEAMSDEAAAQAITAR	0	0	2572.159771	0.0052	0.1300
VK[x]EDMVDQESTDNNGVQVESRIDDQM	1	0	2980.302469	0.0052	0.1350
MVTANIKNIK[x]AMDLGELETFQLLNTR	9	0	2962.561853	0.0052	0.1350
LAAPQLVQMFIGDGAK[x]LVRDAFALAK	15	0	2742.525343	0.0052	0.1350
ITTDAFTSAGERHIEVGDSVLVK[x]IITK	22	0	2899.565345	0.0052	0.1400
FFPYYVYTTVAGIDK[x]EGK	14	0	2097.045801	0.0050	0.0900
LLENDIKVMK[x]SEFQR	9	0	1848.976678	0.0050	0.0750
QVK[x]REVGCIGNIVER	2	0	1755.941297	0.0050	0.0750
EWLDKLGDK[x]GPAAAR	8	0	1625.852476	0.0050	0.0750
Y[x]FATLQKSK	0	0	1084.591644	0.0050	0.0450
VK[x]VIAATNR	1	0	970.592313	0.0050	0.0450
DEKVSEVLNSEDITGIQEK[x]STDLR	18	0	2704.340167	0.0050	0.1200
SVGLPTNAYFAIDEIEDDGSK[x]SSR	20	0	2570.213522	0.0050	0.1200
DIK[x]VIMATNRISDLDPALIRPGR	2	0	2563.426696	0.0050	0.1150
GVAIDLLEECK[x]NTACSGIIAEVK	10	0	2489.250437	0.0050	0.1150
VDK[x]NWSKIYDFPLFQGIFIR	2	0	2485.315688	0.0050	0.1000
YEALSK[x]HIIMFDCKILEFTK	5	0	2485.274807	0.0050	0.1000
YSLNSYDFKK[x]QLLIDGANVLR	9	0	2456.306242	0.0050	0.1050
I[x]AIVVNQNWYCANTKYVTGPK	0	0	2438.241535	0.0050	0.1050
VNLEAYLDLSITPK[x]QHAVNER	13	0	2409.265107	0.0050	0.1050
YGLQGPTWLVHK[x]ENAINKK	11	0	2195.185017	0.0050	0.0950
K[x]TLVAHAVLKVGSALVGSQTK	0	0	2106.252365	0.0050	0.1050
EFHK[x]DMTLEEAEVLILK	3	0	2044.054982	0.0050	0.0850
IDK[x]NTWNSTLETAKAK	2	0	1818.947489	0.0050	0.0800
YEYQKLK[x]ESQLVDK	6	0	1769.919882	0.0050	0.0700
M[x]SGYDRALSVFSPDGR	0	0	1756.820186	0.0050	0.0800
TFANLVSSTLYEK[x]R	12	0	1627.856893	0.0050	0.0700
VLKTK[x]DEGGPAGGLYI	4	0	1616.877294	0.0050	0.0800
VTQK[x]KPPVQPLAYK	3	0	1595.939834	0.0050	0.0700
V[x]SPTGQITSTSARSGK	0	0	1575.821569	0.0050	0.0800
ILFSDVK[x]AMTTGLR	6	0	1550.848972	0.0050	0.0700
TEPK[x]AVDEEMKVR	3	0	1530.771118	0.0050	0.0650
TITDGK[x]IYVEVER	5	0	1521.803799	0.0050	0.0650
VSTKK[x]ILGVAAEDK	4	0	1457.845270	0.0050	0.0700
IK[x]ENQEKISNNK	1	0	1443.768084	0.0050	0.0600
K[x]FRKPIGATWK	0	0	1330.787310	0.0050	0.0550
ELFDCLK[x]IMR	6	0	1323.667849	0.0050	0.0500
ERK[x]PR	2	0	684.403070	0.0050	0.0250
KK[x]SGR	1	0	574.355062	0.0050	0.0250
SLK[x]R	2	0	502.322703	0.0050	0.0200
CTDLDAIGVKVPFTAAITITGVK[x]TSTGGPK	22	0	3017.610574	0.0048	0.1450
VFAMGDK[x]TYLGLTGLATDVQTLYELFR	6	0	3021.552004	0.0048	0.1300
FKLNYK[x]PEEEYPDLSKHNNHMAK	5	0	2831.369969	0.0048	0.1100
NK[x]PGVYTKVCNYVNWIQQTIAAN	1	0	2680.343029	0.0048	0.1100
SSQQGVEGVLIILKIEDTDK[x]YDK	19	0	2577.353638	0.0048	0.1100
SGSAADTQTVADLLK[x]YYLSMYR	14	0	2452.194311	0.0048	0.1050
GILGIDAALGGQATK[x]LAAEDHK	14	0	2148.153776	0.0048	0.1050
PPKEDWEK[x]YQKPVDTEEENDK	7	0	2603.202624	0.0048	0.1000
TVQKVETAVLSTTVK[x]AQAR	14	0	2029.153050	0.0047	0.0900
VHVTQEDFELAVAK[x]VLNK	13	0	2039.105042	0.0047	0.0850
EAEAAK[x]DEQIEKIDTVIK	5	0	2029.057817	0.0047	0.0850
VELAK[x]QNLFVPTSDKEK	4	0	1945.051948	0.0047	0.0800
NSSSDMAYTSMFK[x]GNQK	12	0	1894.818860	0.0047	0.0800
VVTALTMLK[x]QHLFR	8	0	1655.954434	0.0046	0.0650
LQK[x]YQATVMRGAFK	2	0	1639.886752	0.0046	0.0650
ALEMNDLPTRLVNFTAK[x]TLDLLGIFR	16	0	2960.615604	0.0046	0.1200
EDMGSNDK[x]ASKER	7	0	1465.646650	0.0046	0.0600
NIPKEIKIIYSDIDVDPVK[x]PEHVGK	18	0	2845.558807	0.0046	0.1150
MSEEQPLQVARCTK[x]IIENEQSAEK	13	0	2817.363556	0.0046	0.1100
ELEAMK[x]LLRPRK	5	0	1482.870377	0.0046	0.0550
K[x]IEIPLPNEVGR	0	0	1363.782281	0.0046	0.0550
EK[x]ADAAFLRLVK	1	0	1359.787367	0.0046	0.0550
IKLISGK[x]LDEAR	6	0	1341.797930	0.0046	0.0550
FVVFTPTLIDPELLDAQTK[x]LWKR	18	0	2729.515494	0.0046	0.1050
T[x]VYQISELESLLRSSHIITKELK	0	0	2686.490399	0.0046	0.1050
SSQQGVEGVLIILK[x]IEDTDKYDK	13	0	2577.353638	0.0046	0.1050
QIAK[x]FVVSLGERVSPTDIEEGMR	3	0	2560.331798	0.0046	0.1050
LHQVEYALEAIK[x]QGSATVGLVSK	11	0	2440.332455	0.0046	0.1050
DMTLEEAEVLILK[x]VLRQVMEEK	12	0	2615.391282	0.0045	0.1000
GVFKNVSGNVLSEIK[x]NNWQIER	14	0	2530.329098	0.0045	0.1000
KELFDCLK[x]IMR	7	0	1451.762804	0.0045	0.0500
M[x]CSPSATLTHR	0	0	1259.575014	0.0045	0.0500
K[x]CIKIACWVVGSGDTIYDCVR	0	0	2499.207134	0.0045	0.0950
Q[x]LMTEFVDQVDDVVKYEIDK	0	0	2413.172181	0.0045	0.0900
CIK[x]IACWVVGSGDTIYDCVR	2	0	2371.112179	0.0045	0.0900
LREWNQNIK[x]NLSNVVEISGK	8	0	2340.254878	0.0045	0.0900
IAK[x]GAIEKVDDLLTTQAEAK	2	0	2113.162944	0.0045	0.0900
SETMK[x]YYLPK	4	0	1258.626702	0.0045	0.0450
VMCK[x]NKTDTK	3	0	1223.600166	0.0045	0.0450
YTLYDQNDTK[x]EWLDKLGDK	9	0	2344.122200	0.0045	0.0850
VPDKLIDASTVK[x]HVFPITK	11	0	2107.204023	0.0045	0.0850
AQSGPDASAK[x]LPTVIPTTR	9	0	1909.026796	0.0045	0.0850
LGLDSEESAEYIVAK[x]GIR	14	0	1949.010477	0.0044	0.0800
FMLKLGVK[x]R	7	0	1090.668450	0.0044	0.0400
DIK[x]SMIADK	2	0	1019.532081	0.0044	0.0400
TTSK[x]VSIAK	3	0	933.549448	0.0044	0.0400
LGITFAHVTAAK[x]NNSWAKSWSNLDLR	11	0	2899.509172	0.0044	0.1150
YLSENPKTSASIDFDSNFLNSMIK[x]K	23	0	2848.395178	0.0044	0.1100
ESQDYLNLVQALAETNVK[x]DEKSGVK	17	0	2777.408184	0.0044	0.1100
NGYPMPCDVLAK[x]RMANIAQVSTQR	11	0	2719.335512	0.0044	0.1050
GTPGYGPLGVLPK[x]VGIRLFNLEPK	12	0	2521.441942	0.0044	0.1050
WSTAETLTNNK[x]IDRDK	10	0	1890.943464	0.0044	0.0700
TDK[x]YAFSLTTFSPNGK	2	0	1775.872934	0.0044	0.0700
MQK[x]LLRLR	2	0	1056.658947	0.0044	0.0350
INVK[x]FFEK	3	0	1023.575269	0.0044	0.0350
S[x]QARGFDR	0	0	935.457282	0.0044	0.0350
NK[x]PGVYTK	1	0	905.497023	0.0044	0.0350
FEAQK[x]DTVHMIFNQK	4	0	1834.903518	0.0043	0.0650
NRLK[x]AYQGIYLMSIR	3	0	1825.003168	0.0043	0.0650
SELVK[x]EFHKDMTLEEAEVLILK	4	0	2600.377016	0.0043	0.0950
LLKLEEAMK[x]ITTDAFTSAGER	8	0	2323.209235	0.0043	0.0900
LK[x]WSDERYLHQSLK	1	0	1801.947432	0.0043	0.0600
LGVMYAK[x]NLPNIQR	6	0	1615.886752	0.0043	0.0600
EK[x]VLKTK	1	0	844.538158	0.0043	0.0300
SLALTK[x]K	5	0	759.485399	0.0043	0.0300
NSSSDMAYTSMFK[x]GNQKVVK	12	0	2221.050634	0.0043	0.0850
TEPKAVDEEMK[x]VR	10	0	1530.771118	0.0042	0.0550
G[x]LGYPEDAIGKTK	0	0	1347.703366	0.0042	0.0550
AASLLK[x]VNMENLIVTDLGK	5	0	2028.128811	0.0042	0.0800
ENRESQDYLNLVQALAETNVK[x]DEK	20	0	2805.377946	0.0042	0.1000
AFNNAGITSVGVTGK[x]NCACVISQK	14	0	2495.225954	0.0042	0.1000
DEK[x]YTLYDQNDTKEWLDK	2	0	2303.059269	0.0042	0.0750
AVEK[x]LSVEALNSLTGEFK	3	0	1934.035964	0.0042	0.0750
DK[x]KDQK	1	0	760.407879	0.0042	0.0250
C[x]SPSATLTHRTMTEKAR	0	0	1945.946117	0.0041	0.0700
EISYPFK[x]RLDR	6	0	1422.761881	0.0041	0.0450
EEYLRAAK[x]ASR	7	0	1292.683635	0.0041	0.0450
HGGYKPTDK[x]HK	8	0	1266.646859	0.0041	0.0450
DHDLAPLYK[x]YLSENPK	8	0	1901.952241	0.0041	0.0650
VATEK[x]DFLDAVQKVVK	4	0	1788.998462	0.0041	0.0650
GAIESYK[x]VVDASIVSK	6	0	1664.898420	0.0041	0.0650
L[x]MTEFVDQVDDVVKYEIDKTLAGVTR	0	0	2983.521097	0.0040	0.1050
VASMIRSCNFPEFSYFMK[x]IVMSMVR	17	0	3029.445646	0.0040	0.1000
VDDLLTTQAEAK[x]GAGFLLFMLNALR	11	0	2706.441342	0.0040	0.1000
DTALEKYK[x]SYLLQHR	7	0	1863.984208	0.0040	0.0600
SFEQKVMK[x]EDNLILR	7	0	1848.976679	0.0040	0.0600
LISGK[x]LDEARELLVK	4	0	1682.992985	0.0040	0.0600
QSK[x]ATREPNK	2	0	1157.615226	0.0040	0.0400
LSGVVEGIFQKCYAK[x]NEWR	14	0	2283.146914	0.0039	0.0750
HK[x]FQDILLGAGQAIKAGNR	1	0	2036.127841	0.0039	0.0750
AVKPTDMEQFAFYK[x]	13	0	1673.812254	0.0039	0.0550
GEK[x]VEDAPENNSFR	2	0	1590.727340	0.0039	0.0550
QAIVSAVK[x]FEEEAK	7	0	1547.819448	0.0039	0.0550
VSTK[x]KILGVAAEDK	3	0	1457.845270	0.0039	0.0550
VAEQNENPTVGSAQK[x]MIQDEAQK	14	0	2514.201910	0.0039	0.0900
YPMDAHK[x]SELEGVEEARR	6	0	2116.000652	0.0039	0.0700
K[x]YTGLLRVSAMMSCACQK	0	0	2103.009638	0.0039	0.0700
ARLTQLLSQIK[x]EEQGDIK	10	0	2069.147964	0.0039	0.0700
VLNK[x]EHLEADFVTQVAVR	3	0	2067.111188	0.0039	0.0700
MNSIVSK[x]YTQSTNNDDPK	6	0	2040.942138	0.0039	0.0700
IDRDK[x]LVLK	4	0	1098.676036	0.0039	0.0350
MPGTLLPGPGKGYIGDPIK[x]FVR	18	0	2312.271383	0.0039	0.0850
EYLEKNWK[x]EGLSR	7	0	1650.836493	0.0038	0.0500
IHAK[x]SMAIDKDIR	3	0	1496.813257	0.0038	0.0500
LGDK[x]GPAAARASR	3	0	1268.694867	0.0038	0.0500
HHFYAK[x]IDRPAQVISFK	5	0	2056.100568	0.0038	0.0650
EAADFIFDICGIAGIK[x]K	15	0	1866.954882	0.0038	0.0650
IPERIVCFMLNEK[x]LNQQSVLLPLLK	12	0	2994.676091	0.0038	0.0950
ENRHNDLAQLVQQSRPLMANFSK[x]AK	22	0	2894.493201	0.0038	0.0950
IAKGAIEK[x]VDDLLTTQAEAK	7	0	2113.162944	0.0038	0.0750
K[x]IPQVASFRIDK	0	0	1400.813914	0.0038	0.0450
DNSSDLQK[x]LLMK	7	0	1390.712547	0.0038	0.0450
SSSDMAYTSMFK[x]GNQK	11	0	1780.775938	0.0037	0.0600
YDK[x]KDLVR	2	0	1035.571243	0.0037	0.0300
DTALEK[x]YK	5	0	966.502166	0.0037	0.0300
IHLEK[x]VSK	4	0	952.570517	0.0037	0.0300
LMSK[x]VAEK	3	0	904.505142	0.0037	0.0300
K[x]IDK	0	0	502.311471	0.0037	0.0150
VCAITPDIGMVYSGMGPDFRVLVDK[x]SR	24	0	2982.476411	0.0037	0.1000
MTEVLK[x]TNVLQSNENIVQYYTQK	5	0	2742.389700	0.0037	0.0850
YVVDISPDIDIKEIK[x]PNIRVALR	14	0	2665.516554	0.0037	0.0850
AIGSGSEPAK[x]SELVKEFHK	9	0	2013.053008	0.0037	0.0700
DTALEK[x]YKSYLLQHR	5	0	1863.984208	0.0037	0.0550
S[x]PTGQITSTSARSGK	0	0	1476.753161	0.0037	0.0550
VKLEK[x]SLLELNETQSNIQEQGVNWGK	4	0	2983.561320	0.0037	0.0950
KDK[x]MNFVILCR	2	0	1422.747490	0.0036	0.0400
S[x]RQETQYKIDELVSNNEK	0	0	2180.070835	0.0036	0.0650
LMSK[x]VAEKAQINTQEYGR	3	0	2065.062523	0.0036	0.0650
TSK[x]TPPTAMLSSVREIIK	2	0	1958.086949	0.0036	0.0650
K[x]SQNVQEQLNEWGSNITELLGKLEK	0	0	2884.492911	0.0036	0.0900
GLATMGMGYLGSTGK[x]TYNLISSYIK	14	0	2625.318122	0.0036	0.0900
DEK[x]VANEQEQALTNLSDLYVR	2	0	2434.197481	0.0036	0.0750
AVAASLGVNFLKVVSSAIVDK[x]YIGESAR	20	0	2863.580603	0.0036	0.1000
CNK[x]FFYILYFELYK	2	0	1946.963993	0.0036	0.0500
LIK[x]KSSEQANLYER	2	0	1677.904901	0.0036	0.0500
LEEIGVADQYK[x]VSK	10	0	1577.830012	0.0036	0.0500
YEYQK[x]LK	4	0	970.512337	0.0036	0.0250
KVADLK[x]K	5	0	800.511946	0.0036	0.0250
M[x]NSIVSK	0	0	777.405435	0.0036	0.0250
LGIDPPK[x]GIMLYGPPGTGKTLCAR	6	0	2511.334048	0.0035	0.0850
LFLLRSDYYMASTYTK[x]K	15	0	2099.076051	0.0035	0.0600
E[x]QKPEVDYSEKFAELQK	0	0	2067.015955	0.0035	0.0600
EK[x]WIAKQILDCIVNLSEPAK	1	0	2354.266687	0.0035	0.0700
DGLEDDMPALADEEFEK[x]MDR	16	0	2324.977588	0.0035	0.0700
D[x]GLEDDMPALADEEFEKMDR	0	0	2324.977588	0.0035	0.0700
NEEK[x]LAEFDK	3	0	1221.587675	0.0035	0.0350
LILTENIK[x]TK	7	0	1171.717563	0.0035	0.0350
AK[x]WSTAETLTNNK	1	0	1462.741537	0.0035	0.0450
DSYLIIDK[x]LPSEYDSR	7	0	1912.941734	0.0034	0.0550
ATPYRGYSK[x]PNERATK	8	0	1837.943407	0.0034	0.0550
G[x]LGYPEDAIGKTKLVK	0	0	1687.950789	0.0034	0.0550
TLDQIAAK[x]LYFYYILFFEK	7	0	2385.265950	0.0034	0.0650
TTLFKSELAQSK[x]YLMNVSR	11	0	2215.166981	0.0034	0.0650
MNSIVSKYTQSTNNDDPK[x]K	17	0	2169.037093	0.0034	0.0650
SSSDMAYTSMFK[x]GNQKVVK	11	0	2107.007711	0.0034	0.0650
RAVEK[x]LSVEALNSLTGEFK	4	0	2090.137066	0.0034	0.0650
HKFQDILLGAGQAIK[x]AGNR	14	0	2036.127841	0.0034	0.0650
G[x]VFKNVSGNVLSEIKNNWQIER	0	0	2530.329098	0.0034	0.0750
GINIDQSSNSK[x]DPEEEAEMMTK	10	0	2452.073269	0.0034	0.0750
EIK[x]EVIELPVKHPELFESLGIPQPK	2	0	2868.599943	0.0034	0.0850
DYGDLGSSVNPLDK[x]TNNLDLEHKHK	13	0	2808.367718	0.0034	0.0850
PPKEDWEKYQK[x]PVDTEEENDK	10	0	2603.202624	0.0033	0.0700
DLGQVLNKYVQVEQRNK[x]PDER	16	0	2527.314175	0.0033	0.0700
WIEALRDIK[x]SMIADK	8	0	1787.960303	0.0033	0.0500
DEVLFNDK[x]PLPIEMK	7	0	1786.917438	0.0033	0.0500
VEFKMGNGK[x]MVEISR	8	0	1723.874862	0.0033	0.0500
SIAEK[x]MNGASGAELK	4	0	1504.755469	0.0033	0.0500
E[x]APADPTDEEAMSDEAAAQAITAR	0	0	2459.075713	0.0033	0.0800
VGIKPPKGVLLYGPPGTGK[x]TLLAR	18	0	2431.467763	0.0033	0.0800
LFNLEPK[x]ILEEVPLRELR	6	0	2207.267680	0.0033	0.0600
LSLFSNK[x]ENELR	6	0	1448.762272	0.0033	0.0400
IYADLK[x]INEDSK	5	0	1407.724493	0.0033	0.0400
QVK[x]LLFIEK	2	0	1116.690625	0.0033	0.0300
SELVK[x]EFHK	4	0	1115.597456	0.0033	0.0300
AK[x]YASQKRP	1	0	1047.582476	0.0033	0.0300
M[x]GINER	0	0	718.343173	0.0033	0.0200
FNTGVVNVRVLIDCNK[x]FDSIDLNPAR	15	0	2975.528580	0.0033	0.0850
ARVEAQNHK[x]LNLADPVSIEYLTR	8	0	2636.403319	0.0033	0.0750
VGSALVGSQTK[x]VALEIHAQYELR	10	0	2468.338601	0.0033	0.0750
DEPEETDVNK[x]YQKDEEWPPK	9	0	2475.107668	0.0032	0.0650
EDGMK[x]ILMVNRGDTGSSGIR	4	0	2135.046217	0.0032	0.0650
GIMLYGPPGTGK[x]TLCAR	11	0	1790.917058	0.0032	0.0550
LNYK[x]PEEEYPDLSK	3	0	1723.830403	0.0032	0.0450
CVVHLNDASVAAKLLMK[x]LSSQNDDK	16	0	2755.399548	0.0032	0.0800
VLSETHCEK[x]DDYILCCLHSLLR	8	0	2760.303207	0.0032	0.0700
FVVFTPTLIDPELLDAQTK[x]LWK	18	0	2573.414392	0.0032	0.0700
IIENEQSAEKNAYVINLK[x]QIAK	17	0	2515.364479	0.0032	0.0700
YMLLSQIMLNSVSEVK[x]SLLTGK	15	0	2453.327233	0.0032	0.0700
EATPMEMDEEK[x]SQDISINGNSK	10	0	2452.073269	0.0032	0.0700
VK[x]AMEVDEKPTERYSDIGGLSK	1	0	2451.231422	0.0032	0.0700
D[x]YTMAQPEFFK	0	0	1375.611779	0.0032	0.0350
EDMGSNDK[x]ASK	7	0	1180.502961	0.0032	0.0350
SPTGQITSTSARSGK[x]K	14	0	1604.848116	0.0031	0.0500
QRIQK[x]ENR	4	0	1070.594434	0.0031	0.0250
M[x]SRSYDSR	0	0	1000.439581	0.0031	0.0250
SFEQK[x]VMK	4	0	995.510954	0.0031	0.0250
NWK[x]EGLSR	2	0	988.508981	0.0031	0.0250
LLK[x]VTVSK	2	0	886.585106	0.0031	0.0250
AVYMPLCDPGNK[x]AEESAFYER	11	0	2446.093220	0.0031	0.0650
HIGIATTGFIPDGQHIVK[x]RAR	17	0	2286.270804	0.0031	0.0650
KGINIDQSSNSK[x]DPEEEAEMMTK	11	0	2580.168225	0.0030	0.0700
TDLNHENLK[x]GGDDLDPNYVLSSR	8	0	2571.220002	0.0030	0.0700
TYEAALEVIKNMGTVVDLLIENK[x]ASALL	22	0	3017.635728	0.0030	0.0850
RFDSEK[x]AGDR	5	0	1179.563192	0.0030	0.0300
LEGTIDYQK[x]L	8	0	1178.618248	0.0030	0.0300
K[x]PPVQPLAYK	0	0	1139.670224	0.0030	0.0300
K[x]LRDK	0	0	658.412573	0.0030	0.0150
ILGVVEGQFSRPAKLNDPEDK[x]YEALSK	20	0	3002.571157	0.0030	0.0800
FSFISNVRPKLFAYPPK[x]SVQPTAK	16	0	2721.500514	0.0029	0.0700
IEFATITK[x]DTTK	7	0	1366.734330	0.0029	0.0350
YVVDISPDIDIKEIK[x]PNIR	14	0	2226.225875	0.0029	0.0550
QIQPKTFANLVSSTLYEK[x]R	17	0	2222.205809	0.0029	0.0550
HIGIATTGFIPDGQHIVK[x]R	17	0	2059.132592	0.0029	0.0550
AVNIAFTQDQLLK[x]RAATYIHR	12	0	2428.333793	0.0029	0.0600
WDLSK[x]QEALYLAQR	4	0	1719.894338	0.0029	0.0400
VIPVEELK[x]EIKQIK	7	0	1665.007573	0.0029	0.0400
K[x]VNQIESQMAMAEK	0	0	1605.785384	0.0029	0.0400
MVCK[x]IWK	3	0	963.503367	0.0029	0.0200
LK[x]LELKK	1	0	870.590192	0.0029	0.0200
TSETNDRNSTNNTK[x]ER	13	0	1865.846269	0.0028	0.0450
SLYFATPGNTSFK[x]TDM	12	0	1778.818457	0.0028	0.0450
ALTLK[x]TGPPGPPCGGK	4	0	1549.828571	0.0028	0.0450
MNSTEEIDLYNRWK[x]ALER	13	0	2267.100359	0.0028	0.0500
SRQETQYK[x]IDELVSNNEK	7	0	2180.070835	0.0028	0.0500
NHASIDK[x]MKSLSEQYTER	6	0	2136.026865	0.0028	0.0500
Q[x]IAIVVNQNWYCANTKYVTGPK	0	0	2566.300107	0.0027	0.0600
QGEIDYEALVK[x]LTDGTNGADLR	10	0	2377.176020	0.0027	0.0600
VIPVEELK[x]EIK	7	0	1295.769988	0.0027	0.0300
GVVALVEDK[x]TK	8	0	1157.665530	0.0027	0.0300
TEDDIKSLQSVGQIIGEVLK[x]QLDSER	19	0	2899.513703	0.0027	0.0700
IWK[x]SDEINEVLNK	2	0	1586.830346	0.0027	0.0350
ENEQK[x]IKTLSMEK	4	0	1576.812980	0.0027	0.0350
V[x]NQIESQMAMAEK	0	0	1477.690428	0.0027	0.0350
GLGYPEDAIGK[x]TK	10	0	1347.703366	0.0027	0.0350
SCALFANQAATRALTLK[x]TGPPGPPCGGK	16	0	2840.442413	0.0027	0.0750
TLAGVTRDYYTK[x]QSK	11	0	1729.899815	0.0027	0.0400
IDELVSNNEK[x]IWKVMCK	9	0	2105.064830	0.0026	0.0450
MTDK[x]YAFSLTTFSPNGK	3	0	1906.913413	0.0026	0.0450
LEEIGVADQYKVSK[x]ILEHK	13	0	2198.194577	0.0026	0.0500
ANWCDK[x]RYNLASLHDDTLLDM	5	0	2550.163024	0.0026	0.0550
YSLNSYDFK[x]KQLLIDGANVLR	8	0	2456.306242	0.0026	0.0550
GIK[x]GIESEAYESVLDLAKICDVR	2	0	2564.315479	0.0026	0.0600
GCLMFGPPGTGK[x]TLLARACAAQSNATFLK	11	0	3037.529839	0.0026	0.0750
YYK[x]DGIYDLLHACVDRIK	2	0	2241.125119	0.0025	0.0450
Q[x]TVYQISELESLLRSSHIITKELK	0	0	2814.548970	0.0025	0.0600
ADAAFLRLVK[x]APALDGALQGVIQFMK	9	0	2742.525343	0.0025	0.0650
FSFISNVRPK[x]LFAYPPKSVQPTAK	9	0	2721.500514	0.0025	0.0600
SELVKEFHK[x]DMTLEEAEVLILK	8	0	2600.377016	0.0025	0.0550
KLGVKPPK[x]GCLMFGPPGTGK	7	0	2068.132455	0.0025	0.0500
FKLNYK[x]PEEEYPDLSK	5	0	1998.993768	0.0025	0.0400
LYNKFK[x]TNHGNPFM	5	0	1709.834718	0.0025	0.0350
EASKTLSK[x]WR	7	0	1204.656362	0.0025	0.0250
PFGNTHNK[x]FK	7	0	1188.603937	0.0025	0.0250
NK[x]LLKVTVSK	1	0	1128.722984	0.0025	0.0250
NK[x]ISWYTK	1	0	1038.549782	0.0025	0.0200
YK[x]EDTALR	1	0	994.508312	0.0025	0.0200
VSK[x]ILEHK	2	0	952.570517	0.0025	0.0200
LLK[x]MQR	2	0	787.473787	0.0025	0.0150
FLK[x]TSK	2	0	722.432639	0.0025	0.0150
DK[x]LVLK	1	0	714.463938	0.0025	0.0150
QVK[x]R	2	0	529.333601	0.0025	0.0100
TVYQISELESLLRSSHIITK[x]ELK	19	0	2686.490399	0.0024	0.0550
LDDMSLIKEDCEAATDPLLK[x]K	19	0	2404.186446	0.0024	0.0500
FLLDDFDQQEHIQK[x]SETMK	13	0	2351.110253	0.0024	0.0450
TTLFK[x]SELAQSKYLMNVSR	4	0	2215.166981	0.0024	0.0450
VSGSELVQK[x]YIGEGSRMVR	8	0	2094.089070	0.0024	0.0450
EQK[x]PEVDYSEKFAELQK	2	0	2067.015955	0.0024	0.0400
KDYTMAQPEFFK[x]AVR	11	0	1829.913356	0.0023	0.0350
MEILK[x]IHLEKVSK	4	0	1566.916655	0.0023	0.0300
EDCEAATDPLLK[x]K	11	0	1488.712937	0.0023	0.0300
EEMMNSIQQAVAK[x]	12	0	1477.690428	0.0023	0.0300
NCK[x]ADAGITIAPR	2	0	1385.708463	0.0023	0.0300
NRTMVEVIPYFAEDLLVLK[x]TDELK	18	0	2835.509082	0.0023	0.0550
IVFRSELQDK[x]SSQQGVEGVLIILK	9	0	2685.506382	0.0023	0.0550
YVQVEQRNK[x]PDERFNTGVVNVR	8	0	2646.362518	0.0023	0.0500
ETDLK[x]PYVLELAMTVVLDIEFR	4	0	2593.371204	0.0023	0.0500
EWNQNIKNLSNVVEISGK[x]GVFV	17	0	2473.296405	0.0023	0.0500
EIK[x]QIKVMDSLEPTGEIYGK	2	0	2277.192525	0.0023	0.0450
SLQSVGQIIGEVLK[x]QLDSER	13	0	2198.190551	0.0023	0.0450
SIAEKMNGASGAELK[x]GVCTEAGMFALR	14	0	2797.355969	0.0022	0.0600
NHASIDKMK[x]SLSEQYTER	8	0	2136.026865	0.0022	0.0400
LLVK[x]DRIDK	3	0	1098.676036	0.0022	0.0200
CVVHLNDASVAAK[x]LLMKLSSQNDDK	12	0	2755.399548	0.0022	0.0550
AKVAEQNENPTVGSAQK[x]MIQDEAQK	16	0	2713.333976	0.0022	0.0550
SMK[x]DLHISQNFACLIR	2	0	1931.970877	0.0022	0.0350
LDK[x]LPVIIGSMDVDNALDLMTMK	2	0	2531.304781	0.0022	0.0500
EDCEAATDPLLKK[x]QMSYMLAR	12	0	2469.170083	0.0021	0.0450
EDCEAATDPLLK[x]KQMSYMLAR	11	0	2469.170083	0.0021	0.0450
WSDERYLHQSLK[x]YK	11	0	1851.926697	0.0021	0.0300
SSCK[x]IVFRSELQDK	3	0	1695.861321	0.0021	0.0300
E[x]MIAAQGIDEEDRR	0	0	1631.757255	0.0021	0.0300
GYSK[x]PNERATKQSK	3	0	1592.826990	0.0021	0.0300
QPEDK[x]LR	4	0	884.471536	0.0021	0.0150
DRGK[x]LVR	3	0	842.508589	0.0021	0.0150
LLSSAK[x]K	5	0	745.469750	0.0021	0.0150
YTLYDQNDTKEWLDK[x]LGDK	14	0	2344.122200	0.0021	0.0400
Q[x]SRQETQYKIDELVSNNEK	0	0	2308.129407	0.0021	0.0400
DLVLALDTPRTAAVNIK[x]VR	16	0	2064.205418	0.0021	0.0400
FLLDDFDQQEHIQK[x]SETMKYYLPK	13	0	3015.468672	0.0021	0.0500
LEK[x]SLLELNETQSNIQEQGVNWGK	2	0	2756.397956	0.0021	0.0500
ASLLTREDLTDEEK[x]AASIAVEDEK	13	0	2632.307808	0.0021	0.0500
TAINTGGGSVAVFNK[x]FAYVLYQER	14	0	2604.333515	0.0021	0.0500
TMLVK[x]AVANSTAANFIR	4	0	1805.982099	0.0021	0.0350
MPFGNTHNKFKLNYK[x]PEEEYPDLSK	14	0	3025.464255	0.0020	0.0500
TLEVLYLKMHNNHAK[x]SLPPEEYDEK	14	0	2997.490468	0.0020	0.0500
KSQNVQEQLNEWGSNITELLGK[x]LEK	21	0	2884.492911	0.0020	0.0500
ASVVETVTLTKVTQK[x]KPPVQPLAYK	14	0	2724.578817	0.0020	0.0500
LGISATALSPEEKK[x]TAGEDAVTLVK	13	0	2527.374374	0.0020	0.0500
LDRK[x]IEIPLPNEVGR	3	0	1747.994380	0.0020	0.0300
K[x]LEGTIDYQK	0	0	1193.629146	0.0020	0.0200
GTK[x]RR	2	0	616.376858	0.0020	0.0100
GAFK[x]V	3	0	520.300908	0.0020	0.0100
ACAAQSNATFLK[x]LAAPQLVQMFIGDGAK	11	0	2920.493778	0.0020	0.0550
K[x]LWKQLTDALIVFFDTPETVPLR	0	0	2729.515494	0.0020	0.0450
TLDSNSLTHEKIEFATITK[x]DTTK	18	0	2592.328152	0.0020	0.0450
K[x]GINIDQSSNSKDPEEEAEMMTK	0	0	2580.168225	0.0020	0.0450
ENRHK[x]FQDILLGAGQAIK	4	0	2037.111857	0.0019	0.0350
LVSK[x]TSFLTNASNNLAIR	3	0	1948.074078	0.0019	0.0350
V[x]PTFANFHTPIFIAKREDGMK	0	0	2418.251708	0.0019	0.0400
LFQAEYAYK[x]AVENASTCIGIK	8	0	2375.183021	0.0019	0.0400
DEK[x]VANEQEQALTNLSDLYVRENR	2	0	2833.384093	0.0019	0.0450
LK[x]GDLFSVGSGSTFAYGVLDSGYR	1	0	2495.233139	0.0019	0.0450
S[x]PTGQITSTSARSGKK	0	0	1604.848116	0.0019	0.0300
TEVLK[x]TNVLQSNENIVQYYTQK	4	0	2611.349222	0.0018	0.0400
ENMTQEEAVEFLK[x]NAVALAMER	12	0	2522.214389	0.0018	0.0400
FFEK[x]EDVQSLK	3	0	1368.692468	0.0018	0.0200
IDLTRIVK[x]SAK	7	0	1242.765906	0.0018	0.0200
ASVVETVTLTKVTQKK[x]PPVQPLAYK	15	0	2724.578817	0.0018	0.0450
LYFYYILFFEK[x]CNR	10	0	1974.970140	0.0018	0.0250
MHNNHAK[x]SLPPEEYDEK	6	0	2037.921346	0.0018	0.0300
RGERPSCPTGYHLK[x]SIR	13	0	2013.032561	0.0018	0.0300
YLHQSLK[x]YKEDTALR	6	0	1863.984208	0.0017	0.0250
DK[x]PKYEPPVPTRTGR	1	0	1739.931783	0.0017	0.0250
EEMVMLK[x]GDEVVSLLGVSEQVQVR	6	0	2673.371607	0.0017	0.0400
M[x]EQKPEVDYSEKFAELQK	0	0	2198.056433	0.0017	0.0300
ASRPGAAAKLDGK[x]DELWK	12	0	1912.016567	0.0017	0.0300
IINRDIGK[x]VVDK	7	0	1368.808828	0.0017	0.0200
IK[x]YEYQKLK	1	0	1211.691351	0.0017	0.0150
IIPLK[x]K	4	0	710.505408	0.0017	0.0100
DTTK[x]NK	3	0	705.365683	0.0017	0.0100
GK[x]LVRK	1	0	699.475505	0.0017	0.0100
NIPK[x]AR	3	0	697.423471	0.0017	0.0100
IDLACVGHGLGQYYYGRFHQLK[x]PTR	21	0	2948.486662	0.0016	0.0400
SQK[x]NVISLEISDTSLQPLSTFFAER	2	0	2809.449655	0.0016	0.0400
ILTSFDRASALGAINLQPLLMPSK[x]R	23	0	2711.515506	0.0016	0.0400
LGISATALSPEEK[x]KTAGEDAVTLVK	12	0	2527.374374	0.0016	0.0400
VTDK[x]LTQLTDNIWCCR	3	0	2021.966182	0.0016	0.0250
VSQARVMGSGCDAAGTIIK[x]VFHPITK	18	0	2742.430790	0.0015	0.0400
K[x]ILFENPDEATKR	0	0	1559.830681	0.0015	0.0200
LTHEK[x]STMLEKIK	4	0	1556.859536	0.0015	0.0200
V[x]GVFKNVSGNVLSEIKNNWQIER	0	0	2629.397507	0.0015	0.0350
QLEMLDLQEGFIK[x]EDCKSLK	12	0	2423.207516	0.0015	0.0300
QRIVAFVGSPIVEDEK[x]NLIR	15	0	2282.274552	0.0015	0.0300
LALTKPK[x]GTPGYGPLGVLPK	6	0	2006.192733	0.0015	0.0300
Y[x]FATLQKSKR	0	0	1240.692746	0.0015	0.0150
LLENDIK[x]VMK	6	0	1201.673984	0.0015	0.0150
C[x]SPSATLTHR	0	0	1128.534535	0.0015	0.0150
VLTLSLMEELHK[x]MDDRK	11	0	2057.064831	0.0015	0.0250
SLQSVGQIIGEVLK[x]QLDSERFIVK	13	0	2685.506382	0.0015	0.0350
ILYVNNAKSQEEAIENIK[x]CTR	17	0	2492.269200	0.0014	0.0300
D[x]GLEDDMPALADEEFEKMDRR	0	0	2481.078690	0.0014	0.0300
IEIPLPNEVGRMEILK[x]IHLEK	15	0	2470.398029	0.0014	0.0300
D[x]RGKLVR	0	0	842.508589	0.0014	0.0100
LGSSEVEQVQLVVDGVK[x]LMVEMEKK	16	0	2773.460417	0.0014	0.0350
SLPLQIEVANDCIK[x]WAIK	13	0	2097.129144	0.0014	0.0250
M[x]CSPSATLTHRTMTEKAR	0	0	2076.986596	0.0014	0.0250
LEEAMK[x]ITTDAFTSAGER	5	0	1968.946163	0.0014	0.0250
QNTIVNQVYESYNQLTK[x]TVELM	16	0	2614.294745	0.0014	0.0300
S[x]WTTIESDAGVFTDLIENLGVK	0	0	2394.195360	0.0014	0.0300
ASRGAATIK[x]GAIWYGIDFTAAR	8	0	2295.212290	0.0014	0.0300
ELIRAQEEVK[x]R	9	0	1369.767693	0.0014	0.0150
QGDVLLNK[x]LQK	7	0	1254.729522	0.0014	0.0150
SLNK[x]FSVATITPEGIEFQTDQSVSSK	3	0	2812.412936	0.0013	0.0350
TMLELLNQLDGFEATK[x]NIK	15	0	2177.140100	0.0013	0.0250
EAADFIFDICGIAGIK[x]KTR	15	0	2124.103657	0.0013	0.0250
EIKQIK[x]VMDSLEPTGEIYGK	5	0	2277.192525	0.0012	0.0250
TEEQRQPEDK[x]LR	9	0	1527.764059	0.0012	0.0150
SSTAAK[x]TFLEKR	5	0	1337.730248	0.0012	0.0150
D[x]KKLIPIR	0	0	981.633448	0.0012	0.0100
K[x]REK	0	0	559.344165	0.0012	0.0050
K[x]CIK	0	0	547.315173	0.0012	0.0050
DAFALAKEK[x]SPAIIFIDELDAIGTK	8	0	2675.442056	0.0012	0.0300
LPSEYDSRVK[x]AMEVDEKPTER	9	0	2478.205935	0.0012	0.0250
K[x]IEFPPPSAEARAEILR	0	0	1923.057703	0.0012	0.0200
VLRQVMEEK[x]LDSK	8	0	1573.849698	0.0012	0.0150
GFICKVVDK[x]DGIR	8	0	1505.802358	0.0012	0.0150
DIKSMIADK[x]HAIR	8	0	1496.813257	0.0012	0.0150
ATHEVLK[x]DEVLFNDKPLPIEMK	6	0	2565.351138	0.0011	0.0250
EVVELPLLSPERFVK[x]LGIDPPK	14	0	2474.414726	0.0011	0.0250
AELATEAYTPLTSLEGIVILK[x]K	20	0	2359.324913	0.0011	0.0250
NSIVSK[x]YTQSTNNDDPKK	5	0	2037.996615	0.0011	0.0200
SALSTLNGFVEELK[x]AEVR	13	0	1962.042110	0.0011	0.0200
FKLNYKPEEEYPDLSK[x]HNNHMAK	15	0	2831.369969	0.0011	0.0250
FQDILLGAGQAIK[x]AGNRSVMAPLFLHDK	12	0	3009.622085	0.0011	0.0300
KNVPK[x]LQNVSNFQK	4	0	1642.915408	0.0011	0.0150
LAAPQLVQMFIGDGAK[x]LVR	15	0	2026.139651	0.0011	0.0200
WPK[x]IAEIYGSALRSNPVFAENDEK	2	0	2733.376103	0.0010	0.0250
VGIKPPK[x]GVLLYGPPGTGKTLLAR	6	0	2431.467763	0.0010	0.0250
DKPK[x]YEPPVPTRTGR	3	0	1739.931783	0.0010	0.0150
DFLDAVQK[x]VVKGNQK	7	0	1687.925636	0.0010	0.0150
IMK[x]LCFDELK	2	0	1295.661702	0.0010	0.0100
NKLLK[x]VTVSK	4	0	1128.722984	0.0010	0.0100
TMGK[x]NKVLVK	3	0	1116.668841	0.0010	0.0100
LISGK[x]LDEAR	4	0	1100.618917	0.0010	0.0100
LEK[x]VR	2	0	643.401675	0.0010	0.0050
LK[x]DLR	1	0	643.401675	0.0010	0.0050
YMLLSQIMLNSVSEVK[x]SLLTGKHAIR	15	0	2930.608409	0.0010	0.0250
K[x]DSGNIEIFLDEIQAEFTPAISAVHR	0	0	2899.471450	0.0010	0.0250
WDLSK[x]QEALYLAQRSIVAATHR	4	0	2555.360731	0.0009	0.0200
MPGTLLPGPGK[x]GYIGDPIKFVR	10	0	2312.271383	0.0009	0.0200
EEYVSDPK[x]EQM	7	0	1353.575786	0.0009	0.0100
G[x]LGYPEDAIGK	0	0	1118.560737	0.0009	0.0100
TSNNTNRTNSTDEK[x]GTK	13	0	1866.866670	0.0009	0.0150
FK[x]LNYKPEEEYPDLSKHNNHMAK	1	0	2831.369969	0.0009	0.0200
AMSIVGLLLDDTDPMINVMK[x]LDK	19	0	2531.304781	0.0009	0.0200
LGVKPPK[x]GCLMFGPPGTGKTLLAR	6	0	2494.391501	0.0008	0.0200
G[x]GLGYPEDAIGK	0	0	1175.582198	0.0008	0.0100
SLNNLNTIDIDANLEKLLIFEK[x]QVR	21	0	2912.596978	0.0008	0.0200
GVSK[x]DEKVANEQEQALTNLSDLYVR	3	0	2805.414331	0.0008	0.0200
IGSVDRHIGIATTGFIPDGQHIVK[x]R	23	0	2686.466585	0.0008	0.0200
AFNNAGITSVGVTGKNCACVISQK[x]K	23	0	2623.320910	0.0008	0.0200
CSEVRCNK[x]FFYILYFELYK	7	0	2578.238756	0.0008	0.0150
F[x]MTRSEYDRGVNTFSPEGR	0	0	2248.033011	0.0008	0.0150
QGAMIAQAMILTQHNDQLNSK[x]VSGIR	20	0	2823.448227	0.0008	0.0200
D[x]YDLVRSLESQIR	0	0	1592.815758	0.0008	0.0100
EQVRDAGK[x]DEFSR	7	0	1535.732760	0.0008	0.0100
NTWNSTLETAK[x]AK	10	0	1462.741537	0.0008	0.0100
ETLIFKCIDMFIHK[x]SAELYK	13	0	2485.274807	0.0008	0.0150
NVQLAK[x]VTAEGGFHIYNDEEMADAVAR	5	0	2947.413282	0.0007	0.0200
EERQIQPK[x]TFANLVSSTLYEK	7	0	2480.290985	0.0007	0.0150
Q[x]DYDLVRSLESQIR	0	0	1720.874329	0.0007	0.0100
ASTSAK[x]AAITGKPDPWQTSLAFYYSGVGK	5	0	3001.518398	0.0007	0.0200
D[x]VPTFANFHTPIFIAKREDGMK	0	0	2533.278647	0.0007	0.0150
SPSGNDALNDK[x]KGTK	10	0	1530.763724	0.0007	0.0100
VYQTEPAGIYNAWK[x]ATAIGRASK	13	0	2494.296739	0.0007	0.0150
HESLK[x]YRLQGVTTDPSLWGHEYVR	4	0	2870.446241	0.0006	0.0150
LAYVYADMRVVGQLLEKLK[x]PLIEK	18	0	2788.592357	0.0006	0.0150
VGIK[x]PPKGVLLYGPPGTGKTLLAR	3	0	2431.467763	0.0006	0.0150
LEFIK[x]VIPVEELKEIK	4	0	1926.144056	0.0006	0.0100
IDKNTWNSTLETAK[x]AK	13	0	1818.947489	0.0006	0.0100
NIPKEIK[x]IIYSDIDVDPVKPEHVGK	6	0	2845.558807	0.0006	0.0150
K[x]AIPLALGLLSASNPQMRIFDTLSR	0	0	2711.515506	0.0006	0.0150
EVPAVQVTAAFLYNYK[x]R	15	0	1968.046805	0.0006	0.0100
QNLFVPTSDKEK[x]ASFAR	11	0	1937.000583	0.0006	0.0100
EDTEAVLK[x]RINDTVGIK	7	0	1900.026461	0.0006	0.0100
AGDFQGLNEQLVSLFK[x]K	15	0	1892.999523	0.0006	0.0100
G[x]GLGYPEDAIGKTKLVK	0	0	1744.972250	0.0006	0.0100
VK[x]LEKSLLELNETQSNIQEQGVNWGK	1	0	2983.561320	0.0006	0.0150
VPFTAAITITGVK[x]TSTGGPKLQLNLER	12	0	2811.585689	0.0006	0.0150
TTMTNGFLAHKLCIHK[x]NK	15	0	2113.092380	0.0006	0.0100
NMGTVVDLLIENK[x]ASALL	12	0	1900.033855	0.0006	0.0100
GEK[x]RWSELR	2	0	1159.609749	0.0006	0.0050
SGNLPDADNSKSDISK[x]SSM	15	0	1951.879206	0.0005	0.0100
VTQKK[x]PPVQPLAYKSATPFR	4	0	2255.278912	0.0005	0.0100
DK[x]MNFVILCR	1	0	1294.652534	0.0005	0.0050
EWDSK[x]LKDLR	4	0	1288.677488	0.0005	0.0050
IEDTDKYDK[x]K	8	0	1253.613888	0.0005	0.0050
DVEFLHSDK[x]IDTIVKEIQDEK	8	0	2500.269581	0.0005	0.0100
PFGNTHNKFK[x]LNYKPEEEYPDLSK	9	0	2894.423777	0.0004	0.0100
PFGNTHNK[x]FKLNYKPEEEYPDLSK	7	0	2894.423777	0.0004	0.0100
GQAQSGNFSNFGDGANGDNKK[x]DQK	20	0	2483.106041	0.0004	0.0100
K[x]LPNIEEATFDK	0	0	1403.729579	0.0004	0.0050
YEAFEK[x]ADSCILDLTGAFRAQISVR	5	0	2859.422393	0.0004	0.0100
EIK[x]IIYSDIDVDPVKPEHVGKVVLK	2	0	2832.599943	0.0004	0.0100
VSKQGEIDYEALVK[x]LTDGTNGADLR	13	0	2691.371409	0.0004	0.0100
QIGIDPPRGVLLYGPPGTGK[x]TMLVK	19	0	2606.461686	0.0004	0.0100
SPADWVADTIFAESDLGK[x]NDGTIVIR	17	0	2789.387058	0.0004	0.0100
MEILKIHLEK[x]VSK	9	0	1566.916655	0.0004	0.0050
EDVQSLKLK[x]YYEQK	8	0	1769.919882	0.0004	0.0050
AHILRIHAK[x]SMAIDK	8	0	1702.966393	0.0003	0.0050
SLPPEEYDEK[x]LYNKFK	9	0	1998.993768	0.0003	0.0050
VVK[x]VDAQDFLKVAETR	2	0	1817.004608	0.0003	0.0050
LTLEAMDLEIVEK[x]EHFK	12	0	2044.054981	0.0003	0.0050
D[x]VPTFANFHTPIFIAKR	0	0	1973.052225	0.0003	0.0050
SVEISALASK[x]NRLHQLR	9	0	1921.085644	0.0003	0.0050
FSGEK[x]KSLPLQIEVANDCIK	4	0	2275.188107	0.0002	0.0050
DDLSGAEIK[x]AIVSEAGLLALRER	8	0	2425.317532	0.0002	0.0050
VTVSKGVAIDLLEECK[x]NTACSGIIAEVK	15	0	3003.561908	0.0002	0.0050
# precursors: 1
Precursor: 3621.7894	3	0.9983	0
K[x]VAQTTYKK(0)	SEAAEFEYK[x]NGYPMPCDVLAK(8)	2.7800	3621.7733	138.0681
KVAQTTYK[x]K(7)	SEAAEFEYK[x]NGYPMPCDVLAK(8)	2.6050	3621.7733	138.0681
GTTAVLK[x]EDIYK(6)	EDLTDEEK[x]AASIAVEDEKR(7)	1.0050	3621.8147	138.0681
QDPKK[x]HLDAEVQK(4)	SSKDISSK[x]SPSGNDALNDK(7)	0.9950	3621.8120	138.0681
GTTAVLK[x]EDIYK(6)	KEVAEADIASK[x]DLEETDER(10)	0.9750	3621.8147	138.0681
QDPK[x]KHLDAEVQK(3)	SSKDISSK[x]SPSGNDALNDK(7)	0.9700	3621.8120	138.0681
QDPKK[x]HLDAEVQK(4)	SSK[x]DISSKSPSGNDALNDK(2)	0.9600	3621.8120	138.0681
FLSK[x]TLDSNSLTHEK(3)	Q[x]LMTEFVDQVDDVVK(0)	0.9550	3621.8122	138.0681
QDPK[x]KHLDAEVQK(3)	SSK[x]DISSKSPSGNDALNDK(2)	0.9350	3621.8120	138.0681
QDPKK[x]HLDAEVQK(4)	S[x]SKDISSKSPSGNDALNDK(0)	0.9200	3621.8120	138.0681
MK[x]SDINAHK(1)	LQMSAMYKK[x]CLTDLEDEAPAK(8)	0.9050	3621.7549	138.0681
QDPK[x]KHLDAEVQK(3)	S[x]SKDISSKSPSGNDALNDK(0)	0.8950	3621.8120	138.0681
DWNACKK[x]ELLK(6)	MSSKDISSK[x]SPSGNDALNDK(8)	0.8550	3621.7653	138.0681
MK[x]SDINAHK(1)	LQMSAMYK[x]KCLTDLEDEAPAK(7)	0.8550	3621.7549	138.0681
AHLDVQEK[x]DQPKK(7)	SSKDISSK[x]SPSGNDALNDK(7)	0.8250	3621.8120	138.0681
DWNACK[x]KELLK(5)	MSSKDISSK[x]SPSGNDALNDK(8)	0.8100	3621.7653	138.0681
NHASIDK[x]MK(6)	LQMSAMYKK[x]CLTDLEDEAPAK(8)	0.8050	3621.7549	138.0681
QSK[x]YTYDRGTTAVLK(2)	YEALSK[x]HIIMFDCK(5)	0.7950	3621.8210	138.0681
AHLDVQEK[x]DQPKK(7)	SSK[x]DISSKSPSGNDALNDK(2)	0.7900	3621.8120	138.0681
NHASIDK[x]MK(6)	LQMSAMYK[x]KCLTDLEDEAPAK(7)	0.7550	3621.7549	138.0681
