# Supplementary material for: ECL: an exhaustive search tool for the identification of cross-linked peptides using whole database
Source: BMC Bioinformatics. 2016 May 20;17:217. doi: 10.1186/s12859-016-1073-y (PMC4874008; doi:10.1186/s12859-016-1073-y)
Supplement: Additional file 5 — Kojak’s pre-selection list of PSMs only identified by ECL. (ZIP 5147 kb) [file 12859_2016_1073_MOESM5_ESM.zip › Kojak's pre-selection ranks of ECL only peptides/Kojak's detailed results/aleitner_M1012_007/diagnostic_4250.txt]

Scan: 4250
K[x]VAQTTYK	0	0	937.523235	0.1250	1.0000
SRK[x]VAQTTYK	2	0	1180.656362	0.0980	0.9800
M[x]SGYDR	0	0	727.295891	0.0733	0.4400
LLK[x]PRVNNRIGSVDR	2	0	1736.016844	0.0680	1.0200
S[x]GYDR	0	0	596.255412	0.0660	0.3300
LLVK[x]DR	3	0	742.470084	0.0633	0.3800
S[x]QAR	0	0	460.239372	0.0625	0.2500
LEK[x]GQSIDDMIPAQK	2	0	1671.850090	0.0623	0.9350
K[x]ELLK	0	0	629.411178	0.0620	0.3100
KLEK[x]GQSIDDMIPAQK	3	0	1799.945046	0.0616	0.9850
K[x]EEPK	0	0	629.338410	0.0600	0.3000
QK[x]SLEKTLVPYLR	1	0	1573.919099	0.0588	0.7650
K[x]LEKGQSIDDMIPAQK	0	0	1799.945046	0.0587	0.9400
K[x]FTGGVLMLIDR	0	0	1348.753625	0.0587	0.7050
F[x]ATLQK	0	0	706.401341	0.0583	0.3500
TMGK[x]NK	3	0	677.353010	0.0583	0.3500
FAASK[x]EK	4	0	779.417716	0.0579	0.4050
ARSEAAEFEYK[x]NGYPMPCDVLAK	10	0	2645.225286	0.0572	1.3150
TK[x]VVDR	1	0	716.418051	0.0567	0.3400
LRWK[x]R	3	0	757.471088	0.0550	0.2750
NK[x]LLK	1	0	614.411513	0.0550	0.2750
A[x]SLLK	0	0	530.342770	0.0550	0.2750
ELIRK[x]SLK	4	0	985.628363	0.0525	0.4200
QVK[x]R	2	0	529.333601	0.0525	0.2100
EK[x]VLKTK	1	0	844.538158	0.0521	0.3650
DISSK[x]SPSGNDALNDK	4	0	1646.774679	0.0519	0.8300
FLHDK[x]NSDYK	4	0	1265.603994	0.0505	0.5050
DESRGVMTLGFDLIK[x]R	14	0	1835.956278	0.0503	0.8050
KGTK[x]TSETNDR	3	0	1235.610532	0.0500	0.5500
M[x]SQAR	0	0	591.279850	0.0500	0.2500
WK[x]R	1	0	488.285928	0.0500	0.1500
GSNDDEMK[x]IDK	7	0	1250.544822	0.0491	0.5400
SSKDISSK[x]SPSGNDALNDK	7	0	1948.933683	0.0489	0.9300
SSK[x]DISSKSPSGNDALNDK	2	0	1948.933683	0.0489	0.9300
ATKQSK[x]YTYDR	5	0	1359.678214	0.0486	0.5350
LVPYLTKLESK[x]QR	10	0	1573.919099	0.0485	0.6300
K[x]RR	0	0	458.307723	0.0483	0.1450
Y[x]FATLQK	0	0	869.464664	0.0479	0.3350
GSNDDEMKIDK[x]K	10	0	1378.639778	0.0475	0.5700
VISMEKGGNMK[x]EVFR	10	0	1723.874862	0.0473	0.7100
MSSKDISSK[x]SPSGNDALNDK	8	0	2079.974162	0.0472	0.9450
K[x]HLDAEVQK	0	0	1066.577055	0.0472	0.4250
GTK[x]TSETNDR	2	0	1107.515576	0.0470	0.4700
LGVK[x]R	3	0	571.380549	0.0470	0.2350
QSK[x]YTYDR	2	0	1059.498475	0.0469	0.3750
HK[x]TPDKGYGHR	1	0	1294.653005	0.0468	0.5150
YYK[x]DGIYDLLHACVDR	2	0	1999.946105	0.0466	0.7450
IEASK[x]GLIDR	4	0	1100.618917	0.0465	0.4650
NLTDETKNK[x]HCLIK	8	0	1712.887868	0.0464	0.6500
TDTK[x]TIEAITFK	3	0	1366.734330	0.0463	0.5550
K[x]SGNLPDADNSK	0	0	1244.599634	0.0463	0.5550
K[x]LARNILK	0	0	954.633783	0.0463	0.3700
GFICK[x]VVDK	4	0	1064.568799	0.0461	0.4150
LRNK[x]R	3	0	685.434703	0.0460	0.2300
NK[x]PDER	1	0	757.371829	0.0458	0.2750
GFICK[x]VVDKDGIR	4	0	1505.802358	0.0458	0.5950
SGVK[x]LENVK	3	0	972.560345	0.0456	0.4100
S[x]SKDISSKSPSGNDALNDK	0	0	1948.933683	0.0455	0.8650
SEAAEFEYK[x]NGYPMPCDVLAK	8	0	2418.087074	0.0452	0.9500
EGVETRIIPLK[x]K	10	0	1381.829229	0.0450	0.5400
GGLGYPEDAIGK[x]TK	11	0	1404.724827	0.0450	0.6300
TMGK[x]NKVLVK	3	0	1116.668841	0.0450	0.4500
K[x]PRRLLK	0	0	909.623554	0.0450	0.3150
MSSK[x]DISSKSPSGNDALNDK	3	0	2079.974162	0.0447	0.8950
V[x]GVFKNVSGNVLSEIK	0	0	1688.946037	0.0447	0.7150
K[x]REAEAAK	0	0	901.498083	0.0444	0.3550
DTTK[x]NK	3	0	705.365683	0.0442	0.2650
K[x]LDVAK	0	0	672.416990	0.0442	0.2650
A[x]ASLLK	0	0	601.379880	0.0442	0.2650
YSLNSYDFK[x]K	8	0	1263.613496	0.0435	0.4350
KSGNLPDADNSK[x]SDISK	11	0	1774.869635	0.0432	0.7350
K[x]AVYMPLCDPGNK	0	0	1491.721334	0.0431	0.5600
K[x]ILGVAAEDK	0	0	1042.602207	0.0430	0.4300
K[x]WRLR	0	0	757.471088	0.0430	0.2150
K[x]AMVNIDTIDNK	0	0	1360.701983	0.0429	0.5150
ELIRAQEEVK[x]R	9	0	1369.767693	0.0427	0.4700
QKSLEK[x]TLVPYLR	5	0	1573.919099	0.0427	0.5550
ILFENPDEATK[x]R	10	0	1431.735725	0.0425	0.5100
LPEANFEPLEK[x]RLDR	10	0	1825.968559	0.0423	0.6350
K[x]VIARLQSYDR	0	0	1347.762215	0.0423	0.4650
HK[x]TDLNHENLK	1	0	1347.689447	0.0423	0.4650
EDTEAVLK[x]R	7	0	1059.555986	0.0422	0.3800
FDSEK[x]AGDR	4	0	1023.462090	0.0422	0.3800
SLEK[x]TLVPYLR	3	0	1317.765572	0.0418	0.4600
K[x]ALNEFVMMFSMFSHENWNDK	0	0	2604.159855	0.0417	0.8750
TTSK[x]VSIAK	3	0	933.549448	0.0417	0.3750
K[x]WR	0	0	488.285928	0.0417	0.1250
M[x]FR	0	0	452.220553	0.0417	0.1250
K[x]FR	0	0	449.275030	0.0417	0.1250
YYPVRK[x]FTGGVLMLIDR	5	0	2027.102541	0.0415	0.7050
WSELRK[x]R	5	0	973.545700	0.0414	0.2900
K[x]ATDDDR	0	0	819.372221	0.0414	0.2900
YDK[x]K	2	0	552.290736	0.0413	0.1650
M[x]SSKDISSKSPSGNDALNDK	0	0	2079.974162	0.0410	0.8200
QVK[x]NR	2	0	643.376523	0.0410	0.2050
SGK[x]KR	2	0	574.355062	0.0410	0.2050
HPK[x]FEEILTRLR	2	0	1537.872820	0.0408	0.4900
QGLHK[x]K	4	0	709.423471	0.0408	0.2450
NK[x]HCLIK	1	0	911.501059	0.0407	0.2850
S[x]QARGFDR	0	0	935.457282	0.0406	0.3250
GSNDDEMK[x]IDKK	7	0	1378.639778	0.0404	0.4850
I[x]INRDIGKVVDK	0	0	1368.808828	0.0404	0.4850
K[x]PRR	0	0	555.360483	0.0400	0.1600
K[x]YDK	0	0	552.290736	0.0400	0.1600
LVPYLTK[x]LESKQR	6	0	1573.919099	0.0392	0.5100
ILFENPDEATK[x]RK	10	0	1559.830681	0.0392	0.5100
LRLQK[x]R	4	0	812.534410	0.0392	0.2350
K[x]GTKTSETNDR	0	0	1235.610532	0.0391	0.4300
GTK[x]KSGNLPDADNSK	2	0	1530.763724	0.0390	0.5850
LELK[x]K	3	0	629.411178	0.0390	0.1950
VDTILLFMPMDESLK[x]VFQALTTIR	14	0	2780.485512	0.0388	0.9300
DWNACK[x]KELLK	5	0	1403.723052	0.0386	0.4250
LTHEK[x]STMLEK	4	0	1315.680522	0.0386	0.4250
K[x]LDVAKR	0	0	828.518092	0.0386	0.2700
M[x]FMTRSEYDR	0	0	1334.574681	0.0385	0.3850
E[x]MIAAQGIDEEDR	0	0	1475.656153	0.0385	0.5000
FAELQK[x]SLNNLNTIDIDANLEK	5	0	2502.296462	0.0384	0.8450
E[x]IINRDIGKVVDK	0	0	1497.851416	0.0381	0.4950
SGKK[x]R	3	0	574.355062	0.0380	0.1900
P[x]TDDDDK	0	0	804.313706	0.0379	0.2650
AKWSTAETLTNNK[x]IDR	12	0	1846.953636	0.0378	0.6050
GSLEK[x]NWKEEYLR	4	0	1650.836493	0.0377	0.4900
NTWNSTLETAK[x]AK	10	0	1462.741537	0.0377	0.4900
GGLGYPEDAIGK[x]TKLVK	11	0	1744.972250	0.0376	0.6400
CLDQLTNWCTIK[x]TVDR	11	0	2021.966182	0.0375	0.6000
K[x]IDK	0	0	502.311471	0.0375	0.1500
LIK[x]K	2	0	500.368591	0.0375	0.1500
M[x]TDK	0	0	493.220610	0.0375	0.1500
D[x]RQEQR	0	0	830.399437	0.0375	0.2250
RLVK[x]GR	3	0	727.481651	0.0375	0.2250
DVPTFANFHTPIFIAK[x]R	15	0	1973.052225	0.0374	0.6350
SNPVFAENDEK[x]GEKR	10	0	1718.822295	0.0373	0.5600
YK[x]VNLYK	1	0	926.522509	0.0371	0.2600
NEEK[x]K	3	0	646.328572	0.0370	0.1850
GAFK[x]V	3	0	520.300908	0.0370	0.1850
DGTQRMLAIVVEASCGK[x]DLNEAMTSGYR	16	0	3071.447291	0.0370	1.0350
TEDDIKSLQSVGQIIGEVLK[x]QLDSER	19	0	2899.513703	0.0369	0.9600
CFGIK[x]FDIMPR	4	0	1382.683832	0.0368	0.4050
K[x]PTSELAIGASLEK	0	0	1442.797987	0.0368	0.5150
GVFK[x]NVSGNVLSEIK	3	0	1589.877628	0.0367	0.5500
F[x]MTRSEYDR	0	0	1203.534202	0.0367	0.3300
ASK[x]AAR	2	0	602.349976	0.0367	0.2200
K[x]YIPNPVLVIIDVKPK	0	0	1835.128350	0.0366	0.5850
EPNK[x]GSYRPYTAK	3	0	1509.757521	0.0365	0.4750
HGGYKPTDKHK[x]TDLNHENLK	10	0	2331.171880	0.0365	0.7300
K[x]GAVEYEIYK	0	0	1198.623334	0.0365	0.3650
YPLVTHFRFLK[x]TSK	10	0	1735.977279	0.0364	0.5100
AK[x]IIDLR	1	0	827.522844	0.0364	0.2550
F[x]MTR	0	0	553.268226	0.0362	0.1450
GEK[x]R	2	0	488.270670	0.0362	0.1450
M[x]SSK	0	0	451.210047	0.0362	0.1450
VLNKGDSGEMSLQKLFK[x]	16	0	1893.002891	0.0362	0.6150
KDK[x]PKYEPPVPTR	2	0	1553.856502	0.0362	0.4700
FGNRDLVK[x]K	7	0	1075.613774	0.0361	0.3250
M[x]SQARGFDR	0	0	1066.497761	0.0361	0.3250
KK[x]SGR	1	0	574.355062	0.0360	0.1800
VGVFK[x]NVSGNVLSEIK	4	0	1688.946037	0.0359	0.5750
YQK[x]DEEWPPKM	2	0	1449.659787	0.0359	0.3950
EFPDLGVLEGK[x]R	10	0	1358.719350	0.0358	0.4300
K[x]EFEIIK	0	0	905.522175	0.0357	0.2500
FHQLK[x]PTR	4	0	1025.576998	0.0356	0.2850
E[x]IINRDIGK	0	0	1056.592704	0.0356	0.3200
LVPYLTK[x]LESK	6	0	1289.759425	0.0355	0.3900
VLNKGDSGEMSLQK[x]LFK	13	0	1893.002891	0.0353	0.6000
QLMTEFVDQVDDVVK[x]YEIDK	14	0	2413.172181	0.0350	0.7000
D[x]GIQDIMPSQAKELKK	0	0	1799.945046	0.0350	0.5600
DWNACKK[x]ELLK	6	0	1403.723052	0.0350	0.3850
NK[x]ISWYTK	1	0	1038.549782	0.0350	0.2800
IVK[x]SAKAK	2	0	843.554142	0.0350	0.2800
MK[x]DAVK	1	0	690.373411	0.0350	0.2100
K[x]REK	0	0	559.344165	0.0350	0.1400
K[x]MQE	0	0	534.247157	0.0350	0.1400
GTKK[x]SGNLPDADNSK	3	0	1530.763724	0.0347	0.5200
VIPVEELK[x]EIKQIK	7	0	1665.007573	0.0346	0.4850
E[x]EMIAAQGIDEEDR	0	0	1604.698741	0.0346	0.4850
V[x]PTFANFHTPIFIAKR	0	0	1858.025287	0.0344	0.5500
YVQVEQRNK[x]PDER	8	0	1659.832802	0.0342	0.4450
DK[x]PKYEPPVPTR	1	0	1425.761546	0.0342	0.4100
K[x]LQRLR	0	0	812.534410	0.0342	0.2050
DISSKSPSGNDALNDK[x]K	15	0	1774.869635	0.0341	0.5800
GGLGYPEDAIGKTK[x]LVK	13	0	1744.972250	0.0341	0.5800
EERFK[x]LNVYK	4	0	1324.713873	0.0340	0.3400
RLLK[x]LEEAMK	3	0	1229.716515	0.0340	0.3400
QEMK[x]K	3	0	662.342113	0.0340	0.1700
K[x]LRDK	0	0	658.412573	0.0340	0.1700
KDK[x]PK	2	0	614.375128	0.0340	0.1700
SMAIDK[x]DIR	5	0	1047.538227	0.0339	0.3050
SNNIKENEQK[x]IK	9	0	1443.768084	0.0338	0.4050
LPEANFEPLEK[x]R	10	0	1441.756460	0.0338	0.4050
DEKSGVK[x]LENVK	6	0	1344.724827	0.0338	0.4050
GQSIDDMIPAQK[x]	11	0	1301.628489	0.0338	0.4050
HK[x]FQDILLGAGQAIK	1	0	1637.925245	0.0337	0.5050
K[x]VAEQNENPTVGSAQK	0	0	1698.853594	0.0334	0.5350
QSK[x]ATR	2	0	689.382001	0.0333	0.2000
IDK[x]NTWNSTLETAKAK	2	0	1818.947489	0.0331	0.5300
GEIKK[x]AMVNIDTIDNK	4	0	1787.945046	0.0331	0.5300
K[x]TVQYATK	0	0	937.523235	0.0331	0.2650
K[x]QYSAKAK	0	0	922.523570	0.0331	0.2650
QDPK[x]KHLDAEVQK	3	0	1534.810280	0.0331	0.4300
G[x]VFKNVSGNVLSEIK	0	0	1589.877628	0.0330	0.4950
QFPDIYGIIFLFK[x]WNSK	12	0	2115.119239	0.0329	0.5600
ILAHREFPDLGVLEGK[x]R	15	0	1949.084584	0.0329	0.5600
MSERDTALEK[x]YK	9	0	1469.718358	0.0329	0.3950
IDRPAQVISFK[x]K	10	0	1400.813914	0.0329	0.3950
ANWCDK[x]R	5	0	948.423539	0.0329	0.2300
K[x]EKWIAK	0	0	901.538493	0.0329	0.2300
QDPKK[x]HLDAEVQK	4	0	1534.810280	0.0327	0.4250
QYQEVVK[x]QGDVLLNK	6	0	1759.946763	0.0327	0.4900
GAIEK[x]VDDLLTTQAEAK	4	0	1800.946820	0.0326	0.5550
LK[x]VLVQGLERVAMLYAYDR	1	0	2236.240084	0.0326	0.6200
CTKIIENEQSAEK[x]NAYVINLK	12	0	2464.263053	0.0326	0.6850
S[x]SKSSLELANNAVKSNDIEK	0	0	2133.091236	0.0325	0.6500
AK[x]WSTAETLTNNKIDR	1	0	1846.953636	0.0325	0.5200
QK[x]SLEK	1	0	731.417716	0.0325	0.1950
CIK[x]R	2	0	575.321319	0.0325	0.1300
K[x]LQR	0	0	543.349250	0.0325	0.1300
D[x]VPTFANFHTPIFIAKR	0	0	1973.052225	0.0324	0.5500
LTHEK[x]STMLEKIK	4	0	1556.859536	0.0323	0.4200
HYYSLRINYK[x]K	9	0	1483.793513	0.0323	0.3550
K[x]FRKPIGATWK	0	0	1330.787310	0.0323	0.3550
GMALGSANEK[x]IEASKGLIDR	9	0	2059.073086	0.0322	0.6450
K[x]DWNACK	0	0	920.417393	0.0321	0.2250
FK[x]LNVYK	1	0	910.527595	0.0321	0.2250
M[x]GINERK	0	0	846.438129	0.0321	0.2250
GGVHVK[x]LAHLSK	5	0	1244.735277	0.0321	0.3850
YPMDAHK[x]SELEGVEEAR	6	0	1959.899550	0.0321	0.5450
AK[x]VAEQNENPTVGSAQK	1	0	1769.890704	0.0321	0.5450
TMGKNK[x]VLVK	5	0	1116.668841	0.0320	0.3200
KDQK[x]K	3	0	645.380940	0.0320	0.1600
QDPK[x]K	3	0	614.338744	0.0320	0.1600
DSYLIIDK[x]LPSEYDSRVK	7	0	2140.105099	0.0319	0.5750
FDSEK[x]AGDREVQR	4	0	1535.732760	0.0319	0.4150
G[x]LGYPEDAIGKTK	0	0	1347.703366	0.0319	0.4150
NWK[x]EEYLR	2	0	1136.561406	0.0319	0.2550
DSEALK[x]TR	5	0	918.477013	0.0319	0.2550
IAQGLLYLGK[x]GTMTLNPYHTER	9	0	2475.294296	0.0318	0.7000
HGGYKPTDK[x]HK	8	0	1266.646859	0.0318	0.3500
HGGYKPTDK[x]HKTDLNHENLK	8	0	2331.171880	0.0318	0.6350
HNNHMAK[x]VLTLELYK	6	0	1809.955886	0.0317	0.4750
QVK[x]REVGCIGNIVER	2	0	1755.941297	0.0317	0.4750
VFHPITK[x]AVILSDTKPVDK	6	0	2107.204023	0.0316	0.6000
K[x]IEFPSYRDR	0	0	1309.677823	0.0315	0.3150
LENVKIYADLK[x]INEDSK	10	0	1991.057425	0.0315	0.5350
EK[x]ASFAR	1	0	807.423863	0.0314	0.2200
K[x]VEFGLPDLEGR	0	0	1358.719350	0.0313	0.3750
LWK[x]R	2	0	601.369985	0.0313	0.1250
K[x]MRK	0	0	561.342056	0.0313	0.1250
E[x]MKK	0	0	534.283541	0.0313	0.1250
Q[x]EMK	0	0	534.247157	0.0313	0.1250
K[x]DQK	0	0	517.285985	0.0313	0.1250
K[x]LEK	0	0	516.327120	0.0313	0.1250
G[x]VFK	0	0	449.263798	0.0313	0.1250
K[x]SQNVQEQLNEWGSNITELLGKLEK	0	0	2884.492911	0.0310	0.7750
HGGYK[x]PTDKHKTDLNHENLK	4	0	2331.171880	0.0310	0.6200
A[x]TTVK	0	0	518.306385	0.0310	0.1550
TK[x]LVKER	1	0	872.544305	0.0307	0.2150
M[x]NSIVSK	0	0	777.405435	0.0307	0.2150
DTALEK[x]YK	5	0	966.502166	0.0306	0.2450
TLASLQK[x]R	6	0	915.550117	0.0306	0.2450
ATINMIK[x]LFDMDEMGGLYQLNLQTTR	6	0	3015.486641	0.0304	0.7900
FLSK[x]TLDSNSLTHEK	3	0	1718.883832	0.0303	0.4550
ATREPNK[x]GSYRPYTAK	6	0	1837.943407	0.0303	0.4850
GEIK[x]KAMVNIDTIDNK	3	0	1787.945046	0.0303	0.4850
TLSK[x]WRDATDDK	3	0	1434.710239	0.0300	0.3600
IQYVGKQDPK[x]K	9	0	1302.729522	0.0300	0.3300
VIPVEELK[x]EIK	7	0	1295.769988	0.0300	0.3300
K[x]EPPVYTPPK	0	0	1154.633506	0.0300	0.3000
WK[x]TLSK	1	0	761.443537	0.0300	0.1800
ELLK[x]LK	3	0	742.495236	0.0300	0.1800
K[x]YINR	0	0	692.396924	0.0300	0.1500
I[x]DDQR	0	0	645.308172	0.0300	0.1500
GVQLCDETFERATLTGMK[x]IDVLFSK	17	0	2857.435264	0.0300	0.7500
SQDISINGNSK[x]KEEPK	10	0	1772.890370	0.0300	0.4800
K[x]DKPKYEPPVPTR	0	0	1553.856502	0.0300	0.3900
LRLLK[x]MQR	4	0	1056.658947	0.0300	0.2400
VGIK[x]PPK	3	0	737.479921	0.0300	0.2100
K[x]NCK	0	0	548.274037	0.0300	0.1200
M[x]SER	0	0	521.226756	0.0300	0.1200
SLK[x]R	2	0	502.322703	0.0300	0.1200
K[x]SLK	0	0	474.316557	0.0300	0.1200
GTK[x]R	2	0	460.275756	0.0300	0.1200
VLGVFSEK[x]AQIKILYVNNAK	7	0	2233.283329	0.0298	0.5950
SSK[x]SSLELANNAVKSNDIEK	2	0	2133.091236	0.0298	0.5950
KPRVVTALTMLK[x]QHLFR	11	0	2037.203252	0.0297	0.5050
A[x]KVAEQNENPTVGSAQK	0	0	1769.890704	0.0297	0.5050
SMAIDK[x]DIRWELIAR	5	0	1815.966450	0.0297	0.4450
DEK[x]SGVKLENVK	2	0	1344.724827	0.0296	0.3550
EDMGSNDK[x]ASK	7	0	1180.502961	0.0295	0.3250
M[x]SSKSSLELANNAVKSNDIEK	0	0	2264.131715	0.0295	0.6200
WRDATDDK[x]R	7	0	1161.552629	0.0294	0.2650
WSLERK[x]GEK	5	0	1131.603602	0.0294	0.2650
K[x]DLVRNFGR	0	0	1103.619920	0.0294	0.2650
WK[x]VETQEAAVVDYPDR	1	0	1904.926754	0.0294	0.4700
K[x]RMPIDFK	0	0	1033.574220	0.0294	0.2350
F[x]PTDDDDK	0	0	951.382115	0.0294	0.2350
ELFDPIISDRHGGYKPTDK[x]HK	18	0	2452.249792	0.0293	0.6150
VSTK[x]KILGVAAEDK	3	0	1457.845270	0.0293	0.4100
YYEQK[x]IR	4	0	998.518484	0.0293	0.2050
KEK[x]WIAK	2	0	901.538493	0.0293	0.2050
ILSGEQTVK[x]YDR	8	0	1407.735725	0.0292	0.3500
K[x]IDKEDMGSNDK	0	0	1378.639778	0.0292	0.3500
KTELFK[x]ASTSAK	5	0	1309.724101	0.0292	0.3500
TK[x]VVDRYADVIASIGLSR	1	0	1962.089727	0.0292	0.5250
TIDNAETMK[x]K	8	0	1149.569917	0.0290	0.2900
Q[x]EMKK	0	0	662.342113	0.0290	0.1450
LLK[x]PR	2	0	625.427496	0.0290	0.1450
AMSIVGLLLDDTDPMINVMK[x]LDK	19	0	2531.304781	0.0289	0.6650
SELVK[x]EFHK	4	0	1115.597456	0.0289	0.2600
FMLKLGVK[x]R	7	0	1090.668450	0.0289	0.2600
LTHEKSTMLEK[x]IK	10	0	1556.859536	0.0288	0.3750
AVILSDTK[x]PVDKK	7	0	1412.823808	0.0288	0.3750
LGDK[x]GPAAARASR	3	0	1268.694867	0.0288	0.3750
YTYDRGTTAVLK[x]EDIYK	11	0	2035.026127	0.0288	0.4900
VLGVFSEK[x]AQIK	7	0	1317.765572	0.0288	0.3450
LVK[x]ERQAR	2	0	998.598459	0.0288	0.2300
LLEK[x]LEIK	3	0	984.621882	0.0288	0.2300
QAREK[x]VLK	4	0	970.592313	0.0288	0.2300
RFK[x]K	2	0	577.369985	0.0288	0.1150
RMK[x]K	2	0	561.342056	0.0288	0.1150
NCK[x]K	2	0	548.274037	0.0288	0.1150
LQK[x]R	2	0	543.349250	0.0288	0.1150
K[x]LFK	0	0	534.352941	0.0288	0.1150
I[x]INR	0	0	514.322703	0.0288	0.1150
IDK[x]K	2	0	502.311471	0.0288	0.1150
LAK[x]R	2	0	486.327789	0.0288	0.1150
K[x]LAR	0	0	486.327789	0.0288	0.1150
D[x]RGK	0	0	474.255021	0.0288	0.1150
K[x]GEK	0	0	460.264524	0.0288	0.1150
K[x]SGR	0	0	446.260107	0.0288	0.1150
VFHPITKAVILSDTK[x]PVDKK	14	0	2235.298978	0.0287	0.5750
IAK[x]GAIEKVDDLLTTQAEAK	2	0	2113.162944	0.0287	0.5750
ILTSFDRASALGAINLQPLLMPSK[x]R	23	0	2711.515506	0.0286	0.7150
WSTAETLTNNK[x]IDR	10	0	1647.821570	0.0286	0.4000
VSTKK[x]ILGVAAEDK	4	0	1457.845270	0.0286	0.4000
DWNACK[x]K	5	0	920.417393	0.0286	0.2000
LK[x]VELAKQNLFVPTSDK	1	0	1929.093418	0.0285	0.4850
RFDSEK[x]AGDR	5	0	1179.563192	0.0285	0.2850
K[x]QLATSLRSR	0	0	1158.683243	0.0285	0.2850
NKISWYTK[x]IVDELDLR	7	0	1992.067931	0.0284	0.4550
DELWK[x]NDDQLTYTYK	4	0	1930.894787	0.0283	0.4250
QTGQYYGGLK[x]LCVDR	9	0	1756.856570	0.0283	0.4250
LLK[x]LEEAMK	2	0	1073.615413	0.0283	0.2550
DDFDAFYGIDTMSPNMK[x]VDK	16	0	2308.002683	0.0282	0.5650
CNK[x]FFYILYFELYK	2	0	1946.963993	0.0282	0.3950
KGYQTIELDK[x]K	9	0	1321.724101	0.0282	0.3100
DFLDAVQK[x]VVK	7	0	1260.707726	0.0282	0.3100
AASLLK[x]VNMENLIVTDLGK	5	0	2028.128811	0.0282	0.5350
KANWCDK[x]R	6	0	1076.518495	0.0281	0.2250
CTDLDAIGVK[x]VPFTAAITITGVK	9	0	2389.292565	0.0280	0.6450
M[x]FMTR	0	0	684.308705	0.0280	0.1400
MPIDFK[x]GFICKVVDK	5	0	1795.936398	0.0280	0.4200
EDTEAVLK[x]RINDTVGIK	7	0	1900.026461	0.0279	0.4750
SNNIK[x]ENEQKIK	4	0	1443.768084	0.0279	0.3350
QNLFVPTSDK[x]EK	9	0	1404.724827	0.0279	0.3350
ILGVVEGQFSRPAK[x]LNDPEDK	13	0	2311.217099	0.0279	0.5850
VAEK[x]AQINTQEYGR	3	0	1605.811006	0.0279	0.3900
M[x]DRQEQR	0	0	961.439915	0.0279	0.1950
ENRHK[x]FQDILLGAGQAIK	4	0	2037.111857	0.0278	0.5000
MATTVKDTMNVDINAIK[x]K	16	0	1992.038284	0.0278	0.5000
HSTFIITK[x]R	7	0	1101.629423	0.0278	0.2500
YSNDK[x]SIVNSM	4	0	1256.570643	0.0277	0.3050
SVMIMVK[x]MYSPSENCFFFR	6	0	2372.082464	0.0276	0.5250
VNLEAYLDLSITPK[x]QHAVNER	13	0	2409.265107	0.0276	0.5800
K[x]NLLNPLIEDSR	0	0	1410.783007	0.0275	0.3300
NK[x]GTMK	1	0	677.353010	0.0275	0.1650
HNFVGLFVELSK[x]LLVKDR	11	0	2113.204692	0.0275	0.4950
NKTDTK[x]TIEAITFK	5	0	1608.872208	0.0275	0.3850
DTTKNK[x]MVCK	5	0	1223.600166	0.0275	0.2750
EMK[x]K	2	0	534.283541	0.0275	0.1100
DQK[x]K	2	0	517.285985	0.0275	0.1100
ELK[x]K	2	0	516.327120	0.0275	0.1100
DK[x]PK	1	0	486.280173	0.0275	0.1100
TMLELLNQLDGFEATK[x]NIK	15	0	2177.140100	0.0274	0.5200
GVILYGAPGTGK[x]TLLAK	11	0	1657.976610	0.0274	0.4650
YYK[x]PDLTIDEAVR	2	0	1581.803799	0.0273	0.3550
LK[x]GDLFSVGSGSTFAYGVLDSGYR	1	0	2495.233139	0.0273	0.6550
SERDTALEK[x]YK	8	0	1338.677880	0.0273	0.3000
LK[x]DLRFGNR	1	0	1117.635570	0.0272	0.2450
KSK[x]TLQYFA	2	0	1084.591644	0.0272	0.2450
K[x]VAQTTYKK	0	0	1065.618191	0.0272	0.2450
IK[x]ILFSDVK	1	0	1061.648429	0.0272	0.2450
LLRPRK[x]R	5	0	937.629701	0.0271	0.1900
LGVK[x]RFK	3	0	846.543913	0.0271	0.1900
KLDVAK[x]R	5	0	828.518092	0.0271	0.1900
LGVK[x]PPK	3	0	737.479921	0.0271	0.1900
IYADLK[x]INEDSK	5	0	1407.724493	0.0271	0.3250
KAVYMPLCDPGNK[x]AEESAFYER	12	0	2574.188176	0.0270	0.5950
MGQAQSGNFSNFGDGANGDNK[x]K	20	0	2242.966054	0.0270	0.5950
K[x]DYTMAQPEFFKAVR	0	0	1829.913356	0.0270	0.4050
DREISYPFK[x]R	8	0	1309.677823	0.0270	0.2700
K[x]NTEDIEMTA	0	0	1150.517549	0.0270	0.2700
VVLK[x]NKGTMK	3	0	1116.668841	0.0270	0.2700
K[x]DLVR	0	0	629.386026	0.0270	0.1350
INVK[x]K	3	0	600.395864	0.0270	0.1350
K[x]VPDK	0	0	585.348581	0.0270	0.1350
GEIK[x]K	3	0	573.348581	0.0270	0.1350
TKSVALGGITK[x]EFVIYEQLIAAR	10	0	2506.415787	0.0270	0.6200
GFICKVVDK[x]DGIR	8	0	1505.802358	0.0269	0.3500
YDK[x]KDLVR	2	0	1035.571243	0.0269	0.2150
IK[x]TLSMEK	1	0	948.531355	0.0269	0.2150
QIQPKTFANLVSSTLYEK[x]R	17	0	2222.205809	0.0268	0.5100
YPHGMTETLNTK[x]LGLGIAYQLR	11	0	2475.294296	0.0268	0.5900
DLASFIPDNK[x]LNCVIDR	9	0	1988.998864	0.0268	0.4550
FAASKEK[x]QNTPVLFDSK	6	0	1908.994437	0.0268	0.4550
VLGVFSEKAQIK[x]ILYVNNAK	11	0	2233.283329	0.0268	0.5350
K[x]YYESFADFDSEGTDAYLTYK	0	0	2512.095710	0.0267	0.5600
DDGLEDDMPALADEEFEK[x]MDR	17	0	2440.004526	0.0267	0.5600
MSSK[x]SSLELANNAVKSNDIEK	3	0	2264.131715	0.0267	0.5600
SNPVFAENDEKGEK[x]R	13	0	1718.822295	0.0267	0.4000
YPGGGPGK[x]TAILPVK	7	0	1453.829229	0.0267	0.4000
QLIIK[x]EEMMNSIQQAVAK	4	0	2073.096129	0.0267	0.4800
SVEISALASK[x]NR	9	0	1273.698949	0.0267	0.3200
K[x]ATDDDRWK	0	0	1133.546483	0.0267	0.2400
VFHPITK[x]AVILSDTKPVDKK	6	0	2235.298978	0.0265	0.5300
ILFSDVK[x]AMTTGLR	6	0	1550.848972	0.0264	0.3700
G[x]GLGYPEDAIGKTK	0	0	1404.724827	0.0264	0.3700
IK[x]ENQEK	1	0	887.471202	0.0264	0.1850
VDTILLFMPMDESLK[x]VFQALTTIRR	14	0	2936.586614	0.0264	0.6600
ASLLK[x]VNMENLIVTDLGK	4	0	1957.091700	0.0264	0.4750
K[x]SQNVQEQLNEWGSNITELLGK	0	0	2514.271310	0.0264	0.5800
NAEELSSYQK[x]K	9	0	1295.635683	0.0264	0.2900
AEQEELLSEK[x]VSTKK	9	0	1717.909710	0.0263	0.3950
K[x]LIPIRGTEVEK	0	0	1381.829229	0.0262	0.3150
KDWNACK[x]K	6	0	1048.512348	0.0262	0.2100
I[x]INRDIGK	0	0	927.550117	0.0262	0.2100
DAVK[x]EAAR	3	0	858.455887	0.0262	0.2100
K[x]CIK	0	0	547.315173	0.0262	0.1050
YLHQSLK[x]YK	6	0	1178.644738	0.0261	0.2350
KINVK[x]FFEK	4	0	1151.670224	0.0261	0.2350
QSMTSLVQHVMTYLPGIDDLK[x]TK	20	0	2604.329020	0.0261	0.6000
INYK[x]K	3	0	664.390778	0.0260	0.1300
DVPTFANFHTPIFIAK[x]REDGMK	15	0	2533.278647	0.0259	0.5700
ELLK[x]LKVELAK	3	0	1282.822356	0.0259	0.2850
ATTVKDTMNVDINAIK[x]K	15	0	1860.997805	0.0259	0.4400
NTWNSTLETAKAK[x]YASQK	12	0	2040.027522	0.0258	0.4650
AVAHHTDCK[x]FIR	8	0	1453.724781	0.0258	0.3100
SETMK[x]YYLPKGK	4	0	1443.743119	0.0258	0.3100
L[x]KGYQTIELDKK	0	0	1434.808159	0.0258	0.3100
QIK[x]EIK	2	0	757.469750	0.0258	0.1550
FSGEK[x]K	4	0	694.364957	0.0258	0.1550
AAK[x]ASR	2	0	602.349976	0.0258	0.1550
QEYALALQK[x]WDLSR	8	0	1719.894338	0.0257	0.3600
YEYQK[x]LK	4	0	970.512337	0.0257	0.1800
K[x]FTGGVLMLIDRESDK	0	0	1807.950131	0.0256	0.4100
LIEK[x]LELR	3	0	1012.628028	0.0256	0.2050
NEEEPTK[x]K	6	0	973.471593	0.0256	0.2050
STMLEK[x]IK	5	0	948.531355	0.0256	0.2050
AEAK[x]DVAK	3	0	830.449740	0.0256	0.2050
K[x]AMVNIDTIDNKVATTM	0	0	1863.943328	0.0256	0.4350
K[x]LEETDVAK	0	0	1031.549839	0.0256	0.2300
SETMK[x]YYLPK	4	0	1258.626702	0.0255	0.2550
MVTANIK[x]NIK	6	0	1130.648106	0.0255	0.2550
EISYPFK[x]RLDR	6	0	1422.761881	0.0255	0.2800
ELLKLK[x]VELAK	5	0	1282.822356	0.0255	0.2800
IDLTRIVK[x]SAK	7	0	1242.765906	0.0255	0.2800
K[x]TAGEDAVTLVK	0	0	1230.681905	0.0254	0.3050
TEDDIK[x]SLQSVGQIIGEVLKQLDSER	5	0	2899.513703	0.0254	0.6600
YK[x]DAYVYSIVAIAR	1	0	1630.871817	0.0254	0.3550
SSK[x]SSLELANNAVK	2	0	1446.767750	0.0254	0.3550
S[x]SKSSLELANNAVK	0	0	1446.767750	0.0254	0.3550
K[x]GEKVEDAPENNSFR	0	0	1718.822296	0.0253	0.3800
S[x]GYDRALSVFSPDGR	0	0	1625.779708	0.0253	0.3800
ETLIFKCIDMFIHK[x]SAELYK	13	0	2485.274807	0.0252	0.5050
YEALSK[x]HIIMFDCKILEFTK	5	0	2485.274807	0.0252	0.5050
MGTTITALRYK[x]DGVILAADSR	10	0	2251.199340	0.0252	0.5300
M[x]VLEATMILIDNSEWMINGDYIPTR	0	0	2924.412086	0.0252	0.6300
G[x]QAQSGNFSNFGDGANGDNKKDQK	0	0	2483.106041	0.0250	0.6000
EK[x]VAFILDQVRLFLLR	1	0	1959.166855	0.0250	0.4000
VAIK[x]KGAVEYEIYK	3	0	1609.907866	0.0250	0.3500
AQIK[x]ILYVNNAK	3	0	1373.803016	0.0250	0.3000
HSTFIITK[x]RK	7	0	1229.724379	0.0250	0.2500
EASK[x]TLSKWR	3	0	1204.656362	0.0250	0.2500
TK[x]DAVVLGVEK	1	0	1157.665530	0.0250	0.2750
K[x]PPVQPLAYK	0	0	1139.670224	0.0250	0.2500
M[x]MGINERK	0	0	977.478607	0.0250	0.2000
LKLELK[x]K	5	0	870.590192	0.0250	0.1750
ERK[x]PRR	2	0	840.504172	0.0250	0.1500
K[x]ARQAAK	0	0	771.471479	0.0250	0.1750
NIPK[x]AR	3	0	697.423471	0.0250	0.1500
GTK[x]RR	2	0	616.376858	0.0250	0.1250
K[x]LIR	0	0	528.374737	0.0250	0.1000
AK[x]SAK	1	0	503.306720	0.0250	0.1250
IEVEVYK[x]ITTGDR	6	0	1521.803799	0.0250	0.3250
M[x]PPKEDWEK	0	0	1158.537893	0.0250	0.2250
VVDK[x]CFGIK	3	0	1064.568799	0.0250	0.2250
FVVFTPTLIDPELLDAQTK[x]LWKR	18	0	2729.515494	0.0248	0.5700
QIK[x]VMDSLEPTGEIYGK	2	0	1906.970924	0.0247	0.4200
D[x]VPTFANFHTPIFIAK	0	0	1816.951123	0.0247	0.3950
SQDISINGNSKK[x]EEPK	11	0	1772.890370	0.0247	0.3950
TSTGGPK[x]LQLNLER	6	0	1512.825929	0.0246	0.3450
QK[x]TATQPIVAQEMETDNQTALLVANVR	1	0	2968.528639	0.0246	0.6650
CTK[x]IIENEQSAEK	2	0	1548.745296	0.0246	0.3200
FTGGVLMLIDRESDK[x]APDLIELNR	14	0	2701.410770	0.0246	0.5900
VNLEAYLDLSITPK[x]QHAVNERAK	13	0	2608.397173	0.0246	0.5650
VGSALVGSQTK[x]VALEIHAQYELR	10	0	2468.338601	0.0246	0.5650
QGDVLLNK[x]LQK	7	0	1254.729522	0.0245	0.2700
ANWCDK[x]RYNLASLHDDTLLDM	5	0	2550.163024	0.0245	0.5150
S[x]TLDLNHLADLYDRKDWNACK	0	0	2547.217501	0.0245	0.5150
MK[x]DAVKEAAR	1	0	1117.591321	0.0245	0.2450
DGIVLAAEK[x]K	8	0	1042.602207	0.0245	0.2450
EDLTDEEKAASIAVEDEK[x]R	17	0	2147.022884	0.0245	0.4650
VIGSELVQK[x]YVGEGAR	8	0	1703.920551	0.0244	0.3900
K[x]PIGATWK	0	0	899.522844	0.0244	0.1950
AK[x]SAKIVR	1	0	871.560288	0.0244	0.1950
ENMTQEEAVEFLK[x]NAVALAMER	12	0	2522.214389	0.0243	0.5350
LK[x]PQDER	1	0	884.471536	0.0243	0.1700
YYLPK[x]GK	4	0	867.485399	0.0243	0.1700
LLSSAK[x]K	5	0	745.469750	0.0243	0.1700
DECK[x]QDIMFELGLLQERLAEK	3	0	2564.261336	0.0243	0.5100
AVYMPLCDPGNK[x]AEESAFYER	11	0	2446.093220	0.0243	0.5100
TLALK[x]YPGGGPGKTAILPVK	4	0	1980.177084	0.0243	0.4850
KILFENPDEATK[x]R	11	0	1559.830681	0.0242	0.3150
VK[x]VIAATNRVDTLDPALLR	1	0	2064.205418	0.0242	0.4600
DTLSKDQELTEENVSISVIGK[x]DEK	20	0	2676.334021	0.0242	0.5800
CFGIK[x]FDIMPRK	4	0	1510.778788	0.0242	0.2900
LLK[x]MQR	2	0	787.473787	0.0242	0.1450
M[x]IDDQR	0	0	776.348650	0.0242	0.1450
EK[x]WIAK	1	0	773.443537	0.0242	0.1450
DK[x]LVLK	1	0	714.463938	0.0242	0.1450
RHNFVGLFVELSK[x]LLVK	12	0	1998.177753	0.0241	0.4100
K[x]APNTVYAVQFLEAVYK	0	0	1940.040658	0.0241	0.4100
KFRK[x]PIGATWK	3	0	1330.787310	0.0241	0.2650
K[x]GYQTIELDKK	0	0	1321.724101	0.0241	0.2650
ILYVNNAKSQEEAIENIK[x]CTR	17	0	2492.269200	0.0240	0.5050
K[x]VTSKLLEQEESAEK	0	0	1717.909710	0.0240	0.3600
FVK[x]LGIDPPK	2	0	1112.659326	0.0240	0.2400
K[x]GVVALVEDK	0	0	1056.617856	0.0240	0.2400
ERK[x]PR	2	0	684.403070	0.0240	0.1200
VK[x]LEK	1	0	615.395529	0.0240	0.1200
DLVK[x]K	3	0	601.379880	0.0240	0.1200
K[x]INVK	0	0	600.395864	0.0240	0.1200
VSTK[x]K	3	0	561.348581	0.0240	0.1200
EK[x]ASK	1	0	561.312197	0.0240	0.1200
NNSWAK[x]SWSNLDLR	5	0	1689.822239	0.0239	0.3350
L[x]MTEFVDQVDDVVK	0	0	1636.801747	0.0239	0.3350
VAIKK[x]GAVEYEIYK	4	0	1609.907866	0.0239	0.3350
LLFIEK[x]AEIINSLNLNNDLTDK	5	0	2529.368896	0.0239	0.5250
GTMK[x]VELYEIQLISEGQPVEGR	3	0	2475.267806	0.0239	0.5250
FFEKEDVQSLK[x]LK	10	0	1609.871482	0.0238	0.3100
K[x]LWK	0	0	573.363839	0.0237	0.0950
M[x]PPK	0	0	471.251517	0.0237	0.0950
QLMTEFVDQVDDVVK[x]YEIDKTLAGVTR	14	0	3111.579669	0.0237	0.6400
K[x]VSTTPANSFELKQYLIQR	0	0	2222.205809	0.0237	0.4500
K[x]ELFDCLKIMR	0	0	1451.762804	0.0236	0.2600
A[x]SLLKVNMENLIVTDLGK	0	0	1957.091700	0.0236	0.4250
D[x]YTMAQPEFFKAVR	0	0	1701.818400	0.0236	0.3300
RVATEK[x]DFLDAVQK	5	0	1618.867791	0.0236	0.3300
VLSNYMK[x]QEALSSKTLFTRPIPVR	6	0	2777.526069	0.0235	0.5650
GMALGSANEKIEASK[x]GLIDR	14	0	2059.073086	0.0235	0.4700
YMLLSQIMLNSVSEVKSLLTGK[x]HAIR	21	0	2930.608409	0.0235	0.6100
EK[x]ASKGSNDDEMK	1	0	1437.640504	0.0235	0.3050
K[x]DSESTEEKEAQAVQR	0	0	1833.870361	0.0234	0.3750
LNCVIDRVNGVVFTNRPDEK[x]NR	19	0	2614.339673	0.0234	0.5150
E[x]APADPTDEEAMSDEAAAQAITAR	0	0	2459.075713	0.0233	0.5600
K[x]TELFK	0	0	764.443203	0.0233	0.1400
HK[x]TPDK	1	0	724.386752	0.0233	0.1400
LMGQINK[x]MPLLQSSVALLGQKIR	6	0	2537.454825	0.0233	0.5350
IAKGAIEK[x]VDDLLTTQAEAK	7	0	2113.162944	0.0233	0.4650
SYLLQHREWDSK[x]LK	11	0	1801.947432	0.0232	0.3250
HIIMFDCK[x]ILEFTK	7	0	1793.920748	0.0232	0.3250
NK[x]TDTKTIEAITFK	1	0	1608.872208	0.0232	0.3250
SVQPTAK[x]TVQKVETAVLSTTVK	6	0	2314.310659	0.0232	0.5100
YTSLSEEQK[x]MK	8	0	1342.643803	0.0232	0.2550
KVNQIESQMAMAEK[x]LIQIR	13	0	2229.197231	0.0232	0.4400
S[x]RQETQYK	0	0	1038.509372	0.0231	0.1850
SK[x]TLQYFA	1	0	956.496688	0.0231	0.1850
DLGQVLNK[x]YVQVEQRNKPDER	7	0	2527.314175	0.0231	0.4850
DIK[x]SMIADKHAIR	2	0	1496.813257	0.0231	0.3000
M[x]GQAQSGNFSNFGDGANGDNKKDQK	0	0	2614.146520	0.0230	0.5750
DK[x]MNFVILCRDAIPYEANIR	1	0	2437.224503	0.0230	0.4600
LSGVVEGIFQK[x]CYAK	10	0	1697.880996	0.0230	0.3450
GGVHVK[x]LAHLSKHPK	5	0	1606.941898	0.0230	0.3450
GTEVEK[x]ITIK	5	0	1116.638983	0.0230	0.2300
ASK[x]ER	2	0	589.318344	0.0230	0.1150
SAK[x]AK	2	0	503.306720	0.0230	0.1150
M[x]STLDLNHLADLYDRKDWNACK	0	0	2678.257980	0.0230	0.5050
K[x]GFDFEYYQRNLLLQEK	0	0	2190.110853	0.0229	0.3900
K[x]IPQVASFRIDK	0	0	1400.813914	0.0229	0.2750
EIK[x]PNIRVALRNDSYQLIK	2	0	2269.290536	0.0229	0.4350
S[x]IMEYNGGSCVAMAGKNCVAIASDLR	0	0	2773.265441	0.0229	0.5950
QSEVSVGLRFIK[x]HADATCVHR	11	0	2409.233428	0.0229	0.4800
LYFYYILFFEK[x]CNR	10	0	1974.970140	0.0229	0.3200
TSK[x]TPPTAMLSSVR	2	0	1474.781290	0.0229	0.3200
ENEQK[x]IK	4	0	887.471202	0.0229	0.1600
LK[x]LELKK	1	0	870.590192	0.0229	0.1600
QVMEEK[x]LDSKNVQLAK	5	0	1858.982156	0.0228	0.3650
ILGVVEGQFSRPAK[x]LNDPEDKYEALSK	13	0	3002.571157	0.0228	0.6150
QYQEVVK[x]QGDVLLNKLQK	6	0	2129.184348	0.0228	0.4100
K[x]IFTIHTSK	0	0	1073.623277	0.0228	0.2050
ATK[x]QSKYTYDR	2	0	1359.678214	0.0227	0.2500
STMLEK[x]IKENQEK	5	0	1576.812980	0.0227	0.2950
FIRVSGSELVQK[x]YIGEGSR	11	0	2124.132649	0.0226	0.4300
DK[x]LVLKEVFLSFHNLVGR	1	0	2113.204692	0.0225	0.4050
QEALSSK[x]TLFTRPIPVRR	6	0	2098.201001	0.0225	0.4050
LMSK[x]VAEKAQINTQEYGR	3	0	2065.062523	0.0225	0.4050
K[x]SYDYSATMYTR	0	0	1484.660513	0.0225	0.2700
GVMTLGFDLIK[x]R	10	0	1348.753625	0.0225	0.2700
G[x]GLGYPEDAIGK	0	0	1175.582198	0.0225	0.2700
DEEWPPK[x]M	6	0	1030.442937	0.0225	0.1800
DGIVLAAEK[x]KVTSK	8	0	1457.845270	0.0225	0.3150
DAVVLGVEK[x]R	8	0	1084.624003	0.0225	0.2250
ILGVVEGQFSRPAKLNDPEDK[x]YEALSK	20	0	3002.571157	0.0224	0.6050
M[x]SIMEYNGGSCVAMAGKNCVAIASDLR	0	0	2904.305920	0.0224	0.6050
IDRK[x]VEFGLPDLEGR	3	0	1742.931448	0.0223	0.3350
VSK[x]ILEHKEIMLR	2	0	1594.922802	0.0223	0.2900
D[x]YDLVRSLESQIR	0	0	1592.815758	0.0223	0.2900
G[x]LGYPEDAIGK	0	0	1118.560737	0.0223	0.2450
RLMSK[x]VAEK	4	0	1060.606245	0.0222	0.2000
MGQAQSGNFSNFGDGANGDNKK[x]DQK	21	0	2614.146520	0.0222	0.5550
MGQAQSGNFSNFGDGANGDNK[x]KDQK	20	0	2614.146520	0.0222	0.5550
VGPGYVARSSCK[x]IVFR	11	0	1794.956220	0.0222	0.3550
TDK[x]YAFSLTTFSPNGK	2	0	1775.872934	0.0222	0.3550
YEYQKLK[x]ESQLVDK	6	0	1769.919882	0.0221	0.3100
AVK[x]PTDMEQFAFYK	2	0	1673.812254	0.0221	0.3100
AEQEELLSEK[x]VSTK	9	0	1589.814754	0.0221	0.3100
SSTAAKTFLEK[x]R	10	0	1337.730248	0.0221	0.2650
SQDISINGNSK[x]K	10	0	1289.657479	0.0221	0.2650
IHAYVKVLTLSLMEELHK[x]MDDR	17	0	2640.376636	0.0220	0.4850
DK[x]PKYEPPVPTRTGR	1	0	1739.931783	0.0220	0.3300
K[x]GEIR	0	0	601.354728	0.0220	0.1100
K[x]VTSK	0	0	561.348581	0.0220	0.1100
ENEQK[x]IKTLSMEK	4	0	1576.812980	0.0219	0.2850
ATLTGMKIDVLFSK[x]IR	13	0	1792.027986	0.0219	0.3500
NSDYK[x]ETLIFK	4	0	1356.692468	0.0218	0.2400
S[x]ERDTALEKYK	0	0	1338.677880	0.0218	0.2400
YEAFEK[x]ADSCILDLTGAFRAQISVR	5	0	2859.422393	0.0218	0.5450
SNPVFAENDEK[x]GEK	10	0	1562.721193	0.0218	0.3050
MVCK[x]IWKSDEINEVLNK	3	0	2105.064830	0.0218	0.3700
QNLFVPTSDK[x]EKASFAR	9	0	1937.000583	0.0218	0.3700
TDTKTIEAITFK[x]TDNHLSSTLEK	11	0	2592.328152	0.0217	0.5000
LLSSAK[x]KYYESFADFDSEGTDAYLTYK	5	0	3111.459940	0.0217	0.5850
DDFDAFYGIDTMSPNMK[x]VDKNWSK	16	0	2823.251891	0.0217	0.5200
V[x]LEATMILIDNSEWMINGDYIPTR	0	0	2793.371608	0.0217	0.5200
AERK[x]AR	3	0	729.424532	0.0217	0.1300
FLK[x]TSK	2	0	722.432639	0.0217	0.1300
M[x]GINER	0	0	718.343173	0.0217	0.1300
VVLK[x]NK	3	0	699.464272	0.0217	0.1300
M[x]ATTVK	0	0	649.346864	0.0217	0.1300
IRIAYASVVYIADK[x]YK	13	0	1872.050830	0.0216	0.3450
NPPPLDEGDIELLK[x]SYATGPYAR	13	0	2515.259352	0.0215	0.4950
MLAIVVEASCGK[x]DLNEAMTSGYR	11	0	2514.191544	0.0215	0.4950
SMRYPMDAHK[x]SELEGVEEAR	9	0	2334.073155	0.0215	0.4300
SNNIK[x]ENEQK	4	0	1202.589070	0.0215	0.2150
M[x]TDKYAFSLTTFSPNGK	0	0	1906.913413	0.0215	0.3650
DDFDAFYGIDTMSPNMKVDK[x]NWSK	19	0	2823.251891	0.0215	0.5150
S[x]RSYDSR	0	0	869.399102	0.0214	0.1500
VLVDK[x]SR	4	0	815.486459	0.0214	0.1500
K[x]INANEK	0	0	815.450075	0.0214	0.1500
QYSAK[x]AK	4	0	794.428614	0.0214	0.1500
GGNMDSLK[x]INFSAFQLPVVTR	7	0	2293.188777	0.0214	0.4500
ATDGVVLATEK[x]KPTSELAIGASLEK	10	0	2527.374374	0.0214	0.5350
DEKYTLYDQNDTK[x]EWLDK	12	0	2303.059269	0.0214	0.3850
YLDSQRVAIK[x]K	9	0	1319.756069	0.0214	0.2350
SVQPTAK[x]TVQK	6	0	1185.671676	0.0214	0.2350
V[x]PTFANFHTPIFIAK	0	0	1701.924185	0.0213	0.3200
MSSK[x]SSLELANNAVK	3	0	1577.808228	0.0213	0.3200
ELFDPIISDRHGGYK[x]PTDK	14	0	2187.095930	0.0213	0.4050
A[x]ASLLKVNMENLIVTDLGK	0	0	2028.128811	0.0213	0.4050
EEEDLDDEQLLLSREK[x]TSNNTNR	15	0	2747.284443	0.0213	0.4900
TAINTGGGSVAVFNK[x]FAYVLYQER	14	0	2604.333515	0.0213	0.5100
FHQLK[x]PTRVLTLAMVK	4	0	1881.102150	0.0213	0.3400
AMVNIDTIDNK[x]VATTM	10	0	1735.848372	0.0213	0.3400
LK[x]GYQTIELDKK	1	0	1434.808159	0.0213	0.2550
DTMNVDINAIK[x]K	10	0	1360.701983	0.0213	0.2550
DLVKK[x]YDK	4	0	1007.565097	0.0213	0.1700
QDRGK[x]LVR	4	0	970.567161	0.0213	0.1700
DLGQVLNKYVQVEQRNK[x]PDER	16	0	2527.314175	0.0212	0.4450
ILLDLVYAFIK[x]SNQATTSTDR	10	0	2368.263712	0.0212	0.4450
HTVIK[x]TGLRMISLSYSR	4	0	1961.087952	0.0212	0.3600
K[x]IEFPPPSAEARAEILR	0	0	1923.057703	0.0212	0.3600
TGRK[x]EPPVYTPPK	3	0	1468.803742	0.0212	0.2750
LLSSAKK[x]YYESFADFDSEGTDAYLTYK	6	0	3111.459940	0.0211	0.5700
NTWNSTLETAK[x]AKYASQK	10	0	2040.027522	0.0211	0.3800
SITEFGDTATAK[x]ELEAMK	11	0	1940.940017	0.0211	0.3800
IK[x]YEYQKLK	1	0	1211.691351	0.0211	0.1900
FFEK[x]INVKK	3	0	1151.670224	0.0211	0.1900
GTPGYGPLGVLPK[x]VGIRLFNLEPK	12	0	2521.441942	0.0210	0.5050
DKPK[x]YEPPVPTRTGR	3	0	1739.931783	0.0210	0.3150
K[x]NRLK	0	0	657.428557	0.0210	0.1050
LEK[x]VR	2	0	643.401675	0.0210	0.1050
RK[x]GTK	1	0	588.370711	0.0210	0.1050
TK[x]LVK	1	0	587.400615	0.0210	0.1050
VLK[x]TK	2	0	587.400615	0.0210	0.1050
LVK[x]GR	2	0	571.380549	0.0210	0.1050
GK[x]LVR	1	0	571.380549	0.0210	0.1050
VAIK[x]K	3	0	557.390052	0.0210	0.1050
V[x]GVFK	0	0	548.332206	0.0210	0.1050
M[x]SGYDRALSVFSPDGR	0	0	1756.820186	0.0209	0.3350
IVAFDQLVK[x]EK	8	0	1288.739025	0.0209	0.2300
FLSAMHDLPVRGNAK[x]FGDGIQIAQLALK	14	0	3009.622085	0.0209	0.5850
FAASK[x]EKQNTPVLFDSK	4	0	1908.994437	0.0209	0.3550
DIK[x]VIMATNRISDLDPALIRPGR	2	0	2563.426696	0.0209	0.4800
LMSKVAEK[x]AQINTQEYGR	7	0	2065.062523	0.0208	0.3750
S[x]SSDMAYTSMFK	0	0	1353.558028	0.0208	0.2500
K[x]VADLK	0	0	672.416990	0.0208	0.1250
L[x]EAPADPTDEEAMSDEAAAQAITAR	0	0	2572.159771	0.0208	0.5200
TMLELLNQLDGFEATKNIK[x]VIMATNR	18	0	2962.561853	0.0208	0.5400
KVADLK[x]K	5	0	800.511946	0.0207	0.1450
QGDTK[x]INHEHFMDGILEVQMRK	4	0	2625.279050	0.0207	0.4550
SEAAEFEYK[x]NGYPMPCDVLAKR	8	0	2574.188176	0.0207	0.4550
NKPGVYTK[x]VCNYVNWIQQTIAAN	7	0	2680.343029	0.0207	0.4750
LVGWYHTGPQLRPSDLEINNLLK[x]K	22	0	2790.517949	0.0206	0.4950
QRIQK[x]ENR	4	0	1070.594434	0.0206	0.1650
YDKK[x]DLVR	3	0	1035.571243	0.0206	0.1650
KSLK[x]DECK	3	0	1006.511679	0.0206	0.1650
ELLVK[x]ASK	4	0	886.548722	0.0206	0.1650
K[x]IEIPLPNEVGRMEILK	0	0	1978.128419	0.0206	0.3500
QLASYYHK[x]ESNALFMVRIAQGLLYLGK	7	0	3112.653049	0.0206	0.5550
LDDMSLIK[x]EDCEAATDPLLK	7	0	2276.091491	0.0205	0.4100
ILSTLDRELLK[x]PSASVALQR	10	0	2209.279304	0.0205	0.4100
RK[x]IFTIHTSK	1	0	1229.724379	0.0205	0.2050
NK[x]PGVYTKVCNYVNWIQQTIAAN	1	0	2680.343029	0.0204	0.4700
ISWYTK[x]IVDELDLR	5	0	1749.930053	0.0204	0.2850
NLTDETK[x]NKHCLIK	6	0	1712.887868	0.0204	0.2850
K[x]VNQIESQMAMAEK	0	0	1605.785384	0.0204	0.2850
EEFAEK[x]AVSVIQAR	5	0	1575.825595	0.0204	0.2850
Q[x]LMTEFVDQVDDVVK	0	0	1764.860319	0.0203	0.3050
LEKGQSIDDMIPAQK[x]	14	0	1671.850090	0.0203	0.3050
T[x]DKYAFSLTTFSPNGK	0	0	1775.872934	0.0203	0.3250
QNLFVPTSDKEK[x]ASFAR	11	0	1937.000583	0.0203	0.3450
LDGK[x]DELWKNDDQLTYTYK	3	0	2344.122200	0.0203	0.3850
YEALSKHIIMFDCK[x]ILEFTK	13	0	2485.274807	0.0203	0.4050
VNQIESQMAMAEK[x]LIQIRVK	12	0	2328.265640	0.0203	0.4050
WPK[x]IAEIYGSALRSNPVFAENDEK	2	0	2733.376103	0.0202	0.4850
TASQVNMQIARK[x]AVYMPLCDPGNK	11	0	2691.329365	0.0202	0.4850
TNAIVMK[x]DIRSMDNLQGTLLLTFQEDR	6	0	3121.589852	0.0202	0.5450
RINDTVGIK[x]ESDTGLAPISFWDVAADR	8	0	2945.488160	0.0202	0.5450
YPLLSSSCGSQSLK[x]SGLWGPAICTNAVR	13	0	3008.484666	0.0202	0.5650
HNFVGLFVELSKLLVK[x]DR	15	0	2113.204692	0.0200	0.3600
QGDVLLNKLQK[x]YQATVMR	10	0	2104.146189	0.0200	0.3600
AEQEELLSEKVSTK[x]K	13	0	1717.909710	0.0200	0.3000
TVQK[x]VETAVLSTTVK	3	0	1602.919156	0.0200	0.3000
M[x]SSKSSLELANNAVK	0	0	1577.808228	0.0200	0.3000
YDK[x]TEDDIK	2	0	1125.518932	0.0200	0.1800
QLADYK[x]AFEDSLRAIANHEQAR	5	0	2545.267228	0.0200	0.4400
VRQLIIKEEMMNSIQQAVAK[x]	19	0	2328.265640	0.0200	0.4000
VRQLIIK[x]EEMMNSIQQAVAK	6	0	2328.265640	0.0200	0.4000
EIDMTCAREASK[x]TLSK	11	0	1838.886542	0.0200	0.3200
ATTVK[x]DTMNVDINAIK	4	0	1732.902849	0.0200	0.3200
Q[x]DYDLVRSLESQIR	0	0	1720.874329	0.0200	0.2800
GVLLYGPPGTGK[x]TLLAR	11	0	1711.998405	0.0200	0.3400
GTPGYGPLGVLPK[x]VGIR	12	0	1679.972193	0.0200	0.3400
IEFATITKDTTK[x]NK	11	0	1608.872208	0.0200	0.2800
EIINRDIGK[x]VVDK	8	0	1497.851416	0.0200	0.2600
EDMGSNDK[x]ASKER	7	0	1465.646650	0.0200	0.2600
GKYYPLK[x]SMTEK	6	0	1443.743119	0.0200	0.2400
ELLK[x]PSASVALQR	3	0	1410.819391	0.0200	0.2600
LMVEMEKK[x]LEK	7	0	1376.740675	0.0200	0.2200
TNNLDLEHK[x]HK	8	0	1347.689447	0.0200	0.2200
ILEHK[x]EIMLR	4	0	1280.727413	0.0200	0.2000
DTTK[x]NKMVCK	3	0	1223.600166	0.0200	0.2000
LK[x]PLIEK	1	0	839.547996	0.0200	0.1400
K[x]ASLLTR	0	0	787.491545	0.0200	0.1400
VMCK[x]NK	3	0	778.382925	0.0200	0.1200
GNQK[x]VVK	3	0	771.460247	0.0200	0.1400
LESK[x]QR	3	0	759.423863	0.0200	0.1200
LK[x]LELK	1	0	742.495236	0.0200	0.1200
K[x]SGFEK	0	0	694.364957	0.0200	0.1200
ATK[x]QSK	2	0	661.375854	0.0200	0.1200
E[x]SLQR	0	0	631.328907	0.0200	0.1000
DLK[x]LK	2	0	615.395529	0.0200	0.1000
K[x]VIAR	0	0	585.396198	0.0200	0.1000
K[x]AFGR	0	0	577.333601	0.0200	0.1000
K[x]KSGR	0	0	574.355062	0.0200	0.1000
QVK[x]LLFIEKAEIINSLNLNNDLTDK	2	0	2884.590832	0.0198	0.4950
TK[x]LQDGSTDMQLTLMSIVHVPYK	1	0	2604.329020	0.0198	0.4550
LFLLRSDYYMASTYTK[x]K	15	0	2099.076051	0.0197	0.3350
C[x]SPSATLTHRTMTEKAR	0	0	1945.946117	0.0197	0.3350
LEEIGVADQYK[x]VSK	10	0	1577.830012	0.0196	0.2750
TGIATMLTRGEIK[x]K	12	0	1517.859870	0.0196	0.2750
TSTSSMTAVPK[x]PLK	10	0	1446.775143	0.0196	0.2750
SELQDK[x]SSQQGVEGVLIILKIEDTDK	5	0	2871.507557	0.0196	0.5100
HTELRSFEQK[x]VMK	9	0	1631.845282	0.0196	0.2550
KDKPK[x]YEPPVPTR	4	0	1553.856502	0.0196	0.2550
EDMGSNDKASK[x]ER	10	0	1465.646650	0.0196	0.2550
DYGDLGSSVNPLDKTNNLDLEHK[x]HK	22	0	2808.367718	0.0196	0.4900
K[x]SSEQANLYERK	0	0	1451.736786	0.0196	0.2350
SNDIEK[x]AIDLYK	5	0	1407.724493	0.0196	0.2350
SITEFGDTATAKELEAMK[x]LLRPR	17	0	2576.363096	0.0196	0.4500
TLDQIAAKLYFYYILFFEK[x]CNR	18	0	2815.440615	0.0195	0.4300
EDALFK[x]NEEKK	5	0	1349.682631	0.0195	0.2150
KYDK[x]TEDDIK	3	0	1253.613888	0.0195	0.1950
FRK[x]PIGATWK	2	0	1202.692354	0.0195	0.1950
AIGSGSEPAK[x]SELVKEFHK	9	0	2013.053008	0.0195	0.3700
IIENEQSAEK[x]NAYVINLK	9	0	2075.089784	0.0194	0.3500
LQMSAMYK[x]K	7	0	1098.556519	0.0194	0.1750
SSK[x]VYISPK	2	0	1007.565097	0.0194	0.1750
LGVMYAK[x]NLPNIQRNVTYPLFFLSNR	6	0	3067.642820	0.0194	0.5050
QVKLLFIEK[x]AEIINSLNLNNDLTDK	8	0	2884.590832	0.0194	0.4850
CYAK[x]NEWR	3	0	1125.502511	0.0194	0.1550
EAEAARK[x]K	6	0	901.498083	0.0194	0.1550
LHQVEYALEAIK[x]QGSATVGLVSK	11	0	2440.332455	0.0193	0.4450
AELATEAYTPLTSLEGIVILK[x]K	20	0	2359.324913	0.0193	0.4250
SVQPTAKTVQK[x]VETAVLSTTVK	10	0	2314.310659	0.0193	0.4250
ETEK[x]LAEERGWDIR	3	0	1730.858680	0.0193	0.2700
YK[x]LHSEK	1	0	903.481373	0.0193	0.1350
VDK[x]NWSK	2	0	875.450075	0.0193	0.1350
AK[x]TMTER	1	0	835.422145	0.0193	0.1350
IDRPGRPLDIDLAILRMVTANIK[x]NIK	22	0	2944.700666	0.0192	0.5000
INDTVGIK[x]ESDTGLAPISFWDVAADR	7	0	2789.387058	0.0192	0.5000
STMLEKIK[x]ENQEK	7	0	1576.812980	0.0192	0.2500
DIGK[x]VVDKCFGIK	3	0	1477.796212	0.0192	0.2500
SLLAHK[x]GGHVVR	5	0	1272.741423	0.0192	0.2300
IQK[x]ENR	2	0	786.434760	0.0192	0.1150
NK[x]MVCK	1	0	778.382925	0.0192	0.1150
G[x]GLGYPEDAIGKTKLVK	0	0	1744.972250	0.0191	0.3250
N[x]STEEIDLYNR	0	0	1352.620760	0.0191	0.2100
CEDGVILALEK[x]VVTSK	10	0	1759.938898	0.0191	0.3050
YSLNSYDFKK[x]QLLIDGANVLR	9	0	2456.306242	0.0190	0.4000
VLVDMESMLVPK[x]PLINKIYDQLNSR	11	0	2914.565879	0.0190	0.4750
VPFTAAITITGVK[x]TSTGGPK	12	0	1945.088332	0.0190	0.3800
HPK[x]FEEILTR	2	0	1268.687660	0.0190	0.1900
MKDAVK[x]EAAR	5	0	1117.591321	0.0190	0.1900
LVK[x]ER	2	0	643.401675	0.0190	0.0950
DRLK[x]K	3	0	658.412573	0.0190	0.0950
K[x]NEEK	0	0	646.328572	0.0190	0.0950
FLLDDFDQQEHIQK[x]SETMK	13	0	2351.110253	0.0189	0.3600
KVSTTPANSFELK[x]QYLIQR	12	0	2222.205809	0.0189	0.3600
VNQIESQMAMAEK[x]LIQIR	12	0	2101.102276	0.0189	0.3400
EWLDK[x]LGDK	4	0	1102.565823	0.0189	0.1700
KTVQYATK[x]R	7	0	1093.624337	0.0189	0.1700
HTVIK[x]TGLR	4	0	1023.618860	0.0189	0.1700
ETDLK[x]PYVLELAMTVVLDIEFR	4	0	2593.371204	0.0189	0.4150
VMK[x]SEFQRLTHEK	2	0	1631.845282	0.0188	0.2450
ENEQKIK[x]TLSMEK	6	0	1576.812980	0.0188	0.2450
VATEK[x]DFLDAVQK	4	0	1462.766689	0.0188	0.2450
NASVWFLDHNFMESMNEMFK[x]K	19	0	2604.159856	0.0188	0.3950
D[x]GLEDDMPALADEEFEKMDRR	0	0	2481.078690	0.0188	0.3950
EIK[x]QIKVMDSLEPTGEIYGK	2	0	2277.192525	0.0188	0.3750
AVEK[x]LMSR	3	0	932.511289	0.0188	0.1500
FATLQK[x]SK	5	0	921.528321	0.0188	0.1500
NK[x]ADYYTNICDR	1	0	1531.672470	0.0187	0.2250
AIGSGSEPAKSELVK[x]EFHK	14	0	2013.053008	0.0187	0.3550
FEAQK[x]DTVHMIFNQK	4	0	1834.903518	0.0187	0.2800
NVVTEAGFIAIK[x]EDR	11	0	1660.878354	0.0187	0.2800
TMLELLNQLDGFEATK[x]NIKVIMATNR	15	0	2962.561853	0.0187	0.4850
TMLVK[x]AVANSTAANFIRVVGSEFVQK	4	0	2779.505334	0.0187	0.4850
ILEFTK[x]YSNDK	5	0	1356.692468	0.0186	0.2050
AIDLYK[x]EVLNK	5	0	1304.733939	0.0186	0.2050
SAK[x]IVRTLIDK	2	0	1242.765906	0.0186	0.2050
GVVALVEDK[x]TK	8	0	1157.665530	0.0186	0.2050
EFPDLGVLEGK[x]RIDRPGR	10	0	2053.106771	0.0186	0.3350
EIIRTSTSSMTAVPK[x]PLK	14	0	1958.086949	0.0186	0.3350
LELRGDYNGIQDIVAQGTVGISDQK[x]LTR	24	0	3058.604577	0.0186	0.5200
ELFDPIISDRHGGYK[x]PTDKHK	14	0	2452.249792	0.0186	0.3900
DDLSGAEIK[x]AIVSEAGLLALR	8	0	2140.173842	0.0186	0.3900
QPEDK[x]LR	4	0	884.471536	0.0186	0.1300
KK[x]LIPIR	1	0	866.606510	0.0186	0.1300
SLEK[x]TLVPYLRISQAVR	3	0	1972.146846	0.0185	0.3150
SVEISALASK[x]NRLHQLR	9	0	1921.085644	0.0185	0.3150
MTDK[x]YAFSLTTFSPNGK	3	0	1906.913413	0.0185	0.3150
M[x]ATTVKDTMNVDINAIK	0	0	1863.943328	0.0185	0.3150
LEK[x]VRQLIIK	2	0	1238.807376	0.0185	0.1850
NCACVISQK[x]K	8	0	1206.584850	0.0185	0.1850
M[x]SERDTALEK	0	0	1178.560080	0.0185	0.1850
THAVLVALK[x]R	8	0	1106.692354	0.0185	0.1850
EIQDEK[x]EAEAARK	5	0	1515.752826	0.0185	0.2400
GIGSYEK[x]QSEVSVGLR	6	0	1707.879080	0.0184	0.2950
LDGKDELWK[x]NDDQLTYTYK	8	0	2344.122200	0.0184	0.3500
TNNLDLEHKHK[x]TPDK	10	0	1788.911774	0.0183	0.2750
DFLDAVQKVVK[x]GNQK	10	0	1687.925636	0.0183	0.2750
YK[x]SYLLQHR	1	0	1206.650884	0.0183	0.1650
NK[x]LTNDETR	1	0	1089.541397	0.0183	0.1650
HGGYK[x]PTDK	4	0	1001.492997	0.0183	0.1650
DEKVSEVLNSEDITGIQEK[x]STDLR	18	0	2704.340167	0.0183	0.4400
KCIK[x]IACWVVGSGDTIYDCVR	3	0	2499.207134	0.0183	0.3850
FIK[x]HADATCVHR	2	0	1453.724781	0.0183	0.2200
WAIK[x]EK	3	0	773.443537	0.0183	0.1100
IIPLK[x]K	4	0	710.505408	0.0183	0.1100
N[x]SIVSK	0	0	646.364957	0.0183	0.1100
LENVK[x]IYADLKINEDSK	4	0	1991.057425	0.0182	0.3100
AGDFQGLNEQLVSLFK[x]K	15	0	1892.999523	0.0182	0.3100
WDLSK[x]QEALYLAQR	4	0	1719.894338	0.0182	0.2550
GYSKPNERATK[x]QSK	10	0	1592.826990	0.0182	0.2550
K[x]FDQLTQALNVAIRLDDMSLIK	0	0	2531.378019	0.0182	0.4000
DFSKTLPPELK[x]GEALGNSEHIR	10	0	2437.260021	0.0182	0.4000
GIMLYGPPGTGK[x]TLCARAVANR	11	0	2302.203711	0.0182	0.4000
DYYTKQSK[x]ATR	7	0	1359.678214	0.0182	0.2000
SGNLPDADNSKSDISK[x]SSM	15	0	1951.879206	0.0182	0.3450
SFEQK[x]VMK	4	0	995.510954	0.0181	0.1450
DEPEETDVNK[x]YQK	9	0	1593.715773	0.0181	0.2350
E[x]IINR	0	0	643.365291	0.0180	0.0900
LK[x]DLR	1	0	643.401675	0.0180	0.0900
Q[x]DRGK	0	0	602.313592	0.0180	0.0900
ALTCKMPGTLLPGPGK[x]GYIGDPIK	15	0	2483.327901	0.0179	0.4300
M[x]SERDTALEKYK	0	0	1469.718358	0.0179	0.2150
LMTEFVDQVDDVVK[x]YEIDK	13	0	2285.113610	0.0179	0.3400
HIGIATTGFIPDGQHIVK[x]R	17	0	2059.132592	0.0179	0.3400
YK[x]SYLLQHREWDSK	1	0	1851.926697	0.0179	0.2500
VIPVEELKEIK[x]QIK	10	0	1665.007573	0.0179	0.2500
ATLTGMK[x]IDVLFSK	6	0	1522.842826	0.0179	0.2500
LK[x]VELAK	1	0	799.516697	0.0179	0.1250
TDATFIRVIGSELVQK[x]YVGEGAR	15	0	2508.333515	0.0178	0.4100
GPSLYQVDPSGTYFAWK[x]ATAIGK	16	0	2456.237499	0.0178	0.4100
QTGQYYGGLK[x]LCVDRR	9	0	1912.957672	0.0178	0.2850
YSDIGGLSK[x]QIEELFEAIVLPMQQADK	8	0	3021.536746	0.0178	0.4800
NILK[x]VDIEVAVIPSEGFR	3	0	1998.114879	0.0178	0.3200
QVK[x]LLFIEK	2	0	1116.690625	0.0178	0.1600
K[x]TLEVLYLK	0	0	1105.674641	0.0178	0.1600
AVDEEMK[x]VR	6	0	1075.533141	0.0178	0.1600
K[x]IPQVASFR	0	0	1044.607962	0.0178	0.1600
SELVKEFHK[x]DMTLEEAEVLILK	8	0	2600.377016	0.0177	0.3900
S[x]WTTIESDAGVFTDLIENLGVK	0	0	2394.195360	0.0177	0.3900
K[x]DSGNIEIFLDEIQAEFTPAISAVHR	0	0	2899.471450	0.0177	0.4600
MPIDFKGFICK[x]VVDK	10	0	1795.936398	0.0177	0.2650
ARIEVEVYK[x]ITTGDR	8	0	1748.942012	0.0177	0.2650
SNDIEKAIDLYK[x]EVLNK	11	0	1991.057425	0.0176	0.3000
LDVAK[x]RVDMYASDLAQISR	4	0	2150.115282	0.0176	0.3350
DGLEDDMPALADEEFEK[x]MDR	16	0	2324.977588	0.0175	0.3500
GKSALSTLNGFVEELK[x]AEVR	15	0	2147.158527	0.0175	0.3500
VRSEDYLPSK[x]YLDIDISK	9	0	2140.105099	0.0175	0.3150
MSAQSCACMVRTLLYGK[x]R	16	0	2131.015784	0.0175	0.3150
RPPVIRTTLFK[x]SELAQSK	10	0	2070.194854	0.0175	0.3150
K[x]DGIQDIMPSQAKELK	0	0	1799.945046	0.0175	0.2800
FCVGLQKIEEIFK[x]K	12	0	1737.948678	0.0175	0.2450
NAEELSSYQK[x]KLIR	9	0	1677.904901	0.0175	0.2450
QHAVNERAK[x]IIDLR	8	0	1661.932452	0.0175	0.2450
NCACVISQK[x]KVPDK	8	0	1645.827913	0.0175	0.2450
S[x]TLDLNHLADLYDR	0	0	1644.810672	0.0175	0.2450
SLGSGMDQEK[x]VLNK	9	0	1504.755469	0.0175	0.2450
GTTAVLK[x]EDIYK	6	0	1336.723767	0.0175	0.2100
D[x]GIQDIMPSQAK	0	0	1301.628489	0.0175	0.2100
VVLKNK[x]GTMK	5	0	1116.668841	0.0175	0.1750
NLQVAK[x]SLDK	5	0	1114.634566	0.0175	0.1750
LDSK[x]NVQLAK	3	0	1114.634566	0.0175	0.1750
MQK[x]LLRLR	2	0	1056.658947	0.0175	0.1400
M[x]SRSYDSR	0	0	1000.439581	0.0175	0.1400
SSCK[x]IVFR	3	0	995.522185	0.0175	0.1400
SSK[x]DISSK	2	0	850.439569	0.0175	0.1400
TLSK[x]WR	3	0	789.449683	0.0175	0.1050
ENK[x]IQR	2	0	786.434760	0.0175	0.1050
D[x]YDLVR	0	0	779.381332	0.0175	0.1050
ETTEK[x]K	4	0	734.380997	0.0175	0.1050
LDVAK[x]R	4	0	700.423137	0.0175	0.1050
DVAK[x]MK	3	0	690.373411	0.0175	0.1050
NSTNNTK[x]ERDELEDLSEEDLQLK	6	0	2719.278296	0.0174	0.4000
EDSSPCGYIIRILSGEQTVK[x]YDR	19	0	2685.306702	0.0174	0.4000
LSGVVEGIFQKCYAK[x]NEWR	14	0	2283.146914	0.0174	0.3300
SNDIEK[x]AIDLYKEVLNK	5	0	1991.057425	0.0174	0.2950
FSFISNVRPKLFAYPPK[x]SVQPTAK	16	0	2721.500514	0.0173	0.4150
EDGMK[x]ILMVNR	4	0	1304.658013	0.0173	0.1900
YYK[x]DGIYDLLHACVDRIK	2	0	2241.125119	0.0172	0.3100
K[x]LMELFISK	0	0	1107.636148	0.0172	0.1550
K[x]SKTLQYFA	0	0	1084.591644	0.0172	0.1550
DAGK[x]DEFSR	3	0	1023.462090	0.0172	0.1550
VK[x]VIAATNR	1	0	970.592313	0.0172	0.1550
FSVATITPEGIEFQTDQSVSSK[x]WAFAEK	21	0	3102.518455	0.0171	0.4800
STELFK[x]NEEEPTKK	5	0	1678.841301	0.0171	0.2400
SLLTGK[x]HAIRYAGR	5	0	1541.878966	0.0171	0.2400
HESLK[x]YR	4	0	931.487520	0.0171	0.1200
KELLK[x]LK	4	0	870.590192	0.0171	0.1200
K[x]KLIPIR	0	0	866.606510	0.0171	0.1200
TMTEK[x]AR	4	0	835.422145	0.0171	0.1200
IIPLK[x]KD	4	0	825.532346	0.0171	0.1200
SK[x]VLDVR	1	0	815.486459	0.0171	0.1200
AQARAK[x]R	5	0	799.477625	0.0171	0.1200
GVSK[x]DEK	3	0	761.391895	0.0171	0.1200
NIK[x]AMDLGELETFQLLNTR	2	0	2205.146246	0.0171	0.3250
WNSKVDK[x]PDGTMDYDSMDNIFFAK	6	0	2823.251891	0.0171	0.4100
QVRQASDTSTNTK[x]VLIYIADLLFR	12	0	2751.491794	0.0171	0.4100
DKPK[x]YEPPVPTR	3	0	1425.761546	0.0171	0.2050
KGVVALVEDK[x]TK	9	0	1285.760486	0.0171	0.2050
NRQYQEVVK[x]QGDVLLNK	8	0	2030.090787	0.0171	0.2900
HCLLYLSCIDLDK[x]CSHTELVER	12	0	2760.303207	0.0170	0.3750
YQKPVDTEEENDK[x]NPPPLDEGDIELLK	12	0	3124.508675	0.0170	0.4600
GINIDQSSNSK[x]DPEEEAEMMTKETTEK	10	0	3040.348747	0.0170	0.4600
ATDGVVLATEKK[x]PTSELAIGASLEK	11	0	2527.374374	0.0170	0.4250
EK[x]VLK	1	0	615.395529	0.0170	0.0850
DQPK[x]K	3	0	614.338744	0.0170	0.0850
VVGQLLEKLK[x]PLIEK	9	0	1706.070505	0.0170	0.2550
TSK[x]TPPTAMLSSVREIIK	2	0	1958.086949	0.0169	0.3050
V[x]NQIESQMAMAEK	0	0	1477.690428	0.0169	0.2200
KTLVAHAVLK[x]VGSALVGSQTK	9	0	2106.252365	0.0169	0.3550
IVFRSELQDK[x]SSQQGVEGVLIILK	9	0	2685.506382	0.0169	0.4050
QVMEEKLDSK[x]NVQLAK	9	0	1858.982156	0.0169	0.2700
EK[x]TSNNTNRTNSTDEK	1	0	1837.840123	0.0169	0.2700
HRENK[x]IQR	4	0	1079.594768	0.0169	0.1350
K[x]ANWCDKR	0	0	1076.518495	0.0169	0.1350
DLVK[x]KYDK	3	0	1007.565097	0.0169	0.1350
NWK[x]EGLSR	2	0	988.508981	0.0169	0.1350
EK[x]SLLAHK	1	0	924.539219	0.0169	0.1350
QDIMFELGLLQERLAEK[x]WR	16	0	2374.246622	0.0168	0.3200
LSGVVEGIFQK[x]CYAKNEWR	10	0	2283.146914	0.0168	0.3200
IIYSDIDVDPVK[x]PEHVGKVVLK	11	0	2462.378342	0.0168	0.3700
QTETINWLEK[x]R	9	0	1416.736060	0.0168	0.1850
EPPVYTPPK[x]DK	8	0	1269.660444	0.0168	0.1850
AASIAVEDEK[x]R	9	0	1187.614557	0.0168	0.1850
EK[x]SLLAHKGGHVVR	1	0	1529.878966	0.0168	0.2350
E[x]QKPEVDYSEKFAELQK	0	0	2067.015955	0.0168	0.2850
TDELK[x]DANIIYDLEILR	4	0	2033.067988	0.0168	0.2850
DEPEETDVNK[x]YQKDEEWPPK	9	0	2475.107668	0.0168	0.3350
CIK[x]IACWVVGSGDTIYDCVR	2	0	2371.112179	0.0168	0.3350
QDLADATVETLKAIEGK[x]IAR	16	0	2141.169090	0.0168	0.3350
TDTK[x]TIEAITFKTDNHLSSTLEK	3	0	2592.328152	0.0167	0.3850
YACK[x]ILGVVEGQFSRPAK	3	0	2022.071968	0.0167	0.3000
VVDKCFGIK[x]FDIMPR	8	0	1823.942544	0.0167	0.2500
M[x]ESLQRLLQGAR	0	0	1400.755746	0.0167	0.2000
YK[x]DGVILAADSR	1	0	1306.688051	0.0167	0.2000
KK[x]ELFDCLK	1	0	1179.632121	0.0167	0.1500
LYNK[x]FK	3	0	811.459186	0.0167	0.1000
DKK[x]DQK	2	0	760.407879	0.0167	0.1000
QGDTK[x]INHEHFMDGILEVQMR	4	0	2497.184095	0.0167	0.3500
VLVDMESMLVPKPLINK[x]IYDQLNSR	16	0	2914.565879	0.0166	0.4150
YQLYGYRTNTNNSILFAALSK[x]SLVR	20	0	2891.529239	0.0166	0.4150
YVQVEQRNK[x]PDERFNTGVVNVR	8	0	2646.362518	0.0166	0.3650
GVFKNVSGNVLSEIK[x]NNWQIER	14	0	2530.329098	0.0166	0.3650
FLHDKNSDYK[x]ETLIFK	9	0	1997.025735	0.0166	0.2650
EPLK[x]EVVQFVGSR	3	0	1486.814306	0.0165	0.2150
NEEK[x]LAEFDK	3	0	1221.587675	0.0165	0.1650
RVEFK[x]MGNGK	4	0	1164.607305	0.0165	0.1650
FLK[x]TSKTPPTAMLSSVR	2	0	1863.028712	0.0165	0.2800
VLSNYMK[x]QEALSSK	6	0	1596.818066	0.0164	0.2300
IDKEDMGSNDK[x]ASK	10	0	1536.708913	0.0164	0.2300
WAIK[x]EKR	3	0	929.544639	0.0164	0.1150
SLK[x]DECK	2	0	878.416723	0.0164	0.1150
YASQK[x]RP	4	0	848.450409	0.0164	0.1150
NIPK[x]EIK	3	0	840.506860	0.0164	0.1150
DEK[x]SGVK	2	0	761.391895	0.0164	0.1150
QYQEVVKQGDVLLNK[x]LQK	14	0	2129.184348	0.0164	0.2950
IAGEHLSNGEK[x]PLLTPEK	10	0	1932.031547	0.0164	0.2950
K[x]SSEQANLYER	0	0	1323.641830	0.0164	0.1800
SSTAAK[x]TFLEK	5	0	1181.629146	0.0164	0.1800
KVTSK[x]LLEQEESAEK	4	0	1717.909710	0.0163	0.2450
VIDGSRPVNRNK[x]LLK	11	0	1708.010698	0.0163	0.2450
FGDGIQIAQLALK[x]HR	12	0	1665.931391	0.0163	0.2450
VFHPITKAVILSDTK[x]PVDK	14	0	2107.204023	0.0163	0.3100
M[x]SWTTIESDAGVFTDLIENLGVK	0	0	2525.235839	0.0163	0.3750
QLMTEFVDQVDDVVKYEIDK[x]TLAGVTR	19	0	3111.579669	0.0163	0.4400
LGSTLKSIMLYLMVQSVNSELK[x]LLSSAK	21	0	3052.691464	0.0163	0.4550
NK[x]GTMKVELYEIQLISEGQPVEGR	1	0	2717.405684	0.0162	0.3900
MIQDEAQK[x]LHVASDLDALISAALR	7	0	2607.368908	0.0162	0.3900
VTDK[x]LTQLTDNIWCCR	3	0	2021.966182	0.0162	0.2600
EVLNKGVSK[x]DEK	8	0	1344.724827	0.0162	0.1950
S[x]PTGQITSTSAR	0	0	1204.604720	0.0162	0.1950
FMLK[x]LGVK	3	0	934.567348	0.0162	0.1300
DIGK[x]VVDK	3	0	872.496688	0.0162	0.1300
VHPEGKYVVDISPDIDIKEIK[x]PNIR	20	0	2873.564954	0.0162	0.4050
F[x]RNQYDGDATTWSPQGR	0	0	1997.897911	0.0162	0.2750
FLKTSK[x]TPPTAMLSSVR	5	0	1863.028712	0.0162	0.2750
STELFK[x]NEEEPTK	5	0	1550.746345	0.0162	0.2100
N[x]SSSDMAYTSMFK	0	0	1467.600950	0.0162	0.2100
AASIAVEDEK[x]RLR	9	0	1456.799717	0.0162	0.2100
D[x]DGLEDDMPALADEEFEKMDRR	0	0	2596.105628	0.0161	0.3550
MCSPSATLTHRTMTEK[x]AR	15	0	2076.986596	0.0161	0.2900
M[x]CSPSATLTHRTMTEKAR	0	0	2076.986596	0.0161	0.2900
YAVISGAISLDRVDVK[x]TK	15	0	1934.083580	0.0161	0.2900
FATLQK[x]SKR	5	0	1077.629423	0.0161	0.1450
NLTDETK[x]NK	6	0	1061.535250	0.0161	0.1450
AK[x]YASQKRP	1	0	1047.582476	0.0161	0.1450
M[x]NSTEEIDLYNRWK	0	0	1797.835501	0.0161	0.2250
WK[x]VETQEAAVVDYPDRYYK	1	0	2359.148355	0.0161	0.3050
EK[x]SPAIIFIDELDAIGTKR	1	0	2115.157467	0.0161	0.3050
AMEQQDIK[x]PTVQNGEVSANAEQKA	7	0	2585.239020	0.0160	0.3850
VGIK[x]PPKGVLLYGPPGTGKTLLAR	3	0	2431.467763	0.0160	0.3850
VLK[x]LTLEAMDLEIVEKEHFK	2	0	2384.302404	0.0160	0.3200
QNTPVLFDSK[x]EAVLK	9	0	1687.914404	0.0160	0.2400
FRKLGVK[x]PPK	6	0	1168.744388	0.0160	0.1600
NK[x]LLKVTVSK	1	0	1128.722984	0.0160	0.1600
AELDK[x]IGLSK	4	0	1072.612770	0.0160	0.1600
K[x]NVPK	0	0	584.364565	0.0160	0.0800
LSVEALNSLTGEFKGK[x]YYPLK	15	0	2356.267737	0.0160	0.3350
ITTGDRLILTENIK[x]TK	13	0	1815.046470	0.0159	0.2550
SPAIIFIDELDAIGTK[x]RFDSEK	15	0	2464.284838	0.0159	0.3500
K[x]SGFEKIDLTR	0	0	1292.708787	0.0159	0.1750
E[x]SLQRLLQGAR	0	0	1269.715268	0.0159	0.1750
LQK[x]DLGQVLNK	2	0	1254.729522	0.0159	0.1750
GFPTPK[x]ATSTGTTIVGVIAKDCIVLGADTR	5	0	3045.616721	0.0158	0.4750
MSEEQPLQVARCTK[x]IIENEQSAEK	13	0	2817.363556	0.0158	0.3800
ILYVNNAK[x]SQEEAIENIK	7	0	2075.089784	0.0158	0.2850
FGDGIQIAQLALK[x]HRENK	12	0	2037.111857	0.0158	0.2850
REDGMK[x]ILMVNR	5	0	1460.759115	0.0158	0.1900
IK[x]ENQEKISNNK	1	0	1443.768084	0.0158	0.1900
KEPPVYTPPK[x]DK	9	0	1397.755400	0.0158	0.1900
CGSPYIIEDSK[x]K	10	0	1395.670349	0.0158	0.1900
LLMK[x]LSSQNDDK	3	0	1390.712546	0.0158	0.1900
KK[x]AQSGPDASAK	1	0	1186.630541	0.0158	0.1900
AK[x]RAER	1	0	729.424532	0.0158	0.0950
VK[x]AFGR	1	0	676.402010	0.0158	0.0950
VADLK[x]K	4	0	672.416990	0.0158	0.0950
CSEVRCNK[x]FFYILYFELYK	7	0	2578.238756	0.0158	0.3000
MYGGVREPLK[x]EVVQFVGSR	9	0	2150.130540	0.0158	0.3000
IVMTANK[x]IVQMIGEQATLDLLFGNDR	6	0	2889.509094	0.0158	0.4100
N[x]STEEIDLYNRWK	0	0	1666.795023	0.0158	0.2050
IWK[x]SDEINEVLNK	2	0	1586.830346	0.0158	0.2050
GVVALVEDKTK[x]SVALGGITK	10	0	1984.156741	0.0158	0.3150
MHNNHAKSLPPEEYDEK[x]LYNK	16	0	2556.206604	0.0157	0.3300
AVAHHTDCK[x]FIRVSGSELVQK	8	0	2381.227281	0.0157	0.3300
ERDCTAYNIYDK[x]NK	11	0	1788.810014	0.0157	0.2200
LIK[x]KSSEQANLYER	2	0	1677.904901	0.0157	0.2200
K[x]ANWCDK	0	0	920.417393	0.0157	0.1100
TKLVK[x]ER	4	0	872.544305	0.0157	0.1100
K[x]VGQYIR	0	0	862.502443	0.0157	0.1100
AQEEVK[x]R	5	0	858.455887	0.0157	0.1100
IIPLKK[x]D	5	0	825.532346	0.0157	0.1100
ENAINK[x]K	5	0	815.450075	0.0157	0.1100
TNNLDLEHK[x]HKTPDK	8	0	1788.911774	0.0157	0.2350
K[x]ASLLTREDLTDEEK	0	0	1746.899873	0.0157	0.2350
DFLDAVQK[x]VVKGNQK	7	0	1687.925636	0.0157	0.2350
FVVFTPTLIDPELLDAQTKLWK[x]R	21	0	2729.515494	0.0157	0.3600
SLPPEEYDEKLYNK[x]FK	13	0	1998.993768	0.0156	0.2500
SEFQRLTHEK[x]STMLEK	9	0	1962.983216	0.0156	0.2500
INVK[x]KSYDYSATMYTR	3	0	1938.950858	0.0156	0.2500
INVK[x]FFEK	3	0	1023.575269	0.0156	0.1250
KQYSAK[x]AK	5	0	922.523570	0.0156	0.1250
LLK[x]VTVSK	2	0	886.585106	0.0156	0.1250
EASK[x]TLSK	3	0	862.475953	0.0156	0.1250
VGK[x]SAVIK	2	0	800.511946	0.0156	0.1250
K[x]IIEEEGFTNRFDVVPVPQSSLYLR	0	0	2935.544219	0.0156	0.3900
SPAIIFIDELDAIGTK[x]R	15	0	1858.019923	0.0156	0.2650
LTIPLPLYPQGHPGGSEGGPK[x]LEFIK	20	0	2744.490007	0.0156	0.4050
LLK[x]PRVNNR	2	0	1108.682852	0.0156	0.1400
KVAQTTYK[x]K	7	0	1065.618191	0.0156	0.1400
QETQYK[x]IDELVSNNEKIWK	5	0	2364.196029	0.0155	0.2950
Q[x]SRQETQYKIDELVSNNEK	0	0	2308.129407	0.0155	0.2950
SLLTGK[x]HAIR	5	0	1094.655970	0.0155	0.1550
IMKLCFDELK[x]K	9	0	1423.756658	0.0155	0.1700
AMEVDEK[x]PTER	6	0	1303.607753	0.0155	0.1700
FLLDDFDQQEHIQK[x]SETMKYYLPK	13	0	3015.468672	0.0154	0.3700
K[x]EPPVYTPPKDK	0	0	1397.755400	0.0154	0.1850
ATAIGRASK[x]AAR	8	0	1171.678492	0.0154	0.1850
KIFTIHTSK[x]MNLGEDVNLEELIQCK	8	0	2959.514570	0.0154	0.3850
LPLYTNFVNSFRPNINQLK[x]AVYMGLK	18	0	3039.636674	0.0154	0.4000
TMLELLNQLDGFSSDDRVK[x]VIAATNR	18	0	2905.496614	0.0154	0.4000
YQK[x]PVDTEEENDK	2	0	1593.715773	0.0154	0.2000
K[x]DGIQDIMPSQAK	0	0	1429.723444	0.0154	0.2000
NAEELSSYQKK[x]LIR	10	0	1677.904901	0.0154	0.2150
K[x]MAIDDDINWEELAR	0	0	1817.861714	0.0153	0.2300
INVKK[x]SYDYSATMYTR	4	0	1938.950858	0.0153	0.2450
LVNFTAK[x]TLDLLGIFR	6	0	1820.055916	0.0153	0.2450
QEVAAQKSSEETEDK[x]K	14	0	1805.864214	0.0153	0.2450
QDLADATVETLK[x]AIEGK	11	0	1800.946820	0.0153	0.2600
M[x]FRNQYDGDATTWSPQGR	0	0	2128.938390	0.0153	0.2750
HIGIATTGFIPDGQHIVK[x]RAR	17	0	2286.270804	0.0152	0.3200
EVQK[x]GPDSVALGVQYDDVRPEDR	3	0	2571.256387	0.0152	0.3500
MK[x]SLSEQYTERVQNEVTLSPEQLR	1	0	2864.433683	0.0152	0.3650
GGHSLGMQAEELIVTITYGLLDK[x]ELQR	22	0	2970.548313	0.0152	0.4100
MSTLDLNHLADLYDRK[x]DWNACK	15	0	2678.257980	0.0150	0.3300
GIESEAYESVLDLAK[x]ICDVR	14	0	2266.115004	0.0150	0.3000
SELQDK[x]SSQQGVEGVLIILK	5	0	2170.184405	0.0150	0.3000
DYYTK[x]QSKATR	4	0	1359.678214	0.0150	0.1650
EEYVSDPK[x]EQM	7	0	1353.575786	0.0150	0.1650
SSTAAK[x]TFLEKR	5	0	1337.730248	0.0150	0.1800
EEYLRAAK[x]ASR	7	0	1292.683635	0.0150	0.1650
K[x]GINIDQSSNSK	0	0	1289.657479	0.0150	0.1800
SGFEK[x]IDLTR	4	0	1164.613831	0.0150	0.1500
IFRQK[x]SLEK	4	0	1147.671285	0.0150	0.1350
GGDWERK[x]NR	6	0	1116.542400	0.0150	0.1350
EK[x]TSNNTNR	1	0	1062.505347	0.0150	0.1350
LK[x]ESQLVDK	1	0	1058.597121	0.0150	0.1350
WK[x]ALER	1	0	801.449683	0.0150	0.0900
GK[x]LVRK	1	0	699.475505	0.0150	0.0900
VDVK[x]TK	3	0	688.411904	0.0150	0.0900
SAK[x]IVR	2	0	672.428222	0.0150	0.0900
K[x]DQKK	0	0	645.380940	0.0150	0.0750
IVK[x]SAK	2	0	644.422076	0.0150	0.0900
NEDDIEDIAALWMK[x]RISHR	13	0	2311.137804	0.0150	0.2850
YEAFEK[x]ADSCILDLTGAFR	5	0	2205.041118	0.0150	0.2850
MHNNHAK[x]SLPPEEYDEK	6	0	2037.921346	0.0150	0.2550
AVDEEMK[x]VRSEDYLPSK	6	0	1994.961812	0.0150	0.2550
HNNHMAK[x]VLTLELYKK	6	0	1938.050842	0.0150	0.2400
HNFVGLFVELSK[x]LLVK	11	0	1842.076651	0.0150	0.2400
STELQIGVVEDDK[x]PFR	12	0	1831.931505	0.0150	0.2400
DTMNVDINAIK[x]KGEIR	10	0	1815.951192	0.0150	0.2400
S[x]TLDLNHLADLYDRK	0	0	1772.905627	0.0150	0.2250
KEFEIIK[x]GVLCQFR	6	0	1765.954825	0.0150	0.2100
QEVAAQK[x]SSEETEDK	6	0	1677.769259	0.0150	0.2250
GSLEKNWK[x]EEYLR	7	0	1650.836493	0.0150	0.1950
EKSLLAHK[x]GGHVVR	7	0	1529.878966	0.0150	0.2100
DIGKVVDK[x]CFGIK	7	0	1477.796212	0.0150	0.1950
K[x]SAAAIGTSQLPVR	0	0	1397.798991	0.0150	0.2100
GLGYPEDAIGK[x]TK	10	0	1347.703366	0.0150	0.1950
GSLEK[x]NWK	4	0	960.502835	0.0150	0.1200
LNVYK[x]YR	4	0	954.528656	0.0150	0.1050
WAIKEK[x]R	5	0	929.544639	0.0150	0.1050
TLLYGK[x]R	5	0	849.507194	0.0150	0.1050
ILIDK[x]AR	4	0	827.522844	0.0150	0.1050
AK[x]YASQK	1	0	794.428614	0.0150	0.1050
SAK[x]GTKR	2	0	746.439846	0.0150	0.1050
GYGLSMGTMLAGTGK[x]GGTALYYIDSDGTR	14	0	2912.368308	0.0148	0.4300
CLDQLTNWCTIK[x]TVDRATNGYIMTAR	11	0	3100.489095	0.0148	0.3850
GSQVSEFIDTESFAPTITVQSK[x]LSNR	21	0	2840.419082	0.0148	0.3850
YELYSNQYYHGAGEPSLIGDK[x]LIEK	20	0	2886.407458	0.0148	0.3700
EIK[x]IIYSDIDVDPVKPEHVGKVVLK	2	0	2832.599943	0.0148	0.3700
K[x]LEETDVAKAAILERPYASTGAYK	0	0	2623.385606	0.0148	0.3550
VGIKPPK[x]GVLLYGPPGTGKTLLAR	6	0	2431.467763	0.0148	0.3550
K[x]AVYMPLCDPGNKAEESAFYER	0	0	2574.188176	0.0148	0.3250
GTCAGEVFMALK[x]GMALGSANEK	11	0	2241.059087	0.0148	0.3250
LNYK[x]PEEEYPDLSKHNNHMAK	3	0	2556.206604	0.0148	0.3100
SVALGGITK[x]EFVIYEQLIAAR	8	0	2277.273157	0.0148	0.3100
INEDSKLAVNENLASSK[x]SSM	16	0	2136.036759	0.0147	0.2950
INHEHFMDGILEVQMRK[x]SK	16	0	2311.156430	0.0147	0.2800
FHQLK[x]PTRVLTLAMVKR	4	0	2037.203252	0.0147	0.2500
VLVDMESMLVPK[x]PLINK	11	0	1925.072882	0.0147	0.2500
D[x]GLEDDMPALADEEFEK	0	0	1922.809068	0.0147	0.2500
INEDSK[x]LAVNENLASSK	5	0	1830.932231	0.0147	0.2500
FQDILLGAGQAIK[x]AGNRSVMAPLFLHDK	12	0	3009.622085	0.0146	0.4100
LGVMYAK[x]NLPNIQR	6	0	1615.886752	0.0146	0.2050
VTQK[x]KPPVQPLAYK	3	0	1595.939834	0.0146	0.2050
YEAK[x]AIGSGSEPAK	3	0	1406.704092	0.0146	0.2050
NEEKK[x]LMELFISK	4	0	1607.859201	0.0146	0.1900
NEEK[x]KLMELFISK	3	0	1607.859201	0.0146	0.1900
QLADYK[x]AFEDSLR	5	0	1554.767750	0.0146	0.1900
VASMIRSCNFPEFSYFMK[x]IVMSMVR	17	0	3029.445646	0.0146	0.3650
VVDK[x]DGIREINI	3	0	1369.756460	0.0146	0.1750
DCIVLGADTRATAGPIIADK[x]NCK	19	0	2458.230705	0.0146	0.3350
K[x]EDSSPCGYIIRILSGEQTVK	0	0	2379.210294	0.0145	0.3050
CEDGVILALEKVVTSK[x]LLKPR	15	0	2367.355831	0.0145	0.3050
EIKQIK[x]VMDSLEPTGEIYGK	5	0	2277.192525	0.0145	0.2900
ADYYYQAK[x]AK	7	0	1219.587284	0.0145	0.1450
GGNMK[x]EVFRR	4	0	1192.613451	0.0145	0.1450
FK[x]TNHGNPFM	1	0	1191.549460	0.0145	0.1450
NKLLK[x]VTVSK	4	0	1128.722984	0.0145	0.1450
LGDK[x]GPAAAR	3	0	954.524630	0.0145	0.1450
QAAK[x]ASVVETVTLTKVTQK	3	0	2001.146903	0.0145	0.2750
Q[x]SRQETQYK	0	0	1166.567944	0.0144	0.1300
LLVK[x]DRIDK	3	0	1098.676036	0.0144	0.1300
IDVLFSK[x]IR	6	0	1089.654575	0.0144	0.1300
EDVQSLK[x]LK	6	0	1058.597121	0.0144	0.1300
S[x]ERDTALEK	0	0	1047.519601	0.0144	0.1300
VEFK[x]MGNGK	3	0	1008.506203	0.0144	0.1300
EFHK[x]DMTLEEAEVLILK	3	0	2044.054982	0.0144	0.2450
EIMLRVEPIPLINGEK[x]R	15	0	2006.134566	0.0144	0.2450
HCLIK[x]MNHGTTTLAFR	4	0	1898.960649	0.0144	0.2300
LENQRK[x]WR	5	0	1128.615169	0.0144	0.1150
FFEK[x]INVK	3	0	1023.575269	0.0144	0.1150
D[x]KKLIPIR	0	0	981.633448	0.0144	0.1150
DIGEPDSEAVFTISQSPFEK[x]PQK	19	0	2548.233196	0.0143	0.3300
ILEHK[x]EIMLRVEPIPLINGEK	4	0	2470.398029	0.0143	0.3000
AVNARALTCK[x]MPGTLLPGPGK	9	0	2151.165540	0.0143	0.3000
SLPPEEYDEK[x]LYNK	9	0	1723.830403	0.0143	0.2000
KNVPK[x]LQNVSNFQK	4	0	1642.915408	0.0143	0.2000
ASK[x]GSNDDEMKIDK	2	0	1536.708913	0.0143	0.2000
GK[x]YYPLK	1	0	867.485399	0.0143	0.1000
LVK[x]GRQD	2	0	814.466059	0.0143	0.1000
VVK[x]GNQK	2	0	771.460247	0.0143	0.1000
GNIK[x]VLFATNRPNTLDEALMRPGRIDR	3	0	3066.650753	0.0143	0.3850
HVFPITK[x]GIGCVMTGSIADARAQVSR	6	0	2770.436936	0.0142	0.3700
SQEEAIENIK[x]CTR	9	0	1576.751442	0.0142	0.1850
NEEEPTK[x]KGINIDQSSNSK	6	0	2117.023553	0.0142	0.2700
DLVLALDTPRTAAVNIK[x]VR	16	0	2064.205418	0.0142	0.2700
YEAK[x]AIGSGSEPAKSELVK	3	0	1963.026127	0.0142	0.2700
RNAEELSSYQK[x]K	10	0	1451.736786	0.0142	0.1700
MRK[x]LAR	2	0	773.469370	0.0142	0.0850
DK[x]KDQK	1	0	760.407879	0.0142	0.0850
LAK[x]RMK	2	0	745.463224	0.0142	0.0850
K[x]QYSAK	0	0	723.391504	0.0142	0.0850
NK[x]VLVK	1	0	699.464272	0.0142	0.0850
V[x]KAFGR	0	0	676.402010	0.0142	0.0850
SAK[x]GTK	2	0	590.338744	0.0142	0.0850
TPNDTQK[x]YSNDKSIVNSM	6	0	2040.942138	0.0142	0.2550
TNTNNSILFAALSK[x]SLVR	13	0	1948.074078	0.0142	0.2550
QNTPVLFDSK[x]EAVLKLK	9	0	1929.093418	0.0141	0.2400
ATTVK[x]DTMNVDINAIKK	4	0	1860.997805	0.0141	0.2400
D[x]VPTFANFHTPIFIAKREDGMK	0	0	2533.278647	0.0141	0.3100
KLEGTIDYQK[x]L	9	0	1306.713204	0.0141	0.1550
LRHTVIK[x]TGLR	6	0	1292.804020	0.0141	0.1550
GYIGDPIK[x]FVR	7	0	1263.697497	0.0141	0.1550
STLDLNHLADLYDRK[x]DWNACK	14	0	2547.217501	0.0140	0.2950
YSLNSYDFK[x]KQLLIDGANVLR	8	0	2456.306242	0.0140	0.2950
V[x]PTFANFHTPIFIAKREDGMK	0	0	2418.251708	0.0140	0.2950
VVGQLLEKLKPLIEK[x]GGDWER	14	0	2406.363362	0.0140	0.2950
SSQQGVEGVLIILK[x]IEDTDK	13	0	2171.168421	0.0140	0.2800
K[x]TREALMEFR	0	0	1279.670628	0.0140	0.1400
AK[x]ADYAQYYR	1	0	1247.593430	0.0140	0.1400
NIK[x]VIMATNR	2	0	1158.654253	0.0140	0.1400
QSK[x]ATREPNK	2	0	1157.615226	0.0140	0.1400
K[x]DKPK	0	0	614.375128	0.0140	0.0700
T[x]EVLK	0	0	588.348247	0.0140	0.0700
D[x]GIQDIMPSQAKELK	0	0	1671.850090	0.0140	0.2100
GVILYGAPGTGK[x]TLLAKAVANQTSATFLR	11	0	2917.638783	0.0140	0.4050
DSLTVGAFFVYGSSSLYGDGGK[x]LR	21	0	2495.233139	0.0140	0.3350
WIAK[x]QILDCIVNLSEPAKK	3	0	2225.224100	0.0139	0.2650
DYVIQSDLMSAARK[x]VADLK	13	0	2122.109136	0.0139	0.2650
TVQK[x]VETAVLSTTVKAQAR	3	0	2029.153050	0.0139	0.2650
LNYK[x]PEEEYPDLSK	3	0	1723.830403	0.0139	0.1950
ASKGSNDDEMK[x]IDK	10	0	1536.708913	0.0139	0.1950
IAMVDNHVCLAFAGLNADARILIDK[x]AR	24	0	2966.558104	0.0139	0.3750
EDWEK[x]YQKPVDTEEENDK	4	0	2281.002149	0.0139	0.2500
M[x]EQKPEVDYSEKFAELQK	0	0	2198.056433	0.0139	0.2500
VYATMQKLQK[x]DLGQVLNK	9	0	2076.140043	0.0139	0.2500
D[x]DGLEDDMPALADEEFEK	0	0	2037.836007	0.0139	0.2500
IEVNIHRK[x]R	7	0	1163.688664	0.0139	0.1250
K[x]QMSYMLAR	0	0	1126.562665	0.0139	0.1250
EVLNK[x]GVSK	4	0	972.560345	0.0139	0.1250
WDLSK[x]QEALYLAQRSIVAATHR	4	0	2555.360731	0.0139	0.3050
SLDK[x]QMVEERVLK	3	0	1573.849698	0.0138	0.1800
K[x]PRVVTALTMLKQHLFR	0	0	2037.203252	0.0138	0.2350
GVMTLGFDLIK[x]RVYPYR	10	0	2027.102541	0.0138	0.2350
VLNK[x]GDSGEMSLQKLFK	3	0	1893.002891	0.0138	0.2350
GVLLYGPPGTGK[x]TMLVK	11	0	1729.979978	0.0138	0.2350
ESQDYLNLVQALAETNVKDEK[x]SGVK	20	0	2777.408184	0.0138	0.3450
IIYSDIDVDPVK[x]PEHVGKVVLKNK	11	0	2704.516220	0.0138	0.3300
EEMVMLK[x]GDEVVSLLGVSEQVQVR	6	0	2673.371607	0.0138	0.3300
KLEETDVAK[x]AAILERPYASTGAYK	8	0	2623.385606	0.0138	0.3300
M[x]NSTEEIDLYNR	0	0	1483.661239	0.0138	0.1650
DEQIEK[x]IDTVIK	5	0	1429.766355	0.0138	0.1650
EIQDEK[x]EAEAAR	5	0	1387.657871	0.0138	0.1650
FFYILYFELYK[x]IAQDTLARR	10	0	2569.373199	0.0137	0.2750
A[x]TTVKDTMNVDINAIK	0	0	1732.902849	0.0137	0.2200
DK[x]KLIPIR	1	0	981.633448	0.0137	0.1100
RSK[x]VLDVR	2	0	971.587561	0.0137	0.1100
VLVDK[x]SRK	4	0	943.581415	0.0137	0.1100
AEREK[x]ASK	4	0	917.492997	0.0137	0.1100
AKSAK[x]IVR	4	0	871.560288	0.0137	0.1100
TSTGGPK[x]LQLNLERDYEQFGYFK	6	0	2690.333907	0.0137	0.3150
LDK[x]LPVIIGSMDVDNALDLMTMK	2	0	2531.304781	0.0137	0.3150
KSLPLQIEVANDCIK[x]WAIK	14	0	2225.224100	0.0137	0.2600
K[x]EAGFIDDILIITPASKEK	0	0	2087.151320	0.0137	0.2600
M[x]STLDLNHLADLYDR	0	0	1775.851150	0.0137	0.2050
TDNHLSSTLEK[x]LSFK	10	0	1718.883832	0.0137	0.2050
SELQDKSSQQGVEGVLIILK[x]IEDTDK	19	0	2871.507557	0.0137	0.3550
SLLELNETQSNIQEQGVNWGK[x]K	20	0	2514.271310	0.0136	0.3000
QEYK[x]DDINLDEASAMAVKFLSK	3	0	2514.231087	0.0136	0.3000
GILGIDAALGGQATK[x]LAAEDHK	14	0	2148.153776	0.0136	0.3000
TEPK[x]AVDEEMK	3	0	1275.601607	0.0136	0.1500
HGGYK[x]PTDKHK	4	0	1266.646859	0.0136	0.1500
K[x]PIGATWKTTQLEEANSK	0	0	2001.053008	0.0136	0.2450
YACK[x]ILGVVEGQFSRPAKLNDPEDK	3	0	2833.443128	0.0136	0.3400
NPK[x]ADPLDERLSGVVEGIFQK	2	0	2311.217098	0.0136	0.2850
LYNK[x]FKTNHGNPFM	3	0	1709.834718	0.0136	0.1900
IWK[x]VMCK	2	0	963.503367	0.0136	0.0950
K[x]EVQEAR	0	0	858.455887	0.0136	0.0950
M[x]MGINER	0	0	849.383652	0.0136	0.0950
NRTMVEVIPYFAEDLLVLK[x]TDELK	18	0	2835.509082	0.0135	0.3250
VEDAPENNSFRSWIGAYLAK[x]IPER	19	0	2761.382249	0.0135	0.3250
KAMVNIDTIDNK[x]VATTM	11	0	1863.943328	0.0135	0.2300
D[x]GLEDDMPALADEEFEKMDR	0	0	2324.977588	0.0135	0.2700
EWDSK[x]LKDLR	4	0	1288.677488	0.0135	0.1350
LLENDIK[x]VMK	6	0	1201.673984	0.0135	0.1350
TNAIVMK[x]DIR	6	0	1159.638269	0.0135	0.1350
VVTSK[x]LLKPR	4	0	1139.738968	0.0135	0.1350
NK[x]LTNDETRYVFVSSVQPDLLPR	1	0	2690.402650	0.0135	0.3100
LVNFTAK[x]TLDLLGIFRGEDNTMIQPR	6	0	2961.574469	0.0135	0.3500
NGYPMPCDVLAK[x]R	11	0	1519.727481	0.0135	0.1750
GGDEWKIEPLK[x]LK	10	0	1511.834706	0.0135	0.1750
KVPDK[x]LIDASTVK	4	0	1412.823808	0.0135	0.1750
APPEILDISK[x]QLADYK	9	0	1799.966829	0.0134	0.2150
YTLYDQNDTK[x]EWLDKLGDK	9	0	2344.122200	0.0134	0.2550
K[x]CIKIACWVVGSGDTIYDCVR	0	0	2499.207134	0.0133	0.2800
LARNILK[x]VDIEVAVIPSEGFR	6	0	2338.337149	0.0133	0.2800
SVMAPLFLHDK[x]YDGR	10	0	1747.871494	0.0133	0.2000
VISMEK[x]GGNMKEVFR	5	0	1723.874862	0.0133	0.2000
FLLDDFDQQEHIQKSETMK[x]YYLPK	18	0	3015.468672	0.0133	0.3200
ANNWSK[x]FTATAALGVIHR	5	0	1956.032885	0.0133	0.2400
SETMKYYLPK[x]GK	9	0	1443.743119	0.0133	0.1600
TPNDTQK[x]YSNDK	6	0	1409.642221	0.0133	0.1600
IEFATITK[x]DTTK	7	0	1366.734330	0.0133	0.1600
IDRDK[x]LVLK	4	0	1098.676036	0.0133	0.1200
M[x]SSKDISSK	0	0	981.480047	0.0133	0.1200
LAEK[x]WR	3	0	801.449683	0.0133	0.0800
QIAK[x]FVVSLGERVSPTDIEEGMR	3	0	2560.331798	0.0133	0.3050
SLQSVGQIIGEVLK[x]QLDSER	13	0	2198.190551	0.0132	0.2650
VALRNDSYQLIK[x]ILPNK	11	0	1984.146846	0.0132	0.2250
ARQEVAAQK[x]SSEETEDK	8	0	1904.907471	0.0132	0.2250
L[x]FKSLGSGMDQEKVLNK	0	0	1893.002891	0.0132	0.2250
VETAVLSTTVK[x]AQARAK	10	0	1772.015506	0.0132	0.2250
LCIHKNK[x]LTNDETR	6	0	1740.894015	0.0132	0.1850
DGIVLAAEKK[x]VTSK	9	0	1457.845270	0.0132	0.1850
SVMIMVK[x]MYSPSENCFFFRMAIVSK	6	0	3001.439500	0.0132	0.3300
LELKK[x]ANWCDK	4	0	1403.723052	0.0132	0.1450
LELK[x]KANWCDK	3	0	1403.723052	0.0132	0.1450
CYAK[x]NEWRHVLGIAIEAHR	3	0	2322.180277	0.0132	0.2500
HHVEIIAAGLRENWK[x]YACK	14	0	2294.174130	0.0132	0.2500
GNAK[x]FGDGIQIAQLALKHR	3	0	2036.127841	0.0132	0.2500
M[x]GINERKGFDFEYYQR	0	0	2051.952252	0.0131	0.2100
VLTLSLMEELHK[x]MDDR	11	0	1928.969875	0.0131	0.2100
M[x]STLDLNHLADLYDRK	0	0	1903.946106	0.0131	0.2100
WSTAETLTNNK[x]IDRDK	10	0	1890.943464	0.0131	0.2100
VLK[x]LTLEAMDLEIVEK	2	0	1843.037546	0.0131	0.2100
KYIPNPVLVIIDVK[x]PK	13	0	1835.128350	0.0131	0.2100
DTMNVDINAIKK[x]GEIR	11	0	1815.951192	0.0131	0.2100
K[x]IEFPSYR	0	0	1038.549782	0.0131	0.1050
EDCKSLK[x]R	6	0	1034.517826	0.0131	0.1050
TVQYATK[x]R	6	0	965.529382	0.0131	0.1050
IAK[x]GAIEK	2	0	828.506860	0.0131	0.1050
LK[x]AYQGIYLMSIR	1	0	1554.859144	0.0131	0.1700
EQVRDAGK[x]DEFSR	7	0	1535.732760	0.0131	0.1700
LNFSSLK[x]MKDAVK	6	0	1479.811862	0.0131	0.1700
IRIGLHDDAYLDVCK[x]YYR	14	0	2269.131265	0.0131	0.2350
EK[x]SPAIIFIDELDAIGTK	1	0	1959.056365	0.0131	0.2350
QQEADGIIK[x]ELNNDLDPTLR	8	0	2281.154893	0.0130	0.2600
NSSSDMAYTSMFKGNQK[x]VVK	16	0	2221.050634	0.0130	0.2600
LGSTAIGVKTK[x]DAVVLGVEK	10	0	1984.156741	0.0130	0.2600
GFPTPK[x]ATSTGTTIVGVIAK	5	0	1945.088332	0.0130	0.2600
NK[x]PDERFNTGVVNVR	1	0	1743.901545	0.0130	0.1950
K[x]HFEQVINEK	0	0	1270.666925	0.0130	0.1300
YYPLK[x]SMTEK	4	0	1258.626702	0.0130	0.1300
AK[x]NPMFALSR	1	0	1133.601493	0.0130	0.1300
DDGLEDDMPALADEEFEK[x]MDRR	17	0	2596.105628	0.0130	0.2850
FVVFTPTLIDPELLDAQTK[x]LWK	18	0	2573.414392	0.0130	0.2850
IAGEHLSNGEKPLLTPEK[x]DFSK	17	0	2409.253874	0.0130	0.2850
LAAEDHK[x]FVIHQEENKR	6	0	2063.054738	0.0129	0.2200
AK[x]TMTERLCPHTTSASM	1	0	1920.885494	0.0129	0.2200
LFK[x]SLGSGMDQEKVLNK	2	0	1893.002891	0.0129	0.2200
FNSNAIAAVATK[x]MVTLK	11	0	1777.975953	0.0129	0.2200
LKGYQTIELDK[x]K	10	0	1434.808159	0.0129	0.1550
ATAIGK[x]SSTAAK	5	0	1104.613831	0.0129	0.1550
MNSIVSKYTQSTNNDDPK[x]K	17	0	2169.037093	0.0129	0.2450
NEEEPTKK[x]GINIDQSSNSK	7	0	2117.023553	0.0129	0.2450
T[x]MVYSDNTSIITSAGGLMALLDEQER	0	0	2814.341427	0.0129	0.3350
LHNSLEVVFEWDK[x]NDWNGHIR	12	0	2607.261750	0.0129	0.2700
WSDERYLHQSLK[x]YK	11	0	1851.926697	0.0129	0.1800
NCACVISQKK[x]VPDK	9	0	1645.827913	0.0129	0.1800
VTQKK[x]PPVQPLAYK	4	0	1595.939834	0.0129	0.1800
MVCK[x]IWK	3	0	963.503367	0.0129	0.0900
Q[x]DYDLVR	0	0	907.439903	0.0129	0.0900
FLHDK[x]NSDYKETLIFK	4	0	1997.025735	0.0128	0.2050
LVLK[x]EVFLSFHNLVGR	3	0	1870.082797	0.0128	0.2050
GLGYPEDAIGK[x]TKLVK	10	0	1687.950789	0.0128	0.2050
ENRHNDLAQLVQQSRPLMANFSK[x]AK	22	0	2894.493201	0.0128	0.3200
LLREEIQLLQEPGSYVGEVIK[x]TMGK	20	0	2829.530877	0.0128	0.3200
DKLVLK[x]EVFLSFHNLVGR	5	0	2113.204692	0.0128	0.2300
K[x]INVKFFEK	0	0	1151.670224	0.0128	0.1150
DKK[x]ASLLTR	2	0	1030.613439	0.0128	0.1150
SLALTK[x]KDK	5	0	1002.607293	0.0128	0.1150
FDVIVAK[x]GK	6	0	975.575269	0.0128	0.1150
VYQTEPAGIYNAWK[x]ATAIGR	13	0	2208.132649	0.0127	0.2550
M[x]PPKEDWEKYQKPVDTEEENDK	0	0	2734.243102	0.0127	0.2800
AVELAAMNK[x]ANMQEVETEEFLR	8	0	2522.214389	0.0127	0.2800
IAGEHLSNGEK[x]PLLTPEKDFSK	10	0	2409.253874	0.0127	0.2800
TLIDKFSGEK[x]K	9	0	1264.702640	0.0127	0.1400
GSDAAPQASK[x]K	9	0	1058.535585	0.0127	0.1400
LMELFISK[x]SNSDDPASFTSINNYK	7	0	2720.300222	0.0127	0.3050
SVGLPTNAYFAIDEIEDDGSK[x]SSR	20	0	2570.213522	0.0127	0.3050
ACAAQSNATFLK[x]LAAPQLVQMFIGDGAK	11	0	2920.493778	0.0127	0.3550
KGEK[x]VEDAPENNSFR	3	0	1718.822296	0.0127	0.1900
GMALGSANEK[x]IEASK	9	0	1504.755469	0.0127	0.1900
ATSAGPK[x]QTETINWLEK	6	0	1872.958052	0.0126	0.2150
AANVLAFQSTTK[x]TLALK	11	0	1776.014446	0.0126	0.2150
FQDILLGAGQAIK[x]AGNR	12	0	1770.973979	0.0126	0.2150
CAEAENSSDLFK[x]LGVMYAK	11	0	2131.991727	0.0126	0.2400
RAVEK[x]LSVEALNSLTGEFK	4	0	2090.137066	0.0126	0.2400
SGNLPDADNSK[x]SDISKSSM	10	0	1951.879206	0.0126	0.2400
PPKEDWEK[x]YQKPVDTEEENDK	7	0	2603.202624	0.0126	0.2650
LLK[x]MQRIHDHLLMEEEYVQNQER	2	0	2951.474439	0.0126	0.2900
LAEFVNMSK[x]AYHSQYLRLLALQR	8	0	2750.468893	0.0126	0.2900
IPERIVCFMLNEK[x]LNQQSVLLPLLK	12	0	2994.676091	0.0126	0.3150
K[x]IFTIHTSKMNLGEDVNLEELIQCK	0	0	2959.514570	0.0126	0.3150
YMIPPSAPVMLELTDEQPIK[x]QVKNR	19	0	2896.518931	0.0126	0.3150
AANVLAFQSTTKTLALK[x]YPGGGPGK	16	0	2489.364088	0.0126	0.3150
NLLLQEKGFPTPK[x]ATSTGTTIVGVIAK	12	0	2783.579543	0.0126	0.3400
GIESEAYESVLDLAK[x]ICDVRSILR	14	0	2735.416246	0.0125	0.3000
ATHEVLKDEVLFNDK[x]PLPIEMK	14	0	2565.351138	0.0125	0.2750
AK[x]NPMFALSRLQQSLQVNAHDR	1	0	2523.312735	0.0125	0.2750
VDK[x]PDGTMDYDSMDNIFFAK	2	0	2308.002683	0.0125	0.2500
FK[x]LNYKPEEEYPDLSK	1	0	1998.993768	0.0125	0.2000
LIKK[x]SSEQANLYER	3	0	1677.904901	0.0125	0.1750
IAYASVVYIADK[x]YK	11	0	1602.865670	0.0125	0.1750
VTSK[x]LLEQEESAEK	3	0	1589.814754	0.0125	0.1750
VYHAIRNIPK[x]AR	9	0	1436.836379	0.0125	0.1500
DLK[x]LKWSDER	2	0	1288.677488	0.0125	0.1250
FNLMVICK[x]DK	7	0	1266.646388	0.0125	0.1250
DIK[x]VIMATNR	2	0	1159.638269	0.0125	0.1250
DYYTK[x]QSK	4	0	1031.492328	0.0125	0.1000
YVTGPK[x]NK	5	0	905.497023	0.0125	0.1000
KLGVK[x]PPK	4	0	865.574877	0.0125	0.1000
S[x]SKDISSK	0	0	850.439569	0.0125	0.1000
TFLEK[x]R	4	0	792.449349	0.0125	0.0750
MQK[x]LLR	2	0	787.473787	0.0125	0.0750
EIK[x]QIK	2	0	757.469750	0.0125	0.0750
M[x]TMVYSDNTSIITSAGGLMALLDEQER	0	0	2945.381905	0.0124	0.3350
LPYVALGSGSLAAISVLETK[x]YQPDLER	19	0	2889.548636	0.0124	0.3350
S[x]SSDMAYTSMFKGNQKVVK	0	0	2107.007711	0.0124	0.2350
YTENIYPPK[x]KTVQYATK	8	0	2043.067597	0.0124	0.2100
KTTEEK[x]EATPMEMDEEK	5	0	2024.891743	0.0124	0.2100
GYQTIELDKK[x]LDVAK	9	0	1719.940617	0.0123	0.1850
NDDQLTYTYK[x]DEK	9	0	1631.731422	0.0123	0.1600
V[x]SPTGQITSTSAR	0	0	1303.673128	0.0123	0.1600
TK[x]DEGGPAGGLYI	1	0	1276.629872	0.0123	0.1600
SGSAADTQTVADLLK[x]YYLSMYR	14	0	2452.194311	0.0123	0.2700
FNLMVICKDK[x]K	9	0	1394.741343	0.0123	0.1350
LKK[x]TLEVLYLK	2	0	1346.853655	0.0123	0.1350
TLSMEK[x]HTELR	5	0	1343.686669	0.0123	0.1350
DPDDK[x]IVGLTR	4	0	1227.645855	0.0123	0.1350
FRK[x]PIGATWKTTQLEEANSK	2	0	2304.222519	0.0123	0.2450
IIYSDIDVDPVK[x]PEHVGK	11	0	2023.062511	0.0122	0.2200
GIK[x]GIESEAYESVLDLAK	2	0	1921.004331	0.0122	0.2200
K[x]AIPLALGLLSASNPQMR	0	0	1879.071243	0.0122	0.2200
IEDTDK[x]YDK	5	0	1125.518932	0.0122	0.1100
FMLK[x]LGVKR	3	0	1090.668450	0.0122	0.1100
ETTEKK[x]IDK	5	0	1090.586949	0.0122	0.1100
NK[x]RGGDEWK	1	0	1088.536254	0.0122	0.1100
GK[x]VVIDAFR	1	0	1003.581415	0.0122	0.1100
VVKVDAQDFLK[x]VAETR	10	0	1817.004608	0.0122	0.1950
EK[x]RTFLR	1	0	948.550451	0.0121	0.0850
VNLYK[x]FR	4	0	938.533741	0.0121	0.0850
RK[x]QYSAK	1	0	879.492606	0.0121	0.0850
IK[x]LISGK	1	0	757.506134	0.0121	0.0850
K[x]ALSSLK	0	0	745.469750	0.0121	0.0850
PPK[x]EDWEKYQKPVDTEEENDK	2	0	2603.202624	0.0121	0.2550
K[x]CLTDLEDEAPAKDILLDMSR	0	0	2432.192593	0.0121	0.2550
MVTANIKNIK[x]AMDLGELETFQLLNTR	9	0	2962.561853	0.0121	0.3150
LAAPQLVQMFIGDGAK[x]LVRDAFALAK	15	0	2742.525343	0.0121	0.3150
M[x]NSIVSKYTQSTNNDDPKK	0	0	2169.037093	0.0121	0.2300
LGDGVLRPYK[x]VGVILESQR	9	0	2098.189768	0.0121	0.2300
IFTIHTSK[x]MNLGEDVNLEELIQCK	7	0	2831.419614	0.0121	0.2900
YQATVMRGAFK[x]V	10	0	1369.717575	0.0121	0.1450
TTLFK[x]SELAQSK	4	0	1351.734665	0.0121	0.1450
TK[x]DAVVLGVEKR	1	0	1313.766632	0.0121	0.1450
M[x]MGINERKGFDFEYYQR	0	0	2182.992731	0.0121	0.2050
GTCAGEVFMALK[x]GMALGSANEKIEASK	11	0	2769.349823	0.0120	0.3250
K[x]QLLIDGANVLRIHTCSNTR	0	0	2308.243265	0.0120	0.2400
QILDCIVNLSEPAK[x]K	13	0	1726.928669	0.0120	0.1800
VVGQLLEK[x]LKPLIEK	7	0	1706.070505	0.0120	0.1800
K[x]YDKTEDDIK	0	0	1253.613888	0.0120	0.1200
QGDVLLNK[x]LQKYQATVMR	7	0	2104.146189	0.0119	0.2150
YGLQGPTWLVHK[x]ENAINK	11	0	2067.090061	0.0119	0.2150
MVTANIK[x]NIKAMDLGELETFQLLNTR	6	0	2962.561853	0.0119	0.3100
VDAQDFLK[x]VAETR	7	0	1490.772835	0.0119	0.1550
K[x]VSTTPANSFELK	0	0	1420.756126	0.0119	0.1550
TLALK[x]YPGGGPGK	4	0	1257.708061	0.0119	0.1550
CTK[x]IIENEQSAEKNAYVINLK	2	0	2464.263053	0.0119	0.2500
D[x]DGLEDDMPALADEEFEKMDR	0	0	2440.004526	0.0119	0.2500
CEDGVILALEKVVTSKLLK[x]PR	18	0	2367.355831	0.0119	0.2500
QGSATVGLVSKTHAVLVALK[x]R	19	0	2134.258512	0.0119	0.2500
SLK[x]RELIR	2	0	1013.634509	0.0119	0.0950
ASK[x]ERAER	2	0	945.499144	0.0119	0.0950
VCAITPDIGMVYSGMGPDFRVLVDK[x]SR	24	0	2982.476411	0.0119	0.3200
NLLLQEK[x]GFPTPKATSTGTTIVGVIAK	6	0	2783.579543	0.0119	0.3200
SELVK[x]EFHKDMTLEEAEVLILK	4	0	2600.377016	0.0118	0.2600
AVAVVVDPIQSVKGK[x]VVIDAFR	14	0	2309.346986	0.0118	0.2600
ESQLVDK[x]FFEK	6	0	1368.692468	0.0118	0.1300
ETIDNAETMK[x]K	9	0	1278.612505	0.0118	0.1300
CIDMFIHK[x]SAELYK	7	0	1753.853066	0.0118	0.1650
VDAQDFLK[x]VAETRR	7	0	1646.873938	0.0118	0.1650
LAEFVNMSK[x]AYHSQYLR	8	0	2056.019935	0.0118	0.2000
FHQLKPTRVLTLAMVK[x]R	15	0	2037.203252	0.0118	0.2000
YYEQK[x]IRIGLHDDAYLDVCK	4	0	2498.226278	0.0117	0.2350
ELISVSAASK[x]ILSNITYSYK	9	0	2186.183345	0.0117	0.2350
YQHGIVVCVDSRASAGPLIASQTVK[x]K	24	0	2783.475095	0.0117	0.3050
ADAAFLRLVK[x]APALDGALQGVIQFMK	9	0	2742.525343	0.0117	0.3050
LPSEYDSRVK[x]AMEVDEKPTER	9	0	2478.205935	0.0117	0.2450
CEDGVILALEK[x]VVTSKLLKPR	10	0	2367.355831	0.0117	0.2450
DTLSK[x]DQELTEENVSISVIGK	4	0	2304.169539	0.0117	0.2450
YTGLLRVSAMMSCACQK[x]R	16	0	2131.015784	0.0117	0.2100
YPMDAHK[x]SELEGVEEARR	6	0	2116.000652	0.0117	0.2100
VYATMQK[x]LQKDLGQVLNK	6	0	2076.140043	0.0117	0.2100
QGITEAYNQK[x]AVEKLMSR	9	0	2065.062523	0.0117	0.2100
LGLDSEESAEYIVAK[x]GIR	14	0	1949.010477	0.0117	0.2100
TFMNHIDVQK[x]EFQAR	9	0	1862.909665	0.0117	0.1750
AIDLYK[x]EVLNKGVSK	5	0	1675.950788	0.0117	0.1750
SDYYMASTYTK[x]K	10	0	1456.654367	0.0117	0.1400
K[x]PRVVTALTMLK	0	0	1355.832206	0.0117	0.1400
LNADVLGQLIK[x]K	10	0	1310.792119	0.0117	0.1400
LK[x]YYEQKIR	1	0	1239.697497	0.0117	0.1050
FATLQKSK[x]R	7	0	1077.629423	0.0117	0.1050
DK[x]KASLLTR	1	0	1030.613439	0.0117	0.1050
MSSK[x]DISSK	3	0	981.480047	0.0117	0.1050
K[x]HGQLK	0	0	709.423471	0.0117	0.0700
AVANSTAANFIRVVGSEFVQK[x]YLGEGPR	20	0	2979.556512	0.0116	0.3250
TPDK[x]GYGHRDDIFIPLSEK	3	0	2187.095930	0.0116	0.2200
GERPSCPTGYHLK[x]SIRTGR	12	0	2171.101696	0.0116	0.2200
EHFK[x]ELVSKASPIAGSEGK	3	0	2013.053008	0.0116	0.2200
HNNHMAKVLTLELYK[x]K	14	0	1938.050842	0.0116	0.1850
LFLLRIVAFDQLVK[x]EK	13	0	1931.160709	0.0116	0.1850
VLK[x]TKDEGGPAGGLYI	2	0	1616.877294	0.0116	0.1850
ATPYRGYSK[x]PNER	8	0	1537.763667	0.0115	0.1500
EDCEAATDPLLK[x]K	11	0	1488.712937	0.0115	0.1500
LRK[x]EVAEADIASK	2	0	1428.793571	0.0115	0.1500
FKLNYK[x]PEEEYPDLSKHNNHMAK	5	0	2831.369969	0.0115	0.2650
EATPMEMDEEK[x]SQDISINGNSKK	10	0	2580.168225	0.0115	0.2650
K[x]YYSFDNSLK	0	0	1263.613496	0.0115	0.1150
TVQYATK[x]RSK	6	0	1180.656362	0.0115	0.1150
IITK[x]EGVETR	3	0	1144.645129	0.0115	0.1150
AEAKDVAK[x]MK	7	0	1089.585175	0.0115	0.1150
AEAK[x]DVAKMK	3	0	1089.585175	0.0115	0.1150
YTENIYPPKK[x]TVQYATK	9	0	2043.067597	0.0115	0.1950
GILLYGPPGTGK[x]TLLAR	11	0	1726.014054	0.0115	0.1950
HQGVLEIEFMIDHNMK[x]DGTQR	15	0	2497.184095	0.0114	0.2400
EDVQSLKLK[x]YYEQK	8	0	1769.919882	0.0114	0.1600
MKLSLFSNK[x]ENELR	8	0	1707.897707	0.0114	0.1600
SAKGTK[x]R	5	0	746.439846	0.0114	0.0800
EIKEVIELPVK[x]HPELFESLGIPQPK	10	0	2868.599943	0.0114	0.2850
VLSETHCEK[x]DDYILCCLHSLLR	8	0	2760.303207	0.0114	0.2500
KNEEK[x]LAEFDK	4	0	1349.682631	0.0114	0.1250
EQK[x]PEVDYSEK	2	0	1350.630263	0.0114	0.1250
KSGFEK[x]IDLTR	5	0	1292.708787	0.0114	0.1250
GGDEWK[x]IEPLK	5	0	1270.655693	0.0114	0.1250
TK[x]SVALGGITK	1	0	1073.644403	0.0114	0.1250
K[x]AQSGPDASAK	0	0	1058.535585	0.0114	0.1250
TTMGAYIANRVTDK[x]LTQLTDNIWCCR	13	0	3100.489095	0.0113	0.2950
SPADWVADTIFAESDLGK[x]NDGTIVIR	17	0	2789.387058	0.0113	0.2950
VETAVLSTTVK[x]AQAR	10	0	1572.883440	0.0113	0.1700
NK[x]ISWYTKIVDELDLR	1	0	1992.067931	0.0113	0.1800
YYK[x]PDLTIDEAVRIMK	2	0	1954.023292	0.0113	0.1800
K[x]LEFPLPNEEAR	0	0	1441.756460	0.0113	0.1350
EPPVYTPPK[x]DKK	8	0	1397.755400	0.0113	0.1350
KIDK[x]EDMGSNDK	3	0	1378.639778	0.0113	0.1350
LVRDAFALAK[x]EK	9	0	1359.787367	0.0113	0.1350
EVLNK[x]GVSKDEK	4	0	1344.724827	0.0113	0.1350
ENK[x]IQRQR	2	0	1070.594434	0.0113	0.0900
IQK[x]ENRHK	2	0	1051.588622	0.0113	0.0900
LMVEMEK[x]K	6	0	1006.519074	0.0113	0.0900
NK[x]PGVYTK	1	0	905.497023	0.0113	0.0900
IVKSAK[x]AK	5	0	843.554142	0.0113	0.0900
GEVSSLFPSLISDANLMTTDQDTTGIK[x]K	26	0	2967.474541	0.0112	0.3150
FK[x]ELQPFIVQMAEQALDIEK	1	0	2376.239807	0.0112	0.2250
DGSSGGTIRMVILNK[x]DGMER	14	0	2135.046217	0.0112	0.2250
KAQSGPDASAK[x]LPTVIPTTR	10	0	2037.121751	0.0112	0.2250
SDINAHK[x]SQLFAGAAPNNHLEEWLK	6	0	2789.388396	0.0112	0.2800
LQLNLERDYEQFGYFK[x]R	15	0	2218.117000	0.0112	0.1900
EQKPEVDYSEK[x]FAELQK	10	0	2067.015955	0.0112	0.1900
QNTPVLFDSKEAVLK[x]LK	14	0	1929.093418	0.0112	0.1900
GNAK[x]FGDGIQIAQLALK	3	0	1742.967833	0.0112	0.1900
YYIIMGLQASK[x]LR	10	0	1554.859144	0.0112	0.1450
EVVELPLLSPERFVK[x]LGIDPPK	14	0	2474.414726	0.0111	0.2450
EEIQLLQEPGSYVGEVIK[x]TMGK	17	0	2447.261660	0.0111	0.2450
NKHCLIK[x]MNHGTTTLAFR	6	0	2141.098527	0.0111	0.2000
YFATLQK[x]SK	6	0	1084.591644	0.0111	0.1000
DAFALAK[x]EK	6	0	991.533798	0.0111	0.1000
SITEFGDTATAK[x]ELEAMKLLRPR	11	0	2576.363096	0.0111	0.2550
VDMYASDLAQISREDK[x]EGVVNTIAFAIR	15	0	3110.570500	0.0111	0.3100
VEVSHIAELIGLSTVQVEGK[x]LSQMILDK	19	0	3035.657523	0.0111	0.3100
K[x]GEIRMGTTITALR	0	0	1545.866017	0.0111	0.1550
FFYILYFELYK[x]IAQDTLAR	10	0	2413.272097	0.0111	0.2100
YVVDISPDIDIKEIK[x]PNIR	14	0	2226.225875	0.0111	0.2100
EKSPAIIFIDELDAIGTK[x]R	17	0	2115.157467	0.0111	0.2100
IIYSDIDVDPVKPEHVGKVVLK[x]NK	21	0	2704.516220	0.0110	0.2650
DLGQVLNK[x]YVQVEQR	7	0	1787.952910	0.0110	0.1650
RQGITEAYNQK[x]AVEK	10	0	1733.905962	0.0110	0.1650
GGVHVKLAHLSK[x]HPK	11	0	1606.941898	0.0110	0.1650
VFHPITKAVILSDTKPVDK[x]K	18	0	2235.298978	0.0110	0.2200
QVK[x]NRDCVGR	2	0	1230.625074	0.0110	0.1100
VYATMQK[x]LQK	6	0	1208.658670	0.0110	0.1100
QVMEEK[x]LDSK	5	0	1205.596130	0.0110	0.1100
LNYKPEEEYPDLSK[x]HNNHMAK	13	0	2556.206604	0.0110	0.2300
LMGQINK[x]MPLLQSSVALLGQK	6	0	2268.269665	0.0110	0.2300
S[x]PTGQITSTSARSGKK	0	0	1604.848116	0.0109	0.1750
AITSVHARQEYALALQK[x]WDLSR	16	0	2555.360731	0.0109	0.2400
NK[x]ELISVSAASKILSNITYSYK	1	0	2428.321223	0.0109	0.2400
E[x]QKPEVDYSEK	0	0	1350.630263	0.0109	0.1200
EK[x]VAFILDQVR	1	0	1316.745171	0.0109	0.1200
VVK[x]VDAQDFLK	2	0	1260.707726	0.0109	0.1200
SQEEAIENIK[x]CTRAEQMSVELPQR	9	0	2845.369702	0.0108	0.2600
LYQVEYAFK[x]AFNNAGITSVGVTGK	8	0	2576.327369	0.0108	0.2600
NK[x]HCLIKMNHGTTTLAFR	1	0	2141.098527	0.0108	0.1950
TPNDTQKYSNDK[x]SIVNSM	11	0	2040.942138	0.0108	0.1950
AVEK[x]LSVEALNSLTGEFK	3	0	1934.035964	0.0108	0.1950
GSDAAPQASK[x]KK	9	0	1186.630541	0.0108	0.1300
M[x]ESLQR	0	0	762.369385	0.0108	0.0650
K[x]LIPIR	0	0	738.511554	0.0108	0.0650
K[x]TTEEK	0	0	734.380997	0.0108	0.0650
NK[x]TDTK	1	0	705.365683	0.0108	0.0650
TSTSSMTAVPKPLK[x]FLRPHYFTLVK	13	0	2848.567205	0.0108	0.2700
LQK[x]RGTGGVDTAAVGSVFDVSNADR	2	0	2519.272705	0.0108	0.2700
LMTEFVDQVDDVVK[x]YEIDKTLAGVTR	13	0	2983.521097	0.0108	0.2800
LGITFAHVTAAK[x]NNSWAKSWSNLDLR	11	0	2899.509172	0.0108	0.2800
QTETINWLEK[x]RFK	9	0	1691.899424	0.0108	0.1400
NLLLQEK[x]GFPTPK	6	0	1483.839792	0.0108	0.1400
K[x]VPDKLIDASTVK	0	0	1412.823808	0.0108	0.1400
TMLELLNQLDGFDTSQRDIK[x]VIMATNR	19	0	3121.589852	0.0107	0.2900
KHGQLK[x]QSMTSLVQHVMTYLPGIDDLK	5	0	3066.599298	0.0107	0.2900
YEYQK[x]LKESQLVDK	4	0	1769.919882	0.0107	0.1500
YEVGAEYIK[x]KVIAR	8	0	1637.914013	0.0107	0.1500
CIK[x]RLVK	2	0	915.568742	0.0107	0.0750
EDCK[x]SLK	3	0	878.416723	0.0107	0.0750
EAVLK[x]LK	4	0	799.516697	0.0107	0.0750
SLALTK[x]K	5	0	759.485399	0.0107	0.0750
ATNGYIMTARGDVAASILDK[x]YR	19	0	2385.210964	0.0107	0.2350
YTLYDQNDTK[x]EWLDK	9	0	1930.894787	0.0107	0.1600
ESQLVDKFFEK[x]INVK	10	0	1822.982813	0.0107	0.1600
KPPVQPLAYK[x]SATPFR	9	0	1799.009303	0.0106	0.1700
G[x]LGYPEDAIGKTKLVK	0	0	1687.950789	0.0106	0.1700
WK[x]RENQLR	1	0	1128.615169	0.0106	0.0850
EYLEK[x]NWK	4	0	1108.555260	0.0106	0.0850
K[x]ELFDCLK	0	0	1051.537166	0.0106	0.0850
PPK[x]EDWEK	2	0	1027.497414	0.0106	0.0850
TLSK[x]ESAR	3	0	890.482099	0.0106	0.0850
DAFALAK[x]EKSPAIIFIDELDAIGTK	6	0	2675.442056	0.0106	0.2650
EQK[x]PEVDYSEKFAELQK	2	0	2067.015955	0.0106	0.1800
EK[x]QNTPVLFDSKEAVLK	1	0	1945.051948	0.0106	0.1800
TMLVK[x]AVANSTAANFIR	4	0	1805.982099	0.0106	0.1800
S[x]RQETQYKIDELVSNNEK	0	0	2180.070835	0.0106	0.1900
VGIRLFNLEPK[x]ILEEVPLR	10	0	2234.314962	0.0105	0.2000
N[x]SSSDMAYTSMFKGNQKVVK	0	0	2221.050634	0.0105	0.2100
IEVEVYK[x]ITTGDRLILTENIK	6	0	2446.368170	0.0105	0.2200
LDDMSLIKEDCEAATDPLLK[x]K	19	0	2404.186446	0.0105	0.2200
AGDFQGLNEQLVSLFK[x]KHGQLK	15	0	2456.317475	0.0105	0.2300
MARENAPAIIFIDEIDAIATK[x]R	20	0	2457.304859	0.0105	0.2300
LK[x]KTLEVLYLK	1	0	1346.853655	0.0105	0.1150
VISMEK[x]GGNMK	5	0	1192.594355	0.0105	0.1150
GEK[x]VEDAPENNSFRSWIGAYLAK	2	0	2580.260747	0.0104	0.2400
SSELPEVHLSMTRK[x]GVVALVEDK	13	0	2523.336549	0.0104	0.2400
ETDLK[x]PYVLELAMTVVLDIEFRNR	4	0	2863.515228	0.0104	0.2500
LGVK[x]PPKGCLMFGPPGTGKTLLAR	3	0	2494.391501	0.0104	0.2500
ATDDDRWK[x]TLSK	7	0	1434.710239	0.0104	0.1250
EK[x]QNTPVLFDSK	1	0	1404.724827	0.0104	0.1250
GSDAAPQASKK[x]K	10	0	1186.630541	0.0104	0.1250
YQK[x]PVDTEEENDKNPPPLDEGDIELLK	2	0	3124.508675	0.0104	0.2800
SFLELTEVWGK[x]PQK	10	0	1660.882380	0.0104	0.1450
K[x]NVPKLQNVSNFQK	0	0	1642.915408	0.0104	0.1450
ASPIAGSEGK[x]EAYR	9	0	1434.710239	0.0104	0.1450
QSK[x]YTYDRGTTAVLK	2	0	1729.899815	0.0103	0.1550
ELVSK[x]ASPIAGSEGK	4	0	1471.788150	0.0103	0.1550
TK[x]INLIETLRTITDGK	1	0	1815.046470	0.0103	0.1650
K[x]SGRSAPGVSTTSTIQ	0	0	1575.821569	0.0103	0.1650
CIDMFIHKSAELYK[x]NPK	13	0	2093.043703	0.0103	0.1750
NDGTIVIRK[x]LEETDVAK	8	0	1900.026461	0.0103	0.1750
V[x]SPTGQITSTSARSGKK	0	0	1703.916525	0.0103	0.1750
DELWK[x]NDDQLTYTYKDEK	4	0	2303.059268	0.0103	0.1850
M[x]NSTEEIDLYNRWKALER	0	0	2267.100359	0.0103	0.1850
LEEIGVADQYKVSK[x]ILEHK	13	0	2198.194577	0.0103	0.1950
LAAPQLVQMFIGDGAK[x]LVR	15	0	2026.139651	0.0103	0.1950
QILDCIVNLSEPAKK[x]SGFEK	14	0	2275.188107	0.0103	0.2050
GVVALVEDK[x]TKSVALGGITK	8	0	1984.156741	0.0103	0.2050
P[x]PKEDWEKYQKPVDTEEENDK	0	0	2603.202624	0.0102	0.2150
ILYVNNAK[x]SQEEAIENIKCTR	7	0	2492.269200	0.0102	0.2150
GTEVEKITIK[x]VHVSEVLGDIR	9	0	2321.295344	0.0102	0.2150
AQIKILYVNNAK[x]SQEEAIENIK	11	0	2515.364479	0.0102	0.2250
AVYMPLCDPGNK[x]AEESAFYERAR	11	0	2673.231433	0.0102	0.2350
LDK[x]APTESYADIGGLESQIQEIK	2	0	2504.264495	0.0102	0.2350
GNIK[x]VLFATNRPNTLDEALMRPGR	3	0	2682.438655	0.0102	0.2450
AMEQQDIKPTVQNGEVSANAEQK[x]A	22	0	2585.239020	0.0102	0.2450
KLMELFISK[x]SNSDDPASFTSINNYK	8	0	2848.395178	0.0102	0.2550
TSTSSMTAVPK[x]PLKFLRPHYFTLVK	10	0	2848.567205	0.0102	0.2550
HGQLK[x]QSMTSLVQHVMTYLPGIDDLK	4	0	2938.504343	0.0102	0.2650
TTEEKEATPMEMDEEK[x]SQDISINGNSK	15	0	3040.348747	0.0100	0.2700
LFAYPPKSVQPTAK[x]TVQK	13	0	2002.125051	0.0100	0.1800
DTALEKYK[x]SYLLQHR	7	0	1863.984208	0.0100	0.1500
DVEFLHSDK[x]IDTIVK	8	0	1757.919882	0.0100	0.1500
EWLDK[x]LGDKGPAAAR	4	0	1625.852476	0.0100	0.1500
ETTEK[x]KIDK	4	0	1090.586949	0.0100	0.0900
SAELYK[x]NPK	5	0	1048.555259	0.0100	0.0900
GGNMK[x]EVFR	4	0	1036.512349	0.0100	0.0900
SLALTKK[x]DK	6	0	1002.607293	0.0100	0.0900
MGNGK[x]MVEISRLHNSLEVVFEWDK	4	0	2817.394072	0.0100	0.2400
NKGTMK[x]VELYEIQLISEGQPVEGR	5	0	2717.405684	0.0100	0.2400
LYFYYILFFEK[x]CNRSVECR	10	0	2606.244903	0.0100	0.1900
GIKGIESEAYESVLDLAK[x]ICDVR	17	0	2564.315479	0.0100	0.2300
IYADLK[x]INEDSKLAVNENLASSK	5	0	2534.322674	0.0100	0.2300
LGISATALSPEEK[x]KTAGEDAVTLVK	12	0	2527.374374	0.0100	0.2500
QLEMLDLQEGFIKEDCK[x]SLK	16	0	2423.207516	0.0100	0.2000
IHSRK[x]MAIDDDINWEELAR	4	0	2311.137804	0.0100	0.1900
YVVDISPDIDIK[x]EIKPNIR	11	0	2226.225875	0.0100	0.1900
NSTEEIDLYNRWK[x]ALER	12	0	2136.059881	0.0100	0.1700
QETQYK[x]IDELVSNNEK	5	0	1936.937709	0.0100	0.1600
SSLELANNAVK[x]SNDIEK	10	0	1830.932231	0.0100	0.1700
NLNAPK[x]FSFISNVRPK	5	0	1831.010363	0.0100	0.1600
RFCVGLQK[x]IEEIFK	7	0	1765.954825	0.0100	0.1400
K[x]TELEEIMLLNLHK	0	0	1709.938508	0.0100	0.1400
VSGSELVQK[x]YIGEGSR	8	0	1707.879080	0.0100	0.1600
SGNLPDADNSK[x]SDISK	10	0	1646.774679	0.0100	0.1600
VVTSK[x]LLKPRVNNR	4	0	1622.994323	0.0100	0.1400
K[x]FDQLTQALNVAIR	0	0	1615.904510	0.0100	0.1400
IHAKSMAIDK[x]DIR	9	0	1496.813257	0.0100	0.1300
MK[x]SLSEQYTER	1	0	1370.649950	0.0100	0.1100
K[x]IEIPLPNEVGR	0	0	1363.782281	0.0100	0.1200
GTLK[x]VHTIRLR	3	0	1292.804020	0.0100	0.1100
YTENIYPPK[x]K	8	0	1251.649881	0.0100	0.1000
EDALFK[x]NEEK	5	0	1221.587675	0.0100	0.1000
AAK[x]ASRGAATIK	2	0	1143.672345	0.0100	0.1200
GIDLK[x]SIAEK	4	0	1072.612770	0.0100	0.1000
VMK[x]SEFQR	2	0	1023.517101	0.0100	0.0800
K[x]EEMVMLK	0	0	1006.519074	0.0100	0.0800
DQKKDK[x]PK	5	0	985.555594	0.0100	0.0800
YK[x]EDTALR	1	0	994.508312	0.0100	0.0800
TLFRK[x]EK	4	0	920.544305	0.0100	0.0700
K[x]QLATSLR	0	0	915.550117	0.0100	0.0800
VVDK[x]DGIR	3	0	900.502835	0.0100	0.0800
EKVLK[x]TK	4	0	844.538158	0.0100	0.0700
DATDDK[x]R	5	0	819.372221	0.0100	0.0700
M[x]TEVLK	0	0	719.388726	0.0100	0.0600
AAWFEK[x]GSQVSEFIDTESFAPTITVQSK	5	0	3102.518455	0.0098	0.2750
VGVILESQRAANVLAFQSTTK[x]TLALK	20	0	2757.575126	0.0098	0.2550
ILFSDVK[x]AMTTGLREVFETQGDLCR	6	0	2885.441410	0.0098	0.2450
EEIQLLQEPGSYVGEVIKTMGK[x]NK	21	0	2689.399538	0.0098	0.2350
SSLELANNAVKSNDIEK[x]AIDLYK	16	0	2534.322675	0.0098	0.2250
MPPK[x]EDWEKYQKPVDTEEENDK	3	0	2734.243102	0.0098	0.2150
LPSEYDSRVKAMEVDEK[x]PTER	16	0	2478.205935	0.0098	0.2050
TAHAIYRK[x]FDQLTQALNVAIR	7	0	2428.333793	0.0098	0.2050
TYNLISSYIK[x]SVEISALASK	9	0	2186.183345	0.0097	0.1950
QDLADATVETLK[x]AIEGKIAR	11	0	2141.169090	0.0097	0.1950
RFFPYYVYTTVAGIDK[x]EGK	15	0	2253.146903	0.0097	0.1850
EAGFIDDILIITPASK[x]EK	15	0	1959.056365	0.0097	0.1750
LTLEAMDLEIVEK[x]EHFK	12	0	2044.054981	0.0097	0.1650
DSYLIIDK[x]LPSEYDSR	7	0	1912.941734	0.0097	0.1550
DHDLAPLYK[x]YLSENPK	8	0	1901.952241	0.0097	0.1550
VVSSAIVDK[x]YIGESAR	8	0	1692.904567	0.0097	0.1550
GLGYPEDAIGKTK[x]LVK	12	0	1687.950789	0.0097	0.1550
NRLK[x]AYQGIYLMSIR	3	0	1825.003168	0.0097	0.1450
VSGIRK[x]HFEQVINEK	5	0	1782.973979	0.0097	0.1450
AIDLYKEVLNK[x]GVSK	10	0	1675.950788	0.0097	0.1450
STELFKNEEEPTK[x]K	12	0	1678.841301	0.0096	0.1350
MK[x]SDINAHKSQLFAGAAPNNHLEEWLK	1	0	3048.523830	0.0096	0.2600
CFCAHNSRIAGEHLSNGEK[x]PLLTPEK	18	0	2964.433301	0.0096	0.2500
DIKSMIADK[x]HAIR	8	0	1496.813257	0.0096	0.1250
ATAGPIIADK[x]NCK	9	0	1357.702317	0.0096	0.1250
WNSK[x]VDKPDGTMDYDSMDNIFFAK	3	0	2823.251891	0.0096	0.2300
ERGTCAGEVFMALK[x]GMALGSANEK	13	0	2526.202777	0.0096	0.2300
LPNIEEATFDK[x]R	10	0	1431.735725	0.0096	0.1150
EAEAAK[x]DEQIEK	5	0	1359.651724	0.0096	0.1150
TLASLQK[x]RTHALENTFLPSNSAR	6	0	2554.361457	0.0096	0.2200
AGDFQGLNEQLVSLFKK[x]HGQLK	16	0	2456.317475	0.0095	0.2100
NWK[x]EEYLRAAK	2	0	1406.730582	0.0095	0.1050
EAVLK[x]LKLELK	4	0	1282.822356	0.0095	0.1050
MGNGK[x]MVEISR	4	0	1220.600502	0.0095	0.1050
ASK[x]GSNDDEMK	2	0	1180.502961	0.0095	0.1050
MHNNHAK[x]SLPPEEYDEKLYNK	6	0	2556.206604	0.0095	0.2000
IVCFMLNEK[x]LNQQSVLLPLLK	8	0	2499.395584	0.0095	0.2000
THAVLVALK[x]RNAEELSSYQK	8	0	2256.222519	0.0095	0.1900
YFATLQK[x]SKR	6	0	1240.692746	0.0095	0.0950
LQK[x]YQATVMR	2	0	1236.664816	0.0095	0.0950
EASKTLSK[x]WR	7	0	1204.656362	0.0095	0.0950
SCNFPEFSYFMK[x]IVMSMVR	11	0	2372.082464	0.0095	0.1800
LEEIGVADQYK[x]VSKILEHK	10	0	2198.194577	0.0095	0.1800
SALSTLNGFVEELK[x]AEVRR	13	0	2118.143212	0.0095	0.1800
VVSSAIVDK[x]YIGESARIIR	8	0	2075.173785	0.0095	0.1800
HK[x]FQDILLGAGQAIKAGNR	1	0	2036.127841	0.0095	0.1800
K[x]AGHPFMWNQHLGYVLTCPSNLGTGLR	0	0	3053.511491	0.0094	0.2550
N[x]SIVSKYTQSTNNDDPKK	0	0	2037.996615	0.0094	0.1700
S[x]SIGTGYDLGLFFSPDGR	0	0	1887.900207	0.0094	0.1700
FKLNVYK[x]YR	6	0	1229.692020	0.0094	0.0850
ETEK[x]LAEER	3	0	1103.545814	0.0094	0.0850
TPDK[x]GYGHR	3	0	1029.499144	0.0094	0.0850
K[x]HFEQVINEKHEDALAK	0	0	2035.048591	0.0094	0.1600
IQDAELAILQK[x]TQNLRR	10	0	2009.138070	0.0094	0.1600
NEEGIIEFTK[x]TPNDTQK	9	0	1962.953358	0.0094	0.1600
QEALSSK[x]TLFTRPIPVR	6	0	1942.099899	0.0094	0.1600
FKLNYK[x]PEEEYPDLSK	5	0	1998.993768	0.0094	0.1500
VATEKDFLDAVQK[x]VVK	12	0	1788.998462	0.0094	0.1500
GK[x]SALSTLNGFVEELK	1	0	1691.909318	0.0094	0.1500
NLIRLAK[x]R	6	0	982.639929	0.0094	0.0750
LMSK[x]VAEK	3	0	904.505142	0.0094	0.0750
DAVVLGVEK[x]RLTSPLMESHSVEK	8	0	2523.336549	0.0093	0.2150
S[x]PTGQITSTSARSGK	0	0	1476.753161	0.0093	0.1400
LAQFEK[x]EEYVSDPK	5	0	1681.819840	0.0093	0.1300
EIK[x]PNIR	2	0	868.513006	0.0093	0.0650
DRGK[x]LVR	3	0	842.508589	0.0093	0.0650
LAEFDKAIEDAQELNGEHEILEAMK[x]NK	24	0	3084.507234	0.0093	0.2500
VSKILEHK[x]EIMLR	7	0	1594.922802	0.0092	0.1200
EEPK[x]SETLENFTR	3	0	1578.752492	0.0092	0.1200
LNDPEDK[x]YEALSK	6	0	1520.735782	0.0092	0.1200
NVPK[x]LQNVSNFQK	3	0	1514.820452	0.0092	0.1200
GDSGEMSLQKLFK[x]	12	0	1438.712546	0.0092	0.1200
NSDYK[x]ETLIFKCIDMFIHK	4	0	2401.180912	0.0092	0.1750
MEQK[x]PEVDYSEKFAELQK	3	0	2198.056433	0.0092	0.1650
DDINLDEASAMAVK[x]FLSK	13	0	1965.971650	0.0092	0.1650
IIYSDIDVDPVKPEHVGK[x]VVLKNK	17	0	2704.516220	0.0092	0.2200
LGSSEVEQVQLVVDGVK[x]LMVEMEK	16	0	2645.365461	0.0092	0.2200
GQAQSGNFSNFGDGANGDNKK[x]DQK	20	0	2483.106041	0.0092	0.2200
MEQK[x]PEVDYSEK	3	0	1481.670742	0.0092	0.1100
K[x]LPNIEEATFDK	0	0	1403.729579	0.0092	0.1100
TKDAVVLGVEK[x]R	10	0	1313.766632	0.0092	0.1100
AVILSDTK[x]PVDK	7	0	1284.728853	0.0092	0.1100
N[x]STEEIDLYNRWKALER	0	0	2136.059881	0.0091	0.1550
GAIESYKVVDASIVSK[x]ALGNFVASVLAR	15	0	2863.580603	0.0091	0.2550
IHAYVK[x]VLTLSLMEELHKMDDR	5	0	2640.376636	0.0091	0.2000
EVIELPVK[x]HPELFESLGIPQPK	7	0	2498.378342	0.0091	0.2000
GITVLK[x]PDDDK	5	0	1199.639709	0.0091	0.1000
TELFK[x]ASTSAK	4	0	1181.629146	0.0091	0.1000
EQLK[x]HTEDEIVQYGLLLGIGLTGMASR	3	0	2970.548313	0.0091	0.2450
IMRDVITELPDAK[x]YYR	12	0	1982.029438	0.0091	0.1450
HFEQVINEK[x]HEDALAK	8	0	1906.953636	0.0091	0.1450
VVGSEFVQK[x]YLGEGPR	8	0	1763.920551	0.0091	0.1450
SPTGQITSTSARSGK[x]K	14	0	1604.848116	0.0091	0.1450
LGVQSISLTNNFPK[x]VFAMGDK	13	0	2265.182631	0.0090	0.1900
DNLSWLSKANNWSK[x]FTATAALGVIHR	13	0	2899.509173	0.0090	0.2350
GNQKVVK[x]VDAQDFLK	6	0	1687.925637	0.0090	0.1350
ELAAIK[x]EDTEAVLKR	5	0	1684.935865	0.0090	0.1350
PFGNTHNK[x]FK	7	0	1188.603937	0.0090	0.0900
LILTENIK[x]TK	7	0	1171.717563	0.0090	0.0900
EEFAEK[x]AVSVIQARIANYDPAEIR	5	0	2718.397564	0.0090	0.2150
EEIQLLQEPGSYVGEVIK[x]TMGKNK	17	0	2689.399538	0.0090	0.2150
LGVKPPK[x]GCLMFGPPGTGKTLLAR	6	0	2494.391501	0.0090	0.2150
YEALSK[x]HIIMFDCK	5	0	1753.853066	0.0089	0.1250
GEK[x]VEDAPENNSFR	2	0	1590.727340	0.0089	0.1250
VYQTEPAGIYNAWK[x]ATAIGRASK	13	0	2494.296739	0.0089	0.2050
YTSLSEEQK[x]MKSDINAHK	8	0	2108.020718	0.0089	0.1600
IWKVMCK[x]NK	6	0	1205.641245	0.0089	0.0800
LNFSSLK[x]MK	6	0	1066.584449	0.0089	0.0800
SSEETEDK[x]K	7	0	1051.466899	0.0089	0.0800
LGSTLK[x]SIMLYLMVQSVNSELK	5	0	2453.327233	0.0089	0.1950
GTTAVLKEDIYK[x]FVTVQDLDEMQVDV	11	0	2955.478566	0.0088	0.2300
DVITELPDAK[x]YYR	9	0	1581.803799	0.0088	0.1150
LNFSSLKMK[x]DAVK	8	0	1479.811862	0.0088	0.1150
RFK[x]ELQPFIVQMAEQALDIEK	2	0	2532.340909	0.0088	0.1850
VVGQLLEK[x]LKPLIEKGGDWER	7	0	2406.363362	0.0088	0.1850
GQAQSGNFSNFGDGANGDNK[x]K	19	0	2111.925576	0.0088	0.1850
LEK[x]SLLELNETQSNIQEQGVNWGKK	2	0	2884.492911	0.0088	0.2200
PFGNTHNK[x]FKLNYKPEEEYPDLSK	7	0	2894.423777	0.0088	0.2100
KTLEVLYLK[x]MHNNHAK	8	0	1938.050842	0.0088	0.1400
LSVEALNSLTGEFK[x]GK	13	0	1691.909318	0.0088	0.1400
SSEETEDK[x]KMQE	7	0	1439.608537	0.0088	0.1050
DNSSDLQK[x]LLMK	7	0	1390.712547	0.0088	0.1050
VAQTTYK[x]K	6	0	937.523235	0.0088	0.0700
FPLGNVWGLPMTNASHLGYQHLCTGK[x]K	25	0	3025.505345	0.0087	0.2350
FK[x]LNYKPEEEYPDLSKHNNHMAK	1	0	2831.369969	0.0087	0.2000
T[x]VYQISELESLLRSSHIITKELK	0	0	2686.490399	0.0087	0.2000
DYGDLGSSVNPLDK[x]TNNLDLEHK	13	0	2543.213856	0.0087	0.2000
LEETDVAK[x]AAILERPYASTGAYK	7	0	2495.290650	0.0087	0.2000
GVAIDLLEECK[x]NTACSGIIAEVK	10	0	2489.250437	0.0087	0.2000
K[x]EVAEADIASKDLEETDER	0	0	2147.022884	0.0087	0.1650
AGNRSVMAPLFLHDK[x]YDGR	14	0	2146.074090	0.0087	0.1650
DQELTEENVSISVIGK[x]DEK	15	0	2132.048371	0.0087	0.1650
VVGSELIQK[x]YLGDGPRLVR	8	0	2098.189768	0.0087	0.1650
YK[x]NENLENIEDVQLR	1	0	1875.932566	0.0087	0.1300
YYIIMGLQASK[x]LRNK	10	0	1796.997022	0.0087	0.1300
LGITFAHVTAAKNNSWAK[x]SWSNLDLR	17	0	2899.509172	0.0087	0.2250
NK[x]PDERFNTGVVNVRVLIDCNK	1	0	2586.333526	0.0086	0.1900
IIYSDIDVDPVKPEHVGK[x]VVLK	17	0	2462.378342	0.0086	0.1900
KDK[x]MNFVILCR	2	0	1422.747490	0.0086	0.0950
LMVEMEK[x]KLEK	6	0	1376.740675	0.0086	0.0950
MPIDFK[x]GFICK	5	0	1354.677686	0.0086	0.0950
TNSTDEKGTK[x]K	9	0	1207.604385	0.0086	0.0950
VHVTQEDFELAVAK[x]VLNK	13	0	2039.105042	0.0086	0.1550
K[x]TLVAHAVLKVGSALVGSQTK	0	0	2106.252365	0.0086	0.1800
VTVSK[x]GVAIDLLEECKNTACSGIIAEVK	4	0	3003.561908	0.0086	0.2400
QAIVSAVK[x]FEEEAK	7	0	1547.819448	0.0086	0.1200
ATAGPIIADK[x]NCKK	9	0	1485.797272	0.0086	0.1200
LCIHK[x]NK	4	0	911.501059	0.0086	0.0600
IGLSK[x]IR	4	0	785.512280	0.0086	0.0600
MVCKIWK[x]SDEINEVLNK	6	0	2105.064830	0.0085	0.1450
RLYAVK[x]YELYSNQYYHGAGEPSLIGDK	5	0	3133.550757	0.0085	0.2300
ELFEMARTK[x]K	8	0	1251.664481	0.0085	0.0850
LIQIRVK[x]LEK	6	0	1238.807376	0.0085	0.0850
NIK[x]VIMATNRIDILDPALLRPGR	2	0	2588.494714	0.0085	0.1950
EYLEK[x]NWKEGLSR	4	0	1650.836493	0.0085	0.1100
RK[x]LPNIEEATFDK	1	0	1559.830681	0.0085	0.1100
SWIGAYLAK[x]IPER	8	0	1502.824477	0.0085	0.1100
ITAFLLADSK[x]SQK	9	0	1420.792510	0.0085	0.1100
GGYAEVK[x]QSEVIGLVR	6	0	1703.920551	0.0084	0.1350
S[x]IMEYNGGSCVAMAGK	0	0	1673.721069	0.0084	0.1350
VVGSEFVQK[x]YLGEGPRMVR	8	0	2150.130540	0.0084	0.1600
GAATIK[x]GAIWYGIDFTAAR	5	0	1981.042053	0.0084	0.1600
TVSDLTISQAIFELSSPFLENK[x]SQK	21	0	2781.443508	0.0084	0.2100
AFNNAGITSVGVTGKNCACVISQK[x]K	23	0	2623.320910	0.0084	0.2100
ALRDTLSK[x]DQELTEENVSISVIGK	7	0	2644.391809	0.0083	0.2000
EDWEKYQK[x]PVDTEEENDK	7	0	2281.002149	0.0083	0.1500
VAMLYAYDRIK[x]ILFSDVK	10	0	2144.170281	0.0083	0.1500
EAEAAK[x]DEQIEKIDTVIK	5	0	2029.057817	0.0083	0.1500
EVAEADIASK[x]DLEETDER	9	0	2018.927929	0.0083	0.1500
EPPVYTPPKDK[x]K	10	0	1397.755400	0.0083	0.1000
NAYVINLK[x]QIAK	7	0	1373.803016	0.0083	0.1000
K[x]TVQYATKR	0	0	1093.624337	0.0083	0.0750
VK[x]EDMVDQESTDNNGVQVESRIDDQM	1	0	2980.302469	0.0083	0.2150
AYMDPHRSMK[x]DLHISQNFACLIR	9	0	2802.351495	0.0083	0.1900
IANYDPAEIRFNLMVICK[x]DK	17	0	2409.218357	0.0082	0.1650
LGSTAIGVK[x]TKDAVVLGVEK	8	0	1984.156741	0.0082	0.1650
A[x]SLLKVNMENLIVTDLGKYAEVLIETAK	0	0	3074.693573	0.0082	0.2300
ENAPAIIFIDEIDAIATK[x]RFDAQTGADR	17	0	3060.551483	0.0082	0.2300
LILVDDEK[x]TSWIYK	7	0	1721.923907	0.0082	0.1150
MK[x]LSLFSNKENELR	1	0	1707.897707	0.0082	0.1150
DNLSWLSK[x]ANNWSK	7	0	1661.816092	0.0082	0.1150
AVEK[x]LMSRRPPVIR	3	0	1650.971479	0.0082	0.1150
NKELISVSAASK[x]ILSNITYSYK	11	0	2428.321223	0.0082	0.1800
MVILNK[x]DGMER	5	0	1304.658013	0.0082	0.0900
K[x]VNQIESQMAMAEKLIQIR	0	0	2229.197231	0.0082	0.1550
K[x]TQIAGGHDIIGPFHVITR	0	0	2059.132592	0.0082	0.1550
IIRGAIESYK[x]VVDASIVSK	9	0	2047.167638	0.0082	0.1550
K[x]HGQLKQSMTSLVQHVMTYLPGIDDLK	0	0	3066.599298	0.0081	0.2200
MKSDINAHK[x]SQLFAGAAPNNHLEEWLK	8	0	3048.523830	0.0081	0.2200
S[x]SIGTGYDLGLFFSPDGRLFQAEYAYK	0	0	3001.449655	0.0081	0.2200
MSIMEYNGGSCVAMAGK[x]NCVAIASDLR	16	0	2904.305920	0.0081	0.2200
LVLDSWEPHTQGVYGTRYK[x]LHSEK	18	0	2842.440095	0.0081	0.1950
QTVYQISELESLLRSSHIITK[x]ELK	20	0	2814.548970	0.0081	0.1950
KVAEQNENPTVGSAQK[x]MIQDEAQK	15	0	2642.296866	0.0081	0.1950
SSGSSYPSLLQCLK[x]APVLSDSSCK	13	0	2570.235514	0.0081	0.1950
V[x]SPTGQITSTSARSGK	0	0	1575.821569	0.0081	0.1300
ENWK[x]YACK	3	0	1097.496365	0.0081	0.0650
K[x]SLKDECK	0	0	1006.511679	0.0081	0.0650
PRK[x]QYSAK	2	0	976.545365	0.0081	0.0650
GYSK[x]PNER	3	0	949.461699	0.0081	0.0650
ASK[x]VLELR	2	0	914.554868	0.0081	0.0650
AIEGK[x]IAR	4	0	856.513006	0.0081	0.0650
VEAQNHK[x]LNLADPVSIEYLTR	6	0	2409.265107	0.0081	0.1700
ARK[x]TQIAGGHDIIGPFHVITR	2	0	2286.270805	0.0081	0.1700
VYYYLGEYDEALLFALSSGPK[x]FLHDK	20	0	3037.511191	0.0081	0.2100
FFEK[x]EDVQSLKLK	3	0	1609.871482	0.0081	0.1050
K[x]LPNIEEATFDKR	0	0	1559.830681	0.0081	0.1050
LKPLIEK[x]GGDWER	6	0	1539.840853	0.0081	0.1050
EEMMNSIQQAVAK[x]	12	0	1477.690428	0.0081	0.1050
ASK[x]VLELRAELDK	2	0	1470.840518	0.0081	0.1050
SAK[x]AKNPMFALSR	2	0	1419.765584	0.0081	0.1050
LVSK[x]TSFLTNASNNLAIR	3	0	1948.074078	0.0081	0.1450
YMIPPSAPVMLELTDEQPIK[x]QVK	19	0	2626.374907	0.0080	0.1850
GGYAEVK[x]QSEVIGLVRTITFDAR	6	0	2508.333515	0.0080	0.1850
QTTSNLGHINK[x]PSIQALIHGLGR	10	0	2454.345417	0.0080	0.1850
AFNNAGITSVGVTGK[x]NCACVISQKK	14	0	2623.320910	0.0080	0.2000
QIEELFEAIVLPMQQADK[x]FR	17	0	2404.245953	0.0080	0.1600
TEDDIK[x]SLQSVGQIIGEVLK	5	0	2171.168421	0.0080	0.1600
IEDTDKYDK[x]K	8	0	1253.613888	0.0080	0.0800
VLSNYMKQEALSSK[x]TLFTRPIPVR	13	0	2777.526069	0.0079	0.1900
VYSEIPLSNATSLLYLENTK[x]ETEK	19	0	2741.400978	0.0079	0.1900
EVAEADIASK[x]DLEETDERSLALTK	9	0	2632.307808	0.0079	0.1900
K[x]KAQSGPDASAK	0	0	1186.630541	0.0079	0.0950
NSDYKETLIFK[x]CIDMFIHK	10	0	2401.180912	0.0079	0.1500
VLNK[x]EHLEADFVTQVAVRR	3	0	2223.212290	0.0079	0.1500
QIQPK[x]TFANLVSSTLYEKR	4	0	2222.205809	0.0079	0.1500
EDLTDEEK[x]AASIAVEDEKR	7	0	2147.022884	0.0079	0.1500
VSGSELVQK[x]YIGEGSRMVR	8	0	2094.089070	0.0079	0.1500
VVDASIVSK[x]ALGNFVASVLAR	8	0	2115.205083	0.0079	0.1650
TFANLVSSTLYEK[x]R	12	0	1627.856893	0.0079	0.1100
K[x]RWSLER	0	0	973.545700	0.0079	0.0550
IK[x]YEYQK	1	0	970.512337	0.0079	0.0550
LVRK[x]CIK	3	0	915.568742	0.0079	0.0550
EWDSK[x]LK	4	0	904.465390	0.0079	0.0550
K[x]YTGLLR	0	0	849.507194	0.0079	0.0550
DPEEEAEMMTK[x]ETTEK	10	0	1896.796787	0.0078	0.1250
EIKIIYSDIDVDPVK[x]PEHVGKVVLK	14	0	2832.599943	0.0078	0.1950
[truncated: 951 more rows]
