# Supplementary material for: ECL: an exhaustive search tool for the identification of cross-linked peptides using whole database
Source: BMC Bioinformatics. 2016 May 20;17:217. doi: 10.1186/s12859-016-1073-y (PMC4874008; doi:10.1186/s12859-016-1073-y)
Supplement: Additional file 5 — Kojak’s pre-selection list of PSMs only identified by ECL. (ZIP 5147 kb) [file 12859_2016_1073_MOESM5_ESM.zip › Kojak's pre-selection ranks of ECL only peptides/Kojak's detailed results/aleitner_M1012_007/diagnostic_4531.txt]

Scan: 4531
M[x]NSTEEIDLYNRWKALER	0	0	2267.100359	0.1000	1.8000
N[x]STEEIDLYNRWKALER	0	0	2136.059881	0.0988	1.6800
WK[x]ALER	1	0	801.449683	0.0850	0.5100
FRKLGVK[x]PPK	6	0	1168.744388	0.0700	0.7000
M[x]SER	0	0	521.226756	0.0700	0.2800
SEAAEFEYK[x]NGYPMPCDVLAK	8	0	2418.087074	0.0690	1.4500
RFK[x]K	2	0	577.369985	0.0675	0.2700
DKPK[x]YEPPVPTR	3	0	1425.761546	0.0621	0.7450
FAASK[x]EK	4	0	779.417716	0.0593	0.4150
M[x]MGINER	0	0	849.383652	0.0586	0.4100
VDTILLFMPMDESLK[x]VFQALTTIR	14	0	2780.485512	0.0579	1.3900
VSAMMSCACQK[x]R	10	0	1427.614109	0.0571	0.6850
GVFKNVSGNVLSEIK[x]NNWQIER	14	0	2530.329098	0.0559	1.2300
NSTEEIDLYNRWK[x]ALER	12	0	2136.059881	0.0538	0.9150
QDPKK[x]HLDAEVQK	4	0	1534.810280	0.0531	0.6900
LVK[x]ER	2	0	643.401675	0.0520	0.2600
QDPK[x]KHLDAEVQK	3	0	1534.810280	0.0519	0.6750
IKTLSMEK[x]HTELR	7	0	1584.865682	0.0515	0.6700
ARSEAAEFEYK[x]NGYPMPCDVLAK	10	0	2645.225286	0.0507	1.1650
GGLGYPEDAIGK[x]TKLVK	11	0	1744.972250	0.0503	0.8550
TK[x]LVKER	1	0	872.544305	0.0500	0.3500
M[x]GINER	0	0	718.343173	0.0500	0.3000
VDTILLFMPMDESLK[x]VFQALTTIRR	14	0	2936.586614	0.0494	1.2350
YMLLSQIMLNSVSEVK[x]SLLTGK	15	0	2453.327233	0.0493	1.0850
LMELFISK[x]SNSDDPASFTSINNYK	7	0	2720.300222	0.0492	1.1800
K[x]HLDAEVQK	0	0	1066.577055	0.0489	0.4400
SEFQRLTHEK[x]STMLEK	9	0	1962.983216	0.0484	0.7750
TSTSSMTAVPK[x]PLKFLRPHYFTLVK	10	0	2848.567205	0.0484	1.2100
K[x]LMELFISKSNSDDPASFTSINNYK	0	0	2848.395178	0.0484	1.2100
TFMNHIDVQK[x]EFQAR	9	0	1862.909665	0.0483	0.7250
MATTVKDTMNVDINAIK[x]K	16	0	1992.038284	0.0483	0.8700
K[x]LDVAK	0	0	672.416990	0.0483	0.2900
L[x]MTEFVDQVDDVVK	0	0	1636.801747	0.0479	0.6700
GGLGYPEDAIGK[x]TK	11	0	1404.724827	0.0479	0.6700
LK[x]PLIEKGGDWER	1	0	1539.840853	0.0477	0.6200
DQPK[x]K	3	0	614.338744	0.0470	0.2350
NIK[x]AMDLGELETFQLLNTR	2	0	2205.146246	0.0468	0.8900
AVK[x]PTDMEQFAFYK	2	0	1673.812254	0.0468	0.6550
K[x]MAIDDDINWEELAR	0	0	1817.861714	0.0467	0.7000
K[x]TTEEK	0	0	734.380997	0.0467	0.2800
YLDSQRVAIK[x]K	9	0	1319.756069	0.0464	0.5100
AMEVDEK[x]PTER	6	0	1303.607753	0.0464	0.5100
GVILYGAPGTGK[x]TLLAK	11	0	1657.976610	0.0462	0.7850
EDMGSNDK[x]ASKER	7	0	1465.646650	0.0462	0.6000
IVAFDQLVK[x]EK	8	0	1288.739025	0.0459	0.5050
GGLGYPEDAIGKTK[x]LVK	13	0	1744.972250	0.0459	0.7800
LK[x]PQDERTQEER	1	0	1527.764059	0.0458	0.5500
F[x]PTDDDDK	0	0	951.382115	0.0456	0.3650
Q[x]LMTEFVDQVDDVVK	0	0	1764.860319	0.0450	0.6750
K[x]DLVRNFGR	0	0	1103.619920	0.0450	0.4050
K[x]RR	0	0	458.307723	0.0450	0.1350
M[x]GINERK	0	0	846.438129	0.0450	0.3150
P[x]TDDDDK	0	0	804.313706	0.0450	0.3150
IK[x]TLSMEK	1	0	948.531355	0.0444	0.3550
YQK[x]PVDTEEENDK	2	0	1593.715773	0.0442	0.5750
QDPK[x]K	3	0	614.338744	0.0440	0.2200
ILGVVEGQFSRPAK[x]LNDPEDK	13	0	2311.217099	0.0436	0.9150
LK[x]PQDER	1	0	884.471536	0.0436	0.3050
DCTAYNIYDK[x]NK	9	0	1503.666324	0.0429	0.5150
SWIGAYLAK[x]IPER	8	0	1502.824477	0.0427	0.5550
CTDLDAIGVK[x]VPFTAAITITGVK	9	0	2389.292565	0.0426	0.9800
DECK[x]QDIMFELGLLQER	3	0	2123.002624	0.0424	0.7200
SEAAEFEYK[x]NGYPMPCDVLAKR	8	0	2574.188176	0.0420	0.9250
LEK[x]GQSIDDMIPAQK	2	0	1671.850090	0.0420	0.6300
MNSTEEIDLYNRWK[x]ALER	13	0	2267.100359	0.0419	0.7550
VDAQDFLK[x]VAETRR	7	0	1646.873938	0.0418	0.5850
ARLTQLLSQIK[x]EEQGDIK	10	0	2069.147964	0.0417	0.7500
TK[x]VVDRYADVIASIGLSR	1	0	1962.089727	0.0417	0.7500
AVYMGLK[x]AFESCSNDEALR	6	0	2159.997873	0.0416	0.7900
AK[x]TMTER	1	0	835.422145	0.0414	0.2900
K[x]REK	0	0	559.344165	0.0413	0.1650
T[x]EVLK	0	0	588.348247	0.0410	0.2050
ASK[x]ER	2	0	589.318344	0.0410	0.2050
KEEPK[x]SETLENFTR	4	0	1706.847448	0.0407	0.5700
TKLVK[x]ER	4	0	872.544305	0.0407	0.2850
FHQLK[x]PTRVLTLAMVK	4	0	1881.102150	0.0406	0.6500
TITDGK[x]IYVEVER	5	0	1521.803799	0.0404	0.5250
G[x]LGYPEDAIGKTK	0	0	1347.703366	0.0404	0.5250
DSESTEEK[x]EAQAVQR	7	0	1705.775405	0.0403	0.6050
QVMEEK[x]LDSKNVQLAK	5	0	1858.982156	0.0403	0.6450
K[x]LEKGQSIDDMIPAQK	0	0	1799.945046	0.0403	0.6450
KAQSGPDASAK[x]LPTVIPTTR	10	0	2037.121751	0.0402	0.8050
K[x]RWSLER	0	0	973.545700	0.0400	0.2800
LLVK[x]DR	3	0	742.470084	0.0400	0.2400
DK[x]PKYEPPVPTR	1	0	1425.761546	0.0396	0.4750
QSK[x]ATREPNK	2	0	1157.615226	0.0395	0.3950
SSK[x]VYISPK	2	0	1007.565097	0.0394	0.3550
G[x]GLGYPEDAIGKTK	0	0	1404.724827	0.0393	0.5500
SSQQGVEGVLIILK[x]IEDTDK	13	0	2171.168421	0.0393	0.7850
EVAEADIASK[x]DLEETDER	9	0	2018.927929	0.0392	0.7050
TNTNNSILFAALSK[x]SLVR	13	0	1948.074078	0.0392	0.7050
NK[x]PDER	1	0	757.371829	0.0392	0.2350
K[x]SGFEKIDLTR	0	0	1292.708787	0.0391	0.4300
K[x]EEPKSETLENFTR	0	0	1706.847448	0.0389	0.5450
DSYLIIDK[x]LPSEYDSRVK	7	0	2140.105099	0.0389	0.7000
K[x]AQSGPDASAKLPTVIPTTR	0	0	2037.121751	0.0388	0.7750
K[x]YTGLLRVSAMMSCACQK	0	0	2103.009638	0.0386	0.6950
EEPK[x]SETLENFTR	3	0	1578.752492	0.0381	0.4950
LVSK[x]TSFLTNASNNLAIR	3	0	1948.074078	0.0378	0.6800
VPFTAAITITGVK[x]TSTGGPK	12	0	1945.088332	0.0377	0.7550
KDK[x]PKYEPPVPTR	2	0	1553.856502	0.0377	0.4900
K[x]EVAEADIASKDLEETDER	0	0	2147.022884	0.0376	0.7150
SLK[x]DECKQDIMFELGLLQER	2	0	2451.213662	0.0375	0.7500
M[x]MGINERK	0	0	977.478607	0.0375	0.3000
NK[x]ADYYTNICDRER	1	0	1816.816160	0.0375	0.5250
KDKPK[x]YEPPVPTR	4	0	1553.856502	0.0373	0.4850
TTSK[x]VSIAK	3	0	933.549448	0.0372	0.3350
LDEARELLVK[x]ASK	9	0	1470.840518	0.0369	0.4800
SSGSSYPSLLQCLK[x]APVLSDSSCK	13	0	2570.235514	0.0369	0.8850
K[x]IPQVASFRIDK	0	0	1400.813914	0.0367	0.4400
IDTVIK[x]LVDHSFDEK	5	0	1757.919882	0.0363	0.5450
SLKDECK[x]QDIMFELGLLQER	6	0	2451.213662	0.0363	0.7250
VLKTK[x]DEGGPAGGLYI	4	0	1616.877294	0.0362	0.5800
K[x]RMPIDFK	0	0	1033.574220	0.0362	0.2900
K[x]INVLNFPSANFSK	0	0	1577.856502	0.0361	0.5050
V[x]PTFANFHTPIFIAK	0	0	1701.924185	0.0360	0.5400
K[x]NTEDIEMTA	0	0	1150.517549	0.0360	0.3600
TNSTDEK[x]GTK	6	0	1079.509429	0.0360	0.3600
TK[x]VVDR	1	0	716.418051	0.0358	0.2150
STMLEKIK[x]ENQEK	7	0	1576.812980	0.0358	0.4650
KLEK[x]GQSIDDMIPAQK	3	0	1799.945046	0.0356	0.5700
SVMIMVK[x]MYSPSENCFFFRMAIVSK	6	0	3001.439500	0.0356	0.8900
DAFALAK[x]EK	6	0	991.533798	0.0356	0.3200
K[x]EAGFIDDILIITPASKEK	0	0	2087.151320	0.0355	0.6750
SERDTALEK[x]YK	8	0	1338.677880	0.0355	0.3900
MPPKEDWEKYQK[x]PVDTEEENDK	11	0	2734.243102	0.0352	0.7750
LSGVVEGIFQK[x]CYAK	10	0	1697.880996	0.0350	0.5250
GGVHVK[x]LAHLSKHPK	5	0	1606.941898	0.0350	0.5250
K[x]SGNLPDADNSK	0	0	1244.599634	0.0350	0.4200
K[x]VADLK	0	0	672.416990	0.0350	0.2100
VNLEAYLDLSITPK[x]QHAVNER	13	0	2409.265107	0.0348	0.7300
IHSRK[x]MAIDDDINWEELAR	4	0	2311.137804	0.0347	0.6600
QLIIKEEMMNSIQQAVAK[x]	17	0	2073.096129	0.0347	0.6250
MVTANIKNIK[x]AMDLGELETFQLLNTR	9	0	2962.561853	0.0346	0.9000
SSEETEDK[x]K	7	0	1051.466899	0.0344	0.3100
FSFISNVRPKLFAYPPK[x]SVQPTAK	16	0	2721.500514	0.0344	0.8250
V[x]PTFANFHTPIFIAKR	0	0	1858.025287	0.0344	0.5500
YMLLSQIMLNSVSEVK[x]SLLTGKHAIR	15	0	2930.608409	0.0342	0.8900
TSTSSMTAVPKPLK[x]FLRPHYFTLVK	13	0	2848.567205	0.0342	0.8550
EDWEKYQK[x]PVDTEEENDK	7	0	2281.002149	0.0342	0.6150
K[x]APNTVYAVQFLEAVYK	0	0	1940.040658	0.0341	0.5800
NPK[x]ADPLDER	2	0	1153.572695	0.0340	0.3400
PPKEDWEKYQK[x]PVDTEEENDK	10	0	2603.202624	0.0336	0.7050
SQEEAIENIK[x]CTR	9	0	1576.751442	0.0335	0.4350
QVMEEKLDSK[x]NVQLAK	9	0	1858.982156	0.0334	0.5350
D[x]VPTFANFHTPIFIAK	0	0	1816.951123	0.0334	0.5350
IDTIVK[x]EIQDEK	5	0	1429.766355	0.0333	0.4000
VHPEGKYVVDISPDIDIKEIK[x]PNIR	20	0	2873.564954	0.0332	0.8300
MNSIVSK[x]YTQSTNNDDPK	6	0	2040.942138	0.0331	0.5950
FRK[x]LGVKPPK	2	0	1168.744388	0.0330	0.3300
LK[x]VLVQGLER	1	0	1153.718232	0.0330	0.3300
ATSAGPK[x]QTETINWLEK	6	0	1872.958052	0.0329	0.5600
SSTAAK[x]TFLEKR	5	0	1337.730248	0.0329	0.3950
VHPEGKYVVDISPDIDIK[x]EIKPNIR	17	0	2873.564954	0.0328	0.8200
K[x]IPQVASFR	0	0	1044.607962	0.0328	0.2950
K[x]ALNEFVMMFSMFSHENWNDK	0	0	2604.159855	0.0324	0.6800
FGNRDLVK[x]K	7	0	1075.613774	0.0322	0.2900
IVAFVGSPIVEDEK[x]NLIRLAK	13	0	2310.331003	0.0321	0.6750
SSEETEDK[x]KMQE	7	0	1439.608537	0.0321	0.3850
KAVYMPLCDPGNK[x]AEESAFYER	12	0	2574.188176	0.0320	0.7050
Q[x]EMKK	0	0	662.342113	0.0320	0.1600
MSSK[x]SSLELANNAVKSNDIEK	3	0	2264.131715	0.0319	0.6700
TLDQIAAK[x]LYFYYILFFEK	7	0	2385.265950	0.0318	0.6050
EAADFIFDICGIAGIK[x]KTR	15	0	2124.103657	0.0318	0.6050
DPDDK[x]IVGLTR	4	0	1227.645855	0.0318	0.3500
DISSKSPSGNDALNDK[x]K	15	0	1774.869635	0.0318	0.5400
M[x]SERDTALEK	0	0	1178.560080	0.0315	0.3150
K[x]ILGVAAEDK	0	0	1042.602207	0.0315	0.3150
LYFYYILFFEK[x]CNR	10	0	1974.970140	0.0314	0.4400
FK[x]LNVYK	1	0	910.527595	0.0314	0.2200
KLMELFISK[x]SNSDDPASFTSINNYK	8	0	2848.395178	0.0314	0.7850
IAGEHLSNGEK[x]PLLTPEK	10	0	1932.031547	0.0314	0.5650
FAELQK[x]SLNNLNTIDIDANLEK	5	0	2502.296462	0.0314	0.6900
MVILNK[x]DGMER	5	0	1304.658013	0.0314	0.3450
TK[x]DAVVLGVEK	1	0	1157.665530	0.0314	0.3450
GYQTIELDKK[x]LDVAK	9	0	1719.940617	0.0313	0.4700
LSGVVEGIFQK[x]CYAKNEWR	10	0	2283.146914	0.0313	0.5950
QSK[x]YTYDR	2	0	1059.498475	0.0313	0.2500
GYSK[x]PNER	3	0	949.461699	0.0313	0.2500
M[x]PPK	0	0	471.251517	0.0313	0.1250
SWIGAYLAK[x]IPERIVCFMLNEK	8	0	2637.380995	0.0311	0.6850
VLSVEEIEAHLQSIAEK[x]D	16	0	2009.031604	0.0311	0.5600
TIEAITFKTDNHLSSTLEK[x]LSFK	18	0	2622.390357	0.0311	0.7150
TITDGK[x]IYVEVERAR	5	0	1748.942012	0.0310	0.4650
NEEK[x]LAEFDK	3	0	1221.587675	0.0310	0.3100
D[x]VPTFANFHTPIFIAKR	0	0	1973.052225	0.0309	0.5250
LDPAGFYIGYK[x]ATSAGPK	10	0	1854.951515	0.0308	0.5550
M[x]TEVLK	0	0	719.388726	0.0308	0.1850
IDELVSNNEK[x]IWK	9	0	1586.830346	0.0308	0.4000
LK[x]WSDER	1	0	932.471536	0.0307	0.2150
M[x]STLDLNHLADLYDR	0	0	1775.851150	0.0307	0.4600
LLK[x]PRVNNRIGSVDR	2	0	1736.016844	0.0307	0.4600
VLK[x]TKDEGGPAGGLYI	2	0	1616.877294	0.0306	0.4900
VMK[x]SEFQR	2	0	1023.517101	0.0306	0.2450
SELVK[x]EFHK	4	0	1115.597456	0.0306	0.2750
TLIDK[x]FSGEK	4	0	1136.607685	0.0305	0.3050
THAVLVALK[x]R	8	0	1106.692354	0.0305	0.3050
WPK[x]IAEIYGSALR	2	0	1502.824477	0.0304	0.3950
ILFSDVK[x]AMTTGLR	6	0	1550.848972	0.0304	0.4250
K[x]PTSELAIGASLEK	0	0	1442.797987	0.0304	0.4250
EAADFIFDICGIAGIK[x]K	15	0	1866.954882	0.0303	0.5150
IAKGAIEK[x]VDDLLTTQAEAK	7	0	2113.162944	0.0303	0.6050
DYYTK[x]QSKATR	4	0	1359.678214	0.0300	0.3300
K[x]LEGTIDYQKL	0	0	1306.713204	0.0300	0.3300
IEVNIHRK[x]R	7	0	1163.688664	0.0300	0.2700
GYGLSMGTMLAGTGK[x]GGTALYYIDSDGTR	14	0	2912.368308	0.0300	0.8700
LPYVALGSGSLAAISVLETK[x]YQPDLER	19	0	2889.548636	0.0300	0.8100
EAADFIFDICGIAGIKK[x]TR	16	0	2124.103657	0.0300	0.5700
LAEFVNMSK[x]AYHSQYLR	8	0	2056.019935	0.0300	0.5100
IK[x]ILFSDVKAMTTGLR	1	0	1792.027986	0.0300	0.4800
YIPNPVLVIIDVK[x]PK	12	0	1707.033394	0.0300	0.4500
P[x]RKQYSAK	0	0	976.545365	0.0300	0.2400
LK[x]VELAK	1	0	799.516697	0.0300	0.2100
K[x]GEK	0	0	460.264524	0.0300	0.1200
VEAQNHK[x]LNLADPVSIEYLTR	6	0	2409.265107	0.0298	0.6250
GAIEK[x]VDDLLTTQAEAK	4	0	1800.946820	0.0297	0.5050
SQK[x]NVISLEISDTSLQPLSTFFAER	2	0	2809.449655	0.0296	0.7400
VYSEIPLSNATSLLYLENTK[x]ETEK	19	0	2741.400978	0.0296	0.7100
SSK[x]SSLELANNAVKSNDIEK	2	0	2133.091236	0.0295	0.5900
IDKK[x]TTEEK	3	0	1090.586949	0.0294	0.2650
GLGYPEDAIGK[x]TKLVK	10	0	1687.950789	0.0294	0.4700
TLEVLYLK[x]MHNNHAK	7	0	1809.955886	0.0293	0.4400
YEYQK[x]LK	4	0	970.512337	0.0293	0.2050
TLALK[x]YPGGGPGK	4	0	1257.708061	0.0292	0.3800
CNK[x]FFYILYFELYKIAQDTLAR	2	0	2815.440615	0.0291	0.6400
VK[x]EDMVDQESTDNNGVQVESR	1	0	2378.065484	0.0290	0.6100
K[x]DKPKYEPPVPTR	0	0	1553.856502	0.0288	0.3750
K[x]PRR	0	0	555.360483	0.0288	0.1150
YQKDEEWPPK[x]M	9	0	1449.659787	0.0286	0.3150
IVAFVGSPIVEDEK[x]NLIR	13	0	1998.114879	0.0286	0.5150
SETMK[x]YYLPK	4	0	1258.626702	0.0285	0.2850
SCNFPEFSYFMK[x]IVMSMVR	11	0	2372.082464	0.0284	0.5400
EVIELPLK[x]NPELFLR	7	0	1809.039932	0.0283	0.4250
K[x]ATDDDRWK	0	0	1133.546483	0.0283	0.2550
LTHEK[x]STMLEK	4	0	1315.680522	0.0282	0.3100
YEAKAIGSGSEPAK[x]SELVK	13	0	1963.026127	0.0282	0.5350
K[x]SLKDECK	0	0	1006.511679	0.0281	0.2250
K[x]REAEAAK	0	0	901.498083	0.0281	0.2250
LPSEYDSRVKAMEVDEK[x]PTER	16	0	2478.205935	0.0281	0.5900
YAVISGAISLDRVDVK[x]TK	15	0	1934.083580	0.0281	0.5050
SSLELANNAVK[x]SNDIEK	10	0	1830.932231	0.0279	0.4750
TSETNDRNSTNNTK[x]ER	13	0	1865.846269	0.0278	0.4450
M[x]CSPSATLTHRTMTEK	0	0	1849.848383	0.0278	0.4450
MPPKEDWEK[x]YQKPVDTEEENDK	8	0	2734.243102	0.0277	0.6100
IAEFHTALESVPDK[x]SLFER	13	0	2188.116331	0.0276	0.5250
VFHPITK[x]AVILSDTKPVDK	6	0	2107.204023	0.0276	0.5250
EVIELPLK[x]NPELFLRVGIKPPK	7	0	2528.509290	0.0275	0.6050
IANYDPAEIRFNLMVICK[x]DK	17	0	2409.218357	0.0275	0.5500
LGSTAIGVK[x]TKDAVVLGVEK	8	0	1984.156741	0.0275	0.5500
SLDK[x]QMVEER	3	0	1233.602276	0.0275	0.2750
WIEALRDIK[x]SMIADK	8	0	1787.960303	0.0273	0.4100
GTKK[x]SGNLPDADNSK	3	0	1530.763724	0.0273	0.4100
LKPLIEK[x]GGDWER	6	0	1539.840853	0.0273	0.3550
EDMGSNDKASK[x]ER	10	0	1465.646650	0.0273	0.3550
TLIDKFSGEK[x]K	9	0	1264.702640	0.0273	0.3000
VTQKKPPVQPLAYK[x]SATPFR	13	0	2255.278912	0.0273	0.5450
TLVAHAVLK[x]VGSALVGSQTK	8	0	1978.157410	0.0273	0.5450
NVSGNVLSEIK[x]NNWQIER	10	0	2099.075864	0.0272	0.4900
SMK[x]DLHISQNFACLIR	2	0	1931.970877	0.0272	0.4350
R[x]KQYSAK	0	0	879.492606	0.0271	0.1900
GKYYPLK[x]SMTEK	6	0	1443.743119	0.0271	0.3250
DSESTEEK[x]EAQAVQRAR	7	0	1932.913617	0.0271	0.4600
GVLLYGPPGTGK[x]TMLVK	11	0	1729.979978	0.0271	0.4600
DLKLK[x]WSDER	4	0	1288.677488	0.0270	0.2700
YMLLSQIMLNSVSEVKSLLTGK[x]HAIR	21	0	2930.608409	0.0269	0.7000
DVAKMK[x]LSLFSNK	5	0	1479.811862	0.0269	0.3500
TSWIYK[x]NK	5	0	1038.549782	0.0269	0.2150
SGNLPDADNSK[x]SDISKSSM	10	0	1951.879206	0.0268	0.5100
LVLK[x]EVFLSFHNLVGRR	3	0	2026.183900	0.0268	0.4550
GYQTIELDK[x]KLDVAK	8	0	1719.940617	0.0267	0.4000
RLMSK[x]VAEK	4	0	1060.606245	0.0267	0.2400
SEDYLPSK[x]YLDIDISK	7	0	1884.935588	0.0266	0.4250
EDALFK[x]NEEK	5	0	1221.587675	0.0265	0.2650
ALTCKMPGTLLPGPGK[x]GYIGDPIK	15	0	2483.327901	0.0265	0.6350
GGNMDSLK[x]INFSAFQLPVVTR	7	0	2293.188777	0.0264	0.5550
K[x]TLVAHAVLKVGSALVGSQTK	0	0	2106.252365	0.0264	0.5550
YYEQK[x]IR	4	0	998.518484	0.0264	0.1850
SLEK[x]TLVPYLR	3	0	1317.765572	0.0264	0.2900
KVNQIESQMAMAEK[x]LIQIR	13	0	2229.197231	0.0263	0.5000
VGVFKNVSGNVLSEIK[x]NNWQIER	15	0	2629.397507	0.0263	0.6050
AQIK[x]ILYVNNAK	3	0	1373.803016	0.0262	0.3150
ENK[x]IQRQR	2	0	1070.594434	0.0262	0.2100
TK[x]DSLEAR	1	0	918.477014	0.0262	0.2100
VDAQDFLK[x]VAETR	7	0	1490.772835	0.0262	0.3400
FGDGIQIAQLALK[x]HRENK	12	0	2037.111857	0.0261	0.4700
SK[x]RSIGISDALQMAADAQPAVGLAR	1	0	2525.338279	0.0260	0.6500
INDTVGIK[x]ESDTGLAPISFWDVAADR	7	0	2789.387058	0.0260	0.6750
HIGIATTGFIPDGQHIVK[x]RAR	17	0	2286.270804	0.0260	0.5450
ILGVVEGQFSRPAK[x]LNDPEDKYEALSK	13	0	3002.571157	0.0259	0.7000
LENVK[x]IYADLKINEDSK	4	0	1991.057425	0.0259	0.4400
GVLLYGPPGTGK[x]TLLAR	11	0	1711.998405	0.0259	0.4400
DTLSKDQELTEENVSISVIGK[x]DEK	20	0	2676.334021	0.0258	0.6200
QSK[x]ATR	2	0	689.382001	0.0258	0.1550
YVQVEQRNK[x]PDER	8	0	1659.832802	0.0258	0.3350
FAASKEK[x]QNTPVLFDSK	6	0	1908.994437	0.0256	0.4350
DAGK[x]DEFSR	3	0	1023.462090	0.0256	0.2300
EERFK[x]LNVYK	4	0	1324.713873	0.0255	0.2550
K[x]GVVALVEDK	0	0	1056.617856	0.0255	0.2550
ELLKLK[x]VELAK	5	0	1282.822356	0.0255	0.2800
AMEQQDIK[x]PTVQNGEVSANAEQKA	7	0	2585.239020	0.0254	0.6100
K[x]SSEQANLYERK	0	0	1451.736786	0.0254	0.3050
TK[x]DEGGPAGGLYI	1	0	1276.629872	0.0254	0.3300
S[x]TLDLNHLADLYDR	0	0	1644.810672	0.0254	0.3550
C[x]SPSATLTHRTMTEK	0	0	1718.807905	0.0253	0.3800
IDK[x]NTWNSTLETAKAK	2	0	1818.947489	0.0253	0.4050
K[x]FTGGVLMLIDRESDK	0	0	1807.950131	0.0253	0.4050
DVEFLHSDK[x]IDTIVKEIQDEK	8	0	2500.269581	0.0252	0.5300
YK[x]NENLENIEDVQLR	1	0	1875.932566	0.0250	0.3750
EK[x]TSNNTNRTNSTDEK	1	0	1837.840123	0.0250	0.4000
A[x]KVAEQNENPTVGSAQK	0	0	1769.890704	0.0250	0.4250
GTK[x]KSGNLPDADNSK	2	0	1530.763724	0.0250	0.3750
K[x]IYNEYPPTK	0	0	1251.649881	0.0250	0.2500
S[x]PTGQITSTSAR	0	0	1204.604720	0.0250	0.3000
DIK[x]VIMATNR	2	0	1159.638269	0.0250	0.2500
K[x]QLATSLRSR	0	0	1158.683243	0.0250	0.2500
K[x]EVAEADIASK	0	0	1159.608411	0.0250	0.2750
DECK[x]QDIMFELGLLQERLAEK	3	0	2564.261336	0.0250	0.5250
V[x]SPTGQITSTSAR	0	0	1303.673128	0.0250	0.3250
NSTNNTK[x]ER	6	0	1062.505347	0.0250	0.2250
AYMDPHRSMK[x]DLHISQNFACLIR	9	0	2802.351495	0.0248	0.5700
GIDWREALEK[x]TEEK	9	0	1702.852533	0.0246	0.3450
EVLNK[x]GVSKDEK	4	0	1344.724827	0.0246	0.2950
VGK[x]SAVIKTSTR	2	0	1245.740419	0.0246	0.2950
LDGK[x]DELWK	3	0	1102.565823	0.0244	0.2200
MVTANIK[x]NIKAMDLGELETFQLLNTR	6	0	2962.561853	0.0244	0.6350
TLLAK[x]AVANQTSATFLRVVGSELIQK	4	0	2757.575126	0.0244	0.6350
FHQLK[x]PTRVLTLAMVKR	4	0	2037.203252	0.0244	0.4150
STDEYNGAMLK[x]SVCVEAGMIALR	10	0	2514.191544	0.0243	0.5600
SGVK[x]LENVKIYADLK	3	0	1675.950788	0.0243	0.3650
VSTKK[x]ILGVAAEDK	4	0	1457.845270	0.0243	0.3400
PPKEDWEK[x]YQKPVDTEEENDK	7	0	2603.202624	0.0243	0.5100
VMK[x]EDNLILRTR	2	0	1486.828906	0.0242	0.2900
SSQQGVEGVLIILK[x]IEDTDKYDK	13	0	2577.353638	0.0241	0.5550
LDK[x]LPVIIGSMDVDNALDLMTMK	2	0	2531.304781	0.0241	0.5550
QMVEERVLK[x]LTLEAMDLEIVEK	8	0	2615.391282	0.0241	0.5300
MK[x]SLSEQYTER	1	0	1370.649950	0.0241	0.2650
KDSESTEEK[x]EAQAVQR	8	0	1833.870361	0.0241	0.3850
SATPFRK[x]INVLNFPSANFSK	6	0	2237.195580	0.0240	0.4800
LALTK[x]PKGTPGYGPLGVLPK	4	0	2006.192733	0.0240	0.4800
TNNLDLEHK[x]HKTPDK	8	0	1788.911774	0.0240	0.3600
ADYYYQAK[x]AK	7	0	1219.587284	0.0240	0.2400
FRK[x]PIGATWK	2	0	1202.692354	0.0240	0.2400
CSEVRCNK[x]FFYILYFELYK	7	0	2578.238756	0.0239	0.4550
QETQYKIDELVSNNEK[x]IWK	15	0	2364.196029	0.0239	0.4550
E[x]EMIAAQGIDEEDR	0	0	1604.698741	0.0239	0.3350
TSTGGPK[x]LQLNLER	6	0	1512.825929	0.0239	0.3350
IDK[x]KTTEEK	2	0	1090.586949	0.0239	0.2150
LQDGSTDMQLTLMSIVHVPYK[x]QGLHK	20	0	2938.504342	0.0238	0.6200
K[x]SAAAIGTSQLPVRDGVVVIQSYCHR	0	0	2811.481241	0.0238	0.6200
VKAMEVDEK[x]PTER	8	0	1530.771118	0.0238	0.3100
DEQIEKIDTVIK[x]LVDHSFDEK	11	0	2500.269580	0.0238	0.5000
SAELYKNPK[x]ADPLDER	8	0	1844.926754	0.0237	0.3800
VLK[x]LTLEAMDLEIVEK	2	0	1843.037546	0.0237	0.3800
EVLNKGVSK[x]DEK	8	0	1344.724827	0.0237	0.2850
IVKSAK[x]AK	5	0	843.554142	0.0237	0.1900
VPFTAAITITGVKTSTGGPK[x]LQLNLER	19	0	2811.585689	0.0237	0.6400
SSKDISSK[x]SPSGNDALNDK	7	0	1948.933683	0.0237	0.4500
TIPPLTTVK[x]GSDAAPQASK	8	0	1881.020649	0.0237	0.4500
GEK[x]VEDAPENNSFR	2	0	1590.727340	0.0236	0.3300
SAK[x]AKNPMFALSR	2	0	1419.765584	0.0235	0.3050
VVGQLLEK[x]LKPLIEKGGDWER	7	0	2406.363362	0.0233	0.4900
IYADLK[x]INEDSK	5	0	1407.724493	0.0233	0.2800
MPPK[x]EDWEK	3	0	1158.537893	0.0233	0.2100
NK[x]LTNDETR	1	0	1089.541397	0.0233	0.2100
EK[x]WIAK	1	0	773.443537	0.0233	0.1400
GK[x]LVRK	1	0	699.475505	0.0233	0.1400
IDVEESIAGYQLARSK[x]R	15	0	1934.022044	0.0232	0.3950
RFFPYYVYTTVAGIDK[x]EGK	15	0	2253.146903	0.0232	0.4400
YYK[x]PDLTIDEAVR	2	0	1581.803799	0.0231	0.3000
ENEQK[x]IKTLSMEK	4	0	1576.812980	0.0231	0.3000
ATLEIYHEDNNRAEAK[x]DVAK	15	0	2286.123929	0.0230	0.4600
VSAMMSCACQK[x]RLEDDHIHNYR	10	0	2720.203848	0.0230	0.5050
YEIDK[x]TLAGVTR	4	0	1364.729913	0.0229	0.2750
VVDASIVSK[x]ALGNFVASVLAR	8	0	2115.205083	0.0229	0.4800
VPEDIFK[x]THLEVAR	6	0	1652.888526	0.0229	0.3200
IAK[x]GAIEKVDDLLTTQAEAK	2	0	2113.162944	0.0228	0.4550
GGDEWK[x]IEPLKLK	5	0	1511.834706	0.0227	0.2950
VNMENLIVTDLGK[x]YAEVLIETAK	12	0	2562.361367	0.0226	0.5200
SSLELANNAVK[x]SNDIEKAIDLYK	10	0	2534.322675	0.0226	0.5200
D[x]DGLEDDMPALADEEFEK	0	0	2037.836007	0.0225	0.4050
KDGIQDIMPSQAK[x]ELK	12	0	1799.945046	0.0225	0.3600
EAEAARK[x]K	6	0	901.498083	0.0225	0.1800
K[x]LWK	0	0	573.363839	0.0225	0.0900
YYPLK[x]SMTEK	4	0	1258.626702	0.0225	0.2250
S[x]SIGTGYDLGLFFSPDGRLFQAEYAYK	0	0	3001.449655	0.0224	0.6050
YACK[x]ILGVVEGQFSRPAKLNDPEDK	3	0	2833.443128	0.0224	0.5600
LTLEAMDLEIVEK[x]EHFK	12	0	2044.054981	0.0224	0.3800
E[x]MIAAQGIDEEDR	0	0	1475.656153	0.0223	0.2900
DSEALK[x]TRHMTDELNNLLFNYAIR	5	0	2863.428540	0.0223	0.5350
SQEEAIENIK[x]CTRAEQMSVELPQR	9	0	2845.369702	0.0223	0.5350
LVLK[x]EVFLSFHNLVGR	3	0	1870.082797	0.0222	0.3550
CTDLDAIGVK[x]VPFTAAITITGVKTSTGGPK	9	0	3017.610574	0.0222	0.6650
STLDLNHLADLYDRK[x]DWNACK	14	0	2547.217501	0.0221	0.4650
VSTTPANSFELK[x]QYLIQREER	11	0	2508.297131	0.0221	0.4650
LCIHK[x]NKLTNDETR	4	0	1740.894015	0.0221	0.3100
QYSAK[x]AK	4	0	794.428614	0.0221	0.1550
MNSIVSK[x]YTQSTNNDDPKK	6	0	2169.037093	0.0221	0.4200
HKTDLNHENLK[x]GGDDLDPNYVLSSR	10	0	2836.373864	0.0220	0.5500
TIDNAETMK[x]K	8	0	1149.569917	0.0220	0.2200
NDSYQLIK[x]ILPNK	7	0	1544.856167	0.0219	0.2850
FDSEK[x]AGDREVQR	4	0	1535.732760	0.0219	0.2850
GLGYPEDAIGK[x]TK	10	0	1347.703366	0.0219	0.2850
VVGQLLEKLK[x]PLIEKGGDWER	9	0	2406.363362	0.0219	0.4600
VTDK[x]LTQLTDNIWCCR	3	0	2021.966182	0.0219	0.3500
EVIELPLKNPELFLRVGIK[x]PPK	18	0	2528.509290	0.0218	0.4800
SQK[x]ALDTLFSAIRDHDLAPLYK	2	0	2501.327703	0.0218	0.4800
YEYQKLK[x]ESQLVDK	6	0	1769.919882	0.0218	0.3050
D[x]GLEDDMPALADEEFEK	0	0	1922.809068	0.0218	0.3700
SMRYPMDAHK[x]SELEGVEEAR	9	0	2334.073155	0.0217	0.4350
VDK[x]PDGTMDYDSMDNIFFAK	2	0	2308.002683	0.0217	0.4350
QSMTSLVQHVMTYLPGIDDLK[x]TK	20	0	2604.329020	0.0217	0.5000
LALTK[x]LTIPLPLYPQGHPGGSEGGPK	4	0	2640.463795	0.0217	0.5650
AEAGLALSLIVK[x]ALSIEGDDK	11	0	2112.167695	0.0217	0.4550
VYATMQKLQK[x]DLGQVLNK	9	0	2076.140043	0.0217	0.3900
IFRQK[x]SLEK	4	0	1147.671285	0.0217	0.1950
SAELYK[x]NPK	5	0	1048.555259	0.0217	0.1950
AFNNAGITSVGVTGKNCACVISQK[x]K	23	0	2623.320910	0.0216	0.5400
M[x]PPKEDWEKYQKPVDTEEENDK	0	0	2734.243102	0.0216	0.4750
MARENAPAIIFIDEIDAIATK[x]R	20	0	2457.304859	0.0216	0.4750
MPGTLLPGPGK[x]GYIGDPIK	10	0	1910.033463	0.0216	0.4100
EGNYGDGYALQPSYIHEYLSK[x]VLYAR	20	0	3005.455801	0.0215	0.5600
TYNLISSYIK[x]SVEISALASK	9	0	2186.183345	0.0215	0.4300
K[x]IEFPSYRDR	0	0	1309.677823	0.0215	0.2150
NIK[x]VIMATNR	2	0	1158.654253	0.0215	0.2150
LK[x]VELAKQNLFVPTSDK	1	0	1929.093418	0.0215	0.3650
M[x]SIMEYNGGSCVAMAGK	0	0	1804.761547	0.0215	0.3650
D[x]YTMAQPEFFKAVR	0	0	1701.818400	0.0214	0.3000
K[x]ATDDDR	0	0	819.372221	0.0214	0.1500
LFAYPPK[x]SVQPTAKTVQK	6	0	2002.125051	0.0214	0.3850
MPPK[x]EDWEKYQKPVDTEEENDK	3	0	2734.243102	0.0214	0.4700
YK[x]EDTALRSEM	1	0	1341.623403	0.0214	0.2350
K[x]GEKVEDAPENNSFR	0	0	1718.822296	0.0213	0.3200
LLK[x]MQRIHDHLLMEEEYVQNQER	2	0	2951.474439	0.0213	0.4900
ENRESQDYLNLVQALAETNVK[x]DEK	20	0	2805.377946	0.0213	0.5100
FRK[x]PIGATWKTTQLEEANSK	2	0	2304.222519	0.0213	0.4250
DGSSGGTIRMVILNK[x]DGMER	14	0	2135.046217	0.0213	0.4250
SAELYK[x]NPKADPLDER	5	0	1844.926754	0.0213	0.3400
YDK[x]K	2	0	552.290736	0.0213	0.0850
LTGDTNGALDKLEEIGVADQYK[x]VSK	21	0	2663.365262	0.0212	0.5300
FSFISNVRPK[x]LFAYPPK	9	0	2010.109010	0.0212	0.3600
EAEAAKDEQIEK[x]IDTVIK	11	0	2029.057817	0.0211	0.3800
YK[x]VNLYKFR	1	0	1229.692020	0.0211	0.1900
KVAQTTYK[x]K	7	0	1065.618191	0.0211	0.1900
VLGVFSEK[x]AQIKILYVNNAK	7	0	2233.283329	0.0210	0.4200
DKPK[x]YEPPVPTRTGR	3	0	1739.931783	0.0210	0.3150
TLADVEVNHLK[x]CDQFLVAHYR	10	0	2527.264057	0.0210	0.4400
K[x]VAEQNENPTVGSAQK	0	0	1698.853594	0.0209	0.3350
GGHSLGMQAEELIVTITYGLLDK[x]ELQR	22	0	2970.548313	0.0209	0.5650
LRHTVIK[x]TGLR	6	0	1292.804020	0.0209	0.2300
DIK[x]VIMATNRISDLDPALIRPGR	2	0	2563.426696	0.0209	0.4800
WPK[x]IAEIYGSALRSNPVFAENDEK	2	0	2733.376103	0.0208	0.5000
AK[x]RAER	1	0	729.424532	0.0208	0.1250
HIGIATTGFIPDGQHIVK[x]R	17	0	2059.132592	0.0208	0.3950
N[x]STEEIDLYNRWK	0	0	1666.795023	0.0208	0.2700
YYEQK[x]IRIGLHDDAYLDVCK	4	0	2498.226278	0.0207	0.4150
LLK[x]LEEAMKITTDAFTSAGER	2	0	2323.209235	0.0207	0.4350
GAIESYKVVDASIVSK[x]ALGNFVASVLAR	15	0	2863.580603	0.0207	0.5800
SSQQGVEGVLIILKIEDTDK[x]YDK	19	0	2577.353638	0.0207	0.4750
SFEQK[x]VMK	4	0	995.510954	0.0206	0.1650
K[x]PPVQPLAYKSATPFRK	0	0	1927.104259	0.0206	0.3500
K[x]INVKFFEK	0	0	1151.670224	0.0206	0.1850
YEVGAEYIK[x]K	8	0	1198.623334	0.0205	0.2050
P[x]PKEDWEKYQKPVDTEEENDK	0	0	2603.202624	0.0205	0.4300
LPSEYDSRVK[x]AMEVDEKPTER	9	0	2478.205935	0.0205	0.4300
LLKLEEAMK[x]ITTDAFTSAGER	8	0	2323.209235	0.0205	0.4300
K[x]NEEKLAEFDK	0	0	1349.682631	0.0205	0.2250
SSEETEDKK[x]MQE	8	0	1439.608537	0.0204	0.2450
EAEAAK[x]DEQIEK	5	0	1359.651724	0.0204	0.2450
K[x]SQNVQEQLNEWGSNITELLGKLEK	0	0	2884.492911	0.0204	0.5100
CNK[x]FFYILYFELYK	2	0	1946.963993	0.0204	0.2850
WSDERYLHQSLK[x]YK	11	0	1851.926697	0.0204	0.2850
SELAQSK[x]YLMNVSR	6	0	1624.824212	0.0204	0.2850
K[x]DYTMAQPEFFKAVR	0	0	1829.913356	0.0203	0.3050
MATTVK[x]DTMNVDINAIK	5	0	1863.943328	0.0203	0.3450
ATSAGPK[x]QTETINWLEKR	6	0	2029.059155	0.0203	0.3650
VHPEGK[x]YVVDISPDIDIK	5	0	2023.062511	0.0203	0.3650
SNQATTSTDRQVK[x]LLFIEK	12	0	2178.164339	0.0203	0.3850
K[x]VGQYIRQPQNVLVSETLER	0	0	2356.286176	0.0203	0.4050
S[x]SKSSLELANNAVKSNDIEK	0	0	2133.091236	0.0203	0.4050
LVETSGQIRCGSPYIIEDSK[x]K	19	0	2379.210294	0.0202	0.4250
LVSK[x]TSFLTNASNNLAIRYQYYLGR	3	0	2891.529239	0.0202	0.5050
L[x]MTEFVDQVDDVVKYEIDKTLAGVTR	0	0	2983.521097	0.0202	0.5250
VISMEKGGNMK[x]EVFR	10	0	1723.874862	0.0200	0.3000
KGEK[x]VEDAPENNSFR	3	0	1718.822296	0.0200	0.3000
SLEK[x]TLVPYLRISQAVR	3	0	1972.146846	0.0200	0.3400
HFEQVINEK[x]HEDALAK	8	0	1906.953636	0.0200	0.3200
NAYVINLK[x]QIAK	7	0	1373.803016	0.0200	0.2400
TK[x]DAVVLGVEKR	1	0	1313.766632	0.0200	0.2400
EDMGSNDK[x]ASK	7	0	1180.502961	0.0200	0.2200
VLVK[x]VHPEGK	3	0	1104.665473	0.0200	0.2000
IK[x]ENQEK	1	0	887.471202	0.0200	0.1400
TMTEK[x]AR	4	0	835.422145	0.0200	0.1400
LALTK[x]PK	4	0	769.506134	0.0200	0.1400
K[x]SGFEK	0	0	694.364957	0.0200	0.1200
E[x]MKK	0	0	534.283541	0.0200	0.0800
EQLK[x]HTEDEIVQYGLLLGIGLTGMASR	3	0	2970.548313	0.0198	0.5350
LDPPILPENGDLEK[x]DEPEETDVNK	13	0	2705.291825	0.0198	0.4750
LTLEAMDLEIVEK[x]EHFKELVSK	12	0	2600.377016	0.0198	0.4350
DEQIEK[x]IDTVIKLVDHSFDEK	5	0	2500.269580	0.0198	0.4150
LYFYYILFFEK[x]CNRSVECR	10	0	2606.244903	0.0197	0.3750
QSRQETQYK[x]IDELVSNNEK	8	0	2308.129407	0.0197	0.3750
VSGSELVQK[x]YIGEGSRMVR	8	0	2094.089070	0.0197	0.3750
LFNLEPK[x]ILEEVPLRELR	6	0	2207.267680	0.0197	0.3550
YTYDRGTTAVLK[x]EDIYK	11	0	2035.026127	0.0197	0.3350
NPELFLRVGIK[x]PPK	10	0	1606.955817	0.0196	0.2750
IVRTLIDK[x]FSGEK	7	0	1504.861253	0.0196	0.2550
IQFCLALHNDSIK[x]SMRYPMDAHK	12	0	2774.345349	0.0196	0.4500
SVQPTAK[x]TVQKVETAVLSTTVK	6	0	2314.310659	0.0195	0.4300
LDSK[x]NVQLAK	3	0	1114.634566	0.0195	0.1950
TTLFK[x]SELAQSKYLMNVSR	4	0	2215.166981	0.0195	0.3700
LLVK[x]DRIDK	3	0	1098.676036	0.0194	0.1750
T[x]MVYSDNTSIITSAGGLMALLDEQER	0	0	2814.341427	0.0194	0.5050
NLQVAK[x]SLDKQMVEER	5	0	1886.988302	0.0194	0.3100
GVFK[x]NVSGNVLSEIK	3	0	1589.877628	0.0193	0.2900
GVFK[x]NVSGNVLSEIKNNWQIER	3	0	2530.329098	0.0193	0.4250
TSASIDFDSNFLNSMIK[x]KNEEK	16	0	2517.205601	0.0193	0.4250
YEALSK[x]HIIMFDCK	5	0	1753.853066	0.0193	0.2700
TLFRK[x]EK	4	0	920.544305	0.0193	0.1350
YK[x]LHSEK	1	0	903.481373	0.0193	0.1350
S[x]RSYDSR	0	0	869.399102	0.0193	0.1350
YEALSKHIIMFDCK[x]ILEFTK	13	0	2485.274807	0.0192	0.3850
TLALKYPGGGPGK[x]TAILPVK	12	0	1980.177084	0.0192	0.3850
ATPYRGYSK[x]PNER	8	0	1537.763667	0.0192	0.2500
TNNLDLEHK[x]HK	8	0	1347.689447	0.0191	0.2100
DFSK[x]TLPPELK	3	0	1273.691742	0.0191	0.2100
K[x]AQSGPDASAK	0	0	1058.535585	0.0191	0.2100
S[x]IMEYNGGSCVAMAGK	0	0	1673.721069	0.0191	0.3050
SPTGQITSTSARSGK[x]K	14	0	1604.848116	0.0191	0.3050
TEDDIKSLQSVGQIIGEVLK[x]QLDSER	19	0	2899.513703	0.0190	0.4950
SAK[x]AK	2	0	503.306720	0.0190	0.0950
TAINTGGGSVAVFNK[x]FAYVLYQER	14	0	2604.333515	0.0190	0.4550
AVANSTAANFIRVVGSEFVQK[x]YLGEGPR	20	0	2979.556512	0.0189	0.5300
LAQFEK[x]EEYVSDPK	5	0	1681.819840	0.0189	0.2650
SNPVFAENDEK[x]GEK	10	0	1562.721193	0.0189	0.2650
VSTK[x]KILGVAAEDK	3	0	1457.845270	0.0189	0.2650
VRSEDYLPSK[x]YLDIDISK	9	0	2140.105099	0.0189	0.3400
MDDK[x]MLLTEVHLLESKVYHAIR	3	0	2640.376636	0.0189	0.4150
NK[x]PDERFNTGVVNVRVLIDCNK	1	0	2586.333526	0.0189	0.4150
LTDGTNGADLRNVVTEAGFIAIK[x]EDR	22	0	2774.419751	0.0188	0.4900
DEK[x]YTLYDQNDTK	2	0	1631.731422	0.0188	0.2450
STELFK[x]NEEEPTK	5	0	1550.746345	0.0188	0.2450
K[x]PRVVTALTMLKQHLFR	0	0	2037.203252	0.0188	0.3200
FIVK[x]ASSGPRYVVGCR	3	0	1794.956220	0.0188	0.3000
EYLEK[x]NWK	4	0	1108.555260	0.0188	0.1500
AAK[x]ASRGAATIK	2	0	1143.672345	0.0187	0.2250
ARVEAQNHK[x]LNLADPVSIEYLTR	8	0	2636.403319	0.0187	0.4300
NEDDIEDIAALWMK[x]R	13	0	1817.861714	0.0187	0.2800
SNPVFAENDEK[x]GEKR	10	0	1718.822295	0.0187	0.2800
LISGK[x]LDEARELLVK	4	0	1682.992985	0.0187	0.2800
EDALFKNEEK[x]K	9	0	1349.682631	0.0186	0.2050
TNSTDEKGTK[x]K	9	0	1207.604385	0.0186	0.2050
TNSTDEK[x]GTKK	6	0	1207.604385	0.0186	0.2050
QYSAKAK[x]WSTAETLTNNK	6	0	2040.027522	0.0186	0.3350
EDLTDEEK[x]AASIAVEDEK	7	0	1990.921782	0.0186	0.3350
ATDGVVLATEKK[x]PTSELAIGASLEK	11	0	2527.374374	0.0186	0.4650
INLIETLRTITDGK[x]IYVEVER	13	0	2474.374317	0.0186	0.3900
DPIGAIDAGAALDIHIRLIK[x]K	19	0	2199.273826	0.0186	0.3900
KEK[x]WIAK	2	0	901.538493	0.0186	0.1300
KAMVNIDTIDNK[x]VATTM	11	0	1863.943328	0.0185	0.3150
RFDSEK[x]AGDR	5	0	1179.563192	0.0185	0.1850
STMLEK[x]IKENQEK	5	0	1576.812980	0.0185	0.2400
SQK[x]ALDTLFSAIR	2	0	1448.798656	0.0185	0.2400
KEVAEADIASK[x]DLEETDER	10	0	2147.022884	0.0184	0.3500
S[x]SSDMAYTSMFKGNQKVVK	0	0	2107.007711	0.0184	0.3500
ELVSK[x]ASPIAGSEGKEAYR	4	0	1991.032273	0.0184	0.3500
AFNNAGITSVGVTGK[x]NCACVISQKK	14	0	2623.320910	0.0184	0.4600
K[x]DGIPSNLTDTVETGIQALMSSLSTDFK	0	0	2967.474541	0.0184	0.5150
IEPLKLK[x]VLVQGLER	6	0	1734.076651	0.0183	0.2750
LLK[x]LEEAMK	2	0	1073.615413	0.0183	0.1650
RINDTVGIK[x]ESDTGLAPISFWDVAADR	8	0	2945.488160	0.0183	0.4950
AVYMPLCDPGNK[x]AEESAFYER	11	0	2446.093220	0.0183	0.3850
VEPIPLINGEK[x]R	10	0	1363.782281	0.0183	0.2200
VNLEAYLDLSITPK[x]QHAVNERAK	13	0	2608.397173	0.0183	0.4200
LAAEDHKFVIHQEENK[x]R	15	0	2063.054738	0.0182	0.3100
AK[x]VAEQNENPTVGSAQK	1	0	1769.890704	0.0182	0.3100
AFGRVYATMQK[x]LQK	10	0	1639.886752	0.0182	0.2550
SEAAEFEYKNGYPMPCDVLAK[x]R	20	0	2574.188176	0.0182	0.4000
QLADYK[x]AFEDSLRAIANHEQAR	5	0	2545.267228	0.0182	0.4000
D[x]VPTFANFHTPIFIAKREDGMK	0	0	2533.278647	0.0182	0.4000
TK[x]SVALGGITK	1	0	1073.644403	0.0182	0.2000
CTDLDAIGVKVPFTAAITITGVK[x]TSTGGPK	22	0	3017.610574	0.0182	0.5450
TTLFKSELAQSK[x]YLMNVSR	11	0	2215.166981	0.0182	0.3450
VPFTAAITITGVK[x]TSTGGPKLQLNLER	12	0	2811.585689	0.0181	0.4900
EFLYAHNNTDMLILNRTK[x]DSLEAR	17	0	2863.428540	0.0181	0.4350
SDYYMASTYTK[x]KINVK	10	0	1910.944711	0.0181	0.2900
QYTVGQGYTK[x]AAWFEK	9	0	1875.915465	0.0181	0.2900
SMNLTRGIDLK[x]SIAEK	10	0	1774.961029	0.0181	0.2900
GLGYPEDAIGKTK[x]LVK	12	0	1687.950789	0.0181	0.2900
DYYTK[x]QSK	4	0	1031.492328	0.0181	0.1450
LRK[x]EVAEADIASK	2	0	1428.793571	0.0181	0.2350
SSKSSLELANNAVK[x]SNDIEK	13	0	2133.091236	0.0180	0.3600
QVK[x]REVGCIGNIVER	2	0	1755.941297	0.0180	0.2700
RLLK[x]LEEAMK	3	0	1229.716515	0.0180	0.1800
WK[x]TLSKESAR	1	0	1204.656362	0.0180	0.1800
K[x]GEIR	0	0	601.354728	0.0180	0.0900
S[x]GYDR	0	0	596.255412	0.0180	0.0900
DLASFIPDNK[x]LNCVIDR	9	0	1988.998864	0.0179	0.3050
SNDIEK[x]AIDLYK	5	0	1407.724493	0.0179	0.2150
V[x]PTFANFHTPIFIAKREDGMK	0	0	2418.251708	0.0179	0.3750
FCVGLQKIEEIFK[x]K	12	0	1737.948678	0.0179	0.2500
ASAGPLIASQTVK[x]K	12	0	1369.792844	0.0179	0.2500
YDKTEDDIK[x]SLQSVGQIIGEVLK	8	0	2577.353638	0.0178	0.4100
EMFGYAK[x]EHEPCVIFMDEIDAIGGR	6	0	2913.313439	0.0178	0.4450
NHASIDK[x]MKSLSEQYTER	6	0	2136.026865	0.0178	0.3200
FFEK[x]INVKK	3	0	1151.670224	0.0178	0.1600
S[x]ERDTALEK	0	0	1047.519601	0.0178	0.1600
FLRPHYFTLVK[x]IYDSWPQSPQK	10	0	2749.437917	0.0177	0.3900
CFIVNELMRWPK[x]IAEIYGSALR	11	0	2665.387142	0.0177	0.3900
SLNNLNTIDIDANLEK[x]LLIFEK	15	0	2529.368896	0.0177	0.3900
KGTK[x]TSETNDR	3	0	1235.610532	0.0177	0.1950
QK[x]SLEKTLVPYLR	1	0	1573.919099	0.0177	0.2300
VK[x]AMEVDEKPTER	1	0	1530.771118	0.0177	0.2300
GFICK[x]VVDKDGIR	4	0	1505.802358	0.0177	0.2300
ESQLVDKFFEK[x]INVK	10	0	1822.982813	0.0177	0.2650
MPIDFK[x]GFICKVVDK	5	0	1795.936398	0.0177	0.2650
AQSGPDASAK[x]LPTVIPTTR	9	0	1909.026796	0.0176	0.3350
LSVEALNSLTGEFKGK[x]YYPLK	15	0	2356.267737	0.0176	0.3700
QILDCIVNLSEPAK[x]KSGFEK	13	0	2275.188107	0.0175	0.3500
LQK[x]YQATVMRGAFK	2	0	1639.886752	0.0175	0.2450
FVK[x]LGIDPPK	2	0	1112.659326	0.0175	0.1750
SGNLPDADNSKSDISK[x]SSM	15	0	1951.879206	0.0174	0.3300
AVDEEMK[x]VRSEDYLPSK	6	0	1994.961812	0.0174	0.2950
LLMK[x]VALCANHADSVVK	3	0	1868.001115	0.0174	0.2950
SAKAK[x]NPMFALSR	4	0	1419.765584	0.0173	0.2250
EDALFK[x]NEEKK	5	0	1349.682631	0.0173	0.1900
DQPKK[x]VGQYIR	4	0	1330.735668	0.0173	0.1900
LENVK[x]IYADLK	4	0	1304.733939	0.0173	0.1900
DK[x]MNFVILCRDAIPYEANIR	1	0	2437.224503	0.0172	0.3450
VLK[x]LTLEAMDLEIVEKEHFK	2	0	2384.302404	0.0172	0.3450
Q[x]SRQETQYK	0	0	1166.567944	0.0172	0.1550
NLTDETK[x]NK	6	0	1061.535250	0.0172	0.1550
IRIAYASVVYIADK[x]YK	13	0	1872.050830	0.0172	0.2750
LMGQINK[x]MPLLQSSVALLGQK	6	0	2268.269665	0.0171	0.3600
K[x]EKWIAK	0	0	901.538493	0.0171	0.1200
LKLELK[x]K	5	0	870.590192	0.0171	0.1200
EIK[x]PNIR	2	0	868.513006	0.0171	0.1200
NK[x]ADYYTNICDR	1	0	1531.672470	0.0171	0.2050
NAYVINLK[x]QIAKFVVSLGER	7	0	2261.289476	0.0170	0.3400
VNLYK[x]FREER	4	0	1352.720019	0.0170	0.1700
TNNLDLEHKHK[x]TPDK	10	0	1788.911774	0.0170	0.2550
GAIESYK[x]VVDASIVSKALGNFVASVLAR	6	0	2863.580603	0.0170	0.4750
QYSAK[x]AKWSTAETLTNNK	4	0	2040.027522	0.0169	0.3050
TSASIDFDSNFLNSMIK[x]K	16	0	2016.982547	0.0169	0.3050
QTETINWLEK[x]RFK	9	0	1691.899424	0.0169	0.2200
KPPVQPLAYK[x]SATPFR	9	0	1799.009303	0.0169	0.2700
DQPK[x]KVGQYIR	3	0	1330.735668	0.0168	0.1850
M[x]NSTEEIDLYNRWK	0	0	1797.835501	0.0168	0.2350
YEYQK[x]LKESQLVDK	4	0	1769.919882	0.0168	0.2350
TSTSSMTAVPK[x]PLK	10	0	1446.775143	0.0168	0.2350
ASPIAGSEGK[x]EAYR	9	0	1434.710239	0.0168	0.2350
VLGVFSEKAQIK[x]ILYVNNAK	11	0	2233.283329	0.0168	0.3350
QGAMIAQAMILTQHNDQLNSK[x]VSGIR	20	0	2823.448227	0.0167	0.4350
EDWEK[x]YQKPVDTEEENDK	4	0	2281.002149	0.0167	0.3000
IHAYVK[x]VLTLSLMEELHK	5	0	2123.181179	0.0167	0.3000
K[x]VEFGLPDLEGR	0	0	1358.719350	0.0167	0.2000
EVLNK[x]GVSK	4	0	972.560345	0.0167	0.1500
ERK[x]PRR	2	0	840.504172	0.0167	0.1000
IVK[x]SAK	2	0	644.422076	0.0167	0.1000
CVVHLNDASVAAK[x]LLMKLSSQNDDK	12	0	2755.399548	0.0166	0.4150
VLSETHCEK[x]DDYILCCLHSLLR	8	0	2760.303207	0.0166	0.3650
LTLEAMDLEIVEKEHFK[x]ELVSK	16	0	2600.377016	0.0166	0.3650
AMVNIDTIDNK[x]VATTM	10	0	1735.848372	0.0166	0.2650
GVLLYGPPGTGK[x]TLLARAVAASLGVNFLK	11	0	2882.674441	0.0166	0.4800
NPELFLRVGIK[x]PPKGVLLYGPPGTGK	10	0	2746.589657	0.0165	0.4300
EFHKDMTLEEAEVLILK[x]VLR	16	0	2412.308550	0.0165	0.3300
K[x]LEGTIDYQK	0	0	1193.629146	0.0165	0.1650
SMIADK[x]HAIR	5	0	1140.607305	0.0165	0.1650
MKDAVK[x]EAAR	5	0	1117.591321	0.0165	0.1650
LENVKIYADLK[x]INEDSK	10	0	1991.057425	0.0165	0.2800
FSFISNVRPK[x]LFAYPPKSVQPTAK	9	0	2721.500514	0.0165	0.3950
LYNKFK[x]TNHGNPFM	5	0	1709.834718	0.0164	0.2300
K[x]ANWCDK	0	0	920.417393	0.0164	0.1150
CIK[x]RLVK	2	0	915.568742	0.0164	0.1150
GK[x]YYPLK	1	0	867.485399	0.0164	0.1150
ATDGVVLATEK[x]KPTSELAIGASLEK	10	0	2527.374374	0.0164	0.4100
YPMDAHK[x]SELEGVEEARR	6	0	2116.000652	0.0164	0.2950
DKLVLK[x]EVFLSFHNLVGR	5	0	2113.204692	0.0164	0.2950
FVKLGIDPPK[x]GIMLYGPPGTGK	9	0	2284.265236	0.0164	0.3600
ASK[x]AAREYLEK	2	0	1264.677488	0.0164	0.1800
NLNQIVNELDEEK[x]YK	12	0	1847.926420	0.0163	0.2450
EVAEADIASK[x]DLEETDERSLALTK	9	0	2632.307808	0.0162	0.3900
ASK[x]ERAER	2	0	945.499144	0.0162	0.1300
DSEALK[x]TR	5	0	918.477013	0.0162	0.1300
K[x]LEK	0	0	516.327120	0.0162	0.0650
YEAFEK[x]ADSCILDLTGAFRAQISVR	5	0	2859.422393	0.0162	0.4050
M[x]SSKSSLELANNAVKSNDIEK	0	0	2264.131715	0.0162	0.3400
DDLSGAEIK[x]AIVSEAGLLALRER	8	0	2425.317532	0.0161	0.3700
EFEIIK[x]GVLCQFRR	5	0	1793.960971	0.0161	0.2250
QRIVAFVGSPIVEDEK[x]NLIR	15	0	2282.274552	0.0160	0.3200
HK[x]FQDILLGAGQAIK	1	0	1637.925245	0.0160	0.2400
G[x]VFKNVSGNVLSEIK	0	0	1589.877628	0.0160	0.2400
EASK[x]TLSKWR	3	0	1204.656362	0.0160	0.1600
SNNIK[x]ENEQK	4	0	1202.589070	0.0160	0.1600
GTK[x]RR	2	0	616.376858	0.0160	0.0800
VK[x]LEK	1	0	615.395529	0.0160	0.0800
TLLARAVAASLGVNFLK[x]VVSSAIVDK	16	0	2641.552939	0.0160	0.4150
LMVEMEKK[x]LEK	7	0	1376.740675	0.0159	0.1750
ATKQSK[x]YTYDR	5	0	1359.678214	0.0159	0.1750
TLIDK[x]FSGEKK	4	0	1264.702640	0.0159	0.1750
CIDMFIHK[x]SAELYKNPK	7	0	2093.043703	0.0159	0.2700
EKQNTPVLFDSK[x]EAVLK	11	0	1945.051948	0.0159	0.2700
KTELFK[x]ASTSAK	5	0	1309.724101	0.0158	0.1900
GTMK[x]VELYEIQLISEGQPVEGRLLR	3	0	2857.537024	0.0158	0.3950
TDLNHENLK[x]GGDDLDPNYVLSSRVR	8	0	2826.389513	0.0158	0.3950
K[x]TQIAGGHDIIGPFHVITR	0	0	2059.132592	0.0158	0.3000
N[x]SSSDMAYTSMFKGNQKVVK	0	0	2221.050634	0.0158	0.3150
LGSTAIGVKTK[x]DAVVLGVEK	10	0	1984.156741	0.0158	0.3150
NIRIHAYVK[x]VLTLSLMEELHK	8	0	2506.409261	0.0157	0.3300
MSSKSSLELANNAVK[x]SNDIEK	14	0	2264.131715	0.0157	0.3300
AVYDTAVVQEDPEK[x]WK	13	0	1876.920608	0.0156	0.2500
SLNNLNTIDIDANLEK[x]LLIFEKQVR	15	0	2912.596978	0.0156	0.3900
GCLMFGPPGTGK[x]TLLAR	11	0	1774.922143	0.0156	0.2650
M[x]TMVYSDNTSIITSAGGLMALLDEQER	0	0	2945.381905	0.0156	0.4200
MSSKDISSK[x]SPSGNDALNDK	8	0	2079.974162	0.0155	0.3100
DLK[x]LKWSDER	2	0	1288.677488	0.0155	0.1550
IQYVGK[x]QDPK	5	0	1174.634566	0.0155	0.1550
ILYVNNAKSQEEAIENIK[x]CTR	17	0	2492.269200	0.0155	0.3250
TTQLEEANSK[x]LGYIFGADYPK	9	0	2344.158584	0.0155	0.3250
CNKFFYILYFELYK[x]IAQDTLAR	13	0	2815.440615	0.0155	0.3400
MELLEQYNVIHDHQEERMQK[x]LLR	19	0	2951.474439	0.0154	0.3550
AMEQQDIK[x]PTVQNGEVSANAEQK	7	0	2514.201910	0.0154	0.3550
VGSALVGSQTK[x]VALEIHAQYELR	10	0	2468.338601	0.0154	0.3550
K[x]VAEQNENPTVGSAQKMIQDEAQK	0	0	2642.296866	0.0154	0.3700
TRLLENDIK[x]VMK	8	0	1458.822760	0.0154	0.1850
LTGDTNGALDK[x]LEEIGVADQYKVSK	10	0	2663.365262	0.0154	0.3850
ENEQKIK[x]TLSMEK	6	0	1576.812980	0.0154	0.2000
YEVGAEYIK[x]KVIAR	8	0	1637.914013	0.0154	0.2150
YTVGQGYTK[x]AAWFEK	8	0	1747.856893	0.0153	0.2300
VEFK[x]MGNGKMVEISR	3	0	1723.874862	0.0153	0.2300
DQIGEEK[x]TILQSLLQR	6	0	1870.015898	0.0153	0.2450
SIK[x]GYTLPPHCSRGER	2	0	1856.931459	0.0153	0.2450
N[x]SIVSKYTQSTNNDDPK	0	0	1909.901659	0.0153	0.2600
LSGVVEGIFQKCYAK[x]NEWR	14	0	2283.146914	0.0153	0.2900
MYGGVREPLK[x]EVVQFVGSR	9	0	2150.130540	0.0153	0.2900
SLQSVGQIIGEVLK[x]QLDSER	13	0	2198.190551	0.0153	0.3050
TSASIDFDSNFLNSMIKK[x]NEEK	17	0	2517.205601	0.0152	0.3350
TLDSNSLTHEKIEFATITK[x]DTTK	18	0	2592.328152	0.0152	0.3500
DK[x]LVLKEVFLSFHNLVGR	1	0	2113.204692	0.0150	0.2700
M[x]NSIVSKYTQSTNNDDPK	0	0	2040.942138	0.0150	0.2700
GIK[x]GIESEAYESVLDLAK	2	0	1921.004331	0.0150	0.2700
SDYYMASTYTK[x]K	10	0	1456.654367	0.0150	0.1800
K[x]ELFDCLKIMR	0	0	1451.762804	0.0150	0.1650
KEPPVYTPPK[x]DK	9	0	1397.755400	0.0150	0.1800
AELDK[x]IGLSKIR	4	0	1341.797930	0.0150	0.1800
KK[x]AQSGPDASAK	1	0	1186.630541	0.0150	0.1800
ASK[x]GSNDDEMK	2	0	1180.502961	0.0150	0.1650
QVK[x]LLFIEK	2	0	1116.690625	0.0150	0.1350
SGVK[x]LENVK	3	0	972.560345	0.0150	0.1350
LYNK[x]FK	3	0	811.459186	0.0150	0.0900
MRK[x]LAR	2	0	773.469370	0.0150	0.0900
M[x]SGYDR	0	0	727.295891	0.0150	0.0900
E[x]IINR	0	0	643.365291	0.0150	0.0750
SAK[x]GTK	2	0	590.338744	0.0150	0.0900
AK[x]SAK	1	0	503.306720	0.0150	0.0750
FPLGNVWGLPMTNASHLGYQHLCTGK[x]K	25	0	3025.505345	0.0150	0.4050
FKLNYK[x]PEEEYPDLSKHNNHMAK	5	0	2831.369969	0.0150	0.3450
EPLK[x]EVVQFVGSRFNSNAIAAVATK	3	0	2674.444120	0.0150	0.3750
SSELPEVHLSMTRK[x]GVVALVEDK	13	0	2523.336549	0.0150	0.3450
INHEHFMDGILEVQMRK[x]SK	16	0	2311.156430	0.0150	0.2850
K[x]HFEQVINEKHEDALAK	0	0	2035.048591	0.0150	0.2550
IMRDVITELPDAK[x]YYR	12	0	1982.029438	0.0150	0.2400
QSK[x]YTYDRGTTAVLK	2	0	1729.899815	0.0150	0.2250
VIGSELVQK[x]YVGEGAR	8	0	1703.920551	0.0150	0.2400
LKPLIEK[x]GGDWERK	6	0	1667.935808	0.0150	0.2100
EK[x]VLKTK	1	0	844.538158	0.0150	0.1050
K[x]LDVAKR	0	0	828.518092	0.0150	0.1050
K[x]INANEK	0	0	815.450075	0.0150	0.1050
GTEVEK[x]ITIKVHVSEVLGDIR	5	0	2321.295344	0.0148	0.3100
LAEGESEEVK[x]AYMDPHR	9	0	1959.899550	0.0147	0.2500
ISWYTK[x]IVDELDLR	5	0	1749.930053	0.0146	0.2050
FFEKEDVQSLK[x]LK	10	0	1609.871482	0.0146	0.1900
EK[x]ASKGSNDDEMK	1	0	1437.640504	0.0146	0.1900
M[x]EQKPEVDYSEK	0	0	1481.670742	0.0146	0.1750
K[x]LEFPLPNEEAR	0	0	1441.756460	0.0146	0.1750
EFPDLGVLEGK[x]R	10	0	1358.719350	0.0146	0.1750
TLLYGK[x]RFFPYYVYTTVAGIDK	5	0	2614.383428	0.0145	0.3200
VDK[x]NWSKIYDFPLFQGIFIR	2	0	2485.315688	0.0145	0.2900
SRTLASLQK[x]R	8	0	1158.683243	0.0145	0.1450
TYEAALEVIKNMGTVVDLLIENK[x]ASALL	22	0	3017.635728	0.0145	0.4050
DAFALAK[x]EKSPAIIFIDELDAIGTK	6	0	2675.442056	0.0144	0.3600
LTQLLSQIK[x]EEQGDIK	8	0	1842.009751	0.0144	0.2300
IKILFSDVK[x]AMTTGLR	8	0	1792.027986	0.0144	0.2300
DISSK[x]SPSGNDALNDK	4	0	1646.774679	0.0144	0.2300
DEEWPPK[x]M	6	0	1030.442937	0.0144	0.1150
LVK[x]ERQAR	2	0	998.598459	0.0144	0.1150
TVYQISELESLLRSSHIITK[x]ELK	19	0	2686.490399	0.0143	0.3300
SMAIDK[x]DIRWELIAR	5	0	1815.966450	0.0143	0.2150
ANWCDK[x]RYNLASLHDDTLLDM	5	0	2550.163024	0.0143	0.3000
HGGYK[x]PTDKHKTDLNHENLK	4	0	2331.171880	0.0143	0.2850
NSDYKETLIFK[x]CIDMFIHK	10	0	2401.180912	0.0142	0.2700
A[x]KVAEQNENPTVGSAQKMIQDEAQK	0	0	2713.333976	0.0142	0.3550
K[x]KAQSGPDASAK	0	0	1186.630541	0.0142	0.1700
LGSTLK[x]SIMLYLMVQSVNSELK	5	0	2453.327233	0.0141	0.3100
DYYTKQSK[x]ATR	7	0	1359.678214	0.0141	0.1550
KNEEK[x]LAEFDK	4	0	1349.682631	0.0141	0.1550
VFAMGDK[x]TYLGLTGLATDVQTLYELFR	6	0	3021.552004	0.0141	0.3800
HVFPITK[x]GIGCVMTGSIADAR	6	0	2229.139719	0.0140	0.2950
GGNMK[x]EVFRR	4	0	1192.613451	0.0140	0.1400
SSSDMAYTSMFK[x]GNQKVVK	11	0	2107.007711	0.0139	0.2650
S[x]FLELTEVWGKPQK	0	0	1660.882380	0.0139	0.1950
QGITEAYNQK[x]AVEK	9	0	1577.804860	0.0139	0.1950
GIKGIESEAYESVLDLAK[x]ICDVR	17	0	2564.315479	0.0139	0.3200
VGCDRNK[x]YAIQLPLPPK	6	0	1968.061404	0.0138	0.2350
DGLEDDMPALADEEFEK[x]MDRR	16	0	2481.078690	0.0138	0.2900
AK[x]VAEQNENPTVGSAQKMIQDEAQK	1	0	2713.333976	0.0138	0.3450
WNSKVDK[x]PDGTMDYDSMDNIFFAK	6	0	2823.251891	0.0138	0.3300
LYQVEYAFK[x]AFNNAGITSVGVTGK	8	0	2576.327369	0.0138	0.3300
NK[x]YAIQLPLPPK	1	0	1380.812854	0.0138	0.1650
TDTK[x]TIEAITFK	3	0	1366.734330	0.0138	0.1650
FRKPIGATWK[x]TTQLEEANSK	9	0	2304.222519	0.0137	0.2750
EK[x]VAFILDQVRLFLLR	1	0	1959.166855	0.0137	0.2200
AK[x]WSTAETLTNNKIDR	1	0	1846.953636	0.0137	0.2200
NLIRLAK[x]R	6	0	982.639929	0.0137	0.1100
KLGVK[x]PPK	4	0	865.574877	0.0137	0.1100
DYVIQSDLMSAARK[x]VADLK	13	0	2122.109136	0.0137	0.2600
HK[x]TPDKGYGHR	1	0	1294.653005	0.0136	0.1500
EIK[x]IIYSDIDVDPVKPEHVGKVVLK	2	0	2832.599943	0.0136	0.3400
AIEDAQELNGEHEILEAMK[x]NK	18	0	2381.153176	0.0136	0.2850
RFCVGLQK[x]IEEIFK	7	0	1765.954825	0.0136	0.1900
MVCK[x]IWK	3	0	963.503367	0.0136	0.0950
VGIK[x]PPK	3	0	737.479921	0.0136	0.0950
VAQTTYKK[x]IYNEYPPTK	7	0	2043.067597	0.0135	0.2300
K[x]AMVNIDTIDNKVATTM	0	0	1863.943328	0.0135	0.2300
DTTK[x]NKMVCK	3	0	1223.600166	0.0135	0.1350
YVVDISPDIDIK[x]EIKPNIR	11	0	2226.225875	0.0134	0.2550
K[x]SQNVQEQLNEWGSNITELLGK	0	0	2514.271310	0.0134	0.2950
IDPSVTMMQVEEK[x]PDVTYGDVGGCK	12	0	2754.254924	0.0134	0.3350
ARK[x]TQIAGGHDIIGPFHVITR	2	0	2286.270805	0.0133	0.2800
IFTIHTSK[x]MNLGEDVNLEELIQCK	7	0	2831.419614	0.0133	0.3200
LVGWYHTGPQLRPSDLEINNLLK[x]K	22	0	2790.517949	0.0133	0.3200
K[x]LPNIEEATFDK	0	0	1403.729579	0.0133	0.1600
QIAK[x]FVVSLGER	3	0	1345.771718	0.0133	0.1600
VADLK[x]K	4	0	672.416990	0.0133	0.0800
SYATGPYARELAAIK[x]EDTEAVLK	14	0	2495.290650	0.0133	0.3050
ERAEAGLALSLIVK[x]ALSIEGDDK	13	0	2397.311385	0.0133	0.3050
SSEQANLYERK[x]TLVAHAVLK	10	0	2256.222519	0.0132	0.2650
SVEISALASK[x]NRLHQLR	9	0	1921.085644	0.0132	0.2250
LK[x]PLIEKGGDWERK	1	0	1667.935808	0.0132	0.1850
SIMLYLMVQSVNSELK[x]LLSSAK	15	0	2453.327233	0.0132	0.2900
MPFGNTHNK[x]FK	8	0	1319.644415	0.0132	0.1450
GSNDDEMK[x]IDK	7	0	1250.544822	0.0132	0.1450
SVQPTAK[x]TVQK	6	0	1185.671676	0.0132	0.1450
SSSDMAYTSMFKGNQK[x]VVK	15	0	2107.007711	0.0132	0.2500
VGIK[x]PPKGVLLYGPPGTGK	3	0	1877.113761	0.0132	0.2500
IIYSDIDVDPVK[x]PEHVGKVVLKNK	11	0	2704.516220	0.0131	0.3150
K[x]ELFDCLK	0	0	1051.537166	0.0131	0.1050
DCISGWGCVVYVITADK[x]CIKR	16	0	2499.207134	0.0131	0.2750
QGSATVGLVSKTHAVLVALK[x]R	19	0	2134.258512	0.0131	0.2750
EYLEK[x]NWKEGLSR	4	0	1650.836493	0.0131	0.1700
NPPPLDEGDIELLK[x]SYATGPYAR	13	0	2515.259352	0.0130	0.3000
AVENASTCIGIKCEDGVILALEK[x]VVTSK	22	0	3003.561908	0.0130	0.3650
TLEVLYLKMHNNHAK[x]SLPPEEYDEK	14	0	2997.490468	0.0130	0.3250
QYQEVVK[x]QGDVLLNK	6	0	1759.946763	0.0130	0.1950
FGDGIQIAQLALK[x]HR	12	0	1665.931391	0.0130	0.1950
TFHILEPK[x]EK	7	0	1240.681514	0.0130	0.1300
LIQIRVK[x]LEK	6	0	1238.807376	0.0130	0.1300
QVMEEK[x]LDSK	5	0	1205.596130	0.0130	0.1300
GIDLK[x]SIAEK	4	0	1072.612770	0.0130	0.1300
K[x]NEEK	0	0	646.328572	0.0130	0.0650
TLDQIAAK[x]LYFYYILFFEKCNR	7	0	2815.440615	0.0130	0.2850
NK[x]ELISVSAASKILSNITYSYK	1	0	2428.321223	0.0130	0.2850
ATDDDRWK[x]TLSK	7	0	1434.710239	0.0129	0.1550
SVEISALASK[x]NR	9	0	1273.698949	0.0129	0.1550
KCLTDLEDEAPAK[x]DILLDMSR	12	0	2432.192593	0.0129	0.2700
ETLIFK[x]CIDMFIHK	5	0	1793.920748	0.0129	0.1800
SSCK[x]IVFRSELQDK	3	0	1695.861321	0.0129	0.1800
LGVK[x]PPK	3	0	737.479921	0.0129	0.0900
NKISWYTK[x]IVDELDLR	7	0	1992.067931	0.0128	0.2050
NLQVAKSLDK[x]QMVEER	9	0	1886.988302	0.0128	0.2050
DESRGVMTLGFDLIK[x]R	14	0	1835.956278	0.0128	0.2050
V[x]NQIESQMAMAEKLIQIRVK	0	0	2328.265640	0.0127	0.2550
TLSMEK[x]HTELR	5	0	1343.686669	0.0127	0.1400
IDLTRIVK[x]SAK	7	0	1242.765906	0.0127	0.1400
EYLEKNWK[x]EGLSR	7	0	1650.836493	0.0127	0.1650
K[x]ILFENPDEATKR	0	0	1559.830681	0.0127	0.1650
ILFENPDEATK[x]RK	10	0	1559.830681	0.0127	0.1650
VADLKK[x]LEGTIDYQK	5	0	1719.940617	0.0127	0.1900
ITIK[x]VHVSEVLGDIR	3	0	1677.977670	0.0127	0.1900
QGDTK[x]INHEHFMDGILEVQMRK	4	0	2625.279050	0.0125	0.2750
K[x]AMVNIDTIDNK	0	0	1360.701983	0.0125	0.1500
D[x]GIQDIMPSQAK	0	0	1301.628489	0.0125	0.1500
M[x]SRSYDSR	0	0	1000.439581	0.0125	0.1000
HK[x]TPDK	1	0	724.386752	0.0125	0.0750
TLPPELK[x]GEALGNSEHIRCCHNSFAR	6	0	2992.439448	0.0125	0.3250
HK[x]FQDILLGAGQAIKAGNR	1	0	2036.127841	0.0124	0.2350
LAAEDHK[x]FVIHQEENKR	6	0	2063.054738	0.0124	0.2100
QILDCIVNLSEPAK[x]K	13	0	1726.928669	0.0123	0.1850
LMTEFVDQVDDVVK[x]YEIDKTLAGVTR	13	0	2983.521097	0.0123	0.3200
VSEVLNSEDITGIQEK[x]STDLRALR	15	0	2672.397956	0.0123	0.2950
LWK[x]QLTDALIVFFDTPETVPLR	2	0	2601.420538	0.0123	0.2700
SSTAAK[x]TFLEK	5	0	1181.629146	0.0123	0.1350
RTLDQIAAK[x]LYFYYILFFEK	8	0	2541.367053	0.0123	0.2450
DCISGWGCVVYVITADK[x]CIK	16	0	2343.106032	0.0123	0.2450
NAYVINLKQIAK[x]FVVSLGER	11	0	2261.289476	0.0123	0.2450
QGAMIAQAMILTQHNDQLNSK[x]VSGIRK	20	0	2951.543182	0.0122	0.3300
IIYSDIDVDPVK[x]PEHVGK	11	0	2023.062511	0.0122	0.2200
IWK[x]VMCKNK	2	0	1205.641245	0.0122	0.1100
FATLQKSK[x]R	7	0	1077.629423	0.0122	0.1100
DYCAFVQHLK[x]VNADTELVHLR	9	0	2527.264057	0.0121	0.2550
EIK[x]IIYSDIDVDPVKPEHVGK	2	0	2393.284112	0.0121	0.2550
WK[x]VETQEAAVVDYPDRYYK	1	0	2359.148355	0.0121	0.2300
AASLLK[x]VNMENLIVTDLGK	5	0	2028.128811	0.0121	0.2300
YEAK[x]AIGSGSEPAKSELVK	3	0	1963.026127	0.0121	0.2300
EK[x]ADAAFLRLVK	1	0	1359.787367	0.0121	0.1450
K[x]LEFPLPNEEARVGILR	0	0	1980.115548	0.0121	0.2050
AANVLAFQSTTK[x]TLALK	11	0	1776.014446	0.0121	0.2050
ADPLDERLSGVVEGIFQK[x]CYAK	17	0	2494.252490	0.0120	0.2650
EFHK[x]DMTLEEAEVLILKVLR	3	0	2412.308550	0.0120	0.2400
DVEFLHSDK[x]IDTIVK	8	0	1757.919882	0.0120	0.1800
K[x]ASLLTREDLTDEEK	0	0	1746.899873	0.0120	0.1800
VMCK[x]NKTDTK	3	0	1223.600166	0.0120	0.1200
TK[x]LVK	1	0	587.400615	0.0120	0.0600
VSTK[x]K	3	0	561.348581	0.0120	0.0600
TLPPELK[x]GEALGNSEHIR	6	0	1960.037693	0.0119	0.2150
GGDEWKIEPLK[x]LK	10	0	1511.834706	0.0119	0.1550
VATEKDFLDAVQK[x]VVK	12	0	1788.998462	0.0119	0.1900
IVK[x]SAKAK	2	0	843.554142	0.0119	0.0950
NEDDIEDIAALWMK[x]RISHR	13	0	2311.137804	0.0118	0.2250
YQLYGYRTNTNNSILFAALSK[x]SLVR	20	0	2891.529239	0.0118	0.2950
NLTDETKNK[x]HCLIK	8	0	1712.887868	0.0118	0.1650
EKSLLAHK[x]GGHVVR	7	0	1529.878966	0.0118	0.1650
VLIDCNK[x]FDSIDLNPAR	6	0	1988.998865	0.0118	0.2000
K[x]LWKQLTDALIVFFDTPETVPLR	0	0	2729.515494	0.0117	0.2700
GEK[x]VEDAPENNSFRSWIGAYLAK	2	0	2580.260747	0.0117	0.2700
YTISGGGLYTDADK[x]GLATMGMGYLGSTGK	13	0	2884.362162	0.0117	0.3400
ALTCK[x]MPGTLLPGPGKGYIGDPIK	4	0	2483.327901	0.0117	0.2800
INADHK[x]LNSLPLLQQLVK	5	0	2043.183957	0.0117	0.2100
LEEAMK[x]ITTDAFTSAGER	5	0	1968.946163	0.0117	0.2100
K[x]MSAQSCACMVR	0	0	1427.614109	0.0117	0.1400
K[x]NLLNPLIEDSR	0	0	1410.783007	0.0117	0.1400
DSYLIIDK[x]LPSEYDSR	7	0	1912.941734	0.0116	0.1850
VVK[x]VDAQDFLKVAETR	2	0	1817.004608	0.0116	0.1850
ATLTGMKIDVLFSK[x]IR	13	0	1792.027986	0.0116	0.1850
NLLLQEK[x]GFPTPK	6	0	1483.839792	0.0115	0.1500
VQNEVTLSPEQLRIQYVGK[x]QDPK	18	0	2668.418299	0.0115	0.2650
LMGQINK[x]MPLLQSSVALLGQKIR	6	0	2537.454825	0.0115	0.2650
DAGK[x]DEFSRK	3	0	1151.557046	0.0115	0.1150
GTCAGEVFMALK[x]GMALGSANEKIEASK	11	0	2769.349823	0.0115	0.3100
KHFEQVINEK[x]HEDALAK	9	0	2035.048591	0.0115	0.1950
FAASK[x]EKQNTPVLFDSK	4	0	1908.994437	0.0115	0.1950
SAPVSDCLSK[x]YPLLSSSCGSQSLK	9	0	2570.235514	0.0115	0.2750
VLSNYMK[x]QEALSSK	6	0	1596.818066	0.0114	0.1600
GVSK[x]DEK	3	0	761.391895	0.0114	0.0800
VNENIGDELLLEQCMKHSTFIITK[x]R	23	0	2987.520717	0.0114	0.2850
YLSENPK[x]TSASIDFDSNFLNSMIKK	6	0	2848.395178	0.0114	0.2850
NKHCLIK[x]MNHGTTTLAFR	6	0	2141.098527	0.0114	0.2050
EAEAAK[x]DEQIEKIDTVIK	5	0	2029.057817	0.0114	0.2050
TYNLISSYIK[x]SVEISALASKNR	9	0	2456.327369	0.0114	0.2500
YGYLAPFHLDLFSLEVLSYDAK[x]YGEK	21	0	3037.511191	0.0113	0.2950
YPGGGPGK[x]TAILPVK	7	0	1453.829229	0.0113	0.1700
LEEIGVADQYK[x]VSKILEHK	10	0	2198.194577	0.0113	0.2150
LHQVEYALEAIK[x]QGSATVGLVSK	11	0	2440.332455	0.0113	0.2600
LFLLRIVAFDQLVK[x]EK	13	0	1931.160709	0.0113	0.1800
YDK[x]LVETSGQIR	2	0	1407.735725	0.0113	0.1350
ENWK[x]YACK	3	0	1097.496365	0.0113	0.0900
LMSK[x]VAEK	3	0	904.505142	0.0113	0.0900
AKSAK[x]IVR	4	0	871.560288	0.0113	0.0900
I[x]INR	0	0	514.322703	0.0113	0.0450
VLVDMESMLVPKPLINK[x]IYDQLNSR	16	0	2914.565879	0.0112	0.2800
YACKILGVVEGQFSRPAK[x]LNDPEDK	17	0	2833.443128	0.0112	0.2800
K[x]TTEEKEATPMEMDEEK	0	0	2024.891743	0.0112	0.1900
L[x]FKSLGSGMDQEKVLNK	0	0	1893.002891	0.0112	0.1900
CVVHLNDASVAAK[x]LLMK	12	0	1868.001115	0.0112	0.1900
ELREVIELPLK[x]NPELFLR	10	0	2207.267680	0.0111	0.2000
NYPLILYLVEGNGQTAK[x]R	16	0	2048.105376	0.0111	0.2000
YKVNLYK[x]FR	6	0	1229.692020	0.0111	0.1000
WSLERK[x]GEK	5	0	1131.603602	0.0111	0.1000
ETEK[x]LAEER	3	0	1103.545814	0.0111	0.1000
MK[x]LSLFSNK	1	0	1066.584449	0.0111	0.1000
T[x]IDNAETMK	0	0	1021.474961	0.0111	0.1000
SSLELANNAVKSNDIEK[x]AIDLYK	16	0	2534.322675	0.0111	0.2550
TDATFIRVIGSELVQK[x]YVGEGAR	15	0	2508.333515	0.0111	0.2550
SPPQISQWDYK[x]YPLVTHFR	10	0	2361.190494	0.0111	0.2100
IDRK[x]VEFGLPDLEGR	3	0	1742.931448	0.0110	0.1650
DREISYPFK[x]R	8	0	1309.677823	0.0110	0.1100
HSTFIITK[x]RK	7	0	1229.724379	0.0110	0.1100
VGVILESQRAANVLAFQSTTK[x]TLALK	20	0	2757.575126	0.0110	0.2850
MHNNHAK[x]SLPPEEYDEKLYNK	6	0	2556.206604	0.0110	0.2300
DPEEEAEMMTK[x]ETTEK	10	0	1896.796787	0.0109	0.1750
GTCAGEVFMALKGMALGSANEK[x]IEASK	21	0	2769.349823	0.0109	0.2950
QTETINWLEK[x]R	9	0	1416.736060	0.0109	0.1200
LELKK[x]ANWCDK	4	0	1403.723052	0.0109	0.1200
YTSLSEEQK[x]MK	8	0	1342.643803	0.0109	0.1200
FIK[x]HADATCVHRLALTK	2	0	1980.072637	0.0109	0.1850
YYK[x]PDLTIDEAVRIMKLCFDELK	2	0	2859.454938	0.0109	0.2500
WNSK[x]VDKPDGTMDYDSMDNIFFAK	3	0	2823.251891	0.0108	0.2600
TTMTNGFLAHKLCIHK[x]NK	15	0	2113.092380	0.0108	0.1950
VEPIPLINGEK[x]RDLRPGR	10	0	2058.169702	0.0108	0.1950
SNNIKENEQK[x]IK	9	0	1443.768084	0.0108	0.1300
MK[x]DAVK	1	0	690.373411	0.0108	0.0650
YVVDISPDIDIKEIK[x]PNIR	14	0	2226.225875	0.0108	0.2050
TLALK[x]YPGGGPGKTAILPVK	4	0	1980.177084	0.0108	0.2150
LTK[x]VGDNTIVGAGGDISDYQQIQRLLEK	2	0	3030.598430	0.0107	0.3000
VLNK[x]GDSGEMSLQK	3	0	1504.755469	0.0107	0.1500
K[x]DWNACK	0	0	920.417393	0.0107	0.0750
TLLYGK[x]R	5	0	849.507194	0.0107	0.0750
GIWHNDNK[x]SFLVWVNEEDHLR	7	0	2607.261750	0.0107	0.2250
IIENEQSAEK[x]NAYVINLKQIAK	9	0	2515.364479	0.0107	0.2350
AEIINSLNLNNDLTDK[x]LAQFEK	15	0	2502.296462	0.0107	0.2350
AVAVVVDPIQSVK[x]GKVVIDAFR	12	0	2309.346986	0.0107	0.2350
QTGQYYGGLK[x]LCVDRR	9	0	1912.957672	0.0106	0.1700
VVKVDAQDFLK[x]VAETR	10	0	1817.004608	0.0106	0.1700
M[x]ATTVKDTMNVDINAIK	0	0	1863.943328	0.0106	0.1800
VETAVLSTTVK[x]AQARAK	10	0	1772.015506	0.0106	0.1800
VDPLVSLMMVEK[x]IPDSTYEMVGGLEK	11	0	2879.436904	0.0106	0.2750
IDRDK[x]LVLK	4	0	1098.676036	0.0106	0.0950
RAVEK[x]LSVEALNSLTGEFK	4	0	2090.137066	0.0105	0.2000
THAVLVALK[x]RNAEELSSYQK	8	0	2256.222519	0.0105	0.2100
K[x]YYSFDNSLK	0	0	1263.613496	0.0105	0.1050
GTK[x]TSETNDR	2	0	1107.515576	0.0105	0.1050
NASVWFLDHNFMESMNEMFK[x]K	19	0	2604.159856	0.0105	0.2200
GDVAASILDK[x]YRTGIATMLTR	9	0	2251.199340	0.0105	0.2200
IDK[x]EDMGSNDK	2	0	1250.544822	0.0105	0.1150
K[x]GTKTSETNDR	0	0	1235.610532	0.0105	0.1150
M[x]SWTTIESDAGVFTDLIENLGVK	0	0	2525.235839	0.0104	0.2400
GVAIDLLEECK[x]NTACSGIIAEVK	10	0	2489.250437	0.0104	0.2400
ILFENPDEATK[x]R	10	0	1431.735725	0.0104	0.1250
NKVLVK[x]VHPEGK	5	0	1346.803351	0.0104	0.1250
EFEIIK[x]GVLCQFR	5	0	1637.859869	0.0104	0.1350
GFICKVVDK[x]DGIR	8	0	1505.802358	0.0104	0.1350
WSTAETLTNNK[x]IDR	10	0	1647.821570	0.0104	0.1450
NKTDTK[x]TIEAITFK	5	0	1608.872208	0.0104	0.1450
ASKGSNDDEMK[x]IDK	10	0	1536.708913	0.0104	0.1450
YLHQSLKYK[x]EDTALR	8	0	1863.984208	0.0103	0.1550
Y[x]TVGQGYTKAAWFEK	0	0	1747.856893	0.0103	0.1550
AIGSGSEPAK[x]SELVK	9	0	1471.788150	0.0103	0.1550
IEASK[x]GLIDRMSTNLR	4	0	1802.967176	0.0103	0.1650
NRQYQEVVK[x]QGDVLLNK	8	0	2030.090787	0.0103	0.1750
K[x]VEFGLPDLEGRAHILR	0	0	1949.084584	0.0103	0.1750
K[x]SRGVILQSDIEEAYAR	0	0	1934.022044	0.0103	0.1750
VLVDMESMLVPK[x]PLINK	11	0	1925.072882	0.0103	0.1750
PPK[x]EDWEKYQKPVDTEEENDK	2	0	2603.202624	0.0102	0.2150
ATHEVLKDEVLFNDK[x]PLPIEMK	14	0	2565.351138	0.0102	0.2250
EVIELPVK[x]HPELFESLGIPQPK	7	0	2498.378342	0.0102	0.2250
AFNNAGITSVGVTGK[x]NCACVISQK	14	0	2495.225954	0.0102	0.2450
MNLGEDVNLEELIQCK[x]DDLSGAEIK	15	0	2832.351989	0.0102	0.2550
K[x]MSAQSCACMVRTLLYGK	0	0	2103.009638	0.0100	0.1800
SMIADK[x]HAIRILAHR	5	0	1730.972539	0.0100	0.1500
VADLK[x]KLEGTIDYQK	4	0	1719.940617	0.0100	0.1500
EHFK[x]ELVSK	3	0	1115.597456	0.0100	0.0900
GIESEAYESVLDLAK[x]ICDVRSILR	14	0	2735.416246	0.0100	0.2400
DAFALAKEK[x]SPAIIFIDELDAIGTK	8	0	2675.442056	0.0100	0.2500
DDGLEDDMPALADEEFEK[x]MDRR	17	0	2596.105628	0.0100	0.2200
TYNLISSYIKSVEISALASK[x]NR	19	0	2456.327369	0.0100	0.2200
QILDCIVNLSEPAKK[x]SGFEK	14	0	2275.188107	0.0100	0.2000
DVCIK[x]LGLDSEESAEYIVAK	4	0	2238.108857	0.0100	0.2000
GVVALVEDKTK[x]SVALGGITK	10	0	1984.156741	0.0100	0.2000
SDYYMASTYTKK[x]INVK	11	0	1910.944711	0.0100	0.1600
G[x]GLGYPEDAIGKTKLVK	0	0	1744.972250	0.0100	0.1700
G[x]LGYPEDAIGKTKLVK	0	0	1687.950789	0.0100	0.1600
LIK[x]KSSEQANLYER	2	0	1677.904901	0.0100	0.1400
VMK[x]SEFQRLTHEK	2	0	1631.845282	0.0100	0.1300
RK[x]LPNIEEATFDK	1	0	1559.830681	0.0100	0.1300
M[x]NSTEEIDLYNR	0	0	1483.661239	0.0100	0.1200
LKGYQTIELDK[x]K	10	0	1434.808159	0.0100	0.1200
K[x]QLLIDGANVLR	0	0	1338.798265	0.0100	0.1200
K[x]SSEQANLYER	0	0	1323.641830	0.0100	0.1100
TMGKNK[x]VLVK	5	0	1116.668841	0.0100	0.1000
VVLK[x]NKGTMK	3	0	1116.668841	0.0100	0.1000
SDISK[x]SSM	4	0	853.385092	0.0100	0.0800
AEAK[x]DVAK	3	0	830.449740	0.0100	0.0800
LRWK[x]R	3	0	757.471088	0.0100	0.0500
K[x]QYSAK	0	0	723.391504	0.0100	0.0600
DK[x]LVLK	1	0	714.463938	0.0100	0.0600
ATINMIK[x]LFDMDEMGGLYQLNLQTTR	6	0	3015.486641	0.0098	0.2550
SQNVQEQLNEWGSNITELLGK[x]LEKVR	20	0	3011.567466	0.0098	0.2550
YKLHSEK[x]VSLMDYLASSNISQLTGTK	6	0	2912.495219	0.0098	0.2550
SVGIK[x]AQLQAQHSMQIMTADLNGINR	4	0	2823.448227	0.0098	0.2550
EDK[x]EGVVNTIAFAIRLTGDTNGALDK	2	0	2746.413605	0.0098	0.2550
SLNNLNTIDIDANLEKLLIFEK[x]QVR	21	0	2912.596978	0.0098	0.2450
Q[x]IAIVVNQNWYCANTKYVTGPKNK	0	0	2808.437985	0.0098	0.2350
V[x]GVFKNVSGNVLSEIKNNWQIER	0	0	2629.397507	0.0098	0.2250
MHNNHAKSLPPEEYDEK[x]LYNK	16	0	2556.206604	0.0098	0.2050
K[x]HLGHVTLETVTHNIPTPWVR	0	0	2434.323230	0.0098	0.2050
VVGQLLEKLKPLIEK[x]GGDWER	14	0	2406.363362	0.0098	0.2050
KTLVAHAVLK[x]VGSALVGSQTK	9	0	2106.252365	0.0098	0.2050
LKVELAK[x]QNLFVPTSDK	6	0	1929.093418	0.0097	0.1650
SNPVFAENDEKGEK[x]R	13	0	1718.822295	0.0097	0.1450
HIIMFDCK[x]ILEFTK	7	0	1793.920748	0.0096	0.1350
LIKK[x]SSEQANLYER	3	0	1677.904901	0.0096	0.1350
NELEK[x]LNFSSLKMK	4	0	1679.891560	0.0096	0.1350
NK[x]TDTKTIEAITFK	1	0	1608.872208	0.0096	0.1350
ILLDLVYAFIK[x]SNQATTSTDRQVK	10	0	2723.485647	0.0096	0.2300
EDSSPCGYIIRILSGEQTVK[x]YDR	19	0	2685.306702	0.0096	0.2200
I[x]AIVVNQNWYCANTKYVTGPKNK	0	0	2680.379413	0.0096	0.2200
YDK[x]TEDDIKSLQSVGQIIGEVLK	2	0	2577.353638	0.0096	0.2200
S[x]WTTIESDAGVFTDLIENLGVK	0	0	2394.195360	0.0095	0.2100
KFRK[x]PIGATWK	3	0	1330.787310	0.0095	0.1050
KLEGTIDYQK[x]L	9	0	1306.713204	0.0095	0.1050
IVCFMLNEK[x]LNQQSVLLPLLK	8	0	2499.395584	0.0095	0.2000
NYPLILYLVEGNGQTAK[x]RSR	16	0	2291.238503	0.0095	0.1900
TMGK[x]NKVLVK	3	0	1116.668841	0.0095	0.0950
SLLTGK[x]HAIR	5	0	1094.655970	0.0095	0.0950
YEAFEK[x]ADSCILDLTGAFR	5	0	2205.041118	0.0095	0.1800
IIRGAIESYK[x]VVDASIVSK	9	0	2047.167638	0.0095	0.1800
ENRHK[x]FQDILLGAGQAIK	4	0	2037.111857	0.0094	0.1700
FMLKLGVK[x]R	7	0	1090.668450	0.0094	0.0850
FMLK[x]LGVKR	3	0	1090.668450	0.0094	0.0850
EDTEAVLK[x]R	7	0	1059.555986	0.0094	0.0850
YK[x]LHSEKVSLMDYLASSNISQLTGTK	1	0	2912.495219	0.0094	0.2450
MHNNHAK[x]SLPPEEYDEK	6	0	2037.921346	0.0094	0.1600
KTTEEK[x]EATPMEMDEEK	5	0	2024.891743	0.0094	0.1600
NIPKEIKIIYSDIDVDPVK[x]PEHVGK	18	0	2845.558807	0.0094	0.2350
ALTCK[x]MPGTLLPGPGK	4	0	1639.878887	0.0094	0.1500
NK[x]PGVYTK	1	0	905.497023	0.0094	0.0750
LDRK[x]LEFPLPNEEAR	3	0	1825.968559	0.0093	0.1400
MSTLDLNHLADLYDRK[x]DWNACK	15	0	2678.257980	0.0093	0.2050
RHQGVLEIEFMIDHNMK[x]DGTQR	16	0	2653.285197	0.0093	0.2050
SCALFANQAATRALTLK[x]TGPPGPPCGGK	16	0	2840.442413	0.0093	0.2600
D[x]GLEDDMPALADEEFEKMDRR	0	0	2481.078690	0.0093	0.1950
AVNARALTCK[x]MPGTLLPGPGK	9	0	2151.165540	0.0093	0.1950
QPEDK[x]LR	4	0	884.471536	0.0093	0.0650
K[x]ALSSLK	0	0	745.469750	0.0093	0.0650
VLKLTLEAMDLEIVEK[x]EHFK	15	0	2384.302404	0.0093	0.1850
NSIVSKYTQSTNNDDPK[x]K	16	0	2037.996615	0.0092	0.1650
DDINLDEASAMAVK[x]FLSK	13	0	1965.971650	0.0092	0.1650
LGITFAHVTAAK[x]NNSWAK	11	0	1928.026739	0.0092	0.1650
VLSNYMKQEALSSK[x]TLFTRPIPVR	13	0	2777.526069	0.0092	0.2200
R[x]FANNDEIHPSK	0	0	1426.695258	0.0092	0.1100
GSNDDEMK[x]IDKK	7	0	1378.639778	0.0092	0.1100
SLLAHK[x]GGHVVR	5	0	1272.741423	0.0092	0.1100
G[x]VFKNVSGNVLSEIKNNWQIER	0	0	2530.329098	0.0091	0.2000
IMK[x]LCFDELKK	2	0	1423.756658	0.0091	0.1000
VCAITPDIGMVYSGMGPDFRVLVDK[x]SR	24	0	2982.476411	0.0091	0.2450
FLHDKNSDYK[x]ETLIFK	9	0	1997.025735	0.0091	0.1450
Q[x]YTVGQGYTKAAWFEK	0	0	1875.915465	0.0091	0.1450
QTLNK[x]IALDEQIQALK	4	0	1825.030821	0.0091	0.1450
SLYFATPGNTSFK[x]TDM	12	0	1778.818457	0.0091	0.1450
TAHAIYRK[x]FDQLTQALNVAIR	7	0	2428.333793	0.0090	0.1900
LPLYTNFVNSFRPNINQLK[x]AVYMGLK	18	0	3039.636674	0.0090	0.2350
CFCAHNSRIAGEHLSNGEK[x]PLLTPEK	18	0	2964.433301	0.0090	0.2350
TIPPLTTVKGSDAAPQASK[x]K	18	0	2009.115605	0.0090	0.1800
M[x]SFLELTEVWGKPQK	0	0	1791.922859	0.0090	0.1350
VETAVLSTTVK[x]AQAR	10	0	1572.883440	0.0090	0.1350
ELVSK[x]ASPIAGSEGK	4	0	1471.788150	0.0090	0.1350
IITK[x]EGVETR	3	0	1144.645129	0.0090	0.0900
Q[x]DRGK	0	0	602.313592	0.0090	0.0450
VLK[x]TK	2	0	587.400615	0.0090	0.0450
VDDLLTTQAEAK[x]GAGFLLFMLNALR	11	0	2706.441342	0.0090	0.2250
K[x]EITPDIFAAIAIINEADR	0	0	2099.126168	0.0089	0.1700
APALDGALQGVIQFMK[x]SCALFANQAATR	15	0	2948.499924	0.0089	0.2500
VTSK[x]LLEQEESAEK	3	0	1589.814754	0.0089	0.1250
EALEK[x]TEEK	4	0	1075.539667	0.0089	0.0800
SAVIK[x]TSTR	4	0	961.555594	0.0089	0.0800
TMLELLNQLDGFEATKNIK[x]VIMATNR	18	0	2962.561853	0.0088	0.2300
NTWNSTLETAK[x]AK	10	0	1462.741537	0.0088	0.1150
EKASK[x]GSNDDEMK	4	0	1437.640504	0.0088	0.1150
NEEGIIEFTK[x]TPNDTQK	9	0	1962.953358	0.0088	0.1500
KPPVQPLAYK[x]SATPFRK	9	0	1927.104259	0.0088	0.1500
DCISGWGCVVYVITADKCIK[x]R	19	0	2499.207134	0.0088	0.1850
LSVEALNSLTGEFK[x]GKYYPLK	13	0	2356.267737	0.0088	0.1850
NIPKEIK[x]IIYSDIDVDPVKPEHVGK	6	0	2845.558807	0.0088	0.2200
VIAGLVATNGAVGLK[x]YYEENSLTSK	14	0	2596.374708	0.0088	0.2200
MSSK[x]DISSKSPSGNDALNDK	3	0	2079.974162	0.0088	0.1750
S[x]RSYDSRTTIFSPEGR	0	0	1857.896851	0.0088	0.1400
SSSDMAYTSMFK[x]GNQK	11	0	1780.775938	0.0088	0.1400
RNAEELSSYQK[x]K	10	0	1451.736786	0.0088	0.1050
SETMK[x]YYLPKGK	4	0	1443.743119	0.0088	0.1050
VGKSAVIK[x]TSTR	7	0	1245.740419	0.0088	0.1050
INVK[x]FFEK	3	0	1023.575269	0.0088	0.0700
AK[x]SAKIVR	1	0	871.560288	0.0088	0.0700
SLK[x]R	2	0	502.322703	0.0088	0.0350
AIDLYK[x]EVLNKGVSK	5	0	1675.950788	0.0087	0.1300
M[x]STLDLNHLADLYDRKDWNACK	0	0	2678.257980	0.0086	0.1900
MILELTNHLEELKK[x]YINR	13	0	2256.229913	0.0086	0.1550
NHASIDKMK[x]SLSEQYTER	8	0	2136.026865	0.0086	0.1550
YGLQGPTWLVHK[x]ENAINK	11	0	2067.090061	0.0086	0.1550
YLYSSEENTK[x]AGALLGIGVTNVAVR	9	0	2624.380854	0.0086	0.2150
ELFDPIISDRHGGYKPTDK[x]HK	18	0	2452.249792	0.0086	0.1800
LYNK[x]FKTNHGNPFM	3	0	1709.834718	0.0086	0.1200
SK[x]VLDVR	1	0	815.486459	0.0086	0.0600
MNGASGAELK[x]GVCTEAGMFALRER	9	0	2554.208923	0.0085	0.2050
NSIVSK[x]YTQSTNNDDPK	5	0	1909.901659	0.0085	0.1450
ARQEVAAQK[x]SSEETEDK	8	0	1904.907471	0.0085	0.1450
VLNK[x]GDSGEMSLQKLFK	3	0	1893.002891	0.0085	0.1450
SQK[x]NVISLEISDTSLQPLSTFFAERAK	2	0	3008.581721	0.0085	0.2300
GKSALSTLNGFVEELK[x]AEVR	15	0	2147.158527	0.0085	0.1700
QDLADATVETLK[x]AIEGKIAR	11	0	2141.169090	0.0085	0.1700
LALTKPK[x]GTPGYGPLGVLPK	6	0	2006.192733	0.0085	0.1700
GVVALVEDK[x]TKSVALGGITK	8	0	1984.156741	0.0085	0.1700
VYATMQK[x]LQK	6	0	1208.658670	0.0085	0.0850
LTHEK[x]STMLEKIK	4	0	1556.859536	0.0085	0.1100
ITTGDRLILTENIK[x]TK	13	0	1815.046470	0.0084	0.1350
GEIKK[x]AMVNIDTIDNK	4	0	1787.945046	0.0084	0.1350
V[x]GVFKNVSGNVLSEIK	0	0	1688.946037	0.0084	0.1350
F[x]MTRSEYDRGVNTFSPEGR	0	0	2248.033011	0.0084	0.1600
M[x]DTEMSVNMSDFLHDQATR	0	0	2226.934286	0.0084	0.1600
AANVLAFQSTTK[x]TLALKYPGGGPGK	11	0	2489.364088	0.0084	0.2100
QLIIK[x]EEMMNSIQQAVAK	4	0	2073.096129	0.0083	0.1500
K[x]PIGATWKTTQLEEANSK	0	0	2001.053008	0.0083	0.1500
SFEQKVMK[x]EDNLILR	7	0	1848.976679	0.0083	0.1250
IEPLK[x]LKVLVQGLER	4	0	1734.076651	0.0083	0.1250
TEEQRQPEDK[x]LR	9	0	1527.764059	0.0083	0.1000
VYHAIRNIPK[x]AR	9	0	1436.836379	0.0083	0.1000
DEK[x]SGVKLENVK	2	0	1344.724827	0.0083	0.1000
SQDISINGNSK[x]K	10	0	1289.657479	0.0083	0.1000
KK[x]ELFDCLK	1	0	1179.632121	0.0083	0.0750
K[x]LMELFISK	0	0	1107.636148	0.0083	0.0750
VK[x]AFGR	1	0	676.402010	0.0083	0.0500
ITTDAFTSAGERHIEVGDSVLVK[x]IITK	22	0	2899.565345	0.0083	0.2250
LHNSLEVVFEWDK[x]NDWNGHIR	12	0	2607.261750	0.0083	0.1750
K[x]LIRIDDHIGIAIAGLAPDAR	0	0	2227.279973	0.0083	0.1750
LAEFVNMSK[x]AYHSQYLRLLALQR	8	0	2750.468893	0.0083	0.1900
QTTSNLGHINK[x]PSIQALIHGLGR	10	0	2454.345417	0.0083	0.1900
VFHPITK[x]AVILSDTKPVDKK	6	0	2235.298978	0.0082	0.1650
IDELVSNNEKIWK[x]VMCK	12	0	2105.064830	0.0082	0.1400
M[x]SRSYDSRTTIFSPEGR	0	0	1988.937329	0.0082	0.1400
ETEK[x]LAEERGWDIR	3	0	1730.858680	0.0082	0.1150
MK[x]LSLFSNKENELR	1	0	1707.897707	0.0082	0.1150
SLGSGMDQEK[x]VLNK	9	0	1504.755469	0.0082	0.1150
YEAK[x]AIGSGSEPAK	3	0	1406.704092	0.0082	0.1150
CVVHLNDASVAAKLLMK[x]LSSQNDDK	16	0	2755.399548	0.0082	0.2050
IAGEHLSNGEKPLLTPEK[x]DFSK	17	0	2409.253874	0.0082	0.1800
YLSENPK[x]TSASIDFDSNFLNSMIK	6	0	2720.300222	0.0081	0.1950
AKWSTAETLTNNK[x]IDR	12	0	1846.953636	0.0081	0.1300
K[x]YIPNPVLVIIDVKPK	0	0	1835.128350	0.0081	0.1300
DQKKDK[x]PK	5	0	985.555594	0.0081	0.0650
YK[x]EDTALR	1	0	994.508312	0.0081	0.0650
VLVDK[x]SRK	4	0	943.581415	0.0081	0.0650
S[x]TLDLNHLADLYDRKDWNACK	0	0	2547.217501	0.0081	0.1700
TEDDIK[x]SLQSVGQIIGEVLKQLDSER	5	0	2899.513703	0.0081	0.2100
MEILK[x]IHLEKVSK	4	0	1566.916655	0.0081	0.1050
DVAK[x]MKLSLFSNK	3	0	1479.811862	0.0081	0.1050
NIPK[x]ARASLTAAK	3	0	1339.793514	0.0081	0.1050
DEKYTLYDQNDTK[x]EWLDK	12	0	2303.059269	0.0081	0.1450
LMSK[x]VAEKAQINTQEYGR	3	0	2065.062523	0.0081	0.1450
IYADLK[x]INEDSKLAVNENLASSK	5	0	2534.322674	0.0080	0.1850
HNDLAQLVQQSRPLMANFSKAK[x]SAK	21	0	2781.470679	0.0080	0.2000
M[x]FMTRSEYDRGVNTFSPEGR	0	0	2379.073490	0.0080	0.1600
VNQIESQMAMAEK[x]LIQIRVK	12	0	2328.265640	0.0080	0.1600
LLENDIKVMK[x]SEFQR	9	0	1848.976678	0.0080	0.1200
HIEVGDSVLVK[x]IITK	10	0	1649.971524	0.0080	0.1200
D[x]DGLEDDMPALADEEFEKMDRR	0	0	2596.105628	0.0080	0.1750
DILLDMSRAVNIAFTQDQLLK[x]R	20	0	2559.384166	0.0080	0.1750
VAQTTYK[x]KIYNEYPPTK	6	0	2043.067597	0.0079	0.1350
RQTLNK[x]IALDEQIQALK	5	0	1981.131923	0.0079	0.1350
HPK[x]FEEILTRLR	2	0	1537.872820	0.0079	0.0950
I[x]INRDIGKVVDK	0	0	1368.808828	0.0079	0.0950
K[x]GVVALVEDKTK	0	0	1285.760486	0.0079	0.0950
HVFPITK[x]GIGCVMTGSIADARAQVSR	6	0	2770.436936	0.0079	0.2050
HPELFESLGIPQPK[x]GILLYGPPGTGK	13	0	2744.490007	0.0079	0.2050
M[x]GQAQSGNFSNFGDGANGDNK	0	0	2114.871099	0.0079	0.1650
YASQK[x]RP	4	0	848.450409	0.0079	0.0550
M[x]NSIVSK	0	0	777.405435	0.0079	0.0550
KLWK[x]QLTDALIVFFDTPETVPLR	3	0	2729.515494	0.0078	0.1800
K[x]DSESTEEKEAQAVQR	0	0	1833.870361	0.0078	0.1250
VLVDMESMLVPK[x]PLINKIYDQLNSR	11	0	2914.565879	0.0078	0.1950
DNSSDLQKLLMK[x]VALCANHADSVVK	11	0	2755.399548	0.0078	0.1950
IGSVDRHIGIATTGFIPDGQHIVK[x]R	23	0	2686.466585	0.0078	0.1950
HHFYAK[x]IDRPAQVISFKK	5	0	2184.195523	0.0078	0.1400
MLLTEVHLLESK[x]VYHAIR	11	0	2151.187325	0.0078	0.1400
QGITEAYNQK[x]AVEKLMSR	9	0	2065.062523	0.0078	0.1400
AVEK[x]LSVEALNSLTGEFK	3	0	1934.035964	0.0078	0.1400
ASRPGAAAKLDGK[x]DELWK	12	0	1912.016567	0.0078	0.1400
K[x]AIPLALGLLSASNPQMR	0	0	1879.071243	0.0078	0.1400
K[x]KELFDCLK	0	0	1179.632121	0.0078	0.0700
HSTFIITK[x]R	7	0	1101.629423	0.0078	0.0700
SMAIDK[x]DIR	5	0	1047.538227	0.0078	0.0700
QLEMLDLQEGFIKEDCK[x]SLK	16	0	2423.207516	0.0077	0.1550
NEEGIIEFTK[x]TPNDTQKYSNDK	9	0	2570.213522	0.0077	0.1700
ESQLVDK[x]FFEK	6	0	1368.692468	0.0077	0.0850
SQNVQEQLNEWGSNITELLGK[x]LEK	20	0	2756.397956	0.0077	0.1850
SELQDK[x]SSQQGVEGVLIILKIEDTDK	5	0	2871.507557	0.0077	0.2000
HTELRSFEQK[x]VMK	9	0	1631.845282	0.0077	0.1000
VK[x]AFGRVYATMQK	1	0	1497.812531	0.0077	0.1000
AK[x]WSTAETLTNNK	1	0	1462.741537	0.0077	0.1000
DGIQDIMPSQAK[x]ELK	11	0	1671.850090	0.0077	0.1150
ATTVKDTMNVDINAIK[x]K	15	0	1860.997805	0.0076	0.1300
ATAIGK[x]SSTAAKTFLEK	5	0	1722.951515	0.0076	0.1300
LNYK[x]PEEEYPDLSKHNNHMAK	3	0	2556.206604	0.0076	0.1600
CTKIIENEQSAEK[x]NAYVINLK	12	0	2464.263053	0.0076	0.1600
K[x]IFTIHTSKMNLGEDVNLEELIQCK	0	0	2959.514570	0.0076	0.1900
MSIMEYNGGSCVAMAGK[x]NCVAIASDLR	16	0	2904.305920	0.0076	0.2050
SAQEILCNEPVETYGSFDLK[x]EK	19	0	2556.205265	0.0075	0.1650
TIPPLTTVK[x]GSDAAPQASKK	8	0	2009.115605	0.0075	0.1500
K[x]EPPVYTPPKDK	0	0	1397.755400	0.0075	0.0900
GTTAVLK[x]EDIYK	6	0	1336.723767	0.0075	0.0900
K[x]TREALMEFR	0	0	1279.670628	0.0075	0.0750
GTEVEK[x]ITIK	5	0	1116.638983	0.0075	0.0750
ASDCINLVAK[x]CYMAVEISGASGNMGM	9	0	2748.204818	0.0075	0.1950
WK[x]VETQEAAVVDYPDR	1	0	1904.926754	0.0075	0.1200
TTEEK[x]EATPMEMDEEK	4	0	1896.796787	0.0075	0.1200
MILELTNHLEELK[x]K	12	0	1709.938508	0.0075	0.1050
LFAYPPK[x]SVQPTAK	6	0	1545.855441	0.0075	0.1050
EK[x]SLLAHK	1	0	924.539219	0.0075	0.0600
FATLQK[x]SK	5	0	921.528321	0.0075	0.0600
K[x]QYSAKAK	0	0	922.523570	0.0075	0.0600
VSKQGEIDYEALVK[x]LTDGTNGADLR	13	0	2691.371409	0.0074	0.1850
NKPGVYTK[x]VCNYVNWIQQTIAAN	7	0	2680.343029	0.0074	0.1700
NLNAPK[x]FSFISNVRPKLFAYPPK	5	0	2647.463738	0.0074	0.1700
TIEAITFK[x]TDNHLSSTLEKLSFK	7	0	2622.390357	0.0074	0.1700
TLASLQK[x]RTHALENTFLPSNSAR	6	0	2554.361457	0.0074	0.1700
EIKIIYSDIDVDPVK[x]PEHVGK	14	0	2393.284112	0.0074	0.1550
EIMLRVEPIPLINGEK[x]R	15	0	2006.134566	0.0074	0.1250
ELNLMDPK[x]VPEDIFK	7	0	1786.917438	0.0073	0.1100
GGVHVKLAHLSK[x]HPK	11	0	1606.941898	0.0073	0.1100
SIMEYNGGSCVAMAGK[x]NCVAIASDLR	15	0	2773.265441	0.0073	0.1900
IWK[x]SDEINEVLNK	2	0	1586.830346	0.0073	0.0950
P[x]FGNTHNKFKLNYKPEEEYPDLSK	0	0	2894.423777	0.0073	0.1750
HK[x]TDLNHENLK	1	0	1347.689447	0.0073	0.0800
GGDEWK[x]IEPLK	5	0	1270.655693	0.0073	0.0800
GITVLK[x]PDDDK	5	0	1199.639709	0.0073	0.0800
TELFK[x]ASTSAK	4	0	1181.629146	0.0073	0.0800
ITIK[x]VHVSEVLGDIRSITEFGDTATAK	3	0	2899.565345	0.0072	0.1950
LAHLSK[x]HPK	5	0	1029.608297	0.0072	0.0650
KTLEVLYLK[x]MHNNHAK	8	0	1938.050842	0.0072	0.1150
GGYAEVK[x]QSEVIGLVRTITFDAR	6	0	2508.333515	0.0072	0.1650
LNDPEDK[x]YEALSKHIIMFDCK	6	0	2565.224226	0.0071	0.1500
EDVQSLKLK[x]YYEQK	8	0	1769.919882	0.0071	0.1000
QIK[x]EIKEVIELPVK	2	0	1665.007573	0.0071	0.1000
LVK[x]GRQD	2	0	814.466059	0.0071	0.0500
LDGKDELWK[x]NDDQLTYTYK	8	0	2344.122200	0.0071	0.1350
DQELTEENVSISVIGK[x]DEK	15	0	2132.048371	0.0071	0.1350
LVLDSWEPHTQGVYGTRYK[x]LHSEK	18	0	2842.440095	0.0071	0.1700
DEQIEK[x]IDTVIK	5	0	1429.766355	0.0071	0.0850
K[x]AFGRVYATMQK	0	0	1398.744122	0.0071	0.0850
TNAIVMK[x]DIR	6	0	1159.638269	0.0070	0.0700
K[x]AFGR	0	0	577.333601	0.0070	0.0350
M[x]VLEATMILIDNSEWMINGDYIPTR	0	0	2924.412086	0.0070	0.1750
M[x]SSKSSLELANNAVK	0	0	1577.808228	0.0070	0.1050
SDEINEVLNK[x]YQETQRQS	9	0	2180.034451	0.0069	0.1250
M[x]CSPSATLTHRTMTEKAR	0	0	2076.986596	0.0069	0.1250
A[x]SLLKVNMENLIVTDLGK	0	0	1957.091700	0.0069	0.1250
REAEAAK[x]DEQIEK	6	0	1515.752826	0.0069	0.0900
K[x]DGIQDIMPSQAK	0	0	1429.723444	0.0069	0.0900
DDLSGAEIK[x]AIVSEAGLLALR	8	0	2140.173842	0.0069	0.1450
ATLTGMK[x]IDVLFSKIR	6	0	1792.027986	0.0069	0.1100
K[x]EEMVMLK	0	0	1006.519074	0.0069	0.0550
K[x]TVQYATK	0	0	937.523235	0.0069	0.0550
K[x]LGVKPPK	0	0	865.574877	0.0069	0.0550
AGNRSVMAPLFLHDK[x]YDGR	14	0	2146.074090	0.0068	0.1300
EATPMEMDEEK[x]SQDISINGNSK	10	0	2452.073269	0.0068	0.1500
ELLK[x]LKVELAK	3	0	1282.822356	0.0068	0.0750
GYIGDPIK[x]FVR	7	0	1263.697497	0.0068	0.0750
SAK[x]IVRTLIDK	2	0	1242.765906	0.0068	0.0750
LCIHKNK[x]LTNDETR	6	0	1740.894015	0.0068	0.0950
M[x]TDKYAFSLTTFSPNGK	0	0	1906.913413	0.0068	0.1150
HGGYKPTDK[x]HKTDLNHENLK	8	0	2331.171880	0.0068	0.1350
TEDDIK[x]SLQSVGQIIGEVLK	5	0	2171.168421	0.0068	0.1350
AAITGK[x]PDPWQTSLAFYYSGVGK	5	0	2456.237499	0.0067	0.1550
SPADWVADTIFAESDLGK[x]NDGTIVIR	17	0	2789.387058	0.0067	0.1750
GVILYGAPGTGKTLLAK[x]AVANQTSATFLR	16	0	2917.638783	0.0067	0.1950
GDYNGIQDIVAQGTVGISDQK[x]LTR	20	0	2547.292771	0.0067	0.1600
ASLLK[x]VNMENLIVTDLGK	4	0	1957.091700	0.0067	0.1200
LRTFHILEPK[x]EK	9	0	1509.866674	0.0067	0.0800
MSERDTALEK[x]YK	9	0	1469.718358	0.0067	0.0800
WAIK[x]EK	3	0	773.443537	0.0067	0.0400
QGLHK[x]K	4	0	709.423471	0.0067	0.0400
DMTLEEAEVLILK[x]VLRQVMEEK	12	0	2615.391282	0.0066	0.1450
K[x]SLPLQIEVANDCIKWAIK	0	0	2225.224100	0.0066	0.1250
QIQPK[x]TFANLVSSTLYEKR	4	0	2222.205809	0.0066	0.1250
FLHDK[x]NSDYKETLIFK	4	0	1997.025735	0.0066	0.1050
IK[x]TLSMEKHTELR	1	0	1584.865682	0.0065	0.0850
AELDK[x]IGLSK	4	0	1072.612770	0.0065	0.0650
MTDK[x]YAFSLTTFSPNGK	3	0	1906.913413	0.0065	0.1100
KSGNLPDADNSK[x]SDISK	11	0	1774.869635	0.0065	0.1100
EEFAEK[x]AVSVIQARIANYDPAEIR	5	0	2718.397564	0.0065	0.1550
DNSSDLQK[x]LLMKVALCANHADSVVK	7	0	2755.399548	0.0064	0.1600
LFAYPPKSVQPTAK[x]TVQK	13	0	2002.125051	0.0064	0.1150
NSDYK[x]ETLIFK	4	0	1356.692468	0.0064	0.0700
F[x]ANNDEIHPSK	0	0	1270.594156	0.0064	0.0700
DFLDAVQK[x]VVK	7	0	1260.707726	0.0064	0.0700
LREEIQK[x]GDGGTDYVCVPK	6	0	2163.062913	0.0063	0.1200
EK[x]SPAIIFIDELDAIGTKR	1	0	2115.157467	0.0063	0.1200
SIMLYLMVQSVNSELK[x]LLSSAKK	15	0	2581.422189	0.0063	0.1450
TK[x]SVALGGITKEFVIYEQLIAAR	1	0	2506.415787	0.0063	0.1450
IAMVDNHVCLAFAGLNADARILIDK[x]AR	24	0	2966.558104	0.0063	0.1700
EEIQLLQEPGSYVGEVIK[x]TMGKNK	17	0	2689.399538	0.0063	0.1500
LALTKPKGTPGYGPLGVLPK[x]VGIR	19	0	2431.467763	0.0063	0.1500
NILK[x]VDIEVAVIPSEGFRQR	3	0	2282.274552	0.0063	0.1250
GMALGSANEKIEASK[x]GLIDR	14	0	2059.073086	0.0063	0.1250
IQFCLALHNDSIK[x]SMR	12	0	1931.970877	0.0063	0.1000
VSGSELVQK[x]YIGEGSR	8	0	1707.879080	0.0063	0.1000
NWK[x]EEYLR	2	0	1136.561406	0.0063	0.0500
NK[x]ISWYTK	1	0	1038.549782	0.0063	0.0500
FDIMPRK[x]K	6	0	1033.574220	0.0063	0.0500
TLYEHDLALVLENAIADDRK[x]TELFK	19	0	2916.523149	0.0062	0.1550
HQGVLEIEFMIDHNMK[x]DGTQR	15	0	2497.184095	0.0062	0.1300
EVVQFVGSRFNSNAIAAVATK[x]MVTLK	20	0	2779.505334	0.0062	0.1600
V[x]KAFGRVYATMQK	0	0	1497.812531	0.0062	0.0800
V[x]NQIESQMAMAEK	0	0	1477.690428	0.0062	0.0800
DVCIK[x]LGLDSEESAEYIVAKGIR	4	0	2564.315479	0.0061	0.1400
YEVGAEYIKK[x]VIAR	9	0	1637.914013	0.0061	0.0850
IGLSK[x]IRIAYASVVYIADK	4	0	2079.209109	0.0061	0.1150
YLSENPKTSASIDFDSNFLNSMIK[x]K	23	0	2848.395178	0.0060	0.1500
LLENDIK[x]VMKSEFQR	6	0	1848.976678	0.0060	0.0900
NVVTEAGFIAIK[x]EDR	11	0	1660.878354	0.0060	0.0900
TVQK[x]VETAVLSTTVK	3	0	1602.919156	0.0060	0.0900
AVAVVVDPIQSVK[x]GK	12	0	1508.892552	0.0060	0.0900
M[x]FMTRSEYDR	0	0	1334.574681	0.0060	0.0600
NEEK[x]K	3	0	646.328572	0.0060	0.0300
K[x]VPDK	0	0	585.348581	0.0060	0.0300
SGKK[x]R	3	0	574.355062	0.0060	0.0300
GTTAVLK[x]EDIYKFVTVQDLDEMQVDV	6	0	2955.478566	0.0060	0.1550
VPEDIFK[x]THLEVARTGLGASGVYSAK	6	0	2744.449598	0.0060	0.1550
LNDPEDKYEALSK[x]HIIMFDCK	12	0	2565.224226	0.0060	0.1250
EAVELPLTHPELYEEMGIK[x]PPK	18	0	2519.298044	0.0059	0.1300
IQYVGKQDPK[x]K	9	0	1302.729522	0.0059	0.0650
HKTPDK[x]GYGHR	5	0	1294.653005	0.0059	0.0650
LAIEREPPFAPIESAK[x]R	15	0	1923.057703	0.0059	0.1000
TLLAK[x]AVANQTSATFLR	4	0	1804.020592	0.0059	0.1000
TDTKTIEAITFK[x]TDNHLSSTLEK	11	0	2592.328152	0.0059	0.1350
DCIVLGADTRATAGPIIADK[x]NCK	19	0	2458.230705	0.0059	0.1350
GPSLYQVDPSGTYFAWK[x]ATAIGKSSTAAK	16	0	3001.518398	0.0059	0.1700
GK[x]YYPLKSMTEK	1	0	1443.743119	0.0058	0.0700
NK[x]MVCK	1	0	778.382925	0.0058	0.0350
KIFTIHTSK[x]MNLGEDVNLEELIQCK	8	0	2959.514570	0.0058	0.1450
MNSIVSKYTQSTNNDDPK[x]K	17	0	2169.037093	0.0058	0.1100
A[x]ASLLKVNMENLIVTDLGK	0	0	2028.128811	0.0058	0.1100
VGIKPPK[x]GVLLYGPPGTGK	6	0	1877.113761	0.0058	0.1100
TMLELLNQLDGFSSDDRVK[x]VIAATNR	18	0	2905.496614	0.0058	0.1500
KILFENPDEATK[x]R	11	0	1559.830681	0.0058	0.0750
VEVSHIAELIGLSTVQVEGK[x]LSQMILDK	19	0	3035.657523	0.0057	0.1600
SLK[x]DECK	2	0	878.416723	0.0057	0.0400
VLVKVHPEGK[x]YVVDISPDIDIK	9	0	2462.378342	0.0057	0.1250
GNQK[x]VVKVDAQDFLK	3	0	1687.925637	0.0057	0.0850
VLELRAELDK[x]IGLSK	9	0	1682.992985	0.0057	0.0850
V[x]LEATMILIDNSEWMINGDYIPTR	0	0	2793.371608	0.0056	0.1350
DLVKK[x]YDK	4	0	1007.565097	0.0056	0.0450
YVTGPK[x]NK	5	0	905.497023	0.0056	0.0450
ILFSDVK[x]AMTTGLREVFETQGDLCR	6	0	2885.441410	0.0056	0.1400
LGITFAHVTAAK[x]NNSWAKSWSNLDLR	11	0	2899.509172	0.0056	0.1450
MILELTNHLEELK[x]KYINR	12	0	2256.229913	0.0056	0.1000
LQKDLGQVLNK[x]YVQVEQR	10	0	2157.190495	0.0056	0.1000
NKMVCK[x]IWK	5	0	1205.641245	0.0056	0.0500
HGGYKPTDKHK[x]TDLNHENLK	10	0	2331.171880	0.0055	0.1100
K[x]QCVIANSCK	0	0	1206.584850	0.0055	0.0550
P[x]FGNTHNKFK	0	0	1188.603937	0.0055	0.0550
LTGDTNGALDK[x]LEEIGVADQYK	10	0	2349.169873	0.0055	0.1200
M[x]PFGNTHNKFK	0	0	1319.644415	0.0055	0.0600
T[x]VYQISELESLLRSSHIITKELK	0	0	2686.490399	0.0054	0.1250
SITEFGDTATAKELEAMK[x]LLRPR	17	0	2576.363096	0.0054	0.1250
ASLLTREDLTDEEK[x]AASIAVEDEK	13	0	2632.307808	0.0054	0.1300
SSTAAKTFLEK[x]R	10	0	1337.730248	0.0054	0.0650
AIHK[x]LGSTLKSIMLYLMVQSVNSELK	3	0	2902.602263	0.0054	0.1400
NEEKK[x]LMELFISK	4	0	1607.859201	0.0054	0.0700
DELWK[x]NDDQLTYTYK	4	0	1930.894787	0.0053	0.0800
LIPIRGTEVEK[x]ITIK	10	0	1709.045018	0.0053	0.0800
VELAK[x]QNLFVPTSDK	4	0	1687.914404	0.0053	0.0800
TFHILEPKEK[x]SLLAHK	9	0	1890.072626	0.0053	0.0850
QEALSSK[x]TLFTRPIPVR	6	0	1942.099899	0.0053	0.0900
SLPLQIEVANDCIK[x]WAIK	13	0	2097.129144	0.0053	0.0950
TIEAITFK[x]TDNHLSSTLEK	7	0	2147.110911	0.0053	0.1000
EDGMK[x]ILMVNRGDTGSSGIR	4	0	2135.046217	0.0052	0.1050
NLNAPKFSFISNVRPK[x]LFAYPPK	15	0	2647.463738	0.0052	0.1200
K[x]IIEEEGFTNRFDVVPVPQSSLYLR	0	0	2935.544219	0.0052	0.1300
M[x]IDDQRDMQVDSVNQEENVDSGETK	0	0	2881.234060	0.0052	0.1300
ILSNITYSYK[x]GYGLSMGTMLAGTGK	9	0	2625.318122	0.0052	0.1300
NLLLQEK[x]GFPTPKATSTGTTIVGVIAK	6	0	2783.579543	0.0052	0.1400
ASVVETVTLTK[x]VTQK	10	0	1602.919156	0.0050	0.0750
MSSK[x]SSLELANNAVK	3	0	1577.808228	0.0050	0.0750
NLSNVVEISGK[x]GVFV	10	0	1560.851081	0.0050	0.0750
EWLDK[x]LGDK	4	0	1102.565823	0.0050	0.0450
FLSAMHDLPVRGNAK[x]FGDGIQIAQLALK	14	0	3009.622085	0.0050	0.1400
I[x]DDQRDMQVDSVNQEENVDSGETK	0	0	2750.193582	0.0050	0.1200
TLDSNSLTHEK[x]IEFATITKDTTK	10	0	2592.328152	0.0050	0.1150
KGINIDQSSNSK[x]DPEEEAEMMTK	11	0	2580.168225	0.0050	0.1150
LNSLPLLQQLVK[x]CFIVNELMR	11	0	2527.401730	0.0050	0.1050
YSLNSYDFKK[x]QLLIDGANVLR	9	0	2456.306242	0.0050	0.1050
IWKSDEINEVLNK[x]YQETQR	12	0	2392.202175	0.0050	0.0950
CIDMFIHKSAELYK[x]NPK	13	0	2093.043703	0.0050	0.0850
SSK[x]DISSKSPSGNDALNDK	2	0	1948.933683	0.0050	0.0950
TDK[x]YAFSLTTFSPNGK	2	0	1775.872934	0.0050	0.0800
LSVEALNSLTGEFK[x]GK	13	0	1691.909318	0.0050	0.0800
E[x]IINRDIGKVVDK	0	0	1497.851416	0.0050	0.0650
SVQPLASAK[x]ELLR	8	0	1410.819392	0.0050	0.0650
AELDKIGLSK[x]IR	9	0	1341.797930	0.0050	0.0600
QVK[x]NRDCVGR	2	0	1230.625074	0.0050	0.0500
DTTKNK[x]MVCK	5	0	1223.600166	0.0050	0.0500
SRK[x]VAQTTYK	2	0	1180.656362	0.0050	0.0500
AEAK[x]DVAKMK	3	0	1089.585175	0.0050	0.0500
LGSTAIGVK[x]TK	8	0	1073.644403	0.0050	0.0550
DQK[x]KDKPK	2	0	985.555594	0.0050	0.0400
STMLEK[x]IK	5	0	948.531355	0.0050	0.0400
YK[x]VNLYK	1	0	926.522509	0.0050	0.0350
K[x]YINR	0	0	692.396924	0.0050	0.0250
KDK[x]PK	2	0	614.375128	0.0050	0.0250
RMK[x]K	2	0	561.342056	0.0050	0.0200
K[x]LAR	0	0	486.327789	0.0050	0.0200
VVDASIVSK[x]ALGNFVASVLARLALTKPK	8	0	2866.700654	0.0048	0.1350
GPSLYQVDPSGTYFAWK[x]ATAIGK	16	0	2456.237499	0.0048	0.1100
HCLLYLSCIDLDK[x]CSHTELVER	12	0	2760.303207	0.0048	0.1050
LGVQSISLTNNFPK[x]VFAMGDK	13	0	2265.182631	0.0048	0.1000
DGLEDDMPALADEEFEK[x]MDR	16	0	2324.977588	0.0047	0.0950
G[x]QAQSGNFSNFGDGANGDNK	0	0	1983.830620	0.0047	0.0950
EDIYK[x]FVTVQDLDEMQVDV	4	0	2285.077226	0.0047	0.0900
TTMTNGFLAHK[x]LCIHKNK	10	0	2113.092380	0.0047	0.0850
IDELVSNNEK[x]IWKVMCK	9	0	2105.064830	0.0047	0.0800
VSPTGQITSTSARSGK[x]K	15	0	1703.916525	0.0047	0.0800
TFHILEPK[x]EKSLLAHK	7	0	1890.072626	0.0047	0.0750
WSTAETLTNNK[x]IDRDK	10	0	1890.943464	0.0047	0.0750
ARIEVEVYK[x]ITTGDR	8	0	1748.942012	0.0047	0.0700
TGIATMLTRGEIK[x]K	12	0	1517.859870	0.0046	0.0650
NPELFLRVGIKPPK[x]GVLLYGPPGTGK	13	0	2746.589657	0.0046	0.1200
GLATMGMGYLGSTGK[x]TYNLISSYIK	14	0	2625.318122	0.0046	0.1150
VVDK[x]DGIREINI	3	0	1369.756460	0.0046	0.0550
GSDAAPQASKK[x]K	10	0	1186.630541	0.0046	0.0550
SLLELNETQSNIQEQGVNWGK[x]K	20	0	2514.271310	0.0045	0.1000
VIPVEELK[x]EIK	7	0	1295.769988	0.0045	0.0500
QGSATVGLVSK[x]THAVLVALK	10	0	1978.157410	0.0045	0.0900
YTENIYPPK[x]K	8	0	1251.649881	0.0045	0.0450
MK[x]DAVKEAAR	1	0	1117.591321	0.0045	0.0450
VYATMQK[x]LQKDLGQVLNK	6	0	2076.140043	0.0044	0.0800
LVNFTAK[x]TLDLLGIFRGEDNTMIQPR	6	0	2961.574469	0.0044	0.1150
TSNNTNRTNSTDEK[x]GTK	13	0	1866.866670	0.0044	0.0750
GVQLCDETFERATLTGMK[x]IDVLFSK	17	0	2857.435264	0.0044	0.1100
ASVVETVTLTKVTQKK[x]PPVQPLAYK	15	0	2724.578817	0.0044	0.1100
SFLVWVNEEDHLRVISMEK[x]GGNMK	18	0	2817.394072	0.0044	0.1050
QETQYK[x]IDELVSNNEK	5	0	1936.937709	0.0044	0.0700
P[x]PKEDWEK	0	0	1027.497414	0.0044	0.0350
I[x]INRDIGK	0	0	927.550117	0.0044	0.0350
TDNHLSSTLEK[x]LSFK	10	0	1718.883832	0.0043	0.0650
AVILSDTK[x]PVDKKQCVIANSCK	7	0	2473.303140	0.0043	0.0950
SVQPTAKTVQK[x]VETAVLSTTVK	10	0	2314.310659	0.0043	0.0950
K[x]YYESFADFDSEGTDAYLTYK	0	0	2512.095710	0.0043	0.0900
AVAASLGVNFLK[x]VVSSAIVDKYIGESAR	11	0	2863.580603	0.0043	0.1200
K[x]LFKSLGSGMDQEK	0	0	1566.807502	0.0043	0.0600
RK[x]QYSAK	1	0	879.492606	0.0043	0.0300
NDSYQLIK[x]ILPNKVDPLVSLMMVEK	7	0	2886.559732	0.0042	0.1050
ETDLK[x]PYVLELAMTVVLDIEFRNR	4	0	2863.515228	0.0042	0.1000
Q[x]TVYQISELESLLRSSHIITKELK	0	0	2814.548970	0.0042	0.1000
LGVKPPK[x]GCLMFGPPGTGKTLLAR	6	0	2494.391501	0.0042	0.1000
QYQEVVK[x]QGDVLLNKLQK	6	0	2129.184348	0.0042	0.0750
K[x]IDKEDMGSNDK	0	0	1378.639778	0.0042	0.0500
NK[x]TDTK	1	0	705.365683	0.0042	0.0250
ASTSAKAAITGK[x]PDPWQTSLAFYYSGVGK	11	0	3001.518398	0.0041	0.1200
VGVFK[x]NVSGNVLSEIKNNWQIER	4	0	2629.397507	0.0041	0.0950
QFPDIYGIIFLFK[x]WNSK	12	0	2115.119239	0.0041	0.0700
VLNKGDSGEMSLQKLFK[x]	16	0	1893.002891	0.0041	0.0700
ENMTQEEAVEFLK[x]NAVALAMER	12	0	2522.214389	0.0041	0.0900
YQK[x]DEEWPPKM	2	0	1449.659787	0.0041	0.0450
EIK[x]EVIELPVK	2	0	1295.769988	0.0041	0.0450
KYIPNPVLVIIDVK[x]PK	13	0	1835.128350	0.0041	0.0650
GEIK[x]KAMVNIDTIDNK	3	0	1787.945046	0.0041	0.0650
SGNLPDADNSK[x]SDISK	10	0	1646.774679	0.0041	0.0650
DLGQVLNKYVQVEQRNK[x]PDER	16	0	2527.314175	0.0040	0.0850
QGDTK[x]INHEHFMDGILEVQMR	4	0	2497.184095	0.0040	0.0850
K[x]EDSSPCGYIIRILSGEQTVK	0	0	2379.210294	0.0040	0.0850
M[x]PFGNTHNKFKLNYKPEEEYPDLSK	0	0	3025.464255	0.0040	0.1000
S[x]PTGQITSTSARSGK	0	0	1476.753161	0.0040	0.0600
DYEQFGYFK[x]R	8	0	1351.619643	0.0040	0.0400
Y[x]FATLQKSKR	0	0	1240.692746	0.0040	0.0400
AIHK[x]LGSTLK	3	0	1066.649824	0.0040	0.0400
RK[x]GTK	1	0	588.370711	0.0040	0.0200
ELFDPIISDRHGGYK[x]PTDK	14	0	2187.095930	0.0039	0.0750
KEAGFIDDILIITPASK[x]EK	16	0	2087.151320	0.0039	0.0750
SLLTGK[x]HAIRYAGR	5	0	1541.878966	0.0039	0.0550
AK[x]ADYAQYYRHCLLYLSCIDLDK	1	0	2878.378086	0.0039	0.0900
NK[x]PGVYTKVCNYVNWIQQTIAAN	1	0	2680.343029	0.0039	0.0900
APPEILDISK[x]QLADYKAFEDSLR	9	0	2618.359059	0.0039	0.0900
ATSAGPKQTETINWLEK[x]R	16	0	2029.059155	0.0039	0.0700
F[x]MTRSEYDR	0	0	1203.534202	0.0039	0.0350
NVQLAK[x]VTAEGGFHIYNDEEMADAVAR	5	0	2947.413282	0.0039	0.1050
ELNLMDPKVPEDIFK[x]THLEVAR	14	0	2593.357284	0.0039	0.0850
ENWK[x]YACKILGVVEGQFSRPAK	3	0	2579.331740	0.0039	0.0850
DFSK[x]TLPPELKGEALGNSEHIR	3	0	2437.260021	0.0039	0.0850
HGQLK[x]QSMTSLVQHVMTYLPGIDDLK	4	0	2938.504343	0.0038	0.1000
EQVRDAGK[x]DEFSR	7	0	1535.732760	0.0038	0.0500
NGYPMPCDVLAK[x]R	11	0	1519.727481	0.0038	0.0500
EPNK[x]GSYRPYTAK	3	0	1509.757521	0.0038	0.0500
YYPVRK[x]FTGGVLMLIDR	5	0	2027.102541	0.0038	0.0650
ISPGYDVYEGSFEK[x]EGK	13	0	1903.883889	0.0038	0.0650
VLNKGDSGEMSLQK[x]LFK	13	0	1893.002891	0.0038	0.0650
LHQLRNK[x]ELISVSAASK	6	0	1893.079498	0.0038	0.0650
GVLLYGPPGTGKTMLVK[x]AVANSTAANFIR	16	0	2945.615939	0.0038	0.1100
MSEEQPLQVARCTK[x]IIENEQSAEK	13	0	2817.363556	0.0038	0.0900
NGYPMPCDVLAK[x]RMANIAQVSTQR	11	0	2719.335512	0.0038	0.0900
SLPLQIEVANDCIK[x]WAIKEK	13	0	2354.266687	0.0038	0.0750
DAVK[x]EAARILYATHDEENNK	3	0	2286.123929	0.0038	0.0750
IPDSTYEMVGGLEKQIK[x]EIK	16	0	2277.192525	0.0038	0.0750
LLMK[x]LSSQNDDK	3	0	1390.712546	0.0038	0.0450
GK[x]SALSTLNGFVEELK	1	0	1691.909318	0.0037	0.0600
NWK[x]EGLSR	2	0	988.508981	0.0037	0.0300
S[x]QAR	0	0	460.239372	0.0037	0.0150
LDK[x]APTESYADIGGLESQIQEIK	2	0	2504.264495	0.0037	0.0850
NSDYK[x]ETLIFKCIDMFIHK	4	0	2401.180912	0.0037	0.0700
YYRAVYDTAVVQEDPEK[x]WK	16	0	2359.148355	0.0037	0.0700
GIGSYEK[x]QSEVSVGLRFIK	6	0	2096.126503	0.0037	0.0700
QAAK[x]ASVVETVTLTKVTQK	3	0	2001.146903	0.0037	0.0700
ELVSKASPIAGSEGK[x]EAYR	14	0	1991.032273	0.0037	0.0700
GSQVSEFIDTESFAPTITVQSK[x]LSNR	21	0	2840.419082	0.0037	0.0950
LWK[x]RSELAEMLPEDYSLIQYQR	2	0	2767.400207	0.0036	0.0800
IDLYHDNHERK[x]MSAQSCACMVR	10	0	2720.203848	0.0036	0.0800
AVAVVVDPIQSVKGK[x]VVIDAFR	14	0	2309.346986	0.0036	0.0800
EISYPFK[x]RLDR	6	0	1422.761881	0.0036	0.0400
N[x]STEEIDLYNR	0	0	1352.620760	0.0036	0.0400
DELWKNDDQLTYTYK[x]DEK	14	0	2303.059268	0.0036	0.0650
D[x]TEMSVNMSDFLHDQATR	0	0	2095.893807	0.0036	0.0650
ELFDPIISDRHGGYK[x]PTDKHK	14	0	2452.249792	0.0036	0.0750
IAIVVNQNWYCANTK[x]YVTGPK	14	0	2438.241535	0.0036	0.0750
K[x]FDQLTQALNVAIR	0	0	1615.904510	0.0036	0.0500
WAIKEK[x]R	5	0	929.544639	0.0036	0.0250
LAYVYADMRVVGQLLEKLK[x]PLIEK	18	0	2788.592357	0.0035	0.0850
LHSEK[x]VSLMDYLASSNISQLTGTK	4	0	2621.336941	0.0035	0.0850
YTENIYPPKK[x]TVQYATK	9	0	2043.067597	0.0035	0.0600
YTENIYPPK[x]KTVQYATK	8	0	2043.067597	0.0035	0.0600
TTSNICHRLNADVLGQLIK[x]K	18	0	2280.237118	0.0035	0.0700
VKLEK[x]SLLELNETQSNIQEQGVNWGK	4	0	2983.561320	0.0035	0.0900
SIK[x]GYTLPPHCSR	2	0	1514.766308	0.0035	0.0450
ASRPGAAAK[x]LDGK	8	0	1240.688720	0.0035	0.0450
TGRSIK[x]GYTLPPHCSR	5	0	1828.936545	0.0034	0.0550
SQDISINGNSKK[x]EEPK	11	0	1772.890370	0.0034	0.0550
HIIMFDCKILEFTK[x]YSNDK	13	0	2401.180912	0.0034	0.0650
AVELAAMNK[x]ANMQEVETEEFLR	8	0	2522.214389	0.0034	0.0750
SYYMLYK[x]AGVLQSLADDSATTR	6	0	2452.194311	0.0034	0.0750
NIPK[x]EIKIIYSDIDVDPVKPEHVGK	3	0	2845.558807	0.0034	0.0850
EERQIQPK[x]TFANLVSSTLYEK	7	0	2480.290985	0.0033	0.0700
LARNILK[x]VDIEVAVIPSEGFR	6	0	2338.337149	0.0033	0.0700
VISMEK[x]GGNMKEVFR	5	0	1723.874862	0.0033	0.0500
FLSK[x]TLDSNSLTHEK	3	0	1718.883832	0.0033	0.0500
FATLQK[x]SKR	5	0	1077.629423	0.0033	0.0300
AK[x]YASQKRP	1	0	1047.582476	0.0033	0.0300
VDVK[x]TK	3	0	688.411904	0.0033	0.0200
V[x]KAFGR	0	0	676.402010	0.0033	0.0200
LMTEFVDQVDDVVKYEIDK[x]TLAGVTR	18	0	2983.521097	0.0033	0.0850
FK[x]LNYKPEEEYPDLSKHNNHMAK	1	0	2831.369969	0.0033	0.0750
EVPAVQVTAAFLYNYK[x]R	15	0	1968.046805	0.0032	0.0550
DYTMAQPEFFK[x]AVR	10	0	1701.818400	0.0032	0.0450
GYARAIHK[x]LGSTLK	7	0	1513.872820	0.0032	0.0450
ENWKYACK[x]ILGVVEGQFSRPAK	7	0	2579.331740	0.0032	0.0700
VISMEK[x]GGNMK	5	0	1192.594355	0.0032	0.0350
WK[x]ALERQLEMLDLQEGFIK	1	0	2346.240476	0.0032	0.0600
LK[x]VLVQGLERVAMLYAYDR	1	0	2236.240084	0.0032	0.0600
DAYVYSIVAIARIK[x]LISGK	13	0	2079.209109	0.0032	0.0600
SLK[x]RELIR	2	0	1013.634509	0.0031	0.0250
GPSLYQVDPSGTYFAWKATAIGK[x]SSTAAK	22	0	3001.518398	0.0031	0.0900
VSKILEHK[x]EIMLR	7	0	1594.922802	0.0031	0.0400
QKSLEK[x]TLVPYLR	5	0	1573.919099	0.0031	0.0400
GK[x]VVIDAFRLINPSTLMMGQEPR	1	0	2571.366408	0.0030	0.0700
HK[x]TDLNHENLKGGDDLDPNYVLSSR	1	0	2836.373864	0.0030	0.0750
YEALSK[x]HIIMFDCKILEFTK	5	0	2485.274807	0.0030	0.0600
SLPLQIEVANDCIKWAIK[x]EK	17	0	2354.266687	0.0030	0.0600
ILGVVEGQFSRPAKLNDPEDK[x]YEALSK	20	0	3002.571157	0.0030	0.0800
ETDLK[x]PYVLELAMTVVLDIEFR	4	0	2593.371204	0.0030	0.0650
AK[x]NPMFALSRLQQSLQVNAHDR	1	0	2523.312735	0.0030	0.0650
SPAIIFIDELDAIGTK[x]RFDSEK	15	0	2464.284838	0.0030	0.0650
MVCKIWK[x]SDEINEVLNK	6	0	2105.064830	0.0029	0.0500
YPMDAHK[x]SELEGVEEAR	6	0	1959.899550	0.0029	0.0500
QDLADATVETLK[x]AIEGK	11	0	1800.946820	0.0029	0.0500
IDRPAQVISFK[x]K	10	0	1400.813914	0.0029	0.0350
IEFATITK[x]DTTK	7	0	1366.734330	0.0029	0.0350
NK[x]VLVKVHPEGK	1	0	1346.803351	0.0029	0.0350
K[x]GINIDQSSNSK	0	0	1289.657479	0.0029	0.0350
WIAK[x]QILDCIVNLSEPAKK	3	0	2225.224100	0.0029	0.0550
DYGK[x]FLSAMHDLPVRGNAK	3	0	2118.067943	0.0029	0.0550
ALERQLEMLDLQEGFIK[x]EDCK	16	0	2564.261336	0.0029	0.0600
LGVK[x]RFK	3	0	846.543913	0.0029	0.0200
K[x]ARQAAK	0	0	771.471479	0.0029	0.0200
EEPDVIMGTSRVLGVFSEK[x]AQIK	18	0	2532.325651	0.0028	0.0650
VAEQNENPTVGSAQK[x]MIQDEAQK	14	0	2514.201910	0.0028	0.0650
AVENASTCIGIK[x]CEDGVILALEK	11	0	2489.250437	0.0028	0.0650
DGIQDIMPSQAKELK[x]K	14	0	1799.945046	0.0028	0.0450
DEK[x]YTLYDQNDTKEWLDK	2	0	2303.059269	0.0028	0.0500
YK[x]SYLLQHR	1	0	1206.650884	0.0028	0.0250
YDK[x]TEDDIK	2	0	1125.518932	0.0028	0.0250
DIK[x]SMIADK	2	0	1019.532081	0.0028	0.0250
VK[x]VIAATNR	1	0	970.592313	0.0028	0.0250
EIKQIK[x]VMDSLEPTGEIYGK	5	0	2277.192525	0.0027	0.0550
EIK[x]QIKVMDSLEPTGEIYGK	2	0	2277.192525	0.0027	0.0550
SPPQISQWDYK[x]YPLVTHFRFLK	10	0	2749.437917	0.0027	0.0600
GIMLYGPPGTGK[x]TLCARAVANR	11	0	2302.203711	0.0027	0.0600
AIDLYK[x]EVLNK	5	0	1304.733939	0.0027	0.0300
LAYVYADMRVVGQLLEK[x]LKPLIEK	16	0	2788.592357	0.0027	0.0650
KVAEQNENPTVGSAQK[x]MIQDEAQK	15	0	2642.296866	0.0027	0.0650
NEEK[x]KLMELFISK	3	0	1607.859201	0.0027	0.0350
ASK[x]VLELRAELDK	2	0	1470.840518	0.0027	0.0350
M[x]MGINERKGFDFEYYQR	0	0	2182.992731	0.0026	0.0450
K[x]IEIPLPNEVGRMEILK	0	0	1978.128419	0.0026	0.0450
L[x]MTEFVDQVDDVVKYEIDK	0	0	2285.113610	0.0026	0.0500
TVQK[x]VETAVLSTTVKAQAR	3	0	2029.153050	0.0026	0.0500
CTK[x]IIENEQSAEKNAYVINLK	2	0	2464.263053	0.0026	0.0550
LDDMSLIKEDCEAATDPLLK[x]K	19	0	2404.186446	0.0026	0.0550
HIEVGDSVLVK[x]IITKEGVETR	10	0	2321.295344	0.0026	0.0550
LFQVEYAIEAIK[x]LGSTAIGVK	11	0	2249.267011	0.0026	0.0550
VHEVGDDLVIGASGFEADALALVK[x]R	23	0	2580.354642	0.0026	0.0650
SITEFGDTATAK[x]ELEAMK	11	0	1940.940017	0.0025	0.0450
CAEAENSSDLFKLGVMYAK[x]NLPNIQR	18	0	2967.458120	0.0025	0.0650
DEK[x]VSEVLNSEDITGIQEKSTDLR	2	0	2704.340167	0.0025	0.0600
SLQSVGQIIGEVLK[x]QLDSERFIVK	13	0	2685.506382	0.0025	0.0600
QEYKDDINLDEASAMAVK[x]FLSK	17	0	2514.231087	0.0025	0.0550
M[x]GINERKGFDFEYYQR	0	0	2051.952252	0.0025	0.0400
HCLIK[x]MNHGTTTLAFR	4	0	1898.960649	0.0025	0.0400
TTMTNGFLAHK[x]LCIHK	10	0	1870.954502	0.0025	0.0400
DTMNVDINAIKK[x]GEIR	11	0	1815.951192	0.0025	0.0400
STELFK[x]NEEEPTKK	5	0	1678.841301	0.0025	0.0350
ATLTGMK[x]IDVLFSK	6	0	1522.842826	0.0025	0.0350
YQK[x]DEEWPPK	2	0	1318.619308	0.0025	0.0250
K[x]EPPVYTPPK	0	0	1154.633506	0.0025	0.0250
DGIVLAAEK[x]K	8	0	1042.602207	0.0025	0.0250
EISYPFK[x]R	6	0	1038.549782	0.0025	0.0200
KSLK[x]DECK	3	0	1006.511679	0.0025	0.0200
NK[x]VLVK	1	0	699.464272	0.0025	0.0150
DQK[x]K	2	0	517.285985	0.0025	0.0100
IDK[x]K	2	0	502.311471	0.0025	0.0100
DK[x]PK	1	0	486.280173	0.0025	0.0100
SIAEK[x]MNGASGAELKGVCTEAGMFALR	4	0	2797.355969	0.0024	0.0650
SLADFEKALQDYK[x]PELASDPIIR	12	0	2618.359059	0.0024	0.0550
TDLNHENLK[x]GGDDLDPNYVLSSR	8	0	2571.220002	0.0024	0.0550
WCERISPGYDVYEGSFEK[x]EGK	17	0	2535.137525	0.0024	0.0500
DGMERK[x]FFAIDTANPIPVFTH	5	0	2405.183691	0.0024	0.0500
TMLELLNQLDGFEATK[x]NIKVIMATNR	15	0	2962.561853	0.0023	0.0600
LELK[x]KANWCDK	3	0	1403.723052	0.0023	0.0250
M[x]SSKDISSKSPSGNDALNDK	0	0	2079.974162	0.0023	0.0450
GFPTPK[x]ATSTGTTIVGVIAK	5	0	1945.088332	0.0023	0.0450
FDSEK[x]AGDR	4	0	1023.462090	0.0022	0.0200
IEVEVYK[x]ITTGDRLILTENIK	6	0	2446.368170	0.0021	0.0450
CEDGVILALEK[x]VVTSKLLKPR	10	0	2367.355831	0.0021	0.0450
GQAQSGNFSNFGDGANGDNK[x]K	19	0	2111.925576	0.0021	0.0450
G[x]QAQSGNFSNFGDGANGDNKK	0	0	2111.925576	0.0021	0.0450
VIPVEELK[x]EIKQIK	7	0	1665.007573	0.0021	0.0300
AEQEELLSEK[x]VSTK	9	0	1589.814754	0.0021	0.0300
ILIELLTQMDGFDQGANVK[x]VIMATNR	18	0	2889.509094	0.0021	0.0550
LTIPLPLYPQGHPGGSEGGPK[x]LEFIK	20	0	2744.490007	0.0021	0.0550
YEIDK[x]TLAGVTRDYYTK	4	0	2035.026127	0.0021	0.0350
IGLVRLPEANFEPLEK[x]R	15	0	1980.115548	0.0021	0.0350
INEDSK[x]LAVNENLASSK	5	0	1830.932231	0.0021	0.0350
NSSSDMAYTSMFK[x]GNQKVVK	12	0	2221.050634	0.0020	0.0400
GIDLK[x]SIAEKMNGASGAELK	4	0	2031.066940	0.0020	0.0400
GYQTIELDK[x]K	8	0	1193.629146	0.0020	0.0200
E[x]TIDNAETMK	0	0	1150.517549	0.0020	0.0200
K[x]LRDK	0	0	658.412573	0.0020	0.0100
K[x]INVK	0	0	600.395864	0.0020	0.0100
HNLNLSPEATASFTRK[x]QLATSLR	15	0	2554.361457	0.0020	0.0450
VYQTEPAGIYNAWK[x]ATAIGRASK	13	0	2494.296739	0.0020	0.0450
VAMLYAYDRIK[x]ILFSDVK	10	0	2144.170281	0.0019	0.0350
MATTVK[x]DTMNVDINAIKK	5	0	1992.038284	0.0019	0.0350
LDDMSLIK[x]EDCEAATDPLLKK	7	0	2404.186446	0.0019	0.0400
VLSNYMK[x]QEALSSKTLFTRPIPVR	6	0	2777.526069	0.0019	0.0450
WK[x]RENQLR	1	0	1128.615169	0.0019	0.0150
KDWNACK[x]K	6	0	1048.512348	0.0019	0.0150
KSLPLQIEVANDCIK[x]WAIK	14	0	2225.224100	0.0018	0.0350
AIGSGSEPAK[x]SELVKEFHK	9	0	2013.053008	0.0018	0.0350
TLDQIAAKLYFYYILFFEK[x]CNR	18	0	2815.440615	0.0018	0.0400
QIGIDPPRGVLLYGPPGTGK[x]TMLVK	19	0	2606.461686	0.0018	0.0450
FCVGLQK[x]IEEIFKK	6	0	1737.948678	0.0018	0.0250
S[x]SKSSLELANNAVK	0	0	1446.767750	0.0018	0.0250
EDTEAVLK[x]RINDTVGIK	7	0	1900.026461	0.0018	0.0300
MDK[x]EMAEADLDDDEPDLGEF	2	0	2283.903424	0.0018	0.0350
YMIPPSAPVMLELTDEQPIK[x]QVK	19	0	2626.374907	0.0017	0.0400
SITEFGDTATAK[x]ELEAMKLLRPR	11	0	2576.363096	0.0017	0.0400
VSQARVMGSGCDAAGTIIK[x]VFHPITK	18	0	2742.430790	0.0017	0.0450
LNADVLGQLIKK[x]YYSFDNSLK	11	0	2428.300096	0.0017	0.0350
ILLDLVYAFIK[x]SNQATTSTDR	10	0	2368.263712	0.0017	0.0350
FLLDDFDQQEHIQKSETMK[x]YYLPK	18	0	3015.468672	0.0017	0.0400
GQAQSGNFSNFGDGANGDNKK[x]DQK	20	0	2483.106041	0.0017	0.0400
NTWNSTLETAK[x]AKYASQK	10	0	2040.027522	0.0017	0.0300
NMGTVVDLLIENK[x]ASALL	12	0	1900.033855	0.0017	0.0300
TLSK[x]WRDATDDK	3	0	1434.710239	0.0017	0.0200
EPPVYTPPKDK[x]K	10	0	1397.755400	0.0017	0.0200
GSNDDEMKIDK[x]K	10	0	1378.639778	0.0017	0.0200
FK[x]LNVYKYR	1	0	1229.692020	0.0017	0.0150
M[x]PPKEDWEK	0	0	1158.537893	0.0017	0.0150
K[x]IFTIHTSK	0	0	1073.623277	0.0017	0.0150
LK[x]ESQLVDK	1	0	1058.597121	0.0017	0.0150
AKYASQK[x]RP	6	0	1047.582476	0.0017	0.0150
GK[x]VVIDAFR	1	0	1003.581415	0.0017	0.0150
HEDALAK[x]LGATLAQGIIDAGGR	6	0	2176.159922	0.0016	0.0350
IDKNTWNSTLETAK[x]AK	13	0	1818.947489	0.0016	0.0250
CEDGVILALEK[x]VVTSK	10	0	1759.938898	0.0016	0.0250
AIHKLGSTLK[x]SIMLYLMVQSVNSELK	9	0	2902.602263	0.0015	0.0400
TAALSARPAK[x]NIR	9	0	1367.799660	0.0015	0.0200
IAIVVNQNWYCANTKYVTGPK[x]NK	20	0	2680.379413	0.0015	0.0350
YVVDISPDIDIK[x]EIKPNIRVALR	11	0	2665.516554	0.0015	0.0350
VRQLIIK[x]EEMMNSIQQAVAK	6	0	2328.265640	0.0015	0.0300
ALTLKTGPPGPPCGGK[x]FMLK	15	0	2069.116472	0.0015	0.0300
SK[x]VLDVRIYVTGGVSDFCPIAGMDMPK	1	0	2954.470265	0.0015	0.0400
QIK[x]VMDSLEPTGEIYGK	2	0	1906.970924	0.0015	0.0250
AGDFQGLNEQLVSLFK[x]K	15	0	1892.999523	0.0015	0.0250
HESLK[x]YRLQGVTTDPSLWGHEYVR	4	0	2870.446241	0.0015	0.0350
DLGQVLNK[x]YVQVEQRNKPDER	7	0	2527.314175	0.0014	0.0300
EDCEAATDPLLKK[x]QMSYMLAR	12	0	2469.170083	0.0014	0.0300
VSEVLNSEDITGIQEK[x]STDLR	15	0	2332.175685	0.0014	0.0300
D[x]RGKLVR	0	0	842.508589	0.0014	0.0100
VLVDK[x]SR	4	0	815.486459	0.0014	0.0100
RPPVIRTTLFK[x]SELAQSK	10	0	2070.194854	0.0014	0.0250
GVLLYGPPGTGK[x]TMLVKAVANSTAANFIR	11	0	2945.615939	0.0014	0.0400
TEVLK[x]TNVLQSNENIVQYYTQK	4	0	2611.349222	0.0014	0.0300
K[x]EITPDIFAAIAIINEADRMAR	0	0	2457.304859	0.0014	0.0300
K[x]YINRSYYHLR	0	0	1511.799660	0.0014	0.0150
KDK[x]MNFVILCR	2	0	1422.747490	0.0014	0.0150
TGQK[x]MLMNMDK	3	0	1295.603535	0.0014	0.0150
EEYLRAAK[x]ASR	7	0	1292.683635	0.0014	0.0150
SQNVQEQLNEWGSNITELLGKLEK[x]VR	23	0	3011.567466	0.0013	0.0350
YGLQGPTWLVHKENAINK[x]K	17	0	2195.185017	0.0013	0.0250
LDVAK[x]RVDMYASDLAQISR	4	0	2150.115282	0.0013	0.0250
K[x]NLLNPLIEDSRYGLQGPTWLVHK	0	0	2790.517949	0.0012	0.0300
DGIYDLLHACVDRIK[x]YEYQK	14	0	2498.226278	0.0012	0.0250
NK[x]ISWYTKIVDELDLR	1	0	1992.067931	0.0012	0.0200
K[x]IEIPLPNEVGR	0	0	1363.782281	0.0012	0.0150
PRK[x]QYSAK	2	0	976.545365	0.0012	0.0100
DDGLEDDMPALADEEFEK[x]MDR	17	0	2440.004526	0.0012	0.0250
DEK[x]VANEQEQALTNLSDLYVR	2	0	2434.197481	0.0012	0.0250
GTEVEKITIK[x]VHVSEVLGDIR	9	0	2321.295344	0.0012	0.0250
LAQFEK[x]EEYVSDPKEQM	5	0	2069.961478	0.0012	0.0200
GTK[x]TSETNDRNSTNNTK	2	0	1866.866670	0.0012	0.0200
GNAK[x]FGDGIQIAQLALK	3	0	1742.967833	0.0012	0.0200
V[x]SPTGQITSTSARSGKK	0	0	1703.916525	0.0012	0.0200
NK[x]RGGDEWK	1	0	1088.536254	0.0011	0.0100
TLDSNSLTHEK[x]IEFATITK	10	0	2147.110911	0.0011	0.0200
VNENIGDELLLEQCMK[x]HSTFIITK	15	0	2831.419615	0.0010	0.0250
DFLDAVQKVVK[x]GNQK	10	0	1687.925636	0.0010	0.0150
QNTPVLFDSK[x]EAVLK	9	0	1687.914404	0.0010	0.0150
V[x]GVFK	0	0	548.332206	0.0010	0.0050
ALEMNDLPTRLVNFTAK[x]TLDLLGIFR	16	0	2960.615604	0.0010	0.0250
IEIPLPNEVGRMEILK[x]IHLEK	15	0	2470.398029	0.0010	0.0200
RMDK[x]EMAEADLDDDEPDLGEF	3	0	2440.004526	0.0010	0.0200
MGTTITALRYK[x]DGVILAADSR	10	0	2251.199340	0.0010	0.0200
DGIQDIMPSQAK[x]ELKK	11	0	1799.945046	0.0009	0.0150
VATEK[x]DFLDAVQKVVK	4	0	1788.998462	0.0009	0.0150
RSVGIK[x]AQLQAQHSMQIMTADLNGINR	5	0	2979.549329	0.0009	0.0250
QIAIVVNQNWYCANTK[x]YVTGPK	15	0	2566.300107	0.0009	0.0200
S[x]ERDTALEKYK	0	0	1338.677880	0.0009	0.0100
SNDIEKAIDLYK[x]EVLNK	11	0	1991.057425	0.0009	0.0150
VELAK[x]QNLFVPTSDKEK	4	0	1945.051948	0.0009	0.0150
EEIQK[x]GDGGTDYVCVPK	4	0	1893.877753	0.0009	0.0150
IAIVVNQNWYCANTK[x]YVTGPKNK	14	0	2680.379413	0.0009	0.0200
NTWNSTLETAKAK[x]YASQK	12	0	2040.027522	0.0008	0.0150
KIDK[x]EDMGSNDK	3	0	1378.639778	0.0008	0.0100
D[x]RQEQR	0	0	830.399437	0.0008	0.0050
TLSK[x]WR	3	0	789.449683	0.0008	0.0050
LESK[x]QR	3	0	759.423863	0.0008	0.0050
SAK[x]IVR	2	0	672.428222	0.0008	0.0050
N[x]SIVSK	0	0	646.364957	0.0008	0.0050
ISQAVRIGDLCAFTDALSK[x]YEAEFR	18	0	2859.422393	0.0008	0.0200
LMTEFVDQVDDVVK[x]YEIDK	13	0	2285.113610	0.0008	0.0150
SLEFK[x]ASELAEDFHIPVTR	4	0	2188.116331	0.0008	0.0150
TMLELLNQLDGFEATK[x]NIK	15	0	2177.140100	0.0008	0.0150
GTTAVLKEDIYK[x]FVTVQDLDEMQVDV	11	0	2955.478566	0.0008	0.0200
IVMTANK[x]IVQMIGEQATLDLLFGNDR	6	0	2889.509094	0.0008	0.0200
CEDGVILALEKVVTSKLLK[x]PR	18	0	2367.355831	0.0007	0.0150
STELFKNEEEPTK[x]K	12	0	1678.841301	0.0007	0.0100
QIKEIK[x]EVIELPVK	5	0	1665.007573	0.0007	0.0100
E[x]MIAAQGIDEEDRR	0	0	1631.757255	0.0007	0.0100
LEEIGVADQYK[x]VSK	10	0	1577.830012	0.0007	0.0100
SLALTK[x]K	5	0	759.485399	0.0007	0.0050
IAQGLLYLGK[x]GTMTLNPYHTER	9	0	2475.294296	0.0007	0.0150
IAGEHLSNGEK[x]PLLTPEKDFSK	10	0	2409.253874	0.0007	0.0150
ESQLVDK[x]FFEKINVK	6	0	1822.982813	0.0007	0.0100
MPIDFKGFICK[x]VVDK	10	0	1795.936398	0.0007	0.0100
SIAEK[x]MNGASGAELK	4	0	1504.755469	0.0007	0.0100
AVYMPLCDPGNK[x]AEESAFYERAR	11	0	2673.231433	0.0007	0.0150
SIMLYLMVQSVNSELKLLSSAK[x]K	21	0	2581.422189	0.0007	0.0150
TLSK[x]ESAR	3	0	890.482099	0.0006	0.0050
DIGK[x]VVDK	3	0	872.496688	0.0006	0.0050
FHQLKPTRVLTLAMVK[x]R	15	0	2037.203252	0.0006	0.0100
RLAEGESEEVK[x]AYMDPHR	10	0	2116.000652	0.0006	0.0100
VSTTPANSFELK[x]QYLIQR	11	0	2094.110853	0.0006	0.0100
KINVK[x]FFEK	4	0	1151.670224	0.0006	0.0050
AVEK[x]LSVEALNSLTGEFKGK	3	0	2119.152381	0.0005	0.0100
NK[x]ELISVSAASK	1	0	1245.692803	0.0004	0.0050
K[x]QCVIANSCKTAINTGGGSVAVFNK	0	0	2623.320910	0.0004	0.0100
DVVAVGNDDTGTGASSFGVARK[x]LQR	21	0	2519.272705	0.0004	0.0100
LKESQLVDK[x]FFEK	8	0	1609.871482	0.0004	0.0050
SLDK[x]QMVEERVLK	3	0	1573.849698	0.0004	0.0050
DIKSMIADK[x]HAIR	8	0	1496.813257	0.0004	0.0050
EDCEAATDPLLK[x]K	11	0	1488.712937	0.0004	0.0050
L[x]FKSLGSGMDQEK	0	0	1438.712546	0.0004	0.0050
YSDIGGLSK[x]QIEELFEAIVLPMQQADK	8	0	3021.536746	0.0004	0.0100
YYIIMGLQASK[x]LRNK	10	0	1796.997022	0.0003	0.0050
S[x]GYDRALSVFSPDGR	0	0	1625.779708	0.0003	0.0050
VELAKQNLFVPTSDK[x]EK	14	0	1945.051948	0.0003	0.0050
WIAK[x]QILDCIVNLSEPAK	3	0	2097.129144	0.0003	0.0050
EFPDLGVLEGK[x]RIDRPGR	10	0	2053.106771	0.0003	0.0050
FFYILYFELYK[x]IAQDTLARR	10	0	2569.373199	0.0002	0.0050
YSLNSYDFK[x]KQLLIDGANVLR	8	0	2456.306242	0.0002	0.0050
YYLPK[x]GKSALSTLNGFVEELK	4	0	2356.267737	0.0002	0.0050
M[x]GQAQSGNFSNFGDGANGDNKK	0	0	2242.966054	0.0002	0.0050
TLEVLYLK[x]MHNNHAKSLPPEEYDEK	7	0	2997.490468	0.0002	0.0050
# precursors: 1
Precursor: 3622.6936	4	0.9997	0
N[x]STEEIDLYNRWK(0)	K[x]MAIDDDINWEELAR(0)	0.9700	3622.7248	138.0681
K[x]NTEDIEMTA(0)	SMRYPMDAHK[x]SELEGVEEAR(9)	0.7950	3622.6588	138.0681
F[x]PTDDDDK(0)	D[x]VPTFANFHTPIFIAKREDGMK(0)	0.7650	3622.7288	138.0681
DSESTEEK[x]EAQAVQR(7)	SLYFATPGNTSFK[x]TDM(12)	0.7500	3622.6619	138.0681
YQK[x]PVDTEEENDK(2)	WSTAETLTNNK[x]IDRDK(10)	0.6500	3622.7273	138.0681
TSTSSMTAVPK[x]PLK(10)	D[x]DGLEDDMPALADEEFEK(0)	0.6400	3622.6792	138.0681
DISSK[x]SPSGNDALNDK(4)	EK[x]TSNNTNRTNSTDEK(1)	0.6300	3622.6829	138.0681
TSWIYK[x]NK(5)	AVYMPLCDPGNK[x]AEESAFYER(11)	0.6000	3622.7111	138.0681
N[x]STEEIDLYNRWK(0)	NEDDIEDIAALWMK[x]R(13)	0.5500	3622.7248	138.0681
TLALK[x]YPGGGPGK(4)	M[x]DTEMSVNMSDFLHDQATR(0)	0.5400	3622.7104	138.0681
P[x]TDDDDK(0)	NKPGVYTK[x]VCNYVNWIQQTIAAN(7)	0.4850	3622.7248	138.0681
SGNLPDADNSK[x]SDISK(10)	EK[x]TSNNTNRTNSTDEK(1)	0.4650	3622.6829	138.0681
E[x]TIDNAETMK(0)	SMRYPMDAHK[x]SELEGVEEAR(9)	0.4550	3622.6588	138.0681
NK[x]ISWYTK(1)	AVYMPLCDPGNK[x]AEESAFYER(11)	0.4350	3622.7111	138.0681
S[x]SKSSLELANNAVK(0)	D[x]DGLEDDMPALADEEFEK(0)	0.4300	3622.6718	138.0681
SLK[x]DECK(2)	LYFYYILFFEK[x]CNRSVECR(10)	0.4150	3622.7297	138.0681
P[x]TDDDDK(0)	NK[x]PGVYTKVCNYVNWIQQTIAAN(1)	0.4050	3622.7248	138.0681
EISYPFK[x]R(6)	AVYMPLCDPGNK[x]AEESAFYER(11)	0.4050	3622.7111	138.0681
NELEK[x]LNFSSLKMK(4)	M[x]SIMEYNGGSCVAMAGK(0)	0.3800	3622.7212	138.0681
DIK[x]VIMATNR(2)	DGLEDDMPALADEEFEK[x]MDR(16)	0.3450	3622.6839	138.0681
