# Supplementary material for: ECL: an exhaustive search tool for the identification of cross-linked peptides using whole database
Source: BMC Bioinformatics. 2016 May 20;17:217. doi: 10.1186/s12859-016-1073-y (PMC4874008; doi:10.1186/s12859-016-1073-y)
Supplement: Additional file 5 — Kojak’s pre-selection list of PSMs only identified by ECL. (ZIP 5147 kb) [file 12859_2016_1073_MOESM5_ESM.zip › Kojak's pre-selection ranks of ECL only peptides/Kojak's detailed results/aleitner_M1012_007/diagnostic_4543.txt]

Scan: 4543
WK[x]R	1	0	488.285928	0.1583	0.4750
GEK[x]R	2	0	488.270670	0.1500	0.6000
K[x]SGR	0	0	446.260107	0.1100	0.4400
WK[x]RENQLR	1	0	1128.615169	0.0956	0.7650
GTK[x]R	2	0	460.275756	0.0887	0.3550
GEIK[x]K	3	0	573.348581	0.0850	0.4250
K[x]KSGR	0	0	574.355062	0.0840	0.4200
NK[x]PDERFNTGVVNVR	1	0	1743.901545	0.0837	1.2550
KK[x]SGR	1	0	574.355062	0.0830	0.4150
TLDSNSLTHEK[x]IEFATITK	10	0	2147.110911	0.0829	1.5750
K[x]PIGATWK	0	0	899.522844	0.0825	0.6600
WAIK[x]EKR	3	0	929.544639	0.0821	0.5750
WK[x]ALER	1	0	801.449683	0.0808	0.4850
TLSK[x]WR	3	0	789.449683	0.0808	0.4850
K[x]WR	0	0	488.285928	0.0800	0.2400
K[x]AFGR	0	0	577.333601	0.0790	0.3950
AVDEEMK[x]VR	6	0	1075.533141	0.0789	0.7100
WAIKEK[x]R	5	0	929.544639	0.0786	0.5500
ATPYRGYSK[x]PNER	8	0	1537.763667	0.0781	1.0150
GK[x]LVR	1	0	571.380549	0.0770	0.3850
TLASLQK[x]R	6	0	915.550117	0.0769	0.6150
WRDATDDK[x]R	7	0	1161.552629	0.0767	0.6900
K[x]LQR	0	0	543.349250	0.0763	0.3050
LVK[x]GR	2	0	571.380549	0.0760	0.3800
K[x]LARNILK	0	0	954.633783	0.0756	0.6050
K[x]DLVRNFGR	0	0	1103.619920	0.0739	0.6650
TIDNAETMK[x]K	8	0	1149.569917	0.0730	0.7300
M[x]FR	0	0	452.220553	0.0717	0.2150
K[x]FR	0	0	449.275030	0.0717	0.2150
YTQSTNNDDPK[x]K	10	0	1409.642221	0.0712	0.8550
M[x]IDDQR	0	0	776.348650	0.0708	0.4250
DATDDK[x]R	5	0	819.372221	0.0707	0.4950
TLSK[x]ESAR	3	0	890.482099	0.0694	0.5550
K[x]TAGEDAVTLVK	0	0	1230.681905	0.0692	0.8300
K[x]FRKPIGATWK	0	0	1330.787310	0.0691	0.7600
VDK[x]NWSK	2	0	875.450075	0.0679	0.4750
FHQLK[x]PTR	4	0	1025.576998	0.0675	0.5400
DVAK[x]MK	3	0	690.373411	0.0675	0.4050
VK[x]AFGR	1	0	676.402010	0.0667	0.4000
QSK[x]ATREPNK	2	0	1157.615226	0.0665	0.6650
VNLYK[x]FR	4	0	938.533741	0.0664	0.4650
SSCK[x]IVFR	3	0	995.522185	0.0662	0.5300
Q[x]DYDLVRSLESQIR	0	0	1720.874329	0.0661	0.9250
GEK[x]VEDAPENNSFR	2	0	1590.727340	0.0661	0.9250
NVVTEAGFIAIK[x]EDR	11	0	1660.878354	0.0660	0.9900
D[x]YDLVRSLESQIR	0	0	1592.815758	0.0650	0.8450
VDVK[x]TK	3	0	688.411904	0.0650	0.3900
ATPYRGYSK[x]PNERATK	8	0	1837.943407	0.0644	1.0300
WSELRK[x]R	5	0	973.545700	0.0643	0.4500
FK[x]LNVYK	1	0	910.527595	0.0643	0.4500
YTSLSEEQK[x]MK	8	0	1342.643803	0.0641	0.7050
WKTLSK[x]ESAR	5	0	1204.656362	0.0640	0.6400
EK[x]QNTPVLFDSK	1	0	1404.724827	0.0637	0.7650
VSTK[x]K	3	0	561.348581	0.0630	0.3150
DQIGEEK[x]TILQSLLQR	6	0	1870.015898	0.0625	1.0000
FRK[x]PIGATWK	2	0	1202.692354	0.0625	0.6250
VISMEK[x]GGNMKEVFR	5	0	1723.874862	0.0620	0.9300
GTK[x]RR	2	0	616.376858	0.0620	0.3100
WK[x]TLSK	1	0	761.443537	0.0617	0.3700
K[x]ELFDCLKIMR	0	0	1451.762804	0.0614	0.6750
TLAGVTRDYYTK[x]QSK	11	0	1729.899815	0.0613	0.9200
VSK[x]ILEHK	2	0	952.570517	0.0613	0.4900
LKYYEQK[x]IR	6	0	1239.697497	0.0611	0.5500
YK[x]NENLENIEDVQLR	1	0	1875.932566	0.0603	0.9050
I[x]DDQR	0	0	645.308172	0.0600	0.3000
KFRK[x]PIGATWK	3	0	1330.787310	0.0595	0.6550
K[x]QLLIDGANVLR	0	0	1338.798265	0.0592	0.7100
V[x]KAFGR	0	0	676.402010	0.0592	0.3550
EERFK[x]LNVYK	4	0	1324.713873	0.0585	0.5850
ERK[x]PR	2	0	684.403070	0.0580	0.2900
M[x]GINERKGFDFEYYQR	0	0	2051.952252	0.0575	0.9200
GYSK[x]PNER	3	0	949.461699	0.0575	0.4600
LLK[x]MQR	2	0	787.473787	0.0575	0.3450
K[x]GTKTSETNDR	0	0	1235.610532	0.0573	0.6300
DAVK[x]EAAR	3	0	858.455887	0.0569	0.4550
RLVK[x]GR	3	0	727.481651	0.0567	0.3400
GEK[x]RWSELR	2	0	1159.609749	0.0567	0.5100
FHQLK[x]PTRVLTLAMVKR	4	0	2037.203252	0.0565	0.9600
K[x]MRK	0	0	561.342056	0.0562	0.2250
K[x]DSESTEEK	0	0	1051.466899	0.0561	0.5050
LVK[x]ERQAR	2	0	998.598459	0.0556	0.4450
DAGK[x]DEFSR	3	0	1023.462090	0.0556	0.5000
ENK[x]IQR	2	0	786.434760	0.0550	0.3300
LAK[x]R	2	0	486.327789	0.0550	0.2200
YTSLSEEQKMK[x]SDINAHK	10	0	2108.020718	0.0542	0.9750
HSTFIITK[x]R	7	0	1101.629423	0.0539	0.4850
TLLYGK[x]R	5	0	849.507194	0.0536	0.3750
ETEK[x]LAEER	3	0	1103.545814	0.0533	0.4800
K[x]RR	0	0	458.307723	0.0533	0.1600
EGK[x]VTFFYTDYIGVYAPR	2	0	2125.051948	0.0528	0.9500
K[x]ATDDDRWK	0	0	1133.546483	0.0528	0.4750
WAIK[x]EK	3	0	773.443537	0.0525	0.3150
VLRQVMEEK[x]LDSK	8	0	1573.849698	0.0523	0.6800
N[x]STEEIDLYNR	0	0	1352.620760	0.0523	0.5750
ILSTLDRELLK[x]PSASVALQR	10	0	2209.279304	0.0522	1.0450
IKYEYQK[x]LK	6	0	1211.691351	0.0517	0.4650
NHASIDK[x]MK	6	0	1042.522913	0.0517	0.4650
DAVVLGVEK[x]R	8	0	1084.624003	0.0515	0.5150
DVPTFANFHTPIFIAK[x]R	15	0	1973.052225	0.0515	0.8750
EK[x]ASFAR	1	0	807.423863	0.0514	0.3600
K[x]SAAAIGTSQLPVR	0	0	1397.798991	0.0511	0.7150
K[x]VTSK	0	0	561.348581	0.0510	0.2550
K[x]NEEKLAEFDK	0	0	1349.682631	0.0509	0.5600
GTLK[x]VHTIR	3	0	1023.618860	0.0506	0.4550
IEFATITK[x]DTTK	7	0	1366.734330	0.0504	0.6050
M[x]MGINERKGFDFEYYQR	0	0	2182.992731	0.0503	0.8550
K[x]YINRSYYHLR	0	0	1511.799660	0.0500	0.5500
DRGK[x]LVR	3	0	842.508589	0.0500	0.3500
E[x]SLQR	0	0	631.328907	0.0500	0.2500
K[x]GEIR	0	0	601.354728	0.0500	0.2500
FAASK[x]EKQNTPVLFDSK	4	0	1908.994437	0.0497	0.8450
EMKK[x]DSESTEEK	3	0	1439.644921	0.0496	0.5950
SVEISALASK[x]NR	9	0	1273.698949	0.0496	0.5950
D[x]GLEDDMPALADEEFEK	0	0	1922.809068	0.0494	0.8400
CNK[x]FFYILYFELYK	2	0	1946.963993	0.0493	0.6900
IHAK[x]SMAIDKDIR	3	0	1496.813257	0.0492	0.6400
M[x]ESLQR	0	0	762.369385	0.0492	0.2950
K[x]SGFEKIDLTR	0	0	1292.708787	0.0491	0.5400
S[x]GYDR	0	0	596.255412	0.0490	0.2450
SIK[x]GYTLPPHCSR	2	0	1514.766308	0.0488	0.6350
ELLK[x]PSASVALQR	3	0	1410.819391	0.0488	0.6350
QVK[x]R	2	0	529.333601	0.0487	0.1950
AASIAVEDEK[x]R	9	0	1187.614557	0.0486	0.5350
HESLK[x]YR	4	0	931.487520	0.0486	0.3400
DLGQVLNK[x]YVQVEQR	7	0	1787.952910	0.0483	0.7250
SSK[x]DISSK	2	0	850.439569	0.0481	0.3850
EWDSKLK[x]DLR	6	0	1288.677488	0.0480	0.4800
GYQTIELDK[x]K	8	0	1193.629146	0.0480	0.4800
S[x]SKSSLELANNAVK	0	0	1446.767750	0.0479	0.6700
D[x]RGKLVR	0	0	842.508589	0.0479	0.3350
DVAKMK[x]LSLFSNK	5	0	1479.811862	0.0477	0.6200
LFAYPPK[x]SVQPTAK	6	0	1545.855441	0.0475	0.6650
MPLLQSSVALLGQK[x]IR	13	0	1753.028320	0.0475	0.7600
VVTSKLLK[x]PR	7	0	1139.738968	0.0475	0.4750
SAK[x]IVR	2	0	672.428222	0.0475	0.2850
AMEVDEK[x]PTER	6	0	1303.607753	0.0473	0.5200
YTSLSEEQK[x]MKSDINAHK	8	0	2108.020718	0.0472	0.8500
LK[x]WSDER	1	0	932.471536	0.0471	0.3300
SAK[x]GTKR	2	0	746.439846	0.0471	0.3300
SSTAAK[x]TFLEKR	5	0	1337.730248	0.0471	0.5650
LAIEREPPFAPIESAK[x]R	15	0	1923.057703	0.0471	0.8000
WK[x]TLSKESAR	1	0	1204.656362	0.0470	0.4700
VKAMEVDEK[x]PTER	8	0	1530.771118	0.0469	0.6100
EISYPFK[x]RLDR	6	0	1422.761881	0.0468	0.5150
YK[x]EDTALRSEM	1	0	1341.623403	0.0468	0.5150
HGGYKPTDK[x]HK	8	0	1266.646859	0.0468	0.5150
VHVTQEDFELAVAK[x]VLNK	13	0	2039.105042	0.0467	0.8400
EMK[x]KDSESTEEK	2	0	1439.644921	0.0467	0.5600
EWLDK[x]LGDK	4	0	1102.565823	0.0467	0.4200
IDVLFSK[x]IR	6	0	1089.654575	0.0467	0.4200
FDSEK[x]AGDR	4	0	1023.462090	0.0467	0.4200
K[x]YTGLLR	0	0	849.507194	0.0464	0.3250
K[x]LIR	0	0	528.374737	0.0463	0.1850
AVDEEMK[x]VRSEDYLPSK	6	0	1994.961812	0.0462	0.7850
VMK[x]SEFQRLTHEK	2	0	1631.845282	0.0462	0.6000
D[x]DGLEDDMPALADEEFEK	0	0	2037.836007	0.0461	0.8300
VAEK[x]AQINTQEYGR	3	0	1605.811006	0.0461	0.6450
K[x]TREALMEFR	0	0	1279.670628	0.0460	0.4600
K[x]ATDDDR	0	0	819.372221	0.0457	0.3200
M[x]NSTEEIDLYNR	0	0	1483.661239	0.0454	0.5450
AVAHHTDCK[x]FIR	8	0	1453.724781	0.0454	0.5450
VDAQDFLK[x]VAETR	7	0	1490.772835	0.0454	0.5900
D[x]TEMSVNMSDFLHDQATR	0	0	2095.893807	0.0450	0.8100
SERDTALEK[x]YK	8	0	1338.677880	0.0450	0.4950
LQK[x]R	2	0	543.349250	0.0450	0.1800
K[x]LAR	0	0	486.327789	0.0450	0.1800
IDVEESIAGYQLARSK[x]R	15	0	1934.022044	0.0450	0.7650
DVITELPDAK[x]YYR	9	0	1581.803799	0.0450	0.5850
QIQPK[x]TFANLVSSTLYEKR	4	0	2222.205809	0.0447	0.8500
SIAEK[x]MNGASGAELK	4	0	1504.755469	0.0447	0.6700
SNPVFAENDEK[x]GEKR	10	0	1718.822295	0.0443	0.6650
AK[x]TMTER	1	0	835.422145	0.0443	0.3100
DVAK[x]MKLSLFSNK	3	0	1479.811862	0.0442	0.5750
TLALK[x]YPGGGPGK	4	0	1257.708061	0.0442	0.5750
LAK[x]RMK	2	0	745.463224	0.0442	0.2650
AAK[x]ASR	2	0	602.349976	0.0442	0.2650
K[x]PPVQPLAYKSATPFR	0	0	1799.009303	0.0441	0.7050
AMVNIDTIDNK[x]VATTM	10	0	1735.848372	0.0441	0.7050
QVMEEK[x]LDSK	5	0	1205.596130	0.0440	0.4400
NSTNNTK[x]ER	6	0	1062.505347	0.0439	0.3950
VTQK[x]KPPVQPLAYKSATPFR	3	0	2255.278912	0.0437	0.8750
GDVAASILDK[x]YR	9	0	1306.688052	0.0437	0.5250
HRENK[x]IQR	4	0	1079.594768	0.0437	0.3500
NWK[x]EGLSR	2	0	988.508981	0.0437	0.3500
CIK[x]R	2	0	575.321319	0.0437	0.1750
LGLDSEESAEYIVAK[x]GIR	14	0	1949.010477	0.0436	0.7850
K[x]GFDFEYYQR	0	0	1351.619643	0.0435	0.4350
K[x]CLTDLEDEAPAK	0	0	1488.712937	0.0435	0.5650
EKASK[x]GSNDDEMK	4	0	1437.640504	0.0435	0.5650
M[x]NSIVSKYTQSTNNDDPKK	0	0	2169.037093	0.0434	0.8250
QGSATVGLVSK[x]THAVLVALKR	10	0	2134.258512	0.0433	0.9100
GYSK[x]PNERATK	3	0	1249.641438	0.0432	0.4750
K[x]VNQIESQMAMAEKLIQIR	0	0	2229.197231	0.0432	0.8200
K[x]TVQYATK	0	0	937.523235	0.0431	0.3450
NGYPMPCDVLAK[x]R	11	0	1519.727481	0.0431	0.5600
C[x]SPSATLTHR	0	0	1128.534535	0.0430	0.4300
LK[x]DLR	1	0	643.401675	0.0430	0.2150
LAAEDHK[x]FVIHQEENKR	6	0	2063.054738	0.0426	0.7250
FCVGLQKIEEIFK[x]K	12	0	1737.948678	0.0425	0.5950
LAEK[x]WR	3	0	801.449683	0.0425	0.2550
EMK[x]K	2	0	534.283541	0.0425	0.1700
AIDLYK[x]EVLNKGVSK	5	0	1675.950788	0.0423	0.6350
M[x]SSKSSLELANNAVK	0	0	1577.808228	0.0420	0.6300
DREISYPFK[x]R	8	0	1309.677823	0.0420	0.4200
K[x]QLATSLRSR	0	0	1158.683243	0.0420	0.4200
AK[x]NPMFALSR	1	0	1133.601493	0.0420	0.4200
GERPSCPTGYHLK[x]SIR	12	0	1856.931459	0.0419	0.6700
EDCK[x]SLKR	3	0	1034.517826	0.0419	0.3350
D[x]KKLIPIR	0	0	981.633448	0.0419	0.3350
M[x]DTEMSVNMSDFLHDQATR	0	0	2226.934286	0.0418	0.7950
LESK[x]QR	3	0	759.423863	0.0417	0.2500
AK[x]RAER	1	0	729.424532	0.0417	0.2500
DIK[x]SMIADKHAIR	2	0	1496.813257	0.0415	0.5400
ELFDCLK[x]IMR	6	0	1323.667849	0.0415	0.4150
VMK[x]EDNLILR	2	0	1229.680131	0.0415	0.4150
WSTAETLTNNK[x]IDR	10	0	1647.821570	0.0414	0.5800
EK[x]SLLAHKGGHVVR	1	0	1529.878966	0.0414	0.5800
F[x]MTR	0	0	553.268226	0.0413	0.1650
SLK[x]R	2	0	502.322703	0.0413	0.1650
S[x]QAR	0	0	460.239372	0.0413	0.1650
VNLYK[x]FREER	4	0	1352.720019	0.0410	0.4100
LVK[x]ER	2	0	643.401675	0.0410	0.2050
TGRSIK[x]GYTLPPHCSR	5	0	1828.936545	0.0409	0.6550
LMSKVAEK[x]AQINTQEYGR	7	0	2065.062523	0.0408	0.7350
VSAMMSCACQK[x]R	10	0	1427.614109	0.0408	0.4900
QRIQK[x]ENR	4	0	1070.594434	0.0406	0.3250
EHFK[x]ELVSK	3	0	1115.597456	0.0406	0.3650
F[x]ATLQKSKR	0	0	1077.629423	0.0406	0.3650
GGNMK[x]EVFR	4	0	1036.512349	0.0406	0.3650
WIAK[x]QILDCIVNLSEPAKK	3	0	2225.224100	0.0400	0.7600
DLKLK[x]WSDER	4	0	1288.677488	0.0400	0.4000
Y[x]FATLQKSKR	0	0	1240.692746	0.0400	0.4000
NWK[x]EEYLR	2	0	1136.561406	0.0400	0.3200
K[x]QLATSLR	0	0	915.550117	0.0400	0.3200
NK[x]PDER	1	0	757.371829	0.0400	0.2400
LWK[x]R	2	0	601.369985	0.0400	0.1600
VTQKK[x]PPVQPLAYKSATPFR	4	0	2255.278912	0.0398	0.7950
SSK[x]SSLELANNAVK	2	0	1446.767750	0.0396	0.5550
ITAFLLADSK[x]SQK	9	0	1420.792510	0.0396	0.5150
GIDLK[x]SIAEKMNGASGAELK	4	0	2031.066940	0.0395	0.7900
LK[x]YYEQKIR	1	0	1239.697497	0.0394	0.3550
YTENIYPPK[x]KTVQYATK	8	0	2043.067597	0.0394	0.6700
SDEINEVLNK[x]YQETQR	9	0	1964.943855	0.0394	0.6300
Q[x]DRGKLVR	0	0	970.567161	0.0394	0.3150
GIDLKSIAEK[x]MNGASGAELK	9	0	2031.066940	0.0393	0.7850
YK[x]DGVILAADSR	1	0	1306.688051	0.0392	0.4700
SVEISALASK[x]NRLHQLR	9	0	1921.085644	0.0391	0.6650
EDALFK[x]NEEKK	5	0	1349.682631	0.0391	0.4300
TLSMEK[x]HTELR	5	0	1343.686669	0.0391	0.4300
WSLERK[x]GEK	5	0	1131.603602	0.0389	0.3500
ASK[x]ERAER	2	0	945.499144	0.0388	0.3100
S[x]QARGFDR	0	0	935.457282	0.0388	0.3100
TK[x]INLIETLR	1	0	1199.723710	0.0385	0.3850
A[x]SLLKVNMENLIVTDLGK	0	0	1957.091700	0.0383	0.6900
SVMAPLFLHDK[x]YDGR	10	0	1747.871494	0.0383	0.5750
SSTAAKTFLEK[x]R	10	0	1337.730248	0.0383	0.4600
VK[x]VIAATNR	1	0	970.592313	0.0383	0.3450
QSK[x]ATR	2	0	689.382001	0.0383	0.2300
GYQTIELDKK[x]LDVAK	9	0	1719.940617	0.0380	0.5700
E[x]IINR	0	0	643.365291	0.0380	0.1900
K[x]DLVR	0	0	629.386026	0.0380	0.1900
SGK[x]KR	2	0	574.355062	0.0380	0.1900
HTVIK[x]TGLRMISLSYSR	4	0	1961.087952	0.0379	0.6450
E[x]MKKDSESTEEK	0	0	1439.644921	0.0379	0.4550
WSTAETLTNNK[x]IDRDK	10	0	1890.943464	0.0378	0.6050
FK[x]LNVYKYR	1	0	1229.692020	0.0378	0.3400
LRLLK[x]MQR	4	0	1056.658947	0.0375	0.3000
NLIRLAK[x]R	6	0	982.639929	0.0375	0.3000
FMLK[x]LGVK	3	0	934.567348	0.0375	0.3000
LLK[x]VTVSK	2	0	886.585106	0.0375	0.3000
K[x]PRR	0	0	555.360483	0.0375	0.1500
TLIDKFSGEK[x]K	9	0	1264.702640	0.0373	0.4100
GEIK[x]KAMVNIDTIDNK	3	0	1787.945046	0.0372	0.5950
ETLIFK[x]CIDMFIHK	5	0	1793.920748	0.0371	0.5200
TLFRK[x]EK	4	0	920.544305	0.0371	0.2600
TMTEK[x]AR	4	0	835.422145	0.0371	0.2600
FAASKEK[x]QNTPVLFDSK	6	0	1908.994437	0.0371	0.6300
SNNIK[x]ENEQK	4	0	1202.589070	0.0370	0.3700
ASK[x]ER	2	0	589.318344	0.0370	0.1850
EDCKSLK[x]R	6	0	1034.517826	0.0369	0.2950
ETEK[x]LAEERGWDIR	3	0	1730.858680	0.0368	0.5150
VSK[x]QGEIDYEALVK	2	0	1577.830012	0.0368	0.5150
K[x]ACIIFFDEIDAIGGAR	0	0	1894.961028	0.0368	0.6250
K[x]MSAQSCACMVR	0	0	1427.614109	0.0367	0.4400
ERK[x]PRR	2	0	840.504172	0.0367	0.2200
D[x]YDLVR	0	0	779.381332	0.0367	0.2200
GERPSCPTGYHLK[x]SIRTGR	12	0	2171.101696	0.0366	0.6950
A[x]ASLLKVNMENLIVTDLGK	0	0	2028.128811	0.0366	0.6950
SAKAK[x]NPMFALSR	4	0	1419.765584	0.0365	0.4750
YYEQK[x]IR	4	0	998.518484	0.0364	0.2550
M[x]NSIVSK	0	0	777.405435	0.0364	0.2550
NILK[x]VDIEVAVIPSEGFR	3	0	1998.114879	0.0364	0.6550
KGEK[x]VEDAPENNSFR	3	0	1718.822296	0.0363	0.5450
DGSSGGTIRMVILNK[x]DGMER	14	0	2135.046217	0.0363	0.7250
DYYTK[x]QSK	4	0	1031.492328	0.0362	0.2900
Q[x]EMKKDSESTEEK	0	0	1567.703492	0.0362	0.4700
S[x]QARGFDRTITVFSPEGR	0	0	2023.023439	0.0361	0.6500
SNPVFAENDEK[x]GEK	10	0	1562.721193	0.0361	0.5050
GAATIK[x]GAIWYGIDFTAAR	5	0	1981.042053	0.0361	0.6850
LLK[x]PR	2	0	625.427496	0.0360	0.1800
NK[x]LLK	1	0	614.411513	0.0360	0.1800
TITDGK[x]IYVEVERAR	5	0	1748.942012	0.0357	0.5350
LFLLRSDYYMASTYTK[x]K	15	0	2099.076051	0.0356	0.6050
LQK[x]DLGQVLNKYVQVEQR	2	0	2157.190495	0.0356	0.6400
YLHQSLK[x]YK	6	0	1178.644738	0.0356	0.3200
SELVK[x]EFHK	4	0	1115.597456	0.0356	0.3200
TVLQDVEANIAALMQATK[x]QR	17	0	2199.168042	0.0355	0.7100
QVK[x]NRDCVGR	2	0	1230.625074	0.0355	0.3550
EDGMK[x]ILMVNR	4	0	1304.658013	0.0355	0.3900
TK[x]SVALGGITK	1	0	1073.644403	0.0355	0.3900
K[x]IPQVASFRIDK	0	0	1400.813914	0.0354	0.4250
TKDAVVLGVEK[x]R	10	0	1313.766632	0.0354	0.4250
WDLSK[x]QEALYLAQR	4	0	1719.894338	0.0354	0.4950
ILFSDVK[x]AMTTGLR	6	0	1550.848972	0.0354	0.4950
M[x]FRNQYDGDATTWSPQGR	0	0	2128.938390	0.0350	0.6300
EFPDLGVLEGK[x]RIDRPGR	10	0	2053.106771	0.0350	0.6300
TVQKVETAVLSTTVK[x]AQAR	14	0	2029.153050	0.0350	0.6650
S[x]GYDRALSVFSPDGR	0	0	1625.779708	0.0350	0.5250
AASIAVEDEK[x]RLR	9	0	1456.799717	0.0350	0.4550
YDK[x]LVETSGQIR	2	0	1407.735725	0.0350	0.4200
GTK[x]TSETNDR	2	0	1107.515576	0.0350	0.3500
KSLK[x]DECK	3	0	1006.511679	0.0350	0.2800
EIK[x]PNIR	2	0	868.513006	0.0350	0.2450
NEEK[x]K	3	0	646.328572	0.0350	0.1750
QVK[x]NR	2	0	643.376523	0.0350	0.1750
A[x]ASLLK	0	0	601.379880	0.0350	0.2100
K[x]YDK	0	0	552.290736	0.0350	0.1400
A[x]SLLK	0	0	530.342770	0.0350	0.1750
GKSALSTLNGFVEELK[x]AEVR	15	0	2147.158527	0.0347	0.6950
YTENIYPPKK[x]TVQYATK	9	0	2043.067597	0.0347	0.5900
VISMEKGGNMK[x]EVFR	10	0	1723.874862	0.0347	0.5200
GNQKVVK[x]VDAQDFLK	6	0	1687.925637	0.0347	0.5200
SELAQSK[x]YLMNVSR	6	0	1624.824212	0.0346	0.4850
ESDK[x]APDLIELNR	3	0	1498.762664	0.0346	0.4500
TTLFK[x]SELAQSK	4	0	1351.734665	0.0346	0.4150
ASK[x]AAREYLEK	2	0	1264.677488	0.0345	0.3800
SSHIITK[x]ELK	6	0	1154.665864	0.0345	0.3450
LGDGVLRPYK[x]VGVILESQR	9	0	2098.189768	0.0345	0.6550
LTQLLSQIK[x]EEQGDIK	8	0	1842.009751	0.0344	0.5500
LENQRK[x]WR	5	0	1128.615169	0.0344	0.2750
ASK[x]VLELR	2	0	914.554868	0.0344	0.2750
M[x]MGINER	0	0	849.383652	0.0343	0.2400
SELQDK[x]SSQQGVEGVLIILK	5	0	2170.184405	0.0342	0.6850
IQK[x]ENR	2	0	786.434760	0.0342	0.2050
M[x]GINER	0	0	718.343173	0.0342	0.2050
EEYLRAAK[x]ASR	7	0	1292.683635	0.0341	0.3750
SSTAAK[x]TFLEK	5	0	1181.629146	0.0341	0.3750
DLK[x]LKWSDER	2	0	1288.677488	0.0340	0.3400
FIVK[x]ASSGPR	3	0	1060.602876	0.0340	0.3400
LEK[x]VR	2	0	643.401675	0.0340	0.1700
S[x]TLDLNHLADLYDRK	0	0	1772.905627	0.0340	0.5100
VNGVVFTNRPDEK[x]NR	12	0	1743.901545	0.0340	0.5100
K[x]GEKVEDAPENNSFR	0	0	1718.822296	0.0340	0.5100
DAFALAK[x]EK	6	0	991.533798	0.0339	0.3050
HEDALAK[x]LGATLAQGIIDAGGR	6	0	2176.159922	0.0339	0.7450
EK[x]ASKGSNDDEMK	1	0	1437.640504	0.0338	0.4400
HCLIK[x]MNHGTTTLAFR	4	0	1898.960649	0.0338	0.5400
GK[x]SALSTLNGFVEELK	1	0	1691.909318	0.0338	0.5400
K[x]VEFGLPDLEGR	0	0	1358.719350	0.0338	0.4050
YDK[x]K	2	0	552.290736	0.0338	0.1350
M[x]SQARGFDRTITVFSPEGR	0	0	2154.063918	0.0337	0.6400
SNPVFAENDEKGEK[x]R	13	0	1718.822295	0.0337	0.5050
DYYTK[x]QSKATR	4	0	1359.678214	0.0336	0.3700
DWNACK[x]K	5	0	920.417393	0.0336	0.2350
TKLVK[x]ER	4	0	872.544305	0.0336	0.2350
YTYDRGTTAVLK[x]EDIYK	11	0	2035.026127	0.0335	0.5700
QNLFVPTSDK[x]EKASFAR	9	0	1937.000583	0.0335	0.5700
HSTFIITK[x]RK	7	0	1229.724379	0.0335	0.3350
GSLEK[x]NWKEEYLR	4	0	1650.836493	0.0335	0.4350
LK[x]AYQGIYLMSIR	1	0	1554.859144	0.0335	0.4350
ENAPAIIFIDEIDAIATK[x]R	17	0	2099.126168	0.0334	0.6350
HIGIATTGFIPDGQHIVK[x]R	17	0	2059.132592	0.0334	0.6350
TMGK[x]NK	3	0	677.353010	0.0333	0.2000
LTLEAMDLEIVEK[x]EHFK	12	0	2044.054981	0.0332	0.5650
FLK[x]TSKTPPTAMLSSVR	2	0	1863.028712	0.0332	0.5650
KPPVQPLAYK[x]SATPFR	9	0	1799.009303	0.0331	0.5300
YDK[x]KDLVR	2	0	1035.571243	0.0331	0.2650
V[x]NQIESQMAMAEKLIQIR	0	0	2101.102276	0.0331	0.5950
K[x]GVVALVEDK	0	0	1056.617856	0.0330	0.3300
EK[x]ASK	1	0	561.312197	0.0330	0.1650
EFPDLGVLEGK[x]R	10	0	1358.719350	0.0329	0.3950
EK[x]SPAIIFIDELDAIGTKR	1	0	2115.157467	0.0329	0.6250
GNAKFGDGIQIAQLALK[x]HR	16	0	2036.127841	0.0329	0.6250
VDAQDFLK[x]VAETRR	7	0	1646.873938	0.0329	0.4600
S[x]SIGTGYDLGLFFSPDGR	0	0	1887.900207	0.0328	0.5900
GGDWERK[x]NR	6	0	1116.542400	0.0328	0.2950
QEMKK[x]DSESTEEK	4	0	1567.703492	0.0327	0.4250
G[x]VFKNVSGNVLSEIK	0	0	1589.877628	0.0327	0.4900
CLDQLTNWCTIK[x]TVDR	11	0	2021.966182	0.0325	0.5200
S[x]PTGQITSTSAR	0	0	1204.604720	0.0325	0.3900
AKSAK[x]IVR	4	0	871.560288	0.0325	0.2600
K[x]LQRLR	0	0	812.534410	0.0325	0.1950
M[x]SGYDR	0	0	727.295891	0.0325	0.1950
M[x]SER	0	0	521.226756	0.0325	0.1300
INVK[x]FFEKEDVQSLK	3	0	1822.982813	0.0323	0.4850
DWNACK[x]KELLK	5	0	1403.723052	0.0323	0.3550
SLEK[x]TLVPYLR	3	0	1317.765572	0.0323	0.3550
M[x]CSPSATLTHR	0	0	1259.575014	0.0323	0.3550
DDLSGAEIK[x]AIVSEAGLLALR	8	0	2140.173842	0.0321	0.6750
LQK[x]YQATVMRGAFK	2	0	1639.886752	0.0321	0.4500
EK[x]RTFLR	1	0	948.550451	0.0321	0.2250
KVADLK[x]K	5	0	800.511946	0.0321	0.2250
GGVHVK[x]LAHLSK	5	0	1244.735277	0.0321	0.3850
TFHILEPK[x]EK	7	0	1240.681514	0.0320	0.3200
K[x]VIAR	0	0	585.396198	0.0320	0.1600
NEEK[x]KLMELFISK	3	0	1607.859201	0.0319	0.4150
LTHEKSTMLEK[x]IK	10	0	1556.859536	0.0319	0.4150
VVK[x]VDAQDFLK	2	0	1260.707726	0.0318	0.3500
SVQPTAK[x]TVQK	6	0	1185.671676	0.0318	0.3500
MK[x]LSLFSNKENELR	1	0	1707.897707	0.0318	0.4450
AVNIAFTQDQLLK[x]R	12	0	1615.904510	0.0318	0.4450
GVVALVEDKTK[x]SVALGGITK	10	0	1984.156741	0.0318	0.6350
ELAAIK[x]EDTEAVLKR	5	0	1684.935865	0.0317	0.4750
EDK[x]EGVVNTIAFAIR	2	0	1660.878354	0.0317	0.4750
VYHAIRNIPK[x]AR	9	0	1436.836379	0.0317	0.3800
EPPFAPIESAK[x]R	10	0	1340.708787	0.0317	0.3800
TTLFK[x]SELAQSKYLMNVSR	4	0	2215.166981	0.0316	0.6000
VVGSELIQK[x]YLGDGPRLVR	8	0	2098.189768	0.0316	0.6000
GEIKK[x]AMVNIDTIDNK	4	0	1787.945046	0.0316	0.5050
YPMDAHK[x]SELEGVEEAR	6	0	1959.899550	0.0315	0.5350
M[x]GINERK	0	0	846.438129	0.0314	0.2200
SFEQK[x]VMKEDNLILR	4	0	1848.976679	0.0313	0.4700
KVTSK[x]LLEQEESAEK	4	0	1717.909710	0.0313	0.4700
VETAVLSTTVK[x]AQAR	10	0	1572.883440	0.0313	0.4700
AIEGK[x]IAR	4	0	856.513006	0.0313	0.2500
K[x]IDK	0	0	502.311471	0.0313	0.1250
LENVKIYADLK[x]INEDSK	10	0	1991.057425	0.0312	0.5300
SWIGAYLAK[x]IPER	8	0	1502.824477	0.0312	0.4050
HIIMFDCK[x]ILEFTK	7	0	1793.920748	0.0311	0.4350
FIRVSGSELVQK[x]YIGEGSR	11	0	2124.132649	0.0311	0.5900
M[x]SQAR	0	0	591.279850	0.0310	0.1550
DGIQDIMPSQAKELK[x]K	14	0	1799.945046	0.0309	0.4950
ASK[x]GSNDDEMK	2	0	1180.502961	0.0309	0.3400
TLPPELK[x]GEALGNSEHIR	6	0	1960.037693	0.0308	0.5550
FFEKEDVQSLK[x]LK	10	0	1609.871482	0.0308	0.4000
QK[x]SLEKTLVPYLR	1	0	1573.919099	0.0308	0.4000
Q[x]DYDLVR	0	0	907.439903	0.0307	0.2150
K[x]ASLLTR	0	0	787.491545	0.0307	0.2150
GNQK[x]VVKVDAQDFLK	3	0	1687.925637	0.0307	0.4600
V[x]GVFKNVSGNVLSEIK	0	0	1688.946037	0.0306	0.4900
M[x]MGINERK	0	0	977.478607	0.0306	0.2450
AK[x]SAKIVR	1	0	871.560288	0.0306	0.2450
MK[x]SDINAHK	1	0	1042.522913	0.0306	0.2750
SRTLASLQK[x]R	8	0	1158.683243	0.0305	0.3050
AELDK[x]IGLSK	4	0	1072.612770	0.0305	0.3050
TSK[x]TPPTAMLSSVR	2	0	1474.781290	0.0304	0.4250
SPTGQITSTSARSGK[x]K	14	0	1604.848116	0.0303	0.4850
K[x]SYDYSATMYTRLFLLR	0	0	2127.082198	0.0303	0.5150
F[x]RNQYDGDATTWSPQGR	0	0	1997.897911	0.0303	0.5150
K[x]AIPLALGLLSASNPQMR	0	0	1879.071243	0.0303	0.5450
TLVAHAVLK[x]VGSALVGSQTK	8	0	1978.157410	0.0303	0.6050
LFQVEYAIEAIK[x]LGSTAIGVK	11	0	2249.267011	0.0302	0.6350
AK[x]ADYAQYYR	1	0	1247.593430	0.0300	0.3000
SAK[x]IVRTLIDK	2	0	1242.765906	0.0300	0.3300
LLK[x]LEEAMK	2	0	1073.615413	0.0300	0.2700
K[x]LRDK	0	0	658.412573	0.0300	0.1500
WSDERYLHQSLK[x]YK	11	0	1851.926697	0.0300	0.4200
DGIQDIMPSQAK[x]ELK	11	0	1671.850090	0.0300	0.4500
VSKILEHK[x]EIMLR	7	0	1594.922802	0.0300	0.3900
EISYPFK[x]R	6	0	1038.549782	0.0300	0.2400
YDKK[x]DLVR	3	0	1035.571243	0.0300	0.2400
S[x]SKDISSK	0	0	850.439569	0.0300	0.2400
KLDVAK[x]R	5	0	828.518092	0.0300	0.2100
I[x]INR	0	0	514.322703	0.0300	0.1200
INEDSK[x]LAVNENLASSKSSM	5	0	2136.036759	0.0298	0.5950
DQIGEEK[x]TILQSLLQRAR	6	0	2097.154110	0.0297	0.5350
EAGFIDDILIITPASK[x]EK	15	0	1959.056365	0.0297	0.5350
SITEFGDTATAK[x]ELEAMK	11	0	1940.940017	0.0297	0.5350
FHQLKPTRVLTLAMVK[x]R	15	0	2037.203252	0.0297	0.5050
VVGSEFVQK[x]YLGEGPR	8	0	1763.920551	0.0297	0.4750
MKLSLFSNK[x]ENELR	8	0	1707.897707	0.0296	0.4150
NEEKK[x]LMELFISK	4	0	1607.859201	0.0296	0.3850
K[x]INVKFFEK	0	0	1151.670224	0.0294	0.2650
K[x]TVQYATKR	0	0	1093.624337	0.0294	0.2650
M[x]SQARGFDR	0	0	1066.497761	0.0294	0.2650
LIEK[x]LELR	3	0	1012.628028	0.0294	0.2350
QDRGK[x]LVR	4	0	970.567161	0.0294	0.2350
YK[x]DAYVYSIVAIAR	1	0	1630.871817	0.0293	0.4100
ASK[x]GSNDDEMKIDK	2	0	1536.708913	0.0293	0.4100
LNVYK[x]YR	4	0	954.528656	0.0293	0.2050
LVK[x]GRQD	2	0	814.466059	0.0293	0.2050
IGLSK[x]IR	4	0	785.512280	0.0293	0.2050
TKK[x]ACIIFFDEIDAIGGAR	2	0	2124.103657	0.0292	0.5550
TFLEK[x]R	4	0	792.449349	0.0292	0.1750
DYYTKQSK[x]ATR	7	0	1359.678214	0.0291	0.3200
WIEALRDIK[x]SMIADK	8	0	1787.960303	0.0290	0.4350
QDLADATVETLK[x]AIEGKIAR	11	0	2141.169090	0.0290	0.5800
DK[x]MNFVILCR	1	0	1294.652534	0.0290	0.2900
K[x]GYQTIELDK	0	0	1193.629146	0.0290	0.2900
THAVLVALK[x]R	8	0	1106.692354	0.0290	0.2900
SGKK[x]R	3	0	574.355062	0.0290	0.1450
F[x]MTRSEYDRGVNTFSPEGR	0	0	2248.033011	0.0289	0.5500
IAEFHTALESVPDK[x]SLFER	13	0	2188.116331	0.0289	0.5500
DEK[x]VSEVLNSEDITGIQEK	2	0	2132.048371	0.0289	0.5500
VLSNYMK[x]QEALSSK	6	0	1596.818066	0.0289	0.4050
SMAIDK[x]DIR	5	0	1047.538227	0.0289	0.2600
K[x]AVYMPLCDPGNK	0	0	1491.721334	0.0288	0.3750
SAK[x]AKNPMFALSR	2	0	1419.765584	0.0288	0.3750
EKQNTPVLFDSK[x]EAVLK	11	0	1945.051948	0.0288	0.4900
FLKTSK[x]TPPTAMLSSVR	5	0	1863.028712	0.0288	0.4900
M[x]SGYDRALSVFSPDGR	0	0	1756.820186	0.0288	0.4600
EIQDEK[x]EAEAAR	5	0	1387.657871	0.0288	0.3450
CYAK[x]NEWR	3	0	1125.502511	0.0288	0.2300
LGSTAIGVK[x]TK	8	0	1073.644403	0.0286	0.3150
EVAEADIASK[x]DLEETDER	9	0	2018.927929	0.0286	0.5150
ANWCDK[x]R	5	0	948.423539	0.0286	0.2000
TLLAK[x]AVANQTSATFLR	4	0	1804.020592	0.0285	0.4850
EQVRDAGK[x]DEFSR	7	0	1535.732760	0.0285	0.3700
HFEQVINEK[x]HEDALAK	8	0	1906.953636	0.0284	0.4550
SPSGNDALNDK[x]KGTK	10	0	1530.763724	0.0283	0.4250
IKENQEK[x]ISNNK	6	0	1443.768084	0.0283	0.3400
K[x]AFGRVYATMQK	0	0	1398.744122	0.0283	0.3400
EGVETRIIPLK[x]K	10	0	1381.829229	0.0283	0.3400
D[x]RQEQR	0	0	830.399437	0.0283	0.1700
FMLK[x]LGVKR	3	0	1090.668450	0.0283	0.2550
S[x]TLDLNHLADLYDR	0	0	1644.810672	0.0282	0.3950
TLSMEK[x]HTELRSFEQK	5	0	1962.983216	0.0281	0.4500
DK[x]LVLKEVFLSFHNLVGR	1	0	2113.204692	0.0281	0.5050
K[x]YTGLLRVSAMMSCACQK	0	0	2103.009638	0.0281	0.5050
TK[x]VVDRYADVIASIGLSR	1	0	1962.089727	0.0281	0.5050
NEEK[x]LAEFDK	3	0	1221.587675	0.0280	0.2800
NK[x]LLKVTVSK	1	0	1128.722984	0.0280	0.2800
K[x]ELLK	0	0	629.411178	0.0280	0.1400
VLK[x]TK	2	0	587.400615	0.0280	0.1400
GYQTIELDK[x]KLDVAK	8	0	1719.940617	0.0280	0.4200
SNDIEK[x]AIDLYK	5	0	1407.724493	0.0279	0.3350
VLVDK[x]SR	4	0	815.486459	0.0279	0.1950
ASLLK[x]VNMENLIVTDLGK	4	0	1957.091700	0.0278	0.5000
LESK[x]QRIFR	3	0	1175.677431	0.0278	0.2500
EDTEAVLK[x]R	7	0	1059.555986	0.0278	0.2500
SAVIK[x]TSTR	4	0	961.555594	0.0278	0.2500
E[x]QKPEVDYSEK	0	0	1350.630263	0.0277	0.3050
EIK[x]PNIRVALR	2	0	1307.803685	0.0277	0.3050
IHAKSMAIDK[x]DIR	9	0	1496.813257	0.0277	0.3600
K[x]ASLLTREDLTDEEK	0	0	1746.899873	0.0277	0.4150
IDRK[x]VEFGLPDLEGR	3	0	1742.931448	0.0277	0.4150
M[x]SSIGTGYDLGLFFSPDGR	0	0	2018.940686	0.0276	0.5250
GFPTPK[x]ATSTGTTIVGVIAK	5	0	1945.088332	0.0275	0.5500
DLVK[x]KYDK	3	0	1007.565097	0.0275	0.2200
LFNLEPK[x]ILEEVPLR	6	0	1809.039932	0.0273	0.4100
SVQPLASAK[x]ELLR	8	0	1410.819392	0.0273	0.3550
EK[x]TSNNTNR	1	0	1062.505347	0.0272	0.2450
ASAGPLIASQTVK[x]K	12	0	1369.792844	0.0271	0.3800
ENEQK[x]IK	4	0	887.471202	0.0271	0.1900
SPSGNDALNDK[x]K	10	0	1244.599634	0.0271	0.3250
NAYVINLKQIAK[x]FVVSLGER	11	0	2261.289476	0.0270	0.5400
GTKK[x]SGNLPDADNSK	3	0	1530.763724	0.0270	0.4050
SGFEK[x]IDLTR	4	0	1164.613831	0.0270	0.2700
K[x]NRLK	0	0	657.428557	0.0270	0.1350
K[x]EEPK	0	0	629.338410	0.0270	0.1350
K[x]NVPK	0	0	584.364565	0.0270	0.1350
QEMK[x]KDSESTEEK	3	0	1567.703492	0.0269	0.3500
EPLK[x]EVVQFVGSR	3	0	1486.814306	0.0269	0.3500
TSETNDRNSTNNTK[x]ER	13	0	1865.846269	0.0269	0.4300
GGYAEVK[x]QSEVIGLVR	6	0	1703.920551	0.0269	0.4300
RGERPSCPTGYHLK[x]SIR	13	0	2013.032561	0.0268	0.4550
EVIELPLK[x]NPELFLR	7	0	1809.039932	0.0267	0.4000
NVSGNVLSEIK[x]NNWQIER	10	0	2099.075864	0.0267	0.4800
LLVK[x]DR	3	0	742.470084	0.0267	0.1600
VSGSELVQK[x]YIGEGSRMVR	8	0	2094.089070	0.0266	0.5050
AIGSGSEPAK[x]SELVKEFHK	9	0	2013.053008	0.0266	0.5050
DGIQDIMPSQAK[x]ELKK	11	0	1799.945046	0.0266	0.4250
VK[x]AFGRVYATMQK	1	0	1497.812531	0.0265	0.3450
GDVAASILDK[x]YRTGIATMLTR	9	0	2251.199340	0.0264	0.5550
M[x]GQAQSGNFSNFGDGANGDNK	0	0	2114.871099	0.0264	0.5550
K[x]PRRLLK	0	0	909.623554	0.0264	0.1850
GTK[x]KSGNLPDADNSK	2	0	1530.763724	0.0263	0.3950
VSGSELVQK[x]YIGEGSR	8	0	1707.879080	0.0262	0.4200
K[x]IDKEDMGSNDK	0	0	1378.639778	0.0262	0.3150
ELK[x]K	2	0	516.327120	0.0262	0.1050
F[x]MTRSEYDR	0	0	1203.534202	0.0261	0.2350
LLVK[x]DRIDK	3	0	1098.676036	0.0261	0.2350
AKYASQK[x]RP	6	0	1047.582476	0.0261	0.2350
TSTGGPK[x]LQLNLER	6	0	1512.825929	0.0261	0.3650
VSTKK[x]ILGVAAEDK	4	0	1457.845270	0.0261	0.3650
KVNQIESQMAMAEK[x]LIQIR	13	0	2229.197231	0.0261	0.4950
DVEFLHSDK[x]IDTIVK	8	0	1757.919882	0.0260	0.3900
K[x]YYSFDNSLK	0	0	1263.613496	0.0260	0.2600
EASKTLSK[x]WR	7	0	1204.656362	0.0260	0.2600
LK[x]VLVQGLER	1	0	1153.718232	0.0260	0.2600
Q[x]DRGK	0	0	602.313592	0.0260	0.1300
LGVK[x]R	3	0	571.380549	0.0260	0.1300
WK[x]VETQEAAVVDYPDR	1	0	1904.926754	0.0259	0.4150
LTHEK[x]STMLEK	4	0	1315.680522	0.0259	0.2850
INEDSK[x]LAVNENLASSK	5	0	1830.932231	0.0259	0.4400
TNTNNSILFAALSK[x]SLVR	13	0	1948.074078	0.0258	0.4650
DKPK[x]YEPPVPTR	3	0	1425.761546	0.0258	0.3100
IDRPAQVISFK[x]K	10	0	1400.813914	0.0258	0.3100
K[x]LIPIR	0	0	738.511554	0.0258	0.1550
N[x]SIVSK	0	0	646.364957	0.0258	0.1550
ASK[x]AAR	2	0	602.349976	0.0258	0.1550
TK[x]KACIIFFDEIDAIGGAR	1	0	2124.103657	0.0258	0.4900
G[x]LGYPEDAIGKTK	0	0	1347.703366	0.0258	0.3350
IAK[x]GAIEKVDDLLTTQAEAK	2	0	2113.162944	0.0258	0.5150
YEAK[x]AIGSGSEPAK	3	0	1406.704092	0.0257	0.3600
SPSGNDALNDKK[x]GTK	11	0	1530.763724	0.0257	0.3850
MGINERK[x]GFDFEYYQR	6	0	2051.952252	0.0256	0.4100
IDKNTWNSTLETAK[x]AK	13	0	1818.947489	0.0256	0.4100
GQYSTVGK[x]VAVGQQYR	7	0	1739.895399	0.0256	0.4100
DSEALK[x]TR	5	0	918.477013	0.0256	0.2050
NK[x]HCLIKMNHGTTTLAFR	1	0	2141.098527	0.0256	0.4600
INADHK[x]LNSLPLLQQLVK	5	0	2043.183957	0.0256	0.4600
K[x]LMELFISK	0	0	1107.636148	0.0256	0.2300
RFFPYYVYTTVAGIDK[x]EGK	15	0	2253.146903	0.0255	0.4850
DAYVYSIVAIARIK[x]LISGK	13	0	2079.209109	0.0255	0.4850
EWDSK[x]LKDLR	4	0	1288.677488	0.0255	0.2550
NPK[x]ADPLDER	2	0	1153.572695	0.0255	0.2550
K[x]SSEQANLYERK	0	0	1451.736786	0.0254	0.3050
K[x]LEFPLPNEEAR	0	0	1441.756460	0.0254	0.3050
NAYVINLK[x]QIAK	7	0	1373.803016	0.0254	0.3050
IKTLSMEK[x]HTELR	7	0	1584.865682	0.0254	0.3300
QKSLEK[x]TLVPYLR	5	0	1573.919099	0.0254	0.3300
SQK[x]ALDTLFSAIR	2	0	1448.798656	0.0254	0.3300
EDVQSLKLK[x]YYEQK	8	0	1769.919882	0.0254	0.3550
SSCK[x]IVFRSELQDK	3	0	1695.861321	0.0254	0.3550
K[x]VTSKLLEQEESAEK	0	0	1717.909710	0.0253	0.3800
EAADFIFDICGIAGIK[x]KTR	15	0	2124.103657	0.0253	0.4800
AASLLK[x]VNMENLIVTDLGK	5	0	2028.128811	0.0253	0.4800
VTQKKPPVQPLAYK[x]SATPFR	13	0	2255.278912	0.0250	0.5000
NAYVINLK[x]QIAKFVVSLGER	7	0	2261.289476	0.0250	0.5000
SSKDISSK[x]SPSGNDALNDK	7	0	1948.933683	0.0250	0.4750
M[x]STLDLNHLADLYDRK	0	0	1903.946106	0.0250	0.4000
TLSK[x]ESARATIDECMR	3	0	1866.892688	0.0250	0.4000
SFEQKVMK[x]EDNLILR	7	0	1848.976679	0.0250	0.3750
K[x]DKMNFVILCR	0	0	1422.747490	0.0250	0.2750
DWNACKK[x]ELLK	6	0	1403.723052	0.0250	0.2750
M[x]FMTRSEYDR	0	0	1334.574681	0.0250	0.2500
GQSIDDMIPAQK[x]	11	0	1301.628489	0.0250	0.3000
EIK[x]EVIELPVK	2	0	1295.769988	0.0250	0.2750
YTENIYPPK[x]K	8	0	1251.649881	0.0250	0.2500
NKLLK[x]VTVSK	4	0	1128.722984	0.0250	0.2500
M[x]DRQEQR	0	0	961.439915	0.0250	0.1750
DIGK[x]VVDK	3	0	872.496688	0.0250	0.2000
MRK[x]LAR	2	0	773.469370	0.0250	0.1500
MSAQSCACMVRTLLYGK[x]R	16	0	2131.015784	0.0250	0.4500
VNQIESQMAMAEK[x]LIQIR	12	0	2101.102276	0.0247	0.4450
VEPIPLINGEK[x]RDLRPGR	10	0	2058.169702	0.0247	0.4450
NSIVSKYTQSTNNDDPK[x]K	16	0	2037.996615	0.0247	0.4450
K[x]APNTVYAVQFLEAVYK	0	0	1940.040658	0.0247	0.4200
GNAK[x]FGDGIQIAQLALK	3	0	1742.967833	0.0247	0.4200
LVNFTAK[x]TLDLLGIFR	6	0	1820.055916	0.0247	0.3950
ENEQKIK[x]TLSMEK	6	0	1576.812980	0.0246	0.3200
AELDK[x]IGLSKIR	4	0	1341.797930	0.0246	0.2950
TK[x]DAVVLGVEKR	1	0	1313.766632	0.0246	0.2950
E[x]SLQRLLQGAR	0	0	1269.715268	0.0245	0.2700
G[x]QAQSGNFSNFGDGANGDNK	0	0	1983.830620	0.0245	0.4900
TNAIVMK[x]DIR	6	0	1159.638269	0.0245	0.2450
MK[x]DAVKEAAR	1	0	1117.591321	0.0245	0.2450
NHASIDKMK[x]SLSEQYTER	8	0	2136.026865	0.0244	0.4400
EDVQSLK[x]LK	6	0	1058.597121	0.0244	0.2200
GVMTLGFDLIK[x]RVYPYR	10	0	2027.102541	0.0244	0.4150
ITTGDRLILTENIK[x]TK	13	0	1815.046470	0.0244	0.3900
TK[x]LVKER	1	0	872.544305	0.0243	0.1700
K[x]VGQYIR	0	0	862.502443	0.0243	0.1700
EIINRDIGK[x]VVDK	8	0	1497.851416	0.0242	0.3150
GK[x]LVRK	1	0	699.475505	0.0242	0.1450
NIPK[x]AR	3	0	697.423471	0.0242	0.1450
L[x]KGYQTIELDK	0	0	1306.713204	0.0241	0.2650
MSSKDISSK[x]SPSGNDALNDK	8	0	2079.974162	0.0240	0.4800
TLALK[x]YPGGGPGKTAILPVK	4	0	1980.177084	0.0240	0.4800
EWLDK[x]LGDKGPAAAR	4	0	1625.852476	0.0240	0.3600
LGDK[x]GPAAARASR	3	0	1268.694867	0.0238	0.3100
K[x]VEFGLPDLEGRAHILR	0	0	1949.084584	0.0238	0.4050
K[x]SGNLPDADNSKSDISK	0	0	1774.869635	0.0238	0.4050
VVKVDAQDFLK[x]VAETR	10	0	1817.004608	0.0237	0.3800
WIAKQILDCIVNLSEPAK[x]K	17	0	2225.224100	0.0237	0.4500
ARIEVEVYK[x]ITTGDR	8	0	1748.942012	0.0237	0.3550
K[x]VIARLQSYDR	0	0	1347.762215	0.0236	0.2600
LK[x]GYQTIELDK	1	0	1306.713204	0.0236	0.2600
GSNDDEMK[x]IDK	7	0	1250.544822	0.0236	0.2600
VVTSKLLK[x]PRVNNR	7	0	1622.994323	0.0236	0.3300
YK[x]VNLYK	1	0	926.522509	0.0236	0.1650
SK[x]VLDVR	1	0	815.486459	0.0236	0.1650
EIMLRVEPIPLINGEK[x]R	15	0	2006.134566	0.0235	0.4000
RFDSEK[x]AGDR	5	0	1179.563192	0.0235	0.2350
SLLTGK[x]HAIR	5	0	1094.655970	0.0235	0.2350
LKESQLVDK[x]FFEK	8	0	1609.871482	0.0235	0.3050
VLNK[x]EHLEADFVTQVAVRR	3	0	2223.212290	0.0234	0.4450
S[x]INFCMDMDLSACILNASK	0	0	2188.962413	0.0234	0.4450
K[x]LIRIDDHIGIAIAGLAPDAR	0	0	2227.279973	0.0233	0.4900
NRLK[x]AYQGIYLMSIR	3	0	1825.003168	0.0233	0.3500
DEVLFNDK[x]PLPIEMK	7	0	1786.917438	0.0233	0.3500
ITIK[x]VHVSEVLGDIR	3	0	1677.977670	0.0233	0.3500
LQMSAMYK[x]K	7	0	1098.556519	0.0233	0.2100
FLK[x]TSK	2	0	722.432639	0.0233	0.1400
LDVAK[x]R	4	0	700.423137	0.0233	0.1400
SAK[x]GTK	2	0	590.338744	0.0233	0.1400
EFHK[x]DMTLEEAEVLILK	3	0	2044.054982	0.0232	0.3950
YK[x]SYLLQHREWDSK	1	0	1851.926697	0.0232	0.3250
KELFDCLK[x]IMR	7	0	1451.762804	0.0232	0.2550
ATKQSK[x]YTYDR	5	0	1359.678214	0.0232	0.2550
MVILNK[x]DGMER	5	0	1304.658013	0.0232	0.2550
GAIESYK[x]VVDASIVSK	6	0	1664.898420	0.0231	0.3700
KANWCDK[x]R	6	0	1076.518495	0.0231	0.1850
VSK[x]ILEHKEIMLR	2	0	1594.922802	0.0231	0.3000
V[x]KAFGRVYATMQK	0	0	1497.812531	0.0231	0.3000
V[x]SPTGQITSTSAR	0	0	1303.673128	0.0231	0.3000
NHASIDK[x]MKSLSEQYTER	6	0	2136.026865	0.0231	0.4150
SSQQGVEGVLIILK[x]IEDTDK	13	0	2171.168421	0.0230	0.4600
MSSK[x]SSLELANNAVK	3	0	1577.808228	0.0230	0.3450
TLIDK[x]FSGEK	4	0	1136.607685	0.0230	0.2300
REDGMK[x]ILMVNR	5	0	1460.759115	0.0229	0.2750
GTTAVLK[x]EDIYK	6	0	1336.723767	0.0229	0.2750
EDVQSLK[x]LKYYEQK	6	0	1769.919882	0.0229	0.3200
K[x]EFEIIK	0	0	905.522175	0.0229	0.1600
IK[x]ENQEK	1	0	887.471202	0.0229	0.1600
YPMDAHK[x]SELEGVEEARR	6	0	2116.000652	0.0228	0.4100
LMSK[x]VAEKAQINTQEYGR	3	0	2065.062523	0.0228	0.4100
FMLKLGVK[x]R	7	0	1090.668450	0.0228	0.2050
DKK[x]ASLLTR	2	0	1030.613439	0.0228	0.2050
GK[x]SALSTLNGFVEELKAEVR	1	0	2147.158527	0.0228	0.4550
TLIDK[x]FSGEKK	4	0	1264.702640	0.0227	0.2500
GSLEKNWK[x]EEYLR	7	0	1650.836493	0.0227	0.2950
M[x]STLDLNHLADLYDR	0	0	1775.851150	0.0227	0.3400
DSYLIIDK[x]LPSEYDSRVK	7	0	2140.105099	0.0225	0.4050
IVAFVGSPIVEDEK[x]NLIR	13	0	1998.114879	0.0225	0.4050
K[x]SGNLPDADNSK	0	0	1244.599634	0.0225	0.2700
K[x]IEFPSYR	0	0	1038.549782	0.0225	0.1800
K[x]SLKDECK	0	0	1006.511679	0.0225	0.1800
F[x]PTDDDDK	0	0	951.382115	0.0225	0.1800
GAIEK[x]VDDLLTTQAEAK	4	0	1800.946820	0.0224	0.3800
K[x]LPNIEEATFDKR	0	0	1559.830681	0.0223	0.2900
QGSATVGLVSK[x]THAVLVALK	10	0	1978.157410	0.0223	0.4450
ASALGAINLQPLLMPSK[x]R	16	0	1879.071243	0.0222	0.4000
M[x]SSKDISSK	0	0	981.480047	0.0222	0.2000
K[x]FTGGVLMLIDRESDK	0	0	1807.950131	0.0222	0.3550
ELAAIK[x]EDTEAVLK	5	0	1528.834763	0.0221	0.3100
LLRPRK[x]R	5	0	937.629701	0.0221	0.1550
SSLELANNAVK[x]SNDIEK	10	0	1830.932231	0.0221	0.3750
LISGK[x]LDEAR	4	0	1100.618917	0.0220	0.2200
LRWK[x]R	3	0	757.471088	0.0220	0.1100
K[x]WRLR	0	0	757.471088	0.0220	0.1100
LTHEK[x]STMLEKIK	4	0	1556.859536	0.0219	0.2850
QVARNELEK[x]LNFSSLK	8	0	1875.021318	0.0219	0.3500
AKWSTAETLTNNK[x]IDR	12	0	1846.953636	0.0219	0.3500
ENK[x]IQRQR	2	0	1070.594434	0.0219	0.1750
IGDLCAFTDALSK[x]YEAEFR	12	0	2205.041118	0.0218	0.4150
VLTLELYK[x]KLR	7	0	1374.859801	0.0218	0.2400
QIKEIK[x]EVIELPVK	5	0	1665.007573	0.0218	0.3050
K[x]AQSGPDASAKLPTVIPTTR	0	0	2037.121751	0.0217	0.4350
GVVALVEDK[x]TKSVALGGITK	8	0	1984.156741	0.0217	0.4350
K[x]TLEVLYLK	0	0	1105.674641	0.0217	0.1950
EK[x]ADAAFLR	1	0	1019.539945	0.0217	0.1950
STELQIGVVEDDK[x]PFR	12	0	1831.931505	0.0216	0.3450
ENEQK[x]IKTLSMEK	4	0	1576.812980	0.0215	0.2800
FVIHQEENK[x]R	8	0	1298.673071	0.0215	0.2150
GIMLYGPPGTGK[x]TLCAR	11	0	1790.917058	0.0215	0.3650
K[x]EVQEAR	0	0	858.455887	0.0214	0.1500
LK[x]VELAK	1	0	799.516697	0.0214	0.1500
SAKGTK[x]R	5	0	746.439846	0.0214	0.1500
K[x]ALSSLK	0	0	745.469750	0.0214	0.1500
IDTIVK[x]EIQDEKEAEAAR	5	0	2057.063963	0.0214	0.3850
GIK[x]GIESEAYESVLDLAK	2	0	1921.004331	0.0214	0.3850
ATK[x]QSKYTYDR	2	0	1359.678214	0.0214	0.2350
KSGFEK[x]IDLTR	5	0	1292.708787	0.0214	0.2350
GVVALVEDK[x]TK	8	0	1157.665530	0.0214	0.2350
K[x]ANWCDKR	0	0	1076.518495	0.0213	0.1700
DK[x]KLIPIR	1	0	981.633448	0.0213	0.1700
DLASFIPDNK[x]LNCVIDR	9	0	1988.998864	0.0212	0.3600
HTVIK[x]TGLR	4	0	1023.618860	0.0211	0.1900
LDRK[x]LEFPLPNEEAR	3	0	1825.968559	0.0210	0.3150
RLLK[x]LEEAMK	3	0	1229.716515	0.0210	0.2100
QVMEEKLDSK[x]NVQLAK	9	0	1858.982156	0.0209	0.3350
NKHCLIK[x]MNHGTTTLAFR	6	0	2141.098527	0.0208	0.3750
MQK[x]LLR	2	0	787.473787	0.0208	0.1250
VMCK[x]NK	3	0	778.382925	0.0208	0.1250
NK[x]GTMK	1	0	677.353010	0.0208	0.1250
LVPYLTK[x]LESKQR	6	0	1573.919099	0.0208	0.2700
IAYASVVYIADK[x]YK	11	0	1602.865670	0.0207	0.2900
SLK[x]DECK	2	0	878.416723	0.0207	0.1450
EDCK[x]SLK	3	0	878.416723	0.0207	0.1450
AQEEVK[x]R	5	0	858.455887	0.0207	0.1450
LEKGQSIDDMIPAQK[x]	14	0	1671.850090	0.0207	0.3100
SNDIEK[x]AIDLYKEVLNK	5	0	1991.057425	0.0206	0.3500
ILPNK[x]VDPLVSLMMVEK	4	0	1925.072882	0.0206	0.3500
LQKDLGQVLNK[x]YVQVEQR	10	0	2157.190495	0.0206	0.3700
LFAYPPK[x]SVQPTAKTVQK	6	0	2002.125051	0.0206	0.3700
YDK[x]TEDDIK	2	0	1125.518932	0.0206	0.1850
TIPPLTTVK[x]GSDAAPQASK	8	0	1881.020649	0.0205	0.3900
NLQVAK[x]SLDK	5	0	1114.634566	0.0205	0.2050
QTETINWLEK[x]R	9	0	1416.736060	0.0205	0.2250
MEILKIHLEK[x]VSK	9	0	1566.916655	0.0204	0.2650
IDK[x]NTWNSTLETAK	2	0	1619.815423	0.0204	0.2850
GVFK[x]NVSGNVLSEIK	3	0	1589.877628	0.0203	0.3050
KAMVNIDTIDNK[x]VATTM	11	0	1863.943328	0.0203	0.3450
VAMLYAYDRIK[x]ILFSDVK	10	0	2144.170281	0.0203	0.3650
NSIVSK[x]YTQSTNNDDPKK	5	0	2037.996615	0.0200	0.3600
IEPLK[x]LKVLVQGLER	4	0	1734.076651	0.0200	0.3000
SSEETEDK[x]K	7	0	1051.466899	0.0200	0.1800
FQDILLGAGQAIK[x]AGNR	12	0	1770.973979	0.0200	0.3400
K[x]FDQLTQALNVAIR	0	0	1615.904510	0.0200	0.2800
ALTLK[x]TGPPGPPCGGK	4	0	1549.828571	0.0200	0.3200
SLLTGK[x]HAIRYAGR	5	0	1541.878966	0.0200	0.2800
DIGK[x]VVDKCFGIK	3	0	1477.796212	0.0200	0.2600
VSTK[x]KILGVAAEDK	3	0	1457.845270	0.0200	0.2800
DK[x]PKYEPPVPTR	1	0	1425.761546	0.0200	0.2400
EK[x]ADAAFLRLVK	1	0	1359.787367	0.0200	0.2400
K[x]IEFPSYRDR	0	0	1309.677823	0.0200	0.2000
KGTK[x]TSETNDR	3	0	1235.610532	0.0200	0.2200
SK[x]TLQYFA	1	0	956.496688	0.0200	0.1600
K[x]KLIPIR	0	0	866.606510	0.0200	0.1400
AK[x]IIDLR	1	0	827.522844	0.0200	0.1400
K[x]YINR	0	0	692.396924	0.0200	0.1000
K[x]LWK	0	0	573.363839	0.0200	0.0800
YVVDISPDIDIKEIK[x]PNIR	14	0	2226.225875	0.0197	0.3750
KEVAEADIASK[x]DLEETDER	10	0	2147.022884	0.0197	0.3750
IDKEDMGSNDK[x]ASK	10	0	1536.708913	0.0196	0.2750
G[x]GLGYPEDAIGKTK	0	0	1404.724827	0.0196	0.2750
LSLFSNK[x]ENELR	6	0	1448.762272	0.0196	0.2350
GKYYPLK[x]SMTEK	6	0	1443.743119	0.0196	0.2350
EAADFIFDICGIAGIKK[x]TR	16	0	2124.103657	0.0195	0.3700
SDEINEVLNK[x]YQETQRQS	9	0	2180.034451	0.0194	0.3500
RLAEGESEEVK[x]AYMDPHR	10	0	2116.000652	0.0194	0.3500
IDTIVKEIQDEK[x]EAEAAR	11	0	2057.063963	0.0194	0.3500
IFRQK[x]SLEK	4	0	1147.671285	0.0194	0.1750
MSSK[x]DISSK	3	0	981.480047	0.0194	0.1750
IQFCLALHNDSIK[x]SMR	12	0	1931.970877	0.0194	0.3100
VVGSELIQK[x]YLGDGPR	8	0	1729.936200	0.0194	0.3100
VMK[x]SEFQR	2	0	1023.517101	0.0194	0.1550
TVQYATK[x]R	6	0	965.529382	0.0194	0.1550
VLELRAELDK[x]IGLSK	9	0	1682.992985	0.0193	0.2900
LGISATALSPEEK[x]K	12	0	1442.797987	0.0193	0.2700
S[x]RSYDSR	0	0	869.399102	0.0193	0.1350
YYIIMGLQASK[x]LR	10	0	1554.859144	0.0192	0.2500
TITDGK[x]IYVEVER	5	0	1521.803799	0.0192	0.2500
EDLTDEEKAASIAVEDEK[x]R	17	0	2147.022884	0.0192	0.3650
DQELTEENVSISVIGK[x]DEK	15	0	2132.048371	0.0192	0.3650
EHFKELVSK[x]ASPIAGSEGK	8	0	2013.053008	0.0192	0.3650
LSFK[x]SIADVADMLEANDK	3	0	1965.971650	0.0192	0.3450
DYGK[x]FLSAMHDLPVR	3	0	1747.871494	0.0190	0.2850
YQK[x]DEEWPPK	2	0	1318.619308	0.0190	0.1900
TTLFKSELAQSK[x]YLMNVSR	11	0	2215.166981	0.0189	0.3600
VTSK[x]LLEQEESAEK	3	0	1589.814754	0.0189	0.2650
KSK[x]TLQYFA	2	0	1084.591644	0.0189	0.1700
FATLQK[x]SKR	5	0	1077.629423	0.0189	0.1700
GILGIDAALGGQATK[x]LAAEDHK	14	0	2148.153776	0.0189	0.4150
VLIDCNK[x]FDSIDLNPAR	6	0	1988.998865	0.0188	0.3200
SLQSVGQIIGEVLK[x]QLDSER	13	0	2198.190551	0.0188	0.3750
VTDK[x]LTQLTDNIWCCR	3	0	2021.966182	0.0188	0.3000
GSLEK[x]NWK	4	0	960.502835	0.0188	0.1500
ATAIGRASK[x]AAR	8	0	1171.678492	0.0187	0.2250
YYIIMGLQASK[x]LRNK	10	0	1796.997022	0.0187	0.2800
IDTVIK[x]LVDHSFDEK	5	0	1757.919882	0.0187	0.2800
DSESTEEK[x]EAQAVQR	7	0	1705.775405	0.0187	0.2800
VELAK[x]QNLFVPTSDK	4	0	1687.914404	0.0187	0.2800
EWLDKLGDK[x]GPAAAR	8	0	1625.852476	0.0187	0.2800
K[x]GYQTIELDKK	0	0	1321.724101	0.0186	0.2050
LVSK[x]TSFLTNASNNLAIR	3	0	1948.074078	0.0186	0.3350
LCIHK[x]NK	4	0	911.501059	0.0186	0.1300
KK[x]LIPIR	1	0	866.606510	0.0186	0.1300
LAQFEK[x]EEYVSDPKEQM	5	0	2069.961478	0.0185	0.3150
SPAIIFIDELDAIGTK[x]R	15	0	1858.019923	0.0185	0.3150
GVLLYGPPGTGK[x]TLLAR	11	0	1711.998405	0.0185	0.3150
LEK[x]VRQLIIK	2	0	1238.807376	0.0185	0.1850
KILFENPDEATK[x]R	11	0	1559.830681	0.0185	0.2400
DRIDK[x]NTWNSTLETAK	4	0	1890.943464	0.0184	0.2950
CEDGVILALEK[x]VVTSK	10	0	1759.938898	0.0184	0.2950
IDVLFSK[x]IRLAYVYADMR	6	0	2172.176427	0.0183	0.3300
MPIDFK[x]GFICKVVDK	5	0	1795.936398	0.0183	0.2750
YKVNLYK[x]FR	6	0	1229.692020	0.0183	0.1650
VLTLAMVK[x]R	7	0	1029.636817	0.0183	0.1650
EVLNK[x]GVSK	4	0	972.560345	0.0183	0.1650
K[x]TLVAHAVLKVGSALVGSQTK	0	0	2106.252365	0.0183	0.3850
M[x]ESLQRLLQGAR	0	0	1400.755746	0.0183	0.2200
ETTEK[x]K	4	0	734.380997	0.0183	0.1100
SSK[x]SSLELANNAVKSNDIEK	2	0	2133.091236	0.0182	0.3650
DYTMAQPEFFK[x]AVR	10	0	1701.818400	0.0182	0.2550
VLNK[x]GDSGEMSLQK	3	0	1504.755469	0.0182	0.2550
K[x]EITPDIFAAIAIINEADR	0	0	2099.126168	0.0182	0.3450
K[x]EAGFIDDILIITPASKEK	0	0	2087.151320	0.0182	0.3450
SSK[x]DISSKSPSGNDALNDK	2	0	1948.933683	0.0182	0.3450
SMK[x]DLHISQNFACLIR	2	0	1931.970877	0.0181	0.2900
DLVKK[x]YDK	4	0	1007.565097	0.0181	0.1450
DKK[x]LIPIR	2	0	981.633448	0.0181	0.1450
AVEK[x]LMSR	3	0	932.511289	0.0181	0.1450
YGEK[x]ESLAAVLVR	3	0	1433.787759	0.0181	0.2350
NSSSDMAYTSMFKGNQK[x]VVK	16	0	2221.050634	0.0180	0.3600
LRNK[x]R	3	0	685.434703	0.0180	0.0900
RK[x]GTK	1	0	588.370711	0.0180	0.0900
QEALSSK[x]TLFTRPIPVR	6	0	1942.099899	0.0179	0.3050
M[x]EQKPEVDYSEK	0	0	1481.670742	0.0179	0.2150
VEPIPLINGEK[x]R	10	0	1363.782281	0.0179	0.2150
DEKSGVK[x]LENVK	6	0	1344.724827	0.0179	0.2150
SLLAHK[x]GGHVVR	5	0	1272.741423	0.0179	0.2150
NIK[x]AMDLGELETFQLLNTR	2	0	2205.146246	0.0179	0.3400
VVDASIVSK[x]ALGNFVASVLAR	8	0	2115.205083	0.0179	0.3750
YEVGAEYIKK[x]VIAR	9	0	1637.914013	0.0179	0.2500
EKSLLAHK[x]GGHVVR	7	0	1529.878966	0.0179	0.2500
DGIVLAAEKK[x]VTSK	9	0	1457.845270	0.0179	0.2500
NK[x]HCLIK	1	0	911.501059	0.0179	0.1250
QPEDK[x]LR	4	0	884.471536	0.0179	0.1250
GK[x]YYPLK	1	0	867.485399	0.0179	0.1250
GNQK[x]VVK	3	0	771.460247	0.0179	0.1250
VLK[x]LTLEAMDLEIVEK	2	0	1843.037546	0.0178	0.2850
N[x]SIVSKYTQSTNNDDPKK	0	0	2037.996615	0.0178	0.3200
KTVQYATK[x]R	7	0	1093.624337	0.0178	0.1600
MK[x]LSLFSNK	1	0	1066.584449	0.0178	0.1600
GK[x]VVIDAFR	1	0	1003.581415	0.0178	0.1600
GTCAGEVFMALK[x]GMALGSANEK	11	0	2241.059087	0.0177	0.3900
KDK[x]MNFVILCR	2	0	1422.747490	0.0177	0.1950
DQPK[x]KVGQYIR	3	0	1330.735668	0.0177	0.1950
EPPVYTPPK[x]DK	8	0	1269.660444	0.0177	0.1950
NSTEEIDLYNRWK[x]ALER	12	0	2136.059881	0.0176	0.3000
K[x]LEFPLPNEEARVGILR	0	0	1980.115548	0.0176	0.3000
LK[x]VLVQGLERVAMLYAYDR	1	0	2236.240084	0.0176	0.3350
D[x]YTMAQPEFFKAVR	0	0	1701.818400	0.0175	0.2450
GSNDDEMKIDK[x]K	10	0	1378.639778	0.0175	0.2100
VPDK[x]LIDASTVK	3	0	1284.728853	0.0175	0.2100
GSDAAPQASKK[x]K	10	0	1186.630541	0.0175	0.2100
K[x]NTEDIEMTA	0	0	1150.517549	0.0175	0.1750
QSK[x]YTYDR	2	0	1059.498475	0.0175	0.1400
VVDK[x]DGIR	3	0	900.502835	0.0175	0.1400
IVK[x]SAKAK	2	0	843.554142	0.0175	0.1400
K[x]TELFK	0	0	764.443203	0.0175	0.1050
AERK[x]AR	3	0	729.424532	0.0175	0.1050
K[x]TTEEKEATPMEMDEEK	0	0	2024.891743	0.0174	0.2950
QNLFVPTSDKEK[x]ASFAR	11	0	1937.000583	0.0174	0.2950
LDRK[x]IEFPSYR	3	0	1422.761881	0.0173	0.1900
LK[x]DLRFGNR	1	0	1117.635570	0.0172	0.1550
ETTEKK[x]IDK	5	0	1090.586949	0.0172	0.1550
TAAVNIK[x]VR	6	0	970.592313	0.0172	0.1550
YEYQK[x]LKESQLVDK	4	0	1769.919882	0.0171	0.2400
ELVSKASPIAGSEGK[x]EAYR	14	0	1991.032273	0.0171	0.3250
YEIDK[x]TLAGVTR	4	0	1364.729913	0.0171	0.2050
FNSNAIAAVATK[x]MVTLK	11	0	1777.975953	0.0171	0.2900
ELFEMARTK[x]K	8	0	1251.664481	0.0170	0.1700
GTEVEK[x]ITIK	5	0	1116.638983	0.0170	0.1700
DRLK[x]K	3	0	658.412573	0.0170	0.0850
DLK[x]LK	2	0	615.395529	0.0170	0.0850
LFNLEPK[x]ILEEVPLRELR	6	0	2207.267680	0.0169	0.3050
SAELYKNPK[x]ADPLDER	8	0	1844.926754	0.0169	0.2700
GNQK[x]FSSTADYMNMSS	3	0	1766.723905	0.0169	0.2700
VVSSAIVDK[x]YIGESAR	8	0	1692.904567	0.0169	0.2700
KVSTTPANSFELK[x]QYLIQR	12	0	2222.205809	0.0168	0.3200
S[x]SSDMAYTSMFKGNQKVVK	0	0	2107.007711	0.0168	0.3200
ELVSK[x]ASPIAGSEGKEAYR	4	0	1991.032273	0.0168	0.3200
NWK[x]EEYLRAAK	2	0	1406.730582	0.0168	0.1850
GITVLK[x]PDDDK	5	0	1199.639709	0.0168	0.1850
LCIHKNK[x]LTNDETR	6	0	1740.894015	0.0168	0.2350
DGIVLAAEK[x]KVTSK	8	0	1457.845270	0.0168	0.2350
LHQLRNK[x]ELISVSAASK	6	0	1893.079498	0.0168	0.2850
DELWK[x]NDDQLTYTYK	4	0	1930.894787	0.0167	0.2500
YLHQSLKYK[x]EDTALR	8	0	1863.984208	0.0167	0.2500
Y[x]TVGQGYTKAAWFEK	0	0	1747.856893	0.0167	0.2500
LK[x]PQDERTQEER	1	0	1527.764059	0.0167	0.2000
EPPVYTPPKDK[x]K	10	0	1397.755400	0.0167	0.2000
GFICK[x]VVDK	4	0	1064.568799	0.0167	0.1500
DK[x]KASLLTR	1	0	1030.613439	0.0167	0.1500
TK[x]VVDR	1	0	716.418051	0.0167	0.1000
ATLTGMK[x]IDVLFSKIR	6	0	1792.027986	0.0166	0.2650
T[x]DKYAFSLTTFSPNGK	0	0	1775.872934	0.0166	0.2650
EYLEK[x]NWKEGLSR	4	0	1650.836493	0.0165	0.2150
KDKPK[x]YEPPVPTR	4	0	1553.856502	0.0165	0.2150
T[x]VYQISELESLLR	0	0	1549.835098	0.0165	0.2150
DIGKVVDK[x]CFGIK	7	0	1477.796212	0.0165	0.2150
EASK[x]TLSKWR	3	0	1204.656362	0.0165	0.1650
VVTSK[x]LLKPR	4	0	1139.738968	0.0165	0.1650
SMIADK[x]HAIR	5	0	1140.607305	0.0165	0.1650
TFANLVSSTLYEK[x]R	12	0	1627.856893	0.0164	0.2300
P[x]TDDDDK	0	0	804.313706	0.0164	0.1150
EK[x]VAFILDQVR	1	0	1316.745171	0.0164	0.1800
K[x]DYTMAQPEFFKAVR	0	0	1829.913356	0.0163	0.2450
SAELYK[x]NPKADPLDER	5	0	1844.926754	0.0162	0.2600
K[x]REK	0	0	559.344165	0.0162	0.0650
N[x]STEEIDLYNRWKALER	0	0	2136.059881	0.0162	0.2750
GTPGYGPLGVLPK[x]VGIR	12	0	1679.972193	0.0162	0.2750
ASPIAGSEGK[x]EAYR	9	0	1434.710239	0.0161	0.2250
HNNHMAK[x]VLTLELYK	6	0	1809.955886	0.0160	0.2400
IMK[x]LCFDELK	2	0	1295.661702	0.0160	0.1600
DIK[x]VIMATNR	2	0	1159.638269	0.0160	0.1600
DAGK[x]DEFSRK	3	0	1151.557046	0.0160	0.1600
DLVK[x]K	3	0	601.379880	0.0160	0.0800
LAAEDHK[x]FVIHQEENK	6	0	1906.953636	0.0159	0.2550
ELIRAQEEVK[x]R	9	0	1369.767693	0.0159	0.1750
EDMGSNDK[x]ASK	7	0	1180.502961	0.0159	0.1750
GVMTLGFDLIK[x]R	10	0	1348.753625	0.0158	0.1900
YVQVEQRNK[x]PDER	8	0	1659.832802	0.0158	0.2050
K[x]RWSLER	0	0	973.545700	0.0157	0.1100
LK[x]PQDER	1	0	884.471536	0.0157	0.1100
K[x]LDVAKR	0	0	828.518092	0.0157	0.1100
AQARAK[x]R	5	0	799.477625	0.0157	0.1100
KDYTMAQPEFFK[x]AVR	11	0	1829.913356	0.0157	0.2350
MPIDFKGFICK[x]VVDK	10	0	1795.936398	0.0157	0.2350
GGVHVK[x]LAHLSKHPK	5	0	1606.941898	0.0157	0.2350
YPGGGPGK[x]TAILPVK	7	0	1453.829229	0.0157	0.2350
K[x]DSESTEEKEAQAVQR	0	0	1833.870361	0.0156	0.2500
ALTCK[x]MPGTLLPGPGK	4	0	1639.878887	0.0156	0.2500
NLTDETK[x]NK	6	0	1061.535250	0.0156	0.1400
DYGK[x]FLSAMHDLPVRGNAK	3	0	2118.067943	0.0155	0.2950
IGLSK[x]IRIAYASVVYIADK	4	0	2079.209109	0.0155	0.2950
EHFK[x]ELVSKASPIAGSEGK	3	0	2013.053008	0.0155	0.2950
N[x]SSSDMAYTSMFKGNQKVVK	0	0	2221.050634	0.0155	0.3100
TLALKYPGGGPGK[x]TAILPVK	12	0	1980.177084	0.0155	0.3100
MEILK[x]IHLEK	4	0	1252.721266	0.0155	0.1550
IEASK[x]GLIDR	4	0	1100.618917	0.0155	0.1550
VLTLELYKK[x]LR	8	0	1374.859801	0.0155	0.1700
LKK[x]TLEVLYLK	2	0	1346.853655	0.0155	0.1700
DEQIEK[x]IDTVIK	5	0	1429.766355	0.0154	0.1850
Q[x]TVYQISELESLLR	0	0	1677.893669	0.0154	0.2150
MMGINERK[x]GFDFEYYQR	7	0	2182.992731	0.0153	0.2600
KHFEQVINEK[x]HEDALAK	9	0	2035.048591	0.0153	0.2600
YYPVRK[x]FTGGVLMLIDR	5	0	2027.102541	0.0153	0.2600
IGLVRLPEANFEPLEK[x]R	15	0	1980.115548	0.0153	0.2600
AQSGPDASAK[x]LPTVIPTTRCR	9	0	2225.158538	0.0152	0.3200
SDYYMASTYTK[x]K	10	0	1456.654367	0.0150	0.1800
ILSGEQTVK[x]YDR	8	0	1407.735725	0.0150	0.1800
DYEQFGYFK[x]R	8	0	1351.619643	0.0150	0.1500
ETTEK[x]KIDK	4	0	1090.586949	0.0150	0.1350
LNFSSLK[x]MK	6	0	1066.584449	0.0150	0.1350
DTTK[x]NK	3	0	705.365683	0.0150	0.0900
AIGSGSEPAKSELVK[x]EFHK	14	0	2013.053008	0.0150	0.2850
LK[x]VELAKQNLFVPTSDK	1	0	1929.093418	0.0150	0.2550
K[x]SNFFLQLDGLVGQEAR	0	0	1921.005669	0.0150	0.2550
TFHILEPKEK[x]SLLAHK	9	0	1890.072626	0.0150	0.2400
EAADFIFDICGIAGIK[x]K	15	0	1866.954882	0.0150	0.2550
YEVGAEYIK[x]KVIAR	8	0	1637.914013	0.0150	0.2100
GYSKPNERATK[x]QSK	10	0	1592.826990	0.0150	0.2100
K[x]DKPKYEPPVPTR	0	0	1553.856502	0.0150	0.1950
K[x]ANWCDK	0	0	920.417393	0.0150	0.1050
EASK[x]TLSK	3	0	862.475953	0.0150	0.1200
IK[x]LISGK	1	0	757.506134	0.0150	0.1050
K[x]NCK	0	0	548.274037	0.0150	0.0600
IDK[x]K	2	0	502.311471	0.0150	0.0600
K[x]SLK	0	0	474.316557	0.0150	0.0600
K[x]GEK	0	0	460.264524	0.0150	0.0600
K[x]IEFPPPSAEARAEILR	0	0	1923.057703	0.0147	0.2500
YLHQSLK[x]YKEDTALR	6	0	1863.984208	0.0147	0.2200
VEFKMGNGK[x]MVEISR	8	0	1723.874862	0.0147	0.2200
YPLVTHFRFLK[x]TSK	10	0	1735.977279	0.0146	0.2050
LK[x]ESQLVDKFFEK	1	0	1609.871482	0.0146	0.1900
WPK[x]IAEIYGSALR	2	0	1502.824477	0.0146	0.1900
K[x]VSTTPANSFELK	0	0	1420.756126	0.0146	0.1900
K[x]VPDKLIDASTVK	0	0	1412.823808	0.0146	0.1900
M[x]SERDTALEKYK	0	0	1469.718358	0.0146	0.1750
LK[x]GYQTIELDKK	1	0	1434.808159	0.0146	0.1750
K[x]IIEEEGFTNR	0	0	1334.682966	0.0145	0.1600
KLEGTIDYQK[x]L	9	0	1306.713204	0.0145	0.1600
IVAFDQLVK[x]EK	8	0	1288.739025	0.0145	0.1600
G[x]QAQSGNFSNFGDGANGDNKK	0	0	2111.925576	0.0145	0.3050
SSEQANLYERK[x]TLVAHAVLK	10	0	2256.222519	0.0145	0.2900
YFATLQKSK[x]R	8	0	1240.692746	0.0145	0.1450
YFATLQK[x]SKR	6	0	1240.692746	0.0145	0.1450
ADYYYQAK[x]AK	7	0	1219.587284	0.0145	0.1450
LCFDELK[x]KR	6	0	1207.638268	0.0144	0.1300
LLIFEK[x]QVR	5	0	1144.696771	0.0144	0.1300
K[x]GFDFEYYQRNLLLQEK	0	0	2190.110853	0.0144	0.2450
LAAEDHKFVIHQEENK[x]R	15	0	2063.054738	0.0144	0.2450
QLASYYHK[x]ESNALFMVR	7	0	2056.019935	0.0144	0.2450
SIK[x]GYTLPPHCSRGER	2	0	1856.931459	0.0144	0.2300
EIDMTCAREASK[x]TLSK	11	0	1838.886542	0.0144	0.2300
S[x]SSDMAYTSMFKGNQK	0	0	1780.775938	0.0144	0.2300
AIDLYKEVLNK[x]GVSK	10	0	1675.950788	0.0143	0.2150
K[x]EEPKSETLENFTR	0	0	1706.847448	0.0143	0.2000
LEEIGVADQYK[x]VSK	10	0	1577.830012	0.0143	0.2000
EKVLK[x]TK	4	0	844.538158	0.0143	0.1000
IK[x]TLSMEKHTELR	1	0	1584.865682	0.0142	0.1850
KVPDK[x]LIDASTVK	4	0	1412.823808	0.0142	0.1850
R[x]FANNDEIHPSK	0	0	1426.695258	0.0142	0.1700
IKLISGK[x]LDEAR	6	0	1341.797930	0.0142	0.1700
NK[x]TDTK	1	0	705.365683	0.0142	0.0850
TDELK[x]DANIIYDLEILR	4	0	2033.067988	0.0141	0.2400
HYYSLRINYK[x]K	9	0	1483.793513	0.0141	0.1550
DQPKK[x]VGQYIR	4	0	1330.735668	0.0141	0.1550
GTLK[x]VHTIRLR	3	0	1292.804020	0.0141	0.1550
ELLK[x]LKVELAK	3	0	1282.822356	0.0141	0.1550
GSDAAPQASK[x]K	9	0	1058.535585	0.0141	0.1550
VGVFK[x]NVSGNVLSEIK	4	0	1688.946037	0.0141	0.2250
AIHK[x]LGSTLK	3	0	1066.649824	0.0140	0.1400
M[x]FMTR	0	0	684.308705	0.0140	0.0700
GMALGSANEK[x]IEASK	9	0	1504.755469	0.0140	0.2100
HGGYK[x]PTDK	4	0	1001.492997	0.0139	0.1250
TDTK[x]TIEAITFK	3	0	1366.734330	0.0138	0.1650
AMEVDEK[x]PTERYSDIGGLSK	6	0	2224.068057	0.0137	0.2750
Q[x]YTVGQGYTKAAWFEK	0	0	1875.915465	0.0137	0.2200
IHLEK[x]VSK	4	0	952.570517	0.0137	0.1100
ELFDPIISDRHGGYK[x]PTDK	14	0	2187.095930	0.0137	0.2600
IEPLKLK[x]VLVQGLER	6	0	1734.076651	0.0137	0.2050
TGQK[x]MLMNMDK	3	0	1295.603535	0.0136	0.1500
ELLKLK[x]VELAK	5	0	1282.822356	0.0136	0.1500
ILIDK[x]AR	4	0	827.522844	0.0136	0.0950
LENVK[x]IYADLKINEDSK	4	0	1991.057425	0.0135	0.2300
EGK[x]GEIYSFDPVGSYER	2	0	1931.890035	0.0135	0.2300
EDTEAVLK[x]RINDTVGIK	7	0	1900.026461	0.0135	0.2300
LGDK[x]GPAAAR	3	0	954.524630	0.0135	0.1350
NLNQIVNELDEEK[x]YK	12	0	1847.926420	0.0133	0.2000
LPEANFEPLEK[x]RLDR	10	0	1825.968559	0.0133	0.2000
HHFYAK[x]IDRPAQVISFKK	5	0	2184.195523	0.0133	0.2400
FIK[x]HADATCVHR	2	0	1453.724781	0.0133	0.1600
RGGDEWK[x]IEPLK	6	0	1426.756795	0.0133	0.1600
QIK[x]VMDSLEPTGEIYGK	2	0	1906.970924	0.0132	0.2250
AEQEELLSEK[x]VSTK	9	0	1589.814754	0.0132	0.1850
VISMEK[x]GGNMK	5	0	1192.594355	0.0132	0.1450
YYK[x]DGIYDLLHACVDR	2	0	1999.946105	0.0131	0.2100
SLK[x]RELIR	2	0	1013.634509	0.0131	0.1050
GQAQSGNFSNFGDGANGDNK[x]K	19	0	2111.925576	0.0131	0.2750
E[x]MIAAQGIDEEDR	0	0	1475.656153	0.0131	0.1700
EDMGSNDK[x]ASKER	7	0	1465.646650	0.0131	0.1700
DTALEK[x]YKSYLLQHR	5	0	1863.984208	0.0130	0.1950
YTVGQGYTK[x]AAWFEK	8	0	1747.856893	0.0130	0.1950
EDALFK[x]NEEK	5	0	1221.587675	0.0130	0.1300
TMGK[x]NKVLVK	3	0	1116.668841	0.0130	0.1300
CSPSATLTHRTMTEK[x]AR	14	0	1945.946117	0.0129	0.2200
VETAVLSTTVK[x]AQARAK	10	0	1772.015506	0.0129	0.2200
K[x]IEIPLPNEVGR	0	0	1363.782281	0.0129	0.1550
LNADVLGQLIK[x]K	10	0	1310.792119	0.0129	0.1550
NK[x]ELISVSAASK	1	0	1245.692803	0.0129	0.1550
HKFQDILLGAGQAIK[x]AGNR	14	0	2036.127841	0.0129	0.2450
QIK[x]EIKEVIELPVK	2	0	1665.007573	0.0129	0.1800
HHFYAKIDRPAQVISFK[x]K	16	0	2184.195523	0.0128	0.2300
VSTTPANSFELK[x]QYLIQR	11	0	2094.110853	0.0128	0.2300
VLSVEEIEAHLQSIAEK[x]D	16	0	2009.031604	0.0128	0.2300
ETIDNAETMK[x]K	9	0	1278.612505	0.0127	0.1400
K[x]EVAEADIASK	0	0	1159.608411	0.0127	0.1400
M[x]GQAQSGNFSNFGDGANGDNKK	0	0	2242.966054	0.0125	0.2750
SDYYMASTYTKK[x]INVK	11	0	1910.944711	0.0125	0.2000
NLQVAKSLDK[x]QMVEER	9	0	1886.988302	0.0125	0.2000
FIVK[x]ASSGPRYVVGCR	3	0	1794.956220	0.0125	0.2000
DISSK[x]SPSGNDALNDK	4	0	1646.774679	0.0125	0.2000
K[x]NLLNPLIEDSR	0	0	1410.783007	0.0125	0.1500
K[x]ILFENPDEATK	0	0	1403.729579	0.0125	0.1500
RSK[x]VLDVR	2	0	971.587561	0.0125	0.1000
YVTGPK[x]NK	5	0	905.497023	0.0125	0.1000
D[x]RGK	0	0	474.255021	0.0125	0.0500
VVGSEFVQK[x]YLGEGPRMVR	8	0	2150.130540	0.0124	0.2350
CAEAENSSDLFK[x]LGVMYAK	11	0	2131.991727	0.0124	0.2350
SSSDMAYTSMFK[x]GNQKVVK	11	0	2107.007711	0.0124	0.2350
KEAGFIDDILIITPASK[x]EK	16	0	2087.151320	0.0124	0.2350
KPRVVTALTMLK[x]QHLFR	11	0	2037.203252	0.0124	0.2100
M[x]SRSYDSRTTIFSPEGR	0	0	1988.937329	0.0124	0.2100
EK[x]QNTPVLFDSKEAVLK	1	0	1945.051948	0.0124	0.2100
TLEVLYLK[x]MHNNHAK	7	0	1809.955886	0.0123	0.1850
KLPNIEEATFDK[x]R	11	0	1559.830681	0.0123	0.1600
L[x]FKSLGSGMDQEK	0	0	1438.712546	0.0123	0.1600
K[x]MSAQSCACMVRTLLYGK	0	0	2103.009638	0.0122	0.2200
EWNQNIK[x]NLSNVVEISGK	6	0	2071.069718	0.0122	0.2200
FHQLK[x]PTRVLTLAMVK	4	0	1881.102150	0.0122	0.1950
ENAINK[x]K	5	0	815.450075	0.0121	0.0850
EAVLK[x]LK	4	0	799.516697	0.0121	0.0850
YVVDISPDIDIK[x]EIKPNIR	11	0	2226.225875	0.0121	0.2300
VVK[x]GNQKFSSTADYMNMSS	2	0	2092.955678	0.0121	0.2300
L[x]KGYQTIELDKK	0	0	1434.808159	0.0121	0.1450
LQLNLERDYEQFGYFK[x]R	15	0	2218.117000	0.0121	0.2050
GGNMK[x]EVFRR	4	0	1192.613451	0.0120	0.1200
K[x]DQKK	0	0	645.380940	0.0120	0.0600
A[x]TTVK	0	0	518.306385	0.0120	0.0600
SAK[x]AK	2	0	503.306720	0.0120	0.0600
QGDVLLNK[x]LQKYQATVMR	7	0	2104.146189	0.0119	0.2150
GLGYPEDAIGK[x]TK	10	0	1347.703366	0.0119	0.1550
VIGSELVQK[x]YVGEGAR	8	0	1703.920551	0.0119	0.1900
EYLEK[x]NWK	4	0	1108.555260	0.0119	0.0950
LMVEMEKK[x]LEK	7	0	1376.740675	0.0118	0.1300
AIDLYK[x]EVLNK	5	0	1304.733939	0.0118	0.1300
LK[x]PQDERTQEERNR	1	0	1797.908083	0.0118	0.1650
LCIHK[x]NKLTNDETR	4	0	1740.894015	0.0118	0.1650
GIDWREALEK[x]TEEK	9	0	1702.852533	0.0118	0.1650
IEFATITK[x]DTTKNK	7	0	1608.872208	0.0118	0.1650
GILLYGPPGTGK[x]TLLAR	11	0	1726.014054	0.0118	0.2000
NLSNVVEISGK[x]GVFV	10	0	1560.851081	0.0117	0.1750
IYADLK[x]INEDSK	5	0	1407.724493	0.0117	0.1400
GSDAAPQASK[x]KK	9	0	1186.630541	0.0117	0.1400
IK[x]ILFSDVK	1	0	1061.648429	0.0117	0.1050
QK[x]SLEK	1	0	731.417716	0.0117	0.0700
VVLK[x]NK	3	0	699.464272	0.0117	0.0700
LEEIGVADQYK[x]VSKILEHK	10	0	2198.194577	0.0116	0.2200
LILVDDEKTSWIYK[x]NK	13	0	1964.061785	0.0116	0.1850
TFHILEPK[x]EKSLLAHK	7	0	1890.072626	0.0116	0.1850
IRIAYASVVYIADK[x]YK	13	0	1872.050830	0.0116	0.1850
K[x]ILFENPDEATKR	0	0	1559.830681	0.0115	0.1500
IEFATITKDTTK[x]NK	11	0	1608.872208	0.0114	0.1600
QAIVSAVK[x]FEEEAK	7	0	1547.819448	0.0114	0.1600
YEYQK[x]LK	4	0	970.512337	0.0114	0.0800
NYPLILYLVEGNGQTAK[x]R	16	0	2048.105376	0.0114	0.2050
EQK[x]PEVDYSEK	2	0	1350.630263	0.0114	0.1250
KGYQTIELDK[x]K	9	0	1321.724101	0.0114	0.1250
ELVSK[x]ASPIAGSEGK	4	0	1471.788150	0.0113	0.1700
EKSPAIIFIDELDAIGTK[x]R	17	0	2115.157467	0.0113	0.2150
K[x]YIPNPVLVIIDVKPK	0	0	1835.128350	0.0113	0.1800
TEEQRQPEDK[x]LR	9	0	1527.764059	0.0113	0.1350
EPPVYTPPK[x]DKK	8	0	1397.755400	0.0113	0.1350
K[x]AMVNIDTIDNK	0	0	1360.701983	0.0113	0.1350
K[x]IEFPPPSAEAR	0	0	1340.708787	0.0113	0.1350
ELLVK[x]ASK	4	0	886.548722	0.0113	0.0900
M[x]TDK	0	0	493.220610	0.0113	0.0450
GMALGSANEKIEASK[x]GLIDR	14	0	2059.073086	0.0112	0.2250
IMSLYSSRGTLK[x]VHTIR	11	0	1961.087952	0.0112	0.1900
EYLEKNWK[x]EGLSR	7	0	1650.836493	0.0112	0.1450
KDK[x]PKYEPPVPTR	2	0	1553.856502	0.0112	0.1450
LK[x]PLIEKGGDWER	1	0	1539.840853	0.0112	0.1450
K[x]DGIQDIMPSQAK	0	0	1429.723444	0.0112	0.1450
YYK[x]DGIYDLLHACVDRIK	2	0	2241.125119	0.0111	0.2000
FATLQKSK[x]R	7	0	1077.629423	0.0111	0.1000
K[x]LEETDVAK	0	0	1031.549839	0.0111	0.1000
E[x]EMIAAQGIDEEDR	0	0	1604.698741	0.0111	0.1550
VVDKCFGIK[x]FDIMPR	8	0	1823.942544	0.0110	0.1650
LDRK[x]IEIPLPNEVGR	3	0	1747.994380	0.0110	0.1650
LGSTAIGVKTK[x]DAVVLGVEK	10	0	1984.156741	0.0110	0.2200
LGSTAIGVK[x]TKDAVVLGVEK	8	0	1984.156741	0.0110	0.2200
LQK[x]YQATVMR	2	0	1236.664816	0.0110	0.1100
ENQEK[x]ISNNK	4	0	1202.589070	0.0110	0.1100
LLENDIK[x]VMK	6	0	1201.673984	0.0110	0.1100
E[x]TIDNAETMK	0	0	1150.517549	0.0110	0.1100
EK[x]VLK	1	0	615.395529	0.0110	0.0550
SDYYMASTYTK[x]KINVK	10	0	1910.944711	0.0109	0.1750
K[x]SSEQANLYER	0	0	1323.641830	0.0109	0.1200
SNDIEKAIDLYK[x]EVLNK	11	0	1991.057425	0.0109	0.1850
N[x]SSSDMAYTSMFKGNQK	0	0	1894.818860	0.0109	0.1850
VMK[x]EDNLILRTR	2	0	1486.828906	0.0108	0.1300
IVK[x]SAK	2	0	644.422076	0.0108	0.0650
LFK[x]SLGSGMDQEK	2	0	1438.712546	0.0108	0.1400
IDRK[x]ILFENPDEATK	3	0	1787.941677	0.0107	0.1600
DECK[x]QDIMFELGLLQER	3	0	2123.002624	0.0106	0.1800
GCLMFGPPGTGK[x]TLLAR	11	0	1774.922143	0.0106	0.1800
K[x]IFTIHTSK	0	0	1073.623277	0.0106	0.0950
SSK[x]VYISPK	2	0	1007.565097	0.0106	0.0950
SALSTLNGFVEELK[x]AEVRR	13	0	2118.143212	0.0105	0.2000
VVLK[x]NKGTMK	3	0	1116.668841	0.0105	0.1050
AEAKDVAK[x]MK	7	0	1089.585175	0.0105	0.1050
LK[x]KTLEVLYLK	1	0	1346.853655	0.0105	0.1150
EAEAAK[x]DEQIEK	5	0	1359.651724	0.0104	0.1250
YQK[x]PVDTEEENDK	2	0	1593.715773	0.0104	0.1350
AVK[x]PTDMEQFAFYK	2	0	1673.812254	0.0104	0.1450
HIEVGDSVLVK[x]IITK	10	0	1649.971524	0.0103	0.1550
LVLK[x]EVFLSFHNLVGR	3	0	1870.082797	0.0103	0.1650
M[x]TDKYAFSLTTFSPNGK	0	0	1906.913413	0.0103	0.1750
VLNKGDSGEMSLQKLFK[x]	16	0	1893.002891	0.0103	0.1750
LFKSLGSGMDQEK[x]VLNK	12	0	1893.002891	0.0103	0.1750
VVSSAIVDK[x]YIGESARIIR	8	0	2075.173785	0.0103	0.1950
THAVLVALK[x]RNAEELSSYQK	8	0	2256.222519	0.0103	0.2050
NK[x]LTNDETR	1	0	1089.541397	0.0100	0.0900
IHLEKVSK[x]QGEIDYEALVK	7	0	2198.194577	0.0100	0.1900
AK[x]WSTAETLTNNKIDR	1	0	1846.953636	0.0100	0.1600
TEPKAVDEEMK[x]VR	10	0	1530.771118	0.0100	0.1300
GYARAIHK[x]LGSTLK	7	0	1513.872820	0.0100	0.1400
K[x]SYDYSATMYTR	0	0	1484.660513	0.0100	0.1200
KNEEK[x]LAEFDK	4	0	1349.682631	0.0100	0.1100
LVPYLTK[x]LESK	6	0	1289.759425	0.0100	0.1100
VGKSAVIK[x]TSTR	7	0	1245.740419	0.0100	0.1200
MVCK[x]IWK	3	0	963.503367	0.0100	0.0700
EWDSK[x]LK	4	0	904.465390	0.0100	0.0700
K[x]EKWIAK	0	0	901.538493	0.0100	0.0700
EK[x]WIAK	1	0	773.443537	0.0100	0.0600
Q[x]EMK	0	0	534.247157	0.0100	0.0400
M[x]SSK	0	0	451.210047	0.0100	0.0400
AVEKLSVEALNSLTGEFK[x]GK	17	0	2119.152381	0.0097	0.1950
K[x]EVAEADIASKDLEETDER	0	0	2147.022884	0.0097	0.1850
LPNIEEATFDK[x]RIDRPGR	10	0	2126.123146	0.0097	0.1750
RPPVIRTTLFK[x]SELAQSK	10	0	2070.194854	0.0097	0.1750
N[x]SIVSKYTQSTNNDDPK	0	0	1909.901659	0.0097	0.1650
IDRK[x]IEFPPPSAEAR	3	0	1724.920885	0.0097	0.1450
VIDGSRPVNRNK[x]LLK	11	0	1708.010698	0.0097	0.1450
NAEELSSYQKK[x]LIR	10	0	1677.904901	0.0096	0.1350
EEPK[x]SETLENFTR	3	0	1578.752492	0.0096	0.1250
EDMGSNDKASK[x]ER	10	0	1465.646650	0.0096	0.1250
TRLLENDIK[x]VMK	8	0	1458.822760	0.0096	0.1150
IMKLCFDELK[x]K	9	0	1423.756658	0.0095	0.1050
K[x]AQSGPDASAK	0	0	1058.535585	0.0095	0.1050
LLK[x]VTVSKGVAIDLLEECK	2	0	2114.201970	0.0095	0.1800
VIGSELVQK[x]YVGEGARMVR	8	0	2090.130540	0.0095	0.1800
WIAK[x]QILDCIVNLSEPAK	3	0	2097.129144	0.0094	0.1700
IWKVMCK[x]NK	6	0	1205.641245	0.0094	0.0850
TTSK[x]VSIAK	3	0	933.549448	0.0094	0.0850
LAEFVNMSK[x]AYHSQYLR	8	0	2056.019935	0.0094	0.1600
TSNNTNRTNSTDEK[x]GTK	13	0	1866.866670	0.0094	0.1600
IQDAELAILQK[x]TQNLR	10	0	1853.036967	0.0094	0.1500
ASVVETVTLTK[x]VTQK	10	0	1602.919156	0.0093	0.1400
MGTTITALRYK[x]DGVILAADSR	10	0	2251.199340	0.0093	0.1950
IIPLK[x]KD	4	0	825.532346	0.0093	0.0650
TEPK[x]AVDEEMKVR	3	0	1530.771118	0.0092	0.1200
IVRTLIDK[x]FSGEK	7	0	1504.861253	0.0092	0.1200
TGPPGPPCGGK[x]FMLKLGVK	10	0	1940.037500	0.0092	0.1750
HNFVGLFVELSK[x]LLVKDR	11	0	2113.204692	0.0092	0.1650
ASRPGAAAKLDGK[x]DELWK	12	0	1912.016567	0.0092	0.1650
QNLFVPTSDK[x]EK	9	0	1404.724827	0.0092	0.1100
NK[x]YAIQLPLPPK	1	0	1380.812854	0.0092	0.1100
AELDKIGLSK[x]IR	9	0	1341.797930	0.0092	0.1100
HHFYAK[x]IDRPAQVISFK	5	0	2056.100568	0.0091	0.1550
DSESTEEK[x]EAQAVQRAR	7	0	1932.913617	0.0091	0.1550
HGGYK[x]PTDKHK	4	0	1266.646859	0.0091	0.1000
IDK[x]EDMGSNDK	2	0	1250.544822	0.0091	0.1000
MKDAVK[x]EAAR	5	0	1117.591321	0.0090	0.0900
INVK[x]K	3	0	600.395864	0.0090	0.0450
K[x]INVK	0	0	600.395864	0.0090	0.0450
GNAK[x]FGDGIQIAQLALKHR	3	0	2036.127841	0.0089	0.1700
NLLLQEK[x]GFPTPK	6	0	1483.839792	0.0088	0.1150
IDK[x]NTWNSTLETAKAK	2	0	1818.947489	0.0088	0.1400
DCTAYNIYDK[x]NK	9	0	1503.666324	0.0088	0.1050
LMVEMEK[x]K	6	0	1006.519074	0.0088	0.0700
DQK[x]K	2	0	517.285985	0.0088	0.0350
DK[x]PK	1	0	486.280173	0.0088	0.0350
MNSIVSK[x]YTQSTNNDDPKK	6	0	2169.037093	0.0087	0.1650
HK[x]FQDILLGAGQAIKAGNR	1	0	2036.127841	0.0087	0.1650
LK[x]PLIEKGGDWERK	1	0	1667.935808	0.0086	0.1200
ASKGSNDDEMK[x]IDK	10	0	1536.708913	0.0086	0.1200
GGLGYPEDAIGK[x]TK	11	0	1404.724827	0.0086	0.1200
K[x]DWNACK	0	0	920.417393	0.0086	0.0600
GVLLYGPPGTGK[x]TMLVK	11	0	1729.979978	0.0085	0.1450
DVCIK[x]LGLDSEESAEYIVAK	4	0	2238.108857	0.0085	0.1700
IAKGAIEK[x]VDDLLTTQAEAK	7	0	2113.162944	0.0085	0.1700
ILEHK[x]EIMLR	4	0	1280.727413	0.0085	0.0850
VMCKNK[x]TDTK	5	0	1223.600166	0.0085	0.0850
GFICK[x]VVDKDGIR	4	0	1505.802358	0.0085	0.1100
LDEARELLVK[x]ASK	9	0	1470.840518	0.0085	0.1100
DTMNVDINAIKK[x]GEIR	11	0	1815.951192	0.0084	0.1350
SSSDMAYTSMFK[x]GNQK	11	0	1780.775938	0.0084	0.1350
GIGSYEK[x]QSEVSVGLR	6	0	1707.879080	0.0084	0.1350
MYGGVREPLK[x]EVVQFVGSR	9	0	2150.130540	0.0084	0.1600
AIGSGSEPAK[x]SELVK	9	0	1471.788150	0.0083	0.1250
IK[x]ENQEKISNNK	1	0	1443.768084	0.0083	0.1000
TLSK[x]WRDATDDK	3	0	1434.710239	0.0083	0.1000
EVLNKGVSK[x]DEK	8	0	1344.724827	0.0083	0.1000
Y[x]FATLQKSK	0	0	1084.591644	0.0083	0.0750
DIK[x]SMIADK	2	0	1019.532081	0.0083	0.0750
VYQTEPAGIYNAWK[x]ATAIGR	13	0	2208.132649	0.0082	0.1650
KAQSGPDASAK[x]LPTVIPTTR	10	0	2037.121751	0.0082	0.1650
FIK[x]HADATCVHRLALTK	2	0	1980.072637	0.0082	0.1400
KPPVQPLAYK[x]SATPFRK	9	0	1927.104259	0.0082	0.1400
MTDK[x]YAFSLTTFSPNGK	3	0	1906.913413	0.0082	0.1400
NKTDTK[x]TIEAITFK	5	0	1608.872208	0.0082	0.1150
EEFAEK[x]AVSVIQAR	5	0	1575.825595	0.0082	0.1150
ATAGPIIADKNCK[x]K	12	0	1485.797272	0.0082	0.1150
YQKDEEWPPK[x]M	9	0	1449.659787	0.0082	0.0900
MK[x]SLSEQYTER	1	0	1370.649950	0.0082	0.0900
AGNRSVMAPLFLHDK[x]YDGR	14	0	2146.074090	0.0082	0.1550
DMTLEEAEVLILK[x]VLR	12	0	1871.043692	0.0081	0.1300
DTMNVDINAIK[x]KGEIR	10	0	1815.951192	0.0081	0.1300
LSVEALNSLTGEFK[x]GK	13	0	1691.909318	0.0081	0.1300
M[x]SRSYDSR	0	0	1000.439581	0.0081	0.0650
QLADYK[x]AFEDSLR	5	0	1554.767750	0.0081	0.1050
LNDPEDK[x]YEALSK	6	0	1520.735782	0.0081	0.1050
IAGEHLSNGEK[x]PLLTPEK	10	0	1932.031547	0.0081	0.1450
AVEK[x]LSVEALNSLTGEFKGK	3	0	2119.152381	0.0080	0.1600
LLENDIK[x]VMKSEFQR	6	0	1848.976678	0.0080	0.1200
TVQK[x]VETAVLSTTVK	3	0	1602.919156	0.0080	0.1200
KSGNLPDADNSK[x]SDISK	11	0	1774.869635	0.0079	0.1350
NELEK[x]LNFSSLK	4	0	1420.756126	0.0079	0.0950
TVQK[x]VETAVLSTTVKAQAR	3	0	2029.153050	0.0079	0.1500
TGPPGPPCGGKFMLK[x]LGVK	14	0	1940.037500	0.0079	0.1500
AEAGLALSLIVK[x]ALSIEGDDK	11	0	2112.167695	0.0079	0.1650
K[x]VNQIESQMAMAEK	0	0	1605.785384	0.0079	0.1100
K[x]LFKSLGSGMDQEK	0	0	1566.807502	0.0079	0.1100
LVRK[x]CIK	3	0	915.568742	0.0079	0.0550
IK[x]ILFSDVKAMTTGLR	1	0	1792.027986	0.0078	0.1250
YLDSQRVAIK[x]K	9	0	1319.756069	0.0077	0.0850
FVIHQEENK[x]RSVGIK	8	0	1782.973979	0.0077	0.1150
HVFPITK[x]GIGCVMTGSIADAR	6	0	2229.139719	0.0076	0.1600
ILFENPDEATK[x]R	10	0	1431.735725	0.0075	0.0900
GSNDDEMK[x]IDKK	7	0	1378.639778	0.0075	0.0900
K[x]PRVVTALTMLK	0	0	1355.832206	0.0075	0.0900
YEVGAEYIK[x]K	8	0	1198.623334	0.0075	0.0750
FK[x]LNYKPEEEYPDLSK	1	0	1998.993768	0.0075	0.1200
CIDMFIHK[x]SAELYK	7	0	1753.853066	0.0075	0.1050
KEEPK[x]SETLENFTR	4	0	1706.847448	0.0075	0.1050
VPEDIFK[x]THLEVAR	6	0	1652.888526	0.0075	0.1050
LGVMYAK[x]NLPNIQR	6	0	1615.886752	0.0075	0.1050
K[x]ELFDCLK	0	0	1051.537166	0.0075	0.0600
TSWIYK[x]NK	5	0	1038.549782	0.0075	0.0600
DTALEK[x]YK	5	0	966.502166	0.0075	0.0600
K[x]QYSAKAK	0	0	922.523570	0.0075	0.0600
IVKSAK[x]AK	5	0	843.554142	0.0075	0.0600
K[x]LFK	0	0	534.352941	0.0075	0.0300
LVLK[x]EVFLSFHNLVGRR	3	0	2026.183900	0.0074	0.1250
VLNKGDSGEMSLQK[x]LFK	13	0	1893.002891	0.0074	0.1250
QAAK[x]ASVVETVTLTK	3	0	1544.877294	0.0073	0.1100
CTK[x]IIENEQSAEK	2	0	1548.745296	0.0073	0.0950
CFGIK[x]FDIMPR	4	0	1382.683832	0.0073	0.0800
IEVNIHRK[x]R	7	0	1163.688664	0.0072	0.0650
LEEIGVADQYKVSK[x]ILEHK	13	0	2198.194577	0.0071	0.1350
MEQK[x]PEVDYSEK	3	0	1481.670742	0.0071	0.0850
YQATVMRGAFK[x]V	10	0	1369.717575	0.0071	0.0850
RK[x]IFTIHTSK	1	0	1229.724379	0.0070	0.0700
PFGNTHNK[x]FK	7	0	1188.603937	0.0070	0.0700
NIK[x]VIMATNR	2	0	1158.654253	0.0070	0.0700
DQPK[x]K	3	0	614.338744	0.0070	0.0350
LLK[x]PRVNNRIGSVDR	2	0	1736.016844	0.0070	0.1050
QSK[x]YTYDRGTTAVLK	2	0	1729.899815	0.0070	0.1050
QYQEVVK[x]QGDVLLNKLQK	6	0	2129.184348	0.0069	0.1250
HNFVGLFVELSKLLVK[x]DR	15	0	2113.204692	0.0069	0.1250
EPNK[x]GSYRPYTAK	3	0	1509.757521	0.0069	0.0900
LSLFSNK[x]ENELRQAVR	6	0	1903.027465	0.0069	0.1100
VPTFANFHTPIFIAK[x]R	14	0	1858.025287	0.0069	0.1100
FATLQK[x]SK	5	0	921.528321	0.0069	0.0550
EAEAARK[x]K	6	0	901.498083	0.0069	0.0550
YEYQKLK[x]ESQLVDK	6	0	1769.919882	0.0068	0.0950
DPEEEAEMMTKETTEK[x]K	15	0	2024.891743	0.0068	0.1150
VLGVFSEKAQIK[x]ILYVNNAK	11	0	2233.283329	0.0068	0.1350
MSSK[x]DISSKSPSGNDALNDK	3	0	2079.974162	0.0068	0.1350
QYQEVVK[x]QGDVLLNK	6	0	1759.946763	0.0067	0.1000
WAFAEK[x]QYGYGTQTV	5	0	1747.820509	0.0067	0.1000
EAEAAK[x]DEQIEKIDTVIK	5	0	2029.057817	0.0067	0.1200
KEPPVYTPPK[x]DK	9	0	1397.755400	0.0067	0.0800
K[x]GVVALVEDKTK	0	0	1285.760486	0.0067	0.0800
YK[x]SYLLQHR	1	0	1206.650884	0.0067	0.0600
KK[x]AQSGPDASAK	1	0	1186.630541	0.0067	0.0800
K[x]SKTLQYFA	0	0	1084.591644	0.0067	0.0600
LRLQK[x]R	4	0	812.534410	0.0067	0.0400
K[x]TTEEK	0	0	734.380997	0.0067	0.0400
HK[x]TPDK	1	0	724.386752	0.0067	0.0400
IIPLK[x]K	4	0	710.505408	0.0067	0.0400
INVK[x]KSYDYSATMYTR	3	0	1938.950858	0.0066	0.1050
S[x]RSYDSRTTIFSPEGR	0	0	1857.896851	0.0066	0.1050
LVPYLTKLESK[x]QR	10	0	1573.919099	0.0065	0.0850
VATEK[x]DFLDAVQK	4	0	1462.766689	0.0065	0.0850
VLGVFSEK[x]AQIKILYVNNAK	7	0	2233.283329	0.0065	0.1300
CRTIPPLTTVK[x]GSDAAPQASK	10	0	2197.152392	0.0064	0.1350
VTQKK[x]PPVQPLAYK	4	0	1595.939834	0.0064	0.0900
LK[x]YYEQK	1	0	970.512337	0.0064	0.0450
MGNGK[x]MVEISR	4	0	1220.600502	0.0064	0.0700
TDNHLSSTLEK[x]LSFK	10	0	1718.883832	0.0063	0.0950
NSSSDMAYTSMFK[x]GNQKVVK	12	0	2221.050634	0.0063	0.1250
INVKK[x]SYDYSATMYTR	4	0	1938.950858	0.0063	0.1000
GLGYPEDAIGKTK[x]LVK	12	0	1687.950789	0.0063	0.1000
QIAK[x]FVVSLGER	3	0	1345.771718	0.0063	0.0750
K[x]REAEAAK	0	0	901.498083	0.0063	0.0500
AVAASLGVNFLK[x]VVSSAIVDK	11	0	2087.198937	0.0062	0.1300
ISPGYDVYEGSFEK[x]EGK	13	0	1903.883889	0.0062	0.1050
HTELRSFEQK[x]VMK	9	0	1631.845282	0.0062	0.0800
E[x]IINRDIGKVVDK	0	0	1497.851416	0.0062	0.0800
VYATMQKLQK[x]DLGQVLNK	9	0	2076.140043	0.0061	0.1100
SALSTLNGFVEELK[x]AEVR	13	0	1962.042110	0.0061	0.1100
LK[x]ESQLVDK	1	0	1058.597121	0.0061	0.0550
TFMNHIDVQK[x]EFQAR	9	0	1862.909665	0.0060	0.0900
K[x]VPDK	0	0	585.348581	0.0060	0.0300
GAFK[x]V	3	0	520.300908	0.0060	0.0300
HNNHMAK[x]VLTLELYKK	6	0	1938.050842	0.0059	0.0950
TK[x]INLIETLRTITDGK	1	0	1815.046470	0.0059	0.0950
EVPAVQVTAAFLYNYK[x]R	15	0	1968.046805	0.0059	0.1000
IHAYVK[x]VLTLSLMEELHK	5	0	2123.181179	0.0058	0.1050
M[x]NSIVSKYTQSTNNDDPK	0	0	2040.942138	0.0058	0.1050
SNNIK[x]ENEQKIK	4	0	1443.768084	0.0058	0.0700
MK[x]DAVK	1	0	690.373411	0.0058	0.0350
TIEAITFK[x]TDNHLSSTLEK	7	0	2147.110911	0.0058	0.1100
NVPK[x]LQNVSNFQK	3	0	1514.820452	0.0058	0.0750
DIKSMIADK[x]HAIR	8	0	1496.813257	0.0058	0.0750
LRK[x]EVAEADIASK	2	0	1428.793571	0.0058	0.0750
KLFK[x]SLGSGMDQEK	3	0	1566.807502	0.0057	0.0800
IEEIFK[x]K	5	0	905.522175	0.0057	0.0400
ELAAIKEDTEAVLK[x]R	13	0	1684.935865	0.0057	0.0850
TLLARAVAHHTDCK[x]FIR	13	0	2008.078783	0.0056	0.0950
QDLADATVETLK[x]AIEGK	11	0	1800.946820	0.0056	0.0950
DKLVLK[x]EVFLSFHNLVGR	5	0	2113.204692	0.0056	0.1000
VLNK[x]EHLEADFVTQVAVR	3	0	2067.111188	0.0056	0.1000
NKMVCK[x]IWK	5	0	1205.641245	0.0056	0.0500
MPIDFK[x]GFICK	5	0	1354.677686	0.0055	0.0600
S[x]ERDTALEKYK	0	0	1338.677880	0.0055	0.0600
HKTPDK[x]GYGHR	5	0	1294.653005	0.0055	0.0600
SSEETEDK[x]KMQE	7	0	1439.608537	0.0054	0.0650
HK[x]FQDILLGAGQAIK	1	0	1637.925245	0.0053	0.0800
SLPPEEYDEK[x]LYNKFK	9	0	1998.993768	0.0053	0.0850
DHDLAPLYK[x]YLSENPK	8	0	1901.952241	0.0053	0.0850
KDGIQDIMPSQAK[x]ELK	12	0	1799.945046	0.0053	0.0850
S[x]PTGQITSTSARSGKK	0	0	1604.848116	0.0053	0.0850
K[x]HFEQVINEKHEDALAK	0	0	2035.048591	0.0053	0.0900
LAEGESEEVK[x]AYMDPHR	9	0	1959.899550	0.0053	0.0900
VVKGNQK[x]FSSTADYMNMSS	6	0	2092.955678	0.0053	0.1000
GK[x]VAVFDSQTQPPVLWFR	1	0	2074.099899	0.0050	0.0900
EALEK[x]TEEK	4	0	1075.539667	0.0050	0.0450
MGQAQSGNFSNFGDGANGDNK[x]K	20	0	2242.966054	0.0050	0.1100
K[x]PRVVTALTMLKQHLFR	0	0	2037.203252	0.0050	0.0850
AK[x]TMTERLCPHTTSASM	1	0	1920.885494	0.0050	0.0850
QLDSERFIVK[x]ASSGPR	9	0	1788.948158	0.0050	0.0800
LNYK[x]PEEEYPDLSK	3	0	1723.830403	0.0050	0.0700
SQEEAIENIK[x]CTR	9	0	1576.751442	0.0050	0.0650
STELFK[x]NEEEPTK	5	0	1550.746345	0.0050	0.0650
GDSGEMSLQK[x]LFK	9	0	1438.712546	0.0050	0.0650
D[x]YTMAQPEFFK	0	0	1375.611779	0.0050	0.0550
LVRDAFALAK[x]EK	9	0	1359.787367	0.0050	0.0600
QGDVLLNK[x]LQK	7	0	1254.729522	0.0050	0.0550
VVLKNK[x]GTMK	5	0	1116.668841	0.0050	0.0500
TMGKNK[x]VLVK	5	0	1116.668841	0.0050	0.0500
K[x]VAQTTYK	0	0	937.523235	0.0050	0.0400
VAIK[x]K	3	0	557.390052	0.0050	0.0250
QIQPK[x]TFANLVSSTLYEK	4	0	2066.104707	0.0047	0.0850
VLKTK[x]DEGGPAGGLYI	4	0	1616.877294	0.0047	0.0750
VLK[x]TKDEGGPAGGLYI	2	0	1616.877294	0.0047	0.0750
YTLYDQNDTK[x]EWLDK	9	0	1930.894787	0.0047	0.0700
SLDK[x]QMVEERVLK	3	0	1573.849698	0.0046	0.0600
IINRDIGK[x]VVDK	7	0	1368.808828	0.0046	0.0550
AVNARALTCK[x]MPGTLLPGPGK	9	0	2151.165540	0.0045	0.0950
KTLVAHAVLK[x]VGSALVGSQTK	9	0	2106.252365	0.0045	0.0950
K[x]GAVEYEIYK	0	0	1198.623334	0.0045	0.0450
YGLQGPTWLVHK[x]ENAINK	11	0	2067.090061	0.0044	0.0800
K[x]VAQTTYKK	0	0	1065.618191	0.0044	0.0400
K[x]IPQVASFR	0	0	1044.607962	0.0044	0.0400
TPDK[x]GYGHR	3	0	1029.499144	0.0044	0.0400
ALQDYK[x]PELASDPIIR	5	0	1827.972976	0.0044	0.0700
QEVAAQKSSEETEDK[x]K	14	0	1805.864214	0.0044	0.0700
INVKFFEK[x]EDVQSLK	7	0	1822.982813	0.0043	0.0650
KELLK[x]LK	4	0	870.590192	0.0043	0.0300
S[x]SKSSLELANNAVKSNDIEK	0	0	2133.091236	0.0043	0.0850
GMALGSANEK[x]IEASKGLIDR	9	0	2059.073086	0.0043	0.0850
NDSYQLIK[x]ILPNK	7	0	1544.856167	0.0042	0.0550
ATSAGPKQTETINWLEK[x]R	16	0	2029.059155	0.0042	0.0750
DK[x]KDQK	1	0	760.407879	0.0042	0.0250
ATK[x]QSK	2	0	661.375854	0.0042	0.0250
IQDAELAILQK[x]TQNLRR	10	0	2009.138070	0.0041	0.0700
ATTVKDTMNVDINAIK[x]K	15	0	1860.997805	0.0041	0.0700
ATAIGK[x]SSTAAKTFLEK	5	0	1722.951515	0.0041	0.0700
QTGQYYGGLK[x]LCVDR	9	0	1756.856570	0.0040	0.0600
GGVHVKLAHLSK[x]HPK	11	0	1606.941898	0.0040	0.0600
VMCK[x]NKTDTK	3	0	1223.600166	0.0040	0.0400
AK[x]SAK	1	0	503.306720	0.0040	0.0200
DLVLALDTPRTAAVNIK[x]VR	16	0	2064.205418	0.0039	0.0750
LIK[x]KSSEQANLYER	2	0	1677.904901	0.0039	0.0550
QHAVNERAK[x]IIDLR	8	0	1661.932452	0.0039	0.0550
KK[x]ELFDCLK	1	0	1179.632121	0.0039	0.0350
LLK[x]PRVNNR	2	0	1108.682852	0.0039	0.0350
IDKK[x]TTEEK	3	0	1090.586949	0.0039	0.0350
T[x]IDNAETMK	0	0	1021.474961	0.0039	0.0350
VEFK[x]MGNGK	3	0	1008.506203	0.0039	0.0350
FDVIVAK[x]GK	6	0	975.575269	0.0039	0.0350
AK[x]WSTAETLTNNK	1	0	1462.741537	0.0038	0.0500
YEIDK[x]TLAGVTRDYYTK	4	0	2035.026127	0.0038	0.0650
EDGMK[x]ILMVNRGDTGSSGIR	4	0	2135.046217	0.0038	0.0750
KIDK[x]EDMGSNDK	3	0	1378.639778	0.0038	0.0450
VLGVFSEK[x]AQIK	7	0	1317.765572	0.0038	0.0450
INVK[x]FFEK	3	0	1023.575269	0.0037	0.0300
RMK[x]K	2	0	561.342056	0.0037	0.0150
K[x]CIK	0	0	547.315173	0.0037	0.0150
MNSIVSKYTQSTNNDDPK[x]K	17	0	2169.037093	0.0037	0.0700
SSSDMAYTSMFKGNQK[x]VVK	15	0	2107.007711	0.0037	0.0700
EEYVSDPK[x]EQM	7	0	1353.575786	0.0036	0.0400
VIPVEELK[x]EIK	7	0	1295.769988	0.0036	0.0400
KEFEIIK[x]GVLCQFR	6	0	1765.954825	0.0036	0.0500
IEPLK[x]LK	4	0	839.547996	0.0036	0.0250
K[x]ARQAAK	0	0	771.471479	0.0036	0.0250
DEK[x]SGVK	2	0	761.391895	0.0036	0.0250
K[x]EAGFIDDILIITPASK	0	0	1830.013777	0.0035	0.0600
TIPPLTTVKGSDAAPQASK[x]K	18	0	2009.115605	0.0035	0.0700
DGIVLAAEK[x]K	8	0	1042.602207	0.0035	0.0350
LILVDDEK[x]TSWIYKNK	7	0	1964.061785	0.0034	0.0550
TDK[x]YAFSLTTFSPNGK	2	0	1775.872934	0.0034	0.0550
K[x]VSTTPANSFELKQYLIQR	0	0	2222.205809	0.0034	0.0650
SMAIDK[x]DIRWELIAR	5	0	1815.966450	0.0033	0.0500
ELNLMDPK[x]VPEDIFK	7	0	1786.917438	0.0033	0.0500
C[x]SPSATLTHRTMTEK	0	0	1718.807905	0.0033	0.0500
SNNIKENEQK[x]IK	9	0	1443.768084	0.0033	0.0400
MVILNK[x]DGMERK	5	0	1432.752968	0.0033	0.0400
YFATLQK[x]SK	6	0	1084.591644	0.0033	0.0300
ELLK[x]LK	3	0	742.495236	0.0033	0.0200
ELISVSAASK[x]ILSNITYSYK	9	0	2186.183345	0.0032	0.0650
NEEGIIEFTK[x]TPNDTQK	9	0	1962.953358	0.0032	0.0550
EDALFKNEEK[x]K	9	0	1349.682631	0.0032	0.0350
DFSK[x]TLPPELK	3	0	1273.691742	0.0032	0.0350
QGSATVGLVSKTHAVLVALK[x]R	19	0	2134.258512	0.0031	0.0650
IEVEVYK[x]ITTGDR	6	0	1521.803799	0.0031	0.0400
LNFSSLKMK[x]DAVK	8	0	1479.811862	0.0031	0.0400
FFPYYVYTTVAGIDK[x]EGK	14	0	2097.045801	0.0031	0.0550
ARLTQLLSQIK[x]EEQGDIK	10	0	2069.147964	0.0031	0.0550
DKPK[x]YEPPVPTRTGR	3	0	1739.931783	0.0030	0.0450
DK[x]PKYEPPVPTRTGR	1	0	1739.931783	0.0030	0.0450
K[x]YDKTEDDIK	0	0	1253.613888	0.0030	0.0300
IHAK[x]SMAIDK	3	0	1112.601159	0.0030	0.0300
TMLVK[x]AVANSTAANFIR	4	0	1805.982099	0.0029	0.0500
DYVIQSDLMSAARK[x]VADLK	13	0	2122.109136	0.0029	0.0550
AVEK[x]LMSRRPPVIR	3	0	1650.971479	0.0029	0.0400
K[x]INVLNFPSANFSK	0	0	1577.856502	0.0029	0.0400
CIK[x]RLVK	2	0	915.568742	0.0029	0.0200
IIPLKK[x]D	5	0	825.532346	0.0029	0.0200
GLGYPEDAIGK[x]TKLVK	10	0	1687.950789	0.0028	0.0450
K[x]SGRSAPGVSTTSTIQ	0	0	1575.821569	0.0028	0.0450
NFGRDLK[x]LK	6	0	1089.629423	0.0028	0.0250
LIIPSDDALRTNAIVMK[x]DIR	16	0	2253.251374	0.0027	0.0550
TYNLISSYIK[x]SVEISALASK	9	0	2186.183345	0.0027	0.0550
TIPPLTTVK[x]GSDAAPQASKK	8	0	2009.115605	0.0027	0.0550
LELKK[x]ANWCDK	4	0	1403.723052	0.0027	0.0300
LMVEMEK[x]KLEK	6	0	1376.740675	0.0027	0.0300
GYIGDPIK[x]FVR	7	0	1263.697497	0.0027	0.0300
DPDDK[x]IVGLTR	4	0	1227.645855	0.0027	0.0300
ESQLVDKFFEK[x]INVK	10	0	1822.982813	0.0027	0.0400
YIPNPVLVIIDVK[x]PK	12	0	1707.033394	0.0027	0.0400
NK[x]ISWYTKIVDELDLR	1	0	1992.067931	0.0025	0.0400
VATEKDFLDAVQK[x]VVK	12	0	1788.998462	0.0025	0.0400
RFCVGLQK[x]IEEIFK	7	0	1765.954825	0.0025	0.0350
NLTDETK[x]NKHCLIK	6	0	1712.887868	0.0025	0.0350
DNLSWLSK[x]ANNWSK	7	0	1661.816092	0.0025	0.0350
VVTALTMLK[x]QHLFR	8	0	1655.954434	0.0025	0.0350
HPK[x]FEEILTRLR	2	0	1537.872820	0.0025	0.0300
ATDDDRWK[x]TLSK	7	0	1434.710239	0.0025	0.0300
SFEQK[x]VMK	4	0	995.510954	0.0025	0.0200
QGLHK[x]K	4	0	709.423471	0.0025	0.0150
FSGEK[x]K	4	0	694.364957	0.0025	0.0150
K[x]LDVAK	0	0	672.416990	0.0025	0.0150
K[x]DQK	0	0	517.285985	0.0025	0.0100
G[x]VFK	0	0	449.263798	0.0025	0.0100
YGLQGPTWLVHKENAINK[x]K	17	0	2195.185017	0.0024	0.0450
VK[x]VIAATNRVDTLDPALLR	1	0	2064.205418	0.0024	0.0450
MPGTLLPGPGK[x]GYIGDPIK	10	0	1910.033463	0.0024	0.0450
LEFIK[x]VIPVEELK	4	0	1555.922455	0.0023	0.0300
F[x]ANNDEIHPSK	0	0	1270.594156	0.0023	0.0250
LCFDELKK[x]R	7	0	1207.638268	0.0022	0.0200
FGNRDLVK[x]K	7	0	1075.613774	0.0022	0.0200
LIKK[x]SSEQANLYER	3	0	1677.904901	0.0021	0.0300
NAEELSSYQK[x]KLIR	9	0	1677.904901	0.0021	0.0300
NK[x]TDTKTIEAITFK	1	0	1608.872208	0.0021	0.0300
K[x]DYTMAQPEFFK	0	0	1503.706735	0.0021	0.0250
K[x]EPPVYTPPKDK	0	0	1397.755400	0.0021	0.0250
QFPDIYGIIFLFK[x]WNSK	12	0	2115.119239	0.0021	0.0350
AGDFQGLNEQLVSLFK[x]K	15	0	1892.999523	0.0021	0.0350
FLHDK[x]NSDYK	4	0	1265.603994	0.0020	0.0200
V[x]NQIESQMAMAEK	0	0	1477.690428	0.0019	0.0250
IGLHDDAYLDVCK[x]YYR	12	0	1999.946105	0.0019	0.0300
QTGQYYGGLK[x]LCVDRR	9	0	1912.957672	0.0019	0.0300
GNECIVIGVERK[x]NVPK	11	0	1810.972260	0.0019	0.0300
KLEKGQSIDDMIPAQK[x]	15	0	1799.945046	0.0019	0.0300
YK[x]EDTALR	1	0	994.508312	0.0019	0.0150
LDVAK[x]RVDMYASDLAQISR	4	0	2150.115282	0.0018	0.0350
FNLMVICKDK[x]K	9	0	1394.741343	0.0018	0.0200
K[x]EVQEARELIR	0	0	1369.767693	0.0018	0.0200
YSNDK[x]SIVNSM	4	0	1256.570643	0.0018	0.0200
LQK[x]DLGQVLNK	2	0	1254.729522	0.0018	0.0200
LLENDIKVMK[x]SEFQR	9	0	1848.976678	0.0017	0.0250
LIDASTVK[x]HVFPITK	7	0	1667.960960	0.0017	0.0250
QYSAK[x]AKWSTAETLTNNK	4	0	2040.027522	0.0017	0.0300
ENRHK[x]FQDILLGAGQAIK	4	0	2037.111857	0.0017	0.0300
EAEAAKDEQIEK[x]IDTVIK	11	0	2029.057817	0.0017	0.0300
MSERDTALEK[x]YK	9	0	1469.718358	0.0017	0.0200
K[x]LIPIRGTEVEK	0	0	1381.829229	0.0017	0.0200
VGK[x]SAVIKTSTR	2	0	1245.740419	0.0017	0.0200
K[x]QMSYMLAR	0	0	1126.562665	0.0017	0.0150
EIK[x]QIK	2	0	757.469750	0.0017	0.0100
K[x]VADLK	0	0	672.416990	0.0017	0.0100
K[x]FFAIDTANPIPVFTH	0	0	1816.951123	0.0016	0.0250
NSSSDMAYTSMFK[x]GNQK	12	0	1894.818860	0.0015	0.0250
ISWYTK[x]IVDELDLR	5	0	1749.930053	0.0014	0.0200
YYLPK[x]GK	4	0	867.485399	0.0014	0.0100
TK[x]DAVVLGVEK	1	0	1157.665530	0.0014	0.0150
APPEILDISK[x]QLADYK	9	0	1799.966829	0.0012	0.0200
IDTIVK[x]EIQDEK	5	0	1429.766355	0.0012	0.0150
K[x]KAQSGPDASAK	0	0	1186.630541	0.0012	0.0150
P[x]PKEDWEK	0	0	1027.497414	0.0012	0.0100
EK[x]SLLAHK	1	0	924.539219	0.0012	0.0100
LIK[x]K	2	0	500.368591	0.0012	0.0050
STMLEK[x]IKENQEK	5	0	1576.812980	0.0012	0.0150
VK[x]AMEVDEKPTER	1	0	1530.771118	0.0012	0.0150
GGDEWKIEPLK[x]LK	10	0	1511.834706	0.0012	0.0150
LNFSSLK[x]MKDAVK	6	0	1479.811862	0.0012	0.0150
Y[x]TVGQGYTK	0	0	1015.497414	0.0011	0.0100
SLALTKK[x]DK	6	0	1002.607293	0.0011	0.0100
SYLLQHREWDSK[x]LK	11	0	1801.947432	0.0011	0.0150
VAIKK[x]GAVEYEIYK	4	0	1609.907866	0.0011	0.0150
IHLEK[x]VSKQGEIDYEALVK	4	0	2198.194577	0.0011	0.0200
SATPFRK[x]INVLNFPSANFSK	6	0	2237.195580	0.0010	0.0200
KYDK[x]TEDDIK	3	0	1253.613888	0.0010	0.0100
TVQYATK[x]RSK	6	0	1180.656362	0.0010	0.0100
GIDLK[x]SIAEK	4	0	1072.612770	0.0010	0.0100
VK[x]LEK	1	0	615.395529	0.0010	0.0050
K[x]DKPK	0	0	614.375128	0.0010	0.0050
DSYLIIDK[x]LPSEYDSR	7	0	1912.941734	0.0009	0.0150
DESRGVMTLGFDLIK[x]R	14	0	1835.956278	0.0009	0.0150
VATEK[x]DFLDAVQKVVK	4	0	1788.998462	0.0009	0.0150
YQK[x]DEEWPPKM	2	0	1449.659787	0.0009	0.0100
YTGLLRVSAMMSCACQK[x]R	16	0	2131.015784	0.0008	0.0150
KGVVALVEDK[x]TK	9	0	1285.760486	0.0008	0.0100
VADLK[x]K	4	0	672.416990	0.0008	0.0050
VMGSGCDAAGTIIK[x]VFHPITK	13	0	2201.133573	0.0007	0.0150
VVTSK[x]LLKPRVNNR	4	0	1622.994323	0.0007	0.0100
IDK[x]EDMGSNDKASK	2	0	1536.708913	0.0007	0.0100
EK[x]VLKTK	1	0	844.538158	0.0007	0.0050
VVK[x]GNQK	2	0	771.460247	0.0007	0.0050
GVSK[x]DEK	3	0	761.391895	0.0007	0.0050
V[x]PTFANFHTPIFIAK	0	0	1701.924185	0.0007	0.0100
FKLNYK[x]PEEEYPDLSK	5	0	1998.993768	0.0006	0.0100
QYTVGQGYTK[x]AAWFEK	9	0	1875.915465	0.0006	0.0100
D[x]VPTFANFHTPIFIAK	0	0	1816.951123	0.0006	0.0100
IK[x]TLSMEK	1	0	948.531355	0.0006	0.0050
SDISK[x]SSM	4	0	853.385092	0.0006	0.0050
LKVELAK[x]QNLFVPTSDK	6	0	1929.093418	0.0006	0.0100
GGLGYPEDAIGK[x]TKLVK	11	0	1744.972250	0.0006	0.0100
QEALSSK[x]TLFTRPIPVRR	6	0	2098.201001	0.0006	0.0100
QLIIK[x]EEMMNSIQQAVAK	4	0	2073.096129	0.0006	0.0100
QGITEAYNQK[x]AVEKLMSR	9	0	2065.062523	0.0006	0.0100
IK[x]YEYQKLK	1	0	1211.691351	0.0006	0.0050
MVRGIGSYEK[x]QSEVSVGLR	9	0	2094.089070	0.0005	0.0100
LVK[x]APALDGALQGVIQFMK	2	0	1998.133505	0.0005	0.0100
FNLMVICK[x]DK	7	0	1266.646388	0.0005	0.0050
IQYVGK[x]QDPK	5	0	1174.634566	0.0005	0.0050
K[x]ILGVAAEDK	0	0	1042.602207	0.0005	0.0050
FFEK[x]EDVQSLK	3	0	1368.692468	0.0005	0.0050
LRHTVIK[x]TGLR	6	0	1292.804020	0.0005	0.0050
GK[x]YYPLKSMTEK	1	0	1443.743119	0.0004	0.0050
SETMK[x]YYLPKGK	4	0	1443.743119	0.0004	0.0050
ATAGPIIADK[x]NCK	9	0	1357.702317	0.0004	0.0050
TK[x]DEGGPAGGLYI	1	0	1276.629872	0.0004	0.0050
NNSWAK[x]SWSNLDLR	5	0	1689.822239	0.0004	0.0050
K[x]MAIDDDINWEELAR	0	0	1817.861714	0.0003	0.0050
LEEAMK[x]ITTDAFTSAGER	5	0	1968.946163	0.0003	0.0050
EGK[x]VTFFYTDYIGVYAPRK	2	0	2253.146903	0.0003	0.0050
VGIRLFNLEPK[x]ILEEVPLR	10	0	2234.314962	0.0003	0.0050
LAAPQLVQMFIGDGAK[x]LVR	15	0	2026.139651	0.0003	0.0050
# precursors: 1
Precursor: 2846.5337	5	0.9947	0
VSTK[x]K(3)	TLDSNSLTHEK[x]IEFATITK(10)	1.8450	2846.5276	138.0681
K[x]VTSK(0)	TLDSNSLTHEK[x]IEFATITK(10)	1.7850	2846.5276	138.0681
K[x]MRK(0)	TLDSNSLTHEK[x]IEFATITK(10)	1.7550	2846.5210	138.0681
RMK[x]K(2)	TLDSNSLTHEK[x]IEFATITK(10)	1.5450	2846.5210	138.0681
AKYASQK[x]RP(6)	NVVTEAGFIAIK[x]EDR(11)	1.2250	2846.5289	138.0681
QSK[x]ATREPNK(2)	ILFSDVK[x]AMTTGLR(6)	1.1600	2846.5323	138.0681
K[x]DLVRNFGR(0)	SPTGQITSTSARSGK[x]K(14)	1.1500	2846.5361	138.0681
K[x]TAGEDAVTLVK(0)	DIGK[x]VVDKCFGIK(3)	1.0450	2846.5462	138.0681
K[x]TAGEDAVTLVK(0)	DIGKVVDK[x]CFGIK(7)	1.0000	2846.5462	138.0681
AQARAK[x]R(5)	FAASK[x]EKQNTPVLFDSK(4)	0.9550	2846.5401	138.0681
DK[x]PK(1)	QIQPK[x]TFANLVSSTLYEKR(4)	0.8850	2846.5541	138.0681
NWK[x]EGLSR(2)	GYQTIELDKK[x]LDVAK(9)	0.8700	2846.5177	138.0681
EK[x]ASK(1)	GKSALSTLNGFVEELK[x]AEVR(15)	0.8600	2846.5388	138.0681
SERDTALEK[x]YK(8)	ASAGPLIASQTVK[x]K(12)	0.8300	2846.5388	138.0681
VNLYK[x]FR(4)	EDVQSLKLK[x]YYEQK(8)	0.8200	2846.5217	138.0681
TLFRK[x]EK(4)	GEIK[x]KAMVNIDTIDNK(3)	0.8100	2846.5574	138.0681
ASK[x]VLELR(2)	ETLIFK[x]CIDMFIHK(5)	0.7950	2846.5437	138.0681
VNLYK[x]FR(4)	EDVQSLK[x]LKYYEQK(6)	0.7850	2846.5217	138.0681
LK[x]DLR(1)	LMSKVAEK[x]AQINTQEYGR(7)	0.7750	2846.5323	138.0681
LVK[x]ER(2)	LMSKVAEK[x]AQINTQEYGR(7)	0.7650	2846.5323	138.0681
