# Supplementary material for: ECL: an exhaustive search tool for the identification of cross-linked peptides using whole database
Source: BMC Bioinformatics. 2016 May 20;17:217. doi: 10.1186/s12859-016-1073-y (PMC4874008; doi:10.1186/s12859-016-1073-y)
Supplement: Additional file 5 — Kojak’s pre-selection list of PSMs only identified by ECL. (ZIP 5147 kb) [file 12859_2016_1073_MOESM5_ESM.zip › Kojak's pre-selection ranks of ECL only peptides/Kojak's detailed results/aleitner_M1012_007/diagnostic_4641.txt]

Scan: 4641
VSK[x]QGEIDYEALVK	2	0	1577.830012	0.1829	2.5600
K[x]YTGLLR	0	0	849.507194	0.1543	1.0800
IHLEKVSK[x]QGEIDYEALVK	7	0	2198.194577	0.1376	2.6150
IHLEK[x]VSKQGEIDYEALVK	4	0	2198.194577	0.1350	2.5650
WK[x]R	1	0	488.285928	0.1250	0.3750
K[x]WRLR	0	0	757.471088	0.1140	0.5700
K[x]TAGEDAVTLVK	0	0	1230.681905	0.1062	1.2750
SNDIEK[x]AIDLYK	5	0	1407.724493	0.1058	1.2700
VKAMEVDEK[x]PTER	8	0	1530.771118	0.1058	1.3750
MRK[x]LAR	2	0	773.469370	0.1042	0.6250
GEK[x]R	2	0	488.270670	0.1013	0.4050
K[x]LAR	0	0	486.327789	0.0988	0.3950
WSDERYLHQSLK[x]YK	11	0	1851.926697	0.0950	1.3300
GVMTLGFDLIK[x]R	10	0	1348.753625	0.0925	1.1100
NEEEPTK[x]K	6	0	973.471593	0.0900	0.7200
K[x]EFEIIK	0	0	905.522175	0.0900	0.6300
VSTK[x]K	3	0	561.348581	0.0890	0.4450
QNTPVLFDSK[x]EAVLK	9	0	1687.914404	0.0847	1.2700
EK[x]QNTPVLFDSKEAVLK	1	0	1945.051948	0.0826	1.4050
WRDATDDK[x]R	7	0	1161.552629	0.0822	0.7400
EKQNTPVLFDSK[x]EAVLK	11	0	1945.051948	0.0815	1.3850
WK[x]RENQLR	1	0	1128.615169	0.0800	0.6400
K[x]EEPK	0	0	629.338410	0.0790	0.3950
ELAAIK[x]EDTEAVLK	5	0	1528.834763	0.0789	1.1050
LK[x]VELAK	1	0	799.516697	0.0771	0.5400
HPK[x]FEEILTRLR	2	0	1537.872820	0.0767	0.9200
K[x]VIAR	0	0	585.396198	0.0750	0.3750
K[x]GTKTSETNDR	0	0	1235.610532	0.0727	0.8000
LK[x]DLRFGNR	1	0	1117.635570	0.0722	0.6500
GEIK[x]K	3	0	573.348581	0.0720	0.3600
EDVQSLK[x]LK	6	0	1058.597121	0.0717	0.6450
GVMTLGFDLIK[x]RVYPYR	10	0	2027.102541	0.0706	1.2000
DATDDK[x]R	5	0	819.372221	0.0700	0.4900
GNQK[x]VVKVDAQDFLK	3	0	1687.925637	0.0697	1.0450
K[x]LQRLR	0	0	812.534410	0.0692	0.4150
LLK[x]PRVNNR	2	0	1108.682852	0.0683	0.6150
SALSTLNGFVEELK[x]AEVRR	13	0	2118.143212	0.0676	1.2850
K[x]TLVAHAVLK	0	0	1078.686208	0.0670	0.6700
AK[x]ADYAQYYR	1	0	1247.593430	0.0665	0.6650
EISYPFK[x]RLDR	6	0	1422.761881	0.0664	0.7300
LK[x]DLR	1	0	643.401675	0.0660	0.3300
K[x]QLATSLR	0	0	915.550117	0.0656	0.5250
EK[x]SPAIIFIDELDAIGTKR	1	0	2115.157467	0.0650	1.2350
WPK[x]IAEIYGSALR	2	0	1502.824477	0.0635	0.8250
LK[x]YYEQKIR	1	0	1239.697497	0.0628	0.5650
YK[x]EDTALR	1	0	994.508312	0.0613	0.4900
K[x]LIR	0	0	528.374737	0.0613	0.2450
QLADYK[x]AFEDSLR	5	0	1554.767750	0.0612	0.7950
SIK[x]GYTLPPHCSR	2	0	1514.766308	0.0608	0.7900
K[x]ELLK	0	0	629.411178	0.0600	0.3000
LAK[x]R	2	0	486.327789	0.0600	0.2400
SVQPLASAK[x]ELLR	8	0	1410.819392	0.0596	0.7750
SVEISALASK[x]NR	9	0	1273.698949	0.0592	0.7100
NEEK[x]K	3	0	646.328572	0.0590	0.2950
AIEGK[x]IAR	4	0	856.513006	0.0587	0.4700
VGK[x]SAVIK	2	0	800.511946	0.0587	0.4700
YEVGAEYIK[x]KVIAR	8	0	1637.914013	0.0582	0.8150
DAVK[x]EAAR	3	0	858.455887	0.0575	0.4600
KNVPK[x]LQNVSNFQK	4	0	1642.915408	0.0564	0.7900
LGSTAIGVK[x]TK	8	0	1073.644403	0.0564	0.6200
GK[x]YYPLKSMTEK	1	0	1443.743119	0.0563	0.6750
AELDKIGLSK[x]IR	9	0	1341.797930	0.0550	0.6600
DQPK[x]KVGQYIR	3	0	1330.735668	0.0550	0.6050
EIK[x]PNIRVALR	2	0	1307.803685	0.0550	0.6050
LKYYEQK[x]IR	6	0	1239.697497	0.0550	0.4950
YDK[x]KDLVR	2	0	1035.571243	0.0550	0.4400
ENEQK[x]IKTLSMEK	4	0	1576.812980	0.0546	0.7100
SVQPLASAK[x]ELLRSDILTLR	8	0	2209.279304	0.0545	1.0900
YEVGAEYIKK[x]VIAR	9	0	1637.914013	0.0543	0.7600
K[x]QLLIDGANVLR	0	0	1338.798265	0.0542	0.6500
HIEVGDSVLVK[x]IITK	10	0	1649.971524	0.0540	0.8100
DAGK[x]DEFSR	3	0	1023.462090	0.0539	0.4850
ENWK[x]YACK	3	0	1097.496365	0.0538	0.4300
MQK[x]LLRLR	2	0	1056.658947	0.0538	0.4300
ENEQK[x]IK	4	0	887.471202	0.0536	0.3750
K[x]KLIPIR	0	0	866.606510	0.0536	0.3750
FKLNYK[x]PEEEYPDLSK	5	0	1998.993768	0.0534	0.8550
LNYK[x]PEEEYPDLSK	3	0	1723.830403	0.0529	0.7400
DKPK[x]YEPPVPTR	3	0	1425.761546	0.0525	0.6300
SLLTGK[x]HAIR	5	0	1094.655970	0.0525	0.5250
WK[x]TLSK	1	0	761.443537	0.0525	0.3150
SQK[x]ALDTLFSAIR	2	0	1448.798656	0.0523	0.6800
K[x]VGQYIR	0	0	862.502443	0.0521	0.3650
K[x]GEIR	0	0	601.354728	0.0520	0.2600
TK[x]LVK	1	0	587.400615	0.0520	0.2600
LWK[x]R	2	0	601.369985	0.0512	0.2050
KDK[x]PKYEPPVPTR	2	0	1553.856502	0.0512	0.6650
ELLK[x]LKVELAK	3	0	1282.822356	0.0509	0.5600
K[x]SGNLPDADNSK	0	0	1244.599634	0.0508	0.6100
SVEISALASK[x]NRLHQLR	9	0	1921.085644	0.0506	0.8600
K[x]LIPIR	0	0	738.511554	0.0500	0.3000
EK[x]VLK	1	0	615.395529	0.0500	0.2500
KDWNACK[x]K	6	0	1048.512348	0.0494	0.3950
SSCK[x]IVFR	3	0	995.522185	0.0494	0.3950
DKK[x]LIPIR	2	0	981.633448	0.0494	0.3950
ASK[x]VLELR	2	0	914.554868	0.0494	0.3950
SDEINEVLNK[x]YQETQRQS	9	0	2180.034451	0.0492	0.8850
T[x]DKYAFSLTTFSPNGK	0	0	1775.872934	0.0491	0.7850
SMIADK[x]HAIR	5	0	1140.607305	0.0490	0.4900
HSTFIITK[x]R	7	0	1101.629423	0.0489	0.4400
DIK[x]SMIADKHAIR	2	0	1496.813257	0.0488	0.6350
VLNK[x]EHLEADFVTQVAVRR	3	0	2223.212290	0.0487	0.9250
NWK[x]EEYLRAAK	2	0	1406.730582	0.0486	0.5350
GIK[x]GIESEAYESVLDLAK	2	0	1921.004331	0.0486	0.8750
KDKPK[x]YEPPVPTR	4	0	1553.856502	0.0485	0.6300
DIKSMIADK[x]HAIR	8	0	1496.813257	0.0485	0.6300
DK[x]PKYEPPVPTR	1	0	1425.761546	0.0483	0.5800
KAMVNIDTIDNK[x]VATTM	11	0	1863.943328	0.0482	0.8200
LYFYYILFFEK[x]CNR	10	0	1974.970140	0.0482	0.6750
DK[x]KLIPIR	1	0	981.633448	0.0481	0.3850
K[x]FDQLTQALNVAIR	0	0	1615.904510	0.0479	0.6700
EK[x]RTFLR	1	0	948.550451	0.0479	0.3350
YDK[x]TEDDIK	2	0	1125.518932	0.0478	0.4300
GTLK[x]VHTIR	3	0	1023.618860	0.0478	0.4300
RGERPSCPTGYHLK[x]SIR	13	0	2013.032561	0.0476	0.8100
IGDLCAFTDALSK[x]YEAEFR	12	0	2205.041118	0.0476	0.9050
NEEK[x]LAEFDK	3	0	1221.587675	0.0475	0.4750
FSGEK[x]K	4	0	694.364957	0.0475	0.2850
TGRSIK[x]GYTLPPHCSR	5	0	1828.936545	0.0472	0.7550
SLEFK[x]ASELAEDFHIPVTR	4	0	2188.116331	0.0468	0.8900
WK[x]ALER	1	0	801.449683	0.0467	0.2800
MQK[x]LLR	2	0	787.473787	0.0467	0.2800
GEIK[x]KAMVNIDTIDNK	3	0	1787.945046	0.0466	0.7450
WAIKEK[x]R	5	0	929.544639	0.0464	0.3250
AK[x]IIDLR	1	0	827.522844	0.0464	0.3250
GTK[x]KSGNLPDADNSK	2	0	1530.763724	0.0463	0.6950
ELLKLK[x]VELAK	5	0	1282.822356	0.0455	0.5000
GEK[x]VEDAPENNSFR	2	0	1590.727340	0.0454	0.6350
GTPGYGPLGVLPK[x]VGIR	12	0	1679.972193	0.0453	0.7700
DKK[x]ASLLTR	2	0	1030.613439	0.0450	0.4050
DK[x]LVLK	1	0	714.463938	0.0450	0.2700
NKISWYTK[x]IVDELDLR	7	0	1992.067931	0.0444	0.7100
K[x]LGVKPPK	0	0	865.574877	0.0444	0.3550
KK[x]LIPIR	1	0	866.606510	0.0443	0.3100
K[x]ASLLTR	0	0	787.491545	0.0443	0.3100
D[x]YDLVRSLESQIR	0	0	1592.815758	0.0442	0.5750
LGSTAIGVKTK[x]DAVVLGVEK	10	0	1984.156741	0.0437	0.8750
IEASK[x]GLIDRMSTNLR	4	0	1802.967176	0.0437	0.7000
K[x]NCK	0	0	548.274037	0.0437	0.1750
HK[x]FQDILLGAGQAIKAGNR	1	0	2036.127841	0.0434	0.8250
YLHQSLKYK[x]EDTALR	8	0	1863.984208	0.0433	0.6500
YDK[x]LVETSGQIR	2	0	1407.735725	0.0433	0.5200
GEK[x]RWSELR	2	0	1159.609749	0.0433	0.3900
M[x]TDKYAFSLTTFSPNGK	0	0	1906.913413	0.0432	0.7350
VLTLELYKK[x]LR	8	0	1374.859801	0.0432	0.4750
DQPKK[x]VGQYIR	4	0	1330.735668	0.0432	0.4750
GFICK[x]VVDKDGIR	4	0	1505.802358	0.0431	0.5600
ELFEMARTK[x]K	8	0	1251.664481	0.0430	0.4300
GTK[x]TSETNDR	2	0	1107.515576	0.0430	0.4300
K[x]NVPKLQNVSNFQK	0	0	1642.915408	0.0429	0.6000
IDK[x]NTWNSTLETAK	2	0	1619.815423	0.0429	0.6000
IGLSK[x]IR	4	0	785.512280	0.0429	0.3000
LENVK[x]IYADLK	4	0	1304.733939	0.0427	0.4700
GTLK[x]VHTIRLR	3	0	1292.804020	0.0427	0.4700
QSK[x]YTYDRGTTAVLK	2	0	1729.899815	0.0427	0.6400
NEEGIIEFTK[x]TPNDTQK	9	0	1962.953358	0.0426	0.7250
VVDASIVSK[x]ALGNFVASVLAR	8	0	2115.205083	0.0426	0.8950
EDVQSLKLK[x]YYEQK	8	0	1769.919882	0.0425	0.5950
SETMK[x]YYLPK	4	0	1258.626702	0.0425	0.4250
D[x]KKLIPIR	0	0	981.633448	0.0425	0.3400
WAIK[x]EK	3	0	773.443537	0.0425	0.2550
VVK[x]VDAQDFLK	2	0	1260.707726	0.0423	0.4650
SDEINEVLNK[x]YQETQR	9	0	1964.943855	0.0422	0.6750
EDGMK[x]ILMVNR	4	0	1304.658013	0.0418	0.4600
K[x]SNFFLQLDGLVGQEAR	0	0	1921.005669	0.0418	0.7100
DDLSGAEIK[x]AIVSEAGLLALR	8	0	2140.173842	0.0417	0.8750
IQK[x]ENR	2	0	786.434760	0.0417	0.2500
LDEARELLVK[x]ASK	9	0	1470.840518	0.0415	0.5400
ILPNK[x]VDPLVSLMMVEK	4	0	1925.072882	0.0415	0.7050
INEDSK[x]LAVNENLASSK	5	0	1830.932231	0.0415	0.7050
VSAMMSCACQK[x]R	10	0	1427.614109	0.0413	0.4950
RMK[x]K	2	0	561.342056	0.0413	0.1650
SNDIEK[x]AIDLYKEVLNK	5	0	1991.057425	0.0412	0.7000
EEMMNSIQQAVAK[x]	12	0	1477.690428	0.0412	0.5350
LAQFEK[x]EEYVSDPK	5	0	1681.819840	0.0411	0.5750
EDK[x]EGVVNTIAFAIR	2	0	1660.878354	0.0410	0.6150
IGLHDDAYLDVCK[x]YYR	12	0	1999.946105	0.0409	0.6550
NK[x]VLVK	1	0	699.464272	0.0408	0.2450
KILFENPDEATK[x]R	11	0	1559.830681	0.0408	0.5300
EIK[x]PNIR	2	0	868.513006	0.0407	0.2850
IK[x]ILFSDVKAMTTGLR	1	0	1792.027986	0.0406	0.6500
GEIKK[x]AMVNIDTIDNK	4	0	1787.945046	0.0406	0.6500
HPK[x]FEEILTR	2	0	1268.687660	0.0405	0.4050
K[x]YINRSYYHLR	0	0	1511.799660	0.0405	0.4450
GTKK[x]SGNLPDADNSK	3	0	1530.763724	0.0403	0.6050
HHFYAK[x]IDRPAQVISFKK	5	0	2184.195523	0.0403	0.7250
WIAK[x]QILDCIVNLSEPAKK	3	0	2225.224100	0.0403	0.7650
K[x]QMSYMLAR	0	0	1126.562665	0.0400	0.3600
DSESTEEK[x]EAQAVQRAR	7	0	1932.913617	0.0400	0.6800
LK[x]PLIEKGGDWER	1	0	1539.840853	0.0400	0.5200
LSLFSNK[x]ENELR	6	0	1448.762272	0.0400	0.4800
LIEK[x]LELR	3	0	1012.628028	0.0400	0.3200
WAIK[x]EKR	3	0	929.544639	0.0400	0.2800
K[x]EVQEAR	0	0	858.455887	0.0400	0.2800
NEEEPTK[x]KGINIDQSSNSK	6	0	2117.023553	0.0395	0.7500
K[x]TVQYATKR	0	0	1093.624337	0.0394	0.3550
HTVIK[x]TGLR	4	0	1023.618860	0.0394	0.3550
YK[x]DAYVYSIVAIAR	1	0	1630.871817	0.0393	0.5500
HIEVGDSVLVKIITK[x]EGVETR	14	0	2321.295344	0.0393	0.8250
NEEEPTKK[x]GINIDQSSNSK	7	0	2117.023553	0.0392	0.7450
K[x]IPQVASFRIDK	0	0	1400.813914	0.0392	0.4700
AELDK[x]IGLSKIR	4	0	1341.797930	0.0392	0.4700
LAEK[x]WR	3	0	801.449683	0.0392	0.2350
K[x]YDKTEDDIK	0	0	1253.613888	0.0390	0.3900
K[x]DKPKYEPPVPTR	0	0	1553.856502	0.0388	0.5050
TDK[x]YAFSLTTFSPNGK	2	0	1775.872934	0.0388	0.6200
QEVAAQK[x]SSEETEDK	6	0	1677.769259	0.0387	0.5800
WSELRK[x]R	5	0	973.545700	0.0386	0.2700
CIK[x]RLVK	2	0	915.568742	0.0386	0.2700
EFEIIK[x]GVLCQFR	5	0	1637.859869	0.0385	0.5000
NSIVSKYTQSTNNDDPK[x]K	16	0	2037.996615	0.0383	0.6900
GGDWERK[x]NR	6	0	1116.542400	0.0383	0.3450
K[x]SGFEKIDLTR	0	0	1292.708787	0.0382	0.4200
RSK[x]VLDVR	2	0	971.587561	0.0381	0.3050
S[x]QARGFDR	0	0	935.457282	0.0381	0.3050
VSKILEHK[x]EIMLR	7	0	1594.922802	0.0381	0.4950
QEALSSK[x]TLFTRPIPVRR	6	0	2098.201001	0.0381	0.6850
KYDK[x]TEDDIK	3	0	1253.613888	0.0380	0.3800
K[x]DLVR	0	0	629.386026	0.0380	0.1900
NELEKLNFSSLK[x]MK	11	0	1679.891560	0.0379	0.5300
KGYQTIELDK[x]K	9	0	1321.724101	0.0377	0.4150
NVPK[x]LQNVSNFQK	3	0	1514.820452	0.0377	0.4900
EDMGSNDKASK[x]ER	10	0	1465.646650	0.0377	0.4900
K[x]IDK	0	0	502.311471	0.0375	0.1500
HIEVGDSVLVK[x]IITKEGVETR	10	0	2321.295344	0.0374	0.7850
GMALGSANEK[x]IEASKGLIDR	9	0	2059.073086	0.0373	0.7450
K[x]DLVRNFGR	0	0	1103.619920	0.0372	0.3350
LQMSAMYK[x]K	7	0	1098.556519	0.0372	0.3350
EK[x]SLLAHKGGHVVR	1	0	1529.878966	0.0371	0.5200
VSTK[x]KILGVAAEDK	3	0	1457.845270	0.0371	0.5200
YEIDK[x]TLAGVTR	4	0	1364.729913	0.0371	0.4450
HHFYAK[x]IDRPAQVISFK	5	0	2056.100568	0.0371	0.6300
QVK[x]NR	2	0	643.376523	0.0370	0.1850
LK[x]AYQGIYLMSIR	1	0	1554.859144	0.0369	0.4800
EQVRDAGK[x]DEFSR	7	0	1535.732760	0.0369	0.4800
VSTKK[x]ILGVAAEDK	4	0	1457.845270	0.0368	0.5150
NKVLVK[x]VHPEGK	5	0	1346.803351	0.0367	0.4400
MK[x]DAVKEAAR	1	0	1117.591321	0.0365	0.3650
VVTSK[x]LLKPRVNNR	4	0	1622.994323	0.0364	0.5100
GK[x]YYPLK	1	0	867.485399	0.0364	0.2550
M[x]STLDLNHLADLYDR	0	0	1775.851150	0.0363	0.5450
I[x]INR	0	0	514.322703	0.0362	0.1450
GTK[x]R	2	0	460.275756	0.0362	0.1450
MVRGIGSYEK[x]QSEVSVGLR	9	0	2094.089070	0.0361	0.6850
YK[x]NENLENIEDVQLR	1	0	1875.932566	0.0360	0.5400
SGVK[x]LENVKIYADLK	3	0	1675.950788	0.0360	0.5400
TK[x]INLIETLR	1	0	1199.723710	0.0360	0.3600
LEK[x]VR	2	0	643.401675	0.0360	0.1800
QNLFVPTSDK[x]EK	9	0	1404.724827	0.0358	0.4300
EIK[x]PNIRVALRNDSYQLIK	2	0	2269.290536	0.0358	0.6800
EDVQSLK[x]LKYYEQK	6	0	1769.919882	0.0357	0.5000
DTALEKYK[x]SYLLQHR	7	0	1863.984208	0.0357	0.5350
ALTLK[x]TGPPGPPCGGK	4	0	1549.828571	0.0356	0.5700
NK[x]HCLIKMNHGTTTLAFR	1	0	2141.098527	0.0356	0.6400
ETTEK[x]KIDK	4	0	1090.586949	0.0356	0.3200
EAVLK[x]LKLELK	4	0	1282.822356	0.0355	0.3900
VSK[x]ILEHKEIMLR	2	0	1594.922802	0.0354	0.4600
DLASFIPDNK[x]LNCVIDR	9	0	1988.998864	0.0353	0.6000
VVSSAIVDK[x]YIGESARIIR	8	0	2075.173785	0.0353	0.6700
LMSKVAEK[x]AQINTQEYGR	7	0	2065.062523	0.0350	0.6300
QNLFVPTSDKEK[x]ASFAR	11	0	1937.000583	0.0350	0.5950
K[x]IEFPPPSAEAR	0	0	1340.708787	0.0350	0.4200
FRK[x]LGVKPPK	2	0	1168.744388	0.0350	0.3500
AK[x]NPMFALSR	1	0	1133.601493	0.0350	0.3500
K[x]PRRLLK	0	0	909.623554	0.0350	0.2450
LQK[x]R	2	0	543.349250	0.0350	0.1400
Q[x]DYDLVRSLESQIR	0	0	1720.874329	0.0346	0.4850
DVCIK[x]LGLDSEESAEYIVAK	4	0	2238.108857	0.0345	0.6900
INEDSK[x]LAVNENLASSKSSM	5	0	2136.036759	0.0345	0.6900
TNAIVMK[x]DIR	6	0	1159.638269	0.0345	0.3450
VVDK[x]DGIR	3	0	900.502835	0.0344	0.2750
VISMEKGGNMK[x]EVFR	10	0	1723.874862	0.0343	0.5150
GMALGSANEK[x]IEASK	9	0	1504.755469	0.0343	0.5150
QPEDK[x]LR	4	0	884.471536	0.0343	0.2400
LK[x]PLIEK	1	0	839.547996	0.0343	0.2400
LVSK[x]TSFLTNASNNLAIR	3	0	1948.074078	0.0342	0.6150
GTTAVLK[x]EDIYK	6	0	1336.723767	0.0342	0.4100
HK[x]TPDK	1	0	724.386752	0.0342	0.2050
WKTLSK[x]ESAR	5	0	1204.656362	0.0340	0.3400
TMGK[x]NKVLVK	3	0	1116.668841	0.0340	0.3400
AELDK[x]IGLSK	4	0	1072.612770	0.0340	0.3400
M[x]SQARGFDR	0	0	1066.497761	0.0339	0.3050
K[x]GFDFEYYQRNLLLQEK	0	0	2190.110853	0.0338	0.5750
FK[x]LNYKPEEEYPDLSK	1	0	1998.993768	0.0338	0.5400
NK[x]ISWYTKIVDELDLR	1	0	1992.067931	0.0338	0.5400
STELQIGVVEDDK[x]PFR	12	0	1831.931505	0.0338	0.5400
LVPYLTK[x]LESK	6	0	1289.759425	0.0336	0.3700
MVTLK[x]DVGPPQPGPGIYR	4	0	1924.023961	0.0336	0.6050
SK[x]VLDVR	1	0	815.486459	0.0336	0.2350
GNQKVVK[x]VDAQDFLK	6	0	1687.925637	0.0333	0.5000
VLTLAMVK[x]R	7	0	1029.636817	0.0333	0.3000
AERK[x]AR	3	0	729.424532	0.0333	0.2000
MTDK[x]YAFSLTTFSPNGK	3	0	1906.913413	0.0332	0.5650
VPTFANFHTPIFIAK[x]R	14	0	1858.025287	0.0331	0.5300
GFICKVVDK[x]DGIR	8	0	1505.802358	0.0331	0.4300
TAALSARPAK[x]NIR	9	0	1367.799660	0.0331	0.4300
LPEANFEPLEK[x]RLDR	10	0	1825.968559	0.0330	0.4950
VSGIRK[x]HFEQVINEK	5	0	1782.973979	0.0330	0.4950
K[x]NLLNPLIEDSR	0	0	1410.783007	0.0329	0.3950
VEPIPLINGEK[x]R	10	0	1363.782281	0.0329	0.3950
LALTK[x]PK	4	0	769.506134	0.0329	0.2300
VK[x]AMEVDEKPTER	1	0	1530.771118	0.0327	0.4250
AEQEELLSEKVSTK[x]K	13	0	1717.909710	0.0327	0.4900
VVGQLLEK[x]LKPLIEK	7	0	1706.070505	0.0327	0.4900
TSK[x]TPPTAMLSSVREIIK	2	0	1958.086949	0.0325	0.5850
YVTGPK[x]NK	5	0	905.497023	0.0325	0.2600
ISPGYDVYEGSFEK[x]EGK	13	0	1903.883889	0.0324	0.5500
IEVEVYK[x]ITTGDR	6	0	1521.803799	0.0323	0.4200
SGFEK[x]IDLTRIVK	4	0	1504.861253	0.0323	0.4200
KVAQTTYK[x]K	7	0	1065.618191	0.0322	0.2900
EK[x]ADAAFLR	1	0	1019.539945	0.0322	0.2900
SNDIEKAIDLYK[x]EVLNK	11	0	1991.057425	0.0321	0.5450
INEDSKLAVNENLASSK[x]SSM	16	0	2136.036759	0.0320	0.6400
ARIEVEVYK[x]ITTGDR	8	0	1748.942012	0.0320	0.4800
LVK[x]ER	2	0	643.401675	0.0320	0.1600
E[x]IINR	0	0	643.365291	0.0320	0.1600
NK[x]LLK	1	0	614.411513	0.0320	0.1600
GERPSCPTGYHLK[x]SIR	12	0	1856.931459	0.0319	0.5100
DWNACK[x]KELLK	5	0	1403.723052	0.0318	0.3500
K[x]EVQEARELIR	0	0	1369.767693	0.0318	0.3500
DPDDK[x]IVGLTR	4	0	1227.645855	0.0318	0.3500
MKLSLFSNK[x]ENELR	8	0	1707.897707	0.0318	0.4450
VLELRAELDK[x]IGLSK	9	0	1682.992985	0.0317	0.4750
LCFDELKK[x]R	7	0	1207.638268	0.0317	0.2850
LLVK[x]DR	3	0	742.470084	0.0317	0.1900
RLVK[x]GR	3	0	727.481651	0.0317	0.1900
K[x]RR	0	0	458.307723	0.0317	0.0950
MPGTLLPGPGKGYIGDPIK[x]FVR	18	0	2312.271383	0.0316	0.6950
YEAKAIGSGSEPAK[x]SELVK	13	0	1963.026127	0.0316	0.6000
LGSTAIGVK[x]TKDAVVLGVEK	8	0	1984.156741	0.0315	0.6300
YEVGAEYIK[x]K	8	0	1198.623334	0.0315	0.3150
GGNMK[x]EVFRR	4	0	1192.613451	0.0315	0.3150
QEYALALQK[x]WDLSR	8	0	1719.894338	0.0314	0.4400
K[x]ANWCDK	0	0	920.417393	0.0314	0.2200
MILELTNHLEELK[x]KYINR	12	0	2256.229913	0.0314	0.5650
IDRK[x]IEFPPPSAEAR	3	0	1724.920885	0.0313	0.4700
DRIDK[x]NTWNSTLETAK	4	0	1890.943464	0.0313	0.5000
GIGSYEK[x]QSEVSVGLR	6	0	1707.879080	0.0313	0.5000
DEKSGVK[x]LENVK	6	0	1344.724827	0.0313	0.3750
IHLEK[x]VSK	4	0	952.570517	0.0313	0.2500
DEKYTLYDQNDTK[x]EWLDK	12	0	2303.059269	0.0311	0.5600
QVK[x]LLFIEK	2	0	1116.690625	0.0311	0.2800
LLK[x]LEEAMK	2	0	1073.615413	0.0311	0.2800
VVTSKLLK[x]PRVNNR	7	0	1622.994323	0.0311	0.4350
YVVDISPDIDIK[x]EIKPNIR	11	0	2226.225875	0.0311	0.5900
A[x]ASLLKVNMENLIVTDLGK	0	0	2028.128811	0.0311	0.5900
FEAQK[x]DTVHMIFNQK	4	0	1834.903518	0.0310	0.4650
K[x]YINR	0	0	692.396924	0.0310	0.1550
T[x]EVLK	0	0	588.348247	0.0310	0.1550
FK[x]LNVYK	1	0	910.527595	0.0307	0.2150
SNPVFAENDEKGEK[x]R	13	0	1718.822295	0.0307	0.4600
SNPVFAENDEK[x]GEKR	10	0	1718.822295	0.0307	0.4600
C[x]SPSATLTHRTMTEK	0	0	1718.807905	0.0307	0.4600
DK[x]KASLLTR	1	0	1030.613439	0.0306	0.2750
GK[x]VVIDAFR	1	0	1003.581415	0.0306	0.2750
LRHTVIK[x]TGLR	6	0	1292.804020	0.0305	0.3350
IDTVIK[x]LVDHSFDEK	5	0	1757.919882	0.0303	0.4550
TSASIDFDSNFLNSMIK[x]K	16	0	2016.982547	0.0303	0.5450
SSEQANLYERK[x]TLVAHAVLK	10	0	2256.222519	0.0303	0.6050
MILELTNHLEELKK[x]YINR	13	0	2256.229913	0.0300	0.5400
QYSAKAK[x]WSTAETLTNNK	6	0	2040.027522	0.0300	0.5400
KGTK[x]TSETNDR	3	0	1235.610532	0.0300	0.3300
ETTEKK[x]IDK	5	0	1090.586949	0.0300	0.2700
LK[x]LELK	1	0	742.495236	0.0300	0.1800
K[x]VPDK	0	0	585.348581	0.0300	0.1500
E[x]EMIAAQGIDEEDRR	0	0	1760.799843	0.0300	0.4500
FHQLK[x]PTR	4	0	1025.576998	0.0300	0.2400
K[x]LIRIDDHIGIAIAGLAPDAR	0	0	2227.279973	0.0298	0.6250
LENVKIYADLK[x]INEDSK	10	0	1991.057425	0.0297	0.5050
YLHQSLK[x]YKEDTALR	6	0	1863.984208	0.0297	0.4450
E[x]MIAAQGIDEEDRR	0	0	1631.757255	0.0296	0.4150
TEEQRQPEDK[x]LR	9	0	1527.764059	0.0296	0.3550
REDGMK[x]ILMVNR	5	0	1460.759115	0.0296	0.3550
DEQIEK[x]IDTVIK	5	0	1429.766355	0.0296	0.3550
EDMGSNDK[x]ASK	7	0	1180.502961	0.0295	0.3250
EWDSKLK[x]DLR	6	0	1288.677488	0.0295	0.2950
DAVVLGVEK[x]R	8	0	1084.624003	0.0295	0.2950
TK[x]VVDRYADVIASIGLSR	1	0	1962.089727	0.0294	0.5300
LCFDELK[x]KR	6	0	1207.638268	0.0294	0.2650
IEVNIHRK[x]R	7	0	1163.688664	0.0294	0.2650
QAREK[x]VLK	4	0	970.592313	0.0294	0.2350
IHAKSMAIDK[x]DIR	9	0	1496.813257	0.0292	0.3800
M[x]ESLQR	0	0	762.369385	0.0292	0.1750
QK[x]SLEK	1	0	731.417716	0.0292	0.1750
FSFISNVRPK[x]LFAYPPK	9	0	2010.109010	0.0291	0.4950
ERK[x]PR	2	0	684.403070	0.0290	0.1450
KDK[x]PK	2	0	614.375128	0.0290	0.1450
A[x]SLLK	0	0	530.342770	0.0290	0.1450
K[x]TQIAGGHDIIGPFHVITR	0	0	2059.132592	0.0289	0.5500
TAAVNIK[x]VR	6	0	970.592313	0.0289	0.2600
AASIAVEDEK[x]RLR	9	0	1456.799717	0.0288	0.3750
QNLFVPTSDK[x]EKASFAR	9	0	1937.000583	0.0288	0.4900
M[x]CSPSATLTHRTMTEK	0	0	1849.848383	0.0288	0.4600
SQDISINGNSK[x]KEEPK	10	0	1772.890370	0.0288	0.4600
LMTEFVDQVDDVVK[x]YEIDK	13	0	2285.113610	0.0287	0.5450
SVMAPLFLHDK[x]YDGR	10	0	1747.871494	0.0287	0.4300
SGVKLENVK[x]IYADLK	8	0	1675.950788	0.0287	0.4300
N[x]STEEIDLYNR	0	0	1352.620760	0.0286	0.3150
KNEEK[x]LAEFDK	4	0	1349.682631	0.0286	0.3150
NNSWAK[x]SWSNLDLR	5	0	1689.822239	0.0286	0.4000
S[x]TLDLNHLADLYDR	0	0	1644.810672	0.0286	0.4000
YQK[x]DEEWPPK	2	0	1318.619308	0.0285	0.2850
HSTFIITK[x]RK	7	0	1229.724379	0.0285	0.2850
ATAIGRASK[x]AAR	8	0	1171.678492	0.0283	0.3400
LRLQK[x]R	4	0	812.534410	0.0283	0.1700
QSK[x]ATR	2	0	689.382001	0.0283	0.1700
LAEFVNMSK[x]AYHSQYLR	8	0	2056.019935	0.0282	0.4800
VLRQVMEEK[x]LDSK	8	0	1573.849698	0.0281	0.3650
LISGK[x]LDEAR	4	0	1100.618917	0.0280	0.2800
GTK[x]RR	2	0	616.376858	0.0280	0.1400
CIDMFIHK[x]SAELYKNPK	7	0	2093.043703	0.0279	0.4750
IYADLK[x]INEDSK	5	0	1407.724493	0.0279	0.3350
NK[x]ELISVSAASK	1	0	1245.692803	0.0279	0.3350
KEFEIIK[x]GVLCQFR	6	0	1765.954825	0.0279	0.3900
YYEQK[x]IR	4	0	998.518484	0.0279	0.1950
EDTEAVLK[x]R	7	0	1059.555986	0.0278	0.2500
GGNMK[x]EVFR	4	0	1036.512349	0.0278	0.2500
DAFALAK[x]EK	6	0	991.533798	0.0278	0.2500
SAK[x]AKNPMFALSR	2	0	1419.765584	0.0277	0.3600
LDVAK[x]RVDMYASDLAQISR	4	0	2150.115282	0.0276	0.5250
SVALGGITK[x]EFVIYEQLIAAR	8	0	2277.273157	0.0276	0.5800
MSSKDISSK[x]SPSGNDALNDK	8	0	2079.974162	0.0275	0.5500
INADHK[x]LNSLPLLQQLVK	5	0	2043.183957	0.0275	0.4950
QGITEAYNQK[x]AVEK	9	0	1577.804860	0.0275	0.3850
YSLNSYDFK[x]K	8	0	1263.613496	0.0275	0.2750
SLK[x]RELIR	2	0	1013.634509	0.0275	0.2200
LMGQINK[x]MPLLQSSVALLGQK	6	0	2268.269665	0.0274	0.5750
EDTEAVLK[x]RINDTVGIK	7	0	1900.026461	0.0274	0.4650
K[x]IIEEEGFTNR	0	0	1334.682966	0.0273	0.3000
IDRDK[x]LVLK	4	0	1098.676036	0.0272	0.2450
TEDDIK[x]SLQSVGQIIGEVLK	5	0	2171.168421	0.0270	0.5400
VEFKMGNGK[x]MVEISR	8	0	1723.874862	0.0270	0.4050
M[x]FMTR	0	0	684.308705	0.0270	0.1350
DELWK[x]NDDQLTYTYKDEK	4	0	2303.059268	0.0269	0.4850
EISYPFK[x]R	6	0	1038.549782	0.0269	0.2150
YQK[x]DEEWPPKM	2	0	1449.659787	0.0268	0.2950
LQK[x]DLGQVLNK	2	0	1254.729522	0.0268	0.2950
MILELTNHLEELK[x]K	12	0	1709.938508	0.0268	0.3750
TSTGGPK[x]LQLNLER	6	0	1512.825929	0.0268	0.3750
ATAIGK[x]SSTAAKTFLEK	5	0	1722.951515	0.0268	0.4550
NRLK[x]AYQGIYLMSIR	3	0	1825.003168	0.0267	0.4000
QVK[x]REVGCIGNIVER	2	0	1755.941297	0.0267	0.4000
A[x]SLLKVNMENLIVTDLGK	0	0	1957.091700	0.0267	0.4800
VEFK[x]MGNGK	3	0	1008.506203	0.0267	0.2400
DAYVYSIVAIARIK[x]LISGK	13	0	2079.209109	0.0266	0.5050
EIDMTCAREASK[x]TLSK	11	0	1838.886542	0.0266	0.4250
DAVK[x]EAARILYATHDEENNK	3	0	2286.123929	0.0265	0.5300
LELK[x]KANWCDK	3	0	1403.723052	0.0264	0.2900
SSTAAKTFLEK[x]R	10	0	1337.730248	0.0262	0.3150
YDKK[x]DLVR	3	0	1035.571243	0.0262	0.2100
M[x]SER	0	0	521.226756	0.0262	0.1050
NAEELSSYQK[x]KLIR	9	0	1677.904901	0.0261	0.3650
KVSTTPANSFELK[x]QYLIQR	12	0	2222.205809	0.0261	0.4950
ELVSK[x]ASPIAGSEGKEAYR	4	0	1991.032273	0.0261	0.4950
DAGK[x]DEFSRK	3	0	1151.557046	0.0260	0.2600
SPTGQITSTSARSGK[x]K	14	0	1604.848116	0.0259	0.4150
ASK[x]GSNDDEMK	2	0	1180.502961	0.0259	0.2850
RMDDK[x]MLLTEVHLLESK	4	0	2057.064831	0.0259	0.4400
EPPFAPIESAK[x]R	10	0	1340.708787	0.0258	0.3100
LTHEK[x]STMLEKIK	4	0	1556.859536	0.0258	0.3350
EK[x]ASKGSNDDEMK	1	0	1437.640504	0.0258	0.3350
S[x]RSYDSR	0	0	869.399102	0.0257	0.1800
SAK[x]GTKR	2	0	746.439846	0.0257	0.1800
M[x]SRSYDSR	0	0	1000.439581	0.0256	0.2050
LVK[x]APALDGALQGVIQFMK	2	0	1998.133505	0.0255	0.4850
MKDAVK[x]EAAR	5	0	1117.591321	0.0255	0.2550
K[x]LEFPLPNEEAR	0	0	1441.756460	0.0254	0.3050
K[x]LIPIRGTEVEK	0	0	1381.829229	0.0254	0.3050
KIDK[x]EDMGSNDK	3	0	1378.639778	0.0254	0.3050
N[x]STEEIDLYNRWK	0	0	1666.795023	0.0254	0.3300
EFEIIK[x]GVLCQFRR	5	0	1793.960971	0.0254	0.3550
SSLELANNAVK[x]SNDIEK	10	0	1830.932231	0.0253	0.4300
DKLVLK[x]EVFLSFHNLVGR	5	0	2113.204692	0.0253	0.4550
EAGFIDDILIITPASK[x]EK	15	0	1959.056365	0.0253	0.4550
ANNWSK[x]FTATAALGVIHR	5	0	1956.032885	0.0253	0.4550
LK[x]VLVQGLERVAMLYAYDR	1	0	2236.240084	0.0253	0.4800
ALGNFVASVLARLALTK[x]PK	16	0	1968.188317	0.0250	0.4750
VVSSAIVDK[x]YIGESAR	8	0	1692.904567	0.0250	0.4000
QAIVSAVK[x]FEEEAK	7	0	1547.819448	0.0250	0.3500
EERFK[x]LNVYK	4	0	1324.713873	0.0250	0.2500
Q[x]DYDLVR	0	0	907.439903	0.0250	0.1750
M[x]PPK	0	0	471.251517	0.0250	0.1000
EVAEADIASK[x]DLEETDER	9	0	2018.927929	0.0250	0.4500
LVPYLTKLESK[x]QR	10	0	1573.919099	0.0250	0.3250
K[x]LPNIEEATFDKR	0	0	1559.830681	0.0250	0.3250
GGDEWK[x]IEPLKLK	5	0	1511.834706	0.0250	0.3250
IHAK[x]SMAIDKDIR	3	0	1496.813257	0.0250	0.3250
SAKAK[x]NPMFALSR	4	0	1419.765584	0.0250	0.3250
YK[x]SYLLQHR	1	0	1206.650884	0.0250	0.2250
LSLFSNK[x]ENELRQAVR	6	0	1903.027465	0.0247	0.3950
M[x]NSTEEIDLYNRWK	0	0	1797.835501	0.0246	0.3450
ISWYTK[x]IVDELDLR	5	0	1749.930053	0.0246	0.3450
GSLEKNWK[x]EEYLR	7	0	1650.836493	0.0246	0.3200
DVITELPDAK[x]YYR	9	0	1581.803799	0.0246	0.3200
YYIIMGLQASK[x]LR	10	0	1554.859144	0.0246	0.3200
HK[x]TDLNHENLK	1	0	1347.689447	0.0245	0.2700
FSGEK[x]KSLPLQIEVANDCIK	4	0	2275.188107	0.0245	0.4900
GMALGSANEKIEASK[x]GLIDR	14	0	2059.073086	0.0245	0.4900
EASKTLSK[x]WR	7	0	1204.656362	0.0245	0.2450
IHAK[x]SMAIDK	3	0	1112.601159	0.0245	0.2450
SMAIDK[x]DIR	5	0	1047.538227	0.0244	0.2200
VIGSELVQK[x]YVGEGAR	8	0	1703.920551	0.0244	0.3900
DLVK[x]KYDK	3	0	1007.565097	0.0244	0.1950
KLGVK[x]PPK	4	0	865.574877	0.0244	0.1950
LFNLEPK[x]ILEEVPLR	6	0	1809.039932	0.0243	0.3650
QKSLEK[x]TLVPYLR	5	0	1573.919099	0.0242	0.3150
ELVSKASPIAGSEGK[x]EAYR	14	0	1991.032273	0.0242	0.4600
K[x]AMVNIDTIDNK	0	0	1360.701983	0.0242	0.2900
M[x]TEVLK	0	0	719.388726	0.0242	0.1450
VLTLELYK[x]KLR	7	0	1374.859801	0.0241	0.2650
LVK[x]GR	2	0	571.380549	0.0240	0.1200
LGVK[x]R	3	0	571.380549	0.0240	0.1200
K[x]VTSK	0	0	561.348581	0.0240	0.1200
SFLELTEVWGK[x]PQK	10	0	1660.882380	0.0239	0.3350
EEFAEK[x]AVSVIQAR	5	0	1575.825595	0.0239	0.3350
NEEKK[x]LMELFISK	4	0	1607.859201	0.0238	0.3100
MEILKIHLEK[x]VSK	9	0	1566.916655	0.0238	0.3100
TDELK[x]DANIIYDLEILR	4	0	2033.067988	0.0238	0.4050
MDDK[x]MLLTEVHLLESK	3	0	1900.963729	0.0237	0.3800
EK[x]TSNNTNRTNSTDEK	1	0	1837.840123	0.0237	0.3800
GGYAEVK[x]QSEVIGLVR	6	0	1703.920551	0.0237	0.3800
YK[x]DGVILAADSR	1	0	1306.688051	0.0237	0.2850
LCFDELK[x]K	6	0	1051.537166	0.0237	0.1900
F[x]MTR	0	0	553.268226	0.0237	0.0950
K[x]YDK	0	0	552.290736	0.0237	0.0950
GNAK[x]FGDGIQIAQLALKHR	3	0	2036.127841	0.0237	0.4500
LDRK[x]LEFPLPNEEAR	3	0	1825.968559	0.0237	0.3550
NLSNVVEISGK[x]GVFV	10	0	1560.851081	0.0237	0.3550
LLRPRK[x]R	5	0	937.629701	0.0236	0.1650
K[x]IEIPLPNEVGRMEILK	0	0	1978.128419	0.0235	0.4000
QQEADGIIK[x]ELNNDLDPTLR	8	0	2281.154893	0.0235	0.4700
DIK[x]VIMATNR	2	0	1159.638269	0.0235	0.2350
EYLEKNWK[x]EGLSR	7	0	1650.836493	0.0235	0.3050
YQK[x]PVDTEEENDK	2	0	1593.715773	0.0235	0.3050
SQEEAIENIK[x]CTR	9	0	1576.751442	0.0235	0.3050
EKASK[x]GSNDDEMK	4	0	1437.640504	0.0235	0.3050
ELREVIELPLK[x]NPELFLR	10	0	2207.267680	0.0233	0.4200
VSTTPANSFELK[x]QYLIQR	11	0	2094.110853	0.0233	0.4200
EGVETRIIPLK[x]K	10	0	1381.829229	0.0233	0.2800
NK[x]YAIQLPLPPK	1	0	1380.812854	0.0233	0.2800
AKYASQK[x]RP	6	0	1047.582476	0.0233	0.2100
VK[x]VIAATNR	1	0	970.592313	0.0233	0.2100
ENK[x]IQR	2	0	786.434760	0.0233	0.1400
IDK[x]EDMGSNDKASK	2	0	1536.708913	0.0232	0.3250
VVGSEFVQK[x]YLGEGPRMVR	8	0	2150.130540	0.0232	0.4400
K[x]LEKGQSIDDMIPAQK	0	0	1799.945046	0.0231	0.3700
NLIRLAK[x]R	6	0	982.639929	0.0231	0.1850
VRSEDYLPSK[x]YLDIDISK	9	0	2140.105099	0.0231	0.4150
LENVK[x]IYADLKINEDSK	4	0	1991.057425	0.0229	0.3900
WIAKQILDCIVNLSEPAK[x]K	17	0	2225.224100	0.0229	0.4350
NAEELSSYQKK[x]LIR	10	0	1677.904901	0.0229	0.3200
SNPVFAENDEK[x]GEK	10	0	1562.721193	0.0229	0.3200
LEFIK[x]VIPVEELKEIK	4	0	1926.144056	0.0228	0.3650
NKMVCK[x]IWK	5	0	1205.641245	0.0228	0.2050
K[x]IFTIHTSK	0	0	1073.623277	0.0228	0.2050
LNFSSLK[x]MK	6	0	1066.584449	0.0228	0.2050
TPDK[x]GYGHR	3	0	1029.499144	0.0228	0.2050
HK[x]TPDKGYGHR	1	0	1294.653005	0.0227	0.2500
GSNDDEMK[x]IDK	7	0	1250.544822	0.0227	0.2500
K[x]DYTMAQPEFFKAVR	0	0	1829.913356	0.0227	0.3400
DLEETDERSLALTK[x]K	13	0	1746.899873	0.0227	0.3400
AIDLYK[x]EVLNKGVSK	5	0	1675.950788	0.0227	0.3400
CVVHLNDASVAAK[x]LLMK	12	0	1868.001115	0.0226	0.3850
TLASLQK[x]R	6	0	915.550117	0.0225	0.1800
LDVAK[x]R	4	0	700.423137	0.0225	0.1350
FSGEKK[x]SLPLQIEVANDCIK	5	0	2275.188107	0.0225	0.4500
EWDSK[x]LKDLR	4	0	1288.677488	0.0225	0.2250
ILEHK[x]EIMLR	4	0	1280.727413	0.0225	0.2250
ADYYYQAK[x]AK	7	0	1219.587284	0.0225	0.2250
WK[x]ALERQLEMLDLQEGFIK	1	0	2346.240476	0.0224	0.4250
QEALSSK[x]TLFTRPIPVR	6	0	1942.099899	0.0224	0.3800
TEPK[x]AVDEEMKVR	3	0	1530.771118	0.0223	0.2900
ELLK[x]PSASVALQR	3	0	1410.819391	0.0223	0.2900
LTGDTNGALDK[x]LEEIGVADQYK	10	0	2349.169873	0.0223	0.4900
ASALGAINLQPLLMPSK[x]R	16	0	1879.071243	0.0222	0.4000
FMLKLGVK[x]R	7	0	1090.668450	0.0222	0.2000
LAHLSK[x]HPKFEEILTR	5	0	1918.078772	0.0222	0.3550
ARK[x]TQIAGGHDIIGPFHVITR	2	0	2286.270805	0.0221	0.4650
D[x]YTMAQPEFFKAVR	0	0	1701.818400	0.0221	0.3100
SSCK[x]IVFRSELQDK	3	0	1695.861321	0.0221	0.3100
VPEDIFK[x]THLEVAR	6	0	1652.888526	0.0221	0.3100
YVVDISPDIDIKEIK[x]PNIR	14	0	2226.225875	0.0221	0.4200
DEK[x]SGVKLENVK	2	0	1344.724827	0.0221	0.2650
ATAIGK[x]SSTAAK	5	0	1104.613831	0.0221	0.2650
K[x]ACIIFFDEIDAIGGAR	0	0	1894.961028	0.0221	0.3750
NSSSDMAYTSMFK[x]GNQKVVK	12	0	2221.050634	0.0220	0.4400
FVIHQEENK[x]R	8	0	1298.673071	0.0220	0.2200
ENQEK[x]ISNNK	4	0	1202.589070	0.0220	0.2200
LRNK[x]R	3	0	685.434703	0.0220	0.1100
LLK[x]PR	2	0	625.427496	0.0220	0.1100
Q[x]DRGK	0	0	602.313592	0.0220	0.1100
K[x]INVK	0	0	600.395864	0.0220	0.1100
EDMGSNDK[x]ASKER	7	0	1465.646650	0.0219	0.2850
GQYSTVGK[x]VAVGQQYR	7	0	1739.895399	0.0219	0.3500
DQK[x]KDKPK	2	0	985.555594	0.0219	0.1750
VIPVEELK[x]EIK	7	0	1295.769988	0.0218	0.2400
SPAIIFIDELDAIGTK[x]R	15	0	1858.019923	0.0218	0.3700
GILLYGPPGTGK[x]TLLAR	11	0	1726.014054	0.0218	0.3700
TFMNHIDVQK[x]EFQAR	9	0	1862.909665	0.0217	0.3250
NK[x]VLVKVHPEGK	1	0	1346.803351	0.0217	0.2600
SLLAHK[x]GGHVVR	5	0	1272.741423	0.0217	0.2600
ERK[x]PRR	2	0	840.504172	0.0217	0.1300
FLK[x]TSK	2	0	722.432639	0.0217	0.1300
M[x]FR	0	0	452.220553	0.0217	0.0650
K[x]FR	0	0	449.275030	0.0217	0.0650
LVPYLTK[x]LESKQR	6	0	1573.919099	0.0215	0.2800
RLLK[x]LEEAMK	3	0	1229.716515	0.0215	0.2150
VLVK[x]VHPEGK	3	0	1104.665473	0.0215	0.2150
RHNFVGLFVELSK[x]LLVK	12	0	1998.177753	0.0215	0.3650
VTSK[x]LLEQEESAEK	3	0	1589.814754	0.0214	0.3000
SSTAAK[x]TFLEK	5	0	1181.629146	0.0214	0.2350
TNNLDLEHKHK[x]TPDK	10	0	1788.911774	0.0213	0.3200
LVLK[x]EVFLSFHNLVGR	3	0	1870.082797	0.0213	0.3400
M[x]NSTEEIDLYNR	0	0	1483.661239	0.0213	0.2550
GSNDDEMKIDK[x]K	10	0	1378.639778	0.0213	0.2550
LLEK[x]LEIK	3	0	984.621882	0.0213	0.1700
MCSPSATLTHRTMTEK[x]AR	15	0	2076.986596	0.0211	0.3800
EWNQNIK[x]NLSNVVEISGK	6	0	2071.069718	0.0211	0.3800
K[x]RVIEHNIR	0	0	1163.688664	0.0211	0.1900
YEALSK[x]HIIMFDCK	5	0	1753.853066	0.0211	0.2950
KGEK[x]VEDAPENNSFR	3	0	1718.822296	0.0210	0.3150
FRKLGVK[x]PPK	6	0	1168.744388	0.0210	0.2100
LELKK[x]ANWCDK	4	0	1403.723052	0.0209	0.2300
SVQPTAK[x]TVQK	6	0	1185.671676	0.0209	0.2300
EGK[x]GEIYSFDPVGSYER	2	0	1931.890035	0.0209	0.3550
NIPK[x]AR	3	0	697.423471	0.0208	0.1250
DYVIQSDLMSAARK[x]VADLK	13	0	2122.109136	0.0208	0.3950
IDELVSNNEK[x]IWK	9	0	1586.830346	0.0208	0.2700
LNFSSLK[x]MKDAVK	6	0	1479.811862	0.0208	0.2700
ELISVSAASK[x]ILSNITYSYK	9	0	2186.183345	0.0207	0.4150
IAKGAIEK[x]VDDLLTTQAEAK	7	0	2113.162944	0.0207	0.4150
LCIHK[x]NKLTNDETR	4	0	1740.894015	0.0207	0.2900
K[x]PTSELAIGASLEK	0	0	1442.797987	0.0207	0.2900
LVRK[x]CIK	3	0	915.568742	0.0207	0.1450
KLDVAK[x]R	5	0	828.518092	0.0207	0.1450
VLVDK[x]SR	4	0	815.486459	0.0207	0.1450
WIEALRDIK[x]SMIADK	8	0	1787.960303	0.0207	0.3100
ALQDYK[x]PELASDPIIR	5	0	1827.972976	0.0206	0.3300
ENK[x]IQRQR	2	0	1070.594434	0.0206	0.1650
IQK[x]ENRHK	2	0	1051.588622	0.0206	0.1650
NK[x]LTNDETR	1	0	1089.541397	0.0206	0.1850
K[x]YYSFDNSLK	0	0	1263.613496	0.0205	0.2050
FVK[x]LGIDPPK	2	0	1112.659326	0.0205	0.2050
IMKLCFDELK[x]K	9	0	1423.756658	0.0205	0.2250
EMKK[x]DSESTEEK	3	0	1439.644921	0.0204	0.2450
GKYYPLK[x]SMTEK	6	0	1443.743119	0.0204	0.2450
GSLEK[x]NWKEEYLR	4	0	1650.836493	0.0204	0.2650
QTGQYYGGLK[x]LCVDR	9	0	1756.856570	0.0203	0.3050
ASLLK[x]VNMENLIVTDLGK	4	0	1957.091700	0.0203	0.3650
KTLVAHAVLK[x]VGSALVGSQTK	9	0	2106.252365	0.0202	0.4250
RPPVIRTTLFK[x]SELAQSK	10	0	2070.194854	0.0200	0.3600
K[x]MAIDDDINWEELAR	0	0	1817.861714	0.0200	0.3000
IWKVMCK[x]NK	6	0	1205.641245	0.0200	0.1800
K[x]DSESTEEK	0	0	1051.466899	0.0200	0.1800
SGVK[x]LENVK	3	0	972.560345	0.0200	0.1800
IQDAELAILQK[x]TQNLRR	10	0	2009.138070	0.0200	0.3400
QVMEEK[x]LDSKNVQLAK	5	0	1858.982156	0.0200	0.3200
WDLSK[x]QEALYLAQR	4	0	1719.894338	0.0200	0.2800
DGIVLAAEKK[x]VTSK	9	0	1457.845270	0.0200	0.2800
LNADVLGQLIK[x]K	10	0	1310.792119	0.0200	0.2400
IDK[x]EDMGSNDK	2	0	1250.544822	0.0200	0.2200
SGFEK[x]IDLTR	4	0	1164.613831	0.0200	0.2000
GYSK[x]PNER	3	0	949.461699	0.0200	0.1600
EASK[x]TLSK	3	0	862.475953	0.0200	0.1600
D[x]RGKLVR	0	0	842.508589	0.0200	0.1400
D[x]YDLVR	0	0	779.381332	0.0200	0.1200
AK[x]RAER	1	0	729.424532	0.0200	0.1200
K[x]VADLK	0	0	672.416990	0.0200	0.1200
ASK[x]AAR	2	0	602.349976	0.0200	0.1200
K[x]PRR	0	0	555.360483	0.0200	0.0800
DQK[x]K	2	0	517.285985	0.0200	0.0800
MNSIVSKYTQSTNNDDPK[x]K	17	0	2169.037093	0.0197	0.3750
IGLVRLPEANFEPLEK[x]R	15	0	1980.115548	0.0197	0.3350
LHQLRNK[x]ELISVSAASK	6	0	1893.079498	0.0197	0.3350
SLYFATPGNTSFK[x]TDM	12	0	1778.818457	0.0197	0.3150
VIPVEELKEIK[x]QIK	10	0	1665.007573	0.0196	0.2750
TFANLVSSTLYEK[x]R	12	0	1627.856893	0.0196	0.2750
D[x]YTMAQPEFFK	0	0	1375.611779	0.0195	0.2150
LK[x]KTLEVLYLK	1	0	1346.853655	0.0195	0.2150
DYEQFGYFK[x]R	8	0	1351.619643	0.0195	0.1950
NPK[x]ADPLDER	2	0	1153.572695	0.0195	0.1950
HIGIATTGFIPDGQHIVK[x]R	17	0	2059.132592	0.0195	0.3700
IFRQK[x]SLEK	4	0	1147.671285	0.0194	0.1750
EK[x]TSNNTNR	1	0	1062.505347	0.0194	0.1750
HNFVGLFVELSK[x]LLVK	11	0	1842.076651	0.0194	0.3100
LTQLLSQIK[x]EEQGDIK	8	0	1842.009751	0.0194	0.3100
K[x]FTGGVLMLIDRESDK	0	0	1807.950131	0.0194	0.3100
QRIQK[x]ENR	4	0	1070.594434	0.0194	0.1550
K[x]EEMVMLK	0	0	1006.519074	0.0194	0.1550
LVK[x]ERQAR	2	0	998.598459	0.0194	0.1550
VEFK[x]MGNGKMVEISR	3	0	1723.874862	0.0193	0.2900
FGDGIQIAQLALK[x]HR	12	0	1665.931391	0.0193	0.2900
EWLDK[x]LGDKGPAAAR	4	0	1625.852476	0.0193	0.2900
EK[x]ASFAR	1	0	807.423863	0.0193	0.1350
QDLADATVETLK[x]AIEGKIAR	11	0	2141.169090	0.0192	0.3850
TNTNNSILFAALSK[x]SLVR	13	0	1948.074078	0.0192	0.3450
ETTEK[x]K	4	0	734.380997	0.0192	0.1150
IQDAELAILQK[x]TQNLR	10	0	1853.036967	0.0191	0.3050
ATLTGMK[x]IDVLFSKIR	6	0	1792.027986	0.0191	0.3050
QDLADATVETLKAIEGK[x]IAR	16	0	2141.169090	0.0190	0.3800
QDPK[x]K	3	0	614.338744	0.0190	0.0950
DQPK[x]K	3	0	614.338744	0.0190	0.0950
GK[x]LVR	1	0	571.380549	0.0190	0.0950
STELFKNEEEPTK[x]K	12	0	1678.841301	0.0189	0.2650
QHAVNERAK[x]IIDLR	8	0	1661.932452	0.0189	0.2650
EYLEK[x]NWKEGLSR	4	0	1650.836493	0.0188	0.2450
LAAEDHK[x]FVIHQEENKR	6	0	2063.054738	0.0188	0.3200
N[x]SSSDMAYTSMFKGNQK	0	0	1894.818860	0.0188	0.3200
CIK[x]R	2	0	575.321319	0.0188	0.0750
D[x]RGK	0	0	474.255021	0.0188	0.0750
SMAIDK[x]DIRWELIAR	5	0	1815.966450	0.0187	0.2800
EWLDKLGDK[x]GPAAAR	8	0	1625.852476	0.0187	0.2800
MPFGNTHNK[x]FK	8	0	1319.644415	0.0186	0.2050
SLEK[x]TLVPYLR	3	0	1317.765572	0.0186	0.2050
VYATMQK[x]LQKDLGQVLNK	6	0	2076.140043	0.0186	0.3350
LK[x]PQDERTQEERNR	1	0	1797.908083	0.0186	0.2600
IEEIFK[x]K	5	0	905.522175	0.0186	0.1300
LKPLIEK[x]GGDWER	6	0	1539.840853	0.0185	0.2400
K[x]CLTDLEDEAPAK	0	0	1488.712937	0.0185	0.2400
DIGKVVDK[x]CFGIK	7	0	1477.796212	0.0185	0.2400
CLDQLTNWCTIK[x]TVDR	11	0	2021.966182	0.0184	0.2950
DSYLIIDK[x]LPSEYDSR	7	0	1912.941734	0.0184	0.2950
QEVAAQKSSEETEDK[x]K	14	0	1805.864214	0.0184	0.2950
VVGSELIQK[x]YLGDGPR	8	0	1729.936200	0.0184	0.2950
TK[x]KACIIFFDEIDAIGGAR	1	0	2124.103657	0.0184	0.3500
G[x]GLGYPEDAIGKTKLVK	0	0	1744.972250	0.0182	0.3100
EGK[x]VTFFYTDYIGVYAPRK	2	0	2253.146903	0.0182	0.3450
EYLEK[x]NWK	4	0	1108.555260	0.0181	0.1450
DQKK[x]DKPK	3	0	985.555594	0.0181	0.1450
K[x]LARNILK	0	0	954.633783	0.0181	0.1450
NEEK[x]KLMELFISK	3	0	1607.859201	0.0181	0.2350
LNFSSLKMK[x]DAVK	8	0	1479.811862	0.0181	0.2350
D[x]GLEDDMPALADEEFEKMDR	0	0	2324.977588	0.0180	0.3600
S[x]SKSSLELANNAVKSNDIEK	0	0	2133.091236	0.0180	0.3600
LEK[x]GQSIDDMIPAQK	2	0	1671.850090	0.0180	0.2700
S[x]GYDRALSVFSPDGR	0	0	1625.779708	0.0180	0.2700
IQYVGK[x]QDPK	5	0	1174.634566	0.0180	0.1800
LRWK[x]R	3	0	757.471088	0.0180	0.0900
M[x]SQAR	0	0	591.279850	0.0180	0.0900
VMK[x]EDNLILRTR	2	0	1486.828906	0.0179	0.2150
IK[x]LISGKLDEAR	1	0	1341.797930	0.0179	0.2150
TKK[x]ACIIFFDEIDAIGGAR	2	0	2124.103657	0.0179	0.3400
IEDTDK[x]YDK	5	0	1125.518932	0.0178	0.1600
LLVK[x]DRIDK	3	0	1098.676036	0.0178	0.1600
MGNGK[x]MVEISR	4	0	1220.600502	0.0177	0.1950
DGLEDDMPALADEEFEK[x]MDR	16	0	2324.977588	0.0175	0.3500
MLLTEVHLLESK[x]VYHAIR	11	0	2151.187325	0.0175	0.3150
LNQQSVLLPLLK[x]DNIAHR	11	0	2071.190103	0.0175	0.3150
FGDGIQIAQLALK[x]HRENK	12	0	2037.111857	0.0175	0.3150
TLPPELK[x]GEALGNSEHIR	6	0	1960.037693	0.0175	0.3150
EKSLLAHK[x]GGHVVR	7	0	1529.878966	0.0175	0.2450
K[x]DYTMAQPEFFK	0	0	1503.706735	0.0175	0.2100
IK[x]ENQEKISNNK	1	0	1443.768084	0.0175	0.2100
K[x]PRVVTALTMLK	0	0	1355.832206	0.0175	0.2100
GDVAASILDK[x]YR	9	0	1306.688052	0.0175	0.2100
LENQRK[x]WR	5	0	1128.615169	0.0175	0.1400
C[x]SPSATLTHR	0	0	1128.534535	0.0175	0.1750
EDCK[x]SLKR	3	0	1034.517826	0.0175	0.1400
FDIMPRK[x]K	6	0	1033.574220	0.0175	0.1400
QDRGK[x]LVR	4	0	970.567161	0.0175	0.1400
Q[x]DRGKLVR	0	0	970.567161	0.0175	0.1400
LESK[x]QR	3	0	759.423863	0.0175	0.1050
QVK[x]R	2	0	529.333601	0.0175	0.0700
YEAK[x]AIGSGSEPAKSELVK	3	0	1963.026127	0.0174	0.3300
LVLK[x]EVFLSFHNLVGRR	3	0	2026.183900	0.0174	0.2950
K[x]IEFPPPSAEARAEILR	0	0	1923.057703	0.0174	0.2950
V[x]NQIESQMAMAEK	0	0	1477.690428	0.0173	0.2250
CFGIK[x]FDIMPR	4	0	1382.683832	0.0173	0.1900
HHFYAKIDRPAQVISFK[x]K	16	0	2184.195523	0.0172	0.3100
D[x]TEMSVNMSDFLHDQATR	0	0	2095.893807	0.0172	0.3100
FDSEK[x]AGDR	4	0	1023.462090	0.0172	0.1550
MPLLQSSVALLGQK[x]IR	13	0	1753.028320	0.0172	0.2750
LGVK[x]PPK	3	0	737.479921	0.0171	0.1200
YEAFEK[x]ADSCILDLTGAFR	5	0	2205.041118	0.0171	0.3250
LK[x]PQDERTQEER	1	0	1527.764059	0.0171	0.2050
DCTAYNIYDK[x]NK	9	0	1503.666324	0.0171	0.2050
G[x]GLGYPEDAIGK	0	0	1175.582198	0.0171	0.2050
TVLQDVEANIAALMQATK[x]QR	17	0	2199.168042	0.0170	0.3400
SSK[x]SSLELANNAVKSNDIEK	2	0	2133.091236	0.0170	0.3400
RK[x]IFTIHTSK	1	0	1229.724379	0.0170	0.1700
EASK[x]TLSKWR	3	0	1204.656362	0.0170	0.1700
DTALEK[x]YKSYLLQHR	5	0	1863.984208	0.0170	0.2550
VISMEK[x]GGNMKEVFR	5	0	1723.874862	0.0170	0.2550
LISGK[x]LDEARELLVK	4	0	1682.992985	0.0170	0.2550
QGITEAYNQKAVEK[x]LMSR	13	0	2065.062523	0.0169	0.3050
YAVISGAISLDRVDVK[x]TK	15	0	1934.083580	0.0169	0.3050
QEMKK[x]DSESTEEK	4	0	1567.703492	0.0169	0.2200
AK[x]WSTAETLTNNK	1	0	1462.741537	0.0169	0.2200
ATLTGMKIDVLFSK[x]IR	13	0	1792.027986	0.0169	0.2700
VATEK[x]DFLDAVQKVVK	4	0	1788.998462	0.0169	0.2700
IK[x]VLAQLGMQSLSPLK	1	0	1725.022174	0.0169	0.2700
LSVEALNSLTGEFK[x]GK	13	0	1691.909318	0.0169	0.2700
NWK[x]EGLSR	2	0	988.508981	0.0169	0.1350
DTALEK[x]YK	5	0	966.502166	0.0169	0.1350
ASK[x]ERAER	2	0	945.499144	0.0169	0.1350
K[x]REAEAAK	0	0	901.498083	0.0169	0.1350
IAK[x]GAIEK	2	0	828.506860	0.0169	0.1350
SAK[x]IVRTLIDK	2	0	1242.765906	0.0168	0.1850
LGDNNIADWPQVEYLVGK[x]NR	17	0	2300.154836	0.0168	0.3350
AEQEELLSEK[x]VSTKK	9	0	1717.909710	0.0167	0.2500
DTTK[x]NK	3	0	705.365683	0.0167	0.1000
V[x]KAFGR	0	0	676.402010	0.0167	0.1000
MNGASGAELK[x]GVCTEAGMFALR	9	0	2269.065233	0.0166	0.3650
IHSRK[x]MAIDDDINWEELAR	4	0	2311.137804	0.0166	0.3150
K[x]SGRSAPGVSTTSTIQ	0	0	1575.821569	0.0166	0.2650
N[x]SSSDMAYTSMFKGNQKVVK	0	0	2221.050634	0.0165	0.3300
NPELFLRVGIK[x]PPK	10	0	1606.955817	0.0164	0.2300
K[x]VNQIESQMAMAEK	0	0	1605.785384	0.0164	0.2300
QEYK[x]DDINLDEASAMAVK	3	0	2038.951640	0.0164	0.2950
LGLDSEESAEYIVAK[x]GIR	14	0	1949.010477	0.0164	0.2950
ELK[x]KEEMVMLK	2	0	1376.740675	0.0164	0.1800
K[x]MSAQSCACMVR	0	0	1427.614109	0.0162	0.1950
K[x]LEK	0	0	516.327120	0.0162	0.0650
SLK[x]R	2	0	502.322703	0.0162	0.0650
M[x]SSKSSLELANNAVKSNDIEK	0	0	2264.131715	0.0162	0.3400
C[x]SPSATLTHRTMTEKAR	0	0	1945.946117	0.0162	0.2750
NYPLILYLVEGNGQTAK[x]R	16	0	2048.105376	0.0161	0.2900
SELVK[x]EFHK	4	0	1115.597456	0.0161	0.1450
SSEETEDK[x]K	7	0	1051.466899	0.0161	0.1450
CYAK[x]NEWRHVLGIAIEAHR	3	0	2322.180277	0.0161	0.3050
AASLLK[x]VNMENLIVTDLGK	5	0	2028.128811	0.0161	0.3050
NIK[x]VIMATNR	2	0	1158.654253	0.0160	0.1600
ASK[x]ER	2	0	589.318344	0.0160	0.0800
IMRDVITELPDAK[x]YYR	12	0	1982.029438	0.0159	0.2550
VVKVDAQDFLK[x]VAETR	10	0	1817.004608	0.0159	0.2550
EDWEK[x]YQKPVDTEEENDK	4	0	2281.002149	0.0158	0.2850
VVDK[x]DGIREINI	3	0	1369.756460	0.0158	0.1900
LDGKDELWK[x]NDDQLTYTYK	8	0	2344.122200	0.0158	0.3000
AVYMGLK[x]AFESCSNDEALR	6	0	2159.997873	0.0158	0.3000
KEVAEADIASK[x]DLEETDER	10	0	2147.022884	0.0158	0.3000
DEPEETDVNK[x]YQK	9	0	1593.715773	0.0158	0.2050
LALTKPK[x]GTPGYGPLGVLPK	6	0	2006.192733	0.0158	0.3150
DGIVLAAEK[x]KVTSK	8	0	1457.845270	0.0157	0.2200
NK[x]HCLIK	1	0	911.501059	0.0157	0.1100
LK[x]LELKK	1	0	870.590192	0.0157	0.1100
EVIELPLK[x]NPELFLR	7	0	1809.039932	0.0157	0.2350
HCLIK[x]MNHGTTTLAFR	4	0	1898.960649	0.0156	0.2500
G[x]LGYPEDAIGKTKLVK	0	0	1687.950789	0.0156	0.2500
KANWCDK[x]R	6	0	1076.518495	0.0156	0.1250
VSK[x]ILEHK	2	0	952.570517	0.0156	0.1250
LMSK[x]VAEK	3	0	904.505142	0.0156	0.1250
NSSSDMAYTSMFK[x]GNQK	12	0	1894.818860	0.0156	0.2650
IDVLFSK[x]IR	6	0	1089.654575	0.0156	0.1400
VMK[x]EDNLILR	2	0	1229.680131	0.0155	0.1550
HIGIATTGFIPDGQHIVK[x]RAR	17	0	2286.270804	0.0155	0.3250
LDRK[x]IEFPSYR	3	0	1422.761881	0.0155	0.1700
G[x]LGYPEDAIGK	0	0	1118.560737	0.0155	0.1700
TKDAVVLGVEK[x]R	10	0	1313.766632	0.0154	0.1850
AEQEELLSEK[x]VSTK	9	0	1589.814754	0.0154	0.2150
K[x]SLPLQIEVANDCIK	0	0	1726.928669	0.0153	0.2300
CIDMFIHKSAELYK[x]NPK	13	0	2093.043703	0.0153	0.2600
ARLTQLLSQIK[x]EEQGDIK	10	0	2069.147964	0.0153	0.2750
TIPPLTTVK[x]GSDAAPQASKK	8	0	2009.115605	0.0153	0.3050
SMRYPMDAHK[x]SELEGVEEAR	9	0	2334.073155	0.0150	0.3000
SITEFGDTATAK[x]ELEAMK	11	0	1940.940017	0.0150	0.2700
ELKK[x]EEMVMLK	3	0	1376.740675	0.0150	0.1650
VMCKNK[x]TDTK	5	0	1223.600166	0.0150	0.1500
EDALFK[x]NEEK	5	0	1221.587675	0.0150	0.1500
WK[x]TLSKESAR	1	0	1204.656362	0.0150	0.1500
GFICK[x]VVDK	4	0	1064.568799	0.0150	0.1350
EVLNK[x]GVSK	4	0	972.560345	0.0150	0.1350
A[x]ASLLK	0	0	601.379880	0.0150	0.0900
TMLELLNQLDGFEATK[x]NIK	15	0	2177.140100	0.0150	0.2850
DECK[x]QDIMFELGLLQER	3	0	2123.002624	0.0150	0.2550
IKILFSDVK[x]AMTTGLR	8	0	1792.027986	0.0150	0.2400
GLGYPEDAIGKTK[x]LVK	12	0	1687.950789	0.0150	0.2400
NDDQLTYTYK[x]DEK	9	0	1631.731422	0.0150	0.1950
GVFK[x]NVSGNVLSEIK	3	0	1589.877628	0.0150	0.2250
ILFSDVK[x]AMTTGLR	6	0	1550.848972	0.0150	0.2100
AIGSGSEPAK[x]SELVK	9	0	1471.788150	0.0150	0.2250
K[x]IEFPSYR	0	0	1038.549782	0.0150	0.1200
YK[x]VNLYK	1	0	926.522509	0.0150	0.1050
LK[x]PQDER	1	0	884.471536	0.0150	0.1050
K[x]LDVAKR	0	0	828.518092	0.0150	0.1050
DK[x]PK	1	0	486.280173	0.0150	0.0600
VGIRLFNLEPK[x]ILEEVPLR	10	0	2234.314962	0.0147	0.2800
EDWEKYQK[x]PVDTEEENDK	7	0	2281.002149	0.0147	0.2650
M[x]ATTVKDTMNVDINAIK	0	0	1863.943328	0.0147	0.2500
GCLMFGPPGTGK[x]TLLAR	11	0	1774.922143	0.0147	0.2500
SMIADK[x]HAIRILAHR	5	0	1730.972539	0.0147	0.2200
ELAAIK[x]EDTEAVLKR	5	0	1684.935865	0.0147	0.2200
T[x]VYQISELESLLR	0	0	1549.835098	0.0146	0.1900
G[x]LGYPEDAIGKTK	0	0	1347.703366	0.0146	0.1900
SSEETEDK[x]KMQE	7	0	1439.608537	0.0146	0.1750
K[x]FRKPIGATWK	0	0	1330.787310	0.0145	0.1600
NYPLILYLVEGNGQTAK[x]RSR	16	0	2291.238503	0.0145	0.2900
Y[x]FATLQKSKR	0	0	1240.692746	0.0145	0.1450
SSHIITK[x]ELK	6	0	1154.665864	0.0145	0.1450
IKYEYQK[x]LK	6	0	1211.691351	0.0144	0.1300
IDELVSNNEKIWK[x]VMCK	12	0	2105.064830	0.0144	0.2450
K[x]PRVVTALTMLKQHLFR	0	0	2037.203252	0.0144	0.2450
ATTVK[x]DTMNVDINAIK	4	0	1732.902849	0.0144	0.2300
VSGSELVQK[x]YIGEGSR	8	0	1707.879080	0.0144	0.2300
ELVSK[x]ASPIAGSEGK	4	0	1471.788150	0.0143	0.2150
DYTMAQPEFFK[x]AVR	10	0	1701.818400	0.0143	0.2000
G[x]GLGYPEDAIGKTK	0	0	1404.724827	0.0143	0.2000
ENEQKIK[x]TLSMEK	6	0	1576.812980	0.0142	0.1850
QEMK[x]KDSESTEEK	3	0	1567.703492	0.0142	0.1850
MSERDTALEK[x]YK	9	0	1469.718358	0.0142	0.1700
DNSSDLQK[x]LLMK	7	0	1390.712547	0.0142	0.1700
SSTAAK[x]TFLEKR	5	0	1337.730248	0.0142	0.1700
EIIRTSTSSMTAVPK[x]PLK	14	0	1958.086949	0.0142	0.2550
LAQFEKEEYVSDPK[x]EQM	13	0	2069.961478	0.0141	0.2400
TLSMEK[x]HTELR	5	0	1343.686669	0.0141	0.1550
ALTLK[x]TGPPGPPCGGKFMLK	4	0	2069.116472	0.0140	0.2800
GFPTPK[x]ATSTGTTIVGVIAK	5	0	1945.088332	0.0140	0.2800
LK[x]VLVQGLER	1	0	1153.718232	0.0140	0.1400
KDQK[x]K	3	0	645.380940	0.0140	0.0700
E[x]SLQR	0	0	631.328907	0.0140	0.0700
LELK[x]K	3	0	629.411178	0.0140	0.0700
K[x]NVPK	0	0	584.364565	0.0140	0.0700
K[x]KSGR	0	0	574.355062	0.0140	0.0700
FVIHQEENK[x]RSVGIK	8	0	1782.973979	0.0140	0.2100
VNGVVFTNRPDEK[x]NR	12	0	1743.901545	0.0140	0.2100
M[x]DTEMSVNMSDFLHDQATR	0	0	2226.934286	0.0139	0.2650
DNLSWLSK[x]ANNWSK	7	0	1661.816092	0.0139	0.1950
AVEK[x]LMSRRPPVIR	3	0	1650.971479	0.0139	0.1950
E[x]MIAAQGIDEEDR	0	0	1475.656153	0.0138	0.1800
GGNMDSLK[x]INFSAFQLPVVTR	7	0	2293.188777	0.0138	0.2900
LALTK[x]PKGTPGYGPLGVLPK	4	0	2006.192733	0.0137	0.2750
M[x]SGYDRALSVFSPDGR	0	0	1756.820186	0.0137	0.2200
A[x]TTVKDTMNVDINAIK	0	0	1732.902849	0.0137	0.2200
KELFDCLK[x]IMR	7	0	1451.762804	0.0136	0.1500
YPLVTHFRFLK[x]TSK	10	0	1735.977279	0.0136	0.1900
AQARAK[x]R	5	0	799.477625	0.0136	0.0950
ILAHREFPDLGVLEGK[x]R	15	0	1949.084584	0.0135	0.2300
TMGKNK[x]VLVK	5	0	1116.668841	0.0135	0.1350
FIVK[x]ASSGPR	3	0	1060.602876	0.0135	0.1350
LGDK[x]GPAAAR	3	0	954.524630	0.0135	0.1350
CTK[x]IIENEQSAEK	2	0	1548.745296	0.0135	0.1750
K[x]VSTTPANSFELK	0	0	1420.756126	0.0135	0.1750
SQDISINGNSKK[x]EEPK	11	0	1772.890370	0.0134	0.2150
K[x]GEKVEDAPENNSFR	0	0	1718.822296	0.0133	0.2000
ASVVETVTLTK[x]VTQK	10	0	1602.919156	0.0133	0.2000
VLNK[x]EHLEADFVTQVAVR	3	0	2067.111188	0.0133	0.2400
EK[x]ADAAFLRLVK	1	0	1359.787367	0.0133	0.1600
LESK[x]QRIFR	3	0	1175.677431	0.0133	0.1200
WSLERK[x]GEK	5	0	1131.603602	0.0133	0.1200
NSSSDMAYTSMFKGNQK[x]VVK	16	0	2221.050634	0.0132	0.2650
DGSSGGTIRMVILNK[x]DGMER	14	0	2135.046217	0.0132	0.2650
LTLEAMDLEIVEK[x]EHFK	12	0	2044.054981	0.0132	0.2250
CSPSATLTHRTMTEK[x]AR	14	0	1945.946117	0.0132	0.2250
GVLLYGPPGTGK[x]TLLAR	11	0	1711.998405	0.0132	0.2250
DYYTK[x]QSKATR	4	0	1359.678214	0.0132	0.1450
GGDEWK[x]IEPLK	5	0	1270.655693	0.0132	0.1450
LSGVVEGIFQK[x]CYAKNEWR	10	0	2283.146914	0.0132	0.2500
S[x]SSDMAYTSMFKGNQK	0	0	1780.775938	0.0131	0.2100
FFEK[x]INVK	3	0	1023.575269	0.0131	0.1050
SFEQK[x]VMK	4	0	995.510954	0.0131	0.1050
IVAFVGSPIVEDEK[x]NLIR	13	0	1998.114879	0.0131	0.2350
LDDMSLIK[x]EDCEAATDPLLK	7	0	2276.091491	0.0130	0.2600
YTLYDQNDTK[x]EWLDK	9	0	1930.894787	0.0130	0.1950
DLKLK[x]WSDER	4	0	1288.677488	0.0130	0.1300
FLHDK[x]NSDYK	4	0	1265.603994	0.0130	0.1300
QEMK[x]K	3	0	662.342113	0.0130	0.0650
TMLVK[x]AVANSTAANFIR	4	0	1805.982099	0.0129	0.2200
K[x]IDKEDMGSNDK	0	0	1378.639778	0.0129	0.1550
S[x]PTGQITSTSAR	0	0	1204.604720	0.0129	0.1550
KVNQIESQMAMAEK[x]LIQIR	13	0	2229.197231	0.0129	0.2450
MVRGGYAEVK[x]QSEVIGLVR	9	0	2090.130540	0.0129	0.2450
VIGSELVQK[x]YVGEGARMVR	8	0	2090.130540	0.0129	0.2450
K[x]EFEIIKGVLCQFR	0	0	1765.954825	0.0129	0.1800
AVNIAFTQDQLLK[x]R	12	0	1615.904510	0.0129	0.1800
TSTSSMTAVPK[x]PLK	10	0	1446.775143	0.0129	0.1800
IK[x]ENQEK	1	0	887.471202	0.0129	0.0900
GNQK[x]VVK	3	0	771.460247	0.0129	0.0900
DEK[x]YTLYDQNDTKEWLDK	2	0	2303.059269	0.0128	0.2300
M[x]CSPSATLTHRTMTEKAR	0	0	2076.986596	0.0128	0.2300
YKVNLYK[x]FR	6	0	1229.692020	0.0128	0.1150
NILK[x]VDIEVAVIPSEGFRQR	3	0	2282.274552	0.0127	0.2550
QRIVAFVGSPIVEDEK[x]NLIR	15	0	2282.274552	0.0127	0.2550
EEYLRAAK[x]ASR	7	0	1292.683635	0.0127	0.1400
E[x]TIDNAETMKK	0	0	1278.612505	0.0127	0.1400
E[x]SLQRLLQGAR	0	0	1269.715268	0.0127	0.1400
YVQVEQRNK[x]PDER	8	0	1659.832802	0.0127	0.1650
LLENDIKVMK[x]SEFQR	9	0	1848.976678	0.0127	0.1900
ESQLVDK[x]FFEKINVK	6	0	1822.982813	0.0127	0.1900
GYQTIELDKK[x]LDVAK	9	0	1719.940617	0.0127	0.1900
S[x]SSDMAYTSMFKGNQKVVK	0	0	2107.007711	0.0126	0.2400
MSSKSSLELANNAVK[x]SNDIEK	14	0	2264.131715	0.0126	0.2650
ETEK[x]LAEERGWDIR	3	0	1730.858680	0.0125	0.1750
WSTAETLTNNK[x]IDR	10	0	1647.821570	0.0125	0.1750
NCACVISQK[x]KVPDK	8	0	1645.827913	0.0125	0.1750
SETMK[x]YYLPKGK	4	0	1443.743119	0.0125	0.1500
LPNIEEATFDK[x]R	10	0	1431.735725	0.0125	0.1500
QVMEEK[x]LDSK	5	0	1205.596130	0.0125	0.1250
LDSK[x]NVQLAK	3	0	1114.634566	0.0125	0.1250
K[x]ANWCDKR	0	0	1076.518495	0.0125	0.1000
AK[x]SAKIVR	1	0	871.560288	0.0125	0.1000
LAK[x]RMK	2	0	745.463224	0.0125	0.0750
ELK[x]K	2	0	516.327120	0.0125	0.0500
S[x]QAR	0	0	460.239372	0.0125	0.0500
SNQATTSTDRQVK[x]LLFIEK	12	0	2178.164339	0.0124	0.2350
EDLTDEEKAASIAVEDEK[x]R	17	0	2147.022884	0.0124	0.2350
QNTPVLFDSKEAVLK[x]LK	14	0	1929.093418	0.0124	0.2100
RQGITEAYNQK[x]AVEK	10	0	1733.905962	0.0123	0.1850
LGDK[x]GPAAARASR	3	0	1268.694867	0.0123	0.1600
DYYTKQSK[x]ATR	7	0	1359.678214	0.0123	0.1350
M[x]CSPSATLTHR	0	0	1259.575014	0.0123	0.1350
LFNLEPK[x]ILEEVPLRELR	6	0	2207.267680	0.0122	0.2200
EWLDK[x]LGDK	4	0	1102.565823	0.0122	0.1100
DTMNVDINAIKK[x]GEIR	11	0	1815.951192	0.0122	0.1950
ASK[x]GSNDDEMKIDK	2	0	1536.708913	0.0121	0.1700
EKVLK[x]TK	4	0	844.538158	0.0121	0.0850
ILIDK[x]AR	4	0	827.522844	0.0121	0.0850
VLIDCNK[x]FDSIDLNPAR	6	0	1988.998865	0.0121	0.2050
GTK[x]TSETNDRNSTNNTK	2	0	1866.866670	0.0121	0.2050
GIESEAYESVLDLAK[x]ICDVR	14	0	2266.115004	0.0120	0.2400
LLENDIK[x]VMKSEFQR	6	0	1848.976678	0.0120	0.1800
LLK[x]PRVNNRIGSVDR	2	0	1736.016844	0.0120	0.1800
VVGQLLEKLK[x]PLIEK	9	0	1706.070505	0.0120	0.1800
G[x]VFKNVSGNVLSEIK	0	0	1589.877628	0.0120	0.1800
K[x]DKPK	0	0	614.375128	0.0120	0.0600
EK[x]ASK	1	0	561.312197	0.0120	0.0600
NKHCLIK[x]MNHGTTTLAFR	6	0	2141.098527	0.0119	0.2150
NHASIDKMK[x]SLSEQYTER	8	0	2136.026865	0.0119	0.2150
LKESQLVDK[x]FFEK	8	0	1609.871482	0.0119	0.1550
NDSYQLIK[x]ILPNK	7	0	1544.856167	0.0119	0.1550
DTLSK[x]DQELTEENVSISVIGK	4	0	2304.169539	0.0119	0.2500
GDVAASILDK[x]YRTGIATMLTR	9	0	2251.199340	0.0119	0.2500
AVYDTAVVQEDPEK[x]WK	13	0	1876.920608	0.0119	0.1900
NWK[x]EEYLR	2	0	1136.561406	0.0119	0.0950
GAATIK[x]GAIWYGIDFTAAR	5	0	1981.042053	0.0118	0.2250
SERDTALEK[x]YK	8	0	1338.677880	0.0118	0.1300
MVILNK[x]DGMER	5	0	1304.658013	0.0118	0.1300
AMEVDEK[x]PTER	6	0	1303.607753	0.0118	0.1300
EAVLKLK[x]LELK	6	0	1282.822356	0.0118	0.1300
GSDAAPQASK[x]K	9	0	1058.535585	0.0118	0.1300
KNCK[x]ADAGITIAPR	3	0	1513.803419	0.0118	0.1650
KPRVVTALTMLK[x]QHLFR	11	0	2037.203252	0.0118	0.2000
ATTVKDTMNVDINAIK[x]K	15	0	1860.997805	0.0118	0.2000
VDK[x]PDGTMDYDSMDNIFFAK	2	0	2308.002683	0.0117	0.2350
ISYGDSGLRTEPK[x]AVDEEMK	12	0	2224.068057	0.0117	0.2350
VHPEGK[x]YVVDISPDIDIK	5	0	2023.062511	0.0117	0.2100
HNNHMAK[x]VLTLELYK	6	0	1809.955886	0.0117	0.1750
K[x]IEFPSYRDR	0	0	1309.677823	0.0115	0.1150
K[x]TREALMEFR	0	0	1279.670628	0.0115	0.1150
SLDK[x]QMVEER	3	0	1233.602276	0.0115	0.1150
K[x]LEGTIDYQK	0	0	1193.629146	0.0115	0.1150
D[x]VPTFANFHTPIFIAKR	0	0	1973.052225	0.0115	0.1950
TKLVK[x]ER	4	0	872.544305	0.0114	0.0800
AK[x]TMTER	1	0	835.422145	0.0114	0.0800
HNFVGLFVELSK[x]LLVKDR	11	0	2113.204692	0.0114	0.2050
GILGIDAALGGQATK[x]LAAEDHK	14	0	2148.153776	0.0114	0.2500
K[x]NEEKLAEFDK	0	0	1349.682631	0.0114	0.1250
HNNHMAKVLTLELYK[x]K	14	0	1938.050842	0.0113	0.1800
LAHLSKHPK[x]FEEILTR	8	0	1918.078772	0.0113	0.1800
WK[x]VETQEAAVVDYPDR	1	0	1904.926754	0.0113	0.1800
EMK[x]KDSESTEEK	2	0	1439.644921	0.0113	0.1350
LK[x]GYQTIELDKK	1	0	1434.808159	0.0113	0.1350
LVRDAFALAK[x]EK	9	0	1359.787367	0.0113	0.1350
K[x]SGR	0	0	446.260107	0.0113	0.0450
FIK[x]HADATCVHRLALTK	2	0	1980.072637	0.0112	0.1900
QK[x]SLEKTLVPYLR	1	0	1573.919099	0.0112	0.1450
ATAGPIIADK[x]NCK	9	0	1357.702317	0.0112	0.1450
V[x]SPTGQITSTSAR	0	0	1303.673128	0.0112	0.1450
AVAVVVDPIQSVK[x]GKVVIDAFR	12	0	2309.346986	0.0111	0.2450
Q[x]TVYQISELESLLR	0	0	1677.893669	0.0111	0.1550
AIGSGSEPAKSELVK[x]EFHK	14	0	2013.053008	0.0111	0.2100
TITDGK[x]IYVEVERAR	5	0	1748.942012	0.0110	0.1650
LEGTIDYQK[x]L	8	0	1178.618248	0.0110	0.1100
KK[x]SGR	1	0	574.355062	0.0110	0.0550
ILEFTK[x]YSNDK	5	0	1356.692468	0.0109	0.1200
EDALFKNEEK[x]K	9	0	1349.682631	0.0109	0.1200
SLDK[x]QMVEERVLK	3	0	1573.849698	0.0108	0.1400
FDSEK[x]AGDREVQR	4	0	1535.732760	0.0108	0.1400
K[x]QLLIDGANVLRIHTCSNTR	0	0	2308.243265	0.0108	0.2150
MK[x]LSLFSNKENELR	1	0	1707.897707	0.0107	0.1500
LK[x]WSDER	1	0	932.471536	0.0107	0.0750
GVSK[x]DEK	3	0	761.391895	0.0107	0.0750
AVEK[x]LMSR	3	0	932.511289	0.0106	0.0850
ELLVK[x]ASK	4	0	886.548722	0.0106	0.0850
ATSAGPK[x]QTETINWLEK	6	0	1872.958052	0.0106	0.1800
GVLLYGPPGTGK[x]TMLVK	11	0	1729.979978	0.0106	0.1800
EAADFIFDICGIAGIK[x]KTR	15	0	2124.103657	0.0105	0.2000
MSSK[x]SSLELANNAVKSNDIEK	3	0	2264.131715	0.0105	0.2200
IDTIVK[x]EIQDEK	5	0	1429.766355	0.0104	0.1250
EPLK[x]EVVQFVGSR	3	0	1486.814306	0.0104	0.1350
ASK[x]VLELRAELDK	2	0	1470.840518	0.0104	0.1350
LCIHKNK[x]LTNDETR	6	0	1740.894015	0.0104	0.1450
K[x]GEIRMGTTITALR	0	0	1545.866017	0.0104	0.1450
LDRK[x]IEIPLPNEVGR	3	0	1747.994380	0.0103	0.1550
YPGGGPGK[x]TAILPVK	7	0	1453.829229	0.0103	0.1550
YYK[x]DGIYDLLHACVDR	2	0	1999.946105	0.0103	0.1650
DQIGEEK[x]TILQSLLQR	6	0	1870.015898	0.0103	0.1650
IPDSTYEMVGGLEK[x]QIKEIK	13	0	2277.192525	0.0103	0.2050
QYSAK[x]AKWSTAETLTNNK	4	0	2040.027522	0.0100	0.1800
WAFAEK[x]QYGYGTQTV	5	0	1747.820509	0.0100	0.1500
AVAVVVDPIQSVKGK[x]VVIDAFR	14	0	2309.346986	0.0100	0.2200
IAEFHTALESVPDK[x]SLFER	13	0	2188.116331	0.0100	0.1900
IDELVSNNEK[x]IWKVMCK	9	0	2105.064830	0.0100	0.1700
LAQFEK[x]EEYVSDPKEQM	5	0	2069.961478	0.0100	0.1700
IMSLYSSRGTLK[x]VHTIR	11	0	1961.087952	0.0100	0.1700
SAELYK[x]NPKADPLDER	5	0	1844.926754	0.0100	0.1600
HIIMFDCK[x]ILEFTK	7	0	1793.920748	0.0100	0.1400
GK[x]SALSTLNGFVEELK	1	0	1691.909318	0.0100	0.1600
V[x]GVFKNVSGNVLSEIK	0	0	1688.946037	0.0100	0.1600
AVILSDTK[x]PVDKK	7	0	1412.823808	0.0100	0.1300
EEYVSDPK[x]EQM	7	0	1353.575786	0.0100	0.1100
TNNLDLEHK[x]HK	8	0	1347.689447	0.0100	0.1100
SNNIK[x]ENEQK	4	0	1202.589070	0.0100	0.1000
GYQTIELDK[x]K	8	0	1193.629146	0.0100	0.1000
TVQYATK[x]R	6	0	965.529382	0.0100	0.0800
IK[x]LISGK	1	0	757.506134	0.0100	0.0700
VSGSELVQK[x]YIGEGSRMVR	8	0	2094.089070	0.0097	0.1850
VK[x]VIAATNRVDTLDPALLR	1	0	2064.205418	0.0097	0.1850
TPNDTQKYSNDK[x]SIVNSM	11	0	2040.942138	0.0097	0.1750
HTVIK[x]TGLRMISLSYSR	4	0	1961.087952	0.0097	0.1650
LAIEREPPFAPIESAK[x]R	15	0	1923.057703	0.0097	0.1650
KLEK[x]GQSIDDMIPAQK	3	0	1799.945046	0.0097	0.1550
YTVGQGYTK[x]AAWFEK	8	0	1747.856893	0.0097	0.1450
ELAAIKEDTEAVLK[x]R	13	0	1684.935865	0.0097	0.1450
LK[x]ESQLVDKFFEK	1	0	1609.871482	0.0096	0.1250
EVLNKGVSK[x]DEK	8	0	1344.724827	0.0096	0.1150
KTELFK[x]ASTSAK	5	0	1309.724101	0.0096	0.1150
GSDAAPQASKK[x]K	10	0	1186.630541	0.0096	0.1150
KDK[x]MNFVILCR	2	0	1422.747490	0.0095	0.1050
S[x]ERDTALEKYK	0	0	1338.677880	0.0095	0.1050
LQK[x]YQATVMR	2	0	1236.664816	0.0095	0.0950
SRTLASLQK[x]R	8	0	1158.683243	0.0095	0.0950
TIDNAETMK[x]K	8	0	1149.569917	0.0095	0.0950
LSGVVEGIFQKCYAK[x]NEWR	14	0	2283.146914	0.0095	0.1800
DQELTEENVSISVIGK[x]DEK	15	0	2132.048371	0.0095	0.1800
MSAQSCACMVRTLLYGK[x]R	16	0	2131.015784	0.0094	0.1700
TTMTNGFLAHKLCIHK[x]NK	15	0	2113.092380	0.0094	0.1700
QGITEAYNQK[x]AVEKLMSR	9	0	2065.062523	0.0094	0.1700
SALSTLNGFVEELK[x]AEVR	13	0	1962.042110	0.0094	0.1700
QNTPVLFDSK[x]EAVLKLK	9	0	1929.093418	0.0094	0.1600
FLK[x]TSKTPPTAMLSSVR	2	0	1863.028712	0.0094	0.1600
K[x]RMPIDFK	0	0	1033.574220	0.0094	0.0750
TK[x]DSLEAR	1	0	918.477014	0.0094	0.0750
ASRGAATIK[x]GAIWYGIDFTAAR	8	0	2295.212290	0.0093	0.2050
IWK[x]VMCK	2	0	963.503367	0.0093	0.0650
QIQPKTFANLVSSTLYEK[x]R	17	0	2222.205809	0.0092	0.1750
DEK[x]VSEVLNSEDITGIQEK	2	0	2132.048371	0.0092	0.1750
YGLQGPTWLVHK[x]ENAINK	11	0	2067.090061	0.0092	0.1650
LLK[x]MQR	2	0	787.473787	0.0092	0.0550
NRQYQEVVK[x]QGDVLLNK	8	0	2030.090787	0.0091	0.1550
K[x]GYQTIELDKK	0	0	1321.724101	0.0091	0.1000
IDLTRIVK[x]SAK	7	0	1242.765906	0.0091	0.1000
VLTLSLMEELHK[x]MDDR	11	0	1928.969875	0.0091	0.1450
FHQLK[x]PTRVLTLAMVK	4	0	1881.102150	0.0091	0.1450
DISSK[x]SPSGNDALNDK	4	0	1646.774679	0.0091	0.1450
LLENDIK[x]VMK	6	0	1201.673984	0.0090	0.0900
THAVLVALK[x]R	8	0	1106.692354	0.0090	0.0900
EKSPAIIFIDELDAIGTK[x]R	17	0	2115.157467	0.0089	0.1700
YK[x]SYLLQHREWDSK	1	0	1851.926697	0.0089	0.1250
CIDMFIHK[x]SAELYK	7	0	1753.853066	0.0089	0.1250
VAMLYAYDRIK[x]ILFSDVK	10	0	2144.170281	0.0089	0.1600
NGYPMPCDVLAK[x]R	11	0	1519.727481	0.0088	0.1150
QLEMLDLQEGFIK[x]EDCK	12	0	2094.996478	0.0088	0.1500
VGVFK[x]NVSGNVLSEIK	4	0	1688.946037	0.0088	0.1400
SSEETEDKK[x]MQE	8	0	1439.608537	0.0088	0.1050
M[x]ESLQRLLQGAR	0	0	1400.755746	0.0088	0.1050
K[x]IEIPLPNEVGR	0	0	1363.782281	0.0088	0.1050
IKLISGK[x]LDEAR	6	0	1341.797930	0.0088	0.1050
DQKKDK[x]PK	5	0	985.555594	0.0088	0.0700
VADLK[x]KLEGTIDYQK	4	0	1719.940617	0.0087	0.1300
GIMLYGPPGTGK[x]TLCARAVANR	11	0	2302.203711	0.0086	0.1900
DWNACKK[x]ELLK	6	0	1403.723052	0.0086	0.0950
TGQK[x]MLMNMDK	3	0	1295.603535	0.0086	0.0950
LQK[x]YQATVMRGAFK	2	0	1639.886752	0.0086	0.1200
LNVYK[x]YR	4	0	954.528656	0.0086	0.0600
ENAINK[x]K	5	0	815.450075	0.0086	0.0600
VALRNDSYQLIK[x]ILPNK	11	0	1984.146846	0.0085	0.1450
GGLGYPEDAIGKTK[x]LVK	13	0	1744.972250	0.0085	0.1450
NAYVINLK[x]QIAKFVVSLGER	7	0	2261.289476	0.0085	0.1700
MVTANIK[x]NIK	6	0	1130.648106	0.0085	0.0850
K[x]ILGVAAEDK	0	0	1042.602207	0.0085	0.0850
KLPNIEEATFDK[x]R	11	0	1559.830681	0.0085	0.1100
HNNHMAK[x]VLTLELYKK	6	0	1938.050842	0.0084	0.1350
FIVK[x]ASSGPRYVVGCR	3	0	1794.956220	0.0084	0.1350
NMGTVVDLLIENK[x]ASALL	12	0	1900.033855	0.0083	0.1500
NEDDIEDIAALWMK[x]R	13	0	1817.861714	0.0083	0.1250
DFLDAVQK[x]VVKGNQK	7	0	1687.925636	0.0083	0.1250
YLHQSLK[x]YK	6	0	1178.644738	0.0083	0.0750
ETEK[x]LAEER	3	0	1103.545814	0.0083	0.0750
KTVQYATK[x]R	7	0	1093.624337	0.0083	0.0750
EALEK[x]TEEK	4	0	1075.539667	0.0083	0.0750
MK[x]SDINAHK	1	0	1042.522913	0.0083	0.0750
K[x]LEETDVAK	0	0	1031.549839	0.0083	0.0750
TK[x]VVDR	1	0	716.418051	0.0083	0.0500
K[x]WR	0	0	488.285928	0.0083	0.0250
HVFPITK[x]GIGCVMTGSIADAR	6	0	2229.139719	0.0083	0.1750
EFHK[x]DMTLEEAEVLILK	3	0	2044.054982	0.0082	0.1400
K[x]TTEEKEATPMEMDEEK	0	0	2024.891743	0.0082	0.1400
GYSK[x]PNERATKQSK	3	0	1592.826990	0.0082	0.1150
TLSMEK[x]HTELRSFEQK	5	0	1962.983216	0.0081	0.1300
QVMEEKLDSK[x]NVQLAK	9	0	1858.982156	0.0081	0.1300
QSK[x]YTYDR	2	0	1059.498475	0.0081	0.0650
EEPK[x]SETLENFTR	3	0	1578.752492	0.0081	0.1050
YPMDAHK[x]SELEGVEEARR	6	0	2116.000652	0.0081	0.1450
DSESTEEK[x]EAQAVQR	7	0	1705.775405	0.0080	0.1200
DLK[x]LKWSDER	2	0	1288.677488	0.0080	0.0800
GIDLK[x]SIAEK	4	0	1072.612770	0.0080	0.0800
QLASYYHK[x]ESNALFMVR	7	0	2056.019935	0.0079	0.1350
TLLAK[x]AVANQTSATFLR	4	0	1804.020592	0.0079	0.1350
RGGDEWK[x]IEPLK	6	0	1426.756795	0.0079	0.0950
VIPVEELK[x]EIKQIK	7	0	1665.007573	0.0079	0.1100
E[x]EMIAAQGIDEEDR	0	0	1604.698741	0.0079	0.1100
YASQK[x]RP	4	0	848.450409	0.0079	0.0550
IIENEQSAEK[x]NAYVINLK	9	0	2075.089784	0.0078	0.1400
M[x]PPKEDWEK	0	0	1158.537893	0.0078	0.0700
NHASIDK[x]MK	6	0	1042.522913	0.0078	0.0700
IAK[x]GAIEKVDDLLTTQAEAK	2	0	2113.162944	0.0077	0.1550
HKTPDK[x]GYGHR	5	0	1294.653005	0.0077	0.0850
GYIGDPIK[x]FVR	7	0	1263.697497	0.0077	0.0850
NCK[x]ADAGITIAPR	2	0	1385.708463	0.0077	0.1000
F[x]RNQYDGDATTWSPQGR	0	0	1997.897911	0.0076	0.1300
NVSGNVLSEIK[x]NNWQIER	10	0	2099.075864	0.0075	0.1350
LEEAMK[x]ITTDAFTSAGER	5	0	1968.946163	0.0075	0.1350
IEDTDK[x]YDKK	5	0	1253.613888	0.0075	0.0750
LIQIRVK[x]LEK	6	0	1238.807376	0.0075	0.0750
DTTKNK[x]MVCK	5	0	1223.600166	0.0075	0.0750
RVEFK[x]MGNGK	4	0	1164.607305	0.0075	0.0750
T[x]IDNAETMKK	0	0	1149.569917	0.0075	0.0750
DGIVLAAEK[x]K	8	0	1042.602207	0.0075	0.0750
MK[x]DAVK	1	0	690.373411	0.0075	0.0450
SMK[x]DLHISQNFACLIR	2	0	1931.970877	0.0075	0.1200
DSEALK[x]TR	5	0	918.477013	0.0075	0.0600
K[x]LQR	0	0	543.349250	0.0075	0.0300
IDK[x]K	2	0	502.311471	0.0075	0.0300
M[x]SSK	0	0	451.210047	0.0075	0.0300
ARQEVAAQK[x]SSEETEDK	8	0	1904.907471	0.0074	0.1250
VSPTGQITSTSARSGK[x]K	15	0	1703.916525	0.0074	0.1250
SFEQKVMK[x]EDNLILR	7	0	1848.976679	0.0073	0.1100
ESDK[x]APDLIELNR	3	0	1498.762664	0.0073	0.0950
EDALFK[x]NEEKK	5	0	1349.682631	0.0073	0.0800
LKK[x]TLEVLYLK	2	0	1346.853655	0.0073	0.0800
AASIAVEDEK[x]R	9	0	1187.614557	0.0073	0.0800
LAEGESEEVK[x]AYMDPHRSMK	9	0	2306.067009	0.0072	0.1450
ILSTLDRELLK[x]PSASVALQR	10	0	2209.279304	0.0072	0.1450
DK[x]LVLKEVFLSFHNLVGR	1	0	2113.204692	0.0072	0.1300
FDVIVAK[x]GK	6	0	975.575269	0.0072	0.0650
SAELYKNPK[x]ADPLDER	8	0	1844.926754	0.0072	0.1150
EDCK[x]SLK	3	0	878.416723	0.0071	0.0500
AQEEVK[x]R	5	0	858.455887	0.0071	0.0500
LVK[x]GRQD	2	0	814.466059	0.0071	0.0500
SK[x]RHQGVLEIEFMIDHNMK	1	0	2311.156430	0.0071	0.1350
RMPIDFK[x]GFICK	6	0	1510.778788	0.0071	0.0850
GSDAAPQASK[x]KK	9	0	1186.630541	0.0071	0.0850
LAAEDHKFVIHQEENK[x]R	15	0	2063.054738	0.0071	0.1200
YPMDAHK[x]SELEGVEEAR	6	0	1959.899550	0.0071	0.1200
FLKTSK[x]TPPTAMLSSVR	5	0	1863.028712	0.0071	0.1200
EDGMK[x]ILMVNRGDTGSSGIR	4	0	2135.046217	0.0070	0.1400
VK[x]LEK	1	0	615.395529	0.0070	0.0350
K[x]AFGR	0	0	577.333601	0.0070	0.0350
K[x]AVYMPLCDPGNK	0	0	1491.721334	0.0069	0.0900
NLNAPK[x]FSFISNVRPK	5	0	1831.010363	0.0069	0.1100
VGPGYVARSSCK[x]IVFR	11	0	1794.956220	0.0069	0.1100
KSLK[x]DECK	3	0	1006.511679	0.0069	0.0550
LLK[x]VTVSKGVAIDLLEECK	2	0	2114.201970	0.0068	0.1300
IIRGAIESYK[x]VVDASIVSK	9	0	2047.167638	0.0068	0.1300
LMVEMEKK[x]LEK	7	0	1376.740675	0.0068	0.0750
QFPDIYGIIFLFK[x]WNSK	12	0	2115.119239	0.0068	0.1150
DISSKSPSGNDALNDK[x]K	15	0	1774.869635	0.0068	0.1150
SSKSSLELANNAVK[x]SNDIEK	13	0	2133.091236	0.0068	0.1350
KAQSGPDASAK[x]LPTVIPTTR	10	0	2037.121751	0.0068	0.1350
VLAQLGMQSLSPLK[x]QGMNILR	13	0	2296.275812	0.0067	0.1400
VEPIPLINGEK[x]RDLRPGR	10	0	2058.169702	0.0067	0.1200
IDRPAQVISFK[x]K	10	0	1400.813914	0.0067	0.0800
K[x]GINIDQSSNSK	0	0	1289.657479	0.0067	0.0800
VVDK[x]CFGIK	3	0	1064.568799	0.0067	0.0600
SAK[x]IVR	2	0	672.428222	0.0067	0.0400
SSKDISSK[x]SPSGNDALNDK	7	0	1948.933683	0.0066	0.1250
SSK[x]DISSKSPSGNDALNDK	2	0	1948.933683	0.0066	0.1250
Q[x]EMKKDSESTEEK	0	0	1567.703492	0.0065	0.0850
QDPKK[x]HLDAEVQK	4	0	1534.810280	0.0065	0.0850
IVRTLIDK[x]FSGEK	7	0	1504.861253	0.0065	0.0850
VDAQDFLK[x]VAETR	7	0	1490.772835	0.0065	0.0850
LIIPSDDALRTNAIVMK[x]DIR	16	0	2253.251374	0.0065	0.1300
IEDTDKYDK[x]K	8	0	1253.613888	0.0065	0.0650
LILTENIK[x]TK	7	0	1171.717563	0.0065	0.0650
NK[x]ADYYTNICDRER	1	0	1816.816160	0.0064	0.0900
QTETINWLEK[x]R	9	0	1416.736060	0.0064	0.0700
ELEAMK[x]LLRPR	5	0	1354.775421	0.0064	0.0700
MPIDFK[x]GFICK	5	0	1354.677686	0.0064	0.0700
DFSK[x]TLPPELK	3	0	1273.691742	0.0064	0.0700
ESQLVDKFFEK[x]INVK	10	0	1822.982813	0.0063	0.0950
IDRK[x]VEFGLPDLEGR	3	0	1742.931448	0.0063	0.0950
GGVHVKLAHLSK[x]HPK	11	0	1606.941898	0.0063	0.0950
ELFDPIISDRHGGYK[x]PTDK	14	0	2187.095930	0.0063	0.1200
TIEAITFK[x]TDNHLSSTLEK	7	0	2147.110911	0.0063	0.1200
LREWNQNIK[x]NLSNVVEISGK	8	0	2340.254878	0.0063	0.1250
QETQYK[x]IDELVSNNEK	5	0	1936.937709	0.0063	0.1000
TPNDTQK[x]YSNDK	6	0	1409.642221	0.0063	0.0750
EVLNK[x]GVSKDEK	4	0	1344.724827	0.0063	0.0750
AEREK[x]ASK	4	0	917.492997	0.0063	0.0500
YDK[x]K	2	0	552.290736	0.0063	0.0250
VLNKGDSGEMSLQK[x]LFK	13	0	1893.002891	0.0062	0.1050
MPGTLLPGPGK[x]GYIGDPIKFVR	10	0	2312.271383	0.0061	0.1350
NHASIDK[x]MKSLSEQYTER	6	0	2136.026865	0.0061	0.1100
V[x]NQIESQMAMAEKLIQIR	0	0	2101.102276	0.0061	0.1100
FKLNVYK[x]YR	6	0	1229.692020	0.0061	0.0550
NSTNNTK[x]ER	6	0	1062.505347	0.0061	0.0550
SSK[x]VYISPK	2	0	1007.565097	0.0061	0.0550
INHEHFMDGILEVQMRK[x]SK	16	0	2311.156430	0.0061	0.1150
K[x]SLPLQIEVANDCIKWAIK	0	0	2225.224100	0.0061	0.1150
GERPSCPTGYHLK[x]SIRTGR	12	0	2171.101696	0.0061	0.1150
HGGYKPTDKHK[x]TDLNHENLK	10	0	2331.171880	0.0060	0.1200
VVDKCFGIK[x]FDIMPR	8	0	1823.942544	0.0060	0.0900
TNNLDLEHK[x]HKTPDK	8	0	1788.911774	0.0060	0.0900
VNLYK[x]FREER	4	0	1352.720019	0.0060	0.0600
V[x]GVFK	0	0	548.332206	0.0060	0.0300
DPEEEAEMMTK[x]ETTEK	10	0	1896.796787	0.0059	0.0950
EK[x]VAFILDQVR	1	0	1316.745171	0.0059	0.0650
MNSTEEIDLYNRWK[x]ALER	13	0	2267.100359	0.0058	0.1050
M[x]SERDTALEKYK	0	0	1469.718358	0.0058	0.0700
SNNIKENEQK[x]IK	9	0	1443.768084	0.0058	0.0700
QIAK[x]FVVSLGER	3	0	1345.771718	0.0058	0.0700
TK[x]DAVVLGVEKR	1	0	1313.766632	0.0058	0.0700
QIK[x]EIK	2	0	757.469750	0.0058	0.0350
LDGK[x]DELWKNDDQLTYTYK	3	0	2344.122200	0.0058	0.1100
HHVEIIAAGLRENWK[x]YACK	14	0	2294.174130	0.0058	0.1100
HESLK[x]YR	4	0	931.487520	0.0057	0.0400
K[x]ATDDDR	0	0	819.372221	0.0057	0.0400
HEDALAK[x]LGATLAQGIIDAGGR	6	0	2176.159922	0.0057	0.1250
IEPLKLK[x]VLVQGLER	6	0	1734.076651	0.0057	0.0850
VADLKK[x]LEGTIDYQK	5	0	1719.940617	0.0057	0.0850
YIPNPVLVIIDVK[x]PK	12	0	1707.033394	0.0057	0.0850
LSGVVEGIFQK[x]CYAK	10	0	1697.880996	0.0057	0.0850
LIDASTVK[x]HVFPITK	7	0	1667.960960	0.0057	0.0850
QTGQYYGGLK[x]LCVDRR	9	0	1912.957672	0.0056	0.0900
VMK[x]SEFQR	2	0	1023.517101	0.0056	0.0450
ELIRK[x]SLK	4	0	985.628363	0.0056	0.0450
K[x]PIGATWK	0	0	899.522844	0.0056	0.0450
ATAIGKSSTAAK[x]TFLEK	11	0	1722.951515	0.0056	0.0950
YACK[x]ILGVVEGQFSRPAK	3	0	2022.071968	0.0056	0.1000
DDINLDEASAMAVK[x]FLSK	13	0	1965.971650	0.0056	0.1000
IAGEHLSNGEK[x]PLLTPEK	10	0	1932.031547	0.0056	0.1000
IWK[x]VMCKNK	2	0	1205.641245	0.0056	0.0500
Q[x]SRQETQYK	0	0	1166.567944	0.0056	0.0500
K[x]INVKFFEK	0	0	1151.670224	0.0056	0.0500
YFATLQK[x]SK	6	0	1084.591644	0.0056	0.0500
LAHLSK[x]HPK	5	0	1029.608297	0.0056	0.0500
QAAKASVVETVTLTK[x]VTQK	14	0	2001.146903	0.0055	0.1050
SELQDK[x]SSQQGVEGVLIILK	5	0	2170.184405	0.0055	0.1100
VSEVLNSEDITGIQEK[x]STDLR	15	0	2332.175685	0.0055	0.1150
SVQPTAK[x]TVQKVETAVLSTTVK	6	0	2314.310659	0.0055	0.1200
SPSGNDALNDK[x]K	10	0	1244.599634	0.0054	0.0650
EDCEAATDPLLK[x]K	11	0	1488.712937	0.0054	0.0700
AVILSDTKPVDK[x]K	11	0	1412.823808	0.0054	0.0700
EAADFIFDICGIAGIKK[x]TR	16	0	2124.103657	0.0053	0.1000
ENAPAIIFIDEIDAIATK[x]R	17	0	2099.126168	0.0053	0.1000
AQSGPDASAK[x]LPTVIPTTRCR	9	0	2225.158538	0.0052	0.1100
VNQIESQMAMAEK[x]LIQIR	12	0	2101.102276	0.0050	0.0900
VYATMQKLQK[x]DLGQVLNK	9	0	2076.140043	0.0050	0.0900
GYQTIELDK[x]KLDVAK	8	0	1719.940617	0.0050	0.0750
VELAK[x]QNLFVPTSDK	4	0	1687.914404	0.0050	0.0750
FVKLGIDPPK[x]GIMLYGPPGTGK	9	0	2284.265236	0.0050	0.1100
VLGVFSEK[x]AQIKILYVNNAK	7	0	2233.283329	0.0050	0.1000
K[x]VNQIESQMAMAEKLIQIR	0	0	2229.197231	0.0050	0.0950
SSSDMAYTSMFK[x]GNQKVVK	11	0	2107.007711	0.0050	0.0950
LK[x]VELAKQNLFVPTSDK	1	0	1929.093418	0.0050	0.0850
K[x]PPVQPLAYKSATPFR	0	0	1799.009303	0.0050	0.0800
QLDSERFIVK[x]ASSGPR	9	0	1788.948158	0.0050	0.0800
L[x]KGYQTIELDKK	0	0	1434.808159	0.0050	0.0600
NSDYK[x]ETLIFK	4	0	1356.692468	0.0050	0.0550
EIK[x]EVIELPVK	2	0	1295.769988	0.0050	0.0550
YFATLQKSK[x]R	8	0	1240.692746	0.0050	0.0500
AKSAK[x]IVR	4	0	871.560288	0.0050	0.0400
IVKSAK[x]AK	5	0	843.554142	0.0050	0.0400
EK[x]VLKTK	1	0	844.538158	0.0050	0.0350
NK[x]PDER	1	0	757.371829	0.0050	0.0300
ELLK[x]LK	3	0	742.495236	0.0050	0.0300
VGIK[x]PPK	3	0	737.479921	0.0050	0.0350
HKFQDILLGAGQAIK[x]AGNR	14	0	2036.127841	0.0047	0.0900
TIPPLTTVK[x]GSDAAPQASK	8	0	1881.020649	0.0047	0.0900
VLSVEEIEAHLQSIAEK[x]D	16	0	2009.031604	0.0047	0.0850
MATTVKDTMNVDINAIK[x]K	16	0	1992.038284	0.0047	0.0850
EDLTDEEK[x]AASIAVEDEK	7	0	1990.921782	0.0047	0.0850
MVCK[x]IWKSDEINEVLNK	3	0	2105.064830	0.0047	0.0800
K[x]TELEEIMLLNLHK	0	0	1709.938508	0.0046	0.0650
SLLTGK[x]HAIRYAGR	5	0	1541.878966	0.0046	0.0650
VMK[x]SEFQRLTHEK	2	0	1631.845282	0.0046	0.0600
LTHEKSTMLEK[x]IK	10	0	1556.859536	0.0046	0.0600
AVAHHTDCK[x]FIR	8	0	1453.724781	0.0046	0.0550
ASK[x]AAREYLEK	2	0	1264.677488	0.0045	0.0500
TIPPLTTVKGSDAAPQASK[x]K	18	0	2009.115605	0.0045	0.0900
RVHVTQEDFELAVAK[x]VLNK	14	0	2195.206144	0.0045	0.0850
M[x]FRNQYDGDATTWSPQGR	0	0	2128.938390	0.0044	0.0800
IDTIVKEIQDEK[x]EAEAAR	11	0	2057.063963	0.0044	0.0800
TPNDTQK[x]YSNDKSIVNSM	6	0	2040.942138	0.0044	0.0800
YK[x]VNLYKFR	1	0	1229.692020	0.0044	0.0400
K[x]TLEVLYLK	0	0	1105.674641	0.0044	0.0400
FGNRDLVK[x]K	7	0	1075.613774	0.0044	0.0400
DEEWPPK[x]M	6	0	1030.442937	0.0044	0.0350
KLFK[x]SLGSGMDQEK	3	0	1566.807502	0.0043	0.0600
DRGK[x]LVR	3	0	842.508589	0.0043	0.0300
EAVLK[x]LK	4	0	799.516697	0.0043	0.0300
VVGSELIQK[x]YLGDGPRLVR	8	0	2098.189768	0.0042	0.0800
NELEK[x]LNFSSLK	4	0	1420.756126	0.0042	0.0500
K[x]GVVALVEDKTK	0	0	1285.760486	0.0042	0.0500
AAK[x]ASR	2	0	602.349976	0.0042	0.0250
TEPK[x]AVDEEMK	3	0	1275.601607	0.0041	0.0450
TK[x]DAVVLGVEK	1	0	1157.665530	0.0041	0.0450
VRQLIIK[x]EEMMNSIQQAVAK	6	0	2328.265640	0.0040	0.0800
SFEQK[x]VMKEDNLILR	4	0	1848.976679	0.0040	0.0600
FRK[x]PIGATWK	2	0	1202.692354	0.0040	0.0400
M[x]SERDTALEK	0	0	1178.560080	0.0040	0.0400
SGK[x]KR	2	0	574.355062	0.0040	0.0200
K[x]VSTTPANSFELKQYLIQR	0	0	2222.205809	0.0039	0.0750
NIK[x]AMDLGELETFQLLNTR	2	0	2205.146246	0.0039	0.0750
DSYLIIDK[x]LPSEYDSRVK	7	0	2140.105099	0.0039	0.0700
DIGK[x]VVDKCFGIK	3	0	1477.796212	0.0038	0.0500
K[x]SYDYSATMYTRLFLLR	0	0	2127.082198	0.0038	0.0650
MHNNHAK[x]SLPPEEYDEK	6	0	2037.921346	0.0038	0.0650
M[x]SRSYDSRTTIFSPEGR	0	0	1988.937329	0.0038	0.0650
VGCDRNK[x]YAIQLPLPPK	6	0	1968.061404	0.0038	0.0650
CLTDLEDEAPAK[x]DILLDMSR	11	0	2304.097637	0.0038	0.0750
EPPVYTPPKDK[x]K	10	0	1397.755400	0.0038	0.0450
K[x]VEFGLPDLEGR	0	0	1358.719350	0.0038	0.0450
KPPVQPLAYK[x]SATPFR	9	0	1799.009303	0.0037	0.0600
TSWIYK[x]NK	5	0	1038.549782	0.0037	0.0300
DLVKK[x]YDK	4	0	1007.565097	0.0037	0.0300
FATLQK[x]SK	5	0	921.528321	0.0037	0.0300
EMK[x]K	2	0	534.283541	0.0037	0.0150
MK[x]SLSEQYTER	1	0	1370.649950	0.0036	0.0400
ELIRAQEEVK[x]R	9	0	1369.767693	0.0036	0.0400
IVAFDQLVK[x]EK	8	0	1288.739025	0.0036	0.0400
DFLDAVQK[x]VVK	7	0	1260.707726	0.0036	0.0400
M[x]NSTEEIDLYNRWKALER	0	0	2267.100359	0.0036	0.0650
QGSATVGLVSK[x]THAVLVALKR	10	0	2134.258512	0.0036	0.0750
LILVDDEK[x]TSWIYK	7	0	1721.923907	0.0036	0.0500
VVTALTMLK[x]QHLFR	8	0	1655.954434	0.0036	0.0500
YEYQK[x]LK	4	0	970.512337	0.0036	0.0250
YTENIYPPKK[x]TVQYATK	9	0	2043.067597	0.0035	0.0600
QVK[x]NRDCVGR	2	0	1230.625074	0.0035	0.0350
IK[x]TLSMEKHTELR	1	0	1584.865682	0.0035	0.0450
AHLDVQEKDQPK[x]K	11	0	1534.810280	0.0035	0.0450
QDPK[x]KHLDAEVQK	3	0	1534.810280	0.0035	0.0450
GDSGEMSLQKLFK[x]	12	0	1438.712546	0.0035	0.0450
DTMNVDINAIK[x]KGEIR	10	0	1815.951192	0.0034	0.0550
LGDGVLRPYK[x]VGVILESQR	9	0	2098.189768	0.0034	0.0650
MGTTITALRYK[x]DGVILAADSR	10	0	2251.199340	0.0033	0.0700
GQAQSGNFSNFGDGANGDNK[x]K	19	0	2111.925576	0.0033	0.0700
KDYTMAQPEFFK[x]AVR	11	0	1829.913356	0.0033	0.0500
MSFLELTEVWGK[x]PQK	11	0	1791.922859	0.0033	0.0500
TLAGVTRDYYTK[x]QSK	11	0	1729.899815	0.0033	0.0500
VIDGSRPVNRNK[x]LLK	11	0	1708.010698	0.0033	0.0500
LEKGQSIDDMIPAQK[x]	14	0	1671.850090	0.0033	0.0500
E[x]MKKDSESTEEK	0	0	1439.644921	0.0033	0.0400
K[x]EDSSPCGYIIR	0	0	1423.676496	0.0033	0.0400
LLMK[x]LSSQNDDK	3	0	1390.712546	0.0033	0.0400
K[x]FTGGVLMLIDR	0	0	1348.753625	0.0033	0.0400
MPPK[x]EDWEK	3	0	1158.537893	0.0033	0.0300
F[x]ATLQK	0	0	706.401341	0.0033	0.0200
AMEVDEK[x]PTERYSDIGGLSK	6	0	2224.068057	0.0032	0.0650
IDVEESIAGYQLARSK[x]R	15	0	1934.022044	0.0032	0.0550
KPPVQPLAYK[x]SATPFRK	9	0	1927.104259	0.0032	0.0550
FCVGLQK[x]IEEIFKK	6	0	1737.948678	0.0032	0.0450
MGQAQSGNFSNFGDGANGDNK[x]K	20	0	2242.966054	0.0032	0.0700
HYYSLRINYK[x]K	9	0	1483.793513	0.0032	0.0350
KFRK[x]PIGATWK	3	0	1330.787310	0.0032	0.0350
EPPVYTPPK[x]DK	8	0	1269.660444	0.0032	0.0350
HGGYK[x]PTDKHK	4	0	1266.646859	0.0032	0.0350
YSNDK[x]SIVNSM	4	0	1256.570643	0.0032	0.0350
LEFIKVIPVEELK[x]EIK	12	0	1926.144056	0.0031	0.0500
ITTGDRLILTENIK[x]TK	13	0	1815.046470	0.0031	0.0500
VAQTTYK[x]K	6	0	937.523235	0.0031	0.0250
DEK[x]YTLYDQNDTK	2	0	1631.731422	0.0031	0.0400
K[x]ILFENPDEATKR	0	0	1559.830681	0.0031	0.0400
IDTIVK[x]EIQDEKEAEAAR	5	0	2057.063963	0.0031	0.0550
MNSIVSK[x]YTQSTNNDDPK	6	0	2040.942138	0.0031	0.0550
IIYSDIDVDPVK[x]PEHVGK	11	0	2023.062511	0.0031	0.0550
ELFDCLK[x]IMR	6	0	1323.667849	0.0030	0.0300
RFDSEK[x]AGDR	5	0	1179.563192	0.0030	0.0300
SGKK[x]R	3	0	574.355062	0.0030	0.0150
SLEK[x]TLVPYLRISQAVR	3	0	1972.146846	0.0029	0.0500
GVILYGAPGTGK[x]TLLAK	11	0	1657.976610	0.0029	0.0500
GQSIDDMIPAQK[x]	11	0	1301.628489	0.0029	0.0350
VPDKLIDASTVK[x]HVFPITK	11	0	2107.204023	0.0029	0.0550
K[x]EAGFIDDILIITPASKEK	0	0	2087.151320	0.0029	0.0550
NELEK[x]LNFSSLKMK	4	0	1679.891560	0.0029	0.0400
STELFK[x]NEEEPTKK	5	0	1678.841301	0.0029	0.0400
VAIKK[x]GAVEYEIYK	4	0	1609.907866	0.0029	0.0400
NIPK[x]EIK	3	0	840.506860	0.0029	0.0200
TMTEK[x]AR	4	0	835.422145	0.0029	0.0200
KVADLK[x]K	5	0	800.511946	0.0029	0.0200
EK[x]VAFILDQVRLFLLR	1	0	1959.166855	0.0028	0.0450
K[x]TLEVLYLKMHNNHAK	0	0	1938.050842	0.0028	0.0450
EGK[x]VTFFYTDYIGVYAPR	2	0	2125.051948	0.0028	0.0500
FK[x]LNVYKYR	1	0	1229.692020	0.0028	0.0250
VTQKK[x]PPVQPLAYKSATPFR	4	0	2255.278912	0.0027	0.0550
TLALK[x]YPGGGPGK	4	0	1257.708061	0.0027	0.0350
INVK[x]FFEKEDVQSLK	3	0	1822.982813	0.0027	0.0400
MPIDFKGFICK[x]VVDK	10	0	1795.936398	0.0027	0.0400
Q[x]LMTEFVDQVDDVVK	0	0	1764.860319	0.0027	0.0400
QYQEVVK[x]QGDVLLNK	6	0	1759.946763	0.0027	0.0400
IEPLK[x]LKVLVQGLER	4	0	1734.076651	0.0027	0.0400
LIPIRGTEVEK[x]ITIK	10	0	1709.045018	0.0027	0.0400
YYPVRK[x]FTGGVLMLIDR	5	0	2027.102541	0.0026	0.0450
DPEEEAEMMTKETTEK[x]K	15	0	2024.891743	0.0026	0.0450
NSIVSK[x]YTQSTNNDDPK	5	0	1909.901659	0.0026	0.0450
MATTVK[x]DTMNVDINAIK	5	0	1863.943328	0.0026	0.0450
ATTVK[x]DTMNVDINAIKK	4	0	1860.997805	0.0026	0.0450
DQIGEEK[x]TILQSLLQRAR	6	0	2097.154110	0.0025	0.0450
NLTDETKNK[x]HCLIK	8	0	1712.887868	0.0025	0.0350
VDAQDFLK[x]VAETRR	7	0	1646.873938	0.0025	0.0350
GSNDDEMK[x]IDKK	7	0	1378.639778	0.0025	0.0300
IMK[x]LCFDELK	2	0	1295.661702	0.0025	0.0250
FNLMVICK[x]DK	7	0	1266.646388	0.0025	0.0250
QGLHK[x]K	4	0	709.423471	0.0025	0.0150
DYGK[x]FLSAMHDLPVRGNAK	3	0	2118.067943	0.0024	0.0450
AIGSGSEPAK[x]SELVKEFHK	9	0	2013.053008	0.0024	0.0450
TGPPGPPCGGK[x]FMLKLGVK	10	0	1940.037500	0.0024	0.0450
M[x]MGINERKGFDFEYYQR	0	0	2182.992731	0.0024	0.0400
K[x]APNTVYAVQFLEAVYK	0	0	1940.040658	0.0024	0.0400
QIK[x]VMDSLEPTGEIYGK	2	0	1906.970924	0.0024	0.0400
LTHEK[x]STMLEK	4	0	1315.680522	0.0023	0.0250
SATPFRK[x]INVLNFPSANFSK	6	0	2237.195580	0.0023	0.0450
IDVLFSK[x]IRLAYVYADMR	6	0	2172.176427	0.0022	0.0400
LLIFEK[x]QVR	5	0	1144.696771	0.0022	0.0200
IQFCLALHNDSIK[x]SMR	12	0	1931.970877	0.0022	0.0350
VVGSEFVQK[x]YLGEGPR	8	0	1763.920551	0.0022	0.0350
ERDCTAYNIYDK[x]NK	11	0	1788.810014	0.0021	0.0300
LAVNENLASSK[x]SSM	10	0	1449.713272	0.0021	0.0300
MVCK[x]IWK	3	0	963.503367	0.0021	0.0150
K[x]SYDYSATMYTR	0	0	1484.660513	0.0021	0.0250
N[x]STEEIDLYNRWKALER	0	0	2136.059881	0.0021	0.0350
DK[x]MNFVILCR	1	0	1294.652534	0.0020	0.0200
INYKK[x]TELEEIMLLNLHK	4	0	2228.223766	0.0019	0.0350
LSFK[x]SIADVADMLEANDK	3	0	1965.971650	0.0019	0.0350
IWK[x]SDEINEVLNK	2	0	1586.830346	0.0019	0.0250
HRENK[x]IQR	4	0	1079.594768	0.0019	0.0150
DYYTK[x]QSK	4	0	1031.492328	0.0019	0.0150
TTLFK[x]SELAQSKYLMNVSR	4	0	2215.166981	0.0018	0.0350
K[x]EVAEADIASKDLEETDER	0	0	2147.022884	0.0018	0.0350
ESQLVDK[x]FFEK	6	0	1368.692468	0.0018	0.0200
QDLADATVETLK[x]AIEGK	11	0	1800.946820	0.0018	0.0300
VTQKKPPVQPLAYK[x]SATPFR	13	0	2255.278912	0.0018	0.0350
VTQK[x]KPPVQPLAYKSATPFR	3	0	2255.278912	0.0018	0.0350
QGSATVGLVSKTHAVLVALK[x]R	19	0	2134.258512	0.0017	0.0350
IDKK[x]TTEEK	3	0	1090.586949	0.0017	0.0150
AK[x]YASQKRP	1	0	1047.582476	0.0017	0.0150
DIK[x]SMIADK	2	0	1019.532081	0.0017	0.0150
MYGGVREPLK[x]EVVQFVGSR	9	0	2150.130540	0.0016	0.0300
DLVLALDTPRTAAVNIK[x]VR	16	0	2064.205418	0.0016	0.0300
TTEEK[x]EATPMEMDEEK	4	0	1896.796787	0.0016	0.0250
STMLEK[x]IKENQEK	5	0	1576.812980	0.0015	0.0200
LEFIK[x]VIPVEELK	4	0	1555.922455	0.0015	0.0200
ATPYRGYSK[x]PNER	8	0	1537.763667	0.0015	0.0200
LFK[x]SLGSGMDQEK	2	0	1438.712546	0.0015	0.0200
NAYVINLKQIAK[x]FVVSLGER	11	0	2261.289476	0.0015	0.0300
AEAK[x]DVAKMK	3	0	1089.585175	0.0015	0.0150
NPK[x]ADPLDERLSGVVEGIFQK	2	0	2311.217098	0.0014	0.0300
SYLLQHREWDSK[x]LK	11	0	1801.947432	0.0014	0.0200
VAIK[x]KGAVEYEIYK	3	0	1609.907866	0.0014	0.0200
Y[x]FATLQK	0	0	869.464664	0.0014	0.0100
LGVK[x]RFK	3	0	846.543913	0.0014	0.0100
NEDDIEDIAALWMK[x]RISHR	13	0	2311.137804	0.0013	0.0250
VFHPITK[x]AVILSDTKPVDK	6	0	2107.204023	0.0013	0.0250
M[x]GINERKGFDFEYYQR	0	0	2051.952252	0.0012	0.0200
YTQSTNNDDPK[x]K	10	0	1409.642221	0.0012	0.0150
EIQDEK[x]EAEAAR	5	0	1387.657871	0.0012	0.0150
LNDPEDK[x]YEALSK	6	0	1520.735782	0.0012	0.0150
KINVK[x]FFEK	4	0	1151.670224	0.0011	0.0100
LREEIQK[x]GDGGTDYVCVPK	6	0	2163.062913	0.0011	0.0200
K[x]EITPDIFAAIAIINEADR	0	0	2099.126168	0.0011	0.0200
EIK[x]QIKVMDSLEPTGEIYGK	2	0	2277.192525	0.0010	0.0200
AHILRIHAK[x]SMAIDK	8	0	1702.966393	0.0010	0.0150
M[x]SSKSSLELANNAVK	0	0	1577.808228	0.0010	0.0150
YTENIYPPK[x]K	8	0	1251.649881	0.0010	0.0100
K[x]QLATSLRSR	0	0	1158.683243	0.0010	0.0100
KTLEVLYLK[x]MHNNHAK	8	0	1938.050842	0.0009	0.0150
AMVNIDTIDNK[x]VATTM	10	0	1735.848372	0.0009	0.0150
YQKDEEWPPK[x]M	9	0	1449.659787	0.0009	0.0100
LK[x]GYQTIELDK	1	0	1306.713204	0.0009	0.0100
TLLARAVAHHTDCK[x]FIR	13	0	2008.078783	0.0009	0.0150
IPDSTYEMVGGLEK[x]QIK	13	0	1906.970924	0.0009	0.0150
GIMLYGPPGTGK[x]TLCAR	11	0	1790.917058	0.0009	0.0150
HNFVGLFVELSKLLVK[x]DR	15	0	2113.204692	0.0008	0.0150
QIQPK[x]TFANLVSSTLYEK	4	0	2066.104707	0.0008	0.0150
CFGIK[x]FDIMPRK	4	0	1510.778788	0.0008	0.0100
VMCK[x]NK	3	0	778.382925	0.0008	0.0050
VK[x]AFGR	1	0	676.402010	0.0008	0.0050
K[x]LDVAK	0	0	672.416990	0.0008	0.0050
IVK[x]SAK	2	0	644.422076	0.0008	0.0050
HGGYKPTDK[x]HKTDLNHENLK	8	0	2331.171880	0.0008	0.0150
MDK[x]EMAEADLDDDEPDLGEF	2	0	2283.903424	0.0008	0.0150
TLVAHAVLK[x]VGSALVGSQTK	8	0	1978.157410	0.0008	0.0150
NCACVISQKK[x]VPDK	9	0	1645.827913	0.0007	0.0100
VLSNYMK[x]QEALSSK	6	0	1596.818066	0.0007	0.0100
GYARAIHK[x]LGSTLK	7	0	1513.872820	0.0007	0.0100
K[x]NCKADAGITIAPR	0	0	1513.803419	0.0007	0.0100
KVTSK[x]LLEQEESAEK	4	0	1717.909710	0.0007	0.0100
LVNFTAK[x]TLDLLGIFR	6	0	1820.055916	0.0006	0.0100
GSLEK[x]NWK	4	0	960.502835	0.0006	0.0050
SSK[x]DISSK	2	0	850.439569	0.0006	0.0050
IVK[x]SAKAK	2	0	843.554142	0.0006	0.0050
NWSK[x]IYDFPLFQGIFIR	3	0	2143.125385	0.0006	0.0100
VAQTTYKK[x]IYNEYPPTK	7	0	2043.067597	0.0006	0.0100
K[x]SRGVILQSDIEEAYAR	0	0	1934.022044	0.0006	0.0100
RLAEGESEEVK[x]AYMDPHR	10	0	2116.000652	0.0006	0.0100
GKSALSTLNGFVEELK[x]AEVR	15	0	2147.158527	0.0005	0.0100
NLQVAK[x]SLDK	5	0	1114.634566	0.0005	0.0050
IEASK[x]GLIDR	4	0	1100.618917	0.0005	0.0050
K[x]TLVAHAVLKVGSALVGSQTK	0	0	2106.252365	0.0005	0.0100
TNSTDEK[x]GTKK	6	0	1207.604385	0.0005	0.0050
VISMEK[x]GGNMK	5	0	1192.594355	0.0005	0.0050
SNNIK[x]ENEQKIK	4	0	1443.768084	0.0004	0.0050
STELFK[x]NEEEPTK	5	0	1550.746345	0.0004	0.0050
IDKEDMGSNDK[x]ASK	10	0	1536.708913	0.0004	0.0050
NK[x]PDERFNTGVVNVR	1	0	1743.901545	0.0003	0.0050
DKPK[x]YEPPVPTRTGR	3	0	1739.931783	0.0003	0.0050
MVCKIWK[x]SDEINEVLNK	6	0	2105.064830	0.0003	0.0050
MSSK[x]DISSKSPSGNDALNDK	3	0	2079.974162	0.0002	0.0050
# precursors: 1
Precursor: 2932.6942	5	0.9971	0
THAVLVALK[x]R(8)	QNTPVLFDSK[x]EAVLK(9)	1.3600	2932.6748	138.0681
K[x]VPDK(0)	SVQPLASAK[x]ELLRSDILTLR(8)	1.2400	2932.6960	138.0681
THAVLVALK[x]R(8)	GNQK[x]VVKVDAQDFLK(3)	1.1350	2932.6861	138.0681
ELLK[x]LKVELAK(3)	K[x]YINRSYYHLR(0)	1.0050	2932.6901	138.0681
ELLKLK[x]VELAK(5)	K[x]YINRSYYHLR(0)	0.9450	2932.6901	138.0681
K[x]LIPIR(0)	HHFYAK[x]IDRPAQVISFK(5)	0.9300	2932.6802	138.0681
LDSK[x]NVQLAK(3)	GTPGYGPLGVLPK[x]VGIR(12)	0.8950	2932.6748	138.0681
EAVLK[x]LKLELK(4)	K[x]YINRSYYHLR(0)	0.8350	2932.6901	138.0681
EDVQSLK[x]LK(6)	LLK[x]PRVNNRIGSVDR(2)	0.8250	2932.6820	138.0681
K[x]QLATSLR(0)	ASALGAINLQPLLMPSK[x]R(16)	0.8250	2932.6894	138.0681
LVPYLTK[x]LESK(6)	SGFEK[x]IDLTRIVK(4)	0.7900	2932.6888	138.0681
NLQVAK[x]SLDK(5)	GTPGYGPLGVLPK[x]VGIR(12)	0.7750	2932.6748	138.0681
VLTLELYKK[x]LR(8)	SAK[x]AKNPMFALSR(2)	0.7350	2932.6935	138.0681
EIK[x]PNIRVALR(2)	VMK[x]EDNLILRTR(2)	0.7200	2932.7007	138.0681
LK[x]LELKK(1)	MVTLK[x]DVGPPQPGPGIYR(4)	0.7150	2932.6822	138.0681
VLTLELYKK[x]LR(8)	SAKAK[x]NPMFALSR(4)	0.7000	2932.6935	138.0681
CIK[x]RLVK(2)	ASALGAINLQPLLMPSK[x]R(16)	0.6700	2932.7081	138.0681
FRK[x]LGVKPPK(2)	EWLDK[x]LGDKGPAAAR(4)	0.6400	2932.6649	138.0681
FRK[x]LGVKPPK(2)	EWLDKLGDK[x]GPAAAR(8)	0.6300	2932.6649	138.0681
EIK[x]PNIRVALR(2)	EPLK[x]EVVQFVGSR(3)	0.6150	2932.6861	138.0681
