# Supplementary material for: ECL: an exhaustive search tool for the identification of cross-linked peptides using whole database
Source: BMC Bioinformatics. 2016 May 20;17:217. doi: 10.1186/s12859-016-1073-y (PMC4874008; doi:10.1186/s12859-016-1073-y)
Supplement: Additional file 5 — Kojak’s pre-selection list of PSMs only identified by ECL. (ZIP 5147 kb) [file 12859_2016_1073_MOESM5_ESM.zip › Kojak's pre-selection ranks of ECL only peptides/Kojak's detailed results/aleitner_M1012_007/diagnostic_4744.txt]

Scan: 4744
K[x]VAQTTYK	0	0	937.523235	0.1581	1.2650
SRK[x]VAQTTYK	2	0	1180.656362	0.1245	1.2450
SEAAEFEYK[x]NGYPMPCDVLAK	8	0	2418.087074	0.1176	2.4700
K[x]RR	0	0	458.307723	0.1117	0.3350
K[x]PRR	0	0	555.360483	0.0962	0.3850
T[x]EVLK	0	0	588.348247	0.0930	0.4650
M[x]TEVLK	0	0	719.388726	0.0850	0.5100
EK[x]WIAK	1	0	773.443537	0.0775	0.4650
ARSEAAEFEYK[x]NGYPMPCDVLAK	10	0	2645.225286	0.0733	1.6850
TK[x]LVK	1	0	587.400615	0.0730	0.3650
VGK[x]SAVIK	2	0	800.511946	0.0700	0.5600
LK[x]VELAK	1	0	799.516697	0.0693	0.4850
DK[x]LVLK	1	0	714.463938	0.0675	0.4050
ELIRAQEEVK[x]R	9	0	1369.767693	0.0673	0.7400
K[x]ELLK	0	0	629.411178	0.0670	0.3350
GTK[x]RR	2	0	616.376858	0.0670	0.3350
EK[x]VLK	1	0	615.395529	0.0670	0.3350
A[x]SLLK	0	0	530.342770	0.0670	0.3350
ELIRK[x]SLK	4	0	985.628363	0.0662	0.5300
K[x]EEPK	0	0	629.338410	0.0660	0.3300
KEK[x]WIAK	2	0	901.538493	0.0650	0.4550
NK[x]LLK	1	0	614.411513	0.0630	0.3150
QSK[x]YTYDRGTTAVLK	2	0	1729.899815	0.0613	0.9200
ERK[x]PRR	2	0	840.504172	0.0608	0.3650
K[x]PRRLLK	0	0	909.623554	0.0600	0.4200
K[x]IEIPLPNEVGR	0	0	1363.782281	0.0596	0.7150
K[x]EKWIAK	0	0	901.538493	0.0586	0.4100
ELLKLK[x]VELAK	5	0	1282.822356	0.0577	0.6350
K[x]IEIPLPNEVGRMEILK	0	0	1978.128419	0.0576	0.9800
QAREK[x]VLK	4	0	970.592313	0.0575	0.4600
K[x]LAR	0	0	486.327789	0.0575	0.2300
ELLK[x]LKVELAK	3	0	1282.822356	0.0568	0.6250
TTSK[x]VSIAK	3	0	933.549448	0.0567	0.5100
QVMEEKLDSK[x]NVQLAK	9	0	1858.982156	0.0559	0.8950
ATTVK[x]DTMNVDINAIK	4	0	1732.902849	0.0538	0.8600
NK[x]VLVK	1	0	699.464272	0.0533	0.3200
K[x]TLVAHAVLK	0	0	1078.686208	0.0530	0.5300
QEALSSK[x]TLFTRPIPVRR	6	0	2098.201001	0.0528	0.9500
FLHDK[x]NSDYK	4	0	1265.603994	0.0520	0.5200
GTTAVLK[x]EDIYK	6	0	1336.723767	0.0517	0.6200
QFPDIYGIIFLFK[x]WNSK	12	0	2115.119239	0.0509	0.8650
A[x]ASLLK	0	0	601.379880	0.0508	0.3050
TMGKNK[x]VLVK	5	0	1116.668841	0.0490	0.4900
CIK[x]RLVK	2	0	915.568742	0.0486	0.3400
LDSK[x]NVQLAK	3	0	1114.634566	0.0485	0.4850
KDQK[x]K	3	0	645.380940	0.0480	0.2400
QVMEEK[x]LDSKNVQLAK	5	0	1858.982156	0.0463	0.7400
K[x]IDKEDMGSNDK	0	0	1378.639778	0.0463	0.5550
KSLPLQIEVANDCIK[x]WAIK	14	0	2225.224100	0.0458	0.8700
NLLLQEK[x]GFPTPKATSTGTTIVGVIAK	6	0	2783.579543	0.0457	1.2350
RHNFVGLFVELSK[x]LLVK	12	0	1998.177753	0.0453	0.7700
K[x]LARNILK	0	0	954.633783	0.0450	0.3600
LELK[x]K	3	0	629.411178	0.0450	0.2250
LDRK[x]IEIPLPNEVGR	3	0	1747.994380	0.0447	0.6700
NLTDETKNK[x]HCLIK	8	0	1712.887868	0.0446	0.6250
F[x]ANNDEIHPSK	0	0	1270.594156	0.0445	0.4900
SAK[x]IVRTLIDK	2	0	1242.765906	0.0445	0.4900
LGSTAIGVK[x]TK	8	0	1073.644403	0.0445	0.4900
QVK[x]NRDCVGR	2	0	1230.625074	0.0445	0.4450
K[x]VAQTTYKK	0	0	1065.618191	0.0444	0.4000
NLLLQEKGFPTPK[x]ATSTGTTIVGVIAK	12	0	2783.579543	0.0443	1.1950
DEQIEK[x]IDTVIK	5	0	1429.766355	0.0442	0.5300
V[x]PTFANFHTPIFIAK	0	0	1701.924185	0.0440	0.6600
IVCFMLNEK[x]LNQQSVLLPLLK	8	0	2499.395584	0.0433	0.9100
GFPTPK[x]ATSTGTTIVGVIAK	5	0	1945.088332	0.0430	0.8600
K[x]TAGEDAVTLVK	0	0	1230.681905	0.0429	0.5150
D[x]VPTFANFHTPIFIAK	0	0	1816.951123	0.0422	0.6750
SALSTLNGFVEELK[x]AEVRR	13	0	2118.143212	0.0416	0.7900
LDK[x]LPVIIGSMDVDNALDLMTMK	2	0	2531.304781	0.0413	0.9500
VSK[x]QGEIDYEALVK	2	0	1577.830012	0.0411	0.5750
HK[x]TPDK	1	0	724.386752	0.0408	0.2450
NK[x]HCLIK	1	0	911.501059	0.0407	0.2850
ENWK[x]YACK	3	0	1097.496365	0.0406	0.3250
K[x]SGFEKIDLTR	0	0	1292.708787	0.0405	0.4450
NAYVINLK[x]QIAK	7	0	1373.803016	0.0404	0.4850
IDRDK[x]LVLK	4	0	1098.676036	0.0400	0.3600
GGLGYPEDAIGK[x]TKLVK	11	0	1744.972250	0.0400	0.6800
R[x]FANNDEIHPSK	0	0	1426.695258	0.0400	0.4800
GGDEWK[x]IEPLK	5	0	1270.655693	0.0400	0.4400
LEK[x]VRQLIIK	2	0	1238.807376	0.0400	0.4000
IEEIFK[x]K	5	0	905.522175	0.0400	0.2800
K[x]VIAR	0	0	585.396198	0.0400	0.2000
VLNK[x]EHLEADFVTQVAVRR	3	0	2223.212290	0.0397	0.7550
SERDTALEK[x]YK	8	0	1338.677880	0.0395	0.4350
K[x]TLEVLYLK	0	0	1105.674641	0.0394	0.3550
K[x]EFEIIK	0	0	905.522175	0.0393	0.2750
MATTVK[x]DTMNVDINAIK	5	0	1863.943328	0.0391	0.6650
S[x]RSYDSRTTIFSPEGR	0	0	1857.896851	0.0391	0.6250
S[x]SKDISSK	0	0	850.439569	0.0388	0.3100
VDAQDFLK[x]VAETRR	7	0	1646.873938	0.0386	0.5400
SLALTK[x]K	5	0	759.485399	0.0386	0.2700
K[x]YIPNPVLVIIDVKPK	0	0	1835.128350	0.0381	0.6100
K[x]VPDK	0	0	585.348581	0.0380	0.1900
IIENEQSAEK[x]NAYVINLKQIAK	9	0	2515.364479	0.0375	0.8250
HGGYKPTDK[x]HK	8	0	1266.646859	0.0373	0.4100
SQDISINGNSKK[x]EEPK	11	0	1772.890370	0.0372	0.5950
NEEK[x]K	3	0	646.328572	0.0370	0.1850
TLASLQK[x]R	6	0	915.550117	0.0369	0.2950
AEREK[x]ASK	4	0	917.492997	0.0369	0.2950
KHFEQVINEK[x]HEDALAK	9	0	2035.048591	0.0368	0.6250
M[x]SSKDISSK	0	0	981.480047	0.0367	0.3300
GVILYGAPGTGK[x]TLLAK	11	0	1657.976610	0.0365	0.6200
KDWNACK[x]K	6	0	1048.512348	0.0362	0.2900
GSLEK[x]NWK	4	0	960.502835	0.0362	0.2900
K[x]REK	0	0	559.344165	0.0362	0.1450
M[x]SRSYDSRTTIFSPEGR	0	0	1988.937329	0.0362	0.6150
M[x]NSTEEIDLYNRWK	0	0	1797.835501	0.0361	0.5050
ELAAIK[x]EDTEAVLK	5	0	1528.834763	0.0361	0.5050
IHLEK[x]VSKQGEIDYEALVK	4	0	2198.194577	0.0361	0.6850
CAEAENSSDLFK[x]LGVMYAK	11	0	2131.991727	0.0361	0.6850
LGSTAIGVK[x]TKDAVVLGVEK	8	0	1984.156741	0.0360	0.7200
GLGYPEDAIGK[x]TKLVK	10	0	1687.950789	0.0359	0.5750
GCLMFGPPGTGK[x]TLLAR	11	0	1774.922143	0.0359	0.6100
GSDAAPQASKK[x]K	10	0	1186.630541	0.0358	0.4300
GEK[x]VEDAPENNSFRSWIGAYLAK	2	0	2580.260747	0.0357	0.8200
N[x]STEEIDLYNRWK	0	0	1666.795023	0.0354	0.4600
EKQNTPVLFDSK[x]EAVLK	11	0	1945.051948	0.0353	0.6000
INADHK[x]LNSLPLLQQLVK	5	0	2043.183957	0.0350	0.6300
DESRGVMTLGFDLIK[x]R	14	0	1835.956278	0.0350	0.5600
QNTPVLFDSK[x]EAVLK	9	0	1687.914404	0.0350	0.5250
MRK[x]LAR	2	0	773.469370	0.0350	0.2100
ELLK[x]LK	3	0	742.495236	0.0350	0.2100
K[x]LDVAK	0	0	672.416990	0.0350	0.2100
K[x]NCK	0	0	548.274037	0.0350	0.1400
IIENEQSAEKNAYVINLK[x]QIAK	17	0	2515.364479	0.0348	0.7650
ATSAGPK[x]QTETINWLEK	6	0	1872.958052	0.0344	0.5850
SQDISINGNSK[x]KEEPK	10	0	1772.890370	0.0344	0.5500
KSLK[x]DECK	3	0	1006.511679	0.0344	0.2750
LGSTAIGVKTK[x]DAVVLGVEK	10	0	1984.156741	0.0342	0.6850
IMKLCFDELK[x]K	9	0	1423.756658	0.0341	0.3750
AK[x]SAK	1	0	503.306720	0.0340	0.1700
K[x]MAIDDDINWEELAR	0	0	1817.861714	0.0340	0.5100
V[x]LEATMILIDNSEWMINGDYIPTR	0	0	2793.371608	0.0340	0.8150
M[x]SERDTALEKYK	0	0	1469.718358	0.0338	0.4050
TSWIYK[x]NK	5	0	1038.549782	0.0338	0.2700
DQKK[x]DKPK	3	0	985.555594	0.0338	0.2700
DEQIEKIDTVIK[x]LVDHSFDEK	11	0	2500.269580	0.0336	0.7050
GGLGYPEDAIGKTK[x]LVK	13	0	1744.972250	0.0332	0.5650
K[x]DKPKYEPPVPTR	0	0	1553.856502	0.0331	0.4300
QVMEEK[x]LDSK	5	0	1205.596130	0.0330	0.3300
SGFEK[x]IDLTR	4	0	1164.613831	0.0330	0.3300
NEDDIEDIAALWMK[x]RISHR	13	0	2311.137804	0.0329	0.6250
MGTTITALRYK[x]DGVILAADSR	10	0	2251.199340	0.0329	0.6900
ANWCDK[x]R	5	0	948.423539	0.0329	0.2300
FFYILYFELYK[x]IAQDTLARR	10	0	2569.373199	0.0325	0.6500
GIK[x]GIESEAYESVLDLAK	2	0	1921.004331	0.0325	0.5850
K[x]AMVNIDTIDNK	0	0	1360.701983	0.0325	0.3900
DREISYPFK[x]R	8	0	1309.677823	0.0325	0.3250
TMGK[x]NKVLVK	3	0	1116.668841	0.0325	0.3250
K[x]IDK	0	0	502.311471	0.0325	0.1300
SEAAEFEYK[x]NGYPMPCDVLAKR	8	0	2574.188176	0.0323	0.7100
S[x]ERDTALEKYK	0	0	1338.677880	0.0323	0.3550
QLMTEFVDQVDDVVK[x]YEIDK	14	0	2413.172181	0.0322	0.6450
K[x]HLDAEVQK	0	0	1066.577055	0.0322	0.2900
M[x]GINERK	0	0	846.438129	0.0321	0.2250
MIQDEAQK[x]LHVASDLDALISAALR	7	0	2607.368908	0.0321	0.7700
ADPLDERLSGVVEGIFQK[x]CYAK	17	0	2494.252490	0.0320	0.7050
SGFEK[x]IDLTRIVK	4	0	1504.861253	0.0319	0.4150
GILGIDAALGGQATK[x]LAAEDHK	14	0	2148.153776	0.0318	0.7000
GSDAAPQASK[x]K	9	0	1058.535585	0.0318	0.3500
SVMAPLFLHDK[x]YDGR	10	0	1747.871494	0.0317	0.4750
QGSATVGLVSK[x]THAVLVALK	10	0	1978.157410	0.0315	0.6300
SLPLQIEVANDCIK[x]WAIK	13	0	2097.129144	0.0314	0.5650
SMAIDK[x]DIRWELIAR	5	0	1815.966450	0.0313	0.4700
GLGYPEDAIGKTK[x]LVK	12	0	1687.950789	0.0313	0.5000
S[x]SSDMAYTSMFK	0	0	1353.558028	0.0313	0.3750
DEQIEK[x]IDTVIKLVDHSFDEK	5	0	2500.269580	0.0312	0.6550
VAIK[x]K	3	0	557.390052	0.0310	0.1550
A[x]TTVK	0	0	518.306385	0.0310	0.1550
A[x]TTVKDTMNVDINAIK	0	0	1732.902849	0.0309	0.4950
LK[x]KTLEVLYLK	1	0	1346.853655	0.0309	0.3400
LVARNIPK[x]EIK	7	0	1279.797539	0.0309	0.3400
FSGEK[x]K	4	0	694.364957	0.0308	0.1850
IHLEKVSK[x]QGEIDYEALVK	7	0	2198.194577	0.0308	0.5850
SELVK[x]EFHKDMTLEEAEVLILK	4	0	2600.377016	0.0307	0.6750
AIGSGSEPAK[x]SELVK	9	0	1471.788150	0.0307	0.4600
KTTEEK[x]EATPMEMDEEK	5	0	2024.891743	0.0306	0.5200
EK[x]QNTPVLFDSKEAVLK	1	0	1945.051948	0.0306	0.5200
YSLNSYDFK[x]K	8	0	1263.613496	0.0305	0.3050
K[x]GYQTIELDK	0	0	1193.629146	0.0305	0.3050
LKK[x]TLEVLYLK	2	0	1346.853655	0.0305	0.3350
AANVLAFQSTTK[x]TLALK	11	0	1776.014446	0.0303	0.5150
GTPGYGPLGVLPK[x]VGIRLFNLEPK	12	0	2521.441942	0.0302	0.7250
K[x]LIPIRGTEVEK	0	0	1381.829229	0.0300	0.3600
SQDISINGNSK[x]K	10	0	1289.657479	0.0300	0.3600
K[x]SGNLPDADNSK	0	0	1244.599634	0.0300	0.3600
SSK[x]VYISPK	2	0	1007.565097	0.0300	0.2700
SAK[x]AK	2	0	503.306720	0.0300	0.1500
YEAKAIGSGSEPAK[x]SELVK	13	0	1963.026127	0.0300	0.5700
QTLNK[x]IALDEQIQALK	4	0	1825.030821	0.0300	0.4800
YPGGGPGK[x]TAILPVK	7	0	1453.829229	0.0300	0.4500
K[x]YDK	0	0	552.290736	0.0300	0.1200
K[x]LEK	0	0	516.327120	0.0300	0.1200
K[x]GEK	0	0	460.264524	0.0300	0.1200
NELEKLNFSSLK[x]MK	11	0	1679.891560	0.0296	0.4150
NRTMVEVIPYFAEDLLVLK[x]TDELK	18	0	2835.509082	0.0296	0.7100
LLENDIK[x]VMK	6	0	1201.673984	0.0295	0.2950
LDPAGFYIGYK[x]ATSAGPK	10	0	1854.951515	0.0294	0.5300
QTGQYYGGLK[x]LCVDRR	9	0	1912.957672	0.0294	0.4700
TGPPGPPCGGK[x]FMLK	10	0	1542.768616	0.0293	0.4400
L[x]MTEFVDQVDDVVK	0	0	1636.801747	0.0293	0.4100
K[x]VPDKLIDASTVK	0	0	1412.823808	0.0292	0.3800
K[x]VADLK	0	0	672.416990	0.0292	0.1750
AVDEEMK[x]VRSEDYLPSK	6	0	1994.961812	0.0291	0.4950
VLVK[x]VHPEGK	3	0	1104.665473	0.0290	0.2900
GK[x]SALSTLNGFVEELK	1	0	1691.909318	0.0288	0.4600
MSERDTALEK[x]YK	9	0	1469.718358	0.0288	0.3450
GKYYPLK[x]SMTEK	6	0	1443.743119	0.0288	0.3450
K[x]ANWCDKR	0	0	1076.518495	0.0288	0.2300
EMK[x]K	2	0	534.283541	0.0288	0.1150
VDK[x]PDGTMDYDSMDNIFFAK	2	0	2308.002683	0.0287	0.5750
IAK[x]GAIEKVDDLLTTQAEAK	2	0	2113.162944	0.0287	0.5750
LEEIGVADQYK[x]VSK	10	0	1577.830012	0.0286	0.4000
SLLTGK[x]HAIR	5	0	1094.655970	0.0285	0.2850
G[x]LGYPEDAIGKTKLVK	0	0	1687.950789	0.0284	0.4550
DVEFLHSDK[x]IDTIVK	8	0	1757.919882	0.0283	0.4250
VEFKMGNGK[x]MVEISR	8	0	1723.874862	0.0283	0.4250
QILDCIVNLSEPAK[x]K	13	0	1726.928669	0.0283	0.4250
GTKK[x]SGNLPDADNSK	3	0	1530.763724	0.0283	0.4250
GSDAAPQASK[x]KK	9	0	1186.630541	0.0283	0.3400
NK[x]TDTK	1	0	705.365683	0.0283	0.1700
YK[x]DAYVYSIVAIAR	1	0	1630.871817	0.0282	0.3950
FFYILYFELYK[x]IAQDTLAR	10	0	2413.272097	0.0282	0.5350
IVK[x]SAKAK	2	0	843.554142	0.0281	0.2250
N[x]SSSDMAYTSMFK	0	0	1467.600950	0.0281	0.3650
EIIRTSTSSMTAVPK[x]PLK	14	0	1958.086949	0.0281	0.5050
K[x]DKPK	0	0	614.375128	0.0280	0.1400
DK[x]PKYEPPVPTR	1	0	1425.761546	0.0279	0.3350
ATHEVLKDEVLFNDK[x]PLPIEMK	14	0	2565.351138	0.0277	0.6100
L[x]KGYQTIELDK	0	0	1306.713204	0.0277	0.3050
NLLLQEK[x]GFPTPK	6	0	1483.839792	0.0277	0.3600
G[x]GLGYPEDAIGKTKLVK	0	0	1744.972250	0.0276	0.4700
LGISATALSPEEK[x]KTAGEDAVTLVK	12	0	2527.374374	0.0276	0.6900
SEAAEFEYKNGYPMPCDVLAK[x]R	20	0	2574.188176	0.0275	0.6050
QEYK[x]DDINLDEASAMAVKFLSK	3	0	2514.231087	0.0275	0.6050
HNFVGLFVELSK[x]LLVK	11	0	1842.076651	0.0275	0.4400
K[x]QYSAKAK	0	0	922.523570	0.0275	0.2200
M[x]ATTVKDTMNVDINAIK	0	0	1863.943328	0.0274	0.4650
GTK[x]KSGNLPDADNSK	2	0	1530.763724	0.0273	0.4100
LK[x]GYQTIELDK	1	0	1306.713204	0.0273	0.3000
IDLTRIVK[x]SAK	7	0	1242.765906	0.0273	0.3000
FFEK[x]INVKK	3	0	1151.670224	0.0272	0.2450
SITEFGDTATAKELEAMK[x]LLRPR	17	0	2576.363096	0.0272	0.6250
EFEIIK[x]GVLCQFRR	5	0	1793.960971	0.0271	0.3800
LEEIGVADQYKVSK[x]ILEHK	13	0	2198.194577	0.0271	0.5150
LEEIGVADQYK[x]VSKILEHK	10	0	2198.194577	0.0271	0.5150
K[x]HFEQVINEKHEDALAK	0	0	2035.048591	0.0271	0.4600
ATTVK[x]DTMNVDINAIKK	4	0	1860.997805	0.0271	0.4600
GVLLYGPPGTGK[x]TLLAR	11	0	1711.998405	0.0271	0.4600
RVEFK[x]MGNGK	4	0	1164.607305	0.0270	0.2700
K[x]ILGVAAEDK	0	0	1042.602207	0.0270	0.2700
IIENEQSAEK[x]NAYVINLK	9	0	2075.089784	0.0269	0.4850
FHQLK[x]PTR	4	0	1025.576998	0.0269	0.2150
DQKKDK[x]PK	5	0	985.555594	0.0269	0.2150
AEAK[x]DVAK	3	0	830.449740	0.0269	0.2150
YPLVTHFRFLK[x]TSK	10	0	1735.977279	0.0268	0.3750
EFHK[x]DMTLEEAEVLILK	3	0	2044.054982	0.0268	0.4550
NSTNNTK[x]ERDELEDLSEEDLQLK	6	0	2719.278296	0.0267	0.6150
G[x]VFKNVSGNVLSEIK	0	0	1589.877628	0.0267	0.4000
MATTVKDTMNVDINAIK[x]K	16	0	1992.038284	0.0267	0.4800
FGNRDLVK[x]K	7	0	1075.613774	0.0267	0.2400
SLALTK[x]KDK	5	0	1002.607293	0.0267	0.2400
DTTK[x]NK	3	0	705.365683	0.0267	0.1600
CIDMFIHK[x]SAELYK	7	0	1753.853066	0.0264	0.3700
AVKPTDMEQFAFYK[x]	13	0	1673.812254	0.0264	0.3700
QSRQETQYK[x]IDELVSNNEK	8	0	2308.129407	0.0263	0.5000
NK[x]ISWYTK	1	0	1038.549782	0.0262	0.2100
LGISATALSPEEKK[x]TAGEDAVTLVK	13	0	2527.374374	0.0262	0.6550
SLALTKK[x]DK	6	0	1002.607293	0.0261	0.2350
RFFPYYVYTTVAGIDK[x]EGK	15	0	2253.146903	0.0261	0.4950
HGGYKPTDK[x]HKTDLNHENLK	8	0	2331.171880	0.0260	0.5200
IQYVGK[x]QDPK	5	0	1174.634566	0.0260	0.2600
INVK[x]K	3	0	600.395864	0.0260	0.1300
HFEQVINEK[x]HEDALAK	8	0	1906.953636	0.0259	0.4150
GEIKK[x]AMVNIDTIDNK	4	0	1787.945046	0.0259	0.4150
VDTILLFMPMDESLK[x]VFQALTTIR	14	0	2780.485512	0.0258	0.6200
EK[x]ADAAFLRLVK	1	0	1359.787367	0.0258	0.3100
K[x]TTEEK	0	0	734.380997	0.0258	0.1550
M[x]ATTVK	0	0	649.346864	0.0258	0.1550
GGLGYPEDAIGK[x]TK	11	0	1404.724827	0.0257	0.3600
LK[x]PLIEK	1	0	839.547996	0.0257	0.1800
Q[x]LMTEFVDQVDDVVK	0	0	1764.860319	0.0257	0.3850
ALTCKMPGTLLPGPGK[x]GYIGDPIK	15	0	2483.327901	0.0256	0.6150
LLEK[x]LEIK	3	0	984.621882	0.0256	0.2050
M[x]MGINERK	0	0	977.478607	0.0256	0.2050
NEEGIIEFTK[x]TPNDTQK	9	0	1962.953358	0.0256	0.4350
SELVK[x]EFHK	4	0	1115.597456	0.0256	0.2300
IHSRK[x]MAIDDDINWEELAR	4	0	2311.137804	0.0255	0.4850
HGGYKPTDKHK[x]TDLNHENLK	10	0	2331.171880	0.0255	0.5100
SMRYPMDAHK[x]SELEGVEEAR	9	0	2334.073155	0.0255	0.5100
NK[x]ELISVSAASKILSNITYSYK	1	0	2428.321223	0.0255	0.5600
TK[x]DAVVLGVEK	1	0	1157.665530	0.0255	0.2800
GGDEWK[x]IEPLKLK	5	0	1511.834706	0.0254	0.3300
GVLLYGPPGTGK[x]TMLVK	11	0	1729.979978	0.0253	0.4300
LGSSEVEQVQLVVDGVK[x]LMVEMEK	16	0	2645.365461	0.0252	0.6050
V[x]SPTGQITSTSARSGKK	0	0	1703.916525	0.0250	0.4250
TDTK[x]TIEAITFK	3	0	1366.734330	0.0250	0.3000
AAK[x]ASRGAATIK	2	0	1143.672345	0.0250	0.3000
DGIVLAAEK[x]K	8	0	1042.602207	0.0250	0.2500
SFEQK[x]VMK	4	0	995.510954	0.0250	0.2000
K[x]ARQAAK	0	0	771.471479	0.0250	0.1750
K[x]LRDK	0	0	658.412573	0.0250	0.1250
M[x]TDK	0	0	493.220610	0.0250	0.1000
ALERQLEMLDLQEGFIK[x]EDCK	16	0	2564.261336	0.0250	0.5250
EAEAAK[x]DEQIEKIDTVIK	5	0	2029.057817	0.0250	0.4500
VSK[x]ILEHKEIMLR	2	0	1594.922802	0.0250	0.3250
FMLKLGVK[x]R	7	0	1090.668450	0.0250	0.2250
SDINAHK[x]SQLFAGAAPNNHLEEWLK	6	0	2789.388396	0.0248	0.6200
GQAQSGNFSNFGDGANGDNKK[x]DQK	20	0	2483.106041	0.0248	0.5950
ILGVVEGQFSRPAK[x]LNDPEDK	13	0	2311.217099	0.0248	0.5200
IVAFVGSPIVEDEK[x]NLIRLAK	13	0	2310.331003	0.0248	0.5200
SSEQANLYERK[x]TLVAHAVLK	10	0	2256.222519	0.0247	0.4950
EK[x]TSNNTNRTNSTDEK	1	0	1837.840123	0.0247	0.3950
TDNHLSSTLEK[x]LSFK	10	0	1718.883832	0.0247	0.3700
NLTDETK[x]NKHCLIK	6	0	1712.887868	0.0246	0.3450
FFEKEDVQSLK[x]LK	10	0	1609.871482	0.0246	0.3200
KDK[x]PKYEPPVPTR	2	0	1553.856502	0.0246	0.3200
WNSK[x]VDKPDGTMDYDSMDNIFFAK	3	0	2823.251891	0.0246	0.5900
KTELFK[x]ASTSAK	5	0	1309.724101	0.0246	0.2950
HYYSLRINYK[x]K	9	0	1483.793513	0.0245	0.2700
HK[x]TDLNHENLK	1	0	1347.689447	0.0245	0.2700
HKTPDK[x]GYGHR	5	0	1294.653005	0.0245	0.2700
K[x]NTEDIEMTA	0	0	1150.517549	0.0245	0.2450
TDLNHENLK[x]GGDDLDPNYVLSSRVR	8	0	2826.389513	0.0244	0.6100
LAYVYADMRVVGQLLEK[x]LKPLIEK	16	0	2788.592357	0.0244	0.5850
NEEEPTK[x]K	6	0	973.471593	0.0244	0.1950
GK[x]VVIDAFRLINPSTLMMGQEPR	1	0	2571.366408	0.0243	0.5600
QMVEERVLK[x]LTLEAMDLEIVEK	8	0	2615.391282	0.0243	0.5350
EKVLK[x]TK	4	0	844.538158	0.0243	0.1700
DIGKVVDK[x]CFGIK	7	0	1477.796212	0.0242	0.3150
K[x]GYQTIELDKK	0	0	1321.724101	0.0241	0.2650
GMALGSANEK[x]IEASK	9	0	1504.755469	0.0240	0.3600
YEAK[x]AIGSGSEPAKSELVK	3	0	1963.026127	0.0239	0.4550
SYATGPYARELAAIK[x]EDTEAVLK	14	0	2495.290650	0.0239	0.5500
RQTLNK[x]IALDEQIQALK	5	0	1981.131923	0.0238	0.4050
AIEGK[x]IAR	4	0	856.513006	0.0237	0.1900
G[x]VFK	0	0	449.263798	0.0237	0.0950
KSGFEK[x]IDLTR	5	0	1292.708787	0.0236	0.2600
FK[x]LNVYK	1	0	910.527595	0.0236	0.1650
GGNMK[x]EVFRR	4	0	1192.613451	0.0235	0.2350
KDKPK[x]YEPPVPTR	4	0	1553.856502	0.0235	0.3050
QETQYK[x]IDELVSNNEK	5	0	1936.937709	0.0234	0.3750
LGDGVLRPYK[x]VGVILESQR	9	0	2098.189768	0.0234	0.4450
MNLGEDVNLEELIQCK[x]DDLSGAEIK	15	0	2832.351989	0.0234	0.5850
HK[x]FQDILLGAGQAIK	1	0	1637.925245	0.0233	0.3500
FIK[x]HADATCVHR	2	0	1453.724781	0.0233	0.2800
IK[x]ILFSDVK	1	0	1061.648429	0.0233	0.2100
SITEFGDTATAK[x]ELEAMKLLRPR	11	0	2576.363096	0.0233	0.5350
FK[x]ELQPFIVQMAEQALDIEK	1	0	2376.239807	0.0233	0.4650
SELVKEFHK[x]DMTLEEAEVLILK	8	0	2600.377016	0.0232	0.5100
EIK[x]PNIRVALR	2	0	1307.803685	0.0232	0.2550
ITTDAFTSAGERHIEVGDSVLVK[x]IITK	22	0	2899.565345	0.0231	0.6250
LSVEALNSLTGEFK[x]GK	13	0	1691.909318	0.0231	0.3700
ELLVK[x]ASK	4	0	886.548722	0.0231	0.1850
SLDK[x]QMVEERVLK	3	0	1573.849698	0.0231	0.3000
LSGVVEGIFQK[x]CYAK	10	0	1697.880996	0.0230	0.3450
SGVKLENVK[x]IYADLK	8	0	1675.950788	0.0230	0.3450
INYK[x]K	3	0	664.390778	0.0230	0.1150
K[x]NEEK	0	0	646.328572	0.0230	0.1150
VK[x]LEK	1	0	615.395529	0.0230	0.1150
K[x]NVPK	0	0	584.364565	0.0230	0.1150
GILLYGPPGTGK[x]TLLAR	11	0	1726.014054	0.0229	0.3900
AELDKIGLSK[x]IR	9	0	1341.797930	0.0229	0.2750
LAAPQLVQMFIGDGAK[x]LVRDAFALAK	15	0	2742.525343	0.0229	0.5950
TLASLQK[x]RTHALENTFLPSNSAR	6	0	2554.361457	0.0228	0.5250
QVK[x]LLFIEK	2	0	1116.690625	0.0228	0.2050
LEK[x]GQSIDDMIPAQK	2	0	1671.850090	0.0227	0.3400
CIDMFIHK[x]SAELYKNPK	7	0	2093.043703	0.0226	0.3850
VLNK[x]GDSGEMSLQKLFK	3	0	1893.002891	0.0226	0.3850
QDIMFELGLLQERLAEK[x]WR	16	0	2374.246622	0.0226	0.4300
HKFQDILLGAGQAIK[x]AGNR	14	0	2036.127841	0.0226	0.4300
SIK[x]GYTLPPHCSRGER	2	0	1856.931459	0.0225	0.3600
VVDK[x]DGIREINI	3	0	1369.756460	0.0225	0.2700
YK[x]DGVILAADSR	1	0	1306.688051	0.0225	0.2700
VMCK[x]NK	3	0	778.382925	0.0225	0.1350
IVK[x]SAK	2	0	644.422076	0.0225	0.1350
NCK[x]K	2	0	548.274037	0.0225	0.0900
IDK[x]K	2	0	502.311471	0.0225	0.0900
LIK[x]K	2	0	500.368591	0.0225	0.0900
NK[x]LDPYWNQLIVAGVDGENK	1	0	2272.148690	0.0225	0.4500
ELISVSAASK[x]ILSNITYSYK	9	0	2186.183345	0.0225	0.4500
M[x]FMTRSEYDR	0	0	1334.574681	0.0225	0.2250
ENQEK[x]ISNNK	4	0	1202.589070	0.0225	0.2250
GAIEK[x]VDDLLTTQAEAK	4	0	1800.946820	0.0224	0.3800
GSLEK[x]NWKEEYLR	4	0	1650.836493	0.0223	0.2900
ASK[x]VLELRAELDK	2	0	1470.840518	0.0223	0.2900
FAELQK[x]SLNNLNTIDIDANLEK	5	0	2502.296462	0.0223	0.4900
IWKVMCK[x]NK	6	0	1205.641245	0.0222	0.2000
SGVK[x]LENVK	3	0	972.560345	0.0222	0.2000
V[x]GVFKNVSGNVLSEIK	0	0	1688.946037	0.0222	0.3550
LSVEALNSLTGEFK[x]GKYYPLK	13	0	2356.267737	0.0221	0.4650
SLK[x]DECK	2	0	878.416723	0.0221	0.1550
IIYSDIDVDPVKPEHVGK[x]VVLK	17	0	2462.378342	0.0220	0.4850
SELQDK[x]SSQQGVEGVLIILK	5	0	2170.184405	0.0220	0.4400
IMK[x]LCFDELK	2	0	1295.661702	0.0220	0.2200
ILEHK[x]EIMLR	4	0	1280.727413	0.0220	0.2200
SGKK[x]R	3	0	574.355062	0.0220	0.1100
SITEFGDTATAK[x]ELEAMK	11	0	1940.940017	0.0219	0.3950
EVAEADIASK[x]DLEETDERSLALTK	9	0	2632.307808	0.0219	0.5250
SGNLPDADNSK[x]SDISK	10	0	1646.774679	0.0219	0.3500
YK[x]EDTALR	1	0	994.508312	0.0219	0.1750
DTALEK[x]YK	5	0	966.502166	0.0219	0.1750
ENMTQEEAVEFLK[x]NAVALAMER	12	0	2522.214389	0.0218	0.4800
TEPK[x]AVDEEMK	3	0	1275.601607	0.0218	0.2400
SFLELTEVWGK[x]PQK	10	0	1660.882380	0.0218	0.3050
K[x]TTEEKEATPMEMDEEK	0	0	2024.891743	0.0218	0.3700
I[x]AIVVNQNWYCANTKYVTGPKNK	0	0	2680.379413	0.0217	0.5000
AVNARALTCK[x]MPGTLLPGPGK	9	0	2151.165540	0.0217	0.4550
LISGK[x]LDEARELLVK	4	0	1682.992985	0.0217	0.3250
LK[x]GYQTIELDKK	1	0	1434.808159	0.0217	0.2600
RGGDEWK[x]IEPLK	6	0	1426.756795	0.0217	0.2600
TMGK[x]NK	3	0	677.353010	0.0217	0.1300
YYKPDLTIDEAVRIMK[x]LCFDELK	15	0	2859.454938	0.0215	0.4950
IAKGAIEK[x]VDDLLTTQAEAK	7	0	2113.162944	0.0215	0.4300
TLALK[x]YPGGGPGKTAILPVK	4	0	1980.177084	0.0215	0.4300
K[x]AMVNIDTIDNKVATTM	0	0	1863.943328	0.0215	0.3650
RFK[x]ELQPFIVQMAEQALDIEK	2	0	2532.340909	0.0214	0.4500
IDPSVTMMQVEEK[x]PDVTYGDVGGCK	12	0	2754.254924	0.0214	0.5350
S[x]RQETQYKIDELVSNNEK	0	0	2180.070835	0.0214	0.3850
LGVKPPKGCLMFGPPGTGK[x]TLLAR	18	0	2494.391501	0.0213	0.5100
SATPFRK[x]INVLNFPSANFSK	6	0	2237.195580	0.0213	0.4250
GEIK[x]KAMVNIDTIDNK	3	0	1787.945046	0.0213	0.3400
RMK[x]K	2	0	561.342056	0.0213	0.0850
YDK[x]K	2	0	552.290736	0.0213	0.0850
DQK[x]K	2	0	517.285985	0.0213	0.0850
ELK[x]K	2	0	516.327120	0.0213	0.0850
DK[x]PK	1	0	486.280173	0.0213	0.0850
DISSKSPSGNDALNDK[x]K	15	0	1774.869635	0.0212	0.3600
NK[x]PDERFNTGVVNVRVLIDCNK	1	0	2586.333526	0.0211	0.4650
HHFYAK[x]IDRPAQVISFKK	5	0	2184.195523	0.0211	0.3800
YEALSK[x]HIIMFDCK	5	0	1753.853066	0.0211	0.2950
NKTDTK[x]TIEAITFK	5	0	1608.872208	0.0211	0.2950
K[x]PTSELAIGASLEK	0	0	1442.797987	0.0211	0.2950
QILDCIVNLSEPAK[x]KSGFEK	13	0	2275.188107	0.0210	0.4200
VMCK[x]NKTDTK	3	0	1223.600166	0.0210	0.2100
Q[x]YTVGQGYTK	0	0	1143.555986	0.0210	0.2100
DRLK[x]K	3	0	658.412573	0.0210	0.1050
SGK[x]KR	2	0	574.355062	0.0210	0.1050
VGVILESQRAANVLAFQSTTK[x]TLALK	20	0	2757.575126	0.0210	0.5450
DDLSGAEIK[x]AIVSEAGLLALR	8	0	2140.173842	0.0210	0.4400
S[x]PTGQITSTSARSGKK	0	0	1604.848116	0.0209	0.3350
WK[x]TLSK	1	0	761.443537	0.0208	0.1250
VVLK[x]NK	3	0	699.464272	0.0208	0.1250
DAVK[x]EAARILYATHDEENNK	3	0	2286.123929	0.0207	0.4150
RNK[x]LDPYWNQLIVAGVDGENK	2	0	2428.249792	0.0207	0.4350
LAQFEK[x]EEYVSDPK	5	0	1681.819840	0.0207	0.2900
MK[x]SLSEQYTERVQNEVTLSPEQLR	1	0	2864.433683	0.0206	0.4950
VLNKGDSGEMSLQK[x]LFK	13	0	1893.002891	0.0206	0.3500
F[x]MTRSEYDR	0	0	1203.534202	0.0206	0.1850
KINVK[x]FFEK	4	0	1151.670224	0.0206	0.1850
K[x]QMSYMLAR	0	0	1126.562665	0.0206	0.1850
LK[x]ESQLVDK	1	0	1058.597121	0.0206	0.1850
KVNQIESQMAMAEK[x]LIQIR	13	0	2229.197231	0.0205	0.3900
YQK[x]DEEWPPK	2	0	1318.619308	0.0205	0.2050
SAQEILCNEPVETYGSFDLK[x]EK	19	0	2556.205265	0.0205	0.4500
ELEAMK[x]LLRPR	5	0	1354.775421	0.0205	0.2250
AAITGK[x]PDPWQTSLAFYYSGVGK	5	0	2456.237499	0.0204	0.4700
IIYSDIDVDPVK[x]PEHVGKVVLKNK	11	0	2704.516220	0.0204	0.4900
DNSSDLQK[x]LLMK	7	0	1390.712547	0.0204	0.2450
AVK[x]PTDMEQFAFYK	2	0	1673.812254	0.0204	0.2850
VTQKK[x]PPVQPLAYK	4	0	1595.939834	0.0204	0.2850
VIDGSRPVNRNK[x]LLK	11	0	1708.010698	0.0203	0.3050
IRIAYASVVYIADK[x]YK	13	0	1872.050830	0.0203	0.3250
GNAK[x]FGDGIQIAQLALK	3	0	1742.967833	0.0203	0.3450
SRQETQYK[x]IDELVSNNEK	7	0	2180.070835	0.0203	0.3650
DEPEETDVNK[x]YQKDEEWPPK	9	0	2475.107668	0.0203	0.4050
QILDCIVNLSEPAKK[x]SGFEK	14	0	2275.188107	0.0203	0.4050
LNYKPEEEYPDLSK[x]HNNHMAK	13	0	2556.206604	0.0202	0.4250
WNSKVDK[x]PDGTMDYDSMDNIFFAK	6	0	2823.251891	0.0202	0.4850
ASLLTREDLTDEEK[x]AASIAVEDEK	13	0	2632.307808	0.0202	0.4850
ALTCK[x]MPGTLLPGPGKGYIGDPIK	4	0	2483.327901	0.0202	0.4850
LAEFDK[x]AIEDAQELNGEHEILEAMK	5	0	2842.369357	0.0202	0.5050
LGSSEVEQVQLVVDGVKLMVEMEK[x]K	23	0	2773.460417	0.0202	0.5050
MPIDFKGFICK[x]VVDK	10	0	1795.936398	0.0200	0.3000
K[x]VTSKLLEQEESAEK	0	0	1717.909710	0.0200	0.3000
RLMSK[x]VAEK	4	0	1060.606245	0.0200	0.1800
SFLVWVNEEDHLRVISMEK[x]GGNMK	18	0	2817.394072	0.0200	0.4800
ENRESQDYLNLVQALAETNVK[x]DEK	20	0	2805.377946	0.0200	0.4800
GQAQSGNFSNFGDGANGDNK[x]K	19	0	2111.925576	0.0200	0.4200
CVVHLNDASVAAK[x]LLMK	12	0	1868.001115	0.0200	0.3400
K[x]LEKGQSIDDMIPAQK	0	0	1799.945046	0.0200	0.3200
SNPVFAENDEK[x]GEK	10	0	1562.721193	0.0200	0.2800
L[x]KGYQTIELDKK	0	0	1434.808159	0.0200	0.2400
DWNACKK[x]ELLK	6	0	1403.723052	0.0200	0.2200
DWNACK[x]KELLK	5	0	1403.723052	0.0200	0.2200
DTMNVDINAIK[x]K	10	0	1360.701983	0.0200	0.2400
IQYVGK[x]QDPKK	5	0	1302.729522	0.0200	0.2200
GSNDDEMK[x]IDK	7	0	1250.544822	0.0200	0.2200
IHLEK[x]VSK	4	0	952.570517	0.0200	0.1600
ENEQK[x]IK	4	0	887.471202	0.0200	0.1400
K[x]NRLK	0	0	657.428557	0.0200	0.1000
RFK[x]K	2	0	577.369985	0.0200	0.0800
K[x]DQK	0	0	517.285985	0.0200	0.0800
K[x]SLK	0	0	474.316557	0.0200	0.0800
TK[x]LQDGSTDMQLTLMSIVHVPYK	1	0	2604.329020	0.0198	0.4550
QDLADATVETLKAIEGK[x]IAR	16	0	2141.169090	0.0198	0.3950
Q[x]SRQETQYKIDELVSNNEK	0	0	2308.129407	0.0197	0.3750
M[x]EQKPEVDYSEKFAELQK	0	0	2198.056433	0.0197	0.3550
DISSK[x]SPSGNDALNDKK	4	0	1774.869635	0.0197	0.3350
SLPPEEYDEK[x]LYNK	9	0	1723.830403	0.0196	0.2750
SLLTGK[x]HAIRYAGR	5	0	1541.878966	0.0196	0.2750
LGISATALSPEEK[x]K	12	0	1442.797987	0.0196	0.2750
NCK[x]ADAGITIAPR	2	0	1385.708463	0.0196	0.2550
GLGYPEDAIGK[x]TK	10	0	1347.703366	0.0196	0.2550
Q[x]IAIVVNQNWYCANTKYVTGPKNK	0	0	2808.437985	0.0196	0.4700
ELEAMK[x]LLRPRK	5	0	1482.870377	0.0196	0.2350
DKPK[x]YEPPVPTR	3	0	1425.761546	0.0196	0.2350
EVLNK[x]GVSKDEK	4	0	1344.724827	0.0196	0.2350
M[x]TEVLKTNVLQSNENIVQYYTQK	0	0	2742.389700	0.0196	0.4500
DFSK[x]TLPPELKGEALGNSEHIR	3	0	2437.260021	0.0195	0.4300
KGYQTIELDK[x]K	9	0	1321.724101	0.0195	0.2150
ETLIFK[x]CIDMFIHKSAELYK	5	0	2485.274807	0.0195	0.3900
S[x]SSDMAYTSMFKGNQKVVK	0	0	2107.007711	0.0195	0.3700
EALEK[x]TEEK	4	0	1075.539667	0.0194	0.1750
K[x]IFTIHTSK	0	0	1073.623277	0.0194	0.1750
GSQVSEFIDTESFAPTITVQSK[x]LSNR	21	0	2840.419082	0.0194	0.5050
SLQSVGQIIGEVLK[x]QLDSERFIVK	13	0	2685.506382	0.0194	0.4650
M[x]STLDLNHLADLYDRK	0	0	1903.946106	0.0194	0.3100
NK[x]TDTKTIEAITFK	1	0	1608.872208	0.0193	0.2700
ASK[x]GSNDDEMKIDK	2	0	1536.708913	0.0193	0.2700
TGPPGPPCGGKFMLK[x]LGVK	14	0	1940.037500	0.0192	0.3650
NKVLVK[x]VHPEGK	5	0	1346.803351	0.0192	0.2300
K[x]SGFEK	0	0	694.364957	0.0192	0.1150
ATK[x]QSK	2	0	661.375854	0.0192	0.1150
SLNNLNTIDIDANLEK[x]LLIFEK	15	0	2529.368896	0.0191	0.4200
KLEK[x]GQSIDDMIPAQK	3	0	1799.945046	0.0191	0.3050
TTSNICHRLNADVLGQLIK[x]K	18	0	2280.237118	0.0190	0.3800
HIEVGDSVLVK[x]IITK	10	0	1649.971524	0.0190	0.2850
K[x]GAVEYEIYK	0	0	1198.623334	0.0190	0.1900
LMTEFVDQVDDVVK[x]YEIDK	13	0	2285.113610	0.0189	0.3600
L[x]MTEFVDQVDDVVKYEIDK	0	0	2285.113610	0.0189	0.3600
ERDCTAYNIYDK[x]NK	11	0	1788.810014	0.0189	0.2650
S[x]FLELTEVWGKPQK	0	0	1660.882380	0.0189	0.2650
NCACVISQK[x]KVPDK	8	0	1645.827913	0.0189	0.2650
K[x]INVLNFPSANFSK	0	0	1577.856502	0.0189	0.2650
AK[x]NPMFALSRLQQSLQVNAHDR	1	0	2523.312735	0.0189	0.4150
ALSSLK[x]YMLLSQIMLNSVSEVK	5	0	2453.327233	0.0189	0.4150
VPEDIFK[x]THLEVARTGLGASGVYSAK	6	0	2744.449598	0.0188	0.4900
LSVEALNSLTGEFKGK[x]YYPLK	15	0	2356.267737	0.0188	0.3950
EIK[x]IIYSDIDVDPVKPEHVGKVVLK	2	0	2832.599943	0.0188	0.4700
LLREEIQLLQEPGSYVGEVIK[x]TMGK	20	0	2829.530877	0.0188	0.4700
ITTGDRLILTENIK[x]TK	13	0	1815.046470	0.0188	0.3000
QSK[x]YTYDR	2	0	1059.498475	0.0188	0.1500
K[x]REAEAAK	0	0	901.498083	0.0188	0.1500
K[x]CIK	0	0	547.315173	0.0188	0.0750
K[x]LFK	0	0	534.352941	0.0188	0.0750
E[x]MKK	0	0	534.283541	0.0188	0.0750
Q[x]EMK	0	0	534.247157	0.0188	0.0750
M[x]PPK	0	0	471.251517	0.0188	0.0750
M[x]SSK	0	0	451.210047	0.0188	0.0750
AQIK[x]ILYVNNAK	3	0	1373.803016	0.0187	0.2250
TTLFK[x]SELAQSK	4	0	1351.734665	0.0187	0.2250
DIK[x]VIMATNRISDLDPALIRPGR	2	0	2563.426696	0.0187	0.4300
SSKDISSK[x]SPSGNDALNDK	7	0	1948.933683	0.0187	0.3550
S[x]TLDLNHLADLYDRK	0	0	1772.905627	0.0187	0.2800
IDK[x]EDMGSNDK	2	0	1250.544822	0.0186	0.2050
GVVALVEDK[x]TK	8	0	1157.665530	0.0186	0.2050
NELEK[x]LNFSSLKMK	4	0	1679.891560	0.0186	0.2600
IDKEDMGSNDK[x]ASK	10	0	1536.708913	0.0186	0.2600
LCIHK[x]NK	4	0	911.501059	0.0186	0.1300
GK[x]YYPLK	1	0	867.485399	0.0186	0.1300
KVADLK[x]K	5	0	800.511946	0.0186	0.1300
QYSAK[x]AK	4	0	794.428614	0.0186	0.1300
FAASK[x]EK	4	0	779.417716	0.0186	0.1300
SIAEK[x]MNGASGAELKGVCTEAGMFALR	4	0	2797.355969	0.0185	0.5000
TEDDIK[x]SLQSVGQIIGEVLK	5	0	2171.168421	0.0185	0.3700
EERFK[x]LNVYK	4	0	1324.713873	0.0185	0.1850
DLK[x]LKWSDER	2	0	1288.677488	0.0185	0.1850
SETMK[x]YYLPK	4	0	1258.626702	0.0185	0.1850
LKESQLVDK[x]FFEK	8	0	1609.871482	0.0185	0.2400
WK[x]VETQEAAVVDYPDR	1	0	1904.926754	0.0184	0.2950
VGVFK[x]NVSGNVLSEIK	4	0	1688.946037	0.0184	0.2950
T[x]EVLKTNVLQSNENIVQYYTQK	0	0	2611.349222	0.0184	0.4050
FLSK[x]TLDSNSLTHEK	3	0	1718.883832	0.0183	0.2750
GVFK[x]NVSGNVLSEIK	3	0	1589.877628	0.0183	0.2750
Y[x]TVGQGYTK	0	0	1015.497414	0.0183	0.1650
YYLPK[x]GKSALSTLNGFVEELK	4	0	2356.267737	0.0183	0.3850
KIDK[x]EDMGSNDK	3	0	1378.639778	0.0183	0.2200
M[x]SGYDR	0	0	727.295891	0.0183	0.1100
K[x]QYSAK	0	0	723.391504	0.0183	0.1100
KAMVNIDTIDNK[x]VATTM	11	0	1863.943328	0.0182	0.3100
LYFYYILFFEK[x]CNR	10	0	1974.970140	0.0182	0.2550
HK[x]TPDKGYGHR	1	0	1294.653005	0.0182	0.2000
IVAFDQLVK[x]EK	8	0	1288.739025	0.0182	0.2000
DFSK[x]TLPPELK	3	0	1273.691742	0.0182	0.2000
S[x]RQETQYK	0	0	1038.509372	0.0181	0.1450
EASK[x]TLSK	3	0	862.475953	0.0181	0.1450
MSSK[x]SSLELANNAVKSNDIEK	3	0	2264.131715	0.0181	0.3800
EDK[x]EGVVNTIAFAIRLTGDTNGALDK	2	0	2746.413605	0.0181	0.4700
QDPK[x]KHLDAEVQK	3	0	1534.810280	0.0181	0.2350
GGDEWKIEPLK[x]LK	10	0	1511.834706	0.0181	0.2350
VAMLYAYDRIK[x]ILFSDVK	10	0	2144.170281	0.0181	0.3250
RLAEGESEEVK[x]AYMDPHR	10	0	2116.000652	0.0181	0.3250
NK[x]PGVYTKVCNYVNWIQQTIAAN	1	0	2680.343029	0.0180	0.4150
KGINIDQSSNSK[x]DPEEEAEMMTK	11	0	2580.168225	0.0180	0.4150
DCIVLGADTRATAGPIIADK[x]NCK	19	0	2458.230705	0.0180	0.4150
LDDMSLIK[x]EDCEAATDPLLK	7	0	2276.091491	0.0180	0.3600
N[x]SSSDMAYTSMFKGNQKVVK	0	0	2221.050634	0.0180	0.3600
AIDLYK[x]EVLNKGVSK	5	0	1675.950788	0.0180	0.2700
AEAKDVAK[x]MK	7	0	1089.585175	0.0180	0.1800
K[x]INVK	0	0	600.395864	0.0180	0.0900
RK[x]GTK	1	0	588.370711	0.0180	0.0900
EK[x]ASK	1	0	561.312197	0.0180	0.0900
ENRHNDLAQLVQQSRPLMANFSK[x]AK	22	0	2894.493201	0.0180	0.4500
KLMELFISK[x]SNSDDPASFTSINNYK	8	0	2848.395178	0.0180	0.4500
VIAGLVATNGAVGLK[x]YYEENSLTSK	14	0	2596.374708	0.0180	0.4500
ATDGVVLATEKK[x]PTSELAIGASLEK	11	0	2527.374374	0.0180	0.4500
ATDGVVLATEK[x]KPTSELAIGASLEK	10	0	2527.374374	0.0180	0.4500
ATTVKDTMNVDINAIK[x]K	15	0	1860.997805	0.0179	0.3050
SDYYMASTYTK[x]K	10	0	1456.654367	0.0179	0.2150
SNDIEK[x]AIDLYK	5	0	1407.724493	0.0179	0.2150
LMGQINK[x]MPLLQSSVALLGQK	6	0	2268.269665	0.0179	0.3750
HIIMFDCK[x]ILEFTK	7	0	1793.920748	0.0179	0.2500
VLSNYMK[x]QEALSSK	6	0	1596.818066	0.0179	0.2500
TGIATMLTRGEIK[x]K	12	0	1517.859870	0.0179	0.2500
VLK[x]LTLEAMDLEIVEK	2	0	1843.037546	0.0178	0.2850
LTQLLSQIK[x]EEQGDIK	8	0	1842.009751	0.0178	0.2850
LVSK[x]TSFLTNASNNLAIRYQYYLGR	3	0	2891.529239	0.0178	0.4450
SK[x]RSIGISDALQMAADAQPAVGLAR	1	0	2525.338279	0.0178	0.4450
Q[x]SRQETQYK	0	0	1166.567944	0.0178	0.1600
LQMSAMYK[x]K	7	0	1098.556519	0.0178	0.1600
NKELISVSAASK[x]ILSNITYSYK	11	0	2428.321223	0.0177	0.3900
AAREYLEK[x]NWK	7	0	1406.730582	0.0177	0.1950
K[x]EVAEADIASK	0	0	1159.608411	0.0177	0.1950
P[x]FGNTHNKFKLNYKPEEEYPDLSK	0	0	2894.423777	0.0177	0.4250
NEDDIEDIAALWMK[x]R	13	0	1817.861714	0.0177	0.2650
AVYMGLK[x]AFESCSNDEALR	6	0	2159.997873	0.0176	0.3350
TGPPGPPCGGK[x]FMLKLGVK	10	0	1940.037500	0.0176	0.3350
CTKIIENEQSAEK[x]NAYVINLK	12	0	2464.263053	0.0176	0.3700
QTTSNLGHINK[x]PSIQALIHGLGR	10	0	2454.345417	0.0176	0.4050
YACKILGVVEGQFSRPAK[x]LNDPEDK	17	0	2833.443128	0.0176	0.4400
DDGLEDDMPALADEEFEK[x]MDRR	17	0	2596.105628	0.0175	0.3850
LSFK[x]SIADVADMLEANDK	3	0	1965.971650	0.0175	0.3150
KYIPNPVLVIIDVK[x]PK	13	0	1835.128350	0.0175	0.2800
Q[x]DYDLVRSLESQIR	0	0	1720.874329	0.0175	0.2450
VAIKK[x]GAVEYEIYK	4	0	1609.907866	0.0175	0.2450
GYARAIHK[x]LGSTLK	7	0	1513.872820	0.0175	0.2450
SLLAHK[x]GGHVVR	5	0	1272.741423	0.0175	0.2100
SPSGNDALNDK[x]K	10	0	1244.599634	0.0175	0.2100
VMCKNK[x]TDTK	5	0	1223.600166	0.0175	0.1750
AEAK[x]DVAKMK	3	0	1089.585175	0.0175	0.1750
AIHK[x]LGSTLK	3	0	1066.649824	0.0175	0.1750
EAEAARK[x]K	6	0	901.498083	0.0175	0.1400
NK[x]GTMK	1	0	677.353010	0.0175	0.1050
SAK[x]GTK	2	0	590.338744	0.0175	0.1050
K[x]MRK	0	0	561.342056	0.0175	0.0700
EYGEASTSQLGPIAEDIQIK[x]LDK	19	0	2504.264495	0.0174	0.4000
ILYVNNAK[x]SQEEAIENIKCTR	7	0	2492.269200	0.0174	0.3650
S[x]INFCMDMDLSACILNASK	0	0	2188.962413	0.0174	0.3300
VFHPITK[x]AVILSDTKPVDK	6	0	2107.204023	0.0174	0.3300
S[x]GYDRALSVFSPDGR	0	0	1625.779708	0.0173	0.2600
EIINRDIGK[x]VVDK	8	0	1497.851416	0.0173	0.2250
EK[x]ASKGSNDDEMK	1	0	1437.640504	0.0173	0.2250
DFLDAVQK[x]VVK	7	0	1260.707726	0.0173	0.1900
LFNLEPK[x]ILEEVPLRELR	6	0	2207.267680	0.0172	0.3100
YPMDAHK[x]SELEGVEEARR	6	0	2116.000652	0.0172	0.3100
EDLTDEEK[x]AASIAVEDEK	7	0	1990.921782	0.0172	0.3100
LVSK[x]TSFLTNASNNLAIR	3	0	1948.074078	0.0172	0.3100
IDKK[x]TTEEK	3	0	1090.586949	0.0172	0.1550
VTDK[x]LTQLTDNIWCCR	3	0	2021.966182	0.0172	0.2750
YYLPKGK[x]SALSTLNGFVEELK	6	0	2356.267737	0.0171	0.3600
ASKGSNDDEMK[x]IDK	10	0	1536.708913	0.0171	0.2400
ENAINK[x]K	5	0	815.450075	0.0171	0.1200
EAVLK[x]LK	4	0	799.516697	0.0171	0.1200
GVSK[x]DEK	3	0	761.391895	0.0171	0.1200
LLSSAK[x]K	5	0	745.469750	0.0171	0.1200
ATAIGK[x]SSTAAK	5	0	1104.613831	0.0171	0.2050
EQKPEVDYSEK[x]FAELQK	10	0	2067.015955	0.0171	0.2900
HTVIK[x]TGLRMISLSYSR	4	0	1961.087952	0.0171	0.2900
KSQNVQEQLNEWGSNITELLGK[x]LEK	21	0	2884.492911	0.0170	0.4250
T[x]VYQISELESLLRSSHIITK	0	0	2316.268797	0.0170	0.3400
FNLMVICK[x]DK	7	0	1266.646388	0.0170	0.1700
NK[x]LLKVTVSK	1	0	1128.722984	0.0170	0.1700
GEIK[x]K	3	0	573.348581	0.0170	0.0850
VSTK[x]K	3	0	561.348581	0.0170	0.0850
IDTVIK[x]LVDHSFDEK	5	0	1757.919882	0.0170	0.2550
LLK[x]PRVNNRIGSVDR	2	0	1736.016844	0.0170	0.2550
VVDASIVSK[x]ALGNFVASVLARLALTKPK	8	0	2866.700654	0.0170	0.4750
LMGQINKMPLLQSSVALLGQK[x]IR	20	0	2537.454825	0.0170	0.3900
QDPKK[x]HLDAEVQK	4	0	1534.810280	0.0169	0.2200
HIEVGDSVLVKIITK[x]EGVETR	14	0	2321.295344	0.0169	0.3550
VGIK[x]PPKGVLLYGPPGTGKTLLAR	3	0	2431.467763	0.0169	0.4050
DISSK[x]SPSGNDALNDK	4	0	1646.774679	0.0169	0.2700
VSK[x]ILEHK	2	0	952.570517	0.0169	0.1350
QLADYK[x]AFEDSLRAIANHEQAR	5	0	2545.267228	0.0168	0.3700
E[x]QKPEVDYSEK	0	0	1350.630263	0.0168	0.1850
M[x]PFGNTHNKFK	0	0	1319.644415	0.0168	0.1850
YLSENPKTSASIDFDSNFLNSMIK[x]K	23	0	2848.395178	0.0168	0.4200
YEYQKLK[x]ESQLVDK	6	0	1769.919882	0.0168	0.2350
AVNIAFTQDQLLK[x]R	12	0	1615.904510	0.0168	0.2350
VLNKGDSGEMSLQKLFK[x]	16	0	1893.002891	0.0168	0.2850
RTLDQIAAK[x]LYFYYILFFEK	8	0	2541.367053	0.0168	0.3350
DVCIK[x]LGLDSEESAEYIVAK	4	0	2238.108857	0.0168	0.3350
S[x]SKSSLELANNAVKSNDIEK	0	0	2133.091236	0.0168	0.3350
AVEKLSVEALNSLTGEFK[x]GK	17	0	2119.152381	0.0168	0.3350
LFQVEYAIEAIK[x]LGSTAIGVKTK	11	0	2478.409640	0.0167	0.3850
QEYK[x]DDINLDEASAMAVK	3	0	2038.951640	0.0167	0.3000
IFRQK[x]SLEK	4	0	1147.671285	0.0167	0.1500
LYNK[x]FK	3	0	811.459186	0.0167	0.1000
Q[x]TVYQISELESLLRSSHIITK	0	0	2444.327369	0.0167	0.3500
AVAASLGVNFLK[x]VVSSAIVDK	11	0	2087.198937	0.0167	0.3500
VVSSAIVDK[x]YIGESAR	8	0	1692.904567	0.0166	0.2650
Q[x]LMTEFVDQVDDVVKYEIDK	0	0	2413.172181	0.0165	0.3300
K[x]VGQYIRQPQNVLVSETLER	0	0	2356.286176	0.0165	0.3300
ISYGDSGLRTEPK[x]AVDEEMK	12	0	2224.068057	0.0165	0.3300
K[x]IYNEYPPTK	0	0	1251.649881	0.0165	0.1650
K[x]PPVQPLAYK	0	0	1139.670224	0.0165	0.1650
LEK[x]SLLELNETQSNIQEQGVNWGK	2	0	2756.397956	0.0165	0.3950
VSTTPANSFELK[x]QYLIQREER	11	0	2508.297131	0.0164	0.3450
EERQIQPK[x]TFANLVSSTLYEK	7	0	2480.290985	0.0164	0.3450
LGDNNIADWPQVEYLVGK[x]NRR	17	0	2456.255938	0.0164	0.3450
K[x]NVPKLQNVSNFQK	0	0	1642.915408	0.0164	0.2300
VAIK[x]KGAVEYEIYK	3	0	1609.907866	0.0164	0.2300
VTQK[x]KPPVQPLAYK	3	0	1595.939834	0.0164	0.2300
VSTK[x]KILGVAAEDK	3	0	1457.845270	0.0164	0.2300
HNDLAQLVQQSRPLMANFSK[x]AKSAK	19	0	2781.470679	0.0164	0.4100
DEKYTLYDQNDTK[x]EWLDK	12	0	2303.059269	0.0164	0.2950
ENRHK[x]FQDILLGAGQAIK	4	0	2037.111857	0.0164	0.2950
YACK[x]ILGVVEGQFSRPAK	3	0	2022.071968	0.0164	0.2950
ASK[x]AAREYLEK	2	0	1264.677488	0.0164	0.1800
TVYQISELESLLRSSHIITK[x]ELK	19	0	2686.490399	0.0163	0.3750
SMNLTRGIDLK[x]SIAEK	10	0	1774.961029	0.0162	0.2600
M[x]EQKPEVDYSEK	0	0	1481.670742	0.0162	0.1950
K[x]AFGRVYATMQK	0	0	1398.744122	0.0162	0.1950
D[x]GIQDIMPSQAK	0	0	1301.628489	0.0162	0.1950
IQK[x]ENRHK	2	0	1051.588622	0.0162	0.1300
YVTGPK[x]NK	5	0	905.497023	0.0162	0.1300
K[x]LWK	0	0	573.363839	0.0162	0.0650
D[x]RGK	0	0	474.255021	0.0162	0.0650
LFQVEYAIEAIK[x]LGSTAIGVK	11	0	2249.267011	0.0162	0.3400
AFGRVYATMQK[x]LQK	10	0	1639.886752	0.0161	0.2250
KNCK[x]ADAGITIAPR	3	0	1513.803419	0.0161	0.2250
VSTKK[x]ILGVAAEDK	4	0	1457.845270	0.0161	0.2250
SGNLPDADNSK[x]SDISKSSM	10	0	1951.879206	0.0161	0.3050
YTLYDQNDTK[x]EWLDK	9	0	1930.894787	0.0160	0.2400
RK[x]IFTIHTSK	1	0	1229.724379	0.0160	0.1600
ADYYYQAK[x]AK	7	0	1219.587284	0.0160	0.1600
VLK[x]TK	2	0	587.400615	0.0160	0.0800
ASLLK[x]VNMENLIVTDLGK	4	0	1957.091700	0.0158	0.2850
MK[x]DAVK	1	0	690.373411	0.0158	0.0950
YEAFEK[x]ADSCILDLTGAFR	5	0	2205.041118	0.0158	0.3000
LNDPEDK[x]YEALSK	6	0	1520.735782	0.0158	0.2050
ATAGPIIADK[x]NCK	9	0	1357.702317	0.0158	0.2050
SSK[x]SSLELANNAVKSNDIEK	2	0	2133.091236	0.0158	0.3150
K[x]ELLKLK	0	0	870.590192	0.0157	0.1100
IEPLK[x]LK	4	0	839.547996	0.0157	0.1100
E[x]SLLAVQGQDFVLTASSSSAVR	0	0	2264.164730	0.0157	0.3450
M[x]SFLELTEVWGKPQK	0	0	1791.922859	0.0157	0.2350
VISMEKGGNMK[x]EVFR	10	0	1723.874862	0.0157	0.2350
EDK[x]EGVVNTIAFAIR	2	0	1660.878354	0.0157	0.2350
YYK[x]PDLTIDEAVRIMK	2	0	1954.023292	0.0156	0.2500
LFLLRIVAFDQLVK[x]EK	13	0	1931.160709	0.0156	0.2500
FFEK[x]INVK	3	0	1023.575269	0.0156	0.1250
K[x]SLKDECK	0	0	1006.511679	0.0156	0.1250
EK[x]SLLAHK	1	0	924.539219	0.0156	0.1250
TK[x]DSLEAR	1	0	918.477014	0.0156	0.1250
IVKSAK[x]AK	5	0	843.554142	0.0156	0.1250
HHFYAK[x]IDRPAQVISFK	5	0	2056.100568	0.0156	0.2650
HPELFESLGIPQPK[x]GILLYGPPGTGK	13	0	2744.490007	0.0156	0.4050
VRSEDYLPSK[x]YLDIDISK	9	0	2140.105099	0.0156	0.2800
P[x]FGNTHNKFK	0	0	1188.603937	0.0155	0.1550
MPPKEDWEK[x]YQKPVDTEEENDK	8	0	2734.243102	0.0155	0.3400
DFSKTLPPELK[x]GEALGNSEHIR	10	0	2437.260021	0.0155	0.3400
KNEEK[x]LAEFDK	4	0	1349.682631	0.0155	0.1700
EAVLKLK[x]LELK	6	0	1282.822356	0.0155	0.1700
LVLDSWEPHTQGVYGTRYK[x]LHSEK	18	0	2842.440095	0.0154	0.3700
LAYVYADMRVVGQLLEKLK[x]PLIEK	18	0	2788.592357	0.0154	0.3700
SETMK[x]YYLPKGK	4	0	1443.743119	0.0154	0.1850
K[x]LPNIEEATFDK	0	0	1403.729579	0.0154	0.1850
NK[x]VLVKVHPEGK	1	0	1346.803351	0.0154	0.1850
VPDK[x]LIDASTVK	3	0	1284.728853	0.0154	0.1850
K[x]CLTDLEDEAPAK	0	0	1488.712937	0.0154	0.2000
K[x]DGIQDIMPSQAK	0	0	1429.723444	0.0154	0.2000
K[x]FTGGVLMLIDRESDK	0	0	1807.950131	0.0153	0.2450
K[x]LEFPLPNEEARVGILR	0	0	1980.115548	0.0153	0.2600
SALSTLNGFVEELK[x]AEVR	13	0	1962.042110	0.0153	0.2750
V[x]SINFCMDMDLSACILNASK	0	0	2288.030821	0.0153	0.3050
QQEADGIIK[x]ELNNDLDPTLR	8	0	2281.154893	0.0153	0.3050
M[x]SSKSSLELANNAVKSNDIEK	0	0	2264.131715	0.0152	0.3200
EWNQNIKNLSNVVEISGK[x]GVFV	17	0	2473.296405	0.0152	0.3350
PFGNTHNK[x]FKLNYKPEEEYPDLSK	7	0	2894.423777	0.0152	0.3650
GVQLCDETFERATLTGMK[x]IDVLFSK	17	0	2857.435264	0.0152	0.3800
IVFRSELQDK[x]SSQQGVEGVLIILK	9	0	2685.506382	0.0150	0.3600
TEVLK[x]TNVLQSNENIVQYYTQK	4	0	2611.349222	0.0150	0.3300
LGVKPPK[x]GCLMFGPPGTGKTLLAR	6	0	2494.391501	0.0150	0.3600
GQAQSGNFSNFGDGANGDNK[x]KDQK	19	0	2483.106041	0.0150	0.3600
TLPPELK[x]GEALGNSEHIR	6	0	1960.037693	0.0150	0.2700
K[x]LEFPLPNEEAR	0	0	1441.756460	0.0150	0.1800
EDALFKNEEK[x]K	9	0	1349.682631	0.0150	0.1650
EIK[x]EVIELPVK	2	0	1295.769988	0.0150	0.1650
SMIADK[x]HAIR	5	0	1140.607305	0.0150	0.1500
VVDK[x]CFGIK	3	0	1064.568799	0.0150	0.1350
NLTDETK[x]NK	6	0	1061.535250	0.0150	0.1350
VEFK[x]MGNGK	3	0	1008.506203	0.0150	0.1350
WAIK[x]EK	3	0	773.443537	0.0150	0.0900
F[x]ATLQK	0	0	706.401341	0.0150	0.0900
DLK[x]LK	2	0	615.395529	0.0150	0.0750
V[x]GVFK	0	0	548.332206	0.0150	0.0750
EQK[x]PEVDYSEKFAELQK	2	0	2067.015955	0.0150	0.2550
E[x]QKPEVDYSEKFAELQK	0	0	2067.015955	0.0150	0.2550
FEAQK[x]DTVHMIFNQK	4	0	1834.903518	0.0150	0.2250
LCIHKNK[x]LTNDETR	6	0	1740.894015	0.0150	0.2100
DFLDAVQKVVK[x]GNQK	10	0	1687.925636	0.0150	0.2250
QGITEAYNQK[x]AVEK	9	0	1577.804860	0.0150	0.2100
K[x]GEIRMGTTITALR	0	0	1545.866017	0.0150	0.2100
K[x]NCKADAGITIAPR	0	0	1513.803419	0.0150	0.2100
DIK[x]SMIADKHAIR	2	0	1496.813257	0.0150	0.1950
K[x]AVYMPLCDPGNK	0	0	1491.721334	0.0150	0.1950
LRK[x]EVAEADIASK	2	0	1428.793571	0.0150	0.1950
INVK[x]FFEK	3	0	1023.575269	0.0150	0.1200
YK[x]VNLYK	1	0	926.522509	0.0150	0.1050
TLFRK[x]EK	4	0	920.544305	0.0150	0.1050
AFNNAGITSVGVTGK[x]NCACVISQKK	14	0	2623.320910	0.0148	0.3700
M[x]ESLLAVQGQDFVLTASSSSAVR	0	0	2395.205209	0.0148	0.3400
CTDLDAIGVK[x]VPFTAAITITGVK	9	0	2389.292565	0.0148	0.3400
SLPLQIEVANDCIKWAIK[x]EK	17	0	2354.266687	0.0147	0.2950
QDLADATVETLK[x]AIEGKIAR	11	0	2141.169090	0.0147	0.2950
EGK[x]VTFFYTDYIGVYAPRK	2	0	2253.146903	0.0147	0.2800
MATTVK[x]DTMNVDINAIKK	5	0	1992.038284	0.0147	0.2650
LGITFAHVTAAK[x]NNSWAK	11	0	1928.026739	0.0147	0.2650
LVLK[x]EVFLSFHNLVGRR	3	0	2026.183900	0.0147	0.2500
IQDAELAILQK[x]TQNLRR	10	0	2009.138070	0.0147	0.2500
LAAEDHK[x]FVIHQEENK	6	0	1906.953636	0.0147	0.2350
M[x]SGYDRALSVFSPDGR	0	0	1756.820186	0.0147	0.2350
D[x]GIQDIMPSQAKELK	0	0	1671.850090	0.0147	0.2200
T[x]MVYSDNTSIITSAGGLMALLDEQER	0	0	2814.341427	0.0146	0.3800
QLADYK[x]AFEDSLR	5	0	1554.767750	0.0146	0.1900
VK[x]AFGRVYATMQK	1	0	1497.812531	0.0146	0.1900
V[x]KAFGRVYATMQK	0	0	1497.812531	0.0146	0.1900
AVILSDTK[x]PVDKK	7	0	1412.823808	0.0146	0.1900
LNADVLGQLIK[x]K	10	0	1310.792119	0.0146	0.1750
MTEVLK[x]TNVLQSNENIVQYYTQK	5	0	2742.389700	0.0146	0.3350
HGGYK[x]PTDKHK	4	0	1266.646859	0.0145	0.1600
SSTAAK[x]TFLEK	5	0	1181.629146	0.0145	0.1600
LQMSAMYKK[x]CLTDLEDEAPAK	8	0	2441.163937	0.0145	0.3050
MSSK[x]DISSKSPSGNDALNDK	3	0	2079.974162	0.0145	0.2900
NEEK[x]LAEFDK	3	0	1221.587675	0.0145	0.1450
MEQK[x]PEVDYSEKFAELQK	3	0	2198.056433	0.0144	0.2600
SSLELANNAVK[x]SNDIEK	10	0	1830.932231	0.0144	0.2450
VGIKPPK[x]GVLLYGPPGTGKTLLAR	6	0	2431.467763	0.0144	0.3450
SDYYMASTYTKK[x]INVK	11	0	1910.944711	0.0144	0.2300
TTEEK[x]EATPMEMDEEK	4	0	1896.796787	0.0144	0.2300
LCFDELK[x]K	6	0	1051.537166	0.0144	0.1150
DQK[x]KDKPK	2	0	985.555594	0.0144	0.1150
YYK[x]PDLTIDEAVRIMKLCFDELK	2	0	2859.454938	0.0143	0.3300
QGDTK[x]INHEHFMDGILEVQMRK	4	0	2625.279050	0.0143	0.3150
NEEGIIEFTK[x]TPNDTQKYSNDK	9	0	2570.213522	0.0143	0.3150
VMGSGCDAAGTIIK[x]VFHPITK	13	0	2201.133573	0.0143	0.3000
DGIVLAAEK[x]KVTSK	8	0	1457.845270	0.0143	0.2000
LKLELK[x]K	5	0	870.590192	0.0143	0.1000
AVEK[x]LSVEALNSLTGEFKGK	3	0	2119.152381	0.0143	0.2850
MSSKDISSK[x]SPSGNDALNDK	8	0	2079.974162	0.0143	0.2850
KLPNIEEATFDK[x]R	11	0	1559.830681	0.0142	0.1850
LLIFEK[x]QVRQASDTSTNTK	5	0	2178.164339	0.0142	0.2700
LDVAK[x]RVDMYASDLAQISR	4	0	2150.115282	0.0142	0.2700
VDDLLTTQAEAK[x]GAGFLLFMLNALR	11	0	2706.441342	0.0142	0.3550
MSEEQPLQVARCTK[x]IIENEQSAEK	13	0	2817.363556	0.0142	0.3400
K[x]NLLNPLIEDSR	0	0	1410.783007	0.0142	0.1700
LK[x]LELK	1	0	742.495236	0.0142	0.0850
ETTEK[x]K	4	0	734.380997	0.0142	0.0850
ASALGAINLQPLLMPSK[x]R	16	0	1879.071243	0.0142	0.2550
FNLMVICKDK[x]K	9	0	1394.741343	0.0141	0.1550
DTLSK[x]DQELTEENVSISVIGK	4	0	2304.169539	0.0140	0.2950
EK[x]WIAKQILDCIVNLSEPAK	1	0	2354.266687	0.0140	0.2800
QEMK[x]K	3	0	662.342113	0.0140	0.0700
KDK[x]PK	2	0	614.375128	0.0140	0.0700
LGSSEVEQVQLVVDGVK[x]LMVEMEKK	16	0	2773.460417	0.0140	0.3500
VVGQLLEK[x]LKPLIEK	7	0	1706.070505	0.0140	0.2100
MSSK[x]SSLELANNAVK	3	0	1577.808228	0.0140	0.2100
FCVGLQKIEEIFK[x]K	12	0	1737.948678	0.0139	0.1950
SIAEKMNGASGAELK[x]GVCTEAGMFALR	14	0	2797.355969	0.0139	0.3750
K[x]YTGLLRVSAMMSCACQK	0	0	2103.009638	0.0139	0.2500
MNSIVSK[x]YTQSTNNDDPK	6	0	2040.942138	0.0139	0.2500
FGDGIQIAQLALK[x]HRENK	12	0	2037.111857	0.0139	0.2500
IAGEHLSNGEK[x]PLLTPEK	10	0	1932.031547	0.0139	0.2500
MSTLDLNHLADLYDRK[x]DWNACK	15	0	2678.257980	0.0139	0.3050
GTCAGEVFMALK[x]GMALGSANEK	11	0	2241.059087	0.0139	0.3050
G[x]LGYPEDAIGKTK	0	0	1347.703366	0.0138	0.1800
D[x]GLEDDMPALADEEFEKMDRR	0	0	2481.078690	0.0138	0.2900
NDSYQLIKILPNK[x]VDPLVSLMMVEK	12	0	2886.559732	0.0138	0.3450
ETLIFKCIDMFIHK[x]SAELYK	13	0	2485.274807	0.0137	0.2750
TYNLISSYIK[x]SVEISALASK	9	0	2186.183345	0.0137	0.2750
SLPPEEYDEK[x]LYNKFK	9	0	1998.993768	0.0137	0.2200
EYLEK[x]NWK	4	0	1108.555260	0.0137	0.1100
LMVEMEK[x]K	6	0	1006.519074	0.0137	0.1100
NK[x]PGVYTK	1	0	905.497023	0.0137	0.1100
K[x]LWKQLTDALIVFFDTPETVPLR	0	0	2729.515494	0.0137	0.3150
STDEYNGAMLK[x]SVCVEAGMIALR	10	0	2514.191544	0.0137	0.3150
GYQTIELDKK[x]LDVAK	9	0	1719.940617	0.0137	0.2050
TVQK[x]VETAVLSTTVK	3	0	1602.919156	0.0137	0.2050
ENWK[x]YACKILGVVEGQFSRPAK	3	0	2579.331740	0.0136	0.3000
GINIDQSSNSK[x]DPEEEAEMMTK	10	0	2452.073269	0.0136	0.3000
FNLMVICK[x]DKK	7	0	1394.741343	0.0136	0.1500
IQYVGKQDPK[x]K	9	0	1302.729522	0.0136	0.1500
QGDVLLNK[x]LQKYQATVMR	7	0	2104.146189	0.0136	0.2450
QEYALALQK[x]WDLSR	8	0	1719.894338	0.0136	0.1900
DGIVLAAEKK[x]VTSK	9	0	1457.845270	0.0136	0.1900
RK[x]QYSAK	1	0	879.492606	0.0136	0.0950
IPDSTYEMVGGLEK[x]QIK	13	0	1906.970924	0.0135	0.2300
KSGNLPDADNSK[x]SDISK	11	0	1774.869635	0.0135	0.2300
ELFDCLK[x]IMRDVITELPDAK	6	0	2405.233337	0.0135	0.2700
VTQKK[x]PPVQPLAYKSATPFR	4	0	2255.278912	0.0135	0.2700
LALTKPK[x]GTPGYGPLGVLPK	6	0	2006.192733	0.0135	0.2700
DLKLK[x]WSDER	4	0	1288.677488	0.0135	0.1350
TIDNAETMK[x]K	8	0	1149.569917	0.0135	0.1350
FLHDK[x]NSDYKETLIFK	4	0	1997.025735	0.0134	0.2150
KDSESTEEK[x]EAQAVQR	8	0	1833.870361	0.0134	0.2150
LDGK[x]DELWKNDDQLTYTYK	3	0	2344.122200	0.0134	0.2550
CYAK[x]NEWRHVLGIAIEAHR	3	0	2322.180277	0.0134	0.2550
ALGNFVASVLARLALTK[x]PK	16	0	1968.188317	0.0134	0.2550
MNGASGAELK[x]GVCTEAGMFALR	9	0	2269.065233	0.0134	0.2950
YACK[x]ILGVVEGQFSRPAKLNDPEDK	3	0	2833.443128	0.0134	0.3350
QIGIDPPRGVLLYGPPGTGK[x]TMLVK	19	0	2606.461686	0.0134	0.3350
AVNIAFTQDQLLK[x]RAATYIHR	12	0	2428.333793	0.0133	0.2800
S[x]PTGQITSTSARSGK	0	0	1476.753161	0.0133	0.2000
QVRQASDTSTNTK[x]VLIYIADLLFR	12	0	2751.491794	0.0133	0.3200
EEIQLLQEPGSYVGEVIKTMGK[x]NK	21	0	2689.399538	0.0133	0.3200
LGVK[x]PPKGCLMFGPPGTGKTLLAR	3	0	2494.391501	0.0133	0.3200
K[x]PIGATWKTTQLEEANSK	0	0	2001.053008	0.0133	0.2400
TSK[x]TPPTAMLSSVREIIK	2	0	1958.086949	0.0133	0.2400
TPNDTQK[x]YSNDK	6	0	1409.642221	0.0133	0.1600
ETTEKK[x]IDK	5	0	1090.586949	0.0133	0.1200
EDVQSLK[x]LK	6	0	1058.597121	0.0133	0.1200
QK[x]SLEK	1	0	731.417716	0.0133	0.0800
MDDKMLLTEVHLLESK[x]VYHAIR	15	0	2640.376636	0.0132	0.2900
ENWKYACK[x]ILGVVEGQFSRPAK	7	0	2579.331740	0.0132	0.2900
HNDLAQLVQQSRPLMANFSK[x]AK	19	0	2495.306589	0.0132	0.2900
TGQK[x]MLMNMDK	3	0	1295.603535	0.0132	0.1450
ETIDNAETMK[x]K	9	0	1278.612505	0.0132	0.1450
GTCAGEVFMALKGMALGSANEK[x]IEASK	21	0	2769.349823	0.0131	0.3550
SDYYMASTYTK[x]KINVK	10	0	1910.944711	0.0131	0.2100
K[x]RMPIDFK	0	0	1033.574220	0.0131	0.1050
PRK[x]QYSAK	2	0	976.545365	0.0131	0.1050
P[x]RKQYSAK	0	0	976.545365	0.0131	0.1050
K[x]TVQYATK	0	0	937.523235	0.0131	0.1050
RK[x]LPNIEEATFDK	1	0	1559.830681	0.0131	0.1700
FDSEK[x]AGDREVQR	4	0	1535.732760	0.0131	0.1700
IVRTLIDK[x]FSGEK	7	0	1504.861253	0.0131	0.1700
DSYLIIDK[x]LPSEYDSRVK	7	0	2140.105099	0.0131	0.2350
VSTTPANSFELK[x]QYLIQR	11	0	2094.110853	0.0131	0.2350
EAEAAKDEQIEK[x]IDTVIK	11	0	2029.057817	0.0131	0.2350
LEETDVAK[x]AAILERPYASTGAYK	7	0	2495.290650	0.0130	0.3000
YEALSKHIIMFDCK[x]ILEFTK	13	0	2485.274807	0.0130	0.2600
GMALGSANEKIEASK[x]GLIDR	14	0	2059.073086	0.0130	0.2600
ELNLMDPK[x]VPEDIFK	7	0	1786.917438	0.0130	0.1950
K[x]ASLLTREDLTDEEK	0	0	1746.899873	0.0130	0.1950
EDALFK[x]NEEK	5	0	1221.587675	0.0130	0.1300
VYATMQK[x]LQK	6	0	1208.658670	0.0130	0.1300
M[x]SERDTALEK	0	0	1178.560080	0.0130	0.1300
QDPK[x]K	3	0	614.338744	0.0130	0.0650
DQPK[x]K	3	0	614.338744	0.0130	0.0650
DLVK[x]K	3	0	601.379880	0.0130	0.0650
NEEGIIEFTKTPNDTQK[x]YSNDK	16	0	2570.213522	0.0130	0.2850
VLVKVHPEGK[x]YVVDISPDIDIK	9	0	2462.378342	0.0130	0.2850
VLVK[x]VHPEGKYVVDISPDIDIK	3	0	2462.378342	0.0130	0.2850
ATNGYIMTARGDVAASILDK[x]YR	19	0	2385.210964	0.0130	0.2850
MHNNHAK[x]SLPPEEYDEK	6	0	2037.921346	0.0129	0.2200
ARQEVAAQK[x]SSEETEDK	8	0	1904.907471	0.0129	0.2200
ISLRDVCIK[x]LGLDSEESAEYIVAK	8	0	2707.410100	0.0129	0.3100
K[x]VEFGLPDLEGR	0	0	1358.719350	0.0129	0.1550
AASLLK[x]VNMENLIVTDLGK	5	0	2028.128811	0.0129	0.2450
DVEFLHSDK[x]IDTIVKEIQDEK	8	0	2500.269581	0.0129	0.2700
ILEHK[x]EIMLRVEPIPLINGEK	4	0	2470.398029	0.0129	0.2700
YSLNSYDFK[x]KQLLIDGANVLR	8	0	2456.306242	0.0129	0.2700
MKLSLFSNK[x]ENELR	8	0	1707.897707	0.0129	0.1800
RVATEK[x]DFLDAVQK	5	0	1618.867791	0.0129	0.1800
ATAGPIIADKNCK[x]K	12	0	1485.797272	0.0129	0.1800
YK[x]LHSEK	1	0	903.481373	0.0129	0.0900
EIKIIYSDIDVDPVKPEHVGK[x]VVLK	20	0	2832.599943	0.0128	0.3200
WIAK[x]QILDCIVNLSEPAK	3	0	2097.129144	0.0128	0.2300
ARLTQLLSQIK[x]EEQGDIK	10	0	2069.147964	0.0128	0.2300
HGGYK[x]PTDK	4	0	1001.492997	0.0128	0.1150
MSSK[x]DISSK	3	0	981.480047	0.0128	0.1150
VFHPITKAVILSDTK[x]PVDKK	14	0	2235.298978	0.0127	0.2550
ATKQSK[x]YTYDR	5	0	1359.678214	0.0127	0.1400
LK[x]GDLFSVGSGSTFAYGVLDSGYR	1	0	2495.233139	0.0127	0.3050
G[x]QAQSGNFSNFGDGANGDNKKDQK	0	0	2483.106041	0.0127	0.3050
TLLARAVAASLGVNFLK[x]VVSSAIVDK	16	0	2641.552939	0.0127	0.3300
DEK[x]YTLYDQNDTK	2	0	1631.731422	0.0127	0.1650
FIK[x]HADATCVHRLALTK	2	0	1980.072637	0.0126	0.2150
LFK[x]SLGSGMDQEKVLNK	2	0	1893.002891	0.0126	0.2150
A[x]TTVKDTMNVDINAIKK	0	0	1860.997805	0.0126	0.2150
DLVLALDTPRTAAVNIK[x]VR	16	0	2064.205418	0.0126	0.2400
DAFALAKEK[x]SPAIIFIDELDAIGTK	8	0	2675.442056	0.0126	0.3150
LHSEK[x]VSLMDYLASSNISQLTGTK	4	0	2621.336941	0.0125	0.3000
VNGVVFTNRPDEK[x]NRQYQEVVK	12	0	2618.356371	0.0125	0.2750
K[x]FDQLTQALNVAIRLDDMSLIK	0	0	2531.378019	0.0125	0.2750
GIDLKSIAEK[x]MNGASGAELK	9	0	2031.066940	0.0125	0.2500
LVLK[x]EVFLSFHNLVGR	3	0	1870.082797	0.0125	0.2000
NELEK[x]LNFSSLK	4	0	1420.756126	0.0125	0.1500
HSTFIITK[x]RK	7	0	1229.724379	0.0125	0.1250
GIDLK[x]SIAEK	4	0	1072.612770	0.0125	0.1250
IK[x]TLSMEK	1	0	948.531355	0.0125	0.1000
KQYSAK[x]AK	5	0	922.523570	0.0125	0.1000
FLK[x]TSK	2	0	722.432639	0.0125	0.0750
TK[x]VVDR	1	0	716.418051	0.0125	0.0750
QGLHK[x]K	4	0	709.423471	0.0125	0.0750
DEK[x]YTLYDQNDTKEWLDK	2	0	2303.059269	0.0125	0.2250
HHFYAKIDRPAQVISFK[x]K	16	0	2184.195523	0.0125	0.2250
YDK[x]TEDDIKSLQSVGQIIGEVLK	2	0	2577.353638	0.0124	0.2850
CTK[x]IIENEQSAEKNAYVINLK	2	0	2464.263053	0.0124	0.2600
IEVEVYK[x]ITTGDRLILTENIK	6	0	2446.368170	0.0124	0.2600
YGLQGPTWLVHKENAINK[x]K	17	0	2195.185017	0.0124	0.2350
DYVIQSDLMSAARK[x]VADLK	13	0	2122.109136	0.0124	0.2350
VVGSELIQK[x]YLGDGPRLVR	8	0	2098.189768	0.0124	0.2350
YPMDAHK[x]SELEGVEEAR	6	0	1959.899550	0.0124	0.2100
ILPNK[x]VDPLVSLMMVEK	4	0	1925.072882	0.0124	0.2100
GYQTIELDK[x]KLDVAK	8	0	1719.940617	0.0123	0.1850
ELVSK[x]ASPIAGSEGK	4	0	1471.788150	0.0123	0.1850
YYK[x]PDLTIDEAVR	2	0	1581.803799	0.0123	0.1600
QKSLEK[x]TLVPYLR	5	0	1573.919099	0.0123	0.1600
WPK[x]IAEIYGSALR	2	0	1502.824477	0.0123	0.1600
VEDAPENNSFRSWIGAYLAK[x]IPER	19	0	2761.382249	0.0123	0.2950
YK[x]DGVILAADSRTTMGAYIANR	1	0	2385.210964	0.0123	0.2700
LMVEMEKK[x]LEK	7	0	1376.740675	0.0123	0.1350
EDGMK[x]ILMVNR	4	0	1304.658013	0.0123	0.1350
GYIGDPIK[x]FVR	7	0	1263.697497	0.0123	0.1350
VFHPITKAVILSDTKPVDK[x]K	18	0	2235.298978	0.0123	0.2450
GMALGSANEK[x]IEASKGLIDR	9	0	2059.073086	0.0123	0.2450
NSIVSKYTQSTNNDDPK[x]K	16	0	2037.996615	0.0122	0.2200
TNTNNSILFAALSK[x]SLVR	13	0	1948.074078	0.0122	0.2200
S[x]ERDTALEK	0	0	1047.519601	0.0122	0.1100
TSTSSMTAVPKPLK[x]FLRPHYFTLVK	13	0	2848.567205	0.0122	0.3050
HNDLAQLVQQSRPLMANFSKAK[x]SAK	21	0	2781.470679	0.0122	0.3050
FMALGLALLFNGK[x]QDLADATVETLK	12	0	2678.435196	0.0122	0.3050
YVVDISPDIDIK[x]EIKPNIRVALR	11	0	2665.516554	0.0122	0.2800
LFQVEYAIEAIKLGSTAIGVK[x]TK	20	0	2478.409640	0.0122	0.2800
NCACVISQKK[x]VPDK	9	0	1645.827913	0.0121	0.1700
IDK[x]NTWNSTLETAK	2	0	1619.815423	0.0121	0.1700
QPEDK[x]LR	4	0	884.471536	0.0121	0.0850
R[x]KQYSAK	0	0	879.492606	0.0121	0.0850
K[x]ALSSLK	0	0	745.469750	0.0121	0.0850
GIWHNDNK[x]SFLVWVNEEDHLR	7	0	2607.261750	0.0121	0.2550
LFQAEYAYK[x]AVENASTCIGIK	8	0	2375.183021	0.0121	0.2550
HIEVGDSVLVK[x]IITKEGVETR	10	0	2321.295344	0.0121	0.2550
YYRAVYDTAVVQEDPEK[x]WK	16	0	2359.148355	0.0121	0.2300
SSTAAK[x]TFLEKR	5	0	1337.730248	0.0121	0.1450
VGKSAVIK[x]TSTR	7	0	1245.740419	0.0121	0.1450
K[x]SGNLPDADNSKSDISK	0	0	1774.869635	0.0121	0.2050
DMTLEEAEVLILK[x]VLRQVMEEK	12	0	2615.391282	0.0120	0.2650
LALTK[x]PKGTPGYGPLGVLPK	4	0	2006.192733	0.0120	0.2400
HNNHMAK[x]VLTLELYK	6	0	1809.955886	0.0120	0.1800
SPSGNDALNDK[x]KGTK	10	0	1530.763724	0.0120	0.1800
K[x]HFEQVINEK	0	0	1270.666925	0.0120	0.1200
NCACVISQK[x]K	8	0	1206.584850	0.0120	0.1200
IAIVVNQNWYCANTK[x]YVTGPKNK	14	0	2680.379413	0.0120	0.2750
A[x]SLLKVNMENLIVTDLGK	0	0	1957.091700	0.0119	0.2150
VSGSELVQK[x]YIGEGSR	8	0	1707.879080	0.0119	0.1900
DIGK[x]VVDK	3	0	872.496688	0.0119	0.0950
SSK[x]DISSKSPSGNDALNDK	2	0	1948.933683	0.0118	0.2250
S[x]SKDISSKSPSGNDALNDK	0	0	1948.933683	0.0118	0.2250
CFIVNELMRWPK[x]IAEIYGSALR	11	0	2665.387142	0.0118	0.2600
D[x]DGLEDDMPALADEEFEKMDRR	0	0	2596.105628	0.0118	0.2600
K[x]SQNVQEQLNEWGSNITELLGK	0	0	2514.271310	0.0118	0.2600
TNNLDLEHK[x]HK	8	0	1347.689447	0.0118	0.1300
VIPVEELK[x]EIK	7	0	1295.769988	0.0118	0.1300
TELFK[x]ASTSAK	4	0	1181.629146	0.0118	0.1300
CVVHLNDASVAAKLLMK[x]LSSQNDDK	16	0	2755.399548	0.0118	0.2950
M[x]GQAQSGNFSNFGDGANGDNKKDQK	0	0	2614.146520	0.0118	0.2950
S[x]SKSSLELANNAVK	0	0	1446.767750	0.0118	0.1650
LKVELAK[x]QNLFVPTSDK	6	0	1929.093418	0.0118	0.2000
ATLEIYHEDNNRAEAK[x]DVAK	15	0	2286.123929	0.0117	0.2350
VTQK[x]KPPVQPLAYKSATPFR	3	0	2255.278912	0.0117	0.2350
SSKSSLELANNAVK[x]SNDIEK	13	0	2133.091236	0.0117	0.2350
YQHGIVVCVDSRASAGPLIASQTVK[x]K	24	0	2783.475095	0.0117	0.3050
QGITEAYNQKAVEK[x]LMSR	13	0	2065.062523	0.0117	0.2100
QGITEAYNQK[x]AVEKLMSR	9	0	2065.062523	0.0117	0.2100
SPSGNDALNDKK[x]GTK	11	0	1530.763724	0.0117	0.1750
EPPVYTPPKDK[x]K	10	0	1397.755400	0.0117	0.1400
GSNDDEMK[x]IDKK	7	0	1378.639778	0.0117	0.1400
K[x]TELFKASTSAK	0	0	1309.724101	0.0117	0.1400
M[x]PPKEDWEK	0	0	1158.537893	0.0117	0.1050
MK[x]LSLFSNK	1	0	1066.584449	0.0117	0.1050
GFICK[x]VVDK	4	0	1064.568799	0.0117	0.1050
K[x]TELFK	0	0	764.443203	0.0117	0.0700
DVAK[x]MK	3	0	690.373411	0.0117	0.0700
VDVK[x]TK	3	0	688.411904	0.0117	0.0700
IIYSDIDVDPVK[x]PEHVGKVVLK	11	0	2462.378342	0.0116	0.2550
HNNHMAKVLTLELYK[x]K	14	0	1938.050842	0.0116	0.1850
Q[x]IAIVVNQNWYCANTK	0	0	1920.951525	0.0116	0.1850
EIDMTCAREASK[x]TLSK	11	0	1838.886542	0.0116	0.1850
SIMEYNGGSCVAMAGK[x]NCVAIASDLR	15	0	2773.265441	0.0115	0.3000
QTETINWLEK[x]RFK	9	0	1691.899424	0.0115	0.1500
VDAQDFLK[x]VAETR	7	0	1490.772835	0.0115	0.1500
SQK[x]ALDTLFSAIR	2	0	1448.798656	0.0115	0.1500
LAQLLRQLASYYHK[x]ESNALFMVR	13	0	2750.468893	0.0115	0.2650
YVVDISPDIDIKEIK[x]PNIRVALR	14	0	2665.516554	0.0115	0.2650
YEALSK[x]HIIMFDCKILEFTK	5	0	2485.274807	0.0115	0.2300
DEPEETDVNKYQK[x]DEEWPPK	12	0	2475.107668	0.0115	0.2300
TVQYATK[x]RSK	6	0	1180.656362	0.0115	0.1150
NLQVAK[x]SLDK	5	0	1114.634566	0.0115	0.1150
VAQTTYK[x]KIYNEYPPTK	6	0	2043.067597	0.0115	0.1950
P[x]PKEDWEKYQKPVDTEEENDK	0	0	2603.202624	0.0114	0.2400
YSLNSYDFKK[x]QLLIDGANVLR	9	0	2456.306242	0.0114	0.2400
LQMSAMYK[x]KCLTDLEDEAPAK	7	0	2441.163937	0.0114	0.2400
MSSKSSLELANNAVK[x]SNDIEK	14	0	2264.131715	0.0114	0.2400
YEVGAEYIK[x]KVIAR	8	0	1637.914013	0.0114	0.1600
ATAGPIIADK[x]NCKK	9	0	1485.797272	0.0114	0.1600
AITSVHARQEYALALQK[x]WDLSR	16	0	2555.360731	0.0114	0.2500
EAVLK[x]LKLELK	4	0	1282.822356	0.0114	0.1250
TNNLDLEHKHK[x]TPDK	10	0	1788.911774	0.0113	0.1700
VSGIRK[x]HFEQVINEK	5	0	1782.973979	0.0113	0.1700
DEVLFNDK[x]PLPIEMK	7	0	1786.917438	0.0113	0.1700
APPEILDISKQLADYK[x]AFEDSLR	15	0	2618.359059	0.0113	0.2600
IIYSDIDVDPVKPEHVGK[x]VVLKNK	17	0	2704.516220	0.0113	0.2700
LILVDDEKTSWIYK[x]NK	13	0	1964.061785	0.0113	0.1800
VATEKDFLDAVQK[x]VVK	12	0	1788.998462	0.0113	0.1800
TDK[x]YAFSLTTFSPNGK	2	0	1775.872934	0.0113	0.1800
IK[x]VLAQLGMQSLSPLK	1	0	1725.022174	0.0113	0.1800
REDGMK[x]ILMVNR	5	0	1460.759115	0.0113	0.1350
E[x]MKKDSESTEEK	0	0	1439.644921	0.0113	0.1350
IYADLK[x]INEDSK	5	0	1407.724493	0.0113	0.1350
GSNDDEMKIDK[x]K	10	0	1378.639778	0.0113	0.1350
K[x]DWNACKK	0	0	1048.512348	0.0113	0.0900
QIEELFEAIVLPMQQADK[x]FRK	17	0	2532.340909	0.0112	0.2350
LQLNLERDYEQFGYFK[x]R	15	0	2218.117000	0.0112	0.1900
D[x]GLEDDMPALADEEFEK	0	0	1922.809068	0.0112	0.1900
L[x]FKSLGSGMDQEKVLNK	0	0	1893.002891	0.0112	0.1900
D[x]YDLVRSLESQIR	0	0	1592.815758	0.0112	0.1450
LDEARELLVK[x]ASK	9	0	1470.840518	0.0112	0.1450
MPPK[x]EDWEKYQKPVDTEEENDK	3	0	2734.243102	0.0111	0.2450
M[x]PPKEDWEKYQKPVDTEEENDK	0	0	2734.243102	0.0111	0.2450
EDWEK[x]YQKPVDTEEENDK	4	0	2281.002149	0.0111	0.2000
RPPVIRTTLFK[x]SELAQSK	10	0	2070.194854	0.0111	0.2000
YLHQSLK[x]YK	6	0	1178.644738	0.0111	0.1000
IDK[x]KTTEEK	2	0	1090.586949	0.0111	0.1000
MK[x]SDINAHK	1	0	1042.522913	0.0111	0.1000
T[x]IDNAETMK	0	0	1021.474961	0.0111	0.1000
G[x]GLGYPEDAIGKTK	0	0	1404.724827	0.0111	0.1550
AVAVVVDPIQSVK[x]GK	12	0	1508.892552	0.0110	0.1650
M[x]SSKDISSKSPSGNDALNDK	0	0	2079.974162	0.0110	0.2200
YYPLK[x]SMTEK	4	0	1258.626702	0.0110	0.1100
MHNNHAKSLPPEEYDEK[x]LYNK	16	0	2556.206604	0.0110	0.2300
KTLVAHAVLK[x]VGSALVGSQTK	9	0	2106.252365	0.0110	0.2300
SLPPEEYDEKLYNK[x]FK	13	0	1998.993768	0.0109	0.1750
DRIDK[x]NTWNSTLETAK	4	0	1890.943464	0.0109	0.1750
CNK[x]FFYILYFELYKIAQDTLAR	2	0	2815.440615	0.0109	0.2400
VISMEK[x]GGNMK	5	0	1192.594355	0.0109	0.1200
K[x]SYDYSATMYTRLFLLR	0	0	2127.082198	0.0109	0.1850
ATAIGKSSTAAK[x]TFLEK	11	0	1722.951515	0.0109	0.1850
VYQTEPAGIYNAWK[x]ATAIGRASK	13	0	2494.296739	0.0109	0.2500
QIAIVVNQNWYCANTK[x]YVTGPKNK	15	0	2808.437985	0.0108	0.2600
EK[x]SPAIIFIDELDAIGTK	1	0	1959.056365	0.0108	0.1950
SNNIKENEQK[x]IK	9	0	1443.768084	0.0108	0.1300
AVILSDTK[x]PVDK	7	0	1284.728853	0.0108	0.1300
DVAKMK[x]LSLFSNK	5	0	1479.811862	0.0108	0.1400
HGGYK[x]PTDKHKTDLNHENLK	4	0	2331.171880	0.0108	0.2150
GIDWREALEK[x]TEEK	9	0	1702.852533	0.0107	0.1500
QIK[x]EIKEVIELPVK	2	0	1665.007573	0.0107	0.1500
VTSK[x]LLEQEESAEK	3	0	1589.814754	0.0107	0.1500
K[x]INANEK	0	0	815.450075	0.0107	0.0750
P[x]TDDDDK	0	0	804.313706	0.0107	0.0750
K[x]ASLLTR	0	0	787.491545	0.0107	0.0750
PPK[x]EDWEKYQKPVDTEEENDK	2	0	2603.202624	0.0107	0.2250
MPPKEDWEKYQK[x]PVDTEEENDK	11	0	2734.243102	0.0107	0.2350
SVQPTAKTVQK[x]VETAVLSTTVK	10	0	2314.310659	0.0107	0.2350
M[x]GQAQSGNFSNFGDGANGDNKK	0	0	2242.966054	0.0107	0.2350
DTLSKDQELTEENVSISVIGK[x]DEK	20	0	2676.334021	0.0106	0.2550
K[x]DGIQDIMPSQAKELK	0	0	1799.945046	0.0106	0.1700
V[x]SPTGQITSTSARSGK	0	0	1575.821569	0.0106	0.1700
LIEK[x]LELR	3	0	1012.628028	0.0106	0.0850
IAK[x]GAIEK	2	0	828.506860	0.0106	0.0850
M[x]IDDQRDMQVDSVNQEENVDSGETK	0	0	2881.234060	0.0106	0.2650
IK[x]YEYQKLK	1	0	1211.691351	0.0106	0.0950
IEDTDK[x]YDK	5	0	1125.518932	0.0106	0.0950
ETEK[x]LAEER	3	0	1103.545814	0.0106	0.0950
K[x]DSESTEEK	0	0	1051.466899	0.0106	0.0950
YGLQGPTWLVHK[x]ENAINKK	11	0	2195.185017	0.0105	0.2000
EKWIAK[x]QILDCIVNLSEPAK	5	0	2354.266687	0.0105	0.2100
FRK[x]PIGATWKTTQLEEANSK	2	0	2304.222519	0.0105	0.2100
T[x]IDNAETMKK	0	0	1149.569917	0.0105	0.1050
NKLLK[x]VTVSK	4	0	1128.722984	0.0105	0.1050
GTEVEK[x]ITIK	5	0	1116.638983	0.0105	0.1050
DGLEDDMPALADEEFEK[x]MDRR	16	0	2481.078690	0.0105	0.2200
G[x]QAQSGNFSNFGDGANGDNKK	0	0	2111.925576	0.0105	0.2200
YPHGMTETLNTK[x]LGLGIAYQLR	11	0	2475.294296	0.0105	0.2300
K[x]YINRSYYHLR	0	0	1511.799660	0.0105	0.1150
EDMGSNDK[x]ASK	7	0	1180.502961	0.0105	0.1150
DDLSGAEIK[x]AIVSEAGLLALRER	8	0	2425.317532	0.0104	0.2400
K[x]MSAQSCACMVR	0	0	1427.614109	0.0104	0.1250
ASVVETVTLTK[x]VTQKKPPVQPLAYK	10	0	2724.578817	0.0104	0.2600
GLATMGMGYLGSTGK[x]TYNLISSYIK	14	0	2625.318122	0.0104	0.2600
VKAMEVDEK[x]PTER	8	0	1530.771118	0.0104	0.1350
LKPLIEK[x]GGDWERK	6	0	1667.935808	0.0104	0.1450
SSK[x]SSLELANNAVK	2	0	1446.767750	0.0104	0.1450
ESQLVDKFFEK[x]INVK	10	0	1822.982813	0.0103	0.1550
KVTSK[x]LLEQEESAEK	4	0	1717.909710	0.0103	0.1550
DTMNVDINAIKK[x]GEIR	11	0	1815.951192	0.0103	0.1650
KPPVQPLAYK[x]SATPFRK	9	0	1927.104259	0.0103	0.1750
MTDK[x]YAFSLTTFSPNGK	3	0	1906.913413	0.0103	0.1750
INEDSK[x]LAVNENLASSK	5	0	1830.932231	0.0103	0.1750
D[x]TEMSVNMSDFLHDQATR	0	0	2095.893807	0.0103	0.1850
ILYVNNAK[x]SQEEAIENIK	7	0	2075.089784	0.0103	0.1850
M[x]ATTVKDTMNVDINAIKK	0	0	1992.038284	0.0103	0.1850
VFHPITKAVILSDTK[x]PVDK	14	0	2107.204023	0.0103	0.1950
A[x]ASLLKVNMENLIVTDLGK	0	0	2028.128811	0.0103	0.1950
TIPPLTTVK[x]GSDAAPQASK	8	0	1881.020649	0.0103	0.1950
ANWCDK[x]RYNLASLHDDTLLDM	5	0	2550.163024	0.0102	0.2150
SPAIIFIDELDAIGTK[x]RFDSEK	15	0	2464.284838	0.0102	0.2250
GPSLYQVDPSGTYFAWK[x]ATAIGK	16	0	2456.237499	0.0102	0.2350
VSEVLNSEDITGIQEK[x]STDLRALR	15	0	2672.397956	0.0102	0.2450
ANNWSK[x]FTATAALGVIHR	5	0	1956.032885	0.0100	0.1800
MSFLELTEVWGK[x]PQK	11	0	1791.922859	0.0100	0.1500
QYQEVVK[x]QGDVLLNK	6	0	1759.946763	0.0100	0.1500
AK[x]YASQKRP	1	0	1047.582476	0.0100	0.0900
K[x]LEETDVAK	0	0	1031.549839	0.0100	0.0900
DNLSWLSK[x]ANNWSKFTATAALGVIHR	7	0	2899.509173	0.0100	0.2600
EVVQFVGSRFNSNAIAAVATK[x]MVTLK	20	0	2779.505334	0.0100	0.2600
VYSEIPLSNATSLLYLENTK[x]ETEK	19	0	2741.400978	0.0100	0.2400
TEEK[x]TESYYSNAVELNLLLISPTK	3	0	2741.400978	0.0100	0.2400
VNLEAYLDLSITPK[x]QHAVNERAK	13	0	2608.397173	0.0100	0.2300
NIK[x]VIMATNRIDILDPALLRPGR	2	0	2588.494714	0.0100	0.2300
LGSTLK[x]SIMLYLMVQSVNSELK	5	0	2453.327233	0.0100	0.2200
VKAMEVDEK[x]PTERYSDIGGLSK	8	0	2451.231422	0.0100	0.2200
QETQYKIDELVSNNEK[x]IWK	15	0	2364.196029	0.0100	0.1900
SVQPTAK[x]TVQKVETAVLSTTVK	6	0	2314.310659	0.0100	0.2200
NEEEPTKK[x]GINIDQSSNSK	7	0	2117.023553	0.0100	0.1900
FHQLK[x]PTRVLTLAMVKR	4	0	2037.203252	0.0100	0.1700
SNDIEK[x]AIDLYKEVLNK	5	0	1991.057425	0.0100	0.1700
KTLEVLYLK[x]MHNNHAK	8	0	1938.050842	0.0100	0.1600
MPGTLLPGPGK[x]GYIGDPIK	10	0	1910.033463	0.0100	0.1900
K[x]EFEIIKGVLCQFR	0	0	1765.954825	0.0100	0.1400
K[x]LPNIEEATFDKR	0	0	1559.830681	0.0100	0.1300
DIKSMIADK[x]HAIR	8	0	1496.813257	0.0100	0.1300
SETMKYYLPK[x]GK	9	0	1443.743119	0.0100	0.1200
IMK[x]LCFDELKK	2	0	1423.756658	0.0100	0.1100
K[x]VSTTPANSFELK	0	0	1420.756126	0.0100	0.1300
LELK[x]KANWCDK	3	0	1403.723052	0.0100	0.1100
CGSPYIIEDSK[x]K	10	0	1395.670349	0.0100	0.1200
NK[x]YAIQLPLPPK	1	0	1380.812854	0.0100	0.1200
YEIDK[x]TLAGVTR	4	0	1364.729913	0.0100	0.1200
VVLKNK[x]GTMK	5	0	1116.668841	0.0100	0.1000
TK[x]SVALGGITK	1	0	1073.644403	0.0100	0.1100
AELDK[x]IGLSK	4	0	1072.612770	0.0100	0.1000
MVCK[x]IWK	3	0	963.503367	0.0100	0.0700
VAQTTYK[x]K	6	0	937.523235	0.0100	0.0800
IK[x]ENQEK	1	0	887.471202	0.0100	0.0700
AK[x]YASQK	1	0	794.428614	0.0100	0.0700
NK[x]MVCK	1	0	778.382925	0.0100	0.0600
LAK[x]RMK	2	0	745.463224	0.0100	0.0600
K[x]VTSK	0	0	561.348581	0.0100	0.0500
WPK[x]IAEIYGSALRSNPVFAENDEK	2	0	2733.376103	0.0098	0.2350
IIYSDIDVDPVKPEHVGKVVLK[x]NK	21	0	2704.516220	0.0098	0.2350
AMEQQDIKPTVQNGEVSANAEQK[x]A	22	0	2585.239020	0.0098	0.2350
AK[x]ADYAQYYRHCLLYLSCIDLDK	1	0	2878.378086	0.0098	0.2250
NLNAPKFSFISNVRPK[x]LFAYPPK	15	0	2647.463738	0.0098	0.2250
EWNQNIK[x]NLSNVVEISGKGVFV	6	0	2473.296405	0.0098	0.2150
LDGKDELWK[x]NDDQLTYTYK	8	0	2344.122200	0.0097	0.1850
NEEEPTK[x]KGINIDQSSNSK	6	0	2117.023553	0.0097	0.1850
LLKVTVSK[x]GVAIDLLEECK	7	0	2114.201970	0.0097	0.1850
VHPEGK[x]YVVDISPDIDIK	5	0	2023.062511	0.0097	0.1750
TK[x]VVDRYADVIASIGLSR	1	0	1962.089727	0.0097	0.1750
TNNLDLEHK[x]HKTPDK	8	0	1788.911774	0.0097	0.1450
EK[x]SLLAHKGGHVVR	1	0	1529.878966	0.0096	0.1350
VMK[x]SEFQRLTHEK	2	0	1631.845282	0.0096	0.1250
VSKILEHK[x]EIMLR	7	0	1594.922802	0.0096	0.1250
NIPK[x]ARASLTAAK	3	0	1339.793514	0.0096	0.1250
EMK[x]KDSESTEEK	2	0	1439.644921	0.0096	0.1150
VEPIPLINGEK[x]R	10	0	1363.782281	0.0096	0.1150
K[x]GINIDQSSNSK	0	0	1289.657479	0.0096	0.1150
NK[x]LTNDETRYVFVSSVQPDLLPR	1	0	2690.402650	0.0096	0.2200
KALSSLK[x]YMLLSQIMLNSVSEVK	6	0	2581.422189	0.0096	0.2200
FFEK[x]EDVQSLK	3	0	1368.692468	0.0095	0.1050
LVETSGQIRCGSPYIIEDSK[x]K	19	0	2379.210294	0.0095	0.2000
GVVALVEDKTK[x]SVALGGITK	10	0	1984.156741	0.0095	0.1900
M[x]DTEMSVNMSDFLHDQATR	0	0	2226.934286	0.0095	0.1800
K[x]SLPLQIEVANDCIKWAIK	0	0	2225.224100	0.0095	0.1800
MSAQSCACMVRTLLYGK[x]R	16	0	2131.015784	0.0094	0.1700
ATSAGPKQTETINWLEK[x]R	16	0	2029.059155	0.0094	0.1700
ATSAGPK[x]QTETINWLEKR	6	0	2029.059155	0.0094	0.1700
MPPK[x]EDWEK	3	0	1158.537893	0.0094	0.0850
EWLDK[x]LGDK	4	0	1102.565823	0.0094	0.0850
LNFSSLK[x]MK	6	0	1066.584449	0.0094	0.0850
MVCKIWK[x]SDEINEVLNK	6	0	2105.064830	0.0094	0.1600
K[x]PPVQPLAYKSATPFRK	0	0	1927.104259	0.0094	0.1600
QIK[x]VMDSLEPTGEIYGK	2	0	1906.970924	0.0094	0.1600
LHQLRNK[x]ELISVSAASK	6	0	1893.079498	0.0094	0.1600
EPLK[x]EVVQFVGSRFNSNAIAAVATK	3	0	2674.444120	0.0094	0.2350
K[x]PPVQPLAYKSATPFR	0	0	1799.009303	0.0094	0.1500
K[x]GINIDQSSNSKDPEEEAEMMTK	0	0	2580.168225	0.0093	0.2150
ASVVETVTLTK[x]VTQK	10	0	1602.919156	0.0093	0.1400
M[x]SSKSSLELANNAVK	0	0	1577.808228	0.0093	0.1400
ILIDK[x]ARVEAQNHK	4	0	1633.926306	0.0093	0.1300
LK[x]WSDER	1	0	932.471536	0.0093	0.0650
LGVK[x]RFK	3	0	846.543913	0.0093	0.0650
VPFTAAITITGVK[x]TSTGGPK	12	0	1945.088332	0.0093	0.1850
TMLVK[x]AVANSTAANFIRVVGSEFVQK	4	0	2779.505334	0.0092	0.2400
MEILK[x]IHLEKVSK	4	0	1566.916655	0.0092	0.1200
NTWNSTLETAK[x]AK	10	0	1462.741537	0.0092	0.1200
WK[x]ALER	1	0	801.449683	0.0092	0.0550
DKK[x]DQK	2	0	760.407879	0.0092	0.0550
EIK[x]QIK	2	0	757.469750	0.0092	0.0550
QIK[x]EIK	2	0	757.469750	0.0092	0.0550
VADLK[x]K	4	0	672.416990	0.0092	0.0550
YDKTEDDIK[x]SLQSVGQIIGEVLK	8	0	2577.353638	0.0091	0.2100
AGDFQGLNEQLVSLFK[x]K	15	0	1892.999523	0.0091	0.1550
TLLYGK[x]RFFPYYVYTTVAGIDK	5	0	2614.383428	0.0091	0.2000
QEYKDDINLDEASAMAVK[x]FLSK	17	0	2514.231087	0.0091	0.2000
LVPYLTK[x]LESK	6	0	1289.759425	0.0091	0.1000
KGTK[x]TSETNDR	3	0	1235.610532	0.0091	0.1000
HCLIK[x]MNHGTTTLAFR	4	0	1898.960649	0.0091	0.1450
SLYFATPGNTSFK[x]TDM	12	0	1778.818457	0.0091	0.1450
DVEFLHSDKIDTIVK[x]EIQDEK	14	0	2500.269581	0.0090	0.1900
YAGMFATALAYCGTSNSK[x]IVR	17	0	2280.103000	0.0090	0.1900
K[x]DSGNIEIFLDEIQAEFTPAISAVHR	0	0	2899.471450	0.0090	0.2350
ADAAFLRLVK[x]APALDGALQGVIQFMK	9	0	2742.525343	0.0090	0.2350
FSGEKK[x]SLPLQIEVANDCIK	5	0	2275.188107	0.0090	0.1800
LDRK[x]LEFPLPNEEAR	3	0	1825.968559	0.0090	0.1350
SNPVFAENDEK[x]GEKR	10	0	1718.822295	0.0090	0.1350
Q[x]EMKK	0	0	662.342113	0.0090	0.0450
K[x]DQKK	0	0	645.380940	0.0090	0.0450
EEFAEK[x]AVSVIQARIANYDPAEIR	5	0	2718.397564	0.0090	0.2150
ALRDTLSK[x]DQELTEENVSISVIGK	7	0	2644.391809	0.0090	0.2150
LYFYYILFFEK[x]CNRSVECR	10	0	2606.244903	0.0089	0.1700
HIIMFDCK[x]ILEFTKYSNDK	7	0	2401.180912	0.0089	0.1700
YTLYDQNDTKEWLDK[x]LGDK	14	0	2344.122200	0.0089	0.1700
YTLYDQNDTK[x]EWLDKLGDK	9	0	2344.122200	0.0089	0.1700
AGNRSVMAPLFLHDK[x]YDGR	14	0	2146.074090	0.0089	0.1700
VIPVEELKEIK[x]QIK	10	0	1665.007573	0.0089	0.1250
DIGEPDSEAVFTISQSPFEK[x]PQK	19	0	2548.233196	0.0089	0.2050
MSIMEYNGGSCVAMAGK[x]NCVAIASDLR	16	0	2904.305920	0.0089	0.2400
D[x]DGLEDDMPALADEEFEK	0	0	2037.836007	0.0089	0.1600
YDK[x]TEDDIK	2	0	1125.518932	0.0089	0.0800
LLVK[x]DRIDK	3	0	1098.676036	0.0089	0.0800
KSK[x]TLQYFA	2	0	1084.591644	0.0089	0.0800
SQK[x]ALDTLFSAIRDHDLAPLYK	2	0	2501.327703	0.0089	0.1950
YMLLSQIMLNSVSEVK[x]SLLTGK	15	0	2453.327233	0.0089	0.1950
ENEQKIK[x]TLSMEK	6	0	1576.812980	0.0088	0.1150
N[x]STEEIDLYNRWKALER	0	0	2136.059881	0.0088	0.1500
PPKEDWEK[x]YQKPVDTEEENDK	7	0	2603.202624	0.0088	0.1850
IEIPLPNEVGRMEILK[x]IHLEK	15	0	2470.398029	0.0088	0.1850
TTQLEEANSK[x]LGYIFGADYPK	9	0	2344.158584	0.0088	0.1850
SLPLQIEVANDCIK[x]WAIKEK	13	0	2354.266687	0.0088	0.1750
DDFDAFYGIDTMSPNMK[x]VDK	16	0	2308.002683	0.0088	0.1750
IPDSTYEMVGGLEK[x]QIKEIK	13	0	2277.192525	0.0088	0.1750
DEKSGVK[x]LENVK	6	0	1344.724827	0.0088	0.1050
DQELTEENVSISVIGK[x]DEK	15	0	2132.048371	0.0087	0.1650
DYGK[x]FLSAMHDLPVR	3	0	1747.871494	0.0087	0.1300
TMVEVIPYFAEDLLVLK[x]TDELK	16	0	2565.365058	0.0086	0.1900
D[x]VPTFANFHTPIFIAKREDGMK	0	0	2533.278647	0.0086	0.1900
IAGEHLSNGEKPLLTPEK[x]DFSK	17	0	2409.253874	0.0086	0.1900
AIDLYK[x]EVLNK	5	0	1304.733939	0.0086	0.0950
E[x]TIDNAETMKK	0	0	1278.612505	0.0086	0.0950
DKLVLK[x]EVFLSFHNLVGR	5	0	2113.204692	0.0086	0.1550
YEAFEK[x]ADSCILDLTGAFRAQISVR	5	0	2859.422393	0.0086	0.2150
K[x]QCVIANSCKTAINTGGGSVAVFNK	0	0	2623.320910	0.0086	0.2150
DEK[x]VANEQEQALTNLSDLYVR	2	0	2434.197481	0.0086	0.1800
LNADVLGQLIKK[x]YYSFDNSLK	11	0	2428.300096	0.0086	0.1800
WSDERYLHQSLK[x]YK	11	0	1851.926697	0.0086	0.1200
EDVQSLK[x]LKYYEQK	6	0	1769.919882	0.0086	0.1200
GNQK[x]VVK	3	0	771.460247	0.0086	0.0600
VGIK[x]PPK	3	0	737.479921	0.0086	0.0600
LGVK[x]PPK	3	0	737.479921	0.0086	0.0600
DSEALK[x]TRHMTDELNNLLFNYAIR	5	0	2863.428540	0.0085	0.2050
IFTIHTSK[x]MNLGEDVNLEELIQCK	7	0	2831.419614	0.0085	0.2050
CIDMFIHKSAELYK[x]NPK	13	0	2093.043703	0.0085	0.1450
NSIVSK[x]YTQSTNNDDPK	5	0	1909.901659	0.0085	0.1450
EAADFIFDICGIAGIK[x]K	15	0	1866.954882	0.0085	0.1450
GK[x]SALSTLNGFVEELKAEVR	1	0	2147.158527	0.0085	0.1700
DTTKNK[x]MVCK	5	0	1223.600166	0.0085	0.0850
GYQTIELDK[x]K	8	0	1193.629146	0.0085	0.0850
VVLK[x]NKGTMK	3	0	1116.668841	0.0085	0.0850
TIEAITFK[x]TDNHLSSTLEKLSFK	7	0	2622.390357	0.0085	0.1950
TDTKTIEAITFK[x]TDNHLSSTLEK	11	0	2592.328152	0.0085	0.1950
SLNK[x]FSVATITPEGIEFQTDQSVSSK	3	0	2812.412936	0.0085	0.2200
NDDQLTYTYK[x]DEK	9	0	1631.731422	0.0085	0.1100
STMLEKIK[x]ENQEK	7	0	1576.812980	0.0085	0.1100
NVPK[x]LQNVSNFQK	3	0	1514.820452	0.0085	0.1100
AK[x]WSTAETLTNNK	1	0	1462.741537	0.0085	0.1100
KVPDK[x]LIDASTVK	4	0	1412.823808	0.0085	0.1100
WK[x]ALERQLEMLDLQEGFIK	1	0	2346.240476	0.0084	0.1600
EIK[x]PNIRVALRNDSYQLIK	2	0	2269.290536	0.0084	0.1600
KEVAEADIASK[x]DLEETDER	10	0	2147.022884	0.0084	0.1600
ASRGAATIK[x]GAIWYGIDFTAAR	8	0	2295.212290	0.0084	0.1850
TVSDLTISQAIFELSSPFLENK[x]SQK	21	0	2781.443508	0.0084	0.2100
LVGWYHTGPQLRPSDLEINNLLK[x]K	22	0	2790.517949	0.0083	0.2000
KLEETDVAK[x]AAILERPYASTGAYK	8	0	2623.385606	0.0083	0.2000
VNGVVFTNRPDEK[x]NR	12	0	1743.901545	0.0083	0.1250
LIPIRGTEVEK[x]ITIK	10	0	1709.045018	0.0083	0.1250
IDTIVK[x]EIQDEK	5	0	1429.766355	0.0083	0.1000
WRDATDDK[x]R	7	0	1161.552629	0.0083	0.0750
ETTEK[x]KIDK	4	0	1090.586949	0.0083	0.0750
NK[x]RGGDEWK	1	0	1088.536254	0.0083	0.0750
AERK[x]AR	3	0	729.424532	0.0083	0.0500
MHNNHAK[x]SLPPEEYDEKLYNK	6	0	2556.206604	0.0083	0.1750
CEDGVILALEKVVTSKLLK[x]PR	18	0	2367.355831	0.0083	0.1750
VVDASIVSK[x]ALGNFVASVLAR	8	0	2115.205083	0.0083	0.1750
VLKLTLEAMDLEIVEK[x]EHFK	15	0	2384.302404	0.0082	0.1650
K[x]VEFGLPDLEGRAHILR	0	0	1949.084584	0.0082	0.1400
K[x]APNTVYAVQFLEAVYK	0	0	1940.040658	0.0082	0.1400
SCALFANQAATRALTLK[x]TGPPGPPCGGK	16	0	2840.442413	0.0082	0.2300
LILVDDEK[x]TSWIYK	7	0	1721.923907	0.0082	0.1150
YEVGAEYIKK[x]VIAR	9	0	1637.914013	0.0082	0.1150
AEQEELLSEK[x]VSTK	9	0	1589.814754	0.0082	0.1150
LMVEMEK[x]KLEK	6	0	1376.740675	0.0082	0.0900
SLEFK[x]ASELAEDFHIPVTR	4	0	2188.116331	0.0082	0.1550
QAAKASVVETVTLTK[x]VTQK	14	0	2001.146903	0.0082	0.1550
PPK[x]EDWEK	2	0	1027.497414	0.0081	0.0650
AEAGLALSLIVK[x]ALSIEGDDK	11	0	2112.167695	0.0081	0.1700
LTIPLPLYPQGHPGGSEGGPK[x]LEFIK	20	0	2744.490007	0.0081	0.2100
AHLDVQEK[x]DQPKK	7	0	1534.810280	0.0081	0.1050
REAEAAK[x]DEQIEK	6	0	1515.752826	0.0081	0.1050
AVILSDTKPVDK[x]K	11	0	1412.823808	0.0081	0.1050
DK[x]LVLKEVFLSFHNLVGR	1	0	2113.204692	0.0081	0.1450
LGLDSEESAEYIVAK[x]GIR	14	0	1949.010477	0.0081	0.1450
ERAEAGLALSLIVK[x]ALSIEGDDK	13	0	2397.311385	0.0080	0.1850
V[x]NQIESQMAMAEKLIQIRVK	0	0	2328.265640	0.0080	0.1600
K[x]GEKVEDAPENNSFR	0	0	1718.822296	0.0080	0.1200
AEQEELLSEK[x]VSTKK	9	0	1717.909710	0.0080	0.1200
YIPNPVLVIIDVK[x]PK	12	0	1707.033394	0.0080	0.1200
QEVAAQK[x]SSEETEDK	6	0	1677.769259	0.0080	0.1200
K[x]YDKTEDDIK	0	0	1253.613888	0.0080	0.0800
TNSTDEK[x]GTK	6	0	1079.509429	0.0080	0.0800
Q[x]DRGK	0	0	602.313592	0.0080	0.0400
K[x]KSGR	0	0	574.355062	0.0080	0.0400
AEIINSLNLNNDLTDK[x]LAQFEK	15	0	2502.296462	0.0080	0.1750
AGDFQGLNEQLVSLFK[x]KHGQLK	15	0	2456.317475	0.0080	0.1750
NSSSDMAYTSMFK[x]GNQK	12	0	1894.818860	0.0079	0.1350
ARQAAK[x]ASVVETVTLTK	5	0	1772.015506	0.0079	0.1350
HPK[x]FEEILTRLR	2	0	1537.872820	0.0079	0.0950
TRLLENDIK[x]VMK	8	0	1458.822760	0.0079	0.0950
TLSK[x]WRDATDDK	3	0	1434.710239	0.0079	0.0950
MVILNK[x]DGMERK	5	0	1432.752968	0.0079	0.0950
IINRDIGK[x]VVDK	7	0	1368.808828	0.0079	0.0950
LAAPQLVQMFIGDGAK[x]LVR	15	0	2026.139651	0.0079	0.1500
EHFKELVSK[x]ASPIAGSEGK	8	0	2013.053008	0.0079	0.1500
SGNLPDADNSKSDISK[x]SSM	15	0	1951.879206	0.0079	0.1500
VVTSK[x]LLKPRVNNR	4	0	1622.994323	0.0079	0.1100
EKSLLAHK[x]GGHVVR	7	0	1529.878966	0.0079	0.1100
IWK[x]VMCK	2	0	963.503367	0.0079	0.0550
Y[x]FATLQK	0	0	869.464664	0.0079	0.0550
YYLPK[x]GK	4	0	867.485399	0.0079	0.0550
DRGK[x]LVR	3	0	842.508589	0.0079	0.0550
DEK[x]SGVK	2	0	761.391895	0.0079	0.0550
IQFCLALHNDSIK[x]SMRYPMDAHK	12	0	2774.345349	0.0078	0.1800
IYADLK[x]INEDSKLAVNENLASSK	5	0	2534.322674	0.0078	0.1800
TK[x]SVALGGITKEFVIYEQLIAAR	1	0	2506.415787	0.0078	0.1800
FHQLK[x]PTRVLTLAMVK	4	0	1881.102150	0.0078	0.1250
VEPIPLINGEK[x]RDLRPGR	10	0	2058.169702	0.0078	0.1400
K[x]RVIEHNIR	0	0	1163.688664	0.0078	0.0700
FSGEK[x]KSLPLQIEVANDCIK	4	0	2275.188107	0.0077	0.1550
TLALKYPGGGPGK[x]TAILPVK	12	0	1980.177084	0.0077	0.1550
AELATEAYTPLTSLEGIVILK[x]K	20	0	2359.324913	0.0077	0.1700
NWK[x]EEYLRAAK	2	0	1406.730582	0.0077	0.0850
ILEFTK[x]YSNDK	5	0	1356.692468	0.0077	0.0850
K[x]NEEKLAEFDK	0	0	1349.682631	0.0077	0.0850
Q[x]EMKKDSESTEEK	0	0	1567.703492	0.0077	0.1000
LEFIK[x]VIPVEELK	4	0	1555.922455	0.0077	0.1000
ILFENPDEATK[x]RK	10	0	1559.830681	0.0077	0.1000
I[x]AIVVNQNWYCANTK	0	0	1792.892954	0.0077	0.1150
ITIK[x]VHVSEVLGDIR	3	0	1677.977670	0.0077	0.1150
GGVHVK[x]LAHLSKHPK	5	0	1606.941898	0.0077	0.1150
LTLEAMDLEIVEK[x]EHFK	12	0	2044.054981	0.0076	0.1300
NRQYQEVVK[x]QGDVLLNK	8	0	2030.090787	0.0076	0.1300
EDTEAVLK[x]RINDTVGIK	7	0	1900.026461	0.0076	0.1300
LSGVVEGIFQK[x]CYAKNEWR	10	0	2283.146914	0.0076	0.1450
LNYK[x]PEEEYPDLSKHNNHMAK	3	0	2556.206604	0.0076	0.1600
K[x]YYESFADFDSEGTDAYLTYK	0	0	2512.095710	0.0076	0.1600
SVALGGITK[x]EFVIYEQLIAAR	8	0	2277.273157	0.0076	0.1600
CRTIPPLTTVK[x]GSDAAPQASK	10	0	2197.152392	0.0076	0.1600
FK[x]LNYKPEEEYPDLSKHNNHMAK	1	0	2831.369969	0.0076	0.1750
GVSKDEK[x]VANEQEQALTNLSDLYVR	6	0	2805.414331	0.0076	0.1900
MGNGK[x]MVEISRLHNSLEVVFEWDK	4	0	2817.394072	0.0075	0.1800
SLLELNETQSNIQEQGVNWGK[x]K	20	0	2514.271310	0.0075	0.1650
SLQSVGQIIGEVLK[x]QLDSER	13	0	2198.190551	0.0075	0.1500
K[x]MSAQSCACMVRTLLYGK	0	0	2103.009638	0.0075	0.1350
VYATMQKLQK[x]DLGQVLNK	9	0	2076.140043	0.0075	0.1350
TLVAHAVLK[x]VGSALVGSQTK	8	0	1978.157410	0.0075	0.1500
EAGFIDDILIITPASK[x]EK	15	0	1959.056365	0.0075	0.1350
FRKLGVK[x]PPK	6	0	1168.744388	0.0075	0.0750
IIPLK[x]K	4	0	710.505408	0.0075	0.0450
FK[x]LNYKPEEEYPDLSK	1	0	1998.993768	0.0075	0.1200
WSTAETLTNNK[x]IDRDK	10	0	1890.943464	0.0075	0.1200
SAELYK[x]NPKADPLDER	5	0	1844.926754	0.0075	0.1200
RFCVGLQK[x]IEEIFK	7	0	1765.954825	0.0075	0.1050
AMVNIDTIDNK[x]VATTM	10	0	1735.848372	0.0075	0.1200
DNLSWLSK[x]ANNWSK	7	0	1661.816092	0.0075	0.1050
IAYASVVYIADK[x]YK	11	0	1602.865670	0.0075	0.1050
TSTGGPK[x]LQLNLERDYEQFGYFK	6	0	2690.333907	0.0074	0.1700
VAQTTYKK[x]IYNEYPPTK	7	0	2043.067597	0.0074	0.1250
YTVGQGYTK[x]AAWFEK	8	0	1747.856893	0.0073	0.1100
IDRK[x]VEFGLPDLEGR	3	0	1742.931448	0.0073	0.1100
IITK[x]EGVETRIIPLK	3	0	1709.045018	0.0073	0.1100
DGIQDIMPSQAK[x]ELK	11	0	1671.850090	0.0073	0.1100
ENEQK[x]IKTLSMEK	4	0	1576.812980	0.0073	0.0950
NEADPAMAILSEYLETGSVK[x]LR	19	0	2406.209961	0.0073	0.1600
EPPVYTPPK[x]DK	8	0	1269.660444	0.0073	0.0800
NYPLILYLVEGNGQTAK[x]RSR	16	0	2291.238503	0.0072	0.1450
GVVALVEDK[x]TKSVALGGITK	8	0	1984.156741	0.0072	0.1450
TPNDTQK[x]YSNDKSIVNSM	6	0	2040.942138	0.0072	0.1300
EHFK[x]ELVSK	3	0	1115.597456	0.0072	0.0650
K[x]EEMVMLKGDEVVSLLGVSEQVQVR	0	0	2801.466563	0.0072	0.1800
SEFQRLTHEK[x]STMLEK	9	0	1962.983216	0.0072	0.1150
DTMNVDINAIK[x]KGEIR	10	0	1815.951192	0.0072	0.1150
APPEILDISK[x]QLADYK	9	0	1799.966829	0.0072	0.1150
VTVSK[x]GVAIDLLEECK	4	0	1759.938898	0.0072	0.1150
HNLNLSPEATASFTRK[x]QLATSLR	15	0	2554.361457	0.0072	0.1650
NASVWFLDHNFMESMNEMFK[x]K	19	0	2604.159856	0.0071	0.1500
STLDLNHLADLYDRK[x]DWNACK	14	0	2547.217501	0.0071	0.1500
V[x]PTFANFHTPIFIAKREDGMK	0	0	2418.251708	0.0071	0.1500
SELAQSK[x]YLMNVSR	6	0	1624.824212	0.0071	0.1000
K[x]RWSLER	0	0	973.545700	0.0071	0.0500
EK[x]VLKTK	1	0	844.538158	0.0071	0.0500
VPDK[x]LIDASTVKHVFPITK	3	0	2107.204023	0.0071	0.1350
QTVYQISELESLLRSSHIITK[x]ELK	20	0	2814.548970	0.0071	0.1700
LMELFISK[x]SNSDDPASFTSINNYK	7	0	2720.300222	0.0071	0.1700
QCVIANSCK[x]TAINTGGGSVAVFNK	8	0	2495.225954	0.0071	0.1700
WDLSK[x]QEALYLAQRSIVAATHR	4	0	2555.360731	0.0070	0.1550
PFGNTHNK[x]FK	7	0	1188.603937	0.0070	0.0700
QSK[x]ATREPNK	2	0	1157.615226	0.0070	0.0700
SQK[x]NVISLEISDTSLQPLSTFFAER	2	0	2809.449655	0.0070	0.1750
KLWK[x]QLTDALIVFFDTPETVPLR	3	0	2729.515494	0.0070	0.1600
SSQQGVEGVLIILK[x]IEDTDKYDK	13	0	2577.353638	0.0070	0.1600
YGLQGPTWLVHK[x]ENAINK	11	0	2067.090061	0.0069	0.1250
AVEK[x]LSVEALNSLTGEFK	3	0	1934.035964	0.0069	0.1250
NEEK[x]KLMELFISK	3	0	1607.859201	0.0069	0.0900
T[x]VYQISELESLLR	0	0	1549.835098	0.0069	0.0900
ELFDPIISDRHGGYKPTDK[x]HK	18	0	2452.249792	0.0069	0.1450
HNNHMAK[x]VLTLELYKK	6	0	1938.050842	0.0069	0.1100
IDKNTWNSTLETAK[x]AK	13	0	1818.947489	0.0069	0.1100
VLVDK[x]SRK	4	0	943.581415	0.0069	0.0550
FATLQK[x]SK	5	0	921.528321	0.0069	0.0550
LMSK[x]VAEK	3	0	904.505142	0.0069	0.0550
QEYDLPK[x]PYLGSLAEALVSTGAVSLIK	6	0	2861.542489	0.0069	0.1850
DEK[x]VSEVLNSEDITGIQEK	2	0	2132.048371	0.0068	0.1300
EQK[x]PEVDYSEK	2	0	1350.630263	0.0068	0.0750
EDALFK[x]NEEKK	5	0	1349.682631	0.0068	0.0750
SVQPTAK[x]TVQK	6	0	1185.671676	0.0068	0.0750
TSTSSMTAVPK[x]PLKFLRPHYFTLVK	10	0	2848.567205	0.0068	0.1700
SYLLQHREWDSK[x]LK	11	0	1801.947432	0.0068	0.0950
EDVQSLKLK[x]YYEQK	8	0	1769.919882	0.0068	0.0950
VIPVEELK[x]EIKQIK	7	0	1665.007573	0.0068	0.0950
VAEK[x]AQINTQEYGR	3	0	1605.811006	0.0068	0.0950
GYSK[x]PNERATKQSK	3	0	1592.826990	0.0068	0.0950
FSFISNVRPK[x]LFAYPPK	9	0	2010.109010	0.0068	0.1150
LFKSLGSGMDQEK[x]VLNK	12	0	1893.002891	0.0068	0.1150
EEIQK[x]GDGGTDYVCVPK	4	0	1893.877753	0.0068	0.1150
NKPGVYTK[x]VCNYVNWIQQTIAAN	7	0	2680.343029	0.0067	0.1550
DNLSWLSKANNWSK[x]FTATAALGVIHR	13	0	2899.509173	0.0067	0.1750
TLLAK[x]AVANQTSATFLRVVGSELIQK	4	0	2757.575126	0.0067	0.1750
LNDPEDKYEALSK[x]HIIMFDCK	12	0	2565.224226	0.0067	0.1400
QSEVSVGLRFIK[x]HADATCVHR	11	0	2409.233428	0.0067	0.1400
C[x]SPSATLTHRTMTEK	0	0	1718.807905	0.0067	0.1000
DFLDAVQK[x]VVKGNQK	7	0	1687.925636	0.0067	0.1000
QIQPK[x]TFANLVSSTLYEK	4	0	2066.104707	0.0067	0.1200
CFGIK[x]FDIMPRK	4	0	1510.778788	0.0067	0.0800
MEQK[x]PEVDYSEK	3	0	1481.670742	0.0067	0.0800
EMKK[x]DSESTEEK	3	0	1439.644921	0.0067	0.0800
YTQSTNNDDPK[x]K	10	0	1409.642221	0.0067	0.0800
AHLDVQEK[x]DQPK	7	0	1406.715325	0.0067	0.0800
IEFATITK[x]DTTK	7	0	1366.734330	0.0067	0.0800
K[x]PRVVTALTMLK	0	0	1355.832206	0.0067	0.0800
EVLNKGVSK[x]DEK	8	0	1344.724827	0.0067	0.0800
NK[x]ELISVSAASK	1	0	1245.692803	0.0067	0.0800
LAHLSK[x]HPK	5	0	1029.608297	0.0067	0.0600
TPDK[x]GYGHR	3	0	1029.499144	0.0067	0.0600
DAFALAK[x]EK	6	0	991.533798	0.0067	0.0600
DK[x]KDQK	1	0	760.407879	0.0067	0.0400
K[x]HGQLK	0	0	709.423471	0.0067	0.0400
TYNLISSYIK[x]SVEISALASKNR	9	0	2456.327369	0.0066	0.1450
VIGSELVQK[x]YVGEGARMVR	8	0	2090.130540	0.0066	0.1250
IDK[x]NTWNSTLETAKAK	2	0	1818.947489	0.0066	0.1050
LTDGTNGADLRNVVTEAGFIAIK[x]EDR	22	0	2774.419751	0.0065	0.1700
YQK[x]PVDTEEENDK	2	0	1593.715773	0.0065	0.0850
VLRQVMEEK[x]LDSK	8	0	1573.849698	0.0065	0.0850
LK[x]AYQGIYLMSIR	1	0	1554.859144	0.0065	0.0850
DVAK[x]MKLSLFSNK	3	0	1479.811862	0.0065	0.0850
K[x]YYSFDNSLK	0	0	1263.613496	0.0065	0.0650
TFHILEPK[x]EK	7	0	1240.681514	0.0065	0.0650
K[x]QCVIANSCK	0	0	1206.584850	0.0065	0.0650
LAQFEKEEYVSDPK[x]EQM	13	0	2069.961478	0.0065	0.1100
SNDIEKAIDLYK[x]EVLNK	11	0	1991.057425	0.0065	0.1100
LAIEREPPFAPIESAK[x]R	15	0	1923.057703	0.0065	0.1100
FAASKEK[x]QNTPVLFDSK	6	0	1908.994437	0.0065	0.1100
GTEVEKITIK[x]VHVSEVLGDIR	9	0	2321.295344	0.0064	0.1350
Q[x]TVYQISELESLLR	0	0	1677.893669	0.0064	0.0900
QIKEIK[x]EVIELPVK	5	0	1665.007573	0.0064	0.0900
K[x]DWNACK	0	0	920.417393	0.0064	0.0450
YASQK[x]RP	4	0	848.450409	0.0064	0.0450
NIPK[x]EIK	3	0	840.506860	0.0064	0.0450
LALTK[x]PK	4	0	769.506134	0.0064	0.0450
SAKGTK[x]R	5	0	746.439846	0.0064	0.0450
VHPEGKYVVDISPDIDIKEIK[x]PNIR	20	0	2873.564954	0.0064	0.1600
ASVVETVTLTKVTQK[x]KPPVQPLAYK	14	0	2724.578817	0.0064	0.1600
LTGDTNGALDK[x]LEEIGVADQYKVSK	10	0	2663.365262	0.0064	0.1600
M[x]NSTEEIDLYNRWKALER	0	0	2267.100359	0.0064	0.1150
EWNQNIK[x]NLSNVVEISGK	6	0	2071.069718	0.0064	0.1150
LMSK[x]VAEKAQINTQEYGR	3	0	2065.062523	0.0064	0.1150
LTLEAMDLEIVEK[x]EHFKELVSK	12	0	2600.377016	0.0064	0.1400
G[x]VFKNVSGNVLSEIKNNWQIER	0	0	2530.329098	0.0064	0.1400
LELKK[x]ANWCDK	4	0	1403.723052	0.0064	0.0700
KFRK[x]PIGATWK	3	0	1330.787310	0.0064	0.0700
YLHQSLK[x]YKEDTALR	6	0	1863.984208	0.0063	0.0950
SGVK[x]LENVKIYADLK	3	0	1675.950788	0.0063	0.0950
RAVEK[x]LSVEALNSLTGEFK	4	0	2090.137066	0.0063	0.1200
VGVFK[x]NVSGNVLSEIKNNWQIER	4	0	2629.397507	0.0063	0.1450
AVENASTCIGIK[x]CEDGVILALEK	11	0	2489.250437	0.0063	0.1450
ERGTCAGEVFMALK[x]GMALGSANEK	13	0	2526.202777	0.0063	0.1500
DYYTK[x]QSK	4	0	1031.492328	0.0063	0.0500
DLVKK[x]YDK	4	0	1007.565097	0.0063	0.0500
FMLK[x]LGVK	3	0	934.567348	0.0063	0.0500
P[x]FGNTHNK	0	0	913.440572	0.0063	0.0500
SSK[x]DISSK	2	0	850.439569	0.0063	0.0500
DNSSDLQK[x]LLMKVALCANHADSVVK	7	0	2755.399548	0.0062	0.1550
K[x]HLGHVTLETVTHNIPTPWVR	0	0	2434.323230	0.0062	0.1300
LDDMSLIKEDCEAATDPLLK[x]K	19	0	2404.186446	0.0062	0.1300
VSEVLNSEDITGIQEK[x]STDLR	15	0	2332.175685	0.0062	0.1300
M[x]GQAQSGNFSNFGDGANGDNK	0	0	2114.871099	0.0062	0.1300
NSTEEIDLYNRWK[x]ALER	12	0	2136.059881	0.0062	0.1050
FQDILLGAGQAIK[x]AGNR	12	0	1770.973979	0.0062	0.1050
FCVGLQK[x]IEEIFK	6	0	1609.853723	0.0062	0.0800
SIK[x]GYTLPPHCSR	2	0	1514.766308	0.0062	0.0800
GFICK[x]VVDKDGIR	4	0	1505.802358	0.0062	0.0800
LNFSSLKMK[x]DAVK	8	0	1479.811862	0.0062	0.0800
VLSETHCEK[x]DDYILCCLHSLLR	8	0	2760.303207	0.0061	0.1350
SPPQISQWDYK[x]YPLVTHFRFLK	10	0	2749.437917	0.0061	0.1350
IWK[x]VMCKNK	2	0	1205.641245	0.0061	0.0550
K[x]INVKFFEK	0	0	1151.670224	0.0061	0.0550
WSLERK[x]GEK	5	0	1131.603602	0.0061	0.0550
SSQQGVEGVLIILKIEDTDK[x]YDK	19	0	2577.353638	0.0061	0.1400
VNMENLIVTDLGK[x]YAEVLIETAK	12	0	2562.361367	0.0061	0.1400
NCK[x]ADAGITIAPRCTDLDAIGVK	2	0	2458.230706	0.0061	0.1400
K[x]FDQLTQALNVAIR	0	0	1615.904510	0.0061	0.0850
INHEHFMDGILEVQMRK[x]SK	16	0	2311.156430	0.0061	0.1150
VVSSAIVDK[x]YIGESARIIR	8	0	2075.173785	0.0061	0.1150
AIGSGSEPAKSELVK[x]EFHK	14	0	2013.053008	0.0061	0.1150
VNENIGDELLLEQCMK[x]HSTFIITK	15	0	2831.419615	0.0060	0.1450
DTLSK[x]DQELTEENVSISVIGKDEK	4	0	2676.334021	0.0060	0.1450
AFNNAGITSVGVTGK[x]NCACVISQK	14	0	2495.225954	0.0060	0.1450
DNSSDLQKLLMK[x]VALCANHADSVVK	11	0	2755.399548	0.0060	0.1500
CVVHLNDASVAAK[x]LLMKLSSQNDDK	12	0	2755.399548	0.0060	0.1500
ASVVETVTLTKVTQKK[x]PPVQPLAYK	15	0	2724.578817	0.0060	0.1500
KQCVIANSCK[x]TAINTGGGSVAVFNK	9	0	2623.320910	0.0060	0.1500
QIEELFEAIVLPMQQADK[x]FR	17	0	2404.245953	0.0060	0.1200
FRKPIGATWK[x]TTQLEEANSK	9	0	2304.222519	0.0060	0.1200
KDYTMAQPEFFK[x]AVR	11	0	1829.913356	0.0060	0.0900
TLEVLYLK[x]MHNNHAK	7	0	1809.955886	0.0060	0.0900
KYDK[x]TEDDIK	3	0	1253.613888	0.0060	0.0600
E[x]TIDNAETMK	0	0	1150.517549	0.0060	0.0600
THAVLVALK[x]R	8	0	1106.692354	0.0060	0.0600
TAYSYFYEAYEGFTSLDDDK[x]K	19	0	2512.095710	0.0060	0.1250
YK[x]DAYVYSIVAIARIK	1	0	1872.050830	0.0059	0.0950
V[x]PTFANFHTPIFIAKR	0	0	1858.025287	0.0059	0.0950
DGIQDIMPSQAKELK[x]K	14	0	1799.945046	0.0059	0.0950
D[x]GIQDIMPSQAKELKK	0	0	1799.945046	0.0059	0.0950
MDDK[x]MLLTEVHLLESKVYHAIR	3	0	2640.376636	0.0059	0.1300
K[x]ELFDCLKIMR	0	0	1451.762804	0.0059	0.0650
LQK[x]DLGQVLNK	2	0	1254.729522	0.0059	0.0650
LK[x]VELAKQNLFVPTSDK	1	0	1929.093418	0.0059	0.1000
ATAIGK[x]SSTAAKTFLEK	5	0	1722.951515	0.0059	0.1000
K[x]ALSSLKYMLLSQIMLNSVSEVK	0	0	2581.422189	0.0059	0.1350
LYQVEYAFK[x]AFNNAGITSVGVTGK	8	0	2576.327369	0.0058	0.1400
K[x]ILFENPDEATK	0	0	1403.729579	0.0058	0.0700
SSTAAKTFLEK[x]R	10	0	1337.730248	0.0058	0.0700
VGK[x]SAVIKTSTR	2	0	1245.740419	0.0058	0.0700
GK[x]LVRK	1	0	699.475505	0.0058	0.0350
K[x]LMELFISKSNSDDPASFTSINNYK	0	0	2848.395178	0.0058	0.1450
MNSIVSKYTQSTNNDDPK[x]K	17	0	2169.037093	0.0058	0.1100
TEDDIKSLQSVGQIIGEVLK[x]QLDSER	19	0	2899.513703	0.0058	0.1500
IWK[x]SDEINEVLNK	2	0	1586.830346	0.0058	0.0750
VATEK[x]DFLDAVQK	4	0	1462.766689	0.0058	0.0750
ELLK[x]PSASVALQR	3	0	1410.819391	0.0058	0.0750
NSSSDMAYTSMFK[x]GNQKVVK	12	0	2221.050634	0.0058	0.1150
TVLQDVEANIAALMQATK[x]QR	17	0	2199.168042	0.0058	0.1150
VVDASIVSKALGNFVASVLARLALTK[x]PK	25	0	2866.700654	0.0057	0.1600
DECK[x]QDIMFELGLLQERLAEK	3	0	2564.261336	0.0057	0.1200
TAHAIYRK[x]FDQLTQALNVAIR	7	0	2428.333793	0.0057	0.1200
LNADVLGQLIK[x]KYYSFDNSLK	10	0	2428.300096	0.0057	0.1200
CNK[x]FFYILYFELYK	2	0	1946.963993	0.0057	0.0800
GVFK[x]NVSGNVLSEIKNNWQIER	3	0	2530.329098	0.0057	0.1250
MARENAPAIIFIDEIDAIATK[x]R	20	0	2457.304859	0.0057	0.1250
YLHQSLKYK[x]EDTALR	8	0	1863.984208	0.0057	0.0850
WAFAEK[x]QYGYGTQTV	5	0	1747.820509	0.0057	0.0850
K[x]SLPLQIEVANDCIK	0	0	1726.928669	0.0057	0.0850
SNPVFAENDEKGEK[x]R	13	0	1718.822295	0.0057	0.0850
AEQEELLSEKVSTK[x]K	13	0	1717.909710	0.0057	0.0850
TLDSNSLTHEKIEFATITK[x]DTTK	18	0	2592.328152	0.0057	0.1300
TLDSNSLTHEK[x]IEFATITKDTTK	10	0	2592.328152	0.0057	0.1300
SIMLYLMVQSVNSELK[x]LLSSAKK	15	0	2581.422189	0.0057	0.1300
NGYPMPCDVLAK[x]RMANIAQVSTQR	11	0	2719.335512	0.0056	0.1350
DLVK[x]KYDK	3	0	1007.565097	0.0056	0.0450
F[x]PTDDDDK	0	0	951.382115	0.0056	0.0450
STMLEK[x]IK	5	0	948.531355	0.0056	0.0450
K[x]PIGATWK	0	0	899.522844	0.0056	0.0450
GVSK[x]DEKVANEQEQALTNLSDLYVR	3	0	2805.414331	0.0056	0.1400
GILLYGPPGTGK[x]TLLARAVAHHTDCK	11	0	2745.474704	0.0056	0.1450
V[x]NQIESQMAMAEKLIQIR	0	0	2101.102276	0.0056	0.1000
NYPLILYLVEGNGQTAK[x]R	16	0	2048.105376	0.0056	0.1000
NMGTVVDLLIENK[x]ASALL	12	0	1900.033855	0.0056	0.1000
DKK[x]ASLLTR	2	0	1030.613439	0.0056	0.0500
SAVIK[x]TSTR	4	0	961.555594	0.0056	0.0500
TMLELLNQLDGFEATK[x]NIK	15	0	2177.140100	0.0055	0.1050
K[x]TQIAGGHDIIGPFHVITR	0	0	2059.132592	0.0055	0.1050
AIGSGSEPAK[x]SELVKEFHK	9	0	2013.053008	0.0055	0.1050
EHFK[x]ELVSKASPIAGSEGK	3	0	2013.053008	0.0055	0.1050
DGIYDLLHACVDRIK[x]YEYQK	14	0	2498.226278	0.0055	0.1100
IPDSTYEMVGGLEKQIK[x]EIK	16	0	2277.192525	0.0055	0.1100
K[x]TREALMEFR	0	0	1279.670628	0.0055	0.0550
HPK[x]FEEILTR	2	0	1268.687660	0.0055	0.0550
RLLK[x]LEEAMK	3	0	1229.716515	0.0055	0.0550
SNNIK[x]ENEQK	4	0	1202.589070	0.0055	0.0550
TNAIVMK[x]DIR	6	0	1159.638269	0.0055	0.0550
GTK[x]TSETNDR	2	0	1107.515576	0.0055	0.0550
ARK[x]TQIAGGHDIIGPFHVITR	2	0	2286.270805	0.0055	0.1150
LWK[x]QLTDALIVFFDTPETVPLR	2	0	2601.420538	0.0055	0.1200
IAQGLLYLGK[x]GTMTLNPYHTER	9	0	2475.294296	0.0055	0.1200
MPIDFK[x]GFICK	5	0	1354.677686	0.0055	0.0600
YLDSQRVAIK[x]K	9	0	1319.756069	0.0055	0.0600
MGNGK[x]MVEISR	4	0	1220.600502	0.0055	0.0600
GITVLK[x]PDDDK	5	0	1199.639709	0.0055	0.0600
SAPVSDCLSK[x]YPLLSSSCGSQSLK	9	0	2570.235514	0.0054	0.1300
DSLTVGAFFVYGSSSLYGDGGK[x]LR	21	0	2495.233139	0.0054	0.1300
VGIKPPKGVLLYGPPGTGK[x]TLLAR	18	0	2431.467763	0.0054	0.1300
IK[x]ENQEKISNNK	1	0	1443.768084	0.0054	0.0650
LKGYQTIELDK[x]K	10	0	1434.808159	0.0054	0.0650
QNLFVPTSDK[x]EK	9	0	1404.724827	0.0054	0.0650
EAEAAK[x]DEQIEK	5	0	1359.651724	0.0054	0.0650
ATAIGRASK[x]AAR	8	0	1171.678492	0.0054	0.0650
K[x]AIPLALGLLSASNPQMRIFDTLSR	0	0	2711.515506	0.0054	0.1350
QEMK[x]KDSESTEEK	3	0	1567.703492	0.0054	0.0700
AVAASLGVNFLK[x]VVSSAIVDKYIGESAR	11	0	2863.580603	0.0054	0.1500
E[x]MIAAQGIDEEDRR	0	0	1631.757255	0.0054	0.0750
GEK[x]VEDAPENNSFR	2	0	1590.727340	0.0054	0.0750
ATLTGMK[x]IDVLFSK	6	0	1522.842826	0.0054	0.0750
SFEQK[x]VMKEDNLILR	4	0	1848.976679	0.0053	0.0800
T[x]DKYAFSLTTFSPNGK	0	0	1775.872934	0.0053	0.0850
SPTGQITSTSARSGK[x]K	14	0	1604.848116	0.0053	0.0850
EGK[x]GEIYSFDPVGSYER	2	0	1931.890035	0.0053	0.0900
VHVTQEDFELAVAK[x]VLNK	13	0	2039.105042	0.0053	0.0950
IIYSDIDVDPVK[x]PEHVGK	11	0	2023.062511	0.0053	0.0950
LEEAMK[x]ITTDAFTSAGER	5	0	1968.946163	0.0053	0.0950
K[x]VNQIESQMAMAEKLIQIR	0	0	2229.197231	0.0053	0.1000
MNSIVSK[x]YTQSTNNDDPKK	6	0	2169.037093	0.0053	0.1000
YYEQK[x]IRIGLHDDAYLDVCK	4	0	2498.226278	0.0052	0.1050
K[x]AQSGPDASAKLPTVIPTTR	0	0	2037.121751	0.0052	0.1050
TIPPLTTVKGSDAAPQASK[x]K	18	0	2009.115605	0.0052	0.1050
EVIELPLK[x]NPELFLRVGIKPPK	7	0	2528.509290	0.0052	0.1150
TYNLISSYIKSVEISALASK[x]NR	19	0	2456.327369	0.0052	0.1150
EATPMEMDEEK[x]SQDISINGNSK	10	0	2452.073269	0.0052	0.1150
LDK[x]APTESYADIGGLESQIQEIK	2	0	2504.264495	0.0052	0.1200
NIPKEIKIIYSDIDVDPVK[x]PEHVGK	18	0	2845.558807	0.0052	0.1300
DAFALAK[x]EKSPAIIFIDELDAIGTK	6	0	2675.442056	0.0052	0.1300
QYSAK[x]AKWSTAETLTNNK	4	0	2040.027522	0.0050	0.0900
M[x]NSIVSKYTQSTNNDDPK	0	0	2040.942138	0.0050	0.0900
NLNQIVNELDEEK[x]YK	12	0	1847.926420	0.0050	0.0750
IEPLKLK[x]VLVQGLER	6	0	1734.076651	0.0050	0.0750
LEIK[x]EGNYGDGYALQPSYIHEYLSK	3	0	2886.407458	0.0050	0.1250
EAGFIDDILIITPASKEK[x]ADAAFLR	17	0	2703.448203	0.0050	0.1250
V[x]GVFKNVSGNVLSEIKNNWQIER	0	0	2629.397507	0.0050	0.1150
LHNSLEVVFEWDK[x]NDWNGHIR	12	0	2607.261750	0.0050	0.1050
TLADVEVNHLK[x]CDQFLVAHYR	10	0	2527.264057	0.0050	0.1050
ELFDPIISDRHGGYK[x]PTDKHK	14	0	2452.249792	0.0050	0.1050
EEIQLLQEPGSYVGEVIK[x]TMGK	17	0	2447.261660	0.0050	0.1100
SSQQGVEGVLIILK[x]IEDTDK	13	0	2171.168421	0.0050	0.1000
VLTLSLMEELHK[x]MDDRK	11	0	2057.064831	0.0050	0.0850
FLHDKNSDYK[x]ETLIFK	9	0	1997.025735	0.0050	0.0800
VLIDCNK[x]FDSIDLNPAR	6	0	1988.998865	0.0050	0.0850
VALRNDSYQLIK[x]ILPNK	11	0	1984.146846	0.0050	0.0850
D[x]VPTFANFHTPIFIAKR	0	0	1973.052225	0.0050	0.0850
VGCDRNK[x]YAIQLPLPPK	6	0	1968.061404	0.0050	0.0850
N[x]SIVSKYTQSTNNDDPK	0	0	1909.901659	0.0050	0.0850
NLNAPK[x]FSFISNVRPK	5	0	1831.010363	0.0050	0.0800
DGIQDIMPSQAK[x]ELKK	11	0	1799.945046	0.0050	0.0800
IK[x]ILFSDVKAMTTGLR	1	0	1792.027986	0.0050	0.0800
FFEK[x]EDVQSLKLK	3	0	1609.871482	0.0050	0.0650
LNFSSLK[x]MKDAVK	6	0	1479.811862	0.0050	0.0650
ATDDDRWK[x]TLSK	7	0	1434.710239	0.0050	0.0600
ITAFLLADSK[x]SQK	9	0	1420.792510	0.0050	0.0650
EPPVYTPPK[x]DKK	8	0	1397.755400	0.0050	0.0600
ELK[x]KEEMVMLK	2	0	1376.740675	0.0050	0.0550
ATK[x]QSKYTYDR	2	0	1359.678214	0.0050	0.0550
K[x]QLLIDGANVLR	0	0	1338.798265	0.0050	0.0600
LTHEK[x]STMLEK	4	0	1315.680522	0.0050	0.0550
LENVK[x]IYADLK	4	0	1304.733939	0.0050	0.0550
TLIDK[x]FSGEKK	4	0	1264.702640	0.0050	0.0550
TLALK[x]YPGGGPGK	4	0	1257.708061	0.0050	0.0650
GGVHVK[x]LAHLSK	5	0	1244.735277	0.0050	0.0600
YEVGAEYIK[x]K	8	0	1198.623334	0.0050	0.0500
K[x]LEGTIDYQK	0	0	1193.629146	0.0050	0.0500
IITK[x]EGVETR	3	0	1144.645129	0.0050	0.0500
EK[x]RTFLR	1	0	948.550451	0.0050	0.0350
LLRPRK[x]R	5	0	937.629701	0.0050	0.0350
ASK[x]ERAER	2	0	945.499144	0.0050	0.0400
M[x]NSIVSK	0	0	777.405435	0.0050	0.0350
VVK[x]GNQK	2	0	771.460247	0.0050	0.0350
S[x]IMEYNGGSCVAMAGKNCVAIASDLR	0	0	2773.265441	0.0048	0.1250
YELYSNQYYHGAGEPSLIGDK[x]LIEK	20	0	2886.407458	0.0048	0.1200
VRDYGDLGSSVNPLDK[x]TNNLDLEHK	15	0	2798.383367	0.0048	0.1200
TVLQDVEANIAALMQATK[x]QRDPR	17	0	2567.348842	0.0048	0.1100
DAVVLGVEK[x]RLTSPLMESHSVEK	8	0	2523.336549	0.0048	0.1100
LLK[x]LEEAMKITTDAFTSAGER	2	0	2323.209235	0.0048	0.1000
GTEVEK[x]ITIKVHVSEVLGDIR	5	0	2321.295344	0.0048	0.1000
NSSSDMAYTSMFKGNQK[x]VVK	16	0	2221.050634	0.0047	0.0950
MLLTEVHLLESK[x]VYHAIR	11	0	2151.187325	0.0047	0.0850
VYATMQK[x]LQKDLGQVLNK	6	0	2076.140043	0.0047	0.0850
IGLVRLPEANFEPLEK[x]R	15	0	1980.115548	0.0047	0.0800
VLVDMESMLVPK[x]PLINK	11	0	1925.072882	0.0047	0.0800
SPAIIFIDELDAIGTK[x]R	15	0	1858.019923	0.0047	0.0800
SEDYLPSK[x]YLDIDISK	7	0	1884.935588	0.0047	0.0750
M[x]CSPSATLTHRTMTEK	0	0	1849.848383	0.0047	0.0750
ATREPNK[x]GSYRPYTAK	6	0	1837.943407	0.0047	0.0750
INVK[x]FFEKEDVQSLK	3	0	1822.982813	0.0047	0.0700
GGVHVKLAHLSK[x]HPK	11	0	1606.941898	0.0047	0.0700
ETLIFK[x]CIDMFIHK	5	0	1793.920748	0.0046	0.0650
TFANLVSSTLYEK[x]R	12	0	1627.856893	0.0046	0.0650
TSK[x]TPPTAMLSSVR	2	0	1474.781290	0.0046	0.0650
GTCAGEVFMALK[x]GMALGSANEKIEASK	11	0	2769.349823	0.0046	0.1250
DEPEETDVNK[x]YQK	9	0	1593.715773	0.0046	0.0600
KILFENPDEATK[x]R	11	0	1559.830681	0.0046	0.0600
CTK[x]IIENEQSAEK	2	0	1548.745296	0.0046	0.0600
V[x]SPTGQITSTSAR	0	0	1303.673128	0.0046	0.0600
EIKEVIELPVK[x]HPELFESLGIPQPK	10	0	2868.599943	0.0046	0.1150
AFNNAGITSVGVTGKNCACVISQK[x]K	23	0	2623.320910	0.0046	0.1150
VQNEVTLSPEQLRIQYVGK[x]QDPK	18	0	2668.418299	0.0046	0.1050
QIAK[x]FVVSLGERVSPTDIEEGMR	3	0	2560.331798	0.0046	0.1050
IKVLAQLGMQSLSPLK[x]QGMNILR	15	0	2537.454825	0.0046	0.1050
FLRPHYFTLVK[x]IYDSWPQSPQK	10	0	2749.437917	0.0045	0.1000
AQIK[x]ILYVNNAKSQEEAIENIK	3	0	2515.364479	0.0045	0.1000
QTETINWLEK[x]R	9	0	1416.736060	0.0045	0.0500
MPFGNTHNK[x]FK	8	0	1319.644415	0.0045	0.0500
QGDVLLNK[x]LQK	7	0	1254.729522	0.0045	0.0500
GYSK[x]PNERATK	3	0	1249.641438	0.0045	0.0500
EDCEAATDPLLKK[x]QMSYMLAR	12	0	2469.170083	0.0045	0.0950
DTTK[x]NKMVCK	3	0	1223.600166	0.0045	0.0450
TLIDK[x]FSGEK	4	0	1136.607685	0.0045	0.0450
VVTSK[x]LLKPR	4	0	1139.738968	0.0045	0.0450
VPDKLIDASTVK[x]HVFPITK	11	0	2107.204023	0.0045	0.0850
NILK[x]VDIEVAVIPSEGFR	3	0	1998.114879	0.0044	0.0800
GEK[x]RWSELR	2	0	1159.609749	0.0044	0.0400
NFGRDLK[x]LK	6	0	1089.629423	0.0044	0.0400
Y[x]FATLQKSK	0	0	1084.591644	0.0044	0.0400
EK[x]TSNNTNR	1	0	1062.505347	0.0044	0.0400
NHASIDK[x]MK	6	0	1042.522913	0.0044	0.0400
FHQLKPTRVLTLAMVK[x]R	15	0	2037.203252	0.0044	0.0750
QDLADATVETLK[x]AIEGK	11	0	1800.946820	0.0044	0.0750
FNSNAIAAVATK[x]MVTLK	11	0	1777.975953	0.0044	0.0750
VETAVLSTTVK[x]AQARAK	10	0	1772.015506	0.0044	0.0750
TASQVNMQIARK[x]AVYMPLCDPGNK	11	0	2691.329365	0.0044	0.1050
TQLADILSVLGMSYSNTSK[x]HESLK	18	0	2621.336941	0.0044	0.1050
K[x]TLEVLYLKMHNNHAK	0	0	1938.050842	0.0044	0.0700
SAELYKNPK[x]ADPLDER	8	0	1844.926754	0.0044	0.0700
K[x]SGRSAPGVSTTSTIQ	0	0	1575.821569	0.0044	0.0700
LENQRK[x]WR	5	0	1128.615169	0.0044	0.0350
FDIMPRK[x]K	6	0	1033.574220	0.0044	0.0350
APPEILDISK[x]QLADYKAFEDSLR	9	0	2618.359059	0.0043	0.1000
QSMTSLVQHVMTYLPGIDDLK[x]TK	20	0	2604.329020	0.0043	0.1000
AGDFQGLNEQLVSLFKK[x]HGQLK	16	0	2456.317475	0.0043	0.0950
SIMLYLMVQSVNSELK[x]LLSSAK	15	0	2453.327233	0.0043	0.0950
FVKLGIDPPK[x]GIMLYGPPGTGK	9	0	2284.265236	0.0043	0.0950
DLGQVLNKYVQVEQRNK[x]PDER	16	0	2527.314175	0.0043	0.0900
ILYVNNAKSQEEAIENIK[x]CTR	17	0	2492.269200	0.0043	0.0900
YEYQK[x]LKESQLVDK	4	0	1769.919882	0.0043	0.0600
YEYQK[x]LK	4	0	970.512337	0.0043	0.0300
EDCK[x]SLK	3	0	878.416723	0.0043	0.0300
SK[x]VLDVR	1	0	815.486459	0.0043	0.0300
K[x]VADLKK	0	0	800.511946	0.0043	0.0300
VRQLIIKEEMMNSIQQAVAK[x]	19	0	2328.265640	0.0043	0.0850
EIKQIK[x]VMDSLEPTGEIYGK	5	0	2277.192525	0.0043	0.0850
AMEVDEK[x]PTERYSDIGGLSK	6	0	2224.068057	0.0043	0.0850
LVPYLTKLESK[x]QR	10	0	1573.919099	0.0042	0.0550
V[x]NQIESQMAMAEK	0	0	1477.690428	0.0042	0.0550
AANVLAFQSTTKTLALK[x]YPGGGPGK	16	0	2489.364088	0.0042	0.1050
EEMVMLK[x]GDEVVSLLGVSEQVQVR	6	0	2673.371607	0.0042	0.1000
ATSTGTTIVGVIAK[x]DCIVLGADTR	13	0	2418.278703	0.0042	0.1000
DELWKNDDQLTYTYK[x]DEK	14	0	2303.059268	0.0042	0.0750
EDWEKYQK[x]PVDTEEENDK	7	0	2281.002149	0.0042	0.0750
INYK[x]KTELEEIMLLNLHK	3	0	2228.223766	0.0042	0.0750
NVSGNVLSEIK[x]NNWQIER	10	0	2099.075864	0.0042	0.0750
YQATVMRGAFK[x]V	10	0	1369.717575	0.0042	0.0500
GDVAASILDK[x]YR	9	0	1306.688052	0.0042	0.0500
AK[x]RAER	1	0	729.424532	0.0042	0.0250
QSK[x]ATR	2	0	689.382001	0.0042	0.0250
IAIVVNQNWYCANTKYVTGPK[x]NK	20	0	2680.379413	0.0041	0.0950
LFLLRSDYYMASTYTK[x]K	15	0	2099.076051	0.0041	0.0700
NDGTIVIRK[x]LEETDVAK	8	0	1900.026461	0.0041	0.0700
FLK[x]TSKTPPTAMLSSVR	2	0	1863.028712	0.0041	0.0700
LTGDTNGALDK[x]LEEIGVADQYK	10	0	2349.169873	0.0041	0.0900
KLEGTIDYQK[x]L	9	0	1306.713204	0.0041	0.0450
K[x]GTKTSETNDR	0	0	1235.610532	0.0041	0.0450
SPADWVADTIFAESDLGK[x]NDGTIVIR	17	0	2789.387058	0.0040	0.1050
EIK[x]QIKVMDSLEPTGEIYGK	2	0	2277.192525	0.0040	0.0800
DELWK[x]NDDQLTYTYK	4	0	1930.894787	0.0040	0.0600
KGEK[x]VEDAPENNSFR	3	0	1718.822296	0.0040	0.0600
VVGQLLEKLK[x]PLIEK	9	0	1706.070505	0.0040	0.0600
SSHIITK[x]ELK	6	0	1154.665864	0.0040	0.0400
K[x]EPPVYTPPK	0	0	1154.633506	0.0040	0.0400
S[x]GYDR	0	0	596.255412	0.0040	0.0200
K[x]LEETDVAKAAILERPYASTGAYK	0	0	2623.385606	0.0040	0.0950
FLLDDFDQQEHIQK[x]SETMK	13	0	2351.110253	0.0039	0.0750
SNQATTSTDRQVK[x]LLFIEK	12	0	2178.164339	0.0039	0.0750
GIGSYEK[x]QSEVSVGLRFIK	6	0	2096.126503	0.0039	0.0750
ETEK[x]LAEERGWDIR	3	0	1730.858680	0.0039	0.0550
FKLNYK[x]PEEEYPDLSKHNNHMAK	5	0	2831.369969	0.0039	0.0900
EEPDVIMGTSRVLGVFSEK[x]AQIK	18	0	2532.325651	0.0039	0.0900
FFEKINVK[x]K	7	0	1151.670224	0.0039	0.0350
NK[x]LTNDETR	1	0	1089.541397	0.0039	0.0350
KVAQTTYK[x]K	7	0	1065.618191	0.0039	0.0350
SWIGAYLAK[x]IPERIVCFMLNEK	8	0	2637.380995	0.0039	0.0850
S[x]WTTIESDAGVFTDLIENLGVK	0	0	2394.195360	0.0039	0.0850
VK[x]AMEVDEKPTER	1	0	1530.771118	0.0038	0.0500
YYPVRK[x]FTGGVLMLIDR	5	0	2027.102541	0.0038	0.0650
DPEEEAEMMTKETTEK[x]K	15	0	2024.891743	0.0038	0.0650
VSPTGQITSTSARSGK[x]K	15	0	1703.916525	0.0038	0.0650
LNDPEDK[x]YEALSKHIIMFDCK	6	0	2565.224226	0.0038	0.0800
EDCEAATDPLLK[x]KQMSYMLAR	11	0	2469.170083	0.0038	0.0800
DDGLEDDMPALADEEFEK[x]MDR	17	0	2440.004526	0.0038	0.0800
VHPEGKYVVDISPDIDIK[x]EIKPNIR	17	0	2873.564954	0.0038	0.0950
KEEMVMLK[x]GDEVVSLLGVSEQVQVR	7	0	2801.466563	0.0038	0.0950
SQNVQEQLNEWGSNITELLGK[x]LEK	20	0	2756.397956	0.0038	0.0900
VLGVFSEK[x]AQIKILYVNNAK	7	0	2233.283329	0.0038	0.0750
KAQSGPDASAK[x]LPTVIPTTR	10	0	2037.121751	0.0038	0.0750
DCTAYNIYDK[x]NK	9	0	1503.666324	0.0038	0.0450
GK[x]YYPLKSMTEK	1	0	1443.743119	0.0038	0.0450
GVMTLGFDLIK[x]R	10	0	1348.753625	0.0038	0.0450
LILVDDEK[x]TSWIYKNK	7	0	1964.061785	0.0037	0.0600
VIGSELVQK[x]YVGEGAR	8	0	1703.920551	0.0037	0.0600
K[x]EEMVMLK	0	0	1006.519074	0.0037	0.0300
GYSK[x]PNER	3	0	949.461699	0.0037	0.0300
F[x]ATLQKSK	0	0	921.528321	0.0037	0.0300
FKLNYKPEEEYPDLSK[x]HNNHMAK	15	0	2831.369969	0.0037	0.0850
TDTK[x]TIEAITFKTDNHLSSTLEK	3	0	2592.328152	0.0037	0.0850
SK[x]RHQGVLEIEFMIDHNMK	1	0	2311.156430	0.0037	0.0700
ELVSKASPIAGSEGK[x]EAYR	14	0	1991.032273	0.0037	0.0700
LIDASTVK[x]HVFPITK	7	0	1667.960960	0.0037	0.0550
GVFKNVSGNVLSEIK[x]NNWQIER	14	0	2530.329098	0.0036	0.0800
EAVELPLTHPELYEEMGIK[x]PPK	18	0	2519.298044	0.0036	0.0800
TNSTDEKGTK[x]K	9	0	1207.604385	0.0036	0.0400
YTSLSEEQKMK[x]SDINAHK	10	0	2108.020718	0.0036	0.0650
K[x]CIKIACWVVGSGDTIYDCVR	0	0	2499.207134	0.0036	0.0750
VVGQLLEKLKPLIEK[x]GGDWER	14	0	2406.363362	0.0036	0.0750
DWNACK[x]K	5	0	920.417393	0.0036	0.0250
LVRK[x]CIK	3	0	915.568742	0.0036	0.0250
Q[x]DYDLVR	0	0	907.439903	0.0036	0.0250
EWDSK[x]LK	4	0	904.465390	0.0036	0.0250
LK[x]PQDER	1	0	884.471536	0.0036	0.0250
VDK[x]NWSK	2	0	875.450075	0.0036	0.0250
IK[x]LISGK	1	0	757.506134	0.0036	0.0250
M[x]TDKYAFSLTTFSPNGK	0	0	1906.913413	0.0035	0.0600
ALTLKTGPPGPPCGGK[x]FMLK	15	0	2069.116472	0.0035	0.0700
RFDSEK[x]AGDR	5	0	1179.563192	0.0035	0.0350
K[x]GVVALVEDK	0	0	1056.617856	0.0035	0.0350
TIEAITFKTDNHLSSTLEK[x]LSFK	18	0	2622.390357	0.0035	0.0800
GIKGIESEAYESVLDLAK[x]ICDVR	17	0	2564.315479	0.0035	0.0800
K[x]GILLPESLTEAVEATTYAILRK	0	0	2515.426015	0.0035	0.0800
LGITFAHVTAAK[x]NNSWAKSWSNLDLR	11	0	2899.509172	0.0035	0.0900
NDSYQLIK[x]ILPNK	7	0	1544.856167	0.0035	0.0450
NKISWYTK[x]IVDELDLR	7	0	1992.067931	0.0034	0.0550
AVYDTAVVQEDPEK[x]WK	13	0	1876.920608	0.0034	0.0550
KEAGFIDDILIITPASK[x]EK	16	0	2087.151320	0.0034	0.0650
SYYMLYK[x]AGVLQSLADDSATTR	6	0	2452.194311	0.0034	0.0750
M[x]SIMEYNGGSCVAMAGKNCVAIASDLR	0	0	2904.305920	0.0033	0.0900
VNLEAYLDLSITPK[x]QHAVNER	13	0	2409.265107	0.0033	0.0700
K[x]EDSSPCGYIIRILSGEQTVK	0	0	2379.210294	0.0033	0.0700
AIEDAQELNGEHEILEAMK[x]NK	18	0	2381.153176	0.0033	0.0700
GGNMDSLK[x]INFSAFQLPVVTR	7	0	2293.188777	0.0033	0.0700
LLENDIKVMK[x]SEFQR	9	0	1848.976678	0.0033	0.0500
NRLK[x]AYQGIYLMSIR	3	0	1825.003168	0.0033	0.0500
ARIEVEVYK[x]ITTGDR	8	0	1748.942012	0.0033	0.0500
FGDGIQIAQLALK[x]HR	12	0	1665.931391	0.0033	0.0500
PFGNTHNKFK[x]LNYKPEEEYPDLSK	9	0	2894.423777	0.0033	0.0800
NKHCLIK[x]MNHGTTTLAFR	6	0	2141.098527	0.0033	0.0600
QGDVLLNKLQK[x]YQATVMR	10	0	2104.146189	0.0033	0.0600
ASRPGAAAKLDGK[x]DELWK	12	0	1912.016567	0.0033	0.0600
VMK[x]EDNLILRTR	2	0	1486.828906	0.0033	0.0400
RNAEELSSYQK[x]K	10	0	1451.736786	0.0033	0.0400
VLGVFSEK[x]AQIK	7	0	1317.765572	0.0033	0.0400
DK[x]KASLLTR	1	0	1030.613439	0.0033	0.0300
VK[x]VIAATNR	1	0	970.592313	0.0033	0.0300
N[x]SIVSK	0	0	646.364957	0.0033	0.0200
TKSVALGGITK[x]EFVIYEQLIAAR	10	0	2506.415787	0.0033	0.0750
KNVPK[x]LQNVSNFQK	4	0	1642.915408	0.0032	0.0450
YEAK[x]AIGSGSEPAK	3	0	1406.704092	0.0032	0.0450
LEK[x]SLLELNETQSNIQEQGVNWGKK	2	0	2884.492911	0.0032	0.0800
ISQAVRIGDLCAFTDALSK[x]YEAEFR	18	0	2859.422393	0.0032	0.0800
ALSIEGDDK[x]VNENIGDELLLEQCMK	8	0	2832.351989	0.0032	0.0800
ESQLVDK[x]FFEK	6	0	1368.692468	0.0032	0.0350
VGIRLFNLEPK[x]ILEEVPLR	10	0	2234.314962	0.0032	0.0600
ELFDPIISDRHGGYK[x]PTDK	14	0	2187.095930	0.0032	0.0600
VSGSELVQK[x]YIGEGSRMVR	8	0	2094.089070	0.0032	0.0600
QIAIVVNQNWYCANTKYVTGPK[x]NK	21	0	2808.437985	0.0031	0.0750
EEIQLLQEPGSYVGEVIK[x]TMGKNK	17	0	2689.399538	0.0031	0.0750
P[x]PKEDWEK	0	0	1027.497414	0.0031	0.0250
GVLLYGPPGTGK[x]TLLARAVAASLGVNFLK	11	0	2882.674441	0.0031	0.0900
NIRIHAYVK[x]VLTLSLMEELHK	8	0	2506.409261	0.0031	0.0650
AVAHHTDCK[x]FIRVSGSELVQK	8	0	2381.227281	0.0031	0.0650
GDVAASILDK[x]YRTGIATMLTR	9	0	2251.199340	0.0031	0.0650
EIQDEK[x]EAEAARK	5	0	1515.752826	0.0031	0.0400
TGRK[x]EPPVYTPPK	3	0	1468.803742	0.0031	0.0400
EGK[x]VTFFYTDYIGVYAPR	2	0	2125.051948	0.0031	0.0550
LMGQINK[x]MPLLQSSVALLGQKIR	6	0	2537.454825	0.0030	0.0700
NVSGNVLSEIK[x]NNWQIERLR	10	0	2368.261024	0.0030	0.0600
INEDSK[x]LAVNENLASSKSSM	5	0	2136.036759	0.0030	0.0600
M[x]STLDLNHLADLYDR	0	0	1775.851150	0.0030	0.0450
MEILK[x]IHLEK	4	0	1252.721266	0.0030	0.0300
LIQIRVK[x]LEK	6	0	1238.807376	0.0030	0.0300
LK[x]VLVQGLER	1	0	1153.718232	0.0030	0.0300
ELNLMDPK[x]VPEDIFKTHLEVAR	7	0	2593.357284	0.0030	0.0650
YHDDLPALRITAFLLADSK[x]SQK	18	0	2501.327703	0.0030	0.0650
EVIELPVK[x]HPELFESLGIPQPK	7	0	2498.378342	0.0030	0.0650
[truncated: 308 more rows]
