# Supplementary material for: ECL: an exhaustive search tool for the identification of cross-linked peptides using whole database
Source: BMC Bioinformatics. 2016 May 20;17:217. doi: 10.1186/s12859-016-1073-y (PMC4874008; doi:10.1186/s12859-016-1073-y)
Supplement: Additional file 5 — Kojak’s pre-selection list of PSMs only identified by ECL. (ZIP 5147 kb) [file 12859_2016_1073_MOESM5_ESM.zip › Kojak's pre-selection ranks of ECL only peptides/Kojak's detailed results/aleitner_M1012_007/diagnostic_4756.txt]

Scan: 4756
GYARAIHK[x]LGSTLK	7	0	1513.872820	0.0768	1.0750
AIHK[x]LGSTLK	3	0	1066.649824	0.0735	0.7350
NLIRLAK[x]R	6	0	982.639929	0.0719	0.5750
VSGSELVQK[x]YIGEGSR	8	0	1707.879080	0.0688	1.1000
K[x]AVYMPLCDPGNK	0	0	1491.721334	0.0685	0.8900
M[x]ATTVK	0	0	649.346864	0.0667	0.4000
K[x]VIAR	0	0	585.396198	0.0610	0.3050
NK[x]VLVK	1	0	699.464272	0.0608	0.3650
K[x]YTGLLR	0	0	849.507194	0.0543	0.3800
FIRVSGSELVQK[x]YIGEGSR	11	0	2124.132649	0.0521	0.9900
K[x]VPDK	0	0	585.348581	0.0520	0.2600
EKSLLAHK[x]GGHVVR	7	0	1529.878966	0.0493	0.6900
E[x]SLQR	0	0	631.328907	0.0480	0.2400
M[x]ESLQR	0	0	762.369385	0.0475	0.2850
DK[x]MNFVILCR	1	0	1294.652534	0.0470	0.4700
FIVK[x]ASSGPR	3	0	1060.602876	0.0465	0.4650
LVK[x]ERQAR	2	0	998.598459	0.0463	0.3700
A[x]TTVK	0	0	518.306385	0.0460	0.2300
L[x]KGYQTIELDK	0	0	1306.713204	0.0450	0.4950
AIDLYK[x]EVLNK	5	0	1304.733939	0.0450	0.4950
K[x]DKMNFVILCR	0	0	1422.747490	0.0445	0.4900
ATSAGPK[x]QTETINWLEKR	6	0	2029.059155	0.0436	0.7850
KVPDK[x]LIDASTVK	4	0	1412.823808	0.0435	0.5650
KDK[x]MNFVILCR	2	0	1422.747490	0.0423	0.4650
AAK[x]ASRGAATIK	2	0	1143.672345	0.0417	0.5000
LKESQLVDK[x]FFEK	8	0	1609.871482	0.0415	0.5400
M[x]GINERK	0	0	846.438129	0.0414	0.2900
K[x]TVQYATK	0	0	937.523235	0.0406	0.3250
GSNDDEMK[x]IDKK	7	0	1378.639778	0.0404	0.4850
IWK[x]SDEINEVLNK	2	0	1586.830346	0.0404	0.5250
WPK[x]IAEIYGSALR	2	0	1502.824477	0.0404	0.5250
SSLELANNAVK[x]SNDIEK	10	0	1830.932231	0.0403	0.6850
K[x]DGIQDIMPSQAKELK	0	0	1799.945046	0.0400	0.6400
EKASK[x]GSNDDEMK	4	0	1437.640504	0.0388	0.5050
MVCKIWK[x]SDEINEVLNK	6	0	2105.064830	0.0382	0.6500
EDCK[x]SLKR	3	0	1034.517826	0.0381	0.3050
D[x]GIQDIMPSQAKELK	0	0	1671.850090	0.0380	0.5700
LEFIK[x]VIPVEELK	4	0	1555.922455	0.0377	0.4900
ILFENPDEATK[x]RK	10	0	1559.830681	0.0377	0.4900
CSPSATLTHRTMTEK[x]AR	14	0	1945.946117	0.0376	0.6400
IQYVGK[x]QDPK	5	0	1174.634566	0.0375	0.3750
ILFENPDEATK[x]R	10	0	1431.735725	0.0375	0.4500
YKVNLYK[x]FR	6	0	1229.692020	0.0372	0.3350
ILYVNNAK[x]SQEEAIENIK	7	0	2075.089784	0.0369	0.6650
LARNILK[x]VDIEVAVIPSEGFR	6	0	2338.337149	0.0367	0.7700
M[x]PPK	0	0	471.251517	0.0362	0.1450
G[x]VFKNVSGNVLSEIK	0	0	1589.877628	0.0360	0.5400
LNQQSVLLPLLK[x]DNIAHR	11	0	2071.190103	0.0358	0.6450
AIGSGSEPAK[x]SELVK	9	0	1471.788150	0.0357	0.5350
ATTVK[x]DTMNVDINAIKK	4	0	1860.997805	0.0356	0.6050
GTTAVLK[x]EDIYK	6	0	1336.723767	0.0354	0.4250
EEPK[x]SETLENFTR	3	0	1578.752492	0.0354	0.4600
ATLEIYHEDNNRAEAK[x]DVAK	15	0	2286.123929	0.0350	0.7000
NLTDETK[x]NKHCLIK	6	0	1712.887868	0.0350	0.4900
KSGFEK[x]IDLTR	5	0	1292.708787	0.0350	0.3850
IITK[x]EGVETR	3	0	1144.645129	0.0350	0.3500
K[x]HLDAEVQK	0	0	1066.577055	0.0350	0.3150
NIPK[x]AR	3	0	697.423471	0.0350	0.2100
LAK[x]R	2	0	486.327789	0.0350	0.1400
IKTLSMEK[x]HTELR	7	0	1584.865682	0.0346	0.4500
MATTVK[x]DTMNVDINAIKK	5	0	1992.038284	0.0344	0.6200
LAHLSK[x]HPK	5	0	1029.608297	0.0344	0.3100
M[x]MGINERK	0	0	977.478607	0.0344	0.2750
IVK[x]SAKAK	2	0	843.554142	0.0344	0.2750
KEEPK[x]SETLENFTR	4	0	1706.847448	0.0343	0.4800
NSIVSK[x]YTQSTNNDDPK	5	0	1909.901659	0.0341	0.5800
FKLNYK[x]PEEEYPDLSK	5	0	1998.993768	0.0341	0.5450
IQYVGKQDPK[x]K	9	0	1302.729522	0.0336	0.3700
YEVGAEYIK[x]KVIAR	8	0	1637.914013	0.0336	0.4700
K[x]GYQTIELDK	0	0	1193.629146	0.0335	0.3350
NAYVINLK[x]QIAK	7	0	1373.803016	0.0329	0.3950
KLPNIEEATFDK[x]R	11	0	1559.830681	0.0327	0.4250
VDAQDFLK[x]VAETRR	7	0	1646.873938	0.0325	0.4550
K[x]LEFPLPNEEAR	0	0	1441.756460	0.0325	0.3900
AIGSGSEPAK[x]SELVKEFHK	9	0	2013.053008	0.0324	0.6150
QSK[x]YTYDRGTTAVLK	2	0	1729.899815	0.0323	0.4850
LAEGESEEVK[x]AYMDPHRSMK	9	0	2306.067009	0.0322	0.6450
FKLNVYK[x]YR	6	0	1229.692020	0.0322	0.2900
IEASK[x]GLIDRMSTNLR	4	0	1802.967176	0.0322	0.5150
K[x]EVQEAR	0	0	858.455887	0.0321	0.2250
IQYVGK[x]QDPKK	5	0	1302.729522	0.0318	0.3500
TNSTDEKGTK[x]K	9	0	1207.604385	0.0318	0.3500
ATTVKDTMNVDINAIK[x]K	15	0	1860.997805	0.0315	0.5350
LVPYLTKLESK[x]QR	10	0	1573.919099	0.0312	0.4050
YEVGAEYIKK[x]VIAR	9	0	1637.914013	0.0311	0.4350
FVIHQEENK[x]RSVGIK	8	0	1782.973979	0.0310	0.4650
LIDASTVK[x]HVFPITK	7	0	1667.960960	0.0310	0.4650
FRKLGVK[x]PPK	6	0	1168.744388	0.0310	0.3100
V[x]GVFKNVSGNVLSEIK	0	0	1688.946037	0.0309	0.4950
ILEFTK[x]YSNDK	5	0	1356.692468	0.0309	0.3400
LK[x]GYQTIELDK	1	0	1306.713204	0.0309	0.3400
LAAEDHK[x]FVIHQEENK	6	0	1906.953636	0.0306	0.4900
DTALEK[x]YK	5	0	966.502166	0.0306	0.2450
KLGVK[x]PPK	4	0	865.574877	0.0306	0.2450
K[x]EPPVYTPPK	0	0	1154.633506	0.0305	0.3050
LKPLIEK[x]GGDWERK	6	0	1667.935808	0.0304	0.4250
K[x]IEIPLPNEVGR	0	0	1363.782281	0.0300	0.3600
WK[x]TLSK	1	0	761.443537	0.0300	0.1800
K[x]NEEK	0	0	646.328572	0.0300	0.1500
VLK[x]TK	2	0	587.400615	0.0300	0.1500
TVQK[x]VETAVLSTTVKAQAR	3	0	2029.153050	0.0300	0.5700
KSLK[x]DECK	3	0	1006.511679	0.0300	0.2400
EASK[x]TLSK	3	0	862.475953	0.0300	0.2400
IVKSAK[x]AK	5	0	843.554142	0.0300	0.2400
N[x]SIVSKYTQSTNNDDPK	0	0	1909.901659	0.0297	0.5050
LVPYLTK[x]LESKQR	6	0	1573.919099	0.0296	0.3850
AMEVDEK[x]PTERYSDIGGLSK	6	0	2224.068057	0.0295	0.5900
NYPLILYLVEGNGQTAK[x]R	16	0	2048.105376	0.0294	0.5300
K[x]EAGFIDDILIITPASK	0	0	1830.013777	0.0294	0.5000
MNSIVSK[x]YTQSTNNDDPK	6	0	2040.942138	0.0292	0.5250
GGLGYPEDAIGKTK[x]LVK	13	0	1744.972250	0.0291	0.4950
K[x]NRLK	0	0	657.428557	0.0290	0.1450
IWK[x]VMCKNK	2	0	1205.641245	0.0289	0.2600
I[x]INRDIGK	0	0	927.550117	0.0288	0.2300
DYYTKQSK[x]ATR	7	0	1359.678214	0.0286	0.3150
VIPVEELK[x]EIK	7	0	1295.769988	0.0286	0.3150
AQEEVK[x]R	5	0	858.455887	0.0286	0.2000
NIPK[x]ARASLTAAK	3	0	1339.793514	0.0285	0.3700
K[x]ILFENPDEATK	0	0	1403.729579	0.0283	0.3400
NLTDETKNK[x]HCLIK	8	0	1712.887868	0.0282	0.3950
QLDSERFIVK[x]ASSGPR	9	0	1788.948158	0.0281	0.4500
LVK[x]GR	2	0	571.380549	0.0280	0.1400
SNDIEKAIDLYK[x]EVLNK	11	0	1991.057425	0.0279	0.4750
SMK[x]DLHISQNFACLIR	2	0	1931.970877	0.0278	0.4450
LGSTAIGVK[x]TK	8	0	1073.644403	0.0277	0.3050
SPAIIFIDELDAIGTK[x]R	15	0	1858.019923	0.0276	0.4700
MVILNK[x]DGMERK	5	0	1432.752968	0.0275	0.3300
GSNDDEMKIDK[x]K	10	0	1378.639778	0.0275	0.3300
GGLGYPEDAIGK[x]TK	11	0	1404.724827	0.0275	0.3850
K[x]HFEQVINEK	0	0	1270.666925	0.0275	0.2750
SGFEK[x]IDLTR	4	0	1164.613831	0.0275	0.2750
TNSTDEK[x]GTK	6	0	1079.509429	0.0275	0.2750
K[x]LEFPLPNEEARVGILR	0	0	1980.115548	0.0274	0.4650
QDPKK[x]HLDAEVQK	4	0	1534.810280	0.0273	0.3550
FATLQKSK[x]R	7	0	1077.629423	0.0272	0.2450
NTWNSTLETAK[x]AK	10	0	1462.741537	0.0269	0.3500
SLK[x]RELIR	2	0	1013.634509	0.0269	0.2150
K[x]GYQTIELDKK	0	0	1321.724101	0.0268	0.2950
KEPPVYTPPK[x]DK	9	0	1397.755400	0.0267	0.3200
DAGK[x]DEFSRK	3	0	1151.557046	0.0265	0.2650
GCLMFGPPGTGK[x]TLLAR	11	0	1774.922143	0.0265	0.4500
SLGSGMDQEK[x]VLNK	9	0	1504.755469	0.0264	0.3700
QAAK[x]ASVVETVTLTK	3	0	1544.877294	0.0263	0.3950
KVNQIESQMAMAEK[x]LIQIR	13	0	2229.197231	0.0263	0.5000
LFLLRIVAFDQLVK[x]EK	13	0	1931.160709	0.0262	0.4200
SDYYMASTYTK[x]KINVK	10	0	1910.944711	0.0262	0.4200
VPDK[x]LIDASTVK	3	0	1284.728853	0.0262	0.3150
GVLLYGPPGTGK[x]TLLAR	11	0	1711.998405	0.0262	0.4450
M[x]NSIVSKYTQSTNNDDPK	0	0	2040.942138	0.0261	0.4700
VPDKLIDASTVK[x]HVFPITK	11	0	2107.204023	0.0261	0.4950
TVQK[x]VETAVLSTTVK	3	0	1602.919156	0.0260	0.3900
VLKTK[x]DEGGPAGGLYI	4	0	1616.877294	0.0259	0.4150
LVPYLTK[x]LESK	6	0	1289.759425	0.0259	0.2850
VLSVEEIEAHLQSIAEK[x]D	16	0	2009.031604	0.0258	0.4650
MK[x]DAVK	1	0	690.373411	0.0258	0.1550
LK[x]PLIEKGGDWERK	1	0	1667.935808	0.0257	0.3600
NIPK[x]EIK	3	0	840.506860	0.0257	0.1800
SDYYMASTYTKK[x]INVK	11	0	1910.944711	0.0256	0.4100
LAAEDHKFVIHQEENK[x]R	15	0	2063.054738	0.0256	0.4350
NEEK[x]LAEFDK	3	0	1221.587675	0.0255	0.2550
K[x]EEPKSETLENFTR	0	0	1706.847448	0.0254	0.3550
ALQDYK[x]PELASDPIIR	5	0	1827.972976	0.0253	0.4050
D[x]VPTFANFHTPIFIAK	0	0	1816.951123	0.0253	0.4050
LAEGESEEVK[x]AYMDPHR	9	0	1959.899550	0.0253	0.4300
LK[x]GYQTIELDKK	1	0	1434.808159	0.0250	0.3000
LIEK[x]LELR	3	0	1012.628028	0.0250	0.2000
QDPK[x]KHLDAEVQK	3	0	1534.810280	0.0250	0.3250
M[x]GQAQSGNFSNFGDGANGDNK	0	0	2114.871099	0.0248	0.5200
ALTCK[x]MPGTLLPGPGK	4	0	1639.878887	0.0247	0.3950
AVAVVVDPIQSVK[x]GK	12	0	1508.892552	0.0247	0.3700
SDYYMASTYTK[x]K	10	0	1456.654367	0.0246	0.2950
G[x]LGYPEDAIGK	0	0	1118.560737	0.0245	0.2700
TK[x]INLIETLRTITDGK	1	0	1815.046470	0.0244	0.3900
D[x]YDLVRSLESQIR	0	0	1592.815758	0.0242	0.3150
KIDK[x]EDMGSNDK	3	0	1378.639778	0.0242	0.2900
K[x]LDVAK	0	0	672.416990	0.0242	0.1450
KSGNLPDADNSK[x]SDISK	11	0	1774.869635	0.0241	0.4100
SDEINEVLNK[x]YQETQR	9	0	1964.943855	0.0241	0.3850
VLK[x]LTLEAMDLEIVEK	2	0	1843.037546	0.0241	0.3850
TTMTNGFLAHK[x]LCIHKNK	10	0	2113.092380	0.0239	0.4300
NCK[x]ADAGITIAPR	2	0	1385.708463	0.0238	0.3100
SMRYPMDAHK[x]SELEGVEEAR	9	0	2334.073155	0.0237	0.4750
G[x]QAQSGNFSNFGDGANGDNK	0	0	1983.830620	0.0237	0.4750
WK[x]RENQLR	1	0	1128.615169	0.0237	0.1900
AASLLK[x]VNMENLIVTDLGK	5	0	2028.128811	0.0237	0.4500
IVAFVGSPIVEDEK[x]NLIR	13	0	1998.114879	0.0236	0.4250
TLPPELK[x]GEALGNSEHIR	6	0	1960.037693	0.0236	0.4250
M[x]DRQEQR	0	0	961.439915	0.0236	0.1650
Q[x]SRQETQYKIDELVSNNEK	0	0	2308.129407	0.0234	0.4450
NIK[x]AMDLGELETFQLLNTR	2	0	2205.146246	0.0234	0.4450
EK[x]TSNNTNR	1	0	1062.505347	0.0233	0.2100
E[x]IINRDIGK	0	0	1056.592704	0.0233	0.2100
NYPLILYLVEGNGQTAK[x]RSR	16	0	2291.238503	0.0233	0.4650
LFLLRSDYYMASTYTK[x]K	15	0	2099.076051	0.0232	0.3950
LVLK[x]EVFLSFHNLVGRR	3	0	2026.183900	0.0232	0.3950
EVPAVQVTAAFLYNYK[x]R	15	0	1968.046805	0.0232	0.3950
ISPGYDVYEGSFEK[x]EGK	13	0	1903.883889	0.0232	0.3950
FVKLGIDPPK[x]GIMLYGPPGTGK	9	0	2284.265236	0.0232	0.5100
GYIGDPIK[x]FVR	7	0	1263.697497	0.0232	0.2550
AIGSGSEPAKSELVK[x]EFHK	14	0	2013.053008	0.0232	0.4400
IAK[x]GAIEK	2	0	828.506860	0.0231	0.1850
EASKTLSK[x]WR	7	0	1204.656362	0.0230	0.2300
FVK[x]LGIDPPK	2	0	1112.659326	0.0230	0.2300
FLK[x]TSKTPPTAMLSSVR	2	0	1863.028712	0.0229	0.3900
GGLGYPEDAIGK[x]TKLVK	11	0	1744.972250	0.0229	0.3900
LVRDAFALAK[x]EK	9	0	1359.787367	0.0229	0.2750
VPDK[x]LIDASTVKHVFPITK	3	0	2107.204023	0.0229	0.4350
ETIDNAETMK[x]K	9	0	1278.612505	0.0227	0.2500
ARQAAK[x]ASVVETVTLTK	5	0	1772.015506	0.0226	0.3850
ALGNFVASVLARLALTK[x]PK	16	0	1968.188317	0.0226	0.4300
IVAFVGSPIVEDEK[x]NLIRLAK	13	0	2310.331003	0.0226	0.4750
S[x]RQETQYKIDELVSNNEK	0	0	2180.070835	0.0225	0.4050
QSK[x]ATR	2	0	689.382001	0.0225	0.1350
K[x]REK	0	0	559.344165	0.0225	0.0900
K[x]PRR	0	0	555.360483	0.0225	0.0900
IAKGAIEK[x]VDDLLTTQAEAK	7	0	2113.162944	0.0225	0.4500
ERDCTAYNIYDK[x]NK	11	0	1788.810014	0.0225	0.3150
VIPVEELK[x]EIKQIK	7	0	1665.007573	0.0225	0.3150
K[x]PPVQPLAYK	0	0	1139.670224	0.0225	0.2250
QSRQETQYK[x]IDELVSNNEK	8	0	2308.129407	0.0224	0.4250
DQELTEENVSISVIGK[x]DEK	15	0	2132.048371	0.0224	0.4250
YPMDAHK[x]SELEGVEEAR	6	0	1959.899550	0.0224	0.3800
NLTDETK[x]NK	6	0	1061.535250	0.0222	0.2000
K[x]ARQAAK	0	0	771.471479	0.0221	0.1550
LGVK[x]PPK	3	0	737.479921	0.0221	0.1550
G[x]GLGYPEDAIGK	0	0	1175.582198	0.0221	0.2650
ATAIGKSSTAAK[x]TFLEK	11	0	1722.951515	0.0221	0.3750
FLHDK[x]NSDYK	4	0	1265.603994	0.0220	0.2200
K[x]VPDKLIDASTVK	0	0	1412.823808	0.0219	0.2850
HIEVGDSVLVK[x]IITKEGVETR	10	0	2321.295344	0.0219	0.4600
Q[x]DYDLVRSLESQIR	0	0	1720.874329	0.0218	0.3050
IAK[x]GAIEKVDDLLTTQAEAK	2	0	2113.162944	0.0217	0.4350
FGDGIQIAQLALK[x]HR	12	0	1665.931391	0.0217	0.3250
AVILSDTK[x]PVDK	7	0	1284.728853	0.0217	0.2600
D[x]GIQDIMPSQAKELKK	0	0	1799.945046	0.0216	0.3450
EDMGSNDK[x]ASKER	7	0	1465.646650	0.0215	0.2800
NEEGIIEFTK[x]TPNDTQK	9	0	1962.953358	0.0215	0.3650
FLKTSK[x]TPPTAMLSSVR	5	0	1863.028712	0.0215	0.3650
NK[x]HCLIK	1	0	911.501059	0.0214	0.1500
K[x]VADLKK	0	0	800.511946	0.0214	0.1500
EAVLK[x]LK	4	0	799.516697	0.0214	0.1500
VYATMQK[x]LQKDLGQVLNK	6	0	2076.140043	0.0214	0.3850
LMVEMEKK[x]LEK	7	0	1376.740675	0.0214	0.2350
LVARNIPK[x]EIK	7	0	1279.797539	0.0214	0.2350
DSESTEEK[x]EAQAVQR	7	0	1705.775405	0.0213	0.3200
SNDIEK[x]AIDLYK	5	0	1407.724493	0.0213	0.2550
EPPVYTPPKDK[x]K	10	0	1397.755400	0.0213	0.2550
K[x]IDKEDMGSNDK	0	0	1378.639778	0.0213	0.2550
DSESTEEK[x]EAQAVQRAR	7	0	1932.913617	0.0212	0.3600
AGDFQGLNEQLVSLFK[x]K	15	0	1892.999523	0.0212	0.3600
ANNWSK[x]FTATAALGVIHR	5	0	1956.032885	0.0211	0.3800
AIDLYK[x]EVLNKGVSK	5	0	1675.950788	0.0210	0.3150
SRTLASLQK[x]R	8	0	1158.683243	0.0210	0.2100
ATLTGMK[x]IDVLFSKIR	6	0	1792.027986	0.0209	0.3350
IMK[x]LCFDELKK	2	0	1423.756658	0.0209	0.2300
EIK[x]PNIRVALR	2	0	1307.803685	0.0209	0.2300
MVCK[x]IWKSDEINEVLNK	3	0	2105.064830	0.0209	0.3550
MATTVKDTMNVDINAIK[x]K	16	0	1992.038284	0.0208	0.3750
LVRK[x]CIK	3	0	915.568742	0.0207	0.1450
EKVLK[x]TK	4	0	844.538158	0.0207	0.1450
ASK[x]VLELR	2	0	914.554868	0.0206	0.1650
AIEGK[x]IAR	4	0	856.513006	0.0206	0.1650
DELWK[x]NDDQLTYTYKDEK	4	0	2303.059268	0.0206	0.3700
TMGK[x]NKVLVK	3	0	1116.668841	0.0205	0.2050
ATDDDRWK[x]TLSK	7	0	1434.710239	0.0204	0.2450
GDVAASILDK[x]YR	9	0	1306.688052	0.0204	0.2450
K[x]VNQIESQMAMAEK	0	0	1605.785384	0.0204	0.2850
K[x]VEFGLPDLEGRAHILR	0	0	1949.084584	0.0203	0.3450
ETTEK[x]KIDK	4	0	1090.586949	0.0200	0.1800
WK[x]VETQEAAVVDYPDRYYK	1	0	2359.148355	0.0200	0.3800
M[x]SSKSSLELANNAVKSNDIEK	0	0	2264.131715	0.0200	0.4200
LLMK[x]VALCANHADSVVK	3	0	1868.001115	0.0200	0.3400
V[x]NQIESQMAMAEK	0	0	1477.690428	0.0200	0.2600
TGRK[x]EPPVYTPPK	3	0	1468.803742	0.0200	0.2600
QSK[x]YTYDR	2	0	1059.498475	0.0200	0.1600
VLVDK[x]SRK	4	0	943.581415	0.0200	0.1600
K[x]LGVKPPK	0	0	865.574877	0.0200	0.1600
AEAK[x]DVAK	3	0	830.449740	0.0200	0.1600
D[x]RQEQR	0	0	830.399437	0.0200	0.1200
LGSTAIGVKTK[x]DAVVLGVEK	10	0	1984.156741	0.0198	0.3950
QIQPK[x]TFANLVSSTLYEKR	4	0	2222.205809	0.0197	0.3750
YGLQGPTWLVHK[x]ENAINKK	11	0	2195.185017	0.0197	0.3750
NSIVSKYTQSTNNDDPK[x]K	16	0	2037.996615	0.0197	0.3550
AMVNIDTIDNK[x]VATTM	10	0	1735.848372	0.0197	0.3150
VSGIRK[x]HFEQVINEK	5	0	1782.973979	0.0197	0.2950
FCVGLQKIEEIFK[x]K	12	0	1737.948678	0.0196	0.2750
GEK[x]VEDAPENNSFR	2	0	1590.727340	0.0196	0.2750
FFEKEDVQSLK[x]LK	10	0	1609.871482	0.0196	0.2550
L[x]KGYQTIELDKK	0	0	1434.808159	0.0196	0.2350
ATK[x]QSKYTYDR	2	0	1359.678214	0.0195	0.2150
GYSK[x]PNERATK	3	0	1249.641438	0.0195	0.2150
VLIDCNK[x]FDSIDLNPAR	6	0	1988.998865	0.0194	0.3300
FIK[x]HADATCVHRLALTK	2	0	1980.072637	0.0194	0.3300
K[x]APNTVYAVQFLEAVYK	0	0	1940.040658	0.0194	0.3300
A[x]TTVKDTMNVDINAIKK	0	0	1860.997805	0.0194	0.3300
FQDILLGAGQAIK[x]AGNR	12	0	1770.973979	0.0194	0.3300
QAREK[x]VLK	4	0	970.592313	0.0194	0.1550
LDRK[x]LEFPLPNEEAR	3	0	1825.968559	0.0193	0.2900
V[x]PTFANFHTPIFIAK	0	0	1701.924185	0.0193	0.2900
AIDLYKEVLNK[x]GVSK	10	0	1675.950788	0.0193	0.2900
VIPVEELKEIK[x]QIK	10	0	1665.007573	0.0193	0.2700
VTQKK[x]PPVQPLAYK	4	0	1595.939834	0.0193	0.2700
WAIK[x]EKR	3	0	929.544639	0.0193	0.1350
LALTK[x]PK	4	0	769.506134	0.0193	0.1350
K[x]VGQYIRQPQNVLVSETLER	0	0	2356.286176	0.0192	0.3850
S[x]SKSSLELANNAVKSNDIEK	0	0	2133.091236	0.0192	0.3850
K[x]AMVNIDTIDNKVATTM	0	0	1863.943328	0.0191	0.3250
LMVEMEK[x]KLEK	6	0	1376.740675	0.0191	0.2100
QRIVAFVGSPIVEDEK[x]NLIR	15	0	2282.274552	0.0190	0.3800
K[x]INVK	0	0	600.395864	0.0190	0.0950
IDK[x]NTWNSTLETAK	2	0	1619.815423	0.0189	0.2650
K[x]NCKADAGITIAPR	0	0	1513.803419	0.0189	0.2650
SDEINEVLNK[x]YQETQRQS	9	0	2180.034451	0.0189	0.3400
VAMLYAYDRIK[x]ILFSDVK	10	0	2144.170281	0.0189	0.3400
KINVK[x]FFEK	4	0	1151.670224	0.0189	0.1700
SVQPTAKTVQK[x]VETAVLSTTVK	10	0	2314.310659	0.0189	0.4150
VLNKGDSGEMSLQKLFK[x]	16	0	1893.002891	0.0188	0.3200
VLNKGDSGEMSLQK[x]LFK	13	0	1893.002891	0.0188	0.3200
ARLTQLLSQIK[x]EEQGDIK	10	0	2069.147964	0.0186	0.3350
AQSGPDASAK[x]LPTVIPTTRCR	9	0	2225.158538	0.0186	0.3900
EFEIIK[x]GVLCQFRR	5	0	1793.960971	0.0186	0.2600
IDVEESIAGYQLARSK[x]R	15	0	1934.022044	0.0185	0.3150
GVLLYGPPGTGK[x]TMLVK	11	0	1729.979978	0.0185	0.3150
GILLYGPPGTGK[x]TLLAR	11	0	1726.014054	0.0185	0.3150
EK[x]ASKGSNDDEMK	1	0	1437.640504	0.0185	0.2400
ATAGPIIADK[x]NCK	9	0	1357.702317	0.0185	0.2400
AVYMGLK[x]AFESCSNDEALR	6	0	2159.997873	0.0184	0.3500
NLSNVVEISGK[x]GVFV	10	0	1560.851081	0.0183	0.2750
TAAVNIK[x]VR	6	0	970.592313	0.0183	0.1650
LAEK[x]WR	3	0	801.449683	0.0183	0.1100
LGVMYAK[x]NLPNIQR	6	0	1615.886752	0.0182	0.2550
GSNDDEMK[x]IDK	7	0	1250.544822	0.0182	0.2000
F[x]MTRSEYDRGVNTFSPEGR	0	0	2248.033011	0.0182	0.3450
SNQATTSTDRQVK[x]LLFIEK	12	0	2178.164339	0.0182	0.3450
LGIDPPK[x]GIMLYGPPGTGK	6	0	1910.033463	0.0182	0.3450
QGSATVGLVSK[x]THAVLVALK	10	0	1978.157410	0.0180	0.3600
WAFAEK[x]QYGYGTQTV	5	0	1747.820509	0.0180	0.2700
LK[x]PQDERTQEER	1	0	1527.764059	0.0179	0.2150
KVSTTPANSFELK[x]QYLIQR	12	0	2222.205809	0.0179	0.3400
VTQK[x]KPPVQPLAYK	3	0	1595.939834	0.0179	0.2500
AEQEELLSEK[x]VSTK	9	0	1589.814754	0.0179	0.2500
M[x]ATTVKDTMNVDINAIKK	0	0	1992.038284	0.0178	0.3200
DPDDK[x]IVGLTR	4	0	1227.645855	0.0177	0.1950
SPSGNDALNDKK[x]GTK	11	0	1530.763724	0.0177	0.2650
SVALGGITK[x]EFVIYEQLIAAR	8	0	2277.273157	0.0176	0.3700
FVK[x]LGIDPPKGIMLYGPPGTGK	2	0	2284.265236	0.0175	0.3850
SATPFRK[x]INVLNFPSANFSK	6	0	2237.195580	0.0175	0.3500
A[x]SLLKVNMENLIVTDLGK	0	0	1957.091700	0.0175	0.3150
QEVAAQKSSEETEDK[x]K	14	0	1805.864214	0.0175	0.2800
K[x]FDQLTQALNVAIR	0	0	1615.904510	0.0175	0.2450
K[x]EDSSPCGYIIR	0	0	1423.676496	0.0175	0.2100
YQK[x]DEEWPPK	2	0	1318.619308	0.0175	0.1750
LMVEMEK[x]K	6	0	1006.519074	0.0175	0.1400
ERK[x]PRR	2	0	840.504172	0.0175	0.1050
IVK[x]SAK	2	0	644.422076	0.0175	0.1050
K[x]SGR	0	0	446.260107	0.0175	0.0700
VLNK[x]GDSGEMSLQKLFK	3	0	1893.002891	0.0174	0.2950
LDRK[x]IEIPLPNEVGR	3	0	1747.994380	0.0173	0.2600
LQK[x]DLGQVLNK	2	0	1254.729522	0.0173	0.1900
DDINLDEASAMAVK[x]FLSK	13	0	1965.971650	0.0169	0.3050
ASLLK[x]VNMENLIVTDLGK	4	0	1957.091700	0.0169	0.3050
GIGSYEK[x]QSEVSVGLRFIK	6	0	2096.126503	0.0168	0.3200
VAIKK[x]GAVEYEIYK	4	0	1609.907866	0.0168	0.2350
ASPIAGSEGK[x]EAYR	9	0	1434.710239	0.0168	0.2350
YTYDRGTTAVLK[x]EDIYK	11	0	2035.026127	0.0168	0.2850
FSFISNVRPK[x]LFAYPPK	9	0	2010.109010	0.0168	0.2850
SNPVFAENDEK[x]GEKR	10	0	1718.822295	0.0167	0.2500
ATAIGRASK[x]AAR	8	0	1171.678492	0.0167	0.2000
M[x]PFGNTHNK	0	0	1044.481051	0.0167	0.1500
K[x]LEETDVAK	0	0	1031.549839	0.0167	0.1500
TMGKNK[x]VLVK	5	0	1116.668841	0.0165	0.1650
YTENIYPPKK[x]TVQYATK	9	0	2043.067597	0.0165	0.2800
K[x]SRGVILQSDIEEAYAR	0	0	1934.022044	0.0165	0.2800
KTLVAHAVLK[x]VGSALVGSQTK	9	0	2106.252365	0.0164	0.3450
LGISATALSPEEK[x]K	12	0	1442.797987	0.0164	0.2300
IDTIVKEIQDEK[x]EAEAAR	11	0	2057.063963	0.0164	0.2950
ASK[x]AAREYLEK	2	0	1264.677488	0.0164	0.1800
ASK[x]GSNDDEMK	2	0	1180.502961	0.0164	0.1800
DTALEK[x]YKSYLLQHR	5	0	1863.984208	0.0163	0.2450
SNPVFAENDEKGEK[x]R	13	0	1718.822295	0.0163	0.2450
VVGSELIQK[x]YLGDGPRLVR	8	0	2098.189768	0.0163	0.3100
TTMTNGFLAHK[x]LCIHK	10	0	1870.954502	0.0162	0.2600
K[x]LIPIRGTEVEK	0	0	1381.829229	0.0162	0.1950
CIDMFIHK[x]SAELYKNPK	7	0	2093.043703	0.0162	0.2750
LFK[x]SLGSGMDQEKVLNK	2	0	1893.002891	0.0162	0.2750
M[x]GQAQSGNFSNFGDGANGDNKK	0	0	2242.966054	0.0161	0.3550
LPNIEEATFDK[x]RIDRPGR	10	0	2126.123146	0.0161	0.2900
FGDGIQIAQLALK[x]HRENK	12	0	2037.111857	0.0161	0.2900
KSK[x]TLQYFA	2	0	1084.591644	0.0161	0.1450
LAAPQLVQMFIGDGAK[x]LVR	15	0	2026.139651	0.0161	0.3050
SSEQANLYERK[x]TLVAHAVLK	10	0	2256.222519	0.0160	0.3200
ESQLVDKFFEK[x]INVK	10	0	1822.982813	0.0160	0.2400
IDRK[x]ILFENPDEATK	3	0	1787.941677	0.0160	0.2400
E[x]EMIAAQGIDEEDRR	0	0	1760.799843	0.0160	0.2400
RQGITEAYNQK[x]AVEK	10	0	1733.905962	0.0160	0.2400
M[x]SERDTALEK	0	0	1178.560080	0.0160	0.1600
LFNLEPK[x]ILEEVPLRELR	6	0	2207.267680	0.0158	0.2850
NVSGNVLSEIK[x]NNWQIER	10	0	2099.075864	0.0158	0.2850
YK[x]DGVILAADSR	1	0	1306.688051	0.0158	0.1900
LAVNENLASSK[x]SSM	10	0	1449.713272	0.0157	0.2200
VLVDK[x]SR	4	0	815.486459	0.0157	0.1100
NLNQIVNELDEEK[x]YK	12	0	1847.926420	0.0157	0.2350
NK[x]ISWYTKIVDELDLR	1	0	1992.067931	0.0156	0.2500
V[x]PTFANFHTPIFIAKR	0	0	1858.025287	0.0156	0.2500
DQIGEEK[x]TILQSLLQRAR	6	0	2097.154110	0.0156	0.2800
EFPDLGVLEGK[x]RIDRPGR	10	0	2053.106771	0.0156	0.2800
IWKVMCK[x]NK	6	0	1205.641245	0.0156	0.1400
VVGSEFVQK[x]YLGEGPRMVR	8	0	2150.130540	0.0155	0.2950
K[x]GAVEYEIYK	0	0	1198.623334	0.0155	0.1550
IINRDIGK[x]VVDK	7	0	1368.808828	0.0154	0.1850
TKDAVVLGVEK[x]R	10	0	1313.766632	0.0154	0.1850
ASAGPLIASQTVK[x]K	12	0	1369.792844	0.0154	0.2150
C[x]SPSATLTHRTMTEKAR	0	0	1945.946117	0.0153	0.2600
ATSAGPK[x]QTETINWLEK	6	0	1872.958052	0.0153	0.2600
VEPIPLINGEK[x]RDLRPGR	10	0	2058.169702	0.0153	0.2750
TPDK[x]GYGHRDDIFIPLSEK	3	0	2187.095930	0.0153	0.2900
A[x]ASLLKVNMENLIVTDLGK	0	0	2028.128811	0.0153	0.2900
ELVSK[x]ASPIAGSEGKEAYR	4	0	1991.032273	0.0153	0.2900
DGLEDDMPALADEEFEK[x]MDR	16	0	2324.977588	0.0150	0.3000
LK[x]KTLEVLYLK	1	0	1346.853655	0.0150	0.1650
IDK[x]EDMGSNDK	2	0	1250.544822	0.0150	0.1650
K[x]DLVRNFGR	0	0	1103.619920	0.0150	0.1350
K[x]RR	0	0	458.307723	0.0150	0.0450
TLDSNSLTHEK[x]IEFATITK	10	0	2147.110911	0.0150	0.2850
QETQYK[x]IDELVSNNEK	5	0	1936.937709	0.0150	0.2400
CIDMFIHK[x]SAELYK	7	0	1753.853066	0.0150	0.2100
ARIEVEVYK[x]ITTGDR	8	0	1748.942012	0.0150	0.2250
TSK[x]TPPTAMLSSVR	2	0	1474.781290	0.0150	0.2100
GDSGEMSLQKLFK[x]	12	0	1438.712546	0.0150	0.1950
K[x]RWSLER	0	0	973.545700	0.0150	0.1050
IWK[x]VMCK	2	0	963.503367	0.0150	0.1050
DWNACK[x]K	5	0	920.417393	0.0150	0.1050
S[x]QAR	0	0	460.239372	0.0150	0.0600
G[x]QAQSGNFSNFGDGANGDNKK	0	0	2111.925576	0.0148	0.3100
QEYK[x]DDINLDEASAMAVK	3	0	2038.951640	0.0147	0.2650
NRLK[x]AYQGIYLMSIR	3	0	1825.003168	0.0147	0.2200
NCACVISQKK[x]VPDK	9	0	1645.827913	0.0146	0.2050
ASK[x]GSNDDEMKIDK	2	0	1536.708913	0.0146	0.2050
IK[x]TLSMEKHTELR	1	0	1584.865682	0.0146	0.1900
AQIK[x]ILYVNNAK	3	0	1373.803016	0.0146	0.1750
VFHPITK[x]AVILSDTKPVDK	6	0	2107.204023	0.0145	0.2750
TTMTNGFLAHKLCIHK[x]NK	15	0	2113.092380	0.0144	0.2600
SLPLQIEVANDCIK[x]WAIK	13	0	2097.129144	0.0144	0.2600
M[x]CSPSATLTHRTMTEKAR	0	0	2076.986596	0.0144	0.2600
GEK[x]RWSELR	2	0	1159.609749	0.0144	0.1300
DRIDK[x]NTWNSTLETAK	4	0	1890.943464	0.0144	0.2300
LVLK[x]EVFLSFHNLVGR	3	0	1870.082797	0.0144	0.2300
EDCKSLK[x]R	6	0	1034.517826	0.0144	0.1150
NEDDIEDIAALWMK[x]R	13	0	1817.861714	0.0143	0.2150
EDK[x]EGVVNTIAFAIR	2	0	1660.878354	0.0143	0.2150
KNCK[x]ADAGITIAPR	3	0	1513.803419	0.0143	0.2000
AQARAK[x]R	5	0	799.477625	0.0143	0.1000
FFEK[x]EDVQSLKLK	3	0	1609.871482	0.0142	0.1850
SQK[x]ALDTLFSAIR	2	0	1448.798656	0.0142	0.1850
SRQETQYK[x]IDELVSNNEK	7	0	2180.070835	0.0142	0.2550
LAQFEKEEYVSDPK[x]EQM	13	0	2069.961478	0.0141	0.2400
SNDIEK[x]AIDLYKEVLNK	5	0	1991.057425	0.0141	0.2400
K[x]PPVQPLAYKSATPFRK	0	0	1927.104259	0.0141	0.2400
K[x]SGFEKIDLTR	0	0	1292.708787	0.0141	0.1550
FRK[x]LGVKPPK	2	0	1168.744388	0.0140	0.1400
K[x]ILGVAAEDK	0	0	1042.602207	0.0140	0.1400
DTALEKYK[x]SYLLQHR	7	0	1863.984208	0.0140	0.2100
FLSK[x]TLDSNSLTHEK	3	0	1718.883832	0.0140	0.2100
IITK[x]EGVETRIIPLK	3	0	1709.045018	0.0140	0.2100
CNK[x]FFYILYFELYK	2	0	1946.963993	0.0139	0.1950
LK[x]WSDERYLHQSLK	1	0	1801.947432	0.0139	0.1950
LAQFEK[x]EEYVSDPK	5	0	1681.819840	0.0139	0.1950
EWLDK[x]LGDK	4	0	1102.565823	0.0139	0.1250
IK[x]ILFSDVK	1	0	1061.648429	0.0139	0.1250
FHQLK[x]PTRVLTLAMVKR	4	0	2037.203252	0.0138	0.2350
GVILYGAPGTGK[x]TLLAK	11	0	1657.976610	0.0138	0.2350
SSK[x]SSLELANNAVKSNDIEK	2	0	2133.091236	0.0137	0.2750
LAHLSK[x]HPKFEEILTR	5	0	1918.078772	0.0137	0.2200
ATPYRGYSK[x]PNERATK	8	0	1837.943407	0.0137	0.2200
NWK[x]EGLSR	2	0	988.508981	0.0137	0.1100
KGEK[x]VEDAPENNSFR	3	0	1718.822296	0.0137	0.2050
KNEEK[x]LAEFDK	4	0	1349.682631	0.0136	0.1500
HHFYAKIDRPAQVISFK[x]K	16	0	2184.195523	0.0136	0.2450
HTVIK[x]TGLRMISLSYSR	4	0	1961.087952	0.0135	0.2300
FK[x]LNYKPEEEYPDLSK	1	0	1998.993768	0.0134	0.2150
VIGSELVQK[x]YVGEGARMVR	8	0	2090.130540	0.0134	0.2550
SVQPTAK[x]TVQKVETAVLSTTVK	6	0	2314.310659	0.0134	0.2950
ESQLVDK[x]FFEKINVK	6	0	1822.982813	0.0133	0.2000
K[x]GEKVEDAPENNSFR	0	0	1718.822296	0.0133	0.2000
VMK[x]EDNLILRTR	2	0	1486.828906	0.0133	0.1600
EK[x]WIAK	1	0	773.443537	0.0133	0.0800
ATK[x]QSK	2	0	661.375854	0.0133	0.0800
LGSTAIGVK[x]TKDAVVLGVEK	8	0	1984.156741	0.0132	0.2650
FHQLKPTRVLTLAMVK[x]R	15	0	2037.203252	0.0132	0.2250
D[x]VPTFANFHTPIFIAKR	0	0	1973.052225	0.0132	0.2250
QNLFVPTSDKEK[x]ASFAR	11	0	1937.000583	0.0132	0.2250
VSGSELVQK[x]YIGEGSRMVR	8	0	2094.089070	0.0132	0.2500
LTQLLSQIK[x]EEQGDIK	8	0	1842.009751	0.0131	0.2100
VLK[x]TKDEGGPAGGLYI	2	0	1616.877294	0.0131	0.2100
FMLK[x]LGVK	3	0	934.567348	0.0131	0.1050
LQKDLGQVLNK[x]YVQVEQR	10	0	2157.190495	0.0131	0.2350
EVAEADIASK[x]DLEETDER	9	0	2018.927929	0.0131	0.2350
VYATMQK[x]LQK	6	0	1208.658670	0.0130	0.1300
QFPDIYGIIFLFK[x]WNSK	12	0	2115.119239	0.0129	0.2200
LFKSLGSGMDQEK[x]VLNK	12	0	1893.002891	0.0129	0.2200
AELDK[x]IGLSKIR	4	0	1341.797930	0.0129	0.1550
TIPPLTTVK[x]GSDAAPQASK	8	0	1881.020649	0.0129	0.2450
TTQLEEANSK[x]LGYIFGADYPK	9	0	2344.158584	0.0129	0.2700
GDVAASILDK[x]YRTGIATMLTR	9	0	2251.199340	0.0129	0.2700
VVDASIVSK[x]ALGNFVASVLAR	8	0	2115.205083	0.0129	0.2700
GYSKPNERATK[x]QSK	10	0	1592.826990	0.0129	0.1800
ATAGPIIADK[x]NCKK	9	0	1485.797272	0.0129	0.1800
KEK[x]WIAK	2	0	901.538493	0.0129	0.0900
QEVAAQK[x]SSEETEDKK	6	0	1805.864214	0.0128	0.2050
VVGSEFVQK[x]YLGEGPR	8	0	1763.920551	0.0128	0.2050
D[x]DGLEDDMPALADEEFEK	0	0	2037.836007	0.0128	0.2300
AKYASQK[x]RP	6	0	1047.582476	0.0128	0.1150
TLALK[x]YPGGGPGKTAILPVK	4	0	1980.177084	0.0127	0.2550
K[x]NEEKLAEFDK	0	0	1349.682631	0.0127	0.1400
NDDQLTYTYK[x]DEK	9	0	1631.731422	0.0127	0.1650
QLADYK[x]AFEDSLR	5	0	1554.767750	0.0127	0.1650
IEPLKLK[x]VLVQGLER	6	0	1734.076651	0.0127	0.1900
AEQEELLSEKVSTK[x]K	13	0	1717.909710	0.0127	0.1900
AEQEELLSEK[x]VSTKK	9	0	1717.909710	0.0127	0.1900
LAIEREPPFAPIESAK[x]R	15	0	1923.057703	0.0126	0.2150
VLVDMESMLVPK[x]PLINK	11	0	1925.072882	0.0126	0.2150
INEDSK[x]LAVNENLASSK	5	0	1830.932231	0.0126	0.2150
G[x]GLGYPEDAIGKTKLVK	0	0	1744.972250	0.0126	0.2150
HHVEIIAAGLRENWK[x]YACK	14	0	2294.174130	0.0126	0.2400
SPTGQITSTSARSGK[x]K	14	0	1604.848116	0.0125	0.2000
VLSNYMK[x]QEALSSK	6	0	1596.818066	0.0125	0.1750
K[x]INVLNFPSANFSK	0	0	1577.856502	0.0125	0.1750
VSTKK[x]ILGVAAEDK	4	0	1457.845270	0.0125	0.1750
DNSSDLQK[x]LLMK	7	0	1390.712547	0.0125	0.1500
K[x]SGFEK	0	0	694.364957	0.0125	0.0750
K[x]LIR	0	0	528.374737	0.0125	0.0500
NSTEEIDLYNRWK[x]ALER	12	0	2136.059881	0.0124	0.2100
YQK[x]PVDTEEENDK	2	0	1593.715773	0.0123	0.1600
ILSTLDRELLK[x]PSASVALQR	10	0	2209.279304	0.0123	0.2450
AVEK[x]LSVEALNSLTGEFK	3	0	1934.035964	0.0122	0.2200
QETQYKIDELVSNNEK[x]IWK	15	0	2364.196029	0.0121	0.2300
TGPPGPPCGGKFMLK[x]LGVK	14	0	1940.037500	0.0121	0.2300
EAEAAK[x]DEQIEK	5	0	1359.651724	0.0121	0.1450
K[x]TTEEKEATPMEMDEEK	0	0	2024.891743	0.0121	0.2050
SLPLQIEVANDCIKWAIK[x]EK	17	0	2354.266687	0.0120	0.2400
PFGNTHNK[x]FK	7	0	1188.603937	0.0120	0.1200
NTWNSTLETAKAK[x]YASQK	12	0	2040.027522	0.0119	0.2150
YGLQGPTWLVHKENAINK[x]K	17	0	2195.185017	0.0118	0.2250
M[x]SQARGFDRTITVFSPEGR	0	0	2154.063918	0.0118	0.2250
VLTLELYK[x]KLR	7	0	1374.859801	0.0118	0.1300
DYYTK[x]QSKATR	4	0	1359.678214	0.0118	0.1300
MSSK[x]SSLELANNAVKSNDIEK	3	0	2264.131715	0.0117	0.2450
YGLQGPTWLVHK[x]ENAINK	11	0	2067.090061	0.0117	0.2100
VEFKMGNGK[x]MVEISR	8	0	1723.874862	0.0117	0.1750
MSERDTALEK[x]YK	9	0	1469.718358	0.0117	0.1400
GSDAAPQASKK[x]K	10	0	1186.630541	0.0117	0.1400
LK[x]DLRFGNR	1	0	1117.635570	0.0117	0.1050
ATAIGK[x]SSTAAK	5	0	1104.613831	0.0117	0.1400
K[x]FTGGVLMLIDRESDK	0	0	1807.950131	0.0116	0.1850
LK[x]AYQGIYLMSIR	1	0	1554.859144	0.0115	0.1500
KAQSGPDASAK[x]LPTVIPTTR	10	0	2037.121751	0.0115	0.2300
YPLVTHFRFLK[x]TSK	10	0	1735.977279	0.0114	0.1600
QIK[x]EIKEVIELPVK	2	0	1665.007573	0.0114	0.1600
YK[x]VNLYK	1	0	926.522509	0.0114	0.0800
EDWEKYQK[x]PVDTEEENDK	7	0	2281.002149	0.0114	0.2050
QGITEAYNQKAVEK[x]LMSR	13	0	2065.062523	0.0114	0.2050
IDLTRIVK[x]SAK	7	0	1242.765906	0.0114	0.1250
IMRDVITELPDAK[x]YYR	12	0	1982.029438	0.0113	0.1800
DHDLAPLYK[x]YLSENPK	8	0	1901.952241	0.0113	0.1800
APPEILDISK[x]QLADYK	9	0	1799.966829	0.0113	0.1800
REDGMK[x]ILMVNR	5	0	1460.759115	0.0113	0.1350
VLGVFSEK[x]AQIK	7	0	1317.765572	0.0113	0.1350
K[x]GINIDQSSNSK	0	0	1289.657479	0.0113	0.1350
FHQLK[x]PTR	4	0	1025.576998	0.0113	0.0900
VRQLIIK[x]EEMMNSIQQAVAK	6	0	2328.265640	0.0112	0.2250
LFQVEYAIEAIK[x]LGSTAIGVK	11	0	2249.267011	0.0112	0.2350
L[x]FKSLGSGMDQEKVLNK	0	0	1893.002891	0.0112	0.1900
MKLSLFSNK[x]ENELR	8	0	1707.897707	0.0111	0.1550
VVTALTMLK[x]QHLFR	8	0	1655.954434	0.0111	0.1550
FVIHQEENK[x]R	8	0	1298.673071	0.0110	0.1100
DTTK[x]NKMVCK	3	0	1223.600166	0.0110	0.1100
VHVTQEDFELAVAK[x]VLNK	13	0	2039.105042	0.0108	0.1950
S[x]QARGFDRTITVFSPEGR	0	0	2023.023439	0.0108	0.1950
YQATVMRGAFK[x]V	10	0	1369.717575	0.0108	0.1300
YEIDK[x]TLAGVTR	4	0	1364.729913	0.0108	0.1300
LAK[x]RMK	2	0	745.463224	0.0108	0.0650
EAADFIFDICGIAGIKK[x]TR	16	0	2124.103657	0.0108	0.2050
ILIDK[x]AR	4	0	827.522844	0.0107	0.0750
LEKGQSIDDMIPAQK[x]	14	0	1671.850090	0.0107	0.1600
M[x]SGYDRALSVFSPDGR	0	0	1756.820186	0.0106	0.1700
K[x]QYSAKAK	0	0	922.523570	0.0106	0.0850
KHFEQVINEK[x]HEDALAK	9	0	2035.048591	0.0106	0.1800
EAADFIFDICGIAGIK[x]K	15	0	1866.954882	0.0106	0.1800
S[x]ERDTALEK	0	0	1047.519601	0.0106	0.0950
TIEAITFK[x]TDNHLSSTLEK	7	0	2147.110911	0.0105	0.2000
M[x]FMTRSEYDR	0	0	1334.574681	0.0105	0.1050
K[x]TREALMEFR	0	0	1279.670628	0.0105	0.1050
YEVGAEYIK[x]K	8	0	1198.623334	0.0105	0.1050
LK[x]VLVQGLER	1	0	1153.718232	0.0105	0.1050
K[x]EVQEARELIR	0	0	1369.767693	0.0105	0.1150
KFRK[x]PIGATWK	3	0	1330.787310	0.0105	0.1150
IVAFDQLVK[x]EK	8	0	1288.739025	0.0105	0.1150
QNLFVPTSDK[x]EK	9	0	1404.724827	0.0104	0.1250
ATREPNK[x]GSYRPYTAK	6	0	1837.943407	0.0103	0.1650
LAAEDHK[x]FVIHQEENKR	6	0	2063.054738	0.0103	0.1750
YEIDK[x]TLAGVTRDYYTK	4	0	2035.026127	0.0103	0.1750
K[x]SNFFLQLDGLVGQEAR	0	0	1921.005669	0.0103	0.1750
AK[x]TMTERLCPHTTSASM	1	0	1920.885494	0.0103	0.1750
NDGTIVIRK[x]LEETDVAK	8	0	1900.026461	0.0103	0.1750
LK[x]VLVQGLERVAMLYAYDR	1	0	2236.240084	0.0103	0.1950
AQSGPDASAK[x]LPTVIPTTR	9	0	1909.026796	0.0103	0.1950
MGTTITALRYK[x]DGVILAADSR	10	0	2251.199340	0.0102	0.2150
INVKFFEK[x]EDVQSLK	7	0	1822.982813	0.0100	0.1500
HNNHMAK[x]VLTLELYK	6	0	1809.955886	0.0100	0.1500
HIEVGDSVLVKIITK[x]EGVETR	14	0	2321.295344	0.0100	0.2100
ELFDPIISDRHGGYK[x]PTDK	14	0	2187.095930	0.0100	0.1900
AVYDTAVVQEDPEK[x]WK	13	0	1876.920608	0.0100	0.1600
SSCK[x]IVFRSELQDK	3	0	1695.861321	0.0100	0.1400
G[x]LGYPEDAIGKTKLVK	0	0	1687.950789	0.0100	0.1600
GTPGYGPLGVLPK[x]VGIR	12	0	1679.972193	0.0100	0.1700
VAIK[x]KGAVEYEIYK	3	0	1609.907866	0.0100	0.1400
EDALFK[x]NEEK	5	0	1221.587675	0.0100	0.1000
VISMEK[x]GGNMK	5	0	1192.594355	0.0100	0.1100
LILTENIK[x]TK	7	0	1171.717563	0.0100	0.1000
VLVK[x]VHPEGK	3	0	1104.665473	0.0100	0.1000
DYYTK[x]QSK	4	0	1031.492328	0.0100	0.0800
K[x]LARNILK	0	0	954.633783	0.0100	0.0800
LLRPRK[x]R	5	0	937.629701	0.0100	0.0700
CIK[x]RLVK	2	0	915.568742	0.0100	0.0700
P[x]FGNTHNK	0	0	913.440572	0.0100	0.0800
VGIK[x]PPK	3	0	737.479921	0.0100	0.0700
SAK[x]GTK	2	0	590.338744	0.0100	0.0600
RK[x]GTK	1	0	588.370711	0.0100	0.0500
VRQLIIKEEMMNSIQQAVAK[x]	19	0	2328.265640	0.0097	0.1950
VLNK[x]EHLEADFVTQVAVRR	3	0	2223.212290	0.0097	0.1850
MSAQSCACMVRTLLYGK[x]R	16	0	2131.015784	0.0097	0.1750
EDTEAVLK[x]RINDTVGIK	7	0	1900.026461	0.0097	0.1650
TTEEK[x]EATPMEMDEEK	4	0	1896.796787	0.0097	0.1550
DQIGEEK[x]TILQSLLQR	6	0	1870.015898	0.0097	0.1550
KVTSK[x]LLEQEESAEK	4	0	1717.909710	0.0097	0.1450
IVRTLIDK[x]FSGEK	7	0	1504.861253	0.0096	0.1250
GDSGEMSLQK[x]LFK	9	0	1438.712546	0.0096	0.1250
IK[x]LISGKLDEAR	1	0	1341.797930	0.0096	0.1150
KGVVALVEDK[x]TK	9	0	1285.760486	0.0096	0.1150
EDMGSNDK[x]ASK	7	0	1180.502961	0.0095	0.1050
AGNRSVMAPLFLHDK[x]YDGR	14	0	2146.074090	0.0095	0.1800
VFHPITKAVILSDTK[x]PVDK	14	0	2107.204023	0.0095	0.1800
NILK[x]VDIEVAVIPSEGFR	3	0	1998.114879	0.0094	0.1700
KVAQTTYK[x]K	7	0	1065.618191	0.0094	0.0850
GAIEK[x]VDDLLTTQAEAK	4	0	1800.946820	0.0094	0.1600
FFEK[x]INVK	3	0	1023.575269	0.0094	0.0750
ELLVK[x]ASK	4	0	886.548722	0.0094	0.0750
K[x]TLVAHAVLKVGSALVGSQTK	0	0	2106.252365	0.0093	0.1950
VSTK[x]KILGVAAEDK	3	0	1457.845270	0.0093	0.1300
K[x]ALSSLK	0	0	745.469750	0.0093	0.0650
IEVEVYK[x]ITTGDR	6	0	1521.803799	0.0092	0.1200
LSGVVEGIFQKCYAK[x]NEWR	14	0	2283.146914	0.0092	0.1750
NEEEPTKK[x]GINIDQSSNSK	7	0	2117.023553	0.0092	0.1750
SQDISINGNSK[x]K	10	0	1289.657479	0.0092	0.1100
LAEFVNMSK[x]AYHSQYLR	8	0	2056.019935	0.0091	0.1550
TDELK[x]DANIIYDLEILR	4	0	2033.067988	0.0091	0.1550
DISSK[x]SPSGNDALNDKK	4	0	1774.869635	0.0091	0.1550
ATKQSK[x]YTYDR	5	0	1359.678214	0.0091	0.1000
TNSTDEK[x]GTKK	6	0	1207.604385	0.0091	0.1000
DGIQDIMPSQAKELK[x]K	14	0	1799.945046	0.0091	0.1450
VYQTEPAGIYNAWK[x]ATAIGR	13	0	2208.132649	0.0090	0.1800
TFMNHIDVQK[x]EFQAR	9	0	1862.909665	0.0090	0.1350
S[x]GYDRALSVFSPDGR	0	0	1625.779708	0.0090	0.1350
HSTFIITK[x]RK	7	0	1229.724379	0.0090	0.0900
SALSTLNGFVEELK[x]AEVRR	13	0	2118.143212	0.0089	0.1700
AVNIAFTQDQLLK[x]R	12	0	1615.904510	0.0089	0.1250
YACK[x]ILGVVEGQFSRPAK	3	0	2022.071968	0.0089	0.1600
FATLQK[x]SKR	5	0	1077.629423	0.0089	0.0800
SQEEAIENIK[x]CTR	9	0	1576.751442	0.0088	0.1150
GGDEWKIEPLK[x]LK	10	0	1511.834706	0.0088	0.1150
D[x]GLEDDMPALADEEFEK	0	0	1922.809068	0.0088	0.1500
VMGSGCDAAGTIIK[x]VFHPITK	13	0	2201.133573	0.0088	0.1850
IPDSTYEMVGGLEKQIK[x]EIK	16	0	2277.192525	0.0088	0.1750
GVVALVEDK[x]TKSVALGGITK	8	0	1984.156741	0.0088	0.1750
EK[x]VAFILDQVRLFLLR	1	0	1959.166855	0.0088	0.1400
GEIKK[x]AMVNIDTIDNK	4	0	1787.945046	0.0088	0.1400
LKGYQTIELDK[x]K	10	0	1434.808159	0.0088	0.1050
DKPK[x]YEPPVPTR	3	0	1425.761546	0.0088	0.1050
IAEFHTALESVPDK[x]SLFER	13	0	2188.116331	0.0087	0.1650
GYQTIELDKK[x]LDVAK	9	0	1719.940617	0.0087	0.1300
YIPNPVLVIIDVK[x]PK	12	0	1707.033394	0.0087	0.1300
LSGVVEGIFQK[x]CYAK	10	0	1697.880996	0.0087	0.1300
EWLDK[x]LGDKGPAAAR	4	0	1625.852476	0.0087	0.1300
EPPVYTPPK[x]DK	8	0	1269.660444	0.0086	0.0950
VVTSK[x]LLKPRVNNR	4	0	1622.994323	0.0086	0.1200
K[x]LDVAKR	0	0	828.518092	0.0086	0.0600
EDMGSNDKASK[x]ER	10	0	1465.646650	0.0085	0.1100
HEDALAK[x]LGATLAQGIIDAGGR	6	0	2176.159922	0.0084	0.1850
VVGQLLEK[x]LKPLIEK	7	0	1706.070505	0.0083	0.1250
FFEKINVK[x]K	7	0	1151.670224	0.0083	0.0750
VLTLELYK[x]K	7	0	1105.674641	0.0083	0.0750
LK[x]ESQLVDK	1	0	1058.597121	0.0083	0.0750
TTSK[x]VSIAK	3	0	933.549448	0.0083	0.0750
FSGEK[x]KSLPLQIEVANDCIK	4	0	2275.188107	0.0082	0.1650
CIDMFIHKSAELYK[x]NPK	13	0	2093.043703	0.0082	0.1400
VGCDRNK[x]YAIQLPLPPK	6	0	1968.061404	0.0082	0.1400
K[x]IEFPPPSAEARAEILR	0	0	1923.057703	0.0082	0.1400
MATTVK[x]DTMNVDINAIK	5	0	1863.943328	0.0082	0.1400
WDLSK[x]QEALYLAQR	4	0	1719.894338	0.0082	0.1150
NAEELSSYQK[x]KLIR	9	0	1677.904901	0.0082	0.1150
NCACVISQK[x]KVPDK	8	0	1645.827913	0.0082	0.1150
EDALFKNEEK[x]K	9	0	1349.682631	0.0082	0.0900
TK[x]DAVVLGVEK	1	0	1157.665530	0.0082	0.0900
GVVALVEDK[x]TK	8	0	1157.665530	0.0082	0.0900
EAADFIFDICGIAGIK[x]KTR	15	0	2124.103657	0.0082	0.1550
DSEALK[x]TR	5	0	918.477013	0.0081	0.0650
LMSK[x]VAEK	3	0	904.505142	0.0081	0.0650
VLAQLGMQSLSPLK[x]QGMNILR	13	0	2296.275812	0.0081	0.1700
SGFEK[x]IDLTRIVK	4	0	1504.861253	0.0081	0.1050
AVILSDTKPVDK[x]K	11	0	1412.823808	0.0081	0.1050
TNTNNSILFAALSK[x]SLVR	13	0	1948.074078	0.0081	0.1450
DCISGWGCVVYVITADK[x]CIK	16	0	2343.106032	0.0080	0.1600
LGDNNIADWPQVEYLVGK[x]NR	17	0	2300.154836	0.0080	0.1600
TIPPLTTVK[x]GSDAAPQASKK	8	0	2009.115605	0.0080	0.1600
SGVKLENVK[x]IYADLK	8	0	1675.950788	0.0080	0.1200
SSHIITK[x]ELK	6	0	1154.665864	0.0080	0.0800
LISGK[x]LDEAR	4	0	1100.618917	0.0080	0.0800
KK[x]SGR	1	0	574.355062	0.0080	0.0400
NELEK[x]LNFSSLKMK	4	0	1679.891560	0.0079	0.1100
SLK[x]DECK	2	0	878.416723	0.0079	0.0550
AKWSTAETLTNNK[x]IDR	12	0	1846.953636	0.0078	0.1250
ATTVK[x]DTMNVDINAIK	4	0	1732.902849	0.0078	0.1250
IIENEQSAEK[x]NAYVINLK	9	0	2075.089784	0.0078	0.1400
LKYYEQK[x]IR	6	0	1239.697497	0.0078	0.0700
AK[x]YASQKRP	1	0	1047.582476	0.0078	0.0700
YK[x]EDTALRSEM	1	0	1341.623403	0.0077	0.0850
K[x]FRKPIGATWK	0	0	1330.787310	0.0077	0.0850
ELLK[x]LKVELAK	3	0	1282.822356	0.0077	0.0850
GSLEKNWK[x]EEYLR	7	0	1650.836493	0.0077	0.1000
DECK[x]QDIMFELGLLQER	3	0	2123.002624	0.0076	0.1300
YTENIYPPK[x]KTVQYATK	8	0	2043.067597	0.0076	0.1300
GIMLYGPPGTGK[x]TLCAR	11	0	1790.917058	0.0076	0.1300
LEEIGVADQYKVSK[x]ILEHK	13	0	2198.194577	0.0076	0.1450
S[x]SSDMAYTSMFKGNQKVVK	0	0	2107.007711	0.0076	0.1450
IHAYVK[x]VLTLSLMEELHK	5	0	2123.181179	0.0075	0.1350
EWNQNIK[x]NLSNVVEISGK	6	0	2071.069718	0.0075	0.1350
ELFEMARTK[x]K	8	0	1251.664481	0.0075	0.0750
GK[x]SALSTLNGFVEELK	1	0	1691.909318	0.0075	0.1200
LFAYPPK[x]SVQPTAK	6	0	1545.855441	0.0075	0.1050
ATAGPIIADKNCK[x]K	12	0	1485.797272	0.0075	0.1050
K[x]YDK	0	0	552.290736	0.0075	0.0300
TTLFKSELAQSK[x]YLMNVSR	11	0	2215.166981	0.0074	0.1400
LDVAK[x]RVDMYASDLAQISR	4	0	2150.115282	0.0074	0.1400
SVQPLASAK[x]ELLR	8	0	1410.819392	0.0073	0.0950
SLQSVGQIIGEVLK[x]QLDSER	13	0	2198.190551	0.0072	0.1450
SELQDK[x]SSQQGVEGVLIILK	5	0	2170.184405	0.0072	0.1450
YTSLSEEQK[x]MKSDINAHK	8	0	2108.020718	0.0072	0.1300
FMLK[x]LGVKR	3	0	1090.668450	0.0072	0.0650
VLTLAMVK[x]R	7	0	1029.636817	0.0072	0.0650
KLEKGQSIDDMIPAQK[x]	15	0	1799.945046	0.0072	0.1150
SQDISINGNSKK[x]EEPK	11	0	1772.890370	0.0072	0.1150
SNPVFAENDEK[x]GEK	10	0	1562.721193	0.0071	0.1000
LKLELK[x]K	5	0	870.590192	0.0071	0.0500
WIAK[x]QILDCIVNLSEPAKK	3	0	2225.224100	0.0071	0.1350
EPPVYTPPK[x]DKK	8	0	1397.755400	0.0071	0.0850
AELDKIGLSK[x]IR	9	0	1341.797930	0.0071	0.0850
EQK[x]PEVDYSEKFAELQK	2	0	2067.015955	0.0071	0.1200
DPEEEAEMMTK[x]ETTEKK	10	0	2024.891743	0.0071	0.1200
EK[x]QNTPVLFDSKEAVLK	1	0	1945.051948	0.0071	0.1200
TVQYATK[x]RSK	6	0	1180.656362	0.0070	0.0700
K[x]TLVAHAVLK	0	0	1078.686208	0.0070	0.0700
LVK[x]ER	2	0	643.401675	0.0070	0.0350
K[x]SLPLQIEVANDCIK	0	0	1726.928669	0.0070	0.1050
ENRHK[x]FQDILLGAGQAIK	4	0	2037.111857	0.0069	0.1250
EIIRTSTSSMTAVPK[x]PLK	14	0	1958.086949	0.0069	0.1250
FDSEK[x]AGDREVQR	4	0	1535.732760	0.0069	0.0900
DTLSK[x]DQELTEENVSISVIGK	4	0	2304.169539	0.0069	0.1450
IQDAELAILQK[x]TQNLR	10	0	1853.036967	0.0069	0.1100
HRENK[x]IQR	4	0	1079.594768	0.0069	0.0550
FATLQK[x]SK	5	0	921.528321	0.0069	0.0550
K[x]SLPLQIEVANDCIKWAIK	0	0	2225.224100	0.0068	0.1300
EIK[x]EVIELPVK	2	0	1295.769988	0.0068	0.0750
EAVLKLK[x]LELK	6	0	1282.822356	0.0068	0.0750
LIK[x]KSSEQANLYER	2	0	1677.904901	0.0068	0.0950
GYSK[x]PNERATKQSK	3	0	1592.826990	0.0068	0.0950
LAQFEK[x]EEYVSDPKEQM	5	0	2069.961478	0.0068	0.1150
M[x]ATTVKDTMNVDINAIK	0	0	1863.943328	0.0068	0.1150
QDLADATVETLK[x]AIEGK	11	0	1800.946820	0.0068	0.1150
YYLPK[x]GKSALSTLNGFVEELK	4	0	2356.267737	0.0067	0.1400
DEKYTLYDQNDTK[x]EWLDK	12	0	2303.059269	0.0067	0.1200
EDLTDEEK[x]AASIAVEDEK	7	0	1990.921782	0.0067	0.1200
AVAHHTDCK[x]FIR	8	0	1453.724781	0.0067	0.0800
K[x]SSEQANLYERK	0	0	1451.736786	0.0067	0.0800
EIQDEK[x]EAEAAR	5	0	1387.657871	0.0067	0.0800
NK[x]ELISVSAASK	1	0	1245.692803	0.0067	0.0800
EDTEAVLK[x]R	7	0	1059.555986	0.0067	0.0600
LAHLSKHPK[x]FEEILTR	8	0	1918.078772	0.0066	0.1050
Q[x]YTVGQGYTKAAWFEK	0	0	1875.915465	0.0066	0.1050
K[x]YIPNPVLVIIDVKPK	0	0	1835.128350	0.0066	0.1050
K[x]SGRSAPGVSTTSTIQ	0	0	1575.821569	0.0066	0.1050
DVCIK[x]LGLDSEESAEYIVAK	4	0	2238.108857	0.0065	0.1300
MK[x]DAVKEAAR	1	0	1117.591321	0.0065	0.0650
QLEMLDLQEGFIK[x]EDCK	12	0	2094.996478	0.0065	0.1100
ATAIGK[x]SSTAAKTFLEK	5	0	1722.951515	0.0065	0.1100
LNYK[x]PEEEYPDLSK	3	0	1723.830403	0.0064	0.0900
LDPAGFYIGYK[x]ATSAGPK	10	0	1854.951515	0.0064	0.1150
ESQLVDK[x]FFEK	6	0	1368.692468	0.0064	0.0700
SMIADK[x]HAIRILAHR	5	0	1730.972539	0.0063	0.0950
SPSGNDALNDK[x]KGTK	10	0	1530.763724	0.0063	0.0950
LLIFEK[x]QVRQASDTSTNTK	5	0	2178.164339	0.0063	0.1200
RAVEK[x]LSVEALNSLTGEFK	4	0	2090.137066	0.0063	0.1200
NILK[x]VDIEVAVIPSEGFRQR	3	0	2282.274552	0.0063	0.1250
NAYVINLK[x]QIAKFVVSLGER	7	0	2261.289476	0.0063	0.1250
WSTAETLTNNK[x]IDRDK	10	0	1890.943464	0.0063	0.1000
GLGYPEDAIGKTK[x]LVK	12	0	1687.950789	0.0063	0.1000
TVQYATK[x]R	6	0	965.529382	0.0063	0.0500
AVAASLGVNFLK[x]VVSSAIVDK	11	0	2087.198937	0.0062	0.1300
G[x]LGYPEDAIGKTK	0	0	1347.703366	0.0062	0.0800
VRSEDYLPSK[x]YLDIDISK	9	0	2140.105099	0.0061	0.1100
LSGVVEGIFQK[x]CYAKNEWR	10	0	2283.146914	0.0061	0.1150
VISMEKGGNMK[x]EVFR	10	0	1723.874862	0.0060	0.0900
GTK[x]RR	2	0	616.376858	0.0060	0.0300
M[x]SQAR	0	0	591.279850	0.0060	0.0300
TK[x]LVK	1	0	587.400615	0.0060	0.0300
GQAQSGNFSNFGDGANGDNK[x]K	19	0	2111.925576	0.0060	0.1250
K[x]FFAIDTANPIPVFTH	0	0	1816.951123	0.0059	0.0950
AVAVVVDPIQSVK[x]GKVVIDAFR	12	0	2309.346986	0.0059	0.1300
LKK[x]TLEVLYLK	2	0	1346.853655	0.0059	0.0650
SLEK[x]TLVPYLRISQAVR	3	0	1972.146846	0.0059	0.1000
K[x]SGNLPDADNSKSDISK	0	0	1774.869635	0.0059	0.1000
M[x]SERDTALEKYK	0	0	1469.718358	0.0058	0.0700
TAALSARPAK[x]NIRIHAYVK	9	0	2079.206421	0.0058	0.1100
QAAK[x]ASVVETVTLTKVTQK	3	0	2001.146903	0.0058	0.1100
TK[x]DEGGPAGGLYI	1	0	1276.629872	0.0058	0.0750
FSGEKK[x]SLPLQIEVANDCIK	5	0	2275.188107	0.0058	0.1150
AVKPTDMEQFAFYK[x]	13	0	1673.812254	0.0057	0.0800
ENEQK[x]IK	4	0	887.471202	0.0057	0.0400
VEFK[x]MGNGKMVEISR	3	0	1723.874862	0.0057	0.0850
LISGK[x]LDEARELLVK	4	0	1682.992985	0.0057	0.0850
FHQLK[x]PTRVLTLAMVK	4	0	1881.102150	0.0056	0.0900
QLASYYHK[x]ESNALFMVR	7	0	2056.019935	0.0056	0.0950
KPRVVTALTMLK[x]QHLFR	11	0	2037.203252	0.0056	0.0950
LVSK[x]TSFLTNASNNLAIR	3	0	1948.074078	0.0056	0.1000
ETEK[x]LAEER	3	0	1103.545814	0.0056	0.0500
HSTFIITK[x]R	7	0	1101.629423	0.0056	0.0500
FFEK[x]EDVQSLK	3	0	1368.692468	0.0055	0.0600
VMK[x]SEFQRLTHEK	2	0	1631.845282	0.0054	0.0700
NGYPMPCDVLAK[x]R	11	0	1519.727481	0.0054	0.0700
NELEKLNFSSLK[x]MK	11	0	1679.891560	0.0054	0.0750
S[x]TLDLNHLADLYDR	0	0	1644.810672	0.0054	0.0750
IEPLK[x]LKVLVQGLER	4	0	1734.076651	0.0053	0.0800
ATLTGMKIDVLFSK[x]IR	13	0	1792.027986	0.0053	0.0850
VATEKDFLDAVQK[x]VVK	12	0	1788.998462	0.0053	0.0850
VLTLSLMEELHK[x]MDDRK	11	0	2057.064831	0.0053	0.0900
DKLVLK[x]EVFLSFHNLVGR	5	0	2113.204692	0.0053	0.0950
HKFQDILLGAGQAIK[x]AGNR	14	0	2036.127841	0.0053	0.1000
LALTKPK[x]GTPGYGPLGVLPK	6	0	2006.192733	0.0052	0.1050
VYATMQKLQK[x]DLGQVLNK	9	0	2076.140043	0.0050	0.0900
NTWNSTLETAK[x]AKYASQK	10	0	2040.027522	0.0050	0.0900
TLAGVTRDYYTK[x]QSK	11	0	1729.899815	0.0050	0.0750
HK[x]FQDILLGAGQAIK	1	0	1637.925245	0.0050	0.0750
GGDWERK[x]NR	6	0	1116.542400	0.0050	0.0450
EALEK[x]TEEK	4	0	1075.539667	0.0050	0.0450
QDLADATVETLK[x]AIEGKIAR	11	0	2141.169090	0.0050	0.1000
AVEK[x]LSVEALNSLTGEFKGK	3	0	2119.152381	0.0050	0.1000
MGINERK[x]GFDFEYYQR	6	0	2051.952252	0.0050	0.0800
IDK[x]NTWNSTLETAKAK	2	0	1818.947489	0.0050	0.0800
GSLEK[x]NWKEEYLR	4	0	1650.836493	0.0050	0.0650
LNFSSLKMK[x]DAVK	8	0	1479.811862	0.0050	0.0650
LNFSSLK[x]MKDAVK	6	0	1479.811862	0.0050	0.0650
TRLLENDIK[x]VMK	8	0	1458.822760	0.0050	0.0600
YDK[x]LVETSGQIR	2	0	1407.735725	0.0050	0.0600
KLEGTIDYQK[x]L	9	0	1306.713204	0.0050	0.0550
ELLKLK[x]VELAK	5	0	1282.822356	0.0050	0.0550
SLLAHK[x]GGHVVR	5	0	1272.741423	0.0050	0.0600
DRGK[x]LVR	3	0	842.508589	0.0050	0.0350
NK[x]MVCK	1	0	778.382925	0.0050	0.0300
LLSSAK[x]K	5	0	745.469750	0.0050	0.0350
GTEVEK[x]ITIKVHVSEVLGDIR	5	0	2321.295344	0.0048	0.1000
N[x]SSSDMAYTSMFKGNQKVVK	0	0	2221.050634	0.0047	0.0950
LALTK[x]PKGTPGYGPLGVLPK	4	0	2006.192733	0.0047	0.0950
YEAKAIGSGSEPAK[x]SELVK	13	0	1963.026127	0.0047	0.0900
M[x]EQKPEVDYSEKFAELQK	0	0	2198.056433	0.0047	0.0850
EAEAAKDEQIEK[x]IDTVIK	11	0	2029.057817	0.0047	0.0850
K[x]SYDYSATMYTRLFLLR	0	0	2127.082198	0.0047	0.0800
VETAVLSTTVK[x]AQARAK	10	0	1772.015506	0.0047	0.0800
VVGSELIQK[x]YLGDGPR	8	0	1729.936200	0.0047	0.0750
NNSWAK[x]SWSNLDLR	5	0	1689.822239	0.0046	0.0650
NAEELSSYQKK[x]LIR	10	0	1677.904901	0.0046	0.0650
EYLEKNWK[x]EGLSR	7	0	1650.836493	0.0046	0.0600
T[x]VYQISELESLLR	0	0	1549.835098	0.0046	0.0600
EQVRDAGK[x]DEFSR	7	0	1535.732760	0.0046	0.0600
DEQIEK[x]IDTVIK	5	0	1429.766355	0.0046	0.0550
K[x]NLLNPLIEDSR	0	0	1410.783007	0.0046	0.0550
V[x]SINFCMDMDLSACILNASK	0	0	2288.030821	0.0045	0.0900
FLLDDFDQQEHIQK[x]SETMK	13	0	2351.110253	0.0045	0.0850
S[x]INFCMDMDLSACILNASK	0	0	2188.962413	0.0045	0.0850
DLVLALDTPRTAAVNIK[x]VR	16	0	2064.205418	0.0045	0.0850
NKMVCK[x]IWK	5	0	1205.641245	0.0044	0.0400
IEDTDK[x]YDK	5	0	1125.518932	0.0044	0.0400
IDELVSNNEKIWK[x]VMCK	12	0	2105.064830	0.0044	0.0750
DAVK[x]EAAR	3	0	858.455887	0.0044	0.0350
ASVVETVTLTK[x]VTQK	10	0	1602.919156	0.0043	0.0650
LLK[x]LEEAMKITTDAFTSAGER	2	0	2323.209235	0.0043	0.0900
EDVQSLKLK[x]YYEQK	8	0	1769.919882	0.0043	0.0600
FK[x]LNVYK	1	0	910.527595	0.0043	0.0300
IPDSTYEMVGGLEK[x]QIKEIK	13	0	2277.192525	0.0043	0.0850
NAYVINLKQIAK[x]FVVSLGER	11	0	2261.289476	0.0043	0.0850
EAEAAK[x]DEQIEKIDTVIK	5	0	2029.057817	0.0042	0.0750
TPNDTQK[x]YSNDK	6	0	1409.642221	0.0042	0.0500
K[x]AMVNIDTIDNK	0	0	1360.701983	0.0042	0.0500
IPDSTYEMVGGLEK[x]QIK	13	0	1906.970924	0.0041	0.0700
S[x]ERDTALEKYK	0	0	1338.677880	0.0041	0.0450
M[x]STLDLNHLADLYDR	0	0	1775.851150	0.0040	0.0600
TDNHLSSTLEK[x]LSFK	10	0	1718.883832	0.0040	0.0600
DREISYPFK[x]R	8	0	1309.677823	0.0040	0.0400
QSK[x]ATREPNK	2	0	1157.615226	0.0040	0.0400
MKDAVK[x]EAAR	5	0	1117.591321	0.0040	0.0400
VGIKPPK[x]GVLLYGPPGTGK	6	0	1877.113761	0.0039	0.0750
SLPPEEYDEK[x]LYNK	9	0	1723.830403	0.0039	0.0550
EDWEK[x]YQKPVDTEEENDK	4	0	2281.002149	0.0039	0.0700
LQK[x]DLGQVLNKYVQVEQR	2	0	2157.190495	0.0039	0.0700
NHASIDKMK[x]SLSEQYTER	8	0	2136.026865	0.0039	0.0700
SALSTLNGFVEELK[x]AEVR	13	0	1962.042110	0.0039	0.0700
Q[x]EMKKDSESTEEK	0	0	1567.703492	0.0038	0.0500
IQDAELAILQK[x]TQNLRR	10	0	2009.138070	0.0038	0.0650
VELAKQNLFVPTSDK[x]EK	14	0	1945.051948	0.0038	0.0650
N[x]SSSDMAYTSMFKGNQK	0	0	1894.818860	0.0038	0.0650
K[x]LGVKPPKGCLMFGPPGTGK	0	0	2068.132455	0.0038	0.0750
VATEK[x]DFLDAVQKVVK	4	0	1788.998462	0.0037	0.0600
AVEK[x]LMSR	3	0	932.511289	0.0037	0.0300
AKSAK[x]IVR	4	0	871.560288	0.0037	0.0300
K[x]NCK	0	0	548.274037	0.0037	0.0150
LREEIQK[x]GDGGTDYVCVPK	6	0	2163.062913	0.0037	0.0700
NEEEPTK[x]KGINIDQSSNSK	6	0	2117.023553	0.0037	0.0700
INVK[x]FFEKEDVQSLK	3	0	1822.982813	0.0037	0.0550
K[x]YINRSYYHLR	0	0	1511.799660	0.0036	0.0400
K[x]SSEQANLYER	0	0	1323.641830	0.0036	0.0400
YYLPKGK[x]SALSTLNGFVEELK	6	0	2356.267737	0.0036	0.0750
DPIGAIDAGAALDIHIRLIK[x]K	19	0	2199.273826	0.0036	0.0750
K[x]EFEIIKGVLCQFR	0	0	1765.954825	0.0036	0.0500
LIKK[x]SSEQANLYER	3	0	1677.904901	0.0036	0.0500
EK[x]VLKTK	1	0	844.538158	0.0036	0.0250
LVK[x]GRQD	2	0	814.466059	0.0036	0.0250
AANVLAFQSTTK[x]TLALK	11	0	1776.014446	0.0035	0.0600
AK[x]ADYAQYYR	1	0	1247.593430	0.0035	0.0350
EFEIIK[x]GVLCQFR	5	0	1637.859869	0.0035	0.0450
GLGYPEDAIGK[x]TK	10	0	1347.703366	0.0035	0.0450
LSVEALNSLTGEFK[x]GK	13	0	1691.909318	0.0034	0.0550
LLK[x]VTVSKGVAIDLLEECK	2	0	2114.201970	0.0034	0.0650
SPSGNDALNDK[x]K	10	0	1244.599634	0.0033	0.0400
ASK[x]AAR	2	0	602.349976	0.0033	0.0200
MDK[x]EMAEADLDDDEPDLGEF	2	0	2283.903424	0.0032	0.0650
VLGVFSEK[x]AQIKILYVNNAK	7	0	2233.283329	0.0032	0.0650
AVEK[x]LMSRRPPVIR	3	0	1650.971479	0.0032	0.0450
LEEIGVADQYK[x]VSK	10	0	1577.830012	0.0032	0.0450
K[x]GEIRMGTTITALR	0	0	1545.866017	0.0032	0.0450
AVAVVVDPIQSVKGK[x]VVIDAFR	14	0	2309.346986	0.0032	0.0700
M[x]CSPSATLTHR	0	0	1259.575014	0.0032	0.0350
YTLYDQNDTKEWLDK[x]LGDK	14	0	2344.122200	0.0032	0.0600
GLGYPEDAIGK[x]TKLVK	10	0	1687.950789	0.0031	0.0500
INYKK[x]TELEEIMLLNLHK	4	0	2228.223766	0.0031	0.0550
MEQK[x]PEVDYSEKFAELQK	3	0	2198.056433	0.0031	0.0550
K[x]PIGATWKTTQLEEANSK	0	0	2001.053008	0.0031	0.0550
TK[x]VVDRYADVIASIGLSR	1	0	1962.089727	0.0031	0.0550
QDLADATVETLKAIEGK[x]IAR	16	0	2141.169090	0.0030	0.0600
MPIDFKGFICK[x]VVDK	10	0	1795.936398	0.0030	0.0450
GYQTIELDK[x]KLDVAK	8	0	1719.940617	0.0030	0.0450
NVVTEAGFIAIK[x]EDR	11	0	1660.878354	0.0030	0.0450
HIEVGDSVLVK[x]IITK	10	0	1649.971524	0.0030	0.0450
QVK[x]NRDCVGR	2	0	1230.625074	0.0030	0.0300
C[x]SPSATLTHR	0	0	1128.534535	0.0030	0.0300
EFHK[x]DMTLEEAEVLILK	3	0	2044.054982	0.0029	0.0500
QIAK[x]FVVSLGER	3	0	1345.771718	0.0029	0.0350
SSTAAK[x]TFLEKR	5	0	1337.730248	0.0029	0.0350
NEDDIEDIAALWMK[x]RISHR	13	0	2311.137804	0.0029	0.0550
HNNHMAK[x]VLTLELYKK	6	0	1938.050842	0.0028	0.0450
SLYFATPGNTSFK[x]TDM	12	0	1778.818457	0.0028	0.0450
A[x]TTVKDTMNVDINAIK	0	0	1732.902849	0.0028	0.0450
LFAYPPK[x]SVQPTAKTVQK	6	0	2002.125051	0.0028	0.0500
WRDATDDK[x]R	7	0	1161.552629	0.0028	0.0250
IFRQK[x]SLEK	4	0	1147.671285	0.0028	0.0250
K[x]QMSYMLAR	0	0	1126.562665	0.0028	0.0250
TNNLDLEHK[x]HK	8	0	1347.689447	0.0027	0.0300
SK[x]RHQGVLEIEFMIDHNMK	1	0	2311.156430	0.0026	0.0500
YYK[x]DGIYDLLHACVDRIK	2	0	2241.125119	0.0025	0.0450
QLIIK[x]EEMMNSIQQAVAK	4	0	2073.096129	0.0025	0.0450
NSIVSK[x]YTQSTNNDDPKK	5	0	2037.996615	0.0025	0.0450
LEFIK[x]VIPVEELKEIK	4	0	1926.144056	0.0025	0.0400
HNFVGLFVELSK[x]LLVK	11	0	1842.076651	0.0025	0.0400
HIIMFDCK[x]ILEFTK	7	0	1793.920748	0.0025	0.0350
YEYQKLK[x]ESQLVDK	6	0	1769.919882	0.0025	0.0350
CEDGVILALEK[x]VVTSK	10	0	1759.938898	0.0025	0.0400
Q[x]TVYQISELESLLR	0	0	1677.893669	0.0025	0.0350
IDTIVK[x]EIQDEK	5	0	1429.766355	0.0025	0.0300
K[x]EPPVYTPPKDK	0	0	1397.755400	0.0025	0.0300
ELFDCLK[x]IMR	6	0	1323.667849	0.0025	0.0250
VMCKNK[x]TDTK	5	0	1223.600166	0.0025	0.0250
WKTLSK[x]ESAR	5	0	1204.656362	0.0025	0.0250
K[x]RMPIDFK	0	0	1033.574220	0.0025	0.0200
GERPSCPTGYHLK[x]SIRTGR	12	0	2171.101696	0.0024	0.0450
DEK[x]VSEVLNSEDITGIQEK	2	0	2132.048371	0.0024	0.0450
VLRQVMEEK[x]LDSK	8	0	1573.849698	0.0023	0.0300
N[x]SSSDMAYTSMFK	0	0	1467.600950	0.0023	0.0300
LTGDTNGALDK[x]LEEIGVADQYK	10	0	2349.169873	0.0023	0.0500
K[x]LEGTIDYQKL	0	0	1306.713204	0.0023	0.0250
EDGMK[x]ILMVNRGDTGSSGIR	4	0	2135.046217	0.0023	0.0450
QEALSSK[x]TLFTRPIPVRR	6	0	2098.201001	0.0022	0.0400
EK[x]SPAIIFIDELDAIGTK	1	0	1959.056365	0.0022	0.0400
LGLDSEESAEYIVAK[x]GIR	14	0	1949.010477	0.0022	0.0400
LLK[x]PRVNNR	2	0	1108.682852	0.0022	0.0200
FLHDKNSDYK[x]ETLIFK	9	0	1997.025735	0.0022	0.0350
IAYASVVYIADK[x]YK	11	0	1602.865670	0.0021	0.0300
K[x]EKWIAK	0	0	901.538493	0.0021	0.0150
TVQKVETAVLSTTVK[x]AQAR	14	0	2029.153050	0.0021	0.0400
GAATIK[x]GAIWYGIDFTAAR	5	0	1981.042053	0.0021	0.0400
IKLISGK[x]LDEAR	6	0	1341.797930	0.0021	0.0250
K[x]SGNLPDADNSK	0	0	1244.599634	0.0021	0.0250
K[x]ACIIFFDEIDAIGGAR	0	0	1894.961028	0.0021	0.0350
MNGASGAELK[x]GVCTEAGMFALR	9	0	2269.065233	0.0020	0.0450
SLPLQIEVANDCIK[x]WAIKEK	13	0	2354.266687	0.0020	0.0400
GVVALVEDKTK[x]SVALGGITK	10	0	1984.156741	0.0020	0.0400
VLELRAELDK[x]IGLSK	9	0	1682.992985	0.0020	0.0300
MEILK[x]IHLEK	4	0	1252.721266	0.0020	0.0200
K[x]KSGR	0	0	574.355062	0.0020	0.0100
D[x]TEMSVNMSDFLHDQATR	0	0	2095.893807	0.0019	0.0350
NMGTVVDLLIENK[x]ASALL	12	0	1900.033855	0.0019	0.0350
AEAGLALSLIVK[x]ALSIEGDDK	11	0	2112.167695	0.0019	0.0400
LEFIKVIPVEELK[x]EIK	12	0	1926.144056	0.0019	0.0300
VVK[x]VDAQDFLKVAETR	2	0	1817.004608	0.0019	0.0300
GAIESYK[x]VVDASIVSK	6	0	1664.898420	0.0019	0.0300
IQK[x]ENRHK	2	0	1051.588622	0.0019	0.0150
KEVAEADIASK[x]DLEETDER	10	0	2147.022884	0.0018	0.0350
MGQAQSGNFSNFGDGANGDNK[x]K	20	0	2242.966054	0.0018	0.0400
AMEVDEK[x]PTER	6	0	1303.607753	0.0018	0.0200
MILELTNHLEELK[x]K	12	0	1709.938508	0.0018	0.0250
IEFATITK[x]DTTKNK	7	0	1608.872208	0.0018	0.0250
KLFK[x]SLGSGMDQEK	3	0	1566.807502	0.0018	0.0250
G[x]GLGYPEDAIGKTK	0	0	1404.724827	0.0018	0.0250
QEALSSK[x]TLFTRPIPVR	6	0	1942.099899	0.0018	0.0300
FNSNAIAAVATK[x]MVTLK	11	0	1777.975953	0.0018	0.0300
FRK[x]PIGATWKTTQLEEANSK	2	0	2304.222519	0.0018	0.0350
VLGVFSEKAQIK[x]ILYVNNAK	11	0	2233.283329	0.0018	0.0350
LGVQSISLTNNFPK[x]VFAMGDK	13	0	2265.182631	0.0017	0.0350
C[x]SPSATLTHRTMTEK	0	0	1718.807905	0.0017	0.0250
VETAVLSTTVK[x]AQAR	10	0	1572.883440	0.0017	0.0250
ENK[x]IQR	2	0	786.434760	0.0017	0.0100
K[x]TTEEK	0	0	734.380997	0.0017	0.0100
FLK[x]TSK	2	0	722.432639	0.0017	0.0100
M[x]DTEMSVNMSDFLHDQATR	0	0	2226.934286	0.0016	0.0300
CAEAENSSDLFK[x]LGVMYAK	11	0	2131.991727	0.0016	0.0300
YK[x]DAYVYSIVAIARIK	1	0	1872.050830	0.0016	0.0250
EIDMTCAREASK[x]TLSK	11	0	1838.886542	0.0016	0.0250
NEEKK[x]LMELFISK	4	0	1607.859201	0.0015	0.0200
VTQKKPPVQPLAYK[x]SATPFR	13	0	2255.278912	0.0015	0.0300
SLLTGK[x]HAIR	5	0	1094.655970	0.0015	0.0150
VELAK[x]QNLFVPTSDKEK	4	0	1945.051948	0.0015	0.0250
LKVELAK[x]QNLFVPTSDK	6	0	1929.093418	0.0015	0.0250
GIDWREALEK[x]TEEK	9	0	1702.852533	0.0014	0.0200
ILIDK[x]ARVEAQNHK	4	0	1633.926306	0.0014	0.0200
NPELFLRVGIK[x]PPK	10	0	1606.955817	0.0014	0.0200
VTSK[x]LLEQEESAEK	3	0	1589.814754	0.0014	0.0200
MLLTEVHLLESK[x]VYHAIR	11	0	2151.187325	0.0014	0.0250
E[x]SLLAVQGQDFVLTASSSSAVR	0	0	2264.164730	0.0014	0.0300
EAVLK[x]LKLELK	4	0	1282.822356	0.0014	0.0150
YTVGQGYTK[x]AAWFEK	8	0	1747.856893	0.0013	0.0200
Y[x]TVGQGYTKAAWFEK	0	0	1747.856893	0.0013	0.0200
LEEIGVADQYK[x]VSKILEHK	10	0	2198.194577	0.0013	0.0250
E[x]QKPEVDYSEKFAELQK	0	0	2067.015955	0.0012	0.0200
MHNNHAK[x]SLPPEEYDEK	6	0	2037.921346	0.0012	0.0200
DK[x]LVLKEVFLSFHNLVGR	1	0	2113.204692	0.0011	0.0200
RFCVGLQK[x]IEEIFK	7	0	1765.954825	0.0011	0.0150
SSKDISSK[x]SPSGNDALNDK	7	0	1948.933683	0.0011	0.0200
DFLDAVQK[x]VVKGNQK	7	0	1687.925636	0.0010	0.0150
ITIK[x]VHVSEVLGDIR	3	0	1677.977670	0.0010	0.0150
GTKK[x]SGNLPDADNSK	3	0	1530.763724	0.0010	0.0150
LGDK[x]GPAAAR	3	0	954.524630	0.0010	0.0100
EK[x]VLK	1	0	615.395529	0.0010	0.0050
NLNAPK[x]FSFISNVRPK	5	0	1831.010363	0.0009	0.0150
QTLNK[x]IALDEQIQALK	4	0	1825.030821	0.0009	0.0150
SQDISINGNSK[x]KEEPK	10	0	1772.890370	0.0009	0.0150
VGVFK[x]NVSGNVLSEIK	4	0	1688.946037	0.0009	0.0150
GIMLYGPPGTGK[x]TLCARAVANR	11	0	2302.203711	0.0009	0.0200
K[x]ELFDCLKIMR	0	0	1451.762804	0.0009	0.0100
YQKDEEWPPK[x]M	9	0	1449.659787	0.0009	0.0100
SERDTALEK[x]YK	8	0	1338.677880	0.0009	0.0100
QNTPVLFDSKEAVLK[x]LK	14	0	1929.093418	0.0009	0.0150
ILSGEQTVK[x]YDR	8	0	1407.735725	0.0008	0.0100
WAIK[x]EK	3	0	773.443537	0.0008	0.0050
GGDEWK[x]IEPLKLK	5	0	1511.834706	0.0008	0.0100
VNQIESQMAMAEK[x]LIQIRVK	12	0	2328.265640	0.0008	0.0150
GK[x]SALSTLNGFVEELKAEVR	1	0	2147.158527	0.0008	0.0150
ILGVVEGQFSRPAK[x]LNDPEDK	13	0	2311.217099	0.0007	0.0150
VVTSKLLK[x]PRVNNR	7	0	1622.994323	0.0007	0.0100
K[x]EFEIIK	0	0	905.522175	0.0007	0.0050
EDCK[x]SLK	3	0	878.416723	0.0007	0.0050
GEIK[x]KAMVNIDTIDNK	3	0	1787.945046	0.0006	0.0100
SK[x]TLQYFA	1	0	956.496688	0.0006	0.0050
VSK[x]ILEHK	2	0	952.570517	0.0006	0.0050
EAGFIDDILIITPASK[x]EK	15	0	1959.056365	0.0006	0.0100
LK[x]YYEQKIR	1	0	1239.697497	0.0006	0.0050
IDKK[x]TTEEK	3	0	1090.586949	0.0006	0.0050
SAELYK[x]NPK	5	0	1048.555259	0.0006	0.0050
INHEHFMDGILEVQMRK[x]SK	16	0	2311.156430	0.0005	0.0100
EHFK[x]ELVSKASPIAGSEGK	3	0	2013.053008	0.0005	0.0100
QGSATVGLVSK[x]THAVLVALKR	10	0	2134.258512	0.0005	0.0100
GILGIDAALGGQATK[x]LAAEDHK	14	0	2148.153776	0.0005	0.0100
EQK[x]PEVDYSEK	2	0	1350.630263	0.0005	0.0050
EK[x]VAFILDQVR	1	0	1316.745171	0.0005	0.0050
NAEELSSYQK[x]K	9	0	1295.635683	0.0005	0.0050
QK[x]SLEKTLVPYLR	1	0	1573.919099	0.0004	0.0050
EIQDEK[x]EAEAARK	5	0	1515.752826	0.0004	0.0050
ASRPGAAAK[x]LDGK	8	0	1240.688720	0.0004	0.0050
ATLTGMK[x]IDVLFSK	6	0	1522.842826	0.0004	0.0050
ITTGDRLILTENIK[x]TK	13	0	1815.046470	0.0003	0.0050
KLEK[x]GQSIDDMIPAQK	3	0	1799.945046	0.0003	0.0050
VTVSK[x]GVAIDLLEECK	4	0	1759.938898	0.0003	0.0050
TK[x]KACIIFFDEIDAIGGAR	1	0	2124.103657	0.0003	0.0050
EIK[x]QIKVMDSLEPTGEIYGK	2	0	2277.192525	0.0002	0.0050
INEDSKLAVNENLASSK[x]SSM	16	0	2136.036759	0.0002	0.0050
# precursors: 1
Precursor: 2949.6179	4	0.9971	0
KLGVK[x]PPK(4)	CSPSATLTHRTMTEK[x]AR(14)	0.8850	2949.5891	138.0681
K[x]HLDAEVQK(0)	GGLGYPEDAIGKTK[x]LVK(13)	0.8100	2949.6174	138.0681
K[x]LGVKPPK(0)	CSPSATLTHRTMTEK[x]AR(14)	0.8000	2949.5891	138.0681
K[x]HLDAEVQK(0)	GGLGYPEDAIGK[x]TKLVK(11)	0.7050	2949.6174	138.0681
L[x]KGYQTIELDK(0)	IVRTLIDK[x]FSGEK(7)	0.6200	2949.6425	138.0681
ASAGPLIASQTVK[x]K(12)	K[x]LEFPLPNEEAR(0)	0.6050	2949.6174	138.0681
L[x]KGYQTIELDK(0)	SGFEK[x]IDLTRIVK(4)	0.6000	2949.6425	138.0681
ATAIGRASK[x]AAR(8)	ALTCK[x]MPGTLLPGPGK(4)	0.5950	2949.6255	138.0681
EASK[x]TLSK(3)	K[x]VEFGLPDLEGRAHILR(0)	0.5850	2949.6286	138.0681
LMVEMEKK[x]LEK(7)	LK[x]GYQTIELDKK(1)	0.5350	2949.6169	138.0681
K[x]HLDAEVQK(0)	G[x]GLGYPEDAIGKTKLVK(0)	0.5300	2949.6174	138.0681
VYATMQK[x]LQK(6)	TVQK[x]VETAVLSTTVK(3)	0.5200	2949.6459	138.0681
LMVEMEK[x]KLEK(6)	LK[x]GYQTIELDKK(1)	0.5100	2949.6169	138.0681
KLGVK[x]PPK(4)	C[x]SPSATLTHRTMTEKAR(0)	0.5050	2949.5891	138.0681
K[x]EVQEARELIR(0)	K[x]LEFPLPNEEAR(0)	0.5050	2949.5922	138.0681
FATLQKSK[x]R(7)	RQGITEAYNQK[x]AVEK(10)	0.4850	2949.6035	138.0681
LMVEMEKK[x]LEK(7)	L[x]KGYQTIELDKK(0)	0.4700	2949.6169	138.0681
LK[x]GYQTIELDK(1)	IVRTLIDK[x]FSGEK(7)	0.4650	2949.6425	138.0681
K[x]YTGLLR(0)	SALSTLNGFVEELK[x]AEVR(13)	0.4500	2949.6174	138.0681
LK[x]GYQTIELDK(1)	SGFEK[x]IDLTRIVK(4)	0.4450	2949.6425	138.0681
