# Supplementary material for: ECL: an exhaustive search tool for the identification of cross-linked peptides using whole database
Source: BMC Bioinformatics. 2016 May 20;17:217. doi: 10.1186/s12859-016-1073-y (PMC4874008; doi:10.1186/s12859-016-1073-y)
Supplement: Additional file 5 — Kojak’s pre-selection list of PSMs only identified by ECL. (ZIP 5147 kb) [file 12859_2016_1073_MOESM5_ESM.zip › Kojak's pre-selection ranks of ECL only peptides/Kojak's detailed results/aleitner_M1012_007/diagnostic_4768.txt]

Scan: 4768
K[x]RVIEHNIR	0	0	1163.688664	0.0633	0.5700
I[x]INR	0	0	514.322703	0.0600	0.2400
E[x]IINR	0	0	643.365291	0.0550	0.2750
HIEVGDSVLVK[x]IITK	10	0	1649.971524	0.0533	0.8000
LK[x]PQDER	1	0	884.471536	0.0529	0.3700
TK[x]LVKER	1	0	872.544305	0.0507	0.3550
VLTLELYK[x]K	7	0	1105.674641	0.0506	0.4550
TAALSARPAK[x]NIR	9	0	1367.799660	0.0485	0.6300
GK[x]LVRK	1	0	699.475505	0.0475	0.2850
Y[x]TVGQGYTK	0	0	1015.497414	0.0467	0.4200
IK[x]YEYQKLK	1	0	1211.691351	0.0461	0.4150
AVK[x]PTDMEQFAFYK	2	0	1673.812254	0.0457	0.6400
ELEAMK[x]LLRPRK	5	0	1482.870377	0.0446	0.5350
K[x]IDKEDMGSNDK	0	0	1378.639778	0.0442	0.5300
NK[x]PDER	1	0	757.371829	0.0442	0.2650
VLTLELYK[x]KLR	7	0	1374.859801	0.0436	0.4800
VLTLELYKK[x]LR	8	0	1374.859801	0.0423	0.4650
YYK[x]PDLTIDEAVR	2	0	1581.803799	0.0415	0.5400
Q[x]YTVGQGYTK	0	0	1143.555986	0.0415	0.4150
TKLVK[x]ER	4	0	872.544305	0.0407	0.2850
VLK[x]TKDEGGPAGGLYI	2	0	1616.877294	0.0400	0.6400
ASK[x]GSNDDEMKIDK	2	0	1536.708913	0.0400	0.5600
VAQTTYK[x]K	6	0	937.523235	0.0400	0.3200
LK[x]WSDER	1	0	932.471536	0.0400	0.2800
FMLK[x]LGVKR	3	0	1090.668450	0.0394	0.3550
IK[x]VLAQLGMQSLSPLK	1	0	1725.022174	0.0391	0.6250
DLKLK[x]WSDER	4	0	1288.677488	0.0380	0.3800
K[x]YINR	0	0	692.396924	0.0370	0.1850
DVITELPDAK[x]YYR	9	0	1581.803799	0.0369	0.4800
SAKAK[x]NPMFALSR	4	0	1419.765584	0.0369	0.4800
K[x]VAQTTYKK	0	0	1065.618191	0.0367	0.3300
K[x]NVPKLQNVSNFQK	0	0	1642.915408	0.0361	0.5050
VKAMEVDEK[x]PTER	8	0	1530.771118	0.0354	0.4600
GNQK[x]FSSTADYMNMSS	3	0	1766.723905	0.0353	0.5650
VSK[x]QGEIDYEALVK	2	0	1577.830012	0.0350	0.4900
ILEHK[x]EIMLR	4	0	1280.727413	0.0350	0.3500
TKDAVVLGVEK[x]R	10	0	1313.766632	0.0342	0.4100
VDVK[x]TK	3	0	688.411904	0.0342	0.2050
LK[x]VLVQGLER	1	0	1153.718232	0.0340	0.3400
LGVK[x]R	3	0	571.380549	0.0340	0.1700
S[x]RQETQYK	0	0	1038.509372	0.0338	0.2700
AK[x]NPMFALSR	1	0	1133.601493	0.0335	0.3350
TEPK[x]AVDEEMKVR	3	0	1530.771118	0.0335	0.4350
VLK[x]TK	2	0	587.400615	0.0330	0.1650
VSKILEHK[x]EIMLR	7	0	1594.922802	0.0323	0.4200
ALTCK[x]MPGTLLPGPGK	4	0	1639.878887	0.0316	0.5050
TSTGGPK[x]LQLNLER	6	0	1512.825929	0.0311	0.4350
AK[x]ADYAQYYR	1	0	1247.593430	0.0310	0.3100
EIK[x]PNIR	2	0	868.513006	0.0307	0.2150
TITDGK[x]IYVEVER	5	0	1521.803799	0.0304	0.3950
DLK[x]LKWSDER	2	0	1288.677488	0.0300	0.3000
GTLK[x]VHTIR	3	0	1023.618860	0.0300	0.2700
KNVPK[x]LQNVSNFQK	4	0	1642.915408	0.0300	0.4200
NVPK[x]LQNVSNFQK	3	0	1514.820452	0.0300	0.3900
VGIK[x]PPK	3	0	737.479921	0.0293	0.2050
ATPYRGYSK[x]PNER	8	0	1537.763667	0.0292	0.3800
IDK[x]EDMGSNDK	2	0	1250.544822	0.0291	0.3200
D[x]GIQDIMPSQAKELKK	0	0	1799.945046	0.0291	0.4650
GEK[x]VEDAPENNSFR	2	0	1590.727340	0.0289	0.4050
VSK[x]ILEHKEIMLR	2	0	1594.922802	0.0288	0.3750
GVVALVEDK[x]TK	8	0	1157.665530	0.0286	0.3150
LGVK[x]PPK	3	0	737.479921	0.0286	0.2000
KVAQTTYK[x]K	7	0	1065.618191	0.0283	0.2550
K[x]AVYMPLCDPGNK	0	0	1491.721334	0.0281	0.3650
TK[x]DEGGPAGGLYI	1	0	1276.629872	0.0281	0.3650
AQIK[x]ILYVNNAK	3	0	1373.803016	0.0279	0.3350
HTVIK[x]TGLR	4	0	1023.618860	0.0278	0.2500
KGEK[x]VEDAPENNSFR	3	0	1718.822296	0.0277	0.4150
K[x]GTKTSETNDR	0	0	1235.610532	0.0273	0.3000
Q[x]SRQETQYK	0	0	1166.567944	0.0272	0.2450
VVK[x]VDAQDFLKVAETR	2	0	1817.004608	0.0272	0.4350
K[x]LEKGQSIDDMIPAQK	0	0	1799.945046	0.0272	0.4350
SPSGNDALNDK[x]K	10	0	1244.599634	0.0271	0.3250
LEK[x]GQSIDDMIPAQK	2	0	1671.850090	0.0270	0.4050
TIDNAETMK[x]K	8	0	1149.569917	0.0270	0.2700
LVK[x]ER	2	0	643.401675	0.0270	0.1350
LDPAGFYIGYK[x]ATSAGPK	10	0	1854.951515	0.0269	0.4850
KPPVQPLAYK[x]SATPFR	9	0	1799.009303	0.0269	0.4300
HK[x]TDLNHENLK	1	0	1347.689447	0.0268	0.2950
VK[x]AMEVDEKPTER	1	0	1530.771118	0.0265	0.3450
K[x]PRRLLK	0	0	909.623554	0.0264	0.1850
EPPVYTPPK[x]DK	8	0	1269.660444	0.0264	0.2900
VAEK[x]AQINTQEYGR	3	0	1605.811006	0.0261	0.3650
YTENIYPPK[x]K	8	0	1251.649881	0.0260	0.2600
VLKTK[x]DEGGPAGGLYI	4	0	1616.877294	0.0259	0.4150
SAK[x]AKNPMFALSR	2	0	1419.765584	0.0258	0.3350
SPSGNDALNDKK[x]GTK	11	0	1530.763724	0.0257	0.3850
TK[x]INLIETLR	1	0	1199.723710	0.0255	0.2550
QVK[x]REVGCIGNIVER	2	0	1755.941297	0.0253	0.3800
IMK[x]LCFDELK	2	0	1295.661702	0.0250	0.2500
WK[x]ALER	1	0	801.449683	0.0250	0.1500
GGNMK[x]EVFR	4	0	1036.512349	0.0250	0.2250
SPSGNDALNDK[x]KGTK	10	0	1530.763724	0.0247	0.3700
ELIRAQEEVK[x]R	9	0	1369.767693	0.0245	0.2700
TLIDKFSGEK[x]K	9	0	1264.702640	0.0245	0.2700
T[x]IDNAETMKK	0	0	1149.569917	0.0245	0.2450
LLEK[x]LEIK	3	0	984.621882	0.0244	0.1950
VVDK[x]CFGIKFDIMPR	3	0	1823.942544	0.0243	0.3650
KIDK[x]EDMGSNDK	3	0	1378.639778	0.0242	0.2900
IHAKSMAIDK[x]DIR	9	0	1496.813257	0.0238	0.3100
SIK[x]GYTLPPHCSRGER	2	0	1856.931459	0.0237	0.3800
IDK[x]K	2	0	502.311471	0.0237	0.0950
IITK[x]EGVETRIIPLK	3	0	1709.045018	0.0237	0.3550
GNQK[x]VVKVDAQDFLK	3	0	1687.925637	0.0237	0.3550
GGDEWK[x]IEPLK	5	0	1270.655693	0.0236	0.2600
TK[x]DAVVLGVEK	1	0	1157.665530	0.0236	0.2600
K[x]ARQAAK	0	0	771.471479	0.0236	0.1650
NPK[x]ADPLDER	2	0	1153.572695	0.0235	0.2350
TDK[x]YAFSLTTFSPNGK	2	0	1775.872934	0.0234	0.3750
QTETINWLEK[x]R	9	0	1416.736060	0.0232	0.2550
D[x]RGKLVR	0	0	842.508589	0.0229	0.1600
VGVFK[x]NVSGNVLSEIK	4	0	1688.946037	0.0225	0.3600
QAREK[x]VLK	4	0	970.592313	0.0225	0.1800
LRLQK[x]R	4	0	812.534410	0.0225	0.1350
ELEAMK[x]LLRPR	5	0	1354.775421	0.0223	0.2450
E[x]TIDNAETMKK	0	0	1278.612505	0.0223	0.2450
IQDAELAILQK[x]TQNLR	10	0	1853.036967	0.0222	0.3550
HESLK[x]YR	4	0	931.487520	0.0221	0.1550
K[x]ASLLTR	0	0	787.491545	0.0221	0.1550
SLALTK[x]K	5	0	759.485399	0.0221	0.1550
DISSKSPSGNDALNDK[x]K	15	0	1774.869635	0.0221	0.3750
LIEK[x]LELR	3	0	1012.628028	0.0219	0.1750
TLASLQK[x]R	6	0	915.550117	0.0219	0.1750
AKSAK[x]IVR	4	0	871.560288	0.0219	0.1750
L[x]KGYQTIELDK	0	0	1306.713204	0.0218	0.2400
DKPK[x]YEPPVPTRTGR	3	0	1739.931783	0.0217	0.3250
IDKK[x]TTEEK	3	0	1090.586949	0.0217	0.1950
KLEK[x]GQSIDDMIPAQK	3	0	1799.945046	0.0216	0.3450
KDK[x]PKYEPPVPTR	2	0	1553.856502	0.0215	0.2800
LCIHKNK[x]LTNDETR	6	0	1740.894015	0.0214	0.3000
TMTEK[x]AR	4	0	835.422145	0.0214	0.1500
CFGIK[x]FDIMPR	4	0	1382.683832	0.0214	0.2350
EK[x]VAFILDQVR	1	0	1316.745171	0.0214	0.2350
EPPVYTPPK[x]DKK	8	0	1397.755400	0.0213	0.2550
Q[x]DRGKLVR	0	0	970.567161	0.0213	0.1700
SDISK[x]SSM	4	0	853.385092	0.0213	0.1700
VLTLAMVK[x]R	7	0	1029.636817	0.0211	0.1900
VISMEK[x]GGNMKEVFR	5	0	1723.874862	0.0210	0.3150
GVFK[x]NVSGNVLSEIK	3	0	1589.877628	0.0210	0.3150
K[x]IPQVASFRIDK	0	0	1400.813914	0.0208	0.2500
GGDEWK[x]IEPLKLK	5	0	1511.834706	0.0208	0.2700
LGVK[x]RFK	3	0	846.543913	0.0207	0.1450
GNQK[x]VVK	3	0	771.460247	0.0207	0.1450
EPPVYTPPKDK[x]K	10	0	1397.755400	0.0204	0.2450
QEMKK[x]DSESTEEK	4	0	1567.703492	0.0204	0.2650
LDEARELLVK[x]ASK	9	0	1470.840518	0.0204	0.2650
D[x]GIQDIMPSQAKELK	0	0	1671.850090	0.0203	0.3050
K[x]GEKVEDAPENNSFR	0	0	1718.822296	0.0200	0.3000
LLIFEK[x]QVR	5	0	1144.696771	0.0200	0.1800
NK[x]ADYYTNICDRER	1	0	1816.816160	0.0200	0.2800
MILELTNHLEELK[x]K	12	0	1709.938508	0.0200	0.2800
VNLYK[x]FREER	4	0	1352.720019	0.0200	0.2000
DLVK[x]K	3	0	601.379880	0.0200	0.1000
ASK[x]ER	2	0	589.318344	0.0200	0.1000
K[x]DGIQDIMPSQAKELK	0	0	1799.945046	0.0197	0.3150
IHAK[x]SMAIDKDIR	3	0	1496.813257	0.0196	0.2550
K[x]QLLIDGANVLR	0	0	1338.798265	0.0196	0.2350
KTELFK[x]ASTSAK	5	0	1309.724101	0.0196	0.2350
EAVLKLK[x]LELK	6	0	1282.822356	0.0195	0.2150
K[x]DSESTEEK	0	0	1051.466899	0.0194	0.1750
TPDK[x]GYGHR	3	0	1029.499144	0.0194	0.1750
K[x]PPVQPLAYKSATPFR	0	0	1799.009303	0.0194	0.3100
NK[x]ISWYTK	1	0	1038.549782	0.0194	0.1550
TITDGK[x]IYVEVERAR	5	0	1748.942012	0.0193	0.2900
SNPVFAENDEKGEK[x]R	13	0	1718.822295	0.0193	0.2900
DSESTEEK[x]EAQAVQR	7	0	1705.775405	0.0193	0.2900
K[x]FDQLTQALNVAIR	0	0	1615.904510	0.0193	0.2700
TEEQRQPEDK[x]LR	9	0	1527.764059	0.0192	0.2300
K[x]EDSSPCGYIIR	0	0	1423.676496	0.0192	0.2300
NELEK[x]LNFSSLK	4	0	1420.756126	0.0192	0.2300
TFLEK[x]R	4	0	792.449349	0.0192	0.1150
LDRK[x]IEIPLPNEVGR	3	0	1747.994380	0.0190	0.2850
IK[x]ILFSDVK	1	0	1061.648429	0.0189	0.1700
QLADYK[x]AFEDSLR	5	0	1554.767750	0.0188	0.2450
K[x]VAQTTYK	0	0	937.523235	0.0188	0.1500
RFK[x]K	2	0	577.369985	0.0188	0.0750
DK[x]PKYEPPVPTR	1	0	1425.761546	0.0187	0.2250
DK[x]PKYEPPVPTRTGR	1	0	1739.931783	0.0187	0.2800
IDRK[x]IEFPPPSAEAR	3	0	1724.920885	0.0187	0.2800
IQYVGKQDPK[x]K	9	0	1302.729522	0.0186	0.2050
TLLYGK[x]R	5	0	849.507194	0.0186	0.1300
AK[x]TMTER	1	0	835.422145	0.0186	0.1300
TLSK[x]WR	3	0	789.449683	0.0183	0.1100
LK[x]LELK	1	0	742.495236	0.0183	0.1100
ASK[x]ERAER	2	0	945.499144	0.0181	0.1450
IEPLKLK[x]VLVQGLER	6	0	1734.076651	0.0180	0.2700
IEPLK[x]LKVLVQGLER	4	0	1734.076651	0.0180	0.2700
QAAK[x]ASVVETVTLTK	3	0	1544.877294	0.0180	0.2700
ENQEK[x]ISNNK	4	0	1202.589070	0.0180	0.1800
LK[x]DLR	1	0	643.401675	0.0180	0.0900
K[x]ELLK	0	0	629.411178	0.0180	0.0900
K[x]EEPK	0	0	629.338410	0.0180	0.0900
EMKK[x]DSESTEEK	3	0	1439.644921	0.0179	0.2150
VGK[x]SAVIKTSTR	2	0	1245.740419	0.0179	0.2150
AAK[x]ASRGAATIK	2	0	1143.672345	0.0179	0.2150
ENEQK[x]IK	4	0	887.471202	0.0179	0.1250
AQARAK[x]R	5	0	799.477625	0.0179	0.1250
HKTPDK[x]GYGHR	5	0	1294.653005	0.0177	0.1950
QTETINWLEK[x]RFK	9	0	1691.899424	0.0177	0.2300
VADLK[x]KLEGTIDYQK	4	0	1719.940617	0.0177	0.2650
AVAVVVDPIQSVK[x]GK	12	0	1508.892552	0.0177	0.2650
QLDSERFIVK[x]ASSGPR	9	0	1788.948158	0.0175	0.2800
VIGSELVQK[x]YVGEGAR	8	0	1703.920551	0.0175	0.2800
GK[x]SALSTLNGFVEELK	1	0	1691.909318	0.0175	0.2800
SNNIK[x]ENEQKIK	4	0	1443.768084	0.0175	0.2100
VVDK[x]DGIREINI	3	0	1369.756460	0.0175	0.2100
IEDTDKYDK[x]K	8	0	1253.613888	0.0175	0.1750
MEILK[x]IHLEK	4	0	1252.721266	0.0175	0.1750
QSK[x]ATREPNK	2	0	1157.615226	0.0175	0.1750
THAVLVALK[x]R	8	0	1106.692354	0.0175	0.1750
HK[x]TPDK	1	0	724.386752	0.0175	0.1050
G[x]VFKNVSGNVLSEIK	0	0	1589.877628	0.0173	0.2600
NLSNVVEISGK[x]GVFV	10	0	1560.851081	0.0173	0.2600
NDDQLTYTYK[x]DEK	9	0	1631.731422	0.0173	0.2250
DKK[x]ASLLTR	2	0	1030.613439	0.0172	0.1550
KLEKGQSIDDMIPAQK[x]	15	0	1799.945046	0.0172	0.2750
TLLAK[x]AVANQTSATFLR	4	0	1804.020592	0.0171	0.2900
HPK[x]FEEILTR	2	0	1268.687660	0.0170	0.1700
LLK[x]PR	2	0	625.427496	0.0170	0.0850
VISMEKGGNMK[x]EVFR	10	0	1723.874862	0.0170	0.2550
HK[x]FQDILLGAGQAIK	1	0	1637.925245	0.0170	0.2550
S[x]RSYDSRTTIFSPEGR	0	0	1857.896851	0.0169	0.2700
VSK[x]ILEHK	2	0	952.570517	0.0169	0.1350
HGGYKPTDK[x]HK	8	0	1266.646859	0.0168	0.1850
CFGIK[x]FDIMPRK	4	0	1510.778788	0.0167	0.2000
K[x]LPNIEEATFDK	0	0	1403.729579	0.0167	0.2000
T[x]DKYAFSLTTFSPNGK	0	0	1775.872934	0.0166	0.2650
V[x]GVFKNVSGNVLSEIK	0	0	1688.946037	0.0166	0.2650
GSLEK[x]NWKEEYLR	4	0	1650.836493	0.0165	0.2150
FFEK[x]EDVQSLKLK	3	0	1609.871482	0.0165	0.2150
K[x]DKPKYEPPVPTR	0	0	1553.856502	0.0165	0.2150
QVK[x]NRDCVGR	2	0	1230.625074	0.0165	0.1650
FIVK[x]ASSGPR	3	0	1060.602876	0.0165	0.1650
ISWYTK[x]IVDELDLR	5	0	1749.930053	0.0164	0.2300
TNNLDLEHKHK[x]TPDK	10	0	1788.911774	0.0163	0.2450
K[x]IEIPLPNEVGR	0	0	1363.782281	0.0162	0.1950
NK[x]PGVYTK	1	0	905.497023	0.0162	0.1300
M[x]SER	0	0	521.226756	0.0162	0.0650
IDELVSNNEK[x]IWK	9	0	1586.830346	0.0162	0.2100
HIIMFDCK[x]ILEFTK	7	0	1793.920748	0.0161	0.2250
MKLSLFSNK[x]ENELR	8	0	1707.897707	0.0161	0.2250
SRK[x]VAQTTYK	2	0	1180.656362	0.0160	0.1600
LRWK[x]R	3	0	757.471088	0.0160	0.0800
VK[x]LEK	1	0	615.395529	0.0160	0.0800
TNNLDLEHK[x]HK	8	0	1347.689447	0.0159	0.1750
QIAK[x]FVVSLGER	3	0	1345.771718	0.0158	0.1900
K[x]IEFPPPSAEAR	0	0	1340.708787	0.0158	0.1900
AK[x]RAER	1	0	729.424532	0.0158	0.0950
AERK[x]AR	3	0	729.424532	0.0158	0.0950
NEEKK[x]LMELFISK	4	0	1607.859201	0.0158	0.2050
NDSYQLIK[x]ILPNK	7	0	1544.856167	0.0158	0.2050
GFICKVVDK[x]DGIR	8	0	1505.802358	0.0158	0.2050
K[x]RWSLER	0	0	973.545700	0.0157	0.1100
K[x]ELLKLK	0	0	870.590192	0.0157	0.1100
QSK[x]YTYDRGTTAVLK	2	0	1729.899815	0.0157	0.2350
TDNHLSSTLEK[x]LSFK	10	0	1718.883832	0.0157	0.2350
IDK[x]NTWNSTLETAKAK	2	0	1818.947489	0.0156	0.2500
QDLADATVETLK[x]AIEGK	11	0	1800.946820	0.0156	0.2650
IDVLFSK[x]IR	6	0	1089.654575	0.0156	0.1400
FRKLGVK[x]PPK	6	0	1168.744388	0.0155	0.1550
FIK[x]HADATCVHR	2	0	1453.724781	0.0154	0.1850
YVQVEQRNK[x]PDER	8	0	1659.832802	0.0154	0.2000
K[x]VSTTPANSFELK	0	0	1420.756126	0.0154	0.2000
S[x]TLDLNHLADLYDRK	0	0	1772.905627	0.0153	0.2300
VLGVFSEK[x]AQIK	7	0	1317.765572	0.0150	0.1800
K[x]LEGTIDYQKL	0	0	1306.713204	0.0150	0.1650
K[x]TREALMEFR	0	0	1279.670628	0.0150	0.1500
TLIDK[x]FSGEK	4	0	1136.607685	0.0150	0.1500
RLVK[x]GR	3	0	727.481651	0.0150	0.0900
IIPLK[x]K	4	0	710.505408	0.0150	0.0900
LELK[x]K	3	0	629.411178	0.0150	0.0750
DLK[x]LK	2	0	615.395529	0.0150	0.0750
ATTVKDTMNVDINAIK[x]K	15	0	1860.997805	0.0150	0.2550
NNSWAK[x]SWSNLDLR	5	0	1689.822239	0.0150	0.2100
YYEQK[x]IR	4	0	998.518484	0.0150	0.1050
TLSK[x]ESAR	3	0	890.482099	0.0150	0.1200
ITTGDRLILTENIK[x]TK	13	0	1815.046470	0.0147	0.2350
VLRQVMEEK[x]LDSK	8	0	1573.849698	0.0146	0.1900
FDSEK[x]AGDREVQR	4	0	1535.732760	0.0146	0.1900
SQK[x]ALDTLFSAIR	2	0	1448.798656	0.0146	0.1900
TDTK[x]TIEAITFK	3	0	1366.734330	0.0146	0.1750
ILEFTK[x]YSNDK	5	0	1356.692468	0.0145	0.1600
IFRQK[x]SLEK	4	0	1147.671285	0.0144	0.1300
VATEKDFLDAVQK[x]VVK	12	0	1788.998462	0.0144	0.2300
VATEK[x]DFLDAVQKVVK	4	0	1788.998462	0.0144	0.2300
KDYTMAQPEFFK[x]AVR	11	0	1829.913356	0.0143	0.2150
TLAGVTRDYYTK[x]QSK	11	0	1729.899815	0.0143	0.2150
SLGSGMDQEK[x]VLNK	9	0	1504.755469	0.0143	0.2000
IKTLSMEK[x]HTELR	7	0	1584.865682	0.0142	0.1850
QEMK[x]KDSESTEEK	3	0	1567.703492	0.0142	0.1850
DIGK[x]VVDKCFGIK	3	0	1477.796212	0.0142	0.1850
K[x]EAGFIDDILIITPASK	0	0	1830.013777	0.0141	0.2400
KYIPNPVLVIIDVK[x]PK	13	0	1835.128350	0.0141	0.2250
SLDK[x]QMVEER	3	0	1233.602276	0.0140	0.1400
DIK[x]VIMATNR	2	0	1159.638269	0.0140	0.1400
LRNK[x]R	3	0	685.434703	0.0140	0.0700
VSTKK[x]ILGVAAEDK	4	0	1457.845270	0.0139	0.1950
VSTK[x]KILGVAAEDK	3	0	1457.845270	0.0139	0.1950
KSK[x]TLQYFA	2	0	1084.591644	0.0139	0.1250
NSTNNTK[x]ER	6	0	1062.505347	0.0139	0.1250
DK[x]KASLLTR	1	0	1030.613439	0.0139	0.1250
HTELRSFEQK[x]VMK	9	0	1631.845282	0.0138	0.1800
TGRK[x]EPPVYTPPK	3	0	1468.803742	0.0138	0.1800
LSLFSNK[x]ENELR	6	0	1448.762272	0.0138	0.1650
LKGYQTIELDK[x]K	10	0	1434.808159	0.0138	0.1650
GDVAASILDK[x]YR	9	0	1306.688052	0.0138	0.1650
TSWIYK[x]NK	5	0	1038.549782	0.0137	0.1100
AEREK[x]ASK	4	0	917.492997	0.0137	0.1100
AMEVDEK[x]PTER	6	0	1303.607753	0.0136	0.1500
HK[x]TPDKGYGHR	1	0	1294.653005	0.0136	0.1500
QAIVSAVK[x]FEEEAK	7	0	1547.819448	0.0136	0.1900
VVK[x]GNQK	2	0	771.460247	0.0136	0.0950
LEK[x]VRQLIIK	2	0	1238.807376	0.0135	0.1350
RK[x]LPNIEEATFDK	1	0	1559.830681	0.0135	0.1750
VDAQDFLK[x]VAETR	7	0	1490.772835	0.0135	0.1750
SAELYK[x]NPKADPLDER	5	0	1844.926754	0.0134	0.2150
SGNLPDADNSK[x]SDISK	10	0	1646.774679	0.0134	0.2150
K[x]AMVNIDTIDNK	0	0	1360.701983	0.0133	0.1600
NK[x]MVCKIWK	1	0	1205.641245	0.0133	0.1200
IDK[x]KTTEEK	2	0	1090.586949	0.0133	0.1200
VVTSK[x]LLKPRVNNR	4	0	1622.994323	0.0132	0.1850
DYYTKQSK[x]ATR	7	0	1359.678214	0.0132	0.1450
TLSMEK[x]HTELR	5	0	1343.686669	0.0132	0.1450
TLIDK[x]FSGEKK	4	0	1264.702640	0.0132	0.1450
VVDK[x]DGIR	3	0	900.502835	0.0131	0.1050
EDALFK[x]NEEK	5	0	1221.587675	0.0130	0.1300
NLQVAK[x]SLDK	5	0	1114.634566	0.0130	0.1300
VAIK[x]K	3	0	557.390052	0.0130	0.0650
DISSK[x]SPSGNDALNDKK	4	0	1774.869635	0.0129	0.2200
KEFEIIK[x]GVLCQFR	6	0	1765.954825	0.0129	0.1800
FCVGLQKIEEIFK[x]K	12	0	1737.948678	0.0129	0.1800
SK[x]VLDVR	1	0	815.486459	0.0129	0.0900
KDSESTEEK[x]EAQAVQR	8	0	1833.870361	0.0128	0.2050
SAELYK[x]NPK	5	0	1048.555259	0.0128	0.1150
ENEQK[x]IKTLSMEK	4	0	1576.812980	0.0127	0.1650
GLGYPEDAIGK[x]TK	10	0	1347.703366	0.0127	0.1650
LGDK[x]GPAAARASR	3	0	1268.694867	0.0127	0.1650
IDRK[x]VEFGLPDLEGR	3	0	1742.931448	0.0127	0.1900
IAYASVVYIADK[x]YK	11	0	1602.865670	0.0125	0.1750
TTLFK[x]SELAQSK	4	0	1351.734665	0.0125	0.1500
VVTSKLLK[x]PR	7	0	1139.738968	0.0125	0.1250
K[x]ILGVAAEDK	0	0	1042.602207	0.0125	0.1250
AK[x]SAKIVR	1	0	871.560288	0.0125	0.1000
KLGVK[x]PPK	4	0	865.574877	0.0125	0.1000
TMGK[x]NK	3	0	677.353010	0.0125	0.0750
DEK[x]YTLYDQNDTK	2	0	1631.731422	0.0123	0.1600
LGSTAIGVK[x]TK	8	0	1073.644403	0.0123	0.1350
IEDTDK[x]YDK	5	0	1125.518932	0.0122	0.1100
IDRDK[x]LVLK	4	0	1098.676036	0.0122	0.1100
K[x]VAEQNENPTVGSAQK	0	0	1698.853594	0.0122	0.1950
EMK[x]KDSESTEEK	2	0	1439.644921	0.0121	0.1450
GK[x]YYPLKSMTEK	1	0	1443.743119	0.0121	0.1450
RGGDEWK[x]IEPLK	6	0	1426.756795	0.0121	0.1450
TPNDTQK[x]YSNDK	6	0	1409.642221	0.0121	0.1450
GVMTLGFDLIK[x]R	10	0	1348.753625	0.0121	0.1450
TNNLDLEHK[x]HKTPDK	8	0	1788.911774	0.0120	0.1800
RQGITEAYNQK[x]AVEK	10	0	1733.905962	0.0120	0.1800
KILFENPDEATK[x]R	11	0	1559.830681	0.0119	0.1550
DIKSMIADK[x]HAIR	8	0	1496.813257	0.0119	0.1550
VVGSEFVQK[x]YLGEGPR	8	0	1763.920551	0.0119	0.1900
LENQRK[x]WR	5	0	1128.615169	0.0119	0.0950
HRENK[x]IQR	4	0	1079.594768	0.0119	0.0950
GYSK[x]PNER	3	0	949.461699	0.0119	0.0950
LAQFEK[x]EEYVSDPK	5	0	1681.819840	0.0118	0.1650
QIK[x]EIKEVIELPVK	2	0	1665.007573	0.0118	0.1650
TLEVLYLK[x]MHNNHAK	7	0	1809.955886	0.0117	0.1750
LLMK[x]LSSQNDDK	3	0	1390.712546	0.0117	0.1400
FKLNVYK[x]YR	6	0	1229.692020	0.0117	0.1050
M[x]TEVLK	0	0	719.388726	0.0117	0.0700
M[x]GINER	0	0	718.343173	0.0117	0.0700
TK[x]VVDR	1	0	716.418051	0.0117	0.0700
NK[x]TDTK	1	0	705.365683	0.0117	0.0700
LDVAK[x]R	4	0	700.423137	0.0117	0.0700
DESRGVMTLGFDLIK[x]R	14	0	1835.956278	0.0116	0.1850
TGRSIK[x]GYTLPPHCSR	5	0	1828.936545	0.0116	0.1850
K[x]NTEDIEMTA	0	0	1150.517549	0.0115	0.1150
VVTSK[x]LLKPR	4	0	1139.738968	0.0115	0.1150
LLSSAK[x]K	5	0	745.469750	0.0114	0.0800
TSETNDRNSTNNTK[x]ER	13	0	1865.846269	0.0113	0.1800
ATPYRGYSK[x]PNERATK	8	0	1837.943407	0.0113	0.1800
AELDK[x]IGLSKIR	4	0	1341.797930	0.0113	0.1350
LRLLK[x]MQR	4	0	1056.658947	0.0113	0.0900
TVQYATK[x]R	6	0	965.529382	0.0113	0.0900
SK[x]TLQYFA	1	0	956.496688	0.0113	0.0900
GGDWERK[x]NR	6	0	1116.542400	0.0111	0.1000
VEFK[x]MGNGK	3	0	1008.506203	0.0111	0.1000
SYLLQHREWDSK[x]LK	11	0	1801.947432	0.0111	0.1550
EWDSK[x]LKDLR	4	0	1288.677488	0.0110	0.1100
M[x]SERDTALEK	0	0	1178.560080	0.0110	0.1100
AELDK[x]IGLSK	4	0	1072.612770	0.0110	0.1100
K[x]GEIR	0	0	601.354728	0.0110	0.0550
EIDMTCAREASK[x]TLSK	11	0	1838.886542	0.0109	0.1750
HYYSLRINYK[x]K	9	0	1483.793513	0.0109	0.1200
K[x]SGFEKIDLTR	0	0	1292.708787	0.0109	0.1200
ESDK[x]APDLIELNR	3	0	1498.762664	0.0108	0.1400
QHAVNERAK[x]IIDLR	8	0	1661.932452	0.0107	0.1500
LQK[x]YQATVMRGAFK	2	0	1639.886752	0.0107	0.1500
ATLTGMK[x]IDVLFSK	6	0	1522.842826	0.0107	0.1500
G[x]GLGYPEDAIGKTK	0	0	1404.724827	0.0107	0.1500
EK[x]VLKTK	1	0	844.538158	0.0107	0.0750
GEIK[x]KAMVNIDTIDNK	3	0	1787.945046	0.0106	0.1700
KANWCDK[x]R	6	0	1076.518495	0.0106	0.0850
K[x]TVQYATK	0	0	937.523235	0.0106	0.0850
VGK[x]SAVIK	2	0	800.511946	0.0106	0.0850
LLK[x]PRVNNR	2	0	1108.682852	0.0106	0.0950
K[x]SKTLQYFA	0	0	1084.591644	0.0106	0.0950
VMCKNK[x]TDTK	5	0	1223.600166	0.0105	0.1050
K[x]EPPVYTPPK	0	0	1154.633506	0.0105	0.1050
SERDTALEK[x]YK	8	0	1338.677880	0.0105	0.1150
VIPVEELK[x]EIK	7	0	1295.769988	0.0105	0.1150
GTLK[x]VHTIRLR	3	0	1292.804020	0.0105	0.1150
TEPK[x]AVDEEMK	3	0	1275.601607	0.0105	0.1150
NELEK[x]LNFSSLKMK	4	0	1679.891560	0.0104	0.1450
TSK[x]TPPTAMLSSVR	2	0	1474.781290	0.0104	0.1450
MATTVK[x]DTMNVDINAIK	5	0	1863.943328	0.0103	0.1750
AK[x]VAEQNENPTVGSAQK	1	0	1769.890704	0.0103	0.1750
EALEK[x]TEEK	4	0	1075.539667	0.0100	0.0900
QTLNK[x]IALDEQIQALK	4	0	1825.030821	0.0100	0.1600
GEIKK[x]AMVNIDTIDNK	4	0	1787.945046	0.0100	0.1600
MPLLQSSVALLGQK[x]IR	13	0	1753.028320	0.0100	0.1600
GNAK[x]FGDGIQIAQLALK	3	0	1742.967833	0.0100	0.1700
QDPK[x]KHLDAEVQK	3	0	1534.810280	0.0100	0.1300
GGDEWKIEPLK[x]LK	10	0	1511.834706	0.0100	0.1300
EDCEAATDPLLK[x]K	11	0	1488.712937	0.0100	0.1300
VMCK[x]NKTDTK	3	0	1223.600166	0.0100	0.1000
K[x]VADLKK	0	0	800.511946	0.0100	0.0700
K[x]DLVR	0	0	629.386026	0.0100	0.0500
GNQKVVK[x]VDAQDFLK	6	0	1687.925637	0.0097	0.1450
VVTSKLLK[x]PRVNNR	7	0	1622.994323	0.0096	0.1350
REAEAAK[x]DEQIEK	6	0	1515.752826	0.0096	0.1250
MEQK[x]PEVDYSEK	3	0	1481.670742	0.0096	0.1150
AELDKIGLSK[x]IR	9	0	1341.797930	0.0096	0.1150
M[x]FMTRSEYDR	0	0	1334.574681	0.0095	0.0950
DREISYPFK[x]R	8	0	1309.677823	0.0095	0.0950
PFGNTHNK[x]FK	7	0	1188.603937	0.0095	0.0950
AEAKDVAK[x]MK	7	0	1089.585175	0.0095	0.0950
MK[x]SDINAHK	1	0	1042.522913	0.0094	0.0850
HGGYK[x]PTDK	4	0	1001.492997	0.0094	0.0850
GQYSTVGK[x]VAVGQQYR	7	0	1739.895399	0.0094	0.1500
MPIDFKGFICK[x]VVDK	10	0	1795.936398	0.0093	0.1400
VIDGSRPVNRNK[x]LLK	11	0	1708.010698	0.0093	0.1400
ELAAIKEDTEAVLK[x]R	13	0	1684.935865	0.0093	0.1400
ITIK[x]VHVSEVLGDIR	3	0	1677.977670	0.0093	0.1400
IWK[x]VMCK	2	0	963.503367	0.0093	0.0650
EDCK[x]SLK	3	0	878.416723	0.0093	0.0650
KVADLK[x]K	5	0	800.511946	0.0093	0.0650
NGYPMPCDVLAK[x]R	11	0	1519.727481	0.0092	0.1200
RNAEELSSYQK[x]K	10	0	1451.736786	0.0092	0.1100
SETMK[x]YYLPKGK	4	0	1443.743119	0.0092	0.1100
DK[x]LVLK	1	0	714.463938	0.0092	0.0550
A[x]KVAEQNENPTVGSAQK	0	0	1769.890704	0.0091	0.1550
LRHTVIK[x]TGLR	6	0	1292.804020	0.0091	0.1000
TVQK[x]VETAVLSTTVK	3	0	1602.919156	0.0090	0.1350
KK[x]SGR	1	0	574.355062	0.0090	0.0450
LK[x]YYEQKIR	1	0	1239.697497	0.0089	0.0800
IWK[x]VMCKNK	2	0	1205.641245	0.0089	0.0800
SELVK[x]EFHK	4	0	1115.597456	0.0089	0.0800
SLDK[x]QMVEERVLK	3	0	1573.849698	0.0088	0.1150
VVGSELIQK[x]YLGDGPR	8	0	1729.936200	0.0088	0.1400
DEQIEK[x]IDTVIK	5	0	1429.766355	0.0088	0.1050
IEFATITK[x]DTTK	7	0	1366.734330	0.0088	0.1050
K[x]LARNILK	0	0	954.633783	0.0088	0.0700
INVK[x]FFEKEDVQSLK	3	0	1822.982813	0.0087	0.1300
QNTPVLFDSK[x]EAVLK	9	0	1687.914404	0.0087	0.1300
LEKGQSIDDMIPAQK[x]	14	0	1671.850090	0.0087	0.1300
IMKLCFDELK[x]K	9	0	1423.756658	0.0086	0.0950
IDLTRIVK[x]SAK	7	0	1242.765906	0.0086	0.0950
LK[x]PLIEK	1	0	839.547996	0.0086	0.0600
K[x]SGNLPDADNSKSDISK	0	0	1774.869635	0.0085	0.1450
MEILKIHLEK[x]VSK	9	0	1566.916655	0.0085	0.1100
LTHEK[x]STMLEKIK	4	0	1556.859536	0.0085	0.1100
NLLLQEK[x]GFPTPK	6	0	1483.839792	0.0085	0.1100
TLALK[x]YPGGGPGK	4	0	1257.708061	0.0085	0.1100
LVLK[x]EVFLSFHNLVGR	3	0	1870.082797	0.0084	0.1350
YYIIMGLQASK[x]LRNK	10	0	1796.997022	0.0083	0.1250
M[x]NSTEEIDLYNR	0	0	1483.661239	0.0083	0.1000
K[x]VEFGLPDLEGR	0	0	1358.719350	0.0083	0.1000
SLALTKK[x]DK	6	0	1002.607293	0.0083	0.0750
QIK[x]EIK	2	0	757.469750	0.0083	0.0500
SAK[x]GTK	2	0	590.338744	0.0083	0.0500
GILLYGPPGTGK[x]TLLAR	11	0	1726.014054	0.0082	0.1400
K[x]EEPKSETLENFTR	0	0	1706.847448	0.0082	0.1150
YEVGAEYIK[x]KVIAR	8	0	1637.914013	0.0082	0.1150
D[x]YTMAQPEFFK	0	0	1375.611779	0.0082	0.0900
IEASK[x]GLIDRMSTNLR	4	0	1802.967176	0.0081	0.1300
YDK[x]KDLVR	2	0	1035.571243	0.0081	0.0650
RSK[x]VLDVR	2	0	971.587561	0.0081	0.0650
ASK[x]VLELR	2	0	914.554868	0.0081	0.0650
IVK[x]SAKAK	2	0	843.554142	0.0081	0.0650
SLLTGK[x]HAIR	5	0	1094.655970	0.0080	0.0800
AEAK[x]DVAKMK	3	0	1089.585175	0.0080	0.0800
GTK[x]RR	2	0	616.376858	0.0080	0.0400
TK[x]LVK	1	0	587.400615	0.0080	0.0400
GTK[x]TSETNDRNSTNNTK	2	0	1866.866670	0.0079	0.1350
VETAVLSTTVK[x]AQARAK	10	0	1772.015506	0.0079	0.1350
LK[x]PQDERTQEER	1	0	1527.764059	0.0079	0.0950
GTTAVLK[x]EDIYK	6	0	1336.723767	0.0079	0.0950
FCVGLQK[x]IEEIFKK	6	0	1737.948678	0.0079	0.1100
ETEK[x]LAEERGWDIR	3	0	1730.858680	0.0079	0.1100
KEEPK[x]SETLENFTR	4	0	1706.847448	0.0079	0.1100
GIDWREALEK[x]TEEK	9	0	1702.852533	0.0079	0.1100
IDK[x]NTWNSTLETAK	2	0	1619.815423	0.0079	0.1100
DRGK[x]LVR	3	0	842.508589	0.0079	0.0550
AK[x]IIDLR	1	0	827.522844	0.0079	0.0550
QEVAAQKSSEETEDK[x]K	14	0	1805.864214	0.0078	0.1250
LESK[x]QRIFR	3	0	1175.677431	0.0078	0.0700
SLALTK[x]KDK	5	0	1002.607293	0.0078	0.0700
EAVLK[x]LKLELK	4	0	1282.822356	0.0077	0.0850
SAK[x]IVRTLIDK	2	0	1242.765906	0.0077	0.0850
S[x]GYDRALSVFSPDGR	0	0	1625.779708	0.0077	0.1150
FLK[x]TSKTPPTAMLSSVR	2	0	1863.028712	0.0076	0.1300
VYHAIRNIPK[x]AR	9	0	1436.836379	0.0075	0.0900
VMCK[x]NK	3	0	778.382925	0.0075	0.0450
QGLHK[x]K	4	0	709.423471	0.0075	0.0450
VK[x]AFGR	1	0	676.402010	0.0075	0.0450
EDCK[x]SLKR	3	0	1034.517826	0.0075	0.0600
LWK[x]R	2	0	601.369985	0.0075	0.0300
QVK[x]R	2	0	529.333601	0.0075	0.0300
INEDSK[x]LAVNENLASSK	5	0	1830.932231	0.0074	0.1250
VVDKCFGIK[x]FDIMPR	8	0	1823.942544	0.0073	0.1100
DVAK[x]MKLSLFSNK	3	0	1479.811862	0.0073	0.0950
MVILNK[x]DGMER	5	0	1304.658013	0.0073	0.0800
VVK[x]VDAQDFLK	2	0	1260.707726	0.0073	0.0800
FATLQKSK[x]R	7	0	1077.629423	0.0072	0.0650
SAELYKNPK[x]ADPLDER	8	0	1844.926754	0.0072	0.1150
LSVEALNSLTGEFK[x]GK	13	0	1691.909318	0.0072	0.1150
EDVQSLK[x]LKYYEQK	6	0	1769.919882	0.0071	0.1000
VTQK[x]KPPVQPLAYK	3	0	1595.939834	0.0071	0.1000
KEK[x]WIAK	2	0	901.538493	0.0071	0.0500
GK[x]YYPLK	1	0	867.485399	0.0071	0.0500
K[x]DYTMAQPEFFK	0	0	1503.706735	0.0071	0.0850
M[x]EQKPEVDYSEK	0	0	1481.670742	0.0071	0.0850
ATAIGK[x]SSTAAKTFLEK	5	0	1722.951515	0.0071	0.1200
K[x]QCVIANSCK	0	0	1206.584850	0.0070	0.0700
GYQTIELDK[x]K	8	0	1193.629146	0.0070	0.0700
LVK[x]GR	2	0	571.380549	0.0070	0.0350
SLYFATPGNTSFK[x]TDM	12	0	1778.818457	0.0069	0.1100
ENWK[x]YACK	3	0	1097.496365	0.0069	0.0550
ELIRK[x]SLK	4	0	985.628363	0.0069	0.0550
YQK[x]DEEWPPKM	2	0	1449.659787	0.0068	0.0750
DWNACK[x]KELLK	5	0	1403.723052	0.0068	0.0750
EDALFK[x]NEEKK	5	0	1349.682631	0.0068	0.0750
ELLK[x]LKVELAK	3	0	1282.822356	0.0068	0.0750
GITVLK[x]PDDDK	5	0	1199.639709	0.0068	0.0750
NLTDETKNK[x]HCLIK	8	0	1712.887868	0.0068	0.0950
IDKEDMGSNDK[x]ASK	10	0	1536.708913	0.0068	0.0950
GYQTIELDKK[x]LDVAK	9	0	1719.940617	0.0067	0.1000
EPPFAPIESAK[x]R	10	0	1340.708787	0.0067	0.0800
AKYASQK[x]RP	6	0	1047.582476	0.0067	0.0600
VVLK[x]NK	3	0	699.464272	0.0067	0.0400
K[x]RR	0	0	458.307723	0.0067	0.0200
IKILFSDVK[x]AMTTGLR	8	0	1792.027986	0.0066	0.1050
GLGYPEDAIGK[x]TKLVK	10	0	1687.950789	0.0066	0.1050
QDPKK[x]HLDAEVQK	4	0	1534.810280	0.0065	0.0850
EDMGSNDK[x]ASKER	7	0	1465.646650	0.0065	0.0850
G[x]LGYPEDAIGKTK	0	0	1347.703366	0.0065	0.0850
MVTANIK[x]NIK	6	0	1130.648106	0.0065	0.0650
ARQAAK[x]ASVVETVTLTK	5	0	1772.015506	0.0065	0.1100
WSTAETLTNNK[x]IDR	10	0	1647.821570	0.0064	0.0900
EKVLK[x]TK	4	0	844.538158	0.0064	0.0450
EDALFKNEEK[x]K	9	0	1349.682631	0.0064	0.0700
ASK[x]AAREYLEK	2	0	1264.677488	0.0064	0.0700
HNNHMAK[x]VLTLELYK	6	0	1809.955886	0.0063	0.0950
D[x]VPTFANFHTPIFIAK	0	0	1816.951123	0.0063	0.1000
KDGIQDIMPSQAK[x]ELK	12	0	1799.945046	0.0063	0.1000
SDYYMASTYTK[x]K	10	0	1456.654367	0.0063	0.0750
IDTIVK[x]EIQDEK	5	0	1429.766355	0.0063	0.0750
EAEAAK[x]DEQIEK	5	0	1359.651724	0.0063	0.0750
EDCKSLK[x]R	6	0	1034.517826	0.0063	0.0500
K[x]RMPIDFK	0	0	1033.574220	0.0063	0.0500
EAEAARK[x]K	6	0	901.498083	0.0063	0.0500
TSNNTNRTNSTDEK[x]GTK	13	0	1866.866670	0.0062	0.1050
HSTFIITK[x]R	7	0	1101.629423	0.0061	0.0550
TTSK[x]VSIAK	3	0	933.549448	0.0061	0.0550
K[x]VTSKLLEQEESAEK	0	0	1717.909710	0.0060	0.0900
FVIHQEENK[x]R	8	0	1298.673071	0.0060	0.0600
K[x]IYNEYPPTK	0	0	1251.649881	0.0060	0.0600
TNAIVMK[x]DIR	6	0	1159.638269	0.0060	0.0600
IEASK[x]GLIDR	4	0	1100.618917	0.0060	0.0600
QEMK[x]K	3	0	662.342113	0.0060	0.0300
KDK[x]PK	2	0	614.375128	0.0060	0.0300
VSTK[x]K	3	0	561.348581	0.0060	0.0300
A[x]SLLK	0	0	530.342770	0.0060	0.0300
V[x]PTFANFHTPIFIAKR	0	0	1858.025287	0.0059	0.0950
LENVK[x]IYADLK	4	0	1304.733939	0.0059	0.0650
M[x]ATTVKDTMNVDINAIK	0	0	1863.943328	0.0059	0.1000
TK[x]DAVVLGVEKR	1	0	1313.766632	0.0058	0.0700
VGKSAVIK[x]TSTR	7	0	1245.740419	0.0058	0.0700
K[x]LQRLR	0	0	812.534410	0.0058	0.0350
ELLK[x]LK	3	0	742.495236	0.0058	0.0350
NELEKLNFSSLK[x]MK	11	0	1679.891560	0.0057	0.0800
VTQKK[x]PPVQPLAYK	4	0	1595.939834	0.0057	0.0800
LCIHK[x]NK	4	0	911.501059	0.0057	0.0400
IIPLKK[x]D	5	0	825.532346	0.0057	0.0400
IIPLK[x]KD	4	0	825.532346	0.0057	0.0400
EVIELPLK[x]NPELFLR	7	0	1809.039932	0.0057	0.0850
K[x]ASLLTREDLTDEEK	0	0	1746.899873	0.0057	0.0850
ELVSK[x]ASPIAGSEGK	4	0	1471.788150	0.0057	0.0850
LTQLLSQIK[x]EEQGDIK	8	0	1842.009751	0.0056	0.0900
A[x]TTVKDTMNVDINAIK	0	0	1732.902849	0.0056	0.0900
IAK[x]GAIEK	2	0	828.506860	0.0056	0.0450
FK[x]LNVYKYR	1	0	1229.692020	0.0056	0.0500
K[x]LMELFISK	0	0	1107.636148	0.0056	0.0500
K[x]HLDAEVQK	0	0	1066.577055	0.0056	0.0500
HSTFIITK[x]RK	7	0	1229.724379	0.0055	0.0550
RFDSEK[x]AGDR	5	0	1179.563192	0.0055	0.0550
IQYVGK[x]QDPK	5	0	1174.634566	0.0055	0.0550
IITK[x]EGVETR	3	0	1144.645129	0.0055	0.0550
TMGKNK[x]VLVK	5	0	1116.668841	0.0055	0.0550
K[x]TLVAHAVLK	0	0	1078.686208	0.0055	0.0550
YK[x]EDTALRSEM	1	0	1341.623403	0.0055	0.0600
LTHEK[x]STMLEK	4	0	1315.680522	0.0055	0.0600
DFSK[x]TLPPELK	3	0	1273.691742	0.0055	0.0600
VISMEK[x]GGNMK	5	0	1192.594355	0.0055	0.0600
LK[x]GYQTIELDKK	1	0	1434.808159	0.0054	0.0650
VSAMMSCACQK[x]R	10	0	1427.614109	0.0054	0.0650
NEEK[x]KLMELFISK	3	0	1607.859201	0.0054	0.0700
EEPK[x]SETLENFTR	3	0	1578.752492	0.0054	0.0700
AK[x]WSTAETLTNNK	1	0	1462.741537	0.0054	0.0700
HNFVGLFVELSK[x]LLVK	11	0	1842.076651	0.0053	0.0850
VLK[x]LTLEAMDLEIVEK	2	0	1843.037546	0.0053	0.0850
LLMK[x]VALCANHADSVVK	3	0	1868.001115	0.0053	0.0900
IDRK[x]ILFENPDEATK	3	0	1787.941677	0.0050	0.0750
WAFAEK[x]QYGYGTQTV	5	0	1747.820509	0.0050	0.0750
VELAK[x]QNLFVPTSDK	4	0	1687.914404	0.0050	0.0750
VVDK[x]CFGIK	3	0	1064.568799	0.0050	0.0450
SMAIDK[x]DIR	5	0	1047.538227	0.0050	0.0450
VSPTGQITSTSARSGK[x]K	15	0	1703.916525	0.0050	0.0850
AVEK[x]LMSRRPPVIR	3	0	1650.971479	0.0050	0.0700
IWK[x]SDEINEVLNK	2	0	1586.830346	0.0050	0.0650
HPK[x]FEEILTRLR	2	0	1537.872820	0.0050	0.0600
TGIATMLTRGEIK[x]K	12	0	1517.859870	0.0050	0.0700
LRTFHILEPK[x]EK	9	0	1509.866674	0.0050	0.0600
E[x]QKPEVDYSEK	0	0	1350.630263	0.0050	0.0550
LNADVLGQLIK[x]K	10	0	1310.792119	0.0050	0.0600
SLLAHK[x]GGHVVR	5	0	1272.741423	0.0050	0.0600
LIQIRVK[x]LEK	6	0	1238.807376	0.0050	0.0500
EASKTLSK[x]WR	7	0	1204.656362	0.0050	0.0500
DYYTK[x]QSK	4	0	1031.492328	0.0050	0.0400
NK[x]HCLIK	1	0	911.501059	0.0050	0.0350
K[x]QYSAKAK	0	0	922.523570	0.0050	0.0400
TK[x]DSLEAR	1	0	918.477014	0.0050	0.0400
VDK[x]NWSK	2	0	875.450075	0.0050	0.0350
YYLPK[x]GK	4	0	867.485399	0.0050	0.0350
QK[x]SLEK	1	0	731.417716	0.0050	0.0300
VADLK[x]K	4	0	672.416990	0.0050	0.0300
KDQK[x]K	3	0	645.380940	0.0050	0.0250
QDPK[x]K	3	0	614.338744	0.0050	0.0250
A[x]ASLLK	0	0	601.379880	0.0050	0.0300
GAIEK[x]VDDLLTTQAEAK	4	0	1800.946820	0.0047	0.0800
GTK[x]KSGNLPDADNSK	2	0	1530.763724	0.0047	0.0700
SLPPEEYDEK[x]LYNK	9	0	1723.830403	0.0046	0.0650
IEFATITKDTTK[x]NK	11	0	1608.872208	0.0046	0.0650
IEFATITK[x]DTTKNK	7	0	1608.872208	0.0046	0.0650
NKTDTK[x]TIEAITFK	5	0	1608.872208	0.0046	0.0650
E[x]MKKDSESTEEK	0	0	1439.644921	0.0046	0.0550
IINRDIGK[x]VVDK	7	0	1368.808828	0.0046	0.0550
MK[x]SLSEQYTER	1	0	1370.649950	0.0045	0.0500
LK[x]GYQTIELDK	1	0	1306.713204	0.0045	0.0500
LVPYLTK[x]LESK	6	0	1289.759425	0.0045	0.0500
DPDDK[x]IVGLTR	4	0	1227.645855	0.0045	0.0500
C[x]SPSATLTHR	0	0	1128.534535	0.0045	0.0450
EWLDK[x]LGDK	4	0	1102.565823	0.0044	0.0400
EK[x]SLLAHK	1	0	924.539219	0.0044	0.0350
TLFRK[x]EK	4	0	920.544305	0.0043	0.0300
K[x]EVQEAR	0	0	858.455887	0.0043	0.0300
M[x]MGINER	0	0	849.383652	0.0043	0.0300
Q[x]EMKKDSESTEEK	0	0	1567.703492	0.0042	0.0550
CTK[x]IIENEQSAEK	2	0	1548.745296	0.0042	0.0550
DIK[x]SMIADKHAIR	2	0	1496.813257	0.0042	0.0550
LNFSSLK[x]MKDAVK	6	0	1479.811862	0.0042	0.0550
IK[x]ENQEKISNNK	1	0	1443.768084	0.0042	0.0500
YQATVMRGAFK[x]V	10	0	1369.717575	0.0042	0.0500
DEKSGVK[x]LENVK	6	0	1344.724827	0.0042	0.0500
GTPGYGPLGVLPK[x]VGIR	12	0	1679.972193	0.0041	0.0700
DWNACKK[x]ELLK	6	0	1403.723052	0.0041	0.0450
LK[x]KTLEVLYLK	1	0	1346.853655	0.0041	0.0450
K[x]GYQTIELDKK	0	0	1321.724101	0.0041	0.0450
ETIDNAETMK[x]K	9	0	1278.612505	0.0041	0.0450
NVVTEAGFIAIK[x]EDR	11	0	1660.878354	0.0040	0.0600
LLENDIK[x]VMK	6	0	1201.673984	0.0040	0.0400
TMGK[x]NKVLVK	3	0	1116.668841	0.0040	0.0400
DRLK[x]K	3	0	658.412573	0.0040	0.0200
QVK[x]NR	2	0	643.376523	0.0040	0.0200
LK[x]WSDERYLHQSLK	1	0	1801.947432	0.0039	0.0550
VDAQDFLK[x]VAETRR	7	0	1646.873938	0.0039	0.0550
FFEKEDVQSLK[x]LK	10	0	1609.871482	0.0038	0.0500
EDMGSNDKASK[x]ER	10	0	1465.646650	0.0038	0.0500
VATEK[x]DFLDAVQK	4	0	1462.766689	0.0038	0.0500
YTQSTNNDDPK[x]K	10	0	1409.642221	0.0038	0.0450
K[x]FFAIDTANPIPVFTH	0	0	1816.951123	0.0037	0.0600
M[x]SGYDRALSVFSPDGR	0	0	1756.820186	0.0037	0.0600
SLK[x]R	2	0	502.322703	0.0037	0.0150
IDTVIK[x]LVDHSFDEK	5	0	1757.919882	0.0037	0.0550
GYQTIELDK[x]KLDVAK	8	0	1719.940617	0.0037	0.0550
LSGVVEGIFQK[x]CYAK	10	0	1697.880996	0.0037	0.0550
EISYPFK[x]RLDR	6	0	1422.761881	0.0036	0.0400
N[x]STEEIDLYNR	0	0	1352.620760	0.0036	0.0400
GYSKPNERATK[x]QSK	10	0	1592.826990	0.0036	0.0500
LFAYPPK[x]SVQPTAK	6	0	1545.855441	0.0036	0.0500
FRK[x]LGVKPPK	2	0	1168.744388	0.0035	0.0350
LRK[x]EVAEADIASK	2	0	1428.793571	0.0035	0.0450
ATREPNK[x]GSYRPYTAK	6	0	1837.943407	0.0034	0.0550
IDKNTWNSTLETAK[x]AK	13	0	1818.947489	0.0034	0.0550
V[x]PTFANFHTPIFIAK	0	0	1701.924185	0.0033	0.0500
FFEK[x]INVKK	3	0	1151.670224	0.0033	0.0300
KINVK[x]FFEK	4	0	1151.670224	0.0033	0.0300
LDGK[x]DELWK	3	0	1102.565823	0.0033	0.0300
ETEK[x]LAEER	3	0	1103.545814	0.0033	0.0300
S[x]ERDTALEK	0	0	1047.519601	0.0033	0.0300
KLFK[x]SLGSGMDQEK	3	0	1566.807502	0.0032	0.0450
KNEEK[x]LAEFDK	4	0	1349.682631	0.0032	0.0350
KGYQTIELDK[x]K	9	0	1321.724101	0.0032	0.0350
SLEK[x]TLVPYLR	3	0	1317.765572	0.0032	0.0350
SPTGQITSTSARSGK[x]K	14	0	1604.848116	0.0031	0.0500
QRIQK[x]ENR	4	0	1070.594434	0.0031	0.0250
DIGK[x]VVDK	3	0	872.496688	0.0031	0.0250
E[x]MIAAQGIDEEDR	0	0	1475.656153	0.0031	0.0400
TGPPGPPCGGK[x]FMLK	10	0	1542.768616	0.0030	0.0450
VYATMQK[x]LQK	6	0	1208.658670	0.0030	0.0300
K[x]GYQTIELDK	0	0	1193.629146	0.0030	0.0300
NIK[x]VIMATNR	2	0	1158.654253	0.0030	0.0300
LDSK[x]NVQLAK	3	0	1114.634566	0.0030	0.0300
KAMVNIDTIDNK[x]VATTM	11	0	1863.943328	0.0029	0.0500
K[x]EFEIIKGVLCQFR	0	0	1765.954825	0.0029	0.0400
ASAGPLIASQTVK[x]K	12	0	1369.792844	0.0029	0.0400
LK[x]LELKK	1	0	870.590192	0.0029	0.0200
AKWSTAETLTNNK[x]IDR	12	0	1846.953636	0.0028	0.0450
TK[x]INLIETLRTITDGK	1	0	1815.046470	0.0028	0.0450
IK[x]ILFSDVKAMTTGLR	1	0	1792.027986	0.0028	0.0450
F[x]MTRSEYDR	0	0	1203.534202	0.0028	0.0250
MPPK[x]EDWEK	3	0	1158.537893	0.0028	0.0250
KTVQYATK[x]R	7	0	1093.624337	0.0028	0.0250
LDRK[x]IEFPSYR	3	0	1422.761881	0.0027	0.0300
ATKQSK[x]YTYDR	5	0	1359.678214	0.0027	0.0300
K[x]IIEEEGFTNR	0	0	1334.682966	0.0027	0.0300
LFK[x]SLGSGMDQEK	2	0	1438.712546	0.0027	0.0350
M[x]SFLELTEVWGKPQK	0	0	1791.922859	0.0027	0.0400
EKSLLAHK[x]GGHVVR	7	0	1529.878966	0.0025	0.0350
K[x]NCKADAGITIAPR	0	0	1513.803419	0.0025	0.0350
L[x]KGYQTIELDKK	0	0	1434.808159	0.0025	0.0300
K[x]TELFKASTSAK	0	0	1309.724101	0.0025	0.0300
IEDTDK[x]YDKK	5	0	1253.613888	0.0025	0.0250
YEVGAEYIK[x]K	8	0	1198.623334	0.0025	0.0250
ATAIGRASK[x]AAR	8	0	1171.678492	0.0025	0.0300
FHQLK[x]PTR	4	0	1025.576998	0.0025	0.0200
DLVKK[x]YDK	4	0	1007.565097	0.0025	0.0200
DLVK[x]KYDK	3	0	1007.565097	0.0025	0.0200
FMLK[x]LGVK	3	0	934.567348	0.0025	0.0200
AEAK[x]DVAK	3	0	830.449740	0.0025	0.0200
LAEK[x]WR	3	0	801.449683	0.0025	0.0150
SAK[x]IVR	2	0	672.428222	0.0025	0.0150
K[x]VADLK	0	0	672.416990	0.0025	0.0150
K[x]PRR	0	0	555.360483	0.0025	0.0100
FLKTSK[x]TPPTAMLSSVR	5	0	1863.028712	0.0024	0.0400
DTALEKYK[x]SYLLQHR	7	0	1863.984208	0.0023	0.0350
LPEANFEPLEK[x]RLDR	10	0	1825.968559	0.0023	0.0350
Y[x]TVGQGYTKAAWFEK	0	0	1747.856893	0.0023	0.0350
DLEETDERSLALTK[x]K	13	0	1746.899873	0.0023	0.0350
AHILRIHAK[x]SMAIDK	8	0	1702.966393	0.0023	0.0350
LIDASTVK[x]HVFPITK	7	0	1667.960960	0.0023	0.0350
ELLKLK[x]VELAK	5	0	1282.822356	0.0023	0.0250
K[x]TLEVLYLK	0	0	1105.674641	0.0022	0.0200
RLMSK[x]VAEK	4	0	1060.606245	0.0022	0.0200
AK[x]YASQKRP	1	0	1047.582476	0.0022	0.0200
FIVK[x]ASSGPRYVVGCR	3	0	1794.956220	0.0022	0.0350
CEDGVILALEK[x]VVTSK	10	0	1759.938898	0.0022	0.0350
EFEIIK[x]GVLCQFRR	5	0	1793.960971	0.0021	0.0300
MK[x]LSLFSNKENELR	1	0	1707.897707	0.0021	0.0300
SLLTGK[x]HAIRYAGR	5	0	1541.878966	0.0021	0.0300
VLNK[x]GDSGEMSLQK	3	0	1504.755469	0.0021	0.0300
TSTSSMTAVPK[x]PLK	10	0	1446.775143	0.0021	0.0300
LLRPRK[x]R	5	0	937.629701	0.0021	0.0150
K[x]EFEIIK	0	0	905.522175	0.0021	0.0150
GGVHVK[x]LAHLSK	5	0	1244.735277	0.0021	0.0250
VETAVLSTTVK[x]AQAR	10	0	1572.883440	0.0020	0.0300
SETMK[x]YYLPK	4	0	1258.626702	0.0020	0.0200
DTTKNK[x]MVCK	5	0	1223.600166	0.0020	0.0200
ERK[x]PR	2	0	684.403070	0.0020	0.0100
K[x]NEEK	0	0	646.328572	0.0020	0.0100
INVK[x]K	3	0	600.395864	0.0020	0.0100
K[x]LPNIEEATFDKR	0	0	1559.830681	0.0019	0.0250
EK[x]ASKGSNDDEMK	1	0	1437.640504	0.0019	0.0250
YDKK[x]DLVR	3	0	1035.571243	0.0019	0.0150
DEEWPPK[x]M	6	0	1030.442937	0.0019	0.0150
QDRGK[x]LVR	4	0	970.567161	0.0019	0.0150
IHLEK[x]VSK	4	0	952.570517	0.0019	0.0150
TNSTDEKGTK[x]K	9	0	1207.604385	0.0018	0.0200
GSDAAPQASK[x]K	9	0	1058.535585	0.0018	0.0200
VIPVEELK[x]EIKQIK	7	0	1665.007573	0.0018	0.0250
NCACVISQK[x]KVPDK	8	0	1645.827913	0.0018	0.0250
VEFKMGNGK[x]MVEISR	8	0	1723.874862	0.0017	0.0250
VVGQLLEKLK[x]PLIEK	9	0	1706.070505	0.0017	0.0250
LIPIRGTEVEK[x]ITIK	10	0	1709.045018	0.0017	0.0250
SSEETEDK[x]K	7	0	1051.466899	0.0017	0.0150
D[x]YDLVR	0	0	779.381332	0.0017	0.0100
KELFDCLK[x]IMR	7	0	1451.762804	0.0014	0.0150
LELKK[x]ANWCDK	4	0	1403.723052	0.0014	0.0150
FFEK[x]EDVQSLK	3	0	1368.692468	0.0014	0.0150
LKK[x]TLEVLYLK	2	0	1346.853655	0.0014	0.0150
M[x]PFGNTHNKFK	0	0	1319.644415	0.0014	0.0150
TGQK[x]MLMNMDK	3	0	1295.603535	0.0014	0.0150
LVARNIPK[x]EIK	7	0	1279.797539	0.0014	0.0150
E[x]SLQRLLQGAR	0	0	1269.715268	0.0014	0.0150
LLK[x]PRVNNRIGSVDR	2	0	1736.016844	0.0013	0.0200
SNPVFAENDEK[x]GEKR	10	0	1718.822295	0.0013	0.0200
AMVNIDTIDNK[x]VATTM	10	0	1735.848372	0.0012	0.0200
K[x]SSEQANLYERK	0	0	1451.736786	0.0012	0.0150
GSDAAPQASKK[x]K	10	0	1186.630541	0.0012	0.0150
CYAK[x]NEWR	3	0	1125.502511	0.0012	0.0100
LMSK[x]VAEK	3	0	904.505142	0.0012	0.0100
LIK[x]K	2	0	500.368591	0.0012	0.0050
M[x]PPK	0	0	471.251517	0.0012	0.0050
MEILK[x]IHLEKVSK	4	0	1566.916655	0.0012	0.0150
KK[x]ELFDCLK	1	0	1179.632121	0.0011	0.0100
LNFSSLK[x]MK	6	0	1066.584449	0.0011	0.0100
QGITEAYNQK[x]AVEK	9	0	1577.804860	0.0011	0.0150
VLELRAELDK[x]IGLSK	9	0	1682.992985	0.0010	0.0150
QEVAAQK[x]SSEETEDK	6	0	1677.769259	0.0010	0.0150
SSHIITK[x]ELK	6	0	1154.665864	0.0010	0.0100
K[x]DQKK	0	0	645.380940	0.0010	0.0050
NK[x]LLK	1	0	614.411513	0.0010	0.0050
K[x]VIAR	0	0	585.396198	0.0010	0.0050
VGPGYVARSSCK[x]IVFR	11	0	1794.956220	0.0009	0.0150
GSDAAPQASK[x]KK	9	0	1186.630541	0.0008	0.0100
K[x]TTEEK	0	0	734.380997	0.0008	0.0050
DTTK[x]NK	3	0	705.365683	0.0008	0.0050
LK[x]AYQGIYLMSIR	1	0	1554.859144	0.0008	0.0100
YYIIMGLQASK[x]LR	10	0	1554.859144	0.0008	0.0100
EPNK[x]GSYRPYTAK	3	0	1509.757521	0.0008	0.0100
QEYALALQK[x]WDLSR	8	0	1719.894338	0.0007	0.0100
S[x]FLELTEVWGKPQK	0	0	1660.882380	0.0007	0.0100
YEVGAEYIKK[x]VIAR	9	0	1637.914013	0.0007	0.0100
LGVMYAK[x]NLPNIQR	6	0	1615.886752	0.0007	0.0100
ASPIAGSEGK[x]EAYR	9	0	1434.710239	0.0007	0.0100
AQEEVK[x]R	5	0	858.455887	0.0007	0.0050
VLVDK[x]SR	4	0	815.486459	0.0007	0.0050
LDRK[x]LEFPLPNEEAR	3	0	1825.968559	0.0007	0.0100
INVKFFEK[x]EDVQSLK	7	0	1822.982813	0.0007	0.0100
SIAEK[x]MNGASGAELK	4	0	1504.755469	0.0007	0.0100
VVKVDAQDFLK[x]VAETR	10	0	1817.004608	0.0006	0.0100
NWK[x]EEYLR	2	0	1136.561406	0.0006	0.0050
YK[x]EDTALR	1	0	994.508312	0.0006	0.0050
P[x]FGNTHNKFK	0	0	1188.603937	0.0005	0.0050
TVQYATK[x]RSK	6	0	1180.656362	0.0005	0.0050
IHAK[x]SMAIDK	3	0	1112.601159	0.0005	0.0050
IQYVGK[x]QDPKK	5	0	1302.729522	0.0005	0.0050
EK[x]QNTPVLFDSK	1	0	1404.724827	0.0004	0.0050
M[x]ESLQRLLQGAR	0	0	1400.755746	0.0004	0.0050
YEYQK[x]LKESQLVDK	4	0	1769.919882	0.0004	0.0050
SVMAPLFLHDK[x]YDGR	10	0	1747.871494	0.0003	0.0050
VADLKK[x]LEGTIDYQK	5	0	1719.940617	0.0003	0.0050
ELAAIK[x]EDTEAVLKR	5	0	1684.935865	0.0003	0.0050
# precursors: 1
Precursor: 2454.3514	4	0.9973	0
QTTSNLGHINKPSIQALIHGLGR(-1)	1.9500	2454.3454	--
VK[x]AFGR(1)	ALTCK[x]MPGTLLPGPGK(4)	0.5500	2454.3490	138.0681
LLRPRK[x]R(5)	K[x]IDKEDMGSNDK(0)	0.5450	2454.3376	138.0681
WK[x]ALER(1)	NVPK[x]LQNVSNFQK(3)	0.5400	2454.3382	138.0681
TK[x]LVKER(1)	GK[x]YYPLKSMTEK(1)	0.5000	2454.3555	138.0681
TK[x]LVKER(1)	SETMK[x]YYLPKGK(4)	0.4650	2454.3555	138.0681
TKLVK[x]ER(4)	GK[x]YYPLKSMTEK(1)	0.4300	2454.3555	138.0681
YDK[x]KDLVR(2)	ILEHK[x]EIMLR(4)	0.4150	2454.3667	138.0681
LAEK[x]WR(3)	NVPK[x]LQNVSNFQK(3)	0.4050	2454.3382	138.0681
I[x]INR(0)	SYLLQHREWDSK[x]LK(11)	0.3950	2454.3382	138.0681
TKLVK[x]ER(4)	SETMK[x]YYLPKGK(4)	0.3950	2454.3555	138.0681
YDKK[x]DLVR(3)	ILEHK[x]EIMLR(4)	0.3650	2454.3667	138.0681
GGDWERK[x]NR(6)	TK[x]INLIETLR(1)	0.3550	2454.3342	138.0681
LLRPRK[x]R(5)	KIDK[x]EDMGSNDK(3)	0.3050	2454.3376	138.0681
I[x]INR(0)	LK[x]WSDERYLHQSLK(1)	0.2950	2454.3382	138.0681
YYEQK[x]IR(4)	VLGVFSEK[x]AQIK(7)	0.2850	2454.3521	138.0681
GK[x]YYPLK(1)	SQK[x]ALDTLFSAIR(2)	0.2400	2454.3521	138.0681
DIGK[x]VVDK(3)	SNNIK[x]ENEQKIK(4)	0.2350	2454.3328	138.0681
AKYASQK[x]RP(6)	HPK[x]FEEILTR(2)	0.2300	2454.3382	138.0681
AKYASQK[x]RP(6)	LGDK[x]GPAAARASR(3)	0.2250	2454.3454	138.0681
