# Supplementary material for: ECL: an exhaustive search tool for the identification of cross-linked peptides using whole database
Source: BMC Bioinformatics. 2016 May 20;17:217. doi: 10.1186/s12859-016-1073-y (PMC4874008; doi:10.1186/s12859-016-1073-y)
Supplement: Additional file 5 — Kojak’s pre-selection list of PSMs only identified by ECL. (ZIP 5147 kb) [file 12859_2016_1073_MOESM5_ESM.zip › Kojak's pre-selection ranks of ECL only peptides/Kojak's detailed results/aleitner_M1012_007/diagnostic_4900.txt]

Scan: 4900
K[x]VAQTTYK	0	0	937.523235	0.1206	0.9650
SRK[x]VAQTTYK	2	0	1180.656362	0.0995	0.9950
RMK[x]K	2	0	561.342056	0.0913	0.3650
VISMEKGGNMK[x]EVFR	10	0	1723.874862	0.0857	1.2850
E[x]IINR	0	0	643.365291	0.0840	0.4200
K[x]EEPK	0	0	629.338410	0.0800	0.4000
HPK[x]FEEILTRLR	2	0	1537.872820	0.0779	0.9350
SLLAHK[x]GGHVVR	5	0	1272.741423	0.0779	0.9350
DESRGVMTLGFDLIK[x]R	14	0	1835.956278	0.0775	1.2400
DTALEK[x]YK	5	0	966.502166	0.0750	0.6000
K[x]LIPIR	0	0	738.511554	0.0750	0.4500
D[x]KKLIPIR	0	0	981.633448	0.0737	0.5900
DQPK[x]K	3	0	614.338744	0.0730	0.3650
AEQEELLSEK[x]VSTK	9	0	1589.814754	0.0721	1.0100
IGLSK[x]IR	4	0	785.512280	0.0721	0.5050
K[x]DLVRNFGR	0	0	1103.619920	0.0711	0.6400
VSTKK[x]ILGVAAEDK	4	0	1457.845270	0.0707	0.9900
K[x]ILGVAAEDK	0	0	1042.602207	0.0705	0.7050
GQSIDDMIPAQK[x]	11	0	1301.628489	0.0700	0.8400
FGNRDLVK[x]K	7	0	1075.613774	0.0700	0.6300
GK[x]LVRK	1	0	699.475505	0.0683	0.4100
DVPTFANFHTPIFIAK[x]R	15	0	1973.052225	0.0671	1.1400
VSTK[x]K	3	0	561.348581	0.0670	0.3350
M[x]PPK	0	0	471.251517	0.0662	0.2650
K[x]ELLK	0	0	629.411178	0.0660	0.3300
DEPEETDVNK[x]YQKDEEWPPK	9	0	2475.107668	0.0658	1.3150
DKK[x]LIPIR	2	0	981.633448	0.0650	0.5200
QDPK[x]K	3	0	614.338744	0.0650	0.3250
KLEK[x]GQSIDDMIPAQK	3	0	1799.945046	0.0647	1.0350
SEAAEFEYK[x]NGYPMPCDVLAK	8	0	2418.087074	0.0645	1.3550
ARSEAAEFEYK[x]NGYPMPCDVLAK	10	0	2645.225286	0.0630	1.4500
K[x]PPVQPLAYK	0	0	1139.670224	0.0630	0.6300
TTSK[x]VSIAK	3	0	933.549448	0.0628	0.5650
DSESTEEK[x]EAQAVQRAR	7	0	1932.913617	0.0624	1.0600
QDPK[x]KHLDAEVQK	3	0	1534.810280	0.0623	0.8100
DTALEKYK[x]SYLLQHR	7	0	1863.984208	0.0617	0.9250
MRK[x]LAR	2	0	773.469370	0.0617	0.3700
T[x]IDNAETMKK	0	0	1149.569917	0.0615	0.6150
K[x]KLIPIR	0	0	866.606510	0.0614	0.4300
QK[x]SLEKTLVPYLR	1	0	1573.919099	0.0612	0.7950
K[x]HLDAEVQK	0	0	1066.577055	0.0611	0.5500
DVPTFANFHTPIFIAK[x]REDGMK	15	0	2533.278647	0.0609	1.3400
IKENQEK[x]ISNNK	6	0	1443.768084	0.0608	0.7300
DEK[x]VSEVLNSEDITGIQEK	2	0	2132.048371	0.0608	1.1550
VSTK[x]KILGVAAEDK	3	0	1457.845270	0.0607	0.8500
KK[x]LIPIR	1	0	866.606510	0.0607	0.4250
S[x]SKSSLELANNAVKSNDIEK	0	0	2133.091236	0.0605	1.2100
RMPIDFK[x]GFICK	6	0	1510.778788	0.0604	0.7250
AEQEELLSEKVSTK[x]K	13	0	1717.909710	0.0603	0.9050
LEKGQSIDDMIPAQK[x]	14	0	1671.850090	0.0603	0.9050
LLVK[x]DR	3	0	742.470084	0.0600	0.3600
DRLK[x]K	3	0	658.412573	0.0600	0.3000
I[x]INR	0	0	514.322703	0.0600	0.2400
M[x]SSKSSLELANNAVKSNDIEK	0	0	2264.131715	0.0598	1.2550
YTYDRGTTAVLK[x]EDIYK	11	0	2035.026127	0.0591	1.0050
DK[x]MNFVILCRDAIPYEANIR	1	0	2437.224503	0.0590	1.1800
LELK[x]K	3	0	629.411178	0.0590	0.2950
M[x]PPKEDWEK	0	0	1158.537893	0.0589	0.5300
QDPKK[x]HLDAEVQK	4	0	1534.810280	0.0588	0.7650
QETQYK[x]IDELVSNNEKIWK	5	0	2364.196029	0.0587	1.1150
ELIRAQEEVK[x]R	9	0	1369.767693	0.0586	0.6450
ILFENPDEATK[x]R	10	0	1431.735725	0.0583	0.7000
YDK[x]LVETSGQIR	2	0	1407.735725	0.0583	0.7000
A[x]SLLK	0	0	530.342770	0.0580	0.2900
IAQGLLYLGK[x]GTMTLNPYHTER	9	0	2475.294296	0.0575	1.2650
K[x]SGNLPDADNSK	0	0	1244.599634	0.0575	0.6900
E[x]MKK	0	0	534.283541	0.0575	0.2300
YVVDISPDIDIK[x]EIKPNIR	11	0	2226.225875	0.0574	1.0900
SELVK[x]EFHK	4	0	1115.597456	0.0572	0.5150
DTLSK[x]DQELTEENVSISVIGK	4	0	2304.169539	0.0571	1.2000
ILEHK[x]EIMLR	4	0	1280.727413	0.0570	0.5700
DTTKNK[x]MVCK	5	0	1223.600166	0.0570	0.5700
GQAQSGNFSNFGDGANGDNK[x]K	19	0	2111.925576	0.0569	1.1950
YK[x]EDTALR	1	0	994.508312	0.0569	0.4550
LEK[x]GQSIDDMIPAQK	2	0	1671.850090	0.0567	0.8500
EIK[x]PNIR	2	0	868.513006	0.0564	0.3950
YEAK[x]AIGSGSEPAKSELVK	3	0	1963.026127	0.0563	1.0700
NK[x]LLK	1	0	614.411513	0.0560	0.2800
K[x]IEFPPPSAEARAEILR	0	0	1923.057703	0.0559	0.9500
K[x]PRRLLK	0	0	909.623554	0.0557	0.3900
LIEK[x]LELR	3	0	1012.628028	0.0556	0.4450
DK[x]KLIPIR	1	0	981.633448	0.0556	0.4450
TLIDKFSGEK[x]K	9	0	1264.702640	0.0555	0.6100
DEPEETDVNK[x]YQK	9	0	1593.715773	0.0554	0.7200
TAALSARPAK[x]NIR	9	0	1367.799660	0.0554	0.7200
DQPK[x]KVGQYIR	3	0	1330.735668	0.0550	0.6050
K[x]LEKGQSIDDMIPAQK	0	0	1799.945046	0.0550	0.8800
YK[x]SYLLQHR	1	0	1206.650884	0.0550	0.4950
EASKTLSK[x]WR	7	0	1204.656362	0.0550	0.5500
ELIRK[x]SLK	4	0	985.628363	0.0550	0.4400
K[x]VTSK	0	0	561.348581	0.0550	0.2750
MSSK[x]SSLELANNAVKSNDIEK	3	0	2264.131715	0.0548	1.1500
QLEMLDLQEGFIKEDCK[x]SLK	16	0	2423.207516	0.0545	1.0900
CNK[x]FFYILYFELYK	2	0	1946.963993	0.0543	0.7600
K[x]LIPIRGTEVEK	0	0	1381.829229	0.0537	0.6450
SEAAEFEYK[x]NGYPMPCDVLAKR	8	0	2574.188176	0.0536	1.1800
DEPEETDVNKYQK[x]DEEWPPK	12	0	2475.107668	0.0535	1.0700
AVYMGLK[x]AFESCSNDEALR	6	0	2159.997873	0.0532	1.0100
YK[x]EDTALRSEM	1	0	1341.623403	0.0527	0.5800
E[x]MIAAQGIDEEDR	0	0	1475.656153	0.0527	0.6850
DYGK[x]FLSAMHDLPVR	3	0	1747.871494	0.0527	0.7900
ALRDTLSK[x]DQELTEENVSISVIGK	7	0	2644.391809	0.0525	1.2600
SEDYLPSK[x]YLDIDISK	7	0	1884.935588	0.0525	0.8400
K[x]LIR	0	0	528.374737	0.0525	0.2100
DQPKK[x]VGQYIR	4	0	1330.735668	0.0523	0.5750
YLDSQRVAIK[x]K	9	0	1319.756069	0.0523	0.5750
ESQDYLNLVQALAETNVKDEK[x]SGVK	20	0	2777.408184	0.0522	1.3050
K[x]EFEIIK	0	0	905.522175	0.0521	0.3650
GQAQSGNFSNFGDGANGDNKK[x]DQK	20	0	2483.106041	0.0517	1.2400
K[x]RR	0	0	458.307723	0.0517	0.1550
D[x]YDLVRSLESQIR	0	0	1592.815758	0.0515	0.6700
ILFENPDEATK[x]RK	10	0	1559.830681	0.0512	0.6650
K[x]RVIEHNIR	0	0	1163.688664	0.0511	0.4600
AEQEELLSEK[x]VSTKK	9	0	1717.909710	0.0510	0.7650
SVEISALASK[x]NRLHQLR	9	0	1921.085644	0.0509	0.8650
FDSEK[x]AGDREVQR	4	0	1535.732760	0.0508	0.6600
QPEDK[x]LR	4	0	884.471536	0.0507	0.3550
IK[x]LISGK	1	0	757.506134	0.0507	0.3550
GTK[x]KSGNLPDADNSK	2	0	1530.763724	0.0507	0.7600
AMVNIDTIDNK[x]VATTM	10	0	1735.848372	0.0506	0.8100
LKGYQTIELDK[x]K	10	0	1434.808159	0.0504	0.6050
ILSGEQTVK[x]YDR	8	0	1407.735725	0.0504	0.6050
ELAAIK[x]EDTEAVLKR	5	0	1684.935865	0.0500	0.7500
YK[x]VNLYK	1	0	926.522509	0.0500	0.3500
GTKK[x]SGNLPDADNSK	3	0	1530.763724	0.0497	0.7450
YLHQSLK[x]YK	6	0	1178.644738	0.0494	0.4450
WRDATDDK[x]R	7	0	1161.552629	0.0494	0.4450
ATSAGPK[x]QTETINWLEK	6	0	1872.958052	0.0494	0.8400
K[x]IEFPSYR	0	0	1038.549782	0.0494	0.3950
KILFENPDEATK[x]R	11	0	1559.830681	0.0492	0.6400
VVTSKLLK[x]PR	7	0	1139.738968	0.0490	0.4900
K[x]DKPK	0	0	614.375128	0.0490	0.2450
IK[x]ENQEKISNNK	1	0	1443.768084	0.0487	0.5850
D[x]RGK	0	0	474.255021	0.0487	0.1950
WIAKQILDCIVNLSEPAK[x]K	17	0	2225.224100	0.0487	0.9250
E[x]TIDNAETMKK	0	0	1278.612505	0.0486	0.5350
K[x]INANEK	0	0	815.450075	0.0486	0.3400
SSK[x]SSLELANNAVKSNDIEK	2	0	2133.091236	0.0485	0.9700
GTTAVLK[x]EDIYK	6	0	1336.723767	0.0483	0.5800
Q[x]EMKK	0	0	662.342113	0.0480	0.2400
K[x]NVPK	0	0	584.364565	0.0480	0.2400
NLTDETKNK[x]HCLIK	8	0	1712.887868	0.0479	0.6700
WAIKEK[x]R	5	0	929.544639	0.0479	0.3350
AMEQQDIK[x]PTVQNGEVSANAEQKA	7	0	2585.239020	0.0475	1.1400
ELLK[x]LK	3	0	742.495236	0.0475	0.2850
F[x]ATLQK	0	0	706.401341	0.0475	0.2850
DDLSGAEIK[x]AIVSEAGLLALR	8	0	2140.173842	0.0474	0.9950
AIGSGSEPAK[x]SELVKEFHK	9	0	2013.053008	0.0474	0.9000
K[x]TLEVLYLK	0	0	1105.674641	0.0472	0.4250
VLK[x]LTLEAMDLEIVEKEHFK	2	0	2384.302404	0.0470	0.9400
DTALEK[x]YKSYLLQHR	5	0	1863.984208	0.0470	0.7050
EEFAEK[x]AVSVIQARIANYDPAEIR	5	0	2718.397564	0.0469	1.1250
GQAQSGNFSNFGDGANGDNK[x]KDQK	19	0	2483.106041	0.0469	1.1250
DWNACKK[x]ELLK	6	0	1403.723052	0.0468	0.5150
EK[x]WIAK	1	0	773.443537	0.0467	0.2800
RGGDEWK[x]IEPLK	6	0	1426.756795	0.0463	0.5550
DK[x]PK	1	0	486.280173	0.0463	0.1850
D[x]RQEQR	0	0	830.399437	0.0458	0.2750
LVPYLTKLESK[x]QR	10	0	1573.919099	0.0458	0.5950
K[x]VGQYIR	0	0	862.502443	0.0457	0.3200
NEEEPTK[x]K	6	0	973.471593	0.0456	0.3650
DEKYTLYDQNDTK[x]EWLDK	12	0	2303.059269	0.0456	0.8200
Q[x]DYDLVRSLESQIR	0	0	1720.874329	0.0454	0.6350
YPMDAHK[x]SELEGVEEARR	6	0	2116.000652	0.0450	0.8100
ELLK[x]LKVELAK	3	0	1282.822356	0.0450	0.4950
KANWCDK[x]R	6	0	1076.518495	0.0450	0.3600
K[x]GEIR	0	0	601.354728	0.0450	0.2250
AVK[x]PTDMEQFAFYK	2	0	1673.812254	0.0446	0.6250
VDTILLFMPMDESLK[x]VFQALTTIR	14	0	2780.485512	0.0446	1.0700
SAELYK[x]NPK	5	0	1048.555259	0.0444	0.4000
NWK[x]EEYLR	2	0	1136.561406	0.0444	0.3550
M[x]STLDLNHLADLYDR	0	0	1775.851150	0.0443	0.6650
M[x]SSKDISSKSPSGNDALNDK	0	0	2079.974162	0.0443	0.8850
LDRK[x]IEFPSYR	3	0	1422.761881	0.0441	0.4850
D[x]GIQDIMPSQAKELKK	0	0	1799.945046	0.0441	0.7050
DYEQFGYFK[x]R	8	0	1351.619643	0.0440	0.4400
ELFDPIISDRHGGYKPTDK[x]HK	18	0	2452.249792	0.0438	0.9200
VGK[x]SAVIK	2	0	800.511946	0.0437	0.3500
YTSLSEEQK[x]MK	8	0	1342.643803	0.0436	0.4800
NK[x]HCLIK	1	0	911.501059	0.0436	0.3050
RFDSEK[x]AGDR	5	0	1179.563192	0.0435	0.4350
LK[x]PLIEKGGDWER	1	0	1539.840853	0.0435	0.5650
AVILSDTKPVDK[x]K	11	0	1412.823808	0.0435	0.5650
YTGLLRVSAMMSCACQK[x]R	16	0	2131.015784	0.0433	0.7800
SDYYMASTYTK[x]K	10	0	1456.654367	0.0433	0.5200
E[x]EMIAAQGIDEEDR	0	0	1604.698741	0.0429	0.6000
K[x]EKWIAK	0	0	901.538493	0.0429	0.3000
AK[x]TMTER	1	0	835.422145	0.0429	0.3000
ESQDYLNLVQALAETNVK[x]DEK	17	0	2406.191334	0.0429	0.9000
ELISVSAASK[x]ILSNITYSYK	9	0	2186.183345	0.0428	0.8550
TLVAHAVLK[x]VGSALVGSQTK	8	0	1978.157410	0.0428	0.8550
GYSK[x]PNER	3	0	949.461699	0.0425	0.3400
K[x]LDVAK	0	0	672.416990	0.0425	0.2550
RFK[x]K	2	0	577.369985	0.0425	0.1700
GLGYPEDAIGK[x]TK	10	0	1347.703366	0.0423	0.5500
ALTCKMPGTLLPGPGK[x]GYIGDPIK	15	0	2483.327901	0.0423	1.0150
LDGKDELWK[x]NDDQLTYTYK	8	0	2344.122200	0.0421	0.8000
KLEGTIDYQK[x]L	9	0	1306.713204	0.0418	0.4600
ELFDPIISDRHGGYK[x]PTDKHK	14	0	2452.249792	0.0417	0.8750
WAIK[x]EK	3	0	773.443537	0.0417	0.2500
TK[x]VVDR	1	0	716.418051	0.0417	0.2500
K[x]SGFEK	0	0	694.364957	0.0417	0.2500
A[x]ASLLK	0	0	601.379880	0.0417	0.2500
LTHEK[x]STMLEKIK	4	0	1556.859536	0.0415	0.5400
CIK[x]RLVK	2	0	915.568742	0.0414	0.2900
YVVDISPDIDIKEIK[x]PNIR	14	0	2226.225875	0.0413	0.7850
KDWNACK[x]K	6	0	1048.512348	0.0413	0.3300
K[x]EFEIIKGVLCQFR	0	0	1765.954825	0.0411	0.5750
EK[x]SLLAHKGGHVVR	1	0	1529.878966	0.0411	0.5750
K[x]WRLR	0	0	757.471088	0.0410	0.2050
LK[x]DLR	1	0	643.401675	0.0410	0.2050
ASK[x]ER	2	0	589.318344	0.0410	0.2050
DKPK[x]YEPPVPTR	3	0	1425.761546	0.0408	0.4900
K[x]TELFK	0	0	764.443203	0.0408	0.2450
GFICK[x]VVDKDGIR	4	0	1505.802358	0.0408	0.5300
EK[x]ADAAFLRLVK	1	0	1359.787367	0.0404	0.4850
K[x]AMVNIDTIDNKVATTM	0	0	1863.943328	0.0400	0.6800
IQDAELAILQK[x]TQNLR	10	0	1853.036967	0.0400	0.6400
FRKLGVK[x]PPK	6	0	1168.744388	0.0400	0.4000
DQK[x]KDKPK	2	0	985.555594	0.0400	0.3200
KEK[x]WIAK	2	0	901.538493	0.0400	0.2800
AK[x]SAKIVR	1	0	871.560288	0.0400	0.3200
NK[x]MVCK	1	0	778.382925	0.0400	0.2400
VDVK[x]TK	3	0	688.411904	0.0400	0.2400
KDK[x]PK	2	0	614.375128	0.0400	0.2000
S[x]GYDR	0	0	596.255412	0.0400	0.2000
K[x]PRR	0	0	555.360483	0.0400	0.1600
GILGIDAALGGQATK[x]LAAEDHK	14	0	2148.153776	0.0398	0.8750
VTQKK[x]PPVQPLAYK	4	0	1595.939834	0.0396	0.5550
GGDEWKIEPLK[x]LK	10	0	1511.834706	0.0396	0.5150
AVILSDTK[x]PVDKK	7	0	1412.823808	0.0396	0.5150
K[x]FTGGVLMLIDR	0	0	1348.753625	0.0396	0.4750
IDLTRIVK[x]SAK	7	0	1242.765906	0.0395	0.4350
CSEVRCNK[x]FFYILYFELYK	7	0	2578.238756	0.0395	0.7500
EK[x]RTFLR	1	0	948.550451	0.0393	0.2750
M[x]MGINER	0	0	849.383652	0.0393	0.2750
DAYVYSIVAIARIK[x]LISGK	13	0	2079.209109	0.0392	0.7450
SDINAHK[x]SQLFAGAAPNNHLEEWLK	6	0	2789.388396	0.0392	0.9800
TFHILEPKEK[x]SLLAHK	9	0	1890.072626	0.0391	0.6250
LGISATALSPEEK[x]KTAGEDAVTLVK	12	0	2527.374374	0.0390	0.9750
LISGK[x]LDEARELLVK	4	0	1682.992985	0.0390	0.5850
Q[x]DRGK	0	0	602.313592	0.0390	0.1950
IEVNIHRK[x]R	7	0	1163.688664	0.0389	0.3500
AFNNAGITSVGVTGKNCACVISQK[x]K	23	0	2623.320910	0.0388	0.9700
QAREK[x]VLK	4	0	970.592313	0.0388	0.3100
YDK[x]K	2	0	552.290736	0.0388	0.1550
G[x]GLGYPEDAIGKTK	0	0	1404.724827	0.0386	0.5400
AK[x]WSTAETLTNNK	1	0	1462.741537	0.0385	0.5000
SEAAEFEYKNGYPMPCDVLAK[x]R	20	0	2574.188176	0.0384	0.8450
DTTK[x]NK	3	0	705.365683	0.0383	0.2300
DISSKSPSGNDALNDK[x]K	15	0	1774.869635	0.0382	0.6500
EK[x]VAFILDQVR	1	0	1316.745171	0.0382	0.4200
WK[x]VETQEAAVVDYPDR	1	0	1904.926754	0.0381	0.6100
ELLK[x]PSASVALQR	3	0	1410.819391	0.0381	0.4950
K[x]AIPLALGLLSASNPQMR	0	0	1879.071243	0.0381	0.6850
SSLELANNAVK[x]SNDIEKAIDLYK	10	0	2534.322675	0.0380	0.8750
K[x]NRLK	0	0	657.428557	0.0380	0.1900
ELFDPIISDRHGGYK[x]PTDK	14	0	2187.095930	0.0379	0.7200
SIAEKMNGASGAELK[x]GVCTEAGMFALR	14	0	2797.355969	0.0378	1.0200
MSSKDISSK[x]SPSGNDALNDK	8	0	2079.974162	0.0377	0.7550
AELATEAYTPLTSLEGIVILK[x]K	20	0	2359.324913	0.0377	0.8300
SERDTALEK[x]YK	8	0	1338.677880	0.0377	0.4150
IQYVGKQDPK[x]K	9	0	1302.729522	0.0377	0.4150
K[x]SGFEKIDLTR	0	0	1292.708787	0.0377	0.4150
EFEIIK[x]GVLCQFR	5	0	1637.859869	0.0377	0.4900
DVITELPDAK[x]YYR	9	0	1581.803799	0.0377	0.4900
DELWK[x]NDDQLTYTYK	4	0	1930.894787	0.0377	0.5650
YLHQSLK[x]YKEDTALR	6	0	1863.984208	0.0377	0.5650
TTLFKSELAQSK[x]YLMNVSR	11	0	2215.166981	0.0376	0.7150
IDK[x]NTWNSTLETAKAK	2	0	1818.947489	0.0375	0.6000
VVK[x]VDAQDFLKVAETR	2	0	1817.004608	0.0375	0.6000
GLGYPEDAIGK[x]TKLVK	10	0	1687.950789	0.0375	0.6000
K[x]LARNILK	0	0	954.633783	0.0375	0.3000
S[x]TLDLNHLADLYDR	0	0	1644.810672	0.0375	0.5250
VTQK[x]KPPVQPLAYK	3	0	1595.939834	0.0375	0.5250
K[x]VEFGLPDLEGR	0	0	1358.719350	0.0371	0.4450
TMGK[x]NKVLVK	3	0	1116.668841	0.0370	0.3700
NEEK[x]K	3	0	646.328572	0.0370	0.1850
AIEGK[x]IAR	4	0	856.513006	0.0369	0.2950
ESQDYLNLVQALAETNVK[x]DEKSGVK	17	0	2777.408184	0.0368	0.9200
N[x]SIVSKYTQSTNNDDPK	0	0	1909.901659	0.0368	0.6250
LDDMSLIK[x]EDCEAATDPLLK	7	0	2276.091491	0.0367	0.7350
SFEQKVMK[x]EDNLILR	7	0	1848.976679	0.0367	0.5500
YPGGGPGK[x]TAILPVK	7	0	1453.829229	0.0367	0.5500
K[x]VAQTTYKK	0	0	1065.618191	0.0367	0.3300
GGNMK[x]EVFR	4	0	1036.512349	0.0367	0.3300
RMDK[x]EMAEADLDDDEPDLGEF	3	0	2440.004526	0.0367	0.7700
TMGK[x]NK	3	0	677.353010	0.0367	0.2200
M[x]FR	0	0	452.220553	0.0367	0.1100
K[x]FR	0	0	449.275030	0.0367	0.1100
K[x]VEFGLPDLEGRAHILR	0	0	1949.084584	0.0365	0.6200
ETEK[x]LAEERGWDIR	3	0	1730.858680	0.0364	0.5100
LLK[x]PRVNNRIGSVDR	2	0	1736.016844	0.0363	0.5450
ATLTGMKIDVLFSK[x]IR	13	0	1792.027986	0.0362	0.5800
K[x]NCK	0	0	548.274037	0.0362	0.1450
DQK[x]K	2	0	517.285985	0.0362	0.1450
K[x]SGR	0	0	446.260107	0.0362	0.1450
INEDSK[x]LAVNENLASSK	5	0	1830.932231	0.0362	0.6150
T[x]VYQISELESLLR	0	0	1549.835098	0.0362	0.4700
G[x]QAQSGNFSNFGDGANGDNKKDQK	0	0	2483.106041	0.0360	0.8650
ELFDCLK[x]IMR	6	0	1323.667849	0.0360	0.3600
DREISYPFK[x]R	8	0	1309.677823	0.0360	0.3600
FLK[x]TSK	2	0	722.432639	0.0358	0.2150
DYGK[x]FLSAMHDLPVRGNAK	3	0	2118.067943	0.0358	0.6800
L[x]MTEFVDQVDDVVK	0	0	1636.801747	0.0357	0.5000
KELLK[x]LK	4	0	870.590192	0.0357	0.2500
DVEFLHSDK[x]IDTIVK	8	0	1757.919882	0.0357	0.5350
IDRK[x]VEFGLPDLEGR	3	0	1742.931448	0.0357	0.5350
DISSK[x]SPSGNDALNDK	4	0	1646.774679	0.0356	0.5700
ASK[x]VLELR	2	0	914.554868	0.0356	0.2850
SMAIDK[x]DIR	5	0	1047.538227	0.0356	0.3200
DVCIK[x]LGLDSEESAEYIVAKGIR	4	0	2564.315479	0.0354	0.8150
TSETNDRNSTNNTK[x]ER	13	0	1865.846269	0.0353	0.5650
QVMEEKLDSK[x]NVQLAK	9	0	1858.982156	0.0353	0.5650
EFHK[x]DMTLEEAEVLILKVLR	3	0	2412.308550	0.0353	0.7050
AFNNAGITSVGVTGK[x]NCACVISQKK	14	0	2623.320910	0.0352	0.8800
LAEFVNMSK[x]AYHSQYLR	8	0	2056.019935	0.0350	0.5950
YPLVTHFRFLK[x]TSK	10	0	1735.977279	0.0350	0.4900
ELAAIK[x]EDTEAVLK	5	0	1528.834763	0.0350	0.4900
LKK[x]TLEVLYLK	2	0	1346.853655	0.0350	0.3850
SLEK[x]TLVPYLR	3	0	1317.765572	0.0350	0.3850
K[x]TAGEDAVTLVK	0	0	1230.681905	0.0350	0.4200
ENQEK[x]ISNNK	4	0	1202.589070	0.0350	0.3500
DEEWPPK[x]M	6	0	1030.442937	0.0350	0.2800
GTLK[x]VHTIR	3	0	1023.618860	0.0350	0.3150
M[x]DRQEQR	0	0	961.439915	0.0350	0.2450
WAIK[x]EKR	3	0	929.544639	0.0350	0.2450
K[x]DWNACK	0	0	920.417393	0.0350	0.2450
K[x]PIGATWK	0	0	899.522844	0.0350	0.2800
YASQK[x]RP	4	0	848.450409	0.0350	0.2450
DATDDK[x]R	5	0	819.372221	0.0350	0.2450
K[x]YINR	0	0	692.396924	0.0350	0.1750
M[x]SER	0	0	521.226756	0.0350	0.1400
YVVDISPDIDIK[x]EIKPNIRVALR	11	0	2665.516554	0.0348	0.8000
MNSIVSK[x]YTQSTNNDDPK	6	0	2040.942138	0.0347	0.6250
FEAQK[x]DTVHMIFNQK	4	0	1834.903518	0.0347	0.5200
VTSK[x]LLEQEESAEK	3	0	1589.814754	0.0346	0.4850
WPK[x]IAEIYGSALR	2	0	1502.824477	0.0346	0.4500
VSK[x]QGEIDYEALVKLTDGTNGADLR	2	0	2691.371409	0.0346	0.8650
K[x]AMVNIDTIDNK	0	0	1360.701983	0.0346	0.4150
EEIQLLQEPGSYVGEVIK[x]TMGK	17	0	2447.261660	0.0345	0.7600
VLTLELYK[x]KLR	7	0	1374.859801	0.0345	0.3800
E[x]SLQRLLQGAR	0	0	1269.715268	0.0345	0.3800
QVMEEK[x]LDSK	5	0	1205.596130	0.0345	0.3450
F[x]RNQYDGDATTWSPQGR	0	0	1997.897911	0.0344	0.5850
LK[x]GDLFSVGSGSTFAYGVLDSGYR	1	0	2495.233139	0.0344	0.8250
NK[x]PGVYTK	1	0	905.497023	0.0344	0.2750
K[x]GEIRMGTTITALR	0	0	1545.866017	0.0343	0.4800
GSLEKNWK[x]EEYLR	7	0	1650.836493	0.0342	0.4450
G[x]LGYPEDAIGKTK	0	0	1347.703366	0.0342	0.4450
M[x]GQAQSGNFSNFGDGANGDNKKDQK	0	0	2614.146520	0.0342	0.8550
GIKGIESEAYESVLDLAK[x]ICDVR	17	0	2564.315479	0.0341	0.7850
ATTVKDTMNVDINAIK[x]K	15	0	1860.997805	0.0341	0.5800
IEDTDK[x]YDKK	5	0	1253.613888	0.0340	0.3400
NK[x]ADYYTNICDRER	1	0	1816.816160	0.0339	0.4750
MATTVKDTMNVDINAIK[x]K	16	0	1992.038284	0.0339	0.6100
SSEETEDK[x]K	7	0	1051.466899	0.0339	0.3050
DIK[x]SMIADKHAIR	2	0	1496.813257	0.0338	0.4400
WCERISPGYDVYEGSFEK[x]EGK	17	0	2535.137525	0.0338	0.7100
YEALSK[x]HIIMFDCKILEFTK	5	0	2485.274807	0.0338	0.6750
DEQIEK[x]IDTVIK	5	0	1429.766355	0.0338	0.4050
LLEK[x]LEIK	3	0	984.621882	0.0338	0.2700
K[x]LQR	0	0	543.349250	0.0338	0.1350
SLADFEKALQDYK[x]PELASDPIIR	12	0	2618.359059	0.0337	0.7750
YLHQSLKYK[x]EDTALR	8	0	1863.984208	0.0337	0.5050
SAQEILCNEPVETYGSFDLK[x]EK	19	0	2556.205265	0.0336	0.7400
YYK[x]DGIYDLLHACVDRIK	2	0	2241.125119	0.0336	0.6050
ASLLK[x]VNMENLIVTDLGK	4	0	1957.091700	0.0336	0.6050
FHQLK[x]PTRVLTLAMVKR	4	0	2037.203252	0.0335	0.5700
FRK[x]PIGATWK	2	0	1202.692354	0.0335	0.3350
TIDNAETMK[x]K	8	0	1149.569917	0.0335	0.3350
NIK[x]VIMATNRIDILDPALLRPGR	2	0	2588.494714	0.0335	0.7700
YGEK[x]ESLAAVLVR	3	0	1433.787759	0.0335	0.4350
QYSAK[x]AKWSTAETLTNNK	4	0	2040.027522	0.0333	0.6000
ETEK[x]LAEER	3	0	1103.545814	0.0333	0.3000
K[x]IFTIHTSK	0	0	1073.623277	0.0333	0.3000
DECK[x]QDIMFELGLLQER	3	0	2123.002624	0.0332	0.5650
K[x]DSESTEEKEAQAVQR	0	0	1833.870361	0.0331	0.5300
ALQDYK[x]PELASDPIIR	5	0	1827.972976	0.0331	0.5300
WK[x]RENQLR	1	0	1128.615169	0.0331	0.2650
QSK[x]YTYDR	2	0	1059.498475	0.0331	0.2650
DQKK[x]DKPK	3	0	985.555594	0.0331	0.2650
IDPSVTMMQVEEK[x]PDVTYGDVGGCK	12	0	2754.254924	0.0330	0.8250
AANVLAFQSTTK[x]TLALKYPGGGPGK	11	0	2489.364088	0.0330	0.8250
GVFK[x]NVSGNVLSEIK	3	0	1589.877628	0.0330	0.4950
VAIK[x]K	3	0	557.390052	0.0330	0.1650
GSNDDEMK[x]IDKK	7	0	1378.639778	0.0329	0.3950
QGSATVGLVSKTHAVLVALK[x]R	19	0	2134.258512	0.0329	0.6900
YYEQK[x]IR	4	0	998.518484	0.0329	0.2300
FAASK[x]EK	4	0	779.417716	0.0329	0.2300
LALTK[x]PK	4	0	769.506134	0.0329	0.2300
TDTKTIEAITFK[x]TDNHLSSTLEK	11	0	2592.328152	0.0328	0.7550
YEALSKHIIMFDCK[x]ILEFTK	13	0	2485.274807	0.0327	0.6550
LVLDSWEPHTQGVYGTRYK[x]LHSEK	18	0	2842.440095	0.0325	0.7800
GLGYPEDAIGKTK[x]LVK	12	0	1687.950789	0.0325	0.5200
SETMK[x]YYLPKGK	4	0	1443.743119	0.0325	0.3900
TFHILEPK[x]EK	7	0	1240.681514	0.0325	0.3250
SLK[x]RELIR	2	0	1013.634509	0.0325	0.2600
STDEYNGAMLK[x]SVCVEAGMIALR	10	0	2514.191544	0.0324	0.7450
GNAKFGDGIQIAQLALK[x]HR	16	0	2036.127841	0.0324	0.6150
SWIGAYLAK[x]IPER	8	0	1502.824477	0.0323	0.4200
M[x]NSIVSKYTQSTNNDDPK	0	0	2040.942138	0.0322	0.5800
E[x]IINRDIGK	0	0	1056.592704	0.0322	0.2900
K[x]ALNEFVMMFSMFSHENWNDK	0	0	2604.159855	0.0321	0.6750
RFCVGLQK[x]IEEIFK	7	0	1765.954825	0.0321	0.4500
LDGK[x]DELWKNDDQLTYTYK	3	0	2344.122200	0.0321	0.6100
GCLMFGPPGTGK[x]TLLAR	11	0	1774.922143	0.0321	0.5450
LFNLEPK[x]ILEEVPLR	6	0	1809.039932	0.0320	0.4800
EVIELPLK[x]NPELFLR	7	0	1809.039932	0.0320	0.4800
Y[x]FATLQKSKR	0	0	1240.692746	0.0320	0.3200
GTK[x]RR	2	0	616.376858	0.0320	0.1600
T[x]EVLK	0	0	588.348247	0.0320	0.1600
GSLEK[x]NWKEEYLR	4	0	1650.836493	0.0319	0.4150
QKSLEK[x]TLVPYLR	5	0	1573.919099	0.0319	0.4150
DHDLAPLYK[x]YLSENPK	8	0	1901.952241	0.0319	0.5100
FIVK[x]ASSGPRYVVGCR	3	0	1794.956220	0.0319	0.5100
SFEQK[x]VMK	4	0	995.510954	0.0319	0.2550
NLIRLAK[x]R	6	0	982.639929	0.0319	0.2550
LAYVYADMRVVGQLLEKLK[x]PLIEK	18	0	2788.592357	0.0317	0.7600
Q[x]LMTEFVDQVDDVVK	0	0	1764.860319	0.0317	0.4750
SNPVFAENDEKGEK[x]R	13	0	1718.822295	0.0317	0.4750
IDRPAQVISFK[x]K	10	0	1400.813914	0.0317	0.3800
CNKFFYILYFELYK[x]IAQDTLAR	13	0	2815.440615	0.0316	0.6950
VTDK[x]LTQLTDNIWCCR	3	0	2021.966182	0.0316	0.5050
ATLTGMK[x]IDVLFSKIR	6	0	1792.027986	0.0316	0.5050
S[x]RQETQYKIDELVSNNEK	0	0	2180.070835	0.0314	0.5650
LK[x]KTLEVLYLK	1	0	1346.853655	0.0314	0.3450
NLLLQEK[x]GFPTPKATSTGTTIVGVIAK	6	0	2783.579543	0.0313	0.8450
MQK[x]LLRLR	2	0	1056.658947	0.0313	0.2500
K[x]EDSSPCGYIIRILSGEQTVK	0	0	2379.210294	0.0312	0.6550
EIMLRVEPIPLINGEK[x]R	15	0	2006.134566	0.0312	0.5300
NK[x]PDERFNTGVVNVRVLIDCNK	1	0	2586.333526	0.0311	0.6850
KINVK[x]FFEK	4	0	1151.670224	0.0311	0.2800
C[x]SPSATLTHRTMTEK	0	0	1718.807905	0.0310	0.4650
SMIADK[x]HAIR	5	0	1140.607305	0.0310	0.3100
E[x]SLQR	0	0	631.328907	0.0310	0.1550
K[x]KSGR	0	0	574.355062	0.0310	0.1550
ASRPGAAAKLDGK[x]DELWK	12	0	1912.016567	0.0308	0.5550
LSLFSNK[x]ENELR	6	0	1448.762272	0.0308	0.3700
WK[x]ALER	1	0	801.449683	0.0308	0.1850
MQK[x]LLR	2	0	787.473787	0.0308	0.1850
DKK[x]DQK	2	0	760.407879	0.0308	0.1850
LGVMYAK[x]NLPNIQR	6	0	1615.886752	0.0307	0.4300
Y[x]FATLQK	0	0	869.464664	0.0307	0.2150
LGVK[x]PPK	3	0	737.479921	0.0307	0.2150
NVVTEAGFIAIK[x]EDR	11	0	1660.878354	0.0307	0.4600
TLSK[x]ESARATIDECMR	3	0	1866.892688	0.0306	0.4900
N[x]STEEIDLYNRWKALER	0	0	2136.059881	0.0306	0.5200
AANVLAFQSTTK[x]TLALK	11	0	1776.014446	0.0306	0.5200
P[x]FGNTHNKFK	0	0	1188.603937	0.0305	0.3050
IEIPLPNEVGRMEILK[x]IHLEK	15	0	2470.398029	0.0305	0.6400
MARENAPAIIFIDEIDAIATK[x]R	20	0	2457.304859	0.0305	0.6700
DWNACK[x]KELLK	5	0	1403.723052	0.0305	0.3350
AMEVDEK[x]PTER	6	0	1303.607753	0.0305	0.3350
EIK[x]IIYSDIDVDPVKPEHVGKVVLK	2	0	2832.599943	0.0304	0.7600
LGISATALSPEEK[x]K	12	0	1442.797987	0.0304	0.4250
SDYYMASTYTKK[x]INVK	11	0	1910.944711	0.0303	0.4850
M[x]CSPSATLTHRTMTEK	0	0	1849.848383	0.0303	0.4850
VVDASIVSK[x]ALGNFVASVLAR	8	0	2115.205083	0.0302	0.6350
SNDIEK[x]AIDLYK	5	0	1407.724493	0.0300	0.3600
LISGK[x]LDEAR	4	0	1100.618917	0.0300	0.3000
LVK[x]ER	2	0	643.401675	0.0300	0.1500
K[x]VPDK	0	0	585.348581	0.0300	0.1500
K[x]AFGR	0	0	577.333601	0.0300	0.1500
VIAGLVATNGAVGLK[x]YYEENSLTSK	14	0	2596.374708	0.0300	0.7500
GAIEK[x]VDDLLTTQAEAK	4	0	1800.946820	0.0300	0.5100
VIDGSRPVNRNK[x]LLK	11	0	1708.010698	0.0300	0.4500
DGIVLAAEK[x]KVTSK	8	0	1457.845270	0.0300	0.4200
NIPK[x]ARASLTAAK	3	0	1339.793514	0.0300	0.3900
SSCK[x]IVFR	3	0	995.522185	0.0300	0.2400
AK[x]IIDLR	1	0	827.522844	0.0300	0.2100
K[x]MRK	0	0	561.342056	0.0300	0.1200
MDK[x]EMAEADLDDDEPDLGEF	2	0	2283.903424	0.0298	0.5950
M[x]FRNQYDGDATTWSPQGR	0	0	2128.938390	0.0297	0.5350
YTSLSEEQKMK[x]SDINAHK	10	0	2108.020718	0.0297	0.5350
DYEQFGYFK[x]RMGNIEM	8	0	2026.891629	0.0297	0.4750
EFEIIK[x]GVLCQFRR	5	0	1793.960971	0.0296	0.4150
LGISATALSPEEKK[x]TAGEDAVTLVK	13	0	2527.374374	0.0296	0.7400
L[x]KGYQTIELDKK	0	0	1434.808159	0.0296	0.3550
AQIK[x]ILYVNNAK	3	0	1373.803016	0.0296	0.3550
KTELFK[x]ASTSAK	5	0	1309.724101	0.0296	0.3550
MSSK[x]DISSKSPSGNDALNDK	3	0	2079.974162	0.0295	0.5900
SLLTGK[x]HAIR	5	0	1094.655970	0.0295	0.2950
VGIRLFNLEPK[x]ILEEVPLR	10	0	2234.314962	0.0295	0.5600
LDVAK[x]RVDMYASDLAQISR	4	0	2150.115282	0.0295	0.5600
LLIFEK[x]QVR	5	0	1144.696771	0.0294	0.2650
EEIQLLQEPGSYVGEVIKTMGK[x]NK	21	0	2689.399538	0.0294	0.7050
CLDQLTNWCTIK[x]TVDR	11	0	2021.966182	0.0294	0.4700
SDYYMASTYTK[x]KINVK	10	0	1910.944711	0.0294	0.4700
FHQLK[x]PTR	4	0	1025.576998	0.0294	0.2350
EASK[x]TLSK	3	0	862.475953	0.0294	0.2350
EEFAEK[x]AVSVIQAR	5	0	1575.825595	0.0293	0.4100
LK[x]LELKK	1	0	870.590192	0.0293	0.2050
LK[x]PLIEK	1	0	839.547996	0.0293	0.2050
SLALTK[x]K	5	0	759.485399	0.0293	0.2050
QLEMLDLQEGFIK[x]EDCKSLK	12	0	2423.207516	0.0292	0.5850
LGSTAIGVKTK[x]DAVVLGVEK	10	0	1984.156741	0.0292	0.5850
RFFPYYVYTTVAGIDK[x]EGK	15	0	2253.146903	0.0292	0.5550
DEK[x]SGVKLENVK	2	0	1344.724827	0.0292	0.3500
ETTEK[x]K	4	0	734.380997	0.0292	0.1750
ARLTQLLSQIK[x]EEQGDIK	10	0	2069.147964	0.0292	0.5250
YDK[x]TEDDIKSLQSVGQIIGEVLK	2	0	2577.353638	0.0291	0.6700
VLNKGDSGEMSLQK[x]LFK	13	0	1893.002891	0.0291	0.4950
ATAIGK[x]SSTAAKTFLEK	5	0	1722.951515	0.0291	0.4950
ASK[x]AAREYLEK	2	0	1264.677488	0.0291	0.3200
GITVLK[x]PDDDK	5	0	1199.639709	0.0291	0.3200
LGSTAIGVK[x]TK	8	0	1073.644403	0.0291	0.3200
K[x]YIPNPVLVIIDVKPK	0	0	1835.128350	0.0291	0.4650
DECK[x]QDIMFELGLLQERLAEK	3	0	2564.261336	0.0290	0.6100
GGNMDSLK[x]INFSAFQLPVVTR	7	0	2293.188777	0.0290	0.6100
LGITFAHVTAAK[x]NNSWAKSWSNLDLR	11	0	2899.509172	0.0290	0.7550
MSSK[x]SSLELANNAVK	3	0	1577.808228	0.0290	0.4350
K[x]IEFPSYRDR	0	0	1309.677823	0.0290	0.2900
FLHDK[x]NSDYK	4	0	1265.603994	0.0290	0.2900
WKTLSK[x]ESAR	5	0	1204.656362	0.0290	0.2900
NLQVAK[x]SLDK	5	0	1114.634566	0.0290	0.2900
QIQPKTFANLVSSTLYEK[x]R	17	0	2222.205809	0.0289	0.5500
EDLTDEEK[x]AASIAVEDEKR	7	0	2147.022884	0.0289	0.5500
GGLGYPEDAIGK[x]TK	11	0	1404.724827	0.0289	0.4050
EVIELPLKNPELFLRVGIK[x]PPK	18	0	2528.509290	0.0289	0.6350
ENMTQEEAVEFLK[x]NAVALAMER	12	0	2522.214389	0.0289	0.6350
I[x]INRDIGKVVDK	0	0	1368.808828	0.0288	0.3450
D[x]GIQDIMPSQAK	0	0	1301.628489	0.0288	0.3450
IVK[x]SAKAK	2	0	843.554142	0.0288	0.2300
K[x]DQK	0	0	517.285985	0.0288	0.1150
GTK[x]R	2	0	460.275756	0.0288	0.1150
VISMEK[x]GGNMKEVFR	5	0	1723.874862	0.0287	0.4300
TEDDIKSLQSVGQIIGEVLK[x]QLDSER	19	0	2899.513703	0.0287	0.7450
AVILSDTKPVDK[x]KQCVIANSCK	11	0	2473.303140	0.0286	0.6300
MPIDFK[x]GFICK	5	0	1354.677686	0.0286	0.3150
TNTNNSILFAALSK[x]SLVR	13	0	1948.074078	0.0286	0.5150
EKSLLAHK[x]GGHVVR	7	0	1529.878966	0.0286	0.4000
DSEALK[x]TRHMTDELNNLLFNYAIR	5	0	2863.428540	0.0285	0.6850
Q[x]SRQETQYKIDELVSNNEK	0	0	2308.129407	0.0284	0.5400
AVNARALTCK[x]MPGTLLPGPGK	9	0	2151.165540	0.0283	0.5950
SFEQK[x]VMKEDNLILR	4	0	1848.976679	0.0283	0.4250
M[x]ESLQRLLQGAR	0	0	1400.755746	0.0283	0.3400
AELDK[x]IGLSKIR	4	0	1341.797930	0.0283	0.3400
LYNK[x]FK	3	0	811.459186	0.0283	0.1700
WK[x]R	1	0	488.285928	0.0283	0.0850
EIIRTSTSSMTAVPK[x]PLK	14	0	1958.086949	0.0283	0.5100
GGDWERK[x]NR	6	0	1116.542400	0.0283	0.2550
IYADLKINEDSK[x]LAVNENLASSK	11	0	2534.322674	0.0283	0.6500
VDK[x]NWSKIYDFPLFQGIFIR	2	0	2485.315688	0.0282	0.5650
VLTLELYKK[x]LR	8	0	1374.859801	0.0282	0.3100
SIK[x]GYTLPPHCSRGER	2	0	1856.931459	0.0281	0.4500
K[x]TVQYATK	0	0	937.523235	0.0281	0.2250
EDLTDEEK[x]AASIAVEDEK	7	0	1990.921782	0.0281	0.5050
LGITFAHVTAAK[x]NNSWAK	11	0	1928.026739	0.0281	0.5050
SLADFEK[x]ALQDYKPELASDPIIR	6	0	2618.359059	0.0280	0.6450
AK[x]ADYAQYYR	1	0	1247.593430	0.0280	0.2800
RK[x]IFTIHTSK	1	0	1229.724379	0.0280	0.2800
DTTK[x]NKMVCK	3	0	1223.600166	0.0280	0.2800
FVK[x]LGIDPPK	2	0	1112.659326	0.0280	0.2800
AEAK[x]DVAKMK	3	0	1089.585175	0.0280	0.2800
FIVK[x]ASSGPR	3	0	1060.602876	0.0280	0.2800
S[x]TLDLNHLADLYDRK	0	0	1772.905627	0.0280	0.4200
D[x]GLEDDMPALADEEFEK	0	0	1922.809068	0.0279	0.4750
DEK[x]VSEVLNSEDITGIQEKSTDLR	2	0	2704.340167	0.0279	0.6700
EAEAAK[x]DEQIEKIDTVIK	5	0	2029.057817	0.0278	0.5000
QVK[x]LLFIEK	2	0	1116.690625	0.0278	0.2500
TLALK[x]YPGGGPGKTAILPVK	4	0	1980.177084	0.0278	0.5550
CNK[x]FFYILYFELYKIAQDTLAR	2	0	2815.440615	0.0277	0.6100
LDPPILPENGDLEK[x]DEPEETDVNK	13	0	2705.291825	0.0277	0.6650
K[x]LEETDVAKAAILERPYASTGAYK	0	0	2623.385606	0.0277	0.6650
DKPK[x]YEPPVPTRTGR	3	0	1739.931783	0.0277	0.4150
NSIVSK[x]YTQSTNNDDPK	5	0	1909.901659	0.0276	0.4700
CVVHLNDASVAAK[x]LLMK	12	0	1868.001115	0.0276	0.4700
QDIMFELGLLQERLAEK[x]WR	16	0	2374.246622	0.0276	0.5250
VGSALVGSQTK[x]VALEIHAQYELR	10	0	2468.338601	0.0276	0.6350
LVSK[x]TSFLTNASNNLAIRYQYYLGR	3	0	2891.529239	0.0276	0.6900
FAELQK[x]SLNNLNTIDIDANLEK	5	0	2502.296462	0.0275	0.6050
K[x]LQRLR	0	0	812.534410	0.0275	0.1650
M[x]SGYDR	0	0	727.295891	0.0275	0.1650
K[x]VADLK	0	0	672.416990	0.0275	0.1650
LGITFAHVTAAKNNSWAK[x]SWSNLDLR	17	0	2899.509172	0.0275	0.7150
VPEDIFK[x]THLEVARTGLGASGVYSAK	6	0	2744.449598	0.0275	0.7150
ITTGDRLILTENIK[x]TK	13	0	1815.046470	0.0275	0.4400
ATTVK[x]DTMNVDINAIK	4	0	1732.902849	0.0275	0.4400
K[x]LAR	0	0	486.327789	0.0275	0.1100
SSKDISSK[x]SPSGNDALNDK	7	0	1948.933683	0.0274	0.5200
SSLELANNAVK[x]SNDIEK	10	0	1830.932231	0.0274	0.4650
ELVSK[x]ASPIAGSEGK	4	0	1471.788150	0.0273	0.4100
LTHEKSTMLEK[x]IK	10	0	1556.859536	0.0273	0.3550
AVILSDTKPVDKK[x]QCVIANSCK	12	0	2473.303140	0.0273	0.6000
FDSEK[x]AGDR	4	0	1023.462090	0.0272	0.2450
SAVIK[x]TSTR	4	0	961.555594	0.0272	0.2450
EPLK[x]EVVQFVGSRFNSNAIAAVATK	3	0	2674.444120	0.0272	0.6800
LEFIKVIPVEELK[x]EIK	12	0	1926.144056	0.0272	0.4350
LHQVEYALEAIK[x]QGSATVGLVSK	11	0	2440.332455	0.0272	0.6250
LFAYPPK[x]SVQPTAK	6	0	1545.855441	0.0271	0.3800
IK[x]YEYQK	1	0	970.512337	0.0271	0.1900
VGIK[x]PPK	3	0	737.479921	0.0271	0.1900
LYFYYILFFEK[x]CNRSVECR	10	0	2606.244903	0.0271	0.5150
CAEAENSSDLFK[x]LGVMYAK	11	0	2131.991727	0.0271	0.5150
IIENEQSAEK[x]NAYVINLKQIAK	9	0	2515.364479	0.0270	0.5950
K[x]TLVAHAVLK	0	0	1078.686208	0.0270	0.2700
KDQK[x]K	3	0	645.380940	0.0270	0.1350
IKVLAQLGMQSLSPLK[x]QGMNILR	15	0	2537.454825	0.0270	0.6200
ASK[x]ERAER	2	0	945.499144	0.0269	0.2150
VVDK[x]DGIR	3	0	900.502835	0.0269	0.2150
ELLVK[x]ASK	4	0	886.548722	0.0269	0.2150
NEEEPTKK[x]GINIDQSSNSK	7	0	2117.023553	0.0268	0.5100
YACK[x]ILGVVEGQFSRPAKLNDPEDK	3	0	2833.443128	0.0268	0.6700
HTVIK[x]TGLRMISLSYSR	4	0	1961.087952	0.0268	0.4550
GGLGYPEDAIGK[x]TKLVK	11	0	1744.972250	0.0268	0.4550
YK[x]NENLENIEDVQLR	1	0	1875.932566	0.0267	0.4000
DEK[x]VANEQEQALTNLSDLYVRENR	2	0	2833.384093	0.0267	0.6400
VRSEDYLPSK[x]YLDIDISK	9	0	2140.105099	0.0267	0.4800
GSNDDEMKIDK[x]K	10	0	1378.639778	0.0267	0.3200
LAHLSK[x]HPK	5	0	1029.608297	0.0267	0.2400
SLALTK[x]KDK	5	0	1002.607293	0.0267	0.2400
MSSK[x]DISSK	3	0	981.480047	0.0267	0.2400
DK[x]LVLK	1	0	714.463938	0.0267	0.1600
QLADYK[x]AFEDSLR	5	0	1554.767750	0.0265	0.3450
LNFSSLK[x]MKDAVK	6	0	1479.811862	0.0265	0.3450
PFGNTHNK[x]FK	7	0	1188.603937	0.0265	0.2650
AELDK[x]IGLSK	4	0	1072.612770	0.0265	0.2650
Q[x]TVYQISELESLLR	0	0	1677.893669	0.0264	0.3700
GVSK[x]DEKVANEQEQALTNLSDLYVR	3	0	2805.414331	0.0264	0.6600
QGDTK[x]INHEHFMDGILEVQMRK	4	0	2625.279050	0.0264	0.5800
M[x]PFGNTHNKFK	0	0	1319.644415	0.0264	0.2900
KGTK[x]TSETNDR	3	0	1235.610532	0.0264	0.2900
TGPPGPPCGGK[x]FMLK	10	0	1542.768616	0.0263	0.3950
TVYQISELESLLRSSHIITK[x]ELK	19	0	2686.490399	0.0263	0.6050
SSLELANNAVKSNDIEK[x]AIDLYK	16	0	2534.322675	0.0263	0.6050
TDATFIRVIGSELVQK[x]YVGEGAR	15	0	2508.333515	0.0263	0.6050
AFNNAGITSVGVTGK[x]NCACVISQK	14	0	2495.225954	0.0262	0.6300
HCLIK[x]MNHGTTTLAFR	4	0	1898.960649	0.0262	0.4200
CIK[x]R	2	0	575.321319	0.0262	0.1050
GFICKVVDK[x]DGIR	8	0	1505.802358	0.0262	0.3400
E[x]IINRDIGKVVDK	0	0	1497.851416	0.0262	0.3400
D[x]VPTFANFHTPIFIAKREDGMK	0	0	2533.278647	0.0261	0.5750
D[x]DGLEDDMPALADEEFEK	0	0	2037.836007	0.0261	0.4700
LK[x]DLRFGNR	1	0	1117.635570	0.0261	0.2350
F[x]ATLQKSKR	0	0	1077.629423	0.0261	0.2350
MPGTLLPGPGK[x]GYIGDPIK	10	0	1910.033463	0.0261	0.4950
SLPLQIEVANDCIKWAIK[x]EK	17	0	2354.266687	0.0260	0.5200
NKLLK[x]VTVSK	4	0	1128.722984	0.0260	0.2600
VLK[x]TK	2	0	587.400615	0.0260	0.1300
QETQYK[x]IDELVSNNEK	5	0	1936.937709	0.0259	0.4150
QVMEEK[x]LDSKNVQLAK	5	0	1858.982156	0.0259	0.4150
IKILFSDVK[x]AMTTGLR	8	0	1792.027986	0.0259	0.4150
ALTCK[x]MPGTLLPGPGK	4	0	1639.878887	0.0259	0.4150
NK[x]ELISVSAASKILSNITYSYK	1	0	2428.321223	0.0259	0.5700
GGDEWK[x]IEPLK	5	0	1270.655693	0.0259	0.2850
DSLTVGAFFVYGSSSLYGDGGK[x]LR	21	0	2495.233139	0.0258	0.6200
VEPIPLINGEK[x]R	10	0	1363.782281	0.0258	0.3100
GVMTLGFDLIK[x]R	10	0	1348.753625	0.0258	0.3100
GSDAAPQASKK[x]K	10	0	1186.630541	0.0258	0.3100
DIKSMIADK[x]HAIR	8	0	1496.813257	0.0258	0.3350
K[x]DGIQDIMPSQAK	0	0	1429.723444	0.0258	0.3350
GIDWREALEK[x]TEEK	9	0	1702.852533	0.0257	0.3600
NKTDTK[x]TIEAITFK	5	0	1608.872208	0.0257	0.3600
TK[x]DSLEAR	1	0	918.477014	0.0256	0.2050
QLEMLDLQEGFIK[x]EDCK	12	0	2094.996478	0.0256	0.4350
QGDVLLNKLQK[x]YQATVMR	10	0	2104.146189	0.0256	0.4600
VVDK[x]CFGIK	3	0	1064.568799	0.0256	0.2300
AKYASQK[x]RP	6	0	1047.582476	0.0256	0.2300
K[x]IPQVASFR	0	0	1044.607962	0.0256	0.2300
K[x]VNQIESQMAMAEKLIQIR	0	0	2229.197231	0.0255	0.4850
SLKDECK[x]QDIMFELGLLQER	6	0	2451.213662	0.0255	0.5100
M[x]FMTRSEYDR	0	0	1334.574681	0.0255	0.2550
K[x]HFEQVINEK	0	0	1270.666925	0.0255	0.2550
THAVLVALK[x]R	8	0	1106.692354	0.0255	0.2550
ADPLDERLSGVVEGIFQK[x]CYAK	17	0	2494.252490	0.0255	0.5600
K[x]YINRSYYHLR	0	0	1511.799660	0.0255	0.2800
HGGYKPTDK[x]HK	8	0	1266.646859	0.0255	0.2800
LK[x]PQDERTQEER	1	0	1527.764059	0.0254	0.3050
AHLDVQEK[x]DQPK	7	0	1406.715325	0.0254	0.3050
YEALSK[x]HIIMFDCK	5	0	1753.853066	0.0254	0.3550
TGIATMLTRGEIK[x]K	12	0	1517.859870	0.0254	0.3550
GVMTLGFDLIK[x]RVYPYR	10	0	2027.102541	0.0253	0.4300
LENVKIYADLK[x]INEDSK	10	0	1991.057425	0.0253	0.4300
VALRNDSYQLIK[x]ILPNK	11	0	1984.146846	0.0253	0.4300
ARQAAK[x]ASVVETVTLTK	5	0	1772.015506	0.0253	0.4300
TK[x]VVDRYADVIASIGLSR	1	0	1962.089727	0.0253	0.4550
YGLQGPTWLVHKENAINK[x]K	17	0	2195.185017	0.0253	0.4800
M[x]FMTRSEYDRGVNTFSPEGR	0	0	2379.073490	0.0252	0.5050
ISYGDSGLRTEPK[x]AVDEEMK	12	0	2224.068057	0.0252	0.5050
VVGQLLEKLK[x]PLIEKGGDWER	9	0	2406.363362	0.0252	0.5300
EFLYAHNNTDMLILNRTK[x]DSLEAR	17	0	2863.428540	0.0250	0.6000
EEIQLLQEPGSYVGEVIK[x]TMGKNK	17	0	2689.399538	0.0250	0.6000
YVVDISPDIDIKEIK[x]PNIRVALR	14	0	2665.516554	0.0250	0.5750
MIQDEAQK[x]LHVASDLDALISAALR	7	0	2607.368908	0.0250	0.6000
AMEVDEK[x]PTERYSDIGGLSK	6	0	2224.068057	0.0250	0.5000
SLEK[x]TLVPYLRISQAVR	3	0	1972.146846	0.0250	0.4250
QTGQYYGGLK[x]LCVDRR	9	0	1912.957672	0.0250	0.4000
GYQTIELDK[x]KLDVAK	8	0	1719.940617	0.0250	0.3750
VVTSKLLK[x]PRVNNR	7	0	1622.994323	0.0250	0.3500
K[x]EVQEARELIR	0	0	1369.767693	0.0250	0.2750
VIPVEELK[x]EIK	7	0	1295.769988	0.0250	0.2750
EASK[x]TLSKWR	3	0	1204.656362	0.0250	0.2500
AAK[x]ASRGAATIK	2	0	1143.672345	0.0250	0.3000
KQYSAK[x]AK	5	0	922.523570	0.0250	0.2000
M[x]ESLQR	0	0	762.369385	0.0250	0.1500
HK[x]TPDK	1	0	724.386752	0.0250	0.1500
K[x]CIK	0	0	547.315173	0.0250	0.1000
SAK[x]AK	2	0	503.306720	0.0250	0.1250
IK[x]VLAQLGMQSLSPLKQGMNILR	1	0	2537.454825	0.0248	0.5700
ALERQLEMLDLQEGFIK[x]EDCK	16	0	2564.261336	0.0248	0.5200
ILYVNNAK[x]SQEEAIENIKCTR	7	0	2492.269200	0.0248	0.5200
VLAQLGMQSLSPLK[x]QGMNILR	13	0	2296.275812	0.0248	0.5200
EDGMK[x]ILMVNRGDTGSSGIR	4	0	2135.046217	0.0247	0.4950
YTSLSEEQK[x]MKSDINAHK	8	0	2108.020718	0.0247	0.4450
NLQVAKSLDK[x]QMVEER	9	0	1886.988302	0.0247	0.3950
IDRK[x]ILFENPDEATK	3	0	1787.941677	0.0247	0.3700
GYQTIELDKK[x]LDVAK	9	0	1719.940617	0.0247	0.3700
DGIVLAAEKK[x]VTSK	9	0	1457.845270	0.0246	0.3450
VK[x]AMEVDEKPTER	1	0	1530.771118	0.0246	0.3200
GTPGYGPLGVLPK[x]VGIRLFNLEPK	12	0	2521.441942	0.0246	0.5900
SETMKYYLPK[x]GK	9	0	1443.743119	0.0246	0.2950
KELFDCLK[x]IMR	7	0	1451.762804	0.0245	0.2700
ATKQSK[x]YTYDR	5	0	1359.678214	0.0245	0.2700
SLDK[x]QMVEER	3	0	1233.602276	0.0245	0.2450
GTK[x]TSETNDR	2	0	1107.515576	0.0245	0.2450
M[x]NSTEEIDLYNRWKALER	0	0	2267.100359	0.0244	0.4400
QYSAKAK[x]WSTAETLTNNK	6	0	2040.027522	0.0244	0.4400
A[x]SLLKVNMENLIVTDLGK	0	0	1957.091700	0.0244	0.4400
EK[x]TSNNTNR	1	0	1062.505347	0.0244	0.2200
AK[x]YASQKRP	1	0	1047.582476	0.0244	0.2200
KLMELFISK[x]SNSDDPASFTSINNYK	8	0	2848.395178	0.0244	0.6100
QPQNVLVSETLERYTSLSEEQK[x]MK	21	0	2836.427536	0.0244	0.5850
M[x]STLDLNHLADLYDRK	0	0	1903.946106	0.0244	0.3900
AK[x]WSTAETLTNNKIDR	1	0	1846.953636	0.0244	0.3900
DQKKDK[x]PK	5	0	985.555594	0.0244	0.1950
TLASLQK[x]R	6	0	915.550117	0.0244	0.1950
TK[x]LQDGSTDMQLTLMSIVHVPYK	1	0	2604.329020	0.0243	0.5600
TITDGK[x]IYVEVERAR	5	0	1748.942012	0.0243	0.3650
QEYK[x]DDINLDEASAMAVKFLSK	3	0	2514.231087	0.0243	0.5350
ASKGSNDDEMK[x]IDK	10	0	1536.708913	0.0243	0.3400
LK[x]YYEQK	1	0	970.512337	0.0243	0.1700
TKLVK[x]ER	4	0	872.544305	0.0243	0.1700
FFYILYFELYK[x]IAQDTLARR	10	0	2569.373199	0.0243	0.4850
VSK[x]ILEHKEIMLR	2	0	1594.922802	0.0242	0.3150
MEILK[x]IHLEKVSK	4	0	1566.916655	0.0242	0.3150
YYRAVYDTAVVQEDPEK[x]WK	16	0	2359.148355	0.0242	0.4600
KVNQIESQMAMAEK[x]LIQIR	13	0	2229.197231	0.0242	0.4600
EIKIIYSDIDVDPVK[x]PEHVGKVVLK	14	0	2832.599943	0.0242	0.6050
TRLLENDIK[x]VMK	8	0	1458.822760	0.0242	0.2900
NK[x]YAIQLPLPPK	1	0	1380.812854	0.0242	0.2900
QIAK[x]FVVSLGERVSPTDIEEGMR	3	0	2560.331798	0.0241	0.5550
VLNKGDSGEMSLQKLFK[x]	16	0	1893.002891	0.0241	0.4100
ATNGYIMTARGDVAASILDK[x]YR	19	0	2385.210964	0.0241	0.5300
K[x]GYQTIELDKK	0	0	1321.724101	0.0241	0.2650
SIAEK[x]MNGASGAELKGVCTEAGMFALR	4	0	2797.355969	0.0241	0.6500
VNLEAYLDLSITPK[x]QHAVNER	13	0	2409.265107	0.0240	0.5050
SLK[x]DECKQDIMFELGLLQER	2	0	2451.213662	0.0240	0.4800
LK[x]VLVQGLER	1	0	1153.718232	0.0240	0.2400
MVTANIK[x]NIK	6	0	1130.648106	0.0240	0.2400
LLK[x]PR	2	0	625.427496	0.0240	0.1200
K[x]INVK	0	0	600.395864	0.0240	0.1200
KK[x]SGR	1	0	574.355062	0.0240	0.1200
IGDLCAFTDALSK[x]YEAEFR	12	0	2205.041118	0.0239	0.4550
SALSTLNGFVEELK[x]AEVRR	13	0	2118.143212	0.0239	0.4550
FCVGLQKIEEIFK[x]K	12	0	1737.948678	0.0239	0.3350
AVEK[x]LMSRRPPVIR	3	0	1650.971479	0.0239	0.3350
SYATGPYARELAAIK[x]EDTEAVLK	14	0	2495.290650	0.0239	0.5500
TEDDIK[x]SLQSVGQIIGEVLK	5	0	2171.168421	0.0237	0.4750
LVLK[x]EVFLSFHNLVGR	3	0	1870.082797	0.0237	0.3800
LTQLLSQIK[x]EEQGDIK	8	0	1842.009751	0.0237	0.3800
DSEALK[x]TR	5	0	918.477013	0.0237	0.1900
EMK[x]K	2	0	534.283541	0.0237	0.0950
ELK[x]K	2	0	516.327120	0.0237	0.0950
AMEQQDIK[x]PTVQNGEVSANAEQK	7	0	2514.201910	0.0237	0.5450
ELLKLK[x]VELAK	5	0	1282.822356	0.0236	0.2600
V[x]NQIESQMAMAEKLIQIR	0	0	2101.102276	0.0236	0.4250
VVTALTMLK[x]QHLFR	8	0	1655.954434	0.0236	0.3300
LLSSAK[x]K	5	0	745.469750	0.0236	0.1650
K[x]IEIPLPNEVGRMEILK	0	0	1978.128419	0.0235	0.4000
ADYYYQAK[x]AK	7	0	1219.587284	0.0235	0.2350
DIK[x]VIMATNR	2	0	1159.638269	0.0235	0.2350
QSK[x]ATREPNK	2	0	1157.615226	0.0235	0.2350
IKTLSMEK[x]HTELR	7	0	1584.865682	0.0235	0.3050
DIGK[x]VVDKCFGIK	3	0	1477.796212	0.0235	0.3050
SLLELNETQSNIQEQGVNWGK[x]K	20	0	2514.271310	0.0234	0.5150
ATSAGPK[x]QTETINWLEKR	6	0	2029.059155	0.0233	0.4200
LDRK[x]IEIPLPNEVGR	3	0	1747.994380	0.0233	0.3500
K[x]ILFENPDEATK	0	0	1403.729579	0.0233	0.2800
IDVLFSK[x]IR	6	0	1089.654575	0.0233	0.2100
K[x]EEPKSETLENFTR	0	0	1706.847448	0.0232	0.3250
YK[x]DAYVYSIVAIAR	1	0	1630.871817	0.0232	0.3250
K[x]FRKPIGATWK	0	0	1330.787310	0.0232	0.2550
GSNDDEMK[x]IDK	7	0	1250.544822	0.0232	0.2550
F[x]MTRSEYDRGVNTFSPEGR	0	0	2248.033011	0.0232	0.4400
ELVSKASPIAGSEGK[x]EAYR	14	0	1991.032273	0.0232	0.4400
YEAKAIGSGSEPAK[x]SELVK	13	0	1963.026127	0.0232	0.4400
LSVEALNSLTGEFK[x]GK	13	0	1691.909318	0.0231	0.3700
P[x]PKEDWEK	0	0	1027.497414	0.0231	0.1850
Q[x]DRGKLVR	0	0	970.567161	0.0231	0.1850
K[x]REAEAAK	0	0	901.498083	0.0231	0.1850
AKSAK[x]IVR	4	0	871.560288	0.0231	0.1850
IVKSAK[x]AK	5	0	843.554142	0.0231	0.1850
EEPK[x]SETLENFTR	3	0	1578.752492	0.0231	0.3000
SLPLQIEVANDCIK[x]WAIK	13	0	2097.129144	0.0231	0.4150
DLK[x]LK	2	0	615.395529	0.0230	0.1150
TDELK[x]DANIIYDLEILR	4	0	2033.067988	0.0229	0.3900
LPNIEEATFDK[x]R	10	0	1431.735725	0.0229	0.2750
A[x]ASLLKVNMENLIVTDLGK	0	0	2028.128811	0.0229	0.4350
S[x]SKDISSKSPSGNDALNDK	0	0	1948.933683	0.0229	0.4350
LPSEYDSRVK[x]AMEVDEKPTER	9	0	2478.205935	0.0229	0.4800
NNSWAK[x]SWSNLDLR	5	0	1689.822239	0.0229	0.3200
K[x]NVPKLQNVSNFQK	0	0	1642.915408	0.0229	0.3200
D[x]RGKLVR	0	0	842.508589	0.0229	0.1600
NFGRDLK[x]LK	6	0	1089.629423	0.0228	0.2050
TGQK[x]MLMNMDK	3	0	1295.603535	0.0227	0.2500
LVPYLTK[x]LESK	6	0	1289.759425	0.0227	0.2500
TK[x]DAVVLGVEK	1	0	1157.665530	0.0227	0.2500
ASK[x]VLELRAELDK	2	0	1470.840518	0.0227	0.2950
V[x]SPTGQITSTSAR	0	0	1303.673128	0.0227	0.2950
LQLNLERDYEQFGYFK[x]R	15	0	2218.117000	0.0226	0.3850
INHEHFMDGILEVQMRK[x]SK	16	0	2311.156430	0.0226	0.4300
SNQATTSTDRQVK[x]LLFIEK	12	0	2178.164339	0.0226	0.4300
DLGQVLNKYVQVEQRNK[x]PDER	16	0	2527.314175	0.0226	0.4750
ILEHK[x]EIMLRVEPIPLINGEK	4	0	2470.398029	0.0226	0.4750
SQEEAIENIK[x]CTRAEQMSVELPQR	9	0	2845.369702	0.0225	0.5400
K[x]AFGRVYATMQK	0	0	1398.744122	0.0225	0.2700
VVDK[x]DGIREINI	3	0	1369.756460	0.0225	0.2700
DEKSGVK[x]LENVK	6	0	1344.724827	0.0225	0.2700
AVILSDTK[x]PVDK	7	0	1284.728853	0.0225	0.2700
S[x]PTGQITSTSAR	0	0	1204.604720	0.0225	0.2700
EYLEK[x]NWK	4	0	1108.555260	0.0225	0.1800
RSK[x]VLDVR	2	0	971.587561	0.0225	0.1800
TLLARAVAASLGVNFLK[x]VVSSAIVDK	16	0	2641.552939	0.0225	0.5850
NPELFLRVGIK[x]PPK	10	0	1606.955817	0.0225	0.3150
QVK[x]NRDCVGR	2	0	1230.625074	0.0225	0.2250
LDSK[x]NVQLAK	3	0	1114.634566	0.0225	0.2250
IGSVDRHIGIATTGFIPDGQHIVK[x]R	23	0	2686.466585	0.0224	0.5600
IYADLK[x]INEDSKLAVNENLASSK	5	0	2534.322674	0.0224	0.5150
AASLLK[x]VNMENLIVTDLGK	5	0	2028.128811	0.0224	0.4250
K[x]LEFPLPNEEARVGILR	0	0	1980.115548	0.0224	0.3800
GGVHVKLAHLSK[x]HPK	11	0	1606.941898	0.0223	0.3350
LKPLIEK[x]GGDWER	6	0	1539.840853	0.0223	0.2900
YK[x]DGVILAADSRTTMGAYIANR	1	0	2385.210964	0.0223	0.4900
EQK[x]PEVDYSEK	2	0	1350.630263	0.0223	0.2450
DK[x]LVLKEVFLSFHNLVGR	1	0	2113.204692	0.0222	0.4000
YAVISGAISLDRVDVK[x]TK	15	0	1934.083580	0.0222	0.4000
V[x]PTFANFHTPIFIAKREDGMK	0	0	2418.251708	0.0221	0.4650
QSRQETQYK[x]IDELVSNNEK	8	0	2308.129407	0.0221	0.4200
LK[x]VLVQGLERVAMLYAYDR	1	0	2236.240084	0.0221	0.4200
YEAFEK[x]ADSCILDLTGAFR	5	0	2205.041118	0.0221	0.4200
YGLQGPTWLVHK[x]ENAINKK	11	0	2195.185017	0.0221	0.4200
LAAEDHKFVIHQEENK[x]R	15	0	2063.054738	0.0221	0.3750
CSPSATLTHRTMTEK[x]AR	14	0	1945.946117	0.0221	0.3750
EGK[x]GEIYSFDPVGSYER	2	0	1931.890035	0.0221	0.3750
GTEVEK[x]ITIK	5	0	1116.638983	0.0220	0.2200
DGIVLAAEK[x]K	8	0	1042.602207	0.0220	0.2200
DAVVLGVEK[x]RLTSPLMESHSVEK	8	0	2523.336549	0.0220	0.5050
QGDVLLNK[x]LQKYQATVMR	7	0	2104.146189	0.0219	0.3950
AHLDVQEKDQPK[x]K	11	0	1534.810280	0.0219	0.2850
DSYLIIDK[x]LPSEYDSR	7	0	1912.941734	0.0219	0.3500
DRIDK[x]NTWNSTLETAK	4	0	1890.943464	0.0219	0.3500
VGVFK[x]NVSGNVLSEIK	4	0	1688.946037	0.0219	0.3500
YVTGPK[x]NK	5	0	905.497023	0.0219	0.1750
KLGVK[x]PPK	4	0	865.574877	0.0219	0.1750
AEAK[x]DVAK	3	0	830.449740	0.0219	0.1750
DLVLALDTPRTAAVNIK[x]VR	16	0	2064.205418	0.0218	0.4150
TGPPGPPCGGKFMLK[x]LGVK	14	0	1940.037500	0.0218	0.4150
MILELTNHLEELK[x]K	12	0	1709.938508	0.0218	0.3050
MKLSLFSNK[x]ENELR	8	0	1707.897707	0.0218	0.3050
DPEEEAEMMTKETTEK[x]K	15	0	2024.891743	0.0218	0.3700
YDK[x]LVETSGQIRCGSPYIIEDSK	2	0	2657.300555	0.0217	0.5000
SVGLPTNAYFAIDEIEDDGSK[x]SSR	20	0	2570.213522	0.0217	0.5200
CTKIIENEQSAEK[x]NAYVINLK	12	0	2464.263053	0.0217	0.4550
LVSK[x]TSFLTNASNNLAIR	3	0	1948.074078	0.0217	0.3900
ASRPGAAAK[x]LDGKDELWK	8	0	1912.016567	0.0217	0.3900
S[x]GYDRALSVFSPDGR	0	0	1625.779708	0.0217	0.3250
K[x]IEIPLPNEVGR	0	0	1363.782281	0.0217	0.2600
IDRDK[x]LVLK	4	0	1098.676036	0.0217	0.1950
NK[x]PDER	1	0	757.371829	0.0217	0.1300
M[x]GINER	0	0	718.343173	0.0217	0.1300
FFYILYFELYK[x]IAQDTLAR	10	0	2413.272097	0.0216	0.4100
LLIFEK[x]QVRQASDTSTNTK	5	0	2178.164339	0.0216	0.4100
SSK[x]DISSKSPSGNDALNDK	2	0	1948.933683	0.0216	0.4100
FFEKEDVQSLK[x]LK	10	0	1609.871482	0.0215	0.2800
NLLLQEK[x]GFPTPK	6	0	1483.839792	0.0215	0.2800
FVVFTPTLIDPELLDAQTKLWK[x]R	21	0	2729.515494	0.0215	0.4950
NILK[x]VDIEVAVIPSEGFRQR	3	0	2282.274552	0.0215	0.4300
LQK[x]YQATVMR	2	0	1236.664816	0.0215	0.2150
IMSLYSSRGTLK[x]VHTIR	11	0	1961.087952	0.0215	0.3650
SELAQSK[x]YLMNVSR	6	0	1624.824212	0.0214	0.3000
LNCVIDRVNGVVFTNRPDEK[x]NR	19	0	2614.339673	0.0214	0.4700
LTGDTNGALDK[x]LEEIGVADQYK	10	0	2349.169873	0.0214	0.4700
LALTK[x]LTIPLPLYPQGHPGGSEGGPK	4	0	2640.463795	0.0213	0.5550
HNNHMAK[x]VLTLELYK	6	0	1809.955886	0.0213	0.3200
DVCIKLGLDSEESAEYIVAK[x]GIR	19	0	2564.315479	0.0213	0.4900
MGINERK[x]GFDFEYYQR	6	0	2051.952252	0.0213	0.3400
NKISWYTK[x]IVDELDLR	7	0	1992.067931	0.0213	0.3400
GEIKK[x]AMVNIDTIDNK	4	0	1787.945046	0.0213	0.3400
GEIK[x]KAMVNIDTIDNK	3	0	1787.945046	0.0213	0.3400
K[x]REK	0	0	559.344165	0.0213	0.0850
QVK[x]R	2	0	529.333601	0.0213	0.0850
IDK[x]K	2	0	502.311471	0.0213	0.0850
VMGSGCDAAGTIIK[x]VFHPITK	13	0	2201.133573	0.0212	0.4450
MPPK[x]EDWEK	3	0	1158.537893	0.0211	0.1900
GAIESYKVVDASIVSK[x]ALGNFVASVLAR	15	0	2863.580603	0.0211	0.5900
ATAGPIIADKNCK[x]K	12	0	1485.797272	0.0211	0.2950
YEAK[x]AIGSGSEPAK	3	0	1406.704092	0.0211	0.2950
VDKNWSK[x]IYDFPLFQGIFIR	6	0	2485.315688	0.0210	0.4200
GYQTIELDK[x]K	8	0	1193.629146	0.0210	0.2100
M[x]SGYDRALSVFSPDGR	0	0	1756.820186	0.0209	0.3350
APESLQQSYILMEDLYERK[x]LWK	18	0	2739.394060	0.0209	0.4600
SWIGAYLAK[x]IPERIVCFMLNEK	8	0	2637.380995	0.0209	0.4600
GAIESYK[x]VVDASIVSKALGNFVASVLAR	6	0	2863.580603	0.0209	0.5850
RQTLNK[x]IALDEQIQALK	5	0	1981.131923	0.0209	0.3550
AYMDPHRSMK[x]DLHISQNFACLIR	9	0	2802.351495	0.0209	0.4800
LDPAGFYIGYK[x]ATSAGPK	10	0	1854.951515	0.0208	0.3750
MEQK[x]PEVDYSEK	3	0	1481.670742	0.0208	0.2500
ENK[x]IQR	2	0	786.434760	0.0208	0.1250
DVAK[x]MK	3	0	690.373411	0.0208	0.1250
VK[x]AFGR	1	0	676.402010	0.0208	0.1250
VK[x]VIAATNRVDTLDPALLR	1	0	2064.205418	0.0208	0.3950
LKESQLVDK[x]FFEK	8	0	1609.871482	0.0208	0.2700
V[x]KAFGRVYATMQK	0	0	1497.812531	0.0208	0.2700
SMRYPMDAHK[x]SELEGVEEAR	9	0	2334.073155	0.0207	0.4150
GMALGSANEK[x]IEASKGLIDR	9	0	2059.073086	0.0207	0.4150
DEQIEK[x]IDTVIKLVDHSFDEK	5	0	2500.269580	0.0207	0.4350
AIEDAQELNGEHEILEAMK[x]NK	18	0	2381.153176	0.0207	0.4350
K[x]TLVAHAVLKVGSALVGSQTK	0	0	2106.252365	0.0207	0.4350
NELEK[x]LNFSSLKMK	4	0	1679.891560	0.0207	0.2900
IAYASVVYIADK[x]YK	11	0	1602.865670	0.0207	0.2900
DWNACK[x]K	5	0	920.417393	0.0207	0.1450
YK[x]LHSEK	1	0	903.481373	0.0207	0.1450
EK[x]VLKTK	1	0	844.538158	0.0207	0.1450
ALSSLK[x]YMLLSQIMLNSVSEVK	5	0	2453.327233	0.0207	0.4550
IEASK[x]GLIDRMSTNLR	4	0	1802.967176	0.0206	0.3300
V[x]GVFKNVSGNVLSEIK	0	0	1688.946037	0.0206	0.3300
S[x]SKDISSK	0	0	850.439569	0.0206	0.1650
LEK[x]SLLELNETQSNIQEQGVNWGKK	2	0	2884.492911	0.0206	0.5150
GILLYGPPGTGK[x]TLLAR	11	0	1726.014054	0.0206	0.3500
IRIGLHDDAYLDVCK[x]YYR	14	0	2269.131265	0.0206	0.3700
NK[x]RGGDEWK	1	0	1088.536254	0.0206	0.1850
M[x]SSKDISSK	0	0	981.480047	0.0206	0.1850
GMALGSANEKIEASK[x]GLIDR	14	0	2059.073086	0.0205	0.4100
IQYVGK[x]QDPK	5	0	1174.634566	0.0205	0.2050
FRK[x]LGVKPPK	2	0	1168.744388	0.0205	0.2050
K[x]YYESFADFDSEGTDAYLTYK	0	0	2512.095710	0.0205	0.4300
KFRK[x]PIGATWK	3	0	1330.787310	0.0205	0.2250
ASK[x]GSNDDEMK	2	0	1180.502961	0.0205	0.2250
TSTGGPK[x]LQLNLERDYEQFGYFK	6	0	2690.333907	0.0204	0.4700
KLEETDVAK[x]AAILERPYASTGAYK	8	0	2623.385606	0.0204	0.4900
ATDDDRWK[x]TLSK	7	0	1434.710239	0.0204	0.2450
VHPEGKYVVDISPDIDIK[x]EIKPNIR	17	0	2873.564954	0.0204	0.5100
CVVHLNDASVAAKLLMK[x]LSSQNDDK	16	0	2755.399548	0.0204	0.5100
ESDK[x]APDLIELNR	3	0	1498.762664	0.0204	0.2650
E[x]MIAAQGIDEEDRR	0	0	1631.757255	0.0204	0.2850
K[x]GEKVEDAPENNSFR	0	0	1718.822296	0.0203	0.3050
YGLQGPTWLVHK[x]ENAINK	11	0	2067.090061	0.0203	0.3650
NEDDIEDIAALWMK[x]RISHR	13	0	2311.137804	0.0203	0.3850
TAALSARPAK[x]NIRIHAYVK	9	0	2079.206421	0.0203	0.3850
ETLIFKCIDMFIHK[x]SAELYK	13	0	2485.274807	0.0203	0.4050
IAKGAIEK[x]VDDLLTTQAEAK	7	0	2113.162944	0.0203	0.4050
GTMK[x]VELYEIQLISEGQPVEGR	3	0	2475.267806	0.0202	0.4450
YDKTEDDIK[x]SLQSVGQIIGEVLK	8	0	2577.353638	0.0202	0.4650
QVK[x]LLFIEKAEIINSLNLNNDLTDK	2	0	2884.590832	0.0202	0.5050
CVVHLNDASVAAK[x]LLMKLSSQNDDK	12	0	2755.399548	0.0202	0.5050
DKK[x]ASLLTR	2	0	1030.613439	0.0200	0.1800
SSK[x]VYISPK	2	0	1007.565097	0.0200	0.1800
ASVVETVTLTK[x]VTQKKPPVQPLAYK	10	0	2724.578817	0.0200	0.5000
AVILSDTK[x]PVDKKQCVIANSCK	7	0	2473.303140	0.0200	0.4400
VLGVFSEKAQIK[x]ILYVNNAK	11	0	2233.283329	0.0200	0.4000
EDTEAVLK[x]RINDTVGIK	7	0	1900.026461	0.0200	0.3400
SQDISINGNSKK[x]EEPK	11	0	1772.890370	0.0200	0.3200
SQDISINGNSK[x]KEEPK	10	0	1772.890370	0.0200	0.3200
K[x]VAEQNENPTVGSAQK	0	0	1698.853594	0.0200	0.3200
YYK[x]PDLTIDEAVR	2	0	1581.803799	0.0200	0.2600
NK[x]ADYYTNICDR	1	0	1531.672470	0.0200	0.2400
EIINRDIGK[x]VVDK	8	0	1497.851416	0.0200	0.2600
EERFK[x]LNVYK	4	0	1324.713873	0.0200	0.2000
G[x]GLGYPEDAIGK	0	0	1175.582198	0.0200	0.2400
K[x]EVAEADIASK	0	0	1159.608411	0.0200	0.2200
TLSK[x]ESAR	3	0	890.482099	0.0200	0.1600
LK[x]VELAK	1	0	799.516697	0.0200	0.1400
ERK[x]PR	2	0	684.403070	0.0200	0.1000
EK[x]VLK	1	0	615.395529	0.0200	0.1000
RK[x]GTK	1	0	588.370711	0.0200	0.1000
SGKK[x]R	3	0	574.355062	0.0200	0.1000
F[x]MTR	0	0	553.268226	0.0200	0.0800
K[x]LFK	0	0	534.352941	0.0200	0.0800
AK[x]SAK	1	0	503.306720	0.0200	0.1000
SLK[x]R	2	0	502.322703	0.0200	0.0800
LAK[x]R	2	0	486.327789	0.0200	0.0800
QASDTSTNTK[x]VLIYIADLLFR	9	0	2368.263712	0.0198	0.4150
SLPLQIEVANDCIK[x]WAIKEK	13	0	2354.266687	0.0198	0.3950
IPDSTYEMVGGLEK[x]QIKEIK	13	0	2277.192525	0.0198	0.3950
ILSTLDRELLK[x]PSASVALQR	10	0	2209.279304	0.0198	0.3950
IDVEESIAGYQLARSK[x]R	15	0	1934.022044	0.0197	0.3350
GVILYGAPGTGK[x]TLLAK	11	0	1657.976610	0.0197	0.3350
FK[x]LNYKPEEEYPDLSK	1	0	1998.993768	0.0197	0.3150
QEVAAQKSSEETEDK[x]K	14	0	1805.864214	0.0197	0.3150
KVTSK[x]LLEQEESAEK	4	0	1717.909710	0.0197	0.2950
DDFDAFYGIDTMSPNMKVDK[x]NWSK	19	0	2823.251891	0.0196	0.4700
LK[x]GYQTIELDKK	1	0	1434.808159	0.0196	0.2350
SVEISALASK[x]NR	9	0	1273.698949	0.0196	0.2350
FVVFTPTLIDPELLDAQTK[x]LWK	18	0	2573.414392	0.0195	0.4300
GSDAAPQASK[x]K	9	0	1058.535585	0.0195	0.2150
GIWHNDNK[x]SFLVWVNEEDHLR	7	0	2607.261750	0.0195	0.4100
HIGIATTGFIPDGQHIVK[x]RAR	17	0	2286.270804	0.0195	0.4100
LGSTAIGVK[x]TKDAVVLGVEK	8	0	1984.156741	0.0195	0.3900
MILELTNHLEELK[x]KYINR	12	0	2256.229913	0.0194	0.3500
DSYLIIDK[x]LPSEYDSRVK	7	0	2140.105099	0.0194	0.3500
LAEK[x]WRDYNLISENTEM	3	0	2110.999257	0.0194	0.3300
A[x]KVAEQNENPTVGSAQK	0	0	1769.890704	0.0194	0.3300
ENK[x]IQRQR	2	0	1070.594434	0.0194	0.1550
LCFDELK[x]K	6	0	1051.537166	0.0194	0.1550
NK[x]ISWYTK	1	0	1038.549782	0.0194	0.1550
E[x]EMIAAQGIDEEDRR	0	0	1760.799843	0.0193	0.2900
K[x]VTSKLLEQEESAEK	0	0	1717.909710	0.0193	0.2900
VLELRAELDK[x]IGLSK	9	0	1682.992985	0.0193	0.2900
K[x]NCKADAGITIAPR	0	0	1513.803419	0.0193	0.2700
NLLLQEKGFPTPK[x]ATSTGTTIVGVIAK	12	0	2783.579543	0.0193	0.5200
NCK[x]ADAGITIAPR	2	0	1385.708463	0.0192	0.2500
VVSSAIVDK[x]YIGESARIIR	8	0	2075.173785	0.0192	0.3650
TEEK[x]TESYYSNAVELNLLLISPTK	3	0	2741.400978	0.0192	0.4600
LYQVEYAFK[x]AFNNAGITSVGVTGK	8	0	2576.327369	0.0192	0.4600
VEPIPLINGEK[x]RDLRPGR	10	0	2058.169702	0.0192	0.3450
IVAFVGSPIVEDEK[x]NLIR	13	0	1998.114879	0.0192	0.3450
SSEETEDK[x]KMQE	7	0	1439.608537	0.0192	0.2300
LAK[x]RMK	2	0	745.463224	0.0192	0.1150
M[x]TEVLK	0	0	719.388726	0.0192	0.1150
NK[x]TDTK	1	0	705.365683	0.0192	0.1150
VADLK[x]K	4	0	672.416990	0.0192	0.1150
AK[x]VAEQNENPTVGSAQK	1	0	1769.890704	0.0191	0.3250
MSTLDLNHLADLYDRK[x]DWNACK	15	0	2678.257980	0.0191	0.4200
EISYPFK[x]RLDR	6	0	1422.761881	0.0191	0.2100
HK[x]TDLNHENLK	1	0	1347.689447	0.0191	0.2100
QGDVLLNK[x]LQK	7	0	1254.729522	0.0191	0.2100
SEFQRLTHEK[x]STMLEK	9	0	1962.983216	0.0191	0.3050
TFHILEPK[x]EKSLLAHK	7	0	1890.072626	0.0191	0.3050
EIKIIYSDIDVDPVK[x]PEHVGK	14	0	2393.284112	0.0190	0.4000
HVFPITK[x]GIGCVMTGSIADARAQVSR	6	0	2770.436936	0.0190	0.4950
WK[x]TLSKESAR	1	0	1204.656362	0.0190	0.1900
NIK[x]VIMATNR	2	0	1158.654253	0.0190	0.1900
TMGKNK[x]VLVK	5	0	1116.668841	0.0190	0.1900
PFGNTHNK[x]FKLNYKPEEEYPDLSK	7	0	2894.423777	0.0190	0.4550
EDIYK[x]FVTVQDLDEMQVDV	4	0	2285.077226	0.0189	0.3600
MNSIVSKYTQSTNNDDPK[x]K	17	0	2169.037093	0.0189	0.3600
CIDMFIHK[x]SAELYK	7	0	1753.853066	0.0189	0.2650
FVVFTPTLIDPELLDAQTK[x]LWKR	18	0	2729.515494	0.0189	0.4350
FK[x]LNVYKYR	1	0	1229.692020	0.0189	0.1700
K[x]QMSYMLAR	0	0	1126.562665	0.0189	0.1700
ATHEVLK[x]DEVLFNDKPLPIEMK	6	0	2565.351138	0.0189	0.4150
K[x]DSGNIEIFLDEIQAEFTPAISAVHR	0	0	2899.471450	0.0188	0.4900
LK[x]AYQGIYLMSIR	1	0	1554.859144	0.0188	0.2450
VK[x]AFGRVYATMQK	1	0	1497.812531	0.0188	0.2450
NTWNSTLETAK[x]AK	10	0	1462.741537	0.0188	0.2450
ASRPGAAAK[x]LDGK	8	0	1240.688720	0.0188	0.2450
DEK[x]VANEQEQALTNLSDLYVR	2	0	2434.197481	0.0188	0.3950
QQEADGIIK[x]ELNNDLDPTLR	8	0	2281.154893	0.0188	0.3750
SLQSVGQIIGEVLK[x]QLDSER	13	0	2198.190551	0.0188	0.3750
YYK[x]PDLTIDEAVRIMK	2	0	1954.023292	0.0188	0.3000
LEFIK[x]VIPVEELKEIK	4	0	1926.144056	0.0188	0.3000
VMK[x]SEFQR	2	0	1023.517101	0.0188	0.1500
K[x]QLATSLR	0	0	915.550117	0.0188	0.1500
K[x]LGVKPPK	0	0	865.574877	0.0188	0.1500
Q[x]EMK	0	0	534.247157	0.0188	0.0750
LIK[x]K	2	0	500.368591	0.0188	0.0750
GEK[x]R	2	0	488.270670	0.0188	0.0750
INDTVGIK[x]ESDTGLAPISFWDVAADR	7	0	2789.387058	0.0187	0.4850
IMK[x]LCFDELKK	2	0	1423.756658	0.0186	0.2050
VISMEK[x]GGNMK	5	0	1192.594355	0.0186	0.2050
DKLVLK[x]EVFLSFHNLVGR	5	0	2113.204692	0.0186	0.3350
NYPLILYLVEGNGQTAK[x]R	16	0	2048.105376	0.0186	0.3350
VIPVEELK[x]EIKQIK	7	0	1665.007573	0.0186	0.2600
LK[x]WSDER	1	0	932.471536	0.0186	0.1300
VYSEIPLSNATSLLYLENTK[x]ETEK	19	0	2741.400978	0.0185	0.4450
DPEEEAEMMTK[x]ETTEKK	10	0	2024.891743	0.0185	0.3150
GIMLYGPPGTGK[x]TLCAR	11	0	1790.917058	0.0185	0.3150
GGNMK[x]EVFRR	4	0	1192.613451	0.0185	0.1850
SIMLYLMVQSVNSELKLLSSAK[x]K	21	0	2581.422189	0.0185	0.4250
TEPK[x]AVDEEMKVR	3	0	1530.771118	0.0185	0.2400
AASIAVEDEK[x]RLR	9	0	1456.799717	0.0185	0.2400
ATAGPIIADK[x]NCK	9	0	1357.702317	0.0185	0.2400
GVSKDEK[x]VANEQEQALTNLSDLYVR	6	0	2805.414331	0.0184	0.4600
AANVLAFQSTTKTLALK[x]YPGGGPGK	16	0	2489.364088	0.0184	0.4600
IAGEHLSNGEK[x]PLLTPEK	10	0	1932.031547	0.0183	0.3300
IEPLKLK[x]VLVQGLER	6	0	1734.076651	0.0183	0.2750
K[x]ATDDDRWK	0	0	1133.546483	0.0183	0.1650
VLTLELYK[x]K	7	0	1105.674641	0.0183	0.1650
NHASIDK[x]MK	6	0	1042.522913	0.0183	0.1650
EVLNK[x]GVSKDEK	4	0	1344.724827	0.0183	0.2200
TKDAVVLGVEK[x]R	10	0	1313.766632	0.0183	0.2200
AK[x]RAER	1	0	729.424532	0.0183	0.1100
QGLHK[x]K	4	0	709.423471	0.0183	0.1100
SAK[x]GTK	2	0	590.338744	0.0183	0.1100
WSTAETLTNNK[x]IDR	10	0	1647.821570	0.0182	0.2550
SSK[x]SSLELANNAVK	2	0	1446.767750	0.0182	0.2550
ENRHNDLAQLVQQSRPLMANFSK[x]AK	22	0	2894.493201	0.0182	0.4550
EIKEVIELPVK[x]HPELFESLGIPQPK	10	0	2868.599943	0.0182	0.4550
YEAFEK[x]ADSCILDLTGAFRAQISVR	5	0	2859.422393	0.0182	0.4550
NKELISVSAASK[x]ILSNITYSYK	11	0	2428.321223	0.0182	0.4000
GIMLYGPPGTGK[x]TLCARAVANR	11	0	2302.203711	0.0182	0.4000
TTLFK[x]SELAQSKYLMNVSR	4	0	2215.166981	0.0182	0.3450
LVGWYHTGPQLRPSDLEINNLLK[x]K	22	0	2790.517949	0.0181	0.4350
GDYNGIQDIVAQGTVGISDQK[x]LTR	20	0	2547.292771	0.0181	0.4350
VVKVDAQDFLK[x]VAETR	10	0	1817.004608	0.0181	0.2900
SLDK[x]QMVEERVLK	3	0	1573.849698	0.0181	0.2350
DEK[x]YTLYDQNDTKEWLDK	2	0	2303.059269	0.0181	0.3250
SALSTLNGFVEELK[x]AEVR	13	0	1962.042110	0.0181	0.3250
DVCIK[x]LGLDSEESAEYIVAK	4	0	2238.108857	0.0180	0.3600
SVMAPLFLHDK[x]YDGR	10	0	1747.871494	0.0180	0.2700
K[x]QCVIANSCK	0	0	1206.584850	0.0180	0.1800
KQCVIANSCK[x]TAINTGGGSVAVFNK	9	0	2623.320910	0.0180	0.4500
KAVYMPLCDPGNK[x]AEESAFYER	12	0	2574.188176	0.0180	0.3950
IIENEQSAEKNAYVINLK[x]QIAK	17	0	2515.364479	0.0180	0.3950
YPMDAHK[x]SELEGVEEAR	6	0	1959.899550	0.0179	0.3050
EEIQK[x]GDGGTDYVCVPK	4	0	1893.877753	0.0179	0.3050
DK[x]PKYEPPVPTR	1	0	1425.761546	0.0179	0.2150
EHFK[x]ELVSKASPIAGSEGK	3	0	2013.053008	0.0179	0.3400
RFK[x]ELQPFIVQMAEQALDIEK	2	0	2532.340909	0.0179	0.3750
EDVQSLKLK[x]YYEQK	8	0	1769.919882	0.0179	0.2500
ISWYTK[x]IVDELDLR	5	0	1749.930053	0.0179	0.2500
FK[x]LNVYK	1	0	910.527595	0.0179	0.1250
K[x]YTGLLR	0	0	849.507194	0.0179	0.1250
SAKGTK[x]R	5	0	746.439846	0.0179	0.1250
SMK[x]DLHISQNFACLIR	2	0	1931.970877	0.0178	0.2850
IRIAYASVVYIADK[x]YK	13	0	1872.050830	0.0178	0.2850
GQYSTVGK[x]VAVGQQYR	7	0	1739.895399	0.0178	0.2850
EIKIIYSDIDVDPVKPEHVGK[x]VVLK	20	0	2832.599943	0.0178	0.4450
ILTSFDRASALGAINLQPLLMPSK[x]R	23	0	2711.515506	0.0178	0.4450
YKVNLYK[x]FR	6	0	1229.692020	0.0178	0.1600
FMLK[x]LGVKR	3	0	1090.668450	0.0178	0.1600
HGGYKPTDK[x]HKTDLNHENLK	8	0	2331.171880	0.0177	0.3550
DDFDAFYGIDTMSPNMK[x]VDK	16	0	2308.002683	0.0177	0.3550
GTLK[x]VHTIRLR	3	0	1292.804020	0.0177	0.1950
TQLADILSVLGMSYSNTSK[x]HESLK	18	0	2621.336941	0.0177	0.4250
KDK[x]PKYEPPVPTR	2	0	1553.856502	0.0177	0.2300
TNNLDLEHKHK[x]TPDK	10	0	1788.911774	0.0177	0.2650
IDTVIK[x]LVDHSFDEK	5	0	1757.919882	0.0177	0.2650
G[x]VFKNVSGNVLSEIK	0	0	1589.877628	0.0177	0.2650
IQDAELAILQK[x]TQNLRR	10	0	2009.138070	0.0176	0.3000
VLVDMESMLVPK[x]PLINK	11	0	1925.072882	0.0176	0.3000
K[x]SGNLPDADNSKSDISK	0	0	1774.869635	0.0176	0.3000
VLNK[x]EHLEADFVTQVAVRR	3	0	2223.212290	0.0176	0.3350
NLNAPK[x]FSFISNVRPKLFAYPPK	5	0	2647.463738	0.0176	0.4050
IHAYVKVLTLSLMEELHK[x]MDDR	17	0	2640.376636	0.0175	0.3850
MK[x]LSLFSNKENELR	1	0	1707.897707	0.0175	0.2450
SSEETEDKK[x]MQE	8	0	1439.608537	0.0175	0.2100
LLENDIK[x]VMK	6	0	1201.673984	0.0175	0.1750
IEASK[x]GLIDR	4	0	1100.618917	0.0175	0.1750
F[x]PTDDDDK	0	0	951.382115	0.0175	0.1400
IAK[x]GAIEK	2	0	828.506860	0.0175	0.1400
LQK[x]R	2	0	543.349250	0.0175	0.0700
M[x]TDK	0	0	493.220610	0.0175	0.0700
ITIK[x]VHVSEVLGDIRSITEFGDTATAK	3	0	2899.565345	0.0174	0.4700
SCNFPEFSYFMK[x]IVMSMVR	11	0	2372.082464	0.0174	0.3300
LEEIGVADQYKVSK[x]ILEHK	13	0	2198.194577	0.0174	0.3300
FSFISNVRPK[x]LFAYPPK	9	0	2010.109010	0.0174	0.2950
DSESTEEK[x]EAQAVQR	7	0	1705.775405	0.0173	0.2600
GMALGSANEK[x]IEASK	9	0	1504.755469	0.0173	0.2600
K[x]ILFENPDEATKR	0	0	1559.830681	0.0173	0.2250
KDKPK[x]YEPPVPTR	4	0	1553.856502	0.0173	0.2250
CTK[x]IIENEQSAEK	2	0	1548.745296	0.0173	0.2250
QTETINWLEK[x]R	9	0	1416.736060	0.0173	0.1900
TTSNICHRLNADVLGQLIK[x]K	18	0	2280.237118	0.0172	0.3450
NILK[x]VDIEVAVIPSEGFR	3	0	1998.114879	0.0172	0.3100
TSK[x]TPPTAMLSSVREIIK	2	0	1958.086949	0.0172	0.3100
F[x]MTRSEYDR	0	0	1203.534202	0.0172	0.1550
M[x]SQARGFDR	0	0	1066.497761	0.0172	0.1550
HTVIK[x]TGLR	4	0	1023.618860	0.0172	0.1550
LGSSEVEQVQLVVDGVKLMVEMEK[x]K	23	0	2773.460417	0.0172	0.4300
LAHLSK[x]HPKFEEILTR	5	0	1918.078772	0.0172	0.2750
NLQVAK[x]SLDKQMVEER	5	0	1886.988302	0.0172	0.2750
K[x]DGIQDIMPSQAKELK	0	0	1799.945046	0.0172	0.2750
GIK[x]GIESEAYESVLDLAKICDVR	2	0	2564.315479	0.0172	0.3950
GPSLYQVDPSGTYFAWK[x]ATAIGK	16	0	2456.237499	0.0172	0.3950
LLRPRK[x]R	5	0	937.629701	0.0171	0.1200
SK[x]VLDVR	1	0	815.486459	0.0171	0.1200
LAAPQLVQMFIGDGAK[x]LVRDAFALAK	15	0	2742.525343	0.0171	0.4450
TDTK[x]TIEAITFK	3	0	1366.734330	0.0171	0.2050
S[x]SSDMAYTSMFK	0	0	1353.558028	0.0171	0.2050
K[x]KAQSGPDASAK	0	0	1186.630541	0.0171	0.2050
QDLADATVETLK[x]AIEGK	11	0	1800.946820	0.0171	0.2900
ALTLK[x]TGPPGPPCGGKFMLK	4	0	2069.116472	0.0170	0.3400
K[x]GFDFEYYQR	0	0	1351.619643	0.0170	0.1700
MEILK[x]IHLEK	4	0	1252.721266	0.0170	0.1700
VMK[x]EDNLILR	2	0	1229.680131	0.0170	0.1700
TK[x]LVK	1	0	587.400615	0.0170	0.0850
EVQK[x]GPDSVALGVQYDDVRPEDR	3	0	2571.256387	0.0170	0.3900
NVSGNVLSEIK[x]NNWQIER	10	0	2099.075864	0.0169	0.3050
LK[x]ESQLVDKFFEK	1	0	1609.871482	0.0169	0.2200
K[x]QYSAKAK	0	0	922.523570	0.0169	0.1350
IHLEK[x]VSKQGEIDYEALVK	4	0	2198.194577	0.0168	0.3200
YPHGMTETLNTK[x]LGLGIAYQLR	11	0	2475.294296	0.0168	0.3700
IIYSDIDVDPVK[x]PEHVGKVVLK	11	0	2462.378342	0.0168	0.3700
YQK[x]DEEWPPKM	2	0	1449.659787	0.0168	0.1850
K[x]SSEQANLYER	0	0	1323.641830	0.0168	0.1850
EIK[x]PNIRVALR	2	0	1307.803685	0.0168	0.1850
K[x]AQSGPDASAK	0	0	1058.535585	0.0168	0.1850
TDLNHENLK[x]GGDDLDPNYVLSSRVR	8	0	2826.389513	0.0168	0.4200
EQKPEVDYSEK[x]FAELQK	10	0	2067.015955	0.0168	0.2850
KALSSLK[x]YMLLSQIMLNSVSEVK	6	0	2581.422189	0.0167	0.3850
SELQDK[x]SSQQGVEGVLIILKIEDTDK	5	0	2871.507557	0.0167	0.4350
NK[x]GTMKVELYEIQLISEGQPVEGR	1	0	2717.405684	0.0167	0.4000
FTGGVLMLIDRESDK[x]APDLIELNR	14	0	2701.410770	0.0167	0.4000
NKHCLIK[x]MNHGTTTLAFR	6	0	2141.098527	0.0167	0.3000
TEEQRQPEDK[x]LR	9	0	1527.764059	0.0167	0.2000
FKLNVYK[x]YR	6	0	1229.692020	0.0167	0.1500
LNFSSLK[x]MK	6	0	1066.584449	0.0167	0.1500
VLTLAMVK[x]R	7	0	1029.636817	0.0167	0.1500
EVLNK[x]GVSK	4	0	972.560345	0.0167	0.1500
ERK[x]PRR	2	0	840.504172	0.0167	0.1000
K[x]WR	0	0	488.285928	0.0167	0.0500
VSKQGEIDYEALVK[x]LTDGTNGADLR	13	0	2691.371409	0.0166	0.4150
TYNLISSYIK[x]SVEISALASKNR	9	0	2456.327369	0.0166	0.3650
EK[x]SPAIIFIDELDAIGTKR	1	0	2115.157467	0.0166	0.3150
VFHPITK[x]AVILSDTKPVDK	6	0	2107.204023	0.0166	0.3150
VLK[x]LTLEAMDLEIVEK	2	0	1843.037546	0.0166	0.2650
AMSIVGLLLDDTDPMINVMK[x]LDK	19	0	2531.304781	0.0165	0.3800
YQK[x]DEEWPPK	2	0	1318.619308	0.0165	0.1650
DK[x]MNFVILCR	1	0	1294.652534	0.0165	0.1650
GTPGYGPLGVLPK[x]VGIR	12	0	1679.972193	0.0165	0.2800
TAINTGGGSVAVFNK[x]FAYVLYQER	14	0	2604.333515	0.0165	0.3950
DEQIEKIDTVIK[x]LVDHSFDEK	11	0	2500.269580	0.0164	0.3450
LARNILK[x]VDIEVAVIPSEGFR	6	0	2338.337149	0.0164	0.3450
LILVDDEK[x]TSWIYK	7	0	1721.923907	0.0164	0.2300
LNVYK[x]YR	4	0	954.528656	0.0164	0.1150
ENEQK[x]IK	4	0	887.471202	0.0164	0.1150
YYLPK[x]GK	4	0	867.485399	0.0164	0.1150
K[x]VADLKK	0	0	800.511946	0.0164	0.1150
VYATMQKLQK[x]DLGQVLNK	9	0	2076.140043	0.0164	0.2950
IIENEQSAEK[x]NAYVINLK	9	0	2075.089784	0.0164	0.2950
KDK[x]MNFVILCR	2	0	1422.747490	0.0164	0.1800
S[x]ERDTALEKYK	0	0	1338.677880	0.0164	0.1800
LPEANFEPLEK[x]RLDR	10	0	1825.968559	0.0163	0.2450
EDK[x]EGVVNTIAFAIR	2	0	1660.878354	0.0163	0.2450
QAAK[x]ASVVETVTLTK	3	0	1544.877294	0.0163	0.2450
LAAPQLVQMFIGDGAK[x]LVR	15	0	2026.139651	0.0163	0.3100
YYKPDLTIDEAVRIMK[x]LCFDELK	15	0	2859.454938	0.0163	0.3750
FSFISNVRPKLFAYPPK[x]SVQPTAK	16	0	2721.500514	0.0162	0.3900
LALTK[x]PKGTPGYGPLGVLPKVGIR	4	0	2431.467763	0.0162	0.3900
QRIVAFVGSPIVEDEK[x]NLIR	15	0	2282.274552	0.0162	0.3250
SDEINEVLNK[x]YQETQR	9	0	1964.943855	0.0162	0.2600
VVGSEFVQK[x]YLGEGPR	8	0	1763.920551	0.0162	0.2600
EIQDEK[x]EAEAAR	5	0	1387.657871	0.0162	0.1950
K[x]ELFDCLK	0	0	1051.537166	0.0162	0.1300
NCK[x]K	2	0	548.274037	0.0162	0.0650
K[x]LEK	0	0	516.327120	0.0162	0.0650
M[x]SSK	0	0	451.210047	0.0162	0.0650
NASVWFLDHNFMESMNEMFK[x]K	19	0	2604.159856	0.0162	0.3400
S[x]TLDLNHLADLYDRKDWNACK	0	0	2547.217501	0.0162	0.3400
M[x]ATTVKDTMNVDINAIK	0	0	1863.943328	0.0162	0.2750
IK[x]TLSMEKHTELR	1	0	1584.865682	0.0162	0.2100
TITDGK[x]IYVEVER	5	0	1521.803799	0.0162	0.2100
AQIK[x]ILYVNNAKSQEEAIENIK	3	0	2515.364479	0.0161	0.3550
ELREVIELPLK[x]NPELFLR	10	0	2207.267680	0.0161	0.2900
VSTTPANSFELK[x]QYLIQR	11	0	2094.110853	0.0161	0.2900
QGITEAYNQKAVEK[x]LMSR	13	0	2065.062523	0.0161	0.2900
GEK[x]RWSELR	2	0	1159.609749	0.0161	0.1450
K[x]INVKFFEK	0	0	1151.670224	0.0161	0.1450
SGVK[x]LENVK	3	0	972.560345	0.0161	0.1450
QSMTSLVQHVMTYLPGIDDLK[x]TK	20	0	2604.329020	0.0161	0.3700
KNCK[x]ADAGITIAPR	3	0	1513.803419	0.0161	0.2250
PFGNTHNKFK[x]LNYKPEEEYPDLSK	9	0	2894.423777	0.0160	0.3850
SSEQANLYERK[x]TLVAHAVLK	10	0	2256.222519	0.0160	0.3200
K[x]MAIDDDINWEELAR	0	0	1817.861714	0.0160	0.2400
NEEK[x]LAEFDK	3	0	1221.587675	0.0160	0.1600
I[x]DDQR	0	0	645.308172	0.0160	0.0800
LEK[x]VR	2	0	643.401675	0.0160	0.0800
LSVEALNSLTGEFK[x]GKYYPLK	13	0	2356.267737	0.0160	0.3350
MLLTEVHLLESK[x]VYHAIRNIPK	11	0	2603.462020	0.0159	0.3500
VK[x]AMEVDEKPTERYSDIGGLSK	1	0	2451.231422	0.0159	0.3500
EK[x]QNTPVLFDSKEAVLK	1	0	1945.051948	0.0159	0.2700
MATTVK[x]DTMNVDINAIK	5	0	1863.943328	0.0159	0.2700
DDFDAFYGIDTMSPNMK[x]VDKNWSK	16	0	2823.251891	0.0158	0.3800
ASLLTREDLTDEEK[x]AASIAVEDEK	13	0	2632.307808	0.0158	0.3800
AVAHHTDCK[x]FIR	8	0	1453.724781	0.0158	0.1900
GSDAAPQASK[x]KK	9	0	1186.630541	0.0158	0.1900
K[x]SAAAIGTSQLPVRDGVVVIQSYCHR	0	0	2811.481241	0.0158	0.4100
VATEK[x]DFLDAVQK	4	0	1462.766689	0.0158	0.2050
NYPLILYLVEGNGQTAK[x]RSR	16	0	2291.238503	0.0158	0.3150
SVQPLASAK[x]ELLRSDILTLR	8	0	2209.279304	0.0158	0.3150
G[x]QAQSGNFSNFGDGANGDNKK	0	0	2111.925576	0.0157	0.3300
VAIK[x]KGAVEYEIYK	3	0	1609.907866	0.0157	0.2200
S[x]SKSSLELANNAVK	0	0	1446.767750	0.0157	0.2200
K[x]ASLLTR	0	0	787.491545	0.0157	0.1100
DEK[x]SGVK	2	0	761.391895	0.0157	0.1100
LLFIEK[x]AEIINSLNLNNDLTDK	5	0	2529.368896	0.0157	0.3450
LLENDIK[x]VMKSEFQR	6	0	1848.976678	0.0157	0.2350
LDRK[x]LEFPLPNEEAR	3	0	1825.968559	0.0157	0.2350
TDNHLSSTLEK[x]LSFK	10	0	1718.883832	0.0157	0.2350
SIAEK[x]MNGASGAELK	4	0	1504.755469	0.0157	0.2350
VLKTK[x]DEGGPAGGLYI	4	0	1616.877294	0.0156	0.2500
TSWIYK[x]NK	5	0	1038.549782	0.0156	0.1250
P[x]FGNTHNK	0	0	913.440572	0.0156	0.1250
K[x]SQNVQEQLNEWGSNITELLGKLEK	0	0	2884.492911	0.0156	0.3900
K[x]LMELFISK	0	0	1107.636148	0.0156	0.1400
T[x]IDNAETMK	0	0	1021.474961	0.0156	0.1400
TIEAITFK[x]TDNHLSSTLEK	7	0	2147.110911	0.0155	0.2950
TNAIVMK[x]DIR	6	0	1159.638269	0.0155	0.1550
LFQVEYAIEAIK[x]LGSTAIGVK	11	0	2249.267011	0.0155	0.3250
TLDQIAAKLYFYYILFFEK[x]CNR	18	0	2815.440615	0.0155	0.3400
E[x]QKPEVDYSEK	0	0	1350.630263	0.0155	0.1700
GK[x]VVIDAFRLINPSTLMMGQEPR	1	0	2571.366408	0.0154	0.3550
LRTFHILEPK[x]EK	9	0	1509.866674	0.0154	0.1850
M[x]SERDTALEKYK	0	0	1469.718358	0.0154	0.1850
SNNIKENEQK[x]IK	9	0	1443.768084	0.0154	0.1850
IEFATITK[x]DTTK	7	0	1366.734330	0.0154	0.1850
MNLGEDVNLEELIQCK[x]DDLSGAEIK	15	0	2832.351989	0.0154	0.3850
VSKILEHK[x]EIMLR	7	0	1594.922802	0.0154	0.2000
DVAK[x]MKLSLFSNK	3	0	1479.811862	0.0154	0.2000
HIIMFDCK[x]ILEFTK	7	0	1793.920748	0.0154	0.2150
D[x]YTMAQPEFFKAVR	0	0	1701.818400	0.0154	0.2150
LEEIGVADQYK[x]VSK	10	0	1577.830012	0.0154	0.2150
NK[x]PDERFNTGVVNVR	1	0	1743.901545	0.0153	0.2300
QNTPVLFDSK[x]EAVLK	9	0	1687.914404	0.0153	0.2300
AGDFQGLNEQLVSLFK[x]K	15	0	1892.999523	0.0153	0.2600
MILELTNHLEELKK[x]YINR	13	0	2256.229913	0.0153	0.2750
HHVEIIAAGLRENWK[x]YACK	14	0	2294.174130	0.0153	0.2900
EWNQNIKNLSNVVEISGK[x]GVFV	17	0	2473.296405	0.0150	0.3300
FK[x]ELQPFIVQMAEQALDIEK	1	0	2376.239807	0.0150	0.3000
LFAYPPKSVQPTAK[x]TVQK	13	0	2002.125051	0.0150	0.2700
M[x]EQKPEVDYSEK	0	0	1481.670742	0.0150	0.1800
K[x]SSEQANLYERK	0	0	1451.736786	0.0150	0.1800
K[x]DKMNFVILCR	0	0	1422.747490	0.0150	0.1650
SAK[x]IVRTLIDK	2	0	1242.765906	0.0150	0.1650
Y[x]TVGQGYTK	0	0	1015.497414	0.0150	0.1350
NK[x]VLVK	1	0	699.464272	0.0150	0.0900
NIPK[x]AR	3	0	697.423471	0.0150	0.0900
QEMK[x]K	3	0	662.342113	0.0150	0.0750
K[x]DLVR	0	0	629.386026	0.0150	0.0750
ASK[x]AAR	2	0	602.349976	0.0150	0.0900
DLVK[x]K	3	0	601.379880	0.0150	0.0750
LVK[x]GR	2	0	571.380549	0.0150	0.0750
LNDPEDK[x]YEALSKHIIMFDCK	6	0	2565.224226	0.0150	0.3150
ILYVNNAKSQEEAIENIK[x]CTR	17	0	2492.269200	0.0150	0.3150
AVAHHTDCK[x]FIRVSGSELVQK	8	0	2381.227281	0.0150	0.3150
YYPVRK[x]FTGGVLMLIDR	5	0	2027.102541	0.0150	0.2550
QEALSSK[x]TLFTRPIPVR	6	0	1942.099899	0.0150	0.2550
INVK[x]FFEKEDVQSLK	3	0	1822.982813	0.0150	0.2250
TMLVK[x]AVANSTAANFIR	4	0	1805.982099	0.0150	0.2550
MPIDFK[x]GFICKVVDK	5	0	1795.936398	0.0150	0.2250
ELNLMDPK[x]VPEDIFK	7	0	1786.917438	0.0150	0.2250
KSGNLPDADNSK[x]SDISK	11	0	1774.869635	0.0150	0.2550
YTVGQGYTK[x]AAWFEK	8	0	1747.856893	0.0150	0.2250
YIPNPVLVIIDVK[x]PK	12	0	1707.033394	0.0150	0.2250
K[x]VPDKLIDASTVK	0	0	1412.823808	0.0150	0.1950
PPK[x]EDWEK	2	0	1027.497414	0.0150	0.1200
VDK[x]NWSK	2	0	875.450075	0.0150	0.1050
EKVLK[x]TK	4	0	844.538158	0.0150	0.1050
AQARAK[x]R	5	0	799.477625	0.0150	0.1050
S[x]QAR	0	0	460.239372	0.0150	0.0600
GTCAGEVFMALK[x]GMALGSANEKIEASK	11	0	2769.349823	0.0148	0.4000
ADAAFLRLVK[x]APALDGALQGVIQFMK	9	0	2742.525343	0.0148	0.3850
ALTLKTGPPGPPCGGK[x]FMLK	15	0	2069.116472	0.0147	0.2950
NEEEPTK[x]KGINIDQSSNSK	6	0	2117.023553	0.0147	0.2800
HNFVGLFVELSK[x]LLVKDR	11	0	2113.204692	0.0147	0.2650
K[x]PRVVTALTMLKQHLFR	0	0	2037.203252	0.0147	0.2500
GGLGYPEDAIGKTK[x]LVK	13	0	1744.972250	0.0147	0.2500
SAELYKNPK[x]ADPLDER	8	0	1844.926754	0.0147	0.2350
AKWSTAETLTNNK[x]IDR	12	0	1846.953636	0.0147	0.2350
MSFLELTEVWGK[x]PQK	11	0	1791.922859	0.0147	0.2200
QTGQYYGGLK[x]LCVDR	9	0	1756.856570	0.0147	0.2200
VEFKMGNGK[x]MVEISR	8	0	1723.874862	0.0147	0.2200
EKASK[x]GSNDDEMK	4	0	1437.640504	0.0146	0.1900
LGVK[x]PPKGCLMFGPPGTGKTLLAR	3	0	2494.391501	0.0146	0.3500
FIK[x]HADATCVHR	2	0	1453.724781	0.0146	0.1750
EVLNKGVSK[x]DEK	8	0	1344.724827	0.0146	0.1750
AELDKIGLSK[x]IR	9	0	1341.797930	0.0146	0.1750
NK[x]PGVYTKVCNYVNWIQQTIAAN	1	0	2680.343029	0.0146	0.3350
LMVEMEKK[x]LEK	7	0	1376.740675	0.0145	0.1600
K[x]GTKTSETNDR	0	0	1235.610532	0.0145	0.1600
LDDMSLIKEDCEAATDPLLK[x]K	19	0	2404.186446	0.0145	0.3050
VDK[x]PDGTMDYDSMDNIFFAK	2	0	2308.002683	0.0145	0.2900
QDLADATVETLKAIEGK[x]IAR	16	0	2141.169090	0.0145	0.2900
DLKLK[x]WSDER	4	0	1288.677488	0.0145	0.1450
K[x]EPPVYTPPK	0	0	1154.633506	0.0145	0.1450
IAEFHTALESVPDK[x]SLFER	13	0	2188.116331	0.0145	0.2750
LALTKPK[x]GTPGYGPLGVLPKVGIR	6	0	2431.467763	0.0144	0.3450
DMTLEEAEVLILK[x]VLR	12	0	1871.043692	0.0144	0.2300
GERPSCPTGYHLK[x]SIR	12	0	1856.931459	0.0144	0.2300
QTLNK[x]IALDEQIQALK	4	0	1825.030821	0.0144	0.2300
VVSSAIVDK[x]YIGESAR	8	0	1692.904567	0.0144	0.2300
K[x]DYTMAQPEFFKAVR	0	0	1829.913356	0.0143	0.2150
VVDKCFGIK[x]FDIMPR	8	0	1823.942544	0.0143	0.2150
VSGIRK[x]HFEQVINEK	5	0	1782.973979	0.0143	0.2150
G[x]VFKNVSGNVLSEIKNNWQIER	0	0	2530.329098	0.0143	0.3150
LAQFEK[x]EEYVSDPK	5	0	1681.819840	0.0143	0.2000
K[x]RWSLER	0	0	973.545700	0.0143	0.1000
EFHKDMTLEEAEVLILK[x]VLR	16	0	2412.308550	0.0143	0.2850
HGGYKPTDKHK[x]TDLNHENLK	10	0	2331.171880	0.0143	0.2850
YVQVEQRNK[x]PDER	8	0	1659.832802	0.0142	0.1850
KSLPLQIEVANDCIK[x]WAIK	14	0	2225.224100	0.0142	0.2700
HIGIATTGFIPDGQHIVK[x]R	17	0	2059.132592	0.0142	0.2700
FSGEK[x]K	4	0	694.364957	0.0142	0.0850
NK[x]GTMK	1	0	677.353010	0.0142	0.0850
WIAK[x]QILDCIVNLSEPAK	3	0	2097.129144	0.0142	0.2550
KAMVNIDTIDNK[x]VATTM	11	0	1863.943328	0.0141	0.2400
M[x]STLDLNHLADLYDRKDWNACK	0	0	2678.257980	0.0141	0.3100
QEYKDDINLDEASAMAVK[x]FLSK	17	0	2514.231087	0.0141	0.3100
EVVELPLLSPERFVK[x]LGIDPPK	14	0	2474.414726	0.0141	0.3100
DPEEEAEMMTK[x]ETTEK	10	0	1896.796787	0.0141	0.2250
DPIGAIDAGAALDIHIRLIK[x]K	19	0	2199.273826	0.0140	0.2950
RTLDQIAAK[x]LYFYYILFFEK	8	0	2541.367053	0.0140	0.2800
YSLNSYDFK[x]K	8	0	1263.613496	0.0140	0.1400
K[x]GAVEYEIYK	0	0	1198.623334	0.0140	0.1400
AEAKDVAK[x]MK	7	0	1089.585175	0.0140	0.1400
K[x]VIAR	0	0	585.396198	0.0140	0.0700
YLYSSEENTK[x]AGALLGIGVTNVAVR	9	0	2624.380854	0.0140	0.3500
VSEVLNSEDITGIQEK[x]STDLRALR	15	0	2672.397956	0.0140	0.3350
WIAK[x]QILDCIVNLSEPAKK	3	0	2225.224100	0.0139	0.2650
M[x]SQARGFDRTITVFSPEGR	0	0	2154.063918	0.0139	0.2650
EEPDVIMGTSRVLGVFSEK[x]AQIK	18	0	2532.325651	0.0139	0.3200
N[x]SIVSKYTQSTNNDDPKK	0	0	2037.996615	0.0139	0.2500
LCFDELKK[x]R	7	0	1207.638268	0.0139	0.1250
LDGK[x]DELWK	3	0	1102.565823	0.0139	0.1250
MK[x]SDINAHK	1	0	1042.522913	0.0139	0.1250
TAAVNIK[x]VR	6	0	970.592313	0.0139	0.1250
DMTLEEAEVLILK[x]VLRQVMEEK	12	0	2615.391282	0.0139	0.3050
FCVGLQK[x]IEEIFK	6	0	1609.853723	0.0138	0.1800
EK[x]ASKGSNDDEMK	1	0	1437.640504	0.0138	0.1800
TK[x]DEGGPAGGLYI	1	0	1276.629872	0.0138	0.1800
TLALK[x]YPGGGPGK	4	0	1257.708061	0.0138	0.1800
KPPVQPLAYK[x]SATPFRK	9	0	1927.104259	0.0138	0.2350
DDGLEDDMPALADEEFEK[x]MDR	17	0	2440.004526	0.0138	0.2900
VK[x]EDMVDQESTDNNGVQVESR	1	0	2378.065484	0.0138	0.2900
QVRQASDTSTNTK[x]VLIYIADLLFR	12	0	2751.491794	0.0138	0.3300
K[x]TELFKASTSAK	0	0	1309.724101	0.0138	0.1650
HFEQVINEK[x]HEDALAK	8	0	1906.953636	0.0137	0.2200
HRENK[x]IQR	4	0	1079.594768	0.0137	0.1100
IHLEK[x]VSK	4	0	952.570517	0.0137	0.1100
SPPQISQWDYK[x]YPLVTHFR	10	0	2361.190494	0.0137	0.2600
NRLK[x]AYQGIYLMSIR	3	0	1825.003168	0.0137	0.2050
NEDDIEDIAALWMK[x]R	13	0	1817.861714	0.0137	0.2050
V[x]PTFANFHTPIFIAK	0	0	1701.924185	0.0137	0.2050
VKAMEVDEK[x]PTERYSDIGGLSK	8	0	2451.231422	0.0136	0.3000
TNNLDLEHK[x]HK	8	0	1347.689447	0.0136	0.1500
DPDDK[x]IVGLTR	4	0	1227.645855	0.0136	0.1500
QVKLLFIEK[x]AEIINSLNLNNDLTDK	8	0	2884.590832	0.0136	0.3400
TTQLEEANSK[x]LGYIFGADYPK	9	0	2344.158584	0.0136	0.2850
LIKK[x]SSEQANLYER	3	0	1677.904901	0.0136	0.1900
NAEELSSYQK[x]KLIR	9	0	1677.904901	0.0136	0.1900
K[x]ATDDDR	0	0	819.372221	0.0136	0.0950
QYSAK[x]AK	4	0	794.428614	0.0136	0.0950
EVAEADIASK[x]DLEETDERSLALTK	9	0	2632.307808	0.0135	0.3250
NWSK[x]IYDFPLFQGIFIR	3	0	2143.125385	0.0135	0.2300
TLALKYPGGGPGK[x]TAILPVK	12	0	1980.177084	0.0135	0.2700
DLK[x]LKWSDER	2	0	1288.677488	0.0135	0.1350
QTETINWLEK[x]RFK	9	0	1691.899424	0.0135	0.1750
NGYPMPCDVLAK[x]R	11	0	1519.727481	0.0135	0.1750
TMLELLNQLDGFEATK[x]NIK	15	0	2177.140100	0.0134	0.2550
LNDPEDKYEALSK[x]HIIMFDCK	12	0	2565.224226	0.0133	0.2800
GDVAASILDK[x]YRTGIATMLTR	9	0	2251.199340	0.0133	0.2800
FLSK[x]TLDSNSLTHEK	3	0	1718.883832	0.0133	0.2000
NHASIDK[x]MKSLSEQYTER	6	0	2136.026865	0.0133	0.2400
KEPPVYTPPK[x]DK	9	0	1397.755400	0.0133	0.1600
YEIDK[x]TLAGVTR	4	0	1364.729913	0.0133	0.1600
KK[x]AQSGPDASAK	1	0	1186.630541	0.0133	0.1600
ETTEK[x]KIDK	4	0	1090.586949	0.0133	0.1200
LAEK[x]WR	3	0	801.449683	0.0133	0.0800
V[x]KAFGR	0	0	676.402010	0.0133	0.0800
K[x]VGQYIRQPQNVLVSETLER	0	0	2356.286176	0.0132	0.2650
V[x]NQIESQMAMAEKLIQIRVK	0	0	2328.265640	0.0132	0.2650
QDLADATVETLK[x]AIEGKIAR	11	0	2141.169090	0.0132	0.2650
ATTVK[x]DTMNVDINAIKK	4	0	1860.997805	0.0132	0.2250
SQK[x]NVISLEISDTSLQPLSTFFAER	2	0	2809.449655	0.0132	0.3300
GVFKNVSGNVLSEIK[x]NNWQIER	14	0	2530.329098	0.0132	0.2900
M[x]GQAQSGNFSNFGDGANGDNKK	0	0	2242.966054	0.0132	0.2900
MVILNK[x]DGMER	5	0	1304.658013	0.0132	0.1450
ELVSK[x]ASPIAGSEGKEAYR	4	0	1991.032273	0.0132	0.2500
DTLSK[x]DQELTEENVSISVIGKDEK	4	0	2676.334021	0.0131	0.3150
AMEQQDIKPTVQNGEVSANAEQK[x]A	22	0	2585.239020	0.0131	0.3150
NLNAPK[x]FSFISNVRPK	5	0	1831.010363	0.0131	0.2100
CEDGVILALEK[x]VVTSK	10	0	1759.938898	0.0131	0.2100
F[x]ATLQKSK	0	0	921.528321	0.0131	0.1050
EYLEKNWK[x]EGLSR	7	0	1650.836493	0.0131	0.1700
VDAQDFLK[x]VAETR	7	0	1490.772835	0.0131	0.1700
QIQPK[x]TFANLVSSTLYEK	4	0	2066.104707	0.0131	0.2350
GYIGDPIK[x]FVRSVVLLPEEEPLR	7	0	2625.452897	0.0130	0.3000
LQK[x]RGTGGVDTAAVGSVFDVSNADR	2	0	2519.272705	0.0130	0.3250
QILDCIVNLSEPAKK[x]SGFEK	14	0	2275.188107	0.0130	0.2600
QILDCIVNLSEPAK[x]KSGFEK	13	0	2275.188107	0.0130	0.2600
TYNLISSYIK[x]SVEISALASK	9	0	2186.183345	0.0130	0.2600
TIPPLTTVKGSDAAPQASK[x]K	18	0	2009.115605	0.0130	0.2600
SMIADK[x]HAIRILAHR	5	0	1730.972539	0.0130	0.1950
SNPVFAENDEK[x]GEKR	10	0	1718.822295	0.0130	0.1950
AIDLYK[x]EVLNKGVSK	5	0	1675.950788	0.0130	0.1950
LRWK[x]R	3	0	757.471088	0.0130	0.0650
YVQVEQRNK[x]PDERFNTGVVNVR	8	0	2646.362518	0.0130	0.2850
LGSTLK[x]SIMLYLMVQSVNSELK	5	0	2453.327233	0.0130	0.2850
LAAEDHK[x]FVIHQEENKR	6	0	2063.054738	0.0129	0.2200
LMELFISK[x]SNSDDPASFTSINNYK	7	0	2720.300222	0.0129	0.3100
LEEIGVADQYK[x]VSKILEHK	10	0	2198.194577	0.0129	0.2450
LVK[x]APALDGALQGVIQFMK	2	0	1998.133505	0.0129	0.2450
LVETSGQIRCGSPYIIEDSK[x]K	19	0	2379.210294	0.0129	0.2700
GTEVEK[x]ITIKVHVSEVLGDIR	5	0	2321.295344	0.0129	0.2700
SVALGGITK[x]EFVIYEQLIAAR	8	0	2277.273157	0.0129	0.2700
LYFYYILFFEK[x]CNR	10	0	1974.970140	0.0129	0.1800
ASAGPLIASQTVK[x]K	12	0	1369.792844	0.0129	0.1800
TK[x]LVKER	1	0	872.544305	0.0129	0.0900
NIPK[x]EIK	3	0	840.506860	0.0129	0.0900
EK[x]VAFILDQVRLFLLR	1	0	1959.166855	0.0128	0.2050
TGRSIK[x]GYTLPPHCSR	5	0	1828.936545	0.0128	0.2050
D[x]VPTFANFHTPIFIAK	0	0	1816.951123	0.0128	0.2050
EHFK[x]ELVSK	3	0	1115.597456	0.0128	0.1150
SLALTKK[x]DK	6	0	1002.607293	0.0128	0.1150
NVSGNVLSEIK[x]NNWQIERLR	10	0	2368.261024	0.0127	0.2550
RHQGVLEIEFMIDHNMK[x]DGTQR	16	0	2653.285197	0.0127	0.2800
EVIELPVK[x]HPELFESLGIPQPK	7	0	2498.378342	0.0127	0.2800
K[x]ELFDCLKIMR	0	0	1451.762804	0.0127	0.1400
K[x]CLTDLEDEAPAK	0	0	1488.712937	0.0127	0.1650
N[x]SSSDMAYTSMFK	0	0	1467.600950	0.0127	0.1650
QYQEVVK[x]QGDVLLNK	6	0	1759.946763	0.0127	0.1900
VLIDCNK[x]FDSIDLNPAR	6	0	1988.998865	0.0126	0.2150
DISSK[x]SPSGNDALNDKK	4	0	1774.869635	0.0126	0.2150
ALGNFVASVLARLALTK[x]PK	16	0	1968.188317	0.0126	0.2400
EERQIQPK[x]TFANLVSSTLYEK	7	0	2480.290985	0.0126	0.2650
KTLVAHAVLK[x]VGSALVGSQTK	9	0	2106.252365	0.0126	0.2650
EAGFIDDILIITPASKEK[x]ADAAFLR	17	0	2703.448203	0.0126	0.3150
WNSKVDK[x]PDGTMDYDSMDNIFFAK	6	0	2823.251891	0.0125	0.3000
LAYVYADMRVVGQLLEK[x]LKPLIEK	16	0	2788.592357	0.0125	0.3000
IDK[x]NTWNSTLETAK	2	0	1619.815423	0.0125	0.1750
NAYVINLK[x]QIAK	7	0	1373.803016	0.0125	0.1500
IEDTDKYDK[x]K	8	0	1253.613888	0.0125	0.1250
VLVK[x]VHPEGK	3	0	1104.665473	0.0125	0.1250
I[x]INRDIGK	0	0	927.550117	0.0125	0.1000
LLK[x]MQR	2	0	787.473787	0.0125	0.0750
LK[x]LELK	1	0	742.495236	0.0125	0.0750
LDVAK[x]R	4	0	700.423137	0.0125	0.0750
MNSTEEIDLYNRWK[x]ALER	13	0	2267.100359	0.0125	0.2250
GTEVEKITIK[x]VHVSEVLGDIR	9	0	2321.295344	0.0124	0.2600
GNAK[x]FGDGIQIAQLALKHR	3	0	2036.127841	0.0124	0.2350
ILAHREFPDLGVLEGK[x]R	15	0	1949.084584	0.0124	0.2100
EKQNTPVLFDSK[x]EAVLK	11	0	1945.051948	0.0124	0.2100
FGDGIQIAQLALK[x]HR	12	0	1665.931391	0.0123	0.1850
NLSNVVEISGK[x]GVFV	10	0	1560.851081	0.0123	0.1850
AIGSGSEPAK[x]SELVK	9	0	1471.788150	0.0123	0.1850
LVPYLTK[x]LESKQR	6	0	1573.919099	0.0123	0.1600
LRK[x]EVAEADIASK	2	0	1428.793571	0.0123	0.1600
ETDLK[x]PYVLELAMTVVLDIEFRNR	4	0	2863.515228	0.0123	0.2950
ILEFTK[x]YSNDK	5	0	1356.692468	0.0123	0.1350
VNQIESQMAMAEK[x]LIQIRVK	12	0	2328.265640	0.0123	0.2450
DGSSGGTIRMVILNK[x]DGMER	14	0	2135.046217	0.0123	0.2450
DQIGEEK[x]TILQSLLQRAR	6	0	2097.154110	0.0122	0.2200
LCFDELK[x]KR	6	0	1207.638268	0.0122	0.1100
IEDTDK[x]YDK	5	0	1125.518932	0.0122	0.1100
HSTFIITK[x]R	7	0	1101.629423	0.0122	0.1100
DAGK[x]DEFSR	3	0	1023.462090	0.0122	0.1100
YLSENPKTSASIDFDSNFLNSMIK[x]K	23	0	2848.395178	0.0122	0.3050
YYK[x]DGIYDLLHACVDR	2	0	1999.946105	0.0122	0.1950
DTMNVDINAIKK[x]GEIR	11	0	1815.951192	0.0122	0.1950
K[x]LWKQLTDALIVFFDTPETVPLR	0	0	2729.515494	0.0122	0.2800
SSCK[x]IVFRSELQDK	3	0	1695.861321	0.0121	0.1700
LK[x]PQDER	1	0	884.471536	0.0121	0.0850
QGDTK[x]INHEHFMDGILEVQMR	4	0	2497.184095	0.0121	0.2550
IHSRK[x]MAIDDDINWEELAR	4	0	2311.137804	0.0121	0.2300
GKYYPLK[x]SMTEK	6	0	1443.743119	0.0121	0.1450
K[x]LEFPLPNEEAR	0	0	1441.756460	0.0121	0.1450
K[x]MSAQSCACMVR	0	0	1427.614109	0.0121	0.1450
YQATVMRGAFK[x]V	10	0	1369.717575	0.0121	0.1450
VGCDRNK[x]YAIQLPLPPK	6	0	1968.061404	0.0121	0.2050
YMIPPSAPVMLELTDEQPIKQVK[x]NR	22	0	2896.518931	0.0120	0.3000
TVQYATK[x]RSK	6	0	1180.656362	0.0120	0.1200
LGVK[x]R	3	0	571.380549	0.0120	0.0600
GGDEWK[x]IEPLKLK	5	0	1511.834706	0.0119	0.1550
M[x]GINERKGFDFEYYQR	0	0	2051.952252	0.0119	0.1900
DGIQDIMPSQAK[x]ELKK	11	0	1799.945046	0.0119	0.1900
K[x]RMPIDFK	0	0	1033.574220	0.0119	0.0950
TLDSNSLTHEK[x]IEFATITK	10	0	2147.110911	0.0118	0.2250
TELFK[x]ASTSAK	4	0	1181.629146	0.0118	0.1300
NCACVISQK[x]KVPDK	8	0	1645.827913	0.0118	0.1650
ILFSDVK[x]AMTTGLR	6	0	1550.848972	0.0118	0.1650
VSPTGQITSTSARSGK[x]K	15	0	1703.916525	0.0118	0.2000
DIK[x]VIMATNRISDLDPALIRPGR	2	0	2563.426696	0.0117	0.2700
K[x]GILLPESLTEAVEATTYAILRK	0	0	2515.426015	0.0117	0.2700
YTISGGGLYTDADK[x]GLATMGMGYLGSTGK	13	0	2884.362162	0.0117	0.3400
ISLRDVCIK[x]LGLDSEESAEYIVAK	8	0	2707.410100	0.0117	0.2800
IIYSDIDVDPVK[x]PEHVGKVVLKNK	11	0	2704.516220	0.0117	0.2800
VVGQLLEK[x]LKPLIEKGGDWER	7	0	2406.363362	0.0117	0.2450
SDEINEVLNK[x]YQETQRQS	9	0	2180.034451	0.0117	0.2100
LPNIEEATFDK[x]RIDRPGR	10	0	2126.123146	0.0117	0.2100
DK[x]PKYEPPVPTRTGR	1	0	1739.931783	0.0117	0.1750
LIDASTVK[x]HVFPITK	7	0	1667.960960	0.0117	0.1750
NKVLVK[x]VHPEGK	5	0	1346.803351	0.0117	0.1400
KK[x]ELFDCLK	1	0	1179.632121	0.0117	0.1050
Y[x]FATLQKSK	0	0	1084.591644	0.0117	0.1050
MK[x]DAVK	1	0	690.373411	0.0117	0.0700
DQELTEENVSISVIGK[x]DEK	15	0	2132.048371	0.0116	0.2200
EK[x]TSNNTNRTNSTDEK	1	0	1837.840123	0.0116	0.1850
VLK[x]TKDEGGPAGGLYI	2	0	1616.877294	0.0116	0.1850
TEDDIK[x]SLQSVGQIIGEVLKQLDSER	5	0	2899.513703	0.0115	0.3000
NEEKK[x]LMELFISK	4	0	1607.859201	0.0115	0.1500
EPNK[x]GSYRPYTAK	3	0	1509.757521	0.0115	0.1500
LGDK[x]GPAAARASR	3	0	1268.694867	0.0115	0.1500
VNLEAYLDLSITPK[x]QHAVNERAK	13	0	2608.397173	0.0115	0.2650
IPDSTYEMVGGLEKQIK[x]EIK	16	0	2277.192525	0.0115	0.2300
VPFTAAITITGVK[x]TSTGGPK	12	0	1945.088332	0.0115	0.2300
IGLVRLPEANFEPLEK[x]R	15	0	1980.115548	0.0115	0.1950
V[x]LEATMILIDNSEWMINGDYIPTR	0	0	2793.371608	0.0115	0.2750
WPK[x]IAEIYGSALRSNPVFAENDEK	2	0	2733.376103	0.0115	0.2750
ETLIFK[x]CIDMFIHK	5	0	1793.920748	0.0114	0.1600
YEYQKLK[x]ESQLVDK	6	0	1769.919882	0.0114	0.1600
VAIKK[x]GAVEYEIYK	4	0	1609.907866	0.0114	0.1600
QGITEAYNQK[x]AVEK	9	0	1577.804860	0.0114	0.1600
YEYQK[x]LK	4	0	970.512337	0.0114	0.0800
HESLK[x]YR	4	0	931.487520	0.0114	0.0800
ATDGVVLATEK[x]KPTSELAIGASLEK	10	0	2527.374374	0.0114	0.2850
AGDFQGLNEQLVSLFK[x]KHGQLK	15	0	2456.317475	0.0114	0.2500
TLSMEK[x]HTELR	5	0	1343.686669	0.0114	0.1250
T[x]MVYSDNTSIITSAGGLMALLDEQER	0	0	2814.341427	0.0113	0.2950
VVGQLLEKLK[x]PLIEK	9	0	1706.070505	0.0113	0.1700
D[x]GIQDIMPSQAKELK	0	0	1671.850090	0.0113	0.1700
TDTK[x]TIEAITFKTDNHLSSTLEK	3	0	2592.328152	0.0113	0.2600
K[x]NLLNPLIEDSRYGLQGPTWLVHK	0	0	2790.517949	0.0113	0.2700
KDSESTEEK[x]EAQAVQR	8	0	1833.870361	0.0113	0.1800
K[x]FTGGVLMLIDRESDK	0	0	1807.950131	0.0113	0.1800
VSGSELVQK[x]YIGEGSR	8	0	1707.879080	0.0113	0.1800
TTLFK[x]SELAQSK	4	0	1351.734665	0.0113	0.1350
YDKK[x]DLVR	3	0	1035.571243	0.0113	0.0900
DLVK[x]KYDK	3	0	1007.565097	0.0113	0.0900
KSLK[x]DECK	3	0	1006.511679	0.0113	0.0900
EK[x]SLLAHK	1	0	924.539219	0.0113	0.0900
K[x]SLK	0	0	474.316557	0.0113	0.0450
ATLEIYHEDNNRAEAK[x]DVAK	15	0	2286.123929	0.0112	0.2250
VFHPITKAVILSDTK[x]PVDKK	14	0	2235.298978	0.0112	0.2250
SELQDK[x]SSQQGVEGVLIILK	5	0	2170.184405	0.0112	0.2250
AVEK[x]LSVEALNSLTGEFKGK	3	0	2119.152381	0.0112	0.2250
DVEFLHSDK[x]IDTIVKEIQDEK	8	0	2500.269581	0.0112	0.2350
KCLTDLEDEAPAK[x]DILLDMSR	12	0	2432.192593	0.0112	0.2350
KHFEQVINEK[x]HEDALAK	9	0	2035.048591	0.0112	0.1900
K[x]PPVQPLAYKSATPFRK	0	0	1927.104259	0.0112	0.1900
AK[x]TMTERLCPHTTSASM	1	0	1920.885494	0.0112	0.1900
NEEK[x]KLMELFISK	3	0	1607.859201	0.0112	0.1450
AHLDVQEK[x]DQPKK	7	0	1534.810280	0.0112	0.1450
EIQDEK[x]EAEAARK	5	0	1515.752826	0.0112	0.1450
AVELAAMNK[x]ANMQEVETEEFLR	8	0	2522.214389	0.0111	0.2450
QEALSSK[x]TLFTRPIPVRR	6	0	2098.201001	0.0111	0.2000
FGDGIQIAQLALK[x]HRENK	12	0	2037.111857	0.0111	0.2000
M[x]PFGNTHNK	0	0	1044.481051	0.0111	0.1000
VGIKPPK[x]GVLLYGPPGTGKTLLAR	6	0	2431.467763	0.0110	0.2650
GGVHVK[x]LAHLSKHPK	5	0	1606.941898	0.0110	0.1650
DAFALAK[x]EKSPAIIFIDELDAIGTK	6	0	2675.442056	0.0110	0.2750
NCACVISQK[x]K	8	0	1206.584850	0.0110	0.1100
SRTLASLQK[x]R	8	0	1158.683243	0.0110	0.1100
K[x]LRDK	0	0	658.412573	0.0110	0.0550
RNK[x]LDPYWNQLIVAGVDGENK	2	0	2428.249792	0.0110	0.2300
IK[x]ILFSDVKAMTTGLR	1	0	1792.027986	0.0109	0.1750
EVIELPLK[x]NPELFLRVGIKPPK	7	0	2528.509290	0.0109	0.2400
CFGIK[x]FDIMPR	4	0	1382.683832	0.0109	0.1200
FFEK[x]EDVQSLK	3	0	1368.692468	0.0109	0.1200
EEEDLDDEQLLLSREK[x]TSNNTNR	15	0	2747.284443	0.0109	0.2500
V[x]GVFKNVSGNVLSEIKNNWQIER	0	0	2629.397507	0.0109	0.2500
IVFRSELQDK[x]SSQQGVEGVLIILK	9	0	2685.506382	0.0108	0.2600
EK[x]SPAIIFIDELDAIGTK	1	0	1959.056365	0.0108	0.1950
K[x]IDKEDMGSNDK	0	0	1378.639778	0.0108	0.1300
SPSGNDALNDK[x]K	10	0	1244.599634	0.0108	0.1300
WK[x]ALERQLEMLDLQEGFIK	1	0	2346.240476	0.0108	0.2050
K[x]VSTTPANSFELKQYLIQR	0	0	2222.205809	0.0108	0.2050
EDLTDEEKAASIAVEDEK[x]R	17	0	2147.022884	0.0108	0.2050
HPELFESLGIPQPK[x]GILLYGPPGTGK	13	0	2744.490007	0.0108	0.2800
S[x]FLELTEVWGKPQK	0	0	1660.882380	0.0107	0.1500
TLLYGK[x]R	5	0	849.507194	0.0107	0.0750
LSVEALNSLTGEFKGK[x]YYPLK	15	0	2356.267737	0.0107	0.2250
DLEETDERSLALTK[x]K	13	0	1746.899873	0.0107	0.1600
VQNEVTLSPEQLRIQYVGK[x]QDPK	18	0	2668.418299	0.0107	0.2450
K[x]ALSSLKYMLLSQIMLNSVSEVK	0	0	2581.422189	0.0107	0.2450
MLAIVVEASCGK[x]DLNEAMTSGYR	11	0	2514.191544	0.0107	0.2450
TKSVALGGITK[x]EFVIYEQLIAAR	10	0	2506.415787	0.0107	0.2450
A[x]TTVKDTMNVDINAIK	0	0	1732.902849	0.0106	0.1700
LMSK[x]VAEK	3	0	904.505142	0.0106	0.0850
ATDGVVLATEKK[x]PTSELAIGASLEK	11	0	2527.374374	0.0106	0.2650
NK[x]HCLIKMNHGTTTLAFR	1	0	2141.098527	0.0106	0.1900
MSAQSCACMVRTLLYGK[x]R	16	0	2131.015784	0.0106	0.1900
QGITEAYNQK[x]AVEKLMSR	9	0	2065.062523	0.0106	0.1900
QEYK[x]DDINLDEASAMAVK	3	0	2038.951640	0.0106	0.1900
IWKVMCK[x]NK	6	0	1205.641245	0.0106	0.0950
M[x]NSIVSKYTQSTNNDDPKK	0	0	2169.037093	0.0105	0.2000
K[x]EAGFIDDILIITPASKEK	0	0	2087.151320	0.0105	0.2000
TGPPGPPCGGK[x]FMLKLGVK	10	0	1940.037500	0.0105	0.2000
NK[x]LDPYWNQLIVAGVDGENK	1	0	2272.148690	0.0105	0.2100
QMVEERVLK[x]LTLEAMDLEIVEK	8	0	2615.391282	0.0105	0.2300
HK[x]TPDKGYGHR	1	0	1294.653005	0.0105	0.1150
LAEFVNMSK[x]AYHSQYLRLLALQR	8	0	2750.468893	0.0104	0.2400
LEETDVAK[x]AAILERPYASTGAYK	7	0	2495.290650	0.0104	0.2400
GVAIDLLEECK[x]NTACSGIIAEVK	10	0	2489.250437	0.0104	0.2400
IYADLK[x]INEDSK	5	0	1407.724493	0.0104	0.1250
KSQNVQEQLNEWGSNITELLGK[x]LEK	21	0	2884.492911	0.0104	0.2600
ALSIEGDDK[x]VNENIGDELLLEQCMK	8	0	2832.351989	0.0104	0.2600
EDK[x]EGVVNTIAFAIRLTGDTNGALDK	2	0	2746.413605	0.0104	0.2700
VKAMEVDEK[x]PTER	8	0	1530.771118	0.0104	0.1350
NLTDETK[x]NKHCLIK	6	0	1712.887868	0.0104	0.1450
KNVPK[x]LQNVSNFQK	4	0	1642.915408	0.0104	0.1450
DLGQVLNK[x]YVQVEQR	7	0	1787.952910	0.0103	0.1550
ARIEVEVYK[x]ITTGDR	8	0	1748.942012	0.0103	0.1550
M[x]MGINERKGFDFEYYQR	0	0	2182.992731	0.0103	0.1750
LSFK[x]SIADVADMLEANDK	3	0	1965.971650	0.0103	0.1850
K[x]EVAEADIASKDLEETDER	0	0	2147.022884	0.0103	0.1950
KEAGFIDDILIITPASK[x]EK	16	0	2087.151320	0.0103	0.1950
VPTFANFHTPIFIAK[x]REDGMK	14	0	2418.251708	0.0102	0.2150
SVQPTAK[x]TVQKVETAVLSTTVK	6	0	2314.310659	0.0102	0.2250
LMGQINKMPLLQSSVALLGQK[x]IR	20	0	2537.454825	0.0102	0.2350
YLSENPK[x]TSASIDFDSNFLNSMIK	6	0	2720.300222	0.0102	0.2450
QLIIK[x]EEMMNSIQQAVAK	4	0	2073.096129	0.0100	0.1800
EAGFIDDILIITPASK[x]EK	15	0	1959.056365	0.0100	0.1800
QSK[x]YTYDRGTTAVLK	2	0	1729.899815	0.0100	0.1500
YDK[x]TEDDIK	2	0	1125.518932	0.0100	0.0900
DK[x]KASLLTR	1	0	1030.613439	0.0100	0.0900
EK[x]ADAAFLR	1	0	1019.539945	0.0100	0.0900
VSAMMSCACQK[x]RLEDDHIHNYR	10	0	2720.203848	0.0100	0.2200
LGIDPPK[x]GIMLYGPPGTGKTLCAR	6	0	2511.334048	0.0100	0.2400
ALTCK[x]MPGTLLPGPGKGYIGDPIK	4	0	2483.327901	0.0100	0.2400
NCK[x]ADAGITIAPRCTDLDAIGVK	2	0	2458.230706	0.0100	0.2300
TDK[x]YAFSLTTFSPNGK	2	0	1775.872934	0.0100	0.1600
LELK[x]KANWCDK	3	0	1403.723052	0.0100	0.1100
EWDSK[x]LKDLR	4	0	1288.677488	0.0100	0.1000
SSTAAK[x]TFLEK	5	0	1181.629146	0.0100	0.1100
AIHK[x]LGSTLK	3	0	1066.649824	0.0100	0.1000
EISYPFK[x]R	6	0	1038.549782	0.0100	0.0800
FDIMPRK[x]K	6	0	1033.574220	0.0100	0.0800
IEEIFK[x]K	5	0	905.522175	0.0100	0.0700
K[x]EVQEAR	0	0	858.455887	0.0100	0.0700
DK[x]KDQK	1	0	760.407879	0.0100	0.0600
IVK[x]SAK	2	0	644.422076	0.0100	0.0600
QVK[x]NR	2	0	643.376523	0.0100	0.0500
K[x]IDK	0	0	502.311471	0.0100	0.0400
QTTSNLGHINK[x]PSIQALIHGLGR	10	0	2454.345417	0.0098	0.2250
TMVEVIPYFAEDLLVLK[x]TDELK	16	0	2565.365058	0.0098	0.2150
AIGSGSEPAKSELVK[x]EFHK	14	0	2013.053008	0.0097	0.1850
INADHK[x]LNSLPLLQQLVK	5	0	2043.183957	0.0097	0.1750
FIK[x]HADATCVHRLALTK	2	0	1980.072637	0.0097	0.1650
GNAK[x]FGDGIQIAQLALK	3	0	1742.967833	0.0097	0.1650
V[x]SPTGQITSTSARSGKK	0	0	1703.916525	0.0097	0.1650
M[x]SFLELTEVWGKPQK	0	0	1791.922859	0.0097	0.1450
VLNK[x]GDSGEMSLQK	3	0	1504.755469	0.0096	0.1350
YYIIMGLQASK[x]LR	10	0	1554.859144	0.0096	0.1250
ATPYRGYSK[x]PNER	8	0	1537.763667	0.0096	0.1250
NVPK[x]LQNVSNFQK	3	0	1514.820452	0.0096	0.1250
DVAKMK[x]LSLFSNK	5	0	1479.811862	0.0096	0.1250
K[x]SYDYSATMYTR	0	0	1484.660513	0.0096	0.1150
LPEANFEPLEK[x]R	10	0	1441.756460	0.0096	0.1150
QNLFVPTSDK[x]EK	9	0	1404.724827	0.0096	0.1150
K[x]LPNIEEATFDK	0	0	1403.729579	0.0096	0.1150
EFPDLGVLEGK[x]R	10	0	1358.719350	0.0096	0.1150
NK[x]LTNDETRYVFVSSVQPDLLPR	1	0	2690.402650	0.0096	0.2200
IDLYHDNHERK[x]MSAQSCACMVR	10	0	2720.203848	0.0095	0.2100
ELKK[x]EEMVMLK	3	0	1376.740675	0.0095	0.1050
EDGMK[x]ILMVNR	4	0	1304.658013	0.0095	0.1050
AASIAVEDEK[x]R	9	0	1187.614557	0.0095	0.1050
VEAQNHK[x]LNLADPVSIEYLTR	6	0	2409.265107	0.0095	0.2000
LFQAEYAYK[x]AVENASTCIGIK	8	0	2375.183021	0.0095	0.2000
QGSATVGLVSK[x]THAVLVALK	10	0	1978.157410	0.0095	0.1900
IMK[x]LCFDELK	2	0	1295.661702	0.0095	0.0950
EDWEKYQK[x]PVDTEEENDK	7	0	2281.002149	0.0094	0.1700
SRQETQYK[x]IDELVSNNEK	7	0	2180.070835	0.0094	0.1700
K[x]KELFDCLK	0	0	1179.632121	0.0094	0.0850
KSK[x]TLQYFA	2	0	1084.591644	0.0094	0.0850
VSQARVMGSGCDAAGTIIK[x]VFHPITK	18	0	2742.430790	0.0094	0.2450
RGERPSCPTGYHLK[x]SIR	13	0	2013.032561	0.0094	0.1600
K[x]ACIIFFDEIDAIGGAR	0	0	1894.961028	0.0094	0.1600
LHQLRNK[x]ELISVSAASK	6	0	1893.079498	0.0094	0.1600
TLLAK[x]AVANQTSATFLR	4	0	1804.020592	0.0094	0.1600
LEKSLLELNETQSNIQEQGVNWGK[x]K	23	0	2884.492911	0.0094	0.2350
EIDMTCAREASK[x]TLSK	11	0	1838.886542	0.0094	0.1500
GNECIVIGVERK[x]NVPK	11	0	1810.972260	0.0094	0.1500
YDK[x]KDLVR	2	0	1035.571243	0.0094	0.0750
SK[x]TLQYFA	1	0	956.496688	0.0094	0.0750
NLNAPKFSFISNVRPK[x]LFAYPPK	15	0	2647.463738	0.0093	0.2150
M[x]SSKSSLELANNAVK	0	0	1577.808228	0.0093	0.1400
Q[x]IAIVVNQNWYCANTKYVTGPK	0	0	2566.300107	0.0093	0.2050
IAGEHLSNGEKPLLTPEK[x]DFSK	17	0	2409.253874	0.0093	0.2050
GTCAGEVFMALK[x]GMALGSANEK	11	0	2241.059087	0.0093	0.2050
LPSEYDSRVKAMEVDEK[x]PTER	16	0	2478.205935	0.0093	0.1950
ILLDLVYAFIK[x]SNQATTSTDR	10	0	2368.263712	0.0093	0.1950
HIEVGDSVLVK[x]IITKEGVETR	10	0	2321.295344	0.0093	0.1950
HVFPITK[x]GIGCVMTGSIADAR	6	0	2229.139719	0.0093	0.1950
K[x]VNQIESQMAMAEK	0	0	1605.785384	0.0093	0.1300
SLK[x]DECK	2	0	878.416723	0.0093	0.0650
DRGK[x]LVR	3	0	842.508589	0.0093	0.0650
VHPEGKYVVDISPDIDIKEIK[x]PNIR	20	0	2873.564954	0.0092	0.2300
HNFVGLFVELSKLLVK[x]DR	15	0	2113.204692	0.0092	0.1650
IIYSDIDVDPVK[x]PEHVGK	11	0	2023.062511	0.0092	0.1650
MK[x]SLSEQYTERVQNEVTLSPEQLR	1	0	2864.433683	0.0092	0.2200
SLQSVGQIIGEVLK[x]QLDSERFIVK	13	0	2685.506382	0.0092	0.2200
D[x]YDLVR	0	0	779.381332	0.0092	0.0550
CFIVNELMRWPK[x]IAEIYGSALR	11	0	2665.387142	0.0091	0.2000
LELKK[x]ANWCDK	4	0	1403.723052	0.0091	0.1000
ETIDNAETMK[x]K	9	0	1278.612505	0.0091	0.1000
YSNDK[x]SIVNSM	4	0	1256.570643	0.0091	0.1000
IVAFVGSPIVEDEK[x]NLIRLAK	13	0	2310.331003	0.0090	0.1900
TNNLDLEHK[x]HKTPDK	8	0	1788.911774	0.0090	0.1350
TK[x]INLIETLR	1	0	1199.723710	0.0090	0.0900
GK[x]LVR	1	0	571.380549	0.0090	0.0450
V[x]GVFK	0	0	548.332206	0.0090	0.0450
GAFK[x]V	3	0	520.300908	0.0090	0.0450
ASPIAGSEGK[x]EAYR	9	0	1434.710239	0.0089	0.1250
LESK[x]QRIFR	3	0	1175.677431	0.0089	0.0800
K[x]LEETDVAK	0	0	1031.549839	0.0089	0.0800
SYYMLYK[x]AGVLQSLADDSATTR	6	0	2452.194311	0.0089	0.1950
SVQPTAKTVQK[x]VETAVLSTTVK	10	0	2314.310659	0.0089	0.1950
IPDSTYEMVGGLEK[x]QIK	13	0	1906.970924	0.0088	0.1500
LFK[x]SLGSGMDQEKVLNK	2	0	1893.002891	0.0088	0.1500
L[x]FKSLGSGMDQEKVLNK	0	0	1893.002891	0.0088	0.1500
EGK[x]GEIYSFDPVGSYEREWCR	2	0	2563.143672	0.0088	0.1850
NK[x]EHIMDNLEAQAIEELEGAK	1	0	2381.153176	0.0088	0.1850
DTLSKDQELTEENVSISVIGK[x]DEK	20	0	2676.334021	0.0088	0.2100
SAPVSDCLSK[x]YPLLSSSCGSQSLK	9	0	2570.235514	0.0088	0.2100
VLTLSLMEELHK[x]MDDR	11	0	1928.969875	0.0088	0.1400
DCTAYNIYDK[x]NK	9	0	1503.666324	0.0088	0.1050
IQK[x]ENRHK	2	0	1051.588622	0.0088	0.0700
DYYTK[x]QSK	4	0	1031.492328	0.0088	0.0700
TVQYATK[x]R	6	0	965.529382	0.0088	0.0700
S[x]QARGFDR	0	0	935.457282	0.0088	0.0700
LWK[x]R	2	0	601.369985	0.0088	0.0350
K[x]LWK	0	0	573.363839	0.0088	0.0350
EHFKELVSK[x]ASPIAGSEGK	8	0	2013.053008	0.0087	0.1650
QILDCIVNLSEPAK[x]K	13	0	1726.928669	0.0087	0.1300
QIAIVVNQNWYCANTK[x]YVTGPK	15	0	2566.300107	0.0086	0.1900
MK[x]SLSEQYTER	1	0	1370.649950	0.0086	0.0950
DELWK[x]NDDQLTYTYKDEK	4	0	2303.059268	0.0086	0.1550
HHFYAKIDRPAQVISFK[x]K	16	0	2184.195523	0.0086	0.1550
ATSAGPKQTETINWLEK[x]R	16	0	2029.059155	0.0086	0.1550
S[x]QARGFDRTITVFSPEGR	0	0	2023.023439	0.0086	0.1550
LFAYPPK[x]SVQPTAKTVQK	6	0	2002.125051	0.0086	0.1550
DLGQVLNK[x]YVQVEQRNKPDER	7	0	2527.314175	0.0086	0.1800
LDDMSLIK[x]EDCEAATDPLLKK	7	0	2404.186446	0.0086	0.1800
NPK[x]ADPLDERLSGVVEGIFQK	2	0	2311.217098	0.0086	0.1800
IEFATITK[x]DTTKNK	7	0	1608.872208	0.0086	0.1200
SLLTGK[x]HAIRYAGR	5	0	1541.878966	0.0086	0.1200
GVSK[x]DEK	3	0	761.391895	0.0086	0.0600
PFGNTHNKFKLNYK[x]PEEEYPDLSK	13	0	2894.423777	0.0085	0.2050
FSFISNVRPK[x]LFAYPPKSVQPTAK	9	0	2721.500514	0.0085	0.2050
RMDDK[x]MLLTEVHLLESK	4	0	2057.064831	0.0085	0.1450
FAASKEK[x]QNTPVLFDSK	6	0	1908.994437	0.0085	0.1450
NAYVINLKQIAK[x]FVVSLGER	11	0	2261.289476	0.0085	0.1700
HPK[x]FEEILTR	2	0	1268.687660	0.0085	0.0850
FLSKTLDSNSLTHEK[x]IEFATITK	14	0	2622.390357	0.0085	0.1950
VMK[x]SEFQRLTHEK	2	0	1631.845282	0.0085	0.1100
DTMNVDINAIK[x]KGEIR	10	0	1815.951192	0.0084	0.1350
IWK[x]SDEINEVLNKYQETQR	2	0	2392.202175	0.0084	0.1600
MNGASGAELK[x]GVCTEAGMFALR	9	0	2269.065233	0.0084	0.1850
DYGDLGSSVNPLDKTNNLDLEHK[x]HK	22	0	2808.367718	0.0084	0.2100
KEEMVMLK[x]GDEVVSLLGVSEQVQVR	7	0	2801.466563	0.0084	0.2100
DVVAVGNDDTGTGASSFGVARK[x]LQR	21	0	2519.272705	0.0084	0.2100
LGSSEVEQVQLVVDGVK[x]LMVEMEK	16	0	2645.365461	0.0083	0.2000
LFNLEPK[x]ILEEVPLRELR	6	0	2207.267680	0.0083	0.1500
ILYVNNAK[x]SQEEAIENIK	7	0	2075.089784	0.0083	0.1500
QVK[x]REVGCIGNIVER	2	0	1755.941297	0.0083	0.1250
TLAGVTRDYYTK[x]QSK	11	0	1729.899815	0.0083	0.1250
YTQSTNNDDPK[x]K	10	0	1409.642221	0.0083	0.1000
DTMNVDINAIK[x]K	10	0	1360.701983	0.0083	0.1000
K[x]PRVVTALTMLK	0	0	1355.832206	0.0083	0.1000
YK[x]DGVILAADSR	1	0	1306.688051	0.0083	0.1000
LK[x]YYEQKIR	1	0	1239.697497	0.0083	0.0750
YK[x]VNLYKFR	1	0	1229.692020	0.0083	0.0750
IFRQK[x]SLEK	4	0	1147.671285	0.0083	0.0750
IQK[x]ENR	2	0	786.434760	0.0083	0.0500
QIK[x]EIK	2	0	757.469750	0.0083	0.0500
VVLK[x]NK	3	0	699.464272	0.0083	0.0500
DDYILCCLHSLLRADYYYQAK[x]AK	20	0	2878.378086	0.0083	0.1900
VIPVEELKEIK[x]QIK	10	0	1665.007573	0.0082	0.1150
QHAVNERAK[x]IIDLR	8	0	1661.932452	0.0082	0.1150
VDAQDFLK[x]VAETRR	7	0	1646.873938	0.0082	0.1150
RVATEK[x]DFLDAVQK	5	0	1618.867791	0.0082	0.1150
IFTIHTSK[x]MNLGEDVNLEELIQCK	7	0	2831.419614	0.0081	0.1950
IGLHDDAYLDVCK[x]YYR	12	0	1999.946105	0.0081	0.1300
K[x]PPVQPLAYKSATPFR	0	0	1799.009303	0.0081	0.1300
VSK[x]ILEHK	2	0	952.570517	0.0081	0.0650
EAEAARK[x]K	6	0	901.498083	0.0081	0.0650
EYLEK[x]NWKEGLSR	4	0	1650.836493	0.0081	0.1050
EQVRDAGK[x]DEFSR	7	0	1535.732760	0.0081	0.1050
NHASIDKMK[x]SLSEQYTER	8	0	2136.026865	0.0081	0.1450
IQFCLALHNDSIK[x]SMRYPMDAHK	12	0	2774.345349	0.0080	0.1850
T[x]VYQISELESLLRSSHIITKELK	0	0	2686.490399	0.0080	0.1850
SITEFGDTATAK[x]ELEAMKLLRPR	11	0	2576.363096	0.0080	0.1850
NIPKEIKIIYSDIDVDPVK[x]PEHVGK	18	0	2845.558807	0.0080	0.2000
LLENDIKVMK[x]SEFQR	9	0	1848.976678	0.0080	0.1200
YFATLQK[x]SKR	6	0	1240.692746	0.0080	0.0800
TLIDK[x]FSGEK	4	0	1136.607685	0.0080	0.0800
INYK[x]K	3	0	664.390778	0.0080	0.0400
VK[x]LEK	1	0	615.395529	0.0080	0.0400
TLLYGK[x]RFFPYYVYTTVAGIDK	5	0	2614.383428	0.0080	0.1750
K[x]GFDFEYYQRNLLLQEK	0	0	2190.110853	0.0079	0.1350
GTK[x]TSETNDRNSTNNTK	2	0	1866.866670	0.0079	0.1350
GVLLYGPPGTGK[x]TMLVK	11	0	1729.979978	0.0079	0.1350
TLDQIAAK[x]LYFYYILFFEK	7	0	2385.265950	0.0079	0.1500
MNSIVSK[x]YTQSTNNDDPKK	6	0	2169.037093	0.0079	0.1500
FIRVSGSELVQK[x]YIGEGSR	11	0	2124.132649	0.0079	0.1500
LGDGVLRPYK[x]VGVILESQR	9	0	2098.189768	0.0079	0.1500
VVK[x]GNQKFSSTADYMNMSS	2	0	2092.955678	0.0079	0.1500
GAATIK[x]GAIWYGIDFTAAR	5	0	1981.042053	0.0079	0.1500
KCIK[x]IACWVVGSGDTIYDCVR	3	0	2499.207134	0.0079	0.1650
EDVQSLK[x]LKYYEQK	6	0	1769.919882	0.0079	0.1100
LNYK[x]PEEEYPDLSK	3	0	1723.830403	0.0079	0.1100
ATAGPIIADK[x]NCKK	9	0	1485.797272	0.0079	0.1100
K[x]PTSELAIGASLEK	0	0	1442.797987	0.0079	0.1100
K[x]ARQAAK	0	0	771.471479	0.0079	0.0550
LFQVEYAIEAIK[x]LGSTAIGVKTK	11	0	2478.409640	0.0078	0.1800
ASVVETVTLTKVTQKK[x]PPVQPLAYK	15	0	2724.578817	0.0078	0.1950
TPNDTQKYSNDK[x]SIVNSM	11	0	2040.942138	0.0078	0.1400
ETLIFK[x]CIDMFIHKSAELYK	5	0	2485.274807	0.0077	0.1550
IAK[x]GAIEKVDDLLTTQAEAK	2	0	2113.162944	0.0077	0.1550
S[x]WTTIESDAGVFTDLIENLGVK	0	0	2394.195360	0.0077	0.1700
ATK[x]QSKYTYDR	2	0	1359.678214	0.0077	0.0850
KSGFEK[x]IDLTR	5	0	1292.708787	0.0077	0.0850
LQK[x]DLGQVLNK	2	0	1254.729522	0.0077	0.0850
VGIK[x]PPKGVLLYGPPGTGKTLLAR	3	0	2431.467763	0.0077	0.1850
IEPLK[x]LKVLVQGLER	4	0	1734.076651	0.0077	0.1150
LREEIQK[x]GDGGTDYVCVPK	6	0	2163.062913	0.0076	0.1450
TK[x]KACIIFFDEIDAIGGAR	1	0	2124.103657	0.0076	0.1450
ILFSDVK[x]AMTTGLREVFETQGDLCR	6	0	2885.441410	0.0076	0.1900
EWNQNIK[x]NLSNVVEISGKGVFV	6	0	2473.296405	0.0075	0.1650
INEDSKLAVNENLASSK[x]SSM	16	0	2136.036759	0.0075	0.1500
TTMTNGFLAHKLCIHK[x]NK	15	0	2113.092380	0.0075	0.1350
CGSPYIIEDSK[x]K	10	0	1395.670349	0.0075	0.0900
SETMK[x]YYLPK	4	0	1258.626702	0.0075	0.0750
HSTFIITK[x]RK	7	0	1229.724379	0.0075	0.0750
K[x]LEGTIDYQK	0	0	1193.629146	0.0075	0.0750
MK[x]DAVKEAAR	1	0	1117.591321	0.0075	0.0750
ATAIGK[x]SSTAAK	5	0	1104.613831	0.0075	0.0900
DAVVLGVEK[x]R	8	0	1084.624003	0.0075	0.0750
SAK[x]IVR	2	0	672.428222	0.0075	0.0450
NCACVISQKK[x]VPDK	9	0	1645.827913	0.0075	0.1050
NK[x]TDTKTIEAITFK	1	0	1608.872208	0.0075	0.1050
TSK[x]TPPTAMLSSVR	2	0	1474.781290	0.0075	0.1050
S[x]RQETQYK	0	0	1038.509372	0.0075	0.0600
SSK[x]DISSK	2	0	850.439569	0.0075	0.0600
K[x]YDK	0	0	552.290736	0.0075	0.0300
K[x]MQE	0	0	534.247157	0.0075	0.0300
K[x]QCVIANSCKTAINTGGGSVAVFNK	0	0	2623.320910	0.0074	0.1850
KLWK[x]QLTDALIVFFDTPETVPLR	3	0	2729.515494	0.0074	0.1700
ARVEAQNHK[x]LNLADPVSIEYLTR	8	0	2636.403319	0.0074	0.1700
YMIPPSAPVMLELTDEQPIK[x]QVK	19	0	2626.374907	0.0074	0.1700
AAITGK[x]PDPWQTSLAFYYSGVGK	5	0	2456.237499	0.0074	0.1700
M[x]SSIGTGYDLGLFFSPDGR	0	0	2018.940686	0.0074	0.1400
LFLLRSDYYMASTYTK[x]K	15	0	2099.076051	0.0074	0.1250
RHNFVGLFVELSK[x]LLVK	12	0	1998.177753	0.0074	0.1250
AQISVRLVPYLTK[x]LESK	12	0	1944.140700	0.0074	0.1250
M[x]TDKYAFSLTTFSPNGK	0	0	1906.913413	0.0074	0.1250
VLNK[x]GDSGEMSLQKLFK	3	0	1893.002891	0.0074	0.1250
G[x]GLGYPEDAIGKTKLVK	0	0	1744.972250	0.0074	0.1250
RK[x]LPNIEEATFDK	1	0	1559.830681	0.0073	0.0950
DIGKVVDK[x]CFGIK	7	0	1477.796212	0.0073	0.0950
EDMGSNDK[x]ASKER	7	0	1465.646650	0.0073	0.0950
KVPDK[x]LIDASTVK	4	0	1412.823808	0.0073	0.0950
QTVYQISELESLLRSSHIITK[x]ELK	20	0	2814.548970	0.0073	0.1750
AGDFQGLNEQLVSLFKK[x]HGQLK	16	0	2456.317475	0.0073	0.1600
HGGYK[x]PTDKHK	4	0	1266.646859	0.0073	0.0800
GYSK[x]PNERATK	3	0	1249.641438	0.0073	0.0800
GIDLK[x]SIAEKMNGASGAELK	4	0	2031.066940	0.0072	0.1450
QLIIKEEMMNSIQQAVAK[x]	17	0	2073.096129	0.0072	0.1300
EAEAAKDEQIEK[x]IDTVIK	11	0	2029.057817	0.0072	0.1300
GIK[x]GIESEAYESVLDLAK	2	0	1921.004331	0.0072	0.1300
KTVQYATK[x]R	7	0	1093.624337	0.0072	0.0650
KPPVQPLAYK[x]SATPFR	9	0	1799.009303	0.0072	0.1150
G[x]LGYPEDAIGKTKLVK	0	0	1687.950789	0.0072	0.1150
NKPGVYTK[x]VCNYVNWIQQTIAAN	7	0	2680.343029	0.0072	0.1650
INLIETLRTITDGK[x]IYVEVER	13	0	2474.374317	0.0071	0.1500
DGMERK[x]FFAIDTANPIPVFTH	5	0	2405.183691	0.0071	0.1500
LMGQINK[x]MPLLQSSVALLGQK	6	0	2268.269665	0.0071	0.1500
DNLSWLSK[x]ANNWSK	7	0	1661.816092	0.0071	0.1000
SNPVFAENDEK[x]GEK	10	0	1562.721193	0.0071	0.1000
ATLTGMK[x]IDVLFSK	6	0	1522.842826	0.0071	0.1000
K[x]SAAAIGTSQLPVR	0	0	1397.798991	0.0071	0.1000
IEPLK[x]LK	4	0	839.547996	0.0071	0.0500
TPNDTQK[x]YSNDK	6	0	1409.642221	0.0071	0.0850
K[x]HFEQVINEKHEDALAK	0	0	2035.048591	0.0071	0.1200
YEIDK[x]TLAGVTRDYYTK	4	0	2035.026127	0.0071	0.1200
GVFK[x]NVSGNVLSEIKNNWQIER	3	0	2530.329098	0.0070	0.1550
VLKLTLEAMDLEIVEK[x]EHFK	15	0	2384.302404	0.0070	0.1400
EKWIAK[x]QILDCIVNLSEPAK	5	0	2354.266687	0.0070	0.1400
EK[x]WIAKQILDCIVNLSEPAK	1	0	2354.266687	0.0070	0.1400
SSKSSLELANNAVK[x]SNDIEK	13	0	2133.091236	0.0070	0.1400
GEIK[x]K	3	0	573.348581	0.0070	0.0350
ASVVETVTLTKVTQK[x]KPPVQPLAYK	14	0	2724.578817	0.0070	0.1750
VDDLLTTQAEAK[x]GAGFLLFMLNALR	11	0	2706.441342	0.0070	0.1750
SPSGNDALNDKK[x]GTK	11	0	1530.763724	0.0070	0.1050
EDWEK[x]YQKPVDTEEENDK	4	0	2281.002149	0.0069	0.1250
LMSK[x]VAEKAQINTQEYGR	3	0	2065.062523	0.0069	0.1250
IEVEVYK[x]ITTGDR	6	0	1521.803799	0.0069	0.0900
TGRK[x]EPPVYTPPK	3	0	1468.803742	0.0069	0.0900
PPKEDWEKYQK[x]PVDTEEENDK	10	0	2603.202624	0.0069	0.1450
I[x]AIVVNQNWYCANTKYVTGPK	0	0	2438.241535	0.0069	0.1450
LHSEK[x]VSLMDYLASSNISQLTGTK	4	0	2621.336941	0.0069	0.1650
FKLNYK[x]PEEEYPDLSK	5	0	1998.993768	0.0069	0.1100
SDISK[x]SSM	4	0	853.385092	0.0069	0.0550
SK[x]RHQGVLEIEFMIDHNMK	1	0	2311.156430	0.0068	0.1300
MDDK[x]MLLTEVHLLESKVYHAIR	3	0	2640.376636	0.0068	0.1500
NEADPAMAILSEYLETGSVK[x]LR	19	0	2406.209961	0.0068	0.1500
HKTDLNHENLK[x]GGDDLDPNYVLSSR	10	0	2836.373864	0.0068	0.1700
LIK[x]KSSEQANLYER	2	0	1677.904901	0.0068	0.0950
AFGRVYATMQK[x]LQK	10	0	1639.886752	0.0068	0.0950
VELAKQNLFVPTSDK[x]EK	14	0	1945.051948	0.0068	0.1150
QNTPVLFDSKEAVLK[x]LK	14	0	1929.093418	0.0068	0.1150
GVLLYGPPGTGK[x]TLLAR	11	0	1711.998405	0.0068	0.1150
LFQVEYAIEAIKLGSTAIGVK[x]TK	20	0	2478.409640	0.0067	0.1550
CTDLDAIGVK[x]VPFTAAITITGVK	9	0	2389.292565	0.0067	0.1550
ILIELLTQMDGFDQGANVK[x]VIMATNR	18	0	2889.509094	0.0067	0.1750
GILLYGPPGTGK[x]TLLARAVAHHTDCK	11	0	2745.474704	0.0067	0.1750
SGVK[x]LENVKIYADLK	3	0	1675.950788	0.0067	0.1000
SPSGNDALNDK[x]KGTK	10	0	1530.763724	0.0067	0.1000
Q[x]TVYQISELESLLRSSHIITKELK	0	0	2814.548970	0.0067	0.1600
ELEAMK[x]LLRPRK	5	0	1482.870377	0.0067	0.0800
VGK[x]SAVIKTSTR	2	0	1245.740419	0.0067	0.0800
K[x]QYSAK	0	0	723.391504	0.0067	0.0400
MVTLK[x]DVGPPQPGPGIYRLIGGTLR	4	0	2634.467832	0.0066	0.1650
DDGLEDDMPALADEEFEK[x]MDRR	17	0	2596.105628	0.0066	0.1450
FLLDDFDQQEHIQK[x]SETMK	13	0	2351.110253	0.0066	0.1250
MYGGVREPLK[x]EVVQFVGSR	9	0	2150.130540	0.0066	0.1250
YK[x]DAYVYSIVAIARIK	1	0	1872.050830	0.0066	0.1050
[truncated: 457 more rows]
