# Supplementary material for: ECL: an exhaustive search tool for the identification of cross-linked peptides using whole database
Source: BMC Bioinformatics. 2016 May 20;17:217. doi: 10.1186/s12859-016-1073-y (PMC4874008; doi:10.1186/s12859-016-1073-y)
Supplement: Additional file 5 — Kojak’s pre-selection list of PSMs only identified by ECL. (ZIP 5147 kb) [file 12859_2016_1073_MOESM5_ESM.zip › Kojak's pre-selection ranks of ECL only peptides/Kojak's detailed results/aleitner_M1012_007/diagnostic_5241.txt]

Scan: 5241
YTSLSEEQK[x]MK	8	0	1342.643803	0.0655	0.7200
FATLQKSK[x]R	7	0	1077.629423	0.0622	0.5600
FATLQK[x]SK	5	0	921.528321	0.0556	0.4450
EIK[x]PNIRVALR	2	0	1307.803685	0.0555	0.6100
Y[x]TVGQGYTK	0	0	1015.497414	0.0539	0.4850
FATLQK[x]SKR	5	0	1077.629423	0.0511	0.4600
GK[x]LVR	1	0	571.380549	0.0500	0.2500
KLPNIEEATFDK[x]R	11	0	1559.830681	0.0500	0.6500
NWK[x]EGLSR	2	0	988.508981	0.0481	0.3850
Q[x]YTVGQGYTK	0	0	1143.555986	0.0470	0.4700
K[x]DLVR	0	0	629.386026	0.0460	0.2300
GQYSTVGK[x]VAVGQQYR	7	0	1739.895399	0.0456	0.7300
HTVIK[x]TGLR	4	0	1023.618860	0.0439	0.3950
DTMNVDINAIKK[x]GEIR	11	0	1815.951192	0.0434	0.6950
K[x]PPVQPLAYKSATPFR	0	0	1799.009303	0.0434	0.6950
KDK[x]MNFVILCR	2	0	1422.747490	0.0432	0.4750
K[x]VIARLQSYDR	0	0	1347.762215	0.0427	0.4700
GSLEK[x]NWK	4	0	960.502835	0.0425	0.3400
HESLK[x]YR	4	0	931.487520	0.0421	0.2950
IPDSTYEMVGGLEK[x]QIK	13	0	1906.970924	0.0415	0.7050
DTMNVDINAIK[x]K	10	0	1360.701983	0.0408	0.4900
SMK[x]DLHISQNFACLIR	2	0	1931.970877	0.0406	0.6500
EK[x]SLLAHKGGHVVR	1	0	1529.878966	0.0404	0.5650
S[x]ERDTALEK	0	0	1047.519601	0.0394	0.3550
GDVAASILDK[x]YR	9	0	1306.688052	0.0392	0.4700
AFGRVYATMQK[x]LQK	10	0	1639.886752	0.0386	0.5400
DK[x]MNFVILCR	1	0	1294.652534	0.0385	0.3850
NK[x]ISWYTKIVDELDLR	1	0	1992.067931	0.0381	0.6100
SAK[x]IVR	2	0	672.428222	0.0375	0.2250
K[x]QLLIDGANVLR	0	0	1338.798265	0.0367	0.4400
S[x]PTGQITSTSAR	0	0	1204.604720	0.0367	0.4400
D[x]YDLVR	0	0	779.381332	0.0367	0.2200
E[x]EMIAAQGIDEEDR	0	0	1604.698741	0.0361	0.5050
VYATMQK[x]LQK	6	0	1208.658670	0.0360	0.3600
QYTVGQGYTK[x]AAWFEK	9	0	1875.915465	0.0359	0.5750
CGSPYIIEDSK[x]K	10	0	1395.670349	0.0350	0.4200
K[x]SSEQANLYER	0	0	1323.641830	0.0350	0.3850
QDRGK[x]LVR	4	0	970.567161	0.0350	0.2800
AK[x]NPMFALSR	1	0	1133.601493	0.0345	0.3450
M[x]GINERK	0	0	846.438129	0.0343	0.2400
HTVIK[x]TGLRMISLSYSR	4	0	1961.087952	0.0341	0.5800
K[x]TREALMEFR	0	0	1279.670628	0.0340	0.3400
GYQTIELDK[x]K	8	0	1193.629146	0.0340	0.3400
KLEGTIDYQK[x]L	9	0	1306.713204	0.0336	0.3700
FQDILLGAGQAIK[x]AGNR	12	0	1770.973979	0.0332	0.5650
ATAGPIIADKNCK[x]K	12	0	1485.797272	0.0332	0.4650
HK[x]TDLNHENLK	1	0	1347.689447	0.0332	0.3650
M[x]SERDTALEK	0	0	1178.560080	0.0330	0.3300
ANNWSK[x]FTATAALGVIHR	5	0	1956.032885	0.0322	0.5800
ATLTGMK[x]IDVLFSKIR	6	0	1792.027986	0.0322	0.5150
I[x]AIVVNQNWYCANTK	0	0	1792.892954	0.0320	0.4800
DTMNVDINAIK[x]KGEIR	10	0	1815.951192	0.0319	0.5100
Q[x]IAIVVNQNWYCANTK	0	0	1920.951525	0.0313	0.5000
D[x]RQEQR	0	0	830.399437	0.0308	0.1850
V[x]SPTGQITSTSAR	0	0	1303.673128	0.0308	0.4000
M[x]DRQEQR	0	0	961.439915	0.0307	0.2150
SAK[x]AKNPMFALSR	2	0	1419.765584	0.0304	0.3950
D[x]GLEDDMPALADEEFEK	0	0	1922.809068	0.0303	0.5150
EAGFIDDILIITPASK[x]EK	15	0	1959.056365	0.0303	0.5450
KPIGATWK[x]TTQLEEANSK	7	0	2001.053008	0.0300	0.5400
IQYVGK[x]QDPKK	5	0	1302.729522	0.0300	0.3300
NKMVCK[x]IWK	5	0	1205.641245	0.0300	0.2700
IITK[x]EGVETR	3	0	1144.645129	0.0300	0.3000
EK[x]TSNNTNR	1	0	1062.505347	0.0300	0.2700
EYLEKNWK[x]EGLSR	7	0	1650.836493	0.0300	0.3900
ATLTGMK[x]IDVLFSK	6	0	1522.842826	0.0300	0.4200
Q[x]DYDLVR	0	0	907.439903	0.0300	0.2100
DAVVLGVEK[x]R	8	0	1084.624003	0.0295	0.2950
QAIVSAVK[x]FEEEAK	7	0	1547.819448	0.0293	0.4100
ENEQK[x]IK	4	0	887.471202	0.0293	0.2050
DIGK[x]VVDKCFGIK	3	0	1477.796212	0.0292	0.3800
G[x]LGYPEDAIGKTK	0	0	1347.703366	0.0292	0.3800
ASK[x]AAREYLEK	2	0	1264.677488	0.0291	0.3200
FGDGIQIAQLALK[x]HR	12	0	1665.931391	0.0290	0.4350
FKLNVYK[x]YR	6	0	1229.692020	0.0289	0.2600
IQYVGK[x]QDPK	5	0	1174.634566	0.0285	0.2850
M[x]SERDTALEKYK	0	0	1469.718358	0.0279	0.3350
YQATVMRGAFK[x]V	10	0	1369.717575	0.0279	0.3350
AELDKIGLSK[x]IR	9	0	1341.797930	0.0279	0.3350
DRGK[x]LVR	3	0	842.508589	0.0279	0.1950
EDTEAVLK[x]R	7	0	1059.555986	0.0278	0.2500
KFRK[x]PIGATWK	3	0	1330.787310	0.0277	0.3050
LK[x]PQDERTQEER	1	0	1527.764059	0.0275	0.3300
M[x]MGINERK	0	0	977.478607	0.0275	0.2200
IMSLYSSRGTLK[x]VHTIR	11	0	1961.087952	0.0274	0.4650
LKPLIEK[x]GGDWER	6	0	1539.840853	0.0273	0.3550
EPPFAPIESAK[x]R	10	0	1340.708787	0.0271	0.3250
MEILK[x]IHLEKVSK	4	0	1566.916655	0.0269	0.3500
YDKK[x]DLVR	3	0	1035.571243	0.0269	0.2150
K[x]DKMNFVILCR	0	0	1422.747490	0.0268	0.2950
ELIRAQEEVK[x]R	9	0	1369.767693	0.0268	0.2950
WSLERK[x]GEK	5	0	1131.603602	0.0267	0.2400
ETTEK[x]KIDK	4	0	1090.586949	0.0267	0.2400
KLEKGQSIDDMIPAQK[x]	15	0	1799.945046	0.0266	0.4250
EYLEK[x]NWKEGLSR	4	0	1650.836493	0.0265	0.3450
K[x]GEK	0	0	460.264524	0.0262	0.1050
DVPTFANFHTPIFIAK[x]R	15	0	1973.052225	0.0262	0.4450
GYIGDPIK[x]FVR	7	0	1263.697497	0.0259	0.2850
QIAK[x]FVVSLGER	3	0	1345.771718	0.0258	0.3100
LIKK[x]SSEQANLYER	3	0	1677.904901	0.0257	0.3600
LIK[x]KSSEQANLYER	2	0	1677.904901	0.0257	0.3600
SFLELTEVWGK[x]PQK	10	0	1660.882380	0.0257	0.3600
NLSNVVEISGK[x]GVFV	10	0	1560.851081	0.0257	0.3850
MK[x]LSLFSNK	1	0	1066.584449	0.0256	0.2300
K[x]CLTDLEDEAPAK	0	0	1488.712937	0.0254	0.3300
D[x]RGKLVR	0	0	842.508589	0.0250	0.1750
K[x]ASLLTR	0	0	787.491545	0.0250	0.1750
NK[x]MVCKIWK	1	0	1205.641245	0.0250	0.2250
G[x]GLGYPEDAIGKTK	0	0	1404.724827	0.0246	0.3450
EWDSK[x]LKDLR	4	0	1288.677488	0.0245	0.2450
K[x]IYNEYPPTK	0	0	1251.649881	0.0245	0.2450
K[x]PIGATWKTTQLEEANSK	0	0	2001.053008	0.0244	0.4400
SLALTKK[x]DK	6	0	1002.607293	0.0244	0.2200
VVGSELIQK[x]YLGDGPR	8	0	1729.936200	0.0244	0.3900
GYQTIELDKK[x]LDVAK	9	0	1719.940617	0.0243	0.3650
LK[x]PQDERTQEERNR	1	0	1797.908083	0.0243	0.3400
NELEKLNFSSLK[x]MK	11	0	1679.891560	0.0243	0.3400
LVLK[x]EVFLSFHNLVGR	3	0	1870.082797	0.0241	0.3850
DYGK[x]FLSAMHDLPVR	3	0	1747.871494	0.0240	0.3600
GAFK[x]V	3	0	520.300908	0.0240	0.1200
SNPVFAENDEK[x]GEK	10	0	1562.721193	0.0239	0.3350
DKK[x]ASLLTR	2	0	1030.613439	0.0239	0.2150
GSLEK[x]NWKEEYLR	4	0	1650.836493	0.0238	0.3100
SQK[x]ALDTLFSAIR	2	0	1448.798656	0.0238	0.3100
K[x]PIGATWK	0	0	899.522844	0.0237	0.1900
AKSAK[x]IVR	4	0	871.560288	0.0237	0.1900
YTVGQGYTK[x]AAWFEK	8	0	1747.856893	0.0237	0.3550
FNLMVICKDK[x]K	9	0	1394.741343	0.0236	0.2600
CFGIK[x]FDIMPR	4	0	1382.683832	0.0236	0.2600
K[x]FDQLTQALNVAIR	0	0	1615.904510	0.0236	0.3300
K[x]KLIPIR	0	0	866.606510	0.0236	0.1650
HPK[x]FEEILTR	2	0	1268.687660	0.0235	0.2350
YGEK[x]ESLAAVLVR	3	0	1433.787759	0.0235	0.3050
GERPSCPTGYHLK[x]SIR	12	0	1856.931459	0.0234	0.3750
GYQTIELDK[x]KLDVAK	8	0	1719.940617	0.0233	0.3500
NAYVINLK[x]QIAK	7	0	1373.803016	0.0233	0.2800
K[x]GINIDQSSNSK	0	0	1289.657479	0.0233	0.2800
LKPLIEK[x]GGDWERK	6	0	1667.935808	0.0232	0.3250
VLK[x]LTLEAMDLEIVEK	2	0	1843.037546	0.0231	0.3700
TLASLQK[x]R	6	0	915.550117	0.0231	0.1850
L[x]FKSLGSGMDQEK	0	0	1438.712546	0.0231	0.3000
SAKAK[x]NPMFALSR	4	0	1419.765584	0.0231	0.3000
K[x]DKPK	0	0	614.375128	0.0230	0.1150
KK[x]LIPIR	1	0	866.606510	0.0229	0.1600
GVSK[x]DEK	3	0	761.391895	0.0229	0.1600
LILVDDEK[x]TSWIYKNK	7	0	1964.061785	0.0228	0.3650
DMTLEEAEVLILK[x]VLR	12	0	1871.043692	0.0228	0.3650
K[x]VAQTTYKK	0	0	1065.618191	0.0228	0.2050
KELFDCLK[x]IMR	7	0	1451.762804	0.0227	0.2500
TNNLDLEHK[x]HK	8	0	1347.689447	0.0227	0.2500
TNNLDLEHKHK[x]TPDK	10	0	1788.911774	0.0227	0.3400
AHILRIHAK[x]SMAIDK	8	0	1702.966393	0.0227	0.3400
AVEK[x]LMSRRPPVIR	3	0	1650.971479	0.0225	0.3150
TFHILEPK[x]EK	7	0	1240.681514	0.0225	0.2250
FRK[x]PIGATWK	2	0	1202.692354	0.0225	0.2250
SNPVFAENDEKGEK[x]R	13	0	1718.822295	0.0223	0.3350
QAAK[x]ASVVETVTLTK	3	0	1544.877294	0.0223	0.3350
ETTEKK[x]IDK	5	0	1090.586949	0.0222	0.2000
S[x]TLDLNHLADLYDR	0	0	1644.810672	0.0221	0.3100
SFEQK[x]VMKEDNLILR	4	0	1848.976679	0.0220	0.3300
E[x]MIAAQGIDEEDR	0	0	1475.656153	0.0219	0.2850
GNECIVIGVERK[x]NVPK	11	0	1810.972260	0.0219	0.3500
S[x]ERDTALEKYK	0	0	1338.677880	0.0218	0.2400
K[x]RVIEHNIR	0	0	1163.688664	0.0217	0.1950
AAK[x]ASRGAATIK	2	0	1143.672345	0.0217	0.2600
WAIK[x]EK	3	0	773.443537	0.0217	0.1300
K[x]LIPIR	0	0	738.511554	0.0217	0.1300
IEASK[x]GLIDRMSTNLR	4	0	1802.967176	0.0216	0.3450
AEAKDVAK[x]MK	7	0	1089.585175	0.0215	0.2150
EKQNTPVLFDSK[x]EAVLK	11	0	1945.051948	0.0215	0.3650
ISWYTK[x]IVDELDLR	5	0	1749.930053	0.0214	0.3000
VVTALTMLK[x]QHLFR	8	0	1655.954434	0.0214	0.3000
VVTSK[x]LLKPRVNNR	4	0	1622.994323	0.0214	0.3000
LCIHK[x]NK	4	0	911.501059	0.0214	0.1500
K[x]EFEIIK	0	0	905.522175	0.0214	0.1500
HNNHMAK[x]VLTLELYK	6	0	1809.955886	0.0213	0.3200
YDK[x]KDLVR	2	0	1035.571243	0.0213	0.1700
DKK[x]LIPIR	2	0	981.633448	0.0213	0.1700
F[x]MTR	0	0	553.268226	0.0213	0.0850
VVDK[x]CFGIKFDIMPR	3	0	1823.942544	0.0210	0.3150
M[x]FMTR	0	0	684.308705	0.0210	0.1050
F[x]ANNDEIHPSK	0	0	1270.594156	0.0209	0.2300
EPPVYTPPKDK[x]K	10	0	1397.755400	0.0208	0.2500
EKASK[x]GSNDDEMK	4	0	1437.640504	0.0208	0.2700
QHAVNERAK[x]IIDLR	8	0	1661.932452	0.0207	0.2900
EIK[x]PNIR	2	0	868.513006	0.0207	0.1450
VIDGSRPVNRNK[x]LLK	11	0	1708.010698	0.0207	0.3100
EWLDK[x]LGDKGPAAAR	4	0	1625.852476	0.0207	0.3100
IHLEK[x]VSK	4	0	952.570517	0.0206	0.1650
DAFALAK[x]EK	6	0	991.533798	0.0206	0.1850
VVTSKLLK[x]PR	7	0	1139.738968	0.0205	0.2050
ENEQK[x]IKTLSMEK	4	0	1576.812980	0.0204	0.2650
LIPIRGTEVEK[x]ITIK	10	0	1709.045018	0.0203	0.3050
LDRK[x]LEFPLPNEEAR	3	0	1825.968559	0.0200	0.3000
YK[x]VNLYKFR	1	0	1229.692020	0.0200	0.1800
SMAIDK[x]DIR	5	0	1047.538227	0.0200	0.1800
LFLLRIVAFDQLVK[x]EK	13	0	1931.160709	0.0200	0.3200
TTMTNGFLAHK[x]LCIHK	10	0	1870.954502	0.0200	0.3200
GAIEK[x]VDDLLTTQAEAK	4	0	1800.946820	0.0200	0.3400
ELFDCLK[x]IMR	6	0	1323.667849	0.0200	0.2000
Q[x]DRGKLVR	0	0	970.567161	0.0200	0.1600
M[x]FR	0	0	452.220553	0.0200	0.0600
K[x]FR	0	0	449.275030	0.0200	0.0600
K[x]ASLLTREDLTDEEK	0	0	1746.899873	0.0197	0.2950
K[x]LFKSLGSGMDQEK	0	0	1566.807502	0.0196	0.2750
ILFENPDEATK[x]R	10	0	1431.735725	0.0196	0.2350
YKVNLYK[x]FR	6	0	1229.692020	0.0194	0.1750
DK[x]KLIPIR	1	0	981.633448	0.0194	0.1550
RQGITEAYNQK[x]AVEK	10	0	1733.905962	0.0193	0.2900
GSNDDEMKIDK[x]K	10	0	1378.639778	0.0192	0.2300
ASK[x]GSNDDEMK	2	0	1180.502961	0.0191	0.2100
EWDSKLK[x]DLR	6	0	1288.677488	0.0190	0.1900
NEEK[x]K	3	0	646.328572	0.0190	0.0950
FMLKLGVK[x]R	7	0	1090.668450	0.0189	0.1700
AK[x]SAKIVR	1	0	871.560288	0.0188	0.1500
AVEK[x]LSVEALNSLTGEFK	3	0	1934.035964	0.0186	0.3350
VMCKNK[x]TDTK	5	0	1223.600166	0.0185	0.1850
EDALFK[x]NEEK	5	0	1221.587675	0.0185	0.1850
DVAK[x]MKLSLFSNK	3	0	1479.811862	0.0185	0.2400
AKWSTAETLTNNK[x]IDR	12	0	1846.953636	0.0184	0.2950
EWLDK[x]LGDK	4	0	1102.565823	0.0183	0.1650
R[x]FANNDEIHPSK	0	0	1426.695258	0.0183	0.2200
LCIHK[x]NKLTNDETR	4	0	1740.894015	0.0182	0.2550
HFEQVINEK[x]HEDALAK	8	0	1906.953636	0.0181	0.2900
FHQLK[x]PTR	4	0	1025.576998	0.0181	0.1450
K[x]REAEAAK	0	0	901.498083	0.0181	0.1450
QDPKK[x]HLDAEVQK	4	0	1534.810280	0.0181	0.2350
GTEVEK[x]ITIK	5	0	1116.638983	0.0180	0.1800
KDK[x]PK	2	0	614.375128	0.0180	0.0900
K[x]NVPK	0	0	584.364565	0.0180	0.0900
K[x]KSGR	0	0	574.355062	0.0180	0.0900
K[x]LEFPLPNEEAR	0	0	1441.756460	0.0179	0.2150
EEFAEK[x]AVSVIQAR	5	0	1575.825595	0.0179	0.2500
EK[x]RTFLR	1	0	948.550451	0.0179	0.1250
K[x]ELLKLK	0	0	870.590192	0.0179	0.1250
FK[x]LNVYKYR	1	0	1229.692020	0.0178	0.1600
HTELRSFEQK[x]VMK	9	0	1631.845282	0.0177	0.2300
NK[x]PDERFNTGVVNVR	1	0	1743.901545	0.0177	0.2650
IITK[x]EGVETRIIPLK	3	0	1709.045018	0.0177	0.2650
ATREPNK[x]GSYRPYTAK	6	0	1837.943407	0.0175	0.2800
NELEK[x]LNFSSLK	4	0	1420.756126	0.0175	0.2100
M[x]FMTRSEYDR	0	0	1334.574681	0.0175	0.1750
EK[x]WIAK	1	0	773.443537	0.0175	0.1050
K[x]MQE	0	0	534.247157	0.0175	0.0700
YTLYDQNDTK[x]EWLDK	9	0	1930.894787	0.0173	0.2600
VEFKMGNGK[x]MVEISR	8	0	1723.874862	0.0173	0.2600
IWK[x]SDEINEVLNK	2	0	1586.830346	0.0173	0.2250
SAVIK[x]TSTR	4	0	961.555594	0.0172	0.1550
AVK[x]PTDMEQFAFYK	2	0	1673.812254	0.0171	0.2400
WK[x]TLSKESAR	1	0	1204.656362	0.0170	0.1700
LK[x]DLR	1	0	643.401675	0.0170	0.0850
M[x]STLDLNHLADLYDR	0	0	1775.851150	0.0170	0.2550
FFEKEDVQSLK[x]LK	10	0	1609.871482	0.0169	0.2200
KDKPK[x]YEPPVPTR	4	0	1553.856502	0.0169	0.2200
FLSK[x]TLDSNSLTHEK	3	0	1718.883832	0.0167	0.2500
IVK[x]SAK	2	0	644.422076	0.0167	0.1000
IVRTLIDK[x]FSGEK	7	0	1504.861253	0.0165	0.2150
EK[x]ASKGSNDDEMK	1	0	1437.640504	0.0165	0.2150
DYTMAQPEFFK[x]AVR	10	0	1701.818400	0.0164	0.2300
IEFATITKDTTK[x]NK	11	0	1608.872208	0.0164	0.2300
K[x]FRKPIGATWK	0	0	1330.787310	0.0164	0.1800
KDYTMAQPEFFK[x]AVR	11	0	1829.913356	0.0163	0.2450
QVARNELEK[x]LNFSSLK	8	0	1875.021318	0.0162	0.2600
IDRPAQVISFK[x]K	10	0	1400.813914	0.0162	0.1950
K[x]AFGRVYATMQK	0	0	1398.744122	0.0162	0.1950
DQKK[x]DKPK	3	0	985.555594	0.0162	0.1300
EPNK[x]GSYRPYTAK	3	0	1509.757521	0.0162	0.2100
ASALGAINLQPLLMPSK[x]R	16	0	1879.071243	0.0161	0.2900
K[x]GAVEYEIYK	0	0	1198.623334	0.0160	0.1600
DQPKK[x]VGQYIR	4	0	1330.735668	0.0159	0.1750
K[x]SNFFLQLDGLVGQEAR	0	0	1921.005669	0.0159	0.2700
QDPK[x]KHLDAEVQK	3	0	1534.810280	0.0158	0.2050
TLVAHAVLK[x]VGSALVGSQTK	8	0	1978.157410	0.0158	0.3150
K[x]VGQYIR	0	0	862.502443	0.0157	0.1100
LILVDDEKTSWIYK[x]NK	13	0	1964.061785	0.0156	0.2500
D[x]KKLIPIR	0	0	981.633448	0.0156	0.1250
DISSKSPSGNDALNDK[x]K	15	0	1774.869635	0.0156	0.2650
GK[x]VVIDAFR	1	0	1003.581415	0.0156	0.1400
EERFK[x]LNVYK	4	0	1324.713873	0.0155	0.1550
YTENIYPPK[x]K	8	0	1251.649881	0.0155	0.1550
HKTPDK[x]GYGHR	5	0	1294.653005	0.0155	0.1700
GSNDDEMK[x]IDKK	7	0	1378.639778	0.0154	0.1850
IDK[x]EDMGSNDKASK	2	0	1536.708913	0.0154	0.2150
K[x]VTSKLLEQEESAEK	0	0	1717.909710	0.0153	0.2300
K[x]AIPLALGLLSASNPQMR	0	0	1879.071243	0.0150	0.2700
K[x]IIEEEGFTNR	0	0	1334.682966	0.0150	0.1650
VVTSK[x]LLKPR	4	0	1139.738968	0.0150	0.1500
ETEK[x]LAEER	3	0	1103.545814	0.0150	0.1350
EK[x]ADAAFLR	1	0	1019.539945	0.0150	0.1350
K[x]QYSAK	0	0	723.391504	0.0150	0.0900
QSK[x]ATR	2	0	689.382001	0.0150	0.0900
K[x]EEPK	0	0	629.338410	0.0150	0.0750
EK[x]ASK	1	0	561.312197	0.0150	0.0750
EDTEAVLK[x]RINDTVGIK	7	0	1900.026461	0.0150	0.2550
DRIDK[x]NTWNSTLETAK	4	0	1890.943464	0.0150	0.2400
HIIMFDCK[x]ILEFTK	7	0	1793.920748	0.0150	0.2100
ATAGPIIADK[x]NCK	9	0	1357.702317	0.0150	0.1950
DQK[x]KDKPK	2	0	985.555594	0.0150	0.1200
K[x]LARNILK	0	0	954.633783	0.0150	0.1200
QPEDK[x]LR	4	0	884.471536	0.0150	0.1050
K[x]LEK	0	0	516.327120	0.0150	0.0600
FVIHQEENK[x]RSVGIK	8	0	1782.973979	0.0147	0.2200
IEPLKLK[x]VLVQGLER	6	0	1734.076651	0.0147	0.2200
SGVKLENVK[x]IYADLK	8	0	1675.950788	0.0147	0.2200
LCIHKNK[x]LTNDETR	6	0	1740.894015	0.0146	0.2050
GSLEKNWK[x]EEYLR	7	0	1650.836493	0.0146	0.1900
DVITELPDAK[x]YYR	9	0	1581.803799	0.0146	0.1900
KILFENPDEATK[x]R	11	0	1559.830681	0.0146	0.1900
AHLDVQEKDQPK[x]K	11	0	1534.810280	0.0146	0.1900
VK[x]AFGRVYATMQK	1	0	1497.812531	0.0146	0.1900
IQYVGKQDPK[x]K	9	0	1302.729522	0.0145	0.1600
TLIDK[x]FSGEKK	4	0	1264.702640	0.0145	0.1600
GSNDDEMK[x]IDK	7	0	1250.544822	0.0145	0.1600
F[x]MTRSEYDR	0	0	1203.534202	0.0144	0.1300
K[x]HLDAEVQK	0	0	1066.577055	0.0144	0.1300
GYSK[x]PNER	3	0	949.461699	0.0144	0.1150
NK[x]PGVYTK	1	0	905.497023	0.0144	0.1150
ELAAIKEDTEAVLK[x]R	13	0	1684.935865	0.0143	0.2150
EDK[x]EGVVNTIAFAIR	2	0	1660.878354	0.0143	0.2150
SYLLQHREWDSK[x]LK	11	0	1801.947432	0.0143	0.2000
RK[x]QYSAK	1	0	879.492606	0.0143	0.1000
FAASK[x]EK	4	0	779.417716	0.0143	0.1000
L[x]KGYQTIELDKK	0	0	1434.808159	0.0142	0.1700
QEMKK[x]DSESTEEK	4	0	1567.703492	0.0138	0.1800
DLASFIPDNK[x]LNCVIDR	9	0	1988.998864	0.0138	0.2350
EGK[x]GEIYSFDPVGSYER	2	0	1931.890035	0.0138	0.2350
ILSGEQTVK[x]YDR	8	0	1407.735725	0.0138	0.1650
HNNHMAKVLTLELYK[x]K	14	0	1938.050842	0.0137	0.2200
EDCK[x]SLKR	3	0	1034.517826	0.0137	0.1100
GTK[x]R	2	0	460.275756	0.0137	0.0550
ELVSKASPIAGSEGK[x]EAYR	14	0	1991.032273	0.0137	0.2600
DKPK[x]YEPPVPTRTGR	3	0	1739.931783	0.0137	0.2050
ENQEK[x]ISNNK	4	0	1202.589070	0.0135	0.1350
VMK[x]SEFQRLTHEK	2	0	1631.845282	0.0135	0.1750
KDK[x]PKYEPPVPTR	2	0	1553.856502	0.0135	0.1750
VVGQLLEK[x]LKPLIEK	7	0	1706.070505	0.0133	0.2000
LGLDSEESAEYIVAK[x]GIR	14	0	1949.010477	0.0133	0.2400
TKDAVVLGVEK[x]R	10	0	1313.766632	0.0133	0.1600
Q[x]TVYQISELESLLR	0	0	1677.893669	0.0132	0.1850
K[x]DWNACKK	0	0	1048.512348	0.0131	0.1050
VAQTTYK[x]K	6	0	937.523235	0.0131	0.1050
EDCEAATDPLLK[x]K	11	0	1488.712937	0.0131	0.1700
KK[x]SGR	1	0	574.355062	0.0130	0.0650
AK[x]SAK	1	0	503.306720	0.0130	0.0650
EMKK[x]DSESTEEK	3	0	1439.644921	0.0129	0.1550
SSEETEDK[x]KMQE	7	0	1439.608537	0.0129	0.1550
NK[x]VLVKVHPEGK	1	0	1346.803351	0.0129	0.1550
CNK[x]FFYILYFELYK	2	0	1946.963993	0.0129	0.1800
SSCK[x]IVFRSELQDK	3	0	1695.861321	0.0129	0.1800
KEK[x]WIAK	2	0	901.538493	0.0129	0.0900
K[x]EKWIAK	0	0	901.538493	0.0129	0.0900
NFGRDLK[x]LK	6	0	1089.629423	0.0128	0.1150
TAAVNIK[x]VR	6	0	970.592313	0.0128	0.1150
SWIGAYLAK[x]IPER	8	0	1502.824477	0.0127	0.1650
TFMNHIDVQK[x]EFQAR	9	0	1862.909665	0.0127	0.1900
SMIADK[x]HAIRILAHR	5	0	1730.972539	0.0127	0.1900
SNPVFAENDEK[x]GEKR	10	0	1718.822295	0.0127	0.1900
SSLELANNAVK[x]SNDIEK	10	0	1830.932231	0.0126	0.2150
QDLADATVETLK[x]AIEGK	11	0	1800.946820	0.0126	0.2150
ETEK[x]LAEERGWDIR	3	0	1730.858680	0.0125	0.1750
GGYAEVK[x]QSEVIGLVR	6	0	1703.920551	0.0125	0.2000
NK[x]ADYYTNICDR	1	0	1531.672470	0.0125	0.1500
SSEETEDKK[x]MQE	8	0	1439.608537	0.0125	0.1500
AELDK[x]IGLSKIR	4	0	1341.797930	0.0125	0.1500
QK[x]SLEK	1	0	731.417716	0.0125	0.0750
ETTEK[x]K	4	0	734.380997	0.0125	0.0750
M[x]SER	0	0	521.226756	0.0125	0.0500
I[x]INR	0	0	514.322703	0.0125	0.0500
GEK[x]R	2	0	488.270670	0.0125	0.0500
SLEK[x]TLVPYLRISQAVR	3	0	1972.146846	0.0124	0.2100
YK[x]NENLENIEDVQLR	1	0	1875.932566	0.0123	0.1850
ENEQKIK[x]TLSMEK	6	0	1576.812980	0.0123	0.1600
T[x]VYQISELESLLR	0	0	1549.835098	0.0123	0.1600
V[x]KAFGRVYATMQK	0	0	1497.812531	0.0123	0.1600
NELEK[x]LNFSSLKMK	4	0	1679.891560	0.0121	0.1700
VTSK[x]LLEQEESAEK	3	0	1589.814754	0.0121	0.1700
WAIKEK[x]R	5	0	929.544639	0.0121	0.0850
LVK[x]APALDGALQGVIQFMK	2	0	1998.133505	0.0121	0.2300
QDPK[x]K	3	0	614.338744	0.0120	0.0600
TSETNDRNSTNNTK[x]ER	13	0	1865.846269	0.0119	0.1900
HRENK[x]IQR	4	0	1079.594768	0.0119	0.0950
K[x]GYQTIELDKK	0	0	1321.724101	0.0118	0.1300
ATAGPIIADK[x]NCKK	9	0	1485.797272	0.0118	0.1650
EEIQK[x]GDGGTDYVCVPK	4	0	1893.877753	0.0118	0.2000
KSGNLPDADNSK[x]SDISK	11	0	1774.869635	0.0118	0.2000
AHLDVQEK[x]DQPK	7	0	1406.715325	0.0117	0.1400
EK[x]ADAAFLRLVK	1	0	1359.787367	0.0117	0.1400
SSTAAKTFLEK[x]R	10	0	1337.730248	0.0117	0.1400
FFEKINVK[x]K	7	0	1151.670224	0.0117	0.1050
DK[x]KASLLTR	1	0	1030.613439	0.0117	0.1050
T[x]IDNAETMK	0	0	1021.474961	0.0117	0.1050
ENK[x]IQR	2	0	786.434760	0.0117	0.0700
LAAEDHK[x]FVIHQEENK	6	0	1906.953636	0.0116	0.1850
NEEKK[x]LMELFISK	4	0	1607.859201	0.0115	0.1500
ILFENPDEATK[x]RK	10	0	1559.830681	0.0115	0.1500
EPLK[x]EVVQFVGSR	3	0	1486.814306	0.0115	0.1500
EEMMNSIQQAVAK[x]	12	0	1477.690428	0.0115	0.1500
IHAK[x]SMAIDK	3	0	1112.601159	0.0115	0.1150
KEEPK[x]SETLENFTR	4	0	1706.847448	0.0114	0.1600
LVK[x]GRQD	2	0	814.466059	0.0114	0.0800
LDRK[x]IEFPSYR	3	0	1422.761881	0.0114	0.1250
DQPK[x]KVGQYIR	3	0	1330.735668	0.0114	0.1250
SFEQK[x]VMK	4	0	995.510954	0.0113	0.0900
CIK[x]R	2	0	575.321319	0.0113	0.0450
K[x]REK	0	0	559.344165	0.0113	0.0450
ARQAAK[x]ASVVETVTLTK	5	0	1772.015506	0.0112	0.1900
LK[x]PLIEKGGDWER	1	0	1539.840853	0.0112	0.1450
K[x]DSESTEEK	0	0	1051.466899	0.0111	0.1000
K[x]INVLNFPSANFSK	0	0	1577.856502	0.0111	0.1550
K[x]MAIDDDINWEELAR	0	0	1817.861714	0.0110	0.1650
VK[x]LEK	1	0	615.395529	0.0110	0.0550
AMEVDEK[x]PTER	6	0	1303.607753	0.0109	0.1200
VLIDCNK[x]FDSIDLNPAR	6	0	1988.998865	0.0109	0.1850
LFKSLGSGMDQEK[x]VLNK	12	0	1893.002891	0.0109	0.1850
K[x]HGQLK	0	0	709.423471	0.0108	0.0650
MPGTLLPGPGK[x]GYIGDPIK	10	0	1910.033463	0.0108	0.2050
QEMK[x]KDSESTEEK	3	0	1567.703492	0.0108	0.1400
ERDCTAYNIYDK[x]NK	11	0	1788.810014	0.0107	0.1500
QGITEAYNQK[x]AVEK	9	0	1577.804860	0.0107	0.1500
EWDSK[x]LK	4	0	904.465390	0.0107	0.0750
TMTEK[x]AR	4	0	835.422145	0.0107	0.0750
VLVDK[x]SR	4	0	815.486459	0.0107	0.0750
WIEALRDIK[x]SMIADK	8	0	1787.960303	0.0107	0.1600
ELAAIK[x]EDTEAVLKR	5	0	1684.935865	0.0107	0.1600
EIMLRVEPIPLINGEK[x]R	15	0	2006.134566	0.0106	0.1800
TNTNNSILFAALSK[x]SLVR	13	0	1948.074078	0.0106	0.1900
EALEK[x]TEEK	4	0	1075.539667	0.0106	0.0950
GTLK[x]VHTIR	3	0	1023.618860	0.0106	0.0950
HGGYK[x]PTDK	4	0	1001.492997	0.0106	0.0950
VK[x]VIAATNR	1	0	970.592313	0.0106	0.0950
THAVLVALK[x]R	8	0	1106.692354	0.0105	0.1050
K[x]DYTMAQPEFFK	0	0	1503.706735	0.0104	0.1250
EMK[x]KDSESTEEK	2	0	1439.644921	0.0104	0.1250
N[x]SSSDMAYTSMFK	0	0	1467.600950	0.0104	0.1350
KLFK[x]SLGSGMDQEK	3	0	1566.807502	0.0104	0.1450
K[x]DGIQDIMPSQAKELK	0	0	1799.945046	0.0103	0.1650
EAADFIFDICGIAGIK[x]K	15	0	1866.954882	0.0103	0.1750
K[x]EAGFIDDILIITPASK	0	0	1830.013777	0.0103	0.1750
TLPPELK[x]GEALGNSEHIR	6	0	1960.037693	0.0100	0.1800
VVDKCFGIK[x]FDIMPR	8	0	1823.942544	0.0100	0.1500
D[x]GIQDIMPSQAKELK	0	0	1671.850090	0.0100	0.1500
ELVSK[x]ASPIAGSEGKEAYR	4	0	1991.032273	0.0100	0.1900
HNFVGLFVELSK[x]LLVK	11	0	1842.076651	0.0100	0.1600
GIDWREALEK[x]TEEK	9	0	1702.852533	0.0100	0.1400
VVTSKLLK[x]PRVNNR	7	0	1622.994323	0.0100	0.1400
LK[x]GYQTIELDKK	1	0	1434.808159	0.0100	0.1200
GQSIDDMIPAQK[x]	11	0	1301.628489	0.0100	0.1200
FNLMVICK[x]DK	7	0	1266.646388	0.0100	0.1000
GYSK[x]PNERATK	3	0	1249.641438	0.0100	0.1100
KANWCDK[x]R	6	0	1076.518495	0.0100	0.0800
HK[x]TPDK	1	0	724.386752	0.0100	0.0600
ERK[x]PR	2	0	684.403070	0.0100	0.0500
DRLK[x]K	3	0	658.412573	0.0100	0.0500
E[x]SLQR	0	0	631.328907	0.0100	0.0500
GK[x]SALSTLNGFVEELK	1	0	1691.909318	0.0097	0.1550
CIDMFIHK[x]SAELYK	7	0	1753.853066	0.0096	0.1350
ITAFLLADSK[x]SQK	9	0	1420.792510	0.0096	0.1250
AQIK[x]ILYVNNAK	3	0	1373.803016	0.0096	0.1150
K[x]LEGTIDYQKL	0	0	1306.713204	0.0095	0.1050
K[x]HFEQVINEK	0	0	1270.666925	0.0095	0.0950
YSLNSYDFK[x]K	8	0	1263.613496	0.0095	0.0950
SMIADK[x]HAIR	5	0	1140.607305	0.0095	0.0950
LKYYEQK[x]IR	6	0	1239.697497	0.0094	0.0850
HSTFIITK[x]R	7	0	1101.629423	0.0094	0.0850
FGNRDLVK[x]K	7	0	1075.613774	0.0094	0.0850
NHASIDK[x]MK	6	0	1042.522913	0.0094	0.0850
V[x]SPTGQITSTSARSGK	0	0	1575.821569	0.0094	0.1500
EYLEK[x]NWK	4	0	1108.555260	0.0094	0.0750
Y[x]TVGQGYTKAAWFEK	0	0	1747.856893	0.0093	0.1400
TSK[x]TPPTAMLSSVR	2	0	1474.781290	0.0093	0.1300
TKLVK[x]ER	4	0	872.544305	0.0093	0.0650
YEIDK[x]TLAGVTR	4	0	1364.729913	0.0092	0.1100
K[x]TELFKASTSAK	0	0	1309.724101	0.0092	0.1100
TLLAK[x]AVANQTSATFLR	4	0	1804.020592	0.0091	0.1550
EK[x]VAFILDQVR	1	0	1316.745171	0.0091	0.1000
FKLNYK[x]PEEEYPDLSK	5	0	1998.993768	0.0091	0.1450
VEFK[x]MGNGKMVEISR	3	0	1723.874862	0.0090	0.1350
FVIHQEENK[x]R	8	0	1298.673071	0.0090	0.0900
LVK[x]ER	2	0	643.401675	0.0090	0.0450
AQSGPDASAK[x]LPTVIPTTR	9	0	1909.026796	0.0089	0.1700
VDAQDFLK[x]VAETRR	7	0	1646.873938	0.0089	0.1250
WRDATDDK[x]R	7	0	1161.552629	0.0089	0.0800
ESDK[x]APDLIELNR	3	0	1498.762664	0.0088	0.1150
GDSGEMSLQKLFK[x]	12	0	1438.712546	0.0088	0.1150
NIPK[x]ARASLTAAK	3	0	1339.793514	0.0088	0.1150
DISSK[x]SPSGNDALNDKK	4	0	1774.869635	0.0088	0.1500
TFHILEPK[x]EKSLLAHK	7	0	1890.072626	0.0088	0.1400
CEDGVILALEK[x]VVTSK	10	0	1759.938898	0.0088	0.1400
LVRDAFALAK[x]EK	9	0	1359.787367	0.0088	0.1050
GVMTLGFDLIK[x]R	10	0	1348.753625	0.0088	0.1050
S[x]QAR	0	0	460.239372	0.0088	0.0350
K[x]SGR	0	0	446.260107	0.0088	0.0350
K[x]YINRSYYHLR	0	0	1511.799660	0.0086	0.0950
EDLTDEEK[x]AASIAVEDEK	7	0	1990.921782	0.0086	0.1550
NK[x]HCLIK	1	0	911.501059	0.0086	0.0600
K[x]EVQEAR	0	0	858.455887	0.0086	0.0600
EKVLK[x]TK	4	0	844.538158	0.0086	0.0600
K[x]VEFGLPDLEGRAHILR	0	0	1949.084584	0.0085	0.1450
MK[x]DAVKEAAR	1	0	1117.591321	0.0085	0.0850
FFEK[x]EDVQSLKLK	3	0	1609.871482	0.0085	0.1100
GGDEWK[x]IEPLKLK	5	0	1511.834706	0.0085	0.1100
IQK[x]ENR	2	0	786.434760	0.0083	0.0500
M[x]SGYDR	0	0	727.295891	0.0083	0.0500
WK[x]R	1	0	488.285928	0.0083	0.0250
EQK[x]PEVDYSEK	2	0	1350.630263	0.0082	0.0900
EPPVYTPPK[x]DK	8	0	1269.660444	0.0082	0.0900
SSTAAK[x]TFLEK	5	0	1181.629146	0.0082	0.0900
VVKVDAQDFLK[x]VAETR	10	0	1817.004608	0.0081	0.1300
DEK[x]YTLYDQNDTK	2	0	1631.731422	0.0081	0.1050
TNNLDLEHK[x]HKTPDK	8	0	1788.911774	0.0080	0.1200
MEILK[x]IHLEK	4	0	1252.721266	0.0080	0.0800
QSK[x]ATREPNK	2	0	1157.615226	0.0080	0.0800
FLKTSK[x]TPPTAMLSSVR	5	0	1863.028712	0.0079	0.1350
DKPK[x]YEPPVPTR	3	0	1425.761546	0.0079	0.0950
KELLK[x]LK	4	0	870.590192	0.0079	0.0550
Q[x]YTVGQGYTKAAWFEK	0	0	1875.915465	0.0078	0.1250
SELVK[x]EFHK	4	0	1115.597456	0.0078	0.0700
SSEETEDK[x]K	7	0	1051.466899	0.0078	0.0700
VLTLELYK[x]KLR	7	0	1374.859801	0.0077	0.0850
EDALFK[x]NEEKK	5	0	1349.682631	0.0077	0.0850
SERDTALEK[x]YK	8	0	1338.677880	0.0077	0.0850
EIK[x]EVIELPVK	2	0	1295.769988	0.0077	0.0850
HK[x]TPDKGYGHR	1	0	1294.653005	0.0077	0.0850
K[x]SGFEKIDLTR	0	0	1292.708787	0.0077	0.0850
IHAKSMAIDK[x]DIR	9	0	1496.813257	0.0077	0.1000
DVAKMK[x]LSLFSNK	5	0	1479.811862	0.0077	0.1000
NEDDIEDIAALWMK[x]R	13	0	1817.861714	0.0077	0.1150
EVIELPLK[x]NPELFLR	7	0	1809.039932	0.0077	0.1150
S[x]TLDLNHLADLYDRK	0	0	1772.905627	0.0077	0.1150
LLMK[x]VALCANHADSVVK	3	0	1868.001115	0.0076	0.1300
FLK[x]TSKTPPTAMLSSVR	2	0	1863.028712	0.0076	0.1300
TRLLENDIK[x]VMK	8	0	1458.822760	0.0075	0.0900
ATAIGK[x]SSTAAK	5	0	1104.613831	0.0075	0.0900
K[x]LQRLR	0	0	812.534410	0.0075	0.0450
GIGSYEK[x]QSEVSVGLR	6	0	1707.879080	0.0075	0.1200
EISYPFK[x]R	6	0	1038.549782	0.0075	0.0600
DSEALK[x]TR	5	0	918.477013	0.0075	0.0600
AEAK[x]DVAK	3	0	830.449740	0.0075	0.0600
QVK[x]R	2	0	529.333601	0.0075	0.0300
K[x]LIR	0	0	528.374737	0.0075	0.0300
AK[x]TMTERLCPHTTSASM	1	0	1920.885494	0.0074	0.1250
EEYVSDPK[x]EQM	7	0	1353.575786	0.0073	0.0800
EDALFKNEEK[x]K	9	0	1349.682631	0.0073	0.0800
GTLK[x]VHTIRLR	3	0	1292.804020	0.0073	0.0800
E[x]TIDNAETMKK	0	0	1278.612505	0.0073	0.0800
MVTLK[x]DVGPPQPGPGIYR	4	0	1924.023961	0.0072	0.1300
MK[x]SDINAHK	1	0	1042.522913	0.0072	0.0650
DIK[x]SMIADK	2	0	1019.532081	0.0072	0.0650
G[x]LGYPEDAIGKTKLVK	0	0	1687.950789	0.0072	0.1150
Q[x]DYDLVRSLESQIR	0	0	1720.874329	0.0071	0.1000
DATDDK[x]R	5	0	819.372221	0.0071	0.0500
DK[x]PKYEPPVPTR	1	0	1425.761546	0.0071	0.0850
IEFATITK[x]DTTK	7	0	1366.734330	0.0071	0.0850
TDTK[x]TIEAITFK	3	0	1366.734330	0.0071	0.0850
VGK[x]SAVIKTSTR	2	0	1245.740419	0.0071	0.0850
KAMVNIDTIDNK[x]VATTM	11	0	1863.943328	0.0071	0.1200
TK[x]INLIETLR	1	0	1199.723710	0.0070	0.0700
QVK[x]NR	2	0	643.376523	0.0070	0.0350
GTK[x]RR	2	0	616.376858	0.0070	0.0350
SAK[x]AK	2	0	503.306720	0.0070	0.0350
M[x]STLDLNHLADLYDRK	0	0	1903.946106	0.0069	0.1100
RSK[x]VLDVR	2	0	971.587561	0.0069	0.0550
DYYTK[x]QSKATR	4	0	1359.678214	0.0068	0.0750
TGQK[x]MLMNMDK	3	0	1295.603535	0.0068	0.0750
LRHTVIK[x]TGLR	6	0	1292.804020	0.0068	0.0750
MGNGK[x]MVEISR	4	0	1220.600502	0.0068	0.0750
MKLSLFSNK[x]ENELR	8	0	1707.897707	0.0068	0.0950
TFANLVSSTLYEK[x]R	12	0	1627.856893	0.0068	0.0950
DFLDAVQKVVK[x]GNQK	10	0	1687.925636	0.0067	0.1000
EFPDLGVLEGK[x]R	10	0	1358.719350	0.0067	0.0800
VGKSAVIK[x]TSTR	7	0	1245.740419	0.0067	0.0800
FDVIVAK[x]GK	6	0	975.575269	0.0067	0.0600
VVGSEFVQK[x]YLGEGPR	8	0	1763.920551	0.0066	0.1050
SGFEK[x]IDLTR	4	0	1164.613831	0.0065	0.0650
ILPNK[x]VDPLVSLMMVEK	4	0	1925.072882	0.0065	0.1100
RFCVGLQK[x]IEEIFK	7	0	1765.954825	0.0064	0.0900
K[x]EFEIIKGVLCQFR	0	0	1765.954825	0.0064	0.0900
WDLSK[x]QEALYLAQR	4	0	1719.894338	0.0064	0.0900
IDK[x]NTWNSTLETAK	2	0	1619.815423	0.0064	0.0900
VAIK[x]KGAVEYEIYK	3	0	1609.907866	0.0064	0.0900
LFAYPPK[x]SVQPTAK	6	0	1545.855441	0.0064	0.0900
LK[x]PQDER	1	0	884.471536	0.0064	0.0450
AQARAK[x]R	5	0	799.477625	0.0064	0.0450
IGLSK[x]IR	4	0	785.512280	0.0064	0.0450
QTETINWLEK[x]R	9	0	1416.736060	0.0064	0.0700
K[x]TLEVLYLKMHNNHAK	0	0	1938.050842	0.0063	0.1000
VGPGYVARSSCK[x]IVFR	11	0	1794.956220	0.0063	0.1000
IKLISGK[x]LDEAR	6	0	1341.797930	0.0063	0.0750
SLLAHK[x]GGHVVR	5	0	1272.741423	0.0063	0.0750
MQK[x]LLRLR	2	0	1056.658947	0.0063	0.0500
S[x]RQETQYK	0	0	1038.509372	0.0063	0.0500
VVDK[x]DGIR	3	0	900.502835	0.0063	0.0500
RMK[x]K	2	0	561.342056	0.0063	0.0250
D[x]YDLVRSLESQIR	0	0	1592.815758	0.0062	0.0800
ATPYRGYSK[x]PNER	8	0	1537.763667	0.0062	0.0800
EIQDEK[x]EAEAARK	5	0	1515.752826	0.0062	0.0800
NLLLQEK[x]GFPTPK	6	0	1483.839792	0.0062	0.0800
EDMGSNDK[x]ASKER	7	0	1465.646650	0.0062	0.0800
QILDCIVNLSEPAK[x]K	13	0	1726.928669	0.0060	0.0900
E[x]TIDNAETMK	0	0	1150.517549	0.0060	0.0600
C[x]SPSATLTHR	0	0	1128.534535	0.0060	0.0600
K[x]YINR	0	0	692.396924	0.0060	0.0300
E[x]IINR	0	0	643.365291	0.0060	0.0300
K[x]GEIR	0	0	601.354728	0.0060	0.0300
ASK[x]ER	2	0	589.318344	0.0060	0.0300
RK[x]GTK	1	0	588.370711	0.0060	0.0300
SEFQRLTHEK[x]STMLEK	9	0	1962.983216	0.0059	0.0950
GNQK[x]FSSTADYMNMSS	3	0	1766.723905	0.0059	0.0950
VSGSELVQK[x]YIGEGSR	8	0	1707.879080	0.0059	0.0950
FNLMVICK[x]DKK	7	0	1394.741343	0.0059	0.0650
ESQLVDK[x]FFEK	6	0	1368.692468	0.0059	0.0650
EDGMK[x]ILMVNR	4	0	1304.658013	0.0059	0.0650
KSGFEK[x]IDLTR	5	0	1292.708787	0.0059	0.0650
IVAFDQLVK[x]EK	8	0	1288.739025	0.0059	0.0650
HGGYK[x]PTDKHK	4	0	1266.646859	0.0059	0.0650
VETAVLSTTVK[x]AQARAK	10	0	1772.015506	0.0059	0.1000
EK[x]SPAIIFIDELDAIGTK	1	0	1959.056365	0.0058	0.1050
IAGEHLSNGEK[x]PLLTPEK	10	0	1932.031547	0.0058	0.1050
CFGIK[x]FDIMPRK	4	0	1510.778788	0.0058	0.0700
K[x]EPPVYTPPKDK	0	0	1397.755400	0.0058	0.0700
AAK[x]ASR	2	0	602.349976	0.0058	0.0350
VAIKK[x]GAVEYEIYK	4	0	1609.907866	0.0057	0.0800
WAIK[x]EKR	3	0	929.544639	0.0057	0.0400
K[x]ARQAAK	0	0	771.471479	0.0057	0.0400
QLDSERFIVK[x]ASSGPR	9	0	1788.948158	0.0056	0.0900
NWK[x]EEYLR	2	0	1136.561406	0.0056	0.0450
PRK[x]QYSAK	2	0	976.545365	0.0056	0.0450
EK[x]SLLAHK	1	0	924.539219	0.0056	0.0450
SNDIEK[x]AIDLYKEVLNK	5	0	1991.057425	0.0056	0.0950
ISPGYDVYEGSFEK[x]EGK	13	0	1903.883889	0.0056	0.0950
KINVK[x]FFEK	4	0	1151.670224	0.0056	0.0500
IDVLFSK[x]IR	6	0	1089.654575	0.0056	0.0500
LGIDPPK[x]GIMLYGPPGTGK	6	0	1910.033463	0.0055	0.1050
EQVRDAGK[x]DEFSR	7	0	1535.732760	0.0054	0.0700
IHAK[x]SMAIDKDIR	3	0	1496.813257	0.0054	0.0700
QIKEIK[x]EVIELPVK	5	0	1665.007573	0.0054	0.0750
SFEQKVMK[x]EDNLILR	7	0	1848.976679	0.0053	0.0800
EWLDKLGDK[x]GPAAAR	8	0	1625.852476	0.0053	0.0800
AVAVVVDPIQSVK[x]GK	12	0	1508.892552	0.0053	0.0800
ATLTGMKIDVLFSK[x]IR	13	0	1792.027986	0.0053	0.0850
SPTGQITSTSARSGK[x]K	14	0	1604.848116	0.0053	0.0850
K[x]IEFPPPSAEARAEILR	0	0	1923.057703	0.0053	0.0900
NILK[x]VDIEVAVIPSEGFR	3	0	1998.114879	0.0053	0.0950
ALGNFVASVLARLALTK[x]PK	16	0	1968.188317	0.0053	0.1000
K[x]IEIPLPNEVGRMEILK	0	0	1978.128419	0.0050	0.0850
TFHILEPKEK[x]SLLAHK	9	0	1890.072626	0.0050	0.0800
KNCK[x]ADAGITIAPR	3	0	1513.803419	0.0050	0.0700
VSTK[x]KILGVAAEDK	3	0	1457.845270	0.0050	0.0700
SNNIK[x]ENEQKIK	4	0	1443.768084	0.0050	0.0600
ELLK[x]PSASVALQR	3	0	1410.819391	0.0050	0.0650
YTQSTNNDDPK[x]K	10	0	1409.642221	0.0050	0.0600
KEPPVYTPPK[x]DK	9	0	1397.755400	0.0050	0.0600
NCK[x]ADAGITIAPR	2	0	1385.708463	0.0050	0.0650
T[x]IDNAETMKK	0	0	1149.569917	0.0050	0.0500
NK[x]ISWYTK	1	0	1038.549782	0.0050	0.0400
K[x]IEFPSYR	0	0	1038.549782	0.0050	0.0400
LVK[x]ERQAR	2	0	998.598459	0.0050	0.0400
K[x]INANEK	0	0	815.450075	0.0050	0.0350
MQK[x]LLR	2	0	787.473787	0.0050	0.0300
AK[x]RAER	1	0	729.424532	0.0050	0.0300
K[x]SGFEK	0	0	694.364957	0.0050	0.0300
QEMK[x]K	3	0	662.342113	0.0050	0.0250
LVK[x]GR	2	0	571.380549	0.0050	0.0250
VSTK[x]K	3	0	561.348581	0.0050	0.0250
K[x]IDK	0	0	502.311471	0.0050	0.0200
NDGTIVIRK[x]LEETDVAK	8	0	1900.026461	0.0047	0.0800
ATPYRGYSK[x]PNERATK	8	0	1837.943407	0.0047	0.0750
V[x]GVFKNVSGNVLSEIK	0	0	1688.946037	0.0047	0.0750
TLEVLYLK[x]MHNNHAK	7	0	1809.955886	0.0047	0.0700
LAVNENLASSK[x]SSM	10	0	1449.713272	0.0046	0.0650
LFK[x]SLGSGMDQEK	2	0	1438.712546	0.0046	0.0600
K[x]VPDKLIDASTVK	0	0	1412.823808	0.0046	0.0600
EPPVYTPPK[x]DKK	8	0	1397.755400	0.0046	0.0550
GGVHVK[x]LAHLSK	5	0	1244.735277	0.0046	0.0550
EISYPFK[x]RLDR	6	0	1422.761881	0.0045	0.0500
VNLYK[x]FREER	4	0	1352.720019	0.0045	0.0450
K[x]GYQTIELDK	0	0	1193.629146	0.0045	0.0450
LSFK[x]SIADVADMLEANDK	3	0	1965.971650	0.0044	0.0800
LAIEREPPFAPIESAK[x]R	15	0	1923.057703	0.0044	0.0750
HNNHMAK[x]VLTLELYKK	6	0	1938.050842	0.0044	0.0700
EIDMTCAREASK[x]TLSK	11	0	1838.886542	0.0044	0.0700
STMLEK[x]IK	5	0	948.531355	0.0044	0.0350
IAK[x]GAIEK	2	0	828.506860	0.0044	0.0350
VSGIRK[x]HFEQVINEK	5	0	1782.973979	0.0043	0.0650
KVTSK[x]LLEQEESAEK	4	0	1717.909710	0.0043	0.0650
NVVTEAGFIAIK[x]EDR	11	0	1660.878354	0.0043	0.0650
NK[x]ADYYTNICDRER	1	0	1816.816160	0.0043	0.0600
R[x]KQYSAK	0	0	879.492606	0.0043	0.0300
TK[x]LVKER	1	0	872.544305	0.0043	0.0300
QK[x]SLEKTLVPYLR	1	0	1573.919099	0.0042	0.0550
IVAFVGSPIVEDEK[x]NLIR	13	0	1998.114879	0.0042	0.0750
D[x]GIQDIMPSQAK	0	0	1301.628489	0.0042	0.0500
M[x]ESLQR	0	0	762.369385	0.0042	0.0250
GVLLYGPPGTGK[x]TLLAR	11	0	1711.998405	0.0041	0.0700
ITTGDRLILTENIK[x]TK	13	0	1815.046470	0.0041	0.0650
SMNLTRGIDLK[x]SIAEK	10	0	1774.961029	0.0041	0.0650
DTALEKYK[x]SYLLQHR	7	0	1863.984208	0.0040	0.0600
AIHK[x]LGSTLK	3	0	1066.649824	0.0040	0.0400
FIVK[x]ASSGPR	3	0	1060.602876	0.0040	0.0400
DQPK[x]K	3	0	614.338744	0.0040	0.0200
S[x]GYDR	0	0	596.255412	0.0040	0.0200
LGISATALSPEEK[x]K	12	0	1442.797987	0.0039	0.0550
CTK[x]IIENEQSAEK	2	0	1548.745296	0.0038	0.0500
AHLDVQEK[x]DQPKK	7	0	1534.810280	0.0038	0.0500
TAALSARPAK[x]NIR	9	0	1367.799660	0.0038	0.0500
LAEGESEEVK[x]AYMDPHR	9	0	1959.899550	0.0038	0.0650
E[x]MKKDSESTEEK	0	0	1439.644921	0.0038	0.0450
LAHLSKHPK[x]FEEILTR	8	0	1918.078772	0.0037	0.0600
QSK[x]YTYDR	2	0	1059.498475	0.0037	0.0300
DQKKDK[x]PK	5	0	985.555594	0.0037	0.0300
TVQYATK[x]R	6	0	965.529382	0.0037	0.0300
K[x]QLATSLR	0	0	915.550117	0.0037	0.0300
ELLVK[x]ASK	4	0	886.548722	0.0037	0.0300
LQK[x]R	2	0	543.349250	0.0037	0.0150
DK[x]PKYEPPVPTRTGR	1	0	1739.931783	0.0037	0.0550
VLTLELYKK[x]LR	8	0	1374.859801	0.0036	0.0400
TLSMEK[x]HTELR	5	0	1343.686669	0.0036	0.0400
L[x]KGYQTIELDK	0	0	1306.713204	0.0036	0.0400
HGGYKPTDK[x]HK	8	0	1266.646859	0.0036	0.0400
GSDAAPQASK[x]K	9	0	1058.535585	0.0036	0.0400
LK[x]WSDER	1	0	932.471536	0.0036	0.0250
AQEEVK[x]R	5	0	858.455887	0.0036	0.0250
SLALTK[x]K	5	0	759.485399	0.0036	0.0250
GVVALVEDKTK[x]SVALGGITK	10	0	1984.156741	0.0035	0.0700
STMLEKIK[x]ENQEK	7	0	1576.812980	0.0035	0.0450
LEFIK[x]VIPVEELK	4	0	1555.922455	0.0035	0.0450
QETQYK[x]IDELVSNNEK	5	0	1936.937709	0.0034	0.0550
SAELYKNPK[x]ADPLDER	8	0	1844.926754	0.0034	0.0550
K[x]IPQVASFRIDK	0	0	1400.813914	0.0033	0.0400
LAHLSK[x]HPK	5	0	1029.608297	0.0033	0.0300
TPDK[x]GYGHR	3	0	1029.499144	0.0033	0.0300
SLALTK[x]KDK	5	0	1002.607293	0.0033	0.0300
ERK[x]PRR	2	0	840.504172	0.0033	0.0200
SAK[x]GTK	2	0	590.338744	0.0033	0.0200
K[x]LEFPLPNEEARVGILR	0	0	1980.115548	0.0032	0.0550
G[x]GLGYPEDAIGKTKLVK	0	0	1744.972250	0.0032	0.0550
WSDERYLHQSLK[x]YK	11	0	1851.926697	0.0032	0.0450
YEALSK[x]HIIMFDCK	5	0	1753.853066	0.0032	0.0450
LMVEMEKK[x]LEK	7	0	1376.740675	0.0032	0.0350
ILEFTK[x]YSNDK	5	0	1356.692468	0.0032	0.0350
LK[x]GYQTIELDK	1	0	1306.713204	0.0032	0.0350
EDMGSNDK[x]ASK	7	0	1180.502961	0.0032	0.0350
TK[x]SVALGGITK	1	0	1073.644403	0.0032	0.0350
LSLFSNK[x]ENELRQAVR	6	0	1903.027465	0.0031	0.0500
D[x]GIQDIMPSQAKELKK	0	0	1799.945046	0.0031	0.0500
WK[x]RENQLR	1	0	1128.615169	0.0031	0.0250
QRIQK[x]ENR	4	0	1070.594434	0.0031	0.0250
LMSK[x]VAEK	3	0	904.505142	0.0031	0.0250
IVKSAK[x]AK	5	0	843.554142	0.0031	0.0250
LDEARELLVK[x]ASK	9	0	1470.840518	0.0031	0.0400
VNGVVFTNRPDEK[x]NR	12	0	1743.901545	0.0030	0.0450
NIK[x]VIMATNR	2	0	1158.654253	0.0030	0.0300
TLIDK[x]FSGEK	4	0	1136.607685	0.0030	0.0300
VLVK[x]VHPEGK	3	0	1104.665473	0.0030	0.0300
I[x]DDQR	0	0	645.308172	0.0030	0.0150
KDQK[x]K	3	0	645.380940	0.0030	0.0150
M[x]SQAR	0	0	591.279850	0.0030	0.0150
LRTFHILEPK[x]EK	9	0	1509.866674	0.0029	0.0350
GKYYPLK[x]SMTEK	6	0	1443.743119	0.0029	0.0350
TTLFK[x]SELAQSK	4	0	1351.734665	0.0029	0.0350
EVLNKGVSK[x]DEK	8	0	1344.724827	0.0029	0.0350
KK[x]AQSGPDASAK	1	0	1186.630541	0.0029	0.0350
YK[x]LHSEK	1	0	903.481373	0.0029	0.0200
EK[x]ASFAR	1	0	807.423863	0.0029	0.0200
EAVLK[x]LK	4	0	799.516697	0.0029	0.0200
EK[x]TSNNTNRTNSTDEK	1	0	1837.840123	0.0028	0.0450
S[x]PTGQITSTSARSGKK	0	0	1604.848116	0.0028	0.0450
GEK[x]RWSELR	2	0	1159.609749	0.0028	0.0250
EHFK[x]ELVSK	3	0	1115.597456	0.0028	0.0250
IDRDK[x]LVLK	4	0	1098.676036	0.0028	0.0250
NK[x]LTNDETR	1	0	1089.541397	0.0028	0.0250
DAGK[x]DEFSR	3	0	1023.462090	0.0028	0.0250
NEEK[x]KLMELFISK	3	0	1607.859201	0.0027	0.0350
K[x]DGIQDIMPSQAK	0	0	1429.723444	0.0027	0.0350
DTALEK[x]YKSYLLQHR	5	0	1863.984208	0.0027	0.0400
FIK[x]HADATCVHRLALTK	2	0	1980.072637	0.0026	0.0450
ATAIGKSSTAAK[x]TFLEK	11	0	1722.951515	0.0026	0.0450
V[x]SPTGQITSTSARSGKK	0	0	1703.916525	0.0026	0.0450
TLSMEK[x]HTELRSFEQK	5	0	1962.983216	0.0025	0.0400
VLKTK[x]DEGGPAGGLYI	4	0	1616.877294	0.0025	0.0400
GSDAAPQASK[x]KK	9	0	1186.630541	0.0025	0.0300
P[x]PKEDWEK	0	0	1027.497414	0.0025	0.0200
ASK[x]ERAER	2	0	945.499144	0.0025	0.0200
EASK[x]TLSK	3	0	862.475953	0.0025	0.0200
K[x]TTEEK	0	0	734.380997	0.0025	0.0150
EMK[x]K	2	0	534.283541	0.0025	0.0100
ELK[x]K	2	0	516.327120	0.0025	0.0100
GNAK[x]FGDGIQIAQLALK	3	0	1742.967833	0.0024	0.0400
MSFLELTEVWGK[x]PQK	11	0	1791.922859	0.0023	0.0350
ELVSK[x]ASPIAGSEGK	4	0	1471.788150	0.0023	0.0350
VSKILEHK[x]EIMLR	7	0	1594.922802	0.0023	0.0300
TK[x]DEGGPAGGLYI	1	0	1276.629872	0.0023	0.0300
GITVLK[x]PDDDK	5	0	1199.639709	0.0023	0.0250
K[x]INVKFFEK	0	0	1151.670224	0.0022	0.0200
VLTLELYK[x]K	7	0	1105.674641	0.0022	0.0200
LTQLLSQIK[x]EEQGDIK	8	0	1842.009751	0.0022	0.0350
K[x]VNQIESQMAMAEK	0	0	1605.785384	0.0021	0.0300
SLGSGMDQEK[x]VLNK	9	0	1504.755469	0.0021	0.0300
YEAK[x]AIGSGSEPAK	3	0	1406.704092	0.0021	0.0300
LNVYK[x]YR	4	0	954.528656	0.0021	0.0150
TEEQRQPEDK[x]LR	9	0	1527.764059	0.0021	0.0250
EAEAAK[x]DEQIEK	5	0	1359.651724	0.0021	0.0250
GTK[x]TSETNDRNSTNNTK	2	0	1866.866670	0.0021	0.0350
GVVALVEDK[x]TKSVALGGITK	8	0	1984.156741	0.0020	0.0400
ELNLMDPK[x]VPEDIFK	7	0	1786.917438	0.0020	0.0300
LEKGQSIDDMIPAQK[x]	14	0	1671.850090	0.0020	0.0300
GVFK[x]NVSGNVLSEIK	3	0	1589.877628	0.0020	0.0300
VETAVLSTTVK[x]AQAR	10	0	1572.883440	0.0020	0.0300
K[x]ELLK	0	0	629.411178	0.0020	0.0100
NK[x]LLK	1	0	614.411513	0.0020	0.0100
NKISWYTK[x]IVDELDLR	7	0	1992.067931	0.0019	0.0300
DHDLAPLYK[x]YLSENPK	8	0	1901.952241	0.0019	0.0300
SIK[x]GYTLPPHCSRGER	2	0	1856.931459	0.0019	0.0300
GAIESYK[x]VVDASIVSK	6	0	1664.898420	0.0019	0.0300
PPK[x]EDWEK	2	0	1027.497414	0.0019	0.0150
TLSK[x]ESAR	3	0	890.482099	0.0019	0.0150
ATK[x]QSKYTYDR	2	0	1359.678214	0.0018	0.0200
EEYLRAAK[x]ASR	7	0	1292.683635	0.0018	0.0200
YSNDK[x]SIVNSM	4	0	1256.570643	0.0018	0.0200
SVEISALASK[x]NRLHQLR	9	0	1921.085644	0.0018	0.0300
K[x]SGNLPDADNSKSDISK	0	0	1774.869635	0.0018	0.0300
LDRK[x]IEIPLPNEVGR	3	0	1747.994380	0.0017	0.0250
C[x]SPSATLTHRTMTEK	0	0	1718.807905	0.0017	0.0250
LIDASTVK[x]HVFPITK	7	0	1667.960960	0.0017	0.0250
IYADLK[x]INEDSK	5	0	1407.724493	0.0017	0.0200
KIDK[x]EDMGSNDK	3	0	1378.639778	0.0017	0.0200
S[x]SSDMAYTSMFK	0	0	1353.558028	0.0017	0.0200
MRK[x]LAR	2	0	773.469370	0.0017	0.0100
K[x]LDVAK	0	0	672.416990	0.0017	0.0100
ASK[x]AAR	2	0	602.349976	0.0017	0.0100
QAAK[x]ASVVETVTLTKVTQK	3	0	2001.146903	0.0016	0.0300
IMRDVITELPDAK[x]YYR	12	0	1982.029438	0.0016	0.0250
FHQLK[x]PTRVLTLAMVK	4	0	1881.102150	0.0016	0.0250
AVYDTAVVQEDPEK[x]WK	13	0	1876.920608	0.0016	0.0250
QVMEEK[x]LDSKNVQLAK	5	0	1858.982156	0.0016	0.0250
NDDQLTYTYK[x]DEK	9	0	1631.731422	0.0015	0.0200
TITDGK[x]IYVEVER	5	0	1521.803799	0.0015	0.0200
GFICKVVDK[x]DGIR	8	0	1505.802358	0.0015	0.0200
V[x]NQIESQMAMAEK	0	0	1477.690428	0.0015	0.0200
FRK[x]LGVKPPK	2	0	1168.744388	0.0015	0.0150
RVEFK[x]MGNGK	4	0	1164.607305	0.0015	0.0150
DIK[x]VIMATNR	2	0	1159.638269	0.0015	0.0150
AVDEEMK[x]VRSEDYLPSK	6	0	1994.961812	0.0015	0.0250
WSTAETLTNNK[x]IDR	10	0	1647.821570	0.0014	0.0200
GYSKPNERATK[x]QSK	10	0	1592.826990	0.0014	0.0200
LLRPRK[x]R	5	0	937.629701	0.0014	0.0100
IMKLCFDELK[x]K	9	0	1423.756658	0.0014	0.0150
LTHEK[x]STMLEK	4	0	1315.680522	0.0014	0.0150
EAVLK[x]LKLELK	4	0	1282.822356	0.0014	0.0150
G[x]LGYPEDAIGK	0	0	1118.560737	0.0014	0.0150
LFNLEPK[x]ILEEVPLR	6	0	1809.039932	0.0013	0.0200
WAFAEK[x]QYGYGTQTV	5	0	1747.820509	0.0013	0.0200
GMALGSANEK[x]IEASK	9	0	1504.755469	0.0013	0.0200
QAAKASVVETVTLTK[x]VTQK	14	0	2001.146903	0.0013	0.0250
MDDK[x]MLLTEVHLLESK	3	0	1900.963729	0.0012	0.0200
TTEEK[x]EATPMEMDEEK	4	0	1896.796787	0.0012	0.0200
IQDAELAILQK[x]TQNLR	10	0	1853.036967	0.0012	0.0200
GLGYPEDAIGKTK[x]LVK	12	0	1687.950789	0.0012	0.0200
VYHAIRNIPK[x]AR	9	0	1436.836379	0.0012	0.0150
ENWK[x]YACK	3	0	1097.496365	0.0012	0.0100
K[x]LWK	0	0	573.363839	0.0012	0.0050
Q[x]EMK	0	0	534.247157	0.0012	0.0050
SLK[x]R	2	0	502.322703	0.0012	0.0050
LAK[x]R	2	0	486.327789	0.0012	0.0050
GVLLYGPPGTGK[x]TMLVK	11	0	1729.979978	0.0012	0.0200
LKESQLVDK[x]FFEK	8	0	1609.871482	0.0012	0.0150
VSK[x]ILEHKEIMLR	2	0	1594.922802	0.0012	0.0150
TTSK[x]VSIAK	3	0	933.549448	0.0011	0.0100
LEEIGVADQYK[x]VSK	10	0	1577.830012	0.0011	0.0150
SVMAPLFLHDK[x]YDGR	10	0	1747.871494	0.0010	0.0150
ITIK[x]VHVSEVLGDIR	3	0	1677.977670	0.0010	0.0150
ADYYYQAK[x]AK	7	0	1219.587284	0.0010	0.0100
HCLIK[x]MNHGTTTLAFR	4	0	1898.960649	0.0009	0.0150
VTVSK[x]GVAIDLLEECK	4	0	1759.938898	0.0009	0.0150
SAK[x]IVRTLIDK	2	0	1242.765906	0.0009	0.0100
K[x]EVAEADIASK	0	0	1159.608411	0.0009	0.0100
GK[x]YYPLKSMTEK	1	0	1443.743119	0.0008	0.0100
LPNIEEATFDK[x]R	10	0	1431.735725	0.0008	0.0100
EK[x]QNTPVLFDSK	1	0	1404.724827	0.0008	0.0100
KGVVALVEDK[x]TK	9	0	1285.760486	0.0008	0.0100
GSDAAPQASKK[x]K	10	0	1186.630541	0.0008	0.0100
QIK[x]EIK	2	0	757.469750	0.0008	0.0050
K[x]SAAAIGTSQLPVR	0	0	1397.798991	0.0007	0.0100
MVCK[x]IWK	3	0	963.503367	0.0007	0.0050
M[x]MGINER	0	0	849.383652	0.0007	0.0050
VISMEK[x]GGNMKEVFR	5	0	1723.874862	0.0007	0.0100
DSYLIIDK[x]LPSEYDSR	7	0	1912.941734	0.0006	0.0100
K[x]ANWCDKR	0	0	1076.518495	0.0006	0.0050
EDCKSLK[x]R	6	0	1034.517826	0.0006	0.0050
M[x]SRSYDSR	0	0	1000.439581	0.0006	0.0050
SAELYK[x]NPK	5	0	1048.555259	0.0006	0.0050
RLLK[x]LEEAMK	3	0	1229.716515	0.0005	0.0050
DGIVLAAEK[x]K	8	0	1042.602207	0.0005	0.0050
ELLKLK[x]VELAK	5	0	1282.822356	0.0005	0.0050
TK[x]DAVVLGVEK	1	0	1157.665530	0.0005	0.0050
K[x]AQSGPDASAK	0	0	1058.535585	0.0005	0.0050
SNNIKENEQK[x]IK	9	0	1443.768084	0.0004	0.0050
EEPK[x]SETLENFTR	3	0	1578.752492	0.0004	0.0050
K[x]AVYMPLCDPGNK	0	0	1491.721334	0.0004	0.0050
NPELFLRVGIK[x]PPK	10	0	1606.955817	0.0004	0.0050
G[x]VFKNVSGNVLSEIK	0	0	1589.877628	0.0003	0.0050
FK[x]LNYKPEEEYPDLSK	1	0	1998.993768	0.0003	0.0050
IGLVRLPEANFEPLEK[x]R	15	0	1980.115548	0.0003	0.0050
FAASKEK[x]QNTPVLFDSK	6	0	1908.994437	0.0003	0.0050
# precursors: 1
Precursor: 2590.4069	5	0.9904	0
K[x]GEK(0)	NK[x]ISWYTKIVDELDLR(1)	0.7150	2590.4005	138.0681
GTK[x]R(2)	NK[x]ISWYTKIVDELDLR(1)	0.6550	2590.4118	138.0681
Q[x]DYDLVR(0)	QAAK[x]ASVVETVTLTK(3)	0.5450	2590.3853	138.0681
LAHLSK[x]HPK(5)	KDK[x]MNFVILCR(2)	0.5050	2590.4239	138.0681
Y[x]TVGQGYTK(0)	VYHAIRNIPK[x]AR(9)	0.5000	2590.4019	138.0681
MQK[x]LLRLR(2)	CGSPYIIEDSK[x]K(10)	0.4700	2590.3974	138.0681
ATAIGK[x]SSTAAK(5)	G[x]LGYPEDAIGKTK(0)	0.4700	2590.3853	138.0681
LMSK[x]VAEK(3)	QAIVSAVK[x]FEEEAK(7)	0.4350	2590.3927	138.0681
GEK[x]R(2)	LILVDDEK[x]TSWIYKNK(7)	0.4150	2590.4005	138.0681
K[x]DKPK(0)	ATREPNK[x]GSYRPYTAK(6)	0.3950	2590.3866	138.0681
VLVK[x]VHPEGK(3)	HK[x]TDLNHENLK(1)	0.3950	2590.4230	138.0681
WK[x]R(1)	LILVDDEK[x]TSWIYKNK(7)	0.3900	2590.4158	138.0681
TK[x]DAVVLGVEK(1)	DK[x]MNFVILCR(1)	0.3900	2590.3861	138.0681
KDK[x]PK(2)	ATREPNK[x]GSYRPYTAK(6)	0.3700	2590.3866	138.0681
FRK[x]PIGATWK(2)	GYSK[x]PNERATK(3)	0.3350	2590.4019	138.0681
LAHLSK[x]HPK(5)	K[x]DKMNFVILCR(0)	0.3250	2590.4239	138.0681
AK[x]SAK(1)	LGLDSEESAEYIVAK[x]GIR(14)	0.3050	2590.3853	138.0681
GEK[x]R(2)	LILVDDEKTSWIYK[x]NK(13)	0.3000	2590.4005	138.0681
NK[x]LLK(1)	ATREPNK[x]GSYRPYTAK(6)	0.2900	2590.4230	138.0681
SLALTKK[x]DK(6)	LAVNENLASSK[x]SSM(10)	0.2850	2590.3886	138.0681
