# Supplementary material for: ECL: an exhaustive search tool for the identification of cross-linked peptides using whole database
Source: BMC Bioinformatics. 2016 May 20;17:217. doi: 10.1186/s12859-016-1073-y (PMC4874008; doi:10.1186/s12859-016-1073-y)
Supplement: Additional file 5 — Kojak’s pre-selection list of PSMs only identified by ECL. (ZIP 5147 kb) [file 12859_2016_1073_MOESM5_ESM.zip › Kojak's pre-selection ranks of ECL only peptides/Kojak's detailed results/aleitner_M1012_007/diagnostic_5456.txt]

Scan: 5456
LGLDSEESAEYIVAK[x]GIR	14	0	1949.010477	0.0931	1.6750
EASK[x]TLSKWR	3	0	1204.656362	0.0685	0.6850
SAK[x]GTKR	2	0	746.439846	0.0629	0.4400
GTEVEK[x]ITIK	5	0	1116.638983	0.0625	0.6250
ASK[x]VLELR	2	0	914.554868	0.0581	0.4650
ASK[x]AAREYLEK	2	0	1264.677488	0.0564	0.6200
K[x]NEEK	0	0	646.328572	0.0540	0.2700
GTK[x]R	2	0	460.275756	0.0525	0.2100
K[x]INANEK	0	0	815.450075	0.0521	0.3650
ILFSDVK[x]AMTTGLR	6	0	1550.848972	0.0514	0.7200
SAKGTK[x]R	5	0	746.439846	0.0500	0.3500
ASK[x]ER	2	0	589.318344	0.0490	0.2450
Q[x]LMTEFVDQVDDVVK	0	0	1764.860319	0.0487	0.7300
SAK[x]IVR	2	0	672.428222	0.0475	0.2850
LK[x]ESQLVDK	1	0	1058.597121	0.0472	0.4250
IQYVGKQDPK[x]K	9	0	1302.729522	0.0450	0.4950
L[x]MTEFVDQVDDVVK	0	0	1636.801747	0.0450	0.6300
SAK[x]AK	2	0	503.306720	0.0450	0.2250
DK[x]MNFVILCRDAIPYEANIR	1	0	2437.224503	0.0433	0.8650
SAELYK[x]NPK	5	0	1048.555259	0.0428	0.3850
SAK[x]GTK	2	0	590.338744	0.0425	0.2550
K[x]YTGLLR	0	0	849.507194	0.0421	0.2950
M[x]FMTR	0	0	684.308705	0.0420	0.2100
KLFK[x]SLGSGMDQEK	3	0	1566.807502	0.0411	0.5750
L[x]FKSLGSGMDQEK	0	0	1438.712546	0.0408	0.5300
K[x]LFKSLGSGMDQEK	0	0	1566.807502	0.0407	0.5700
ASK[x]AAR	2	0	602.349976	0.0400	0.2400
FAELQK[x]SLNNLNTIDIDANLEK	5	0	2502.296462	0.0398	0.8750
LFK[x]SLGSGMDQEK	2	0	1438.712546	0.0396	0.5150
K[x]HLDAEVQK	0	0	1066.577055	0.0394	0.3550
WSDERYLHQSLK[x]YK	11	0	1851.926697	0.0393	0.5500
TGQK[x]MLMNMDK	3	0	1295.603535	0.0391	0.4300
VVDK[x]DGIR	3	0	900.502835	0.0388	0.3100
K[x]PTSELAIGASLEK	0	0	1442.797987	0.0382	0.5350
SEAAEFEYK[x]NGYPMPCDVLAK	8	0	2418.087074	0.0376	0.7900
GTK[x]RR	2	0	616.376858	0.0370	0.1850
ATDGVVLATEKK[x]PTSELAIGASLEK	11	0	2527.374374	0.0366	0.9150
ATLTGMK[x]IDVLFSKIR	6	0	1792.027986	0.0366	0.5850
ASPIAGSEGK[x]EAYR	9	0	1434.710239	0.0364	0.5100
RMK[x]K	2	0	561.342056	0.0362	0.1450
GFICK[x]VVDKDGIR	4	0	1505.802358	0.0362	0.4700
YEYQKLK[x]ESQLVDK	6	0	1769.919882	0.0361	0.5050
ERGTCAGEVFMALK[x]GMALGSANEK	13	0	2526.202777	0.0360	0.8650
ATDGVVLATEK[x]KPTSELAIGASLEK	10	0	2527.374374	0.0360	0.9000
SLEK[x]TLVPYLR	3	0	1317.765572	0.0359	0.3950
VSTKK[x]ILGVAAEDK	4	0	1457.845270	0.0354	0.4950
ASK[x]GSNDDEMKIDK	2	0	1536.708913	0.0343	0.4800
GNQK[x]VVK	3	0	771.460247	0.0343	0.2400
IVAFVGSPIVEDEK[x]NLIR	13	0	1998.114879	0.0342	0.6150
HTVIK[x]TGLR	4	0	1023.618860	0.0339	0.3050
K[x]LEKGQSIDDMIPAQK	0	0	1799.945046	0.0338	0.5400
DTALEK[x]YK	5	0	966.502166	0.0338	0.2700
INVKFFEK[x]EDVQSLK	7	0	1822.982813	0.0337	0.5050
E[x]TIDNAETMKK	0	0	1278.612505	0.0336	0.3700
YTENIYPPK[x]K	8	0	1251.649881	0.0335	0.3350
VSTK[x]KILGVAAEDK	3	0	1457.845270	0.0332	0.4650
ATLTGMKIDVLFSK[x]IR	13	0	1792.027986	0.0331	0.5300
LMVEMEKK[x]LEK	7	0	1376.740675	0.0327	0.3600
QDPKK[x]HLDAEVQK	4	0	1534.810280	0.0327	0.4250
YEYQK[x]LKESQLVDK	4	0	1769.919882	0.0325	0.4550
ATSAGPK[x]QTETINWLEK	6	0	1872.958052	0.0324	0.5500
YK[x]EDTALRSEM	1	0	1341.623403	0.0323	0.3550
K[x]GEIR	0	0	601.354728	0.0320	0.1600
VSTK[x]K	3	0	561.348581	0.0320	0.1600
VPEDIFK[x]THLEVAR	6	0	1652.888526	0.0314	0.4400
ASAGPLIASQTVK[x]K	12	0	1369.792844	0.0314	0.4400
GTCAGEVFMALK[x]GMALGSANEK	11	0	2241.059087	0.0314	0.6900
IQK[x]ENRHK	2	0	1051.588622	0.0313	0.2500
GERPSCPTGYHLK[x]SIRTGR	12	0	2171.101696	0.0311	0.5900
TK[x]INLIETLR	1	0	1199.723710	0.0310	0.3100
QEYK[x]DDINLDEASAMAVK	3	0	2038.951640	0.0308	0.5550
MRK[x]LAR	2	0	773.469370	0.0308	0.1850
K[x]IEFPPPSAEARAEILR	0	0	1923.057703	0.0306	0.5200
K[x]RVIEHNIR	0	0	1163.688664	0.0306	0.2750
T[x]IDNAETMKK	0	0	1149.569917	0.0305	0.3050
K[x]ILGVAAEDK	0	0	1042.602207	0.0305	0.3050
ESQLVDK[x]FFEK	6	0	1368.692468	0.0305	0.3350
GTLK[x]VHTIR	3	0	1023.618860	0.0300	0.2700
ETTEK[x]K	4	0	734.380997	0.0300	0.1800
VELAK[x]QNLFVPTSDKEK	4	0	1945.051948	0.0300	0.5100
ALQDYK[x]PELASDPIIR	5	0	1827.972976	0.0300	0.4800
LEK[x]GQSIDDMIPAQK	2	0	1671.850090	0.0300	0.4500
QDPK[x]KHLDAEVQK	3	0	1534.810280	0.0300	0.3900
LDGK[x]DELWKNDDQLTYTYK	3	0	2344.122200	0.0297	0.5650
AK[x]VAEQNENPTVGSAQK	1	0	1769.890704	0.0297	0.5050
TTEEK[x]EATPMEMDEEK	4	0	1896.796787	0.0297	0.4750
K[x]VAEQNENPTVGSAQK	0	0	1698.853594	0.0297	0.4750
DGIVLAAEK[x]K	8	0	1042.602207	0.0295	0.2950
A[x]KVAEQNENPTVGSAQK	0	0	1769.890704	0.0294	0.5000
K[x]ATDDDR	0	0	819.372221	0.0293	0.2050
QKSLEK[x]TLVPYLR	5	0	1573.919099	0.0292	0.3800
NK[x]ISWYTKIVDELDLR	1	0	1992.067931	0.0291	0.4650
LAHLSKHPK[x]FEEILTR	8	0	1918.078772	0.0291	0.4650
ASVVETVTLTK[x]VTQK	10	0	1602.919156	0.0290	0.4350
GTKK[x]SGNLPDADNSK	3	0	1530.763724	0.0290	0.4350
M[x]SQAR	0	0	591.279850	0.0290	0.1450
QIK[x]VMDSLEPTGEIYGK	2	0	1906.970924	0.0288	0.4900
LSLFSNK[x]ENELR	6	0	1448.762272	0.0288	0.3450
SLK[x]RELIR	2	0	1013.634509	0.0288	0.2300
LRHTVIK[x]TGLR	6	0	1292.804020	0.0286	0.3150
VSK[x]QGEIDYEALVK	2	0	1577.830012	0.0286	0.4000
VVLKNK[x]GTMK	5	0	1116.668841	0.0285	0.2850
EK[x]VAFILDQVRLFLLR	1	0	1959.166855	0.0284	0.4550
LCIHK[x]NKLTNDETR	4	0	1740.894015	0.0282	0.3950
EIK[x]PNIRVALR	2	0	1307.803685	0.0282	0.3100
SAELYKNPK[x]ADPLDER	8	0	1844.926754	0.0281	0.4500
KLEK[x]GQSIDDMIPAQK	3	0	1799.945046	0.0281	0.4500
ASKGSNDDEMK[x]IDK	10	0	1536.708913	0.0279	0.3900
VYQTEPAGIYNAWK[x]ATAIGR	13	0	2208.132649	0.0278	0.5550
GFICKVVDK[x]DGIR	8	0	1505.802358	0.0277	0.3600
EDGMK[x]ILMVNRGDTGSSGIR	4	0	2135.046217	0.0275	0.5500
GTK[x]TSETNDR	2	0	1107.515576	0.0275	0.2750
TSNNTNRTNSTDEK[x]GTK	13	0	1866.866670	0.0274	0.4650
DELWK[x]NDDQLTYTYK	4	0	1930.894787	0.0273	0.4100
K[x]DSESTEEK	0	0	1051.466899	0.0272	0.2450
AVK[x]PTDMEQFAFYK	2	0	1673.812254	0.0271	0.3800
K[x]EDSSPCGYIIR	0	0	1423.676496	0.0271	0.3250
GGNMDSLK[x]INFSAFQLPVVTR	7	0	2293.188777	0.0267	0.5600
HIEVGDSVLVK[x]IITK	10	0	1649.971524	0.0267	0.4000
VATEK[x]DFLDAVQKVVK	4	0	1788.998462	0.0266	0.4250
GTEVEKITIK[x]VHVSEVLGDIR	9	0	2321.295344	0.0264	0.5550
HVFPITK[x]GIGCVMTGSIADAR	6	0	2229.139719	0.0264	0.5550
AK[x]NPMFALSRLQQSLQVNAHDR	1	0	2523.312735	0.0264	0.5800
LDGKDELWK[x]NDDQLTYTYK	8	0	2344.122200	0.0263	0.5000
AMEVDEK[x]PTERYSDIGGLSK	6	0	2224.068057	0.0260	0.5200
EATPMEMDEEK[x]SQDISINGNSK	10	0	2452.073269	0.0259	0.5700
LLMK[x]VALCANHADSVVK	3	0	1868.001115	0.0259	0.4400
GTPGYGPLGVLPK[x]VGIR	12	0	1679.972193	0.0259	0.4400
K[x]AVYMPLCDPGNK	0	0	1491.721334	0.0258	0.3350
K[x]DLVRNFGR	0	0	1103.619920	0.0256	0.2300
K[x]VAQTTYKK	0	0	1065.618191	0.0256	0.2300
HPK[x]FEEILTR	2	0	1268.687660	0.0255	0.2550
WK[x]TLSKESAR	1	0	1204.656362	0.0255	0.2550
SEFQRLTHEK[x]STMLEK	9	0	1962.983216	0.0253	0.4050
VATEKDFLDAVQK[x]VVK	12	0	1788.998462	0.0253	0.4050
AGDFQGLNEQLVSLFK[x]K	15	0	1892.999523	0.0253	0.4300
TLALKYPGGGPGK[x]TAILPVK	12	0	1980.177084	0.0252	0.5050
VDK[x]NWSKIYDFPLFQGIFIR	2	0	2485.315688	0.0250	0.5000
NIK[x]VIMATNR	2	0	1158.654253	0.0250	0.2500
K[x]VPDK	0	0	585.348581	0.0250	0.1250
TLADVEVNHLK[x]CDQFLVAHYR	10	0	2527.264057	0.0248	0.5200
AEQEELLSEK[x]VSTK	9	0	1589.814754	0.0246	0.3450
GGLGYPEDAIGK[x]TK	11	0	1404.724827	0.0246	0.3450
LVARNIPK[x]EIK	7	0	1279.797539	0.0245	0.2700
TLIDK[x]FSGEKK	4	0	1264.702640	0.0245	0.2700
YK[x]EDTALR	1	0	994.508312	0.0244	0.1950
FK[x]LNVYK	1	0	910.527595	0.0243	0.1700
VK[x]AMEVDEKPTERYSDIGGLSK	1	0	2451.231422	0.0241	0.5300
TAHAIYRK[x]FDQLTQALNVAIR	7	0	2428.333793	0.0240	0.5050
DIK[x]VIMATNR	2	0	1159.638269	0.0240	0.2400
K[x]INVK	0	0	600.395864	0.0240	0.1200
K[x]FDQLTQALNVAIR	0	0	1615.904510	0.0239	0.3350
ASRPGAAAK[x]LDGK	8	0	1240.688720	0.0238	0.3100
ARQEVAAQK[x]SSEETEDK	8	0	1904.907471	0.0238	0.4050
GTEVEK[x]ITIKVHVSEVLGDIR	5	0	2321.295344	0.0238	0.5000
EIKQIK[x]VMDSLEPTGEIYGK	5	0	2277.192525	0.0237	0.4750
IKILFSDVK[x]AMTTGLR	8	0	1792.027986	0.0237	0.3800
ASK[x]ERAER	2	0	945.499144	0.0237	0.1900
ASRGAATIK[x]GAIWYGIDFTAAR	8	0	2295.212290	0.0236	0.5200
LALTKPKGTPGYGPLGVLPK[x]VGIR	19	0	2431.467763	0.0235	0.5650
ESQLVDKFFEK[x]INVK	10	0	1822.982813	0.0233	0.3500
GIMLYGPPGTGK[x]TLCARAVANR	11	0	2302.203711	0.0232	0.5100
AVYMPLCDPGNK[x]AEESAFYER	11	0	2446.093220	0.0231	0.4850
EDCEAATDPLLK[x]K	11	0	1488.712937	0.0231	0.3000
K[x]MAIDDDINWEELAR	0	0	1817.861714	0.0230	0.3450
K[x]VIAR	0	0	585.396198	0.0230	0.1150
EGK[x]GEIYSFDPVGSYER	2	0	1931.890035	0.0229	0.3900
ATLTGMK[x]IDVLFSK	6	0	1522.842826	0.0229	0.3200
IEVNIHRK[x]R	7	0	1163.688664	0.0228	0.2050
VK[x]VIAATNR	1	0	970.592313	0.0228	0.2050
GINIDQSSNSK[x]DPEEEAEMMTK	10	0	2452.073269	0.0227	0.5000
TNSTDEKGTK[x]K	9	0	1207.604385	0.0227	0.2500
SAKAK[x]NPMFALSR	4	0	1419.765584	0.0227	0.2950
TSASIDFDSNFLNSMIK[x]KNEEK	16	0	2517.205601	0.0225	0.4950
K[x]LIPIR	0	0	738.511554	0.0225	0.1350
LIIPSDDALRTNAIVMK[x]DIR	16	0	2253.251374	0.0225	0.4500
TFHILEPK[x]EK	7	0	1240.681514	0.0225	0.2250
KLEGTIDYQK[x]L	9	0	1306.713204	0.0223	0.2450
ASK[x]GSNDDEMK	2	0	1180.502961	0.0223	0.2450
SLYFATPGNTSFK[x]TDM	12	0	1778.818457	0.0222	0.3550
KK[x]LIPIR	1	0	866.606510	0.0221	0.1550
THAVLVALK[x]R	8	0	1106.692354	0.0220	0.2200
LALTKPK[x]GTPGYGPLGVLPKVGIR	6	0	2431.467763	0.0219	0.5250
YTLYDQNDTK[x]EWLDKLGDK	9	0	2344.122200	0.0218	0.4150
VFHPITKAVILSDTK[x]PVDK	14	0	2107.204023	0.0218	0.4150
LKPLIEK[x]GGDWERK	6	0	1667.935808	0.0218	0.3050
IEFATITK[x]DTTKNK	7	0	1608.872208	0.0218	0.3050
NWSK[x]IYDFPLFQGIFIR	3	0	2143.125385	0.0218	0.3700
GGLGYPEDAIGKTK[x]LVK	13	0	1744.972250	0.0218	0.3700
INHEHFMDGILEVQMRK[x]SK	16	0	2311.156430	0.0216	0.4100
IHLEKVSK[x]QGEIDYEALVK	7	0	2198.194577	0.0216	0.4100
DYEQFGYFK[x]R	8	0	1351.619643	0.0215	0.2150
KSLPLQIEVANDCIK[x]WAIK	14	0	2225.224100	0.0213	0.4050
YDK[x]LVETSGQIR	2	0	1407.735725	0.0213	0.2550
EASK[x]TLSK	3	0	862.475953	0.0213	0.1700
ELREVIELPLK[x]NPELFLR	10	0	2207.267680	0.0211	0.3800
VSTTPANSFELK[x]QYLIQR	11	0	2094.110853	0.0211	0.3800
IDVLFSK[x]IR	6	0	1089.654575	0.0211	0.1900
VYQTEPAGIYNAWK[x]ATAIGRASK	13	0	2494.296739	0.0211	0.4850
YK[x]SYLLQHREWDSK	1	0	1851.926697	0.0211	0.2950
K[x]AQSGPDASAKLPTVIPTTR	0	0	2037.121751	0.0210	0.4200
AEQEELLSEK[x]VSTKK	9	0	1717.909710	0.0210	0.3150
GTK[x]KSGNLPDADNSK	2	0	1530.763724	0.0210	0.3150
K[x]IYNEYPPTK	0	0	1251.649881	0.0210	0.2100
LSLFSNK[x]ENELRQAVR	6	0	1903.027465	0.0209	0.3350
DTMNVDINAIKK[x]GEIR	11	0	1815.951192	0.0209	0.3350
IVAFDQLVK[x]EK	8	0	1288.739025	0.0209	0.2300
EMKK[x]DSESTEEK	3	0	1439.644921	0.0208	0.2500
IDTIVK[x]EIQDEK	5	0	1429.766355	0.0208	0.2500
TYNLISSYIK[x]SVEISALASK	9	0	2186.183345	0.0207	0.4150
RMDK[x]EMAEADLDDDEPDLGEF	3	0	2440.004526	0.0207	0.4350
NEADPAMAILSEYLETGSVK[x]LR	19	0	2406.209961	0.0207	0.4550
TFMNHIDVQK[x]EFQAR	9	0	1862.909665	0.0207	0.3100
LIEK[x]LELR	3	0	1012.628028	0.0206	0.1650
YEIDK[x]TLAGVTRDYYTK	4	0	2035.026127	0.0206	0.3500
GGLGYPEDAIGK[x]TKLVK	11	0	1744.972250	0.0206	0.3500
TLALK[x]YPGGGPGKTAILPVK	4	0	1980.177084	0.0205	0.4100
TNSTDEK[x]GTK	6	0	1079.509429	0.0205	0.2050
QLADYK[x]AFEDSLR	5	0	1554.767750	0.0204	0.2650
EDMGSNDK[x]ASKER	7	0	1465.646650	0.0204	0.2650
TLDQIAAK[x]LYFYYILFFEK	7	0	2385.265950	0.0203	0.3850
TGPPGPPCGGK[x]FMLKLGVK	10	0	1940.037500	0.0203	0.3850
K[x]GILLPESLTEAVEATTYAILR	0	0	2387.331060	0.0202	0.4450
LHQVEYALEAIK[x]QGSATVGLVSK	11	0	2440.332455	0.0202	0.4650
QSK[x]YTYDRGTTAVLK	2	0	1729.899815	0.0200	0.3000
THAVLVALK[x]RNAEELSSYQK	8	0	2256.222519	0.0200	0.4000
GSLEK[x]NWKEEYLR	4	0	1650.836493	0.0200	0.2600
DGIVLAAEK[x]KVTSK	8	0	1457.845270	0.0200	0.2800
KLGVK[x]PPK	4	0	865.574877	0.0200	0.1600
YYLPK[x]GK	4	0	867.485399	0.0200	0.1400
K[x]LIR	0	0	528.374737	0.0200	0.0800
TSASIDFDSNFLNSMIKK[x]NEEK	17	0	2517.205601	0.0198	0.4350
SSSDMAYTSMFKGNQK[x]VVK	15	0	2107.007711	0.0197	0.3750
LALTK[x]PKGTPGYGPLGVLPKVGIR	4	0	2431.467763	0.0196	0.4700
HPK[x]FEEILTRLR	2	0	1537.872820	0.0196	0.2350
ATDDDRWK[x]TLSK	7	0	1434.710239	0.0196	0.2350
CGSPYIIEDSK[x]K	10	0	1395.670349	0.0196	0.2350
K[x]YINRSYYHLR	0	0	1511.799660	0.0195	0.2150
K[x]GYQTIELDKK	0	0	1321.724101	0.0195	0.2150
IHSRK[x]MAIDDDINWEELAR	4	0	2311.137804	0.0195	0.3700
LGDGVLRPYK[x]VGVILESQR	9	0	2098.189768	0.0195	0.3700
NK[x]LTNDETR	1	0	1089.541397	0.0194	0.1750
EDCEAATDPLLKK[x]QMSYMLAR	12	0	2469.170083	0.0193	0.4050
DGSSGGTIRMVILNK[x]DGMER	14	0	2135.046217	0.0192	0.3850
ASK[x]VLELRAELDK	2	0	1470.840518	0.0192	0.2500
TK[x]DEGGPAGGLYI	1	0	1276.629872	0.0192	0.2500
EDLTDEEKAASIAVEDEK[x]R	17	0	2147.022884	0.0192	0.3650
SALSTLNGFVEELK[x]AEVR	13	0	1962.042110	0.0192	0.3450
GVMTLGFDLIK[x]R	10	0	1348.753625	0.0192	0.2300
GTTAVLK[x]EDIYK	6	0	1336.723767	0.0192	0.2300
NK[x]VLVK	1	0	699.464272	0.0192	0.1150
GTLK[x]VHTIRLR	3	0	1292.804020	0.0191	0.2100
HNNHMAKVLTLELYK[x]K	14	0	1938.050842	0.0191	0.3050
TGPPGPPCGGK[x]FMLK	10	0	1542.768616	0.0190	0.2850
AQSGPDASAK[x]LPTVIPTTR	9	0	1909.026796	0.0189	0.3600
IIYSDIDVDPVK[x]PEHVGK	11	0	2023.062511	0.0189	0.3400
IK[x]YEYQKLK	1	0	1211.691351	0.0189	0.1700
FATLQKSK[x]R	7	0	1077.629423	0.0189	0.1700
K[x]IPQVASFR	0	0	1044.607962	0.0189	0.1700
D[x]YDLVRSLESQIR	0	0	1592.815758	0.0188	0.2450
CIDMFIHK[x]SAELYKNPK	7	0	2093.043703	0.0188	0.3200
DEK[x]VANEQEQALTNLSDLYVR	2	0	2434.197481	0.0188	0.3950
YK[x]DGVILAADSR	1	0	1306.688051	0.0187	0.2250
YAVISGAISLDRVDVK[x]TK	15	0	1934.083580	0.0186	0.3350
S[x]TLDLNHLADLYDR	0	0	1644.810672	0.0186	0.2600
TFANLVSSTLYEK[x]R	12	0	1627.856893	0.0186	0.2600
DGIVLAAEKK[x]VTSK	9	0	1457.845270	0.0186	0.2600
AQARAK[x]R	5	0	799.477625	0.0186	0.1300
DTMNVDINAIK[x]KGEIR	10	0	1815.951192	0.0184	0.2950
VSGSELVQK[x]YIGEGSRMVR	8	0	2094.089070	0.0184	0.3500
LGIDPPKGIMLYGPPGTGK[x]TLCAR	18	0	2511.334048	0.0183	0.4400
S[x]PTGQITSTSAR	0	0	1204.604720	0.0183	0.2200
V[x]KAFGR	0	0	676.402010	0.0183	0.1100
K[x]EVQEARELIR	0	0	1369.767693	0.0182	0.2000
QEVAAQK[x]SSEETEDKK	6	0	1805.864214	0.0181	0.2900
SQK[x]ALDTLFSAIR	2	0	1448.798656	0.0181	0.2350
ERK[x]PR	2	0	684.403070	0.0180	0.0900
VKAMEVDEK[x]PTERYSDIGGLSK	8	0	2451.231422	0.0180	0.3950
SSLELANNAVK[x]SNDIEK	10	0	1830.932231	0.0179	0.3050
EVLNK[x]GVSKDEK	4	0	1344.724827	0.0179	0.2150
YK[x]VNLYK	1	0	926.522509	0.0179	0.1250
EIK[x]PNIR	2	0	868.513006	0.0179	0.1250
IK[x]ILFSDVKAMTTGLR	1	0	1792.027986	0.0178	0.2850
VLTLELYKK[x]LR	8	0	1374.859801	0.0177	0.1950
YVVDISPDIDIK[x]EIKPNIR	11	0	2226.225875	0.0176	0.3350
QIQPK[x]TFANLVSSTLYEKR	4	0	2222.205809	0.0176	0.3350
YYLPK[x]GKSALSTLNGFVEELK	4	0	2356.267737	0.0176	0.3700
IVAFVGSPIVEDEK[x]NLIRLAK	13	0	2310.331003	0.0176	0.3700
YMLLSQIMLNSVSEVK[x]SLLTGK	15	0	2453.327233	0.0175	0.3850
STELFKNEEEPTK[x]K	12	0	1678.841301	0.0175	0.2450
SPTGQITSTSARSGK[x]K	14	0	1604.848116	0.0175	0.2800
WK[x]RENQLR	1	0	1128.615169	0.0175	0.1400
TFLEK[x]R	4	0	792.449349	0.0175	0.1050
M[x]ATTVK	0	0	649.346864	0.0175	0.1050
D[x]RGK	0	0	474.255021	0.0175	0.0700
EDCEAATDPLLK[x]KQMSYMLAR	11	0	2469.170083	0.0174	0.3650
YAGMFATALAYCGTSNSK[x]IVR	17	0	2280.103000	0.0174	0.3650
DYGK[x]FLSAMHDLPVRGNAK	3	0	2118.067943	0.0174	0.3300
QNTPVLFDSK[x]EAVLK	9	0	1687.914404	0.0173	0.2600
EFEIIK[x]GVLCQFR	5	0	1637.859869	0.0173	0.2250
QK[x]SLEKTLVPYLR	1	0	1573.919099	0.0173	0.2250
YYIIMGLQASK[x]LR	10	0	1554.859144	0.0173	0.2250
GDSGEMSLQKLFK[x]	12	0	1438.712546	0.0173	0.2250
NSSSDMAYTSMFK[x]GNQKVVK	12	0	2221.050634	0.0172	0.3450
TGIATMLTRGEIK[x]K	12	0	1517.859870	0.0171	0.2400
YYEQK[x]IR	4	0	998.518484	0.0171	0.1200
SALSTLNGFVEELK[x]AEVRR	13	0	2118.143212	0.0171	0.3250
REDGMK[x]ILMVNR	5	0	1460.759115	0.0171	0.2050
MHNNHAK[x]SLPPEEYDEK	6	0	2037.921346	0.0171	0.2900
GVMTLGFDLIK[x]RVYPYR	10	0	2027.102541	0.0171	0.2900
ESQLVDK[x]FFEKINVK	6	0	1822.982813	0.0170	0.2550
STELFK[x]NEEEPTK	5	0	1550.746345	0.0169	0.2200
VLK[x]TKDEGGPAGGLYI	2	0	1616.877294	0.0169	0.2700
IGDLCAFTDALSK[x]YEAEFR	12	0	2205.041118	0.0168	0.3200
DFLDAVQK[x]VVK	7	0	1260.707726	0.0168	0.1850
VTSK[x]LLEQEESAEK	3	0	1589.814754	0.0168	0.2350
EIK[x]QIKVMDSLEPTGEIYGK	2	0	2277.192525	0.0168	0.3350
GYQTIELDKK[x]LDVAK	9	0	1719.940617	0.0167	0.2500
EMK[x]KDSESTEEK	2	0	1439.644921	0.0167	0.2000
EYLEK[x]NWKEGLSR	4	0	1650.836493	0.0165	0.2150
DIKSMIADK[x]HAIR	8	0	1496.813257	0.0165	0.2150
KLGVK[x]PPKGCLMFGPPGTGK	4	0	2068.132455	0.0165	0.3300
F[x]RNQYDGDATTWSPQGR	0	0	1997.897911	0.0165	0.2800
EEIQK[x]GDGGTDYVCVPK	4	0	1893.877753	0.0165	0.2800
LK[x]WSDERYLHQSLK	1	0	1801.947432	0.0164	0.2300
K[x]KLIPIR	0	0	866.606510	0.0164	0.1150
EEYVSDPK[x]EQM	7	0	1353.575786	0.0164	0.1800
ALGNFVASVLARLALTK[x]PK	16	0	1968.188317	0.0163	0.3100
QCVIANSCK[x]TAINTGGGSVAVFNK	8	0	2495.225954	0.0162	0.3900
VDKNWSK[x]IYDFPLFQGIFIR	6	0	2485.315688	0.0162	0.3250
ATSTGTTIVGVIAK[x]DCIVLGADTR	13	0	2418.278703	0.0162	0.3900
EFHKDMTLEEAEVLILK[x]VLR	16	0	2412.308550	0.0162	0.3250
VLKTK[x]DEGGPAGGLYI	4	0	1616.877294	0.0162	0.2600
LK[x]GYQTIELDKK	1	0	1434.808159	0.0162	0.1950
K[x]TTEEKEATPMEMDEEK	0	0	2024.891743	0.0162	0.2750
QEMK[x]KDSESTEEK	3	0	1567.703492	0.0162	0.2100
DSYLIIDK[x]LPSEYDSRVK	7	0	2140.105099	0.0161	0.2900
D[x]YTMAQPEFFKAVR	0	0	1701.818400	0.0161	0.2250
YYIIMGLQASK[x]LRNK	10	0	1796.997022	0.0160	0.2400
AEQEELLSEKVSTK[x]K	13	0	1717.909710	0.0160	0.2400
EDALFK[x]NEEK	5	0	1221.587675	0.0160	0.1600
GYQTIELDK[x]K	8	0	1193.629146	0.0160	0.1600
SLLTGK[x]HAIR	5	0	1094.655970	0.0160	0.1600
LTQLLSQIK[x]EEQGDIK	8	0	1842.009751	0.0159	0.2550
TAALSARPAK[x]NIR	9	0	1367.799660	0.0158	0.2050
KAQSGPDASAK[x]LPTVIPTTR	10	0	2037.121751	0.0158	0.3150
ISWYTK[x]IVDELDLR	5	0	1749.930053	0.0157	0.2200
DATDDK[x]R	5	0	819.372221	0.0157	0.1100
KDYTMAQPEFFK[x]AVR	11	0	1829.913356	0.0157	0.2350
TNNLDLEHK[x]HKTPDK	8	0	1788.911774	0.0157	0.2350
APPEILDISK[x]QLADYK	9	0	1799.966829	0.0156	0.2500
CEDGVILALEK[x]VVTSK	10	0	1759.938898	0.0156	0.2500
K[x]QYSAKAK	0	0	922.523570	0.0156	0.1250
AVDEEMK[x]VRSEDYLPSK	6	0	1994.961812	0.0156	0.2650
GK[x]VVIDAFR	1	0	1003.581415	0.0156	0.1400
IWK[x]SDEINEVLNKYQETQR	2	0	2392.202175	0.0155	0.2950
TEDDIK[x]SLQSVGQIIGEVLK	5	0	2171.168421	0.0155	0.3100
ELFEMARTK[x]K	8	0	1251.664481	0.0155	0.1550
K[x]EDSSPCGYIIRILSGEQTVK	0	0	2379.210294	0.0155	0.3250
MNGASGAELK[x]GVCTEAGMFALR	9	0	2269.065233	0.0155	0.3400
FFEK[x]EDVQSLK	3	0	1368.692468	0.0155	0.1700
K[x]GTKTSETNDR	0	0	1235.610532	0.0155	0.1700
L[x]KGYQTIELDKK	0	0	1434.808159	0.0154	0.1850
QEMKK[x]DSESTEEK	4	0	1567.703492	0.0154	0.2000
YEALSK[x]HIIMFDCK	5	0	1753.853066	0.0154	0.2150
DYEQFGYFK[x]RMGNIEM	8	0	2026.891629	0.0153	0.2450
RPPVIRTTLFK[x]SELAQSK	10	0	2070.194854	0.0153	0.2750
ASRPGAAAKLDGK[x]DELWK	12	0	1912.016567	0.0153	0.2750
SK[x]RHQGVLEIEFMIDHNMK	1	0	2311.156430	0.0153	0.2900
K[x]EVAEADIASKDLEETDER	0	0	2147.022884	0.0153	0.2900
VIGSELVQK[x]YVGEGARMVR	8	0	2090.130540	0.0153	0.2900
G[x]QAQSGNFSNFGDGANGDNK	0	0	1983.830620	0.0153	0.3050
LK[x]GDLFSVGSGSTFAYGVLDSGYR	1	0	2495.233139	0.0150	0.3600
AMEVDEK[x]PTER	6	0	1303.607753	0.0150	0.1650
M[x]SERDTALEK	0	0	1178.560080	0.0150	0.1500
WSLERK[x]GEK	5	0	1131.603602	0.0150	0.1350
SGVK[x]LENVK	3	0	972.560345	0.0150	0.1350
SAVIK[x]TSTR	4	0	961.555594	0.0150	0.1350
HIEVGDSVLVK[x]IITKEGVETR	10	0	2321.295344	0.0150	0.3150
QFPDIYGIIFLFK[x]WNSK	12	0	2115.119239	0.0150	0.2550
Q[x]DYDLVRSLESQIR	0	0	1720.874329	0.0150	0.2100
ATNGYIMTARGDVAASILDK[x]YR	19	0	2385.210964	0.0148	0.3250
AVAVVVDPIQSVKGK[x]VVIDAFR	14	0	2309.346986	0.0148	0.3250
K[x]VGQYIRQPQNVLVSETLER	0	0	2356.286176	0.0147	0.2950
ILAHREFPDLGVLEGK[x]R	15	0	1949.084584	0.0147	0.2500
SAELYK[x]NPKADPLDER	5	0	1844.926754	0.0147	0.2350
IDK[x]NTWNSTLETAKAK	2	0	1818.947489	0.0147	0.2350
VEFK[x]MGNGKMVEISR	3	0	1723.874862	0.0147	0.2200
NGYPMPCDVLAK[x]R	11	0	1519.727481	0.0146	0.1900
V[x]SPTGQITSTSAR	0	0	1303.673128	0.0146	0.1900
K[x]EPPVYTPPKDK	0	0	1397.755400	0.0146	0.1750
ATK[x]QSKYTYDR	2	0	1359.678214	0.0145	0.1600
DDGLEDDMPALADEEFEK[x]MDR	17	0	2440.004526	0.0145	0.3050
QRIVAFVGSPIVEDEK[x]NLIR	15	0	2282.274552	0.0145	0.2900
EASKTLSK[x]WR	7	0	1204.656362	0.0145	0.1450
EK[x]SPAIIFIDELDAIGTKR	1	0	2115.157467	0.0145	0.2750
YYK[x]DGIYDLLHACVDRIK	2	0	2241.125119	0.0144	0.2600
LKYYEQK[x]IR	6	0	1239.697497	0.0144	0.1300
DMTLEEAEVLILK[x]VLR	12	0	1871.043692	0.0144	0.2300
SIK[x]GYTLPPHCSRGER	2	0	1856.931459	0.0144	0.2300
AKSAK[x]IVR	4	0	871.560288	0.0144	0.1150
VVDKCFGIK[x]FDIMPR	8	0	1823.942544	0.0143	0.2150
MK[x]LSLFSNKENELR	1	0	1707.897707	0.0143	0.2000
K[x]VGQYIR	0	0	862.502443	0.0143	0.1000
IAKGAIEK[x]VDDLLTTQAEAK	7	0	2113.162944	0.0143	0.2850
TGRK[x]EPPVYTPPK	3	0	1468.803742	0.0142	0.1850
SAK[x]AKNPMFALSR	2	0	1419.765584	0.0142	0.1850
IINRDIGK[x]VVDK	7	0	1368.808828	0.0142	0.1700
AELDKIGLSK[x]IR	9	0	1341.797930	0.0142	0.1700
TLPPELK[x]GEALGNSEHIR	6	0	1960.037693	0.0142	0.2550
VLTLELYK[x]KLR	7	0	1374.859801	0.0141	0.1550
VVSSAIVDK[x]YIGESAR	8	0	1692.904567	0.0141	0.2250
D[x]GLEDDMPALADEEFEKMDR	0	0	2324.977588	0.0140	0.2800
SQEEAIENIK[x]CTR	9	0	1576.751442	0.0138	0.1800
FDSEK[x]AGDREVQR	4	0	1535.732760	0.0138	0.1800
N[x]STEEIDLYNRWKALER	0	0	2136.059881	0.0138	0.2350
VALRNDSYQLIK[x]ILPNK	11	0	1984.146846	0.0138	0.2350
GTK[x]TSETNDRNSTNNTK	2	0	1866.866670	0.0138	0.2350
DKK[x]LIPIR	2	0	981.633448	0.0137	0.1100
LREEIQK[x]GDGGTDYVCVPK	6	0	2163.062913	0.0137	0.2600
AIGSGSEPAK[x]SELVKEFHK	9	0	2013.053008	0.0137	0.2600
ETLIFK[x]CIDMFIHK	5	0	1793.920748	0.0136	0.1900
LK[x]VLVQGLER	1	0	1153.718232	0.0135	0.1350
VVKVDAQDFLK[x]VAETR	10	0	1817.004608	0.0134	0.2150
KDGIQDIMPSQAK[x]ELK	12	0	1799.945046	0.0134	0.2150
NSDYK[x]ETLIFKCIDMFIHK	4	0	2401.180912	0.0134	0.2550
M[x]STLDLNHLADLYDR	0	0	1775.851150	0.0133	0.2000
IEPLKLK[x]VLVQGLER	6	0	1734.076651	0.0133	0.2000
AIGSGSEPAK[x]SELVK	9	0	1471.788150	0.0133	0.2000
DDINLDEASAMAVK[x]FLSK	13	0	1965.971650	0.0133	0.2400
IEFATITK[x]DTTK	7	0	1366.734330	0.0133	0.1600
K[x]IEFPPPSAEAR	0	0	1340.708787	0.0133	0.1600
K[x]QLLIDGANVLR	0	0	1338.798265	0.0133	0.1600
K[x]NEEKLAEFDK	0	0	1349.682631	0.0132	0.1450
NLIRLAK[x]R	6	0	982.639929	0.0131	0.1050
GGYAEVK[x]QSEVIGLVRTITFDAR	6	0	2508.333515	0.0130	0.3000
SLPLQIEVANDCIKWAIK[x]EK	17	0	2354.266687	0.0130	0.2600
QEVAAQK[x]SSEETEDK	6	0	1677.769259	0.0130	0.1950
RHNFVGLFVELSK[x]LLVK	12	0	1998.177753	0.0129	0.2200
QNLFVPTSDK[x]EKASFAR	9	0	1937.000583	0.0129	0.2200
D[x]GLEDDMPALADEEFEK	0	0	1922.809068	0.0129	0.2200
DSLTVGAFFVYGSSSLYGDGGK[x]LR	21	0	2495.233139	0.0129	0.3100
K[x]AMVNIDTIDNK	0	0	1360.701983	0.0129	0.1550
VVK[x]GNQKFSSTADYMNMSS	2	0	2092.955678	0.0129	0.2450
LCIHKNK[x]LTNDETR	6	0	1740.894015	0.0129	0.1800
M[x]FRNQYDGDATTWSPQGR	0	0	2128.938390	0.0128	0.2300
KGTK[x]TSETNDR	3	0	1235.610532	0.0127	0.1400
IKTLSMEK[x]HTELR	7	0	1584.865682	0.0127	0.1650
YYK[x]PDLTIDEAVR	2	0	1581.803799	0.0127	0.1650
Q[x]EMKKDSESTEEK	0	0	1567.703492	0.0127	0.1650
EEMMNSIQQAVAK[x]	12	0	1477.690428	0.0127	0.1650
YLHQSLKYK[x]EDTALR	8	0	1863.984208	0.0127	0.1900
K[x]DYTMAQPEFFKAVR	0	0	1829.913356	0.0127	0.1900
SMIADK[x]HAIRILAHR	5	0	1730.972539	0.0127	0.1900
GDVAASILDK[x]YRTGIATMLTR	9	0	2251.199340	0.0126	0.2650
M[x]GQAQSGNFSNFGDGANGDNK	0	0	2114.871099	0.0126	0.2650
MDK[x]EMAEADLDDDEPDLGEF	2	0	2283.903424	0.0125	0.2500
V[x]SPTGQITSTSARSGK	0	0	1575.821569	0.0125	0.2000
YTQSTNNDDPK[x]K	10	0	1409.642221	0.0125	0.1500
EERFK[x]LNVYK	4	0	1324.713873	0.0125	0.1250
FFEK[x]INVK	3	0	1023.575269	0.0125	0.1000
S[x]QARGFDR	0	0	935.457282	0.0125	0.1000
KQYSAK[x]AK	5	0	922.523570	0.0125	0.1000
K[x]QLATSLR	0	0	915.550117	0.0125	0.1000
K[x]TTEEK	0	0	734.380997	0.0125	0.0750
VADLK[x]K	4	0	672.416990	0.0125	0.0750
CEDGVILALEKVVTSKLLK[x]PR	18	0	2367.355831	0.0124	0.2600
SSK[x]DISSKSPSGNDALNDK	2	0	1948.933683	0.0124	0.2350
YPGGGPGK[x]TAILPVK	7	0	1453.829229	0.0123	0.1850
AEIINSLNLNNDLTDK[x]LAQFEK	15	0	2502.296462	0.0123	0.2700
YLDSQRVAIK[x]K	9	0	1319.756069	0.0123	0.1350
FDSEK[x]AGDR	4	0	1023.462090	0.0122	0.1100
DVEFLHSDK[x]IDTIVKEIQDEK	8	0	2500.269581	0.0121	0.2550
D[x]DGLEDDMPALADEEFEKMDR	0	0	2440.004526	0.0121	0.2550
CEDGVILALEK[x]VVTSKLLKPR	10	0	2367.355831	0.0121	0.2550
VMGSGCDAAGTIIK[x]VFHPITK	13	0	2201.133573	0.0121	0.2550
VVKGNQK[x]FSSTADYMNMSS	6	0	2092.955678	0.0121	0.2300
AVAHHTDCK[x]FIR	8	0	1453.724781	0.0121	0.1450
YTENIYPPKK[x]TVQYATK	9	0	2043.067597	0.0121	0.2050
GIESEAYESVLDLAK[x]ICDVR	14	0	2266.115004	0.0120	0.2400
MK[x]DAVKEAAR	1	0	1117.591321	0.0120	0.1200
K[x]VSTTPANSFELK	0	0	1420.756126	0.0119	0.1550
DK[x]KLIPIR	1	0	981.633448	0.0119	0.0950
YVVDISPDIDIKEIK[x]PNIR	14	0	2226.225875	0.0118	0.2250
VFHPITK[x]AVILSDTKPVDK	6	0	2107.204023	0.0118	0.2250
GAATIK[x]GAIWYGIDFTAAR	5	0	1981.042053	0.0118	0.2250
TGPPGPPCGGKFMLK[x]LGVK	14	0	1940.037500	0.0118	0.2250
DQPKK[x]VGQYIR	4	0	1330.735668	0.0118	0.1300
STELFK[x]NEEEPTKK	5	0	1678.841301	0.0118	0.1650
ELFDPIISDRHGGYK[x]PTDKHK	14	0	2452.249792	0.0117	0.2450
EVAEADIASK[x]DLEETDER	9	0	2018.927929	0.0117	0.2100
E[x]MKKDSESTEEK	0	0	1439.644921	0.0117	0.1400
EHFK[x]ELVSK	3	0	1115.597456	0.0117	0.1050
ETTEK[x]KIDK	4	0	1090.586949	0.0117	0.1050
MK[x]LSLFSNK	1	0	1066.584449	0.0117	0.1050
K[x]WR	0	0	488.285928	0.0117	0.0350
LK[x]LEAIMYDTELNSEGSAPAVR	1	0	2406.209961	0.0116	0.2550
S[x]SSDMAYTSMFKGNQKVVK	0	0	2107.007711	0.0116	0.2200
SSKDISSK[x]SPSGNDALNDK	7	0	1948.933683	0.0116	0.2200
GNQK[x]FSSTADYMNMSS	3	0	1766.723905	0.0116	0.1850
DVAK[x]MKLSLFSNK	3	0	1479.811862	0.0115	0.1500
HGGYKPTDK[x]HKTDLNHENLK	8	0	2331.171880	0.0115	0.2300
TLLARAVAHHTDCK[x]FIR	13	0	2008.078783	0.0115	0.1950
SLEK[x]TLVPYLRISQAVR	3	0	1972.146846	0.0115	0.1950
TAYSYFYEAYEGFTSLDDDK[x]K	19	0	2512.095710	0.0114	0.2400
ILIDK[x]ARVEAQNHK	4	0	1633.926306	0.0114	0.1600
AVELAAMNK[x]ANMQEVETEEFLR	8	0	2522.214389	0.0114	0.2500
YPHGMTETLNTK[x]LGLGIAYQLR	11	0	2475.294296	0.0114	0.2500
YQK[x]DEEWPPKM	2	0	1449.659787	0.0114	0.1250
ELNLMDPK[x]VPEDIFK	7	0	1786.917438	0.0113	0.1700
AKWSTAETLTNNK[x]IDR	12	0	1846.953636	0.0113	0.1800
EK[x]TSNNTNRTNSTDEK	1	0	1837.840123	0.0113	0.1800
VTVSK[x]GVAIDLLEECK	4	0	1759.938898	0.0113	0.1800
MVCKIWK[x]SDEINEVLNK	6	0	2105.064830	0.0112	0.1900
IK[x]TLSMEKHTELR	1	0	1584.865682	0.0112	0.1450
AGDFQGLNEQLVSLFKK[x]HGQLK	16	0	2456.317475	0.0111	0.2450
LNQQSVLLPLLK[x]DNIAHR	11	0	2071.190103	0.0111	0.2000
KINVK[x]FFEK	4	0	1151.670224	0.0111	0.1000
AVDEEMK[x]VR	6	0	1075.533141	0.0111	0.1000
M[x]SQARGFDR	0	0	1066.497761	0.0111	0.1000
S[x]SKDISSKSPSGNDALNDK	0	0	1948.933683	0.0111	0.2100
LLK[x]PRVNNRIGSVDR	2	0	1736.016844	0.0110	0.1650
AIDLYKEVLNK[x]GVSK	10	0	1675.950788	0.0110	0.1650
KLGVKPPK[x]GCLMFGPPGTGK	7	0	2068.132455	0.0110	0.2200
AGDFQGLNEQLVSLFK[x]KHGQLK	15	0	2456.317475	0.0109	0.2400
HK[x]TPDKGYGHR	1	0	1294.653005	0.0109	0.1200
TNSTDEK[x]GTKK	6	0	1207.604385	0.0109	0.1200
N[x]SSSDMAYTSMFKGNQK	0	0	1894.818860	0.0109	0.1850
WK[x]ALERQLEMLDLQEGFIK	1	0	2346.240476	0.0108	0.2050
IHLEK[x]VSKQGEIDYEALVK	4	0	2198.194577	0.0108	0.2050
LK[x]PQDERTQEERNR	1	0	1797.908083	0.0107	0.1500
CEDGVILALEKVVTSK[x]LLKPR	15	0	2367.355831	0.0107	0.2250
K[x]SQNVQEQLNEWGSNITELLGK	0	0	2514.271310	0.0107	0.2350
VLVK[x]VHPEGKYVVDISPDIDIK	3	0	2462.378342	0.0107	0.2350
ALTCKMPGTLLPGPGK[x]GYIGDPIK	15	0	2483.327901	0.0106	0.2550
QVARNELEK[x]LNFSSLK	8	0	1875.021318	0.0106	0.1700
LAEFVNMSK[x]AYHSQYLR	8	0	2056.019935	0.0106	0.1800
YTENIYPPK[x]KTVQYATK	8	0	2043.067597	0.0106	0.1800
K[x]ACIIFFDEIDAIGGAR	0	0	1894.961028	0.0106	0.1800
TSASIDFDSNFLNSMIK[x]K	16	0	2016.982547	0.0106	0.1900
AK[x]YASQKRP	1	0	1047.582476	0.0106	0.0950
NSSSDMAYTSMFKGNQK[x]VVK	16	0	2221.050634	0.0105	0.2100
K[x]QLATSLRSR	0	0	1158.683243	0.0105	0.1050
GILGIDAALGGQATK[x]LAAEDHK	14	0	2148.153776	0.0105	0.2300
KGYQTIELDK[x]K	9	0	1321.724101	0.0105	0.1150
AIDLYK[x]EVLNK	5	0	1304.733939	0.0105	0.1150
VIPVEELK[x]EIK	7	0	1295.769988	0.0105	0.1150
ERDCTAYNIYDK[x]NK	11	0	1788.810014	0.0104	0.1450
IEFATITKDTTK[x]NK	11	0	1608.872208	0.0104	0.1450
EVIELPLK[x]NPELFLR	7	0	1809.039932	0.0103	0.1550
DEVLFNDK[x]PLPIEMK	7	0	1786.917438	0.0103	0.1550
SDYYMASTYTK[x]KINVK	10	0	1910.944711	0.0103	0.1650
TGRSIK[x]GYTLPPHCSR	5	0	1828.936545	0.0103	0.1650
GEIK[x]KAMVNIDTIDNK	3	0	1787.945046	0.0103	0.1650
FSFISNVRPK[x]LFAYPPK	9	0	2010.109010	0.0103	0.1750
K[x]AMVNIDTIDNKVATTM	0	0	1863.943328	0.0103	0.1750
GAIEK[x]VDDLLTTQAEAK	4	0	1800.946820	0.0103	0.1750
ARQAAK[x]ASVVETVTLTK	5	0	1772.015506	0.0103	0.1750
M[x]NSTEEIDLYNRWKALER	0	0	2267.100359	0.0103	0.1850
S[x]RQETQYKIDELVSNNEK	0	0	2180.070835	0.0103	0.1850
TK[x]VVDRYADVIASIGLSR	1	0	1962.089727	0.0103	0.1850
ASRPGAAAK[x]LDGKDELWK	8	0	1912.016567	0.0103	0.1850
LLKVTVSK[x]GVAIDLLEECK	7	0	2114.201970	0.0103	0.1950
MSSK[x]DISSKSPSGNDALNDK	3	0	2079.974162	0.0103	0.2050
D[x]DGLEDDMPALADEEFEK	0	0	2037.836007	0.0100	0.1800
ASLLK[x]VNMENLIVTDLGK	4	0	1957.091700	0.0100	0.1800
IEPLK[x]LKVLVQGLER	4	0	1734.076651	0.0100	0.1500
DFSKTLPPELK[x]GEALGNSEHIR	10	0	2437.260021	0.0100	0.2200
AVNIAFTQDQLLK[x]RAATYIHR	12	0	2428.333793	0.0100	0.2100
VLKLTLEAMDLEIVEK[x]EHFK	15	0	2384.302404	0.0100	0.2000
LSGVVEGIFQK[x]CYAKNEWR	10	0	2283.146914	0.0100	0.1900
GERPSCPTGYHLK[x]SIR	12	0	1856.931459	0.0100	0.1600
K[x]EEPKSETLENFTR	0	0	1706.847448	0.0100	0.1400
RMPIDFK[x]GFICK	6	0	1510.778788	0.0100	0.1200
K[x]DYTMAQPEFFK	0	0	1503.706735	0.0100	0.1200
IK[x]ENQEKISNNK	1	0	1443.768084	0.0100	0.1200
KNEEK[x]LAEFDK	4	0	1349.682631	0.0100	0.1100
DAGK[x]DEFSRK	3	0	1151.557046	0.0100	0.1000
QSK[x]YTYDR	2	0	1059.498475	0.0100	0.0800
DIGK[x]VVDK	3	0	872.496688	0.0100	0.0800
Q[x]DRGK	0	0	602.313592	0.0100	0.0500
K[x]REK	0	0	559.344165	0.0100	0.0400
K[x]LEK	0	0	516.327120	0.0100	0.0400
M[x]PPK	0	0	471.251517	0.0100	0.0400
MSSKSSLELANNAVK[x]SNDIEK	14	0	2264.131715	0.0098	0.2050
YYEQK[x]IRIGLHDDAYLDVCK	4	0	2498.226278	0.0097	0.1950
TLDSNSLTHEK[x]IEFATITK	10	0	2147.110911	0.0097	0.1850
YEAKAIGSGSEPAK[x]SELVK	13	0	1963.026127	0.0097	0.1850
IRIGLHDDAYLDVCK[x]YYR	14	0	2269.131265	0.0097	0.1750
YACK[x]ILGVVEGQFSRPAK	3	0	2022.071968	0.0097	0.1750
MATTVKDTMNVDINAIK[x]K	16	0	1992.038284	0.0097	0.1750
K[x]FTGGVLMLIDRESDK	0	0	1807.950131	0.0097	0.1550
DTALEKYK[x]SYLLQHR	7	0	1863.984208	0.0097	0.1450
KEFEIIK[x]GVLCQFR	6	0	1765.954825	0.0096	0.1350
K[x]GINIDQSSNSK	0	0	1289.657479	0.0096	0.1150
K[x]ELFDCLKIMR	0	0	1451.762804	0.0095	0.1050
LLKLEEAMK[x]ITTDAFTSAGER	8	0	2323.209235	0.0095	0.2000
DVCIK[x]LGLDSEESAEYIVAK	4	0	2238.108857	0.0095	0.1900
YQK[x]DEEWPPK	2	0	1318.619308	0.0095	0.0950
ARLTQLLSQIK[x]EEQGDIK	10	0	2069.147964	0.0094	0.1700
K[x]QMSYMLAR	0	0	1126.562665	0.0094	0.0850
ETTEKK[x]IDK	5	0	1090.586949	0.0094	0.0850
T[x]IDNAETMK	0	0	1021.474961	0.0094	0.0850
EDCKSLK[x]R	6	0	1034.517826	0.0094	0.0750
D[x]KKLIPIR	0	0	981.633448	0.0094	0.0750
YLHQSLK[x]YKEDTALR	6	0	1863.984208	0.0093	0.1400
VLVKVHPEGK[x]YVVDISPDIDIK	9	0	2462.378342	0.0093	0.2050
LK[x]PLIEKGGDWERK	1	0	1667.935808	0.0093	0.1300
YASQK[x]RP	4	0	848.450409	0.0093	0.0650
AK[x]IIDLR	1	0	827.522844	0.0093	0.0650
DIK[x]SMIADKHAIR	2	0	1496.813257	0.0092	0.1200
AASIAVEDEK[x]RLR	9	0	1456.799717	0.0092	0.1200
VHVTQEDFELAVAK[x]VLNK	13	0	2039.105042	0.0092	0.1650
TTLFK[x]SELAQSK	4	0	1351.734665	0.0092	0.1100
FLHDK[x]NSDYKETLIFK	4	0	1997.025735	0.0091	0.1450
M[x]SSKDISSKSPSGNDALNDK	0	0	2079.974162	0.0090	0.1800
DTALEK[x]YKSYLLQHR	5	0	1863.984208	0.0090	0.1350
NEEK[x]LAEFDK	3	0	1221.587675	0.0090	0.0900
SMIADK[x]HAIR	5	0	1140.607305	0.0090	0.0900
GYARAIHK[x]LGSTLK	7	0	1513.872820	0.0089	0.1250
GIK[x]GIESEAYESVLDLAK	2	0	1921.004331	0.0089	0.1600
NK[x]MVCKIWK	1	0	1205.641245	0.0089	0.0800
NHASIDK[x]MK	6	0	1042.522913	0.0089	0.0800
K[x]LEETDVAK	0	0	1031.549839	0.0089	0.0800
TYNLISSYIKSVEISALASK[x]NR	19	0	2456.327369	0.0089	0.1950
AELATEAYTPLTSLEGIVILK[x]K	20	0	2359.324913	0.0089	0.1950
YYPVRK[x]FTGGVLMLIDR	5	0	2027.102541	0.0088	0.1500
KTTEEK[x]EATPMEMDEEK	5	0	2024.891743	0.0088	0.1500
FIK[x]HADATCVHRLALTK	2	0	1980.072637	0.0088	0.1500
KAMVNIDTIDNK[x]VATTM	11	0	1863.943328	0.0088	0.1500
TK[x]INLIETLRTITDGK	1	0	1815.046470	0.0088	0.1400
DNSSDLQK[x]LLMK	7	0	1390.712547	0.0088	0.1050
LMVEMEK[x]K	6	0	1006.519074	0.0088	0.0700
NPPPLDEGDIELLK[x]SYATGPYAR	13	0	2515.259352	0.0087	0.2000
MVRGIGSYEK[x]QSEVSVGLR	9	0	2094.089070	0.0087	0.1650
Y[x]TVGQGYTKAAWFEK	0	0	1747.856893	0.0087	0.1300
K[x]VIARLQSYDR	0	0	1347.762215	0.0086	0.0950
LILVDDEK[x]TSWIYK	7	0	1721.923907	0.0086	0.1200
G[x]GLGYPEDAIGKTK	0	0	1404.724827	0.0086	0.1200
Y[x]FATLQK	0	0	869.464664	0.0086	0.0600
TNAIVMK[x]DIR	6	0	1159.638269	0.0085	0.0850
SRTLASLQK[x]R	8	0	1158.683243	0.0085	0.0850
QTGQYYGGLK[x]LCVDRR	9	0	1912.957672	0.0084	0.1350
QYTVGQGYTK[x]AAWFEK	9	0	1875.915465	0.0084	0.1350
K[x]DSESTEEKEAQAVQR	0	0	1833.870361	0.0084	0.1350
GNECIVIGVERK[x]NVPK	11	0	1810.972260	0.0084	0.1350
KLEKGQSIDDMIPAQK[x]	15	0	1799.945046	0.0084	0.1350
FIVK[x]ASSGPRYVVGCR	3	0	1794.956220	0.0084	0.1350
SMNLTRGIDLK[x]SIAEK	10	0	1774.961029	0.0084	0.1350
TKK[x]ACIIFFDEIDAIGGAR	2	0	2124.103657	0.0084	0.1600
GNAK[x]FGDGIQIAQLALKHR	3	0	2036.127841	0.0084	0.1600
LGVKPPK[x]GCLMFGPPGTGK	6	0	1940.037500	0.0084	0.1600
LFNLEPK[x]ILEEVPLRELR	6	0	2207.267680	0.0083	0.1500
INADHK[x]LNSLPLLQQLVK	5	0	2043.183957	0.0083	0.1500
VVGQLLEK[x]LKPLIEK	7	0	1706.070505	0.0083	0.1250
SNDIEK[x]AIDLYK	5	0	1407.724493	0.0083	0.1000
QNLFVPTSDK[x]EK	9	0	1404.724827	0.0083	0.1000
IDK[x]KTTEEK	2	0	1090.586949	0.0083	0.0750
D[x]GLEDDMPALADEEFEKMDRR	0	0	2481.078690	0.0083	0.1750
ELFDPIISDRHGGYKPTDK[x]HK	18	0	2452.249792	0.0083	0.1750
YYLPKGK[x]SALSTLNGFVEELK	6	0	2356.267737	0.0083	0.1750
VFHPITKAVILSDTKPVDK[x]K	18	0	2235.298978	0.0082	0.1650
ALTLKTGPPGPPCGGK[x]FMLK	15	0	2069.116472	0.0082	0.1650
QNTPVLFDSKEAVLK[x]LK	14	0	1929.093418	0.0082	0.1400
NELEK[x]LNFSSLKMK	4	0	1679.891560	0.0082	0.1150
QHAVNERAK[x]IIDLR	8	0	1661.932452	0.0082	0.1150
HNDLAQLVQQSRPLMANFSK[x]AK	19	0	2495.306589	0.0082	0.1800
LGSTLK[x]SIMLYLMVQSVNSELK	5	0	2453.327233	0.0082	0.1800
DQPK[x]KVGQYIR	3	0	1330.735668	0.0082	0.0900
TK[x]KACIIFFDEIDAIGGAR	1	0	2124.103657	0.0082	0.1550
INVK[x]FFEK	3	0	1023.575269	0.0081	0.0650
DVEFLHSDKIDTIVK[x]EIQDEK	14	0	2500.269581	0.0081	0.1700
VEAQNHK[x]LNLADPVSIEYLTR	6	0	2409.265107	0.0081	0.1700
LLK[x]LEEAMKITTDAFTSAGER	2	0	2323.209235	0.0081	0.1700
AQSGPDASAK[x]LPTVIPTTRCR	9	0	2225.158538	0.0081	0.1700
DDLSGAEIK[x]AIVSEAGLLALR	8	0	2140.173842	0.0081	0.1700
AHLDVQEKDQPK[x]K	11	0	1534.810280	0.0081	0.1050
NLLLQEK[x]GFPTPK	6	0	1483.839792	0.0081	0.1050
VFHPITKAVILSDTK[x]PVDKK	14	0	2235.298978	0.0080	0.1600
N[x]SSSDMAYTSMFKGNQKVVK	0	0	2221.050634	0.0080	0.1600
ELAAIKEDTEAVLK[x]R	13	0	1684.935865	0.0080	0.1200
K[x]AFGR	0	0	577.333601	0.0080	0.0400
IIYSDIDVDPVKPEHVGK[x]VVLK	17	0	2462.378342	0.0080	0.1750
K[x]SYDYSATMYTRLFLLR	0	0	2127.082198	0.0079	0.1350
GIMLYGPPGTGK[x]TLCAR	11	0	1790.917058	0.0079	0.1350
M[x]ESLQRLLQGAR	0	0	1400.755746	0.0079	0.0950
CAEAENSSDLFK[x]LGVMYAK	11	0	2131.991727	0.0079	0.1500
QAAKASVVETVTLTK[x]VTQK	14	0	2001.146903	0.0079	0.1500
SLGSGMDQEK[x]VLNK	9	0	1504.755469	0.0079	0.1100
KVADLK[x]K	5	0	800.511946	0.0079	0.0550
GVAIDLLEECK[x]NTACSGIIAEVK	10	0	2489.250437	0.0078	0.1800
CLDQLTNWCTIK[x]TVDR	11	0	2021.966182	0.0078	0.1250
EALEK[x]TEEK	4	0	1075.539667	0.0078	0.0700
LMVEMEK[x]KLEK	6	0	1376.740675	0.0077	0.0850
DVAKMK[x]LSLFSNK	5	0	1479.811862	0.0077	0.1000
KGEK[x]VEDAPENNSFR	3	0	1718.822296	0.0077	0.1150
EIK[x]PNIRVALRNDSYQLIK	2	0	2269.290536	0.0076	0.1450
HIEVGDSVLVKIITK[x]EGVETR	14	0	2321.295344	0.0076	0.1600
VVDASIVSK[x]ALGNFVASVLAR	8	0	2115.205083	0.0076	0.1600
IQDAELAILQK[x]TQNLR	10	0	1853.036967	0.0075	0.1200
S[x]IMEYNGGSCVAMAGK	0	0	1673.721069	0.0075	0.1200
IK[x]TLSMEK	1	0	948.531355	0.0075	0.0600
LGVK[x]PPKGCLMFGPPGTGK	3	0	1940.037500	0.0074	0.1400
INVK[x]FFEKEDVQSLK	3	0	1822.982813	0.0073	0.1100
LIPIRGTEVEK[x]ITIK	10	0	1709.045018	0.0073	0.1100
MEILK[x]IHLEKVSK	4	0	1566.916655	0.0073	0.0950
ITAFLLADSK[x]SQK	9	0	1420.792510	0.0073	0.0950
G[x]QAQSGNFSNFGDGANGDNKKDQK	0	0	2483.106041	0.0073	0.1750
ATKQSK[x]YTYDR	5	0	1359.678214	0.0073	0.0800
LTHEK[x]STMLEK	4	0	1315.680522	0.0073	0.0800
EDMGSNDK[x]ASK	7	0	1180.502961	0.0073	0.0800
K[x]LMELFISK	0	0	1107.636148	0.0072	0.0650
DSYLIIDK[x]LPSEYDSR	7	0	1912.941734	0.0072	0.1150
AVENASTCIGIK[x]CEDGVILALEK	11	0	2489.250437	0.0072	0.1650
K[x]YYESFADFDSEGTDAYLTYK	0	0	2512.095710	0.0071	0.1500
YSLNSYDFK[x]KQLLIDGANVLR	8	0	2456.306242	0.0071	0.1500
Q[x]SRQETQYKIDELVSNNEK	0	0	2308.129407	0.0071	0.1350
DCTAYNIYDK[x]NK	9	0	1503.666324	0.0071	0.0850
MSERDTALEK[x]YK	9	0	1469.718358	0.0071	0.0850
K[x]SGNLPDADNSK	0	0	1244.599634	0.0071	0.0850
ILPNK[x]VDPLVSLMMVEK	4	0	1925.072882	0.0071	0.1200
LFKSLGSGMDQEK[x]VLNK	12	0	1893.002891	0.0071	0.1200
TTSNICHRLNADVLGQLIK[x]K	18	0	2280.237118	0.0070	0.1400
LQK[x]YQATVMR	2	0	1236.664816	0.0070	0.0700
VK[x]LEK	1	0	615.395529	0.0070	0.0350
QDPK[x]K	3	0	614.338744	0.0070	0.0350
TK[x]LVK	1	0	587.400615	0.0070	0.0350
KK[x]SGR	1	0	574.355062	0.0070	0.0350
K[x]GEKVEDAPENNSFR	0	0	1718.822296	0.0070	0.1050
S[x]PTGQITSTSARSGK	0	0	1476.753161	0.0070	0.1050
MLLTEVHLLESK[x]VYHAIR	11	0	2151.187325	0.0069	0.1250
VNQIESQMAMAEK[x]LIQIR	12	0	2101.102276	0.0069	0.1250
LVSK[x]TSFLTNASNNLAIR	3	0	1948.074078	0.0069	0.1250
WPK[x]IAEIYGSALR	2	0	1502.824477	0.0069	0.0900
G[x]LGYPEDAIGKTK	0	0	1347.703366	0.0069	0.0900
TLALK[x]YPGGGPGK	4	0	1257.708061	0.0069	0.0900
V[x]PTFANFHTPIFIAKREDGMK	0	0	2418.251708	0.0069	0.1450
FHQLK[x]PTRVLTLAMVK	4	0	1881.102150	0.0069	0.1100
DISSK[x]SPSGNDALNDK	4	0	1646.774679	0.0069	0.1100
ALTLK[x]TGPPGPPCGGK	4	0	1549.828571	0.0069	0.1100
AIGSGSEPAKSELVK[x]EFHK	14	0	2013.053008	0.0068	0.1300
HGGYKPTDK[x]HK	8	0	1266.646859	0.0068	0.0750
GEK[x]VEDAPENNSFR	2	0	1590.727340	0.0068	0.0950
NSSSDMAYTSMFK[x]GNQK	12	0	1894.818860	0.0068	0.1150
FRKPIGATWK[x]TTQLEEANSK	9	0	2304.222519	0.0068	0.1350
MSSKDISSK[x]SPSGNDALNDK	8	0	2079.974162	0.0068	0.1350
LSGVVEGIFQK[x]CYAK	10	0	1697.880996	0.0067	0.1000
V[x]NQIESQMAMAEKLIQIR	0	0	2101.102276	0.0067	0.1200
LEEAMK[x]ITTDAFTSAGER	5	0	1968.946163	0.0067	0.1200
EAGFIDDILIITPASK[x]EK	15	0	1959.056365	0.0067	0.1200
AVEK[x]LSVEALNSLTGEFK	3	0	1934.035964	0.0067	0.1200
DEQIEK[x]IDTVIK	5	0	1429.766355	0.0067	0.0800
K[x]AFGRVYATMQK	0	0	1398.744122	0.0067	0.0800
TKDAVVLGVEK[x]R	10	0	1313.766632	0.0067	0.0800
IKYEYQK[x]LK	6	0	1211.691351	0.0067	0.0600
K[x]IFTIHTSK	0	0	1073.623277	0.0067	0.0600
NSTNNTK[x]ER	6	0	1062.505347	0.0067	0.0600
ATK[x]QSK	2	0	661.375854	0.0067	0.0400
AVAVVVDPIQSVK[x]GKVVIDAFR	12	0	2309.346986	0.0066	0.1450
YTLYDQNDTKEWLDK[x]LGDK	14	0	2344.122200	0.0066	0.1250
EAADFIFDICGIAGIK[x]KTR	15	0	2124.103657	0.0066	0.1250
GEIKK[x]AMVNIDTIDNK	4	0	1787.945046	0.0066	0.1050
S[x]SSDMAYTSMFKGNQK	0	0	1780.775938	0.0066	0.1050
SELQDK[x]SSQQGVEGVLIILK	5	0	2170.184405	0.0065	0.1300
AVEK[x]LSVEALNSLTGEFKGK	3	0	2119.152381	0.0065	0.1300
K[x]YYSFDNSLK	0	0	1263.613496	0.0065	0.0650
GIDLK[x]SIAEK	4	0	1072.612770	0.0065	0.0650
RMDDK[x]MLLTEVHLLESK	4	0	2057.064831	0.0065	0.1100
VAQTTYK[x]KIYNEYPPTK	6	0	2043.067597	0.0065	0.1100
TDELK[x]DANIIYDLEILR	4	0	2033.067988	0.0065	0.1100
QNTPVLFDSK[x]EAVLKLK	9	0	1929.093418	0.0065	0.1100
TLLAK[x]AVANQTSATFLR	4	0	1804.020592	0.0065	0.1100
EDCK[x]SLK	3	0	878.416723	0.0064	0.0450
YSNDK[x]SIVNSM	4	0	1256.570643	0.0064	0.0700
GYQTIELDK[x]KLDVAK	8	0	1719.940617	0.0063	0.0950
K[x]VTSKLLEQEESAEK	0	0	1717.909710	0.0063	0.0950
EDK[x]EGVVNTIAFAIR	2	0	1660.878354	0.0063	0.0950
LLIFEK[x]QVRQASDTSTNTK	5	0	2178.164339	0.0063	0.1200
SSSDMAYTSMFK[x]GNQKVVK	11	0	2107.007711	0.0063	0.1200
NLNAPK[x]FSFISNVRPK	5	0	1831.010363	0.0063	0.1000
K[x]SYDYSATMYTR	0	0	1484.660513	0.0063	0.0750
HRENK[x]IQR	4	0	1079.594768	0.0063	0.0500
TLASLQK[x]R	6	0	915.550117	0.0063	0.0500
HQGVLEIEFMIDHNMK[x]DGTQR	15	0	2497.184095	0.0062	0.1300
ILYVNNAK[x]SQEEAIENIKCTR	7	0	2492.269200	0.0062	0.1300
NSTEEIDLYNRWK[x]ALER	12	0	2136.059881	0.0062	0.1050
ATTVK[x]DTMNVDINAIKK	4	0	1860.997805	0.0062	0.1050
K[x]DKPKYEPPVPTR	0	0	1553.856502	0.0062	0.0800
V[x]KAFGRVYATMQK	0	0	1497.812531	0.0062	0.0800
FGDGIQIAQLALK[x]HRENK	12	0	2037.111857	0.0061	0.1100
ASALGAINLQPLLMPSK[x]R	16	0	1879.071243	0.0061	0.1100
FKLNVYK[x]YR	6	0	1229.692020	0.0061	0.0550
NSDYKETLIFK[x]CIDMFIHK	10	0	2401.180912	0.0061	0.1150
AVYMGLK[x]AFESCSNDEALR	6	0	2159.997873	0.0061	0.1150
LIDASTVK[x]HVFPITK	7	0	1667.960960	0.0060	0.0900
E[x]TIDNAETMK	0	0	1150.517549	0.0060	0.0600
LK[x]DLR	1	0	643.401675	0.0060	0.0300
NTACSGIIAEVK[x]LQAAYEYFR	11	0	2403.189167	0.0060	0.1250
GIGSYEK[x]QSEVSVGLR	6	0	1707.879080	0.0059	0.0950
E[x]SLLAVQGQDFVLTASSSSAVR	0	0	2264.164730	0.0059	0.1300
FNLMVICK[x]DKK	7	0	1394.741343	0.0059	0.0650
DCIVLGADTRATAGPIIADK[x]NCK	19	0	2458.230705	0.0059	0.1350
LGVKPPKGCLMFGPPGTGK[x]TLLAR	18	0	2494.391501	0.0058	0.1400
EK[x]QNTPVLFDSK	1	0	1404.724827	0.0058	0.0700
MQK[x]LLR	2	0	787.473787	0.0058	0.0350
VK[x]AFGR	1	0	676.402010	0.0058	0.0350
K[x]VNQIESQMAMAEKLIQIR	0	0	2229.197231	0.0058	0.1100
DLVLALDTPRTAAVNIK[x]VR	16	0	2064.205418	0.0058	0.1100
VK[x]AFGRVYATMQK	1	0	1497.812531	0.0058	0.0750
NVSGNVLSEIK[x]NNWQIERLR	10	0	2368.261024	0.0058	0.1150
SSK[x]SSLELANNAVKSNDIEK	2	0	2133.091236	0.0058	0.1150
YSLNSYDFKK[x]QLLIDGANVLR	9	0	2456.306242	0.0057	0.1200
QAIVSAVK[x]FEEEAK	7	0	1547.819448	0.0057	0.0800
ELAAIK[x]EDTEAVLK	5	0	1528.834763	0.0057	0.0800
CIK[x]RLVK	2	0	915.568742	0.0057	0.0400
QPEDK[x]LR	4	0	884.471536	0.0057	0.0400
QETQYK[x]IDELVSNNEK	5	0	1936.937709	0.0056	0.0900
LAHLSK[x]HPKFEEILTR	5	0	1918.078772	0.0056	0.0900
Q[x]YTVGQGYTKAAWFEK	0	0	1875.915465	0.0056	0.0900
TLSK[x]ESARATIDECMR	3	0	1866.892688	0.0056	0.0900
HHFYAK[x]IDRPAQVISFK	5	0	2056.100568	0.0056	0.0950
HHFYAK[x]IDRPAQVISFKK	5	0	2184.195523	0.0056	0.1000
HGGYK[x]PTDKHKTDLNHENLK	4	0	2331.171880	0.0055	0.1100
T[x]VYQISELESLLRSSHIITK	0	0	2316.268797	0.0055	0.1100
K[x]SAQVILSEIEVLEAEHRPFK	0	0	2422.321891	0.0055	0.1150
D[x]YTMAQPEFFK	0	0	1375.611779	0.0055	0.0600
TLSMEK[x]HTELR	5	0	1343.686669	0.0055	0.0600
DEK[x]SGVKLENVK	2	0	1344.724827	0.0054	0.0650
LNDPEDK[x]YEALSK	6	0	1520.735782	0.0054	0.0700
EKSLLAHK[x]GGHVVR	7	0	1529.878966	0.0054	0.0750
NEDDIEDIAALWMK[x]R	13	0	1817.861714	0.0053	0.0800
DSESTEEK[x]EAQAVQR	7	0	1705.775405	0.0053	0.0800
GAIESYK[x]VVDASIVSK	6	0	1664.898420	0.0053	0.0850
LFLLRSDYYMASTYTK[x]K	15	0	2099.076051	0.0053	0.0900
VAQTTYKK[x]IYNEYPPTK	7	0	2043.067597	0.0053	0.0900
MCSPSATLTHRTMTEK[x]AR	15	0	2076.986596	0.0053	0.0950
CYAK[x]NEWRHVLGIAIEAHR	3	0	2322.180277	0.0053	0.1000
NEDDIEDIAALWMK[x]RISHR	13	0	2311.137804	0.0053	0.1000
EIK[x]IIYSDIDVDPVKPEHVGK	2	0	2393.284112	0.0052	0.1100
YTVGQGYTK[x]AAWFEK	8	0	1747.856893	0.0050	0.0750
IDRK[x]IEFPPPSAEAR	3	0	1724.920885	0.0050	0.0750
SGVKLENVK[x]IYADLK	8	0	1675.950788	0.0050	0.0750
EDVQSLK[x]LK	6	0	1058.597121	0.0050	0.0450
SLPLQIEVANDCIK[x]WAIKEK	13	0	2354.266687	0.0050	0.1000
NK[x]LDPYWNQLIVAGVDGENK	1	0	2272.148690	0.0050	0.1000
LDVAK[x]RVDMYASDLAQISR	4	0	2150.115282	0.0050	0.0950
TAALSARPAK[x]NIRIHAYVK	9	0	2079.206421	0.0050	0.0950
YEAK[x]AIGSGSEPAKSELVK	3	0	1963.026127	0.0050	0.0950
HNFVGLFVELSK[x]LLVK	11	0	1842.076651	0.0050	0.0800
EDVQSLKLK[x]YYEQK	8	0	1769.919882	0.0050	0.0700
MKLSLFSNK[x]ENELR	8	0	1707.897707	0.0050	0.0700
LKPLIEK[x]GGDWER	6	0	1539.840853	0.0050	0.0650
SWIGAYLAK[x]IPER	8	0	1502.824477	0.0050	0.0650
AVILSDTK[x]PVDK	7	0	1284.728853	0.0050	0.0600
FRKLGVK[x]PPK	6	0	1168.744388	0.0050	0.0500
SFEQK[x]VMK	4	0	995.510954	0.0050	0.0400
K[x]NRLK	0	0	657.428557	0.0050	0.0250
GAFK[x]V	3	0	520.300908	0.0050	0.0250
K[x]LAR	0	0	486.327789	0.0050	0.0200
G[x]VFK	0	0	449.263798	0.0050	0.0200
IIENEQSAEK[x]NAYVINLKQIAK	9	0	2515.364479	0.0048	0.1050
SMRYPMDAHK[x]SELEGVEEAR	9	0	2334.073155	0.0047	0.0950
KEVAEADIASK[x]DLEETDER	10	0	2147.022884	0.0047	0.0900
SRQETQYK[x]IDELVSNNEK	7	0	2180.070835	0.0047	0.0850
S[x]QARGFDRTITVFSPEGR	0	0	2023.023439	0.0047	0.0850
EK[x]QNTPVLFDSKEAVLK	1	0	1945.051948	0.0047	0.0800
MPIDFK[x]GFICKVVDK	5	0	1795.936398	0.0047	0.0700
EFEIIK[x]GVLCQFRR	5	0	1793.960971	0.0046	0.0650
RFCVGLQK[x]IEEIFK	7	0	1765.954825	0.0046	0.0650
CIDMFIHK[x]SAELYK	7	0	1753.853066	0.0046	0.0650
K[x]IEIPLPNEVGR	0	0	1363.782281	0.0046	0.0550
EPPFAPIESAK[x]R	10	0	1340.708787	0.0046	0.0550
DFSK[x]TLPPELKGEALGNSEHIR	3	0	2437.260021	0.0045	0.1000
SVQPTAK[x]TVQKVETAVLSTTVK	6	0	2314.310659	0.0045	0.1000
Q[x]TVYQISELESLLRSSHIITK	0	0	2444.327369	0.0045	0.0950
RNK[x]LDPYWNQLIVAGVDGENK	2	0	2428.249792	0.0045	0.0950
ILLDLVYAFIK[x]SNQATTSTDR	10	0	2368.263712	0.0045	0.0950
HGGYKPTDKHK[x]TDLNHENLK	10	0	2331.171880	0.0045	0.0900
LGDNNIADWPQVEYLVGK[x]NR	17	0	2300.154836	0.0045	0.0900
GGNMK[x]EVFRR	4	0	1192.613451	0.0045	0.0450
HIIMFDCKILEFTK[x]YSNDK	13	0	2401.180912	0.0045	0.0850
VVSSAIVDK[x]YIGESARIIR	8	0	2075.173785	0.0045	0.0850
N[x]SIVSKYTQSTNNDDPKK	0	0	2037.996615	0.0044	0.0800
YPMDAHK[x]SELEGVEEAR	6	0	1959.899550	0.0044	0.0750
M[x]SIMEYNGGSCVAMAGK	0	0	1804.761547	0.0044	0.0750
SDYYMASTYTKK[x]INVK	11	0	1910.944711	0.0044	0.0700
SGVK[x]LENVKIYADLK	3	0	1675.950788	0.0043	0.0650
QAAK[x]ASVVETVTLTK	3	0	1544.877294	0.0043	0.0650
TYNLISSYIK[x]SVEISALASKNR	9	0	2456.327369	0.0043	0.0950
VIPVEELKEIK[x]QIK	10	0	1665.007573	0.0043	0.0600
IDK[x]NTWNSTLETAK	2	0	1619.815423	0.0043	0.0600
EK[x]RTFLR	1	0	948.550451	0.0043	0.0300
VVK[x]GNQK	2	0	771.460247	0.0043	0.0300
K[x]LGVKPPKGCLMFGPPGTGK	0	0	2068.132455	0.0043	0.0850
IDELVSNNEK[x]IWK	9	0	1586.830346	0.0042	0.0550
E[x]IINRDIGKVVDK	0	0	1497.851416	0.0042	0.0550
YGEK[x]ESLAAVLVR	3	0	1433.787759	0.0042	0.0550
QGDVLLNKLQK[x]YQATVMR	10	0	2104.146189	0.0042	0.0750
YGLQGPTWLVHK[x]ENAINK	11	0	2067.090061	0.0042	0.0750
LFAYPPKSVQPTAK[x]TVQK	13	0	2002.125051	0.0042	0.0750
EGVETRIIPLK[x]K	10	0	1381.829229	0.0042	0.0500
LKVELAK[x]QNLFVPTSDK	6	0	1929.093418	0.0041	0.0700
AK[x]TMTERLCPHTTSASM	1	0	1920.885494	0.0041	0.0700
FAASK[x]EKQNTPVLFDSK	4	0	1908.994437	0.0041	0.0700
N[x]STEEIDLYNR	0	0	1352.620760	0.0041	0.0450
TNNLDLEHK[x]HK	8	0	1347.689447	0.0041	0.0450
TSETNDRNSTNNTK[x]ER	13	0	1865.846269	0.0041	0.0650
AVAHHTDCK[x]FIRVSGSELVQK	8	0	2381.227281	0.0040	0.0850
MSSK[x]SSLELANNAVKSNDIEK	3	0	2264.131715	0.0040	0.0850
IPDSTYEMVGGLEKQIK[x]EIK	16	0	2277.192525	0.0040	0.0800
S[x]SKSSLELANNAVKSNDIEK	0	0	2133.091236	0.0040	0.0800
I[x]AIVVNQNWYCANTK	0	0	1792.892954	0.0040	0.0600
DVEFLHSDK[x]IDTIVK	8	0	1757.919882	0.0040	0.0600
K[x]TREALMEFR	0	0	1279.670628	0.0040	0.0400
FNLMVICK[x]DK	7	0	1266.646388	0.0040	0.0400
FIVK[x]ASSGPR	3	0	1060.602876	0.0040	0.0400
M[x]NSIVSKYTQSTNNDDPKK	0	0	2169.037093	0.0039	0.0750
EAADFIFDICGIAGIKK[x]TR	16	0	2124.103657	0.0039	0.0750
VPDKLIDASTVK[x]HVFPITK	11	0	2107.204023	0.0039	0.0750
AFGRVYATMQK[x]LQK	10	0	1639.886752	0.0039	0.0550
IAYASVVYIADK[x]YK	11	0	1602.865670	0.0039	0.0550
K[x]GEIRMGTTITALR	0	0	1545.866017	0.0039	0.0550
IIENEQSAEK[x]NAYVINLK	9	0	2075.089784	0.0039	0.0700
VLTLELYK[x]K	7	0	1105.674641	0.0039	0.0350
SNDIEKAIDLYK[x]EVLNK	11	0	1991.057425	0.0038	0.0650
CLTDLEDEAPAK[x]DILLDMSR	11	0	2304.097637	0.0038	0.0750
MVILNK[x]DGMERK	5	0	1432.752968	0.0038	0.0450
KPPVQPLAYK[x]SATPFR	9	0	1799.009303	0.0037	0.0600
VSGSELVQK[x]YIGEGSR	8	0	1707.879080	0.0037	0.0600
FDIMPRK[x]K	6	0	1033.574220	0.0037	0.0300
AEAK[x]DVAK	3	0	830.449740	0.0037	0.0300
K[x]SGR	0	0	446.260107	0.0037	0.0150
LSGVVEGIFQKCYAK[x]NEWR	14	0	2283.146914	0.0037	0.0700
ELFDPIISDRHGGYK[x]PTDK	14	0	2187.095930	0.0037	0.0700
YK[x]NENLENIEDVQLR	1	0	1875.932566	0.0037	0.0550
AAREYLEK[x]NWK	7	0	1406.730582	0.0036	0.0400
MATTVK[x]DTMNVDINAIKK	5	0	1992.038284	0.0036	0.0650
LDDMSLIKEDCEAATDPLLK[x]K	19	0	2404.186446	0.0036	0.0750
LDDMSLIK[x]EDCEAATDPLLKK	7	0	2404.186446	0.0036	0.0750
WSELRK[x]R	5	0	973.545700	0.0036	0.0250
VLNKGDSGEMSLQK[x]LFK	13	0	1893.002891	0.0035	0.0600
EAADFIFDICGIAGIK[x]K	15	0	1866.954882	0.0035	0.0600
GIDLKSIAEK[x]MNGASGAELK	9	0	2031.066940	0.0035	0.0700
DREISYPFK[x]R	8	0	1309.677823	0.0035	0.0350
RK[x]IFTIHTSK	1	0	1229.724379	0.0035	0.0350
SGNLPDADNSK[x]SDISK	10	0	1646.774679	0.0034	0.0550
M[x]DTEMSVNMSDFLHDQATR	0	0	2226.934286	0.0034	0.0650
VK[x]VIAATNRVDTLDPALLR	1	0	2064.205418	0.0034	0.0650
SGNLPDADNSK[x]SDISKSSM	10	0	1951.879206	0.0034	0.0650
IIYSDIDVDPVK[x]PEHVGKVVLK	11	0	2462.378342	0.0034	0.0750
M[x]SSKSSLELANNAVKSNDIEK	0	0	2264.131715	0.0033	0.0700
MSFLELTEVWGK[x]PQK	11	0	1791.922859	0.0033	0.0500
TNNLDLEHKHK[x]TPDK	10	0	1788.911774	0.0033	0.0500
NK[x]ADYYTNICDR	1	0	1531.672470	0.0033	0.0400
EPPVYTPPK[x]DKK	8	0	1397.755400	0.0033	0.0400
NAYVINLK[x]QIAK	7	0	1373.803016	0.0033	0.0400
QK[x]SLEK	1	0	731.417716	0.0033	0.0200
QGLHK[x]K	4	0	709.423471	0.0033	0.0200
LK[x]VELAKQNLFVPTSDK	1	0	1929.093418	0.0032	0.0550
SVEISALASK[x]NRLHQLR	9	0	1921.085644	0.0032	0.0550
M[x]ATTVKDTMNVDINAIK	0	0	1863.943328	0.0032	0.0550
KEEPK[x]SETLENFTR	4	0	1706.847448	0.0032	0.0450
AASIAVEDEK[x]R	9	0	1187.614557	0.0032	0.0350
VGIRLFNLEPK[x]ILEEVPLR	10	0	2234.314962	0.0032	0.0600
HK[x]FQDILLGAGQAIKAGNR	1	0	2036.127841	0.0032	0.0600
SDEINEVLNK[x]YQETQR	9	0	1964.943855	0.0031	0.0500
DRIDK[x]NTWNSTLETAK	4	0	1890.943464	0.0031	0.0500
K[x]DGIQDIMPSQAKELK	0	0	1799.945046	0.0031	0.0500
DAVK[x]EAAR	3	0	858.455887	0.0031	0.0250
LMGQINK[x]MPLLQSSVALLGQK	6	0	2268.269665	0.0031	0.0650
VKAMEVDEK[x]PTER	8	0	1530.771118	0.0031	0.0400
MSAQSCACMVRTLLYGK[x]R	16	0	2131.015784	0.0031	0.0550
KPIGATWK[x]TTQLEEANSK	7	0	2001.053008	0.0031	0.0550
DAVVLGVEK[x]RLTSPLMESHSVEK	8	0	2523.336549	0.0030	0.0700
M[x]ESLLAVQGQDFVLTASSSSAVR	0	0	2395.205209	0.0030	0.0700
GK[x]SALSTLNGFVEELKAEVR	1	0	2147.158527	0.0030	0.0600
VVDK[x]CFGIKFDIMPR	3	0	1823.942544	0.0030	0.0450
DLGQVLNK[x]YVQVEQR	7	0	1787.952910	0.0030	0.0450
RQGITEAYNQK[x]AVEK	10	0	1733.905962	0.0030	0.0450
TMGKNK[x]VLVK	5	0	1116.668841	0.0030	0.0300
TMGK[x]NKVLVK	3	0	1116.668841	0.0030	0.0300
K[x]TLVAHAVLK	0	0	1078.686208	0.0030	0.0300
IPDSTYEMVGGLEK[x]QIK	13	0	1906.970924	0.0029	0.0500
CVVHLNDASVAAK[x]LLMK	12	0	1868.001115	0.0029	0.0500
VGIKPPKGVLLYGPPGTGK[x]TLLAR	18	0	2431.467763	0.0029	0.0700
K[x]ILFENPDEATK	0	0	1403.729579	0.0029	0.0350
SCNFPEFSYFMK[x]IVMSMVR	11	0	2372.082464	0.0029	0.0550
M[x]SQARGFDRTITVFSPEGR	0	0	2154.063918	0.0029	0.0550
LGDNNIADWPQVEYLVGK[x]NRR	17	0	2456.255938	0.0029	0.0600
TSTGGPK[x]LQLNLER	6	0	1512.825929	0.0029	0.0400
EAVLK[x]LK	4	0	799.516697	0.0029	0.0200
V[x]GVFKNVSGNVLSEIK	0	0	1688.946037	0.0028	0.0450
K[x]MSAQSCACMVRTLLYGK	0	0	2103.009638	0.0028	0.0500
VHPEGK[x]YVVDISPDIDIK	5	0	2023.062511	0.0028	0.0500
QVK[x]LLFIEK	2	0	1116.690625	0.0028	0.0250
LDGK[x]DELWK	3	0	1102.565823	0.0028	0.0250
VLTLAMVK[x]R	7	0	1029.636817	0.0028	0.0250
Y[x]TVGQGYTK	0	0	1015.497414	0.0028	0.0250
FDVIVAK[x]GK	6	0	975.575269	0.0028	0.0250
FSGEK[x]KSLPLQIEVANDCIK	4	0	2275.188107	0.0027	0.0550
IMKLCFDELK[x]K	9	0	1423.756658	0.0027	0.0300
ELLKLK[x]VELAK	5	0	1282.822356	0.0027	0.0300
K[x]EVAEADIASK	0	0	1159.608411	0.0027	0.0300
LGIDPPK[x]GIMLYGPPGTGKTLCAR	6	0	2511.334048	0.0027	0.0650
IWK[x]SDEINEVLNK	2	0	1586.830346	0.0027	0.0350
DVITELPDAK[x]YYR	9	0	1581.803799	0.0027	0.0350
IHAK[x]SMAIDKDIR	3	0	1496.813257	0.0027	0.0350
YTLYDQNDTK[x]EWLDK	9	0	1930.894787	0.0027	0.0400
K[x]ASLLTREDLTDEEK	0	0	1746.899873	0.0027	0.0400
K[x]APNTVYAVQFLEAVYK	0	0	1940.040658	0.0026	0.0450
QGSATVGLVSKTHAVLVALK[x]R	19	0	2134.258512	0.0026	0.0550
RLAEGESEEVK[x]AYMDPHR	10	0	2116.000652	0.0025	0.0450
EWNQNIK[x]NLSNVVEISGK	6	0	2071.069718	0.0025	0.0450
EDLTDEEK[x]AASIAVEDEK	7	0	1990.921782	0.0025	0.0450
INVKK[x]SYDYSATMYTR	4	0	1938.950858	0.0025	0.0400
IQFCLALHNDSIK[x]SMR	12	0	1931.970877	0.0025	0.0400
ALTCK[x]MPGTLLPGPGK	4	0	1639.878887	0.0025	0.0400
LRTFHILEPK[x]EK	9	0	1509.866674	0.0025	0.0300
VMK[x]EDNLILRTR	2	0	1486.828906	0.0025	0.0300
NK[x]YAIQLPLPPK	1	0	1380.812854	0.0025	0.0300
VMCKNK[x]TDTK	5	0	1223.600166	0.0025	0.0250
Q[x]YTVGQGYTK	0	0	1143.555986	0.0025	0.0250
LRLLK[x]MQR	4	0	1056.658947	0.0025	0.0200
YDKK[x]DLVR	3	0	1035.571243	0.0025	0.0200
YDK[x]K	2	0	552.290736	0.0025	0.0100
K[x]MQE	0	0	534.247157	0.0025	0.0100
K[x]DQK	0	0	517.285985	0.0025	0.0100
DLGQVLNKYVQVEQRNK[x]PDER	16	0	2527.314175	0.0024	0.0500
MYGGVREPLK[x]EVVQFVGSR	9	0	2150.130540	0.0024	0.0450
DEK[x]VSEVLNSEDITGIQEK	2	0	2132.048371	0.0024	0.0450
LAQFEKEEYVSDPK[x]EQM	13	0	2069.961478	0.0024	0.0400
ARIEVEVYK[x]ITTGDR	8	0	1748.942012	0.0023	0.0350
FLSK[x]TLDSNSLTHEK	3	0	1718.883832	0.0023	0.0350
LK[x]ESQLVDKFFEK	1	0	1609.871482	0.0023	0.0300
LNFSSLKMK[x]DAVK	8	0	1479.811862	0.0023	0.0300
LELK[x]KANWCDK	3	0	1403.723052	0.0023	0.0250
FNLMVICKDK[x]K	9	0	1394.741343	0.0023	0.0250
HK[x]TDLNHENLK	1	0	1347.689447	0.0023	0.0250
LQK[x]DLGQVLNK	2	0	1254.729522	0.0023	0.0250
NAYVINLK[x]QIAKFVVSLGER	7	0	2261.289476	0.0023	0.0450
IDVLFSK[x]IRLAYVYADMR	6	0	2172.176427	0.0022	0.0400
FGNRDLVK[x]K	7	0	1075.613774	0.0022	0.0200
INVK[x]KSYDYSATMYTR	3	0	1938.950858	0.0022	0.0350
VAEQNENPTVGSAQK[x]MIQDEAQK	14	0	2514.201910	0.0022	0.0500
Q[x]TVYQISELESLLR	0	0	1677.893669	0.0021	0.0300
VIPVEELK[x]EIKQIK	7	0	1665.007573	0.0021	0.0300
IK[x]ENQEK	1	0	887.471202	0.0021	0.0150
IIPLKK[x]D	5	0	825.532346	0.0021	0.0150
M[x]NSTEEIDLYNR	0	0	1483.661239	0.0021	0.0250
GKYYPLK[x]SMTEK	6	0	1443.743119	0.0021	0.0250
K[x]GFDFEYYQRNLLLQEK	0	0	2190.110853	0.0021	0.0350
K[x]SGNLPDADNSKSDISK	0	0	1774.869635	0.0021	0.0350
SGSAADTQTVADLLK[x]YYLSMYR	14	0	2452.194311	0.0020	0.0450
SVQPLASAK[x]ELLRSDILTLR	8	0	2209.279304	0.0020	0.0400
S[x]TLDLNHLADLYDRK	0	0	1772.905627	0.0020	0.0300
KVTSK[x]LLEQEESAEK	4	0	1717.909710	0.0020	0.0300
AVAVVVDPIQSVK[x]GK	12	0	1508.892552	0.0020	0.0300
EK[x]VLK	1	0	615.395529	0.0020	0.0100
GK[x]LVR	1	0	571.380549	0.0020	0.0100
EPLK[x]EVVQFVGSR	3	0	1486.814306	0.0019	0.0250
DLGQVLNK[x]YVQVEQRNKPDER	7	0	2527.314175	0.0019	0.0400
VSTTPANSFELK[x]QYLIQREER	11	0	2508.297131	0.0019	0.0400
CRTIPPLTTVK[x]GSDAAPQASK	10	0	2197.152392	0.0019	0.0400
QVMEEK[x]LDSKNVQLAK	5	0	1858.982156	0.0019	0.0300
QRIQK[x]ENR	4	0	1070.594434	0.0019	0.0150
EDCK[x]SLKR	3	0	1034.517826	0.0019	0.0150
AIEGK[x]IAR	4	0	856.513006	0.0019	0.0150
HKFQDILLGAGQAIK[x]AGNR	14	0	2036.127841	0.0018	0.0350
ENMTQEEAVEFLK[x]NAVALAMER	12	0	2522.214389	0.0018	0.0400
SLLELNETQSNIQEQGVNWGK[x]K	20	0	2514.271310	0.0018	0.0400
YEVGAEYIK[x]KVIAR	8	0	1637.914013	0.0018	0.0250
IDELVSNNEK[x]IWKVMCK	9	0	2105.064830	0.0018	0.0300
LFQVEYAIEAIKLGSTAIGVK[x]TK	20	0	2478.409640	0.0017	0.0400
LFQVEYAIEAIK[x]LGSTAIGVK	11	0	2249.267011	0.0017	0.0350
SFEQKVMK[x]EDNLILR	7	0	1848.976679	0.0017	0.0250
C[x]SPSATLTHRTMTEK	0	0	1718.807905	0.0017	0.0250
TVQK[x]VETAVLSTTVK	3	0	1602.919156	0.0017	0.0250
LSFK[x]SIADVADMLEANDK	3	0	1965.971650	0.0017	0.0300
LPEANFEPLEK[x]R	10	0	1441.756460	0.0017	0.0200
VYHAIRNIPK[x]AR	9	0	1436.836379	0.0017	0.0200
IDKK[x]TTEEK	3	0	1090.586949	0.0017	0.0150
S[x]ERDTALEK	0	0	1047.519601	0.0017	0.0150
ERK[x]PRR	2	0	840.504172	0.0017	0.0100
HK[x]TPDK	1	0	724.386752	0.0017	0.0100
S[x]WTTIESDAGVFTDLIENLGVK	0	0	2394.195360	0.0016	0.0350
K[x]SLPLQIEVANDCIKWAIK	0	0	2225.224100	0.0016	0.0300
TFHILEPKEK[x]SLLAHK	9	0	1890.072626	0.0016	0.0250
AMVNIDTIDNK[x]VATTM	10	0	1735.848372	0.0016	0.0250
GK[x]SALSTLNGFVEELK	1	0	1691.909318	0.0016	0.0250
YYPLK[x]SMTEK	4	0	1258.626702	0.0015	0.0150
K[x]QCVIANSCK	0	0	1206.584850	0.0015	0.0150
DAVVLGVEK[x]R	8	0	1084.624003	0.0015	0.0150
EIKIIYSDIDVDPVK[x]PEHVGK	14	0	2393.284112	0.0014	0.0300
HEDALAK[x]LGATLAQGIIDAGGR	6	0	2176.159922	0.0014	0.0300
EPPVYTPPK[x]DK	8	0	1269.660444	0.0014	0.0150
VVK[x]VDAQDFLK	2	0	1260.707726	0.0014	0.0150
MPIDFKGFICK[x]VVDK	10	0	1795.936398	0.0013	0.0200
FGDGIQIAQLALK[x]HR	12	0	1665.931391	0.0013	0.0200
NCK[x]ADAGITIAPRCTDLDAIGVK	2	0	2458.230706	0.0013	0.0300
VGIKPPK[x]GVLLYGPPGTGKTLLAR	6	0	2431.467763	0.0012	0.0300
M[x]CSPSATLTHRTMTEK	0	0	1849.848383	0.0012	0.0200
KDSESTEEK[x]EAQAVQR	8	0	1833.870361	0.0012	0.0200
GDVAASILDK[x]YR	9	0	1306.688052	0.0012	0.0150
K[x]DWNACKK	0	0	1048.512348	0.0012	0.0100
K[x]RMPIDFK	0	0	1033.574220	0.0012	0.0100
K[x]VAQTTYK	0	0	937.523235	0.0012	0.0100
IVKSAK[x]AK	5	0	843.554142	0.0012	0.0100
AHLDVQEK[x]DQPKK	7	0	1534.810280	0.0012	0.0150
MPGTLLPGPGKGYIGDPIK[x]FVR	18	0	2312.271383	0.0011	0.0250
DEK[x]YTLYDQNDTKEWLDK	2	0	2303.059269	0.0011	0.0200
K[x]YTGLLRVSAMMSCACQK	0	0	2103.009638	0.0011	0.0200
YK[x]VNLYKFR	1	0	1229.692020	0.0011	0.0100
DAGK[x]DEFSR	3	0	1023.462090	0.0011	0.0100
EK[x]ADAAFLR	1	0	1019.539945	0.0011	0.0100
GYSKPNERATK[x]QSK	10	0	1592.826990	0.0011	0.0150
YEAK[x]AIGSGSEPAK	3	0	1406.704092	0.0011	0.0150
LDDMSLIK[x]EDCEAATDPLLK	7	0	2276.091491	0.0010	0.0200
V[x]PTFANFHTPIFIAK	0	0	1701.924185	0.0010	0.0150
DFLDAVQKVVK[x]GNQK	10	0	1687.925636	0.0010	0.0150
GGVHVK[x]LAHLSKHPK	5	0	1606.941898	0.0010	0.0150
FVK[x]LGIDPPK	2	0	1112.659326	0.0010	0.0100
AK[x]SAK	1	0	503.306720	0.0010	0.0050
VK[x]EDMVDQESTDNNGVQVESR	1	0	2378.065484	0.0010	0.0200
EEIQLLQEPGSYVGEVIK[x]TMGK	17	0	2447.261660	0.0009	0.0200
SVQPTAKTVQK[x]VETAVLSTTVK	10	0	2314.310659	0.0009	0.0200
HGGYK[x]PTDKHK	4	0	1266.646859	0.0009	0.0100
CIDMFIHKSAELYK[x]NPK	13	0	2093.043703	0.0009	0.0150
A[x]TTVKDTMNVDINAIKK	0	0	1860.997805	0.0009	0.0150
VSPTGQITSTSARSGK[x]K	15	0	1703.916525	0.0009	0.0150
K[x]PIGATWKTTQLEEANSK	0	0	2001.053008	0.0008	0.0150
NELEK[x]LNFSSLK	4	0	1420.756126	0.0008	0.0100
K[x]IDKEDMGSNDK	0	0	1378.639778	0.0008	0.0100
NKVLVK[x]VHPEGK	5	0	1346.803351	0.0008	0.0100
KGVVALVEDK[x]TK	9	0	1285.760486	0.0008	0.0100
VGK[x]SAVIKTSTR	2	0	1245.740419	0.0008	0.0100
K[x]LQRLR	0	0	812.534410	0.0008	0.0050
YGLQGPTWLVHK[x]ENAINKK	11	0	2195.185017	0.0008	0.0150
EKSPAIIFIDELDAIGTK[x]R	17	0	2115.157467	0.0008	0.0150
SGNLPDADNSKSDISK[x]SSM	15	0	1951.879206	0.0008	0.0150
EEPK[x]SETLENFTR	3	0	1578.752492	0.0008	0.0100
VLRQVMEEK[x]LDSK	8	0	1573.849698	0.0008	0.0100
VDAQDFLK[x]VAETR	7	0	1490.772835	0.0008	0.0100
IPDSTYEMVGGLEK[x]QIKEIK	13	0	2277.192525	0.0008	0.0150
LQK[x]YQATVMRGAFK	2	0	1639.886752	0.0007	0.0100
NPELFLRVGIK[x]PPK	10	0	1606.955817	0.0007	0.0100
K[x]ELLKLK	0	0	870.590192	0.0007	0.0050
K[x]EVQEAR	0	0	858.455887	0.0007	0.0050
AQEEVK[x]R	5	0	858.455887	0.0007	0.0050
EWNQNIKNLSNVVEISGK[x]GVFV	17	0	2473.296405	0.0007	0.0150
S[x]GYDRALSVFSPDGR	0	0	1625.779708	0.0007	0.0100
LVNFTAK[x]TLDLLGIFR	6	0	1820.055916	0.0006	0.0100
YVTGPK[x]NK	5	0	905.497023	0.0006	0.0050
EDWEK[x]YQKPVDTEEENDK	4	0	2281.002149	0.0006	0.0100
IDTIVK[x]EIQDEKEAEAAR	5	0	2057.063963	0.0006	0.0100
IFRQK[x]SLEK	4	0	1147.671285	0.0006	0.0050
TAAVNIK[x]VR	6	0	970.592313	0.0006	0.0050
KVNQIESQMAMAEK[x]LIQIR	13	0	2229.197231	0.0005	0.0100
HIGIATTGFIPDGQHIVK[x]R	17	0	2059.132592	0.0005	0.0100
TIPPLTTVK[x]GSDAAPQASK	8	0	1881.020649	0.0005	0.0100
VMK[x]EDNLILR	2	0	1229.680131	0.0005	0.0050
PFGNTHNK[x]FK	7	0	1188.603937	0.0005	0.0050
AK[x]NPMFALSR	1	0	1133.601493	0.0005	0.0050
LNADVLGQLIKK[x]YYSFDNSLK	11	0	2428.300096	0.0005	0.0100
EAVELPLTHPELYEEMGIK[x]PPK	18	0	2519.298044	0.0005	0.0100
KFRK[x]PIGATWK	3	0	1330.787310	0.0005	0.0050
TK[x]SVALGGITKEFVIYEQLIAAR	1	0	2506.415787	0.0004	0.0100
SYATGPYARELAAIK[x]EDTEAVLK	14	0	2495.290650	0.0004	0.0100
AAITGK[x]PDPWQTSLAFYYSGVGK	5	0	2456.237499	0.0004	0.0100
VGIK[x]PPKGVLLYGPPGTGKTLLAR	3	0	2431.467763	0.0004	0.0100
EAEAAK[x]DEQIEK	5	0	1359.651724	0.0004	0.0050
ATAIGRASK[x]AAR	8	0	1171.678492	0.0004	0.0050
NEEKK[x]LMELFISK	4	0	1607.859201	0.0004	0.0050
GDSGEMSLQK[x]LFK	9	0	1438.712546	0.0004	0.0050
SVQPLASAK[x]ELLR	8	0	1410.819392	0.0004	0.0050
AVKPTDMEQFAFYK[x]	13	0	1673.812254	0.0004	0.0050
SFLELTEVWGK[x]PQK	10	0	1660.882380	0.0004	0.0050
NCACVISQKK[x]VPDK	9	0	1645.827913	0.0004	0.0050
YEVGAEYIKK[x]VIAR	9	0	1637.914013	0.0004	0.0050
M[x]GINERKGFDFEYYQR	0	0	2051.952252	0.0003	0.0050
D[x]VPTFANFHTPIFIAK	0	0	1816.951123	0.0003	0.0050
NVSGNVLSEIK[x]NNWQIER	10	0	2099.075864	0.0003	0.0050
D[x]TEMSVNMSDFLHDQATR	0	0	2095.893807	0.0003	0.0050
VLNK[x]EHLEADFVTQVAVR	3	0	2067.111188	0.0003	0.0050
HIGIATTGFIPDGQHIVK[x]RAR	17	0	2286.270804	0.0002	0.0050
DPIGAIDAGAALDIHIRLIK[x]K	19	0	2199.273826	0.0002	0.0050
AQIKILYVNNAK[x]SQEEAIENIK	11	0	2515.364479	0.0002	0.0050
EWNQNIK[x]NLSNVVEISGKGVFV	6	0	2473.296405	0.0002	0.0050
# precursors: 1
Precursor: 3110.7065	5	0.9944	0
GTLK[x]VHTIR(3)	LGLDSEESAEYIVAK[x]GIR(14)	1.8550	3110.6974	138.0681
HTVIK[x]TGLR(4)	LGLDSEESAEYIVAK[x]GIR(14)	1.6200	3110.6974	138.0681
SAK[x]GTKR(2)	YVVDISPDIDIK[x]EIKPNIR(11)	0.7750	3110.7338	138.0681
SAKGTK[x]R(5)	YVVDISPDIDIK[x]EIKPNIR(11)	0.6850	3110.7338	138.0681
SAK[x]GTKR(2)	YVVDISPDIDIKEIK[x]PNIR(14)	0.6650	3110.7338	138.0681
SAKGTK[x]R(5)	YVVDISPDIDIKEIK[x]PNIR(14)	0.5750	3110.7338	138.0681
YLDSQRVAIK[x]K(9)	VPEDIFK[x]THLEVAR(6)	0.5750	3110.7127	138.0681
GTK[x]RR(2)	YYLPK[x]GKSALSTLNGFVEELK(4)	0.5550	3110.7127	138.0681
ASAGPLIASQTVK[x]K(12)	IAYASVVYIADK[x]YK(11)	0.4950	3110.7266	138.0681
TAALSARPAK[x]NIR(9)	SPTGQITSTSARSGK[x]K(14)	0.4850	3110.7159	138.0681
GTK[x]RR(2)	K[x]VGQYIRQPQNVLVSETLER(0)	0.4800	3110.7311	138.0681
K[x]AFGRVYATMQK(0)	QKSLEK[x]TLVPYLR(5)	0.4600	3110.7313	138.0681
TK[x]LVK(1)	TLDQIAAK[x]LYFYYILFFEK(7)	0.4200	3110.7346	138.0681
K[x]IEIPLPNEVGR(0)	IEFATITK[x]DTTKNK(7)	0.3600	3110.7226	138.0681
TK[x]LVK(1)	ATNGYIMTARGDVAASILDK[x]YR(19)	0.3600	3110.6797	138.0681
GTK[x]RR(2)	YYLPKGK[x]SALSTLNGFVEELK(6)	0.3600	3110.7127	138.0681
FFEK[x]INVK(3)	ILAHREFPDLGVLEGK[x]R(15)	0.3500	3110.7279	138.0681
TK[x]INLIETLR(1)	S[x]TLDLNHLADLYDRK(0)	0.3400	3110.6974	138.0681
LQK[x]DLGQVLNK(2)	AEQEELLSEK[x]VSTKK(9)	0.3400	3110.7073	138.0681
LIEK[x]LELR(3)	TLPPELK[x]GEALGNSEHIR(6)	0.3300	3110.7338	138.0681
