# Supplementary material for: ECL: an exhaustive search tool for the identification of cross-linked peptides using whole database
Source: BMC Bioinformatics. 2016 May 20;17:217. doi: 10.1186/s12859-016-1073-y (PMC4874008; doi:10.1186/s12859-016-1073-y)
Supplement: Additional file 5 — Kojak’s pre-selection list of PSMs only identified by ECL. (ZIP 5147 kb) [file 12859_2016_1073_MOESM5_ESM.zip › Kojak's pre-selection ranks of ECL only peptides/Kojak's detailed results/aleitner_M1012_007/diagnostic_5506.txt]

Scan: 5506
YAGMFATALAYCGTSNSK[x]IVR	17	0	2280.103000	0.1193	2.5050
FVK[x]LGIDPPK	2	0	1112.659326	0.0830	0.8300
M[x]NSIVSK	0	0	777.405435	0.0800	0.5600
M[x]SSK	0	0	451.210047	0.0763	0.3050
K[x]DLVR	0	0	629.386026	0.0720	0.3600
D[x]YDLVR	0	0	779.381332	0.0675	0.4050
SSK[x]DISSK	2	0	850.439569	0.0650	0.5200
LHSEK[x]VSLMDYLASSNISQLTGTK	4	0	2621.336941	0.0623	1.4950
Q[x]DYDLVR	0	0	907.439903	0.0621	0.4350
DFSKTLPPELK[x]GEALGNSEHIR	10	0	2437.260021	0.0600	1.3200
M[x]SSKDISSK	0	0	981.480047	0.0600	0.5400
S[x]INFCMDMDLSACILNASK	0	0	2188.962413	0.0589	1.1200
ARIEVEVYK[x]ITTGDR	8	0	1748.942012	0.0583	0.8750
INVK[x]FFEK	3	0	1023.575269	0.0581	0.4650
LDEARELLVK[x]ASK	9	0	1470.840518	0.0581	0.7550
K[x]NRLK	0	0	657.428557	0.0570	0.2850
S[x]SKDISSK	0	0	850.439569	0.0562	0.4500
K[x]FTGGVLMLIDR	0	0	1348.753625	0.0550	0.6600
FDSEK[x]AGDR	4	0	1023.462090	0.0539	0.4850
LNDPEDK[x]YEALSKHIIMFDCK	6	0	2565.224226	0.0533	1.1200
V[x]SINFCMDMDLSACILNASK	0	0	2288.030821	0.0525	1.0500
K[x]LQR	0	0	543.349250	0.0525	0.2100
TLALK[x]YPGGGPGK	4	0	1257.708061	0.0523	0.6800
YYLPK[x]GK	4	0	867.485399	0.0521	0.3650
LDDMSLIKEDCEAATDPLLK[x]K	19	0	2404.186446	0.0507	1.0650
YYPVRK[x]FTGGVLMLIDR	5	0	2027.102541	0.0506	0.8600
TSK[x]TPPTAMLSSVR	2	0	1474.781290	0.0504	0.7050
KPPVQPLAYK[x]SATPFR	9	0	1799.009303	0.0497	0.7950
YEALSK[x]HIIMFDCK	5	0	1753.853066	0.0496	0.6950
DELWK[x]NDDQLTYTYKDEK	4	0	2303.059268	0.0492	0.8850
WK[x]TLSK	1	0	761.443537	0.0492	0.2950
LEEIGVADQYK[x]VSK	10	0	1577.830012	0.0489	0.6850
K[x]LPNIEEATFDKR	0	0	1559.830681	0.0488	0.6350
GVLLYGPPGTGK[x]TMLVK	11	0	1729.979978	0.0488	0.8300
LNDPEDKYEALSK[x]HIIMFDCK	12	0	2565.224226	0.0488	1.0250
DGIVLAAEK[x]K	8	0	1042.602207	0.0480	0.4800
VVTSK[x]LLKPRVNNR	4	0	1622.994323	0.0479	0.6700
AEQEELLSEKVSTK[x]K	13	0	1717.909710	0.0477	0.7150
K[x]GAVEYEIYK	0	0	1198.623334	0.0475	0.4750
AGNRSVMAPLFLHDK[x]YDGR	14	0	2146.074090	0.0471	0.8950
KVTSK[x]LLEQEESAEK	4	0	1717.909710	0.0470	0.7050
ERK[x]PR	2	0	684.403070	0.0470	0.2350
K[x]VIAR	0	0	585.396198	0.0470	0.2350
EK[x]ASK	1	0	561.312197	0.0470	0.2350
TLAGVTRDYYTK[x]QSK	11	0	1729.899815	0.0467	0.7000
YFATLQK[x]SK	6	0	1084.591644	0.0467	0.4200
N[x]SIVSK	0	0	646.364957	0.0467	0.2800
TLALKYPGGGPGK[x]TAILPVK	12	0	1980.177084	0.0465	0.9300
TLPPELK[x]GEALGNSEHIR	6	0	1960.037693	0.0461	0.8300
ATLTGMK[x]IDVLFSK	6	0	1522.842826	0.0461	0.6450
K[x]PPVQPLAYK	0	0	1139.670224	0.0460	0.4600
GK[x]LVR	1	0	571.380549	0.0460	0.2300
DWNACKK[x]ELLK	6	0	1403.723052	0.0459	0.5050
SRQETQYK[x]IDELVSNNEK	7	0	2180.070835	0.0458	0.8250
DKPK[x]YEPPVPTR	3	0	1425.761546	0.0458	0.5500
YYEQK[x]IR	4	0	998.518484	0.0457	0.3200
ANWCDK[x]R	5	0	948.423539	0.0457	0.3200
DDFDAFYGIDTMSPNMK[x]VDKNWSK	16	0	2823.251891	0.0456	1.0950
WK[x]RENQLR	1	0	1128.615169	0.0456	0.3650
K[x]IFTIHTSK	0	0	1073.623277	0.0456	0.4100
K[x]AFGRVYATMQK	0	0	1398.744122	0.0454	0.5450
LKESQLVDK[x]FFEK	8	0	1609.871482	0.0454	0.5900
DGIVLAAEK[x]KVTSK	8	0	1457.845270	0.0454	0.6350
LAAEDHKFVIHQEENK[x]R	15	0	2063.054738	0.0453	0.7700
AKSAK[x]IVR	4	0	871.560288	0.0450	0.3600
T[x]IDNAETMK	0	0	1021.474961	0.0444	0.4000
MSSK[x]DISSK	3	0	981.480047	0.0444	0.4000
FLKTSK[x]TPPTAMLSSVR	5	0	1863.028712	0.0444	0.7550
EIK[x]IIYSDIDVDPVKPEHVGK	2	0	2393.284112	0.0443	0.9300
NEEK[x]KLMELFISK	3	0	1607.859201	0.0442	0.5750
VK[x]AFGRVYATMQK	1	0	1497.812531	0.0438	0.5700
EK[x]SPAIIFIDELDAIGTK	1	0	1959.056365	0.0436	0.7850
DGIVLAAEKK[x]VTSK	9	0	1457.845270	0.0436	0.6100
GVLLYGPPGTGK[x]TLLAR	11	0	1711.998405	0.0435	0.7400
DFSK[x]TLPPELKGEALGNSEHIR	3	0	2437.260021	0.0430	0.9450
LK[x]LEAIMYDTELNSEGSAPAVR	1	0	2406.209961	0.0430	0.9450
EAADFIFDICGIAGIK[x]KTR	15	0	2124.103657	0.0429	0.8150
QLADYK[x]AFEDSLRAIANHEQAR	5	0	2545.267228	0.0425	0.9350
VPFTAAITITGVK[x]TSTGGPK	12	0	1945.088332	0.0425	0.8500
SSTAAKTFLEK[x]R	10	0	1337.730248	0.0425	0.5100
ENK[x]IQR	2	0	786.434760	0.0425	0.2550
K[x]LAR	0	0	486.327789	0.0425	0.1700
M[x]PPK	0	0	471.251517	0.0425	0.1700
V[x]KAFGRVYATMQK	0	0	1497.812531	0.0423	0.5500
K[x]LMELFISK	0	0	1107.636148	0.0422	0.3800
EPPFAPIESAK[x]R	10	0	1340.708787	0.0421	0.5050
QDLADATVETLKAIEGK[x]IAR	16	0	2141.169090	0.0420	0.8400
HRENK[x]IQR	4	0	1079.594768	0.0419	0.3350
SAK[x]IVR	2	0	672.428222	0.0417	0.2500
ATLTGMK[x]IDVLFSKIR	6	0	1792.027986	0.0416	0.6650
AELATEAYTPLTSLEGIVILK[x]K	20	0	2359.324913	0.0414	0.9100
YDKK[x]DLVR	3	0	1035.571243	0.0413	0.3300
HHFYAK[x]IDRPAQVISFK	5	0	2056.100568	0.0412	0.7000
CTK[x]IIENEQSAEK	2	0	1548.745296	0.0412	0.5350
HPK[x]FEEILTR	2	0	1268.687660	0.0410	0.4100
NIPK[x]EIKIIYSDIDVDPVKPEHVGK	3	0	2845.558807	0.0410	1.0250
D[x]YTMAQPEFFK	0	0	1375.611779	0.0409	0.4500
EAADFIFDICGIAGIK[x]K	15	0	1866.954882	0.0409	0.6950
IRIGLHDDAYLDVCK[x]YYR	14	0	2269.131265	0.0408	0.7350
K[x]ILFENPDEATKR	0	0	1559.830681	0.0408	0.5300
DRGK[x]LVR	3	0	842.508589	0.0407	0.2850
F[x]ATLQKSK	0	0	921.528321	0.0406	0.3250
VVTSK[x]LLKPR	4	0	1139.738968	0.0405	0.4050
M[x]ESLQRLLQGAR	0	0	1400.755746	0.0404	0.4850
E[x]TIDNAETMK	0	0	1150.517549	0.0400	0.4000
EGK[x]VTFFYTDYIGVYAPRK	2	0	2253.146903	0.0397	0.7550
ITAFLLADSK[x]SQK	9	0	1420.792510	0.0396	0.5150
SK[x]RSIGISDALQMAADAQPAVGLAR	1	0	2525.338279	0.0396	0.9900
K[x]DYTMAQPEFFK	0	0	1503.706735	0.0396	0.4750
RK[x]IFTIHTSK	1	0	1229.724379	0.0395	0.3950
QETQYK[x]IDELVSNNEK	5	0	1936.937709	0.0394	0.6300
ERK[x]PRR	2	0	840.504172	0.0392	0.2350
HGGYKPTDK[x]HK	8	0	1266.646859	0.0391	0.4300
E[x]SLQR	0	0	631.328907	0.0390	0.1950
K[x]DKPKYEPPVPTR	0	0	1553.856502	0.0388	0.5050
YDK[x]KDLVR	2	0	1035.571243	0.0388	0.3100
F[x]MTR	0	0	553.268226	0.0388	0.1550
DWNACK[x]K	5	0	920.417393	0.0386	0.2700
LENVKIYADLK[x]INEDSK	10	0	1991.057425	0.0385	0.6550
IEVEVYK[x]ITTGDR	6	0	1521.803799	0.0385	0.5000
QSRQETQYK[x]IDELVSNNEK	8	0	2308.129407	0.0384	0.7300
GTK[x]TSETNDRNSTNNTK	2	0	1866.866670	0.0379	0.6450
LELKK[x]ANWCDK	4	0	1403.723052	0.0377	0.4150
LNDPEDK[x]YEALSK	6	0	1520.735782	0.0377	0.4900
IHLEK[x]VSK	4	0	952.570517	0.0375	0.3000
FATLQK[x]SK	5	0	921.528321	0.0375	0.3000
MPGTLLPGPGK[x]GYIGDPIKFVR	10	0	2312.271383	0.0375	0.8250
K[x]VNQIESQMAMAEK	0	0	1605.785384	0.0375	0.5250
DDFDAFYGIDTMSPNMKVDK[x]NWSK	19	0	2823.251891	0.0373	0.8950
K[x]EVAEADIASK	0	0	1159.608411	0.0373	0.4100
K[x]ILFENPDEATK	0	0	1403.729579	0.0371	0.4450
QDLADATVETLK[x]AIEGK	11	0	1800.946820	0.0371	0.6300
A[x]TTVK	0	0	518.306385	0.0370	0.1850
N[x]SSSDMAYTSMFK	0	0	1467.600950	0.0369	0.4800
NLNAPK[x]FSFISNVRPK	5	0	1831.010363	0.0369	0.5900
LLK[x]VTVSK	2	0	886.585106	0.0369	0.2950
EAADFIFDICGIAGIKK[x]TR	16	0	2124.103657	0.0368	0.7000
VVGSELIQK[x]YLGDGPRLVR	8	0	2098.189768	0.0368	0.7000
FVIHQEENK[x]R	8	0	1298.673071	0.0365	0.3650
ASPIAGSEGK[x]EAYR	9	0	1434.710239	0.0364	0.5100
EIKIIYSDIDVDPVKPEHVGK[x]VVLK	20	0	2832.599943	0.0364	0.9100
MARENAPAIIFIDEIDAIATK[x]R	20	0	2457.304859	0.0364	0.8000
YQK[x]DEEWPPKM	2	0	1449.659787	0.0364	0.4000
EASK[x]TLSK	3	0	862.475953	0.0362	0.2900
Y[x]FATLQKSK	0	0	1084.591644	0.0361	0.3250
NK[x]LLKVTVSK	1	0	1128.722984	0.0360	0.3600
ALQDYK[x]PELASDPIIR	5	0	1827.972976	0.0359	0.5750
VVKGNQK[x]FSSTADYMNMSS	6	0	2092.955678	0.0358	0.6800
EIKIIYSDIDVDPVK[x]PEHVGK	14	0	2393.284112	0.0357	0.7500
QIKEIK[x]EVIELPVK	5	0	1665.007573	0.0357	0.5000
YYPLK[x]SMTEK	4	0	1258.626702	0.0355	0.3550
VSK[x]ILEHKEIMLR	2	0	1594.922802	0.0354	0.4600
VTQKK[x]PPVQPLAYK	4	0	1595.939834	0.0354	0.4950
KDK[x]PKYEPPVPTR	2	0	1553.856502	0.0350	0.4550
LGDK[x]GPAAAR	3	0	954.524630	0.0350	0.3500
K[x]ANWCDK	0	0	920.417393	0.0350	0.2450
M[x]ATTVK	0	0	649.346864	0.0350	0.2100
INVK[x]K	3	0	600.395864	0.0350	0.1750
SETMKYYLPK[x]GK	9	0	1443.743119	0.0346	0.4150
SYATGPYARELAAIK[x]EDTEAVLK	14	0	2495.290650	0.0346	0.7950
SK[x]TLQYFA	1	0	956.496688	0.0344	0.2750
NIPKEIK[x]IIYSDIDVDPVKPEHVGK	6	0	2845.558807	0.0342	0.8550
ATK[x]QSK	2	0	661.375854	0.0342	0.2050
FLK[x]TSKTPPTAMLSSVR	2	0	1863.028712	0.0341	0.5800
ATLTGMKIDVLFSK[x]IR	13	0	1792.027986	0.0341	0.5450
DAFALAK[x]EKSPAIIFIDELDAIGTK	6	0	2675.442056	0.0340	0.8500
K[x]VTSK	0	0	561.348581	0.0340	0.1700
KDKPK[x]YEPPVPTR	4	0	1553.856502	0.0338	0.4400
MDDK[x]MLLTEVHLLESK	3	0	1900.963729	0.0338	0.5400
QYTVGQGYTK[x]AAWFEK	9	0	1875.915465	0.0338	0.5400
VVK[x]VDAQDFLKVAETR	2	0	1817.004608	0.0338	0.5400
S[x]SSDMAYTSMFK	0	0	1353.558028	0.0338	0.4050
TVQK[x]VETAVLSTTVKAQAR	3	0	2029.153050	0.0337	0.6400
K[x]EVQEARELIR	0	0	1369.767693	0.0336	0.3700
WCERISPGYDVYEGSFEK[x]EGK	17	0	2535.137525	0.0336	0.7050
VTQK[x]KPPVQPLAYK	3	0	1595.939834	0.0336	0.4700
GYSKPNERATK[x]QSK	10	0	1592.826990	0.0336	0.4700
MSEEQPLQVARCTK[x]IIENEQSAEK	13	0	2817.363556	0.0335	0.8050
DDFDAFYGIDTMSPNMK[x]VDK	16	0	2308.002683	0.0335	0.6700
GGNMK[x]EVFRR	4	0	1192.613451	0.0335	0.3350
DESRGVMTLGFDLIK[x]R	14	0	1835.956278	0.0334	0.5350
KSGNLPDADNSK[x]SDISK	11	0	1774.869635	0.0332	0.5650
VTSK[x]LLEQEESAEK	3	0	1589.814754	0.0332	0.4650
HNFVGLFVELSK[x]LLVK	11	0	1842.076651	0.0331	0.5300
DIGEPDSEAVFTISQSPFEK[x]PQK	19	0	2548.233196	0.0330	0.7600
LFNLEPK[x]ILEEVPLR	6	0	1809.039932	0.0330	0.4950
S[x]GYDRALSVFSPDGR	0	0	1625.779708	0.0330	0.4950
K[x]EEPK	0	0	629.338410	0.0330	0.1650
R[x]FANNDEIHPSK	0	0	1426.695258	0.0329	0.3950
YEVGAEYIKK[x]VIAR	9	0	1637.914013	0.0329	0.4600
VDK[x]NWSK	2	0	875.450075	0.0329	0.2300
HNFVGLFVELSKLLVK[x]DR	15	0	2113.204692	0.0328	0.5900
QDLADATVETLK[x]AIEGKIAR	11	0	2141.169090	0.0327	0.6550
ELVSKASPIAGSEGK[x]EAYR	14	0	1991.032273	0.0326	0.6200
K[x]SAAAIGTSQLPVR	0	0	1397.798991	0.0325	0.4550
HESLK[x]YRLQGVTTDPSLWGHEYVR	4	0	2870.446241	0.0325	0.7800
KAQSGPDASAK[x]LPTVIPTTR	10	0	2037.121751	0.0325	0.6500
YYK[x]PDLTIDEAVRIMK	2	0	1954.023292	0.0325	0.5200
DK[x]PKYEPPVPTR	1	0	1425.761546	0.0325	0.3900
SLK[x]RELIR	2	0	1013.634509	0.0325	0.2600
S[x]QARGFDR	0	0	935.457282	0.0325	0.2600
E[x]MKK	0	0	534.283541	0.0325	0.1300
DWNACK[x]KELLK	5	0	1403.723052	0.0323	0.3550
KSGFEK[x]IDLTR	5	0	1292.708787	0.0323	0.3550
S[x]RQETQYKIDELVSNNEK	0	0	2180.070835	0.0322	0.5800
QIQPK[x]TFANLVSSTLYEK	4	0	2066.104707	0.0322	0.5800
DVVAVGNDDTGTGASSFGVARK[x]LQR	21	0	2519.272705	0.0322	0.8050
S[x]PTGQITSTSARSGKK	0	0	1604.848116	0.0322	0.5150
SIMLYLMVQSVNSELKLLSSAK[x]K	21	0	2581.422189	0.0322	0.7400
SSSDMAYTSMFKGNQK[x]VVK	15	0	2107.007711	0.0321	0.6100
FSFISNVRPK[x]LFAYPPKSVQPTAK	9	0	2721.500514	0.0321	0.7700
LALTK[x]PKGTPGYGPLGVLPK	4	0	2006.192733	0.0320	0.6400
YFATLQKSK[x]R	8	0	1240.692746	0.0320	0.3200
LRK[x]EVAEADIASK	2	0	1428.793571	0.0319	0.4150
RSK[x]VLDVR	2	0	971.587561	0.0319	0.2550
K[x]SGFEKIDLTR	0	0	1292.708787	0.0318	0.3500
YEVGAEYIK[x]KVIAR	8	0	1637.914013	0.0318	0.4450
EYGEASTSQLGPIAEDIQIK[x]LDK	19	0	2504.264495	0.0317	0.7300
EPPVYTPPKDK[x]K	10	0	1397.755400	0.0317	0.3800
YK[x]SYLLQHR	1	0	1206.650884	0.0317	0.2850
VLK[x]TKDEGGPAGGLYI	2	0	1616.877294	0.0316	0.5050
EATPMEMDEEK[x]SQDISINGNSKK	10	0	2580.168225	0.0315	0.7250
FIVK[x]ASSGPR	3	0	1060.602876	0.0315	0.3150
FSFISNVRPK[x]LFAYPPK	9	0	2010.109010	0.0315	0.5350
K[x]YINRSYYHLR	0	0	1511.799660	0.0314	0.3450
YPGGGPGK[x]TAILPVK	7	0	1453.829229	0.0313	0.4700
MLAIVVEASCGK[x]DLNEAMTSGYR	11	0	2514.191544	0.0313	0.7200
EK[x]TSNNTNRTNSTDEK	1	0	1837.840123	0.0313	0.5000
S[x]QAR	0	0	460.239372	0.0313	0.1250
YYIIMGLQASK[x]LR	10	0	1554.859144	0.0312	0.4050
V[x]NQIESQMAMAEKLIQIR	0	0	2101.102276	0.0311	0.5600
EDTEAVLK[x]R	7	0	1059.555986	0.0311	0.2800
LREWNQNIK[x]NLSNVVEISGK	8	0	2340.254878	0.0310	0.6200
LEK[x]VR	2	0	643.401675	0.0310	0.1550
SGKK[x]R	3	0	574.355062	0.0310	0.1550
TK[x]SVALGGITKEFVIYEQLIAAR	1	0	2506.415787	0.0309	0.7100
GDYNGIQDIVAQGTVGISDQK[x]LTR	20	0	2547.292771	0.0308	0.7400
MRK[x]LAR	2	0	773.469370	0.0308	0.1850
Q[x]SRQETQYKIDELVSNNEK	0	0	2308.129407	0.0308	0.5850
QIQPKTFANLVSSTLYEK[x]R	17	0	2222.205809	0.0308	0.5850
SIAEK[x]MNGASGAELKGVCTEAGMFALR	4	0	2797.355969	0.0307	0.8300
VAIK[x]KGAVEYEIYK	3	0	1609.907866	0.0307	0.4300
INVK[x]FFEKEDVQSLK	3	0	1822.982813	0.0307	0.4600
S[x]RSYDSRTTIFSPEGR	0	0	1857.896851	0.0306	0.4900
VMK[x]SEFQR	2	0	1023.517101	0.0306	0.2450
TLASLQK[x]R	6	0	915.550117	0.0306	0.2450
LDGK[x]DELWK	3	0	1102.565823	0.0306	0.2750
HGGYKPTDKHK[x]TDLNHENLK	10	0	2331.171880	0.0305	0.6100
K[x]QCVIANSCK	0	0	1206.584850	0.0305	0.3050
EIK[x]EVIELPVK	2	0	1295.769988	0.0305	0.3350
E[x]SLQRLLQGAR	0	0	1269.715268	0.0305	0.3350
NEEKK[x]LMELFISK	4	0	1607.859201	0.0304	0.3950
VAIKK[x]GAVEYEIYK	4	0	1609.907866	0.0304	0.4250
K[x]GEKVEDAPENNSFR	0	0	1718.822296	0.0303	0.4550
SSSDMAYTSMFK[x]GNQK	11	0	1780.775938	0.0303	0.4850
VLNK[x]GDSGEMSLQKLFK	3	0	1893.002891	0.0303	0.5150
M[x]SSKSSLELANNAVKSNDIEK	0	0	2264.131715	0.0302	0.6350
S[x]WTTIESDAGVFTDLIENLGVK	0	0	2394.195360	0.0302	0.6650
LHQVEYALEAIK[x]QGSATVGLVSK	11	0	2440.332455	0.0302	0.6950
NILK[x]VDIEVAVIPSEGFR	3	0	1998.114879	0.0300	0.5400
K[x]LPNIEEATFDK	0	0	1403.729579	0.0300	0.3600
ADYYYQAK[x]AK	7	0	1219.587284	0.0300	0.3000
SAELYK[x]NPK	5	0	1048.555259	0.0300	0.2700
M[x]ESLQR	0	0	762.369385	0.0300	0.1800
LK[x]DLR	1	0	643.401675	0.0300	0.1500
LLENDIK[x]VMKSEFQR	6	0	1848.976678	0.0300	0.4500
V[x]SPTGQITSTSARSGKK	0	0	1703.916525	0.0300	0.5100
SK[x]VLDVR	1	0	815.486459	0.0300	0.2100
DAFALAKEK[x]SPAIIFIDELDAIGTK	8	0	2675.442056	0.0298	0.7450
LWK[x]QLTDALIVFFDTPETVPLR	2	0	2601.420538	0.0298	0.6550
S[x]SKSSLELANNAVKSNDIEK	0	0	2133.091236	0.0298	0.5950
VK[x]VIAATNRVDTLDPALLR	1	0	2064.205418	0.0297	0.5650
M[x]SRSYDSRTTIFSPEGR	0	0	1988.937329	0.0297	0.5050
SAELYK[x]NPKADPLDER	5	0	1844.926754	0.0297	0.4750
ALTCKMPGTLLPGPGK[x]GYIGDPIK	15	0	2483.327901	0.0296	0.7100
REDGMK[x]ILMVNR	5	0	1460.759115	0.0296	0.3550
ELVSK[x]ASPIAGSEGKEAYR	4	0	1991.032273	0.0295	0.5600
EK[x]ADAAFLR	1	0	1019.539945	0.0294	0.2650
QDRGK[x]LVR	4	0	970.567161	0.0294	0.2350
TK[x]DSLEAR	1	0	918.477014	0.0294	0.2350
DTALEK[x]YKSYLLQHR	5	0	1863.984208	0.0293	0.4400
LLK[x]PRVNNRIGSVDR	2	0	1736.016844	0.0293	0.4400
IAGEHLSNGEKPLLTPEK[x]DFSK	17	0	2409.253874	0.0293	0.6450
QK[x]SLEKTLVPYLR	1	0	1573.919099	0.0292	0.3800
VDAQDFLK[x]VAETR	7	0	1490.772835	0.0292	0.3800
VGIRLFNLEPK[x]ILEEVPLR	10	0	2234.314962	0.0292	0.5550
SDINAHK[x]SQLFAGAAPNNHLEEWLK	6	0	2789.388396	0.0292	0.7300
SPPQISQWDYK[x]YPLVTHFRFLK	10	0	2749.437917	0.0291	0.6400
VADLKK[x]LEGTIDYQK	5	0	1719.940617	0.0290	0.4350
AEQEELLSEK[x]VSTKK	9	0	1717.909710	0.0290	0.4350
QGSATVGLVSK[x]THAVLVALKR	10	0	2134.258512	0.0288	0.6050
M[x]SGYDRALSVFSPDGR	0	0	1756.820186	0.0288	0.4600
TRLLENDIK[x]VMK	8	0	1458.822760	0.0288	0.3450
GGVHVK[x]LAHLSK	5	0	1244.735277	0.0288	0.3450
KANWCDK[x]R	6	0	1076.518495	0.0288	0.2300
CIK[x]R	2	0	575.321319	0.0288	0.1150
KLWK[x]QLTDALIVFFDTPETVPLR	3	0	2729.515494	0.0287	0.6600
M[x]SWTTIESDAGVFTDLIENLGVK	0	0	2525.235839	0.0287	0.6600
SMAIDK[x]DIRWELIAR	5	0	1815.966450	0.0287	0.4300
VNGVVFTNRPDEK[x]NR	12	0	1743.901545	0.0287	0.4300
VETAVLSTTVK[x]AQAR	10	0	1572.883440	0.0287	0.4300
MDDKMLLTEVHLLESK[x]VYHAIR	15	0	2640.376636	0.0286	0.6300
K[x]SGNLPDADNSKSDISK	0	0	1774.869635	0.0285	0.4850
YQK[x]DEEWPPK	2	0	1318.619308	0.0285	0.2850
K[x]GYQTIELDK	0	0	1193.629146	0.0285	0.2850
TIPPLTTVK[x]GSDAAPQASK	8	0	1881.020649	0.0284	0.5400
SVQPTAKTVQK[x]VETAVLSTTVK	10	0	2314.310659	0.0284	0.6250
DEK[x]VANEQEQALTNLSDLYVR	2	0	2434.197481	0.0283	0.5950
FVIHQEENK[x]RSVGIK	8	0	1782.973979	0.0283	0.4250
EDK[x]EGVVNTIAFAIR	2	0	1660.878354	0.0283	0.4250
K[x]SGFEK	0	0	694.364957	0.0283	0.1700
FSGEK[x]K	4	0	694.364957	0.0283	0.1700
DDINLDEASAMAVK[x]FLSK	13	0	1965.971650	0.0283	0.5100
IEVNIHRK[x]R	7	0	1163.688664	0.0283	0.2550
HGGYKPTDK[x]HKTDLNHENLK	8	0	2331.171880	0.0282	0.5650
KEEPK[x]SETLENFTR	4	0	1706.847448	0.0282	0.3950
NNSWAK[x]SWSNLDLR	5	0	1689.822239	0.0282	0.3950
EVVELPLLSPERFVK[x]LGIDPPK	14	0	2474.414726	0.0282	0.6200
FVK[x]LGIDPPKGIMLYGPPGTGK	2	0	2284.265236	0.0282	0.6200
SLEK[x]TLVPYLR	3	0	1317.765572	0.0282	0.3100
NKLLK[x]VTVSK	4	0	1128.722984	0.0280	0.2800
K[x]AFGR	0	0	577.333601	0.0280	0.1400
IDRK[x]ILFENPDEATK	3	0	1787.941677	0.0280	0.4200
KAMVNIDTIDNK[x]VATTM	11	0	1863.943328	0.0279	0.4750
TLLAK[x]AVANQTSATFLRVVGSELIQK	4	0	2757.575126	0.0279	0.7250
VNLYK[x]FR	4	0	938.533741	0.0279	0.1950
FHQLK[x]PTRVLTLAMVK	4	0	1881.102150	0.0278	0.4450
CIK[x]IACWVVGSGDTIYDCVR	2	0	2371.112179	0.0278	0.5550
F[x]ANNDEIHPSK	0	0	1270.594156	0.0277	0.3050
EFLYAHNNTDMLILNRTK[x]DSLEAR	17	0	2863.428540	0.0277	0.6650
YQK[x]PVDTEEENDK	2	0	1593.715773	0.0277	0.3600
KLPNIEEATFDK[x]R	11	0	1559.830681	0.0277	0.3600
V[x]NQIESQMAMAEK	0	0	1477.690428	0.0277	0.3600
YPMDAHK[x]SELEGVEEAR	6	0	1959.899550	0.0276	0.4700
CSPSATLTHRTMTEK[x]AR	14	0	1945.946117	0.0276	0.4700
VK[x]AFGR	1	0	676.402010	0.0275	0.1650
VADLK[x]K	4	0	672.416990	0.0275	0.1650
LARNILK[x]VDIEVAVIPSEGFR	6	0	2338.337149	0.0274	0.5750
QGSATVGLVSKTHAVLVALK[x]R	19	0	2134.258512	0.0274	0.5750
LK[x]ESQLVDKFFEK	1	0	1609.871482	0.0273	0.3550
NEADPAMAILSEYLETGSVK[x]LR	19	0	2406.209961	0.0273	0.6000
KSK[x]TLQYFA	2	0	1084.591644	0.0272	0.2450
K[x]LEFPLPNEEAR	0	0	1441.756460	0.0271	0.3250
ATAIGRASK[x]AAR	8	0	1171.678492	0.0271	0.3250
GVSK[x]DEKVANEQEQALTNLSDLYVR	3	0	2805.414331	0.0270	0.6750
ASVVETVTLTKVTQKK[x]PPVQPLAYK	15	0	2724.578817	0.0270	0.6750
WKTLSK[x]ESAR	5	0	1204.656362	0.0270	0.2700
SRK[x]VAQTTYK	2	0	1180.656362	0.0270	0.2700
ENK[x]IQRQR	2	0	1070.594434	0.0269	0.2150
AK[x]SAKIVR	1	0	871.560288	0.0269	0.2150
FSFISNVRPKLFAYPPK[x]SVQPTAK	16	0	2721.500514	0.0269	0.6450
LRHTVIK[x]TGLR	6	0	1292.804020	0.0268	0.2950
SLLTGK[x]HAIRYAGR	5	0	1541.878966	0.0268	0.3750
CLTDLEDEAPAK[x]DILLDMSR	11	0	2304.097637	0.0268	0.5350
LLENDIKVMK[x]SEFQR	9	0	1848.976678	0.0267	0.4000
VLELRAELDK[x]IGLSK	9	0	1682.992985	0.0267	0.4000
QYQEVVKQGDVLLNK[x]LQK	14	0	2129.184348	0.0267	0.4800
M[x]SQARGFDR	0	0	1066.497761	0.0267	0.2400
VGVFK[x]NVSGNVLSEIK	4	0	1688.946037	0.0266	0.4250
STMLEK[x]IKENQEK	5	0	1576.812980	0.0265	0.3450
RK[x]LPNIEEATFDK	1	0	1559.830681	0.0265	0.3450
LK[x]GYQTIELDK	1	0	1306.713204	0.0264	0.2900
YYIIMGLQASK[x]LRNK	10	0	1796.997022	0.0263	0.3950
IYADLK[x]INEDSK	5	0	1407.724493	0.0262	0.3150
LVK[x]ERQAR	2	0	998.598459	0.0262	0.2100
K[x]VAQTTYK	0	0	937.523235	0.0262	0.2100
ELLVK[x]ASK	4	0	886.548722	0.0262	0.2100
EWNQNIK[x]NLSNVVEISGK	6	0	2071.069718	0.0261	0.4700
LK[x]YYEQKIR	1	0	1239.697497	0.0261	0.2350
LLK[x]PRVNNR	2	0	1108.682852	0.0261	0.2350
NSTNNTK[x]ERDELEDLSEEDLQLK	6	0	2719.278296	0.0261	0.6000
AEQEELLSEK[x]VSTK	9	0	1589.814754	0.0261	0.3650
LEEIGVADQYKVSK[x]ILEHK	13	0	2198.194577	0.0261	0.4950
K[x]AQSGPDASAKLPTVIPTTR	0	0	2037.121751	0.0260	0.5200
WIEALRDIK[x]SMIADK	8	0	1787.960303	0.0260	0.3900
K[x]CIKIACWVVGSGDTIYDCVR	0	0	2499.207134	0.0260	0.5450
EVIELPLK[x]NPELFLRVGIKPPK	7	0	2528.509290	0.0259	0.5700
KDK[x]MNFVILCR	2	0	1422.747490	0.0259	0.2850
DLASFIPDNK[x]LNCVIDR	9	0	1988.998864	0.0259	0.4400
LK[x]GDLFSVGSGSTFAYGVLDSGYR	1	0	2495.233139	0.0258	0.6200
MCSPSATLTHRTMTEK[x]AR	15	0	2076.986596	0.0258	0.4650
FLK[x]TSK	2	0	722.432639	0.0258	0.1550
VGIK[x]PPK	3	0	737.479921	0.0257	0.1800
MPPKEDWEKYQK[x]PVDTEEENDK	11	0	2734.243102	0.0257	0.5650
IAQGLLYLGK[x]GTMTLNPYHTER	9	0	2475.294296	0.0257	0.5650
AVILSDTKPVDKK[x]QCVIANSCK	12	0	2473.303140	0.0257	0.5650
DAVK[x]EAAR	3	0	858.455887	0.0256	0.2050
IDELVSNNEKIWK[x]VMCK	12	0	2105.064830	0.0256	0.4350
ILPNK[x]VDPLVSLMMVEK	4	0	1925.072882	0.0256	0.4350
K[x]IPQVASFR	0	0	1044.607962	0.0256	0.2300
TAAVNIK[x]VR	6	0	970.592313	0.0256	0.2300
DYEQFGYFK[x]R	8	0	1351.619643	0.0255	0.2550
EK[x]VEYAPSNEIDTFELQGCSLK	1	0	2556.205265	0.0255	0.5600
GAIESYKVVDASIVSK[x]ALGNFVASVLAR	15	0	2863.580603	0.0254	0.7100
AIDLYKEVLNK[x]GVSK	10	0	1675.950788	0.0253	0.3800
RHNFVGLFVELSK[x]LLVK	12	0	1998.177753	0.0253	0.4300
K[x]VNQIESQMAMAEKLIQIR	0	0	2229.197231	0.0253	0.4800
SSSDMAYTSMFK[x]GNQKVVK	11	0	2107.007711	0.0253	0.4800
SSGSSYPSLLQCLK[x]APVLSDSSCK	13	0	2570.235514	0.0250	0.6000
YMLLSQIMLNSVSEVK[x]SLLTGK	15	0	2453.327233	0.0250	0.5500
TDELK[x]DANIIYDLEILR	4	0	2033.067988	0.0250	0.4250
LVLK[x]EVFLSFHNLVGRR	3	0	2026.183900	0.0250	0.4250
KDYTMAQPEFFK[x]AVR	11	0	1829.913356	0.0250	0.3750
SGNLPDADNSK[x]SDISK	10	0	1646.774679	0.0250	0.4000
GYSK[x]PNERATKQSK	3	0	1592.826990	0.0250	0.3500
IVKSAK[x]AK	5	0	843.554142	0.0250	0.2000
M[x]SQAR	0	0	591.279850	0.0250	0.1250
RFFPYYVYTTVAGIDK[x]EGK	15	0	2253.146903	0.0247	0.4700
K[x]SAAAIGTSQLPVRDGVVVIQSYCHR	0	0	2811.481241	0.0246	0.6400
SSTAAK[x]TFLEK	5	0	1181.629146	0.0245	0.2700
NTACSGIIAEVK[x]LQAAYEYFR	11	0	2403.189167	0.0245	0.5150
EASKTLSK[x]WR	7	0	1204.656362	0.0245	0.2450
TVQYATK[x]RSK	6	0	1180.656362	0.0245	0.2450
RAVEK[x]LSVEALNSLTGEFK	4	0	2090.137066	0.0245	0.4650
NVSGNVLSEIK[x]NNWQIER	10	0	2099.075864	0.0244	0.4400
SQK[x]ALDTLFSAIRDHDLAPLYK	2	0	2501.327703	0.0243	0.5350
IK[x]ENQEK	1	0	887.471202	0.0243	0.1700
K[x]EVQEAR	0	0	858.455887	0.0243	0.1700
VVDASIVSK[x]ALGNFVASVLAR	8	0	2115.205083	0.0243	0.5100
TLALK[x]YPGGGPGKTAILPVK	4	0	1980.177084	0.0243	0.4850
VVK[x]GNQKFSSTADYMNMSS	2	0	2092.955678	0.0242	0.4600
VYSEIPLSNATSLLYLENTK[x]ETEK	19	0	2741.400978	0.0242	0.5800
VVDK[x]DGIREINI	3	0	1369.756460	0.0242	0.2900
NK[x]VLVK	1	0	699.464272	0.0242	0.1450
LELK[x]KANWCDK	3	0	1403.723052	0.0241	0.2650
VADLK[x]KLEGTIDYQK	4	0	1719.940617	0.0240	0.3600
ILEHK[x]EIMLR	4	0	1280.727413	0.0240	0.2400
TLDQIAAK[x]LYFYYILFFEK	7	0	2385.265950	0.0239	0.4550
WDLSK[x]QEALYLAQR	4	0	1719.894338	0.0239	0.3350
K[x]LWKQLTDALIVFFDTPETVPLR	0	0	2729.515494	0.0239	0.5500
IAIVVNQNWYCANTKYVTGPK[x]NK	20	0	2680.379413	0.0239	0.5500
TKSVALGGITK[x]EFVIYEQLIAAR	10	0	2506.415787	0.0239	0.5500
VRSEDYLPSK[x]YLDIDISK	9	0	2140.105099	0.0239	0.4300
M[x]PFGNTHNK	0	0	1044.481051	0.0239	0.2150
EYLEKNWK[x]EGLSR	7	0	1650.836493	0.0238	0.3100
K[x]PRR	0	0	555.360483	0.0237	0.0950
K[x]LIR	0	0	528.374737	0.0237	0.0950
DVEFLHSDK[x]IDTIVK	8	0	1757.919882	0.0237	0.3550
AVILSDTKPVDK[x]KQCVIANSCK	11	0	2473.303140	0.0236	0.5200
MPGTLLPGPGKGYIGDPIK[x]FVR	18	0	2312.271383	0.0236	0.5200
VHPEGKYVVDISPDIDIKEIK[x]PNIR	20	0	2873.564954	0.0236	0.5900
KEFEIIK[x]GVLCQFR	6	0	1765.954825	0.0236	0.3300
LGVK[x]PPK	3	0	737.479921	0.0236	0.1650
K[x]YYESFADFDSEGTDAYLTYK	0	0	2512.095710	0.0236	0.4950
INEDSK[x]LAVNENLASSK	5	0	1830.932231	0.0235	0.4000
YYK[x]PDLTIDEAVR	2	0	1581.803799	0.0235	0.3050
VATEK[x]DFLDAVQKVVK	4	0	1788.998462	0.0234	0.3750
G[x]LGYPEDAIGKTKLVK	0	0	1687.950789	0.0234	0.3750
ASVVETVTLTKVTQK[x]KPPVQPLAYK	14	0	2724.578817	0.0234	0.5850
LGIDPPK[x]GIMLYGPPGTGKTLCAR	6	0	2511.334048	0.0233	0.5600
QGDVLLNK[x]LQKYQATVMR	7	0	2104.146189	0.0233	0.4200
FK[x]LNVYKYR	1	0	1229.692020	0.0233	0.2100
YK[x]VNLYKFR	1	0	1229.692020	0.0233	0.2100
K[x]HGQLK	0	0	709.423471	0.0233	0.1400
LFQVEYAIEAIK[x]LGSTAIGVKTK	11	0	2478.409640	0.0233	0.5350
LIIPSDDALRTNAIVMK[x]DIR	16	0	2253.251374	0.0233	0.4650
VTFFYTDYIGVYAPRK[x]YTGLLR	15	0	2642.389574	0.0232	0.5100
INVK[x]KSYDYSATMYTR	3	0	1938.950858	0.0231	0.3700
CYAK[x]NEWR	3	0	1125.502511	0.0231	0.1850
HIEVGDSVLVK[x]IITKEGVETR	10	0	2321.295344	0.0231	0.4850
GVSKDEK[x]VANEQEQALTNLSDLYVR	6	0	2805.414331	0.0230	0.5750
Q[x]DRGK	0	0	602.313592	0.0230	0.1150
GSQVSEFIDTESFAPTITVQSK[x]LSNR	21	0	2840.419082	0.0229	0.5950
DLGQVLNK[x]YVQVEQRNKPDER	7	0	2527.314175	0.0229	0.4800
DGLEDDMPALADEEFEK[x]MDRR	16	0	2481.078690	0.0229	0.4800
K[x]ASLLTR	0	0	787.491545	0.0229	0.1600
KGINIDQSSNSK[x]DPEEEAEMMTK	11	0	2580.168225	0.0228	0.5250
KINVK[x]FFEK	4	0	1151.670224	0.0228	0.2050
DGIYDLLHACVDRIK[x]YEYQK	14	0	2498.226278	0.0228	0.4550
IANYDPAEIRFNLMVICK[x]DK	17	0	2409.218357	0.0228	0.4550
LALTKPK[x]GTPGYGPLGVLPK	6	0	2006.192733	0.0228	0.4550
GVVALVEDK[x]TKSVALGGITK	8	0	1984.156741	0.0228	0.4550
L[x]KGYQTIELDK	0	0	1306.713204	0.0227	0.2500
DTALEKYK[x]SYLLQHR	7	0	1863.984208	0.0227	0.3400
K[x]TTEEKEATPMEMDEEK	0	0	2024.891743	0.0226	0.3850
VFHPITKAVILSDTK[x]PVDK	14	0	2107.204023	0.0226	0.4300
KCIK[x]IACWVVGSGDTIYDCVR	3	0	2499.207134	0.0226	0.4750
DHDLAPLYK[x]YLSENPK	8	0	1901.952241	0.0225	0.3600
SAELYKNPK[x]ADPLDER	8	0	1844.926754	0.0225	0.3600
TLSK[x]ESAR	3	0	890.482099	0.0225	0.1800
AERK[x]AR	3	0	729.424532	0.0225	0.1350
K[x]SGR	0	0	446.260107	0.0225	0.0900
QGSATVGLVSK[x]THAVLVALK	10	0	1978.157410	0.0225	0.4500
IYADLKINEDSK[x]LAVNENLASSK	11	0	2534.322674	0.0224	0.5150
IEIPLPNEVGRMEILK[x]IHLEK	15	0	2470.398029	0.0224	0.4700
QLASYYHK[x]ESNALFMVR	7	0	2056.019935	0.0224	0.3800
K[x]APNTVYAVQFLEAVYK	0	0	1940.040658	0.0224	0.3800
AVAVVVDPIQSVKGK[x]VVIDAFR	14	0	2309.346986	0.0223	0.4900
EDMGSNDK[x]ASK	7	0	1180.502961	0.0223	0.2450
QYQEVVK[x]QGDVLLNKLQK	6	0	2129.184348	0.0222	0.4000
DKK[x]ASLLTR	2	0	1030.613439	0.0222	0.2000
FDVIVAK[x]GK	6	0	975.575269	0.0222	0.2000
VLKTK[x]DEGGPAGGLYI	4	0	1616.877294	0.0222	0.3550
S[x]TLDLNHLADLYDRKDWNACK	0	0	2547.217501	0.0221	0.4650
LNVYK[x]YR	4	0	954.528656	0.0221	0.1550
LEEIGVADQYK[x]VSKILEHK	10	0	2198.194577	0.0221	0.4200
MYGGVREPLK[x]EVVQFVGSR	9	0	2150.130540	0.0221	0.4200
EKSPAIIFIDELDAIGTK[x]R	17	0	2115.157467	0.0221	0.4200
K[x]NLLNPLIEDSR	0	0	1410.783007	0.0221	0.2650
EGVETRIIPLK[x]K	10	0	1381.829229	0.0221	0.2650
AVEK[x]LSVEALNSLTGEFKGK	3	0	2119.152381	0.0220	0.4400
DK[x]MNFVILCR	1	0	1294.652534	0.0220	0.2200
K[x]LEGTIDYQK	0	0	1193.629146	0.0220	0.2200
SGFEK[x]IDLTR	4	0	1164.613831	0.0220	0.2200
K[x]KSGR	0	0	574.355062	0.0220	0.1100
IDTIVK[x]EIQDEKEAEAAR	5	0	2057.063963	0.0219	0.3950
DVAKMK[x]LSLFSNK	5	0	1479.811862	0.0219	0.2850
NKGTMK[x]VELYEIQLISEGQPVEGR	5	0	2717.405684	0.0219	0.5250
GNQK[x]FSSTADYMNMSS	3	0	1766.723905	0.0219	0.3500
NLIRLAK[x]R	6	0	982.639929	0.0219	0.1750
FLRPHYFTLVK[x]IYDSWPQSPQK	10	0	2749.437917	0.0218	0.4800
AVILSDTK[x]PVDKKQCVIANSCK	7	0	2473.303140	0.0218	0.4800
CFGIK[x]FDIMPR	4	0	1382.683832	0.0218	0.2400
QGDVLLNK[x]LQK	7	0	1254.729522	0.0218	0.2400
K[x]QLLIDGANVLRIHTCSNTR	0	0	2308.243265	0.0217	0.4350
SSLELANNAVKSNDIEK[x]AIDLYK	16	0	2534.322675	0.0217	0.5000
K[x]VTSKLLEQEESAEK	0	0	1717.909710	0.0217	0.3250
K[x]TAGEDAVTLVK	0	0	1230.681905	0.0217	0.2600
FMLKLGVK[x]R	7	0	1090.668450	0.0217	0.1950
NK[x]RGGDEWK	1	0	1088.536254	0.0217	0.1950
ASK[x]AAR	2	0	602.349976	0.0217	0.1300
K[x]RR	0	0	458.307723	0.0217	0.0650
MPGTLLPGPGK[x]GYIGDPIK	10	0	1910.033463	0.0216	0.4100
LAAEDHK[x]FVIHQEENK	6	0	1906.953636	0.0216	0.3450
AMVNIDTIDNK[x]VATTM	10	0	1735.848372	0.0216	0.3450
VVGSELIQK[x]YLGDGPR	8	0	1729.936200	0.0216	0.3450
VVSSAIVDK[x]YIGESAR	8	0	1692.904567	0.0216	0.3450
VALRNDSYQLIK[x]ILPNK	11	0	1984.146846	0.0215	0.3650
VLSNYMK[x]QEALSSKTLFTRPIPVR	6	0	2777.526069	0.0215	0.5150
LEK[x]SLLELNETQSNIQEQGVNWGK	2	0	2756.397956	0.0215	0.5150
MSFLELTEVWGK[x]PQK	11	0	1791.922859	0.0213	0.3200
ELVSK[x]ASPIAGSEGK	4	0	1471.788150	0.0213	0.3200
SVGLPTNAYFAIDEIEDDGSK[x]SSR	20	0	2570.213522	0.0213	0.5100
SQDISINGNSKK[x]EEPK	11	0	1772.890370	0.0213	0.3400
HPK[x]FEEILTRLR	2	0	1537.872820	0.0213	0.2550
FMLK[x]LGVK	3	0	934.567348	0.0213	0.1700
AEREK[x]ASK	4	0	917.492997	0.0213	0.1700
ISQAVRIGDLCAFTDALSK[x]YEAEFR	18	0	2859.422393	0.0212	0.5300
STMLEKIK[x]ENQEK	7	0	1576.812980	0.0212	0.2750
DVAK[x]MKLSLFSNK	3	0	1479.811862	0.0212	0.2750
M[x]STLDLNHLADLYDRKDWNACK	0	0	2678.257980	0.0211	0.4650
SLADFEKALQDYK[x]PELASDPIIR	12	0	2618.359059	0.0211	0.4850
K[x]NLLNPLIEDSRYGLQGPTWLVHK	0	0	2790.517949	0.0210	0.5050
YYEQK[x]IRIGLHDDAYLDVCK	4	0	2498.226278	0.0210	0.4200
SLDK[x]QMVEER	3	0	1233.602276	0.0210	0.2100
ILGVVEGQFSRPAK[x]LNDPEDK	13	0	2311.217099	0.0210	0.4400
TLSK[x]ESARATIDECMR	3	0	1866.892688	0.0209	0.3350
K[x]GILLPESLTEAVEATTYAILR	0	0	2387.331060	0.0209	0.4600
FHQLKPTRVLTLAMVK[x]R	15	0	2037.203252	0.0209	0.3550
FHQLK[x]PTRVLTLAMVKR	4	0	2037.203252	0.0209	0.3550
QIGIDPPRGVLLYGPPGTGK[x]TMLVK	19	0	2606.461686	0.0208	0.5200
EEPK[x]SETLENFTR	3	0	1578.752492	0.0208	0.2700
IHAKSMAIDK[x]DIR	9	0	1496.813257	0.0208	0.2700
GFPTPK[x]ATSTGTTIVGVIAK	5	0	1945.088332	0.0207	0.4150
LGVMYAK[x]NLPNIQR	6	0	1615.886752	0.0207	0.2900
VLSNYMK[x]QEALSSK	6	0	1596.818066	0.0207	0.2900
CIDMFIHKSAELYK[x]NPK	13	0	2093.043703	0.0206	0.3500
IDVEESIAGYQLARSK[x]R	15	0	1934.022044	0.0206	0.3500
HHFYAK[x]IDRPAQVISFKK	5	0	2184.195523	0.0206	0.3700
ILYVNNAK[x]SQEEAIENIK	7	0	2075.089784	0.0206	0.3700
K[x]INVKFFEK	0	0	1151.670224	0.0206	0.1850
EK[x]SPAIIFIDELDAIGTKR	1	0	2115.157467	0.0205	0.3900
YFATLQK[x]SKR	6	0	1240.692746	0.0205	0.2050
M[x]GQAQSGNFSNFGDGANGDNK	0	0	2114.871099	0.0205	0.4300
GILGIDAALGGQATK[x]LAAEDHK	14	0	2148.153776	0.0205	0.4500
EDGMK[x]ILMVNR	4	0	1304.658013	0.0205	0.2250
GK[x]VVIDAFRLINPSTLMMGQEPR	1	0	2571.366408	0.0204	0.4700
GIKGIESEAYESVLDLAK[x]ICDVR	17	0	2564.315479	0.0204	0.4700
LAYVYADMRVVGQLLEKLK[x]PLIEK	18	0	2788.592357	0.0204	0.4900
ATDDDRWK[x]TLSK	7	0	1434.710239	0.0204	0.2450
KEPPVYTPPK[x]DK	9	0	1397.755400	0.0204	0.2450
K[x]EEMVMLKGDEVVSLLGVSEQVQVR	0	0	2801.466563	0.0204	0.5100
VVTSKLLK[x]PRVNNR	7	0	1622.994323	0.0204	0.2850
S[x]SIGTGYDLGLFFSPDGR	0	0	1887.900207	0.0203	0.3650
VGIK[x]PPKGVLLYGPPGTGK	3	0	1877.113761	0.0203	0.3850
NLNAPKFSFISNVRPK[x]LFAYPPK	15	0	2647.463738	0.0202	0.4650
LDRK[x]LEFPLPNEEAR	3	0	1825.968559	0.0200	0.3000
VEFK[x]MGNGKMVEISR	3	0	1723.874862	0.0200	0.3000
K[x]SKTLQYFA	0	0	1084.591644	0.0200	0.1800
EVLNK[x]GVSK	4	0	972.560345	0.0200	0.1800
AK[x]NPMFALSRLQQSLQVNAHDR	1	0	2523.312735	0.0200	0.4400
VRQLIIKEEMMNSIQQAVAK[x]	19	0	2328.265640	0.0200	0.4000
INHEHFMDGILEVQMRK[x]SK	16	0	2311.156430	0.0200	0.3800
FVKLGIDPPK[x]GIMLYGPPGTGK	9	0	2284.265236	0.0200	0.4400
IDELVSNNEK[x]IWKVMCK	9	0	2105.064830	0.0200	0.3400
M[x]SSIGTGYDLGLFFSPDGR	0	0	2018.940686	0.0200	0.3800
AVDEEMK[x]VRSEDYLPSK	6	0	1994.961812	0.0200	0.3400
LYFYYILFFEK[x]CNR	10	0	1974.970140	0.0200	0.2800
FNSNAIAAVATK[x]MVTLK	11	0	1777.975953	0.0200	0.3400
GTPGYGPLGVLPK[x]VGIR	12	0	1679.972193	0.0200	0.3400
IK[x]TLSMEK	1	0	948.531355	0.0200	0.1600
M[x]FMTR	0	0	684.308705	0.0200	0.1000
AKVAEQNENPTVGSAQK[x]MIQDEAQK	16	0	2713.333976	0.0198	0.4950
AQIKILYVNNAK[x]SQEEAIENIK	11	0	2515.364479	0.0198	0.4350
ELFDCLK[x]IMRDVITELPDAK	6	0	2405.233337	0.0198	0.3950
GIESEAYESVLDLAK[x]ICDVR	14	0	2266.115004	0.0198	0.3950
EIMLRVEPIPLINGEK[x]R	15	0	2006.134566	0.0197	0.3350
FK[x]LNYKPEEEYPDLSK	1	0	1998.993768	0.0197	0.3150
GVFK[x]NVSGNVLSEIK	3	0	1589.877628	0.0197	0.2950
NPELFLRVGIK[x]PPK	10	0	1606.955817	0.0196	0.2750
GEK[x]VEDAPENNSFR	2	0	1590.727340	0.0196	0.2750
IWK[x]SDEINEVLNK	2	0	1586.830346	0.0196	0.2550
EPNK[x]GSYRPYTAK	3	0	1509.757521	0.0196	0.2550
EKASK[x]GSNDDEMK	4	0	1437.640504	0.0196	0.2550
ALRDTLSK[x]DQELTEENVSISVIGK	7	0	2644.391809	0.0196	0.4700
DTMNVDINAIK[x]K	10	0	1360.701983	0.0196	0.2350
MDDK[x]MLLTEVHLLESKVYHAIR	3	0	2640.376636	0.0195	0.4300
K[x]EITPDIFAAIAIINEADRMAR	0	0	2457.304859	0.0195	0.4300
ATNGYIMTARGDVAASILDK[x]YR	19	0	2385.210964	0.0195	0.4300
ATK[x]QSKYTYDR	2	0	1359.678214	0.0195	0.2150
VFHPITKAVILSDTK[x]PVDKK	14	0	2235.298978	0.0195	0.3900
SSHIITK[x]ELK	6	0	1154.665864	0.0195	0.1950
VLSVEEIEAHLQSIAEK[x]D	16	0	2009.031604	0.0194	0.3500
YAVISGAISLDRVDVK[x]TK	15	0	1934.083580	0.0194	0.3500
MK[x]LSLFSNK	1	0	1066.584449	0.0194	0.1750
K[x]LEETDVAK	0	0	1031.549839	0.0194	0.1750
D[x]GLEDDMPALADEEFEK	0	0	1922.809068	0.0194	0.3300
VGIK[x]PPKGVLLYGPPGTGKTLLAR	3	0	2431.467763	0.0194	0.4650
ALTCK[x]MPGTLLPGPGK	4	0	1639.878887	0.0194	0.3100
VGSALVGSQTK[x]VALEIHAQYELR	10	0	2468.338601	0.0193	0.4450
HIEVGDSVLVKIITK[x]EGVETR	14	0	2321.295344	0.0193	0.4050
DNLSWLSK[x]ANNWSK	7	0	1661.816092	0.0193	0.2700
EIK[x]PNIR	2	0	868.513006	0.0193	0.1350
D[x]RGKLVR	0	0	842.508589	0.0193	0.1350
EYLEK[x]NWKEGLSR	4	0	1650.836493	0.0192	0.2500
LGDK[x]GPAAARASR	3	0	1268.694867	0.0192	0.2500
EHFKELVSK[x]ASPIAGSEGK	8	0	2013.053008	0.0192	0.3650
VHPEGKYVVDISPDIDIK[x]EIKPNIR	17	0	2873.564954	0.0192	0.4800
IIYSDIDVDPVK[x]PEHVGK	11	0	2023.062511	0.0192	0.3450
YEIDK[x]TLAGVTR	4	0	1364.729913	0.0192	0.2300
K[x]TELFKASTSAK	0	0	1309.724101	0.0192	0.2300
EPPVYTPPK[x]DK	8	0	1269.660444	0.0191	0.2100
VFHPITKAVILSDTKPVDK[x]K	18	0	2235.298978	0.0190	0.3800
LGSTAIGVK[x]TKDAVVLGVEK	8	0	1984.156741	0.0190	0.3800
KDK[x]PK	2	0	614.375128	0.0190	0.0950
LAAPQLVQMFIGDGAK[x]LVR	15	0	2026.139651	0.0189	0.3600
LFAYPPKSVQPTAK[x]TVQK	13	0	2002.125051	0.0189	0.3400
FFEKINVK[x]K	7	0	1151.670224	0.0189	0.1700
GK[x]VVIDAFR	1	0	1003.581415	0.0189	0.1700
E[x]MIAAQGIDEEDR	0	0	1475.656153	0.0188	0.2450
KPPVQPLAYK[x]SATPFRK	9	0	1927.104259	0.0188	0.3200
GIMLYGPPGTGK[x]TLCAR	11	0	1790.917058	0.0188	0.3200
SDYYMASTYTKK[x]INVK	11	0	1910.944711	0.0188	0.3000
DTMNVDINAIKK[x]GEIR	11	0	1815.951192	0.0188	0.3000
KDWNACK[x]K	6	0	1048.512348	0.0188	0.1500
LMGQINK[x]MPLLQSSVALLGQKIR	6	0	2537.454825	0.0187	0.4300
TVQK[x]VETAVLSTTVK	3	0	1602.919156	0.0187	0.2800
G[x]VFKNVSGNVLSEIK	0	0	1589.877628	0.0187	0.2800
MILELTNHLEELK[x]KYINR	12	0	2256.229913	0.0186	0.3350
TNTNNSILFAALSK[x]SLVR	13	0	1948.074078	0.0186	0.3350
GLATMGMGYLGSTGK[x]TYNLISSYIK	14	0	2625.318122	0.0186	0.4650
LAVNENLASSK[x]SSM	10	0	1449.713272	0.0186	0.2600
R[x]KQYSAK	0	0	879.492606	0.0186	0.1300
RGERPSCPTGYHLK[x]SIR	13	0	2013.032561	0.0185	0.3150
LAEGESEEVK[x]AYMDPHR	9	0	1959.899550	0.0185	0.3150
SMRYPMDAHK[x]SELEGVEEAR	9	0	2334.073155	0.0185	0.3700
GKSALSTLNGFVEELK[x]AEVR	15	0	2147.158527	0.0185	0.3700
YEVGAEYIK[x]K	8	0	1198.623334	0.0185	0.1850
NPELFLRVGIK[x]PPKGVLLYGPPGTGK	10	0	2746.589657	0.0185	0.4800
NDSYQLIK[x]ILPNK	7	0	1544.856167	0.0185	0.2400
FKLNYK[x]PEEEYPDLSK	5	0	1998.993768	0.0184	0.2950
LSVEALNSLTGEFK[x]GK	13	0	1691.909318	0.0184	0.2950
KVSTTPANSFELK[x]QYLIQR	12	0	2222.205809	0.0184	0.3500
EHFK[x]ELVSKASPIAGSEGK	3	0	2013.053008	0.0184	0.3500
GAIESYK[x]VVDASIVSKALGNFVASVLAR	6	0	2863.580603	0.0184	0.5150
INVKFFEK[x]EDVQSLK	7	0	1822.982813	0.0183	0.2750
C[x]SPSATLTHRTMTEK	0	0	1718.807905	0.0183	0.2750
LVLDSWEPHTQGVYGTRYK[x]LHSEK	18	0	2842.440095	0.0183	0.4400
SNDIEK[x]AIDLYK	5	0	1407.724493	0.0183	0.2200
NK[x]LTNDETRYVFVSSVQPDLLPR	1	0	2690.402650	0.0183	0.4200
CIDMFIHK[x]SAELYK	7	0	1753.853066	0.0182	0.2550
NELEK[x]LNFSSLKMK	4	0	1679.891560	0.0182	0.2550
ASAGPLIASQTVK[x]K	12	0	1369.792844	0.0182	0.2550
ESQLVDK[x]FFEK	6	0	1368.692468	0.0182	0.2000
IIRGAIESYK[x]VVDASIVSK	9	0	2047.167638	0.0182	0.3450
VPTFANFHTPIFIAK[x]REDGMK	14	0	2418.251708	0.0181	0.3800
GILLYGPPGTGK[x]TLLARAVAHHTDCK	11	0	2745.474704	0.0181	0.4700
QLMTEFVDQVDDVVK[x]YEIDK	14	0	2413.172181	0.0180	0.3600
GIDLK[x]SIAEK	4	0	1072.612770	0.0180	0.1800
NLLLQEKGFPTPK[x]ATSTGTTIVGVIAK	12	0	2783.579543	0.0180	0.4850
GTMK[x]VELYEIQLISEGQPVEGR	3	0	2475.267806	0.0180	0.3950
EPPVYTPPK[x]DKK	8	0	1397.755400	0.0179	0.2150
S[x]PTGQITSTSAR	0	0	1204.604720	0.0179	0.2150
VFHPITK[x]AVILSDTKPVDK	6	0	2107.204023	0.0179	0.3400
K[x]EAGFIDDILIITPASKEK	0	0	2087.151320	0.0179	0.3400
DPIGAIDAGAALDIHIRLIK[x]K	19	0	2199.273826	0.0179	0.3750
AFGRVYATMQK[x]LQK	10	0	1639.886752	0.0179	0.2500
IIPLKK[x]D	5	0	825.532346	0.0179	0.1250
SAKGTK[x]R	5	0	746.439846	0.0179	0.1250
IAGEHLSNGEK[x]PLLTPEK	10	0	1932.031547	0.0178	0.3200
DGLEDDMPALADEEFEK[x]MDR	16	0	2324.977588	0.0177	0.3550
IHAYVKVLTLSLMEELHK[x]MDDR	17	0	2640.376636	0.0177	0.3900
AITSVHARQEYALALQK[x]WDLSR	16	0	2555.360731	0.0177	0.3900
TK[x]DAVVLGVEK	1	0	1157.665530	0.0177	0.1950
IDELVSNNEK[x]IWK	9	0	1586.830346	0.0177	0.2300
TEPK[x]AVDEEMKVR	3	0	1530.771118	0.0177	0.2300
TK[x]DEGGPAGGLYI	1	0	1276.629872	0.0177	0.2300
K[x]LEFPLPNEEARVGILR	0	0	1980.115548	0.0176	0.3000
EDTEAVLK[x]RINDTVGIK	7	0	1900.026461	0.0176	0.3000
TMLELLNQLDGFEATK[x]NIK	15	0	2177.140100	0.0176	0.3350
HFEQVINEK[x]HEDALAK	8	0	1906.953636	0.0175	0.2800
ISWYTK[x]IVDELDLR	5	0	1749.930053	0.0175	0.2450
LVRDAFALAK[x]EK	9	0	1359.787367	0.0175	0.2100
EYLEK[x]NWK	4	0	1108.555260	0.0175	0.1400
LIEK[x]LELR	3	0	1012.628028	0.0175	0.1400
Q[x]DRGKLVR	0	0	970.567161	0.0175	0.1400
IIPLK[x]K	4	0	710.505408	0.0175	0.1050
K[x]GEK	0	0	460.264524	0.0175	0.0700
YDKTEDDIK[x]SLQSVGQIIGEVLK	8	0	2577.353638	0.0174	0.4000
DVEFLHSDK[x]IDTIVKEIQDEK	8	0	2500.269581	0.0174	0.3650
HK[x]FQDILLGAGQAIKAGNR	1	0	2036.127841	0.0174	0.3300
MK[x]SLSEQYTERVQNEVTLSPEQLR	1	0	2864.433683	0.0173	0.4150
VNGVVFTNRPDEK[x]NRQYQEVVK	12	0	2618.356371	0.0173	0.3800
K[x]DKMNFVILCR	0	0	1422.747490	0.0173	0.1900
S[x]ERDTALEKYK	0	0	1338.677880	0.0173	0.1900
IVAFDQLVK[x]EK	8	0	1288.739025	0.0173	0.1900
G[x]LGYPEDAIGK	0	0	1118.560737	0.0173	0.1900
VSTTPANSFELK[x]QYLIQR	11	0	2094.110853	0.0172	0.3100
EHFK[x]ELVSK	3	0	1115.597456	0.0172	0.1550
AVDEEMK[x]VR	6	0	1075.533141	0.0172	0.1550
KYIPNPVLVIIDVK[x]PK	13	0	1835.128350	0.0172	0.2750
TVLQDVEANIAALMQATK[x]QRDPR	17	0	2567.348842	0.0172	0.3950
QIEELFEAIVLPMQQADK[x]FRK	17	0	2532.340909	0.0171	0.3600
LNYK[x]PEEEYPDLSK	3	0	1723.830403	0.0171	0.2400
VSTKK[x]ILGVAAEDK	4	0	1457.845270	0.0171	0.2400
LKLELK[x]K	5	0	870.590192	0.0171	0.1200
TPDK[x]GYGHRDDIFIPLSEK	3	0	2187.095930	0.0171	0.3250
LREEIQK[x]GDGGTDYVCVPK	6	0	2163.062913	0.0171	0.3250
TLSK[x]WRDATDDK	3	0	1434.710239	0.0171	0.2050
NK[x]ELISVSAASK	1	0	1245.692803	0.0171	0.2050
VLNKGDSGEMSLQK[x]LFK	13	0	1893.002891	0.0171	0.2900
FQDILLGAGQAIK[x]AGNR	12	0	1770.973979	0.0171	0.2900
GVILYGAPGTGK[x]TLLAK	11	0	1657.976610	0.0171	0.2900
SAQEILCNEPVETYGSFDLK[x]EK	19	0	2556.205265	0.0170	0.3750
TMGKNK[x]VLVK	5	0	1116.668841	0.0170	0.1700
TK[x]LVK	1	0	587.400615	0.0170	0.0850
HNNHMAK[x]VLTLELYK	6	0	1809.955886	0.0170	0.2550
KGEK[x]VEDAPENNSFR	3	0	1718.822296	0.0170	0.2550
YDK[x]TEDDIKSLQSVGQIIGEVLK	2	0	2577.353638	0.0170	0.3900
RLAEGESEEVK[x]AYMDPHR	10	0	2116.000652	0.0169	0.3050
M[x]CSPSATLTHRTMTEKAR	0	0	2076.986596	0.0169	0.3050
VSKILEHK[x]EIMLR	7	0	1594.922802	0.0169	0.2200
GDSGEMSLQKLFK[x]	12	0	1438.712546	0.0169	0.2200
SVQPLASAK[x]ELLR	8	0	1410.819392	0.0169	0.2200
DTLSK[x]DQELTEENVSISVIGK	4	0	2304.169539	0.0169	0.3550
INVKK[x]SYDYSATMYTR	4	0	1938.950858	0.0169	0.2700
P[x]RKQYSAK	0	0	976.545365	0.0169	0.1350
DEK[x]VSEVLNSEDITGIQEK	2	0	2132.048371	0.0168	0.3200
TAALSARPAK[x]NIRIHAYVK	9	0	2079.206421	0.0168	0.3200
K[x]NEEKLAEFDK	0	0	1349.682631	0.0168	0.1850
YLYSSEENTK[x]AGALLGIGVTNVAVR	9	0	2624.380854	0.0168	0.4200
SSLELANNAVK[x]SNDIEKAIDLYK	10	0	2534.322675	0.0167	0.3850
NCK[x]ADAGITIAPRCTDLDAIGVK	2	0	2458.230706	0.0167	0.3850
EGK[x]VTFFYTDYIGVYAPR	2	0	2125.051948	0.0167	0.3000
HNFVGLFVELSK[x]LLVKDR	11	0	2113.204692	0.0167	0.3000
AVEK[x]LSVEALNSLTGEFK	3	0	1934.035964	0.0167	0.3000
MVTLK[x]DVGPPQPGPGIYR	4	0	1924.023961	0.0167	0.3000
VISMEKGGNMK[x]EVFR	10	0	1723.874862	0.0167	0.2500
ELAAIK[x]EDTEAVLKR	5	0	1684.935865	0.0167	0.2500
K[x]TELFK	0	0	764.443203	0.0167	0.1000
QSK[x]ATR	2	0	689.382001	0.0167	0.1000
TAHAIYRK[x]FDQLTQALNVAIR	7	0	2428.333793	0.0167	0.3500
TSTSSMTAVPK[x]PLKFLRPHYFTLVK	10	0	2848.567205	0.0166	0.4150
RHQGVLEIEFMIDHNMK[x]DGTQR	16	0	2653.285197	0.0166	0.3650
DMTLEEAEVLILK[x]VLR	12	0	1871.043692	0.0166	0.2650
TEPKAVDEEMK[x]VR	10	0	1530.771118	0.0165	0.2150
YSLNSYDFK[x]K	8	0	1263.613496	0.0165	0.1650
TMGK[x]NKVLVK	3	0	1116.668841	0.0165	0.1650
AELDK[x]IGLSK	4	0	1072.612770	0.0165	0.1650
NLLLQEK[x]GFPTPKATSTGTTIVGVIAK	6	0	2783.579543	0.0165	0.4450
VLIDCNK[x]FDSIDLNPAR	6	0	1988.998865	0.0165	0.2800
IMSLYSSRGTLK[x]VHTIR	11	0	1961.087952	0.0165	0.2800
ANWCDK[x]RYNLASLHDDTLLDM	5	0	2550.163024	0.0164	0.3450
VLNK[x]GDSGEMSLQK	3	0	1504.755469	0.0164	0.2300
EK[x]ASFAR	1	0	807.423863	0.0164	0.1150
SQK[x]NVISLEISDTSLQPLSTFFAER	2	0	2809.449655	0.0164	0.4100
AANVLAFQSTTKTLALK[x]YPGGGPGK	16	0	2489.364088	0.0164	0.4100
D[x]DGLEDDMPALADEEFEK	0	0	2037.836007	0.0164	0.2950
AAREYLEK[x]NWK	7	0	1406.730582	0.0164	0.1800
DYYTK[x]QSKATR	4	0	1359.678214	0.0164	0.1800
ASK[x]AAREYLEK	2	0	1264.677488	0.0164	0.1800
SELQDK[x]SSQQGVEGVLIILKIEDTDK	5	0	2871.507557	0.0163	0.4250
SVMAPLFLHDK[x]YDGR	10	0	1747.871494	0.0163	0.2450
GGVHVKLAHLSK[x]HPK	11	0	1606.941898	0.0163	0.2450
K[x]ALSSLKYMLLSQIMLNSVSEVK	0	0	2581.422189	0.0163	0.3750
VTQKKPPVQPLAYK[x]SATPFR	13	0	2255.278912	0.0162	0.3250
IRIAYASVVYIADK[x]YK	13	0	1872.050830	0.0162	0.2600
EDCK[x]SLKR	3	0	1034.517826	0.0162	0.1300
TVQYATK[x]R	6	0	965.529382	0.0162	0.1300
LAK[x]R	2	0	486.327789	0.0162	0.0650
NIPKEIKIIYSDIDVDPVK[x]PEHVGK	18	0	2845.558807	0.0162	0.4050
VEAQNHK[x]LNLADPVSIEYLTR	6	0	2409.265107	0.0162	0.3400
G[x]GLGYPEDAIGKTKLVK	0	0	1744.972250	0.0162	0.2750
GILLYGPPGTGK[x]TLLAR	11	0	1726.014054	0.0162	0.2750
VSQARVMGSGCDAAGTIIK[x]VFHPITK	18	0	2742.430790	0.0162	0.4200
YGEK[x]ESLAAVLVR	3	0	1433.787759	0.0162	0.2100
VVDASIVSKALGNFVASVLARLALTK[x]PK	25	0	2866.700654	0.0161	0.4500
IAEIYGSALRSNPVFAENDEK[x]GEK	20	0	2636.308086	0.0160	0.3850
ASVVETVTLTK[x]VTQKKPPVQPLAYK	10	0	2724.578817	0.0160	0.4000
QIEELFEAIVLPMQQADK[x]FR	17	0	2404.245953	0.0160	0.3200
AVAVVVDPIQSVK[x]GK	12	0	1508.892552	0.0160	0.2400
K[x]ELLK	0	0	629.411178	0.0160	0.0800
QDPK[x]K	3	0	614.338744	0.0160	0.0800
SVALGGITK[x]EFVIYEQLIAAR	8	0	2277.273157	0.0160	0.3350
VVKVDAQDFLK[x]VAETR	10	0	1817.004608	0.0159	0.2550
SQDISINGNSK[x]KEEPK	10	0	1772.890370	0.0159	0.2550
SPTGQITSTSARSGK[x]K	14	0	1604.848116	0.0159	0.2550
VPFTAAITITGVK[x]TSTGGPKLQLNLER	12	0	2811.585689	0.0159	0.4300
GVFKNVSGNVLSEIK[x]NNWQIER	14	0	2530.329098	0.0159	0.3500
QEYK[x]DDINLDEASAMAVKFLSK	3	0	2514.231087	0.0159	0.3500
FFEK[x]EDVQSLK	3	0	1368.692468	0.0159	0.1750
MQK[x]LLR	2	0	787.473787	0.0158	0.0950
LGSTAIGVKTK[x]DAVVLGVEK	10	0	1984.156741	0.0158	0.3150
YSLNSYDFK[x]KQLLIDGANVLR	8	0	2456.306242	0.0157	0.3300
IEVEVYK[x]ITTGDRLILTENIK	6	0	2446.368170	0.0157	0.3300
AQEEVK[x]R	5	0	858.455887	0.0157	0.1100
EATPMEMDEEK[x]SQDISINGNSK	10	0	2452.073269	0.0157	0.3450
TLASLQK[x]RTHALENTFLPSNSAR	6	0	2554.361457	0.0157	0.3600
M[x]CSPSATLTHRTMTEK	0	0	1849.848383	0.0156	0.2500
DYYTK[x]QSK	4	0	1031.492328	0.0156	0.1250
NSSSDMAYTSMFK[x]GNQK	12	0	1894.818860	0.0156	0.2650
NMGTVVDLLIENK[x]ASALL	12	0	1900.033855	0.0156	0.2800
Q[x]SRQETQYK	0	0	1166.567944	0.0156	0.1400
LDVAK[x]RVDMYASDLAQISR	4	0	2150.115282	0.0155	0.2950
MVRGGYAEVK[x]QSEVIGLVR	9	0	2090.130540	0.0155	0.2950
YTENIYPPK[x]K	8	0	1251.649881	0.0155	0.1550
IITK[x]EGVETR	3	0	1144.645129	0.0155	0.1550
MSSKSSLELANNAVK[x]SNDIEK	14	0	2264.131715	0.0155	0.3250
LGVK[x]PPKGCLMFGPPGTGKTLLAR	3	0	2494.391501	0.0154	0.3700
M[x]SERDTALEKYK	0	0	1469.718358	0.0154	0.1850
SDYYMASTYTK[x]K	10	0	1456.654367	0.0154	0.1850
HPELFESLGIPQPK[x]GILLYGPPGTGK	13	0	2744.490007	0.0154	0.4000
FDSEK[x]AGDREVQR	4	0	1535.732760	0.0154	0.2000
QDPK[x]KHLDAEVQK	3	0	1534.810280	0.0154	0.2000
YK[x]SYLLQHREWDSK	1	0	1851.926697	0.0154	0.2150
VDAQDFLK[x]VAETRR	7	0	1646.873938	0.0154	0.2150
VEFKMGNGK[x]MVEISR	8	0	1723.874862	0.0153	0.2300
SEDYLPSK[x]YLDIDISK	7	0	1884.935588	0.0153	0.2450
ATREPNK[x]GSYRPYTAK	6	0	1837.943407	0.0153	0.2450
EGK[x]GEIYSFDPVGSYER	2	0	1931.890035	0.0153	0.2600
LVSK[x]TSFLTNASNNLAIR	3	0	1948.074078	0.0153	0.2750
SLEFK[x]ASELAEDFHIPVTR	4	0	2188.116331	0.0153	0.2900
EDLTDEEKAASIAVEDEK[x]R	17	0	2147.022884	0.0153	0.2900
DVEFLHSDKIDTIVK[x]EIQDEK	14	0	2500.269581	0.0152	0.3200
AVNIAFTQDQLLK[x]RAATYIHR	12	0	2428.333793	0.0152	0.3200
K[x]AVYMPLCDPGNKAEESAFYER	0	0	2574.188176	0.0152	0.3350
SLQSVGQIIGEVLK[x]QLDSERFIVK	13	0	2685.506382	0.0150	0.3600
ASRPGAAAK[x]LDGKDELWK	8	0	1912.016567	0.0150	0.2700
MGNGK[x]MVEISR	4	0	1220.600502	0.0150	0.1650
RFDSEK[x]AGDR	5	0	1179.563192	0.0150	0.1500
LESK[x]QRIFR	3	0	1175.677431	0.0150	0.1350
TNAIVMK[x]DIR	6	0	1159.638269	0.0150	0.1500
K[x]QMSYMLAR	0	0	1126.562665	0.0150	0.1350
VK[x]VIAATNR	1	0	970.592313	0.0150	0.1350
LESK[x]QR	3	0	759.423863	0.0150	0.0900
DQPK[x]K	3	0	614.338744	0.0150	0.0750
KK[x]SGR	1	0	574.355062	0.0150	0.0750
WK[x]R	1	0	488.285928	0.0150	0.0450
IAIVVNQNWYCANTK[x]YVTGPK	14	0	2438.241535	0.0150	0.3150
LMGQINK[x]MPLLQSSVALLGQK	6	0	2268.269665	0.0150	0.3150
DELWK[x]NDDQLTYTYK	4	0	1930.894787	0.0150	0.2250
NLNQIVNELDEEK[x]YK	12	0	1847.926420	0.0150	0.2250
D[x]GIQDIMPSQAKELKK	0	0	1799.945046	0.0150	0.2400
V[x]SPTGQITSTSAR	0	0	1303.673128	0.0150	0.1950
K[x]QLATSLR	0	0	915.550117	0.0150	0.1200
ENAINK[x]K	5	0	815.450075	0.0150	0.1050
K[x]VADLKK	0	0	800.511946	0.0150	0.1050
GTK[x]R	2	0	460.275756	0.0150	0.0600
NPELFLRVGIKPPK[x]GVLLYGPPGTGK	13	0	2746.589657	0.0148	0.3850
LYQVEYAFK[x]AFNNAGITSVGVTGK	8	0	2576.327369	0.0148	0.3550
QIAK[x]FVVSLGERVSPTDIEEGMR	3	0	2560.331798	0.0148	0.3400
LMGQINKMPLLQSSVALLGQK[x]IR	20	0	2537.454825	0.0148	0.3400
LNSLPLLQQLVK[x]CFIVNELMR	11	0	2527.401730	0.0148	0.3100
VSTTPANSFELK[x]QYLIQREER	11	0	2508.297131	0.0148	0.3100
NVSGNVLSEIK[x]NNWQIERLR	10	0	2368.261024	0.0147	0.2950
FRKPIGATWK[x]TTQLEEANSK	9	0	2304.222519	0.0147	0.2950
K[x]VSTTPANSFELKQYLIQR	0	0	2222.205809	0.0147	0.2800
RMDDK[x]MLLTEVHLLESK	4	0	2057.064831	0.0147	0.2500
QEALSSK[x]TLFTRPIPVR	6	0	1942.099899	0.0147	0.2500
IHAK[x]SMAIDKDIR	3	0	1496.813257	0.0146	0.1900
VIAGLVATNGAVGLK[x]YYEENSLTSK	14	0	2596.374708	0.0146	0.3650
SSTAAK[x]TFLEKR	5	0	1337.730248	0.0146	0.1750
NK[x]PGVYTKVCNYVNWIQQTIAAN	1	0	2680.343029	0.0146	0.3350
KCLTDLEDEAPAK[x]DILLDMSR	12	0	2432.192593	0.0145	0.3050
GYQTIELDK[x]K	8	0	1193.629146	0.0145	0.1450
LDGK[x]DELWKNDDQLTYTYK	3	0	2344.122200	0.0145	0.2750
SMAIDK[x]DIR	5	0	1047.538227	0.0144	0.1300
DPEEEAEMMTK[x]ETTEK	10	0	1896.796787	0.0144	0.2300
NLQVAK[x]SLDKQMVEER	5	0	1886.988302	0.0144	0.2300
ARVEAQNHK[x]LNLADPVSIEYLTR	8	0	2636.403319	0.0143	0.3300
QEYKDDINLDEASAMAVK[x]FLSK	17	0	2514.231087	0.0143	0.3150
GINIDQSSNSK[x]DPEEEAEMMTK	10	0	2452.073269	0.0143	0.3150
YSLNSYDFKK[x]QLLIDGANVLR	9	0	2456.306242	0.0143	0.3000
K[x]CLTDLEDEAPAKDILLDMSR	0	0	2432.192593	0.0143	0.3000
K[x]LIRIDDHIGIAIAGLAPDAR	0	0	2227.279973	0.0143	0.3000
AVAASLGVNFLKVVSSAIVDK[x]YIGESAR	20	0	2863.580603	0.0143	0.4000
G[x]GLGYPEDAIGKTK	0	0	1404.724827	0.0143	0.2000
CIK[x]RLVK	2	0	915.568742	0.0143	0.1000
K[x]VGQYIR	0	0	862.502443	0.0143	0.1000
G[x]QAQSGNFSNFGDGANGDNK	0	0	1983.830620	0.0143	0.2850
QKSLEK[x]TLVPYLR	5	0	1573.919099	0.0142	0.1850
KILFENPDEATK[x]R	11	0	1559.830681	0.0142	0.1850
GK[x]YYPLKSMTEK	1	0	1443.743119	0.0142	0.1700
VYHAIRNIPK[x]AR	9	0	1436.836379	0.0142	0.1700
ILFENPDEATK[x]R	10	0	1431.735725	0.0142	0.1700
TDTK[x]TIEAITFK	3	0	1366.734330	0.0142	0.1700
TSK[x]TPPTAMLSSVREIIK	2	0	1958.086949	0.0142	0.2550
IYADLK[x]INEDSKLAVNENLASSK	5	0	2534.322674	0.0141	0.3250
C[x]SPSATLTHRTMTEKAR	0	0	1945.946117	0.0141	0.2400
AQISVRLVPYLTK[x]LESK	12	0	1944.140700	0.0141	0.2400
AASIAVEDEK[x]R	9	0	1187.614557	0.0141	0.1550
GERPSCPTGYHLK[x]SIR	12	0	1856.931459	0.0141	0.2250
ILYVNNAKSQEEAIENIK[x]CTR	17	0	2492.269200	0.0140	0.2950
K[x]FDSGGGDNGANNQFAGNQSM	0	0	2114.871099	0.0140	0.2950
VYATMQK[x]LQK	6	0	1208.658670	0.0140	0.1400
SRTLASLQK[x]R	8	0	1158.683243	0.0140	0.1400
THAVLVALK[x]R	8	0	1106.692354	0.0140	0.1400
Q[x]EMKK	0	0	662.342113	0.0140	0.0700
LLK[x]PR	2	0	625.427496	0.0140	0.0700
EIKIIYSDIDVDPVK[x]PEHVGKVVLK	14	0	2832.599943	0.0140	0.3500
AIGSGSEPAK[x]SELVK	9	0	1471.788150	0.0140	0.2100
SNQATTSTDRQVK[x]LLFIEK	12	0	2178.164339	0.0139	0.2650
IDK[x]NTWNSTLETAK	2	0	1619.815423	0.0139	0.1950
NK[x]TDTKTIEAITFK	1	0	1608.872208	0.0139	0.1950
QEALSSK[x]TLFTRPIPVRR	6	0	2098.201001	0.0139	0.2500
IDVLFSK[x]IR	6	0	1089.654575	0.0139	0.1250
LNFSSLK[x]MK	6	0	1066.584449	0.0139	0.1250
LENVK[x]IYADLKINEDSK	4	0	1991.057425	0.0138	0.2350
LHNSLEVVFEWDK[x]NDWNGHIR	12	0	2607.261750	0.0138	0.2900
D[x]DGLEDDMPALADEEFEKMDR	0	0	2440.004526	0.0138	0.2900
K[x]AIPLALGLLSASNPQMRIFDTLSR	0	0	2711.515506	0.0138	0.3450
IDRPAQVISFK[x]K	10	0	1400.813914	0.0138	0.1650
K[x]LIPIRGTEVEK	0	0	1381.829229	0.0138	0.1650
GTTAVLK[x]EDIYK	6	0	1336.723767	0.0138	0.1650
YEALSKHIIMFDCK[x]ILEFTK	13	0	2485.274807	0.0137	0.2750
HGGYK[x]PTDKHKTDLNHENLK	4	0	2331.171880	0.0137	0.2750
TVLQDVEANIAALMQATK[x]QR	17	0	2199.168042	0.0137	0.2750
GVVALVEDKTK[x]SVALGGITK	10	0	1984.156741	0.0137	0.2750
VPTFANFHTPIFIAK[x]R	14	0	1858.025287	0.0137	0.2200
P[x]PKEDWEK	0	0	1027.497414	0.0137	0.1100
KLGVK[x]PPK	4	0	865.574877	0.0137	0.1100
LWK[x]R	2	0	601.369985	0.0137	0.0550
LQK[x]R	2	0	543.349250	0.0137	0.0550
FLSK[x]TLDSNSLTHEKIEFATITK	3	0	2622.390357	0.0137	0.3150
DQPK[x]KVGQYIR	3	0	1330.735668	0.0136	0.1500
GYSK[x]PNERATK	3	0	1249.641438	0.0136	0.1500
YYK[x]DGIYDLLHACVDRIK	2	0	2241.125119	0.0136	0.2450
TTMTNGFLAHK[x]LCIHKNK	10	0	2113.092380	0.0136	0.2450
YACK[x]ILGVVEGQFSRPAKLNDPEDK	3	0	2833.443128	0.0136	0.3400
LTGDTNGALDKLEEIGVADQYK[x]VSK	21	0	2663.365262	0.0136	0.3400
INLIETLRTITDGK[x]IYVEVER	13	0	2474.374317	0.0136	0.2850
LSVEALNSLTGEFK[x]GKYYPLK	13	0	2356.267737	0.0136	0.2850
K[x]RWSLER	0	0	973.545700	0.0136	0.0950
YK[x]LHSEK	1	0	903.481373	0.0136	0.0950
K[x]YTGLLR	0	0	849.507194	0.0136	0.0950
YASQK[x]RP	4	0	848.450409	0.0136	0.0950
AK[x]YASQK	1	0	794.428614	0.0136	0.0950
NRTMVEVIPYFAEDLLVLK[x]TDELK	18	0	2835.509082	0.0135	0.3250
QLEMLDLQEGFIKEDCK[x]SLK	16	0	2423.207516	0.0135	0.2700
ENEQKIK[x]TLSMEK	6	0	1576.812980	0.0135	0.1750
QLDSERFIVK[x]ASSGPR	9	0	1788.948158	0.0134	0.2150
V[x]GVFKNVSGNVLSEIK	0	0	1688.946037	0.0134	0.2150
HIIMFDCKILEFTK[x]YSNDK	13	0	2401.180912	0.0134	0.2550
IWKSDEINEVLNK[x]YQETQR	12	0	2392.202175	0.0134	0.2550
ALSSLK[x]YMLLSQIMLNSVSEVK	5	0	2453.327233	0.0134	0.2950
ESQDYLNLVQALAETNVK[x]DEKSGVK	17	0	2777.408184	0.0134	0.3350
CRTIPPLTTVK[x]GSDAAPQASK	10	0	2197.152392	0.0133	0.2800
LISGK[x]LDEARELLVK	4	0	1682.992985	0.0133	0.2000
DQKK[x]FDSGGGDNGANNQFAGNQSM	3	0	2486.051564	0.0133	0.3200
K[x]QLLIDGANVLR	0	0	1338.798265	0.0133	0.1600
FATLQKSK[x]R	7	0	1077.629423	0.0133	0.1200
DAGK[x]DEFSR	3	0	1023.462090	0.0133	0.1200
VEFK[x]MGNGK	3	0	1008.506203	0.0133	0.1200
FLSKTLDSNSLTHEK[x]IEFATITK	14	0	2622.390357	0.0133	0.3050
SSK[x]SSLELANNAVKSNDIEK	2	0	2133.091236	0.0132	0.2650
TIPPLTTVKGSDAAPQASK[x]K	18	0	2009.115605	0.0132	0.2650
LQK[x]YQATVMRGAFK	2	0	1639.886752	0.0132	0.1850
ESQDYLNLVQALAETNVKDEK[x]SGVK	20	0	2777.408184	0.0132	0.3300
DQPKK[x]VGQYIR	4	0	1330.735668	0.0132	0.1450
IHSRK[x]MAIDDDINWEELAR	4	0	2311.137804	0.0132	0.2500
AQSGPDASAK[x]LPTVIPTTR	9	0	1909.026796	0.0132	0.2500
ENWK[x]YACK	3	0	1097.496365	0.0131	0.1050
PPK[x]EDWEK	2	0	1027.497414	0.0131	0.1050
GGNMDSLK[x]INFSAFQLPVVTR	7	0	2293.188777	0.0131	0.2750
QLADYK[x]AFEDSLR	5	0	1554.767750	0.0131	0.1700
STDEYNGAMLK[x]SVCVEAGMIALR	10	0	2514.191544	0.0130	0.3000
VYQTEPAGIYNAWK[x]ATAIGRASK	13	0	2494.296739	0.0130	0.3000
NSSSDMAYTSMFK[x]GNQKVVK	12	0	2221.050634	0.0130	0.2600
VYQTEPAGIYNAWK[x]ATAIGR	13	0	2208.132649	0.0130	0.2600
DLGQVLNK[x]YVQVEQR	7	0	1787.952910	0.0130	0.1950
MK[x]DAVKEAAR	1	0	1117.591321	0.0130	0.1300
GTK[x]RR	2	0	616.376858	0.0130	0.0650
S[x]GYDR	0	0	596.255412	0.0130	0.0650
VLNKGDSGEMSLQKLFK[x]	16	0	1893.002891	0.0129	0.2200
GVLLYGPPGTGK[x]TLLARAVAASLGVNFLK	11	0	2882.674441	0.0129	0.3750
VNENIGDELLLEQCMK[x]HSTFIITK	15	0	2831.419615	0.0129	0.3100
NK[x]GTMKVELYEIQLISEGQPVEGR	1	0	2717.405684	0.0129	0.3100
YDK[x]LVETSGQIR	2	0	1407.735725	0.0129	0.1550
LSGVVEGIFQKCYAK[x]NEWR	14	0	2283.146914	0.0129	0.2450
ILYVNNAK[x]SQEEAIENIKCTR	7	0	2492.269200	0.0129	0.2700
YPLVTHFRFLK[x]TSK	10	0	1735.977279	0.0129	0.1800
QIK[x]EIKEVIELPVK	2	0	1665.007573	0.0129	0.1800
E[x]EMIAAQGIDEEDR	0	0	1604.698741	0.0129	0.1800
TMTEK[x]AR	4	0	835.422145	0.0129	0.0900
SLPPEEYDEK[x]LYNKFK	9	0	1998.993768	0.0128	0.2050
K[x]VAQTTYKK	0	0	1065.618191	0.0128	0.1150
QRIVAFVGSPIVEDEK[x]NLIR	15	0	2282.274552	0.0127	0.2550
CNK[x]FFYILYFELYKIAQDTLAR	2	0	2815.440615	0.0127	0.2800
DYYTKQSK[x]ATR	7	0	1359.678214	0.0127	0.1400
ENEQK[x]IKTLSMEK	4	0	1576.812980	0.0127	0.1650
VLRQVMEEK[x]LDSK	8	0	1573.849698	0.0127	0.1650
LNFSSLK[x]MKDAVK	6	0	1479.811862	0.0127	0.1650
EWLDK[x]LGDKGPAAAR	4	0	1625.852476	0.0127	0.1900
MVCKIWK[x]SDEINEVLNK	6	0	2105.064830	0.0126	0.2150
K[x]IEIPLPNEVGRMEILK	0	0	1978.128419	0.0126	0.2150
ATSAGPK[x]QTETINWLEK	6	0	1872.958052	0.0126	0.2150
GAATIK[x]GAIWYGIDFTAAR	5	0	1981.042053	0.0126	0.2400
HQGVLEIEFMIDHNMK[x]DGTQR	15	0	2497.184095	0.0126	0.2650
MLLTEVHLLESK[x]VYHAIRNIPK	11	0	2603.462020	0.0125	0.2750
ELNLMDPKVPEDIFK[x]THLEVAR	14	0	2593.357284	0.0125	0.2750
DQK[x]KFDSGGGDNGANNQFAGNQSM	2	0	2486.051564	0.0125	0.3000
D[x]GLEDDMPALADEEFEKMDR	0	0	2324.977588	0.0125	0.2500
GIMLYGPPGTGK[x]TLCARAVANR	11	0	2302.203711	0.0125	0.2750
NAYVINLKQIAK[x]FVVSLGER	11	0	2261.289476	0.0125	0.2500
MGINERK[x]GFDFEYYQR	6	0	2051.952252	0.0125	0.2000
DYEQFGYFK[x]RMGNIEM	8	0	2026.891629	0.0125	0.2000
EK[x]VAFILDQVRLFLLR	1	0	1959.166855	0.0125	0.2000
KTLEVLYLK[x]MHNNHAK	8	0	1938.050842	0.0125	0.2000
VATEKDFLDAVQK[x]VVK	12	0	1788.998462	0.0125	0.2000
IK[x]LISGKLDEAR	1	0	1341.797930	0.0125	0.1500
KTELFK[x]ASTSAK	5	0	1309.724101	0.0125	0.1500
G[x]GLGYPEDAIGK	0	0	1175.582198	0.0125	0.1500
FDIMPRK[x]K	6	0	1033.574220	0.0125	0.1000
ASK[x]VLELR	2	0	914.554868	0.0125	0.1000
AIEGK[x]IAR	4	0	856.513006	0.0125	0.1000
NIPK[x]AR	3	0	697.423471	0.0125	0.0750
DVAK[x]MK	3	0	690.373411	0.0125	0.0750
V[x]KAFGR	0	0	676.402010	0.0125	0.0750
I[x]INR	0	0	514.322703	0.0125	0.0500
SLK[x]R	2	0	502.322703	0.0125	0.0500
YGLQGPTWLVHK[x]ENAINKK	11	0	2195.185017	0.0124	0.2350
ENAPAIIFIDEIDAIATK[x]R	17	0	2099.126168	0.0124	0.2350
WPK[x]IAEIYGSALRSNPVFAENDEK	2	0	2733.376103	0.0123	0.2950
HEDALAK[x]LGATLAQGIIDAGGR	6	0	2176.159922	0.0123	0.2700
LVPYLTK[x]LESK	6	0	1289.759425	0.0123	0.1350
EIK[x]QIKVMDSLEPTGEIYGK	2	0	2277.192525	0.0123	0.2450
SLQSVGQIIGEVLK[x]QLDSER	13	0	2198.190551	0.0123	0.2450
MPPK[x]EDWEK	3	0	1158.537893	0.0122	0.1100
WSLERK[x]GEK	5	0	1131.603602	0.0122	0.1100
IEDTDK[x]YDK	5	0	1125.518932	0.0122	0.1100
LAEFDK[x]AIEDAQELNGEHEILEAMK	5	0	2842.369357	0.0122	0.3050
DTMNVDINAIK[x]KGEIR	10	0	1815.951192	0.0122	0.1950
CEDGVILALEK[x]VVTSK	10	0	1759.938898	0.0122	0.1950
LCIHK[x]NKLTNDETR	4	0	1740.894015	0.0121	0.1700
QHAVNERAK[x]IIDLR	8	0	1661.932452	0.0121	0.1700
ELAAIK[x]EDTEAVLK	5	0	1528.834763	0.0121	0.1700
LK[x]WSDER	1	0	932.471536	0.0121	0.0850
QYSAK[x]AK	4	0	794.428614	0.0121	0.0850
VLSNYMKQEALSSK[x]TLFTRPIPVR	13	0	2777.526069	0.0121	0.2900
ENMTQEEAVEFLK[x]NAVALAMER	12	0	2522.214389	0.0120	0.2650
YPHGMTETLNTK[x]LGLGIAYQLR	11	0	2475.294296	0.0120	0.2650
VK[x]AMEVDEKPTERYSDIGGLSK	1	0	2451.231422	0.0120	0.2650
SVQPTAK[x]TVQKVETAVLSTTVK	6	0	2314.310659	0.0120	0.2650
YIPNPVLVIIDVK[x]PK	12	0	1707.033394	0.0120	0.1800
NEEK[x]LAEFDK	3	0	1221.587675	0.0120	0.1200
VVTSKLLK[x]PR	7	0	1139.738968	0.0120	0.1200
VLVK[x]VHPEGK	3	0	1104.665473	0.0120	0.1200
GEK[x]VEDAPENNSFRSWIGAYLAK	2	0	2580.260747	0.0120	0.2750
GGYAEVK[x]QSEVIGLVRTITFDAR	6	0	2508.333515	0.0120	0.2750
SDEINEVLNK[x]YQETQRQS	9	0	2180.034451	0.0119	0.2150
AVILSDTKPVDK[x]K	11	0	1412.823808	0.0119	0.1550
LFQVEYAIEAIK[x]LGSTAIGVK	11	0	2249.267011	0.0119	0.2500
GNIK[x]VLFATNRPNTLDEALMRPGR	3	0	2682.438655	0.0119	0.2850
GGYAEVK[x]QSEVIGLVR	6	0	1703.920551	0.0119	0.1900
LENQRK[x]WR	5	0	1128.615169	0.0119	0.0950
K[x]TVQYATK	0	0	937.523235	0.0119	0.0950
P[x]FGNTHNK	0	0	913.440572	0.0119	0.0950
IDKEDMGSNDK[x]ASK	10	0	1536.708913	0.0118	0.1650
IDK[x]EDMGSNDKASK	2	0	1536.708913	0.0118	0.1650
ATTVK[x]DTMNVDINAIKK	4	0	1860.997805	0.0118	0.2000
NSSSDMAYTSMFKGNQK[x]VVK	16	0	2221.050634	0.0117	0.2350
EERQIQPK[x]TFANLVSSTLYEK	7	0	2480.290985	0.0117	0.2450
RPPVIRTTLFK[x]SELAQSK	10	0	2070.194854	0.0117	0.2100
EVIELPLK[x]NPELFLR	7	0	1809.039932	0.0117	0.1750
ASVVETVTLTK[x]VTQK	10	0	1602.919156	0.0117	0.1750
TTLFK[x]SELAQSK	4	0	1351.734665	0.0117	0.1400
GEK[x]RWSELR	2	0	1159.609749	0.0117	0.1050
LK[x]LELK	1	0	742.495236	0.0117	0.0700
M[x]SGYDR	0	0	727.295891	0.0117	0.0700
VRDYGDLGSSVNPLDK[x]TNNLDLEHK	15	0	2798.383367	0.0116	0.2900
TLDQIAAKLYFYYILFFEK[x]CNR	18	0	2815.440615	0.0116	0.2550
K[x]YIPNPVLVIIDVKPK	0	0	1835.128350	0.0116	0.1850
IDK[x]NTWNSTLETAKAK	2	0	1818.947489	0.0116	0.1850
K[x]PPVQPLAYKSATPFR	0	0	1799.009303	0.0116	0.1850
GAIESYK[x]VVDASIVSK	6	0	1664.898420	0.0116	0.1850
LTDGTNGADLRNVVTEAGFIAIK[x]EDR	22	0	2774.419751	0.0115	0.3000
QDPKK[x]HLDAEVQK	4	0	1534.810280	0.0115	0.1500
TITDGK[x]IYVEVER	5	0	1521.803799	0.0115	0.1500
GFICK[x]VVDKDGIR	4	0	1505.802358	0.0115	0.1500
LNFSSLKMK[x]DAVK	8	0	1479.811862	0.0115	0.1500
MDK[x]EMAEADLDDDEPDLGEF	2	0	2283.903424	0.0115	0.2300
ELFDCLK[x]IMR	6	0	1323.667849	0.0115	0.1150
SNNIK[x]ENEQK	4	0	1202.589070	0.0115	0.1150
LISGK[x]LDEAR	4	0	1100.618917	0.0115	0.1150
AEAK[x]DVAKMK	3	0	1089.585175	0.0115	0.1150
YTENIYPPKK[x]TVQYATK	9	0	2043.067597	0.0115	0.1950
YTENIYPPK[x]KTVQYATK	8	0	2043.067597	0.0115	0.1950
VELAK[x]QNLFVPTSDKEK	4	0	1945.051948	0.0115	0.1950
DEKVSEVLNSEDITGIQEK[x]STDLR	18	0	2704.340167	0.0115	0.2750
GDVAASILDK[x]YRTGIATMLTR	9	0	2251.199340	0.0114	0.2400
MILELTNHLEELK[x]K	12	0	1709.938508	0.0114	0.1600
SFLELTEVWGK[x]PQK	10	0	1660.882380	0.0114	0.1600
VVTALTMLK[x]QHLFR	8	0	1655.954434	0.0114	0.1600
IK[x]YEYQK	1	0	970.512337	0.0114	0.0800
LCIHK[x]NK	4	0	911.501059	0.0114	0.0800
LK[x]PLIEK	1	0	839.547996	0.0114	0.0800
TSTSSMTAVPKPLK[x]FLRPHYFTLVK	13	0	2848.567205	0.0114	0.2850
MNGASGAELK[x]GVCTEAGMFALR	9	0	2269.065233	0.0114	0.2500
SVQPTAK[x]TVQK	6	0	1185.671676	0.0114	0.1250
GVVALVEDK[x]TK	8	0	1157.665530	0.0114	0.1250
ELAAIKEDTEAVLK[x]R	13	0	1684.935865	0.0113	0.1700
LYFYYILFFEK[x]CNRSVECR	10	0	2606.244903	0.0113	0.2150
FFYILYFELYK[x]IAQDTLAR	10	0	2413.272097	0.0113	0.2150
M[x]DTEMSVNMSDFLHDQATR	0	0	2226.934286	0.0113	0.2150
ALGNFVASVLARLALTK[x]PK	16	0	1968.188317	0.0113	0.2150
HNLNLSPEATASFTRK[x]QLATSLR	15	0	2554.361457	0.0113	0.2600
QVARNELEK[x]LNFSSLK	8	0	1875.021318	0.0113	0.1800
DTALEK[x]YK	5	0	966.502166	0.0113	0.0900
K[x]MQE	0	0	534.247157	0.0113	0.0450
MGQAQSGNFSNFGDGANGDNKK[x]DQK	21	0	2614.146520	0.0112	0.2800
CEDGVILALEKVVTSK[x]LLKPR	15	0	2367.355831	0.0112	0.2350
LSVEALNSLTGEFKGK[x]YYPLK	15	0	2356.267737	0.0112	0.2350
HTELRSFEQK[x]VMK	9	0	1631.845282	0.0112	0.1450
IK[x]TLSMEKHTELR	1	0	1584.865682	0.0112	0.1450
QGDVLLNKLQK[x]YQATVMR	10	0	2104.146189	0.0111	0.2000
HSTFIITK[x]R	7	0	1101.629423	0.0111	0.1000
K[x]HLDAEVQK	0	0	1066.577055	0.0111	0.1000
DK[x]KASLLTR	1	0	1030.613439	0.0111	0.1000
SSK[x]VYISPK	2	0	1007.565097	0.0111	0.1000
K[x]EEPKSETLENFTR	0	0	1706.847448	0.0111	0.1550
ASKGSNDDEMK[x]IDK	10	0	1536.708913	0.0111	0.1550
LDGKDELWK[x]NDDQLTYTYK	8	0	2344.122200	0.0111	0.2100
IHLEKVSK[x]QGEIDYEALVK	7	0	2198.194577	0.0111	0.2100
VGIKPPK[x]GVLLYGPPGTGK	6	0	1877.113761	0.0111	0.2100
FGDGIQIAQLALK[x]HR	12	0	1665.931391	0.0110	0.1650
YACKILGVVEGQFSRPAK[x]LNDPEDK	17	0	2833.443128	0.0110	0.2750
TVSDLTISQAIFELSSPFLENK[x]SQK	21	0	2781.443508	0.0110	0.2750
VDDLLTTQAEAK[x]GAGFLLFMLNALR	11	0	2706.441342	0.0110	0.2750
QQEADGIIK[x]ELNNDLDPTLR	8	0	2281.154893	0.0110	0.2200
VTQKK[x]PPVQPLAYKSATPFR	4	0	2255.278912	0.0110	0.2200
IAKGAIEK[x]VDDLLTTQAEAK	7	0	2113.162944	0.0110	0.2200
RLLK[x]LEEAMK	3	0	1229.716515	0.0110	0.1100
RVEFK[x]MGNGK	4	0	1164.607305	0.0110	0.1100
LK[x]VLVQGLER	1	0	1153.718232	0.0110	0.1100
LGVK[x]R	3	0	571.380549	0.0110	0.0550
LDDMSLIK[x]EDCEAATDPLLKK	7	0	2404.186446	0.0110	0.2300
VSAMMSCACQK[x]RLEDDHIHNYR	10	0	2720.203848	0.0109	0.2400
KAVYMPLCDPGNK[x]AEESAFYER	12	0	2574.188176	0.0109	0.2400
VLVKVHPEGK[x]YVVDISPDIDIK	9	0	2462.378342	0.0109	0.2400
EDALFK[x]NEEKK	5	0	1349.682631	0.0109	0.1200
HK[x]TPDKGYGHR	1	0	1294.653005	0.0109	0.1200
DFSK[x]TLPPELK	3	0	1273.691742	0.0109	0.1200
LGSTAIGVK[x]TK	8	0	1073.644403	0.0109	0.1200
VSPTGQITSTSARSGK[x]K	15	0	1703.916525	0.0109	0.1850
QTVYQISELESLLRSSHIITK[x]ELK	20	0	2814.548970	0.0108	0.2600
HHFYAKIDRPAQVISFK[x]K	16	0	2184.195523	0.0108	0.1950
K[x]SYDYSATMYTR	0	0	1484.660513	0.0108	0.1300
LNADVLGQLIK[x]K	10	0	1310.792119	0.0108	0.1300
AAK[x]ASR	2	0	602.349976	0.0108	0.0650
AASIAVEDEK[x]RLR	9	0	1456.799717	0.0108	0.1400
VPEDIFK[x]THLEVAR	6	0	1652.888526	0.0107	0.1500
AVEK[x]LMSRRPPVIR	3	0	1650.971479	0.0107	0.1500
QGDTK[x]INHEHFMDGILEVQMRK	4	0	2625.279050	0.0107	0.2350
TLLYGK[x]RFFPYYVYTTVAGIDK	5	0	2614.383428	0.0107	0.2350
YLHQSLK[x]YKEDTALR	6	0	1863.984208	0.0107	0.1600
K[x]FTGGVLMLIDRESDK	0	0	1807.950131	0.0106	0.1700
GVQLCDETFERATLTGMK[x]IDVLFSK	17	0	2857.435264	0.0106	0.2650
QLEMLDLQEGFIK[x]EDCK	12	0	2094.996478	0.0106	0.1800
SIAEKMNGASGAELK[x]GVCTEAGMFALR	14	0	2797.355969	0.0106	0.2850
QLIIKEEMMNSIQQAVAK[x]	17	0	2073.096129	0.0106	0.1900
NK[x]LTNDETR	1	0	1089.541397	0.0106	0.0950
K[x]TQIAGGHDIIGPFHVITR	0	0	2059.132592	0.0105	0.2000
MKDAVK[x]EAAR	5	0	1117.591321	0.0105	0.1050
HIGIATTGFIPDGQHIVK[x]RAR	17	0	2286.270804	0.0105	0.2200
NEEGIIEFTKTPNDTQK[x]YSNDK	16	0	2570.213522	0.0105	0.2300
AGDFQGLNEQLVSLFK[x]KHGQLK	15	0	2456.317475	0.0105	0.2300
YVVDISPDIDIK[x]EIKPNIRVALR	11	0	2665.516554	0.0104	0.2400
MIQDEAQK[x]LHVASDLDALISAALR	7	0	2607.368908	0.0104	0.2500
FIK[x]HADATCVHR	2	0	1453.724781	0.0104	0.1250
EFEIIK[x]GVLCQFR	5	0	1637.859869	0.0104	0.1350
NKTDTK[x]TIEAITFK	5	0	1608.872208	0.0104	0.1450
IQDAELAILQK[x]TQNLR	10	0	1853.036967	0.0103	0.1650
KDGIQDIMPSQAK[x]ELK	12	0	1799.945046	0.0103	0.1650
MILELTNHLEELKK[x]YINR	13	0	2256.229913	0.0103	0.1850
SGNLPDADNSKSDISK[x]SSM	15	0	1951.879206	0.0103	0.1950
K[x]VGQYIRQPQNVLVSETLER	0	0	2356.286176	0.0103	0.2050
LGDNNIADWPQVEYLVGK[x]NRR	17	0	2456.255938	0.0102	0.2150
AQSGPDASAK[x]LPTVIPTTRCR	9	0	2225.158538	0.0102	0.2150
AEAGLALSLIVK[x]ALSIEGDDK	11	0	2112.167695	0.0102	0.2150
QGLHKK[x]SNFFLQLDGLVGQEAR	5	0	2484.323621	0.0102	0.2250
VGVFKNVSGNVLSEIK[x]NNWQIER	15	0	2629.397507	0.0102	0.2350
NPPPLDEGDIELLK[x]SYATGPYAR	13	0	2515.259352	0.0102	0.2350
AMEQQDIK[x]PTVQNGEVSANAEQK	7	0	2514.201910	0.0102	0.2350
GVAIDLLEECK[x]NTACSGIIAEVK	10	0	2489.250437	0.0102	0.2350
VGIKPPK[x]GVLLYGPPGTGKTLLAR	6	0	2431.467763	0.0102	0.2450
MLLTEVHLLESK[x]VYHAIR	11	0	2151.187325	0.0100	0.1800
EIIRTSTSSMTAVPK[x]PLK	14	0	1958.086949	0.0100	0.1800
MNLGEDVNLEELIQCK[x]DDLSGAEIK	15	0	2832.351989	0.0100	0.2500
NLNAPK[x]FSFISNVRPKLFAYPPK	5	0	2647.463738	0.0100	0.2300
LVETSGQIRCGSPYIIEDSK[x]K	19	0	2379.210294	0.0100	0.2100
CYAK[x]NEWRHVLGIAIEAHR	3	0	2322.180277	0.0100	0.1900
DSESTEEK[x]EAQAVQRAR	7	0	1932.913617	0.0100	0.1700
QIK[x]VMDSLEPTGEIYGK	2	0	1906.970924	0.0100	0.1700
TTEEK[x]EATPMEMDEEK	4	0	1896.796787	0.0100	0.1600
T[x]DKYAFSLTTFSPNGK	0	0	1775.872934	0.0100	0.1600
RVATEK[x]DFLDAVQK	5	0	1618.867791	0.0100	0.1400
VSK[x]QGEIDYEALVK	2	0	1577.830012	0.0100	0.1400
LK[x]AYQGIYLMSIR	1	0	1554.859144	0.0100	0.1300
EPLK[x]EVVQFVGSR	3	0	1486.814306	0.0100	0.1300
GDSGEMSLQK[x]LFK	9	0	1438.712546	0.0100	0.1300
KVPDK[x]LIDASTVK	4	0	1412.823808	0.0100	0.1300
TPNDTQK[x]YSNDK	6	0	1409.642221	0.0100	0.1200
IEDTDK[x]YDKK	5	0	1253.613888	0.0100	0.1000
TK[x]SVALGGITK	1	0	1073.644403	0.0100	0.1100
NEEEPTK[x]K	6	0	973.471593	0.0100	0.0800
ASK[x]ERAER	2	0	945.499144	0.0100	0.0800
LMSK[x]VAEK	3	0	904.505142	0.0100	0.0800
LRLQK[x]R	4	0	812.534410	0.0100	0.0600
I[x]DDQR	0	0	645.308172	0.0100	0.0500
K[x]WR	0	0	488.285928	0.0100	0.0300
D[x]RGK	0	0	474.255021	0.0100	0.0400
M[x]FR	0	0	452.220553	0.0100	0.0300
K[x]FR	0	0	449.275030	0.0100	0.0300
FDVIVAK[x]GKVAVFDSQTQPPVLWFR	6	0	2846.548187	0.0098	0.2450
YLSENPK[x]TSASIDFDSNFLNSMIK	6	0	2720.300222	0.0098	0.2350
FVVFTPTLIDPELLDAQTK[x]LWK	18	0	2573.414392	0.0098	0.2150
VNLEAYLDLSITPK[x]QHAVNER	13	0	2409.265107	0.0098	0.2050
YYRAVYDTAVVQEDPEK[x]WK	16	0	2359.148355	0.0097	0.1850
NEEEPTKK[x]GINIDQSSNSK	7	0	2117.023553	0.0097	0.1850
VLNK[x]EHLEADFVTQVAVR	3	0	2067.111188	0.0097	0.1750
QNLFVPTSDK[x]EKASFAR	9	0	1937.000583	0.0097	0.1650
MTDK[x]YAFSLTTFSPNGK	3	0	1906.913413	0.0097	0.1650
M[x]TDKYAFSLTTFSPNGK	0	0	1906.913413	0.0097	0.1650
EEIQK[x]GDGGTDYVCVPK	4	0	1893.877753	0.0097	0.1650
YYK[x]DGIYDLLHACVDR	2	0	1999.946105	0.0097	0.1550
SDYYMASTYTK[x]KINVK	10	0	1910.944711	0.0097	0.1550
GYQTIELDKK[x]LDVAK	9	0	1719.940617	0.0097	0.1450
TDNHLSSTLEK[x]LSFK	10	0	1718.883832	0.0097	0.1450
YEYQKLK[x]ESQLVDK	6	0	1769.919882	0.0096	0.1350
Q[x]DYDLVRSLESQIR	0	0	1720.874329	0.0096	0.1350
VIPVEELKEIK[x]QIK	10	0	1665.007573	0.0096	0.1350
LFAYPPK[x]SVQPTAK	6	0	1545.855441	0.0096	0.1350
QAIVSAVK[x]FEEEAK	7	0	1547.819448	0.0096	0.1350
AANVLAFQSTTK[x]TLALKYPGGGPGK	11	0	2489.364088	0.0096	0.2400
LAYVYADMRVVGQLLEK[x]LKPLIEK	16	0	2788.592357	0.0096	0.2300
EVLNKGVSK[x]DEK	8	0	1344.724827	0.0096	0.1150
SQDISINGNSK[x]K	10	0	1289.657479	0.0096	0.1150
DILLDMSRAVNIAFTQDQLLK[x]R	20	0	2559.384166	0.0095	0.2100
YHDDLPALRITAFLLADSK[x]SQK	18	0	2501.327703	0.0095	0.2100
HKTPDK[x]GYGHR	5	0	1294.653005	0.0095	0.1050
IHAK[x]SMAIDK	3	0	1112.601159	0.0095	0.0950
D[x]TEMSVNMSDFLHDQATR	0	0	2095.893807	0.0094	0.1700
GGDWERK[x]NR	6	0	1116.542400	0.0094	0.0850
FATLQK[x]SKR	5	0	1077.629423	0.0094	0.0850
VETAVLSTTVK[x]AQARAK	10	0	1772.015506	0.0094	0.1600
FDVIVAKGK[x]VAVFDSQTQPPVLWFR	8	0	2846.548187	0.0094	0.2350
M[x]GINERKGFDFEYYQR	0	0	2051.952252	0.0094	0.1500
MGNGK[x]MVEISRLHNSLEVVFEWDK	4	0	2817.394072	0.0094	0.2250
EDSSPCGYIIRILSGEQTVK[x]YDR	19	0	2685.306702	0.0093	0.2150
SYYMLYK[x]AGVLQSLADDSATTR	6	0	2452.194311	0.0093	0.2050
LGVK[x]RFK	3	0	846.543913	0.0093	0.0650
AK[x]TMTER	1	0	835.422145	0.0093	0.0650
IK[x]LISGK	1	0	757.506134	0.0093	0.0650
SAK[x]GTKR	2	0	746.439846	0.0093	0.0650
IAK[x]GAIEKVDDLLTTQAEAK	2	0	2113.162944	0.0093	0.1850
VK[x]AMEVDEKPTER	1	0	1530.771118	0.0092	0.1200
NGYPMPCDVLAK[x]R	11	0	1519.727481	0.0092	0.1200
G[x]LGYPEDAIGKTK	0	0	1347.703366	0.0092	0.1200
FIRVSGSELVQK[x]YIGEGSR	11	0	2124.132649	0.0092	0.1750
ATSAGPKQTETINWLEK[x]R	16	0	2029.059155	0.0092	0.1650
LVGWYHTGPQLRPSDLEINNLLK[x]K	22	0	2790.517949	0.0092	0.2200
EEFAEK[x]AVSVIQARIANYDPAEIR	5	0	2718.397564	0.0092	0.2200
AMEQQDIK[x]PTVQNGEVSANAEQKA	7	0	2585.239020	0.0092	0.2200
GTPGYGPLGVLPK[x]VGIRLFNLEPK	12	0	2521.441942	0.0092	0.2200
LPNIEEATFDK[x]R	10	0	1431.735725	0.0092	0.1100
QK[x]SLEK	1	0	731.417716	0.0092	0.0550
LAQLLRQLASYYHK[x]ESNALFMVR	13	0	2750.468893	0.0091	0.2100
SVEISALASK[x]NRLHQLR	9	0	1921.085644	0.0091	0.1550
A[x]TTVKDTMNVDINAIKK	0	0	1860.997805	0.0091	0.1550
VLVK[x]VHPEGKYVVDISPDIDIK	3	0	2462.378342	0.0091	0.2000
AVAVVVDPIQSVK[x]GKVVIDAFR	12	0	2309.346986	0.0091	0.2000
AMEVDEK[x]PTER	6	0	1303.607753	0.0091	0.1000
IQYVGKQDPK[x]K	9	0	1302.729522	0.0091	0.1000
DRIDK[x]NTWNSTLETAK	4	0	1890.943464	0.0091	0.1450
VTQK[x]KPPVQPLAYKSATPFR	3	0	2255.278912	0.0090	0.1800
K[x]QLATSLRSR	0	0	1158.683243	0.0090	0.0900
VSKQGEIDYEALVK[x]LTDGTNGADLR	13	0	2691.371409	0.0090	0.2250
AVNIAFTQDQLLK[x]R	12	0	1615.904510	0.0089	0.1250
VSTK[x]KILGVAAEDK	3	0	1457.845270	0.0089	0.1250
SSELPEVHLSMTRK[x]GVVALVEDK	13	0	2523.336549	0.0089	0.2050
YGLQGPTWLVHK[x]ENAINK	11	0	2067.090061	0.0089	0.1600
MPPKEDWEK[x]YQKPVDTEEENDK	8	0	2734.243102	0.0089	0.1950
YQHGIVVCVDSRASAGPLIASQTVK[x]K	24	0	2783.475095	0.0088	0.2300
LEFIK[x]VIPVEELK	4	0	1555.922455	0.0088	0.1150
K[x]EAGFIDDILIITPASK	0	0	1830.013777	0.0088	0.1500
VLK[x]LTLEAMDLEIVEKEHFK	2	0	2384.302404	0.0088	0.1750
ALTLK[x]TGPPGPPCGGKFMLK	4	0	2069.116472	0.0088	0.1750
NLQVAKSLDK[x]QMVEER	9	0	1886.988302	0.0088	0.1400
DQIGEEK[x]TILQSLLQR	6	0	1870.015898	0.0088	0.1400
IDTIVK[x]EIQDEK	5	0	1429.766355	0.0088	0.1050
K[x]GINIDQSSNSK	0	0	1289.657479	0.0088	0.1050
GEK[x]R	2	0	488.270670	0.0088	0.0350
EAVELPLTHPELYEEMGIK[x]PPK	18	0	2519.298044	0.0086	0.1900
AGDFQGLNEQLVSLFKK[x]HGQLK	16	0	2456.317475	0.0086	0.1900
YLDSQRVAIK[x]K	9	0	1319.756069	0.0086	0.0950
IDLTRIVK[x]SAK	7	0	1242.765906	0.0086	0.0950
QLIIK[x]EEMMNSIQQAVAK	4	0	2073.096129	0.0086	0.1550
FGDGIQIAQLALK[x]HRENK	12	0	2037.111857	0.0086	0.1550
VSEVLNSEDITGIQEK[x]STDLR	15	0	2332.175685	0.0086	0.1800
ETEK[x]LAEERGWDIR	3	0	1730.858680	0.0086	0.1200
LK[x]YYEQK	1	0	970.512337	0.0086	0.0600
YEYQK[x]LK	4	0	970.512337	0.0086	0.0600
AQARAK[x]R	5	0	799.477625	0.0086	0.0600
KPRVVTALTMLK[x]QHLFR	11	0	2037.203252	0.0085	0.1450
SSLELANNAVK[x]SNDIEK	10	0	1830.932231	0.0085	0.1450
EIKQIK[x]VMDSLEPTGEIYGK	5	0	2277.192525	0.0085	0.1700
M[x]SSKDISSKSPSGNDALNDK	0	0	2079.974162	0.0085	0.1700
T[x]IDNAETMKK	0	0	1149.569917	0.0085	0.0850
FVVFTPTLIDPELLDAQTK[x]LWKR	18	0	2729.515494	0.0085	0.1950
TDTK[x]TIEAITFKTDNHLSSTLEK	3	0	2592.328152	0.0085	0.1950
SAKAK[x]NPMFALSR	4	0	1419.765584	0.0085	0.1100
NCK[x]ADAGITIAPR	2	0	1385.708463	0.0085	0.1100
VVGSEFVQK[x]YLGEGPR	8	0	1763.920551	0.0084	0.1350
GERPSCPTGYHLK[x]SIRTGR	12	0	2171.101696	0.0084	0.1600
ELNLMDPK[x]VPEDIFKTHLEVAR	7	0	2593.357284	0.0084	0.1850
LQKDLGQVLNK[x]YVQVEQR	10	0	2157.190495	0.0083	0.1500
M[x]ATTVKDTMNVDINAIKK	0	0	1992.038284	0.0083	0.1500
TFMNHIDVQK[x]EFQAR	9	0	1862.909665	0.0083	0.1250
GMALGSANEK[x]IEASK	9	0	1504.755469	0.0083	0.1250
KTVQYATK[x]R	7	0	1093.624337	0.0083	0.0750
IDK[x]KTTEEK	2	0	1090.586949	0.0083	0.0750
RLMSK[x]VAEK	4	0	1060.606245	0.0083	0.0750
DIK[x]SMIADK	2	0	1019.532081	0.0083	0.0750
TLSK[x]WR	3	0	789.449683	0.0083	0.0500
QGLHK[x]K	4	0	709.423471	0.0083	0.0500
LDVAK[x]R	4	0	700.423137	0.0083	0.0500
K[x]HLGHVTLETVTHNIPTPWVR	0	0	2434.323230	0.0083	0.1750
K[x]SAQVILSEIEVLEAEHRPFK	0	0	2422.321891	0.0083	0.1750
VVGQLLEKLKPLIEK[x]GGDWER	14	0	2406.363362	0.0083	0.1750
LAAPQLVQMFIGDGAK[x]LVRDAFALAK	15	0	2742.525343	0.0083	0.2150
AYMDPHRSMK[x]DLHISQNFACLIR	9	0	2802.351495	0.0083	0.1900
FVVFTPTLIDPELLDAQTKLWK[x]R	21	0	2729.515494	0.0083	0.1900
K[x]PRVVTALTMLKQHLFR	0	0	2037.203252	0.0082	0.1400
K[x]SNFFLQLDGLVGQEAR	0	0	1921.005669	0.0082	0.1400
KEAGFIDDILIITPASK[x]EK	16	0	2087.151320	0.0082	0.1550
DEK[x]VSEVLNSEDITGIQEKSTDLR	2	0	2704.340167	0.0081	0.1950
TDK[x]YAFSLTTFSPNGK	2	0	1775.872934	0.0081	0.1300
QSK[x]YTYDR	2	0	1059.498475	0.0081	0.0650
MHNNHAKSLPPEEYDEK[x]LYNK	16	0	2556.206604	0.0081	0.1700
YYLPKGK[x]SALSTLNGFVEELK	6	0	2356.267737	0.0081	0.1700
IVRTLIDK[x]FSGEK	7	0	1504.861253	0.0081	0.1050
SWIGAYLAK[x]IPER	8	0	1502.824477	0.0081	0.1050
IAIVVNQNWYCANTK[x]YVTGPKNK	14	0	2680.379413	0.0080	0.1850
TDATFIRVIGSELVQK[x]YVGEGAR	15	0	2508.333515	0.0080	0.1850
K[x]WRLR	0	0	757.471088	0.0080	0.0400
LVK[x]ER	2	0	643.401675	0.0080	0.0400
LVK[x]GR	2	0	571.380549	0.0080	0.0400
LLFIEK[x]AEIINSLNLNNDLTDK	5	0	2529.368896	0.0080	0.1750
AVELAAMNK[x]ANMQEVETEEFLR	8	0	2522.214389	0.0080	0.1750
IKENQEK[x]ISNNK	6	0	1443.768084	0.0079	0.0950
IK[x]ENQEKISNNK	1	0	1443.768084	0.0079	0.0950
EK[x]QNTPVLFDSK	1	0	1404.724827	0.0079	0.0950
K[x]IEFPPPSAEAR	0	0	1340.708787	0.0079	0.0950
DQELTEENVSISVIGK[x]DEK	15	0	2132.048371	0.0079	0.1500
MK[x]LSLFSNKENELR	1	0	1707.897707	0.0079	0.1100
WSTAETLTNNK[x]IDR	10	0	1647.821570	0.0079	0.1100
KNCK[x]ADAGITIAPR	3	0	1513.803419	0.0079	0.1100
K[x]KLIPIR	0	0	866.606510	0.0079	0.0550
IIPLK[x]KD	4	0	825.532346	0.0079	0.0550
ILIDK[x]AR	4	0	827.522844	0.0079	0.0550
AK[x]ADYAQYYRHCLLYLSCIDLDK	1	0	2878.378086	0.0078	0.1800
AMSIVGLLLDDTDPMINVMK[x]LDK	19	0	2531.304781	0.0078	0.1800
FFPYYVYTTVAGIDK[x]EGK	14	0	2097.045801	0.0078	0.1400
NSIVSKYTQSTNNDDPK[x]K	16	0	2037.996615	0.0078	0.1400
LFAYPPK[x]SVQPTAKTVQK	6	0	2002.125051	0.0078	0.1400
IWK[x]VMCKNK	2	0	1205.641245	0.0078	0.0700
F[x]MTRSEYDR	0	0	1203.534202	0.0078	0.0700
WRDATDDK[x]R	7	0	1161.552629	0.0078	0.0700
K[x]TVQYATKR	0	0	1093.624337	0.0078	0.0700
FGNRDLVK[x]K	7	0	1075.613774	0.0078	0.0700
V[x]NQIESQMAMAEKLIQIRVK	0	0	2328.265640	0.0077	0.1550
TLDQIAAK[x]LYFYYILFFEKCNR	7	0	2815.440615	0.0077	0.1700
QGLHK[x]KSNFFLQLDGLVGQEAR	4	0	2484.323621	0.0077	0.1700
DEFSRK[x]EAGFIDDILIITPASK	5	0	2464.284838	0.0077	0.1700
SQEEAIENIK[x]CTR	9	0	1576.751442	0.0077	0.1000
SLDK[x]QMVEERVLK	3	0	1573.849698	0.0077	0.1000
ELNLMDPK[x]VPEDIFK	7	0	1786.917438	0.0077	0.1150
GYQTIELDK[x]KLDVAK	8	0	1719.940617	0.0077	0.1150
K[x]SRGVILQSDIEEAYAR	0	0	1934.022044	0.0076	0.1300
ELFDPIISDRHGGYKPTDK[x]HK	18	0	2452.249792	0.0076	0.1600
ARK[x]TQIAGGHDIIGPFHVITR	2	0	2286.270805	0.0076	0.1600
SLADFEK[x]ALQDYKPELASDPIIR	6	0	2618.359059	0.0076	0.1750
VLKLTLEAMDLEIVEK[x]EHFK	15	0	2384.302404	0.0075	0.1500
MNSTEEIDLYNRWK[x]ALER	13	0	2267.100359	0.0075	0.1350
QGITEAYNQK[x]AVEKLMSR	9	0	2065.062523	0.0075	0.1350
K[x]IEFPSYRDR	0	0	1309.677823	0.0075	0.0750
IEDTDKYDK[x]K	8	0	1253.613888	0.0075	0.0750
VVLKNK[x]GTMK	5	0	1116.668841	0.0075	0.0750
DK[x]LVLK	1	0	714.463938	0.0075	0.0450
NK[x]ADYYTNICDRER	1	0	1816.816160	0.0075	0.1050
MPLLQSSVALLGQK[x]IR	13	0	1753.028320	0.0075	0.1200
LCIHKNK[x]LTNDETR	6	0	1740.894015	0.0075	0.1050
NLTDETKNK[x]HCLIK	8	0	1712.887868	0.0075	0.1050
YK[x]DAYVYSIVAIAR	1	0	1630.871817	0.0075	0.1050
VAEK[x]AQINTQEYGR	3	0	1605.811006	0.0075	0.1050
K[x]LFKSLGSGMDQEK	0	0	1566.807502	0.0075	0.1050
EKSLLAHK[x]GGHVVR	7	0	1529.878966	0.0075	0.1050
TGIATMLTRGEIK[x]K	12	0	1517.859870	0.0075	0.1050
GSLEK[x]NWK	4	0	960.502835	0.0075	0.0600
VSK[x]ILEHK	2	0	952.570517	0.0075	0.0600
SDISK[x]SSM	4	0	853.385092	0.0075	0.0600
K[x]LFK	0	0	534.352941	0.0075	0.0300
DQK[x]K	2	0	517.285985	0.0075	0.0300
DK[x]PK	1	0	486.280173	0.0075	0.0300
TSTGGPK[x]LQLNLERDYEQFGYFK	6	0	2690.333907	0.0074	0.1700
LDK[x]APTESYADIGGLESQIQEIK	2	0	2504.264495	0.0074	0.1700
TLADVEVNHLK[x]CDQFLVAHYR	10	0	2527.264057	0.0074	0.1550
HIIMFDCK[x]ILEFTKYSNDK	7	0	2401.180912	0.0074	0.1400
QAAKASVVETVTLTK[x]VTQK	14	0	2001.146903	0.0074	0.1400
KTTEEK[x]EATPMEMDEEK	5	0	2024.891743	0.0074	0.1250
QNLFVPTSDKEK[x]ASFAR	11	0	1937.000583	0.0074	0.1250
LHQLRNK[x]ELISVSAASK	6	0	1893.079498	0.0074	0.1250
QYQEVVK[x]QGDVLLNK	6	0	1759.946763	0.0073	0.1100
LIPIRGTEVEK[x]ITIK	10	0	1709.045018	0.0073	0.1100
V[x]PTFANFHTPIFIAK	0	0	1701.924185	0.0073	0.1100
DIK[x]SMIADKHAIR	2	0	1496.813257	0.0073	0.0950
ELLK[x]PSASVALQR	3	0	1410.819391	0.0073	0.0950
V[x]LEATMILIDNSEWMINGDYIPTR	0	0	2793.371608	0.0073	0.1750
D[x]KSAQVILSEIEVLEAEHRPFK	0	0	2537.348830	0.0073	0.1600
VLTLELYK[x]KLR	7	0	1374.859801	0.0073	0.0800
ELIRAQEEVK[x]R	9	0	1369.767693	0.0073	0.0800
VDK[x]NWSKIYDFPLFQGIFIR	2	0	2485.315688	0.0072	0.1450
YKVNLYK[x]FR	6	0	1229.692020	0.0072	0.0650
SGVK[x]LENVK	3	0	972.560345	0.0072	0.0650
LILVDDEK[x]TSWIYKNK	7	0	1964.061785	0.0072	0.1150
K[x]DSESTEEKEAQAVQR	0	0	1833.870361	0.0072	0.1150
K[x]VAEQNENPTVGSAQK	0	0	1698.853594	0.0072	0.1150
LNADVLGQLIK[x]KYYSFDNSLK	10	0	2428.300096	0.0071	0.1500
AVKPTDMEQFAFYK[x]	13	0	1673.812254	0.0071	0.1000
LLSSAK[x]K	5	0	745.469750	0.0071	0.0500
NEEEPTK[x]KGINIDQSSNSK	6	0	2117.023553	0.0071	0.1350
HIGIATTGFIPDGQHIVK[x]R	17	0	2059.132592	0.0071	0.1350
Q[x]IAIVVNQNWYCANTKYVTGPKNK	0	0	2808.437985	0.0071	0.1700
LK[x]PQDERTQEER	1	0	1527.764059	0.0071	0.0850
K[x]VEFGLPDLEGR	0	0	1358.719350	0.0071	0.0850
TKDAVVLGVEK[x]R	10	0	1313.766632	0.0071	0.0850
YEIDK[x]TLAGVTRDYYTK	4	0	2035.026127	0.0071	0.1200
DK[x]SAQVILSEIEVLEAEHRPFK	1	0	2537.348830	0.0070	0.1550
ATLEIYHEDNNRAEAK[x]DVAK	15	0	2286.123929	0.0070	0.1400
FSGEKK[x]SLPLQIEVANDCIK	5	0	2275.188107	0.0070	0.1400
DLKLK[x]WSDER	4	0	1288.677488	0.0070	0.0700
LRWK[x]R	3	0	757.471088	0.0070	0.0350
NRLK[x]AYQGIYLMSIR	3	0	1825.003168	0.0070	0.1050
YTVGQGYTK[x]AAWFEK	8	0	1747.856893	0.0070	0.1050
TDTKTIEAITFK[x]TDNHLSSTLEK	11	0	2592.328152	0.0070	0.1600
K[x]GINIDQSSNSKDPEEEAEMMTK	0	0	2580.168225	0.0070	0.1600
EEPDVIMGTSRVLGVFSEK[x]AQIK	18	0	2532.325651	0.0070	0.1600
VNQIESQMAMAEK[x]LIQIR	12	0	2101.102276	0.0069	0.1250
NTWNSTLETAK[x]AKYASQK	10	0	2040.027522	0.0069	0.1250
MATTVK[x]DTMNVDINAIKK	5	0	1992.038284	0.0069	0.1250
INDTVGIK[x]ESDTGLAPISFWDVAADR	7	0	2789.387058	0.0069	0.1800
EDK[x]EGVVNTIAFAIRLTGDTNGALDK	2	0	2746.413605	0.0069	0.1800
AK[x]WSTAETLTNNK	1	0	1462.741537	0.0069	0.0900
DECK[x]QDIMFELGLLQERLAEK	3	0	2564.261336	0.0069	0.1450
MSSK[x]SSLELANNAVKSNDIEK	3	0	2264.131715	0.0069	0.1450
K[x]LEKGQSIDDMIPAQK	0	0	1799.945046	0.0069	0.1100
I[x]INRDIGK	0	0	927.550117	0.0069	0.0550
ILEFTK[x]YSNDK	5	0	1356.692468	0.0068	0.0750
HK[x]TDLNHENLK	1	0	1347.689447	0.0068	0.0750
DFLDAVQK[x]VVK	7	0	1260.707726	0.0068	0.0750
KLMELFISK[x]SNSDDPASFTSINNYK	8	0	2848.395178	0.0068	0.1700
M[x]MGINERKGFDFEYYQR	0	0	2182.992731	0.0068	0.1150
EQKPEVDYSEK[x]FAELQK	10	0	2067.015955	0.0068	0.1150
SLEK[x]TLVPYLRISQAVR	3	0	1972.146846	0.0068	0.1150
I[x]AIVVNQNWYCANTK	0	0	1792.892954	0.0067	0.1000
GIESEAYESVLDLAK[x]ICDVRSILR	14	0	2735.416246	0.0067	0.1600
LDPPILPENGDLEK[x]DEPEETDVNK	13	0	2705.291825	0.0067	0.1600
M[x]FRNQYDGDATTWSPQGR	0	0	2128.938390	0.0067	0.1200
NHASIDK[x]MK	6	0	1042.522913	0.0067	0.0600
DKK[x]DQK	2	0	760.407879	0.0067	0.0400
K[x]QYSAK	0	0	723.391504	0.0067	0.0400
LGISATALSPEEKK[x]TAGEDAVTLVK	13	0	2527.374374	0.0066	0.1650
IHAYVK[x]VLTLSLMEELHKMDDR	5	0	2640.376636	0.0066	0.1450
MGQAQSGNFSNFGDGANGDNK[x]K	20	0	2242.966054	0.0066	0.1450
LGVK[x]PPKGCLMFGPPGTGK	3	0	1940.037500	0.0066	0.1250
LTHEK[x]STMLEKIK	4	0	1556.859536	0.0065	0.0850
FK[x]ELQPFIVQMAEQALDIEK	1	0	2376.239807	0.0065	0.1300
SATPFRK[x]INVLNFPSANFSK	6	0	2237.195580	0.0065	0.1300
FRKLGVK[x]PPK	6	0	1168.744388	0.0065	0.0650
VDTILLFMPMDESLK[x]VFQALTTIR	14	0	2780.485512	0.0065	0.1550
LGVKPPK[x]GCLMFGPPGTGKTLLAR	6	0	2494.391501	0.0065	0.1550
MGTTITALRYK[x]DGVILAADSR	10	0	2251.199340	0.0064	0.1350
WSDERYLHQSLK[x]YK	11	0	1851.926697	0.0064	0.0900
YEAK[x]AIGSGSEPAK	3	0	1406.704092	0.0064	0.0900
YK[x]VNLYK	1	0	926.522509	0.0064	0.0450
EDWEKYQK[x]PVDTEEENDK	7	0	2281.002149	0.0064	0.1150
VAMLYAYDRIK[x]ILFSDVK	10	0	2144.170281	0.0064	0.1150
QYSAKAK[x]WSTAETLTNNK	6	0	2040.027522	0.0064	0.1150
DKPK[x]YEPPVPTRTGR	3	0	1739.931783	0.0063	0.0950
VLNK[x]EHLEADFVTQVAVRR	3	0	2223.212290	0.0063	0.1200
TK[x]KACIIFFDEIDAIGGAR	1	0	2124.103657	0.0063	0.1200
GIGSYEK[x]QSEVSVGLRFIK	6	0	2096.126503	0.0063	0.1200
VVSSAIVDK[x]YIGESARIIR	8	0	2075.173785	0.0063	0.1200
LGVKPPK[x]GCLMFGPPGTGK	6	0	1940.037500	0.0063	0.1200
APPEILDISKQLADYK[x]AFEDSLR	15	0	2618.359059	0.0063	0.1450
VFHPITK[x]AVILSDTKPVDKK	6	0	2235.298978	0.0063	0.1250
LEFIKVIPVEELK[x]EIK	12	0	1926.144056	0.0063	0.1000
LAHLSKHPK[x]FEEILTR	8	0	1918.078772	0.0063	0.1000
ATTVK[x]DTMNVDINAIK	4	0	1732.902849	0.0063	0.1000
S[x]IMEYNGGSCVAMAGK	0	0	1673.721069	0.0063	0.1000
GKYYPLK[x]SMTEK	6	0	1443.743119	0.0063	0.0750
IQK[x]ENRHK	2	0	1051.588622	0.0063	0.0500
KSLK[x]DECK	3	0	1006.511679	0.0063	0.0500
SSCK[x]IVFR	3	0	995.522185	0.0063	0.0500
LTGDTNGALDK[x]LEEIGVADQYKVSK	10	0	2663.365262	0.0062	0.1550
MVCK[x]IWKSDEINEVLNK	3	0	2105.064830	0.0062	0.1050
AK[x]VAEQNENPTVGSAQK	1	0	1769.890704	0.0062	0.1050
K[x]AVYMPLCDPGNK	0	0	1491.721334	0.0062	0.0800
VQNEVTLSPEQLRIQYVGK[x]QDPK	18	0	2668.418299	0.0061	0.1400
KALSSLK[x]YMLLSQIMLNSVSEVK	6	0	2581.422189	0.0061	0.1400
DEPEETDVNKYQK[x]DEEWPPK	12	0	2475.107668	0.0060	0.1200
VRQLIIK[x]EEMMNSIQQAVAK	6	0	2328.265640	0.0060	0.1200
IEPLK[x]LKVLVQGLER	4	0	1734.076651	0.0060	0.0900
IITK[x]EGVETRIIPLK	3	0	1709.045018	0.0060	0.0900
VNLYK[x]FREER	4	0	1352.720019	0.0060	0.0600
WK[x]TLSKESAR	1	0	1204.656362	0.0060	0.0600
PFGNTHNK[x]FK	7	0	1188.603937	0.0060	0.0600
M[x]SERDTALEK	0	0	1178.560080	0.0060	0.0600
ASK[x]ER	2	0	589.318344	0.0060	0.0300
SGK[x]KR	2	0	574.355062	0.0060	0.0300
ESQDYLNLVQALAETNVK[x]DEK	17	0	2406.191334	0.0060	0.1250
CLDQLTNWCTIK[x]TVDR	11	0	2021.966182	0.0059	0.0950
WK[x]VETQEAAVVDYPDR	1	0	1904.926754	0.0059	0.0950
AKWSTAETLTNNK[x]IDR	12	0	1846.953636	0.0059	0.0950
D[x]VPTFANFHTPIFIAKREDGMK	0	0	2533.278647	0.0059	0.1300
K[x]ELFDCLKIMR	0	0	1451.762804	0.0059	0.0650
EK[x]VAFILDQVR	1	0	1316.745171	0.0059	0.0650
K[x]LEGTIDYQKL	0	0	1306.713204	0.0059	0.0650
YSNDK[x]SIVNSM	4	0	1256.570643	0.0059	0.0650
EVQK[x]GPDSVALGVQYDDVRPEDR	3	0	2571.256387	0.0059	0.1350
VNMENLIVTDLGK[x]YAEVLIETAK	12	0	2562.361367	0.0059	0.1350
LGIDPPKGIMLYGPPGTGK[x]TLCAR	18	0	2511.334048	0.0058	0.1400
ASALGAINLQPLLMPSK[x]R	16	0	1879.071243	0.0058	0.1050
LVPYLTKLESK[x]QR	10	0	1573.919099	0.0058	0.0750
ILLDLVYAFIK[x]SNQATTSTDR	10	0	2368.263712	0.0057	0.1200
AVNARALTCK[x]MPGTLLPGPGK	9	0	2151.165540	0.0057	0.1200
GIDWREALEK[x]TEEK	9	0	1702.852533	0.0057	0.0800
LLRPRK[x]R	5	0	937.629701	0.0057	0.0400
K[x]ELLKLK	0	0	870.590192	0.0057	0.0400
KLDVAK[x]R	5	0	828.518092	0.0057	0.0400
K[x]ATDDDR	0	0	819.372221	0.0057	0.0400
QSK[x]YTYDRGTTAVLK	2	0	1729.899815	0.0057	0.0850
NKPGVYTK[x]VCNYVNWIQQTIAAN	7	0	2680.343029	0.0057	0.1300
GQAQSGNFSNFGDGANGDNKK[x]DQK	20	0	2483.106041	0.0056	0.1350
NK[x]ISWYTKIVDELDLR	1	0	1992.067931	0.0056	0.0900
DGIQDIMPSQAKELK[x]K	14	0	1799.945046	0.0056	0.0900
IK[x]VLAQLGMQSLSPLK	1	0	1725.022174	0.0056	0.0900
IGLVRLPEANFEPLEK[x]R	15	0	1980.115548	0.0056	0.0950
A[x]KVAEQNENPTVGSAQK	0	0	1769.890704	0.0056	0.0950
QYSAK[x]AKWSTAETLTNNK	4	0	2040.027522	0.0056	0.1000
M[x]PPKEDWEK	0	0	1158.537893	0.0056	0.0500
LLK[x]LEEAMK	2	0	1073.615413	0.0056	0.0500
NPK[x]ADPLDER	2	0	1153.572695	0.0055	0.0550
ASRGAATIK[x]GAIWYGIDFTAAR	8	0	2295.212290	0.0055	0.1200
APPEILDISK[x]QLADYKAFEDSLR	9	0	2618.359059	0.0054	0.1250
AELDK[x]IGLSKIR	4	0	1341.797930	0.0054	0.0650
EIK[x]EVIELPVKHPELFESLGIPQPK	2	0	2868.599943	0.0054	0.1350
ILFENPDEATK[x]RK	10	0	1559.830681	0.0054	0.0700
K[x]DGIQDIMPSQAK	0	0	1429.723444	0.0054	0.0700
QGITEAYNQK[x]AVEK	9	0	1577.804860	0.0054	0.0750
YK[x]NENLENIEDVQLR	1	0	1875.932566	0.0053	0.0800
QTGQYYGGLK[x]LCVDR	9	0	1756.856570	0.0053	0.0800
Y[x]TVGQGYTKAAWFEK	0	0	1747.856893	0.0053	0.0800
AHILRIHAK[x]SMAIDK	8	0	1702.966393	0.0053	0.0800
SIK[x]GYTLPPHCSRGER	2	0	1856.931459	0.0053	0.0850
VHPEGK[x]YVVDISPDIDIK	5	0	2023.062511	0.0053	0.0950
KPIGATWK[x]TTQLEEANSK	7	0	2001.053008	0.0053	0.0950
YVVDISPDIDIKEIK[x]PNIR	14	0	2226.225875	0.0053	0.1000
DLVLALDTPRTAAVNIK[x]VR	16	0	2064.205418	0.0053	0.1000
DAVK[x]EAARILYATHDEENNK	3	0	2286.123929	0.0052	0.1050
SSQQGVEGVLIILK[x]IEDTDK	13	0	2171.168421	0.0052	0.1050
INEDSK[x]LAVNENLASSKSSM	5	0	2136.036759	0.0052	0.1050
K[x]EDSSPCGYIIRILSGEQTVK	0	0	2379.210294	0.0052	0.1100
CEDGVILALEK[x]VVTSKLLKPR	10	0	2367.355831	0.0052	0.1100
YYKPDLTIDEAVRIMK[x]LCFDELK	15	0	2859.454938	0.0052	0.1200
DAIPYEANIRQAIVSAVK[x]FEEEAK	17	0	2690.391418	0.0052	0.1250
ALTCK[x]MPGTLLPGPGKGYIGDPIK	4	0	2483.327901	0.0052	0.1250
SELQDKSSQQGVEGVLIILK[x]IEDTDK	19	0	2871.507557	0.0052	0.1350
K[x]YTGLLRVSAMMSCACQK	0	0	2103.009638	0.0050	0.0900
VYATMQK[x]LQKDLGQVLNK	6	0	2076.140043	0.0050	0.0900
M[x]STLDLNHLADLYDR	0	0	1775.851150	0.0050	0.0750
LCFDELKK[x]R	7	0	1207.638268	0.0050	0.0450
IDKK[x]TTEEK	3	0	1090.586949	0.0050	0.0450
ETDLK[x]PYVLELAMTVVLDIEFRNR	4	0	2863.515228	0.0050	0.1200
HCLLYLSCIDLDK[x]CSHTELVER	12	0	2760.303207	0.0050	0.1100
VGVILESQRAANVLAFQSTTK[x]TLALK	20	0	2757.575126	0.0050	0.1300
YVVDISPDIDIK[x]EIKPNIR	11	0	2226.225875	0.0050	0.0950
TEDDIK[x]SLQSVGQIIGEVLK	5	0	2171.168421	0.0050	0.1000
AIGSGSEPAKSELVK[x]EFHK	14	0	2013.053008	0.0050	0.0950
D[x]VPTFANFHTPIFIAKR	0	0	1973.052225	0.0050	0.0850
ATTVKDTMNVDINAIK[x]K	15	0	1860.997805	0.0050	0.0850
LK[x]PQDERTQEERNR	1	0	1797.908083	0.0050	0.0700
K[x]NVPKLQNVSNFQK	0	0	1642.915408	0.0050	0.0700
D[x]YDLVRSLESQIR	0	0	1592.815758	0.0050	0.0650
CFGIK[x]FDIMPRK	4	0	1510.778788	0.0050	0.0600
KNEEK[x]LAEFDK	4	0	1349.682631	0.0050	0.0550
K[x]SSEQANLYER	0	0	1323.641830	0.0050	0.0550
YK[x]DGVILAADSR	1	0	1306.688051	0.0050	0.0600
ASK[x]GSNDDEMK	2	0	1180.502961	0.0050	0.0550
LLEK[x]LEIK	3	0	984.621882	0.0050	0.0400
PRK[x]QYSAK	2	0	976.545365	0.0050	0.0400
M[x]MGINERK	0	0	977.478607	0.0050	0.0400
VAQTTYK[x]K	6	0	937.523235	0.0050	0.0400
HESLK[x]YR	4	0	931.487520	0.0050	0.0350
KELLK[x]LK	4	0	870.590192	0.0050	0.0350
EIK[x]QIK	2	0	757.469750	0.0050	0.0300
K[x]TTEEK	0	0	734.380997	0.0050	0.0300
K[x]YINR	0	0	692.396924	0.0050	0.0250
MK[x]DAVK	1	0	690.373411	0.0050	0.0300
LRNK[x]R	3	0	685.434703	0.0050	0.0250
NEEK[x]K	3	0	646.328572	0.0050	0.0250
V[x]GVFK	0	0	548.332206	0.0050	0.0250
IIYSDIDVDPVK[x]PEHVGKVVLKNK	11	0	2704.516220	0.0048	0.1150
TK[x]LQDGSTDMQLTLMSIVHVPYK	1	0	2604.329020	0.0048	0.1100
LTLEAMDLEIVEK[x]EHFKELVSK	12	0	2600.377016	0.0048	0.1050
LGDNNIADWPQVEYLVGK[x]NR	17	0	2300.154836	0.0047	0.0950
IHLEK[x]VSKQGEIDYEALVK	4	0	2198.194577	0.0047	0.0900
NHASIDK[x]MKSLSEQYTER	6	0	2136.026865	0.0047	0.0850
LNQQSVLLPLLK[x]DNIAHR	11	0	2071.190103	0.0047	0.0850
YTYDRGTTAVLK[x]EDIYK	11	0	2035.026127	0.0047	0.0800
ILAHREFPDLGVLEGK[x]R	15	0	1949.084584	0.0047	0.0800
YTLYDQNDTK[x]EWLDK	9	0	1930.894787	0.0047	0.0700
IDRK[x]IEFPPPSAEAR	3	0	1724.920885	0.0047	0.0700
NVVTEAGFIAIK[x]EDR	11	0	1660.878354	0.0047	0.0700
QAAK[x]ASVVETVTLTK	3	0	1544.877294	0.0047	0.0700
S[x]TLDLNHLADLYDR	0	0	1644.810672	0.0046	0.0650
SNPVFAENDEK[x]GEK	10	0	1562.721193	0.0046	0.0650
SSK[x]SSLELANNAVK	2	0	1446.767750	0.0046	0.0650
FFEKEDVQSLK[x]LK	10	0	1609.871482	0.0046	0.0600
SNSDDPASFTSINNYK[x]YHDDLPALR	15	0	2839.304786	0.0046	0.1150
EIK[x]IIYSDIDVDPVKPEHVGKVVLK	2	0	2832.599943	0.0046	0.1150
SFLVWVNEEDHLRVISMEK[x]GGNMK	18	0	2817.394072	0.0046	0.1100
TAINTGGGSVAVFNK[x]FAYVLYQER	14	0	2604.333515	0.0046	0.1100
E[x]MKKDSESTEEK	0	0	1439.644921	0.0046	0.0550
VEPIPLINGEK[x]R	10	0	1363.782281	0.0046	0.0550
IKLISGK[x]LDEAR	6	0	1341.797930	0.0046	0.0550
EVIELPVK[x]HPELFESLGIPQPK	7	0	2498.378342	0.0045	0.1000
YK[x]DGVILAADSRTTMGAYIANR	1	0	2385.210964	0.0045	0.1000
VIPVEELK[x]EIK	7	0	1295.769988	0.0045	0.0500
V[x]PTFANFHTPIFIAKREDGMK	0	0	2418.251708	0.0045	0.0950
SSEQANLYERK[x]TLVAHAVLK	10	0	2256.222519	0.0045	0.0900
DLK[x]LKWSDER	2	0	1288.677488	0.0045	0.0450
LILTENIK[x]TK	7	0	1171.717563	0.0045	0.0450
K[x]ILGVAAEDK	0	0	1042.602207	0.0045	0.0450
TGPPGPPCGGKFMLK[x]LGVK	14	0	1940.037500	0.0045	0.0850
LGIDPPK[x]GIMLYGPPGTGK	6	0	1910.033463	0.0045	0.0850
IVAFVGSPIVEDEK[x]NLIR	13	0	1998.114879	0.0044	0.0800
ASRPGAAAKLDGK[x]DELWK	12	0	1912.016567	0.0044	0.0800
ETEK[x]LAEER	3	0	1103.545814	0.0044	0.0400
ATAIGK[x]SSTAAKTFLEK	5	0	1722.951515	0.0044	0.0750
DNSSDLQK[x]LLMKVALCANHADSVVK	7	0	2755.399548	0.0044	0.1100
IGSVDRHIGIATTGFIPDGQHIVK[x]R	23	0	2686.466585	0.0044	0.1100
AFNNAGITSVGVTGK[x]NCACVISQK	14	0	2495.225954	0.0044	0.1050
SMK[x]DLHISQNFACLIR	2	0	1931.970877	0.0044	0.0700
DK[x]KLIPIR	1	0	981.633448	0.0044	0.0350
D[x]KKLIPIR	0	0	981.633448	0.0044	0.0350
I[x]AIVVNQNWYCANTKYVTGPKNK	0	0	2680.379413	0.0043	0.1000
EATPMEMDEEKSQDISINGNSK[x]K	21	0	2580.168225	0.0043	0.1000
VVGQLLEKLK[x]PLIEK	9	0	1706.070505	0.0043	0.0650
DMTLEEAEVLILK[x]VLRQVMEEK	12	0	2615.391282	0.0043	0.0950
TSASIDFDSNFLNSMIK[x]KNEEK	16	0	2517.205601	0.0043	0.0950
ADPLDERLSGVVEGIFQK[x]CYAK	17	0	2494.252490	0.0043	0.0950
LTGDTNGALDK[x]LEEIGVADQYK	10	0	2349.169873	0.0043	0.0950
CNK[x]FFYILYFELYK	2	0	1946.963993	0.0043	0.0600
LK[x]LELKK	1	0	870.590192	0.0043	0.0300
LALTK[x]PK	4	0	769.506134	0.0043	0.0300
LVPYLTK[x]LESKQR	6	0	1573.919099	0.0042	0.0550
MEILKIHLEK[x]VSK	9	0	1566.916655	0.0042	0.0550
KVNQIESQMAMAEK[x]LIQIR	13	0	2229.197231	0.0042	0.0800
KEEMVMLK[x]GDEVVSLLGVSEQVQVR	7	0	2801.466563	0.0042	0.1050
LGISATALSPEEK[x]KTAGEDAVTLVK	12	0	2527.374374	0.0042	0.1050
SSEETEDKK[x]MQE	8	0	1439.608537	0.0042	0.0500
VSAMMSCACQK[x]R	10	0	1427.614109	0.0042	0.0500
AVILSDTK[x]PVDK	7	0	1284.728853	0.0042	0.0500
K[x]SGNLPDADNSK	0	0	1244.599634	0.0042	0.0500
NK[x]MVCK	1	0	778.382925	0.0042	0.0250
F[x]ATLQK	0	0	706.401341	0.0042	0.0250
NDGTIVIRK[x]LEETDVAK	8	0	1900.026461	0.0041	0.0700
LLMK[x]VALCANHADSVVK	3	0	1868.001115	0.0041	0.0700
LTLEAMDLEIVEKEHFK[x]ELVSK	16	0	2600.377016	0.0041	0.0900
AEIINSLNLNNDLTDK[x]LAQFEK	15	0	2502.296462	0.0041	0.0900
KLEGTIDYQK[x]L	9	0	1306.713204	0.0041	0.0450
DLGQVLNKYVQVEQRNK[x]PDER	16	0	2527.314175	0.0040	0.0850
SLNK[x]FSVATITPEGIEFQTDQSVSSK	3	0	2812.412936	0.0040	0.1050
LALTK[x]LTIPLPLYPQGHPGGSEGGPK	4	0	2640.463795	0.0040	0.1050
TTSNICHRLNADVLGQLIK[x]K	18	0	2280.237118	0.0040	0.0800
K[x]MAIDDDINWEELAR	0	0	1817.861714	0.0040	0.0600
IDRK[x]VEFGLPDLEGR	3	0	1742.931448	0.0040	0.0600
GNQKVVK[x]VDAQDFLK	6	0	1687.925637	0.0040	0.0600
GTK[x]KSGNLPDADNSK	2	0	1530.763724	0.0040	0.0600
LQK[x]YQATVMR	2	0	1236.664816	0.0040	0.0400
QVMEEK[x]LDSK	5	0	1205.596130	0.0040	0.0400
K[x]GVVALVEDK	0	0	1056.617856	0.0040	0.0400
KDQK[x]K	3	0	645.380940	0.0040	0.0200
VK[x]LEK	1	0	615.395529	0.0040	0.0200
EIK[x]PNIRVALRNDSYQLIK	2	0	2269.290536	0.0039	0.0750
M[x]SQARGFDRTITVFSPEGR	0	0	2154.063918	0.0039	0.0750
VVDASIVSK[x]ALGNFVASVLARLALTKPK	8	0	2866.700654	0.0039	0.1100
NAEELSSYQK[x]KLIR	9	0	1677.904901	0.0039	0.0550
GYARAIHK[x]LGSTLK	7	0	1513.872820	0.0039	0.0550
FKLNYKPEEEYPDLSK[x]HNNHMAK	15	0	2831.369969	0.0039	0.0900
IFRQK[x]SLEK	4	0	1147.671285	0.0039	0.0350
AK[x]YASQKRP	1	0	1047.582476	0.0039	0.0350
SSEETEDK[x]K	7	0	1051.466899	0.0039	0.0350
VKAMEVDEK[x]PTER	8	0	1530.771118	0.0038	0.0500
N[x]STEEIDLYNRWKALER	0	0	2136.059881	0.0038	0.0650
FAASKEK[x]QNTPVLFDSK	6	0	1908.994437	0.0038	0.0650
NPK[x]ADPLDERLSGVVEGIFQK	2	0	2311.217098	0.0038	0.0800
MGQAQSGNFSNFGDGANGDNK[x]KDQK	20	0	2614.146520	0.0038	0.0950
K[x]LEETDVAKAAILERPYASTGAYK	0	0	2623.385606	0.0038	0.0900
LSLFSNK[x]ENELR	6	0	1448.762272	0.0038	0.0450
IMRDVITELPDAK[x]YYR	12	0	1982.029438	0.0037	0.0600
NCK[x]K	2	0	548.274037	0.0037	0.0150
QVK[x]R	2	0	529.333601	0.0037	0.0150
QGAMIAQAMILTQHNDQLNSK[x]VSGIR	20	0	2823.448227	0.0037	0.0950
HGGYK[x]PTDKHK	4	0	1266.646859	0.0036	0.0400
TELFK[x]ASTSAK	4	0	1181.629146	0.0036	0.0400
LPNIEEATFDK[x]RIDRPGR	10	0	2126.123146	0.0036	0.0650
PPKEDWEKYQK[x]PVDTEEENDK	10	0	2603.202624	0.0036	0.0750
QGDTK[x]INHEHFMDGILEVQMR	4	0	2497.184095	0.0036	0.0750
ILEHK[x]EIMLRVEPIPLINGEK	4	0	2470.398029	0.0036	0.0750
EFEIIK[x]GVLCQFRR	5	0	1793.960971	0.0036	0.0500
ERDCTAYNIYDK[x]NK	11	0	1788.810014	0.0036	0.0500
RK[x]QYSAK	1	0	879.492606	0.0036	0.0250
KVAEQNENPTVGSAQK[x]MIQDEAQK	15	0	2642.296866	0.0035	0.0850
LAAEDHK[x]FVIHQEENKR	6	0	2063.054738	0.0035	0.0600
DPEEEAEMMTK[x]ETTEKK	10	0	2024.891743	0.0035	0.0600
TSNNTNRTNSTDEK[x]GTK	13	0	1866.866670	0.0035	0.0600
GGLGYPEDAIGKTK[x]LVK	13	0	1744.972250	0.0035	0.0600
KLGVK[x]PPKGCLMFGPPGTGK	4	0	2068.132455	0.0035	0.0700
FLHDK[x]NSDYK	4	0	1265.603994	0.0035	0.0350
YDK[x]LVETSGQIRCGSPYIIEDSK	2	0	2657.300555	0.0035	0.0800
Q[x]YTVGQGYTKAAWFEK	0	0	1875.915465	0.0034	0.0550
EDIYK[x]FVTVQDLDEMQVDV	4	0	2285.077226	0.0034	0.0650
MNSIVSKYTQSTNNDDPK[x]K	17	0	2169.037093	0.0034	0.0650
HKFQDILLGAGQAIK[x]AGNR	14	0	2036.127841	0.0034	0.0650
YEAK[x]AIGSGSEPAKSELVK	3	0	1963.026127	0.0034	0.0650
SWIGAYLAK[x]IPERIVCFMLNEK	8	0	2637.380995	0.0034	0.0750
ALSIEGDDK[x]VNENIGDELLLEQCMK	8	0	2832.351989	0.0034	0.0850
LNYKPEEEYPDLSK[x]HNNHMAK	13	0	2556.206604	0.0033	0.0700
RFK[x]ELQPFIVQMAEQALDIEK	2	0	2532.340909	0.0033	0.0700
EDCEAATDPLLK[x]KQMSYMLAR	11	0	2469.170083	0.0033	0.0700
HIEVGDSVLVK[x]IITK	10	0	1649.971524	0.0033	0.0500
GK[x]VAVFDSQTQPPVLWFR	1	0	2074.099899	0.0033	0.0600
TPNDTQKYSNDK[x]SIVNSM	11	0	2040.942138	0.0033	0.0600
SITEFGDTATAK[x]ELEAMK	11	0	1940.940017	0.0033	0.0600
YTQSTNNDDPK[x]K	10	0	1409.642221	0.0033	0.0400
K[x]AMVNIDTIDNK	0	0	1360.701983	0.0033	0.0400
VPDK[x]LIDASTVK	3	0	1284.728853	0.0033	0.0400
IDRDK[x]LVLK	4	0	1098.676036	0.0033	0.0300
SPADWVADTIFAESDLGK[x]NDGTIVIR	17	0	2789.387058	0.0033	0.0850
GMALGSANEKIEASK[x]GLIDR	14	0	2059.073086	0.0032	0.0650
DPEEEAEMMTKETTEK[x]K	15	0	2024.891743	0.0032	0.0550
LAIEREPPFAPIESAK[x]R	15	0	1923.057703	0.0032	0.0550
NEEGIIEFTK[x]TPNDTQKYSNDK	9	0	2570.213522	0.0032	0.0700
GYIGDPIK[x]FVR	7	0	1263.697497	0.0032	0.0350
YEAFEK[x]ADSCILDLTGAFR	5	0	2205.041118	0.0032	0.0600
MNSIVSK[x]YTQSTNNDDPKK	6	0	2169.037093	0.0032	0.0600
VIGSELVQK[x]YVGEGARMVR	8	0	2090.130540	0.0032	0.0600
VGIKPPKGVLLYGPPGTGK[x]TLLAR	18	0	2431.467763	0.0031	0.0750
Q[x]IAIVVNQNWYCANTK	0	0	1920.951525	0.0031	0.0500
FFEK[x]INVK	3	0	1023.575269	0.0031	0.0250
GIWHNDNK[x]SFLVWVNEEDHLR	7	0	2607.261750	0.0031	0.0650
EDCEAATDPLLKK[x]QMSYMLAR	12	0	2469.170083	0.0031	0.0650
DIKSMIADK[x]HAIR	8	0	1496.813257	0.0031	0.0400
GK[x]SALSTLNGFVEELKAEVR	1	0	2147.158527	0.0030	0.0600
SLLTGK[x]HAIR	5	0	1094.655970	0.0030	0.0300
K[x]NEEK	0	0	646.328572	0.0030	0.0150
K[x]DQKK	0	0	645.380940	0.0030	0.0150
QVK[x]NR	2	0	643.376523	0.0030	0.0150
LELK[x]K	3	0	629.411178	0.0030	0.0150
K[x]SQNVQEQLNEWGSNITELLGK	0	0	2514.271310	0.0030	0.0650
K[x]VEFGLPDLEGRAHILR	0	0	1949.084584	0.0029	0.0500
M[x]SIMEYNGGSCVAMAGK	0	0	1804.761547	0.0029	0.0500
GCLMFGPPGTGK[x]TLLAR	11	0	1774.922143	0.0029	0.0500
ATAIGKSSTAAK[x]TFLEK	11	0	1722.951515	0.0029	0.0500
QNLFVPTSDK[x]EK	9	0	1404.724827	0.0029	0.0350
K[x]EPPVYTPPKDK	0	0	1397.755400	0.0029	0.0350
YQATVMRGAFK[x]V	10	0	1369.717575	0.0029	0.0350
I[x]INRDIGKVVDK	0	0	1368.808828	0.0029	0.0350
K[x]GVVALVEDKTK	0	0	1285.760486	0.0029	0.0350
PPKEDWEK[x]YQKPVDTEEENDK	7	0	2603.202624	0.0029	0.0600
LPSEYDSRVKAMEVDEK[x]PTER	16	0	2478.205935	0.0029	0.0600
FK[x]LNVYK	1	0	910.527595	0.0029	0.0200
GNQK[x]VVK	3	0	771.460247	0.0029	0.0200
AAITGK[x]PDPWQTSLAFYYSGVGK	5	0	2456.237499	0.0028	0.0650
SDEINEVLNK[x]YQETQR	9	0	1964.943855	0.0028	0.0450
HNNHMAKVLTLELYK[x]K	14	0	1938.050842	0.0028	0.0450
EIDMTCAREASK[x]TLSK	11	0	1838.886542	0.0028	0.0450
APPEILDISK[x]QLADYK	9	0	1799.966829	0.0028	0.0450
MVTLK[x]DVGPPQPGPGIYRLIGGTLR	4	0	2634.467832	0.0028	0.0700
DKLVLK[x]EVFLSFHNLVGR	5	0	2113.204692	0.0028	0.0500
QGITEAYNQKAVEK[x]LMSR	13	0	2065.062523	0.0028	0.0500
LCFDELK[x]KR	6	0	1207.638268	0.0028	0.0250
ATHEVLKDEVLFNDK[x]PLPIEMK	14	0	2565.351138	0.0027	0.0600
QTETINWLEK[x]RFK	9	0	1691.899424	0.0027	0.0350
T[x]VYQISELESLLR	0	0	1549.835098	0.0027	0.0350
LGVQSISLTNNFPK[x]VFAMGDK	13	0	2265.182631	0.0026	0.0550
EEEDLDDEQLLLSREK[x]TSNNTNR	15	0	2747.284443	0.0026	0.0600
ASLLTREDLTDEEK[x]AASIAVEDEK	13	0	2632.307808	0.0025	0.0600
FFYILYFELYK[x]IAQDTLARR	10	0	2569.373199	0.0025	0.0500
DK[x]MNFVILCRDAIPYEANIR	1	0	2437.224503	0.0025	0.0500
FSGEK[x]KSLPLQIEVANDCIK	4	0	2275.188107	0.0025	0.0500
FLHDKNSDYK[x]ETLIFK	9	0	1997.025735	0.0025	0.0400
V[x]PTFANFHTPIFIAKR	0	0	1858.025287	0.0025	0.0400
DGIQDIMPSQAK[x]ELKK	11	0	1799.945046	0.0025	0.0400
VIGSELVQK[x]YVGEGAR	8	0	1703.920551	0.0025	0.0400
VIPVEELK[x]EIKQIK	7	0	1665.007573	0.0025	0.0350
TSTGGPK[x]LQLNLER	6	0	1512.825929	0.0025	0.0350
M[x]NSTEEIDLYNR	0	0	1483.661239	0.0025	0.0300
SSEETEDK[x]KMQE	7	0	1439.608537	0.0025	0.0300
TK[x]DAVVLGVEKR	1	0	1313.766632	0.0025	0.0300
EWDSK[x]LKDLR	4	0	1288.677488	0.0025	0.0250
VVLK[x]NKGTMK	3	0	1116.668841	0.0025	0.0250
LRLLK[x]MQR	4	0	1056.658947	0.0025	0.0200
DQKKDK[x]PK	5	0	985.555594	0.0025	0.0200
K[x]PIGATWK	0	0	899.522844	0.0025	0.0200
DIGK[x]VVDK	3	0	872.496688	0.0025	0.0200
VGK[x]SAVIK	2	0	800.511946	0.0025	0.0200
IQK[x]ENR	2	0	786.434760	0.0025	0.0150
IVK[x]SAK	2	0	644.422076	0.0025	0.0150
SAK[x]GTK	2	0	590.338744	0.0025	0.0150
K[x]SLK	0	0	474.316557	0.0025	0.0100
YYK[x]PDLTIDEAVRIMKLCFDELK	2	0	2859.454938	0.0024	0.0550
AVYMGLK[x]AFESCSNDEALR	6	0	2159.997873	0.0024	0.0450
S[x]SSDMAYTSMFKGNQKVVK	0	0	2107.007711	0.0024	0.0450
IEPLKLK[x]VLVQGLER	6	0	1734.076651	0.0023	0.0350
MEILK[x]IHLEKVSK	4	0	1566.916655	0.0023	0.0300
GGDEWKIEPLK[x]LK	10	0	1511.834706	0.0023	0.0300
ATHEVLK[x]DEVLFNDKPLPIEMK	6	0	2565.351138	0.0023	0.0500
SPAIIFIDELDAIGTK[x]RFDSEK	15	0	2464.284838	0.0023	0.0500
QTETINWLEK[x]R	9	0	1416.736060	0.0023	0.0250
RTLDQIAAK[x]LYFYYILFFEK	8	0	2541.367053	0.0023	0.0450
MSSKDISSK[x]SPSGNDALNDK	8	0	2079.974162	0.0023	0.0450
IDTIVKEIQDEK[x]EAEAAR	11	0	2057.063963	0.0022	0.0400
E[x]IINRDIGK	0	0	1056.592704	0.0022	0.0200
GEIKK[x]AMVNIDTIDNK	4	0	1787.945046	0.0022	0.0350
ALTLK[x]TGPPGPPCGGK	4	0	1549.828571	0.0022	0.0350
HVFPITK[x]GIGCVMTGSIADAR	6	0	2229.139719	0.0021	0.0450
IWK[x]VMCK	2	0	963.503367	0.0021	0.0150
TTLFKSELAQSK[x]YLMNVSR	11	0	2215.166981	0.0021	0.0400
K[x]EITPDIFAAIAIINEADR	0	0	2099.126168	0.0021	0.0400
DEK[x]VANEQEQALTNLSDLYVRENR	2	0	2833.384093	0.0021	0.0500
VMK[x]EDNLILRTR	2	0	1486.828906	0.0021	0.0250
EK[x]ADAAFLRLVK	1	0	1359.787367	0.0021	0.0250
EAEAAK[x]DEQIEK	5	0	1359.651724	0.0021	0.0250
IAGEHLSNGEK[x]PLLTPEKDFSK	10	0	2409.253874	0.0020	0.0450
EHIMDNLEAQAIEELEGAK[x]EDALFK	18	0	2842.369357	0.0020	0.0500
QLEMLDLQEGFIK[x]EDCKSLK	12	0	2423.207516	0.0020	0.0400
DVCIK[x]LGLDSEESAEYIVAK	4	0	2238.108857	0.0020	0.0400
GTKK[x]SGNLPDADNSK	3	0	1530.763724	0.0020	0.0300
M[x]FMTRSEYDR	0	0	1334.574681	0.0020	0.0200
MEILK[x]IHLEK	4	0	1252.721266	0.0020	0.0200
GQAQSGNFSNFGDGANGDNK[x]K	19	0	2111.925576	0.0019	0.0400
SQEEAIENIK[x]CTRAEQMSVELPQR	9	0	2845.369702	0.0019	0.0450
DTLSK[x]DQELTEENVSISVIGKDEK	4	0	2676.334021	0.0019	0.0450
LSLFSNK[x]ENELRQAVR	6	0	1903.027465	0.0019	0.0300
IDKNTWNSTLETAK[x]AK	13	0	1818.947489	0.0019	0.0300
IKILFSDVK[x]AMTTGLR	8	0	1792.027986	0.0019	0.0300
QDIMFELGLLQERLAEK[x]WR	16	0	2374.246622	0.0018	0.0350
A[x]ASLLKVNMENLIVTDLGK	0	0	2028.128811	0.0018	0.0350
TMVEVIPYFAEDLLVLK[x]TDELK	16	0	2565.365058	0.0018	0.0400
DVPTFANFHTPIFIAK[x]REDGMK	15	0	2533.278647	0.0018	0.0400
ELEAMK[x]LLRPR	5	0	1354.775421	0.0018	0.0200
K[x]EFEIIKGVLCQFR	0	0	1765.954825	0.0018	0.0250
LILVDDEK[x]TSWIYK	7	0	1721.923907	0.0018	0.0250
SSCK[x]IVFRSELQDK	3	0	1695.861321	0.0018	0.0250
LIK[x]KSSEQANLYER	2	0	1677.904901	0.0018	0.0250
LFQVEYAIEAIKLGSTAIGVK[x]TK	20	0	2478.409640	0.0017	0.0400
WAFAEK[x]QYGYGTQTV	5	0	1747.820509	0.0017	0.0250
HK[x]FQDILLGAGQAIK	1	0	1637.925245	0.0017	0.0250
WNSK[x]VDKPDGTMDYDSMDNIFFAK	3	0	2823.251891	0.0017	0.0400
MEQKPEVDYSEK[x]FAELQK	11	0	2198.056433	0.0017	0.0300
MSAQSCACMVRTLLYGK[x]R	16	0	2131.015784	0.0017	0.0300
TTMTNGFLAHKLCIHK[x]NK	15	0	2113.092380	0.0017	0.0300
EAEAAKDEQIEK[x]IDTVIK	11	0	2029.057817	0.0017	0.0300
MSERDTALEK[x]YK	9	0	1469.718358	0.0017	0.0200
VGKSAVIK[x]TSTR	7	0	1245.740419	0.0017	0.0200
VGK[x]SAVIKTSTR	2	0	1245.740419	0.0017	0.0200
GSDAAPQASKK[x]K	10	0	1186.630541	0.0017	0.0200
GGNMK[x]EVFR	4	0	1036.512349	0.0017	0.0150
LLVK[x]DR	3	0	742.470084	0.0017	0.0100
AVAASLGVNFLK[x]VVSSAIVDKYIGESAR	11	0	2863.580603	0.0016	0.0450
TDLNHENLK[x]GGDDLDPNYVLSSRVR	8	0	2826.389513	0.0016	0.0400
FAELQK[x]SLNNLNTIDIDANLEK	5	0	2502.296462	0.0016	0.0350
WK[x]ALERQLEMLDLQEGFIK	1	0	2346.240476	0.0016	0.0300
IAEFHTALESVPDK[x]SLFER	13	0	2188.116331	0.0016	0.0300
LVNFTAK[x]TLDLLGIFR	6	0	1820.055916	0.0016	0.0250
GNECIVIGVERK[x]NVPK	11	0	1810.972260	0.0016	0.0250
ASDCINLVAK[x]CYMAVEISGASGNMGM	9	0	2748.204818	0.0015	0.0400
Q[x]EMKKDSESTEEK	0	0	1567.703492	0.0015	0.0200
NVPK[x]LQNVSNFQK	3	0	1514.820452	0.0015	0.0200
DEPEETDVNK[x]YQKDEEWPPK	9	0	2475.107668	0.0015	0.0300
P[x]FGNTHNKFK	0	0	1188.603937	0.0015	0.0150
SMIADK[x]HAIR	5	0	1140.607305	0.0015	0.0150
GTK[x]TSETNDR	2	0	1107.515576	0.0015	0.0150
K[x]ACIIFFDEIDAIGGAR	0	0	1894.961028	0.0015	0.0250
MATTVK[x]DTMNVDINAIK	5	0	1863.943328	0.0015	0.0250
SPAIIFIDELDAIGTK[x]R	15	0	1858.019923	0.0015	0.0250
TLLAK[x]AVANQTSATFLR	4	0	1804.020592	0.0015	0.0250
SQNVQEQLNEWGSNITELLGK[x]LEK	20	0	2756.397956	0.0015	0.0350
EDVQSLKLK[x]YYEQK	8	0	1769.919882	0.0014	0.0200
LIKK[x]SSEQANLYER	3	0	1677.904901	0.0014	0.0200
EK[x]SLLAHKGGHVVR	1	0	1529.878966	0.0014	0.0200
WSELRK[x]R	5	0	973.545700	0.0014	0.0100
AK[x]IIDLR	1	0	827.522844	0.0014	0.0100
IDPSVTMMQVEEK[x]PDVTYGDVGGCK	12	0	2754.254924	0.0014	0.0350
LMSK[x]VAEKAQINTQEYGR	3	0	2065.062523	0.0014	0.0250
K[x]PIGATWKTTQLEEANSK	0	0	2001.053008	0.0014	0.0250
K[x]FRKPIGATWK	0	0	1330.787310	0.0014	0.0150
GTLK[x]VHTIRLR	3	0	1292.804020	0.0014	0.0150
E[x]EMIAAQGIDEEDRR	0	0	1760.799843	0.0013	0.0200
DFLDAVQK[x]VVKGNQK	7	0	1687.925636	0.0013	0.0200
M[x]SSKSSLELANNAVK	0	0	1577.808228	0.0013	0.0200
LMTEFVDQVDDVVK[x]YEIDK	13	0	2285.113610	0.0013	0.0250
DAYVYSIVAIARIK[x]LISGK	13	0	2079.209109	0.0013	0.0250
SIMLYLMVQSVNSELK[x]LLSSAKK	15	0	2581.422189	0.0013	0.0300
VPFTAAITITGVKTSTGGPK[x]LQLNLER	19	0	2811.585689	0.0013	0.0350
FTGGVLMLIDRESDK[x]APDLIELNR	14	0	2701.410770	0.0012	0.0300
EEMVMLK[x]GDEVVSLLGVSEQVQVR	6	0	2673.371607	0.0012	0.0300
SAPVSDCLSK[x]YPLLSSSCGSQSLK	9	0	2570.235514	0.0012	0.0300
DSLTVGAFFVYGSSSLYGDGGK[x]LR	21	0	2495.233139	0.0012	0.0300
INEDSKLAVNENLASSK[x]SSM	16	0	2136.036759	0.0012	0.0250
KLGVKPPK[x]GCLMFGPPGTGK	7	0	2068.132455	0.0012	0.0250
FHQLK[x]PTR	4	0	1025.576998	0.0012	0.0100
DKK[x]LIPIR	2	0	981.633448	0.0012	0.0100
STMLEK[x]IK	5	0	948.531355	0.0012	0.0100
EAEAARK[x]K	6	0	901.498083	0.0012	0.0100
IDK[x]K	2	0	502.311471	0.0012	0.0050
VATEK[x]DFLDAVQK	4	0	1462.766689	0.0012	0.0150
TAALSARPAK[x]NIR	9	0	1367.799660	0.0012	0.0150
M[x]NSTEEIDLYNRWKALER	0	0	2267.100359	0.0011	0.0200
ASLLK[x]VNMENLIVTDLGK	4	0	1957.091700	0.0011	0.0200
K[x]TLEVLYLK	0	0	1105.674641	0.0011	0.0100
EEFAEK[x]AVSVIQAR	5	0	1575.825595	0.0011	0.0150
YGLQGPTWLVHKENAINK[x]K	17	0	2195.185017	0.0011	0.0200
TKK[x]ACIIFFDEIDAIGGAR	2	0	2124.103657	0.0011	0.0200
SSK[x]DISSKSPSGNDALNDK	2	0	1948.933683	0.0011	0.0200
ISLRDVCIK[x]LGLDSEESAEYIVAK	8	0	2707.410100	0.0010	0.0250
EFHKDMTLEEAEVLILK[x]VLR	16	0	2412.308550	0.0010	0.0200
LDDMSLIK[x]EDCEAATDPLLK	7	0	2276.091491	0.0010	0.0200
VVDKCFGIK[x]FDIMPR	8	0	1823.942544	0.0010	0.0150
SNPVFAENDEKGEK[x]R	13	0	1718.822295	0.0010	0.0150
ELFEMARTK[x]K	8	0	1251.664481	0.0010	0.0100
K[x]TLVAHAVLK	0	0	1078.686208	0.0010	0.0100
K[x]INVK	0	0	600.395864	0.0010	0.0050
VSTK[x]K	3	0	561.348581	0.0010	0.0050
RMDK[x]EMAEADLDDDEPDLGEF	3	0	2440.004526	0.0010	0.0200
TLSMEK[x]HTELRSFEQK	5	0	1962.983216	0.0009	0.0150
LTQLLSQIK[x]EEQGDIK	8	0	1842.009751	0.0009	0.0150
S[x]SSDMAYTSMFKGNQK	0	0	1780.775938	0.0009	0.0150
D[x]DGLEDDMPALADEEFEKMDRR	0	0	2596.105628	0.0009	0.0200
E[x]TIDNAETMKK	0	0	1278.612505	0.0009	0.0100
TLIDKFSGEK[x]K	9	0	1264.702640	0.0009	0.0100
TMLVK[x]AVANSTAANFIR	4	0	1805.982099	0.0009	0.0150
YMIPPSAPVMLELTDEQPIK[x]QVK	19	0	2626.374907	0.0009	0.0200
TIEAITFKTDNHLSSTLEK[x]LSFK	18	0	2622.390357	0.0009	0.0200
DAVVLGVEK[x]RLTSPLMESHSVEK	8	0	2523.336549	0.0009	0.0200
M[x]ESLLAVQGQDFVLTASSSSAVR	0	0	2395.205209	0.0009	0.0200
NTWNSTLETAKAK[x]YASQK	12	0	2040.027522	0.0008	0.0150
TK[x]VVDRYADVIASIGLSR	1	0	1962.089727	0.0008	0.0150
MVILNK[x]DGMERK	5	0	1432.752968	0.0008	0.0100
SVEISALASK[x]NR	9	0	1273.698949	0.0008	0.0100
LAEK[x]WR	3	0	801.449683	0.0008	0.0050
YEAFEK[x]ADSCILDLTGAFRAQISVR	5	0	2859.422393	0.0008	0.0200
AFNNAGITSVGVTGK[x]NCACVISQKK	14	0	2623.320910	0.0008	0.0200
TGPPGPPCGGK[x]FMLKLGVK	10	0	1940.037500	0.0008	0.0150
AVILSDTK[x]PVDKK	7	0	1412.823808	0.0008	0.0100
ASRPGAAAK[x]LDGK	8	0	1240.688720	0.0008	0.0100
N[x]SSSDMAYTSMFKGNQKVVK	0	0	2221.050634	0.0008	0.0150
ALTLKTGPPGPPCGGK[x]FMLK	15	0	2069.116472	0.0008	0.0150
LNADVLGQLIKK[x]YYSFDNSLK	11	0	2428.300096	0.0007	0.0150
KNVPK[x]LQNVSNFQK	4	0	1642.915408	0.0007	0.0100
LK[x]PQDER	1	0	884.471536	0.0007	0.0050
VLVDK[x]SR	4	0	815.486459	0.0007	0.0050
GVSK[x]DEK	3	0	761.391895	0.0007	0.0050
GFDFEYYQRNLLLQEK[x]GFPTPK	15	0	2689.353916	0.0007	0.0150
AQIK[x]ILYVNNAKSQEEAIENIK	3	0	2515.364479	0.0007	0.0150
D[x]VPTFANFHTPIFIAK	0	0	1816.951123	0.0006	0.0100
[truncated: 60 more rows]
