# Supplementary material for: ECL: an exhaustive search tool for the identification of cross-linked peptides using whole database
Source: BMC Bioinformatics. 2016 May 20;17:217. doi: 10.1186/s12859-016-1073-y (PMC4874008; doi:10.1186/s12859-016-1073-y)
Supplement: Additional file 5 — Kojak’s pre-selection list of PSMs only identified by ECL. (ZIP 5147 kb) [file 12859_2016_1073_MOESM5_ESM.zip › Kojak's pre-selection ranks of ECL only peptides/Kojak's detailed results/aleitner_M1012_007/diagnostic_5551.txt]

Scan: 5551
K[x]SLKDECK	0	0	1006.511679	0.1406	1.1250
HNDLAQLVQQSRPLMANFSK[x]AK	19	0	2495.306589	0.1357	2.9850
K[x]REK	0	0	559.344165	0.0975	0.3900
K[x]GVVALVEDKTK	0	0	1285.760486	0.0925	1.1100
EK[x]ASFAR	1	0	807.423863	0.0879	0.6150
K[x]DSESTEEK	0	0	1051.466899	0.0822	0.7400
VGCDRNK[x]YAIQLPLPPK	6	0	1968.061404	0.0815	1.3850
SLK[x]DECK	2	0	878.416723	0.0764	0.5350
QNLFVPTSDK[x]EKASFAR	9	0	1937.000583	0.0744	1.2650
K[x]DLVR	0	0	629.386026	0.0730	0.3650
MPPK[x]EDWEK	3	0	1158.537893	0.0717	0.6450
Q[x]EMKKDSESTEEK	0	0	1567.703492	0.0712	0.9250
VGIK[x]PPKGVLLYGPPGTGK	3	0	1877.113761	0.0711	1.3500
E[x]MKKDSESTEEK	0	0	1439.644921	0.0700	0.8400
NK[x]YAIQLPLPPK	1	0	1380.812854	0.0696	0.8350
VGVFKNVSGNVLSEIK[x]NNWQIER	15	0	2629.397507	0.0691	1.5900
INVK[x]FFEK	3	0	1023.575269	0.0688	0.5500
HHFYAK[x]IDRPAQVISFK	5	0	2056.100568	0.0650	1.1050
K[x]MQE	0	0	534.247157	0.0650	0.2600
F[x]MTR	0	0	553.268226	0.0637	0.2550
K[x]GEK	0	0	460.264524	0.0625	0.2500
K[x]LEETDVAK	0	0	1031.549839	0.0622	0.5600
YDKK[x]DLVR	3	0	1035.571243	0.0619	0.4950
KSLK[x]DECK	3	0	1006.511679	0.0619	0.4950
K[x]SGFEK	0	0	694.364957	0.0617	0.3700
MK[x]DAVK	1	0	690.373411	0.0617	0.3700
ILIDK[x]AR	4	0	827.522844	0.0614	0.4300
EMK[x]KDSESTEEK	2	0	1439.644921	0.0608	0.7300
LILTENIK[x]TK	7	0	1171.717563	0.0595	0.5950
M[x]FMTR	0	0	684.308705	0.0590	0.2950
YDK[x]KDLVR	2	0	1035.571243	0.0581	0.4650
KINVK[x]FFEK	4	0	1151.670224	0.0578	0.5200
SMNLTRGIDLK[x]SIAEK	10	0	1774.961029	0.0572	0.9150
K[x]LDVAK	0	0	672.416990	0.0558	0.3350
QDRGK[x]LVR	4	0	970.567161	0.0538	0.4300
VGIKPPK[x]GVLLYGPPGTGK	6	0	1877.113761	0.0534	1.0150
DIGK[x]VVDKCFGIK	3	0	1477.796212	0.0527	0.6850
AEAK[x]DVAK	3	0	830.449740	0.0525	0.4200
K[x]LWK	0	0	573.363839	0.0525	0.2100
SVMIMVK[x]MYSPSENCFFFR	6	0	2372.082464	0.0524	0.9950
QEMK[x]KDSESTEEK	3	0	1567.703492	0.0519	0.6750
EMKK[x]DSESTEEK	3	0	1439.644921	0.0517	0.6200
LKESQLVDK[x]FFEK	8	0	1609.871482	0.0515	0.6700
LLRPRK[x]R	5	0	937.629701	0.0514	0.3600
A[x]SLLKVNMENLIVTDLGK	0	0	1957.091700	0.0511	0.9200
A[x]ASLLKVNMENLIVTDLGK	0	0	2028.128811	0.0511	0.9700
RTLDQIAAK[x]LYFYYILFFEK	8	0	2541.367053	0.0510	1.0200
K[x]IEFPSYRDR	0	0	1309.677823	0.0510	0.5100
ASLLK[x]VNMENLIVTDLGK	4	0	1957.091700	0.0506	0.9100
EWLDK[x]LGDK	4	0	1102.565823	0.0506	0.4550
TLDQIAAK[x]LYFYYILFFEK	7	0	2385.265950	0.0500	0.9500
IK[x]YEYQKLK	1	0	1211.691351	0.0494	0.4450
QNLFVPTSDKEK[x]ASFAR	11	0	1937.000583	0.0494	0.8400
TNTNNSILFAALSK[x]SLVR	13	0	1948.074078	0.0492	0.8850
D[x]YDLVR	0	0	779.381332	0.0492	0.2950
GK[x]LVR	1	0	571.380549	0.0490	0.2450
ILIDK[x]ARVEAQNHK	4	0	1633.926306	0.0486	0.6800
VMK[x]SEFQRLTHEK	2	0	1631.845282	0.0485	0.6300
C[x]SPSATLTHRTMTEK	0	0	1718.807905	0.0483	0.7250
WSLERK[x]GEK	5	0	1131.603602	0.0483	0.4350
KVAQTTYK[x]K	7	0	1065.618191	0.0483	0.4350
TAAVNIK[x]VR	6	0	970.592313	0.0483	0.4350
LLVK[x]DR	3	0	742.470084	0.0483	0.2900
SELAQSK[x]YLMNVSR	6	0	1624.824212	0.0482	0.6750
WK[x]TLSKESAR	1	0	1204.656362	0.0480	0.4800
M[x]SERDTALEK	0	0	1178.560080	0.0480	0.4800
MK[x]SLSEQYTER	1	0	1370.649950	0.0473	0.5200
ESQLVDK[x]FFEK	6	0	1368.692468	0.0473	0.5200
M[x]CSPSATLTHRTMTEK	0	0	1849.848383	0.0472	0.7550
NLNAPKFSFISNVRPK[x]LFAYPPK	15	0	2647.463738	0.0470	1.0800
ATAIGRASK[x]AAR	8	0	1171.678492	0.0467	0.5600
VVDK[x]CFGIK	3	0	1064.568799	0.0467	0.4200
LAAPQLVQMFIGDGAK[x]LVR	15	0	2026.139651	0.0466	0.8850
K[x]NTEDIEMTA	0	0	1150.517549	0.0465	0.4650
VLIDCNK[x]FDSIDLNPAR	6	0	1988.998865	0.0465	0.7900
VEAQNHK[x]LNLADPVSIEYLTR	6	0	2409.265107	0.0464	0.9750
MPIDFKGFICK[x]VVDK	10	0	1795.936398	0.0460	0.6900
HNNHMAKVLTLELYK[x]K	14	0	1938.050842	0.0459	0.7350
FSFISNVRPK[x]LFAYPPK	9	0	2010.109010	0.0459	0.7800
LTGDTNGALDK[x]LEEIGVADQYKVSK	10	0	2663.365262	0.0456	1.1400
IDKK[x]TTEEK	3	0	1090.586949	0.0456	0.4100
QEMKK[x]DSESTEEK	4	0	1567.703492	0.0454	0.5900
EDLTDEEK[x]AASIAVEDEKR	7	0	2147.022884	0.0453	0.8600
LLIFEK[x]QVR	5	0	1144.696771	0.0450	0.4050
IDKEDMGSNDK[x]ASK	10	0	1536.708913	0.0450	0.6300
KLEKGQSIDDMIPAQK[x]	15	0	1799.945046	0.0447	0.7150
HYYSLRINYK[x]K	9	0	1483.793513	0.0445	0.4900
EPLK[x]EVVQFVGSR	3	0	1486.814306	0.0442	0.5750
SAK[x]IVR	2	0	672.428222	0.0442	0.2650
LLMK[x]VALCANHADSVVK	3	0	1868.001115	0.0441	0.7500
LILVDDEK[x]TSWIYK	7	0	1721.923907	0.0439	0.6150
LKYYEQK[x]IR	6	0	1239.697497	0.0439	0.3950
QVK[x]R	2	0	529.333601	0.0437	0.1750
QLEMLDLQEGFIK[x]EDCK	12	0	2094.996478	0.0435	0.7400
INVKK[x]SYDYSATMYTR	4	0	1938.950858	0.0434	0.6950
GKYYPLK[x]SMTEK	6	0	1443.743119	0.0433	0.5200
K[x]PPVQPLAYKSATPFRK	0	0	1927.104259	0.0432	0.7350
EVPAVQVTAAFLYNYK[x]R	15	0	1968.046805	0.0429	0.7300
VTVSK[x]GVAIDLLEECK	4	0	1759.938898	0.0428	0.6850
YSNDK[x]SIVNSM	4	0	1256.570643	0.0427	0.4700
DRGK[x]LVR	3	0	842.508589	0.0421	0.2950
RLMSK[x]VAEK	4	0	1060.606245	0.0417	0.3750
DIK[x]SMIADK	2	0	1019.532081	0.0417	0.3750
D[x]RQEQR	0	0	830.399437	0.0417	0.2500
IEPLK[x]LKVLVQGLER	4	0	1734.076651	0.0413	0.6200
YIPNPVLVIIDVK[x]PK	12	0	1707.033394	0.0410	0.6150
SETMK[x]YYLPKGK	4	0	1443.743119	0.0408	0.4900
IDTIVK[x]EIQDEKEAEAAR	5	0	2057.063963	0.0406	0.7300
EFHKDMTLEEAEVLILK[x]VLR	16	0	2412.308550	0.0405	0.8100
ENWKYACK[x]ILGVVEGQFSRPAK	7	0	2579.331740	0.0405	0.8900
MPGTLLPGPGKGYIGDPIK[x]FVR	18	0	2312.271383	0.0405	0.8900
QNTPVLFDSK[x]EAVLKLK	9	0	1929.093418	0.0403	0.6850
N[x]SSSDMAYTSMFKGNQK	0	0	1894.818860	0.0403	0.6850
VGIRLFNLEPK[x]ILEEVPLR	10	0	2234.314962	0.0400	0.7600
ARQAAK[x]ASVVETVTLTK	5	0	1772.015506	0.0400	0.6800
RGGDEWK[x]IEPLK	6	0	1426.756795	0.0400	0.4800
INYK[x]KTELEEIMLLNLHK	3	0	2228.223766	0.0397	0.7150
NLQVAK[x]SLDKQMVEER	5	0	1886.988302	0.0397	0.6350
DMTLEEAEVLILK[x]VLR	12	0	1871.043692	0.0397	0.6350
TLVAHAVLK[x]VGSALVGSQTK	8	0	1978.157410	0.0395	0.7900
LIQIRVK[x]LEK	6	0	1238.807376	0.0395	0.3950
AASLLK[x]VNMENLIVTDLGK	5	0	2028.128811	0.0395	0.7500
ATSTGTTIVGVIAK[x]DCIVLGADTR	13	0	2418.278703	0.0392	0.9400
QNLFVPTSDK[x]EK	9	0	1404.724827	0.0392	0.4700
DKPK[x]YEPPVPTR	3	0	1425.761546	0.0388	0.4650
GSLEK[x]NWK	4	0	960.502835	0.0388	0.3100
LIK[x]K	2	0	500.368591	0.0388	0.1550
KGYQTIELDK[x]K	9	0	1321.724101	0.0386	0.4250
VIGSELVQK[x]YVGEGAR	8	0	1703.920551	0.0384	0.6150
ATAIGKSSTAAK[x]TFLEK	11	0	1722.951515	0.0382	0.6500
DIGK[x]VVDK	3	0	872.496688	0.0381	0.3050
VKAMEVDEK[x]PTER	8	0	1530.771118	0.0381	0.4950
DVCIK[x]LGLDSEESAEYIVAK	4	0	2238.108857	0.0380	0.7600
GNQKVVK[x]VDAQDFLK	6	0	1687.925637	0.0380	0.5700
LCIHKNK[x]LTNDETR	6	0	1740.894015	0.0379	0.5300
GPSLYQVDPSGTYFAWK[x]ATAIGK	16	0	2456.237499	0.0378	0.8700
DLVK[x]KYDK	3	0	1007.565097	0.0375	0.3000
Q[x]DRGKLVR	0	0	970.567161	0.0375	0.3000
NGYPMPCDVLAK[x]R	11	0	1519.727481	0.0373	0.4850
ENWK[x]YACKILGVVEGQFSRPAK	3	0	2579.331740	0.0373	0.8200
K[x]LEGTIDYQKL	0	0	1306.713204	0.0373	0.4100
INADHK[x]LNSLPLLQQLVK	5	0	2043.183957	0.0372	0.6700
AK[x]NPMFALSR	1	0	1133.601493	0.0370	0.3700
K[x]NEEK	0	0	646.328572	0.0370	0.1850
INYKK[x]TELEEIMLLNLHK	4	0	2228.223766	0.0369	0.6650
TK[x]DEGGPAGGLYI	1	0	1276.629872	0.0369	0.4800
VFHPITK[x]AVILSDTKPVDK	6	0	2107.204023	0.0368	0.7000
MPIDFK[x]GFICK	5	0	1354.677686	0.0368	0.4050
VVK[x]VDAQDFLK	2	0	1260.707726	0.0368	0.4050
IPDSTYEMVGGLEK[x]QIK	13	0	1906.970924	0.0368	0.6250
QDLADATVETLK[x]AIEGK	11	0	1800.946820	0.0368	0.6250
NHASIDK[x]MKSLSEQYTER	6	0	2136.026865	0.0367	0.6600
LAHLSK[x]HPKFEEILTR	5	0	1918.078772	0.0366	0.5850
GTEVEK[x]ITIK	5	0	1116.638983	0.0365	0.3650
D[x]RGKLVR	0	0	842.508589	0.0364	0.2550
KVADLK[x]K	5	0	800.511946	0.0364	0.2550
E[x]IINRDIGK	0	0	1056.592704	0.0361	0.3250
QVK[x]NR	2	0	643.376523	0.0360	0.1800
AVYMPLCDPGNK[x]AEESAFYER	11	0	2446.093220	0.0360	0.7550
YDK[x]LVETSGQIR	2	0	1407.735725	0.0358	0.4300
N[x]SIVSK	0	0	646.364957	0.0358	0.2150
KDKPK[x]YEPPVPTR	4	0	1553.856502	0.0358	0.4650
MPIDFK[x]GFICKVVDK	5	0	1795.936398	0.0357	0.5350
IGLHDDAYLDVCK[x]YYR	12	0	1999.946105	0.0356	0.5700
FHQLK[x]PTR	4	0	1025.576998	0.0356	0.2850
EAADFIFDICGIAGIKK[x]TR	16	0	2124.103657	0.0355	0.6750
LYNK[x]FKTNHGNPFM	3	0	1709.834718	0.0354	0.4950
INVK[x]KSYDYSATMYTR	3	0	1938.950858	0.0353	0.5650
HNNHMAK[x]VLTLELYKK	6	0	1938.050842	0.0353	0.5650
YACK[x]ILGVVEGQFSRPAK	3	0	2022.071968	0.0350	0.6300
TK[x]DAVVLGVEKR	1	0	1313.766632	0.0350	0.4200
DLKLK[x]WSDER	4	0	1288.677488	0.0350	0.3500
GVSK[x]DEK	3	0	761.391895	0.0350	0.2450
INYK[x]K	3	0	664.390778	0.0350	0.1750
HNLNLSPEATASFTRK[x]QLATSLR	15	0	2554.361457	0.0348	0.8000
SQK[x]ALDTLFSAIR	2	0	1448.798656	0.0346	0.4500
IKYEYQK[x]LK	6	0	1211.691351	0.0344	0.3100
EALEK[x]TEEK	4	0	1075.539667	0.0344	0.3100
QAAK[x]ASVVETVTLTK	3	0	1544.877294	0.0343	0.5150
K[x]TELEEIMLLNLHK	0	0	1709.938508	0.0343	0.4800
NDSYQLIK[x]ILPNK	7	0	1544.856167	0.0342	0.4450
LNFSSLKMK[x]DAVK	8	0	1479.811862	0.0342	0.4450
SLLAHK[x]GGHVVR	5	0	1272.741423	0.0342	0.4100
INVK[x]K	3	0	600.395864	0.0340	0.1700
GAFK[x]V	3	0	520.300908	0.0340	0.1700
QHAVNERAK[x]IIDLR	8	0	1661.932452	0.0339	0.4750
S[x]ERDTALEK	0	0	1047.519601	0.0339	0.3050
GVFKNVSGNVLSEIK[x]NNWQIER	14	0	2530.329098	0.0339	0.7450
Q[x]DYDLVR	0	0	907.439903	0.0336	0.2350
LK[x]PLIEK	1	0	839.547996	0.0336	0.2350
FAASK[x]EK	4	0	779.417716	0.0336	0.2350
IPDSTYEMVGGLEKQIK[x]EIK	16	0	2277.192525	0.0335	0.6700
K[x]DKPKYEPPVPTR	0	0	1553.856502	0.0335	0.4350
AEIINSLNLNNDLTDK[x]LAQFEK	15	0	2502.296462	0.0334	0.7350
NLNAPK[x]FSFISNVRPKLFAYPPK	5	0	2647.463738	0.0333	0.7650
I[x]INRDIGK	0	0	927.550117	0.0331	0.2650
DTLSK[x]DQELTEENVSISVIGK	4	0	2304.169539	0.0331	0.6950
LTHEKSTMLEK[x]IK	10	0	1556.859536	0.0331	0.4300
K[x]VTSKLLEQEESAEK	0	0	1717.909710	0.0330	0.4950
HIIMFDCKILEFTK[x]YSNDK	13	0	2401.180912	0.0329	0.6250
EAADFIFDICGIAGIK[x]KTR	15	0	2124.103657	0.0329	0.6250
MVCK[x]IWK	3	0	963.503367	0.0329	0.2300
VLTLELYK[x]K	7	0	1105.674641	0.0328	0.2950
DLASFIPDNK[x]LNCVIDR	9	0	1988.998864	0.0326	0.5550
FNSNAIAAVATK[x]MVTLK	11	0	1777.975953	0.0326	0.5550
QLADYK[x]AFEDSLRAIANHEQAR	5	0	2545.267228	0.0325	0.7150
DDFDAFYGIDTMSPNMK[x]VDK	16	0	2308.002683	0.0325	0.6500
SNDIEK[x]AIDLYK	5	0	1407.724493	0.0325	0.3900
DLK[x]LKWSDER	2	0	1288.677488	0.0325	0.3250
MKDAVK[x]EAAR	5	0	1117.591321	0.0325	0.3250
KFRK[x]PIGATWK	3	0	1330.787310	0.0323	0.3550
QVMEEK[x]LDSKNVQLAK	5	0	1858.982156	0.0322	0.5150
SSQQGVEGVLIILKIEDTDK[x]YDK	19	0	2577.353638	0.0322	0.7400
DVEFLHSDK[x]IDTIVKEIQDEK	8	0	2500.269581	0.0321	0.6750
LK[x]WSDERYLHQSLK	1	0	1801.947432	0.0321	0.4500
NSDYK[x]ETLIFKCIDMFIHK	4	0	2401.180912	0.0321	0.6100
KAMVNIDTIDNK[x]VATTM	11	0	1863.943328	0.0321	0.5450
D[x]GLEDDMPALADEEFEKMDR	0	0	2324.977588	0.0320	0.6400
IIRGAIESYK[x]VVDASIVSK	9	0	2047.167638	0.0318	0.6050
LCIHK[x]NKLTNDETR	4	0	1740.894015	0.0318	0.4450
IDKNTWNSTLETAK[x]AK	13	0	1818.947489	0.0316	0.5050
IDELVSNNEK[x]IWK	9	0	1586.830346	0.0315	0.4100
LK[x]VLVQGLER	1	0	1153.718232	0.0315	0.3150
NHASIDKMK[x]SLSEQYTER	8	0	2136.026865	0.0314	0.5650
VVGQLLEKLK[x]PLIEK	9	0	1706.070505	0.0313	0.4700
SLEFK[x]ASELAEDFHIPVTR	4	0	2188.116331	0.0313	0.5950
DCIVLGADTRATAGPIIADK[x]NCK	19	0	2458.230705	0.0313	0.7200
VDK[x]NWSKIYDFPLFQGIFIR	2	0	2485.315688	0.0313	0.6250
QILDCIVNLSEPAKK[x]SGFEK	14	0	2275.188107	0.0313	0.6250
K[x]LEK	0	0	516.327120	0.0313	0.1250
GIGSYEK[x]QSEVSVGLRFIK	6	0	2096.126503	0.0311	0.5900
IIYSDIDVDPVKPEHVGKVVLK[x]NK	21	0	2704.516220	0.0310	0.7450
HIEVGDSVLVK[x]IITK	10	0	1649.971524	0.0310	0.4650
MK[x]DAVKEAAR	1	0	1117.591321	0.0310	0.3100
DLVK[x]K	3	0	601.379880	0.0310	0.1550
SERDTALEK[x]YK	8	0	1338.677880	0.0309	0.3400
DK[x]PKYEPPVPTR	1	0	1425.761546	0.0308	0.3700
LCIHK[x]NK	4	0	911.501059	0.0307	0.2150
TK[x]LVKER	1	0	872.544305	0.0307	0.2150
DAVK[x]EAAR	3	0	858.455887	0.0306	0.2450
LK[x]VLVQGLERVAMLYAYDR	1	0	2236.240084	0.0305	0.5800
TTLFK[x]SELAQSKYLMNVSR	4	0	2215.166981	0.0305	0.5800
YYPLK[x]SMTEK	4	0	1258.626702	0.0305	0.3050
NSDYK[x]ETLIFK	4	0	1356.692468	0.0305	0.3350
ATLTGMK[x]IDVLFSK	6	0	1522.842826	0.0304	0.4250
LNQQSVLLPLLK[x]DNIAHR	11	0	2071.190103	0.0303	0.5450
EVAEADIASK[x]DLEETDER	9	0	2018.927929	0.0303	0.5450
MYGGVREPLK[x]EVVQFVGSR	9	0	2150.130540	0.0303	0.5750
VRQLIIK[x]EEMMNSIQQAVAK	6	0	2328.265640	0.0300	0.6000
DCTAYNIYDK[x]NK	9	0	1503.666324	0.0300	0.3600
EIQDEK[x]EAEAAR	5	0	1387.657871	0.0300	0.3600
TTQLEEANSK[x]LGYIFGADYPK	9	0	2344.158584	0.0300	0.6300
EAADFIFDICGIAGIK[x]K	15	0	1866.954882	0.0300	0.5100
TLEVLYLK[x]MHNNHAK	7	0	1809.955886	0.0300	0.4500
KDK[x]PKYEPPVPTR	2	0	1553.856502	0.0300	0.3900
LMSK[x]VAEK	3	0	904.505142	0.0300	0.2400
IDRK[x]IEFPPPSAEAR	3	0	1724.920885	0.0297	0.4450
SAK[x]AKNPMFALSR	2	0	1419.765584	0.0296	0.3850
ISLRDVCIK[x]LGLDSEESAEYIVAK	8	0	2707.410100	0.0296	0.7100
K[x]SYDYSATMYTR	0	0	1484.660513	0.0296	0.3550
FRKLGVK[x]PPK	6	0	1168.744388	0.0295	0.2950
YVVDISPDIDIKEIK[x]PNIR	14	0	2226.225875	0.0295	0.5600
AIDLYKEVLNK[x]GVSK	10	0	1675.950788	0.0293	0.4400
ETDLK[x]PYVLELAMTVVLDIEFR	4	0	2593.371204	0.0293	0.6450
LVRDAFALAK[x]EK	9	0	1359.787367	0.0292	0.3500
K[x]MSAQSCACMVRTLLYGK	0	0	2103.009638	0.0292	0.5250
LHQVEYALEAIK[x]QGSATVGLVSK	11	0	2440.332455	0.0291	0.6700
FVVFTPTLIDPELLDAQTK[x]LWK	18	0	2573.414392	0.0291	0.6400
M[x]SSKSSLELANNAVK	0	0	1577.808228	0.0290	0.4350
SSKSSLELANNAVK[x]SNDIEK	13	0	2133.091236	0.0287	0.5750
E[x]QKPEVDYSEK	0	0	1350.630263	0.0286	0.3150
D[x]DGLEDDMPALADEEFEKMDR	0	0	2440.004526	0.0286	0.6000
K[x]YTGLLR	0	0	849.507194	0.0286	0.2000
VELAK[x]QNLFVPTSDKEK	4	0	1945.051948	0.0285	0.4850
KTLVAHAVLK[x]VGSALVGSQTK	9	0	2106.252365	0.0283	0.5950
GNQK[x]VVKVDAQDFLK	3	0	1687.925637	0.0283	0.4250
ILSGEQTVK[x]YDR	8	0	1407.735725	0.0283	0.3400
K[x]WR	0	0	488.285928	0.0283	0.0850
S[x]TLDLNHLADLYDR	0	0	1644.810672	0.0282	0.3950
TVQKVETAVLSTTVK[x]AQAR	14	0	2029.153050	0.0282	0.5350
LLK[x]VTVSK	2	0	886.585106	0.0281	0.2250
NLQVAK[x]SLDK	5	0	1114.634566	0.0280	0.2800
LLK[x]PR	2	0	625.427496	0.0280	0.1400
ELNLMDPK[x]VPEDIFK	7	0	1786.917438	0.0280	0.4200
M[x]STLDLNHLADLYDR	0	0	1775.851150	0.0280	0.4200
IEPLKLK[x]VLVQGLER	6	0	1734.076651	0.0280	0.4200
NIK[x]AMDLGELETFQLLNTR	2	0	2205.146246	0.0279	0.5300
KEAGFIDDILIITPASK[x]EK	16	0	2087.151320	0.0279	0.5300
LLK[x]LEEAMKITTDAFTSAGER	2	0	2323.209235	0.0279	0.5850
VTQKK[x]PPVQPLAYK	4	0	1595.939834	0.0279	0.3900
S[x]SKSSLELANNAVK	0	0	1446.767750	0.0279	0.3900
YK[x]LHSEK	1	0	903.481373	0.0279	0.1950
S[x]SSDMAYTSMFKGNQK	0	0	1780.775938	0.0278	0.4450
VLKTK[x]DEGGPAGGLYI	4	0	1616.877294	0.0278	0.4450
K[x]INVKFFEK	0	0	1151.670224	0.0278	0.2500
SELVKEFHK[x]DMTLEEAEVLILK	8	0	2600.377016	0.0277	0.6100
YVVDISPDIDIK[x]EIKPNIR	11	0	2226.225875	0.0276	0.5250
IINRDIGK[x]VVDK	7	0	1368.808828	0.0275	0.3300
K[x]TTEEK	0	0	734.380997	0.0275	0.1650
SNPVFAENDEK[x]GEK	10	0	1562.721193	0.0275	0.3850
IITK[x]EGVETR	3	0	1144.645129	0.0275	0.2750
LDRK[x]IEFPSYR	3	0	1422.761881	0.0273	0.3000
LESK[x]QRIFR	3	0	1175.677431	0.0272	0.2450
K[x]DSESTEEKEAQAVQR	0	0	1833.870361	0.0272	0.4350
EK[x]SLLAHKGGHVVR	1	0	1529.878966	0.0271	0.3800
M[x]NSIVSK	0	0	777.405435	0.0271	0.1900
KEPPVYTPPK[x]DK	9	0	1397.755400	0.0271	0.3250
ILTSFDRASALGAINLQPLLMPSK[x]R	23	0	2711.515506	0.0270	0.6750
DLK[x]LK	2	0	615.395529	0.0270	0.1350
K[x]TTEEKEATPMEMDEEK	0	0	2024.891743	0.0268	0.4550
ILFENPDEATK[x]R	10	0	1431.735725	0.0267	0.3200
LLK[x]MQR	2	0	787.473787	0.0267	0.1600
ILFENPDEATK[x]RK	10	0	1559.830681	0.0265	0.3450
EDSSPCGYIIRILSGEQTVK[x]YDR	19	0	2685.306702	0.0265	0.6100
SLADFEKALQDYK[x]PELASDPIIR	12	0	2618.359059	0.0265	0.6100
QILDCIVNLSEPAK[x]KSGFEK	13	0	2275.188107	0.0265	0.5300
M[x]DRQEQR	0	0	961.439915	0.0264	0.1850
TK[x]VVDRYADVIASIGLSR	1	0	1962.089727	0.0264	0.4750
IDK[x]K	2	0	502.311471	0.0262	0.1050
YYLPKGK[x]SALSTLNGFVEELK	6	0	2356.267737	0.0262	0.5500
QIK[x]VMDSLEPTGEIYGK	2	0	1906.970924	0.0262	0.4450
NK[x]MVCKIWK	1	0	1205.641245	0.0261	0.2350
LQK[x]YQATVMRGAFK	2	0	1639.886752	0.0261	0.3650
LDGK[x]DELWKNDDQLTYTYK	3	0	2344.122200	0.0261	0.4950
TTLFKSELAQSK[x]YLMNVSR	11	0	2215.166981	0.0261	0.4950
VVGSELIQK[x]YLGDGPRLVR	8	0	2098.189768	0.0261	0.4950
EDGMK[x]ILMVNRGDTGSSGIR	4	0	2135.046217	0.0260	0.5200
WIEALRDIK[x]SMIADK	8	0	1787.960303	0.0260	0.3900
K[x]NVPK	0	0	584.364565	0.0260	0.1300
VVKVDAQDFLK[x]VAETR	10	0	1817.004608	0.0259	0.4150
KIDK[x]EDMGSNDK	3	0	1378.639778	0.0258	0.3100
WAIK[x]EK	3	0	773.443537	0.0258	0.1550
KAQSGPDASAK[x]LPTVIPTTR	10	0	2037.121751	0.0258	0.5150
EGK[x]GEIYSFDPVGSYEREWCR	2	0	2563.143672	0.0257	0.5400
HVFPITK[x]GIGCVMTGSIADAR	6	0	2229.139719	0.0257	0.5400
M[x]MGINER	0	0	849.383652	0.0257	0.1800
AQARAK[x]R	5	0	799.477625	0.0257	0.1800
GYQTIELDKK[x]LDVAK	9	0	1719.940617	0.0257	0.3850
SGVK[x]LENVKIYADLK	3	0	1675.950788	0.0257	0.3850
YMIPPSAPVMLELTDEQPIK[x]QVK	19	0	2626.374907	0.0257	0.5900
VLK[x]TKDEGGPAGGLYI	2	0	1616.877294	0.0256	0.4100
AEREK[x]ASK	4	0	917.492997	0.0256	0.2050
AKSAK[x]IVR	4	0	871.560288	0.0256	0.2050
FFEK[x]INVKK	3	0	1151.670224	0.0256	0.2300
K[x]ATDDDRWK	0	0	1133.546483	0.0256	0.2300
KTVQYATK[x]R	7	0	1093.624337	0.0256	0.2300
IHAK[x]SMAIDK	3	0	1112.601159	0.0255	0.2550
NK[x]LTNDETRYVFVSSVQPDLLPR	1	0	2690.402650	0.0254	0.5850
IDTVIK[x]LVDHSFDEK	5	0	1757.919882	0.0253	0.3800
K[x]APNTVYAVQFLEAVYK	0	0	1940.040658	0.0253	0.4300
ILYVNNAKSQEEAIENIK[x]CTR	17	0	2492.269200	0.0252	0.5300
KAVYMPLCDPGNK[x]AEESAFYER	12	0	2574.188176	0.0252	0.5550
NEADPAMAILSEYLETGSVK[x]LR	19	0	2406.209961	0.0252	0.5550
QGEIDYEALVK[x]LTDGTNGADLR	10	0	2377.176020	0.0250	0.5500
MHNNHAK[x]SLPPEEYDEK	6	0	2037.921346	0.0250	0.4250
VELAKQNLFVPTSDK[x]EK	14	0	1945.051948	0.0250	0.4250
ILFSDVK[x]AMTTGLR	6	0	1550.848972	0.0250	0.3500
SLDK[x]QMVEER	3	0	1233.602276	0.0250	0.2500
LEGTIDYQK[x]L	8	0	1178.618248	0.0250	0.2500
SLALTK[x]K	5	0	759.485399	0.0250	0.1750
S[x]GYDR	0	0	596.255412	0.0250	0.1250
IRIGLHDDAYLDVCK[x]YYR	14	0	2269.131265	0.0250	0.4500
E[x]IINRDIGKVVDK	0	0	1497.851416	0.0250	0.3250
QDLADATVETLKAIEGK[x]IAR	16	0	2141.169090	0.0247	0.4950
M[x]SWTTIESDAGVFTDLIENLGVK	0	0	2525.235839	0.0246	0.5650
AAITGK[x]PDPWQTSLAFYYSGVGK	5	0	2456.237499	0.0246	0.5650
EQK[x]PEVDYSEK	2	0	1350.630263	0.0245	0.2700
TLIDK[x]FSGEK	4	0	1136.607685	0.0245	0.2450
LTK[x]VGDNTIVGAGGDISDYQQIQR	2	0	2547.292771	0.0244	0.5850
QEVAAQKSSEETEDK[x]K	14	0	1805.864214	0.0244	0.3900
KQYSAK[x]AK	5	0	922.523570	0.0244	0.1950
SSK[x]SSLELANNAVK	2	0	1446.767750	0.0243	0.3400
LK[x]ESQLVDKFFEK	1	0	1609.871482	0.0242	0.3150
LLK[x]VTVSKGVAIDLLEECK	2	0	2114.201970	0.0242	0.4600
GIK[x]GIESEAYESVLDLAK	2	0	1921.004331	0.0242	0.4350
GK[x]YYPLKSMTEK	1	0	1443.743119	0.0242	0.2900
K[x]IEFPPPSAEAR	0	0	1340.708787	0.0242	0.2900
K[x]VIARLQSYDR	0	0	1347.762215	0.0241	0.2650
ASK[x]AAREYLEK	2	0	1264.677488	0.0241	0.2650
IDK[x]EDMGSNDK	2	0	1250.544822	0.0241	0.2650
CTKIIENEQSAEK[x]NAYVINLK	12	0	2464.263053	0.0240	0.5050
VK[x]LEK	1	0	615.395529	0.0240	0.1200
LEEAMK[x]ITTDAFTSAGER	5	0	1968.946163	0.0239	0.4300
F[x]MTRSEYDR	0	0	1203.534202	0.0239	0.2150
IDK[x]KTTEEK	2	0	1090.586949	0.0239	0.2150
LTGDTNGALDK[x]LEEIGVADQYK	10	0	2349.169873	0.0239	0.5250
LNYK[x]PEEEYPDLSKHNNHMAK	3	0	2556.206604	0.0238	0.5000
GK[x]SALSTLNGFVEELK	1	0	1691.909318	0.0237	0.3800
NLIRLAK[x]R	6	0	982.639929	0.0237	0.1900
DMTLEEAEVLILK[x]VLRQVMEEK	12	0	2615.391282	0.0236	0.5200
EATPMEMDEEK[x]SQDISINGNSK	10	0	2452.073269	0.0236	0.5200
LLSSAK[x]K	5	0	745.469750	0.0236	0.1650
DCISGWGCVVYVITADKCIK[x]R	19	0	2499.207134	0.0236	0.4950
IEVEVYK[x]ITTGDRLILTENIK	6	0	2446.368170	0.0236	0.4950
EVAEADIASK[x]DLEETDERSLALTK	9	0	2632.307808	0.0235	0.5650
VVK[x]VDAQDFLKVAETR	2	0	1817.004608	0.0234	0.3750
TK[x]INLIETLRTITDGK	1	0	1815.046470	0.0234	0.3750
DQELTEENVSISVIGK[x]DEK	15	0	2132.048371	0.0234	0.4450
S[x]WTTIESDAGVFTDLIENLGVK	0	0	2394.195360	0.0234	0.5150
LTGDTNGALDKLEEIGVADQYK[x]VSK	21	0	2663.365262	0.0234	0.5850
I[x]INRDIGKVVDK	0	0	1368.808828	0.0233	0.2800
YEIDK[x]TLAGVTR	4	0	1364.729913	0.0233	0.2800
EVLNK[x]GVSKDEK	4	0	1344.724827	0.0233	0.2800
QVK[x]LLFIEK	2	0	1116.690625	0.0233	0.2100
SELVK[x]EFHK	4	0	1115.597456	0.0233	0.2100
LLVK[x]DRIDK	3	0	1098.676036	0.0233	0.2100
NLTDETK[x]NK	6	0	1061.535250	0.0233	0.2100
STELFKNEEEPTK[x]K	12	0	1678.841301	0.0232	0.3250
VLNK[x]GDSGEMSLQK	3	0	1504.755469	0.0232	0.3250
D[x]DGLEDDMPALADEEFEKMDRR	0	0	2596.105628	0.0232	0.5100
KNEEK[x]LAEFDK	4	0	1349.682631	0.0232	0.2550
LENVK[x]IYADLK	4	0	1304.733939	0.0232	0.2550
FK[x]LNYKPEEEYPDLSK	1	0	1998.993768	0.0231	0.3700
SLDK[x]QMVEERVLK	3	0	1573.849698	0.0231	0.3000
IVRTLIDK[x]FSGEK	7	0	1504.861253	0.0231	0.3000
LLENDIK[x]VMK	6	0	1201.673984	0.0230	0.2300
K[x]LEFPLPNEEARVGILR	0	0	1980.115548	0.0229	0.3900
MEQK[x]PEVDYSEK	3	0	1481.670742	0.0229	0.2750
EVLNKGVSK[x]DEK	8	0	1344.724827	0.0229	0.2750
HIIMFDCK[x]ILEFTKYSNDK	7	0	2401.180912	0.0229	0.4350
TAALSARPAK[x]NIRIHAYVK	9	0	2079.206421	0.0229	0.4350
LNYK[x]PEEEYPDLSK	3	0	1723.830403	0.0229	0.3200
K[x]ANWCDK	0	0	920.417393	0.0229	0.1600
LILVDDEKTSWIYK[x]NK	13	0	1964.061785	0.0228	0.3650
FSFISNVRPK[x]LFAYPPKSVQPTAK	9	0	2721.500514	0.0227	0.5450
NK[x]GTMKVELYEIQLISEGQPVEGR	1	0	2717.405684	0.0227	0.5450
DIGKVVDK[x]CFGIK	7	0	1477.796212	0.0227	0.2950
RQGITEAYNQK[x]AVEK	10	0	1733.905962	0.0227	0.3400
RNK[x]LDPYWNQLIVAGVDGENK	2	0	2428.249792	0.0226	0.4750
GGNMDSLK[x]INFSAFQLPVVTR	7	0	2293.188777	0.0226	0.4750
IIYSDIDVDPVK[x]PEHVGKVVLK	11	0	2462.378342	0.0225	0.4950
PPK[x]EDWEK	2	0	1027.497414	0.0225	0.1800
NWK[x]EGLSR	2	0	988.508981	0.0225	0.1800
VDVK[x]TK	3	0	688.411904	0.0225	0.1350
Q[x]EMK	0	0	534.247157	0.0225	0.0900
SLKDECK[x]QDIMFELGLLQER	6	0	2451.213662	0.0225	0.4500
NILK[x]VDIEVAVIPSEGFRQR	3	0	2282.274552	0.0225	0.4500
LK[x]PLIEKGGDWERK	1	0	1667.935808	0.0225	0.3150
FIK[x]HADATCVHRLALTK	2	0	1980.072637	0.0224	0.3800
SELVK[x]EFHKDMTLEEAEVLILK	4	0	2600.377016	0.0223	0.4900
MPFGNTHNK[x]FK	8	0	1319.644415	0.0223	0.2450
LLK[x]LEEAMK	2	0	1073.615413	0.0222	0.2000
V[x]SPTGQITSTSARSGK	0	0	1575.821569	0.0222	0.3550
TSTSSMTAVPK[x]PLK	10	0	1446.775143	0.0221	0.3100
QETQYKIDELVSNNEK[x]IWK	15	0	2364.196029	0.0221	0.4200
YTLYDQNDTK[x]EWLDKLGDK	9	0	2344.122200	0.0221	0.4200
IIYSDIDVDPVK[x]PEHVGKVVLKNK	11	0	2704.516220	0.0221	0.5300
DK[x]MNFVILCRDAIPYEANIR	1	0	2437.224503	0.0220	0.4400
ELFDCLK[x]IMRDVITELPDAK	6	0	2405.233337	0.0220	0.4400
FRKPIGATWK[x]TTQLEEANSK	9	0	2304.222519	0.0220	0.4400
YPMDAHK[x]SELEGVEEARR	6	0	2116.000652	0.0219	0.3950
TLSMEK[x]HTELRSFEQK	5	0	1962.983216	0.0219	0.3500
DLVKK[x]YDK	4	0	1007.565097	0.0219	0.1750
YEAFEK[x]ADSCILDLTGAFR	5	0	2205.041118	0.0218	0.4150
SEAAEFEYK[x]NGYPMPCDVLAKR	8	0	2574.188176	0.0218	0.4800
ETIDNAETMK[x]K	9	0	1278.612505	0.0218	0.2400
NAYVINLK[x]QIAKFVVSLGER	7	0	2261.289476	0.0217	0.4350
M[x]EQKPEVDYSEK	0	0	1481.670742	0.0217	0.2600
GSDAAPQASKK[x]K	10	0	1186.630541	0.0217	0.2600
AAK[x]ASRGAATIK	2	0	1143.672345	0.0217	0.2600
LAHLSKHPK[x]FEEILTR	8	0	1918.078772	0.0216	0.3450
NK[x]PGVYTKVCNYVNWIQQTIAAN	1	0	2680.343029	0.0215	0.4950
VYQTEPAGIYNAWK[x]ATAIGR	13	0	2208.132649	0.0215	0.4300
IEFATITKDTTK[x]NK	11	0	1608.872208	0.0214	0.3000
IDK[x]EDMGSNDKASK	2	0	1536.708913	0.0214	0.3000
IEPLK[x]LK	4	0	839.547996	0.0214	0.1500
LNYKPEEEYPDLSK[x]HNNHMAK	13	0	2556.206604	0.0214	0.4500
NK[x]EHIMDNLEAQAIEELEGAK	1	0	2381.153176	0.0214	0.4500
SYYMLYK[x]AGVLQSLADDSATTR	6	0	2452.194311	0.0214	0.4700
TFMNHIDVQK[x]EFQAR	9	0	1862.909665	0.0213	0.3200
EWLDK[x]LGDKGPAAAR	4	0	1625.852476	0.0213	0.3200
TLASLQK[x]RTHALENTFLPSNSAR	6	0	2554.361457	0.0213	0.4900
DCISGWGCVVYVITADK[x]CIK	16	0	2343.106032	0.0213	0.4250
RFK[x]K	2	0	577.369985	0.0213	0.0850
SVALGGITK[x]EFVIYEQLIAAR	8	0	2277.273157	0.0212	0.4450
EFHK[x]DMTLEEAEVLILK	3	0	2044.054982	0.0212	0.3600
NDGTIVIRK[x]LEETDVAK	8	0	1900.026461	0.0212	0.3600
SAKAK[x]NPMFALSR	4	0	1419.765584	0.0212	0.2750
SLALTKK[x]DK	6	0	1002.607293	0.0211	0.1900
LLKVTVSK[x]GVAIDLLEECK	7	0	2114.201970	0.0211	0.4000
K[x]VGQYIRQPQNVLVSETLER	0	0	2356.286176	0.0210	0.4200
SETMK[x]YYLPK	4	0	1258.626702	0.0210	0.2100
K[x]GAVEYEIYK	0	0	1198.623334	0.0210	0.2100
KDQK[x]K	3	0	645.380940	0.0210	0.1050
IK[x]ILFSDVKAMTTGLR	1	0	1792.027986	0.0209	0.3350
GAIESYK[x]VVDASIVSK	6	0	1664.898420	0.0209	0.3350
EWNQNIKNLSNVVEISGK[x]GVFV	17	0	2473.296405	0.0209	0.4600
SSTAAK[x]TFLEK	5	0	1181.629146	0.0209	0.2300
ANNWSK[x]FTATAALGVIHR	5	0	1956.032885	0.0208	0.3750
SSEETEDKK[x]MQE	8	0	1439.608537	0.0208	0.2500
LLMK[x]LSSQNDDK	3	0	1390.712546	0.0208	0.2500
D[x]GIQDIMPSQAK	0	0	1301.628489	0.0208	0.2500
LAEK[x]WR	3	0	801.449683	0.0208	0.1250
HIEVGDSVLVKIITK[x]EGVETR	14	0	2321.295344	0.0207	0.4350
NLTDETK[x]NKHCLIK	6	0	1712.887868	0.0207	0.2900
WAIK[x]EKR	3	0	929.544639	0.0207	0.1450
S[x]RSYDSR	0	0	869.399102	0.0207	0.1450
QVK[x]REVGCIGNIVER	2	0	1755.941297	0.0207	0.3100
MSSK[x]SSLELANNAVK	3	0	1577.808228	0.0207	0.3100
TKSVALGGITK[x]EFVIYEQLIAAR	10	0	2506.415787	0.0207	0.4750
VYQTEPAGIYNAWK[x]ATAIGRASK	13	0	2494.296739	0.0207	0.4750
K[x]EVAEADIASKDLEETDER	0	0	2147.022884	0.0205	0.3900
SLPLQIEVANDCIKWAIK[x]EK	17	0	2354.266687	0.0205	0.4100
NK[x]LDPYWNQLIVAGVDGENK	1	0	2272.148690	0.0205	0.4100
SETMKYYLPK[x]GK	9	0	1443.743119	0.0204	0.2450
LNDPEDK[x]YEALSK	6	0	1520.735782	0.0204	0.2650
GDSGEMSLQK[x]LFK	9	0	1438.712546	0.0204	0.2650
NSDYKETLIFK[x]CIDMFIHK	10	0	2401.180912	0.0203	0.3850
LIIPSDDALRTNAIVMK[x]DIR	16	0	2253.251374	0.0203	0.4050
SWIGAYLAK[x]IPERIVCFMLNEK	8	0	2637.380995	0.0202	0.4450
QMVEERVLK[x]LTLEAMDLEIVEK	8	0	2615.391282	0.0200	0.4400
GQAQSGNFSNFGDGANGDNK[x]K	19	0	2111.925576	0.0200	0.4200
K[x]EAGFIDDILIITPASK	0	0	1830.013777	0.0200	0.3400
RVATEK[x]DFLDAVQK	5	0	1618.867791	0.0200	0.2800
STMLEK[x]IKENQEK	5	0	1576.812980	0.0200	0.2600
GDSGEMSLQKLFK[x]	12	0	1438.712546	0.0200	0.2600
HPK[x]FEEILTR	2	0	1268.687660	0.0200	0.2000
IEDTDKYDK[x]K	8	0	1253.613888	0.0200	0.2000
P[x]PKEDWEK	0	0	1027.497414	0.0200	0.1600
TLFRK[x]EK	4	0	920.544305	0.0200	0.1400
RK[x]QYSAK	1	0	879.492606	0.0200	0.1400
EAVLK[x]LK	4	0	799.516697	0.0200	0.1400
K[x]ASLLTR	0	0	787.491545	0.0200	0.1400
DTTK[x]NK	3	0	705.365683	0.0200	0.1200
LDVAK[x]R	4	0	700.423137	0.0200	0.1200
YDK[x]K	2	0	552.290736	0.0200	0.0800
TSNNTNRTNSTDEK[x]GTK	13	0	1866.866670	0.0197	0.3350
TTEEK[x]EATPMEMDEEK	4	0	1896.796787	0.0197	0.3150
IWK[x]SDEINEVLNK	2	0	1586.830346	0.0196	0.2550
YGEK[x]ESLAAVLVR	3	0	1433.787759	0.0196	0.2550
IIYSDIDVDPVKPEHVGK[x]VVLKNK	17	0	2704.516220	0.0196	0.4700
CGSPYIIEDSK[x]K	10	0	1395.670349	0.0196	0.2350
ILLDLVYAFIK[x]SNQATTSTDR	10	0	2368.263712	0.0195	0.4100
LGIDPPK[x]GIMLYGPPGTGK	6	0	1910.033463	0.0195	0.3700
NSTEEIDLYNRWK[x]ALER	12	0	2136.059881	0.0194	0.3300
KTTEEK[x]EATPMEMDEEK	5	0	2024.891743	0.0194	0.3300
LGIDPPKGIMLYGPPGTGK[x]TLCAR	18	0	2511.334048	0.0194	0.4650
TSWIYK[x]NK	5	0	1038.549782	0.0194	0.1550
Y[x]TVGQGYTKAAWFEK	0	0	1747.856893	0.0193	0.2900
YPLVTHFRFLK[x]TSK	10	0	1735.977279	0.0193	0.2700
NELEK[x]LNFSSLKMK	4	0	1679.891560	0.0193	0.2700
QLEMLDLQEGFIKEDCK[x]SLK	16	0	2423.207516	0.0192	0.3850
GIESEAYESVLDLAK[x]ICDVR	14	0	2266.115004	0.0192	0.3850
MVTLK[x]DVGPPQPGPGIYRLIGGTLR	4	0	2634.467832	0.0192	0.4800
TLSK[x]WRDATDDK	3	0	1434.710239	0.0192	0.2300
IDTIVK[x]EIQDEK	5	0	1429.766355	0.0192	0.2300
QK[x]SLEK	1	0	731.417716	0.0192	0.1150
AVYMPLCDPGNK[x]AEESAFYERAR	11	0	2673.231433	0.0191	0.4400
SEAAEFEYKNGYPMPCDVLAK[x]R	20	0	2574.188176	0.0191	0.4200
IIYSDIDVDPVKPEHVGK[x]VVLK	17	0	2462.378342	0.0191	0.4200
AAREYLEK[x]NWK	7	0	1406.730582	0.0191	0.2100
DFSK[x]TLPPELK	3	0	1273.691742	0.0191	0.2100
LDDMSLIK[x]EDCEAATDPLLKK	7	0	2404.186446	0.0190	0.4000
YAGMFATALAYCGTSNSK[x]IVR	17	0	2280.103000	0.0190	0.4000
M[x]FMTRSEYDR	0	0	1334.574681	0.0190	0.1900
K[x]QLATSLRSR	0	0	1158.683243	0.0190	0.1900
SSCK[x]IVFRSELQDK	3	0	1695.861321	0.0189	0.2650
VPEDIFK[x]THLEVAR	6	0	1652.888526	0.0189	0.2650
QAIVSAVK[x]FEEEAK	7	0	1547.819448	0.0189	0.2650
YVVDISPDIDIKEIK[x]PNIRVALR	14	0	2665.516554	0.0189	0.4350
QGDVLLNK[x]LQKYQATVMR	7	0	2104.146189	0.0189	0.3400
LLK[x]PRVNNR	2	0	1108.682852	0.0189	0.1700
MPGTLLPGPGK[x]GYIGDPIKFVR	10	0	2312.271383	0.0189	0.4150
SWIGAYLAK[x]IPER	8	0	1502.824477	0.0188	0.2450
K[x]YDK	0	0	552.290736	0.0188	0.0750
SITEFGDTATAK[x]ELEAMKLLRPR	11	0	2576.363096	0.0187	0.4300
QETQYK[x]IDELVSNNEKIWK	5	0	2364.196029	0.0187	0.3550
TMLELLNQLDGFEATK[x]NIK	15	0	2177.140100	0.0187	0.3550
ADPLDERLSGVVEGIFQK[x]CYAK	17	0	2494.252490	0.0186	0.4100
VSTTPANSFELK[x]QYLIQR	11	0	2094.110853	0.0186	0.3350
IIENEQSAEK[x]NAYVINLK	9	0	2075.089784	0.0186	0.3350
LGITFAHVTAAK[x]NNSWAK	11	0	1928.026739	0.0186	0.3350
LK[x]PQDER	1	0	884.471536	0.0186	0.1300
TIPPLTTVK[x]GSDAAPQASKK	8	0	2009.115605	0.0185	0.3700
GNQK[x]FSSTADYMNMSS	3	0	1766.723905	0.0184	0.2950
HIGIATTGFIPDGQHIVK[x]R	17	0	2059.132592	0.0184	0.3500
LAHLSK[x]HPK	5	0	1029.608297	0.0183	0.1650
FSFISNVRPKLFAYPPK[x]SVQPTAK	16	0	2721.500514	0.0183	0.4400
NIRIHAYVK[x]VLTLSLMEELHK	8	0	2506.409261	0.0183	0.3850
VVGQLLEKLK[x]PLIEKGGDWER	9	0	2406.363362	0.0183	0.3850
QSK[x]ATR	2	0	689.382001	0.0183	0.1100
TK[x]SVALGGITKEFVIYEQLIAAR	1	0	2506.415787	0.0183	0.4200
VDKNWSK[x]IYDFPLFQGIFIR	6	0	2485.315688	0.0182	0.3650
G[x]GLGYPEDAIGKTK	0	0	1404.724827	0.0182	0.2550
K[x]ELFDCLKIMR	0	0	1451.762804	0.0182	0.2000
E[x]SLQRLLQGAR	0	0	1269.715268	0.0182	0.2000
RVHVTQEDFELAVAK[x]VLNK	14	0	2195.206144	0.0182	0.3450
GNAKFGDGIQIAQLALK[x]HR	16	0	2036.127841	0.0182	0.3450
LFLLRIVAFDQLVK[x]EK	13	0	1931.160709	0.0181	0.2900
KYIPNPVLVIIDVK[x]PK	13	0	1835.128350	0.0181	0.2900
K[x]IEFPSYR	0	0	1038.549782	0.0181	0.1450
IHLEK[x]VSK	4	0	952.570517	0.0181	0.1450
K[x]DGIQDIMPSQAK	0	0	1429.723444	0.0181	0.2350
QLIIK[x]EEMMNSIQQAVAK	4	0	2073.096129	0.0181	0.3250
VTQKKPPVQPLAYK[x]SATPFR	13	0	2255.278912	0.0180	0.3600
QDLADATVETLK[x]AIEGKIAR	11	0	2141.169090	0.0180	0.3600
HSTFIITK[x]RK	7	0	1229.724379	0.0180	0.1800
RK[x]GTK	1	0	588.370711	0.0180	0.0900
TLLARAVAHHTDCK[x]FIR	13	0	2008.078783	0.0179	0.3050
KSGNLPDADNSK[x]SDISK	11	0	1774.869635	0.0179	0.3050
NKGTMK[x]VELYEIQLISEGQPVEGR	5	0	2717.405684	0.0179	0.4300
DTLSKDQELTEENVSISVIGK[x]DEK	20	0	2676.334021	0.0179	0.4300
HIGIATTGFIPDGQHIVK[x]RAR	17	0	2286.270804	0.0179	0.3750
VLVDK[x]SR	4	0	815.486459	0.0179	0.1250
RLAEGESEEVK[x]AYMDPHR	10	0	2116.000652	0.0178	0.3200
LSFK[x]SIADVADMLEANDK	3	0	1965.971650	0.0178	0.3200
DKK[x]ASLLTR	2	0	1030.613439	0.0178	0.1600
VRQLIIKEEMMNSIQQAVAK[x]	19	0	2328.265640	0.0177	0.3550
VLTLELYK[x]KLR	7	0	1374.859801	0.0177	0.1950
TEPK[x]AVDEEMK	3	0	1275.601607	0.0177	0.1950
EIQDEK[x]EAEAARK	5	0	1515.752826	0.0177	0.2300
EDMGSNDK[x]ASKER	7	0	1465.646650	0.0177	0.2300
SNPVFAENDEK[x]GEKR	10	0	1718.822295	0.0177	0.2650
S[x]PTGQITSTSARSGK	0	0	1476.753161	0.0177	0.2650
MNSIVSK[x]YTQSTNNDDPKK	6	0	2169.037093	0.0176	0.3350
LLKLEEAMK[x]ITTDAFTSAGER	8	0	2323.209235	0.0176	0.3700
GVAIDLLEECK[x]NTACSGIIAEVK	10	0	2489.250437	0.0176	0.4050
IPDSTYEMVGGLEK[x]QIKEIK	13	0	2277.192525	0.0175	0.3500
AFGRVYATMQK[x]LQK	10	0	1639.886752	0.0175	0.2450
VVTSK[x]LLKPRVNNR	4	0	1622.994323	0.0175	0.2450
KGVVALVEDK[x]TK	9	0	1285.760486	0.0175	0.2100
DTTKNK[x]MVCK	5	0	1223.600166	0.0175	0.1750
RSK[x]VLDVR	2	0	971.587561	0.0175	0.1400
ALERQLEMLDLQEGFIK[x]EDCK	16	0	2564.261336	0.0174	0.3650
AQSGPDASAK[x]LPTVIPTTRCR	9	0	2225.158538	0.0174	0.3650
VSGSELVQK[x]YIGEGSRMVR	8	0	2094.089070	0.0174	0.3300
QILDCIVNLSEPAK[x]K	13	0	1726.928669	0.0173	0.2600
G[x]LGYPEDAIGKTK	0	0	1347.703366	0.0173	0.2250
EHFK[x]ELVSK	3	0	1115.597456	0.0172	0.1550
HSTFIITK[x]R	7	0	1101.629423	0.0172	0.1550
NHASIDK[x]MK	6	0	1042.522913	0.0172	0.1550
SLPPEEYDEKLYNK[x]FK	13	0	1998.993768	0.0172	0.2750
NLQVAKSLDK[x]QMVEER	9	0	1886.988302	0.0172	0.2750
Q[x]YTVGQGYTKAAWFEK	0	0	1875.915465	0.0172	0.2750
IEASK[x]GLIDRMSTNLR	4	0	1802.967176	0.0172	0.2750
YEYQKLK[x]ESQLVDK	6	0	1769.919882	0.0171	0.2400
KEVAEADIASK[x]DLEETDER	10	0	2147.022884	0.0171	0.3250
GFPTPK[x]ATSTGTTIVGVIAK	5	0	1945.088332	0.0170	0.3400
GEIK[x]K	3	0	573.348581	0.0170	0.0850
EVIELPLK[x]NPELFLR	7	0	1809.039932	0.0170	0.2550
LDRK[x]IEIPLPNEVGR	3	0	1747.994380	0.0170	0.2550
VVGQLLEK[x]LKPLIEK	7	0	1706.070505	0.0170	0.2550
HTELRSFEQK[x]VMK	9	0	1631.845282	0.0169	0.2200
KCIK[x]IACWVVGSGDTIYDCVR	3	0	2499.207134	0.0169	0.3550
LPSEYDSRVK[x]AMEVDEKPTER	9	0	2478.205935	0.0169	0.3550
AK[x]SAKIVR	1	0	871.560288	0.0169	0.1350
EKSPAIIFIDELDAIGTK[x]R	17	0	2115.157467	0.0168	0.3200
VVKGNQK[x]FSSTADYMNMSS	6	0	2092.955678	0.0168	0.3200
CIK[x]IACWVVGSGDTIYDCVR	2	0	2371.112179	0.0168	0.3350
FRK[x]PIGATWKTTQLEEANSK	2	0	2304.222519	0.0168	0.3350
HNFVGLFVELSKLLVK[x]DR	15	0	2113.204692	0.0167	0.3000
K[x]DYTMAQPEFFK	0	0	1503.706735	0.0167	0.2000
K[x]QYSAK	0	0	723.391504	0.0167	0.1000
QGLHK[x]K	4	0	709.423471	0.0167	0.1000
DDGLEDDMPALADEEFEK[x]MDRR	17	0	2596.105628	0.0166	0.3650
VFHPITKAVILSDTK[x]PVDK	14	0	2107.204023	0.0166	0.3150
EK[x]TSNNTNRTNSTDEK	1	0	1837.840123	0.0166	0.2650
GLGYPEDAIGKTK[x]LVK	12	0	1687.950789	0.0166	0.2650
TEPK[x]AVDEEMKVR	3	0	1530.771118	0.0165	0.2150
T[x]IDNAETMKK	0	0	1149.569917	0.0165	0.1650
TFANLVSSTLYEK[x]R	12	0	1627.856893	0.0164	0.2300
K[x]LDVAKR	0	0	828.518092	0.0164	0.1150
VIAGLVATNGAVGLK[x]YYEENSLTSK	14	0	2596.374708	0.0164	0.4100
EGK[x]VTFFYTDYIGVYAPR	2	0	2125.051948	0.0164	0.2950
EWNQNIK[x]NLSNVVEISGKGVFV	6	0	2473.296405	0.0164	0.3600
KLEGTIDYQK[x]L	9	0	1306.713204	0.0164	0.1800
NLNQIVNELDEEK[x]YK	12	0	1847.926420	0.0163	0.2450
KVTSK[x]LLEQEESAEK	4	0	1717.909710	0.0163	0.2450
VLK[x]LTLEAMDLEIVEK	2	0	1843.037546	0.0162	0.2600
R[x]FANNDEIHPSK	0	0	1426.695258	0.0162	0.1950
SSTAAK[x]TFLEKR	5	0	1337.730248	0.0162	0.1950
LLEK[x]LEIK	3	0	984.621882	0.0162	0.1300
LWK[x]R	2	0	601.369985	0.0162	0.0650
MVCK[x]IWKSDEINEVLNK	3	0	2105.064830	0.0162	0.2750
DILLDMSRAVNIAFTQDQLLK[x]R	20	0	2559.384166	0.0161	0.3550
LDGK[x]DELWK	3	0	1102.565823	0.0161	0.1450
K[x]IPQVASFR	0	0	1044.607962	0.0161	0.1450
SLALTK[x]KDK	5	0	1002.607293	0.0161	0.1450
EDALFK[x]NEEK	5	0	1221.587675	0.0160	0.1600
GIDLK[x]SIAEK	4	0	1072.612770	0.0160	0.1600
INLIETLRTITDGK[x]IYVEVER	13	0	2474.374317	0.0160	0.3350
FKLNYK[x]PEEEYPDLSK	5	0	1998.993768	0.0159	0.2550
IVAFDQLVK[x]EK	8	0	1288.739025	0.0159	0.1750
YEIDK[x]TLAGVTRDYYTK	4	0	2035.026127	0.0159	0.2700
MNSIVSK[x]YTQSTNNDDPK	6	0	2040.942138	0.0158	0.2850
LDPAGFYIGYK[x]ATSAGPK	10	0	1854.951515	0.0158	0.2850
RMPIDFK[x]GFICK	6	0	1510.778788	0.0158	0.1900
NK[x]GTMK	1	0	677.353010	0.0158	0.0950
ENEQK[x]IKTLSMEK	4	0	1576.812980	0.0158	0.2050
VK[x]EDMVDQESTDNNGVQVESR	1	0	2378.065484	0.0157	0.3300
K[x]VADLKK	0	0	800.511946	0.0157	0.1100
TLLYGK[x]RFFPYYVYTTVAGIDK	5	0	2614.383428	0.0157	0.3450
YTVGQGYTK[x]AAWFEK	8	0	1747.856893	0.0157	0.2350
SGVKLENVK[x]IYADLK	8	0	1675.950788	0.0157	0.2350
EWLDKLGDK[x]GPAAAR	8	0	1625.852476	0.0157	0.2350
V[x]GVFKNVSGNVLSEIKNNWQIER	0	0	2629.397507	0.0157	0.3600
VNMENLIVTDLGK[x]YAEVLIETAK	12	0	2562.361367	0.0157	0.3600
ELLVK[x]ASK	4	0	886.548722	0.0156	0.1250
EWNQNIK[x]NLSNVVEISGK	6	0	2071.069718	0.0156	0.2800
LK[x]YYEQKIR	1	0	1239.697497	0.0156	0.1400
DK[x]KASLLTR	1	0	1030.613439	0.0156	0.1400
EIK[x]PNIRVALRNDSYQLIK	2	0	2269.290536	0.0155	0.2950
K[x]PPVQPLAYK	0	0	1139.670224	0.0155	0.1550
DCISGWGCVVYVITADK[x]CIKR	16	0	2499.207134	0.0155	0.3250
K[x]EITPDIFAAIAIINEADRMAR	0	0	2457.304859	0.0155	0.3400
ATKQSK[x]YTYDR	5	0	1359.678214	0.0155	0.1700
YTSLSEEQK[x]MK	8	0	1342.643803	0.0155	0.1700
G[x]LGYPEDAIGK	0	0	1118.560737	0.0155	0.1700
REDGMK[x]ILMVNR	5	0	1460.759115	0.0154	0.1850
K[x]AFGRVYATMQK	0	0	1398.744122	0.0154	0.1850
K[x]IDKEDMGSNDK	0	0	1378.639778	0.0154	0.1850
TLLARAVAASLGVNFLK[x]VVSSAIVDK	16	0	2641.552939	0.0154	0.4000
NWSK[x]IYDFPLFQGIFIR	3	0	2143.125385	0.0153	0.2600
ATLEIYHEDNNRAEAK[x]DVAK	15	0	2286.123929	0.0153	0.3050
GVVALVEDKTK[x]SVALGGITK	10	0	1984.156741	0.0153	0.3050
LTLEAMDLEIVEK[x]EHFKELVSK	12	0	2600.377016	0.0152	0.3350
LLFIEK[x]AEIINSLNLNNDLTDK	5	0	2529.368896	0.0152	0.3350
GTMK[x]VELYEIQLISEGQPVEGR	3	0	2475.267806	0.0150	0.3300
QGDVLLNKLQK[x]YQATVMR	10	0	2104.146189	0.0150	0.2700
K[x]PIGATWKTTQLEEANSK	0	0	2001.053008	0.0150	0.2700
D[x]YTMAQPEFFK	0	0	1375.611779	0.0150	0.1650
M[x]SGYDR	0	0	727.295891	0.0150	0.0900
DVCIKLGLDSEESAEYIVAK[x]GIR	19	0	2564.315479	0.0150	0.3450
MVRGGYAEVK[x]QSEVIGLVR	9	0	2090.130540	0.0150	0.2850
AVAASLGVNFLK[x]VVSSAIVDK	11	0	2087.198937	0.0150	0.3150
SSLELANNAVK[x]SNDIEK	10	0	1830.932231	0.0150	0.2550
CEDGVILALEK[x]VVTSK	10	0	1759.938898	0.0150	0.2400
IEVEVYK[x]ITTGDR	6	0	1521.803799	0.0150	0.1950
LNFSSLK[x]MKDAVK	6	0	1479.811862	0.0150	0.1950
E[x]MIAAQGIDEEDR	0	0	1475.656153	0.0150	0.1950
G[x]VFKNVSGNVLSEIKNNWQIER	0	0	2530.329098	0.0148	0.3250
DEFSRK[x]EAGFIDDILIITPASK	5	0	2464.284838	0.0148	0.3250
EIKQIK[x]VMDSLEPTGEIYGK	5	0	2277.192525	0.0147	0.2950
NK[x]PDERFNTGVVNVR	1	0	1743.901545	0.0147	0.2200
LIDASTVK[x]HVFPITK	7	0	1667.960960	0.0147	0.2200
LKPLIEK[x]GGDWERK	6	0	1667.935808	0.0146	0.2050
S[x]SSDMAYTSMFK	0	0	1353.558028	0.0146	0.1750
IK[x]LISGKLDEAR	1	0	1341.797930	0.0146	0.1750
NKELISVSAASK[x]ILSNITYSYK	11	0	2428.321223	0.0145	0.3200
QQEADGIIK[x]ELNNDLDPTLR	8	0	2281.154893	0.0145	0.2900
EIK[x]QIKVMDSLEPTGEIYGK	2	0	2277.192525	0.0145	0.2900
LQK[x]YQATVMR	2	0	1236.664816	0.0145	0.1450
YYRAVYDTAVVQEDPEK[x]WK	16	0	2359.148355	0.0145	0.2750
YTSLSEEQK[x]MKSDINAHK	8	0	2108.020718	0.0144	0.2600
NKMVCK[x]IWK	5	0	1205.641245	0.0144	0.1300
VSPTGQITSTSARSGK[x]K	15	0	1703.916525	0.0144	0.2450
LDPPILPENGDLEK[x]DEPEETDVNK	13	0	2705.291825	0.0144	0.3450
VGVFK[x]NVSGNVLSEIKNNWQIER	4	0	2629.397507	0.0143	0.3300
SSQQGVEGVLIILK[x]IEDTDKYDK	13	0	2577.353638	0.0143	0.3300
INVKFFEK[x]EDVQSLK	7	0	1822.982813	0.0143	0.2150
QNTPVLFDSK[x]EAVLK	9	0	1687.914404	0.0143	0.2150
VAEK[x]AQINTQEYGR	3	0	1605.811006	0.0143	0.2000
EPNK[x]GSYRPYTAK	3	0	1509.757521	0.0142	0.1850
LGSSEVEQVQLVVDGVK[x]LMVEMEK	16	0	2645.365461	0.0142	0.3400
SNNIKENEQK[x]IK	9	0	1443.768084	0.0142	0.1700
VLVDMESMLVPK[x]PLINK	11	0	1925.072882	0.0141	0.2400
EVVELPLLSPERFVK[x]LGIDPPK	14	0	2474.414726	0.0141	0.3100
E[x]SLLAVQGQDFVLTASSSSAVR	0	0	2264.164730	0.0141	0.3100
VLTLELYKK[x]LR	8	0	1374.859801	0.0141	0.1550
DYYTK[x]QSKATR	4	0	1359.678214	0.0141	0.1550
DEQIEKIDTVIK[x]LVDHSFDEK	11	0	2500.269580	0.0140	0.2950
K[x]CIKIACWVVGSGDTIYDCVR	0	0	2499.207134	0.0140	0.2950
VISMEK[x]GGNMKEVFR	5	0	1723.874862	0.0140	0.2100
HHVEIIAAGLRENWK[x]YACK	14	0	2294.174130	0.0139	0.2650
K[x]KELFDCLK	0	0	1179.632121	0.0139	0.1250
TYNLISSYIK[x]SVEISALASKNR	9	0	2456.327369	0.0139	0.3050
VK[x]AFGRVYATMQK	1	0	1497.812531	0.0138	0.1800
LPSEYDSRVKAMEVDEK[x]PTER	16	0	2478.205935	0.0138	0.2900
SVGLPTNAYFAIDEIEDDGSK[x]SSR	20	0	2570.213522	0.0138	0.3300
TRLLENDIK[x]VMK	8	0	1458.822760	0.0138	0.1650
ETLIFKCIDMFIHK[x]SAELYK	13	0	2485.274807	0.0137	0.2750
VATEKDFLDAVQK[x]VVK	12	0	1788.998462	0.0137	0.2200
ALTCK[x]MPGTLLPGPGK	4	0	1639.878887	0.0137	0.2200
M[x]SER	0	0	521.226756	0.0137	0.0550
YDK[x]TEDDIKSLQSVGQIIGEVLK	2	0	2577.353638	0.0137	0.3150
VVK[x]GNQKFSSTADYMNMSS	2	0	2092.955678	0.0137	0.2600
VELAK[x]QNLFVPTSDK	4	0	1687.914404	0.0137	0.2050
F[x]ANNDEIHPSK	0	0	1270.594156	0.0136	0.1500
IDTIVKEIQDEK[x]EAEAAR	11	0	2057.063963	0.0136	0.2450
ILYVNNAK[x]SQEEAIENIKCTR	7	0	2492.269200	0.0136	0.2850
DYTMAQPEFFK[x]AVR	10	0	1701.818400	0.0136	0.1900
LAVNENLASSK[x]SSM	10	0	1449.713272	0.0136	0.1900
EKVLK[x]TK	4	0	844.538158	0.0136	0.0950
SK[x]VLDVR	1	0	815.486459	0.0136	0.0950
EEFAEK[x]AVSVIQARIANYDPAEIR	5	0	2718.397564	0.0135	0.3250
ASLLTREDLTDEEK[x]AASIAVEDEK	13	0	2632.307808	0.0135	0.3250
YSLNSYDFK[x]K	8	0	1263.613496	0.0135	0.1350
MEILK[x]IHLEK	4	0	1252.721266	0.0135	0.1350
NEEK[x]LAEFDK	3	0	1221.587675	0.0135	0.1350
TK[x]INLIETLR	1	0	1199.723710	0.0135	0.1350
VVTSKLLK[x]PR	7	0	1139.738968	0.0135	0.1350
YVVDISPDIDIK[x]EIKPNIRVALR	11	0	2665.516554	0.0135	0.3100
DQIGEEK[x]TILQSLLQR	6	0	1870.015898	0.0134	0.2150
YYLPK[x]GKSALSTLNGFVEELK	4	0	2356.267737	0.0133	0.2800
DEK[x]VSEVLNSEDITGIQEKSTDLR	2	0	2704.340167	0.0133	0.3200
FFPYYVYTTVAGIDK[x]EGK	14	0	2097.045801	0.0133	0.2400
SNNIK[x]ENEQKIK	4	0	1443.768084	0.0133	0.1600
SSEETEDK[x]KMQE	7	0	1439.608537	0.0133	0.1600
AVILSDTK[x]PVDK	7	0	1284.728853	0.0133	0.1600
K[x]TAGEDAVTLVK	0	0	1230.681905	0.0133	0.1600
K[x]LMELFISK	0	0	1107.636148	0.0133	0.1200
WK[x]ALER	1	0	801.449683	0.0133	0.0800
TLSK[x]WR	3	0	789.449683	0.0133	0.0800
ASK[x]AAR	2	0	602.349976	0.0133	0.0800
ARVEAQNHK[x]LNLADPVSIEYLTR	8	0	2636.403319	0.0133	0.3050
M[x]ESLLAVQGQDFVLTASSSSAVR	0	0	2395.205209	0.0133	0.3050
LENVKIYADLK[x]INEDSK	10	0	1991.057425	0.0132	0.2250
SLEK[x]TLVPYLRISQAVR	3	0	1972.146846	0.0132	0.2250
TSK[x]TPPTAMLSSVR	2	0	1474.781290	0.0132	0.1850
GVFK[x]NVSGNVLSEIKNNWQIER	3	0	2530.329098	0.0132	0.2900
DYYTKQSK[x]ATR	7	0	1359.678214	0.0132	0.1450
MDDK[x]MLLTEVHLLESK	3	0	1900.963729	0.0131	0.2100
K[x]FTGGVLMLIDRESDK	0	0	1807.950131	0.0131	0.2100
SFEQK[x]VMK	4	0	995.510954	0.0131	0.1050
IK[x]TLSMEK	1	0	948.531355	0.0131	0.1050
EDMGSNDKASK[x]ER	10	0	1465.646650	0.0131	0.1700
QYSAKAK[x]WSTAETLTNNK	6	0	2040.027522	0.0131	0.2350
STDEYNGAMLK[x]SVCVEAGMIALR	10	0	2514.191544	0.0130	0.3000
EAGFIDDILIITPASK[x]EKADAAFLR	15	0	2703.448203	0.0130	0.3250
SSQQGVEGVLIILK[x]IEDTDK	13	0	2171.168421	0.0130	0.2600
SPSGNDALNDKK[x]GTK	11	0	1530.763724	0.0130	0.1950
K[x]ELLK	0	0	629.411178	0.0130	0.0650
AK[x]SAK	1	0	503.306720	0.0130	0.0650
M[x]ESLQRLLQGAR	0	0	1400.755746	0.0129	0.1550
DNSSDLQK[x]LLMK	7	0	1390.712547	0.0129	0.1550
TGPPGPPCGGKFMLK[x]LGVK	14	0	1940.037500	0.0129	0.2450
GGYAEVK[x]QSEVIGLVRTITFDAR	6	0	2508.333515	0.0128	0.2950
VTDK[x]LTQLTDNIWCCR	3	0	2021.966182	0.0128	0.2050
NFGRDLK[x]LK	6	0	1089.629423	0.0128	0.1150
DAFALAK[x]EK	6	0	991.533798	0.0128	0.1150
QRIVAFVGSPIVEDEK[x]NLIR	15	0	2282.274552	0.0127	0.2550
QEYK[x]DDINLDEASAMAVKFLSK	3	0	2514.231087	0.0127	0.2800
YK[x]EDTALRSEM	1	0	1341.623403	0.0127	0.1400
TK[x]SVALGGITK	1	0	1073.644403	0.0127	0.1400
EK[x]ASKGSNDDEMK	1	0	1437.640504	0.0127	0.1650
QYQEVVK[x]QGDVLLNK	6	0	1759.946763	0.0127	0.1900
GYQTIELDK[x]KLDVAK	8	0	1719.940617	0.0127	0.1900
ELNLMDPK[x]VPEDIFKTHLEVAR	7	0	2593.357284	0.0125	0.2750
LILVDDEK[x]TSWIYKNK	7	0	1964.061785	0.0125	0.2000
ATREPNK[x]GSYRPYTAK	6	0	1837.943407	0.0125	0.2000
K[x]LIPIR	0	0	738.511554	0.0125	0.0750
NIPK[x]AR	3	0	697.423471	0.0125	0.0750
RAVEK[x]LSVEALNSLTGEFK	4	0	2090.137066	0.0124	0.2350
LK[x]VELAKQNLFVPTSDK	1	0	1929.093418	0.0124	0.2100
KDYTMAQPEFFK[x]AVR	11	0	1829.913356	0.0123	0.1850
TITDGK[x]IYVEVERAR	5	0	1748.942012	0.0123	0.1850
FKLNVYK[x]YR	6	0	1229.692020	0.0122	0.1100
QVARNELEK[x]LNFSSLK	8	0	1875.021318	0.0122	0.1950
SLGSGMDQEK[x]VLNK	9	0	1504.755469	0.0121	0.1700
KK[x]LIPIR	1	0	866.606510	0.0121	0.0850
KLDVAK[x]R	5	0	828.518092	0.0121	0.0850
K[x]ARQAAK	0	0	771.471479	0.0121	0.0850
D[x]GLEDDMPALADEEFEKMDRR	0	0	2481.078690	0.0121	0.2550
NEEEPTKK[x]GINIDQSSNSK	7	0	2117.023553	0.0121	0.2300
VPDK[x]LIDASTVKHVFPITK	3	0	2107.204023	0.0121	0.2300
VMK[x]EDNLILRTR	2	0	1486.828906	0.0121	0.1450
IDELVSNNEKIWK[x]VMCK	12	0	2105.064830	0.0121	0.2050
FLSK[x]TLDSNSLTHEK	3	0	1718.883832	0.0120	0.1800
K[x]EEPK	0	0	629.338410	0.0120	0.0600
TDLNHENLK[x]GGDDLDPNYVLSSR	8	0	2571.220002	0.0120	0.2750
ELREVIELPLK[x]NPELFLR	10	0	2207.267680	0.0119	0.2150
VVDASIVSK[x]ALGNFVASVLAR	8	0	2115.205083	0.0119	0.2500
FHQLK[x]PTRVLTLAMVK	4	0	1881.102150	0.0119	0.1900
S[x]RSYDSRTTIFSPEGR	0	0	1857.896851	0.0119	0.1900
DKK[x]LIPIR	2	0	981.633448	0.0119	0.0950
YTLYDQNDTKEWLDK[x]LGDK	14	0	2344.122200	0.0118	0.2250
WK[x]ALERQLEMLDLQEGFIK	1	0	2346.240476	0.0118	0.2250
YVQVEQRNK[x]PDERFNTGVVNVR	8	0	2646.362518	0.0118	0.2600
E[x]TIDNAETMKK	0	0	1278.612505	0.0118	0.1300
DPDDK[x]IVGLTR	4	0	1227.645855	0.0118	0.1300
VVTSKLLK[x]PRVNNR	7	0	1622.994323	0.0118	0.1650
LAEK[x]WRDYNLISENTEM	3	0	2110.999257	0.0118	0.2000
YYPVRK[x]FTGGVLMLIDR	5	0	2027.102541	0.0118	0.2000
VSTTPANSFELK[x]QYLIQREER	11	0	2508.297131	0.0117	0.2450
VVGQLLEK[x]LKPLIEKGGDWER	7	0	2406.363362	0.0117	0.2450
LK[x]PLIEKGGDWER	1	0	1539.840853	0.0115	0.1500
TITDGK[x]IYVEVER	5	0	1521.803799	0.0115	0.1500
V[x]KAFGRVYATMQK	0	0	1497.812531	0.0115	0.1500
IANYDPAEIRFNLMVICK[x]DK	17	0	2409.218357	0.0115	0.2300
L[x]FKSLGSGMDQEKVLNK	0	0	1893.002891	0.0115	0.1950
GIMLYGPPGTGK[x]TLCAR	11	0	1790.917058	0.0115	0.1950
LNDPEDKYEALSK[x]HIIMFDCK	12	0	2565.224226	0.0114	0.2400
NK[x]ADYYTNICDRER	1	0	1816.816160	0.0114	0.1600
K[x]LFKSLGSGMDQEK	0	0	1566.807502	0.0114	0.1600
EAGFIDDILIITPASKEK[x]ADAAFLR	17	0	2703.448203	0.0114	0.2850
EAGFIDDILIITPASK[x]EK	15	0	1959.056365	0.0114	0.2050
K[x]EVQEARELIR	0	0	1369.767693	0.0114	0.1250
IDLTRIVK[x]SAK	7	0	1242.765906	0.0114	0.1250
GITVLK[x]PDDDK	5	0	1199.639709	0.0114	0.1250
SCNFPEFSYFMK[x]IVMSMVR	11	0	2372.082464	0.0113	0.2150
SSLELANNAVK[x]SNDIEKAIDLYK	10	0	2534.322675	0.0113	0.2600
ALRDTLSK[x]DQELTEENVSISVIGK	7	0	2644.391809	0.0113	0.2700
GQAQSGNFSNFGDGANGDNK[x]KDQK	19	0	2483.106041	0.0113	0.2700
FIVK[x]ASSGPRYVVGCR	3	0	1794.956220	0.0113	0.1800
TDK[x]YAFSLTTFSPNGK	2	0	1775.872934	0.0113	0.1800
K[x]DWNACKK	0	0	1048.512348	0.0113	0.0900
DQKK[x]DKPK	3	0	985.555594	0.0113	0.0900
S[x]QAR	0	0	460.239372	0.0113	0.0450
GMALGSANEKIEASK[x]GLIDR	14	0	2059.073086	0.0112	0.2250
N[x]SIVSKYTQSTNNDDPK	0	0	1909.901659	0.0112	0.1900
NIPK[x]ARASLTAAK	3	0	1339.793514	0.0112	0.1450
NK[x]LTNDETR	1	0	1089.541397	0.0111	0.1000
K[x]HLDAEVQK	0	0	1066.577055	0.0111	0.1000
GFICK[x]VVDK	4	0	1064.568799	0.0111	0.1000
MPGTLLPGPGK[x]GYIGDPIK	10	0	1910.033463	0.0111	0.2100
LLENDIKVMK[x]SEFQR	9	0	1848.976678	0.0110	0.1650
SLPLQIEVANDCIK[x]WAIKEK	13	0	2354.266687	0.0110	0.2200
K[x]GVVALVEDK	0	0	1056.617856	0.0110	0.1100
K[x]VPDK	0	0	585.348581	0.0110	0.0550
DVEFLHSDKIDTIVK[x]EIQDEK	14	0	2500.269581	0.0110	0.2300
QLDSERFIVK[x]ASSGPR	9	0	1788.948158	0.0109	0.1750
FNLMVICKDK[x]K	9	0	1394.741343	0.0109	0.1200
GVVALVEDK[x]TK	8	0	1157.665530	0.0109	0.1200
SSLELANNAVKSNDIEK[x]AIDLYK	16	0	2534.322675	0.0109	0.2500
LK[x]GDLFSVGSGSTFAYGVLDSGYR	1	0	2495.233139	0.0108	0.2600
LQK[x]DLGQVLNKYVQVEQR	2	0	2157.190495	0.0108	0.1950
V[x]KAFGR	0	0	676.402010	0.0108	0.0650
NDDQLTYTYK[x]DEK	9	0	1631.731422	0.0108	0.1400
VAIK[x]KGAVEYEIYK	3	0	1609.907866	0.0107	0.1500
LNVYK[x]YR	4	0	954.528656	0.0107	0.0750
QYSAK[x]AK	4	0	794.428614	0.0107	0.0750
TGPPGPPCGGK[x]FMLK	10	0	1542.768616	0.0107	0.1600
K[x]ELFDCLK	0	0	1051.537166	0.0106	0.0850
F[x]RNQYDGDATTWSPQGR	0	0	1997.897911	0.0106	0.1800
FQDILLGAGQAIK[x]AGNR	12	0	1770.973979	0.0106	0.1800
KK[x]ELFDCLK	1	0	1179.632121	0.0106	0.0950
TPDK[x]GYGHRDDIFIPLSEK	3	0	2187.095930	0.0105	0.2000
LLIFEK[x]QVRQASDTSTNTK	5	0	2178.164339	0.0105	0.2000
EDGMK[x]ILMVNR	4	0	1304.658013	0.0105	0.1150
VQNEVTLSPEQLRIQYVGK[x]QDPK	18	0	2668.418299	0.0104	0.2400
GIK[x]GIESEAYESVLDLAKICDVR	2	0	2564.315479	0.0104	0.2400
K[x]NLLNPLIEDSR	0	0	1410.783007	0.0104	0.1250
LDEARELLVK[x]ASK	9	0	1470.840518	0.0104	0.1350
L[x]FKSLGSGMDQEK	0	0	1438.712546	0.0104	0.1350
IMRDVITELPDAK[x]YYR	12	0	1982.029438	0.0103	0.1650
IDVEESIAGYQLARSK[x]R	15	0	1934.022044	0.0103	0.1750
WIAKQILDCIVNLSEPAK[x]K	17	0	2225.224100	0.0103	0.1950
DLVLALDTPRTAAVNIK[x]VR	16	0	2064.205418	0.0103	0.1950
HGGYKPTDKHK[x]TDLNHENLK	10	0	2331.171880	0.0103	0.2050
NAYVINLKQIAK[x]FVVSLGER	11	0	2261.289476	0.0103	0.2050
IEIPLPNEVGRMEILK[x]IHLEK	15	0	2470.398029	0.0102	0.2150
HEDALAK[x]LGATLAQGIIDAGGR	6	0	2176.159922	0.0102	0.2250
M[x]FRNQYDGDATTWSPQGR	0	0	2128.938390	0.0100	0.1800
IIYSDIDVDPVK[x]PEHVGK	11	0	2023.062511	0.0100	0.1800
KPIGATWK[x]TTQLEEANSK	7	0	2001.053008	0.0100	0.1800
K[x]AIPLALGLLSASNPQMR	0	0	1879.071243	0.0100	0.1800
DLEETDERSLALTK[x]K	13	0	1746.899873	0.0100	0.1500
ELAAIKEDTEAVLK[x]R	13	0	1684.935865	0.0100	0.1500
M[x]PPKEDWEK	0	0	1158.537893	0.0100	0.0900
GGNMK[x]EVFR	4	0	1036.512349	0.0100	0.0900
DECK[x]QDIMFELGLLQERLAEK	3	0	2564.261336	0.0100	0.2100
MNGASGAELK[x]GVCTEAGMFALRER	9	0	2554.208923	0.0100	0.2400
DEQIEK[x]IDTVIKLVDHSFDEK	5	0	2500.269580	0.0100	0.2100
VK[x]AMEVDEKPTERYSDIGGLSK	1	0	2451.231422	0.0100	0.2200
VDK[x]PDGTMDYDSMDNIFFAK	2	0	2308.002683	0.0100	0.2000
RMDDK[x]MLLTEVHLLESK	4	0	2057.064831	0.0100	0.1700
K[x]HFEQVINEKHEDALAK	0	0	2035.048591	0.0100	0.1700
DGIQDIMPSQAKELK[x]K	14	0	1799.945046	0.0100	0.1600
ETLIFK[x]CIDMFIHK	5	0	1793.920748	0.0100	0.1400
VETAVLSTTVK[x]AQARAK	10	0	1772.015506	0.0100	0.1700
ISWYTK[x]IVDELDLR	5	0	1749.930053	0.0100	0.1400
STELFK[x]NEEEPTK	5	0	1550.746345	0.0100	0.1300
VK[x]AMEVDEKPTER	1	0	1530.771118	0.0100	0.1300
MVILNK[x]DGMERK	5	0	1432.752968	0.0100	0.1200
LELKK[x]ANWCDK	4	0	1403.723052	0.0100	0.1100
VNLYK[x]FREER	4	0	1352.720019	0.0100	0.1000
YLDSQRVAIK[x]K	9	0	1319.756069	0.0100	0.1100
AMEVDEK[x]PTER	6	0	1303.607753	0.0100	0.1100
K[x]ANWCDKR	0	0	1076.518495	0.0100	0.0800
FATLQK[x]SK	5	0	921.528321	0.0100	0.0800
DSEALK[x]TR	5	0	918.477013	0.0100	0.0800
S[x]SKDISSK	0	0	850.439569	0.0100	0.0800
M[x]GINERK	0	0	846.438129	0.0100	0.0700
KVAEQNENPTVGSAQK[x]MIQDEAQK	15	0	2642.296866	0.0098	0.2350
GTEVEK[x]ITIKVHVSEVLGDIR	5	0	2321.295344	0.0098	0.2050
INHEHFMDGILEVQMRK[x]SK	16	0	2311.156430	0.0097	0.1850
M[x]NSIVSKYTQSTNNDDPK	0	0	2040.942138	0.0097	0.1750
CVVHLNDASVAAK[x]LLMK	12	0	1868.001115	0.0097	0.1650
LIPIRGTEVEK[x]ITIK	10	0	1709.045018	0.0097	0.1450
ATPYRGYSK[x]PNER	8	0	1537.763667	0.0096	0.1250
NLLLQEK[x]GFPTPK	6	0	1483.839792	0.0096	0.1250
VEPIPLINGEK[x]R	10	0	1363.782281	0.0096	0.1150
IIENEQSAEKNAYVINLK[x]QIAK	17	0	2515.364479	0.0095	0.2100
YMLLSQIMLNSVSEVK[x]SLLTGK	15	0	2453.327233	0.0095	0.2100
NWK[x]EEYLRAAK	2	0	1406.730582	0.0095	0.1050
MVILNK[x]DGMER	5	0	1304.658013	0.0095	0.1050
LNDPEDK[x]YEALSKHIIMFDCK	6	0	2565.224226	0.0095	0.2000
IDVLFSK[x]IRLAYVYADMR	6	0	2172.176427	0.0094	0.1700
DECK[x]QDIMFELGLLQER	3	0	2123.002624	0.0094	0.1600
VATEK[x]DFLDAVQKVVK	4	0	1788.998462	0.0094	0.1500
AMVNIDTIDNK[x]VATTM	10	0	1735.848372	0.0094	0.1500
HIEVGDSVLVK[x]IITKEGVETR	10	0	2321.295344	0.0093	0.1950
SYLLQHREWDSK[x]LK	11	0	1801.947432	0.0093	0.1300
FCVGLQKIEEIFK[x]K	12	0	1737.948678	0.0093	0.1300
VTQK[x]KPPVQPLAYK	3	0	1595.939834	0.0093	0.1300
FFYILYFELYK[x]IAQDTLARR	10	0	2569.373199	0.0093	0.1850
QDPKK[x]HLDAEVQK	4	0	1534.810280	0.0092	0.1200
QDPK[x]KHLDAEVQK	3	0	1534.810280	0.0092	0.1200
LMTEFVDQVDDVVK[x]YEIDK	13	0	2285.113610	0.0092	0.1750
M[x]SQARGFDRTITVFSPEGR	0	0	2154.063918	0.0092	0.1750
G[x]QAQSGNFSNFGDGANGDNKKDQK	0	0	2483.106041	0.0092	0.2200
LPNIEEATFDK[x]R	10	0	1431.735725	0.0092	0.1100
K[x]GINIDQSSNSK	0	0	1289.657479	0.0092	0.1100
VGK[x]SAVIKTSTR	2	0	1245.740419	0.0092	0.1100
LFK[x]SLGSGMDQEKVLNK	2	0	1893.002891	0.0091	0.1550
HNFVGLFVELSK[x]LLVK	11	0	1842.076651	0.0091	0.1450
DDGLEDDMPALADEEFEK[x]MDR	17	0	2440.004526	0.0090	0.1900
DPIGAIDAGAALDIHIRLIK[x]K	19	0	2199.273826	0.0090	0.1900
TFHILEPK[x]EK	7	0	1240.681514	0.0090	0.0900
LRNK[x]R	3	0	685.434703	0.0090	0.0450
DRLK[x]K	3	0	658.412573	0.0090	0.0450
IK[x]VLAQLGMQSLSPLKQGMNILR	1	0	2537.454825	0.0089	0.2050
LMGQINK[x]MPLLQSSVALLGQKIR	6	0	2537.454825	0.0089	0.2050
HTVIK[x]TGLR	4	0	1023.618860	0.0089	0.0800
QNTPVLFDSKEAVLK[x]LK	14	0	1929.093418	0.0088	0.1500
ILPNK[x]VDPLVSLMMVEK	4	0	1925.072882	0.0088	0.1500
GQAQSGNFSNFGDGANGDNKK[x]DQK	20	0	2483.106041	0.0088	0.2100
EFHK[x]DMTLEEAEVLILKVLR	3	0	2412.308550	0.0088	0.1750
HFEQVINEK[x]HEDALAK	8	0	1906.953636	0.0088	0.1400
MSERDTALEK[x]YK	9	0	1469.718358	0.0088	0.1050
DTALEK[x]YK	5	0	966.502166	0.0088	0.0700
VLVDK[x]SRK	4	0	943.581415	0.0088	0.0700
I[x]INR	0	0	514.322703	0.0088	0.0350
ARSEAAEFEYK[x]NGYPMPCDVLAK	10	0	2645.225286	0.0087	0.2000
ESQLVDKFFEK[x]INVK	10	0	1822.982813	0.0087	0.1300
N[x]SIVSKYTQSTNNDDPKK	0	0	2037.996615	0.0086	0.1550
QGITEAYNQK[x]AVEK	9	0	1577.804860	0.0086	0.1200
YASQK[x]RP	4	0	848.450409	0.0086	0.0600
QVMEEK[x]LDSK	5	0	1205.596130	0.0085	0.0850
TIDNAETMK[x]K	8	0	1149.569917	0.0085	0.0850
EATPMEMDEEKSQDISINGNSK[x]K	21	0	2580.168225	0.0085	0.1950
KGINIDQSSNSK[x]DPEEEAEMMTK	11	0	2580.168225	0.0085	0.1950
D[x]YDLVRSLESQIR	0	0	1592.815758	0.0085	0.1100
FLLDDFDQQEHIQK[x]SETMK	13	0	2351.110253	0.0084	0.1600
DYVIQSDLMSAARK[x]VADLK	13	0	2122.109136	0.0084	0.1600
TGPPGPPCGGK[x]FMLKLGVK	10	0	1940.037500	0.0084	0.1600
NLSNVVEISGK[x]GVFV	10	0	1560.851081	0.0083	0.1250
K[x]IEIPLPNEVGR	0	0	1363.782281	0.0083	0.1000
DVAK[x]MK	3	0	690.373411	0.0083	0.0500
MLAIVVEASCGK[x]DLNEAMTSGYR	11	0	2514.191544	0.0083	0.1900
GIDWREALEK[x]TEEK	9	0	1702.852533	0.0082	0.1150
E[x]EMIAAQGIDEEDR	0	0	1604.698741	0.0082	0.1150
IMKLCFDELK[x]K	9	0	1423.756658	0.0082	0.0900
EEYVSDPK[x]EQM	7	0	1353.575786	0.0082	0.0900
LTHEK[x]STMLEK	4	0	1315.680522	0.0082	0.0900
M[x]NSIVSKYTQSTNNDDPKK	0	0	2169.037093	0.0082	0.1550
VIGSELVQK[x]YVGEGARMVR	8	0	2090.130540	0.0082	0.1550
EEMVMLK[x]GDEVVSLLGVSEQVQVR	6	0	2673.371607	0.0081	0.1950
VDAQDFLK[x]VAETR	7	0	1490.772835	0.0081	0.1050
NSIVSK[x]YTQSTNNDDPKK	5	0	2037.996615	0.0081	0.1450
VSK[x]QGEIDYEALVKLTDGTNGADLR	2	0	2691.371409	0.0080	0.2000
TNNLDLEHK[x]HKTPDK	8	0	1788.911774	0.0080	0.1200
VVLKNK[x]GTMK	5	0	1116.668841	0.0080	0.0800
M[x]SQAR	0	0	591.279850	0.0080	0.0400
VLVKVHPEGK[x]YVVDISPDIDIK	9	0	2462.378342	0.0080	0.1750
IVCFMLNEK[x]LNQQSVLLPLLK	8	0	2499.395584	0.0079	0.1650
ILEHK[x]EIMLRVEPIPLINGEK	4	0	2470.398029	0.0079	0.1650
VVGQLLEKLKPLIEK[x]GGDWER	14	0	2406.363362	0.0079	0.1650
AQEEVK[x]R	5	0	858.455887	0.0079	0.0550
SEDYLPSK[x]YLDIDISK	7	0	1884.935588	0.0078	0.1250
VLTLAMVK[x]R	7	0	1029.636817	0.0078	0.0700
NEEGIIEFTKTPNDTQK[x]YSNDK	16	0	2570.213522	0.0077	0.1700
VISMEK[x]GGNMK	5	0	1192.594355	0.0077	0.0850
DLGQVLNK[x]YVQVEQR	7	0	1787.952910	0.0077	0.1150
VEFKMGNGK[x]MVEISR	8	0	1723.874862	0.0077	0.1150
SGNLPDADNSKSDISK[x]SSM	15	0	1951.879206	0.0076	0.1450
S[x]TLDLNHLADLYDRKDWNACK	0	0	2547.217501	0.0076	0.1600
CEDGVILALEKVVTSKLLK[x]PR	18	0	2367.355831	0.0076	0.1600
TLDSNSLTHEKIEFATITK[x]DTTK	18	0	2592.328152	0.0076	0.1750
SYATGPYARELAAIK[x]EDTEAVLK	14	0	2495.290650	0.0076	0.1750
NGYPMPCDVLAK[x]RMANIAQVSTQR	11	0	2719.335512	0.0075	0.1800
LREWNQNIK[x]NLSNVVEISGK	8	0	2340.254878	0.0075	0.1500
VTQKK[x]PPVQPLAYKSATPFR	4	0	2255.278912	0.0075	0.1500
RPPVIRTTLFK[x]SELAQSK	10	0	2070.194854	0.0075	0.1350
GMALGSANEK[x]IEASKGLIDR	9	0	2059.073086	0.0075	0.1500
AQIK[x]ILYVNNAK	3	0	1373.803016	0.0075	0.0900
QIAK[x]FVVSLGER	3	0	1345.771718	0.0075	0.0900
SRTLASLQK[x]R	8	0	1158.683243	0.0075	0.0750
QYTVGQGYTK[x]AAWFEK	9	0	1875.915465	0.0075	0.1200
GGYAEVK[x]QSEVIGLVR	6	0	1703.920551	0.0075	0.1200
VDAQDFLK[x]VAETRR	7	0	1646.873938	0.0075	0.1050
VTSK[x]LLEQEESAEK	3	0	1589.814754	0.0075	0.1050
LENQRK[x]WR	5	0	1128.615169	0.0075	0.0600
IVKSAK[x]AK	5	0	843.554142	0.0075	0.0600
SLK[x]R	2	0	502.322703	0.0075	0.0300
K[x]SLPLQIEVANDCIKWAIK	0	0	2225.224100	0.0074	0.1400
D[x]GLEDDMPALADEEFEK	0	0	1922.809068	0.0074	0.1250
VSGIRK[x]HFEQVINEK	5	0	1782.973979	0.0073	0.1100
SNPVFAENDEKGEK[x]R	13	0	1718.822295	0.0073	0.1100
AMEQQDIK[x]PTVQNGEVSANAEQKA	7	0	2585.239020	0.0073	0.1750
YPHGMTETLNTK[x]LGLGIAYQLR	11	0	2475.294296	0.0073	0.1600
ILEFTK[x]YSNDK	5	0	1356.692468	0.0073	0.0800
EDMGSNDK[x]ASK	7	0	1180.502961	0.0073	0.0800
QLEMLDLQEGFIK[x]EDCKSLK	12	0	2423.207516	0.0072	0.1450
LK[x]ESQLVDK	1	0	1058.597121	0.0072	0.0650
AKWSTAETLTNNK[x]IDR	12	0	1846.953636	0.0072	0.1150
KNVPK[x]LQNVSNFQK	4	0	1642.915408	0.0071	0.1000
IIPLK[x]KD	4	0	825.532346	0.0071	0.0500
G[x]GLGYPEDAIGK	0	0	1175.582198	0.0071	0.0850
MMGINERK[x]GFDFEYYQR	7	0	2182.992731	0.0071	0.1200
GVMTLGFDLIK[x]RVYPYR	10	0	2027.102541	0.0071	0.1200
SNDIEKAIDLYK[x]EVLNK	11	0	1991.057425	0.0071	0.1200
ATAIGK[x]SSTAAKTFLEK	5	0	1722.951515	0.0071	0.1200
ISYGDSGLRTEPK[x]AVDEEMK	12	0	2224.068057	0.0070	0.1400
KDK[x]PK	2	0	614.375128	0.0070	0.0350
EDK[x]EGVVNTIAFAIR	2	0	1660.878354	0.0070	0.1050
QYQEVVKQGDVLLNK[x]LQK	14	0	2129.184348	0.0069	0.1250
N[x]SSSDMAYTSMFK	0	0	1467.600950	0.0069	0.0900
CSEVRCNK[x]FFYILYFELYK	7	0	2578.238756	0.0068	0.1300
K[x]GILLPESLTEAVEATTYAILR	0	0	2387.331060	0.0068	0.1500
YK[x]DGVILAADSRTTMGAYIANR	1	0	2385.210964	0.0068	0.1500
AVKPTDMEQFAFYK[x]	13	0	1673.812254	0.0068	0.0950
AVEK[x]LMSRRPPVIR	3	0	1650.971479	0.0068	0.0950
LAAEDHKFVIHQEENK[x]R	15	0	2063.054738	0.0068	0.1150
K[x]SRGVILQSDIEEAYAR	0	0	1934.022044	0.0068	0.1150
LKVELAK[x]QNLFVPTSDK	6	0	1929.093418	0.0068	0.1150
SLK[x]DECKQDIMFELGLLQER	2	0	2451.213662	0.0068	0.1350
TIEAITFKTDNHLSSTLEK[x]LSFK	18	0	2622.390357	0.0067	0.1550
DGLEDDMPALADEEFEK[x]MDRR	16	0	2481.078690	0.0067	0.1400
DELWK[x]NDDQLTYTYK	4	0	1930.894787	0.0067	0.1000
DTALEK[x]YKSYLLQHR	5	0	1863.984208	0.0067	0.1000
SPSGNDALNDK[x]KGTK	10	0	1530.763724	0.0067	0.1000
VEPIPLINGEK[x]RDLRPGR	10	0	2058.169702	0.0067	0.1200
IDVLFSK[x]IR	6	0	1089.654575	0.0067	0.0600
EK[x]TSNNTNR	1	0	1062.505347	0.0067	0.0600
SAVIK[x]TSTR	4	0	961.555594	0.0067	0.0600
SAK[x]GTK	2	0	590.338744	0.0067	0.0400
IHAYVK[x]VLTLSLMEELHKMDDR	5	0	2640.376636	0.0066	0.1450
LSGVVEGIFQKCYAK[x]NEWR	14	0	2283.146914	0.0066	0.1250
EDIYK[x]FVTVQDLDEMQVDV	4	0	2285.077226	0.0066	0.1250
VGPGYVARSSCK[x]IVFR	11	0	1794.956220	0.0066	0.1050
NEEKK[x]LMELFISK	4	0	1607.859201	0.0065	0.0850
NVPK[x]LQNVSNFQK	3	0	1514.820452	0.0065	0.0850
LARNILK[x]VDIEVAVIPSEGFR	6	0	2338.337149	0.0064	0.1350
GYSKPNERATK[x]QSK	10	0	1592.826990	0.0064	0.0900
EWDSK[x]LK	4	0	904.465390	0.0064	0.0450
S[x]QARGFDRTITVFSPEGR	0	0	2023.023439	0.0064	0.1150
NILK[x]VDIEVAVIPSEGFR	3	0	1998.114879	0.0064	0.1150
AVEK[x]LSVEALNSLTGEFK	3	0	1934.035964	0.0064	0.1150
M[x]STLDLNHLADLYDRKDWNACK	0	0	2678.257980	0.0064	0.1400
LGSTLK[x]SIMLYLMVQSVNSELK	5	0	2453.327233	0.0064	0.1400
ELEAMK[x]LLRPR	5	0	1354.775421	0.0064	0.0700
GGDEWK[x]IEPLK	5	0	1270.655693	0.0064	0.0700
HGGYKPTDK[x]HK	8	0	1266.646859	0.0064	0.0700
AQSGPDASAK[x]LPTVIPTTR	9	0	1909.026796	0.0063	0.1200
K[x]EPPVYTPPKDK	0	0	1397.755400	0.0063	0.0750
AIEGK[x]IAR	4	0	856.513006	0.0063	0.0500
GTEVEKITIK[x]VHVSEVLGDIR	9	0	2321.295344	0.0062	0.1300
AVNARALTCK[x]MPGTLLPGPGK	9	0	2151.165540	0.0062	0.1300
GTK[x]TSETNDRNSTNNTK	2	0	1866.866670	0.0062	0.1050
FLKTSK[x]TPPTAMLSSVR	5	0	1863.028712	0.0062	0.1050
EIINRDIGK[x]VVDK	8	0	1497.851416	0.0062	0.0800
M[x]NSTEEIDLYNRWK	0	0	1797.835501	0.0061	0.0850
VVTALTMLK[x]QHLFR	8	0	1655.954434	0.0061	0.0850
K[x]GEIRMGTTITALR	0	0	1545.866017	0.0061	0.0850
VLNK[x]EHLEADFVTQVAVRR	3	0	2223.212290	0.0061	0.1150
GK[x]SALSTLNGFVEELKAEVR	1	0	2147.158527	0.0060	0.1200
GVVALVEDK[x]TKSVALGGITK	8	0	1984.156741	0.0060	0.1200
RLLK[x]LEEAMK	3	0	1229.716515	0.0060	0.0600
FK[x]TNHGNPFM	1	0	1191.549460	0.0060	0.0600
RVEFK[x]MGNGK	4	0	1164.607305	0.0060	0.0600
SAK[x]AK	2	0	503.306720	0.0060	0.0300
QSEVSVGLRFIK[x]HADATCVHR	11	0	2409.233428	0.0060	0.1250
TIEAITFK[x]TDNHLSSTLEKLSFK	7	0	2622.390357	0.0059	0.1350
TDATFIRVIGSELVQK[x]YVGEGAR	15	0	2508.333515	0.0059	0.1350
YTSLSEEQKMK[x]SDINAHK	10	0	2108.020718	0.0058	0.1050
V[x]NQIESQMAMAEKLIQIR	0	0	2101.102276	0.0058	0.1050
IK[x]ENQEKISNNK	1	0	1443.768084	0.0058	0.0700
AELDK[x]IGLSKIR	4	0	1341.797930	0.0058	0.0700
IIPLK[x]K	4	0	710.505408	0.0058	0.0350
SIK[x]GYTLPPHCSR	2	0	1514.766308	0.0058	0.0750
EEMMNSIQQAVAK[x]	12	0	1477.690428	0.0058	0.0750
IK[x]ENQEK	1	0	887.471202	0.0057	0.0400
K[x]EVQEAR	0	0	858.455887	0.0057	0.0400
NIPK[x]EIK	3	0	840.506860	0.0057	0.0400
WSTAETLTNNK[x]IDRDK	10	0	1890.943464	0.0056	0.0900
SSSDMAYTSMFK[x]GNQK	11	0	1780.775938	0.0056	0.0900
EDCKSLK[x]R	6	0	1034.517826	0.0056	0.0450
M[x]SRSYDSR	0	0	1000.439581	0.0056	0.0450
STMLEK[x]IK	5	0	948.531355	0.0056	0.0450
NSIVSK[x]YTQSTNNDDPK	5	0	1909.901659	0.0056	0.0950
LFAYPPKSVQPTAK[x]TVQK	13	0	2002.125051	0.0056	0.1000
K[x]DLVRNFGR	0	0	1103.619920	0.0056	0.0500
FATLQKSK[x]R	7	0	1077.629423	0.0056	0.0500
LNFSSLK[x]MK	6	0	1066.584449	0.0056	0.0500
M[x]SSKDISSK	0	0	981.480047	0.0056	0.0500
TLDSNSLTHEK[x]IEFATITK	10	0	2147.110911	0.0055	0.1050
KLGVKPPK[x]GCLMFGPPGTGK	7	0	2068.132455	0.0055	0.1100
VVTSK[x]LLKPR	4	0	1139.738968	0.0055	0.0550
DAVVLGVEK[x]R	8	0	1084.624003	0.0055	0.0550
GIWHNDNK[x]SFLVWVNEEDHLR	7	0	2607.261750	0.0055	0.1150
IDRPAQVISFK[x]K	10	0	1400.813914	0.0054	0.0650
GSNDDEMKIDK[x]K	10	0	1378.639778	0.0054	0.0650
ASRPGAAAK[x]LDGK	8	0	1240.688720	0.0054	0.0700
SFLELTEVWGK[x]PQK	10	0	1660.882380	0.0054	0.0750
TGIATMLTRGEIK[x]K	12	0	1517.859870	0.0054	0.0750
GQYSTVGK[x]VAVGQQYR	7	0	1739.895399	0.0053	0.0850
NVSGNVLSEIK[x]NNWQIER	10	0	2099.075864	0.0053	0.0950
QYSAK[x]AKWSTAETLTNNK	4	0	2040.027522	0.0053	0.0950
QEYK[x]DDINLDEASAMAVK	3	0	2038.951640	0.0053	0.0950
YSLNSYDFK[x]KQLLIDGANVLR	8	0	2456.306242	0.0052	0.1100
VMGSGCDAAGTIIK[x]VFHPITK	13	0	2201.133573	0.0052	0.1100
MGQAQSGNFSNFGDGANGDNK[x]K	20	0	2242.966054	0.0052	0.1150
M[x]GQAQSGNFSNFGDGANGDNKKDQK	0	0	2614.146520	0.0052	0.1300
K[x]TVQYATKR	0	0	1093.624337	0.0050	0.0450
IGSVDRHIGIATTGFIPDGQHIVK[x]R	23	0	2686.466585	0.0050	0.1250
LNSLPLLQQLVK[x]CFIVNELMR	11	0	2527.401730	0.0050	0.1050
FAELQK[x]SLNNLNTIDIDANLEK	5	0	2502.296462	0.0050	0.1100
MDK[x]EMAEADLDDDEPDLGEF	2	0	2283.903424	0.0050	0.1000
IHLEK[x]VSKQGEIDYEALVK	4	0	2198.194577	0.0050	0.0950
AVDEEMK[x]VRSEDYLPSK	6	0	1994.961812	0.0050	0.0850
M[x]SRSYDSRTTIFSPEGR	0	0	1988.937329	0.0050	0.0850
KPPVQPLAYK[x]SATPFRK	9	0	1927.104259	0.0050	0.0850
DPEEEAEMMTK[x]ETTEK	10	0	1896.796787	0.0050	0.0800
EASK[x]TLSKWR	3	0	1204.656362	0.0050	0.0500
GK[x]YYPLK	1	0	867.485399	0.0050	0.0350
K[x]INANEK	0	0	815.450075	0.0050	0.0350
MQK[x]LLR	2	0	787.473787	0.0050	0.0300
AERK[x]AR	3	0	729.424532	0.0050	0.0300
IVK[x]SAK	2	0	644.422076	0.0050	0.0300
K[x]LFK	0	0	534.352941	0.0050	0.0200
GLATMGMGYLGSTGK[x]TYNLISSYIK	14	0	2625.318122	0.0048	0.1200
LALTKPKGTPGYGPLGVLPK[x]VGIR	19	0	2431.467763	0.0048	0.1150
EEPDVIMGTSRVLGVFSEK[x]AQIK	18	0	2532.325651	0.0048	0.1100
WCERISPGYDVYEGSFEK[x]EGK	17	0	2535.137525	0.0048	0.1000
LAEGESEEVK[x]AYMDPHR	9	0	1959.899550	0.0047	0.0800
GTPGYGPLGVLPK[x]VGIR	12	0	1679.972193	0.0047	0.0800
TVQK[x]VETAVLSTTVK	3	0	1602.919156	0.0047	0.0700
VAIKK[x]GAVEYEIYK	4	0	1609.907866	0.0046	0.0650
DIKSMIADK[x]HAIR	8	0	1496.813257	0.0046	0.0600
IEFATITK[x]DTTK	7	0	1366.734330	0.0046	0.0550
EFPDLGVLEGK[x]R	10	0	1358.719350	0.0046	0.0550
NKVLVK[x]VHPEGK	5	0	1346.803351	0.0046	0.0550
TDTK[x]TIEAITFKTDNHLSSTLEK	3	0	2592.328152	0.0046	0.1050
DVCIK[x]LGLDSEESAEYIVAKGIR	4	0	2564.315479	0.0046	0.1050
NPK[x]ADPLDERLSGVVEGIFQK	2	0	2311.217098	0.0045	0.0950
K[x]QMSYMLAR	0	0	1126.562665	0.0044	0.0400
FATLQK[x]SKR	5	0	1077.629423	0.0044	0.0400
IK[x]ILFSDVK	1	0	1061.648429	0.0044	0.0400
EK[x]ADAAFLR	1	0	1019.539945	0.0044	0.0400
N[x]STEEIDLYNRWKALER	0	0	2136.059881	0.0044	0.0750
EQKPEVDYSEK[x]FAELQK	10	0	2067.015955	0.0044	0.0750
EK[x]VAFILDQVRLFLLR	1	0	1959.166855	0.0044	0.0700
QSK[x]YTYDR	2	0	1059.498475	0.0044	0.0350
D[x]KKLIPIR	0	0	981.633448	0.0044	0.0350
AVEK[x]LMSR	3	0	932.511289	0.0044	0.0350
KLGVK[x]PPK	4	0	865.574877	0.0044	0.0350
YLHQSLK[x]YKEDTALR	6	0	1863.984208	0.0043	0.0650
KNCK[x]ADAGITIAPR	3	0	1513.803419	0.0043	0.0600
FK[x]LNVYK	1	0	910.527595	0.0043	0.0300
GNQK[x]VVK	3	0	771.460247	0.0043	0.0300
VGIK[x]PPK	3	0	737.479921	0.0043	0.0300
S[x]SKSSLELANNAVKSNDIEK	0	0	2133.091236	0.0043	0.0850
DEK[x]YTLYDQNDTK	2	0	1631.731422	0.0042	0.0550
FFEKEDVQSLK[x]LK	10	0	1609.871482	0.0042	0.0550
VYATMQK[x]LQKDLGQVLNK	6	0	2076.140043	0.0042	0.0750
VLNK[x]EHLEADFVTQVAVR	3	0	2067.111188	0.0042	0.0750
ATSAGPK[x]QTETINWLEKR	6	0	2029.059155	0.0042	0.0750
SITEFGDTATAK[x]ELEAMK	11	0	1940.940017	0.0042	0.0750
LEETDVAK[x]AAILERPYASTGAYK	7	0	2495.290650	0.0041	0.0950
K[x]FDQLTQALNVAIRLDDMSLIK	0	0	2531.378019	0.0041	0.0900
VKAMEVDEK[x]PTERYSDIGGLSK	8	0	2451.231422	0.0041	0.0900
FVKLGIDPPK[x]GIMLYGPPGTGK	9	0	2284.265236	0.0041	0.0900
EAVLKLK[x]LELK	6	0	1282.822356	0.0041	0.0450
SEFQRLTHEK[x]STMLEK	9	0	1962.983216	0.0041	0.0650
LVETSGQIRCGSPYIIEDSK[x]K	19	0	2379.210294	0.0040	0.0850
DYGK[x]FLSAMHDLPVR	3	0	1747.871494	0.0040	0.0600
EK[x]ASK	1	0	561.312197	0.0040	0.0200
KEEPK[x]SETLENFTR	4	0	1706.847448	0.0039	0.0550
AVENASTCIGIK[x]CEDGVILALEK	11	0	2489.250437	0.0039	0.0900
EDLTDEEK[x]AASIAVEDEK	7	0	1990.921782	0.0039	0.0700
LKPLIEK[x]GGDWER	6	0	1539.840853	0.0038	0.0500
NCK[x]ADAGITIAPR	2	0	1385.708463	0.0038	0.0500
MVCKIWK[x]SDEINEVLNK	6	0	2105.064830	0.0038	0.0650
RQTLNK[x]IALDEQIQALK	5	0	1981.131923	0.0038	0.0650
YSLNSYDFKK[x]QLLIDGANVLR	9	0	2456.306242	0.0038	0.0800
GNIK[x]VLFATNRPNTLDEALMRPGR	3	0	2682.438655	0.0038	0.0900
VLKLTLEAMDLEIVEK[x]EHFK	15	0	2384.302404	0.0038	0.0750
VFHPITKAVILSDTKPVDK[x]K	18	0	2235.298978	0.0038	0.0750
DSYLIIDK[x]LPSEYDSR	7	0	1912.941734	0.0037	0.0600
DQKKDK[x]PK	5	0	985.555594	0.0037	0.0300
K[x]MRK	0	0	561.342056	0.0037	0.0150
DQK[x]K	2	0	517.285985	0.0037	0.0150
DK[x]PK	1	0	486.280173	0.0037	0.0150
M[x]SSIGTGYDLGLFFSPDGR	0	0	2018.940686	0.0037	0.0700
LNCVIDRVNGVVFTNRPDEK[x]NR	19	0	2614.339673	0.0036	0.0800
EVIELPVK[x]HPELFESLGIPQPK	7	0	2498.378342	0.0036	0.0800
K[x]EVAEADIASK	0	0	1159.608411	0.0036	0.0400
QASDTSTNTK[x]VLIYIADLLFR	9	0	2368.263712	0.0036	0.0750
AK[x]TMTERLCPHTTSASM	1	0	1920.885494	0.0035	0.0600
HGGYKPTDK[x]HKTDLNHENLK	8	0	2331.171880	0.0035	0.0700
VYATMQK[x]LQK	6	0	1208.658670	0.0035	0.0350
GGNMK[x]EVFRR	4	0	1192.613451	0.0035	0.0350
ENEQKIK[x]TLSMEK	6	0	1576.812980	0.0035	0.0450
QTGQYYGGLK[x]LCVDRR	9	0	1912.957672	0.0034	0.0550
IAEFHTALESVPDK[x]SLFER	13	0	2188.116331	0.0034	0.0650
SSSDMAYTSMFK[x]GNQKVVK	11	0	2107.007711	0.0034	0.0650
VIDGSRPVNRNK[x]LLK	11	0	1708.010698	0.0033	0.0500
DQIGEEK[x]TILQSLLQRAR	6	0	2097.154110	0.0033	0.0600
MVTLK[x]DVGPPQPGPGIYR	4	0	1924.023961	0.0033	0.0600
YLHQSLK[x]YK	6	0	1178.644738	0.0033	0.0300
AAK[x]ASR	2	0	602.349976	0.0033	0.0200
M[x]FR	0	0	452.220553	0.0033	0.0100
K[x]FR	0	0	449.275030	0.0033	0.0100
KPRVVTALTMLK[x]QHLFR	11	0	2037.203252	0.0032	0.0550
HTVIK[x]TGLRMISLSYSR	4	0	1961.087952	0.0032	0.0550
NLTDETKNK[x]HCLIK	8	0	1712.887868	0.0032	0.0450
IDK[x]NTWNSTLETAK	2	0	1619.815423	0.0032	0.0450
FVK[x]LGIDPPKGIMLYGPPGTGK	2	0	2284.265236	0.0032	0.0700
SNQATTSTDRQVK[x]LLFIEK	12	0	2178.164339	0.0032	0.0600
KLEETDVAK[x]AAILERPYASTGAYK	8	0	2623.385606	0.0031	0.0750
KDWNACK[x]K	6	0	1048.512348	0.0031	0.0250
PRK[x]QYSAK	2	0	976.545365	0.0031	0.0250
K[x]QYSAKAK	0	0	922.523570	0.0031	0.0250
SALSTLNGFVEELK[x]AEVR	13	0	1962.042110	0.0031	0.0550
VTQK[x]KPPVQPLAYKSATPFR	3	0	2255.278912	0.0030	0.0600
INEDSKLAVNENLASSK[x]SSM	16	0	2136.036759	0.0030	0.0600
YEVGAEYIK[x]K	8	0	1198.623334	0.0030	0.0300
FIVK[x]ASSGPR	3	0	1060.602876	0.0030	0.0300
K[x]YINR	0	0	692.396924	0.0030	0.0150
I[x]DDQR	0	0	645.308172	0.0030	0.0150
Q[x]DRGK	0	0	602.313592	0.0030	0.0150
ATAIGK[x]SSTAAK	5	0	1104.613831	0.0029	0.0350
NEEEPTK[x]KGINIDQSSNSK	6	0	2117.023553	0.0029	0.0550
DNLSWLSK[x]ANNWSK	7	0	1661.816092	0.0029	0.0400
ATAGPIIADK[x]NCKK	9	0	1485.797272	0.0029	0.0400
TDTKTIEAITFK[x]TDNHLSSTLEK	11	0	2592.328152	0.0028	0.0650
VGVFK[x]NVSGNVLSEIK	4	0	1688.946037	0.0028	0.0450
TLPPELK[x]GEALGNSEHIR	6	0	1960.037693	0.0028	0.0500
YKVNLYK[x]FR	6	0	1229.692020	0.0028	0.0250
YEALSK[x]HIIMFDCKILEFTK	5	0	2485.274807	0.0027	0.0550
LGSTAIGVK[x]TKDAVVLGVEK	8	0	1984.156741	0.0027	0.0550
DTLSK[x]DQELTEENVSISVIGKDEK	4	0	2676.334021	0.0027	0.0650
WPK[x]IAEIYGSALR	2	0	1502.824477	0.0027	0.0350
HNNHMAK[x]VLTLELYK	6	0	1809.955886	0.0027	0.0400
IDRK[x]ILFENPDEATK	3	0	1787.941677	0.0027	0.0400
V[x]PTFANFHTPIFIAK	0	0	1701.924185	0.0027	0.0400
K[x]VNQIESQMAMAEKLIQIR	0	0	2229.197231	0.0026	0.0500
DEK[x]VSEVLNSEDITGIQEK	2	0	2132.048371	0.0026	0.0500
YEAKAIGSGSEPAK[x]SELVK	13	0	1963.026127	0.0026	0.0500
ARK[x]TQIAGGHDIIGPFHVITR	2	0	2286.270805	0.0026	0.0550
D[x]DGLEDDMPALADEEFEK	0	0	2037.836007	0.0025	0.0450
RHQGVLEIEFMIDHNMK[x]DGTQR	16	0	2653.285197	0.0025	0.0550
QIAIVVNQNWYCANTK[x]YVTGPK	15	0	2566.300107	0.0025	0.0550
QVMEEKLDSK[x]NVQLAK	9	0	1858.982156	0.0025	0.0400
TEEQRQPEDK[x]LR	9	0	1527.764059	0.0025	0.0300
K[x]SSEQANLYERK	0	0	1451.736786	0.0025	0.0300
K[x]QLLIDGANVLR	0	0	1338.798265	0.0025	0.0300
EWDSKLK[x]DLR	6	0	1288.677488	0.0025	0.0250
K[x]HFEQVINEK	0	0	1270.666925	0.0025	0.0250
RFDSEK[x]AGDR	5	0	1179.563192	0.0025	0.0250
NIK[x]VIMATNR	2	0	1158.654253	0.0025	0.0250
EYLEK[x]NWK	4	0	1108.555260	0.0025	0.0200
DGIVLAAEK[x]K	8	0	1042.602207	0.0025	0.0250
DK[x]KLIPIR	1	0	981.633448	0.0025	0.0200
LGDK[x]GPAAAR	3	0	954.524630	0.0025	0.0250
RMK[x]K	2	0	561.342056	0.0025	0.0100
K[x]PRR	0	0	555.360483	0.0025	0.0100
DYGDLGSSVNPLDK[x]TNNLDLEHK	13	0	2543.213856	0.0024	0.0550
QGDTK[x]INHEHFMDGILEVQMR	4	0	2497.184095	0.0024	0.0500
CRTIPPLTTVK[x]GSDAAPQASK	10	0	2197.152392	0.0024	0.0500
SSSDMAYTSMFKGNQK[x]VVK	15	0	2107.007711	0.0024	0.0450
LFLLRSDYYMASTYTK[x]K	15	0	2099.076051	0.0024	0.0400
VLNKGDSGEMSLQK[x]LFK	13	0	1893.002891	0.0024	0.0400
AIDLYK[x]EVLNK	5	0	1304.733939	0.0023	0.0250
EIIRTSTSSMTAVPK[x]PLK	14	0	1958.086949	0.0022	0.0400
IDRDK[x]LVLK	4	0	1098.676036	0.0022	0.0200
K[x]QCVIANSCKTAINTGGGSVAVFNK	0	0	2623.320910	0.0022	0.0550
D[x]VPTFANFHTPIFIAK	0	0	1816.951123	0.0022	0.0350
DLGQVLNKYVQVEQRNK[x]PDER	16	0	2527.314175	0.0021	0.0450
K[x]KLIPIR	0	0	866.606510	0.0021	0.0150
TLLYGK[x]R	5	0	849.507194	0.0021	0.0150
VGKSAVIK[x]TSTR	7	0	1245.740419	0.0021	0.0250
SNDIEK[x]AIDLYKEVLNK	5	0	1991.057425	0.0021	0.0350
TMLVK[x]AVANSTAANFIR	4	0	1805.982099	0.0021	0.0350
VETAVLSTTVK[x]AQAR	10	0	1572.883440	0.0020	0.0300
AEAKDVAK[x]MK	7	0	1089.585175	0.0020	0.0200
M[x]NSTEEIDLYNRWKALER	0	0	2267.100359	0.0019	0.0350
HHFYAKIDRPAQVISFK[x]K	16	0	2184.195523	0.0019	0.0350
YVQVEQRNK[x]PDER	8	0	1659.832802	0.0019	0.0250
K[x]ILFENPDEATKR	0	0	1559.830681	0.0019	0.0250
DIK[x]SMIADKHAIR	2	0	1496.813257	0.0019	0.0250
DHDLAPLYK[x]YLSENPK	8	0	1901.952241	0.0019	0.0300
LIEK[x]LELR	3	0	1012.628028	0.0019	0.0150
M[x]MGINERK	0	0	977.478607	0.0019	0.0150
NEEEPTK[x]K	6	0	973.471593	0.0019	0.0150
YVTGPK[x]NK	5	0	905.497023	0.0019	0.0150
SSK[x]DISSK	2	0	850.439569	0.0019	0.0150
AIGSGSEPAKSELVK[x]EFHK	14	0	2013.053008	0.0018	0.0350
GIMLYGPPGTGK[x]TLCARAVANR	11	0	2302.203711	0.0018	0.0400
LMVEMEK[x]KLEK	6	0	1376.740675	0.0018	0.0200
Q[x]DYDLVRSLESQIR	0	0	1720.874329	0.0018	0.0250
STELFK[x]NEEEPTKK	5	0	1678.841301	0.0018	0.0250
KLFK[x]SLGSGMDQEK	3	0	1566.807502	0.0018	0.0250
NKPGVYTK[x]VCNYVNWIQQTIAAN	7	0	2680.343029	0.0017	0.0400
SLADFEK[x]ALQDYKPELASDPIIR	6	0	2618.359059	0.0017	0.0400
LDDMSLIKEDCEAATDPLLK[x]K	19	0	2404.186446	0.0017	0.0350
LISGK[x]LDEARELLVK	4	0	1682.992985	0.0017	0.0250
YPGGGPGK[x]TAILPVK	7	0	1453.829229	0.0017	0.0250
LHSEK[x]VSLMDYLASSNISQLTGTK	4	0	2621.336941	0.0017	0.0400
LGIDPPK[x]GIMLYGPPGTGKTLCAR	6	0	2511.334048	0.0017	0.0400
DELWK[x]NDDQLTYTYKDEK	4	0	2303.059268	0.0017	0.0300
MK[x]SDINAHK	1	0	1042.522913	0.0017	0.0150
FDVIVAK[x]GK	6	0	975.575269	0.0017	0.0150
EVLNK[x]GVSK	4	0	972.560345	0.0017	0.0150
K[x]LQRLR	0	0	812.534410	0.0017	0.0100
M[x]IDDQR	0	0	776.348650	0.0017	0.0100
K[x]HGQLK	0	0	709.423471	0.0017	0.0100
K[x]AIPLALGLLSASNPQMRIFDTLSR	0	0	2711.515506	0.0016	0.0400
ELNLMDPKVPEDIFK[x]THLEVAR	14	0	2593.357284	0.0016	0.0350
DYGK[x]FLSAMHDLPVRGNAK	3	0	2118.067943	0.0016	0.0300
STELQIGVVEDDK[x]PFR	12	0	1831.931505	0.0016	0.0250
VVGSEFVQK[x]YLGEGPR	8	0	1763.920551	0.0016	0.0250
LFK[x]SLGSGMDQEK	2	0	1438.712546	0.0015	0.0200
TK[x]LQDGSTDMQLTLMSIVHVPYK	1	0	2604.329020	0.0015	0.0350
FRK[x]PIGATWK	2	0	1202.692354	0.0015	0.0150
EGK[x]GEIYSFDPVGSYER	2	0	1931.890035	0.0015	0.0250
QCVIANSCK[x]TAINTGGGSVAVFNK	8	0	2495.225954	0.0015	0.0350
LSVEALNSLTGEFK[x]GKYYPLK	13	0	2356.267737	0.0014	0.0300
ENAINK[x]K	5	0	815.450075	0.0014	0.0100
LTLEAMDLEIVEKEHFK[x]ELVSK	16	0	2600.377016	0.0014	0.0300
EVIELPLK[x]NPELFLRVGIKPPK	7	0	2528.509290	0.0014	0.0300
ELLK[x]LKVELAK	3	0	1282.822356	0.0014	0.0150
TK[x]DAVVLGVEK	1	0	1157.665530	0.0014	0.0150
FFYILYFELYK[x]IAQDTLAR	10	0	2413.272097	0.0013	0.0250
YDKTEDDIK[x]SLQSVGQIIGEVLK	8	0	2577.353638	0.0013	0.0300
M[x]NSTEEIDLYNR	0	0	1483.661239	0.0012	0.0150
LKGYQTIELDK[x]K	10	0	1434.808159	0.0012	0.0150
VYHAIRNIPK[x]AR	9	0	1436.836379	0.0012	0.0150
K[x]LIR	0	0	528.374737	0.0012	0.0050
ESQDYLNLVQALAETNVK[x]DEK	17	0	2406.191334	0.0012	0.0250
QLASYYHK[x]ESNALFMVR	7	0	2056.019935	0.0012	0.0200
VAQTTYKK[x]IYNEYPPTK	7	0	2043.067597	0.0012	0.0200
EYLEK[x]NWKEGLSR	4	0	1650.836493	0.0012	0.0150
VATEK[x]DFLDAVQK	4	0	1462.766689	0.0012	0.0150
SLPLQIEVANDCIK[x]WAIK	13	0	2097.129144	0.0011	0.0200
D[x]TEMSVNMSDFLHDQATR	0	0	2095.893807	0.0011	0.0200
IFRQK[x]SLEK	4	0	1147.671285	0.0011	0.0100
YDK[x]TEDDIK	2	0	1125.518932	0.0011	0.0100
DGIVLAAEK[x]KVTSK	8	0	1457.845270	0.0011	0.0150
LDVAK[x]RVDMYASDLAQISR	4	0	2150.115282	0.0011	0.0200
LVK[x]APALDGALQGVIQFMK	2	0	1998.133505	0.0011	0.0200
DEVLFNDK[x]PLPIEMK	7	0	1786.917438	0.0010	0.0150
GMALGSANEK[x]IEASK	9	0	1504.755469	0.0010	0.0150
QVK[x]NRDCVGR	2	0	1230.625074	0.0010	0.0100
C[x]SPSATLTHR	0	0	1128.534535	0.0010	0.0100
QDPK[x]K	3	0	614.338744	0.0010	0.0050
RMDK[x]EMAEADLDDDEPDLGEF	3	0	2440.004526	0.0010	0.0200
QGSATVGLVSKTHAVLVALK[x]R	19	0	2134.258512	0.0010	0.0200
K[x]TLVAHAVLKVGSALVGSQTK	0	0	2106.252365	0.0010	0.0200
ATPYRGYSK[x]PNERATK	8	0	1837.943407	0.0009	0.0150
GNECIVIGVERK[x]NVPK	11	0	1810.972260	0.0009	0.0150
HGGYK[x]PTDKHK	4	0	1266.646859	0.0009	0.0100
ASK[x]GSNDDEMK	2	0	1180.502961	0.0009	0.0100
LAQFEKEEYVSDPK[x]EQM	13	0	2069.961478	0.0009	0.0150
KTELFK[x]ASTSAK	5	0	1309.724101	0.0008	0.0100
EIK[x]QIK	2	0	757.469750	0.0008	0.0050
LAK[x]RMK	2	0	745.463224	0.0008	0.0050
VHEVGDDLVIGASGFEADALALVK[x]R	23	0	2580.354642	0.0008	0.0200
EYLEKNWK[x]EGLSR	7	0	1650.836493	0.0008	0.0100
REAEAAK[x]DEQIEK	6	0	1515.752826	0.0008	0.0100
KLGVK[x]PPKGCLMFGPPGTGK	4	0	2068.132455	0.0008	0.0150
P[x]PKEDWEKYQKPVDTEEENDK	0	0	2603.202624	0.0007	0.0150
WDLSK[x]QEALYLAQR	4	0	1719.894338	0.0007	0.0100
LK[x]WSDER	1	0	932.471536	0.0007	0.0050
K[x]EFEIIK	0	0	905.522175	0.0007	0.0050
VVK[x]GNQK	2	0	771.460247	0.0007	0.0050
DK[x]SAQVILSEIEVLEAEHRPFK	1	0	2537.348830	0.0007	0.0150
IKILFSDVK[x]AMTTGLR	8	0	1792.027986	0.0006	0.0100
LAIEREPPFAPIESAK[x]R	15	0	1923.057703	0.0006	0.0100
HNFVGLFVELSK[x]LLVKDR	11	0	2113.204692	0.0006	0.0100
GK[x]VAVFDSQTQPPVLWFR	1	0	2074.099899	0.0006	0.0100
S[x]SIGTGYDLGLFFSPDGR	0	0	1887.900207	0.0006	0.0100
IEDTDK[x]YDK	5	0	1125.518932	0.0006	0.0050
FGNRDLVK[x]K	7	0	1075.613774	0.0006	0.0050
RK[x]IFTIHTSK	1	0	1229.724379	0.0005	0.0050
K[x]SAQVILSEIEVLEAEHRPFK	0	0	2422.321891	0.0005	0.0100
KSGFEK[x]IDLTR	5	0	1292.708787	0.0005	0.0050
MEILK[x]IHLEKVSK	4	0	1566.916655	0.0004	0.0050
LRK[x]EVAEADIASK	2	0	1428.793571	0.0004	0.0050
EDVQSLKLK[x]YYEQK	8	0	1769.919882	0.0004	0.0050
FCVGLQK[x]IEEIFKK	6	0	1737.948678	0.0004	0.0050
VSTK[x]KILGVAAEDK	3	0	1457.845270	0.0004	0.0050
GVFK[x]NVSGNVLSEIK	3	0	1589.877628	0.0003	0.0050
CIDMFIHK[x]SAELYKNPK	7	0	2093.043703	0.0003	0.0050
FHQLKPTRVLTLAMVK[x]R	15	0	2037.203252	0.0003	0.0050
WIAK[x]QILDCIVNLSEPAK	3	0	2097.129144	0.0003	0.0050
I[x]AIVVNQNWYCANTKYVTGPKNK	0	0	2680.379413	0.0002	0.0050
TVLQDVEANIAALMQATK[x]QRDPR	17	0	2567.348842	0.0002	0.0050
LDK[x]LPVIIGSMDVDNALDLMTMK	2	0	2531.304781	0.0002	0.0050
# precursors: 1
Precursor: 3305.8111	5	0.9964	0
K[x]LDVAK(0)	HNDLAQLVQQSRPLMANFSK[x]AK(19)	3.2800	3305.7917	138.0681
SAK[x]IVR(2)	HNDLAQLVQQSRPLMANFSK[x]AK(19)	3.2500	3305.8029	138.0681
NK[x]YAIQLPLPPK(1)	ELNLMDPK[x]VPEDIFK(7)	1.2550	3305.7984	138.0681
GAFK[x]V(3)	NLNAPKFSFISNVRPK[x]LFAYPPK(15)	1.2500	3305.8327	138.0681
LNFSSLKMK[x]DAVK(8)	GNQKVVK[x]VDAQDFLK(6)	1.0150	3305.8056	138.0681
GAFK[x]V(3)	NLNAPK[x]FSFISNVRPKLFAYPPK(5)	0.9350	3305.8327	138.0681
HSTFIITK[x]RK(7)	HNNHMAKVLTLELYK[x]K(14)	0.9100	3305.8433	138.0681
GVVALVEDK[x]TK(8)	FSFISNVRPK[x]LFAYPPK(9)	0.9000	3305.8426	138.0681
LNFSSLKMK[x]DAVK(8)	GNQK[x]VVKVDAQDFLK(3)	0.8700	3305.8056	138.0681
TK[x]INLIETLR(1)	EVPAVQVTAAFLYNYK[x]R(15)	0.8650	3305.8386	138.0681
NK[x]YAIQLPLPPK(1)	DEVLFNDK[x]PLPIEMK(7)	0.8500	3305.7984	138.0681
IK[x]YEYQKLK(1)	ANNWSK[x]FTATAALGVIHR(5)	0.8200	3305.7923	138.0681
FKLNVYK[x]YR(6)	HNNHMAKVLTLELYK[x]K(14)	0.7950	3305.8109	138.0681
RLLK[x]LEEAMK(3)	HNNHMAKVLTLELYK[x]K(14)	0.7950	3305.8354	138.0681
TK[x]DAVVLGVEK(1)	FSFISNVRPK[x]LFAYPPK(9)	0.7950	3305.8426	138.0681
ILFSDVK[x]AMTTGLR(6)	VLKTK[x]DEGGPAGGLYI(4)	0.7950	3305.7943	138.0681
WSLERK[x]GEK(5)	GNAKFGDGIQIAQLALK[x]HR(16)	0.7800	3305.7995	138.0681
LNFSSLK[x]MKDAVK(6)	GNQKVVK[x]VDAQDFLK(6)	0.7650	3305.8056	138.0681
YKVNLYK[x]FR(6)	HNNHMAKVLTLELYK[x]K(14)	0.7600	3305.8109	138.0681
ILFSDVK[x]AMTTGLR(6)	VLK[x]TKDEGGPAGGLYI(2)	0.7600	3305.7943	138.0681
