# Supplementary material for: ECL: an exhaustive search tool for the identification of cross-linked peptides using whole database
Source: BMC Bioinformatics. 2016 May 20;17:217. doi: 10.1186/s12859-016-1073-y (PMC4874008; doi:10.1186/s12859-016-1073-y)
Supplement: Additional file 5 — Kojak’s pre-selection list of PSMs only identified by ECL. (ZIP 5147 kb) [file 12859_2016_1073_MOESM5_ESM.zip › Kojak's pre-selection ranks of ECL only peptides/Kojak's detailed results/aleitner_M1012_007/diagnostic_5556.txt]

Scan: 5556
FSFISNVRPK[x]LFAYPPK	9	0	2010.109010	0.0944	1.6050
ATK[x]QSK	2	0	661.375854	0.0892	0.5350
K[x]SGFEKIDLTR	0	0	1292.708787	0.0845	0.9300
N[x]SIVSK	0	0	646.364957	0.0817	0.4900
K[x]LEK	0	0	516.327120	0.0812	0.3250
M[x]SSK	0	0	451.210047	0.0812	0.3250
KGYQTIELDK[x]K	9	0	1321.724101	0.0805	0.8850
F[x]ATLQKSK	0	0	921.528321	0.0800	0.6400
QK[x]SLEK	1	0	731.417716	0.0775	0.4650
FLK[x]TSK	2	0	722.432639	0.0750	0.4500
Y[x]FATLQKSK	0	0	1084.591644	0.0744	0.6700
EHFK[x]ELVSK	3	0	1115.597456	0.0728	0.6550
DYYTK[x]QSK	4	0	1031.492328	0.0712	0.5700
IHLEK[x]VSK	4	0	952.570517	0.0712	0.5700
QVK[x]LLFIEK	2	0	1116.690625	0.0700	0.6300
K[x]LMELFISK	0	0	1107.636148	0.0694	0.6250
M[x]NSIVSK	0	0	777.405435	0.0664	0.4650
FSGEK[x]K	4	0	694.364957	0.0650	0.3900
NEEKK[x]LMELFISK	4	0	1607.859201	0.0642	0.8350
EK[x]ASK	1	0	561.312197	0.0640	0.3200
NEEK[x]KLMELFISK	3	0	1607.859201	0.0631	0.8200
VK[x]LEK	1	0	615.395529	0.0630	0.3150
NIPK[x]EIK	3	0	840.506860	0.0614	0.4300
FEAQK[x]DTVHMIFNQK	4	0	1834.903518	0.0613	0.9200
ATLTGMK[x]IDVLFSK	6	0	1522.842826	0.0611	0.8550
SFEQK[x]VMK	4	0	995.510954	0.0606	0.4850
VVK[x]GNQK	2	0	771.460247	0.0593	0.4150
K[x]VTSK	0	0	561.348581	0.0590	0.2950
SYLLQHREWDSK[x]LK	11	0	1801.947432	0.0589	0.8250
K[x]PTSELAIGASLEK	0	0	1442.797987	0.0571	0.8000
K[x]INVLNFPSANFSK	0	0	1577.856502	0.0568	0.7950
SSTAAK[x]TFLEK	5	0	1181.629146	0.0564	0.6200
IK[x]TLSMEK	1	0	948.531355	0.0562	0.4500
WK[x]TLSK	1	0	761.443537	0.0558	0.3350
YEALSK[x]HIIMFDCK	5	0	1753.853066	0.0554	0.7750
FKLNYK[x]PEEEYPDLSK	5	0	1998.993768	0.0550	0.8800
M[x]PPK	0	0	471.251517	0.0550	0.2200
K[x]EAGFIDDILIITPASK	0	0	1830.013777	0.0538	0.9150
K[x]PPVQPLAYK	0	0	1139.670224	0.0535	0.5350
NKLLK[x]VTVSK	4	0	1128.722984	0.0535	0.5350
IFRQK[x]SLEK	4	0	1147.671285	0.0533	0.4800
SSKSSLELANNAVK[x]SNDIEK	13	0	2133.091236	0.0522	1.0450
SFEQKVMK[x]EDNLILR	7	0	1848.976679	0.0517	0.7750
NK[x]ELISVSAASK	1	0	1245.692803	0.0512	0.6150
LAEK[x]WRDYNLISENTEM	3	0	2110.999257	0.0500	0.8500
FHQLK[x]PTR	4	0	1025.576998	0.0494	0.3950
EASK[x]TLSK	3	0	862.475953	0.0494	0.3950
LK[x]PLIEK	1	0	839.547996	0.0493	0.3450
FKLNVYK[x]YR	6	0	1229.692020	0.0489	0.4400
TLLAK[x]AVANQTSATFLR	4	0	1804.020592	0.0488	0.8300
K[x]LWK	0	0	573.363839	0.0487	0.1950
SFEQK[x]VMKEDNLILR	4	0	1848.976679	0.0483	0.7250
DNLSWLSK[x]ANNWSK	7	0	1661.816092	0.0475	0.6650
K[x]TELFK	0	0	764.443203	0.0475	0.2850
YASQK[x]RP	4	0	848.450409	0.0471	0.3300
K[x]SGNLPDADNSK	0	0	1244.599634	0.0471	0.5650
M[x]CSPSATLTHR	0	0	1259.575014	0.0468	0.5150
QIK[x]EIK	2	0	757.469750	0.0467	0.2800
LK[x]LELK	1	0	742.495236	0.0467	0.2800
AEAK[x]DVAKMK	3	0	1089.585175	0.0465	0.4650
LLK[x]PRVNNRIGSVDR	2	0	1736.016844	0.0463	0.6950
R[x]FANNDEIHPSK	0	0	1426.695258	0.0463	0.5550
LMSK[x]VAEK	3	0	904.505142	0.0463	0.3700
IMK[x]LCFDELK	2	0	1295.661702	0.0460	0.4600
C[x]SPSATLTHR	0	0	1128.534535	0.0460	0.4600
GK[x]SALSTLNGFVEELK	1	0	1691.909318	0.0459	0.7350
LK[x]DLRFGNR	1	0	1117.635570	0.0456	0.4100
ENEQK[x]IKTLSMEK	4	0	1576.812980	0.0454	0.5900
K[x]MQE	0	0	534.247157	0.0450	0.1800
SFLELTEVWGK[x]PQK	10	0	1660.882380	0.0450	0.6300
LIQIRVK[x]LEK	6	0	1238.807376	0.0450	0.4500
DDINLDEASAMAVK[x]FLSK	13	0	1965.971650	0.0447	0.8050
FATLQK[x]SK	5	0	921.528321	0.0444	0.3550
TDNHLSSTLEK[x]LSFK	10	0	1718.883832	0.0437	0.6550
HPK[x]FEEILTR	2	0	1268.687660	0.0435	0.4350
EDCKSLK[x]R	6	0	1034.517826	0.0431	0.3450
YEVGAEYIK[x]K	8	0	1198.623334	0.0430	0.4300
LHQLRNK[x]ELISVSAASK	6	0	1893.079498	0.0429	0.7300
LAHLSK[x]HPK	5	0	1029.608297	0.0428	0.3850
KDKPK[x]YEPPVPTR	4	0	1553.856502	0.0427	0.5550
GTKK[x]SGNLPDADNSK	3	0	1530.763724	0.0427	0.6400
ATAIGK[x]SSTAAK	5	0	1104.613831	0.0425	0.5100
HESLK[x]YR	4	0	931.487520	0.0421	0.2950
GK[x]YYPLK	1	0	867.485399	0.0421	0.2950
STELFKNEEEPTK[x]K	12	0	1678.841301	0.0418	0.5850
YK[x]NENLENIEDVQLR	1	0	1875.932566	0.0417	0.6250
GTLK[x]VHTIR	3	0	1023.618860	0.0417	0.3750
MEILK[x]IHLEKVSK	4	0	1566.916655	0.0415	0.5400
AK[x]ADYAQYYR	1	0	1247.593430	0.0415	0.4150
K[x]TLVAHAVLK	0	0	1078.686208	0.0415	0.4150
K[x]ELLKLK	0	0	870.590192	0.0414	0.2900
E[x]MIAAQGIDEEDRR	0	0	1631.757255	0.0411	0.5750
M[x]SERDTALEK	0	0	1178.560080	0.0410	0.4100
QEMK[x]K	3	0	662.342113	0.0410	0.2050
VTQKK[x]PPVQPLAYK	4	0	1595.939834	0.0404	0.5650
GTK[x]KSGNLPDADNSK	2	0	1530.763724	0.0403	0.6050
E[x]QKPEVDYSEKFAELQK	0	0	2067.015955	0.0403	0.6850
YFATLQK[x]SK	6	0	1084.591644	0.0400	0.3600
SETMK[x]YYLPK	4	0	1258.626702	0.0400	0.4000
NEEK[x]K	3	0	646.328572	0.0400	0.2000
TTLFK[x]SELAQSK	4	0	1351.734665	0.0396	0.4750
EAVLK[x]LKLELK	4	0	1282.822356	0.0395	0.4350
DEK[x]YTLYDQNDTK	2	0	1631.731422	0.0392	0.5100
TFLEK[x]R	4	0	792.449349	0.0392	0.2350
SGFEK[x]IDLTR	4	0	1164.613831	0.0390	0.3900
FVK[x]LGIDPPK	2	0	1112.659326	0.0390	0.3900
HTVIK[x]TGLR	4	0	1023.618860	0.0389	0.3500
FGNRDLVK[x]K	7	0	1075.613774	0.0383	0.3450
SSKDISSK[x]SPSGNDALNDK	7	0	1948.933683	0.0382	0.7250
S[x]SKDISSKSPSGNDALNDK	0	0	1948.933683	0.0382	0.7250
NLIRLAK[x]R	6	0	982.639929	0.0381	0.3050
ENEQKIK[x]TLSMEK	6	0	1576.812980	0.0381	0.4950
K[x]DKPK	0	0	614.375128	0.0380	0.1900
VSAMMSCACQK[x]R	10	0	1427.614109	0.0379	0.4550
LEFIKVIPVEELK[x]EIK	12	0	1926.144056	0.0378	0.6050
M[x]SSKDISSKSPSGNDALNDK	0	0	2079.974162	0.0377	0.7550
EQK[x]PEVDYSEKFAELQK	2	0	2067.015955	0.0376	0.6400
EKQNTPVLFDSK[x]EAVLK	11	0	1945.051948	0.0376	0.6400
FRK[x]LGVKPPK	2	0	1168.744388	0.0375	0.3750
K[x]QYSAKAK	0	0	922.523570	0.0375	0.3000
ELAAIK[x]EDTEAVLK	5	0	1528.834763	0.0375	0.5250
F[x]ATLQK	0	0	706.401341	0.0375	0.2250
TK[x]DEGGPAGGLYI	1	0	1276.629872	0.0373	0.4850
LMVEMEKK[x]LEK	7	0	1376.740675	0.0373	0.4100
HK[x]TDLNHENLK	1	0	1347.689447	0.0373	0.4100
DQPKK[x]VGQYIR	4	0	1330.735668	0.0373	0.4100
GYSKPNERATK[x]QSK	10	0	1592.826990	0.0371	0.5200
QLDSERFIVK[x]ASSGPR	9	0	1788.948158	0.0369	0.5900
DQKK[x]DKPK	3	0	985.555594	0.0369	0.2950
RSK[x]VLDVR	2	0	971.587561	0.0369	0.2950
LLK[x]VTVSK	2	0	886.585106	0.0369	0.2950
K[x]LGVKPPK	0	0	865.574877	0.0369	0.2950
SSK[x]DISSKSPSGNDALNDK	2	0	1948.933683	0.0368	0.7000
K[x]EVAEADIASK	0	0	1159.608411	0.0368	0.4050
M[x]STLDLNHLADLYDRK	0	0	1903.946106	0.0366	0.5850
S[x]IMEYNGGSCVAMAGK	0	0	1673.721069	0.0362	0.5800
S[x]QARGFDR	0	0	935.457282	0.0362	0.2900
ELLVK[x]ASK	4	0	886.548722	0.0362	0.2900
HHFYAK[x]IDRPAQVISFK	5	0	2056.100568	0.0362	0.6150
MEILK[x]IHLEK	4	0	1252.721266	0.0360	0.3600
VVK[x]VDAQDFLKVAETR	2	0	1817.004608	0.0359	0.5750
MDDK[x]MLLTEVHLLESK	3	0	1900.963729	0.0356	0.5700
K[x]DWNACKK	0	0	1048.512348	0.0356	0.2850
M[x]SQARGFDR	0	0	1066.497761	0.0356	0.3200
VVGQLLEK[x]LKPLIEK	7	0	1706.070505	0.0353	0.5300
M[x]SIMEYNGGSCVAMAGK	0	0	1804.761547	0.0353	0.6000
DISSK[x]SPSGNDALNDK	4	0	1646.774679	0.0350	0.5600
Y[x]FATLQKSKR	0	0	1240.692746	0.0350	0.3500
FIVK[x]ASSGPR	3	0	1060.602876	0.0350	0.3500
VDK[x]NWSK	2	0	875.450075	0.0350	0.2450
TK[x]VVDR	1	0	716.418051	0.0350	0.2100
QDPK[x]K	3	0	614.338744	0.0350	0.1750
DQPK[x]K	3	0	614.338744	0.0350	0.1750
LEEAMK[x]ITTDAFTSAGER	5	0	1968.946163	0.0347	0.6250
NWSK[x]IYDFPLFQGIFIR	3	0	2143.125385	0.0347	0.5900
VTQK[x]KPPVQPLAYK	3	0	1595.939834	0.0346	0.4850
LMVEMEK[x]KLEK	6	0	1376.740675	0.0345	0.3800
NEEEPTK[x]K	6	0	973.471593	0.0344	0.2750
TLFRK[x]EK	4	0	920.544305	0.0343	0.2400
K[x]VSTTPANSFELK	0	0	1420.756126	0.0342	0.4450
LLK[x]VTVSKGVAIDLLEECK	2	0	2114.201970	0.0342	0.6500
EIK[x]QIK	2	0	757.469750	0.0342	0.2050
VLKTK[x]DEGGPAGGLYI	4	0	1616.877294	0.0341	0.5450
KDQK[x]K	3	0	645.380940	0.0340	0.1700
S[x]TLDLNHLADLYDRK	0	0	1772.905627	0.0340	0.5100
YAVISGAISLDRVDVK[x]TK	15	0	1934.083580	0.0339	0.6100
FDVIVAK[x]GK	6	0	975.575269	0.0339	0.3050
YVTGPK[x]NK	5	0	905.497023	0.0338	0.2700
CIDMFIHK[x]SAELYKNPK	7	0	2093.043703	0.0335	0.5700
DGIQDIMPSQAK[x]ELK	11	0	1671.850090	0.0333	0.5000
K[x]SSEQANLYER	0	0	1323.641830	0.0332	0.3650
EISYPFK[x]R	6	0	1038.549782	0.0331	0.2650
AEREK[x]ASK	4	0	917.492997	0.0331	0.2650
E[x]EMIAAQGIDEEDRR	0	0	1760.799843	0.0330	0.4950
DYEQFGYFK[x]R	8	0	1351.619643	0.0330	0.3300
ENEQK[x]IK	4	0	887.471202	0.0329	0.2300
SK[x]VLDVR	1	0	815.486459	0.0329	0.2300
DEEWPPK[x]M	6	0	1030.442937	0.0325	0.2600
SSK[x]DISSK	2	0	850.439569	0.0325	0.2600
K[x]VADLK	0	0	672.416990	0.0325	0.1950
TFMNHIDVQK[x]EFQAR	9	0	1862.909665	0.0323	0.4850
K[x]CLTDLEDEAPAK	0	0	1488.712937	0.0323	0.4200
SSK[x]SSLELANNAVKSNDIEK	2	0	2133.091236	0.0322	0.6450
IWK[x]VMCKNK	2	0	1205.641245	0.0322	0.2900
MSSK[x]DISSKSPSGNDALNDK	3	0	2079.974162	0.0320	0.6400
NWK[x]EEYLR	2	0	1136.561406	0.0319	0.2550
KDWNACK[x]K	6	0	1048.512348	0.0319	0.2550
EAVLKLK[x]LELK	6	0	1282.822356	0.0318	0.3500
EDMGSNDK[x]ASK	7	0	1180.502961	0.0318	0.3500
DGIVLAAEKK[x]VTSK	9	0	1457.845270	0.0318	0.4450
YTQSTNNDDPK[x]K	10	0	1409.642221	0.0317	0.3800
K[x]TLEVLYLKMHNNHAK	0	0	1938.050842	0.0316	0.5050
DESRGVMTLGFDLIK[x]R	14	0	1835.956278	0.0316	0.5050
LVPYLTK[x]LESK	6	0	1289.759425	0.0314	0.3450
M[x]SFLELTEVWGKPQK	0	0	1791.922859	0.0313	0.4700
LLEK[x]LEIK	3	0	984.621882	0.0313	0.2500
LFAYPPK[x]SVQPTAKTVQK	6	0	2002.125051	0.0311	0.5600
NFGRDLK[x]LK	6	0	1089.629423	0.0311	0.2800
NPELFLRVGIK[x]PPK	10	0	1606.955817	0.0311	0.4350
FRKLGVK[x]PPK	6	0	1168.744388	0.0310	0.3100
VELAK[x]QNLFVPTSDKEK	4	0	1945.051948	0.0309	0.5250
NSIVSKYTQSTNNDDPK[x]K	16	0	2037.996615	0.0308	0.5550
AVEK[x]LSVEALNSLTGEFK	3	0	1934.035964	0.0308	0.5550
EVLNK[x]GVSKDEK	4	0	1344.724827	0.0308	0.3700
LIKK[x]SSEQANLYER	3	0	1677.904901	0.0307	0.4300
K[x]ELFDCLK	0	0	1051.537166	0.0306	0.2450
QVMEEK[x]LDSK	5	0	1205.596130	0.0305	0.3050
MKDAVK[x]EAAR	5	0	1117.591321	0.0305	0.3050
NSDYK[x]ETLIFK	4	0	1356.692468	0.0305	0.3350
LRHTVIK[x]TGLR	6	0	1292.804020	0.0305	0.3350
V[x]NQIESQMAMAEK	0	0	1477.690428	0.0304	0.3950
LEFIK[x]VIPVEELKEIK	4	0	1926.144056	0.0303	0.4850
K[x]SNFFLQLDGLVGQEAR	0	0	1921.005669	0.0303	0.5150
SLPLQIEVANDCIK[x]WAIK	13	0	2097.129144	0.0303	0.5450
GDVAASILDK[x]YR	9	0	1306.688052	0.0300	0.3600
SSLELANNAVK[x]SNDIEK	10	0	1830.932231	0.0300	0.5100
SLYFATPGNTSFK[x]TDM	12	0	1778.818457	0.0300	0.4800
LNYK[x]PEEEYPDLSK	3	0	1723.830403	0.0300	0.4200
K[x]VNQIESQMAMAEK	0	0	1605.785384	0.0300	0.4200
K[x]LPNIEEATFDKR	0	0	1559.830681	0.0300	0.3900
K[x]DKPKYEPPVPTR	0	0	1553.856502	0.0300	0.3900
K[x]VPDKLIDASTVK	0	0	1412.823808	0.0300	0.3900
I[x]INRDIGK	0	0	927.550117	0.0300	0.2400
K[x]ASLLTR	0	0	787.491545	0.0300	0.2100
AK[x]YASQK	1	0	794.428614	0.0300	0.2100
Q[x]IAIVVNQNWYCANTK	0	0	1920.951525	0.0297	0.4750
VEPIPLINGEK[x]R	10	0	1363.782281	0.0296	0.3550
K[x]IEFPPPSAEAR	0	0	1340.708787	0.0296	0.3550
DPDDK[x]IVGLTR	4	0	1227.645855	0.0295	0.3250
VYATMQK[x]LQK	6	0	1208.658670	0.0295	0.2950
EDLTDEEK[x]AASIAVEDEKR	7	0	2147.022884	0.0295	0.5600
MK[x]LSLFSNK	1	0	1066.584449	0.0294	0.2650
N[x]SSSDMAYTSMFKGNQK	0	0	1894.818860	0.0294	0.5000
SEFQRLTHEK[x]STMLEK	9	0	1962.983216	0.0294	0.4700
S[x]SKDISSK	0	0	850.439569	0.0294	0.2350
YEVGAEYIK[x]KVIAR	8	0	1637.914013	0.0293	0.4100
Y[x]FATLQK	0	0	869.464664	0.0293	0.2050
AK[x]TMTER	1	0	835.422145	0.0293	0.2050
S[x]SKSSLELANNAVKSNDIEK	0	0	2133.091236	0.0292	0.5850
VLRQVMEEK[x]LDSK	8	0	1573.849698	0.0292	0.3800
NEEGIIEFTK[x]TPNDTQK	9	0	1962.953358	0.0291	0.4950
FVIHQEENK[x]R	8	0	1298.673071	0.0290	0.2900
K[x]NEEK	0	0	646.328572	0.0290	0.1450
LMSK[x]VAEKAQINTQEYGR	3	0	2065.062523	0.0289	0.5200
DKK[x]ASLLTR	2	0	1030.613439	0.0289	0.2600
EVLNK[x]GVSK	4	0	972.560345	0.0289	0.2600
LRK[x]EVAEADIASK	2	0	1428.793571	0.0288	0.3750
K[x]LEKGQSIDDMIPAQK	0	0	1799.945046	0.0288	0.4600
EMK[x]K	2	0	534.283541	0.0288	0.1150
DQK[x]K	2	0	517.285985	0.0288	0.1150
K[x]SLK	0	0	474.316557	0.0288	0.1150
VVGQLLEKLK[x]PLIEK	9	0	1706.070505	0.0287	0.4300
GTK[x]TSETNDRNSTNNTK	2	0	1866.866670	0.0285	0.4850
K[x]EPPVYTPPK	0	0	1154.633506	0.0285	0.2850
MEILKIHLEK[x]VSK	9	0	1566.916655	0.0285	0.3700
QDPKK[x]HLDAEVQK	4	0	1534.810280	0.0285	0.3700
LEK[x]GQSIDDMIPAQK	2	0	1671.850090	0.0283	0.4250
DKPK[x]YEPPVPTR	3	0	1425.761546	0.0283	0.3400
K[x]GINIDQSSNSK	0	0	1289.657479	0.0283	0.3400
RPPVIRTTLFK[x]SELAQSK	10	0	2070.194854	0.0283	0.5100
K[x]TLEVLYLK	0	0	1105.674641	0.0283	0.2550
AQISVRLVPYLTK[x]LESK	12	0	1944.140700	0.0282	0.4800
EIK[x]PNIRVALR	2	0	1307.803685	0.0282	0.3100
LDEARELLVK[x]ASK	9	0	1470.840518	0.0281	0.3650
KVPDK[x]LIDASTVK	4	0	1412.823808	0.0281	0.3650
VYATMQK[x]LQKDLGQVLNK	6	0	2076.140043	0.0281	0.5050
KDK[x]PK	2	0	614.375128	0.0280	0.1400
DTALEK[x]YKSYLLQHR	5	0	1863.984208	0.0280	0.4200
MEQK[x]PEVDYSEK	3	0	1481.670742	0.0279	0.3350
F[x]ANNDEIHPSK	0	0	1270.594156	0.0277	0.3050
LNDPEDK[x]YEALSK	6	0	1520.735782	0.0277	0.3600
QILDCIVNLSEPAK[x]K	13	0	1726.928669	0.0277	0.4150
FIRVSGSELVQK[x]YIGEGSR	11	0	2124.132649	0.0276	0.5250
NK[x]LLKVTVSK	1	0	1128.722984	0.0275	0.2750
DQK[x]KDKPK	2	0	985.555594	0.0275	0.2200
Q[x]EMK	0	0	534.247157	0.0275	0.1100
ELK[x]K	2	0	516.327120	0.0275	0.1100
LEFIK[x]VIPVEELK	4	0	1555.922455	0.0273	0.3550
LTHEK[x]STMLEK	4	0	1315.680522	0.0273	0.3000
YSNDK[x]SIVNSM	4	0	1256.570643	0.0273	0.3000
SGNLPDADNSK[x]SDISK	10	0	1646.774679	0.0272	0.4350
LGVK[x]PPK	3	0	737.479921	0.0271	0.1900
VPDK[x]LIDASTVK	3	0	1284.728853	0.0271	0.3250
E[x]SLQR	0	0	631.328907	0.0270	0.1350
FHQLK[x]PTRVLTLAMVK	4	0	1881.102150	0.0269	0.4300
VLK[x]TKDEGGPAGGLYI	2	0	1616.877294	0.0269	0.4300
IAK[x]GAIEK	2	0	828.506860	0.0269	0.2150
NEEEPTK[x]KGINIDQSSNSK	6	0	2117.023553	0.0268	0.5100
DQPK[x]KVGQYIR	3	0	1330.735668	0.0268	0.2950
VNGVVFTNRPDEK[x]NR	12	0	1743.901545	0.0267	0.4000
K[x]MSAQSCACMVRTLLYGK	0	0	2103.009638	0.0267	0.4800
V[x]KAFGRVYATMQK	0	0	1497.812531	0.0265	0.3450
HIIMFDCK[x]ILEFTK	7	0	1793.920748	0.0264	0.3700
KLFK[x]SLGSGMDQEK	3	0	1566.807502	0.0264	0.3700
DGIVLAAEK[x]KVTSK	8	0	1457.845270	0.0264	0.3700
VGIK[x]PPK	3	0	737.479921	0.0264	0.1850
KSGFEK[x]IDLTR	5	0	1292.708787	0.0264	0.2900
DQKKDK[x]PK	5	0	985.555594	0.0262	0.2100
F[x]MTR	0	0	553.268226	0.0262	0.1050
IHAK[x]SMAIDKDIR	3	0	1496.813257	0.0262	0.3400
VRSEDYLPSK[x]YLDIDISK	9	0	2140.105099	0.0261	0.4700
YKVNLYK[x]FR	6	0	1229.692020	0.0261	0.2350
KK[x]ELFDCLK	1	0	1179.632121	0.0261	0.2350
EK[x]TSNNTNR	1	0	1062.505347	0.0261	0.2350
LK[x]PLIEKGGDWERK	1	0	1667.935808	0.0261	0.3650
NEDDIEDIAALWMK[x]R	13	0	1817.861714	0.0260	0.3900
TLAGVTRDYYTK[x]QSK	11	0	1729.899815	0.0260	0.3900
K[x]QCVIANSCK	0	0	1206.584850	0.0260	0.2600
ENQEK[x]ISNNK	4	0	1202.589070	0.0260	0.2600
FK[x]TNHGNPFM	1	0	1191.549460	0.0260	0.2600
EK[x]VLK	1	0	615.395529	0.0260	0.1300
EISYPFK[x]RLDR	6	0	1422.761881	0.0259	0.2850
ASK[x]GSNDDEMK	2	0	1180.502961	0.0259	0.2850
EMKK[x]DSESTEEK	3	0	1439.644921	0.0258	0.3100
IYADLK[x]INEDSK	5	0	1407.724493	0.0258	0.3100
NEEEPTKK[x]GINIDQSSNSK	7	0	2117.023553	0.0258	0.4900
YEVGAEYIKK[x]VIAR	9	0	1637.914013	0.0257	0.3600
VLELRAELDK[x]IGLSK	9	0	1682.992985	0.0257	0.3850
ENWK[x]YACK	3	0	1097.496365	0.0256	0.2050
RAVEK[x]LSVEALNSLTGEFK	4	0	2090.137066	0.0255	0.4850
TIPPLTTVKGSDAAPQASK[x]K	18	0	2009.115605	0.0255	0.5100
YLDSQRVAIK[x]K	9	0	1319.756069	0.0255	0.2800
YK[x]SYLLQHREWDSK	1	0	1851.926697	0.0254	0.3550
LK[x]WSDERYLHQSLK	1	0	1801.947432	0.0254	0.3550
IMSLYSSRGTLK[x]VHTIR	11	0	1961.087952	0.0253	0.4300
ATAIGKSSTAAK[x]TFLEK	11	0	1722.951515	0.0253	0.4300
IIRGAIESYK[x]VVDASIVSK	9	0	2047.167638	0.0253	0.4800
FVIHQEENK[x]RSVGIK	8	0	1782.973979	0.0250	0.3750
YTVGQGYTK[x]AAWFEK	8	0	1747.856893	0.0250	0.3750
LQK[x]YQATVMRGAFK	2	0	1639.886752	0.0250	0.3500
SNNIK[x]ENEQKIK	4	0	1443.768084	0.0250	0.3000
K[x]DKMNFVILCR	0	0	1422.747490	0.0250	0.2750
K[x]LPNIEEATFDK	0	0	1403.729579	0.0250	0.3000
P[x]PKEDWEK	0	0	1027.497414	0.0250	0.2000
EK[x]RTFLR	1	0	948.550451	0.0250	0.1750
KLGVK[x]PPK	4	0	865.574877	0.0250	0.2000
VGK[x]SAVIK	2	0	800.511946	0.0250	0.2000
K[x]VADLKK	0	0	800.511946	0.0250	0.1750
EAVLK[x]LK	4	0	799.516697	0.0250	0.1750
NIPK[x]AR	3	0	697.423471	0.0250	0.1500
RLMSK[x]VAEK	4	0	1060.606245	0.0250	0.2250
EK[x]ADAAFLR	1	0	1019.539945	0.0250	0.2250
S[x]SSDMAYTSMFKGNQK	0	0	1780.775938	0.0247	0.3950
LYFYYILFFEK[x]CNR	10	0	1974.970140	0.0246	0.3450
ETEK[x]LAEERGWDIR	3	0	1730.858680	0.0246	0.3450
MK[x]SDINAHK	1	0	1042.522913	0.0244	0.2200
GAIESYK[x]VVDASIVSK	6	0	1664.898420	0.0244	0.3900
IK[x]LISGK	1	0	757.506134	0.0243	0.1700
K[x]ALSSLK	0	0	745.469750	0.0243	0.1700
S[x]RQETQYKIDELVSNNEK	0	0	2180.070835	0.0242	0.4350
M[x]ATTVK	0	0	649.346864	0.0242	0.1450
RMDDK[x]MLLTEVHLLESK	4	0	2057.064831	0.0241	0.4100
FK[x]LNYKPEEEYPDLSK	1	0	1998.993768	0.0241	0.3850
SEDYLPSK[x]YLDIDISK	7	0	1884.935588	0.0241	0.3850
ELFEMARTK[x]K	8	0	1251.664481	0.0240	0.2400
MILELTNHLEELK[x]K	12	0	1709.938508	0.0239	0.3350
D[x]YTMAQPEFFKAVR	0	0	1701.818400	0.0239	0.3350
KPIGATWK[x]TTQLEEANSK	7	0	2001.053008	0.0239	0.4300
MVTLK[x]DVGPPQPGPGIYR	4	0	1924.023961	0.0239	0.4300
FHQLK[x]PTRVLTLAMVKR	4	0	2037.203252	0.0238	0.4050
LFKSLGSGMDQEK[x]VLNK	12	0	1893.002891	0.0238	0.4050
AANVLAFQSTTK[x]TLALK	11	0	1776.014446	0.0238	0.4050
EK[x]SLLAHK	1	0	924.539219	0.0237	0.1900
K[x]REK	0	0	559.344165	0.0237	0.0950
K[x]SGR	0	0	446.260107	0.0237	0.0950
DEK[x]VSEVLNSEDITGIQEK	2	0	2132.048371	0.0237	0.4500
SGVKLENVK[x]IYADLK	8	0	1675.950788	0.0237	0.3550
SRQETQYK[x]IDELVSNNEK	7	0	2180.070835	0.0236	0.4250
AVNIAFTQDQLLK[x]R	12	0	1615.904510	0.0236	0.3300
QGITEAYNQK[x]AVEK	9	0	1577.804860	0.0236	0.3300
RK[x]LPNIEEATFDK	1	0	1559.830681	0.0235	0.3050
DVAK[x]MKLSLFSNK	3	0	1479.811862	0.0235	0.3050
VATEKDFLDAVQK[x]VVK	12	0	1788.998462	0.0234	0.3750
QIQPK[x]TFANLVSSTLYEK	4	0	2066.104707	0.0233	0.4200
NELEK[x]LNFSSLK	4	0	1420.756126	0.0233	0.2800
YQK[x]PVDTEEENDK	2	0	1593.715773	0.0231	0.3000
D[x]TEMSVNMSDFLHDQATR	0	0	2095.893807	0.0231	0.4150
YPGGGPGK[x]TAILPVK	7	0	1453.829229	0.0230	0.3450
Q[x]DRGK	0	0	602.313592	0.0230	0.1150
K[x]NVPK	0	0	584.364565	0.0230	0.1150
YEIDK[x]TLAGVTR	4	0	1364.729913	0.0229	0.2750
S[x]SSDMAYTSMFK	0	0	1353.558028	0.0229	0.2750
IEEIFK[x]K	5	0	905.522175	0.0229	0.1600
EDCK[x]SLK	3	0	878.416723	0.0229	0.1600
KLEK[x]GQSIDDMIPAQK	3	0	1799.945046	0.0228	0.3650
T[x]DKYAFSLTTFSPNGK	0	0	1775.872934	0.0228	0.3650
K[x]KELFDCLK	0	0	1179.632121	0.0228	0.2050
M[x]SSKDISSK	0	0	981.480047	0.0228	0.2050
LK[x]KTLEVLYLK	1	0	1346.853655	0.0227	0.2500
DFSK[x]TLPPELK	3	0	1273.691742	0.0227	0.2500
GYSK[x]PNERATK	3	0	1249.641438	0.0227	0.2500
GGVHVKLAHLSK[x]HPK	11	0	1606.941898	0.0227	0.3400
EGK[x]GEIYSFDPVGSYER	2	0	1931.890035	0.0226	0.3850
ATAIGK[x]SSTAAKTFLEK	5	0	1722.951515	0.0226	0.3850
EAADFIFDICGIAGIKK[x]TR	16	0	2124.103657	0.0226	0.4300
EIIRTSTSSMTAVPK[x]PLK	14	0	1958.086949	0.0225	0.4050
EDCK[x]SLKR	3	0	1034.517826	0.0225	0.1800
D[x]RGK	0	0	474.255021	0.0225	0.0900
IDK[x]NTWNSTLETAK	2	0	1619.815423	0.0225	0.3150
LENVK[x]IYADLKINEDSK	4	0	1991.057425	0.0224	0.3800
GMALGSANEK[x]IEASK	9	0	1504.755469	0.0223	0.3350
HTELRSFEQK[x]VMK	9	0	1631.845282	0.0223	0.2900
V[x]SPTGQITSTSAR	0	0	1303.673128	0.0223	0.2900
GTLK[x]VHTIRLR	3	0	1292.804020	0.0223	0.2450
MSSK[x]DISSK	3	0	981.480047	0.0222	0.2000
SGVK[x]LENVK	3	0	972.560345	0.0222	0.2000
G[x]QAQSGNFSNFGDGANGDNKK	0	0	2111.925576	0.0221	0.4650
VLSNYMK[x]QEALSSK	6	0	1596.818066	0.0221	0.3100
LAVNENLASSK[x]SSM	10	0	1449.713272	0.0221	0.3100
EAADFIFDICGIAGIK[x]K	15	0	1866.954882	0.0221	0.3750
VMK[x]EDNLILR	2	0	1229.680131	0.0220	0.2200
TVQYATK[x]RSK	6	0	1180.656362	0.0220	0.2200
AELDK[x]IGLSK	4	0	1072.612770	0.0220	0.2200
K[x]YINR	0	0	692.396924	0.0220	0.1100
DRIDK[x]NTWNSTLETAK	4	0	1890.943464	0.0219	0.3500
ENK[x]IQRQR	2	0	1070.594434	0.0219	0.1750
ELIRK[x]SLK	4	0	985.628363	0.0219	0.1750
DAYVYSIVAIARIK[x]LISGK	13	0	2079.209109	0.0218	0.4150
VK[x]VIAATNRVDTLDPALLR	1	0	2064.205418	0.0218	0.4150
VSK[x]QGEIDYEALVK	2	0	1577.830012	0.0218	0.3050
FHQLKPTRVLTLAMVK[x]R	15	0	2037.203252	0.0218	0.3700
GIMLYGPPGTGK[x]TLCAR	11	0	1790.917058	0.0218	0.3700
K[x]LGVKPPKGCLMFGPPGTGK	0	0	2068.132455	0.0217	0.4350
GVMTLGFDLIK[x]R	10	0	1348.753625	0.0217	0.2600
EHFKELVSK[x]ASPIAGSEGK	8	0	2013.053008	0.0216	0.4100
EHFK[x]ELVSKASPIAGSEGK	3	0	2013.053008	0.0216	0.4100
FCVGLQK[x]IEEIFK	6	0	1609.853723	0.0215	0.2800
SSHIITK[x]ELK	6	0	1154.665864	0.0215	0.2150
EK[x]QNTPVLFDSKEAVLK	1	0	1945.051948	0.0215	0.3650
N[x]STEEIDLYNR	0	0	1352.620760	0.0214	0.2350
G[x]LGYPEDAIGK	0	0	1118.560737	0.0214	0.2350
K[x]DYTMAQPEFFKAVR	0	0	1829.913356	0.0213	0.3200
Y[x]TVGQGYTKAAWFEK	0	0	1747.856893	0.0213	0.3200
HKFQDILLGAGQAIK[x]AGNR	14	0	2036.127841	0.0213	0.4050
KEPPVYTPPK[x]DK	9	0	1397.755400	0.0213	0.2550
DEK[x]SGVKLENVK	2	0	1344.724827	0.0213	0.2550
LMVEMEK[x]K	6	0	1006.519074	0.0213	0.1700
VSK[x]ILEHK	2	0	952.570517	0.0213	0.1700
DAVK[x]EAAR	3	0	858.455887	0.0213	0.1700
K[x]LFK	0	0	534.352941	0.0213	0.0850
SVQPLASAK[x]ELLR	8	0	1410.819392	0.0212	0.2750
GIK[x]GIESEAYESVLDLAK	2	0	1921.004331	0.0211	0.3800
NKMVCK[x]IWK	5	0	1205.641245	0.0211	0.1900
LESK[x]QRIFR	3	0	1175.677431	0.0211	0.1900
RFCVGLQK[x]IEEIFK	7	0	1765.954825	0.0211	0.2950
AK[x]NPMFALSR	1	0	1133.601493	0.0210	0.2100
KDGIQDIMPSQAK[x]ELK	12	0	1799.945046	0.0209	0.3350
ATLTGMK[x]IDVLFSKIR	6	0	1792.027986	0.0209	0.3350
M[x]PFGNTHNKFK	0	0	1319.644415	0.0209	0.2300
VIPVEELK[x]EIK	7	0	1295.769988	0.0209	0.2300
G[x]GLGYPEDAIGK	0	0	1175.582198	0.0208	0.2500
KILFENPDEATK[x]R	11	0	1559.830681	0.0208	0.2700
WPK[x]IAEIYGSALR	2	0	1502.824477	0.0208	0.2700
DVAKMK[x]LSLFSNK	5	0	1479.811862	0.0208	0.2700
EKASK[x]GSNDDEMK	4	0	1437.640504	0.0208	0.2700
MSSKDISSK[x]SPSGNDALNDK	8	0	2079.974162	0.0207	0.4150
ASAGPLIASQTVK[x]K	12	0	1369.792844	0.0207	0.2900
Q[x]YTVGQGYTKAAWFEK	0	0	1875.915465	0.0206	0.3300
K[x]TVQYATK	0	0	937.523235	0.0206	0.1650
QLIIKEEMMNSIQQAVAK[x]	17	0	2073.096129	0.0206	0.3700
ASRPGAAAK[x]LDGKDELWK	8	0	1912.016567	0.0206	0.3700
LKK[x]TLEVLYLK	2	0	1346.853655	0.0205	0.2250
GGVHVK[x]LAHLSK	5	0	1244.735277	0.0204	0.2450
SGVK[x]LENVKIYADLK	3	0	1675.950788	0.0203	0.3050
K[x]PPVQPLAYKSATPFR	0	0	1799.009303	0.0203	0.3250
VTVSK[x]GVAIDLLEECK	4	0	1759.938898	0.0203	0.3250
QYQEVVK[x]QGDVLLNKLQK	6	0	2129.184348	0.0200	0.3600
VEPIPLINGEK[x]RDLRPGR	10	0	2058.169702	0.0200	0.3600
QNTPVLFDSK[x]EAVLK	9	0	1687.914404	0.0200	0.3000
LIK[x]KSSEQANLYER	2	0	1677.904901	0.0200	0.2800
GSLEKNWK[x]EEYLR	7	0	1650.836493	0.0200	0.2600
EDALFK[x]NEEK	5	0	1221.587675	0.0200	0.2000
MVCK[x]IWK	3	0	963.503367	0.0200	0.1400
K[x]PRRLLK	0	0	909.623554	0.0200	0.1400
K[x]LAR	0	0	486.327789	0.0200	0.0800
DK[x]PK	1	0	486.280173	0.0200	0.0800
LLKVTVSK[x]GVAIDLLEECK	7	0	2114.201970	0.0197	0.3750
QGITEAYNQK[x]AVEKLMSR	9	0	2065.062523	0.0197	0.3550
IDRK[x]IEFPPPSAEAR	3	0	1724.920885	0.0197	0.2950
C[x]SPSATLTHRTMTEK	0	0	1718.807905	0.0197	0.2950
FFEK[x]EDVQSLKLK	3	0	1609.871482	0.0196	0.2550
ESDK[x]APDLIELNR	3	0	1498.762664	0.0196	0.2550
TGRK[x]EPPVYTPPK	3	0	1468.803742	0.0196	0.2550
SQK[x]ALDTLFSAIR	2	0	1448.798656	0.0196	0.2550
LNADVLGQLIK[x]K	10	0	1310.792119	0.0196	0.2350
K[x]ELFDCLKIMR	0	0	1451.762804	0.0195	0.2150
FLHDK[x]NSDYK	4	0	1265.603994	0.0195	0.1950
A[x]SLLKVNMENLIVTDLGK	0	0	1957.091700	0.0194	0.3500
K[x]VAQTTYKK	0	0	1065.618191	0.0194	0.1750
E[x]IINRDIGK	0	0	1056.592704	0.0194	0.1750
ALTCK[x]MPGTLLPGPGK	4	0	1639.878887	0.0194	0.3100
DFLDAVQKVVK[x]GNQK	10	0	1687.925636	0.0193	0.2900
AIDLYKEVLNK[x]GVSK	10	0	1675.950788	0.0193	0.2900
ELVSK[x]ASPIAGSEGK	4	0	1471.788150	0.0193	0.2900
K[x]NVPKLQNVSNFQK	0	0	1642.915408	0.0193	0.2700
EEFAEK[x]AVSVIQAR	5	0	1575.825595	0.0193	0.2700
GGDEWK[x]IEPLKLK	5	0	1511.834706	0.0192	0.2500
ASRPGAAAK[x]LDGK	8	0	1240.688720	0.0192	0.2500
VMK[x]EDNLILRTR	2	0	1486.828906	0.0192	0.2300
ELLK[x]LK	3	0	742.495236	0.0192	0.1150
K[x]HGQLK	0	0	709.423471	0.0192	0.1150
K[x]TTEEKEATPMEMDEEK	0	0	2024.891743	0.0191	0.3250
AVDEEMK[x]VRSEDYLPSK	6	0	1994.961812	0.0191	0.3250
M[x]TDKYAFSLTTFSPNGK	0	0	1906.913413	0.0191	0.3250
EIDMTCAREASK[x]TLSK	11	0	1838.886542	0.0191	0.3050
I[x]AIVVNQNWYCANTK	0	0	1792.892954	0.0190	0.2850
K[x]LEGTIDYQK	0	0	1193.629146	0.0190	0.1900
QSK[x]ATREPNK	2	0	1157.615226	0.0190	0.1900
DGIVLAAEK[x]K	8	0	1042.602207	0.0190	0.1900
TK[x]LVK	1	0	587.400615	0.0190	0.0950
YEAK[x]AIGSGSEPAKSELVK	3	0	1963.026127	0.0189	0.3600
CIDMFIHK[x]SAELYK	7	0	1753.853066	0.0189	0.2650
NTWNSTLETAK[x]AKYASQK	10	0	2040.027522	0.0189	0.3400
IK[x]YEYQKLK	1	0	1211.691351	0.0189	0.1700
SSK[x]VYISPK	2	0	1007.565097	0.0189	0.1700
SLDK[x]QMVEERVLK	3	0	1573.849698	0.0188	0.2450
N[x]SSSDMAYTSMFK	0	0	1467.600950	0.0188	0.2450
SAKAK[x]NPMFALSR	4	0	1419.765584	0.0188	0.2450
IK[x]ILFSDVKAMTTGLR	1	0	1792.027986	0.0188	0.3000
VVSSAIVDK[x]YIGESAR	8	0	1692.904567	0.0188	0.3000
K[x]MSAQSCACMVR	0	0	1427.614109	0.0187	0.2250
S[x]GYDRALSVFSPDGR	0	0	1625.779708	0.0187	0.2800
GGVHVK[x]LAHLSKHPK	5	0	1606.941898	0.0187	0.2800
K[x]GTKTSETNDR	0	0	1235.610532	0.0186	0.2050
K[x]KLIPIR	0	0	866.606510	0.0186	0.1300
IDELVSNNEKIWK[x]VMCK	12	0	2105.064830	0.0185	0.3150
EQKPEVDYSEK[x]FAELQK	10	0	2067.015955	0.0185	0.3150
TYNLISSYIK[x]SVEISALASK	9	0	2186.183345	0.0185	0.3700
IDELVSNNEK[x]IWK	9	0	1586.830346	0.0185	0.2400
IKILFSDVK[x]AMTTGLR	8	0	1792.027986	0.0184	0.2950
AHILRIHAK[x]SMAIDK	8	0	1702.966393	0.0183	0.2750
MVILNK[x]DGMERK	5	0	1432.752968	0.0183	0.2200
GTPGYGPLGVLPK[x]VGIR	12	0	1679.972193	0.0182	0.3100
K[x]LEGTIDYQKL	0	0	1306.713204	0.0182	0.2000
PPK[x]EDWEK	2	0	1027.497414	0.0181	0.1450
EPNK[x]GSYRPYTAK	3	0	1509.757521	0.0181	0.2350
AK[x]WSTAETLTNNK	1	0	1462.741537	0.0181	0.2350
EWNQNIK[x]NLSNVVEISGK	6	0	2071.069718	0.0181	0.3250
DEVLFNDK[x]PLPIEMK	7	0	1786.917438	0.0180	0.2700
LIDASTVK[x]HVFPITK	7	0	1667.960960	0.0180	0.2700
EWDSKLK[x]DLR	6	0	1288.677488	0.0180	0.1800
SRTLASLQK[x]R	8	0	1158.683243	0.0180	0.1800
LELK[x]K	3	0	629.411178	0.0180	0.0900
NK[x]LLK	1	0	614.411513	0.0180	0.0900
T[x]EVLK	0	0	588.348247	0.0180	0.0900
AGDFQGLNEQLVSLFK[x]K	15	0	1892.999523	0.0179	0.3050
SNQATTSTDRQVK[x]LLFIEK	12	0	2178.164339	0.0179	0.3400
ENAPAIIFIDEIDAIATK[x]R	17	0	2099.126168	0.0179	0.3400
EK[x]ASFAR	1	0	807.423863	0.0179	0.1250
GVSK[x]DEK	3	0	761.391895	0.0179	0.1250
FLHDKNSDYK[x]ETLIFK	9	0	1997.025735	0.0178	0.2850
HYYSLRINYK[x]K	9	0	1483.793513	0.0177	0.1950
TELFK[x]ASTSAK	4	0	1181.629146	0.0177	0.1950
K[x]MAIDDDINWEELAR	0	0	1817.861714	0.0177	0.2650
VEFKMGNGK[x]MVEISR	8	0	1723.874862	0.0177	0.2650
NSSSDMAYTSMFK[x]GNQK	12	0	1894.818860	0.0176	0.3000
EAADFIFDICGIAGIK[x]KTR	15	0	2124.103657	0.0176	0.3350
INEDSKLAVNENLASSK[x]SSM	16	0	2136.036759	0.0175	0.3500
KNVPK[x]LQNVSNFQK	4	0	1642.915408	0.0175	0.2450
YQK[x]DEEWPPK	2	0	1318.619308	0.0175	0.1750
DTTKNK[x]MVCK	5	0	1223.600166	0.0175	0.1750
AAK[x]ASRGAATIK	2	0	1143.672345	0.0175	0.2100
WK[x]RENQLR	1	0	1128.615169	0.0175	0.1400
TIPPLTTVK[x]GSDAAPQASK	8	0	1881.020649	0.0174	0.3300
DEPEETDVNK[x]YQK	9	0	1593.715773	0.0173	0.2250
SDEINEVLNK[x]YQETQRQS	9	0	2180.034451	0.0172	0.3100
LDGK[x]DELWK	3	0	1102.565823	0.0172	0.1550
DIK[x]SMIADK	2	0	1019.532081	0.0172	0.1550
LFAYPPK[x]SVQPTAK	6	0	1545.855441	0.0171	0.2400
S[x]INFCMDMDLSACILNASK	0	0	2188.962413	0.0171	0.3250
AVYMGLK[x]AFESCSNDEALR	6	0	2159.997873	0.0171	0.3250
CAEAENSSDLFK[x]LGVMYAK	11	0	2131.991727	0.0171	0.3250
GK[x]YYPLKSMTEK	1	0	1443.743119	0.0171	0.2050
EAEAAK[x]DEQIEK	5	0	1359.651724	0.0171	0.2050
HEDALAK[x]LGATLAQGIIDAGGR	6	0	2176.159922	0.0170	0.3750
K[x]GYQTIELDK	0	0	1193.629146	0.0170	0.1700
KK[x]SGR	1	0	574.355062	0.0170	0.0850
GVFK[x]NVSGNVLSEIK	3	0	1589.877628	0.0170	0.2550
G[x]VFKNVSGNVLSEIK	0	0	1589.877628	0.0170	0.2550
NKHCLIK[x]MNHGTTTLAFR	6	0	2141.098527	0.0169	0.3050
LGITFAHVTAAK[x]NNSWAK	11	0	1928.026739	0.0169	0.3050
EYLEK[x]NWKEGLSR	4	0	1650.836493	0.0169	0.2200
Q[x]EMKKDSESTEEK	0	0	1567.703492	0.0169	0.2200
LFK[x]SLGSGMDQEK	2	0	1438.712546	0.0169	0.2200
ITAFLLADSK[x]SQK	9	0	1420.792510	0.0169	0.2200
QTGQYYGGLK[x]LCVDRR	9	0	1912.957672	0.0169	0.2700
QVARNELEK[x]LNFSSLK	8	0	1875.021318	0.0169	0.2700
K[x]YIPNPVLVIIDVKPK	0	0	1835.128350	0.0169	0.2700
QRIQK[x]ENR	4	0	1070.594434	0.0169	0.1350
YEAKAIGSGSEPAK[x]SELVK	13	0	1963.026127	0.0168	0.3200
ELK[x]KEEMVMLK	2	0	1376.740675	0.0168	0.1850
KNEEK[x]LAEFDK	4	0	1349.682631	0.0168	0.1850
HGGYKPTDK[x]HK	8	0	1266.646859	0.0168	0.1850
GILLYGPPGTGK[x]TLLAR	11	0	1726.014054	0.0168	0.2850
EDGMK[x]ILMVNRGDTGSSGIR	4	0	2135.046217	0.0168	0.3350
TTMTNGFLAHK[x]LCIHKNK	10	0	2113.092380	0.0167	0.3000
S[x]SIGTGYDLGLFFSPDGR	0	0	1887.900207	0.0167	0.3000
MSFLELTEVWGK[x]PQK	11	0	1791.922859	0.0167	0.2500
K[x]EPPVYTPPKDK	0	0	1397.755400	0.0167	0.2000
K[x]TAGEDAVTLVK	0	0	1230.681905	0.0167	0.2000
GSDAAPQASKK[x]K	10	0	1186.630541	0.0167	0.2000
S[x]ERDTALEK	0	0	1047.519601	0.0167	0.1500
M[x]ESLQR	0	0	762.369385	0.0167	0.1000
DTTK[x]NK	3	0	705.365683	0.0167	0.1000
E[x]TIDNAETMK	0	0	1150.517549	0.0165	0.1650
ILFSDVK[x]AMTTGLR	6	0	1550.848972	0.0164	0.2300
K[x]VGQYIR	0	0	862.502443	0.0164	0.1150
INADHK[x]LNSLPLLQQLVK	5	0	2043.183957	0.0164	0.2950
VISMEK[x]GGNMK	5	0	1192.594355	0.0164	0.1800
ELAAIK[x]EDTEAVLKR	5	0	1684.935865	0.0163	0.2450
DYGK[x]FLSAMHDLPVRGNAK	3	0	2118.067943	0.0163	0.3100
M[x]GINERKGFDFEYYQR	0	0	2051.952252	0.0162	0.2600
FLHDK[x]NSDYKETLIFK	4	0	1997.025735	0.0162	0.2600
M[x]NSTEEIDLYNR	0	0	1483.661239	0.0162	0.1950
E[x]MKKDSESTEEK	0	0	1439.644921	0.0162	0.1950
ATDDDRWK[x]TLSK	7	0	1434.710239	0.0162	0.1950
RFK[x]K	2	0	577.369985	0.0162	0.0650
YDK[x]K	2	0	552.290736	0.0162	0.0650
NCK[x]K	2	0	548.274037	0.0162	0.0650
K[x]GEK	0	0	460.264524	0.0162	0.0650
FIK[x]HADATCVHRLALTK	2	0	1980.072637	0.0162	0.2750
MTDK[x]YAFSLTTFSPNGK	3	0	1906.913413	0.0162	0.2750
LK[x]ESQLVDKFFEK	1	0	1609.871482	0.0162	0.2100
F[x]MTRSEYDR	0	0	1203.534202	0.0161	0.1450
SAELYK[x]NPK	5	0	1048.555259	0.0161	0.1450
DK[x]KASLLTR	1	0	1030.613439	0.0161	0.1450
YPLVTHFRFLK[x]TSK	10	0	1735.977279	0.0161	0.2250
GEK[x]VEDAPENNSFR	2	0	1590.727340	0.0161	0.2250
LEEIGVADQYK[x]VSK	10	0	1577.830012	0.0161	0.2250
QTGQYYGGLK[x]LCVDR	9	0	1756.856570	0.0160	0.2400
AVAVVVDPIQSVK[x]GK	12	0	1508.892552	0.0160	0.2400
NEEK[x]LAEFDK	3	0	1221.587675	0.0160	0.1600
DGIQDIMPSQAK[x]ELKK	11	0	1799.945046	0.0159	0.2550
HPK[x]FEEILTRLR	2	0	1537.872820	0.0158	0.1900
VVLK[x]NK	3	0	699.464272	0.0158	0.0950
KDK[x]PKYEPPVPTR	2	0	1553.856502	0.0158	0.2050
DIK[x]SMIADKHAIR	2	0	1496.813257	0.0158	0.2050
DYEQFGYFK[x]RMGNIEM	8	0	2026.891629	0.0156	0.2500
HNNHMAK[x]VLTLELYKK	6	0	1938.050842	0.0156	0.2500
V[x]GVFKNVSGNVLSEIK	0	0	1688.946037	0.0156	0.2500
QEALSSK[x]TLFTRPIPVRR	6	0	2098.201001	0.0156	0.2800
LQMSAMYK[x]K	7	0	1098.556519	0.0156	0.1400
YSLNSYDFK[x]K	8	0	1263.613496	0.0155	0.1550
LK[x]GYQTIELDK	1	0	1306.713204	0.0155	0.1700
ASK[x]AAREYLEK	2	0	1264.677488	0.0155	0.1700
VDAQDFLK[x]VAETR	7	0	1490.772835	0.0154	0.2000
NIPK[x]ARASLTAAK	3	0	1339.793514	0.0154	0.2000
M[x]CSPSATLTHRTMTEK	0	0	1849.848383	0.0153	0.2450
M[x]MGINERKGFDFEYYQR	0	0	2182.992731	0.0153	0.2600
GVMTLGFDLIK[x]RVYPYR	10	0	2027.102541	0.0153	0.2600
QEALSSK[x]TLFTRPIPVR	6	0	1942.099899	0.0153	0.2600
G[x]GLGYPEDAIGKTKLVK	0	0	1744.972250	0.0153	0.2600
TSASIDFDSNFLNSMIK[x]K	16	0	2016.982547	0.0153	0.2750
VVGSELIQK[x]YLGDGPRLVR	8	0	2098.189768	0.0153	0.2900
A[x]ASLLKVNMENLIVTDLGK	0	0	2028.128811	0.0153	0.2900
IIYSDIDVDPVK[x]PEHVGK	11	0	2023.062511	0.0150	0.2700
LFAYPPKSVQPTAK[x]TVQK	13	0	2002.125051	0.0150	0.2700
LKGYQTIELDK[x]K	10	0	1434.808159	0.0150	0.1800
EDGMK[x]ILMVNR	4	0	1304.658013	0.0150	0.1650
QVK[x]NRDCVGR	2	0	1230.625074	0.0150	0.1500
NK[x]MVCKIWK	1	0	1205.641245	0.0150	0.1350
K[x]SGFEK	0	0	694.364957	0.0150	0.0900
ERK[x]PR	2	0	684.403070	0.0150	0.0750
TMGK[x]NK	3	0	677.353010	0.0150	0.0900
WK[x]R	1	0	488.285928	0.0150	0.0450
CIDMFIHKSAELYK[x]NPK	13	0	2093.043703	0.0150	0.2550
HK[x]FQDILLGAGQAIKAGNR	1	0	2036.127841	0.0150	0.2850
FLKTSK[x]TPPTAMLSSVR	5	0	1863.028712	0.0150	0.2550
TDK[x]YAFSLTTFSPNGK	2	0	1775.872934	0.0150	0.2400
LYNK[x]FKTNHGNPFM	3	0	1709.834718	0.0150	0.2100
QDPK[x]KHLDAEVQK	3	0	1534.810280	0.0150	0.1950
KSLK[x]DECK	3	0	1006.511679	0.0150	0.1200
DK[x]KLIPIR	1	0	981.633448	0.0150	0.1200
QAREK[x]VLK	4	0	970.592313	0.0150	0.1200
K[x]CIK	0	0	547.315173	0.0150	0.0600
I[x]INR	0	0	514.322703	0.0150	0.0600
SLEFK[x]ASELAEDFHIPVTR	4	0	2188.116331	0.0147	0.2800
SGNLPDADNSK[x]SDISKSSM	10	0	1951.879206	0.0147	0.2800
CLDQLTNWCTIK[x]TVDR	11	0	2021.966182	0.0147	0.2350
SMNLTRGIDLK[x]SIAEK	10	0	1774.961029	0.0147	0.2350
M[x]SGYDRALSVFSPDGR	0	0	1756.820186	0.0147	0.2350
FLSK[x]TLDSNSLTHEK	3	0	1718.883832	0.0147	0.2200
SNPVFAENDEK[x]GEKR	10	0	1718.822295	0.0147	0.2200
K[x]TELEEIMLLNLHK	0	0	1709.938508	0.0146	0.2050
NDDQLTYTYK[x]DEK	9	0	1631.731422	0.0146	0.1900
FIK[x]HADATCVHR	2	0	1453.724781	0.0146	0.1750
AHLDVQEK[x]DQPK	7	0	1406.715325	0.0146	0.1750
K[x]AMVNIDTIDNK	0	0	1360.701983	0.0146	0.1750
K[x]TELFKASTSAK	0	0	1309.724101	0.0146	0.1750
MPFGNTHNK[x]FK	8	0	1319.644415	0.0145	0.1600
KLEGTIDYQK[x]L	9	0	1306.713204	0.0145	0.1600
IQYVGK[x]QDPKK	5	0	1302.729522	0.0145	0.1600
GSDAAPQASK[x]K	9	0	1058.535585	0.0145	0.1600
TK[x]INLIETLR	1	0	1199.723710	0.0145	0.1450
IHAK[x]SMAIDK	3	0	1112.601159	0.0145	0.1450
K[x]TQIAGGHDIIGPFHVITR	0	0	2059.132592	0.0145	0.2750
ILYVNNAK[x]SQEEAIENIK	7	0	2075.089784	0.0144	0.2600
NLTDETK[x]NK	6	0	1061.535250	0.0144	0.1300
HNFVGLFVELSK[x]LLVK	11	0	1842.076651	0.0144	0.2300
K[x]LARNILK	0	0	954.633783	0.0144	0.1150
K[x]QLATSLR	0	0	915.550117	0.0144	0.1150
TITDGK[x]IYVEVERAR	5	0	1748.942012	0.0143	0.2150
SNPVFAENDEK[x]GEK	10	0	1562.721193	0.0143	0.2000
YK[x]LHSEK	1	0	903.481373	0.0143	0.1000
EIK[x]PNIR	2	0	868.513006	0.0143	0.1000
KLGVKPPK[x]GCLMFGPPGTGK	7	0	2068.132455	0.0143	0.2850
M[x]SSIGTGYDLGLFFSPDGR	0	0	2018.940686	0.0142	0.2700
EK[x]ADAAFLRLVK	1	0	1359.787367	0.0142	0.1700
KTELFK[x]ASTSAK	5	0	1309.724101	0.0142	0.1700
WAIK[x]EK	3	0	773.443537	0.0142	0.0850
QSK[x]ATR	2	0	689.382001	0.0142	0.0850
LENVK[x]IYADLK	4	0	1304.733939	0.0141	0.1550
LGSTAIGVK[x]TK	8	0	1073.644403	0.0141	0.1550
QGSATVGLVSK[x]THAVLVALK	10	0	1978.157410	0.0140	0.2800
ILEHK[x]EIMLR	4	0	1280.727413	0.0140	0.1400
YTENIYPPK[x]K	8	0	1251.649881	0.0140	0.1400
P[x]FGNTHNKFK	0	0	1188.603937	0.0140	0.1400
K[x]GVVALVEDK	0	0	1056.617856	0.0140	0.1400
M[x]FMTR	0	0	684.308705	0.0140	0.0700
K[x]INVK	0	0	600.395864	0.0140	0.0700
AIDLYK[x]EVLNKGVSK	5	0	1675.950788	0.0140	0.2100
EDK[x]EGVVNTIAFAIR	2	0	1660.878354	0.0140	0.2100
NELEK[x]LNFSSLKMK	4	0	1679.891560	0.0139	0.1950
GYSK[x]PNERATKQSK	3	0	1592.826990	0.0139	0.1950
ATAGPIIADK[x]NCKK	9	0	1485.797272	0.0139	0.1950
M[x]PPKEDWEK	0	0	1158.537893	0.0139	0.1250
K[x]IFTIHTSK	0	0	1073.623277	0.0139	0.1250
QEMK[x]KDSESTEEK	3	0	1567.703492	0.0138	0.1800
REAEAAK[x]DEQIEK	6	0	1515.752826	0.0138	0.1800
EFHK[x]DMTLEEAEVLILK	3	0	2044.054982	0.0138	0.2350
YTENIYPPKK[x]TVQYATK	9	0	2043.067597	0.0138	0.2350
KPRVVTALTMLK[x]QHLFR	11	0	2037.203252	0.0138	0.2350
ATSAGPK[x]QTETINWLEK	6	0	1872.958052	0.0138	0.2350
ELISVSAASK[x]ILSNITYSYK	9	0	2186.183345	0.0137	0.2750
MVRGGYAEVK[x]QSEVIGLVR	9	0	2090.130540	0.0137	0.2600
HIGIATTGFIPDGQHIVK[x]R	17	0	2059.132592	0.0137	0.2600
SVMAPLFLHDK[x]YDGR	10	0	1747.871494	0.0137	0.2050
KGEK[x]VEDAPENNSFR	3	0	1718.822296	0.0137	0.2050
TNNLDLEHK[x]HK	8	0	1347.689447	0.0136	0.1500
MVILNK[x]DGMER	5	0	1304.658013	0.0136	0.1500
IK[x]YEYQK	1	0	970.512337	0.0136	0.0950
LLRPRK[x]R	5	0	937.629701	0.0136	0.0950
GNQK[x]VVK	3	0	771.460247	0.0136	0.0950
CVVHLNDASVAAK[x]LLMK	12	0	1868.001115	0.0135	0.2300
M[x]FMTRSEYDR	0	0	1334.574681	0.0135	0.1350
LVPYLTKLESK[x]QR	10	0	1573.919099	0.0135	0.1750
IEVEVYK[x]ITTGDR	6	0	1521.803799	0.0135	0.1750
SLPPEEYDEK[x]LYNKFK	9	0	1998.993768	0.0134	0.2150
DQIGEEK[x]TILQSLLQR	6	0	1870.015898	0.0134	0.2150
SGNLPDADNSKSDISK[x]SSM	15	0	1951.879206	0.0134	0.2550
EVIELPLK[x]NPELFLR	7	0	1809.039932	0.0133	0.2000
DFLDAVQK[x]VVKGNQK	7	0	1687.925636	0.0133	0.2000
HNFVGLFVELSKLLVK[x]DR	15	0	2113.204692	0.0133	0.2400
ARLTQLLSQIK[x]EEQGDIK	10	0	2069.147964	0.0133	0.2400
K[x]PIGATWKTTQLEEANSK	0	0	2001.053008	0.0133	0.2400
MATTVK[x]DTMNVDINAIKK	5	0	1992.038284	0.0133	0.2400
SDYYMASTYTK[x]K	10	0	1456.654367	0.0133	0.1600
DEKSGVK[x]LENVK	6	0	1344.724827	0.0133	0.1600
EDVQSLK[x]LK	6	0	1058.597121	0.0133	0.1200
ENK[x]IQR	2	0	786.434760	0.0133	0.0800
M[x]IDDQR	0	0	776.348650	0.0133	0.0800
YTENIYPPK[x]KTVQYATK	8	0	2043.067597	0.0132	0.2250
IPDSTYEMVGGLEK[x]QIK	13	0	1906.970924	0.0132	0.2250
LILVDDEK[x]TSWIYKNK	7	0	1964.061785	0.0131	0.2100
FFEK[x]INVK	3	0	1023.575269	0.0131	0.1050
QEMKK[x]DSESTEEK	4	0	1567.703492	0.0131	0.1700
NVPK[x]LQNVSNFQK	3	0	1514.820452	0.0131	0.1700
VYATMQKLQK[x]DLGQVLNK	9	0	2076.140043	0.0131	0.2350
VHPEGK[x]YVVDISPDIDIK	5	0	2023.062511	0.0131	0.2350
K[x]SLPLQIEVANDCIK	0	0	1726.928669	0.0130	0.1950
K[x]GEKVEDAPENNSFR	0	0	1718.822296	0.0130	0.1950
RK[x]IFTIHTSK	1	0	1229.724379	0.0130	0.1300
K[x]WRLR	0	0	757.471088	0.0130	0.0650
I[x]DDQR	0	0	645.308172	0.0130	0.0650
LLK[x]PR	2	0	625.427496	0.0130	0.0650
K[x]KSGR	0	0	574.355062	0.0130	0.0650
RHNFVGLFVELSK[x]LLVK	12	0	1998.177753	0.0129	0.2200
QNLFVPTSDK[x]EKASFAR	9	0	1937.000583	0.0129	0.2200
EIQDEK[x]EAEAAR	5	0	1387.657871	0.0129	0.1550
LGVKPPK[x]GCLMFGPPGTGK	6	0	1940.037500	0.0129	0.2450
LYNKFK[x]TNHGNPFM	5	0	1709.834718	0.0129	0.1800
FAASK[x]EK	4	0	779.417716	0.0129	0.0900
SAKGTK[x]R	5	0	746.439846	0.0129	0.0900
SDYYMASTYTK[x]KINVK	10	0	1910.944711	0.0128	0.2050
QYSAKAK[x]WSTAETLTNNK	6	0	2040.027522	0.0128	0.2300
MPPK[x]EDWEK	3	0	1158.537893	0.0128	0.1150
AKYASQK[x]RP	6	0	1047.582476	0.0128	0.1150
ELKK[x]EEMVMLK	3	0	1376.740675	0.0127	0.1400
TLEVLYLK[x]MHNNHAK	7	0	1809.955886	0.0127	0.1900
TVQK[x]VETAVLSTTVK	3	0	1602.919156	0.0127	0.1900
HFEQVINEK[x]HEDALAK	8	0	1906.953636	0.0125	0.2000
SLPPEEYDEK[x]LYNK	9	0	1723.830403	0.0125	0.1750
VGVFK[x]NVSGNVLSEIK	4	0	1688.946037	0.0125	0.2000
SELAQSK[x]YLMNVSR	6	0	1624.824212	0.0125	0.1750
DCTAYNIYDK[x]NK	9	0	1503.666324	0.0125	0.1500
ATAGPIIADKNCK[x]K	12	0	1485.797272	0.0125	0.1750
EGVETRIIPLK[x]K	10	0	1381.829229	0.0125	0.1500
TFHILEPK[x]EK	7	0	1240.681514	0.0125	0.1250
IQYVGK[x]QDPK	5	0	1174.634566	0.0125	0.1250
D[x]KKLIPIR	0	0	981.633448	0.0125	0.1000
NK[x]VLVK	1	0	699.464272	0.0125	0.0750
RMK[x]K	2	0	561.342056	0.0125	0.0500
IDK[x]K	2	0	502.311471	0.0125	0.0500
LIK[x]K	2	0	500.368591	0.0125	0.0500
ASRPGAAAKLDGK[x]DELWK	12	0	1912.016567	0.0125	0.2250
LVLK[x]EVFLSFHNLVGRR	3	0	2026.183900	0.0124	0.2100
QNTPVLFDSK[x]EAVLKLK	9	0	1929.093418	0.0124	0.2100
NAEELSSYQK[x]K	9	0	1295.635683	0.0123	0.1350
E[x]TIDNAETMKK	0	0	1278.612505	0.0123	0.1350
QGDVLLNK[x]LQK	7	0	1254.729522	0.0123	0.1350
Q[x]SRQETQYK	0	0	1166.567944	0.0122	0.1100
GGYAEVK[x]QSEVIGLVR	6	0	1703.920551	0.0122	0.1950
NELEKLNFSSLK[x]MK	11	0	1679.891560	0.0121	0.1700
NAEELSSYQKK[x]LIR	10	0	1677.904901	0.0121	0.1700
K[x]EFEIIK	0	0	905.522175	0.0121	0.0850
DK[x]PKYEPPVPTR	1	0	1425.761546	0.0121	0.1450
K[x]AFGRVYATMQK	0	0	1398.744122	0.0121	0.1450
GTTAVLK[x]EDIYK	6	0	1336.723767	0.0121	0.1450
GSDAAPQASK[x]KK	9	0	1186.630541	0.0121	0.1450
NDGTIVIRK[x]LEETDVAK	8	0	1900.026461	0.0121	0.2050
GILGIDAALGGQATK[x]LAAEDHK	14	0	2148.153776	0.0120	0.2650
WIEALRDIK[x]SMIADK	8	0	1787.960303	0.0120	0.1800
K[x]NTEDIEMTA	0	0	1150.517549	0.0120	0.1200
TMGK[x]NKVLVK	3	0	1116.668841	0.0120	0.1200
DLK[x]LK	2	0	615.395529	0.0120	0.0600
SGK[x]KR	2	0	574.355062	0.0120	0.0600
GEIK[x]K	3	0	573.348581	0.0120	0.0600
A[x]TTVK	0	0	518.306385	0.0120	0.0600
YTGLLRVSAMMSCACQK[x]R	16	0	2131.015784	0.0119	0.2150
RLAEGESEEVK[x]AYMDPHR	10	0	2116.000652	0.0119	0.2150
DIKSMIADK[x]HAIR	8	0	1496.813257	0.0119	0.1550
AVILSDTK[x]PVDKK	7	0	1412.823808	0.0119	0.1550
LAHLSKHPK[x]FEEILTR	8	0	1918.078772	0.0119	0.1900
KANWCDK[x]R	6	0	1076.518495	0.0119	0.0950
DYYTKQSK[x]ATR	7	0	1359.678214	0.0118	0.1300
AIDLYK[x]EVLNK	5	0	1304.733939	0.0118	0.1300
LVARNIPK[x]EIK	7	0	1279.797539	0.0118	0.1300
AVKPTDMEQFAFYK[x]	13	0	1673.812254	0.0118	0.1650
VLVDMESMLVPK[x]PLINK	11	0	1925.072882	0.0118	0.2000
K[x]YTGLLRVSAMMSCACQK	0	0	2103.009638	0.0117	0.2100
IK[x]ENQEKISNNK	1	0	1443.768084	0.0117	0.1400
IEVNIHRK[x]R	7	0	1163.688664	0.0117	0.1050
K[x]LQRLR	0	0	812.534410	0.0117	0.0700
LESK[x]QR	3	0	759.423863	0.0117	0.0700
M[x]TEVLK	0	0	719.388726	0.0117	0.0700
GSLEK[x]NWKEEYLR	4	0	1650.836493	0.0115	0.1500
SAK[x]AKNPMFALSR	2	0	1419.765584	0.0115	0.1500
TIPPLTTVK[x]GSDAAPQASKK	8	0	2009.115605	0.0115	0.2300
TSNNTNRTNSTDEK[x]GTK	13	0	1866.866670	0.0115	0.1950
DEK[x]SGVK	2	0	761.391895	0.0114	0.0800
FGDGIQIAQLALK[x]HRENK	12	0	2037.111857	0.0114	0.2050
VEFK[x]MGNGKMVEISR	3	0	1723.874862	0.0113	0.1700
SDYYMASTYTKK[x]INVK	11	0	1910.944711	0.0113	0.1800
SNDIEK[x]AIDLYK	5	0	1407.724493	0.0113	0.1350
EK[x]QNTPVLFDSK	1	0	1404.724827	0.0113	0.1350
DKK[x]LIPIR	2	0	981.633448	0.0113	0.0900
FMLK[x]LGVK	3	0	934.567348	0.0113	0.0900
GEK[x]R	2	0	488.270670	0.0113	0.0450
LAK[x]R	2	0	486.327789	0.0113	0.0450
QIK[x]VMDSLEPTGEIYGK	2	0	1906.970924	0.0112	0.1900
EDMGSNDK[x]ASKER	7	0	1465.646650	0.0112	0.1450
FFPYYVYTTVAGIDK[x]EGK	14	0	2097.045801	0.0111	0.2000
IIENEQSAEK[x]NAYVINLK	9	0	2075.089784	0.0111	0.2000
T[x]IDNAETMK	0	0	1021.474961	0.0111	0.1000
EDLTDEEKAASIAVEDEK[x]R	17	0	2147.022884	0.0111	0.2100
VATEK[x]DFLDAVQKVVK	4	0	1788.998462	0.0109	0.1750
VSGSELVQK[x]YIGEGSR	8	0	1707.879080	0.0109	0.1750
HNFVGLFVELSK[x]LLVKDR	11	0	2113.204692	0.0108	0.1950
LMSKVAEK[x]AQINTQEYGR	7	0	2065.062523	0.0108	0.1950
DEQIEK[x]IDTVIK	5	0	1429.766355	0.0108	0.1300
D[x]RQEQR	0	0	830.399437	0.0108	0.0650
DK[x]LVLK	1	0	714.463938	0.0108	0.0650
AHLDVQEK[x]DQPKK	7	0	1534.810280	0.0108	0.1400
DIGKVVDK[x]CFGIK	7	0	1477.796212	0.0108	0.1400
ASK[x]GSNDDEMKIDK	2	0	1536.708913	0.0107	0.1500
TGIATMLTRGEIK[x]K	12	0	1517.859870	0.0107	0.1500
FK[x]LNVYK	1	0	910.527595	0.0107	0.0750
LK[x]LELKK	1	0	870.590192	0.0107	0.0750
K[x]EVQEAR	0	0	858.455887	0.0107	0.0750
LALTK[x]PK	4	0	769.506134	0.0107	0.0750
LAAEDHK[x]FVIHQEENK	6	0	1906.953636	0.0106	0.1700
EK[x]TSNNTNRTNSTDEK	1	0	1837.840123	0.0106	0.1700
INEDSK[x]LAVNENLASSK	5	0	1830.932231	0.0106	0.1800
QLIIK[x]EEMMNSIQQAVAK	4	0	2073.096129	0.0106	0.1900
NTWNSTLETAKAK[x]YASQK	12	0	2040.027522	0.0106	0.1900
FK[x]LNVYKYR	1	0	1229.692020	0.0106	0.0950
K[x]DLVRNFGR	0	0	1103.619920	0.0106	0.0950
F[x]ATLQKSKR	0	0	1077.629423	0.0106	0.0950
TAAVNIK[x]VR	6	0	970.592313	0.0106	0.0950
DAGK[x]DEFSRK	3	0	1151.557046	0.0105	0.1050
IMKLCFDELK[x]K	9	0	1423.756658	0.0105	0.1150
FFEK[x]EDVQSLK	3	0	1368.692468	0.0105	0.1150
ELEAMK[x]LLRPR	5	0	1354.775421	0.0105	0.1150
VLGVFSEK[x]AQIK	7	0	1317.765572	0.0104	0.1250
TK[x]DAVVLGVEKR	1	0	1313.766632	0.0104	0.1250
VK[x]AFGRVYATMQK	1	0	1497.812531	0.0104	0.1350
LCIHK[x]NKLTNDETR	4	0	1740.894015	0.0104	0.1450
WDLSK[x]QEALYLAQR	4	0	1719.894338	0.0104	0.1450
LALTKPK[x]GTPGYGPLGVLPK	6	0	2006.192733	0.0103	0.2050
VHVTQEDFELAVAK[x]VLNK	13	0	2039.105042	0.0100	0.1800
K[x]QMSYMLAR	0	0	1126.562665	0.0100	0.0900
KTVQYATK[x]R	7	0	1093.624337	0.0100	0.0900
FMLK[x]LGVKR	3	0	1090.668450	0.0100	0.0900
EDTEAVLK[x]R	7	0	1059.555986	0.0100	0.0900
TFHILEPKEK[x]SLLAHK	9	0	1890.072626	0.0100	0.1600
GFICK[x]VVDKDGIR	4	0	1505.802358	0.0100	0.1300
SSK[x]SSLELANNAVK	2	0	1446.767750	0.0100	0.1400
DNSSDLQK[x]LLMK	7	0	1390.712547	0.0100	0.1200
NKVLVK[x]VHPEGK	5	0	1346.803351	0.0100	0.1200
K[x]IEFPSYRDR	0	0	1309.677823	0.0100	0.1000
TEPK[x]AVDEEMK	3	0	1275.601607	0.0100	0.1100
GGDEWK[x]IEPLK	5	0	1270.655693	0.0100	0.1100
AEAKDVAK[x]MK	7	0	1089.585175	0.0100	0.1000
SLK[x]DECK	2	0	878.416723	0.0100	0.0700
AEAK[x]DVAK	3	0	830.449740	0.0100	0.0800
K[x]TTEEK	0	0	734.380997	0.0100	0.0600
DRLK[x]K	3	0	658.412573	0.0100	0.0500
LEK[x]VR	2	0	643.401675	0.0100	0.0500
K[x]MRK	0	0	561.342056	0.0100	0.0400
GAFK[x]V	3	0	520.300908	0.0100	0.0500
SLK[x]R	2	0	502.322703	0.0100	0.0400
M[x]FR	0	0	452.220553	0.0100	0.0300
K[x]FR	0	0	449.275030	0.0100	0.0300
ATSAGPKQTETINWLEK[x]R	16	0	2029.059155	0.0097	0.1750
GVLLYGPPGTGK[x]TLLAR	11	0	1711.998405	0.0097	0.1650
VELAK[x]QNLFVPTSDK	4	0	1687.914404	0.0097	0.1450
AFGRVYATMQK[x]LQK	10	0	1639.886752	0.0096	0.1350
VLNK[x]GDSGEMSLQK	3	0	1504.755469	0.0096	0.1350
AVILSDTKPVDK[x]K	11	0	1412.823808	0.0096	0.1250
TAALSARPAK[x]NIR	9	0	1367.799660	0.0096	0.1250
SNNIKENEQK[x]IK	9	0	1443.768084	0.0096	0.1150
EPPFAPIESAK[x]R	10	0	1340.708787	0.0096	0.1150
ILEFTK[x]YSNDK	5	0	1356.692468	0.0095	0.1050
LQK[x]DLGQVLNK	2	0	1254.729522	0.0095	0.1050
IDLTRIVK[x]SAK	7	0	1242.765906	0.0095	0.1050
K[x]TREALMEFR	0	0	1279.670628	0.0095	0.0950
RLLK[x]LEEAMK	3	0	1229.716515	0.0095	0.0950
GIDLK[x]SIAEK	4	0	1072.612770	0.0095	0.0950
K[x]EVAEADIASKDLEETDER	0	0	2147.022884	0.0095	0.1800
EKSPAIIFIDELDAIGTK[x]R	17	0	2115.157467	0.0095	0.1800
LPNIEEATFDK[x]RIDRPGR	10	0	2126.123146	0.0094	0.1700
EFPDLGVLEGK[x]RIDRPGR	10	0	2053.106771	0.0094	0.1700
K[x]RVIEHNIR	0	0	1163.688664	0.0094	0.0850
K[x]INVKFFEK	0	0	1151.670224	0.0094	0.0850
ETEK[x]LAEER	3	0	1103.545814	0.0094	0.0850
FMLKLGVK[x]R	7	0	1090.668450	0.0094	0.0850
QETQYK[x]IDELVSNNEK	5	0	1936.937709	0.0094	0.1500
K[x]EEMVMLK	0	0	1006.519074	0.0094	0.0750
IVKSAK[x]AK	5	0	843.554142	0.0094	0.0750
TNNLDLEHKHK[x]TPDK	10	0	1788.911774	0.0093	0.1400
ERDCTAYNIYDK[x]NK	11	0	1788.810014	0.0093	0.1300
NK[x]HCLIK	1	0	911.501059	0.0093	0.0650
K[x]YTGLLR	0	0	849.507194	0.0093	0.0650
NDSYQLIK[x]ILPNK	7	0	1544.856167	0.0092	0.1200
GDSGEMSLQK[x]LFK	9	0	1438.712546	0.0092	0.1200
TAALSARPAK[x]NIRIHAYVK	9	0	2079.206421	0.0092	0.1750
YGLQGPTWLVHK[x]ENAINK	11	0	2067.090061	0.0092	0.1650
M[x]EQKPEVDYSEK	0	0	1481.670742	0.0092	0.1100
MSERDTALEK[x]YK	9	0	1469.718358	0.0092	0.1100
TRLLENDIK[x]VMK	8	0	1458.822760	0.0092	0.1100
QNLFVPTSDK[x]EK	9	0	1404.724827	0.0092	0.1100
VMCK[x]NK	3	0	778.382925	0.0092	0.0550
DKK[x]DQK	2	0	760.407879	0.0092	0.0550
IIPLK[x]K	4	0	710.505408	0.0092	0.0550
GK[x]LVRK	1	0	699.475505	0.0092	0.0550
GVLLYGPPGTGK[x]TMLVK	11	0	1729.979978	0.0091	0.1550
TFHILEPK[x]EKSLLAHK	7	0	1890.072626	0.0091	0.1450
S[x]PTGQITSTSARSGKK	0	0	1604.848116	0.0091	0.1450
AVNARALTCK[x]MPGTLLPGPGK	9	0	2151.165540	0.0090	0.1900
HNNHMAK[x]VLTLELYK	6	0	1809.955886	0.0090	0.1350
VGIKPPK[x]GVLLYGPPGTGK	6	0	1877.113761	0.0089	0.1700
LK[x]PQDERTQEERNR	1	0	1797.908083	0.0089	0.1250
S[x]FLELTEVWGKPQK	0	0	1660.882380	0.0089	0.1250
LLIFEK[x]QVR	5	0	1144.696771	0.0089	0.0800
ETTEK[x]KIDK	4	0	1090.586949	0.0089	0.0800
NK[x]LTNDETR	1	0	1089.541397	0.0089	0.0800
K[x]DSESTEEK	0	0	1051.466899	0.0089	0.0800
K[x]IPQVASFR	0	0	1044.607962	0.0089	0.0800
AASIAVEDEK[x]RLR	9	0	1456.799717	0.0088	0.1150
ATAGPIIADK[x]NCK	9	0	1357.702317	0.0088	0.1150
ATPYRGYSK[x]PNERATK	8	0	1837.943407	0.0088	0.1400
GSNDDEMK[x]IDKK	7	0	1378.639778	0.0088	0.1050
S[x]PTGQITSTSAR	0	0	1204.604720	0.0088	0.1050
K[x]LIR	0	0	528.374737	0.0088	0.0350
M[x]TDK	0	0	493.220610	0.0088	0.0350
IAEFHTALESVPDK[x]SLFER	13	0	2188.116331	0.0087	0.1650
INVK[x]FFEKEDVQSLK	3	0	1822.982813	0.0087	0.1300
DSESTEEK[x]EAQAVQR	7	0	1705.775405	0.0087	0.1300
LEKGQSIDDMIPAQK[x]	14	0	1671.850090	0.0087	0.1300
EQK[x]PEVDYSEK	2	0	1350.630263	0.0086	0.0950
E[x]SLQRLLQGAR	0	0	1269.715268	0.0086	0.0950
TNSTDEK[x]GTKK	6	0	1207.604385	0.0086	0.0950
IDVLFSK[x]IRLAYVYADMR	6	0	2172.176427	0.0086	0.1550
DKLVLK[x]EVFLSFHNLVGR	5	0	2113.204692	0.0086	0.1550
EDVQSLKLK[x]YYEQK	8	0	1769.919882	0.0086	0.1200
NAEELSSYQK[x]KLIR	9	0	1677.904901	0.0086	0.1200
LKLELK[x]K	5	0	870.590192	0.0086	0.0600
EK[x]VLKTK	1	0	844.538158	0.0086	0.0600
SNDIEKAIDLYK[x]EVLNK	11	0	1991.057425	0.0085	0.1450
WKTLSK[x]ESAR	5	0	1204.656362	0.0085	0.0850
LGDK[x]GPAAAR	3	0	954.524630	0.0085	0.0850
QK[x]SLEKTLVPYLR	1	0	1573.919099	0.0085	0.1100
GFICKVVDK[x]DGIR	8	0	1505.802358	0.0085	0.1100
HNNHMAKVLTLELYK[x]K	14	0	1938.050842	0.0084	0.1350
HCLIK[x]MNHGTTTLAFR	4	0	1898.960649	0.0084	0.1350
RNAEELSSYQK[x]K	10	0	1451.736786	0.0083	0.1000
K[x]ILFENPDEATK	0	0	1403.729579	0.0083	0.1000
LLK[x]LEEAMK	2	0	1073.615413	0.0083	0.0750
K[x]HLDAEVQK	0	0	1066.577055	0.0083	0.0750
MRK[x]LAR	2	0	773.469370	0.0083	0.0500
LAK[x]RMK	2	0	745.463224	0.0083	0.0500
MK[x]DAVK	1	0	690.373411	0.0083	0.0500
DVAK[x]MK	3	0	690.373411	0.0083	0.0500
K[x]RR	0	0	458.307723	0.0083	0.0250
VLIDCNK[x]FDSIDLNPAR	6	0	1988.998865	0.0082	0.1400
VELAKQNLFVPTSDK[x]EK	14	0	1945.051948	0.0082	0.1400
K[x]FDQLTQALNVAIR	0	0	1615.904510	0.0082	0.1150
MPIDFK[x]GFICK	5	0	1354.677686	0.0082	0.0900
E[x]QKPEVDYSEK	0	0	1350.630263	0.0082	0.0900
L[x]KGYQTIELDK	0	0	1306.713204	0.0082	0.0900
SMK[x]DLHISQNFACLIR	2	0	1931.970877	0.0081	0.1300
GEIKK[x]AMVNIDTIDNK	4	0	1787.945046	0.0081	0.1300
IQK[x]ENRHK	2	0	1051.588622	0.0081	0.0650
AIEGK[x]IAR	4	0	856.513006	0.0081	0.0650
IVK[x]SAKAK	2	0	843.554142	0.0081	0.0650
LK[x]PLIEKGGDWER	1	0	1539.840853	0.0081	0.1050
VKAMEVDEK[x]PTER	8	0	1530.771118	0.0081	0.1050
YTSLSEEQKMK[x]SDINAHK	10	0	2108.020718	0.0081	0.1450
EDLTDEEK[x]AASIAVEDEK	7	0	1990.921782	0.0081	0.1450
SIAEK[x]MNGASGAELK	4	0	1504.755469	0.0080	0.1200
EASK[x]TLSKWR	3	0	1204.656362	0.0080	0.0800
SRK[x]VAQTTYK	2	0	1180.656362	0.0080	0.0800
K[x]EEPK	0	0	629.338410	0.0080	0.0400
INVK[x]K	3	0	600.395864	0.0080	0.0400
VSTK[x]K	3	0	561.348581	0.0080	0.0400
TLLARAVAHHTDCK[x]FIR	13	0	2008.078783	0.0079	0.1350
K[x]LEFPLPNEEARVGILR	0	0	1980.115548	0.0079	0.1350
FQDILLGAGQAIK[x]AGNR	12	0	1770.973979	0.0079	0.1350
GKYYPLK[x]SMTEK	6	0	1443.743119	0.0079	0.0950
NK[x]YAIQLPLPPK	1	0	1380.812854	0.0079	0.0950
K[x]GVVALVEDKTK	0	0	1285.760486	0.0079	0.0950
VPEDIFK[x]THLEVAR	6	0	1652.888526	0.0079	0.1100
IEFATITK[x]DTTKNK	7	0	1608.872208	0.0079	0.1100
LVK[x]GRQD	2	0	814.466059	0.0079	0.0550
IGLSK[x]IR	4	0	785.512280	0.0079	0.0550
YYK[x]DGIYDLLHACVDR	2	0	1999.946105	0.0078	0.1250
TLSK[x]ESARATIDECMR	3	0	1866.892688	0.0078	0.1250
DGIQDIMPSQAKELK[x]K	14	0	1799.945046	0.0078	0.1250
CEDGVILALEK[x]VVTSK	10	0	1759.938898	0.0078	0.1250
IKYEYQK[x]LK	6	0	1211.691351	0.0078	0.0700
VVDK[x]CFGIK	3	0	1064.568799	0.0078	0.0700
FDSEK[x]AGDR	4	0	1023.462090	0.0078	0.0700
ELIRAQEEVK[x]R	9	0	1369.767693	0.0077	0.0850
ETIDNAETMK[x]K	9	0	1278.612505	0.0077	0.0850
MGNGK[x]MVEISR	4	0	1220.600502	0.0077	0.0850
EEMMNSIQQAVAK[x]	12	0	1477.690428	0.0077	0.1000
LGDK[x]GPAAARASR	3	0	1268.694867	0.0077	0.1000
ATTVK[x]DTMNVDINAIKK	4	0	1860.997805	0.0076	0.1300
K[x]FDSGGGDNGANNQFAGNQSM	0	0	2114.871099	0.0076	0.1600
YACK[x]ILGVVEGQFSRPAK	3	0	2022.071968	0.0075	0.1350
EMK[x]KDSESTEEK	2	0	1439.644921	0.0075	0.0900
VLVK[x]VHPEGK	3	0	1104.665473	0.0075	0.0750
MQK[x]LLR	2	0	787.473787	0.0075	0.0450
NLQVAKSLDK[x]QMVEER	9	0	1886.988302	0.0075	0.1200
LKPLIEK[x]GGDWERK	6	0	1667.935808	0.0075	0.1050
IDK[x]EDMGSNDKASK	2	0	1536.708913	0.0075	0.1050
LWK[x]R	2	0	601.369985	0.0075	0.0300
QVK[x]R	2	0	529.333601	0.0075	0.0300
GTK[x]R	2	0	460.275756	0.0075	0.0300
SLEK[x]TLVPYLRISQAVR	3	0	1972.146846	0.0074	0.1250
IDTVIK[x]LVDHSFDEK	5	0	1757.919882	0.0073	0.1100
ILFENPDEATK[x]RK	10	0	1559.830681	0.0073	0.0950
SGFEK[x]IDLTRIVK	4	0	1504.861253	0.0073	0.0950
M[x]PFGNTHNK	0	0	1044.481051	0.0072	0.0650
KTLEVLYLK[x]MHNNHAK	8	0	1938.050842	0.0072	0.1150
IQFCLALHNDSIK[x]SMR	12	0	1931.970877	0.0072	0.1150
SAELYKNPK[x]ADPLDER	8	0	1844.926754	0.0072	0.1150
KYIPNPVLVIIDVK[x]PK	13	0	1835.128350	0.0072	0.1150
NLNAPK[x]FSFISNVRPK	5	0	1831.010363	0.0072	0.1150
SSSDMAYTSMFK[x]GNQK	11	0	1780.775938	0.0072	0.1150
NK[x]TDTKTIEAITFK	1	0	1608.872208	0.0071	0.1000
ASKGSNDDEMK[x]IDK	10	0	1536.708913	0.0071	0.1000
LK[x]YYEQK	1	0	970.512337	0.0071	0.0500
SLALTK[x]K	5	0	759.485399	0.0071	0.0500
LPNIEEATFDK[x]R	10	0	1431.735725	0.0071	0.0850
LVRDAFALAK[x]EK	9	0	1359.787367	0.0071	0.0850
EFPDLGVLEGK[x]R	10	0	1358.719350	0.0071	0.0850
AVILSDTK[x]PVDK	7	0	1284.728853	0.0071	0.0850
QFPDIYGIIFLFK[x]WNSK	12	0	2115.119239	0.0071	0.1200
LLMK[x]VALCANHADSVVK	3	0	1868.001115	0.0071	0.1200
LEK[x]VRQLIIK	2	0	1238.807376	0.0070	0.0700
INYK[x]K	3	0	664.390778	0.0070	0.0350
K[x]ELLK	0	0	629.411178	0.0070	0.0350
K[x]VIAR	0	0	585.396198	0.0070	0.0350
SGKK[x]R	3	0	574.355062	0.0070	0.0350
VAIK[x]K	3	0	557.390052	0.0070	0.0350
SAK[x]AK	2	0	503.306720	0.0070	0.0350
ASLLK[x]VNMENLIVTDLGK	4	0	1957.091700	0.0069	0.1250
EPLK[x]EVVQFVGSR	3	0	1486.814306	0.0069	0.0900
NLLLQEK[x]GFPTPK	6	0	1483.839792	0.0069	0.0900
L[x]FKSLGSGMDQEK	0	0	1438.712546	0.0069	0.0900
KTLVAHAVLK[x]VGSALVGSQTK	9	0	2106.252365	0.0069	0.1450
WSTAETLTNNK[x]IDRDK	10	0	1890.943464	0.0069	0.1100
IEASK[x]GLIDRMSTNLR	4	0	1802.967176	0.0069	0.1100
GEIK[x]KAMVNIDTIDNK	3	0	1787.945046	0.0069	0.1100
K[x]REAEAAK	0	0	901.498083	0.0069	0.0550
MNSIVSKYTQSTNNDDPK[x]K	17	0	2169.037093	0.0068	0.1300
DYVIQSDLMSAARK[x]VADLK	13	0	2122.109136	0.0068	0.1300
K[x]NEEKLAEFDK	0	0	1349.682631	0.0068	0.0750
AASIAVEDEK[x]R	9	0	1187.614557	0.0068	0.0750
MHNNHAK[x]SLPPEEYDEK	6	0	2037.921346	0.0068	0.1150
FAASKEK[x]QNTPVLFDSK	6	0	1908.994437	0.0068	0.1150
LALTK[x]PKGTPGYGPLGVLPK	4	0	2006.192733	0.0068	0.1350
NK[x]PDERFNTGVVNVR	1	0	1743.901545	0.0067	0.1000
VADLKK[x]LEGTIDYQK	5	0	1719.940617	0.0067	0.1000
CFGIK[x]FDIMPRK	4	0	1510.778788	0.0067	0.0800
K[x]LIPIR	0	0	738.511554	0.0067	0.0400
K[x]LDVAK	0	0	672.416990	0.0067	0.0400
ELFDPIISDRHGGYK[x]PTDK	14	0	2187.095930	0.0066	0.1250
QAAKASVVETVTLTK[x]VTQK	14	0	2001.146903	0.0066	0.1250
TTEEK[x]EATPMEMDEEK	4	0	1896.796787	0.0066	0.1050
LTQLLSQIK[x]EEQGDIK	8	0	1842.009751	0.0066	0.1050
TK[x]INLIETLRTITDGK	1	0	1815.046470	0.0066	0.1050
VVGSELIQK[x]YLGDGPR	8	0	1729.936200	0.0066	0.1050
GIGSYEK[x]QSEVSVGLR	6	0	1707.879080	0.0066	0.1050
EK[x]ASKGSNDDEMK	1	0	1437.640504	0.0065	0.0850
NCK[x]ADAGITIAPR	2	0	1385.708463	0.0065	0.0850
FNLMVICK[x]DK	7	0	1266.646388	0.0065	0.0650
K[x]YDKTEDDIK	0	0	1253.613888	0.0065	0.0650
TNSTDEK[x]GTK	6	0	1079.509429	0.0065	0.0650
AIHK[x]LGSTLK	3	0	1066.649824	0.0065	0.0650
DVPTFANFHTPIFIAK[x]R	15	0	1973.052225	0.0065	0.1100
LK[x]VELAK	1	0	799.516697	0.0064	0.0450
MATTVKDTMNVDINAIK[x]K	16	0	1992.038284	0.0064	0.1150
IQYVGKQDPK[x]K	9	0	1302.729522	0.0064	0.0700
RQGITEAYNQK[x]AVEK	10	0	1733.905962	0.0063	0.0950
KEAGFIDDILIITPASK[x]EK	16	0	2087.151320	0.0063	0.1200
M[x]ESLQRLLQGAR	0	0	1400.755746	0.0063	0.0750
MQK[x]LLRLR	2	0	1056.658947	0.0063	0.0500
DPEEEAEMMTKETTEK[x]K	15	0	2024.891743	0.0062	0.1050
LENVKIYADLK[x]INEDSK	10	0	1991.057425	0.0062	0.1050
ARQAAK[x]ASVVETVTLTK	5	0	1772.015506	0.0062	0.1050
ALTLK[x]TGPPGPPCGGKFMLK	4	0	2069.116472	0.0060	0.1200
DLK[x]LKWSDER	2	0	1288.677488	0.0060	0.0600
NIK[x]VIMATNR	2	0	1158.654253	0.0060	0.0600
K[x]LRDK	0	0	658.412573	0.0060	0.0300
K[x]NRLK	0	0	657.428557	0.0060	0.0300
VVKVDAQDFLK[x]VAETR	10	0	1817.004608	0.0059	0.0950
K[x]FFAIDTANPIPVFTH	0	0	1816.951123	0.0059	0.0950
FIVK[x]ASSGPRYVVGCR	3	0	1794.956220	0.0059	0.0950
YK[x]EDTALRSEM	1	0	1341.623403	0.0059	0.0650
IVAFDQLVK[x]EK	8	0	1288.739025	0.0059	0.0650
LAQFEK[x]EEYVSDPKEQM	5	0	2069.961478	0.0059	0.1000
QNLFVPTSDKEK[x]ASFAR	11	0	1937.000583	0.0059	0.1000
VLNK[x]GDSGEMSLQKLFK	3	0	1893.002891	0.0059	0.1000
SSEETEDK[x]KMQE	7	0	1439.608537	0.0058	0.0700
ILFENPDEATK[x]R	10	0	1431.735725	0.0058	0.0700
K[x]LIPIRGTEVEK	0	0	1381.829229	0.0058	0.0700
TIEAITFK[x]TDNHLSSTLEK	7	0	2147.110911	0.0058	0.1100
GIGSYEK[x]QSEVSVGLRFIK	6	0	2096.126503	0.0058	0.1100
AASLLK[x]VNMENLIVTDLGK	5	0	2028.128811	0.0058	0.1100
K[x]ILFENPDEATKR	0	0	1559.830681	0.0058	0.0750
IAKGAIEK[x]VDDLLTTQAEAK	7	0	2113.162944	0.0058	0.1150
TLALKYPGGGPGK[x]TAILPVK	12	0	1980.177084	0.0058	0.1150
NLTDETKNK[x]HCLIK	8	0	1712.887868	0.0057	0.0800
S[x]SKSSLELANNAVK	0	0	1446.767750	0.0057	0.0800
WAIK[x]EKR	3	0	929.544639	0.0057	0.0400
IIPLKK[x]D	5	0	825.532346	0.0057	0.0400
IIPLK[x]KD	4	0	825.532346	0.0057	0.0400
K[x]INANEK	0	0	815.450075	0.0057	0.0400
ARIEVEVYK[x]ITTGDR	8	0	1748.942012	0.0057	0.0850
QVMEEKLDSK[x]NVQLAK	9	0	1858.982156	0.0056	0.0900
ILAHREFPDLGVLEGK[x]R	15	0	1949.084584	0.0056	0.0950
KSGNLPDADNSK[x]SDISK	11	0	1774.869635	0.0056	0.0950
K[x]ATDDDRWK	0	0	1133.546483	0.0056	0.0500
EWLDK[x]LGDK	4	0	1102.565823	0.0056	0.0500
IDRDK[x]LVLK	4	0	1098.676036	0.0056	0.0500
K[x]LEETDVAK	0	0	1031.549839	0.0056	0.0500
SLALTKK[x]DK	6	0	1002.607293	0.0056	0.0500
QDLADATVETLKAIEGK[x]IAR	16	0	2141.169090	0.0055	0.1100
LGSTAIGVK[x]TKDAVVLGVEK	8	0	1984.156741	0.0055	0.1100
VVLK[x]NKGTMK	3	0	1116.668841	0.0055	0.0550
NLQVAK[x]SLDK	5	0	1114.634566	0.0055	0.0550
D[x]YTMAQPEFFK	0	0	1375.611779	0.0055	0.0600
CGSPYIIEDSK[x]K	10	0	1395.670349	0.0054	0.0650
SSCK[x]IVFRSELQDK	3	0	1695.861321	0.0054	0.0750
KNCK[x]ADAGITIAPR	3	0	1513.803419	0.0054	0.0750
ESQLVDK[x]FFEKINVK	6	0	1822.982813	0.0053	0.0800
EWLDK[x]LGDKGPAAAR	4	0	1625.852476	0.0053	0.0800
MSSK[x]SSLELANNAVK	3	0	1577.808228	0.0053	0.0800
IDKNTWNSTLETAK[x]AK	13	0	1818.947489	0.0053	0.0850
V[x]SPTGQITSTSARSGK	0	0	1575.821569	0.0053	0.0850
ILPNK[x]VDPLVSLMMVEK	4	0	1925.072882	0.0053	0.0900
YPMDAHK[x]SELEGVEEARR	6	0	2116.000652	0.0053	0.0950
EK[x]SPAIIFIDELDAIGTKR	1	0	2115.157467	0.0053	0.1000
TSK[x]TPPTAMLSSVREIIK	2	0	1958.086949	0.0050	0.0900
ANNWSK[x]FTATAALGVIHR	5	0	1956.032885	0.0050	0.0900
GYQTIELDKK[x]LDVAK	9	0	1719.940617	0.0050	0.0750
HIEVGDSVLVK[x]IITK	10	0	1649.971524	0.0050	0.0750
LKYYEQK[x]IR	6	0	1239.697497	0.0050	0.0450
FFEK[x]INVKK	3	0	1151.670224	0.0050	0.0450
DLVLALDTPRTAAVNIK[x]VR	16	0	2064.205418	0.0050	0.0950
LILVDDEKTSWIYK[x]NK	13	0	1964.061785	0.0050	0.0800
FAASK[x]EKQNTPVLFDSK	4	0	1908.994437	0.0050	0.0850
K[x]LFKSLGSGMDQEK	0	0	1566.807502	0.0050	0.0700
LTHEK[x]STMLEKIK	4	0	1556.859536	0.0050	0.0650
LRTFHILEPK[x]EK	9	0	1509.866674	0.0050	0.0600
REDGMK[x]ILMVNR	5	0	1460.759115	0.0050	0.0600
IKENQEK[x]ISNNK	6	0	1443.768084	0.0050	0.0600
ILSGEQTVK[x]YDR	8	0	1407.735725	0.0050	0.0600
YEAK[x]AIGSGSEPAK	3	0	1406.704092	0.0050	0.0700
EDALFK[x]NEEKK	5	0	1349.682631	0.0050	0.0550
T[x]IDNAETMKK	0	0	1149.569917	0.0050	0.0500
QPEDK[x]LR	4	0	884.471536	0.0050	0.0350
IEPLK[x]LK	4	0	839.547996	0.0050	0.0350
ENAINK[x]K	5	0	815.450075	0.0050	0.0350
ASK[x]ER	2	0	589.318344	0.0050	0.0250
K[x]YDK	0	0	552.290736	0.0050	0.0200
K[x]NCK	0	0	548.274037	0.0050	0.0200
E[x]MKK	0	0	534.283541	0.0050	0.0200
AK[x]SAK	1	0	503.306720	0.0050	0.0250
K[x]IDK	0	0	502.311471	0.0050	0.0200
MVRGIGSYEK[x]QSEVSVGLR	9	0	2094.089070	0.0047	0.0900
M[x]ATTVKDTMNVDINAIKK	0	0	1992.038284	0.0047	0.0850
DPEEEAEMMTK[x]ETTEKK	10	0	2024.891743	0.0047	0.0800
QDLADATVETLK[x]AIEGK	11	0	1800.946820	0.0047	0.0800
QTLNK[x]IALDEQIQALK	4	0	1825.030821	0.0047	0.0750
VADLK[x]KLEGTIDYQK	4	0	1719.940617	0.0047	0.0700
ITIK[x]VHVSEVLGDIR	3	0	1677.977670	0.0047	0.0700
EDVQSLK[x]LKYYEQK	6	0	1769.919882	0.0046	0.0650
GYARAIHK[x]LGSTLK	7	0	1513.872820	0.0046	0.0650
IDRPAQVISFK[x]K	10	0	1400.813914	0.0046	0.0550
K[x]IPQVASFRIDK	0	0	1400.813914	0.0046	0.0550
YQATVMRGAFK[x]V	10	0	1369.717575	0.0046	0.0550
TMLELLNQLDGFEATK[x]NIK	15	0	2177.140100	0.0045	0.0850
DK[x]LVLKEVFLSFHNLVGR	1	0	2113.204692	0.0044	0.0800
WRDATDDK[x]R	7	0	1161.552629	0.0044	0.0400
IDKK[x]TTEEK	3	0	1090.586949	0.0044	0.0400
QNTPVLFDSKEAVLK[x]LK	14	0	1929.093418	0.0044	0.0750
V[x]SPTGQITSTSARSGKK	0	0	1703.916525	0.0044	0.0750
K[x]RMPIDFK	0	0	1033.574220	0.0044	0.0350
M[x]SRSYDSR	0	0	1000.439581	0.0044	0.0350
PRK[x]QYSAK	2	0	976.545365	0.0044	0.0350
P[x]RKQYSAK	0	0	976.545365	0.0044	0.0350
NLTDETK[x]NKHCLIK	6	0	1712.887868	0.0043	0.0600
ANWCDK[x]R	5	0	948.423539	0.0043	0.0300
LK[x]PQDER	1	0	884.471536	0.0043	0.0300
R[x]KQYSAK	0	0	879.492606	0.0043	0.0300
KK[x]LIPIR	1	0	866.606510	0.0043	0.0300
STMLEK[x]IKENQEK	5	0	1576.812980	0.0042	0.0550
YTSLSEEQK[x]MKSDINAHK	8	0	2108.020718	0.0042	0.0750
SETMKYYLPK[x]GK	9	0	1443.743119	0.0042	0.0500
SETMK[x]YYLPKGK	4	0	1443.743119	0.0042	0.0500
VADLK[x]K	4	0	672.416990	0.0042	0.0250
DYYTK[x]QSKATR	4	0	1359.678214	0.0041	0.0450
K[x]IIEEEGFTNR	0	0	1334.682966	0.0041	0.0450
WK[x]VETQEAAVVDYPDR	1	0	1904.926754	0.0041	0.0650
LVLK[x]EVFLSFHNLVGR	3	0	1870.082797	0.0041	0.0650
VIGSELVQK[x]YVGEGAR	8	0	1703.920551	0.0041	0.0650
EWLDKLGDK[x]GPAAAR	8	0	1625.852476	0.0040	0.0600
K[x]ILGVAAEDK	0	0	1042.602207	0.0040	0.0400
VGIK[x]PPKGVLLYGPPGTGK	3	0	1877.113761	0.0039	0.0750
EFEIIK[x]GVLCQFRR	5	0	1793.960971	0.0039	0.0550
V[x]NQIESQMAMAEKLIQIR	0	0	2101.102276	0.0039	0.0700
GGDWERK[x]NR	6	0	1116.542400	0.0039	0.0350
IGLVRLPEANFEPLEK[x]R	15	0	1980.115548	0.0038	0.0650
LK[x]VELAKQNLFVPTSDK	1	0	1929.093418	0.0038	0.0650
NK[x]ADYYTNICDR	1	0	1531.672470	0.0038	0.0450
ELEAMK[x]LLRPRK	5	0	1482.870377	0.0038	0.0450
IDTIVK[x]EIQDEK	5	0	1429.766355	0.0038	0.0450
RGGDEWK[x]IEPLK	6	0	1426.756795	0.0038	0.0450
LAHLSK[x]HPKFEEILTR	5	0	1918.078772	0.0037	0.0600
LSLFSNK[x]ENELRQAVR	6	0	1903.027465	0.0037	0.0600
LCFDELK[x]K	6	0	1051.537166	0.0037	0.0300
FDIMPRK[x]K	6	0	1033.574220	0.0037	0.0300
YK[x]EDTALR	1	0	994.508312	0.0037	0.0300
K[x]LQR	0	0	543.349250	0.0037	0.0150
WAFAEK[x]QYGYGTQTV	5	0	1747.820509	0.0037	0.0550
TNSTDEKGTK[x]K	9	0	1207.604385	0.0036	0.0400
QGITEAYNQKAVEK[x]LMSR	13	0	2065.062523	0.0036	0.0650
TPNDTQKYSNDK[x]SIVNSM	11	0	2040.942138	0.0036	0.0650
M[x]GQAQSGNFSNFGDGANGDNK	0	0	2114.871099	0.0036	0.0750
ILIDK[x]ARVEAQNHK	4	0	1633.926306	0.0036	0.0500
M[x]DRQEQR	0	0	961.439915	0.0036	0.0250
CIK[x]RLVK	2	0	915.568742	0.0036	0.0250
KELLK[x]LK	4	0	870.590192	0.0036	0.0250
LFLLRSDYYMASTYTK[x]K	15	0	2099.076051	0.0035	0.0600
A[x]TTVKDTMNVDINAIKK	0	0	1860.997805	0.0035	0.0600
KLGVK[x]PPKGCLMFGPPGTGK	4	0	2068.132455	0.0035	0.0700
KYDK[x]TEDDIK	3	0	1253.613888	0.0035	0.0350
IITK[x]EGVETR	3	0	1144.645129	0.0035	0.0350
LDSK[x]NVQLAK	3	0	1114.634566	0.0035	0.0350
TSETNDRNSTNNTK[x]ER	13	0	1865.846269	0.0034	0.0550
ATREPNK[x]GSYRPYTAK	6	0	1837.943407	0.0034	0.0550
KDYTMAQPEFFK[x]AVR	11	0	1829.913356	0.0033	0.0500
GNQK[x]VVKVDAQDFLK	3	0	1687.925637	0.0033	0.0500
K[x]SSEQANLYERK	0	0	1451.736786	0.0033	0.0400
IDK[x]KTTEEK	2	0	1090.586949	0.0033	0.0300
AAK[x]ASR	2	0	602.349976	0.0033	0.0200
ASK[x]AAR	2	0	602.349976	0.0033	0.0200
KTTEEK[x]EATPMEMDEEK	5	0	2024.891743	0.0032	0.0550
CSPSATLTHRTMTEK[x]AR	14	0	1945.946117	0.0032	0.0550
A[x]KVAEQNENPTVGSAQK	0	0	1769.890704	0.0032	0.0550
K[x]EEPKSETLENFTR	0	0	1706.847448	0.0032	0.0450
SLGSGMDQEK[x]VLNK	9	0	1504.755469	0.0032	0.0450
K[x]YINRSYYHLR	0	0	1511.799660	0.0032	0.0350
LELK[x]KANWCDK	3	0	1403.723052	0.0032	0.0350
MK[x]SLSEQYTER	1	0	1370.649950	0.0032	0.0350
ELLK[x]LKVELAK	3	0	1282.822356	0.0032	0.0350
TK[x]KACIIFFDEIDAIGGAR	1	0	2124.103657	0.0032	0.0600
LGVK[x]PPKGCLMFGPPGTGK	3	0	1940.037500	0.0032	0.0600
IK[x]VLAQLGMQSLSPLK	1	0	1725.022174	0.0031	0.0500
DTALEK[x]YK	5	0	966.502166	0.0031	0.0250
VAQTTYK[x]K	6	0	937.523235	0.0031	0.0250
SDISK[x]SSM	4	0	853.385092	0.0031	0.0250
STELFK[x]NEEEPTK	5	0	1550.746345	0.0031	0.0400
MCSPSATLTHRTMTEK[x]AR	15	0	2076.986596	0.0031	0.0550
LVSK[x]TSFLTNASNNLAIR	3	0	1948.074078	0.0031	0.0550
AVEKLSVEALNSLTGEFK[x]GK	17	0	2119.152381	0.0030	0.0600
FGDGIQIAQLALK[x]HR	12	0	1665.931391	0.0030	0.0450
VETAVLSTTVK[x]AQAR	10	0	1572.883440	0.0030	0.0450
QAAK[x]ASVVETVTLTK	3	0	1544.877294	0.0030	0.0450
IEDTDKYDK[x]K	8	0	1253.613888	0.0030	0.0300
RFDSEK[x]AGDR	5	0	1179.563192	0.0030	0.0300
NPK[x]ADPLDER	2	0	1153.572695	0.0030	0.0300
MK[x]DAVKEAAR	1	0	1117.591321	0.0030	0.0300
LVK[x]ER	2	0	643.401675	0.0030	0.0150
LK[x]DLR	1	0	643.401675	0.0030	0.0150
GTK[x]RR	2	0	616.376858	0.0030	0.0150
DLVK[x]K	3	0	601.379880	0.0030	0.0150
RK[x]GTK	1	0	588.370711	0.0030	0.0150
K[x]VPDK	0	0	585.348581	0.0030	0.0150
K[x]APNTVYAVQFLEAVYK	0	0	1940.040658	0.0029	0.0500
D[x]GLEDDMPALADEEFEK	0	0	1922.809068	0.0029	0.0500
K[x]DYTMAQPEFFK	0	0	1503.706735	0.0029	0.0350
SSTAAK[x]TFLEKR	5	0	1337.730248	0.0029	0.0350
AGNRSVMAPLFLHDK[x]YDGR	14	0	2146.074090	0.0029	0.0550
K[x]EITPDIFAAIAIINEADR	0	0	2099.126168	0.0029	0.0550
AQSGPDASAK[x]LPTVIPTTR	9	0	1909.026796	0.0029	0.0550
YK[x]DAYVYSIVAIAR	1	0	1630.871817	0.0029	0.0400
EK[x]SLLAHKGGHVVR	1	0	1529.878966	0.0029	0.0400
EWDSK[x]LK	4	0	904.465390	0.0029	0.0200
DRGK[x]LVR	3	0	842.508589	0.0029	0.0200
ATLTGMKIDVLFSK[x]IR	13	0	1792.027986	0.0028	0.0450
QYSAK[x]AKWSTAETLTNNK	4	0	2040.027522	0.0028	0.0500
NSIVSK[x]YTQSTNNDDPKK	5	0	2037.996615	0.0028	0.0500
YDK[x]TEDDIK	2	0	1125.518932	0.0028	0.0250
SELVK[x]EFHK	4	0	1115.597456	0.0028	0.0250
DWNACKK[x]ELLK	6	0	1403.723052	0.0027	0.0300
IDRK[x]ILFENPDEATK	3	0	1787.941677	0.0027	0.0400
M[x]SSKSSLELANNAVK	0	0	1577.808228	0.0027	0.0400
MATTVK[x]DTMNVDINAIK	5	0	1863.943328	0.0026	0.0450
TK[x]VVDRYADVIASIGLSR	1	0	1962.089727	0.0025	0.0450
GIDLKSIAEK[x]MNGASGAELK	9	0	2031.066940	0.0025	0.0500
IGLHDDAYLDVCK[x]YYR	12	0	1999.946105	0.0025	0.0400
G[x]QAQSGNFSNFGDGANGDNK	0	0	1983.830620	0.0025	0.0500
GNECIVIGVERK[x]NVPK	11	0	1810.972260	0.0025	0.0400
GLGYPEDAIGKTK[x]LVK	12	0	1687.950789	0.0025	0.0400
NKTDTK[x]TIEAITFK	5	0	1608.872208	0.0025	0.0350
RMPIDFK[x]GFICK	6	0	1510.778788	0.0025	0.0300
ADYYYQAK[x]AK	7	0	1219.587284	0.0025	0.0250
NCACVISQK[x]K	8	0	1206.584850	0.0025	0.0250
PFGNTHNK[x]FK	7	0	1188.603937	0.0025	0.0250
K[x]VAQTTYK	0	0	937.523235	0.0025	0.0200
CIK[x]R	2	0	575.321319	0.0025	0.0100
LQK[x]R	2	0	543.349250	0.0025	0.0100
LGDGVLRPYK[x]VGVILESQR	9	0	2098.189768	0.0024	0.0450
LAAEDHK[x]FVIHQEENKR	6	0	2063.054738	0.0024	0.0400
VISMEKGGNMK[x]EVFR	10	0	1723.874862	0.0023	0.0350
LSGVVEGIFQK[x]CYAK	10	0	1697.880996	0.0023	0.0350
S[x]PTGQITSTSARSGK	0	0	1476.753161	0.0023	0.0350
VMK[x]SEFQRLTHEK	2	0	1631.845282	0.0023	0.0300
EK[x]VAFILDQVR	1	0	1316.745171	0.0023	0.0250
VVK[x]VDAQDFLK	2	0	1260.707726	0.0023	0.0250
LGSTAIGVKTK[x]DAVVLGVEK	10	0	1984.156741	0.0023	0.0450
NK[x]HCLIKMNHGTTTLAFR	1	0	2141.098527	0.0022	0.0400
LDPAGFYIGYK[x]ATSAGPK	10	0	1854.951515	0.0022	0.0400
NHASIDK[x]MK	6	0	1042.522913	0.0022	0.0200
AQARAK[x]R	5	0	799.477625	0.0021	0.0150
LGIDPPK[x]GIMLYGPPGTGK	6	0	1910.033463	0.0021	0.0400
SSEETEDKK[x]MQE	8	0	1439.608537	0.0021	0.0250
AELDK[x]IGLSKIR	4	0	1341.797930	0.0021	0.0250
VSGIRK[x]HFEQVINEK	5	0	1782.973979	0.0020	0.0300
K[x]ASLLTREDLTDEEK	0	0	1746.899873	0.0020	0.0300
YFATLQKSK[x]R	8	0	1240.692746	0.0020	0.0200
YFATLQK[x]SKR	6	0	1240.692746	0.0020	0.0200
DIK[x]VIMATNR	2	0	1159.638269	0.0020	0.0200
Q[x]EMKK	0	0	662.342113	0.0020	0.0100
E[x]IINR	0	0	643.365291	0.0020	0.0100
QVK[x]NR	2	0	643.376523	0.0020	0.0100
M[x]SQAR	0	0	591.279850	0.0020	0.0100
LGVK[x]R	3	0	571.380549	0.0020	0.0100
A[x]SLLK	0	0	530.342770	0.0020	0.0100
EFEIIK[x]GVLCQFR	5	0	1637.859869	0.0019	0.0250
EK[x]VAFILDQVRLFLLR	1	0	1959.166855	0.0019	0.0300
A[x]TTVKDTMNVDINAIK	0	0	1732.902849	0.0019	0.0300
K[x]SLKDECK	0	0	1006.511679	0.0019	0.0150
GNAKFGDGIQIAQLALK[x]HR	16	0	2036.127841	0.0018	0.0350
TVQKVETAVLSTTVK[x]AQAR	14	0	2029.153050	0.0018	0.0350
QAAK[x]ASVVETVTLTKVTQK	3	0	2001.146903	0.0018	0.0350
ELVSK[x]ASPIAGSEGKEAYR	4	0	1991.032273	0.0018	0.0350
SLEK[x]TLVPYLR	3	0	1317.765572	0.0018	0.0200
ELLKLK[x]VELAK	5	0	1282.822356	0.0018	0.0200
FCVGLQKIEEIFK[x]K	12	0	1737.948678	0.0018	0.0250
VIPVEELKEIK[x]QIK	10	0	1665.007573	0.0018	0.0250
DSESTEEK[x]EAQAVQRAR	7	0	1932.913617	0.0018	0.0300
K[x]ACIIFFDEIDAIGGAR	0	0	1894.961028	0.0018	0.0300
IEPLKLK[x]VLVQGLER	6	0	1734.076651	0.0017	0.0250
SNPVFAENDEKGEK[x]R	13	0	1718.822295	0.0017	0.0250
SSTAAKTFLEK[x]R	10	0	1337.730248	0.0017	0.0200
SPSGNDALNDK[x]K	10	0	1244.599634	0.0017	0.0200
IEDTDK[x]YDK	5	0	1125.518932	0.0017	0.0150
EALEK[x]TEEK	4	0	1075.539667	0.0017	0.0150
FATLQK[x]SKR	5	0	1077.629423	0.0017	0.0150
VDVK[x]TK	3	0	688.411904	0.0017	0.0100
NK[x]GTMK	1	0	677.353010	0.0017	0.0100
MNSIVSK[x]YTQSTNNDDPKK	6	0	2169.037093	0.0016	0.0300
LVNFTAK[x]TLDLLGIFR	6	0	1820.055916	0.0016	0.0250
QKSLEK[x]TLVPYLR	5	0	1573.919099	0.0015	0.0200
GGNMK[x]EVFRR	4	0	1192.613451	0.0015	0.0150
FCVGLQK[x]IEEIFKK	6	0	1737.948678	0.0014	0.0200
AVK[x]PTDMEQFAFYK	2	0	1673.812254	0.0014	0.0200
AVEK[x]LMSRRPPVIR	3	0	1650.971479	0.0014	0.0200
LVRK[x]CIK	3	0	915.568742	0.0014	0.0100
KVADLK[x]K	5	0	800.511946	0.0014	0.0100
WIAK[x]QILDCIVNLSEPAK	3	0	2097.129144	0.0014	0.0250
IMK[x]LCFDELKK	2	0	1423.756658	0.0014	0.0150
TGQK[x]MLMNMDK	3	0	1295.603535	0.0014	0.0150
KGTK[x]TSETNDR	3	0	1235.610532	0.0014	0.0150
LDVAK[x]RVDMYASDLAQISR	4	0	2150.115282	0.0013	0.0250
ALTLKTGPPGPPCGGK[x]FMLK	15	0	2069.116472	0.0012	0.0250
DPEEEAEMMTK[x]ETTEK	10	0	1896.796787	0.0012	0.0200
STELQIGVVEDDK[x]PFR	12	0	1831.931505	0.0012	0.0200
YDK[x]LVETSGQIR	2	0	1407.735725	0.0012	0.0150
INVK[x]FFEK	3	0	1023.575269	0.0012	0.0100
NWK[x]EGLSR	2	0	988.508981	0.0012	0.0100
M[x]SER	0	0	521.226756	0.0012	0.0050
K[x]DQK	0	0	517.285985	0.0012	0.0050
G[x]VFK	0	0	449.263798	0.0012	0.0050
K[x]PRVVTALTMLKQHLFR	0	0	2037.203252	0.0012	0.0200
KHFEQVINEK[x]HEDALAK	9	0	2035.048591	0.0012	0.0200
KPPVQPLAYK[x]SATPFRK	9	0	1927.104259	0.0012	0.0200
GVILYGAPGTGK[x]TLLAK	11	0	1657.976610	0.0012	0.0200
IWK[x]SDEINEVLNK	2	0	1586.830346	0.0012	0.0150
TPNDTQK[x]YSNDKSIVNSM	6	0	2040.942138	0.0011	0.0200
GEK[x]RWSELR	2	0	1159.609749	0.0011	0.0100
LGVMYAK[x]NLPNIQR	6	0	1615.886752	0.0011	0.0150
IDKEDMGSNDK[x]ASK	10	0	1536.708913	0.0011	0.0150
LISGK[x]LDEAR	4	0	1100.618917	0.0010	0.0100
LRNK[x]R	3	0	685.434703	0.0010	0.0050
LVK[x]GR	2	0	571.380549	0.0010	0.0050
QVMEEK[x]LDSKNVQLAK	5	0	1858.982156	0.0009	0.0150
ATK[x]QSKYTYDR	2	0	1359.678214	0.0009	0.0100
EEIQK[x]GDGGTDYVCVPK	4	0	1893.877753	0.0009	0.0150
M[x]ATTVKDTMNVDINAIK	0	0	1863.943328	0.0009	0.0150
ETTEK[x]K	4	0	734.380997	0.0008	0.0050
QGLHK[x]K	4	0	709.423471	0.0008	0.0050
IVK[x]SAK	2	0	644.422076	0.0008	0.0050
GNAK[x]FGDGIQIAQLALKHR	3	0	2036.127841	0.0008	0.0150
GAATIK[x]GAIWYGIDFTAAR	5	0	1981.042053	0.0008	0.0150
VPFTAAITITGVK[x]TSTGGPK	12	0	1945.088332	0.0008	0.0150
VVTALTMLK[x]QHLFR	8	0	1655.954434	0.0007	0.0100
IAYASVVYIADK[x]YK	11	0	1602.865670	0.0007	0.0100
RK[x]QYSAK	1	0	879.492606	0.0007	0.0050
M[x]GINERK	0	0	846.438129	0.0007	0.0050
DATDDK[x]R	5	0	819.372221	0.0007	0.0050
SAK[x]GTKR	2	0	746.439846	0.0007	0.0050
VVDK[x]DGIR	3	0	900.502835	0.0006	0.0050
TLSK[x]ESAR	3	0	890.482099	0.0006	0.0050
C[x]SPSATLTHRTMTEKAR	0	0	1945.946117	0.0006	0.0100
DISSKSPSGNDALNDK[x]K	15	0	1774.869635	0.0006	0.0100
VETAVLSTTVK[x]AQARAK	10	0	1772.015506	0.0006	0.0100
QEYK[x]DDINLDEASAMAVK	3	0	2038.951640	0.0006	0.0100
K[x]AIPLALGLLSASNPQMR	0	0	1879.071243	0.0006	0.0100
LCFDELK[x]KR	6	0	1207.638268	0.0006	0.0050
NK[x]RGGDEWK	1	0	1088.536254	0.0006	0.0050
FATLQKSK[x]R	7	0	1077.629423	0.0006	0.0050
SLALTK[x]KDK	5	0	1002.607293	0.0006	0.0050
TMGKNK[x]VLVK	5	0	1116.668841	0.0005	0.0050
FNLMVICK[x]DKK	7	0	1394.741343	0.0005	0.0050
K[x]IDKEDMGSNDK	0	0	1378.639778	0.0004	0.0050
VGKSAVIK[x]TSTR	7	0	1245.740419	0.0004	0.0050
DVITELPDAK[x]YYR	9	0	1581.803799	0.0004	0.0050
EDCEAATDPLLK[x]K	11	0	1488.712937	0.0004	0.0050
VATEK[x]DFLDAVQK	4	0	1462.766689	0.0004	0.0050
LAQFEK[x]EEYVSDPK	5	0	1681.819840	0.0004	0.0050
TSTSSMTAVPK[x]PLK	10	0	1446.775143	0.0004	0.0050
TNNLDLEHK[x]HKTPDK	8	0	1788.911774	0.0003	0.0050
DHDLAPLYK[x]YLSENPK	8	0	1901.952241	0.0003	0.0050
G[x]LGYPEDAIGKTKLVK	0	0	1687.950789	0.0003	0.0050
LKVELAK[x]QNLFVPTSDK	6	0	1929.093418	0.0003	0.0050
NSIVSK[x]YTQSTNNDDPK	5	0	1909.901659	0.0003	0.0050
ATTVKDTMNVDINAIK[x]K	15	0	1860.997805	0.0003	0.0050
FLK[x]TSKTPPTAMLSSVR	2	0	1863.028712	0.0003	0.0050
FNSNAIAAVATK[x]MVTLK	11	0	1777.975953	0.0003	0.0050
DSYLIIDK[x]LPSEYDSRVK	7	0	2140.105099	0.0003	0.0050
GERPSCPTGYHLK[x]SIRTGR	12	0	2171.101696	0.0003	0.0050
TLDSNSLTHEK[x]IEFATITK	10	0	2147.110911	0.0003	0.0050
LVK[x]APALDGALQGVIQFMK	2	0	1998.133505	0.0003	0.0050
TLALK[x]YPGGGPGKTAILPVK	4	0	1980.177084	0.0002	0.0050
# precursors: 1
Precursor: 2777.5231	4	0.9966	0
K[x]EEPK(0)	FSFISNVRPK[x]LFAYPPK(9)	1.5550	2777.5155	138.0681
SSTAAK[x]TFLEK(5)	DGIVLAAEKK[x]VTSK(9)	1.0000	2777.5425	138.0681
SSTAAK[x]TFLEK(5)	DGIVLAAEK[x]KVTSK(8)	0.9250	2777.5425	138.0681
AK[x]TMTER(1)	TLLAK[x]AVANQTSATFLR(4)	0.9250	2777.5108	138.0681
TLFRK[x]EK(4)	TDNHLSSTLEK[x]LSFK(10)	0.8400	2777.4962	138.0681
DTTK[x]NK(3)	YAVISGAISLDRVDVK[x]TK(15)	0.6450	2777.5173	138.0681
LAHLSK[x]HPK(5)	FCVGLQK[x]IEEIFK(6)	0.6000	2777.5301	138.0681
K[x]LIPIR(0)	MDDK[x]MLLTEVHLLESK(3)	0.5800	2777.5434	138.0681
VVK[x]GNQK(2)	CVVHLNDASVAAK[x]LLMK(12)	0.5800	2777.5294	138.0681
LAHLSK[x]HPK(5)	FFEK[x]EDVQSLKLK(3)	0.5750	2777.5479	138.0681
TELFK[x]ASTSAK(4)	DGIVLAAEKK[x]VTSK(9)	0.5750	2777.5425	138.0681
SSK[x]DISSK(2)	VATEKDFLDAVQK[x]VVK(12)	0.5700	2777.5061	138.0681
K[x]LWK(0)	QIQPK[x]TFANLVSSTLYEK(4)	0.5500	2777.5366	138.0681
S[x]SKDISSK(0)	VATEKDFLDAVQK[x]VVK(12)	0.5450	2777.5061	138.0681
LK[x]DLRFGNR(1)	IEVEVYK[x]ITTGDR(6)	0.5450	2777.5074	138.0681
LAHLSK[x]HPK(5)	LK[x]ESQLVDKFFEK(1)	0.5300	2777.5479	138.0681
TELFK[x]ASTSAK(4)	DGIVLAAEK[x]KVTSK(8)	0.5000	2777.5425	138.0681
K[x]TELFK(0)	QVARNELEK[x]LNFSSLK(8)	0.4900	2777.5326	138.0681
K[x]VAQTTYKK(0)	VLRQVMEEK[x]LDSK(8)	0.4900	2777.5360	138.0681
VVK[x]GNQK(2)	LLMK[x]VALCANHADSVVK(3)	0.4700	2777.5294	138.0681
