# Supplementary material for: ECL: an exhaustive search tool for the identification of cross-linked peptides using whole database
Source: BMC Bioinformatics. 2016 May 20;17:217. doi: 10.1186/s12859-016-1073-y (PMC4874008; doi:10.1186/s12859-016-1073-y)
Supplement: Additional file 5 — Kojak’s pre-selection list of PSMs only identified by ECL. (ZIP 5147 kb) [file 12859_2016_1073_MOESM5_ESM.zip › Kojak's pre-selection ranks of ECL only peptides/Kojak's detailed results/aleitner_M1012_007/diagnostic_5640.txt]

Scan: 5640
NELEK[x]LNFSSLK	4	0	1420.756126	0.1508	1.8100
DQKK[x]DKPK	3	0	985.555594	0.1419	1.1350
K[x]DKPK	0	0	614.375128	0.1410	0.7050
DQK[x]KDKPK	2	0	985.555594	0.1187	0.9500
DQKKDK[x]PK	5	0	985.555594	0.1088	0.8700
KDK[x]PK	2	0	614.375128	0.1080	0.5400
KDQK[x]K	3	0	645.380940	0.0980	0.4900
K[x]PIGATWK	0	0	899.522844	0.0956	0.7650
IEEIFK[x]K	5	0	905.522175	0.0907	0.6350
K[x]EEPK	0	0	629.338410	0.0890	0.4450
QVARNELEK[x]LNFSSLK	8	0	1875.021318	0.0838	1.3400
K[x]SLK	0	0	474.316557	0.0838	0.3350
NELEK[x]LNFSSLKMK	4	0	1679.891560	0.0829	1.1600
NEEK[x]K	3	0	646.328572	0.0820	0.4100
LEK[x]VRQLIIK	2	0	1238.807376	0.0800	0.8000
SGVKLENVK[x]IYADLK	8	0	1675.950788	0.0797	1.1950
M[x]PPK	0	0	471.251517	0.0750	0.3000
DKK[x]DQK	2	0	760.407879	0.0750	0.4500
K[x]ALSSLK	0	0	745.469750	0.0743	0.5200
DQK[x]K	2	0	517.285985	0.0725	0.2900
DK[x]PK	1	0	486.280173	0.0725	0.2900
FRK[x]PIGATWK	2	0	1202.692354	0.0710	0.7100
EFPDLGVLEGK[x]RIDRPGR	10	0	2053.106771	0.0697	1.2550
LENQRK[x]WR	5	0	1128.615169	0.0694	0.5550
KVPDK[x]LIDASTVK	4	0	1412.823808	0.0685	0.8900
K[x]FRKPIGATWK	0	0	1330.787310	0.0682	0.7500
LEFIKVIPVEELK[x]EIK	12	0	1926.144056	0.0675	1.0800
DFSK[x]TLPPELK	3	0	1273.691742	0.0668	0.7350
ATAGPIIADK[x]NCKK	9	0	1485.797272	0.0650	0.9100
M[x]ATTVK	0	0	649.346864	0.0650	0.3900
VVK[x]GNQK	2	0	771.460247	0.0636	0.4450
K[x]DWNACKK	0	0	1048.512348	0.0631	0.5050
YK[x]VNLYK	1	0	926.522509	0.0629	0.4400
NEEK[x]KLMELFISK	3	0	1607.859201	0.0627	0.8150
K[x]VPDKLIDASTVK	0	0	1412.823808	0.0627	0.8150
VPDK[x]LIDASTVK	3	0	1284.728853	0.0625	0.7500
AEREK[x]ASK	4	0	917.492997	0.0619	0.4950
KFRK[x]PIGATWK	3	0	1330.787310	0.0618	0.6800
NEEKK[x]LMELFISK	4	0	1607.859201	0.0608	0.7900
IK[x]YEYQKLK	1	0	1211.691351	0.0600	0.5400
S[x]FLELTEVWGKPQK	0	0	1660.882380	0.0600	0.8400
EKVLK[x]TK	4	0	844.538158	0.0600	0.4200
VSGIRK[x]HFEQVINEK	5	0	1782.973979	0.0593	0.8900
NELEKLNFSSLK[x]MK	11	0	1679.891560	0.0593	0.8300
GK[x]YYPLK	1	0	867.485399	0.0593	0.4150
ENQEK[x]ISNNK	4	0	1202.589070	0.0590	0.5900
E[x]MKK	0	0	534.283541	0.0587	0.2350
ENEQK[x]IK	4	0	887.471202	0.0586	0.4100
LPNIEEATFDK[x]RIDRPGR	10	0	2126.123146	0.0583	1.0500
AK[x]YASQK	1	0	794.428614	0.0579	0.4050
ELIRK[x]SLK	4	0	985.628363	0.0575	0.4600
MK[x]LSLFSNK	1	0	1066.584449	0.0572	0.5150
A[x]SLLK	0	0	530.342770	0.0570	0.2850
KYIPNPVLVIIDVK[x]PK	13	0	1835.128350	0.0569	0.9100
IQYVGK[x]QDPKK	5	0	1302.729522	0.0568	0.6250
ATAGPIIADKNCK[x]K	12	0	1485.797272	0.0568	0.7950
MILELTNHLEELK[x]K	12	0	1709.938508	0.0564	0.7900
K[x]LARNILK	0	0	954.633783	0.0562	0.4500
SETMK[x]YYLPK	4	0	1258.626702	0.0560	0.5600
QDPK[x]K	3	0	614.338744	0.0560	0.2800
DQPK[x]K	3	0	614.338744	0.0560	0.2800
LENVK[x]IYADLK	4	0	1304.733939	0.0559	0.6150
K[x]DQK	0	0	517.285985	0.0550	0.2200
K[x]LMELFISK	0	0	1107.636148	0.0544	0.4900
EK[x]SLLAHK	1	0	924.539219	0.0544	0.4350
K[x]EFEIIK	0	0	905.522175	0.0543	0.3800
M[x]SFLELTEVWGKPQK	0	0	1791.922859	0.0537	0.8050
M[x]GQAQSGNFSNFGDGANGDNK	0	0	2114.871099	0.0536	1.1250
G[x]QAQSGNFSNFGDGANGDNK	0	0	1983.830620	0.0535	1.0700
LELK[x]K	3	0	629.411178	0.0530	0.2650
K[x]NVPK	0	0	584.364565	0.0530	0.2650
AHLDVQEK[x]DQPK	7	0	1406.715325	0.0529	0.6350
A[x]TTVK	0	0	518.306385	0.0520	0.2600
YTQSTNNDDPK[x]K	10	0	1409.642221	0.0517	0.6200
YFATLQK[x]SK	6	0	1084.591644	0.0517	0.4650
QDPKK[x]HLDAEVQK	4	0	1534.810280	0.0515	0.6700
TLASLQK[x]R	6	0	915.550117	0.0512	0.4100
K[x]VTSK	0	0	561.348581	0.0510	0.2550
KDK[x]MNFVILCR	2	0	1422.747490	0.0509	0.5600
VEPIPLINGEK[x]RDLRPGR	10	0	2058.169702	0.0503	0.9050
NK[x]LLK	1	0	614.411513	0.0500	0.2500
CNK[x]FFYILYFELYK	2	0	1946.963993	0.0493	0.6900
EDCK[x]SLK	3	0	878.416723	0.0493	0.3450
IMKLCFDELK[x]K	9	0	1423.756658	0.0491	0.5400
K[x]ELLK	0	0	629.411178	0.0490	0.2450
IEFATITKDTTK[x]NK	11	0	1608.872208	0.0489	0.6850
ELK[x]K	2	0	516.327120	0.0487	0.1950
HK[x]TDLNHENLK	1	0	1347.689447	0.0486	0.5350
DFLDAVQKVVK[x]GNQK	10	0	1687.925636	0.0483	0.7250
EIQDEK[x]EAEAAR	5	0	1387.657871	0.0483	0.5800
K[x]VADLK	0	0	672.416990	0.0483	0.2900
IITK[x]EGVETRIIPLK	3	0	1709.045018	0.0480	0.7200
IDKK[x]TTEEK	3	0	1090.586949	0.0478	0.4300
KDKPK[x]YEPPVPTR	4	0	1553.856502	0.0477	0.6200
K[x]MRK	0	0	561.342056	0.0475	0.1900
ATAGPIIADK[x]NCK	9	0	1357.702317	0.0473	0.6150
LEEIGVADQYK[x]VSK	10	0	1577.830012	0.0471	0.6600
IDKEDMGSNDK[x]ASK	10	0	1536.708913	0.0471	0.6600
NIPK[x]EIK	3	0	840.506860	0.0471	0.3300
LEEIGVADQYKVSK[x]ILEHK	13	0	2198.194577	0.0471	0.8950
ASVVETVTLTK[x]VTQK	10	0	1602.919156	0.0470	0.7050
HRENK[x]IQR	4	0	1079.594768	0.0469	0.3750
RSK[x]VLDVR	2	0	971.587561	0.0469	0.3750
MVILNK[x]DGMER	5	0	1304.658013	0.0468	0.5150
NLNQIVNELDEEK[x]YK	12	0	1847.926420	0.0467	0.7000
LIK[x]K	2	0	500.368591	0.0463	0.1850
ELFDCLK[x]IMR	6	0	1323.667849	0.0460	0.4600
ELLK[x]LK	3	0	742.495236	0.0458	0.2750
NEEEPTK[x]K	6	0	973.471593	0.0456	0.3650
MEILK[x]IHLEK	4	0	1252.721266	0.0455	0.4550
VLELRAELDK[x]IGLSK	9	0	1682.992985	0.0453	0.6800
MILELTNHLEELK[x]KYINR	12	0	2256.229913	0.0453	0.8150
LDDMSLIK[x]EDCEAATDPLLK	7	0	2276.091491	0.0452	0.9050
LMVEMEK[x]K	6	0	1006.519074	0.0450	0.3600
STMLEK[x]IK	5	0	948.531355	0.0450	0.3600
ENK[x]IQR	2	0	786.434760	0.0450	0.2700
WK[x]TLSK	1	0	761.443537	0.0450	0.2700
NCK[x]K	2	0	548.274037	0.0450	0.1800
CIDMFIHK[x]SAELYKNPK	7	0	2093.043703	0.0450	0.7650
IQYVGK[x]QDPK	5	0	1174.634566	0.0450	0.4500
D[x]DGLEDDMPALADEEFEK	0	0	2037.836007	0.0447	0.8050
EIQDEK[x]EAEAARK	5	0	1515.752826	0.0446	0.5800
IEFATITK[x]DTTKNK	7	0	1608.872208	0.0443	0.6200
ILFSDVK[x]AMTTGLR	6	0	1550.848972	0.0443	0.6200
IEFATITK[x]DTTK	7	0	1366.734330	0.0442	0.5300
LEK[x]VR	2	0	643.401675	0.0440	0.2200
LLEK[x]LEIK	3	0	984.621882	0.0437	0.3500
TNSTDEK[x]GTKK	6	0	1207.604385	0.0436	0.4800
LALTK[x]PK	4	0	769.506134	0.0436	0.3050
LFLLRSDYYMASTYTK[x]K	15	0	2099.076051	0.0435	0.7400
LAHLSK[x]HPK	5	0	1029.608297	0.0433	0.3900
GGDEWK[x]IEPLK	5	0	1270.655693	0.0432	0.4750
ATAIGK[x]SSTAAK	5	0	1104.613831	0.0429	0.5150
SLALTK[x]K	5	0	759.485399	0.0429	0.3000
SAELYK[x]NPK	5	0	1048.555259	0.0428	0.3850
SSK[x]VYISPK	2	0	1007.565097	0.0428	0.3850
QDPK[x]KHLDAEVQK	3	0	1534.810280	0.0427	0.5550
RGGDEWK[x]IEPLK	6	0	1426.756795	0.0425	0.5100
YQK[x]DEEWPPK	2	0	1318.619308	0.0425	0.4250
A[x]ASLLK	0	0	601.379880	0.0425	0.2550
DFLDAVQK[x]VVKGNQK	7	0	1687.925636	0.0423	0.6350
DVAK[x]MKLSLFSNK	3	0	1479.811862	0.0423	0.5500
ENAINK[x]K	5	0	815.450075	0.0421	0.2950
LFK[x]SLGSGMDQEKVLNK	2	0	1893.002891	0.0421	0.7150
HNNHMAK[x]VLTLELYK	6	0	1809.955886	0.0420	0.6300
QAREK[x]VLK	4	0	970.592313	0.0419	0.3350
ETLIFK[x]CIDMFIHK	5	0	1793.920748	0.0418	0.5850
D[x]GLEDDMPALADEEFEK	0	0	1922.809068	0.0418	0.7100
DEQIEK[x]IDTVIK	5	0	1429.766355	0.0417	0.5000
SGNLPDADNSK[x]SDISK	10	0	1646.774679	0.0416	0.6650
LELK[x]KANWCDK	3	0	1403.723052	0.0414	0.4550
LKVELAK[x]QNLFVPTSDK	6	0	1929.093418	0.0412	0.7000
REAEAAK[x]DEQIEK	6	0	1515.752826	0.0412	0.5350
K[x]HFEQVINEK	0	0	1270.666925	0.0410	0.4100
Q[x]EMKK	0	0	662.342113	0.0410	0.2050
LMVEMEK[x]KLEK	6	0	1376.740675	0.0409	0.4500
LILVDDEK[x]TSWIYKNK	7	0	1964.061785	0.0406	0.6500
KLGVK[x]PPK	4	0	865.574877	0.0406	0.3250
INADHK[x]LNSLPLLQQLVK	5	0	2043.183957	0.0406	0.7300
YEAK[x]AIGSGSEPAKSELVK	3	0	1963.026127	0.0405	0.7700
YFATLQK[x]SKR	6	0	1240.692746	0.0405	0.4050
AEQEELLSEK[x]VSTKK	9	0	1717.909710	0.0403	0.6050
DAGK[x]DEFSRK	3	0	1151.557046	0.0400	0.4000
EASK[x]TLSK	3	0	862.475953	0.0400	0.3200
LGVK[x]PPK	3	0	737.479921	0.0400	0.2800
LEEIGVADQYK[x]VSKILEHK	10	0	2198.194577	0.0397	0.7550
YIPNPVLVIIDVK[x]PK	12	0	1707.033394	0.0397	0.5950
KIDK[x]EDMGSNDK	3	0	1378.639778	0.0396	0.4750
ATAIGRASK[x]AAR	8	0	1171.678492	0.0396	0.4750
TELFK[x]ASTSAK	4	0	1181.629146	0.0395	0.4350
IEDTDK[x]YDKK	5	0	1253.613888	0.0395	0.3950
K[x]HLDAEVQK	0	0	1066.577055	0.0394	0.3550
LMVEMEKK[x]LEK	7	0	1376.740675	0.0391	0.4300
K[x]YIPNPVLVIIDVKPK	0	0	1835.128350	0.0388	0.6200
K[x]LGVKPPK	0	0	865.574877	0.0388	0.3100
HHFYAK[x]IDRPAQVISFKK	5	0	2184.195523	0.0386	0.6950
VYATMQK[x]LQK	6	0	1208.658670	0.0385	0.3850
AHLDVQEK[x]DQPKK	7	0	1534.810280	0.0385	0.5000
EIK[x]PNIRVALR	2	0	1307.803685	0.0382	0.4200
KDWNACK[x]K	6	0	1048.512348	0.0381	0.3050
K[x]IEFPSYRDR	0	0	1309.677823	0.0380	0.3800
MK[x]SDINAHK	1	0	1042.522913	0.0378	0.3400
ELNLMDPK[x]VPEDIFK	7	0	1786.917438	0.0377	0.5650
EEIQK[x]GDGGTDYVCVPK	4	0	1893.877753	0.0376	0.6400
K[x]NTEDIEMTA	0	0	1150.517549	0.0375	0.3750
K[x]LWK	0	0	573.363839	0.0375	0.1500
DYTMAQPEFFK[x]AVR	10	0	1701.818400	0.0375	0.5250
GSNDDEMK[x]IDKK	7	0	1378.639778	0.0375	0.4500
YK[x]EDTALRSEM	1	0	1341.623403	0.0373	0.4100
MVILNK[x]DGMERK	5	0	1432.752968	0.0371	0.4450
K[x]NEEK	0	0	646.328572	0.0370	0.1850
IQK[x]ENRHK	2	0	1051.588622	0.0369	0.2950
LLK[x]MQR	2	0	787.473787	0.0367	0.2200
EIK[x]QIK	2	0	757.469750	0.0367	0.2200
QEVAAQK[x]SSEETEDKK	6	0	1805.864214	0.0366	0.5850
K[x]APNTVYAVQFLEAVYK	0	0	1940.040658	0.0365	0.6200
LK[x]YYEQK	1	0	970.512337	0.0364	0.2550
DQELTEENVSISVIGK[x]DEK	15	0	2132.048371	0.0363	0.6900
HNNHMAK[x]VLTLELYKK	6	0	1938.050842	0.0362	0.5800
EPPVYTPPK[x]DKK	8	0	1397.755400	0.0362	0.4350
YDK[x]K	2	0	552.290736	0.0362	0.1450
K[x]LEK	0	0	516.327120	0.0362	0.1450
L[x]FKSLGSGMDQEKVLNK	0	0	1893.002891	0.0362	0.6150
NLLLQEK[x]GFPTPK	6	0	1483.839792	0.0362	0.4700
NLTDETK[x]NK	6	0	1061.535250	0.0361	0.3250
T[x]IDNAETMK	0	0	1021.474961	0.0361	0.3250
SLALTK[x]KDK	5	0	1002.607293	0.0361	0.3250
S[x]TLDLNHLADLYDRK	0	0	1772.905627	0.0360	0.5400
NKLLK[x]VTVSK	4	0	1128.722984	0.0360	0.3600
QLDSERFIVK[x]ASSGPR	9	0	1788.948158	0.0359	0.5750
SDYYMASTYTK[x]K	10	0	1456.654367	0.0358	0.4300
QIK[x]EIK	2	0	757.469750	0.0358	0.2150
LK[x]LELK	1	0	742.495236	0.0358	0.2150
TAALSARPAK[x]NIRIHAYVK	9	0	2079.206421	0.0358	0.6800
LFQVEYAIEAIK[x]LGSTAIGVK	11	0	2249.267011	0.0357	0.7500
YYLPK[x]GK	4	0	867.485399	0.0357	0.2500
VGIK[x]PPK	3	0	737.479921	0.0357	0.2500
LDPAGFYIGYK[x]ATSAGPK	10	0	1854.951515	0.0356	0.6400
DVAKMK[x]LSLFSNK	5	0	1479.811862	0.0354	0.4600
CIDMFIHK[x]SAELYK	7	0	1753.853066	0.0354	0.4950
EDGMK[x]ILMVNRGDTGSSGIR	4	0	2135.046217	0.0350	0.7000
DHDLAPLYK[x]YLSENPK	8	0	1901.952241	0.0350	0.5600
SVMAPLFLHDK[x]YDGR	10	0	1747.871494	0.0350	0.5250
YFATLQKSK[x]R	8	0	1240.692746	0.0350	0.3500
K[x]EVQEAR	0	0	858.455887	0.0350	0.2450
VAIK[x]K	3	0	557.390052	0.0350	0.1750
NEEGIIEFTK[x]TPNDTQK	9	0	1962.953358	0.0347	0.5900
NSSSDMAYTSMFK[x]GNQK	12	0	1894.818860	0.0347	0.5900
SGVK[x]LENVKIYADLK	3	0	1675.950788	0.0347	0.5200
EDVQSLK[x]LKYYEQK	6	0	1769.919882	0.0346	0.4850
K[x]LEFPLPNEEAR	0	0	1441.756460	0.0346	0.4150
ETIDNAETMK[x]K	9	0	1278.612505	0.0345	0.3800
KVAQTTYK[x]K	7	0	1065.618191	0.0344	0.3100
YEYQK[x]LK	4	0	970.512337	0.0343	0.2400
ITAFLLADSK[x]SQK	9	0	1420.792510	0.0342	0.4450
DPEEEAEMMTK[x]ETTEKK	10	0	2024.891743	0.0341	0.5800
YEVGAEYIK[x]K	8	0	1198.623334	0.0340	0.3400
NKMVCK[x]IWK	5	0	1205.641245	0.0339	0.3050
FEAQK[x]DTVHMIFNQK	4	0	1834.903518	0.0337	0.5050
TLIDK[x]FSGEKK	4	0	1264.702640	0.0336	0.3700
DDINLDEASAMAVK[x]FLSK	13	0	1965.971650	0.0336	0.6050
ARQEVAAQK[x]SSEETEDK	8	0	1904.907471	0.0335	0.5700
TVQK[x]VETAVLSTTVK	3	0	1602.919156	0.0333	0.5000
SLALTKK[x]DK	6	0	1002.607293	0.0333	0.3000
VMCK[x]NK	3	0	778.382925	0.0333	0.2000
MPFGNTHNK[x]FK	8	0	1319.644415	0.0332	0.3650
KDGIQDIMPSQAK[x]ELK	12	0	1799.945046	0.0331	0.5300
S[x]SKDISSK	0	0	850.439569	0.0331	0.2650
NK[x]PDERFNTGVVNVR	1	0	1743.901545	0.0330	0.4950
IVAFVGSPIVEDEK[x]NLIRLAK	13	0	2310.331003	0.0329	0.6900
AVNIAFTQDQLLK[x]R	12	0	1615.904510	0.0329	0.4600
IK[x]YEYQK	1	0	970.512337	0.0329	0.2300
K[x]VADLKK	0	0	800.511946	0.0329	0.2300
INYKK[x]TELEEIMLLNLHK	4	0	2228.223766	0.0325	0.5850
DKLVLK[x]EVFLSFHNLVGR	5	0	2113.204692	0.0325	0.5850
YVTGPK[x]NK	5	0	905.497023	0.0325	0.2600
K[x]IDK	0	0	502.311471	0.0325	0.1300
HHFYAK[x]IDRPAQVISFK	5	0	2056.100568	0.0324	0.5500
LEK[x]GQSIDDMIPAQK	2	0	1671.850090	0.0323	0.4850
LEFIK[x]VIPVEELK	4	0	1555.922455	0.0323	0.4200
HGGYKPTDKHK[x]TDLNHENLK	10	0	2331.171880	0.0322	0.6450
QGSATVGLVSK[x]THAVLVALK	10	0	1978.157410	0.0322	0.6450
M[x]STLDLNHLADLYDRK	0	0	1903.946106	0.0322	0.5150
MVCK[x]IWK	3	0	963.503367	0.0321	0.2250
K[x]DWNACK	0	0	920.417393	0.0321	0.2250
GVSK[x]DEK	3	0	761.391895	0.0321	0.2250
YSLNSYDFK[x]K	8	0	1263.613496	0.0320	0.3200
MKDAVK[x]EAAR	5	0	1117.591321	0.0320	0.3200
INYK[x]K	3	0	664.390778	0.0320	0.1600
K[x]DQKK	0	0	645.380940	0.0320	0.1600
V[x]GVFK	0	0	548.332206	0.0320	0.1600
LNDPEDK[x]YEALSK	6	0	1520.735782	0.0319	0.4150
LMSK[x]VAEK	3	0	904.505142	0.0319	0.2550
AVK[x]PTDMEQFAFYK	2	0	1673.812254	0.0318	0.4450
SNDIEK[x]AIDLYK	5	0	1407.724493	0.0317	0.3800
DK[x]KDQK	1	0	760.407879	0.0317	0.1900
MEILKIHLEK[x]VSK	9	0	1566.916655	0.0315	0.4100
SQK[x]ALDTLFSAIR	2	0	1448.798656	0.0315	0.4100
LIQIRVK[x]LEK	6	0	1238.807376	0.0315	0.3150
ATAIGK[x]SSTAAKTFLEK	5	0	1722.951515	0.0315	0.5350
LQK[x]YQATVMRGAFK	2	0	1639.886752	0.0314	0.4400
IEPLK[x]LK	4	0	839.547996	0.0314	0.2200
MILELTNHLEELKK[x]YINR	13	0	2256.229913	0.0314	0.5650
SVQPLASAK[x]ELLRSDILTLR	8	0	2209.279304	0.0310	0.6200
DK[x]MNFVILCR	1	0	1294.652534	0.0310	0.3100
K[x]TREALMEFR	0	0	1279.670628	0.0310	0.3100
VK[x]LEK	1	0	615.395529	0.0310	0.1550
DWNACKK[x]ELLK	6	0	1403.723052	0.0309	0.3400
K[x]MSAQSCACMVR	0	0	1427.614109	0.0308	0.3700
MNSIVSK[x]YTQSTNNDDPKK	6	0	2169.037093	0.0308	0.5850
P[x]TDDDDK	0	0	804.313706	0.0307	0.2150
VELAK[x]QNLFVPTSDK	4	0	1687.914404	0.0307	0.4600
WSTAETLTNNK[x]IDRDK	10	0	1890.943464	0.0306	0.4900
TSWIYK[x]NK	5	0	1038.549782	0.0306	0.2450
YKVNLYK[x]FR	6	0	1229.692020	0.0306	0.2750
K[x]VAQTTYKK	0	0	1065.618191	0.0306	0.2750
MSSK[x]DISSK	3	0	981.480047	0.0306	0.2750
M[x]SSKDISSK	0	0	981.480047	0.0306	0.2750
TVQYATK[x]RSK	6	0	1180.656362	0.0305	0.3050
IKENQEK[x]ISNNK	6	0	1443.768084	0.0304	0.3650
K[x]LPNIEEATFDK	0	0	1403.729579	0.0304	0.3650
SMNLTRGIDLK[x]SIAEK	10	0	1774.961029	0.0303	0.4850
KPPVQPLAYK[x]SATPFRK	9	0	1927.104259	0.0303	0.5150
ATAIGKSSTAAK[x]TFLEK	11	0	1722.951515	0.0303	0.5150
NK[x]ELISVSAASK	1	0	1245.692803	0.0300	0.3600
FFEK[x]INVKK	3	0	1151.670224	0.0300	0.2700
T[x]IDNAETMKK	0	0	1149.569917	0.0300	0.3000
K[x]TTEEK	0	0	734.380997	0.0300	0.1800
E[x]SLQR	0	0	631.328907	0.0300	0.1500
INVK[x]K	3	0	600.395864	0.0300	0.1500
TLEVLYLK[x]MHNNHAK	7	0	1809.955886	0.0300	0.4500
ILFENPDEATK[x]RK	10	0	1559.830681	0.0300	0.3900
QDRGK[x]LVR	4	0	970.567161	0.0300	0.2400
ELLVK[x]ASK	4	0	886.548722	0.0300	0.2400
K[x]LFK	0	0	534.352941	0.0300	0.1200
SNPVFAENDEKGEK[x]R	13	0	1718.822295	0.0297	0.4450
L[x]MTEFVDQVDDVVK	0	0	1636.801747	0.0296	0.4150
EPPVYTPPKDK[x]K	10	0	1397.755400	0.0296	0.3550
K[x]PRVVTALTMLK	0	0	1355.832206	0.0296	0.3550
LELKK[x]ANWCDK	4	0	1403.723052	0.0295	0.3250
ELIRAQEEVK[x]R	9	0	1369.767693	0.0295	0.3250
SVQPTAK[x]TVQK	6	0	1185.671676	0.0295	0.3250
IEDTDKYDK[x]K	8	0	1253.613888	0.0295	0.2950
HTVIK[x]TGLR	4	0	1023.618860	0.0294	0.2650
RGERPSCPTGYHLK[x]SIR	13	0	2013.032561	0.0294	0.5000
YPLVTHFRFLK[x]TSK	10	0	1735.977279	0.0293	0.4100
MKLSLFSNK[x]ENELR	8	0	1707.897707	0.0293	0.4100
LAK[x]RMK	2	0	745.463224	0.0292	0.1750
FLK[x]TSK	2	0	722.432639	0.0292	0.1750
TFHILEPK[x]EKSLLAHK	7	0	1890.072626	0.0291	0.4650
K[x]NRLK	0	0	657.428557	0.0290	0.1450
YYK[x]DGIYDLLHACVDRIK	2	0	2241.125119	0.0289	0.5200
QK[x]SLEKTLVPYLR	1	0	1573.919099	0.0288	0.3750
IDKNTWNSTLETAK[x]AK	13	0	1818.947489	0.0288	0.4600
HGGYK[x]PTDKHKTDLNHENLK	4	0	2331.171880	0.0287	0.5750
VPFTAAITITGVK[x]TSTGGPK	12	0	1945.088332	0.0287	0.5750
RQGITEAYNQK[x]AVEK	10	0	1733.905962	0.0287	0.4300
MEILK[x]IHLEKVSK	4	0	1566.916655	0.0285	0.3700
ALTCK[x]MPGTLLPGPGK	4	0	1639.878887	0.0284	0.4550
TTQLEEANSK[x]LGYIFGADYPK	9	0	2344.158584	0.0283	0.5950
VLSNYMK[x]QEALSSK	6	0	1596.818066	0.0282	0.3950
EK[x]SLLAHKGGHVVR	1	0	1529.878966	0.0282	0.3950
LILVDDEKTSWIYK[x]NK	13	0	1964.061785	0.0281	0.4500
LFLLRIVAFDQLVK[x]EK	13	0	1931.160709	0.0281	0.4500
LLK[x]VTVSK	2	0	886.585106	0.0281	0.2250
QEYK[x]DDINLDEASAMAVK	3	0	2038.951640	0.0281	0.5050
K[x]YYSFDNSLK	0	0	1263.613496	0.0280	0.2800
AIHK[x]LGSTLK	3	0	1066.649824	0.0280	0.2800
KVTSK[x]LLEQEESAEK	4	0	1717.909710	0.0280	0.4200
GIGSYEK[x]QSEVSVGLRFIK	6	0	2096.126503	0.0279	0.5300
QGITEAYNQK[x]AVEK	9	0	1577.804860	0.0279	0.3900
YTSLSEEQKMK[x]SDINAHK	10	0	2108.020718	0.0278	0.5000
ETTEK[x]KIDK	4	0	1090.586949	0.0278	0.2500
DQPKK[x]VGQYIR	4	0	1330.735668	0.0277	0.3050
LFKSLGSGMDQEK[x]VLNK	12	0	1893.002891	0.0276	0.4700
K[x]IEFPPPSAEAR	0	0	1340.708787	0.0275	0.3300
DVCIK[x]LGLDSEESAEYIVAK	4	0	2238.108857	0.0275	0.5500
SEFQRLTHEK[x]STMLEK	9	0	1962.983216	0.0275	0.4400
TSTSSMTAVPK[x]PLK	10	0	1446.775143	0.0275	0.3850
EMK[x]K	2	0	534.283541	0.0275	0.1100
YQK[x]PVDTEEENDK	2	0	1593.715773	0.0273	0.3550
IEVEVYK[x]ITTGDR	6	0	1521.803799	0.0273	0.3550
SGVK[x]LENVK	3	0	972.560345	0.0272	0.2450
RNAEELSSYQK[x]K	10	0	1451.736786	0.0271	0.3250
LALTKPK[x]GTPGYGPLGVLPK	6	0	2006.192733	0.0270	0.5400
E[x]TIDNAETMK	0	0	1150.517549	0.0270	0.2700
EEPK[x]SETLENFTR	3	0	1578.752492	0.0269	0.3500
ATTVK[x]DTMNVDINAIK	4	0	1732.902849	0.0269	0.4300
NLIRLAK[x]R	6	0	982.639929	0.0269	0.2150
DFLDAVQK[x]VVK	7	0	1260.707726	0.0268	0.2950
ILIDK[x]ARVEAQNHK	4	0	1633.926306	0.0268	0.3750
HGGYKPTDK[x]HKTDLNHENLK	8	0	2331.171880	0.0268	0.5350
AVNARALTCK[x]MPGTLLPGPGK	9	0	2151.165540	0.0267	0.5600
INVK[x]FFEKEDVQSLK	3	0	1822.982813	0.0267	0.4000
NSIVSK[x]YTQSTNNDDPKK	5	0	2037.996615	0.0267	0.4800
EIIRTSTSSMTAVPK[x]PLK	14	0	1958.086949	0.0267	0.4800
IWK[x]VMCKNK	2	0	1205.641245	0.0267	0.2400
LLVK[x]DRIDK	3	0	1098.676036	0.0267	0.2400
EDVQSLK[x]LK	6	0	1058.597121	0.0267	0.2400
K[x]FFAIDTANPIPVFTH	0	0	1816.951123	0.0266	0.4250
AELDK[x]IGLSK	4	0	1072.612770	0.0265	0.2650
KPRVVTALTMLK[x]QHLFR	11	0	2037.203252	0.0265	0.4500
LNYK[x]PEEEYPDLSK	3	0	1723.830403	0.0264	0.3700
LILVDDEK[x]TSWIYK	7	0	1721.923907	0.0264	0.3700
NKTDTK[x]TIEAITFK	5	0	1608.872208	0.0264	0.3700
K[x]PRRLLK	0	0	909.623554	0.0264	0.1850
MPGTLLPGPGK[x]GYIGDPIK	10	0	1910.033463	0.0263	0.5000
K[x]ELFDCLK	0	0	1051.537166	0.0262	0.2100
EDCKSLK[x]R	6	0	1034.517826	0.0262	0.2100
AEAGLALSLIVK[x]ALSIEGDDK	11	0	2112.167695	0.0262	0.5500
INEDSK[x]LAVNENLASSK	5	0	1830.932231	0.0262	0.4450
ENEQK[x]IKTLSMEK	4	0	1576.812980	0.0262	0.3400
RK[x]LPNIEEATFDK	1	0	1559.830681	0.0262	0.3400
NLTDETKNK[x]HCLIK	8	0	1712.887868	0.0261	0.3650
LKPLIEK[x]GGDWERK	6	0	1667.935808	0.0261	0.3650
IAYASVVYIADK[x]YK	11	0	1602.865670	0.0261	0.3650
DGIVLAAEK[x]KVTSK	8	0	1457.845270	0.0261	0.3650
Q[x]LMTEFVDQVDDVVK	0	0	1764.860319	0.0260	0.3900
IMK[x]LCFDELK	2	0	1295.661702	0.0260	0.2600
IHAK[x]SMAIDK	3	0	1112.601159	0.0260	0.2600
QEMK[x]K	3	0	662.342113	0.0260	0.1300
DWNACK[x]KELLK	5	0	1403.723052	0.0259	0.2850
E[x]TIDNAETMKK	0	0	1278.612505	0.0259	0.2850
KVNQIESQMAMAEK[x]LIQIR	13	0	2229.197231	0.0258	0.4900
LLKVTVSK[x]GVAIDLLEECK	7	0	2114.201970	0.0258	0.4900
VLRQVMEEK[x]LDSK	8	0	1573.849698	0.0258	0.3350
QNTPVLFDSK[x]EAVLK	9	0	1687.914404	0.0257	0.3850
EIDMTCAREASK[x]TLSK	11	0	1838.886542	0.0256	0.4100
IK[x]VLAQLGMQSLSPLK	1	0	1725.022174	0.0256	0.4100
SSK[x]DISSK	2	0	850.439569	0.0256	0.2050
LQLNLERDYEQFGYFK[x]R	15	0	2218.117000	0.0256	0.4350
VELAK[x]QNLFVPTSDKEK	4	0	1945.051948	0.0256	0.4350
LK[x]VELAKQNLFVPTSDK	1	0	1929.093418	0.0256	0.4350
K[x]SGNLPDADNSKSDISK	0	0	1774.869635	0.0256	0.4350
LLIFEK[x]QVR	5	0	1144.696771	0.0256	0.2300
IGLSK[x]IRIAYASVVYIADK	4	0	2079.209109	0.0255	0.4850
VLKLTLEAMDLEIVEK[x]EHFK	15	0	2384.302404	0.0255	0.5100
SRK[x]VAQTTYK	2	0	1180.656362	0.0255	0.2550
FRK[x]LGVKPPK	2	0	1168.744388	0.0255	0.2550
ILEFTK[x]YSNDK	5	0	1356.692468	0.0255	0.2800
TAALSARPAK[x]NIR	9	0	1367.799660	0.0254	0.3300
K[x]TELEEIMLLNLHK	0	0	1709.938508	0.0254	0.3550
AEQEELLSEK[x]VSTK	9	0	1589.814754	0.0254	0.3550
LLMK[x]VALCANHADSVVK	3	0	1868.001115	0.0250	0.4250
NLNAPK[x]FSFISNVRPK	5	0	1831.010363	0.0250	0.4000
S[x]SSDMAYTSMFKGNQK	0	0	1780.775938	0.0250	0.4000
LK[x]PLIEKGGDWERK	1	0	1667.935808	0.0250	0.3500
K[x]DKMNFVILCR	0	0	1422.747490	0.0250	0.2750
EPPVYTPPK[x]DK	8	0	1269.660444	0.0250	0.2750
NEEK[x]LAEFDK	3	0	1221.587675	0.0250	0.2500
K[x]LEGTIDYQK	0	0	1193.629146	0.0250	0.2500
NWK[x]EEYLR	2	0	1136.561406	0.0250	0.2000
TVQYATK[x]R	6	0	965.529382	0.0250	0.2000
F[x]PTDDDDK	0	0	951.382115	0.0250	0.2000
KLDVAK[x]R	5	0	828.518092	0.0250	0.1750
VVLK[x]NK	3	0	699.464272	0.0250	0.1500
S[x]SIGTGYDLGLFFSPDGR	0	0	1887.900207	0.0250	0.4500
IVRTLIDK[x]FSGEK	7	0	1504.861253	0.0250	0.3250
AVILSDTKPVDK[x]K	11	0	1412.823808	0.0250	0.3250
K[x]KELFDCLK	0	0	1179.632121	0.0250	0.2250
TAAVNIK[x]VR	6	0	970.592313	0.0250	0.2250
INYK[x]KTELEEIMLLNLHK	3	0	2228.223766	0.0247	0.4450
ERDCTAYNIYDK[x]NK	11	0	1788.810014	0.0246	0.3450
CTK[x]IIENEQSAEK	2	0	1548.745296	0.0246	0.3200
L[x]KGYQTIELDKK	0	0	1434.808159	0.0246	0.2950
SLEFK[x]ASELAEDFHIPVTR	4	0	2188.116331	0.0245	0.4650
SGNLPDADNSKSDISK[x]SSM	15	0	1951.879206	0.0245	0.4650
IHAYVK[x]VLTLSLMEELHK	5	0	2123.181179	0.0244	0.4400
TSK[x]TPPTAMLSSVREIIK	2	0	1958.086949	0.0244	0.4400
KTVQYATK[x]R	7	0	1093.624337	0.0244	0.2200
SSEETEDK[x]K	7	0	1051.466899	0.0244	0.2200
NLTDETK[x]NKHCLIK	6	0	1712.887868	0.0243	0.3400
K[x]ANWCDK	0	0	920.417393	0.0243	0.1700
SK[x]VLDVR	1	0	815.486459	0.0243	0.1700
SAKGTK[x]R	5	0	746.439846	0.0243	0.1700
ILFENPDEATK[x]R	10	0	1431.735725	0.0242	0.2900
NK[x]MVCK	1	0	778.382925	0.0242	0.1450
QLEMLDLQEGFIK[x]EDCK	12	0	2094.996478	0.0241	0.4100
FKLNYK[x]PEEEYPDLSK	5	0	1998.993768	0.0241	0.3850
TFANLVSSTLYEK[x]R	12	0	1627.856893	0.0239	0.3350
YK[x]VNLYKFR	1	0	1229.692020	0.0239	0.2150
QVK[x]LLFIEK	2	0	1116.690625	0.0239	0.2150
QGSATVGLVSK[x]THAVLVALKR	10	0	2134.258512	0.0238	0.5000
K[x]LEKGQSIDDMIPAQK	0	0	1799.945046	0.0237	0.3800
IKILFSDVK[x]AMTTGLR	8	0	1792.027986	0.0237	0.3800
IK[x]ENQEKISNNK	1	0	1443.768084	0.0237	0.2850
K[x]EAGFIDDILIITPASKEK	0	0	2087.151320	0.0237	0.4500
LDRK[x]LEFPLPNEEAR	3	0	1825.968559	0.0237	0.3550
LQK[x]DLGQVLNK	2	0	1254.729522	0.0236	0.2600
FCVGLQK[x]IEEIFKK	6	0	1737.948678	0.0236	0.3300
SLPPEEYDEK[x]LYNK	9	0	1723.830403	0.0236	0.3300
WSTAETLTNNK[x]IDR	10	0	1647.821570	0.0236	0.3300
IDK[x]EDMGSNDKASK	2	0	1536.708913	0.0236	0.3300
MSSK[x]SSLELANNAVKSNDIEK	3	0	2264.131715	0.0236	0.4950
QNTPVLFDSKEAVLK[x]LK	14	0	1929.093418	0.0235	0.4000
KSGNLPDADNSK[x]SDISK	11	0	1774.869635	0.0235	0.4000
DLKLK[x]WSDER	4	0	1288.677488	0.0235	0.2350
NLQVAK[x]SLDK	5	0	1114.634566	0.0235	0.2350
GIDLK[x]SIAEK	4	0	1072.612770	0.0235	0.2350
FIVK[x]ASSGPR	3	0	1060.602876	0.0235	0.2350
LREEIQK[x]GDGGTDYVCVPK	6	0	2163.062913	0.0234	0.4450
DEVLFNDK[x]PLPIEMK	7	0	1786.917438	0.0233	0.3500
GMALGSANEK[x]IEASK	9	0	1504.755469	0.0233	0.3500
DKPK[x]YEPPVPTR	3	0	1425.761546	0.0233	0.2800
K[x]INVKFFEK	0	0	1151.670224	0.0233	0.2100
K[x]QYSAK	0	0	723.391504	0.0233	0.1400
TMGK[x]NK	3	0	677.353010	0.0233	0.1400
VAIKK[x]GAVEYEIYK	4	0	1609.907866	0.0232	0.3250
EDMGSNDK[x]ASK	7	0	1180.502961	0.0232	0.2550
K[x]EVAEADIASKDLEETDER	0	0	2147.022884	0.0232	0.4400
KPPVQPLAYK[x]SATPFR	9	0	1799.009303	0.0231	0.3700
ENWK[x]YACK	3	0	1097.496365	0.0231	0.1850
INVK[x]FFEK	3	0	1023.575269	0.0231	0.1850
TEPKAVDEEMK[x]VR	10	0	1530.771118	0.0231	0.3000
G[x]LGYPEDAIGKTK	0	0	1347.703366	0.0231	0.3000
MSFLELTEVWGK[x]PQK	11	0	1791.922859	0.0230	0.3450
GILGIDAALGGQATK[x]LAAEDHK	14	0	2148.153776	0.0230	0.5050
CIDMFIHKSAELYK[x]NPK	13	0	2093.043703	0.0229	0.3900
ATTVK[x]DTMNVDINAIKK	4	0	1860.997805	0.0229	0.3900
ELEAMK[x]LLRPRK	5	0	1482.870377	0.0229	0.2750
RFCVGLQK[x]IEEIFK	7	0	1765.954825	0.0229	0.3200
K[x]EEPKSETLENFTR	0	0	1706.847448	0.0229	0.3200
LAQFEK[x]EEYVSDPK	5	0	1681.819840	0.0229	0.3200
NPELFLRVGIK[x]PPK	10	0	1606.955817	0.0229	0.3200
NK[x]HCLIK	1	0	911.501059	0.0229	0.1600
LGVK[x]RFK	3	0	846.543913	0.0229	0.1600
GNECIVIGVERK[x]NVPK	11	0	1810.972260	0.0228	0.3650
ENEQKIK[x]TLSMEK	6	0	1576.812980	0.0227	0.2950
DVEFLHSDK[x]IDTIVK	8	0	1757.919882	0.0227	0.3400
M[x]SSIGTGYDLGLFFSPDGR	0	0	2018.940686	0.0226	0.4300
LLMK[x]LSSQNDDK	3	0	1390.712546	0.0225	0.2700
DKK[x]LIPIR	2	0	981.633448	0.0225	0.1800
AERK[x]AR	3	0	729.424532	0.0225	0.1350
G[x]VFK	0	0	449.263798	0.0225	0.0900
AQSGPDASAK[x]LPTVIPTTRCR	9	0	2225.158538	0.0224	0.4700
ISPGYDVYEGSFEK[x]EGK	13	0	1903.883889	0.0224	0.3800
LLENDIK[x]VMKSEFQR	6	0	1848.976678	0.0223	0.3350
GSNDDEMK[x]IDK	7	0	1250.544822	0.0223	0.2450
YTSLSEEQK[x]MKSDINAHK	8	0	2108.020718	0.0222	0.4000
N[x]SIVSKYTQSTNNDDPKK	0	0	2037.996615	0.0222	0.4000
K[x]AIPLALGLLSASNPQMR	0	0	1879.071243	0.0222	0.4000
VAIK[x]KGAVEYEIYK	3	0	1609.907866	0.0221	0.3100
DWNACK[x]K	5	0	920.417393	0.0221	0.1550
FSFISNVRPK[x]LFAYPPK	9	0	2010.109010	0.0221	0.3750
K[x]GAVEYEIYK	0	0	1198.623334	0.0220	0.2200
LAAEDHK[x]FVIHQEENK	6	0	1906.953636	0.0219	0.3500
LRHTVIK[x]TGLR	6	0	1292.804020	0.0218	0.2400
ELLKLK[x]VELAK	5	0	1282.822356	0.0218	0.2400
DGSSGGTIRMVILNK[x]DGMER	14	0	2135.046217	0.0217	0.4350
VLAQLGMQSLSPLK[x]QGMNILR	13	0	2296.275812	0.0217	0.4550
ILYVNNAK[x]SQEEAIENIK	7	0	2075.089784	0.0217	0.3900
SNNIKENEQK[x]IK	9	0	1443.768084	0.0217	0.2600
MPLLQSSVALLGQK[x]IR	13	0	1753.028320	0.0216	0.3450
NRQYQEVVK[x]QGDVLLNK	8	0	2030.090787	0.0215	0.3650
G[x]GLGYPEDAIGKTK	0	0	1404.724827	0.0214	0.3000
LK[x]LELKK	1	0	870.590192	0.0214	0.1500
QGSATVGLVSKTHAVLVALK[x]R	19	0	2134.258512	0.0214	0.4500
LVARNIPK[x]EIK	7	0	1279.797539	0.0214	0.2350
SSK[x]SSLELANNAVKSNDIEK	2	0	2133.091236	0.0213	0.4250
CLDQLTNWCTIK[x]TVDR	11	0	2021.966182	0.0213	0.3400
SDYYMASTYTK[x]KINVK	10	0	1910.944711	0.0213	0.3400
M[x]NSTEEIDLYNR	0	0	1483.661239	0.0213	0.2550
EMKK[x]DSESTEEK	3	0	1439.644921	0.0213	0.2550
ENK[x]IQRQR	2	0	1070.594434	0.0213	0.1700
P[x]RKQYSAK	0	0	976.545365	0.0213	0.1700
AVAHHTDCK[x]FIRVSGSELVQK	8	0	2381.227281	0.0212	0.4450
AGDFQGLNEQLVSLFK[x]K	15	0	1892.999523	0.0212	0.3600
TMLVK[x]AVANSTAANFIR	4	0	1805.982099	0.0212	0.3600
K[x]DGIQDIMPSQAK	0	0	1429.723444	0.0212	0.2750
KK[x]ELFDCLK	1	0	1179.632121	0.0211	0.1900
GKSALSTLNGFVEELK[x]AEVR	15	0	2147.158527	0.0210	0.4200
SSHIITK[x]ELK	6	0	1154.665864	0.0210	0.2100
SGKK[x]R	3	0	574.355062	0.0210	0.1050
MSSKSSLELANNAVK[x]SNDIEK	14	0	2264.131715	0.0210	0.4400
YTSLSEEQK[x]MK	8	0	1342.643803	0.0209	0.2300
EGK[x]GEIYSFDPVGSYER	2	0	1931.890035	0.0209	0.3550
LVRK[x]CIK	3	0	915.568742	0.0207	0.1450
QYQEVVK[x]QGDVLLNK	6	0	1759.946763	0.0207	0.3100
LEFIK[x]VIPVEELKEIK	4	0	1926.144056	0.0206	0.3300
IAK[x]GAIEK	2	0	828.506860	0.0206	0.1650
K[x]GFDFEYYQRNLLLQEK	0	0	2190.110853	0.0206	0.3500
N[x]SSSDMAYTSMFKGNQK	0	0	1894.818860	0.0206	0.3500
VYATMQK[x]LQKDLGQVLNK	6	0	2076.140043	0.0206	0.3700
V[x]NQIESQMAMAEKLIQIRVK	0	0	2328.265640	0.0205	0.4100
DTTKNK[x]MVCK	5	0	1223.600166	0.0205	0.2050
MVTANIK[x]NIK	6	0	1130.648106	0.0205	0.2050
DYYTK[x]QSKATR	4	0	1359.678214	0.0205	0.2250
NK[x]YAIQLPLPPK	1	0	1380.812854	0.0204	0.2450
KDK[x]PKYEPPVPTR	2	0	1553.856502	0.0204	0.2650
SLYFATPGNTSFK[x]TDM	12	0	1778.818457	0.0203	0.3250
TTMTNGFLAHK[x]LCIHKNK	10	0	2113.092380	0.0200	0.3600
IEDTDK[x]YDK	5	0	1125.518932	0.0200	0.1800
RLMSK[x]VAEK	4	0	1060.606245	0.0200	0.1800
VTQK[x]KPPVQPLAYKSATPFR	3	0	2255.278912	0.0200	0.4000
EKQNTPVLFDSK[x]EAVLK	11	0	1945.051948	0.0200	0.3400
ILPNK[x]VDPLVSLMMVEK	4	0	1925.072882	0.0200	0.3400
QDLADATVETLK[x]AIEGK	11	0	1800.946820	0.0200	0.3400
EDVQSLKLK[x]YYEQK	8	0	1769.919882	0.0200	0.2800
GYARAIHK[x]LGSTLK	7	0	1513.872820	0.0200	0.2800
IMK[x]LCFDELKK	2	0	1423.756658	0.0200	0.2200
HGGYKPTDK[x]HK	8	0	1266.646859	0.0200	0.2200
SNNIK[x]ENEQK	4	0	1202.589070	0.0200	0.2000
EDCK[x]SLKR	3	0	1034.517826	0.0200	0.1600
R[x]KQYSAK	0	0	879.492606	0.0200	0.1400
M[x]ESLQR	0	0	762.369385	0.0200	0.1200
F[x]ATLQK	0	0	706.401341	0.0200	0.1200
QSK[x]ATR	2	0	689.382001	0.0200	0.1200
VYATMQKLQK[x]DLGQVLNK	9	0	2076.140043	0.0197	0.3550
FGDGIQIAQLALK[x]HRENK	12	0	2037.111857	0.0197	0.3550
NDGTIVIRK[x]LEETDVAK	8	0	1900.026461	0.0197	0.3350
HNNHMAKVLTLELYK[x]K	14	0	1938.050842	0.0197	0.3150
GGVHVK[x]LAHLSKHPK	5	0	1606.941898	0.0197	0.2950
KNVPK[x]LQNVSNFQK	4	0	1642.915408	0.0196	0.2750
VLNK[x]GDSGEMSLQK	3	0	1504.755469	0.0196	0.2750
EIINRDIGK[x]VVDK	8	0	1497.851416	0.0196	0.2550
SSTAAK[x]TFLEK	5	0	1181.629146	0.0195	0.2150
HPK[x]FEEILTR	2	0	1268.687660	0.0195	0.1950
TK[x]INLIETLR	1	0	1199.723710	0.0195	0.1950
QSK[x]ATREPNK	2	0	1157.615226	0.0195	0.1950
M[x]NSIVSKYTQSTNNDDPKK	0	0	2169.037093	0.0195	0.3700
TIEAITFK[x]TDNHLSSTLEK	7	0	2147.110911	0.0195	0.3700
MEQK[x]PEVDYSEKFAELQK	3	0	2198.056433	0.0194	0.3500
KINVK[x]FFEK	4	0	1151.670224	0.0194	0.1750
S[x]ERDTALEK	0	0	1047.519601	0.0194	0.1750
MVCKIWK[x]SDEINEVLNK	6	0	2105.064830	0.0194	0.3300
M[x]SRSYDSRTTIFSPEGR	0	0	1988.937329	0.0194	0.3300
KLEK[x]GQSIDDMIPAQK	3	0	1799.945046	0.0194	0.3100
K[x]SLKDECK	0	0	1006.511679	0.0194	0.1550
PRK[x]QYSAK	2	0	976.545365	0.0194	0.1550
LCIHK[x]NK	4	0	911.501059	0.0193	0.1350
VTQKK[x]PPVQPLAYKSATPFR	4	0	2255.278912	0.0192	0.3850
LALTK[x]PKGTPGYGPLGVLPK	4	0	2006.192733	0.0192	0.3850
EIK[x]PNIRVALRNDSYQLIK	2	0	2269.290536	0.0192	0.3650
RAVEK[x]LSVEALNSLTGEFK	4	0	2090.137066	0.0192	0.3650
GGVHVK[x]LAHLSK	5	0	1244.735277	0.0192	0.2300
HK[x]TPDK	1	0	724.386752	0.0192	0.1150
IIPLK[x]K	4	0	710.505408	0.0192	0.1150
ELKK[x]EEMVMLK	3	0	1376.740675	0.0191	0.2100
ASK[x]AAREYLEK	2	0	1264.677488	0.0191	0.2100
IDK[x]EDMGSNDK	2	0	1250.544822	0.0191	0.2100
KTLEVLYLK[x]MHNNHAK	8	0	1938.050842	0.0191	0.3050
SQDISINGNSKK[x]EEPK	11	0	1772.890370	0.0191	0.3050
SPSGNDALNDK[x]KGTK	10	0	1530.763724	0.0190	0.2850
SRTLASLQK[x]R	8	0	1158.683243	0.0190	0.1900
ISWYTK[x]IVDELDLR	5	0	1749.930053	0.0189	0.2650
LFAYPPK[x]SVQPTAK	6	0	1545.855441	0.0189	0.2650
LESK[x]QRIFR	3	0	1175.677431	0.0189	0.1700
IFRQK[x]SLEK	4	0	1147.671285	0.0189	0.1700
DKK[x]ASLLTR	2	0	1030.613439	0.0189	0.1700
SVQPLASAK[x]ELLR	8	0	1410.819392	0.0188	0.2450
YTENIYPPK[x]KTVQYATK	8	0	2043.067597	0.0188	0.3200
QNTPVLFDSK[x]EAVLKLK	9	0	1929.093418	0.0188	0.3200
ARK[x]TQIAGGHDIIGPFHVITR	2	0	2286.270805	0.0188	0.3950
IPDSTYEMVGGLEKQIK[x]EIK	16	0	2277.192525	0.0188	0.3750
HFEQVINEK[x]HEDALAK	8	0	1906.953636	0.0188	0.3000
DEEWPPK[x]M	6	0	1030.442937	0.0188	0.1500
K[x]CIK	0	0	547.315173	0.0188	0.0750
LK[x]GYQTIELDKK	1	0	1434.808159	0.0187	0.2250
EPPFAPIESAK[x]R	10	0	1340.708787	0.0187	0.2250
SPSGNDALNDK[x]K	10	0	1244.599634	0.0187	0.2250
ALGNFVASVLARLALTK[x]PK	16	0	1968.188317	0.0187	0.3550
VISMEK[x]GGNMKEVFR	5	0	1723.874862	0.0187	0.2800
TLSMEK[x]HTELR	5	0	1343.686669	0.0186	0.2050
K[x]GYQTIELDKK	0	0	1321.724101	0.0186	0.2050
QGDVLLNK[x]LQK	7	0	1254.729522	0.0186	0.2050
YYLPK[x]GKSALSTLNGFVEELK	4	0	2356.267737	0.0186	0.3900
ASKGSNDDEMK[x]IDK	10	0	1536.708913	0.0186	0.2600
LHQLRNK[x]ELISVSAASK	6	0	1893.079498	0.0185	0.3150
IPDSTYEMVGGLEK[x]QIKEIK	13	0	2277.192525	0.0185	0.3700
YGLQGPTWLVHK[x]ENAINK	11	0	2067.090061	0.0183	0.3300
AHILRIHAK[x]SMAIDK	8	0	1702.966393	0.0183	0.2750
DAGK[x]DEFSR	3	0	1023.462090	0.0183	0.1650
YDK[x]LVETSGQIR	2	0	1407.735725	0.0183	0.2200
LESK[x]QR	3	0	759.423863	0.0183	0.1100
VFHPITKAVILSDTK[x]PVDKK	14	0	2235.298978	0.0182	0.3650
K[x]LEFPLPNEEARVGILR	0	0	1980.115548	0.0182	0.3100
ASPIAGSEGK[x]EAYR	9	0	1434.710239	0.0182	0.2550
DYYTKQSK[x]ATR	7	0	1359.678214	0.0182	0.2000
F[x]ANNDEIHPSK	0	0	1270.594156	0.0182	0.2000
K[x]AQSGPDASAK	0	0	1058.535585	0.0182	0.2000
LGDGVLRPYK[x]VGVILESQR	9	0	2098.189768	0.0182	0.3450
SDYYMASTYTKK[x]INVK	11	0	1910.944711	0.0181	0.2900
VSK[x]ILEHK	2	0	952.570517	0.0181	0.1450
SAKAK[x]NPMFALSR	4	0	1419.765584	0.0181	0.2350
SRQETQYK[x]IDELVSNNEK	7	0	2180.070835	0.0181	0.3250
IIENEQSAEK[x]NAYVINLK	9	0	2075.089784	0.0181	0.3250
LMSK[x]VAEKAQINTQEYGR	3	0	2065.062523	0.0181	0.3250
ASRPGAAAKLDGK[x]DELWK	12	0	1912.016567	0.0181	0.3250
IDRK[x]IEFPPPSAEAR	3	0	1724.920885	0.0180	0.2700
S[x]GYDRALSVFSPDGR	0	0	1625.779708	0.0180	0.2700
EK[x]VLK	1	0	615.395529	0.0180	0.0900
LVLK[x]EVFLSFHNLVGRR	3	0	2026.183900	0.0179	0.3050
K[x]IDKEDMGSNDK	0	0	1378.639778	0.0179	0.2150
AIEDAQELNGEHEILEAMK[x]NK	18	0	2381.153176	0.0179	0.3750
LSVEALNSLTGEFK[x]GKYYPLK	13	0	2356.267737	0.0179	0.3750
NKISWYTK[x]IVDELDLR	7	0	1992.067931	0.0178	0.2850
YK[x]DAYVYSIVAIARIK	1	0	1872.050830	0.0178	0.2850
SQDISINGNSK[x]KEEPK	10	0	1772.890370	0.0178	0.2850
VSGSELVQK[x]YIGEGSR	8	0	1707.879080	0.0178	0.2850
ENRHK[x]FQDILLGAGQAIK	4	0	2037.111857	0.0178	0.3200
ASRPGAAAK[x]LDGKDELWK	8	0	1912.016567	0.0178	0.3200
IDK[x]KTTEEK	2	0	1090.586949	0.0178	0.1600
TNNLDLEHK[x]HK	8	0	1347.689447	0.0177	0.1950
KLPNIEEATFDK[x]R	11	0	1559.830681	0.0177	0.2300
T[x]VYQISELESLLR	0	0	1549.835098	0.0177	0.2300
V[x]NQIESQMAMAEK	0	0	1477.690428	0.0177	0.2300
INVKFFEK[x]EDVQSLK	7	0	1822.982813	0.0177	0.2650
VIDGSRPVNRNK[x]LLK	11	0	1708.010698	0.0177	0.2650
YYPVRK[x]FTGGVLMLIDR	5	0	2027.102541	0.0176	0.3000
VLVDMESMLVPK[x]PLINK	11	0	1925.072882	0.0176	0.3000
YGLQGPTWLVHK[x]ENAINKK	11	0	2195.185017	0.0176	0.3350
LFAYPPK[x]SVQPTAKTVQK	6	0	2002.125051	0.0175	0.3150
VTVSK[x]GVAIDLLEECK	4	0	1759.938898	0.0175	0.2800
AVKPTDMEQFAFYK[x]	13	0	1673.812254	0.0175	0.2450
YYPLK[x]SMTEK	4	0	1258.626702	0.0175	0.1750
GSDAAPQASK[x]KK	9	0	1186.630541	0.0175	0.2100
AK[x]NPMFALSR	1	0	1133.601493	0.0175	0.1750
VVLK[x]NKGTMK	3	0	1116.668841	0.0175	0.1750
K[x]TELFK	0	0	764.443203	0.0175	0.1050
IPDSTYEMVGGLEK[x]QIK	13	0	1906.970924	0.0174	0.2950
VVGQLLEKLK[x]PLIEK	9	0	1706.070505	0.0173	0.2600
LNFSSLKMK[x]DAVK	8	0	1479.811862	0.0173	0.2250
EDMGSNDK[x]ASKER	7	0	1465.646650	0.0173	0.2250
SVQPTAK[x]TVQKVETAVLSTTVK	6	0	2314.310659	0.0173	0.3800
AVEK[x]LSVEALNSLTGEFK	3	0	1934.035964	0.0172	0.3100
VIGSELVQK[x]YVGEGARMVR	8	0	2090.130540	0.0171	0.3250
K[x]EPPVYTPPKDK	0	0	1397.755400	0.0171	0.2050
K[x]VEFGLPDLEGR	0	0	1358.719350	0.0171	0.2050
VSTK[x]K	3	0	561.348581	0.0170	0.0850
K[x]VSTTPANSFELK	0	0	1420.756126	0.0169	0.2200
SSSDMAYTSMFK[x]GNQK	11	0	1780.775938	0.0169	0.2700
LCFDELK[x]K	6	0	1051.537166	0.0169	0.1350
DLVLALDTPRTAAVNIK[x]VR	16	0	2064.205418	0.0168	0.3200
FFEK[x]EDVQSLK	3	0	1368.692468	0.0168	0.1850
KNEEK[x]LAEFDK	4	0	1349.682631	0.0168	0.1850
E[x]MIAAQGIDEEDRR	0	0	1631.757255	0.0168	0.2350
EEFAEK[x]AVSVIQAR	5	0	1575.825595	0.0168	0.2350
IGLVRLPEANFEPLEK[x]R	15	0	1980.115548	0.0168	0.2850
VFHPITKAVILSDTKPVDK[x]K	18	0	2235.298978	0.0168	0.3350
VSTTPANSFELK[x]QYLIQR	11	0	2094.110853	0.0167	0.3000
ANNWSK[x]FTATAALGVIHR	5	0	1956.032885	0.0167	0.3000
EFPDLGVLEGK[x]R	10	0	1358.719350	0.0167	0.2000
IKYEYQK[x]LK	6	0	1211.691351	0.0167	0.1500
YDK[x]TEDDIK	2	0	1125.518932	0.0167	0.1500
LLK[x]LEEAMK	2	0	1073.615413	0.0167	0.1500
LNFSSLK[x]MK	6	0	1066.584449	0.0167	0.1500
VEFK[x]MGNGK	3	0	1008.506203	0.0167	0.1500
STMLEK[x]IKENQEK	5	0	1576.812980	0.0165	0.2150
TEPK[x]AVDEEMKVR	3	0	1530.771118	0.0165	0.2150
ELLK[x]PSASVALQR	3	0	1410.819391	0.0165	0.2150
QQEADGIIK[x]ELNNDLDPTLR	8	0	2281.154893	0.0165	0.3300
K[x]YDKTEDDIK	0	0	1253.613888	0.0165	0.1650
LLENDIK[x]VMK	6	0	1201.673984	0.0165	0.1650
QNLFVPTSDK[x]EKASFAR	9	0	1937.000583	0.0165	0.2800
LK[x]WSDERYLHQSLK	1	0	1801.947432	0.0164	0.2300
RK[x]QYSAK	1	0	879.492606	0.0164	0.1150
EAVLK[x]LK	4	0	799.516697	0.0164	0.1150
LK[x]GYQTIELDK	1	0	1306.713204	0.0164	0.1800
DLEETDERSLALTK[x]K	13	0	1746.899873	0.0163	0.2450
K[x]ASLLTREDLTDEEK	0	0	1746.899873	0.0163	0.2450
IEPLKLK[x]VLVQGLER	6	0	1734.076651	0.0163	0.2450
S[x]SKSSLELANNAVKSNDIEK	0	0	2133.091236	0.0162	0.3250
LSLFSNK[x]ENELRQAVR	6	0	1903.027465	0.0162	0.2600
YK[x]EDTALR	1	0	994.508312	0.0162	0.1300
YYLPKGK[x]SALSTLNGFVEELK	6	0	2356.267737	0.0162	0.3400
VLNKGDSGEMSLQK[x]LFK	13	0	1893.002891	0.0162	0.2750
DIGK[x]VVDKCFGIK	3	0	1477.796212	0.0162	0.2100
LDGK[x]DELWK	3	0	1102.565823	0.0161	0.1450
LQMSAMYK[x]K	7	0	1098.556519	0.0161	0.1450
WSDERYLHQSLK[x]YK	11	0	1851.926697	0.0161	0.2250
INHEHFMDGILEVQMRK[x]SK	16	0	2311.156430	0.0161	0.3050
LLENDIKVMK[x]SEFQR	9	0	1848.976678	0.0160	0.2400
EVIELPLK[x]NPELFLR	7	0	1809.039932	0.0160	0.2400
K[x]VTSKLLEQEESAEK	0	0	1717.909710	0.0160	0.2400
K[x]GYQTIELDK	0	0	1193.629146	0.0160	0.1600
TIDNAETMK[x]K	8	0	1149.569917	0.0160	0.1600
EFHK[x]DMTLEEAEVLILK	3	0	2044.054982	0.0159	0.2700
LEEAMK[x]ITTDAFTSAGER	5	0	1968.946163	0.0158	0.2850
MEQK[x]PEVDYSEK	3	0	1481.670742	0.0158	0.1900
R[x]FANNDEIHPSK	0	0	1426.695258	0.0158	0.1900
LNADVLGQLIK[x]K	10	0	1310.792119	0.0158	0.1900
LYNK[x]FK	3	0	811.459186	0.0158	0.0950
KVSTTPANSFELK[x]QYLIQR	12	0	2222.205809	0.0158	0.3000
IDELVSNNEK[x]IWK	9	0	1586.830346	0.0158	0.2050
QEMK[x]KDSESTEEK	3	0	1567.703492	0.0158	0.2050
AVILSDTK[x]PVDKK	7	0	1412.823808	0.0158	0.2050
LGVQSISLTNNFPK[x]VFAMGDK	13	0	2265.182631	0.0157	0.3300
VTSK[x]LLEQEESAEK	3	0	1589.814754	0.0157	0.2200
LKLELK[x]K	5	0	870.590192	0.0157	0.1100
DRGK[x]LVR	3	0	842.508589	0.0157	0.1100
ILIDK[x]AR	4	0	827.522844	0.0157	0.1100
LK[x]VELAK	1	0	799.516697	0.0157	0.1100
IGLSK[x]IR	4	0	785.512280	0.0157	0.1100
ARIEVEVYK[x]ITTGDR	8	0	1748.942012	0.0157	0.2350
M[x]SGYDRALSVFSPDGR	0	0	1756.820186	0.0156	0.2500
FDIMPRK[x]K	6	0	1033.574220	0.0156	0.1250
VLVDK[x]SRK	4	0	943.581415	0.0156	0.1250
K[x]QYSAKAK	0	0	922.523570	0.0156	0.1250
SNDIEKAIDLYK[x]EVLNK	11	0	1991.057425	0.0156	0.2650
K[x]ACIIFFDEIDAIGGAR	0	0	1894.961028	0.0156	0.2650
SLPLQIEVANDCIK[x]WAIK	13	0	2097.129144	0.0156	0.2800
EDLTDEEKAASIAVEDEK[x]R	17	0	2147.022884	0.0155	0.2950
AGNRSVMAPLFLHDK[x]YDGR	14	0	2146.074090	0.0155	0.2950
TKK[x]ACIIFFDEIDAIGGAR	2	0	2124.103657	0.0155	0.2950
FRKLGVK[x]PPK	6	0	1168.744388	0.0155	0.1550
EMK[x]KDSESTEEK	2	0	1439.644921	0.0154	0.1850
K[x]AFGRVYATMQK	0	0	1398.744122	0.0154	0.1850
DEK[x]SGVKLENVK	2	0	1344.724827	0.0154	0.1850
K[x]KAQSGPDASAK	0	0	1186.630541	0.0154	0.1850
ASK[x]VLELRAELDK	2	0	1470.840518	0.0154	0.2000
KEEPK[x]SETLENFTR	4	0	1706.847448	0.0154	0.2150
VADLK[x]KLEGTIDYQK	4	0	1719.940617	0.0153	0.2300
TTMTNGFLAHK[x]LCIHK	10	0	1870.954502	0.0153	0.2450
FIRVSGSELVQK[x]YIGEGSR	11	0	2124.132649	0.0153	0.2900
K[x]TQIAGGHDIIGPFHVITR	0	0	2059.132592	0.0153	0.2900
N[x]SSSDMAYTSMFKGNQKVVK	0	0	2221.050634	0.0153	0.3050
GIDLKSIAEK[x]MNGASGAELK	9	0	2031.066940	0.0153	0.3050
ATSAGPK[x]QTETINWLEKR	6	0	2029.059155	0.0150	0.2700
LGLDSEESAEYIVAK[x]GIR	14	0	1949.010477	0.0150	0.2700
YAVISGAISLDRVDVK[x]TK	15	0	1934.083580	0.0150	0.2700
K[x]DYTMAQPEFFK	0	0	1503.706735	0.0150	0.1800
VIPVEELK[x]EIK	7	0	1295.769988	0.0150	0.1650
KK[x]AQSGPDASAK	1	0	1186.630541	0.0150	0.1800
YLHQSLK[x]YK	6	0	1178.644738	0.0150	0.1350
LGDK[x]GPAAAR	3	0	954.524630	0.0150	0.1500
K[x]HGQLK	0	0	709.423471	0.0150	0.0900
SAK[x]AK	2	0	503.306720	0.0150	0.0750
SVMIMVK[x]MYSPSENCFFFR	6	0	2372.082464	0.0150	0.2850
ILGVVEGQFSRPAK[x]LNDPEDK	13	0	2311.217099	0.0150	0.3150
VLK[x]LTLEAMDLEIVEK	2	0	1843.037546	0.0150	0.2400
VEFK[x]MGNGKMVEISR	3	0	1723.874862	0.0150	0.2250
VADLKK[x]LEGTIDYQK	5	0	1719.940617	0.0150	0.2250
K[x]NVPKLQNVSNFQK	0	0	1642.915408	0.0150	0.2100
K[x]VNQIESQMAMAEK	0	0	1605.785384	0.0150	0.2100
QEMKK[x]DSESTEEK	4	0	1567.703492	0.0150	0.1950
SPSGNDALNDKK[x]GTK	11	0	1530.763724	0.0150	0.2250
VK[x]AFGRVYATMQK	1	0	1497.812531	0.0150	0.1950
SK[x]TLQYFA	1	0	956.496688	0.0150	0.1200
K[x]QLATSLR	0	0	915.550117	0.0150	0.1200
Q[x]EMK	0	0	534.247157	0.0150	0.0600
M[x]SSK	0	0	451.210047	0.0150	0.0600
AIGSGSEPAKSELVK[x]EFHK	14	0	2013.053008	0.0147	0.2800
YEAKAIGSGSEPAK[x]SELVK	13	0	1963.026127	0.0147	0.2800
LQKDLGQVLNK[x]YVQVEQR	10	0	2157.190495	0.0147	0.2650
ASALGAINLQPLLMPSK[x]R	16	0	1879.071243	0.0147	0.2650
YTENIYPPKK[x]TVQYATK	9	0	2043.067597	0.0147	0.2500
RHNFVGLFVELSK[x]LLVK	12	0	1998.177753	0.0147	0.2500
VALRNDSYQLIK[x]ILPNK	11	0	1984.146846	0.0147	0.2500
VVGQLLEK[x]LKPLIEK	7	0	1706.070505	0.0147	0.2200
SSCK[x]IVFRSELQDK	3	0	1695.861321	0.0146	0.2050
KLFK[x]SLGSGMDQEK	3	0	1566.807502	0.0146	0.2050
YEAK[x]AIGSGSEPAK	3	0	1406.704092	0.0146	0.2050
IWK[x]SDEINEVLNK	2	0	1586.830346	0.0146	0.1900
LFK[x]SLGSGMDQEK	2	0	1438.712546	0.0146	0.1900
TEEQRQPEDK[x]LR	9	0	1527.764059	0.0146	0.1750
DQPK[x]KVGQYIR	3	0	1330.735668	0.0145	0.1600
LTHEK[x]STMLEK	4	0	1315.680522	0.0145	0.1600
ELLK[x]LKVELAK	3	0	1282.822356	0.0145	0.1600
DAVK[x]EAARILYATHDEENNK	3	0	2286.123929	0.0145	0.2900
NSSSDMAYTSMFKGNQK[x]VVK	16	0	2221.050634	0.0145	0.2900
QVK[x]NRDCVGR	2	0	1230.625074	0.0145	0.1450
LEGTIDYQK[x]L	8	0	1178.618248	0.0145	0.1450
NEEEPTKK[x]GINIDQSSNSK	7	0	2117.023553	0.0145	0.2750
SGNLPDADNSK[x]SDISKSSM	10	0	1951.879206	0.0145	0.2750
HHFYAKIDRPAQVISFK[x]K	16	0	2184.195523	0.0144	0.2600
IEVNIHRK[x]R	7	0	1163.688664	0.0144	0.1300
LENVKIYADLK[x]INEDSK	10	0	1991.057425	0.0144	0.2450
S[x]IMEYNGGSCVAMAGK	0	0	1673.721069	0.0144	0.2300
AEQEELLSEKVSTK[x]K	13	0	1717.909710	0.0143	0.2150
SIAEK[x]MNGASGAELK	4	0	1504.755469	0.0143	0.2150
ANWCDK[x]R	5	0	948.423539	0.0143	0.1000
K[x]EKWIAK	0	0	901.538493	0.0143	0.1000
LLSSAK[x]K	5	0	745.469750	0.0143	0.1000
IAKGAIEK[x]VDDLLTTQAEAK	7	0	2113.162944	0.0143	0.2850
STMLEKIK[x]ENQEK	7	0	1576.812980	0.0142	0.1850
IHLEKVSK[x]QGEIDYEALVK	7	0	2198.194577	0.0142	0.2700
EK[x]SPAIIFIDELDAIGTKR	1	0	2115.157467	0.0142	0.2700
QNLFVPTSDK[x]EK	9	0	1404.724827	0.0142	0.1700
IDRPAQVISFK[x]K	10	0	1400.813914	0.0142	0.1700
K[x]IPQVASFRIDK	0	0	1400.813914	0.0142	0.1700
D[x]GIQDIMPSQAK	0	0	1301.628489	0.0142	0.1700
K[x]GVVALVEDKTK	0	0	1285.760486	0.0142	0.1700
NYPLILYLVEGNGQTAK[x]R	16	0	2048.105376	0.0142	0.2550
ELK[x]KEEMVMLK	2	0	1376.740675	0.0141	0.1550
YYK[x]DGIYDLLHACVDR	2	0	1999.946105	0.0141	0.2250
TK[x]LVK	1	0	587.400615	0.0140	0.0700
LGISATALSPEEK[x]K	12	0	1442.797987	0.0139	0.1950
YTGLLRVSAMMSCACQK[x]R	16	0	2131.015784	0.0139	0.2500
DQIGEEK[x]TILQSLLQRAR	6	0	2097.154110	0.0139	0.2500
EVAEADIASK[x]DLEETDER	9	0	2018.927929	0.0139	0.2500
LK[x]YYEQKIR	1	0	1239.697497	0.0139	0.1250
MVCK[x]IWKSDEINEVLNK	3	0	2105.064830	0.0138	0.2350
E[x]QKPEVDYSEKFAELQK	0	0	2067.015955	0.0138	0.2350
ILAHREFPDLGVLEGK[x]R	15	0	1949.084584	0.0138	0.2350
ATDDDRWK[x]TLSK	7	0	1434.710239	0.0138	0.1650
ATLEIYHEDNNRAEAK[x]DVAK	15	0	2286.123929	0.0137	0.2750
TLSMEK[x]HTELRSFEQK	5	0	1962.983216	0.0137	0.2200
WIAK[x]QILDCIVNLSEPAKK	3	0	2225.224100	0.0137	0.2600
GNAK[x]FGDGIQIAQLALKHR	3	0	2036.127841	0.0137	0.2600
TDNHLSSTLEK[x]LSFK	10	0	1718.883832	0.0137	0.2050
EAVLKLK[x]LELK	6	0	1282.822356	0.0136	0.1500
DPDDK[x]IVGLTR	4	0	1227.645855	0.0136	0.1500
QLIIK[x]EEMMNSIQQAVAK	4	0	2073.096129	0.0136	0.2450
VHPEGK[x]YVVDISPDIDIK	5	0	2023.062511	0.0136	0.2450
LSVEALNSLTGEFKGK[x]YYPLK	15	0	2356.267737	0.0136	0.2850
Q[x]TVYQISELESLLR	0	0	1677.893669	0.0136	0.1900
LAVNENLASSK[x]SSM	10	0	1449.713272	0.0136	0.1900
YK[x]LHSEK	1	0	903.481373	0.0136	0.0950
SNDIEK[x]AIDLYKEVLNK	5	0	1991.057425	0.0135	0.2300
GAIEK[x]VDDLLTTQAEAK	4	0	1800.946820	0.0135	0.2300
K[x]EPPVYTPPK	0	0	1154.633506	0.0135	0.1350
WPK[x]IAEIYGSALR	2	0	1502.824477	0.0135	0.1750
GDSGEMSLQK[x]LFK	9	0	1438.712546	0.0135	0.1750
EKASK[x]GSNDDEMK	4	0	1437.640504	0.0135	0.1750
TFHILEPKEK[x]SLLAHK	9	0	1890.072626	0.0134	0.2150
CEDGVILALEK[x]VVTSK	10	0	1759.938898	0.0134	0.2150
TMLELLNQLDGFEATK[x]NIK	15	0	2177.140100	0.0134	0.2550
LLIFEK[x]QVRQASDTSTNTK	5	0	2178.164339	0.0134	0.2550
EDWEK[x]YQKPVDTEEENDK	4	0	2281.002149	0.0133	0.2400
M[x]EQKPEVDYSEKFAELQK	0	0	2198.056433	0.0133	0.2400
RPPVIRTTLFK[x]SELAQSK	10	0	2070.194854	0.0133	0.2400
EHFK[x]ELVSK	3	0	1115.597456	0.0133	0.1200
K[x]DSESTEEK	0	0	1051.466899	0.0133	0.1200
FRKPIGATWK[x]TTQLEEANSK	9	0	2304.222519	0.0132	0.2650
NYPLILYLVEGNGQTAK[x]RSR	16	0	2291.238503	0.0132	0.2650
QILDCIVNLSEPAK[x]KSGFEK	13	0	2275.188107	0.0132	0.2650
EVPAVQVTAAFLYNYK[x]R	15	0	1968.046805	0.0132	0.2250
M[x]ATTVKDTMNVDINAIK	0	0	1863.943328	0.0132	0.2250
L[x]KGYQTIELDK	0	0	1306.713204	0.0132	0.1450
EAVLK[x]LKLELK	4	0	1282.822356	0.0132	0.1450
L[x]MTEFVDQVDDVVKYEIDK	0	0	2285.113610	0.0132	0.2500
M[x]DTEMSVNMSDFLHDQATR	0	0	2226.934286	0.0132	0.2500
YGLQGPTWLVHKENAINK[x]K	17	0	2195.185017	0.0132	0.2500
IK[x]ILFSDVKAMTTGLR	1	0	1792.027986	0.0131	0.2100
IVK[x]SAKAK	2	0	843.554142	0.0131	0.1050
DEPEETDVNK[x]YQK	9	0	1593.715773	0.0131	0.1700
YGEK[x]ESLAAVLVR	3	0	1433.787759	0.0131	0.1700
ASRPGAAAK[x]LDGK	8	0	1240.688720	0.0131	0.1700
KDYTMAQPEFFK[x]AVR	11	0	1829.913356	0.0130	0.1950
E[x]EMIAAQGIDEEDRR	0	0	1760.799843	0.0130	0.1950
EERFK[x]LNVYK	4	0	1324.713873	0.0130	0.1300
YTENIYPPK[x]K	8	0	1251.649881	0.0130	0.1300
T[x]EVLK	0	0	588.348247	0.0130	0.0650
SNNIK[x]ENEQKIK	4	0	1443.768084	0.0129	0.1550
GTTAVLK[x]EDIYK	6	0	1336.723767	0.0129	0.1550
IWK[x]VMCK	2	0	963.503367	0.0129	0.0900
QPEDK[x]LR	4	0	884.471536	0.0129	0.0900
Y[x]FATLQK	0	0	869.464664	0.0129	0.0900
IDK[x]NTWNSTLETAKAK	2	0	1818.947489	0.0128	0.2050
GK[x]SALSTLNGFVEELK	1	0	1691.909318	0.0128	0.2050
ELREVIELPLK[x]NPELFLR	10	0	2207.267680	0.0128	0.2300
EPNK[x]GSYRPYTAK	3	0	1509.757521	0.0127	0.1650
AK[x]WSTAETLTNNK	1	0	1462.741537	0.0127	0.1650
LTLEAMDLEIVEK[x]EHFK	12	0	2044.054981	0.0126	0.2150
Q[x]SRQETQYKIDELVSNNEK	0	0	2308.129407	0.0126	0.2400
LVETSGQIRCGSPYIIEDSK[x]K	19	0	2379.210294	0.0126	0.2650
M[x]SSKSSLELANNAVKSNDIEK	0	0	2264.131715	0.0126	0.2650
ATNGYIMTARGDVAASILDK[x]YR	19	0	2385.210964	0.0125	0.2750
ILSTLDRELLK[x]PSASVALQR	10	0	2209.279304	0.0125	0.2500
LAHLSK[x]HPKFEEILTR	5	0	1918.078772	0.0125	0.2000
VIGSELVQK[x]YVGEGAR	8	0	1703.920551	0.0125	0.2000
IK[x]LISGKLDEAR	1	0	1341.797930	0.0125	0.1500
FVK[x]LGIDPPK	2	0	1112.659326	0.0125	0.1250
LIEK[x]LELR	3	0	1012.628028	0.0125	0.1000
IK[x]TLSMEK	1	0	948.531355	0.0125	0.1000
QK[x]SLEK	1	0	731.417716	0.0125	0.0750
RMK[x]K	2	0	561.342056	0.0125	0.0500
QVK[x]R	2	0	529.333601	0.0125	0.0500
IDK[x]K	2	0	502.311471	0.0125	0.0500
LDVAK[x]RVDMYASDLAQISR	4	0	2150.115282	0.0124	0.2350
TK[x]KACIIFFDEIDAIGGAR	1	0	2124.103657	0.0124	0.2350
S[x]SSDMAYTSMFKGNQKVVK	0	0	2107.007711	0.0124	0.2350
DPEEEAEMMTKETTEK[x]K	15	0	2024.891743	0.0124	0.2100
IMSLYSSRGTLK[x]VHTIR	11	0	1961.087952	0.0124	0.2100
WAFAEK[x]QYGYGTQTV	5	0	1747.820509	0.0123	0.1850
LDEARELLVK[x]ASK	9	0	1470.840518	0.0123	0.1600
ELEAMK[x]LLRPR	5	0	1354.775421	0.0123	0.1350
HGGYK[x]PTDKHK	4	0	1266.646859	0.0123	0.1350
D[x]TEMSVNMSDFLHDQATR	0	0	2095.893807	0.0122	0.2200
MNSIVSK[x]YTQSTNNDDPK	6	0	2040.942138	0.0122	0.2200
YEALSK[x]HIIMFDCK	5	0	1753.853066	0.0121	0.1700
Q[x]DYDLVRSLESQIR	0	0	1720.874329	0.0121	0.1700
YEVGAEYIKK[x]VIAR	9	0	1637.914013	0.0121	0.1700
AQEEVK[x]R	5	0	858.455887	0.0121	0.0850
LK[x]PLIEK	1	0	839.547996	0.0121	0.0850
LLKLEEAMK[x]ITTDAFTSAGER	8	0	2323.209235	0.0121	0.2550
NEEEPTK[x]KGINIDQSSNSK	6	0	2117.023553	0.0121	0.2300
VFHPITKAVILSDTK[x]PVDK	14	0	2107.204023	0.0121	0.2300
AVDEEMK[x]VRSEDYLPSK	6	0	1994.961812	0.0121	0.2050
DISSKSPSGNDALNDK[x]K	15	0	1774.869635	0.0121	0.2050
VRQLIIKEEMMNSIQQAVAK[x]	19	0	2328.265640	0.0120	0.2400
NSSSDMAYTSMFK[x]GNQKVVK	12	0	2221.050634	0.0120	0.2400
LILTENIK[x]TK	7	0	1171.717563	0.0120	0.1200
DLK[x]LK	2	0	615.395529	0.0120	0.0600
MEQKPEVDYSEK[x]FAELQK	11	0	2198.056433	0.0119	0.2150
NKHCLIK[x]MNHGTTTLAFR	6	0	2141.098527	0.0119	0.2150
KPIGATWK[x]TTQLEEANSK	7	0	2001.053008	0.0119	0.2150
QKSLEK[x]TLVPYLR	5	0	1573.919099	0.0119	0.1550
SAK[x]AKNPMFALSR	2	0	1419.765584	0.0119	0.1550
FK[x]LNYKPEEEYPDLSK	1	0	1998.993768	0.0119	0.1900
VGK[x]SAVIK	2	0	800.511946	0.0119	0.0950
VLNK[x]EHLEADFVTQVAVRR	3	0	2223.212290	0.0118	0.2250
QEALSSK[x]TLFTRPIPVR	6	0	1942.099899	0.0118	0.2000
ARQAAK[x]ASVVETVTLTK	5	0	1772.015506	0.0118	0.2000
QDLADATVETLK[x]AIEGKIAR	11	0	2141.169090	0.0117	0.2350
TIPPLTTVK[x]GSDAAPQASKK	8	0	2009.115605	0.0117	0.2350
QIQPK[x]TFANLVSSTLYEK	4	0	2066.104707	0.0117	0.2100
YK[x]NENLENIEDVQLR	1	0	1875.932566	0.0117	0.1750
TTLFK[x]SELAQSK	4	0	1351.734665	0.0117	0.1400
Q[x]SRQETQYK	0	0	1166.567944	0.0117	0.1050
FFEKINVK[x]K	7	0	1151.670224	0.0117	0.1050
ETTEK[x]K	4	0	734.380997	0.0117	0.0700
SVQPTAKTVQK[x]VETAVLSTTVK	10	0	2314.310659	0.0116	0.2550
KEAGFIDDILIITPASK[x]EK	16	0	2087.151320	0.0116	0.2200
ATREPNK[x]GSYRPYTAK	6	0	1837.943407	0.0116	0.1850
FFEKEDVQSLK[x]LK	10	0	1609.871482	0.0115	0.1500
NIPK[x]ARASLTAAK	3	0	1339.793514	0.0115	0.1500
VRQLIIK[x]EEMMNSIQQAVAK	6	0	2328.265640	0.0115	0.2300
DTTK[x]NKMVCK	3	0	1223.600166	0.0115	0.1150
PFGNTHNK[x]FK	7	0	1188.603937	0.0115	0.1150
M[x]SERDTALEK	0	0	1178.560080	0.0115	0.1150
VSPTGQITSTSARSGK[x]K	15	0	1703.916525	0.0115	0.1950
STELFK[x]NEEEPTKK	5	0	1678.841301	0.0114	0.1600
YEVGAEYIK[x]KVIAR	8	0	1637.914013	0.0114	0.1600
YYEQK[x]IR	4	0	998.518484	0.0114	0.0800
YASQK[x]RP	4	0	848.450409	0.0114	0.0800
KVADLK[x]K	5	0	800.511946	0.0114	0.0800
GIK[x]GIESEAYESVLDLAK	2	0	1921.004331	0.0114	0.2050
YLDSQRVAIK[x]K	9	0	1319.756069	0.0114	0.1250
IVAFDQLVK[x]EK	8	0	1288.739025	0.0114	0.1250
YEAFEK[x]ADSCILDLTGAFR	5	0	2205.041118	0.0113	0.2150
QTLNK[x]IALDEQIQALK	4	0	1825.030821	0.0113	0.1800
K[x]FTGGVLMLIDRESDK	0	0	1807.950131	0.0113	0.1800
YEIDK[x]TLAGVTR	4	0	1364.729913	0.0113	0.1350
K[x]SGNLPDADNSK	0	0	1244.599634	0.0113	0.1350
S[x]QAR	0	0	460.239372	0.0113	0.0450
IAK[x]GAIEKVDDLLTTQAEAK	2	0	2113.162944	0.0112	0.2250
ATSAGPK[x]QTETINWLEK	6	0	1872.958052	0.0112	0.1900
TLLAK[x]AVANQTSATFLR	4	0	1804.020592	0.0112	0.1900
DIKSMIADK[x]HAIR	8	0	1496.813257	0.0112	0.1450
TSASIDFDSNFLNSMIK[x]K	16	0	2016.982547	0.0111	0.2000
EAGFIDDILIITPASK[x]EK	15	0	1959.056365	0.0111	0.2000
EKSLLAHK[x]GGHVVR	7	0	1529.878966	0.0111	0.1550
ELAAIK[x]EDTEAVLK	5	0	1528.834763	0.0111	0.1550
SNQATTSTDRQVK[x]LLFIEK	12	0	2178.164339	0.0111	0.2100
VDK[x]PDGTMDYDSMDNIFFAK	2	0	2308.002683	0.0110	0.2200
ELISVSAASK[x]ILSNITYSYK	9	0	2186.183345	0.0110	0.2200
LQK[x]YQATVMR	2	0	1236.664816	0.0110	0.1100
VMCKNK[x]TDTK	5	0	1223.600166	0.0110	0.1100
LLK[x]PR	2	0	625.427496	0.0110	0.0550
M[x]SQAR	0	0	591.279850	0.0110	0.0550
SVALGGITK[x]EFVIYEQLIAAR	8	0	2277.273157	0.0110	0.2300
NLQVAK[x]SLDKQMVEER	5	0	1886.988302	0.0109	0.1750
LVLK[x]EVFLSFHNLVGR	3	0	1870.082797	0.0109	0.1750
S[x]RSYDSRTTIFSPEGR	0	0	1857.896851	0.0109	0.1750
KDSESTEEK[x]EAQAVQR	8	0	1833.870361	0.0109	0.1750
K[x]ELFDCLKIMR	0	0	1451.762804	0.0109	0.1200
FNLMVICK[x]DKK	7	0	1394.741343	0.0109	0.1200
N[x]STEEIDLYNR	0	0	1352.620760	0.0109	0.1200
TPNDTQK[x]YSNDK	6	0	1409.642221	0.0108	0.1300
DNSSDLQK[x]LLMK	7	0	1390.712547	0.0108	0.1300
SLLAHK[x]GGHVVR	5	0	1272.741423	0.0108	0.1300
LLK[x]VTVSKGVAIDLLEECK	2	0	2114.201970	0.0108	0.2050
TIPPLTTVK[x]GSDAAPQASK	8	0	1881.020649	0.0108	0.2050
D[x]YDLVRSLESQIR	0	0	1592.815758	0.0108	0.1400
MK[x]LSLFSNKENELR	1	0	1707.897707	0.0107	0.1500
SNPVFAENDEK[x]GEK	10	0	1562.721193	0.0107	0.1500
ASK[x]GSNDDEMKIDK	2	0	1536.708913	0.0107	0.1500
GTK[x]KSGNLPDADNSK	2	0	1530.763724	0.0107	0.1600
FLHDK[x]NSDYKETLIFK	4	0	1997.025735	0.0106	0.1700
K[x]TVQYATK	0	0	937.523235	0.0106	0.0850
IDTIVKEIQDEK[x]EAEAAR	11	0	2057.063963	0.0106	0.1900
HGGYK[x]PTDK	4	0	1001.492997	0.0106	0.0950
SLPLQIEVANDCIKWAIK[x]EK	17	0	2354.266687	0.0105	0.2100
VNQIESQMAMAEK[x]LIQIRVK	12	0	2328.265640	0.0105	0.2100
QTETINWLEK[x]RFK	9	0	1691.899424	0.0104	0.1350
GGDEWK[x]IEPLKLK	5	0	1511.834706	0.0104	0.1350
GDSGEMSLQKLFK[x]	12	0	1438.712546	0.0104	0.1350
K[x]GEIRMGTTITALR	0	0	1545.866017	0.0104	0.1450
K[x]TLEVLYLKMHNNHAK	0	0	1938.050842	0.0103	0.1650
S[x]PTGQITSTSARSGKK	0	0	1604.848116	0.0103	0.1650
EIMLRVEPIPLINGEK[x]R	15	0	2006.134566	0.0103	0.1750
MATTVK[x]DTMNVDINAIK	5	0	1863.943328	0.0103	0.1750
M[x]SIMEYNGGSCVAMAGK	0	0	1804.761547	0.0103	0.1750
VNQIESQMAMAEK[x]LIQIR	12	0	2101.102276	0.0103	0.1850
V[x]SINFCMDMDLSACILNASK	0	0	2288.030821	0.0103	0.2050
FKLNVYK[x]YR	6	0	1229.692020	0.0100	0.0900
EALEK[x]TEEK	4	0	1075.539667	0.0100	0.0900
FK[x]ELQPFIVQMAEQALDIEK	1	0	2376.239807	0.0100	0.2000
HHVEIIAAGLRENWK[x]YACK	14	0	2294.174130	0.0100	0.1900
MVRGIGSYEK[x]QSEVSVGLR	9	0	2094.089070	0.0100	0.1900
YYK[x]PDLTIDEAVRIMK	2	0	1954.023292	0.0100	0.1600
V[x]KAFGRVYATMQK	0	0	1497.812531	0.0100	0.1300
NCK[x]ADAGITIAPR	2	0	1385.708463	0.0100	0.1300
K[x]FTGGVLMLIDR	0	0	1348.753625	0.0100	0.1200
AELDK[x]IGLSKIR	4	0	1341.797930	0.0100	0.1200
EDALFK[x]NEEK	5	0	1221.587675	0.0100	0.1000
TNSTDEK[x]GTK	6	0	1079.509429	0.0100	0.1000
K[x]YDK	0	0	552.290736	0.0100	0.0400
K[x]LQR	0	0	543.349250	0.0100	0.0400
SLK[x]R	2	0	502.322703	0.0100	0.0400
MNSIVSKYTQSTNNDDPK[x]K	17	0	2169.037093	0.0097	0.1850
VPDK[x]LIDASTVKHVFPITK	3	0	2107.204023	0.0097	0.1850
NTWNSTLETAK[x]AKYASQK	10	0	2040.027522	0.0097	0.1750
ATSAGPKQTETINWLEK[x]R	16	0	2029.059155	0.0097	0.1750
EQK[x]PEVDYSEKFAELQK	2	0	2067.015955	0.0097	0.1650
K[x]HFEQVINEKHEDALAK	0	0	2035.048591	0.0097	0.1650
LAHLSKHPK[x]FEEILTR	8	0	1918.078772	0.0097	0.1550
K[x]PPVQPLAYKSATPFR	0	0	1799.009303	0.0097	0.1550
VVSSAIVDK[x]YIGESAR	8	0	1692.904567	0.0097	0.1550
SPTGQITSTSARSGK[x]K	14	0	1604.848116	0.0097	0.1550
IDRK[x]VEFGLPDLEGR	3	0	1742.931448	0.0097	0.1450
QEVAAQK[x]SSEETEDK	6	0	1677.769259	0.0097	0.1450
DGIQDIMPSQAK[x]ELK	11	0	1671.850090	0.0097	0.1450
GGVHVKLAHLSK[x]HPK	11	0	1606.941898	0.0097	0.1450
SFLELTEVWGK[x]PQK	10	0	1660.882380	0.0096	0.1350
EPLK[x]EVVQFVGSR	3	0	1486.814306	0.0096	0.1250
TGRK[x]EPPVYTPPK	3	0	1468.803742	0.0096	0.1250
SSEETEDKK[x]MQE	8	0	1439.608537	0.0096	0.1150
EVLNK[x]GVSKDEK	4	0	1344.724827	0.0096	0.1150
TNSTDEKGTK[x]K	9	0	1207.604385	0.0095	0.1050
LMGQINK[x]MPLLQSSVALLGQK	6	0	2268.269665	0.0095	0.2000
VMGSGCDAAGTIIK[x]VFHPITK	13	0	2201.133573	0.0095	0.2000
GK[x]SALSTLNGFVEELKAEVR	1	0	2147.158527	0.0095	0.1900
ELFEMARTK[x]K	8	0	1251.664481	0.0095	0.0950
LDSK[x]NVQLAK	3	0	1114.634566	0.0095	0.0950
IIRGAIESYK[x]VVDASIVSK	9	0	2047.167638	0.0095	0.1800
DK[x]LVLKEVFLSFHNLVGR	1	0	2113.204692	0.0094	0.1700
TLPPELK[x]GEALGNSEHIR	6	0	1960.037693	0.0094	0.1700
VGCDRNK[x]YAIQLPLPPK	6	0	1968.061404	0.0094	0.1600
Q[x]DRGKLVR	0	0	970.567161	0.0094	0.0750
K[x]GEKVEDAPENNSFR	0	0	1718.822296	0.0093	0.1400
HEDALAK[x]LGATLAQGIIDAGGR	6	0	2176.159922	0.0093	0.2050
SLK[x]DECK	2	0	878.416723	0.0093	0.0650
SATPFRK[x]INVLNFPSANFSK	6	0	2237.195580	0.0093	0.1850
TLDQIAAK[x]LYFYYILFFEK	7	0	2385.265950	0.0092	0.1750
K[x]SLPLQIEVANDCIKWAIK	0	0	2225.224100	0.0092	0.1750
TTLFKSELAQSK[x]YLMNVSR	11	0	2215.166981	0.0092	0.1750
RVHVTQEDFELAVAK[x]VLNK	14	0	2195.206144	0.0092	0.1750
MVRGGYAEVK[x]QSEVIGLVR	9	0	2090.130540	0.0092	0.1750
EAEAAK[x]DEQIEK	5	0	1359.651724	0.0092	0.1100
NKVLVK[x]VHPEGK	5	0	1346.803351	0.0092	0.1100
NIPK[x]AR	3	0	697.423471	0.0092	0.0550
VADLK[x]K	4	0	672.416990	0.0092	0.0550
V[x]SPTGQITSTSARSGKK	0	0	1703.916525	0.0091	0.1550
QYTVGQGYTK[x]AAWFEK	9	0	1875.915465	0.0091	0.1450
SMRYPMDAHK[x]SELEGVEEAR	9	0	2334.073155	0.0090	0.1800
NEDDIEDIAALWMK[x]R	13	0	1817.861714	0.0090	0.1350
LIDASTVK[x]HVFPITK	7	0	1667.960960	0.0090	0.1350
MSSK[x]SSLELANNAVK	3	0	1577.808228	0.0090	0.1350
QETQYKIDELVSNNEK[x]IWK	15	0	2364.196029	0.0089	0.1700
SPPQISQWDYK[x]YPLVTHFR	10	0	2361.190494	0.0089	0.1700
WK[x]VETQEAAVVDYPDRYYK	1	0	2359.148355	0.0089	0.1700
TVQKVETAVLSTTVK[x]AQAR	14	0	2029.153050	0.0089	0.1700
VVDK[x]CFGIK	3	0	1064.568799	0.0089	0.0800
DIK[x]SMIADK	2	0	1019.532081	0.0089	0.0800
VATEK[x]DFLDAVQK	4	0	1462.766689	0.0088	0.1150
G[x]GLGYPEDAIGKTKLVK	0	0	1744.972250	0.0088	0.1500
SLPPEEYDEKLYNK[x]FK	13	0	1998.993768	0.0088	0.1400
FLHDKNSDYK[x]ETLIFK	9	0	1997.025735	0.0088	0.1400
DPEEEAEMMTK[x]ETTEK	10	0	1896.796787	0.0088	0.1400
GLGYPEDAIGK[x]TKLVK	10	0	1687.950789	0.0088	0.1400
EVLNKGVSK[x]DEK	8	0	1344.724827	0.0088	0.1050
K[x]RMPIDFK	0	0	1033.574220	0.0088	0.0700
KSLK[x]DECK	3	0	1006.511679	0.0088	0.0700
K[x]EEMVMLK	0	0	1006.519074	0.0088	0.0700
SFEQK[x]VMK	4	0	995.510954	0.0088	0.0700
FATLQK[x]SK	5	0	921.528321	0.0088	0.0700
P[x]FGNTHNK	0	0	913.440572	0.0088	0.0700
TNNLDLEHKHK[x]TPDK	10	0	1788.911774	0.0087	0.1300
QYSAKAK[x]WSTAETLTNNK	6	0	2040.027522	0.0086	0.1550
LFQAEYAYK[x]AVENASTCIGIK	8	0	2375.183021	0.0086	0.1800
DGIVLAAEKK[x]VTSK	9	0	1457.845270	0.0086	0.1200
EIK[x]PNIR	2	0	868.513006	0.0086	0.0600
GTK[x]TSETNDRNSTNNTK	2	0	1866.866670	0.0085	0.1450
SSLELANNAVK[x]SNDIEK	10	0	1830.932231	0.0085	0.1450
DCISGWGCVVYVITADK[x]CIK	16	0	2343.106032	0.0085	0.1700
MDK[x]EMAEADLDDDEPDLGEF	2	0	2283.903424	0.0085	0.1700
SLPPEEYDEK[x]LYNKFK	9	0	1998.993768	0.0084	0.1350
A[x]TTVKDTMNVDINAIK	0	0	1732.902849	0.0084	0.1350
K[x]VAEQNENPTVGSAQK	0	0	1698.853594	0.0084	0.1350
LDGK[x]DELWKNDDQLTYTYK	3	0	2344.122200	0.0084	0.1600
LFNLEPK[x]ILEEVPLRELR	6	0	2207.267680	0.0083	0.1500
IAGEHLSNGEK[x]PLLTPEK	10	0	1932.031547	0.0083	0.1500
YLHQSLK[x]YKEDTALR	6	0	1863.984208	0.0083	0.1250
LSGVVEGIFQK[x]CYAK	10	0	1697.880996	0.0083	0.1250
K[x]ILFENPDEATK	0	0	1403.729579	0.0083	0.1000
K[x]AMVNIDTIDNK	0	0	1360.701983	0.0083	0.1000
ETTEKK[x]IDK	5	0	1090.586949	0.0083	0.0750
AVDEEMK[x]VR	6	0	1075.533141	0.0083	0.0750
AK[x]YASQKRP	1	0	1047.582476	0.0083	0.0750
M[x]PFGNTHNK	0	0	1044.481051	0.0083	0.0750
LRLQK[x]R	4	0	812.534410	0.0083	0.0500
LLVK[x]DR	3	0	742.470084	0.0083	0.0500
DTTK[x]NK	3	0	705.365683	0.0083	0.0500
K[x]SGFEK	0	0	694.364957	0.0083	0.0500
FAASKEK[x]QNTPVLFDSK	6	0	1908.994437	0.0082	0.1400
FQDILLGAGQAIK[x]AGNR	12	0	1770.973979	0.0082	0.1400
LK[x]PQDERTQEERNR	1	0	1797.908083	0.0082	0.1150
SLGSGMDQEK[x]VLNK	9	0	1504.755469	0.0082	0.1150
GVVALVEDK[x]TK	8	0	1157.665530	0.0082	0.0900
QSRQETQYK[x]IDELVSNNEK	8	0	2308.129407	0.0082	0.1550
TLDSNSLTHEK[x]IEFATITK	10	0	2147.110911	0.0082	0.1550
NLQVAKSLDK[x]QMVEER	9	0	1886.988302	0.0081	0.1300
YDKK[x]DLVR	3	0	1035.571243	0.0081	0.0650
NK[x]EHIMDNLEAQAIEELEGAK	1	0	2381.153176	0.0081	0.1700
K[x]LPNIEEATFDKR	0	0	1559.830681	0.0081	0.1050
NVPK[x]LQNVSNFQK	3	0	1514.820452	0.0081	0.1050
M[x]ATTVKDTMNVDINAIKK	0	0	1992.038284	0.0081	0.1450
YYIIMGLQASK[x]LRNK	10	0	1796.997022	0.0080	0.1200
M[x]STLDLNHLADLYDR	0	0	1775.851150	0.0080	0.1200
SLDK[x]QMVEER	3	0	1233.602276	0.0080	0.0800
K[x]LRDK	0	0	658.412573	0.0080	0.0400
AK[x]VAEQNENPTVGSAQK	1	0	1769.890704	0.0079	0.1350
E[x]MKKDSESTEEK	0	0	1439.644921	0.0079	0.0950
TKDAVVLGVEK[x]R	10	0	1313.766632	0.0079	0.0950
LCIHKNK[x]LTNDETR	6	0	1740.894015	0.0079	0.1100
KNCK[x]ADAGITIAPR	3	0	1513.803419	0.0079	0.1100
GNQK[x]VVK	3	0	771.460247	0.0079	0.0550
G[x]LGYPEDAIGKTKLVK	0	0	1687.950789	0.0078	0.1250
ETEK[x]LAEER	3	0	1103.545814	0.0078	0.0700
K[x]SKTLQYFA	0	0	1084.591644	0.0078	0.0700
NHASIDK[x]MK	6	0	1042.522913	0.0078	0.0700
SLPLQIEVANDCIK[x]WAIKEK	13	0	2354.266687	0.0077	0.1550
SELQDK[x]SSQQGVEGVLIILK	5	0	2170.184405	0.0077	0.1550
M[x]PFGNTHNKFK	0	0	1319.644415	0.0077	0.0850
TEPK[x]AVDEEMK	3	0	1275.601607	0.0077	0.0850
LK[x]ESQLVDKFFEK	1	0	1609.871482	0.0077	0.1000
FCVGLQK[x]IEEIFK	6	0	1609.853723	0.0077	0.1000
VK[x]AMEVDEKPTER	1	0	1530.771118	0.0077	0.1000
YLHQSLKYK[x]EDTALR	8	0	1863.984208	0.0077	0.1150
GTKK[x]SGNLPDADNSK	3	0	1530.763724	0.0077	0.1150
TDELK[x]DANIIYDLEILR	4	0	2033.067988	0.0076	0.1300
NVSGNVLSEIK[x]NNWQIERLR	10	0	2368.261024	0.0075	0.1500
VTQKKPPVQPLAYK[x]SATPFR	13	0	2255.278912	0.0075	0.1500
NTWNSTLETAKAK[x]YASQK	12	0	2040.027522	0.0075	0.1350
MATTVK[x]DTMNVDINAIKK	5	0	1992.038284	0.0075	0.1350
LK[x]PQDERTQEER	1	0	1527.764059	0.0075	0.0900
MQK[x]LLR	2	0	787.473787	0.0075	0.0450
WAIK[x]EK	3	0	773.443537	0.0075	0.0450
IVK[x]SAK	2	0	644.422076	0.0075	0.0450
SEDYLPSK[x]YLDIDISK	7	0	1884.935588	0.0075	0.1200
QVMEEKLDSK[x]NVQLAK	9	0	1858.982156	0.0075	0.1200
IEASK[x]GLIDRMSTNLR	4	0	1802.967176	0.0075	0.1200
ALTLK[x]TGPPGPPCGGK	4	0	1549.828571	0.0075	0.1200
K[x]PTSELAIGASLEK	0	0	1442.797987	0.0075	0.1050
SSCK[x]IVFR	3	0	995.522185	0.0075	0.0600
EGK[x]VTFFYTDYIGVYAPRK	2	0	2253.146903	0.0074	0.1400
K[x]PRVVTALTMLKQHLFR	0	0	2037.203252	0.0074	0.1250
RQTLNK[x]IALDEQIQALK	5	0	1981.131923	0.0074	0.1250
D[x]VPTFANFHTPIFIAKR	0	0	1973.052225	0.0074	0.1250
ESQLVDK[x]FFEKINVK	6	0	1822.982813	0.0073	0.1100
DYGK[x]FLSAMHDLPVR	3	0	1747.871494	0.0073	0.1100
HTELRSFEQK[x]VMK	9	0	1631.845282	0.0073	0.0950
LTHEKSTMLEK[x]IK	10	0	1556.859536	0.0073	0.0950
E[x]QKPEVDYSEK	0	0	1350.630263	0.0073	0.0800
AIDLYK[x]EVLNK	5	0	1304.733939	0.0073	0.0800
S[x]RQETQYKIDELVSNNEK	0	0	2180.070835	0.0072	0.1300
LCFDELKK[x]R	7	0	1207.638268	0.0072	0.0650
AMVNIDTIDNK[x]VATTM	10	0	1735.848372	0.0072	0.1150
KELLK[x]LK	4	0	870.590192	0.0071	0.0500
QYSAK[x]AK	4	0	794.428614	0.0071	0.0500
GNAKFGDGIQIAQLALK[x]HR	16	0	2036.127841	0.0071	0.1350
IDELVSNNEK[x]IWKVMCK	9	0	2105.064830	0.0071	0.1200
EQKPEVDYSEK[x]FAELQK	10	0	2067.015955	0.0071	0.1200
K[x]SNFFLQLDGLVGQEAR	0	0	1921.005669	0.0071	0.1200
FLHDK[x]NSDYK	4	0	1265.603994	0.0070	0.0700
VLK[x]TK	2	0	587.400615	0.0070	0.0350
MLLTEVHLLESK[x]VYHAIR	11	0	2151.187325	0.0069	0.1250
NK[x]HCLIKMNHGTTTLAFR	1	0	2141.098527	0.0069	0.1250
ARLTQLLSQIK[x]EEQGDIK	10	0	2069.147964	0.0069	0.1250
E[x]IINRDIGKVVDK	0	0	1497.851416	0.0069	0.0900
K[x]EDSSPCGYIIRILSGEQTVK	0	0	2379.210294	0.0069	0.1450
K[x]DGIQDIMPSQAKELK	0	0	1799.945046	0.0069	0.1100
DGIQDIMPSQAK[x]ELKK	11	0	1799.945046	0.0069	0.1100
D[x]KKLIPIR	0	0	981.633448	0.0069	0.0550
WK[x]ALERQLEMLDLQEGFIK	1	0	2346.240476	0.0068	0.1300
ENAPAIIFIDEIDAIATK[x]R	17	0	2099.126168	0.0068	0.1300
SERDTALEK[x]YK	8	0	1338.677880	0.0068	0.0750
SLEK[x]TLVPYLR	3	0	1317.765572	0.0068	0.0750
WDLSK[x]QEALYLAQR	4	0	1719.894338	0.0068	0.0950
NSIVSK[x]YTQSTNNDDPK	5	0	1909.901659	0.0068	0.1150
A[x]KVAEQNENPTVGSAQK	0	0	1769.890704	0.0068	0.1150
DELWK[x]NDDQLTYTYK	4	0	1930.894787	0.0067	0.1000
VSAMMSCACQK[x]R	10	0	1427.614109	0.0067	0.0800
IWKVMCK[x]NK	6	0	1205.641245	0.0067	0.0600
EK[x]WIAK	1	0	773.443537	0.0067	0.0400
DK[x]LVLK	1	0	714.463938	0.0067	0.0400
DVAK[x]MK	3	0	690.373411	0.0067	0.0400
LGIDPPK[x]GIMLYGPPGTGK	6	0	1910.033463	0.0066	0.1250
VTDK[x]LTQLTDNIWCCR	3	0	2021.966182	0.0066	0.1050
QTGQYYGGLK[x]LCVDRR	9	0	1912.957672	0.0066	0.1050
SIK[x]GYTLPPHCSR	2	0	1514.766308	0.0065	0.0850
TLALK[x]YPGGGPGK	4	0	1257.708061	0.0065	0.0850
LISGK[x]LDEAR	4	0	1100.618917	0.0065	0.0650
IDELVSNNEKIWK[x]VMCK	12	0	2105.064830	0.0065	0.1100
LLRPRK[x]R	5	0	937.629701	0.0064	0.0450
KEK[x]WIAK	2	0	901.538493	0.0064	0.0450
EWDSK[x]LK	4	0	904.465390	0.0064	0.0450
LFAYPPKSVQPTAK[x]TVQK	13	0	2002.125051	0.0064	0.1150
LK[x]KTLEVLYLK	1	0	1346.853655	0.0064	0.0700
EIK[x]EVIELPVK	2	0	1295.769988	0.0064	0.0700
LISGK[x]LDEARELLVK	4	0	1682.992985	0.0063	0.0950
SK[x]RHQGVLEIEFMIDHNMK	1	0	2311.156430	0.0063	0.1200
QILDCIVNLSEPAKK[x]SGFEK	14	0	2275.188107	0.0063	0.1250
QVMEEK[x]LDSKNVQLAK	5	0	1858.982156	0.0063	0.1000
GIGSYEK[x]QSEVSVGLR	6	0	1707.879080	0.0063	0.1000
FHQLK[x]PTR	4	0	1025.576998	0.0063	0.0500
SWIGAYLAK[x]IPER	8	0	1502.824477	0.0062	0.0800
DELWK[x]NDDQLTYTYKDEK	4	0	2303.059268	0.0061	0.1100
EGK[x]VTFFYTDYIGVYAPR	2	0	2125.051948	0.0061	0.1100
NK[x]LTNDETR	1	0	1089.541397	0.0061	0.0550
KSK[x]TLQYFA	2	0	1084.591644	0.0061	0.0550
S[x]TLDLNHLADLYDR	0	0	1644.810672	0.0061	0.0850
FGDGIQIAQLALK[x]HR	12	0	1665.931391	0.0060	0.0900
YPGGGPGK[x]TAILPVK	7	0	1453.829229	0.0060	0.0900
VVLKNK[x]GTMK	5	0	1116.668841	0.0060	0.0600
MK[x]DAVKEAAR	1	0	1117.591321	0.0060	0.0600
GTK[x]TSETNDR	2	0	1107.515576	0.0060	0.0600
SGK[x]KR	2	0	574.355062	0.0060	0.0300
AK[x]SAK	1	0	503.306720	0.0060	0.0300
TTEEK[x]EATPMEMDEEK	4	0	1896.796787	0.0059	0.0950
ATLTGMK[x]IDVLFSKIR	6	0	1792.027986	0.0059	0.0950
NSDYK[x]ETLIFK	4	0	1356.692468	0.0059	0.0650
GSDAAPQASK[x]K	9	0	1058.535585	0.0059	0.0650
QGITEAYNQKAVEK[x]LMSR	13	0	2065.062523	0.0058	0.1050
SSEETEDK[x]KMQE	7	0	1439.608537	0.0058	0.0700
NAYVINLK[x]QIAK	7	0	1373.803016	0.0058	0.0700
I[x]INRDIGKVVDK	0	0	1368.808828	0.0058	0.0700
AVILSDTK[x]PVDK	7	0	1284.728853	0.0058	0.0700
TK[x]VVDR	1	0	716.418051	0.0058	0.0350
LDGKDELWK[x]NDDQLTYTYK	8	0	2344.122200	0.0058	0.1100
VFHPITK[x]AVILSDTKPVDK	6	0	2107.204023	0.0058	0.1100
L[x]FKSLGSGMDQEK	0	0	1438.712546	0.0058	0.0750
LARNILK[x]VDIEVAVIPSEGFR	6	0	2338.337149	0.0057	0.1200
K[x]YTGLLR	0	0	849.507194	0.0057	0.0400
K[x]ATDDDR	0	0	819.372221	0.0057	0.0400
IK[x]LISGK	1	0	757.506134	0.0057	0.0400
DKPK[x]YEPPVPTRTGR	3	0	1739.931783	0.0057	0.0850
NK[x]ISWYTK	1	0	1038.549782	0.0056	0.0450
NWK[x]EGLSR	2	0	988.508981	0.0056	0.0450
M[x]MGINERK	0	0	977.478607	0.0056	0.0450
VHVTQEDFELAVAK[x]VLNK	13	0	2039.105042	0.0056	0.1000
NK[x]MVCKIWK	1	0	1205.641245	0.0056	0.0500
TTSK[x]VSIAK	3	0	933.549448	0.0056	0.0500
K[x]IYNEYPPTK	0	0	1251.649881	0.0055	0.0550
Q[x]YTVGQGYTK	0	0	1143.555986	0.0055	0.0550
TLIDKFSGEK[x]K	9	0	1264.702640	0.0055	0.0600
VATEKDFLDAVQK[x]VVK	12	0	1788.998462	0.0053	0.0850
VATEK[x]DFLDAVQKVVK	4	0	1788.998462	0.0053	0.0850
QLASYYHK[x]ESNALFMVR	7	0	2056.019935	0.0053	0.0900
TLVAHAVLK[x]VGSALVGSQTK	8	0	1978.157410	0.0052	0.1050
LNQQSVLLPLLK[x]DNIAHR	11	0	2071.190103	0.0050	0.0900
LGITFAHVTAAK[x]NNSWAK	11	0	1928.026739	0.0050	0.0900
QILDCIVNLSEPAK[x]K	13	0	1726.928669	0.0050	0.0750
LCFDELK[x]KR	6	0	1207.638268	0.0050	0.0450
IDRDK[x]LVLK	4	0	1098.676036	0.0050	0.0450
MPGTLLPGPGK[x]GYIGDPIKFVR	10	0	2312.271383	0.0050	0.1100
LK[x]VLVQGLERVAMLYAYDR	1	0	2236.240084	0.0050	0.0950
YVVDISPDIDIK[x]EIKPNIR	11	0	2226.225875	0.0050	0.0950
ISYGDSGLRTEPK[x]AVDEEMK	12	0	2224.068057	0.0050	0.1000
SLQSVGQIIGEVLK[x]QLDSER	13	0	2198.190551	0.0050	0.1000
S[x]INFCMDMDLSACILNASK	0	0	2188.962413	0.0050	0.0950
TK[x]INLIETLRTITDGK	1	0	1815.046470	0.0050	0.0800
EFEIIK[x]GVLCQFRR	5	0	1793.960971	0.0050	0.0700
AVEK[x]LMSRRPPVIR	3	0	1650.971479	0.0050	0.0700
LK[x]AYQGIYLMSIR	1	0	1554.859144	0.0050	0.0650
K[x]EDSSPCGYIIR	0	0	1423.676496	0.0050	0.0600
KEPPVYTPPK[x]DK	9	0	1397.755400	0.0050	0.0600
LVRDAFALAK[x]EK	9	0	1359.787367	0.0050	0.0600
EDALFK[x]NEEKK	5	0	1349.682631	0.0050	0.0550
YK[x]DGVILAADSR	1	0	1306.688051	0.0050	0.0600
EASKTLSK[x]WR	7	0	1204.656362	0.0050	0.0500
LGSTAIGVK[x]TK	8	0	1073.644403	0.0050	0.0550
CIK[x]RLVK	2	0	915.568742	0.0050	0.0350
VDK[x]NWSK	2	0	875.450075	0.0050	0.0350
K[x]INANEK	0	0	815.450075	0.0050	0.0350
QVK[x]NR	2	0	643.376523	0.0050	0.0250
CIK[x]R	2	0	575.321319	0.0050	0.0200
VFHPITK[x]AVILSDTKPVDKK	6	0	2235.298978	0.0047	0.0950
TIPPLTTVKGSDAAPQASK[x]K	18	0	2009.115605	0.0047	0.0950
TGPPGPPCGGKFMLK[x]LGVK	14	0	1940.037500	0.0047	0.0900
QYSAK[x]AKWSTAETLTNNK	4	0	2040.027522	0.0047	0.0850
FVIHQEENK[x]RSVGIK	8	0	1782.973979	0.0047	0.0700
YTVGQGYTK[x]AAWFEK	8	0	1747.856893	0.0047	0.0700
RVATEK[x]DFLDAVQK	5	0	1618.867791	0.0046	0.0650
VSK[x]QGEIDYEALVK	2	0	1577.830012	0.0046	0.0650
SSK[x]SSLELANNAVK	2	0	1446.767750	0.0046	0.0650
SLDK[x]QMVEERVLK	3	0	1573.849698	0.0046	0.0600
NDSYQLIK[x]ILPNK	7	0	1544.856167	0.0046	0.0600
M[x]EQKPEVDYSEK	0	0	1481.670742	0.0046	0.0550
S[x]SSDMAYTSMFK	0	0	1353.558028	0.0046	0.0550
AELDKIGLSK[x]IR	9	0	1341.797930	0.0046	0.0550
VGKSAVIK[x]TSTR	7	0	1245.740419	0.0046	0.0550
VLTLELYKK[x]LR	8	0	1374.859801	0.0045	0.0500
K[x]LEGTIDYQKL	0	0	1306.713204	0.0045	0.0500
KGTK[x]TSETNDR	3	0	1235.610532	0.0045	0.0500
LIIPSDDALRTNAIVMK[x]DIR	16	0	2253.251374	0.0045	0.0900
LGSTAIGVK[x]TKDAVVLGVEK	8	0	1984.156741	0.0045	0.0900
KYDK[x]TEDDIK	3	0	1253.613888	0.0045	0.0450
SGFEK[x]IDLTR	4	0	1164.613831	0.0045	0.0450
DEK[x]YTLYDQNDTKEWLDK	2	0	2303.059269	0.0044	0.0800
SELVK[x]EFHK	4	0	1115.597456	0.0044	0.0400
K[x]TVQYATKR	0	0	1093.624337	0.0044	0.0400
MMGINERK[x]GFDFEYYQR	7	0	2182.992731	0.0044	0.0750
DAVK[x]EAAR	3	0	858.455887	0.0044	0.0350
IVKSAK[x]AK	5	0	843.554142	0.0044	0.0350
D[x]YTMAQPEFFKAVR	0	0	1701.818400	0.0043	0.0600
K[x]ELLKLK	0	0	870.590192	0.0043	0.0300
VLGVFSEK[x]AQIKILYVNNAK	7	0	2233.283329	0.0043	0.0850
GIDLK[x]SIAEKMNGASGAELK	4	0	2031.066940	0.0043	0.0850
N[x]STEEIDLYNRWK	0	0	1666.795023	0.0042	0.0550
YTLYDQNDTK[x]EWLDKLGDK	9	0	2344.122200	0.0042	0.0800
SSTAAK[x]TFLEKR	5	0	1337.730248	0.0042	0.0500
VLGVFSEK[x]AQIK	7	0	1317.765572	0.0042	0.0500
N[x]SIVSK	0	0	646.364957	0.0042	0.0250
VAQTTYKK[x]IYNEYPPTK	7	0	2043.067597	0.0041	0.0700
KHFEQVINEK[x]HEDALAK	9	0	2035.048591	0.0041	0.0700
KELFDCLK[x]IMR	7	0	1451.762804	0.0041	0.0450
LKK[x]TLEVLYLK	2	0	1346.853655	0.0041	0.0450
EDGMK[x]ILMVNR	4	0	1304.658013	0.0041	0.0450
K[x]GTKTSETNDR	0	0	1235.610532	0.0041	0.0450
ITTGDRLILTENIK[x]TK	13	0	1815.046470	0.0041	0.0650
K[x]DYTMAQPEFFKAVR	0	0	1829.913356	0.0040	0.0600
QSK[x]YTYDRGTTAVLK	2	0	1729.899815	0.0040	0.0600
LEKGQSIDDMIPAQK[x]	14	0	1671.850090	0.0040	0.0600
VMK[x]EDNLILR	2	0	1229.680131	0.0040	0.0400
GEIK[x]K	3	0	573.348581	0.0040	0.0200
LIKK[x]SSEQANLYER	3	0	1677.904901	0.0039	0.0550
K[x]NCKADAGITIAPR	0	0	1513.803419	0.0039	0.0550
EDWEKYQK[x]PVDTEEENDK	7	0	2281.002149	0.0039	0.0700
NFGRDLK[x]LK	6	0	1089.629423	0.0039	0.0350
F[x]ATLQKSKR	0	0	1077.629423	0.0039	0.0350
Y[x]TVGQGYTK	0	0	1015.497414	0.0039	0.0350
KTTEEK[x]EATPMEMDEEK	5	0	2024.891743	0.0038	0.0650
YPMDAHK[x]SELEGVEEAR	6	0	1959.899550	0.0038	0.0650
K[x]PPVQPLAYKSATPFRK	0	0	1927.104259	0.0038	0.0650
FAASK[x]EKQNTPVLFDSK	4	0	1908.994437	0.0038	0.0650
A[x]TTVKDTMNVDINAIKK	0	0	1860.997805	0.0038	0.0650
IRIAYASVVYIADK[x]YK	13	0	1872.050830	0.0037	0.0600
APPEILDISK[x]QLADYK	9	0	1799.966829	0.0037	0.0600
IHLEK[x]VSK	4	0	952.570517	0.0037	0.0300
QIQPKTFANLVSSTLYEK[x]R	17	0	2222.205809	0.0037	0.0700
Y[x]TVGQGYTKAAWFEK	0	0	1747.856893	0.0037	0.0550
TGQK[x]MLMNMDK	3	0	1295.603535	0.0036	0.0400
VRSEDYLPSK[x]YLDIDISK	9	0	2140.105099	0.0036	0.0650
DDLSGAEIK[x]AIVSEAGLLALR	8	0	2140.173842	0.0036	0.0750
VTQK[x]KPPVQPLAYK	3	0	1595.939834	0.0036	0.0500
GEK[x]VEDAPENNSFR	2	0	1590.727340	0.0036	0.0500
HESLK[x]YR	4	0	931.487520	0.0036	0.0250
DEK[x]SGVK	2	0	761.391895	0.0036	0.0250
TLLARAVAHHTDCK[x]FIR	13	0	2008.078783	0.0035	0.0600
EK[x]QNTPVLFDSKEAVLK	1	0	1945.051948	0.0035	0.0600
EDTEAVLK[x]RINDTVGIK	7	0	1900.026461	0.0035	0.0600
NIK[x]VIMATNR	2	0	1158.654253	0.0035	0.0350
NPK[x]ADPLDERLSGVVEGIFQK	2	0	2311.217098	0.0033	0.0700
NLSNVVEISGK[x]GVFV	10	0	1560.851081	0.0033	0.0500
LRTFHILEPK[x]EK	9	0	1509.866674	0.0033	0.0400
VLTLELYK[x]K	7	0	1105.674641	0.0033	0.0300
EK[x]ADAAFLR	1	0	1019.539945	0.0033	0.0300
NILK[x]VDIEVAVIPSEGFRQR	3	0	2282.274552	0.0032	0.0650
AVEK[x]LSVEALNSLTGEFKGK	3	0	2119.152381	0.0032	0.0650
ATTVKDTMNVDINAIK[x]K	15	0	1860.997805	0.0032	0.0550
GIMLYGPPGTGK[x]TLCAR	11	0	1790.917058	0.0032	0.0550
AELATEAYTPLTSLEGIVILK[x]K	20	0	2359.324913	0.0032	0.0700
E[x]SLLAVQGQDFVLTASSSSAVR	0	0	2264.164730	0.0032	0.0700
KEVAEADIASK[x]DLEETDER	10	0	2147.022884	0.0032	0.0600
GEIK[x]KAMVNIDTIDNK	3	0	1787.945046	0.0031	0.0500
LRLLK[x]MQR	4	0	1056.658947	0.0031	0.0250
AKSAK[x]IVR	4	0	871.560288	0.0031	0.0250
VKAMEVDEK[x]PTER	8	0	1530.771118	0.0031	0.0400
IHAKSMAIDK[x]DIR	9	0	1496.813257	0.0031	0.0400
DIGKVVDK[x]CFGIK	7	0	1477.796212	0.0031	0.0400
EAEAAKDEQIEK[x]IDTVIK	11	0	2029.057817	0.0031	0.0550
AQISVRLVPYLTK[x]LESK	12	0	1944.140700	0.0029	0.0500
QNLFVPTSDKEK[x]ASFAR	11	0	1937.000583	0.0029	0.0500
AK[x]TMTERLCPHTTSASM	1	0	1920.885494	0.0029	0.0500
GGLGYPEDAIGK[x]TKLVK	11	0	1744.972250	0.0029	0.0500
GSNDDEMKIDK[x]K	10	0	1378.639778	0.0029	0.0350
IINRDIGK[x]VVDK	7	0	1368.808828	0.0029	0.0350
DTMNVDINAIK[x]K	10	0	1360.701983	0.0029	0.0350
HK[x]FQDILLGAGQAIKAGNR	1	0	2036.127841	0.0029	0.0550
TSTGGPK[x]LQLNLER	6	0	1512.825929	0.0029	0.0400
M[x]FRNQYDGDATTWSPQGR	0	0	2128.938390	0.0028	0.0500
YK[x]SYLLQHR	1	0	1206.650884	0.0028	0.0250
FDSEK[x]AGDR	4	0	1023.462090	0.0028	0.0250
DGLEDDMPALADEEFEK[x]MDR	16	0	2324.977588	0.0027	0.0550
EIK[x]QIKVMDSLEPTGEIYGK	2	0	2277.192525	0.0027	0.0550
TEDDIK[x]SLQSVGQIIGEVLK	5	0	2171.168421	0.0027	0.0550
Q[x]EMKKDSESTEEK	0	0	1567.703492	0.0027	0.0350
LTHEK[x]STMLEKIK	4	0	1556.859536	0.0027	0.0350
GLGYPEDAIGK[x]TK	10	0	1347.703366	0.0027	0.0350
YTLYDQNDTK[x]EWLDK	9	0	1930.894787	0.0027	0.0400
IDRK[x]ILFENPDEATK	3	0	1787.941677	0.0027	0.0400
SNPVFAENDEK[x]GEKR	10	0	1718.822295	0.0027	0.0400
F[x]RNQYDGDATTWSPQGR	0	0	1997.897911	0.0026	0.0450
MTDK[x]YAFSLTTFSPNGK	3	0	1906.913413	0.0026	0.0450
NEDDIEDIAALWMK[x]RISHR	13	0	2311.137804	0.0026	0.0500
SDEINEVLNK[x]YQETQRQS	9	0	2180.034451	0.0025	0.0450
IDVLFSK[x]IRLAYVYADMR	6	0	2172.176427	0.0025	0.0450
NHASIDKMK[x]SLSEQYTER	8	0	2136.026865	0.0025	0.0450
QGDVLLNKLQK[x]YQATVMR	10	0	2104.146189	0.0025	0.0450
CLTDLEDEAPAK[x]DILLDMSR	11	0	2304.097637	0.0025	0.0500
HCLIK[x]MNHGTTTLAFR	4	0	1898.960649	0.0025	0.0400
NK[x]ADYYTNICDRER	1	0	1816.816160	0.0025	0.0350
HIIMFDCK[x]ILEFTK	7	0	1793.920748	0.0025	0.0350
GEIKK[x]AMVNIDTIDNK	4	0	1787.945046	0.0025	0.0400
CFGIK[x]FDIMPRK	4	0	1510.778788	0.0025	0.0300
Y[x]FATLQKSKR	0	0	1240.692746	0.0025	0.0250
ADYYYQAK[x]AK	7	0	1219.587284	0.0025	0.0250
NCACVISQK[x]K	8	0	1206.584850	0.0025	0.0250
GSDAAPQASKK[x]K	10	0	1186.630541	0.0025	0.0300
VMK[x]SEFQR	2	0	1023.517101	0.0025	0.0200
FMLK[x]LGVK	3	0	934.567348	0.0025	0.0200
TK[x]DSLEAR	1	0	918.477014	0.0025	0.0200
VVDK[x]DGIR	3	0	900.502835	0.0025	0.0200
QGLHK[x]K	4	0	709.423471	0.0025	0.0150
SAK[x]GTK	2	0	590.338744	0.0025	0.0150
M[x]TDK	0	0	493.220610	0.0025	0.0100
CSPSATLTHRTMTEK[x]AR	14	0	1945.946117	0.0024	0.0400
QTGQYYGGLK[x]LCVDR	9	0	1756.856570	0.0023	0.0350
LLK[x]PRVNNRIGSVDR	2	0	1736.016844	0.0023	0.0350
N[x]SSSDMAYTSMFK	0	0	1467.600950	0.0023	0.0300
YQK[x]DEEWPPKM	2	0	1449.659787	0.0023	0.0250
G[x]LGYPEDAIGK	0	0	1118.560737	0.0023	0.0250
QGITEAYNQK[x]AVEKLMSR	9	0	2065.062523	0.0022	0.0400
DQIGEEK[x]TILQSLLQR	6	0	1870.015898	0.0022	0.0350
ILLDLVYAFIK[x]SNQATTSTDR	10	0	2368.263712	0.0021	0.0450
GDVAASILDK[x]YRTGIATMLTR	9	0	2251.199340	0.0021	0.0450
KEFEIIK[x]GVLCQFR	6	0	1765.954825	0.0021	0.0300
S[x]SKSSLELANNAVK	0	0	1446.767750	0.0021	0.0300
EK[x]RTFLR	1	0	948.550451	0.0021	0.0150
FK[x]LNVYK	1	0	910.527595	0.0021	0.0150
IK[x]ENQEK	1	0	887.471202	0.0021	0.0150
IIPLK[x]KD	4	0	825.532346	0.0021	0.0150
SCNFPEFSYFMK[x]IVMSMVR	11	0	2372.082464	0.0021	0.0400
ELFDPIISDRHGGYK[x]PTDK	14	0	2187.095930	0.0021	0.0400
DYVIQSDLMSAARK[x]VADLK	13	0	2122.109136	0.0021	0.0400
TGPPGPPCGGK[x]FMLKLGVK	10	0	1940.037500	0.0021	0.0400
EK[x]QNTPVLFDSK	1	0	1404.724827	0.0021	0.0250
LENVK[x]IYADLKINEDSK	4	0	1991.057425	0.0021	0.0350
HK[x]FQDILLGAGQAIK	1	0	1637.925245	0.0020	0.0300
VMCK[x]NKTDTK	3	0	1223.600166	0.0020	0.0200
K[x]VPDK	0	0	585.348581	0.0020	0.0100
NHASIDK[x]MKSLSEQYTER	6	0	2136.026865	0.0019	0.0350
NVSGNVLSEIK[x]NNWQIER	10	0	2099.075864	0.0019	0.0350
NILK[x]VDIEVAVIPSEGFR	3	0	1998.114879	0.0019	0.0350
EDLTDEEK[x]AASIAVEDEK	7	0	1990.921782	0.0019	0.0350
TNTNNSILFAALSK[x]SLVR	13	0	1948.074078	0.0019	0.0350
GSLEK[x]NWKEEYLR	4	0	1650.836493	0.0019	0.0250
AASIAVEDEK[x]RLR	9	0	1456.799717	0.0019	0.0250
YDK[x]KDLVR	2	0	1035.571243	0.0019	0.0150
VLTLELYK[x]KLR	7	0	1374.859801	0.0018	0.0200
ESQLVDK[x]FFEK	6	0	1368.692468	0.0018	0.0200
MGNGK[x]MVEISR	4	0	1220.600502	0.0018	0.0200
QHAVNERAK[x]IIDLR	8	0	1661.932452	0.0018	0.0250
YTYDRGTTAVLK[x]EDIYK	11	0	2035.026127	0.0018	0.0300
K[x]IEIPLPNEVGRMEILK	0	0	1978.128419	0.0018	0.0300
KAMVNIDTIDNK[x]VATTM	11	0	1863.943328	0.0018	0.0300
GNAK[x]FGDGIQIAQLALK	3	0	1742.967833	0.0018	0.0300
ALTLKTGPPGPPCGGK[x]FMLK	15	0	2069.116472	0.0018	0.0350
HVFPITK[x]GIGCVMTGSIADAR	6	0	2229.139719	0.0017	0.0350
MSERDTALEK[x]YK	9	0	1469.718358	0.0017	0.0200
CGSPYIIEDSK[x]K	10	0	1395.670349	0.0017	0.0200
AQIK[x]ILYVNNAK	3	0	1373.803016	0.0017	0.0200
LKYYEQK[x]IR	6	0	1239.697497	0.0017	0.0150
AAK[x]ASRGAATIK	2	0	1143.672345	0.0017	0.0200
FGNRDLVK[x]K	7	0	1075.613774	0.0017	0.0150
K[x]IFTIHTSK	0	0	1073.623277	0.0017	0.0150
SAK[x]IVR	2	0	672.428222	0.0017	0.0100
TLSK[x]ESARATIDECMR	3	0	1866.892688	0.0016	0.0250
LKESQLVDK[x]FFEK	8	0	1609.871482	0.0015	0.0200
YYK[x]PDLTIDEAVR	2	0	1581.803799	0.0015	0.0200
LGDK[x]GPAAARASR	3	0	1268.694867	0.0015	0.0200
KLGVK[x]PPKGCLMFGPPGTGK	4	0	2068.132455	0.0015	0.0300
ALTLK[x]TGPPGPPCGGKFMLK	4	0	2069.116472	0.0015	0.0300
GMALGSANEK[x]IEASKGLIDR	9	0	2059.073086	0.0015	0.0300
RVEFK[x]MGNGK	4	0	1164.607305	0.0015	0.0150
LAAEDHKFVIHQEENK[x]R	15	0	2063.054738	0.0015	0.0250
K[x]TTEEKEATPMEMDEEK	0	0	2024.891743	0.0015	0.0250
ASAGPLIASQTVK[x]K	12	0	1369.792844	0.0014	0.0200
VLVDK[x]SR	4	0	815.486459	0.0014	0.0100
K[x]VIARLQSYDR	0	0	1347.762215	0.0014	0.0150
MPIDFKGFICK[x]VVDK	10	0	1795.936398	0.0013	0.0200
TNNLDLEHK[x]HKTPDK	8	0	1788.911774	0.0013	0.0200
LIPIRGTEVEK[x]ITIK	10	0	1709.045018	0.0013	0.0200
M[x]SSKSSLELANNAVK	0	0	1577.808228	0.0013	0.0200
AVAVVVDPIQSVK[x]GK	12	0	1508.892552	0.0013	0.0200
TVQK[x]VETAVLSTTVKAQAR	3	0	2029.153050	0.0013	0.0250
MSSKDISSK[x]SPSGNDALNDK	8	0	2079.974162	0.0012	0.0250
GQYSTVGK[x]VAVGQQYR	7	0	1739.895399	0.0012	0.0200
IDTIVK[x]EIQDEK	5	0	1429.766355	0.0012	0.0150
DK[x]PKYEPPVPTR	1	0	1425.761546	0.0012	0.0150
MQK[x]LLRLR	2	0	1056.658947	0.0012	0.0100
ASK[x]ERAER	2	0	945.499144	0.0012	0.0100
DIGK[x]VVDK	3	0	872.496688	0.0012	0.0100
RFK[x]K	2	0	577.369985	0.0012	0.0050
D[x]RGK	0	0	474.255021	0.0012	0.0050
QASDTSTNTK[x]VLIYIADLLFR	9	0	2368.263712	0.0012	0.0250
K[x]FDSGGGDNGANNQFAGNQSM	0	0	2114.871099	0.0012	0.0250
QLADYK[x]AFEDSLR	5	0	1554.767750	0.0012	0.0150
EDCEAATDPLLK[x]K	11	0	1488.712937	0.0012	0.0150
K[x]QMSYMLAR	0	0	1126.562665	0.0011	0.0100
K[x]TLEVLYLK	0	0	1105.674641	0.0011	0.0100
IDVLFSK[x]IR	6	0	1089.654575	0.0011	0.0100
FATLQK[x]SKR	5	0	1077.629423	0.0011	0.0100
AKYASQK[x]RP	6	0	1047.582476	0.0011	0.0100
GIDWREALEK[x]TEEK	9	0	1702.852533	0.0011	0.0150
LIK[x]KSSEQANLYER	2	0	1677.904901	0.0011	0.0150
VTQKK[x]PPVQPLAYK	4	0	1595.939834	0.0011	0.0150
KSLPLQIEVANDCIK[x]WAIK	14	0	2225.224100	0.0011	0.0200
VSGSELVQK[x]YIGEGSRMVR	8	0	2094.089070	0.0011	0.0200
SSQQGVEGVLIILK[x]IEDTDK	13	0	2171.168421	0.0010	0.0200
GFPTPK[x]ATSTGTTIVGVIAK	5	0	1945.088332	0.0010	0.0200
SFEQKVMK[x]EDNLILR	7	0	1848.976679	0.0010	0.0150
QVMEEK[x]LDSK	5	0	1205.596130	0.0010	0.0100
CEDGVILALEK[x]VVTSKLLKPR	10	0	2367.355831	0.0010	0.0200
TDK[x]YAFSLTTFSPNGK	2	0	1775.872934	0.0009	0.0150
EK[x]VAFILDQVR	1	0	1316.745171	0.0009	0.0100
IQYVGKQDPK[x]K	9	0	1302.729522	0.0009	0.0100
VLNKGDSGEMSLQKLFK[x]	16	0	1893.002891	0.0009	0.0150
VYHAIRNIPK[x]AR	9	0	1436.836379	0.0008	0.0100
AK[x]RAER	1	0	729.424532	0.0008	0.0050
NK[x]GTMK	1	0	677.353010	0.0008	0.0050
NGYPMPCDVLAK[x]R	11	0	1519.727481	0.0008	0.0100
EDMGSNDKASK[x]ER	10	0	1465.646650	0.0008	0.0100
AMEVDEK[x]PTERYSDIGGLSK	6	0	2224.068057	0.0008	0.0150
STELFKNEEEPTK[x]K	12	0	1678.841301	0.0007	0.0100
QAAK[x]ASVVETVTLTK	3	0	1544.877294	0.0007	0.0100
IQFCLALHNDSIK[x]SMR	12	0	1931.970877	0.0006	0.0100
GLGYPEDAIGKTK[x]LVK	12	0	1687.950789	0.0006	0.0100
VGVFK[x]NVSGNVLSEIK	4	0	1688.946037	0.0006	0.0100
DTALEK[x]YK	5	0	966.502166	0.0006	0.0050
AEAK[x]DVAK	3	0	830.449740	0.0006	0.0050
AANVLAFQSTTK[x]TLALK	11	0	1776.014446	0.0006	0.0100
MVTLK[x]DVGPPQPGPGIYR	4	0	1924.023961	0.0006	0.0100
NMGTVVDLLIENK[x]ASALL	12	0	1900.033855	0.0006	0.0100
WIAKQILDCIVNLSEPAK[x]K	17	0	2225.224100	0.0005	0.0100
ILEHK[x]EIMLR	4	0	1280.727413	0.0005	0.0050
EQK[x]PEVDYSEK	2	0	1350.630263	0.0005	0.0050
NAEELSSYQK[x]K	9	0	1295.635683	0.0005	0.0050
GTLK[x]VHTIRLR	3	0	1292.804020	0.0005	0.0050
ILSGEQTVK[x]YDR	8	0	1407.735725	0.0004	0.0050
EFEIIK[x]GVLCQFR	5	0	1637.859869	0.0004	0.0050
YYIIMGLQASK[x]LR	10	0	1554.859144	0.0004	0.0050
K[x]DKPKYEPPVPTR	0	0	1553.856502	0.0004	0.0050
VDAQDFLK[x]VAETRR	7	0	1646.873938	0.0004	0.0050
YK[x]DAYVYSIVAIAR	1	0	1630.871817	0.0004	0.0050
K[x]INVLNFPSANFSK	0	0	1577.856502	0.0004	0.0050
K[x]LFKSLGSGMDQEK	0	0	1566.807502	0.0004	0.0050
SFEQK[x]VMKEDNLILR	4	0	1848.976679	0.0003	0.0050
KGEK[x]VEDAPENNSFR	3	0	1718.822296	0.0003	0.0050
D[x]GIQDIMPSQAKELK	0	0	1671.850090	0.0003	0.0050
Q[x]YTVGQGYTKAAWFEK	0	0	1875.915465	0.0003	0.0050
DISSK[x]SPSGNDALNDKK	4	0	1774.869635	0.0003	0.0050
FVK[x]LGIDPPKGIMLYGPPGTGK	2	0	2284.265236	0.0002	0.0050
# precursors: 1
Precursor: 2971.6585	4	0.9983	0
KVPDK[x]LIDASTVK(4)	NELEK[x]LNFSSLK(4)	2.2900	2971.6480	138.0681
K[x]VPDKLIDASTVK(0)	NELEK[x]LNFSSLK(4)	2.2150	2971.6480	138.0681
AVILSDTKPVDK[x]K(11)	NELEK[x]LNFSSLK(4)	2.0750	2971.6480	138.0681
AVILSDTK[x]PVDKK(7)	NELEK[x]LNFSSLK(4)	1.9550	2971.6480	138.0681
QSK[x]ATREPNK(2)	SGVKLENVK[x]IYADLK(8)	1.3300	2971.6341	138.0681
KVPDK[x]LIDASTVK(4)	ITAFLLADSK[x]SQK(9)	1.2750	2971.6844	138.0681
GVVALVEDK[x]TK(8)	SGVKLENVK[x]IYADLK(8)	1.2250	2971.6844	138.0681
K[x]VPDKLIDASTVK(0)	ITAFLLADSK[x]SQK(9)	1.2000	2971.6844	138.0681
KVPDK[x]LIDASTVK(4)	K[x]VSTTPANSFELK(0)	1.0500	2971.6480	138.0681
K[x]PIGATWK(0)	YAVISGAISLDRVDVK[x]TK(15)	0.9750	2971.6745	138.0681
K[x]VPDKLIDASTVK(0)	K[x]VSTTPANSFELK(0)	0.9750	2971.6480	138.0681
K[x]FRKPIGATWK(0)	WPK[x]IAEIYGSALR(2)	0.9250	2971.6799	138.0681
LMSK[x]VAEK(3)	LKVELAK[x]QNLFVPTSDK(6)	0.8750	2971.6666	138.0681
LK[x]LELKK(1)	YEAK[x]AIGSGSEPAKSELVK(3)	0.8600	2971.6844	138.0681
KFRK[x]PIGATWK(3)	WPK[x]IAEIYGSALR(2)	0.8550	2971.6799	138.0681
HTVIK[x]TGLR(4)	HNNHMAK[x]VLTLELYK(6)	0.8500	2971.6428	138.0681
K[x]FRKPIGATWK(0)	SWIGAYLAK[x]IPER(8)	0.8300	2971.6799	138.0681
RFK[x]K(2)	MILELTNHLEELK[x]KYINR(12)	0.8200	2971.6680	138.0681
LKLELK[x]K(5)	YEAK[x]AIGSGSEPAKSELVK(3)	0.8200	2971.6844	138.0681
SVQPLASAK[x]ELLR(8)	KDK[x]MNFVILCR(2)	0.8050	2971.6350	138.0681
