# Supplementary material for: ECL: an exhaustive search tool for the identification of cross-linked peptides using whole database
Source: BMC Bioinformatics. 2016 May 20;17:217. doi: 10.1186/s12859-016-1073-y (PMC4874008; doi:10.1186/s12859-016-1073-y)
Supplement: Additional file 5 — Kojak’s pre-selection list of PSMs only identified by ECL. (ZIP 5147 kb) [file 12859_2016_1073_MOESM5_ESM.zip › Kojak's pre-selection ranks of ECL only peptides/Kojak's detailed results/aleitner_M1012_007/diagnostic_5948.txt]

Scan: 5948
VYQTEPAGIYNAWK[x]ATAIGR	13	0	2208.132649	0.1140	2.2800
VMCK[x]NK	3	0	778.382925	0.0858	0.5150
VYQTEPAGIYNAWK[x]ATAIGRASK	13	0	2494.296739	0.0824	1.8950
K[x]EEMVMLK	0	0	1006.519074	0.0812	0.6500
MVCK[x]IWK	3	0	963.503367	0.0743	0.5200
M[x]SER	0	0	521.226756	0.0688	0.2750
K[x]ATDDDR	0	0	819.372221	0.0679	0.4750
QEVAAQK[x]SSEETEDK	6	0	1677.769259	0.0597	0.8950
ELKK[x]EEMVMLK	3	0	1376.740675	0.0582	0.6400
ELK[x]KEEMVMLK	2	0	1376.740675	0.0577	0.6350
INYK[x]K	3	0	664.390778	0.0530	0.2650
GK[x]VVIDAFR	1	0	1003.581415	0.0522	0.4700
ARQEVAAQK[x]SSEETEDK	8	0	1904.907471	0.0521	0.8850
VMCKNK[x]TDTK	5	0	1223.600166	0.0495	0.4950
K[x]ASLLTREDLTDEEK	0	0	1746.899873	0.0493	0.7400
VMCK[x]NKTDTK	3	0	1223.600166	0.0480	0.4800
K[x]GVVALVEDK	0	0	1056.617856	0.0480	0.4800
THAVLVALK[x]R	8	0	1106.692354	0.0465	0.4650
NSDYK[x]ETLIFK	4	0	1356.692468	0.0459	0.5050
K[x]EDSSPCGYIIR	0	0	1423.676496	0.0458	0.5500
LYNK[x]FK	3	0	811.459186	0.0458	0.2750
YTENIYPPK[x]K	8	0	1251.649881	0.0455	0.4550
GYIGDPIK[x]FVR	7	0	1263.697497	0.0450	0.4950
LTHEK[x]STMLEK	4	0	1315.680522	0.0418	0.4600
ETTEK[x]K	4	0	734.380997	0.0408	0.2450
M[x]GINER	0	0	718.343173	0.0392	0.2350
GVSK[x]DEK	3	0	761.391895	0.0379	0.2650
MVCKIWK[x]SDEINEVLNK	6	0	2105.064830	0.0371	0.6300
MVCK[x]IWKSDEINEVLNK	3	0	2105.064830	0.0371	0.6300
GAIESYK[x]VVDASIVSK	6	0	1664.898420	0.0362	0.5800
SEFQRLTHEK[x]STMLEK	9	0	1962.983216	0.0353	0.5650
TK[x]SVALGGITK	1	0	1073.644403	0.0350	0.3850
QIAK[x]FVVSLGERVSPTDIEEGMR	3	0	2560.331798	0.0348	0.8000
MVILNK[x]DGMER	5	0	1304.658013	0.0345	0.3800
FNSNAIAAVATK[x]MVTLK	11	0	1777.975953	0.0344	0.5850
APPEILDISK[x]QLADYK	9	0	1799.966829	0.0344	0.5500
TELFK[x]ASTSAK	4	0	1181.629146	0.0336	0.3700
M[x]MGINER	0	0	849.383652	0.0329	0.2300
K[x]LDVAKR	0	0	828.518092	0.0321	0.2250
CLTDLEDEAPAK[x]DILLDMSR	11	0	2304.097637	0.0313	0.6250
VMK[x]SEFQR	2	0	1023.517101	0.0313	0.2500
K[x]AQSGPDASAK	0	0	1058.535585	0.0300	0.3300
CAEAENSSDLFK[x]LGVMYAK	11	0	2131.991727	0.0300	0.5700
AFNNAGITSVGVTGK[x]NCACVISQKK	14	0	2623.320910	0.0294	0.7350
LLENDIK[x]VMK	6	0	1201.673984	0.0290	0.2900
KCLTDLEDEAPAK[x]DILLDMSR	12	0	2432.192593	0.0288	0.6050
FLHDKNSDYK[x]ETLIFK	9	0	1997.025735	0.0284	0.4550
YYK[x]PDLTIDEAVRIMK	2	0	1954.023292	0.0281	0.4500
FLHDK[x]NSDYKETLIFK	4	0	1997.025735	0.0278	0.4450
YKVNLYK[x]FR	6	0	1229.692020	0.0278	0.2500
K[x]VIARLQSYDR	0	0	1347.762215	0.0277	0.3050
WIAKQILDCIVNLSEPAK[x]K	17	0	2225.224100	0.0276	0.5250
KK[x]AQSGPDASAK	1	0	1186.630541	0.0275	0.3300
DAGK[x]DEFSRK	3	0	1151.557046	0.0275	0.2750
S[x]QARGFDR	0	0	935.457282	0.0275	0.2200
YVQVEQRNK[x]PDER	8	0	1659.832802	0.0273	0.3550
VLVKVHPEGK[x]YVVDISPDIDIK	9	0	2462.378342	0.0270	0.5950
TYNLISSYIK[x]SVEISALASKNR	9	0	2456.327369	0.0270	0.5950
I[x]INRDIGK	0	0	927.550117	0.0269	0.2150
K[x]KAQSGPDASAK	0	0	1186.630541	0.0267	0.3200
FMLKLGVK[x]R	7	0	1090.668450	0.0267	0.2400
VLGVFSEK[x]AQIKILYVNNAK	7	0	2233.283329	0.0262	0.5250
F[x]ATLQKSK	0	0	921.528321	0.0262	0.2100
YPMDAHK[x]SELEGVEEAR	6	0	1959.899550	0.0262	0.4450
N[x]STEEIDLYNRWK	0	0	1666.795023	0.0262	0.3400
ETTEK[x]KIDK	4	0	1090.586949	0.0261	0.2350
STDEYNGAMLK[x]SVCVEAGMIALR	10	0	2514.191544	0.0261	0.6000
IHLEKVSK[x]QGEIDYEALVK	7	0	2198.194577	0.0261	0.4950
AVYDTAVVQEDPEK[x]WK	13	0	1876.920608	0.0259	0.4150
IAGEHLSNGEK[x]PLLTPEK	10	0	1932.031547	0.0258	0.4650
TEEK[x]TESYYSNAVELNLLLISPTK	3	0	2741.400978	0.0256	0.6150
DFLDAVQK[x]VVK	7	0	1260.707726	0.0255	0.2800
APPEILDISKQLADYK[x]AFEDSLR	15	0	2618.359059	0.0254	0.5850
YACK[x]ILGVVEGQFSRPAKLNDPEDK	3	0	2833.443128	0.0254	0.6350
YEAK[x]AIGSGSEPAK	3	0	1406.704092	0.0254	0.3550
GGNMDSLK[x]INFSAFQLPVVTR	7	0	2293.188777	0.0252	0.5300
APPEILDISK[x]QLADYKAFEDSLR	9	0	2618.359059	0.0252	0.5800
ETLIFK[x]CIDMFIHK	5	0	1793.920748	0.0250	0.3500
QEYALALQK[x]WDLSR	8	0	1719.894338	0.0250	0.3500
K[x]IIEEEGFTNR	0	0	1334.682966	0.0250	0.2750
EIK[x]EVIELPVK	2	0	1295.769988	0.0250	0.2750
AK[x]SAK	1	0	503.306720	0.0250	0.1250
SAK[x]AK	2	0	503.306720	0.0250	0.1250
K[x]SGR	0	0	446.260107	0.0250	0.1000
ETEK[x]LAEER	3	0	1103.545814	0.0250	0.2250
ETTEKK[x]IDK	5	0	1090.586949	0.0250	0.2250
IDVLFSK[x]IR	6	0	1089.654575	0.0250	0.2250
DFLDAVQKVVK[x]GNQK	10	0	1687.925636	0.0247	0.3700
NDDQLTYTYK[x]DEK	9	0	1631.731422	0.0246	0.3200
TEPK[x]AVDEEMK	3	0	1275.601607	0.0245	0.2700
M[x]NSTEEIDLYNRWK	0	0	1797.835501	0.0243	0.3400
STELFKNEEEPTK[x]K	12	0	1678.841301	0.0243	0.3400
THAVLVALK[x]RNAEELSSYQK	8	0	2256.222519	0.0240	0.4800
K[x]ILGVAAEDK	0	0	1042.602207	0.0240	0.2400
AK[x]YASQKRP	1	0	1047.582476	0.0239	0.2150
NTWNSTLETAK[x]AK	10	0	1462.741537	0.0238	0.3100
YTENIYPPKK[x]TVQYATK	9	0	2043.067597	0.0238	0.4050
YTYDRGTTAVLK[x]EDIYK	11	0	2035.026127	0.0238	0.4050
MEQKPEVDYSEK[x]FAELQK	11	0	2198.056433	0.0236	0.4250
GK[x]VAVFDSQTQPPVLWFR	1	0	2074.099899	0.0236	0.4250
IK[x]VLAQLGMQSLSPLKQGMNILR	1	0	2537.454825	0.0235	0.5400
GVFKNVSGNVLSEIK[x]NNWQIER	14	0	2530.329098	0.0234	0.5150
SMRYPMDAHK[x]SELEGVEEAR	9	0	2334.073155	0.0233	0.4650
EQKPEVDYSEK[x]FAELQK	10	0	2067.015955	0.0232	0.3950
YTENIYPPK[x]KTVQYATK	8	0	2043.067597	0.0232	0.3950
YACKILGVVEGQFSRPAK[x]LNDPEDK	17	0	2833.443128	0.0232	0.5800
K[x]CLTDLEDEAPAKDILLDMSR	0	0	2432.192593	0.0231	0.4850
FDVIVAK[x]GKVAVFDSQTQPPVLWFR	6	0	2846.548187	0.0228	0.5700
Y[x]FATLQKSK	0	0	1084.591644	0.0228	0.2050
K[x]IFTIHTSK	0	0	1073.623277	0.0228	0.2050
M[x]SQARGFDR	0	0	1066.497761	0.0228	0.2050
E[x]IINRDIGK	0	0	1056.592704	0.0228	0.2050
IAGEHLSNGEKPLLTPEK[x]DFSK	17	0	2409.253874	0.0227	0.5000
HEDALAK[x]LGATLAQGIIDAGGR	6	0	2176.159922	0.0225	0.4950
MVTANIK[x]NIK	6	0	1130.648106	0.0225	0.2250
FDVIVAKGK[x]VAVFDSQTQPPVLWFR	8	0	2846.548187	0.0224	0.5600
LDDMSLIK[x]EDCEAATDPLLK	7	0	2276.091491	0.0223	0.4450
MGQAQSGNFSNFGDGANGDNK[x]K	20	0	2242.966054	0.0220	0.4850
LSGVVEGIFQK[x]CYAK	10	0	1697.880996	0.0220	0.3300
GMALGSANEKIEASK[x]GLIDR	14	0	2059.073086	0.0220	0.4400
VMK[x]EDNLILR	2	0	1229.680131	0.0220	0.2200
VSK[x]ILEHKEIMLR	2	0	1594.922802	0.0219	0.2850
GDVAASILDK[x]YRTGIATMLTR	9	0	2251.199340	0.0219	0.4600
EK[x]TSNNTNRTNSTDEK	1	0	1837.840123	0.0219	0.3500
NLLLQEKGFPTPK[x]ATSTGTTIVGVIAK	12	0	2783.579543	0.0219	0.5900
EDLTDEEK[x]AASIAVEDEKR	7	0	2147.022884	0.0218	0.4150
VTSK[x]LLEQEESAEK	3	0	1589.814754	0.0218	0.3050
EK[x]WIAK	1	0	773.443537	0.0217	0.1300
MGQAQSGNFSNFGDGANGDNK[x]KDQK	20	0	2614.146520	0.0216	0.5400
STELFK[x]NEEEPTK	5	0	1550.746345	0.0215	0.2800
LISGK[x]LDEAR	4	0	1100.618917	0.0215	0.2150
KVTSK[x]LLEQEESAEK	4	0	1717.909710	0.0213	0.3200
FIRVSGSELVQK[x]YIGEGSR	11	0	2124.132649	0.0213	0.4050
FDIMPRK[x]K	6	0	1033.574220	0.0213	0.1700
ILGVVEGQFSRPAK[x]LNDPEDK	13	0	2311.217099	0.0212	0.4450
ATAIGKSSTAAK[x]TFLEK	11	0	1722.951515	0.0212	0.3600
EDTEAVLK[x]R	7	0	1059.555986	0.0211	0.1900
MPIDFK[x]GFICKVVDK	5	0	1795.936398	0.0210	0.3150
MGTTITALRYK[x]DGVILAADSR	10	0	2251.199340	0.0210	0.4400
IDKNTWNSTLETAK[x]AK	13	0	1818.947489	0.0209	0.3350
YMLLSQIMLNSVSEVK[x]SLLTGK	15	0	2453.327233	0.0209	0.4600
MGNGK[x]MVEISR	4	0	1220.600502	0.0209	0.2300
K[x]LDVAK	0	0	672.416990	0.0208	0.1250
MGQAQSGNFSNFGDGANGDNKK[x]DQK	21	0	2614.146520	0.0208	0.5200
TLDQIAAK[x]LYFYYILFFEK	7	0	2385.265950	0.0208	0.3950
NK[x]EHIMDNLEAQAIEELEGAK	1	0	2381.153176	0.0207	0.4350
IAGEHLSNGEK[x]PLLTPEKDFSK	10	0	2409.253874	0.0207	0.4550
ISLRDVCIK[x]LGLDSEESAEYIVAK	8	0	2707.410100	0.0206	0.4950
QLMTEFVDQVDDVVK[x]YEIDK	14	0	2413.172181	0.0205	0.4100
RK[x]IFTIHTSK	1	0	1229.724379	0.0205	0.2050
VMK[x]EDNLILRTR	2	0	1486.828906	0.0204	0.2450
IDTIVK[x]EIQDEK	5	0	1429.766355	0.0204	0.2450
EVLNK[x]GVSKDEK	4	0	1344.724827	0.0204	0.2450
MPIDFKGFICK[x]VVDK	10	0	1795.936398	0.0203	0.3050
GLGYPEDAIGK[x]TKLVK	10	0	1687.950789	0.0200	0.3200
TEEQRQPEDK[x]LR	9	0	1527.764059	0.0200	0.2400
MVILNK[x]DGMERK	5	0	1432.752968	0.0200	0.2400
EVLNKGVSK[x]DEK	8	0	1344.724827	0.0200	0.2400
ETIDNAETMK[x]K	9	0	1278.612505	0.0200	0.2200
KK[x]SGR	1	0	574.355062	0.0200	0.1000
K[x]KSGR	0	0	574.355062	0.0200	0.1000
GYIGDPIK[x]FVRSVVLLPEEEPLR	7	0	2625.452897	0.0198	0.4550
K[x]YINRSYYHLR	0	0	1511.799660	0.0195	0.2150
K[x]VTSKLLEQEESAEK	0	0	1717.909710	0.0193	0.2900
SLPLQIEVANDCIK[x]WAIKEK	13	0	2354.266687	0.0192	0.3850
MVTLK[x]DVGPPQPGPGIYR	4	0	1924.023961	0.0192	0.3450
IVK[x]SAK	2	0	644.422076	0.0192	0.1150
GVILYGAPGTGK[x]TLLAK	11	0	1657.976610	0.0191	0.3250
S[x]RSYDSRTTIFSPEGR	0	0	1857.896851	0.0191	0.3050
ETLIFK[x]CIDMFIHKSAELYK	5	0	2485.274807	0.0190	0.3800
NK[x]LDPYWNQLIVAGVDGENK	1	0	2272.148690	0.0190	0.3800
GFPTPK[x]ATSTGTTIVGVIAK	5	0	1945.088332	0.0190	0.3800
LLENDIK[x]VMKSEFQR	6	0	1848.976678	0.0190	0.2850
Q[x]DRGK	0	0	602.313592	0.0190	0.0950
K[x]AFGR	0	0	577.333601	0.0190	0.0950
K[x]TVQYATKR	0	0	1093.624337	0.0189	0.1700
LLENDIKVMK[x]SEFQR	9	0	1848.976678	0.0187	0.2800
LYNKFK[x]TNHGNPFM	5	0	1709.834718	0.0186	0.2600
VSTKK[x]ILGVAAEDK	4	0	1457.845270	0.0186	0.2600
K[x]DWNACK	0	0	920.417393	0.0186	0.1300
LK[x]VELAK	1	0	799.516697	0.0186	0.1300
SQEEAIENIK[x]CTRAEQMSVELPQR	9	0	2845.369702	0.0185	0.4450
VNENIGDELLLEQCMK[x]HSTFIITK	15	0	2831.419615	0.0185	0.4450
RTLDQIAAK[x]LYFYYILFFEK	8	0	2541.367053	0.0185	0.3700
DQELTEENVSISVIGK[x]DEK	15	0	2132.048371	0.0184	0.3500
DYGDLGSSVNPLDK[x]TNNLDLEHKHK	13	0	2808.367718	0.0184	0.4600
K[x]NLLNPLIEDSR	0	0	1410.783007	0.0183	0.2200
IDVEESIAGYQLARSK[x]R	15	0	1934.022044	0.0182	0.3100
QIKEIK[x]EVIELPVK	5	0	1665.007573	0.0182	0.2550
GYSK[x]PNERATK	3	0	1249.641438	0.0182	0.2000
RNK[x]LDPYWNQLIVAGVDGENK	2	0	2428.249792	0.0181	0.3800
DYGDLGSSVNPLDK[x]TNNLDLEHK	13	0	2543.213856	0.0180	0.4150
SSELPEVHLSMTRK[x]GVVALVEDK	13	0	2523.336549	0.0180	0.4150
GVVALVEDKTK[x]SVALGGITK	10	0	1984.156741	0.0180	0.3600
LVK[x]GR	2	0	571.380549	0.0180	0.0900
YVQVEQRNK[x]PDERFNTGVVNVR	8	0	2646.362518	0.0180	0.3950
GGLGYPEDAIGK[x]TKLVK	11	0	1744.972250	0.0179	0.3050
VLGVFSEK[x]AQIK	7	0	1317.765572	0.0179	0.2150
VVTALTMLK[x]QHLFR	8	0	1655.954434	0.0179	0.2500
LREWNQNIK[x]NLSNVVEISGK	8	0	2340.254878	0.0177	0.3550
SLQSVGQIIGEVLK[x]QLDSER	13	0	2198.190551	0.0177	0.3550
DFLDAVQK[x]VVKGNQK	7	0	1687.925636	0.0177	0.2650
TMLELLNQLDGFEATK[x]NIK	15	0	2177.140100	0.0176	0.3350
VMGSGCDAAGTIIK[x]VFHPITK	13	0	2201.133573	0.0176	0.3700
VNMENLIVTDLGK[x]YAEVLIETAK	12	0	2562.361367	0.0176	0.4050
GAIESYK[x]VVDASIVSKALGNFVASVLAR	6	0	2863.580603	0.0175	0.4900
MDDKMLLTEVHLLESK[x]VYHAIR	15	0	2640.376636	0.0175	0.3850
AMEQQDIKPTVQNGEVSANAEQK[x]A	22	0	2585.239020	0.0175	0.4200
AVAVVVDPIQSVKGK[x]VVIDAFR	14	0	2309.346986	0.0175	0.3850
AVAVVVDPIQSVK[x]GKVVIDAFR	12	0	2309.346986	0.0175	0.3850
HHFYAK[x]IDRPAQVISFKK	5	0	2184.195523	0.0175	0.3150
IDVLFSK[x]IRLAYVYADMR	6	0	2172.176427	0.0175	0.3150
TVQYATK[x]R	6	0	965.529382	0.0175	0.1400
M[x]SRSYDSRTTIFSPEGR	0	0	1988.937329	0.0174	0.2950
VMK[x]SEFQRLTHEK	2	0	1631.845282	0.0173	0.2250
EPNK[x]GSYRPYTAK	3	0	1509.757521	0.0173	0.2250
AMEQQDIK[x]PTVQNGEVSANAEQKA	7	0	2585.239020	0.0173	0.4150
QIK[x]EIKEVIELPVK	2	0	1665.007573	0.0171	0.2400
KEK[x]WIAK	2	0	901.538493	0.0171	0.1200
QYSAK[x]AK	4	0	794.428614	0.0171	0.1200
LSGVVEGIFQKCYAK[x]NEWR	14	0	2283.146914	0.0171	0.3250
GVVALVEDK[x]TKSVALGGITK	8	0	1984.156741	0.0170	0.3400
TVQYATK[x]RSK	6	0	1180.656362	0.0170	0.1700
DTALEK[x]YKSYLLQHR	5	0	1863.984208	0.0170	0.2550
TEPK[x]AVDEEMKVR	3	0	1530.771118	0.0169	0.2200
LK[x]GDLFSVGSGSTFAYGVLDSGYR	1	0	2495.233139	0.0169	0.4050
VSTK[x]KILGVAAEDK	3	0	1457.845270	0.0168	0.2350
LGITFAHVTAAK[x]NNSWAK	11	0	1928.026739	0.0167	0.3000
DTMNVDINAIK[x]K	10	0	1360.701983	0.0167	0.2000
TK[x]DAVVLGVEKR	1	0	1313.766632	0.0167	0.2000
K[x]ATDDDRWK	0	0	1133.546483	0.0167	0.1500
RLVK[x]GR	3	0	727.481651	0.0167	0.1000
K[x]QYSAK	0	0	723.391504	0.0167	0.1000
LNYK[x]PEEEYPDLSKHNNHMAK	3	0	2556.206604	0.0167	0.3500
AIEDAQELNGEHEILEAMK[x]NK	18	0	2381.153176	0.0167	0.3500
K[x]GILLPESLTEAVEATTYAILR	0	0	2387.331060	0.0166	0.3650
GFICK[x]VVDKDGIR	4	0	1505.802358	0.0165	0.2150
TQLADILSVLGMSYSNTSK[x]HESLK	18	0	2621.336941	0.0165	0.3950
LYNK[x]FKTNHGNPFM	3	0	1709.834718	0.0164	0.2300
K[x]EKWIAK	0	0	901.538493	0.0164	0.1150
ETLIFKCIDMFIHK[x]SAELYK	13	0	2485.274807	0.0162	0.3250
VVGSELIQK[x]YLGDGPR	8	0	1729.936200	0.0162	0.2600
K[x]MSAQSCACMVR	0	0	1427.614109	0.0162	0.1950
IKLISGK[x]LDEAR	6	0	1341.797930	0.0162	0.1950
SFEQK[x]VMK	4	0	995.510954	0.0162	0.1300
GLGYPEDAIGK[x]TK	10	0	1347.703366	0.0162	0.2100
SWIGAYLAK[x]IPERIVCFMLNEK	8	0	2637.380995	0.0161	0.3550
LNYK[x]PEEEYPDLSK	3	0	1723.830403	0.0161	0.2250
STLDLNHLADLYDRK[x]DWNACK	14	0	2547.217501	0.0160	0.3350
YTQSTNNDDPKK[x]IIEEEGFTNR	11	0	2598.219668	0.0159	0.3500
F[x]RNQYDGDATTWSPQGR	0	0	1997.897911	0.0159	0.2700
QLIIK[x]EEMMNSIQQAVAK	4	0	2073.096129	0.0158	0.2850
IK[x]LISGKLDEAR	1	0	1341.797930	0.0158	0.1900
VK[x]AFGR	1	0	676.402010	0.0158	0.0950
AGNRSVMAPLFLHDK[x]YDGR	14	0	2146.074090	0.0158	0.3000
VDAQDFLK[x]VAETR	7	0	1490.772835	0.0158	0.2050
V[x]SPTGQITSTSAR	0	0	1303.673128	0.0158	0.2050
VDAQDFLK[x]VAETRR	7	0	1646.873938	0.0157	0.2200
K[x]ARQAAK	0	0	771.471479	0.0157	0.1100
YIPNPVLVIIDVK[x]PK	12	0	1707.033394	0.0157	0.2350
GMALGSANEK[x]IEASK	9	0	1504.755469	0.0157	0.2350
VDTILLFMPMDESLK[x]VFQALTTIR	14	0	2780.485512	0.0156	0.3750
DISSK[x]SPSGNDALNDK	4	0	1646.774679	0.0156	0.2500
MHNNHAK[x]SLPPEEYDEK	6	0	2037.921346	0.0156	0.2650
FDVIVAK[x]GK	6	0	975.575269	0.0156	0.1400
LSGVVEGIFQK[x]CYAKNEWR	10	0	2283.146914	0.0155	0.2950
SAQEILCNEPVETYGSFDLK[x]EK	19	0	2556.205265	0.0155	0.3400
K[x]PRVVTALTMLK	0	0	1355.832206	0.0154	0.1850
DYGDLGSSVNPLDKTNNLDLEHK[x]HK	22	0	2808.367718	0.0154	0.3850
TEPKAVDEEMK[x]VR	10	0	1530.771118	0.0154	0.2000
G[x]GLGYPEDAIGKTK	0	0	1404.724827	0.0154	0.2150
TGPPGPPCGGK[x]FMLK	10	0	1542.768616	0.0153	0.2300
VIGSELVQK[x]YVGEGAR	8	0	1703.920551	0.0153	0.2450
YGLQGPTWLVHK[x]ENAINK	11	0	2067.090061	0.0153	0.2750
DVEFLHSDK[x]IDTIVKEIQDEK	8	0	2500.269581	0.0152	0.3200
DELWKNDDQLTYTYK[x]DEK	14	0	2303.059268	0.0150	0.2700
M[x]FRNQYDGDATTWSPQGR	0	0	2128.938390	0.0150	0.2700
DDINLDEASAMAVK[x]FLSK	13	0	1965.971650	0.0150	0.2700
I[x]INRDIGKVVDK	0	0	1368.808828	0.0150	0.1800
IDTVIK[x]LVDHSFDEK	5	0	1757.919882	0.0150	0.2250
LDEARELLVK[x]ASK	9	0	1470.840518	0.0150	0.1950
LMVEMEK[x]K	6	0	1006.519074	0.0150	0.1200
AEAK[x]DVAK	3	0	830.449740	0.0150	0.1200
AMEQQDIK[x]PTVQNGEVSANAEQK	7	0	2514.201910	0.0148	0.3400
VLGVFSEKAQIK[x]ILYVNNAK	11	0	2233.283329	0.0147	0.2950
SLEFK[x]ASELAEDFHIPVTR	4	0	2188.116331	0.0147	0.2800
S[x]SKDISSKSPSGNDALNDK	0	0	1948.933683	0.0147	0.2800
LFAYPPK[x]SVQPTAKTVQK	6	0	2002.125051	0.0147	0.2650
NSIVSK[x]YTQSTNNDDPK	5	0	1909.901659	0.0147	0.2500
ATREPNK[x]GSYRPYTAK	6	0	1837.943407	0.0147	0.2350
WSTAETLTNNK[x]IDR	10	0	1647.821570	0.0146	0.2050
LGISATALSPEEK[x]K	12	0	1442.797987	0.0146	0.2050
IVFRSELQDK[x]SSQQGVEGVLIILK	9	0	2685.506382	0.0146	0.3500
QAAK[x]ASVVETVTLTKVTQK	3	0	2001.146903	0.0145	0.2750
N[x]SIVSKYTQSTNNDDPK	0	0	1909.901659	0.0144	0.2450
ETDLK[x]PYVLELAMTVVLDIEFRNR	4	0	2863.515228	0.0144	0.3450
CYAK[x]NEWR	3	0	1125.502511	0.0144	0.1150
YTQSTNNDDPK[x]KIIEEEGFTNR	10	0	2598.219668	0.0143	0.3150
RK[x]QYSAK	1	0	879.492606	0.0143	0.1000
CGSPYIIEDSK[x]K	10	0	1395.670349	0.0142	0.1700
V[x]KAFGR	0	0	676.402010	0.0142	0.0850
K[x]ALNEFVMMFSMFSHENWNDK	0	0	2604.159855	0.0140	0.2950
DEQIEKIDTVIK[x]LVDHSFDEK	11	0	2500.269580	0.0140	0.2950
WPK[x]IAEIYGSALRSNPVFAENDEK	2	0	2733.376103	0.0140	0.3350
GGLGYPEDAIGK[x]TK	11	0	1404.724827	0.0139	0.1950
INYKK[x]TELEEIMLLNLHK	4	0	2228.223766	0.0139	0.2500
INYK[x]KTELEEIMLLNLHK	3	0	2228.223766	0.0139	0.2500
K[x]IEIPLPNEVGRMEILK	0	0	1978.128419	0.0138	0.2350
DVEFLHSDKIDTIVK[x]EIQDEK	14	0	2500.269581	0.0138	0.2900
I[x]AIVVNQNWYCANTKYVTGPK	0	0	2438.241535	0.0138	0.2900
DVCIK[x]LGLDSEESAEYIVAK	4	0	2238.108857	0.0137	0.2750
M[x]SSKDISSKSPSGNDALNDK	0	0	2079.974162	0.0137	0.2750
QTLNK[x]IALDEQIQALK	4	0	1825.030821	0.0137	0.2200
K[x]QYSAKAK	0	0	922.523570	0.0137	0.1100
IVKSAK[x]AK	5	0	843.554142	0.0137	0.1100
IVK[x]SAKAK	2	0	843.554142	0.0137	0.1100
YGLQGPTWLVHK[x]ENAINKK	11	0	2195.185017	0.0137	0.2600
SNQATTSTDRQVK[x]LLFIEK	12	0	2178.164339	0.0137	0.2600
EK[x]SPAIIFIDELDAIGTK	1	0	1959.056365	0.0136	0.2450
EIIRTSTSSMTAVPK[x]PLK	14	0	1958.086949	0.0136	0.2450
DAFALAKEK[x]SPAIIFIDELDAIGTK	8	0	2675.442056	0.0136	0.3400
LTGDTNGALDK[x]LEEIGVADQYKVSK	10	0	2663.365262	0.0136	0.3400
GAIESYKVVDASIVSK[x]ALGNFVASVLAR	15	0	2863.580603	0.0136	0.3800
D[x]DGLEDDMPALADEEFEKMDR	0	0	2440.004526	0.0136	0.2850
ESQDYLNLVQALAETNVK[x]DEK	17	0	2406.191334	0.0136	0.2850
YK[x]DAYVYSIVAIAR	1	0	1630.871817	0.0136	0.1900
R[x]KQYSAK	0	0	879.492606	0.0136	0.0950
EK[x]VLKTK	1	0	844.538158	0.0136	0.0950
YGLQGPTWLVHKENAINK[x]K	17	0	2195.185017	0.0134	0.2550
ENMTQEEAVEFLK[x]NAVALAMER	12	0	2522.214389	0.0134	0.2950
NLLLQEK[x]GFPTPKATSTGTTIVGVIAK	6	0	2783.579543	0.0133	0.3600
TNNLDLEHK[x]HKTPDK	8	0	1788.911774	0.0133	0.2000
AFNNAGITSVGVTGK[x]NCACVISQK	14	0	2495.225954	0.0133	0.3200
MNSIVSK[x]YTQSTNNDDPK	6	0	2040.942138	0.0133	0.2400
M[x]NSIVSKYTQSTNNDDPK	0	0	2040.942138	0.0133	0.2400
EDLTDEEK[x]AASIAVEDEK	7	0	1990.921782	0.0133	0.2400
DKPK[x]YEPPVPTR	3	0	1425.761546	0.0133	0.1600
TTSK[x]VSIAK	3	0	933.549448	0.0133	0.1200
N[x]STEEIDLYNRWKALER	0	0	2136.059881	0.0132	0.2250
ETEK[x]LAEERGWDIR	3	0	1730.858680	0.0132	0.1850
Q[x]IAIVVNQNWYCANTKYVTGPK	0	0	2566.300107	0.0132	0.2900
GVFK[x]NVSGNVLSEIKNNWQIER	3	0	2530.329098	0.0132	0.2900
S[x]ERDTALEKYK	0	0	1338.677880	0.0132	0.1450
LNYKPEEEYPDLSK[x]HNNHMAK	13	0	2556.206604	0.0131	0.2750
E[x]IINRDIGKVVDK	0	0	1497.851416	0.0131	0.1700
VRQLIIK[x]EEMMNSIQQAVAK	6	0	2328.265640	0.0130	0.2600
MSSKDISSK[x]SPSGNDALNDK	8	0	2079.974162	0.0130	0.2600
TLAGVTRDYYTK[x]QSK	11	0	1729.899815	0.0130	0.1950
EAVELPLTHPELYEEMGIK[x]PPK	18	0	2519.298044	0.0130	0.2850
AGDFQGLNEQLVSLFK[x]K	15	0	1892.999523	0.0129	0.2200
TLLAK[x]AVANQTSATFLR	4	0	1804.020592	0.0129	0.2200
RVHVTQEDFELAVAK[x]VLNK	14	0	2195.206144	0.0129	0.2450
SSKDISSK[x]SPSGNDALNDK	7	0	1948.933683	0.0129	0.2450
LVK[x]GRQD	2	0	814.466059	0.0129	0.0900
K[x]YIPNPVLVIIDVKPK	0	0	1835.128350	0.0128	0.2050
VSGSELVQK[x]YIGEGSR	8	0	1707.879080	0.0128	0.2050
K[x]RVIEHNIR	0	0	1163.688664	0.0128	0.1150
K[x]LEETDVAK	0	0	1031.549839	0.0128	0.1150
LGDNNIADWPQVEYLVGK[x]NR	17	0	2300.154836	0.0127	0.2550
ADPLDERLSGVVEGIFQK[x]CYAK	17	0	2494.252490	0.0127	0.2800
YQK[x]PVDTEEENDK	2	0	1593.715773	0.0127	0.1650
G[x]LGYPEDAIGKTK	0	0	1347.703366	0.0127	0.1650
VEFK[x]MGNGKMVEISR	3	0	1723.874862	0.0127	0.1900
WSTAETLTNNK[x]IDRDK	10	0	1890.943464	0.0125	0.2000
K[x]NVPKLQNVSNFQK	0	0	1642.915408	0.0125	0.1750
IDKEDMGSNDK[x]ASK	10	0	1536.708913	0.0125	0.1750
ATAIGK[x]SSTAAK	5	0	1104.613831	0.0125	0.1500
KQYSAK[x]AK	5	0	922.523570	0.0125	0.1000
ILYVNNAK[x]SQEEAIENIK	7	0	2075.089784	0.0125	0.2250
ILYVNNAKSQEEAIENIK[x]CTR	17	0	2492.269200	0.0124	0.2600
LGDNNIADWPQVEYLVGK[x]NRR	17	0	2456.255938	0.0124	0.2600
VVGSELIQK[x]YLGDGPRLVR	8	0	2098.189768	0.0124	0.2350
MVRGIGSYEK[x]QSEVSVGLR	9	0	2094.089070	0.0124	0.2350
VEFKMGNGK[x]MVEISR	8	0	1723.874862	0.0123	0.1850
WNSK[x]VDKPDGTMDYDSMDNIFFAK	3	0	2823.251891	0.0123	0.2950
VHPEGK[x]YVVDISPDIDIK	5	0	2023.062511	0.0122	0.2200
ERGTCAGEVFMALK[x]GMALGSANEK	13	0	2526.202777	0.0121	0.2900
NK[x]ADYYTNICDR	1	0	1531.672470	0.0121	0.1450
NSTEEIDLYNRWK[x]ALER	12	0	2136.059881	0.0121	0.2050
RQTLNK[x]IALDEQIQALK	5	0	1981.131923	0.0121	0.2050
FQDILLGAGQAIK[x]AGNR	12	0	1770.973979	0.0121	0.2050
GTCAGEVFMALK[x]GMALGSANEK	11	0	2241.059087	0.0120	0.2650
D[x]GLEDDMPALADEEFEKMDR	0	0	2324.977588	0.0120	0.2400
V[x]PTFANFHTPIFIAK	0	0	1701.924185	0.0120	0.1800
LDSK[x]NVQLAK	3	0	1114.634566	0.0120	0.1200
VGVFK[x]NVSGNVLSEIKNNWQIER	4	0	2629.397507	0.0120	0.2750
DELWK[x]NDDQLTYTYKDEK	4	0	2303.059268	0.0119	0.2150
NVSGNVLSEIK[x]NNWQIER	10	0	2099.075864	0.0119	0.2150
K[x]ILFENPDEATKR	0	0	1559.830681	0.0119	0.1550
KDKPK[x]YEPPVPTR	4	0	1553.856502	0.0119	0.1550
P[x]RKQYSAK	0	0	976.545365	0.0119	0.0950
K[x]REAEAAK	0	0	901.498083	0.0119	0.0950
NWK[x]EEYLRAAK	2	0	1406.730582	0.0118	0.1300
VVDASIVSK[x]ALGNFVASVLARLALTKPK	8	0	2866.700654	0.0118	0.3300
TGIATMLTRGEIK[x]K	12	0	1517.859870	0.0118	0.1650
GVLLYGPPGTGK[x]TLLAR	11	0	1711.998405	0.0118	0.2000
DLEETDERSLALTK[x]K	13	0	1746.899873	0.0117	0.1750
DK[x]PKYEPPVPTR	1	0	1425.761546	0.0117	0.1400
GTMK[x]VELYEIQLISEGQPVEGR	3	0	2475.267806	0.0116	0.2550
SSK[x]DISSKSPSGNDALNDK	2	0	1948.933683	0.0116	0.2200
VGCDRNK[x]YAIQLPLPPK	6	0	1968.061404	0.0115	0.1950
M[x]NSTEEIDLYNRWKALER	0	0	2267.100359	0.0114	0.2050
G[x]VFKNVSGNVLSEIKNNWQIER	0	0	2530.329098	0.0114	0.2500
ATPYRGYSK[x]PNERATK	8	0	1837.943407	0.0113	0.1800
D[x]VPTFANFHTPIFIAK	0	0	1816.951123	0.0113	0.1800
DTMNVDINAIK[x]KGEIR	10	0	1815.951192	0.0113	0.1800
GLGYPEDAIGKTK[x]LVK	12	0	1687.950789	0.0113	0.1800
KTELFK[x]ASTSAK	5	0	1309.724101	0.0113	0.1350
PRK[x]QYSAK	2	0	976.545365	0.0113	0.0900
VDK[x]PDGTMDYDSMDNIFFAK	2	0	2308.002683	0.0112	0.2250
TEDDIK[x]SLQSVGQIIGEVLK	5	0	2171.168421	0.0112	0.2250
ILYVNNAK[x]SQEEAIENIKCTR	7	0	2492.269200	0.0112	0.2350
E[x]QKPEVDYSEKFAELQK	0	0	2067.015955	0.0112	0.1900
GVLLYGPPGTGK[x]TMLVK	11	0	1729.979978	0.0112	0.1900
D[x]GIQDIMPSQAKELK	0	0	1671.850090	0.0110	0.1650
ADYYYQAK[x]AK	7	0	1219.587284	0.0110	0.1100
QYQEVVKQGDVLLNK[x]LQK	14	0	2129.184348	0.0108	0.1950
M[x]SERDTALEKYK	0	0	1469.718358	0.0108	0.1300
ILFENPDEATK[x]R	10	0	1431.735725	0.0108	0.1300
AFNNAGITSVGVTGKNCACVISQK[x]K	23	0	2623.320910	0.0108	0.2700
QVMEEK[x]LDSKNVQLAK	5	0	1858.982156	0.0106	0.1700
DTMNVDINAIKK[x]GEIR	11	0	1815.951192	0.0106	0.1700
M[x]EQKPEVDYSEKFAELQK	0	0	2198.056433	0.0106	0.1900
MLLTEVHLLESK[x]VYHAIR	11	0	2151.187325	0.0106	0.1900
ELFDCLK[x]IMRDVITELPDAK	6	0	2405.233337	0.0105	0.2100
MSSK[x]DISSKSPSGNDALNDK	3	0	2079.974162	0.0105	0.2100
ILLDLVYAFIK[x]SNQATTSTDR	10	0	2368.263712	0.0105	0.2200
LFQVEYAIEAIK[x]LGSTAIGVK	11	0	2249.267011	0.0105	0.2200
FLRPHYFTLVK[x]IYDSWPQSPQK	10	0	2749.437917	0.0105	0.2300
LMVEMEK[x]KLEK	6	0	1376.740675	0.0105	0.1150
TSTGGPK[x]LQLNLERDYEQFGYFK	6	0	2690.333907	0.0104	0.2400
V[x]GVFKNVSGNVLSEIKNNWQIER	0	0	2629.397507	0.0104	0.2400
CTDLDAIGVK[x]VPFTAAITITGVK	9	0	2389.292565	0.0104	0.2400
LDPPILPENGDLEK[x]DEPEETDVNK	13	0	2705.291825	0.0104	0.2500
DTLSK[x]DQELTEENVSISVIGKDEK	4	0	2676.334021	0.0104	0.2500
K[x]DGIQDIMPSQAKELK	0	0	1799.945046	0.0103	0.1650
HHFYAK[x]IDRPAQVISFK	5	0	2056.100568	0.0103	0.1750
DK[x]LVLKEVFLSFHNLVGR	1	0	2113.204692	0.0103	0.1850
SEAAEFEYKNGYPMPCDVLAK[x]R	20	0	2574.188176	0.0102	0.2250
SIAEK[x]MNGASGAELK	4	0	1504.755469	0.0100	0.1500
NKGTMK[x]VELYEIQLISEGQPVEGR	5	0	2717.405684	0.0100	0.2400
AVILSDTKPVDK[x]KQCVIANSCK	11	0	2473.303140	0.0100	0.2200
VK[x]EDMVDQESTDNNGVQVESR	1	0	2378.065484	0.0100	0.2100
EDGMK[x]ILMVNRGDTGSSGIR	4	0	2135.046217	0.0100	0.2000
MVRGGYAEVK[x]QSEVIGLVR	9	0	2090.130540	0.0100	0.1900
EDTEAVLK[x]RINDTVGIK	7	0	1900.026461	0.0100	0.1700
KDK[x]PKYEPPVPTR	2	0	1553.856502	0.0100	0.1300
ILFENPDEATK[x]RK	10	0	1559.830681	0.0100	0.1300
AVILSDTK[x]PVDKK	7	0	1412.823808	0.0100	0.1300
LMVEMEKK[x]LEK	7	0	1376.740675	0.0100	0.1100
NAYVINLK[x]QIAK	7	0	1373.803016	0.0100	0.1200
NIPK[x]ARASLTAAK	3	0	1339.793514	0.0100	0.1300
ELLK[x]LKVELAK	3	0	1282.822356	0.0100	0.1100
K[x]DQK	0	0	517.285985	0.0100	0.0400
ATSTGTTIVGVIAK[x]DCIVLGADTR	13	0	2418.278703	0.0098	0.2350
FDVVPVPQSSLYLRNLTDETK[x]NK	20	0	2662.396504	0.0098	0.2250
SSLELANNAVK[x]SNDIEKAIDLYK	10	0	2534.322675	0.0098	0.2250
AVILSDTK[x]PVDKKQCVIANSCK	7	0	2473.303140	0.0098	0.2150
QRIVAFVGSPIVEDEK[x]NLIR	15	0	2282.274552	0.0097	0.1950
AVYMGLK[x]AFESCSNDEALR	6	0	2159.997873	0.0097	0.1850
VAQTTYK[x]KIYNEYPPTK	6	0	2043.067597	0.0097	0.1650
GGLGYPEDAIGKTK[x]LVK	13	0	1744.972250	0.0097	0.1650
IWK[x]SDEINEVLNK	2	0	1586.830346	0.0096	0.1250
EPPVYTPPK[x]DKK	8	0	1397.755400	0.0096	0.1150
ETDLK[x]PYVLELAMTVVLDIEFR	4	0	2593.371204	0.0095	0.2100
VLVK[x]VHPEGKYVVDISPDIDIK	3	0	2462.378342	0.0095	0.2100
MPIDFK[x]GFICK	5	0	1354.677686	0.0095	0.1050
K[x]EVAEADIASK	0	0	1159.608411	0.0095	0.1050
TLALKYPGGGPGK[x]TAILPVK	12	0	1980.177084	0.0095	0.1900
K[x]AIPLALGLLSASNPQMR	0	0	1879.071243	0.0094	0.1700
EQK[x]PEVDYSEKFAELQK	2	0	2067.015955	0.0094	0.1600
NK[x]GTMKVELYEIQLISEGQPVEGR	1	0	2717.405684	0.0094	0.2250
VTFFYTDYIGVYAPRK[x]YTGLLR	15	0	2642.389574	0.0093	0.2050
DGSSGGTIRMVILNK[x]DGMER	14	0	2135.046217	0.0093	0.1850
AVEKLSVEALNSLTGEFK[x]GK	17	0	2119.152381	0.0093	0.1850
K[x]DKPKYEPPVPTR	0	0	1553.856502	0.0092	0.1200
ILTSFDRASALGAINLQPLLMPSK[x]R	23	0	2711.515506	0.0092	0.2300
HHFYAKIDRPAQVISFK[x]K	16	0	2184.195523	0.0092	0.1650
NTWNSTLETAKAK[x]YASQK	12	0	2040.027522	0.0092	0.1650
TSK[x]TPPTAMLSSVREIIK	2	0	1958.086949	0.0092	0.1650
S[x]SIGTGYDLGLFFSPDGR	0	0	1887.900207	0.0092	0.1650
LVGWYHTGPQLRPSDLEINNLLK[x]K	22	0	2790.517949	0.0092	0.2200
EEFAEK[x]AVSVIQARIANYDPAEIR	5	0	2718.397564	0.0092	0.2200
DNSSDLQK[x]LLMK	7	0	1390.712547	0.0092	0.1100
D[x]GIQDIMPSQAK	0	0	1301.628489	0.0092	0.1100
DK[x]KDQK	1	0	760.407879	0.0092	0.0550
IKVLAQLGMQSLSPLK[x]QGMNILR	15	0	2537.454825	0.0091	0.2100
DFSKTLPPELK[x]GEALGNSEHIR	10	0	2437.260021	0.0091	0.2000
DYYTK[x]QSKATR	4	0	1359.678214	0.0091	0.1000
DAFALAK[x]EKSPAIIFIDELDAIGTK	6	0	2675.442056	0.0090	0.2250
WNSKVDK[x]PDGTMDYDSMDNIFFAK	6	0	2823.251891	0.0090	0.2150
HIGIATTGFIPDGQHIVK[x]R	17	0	2059.132592	0.0089	0.1700
MEQK[x]PEVDYSEKFAELQK	3	0	2198.056433	0.0089	0.1600
SLPLQIEVANDCIK[x]WAIK	13	0	2097.129144	0.0089	0.1600
AGDFQGLNEQLVSLFKK[x]HGQLK	16	0	2456.317475	0.0089	0.1950
GNAK[x]FGDGIQIAQLALK	3	0	1742.967833	0.0088	0.1500
TVSDLTISQAIFELSSPFLENK[x]SQK	21	0	2781.443508	0.0088	0.2200
AQIK[x]ILYVNNAK	3	0	1373.803016	0.0088	0.1050
K[x]ANWCDKR	0	0	1076.518495	0.0088	0.0700
VGVFKNVSGNVLSEIK[x]NNWQIER	15	0	2629.397507	0.0087	0.2000
YEAKAIGSGSEPAK[x]SELVK	13	0	1963.026127	0.0087	0.1650
MPPKEDWEK[x]YQKPVDTEEENDK	8	0	2734.243102	0.0086	0.1900
AGDFQGLNEQLVSLFK[x]KHGQLK	15	0	2456.317475	0.0086	0.1900
ELLKLK[x]VELAK	5	0	1282.822356	0.0086	0.0950
SVQPTAK[x]TVQK	6	0	1185.671676	0.0086	0.0950
LMSK[x]VAEKAQINTQEYGR	3	0	2065.062523	0.0086	0.1550
INADHK[x]LNSLPLLQQLVK	5	0	2043.183957	0.0086	0.1550
ATSAGPK[x]QTETINWLEKR	6	0	2029.059155	0.0086	0.1550
VVGQLLEKLKPLIEK[x]GGDWER	14	0	2406.363362	0.0086	0.1800
NSSSDMAYTSMFK[x]GNQK	12	0	1894.818860	0.0085	0.1450
SK[x]RHQGVLEIEFMIDHNMK	1	0	2311.156430	0.0084	0.1600
TTLFK[x]SELAQSKYLMNVSR	4	0	2215.166981	0.0084	0.1600
M[x]SSIGTGYDLGLFFSPDGR	0	0	2018.940686	0.0084	0.1600
KAVYMPLCDPGNK[x]AEESAFYER	12	0	2574.188176	0.0084	0.1850
NTWNSTLETAK[x]AKYASQK	10	0	2040.027522	0.0083	0.1500
TFMNHIDVQK[x]EFQAR	9	0	1862.909665	0.0083	0.1250
LNDPEDKYEALSK[x]HIIMFDCK	12	0	2565.224226	0.0083	0.1750
ANWCDK[x]RYNLASLHDDTLLDM	5	0	2550.163024	0.0083	0.1750
K[x]SAQVILSEIEVLEAEHRPFK	0	0	2422.321891	0.0083	0.1750
VTQKKPPVQPLAYK[x]SATPFR	13	0	2255.278912	0.0082	0.1650
GKSALSTLNGFVEELK[x]AEVR	15	0	2147.158527	0.0082	0.1650
K[x]PTSELAIGASLEK	0	0	1442.797987	0.0082	0.1150
TDLNHENLK[x]GGDDLDPNYVLSSRVR	8	0	2826.389513	0.0082	0.2050
MPPKEDWEKYQK[x]PVDTEEENDK	11	0	2734.243102	0.0082	0.1800
SPAIIFIDELDAIGTK[x]RFDSEK	15	0	2464.284838	0.0082	0.1800
ILEFTK[x]YSNDK	5	0	1356.692468	0.0082	0.0900
E[x]SLQRLLQGAR	0	0	1269.715268	0.0082	0.0900
QAAKASVVETVTLTK[x]VTQK	14	0	2001.146903	0.0082	0.1550
K[x]RMPIDFK	0	0	1033.574220	0.0081	0.0650
LK[x]ESQLVDKFFEK	1	0	1609.871482	0.0081	0.1050
LRK[x]EVAEADIASK	2	0	1428.793571	0.0081	0.1050
GMALGSANEK[x]IEASKGLIDR	9	0	2059.073086	0.0080	0.1600
TEVLK[x]TNVLQSNENIVQYYTQK	4	0	2611.349222	0.0080	0.1750
DK[x]SAQVILSEIEVLEAEHRPFK	1	0	2537.348830	0.0080	0.1750
D[x]KSAQVILSEIEVLEAEHRPFK	0	0	2537.348830	0.0080	0.1750
MPGTLLPGPGK[x]GYIGDPIKFVR	10	0	2312.271383	0.0080	0.1750
K[x]PRVVTALTMLKQHLFR	0	0	2037.203252	0.0079	0.1350
K[x]IEIPLPNEVGR	0	0	1363.782281	0.0079	0.0950
G[x]GLGYPEDAIGK	0	0	1175.582198	0.0079	0.0950
YEAFEK[x]ADSCILDLTGAFR	5	0	2205.041118	0.0079	0.1500
LFAYPPK[x]SVQPTAK	6	0	1545.855441	0.0079	0.1100
K[x]RWSLER	0	0	973.545700	0.0079	0.0550
IYADLKINEDSK[x]LAVNENLASSK	11	0	2534.322674	0.0078	0.1800
NPPPLDEGDIELLK[x]SYATGPYAR	13	0	2515.259352	0.0078	0.1800
IQFCLALHNDSIK[x]SMR	12	0	1931.970877	0.0078	0.1250
NFGRDLK[x]LK	6	0	1089.629423	0.0078	0.0700
IDLYHDNHERK[x]MSAQSCACMVR	10	0	2720.203848	0.0077	0.1700
LWK[x]QLTDALIVFFDTPETVPLR	2	0	2601.420538	0.0077	0.1700
AELATEAYTPLTSLEGIVILK[x]K	20	0	2359.324913	0.0077	0.1700
IDLTRIVK[x]SAK	7	0	1242.765906	0.0077	0.0850
ASLLTREDLTDEEK[x]AASIAVEDEK	13	0	2632.307808	0.0077	0.1850
K[x]DGIQDIMPSQAK	0	0	1429.723444	0.0077	0.1000
VVDASIVSKALGNFVASVLARLALTK[x]PK	25	0	2866.700654	0.0077	0.2150
LMGQINK[x]MPLLQSSVALLGQKIR	6	0	2537.454825	0.0076	0.1750
LMELFISK[x]SNSDDPASFTSINNYK	7	0	2720.300222	0.0075	0.1800
EDWEK[x]YQKPVDTEEENDK	4	0	2281.002149	0.0075	0.1350
VFHPITKAVILSDTKPVDK[x]K	18	0	2235.298978	0.0075	0.1500
AVEK[x]LSVEALNSLTGEFK	3	0	1934.035964	0.0075	0.1350
EPPVYTPPKDK[x]K	10	0	1397.755400	0.0075	0.0900
QVK[x]NRDCVGR	2	0	1230.625074	0.0075	0.0750
EVVQFVGSRFNSNAIAAVATK[x]MVTLK	20	0	2779.505334	0.0075	0.1950
VAEK[x]AQINTQEYGR	3	0	1605.811006	0.0075	0.1050
YVTGPK[x]NK	5	0	905.497023	0.0075	0.0600
YEAFEK[x]ADSCILDLTGAFRAQISVR	5	0	2859.422393	0.0074	0.1850
IQFCLALHNDSIK[x]SMRYPMDAHK	12	0	2774.345349	0.0074	0.1700
DEQIEK[x]IDTVIKLVDHSFDEK	5	0	2500.269580	0.0074	0.1550
AVNIAFTQDQLLK[x]RAATYIHR	12	0	2428.333793	0.0074	0.1550
K[x]EDSSPCGYIIRILSGEQTVK	0	0	2379.210294	0.0074	0.1550
HIGIATTGFIPDGQHIVK[x]RAR	17	0	2286.270804	0.0074	0.1550
DDLSGAEIK[x]AIVSEAGLLALR	8	0	2140.173842	0.0074	0.1550
K[x]VSTTPANSFELKQYLIQR	0	0	2222.205809	0.0074	0.1400
DSEALK[x]TRHMTDELNNLLFNYAIR	5	0	2863.428540	0.0073	0.1750
DTLSKDQELTEENVSISVIGK[x]DEK	20	0	2676.334021	0.0073	0.1750
SLPLQIEVANDCIKWAIK[x]EK	17	0	2354.266687	0.0072	0.1450
EDWEKYQK[x]PVDTEEENDK	7	0	2281.002149	0.0072	0.1300
HSTFIITK[x]R	7	0	1101.629423	0.0072	0.0650
FGNRDLVK[x]K	7	0	1075.613774	0.0072	0.0650
MVTLK[x]DVGPPQPGPGIYRLIGGTLR	4	0	2634.467832	0.0072	0.1800
IVCFMLNEK[x]LNQQSVLLPLLK	8	0	2499.395584	0.0071	0.1500
VVGSEFVQK[x]YLGEGPRMVR	8	0	2150.130540	0.0071	0.1350
VPDK[x]LIDASTVKHVFPITK	3	0	2107.204023	0.0071	0.1350
M[x]ESLQRLLQGAR	0	0	1400.755746	0.0071	0.0850
FHQLK[x]PTRVLTLAMVKR	4	0	2037.203252	0.0071	0.1200
MLLTEVHLLESK[x]VYHAIRNIPK	11	0	2603.462020	0.0070	0.1550
S[x]GYDR	0	0	596.255412	0.0070	0.0350
SVMAPLFLHDK[x]YDGR	10	0	1747.871494	0.0070	0.1050
KLWK[x]QLTDALIVFFDTPETVPLR	3	0	2729.515494	0.0070	0.1600
VNLEAYLDLSITPK[x]QHAVNER	13	0	2409.265107	0.0069	0.1450
LDDMSLIKEDCEAATDPLLK[x]K	19	0	2404.186446	0.0069	0.1450
IVAFVGSPIVEDEK[x]NLIRLAK	13	0	2310.331003	0.0069	0.1450
EFLYAHNNTDMLILNRTK[x]DSLEAR	17	0	2863.428540	0.0069	0.1650
LEK[x]SLLELNETQSNIQEQGVNWGK	2	0	2756.397956	0.0069	0.1650
VYSEIPLSNATSLLYLENTK[x]ETEK	19	0	2741.400978	0.0069	0.1650
NGYPMPCDVLAK[x]RMANIAQVSTQR	11	0	2719.335512	0.0069	0.1650
QYTVGQGYTK[x]AAWFEK	9	0	1875.915465	0.0069	0.1100
WIAK[x]QILDCIVNLSEPAKK	3	0	2225.224100	0.0068	0.1300
DYGK[x]FLSAMHDLPVRGNAK	3	0	2118.067943	0.0068	0.1300
ATNGYIMTARGDVAASILDK[x]YR	19	0	2385.210964	0.0068	0.1500
FFEK[x]EDVQSLK	3	0	1368.692468	0.0068	0.0750
QAIVSAVK[x]FEEEAK	7	0	1547.819448	0.0068	0.0950
YEALSK[x]HIIMFDCKILEFTK	5	0	2485.274807	0.0068	0.1350
K[x]INVKFFEK	0	0	1151.670224	0.0067	0.0600
K[x]DLVRNFGR	0	0	1103.619920	0.0067	0.0600
VFHPITK[x]AVILSDTKPVDK	6	0	2107.204023	0.0066	0.1250
RAVEK[x]LSVEALNSLTGEFK	4	0	2090.137066	0.0066	0.1250
TLLAK[x]AVANQTSATFLRVVGSELIQK	4	0	2757.575126	0.0065	0.1700
TDATFIRVIGSELVQK[x]YVGEGAR	15	0	2508.333515	0.0065	0.1500
LEETDVAK[x]AAILERPYASTGAYK	7	0	2495.290650	0.0065	0.1500
TYNLISSYIK[x]SVEISALASK	9	0	2186.183345	0.0065	0.1300
HSTFIITK[x]RK	7	0	1229.724379	0.0065	0.0650
LFLLRSDYYMASTYTK[x]K	15	0	2099.076051	0.0065	0.1100
PPKEDWEK[x]YQKPVDTEEENDK	7	0	2603.202624	0.0064	0.1350
K[x]FDQLTQALNVAIR	0	0	1615.904510	0.0064	0.0900
MNLGEDVNLEELIQCK[x]DDLSGAEIK	15	0	2832.351989	0.0064	0.1600
K[x]GYQTIELDKK	0	0	1321.724101	0.0064	0.0700
EPPVYTPPK[x]DK	8	0	1269.660444	0.0064	0.0700
DEVLFNDK[x]PLPIEMK	7	0	1786.917438	0.0063	0.0950
K[x]SLPLQIEVANDCIK	0	0	1726.928669	0.0063	0.0950
GYQTIELDK[x]KLDVAK	8	0	1719.940617	0.0063	0.0950
HK[x]FQDILLGAGQAIKAGNR	1	0	2036.127841	0.0063	0.1200
DEK[x]VANEQEQALTNLSDLYVRENR	2	0	2833.384093	0.0063	0.1500
NSSSDMAYTSMFKGNQK[x]VVK	16	0	2221.050634	0.0063	0.1250
IMRDVITELPDAK[x]YYR	12	0	1982.029438	0.0063	0.1000
VVDASIVSK[x]ALGNFVASVLAR	8	0	2115.205083	0.0062	0.1300
LVPYLTK[x]LESKQR	6	0	1573.919099	0.0062	0.0800
ELLK[x]PSASVALQR	3	0	1410.819391	0.0062	0.0800
NK[x]PDERFNTGVVNVRVLIDCNK	1	0	2586.333526	0.0061	0.1350
GEK[x]RWSELR	2	0	1159.609749	0.0061	0.0550
FDSEK[x]AGDR	4	0	1023.462090	0.0061	0.0550
ENRESQDYLNLVQALAETNVK[x]DEK	20	0	2805.377946	0.0060	0.1450
KLMELFISK[x]SNSDDPASFTSINNYK	8	0	2848.395178	0.0060	0.1500
EIK[x]IIYSDIDVDPVKPEHVGKVVLK	2	0	2832.599943	0.0060	0.1500
GIDLKSIAEK[x]MNGASGAELK	9	0	2031.066940	0.0060	0.1200
VPFTAAITITGVK[x]TSTGGPK	12	0	1945.088332	0.0060	0.1200
SFEQKVMK[x]EDNLILR	7	0	1848.976679	0.0060	0.0900
TLEVLYLK[x]MHNNHAK	7	0	1809.955886	0.0060	0.0900
GYQTIELDKK[x]LDVAK	9	0	1719.940617	0.0060	0.0900
PPKEDWEKYQK[x]PVDTEEENDK	10	0	2603.202624	0.0060	0.1250
SVALGGITK[x]EFVIYEQLIAAR	8	0	2277.273157	0.0060	0.1250
QVMEEKLDSK[x]NVQLAK	9	0	1858.982156	0.0059	0.0950
VPTFANFHTPIFIAK[x]R	14	0	1858.025287	0.0059	0.0950
K[x]FDQLTQALNVAIRLDDMSLIK	0	0	2531.378019	0.0059	0.1300
LVPYLTK[x]LESK	6	0	1289.759425	0.0059	0.0650
K[x]LWKQLTDALIVFFDTPETVPLR	0	0	2729.515494	0.0059	0.1350
LGSSEVEQVQLVVDGVK[x]LMVEMEK	16	0	2645.365461	0.0058	0.1400
DSYLIIDK[x]LPSEYDSRVK	7	0	2140.105099	0.0058	0.1050
LFAYPPKSVQPTAK[x]TVQK	13	0	2002.125051	0.0058	0.1050
LK[x]GYQTIELDKK	1	0	1434.808159	0.0058	0.0700
LGISATALSPEEKK[x]TAGEDAVTLVK	13	0	2527.374374	0.0058	0.1450
QKSLEK[x]TLVPYLR	5	0	1573.919099	0.0058	0.0750
YYEQK[x]IRIGLHDDAYLDVCK	4	0	2498.226278	0.0058	0.1150
GIDWREALEK[x]TEEK	9	0	1702.852533	0.0057	0.0800
IAIVVNQNWYCANTKYVTGPK[x]NK	20	0	2680.379413	0.0057	0.1300
TDTKTIEAITFK[x]TDNHLSSTLEK	11	0	2592.328152	0.0057	0.1300
GIK[x]GIESEAYESVLDLAKICDVR	2	0	2564.315479	0.0057	0.1300
TKSVALGGITK[x]EFVIYEQLIAAR	10	0	2506.415787	0.0057	0.1300
K[x]LMELFISKSNSDDPASFTSINNYK	0	0	2848.395178	0.0056	0.1400
CSPSATLTHRTMTEK[x]AR	14	0	1945.946117	0.0056	0.0950
CVVHLNDASVAAK[x]LLMK	12	0	1868.001115	0.0056	0.0950
YYK[x]DGIYDLLHACVDRIK	2	0	2241.125119	0.0056	0.1000
FLLDDFDQQEHIQK[x]SETMK	13	0	2351.110253	0.0055	0.1050
HKFQDILLGAGQAIK[x]AGNR	14	0	2036.127841	0.0055	0.1050
ISYGDSGLRTEPK[x]AVDEEMK	12	0	2224.068057	0.0055	0.1100
GIDLK[x]SIAEKMNGASGAELK	4	0	2031.066940	0.0055	0.1100
CNK[x]FFYILYFELYKIAQDTLAR	2	0	2815.440615	0.0055	0.1200
I[x]DDQRDMQVDSVNQEENVDSGETK	0	0	2750.193582	0.0054	0.1300
LALTK[x]PKGTPGYGPLGVLPKVGIR	4	0	2431.467763	0.0054	0.1300
LGISATALSPEEK[x]KTAGEDAVTLVK	12	0	2527.374374	0.0054	0.1350
LKESQLVDK[x]FFEK	8	0	1609.871482	0.0054	0.0700
NCK[x]ADAGITIAPR	2	0	1385.708463	0.0054	0.0700
LDRK[x]IEIPLPNEVGR	3	0	1747.994380	0.0053	0.0800
VETAVLSTTVK[x]AQARAK	10	0	1772.015506	0.0053	0.0900
WIAK[x]QILDCIVNLSEPAK	3	0	2097.129144	0.0053	0.0950
MATTVKDTMNVDINAIK[x]K	16	0	1992.038284	0.0053	0.0950
K[x]EITPDIFAAIAIINEADR	0	0	2099.126168	0.0053	0.1000
NSSSDMAYTSMFK[x]GNQKVVK	12	0	2221.050634	0.0052	0.1050
LALTKPK[x]GTPGYGPLGVLPKVGIR	6	0	2431.467763	0.0052	0.1250
LMSKVAEK[x]AQINTQEYGR	7	0	2065.062523	0.0050	0.0900
TAINTGGGSVAVFNK[x]FAYVLYQER	14	0	2604.333515	0.0050	0.1200
TLADVEVNHLK[x]CDQFLVAHYR	10	0	2527.264057	0.0050	0.1050
IEVEVYK[x]ITTGDRLILTENIK	6	0	2446.368170	0.0050	0.1050
TGPPGPPCGGK[x]FMLKLGVK	10	0	1940.037500	0.0050	0.0950
HFEQVINEK[x]HEDALAK	8	0	1906.953636	0.0050	0.0800
SIK[x]GYTLPPHCSRGER	2	0	1856.931459	0.0050	0.0800
FFEK[x]EDVQSLKLK	3	0	1609.871482	0.0050	0.0650
EDMGSNDKASK[x]ER	10	0	1465.646650	0.0050	0.0650
QTETINWLEK[x]R	9	0	1416.736060	0.0050	0.0550
YTQSTNNDDPK[x]K	10	0	1409.642221	0.0050	0.0600
K[x]TELFKASTSAK	0	0	1309.724101	0.0050	0.0600
M[x]CSPSATLTHR	0	0	1259.575014	0.0050	0.0550
VYATMQK[x]LQK	6	0	1208.658670	0.0050	0.0500
EASKTLSK[x]WR	7	0	1204.656362	0.0050	0.0500
DKK[x]DQK	2	0	760.407879	0.0050	0.0300
K[x]LQR	0	0	543.349250	0.0050	0.0200
VPFTAAITITGVK[x]TSTGGPKLQLNLER	12	0	2811.585689	0.0048	0.1300
TK[x]SVALGGITKEFVIYEQLIAAR	1	0	2506.415787	0.0048	0.1100
LPSEYDSRVKAMEVDEK[x]PTER	16	0	2478.205935	0.0048	0.1000
VPTFANFHTPIFIAK[x]REDGMK	14	0	2418.251708	0.0048	0.1000
LDDMSLIK[x]EDCEAATDPLLKK	7	0	2404.186446	0.0048	0.1000
AVEK[x]LSVEALNSLTGEFKGK	3	0	2119.152381	0.0047	0.0950
ALTLKTGPPGPPCGGK[x]FMLK	15	0	2069.116472	0.0047	0.0950
ATTVKDTMNVDINAIK[x]K	15	0	1860.997805	0.0047	0.0800
GAIEK[x]VDDLLTTQAEAK	4	0	1800.946820	0.0047	0.0800
K[x]TLEVLYLKMHNNHAK	0	0	1938.050842	0.0047	0.0750
GNQK[x]FSSTADYMNMSS	3	0	1766.723905	0.0047	0.0750
SFEQK[x]VMKEDNLILR	4	0	1848.976679	0.0047	0.0700
DVEFLHSDK[x]IDTIVK	8	0	1757.919882	0.0047	0.0700
DK[x]PKYEPPVPTRTGR	1	0	1739.931783	0.0047	0.0700
YPGGGPGK[x]TAILPVK	7	0	1453.829229	0.0047	0.0700
NCACVISQKK[x]VPDK	9	0	1645.827913	0.0046	0.0650
IDK[x]NTWNSTLETAK	2	0	1619.815423	0.0046	0.0650
GSQVSEFIDTESFAPTITVQSK[x]LSNR	21	0	2840.419082	0.0046	0.1200
LK[x]PQDERTQEER	1	0	1527.764059	0.0046	0.0550
L[x]KGYQTIELDKK	0	0	1434.808159	0.0046	0.0550
VPDK[x]LIDASTVK	3	0	1284.728853	0.0046	0.0550
EDSSPCGYIIRILSGEQTVK[x]YDR	19	0	2685.306702	0.0046	0.1050
ARSEAAEFEYK[x]NGYPMPCDVLAK	10	0	2645.225286	0.0046	0.1050
TLDSNSLTHEKIEFATITK[x]DTTK	18	0	2592.328152	0.0046	0.1050
TYNLISSYIKSVEISALASK[x]NR	19	0	2456.327369	0.0045	0.1000
ATK[x]QSKYTYDR	2	0	1359.678214	0.0045	0.0500
G[x]LGYPEDAIGK	0	0	1118.560737	0.0045	0.0500
PPK[x]EDWEKYQKPVDTEEENDK	2	0	2603.202624	0.0045	0.0950
LFQAEYAYK[x]AVENASTCIGIK	8	0	2375.183021	0.0045	0.0950
ATLEIYHEDNNRAEAK[x]DVAK	15	0	2286.123929	0.0045	0.0900
IAKGAIEK[x]VDDLLTTQAEAK	7	0	2113.162944	0.0045	0.0900
K[x]YYSFDNSLK	0	0	1263.613496	0.0045	0.0450
KHFEQVINEK[x]HEDALAK	9	0	2035.048591	0.0044	0.0750
VHEVGDDLVIGASGFEADALALVK[x]R	23	0	2580.354642	0.0044	0.1100
QTVYQISELESLLRSSHIITK[x]ELK	20	0	2814.548970	0.0044	0.1050
V[x]LEATMILIDNSEWMINGDYIPTR	0	0	2793.371608	0.0044	0.1050
LSLFSNK[x]ENELRQAVR	6	0	1903.027465	0.0044	0.0700
QSK[x]YTYDR	2	0	1059.498475	0.0044	0.0350
VLVDK[x]SRK	4	0	943.581415	0.0044	0.0350
DKPK[x]YEPPVPTRTGR	3	0	1739.931783	0.0043	0.0650
ATHEVLKDEVLFNDK[x]PLPIEMK	14	0	2565.351138	0.0043	0.0950
SELAQSK[x]YLMNVSR	6	0	1624.824212	0.0043	0.0600
K[x]GEIRMGTTITALR	0	0	1545.866017	0.0043	0.0600
EK[x]WIAKQILDCIVNLSEPAK	1	0	2354.266687	0.0043	0.0850
FSGEKK[x]SLPLQIEVANDCIK	5	0	2275.188107	0.0043	0.0850
FSGEK[x]KSLPLQIEVANDCIK	4	0	2275.188107	0.0043	0.0850
QTETINWLEK[x]RFK	9	0	1691.899424	0.0042	0.0550
VLRQVMEEK[x]LDSK	8	0	1573.849698	0.0042	0.0550
SCNFPEFSYFMK[x]IVMSMVR	11	0	2372.082464	0.0042	0.0800
LAQFEK[x]EEYVSDPKEQM	5	0	2069.961478	0.0041	0.0700
QEALSSK[x]TLFTRPIPVR	6	0	1942.099899	0.0041	0.0700
ATKQSK[x]YTYDR	5	0	1359.678214	0.0041	0.0450
DRIDK[x]NTWNSTLETAK	4	0	1890.943464	0.0041	0.0650
STELQIGVVEDDK[x]PFR	12	0	1831.931505	0.0041	0.0650
SSSDMAYTSMFK[x]GNQK	11	0	1780.775938	0.0041	0.0650
V[x]PTFANFHTPIFIAKREDGMK	0	0	2418.251708	0.0040	0.0850
LTIPLPLYPQGHPGGSEGGPK[x]LEFIK	20	0	2744.490007	0.0040	0.1050
V[x]NQIESQMAMAEKLIQIRVK	0	0	2328.265640	0.0040	0.0800
VFHPITKAVILSDTK[x]PVDKK	14	0	2235.298978	0.0040	0.0800
IAK[x]GAIEKVDDLLTTQAEAK	2	0	2113.162944	0.0040	0.0800
QYQEVVK[x]QGDVLLNK	6	0	1759.946763	0.0040	0.0600
ASVVETVTLTK[x]VTQK	10	0	1602.919156	0.0040	0.0600
C[x]SPSATLTHR	0	0	1128.534535	0.0040	0.0400
Q[x]IAIVVNQNWYCANTKYVTGPKNK	0	0	2808.437985	0.0040	0.0950
TGPPGPPCGGKFMLK[x]LGVK	14	0	1940.037500	0.0039	0.0750
KNCK[x]ADAGITIAPR	3	0	1513.803419	0.0039	0.0550
K[x]NCKADAGITIAPR	0	0	1513.803419	0.0039	0.0550
VLNK[x]GDSGEMSLQK	3	0	1504.755469	0.0039	0.0550
MPPK[x]EDWEKYQKPVDTEEENDK	3	0	2734.243102	0.0039	0.0850
ELNLMDPKVPEDIFK[x]THLEVAR	14	0	2593.357284	0.0039	0.0850
SLNNLNTIDIDANLEK[x]LLIFEK	15	0	2529.368896	0.0039	0.0850
LTGDTNGALDK[x]LEEIGVADQYK	10	0	2349.169873	0.0039	0.0850
ENEQK[x]IKTLSMEK	4	0	1576.812980	0.0038	0.0500
EKASK[x]GSNDDEMK	4	0	1437.640504	0.0038	0.0500
MMGINERK[x]GFDFEYYQR	7	0	2182.992731	0.0038	0.0650
LAQFEKEEYVSDPK[x]EQM	13	0	2069.961478	0.0038	0.0650
NDGTIVIRK[x]LEETDVAK	8	0	1900.026461	0.0038	0.0650
HK[x]TDLNHENLKGGDDLDPNYVLSSR	1	0	2836.373864	0.0038	0.0950
EKWIAK[x]QILDCIVNLSEPAK	5	0	2354.266687	0.0038	0.0750
K[x]MRK	0	0	561.342056	0.0037	0.0150
VPFTAAITITGVKTSTGGPK[x]LQLNLER	19	0	2811.585689	0.0037	0.1000
YVVDISPDIDIK[x]EIKPNIRVALR	11	0	2665.516554	0.0037	0.0850
YMIPPSAPVMLELTDEQPIK[x]QVK	19	0	2626.374907	0.0037	0.0850
TIEAITFK[x]TDNHLSSTLEKLSFK	7	0	2622.390357	0.0037	0.0850
VAEQNENPTVGSAQK[x]MIQDEAQK	14	0	2514.201910	0.0037	0.0850
D[x]VPTFANFHTPIFIAKREDGMK	0	0	2533.278647	0.0036	0.0800
ASK[x]GSNDDEMK	2	0	1180.502961	0.0036	0.0400
K[x]MSAQSCACMVRTLLYGK	0	0	2103.009638	0.0036	0.0650
LLREEIQLLQEPGSYVGEVIK[x]TMGK	20	0	2829.530877	0.0036	0.0900
SK[x]RSIGISDALQMAADAQPAVGLAR	1	0	2525.338279	0.0036	0.0900
TAHAIYRK[x]FDQLTQALNVAIR	7	0	2428.333793	0.0036	0.0750
EEFAEK[x]AVSVIQAR	5	0	1575.825595	0.0036	0.0500
SLLTGK[x]HAIRYAGR	5	0	1541.878966	0.0036	0.0500
EEIQLLQEPGSYVGEVIKTMGK[x]NK	21	0	2689.399538	0.0035	0.0850
SAPVSDCLSK[x]YPLLSSSCGSQSLK	9	0	2570.235514	0.0035	0.0850
K[x]HFEQVINEKHEDALAK	0	0	2035.048591	0.0035	0.0600
IGLVRLPEANFEPLEK[x]R	15	0	1980.115548	0.0035	0.0600
C[x]SPSATLTHRTMTEKAR	0	0	1945.946117	0.0035	0.0600
GCLMFGPPGTGK[x]TLLAR	11	0	1774.922143	0.0035	0.0600
LVPYLTKLESK[x]QR	10	0	1573.919099	0.0035	0.0450
QLADYK[x]AFEDSLR	5	0	1554.767750	0.0035	0.0450
ITAFLLADSK[x]SQK	9	0	1420.792510	0.0035	0.0450
KVPDK[x]LIDASTVK	4	0	1412.823808	0.0035	0.0450
KTLEVLYLK[x]MHNNHAK	8	0	1938.050842	0.0034	0.0550
WK[x]VETQEAAVVDYPDR	1	0	1904.926754	0.0034	0.0550
EIDMTCAREASK[x]TLSK	11	0	1838.886542	0.0034	0.0550
VVGSEFVQK[x]YLGEGPR	8	0	1763.920551	0.0034	0.0550
VVK[x]GNQKFSSTADYMNMSS	2	0	2092.955678	0.0034	0.0650
ATDGVVLATEK[x]KPTSELAIGASLEK	10	0	2527.374374	0.0034	0.0850
K[x]HLGHVTLETVTHNIPTPWVR	0	0	2434.323230	0.0033	0.0700
LLK[x]LEEAMKITTDAFTSAGER	2	0	2323.209235	0.0033	0.0700
YK[x]NENLENIEDVQLR	1	0	1875.932566	0.0033	0.0500
FATLQK[x]SKR	5	0	1077.629423	0.0033	0.0300
T[x]MVYSDNTSIITSAGGLMALLDEQER	0	0	2814.341427	0.0033	0.0850
FKLNYK[x]PEEEYPDLSKHNNHMAK	5	0	2831.369969	0.0033	0.0750
HTVIK[x]TGLRMISLSYSR	4	0	1961.087952	0.0032	0.0550
DISSK[x]SPSGNDALNDKK	4	0	1774.869635	0.0032	0.0550
AVEK[x]LMSRRPPVIR	3	0	1650.971479	0.0032	0.0450
NCACVISQK[x]KVPDK	8	0	1645.827913	0.0032	0.0450
FMALGLALLFNGK[x]QDLADATVETLK	12	0	2678.435196	0.0032	0.0800
ATDGVVLATEKK[x]PTSELAIGASLEK	11	0	2527.374374	0.0032	0.0800
SEAAEFEYK[x]NGYPMPCDVLAKR	8	0	2574.188176	0.0032	0.0700
EEIQLLQEPGSYVGEVIK[x]TMGK	17	0	2447.261660	0.0032	0.0700
GSDAAPQASK[x]K	9	0	1058.535585	0.0032	0.0350
IIRGAIESYK[x]VVDASIVSK	9	0	2047.167638	0.0032	0.0600
GNAK[x]FGDGIQIAQLALKHR	3	0	2036.127841	0.0032	0.0600
LVNFTAK[x]TLDLLGIFR	6	0	1820.055916	0.0031	0.0500
G[x]LGYPEDAIGKTKLVK	0	0	1687.950789	0.0031	0.0500
P[x]PKEDWEKYQKPVDTEEENDK	0	0	2603.202624	0.0031	0.0650
LTHEK[x]STMLEKIK	4	0	1556.859536	0.0031	0.0400
K[x]CLTDLEDEAPAK	0	0	1488.712937	0.0031	0.0400
M[x]CSPSATLTHRTMTEKAR	0	0	2076.986596	0.0031	0.0550
LVSK[x]TSFLTNASNNLAIR	3	0	1948.074078	0.0031	0.0550
GIK[x]GIESEAYESVLDLAK	2	0	1921.004331	0.0031	0.0550
AYMDPHRSMK[x]DLHISQNFACLIR	9	0	2802.351495	0.0030	0.0700
K[x]GILLPESLTEAVEATTYAILRK	0	0	2515.426015	0.0030	0.0700
LGSSEVEQVQLVVDGVK[x]LMVEMEKK	16	0	2773.460417	0.0030	0.0750
QQEADGIIK[x]ELNNDLDPTLR	8	0	2281.154893	0.0030	0.0600
LLK[x]PRVNNRIGSVDR	2	0	1736.016844	0.0030	0.0450
SMIADK[x]HAIRILAHR	5	0	1730.972539	0.0030	0.0450
S[x]GYDRALSVFSPDGR	0	0	1625.779708	0.0030	0.0450
PFGNTHNK[x]FK	7	0	1188.603937	0.0030	0.0300
E[x]SLQR	0	0	631.328907	0.0030	0.0150
S[x]WTTIESDAGVFTDLIENLGVK	0	0	2394.195360	0.0030	0.0650
NRQYQEVVK[x]QGDVLLNK	8	0	2030.090787	0.0029	0.0500
G[x]GLGYPEDAIGKTKLVK	0	0	1744.972250	0.0029	0.0500
GSDAAPQASKK[x]K	10	0	1186.630541	0.0029	0.0350
GSDAAPQASK[x]KK	9	0	1186.630541	0.0029	0.0350
TTLFKSELAQSK[x]YLMNVSR	11	0	2215.166981	0.0029	0.0550
VPDKLIDASTVK[x]HVFPITK	11	0	2107.204023	0.0029	0.0550
VVKGNQK[x]FSSTADYMNMSS	6	0	2092.955678	0.0029	0.0550
TAYSYFYEAYEGFTSLDDDK[x]K	19	0	2512.095710	0.0029	0.0600
VSK[x]QGEIDYEALVK	2	0	1577.830012	0.0029	0.0400
K[x]INANEK	0	0	815.450075	0.0029	0.0200
DEK[x]SGVK	2	0	761.391895	0.0029	0.0200
EEEDLDDEQLLLSREK[x]TSNNTNR	15	0	2747.284443	0.0028	0.0650
M[x]GINERKGFDFEYYQR	0	0	2051.952252	0.0028	0.0450
IDK[x]NTWNSTLETAKAK	2	0	1818.947489	0.0028	0.0450
VDDLLTTQAEAK[x]GAGFLLFMLNALR	11	0	2706.441342	0.0028	0.0700
NHASIDKMK[x]SLSEQYTER	8	0	2136.026865	0.0028	0.0500
YACK[x]ILGVVEGQFSRPAK	3	0	2022.071968	0.0028	0.0500
F[x]ATLQKSKR	0	0	1077.629423	0.0028	0.0250
VK[x]VIAATNR	1	0	970.592313	0.0028	0.0250
YEALSKHIIMFDCK[x]ILEFTK	13	0	2485.274807	0.0027	0.0550
T[x]VYQISELESLLRSSHIITK	0	0	2316.268797	0.0027	0.0550
ALTLK[x]TGPPGPPCGGKFMLK	4	0	2069.116472	0.0027	0.0550
M[x]PPKEDWEKYQKPVDTEEENDK	0	0	2734.243102	0.0027	0.0600
IDK[x]EDMGSNDK	2	0	1250.544822	0.0027	0.0300
FEAQK[x]DTVHMIFNQK	4	0	1834.903518	0.0027	0.0400
INVKFFEK[x]EDVQSLK	7	0	1822.982813	0.0027	0.0400
NK[x]PDERFNTGVVNVR	1	0	1743.901545	0.0027	0.0400
NVVTEAGFIAIK[x]EDR	11	0	1660.878354	0.0027	0.0400
EFHK[x]DMTLEEAEVLILK	3	0	2044.054982	0.0026	0.0450
LHQLRNK[x]ELISVSAASK	6	0	1893.079498	0.0026	0.0450
LVETSGQIRCGSPYIIEDSK[x]K	19	0	2379.210294	0.0026	0.0550
FK[x]LNYKPEEEYPDLSKHNNHMAK	1	0	2831.369969	0.0026	0.0600
NHASIDK[x]MKSLSEQYTER	6	0	2136.026865	0.0025	0.0450
S[x]QARGFDRTITVFSPEGR	0	0	2023.023439	0.0025	0.0450
SFLVWVNEEDHLRVISMEK[x]GGNMK	18	0	2817.394072	0.0025	0.0600
DAIPYEANIRQAIVSAVK[x]FEEEAK	17	0	2690.391418	0.0025	0.0600
EEIQLLQEPGSYVGEVIK[x]TMGKNK	17	0	2689.399538	0.0025	0.0600
M[x]FMTRSEYDRGVNTFSPEGR	0	0	2379.073490	0.0025	0.0500
HGGYKPTDKHK[x]TDLNHENLK	10	0	2331.171880	0.0025	0.0500
SELQDK[x]SSQQGVEGVLIILK	5	0	2170.184405	0.0025	0.0500
VVKVDAQDFLK[x]VAETR	10	0	1817.004608	0.0025	0.0400
LK[x]WSDERYLHQSLK	1	0	1801.947432	0.0025	0.0350
SSCK[x]IVFRSELQDK	3	0	1695.861321	0.0025	0.0350
GYSK[x]PNERATKQSK	3	0	1592.826990	0.0025	0.0350
KIDK[x]EDMGSNDK	3	0	1378.639778	0.0025	0.0300
EK[x]ADAAFLRLVK	1	0	1359.787367	0.0025	0.0300
HRENK[x]IQR	4	0	1079.594768	0.0025	0.0200
FMLK[x]LGVK	3	0	934.567348	0.0025	0.0200
K[x]TELFK	0	0	764.443203	0.0025	0.0150
LAK[x]RMK	2	0	745.463224	0.0025	0.0150
M[x]SGYDR	0	0	727.295891	0.0025	0.0150
M[x]SQARGFDRTITVFSPEGR	0	0	2154.063918	0.0024	0.0450
M[x]MGINERKGFDFEYYQR	0	0	2182.992731	0.0024	0.0400
DVPTFANFHTPIFIAK[x]R	15	0	1973.052225	0.0024	0.0400
VELAKQNLFVPTSDK[x]EK	14	0	1945.051948	0.0024	0.0400
MSTLDLNHLADLYDRK[x]DWNACK	15	0	2678.257980	0.0023	0.0500
TVLQDVEANIAALMQATK[x]QR	17	0	2199.168042	0.0023	0.0450
FFPYYVYTTVAGIDK[x]EGK	14	0	2097.045801	0.0022	0.0400
QLIIKEEMMNSIQQAVAK[x]	17	0	2073.096129	0.0022	0.0400
IVAFVGSPIVEDEK[x]NLIR	13	0	1998.114879	0.0022	0.0400
NHASIDK[x]MK	6	0	1042.522913	0.0022	0.0200
SLALTK[x]KDK	5	0	1002.607293	0.0022	0.0200
EVLNK[x]GVSK	4	0	972.560345	0.0022	0.0200
AKVAEQNENPTVGSAQK[x]MIQDEAQK	16	0	2713.333976	0.0022	0.0550
LVLK[x]EVFLSFHNLVGR	3	0	1870.082797	0.0022	0.0350
M[x]SGYDRALSVFSPDGR	0	0	1756.820186	0.0022	0.0350
K[x]SGRSAPGVSTTSTIQ	0	0	1575.821569	0.0022	0.0350
TIEAITFKTDNHLSSTLEK[x]LSFK	18	0	2622.390357	0.0022	0.0500
M[x]SWTTIESDAGVFTDLIENLGVK	0	0	2525.235839	0.0022	0.0500
LCIHKNK[x]LTNDETR	6	0	1740.894015	0.0021	0.0300
MK[x]LSLFSNKENELR	1	0	1707.897707	0.0021	0.0300
AK[x]TMTER	1	0	835.422145	0.0021	0.0150
P[x]TDDDDK	0	0	804.313706	0.0021	0.0150
LTDGTNGADLRNVVTEAGFIAIK[x]EDR	22	0	2774.419751	0.0021	0.0550
F[x]MTRSEYDRGVNTFSPEGR	0	0	2248.033011	0.0021	0.0400
VVSSAIVDK[x]YIGESARIIR	8	0	2075.173785	0.0021	0.0400
YEIDK[x]TLAGVTR	4	0	1364.729913	0.0021	0.0250
K[x]VEFGLPDLEGR	0	0	1358.719350	0.0021	0.0250
AQISVRLVPYLTK[x]LESK	12	0	1944.140700	0.0021	0.0350
DVPTFANFHTPIFIAK[x]REDGMK	15	0	2533.278647	0.0020	0.0450
IIENEQSAEK[x]NAYVINLKQIAK	9	0	2515.364479	0.0020	0.0450
VK[x]AMEVDEKPTERYSDIGGLSK	1	0	2451.231422	0.0020	0.0450
DDFDAFYGIDTMSPNMK[x]VDK	16	0	2308.002683	0.0020	0.0400
LIIPSDDALRTNAIVMK[x]DIR	16	0	2253.251374	0.0020	0.0400
VFHPITK[x]AVILSDTKPVDKK	6	0	2235.298978	0.0020	0.0400
ILSTLDRELLK[x]PSASVALQR	10	0	2209.279304	0.0020	0.0400
SSK[x]SSLELANNAVKSNDIEK	2	0	2133.091236	0.0020	0.0400
K[x]GEKVEDAPENNSFR	0	0	1718.822296	0.0020	0.0300
IEDTDK[x]YDKK	5	0	1253.613888	0.0020	0.0200
Y[x]FATLQKSKR	0	0	1240.692746	0.0020	0.0200
K[x]DQKK	0	0	645.380940	0.0020	0.0100
DDLSGAEIK[x]AIVSEAGLLALRER	8	0	2425.317532	0.0020	0.0450
SDEINEVLNK[x]YQETQRQS	9	0	2180.034451	0.0019	0.0350
DKLVLK[x]EVFLSFHNLVGR	5	0	2113.204692	0.0019	0.0350
FDSEK[x]AGDREVQR	4	0	1535.732760	0.0019	0.0250
CTKIIENEQSAEK[x]NAYVINLK	12	0	2464.263053	0.0019	0.0400
Q[x]TVYQISELESLLRSSHIITK	0	0	2444.327369	0.0019	0.0400
TLSMEK[x]HTELRSFEQK	5	0	1962.983216	0.0019	0.0300
WK[x]RENQLR	1	0	1128.615169	0.0019	0.0150
TPDK[x]GYGHRDDIFIPLSEK	3	0	2187.095930	0.0018	0.0350
SSSDMAYTSMFKGNQK[x]VVK	15	0	2107.007711	0.0018	0.0350
EFEIIK[x]GVLCQFRR	5	0	1793.960971	0.0018	0.0250
GEK[x]VEDAPENNSFR	2	0	1590.727340	0.0018	0.0250
TVLQDVEANIAALMQATK[x]QRDPR	17	0	2567.348842	0.0017	0.0400
DLGQVLNK[x]YVQVEQRNKPDER	7	0	2527.314175	0.0017	0.0350
ARIEVEVYK[x]ITTGDR	8	0	1748.942012	0.0017	0.0250
QSK[x]YTYDRGTTAVLK	2	0	1729.899815	0.0017	0.0250
KGEK[x]VEDAPENNSFR	3	0	1718.822296	0.0017	0.0250
VLSNYMK[x]QEALSSKTLFTRPIPVR	6	0	2777.526069	0.0017	0.0400
LSFK[x]SIADVADMLEANDK	3	0	1965.971650	0.0017	0.0300
LRTFHILEPK[x]EK	9	0	1509.866674	0.0017	0.0200
ENK[x]IQR	2	0	786.434760	0.0017	0.0100
K[x]RR	0	0	458.307723	0.0017	0.0050
VHPEGK[x]YVVDISPDIDIKEIKPNIR	5	0	2873.564954	0.0016	0.0400
ESQDYLNLVQALAETNVK[x]DEKSGVK	17	0	2777.408184	0.0016	0.0400
LTGDTNGALDKLEEIGVADQYK[x]VSK	21	0	2663.365262	0.0016	0.0400
AANVLAFQSTTKTLALK[x]YPGGGPGK	16	0	2489.364088	0.0016	0.0400
IHAYVKVLTLSLMEELHK[x]MDDR	17	0	2640.376636	0.0016	0.0350
ENWK[x]YACKILGVVEGQFSRPAK	3	0	2579.331740	0.0016	0.0350
HNDLAQLVQQSRPLMANFSK[x]AK	19	0	2495.306589	0.0016	0.0350
RFFPYYVYTTVAGIDK[x]EGK	15	0	2253.146903	0.0016	0.0300
LLIFEK[x]QVRQASDTSTNTK	5	0	2178.164339	0.0016	0.0300
VTDK[x]LTQLTDNIWCCR	3	0	2021.966182	0.0016	0.0250
ITTGDRLILTENIK[x]TK	13	0	1815.046470	0.0016	0.0250
FKLNYKPEEEYPDLSK[x]HNNHMAK	15	0	2831.369969	0.0015	0.0350
NLNAPKFSFISNVRPK[x]LFAYPPK	15	0	2647.463738	0.0015	0.0350
S[x]SKSSLELANNAVKSNDIEK	0	0	2133.091236	0.0015	0.0300
ELFDCLK[x]IMR	6	0	1323.667849	0.0015	0.0150
K[x]GYQTIELDK	0	0	1193.629146	0.0015	0.0150
RMDDK[x]MLLTEVHLLESK	4	0	2057.064831	0.0015	0.0250
TLLARAVAHHTDCK[x]FIR	13	0	2008.078783	0.0015	0.0250
FSFISNVRPKLFAYPPK[x]SVQPTAK	16	0	2721.500514	0.0015	0.0350
DYCAFVQHLK[x]VNADTELVHLR	9	0	2527.264057	0.0014	0.0300
LQMSAMYK[x]KCLTDLEDEAPAK	7	0	2441.163937	0.0014	0.0300
MSSK[x]SSLELANNAVKSNDIEK	3	0	2264.131715	0.0014	0.0300
DWNACK[x]K	5	0	920.417393	0.0014	0.0100
LK[x]PQDER	1	0	884.471536	0.0014	0.0100
SAKGTK[x]R	5	0	746.439846	0.0014	0.0100
KQCVIANSCK[x]TAINTGGGSVAVFNK	9	0	2623.320910	0.0014	0.0350
APESLQQSYILMEDLYERK[x]LWK	18	0	2739.394060	0.0014	0.0300
QNTIVNQVYESYNQLTK[x]TVELM	16	0	2614.294745	0.0014	0.0300
SLLELNETQSNIQEQGVNWGK[x]K	20	0	2514.271310	0.0014	0.0300
SIMLYLMVQSVNSELK[x]LLSSAK	15	0	2453.327233	0.0014	0.0300
YK[x]DGVILAADSRTTMGAYIANR	1	0	2385.210964	0.0014	0.0300
LK[x]GYQTIELDK	1	0	1306.713204	0.0014	0.0150
HK[x]TPDKGYGHR	1	0	1294.653005	0.0014	0.0150
DFSK[x]TLPPELK	3	0	1273.691742	0.0014	0.0150
GITVLK[x]PDDDK	5	0	1199.639709	0.0014	0.0150
HPELFESLGIPQPK[x]GILLYGPPGTGK	13	0	2744.490007	0.0013	0.0350
HK[x]FQDILLGAGQAIK	1	0	1637.925245	0.0013	0.0200
IWKSDEINEVLNK[x]YQETQR	12	0	2392.202175	0.0013	0.0250
IGDLCAFTDALSK[x]YEAEFR	12	0	2205.041118	0.0013	0.0250
MNSIVSKYTQSTNNDDPK[x]K	17	0	2169.037093	0.0013	0.0250
SSSDMAYTSMFK[x]GNQKVVK	11	0	2107.007711	0.0013	0.0250
YYK[x]PDLTIDEAVRIMKLCFDELK	2	0	2859.454938	0.0013	0.0300
VLSNYMKQEALSSK[x]TLFTRPIPVR	13	0	2777.526069	0.0012	0.0300
QLEMLDLQEGFIK[x]EDCKSLK	12	0	2423.207516	0.0012	0.0250
YYK[x]DGIYDLLHACVDR	2	0	1999.946105	0.0012	0.0200
QVARNELEK[x]LNFSSLK	8	0	1875.021318	0.0012	0.0200
ENK[x]IQRQR	2	0	1070.594434	0.0012	0.0100
VSK[x]ILEHK	2	0	952.570517	0.0012	0.0100
VVDK[x]DGIR	3	0	900.502835	0.0012	0.0100
K[x]PRR	0	0	555.360483	0.0012	0.0050
HNDLAQLVQQSRPLMANFSK[x]AKSAK	19	0	2781.470679	0.0012	0.0300
LGSSEVEQVQLVVDGVKLMVEMEK[x]K	23	0	2773.460417	0.0012	0.0300
VLAQLGMQSLSPLK[x]QGMNILR	13	0	2296.275812	0.0012	0.0250
DECK[x]QDIMFELGLLQER	3	0	2123.002624	0.0012	0.0200
K[x]VPDKLIDASTVK	0	0	1412.823808	0.0012	0.0150
SELVK[x]EFHKDMTLEEAEVLILK	4	0	2600.377016	0.0011	0.0250
YPHGMTETLNTK[x]LGLGIAYQLR	11	0	2475.294296	0.0011	0.0250
SYYMLYK[x]AGVLQSLADDSATTR	6	0	2452.194311	0.0011	0.0250
LPNIEEATFDK[x]RIDRPGR	10	0	2126.123146	0.0011	0.0200
YDK[x]TEDDIK	2	0	1125.518932	0.0011	0.0100
FMLK[x]LGVKR	3	0	1090.668450	0.0011	0.0100
AKYASQK[x]RP	6	0	1047.582476	0.0011	0.0100
SSQQGVEGVLIILKIEDTDK[x]YDK	19	0	2577.353638	0.0011	0.0250
GIKGIESEAYESVLDLAK[x]ICDVR	17	0	2564.315479	0.0011	0.0250
AEQEELLSEK[x]VSTK	9	0	1589.814754	0.0011	0.0150
EIK[x]PNIRVALRNDSYQLIK	2	0	2269.290536	0.0011	0.0200
M[x]DTEMSVNMSDFLHDQATR	0	0	2226.934286	0.0011	0.0200
LVK[x]APALDGALQGVIQFMK	2	0	1998.133505	0.0011	0.0200
G[x]QAQSGNFSNFGDGANGDNKKDQK	0	0	2483.106041	0.0010	0.0250
SLKDECK[x]QDIMFELGLLQER	6	0	2451.213662	0.0010	0.0200
KDYTMAQPEFFK[x]AVR	11	0	1829.913356	0.0010	0.0150
SMAIDK[x]DIRWELIAR	5	0	1815.966450	0.0010	0.0150
ELAAIKEDTEAVLK[x]R	13	0	1684.935865	0.0010	0.0150
GGVHVK[x]LAHLSKHPK	5	0	1606.941898	0.0010	0.0150
K[x]TREALMEFR	0	0	1279.670628	0.0010	0.0100
KYDK[x]TEDDIK	3	0	1253.613888	0.0010	0.0100
GIDLK[x]SIAEK	4	0	1072.612770	0.0010	0.0100
Q[x]EMKK	0	0	662.342113	0.0010	0.0050
GTK[x]RR	2	0	616.376858	0.0010	0.0050
K[x]VTSK	0	0	561.348581	0.0010	0.0050
YQHGIVVCVDSRASAGPLIASQTVK[x]K	24	0	2783.475095	0.0010	0.0250
MDDK[x]MLLTEVHLLESK	3	0	1900.963729	0.0009	0.0150
ENWKYACK[x]ILGVVEGQFSRPAK	7	0	2579.331740	0.0009	0.0200
IIENEQSAEKNAYVINLK[x]QIAK	17	0	2515.364479	0.0009	0.0200
FVK[x]LGIDPPKGIMLYGPPGTGK	2	0	2284.265236	0.0009	0.0200
FNLMVICKDK[x]K	9	0	1394.741343	0.0009	0.0100
FNLMVICK[x]DKK	7	0	1394.741343	0.0009	0.0100
SSTAAK[x]TFLEK	5	0	1181.629146	0.0009	0.0100
LENVK[x]IYADLKINEDSK	4	0	1991.057425	0.0009	0.0150
VQNEVTLSPEQLRIQYVGK[x]QDPK	18	0	2668.418299	0.0009	0.0200
SIMLYLMVQSVNSELKLLSSAK[x]K	21	0	2581.422189	0.0009	0.0200
MK[x]SLSEQYTERVQNEVTLSPEQLR	1	0	2864.433683	0.0008	0.0200
DDFDAFYGIDTMSPNMK[x]VDKNWSK	16	0	2823.251891	0.0008	0.0200
VYATMQKLQK[x]DLGQVLNK	9	0	2076.140043	0.0008	0.0150
EFPDLGVLEGK[x]RIDRPGR	10	0	2053.106771	0.0008	0.0150
VLSVEEIEAHLQSIAEK[x]D	16	0	2009.031604	0.0008	0.0150
K[x]IDKEDMGSNDK	0	0	1378.639778	0.0008	0.0100
ERK[x]PRR	2	0	840.504172	0.0008	0.0050
LLK[x]MQR	2	0	787.473787	0.0008	0.0050
M[x]ESLQR	0	0	762.369385	0.0008	0.0050
HK[x]TPDK	1	0	724.386752	0.0008	0.0050
IDPSVTMMQVEEK[x]PDVTYGDVGGCK	12	0	2754.254924	0.0008	0.0200
IHLEK[x]VSKQGEIDYEALVK	4	0	2198.194577	0.0008	0.0150
AIGSGSEPAKSELVK[x]EFHK	14	0	2013.053008	0.0008	0.0150
VPEDIFK[x]THLEVARTGLGASGVYSAK	6	0	2744.449598	0.0008	0.0200
LQMSAMYKK[x]CLTDLEDEAPAK	8	0	2441.163937	0.0007	0.0150
CEDGVILALEKVVTSKLLK[x]PR	18	0	2367.355831	0.0007	0.0150
TLFRK[x]EK	4	0	920.544305	0.0007	0.0050
K[x]ALSSLK	0	0	745.469750	0.0007	0.0050
VLSETHCEK[x]DDYILCCLHSLLR	8	0	2760.303207	0.0007	0.0150
QGDTK[x]INHEHFMDGILEVQMRK	4	0	2625.279050	0.0007	0.0150
SELVKEFHK[x]DMTLEEAEVLILK	8	0	2600.377016	0.0007	0.0150
QIAIVVNQNWYCANTK[x]YVTGPK	15	0	2566.300107	0.0007	0.0150
INVK[x]FFEKEDVQSLK	3	0	1822.982813	0.0007	0.0100
HNNHMAK[x]VLTLELYK	6	0	1809.955886	0.0007	0.0100
IDRK[x]VEFGLPDLEGR	3	0	1742.931448	0.0007	0.0100
DDFDAFYGIDTMSPNMKVDK[x]NWSK	19	0	2823.251891	0.0006	0.0150
MGNGK[x]MVEISRLHNSLEVVFEWDK	4	0	2817.394072	0.0006	0.0150
MGINERK[x]GFDFEYYQR	6	0	2051.952252	0.0006	0.0100
EYLEK[x]NWK	4	0	1108.555260	0.0006	0.0050
LRLLK[x]MQR	4	0	1056.658947	0.0006	0.0050
F[x]PTDDDDK	0	0	951.382115	0.0006	0.0050
NK[x]PGVYTK	1	0	905.497023	0.0006	0.0050
SSK[x]DISSK	2	0	850.439569	0.0006	0.0050
MCSPSATLTHRTMTEK[x]AR	15	0	2076.986596	0.0006	0.0100
IIENEQSAEK[x]NAYVINLK	9	0	2075.089784	0.0006	0.0100
VEPIPLINGEK[x]RDLRPGR	10	0	2058.169702	0.0006	0.0100
GGDWERK[x]NR	6	0	1116.542400	0.0006	0.0050
EK[x]TSNNTNR	1	0	1062.505347	0.0006	0.0050
GERPSCPTGYHLK[x]SIRTGR	12	0	2171.101696	0.0005	0.0100
VIGSELVQK[x]YVGEGARMVR	8	0	2090.130540	0.0005	0.0100
SLK[x]DECKQDIMFELGLLQER	2	0	2451.213662	0.0005	0.0100
YFATLQK[x]SKR	6	0	1240.692746	0.0005	0.0050
YEVGAEYIK[x]K	8	0	1198.623334	0.0005	0.0050
S[x]TLDLNHLADLYDRKDWNACK	0	0	2547.217501	0.0005	0.0100
SEAAEFEYK[x]NGYPMPCDVLAK	8	0	2418.087074	0.0005	0.0100
M[x]SSKSSLELANNAVKSNDIEK	0	0	2264.131715	0.0005	0.0100
TLDQIAAK[x]LYFYYILFFEKCNR	7	0	2815.440615	0.0005	0.0100
M[x]STLDLNHLADLYDRKDWNACK	0	0	2678.257980	0.0005	0.0100
RHQGVLEIEFMIDHNMK[x]DGTQR	16	0	2653.285197	0.0005	0.0100
TLSMEK[x]HTELR	5	0	1343.686669	0.0005	0.0050
ASK[x]AAREYLEK	2	0	1264.677488	0.0005	0.0050
VISMEK[x]GGNMK	5	0	1192.594355	0.0005	0.0050
YDKTEDDIK[x]SLQSVGQIIGEVLK	8	0	2577.353638	0.0004	0.0100
GK[x]VVIDAFRLINPSTLMMGQEPR	1	0	2571.366408	0.0004	0.0100
QIAIVVNQNWYCANTK[x]YVTGPKNK	15	0	2808.437985	0.0004	0.0100
SQNVQEQLNEWGSNITELLGK[x]LEK	20	0	2756.397956	0.0004	0.0100
YLSENPK[x]TSASIDFDSNFLNSMIK	6	0	2720.300222	0.0004	0.0100
SVEISALASK[x]NR	9	0	1273.698949	0.0004	0.0050
CVVHLNDASVAAKLLMK[x]LSSQNDDK	16	0	2755.399548	0.0004	0.0100
M[x]GQAQSGNFSNFGDGANGDNKKDQK	0	0	2614.146520	0.0004	0.0100
VATEK[x]DFLDAVQK	4	0	1462.766689	0.0004	0.0050
EK[x]ASKGSNDDEMK	1	0	1437.640504	0.0004	0.0050
YK[x]DAYVYSIVAIARIK	1	0	1872.050830	0.0003	0.0050
KYIPNPVLVIIDVK[x]PK	13	0	1835.128350	0.0003	0.0050
NWSK[x]IYDFPLFQGIFIR	3	0	2143.125385	0.0003	0.0050
SVEISALASK[x]NRLHQLR	9	0	1921.085644	0.0003	0.0050
ENRHK[x]FQDILLGAGQAIK	4	0	2037.111857	0.0003	0.0050
ASLLK[x]VNMENLIVTDLGK	4	0	1957.091700	0.0003	0.0050
VLNK[x]EHLEADFVTQVAVRR	3	0	2223.212290	0.0003	0.0050
S[x]SSDMAYTSMFKGNQKVVK	0	0	2107.007711	0.0003	0.0050
LGIDPPK[x]GIMLYGPPGTGK	6	0	1910.033463	0.0003	0.0050
VDK[x]NWSKIYDFPLFQGIFIR	2	0	2485.315688	0.0002	0.0050
VRQLIIKEEMMNSIQQAVAK[x]	19	0	2328.265640	0.0002	0.0050
SSQQGVEGVLIILK[x]IEDTDK	13	0	2171.168421	0.0002	0.0050
DDGLEDDMPALADEEFEK[x]MDR	17	0	2440.004526	0.0002	0.0050
G[x]QAQSGNFSNFGDGANGDNKK	0	0	2111.925576	0.0002	0.0050
EWNQNIKNLSNVVEISGK[x]GVFV	17	0	2473.296405	0.0002	0.0050
GEK[x]VEDAPENNSFRSWIGAYLAK	2	0	2580.260747	0.0002	0.0050
IIYSDIDVDPVK[x]PEHVGKVVLKNK	11	0	2704.516220	0.0002	0.0050
SSGSSYPSLLQCLK[x]APVLSDSSCK	13	0	2570.235514	0.0002	0.0050
EHIMDNLEAQAIEELEGAK[x]EDALFK	18	0	2842.369357	0.0002	0.0050
# precursors: 1
Precursor: 3460.8495	3	0.9995	0
LDSK[x]NVQLAK(3)	VYQTEPAGIYNAWK[x]ATAIGR(13)	2.4000	3460.8353	138.0681
K[x]LDVAKR(0)	VYQTEPAGIYNAWK[x]ATAIGRASK(13)	2.1200	3460.8829	138.0681
GYIGDPIK[x]FVR(7)	GMALGSANEKIEASK[x]GLIDR(14)	0.9350	3460.8387	138.0681
K[x]EEMVMLK(0)	T[x]VYQISELESLLRSSHIITK(0)	0.7050	3460.8559	138.0681
GYIGDPIK[x]FVR(7)	GMALGSANEK[x]IEASKGLIDR(9)	0.6550	3460.8387	138.0681
EK[x]ADAAFLRLVK(1)	SEFQRLTHEK[x]STMLEK(9)	0.5950	3460.8387	138.0681
VVTALTMLK[x]QHLFR(8)	N[x]STEEIDLYNRWK(0)	0.5900	3460.8175	138.0681
S[x]QARGFDR(0)	K[x]GILLPESLTEAVEATTYAILR(0)	0.5850	3460.8564	138.0681
K[x]LDVAKR(0)	ADPLDERLSGVVEGIFQK[x]CYAK(17)	0.5050	3460.8387	138.0681
VK[x]AFGR(1)	YVQVEQRNK[x]PDERFNTGVVNVR(8)	0.4900	3460.8326	138.0681
V[x]KAFGR(0)	YVQVEQRNK[x]PDERFNTGVVNVR(8)	0.4800	3460.8326	138.0681
IDTIVK[x]EIQDEK(5)	AGDFQGLNEQLVSLFK[x]K(15)	0.4650	3460.8340	138.0681
DK[x]KDQK(1)	VNMENLIVTDLGK[x]YAEVLIETAK(12)	0.4600	3460.8373	138.0681
DKK[x]DQK(2)	VNMENLIVTDLGK[x]YAEVLIETAK(12)	0.4350	3460.8373	138.0681
YEVGAEYIK[x]K(8)	FIRVSGSELVQK[x]YIGEGSR(11)	0.4100	3460.8241	138.0681
ASVVETVTLTK[x]VTQK(10)	QEYALALQK[x]WDLSR(8)	0.4100	3460.8816	138.0681
GFICK[x]VVDKDGIR(4)	D[x]VPTFANFHTPIFIAK(0)	0.3950	3460.8216	138.0681
STELFK[x]NEEEPTK(5)	VETAVLSTTVK[x]AQARAK(10)	0.3700	3460.8299	138.0681
VSK[x]QGEIDYEALVK(2)	GGLGYPEDAIGK[x]TKLVK(11)	0.3450	3460.8703	138.0681
TEPK[x]AVDEEMK(3)	IIRGAIESYK[x]VVDASIVSK(9)	0.3300	3460.8373	138.0681
