# Supplementary material for: ECL: an exhaustive search tool for the identification of cross-linked peptides using whole database
Source: BMC Bioinformatics. 2016 May 20;17:217. doi: 10.1186/s12859-016-1073-y (PMC4874008; doi:10.1186/s12859-016-1073-y)
Supplement: Additional file 5 — Kojak’s pre-selection list of PSMs only identified by ECL. (ZIP 5147 kb) [file 12859_2016_1073_MOESM5_ESM.zip › Kojak's pre-selection ranks of ECL only peptides/Kojak's detailed results/aleitner_M1012_007/diagnostic_6011.txt]

Scan: 6011
K[x]ARQAAK	0	0	771.471479	0.0771	0.5400
QSK[x]ATR	2	0	689.382001	0.0708	0.4250
AK[x]RAER	1	0	729.424532	0.0700	0.4200
QEMK[x]K	3	0	662.342113	0.0670	0.3350
K[x]LRDK	0	0	658.412573	0.0610	0.3050
WAIK[x]EK	3	0	773.443537	0.0600	0.3600
A[x]ASLLK	0	0	601.379880	0.0575	0.3450
GAFK[x]V	3	0	520.300908	0.0570	0.2850
AK[x]SAK	1	0	503.306720	0.0570	0.2850
E[x]IINR	0	0	643.365291	0.0560	0.2800
QK[x]SLEK	1	0	731.417716	0.0533	0.3200
I[x]DDQR	0	0	645.308172	0.0510	0.2550
M[x]IDDQR	0	0	776.348650	0.0475	0.2850
ATK[x]QSK	2	0	661.375854	0.0458	0.2750
GK[x]LVRK	1	0	699.475505	0.0442	0.2650
SLALTK[x]K	5	0	759.485399	0.0421	0.2950
ERK[x]PR	2	0	684.403070	0.0420	0.2100
SAK[x]AK	2	0	503.306720	0.0420	0.2100
AERK[x]AR	3	0	729.424532	0.0417	0.2500
K[x]LQR	0	0	543.349250	0.0413	0.1650
K[x]MQE	0	0	534.247157	0.0413	0.1650
QGLHK[x]K	4	0	709.423471	0.0408	0.2450
K[x]PRR	0	0	555.360483	0.0400	0.1600
M[x]SGYDR	0	0	727.295891	0.0392	0.2350
M[x]GINER	0	0	718.343173	0.0392	0.2350
ASK[x]ER	2	0	589.318344	0.0390	0.1950
SAK[x]IVR	2	0	672.428222	0.0367	0.2200
N[x]SIVSK	0	0	646.364957	0.0367	0.2200
M[x]NSIVSK	0	0	777.405435	0.0350	0.2450
VAIK[x]K	3	0	557.390052	0.0350	0.1750
S[x]GYDR	0	0	596.255412	0.0340	0.1700
K[x]REK	0	0	559.344165	0.0338	0.1350
ASK[x]AAR	2	0	602.349976	0.0325	0.1950
K[x]NEEK	0	0	646.328572	0.0320	0.1600
E[x]SLQR	0	0	631.328907	0.0320	0.1600
K[x]NRLK	0	0	657.428557	0.0310	0.1550
VVLK[x]NK	3	0	699.464272	0.0308	0.1850
SLK[x]R	2	0	502.322703	0.0300	0.1200
SAK[x]GTKR	2	0	746.439846	0.0293	0.2050
F[x]MTR	0	0	553.268226	0.0275	0.1100
K[x]ASLLTR	0	0	787.491545	0.0271	0.1900
DRLK[x]K	3	0	658.412573	0.0270	0.1350
WK[x]TLSK	1	0	761.443537	0.0258	0.1550
EK[x]WIAK	1	0	773.443537	0.0250	0.1500
K[x]GEIR	0	0	601.354728	0.0250	0.1250
K[x]NVPK	0	0	584.364565	0.0250	0.1250
K[x]LIR	0	0	528.374737	0.0250	0.1000
ETTEK[x]K	4	0	734.380997	0.0242	0.1450
K[x]RR	0	0	458.307723	0.0233	0.0700
GTK[x]RR	2	0	616.376858	0.0220	0.1100
QDPK[x]K	3	0	614.338744	0.0210	0.1050
ENK[x]IQR	2	0	786.434760	0.0200	0.1200
M[x]ESLQR	0	0	762.369385	0.0175	0.1050
K[x]SGFEK	0	0	694.364957	0.0175	0.1050
VDVK[x]TK	3	0	688.411904	0.0175	0.1050
SAK[x]GTK	2	0	590.338744	0.0175	0.1050
I[x]INR	0	0	514.322703	0.0175	0.0700
K[x]LEK	0	0	516.327120	0.0175	0.0700
SAKGTK[x]R	5	0	746.439846	0.0171	0.1200
K[x]LDVAK	0	0	672.416990	0.0167	0.1000
LRNK[x]R	3	0	685.434703	0.0160	0.0800
K[x]TTEEK	0	0	734.380997	0.0150	0.0900
K[x]DLVR	0	0	629.386026	0.0150	0.0750
FAASK[x]EK	4	0	779.417716	0.0136	0.0950
LLSSAK[x]K	5	0	745.469750	0.0121	0.0850
QVK[x]NR	2	0	643.376523	0.0120	0.0600
TK[x]VVDR	1	0	716.418051	0.0108	0.0650
VVK[x]GNQK	2	0	771.460247	0.0100	0.0700
K[x]LIPIR	0	0	738.511554	0.0100	0.0600
M[x]PPK	0	0	471.251517	0.0100	0.0400
QIK[x]EIK	2	0	757.469750	0.0092	0.0550
QVK[x]R	2	0	529.333601	0.0088	0.0350
K[x]GEK	0	0	460.264524	0.0088	0.0350
IGLSK[x]IR	4	0	785.512280	0.0086	0.0600
MQK[x]LLR	2	0	787.473787	0.0083	0.0500
M[x]SSK	0	0	451.210047	0.0075	0.0300
M[x]FMTR	0	0	684.308705	0.0070	0.0350
FLK[x]TSK	2	0	722.432639	0.0067	0.0400
K[x]WRLR	0	0	757.471088	0.0060	0.0300
K[x]YINR	0	0	692.396924	0.0060	0.0300
LGVK[x]PPK	3	0	737.479921	0.0050	0.0350
M[x]SQAR	0	0	591.279850	0.0050	0.0250
SGKK[x]R	3	0	574.355062	0.0050	0.0250
GK[x]LVR	1	0	571.380549	0.0050	0.0250
A[x]SLLK	0	0	530.342770	0.0050	0.0250
AAK[x]ASR	2	0	602.349976	0.0033	0.0200
WK[x]R	1	0	488.285928	0.0033	0.0100
LLK[x]PR	2	0	625.427496	0.0030	0.0150
F[x]ATLQK	0	0	706.401341	0.0025	0.0150
GNQK[x]VVK	3	0	771.460247	0.0021	0.0150
KDQK[x]K	3	0	645.380940	0.0020	0.0100
T[x]EVLK	0	0	588.348247	0.0020	0.0100
IQK[x]ENR	2	0	786.434760	0.0017	0.0100
K[x]HGQLK	0	0	709.423471	0.0017	0.0100
EK[x]ASK	1	0	561.312197	0.0010	0.0050
FSGEK[x]K	4	0	694.364957	0.0008	0.0050
# precursors: 1
Precursor: 1373.5462	2	0.9999	0
E[x]AAR(0)	E[x]AAR(0)	0.0000	0.0000	138.0681
E[x]AAR(0)	E[x]AAR(0)	0.0000	0.0000	138.0681
E[x]AAR(0)	E[x]AAR(0)	0.0000	0.0000	138.0681
E[x]AAR(0)	E[x]AAR(0)	0.0000	0.0000	138.0681
E[x]AAR(0)	E[x]AAR(0)	0.0000	0.0000	138.0681
E[x]AAR(0)	E[x]AAR(0)	0.0000	0.0000	138.0681
E[x]AAR(0)	E[x]AAR(0)	0.0000	0.0000	138.0681
E[x]AAR(0)	E[x]AAR(0)	0.0000	0.0000	138.0681
E[x]AAR(0)	E[x]AAR(0)	0.0000	0.0000	138.0681
E[x]AAR(0)	E[x]AAR(0)	0.0000	0.0000	138.0681
E[x]AAR(0)	E[x]AAR(0)	0.0000	0.0000	138.0681
E[x]AAR(0)	E[x]AAR(0)	0.0000	0.0000	138.0681
E[x]AAR(0)	E[x]AAR(0)	0.0000	0.0000	138.0681
E[x]AAR(0)	E[x]AAR(0)	0.0000	0.0000	138.0681
E[x]AAR(0)	E[x]AAR(0)	0.0000	0.0000	138.0681
E[x]AAR(0)	E[x]AAR(0)	0.0000	0.0000	138.0681
E[x]AAR(0)	E[x]AAR(0)	0.0000	0.0000	138.0681
E[x]AAR(0)	E[x]AAR(0)	0.0000	0.0000	138.0681
E[x]AAR(0)	E[x]AAR(0)	0.0000	0.0000	138.0681
E[x]AAR(0)	E[x]AAR(0)	0.0000	0.0000	138.0681
