# Supplementary material for: ECL: an exhaustive search tool for the identification of cross-linked peptides using whole database
Source: BMC Bioinformatics. 2016 May 20;17:217. doi: 10.1186/s12859-016-1073-y (PMC4874008; doi:10.1186/s12859-016-1073-y)
Supplement: Additional file 5 — Kojak’s pre-selection list of PSMs only identified by ECL. (ZIP 5147 kb) [file 12859_2016_1073_MOESM5_ESM.zip › Kojak's pre-selection ranks of ECL only peptides/Kojak's detailed results/aleitner_M1012_007/diagnostic_6131.txt]

Scan: 6131
TMLVK[x]AVANSTAANFIR	4	0	1805.982099	0.1235	2.1000
M[x]PPK	0	0	471.251517	0.0787	0.3150
NLIRLAK[x]R	6	0	982.639929	0.0769	0.6150
KTVQYATK[x]R	7	0	1093.624337	0.0683	0.6150
EK[x]RTFLR	1	0	948.550451	0.0564	0.3950
ARIEVEVYK[x]ITTGDR	8	0	1748.942012	0.0547	0.8200
IQFCLALHNDSIK[x]SMR	12	0	1931.970877	0.0512	0.8200
EDCKSLK[x]R	6	0	1034.517826	0.0512	0.4100
KPRVVTALTMLK[x]QHLFR	11	0	2037.203252	0.0512	0.8700
DKPK[x]YEPPVPTR	3	0	1425.761546	0.0508	0.6100
FVK[x]LGIDPPK	2	0	1112.659326	0.0470	0.4700
K[x]DWNACKK	0	0	1048.512348	0.0469	0.3750
IVKSAK[x]AK	5	0	843.554142	0.0456	0.3650
TLLARAVAHHTDCK[x]FIR	13	0	2008.078783	0.0456	0.7750
TLSK[x]WR	3	0	789.449683	0.0450	0.2700
F[x]MTR	0	0	553.268226	0.0437	0.1750
K[x]ATDDDR	0	0	819.372221	0.0436	0.3050
TLSK[x]WRDATDDK	3	0	1434.710239	0.0421	0.5050
VDAQDFLK[x]VAETR	7	0	1490.772835	0.0419	0.5450
N[x]STEEIDLYNR	0	0	1352.620760	0.0414	0.4550
NK[x]YAIQLPLPPK	1	0	1380.812854	0.0413	0.4950
K[x]LAR	0	0	486.327789	0.0413	0.1650
VGIK[x]PPK	3	0	737.479921	0.0407	0.2850
LGVK[x]PPK	3	0	737.479921	0.0407	0.2850
K[x]SLKDECK	0	0	1006.511679	0.0406	0.3250
ATAGPIIADK[x]NCKK	9	0	1485.797272	0.0404	0.5650
K[x]EEMVMLK	0	0	1006.519074	0.0400	0.3200
DK[x]PKYEPPVPTR	1	0	1425.761546	0.0396	0.4750
HPK[x]FEEILTR	2	0	1268.687660	0.0385	0.3850
KSGFEK[x]IDLTR	5	0	1292.708787	0.0382	0.4200
K[x]SGRSAPGVSTTSTIQ	0	0	1575.821569	0.0381	0.6100
TLASLQK[x]R	6	0	915.550117	0.0381	0.3050
KLGVK[x]PPK	4	0	865.574877	0.0381	0.3050
K[x]ASLLTR	0	0	787.491545	0.0379	0.2650
K[x]SNFFLQLDGLVGQEAR	0	0	1921.005669	0.0371	0.6300
YK[x]NENLENIEDVQLR	1	0	1875.932566	0.0370	0.5550
SSK[x]DISSK	2	0	850.439569	0.0369	0.2950
YYK[x]DGIYDLLHACVDR	2	0	1999.946105	0.0366	0.5850
TLLYGK[x]R	5	0	849.507194	0.0364	0.2550
DEK[x]YTLYDQNDTK	2	0	1631.731422	0.0362	0.4700
Y[x]TVGQGYTKAAWFEK	0	0	1747.856893	0.0360	0.5400
K[x]WRLR	0	0	757.471088	0.0360	0.1800
QDPK[x]K	3	0	614.338744	0.0360	0.1800
DQPK[x]K	3	0	614.338744	0.0360	0.1800
M[x]NSTEEIDLYNR	0	0	1483.661239	0.0358	0.4300
KANWCDK[x]R	6	0	1076.518495	0.0356	0.2850
KDK[x]PKYEPPVPTR	2	0	1553.856502	0.0354	0.4600
LNFSSLK[x]MKDAVK	6	0	1479.811862	0.0354	0.4600
LAHLSKHPK[x]FEEILTR	8	0	1918.078772	0.0353	0.5650
NPELFLRVGIK[x]PPK	10	0	1606.955817	0.0350	0.4900
VLNK[x]GDSGEMSLQK	3	0	1504.755469	0.0350	0.4900
TLSMEK[x]HTELR	5	0	1343.686669	0.0350	0.3850
TLFRK[x]EK	4	0	920.544305	0.0350	0.2450
K[x]EVQEAR	0	0	858.455887	0.0350	0.2450
K[x]GEIR	0	0	601.354728	0.0350	0.1750
K[x]WR	0	0	488.285928	0.0350	0.1050
IEVEVYK[x]ITTGDR	6	0	1521.803799	0.0346	0.4500
VLNK[x]EHLEADFVTQVAVR	3	0	2067.111188	0.0344	0.6200
TLSK[x]ESAR	3	0	890.482099	0.0344	0.2750
K[x]DKPKYEPPVPTR	0	0	1553.856502	0.0342	0.4450
LVK[x]GR	2	0	571.380549	0.0340	0.1700
K[x]TELEEIMLLNLHK	0	0	1709.938508	0.0339	0.4750
EK[x]ADAAFLR	1	0	1019.539945	0.0339	0.3050
TLLAK[x]AVANQTSATFLR	4	0	1804.020592	0.0338	0.5750
K[x]LQR	0	0	543.349250	0.0338	0.1350
QEYALALQK[x]WDLSR	8	0	1719.894338	0.0336	0.4700
NLLLQEK[x]GFPTPK	6	0	1483.839792	0.0335	0.4350
IEVNIHRK[x]R	7	0	1163.688664	0.0333	0.3000
LTHEK[x]STMLEK	4	0	1315.680522	0.0332	0.3650
Q[x]YTVGQGYTKAAWFEK	0	0	1875.915465	0.0331	0.5300
LVK[x]ERQAR	2	0	998.598459	0.0331	0.2650
TITDGK[x]IYVEVER	5	0	1521.803799	0.0331	0.4300
ERK[x]PR	2	0	684.403070	0.0330	0.1650
LLK[x]PR	2	0	625.427496	0.0330	0.1650
SSTAAK[x]TFLEKR	5	0	1337.730248	0.0329	0.3950
EVIELPLK[x]NPELFLR	7	0	1809.039932	0.0327	0.4900
MRK[x]LAR	2	0	773.469370	0.0325	0.1950
AERK[x]AR	3	0	729.424532	0.0325	0.1950
K[x]LIR	0	0	528.374737	0.0325	0.1300
S[x]TLDLNHLADLYDRK	0	0	1772.905627	0.0323	0.4850
LNFSSLK[x]MK	6	0	1066.584449	0.0322	0.2900
S[x]ERDTALEK	0	0	1047.519601	0.0322	0.2900
SAKGTK[x]R	5	0	746.439846	0.0321	0.2250
EFPDLGVLEGK[x]R	10	0	1358.719350	0.0321	0.3850
LKVELAK[x]QNLFVPTSDK	6	0	1929.093418	0.0321	0.5450
ARLTQLLSQIK[x]EEQGDIK	10	0	2069.147964	0.0319	0.5750
EFPDLGVLEGK[x]RIDRPGR	10	0	2053.106771	0.0319	0.5750
WK[x]RENQLR	1	0	1128.615169	0.0319	0.2550
K[x]SGFEKIDLTR	0	0	1292.708787	0.0318	0.3500
K[x]IEFPPPSAEAR	0	0	1340.708787	0.0317	0.3800
YK[x]EDTALR	1	0	994.508312	0.0313	0.2500
K[x]LGVKPPK	0	0	865.574877	0.0313	0.2500
S[x]SKDISSK	0	0	850.439569	0.0313	0.2500
I[x]INR	0	0	514.322703	0.0313	0.1250
K[x]SGR	0	0	446.260107	0.0313	0.1250
IWK[x]VMCKNK	2	0	1205.641245	0.0311	0.2800
YQK[x]DEEWPPK	2	0	1318.619308	0.0310	0.3100
QPEDK[x]LR	4	0	884.471536	0.0307	0.2150
YK[x]SYLLQHR	1	0	1206.650884	0.0306	0.2750
M[x]SERDTALEK	0	0	1178.560080	0.0300	0.3000
LRLQK[x]R	4	0	812.534410	0.0300	0.1800
M[x]FMTR	0	0	684.308705	0.0300	0.1500
TITDGK[x]IYVEVERAR	5	0	1748.942012	0.0300	0.4500
KDKPK[x]YEPPVPTR	4	0	1553.856502	0.0300	0.3900
CIK[x]R	2	0	575.321319	0.0300	0.1200
M[x]STLDLNHLADLYDRK	0	0	1903.946106	0.0297	0.4750
LTQLLSQIK[x]EEQGDIK	8	0	1842.009751	0.0297	0.4750
SFLELTEVWGK[x]PQK	10	0	1660.882380	0.0296	0.4150
K[x]VEFGLPDLEGRAHILR	0	0	1949.084584	0.0294	0.5000
TLALK[x]YPGGGPGK	4	0	1257.708061	0.0292	0.3800
LAHLSK[x]HPKFEEILTR	5	0	1918.078772	0.0291	0.4650
THAVLVALK[x]R	8	0	1106.692354	0.0290	0.2900
K[x]VIAR	0	0	585.396198	0.0290	0.1450
LDPAGFYIGYK[x]ATSAGPK	10	0	1854.951515	0.0289	0.5200
NLQVAK[x]SLDKQMVEER	5	0	1886.988302	0.0288	0.4600
LVNFTAK[x]TLDLLGIFR	6	0	1820.055916	0.0284	0.4550
GIGSYEK[x]QSEVSVGLRFIK	6	0	2096.126503	0.0284	0.5400
DVAK[x]MK	3	0	690.373411	0.0283	0.1700
VDVK[x]TK	3	0	688.411904	0.0283	0.1700
M[x]FR	0	0	452.220553	0.0283	0.0850
K[x]FR	0	0	449.275030	0.0283	0.0850
IIYSDIDVDPVK[x]PEHVGK	11	0	2023.062511	0.0283	0.5100
M[x]SSKDISSK	0	0	981.480047	0.0283	0.2550
DQPK[x]KVGQYIR	3	0	1330.735668	0.0282	0.3100
EEMMNSIQQAVAK[x]	12	0	1477.690428	0.0281	0.3650
LK[x]DLR	1	0	643.401675	0.0280	0.1400
E[x]SLQR	0	0	631.328907	0.0280	0.1400
LLMK[x]VALCANHADSVVK	3	0	1868.001115	0.0279	0.4750
SDYYMASTYTK[x]K	10	0	1456.654367	0.0279	0.3350
K[x]GINIDQSSNSK	0	0	1289.657479	0.0279	0.3350
ELKK[x]EEMVMLK	3	0	1376.740675	0.0277	0.3050
GK[x]SALSTLNGFVEELK	1	0	1691.909318	0.0275	0.4400
ELAAIK[x]EDTEAVLK	5	0	1528.834763	0.0275	0.3850
LWK[x]R	2	0	601.369985	0.0275	0.1100
K[x]PRR	0	0	555.360483	0.0275	0.1100
S[x]QAR	0	0	460.239372	0.0275	0.1100
DQPKK[x]VGQYIR	4	0	1330.735668	0.0273	0.3000
GK[x]VVIDAFR	1	0	1003.581415	0.0272	0.2450
K[x]IEIPLPNEVGR	0	0	1363.782281	0.0271	0.3250
KVPDK[x]LIDASTVK	4	0	1412.823808	0.0269	0.3500
ASK[x]ERAER	2	0	945.499144	0.0269	0.2150
GVMTLGFDLIK[x]RVYPYR	10	0	2027.102541	0.0268	0.4550
DKK[x]ASLLTR	2	0	1030.613439	0.0267	0.2400
K[x]LIPIR	0	0	738.511554	0.0267	0.1600
K[x]RR	0	0	458.307723	0.0267	0.0800
E[x]IINRDIGKVVDK	0	0	1497.851416	0.0265	0.3450
TDELK[x]DANIIYDLEILR	4	0	2033.067988	0.0265	0.4500
VVDK[x]DGIR	3	0	900.502835	0.0262	0.2100
MSSK[x]DISSK	3	0	981.480047	0.0261	0.2350
VDAQDFLK[x]VAETRR	7	0	1646.873938	0.0261	0.3650
K[x]GEIRMGTTITALR	0	0	1545.866017	0.0261	0.3650
LEK[x]VRQLIIK	2	0	1238.807376	0.0260	0.2600
ELK[x]KEEMVMLK	2	0	1376.740675	0.0259	0.2850
M[x]IDDQR	0	0	776.348650	0.0258	0.1550
KLDVAK[x]R	5	0	828.518092	0.0257	0.1800
FIK[x]HADATCVHRLALTK	2	0	1980.072637	0.0256	0.4350
F[x]MTRSEYDR	0	0	1203.534202	0.0256	0.2300
IINRDIGK[x]VVDK	7	0	1368.808828	0.0254	0.3050
K[x]SGNLPDADNSKSDISK	0	0	1774.869635	0.0253	0.4300
EEYLRAAK[x]ASR	7	0	1292.683635	0.0250	0.2750
WK[x]R	1	0	488.285928	0.0250	0.0750
DK[x]KASLLTR	1	0	1030.613439	0.0250	0.2250
LALTK[x]PKGTPGYGPLGVLPK	4	0	2006.192733	0.0247	0.4950
VGCDRNK[x]YAIQLPLPPK	6	0	1968.061404	0.0247	0.4200
LVPYLTKLESK[x]QR	10	0	1573.919099	0.0246	0.3200
DIKSMIADK[x]HAIR	8	0	1496.813257	0.0246	0.3200
ATAIGRASK[x]AAR	8	0	1171.678492	0.0246	0.2950
LESK[x]QRIFR	3	0	1175.677431	0.0244	0.2200
F[x]ATLQKSKR	0	0	1077.629423	0.0244	0.2200
ELAAIKEDTEAVLK[x]R	13	0	1684.935865	0.0243	0.3650
GIDLK[x]SIAEKMNGASGAELK	4	0	2031.066940	0.0243	0.4850
NIPK[x]AR	3	0	697.423471	0.0242	0.1450
D[x]GLEDDMPALADEEFEK	0	0	1922.809068	0.0241	0.4100
DTMNVDINAIK[x]KGEIR	10	0	1815.951192	0.0241	0.3850
EWDSKLK[x]DLR	6	0	1288.677488	0.0240	0.2400
DGIVLAAEK[x]K	8	0	1042.602207	0.0240	0.2400
LVK[x]ER	2	0	643.401675	0.0240	0.1200
I[x]DDQR	0	0	645.308172	0.0240	0.1200
D[x]DGLEDDMPALADEEFEK	0	0	2037.836007	0.0239	0.4300
FKLNVYK[x]YR	6	0	1229.692020	0.0239	0.2150
NK[x]RGGDEWK	1	0	1088.536254	0.0239	0.2150
EK[x]ADAAFLRLVK	1	0	1359.787367	0.0237	0.2850
M[x]SER	0	0	521.226756	0.0237	0.0950
SLEK[x]TLVPYLR	3	0	1317.765572	0.0236	0.2600
DKPK[x]YEPPVPTRTGR	3	0	1739.931783	0.0233	0.3500
IDRK[x]IEFPPPSAEAR	3	0	1724.920885	0.0233	0.3500
AVAHHTDCK[x]FIR	8	0	1453.724781	0.0233	0.2800
I[x]INRDIGKVVDK	0	0	1368.808828	0.0233	0.2800
QSK[x]ATR	2	0	689.382001	0.0233	0.1400
L[x]MTEFVDQVDDVVK	0	0	1636.801747	0.0232	0.3250
DTMNVDINAIKK[x]GEIR	11	0	1815.951192	0.0231	0.3700
EDCK[x]SLKR	3	0	1034.517826	0.0231	0.1850
E[x]IINR	0	0	643.365291	0.0230	0.1150
KK[x]SGR	1	0	574.355062	0.0230	0.1150
K[x]ACIIFFDEIDAIGGAR	0	0	1894.961028	0.0229	0.3900
VDK[x]NWSK	2	0	875.450075	0.0229	0.1600
IMKLCFDELK[x]K	9	0	1423.756658	0.0227	0.2500
DTALEK[x]YKSYLLQHR	5	0	1863.984208	0.0227	0.3400
TTMTNGFLAHK[x]LCIHK	10	0	1870.954502	0.0225	0.3600
AK[x]RAER	1	0	729.424532	0.0225	0.1350
Y[x]FATLQKSKR	0	0	1240.692746	0.0225	0.2250
FRK[x]LGVKPPK	2	0	1168.744388	0.0225	0.2250
VELAK[x]QNLFVPTSDK	4	0	1687.914404	0.0223	0.3350
GTLK[x]VHTIR	3	0	1023.618860	0.0222	0.2000
Q[x]DYDLVR	0	0	907.439903	0.0221	0.1550
K[x]VGQYIR	0	0	862.502443	0.0221	0.1550
IGLSK[x]IR	4	0	785.512280	0.0221	0.1550
LK[x]PQDERTQEER	1	0	1527.764059	0.0221	0.2650
DTALEKYK[x]SYLLQHR	7	0	1863.984208	0.0220	0.3300
FRKLGVK[x]PPK	6	0	1168.744388	0.0220	0.2200
T[x]VYQISELESLLR	0	0	1549.835098	0.0219	0.2850
CTK[x]IIENEQSAEK	2	0	1548.745296	0.0219	0.2850
F[x]ATLQKSK	0	0	921.528321	0.0219	0.1750
VLTLELYKK[x]LR	8	0	1374.859801	0.0218	0.2400
S[x]RSYDSRTTIFSPEGR	0	0	1857.896851	0.0216	0.3450
LVPYLTK[x]LESKQR	6	0	1573.919099	0.0215	0.2800
LEGTIDYQK[x]L	8	0	1178.618248	0.0215	0.2150
K[x]EPPVYTPPK	0	0	1154.633506	0.0215	0.2150
KK[x]LIPIR	1	0	866.606510	0.0214	0.1500
KDYTMAQPEFFK[x]AVR	11	0	1829.913356	0.0213	0.3200
K[x]QLATSLR	0	0	915.550117	0.0213	0.1700
AKSAK[x]IVR	4	0	871.560288	0.0213	0.1700
GTK[x]R	2	0	460.275756	0.0213	0.0850
NK[x]LTNDETR	1	0	1089.541397	0.0211	0.1900
LALTKPK[x]GTPGYGPLGVLPK	6	0	2006.192733	0.0210	0.4200
TLALK[x]YPGGGPGKTAILPVK	4	0	1980.177084	0.0210	0.4200
M[x]FMTRSEYDR	0	0	1334.574681	0.0210	0.2100
FIVK[x]ASSGPR	3	0	1060.602876	0.0210	0.2100
K[x]AFGR	0	0	577.333601	0.0210	0.1050
K[x]HGQLK	0	0	709.423471	0.0208	0.1250
YYEQK[x]IR	4	0	998.518484	0.0207	0.1450
K[x]KLIPIR	0	0	866.606510	0.0207	0.1450
DRGK[x]LVR	3	0	842.508589	0.0207	0.1450
ILIDK[x]AR	4	0	827.522844	0.0207	0.1450
DVEFLHSDK[x]IDTIVK	8	0	1757.919882	0.0207	0.3100
DPEEEAEMMTK[x]ETTEK	10	0	1896.796787	0.0206	0.3300
LENQRK[x]WR	5	0	1128.615169	0.0206	0.1650
TK[x]DSLEAR	1	0	918.477014	0.0206	0.1650
ANNWSK[x]FTATAALGVIHR	5	0	1956.032885	0.0206	0.3700
GNAK[x]FGDGIQIAQLALKHR	3	0	2036.127841	0.0205	0.3900
SGFEK[x]IDLTR	4	0	1164.613831	0.0205	0.2050
AEAK[x]DVAKMK	3	0	1089.585175	0.0205	0.2050
TEEQRQPEDK[x]LR	9	0	1527.764059	0.0204	0.2450
IKLISGK[x]LDEAR	6	0	1341.797930	0.0204	0.2450
REAEAAK[x]DEQIEK	6	0	1515.752826	0.0204	0.2650
VK[x]VIAATNRVDTLDPALLR	1	0	2064.205418	0.0203	0.3850
Q[x]LMTEFVDQVDDVVK	0	0	1764.860319	0.0200	0.3000
SDYYMASTYTK[x]KINVK	10	0	1910.944711	0.0200	0.3200
KSGNLPDADNSK[x]SDISK	11	0	1774.869635	0.0200	0.3400
GFICKVVDK[x]DGIR	8	0	1505.802358	0.0200	0.2600
MQK[x]LLRLR	2	0	1056.658947	0.0200	0.1600
M[x]MGINERK	0	0	977.478607	0.0200	0.1600
M[x]GINERK	0	0	846.438129	0.0200	0.1400
DATDDK[x]R	5	0	819.372221	0.0200	0.1400
M[x]ESLQR	0	0	762.369385	0.0200	0.1200
K[x]YINR	0	0	692.396924	0.0200	0.1000
K[x]KSGR	0	0	574.355062	0.0200	0.1000
GK[x]LVR	1	0	571.380549	0.0200	0.1000
A[x]SLLK	0	0	530.342770	0.0200	0.1000
SLK[x]R	2	0	502.322703	0.0200	0.0800
M[x]SRSYDSRTTIFSPEGR	0	0	1988.937329	0.0197	0.3350
SDYYMASTYTKK[x]INVK	11	0	1910.944711	0.0197	0.3150
KPPVQPLAYK[x]SATPFR	9	0	1799.009303	0.0197	0.3150
K[x]MAIDDDINWEELAR	0	0	1817.861714	0.0197	0.2950
LDRK[x]IEIPLPNEVGR	3	0	1747.994380	0.0197	0.2950
MKLSLFSNK[x]ENELR	8	0	1707.897707	0.0196	0.2750
LPNIEEATFDK[x]R	10	0	1431.735725	0.0196	0.2350
DTMNVDINAIK[x]K	10	0	1360.701983	0.0196	0.2350
K[x]SSEQANLYER	0	0	1323.641830	0.0195	0.2150
IVAFDQLVK[x]EK	8	0	1288.739025	0.0195	0.2150
K[x]INVKFFEK	0	0	1151.670224	0.0194	0.1750
CYAK[x]NEWR	3	0	1125.502511	0.0194	0.1550
SSCK[x]IVFR	3	0	995.522185	0.0194	0.1550
AVAVVVDPIQSVK[x]GK	12	0	1508.892552	0.0193	0.2900
SIAEK[x]MNGASGAELK	4	0	1504.755469	0.0193	0.2900
YPGGGPGK[x]TAILPVK	7	0	1453.829229	0.0193	0.2900
SSCK[x]IVFRSELQDK	3	0	1695.861321	0.0193	0.2700
WPK[x]IAEIYGSALR	2	0	1502.824477	0.0192	0.2500
VYHAIRNIPK[x]AR	9	0	1436.836379	0.0192	0.2300
DEQIEK[x]IDTVIK	5	0	1429.766355	0.0192	0.2300
K[x]LQRLR	0	0	812.534410	0.0192	0.1150
M[x]TEVLK	0	0	719.388726	0.0192	0.1150
EKQNTPVLFDSK[x]EAVLK	11	0	1945.051948	0.0191	0.3250
QVK[x]NR	2	0	643.376523	0.0190	0.0950
SGK[x]KR	2	0	574.355062	0.0190	0.0950
KEEPK[x]SETLENFTR	4	0	1706.847448	0.0189	0.2650
Y[x]FATLQKSK	0	0	1084.591644	0.0189	0.1700
VALRNDSYQLIK[x]ILPNK	11	0	1984.146846	0.0188	0.3200
SLEK[x]TLVPYLRISQAVR	3	0	1972.146846	0.0188	0.3200
NWK[x]EEYLR	2	0	1136.561406	0.0188	0.1500
VMK[x]SEFQR	2	0	1023.517101	0.0188	0.1500
AIEGK[x]IAR	4	0	856.513006	0.0188	0.1500
QVK[x]R	2	0	529.333601	0.0188	0.0750
K[x]LEK	0	0	516.327120	0.0188	0.0750
GEK[x]R	2	0	488.270670	0.0188	0.0750
VPDK[x]LIDASTVK	3	0	1284.728853	0.0187	0.2250
ITIK[x]VHVSEVLGDIR	3	0	1677.977670	0.0187	0.2800
QTETINWLEK[x]R	9	0	1416.736060	0.0186	0.2050
GGDEWK[x]IEPLK	5	0	1270.655693	0.0186	0.2050
KEFEIIK[x]GVLCQFR	6	0	1765.954825	0.0186	0.2600
SLALTK[x]K	5	0	759.485399	0.0186	0.1300
KLGVK[x]PPKGCLMFGPPGTGK	4	0	2068.132455	0.0185	0.3700
VYATMQK[x]LQK	6	0	1208.658670	0.0185	0.1850
IHAK[x]SMAIDKDIR	3	0	1496.813257	0.0185	0.2400
QVARNELEK[x]LNFSSLK	8	0	1875.021318	0.0184	0.2950
IDK[x]NTWNSTLETAKAK	2	0	1818.947489	0.0184	0.2950
CEDGVILALEK[x]VVTSK	10	0	1759.938898	0.0184	0.2950
K[x]TQIAGGHDIIGPFHVITR	0	0	2059.132592	0.0184	0.3500
LGVK[x]PPKGCLMFGPPGTGK	3	0	1940.037500	0.0184	0.3500
NSIVSKYTQSTNNDDPK[x]K	16	0	2037.996615	0.0183	0.3300
K[x]ASLLTREDLTDEEK	0	0	1746.899873	0.0183	0.2750
GVMTLGFDLIK[x]R	10	0	1348.753625	0.0183	0.2200
ENK[x]IQR	2	0	786.434760	0.0183	0.1100
MQK[x]LLR	2	0	787.473787	0.0183	0.1100
HK[x]TPDK	1	0	724.386752	0.0183	0.1100
DTTK[x]NK	3	0	705.365683	0.0183	0.1100
TIPPLTTVKGSDAAPQASK[x]K	18	0	2009.115605	0.0182	0.3650
Q[x]TVYQISELESLLR	0	0	1677.893669	0.0182	0.2550
YTSLSEEQK[x]MK	8	0	1342.643803	0.0182	0.2000
QLDSERFIVK[x]ASSGPR	9	0	1788.948158	0.0181	0.2900
QTGQYYGGLK[x]LCVDR	9	0	1756.856570	0.0180	0.2700
M[x]SQAR	0	0	591.279850	0.0180	0.0900
RGERPSCPTGYHLK[x]SIR	13	0	2013.032561	0.0179	0.3050
FSFISNVRPK[x]LFAYPPK	9	0	2010.109010	0.0179	0.3050
ANWCDK[x]R	5	0	948.423539	0.0179	0.1250
GK[x]YYPLK	1	0	867.485399	0.0179	0.1250
AK[x]TMTER	1	0	835.422145	0.0179	0.1250
LK[x]YYEQKIR	1	0	1239.697497	0.0178	0.1600
SMAIDK[x]DIR	5	0	1047.538227	0.0178	0.1600
VK[x]VIAATNR	1	0	970.592313	0.0178	0.1600
EEPK[x]SETLENFTR	3	0	1578.752492	0.0177	0.2300
K[x]LPNIEEATFDKR	0	0	1559.830681	0.0177	0.2300
LNFSSLKMK[x]DAVK	8	0	1479.811862	0.0177	0.2300
ITAFLLADSK[x]SQK	9	0	1420.792510	0.0177	0.2300
DPEEEAEMMTKETTEK[x]K	15	0	2024.891743	0.0176	0.3000
K[x]LGVKPPKGCLMFGPPGTGK	0	0	2068.132455	0.0175	0.3500
LFAYPPK[x]SVQPTAKTVQK	6	0	2002.125051	0.0175	0.3150
TLALKYPGGGPGK[x]TAILPVK	12	0	1980.177084	0.0175	0.3500
D[x]YTMAQPEFFKAVR	0	0	1701.818400	0.0175	0.2450
ASKGSNDDEMK[x]IDK	10	0	1536.708913	0.0175	0.2450
SETMK[x]YYLPK	4	0	1258.626702	0.0175	0.1750
SMIADK[x]HAIR	5	0	1140.607305	0.0175	0.1750
DSEALK[x]TR	5	0	918.477013	0.0175	0.1400
RLVK[x]GR	3	0	727.481651	0.0175	0.1050
LQK[x]R	2	0	543.349250	0.0175	0.0700
LAK[x]R	2	0	486.327789	0.0175	0.0700
STMLEK[x]IKENQEK	5	0	1576.812980	0.0173	0.2250
NCK[x]ADAGITIAPR	2	0	1385.708463	0.0173	0.2250
MVILNK[x]DGMER	5	0	1304.658013	0.0173	0.1900
HGGYK[x]PTDKHK	4	0	1266.646859	0.0173	0.1900
TPDK[x]GYGHR	3	0	1029.499144	0.0172	0.1550
VIGSELVQK[x]YVGEGAR	8	0	1703.920551	0.0172	0.2750
VLKTK[x]DEGGPAGGLYI	4	0	1616.877294	0.0172	0.2750
LIKK[x]SSEQANLYER	3	0	1677.904901	0.0171	0.2400
S[x]TLDLNHLADLYDR	0	0	1644.810672	0.0171	0.2400
K[x]YTGLLR	0	0	849.507194	0.0171	0.1200
AK[x]IIDLR	1	0	827.522844	0.0171	0.1200
YTENIYPPK[x]K	8	0	1251.649881	0.0170	0.1700
DAVVLGVEK[x]R	8	0	1084.624003	0.0170	0.1700
K[x]DLVR	0	0	629.386026	0.0170	0.0850
QEVAAQK[x]SSEETEDK	6	0	1677.769259	0.0170	0.2550
VSKILEHK[x]EIMLR	7	0	1594.922802	0.0169	0.2200
QKSLEK[x]TLVPYLR	5	0	1573.919099	0.0169	0.2200
SGNLPDADNSK[x]SDISK	10	0	1646.774679	0.0169	0.2700
DKK[x]LIPIR	2	0	981.633448	0.0169	0.1350
DK[x]KLIPIR	1	0	981.633448	0.0169	0.1350
MVRGIGSYEK[x]QSEVSVGLR	9	0	2094.089070	0.0168	0.3200
K[x]YINRSYYHLR	0	0	1511.799660	0.0168	0.1850
ASK[x]AAREYLEK	2	0	1264.677488	0.0168	0.1850
K[x]DYTMAQPEFFKAVR	0	0	1829.913356	0.0167	0.2500
K[x]ILFENPDEATK	0	0	1403.729579	0.0167	0.2000
VLTLAMVK[x]R	7	0	1029.636817	0.0167	0.1500
ASK[x]AAR	2	0	602.349976	0.0167	0.1000
YEAKAIGSGSEPAK[x]SELVK	13	0	1963.026127	0.0166	0.3150
K[x]LEGTIDYQK	0	0	1193.629146	0.0165	0.1650
LK[x]PQDERTQEERNR	1	0	1797.908083	0.0164	0.2300
KNCK[x]ADAGITIAPR	3	0	1513.803419	0.0164	0.2300
GK[x]VAVFDSQTQPPVLWFR	1	0	2074.099899	0.0164	0.2950
NILK[x]VDIEVAVIPSEGFR	3	0	1998.114879	0.0164	0.2950
CFGIK[x]FDIMPR	4	0	1382.683832	0.0164	0.1800
QTLNK[x]IALDEQIQALK	4	0	1825.030821	0.0162	0.2600
SSTAAKTFLEK[x]R	10	0	1337.730248	0.0162	0.1950
TKDAVVLGVEK[x]R	10	0	1313.766632	0.0162	0.1950
ASK[x]VLELR	2	0	914.554868	0.0162	0.1300
K[x]IDK	0	0	502.311471	0.0162	0.0650
IKTLSMEK[x]HTELR	7	0	1584.865682	0.0162	0.2100
SAKAK[x]NPMFALSR	4	0	1419.765584	0.0162	0.2100
K[x]VPDKLIDASTVK	0	0	1412.823808	0.0162	0.2100
LMSKVAEK[x]AQINTQEYGR	7	0	2065.062523	0.0161	0.2900
IDKK[x]TTEEK	3	0	1090.586949	0.0161	0.1450
HTVIK[x]TGLR	4	0	1023.618860	0.0161	0.1450
SAVIK[x]TSTR	4	0	961.555594	0.0161	0.1450
MK[x]LSLFSNKENELR	1	0	1707.897707	0.0161	0.2250
EWDSK[x]LKDLR	4	0	1288.677488	0.0160	0.1600
TNAIVMK[x]DIR	6	0	1159.638269	0.0160	0.1600
VVTSKLLK[x]PR	7	0	1139.738968	0.0160	0.1600
ATLTGMK[x]IDVLFSKIR	6	0	1792.027986	0.0159	0.2550
GNQK[x]FSSTADYMNMSS	3	0	1766.723905	0.0159	0.2550
K[x]DKMNFVILCR	0	0	1422.747490	0.0159	0.1750
HK[x]TPDKGYGHR	1	0	1294.653005	0.0159	0.1750
KTTEEK[x]EATPMEMDEEK	5	0	2024.891743	0.0159	0.2700
DPEEEAEMMTK[x]ETTEKK	10	0	2024.891743	0.0159	0.2700
K[x]LEFPLPNEEAR	0	0	1441.756460	0.0158	0.1900
TFLEK[x]R	4	0	792.449349	0.0158	0.0950
VK[x]AFGR	1	0	676.402010	0.0158	0.0950
K[x]EAGFIDDILIITPASKEK	0	0	2087.151320	0.0158	0.3000
VVTALTMLK[x]QHLFR	8	0	1655.954434	0.0157	0.2200
EIK[x]PNIR	2	0	868.513006	0.0157	0.1100
INVK[x]FFEK	3	0	1023.575269	0.0156	0.1250
LIEK[x]LELR	3	0	1012.628028	0.0156	0.1250
D[x]KKLIPIR	0	0	981.633448	0.0156	0.1250
LQK[x]YQATVMR	2	0	1236.664816	0.0155	0.1550
VVTSK[x]LLKPR	4	0	1139.738968	0.0155	0.1550
K[x]EDSSPCGYIIR	0	0	1423.676496	0.0154	0.1850
NELEK[x]LNFSSLK	4	0	1420.756126	0.0154	0.1850
K[x]LPNIEEATFDK	0	0	1403.729579	0.0154	0.1850
IDRPAQVISFK[x]K	10	0	1400.813914	0.0154	0.1850
AELDK[x]IGLSKIR	4	0	1341.797930	0.0154	0.1850
DVITELPDAK[x]YYR	9	0	1581.803799	0.0154	0.2000
LCIHK[x]NKLTNDETR	4	0	1740.894015	0.0154	0.2150
AVEK[x]LMSRRPPVIR	3	0	1650.971479	0.0154	0.2150
SFEQKVMK[x]EDNLILR	7	0	1848.976679	0.0153	0.2300
GIGSYEK[x]QSEVSVGLR	6	0	1707.879080	0.0153	0.2450
RQTLNK[x]IALDEQIQALK	5	0	1981.131923	0.0153	0.2600
K[x]PPVQPLAYKSATPFRK	0	0	1927.104259	0.0153	0.2600
KAQSGPDASAK[x]LPTVIPTTR	10	0	2037.121751	0.0153	0.3050
LSLFSNK[x]ENELR	6	0	1448.762272	0.0150	0.1800
SNNIKENEQK[x]IK	9	0	1443.768084	0.0150	0.1800
K[x]MSAQSCACMVR	0	0	1427.614109	0.0150	0.1800
KGYQTIELDK[x]K	9	0	1321.724101	0.0150	0.1650
DREISYPFK[x]R	8	0	1309.677823	0.0150	0.1500
DLKLK[x]WSDER	4	0	1288.677488	0.0150	0.1500
TK[x]INLIETLR	1	0	1199.723710	0.0150	0.1500
C[x]SPSATLTHR	0	0	1128.534535	0.0150	0.1500
K[x]DLVRNFGR	0	0	1103.619920	0.0150	0.1350
ERK[x]PRR	2	0	840.504172	0.0150	0.0900
SAK[x]IVR	2	0	672.428222	0.0150	0.0900
K[x]NEEK	0	0	646.328572	0.0150	0.0750
EK[x]VLK	1	0	615.395529	0.0150	0.0750
A[x]ASLLK	0	0	601.379880	0.0150	0.0900
T[x]EVLK	0	0	588.348247	0.0150	0.0750
ASK[x]ER	2	0	589.318344	0.0150	0.0750
FKLNYK[x]PEEEYPDLSK	5	0	1998.993768	0.0150	0.2400
SEFQRLTHEK[x]STMLEK	9	0	1962.983216	0.0150	0.2400
LK[x]VELAKQNLFVPTSDK	1	0	1929.093418	0.0150	0.2550
GERPSCPTGYHLK[x]SIR	12	0	1856.931459	0.0150	0.2400
SVMAPLFLHDK[x]YDGR	10	0	1747.871494	0.0150	0.2250
LCIHKNK[x]LTNDETR	6	0	1740.894015	0.0150	0.2100
WSTAETLTNNK[x]IDR	10	0	1647.821570	0.0150	0.2100
VVTSK[x]LLKPRVNNR	4	0	1622.994323	0.0150	0.2100
K[x]NCKADAGITIAPR	0	0	1513.803419	0.0150	0.2100
FHQLK[x]PTR	4	0	1025.576998	0.0150	0.1200
IAGEHLSNGEK[x]PLLTPEK	10	0	1932.031547	0.0147	0.2650
QEVAAQK[x]SSEETEDKK	6	0	1805.864214	0.0147	0.2350
YTVGQGYTK[x]AAWFEK	8	0	1747.856893	0.0147	0.2200
GNQK[x]VVKVDAQDFLK	3	0	1687.925637	0.0147	0.2200
QLADYK[x]AFEDSLR	5	0	1554.767750	0.0146	0.1900
VATEK[x]DFLDAVQK	4	0	1462.766689	0.0146	0.1900
HPK[x]FEEILTRLR	2	0	1537.872820	0.0146	0.1750
QIAK[x]FVVSLGER	3	0	1345.771718	0.0146	0.1750
LMVEMEKK[x]LEK	7	0	1376.740675	0.0145	0.1600
ESQLVDK[x]FFEK	6	0	1368.692468	0.0145	0.1600
LVARNIPK[x]EIK	7	0	1279.797539	0.0145	0.1600
SSTAAK[x]TFLEK	5	0	1181.629146	0.0145	0.1600
K[x]HFEQVINEK	0	0	1270.666925	0.0145	0.1450
LAHLSK[x]HPK	5	0	1029.608297	0.0144	0.1300
AK[x]TMTERLCPHTTSASM	1	0	1920.885494	0.0144	0.2450
FIVK[x]ASSGPRYVVGCR	3	0	1794.956220	0.0144	0.2300
K[x]ANWCDKR	0	0	1076.518495	0.0144	0.1150
AEREK[x]ASK	4	0	917.492997	0.0144	0.1150
VISMEKGGNMK[x]EVFR	10	0	1723.874862	0.0143	0.2150
AHILRIHAK[x]SMAIDK	8	0	1702.966393	0.0143	0.2150
YEALSK[x]HIIMFDCK	5	0	1753.853066	0.0143	0.2000
NAEELSSYQKK[x]LIR	10	0	1677.904901	0.0143	0.2000
AQARAK[x]R	5	0	799.477625	0.0143	0.1000
EDMGSNDKASK[x]ER	10	0	1465.646650	0.0142	0.1850
TGRK[x]EPPVYTPPK	3	0	1468.803742	0.0142	0.1850
WK[x]ALER	1	0	801.449683	0.0142	0.0850
D[x]YDLVR	0	0	779.381332	0.0142	0.0850
TK[x]VVDR	1	0	716.418051	0.0142	0.0850
V[x]KAFGR	0	0	676.402010	0.0142	0.0850
VSTTPANSFELK[x]QYLIQR	11	0	2094.110853	0.0142	0.2550
CIDMFIHK[x]SAELYKNPK	7	0	2093.043703	0.0141	0.2400
AMEVDEK[x]PTER	6	0	1303.607753	0.0141	0.1550
GTLK[x]VHTIRLR	3	0	1292.804020	0.0141	0.1550
NKISWYTK[x]IVDELDLR	7	0	1992.067931	0.0141	0.2250
VLK[x]LTLEAMDLEIVEK	2	0	1843.037546	0.0141	0.2250
DESRGVMTLGFDLIK[x]R	14	0	1835.956278	0.0141	0.2250
EASKTLSK[x]WR	7	0	1204.656362	0.0140	0.1400
TLIDK[x]FSGEK	4	0	1136.607685	0.0140	0.1400
LISGK[x]LDEAR	4	0	1100.618917	0.0140	0.1400
LRWK[x]R	3	0	757.471088	0.0140	0.0700
GTK[x]RR	2	0	616.376858	0.0140	0.0700
S[x]GYDR	0	0	596.255412	0.0140	0.0700
SGKK[x]R	3	0	574.355062	0.0140	0.0700
M[x]STLDLNHLADLYDR	0	0	1775.851150	0.0140	0.2100
LKYYEQK[x]IR	6	0	1239.697497	0.0139	0.1250
EDTEAVLK[x]R	7	0	1059.555986	0.0139	0.1250
SLALTKK[x]DK	6	0	1002.607293	0.0139	0.1250
TAAVNIK[x]VR	6	0	970.592313	0.0139	0.1250
N[x]STEEIDLYNRWK	0	0	1666.795023	0.0138	0.1800
LK[x]ESQLVDKFFEK	1	0	1609.871482	0.0138	0.1800
ATPYRGYSK[x]PNER	8	0	1537.763667	0.0138	0.1800
LAAEDHK[x]FVIHQEENKR	6	0	2063.054738	0.0138	0.2350
ATAIGK[x]SSTAAKTFLEK	5	0	1722.951515	0.0138	0.2350
IAK[x]GAIEK	2	0	828.506860	0.0137	0.1100
QYQEVVK[x]QGDVLLNK	6	0	1759.946763	0.0137	0.2050
C[x]SPSATLTHRTMTEK	0	0	1718.807905	0.0137	0.2050
KELFDCLK[x]IMR	7	0	1451.762804	0.0136	0.1500
LMVEMEK[x]KLEK	6	0	1376.740675	0.0136	0.1500
M[x]CSPSATLTHR	0	0	1259.575014	0.0136	0.1500
M[x]DRQEQR	0	0	961.439915	0.0136	0.0950
DVPTFANFHTPIFIAK[x]R	15	0	1973.052225	0.0135	0.2300
ILEHK[x]EIMLR	4	0	1280.727413	0.0135	0.1350
YFATLQK[x]SKR	6	0	1240.692746	0.0135	0.1350
K[x]QLATSLRSR	0	0	1158.683243	0.0135	0.1350
TIDNAETMK[x]K	8	0	1149.569917	0.0135	0.1350
AK[x]NPMFALSR	1	0	1133.601493	0.0135	0.1350
RK[x]LPNIEEATFDK	1	0	1559.830681	0.0135	0.1750
LTHEKSTMLEK[x]IK	10	0	1556.859536	0.0135	0.1750
WK[x]VETQEAAVVDYPDR	1	0	1904.926754	0.0134	0.2150
APPEILDISK[x]QLADYK	9	0	1799.966829	0.0134	0.2150
YLHQSLKYK[x]EDTALR	8	0	1863.984208	0.0133	0.2000
TLPPELK[x]GEALGNSEHIR	6	0	1960.037693	0.0133	0.2400
YDK[x]LVETSGQIR	2	0	1407.735725	0.0133	0.1600
K[x]FTGGVLMLIDR	0	0	1348.753625	0.0133	0.1600
GEK[x]RWSELR	2	0	1159.609749	0.0133	0.1200
D[x]RQEQR	0	0	830.399437	0.0133	0.0800
IQK[x]ENR	2	0	786.434760	0.0133	0.0800
LAAEDHKFVIHQEENK[x]R	15	0	2063.054738	0.0132	0.2250
KPPVQPLAYK[x]SATPFRK	9	0	1927.104259	0.0132	0.2250
M[x]NSTEEIDLYNRWK	0	0	1797.835501	0.0132	0.1850
K[x]LEGTIDYQKL	0	0	1306.713204	0.0132	0.1450
CLDQLTNWCTIK[x]TVDR	11	0	2021.966182	0.0131	0.2100
ATLTGMKIDVLFSK[x]IR	13	0	1792.027986	0.0131	0.2100
HRENK[x]IQR	4	0	1079.594768	0.0131	0.1050
EK[x]SLLAHK	1	0	924.539219	0.0131	0.1050
AK[x]SAKIVR	1	0	871.560288	0.0131	0.1050
K[x]ILFENPDEATKR	0	0	1559.830681	0.0131	0.1700
YYIIMGLQASK[x]LR	10	0	1554.859144	0.0131	0.1700
LNDPEDK[x]YEALSK	6	0	1520.735782	0.0131	0.1700
ASK[x]VLELRAELDK	2	0	1470.840518	0.0131	0.1700
GIDLKSIAEK[x]MNGASGAELK	9	0	2031.066940	0.0130	0.2600
YLHQSLK[x]YKEDTALR	6	0	1863.984208	0.0130	0.1950
VNLYK[x]FREER	4	0	1352.720019	0.0130	0.1300
LRNK[x]R	3	0	685.434703	0.0130	0.0650
VK[x]LEK	1	0	615.395529	0.0130	0.0650
LGVK[x]R	3	0	571.380549	0.0130	0.0650
LTLEAMDLEIVEK[x]EHFK	12	0	2044.054981	0.0129	0.2200
SNDIEK[x]AIDLYKEVLNK	5	0	1991.057425	0.0129	0.2200
LAEGESEEVK[x]AYMDPHR	9	0	1959.899550	0.0129	0.2200
GIMLYGPPGTGK[x]TLCAR	11	0	1790.917058	0.0129	0.2200
YEIDK[x]TLAGVTR	4	0	1364.729913	0.0129	0.1550
K[x]AMVNIDTIDNK	0	0	1360.701983	0.0129	0.1550
NELEKLNFSSLK[x]MK	11	0	1679.891560	0.0129	0.1800
D[x]RGKLVR	0	0	842.508589	0.0129	0.0900
VLVDK[x]SR	4	0	815.486459	0.0129	0.0900
SEDYLPSK[x]YLDIDISK	7	0	1884.935588	0.0128	0.2050
EK[x]TSNNTNRTNSTDEK	1	0	1837.840123	0.0128	0.2050
VEPIPLINGEK[x]RDLRPGR	10	0	2058.169702	0.0128	0.2300
NYPLILYLVEGNGQTAK[x]R	16	0	2048.105376	0.0128	0.2300
LGLDSEESAEYIVAK[x]GIR	14	0	1949.010477	0.0128	0.2300
LVSK[x]TSFLTNASNNLAIR	3	0	1948.074078	0.0128	0.2300
YKVNLYK[x]FR	6	0	1229.692020	0.0128	0.1150
LLIFEK[x]QVR	5	0	1144.696771	0.0128	0.1150
IDVLFSK[x]IR	6	0	1089.654575	0.0128	0.1150
SLALTK[x]KDK	5	0	1002.607293	0.0128	0.1150
DPDDK[x]IVGLTR	4	0	1227.645855	0.0127	0.1400
QK[x]SLEKTLVPYLR	1	0	1573.919099	0.0127	0.1650
AHLDVQEKDQPK[x]K	11	0	1534.810280	0.0127	0.1650
GFICK[x]VVDKDGIR	4	0	1505.802358	0.0127	0.1650
EPLK[x]EVVQFVGSR	3	0	1486.814306	0.0127	0.1650
GILLYGPPGTGK[x]TLLAR	11	0	1726.014054	0.0126	0.2150
VTDK[x]LTQLTDNIWCCR	3	0	2021.966182	0.0125	0.2000
M[x]EQKPEVDYSEK	0	0	1481.670742	0.0125	0.1500
RGGDEWK[x]IEPLK	6	0	1426.756795	0.0125	0.1500
EIQDEK[x]EAEAAR	5	0	1387.657871	0.0125	0.1500
K[x]PRVVTALTMLK	0	0	1355.832206	0.0125	0.1500
SLLTGK[x]HAIR	5	0	1094.655970	0.0125	0.1250
LMVEMEK[x]K	6	0	1006.519074	0.0125	0.1000
K[x]TTEEK	0	0	734.380997	0.0125	0.0750
INADHK[x]LNSLPLLQQLVK	5	0	2043.183957	0.0125	0.2250
EAGFIDDILIITPASK[x]EK	15	0	1959.056365	0.0125	0.2250
VVK[x]GNQKFSSTADYMNMSS	2	0	2092.955678	0.0124	0.2350
VLIDCNK[x]FDSIDLNPAR	6	0	1988.998865	0.0124	0.2100
SVEISALASK[x]NRLHQLR	9	0	1921.085644	0.0124	0.2100
GSLEK[x]NWKEEYLR	4	0	1650.836493	0.0123	0.1600
EIK[x]PNIRVALR	2	0	1307.803685	0.0123	0.1350
TLIDK[x]FSGEKK	4	0	1264.702640	0.0123	0.1350
TIPPLTTVK[x]GSDAAPQASKK	8	0	2009.115605	0.0123	0.2450
D[x]TEMSVNMSDFLHDQATR	0	0	2095.893807	0.0122	0.2200
IVAFVGSPIVEDEK[x]NLIR	13	0	1998.114879	0.0122	0.2200
GAIESYK[x]VVDASIVSK	6	0	1664.898420	0.0122	0.1950
LIK[x]KSSEQANLYER	2	0	1677.904901	0.0121	0.1700
YEVGAEYIK[x]KVIAR	8	0	1637.914013	0.0121	0.1700
DGIVLAAEKK[x]VTSK	9	0	1457.845270	0.0121	0.1700
K[x]RWSLER	0	0	973.545700	0.0121	0.0850
LK[x]WSDER	1	0	932.471536	0.0121	0.0850
NIPK[x]EIK	3	0	840.506860	0.0121	0.0850
LEK[x]VR	2	0	643.401675	0.0120	0.0600
DVAK[x]MKLSLFSNK	3	0	1479.811862	0.0119	0.1550
QYTVGQGYTK[x]AAWFEK	9	0	1875.915465	0.0119	0.1900
GEIKK[x]AMVNIDTIDNK	4	0	1787.945046	0.0119	0.1900
ENK[x]IQRQR	2	0	1070.594434	0.0119	0.0950
DGIVLAAEK[x]KVTSK	8	0	1457.845270	0.0118	0.1650
ASAGPLIASQTVK[x]K	12	0	1369.792844	0.0118	0.1650
GTPGYGPLGVLPK[x]VGIR	12	0	1679.972193	0.0118	0.2000
LEEAMK[x]ITTDAFTSAGER	5	0	1968.946163	0.0117	0.2100
TNTNNSILFAALSK[x]SLVR	13	0	1948.074078	0.0117	0.2100
SMAIDK[x]DIRWELIAR	5	0	1815.966450	0.0117	0.1750
VSGIRK[x]HFEQVINEK	5	0	1782.973979	0.0117	0.1750
VEFK[x]MGNGKMVEISR	3	0	1723.874862	0.0117	0.1750
K[x]SSEQANLYERK	0	0	1451.736786	0.0117	0.1400
K[x]QMSYMLAR	0	0	1126.562665	0.0117	0.1050
SELVK[x]EFHK	4	0	1115.597456	0.0117	0.1050
K[x]TVQYATKR	0	0	1093.624337	0.0117	0.1050
EK[x]TSNNTNR	1	0	1062.505347	0.0117	0.1050
DAFALAK[x]EK	6	0	991.533798	0.0117	0.1050
LAEK[x]WR	3	0	801.449683	0.0117	0.0700
LLK[x]MQR	2	0	787.473787	0.0117	0.0700
LESK[x]QR	3	0	759.423863	0.0117	0.0700
VVKGNQK[x]FSSTADYMNMSS	6	0	2092.955678	0.0116	0.2200
TIPPLTTVK[x]GSDAAPQASK	8	0	1881.020649	0.0116	0.2200
M[x]CSPSATLTHRTMTEK	0	0	1849.848383	0.0116	0.1850
EDCEAATDPLLK[x]K	11	0	1488.712937	0.0115	0.1500
DVAKMK[x]LSLFSNK	5	0	1479.811862	0.0115	0.1500
SAK[x]AKNPMFALSR	2	0	1419.765584	0.0115	0.1500
TAALSARPAK[x]NIR	9	0	1367.799660	0.0115	0.1500
IITK[x]EGVETR	3	0	1144.645129	0.0115	0.1150
YEVGAEYIKK[x]VIAR	9	0	1637.914013	0.0114	0.1600
K[x]LDVAKR	0	0	828.518092	0.0114	0.0800
SK[x]VLDVR	1	0	815.486459	0.0114	0.0800
VVDKCFGIK[x]FDIMPR	8	0	1823.942544	0.0113	0.1700
IDRK[x]ILFENPDEATK	3	0	1787.941677	0.0113	0.1700
DK[x]PKYEPPVPTRTGR	1	0	1739.931783	0.0113	0.1700
TLAGVTRDYYTK[x]QSK	11	0	1729.899815	0.0113	0.1700
VETAVLSTTVK[x]AQAR	10	0	1572.883440	0.0113	0.1700
AIGSGSEPAK[x]SELVKEFHK	9	0	2013.053008	0.0113	0.2150
EMKK[x]DSESTEEK	3	0	1439.644921	0.0113	0.1350
E[x]MKKDSESTEEK	0	0	1439.644921	0.0113	0.1350
K[x]QLLIDGANVLR	0	0	1338.798265	0.0113	0.1350
QRIQK[x]ENR	4	0	1070.594434	0.0113	0.0900
RMK[x]K	2	0	561.342056	0.0113	0.0450
K[x]MQE	0	0	534.247157	0.0113	0.0450
LAEFVNMSK[x]AYHSQYLR	8	0	2056.019935	0.0112	0.1900
EIQDEK[x]EAEAARK	5	0	1515.752826	0.0112	0.1450
IWKVMCK[x]NK	6	0	1205.641245	0.0111	0.1000
KINVK[x]FFEK	4	0	1151.670224	0.0111	0.1000
K[x]DSESTEEK	0	0	1051.466899	0.0111	0.1000
NK[x]ADYYTNICDRER	1	0	1816.816160	0.0111	0.1550
RFCVGLQK[x]IEEIFK	7	0	1765.954825	0.0111	0.1550
VIGSELVQK[x]YVGEGARMVR	8	0	2090.130540	0.0111	0.2100
LLENDIKVMK[x]SEFQR	9	0	1848.976678	0.0110	0.1650
MSSKDISSK[x]SPSGNDALNDK	8	0	2079.974162	0.0110	0.2200
SLDK[x]QMVEER	3	0	1233.602276	0.0110	0.1100
ADYYYQAK[x]AK	7	0	1219.587284	0.0110	0.1100
K[x]NRLK	0	0	657.428557	0.0110	0.0550
TLSK[x]ESARATIDECMR	3	0	1866.892688	0.0109	0.1750
S[x]PTGQITSTSARSGKK	0	0	1604.848116	0.0109	0.1750
SERDTALEK[x]YK	8	0	1338.677880	0.0109	0.1200
LENVK[x]IYADLK	4	0	1304.733939	0.0109	0.1200
HKTPDK[x]GYGHR	5	0	1294.653005	0.0109	0.1200
LRHTVIK[x]TGLR	6	0	1292.804020	0.0109	0.1200
GITVLK[x]PDDDK	5	0	1199.639709	0.0109	0.1200
K[x]TTEEKEATPMEMDEEK	0	0	2024.891743	0.0109	0.1850
ARQEVAAQK[x]SSEETEDK	8	0	1904.907471	0.0109	0.1850
K[x]AMVNIDTIDNKVATTM	0	0	1863.943328	0.0109	0.1850
DCTAYNIYDK[x]NK	9	0	1503.666324	0.0108	0.1300
SETMK[x]YYLPKGK	4	0	1443.743119	0.0108	0.1300
LTHEK[x]STMLEKIK	4	0	1556.859536	0.0108	0.1400
ATAGPIIADK[x]NCK	9	0	1357.702317	0.0108	0.1400
ISWYTK[x]IVDELDLR	5	0	1749.930053	0.0107	0.1500
NLTDETK[x]NKHCLIK	6	0	1712.887868	0.0107	0.1500
VAEK[x]AQINTQEYGR	3	0	1605.811006	0.0107	0.1500
EWDSK[x]LK	4	0	904.465390	0.0107	0.0750
LLENDIK[x]VMKSEFQR	6	0	1848.976678	0.0107	0.1600
LDRK[x]LEFPLPNEEAR	3	0	1825.968559	0.0107	0.1600
IEPLKLK[x]VLVQGLER	6	0	1734.076651	0.0107	0.1600
TFHILEPK[x]EKSLLAHK	7	0	1890.072626	0.0106	0.1700
STELQIGVVEDDK[x]PFR	12	0	1831.931505	0.0106	0.1700
NLNAPK[x]FSFISNVRPK	5	0	1831.010363	0.0106	0.1700
YDK[x]KDLVR	2	0	1035.571243	0.0106	0.0850
FHQLK[x]PTRVLTLAMVKR	4	0	2037.203252	0.0106	0.1800
YPMDAHK[x]SELEGVEEAR	6	0	1959.899550	0.0106	0.1800
VYATMQKLQK[x]DLGQVLNK	9	0	2076.140043	0.0106	0.1900
ASALGAINLQPLLMPSK[x]R	16	0	1879.071243	0.0106	0.1900
K[x]ATDDDRWK	0	0	1133.546483	0.0106	0.0950
NHASIDK[x]MK	6	0	1042.522913	0.0106	0.0950
M[x]SSKDISSKSPSGNDALNDK	0	0	2079.974162	0.0105	0.2100
TLVAHAVLK[x]VGSALVGSQTK	8	0	1978.157410	0.0105	0.2100
K[x]IEFPSYRDR	0	0	1309.677823	0.0105	0.1050
DK[x]MNFVILCR	1	0	1294.652534	0.0105	0.1050
K[x]TREALMEFR	0	0	1279.670628	0.0105	0.1050
YFATLQKSK[x]R	8	0	1240.692746	0.0105	0.1050
RVEFK[x]MGNGK	4	0	1164.607305	0.0105	0.1050
K[x]GTKTSETNDR	0	0	1235.610532	0.0105	0.1150
MVILNK[x]DGMERK	5	0	1432.752968	0.0104	0.1250
VSAMMSCACQK[x]R	10	0	1427.614109	0.0104	0.1250
K[x]IPQVASFRIDK	0	0	1400.813914	0.0104	0.1250
EAEAAK[x]DEQIEK	5	0	1359.651724	0.0104	0.1250
K[x]EEPKSETLENFTR	0	0	1706.847448	0.0104	0.1450
TFANLVSSTLYEK[x]R	12	0	1627.856893	0.0104	0.1450
S[x]GYDRALSVFSPDGR	0	0	1625.779708	0.0103	0.1550
WSTAETLTNNK[x]IDRDK	10	0	1890.943464	0.0103	0.1650
ALTCK[x]MPGTLLPGPGK	4	0	1639.878887	0.0103	0.1650
LFKSLGSGMDQEK[x]VLNK	12	0	1893.002891	0.0103	0.1750
K[x]EAGFIDDILIITPASK	0	0	1830.013777	0.0103	0.1750
MVTLK[x]DVGPPQPGPGIYR	4	0	1924.023961	0.0103	0.1850
VVGSELIQK[x]YLGDGPRLVR	8	0	2098.189768	0.0103	0.1950
VADLKK[x]LEGTIDYQK	5	0	1719.940617	0.0100	0.1500
MK[x]SDINAHK	1	0	1042.522913	0.0100	0.0900
DMTLEEAEVLILK[x]VLR	12	0	1871.043692	0.0100	0.1600
IQDAELAILQK[x]TQNLR	10	0	1853.036967	0.0100	0.1600
AKWSTAETLTNNK[x]IDR	12	0	1846.953636	0.0100	0.1600
GCLMFGPPGTGK[x]TLLAR	11	0	1774.922143	0.0100	0.1700
ETEK[x]LAEERGWDIR	3	0	1730.858680	0.0100	0.1400
LKESQLVDK[x]FFEK	8	0	1609.871482	0.0100	0.1300
AHLDVQEK[x]DQPKK	7	0	1534.810280	0.0100	0.1300
K[x]SYDYSATMYTR	0	0	1484.660513	0.0100	0.1200
SVQPLASAK[x]ELLR	8	0	1410.819392	0.0100	0.1300
ELLK[x]PSASVALQR	3	0	1410.819391	0.0100	0.1300
VLTLELYK[x]KLR	7	0	1374.859801	0.0100	0.1100
EVLNKGVSK[x]DEK	8	0	1344.724827	0.0100	0.1200
IEDTDK[x]YDKK	5	0	1253.613888	0.0100	0.1000
VGK[x]SAVIKTSTR	2	0	1245.740419	0.0100	0.1200
SSHIITK[x]ELK	6	0	1154.665864	0.0100	0.1000
SLK[x]RELIR	2	0	1013.634509	0.0100	0.0800
NWK[x]EGLSR	2	0	988.508981	0.0100	0.0800
AVEK[x]LMSR	3	0	932.511289	0.0100	0.0800
WAIK[x]EKR	3	0	929.544639	0.0100	0.0700
K[x]ANWCDK	0	0	920.417393	0.0100	0.0700
LCIHK[x]NK	4	0	911.501059	0.0100	0.0700
LK[x]PLIEK	1	0	839.547996	0.0100	0.0700
EK[x]ASFAR	1	0	807.423863	0.0100	0.0700
SAK[x]GTKR	2	0	746.439846	0.0100	0.0700
DK[x]LVLK	1	0	714.463938	0.0100	0.0600
GAFK[x]V	3	0	520.300908	0.0100	0.0500
QLIIKEEMMNSIQQAVAK[x]	17	0	2073.096129	0.0097	0.1750
EVAEADIASK[x]DLEETDER	9	0	2018.927929	0.0097	0.1750
IRIAYASVVYIADK[x]YK	13	0	1872.050830	0.0097	0.1550
VPTFANFHTPIFIAK[x]R	14	0	1858.025287	0.0097	0.1550
ASVVETVTLTK[x]VTQK	10	0	1602.919156	0.0097	0.1450
LYFYYILFFEK[x]CNR	10	0	1974.970140	0.0096	0.1350
D[x]YDLVRSLESQIR	0	0	1592.815758	0.0096	0.1250
SQEEAIENIK[x]CTR	9	0	1576.751442	0.0096	0.1250
V[x]NQIESQMAMAEK	0	0	1477.690428	0.0096	0.1250
ILFENPDEATK[x]R	10	0	1431.735725	0.0096	0.1150
ILSGEQTVK[x]YDR	8	0	1407.735725	0.0096	0.1150
K[x]VEFGLPDLEGR	0	0	1358.719350	0.0096	0.1150
NPK[x]ADPLDER	2	0	1153.572695	0.0095	0.0950
IFRQK[x]SLEK	4	0	1147.671285	0.0094	0.0850
LK[x]DLRFGNR	1	0	1117.635570	0.0094	0.0850
FMLK[x]LGVKR	3	0	1090.668450	0.0094	0.0850
NLTDETK[x]NK	6	0	1061.535250	0.0094	0.0850
SSLELANNAVK[x]SNDIEK	10	0	1830.932231	0.0094	0.1600
SLYFATPGNTSFK[x]TDM	12	0	1778.818457	0.0094	0.1500
DLVK[x]KYDK	3	0	1007.565097	0.0094	0.0750
Q[x]DRGKLVR	0	0	970.567161	0.0094	0.0750
DLGQVLNK[x]YVQVEQR	7	0	1787.952910	0.0093	0.1400
K[x]GEKVEDAPENNSFR	0	0	1718.822296	0.0093	0.1400
YK[x]DAYVYSIVAIAR	1	0	1630.871817	0.0093	0.1300
CIK[x]RLVK	2	0	915.568742	0.0093	0.0650
EDCK[x]SLK	3	0	878.416723	0.0093	0.0650
GSLEKNWK[x]EEYLR	7	0	1650.836493	0.0092	0.1200
AQSGPDASAK[x]LPTVIPTTR	9	0	1909.026796	0.0092	0.1750
LVRDAFALAK[x]EK	9	0	1359.787367	0.0092	0.1100
NK[x]PDER	1	0	757.371829	0.0092	0.0550
M[x]SGYDR	0	0	727.295891	0.0092	0.0550
K[x]VADLK	0	0	672.416990	0.0092	0.0550
AAK[x]ASR	2	0	602.349976	0.0092	0.0550
CSPSATLTHRTMTEK[x]AR	14	0	1945.946117	0.0091	0.1550
MK[x]SLSEQYTER	1	0	1370.649950	0.0091	0.1000
ELEAMK[x]LLRPR	5	0	1354.775421	0.0091	0.1000
SMK[x]DLHISQNFACLIR	2	0	1931.970877	0.0091	0.1450
VISMEK[x]GGNMKEVFR	5	0	1723.874862	0.0090	0.1350
ENQEK[x]ISNNK	4	0	1202.589070	0.0090	0.0900
GTEVEK[x]ITIK	5	0	1116.638983	0.0090	0.0900
S[x]SKDISSKSPSGNDALNDK	0	0	1948.933683	0.0089	0.1700
ASPIAGSEGK[x]EAYR	9	0	1434.710239	0.0089	0.1250
HSTFIITK[x]R	7	0	1101.629423	0.0089	0.0800
AVDEEMK[x]VR	6	0	1075.533141	0.0089	0.0800
IK[x]TLSMEKHTELR	1	0	1584.865682	0.0088	0.1150
IMSLYSSRGTLK[x]VHTIR	11	0	1961.087952	0.0088	0.1500
ILPNK[x]VDPLVSLMMVEK	4	0	1925.072882	0.0088	0.1500
SIK[x]GYTLPPHCSRGER	2	0	1856.931459	0.0088	0.1400
MEQK[x]PEVDYSEK	3	0	1481.670742	0.0088	0.1050
S[x]PTGQITSTSAR	0	0	1204.604720	0.0088	0.1050
K[x]REK	0	0	559.344165	0.0088	0.0350
K[x]GEK	0	0	460.264524	0.0088	0.0350
LVK[x]APALDGALQGVIQFMK	2	0	1998.133505	0.0087	0.1650
SSK[x]DISSKSPSGNDALNDK	2	0	1948.933683	0.0087	0.1650
LFNLEPK[x]ILEEVPLR	6	0	1809.039932	0.0087	0.1300
SALSTLNGFVEELK[x]AEVR	13	0	1962.042110	0.0086	0.1550
EKVLK[x]TK	4	0	844.538158	0.0086	0.0600
IEPLK[x]LK	4	0	839.547996	0.0086	0.0600
TMTEK[x]AR	4	0	835.422145	0.0086	0.0600
QLEMLDLQEGFIK[x]EDCK	12	0	2094.996478	0.0085	0.1450
K[x]GYQTIELDK	0	0	1193.629146	0.0085	0.0850
K[x]FFAIDTANPIPVFTH	0	0	1816.951123	0.0084	0.1350
S[x]IMEYNGGSCVAMAGK	0	0	1673.721069	0.0084	0.1350
SPTGQITSTSARSGK[x]K	14	0	1604.848116	0.0084	0.1350
IIRGAIESYK[x]VVDASIVSK	9	0	2047.167638	0.0084	0.1600
TNNLDLEHK[x]HKTPDK	8	0	1788.911774	0.0083	0.1250
K[x]SLPLQIEVANDCIK	0	0	1726.928669	0.0083	0.1250
LKGYQTIELDK[x]K	10	0	1434.808159	0.0083	0.1000
LLVK[x]DR	3	0	742.470084	0.0083	0.0500
QK[x]SLEK	1	0	731.417716	0.0083	0.0500
M[x]GINER	0	0	718.343173	0.0083	0.0500
LDVAK[x]R	4	0	700.423137	0.0083	0.0500
LGSTAIGVK[x]TKDAVVLGVEK	8	0	1984.156741	0.0082	0.1650
CIDMFIHKSAELYK[x]NPK	13	0	2093.043703	0.0082	0.1400
VELAK[x]QNLFVPTSDKEK	4	0	1945.051948	0.0082	0.1400
LK[x]PLIEKGGDWERK	1	0	1667.935808	0.0082	0.1150
KDK[x]MNFVILCR	2	0	1422.747490	0.0082	0.0900
D[x]YTMAQPEFFK	0	0	1375.611779	0.0082	0.0900
TLIDKFSGEK[x]K	9	0	1264.702640	0.0082	0.0900
VISMEK[x]GGNMK	5	0	1192.594355	0.0082	0.0900
TTEEK[x]EATPMEMDEEK	4	0	1896.796787	0.0081	0.1300
ATPYRGYSK[x]PNERATK	8	0	1837.943407	0.0081	0.1300
GEIK[x]KAMVNIDTIDNK	3	0	1787.945046	0.0081	0.1300
M[x]SGYDRALSVFSPDGR	0	0	1756.820186	0.0081	0.1300
IQK[x]ENRHK	2	0	1051.588622	0.0081	0.0650
P[x]PKEDWEK	0	0	1027.497414	0.0081	0.0650
TVQYATK[x]R	6	0	965.529382	0.0081	0.0650
EPNK[x]GSYRPYTAK	3	0	1509.757521	0.0081	0.1050
MPIDFK[x]GFICKVVDK	5	0	1795.936398	0.0080	0.1200
LIQIRVK[x]LEK	6	0	1238.807376	0.0080	0.0800
SRTLASLQK[x]R	8	0	1158.683243	0.0080	0.0800
MKDAVK[x]EAAR	5	0	1117.591321	0.0080	0.0800
MK[x]DAVKEAAR	1	0	1117.591321	0.0080	0.0800
K[x]DQKK	0	0	645.380940	0.0080	0.0400
VLK[x]TK	2	0	587.400615	0.0080	0.0400
TK[x]LVK	1	0	587.400615	0.0080	0.0400
YTENIYPPK[x]KTVQYATK	8	0	2043.067597	0.0079	0.1350
V[x]SPTGQITSTSARSGKK	0	0	1703.916525	0.0079	0.1350
IKENQEK[x]ISNNK	6	0	1443.768084	0.0079	0.0950
K[x]GVVALVEDKTK	0	0	1285.760486	0.0079	0.0950
K[x]TAGEDAVTLVK	0	0	1230.681905	0.0079	0.0950
NAEELSSYQK[x]KLIR	9	0	1677.904901	0.0079	0.1100
VPEDIFK[x]THLEVAR	6	0	1652.888526	0.0079	0.1100
HESLK[x]YR	4	0	931.487520	0.0079	0.0550
K[x]DWNACK	0	0	920.417393	0.0079	0.0550
GNQK[x]VVK	3	0	771.460247	0.0079	0.0550
INVK[x]KSYDYSATMYTR	3	0	1938.950858	0.0078	0.1250
VATEKDFLDAVQK[x]VVK	12	0	1788.998462	0.0078	0.1250
QEYK[x]DDINLDEASAMAVK	3	0	2038.951640	0.0078	0.1400
YDK[x]TEDDIK	2	0	1125.518932	0.0078	0.0700
ETEK[x]LAEER	3	0	1103.545814	0.0078	0.0700
IDRDK[x]LVLK	4	0	1098.676036	0.0078	0.0700
IDK[x]KTTEEK	2	0	1090.586949	0.0078	0.0700
GFICK[x]VVDK	4	0	1064.568799	0.0078	0.0700
AKYASQK[x]RP	6	0	1047.582476	0.0078	0.0700
NSDYK[x]ETLIFK	4	0	1356.692468	0.0077	0.0850
KLPNIEEATFDK[x]R	11	0	1559.830681	0.0077	0.1000
E[x]MIAAQGIDEEDR	0	0	1475.656153	0.0077	0.1000
AASIAVEDEK[x]RLR	9	0	1456.799717	0.0077	0.1000
DELWK[x]NDDQLTYTYK	4	0	1930.894787	0.0077	0.1150
RQGITEAYNQK[x]AVEK	10	0	1733.905962	0.0077	0.1150
SGNLPDADNSKSDISK[x]SSM	15	0	1951.879206	0.0076	0.1450
EMK[x]KDSESTEEK	2	0	1439.644921	0.0075	0.0900
SSEETEDK[x]KMQE	7	0	1439.608537	0.0075	0.0900
YTQSTNNDDPK[x]K	10	0	1409.642221	0.0075	0.0900
EK[x]QNTPVLFDSK	1	0	1404.724827	0.0075	0.0900
K[x]LIPIRGTEVEK	0	0	1381.829229	0.0075	0.0900
DLK[x]LKWSDER	2	0	1288.677488	0.0075	0.0750
WKTLSK[x]ESAR	5	0	1204.656362	0.0075	0.0750
LILTENIK[x]TK	7	0	1171.717563	0.0075	0.0750
DIK[x]VIMATNR	2	0	1159.638269	0.0075	0.0750
NIK[x]VIMATNR	2	0	1158.654253	0.0075	0.0750
NK[x]ISWYTKIVDELDLR	1	0	1992.067931	0.0075	0.1200
TLSMEK[x]HTELRSFEQK	5	0	1962.983216	0.0075	0.1200
VVKVDAQDFLK[x]VAETR	10	0	1817.004608	0.0075	0.1200
CIDMFIHK[x]SAELYK	7	0	1753.853066	0.0075	0.1050
VVGSELIQK[x]YLGDGPR	8	0	1729.936200	0.0075	0.1200
K[x]VNQIESQMAMAEK	0	0	1605.785384	0.0075	0.1050
KDWNACK[x]K	6	0	1048.512348	0.0075	0.0600
FDIMPRK[x]K	6	0	1033.574220	0.0075	0.0600
DTALEK[x]YK	5	0	966.502166	0.0075	0.0600
EMK[x]K	2	0	534.283541	0.0075	0.0300
K[x]NCK	0	0	548.274037	0.0075	0.0300
HIGIATTGFIPDGQHIVK[x]R	17	0	2059.132592	0.0074	0.1400
EK[x]QNTPVLFDSKEAVLK	1	0	1945.051948	0.0074	0.1250
MATTVK[x]DTMNVDINAIK	5	0	1863.943328	0.0074	0.1250
QVK[x]REVGCIGNIVER	2	0	1755.941297	0.0073	0.1100
IEPLK[x]LKVLVQGLER	4	0	1734.076651	0.0073	0.1100
SMIADK[x]HAIRILAHR	5	0	1730.972539	0.0073	0.1100
VADLK[x]KLEGTIDYQK	4	0	1719.940617	0.0073	0.1100
QTETINWLEK[x]RFK	9	0	1691.899424	0.0073	0.0950
Q[x]EMKKDSESTEEK	0	0	1567.703492	0.0073	0.0950
QDPK[x]KHLDAEVQK	3	0	1534.810280	0.0073	0.0950
NWK[x]EEYLRAAK	2	0	1406.730582	0.0073	0.0800
EDGMK[x]ILMVNR	4	0	1304.658013	0.0073	0.0800
MGNGK[x]MVEISR	4	0	1220.600502	0.0073	0.0800
NTWNSTLETAKAK[x]YASQK	12	0	2040.027522	0.0072	0.1300
S[x]SIGTGYDLGLFFSPDGR	0	0	1887.900207	0.0072	0.1300
M[x]PPKEDWEK	0	0	1158.537893	0.0072	0.0650
SAELYKNPK[x]ADPLDER	8	0	1844.926754	0.0072	0.1150
SAELYK[x]NPKADPLDER	5	0	1844.926754	0.0072	0.1150
ALQDYK[x]PELASDPIIR	5	0	1827.972976	0.0072	0.1150
RVATEK[x]DFLDAVQK	5	0	1618.867791	0.0071	0.1000
YEYQK[x]LK	4	0	970.512337	0.0071	0.0500
NK[x]HCLIK	1	0	911.501059	0.0071	0.0500
LVRK[x]CIK	3	0	915.568742	0.0071	0.0500
AQEEVK[x]R	5	0	858.455887	0.0071	0.0500
YASQK[x]RP	4	0	848.450409	0.0071	0.0500
LK[x]VELAK	1	0	799.516697	0.0071	0.0500
SNNIK[x]ENEQKIK	4	0	1443.768084	0.0071	0.0850
K[x]NLLNPLIEDSR	0	0	1410.783007	0.0071	0.0850
IK[x]LISGKLDEAR	1	0	1341.797930	0.0071	0.0850
GDVAASILDK[x]YR	9	0	1306.688052	0.0071	0.0850
HTVIK[x]TGLRMISLSYSR	4	0	1961.087952	0.0071	0.1200
EAADFIFDICGIAGIK[x]K	15	0	1866.954882	0.0071	0.1200
MEILK[x]IHLEK	4	0	1252.721266	0.0070	0.0700
VLVK[x]VHPEGK	3	0	1104.665473	0.0070	0.0700
DRLK[x]K	3	0	658.412573	0.0070	0.0350
ELAAIK[x]EDTEAVLKR	5	0	1684.935865	0.0070	0.1050
NLSNVVEISGK[x]GVFV	10	0	1560.851081	0.0070	0.1050
DQIGEEK[x]TILQSLLQRAR	6	0	2097.154110	0.0069	0.1250
M[x]CSPSATLTHRTMTEKAR	0	0	2076.986596	0.0069	0.1250
LNQQSVLLPLLK[x]DNIAHR	11	0	2071.190103	0.0069	0.1250
QEMKK[x]DSESTEEK	4	0	1567.703492	0.0069	0.0900
LFK[x]SLGSGMDQEK	2	0	1438.712546	0.0069	0.0900
SLPPEEYDEKLYNK[x]FK	13	0	1998.993768	0.0069	0.1100
AVYDTAVVQEDPEK[x]WK	13	0	1876.920608	0.0069	0.1100
YDKK[x]DLVR	3	0	1035.571243	0.0069	0.0550
RSK[x]VLDVR	2	0	971.587561	0.0069	0.0550
YVTGPK[x]NK	5	0	905.497023	0.0069	0.0550
DIGK[x]VVDK	3	0	872.496688	0.0069	0.0550
DWNACKK[x]ELLK	6	0	1403.723052	0.0068	0.0750
K[x]IIEEEGFTNR	0	0	1334.682966	0.0068	0.0750
LK[x]GYQTIELDK	1	0	1306.713204	0.0068	0.0750
E[x]SLQRLLQGAR	0	0	1269.715268	0.0068	0.0750
STELFK[x]NEEEPTKK	5	0	1678.841301	0.0068	0.0950
ATAGPIIADKNCK[x]K	12	0	1485.797272	0.0068	0.0950
TSTSSMTAVPK[x]PLK	10	0	1446.775143	0.0068	0.0950
SPAIIFIDELDAIGTK[x]R	15	0	1858.019923	0.0068	0.1150
M[x]SIMEYNGGSCVAMAGK	0	0	1804.761547	0.0068	0.1150
SGVKLENVK[x]IYADLK	8	0	1675.950788	0.0067	0.1000
SSEETEDKK[x]MQE	8	0	1439.608537	0.0067	0.0800
AHLDVQEK[x]DQPK	7	0	1406.715325	0.0067	0.0800
VGKSAVIK[x]TSTR	7	0	1245.740419	0.0067	0.0800
LLK[x]PRVNNR	2	0	1108.682852	0.0067	0.0600
ATAIGK[x]SSTAAK	5	0	1104.613831	0.0067	0.0800
KVAQTTYK[x]K	7	0	1065.618191	0.0067	0.0600
SSEETEDK[x]K	7	0	1051.466899	0.0067	0.0600
AK[x]YASQKRP	1	0	1047.582476	0.0067	0.0600
HGGYK[x]PTDK	4	0	1001.492997	0.0067	0.0600
TGPPGPPCGGKFMLK[x]LGVK	14	0	1940.037500	0.0066	0.1250
YVQVEQRNK[x]PDER	8	0	1659.832802	0.0065	0.0850
EFEIIK[x]GVLCQFR	5	0	1637.859869	0.0065	0.0850
FFEKEDVQSLK[x]LK	10	0	1609.871482	0.0065	0.0850
YYK[x]PDLTIDEAVR	2	0	1581.803799	0.0065	0.0850
VK[x]AMEVDEKPTER	1	0	1530.771118	0.0065	0.0850
NGYPMPCDVLAK[x]R	11	0	1519.727481	0.0065	0.0850
SQK[x]ALDTLFSAIR	2	0	1448.798656	0.0065	0.0850
L[x]FKSLGSGMDQEK	0	0	1438.712546	0.0065	0.0850
V[x]SPTGQITSTSAR	0	0	1303.673128	0.0065	0.0850
LK[x]VLVQGLER	1	0	1153.718232	0.0065	0.0650
MHNNHAK[x]SLPPEEYDEK	6	0	2037.921346	0.0065	0.1100
Q[x]DYDLVRSLESQIR	0	0	1720.874329	0.0064	0.0900
YK[x]LHSEK	1	0	903.481373	0.0064	0.0450
TKLVK[x]ER	4	0	872.544305	0.0064	0.0450
S[x]RSYDSR	0	0	869.399102	0.0064	0.0450
M[x]MGINER	0	0	849.383652	0.0064	0.0450
K[x]INANEK	0	0	815.450075	0.0064	0.0450
K[x]ALSSLK	0	0	745.469750	0.0064	0.0450
ATSAGPKQTETINWLEK[x]R	16	0	2029.059155	0.0064	0.1150
L[x]KGYQTIELDK	0	0	1306.713204	0.0064	0.0700
GSNDDEMK[x]IDK	7	0	1250.544822	0.0064	0.0700
HKFQDILLGAGQAIK[x]AGNR	14	0	2036.127841	0.0063	0.1200
TVQKVETAVLSTTVK[x]AQAR	14	0	2029.153050	0.0063	0.1200
ELVSK[x]ASPIAGSEGKEAYR	4	0	1991.032273	0.0063	0.1200
GAATIK[x]GAIWYGIDFTAAR	5	0	1981.042053	0.0063	0.1200
K[x]DYTMAQPEFFK	0	0	1503.706735	0.0063	0.0750
IK[x]ENQEKISNNK	1	0	1443.768084	0.0063	0.0750
LRLLK[x]MQR	4	0	1056.658947	0.0063	0.0500
QAREK[x]VLK	4	0	970.592313	0.0063	0.0500
K[x]YDK	0	0	552.290736	0.0063	0.0250
K[x]CIK	0	0	547.315173	0.0063	0.0250
EQK[x]PEVDYSEKFAELQK	2	0	2067.015955	0.0062	0.1050
ATAIGKSSTAAK[x]TFLEK	11	0	1722.951515	0.0062	0.1050
NDSYQLIK[x]ILPNK	7	0	1544.856167	0.0062	0.0800
VYATMQK[x]LQKDLGQVLNK	6	0	2076.140043	0.0061	0.1100
YGLQGPTWLVHK[x]ENAINK	11	0	2067.090061	0.0061	0.1100
EK[x]SPAIIFIDELDAIGTK	1	0	1959.056365	0.0061	0.1100
NMGTVVDLLIENK[x]ASALL	12	0	1900.033855	0.0061	0.1100
K[x]RVIEHNIR	0	0	1163.688664	0.0061	0.0550
GGDWERK[x]NR	6	0	1116.542400	0.0061	0.0550
LLVK[x]DRIDK	3	0	1098.676036	0.0061	0.0550
FATLQK[x]SKR	5	0	1077.629423	0.0061	0.0550
GGNMK[x]EVFR	4	0	1036.512349	0.0061	0.0550
SSK[x]VYISPK	2	0	1007.565097	0.0061	0.0550
WSDERYLHQSLK[x]YK	11	0	1851.926697	0.0061	0.0850
FCVGLQK[x]IEEIFKK	6	0	1737.948678	0.0061	0.0850
LYNKFK[x]TNHGNPFM	5	0	1709.834718	0.0061	0.0850
SELAQSK[x]YLMNVSR	6	0	1624.824212	0.0061	0.0850
ILFSDVK[x]AMTTGLR	6	0	1550.848972	0.0061	0.0850
SSKDISSK[x]SPSGNDALNDK	7	0	1948.933683	0.0061	0.1150
TLEVLYLK[x]MHNNHAK	7	0	1809.955886	0.0060	0.0900
HNNHMAK[x]VLTLELYK	6	0	1809.955886	0.0060	0.0900
YYIIMGLQASK[x]LRNK	10	0	1796.997022	0.0060	0.0900
DYGK[x]FLSAMHDLPVR	3	0	1747.871494	0.0060	0.0900
FGDGIQIAQLALK[x]HR	12	0	1665.931391	0.0060	0.0900
HIEVGDSVLVK[x]IITK	10	0	1649.971524	0.0060	0.0900
GGVHVKLAHLSK[x]HPK	11	0	1606.941898	0.0060	0.0900
KYDK[x]TEDDIK	3	0	1253.613888	0.0060	0.0600
K[x]YDKTEDDIK	0	0	1253.613888	0.0060	0.0600
QVK[x]NRDCVGR	2	0	1230.625074	0.0060	0.0600
EDALFK[x]NEEK	5	0	1221.587675	0.0060	0.0600
TMGKNK[x]VLVK	5	0	1116.668841	0.0060	0.0600
K[x]VPDK	0	0	585.348581	0.0060	0.0300
LEFIK[x]VIPVEELKEIK	4	0	1926.144056	0.0059	0.0950
VVK[x]VDAQDFLKVAETR	2	0	1817.004608	0.0059	0.0950
TDK[x]YAFSLTTFSPNGK	2	0	1775.872934	0.0059	0.0950
VVGSEFVQK[x]YLGEGPR	8	0	1763.920551	0.0059	0.0950
K[x]ELFDCLKIMR	0	0	1451.762804	0.0059	0.0650
K[x]EVQEARELIR	0	0	1369.767693	0.0059	0.0650
KGTK[x]TSETNDR	3	0	1235.610532	0.0059	0.0650
SVQPTAK[x]TVQK	6	0	1185.671676	0.0059	0.0650
K[x]EVAEADIASK	0	0	1159.608411	0.0059	0.0650
YTENIYPPKK[x]TVQYATK	9	0	2043.067597	0.0059	0.1000
EIIRTSTSSMTAVPK[x]PLK	14	0	1958.086949	0.0058	0.1050
LPEANFEPLEK[x]R	10	0	1441.756460	0.0058	0.0700
AELDKIGLSK[x]IR	9	0	1341.797930	0.0058	0.0700
WAIK[x]EK	3	0	773.443537	0.0058	0.0350
QIK[x]EIK	2	0	757.469750	0.0058	0.0350
LK[x]LELK	1	0	742.495236	0.0058	0.0350
KEAGFIDDILIITPASK[x]EK	16	0	2087.151320	0.0058	0.1100
M[x]SSIGTGYDLGLFFSPDGR	0	0	2018.940686	0.0058	0.1100
QEMK[x]KDSESTEEK	3	0	1567.703492	0.0058	0.0750
LK[x]PLIEKGGDWER	1	0	1539.840853	0.0058	0.0750
QDPKK[x]HLDAEVQK	4	0	1534.810280	0.0058	0.0750
LAQFEK[x]EEYVSDPK	5	0	1681.819840	0.0057	0.0800
E[x]EMIAAQGIDEEDR	0	0	1604.698741	0.0057	0.0800
WSELRK[x]R	5	0	973.545700	0.0057	0.0400
LLRPRK[x]R	5	0	937.629701	0.0057	0.0400
VNLYK[x]FR	4	0	938.533741	0.0057	0.0400
WAIKEK[x]R	5	0	929.544639	0.0057	0.0400
IK[x]ENQEK	1	0	887.471202	0.0057	0.0400
LVK[x]GRQD	2	0	814.466059	0.0057	0.0400
GVSK[x]DEK	3	0	761.391895	0.0057	0.0400
VVDK[x]CFGIKFDIMPR	3	0	1823.942544	0.0057	0.0850
IDRK[x]VEFGLPDLEGR	3	0	1742.931448	0.0057	0.0850
LLK[x]PRVNNRIGSVDR	2	0	1736.016844	0.0057	0.0850
SDEINEVLNK[x]YQETQR	9	0	1964.943855	0.0056	0.0900
ATTVK[x]DTMNVDINAIK	4	0	1732.902849	0.0056	0.0900
TSWIYK[x]NK	5	0	1038.549782	0.0056	0.0450
QDRGK[x]LVR	4	0	970.567161	0.0056	0.0450
GYSK[x]PNER	3	0	949.461699	0.0056	0.0450
DAVK[x]EAAR	3	0	858.455887	0.0056	0.0450
E[x]QKPEVDYSEKFAELQK	0	0	2067.015955	0.0056	0.0950
LVLK[x]EVFLSFHNLVGRR	3	0	2026.183900	0.0056	0.0950
FQDILLGAGQAIK[x]AGNR	12	0	1770.973979	0.0056	0.0950
YEVGAEYIK[x]K	8	0	1198.623334	0.0055	0.0550
DAGK[x]DEFSRK	3	0	1151.557046	0.0055	0.0550
K[x]TLVAHAVLK	0	0	1078.686208	0.0055	0.0550
GIDLK[x]SIAEK	4	0	1072.612770	0.0055	0.0550
LGDK[x]GPAAAR	3	0	954.524630	0.0055	0.0550
DYYTK[x]QSKATR	4	0	1359.678214	0.0055	0.0600
VMK[x]EDNLILRTR	2	0	1486.828906	0.0054	0.0650
ATDDDRWK[x]TLSK	7	0	1434.710239	0.0054	0.0650
FDSEK[x]AGDREVQR	4	0	1535.732760	0.0054	0.0700
DIK[x]SMIADKHAIR	2	0	1496.813257	0.0054	0.0700
TNNLDLEHKHK[x]TPDK	10	0	1788.911774	0.0053	0.0800
YYK[x]PDLTIDEAVRIMK	2	0	1954.023292	0.0053	0.0850
IQDAELAILQK[x]TQNLRR	10	0	2009.138070	0.0053	0.0900
MSSK[x]DISSKSPSGNDALNDK	3	0	2079.974162	0.0052	0.1050
K[x]AQSGPDASAKLPTVIPTTR	0	0	2037.121751	0.0052	0.1050
IDTIVKEIQDEK[x]EAEAAR	11	0	2057.063963	0.0050	0.0900
TFMNHIDVQK[x]EFQAR	9	0	1862.909665	0.0050	0.0750
LPEANFEPLEK[x]RLDR	10	0	1825.968559	0.0050	0.0750
FK[x]LNVYKYR	1	0	1229.692020	0.0050	0.0450
IKYEYQK[x]LK	6	0	1211.691351	0.0050	0.0450
LCFDELK[x]KR	6	0	1207.638268	0.0050	0.0450
QLASYYHK[x]ESNALFMVR	7	0	2056.019935	0.0050	0.0850
K[x]HFEQVINEKHEDALAK	0	0	2035.048591	0.0050	0.0850
KTLEVLYLK[x]MHNNHAK	8	0	1938.050842	0.0050	0.0800
TFHILEPKEK[x]SLLAHK	9	0	1890.072626	0.0050	0.0800
FHQLK[x]PTRVLTLAMVK	4	0	1881.102150	0.0050	0.0800
HNFVGLFVELSK[x]LLVK	11	0	1842.076651	0.0050	0.0800
K[x]LEKGQSIDDMIPAQK	0	0	1799.945046	0.0050	0.0800
IKILFSDVK[x]AMTTGLR	8	0	1792.027986	0.0050	0.0800
NLTDETKNK[x]HCLIK	8	0	1712.887868	0.0050	0.0700
VSPTGQITSTSARSGK[x]K	15	0	1703.916525	0.0050	0.0850
AVK[x]PTDMEQFAFYK	2	0	1673.812254	0.0050	0.0700
DEPEETDVNK[x]YQK	9	0	1593.715773	0.0050	0.0650
KLFK[x]SLGSGMDQEK	3	0	1566.807502	0.0050	0.0700
SLLTGK[x]HAIRYAGR	5	0	1541.878966	0.0050	0.0700
RMPIDFK[x]GFICK	6	0	1510.778788	0.0050	0.0600
IHAKSMAIDK[x]DIR	9	0	1496.813257	0.0050	0.0650
SETMKYYLPK[x]GK	9	0	1443.743119	0.0050	0.0600
LLMK[x]LSSQNDDK	3	0	1390.712546	0.0050	0.0600
GSNDDEMKIDK[x]K	10	0	1378.639778	0.0050	0.0600
DYYTKQSK[x]ATR	7	0	1359.678214	0.0050	0.0550
FVIHQEENK[x]R	8	0	1298.673071	0.0050	0.0500
K[x]YYSFDNSLK	0	0	1263.613496	0.0050	0.0500
EASK[x]TLSKWR	3	0	1204.656362	0.0050	0.0500
TK[x]SVALGGITK	1	0	1073.644403	0.0050	0.0550
AIHK[x]LGSTLK	3	0	1066.649824	0.0050	0.0500
K[x]IEFPSYR	0	0	1038.549782	0.0050	0.0400
LNVYK[x]YR	4	0	954.528656	0.0050	0.0350
P[x]FGNTHNK	0	0	913.440572	0.0050	0.0400
K[x]REAEAAK	0	0	901.498083	0.0050	0.0400
KELLK[x]LK	4	0	870.590192	0.0050	0.0350
GK[x]LVRK	1	0	699.475505	0.0050	0.0300
K[x]SGFEK	0	0	694.364957	0.0050	0.0300
VSTK[x]K	3	0	561.348581	0.0050	0.0250
K[x]SLK	0	0	474.316557	0.0050	0.0200
ALTLKTGPPGPPCGGK[x]FMLK	15	0	2069.116472	0.0047	0.0950
YYPVRK[x]FTGGVLMLIDR	5	0	2027.102541	0.0047	0.0800
RHNFVGLFVELSK[x]LLVK	12	0	1998.177753	0.0047	0.0800
LENVKIYADLK[x]INEDSK	10	0	1991.057425	0.0047	0.0800
DLASFIPDNK[x]LNCVIDR	9	0	1988.998864	0.0047	0.0800
FVIHQEENK[x]RSVGIK	8	0	1782.973979	0.0047	0.0700
AIGSGSEPAK[x]SELVK	9	0	1471.788150	0.0047	0.0700
IDKEDMGSNDK[x]ASK	10	0	1536.708913	0.0046	0.0650
ASK[x]GSNDDEMKIDK	2	0	1536.708913	0.0046	0.0650
IDELVSNNEK[x]IWK	9	0	1586.830346	0.0046	0.0600
LEFIK[x]VIPVEELK	4	0	1555.922455	0.0046	0.0600
STELFK[x]NEEEPTK	5	0	1550.746345	0.0046	0.0600
M[x]ESLQRLLQGAR	0	0	1400.755746	0.0046	0.0550
TDTK[x]TIEAITFK	3	0	1366.734330	0.0046	0.0550
NK[x]VLVKVHPEGK	1	0	1346.803351	0.0046	0.0550
EDALFKNEEK[x]K	9	0	1349.682631	0.0045	0.0500
EQK[x]PEVDYSEK	2	0	1350.630263	0.0045	0.0500
SAK[x]IVRTLIDK	2	0	1242.765906	0.0045	0.0500
VPFTAAITITGVK[x]TSTGGPK	12	0	1945.088332	0.0045	0.0900
IMK[x]LCFDELK	2	0	1295.661702	0.0045	0.0450
TFHILEPK[x]EK	7	0	1240.681514	0.0045	0.0450
K[x]NTEDIEMTA	0	0	1150.517549	0.0045	0.0450
IHAK[x]SMAIDK	3	0	1112.601159	0.0045	0.0450
HK[x]FQDILLGAGQAIKAGNR	1	0	2036.127841	0.0045	0.0850
WRDATDDK[x]R	7	0	1161.552629	0.0044	0.0400
MPPK[x]EDWEK	3	0	1158.537893	0.0044	0.0400
IEDTDK[x]YDK	5	0	1125.518932	0.0044	0.0400
ETTEKK[x]IDK	5	0	1090.586949	0.0044	0.0400
SAELYK[x]NPK	5	0	1048.555259	0.0044	0.0400
K[x]IPQVASFR	0	0	1044.607962	0.0044	0.0400
FDSEK[x]AGDR	4	0	1023.462090	0.0044	0.0400
EFHK[x]DMTLEEAEVLILK	3	0	2044.054982	0.0044	0.0750
IGLVRLPEANFEPLEK[x]R	15	0	1980.115548	0.0044	0.0750
VELAKQNLFVPTSDK[x]EK	14	0	1945.051948	0.0044	0.0750
IGLHDDAYLDVCK[x]YYR	12	0	1999.946105	0.0044	0.0700
VGK[x]SAVIK	2	0	800.511946	0.0044	0.0350
NEDDIEDIAALWMK[x]R	13	0	1817.861714	0.0043	0.0650
NK[x]PDERFNTGVVNVR	1	0	1743.901545	0.0043	0.0650
NVVTEAGFIAIK[x]EDR	11	0	1660.878354	0.0043	0.0650
EWLDK[x]LGDKGPAAAR	4	0	1625.852476	0.0043	0.0650
TGPPGPPCGGK[x]FMLK	10	0	1542.768616	0.0043	0.0650
ETLIFK[x]CIDMFIHK	5	0	1793.920748	0.0043	0.0600
LK[x]PQDER	1	0	884.471536	0.0043	0.0300
TK[x]LVKER	1	0	872.544305	0.0043	0.0300
EAVLK[x]LK	4	0	799.516697	0.0043	0.0300
DEK[x]SGVK	2	0	761.391895	0.0043	0.0300
EQVRDAGK[x]DEFSR	7	0	1535.732760	0.0042	0.0550
MVRGGYAEVK[x]QSEVIGLVR	9	0	2090.130540	0.0042	0.0800
GNAKFGDGIQIAQLALK[x]HR	16	0	2036.127841	0.0042	0.0800
REDGMK[x]ILMVNR	5	0	1460.759115	0.0042	0.0500
IDTIVK[x]EIQDEK	5	0	1429.766355	0.0042	0.0500
VMCK[x]NK	3	0	778.382925	0.0042	0.0250
IVK[x]SAK	2	0	644.422076	0.0042	0.0250
QEALSSK[x]TLFTRPIPVR	6	0	1942.099899	0.0041	0.0700
VIPVEELK[x]EIK	7	0	1295.769988	0.0041	0.0450
GYIGDPIK[x]FVR	7	0	1263.697497	0.0041	0.0450
FLHDKNSDYK[x]ETLIFK	9	0	1997.025735	0.0041	0.0650
INVKK[x]SYDYSATMYTR	4	0	1938.950858	0.0041	0.0650
VATEK[x]DFLDAVQKVVK	4	0	1788.998462	0.0041	0.0650
VMK[x]EDNLILR	2	0	1229.680131	0.0040	0.0400
GTK[x]TSETNDR	2	0	1107.515576	0.0040	0.0400
DLK[x]LK	2	0	615.395529	0.0040	0.0200
NK[x]LLK	1	0	614.411513	0.0040	0.0200
GEIK[x]K	3	0	573.348581	0.0040	0.0200
VAIK[x]K	3	0	557.390052	0.0040	0.0200
DYTMAQPEFFK[x]AVR	10	0	1701.818400	0.0039	0.0550
NNSWAK[x]SWSNLDLR	5	0	1689.822239	0.0039	0.0550
VVTSKLLK[x]PRVNNR	7	0	1622.994323	0.0039	0.0550
EK[x]SLLAHKGGHVVR	1	0	1529.878966	0.0039	0.0550
K[x]TLEVLYLK	0	0	1105.674641	0.0039	0.0350
NSTNNTK[x]ER	6	0	1062.505347	0.0039	0.0350
ILFENPDEATK[x]RK	10	0	1559.830681	0.0038	0.0500
AK[x]WSTAETLTNNK	1	0	1462.741537	0.0038	0.0500
SNDIEKAIDLYK[x]EVLNK	11	0	1991.057425	0.0038	0.0650
FLK[x]TSKTPPTAMLSSVR	2	0	1863.028712	0.0038	0.0650
CFGIK[x]FDIMPRK	4	0	1510.778788	0.0038	0.0450
LILVDDEK[x]TSWIYKNK	7	0	1964.061785	0.0037	0.0600
HNNHMAK[x]VLTLELYKK	6	0	1938.050842	0.0037	0.0600
IDKNTWNSTLETAK[x]AK	13	0	1818.947489	0.0037	0.0600
VLVDK[x]SRK	4	0	943.581415	0.0037	0.0300
K[x]VAQTTYK	0	0	937.523235	0.0037	0.0300
IVK[x]SAKAK	2	0	843.554142	0.0037	0.0300
SNPVFAENDEK[x]GEKR	10	0	1718.822295	0.0037	0.0550
HYYSLRINYK[x]K	9	0	1483.793513	0.0036	0.0400
EAVLK[x]LKLELK	4	0	1282.822356	0.0036	0.0400
DFSK[x]TLPPELK	3	0	1273.691742	0.0036	0.0400
N[x]SIVSKYTQSTNNDDPKK	0	0	2037.996615	0.0036	0.0650
FGDGIQIAQLALK[x]HRENK	12	0	2037.111857	0.0036	0.0650
EAEAAK[x]DEQIEKIDTVIK	5	0	2029.057817	0.0036	0.0650
YAVISGAISLDRVDVK[x]TK	15	0	1934.083580	0.0036	0.0650
HIIMFDCK[x]ILEFTK	7	0	1793.920748	0.0036	0.0500
LKPLIEK[x]GGDWERK	6	0	1667.935808	0.0036	0.0500
LKLELK[x]K	5	0	870.590192	0.0036	0.0250
KVADLK[x]K	5	0	800.511946	0.0036	0.0250
HHFYAK[x]IDRPAQVISFK	5	0	2056.100568	0.0035	0.0600
VAQTTYKK[x]IYNEYPPTK	7	0	2043.067597	0.0035	0.0600
NDGTIVIRK[x]LEETDVAK	8	0	1900.026461	0.0035	0.0600
ATSAGPK[x]QTETINWLEK	6	0	1872.958052	0.0035	0.0600
SWIGAYLAK[x]IPER	8	0	1502.824477	0.0035	0.0450
ESDK[x]APDLIELNR	3	0	1498.762664	0.0035	0.0450
EDMGSNDK[x]ASKER	7	0	1465.646650	0.0035	0.0450
LRK[x]EVAEADIASK	2	0	1428.793571	0.0035	0.0450
HFEQVINEK[x]HEDALAK	8	0	1906.953636	0.0034	0.0550
DQIGEEK[x]TILQSLLQR	6	0	1870.015898	0.0034	0.0550
KDSESTEEK[x]EAQAVQR	8	0	1833.870361	0.0034	0.0550
VEFKMGNGK[x]MVEISR	8	0	1723.874862	0.0033	0.0500
EDK[x]EGVVNTIAFAIR	2	0	1660.878354	0.0033	0.0500
SPSGNDALNDKK[x]GTK	11	0	1530.763724	0.0033	0.0500
QVK[x]LLFIEK	2	0	1116.690625	0.0033	0.0300
YFATLQK[x]SK	6	0	1084.591644	0.0033	0.0300
VEFK[x]MGNGK	3	0	1008.506203	0.0033	0.0300
NK[x]VLVK	1	0	699.464272	0.0033	0.0200
K[x]LFKSLGSGMDQEK	0	0	1566.807502	0.0032	0.0450
LELKK[x]ANWCDK	4	0	1403.723052	0.0032	0.0350
YK[x]EDTALRSEM	1	0	1341.623403	0.0032	0.0350
AASIAVEDEK[x]R	9	0	1187.614557	0.0032	0.0350
GSDAAPQASK[x]K	9	0	1058.535585	0.0032	0.0350
LAAPQLVQMFIGDGAK[x]LVR	15	0	2026.139651	0.0032	0.0600
ALGNFVASVLARLALTK[x]PK	16	0	1968.188317	0.0032	0.0600
K[x]FTGGVLMLIDRESDK	0	0	1807.950131	0.0031	0.0500
IEASK[x]GLIDRMSTNLR	4	0	1802.967176	0.0031	0.0500
M[x]SRSYDSR	0	0	1000.439581	0.0031	0.0250
AVILSDTKPVDK[x]K	11	0	1412.823808	0.0031	0.0400
LGDK[x]GPAAARASR	3	0	1268.694867	0.0031	0.0400
EAEAAKDEQIEK[x]IDTVIK	11	0	2029.057817	0.0031	0.0550
LIPIRGTEVEK[x]ITIK	10	0	1709.045018	0.0030	0.0450
DTTKNK[x]MVCK	5	0	1223.600166	0.0030	0.0300
QVMEEK[x]LDSK	5	0	1205.596130	0.0030	0.0300
QEMK[x]K	3	0	662.342113	0.0030	0.0150
K[x]ELLK	0	0	629.411178	0.0030	0.0150
ILAHREFPDLGVLEGK[x]R	15	0	1949.084584	0.0029	0.0500
FAASKEK[x]QNTPVLFDSK	6	0	1908.994437	0.0029	0.0500
VLGVFSEK[x]AQIK	7	0	1317.765572	0.0029	0.0350
LGDGVLRPYK[x]VGVILESQR	9	0	2098.189768	0.0029	0.0550
TVQK[x]VETAVLSTTVKAQAR	3	0	2029.153050	0.0029	0.0550
EFEIIK[x]GVLCQFRR	5	0	1793.960971	0.0029	0.0400
LILVDDEK[x]TSWIYK	7	0	1721.923907	0.0029	0.0400
K[x]EFEIIK	0	0	905.522175	0.0029	0.0200
YYLPK[x]GK	4	0	867.485399	0.0029	0.0200
LVLK[x]EVFLSFHNLVGR	3	0	1870.082797	0.0028	0.0450
VSGSELVQK[x]YIGEGSR	8	0	1707.879080	0.0028	0.0450
K[x]LMELFISK	0	0	1107.636148	0.0028	0.0250
M[x]PFGNTHNK	0	0	1044.481051	0.0028	0.0250
EK[x]VAFILDQVR	1	0	1316.745171	0.0027	0.0300
LK[x]AYQGIYLMSIR	1	0	1554.859144	0.0027	0.0350
K[x]VSTTPANSFELK	0	0	1420.756126	0.0027	0.0350
M[x]SFLELTEVWGKPQK	0	0	1791.922859	0.0027	0.0400
VIDGSRPVNRNK[x]LLK	11	0	1708.010698	0.0027	0.0400
LGVKPPK[x]GCLMFGPPGTGK	6	0	1940.037500	0.0026	0.0500
FLHDK[x]NSDYKETLIFK	4	0	1997.025735	0.0025	0.0400
VLTLSLMEELHK[x]MDDR	11	0	1928.969875	0.0025	0.0400
DSYLIIDK[x]LPSEYDSR	7	0	1912.941734	0.0025	0.0400
AK[x]WSTAETLTNNKIDR	1	0	1846.953636	0.0025	0.0400
K[x]DSESTEEKEAQAVQR	0	0	1833.870361	0.0025	0.0400
YEYQKLK[x]ESQLVDK	6	0	1769.919882	0.0025	0.0350
FCVGLQKIEEIFK[x]K	12	0	1737.948678	0.0025	0.0350
NELEK[x]LNFSSLKMK	4	0	1679.891560	0.0025	0.0350
STELFKNEEEPTK[x]K	12	0	1678.841301	0.0025	0.0350
QGITEAYNQK[x]AVEK	9	0	1577.804860	0.0025	0.0350
EEFAEK[x]AVSVIQAR	5	0	1575.825595	0.0025	0.0350
NKVLVK[x]VHPEGK	5	0	1346.803351	0.0025	0.0300
EVLNK[x]GVSKDEK	4	0	1344.724827	0.0025	0.0300
SVEISALASK[x]NR	9	0	1273.698949	0.0025	0.0300
GSDAAPQASKK[x]K	10	0	1186.630541	0.0025	0.0300
IK[x]TLSMEK	1	0	948.531355	0.0025	0.0200
S[x]QARGFDR	0	0	935.457282	0.0025	0.0200
DK[x]KDQK	1	0	760.407879	0.0025	0.0150
K[x]MRK	0	0	561.342056	0.0025	0.0100
EIMLRVEPIPLINGEK[x]R	15	0	2006.134566	0.0024	0.0400
C[x]SPSATLTHRTMTEKAR	0	0	1945.946117	0.0024	0.0400
G[x]VFKNVSGNVLSEIK	0	0	1589.877628	0.0023	0.0350
SGFEK[x]IDLTRIVK	4	0	1504.861253	0.0023	0.0300
LELK[x]KANWCDK	3	0	1403.723052	0.0023	0.0250
LCFDELKK[x]R	7	0	1207.638268	0.0022	0.0200
M[x]SQARGFDR	0	0	1066.497761	0.0022	0.0200
EDVQSLK[x]LK	6	0	1058.597121	0.0022	0.0200
LAAEDHK[x]FVIHQEENK	6	0	1906.953636	0.0022	0.0350
HCLIK[x]MNHGTTTLAFR	4	0	1898.960649	0.0022	0.0350
IK[x]ILFSDVKAMTTGLR	1	0	1792.027986	0.0022	0.0350
AMVNIDTIDNK[x]VATTM	10	0	1735.848372	0.0022	0.0350
K[x]EFEIIKGVLCQFR	0	0	1765.954825	0.0021	0.0300
WDLSK[x]QEALYLAQR	4	0	1719.894338	0.0021	0.0300
SLGSGMDQEK[x]VLNK	9	0	1504.755469	0.0021	0.0300
VSTKK[x]ILGVAAEDK	4	0	1457.845270	0.0021	0.0300
K[x]ARQAAK	0	0	771.471479	0.0021	0.0150
DEKSGVK[x]LENVK	6	0	1344.724827	0.0021	0.0250
GGVHVK[x]LAHLSK	5	0	1244.735277	0.0021	0.0250
GSDAAPQASK[x]KK	9	0	1186.630541	0.0021	0.0250
LAQFEK[x]EEYVSDPKEQM	5	0	2069.961478	0.0021	0.0350
K[x]SRGVILQSDIEEAYAR	0	0	1934.022044	0.0021	0.0350
EGK[x]GEIYSFDPVGSYER	2	0	1931.890035	0.0021	0.0350
ESQLVDKFFEK[x]INVK	10	0	1822.982813	0.0020	0.0300
FLSK[x]TLDSNSLTHEK	3	0	1718.883832	0.0020	0.0300
IITK[x]EGVETRIIPLK	3	0	1709.045018	0.0020	0.0300
EWLDKLGDK[x]GPAAAR	8	0	1625.852476	0.0020	0.0300
TVQK[x]VETAVLSTTVK	3	0	1602.919156	0.0020	0.0300
YSLNSYDFK[x]K	8	0	1263.613496	0.0020	0.0200
QSK[x]ATREPNK	2	0	1157.615226	0.0020	0.0200
IEASK[x]GLIDR	4	0	1100.618917	0.0020	0.0200
K[x]INVK	0	0	600.395864	0.0020	0.0100
EDLTDEEK[x]AASIAVEDEK	7	0	1990.921782	0.0019	0.0350
NEEK[x]KLMELFISK	3	0	1607.859201	0.0019	0.0250
VSK[x]ILEHKEIMLR	2	0	1594.922802	0.0019	0.0250
TEPK[x]AVDEEMKVR	3	0	1530.771118	0.0019	0.0250
YGEK[x]ESLAAVLVR	3	0	1433.787759	0.0019	0.0250
QETQYK[x]IDELVSNNEK	5	0	1936.937709	0.0019	0.0300
KDGIQDIMPSQAK[x]ELK	12	0	1799.945046	0.0019	0.0300
EISYPFK[x]R	6	0	1038.549782	0.0019	0.0150
FMLK[x]LGVK	3	0	934.567348	0.0019	0.0150
EISYPFK[x]RLDR	6	0	1422.761881	0.0018	0.0200
TK[x]DAVVLGVEK	1	0	1157.665530	0.0018	0.0200
LNYK[x]PEEEYPDLSK	3	0	1723.830403	0.0018	0.0250
QAIVSAVK[x]FEEEAK	7	0	1547.819448	0.0018	0.0250
G[x]QAQSGNFSNFGDGANGDNK	0	0	1983.830620	0.0018	0.0350
DEVLFNDK[x]PLPIEMK	7	0	1786.917438	0.0017	0.0250
KVTSK[x]LLEQEESAEK	4	0	1717.909710	0.0017	0.0250
DSESTEEK[x]EAQAVQR	7	0	1705.775405	0.0017	0.0250
GNQKVVK[x]VDAQDFLK	6	0	1687.925637	0.0017	0.0250
M[x]SSKSSLELANNAVK	0	0	1577.808228	0.0017	0.0250
EPPVYTPPKDK[x]K	10	0	1397.755400	0.0017	0.0200
GQSIDDMIPAQK[x]	11	0	1301.628489	0.0017	0.0200
G[x]GLGYPEDAIGK	0	0	1175.582198	0.0017	0.0200
LQMSAMYK[x]K	7	0	1098.556519	0.0017	0.0150
EALEK[x]TEEK	4	0	1075.539667	0.0017	0.0150
IK[x]VLAQLGMQSLSPLK	1	0	1725.022174	0.0016	0.0250
EYLEK[x]NWKEGLSR	4	0	1650.836493	0.0015	0.0200
NDDQLTYTYK[x]DEK	9	0	1631.731422	0.0015	0.0200
SIK[x]GYTLPPHCSR	2	0	1514.766308	0.0015	0.0200
K[x]GFDFEYYQR	0	0	1351.619643	0.0015	0.0150
HSTFIITK[x]RK	7	0	1229.724379	0.0015	0.0150
SRK[x]VAQTTYK	2	0	1180.656362	0.0015	0.0150
FHQLKPTRVLTLAMVK[x]R	15	0	2037.203252	0.0015	0.0250
EVPAVQVTAAFLYNYK[x]R	15	0	1968.046805	0.0015	0.0250
EDTEAVLK[x]RINDTVGIK	7	0	1900.026461	0.0015	0.0250
KNVPK[x]LQNVSNFQK	4	0	1642.915408	0.0014	0.0200
K[x]FDQLTQALNVAIR	0	0	1615.904510	0.0014	0.0200
VAIKK[x]GAVEYEIYK	4	0	1609.907866	0.0014	0.0200
VTSK[x]LLEQEESAEK	3	0	1589.814754	0.0014	0.0200
TGIATMLTRGEIK[x]K	12	0	1517.859870	0.0014	0.0200
K[x]VADLKK	0	0	800.511946	0.0014	0.0100
RPPVIRTTLFK[x]SELAQSK	10	0	2070.194854	0.0014	0.0250
FNLMVICKDK[x]K	9	0	1394.741343	0.0014	0.0150
KFRK[x]PIGATWK	3	0	1330.787310	0.0014	0.0150
AIDLYK[x]EVLNK	5	0	1304.733939	0.0014	0.0150
TGQK[x]MLMNMDK	3	0	1295.603535	0.0014	0.0150
F[x]ANNDEIHPSK	0	0	1270.594156	0.0014	0.0150
IDLTRIVK[x]SAK	7	0	1242.765906	0.0014	0.0150
MSFLELTEVWGK[x]PQK	11	0	1791.922859	0.0013	0.0200
VNGVVFTNRPDEK[x]NR	12	0	1743.901545	0.0013	0.0200
VVSSAIVDK[x]YIGESARIIR	8	0	2075.173785	0.0013	0.0250
KYIPNPVLVIIDVK[x]PK	13	0	1835.128350	0.0012	0.0200
GGYAEVK[x]QSEVIGLVR	6	0	1703.920551	0.0012	0.0200
LLEK[x]LEIK	3	0	984.621882	0.0012	0.0100
K[x]LARNILK	0	0	954.633783	0.0012	0.0100
K[x]IEFPPPSAEARAEILR	0	0	1923.057703	0.0012	0.0200
INEDSK[x]LAVNENLASSK	5	0	1830.932231	0.0012	0.0200
G[x]GLGYPEDAIGKTKLVK	0	0	1744.972250	0.0012	0.0200
EKASK[x]GSNDDEMK	4	0	1437.640504	0.0012	0.0150
LMSK[x]VAEKAQINTQEYGR	3	0	2065.062523	0.0011	0.0200
MATTVKDTMNVDINAIK[x]K	16	0	1992.038284	0.0011	0.0200
FATLQKSK[x]R	7	0	1077.629423	0.0011	0.0100
DAGK[x]DEFSR	3	0	1023.462090	0.0011	0.0100
SLPPEEYDEK[x]LYNK	9	0	1723.830403	0.0011	0.0150
AFGRVYATMQK[x]LQK	10	0	1639.886752	0.0011	0.0150
ILIDK[x]ARVEAQNHK	4	0	1633.926306	0.0011	0.0150
GVVALVEDKTK[x]SVALGGITK	10	0	1984.156741	0.0010	0.0200
NRLK[x]AYQGIYLMSIR	3	0	1825.003168	0.0010	0.0150
MPIDFKGFICK[x]VVDK	10	0	1795.936398	0.0010	0.0150
GTKK[x]SGNLPDADNSK	3	0	1530.763724	0.0010	0.0150
GTK[x]KSGNLPDADNSK	2	0	1530.763724	0.0010	0.0150
FLHDK[x]NSDYK	4	0	1265.603994	0.0010	0.0100
INYK[x]K	3	0	664.390778	0.0010	0.0050
MPLLQSSVALLGQK[x]IR	13	0	1753.028320	0.0009	0.0150
YQKDEEWPPK[x]M	9	0	1449.659787	0.0009	0.0100
LDRK[x]IEFPSYR	3	0	1422.761881	0.0009	0.0100
LKK[x]TLEVLYLK	2	0	1346.853655	0.0009	0.0100
LK[x]KTLEVLYLK	1	0	1346.853655	0.0009	0.0100
NAEELSSYQK[x]K	9	0	1295.635683	0.0009	0.0100
ELLKLK[x]VELAK	5	0	1282.822356	0.0009	0.0100
MTDK[x]YAFSLTTFSPNGK	3	0	1906.913413	0.0009	0.0150
VETAVLSTTVK[x]AQARAK	10	0	1772.015506	0.0009	0.0150
LRTFHILEPK[x]EK	9	0	1509.866674	0.0008	0.0100
GSNDDEMK[x]IDKK	7	0	1378.639778	0.0008	0.0100
TK[x]DAVVLGVEKR	1	0	1313.766632	0.0008	0.0100
K[x]TELFK	0	0	764.443203	0.0008	0.0050
EIK[x]QIK	2	0	757.469750	0.0008	0.0050
VVLK[x]NK	3	0	699.464272	0.0008	0.0050
TMGK[x]NK	3	0	677.353010	0.0008	0.0050
GGDEWK[x]IEPLKLK	5	0	1511.834706	0.0008	0.0100
LGVMYAK[x]NLPNIQR	6	0	1615.886752	0.0007	0.0100
SNPVFAENDEK[x]GEK	10	0	1562.721193	0.0007	0.0100
ATLTGMK[x]IDVLFSK	6	0	1522.842826	0.0007	0.0100
K[x]ELLKLK	0	0	870.590192	0.0007	0.0050
FAASK[x]EK	4	0	779.417716	0.0007	0.0050
ELNLMDPK[x]VPEDIFK	7	0	1786.917438	0.0007	0.0100
IMRDVITELPDAK[x]YYR	12	0	1982.029438	0.0006	0.0100
ITTGDRLILTENIK[x]TK	13	0	1815.046470	0.0006	0.0100
T[x]DKYAFSLTTFSPNGK	0	0	1775.872934	0.0006	0.0100
G[x]LGYPEDAIGKTKLVK	0	0	1687.950789	0.0006	0.0100
LMSK[x]VAEK	3	0	904.505142	0.0006	0.0050
LENVK[x]IYADLKINEDSK	4	0	1991.057425	0.0006	0.0100
QIK[x]VMDSLEPTGEIYGK	2	0	1906.970924	0.0006	0.0100
FAASK[x]EKQNTPVLFDSK	4	0	1908.994437	0.0006	0.0100
CVVHLNDASVAAK[x]LLMK	12	0	1868.001115	0.0006	0.0100
GTK[x]TSETNDRNSTNNTK	2	0	1866.866670	0.0006	0.0100
SLPLQIEVANDCIK[x]WAIK	13	0	2097.129144	0.0006	0.0100
WIAK[x]QILDCIVNLSEPAK	3	0	2097.129144	0.0006	0.0100
ETTEK[x]KIDK	4	0	1090.586949	0.0006	0.0050
EVLNK[x]GVSK	4	0	972.560345	0.0006	0.0050
AIGSGSEPAKSELVK[x]EFHK	14	0	2013.053008	0.0005	0.0100
QGSATVGLVSK[x]THAVLVALK	10	0	1978.157410	0.0005	0.0100
DYEQFGYFK[x]R	8	0	1351.619643	0.0005	0.0050
WK[x]TLSKESAR	1	0	1204.656362	0.0005	0.0050
MVTANIK[x]NIK	6	0	1130.648106	0.0005	0.0050
AVAASLGVNFLK[x]VVSSAIVDK	11	0	2087.198937	0.0005	0.0100
YQK[x]DEEWPPKM	2	0	1449.659787	0.0005	0.0050
IQYVGKQDPK[x]K	9	0	1302.729522	0.0005	0.0050
HGGYKPTDK[x]HK	8	0	1266.646859	0.0005	0.0050
G[x]LGYPEDAIGK	0	0	1118.560737	0.0005	0.0050
M[x]SERDTALEKYK	0	0	1469.718358	0.0004	0.0050
KEPPVYTPPK[x]DK	9	0	1397.755400	0.0004	0.0050
VEPIPLINGEK[x]R	10	0	1363.782281	0.0004	0.0050
AVILSDTK[x]PVDK	7	0	1284.728853	0.0004	0.0050
VLSNYMK[x]QEALSSK	6	0	1596.818066	0.0004	0.0050
K[x]PTSELAIGASLEK	0	0	1442.797987	0.0004	0.0050
SGVK[x]LENVKIYADLK	3	0	1675.950788	0.0003	0.0050
QVMEEK[x]LDSKNVQLAK	5	0	1858.982156	0.0003	0.0050
TGRSIK[x]GYTLPPHCSR	5	0	1828.936545	0.0003	0.0050
SMNLTRGIDLK[x]SIAEK	10	0	1774.961029	0.0003	0.0050
V[x]GVFKNVSGNVLSEIK	0	0	1688.946037	0.0003	0.0050
K[x]PRVVTALTMLKQHLFR	0	0	2037.203252	0.0003	0.0050
EEIQK[x]GDGGTDYVCVPK	4	0	1893.877753	0.0003	0.0050
QEALSSK[x]TLFTRPIPVRR	6	0	2098.201001	0.0003	0.0050
NTWNSTLETAK[x]AKYASQK	10	0	2040.027522	0.0003	0.0050
S[x]QARGFDRTITVFSPEGR	0	0	2023.023439	0.0003	0.0050
LGSTAIGVKTK[x]DAVVLGVEK	10	0	1984.156741	0.0002	0.0050
# precursors: 1
Precursor: 2681.5368	3	0.9994	0
VGIK[x]PPK(3)	TMLVK[x]AVANSTAANFIR(4)	2.3550	2681.5301	138.0681
LGVK[x]PPK(3)	TMLVK[x]AVANSTAANFIR(4)	2.3550	2681.5301	138.0681
NLIRLAK[x]R(6)	NLSNVVEISGK[x]GVFV(10)	0.7100	2681.5591	138.0681
K[x]SLK(0)	ARLTQLLSQIK[x]EEQGDIK(10)	0.5550	2681.5326	138.0681
KLGVK[x]PPK(4)	Q[x]TVYQISELESLLR(0)	0.5300	2681.5366	138.0681
KLGVK[x]PPK(4)	LIKK[x]SSEQANLYER(3)	0.5150	2681.5479	138.0681
EK[x]RTFLR(1)	VSKILEHK[x]EIMLR(7)	0.4750	2681.5413	138.0681
KLGVK[x]PPK(4)	NAEELSSYQKK[x]LIR(10)	0.4750	2681.5479	138.0681
K[x]LGVKPPK(0)	Q[x]TVYQISELESLLR(0)	0.4750	2681.5366	138.0681
K[x]LGVKPPK(0)	LIKK[x]SSEQANLYER(3)	0.4600	2681.5479	138.0681
TLALK[x]YPGGGPGK(4)	K[x]GVVALVEDKTK(0)	0.4600	2681.5366	138.0681
KLGVK[x]PPK(4)	LIK[x]KSSEQANLYER(2)	0.4450	2681.5479	138.0681
K[x]LGVKPPK(0)	NAEELSSYQKK[x]LIR(10)	0.4200	2681.5479	138.0681
LEK[x]VRQLIIK(2)	MVILNK[x]DGMER(5)	0.4200	2681.5335	138.0681
K[x]LGVKPPK(0)	LIK[x]KSSEQANLYER(2)	0.3900	2681.5479	138.0681
KLGVK[x]PPK(4)	NAEELSSYQK[x]KLIR(9)	0.3850	2681.5479	138.0681
IDVLFSK[x]IR(6)	YPGGGPGK[x]TAILPVK(7)	0.3750	2681.5519	138.0681
K[x]REK(0)	VALRNDSYQLIK[x]ILPNK(11)	0.3400	2681.5591	138.0681
MVTANIK[x]NIK(6)	KVPDK[x]LIDASTVK(4)	0.3400	2681.5400	138.0681
K[x]LGVKPPK(0)	NAEELSSYQK[x]KLIR(9)	0.3300	2681.5479	138.0681
