# Supplementary material for: ECL: an exhaustive search tool for the identification of cross-linked peptides using whole database
Source: BMC Bioinformatics. 2016 May 20;17:217. doi: 10.1186/s12859-016-1073-y (PMC4874008; doi:10.1186/s12859-016-1073-y)
Supplement: Additional file 5 — Kojak’s pre-selection list of PSMs only identified by ECL. (ZIP 5147 kb) [file 12859_2016_1073_MOESM5_ESM.zip › Kojak's pre-selection ranks of ECL only peptides/Kojak's detailed results/aleitner_M1012_007/diagnostic_6165.txt]

Scan: 6165
WKTLSK[x]ESAR	5	0	1204.656362	0.0790	0.7900
KLEGTIDYQK[x]L	9	0	1306.713204	0.0777	0.8550
LFAYPPK[x]SVQPTAK	6	0	1545.855441	0.0761	1.0650
DWNACK[x]K	5	0	920.417393	0.0707	0.4950
SAQEILCNEPVETYGSFDLK[x]EK	19	0	2556.205265	0.0691	1.5200
K[x]PRRLLK	0	0	909.623554	0.0657	0.4600
M[x]SSK	0	0	451.210047	0.0650	0.2600
QSK[x]ATREPNK	2	0	1157.615226	0.0640	0.6400
DWNACKK[x]ELLK	6	0	1403.723052	0.0627	0.6900
LVPYLTKLESK[x]QR	10	0	1573.919099	0.0627	0.8150
V[x]NQIESQMAMAEKLIQIR	0	0	2101.102276	0.0622	1.1200
FPLGNVWGLPMTNASHLGYQHLCTGK[x]K	25	0	3025.505345	0.0611	1.6500
ALTCKMPGTLLPGPGK[x]GYIGDPIK	15	0	2483.327901	0.0585	1.4050
DGIQDIMPSQAK[x]ELK	11	0	1671.850090	0.0583	0.8750
M[x]FR	0	0	452.220553	0.0567	0.1700
K[x]FR	0	0	449.275030	0.0567	0.1700
DGIQDIMPSQAKELK[x]K	14	0	1799.945046	0.0559	0.8950
K[x]VNQIESQMAMAEKLIQIR	0	0	2229.197231	0.0558	1.0600
ILSTLDRELLK[x]PSASVALQR	10	0	2209.279304	0.0555	1.1100
SRTLASLQK[x]R	8	0	1158.683243	0.0555	0.5550
DQIGEEK[x]TILQSLLQR	6	0	1870.015898	0.0553	0.8850
K[x]HLDAEVQK	0	0	1066.577055	0.0550	0.4950
FRKPIGATWK[x]TTQLEEANSK	9	0	2304.222519	0.0545	1.0900
DGIQDIMPSQAK[x]ELKK	11	0	1799.945046	0.0544	0.8700
SAKGTK[x]R	5	0	746.439846	0.0543	0.3800
VDAQDFLK[x]VAETR	7	0	1490.772835	0.0535	0.6950
SDYYMASTYTK[x]K	10	0	1456.654367	0.0525	0.6300
TQLADILSVLGMSYSNTSK[x]HESLK	18	0	2621.336941	0.0519	1.2450
K[x]EPPVYTPPKDK	0	0	1397.755400	0.0512	0.6150
WK[x]RENQLR	1	0	1128.615169	0.0506	0.4050
K[x]LQR	0	0	543.349250	0.0500	0.2000
MPGTLLPGPGK[x]GYIGDPIK	10	0	1910.033463	0.0495	0.9400
YK[x]DAYVYSIVAIAR	1	0	1630.871817	0.0489	0.6850
AMVNIDTIDNK[x]VATTM	10	0	1735.848372	0.0481	0.7700
IK[x]ENQEK	1	0	887.471202	0.0471	0.3300
K[x]NRLK	0	0	657.428557	0.0470	0.2350
WRDATDDK[x]R	7	0	1161.552629	0.0461	0.4150
TQLADILSVLGMSYSNTSKHESLK[x]YR	23	0	2940.501366	0.0456	1.1850
LFAYPPK[x]SVQPTAKTVQK	6	0	2002.125051	0.0456	0.8200
K[x]YDKTEDDIK	0	0	1253.613888	0.0455	0.4550
LVPYLTK[x]LESK	6	0	1289.759425	0.0445	0.4900
QGSATVGLVSK[x]THAVLVALK	10	0	1978.157410	0.0443	0.8850
STMLEK[x]IKENQEK	5	0	1576.812980	0.0442	0.5750
ELLK[x]PSASVALQR	3	0	1410.819391	0.0442	0.5750
SDYYMASTYTKK[x]INVK	11	0	1910.944711	0.0441	0.7050
SDYYMASTYTK[x]KINVK	10	0	1910.944711	0.0441	0.7050
VFHPITK[x]AVILSDTKPVDK	6	0	2107.204023	0.0439	0.8350
TQLADILSVLGMSYSNTSK[x]HESLKYR	18	0	2940.501366	0.0437	1.1350
GQAQSGNFSNFGDGANGDNK[x]K	19	0	2111.925576	0.0436	0.9150
ADAGITIAPRCTDLDAIGVK[x]VPFTAAITITGVK	19	0	3354.821947	0.0435	1.4350
LLK[x]PRVNNRIGSVDR	2	0	1736.016844	0.0433	0.6500
TPNDTQK[x]YSNDK	6	0	1409.642221	0.0433	0.5200
K[x]VSTTPANSFELKQYLIQR	0	0	2222.205809	0.0432	0.8200
DWNACK[x]KELLK	5	0	1403.723052	0.0427	0.4700
VSTKK[x]ILGVAAEDK	4	0	1457.845270	0.0425	0.5950
M[x]TDK	0	0	493.220610	0.0425	0.1700
DPIGAIDAGAALDIHIRLIK[x]K	19	0	2199.273826	0.0424	0.8900
HIIMFDCKILEFTK[x]YSNDK	13	0	2401.180912	0.0424	0.8050
VSTTPANSFELK[x]QYLIQR	11	0	2094.110853	0.0422	0.7600
MILELTNHLEELK[x]K	12	0	1709.938508	0.0418	0.5850
LSGVVEGIFQK[x]CYAK	10	0	1697.880996	0.0417	0.6250
K[x]HGQLK	0	0	709.423471	0.0417	0.2500
K[x]SNFFLQLDGLVGQEAR	0	0	1921.005669	0.0415	0.7050
SK[x]TLQYFA	1	0	956.496688	0.0413	0.3300
M[x]SWTTIESDAGVFTDLIENLGVK	0	0	2525.235839	0.0411	0.9450
LSGVVEGIFQKCYAK[x]NEWR	14	0	2283.146914	0.0411	0.7800
DTLSK[x]DQELTEENVSISVIGK	4	0	2304.169539	0.0410	0.8600
FMLK[x]LGVK	3	0	934.567348	0.0406	0.3250
IEDTDK[x]YDK	5	0	1125.518932	0.0406	0.3650
KVNQIESQMAMAEK[x]LIQIR	13	0	2229.197231	0.0405	0.7700
K[x]ILGVAAEDK	0	0	1042.602207	0.0405	0.4050
S[x]WTTIESDAGVFTDLIENLGVK	0	0	2394.195360	0.0402	0.8850
LMVEMEK[x]K	6	0	1006.519074	0.0400	0.3200
QEALSSK[x]TLFTRPIPVR	6	0	1942.099899	0.0394	0.6700
KVSTTPANSFELK[x]QYLIQR	12	0	2222.205809	0.0392	0.7450
M[x]ESLQRLLQGAR	0	0	1400.755746	0.0392	0.4700
VATEKDFLDAVQK[x]VVK	12	0	1788.998462	0.0388	0.6200
YK[x]NENLENIEDVQLR	1	0	1875.932566	0.0387	0.5800
VMGSGCDAAGTIIKVFHPITK[x]AVILSDTKPVDK	20	0	3467.851862	0.0385	1.2700
M[x]EQKPEVDYSEK	0	0	1481.670742	0.0383	0.4600
NK[x]MVCKIWK	1	0	1205.641245	0.0383	0.3450
E[x]SLQRLLQGAR	0	0	1269.715268	0.0382	0.4200
YPGGGPGK[x]TAILPVK	7	0	1453.829229	0.0380	0.5700
GQAQSGNFSNFGDGANGDNK[x]KDQK	19	0	2483.106041	0.0379	0.9100
SELAQSK[x]YLMNVSR	6	0	1624.824212	0.0379	0.5300
KANWCDK[x]R	6	0	1076.518495	0.0375	0.3000
M[x]MGINERK	0	0	977.478607	0.0375	0.3000
LVPYLTK[x]LESKQR	6	0	1573.919099	0.0373	0.4850
IVMTANK[x]IVQMIGEQATLDLLFGNDRVEQR	6	0	3401.779764	0.0372	1.1150
E[x]SLQR	0	0	631.328907	0.0370	0.1850
Q[x]YTVGQGYTKAAWFEK	0	0	1875.915465	0.0369	0.5900
LENQRK[x]WR	5	0	1128.615169	0.0369	0.2950
VNQIESQMAMAEK[x]LIQIR	12	0	2101.102276	0.0367	0.6600
FSFISNVRPK[x]LFAYPPKSVQPTAK	9	0	2721.500514	0.0365	0.8750
LSGVVEGIFQK[x]CYAKNEWR	10	0	2283.146914	0.0363	0.6900
GYIGDPIK[x]FVRSVVLLPEEEPLR	7	0	2625.452897	0.0363	0.8350
K[x]ACIIFFDEIDAIGGAR	0	0	1894.961028	0.0362	0.6150
QDPKK[x]HLDAEVQK	4	0	1534.810280	0.0362	0.4700
NK[x]MVCK	1	0	778.382925	0.0358	0.2150
LDVAK[x]RVDMYASDLAQISR	4	0	2150.115282	0.0358	0.6800
SELQDK[x]SSQQGVEGVLIILKIEDTDK	5	0	2871.507557	0.0358	0.9300
K[x]AVYMPLCDPGNK	0	0	1491.721334	0.0358	0.4650
KDWNACK[x]K	6	0	1048.512348	0.0356	0.2850
S[x]SKDISSK	0	0	850.439569	0.0356	0.2850
K[x]LIRIDDHIGIAIAGLAPDAR	0	0	2227.279973	0.0352	0.7400
YDK[x]LVETSGQIR	2	0	1407.735725	0.0350	0.4200
K[x]PIGATWK	0	0	899.522844	0.0350	0.2800
M[x]NSIVSK	0	0	777.405435	0.0350	0.2450
K[x]WR	0	0	488.285928	0.0350	0.1050
VMGSGCDAAGTIIK[x]VFHPITKAVILSDTKPVDK	13	0	3467.851862	0.0348	1.1500
QEYDLPK[x]PYLGSLAEALVSTGAVSLIK	6	0	2861.542489	0.0348	0.9400
TLDQIAAK[x]LYFYYILFFEKCNR	7	0	2815.440615	0.0348	0.7650
LDGKDELWK[x]NDDQLTYTYK	8	0	2344.122200	0.0347	0.6600
RQTLNK[x]IALDEQIQALK	5	0	1981.131923	0.0347	0.5900
GQAQSGNFSNFGDGANGDNKK[x]DQK	20	0	2483.106041	0.0346	0.8300
K[x]LEFPLPNEEAR	0	0	1441.756460	0.0346	0.4150
KSK[x]TLQYFA	2	0	1084.591644	0.0344	0.3100
FGNRDLVK[x]K	7	0	1075.613774	0.0344	0.3100
MSFLELTEVWGK[x]PQK	11	0	1791.922859	0.0343	0.5150
GEK[x]VEDAPENNSFR	2	0	1590.727340	0.0343	0.4800
K[x]INVK	0	0	600.395864	0.0340	0.1700
GVFK[x]NVSGNVLSEIK	3	0	1589.877628	0.0340	0.5100
MQRIHDHLLMEEEYVQNQERLK[x]PQDER	21	0	3463.672340	0.0339	0.9150
LAHLSK[x]HPK	5	0	1029.608297	0.0339	0.3050
DIK[x]SMIADKHAIR	2	0	1496.813257	0.0338	0.4400
VPFTAAITITGVK[x]TSTGGPK	12	0	1945.088332	0.0338	0.6750
VGVFK[x]NVSGNVLSEIK	4	0	1688.946037	0.0338	0.5400
HRENK[x]IQR	4	0	1079.594768	0.0338	0.2700
SSK[x]DISSK	2	0	850.439569	0.0338	0.2700
K[x]NCK	0	0	548.274037	0.0338	0.1350
QEALSSK[x]TLFTRPIPVRR	6	0	2098.201001	0.0336	0.6050
SNNIK[x]ENEQK	4	0	1202.589070	0.0335	0.3350
MK[x]SLSEQYTERVQNEVTLSPEQLR	1	0	2864.433683	0.0333	0.8000
DELWK[x]NDDQLTYTYK	4	0	1930.894787	0.0333	0.5000
K[x]LARNILK	0	0	954.633783	0.0331	0.2650
QDPK[x]KHLDAEVQK	3	0	1534.810280	0.0331	0.4300
KGEK[x]VEDAPENNSFR	3	0	1718.822296	0.0330	0.4950
EEFAEK[x]AVSVIQAR	5	0	1575.825595	0.0329	0.4600
ARSEAAEFEYK[x]NGYPMPCDVLAK	10	0	2645.225286	0.0328	0.7550
A[x]TTVKDTMNVDINAIK	0	0	1732.902849	0.0328	0.5250
LHSEK[x]VSLMDYLASSNISQLTGTK	4	0	2621.336941	0.0327	0.7850
CTDLDAIGVK[x]VPFTAAITITGVKTSTGGPK	9	0	3017.610574	0.0325	0.9750
N[x]SIVSKYTQSTNNDDPKK	0	0	2037.996615	0.0325	0.5850
DDLSGAEIK[x]AIVSEAGLLALR	8	0	2140.173842	0.0324	0.6800
IDELVSNNEK[x]IWKVMCK	9	0	2105.064830	0.0324	0.5500
GK[x]VVIDAFRLINPSTLMMGQEPR	1	0	2571.366408	0.0322	0.7400
M[x]GINERK	0	0	846.438129	0.0321	0.2250
KYIPNPVLVIIDVK[x]PK	13	0	1835.128350	0.0319	0.5100
M[x]NSIVSKYTQSTNNDDPKK	0	0	2169.037093	0.0318	0.6050
TKK[x]ACIIFFDEIDAIGGAR	2	0	2124.103657	0.0318	0.6050
QGLHKK[x]SNFFLQLDGLVGQEAR	5	0	2484.323621	0.0318	0.7000
VDAQDFLK[x]VAETRR	7	0	1646.873938	0.0318	0.4450
VAIK[x]KGAVEYEIYK	3	0	1609.907866	0.0318	0.4450
ALRDTLSK[x]DQELTEENVSISVIGK	7	0	2644.391809	0.0317	0.7600
QGSATVGLVSK[x]THAVLVALKR	10	0	2134.258512	0.0317	0.6650
IHAYVK[x]VLTLSLMEELHK	5	0	2123.181179	0.0317	0.5700
VGK[x]SAVIKTSTR	2	0	1245.740419	0.0317	0.3800
ENK[x]IQR	2	0	786.434760	0.0317	0.1900
MATTVK[x]DTMNVDINAIK	5	0	1863.943328	0.0315	0.5350
Y[x]TVGQGYTKAAWFEK	0	0	1747.856893	0.0313	0.4700
VISMEKGGNMK[x]EVFR	10	0	1723.874862	0.0313	0.4700
Q[x]DYDLVRSLESQIR	0	0	1720.874329	0.0311	0.4350
QGITEAYNQK[x]AVEK	9	0	1577.804860	0.0311	0.4350
L[x]MTEFVDQVDDVVKYEIDK	0	0	2285.113610	0.0311	0.5900
IEDTDK[x]YDKK	5	0	1253.613888	0.0310	0.3100
EQK[x]PEVDYSEK	2	0	1350.630263	0.0309	0.3400
LMTEFVDQVDDVVKYEIDK[x]TLAGVTR	18	0	2983.521097	0.0308	0.8000
VK[x]AMEVDEKPTER	1	0	1530.771118	0.0308	0.4000
IIREMFGYAK[x]EHEPCVIFMDEIDAIGGR	9	0	3295.582656	0.0307	0.8600
K[x]LDVAKR	0	0	828.518092	0.0307	0.2150
SSCK[x]IVFR	3	0	995.522185	0.0306	0.2450
LK[x]YYEQKIR	1	0	1239.697497	0.0306	0.2750
MK[x]LSLFSNK	1	0	1066.584449	0.0306	0.2750
WK[x]ALERQLEMLDLQEGFIK	1	0	2346.240476	0.0305	0.5800
STMLEKIK[x]ENQEK	7	0	1576.812980	0.0304	0.3950
FSFISNVRPKLFAYPPK[x]SVQPTAK	16	0	2721.500514	0.0300	0.7200
E[x]QKPEVDYSEK	0	0	1350.630263	0.0300	0.3300
EASKTLSK[x]WR	7	0	1204.656362	0.0300	0.3000
MSSK[x]DISSK	3	0	981.480047	0.0300	0.2700
ANWCDK[x]RYNLASLHDDTLLDM	5	0	2550.163024	0.0300	0.6300
NCK[x]ADAGITIAPRCTDLDAIGVK	2	0	2458.230706	0.0300	0.6900
IMSLYSSRGTLK[x]VHTIR	11	0	1961.087952	0.0300	0.5100
QTLNK[x]IALDEQIQALK	4	0	1825.030821	0.0300	0.4800
DISSKSPSGNDALNDK[x]K	15	0	1774.869635	0.0300	0.5100
ATTVK[x]DTMNVDINAIK	4	0	1732.902849	0.0300	0.4800
E[x]MKK	0	0	534.283541	0.0300	0.1200
ELAAIK[x]EDTEAVLKR	5	0	1684.935865	0.0297	0.4450
VSQARVMGSGCDAAGTIIK[x]VFHPITK	18	0	2742.430790	0.0296	0.7700
MEQK[x]PEVDYSEK	3	0	1481.670742	0.0296	0.3550
LMGQINK[x]MPLLQSSVALLGQK	6	0	2268.269665	0.0295	0.6200
VEDNGGAFGDDQREAADFIFDICGIAGIK[x]K	28	0	3227.519192	0.0293	0.8800
S[x]PTGQITSTSARSGK	0	0	1476.753161	0.0293	0.4400
NK[x]EHIMDNLEAQAIEELEGAK	1	0	2381.153176	0.0293	0.6150
TEDDIK[x]SLQSVGQIIGEVLKQLDSER	5	0	2899.513703	0.0292	0.7600
LMTEFVDQVDDVVK[x]YEIDK	13	0	2285.113610	0.0292	0.5550
EFPDLGVLEGK[x]R	10	0	1358.719350	0.0292	0.3500
FSGEK[x]K	4	0	694.364957	0.0292	0.1750
GLGYPEDAIGK[x]TKLVK	10	0	1687.950789	0.0291	0.4650
V[x]SPTGQITSTSARSGK	0	0	1575.821569	0.0291	0.4650
S[x]TLDLNHLADLYDRK	0	0	1772.905627	0.0290	0.4350
GLGYPEDAIGK[x]TK	10	0	1347.703366	0.0288	0.3750
F[x]ATLQKSK	0	0	921.528321	0.0288	0.2300
TKSVALGGITK[x]EFVIYEQLIAAR	10	0	2506.415787	0.0287	0.6600
TK[x]KACIIFFDEIDAIGGAR	1	0	2124.103657	0.0287	0.5450
HIIMFDCK[x]ILEFTK	7	0	1793.920748	0.0286	0.4000
K[x]ANWCDK	0	0	920.417393	0.0286	0.2000
NLNQIVNELDEEK[x]YKDAYVYSIVAIAR	12	0	3169.629394	0.0285	0.7700
YKLHSEK[x]VSLMDYLASSNISQLTGTK	6	0	2912.495219	0.0285	0.7400
K[x]VPDKLIDASTVK	0	0	1412.823808	0.0285	0.3700
LAAEDHK[x]FVIHQEENK	6	0	1906.953636	0.0284	0.4550
WIAK[x]QILDCIVNLSEPAKK	3	0	2225.224100	0.0284	0.5400
DFLDAVQK[x]VVKGNQK	7	0	1687.925636	0.0283	0.4250
EDLTDEEK[x]AASIAVEDEK	7	0	1990.921782	0.0283	0.5100
M[x]SSKDISSK	0	0	981.480047	0.0283	0.2550
M[x]ATTVKDTMNVDINAIK	0	0	1863.943328	0.0282	0.4800
SSSDMAYTSMFK[x]GNQKVVK	11	0	2107.007711	0.0282	0.5350
ASLLTREDLTDEEK[x]AASIAVEDEK	13	0	2632.307808	0.0281	0.6750
FRK[x]PIGATWK	2	0	1202.692354	0.0280	0.2800
NAEELSSYQK[x]KLIR	9	0	1677.904901	0.0279	0.3900
ASKGSNDDEMK[x]IDK	10	0	1536.708913	0.0279	0.3900
Q[x]LMTEFVDQVDDVVKYEIDK	0	0	2413.172181	0.0278	0.5550
APALDGALQGVIQFMK[x]SCALFANQAATRALTLK	15	0	3474.847780	0.0277	0.9150
K[x]PRVVTALTMLKQHLFR	0	0	2037.203252	0.0276	0.4700
EIMLRVEPIPLINGEK[x]R	15	0	2006.134566	0.0276	0.4700
QGLHK[x]KSNFFLQLDGLVGQEAR	4	0	2484.323621	0.0275	0.6050
K[x]GAVEYEIYK	0	0	1198.623334	0.0275	0.2750
S[x]RQETQYK	0	0	1038.509372	0.0275	0.2200
EDCK[x]SLKR	3	0	1034.517826	0.0275	0.2200
LVK[x]ERQAR	2	0	998.598459	0.0275	0.2200
A[x]SLLKVNMENLIVTDLGKYAEVLIETAK	0	0	3074.693573	0.0273	0.7650
LMVEMEKK[x]LEK	7	0	1376.740675	0.0273	0.3000
MSSKSSLELANNAVK[x]SNDIEK	14	0	2264.131715	0.0271	0.5700
AELDK[x]IGLSKIR	4	0	1341.797930	0.0271	0.3250
MILELTNHLEELK[x]KYINR	12	0	2256.229913	0.0269	0.4850
D[x]RQEQRDGAEAEEIFVHYMNAAGTDVK	0	0	3078.409983	0.0269	0.7250
KAVYMPLCDPGNK[x]AEESAFYER	12	0	2574.188176	0.0268	0.5900
LMVEMEK[x]KLEK	6	0	1376.740675	0.0268	0.2950
EK[x]VAFILDQVR	1	0	1316.745171	0.0268	0.2950
AASIAVEDEK[x]R	9	0	1187.614557	0.0268	0.2950
LDRK[x]LEFPLPNEEAR	3	0	1825.968559	0.0267	0.4000
G[x]VFKNVSGNVLSEIK	0	0	1589.877628	0.0267	0.4000
MILELTNHLEELKK[x]YINR	13	0	2256.229913	0.0267	0.4800
LAEK[x]WR	3	0	801.449683	0.0267	0.1600
VADLK[x]K	4	0	672.416990	0.0267	0.1600
FHQLK[x]PTRVLTLAMVK	4	0	1881.102150	0.0266	0.4250
EAADFIFDICGIAGIK[x]K	15	0	1866.954882	0.0265	0.4500
TASQVNMQIARK[x]AVYMPLCDPGNK	11	0	2691.329365	0.0265	0.6350
K[x]SAAAIGTSQLPVR	0	0	1397.798991	0.0264	0.3700
IWK[x]VMCK	2	0	963.503367	0.0264	0.1850
LLREEIQLLQEPGSYVGEVIK[x]TMGK	20	0	2829.530877	0.0264	0.6600
GK[x]VAVFDSQTQPPVLWFR	1	0	2074.099899	0.0264	0.4750
NK[x]PDERFNTGVVNVR	1	0	1743.901545	0.0263	0.3950
K[x]LIPIRGTEVEK	0	0	1381.829229	0.0262	0.3150
LFK[x]SLGSGMDQEK	2	0	1438.712546	0.0262	0.3400
AGDFQGLNEQLVSLFKK[x]HGQLK	16	0	2456.317475	0.0261	0.5750
K[x]LFKSLGSGMDQEK	0	0	1566.807502	0.0261	0.3650
IVMTANK[x]IVQMIGEQATLDLLFGNDR	6	0	2889.509094	0.0260	0.6750
A[x]ASLLKVNMENLIVTDLGKYAEVLIETAK	0	0	3145.730683	0.0259	0.7500
DEK[x]SGVKLENVK	2	0	1344.724827	0.0258	0.3100
SK[x]RHQGVLEIEFMIDHNMK	1	0	2311.156430	0.0258	0.4900
AGGSAANFITPFLDNQVNLHNQYVPGSHGK[x]ER	29	0	3437.686339	0.0258	0.8250
NDSYQLIK[x]ILPNK	7	0	1544.856167	0.0258	0.3350
Q[x]SRQETQYK	0	0	1166.567944	0.0256	0.2300
YDK[x]TEDDIK	2	0	1125.518932	0.0256	0.2300
LDPAGFYIGYKATSAGPK[x]QTETINWLEK	17	0	3097.575909	0.0255	0.7150
KFRK[x]PIGATWK	3	0	1330.787310	0.0255	0.2800
ALTCK[x]MPGTLLPGPGKGYIGDPIK	4	0	2483.327901	0.0254	0.6100
NGYPMPCDVLAK[x]R	11	0	1519.727481	0.0254	0.3300
IHAKSMAIDK[x]DIR	9	0	1496.813257	0.0254	0.3300
K[x]GEIRMGTTITALR	0	0	1545.866017	0.0254	0.3550
DLEETDERSLALTK[x]K	13	0	1746.899873	0.0253	0.3800
IDK[x]NTWNSTLETAKAK	2	0	1818.947489	0.0253	0.4050
ATTVKDTMNVDINAIK[x]K	15	0	1860.997805	0.0253	0.4300
IGLSK[x]IRIAYASVVYIADK	4	0	2079.209109	0.0253	0.4800
CTK[x]IIENEQSAEKNAYVINLK	2	0	2464.263053	0.0252	0.5300
SQEEAIENIK[x]CTRAEQMSVELPQR	9	0	2845.369702	0.0252	0.6050
K[x]GFDFEYYQRNLLLQEK	0	0	2190.110853	0.0250	0.4250
YPMDAHK[x]SELEGVEEAR	6	0	1959.899550	0.0250	0.4250
M[x]STLDLNHLADLYDRK	0	0	1903.946106	0.0250	0.4000
VSTK[x]KILGVAAEDK	3	0	1457.845270	0.0250	0.3500
RLLK[x]LEEAMK	3	0	1229.716515	0.0250	0.2500
Y[x]FATLQK	0	0	869.464664	0.0250	0.1750
K[x]DKPK	0	0	614.375128	0.0250	0.1250
M[x]NSTEEIDLYNRWKALER	0	0	2267.100359	0.0250	0.4500
D[x]YDLVRSLESQIR	0	0	1592.815758	0.0250	0.3250
K[x]SKTLQYFA	0	0	1084.591644	0.0250	0.2250
ENRESQDYLNLVQALAETNVK[x]DEK	20	0	2805.377946	0.0248	0.5950
YLSENPK[x]TSASIDFDSNFLNSMIK	6	0	2720.300222	0.0248	0.5950
NK[x]ELISVSAASKILSNITYSYK	1	0	2428.321223	0.0248	0.5450
KPPVQPLAYK[x]SATPFR	9	0	1799.009303	0.0247	0.3950
LQNVSNFQK[x]IAMVDNHVCLAFAGLNADAR	8	0	3215.596667	0.0247	0.7150
L[x]MTEFVDQVDDVVK	0	0	1636.801747	0.0246	0.3450
EK[x]SLLAHKGGHVVR	1	0	1529.878966	0.0246	0.3450
FNCHAEALETIQDLEVVNPLDYLLK[x]WK	24	0	3257.642933	0.0246	0.6650
ESQDYLNLVQALAETNVK[x]DEKSGVK	17	0	2777.408184	0.0246	0.6150
EDALFK[x]NEEKK	5	0	1349.682631	0.0245	0.2700
K[x]FRKPIGATWK	0	0	1330.787310	0.0245	0.2700
MEILK[x]IHLEK	4	0	1252.721266	0.0245	0.2450
T[x]IDNAETMKK	0	0	1149.569917	0.0245	0.2450
DGTQRMLAIVVEASCGK[x]DLNEAMTSGYR	16	0	3071.447291	0.0245	0.6850
GGDWERK[x]NR	6	0	1116.542400	0.0244	0.2200
E[x]IINRDIGK	0	0	1056.592704	0.0244	0.2200
LGVKPPK[x]GCLMFGPPGTGKTLLAR	6	0	2494.391501	0.0244	0.5850
HNNHMAKVLTLELYK[x]K	14	0	1938.050842	0.0244	0.3900
ATLTGMKIDVLFSK[x]IR	13	0	1792.027986	0.0244	0.3900
CTDLDAIGVK[x]VPFTAAITITGVK	9	0	2389.292565	0.0243	0.5600
M[x]DRQEQRDGAEAEEIFVHYMNAAGTDVK	0	0	3209.450462	0.0243	0.6800
YPMDAHK[x]SELEGVEEARR	6	0	2116.000652	0.0242	0.4350
TK[x]DAVVLGVEKR	1	0	1313.766632	0.0242	0.2900
TNSTDEKGTK[x]K	9	0	1207.604385	0.0241	0.2650
SIAEKMNGASGAELK[x]GVCTEAGMFALR	14	0	2797.355969	0.0241	0.6500
IEDTDKYDK[x]K	8	0	1253.613888	0.0240	0.2400
VMCK[x]NKTDTK	3	0	1223.600166	0.0240	0.2400
VGIKPPK[x]GVLLYGPPGTGK	6	0	1877.113761	0.0239	0.4550
TK[x]LQDGSTDMQLTLMSIVHVPYK	1	0	2604.329020	0.0239	0.5500
LLIFEK[x]QVR	5	0	1144.696771	0.0239	0.2150
GK[x]VVIDAFR	1	0	1003.581415	0.0239	0.2150
IDELVSNNEK[x]IWK	9	0	1586.830346	0.0238	0.3100
VATEK[x]DFLDAVQK	4	0	1462.766689	0.0238	0.3100
SEAAEFEYK[x]NGYPMPCDVLAK	8	0	2418.087074	0.0238	0.5000
HNNHMAK[x]VLTLELYKK	6	0	1938.050842	0.0237	0.3800
S[x]INFCMDMDLSACILNASK	0	0	2188.962413	0.0237	0.4500
YYK[x]DGIYDLLHACVDRIK	2	0	2241.125119	0.0236	0.4250
LTGDTNGALDKLEEIGVADQYK[x]VSK	21	0	2663.365262	0.0236	0.5900
ATAGPIIADKNCK[x]K	12	0	1485.797272	0.0236	0.3300
IIDHIDYVESLIHSSYYSVSADYYK[x]AK	24	0	3178.549753	0.0235	0.6350
IHAK[x]SMAIDK	3	0	1112.601159	0.0235	0.2350
ENRHNDLAQLVQQSRPLMANFSK[x]AK	22	0	2894.493201	0.0234	0.5850
VCAITPDIGMVYSGMGPDFRVLVDK[x]SR	24	0	2982.476411	0.0233	0.6300
FVIHQEENK[x]RSVGIK	8	0	1782.973979	0.0233	0.3500
K[x]GEKVEDAPENNSFR	0	0	1718.822296	0.0233	0.3500
AHLDVQEK[x]DQPK	7	0	1406.715325	0.0233	0.2800
LLK[x]LEEAMK	2	0	1073.615413	0.0233	0.2100
LK[x]ESQLVDK	1	0	1058.597121	0.0233	0.2100
K[x]IPQVASFR	0	0	1044.607962	0.0233	0.2100
WAIK[x]EK	3	0	773.443537	0.0233	0.1400
M[x]ESLQR	0	0	762.369385	0.0233	0.1400
VVTALTMLK[x]QHLFR	8	0	1655.954434	0.0232	0.3250
VMGSGCDAAGTIIK[x]VFHPITK	13	0	2201.133573	0.0231	0.4850
DSYLIIDK[x]LPSEYDSRVK	7	0	2140.105099	0.0231	0.4150
LK[x]PQDERTQEERNR	1	0	1797.908083	0.0229	0.3200
YK[x]LHSEK	1	0	903.481373	0.0229	0.1600
AK[x]TMTER	1	0	835.422145	0.0229	0.1600
V[x]SINFCMDMDLSACILNASK	0	0	2288.030821	0.0228	0.4550
IDLYHDNHERK[x]MSAQSCACMVR	10	0	2720.203848	0.0227	0.5000
GGLGYPEDAIGKTK[x]LVK	13	0	1744.972250	0.0226	0.3850
AQSGPDASAK[x]LPTVIPTTRCR	9	0	2225.158538	0.0226	0.4750
NLNQIVNELDEEKYK[x]DAYVYSIVAIAR	14	0	3169.629394	0.0226	0.6100
FNSNAIAAVATK[x]MVTLKDVGPPQPGPGIYR	11	0	3111.653775	0.0225	0.6750
MK[x]DAVK	1	0	690.373411	0.0225	0.1350
LLFIEKAEIINSLNLNNDLTDK[x]LAQFEK	21	0	3245.754588	0.0225	0.6300
K[x]VGQYIRQPQNVLVSETLER	0	0	2356.286176	0.0225	0.4500
EKSLLAHK[x]GGHVVR	7	0	1529.878966	0.0225	0.3150
AASLLKVNMENLIVTDLGK[x]YAEVLIETAK	18	0	3145.730683	0.0224	0.6500
EIIK[x]SEGPQSLEQLVLADDLVLVNALQTTK	3	0	3263.786278	0.0223	0.6700
YK[x]LHSEKVSLMDYLASSNISQLTGTK	1	0	2912.495219	0.0223	0.5800
ITAFLLADSK[x]SQK	9	0	1420.792510	0.0223	0.2900
QLIIKEEMMNSIQQAVAK[x]	17	0	2073.096129	0.0222	0.4000
GGNMK[x]EVFR	4	0	1036.512349	0.0222	0.2000
V[x]GVFKNVSGNVLSEIK	0	0	1688.946037	0.0222	0.3550
ASLLK[x]VNMENLIVTDLGKYAEVLIETAK	4	0	3074.693573	0.0221	0.6200
LGDNNIADWPQVEYLVGK[x]NRR	17	0	2456.255938	0.0221	0.4650
IK[x]YEYQK	1	0	970.512337	0.0221	0.1550
IDDHIGIAIAGLAPDARVLSNYMK[x]QEALSSK	23	0	3295.723301	0.0221	0.6850
MVILNK[x]DGMERK	5	0	1432.752968	0.0221	0.2650
RHNFVGLFVELSK[x]LLVK	12	0	1998.177753	0.0221	0.3750
AGDFQGLNEQLVSLFK[x]KHGQLK	15	0	2456.317475	0.0220	0.4850
LHNSLEVVFEWDK[x]NDWNGHIRDDAWPR	12	0	3347.585906	0.0220	0.5950
KYDK[x]TEDDIK	3	0	1253.613888	0.0220	0.2200
LISGK[x]LDEAR	4	0	1100.618917	0.0220	0.2200
ELFDPIISDRHGGYKPTDK[x]HK	18	0	2452.249792	0.0219	0.4600
ELFDPIISDRHGGYK[x]PTDKHK	14	0	2452.249792	0.0219	0.4600
LVLDSWEPHTQGVYGTRYK[x]LHSEK	18	0	2842.440095	0.0219	0.5250
AKWSTAETLTNNK[x]IDR	12	0	1846.953636	0.0219	0.3500
LEEIGVADQYKVSK[x]ILEHK	13	0	2198.194577	0.0218	0.4150
YTGLLRVSAMMSCACQK[x]R	16	0	2131.015784	0.0217	0.3900
SAELYK[x]NPK	5	0	1048.555259	0.0217	0.1950
K[x]TELFK	0	0	764.443203	0.0217	0.1300
FRKLGVK[x]PPK	6	0	1168.744388	0.0215	0.2150
LFLLRSDYYMASTYTK[x]K	15	0	2099.076051	0.0215	0.3650
ATSAGPK[x]QTETINWLEK	6	0	1872.958052	0.0215	0.3650
VDTILLFMPMDESLK[x]VFQALTTIR	14	0	2780.485512	0.0215	0.5150
FQDILLGAGQAIK[x]AGNRSVMAPLFLHDK	12	0	3009.622085	0.0214	0.6000
VAIKK[x]GAVEYEIYK	4	0	1609.907866	0.0214	0.3000
KLFK[x]SLGSGMDQEK	3	0	1566.807502	0.0214	0.3000
S[x]SKSSLELANNAVK	0	0	1446.767750	0.0214	0.3000
VNLYK[x]FR	4	0	938.533741	0.0214	0.1500
YASQK[x]RP	4	0	848.450409	0.0214	0.1500
VLNK[x]EHLEADFVTQVAVR	3	0	2067.111188	0.0214	0.3850
K[x]SSEQANLYER	0	0	1323.641830	0.0214	0.2350
HGGYK[x]PTDKHK	4	0	1266.646859	0.0214	0.2350
FLSK[x]TLDSNSLTHEK	3	0	1718.883832	0.0213	0.3200
EAADFIFDICGIAGIK[x]KTR	15	0	2124.103657	0.0213	0.4050
ENAETAICRSVMIMVK[x]MYSPSENCFFFR	15	0	3416.548256	0.0213	0.5950
TGLGASGVYSAK[x]QNLANTFVNALVNAGYSNDR	11	0	3271.622012	0.0213	0.6800
VPTFANFHTPIFIAK[x]R	14	0	1858.025287	0.0213	0.3400
K[x]FTGGVLMLIDR	0	0	1348.753625	0.0213	0.2550
AKSAK[x]IVR	4	0	871.560288	0.0213	0.1700
CAEAENSSDLFK[x]LGVMYAKNLPNIQR	11	0	2967.458120	0.0212	0.5500
SSELPEVHLSMTRK[x]GVVALVEDK	13	0	2523.336549	0.0211	0.4850
SPPQISQWDYK[x]YPLVTHFR	10	0	2361.190494	0.0211	0.4000
LIPIRGTEVEK[x]ITIK	10	0	1709.045018	0.0210	0.3150
P[x]FGNTHNKFK	0	0	1188.603937	0.0210	0.2100
Q[x]EMKK	0	0	662.342113	0.0210	0.1050
E[x]TIDNAETMKK	0	0	1278.612505	0.0209	0.2300
VLIDCNK[x]FDSIDLNPAR	6	0	1988.998865	0.0209	0.3550
K[x]GILLPESLTEAVEATTYAILRK	0	0	2515.426015	0.0209	0.4800
SYATGPYARELAAIK[x]EDTEAVLK	14	0	2495.290650	0.0209	0.4800
LRLQK[x]R	4	0	812.534410	0.0208	0.1250
TLSK[x]WR	3	0	789.449683	0.0208	0.1250
FNTGVVNVRVLIDCNK[x]FDSIDLNPAR	15	0	2975.528580	0.0208	0.5400
FDSEK[x]AGDREVQR	4	0	1535.732760	0.0208	0.2700
NSSSDMAYTSMFK[x]GNQKVVK	12	0	2221.050634	0.0207	0.4150
LVSK[x]TSFLTNASNNLAIR	3	0	1948.074078	0.0206	0.3700
FVK[x]LGIDPPK	2	0	1112.659326	0.0205	0.2050
IIYSDIDVDPVK[x]PEHVGKVVLK	11	0	2462.378342	0.0205	0.4500
N[x]STEEIDLYNR	0	0	1352.620760	0.0205	0.2250
QPQNVLVSETLERYTSLSEEQK[x]MK	21	0	2836.427536	0.0204	0.4900
AKVAEQNENPTVGSAQK[x]MIQDEAQK	16	0	2713.333976	0.0204	0.5100
AASIAVEDEK[x]RLR	9	0	1456.799717	0.0204	0.2650
AASLLK[x]VNMENLIVTDLGKYAEVLIETAK	5	0	3145.730683	0.0203	0.5900
SSLELANNAVK[x]SNDIEK	10	0	1830.932231	0.0203	0.3450
ILYVNNAK[x]SQEEAIENIK	7	0	2075.089784	0.0203	0.3650
MELLEQYNVIHDHQEERMQK[x]LLR	19	0	2951.474439	0.0202	0.4650
ESQDYLNLVQALAETNVKDEK[x]SGVK	20	0	2777.408184	0.0202	0.5050
DELWK[x]NDDQLTYTYKDEK	4	0	2303.059268	0.0200	0.3600
Q[x]LMTEFVDQVDDVVK	0	0	1764.860319	0.0200	0.3000
Y[x]FATLQKSK	0	0	1084.591644	0.0200	0.1800
NGYPMPCDVLAK[x]RMANIAQVSTQR	11	0	2719.335512	0.0200	0.4800
HHFYAK[x]IDRPAQVISFK	5	0	2056.100568	0.0200	0.3400
GAATIK[x]GAIWYGIDFTAAR	5	0	1981.042053	0.0200	0.3800
AGDFQGLNEQLVSLFK[x]K	15	0	1892.999523	0.0200	0.3400
IQYVGKQDPK[x]K	9	0	1302.729522	0.0200	0.2200
K[x]GVVALVEDKTK	0	0	1285.760486	0.0200	0.2400
FIVK[x]ASSGPR	3	0	1060.602876	0.0200	0.2000
NLLLQEK[x]GFPTPKATSTGTTIVGVIAK	6	0	2783.579543	0.0198	0.5350
SSLELANNAVKSNDIEK[x]AIDLYK	16	0	2534.322675	0.0198	0.4550
ILGVVEGQFSRPAK[x]LNDPEDK	13	0	2311.217099	0.0198	0.4150
QGITEAYNQK[x]AVEKLMSR	9	0	2065.062523	0.0197	0.3550
EFPDLGVLEGK[x]RIDRPGR	10	0	2053.106771	0.0197	0.3550
YEIDK[x]TLAGVTRDYYTK	4	0	2035.026127	0.0197	0.3350
KLEK[x]GQSIDDMIPAQK	3	0	1799.945046	0.0197	0.3150
GLGYPEDAIGKTK[x]LVK	12	0	1687.950789	0.0197	0.3150
ACAAQSNATFLK[x]LAAPQLVQMFIGDGAKLVR	11	0	3288.747347	0.0197	0.6100
VIDGSRPVNRNK[x]LLK	11	0	1708.010698	0.0197	0.2950
GGVHVKLAHLSK[x]HPK	11	0	1606.941898	0.0197	0.2950
QKSLEK[x]TLVPYLR	5	0	1573.919099	0.0196	0.2550
K[x]CLTDLEDEAPAK	0	0	1488.712937	0.0196	0.2550
LDEARELLVK[x]ASK	9	0	1470.840518	0.0196	0.2550
E[x]MKKDSESTEEK	0	0	1439.644921	0.0196	0.2350
CTKIIENEQSAEK[x]NAYVINLK	12	0	2464.263053	0.0195	0.4100
DTTKNK[x]MVCK	5	0	1223.600166	0.0195	0.1950
S[x]QARGFDRTITVFSPEGR	0	0	2023.023439	0.0194	0.3500
EFLYAHNNTDMLILNRTK[x]DSLEAR	17	0	2863.428540	0.0194	0.4650
K[x]QYSAKAK	0	0	922.523570	0.0194	0.1550
YYK[x]PDLTIDEAVRIMKLCFDELK	2	0	2859.454938	0.0193	0.4450
STLDLNHLADLYDRK[x]DWNACK	14	0	2547.217501	0.0193	0.4050
KEFEIIK[x]GVLCQFR	6	0	1765.954825	0.0193	0.2700
SLPPEEYDEK[x]LYNK	9	0	1723.830403	0.0193	0.2700
LGVMYAK[x]NLPNIQR	6	0	1615.886752	0.0193	0.2700
ANWCDK[x]R	5	0	948.423539	0.0193	0.1350
WAIKEK[x]R	5	0	929.544639	0.0193	0.1350
VK[x]LEKSLLELNETQSNIQEQGVNWGK	1	0	2983.561320	0.0192	0.5000
NDDQLTYTYK[x]DEK	9	0	1631.731422	0.0192	0.2500
L[x]FKSLGSGMDQEK	0	0	1438.712546	0.0192	0.2500
ATAGPIIADK[x]NCK	9	0	1357.702317	0.0192	0.2500
EAADFIFDICGIAGIKK[x]TR	16	0	2124.103657	0.0192	0.3650
GNAK[x]FGDGIQIAQLALK	3	0	1742.967833	0.0191	0.3250
ETIDNAETMK[x]K	9	0	1278.612505	0.0191	0.2100
TELFK[x]ASTSAK	4	0	1181.629146	0.0191	0.2100
IYDLGTSVLGPGSGHK[x]MGAYIADEVLNGLSK	15	0	3161.606550	0.0190	0.5900
K[x]NTEDIEMTA	0	0	1150.517549	0.0190	0.1900
TSTGGPK[x]LQLNLER	6	0	1512.825929	0.0189	0.2650
LMTEFVDQVDDVVK[x]YEIDKTLAGVTR	13	0	2983.521097	0.0188	0.4900
GFPTPKATSTGTTIVGVIAK[x]DCIVLGADTR	19	0	3045.616721	0.0188	0.5650
FDVIVAKGK[x]VAVFDSQTQPPVLWFR	8	0	2846.548187	0.0188	0.4700
DHDLAPLYK[x]YLSENPK	8	0	1901.952241	0.0188	0.3000
FFEK[x]INVK	3	0	1023.575269	0.0188	0.1500
GSLEK[x]NWK	4	0	960.502835	0.0188	0.1500
YVTGPK[x]NK	5	0	905.497023	0.0188	0.1500
K[x]IDK	0	0	502.311471	0.0188	0.0750
VGIKPPK[x]GVLLYGPPGTGKTLLAR	6	0	2431.467763	0.0187	0.4500
M[x]SSKSSLELANNAVK	0	0	1577.808228	0.0187	0.2800
LYQVEYALEAINHAGVALGIVAKDGIVLAAEK[x]K	31	0	3465.923373	0.0186	0.6150
MCSPSATLTHRTMTEK[x]AR	15	0	2076.986596	0.0186	0.3350
GIDWREALEK[x]TEEK	9	0	1702.852533	0.0186	0.2600
YK[x]VNLYK	1	0	926.522509	0.0186	0.1300
YYLPK[x]GK	4	0	867.485399	0.0186	0.1300
LGIDPPK[x]GIMLYGPPGTGKTLCAR	6	0	2511.334048	0.0185	0.4450
GTK[x]TSETNDRNSTNNTK	2	0	1866.866670	0.0185	0.3150
LQDGSTDMQLTLMSIVHVPYKQGLHK[x]K	25	0	3066.599298	0.0185	0.5000
IQYVGK[x]QDPK	5	0	1174.634566	0.0185	0.1850
REAEAAK[x]DEQIEK	6	0	1515.752826	0.0185	0.2400
DVAKMK[x]LSLFSNK	5	0	1479.811862	0.0185	0.2400
DDINLDEASAMAVK[x]FLSKTLDSNSLTHEK	13	0	3191.565471	0.0184	0.5350
LDPAGFYIGYK[x]ATSAGPKQTETINWLEK	10	0	3097.575909	0.0184	0.5150
IITHPNFNGNTLDNDIMLIK[x]LSSPATLNSR	19	0	3308.718550	0.0183	0.5500
DELWKNDDQLTYTYK[x]DEK	14	0	2303.059268	0.0183	0.3300
K[x]KELFDCLK	0	0	1179.632121	0.0183	0.1650
NK[x]LTNDETR	1	0	1089.541397	0.0183	0.1650
AKYASQK[x]RP	6	0	1047.582476	0.0183	0.1650
VYSEIPLSNATSLLYLENTK[x]ETEK	19	0	2741.400978	0.0183	0.4400
MHNNHAK[x]SLPPEEYDEKLYNK	6	0	2556.206604	0.0183	0.3850
HIGIATTGFIPDGQHIVK[x]RAR	17	0	2286.270804	0.0183	0.3850
NK[x]TDTK	1	0	705.365683	0.0183	0.1100
VDVK[x]TK	3	0	688.411904	0.0183	0.1100
DGIYDLLHACVDRIK[x]YEYQK	14	0	2498.226278	0.0182	0.3650
IDELVSNNEKIWK[x]VMCK	12	0	2105.064830	0.0182	0.3100
FDVIVAK[x]GKVAVFDSQTQPPVLWFR	6	0	2846.548187	0.0182	0.4550
GTPGYGPLGVLPK[x]VGIRLFNLEPK	12	0	2521.441942	0.0181	0.4350
YK[x]DAYVYSIVAIARIK	1	0	1872.050830	0.0181	0.2900
K[x]ELFDCLK	0	0	1051.537166	0.0181	0.1450
AIHK[x]LGSTLK	3	0	1066.649824	0.0180	0.1800
VAIK[x]K	3	0	557.390052	0.0180	0.0900
LTLEAMDLEIVEK[x]EHFK	12	0	2044.054981	0.0179	0.3050
YTQSTNNDDPK[x]K	10	0	1409.642221	0.0179	0.2150
AQIK[x]ILYVNNAK	3	0	1373.803016	0.0179	0.2150
QIQPKTFANLVSSTLYEK[x]R	17	0	2222.205809	0.0179	0.3400
ELFDPIISDRHGGYK[x]PTDK	14	0	2187.095930	0.0179	0.3400
HIGIATTGFIPDGQHIVK[x]R	17	0	2059.132592	0.0179	0.3400
AVAHHTDCK[x]FIRVSGSELVQK	8	0	2381.227281	0.0179	0.3750
EDVQSLK[x]LKYYEQK	6	0	1769.919882	0.0179	0.2500
KELLK[x]LK	4	0	870.590192	0.0179	0.1250
IGLHDDAYLDVCK[x]YYR	12	0	1999.946105	0.0178	0.2850
MDDK[x]MLLTEVHLLESK	3	0	1900.963729	0.0178	0.2850
M[x]FRNQYDGDATTWSPQGR	0	0	2128.938390	0.0178	0.3200
K[x]DSESTEEK	0	0	1051.466899	0.0178	0.1600
LTGDTNGALDK[x]LEEIGVADQYK	10	0	2349.169873	0.0177	0.3900
AVENASTCIGIK[x]CEDGVILALEKVVTSK	11	0	3003.561908	0.0177	0.4950
EDLTDEEK[x]AASIAVEDEKR	7	0	2147.022884	0.0176	0.3350
NIRIHAYVK[x]VLTLSLMEELHK	8	0	2506.409261	0.0176	0.3700
QGSATVGLVSKTHAVLVALK[x]R	19	0	2134.258512	0.0176	0.3700
AANVLAFQSTTKTLALK[x]YPGGGPGK	16	0	2489.364088	0.0176	0.4400
GSQVSEFIDTESFAPTITVQSK[x]LSNRDAR	21	0	3182.584233	0.0176	0.5100
TNVLQSNENIVQYYTQK[x]IQDAELAILQK	16	0	3263.703615	0.0175	0.4900
VVDASIVSKALGNFVASVLARLALTK[x]PK	25	0	2866.700654	0.0175	0.4900
SEAAEFEYK[x]NGYPMPCDVLAKR	8	0	2574.188176	0.0175	0.3850
K[x]MRK	0	0	561.342056	0.0175	0.0700
K[x]YDK	0	0	552.290736	0.0175	0.0700
IDK[x]K	2	0	502.311471	0.0175	0.0700
LIK[x]K	2	0	500.368591	0.0175	0.0700
VPFTAAITITGVK[x]TSTGGPKLQLNLER	12	0	2811.585689	0.0174	0.4700
HMTDELNNLLFNYAIRYDK[x]LVETSGQIR	18	0	3352.687252	0.0173	0.4850
S[x]ERDTALEKYK	0	0	1338.677880	0.0173	0.1900
NEIATCAEK[x]VYSEIPLSNATSLLYLENTK	8	0	3270.632819	0.0172	0.5000
FQPRVHEVGDDLVIGASGFEADALALVK[x]R	27	0	3108.635484	0.0172	0.5000
K[x]MSAQSCACMVRTLLYGK	0	0	2103.009638	0.0172	0.3100
K[x]IIEEEGFTNRFDVVPVPQSSLYLR	0	0	2935.544219	0.0172	0.4300
EIKIIYSDIDVDPVK[x]PEHVGKVVLK	14	0	2832.599943	0.0172	0.4300
QIGIDPPRGVLLYGPPGTGK[x]TMLVK	19	0	2606.461686	0.0172	0.4300
LQK[x]YQATVMRGAFK	2	0	1639.886752	0.0171	0.2400
RVATEK[x]DFLDAVQK	5	0	1618.867791	0.0171	0.2400
S[x]SSDMAYTSMFKGNQKVVK	0	0	2107.007711	0.0171	0.3250
IYADLK[x]INEDSK	5	0	1407.724493	0.0171	0.2050
RMDDK[x]MLLTEVHLLESK	4	0	2057.064831	0.0171	0.2900
FHQLK[x]PTRVLTLAMVKR	4	0	2037.203252	0.0171	0.2900
PFGNTHNK[x]FK	7	0	1188.603937	0.0170	0.1700
K[x]NEEK	0	0	646.328572	0.0170	0.0850
IIENEQSAEK[x]NAYVINLK	9	0	2075.089784	0.0169	0.3050
TLALK[x]YPGGGPGK	4	0	1257.708061	0.0169	0.2200
LGIDPPKGIMLYGPPGTGK[x]TLCAR	18	0	2511.334048	0.0169	0.4050
SVMIMVK[x]MYSPSENCFFFR	6	0	2372.082464	0.0168	0.3200
ASRGAATIK[x]GAIWYGIDFTAAR	8	0	2295.212290	0.0168	0.3700
MK[x]SLSEQYTER	1	0	1370.649950	0.0168	0.1850
ALEMNDLPTRLVNFTAK[x]TLDLLGIFR	16	0	2960.615604	0.0167	0.4350
LEK[x]SLLELNETQSNIQEQGVNWGK	2	0	2756.397956	0.0167	0.4000
QYQEVVK[x]QGDVLLNK	6	0	1759.946763	0.0167	0.2500
IKENQEK[x]ISNNK	6	0	1443.768084	0.0167	0.2000
K[x]NLLNPLIEDSR	0	0	1410.783007	0.0167	0.2000
K[x]TELFKASTSAK	0	0	1309.724101	0.0167	0.2000
QGDTK[x]INHEHFMDGILEVQMR	4	0	2497.184095	0.0167	0.3500
VSEVLNSEDITGIQEK[x]STDLR	15	0	2332.175685	0.0167	0.3500
TLDQIAAK[x]LYFYYILFFEK	7	0	2385.265950	0.0166	0.3150
CTK[x]IIENEQSAEK	2	0	1548.745296	0.0165	0.2150
IHAK[x]SMAIDKDIR	3	0	1496.813257	0.0165	0.2150
DVAK[x]MKLSLFSNK	3	0	1479.811862	0.0165	0.2150
N[x]STEEIDLYNRWKALER	0	0	2136.059881	0.0165	0.2800
ESQDYLNLVQALAETNVK[x]DEK	17	0	2406.191334	0.0164	0.3450
YAGMFATALAYCGTSNSK[x]IVR	17	0	2280.103000	0.0164	0.3450
LYNK[x]FKTNHGNPFM	3	0	1709.834718	0.0164	0.2300
GYSK[x]PNERATKQSK	3	0	1592.826990	0.0164	0.2300
K[x]KLIPIR	0	0	866.606510	0.0164	0.1150
FAELQK[x]SLNNLNTIDIDANLEK	5	0	2502.296462	0.0164	0.3600
FFEK[x]EDVQSLK	3	0	1368.692468	0.0164	0.1800
KVTSK[x]LLEQEESAEK	4	0	1717.909710	0.0163	0.2450
M[x]SQARGFDRTITVFSPEGR	0	0	2154.063918	0.0163	0.3100
QYTVGQGYTK[x]AAWFEK	9	0	1875.915465	0.0162	0.2600
SNNIKENEQK[x]IK	9	0	1443.768084	0.0162	0.1950
EGVETRIIPLK[x]K	10	0	1381.829229	0.0162	0.1950
K[x]REK	0	0	559.344165	0.0162	0.0650
LYQVEYALEAINHAGVALGIVAK[x]DGIVLAAEKK	22	0	3465.923373	0.0162	0.5350
EQK[x]PEVDYSEKFAELQK	2	0	2067.015955	0.0162	0.2750
EK[x]QNTPVLFDSKEAVLK	1	0	1945.051948	0.0162	0.2750
YYK[x]PDLTIDEAVR	2	0	1581.803799	0.0162	0.2100
AK[x]HDYYDSSSSIYDYSIIHVELVIYAK	1	0	3178.549753	0.0161	0.4350
LAEFDKAIEDAQELNGEHEILEAMK[x]NK	24	0	3084.507234	0.0161	0.4350
IAMVDNHVCLAFAGLNADARILIDK[x]AR	24	0	2966.558104	0.0161	0.4350
MEQK[x]PEVDYSEKFAELQK	3	0	2198.056433	0.0161	0.2900
EATPMEMDEEK[x]SQDISINGNSKK	10	0	2580.168225	0.0161	0.3700
SSK[x]SSLELANNAVK	2	0	1446.767750	0.0161	0.2250
HIIMFDCK[x]ILEFTKYSNDK	7	0	2401.180912	0.0161	0.3050
LAEFDK[x]AIEDAQELNGEHEILEAMK	5	0	2842.369357	0.0160	0.4000
CTDLDAIGVKVPFTAAITITGVK[x]TSTGGPK	22	0	3017.610574	0.0160	0.4800
AVEKLSVEALNSLTGEFK[x]GK	17	0	2119.152381	0.0160	0.3200
VNGVVFTNRPDEK[x]NR	12	0	1743.901545	0.0160	0.2400
LEK[x]GQSIDDMIPAQK	2	0	1671.850090	0.0160	0.2400
K[x]TREALMEFR	0	0	1279.670628	0.0160	0.1600
K[x]DQKK	0	0	645.380940	0.0160	0.0800
IVAFVGSPIVEDEK[x]NLIRLAK	13	0	2310.331003	0.0160	0.3350
M[x]PFGNTHNKFK	0	0	1319.644415	0.0159	0.1750
DLASFIPDNK[x]LNCVIDR	9	0	1988.998864	0.0159	0.2700
QK[x]SLEK	1	0	731.417716	0.0158	0.0950
GVNTFSPEGRLFQVEYAIEAIK[x]LGSTAIGVK	21	0	3293.765820	0.0158	0.4900
SGFEK[x]IDLTRIVK	4	0	1504.861253	0.0158	0.2050
SAKAK[x]NPMFALSR	4	0	1419.765584	0.0158	0.2050
VMGSGCDAAGTIIKVFHPITKAVILSDTK[x]PVDK	28	0	3467.851862	0.0158	0.5200
IAYASVVYIADKYK[x]NENLENIEDVQLR	13	0	3169.629394	0.0157	0.4250
ILSGEQTVK[x]YDREFLYAHNNTDMLILNR	8	0	3352.687252	0.0157	0.4400
K[x]YYESFADFDSEGTDAYLTYK	0	0	2512.095710	0.0157	0.3300
ETEK[x]LAEERGWDIR	3	0	1730.858680	0.0157	0.2200
LKLELK[x]K	5	0	870.590192	0.0157	0.1100
IGLSK[x]IR	4	0	785.512280	0.0157	0.1100
QK[x]TATQPIVAQEMETDNQTALLVANVRVK	1	0	3195.692003	0.0157	0.4550
NEADPAMAILSEYLETGSVK[x]LR	19	0	2406.209961	0.0157	0.3450
GEVSSLFPSLISDANLMTTDQDTTGIKK[x]FR	27	0	3270.644052	0.0157	0.4700
KGINIDQSSNSK[x]DPEEEAEMMTK	11	0	2580.168225	0.0157	0.3600
IMRDVITELPDAK[x]YYR	12	0	1982.029438	0.0156	0.2500
VSK[x]ILEHK	2	0	952.570517	0.0156	0.1250
K[x]PPVQPLAYKSATPFRK	0	0	1927.104259	0.0156	0.2650
IWK[x]VMCKNK	2	0	1205.641245	0.0156	0.1400
KK[x]ELFDCLK	1	0	1179.632121	0.0156	0.1400
IFRQK[x]SLEK	4	0	1147.671285	0.0156	0.1400
SAVIK[x]TSTR	4	0	961.555594	0.0156	0.1400
DDINLDEASAMAVKFLSK[x]TLDSNSLTHEK	17	0	3191.565471	0.0155	0.4500
VLGVFSEKAQIK[x]ILYVNNAK	11	0	2233.283329	0.0155	0.3100
EASK[x]TLSKWR	3	0	1204.656362	0.0155	0.1550
VMDSLEPTGEIYGK[x]VLVDMESMLVPKPLINK	13	0	3444.795657	0.0155	0.4800
TGQK[x]MLMNMDK	3	0	1295.603535	0.0155	0.1700
EPPVYTPPK[x]DK	8	0	1269.660444	0.0155	0.1700
MLAIVVEASCGK[x]DLNEAMTSGYR	11	0	2514.191544	0.0154	0.3550
DCIVLGADTRATAGPIIADK[x]NCK	19	0	2458.230705	0.0154	0.3550
IIYSDIDVDPVK[x]PEHVGKVVLKNK	11	0	2704.516220	0.0154	0.3700
ILSGEQTVK[x]YDR	8	0	1407.735725	0.0154	0.1850
K[x]IFTIHTSKMNLGEDVNLEELIQCK	0	0	2959.514570	0.0154	0.3850
DEK[x]YTLYDQNDTK	2	0	1631.731422	0.0154	0.2000
LIKK[x]SSEQANLYER	3	0	1677.904901	0.0154	0.2150
LFK[x]SLGSGMDQEKVLNK	2	0	1893.002891	0.0153	0.2600
VHVTQEDFELAVAK[x]VLNK	13	0	2039.105042	0.0153	0.2750
QETQYKIDELVSNNEK[x]IWK	15	0	2364.196029	0.0153	0.2900
GFPTPK[x]ATSTGTTIVGVIAK	5	0	1945.088332	0.0153	0.3050
MHNNHAKSLPPEEYDEK[x]LYNK	16	0	2556.206604	0.0152	0.3200
DVEFLHSDK[x]IDTIVKEIQDEK	8	0	2500.269581	0.0152	0.3200
VPTFANFHTPIFIAK[x]REDGMK	14	0	2418.251708	0.0152	0.3200
DATDDK[x]RGMFLILPTGAPAYAMSAHTATLR	5	0	3190.590187	0.0152	0.4550
K[x]LEETDVAKAAILERPYASTGAYK	0	0	2623.385606	0.0150	0.3600
TRLLENDIK[x]VMK	8	0	1458.822760	0.0150	0.1800
LELKK[x]ANWCDK	4	0	1403.723052	0.0150	0.1650
IINRDIGK[x]VVDK	7	0	1368.808828	0.0150	0.1800
K[x]AMVNIDTIDNK	0	0	1360.701983	0.0150	0.1800
DVAK[x]MK	3	0	690.373411	0.0150	0.0900
DLVK[x]K	3	0	601.379880	0.0150	0.0750
K[x]VTSK	0	0	561.348581	0.0150	0.0750
YSDIGGLSK[x]QIEELFEAIVLPMQQADKFR	8	0	3324.706257	0.0150	0.4350
VPFTAAITITGVKTSTGGPK[x]LQLNLER	19	0	2811.585689	0.0150	0.4050
EKQNTPVLFDSK[x]EAVLK	11	0	1945.051948	0.0150	0.2550
LIK[x]KSSEQANLYER	2	0	1677.904901	0.0150	0.2100
MSSK[x]SSLELANNAVK	3	0	1577.808228	0.0150	0.2250
LK[x]AYQGIYLMSIR	1	0	1554.859144	0.0150	0.1950
LCFDELK[x]K	6	0	1051.537166	0.0150	0.1200
DEK[x]SGVK	2	0	761.391895	0.0150	0.1050
K[x]LWK	0	0	573.363839	0.0150	0.0600
YDK[x]K	2	0	552.290736	0.0150	0.0600
M[x]PPK	0	0	471.251517	0.0150	0.0600
EAIEAGIFNDLGSGSNCDLVVIDEEK[x]ATPYR	25	0	3381.603307	0.0148	0.4600
LRYTISGGGLYTDADK[x]GLATMGMGYLGSTGK	15	0	3153.547322	0.0148	0.4600
NVISLEISDTSLQPLSTFFAERAK[x]TMTER	23	0	3283.675685	0.0148	0.4300
ACAAQSNATFLK[x]LAAPQLVQMFIGDGAK	11	0	2920.493778	0.0148	0.4150
DLNEAMTSGYRNEDDIEDIAALWMK[x]R	24	0	3055.401393	0.0148	0.3850
VKLEK[x]SLLELNETQSNIQEQGVNWGK	4	0	2983.561320	0.0148	0.3850
M[x]CSPSATLTHRTMTEK	0	0	1849.848383	0.0147	0.2350
GNQK[x]FSSTADYMNMSS	3	0	1766.723905	0.0147	0.2350
MVQGEVSILESIQQTGVASKYTENIYPPK[x]K	28	0	3336.727384	0.0147	0.4400
NDDQLTYTYKDEK[x]VSEVLNSEDITGIQEK	12	0	3373.604748	0.0147	0.4250
ALDTLFSAIRDHDLAPLYK[x]YLSENPK	18	0	2989.554782	0.0146	0.3800
EYLEK[x]NWKEGLSR	4	0	1650.836493	0.0146	0.1900
NVPK[x]LQNVSNFQK	3	0	1514.820452	0.0146	0.1900
DTMNVDINAIK[x]K	10	0	1360.701983	0.0146	0.1750
D[x]VPTFANFHTPIFIAKREDGMK	0	0	2533.278647	0.0145	0.3200
EEYVSDPK[x]EQM	7	0	1353.575786	0.0145	0.1600
SERDTALEK[x]YK	8	0	1338.677880	0.0145	0.1600
ASK[x]IIDHIDYVESLIHSSYYSVSADYYKAK	2	0	3464.713844	0.0145	0.4350
IDPSVTMMQVEEK[x]PDVTYGDVGGCKEQIER	12	0	3409.583831	0.0145	0.4350
LGSTAIGVK[x]TKDAVVLGVEK	8	0	1984.156741	0.0145	0.2900
GTEVEK[x]ITIK	5	0	1116.638983	0.0145	0.1450
EWLDK[x]LGDK	4	0	1102.565823	0.0144	0.1300
ATSTGTTIVGVIAK[x]DCIVLGADTRATAGPIIADK	13	0	3355.801938	0.0144	0.4900
K[x]VEFGLPDLEGRAHILR	0	0	1949.084584	0.0144	0.2450
FNSNAIAAVATK[x]MVTLK	11	0	1777.975953	0.0144	0.2450
MGINERK[x]GFDFEYYQR	6	0	2051.952252	0.0144	0.2300
Q[x]IAIVVNQNWYCANTK	0	0	1920.951525	0.0144	0.2300
VVK[x]VDAQDFLKVAETR	2	0	1817.004608	0.0144	0.2300
DIGK[x]VVDK	3	0	872.496688	0.0144	0.1150
IYADLK[x]INEDSKLAVNENLASSK	5	0	2534.322674	0.0143	0.3300
YVQVEQRNK[x]PDERFNTGVVNVR	8	0	2646.362518	0.0143	0.3150
AQIKILYVNNAK[x]SQEEAIENIK	11	0	2515.364479	0.0143	0.3150
DMQVDSVNQEENVDSGETK[x]QNTVTEVPR	18	0	3147.426081	0.0143	0.4000
YEYQK[x]LKESQLVDK	4	0	1769.919882	0.0143	0.2000
LK[x]YYEQK	1	0	970.512337	0.0143	0.1000
HESLK[x]YR	4	0	931.487520	0.0143	0.1000
IK[x]LISGK	1	0	757.506134	0.0143	0.1000
LGVK[x]PPK	3	0	737.479921	0.0143	0.1000
ELAALVVSK[x]VYYYLGEYDEALLFALSSGPK	8	0	3307.726646	0.0142	0.4250
TEEQRQPEDK[x]LR	9	0	1527.764059	0.0142	0.1700
M[x]NSTEEIDLYNR	0	0	1483.661239	0.0142	0.1700
M[x]SERDTALEKYK	0	0	1469.718358	0.0142	0.1700
EMK[x]KDSESTEEK	2	0	1439.644921	0.0142	0.1700
K[x]LPNIEEATFDK	0	0	1403.729579	0.0142	0.1700
K[x]IPQVASFRIDK	0	0	1400.813914	0.0142	0.1700
K[x]IEFPPPSAEAR	0	0	1340.708787	0.0142	0.1700
SPSGNDALNDK[x]K	10	0	1244.599634	0.0142	0.1700
LAK[x]RMK	2	0	745.463224	0.0142	0.0850
IIPLK[x]K	4	0	710.505408	0.0142	0.0850
KGTK[x]TSETNDR	3	0	1235.610532	0.0141	0.1550
VEYAPSNEIDTFELQGCSLK[x]DQIGEEK	19	0	3098.438882	0.0141	0.3800
EQQQLIDDHFLFDK[x]PVSPLLLASGMAR	13	0	3067.579946	0.0141	0.3800
TMLVK[x]AVANSTAANFIRVVGSEFVQK	4	0	2779.505334	0.0140	0.3650
N[x]SSSDMAYTSMFKGNQKVVK	0	0	2221.050634	0.0140	0.2800
C[x]SPSATLTHRTMTEK	0	0	1718.807905	0.0140	0.2100
VELAK[x]QNLFVPTSDK	4	0	1687.914404	0.0140	0.2100
VETAVLSTTVK[x]AQAR	10	0	1572.883440	0.0140	0.2100
FIRVSGSELVQK[x]YIGEGSR	11	0	2124.132649	0.0139	0.2650
FAELQK[x]SLNNLNTIDIDANLEKLLIFEK	5	0	3245.754588	0.0139	0.3900
LEETDVAK[x]AAILERPYASTGAYK	7	0	2495.290650	0.0139	0.3200
VVDK[x]CFGIK	3	0	1064.568799	0.0139	0.1250
EDVQSLK[x]LK	6	0	1058.597121	0.0139	0.1250
S[x]ERDTALEK	0	0	1047.519601	0.0139	0.1250
Q[x]EMKKDSESTEEK	0	0	1567.703492	0.0138	0.1800
LEK[x]SLLELNETQSNIQEQGVNWGKK	2	0	2884.492911	0.0138	0.3450
VSEVLNSEDITGIQEK[x]STDLRALR	15	0	2672.397956	0.0138	0.3300
TLVAHAVLK[x]VGSALVGSQTK	8	0	1978.157410	0.0137	0.2750
WK[x]VETQEAAVVDYPDR	1	0	1904.926754	0.0137	0.2200
DK[x]KLIPIR	1	0	981.633448	0.0137	0.1100
TGPPGPPCGGK[x]FMLKLGVK	10	0	1940.037500	0.0137	0.2600
LEKGQSIDDMIPAQK[x]	14	0	1671.850090	0.0137	0.2050
GGVHVK[x]LAHLSKHPK	5	0	1606.941898	0.0137	0.2050
QAAK[x]ASVVETVTLTK	3	0	1544.877294	0.0137	0.2050
LNCVIDRVNGVVFTNRPDEK[x]NR	19	0	2614.339673	0.0136	0.3000
VLVDMESMLVPKPLINK[x]IYDQLNSRLVAR	16	0	3353.856558	0.0136	0.3950
GVSKDEK[x]VANEQEQALTNLSDLYVR	6	0	2805.414331	0.0136	0.3400
DVVAVGNDDTGTGASSFGVARK[x]LQR	21	0	2519.272705	0.0136	0.3400
LEEIGVADQYK[x]VSK	10	0	1577.830012	0.0136	0.1900
LLSSAK[x]K	5	0	745.469750	0.0136	0.0950
K[x]SYDYSATMYTRLFLLR	0	0	2127.082198	0.0135	0.2300
IANYDPAEIRFNLMVICK[x]DK	17	0	2409.218357	0.0135	0.2700
VGPGYVARSSCK[x]IVFR	11	0	1794.956220	0.0134	0.2150
EDIYK[x]FVTVQDLDEMQVDV	4	0	2285.077226	0.0134	0.2550
LEEIGVADQYK[x]VSKILEHK	10	0	2198.194577	0.0134	0.2550
SSSDMAYTSMFKGNQK[x]VVK	15	0	2107.007711	0.0134	0.2550
GIGSYEK[x]QSEVSVGLRFIK	6	0	2096.126503	0.0134	0.2550
AVNIAFTQDQLLK[x]RAATYIHR	12	0	2428.333793	0.0133	0.2800
V[x]PTFANFHTPIFIAKREDGMK	0	0	2418.251708	0.0133	0.2800
MVTLK[x]DVGPPQPGPGIYR	4	0	1924.023961	0.0133	0.2400
YKVNLYK[x]FR	6	0	1229.692020	0.0133	0.1200
AAK[x]ASRGAATIK	2	0	1143.672345	0.0133	0.1600
EALEK[x]TEEK	4	0	1075.539667	0.0133	0.1200
K[x]TQIAGGHDIIGPFHVITRVIDGSRPVNR	0	0	3152.731777	0.0133	0.3850
EMFGYAK[x]EHEPCVIFMDEIDAIGGRR	6	0	3069.414541	0.0133	0.3450
VDK[x]PDGTMDYDSMDNIFFAK	2	0	2308.002683	0.0132	0.2650
DPEEEAEMMTKETTEK[x]K	15	0	2024.891743	0.0132	0.2250
LFKSLGSGMDQEK[x]VLNK	12	0	1893.002891	0.0132	0.2250
GGLGYPEDAIGK[x]TKLVK	11	0	1744.972250	0.0132	0.2250
AITSVHARQEYALALQK[x]WDLSR	16	0	2555.360731	0.0132	0.2900
NWK[x]EEYLRAAK	2	0	1406.730582	0.0132	0.1450
VLTLELYK[x]KLR	7	0	1374.859801	0.0132	0.1450
IQYVGK[x]QDPKK	5	0	1302.729522	0.0132	0.1450
GITVLK[x]PDDDK	5	0	1199.639709	0.0132	0.1450
RVHVTQEDFELAVAK[x]VLNK	14	0	2195.206144	0.0132	0.2500
VVK[x]GNQKFSSTADYMNMSS	2	0	2092.955678	0.0132	0.2500
PFGNTHNK[x]FKLNYKPEEEYPDLSK	7	0	2894.423777	0.0131	0.3150
LALTK[x]PKGTPGYGPLGVLPKVGIR	4	0	2431.467763	0.0131	0.3150
QRIQK[x]ENR	4	0	1070.594434	0.0131	0.1050
GTEVEK[x]ITIKVHVSEVLGDIR	5	0	2321.295344	0.0131	0.2750
EKASK[x]GSNDDEMK	4	0	1437.640504	0.0131	0.1700
SSLELANNAVK[x]SNDIEKAIDLYK	10	0	2534.322675	0.0130	0.3000
EMFGYAK[x]EHEPCVIFMDEIDAIGGR	6	0	2913.313439	0.0130	0.3250
ATLEIYHEDNNRAEAK[x]DVAK	15	0	2286.123929	0.0130	0.2600
VLGVFSEK[x]AQIKILYVNNAK	7	0	2233.283329	0.0130	0.2600
K[x]HFEQVINEK	0	0	1270.666925	0.0130	0.1300
TK[x]LVK	1	0	587.400615	0.0130	0.0650
ETDLK[x]PYVLELAMTVVLDIEFR	4	0	2593.371204	0.0130	0.2850
NRQYQEVVK[x]QGDVLLNK	8	0	2030.090787	0.0129	0.2200
VGIKPPKGVLLYGPPGTGK[x]TLLAR	18	0	2431.467763	0.0129	0.3100
LLMK[x]LSSQNDDK	3	0	1390.712546	0.0129	0.1550
DEKSGVK[x]LENVK	6	0	1344.724827	0.0129	0.1550
KTAGEDAVTLVK[x]GGVALQAAIVENVIYVNLTSK	11	0	3370.871005	0.0129	0.4250
YEISGVLFSCDVNVQEIAFTRFAASK[x]EK	25	0	3207.590900	0.0129	0.3600
AIEDAQELNGEHEILEAMK[x]NK	18	0	2381.153176	0.0129	0.2700
GK[x]YYPLK	1	0	867.485399	0.0129	0.0900
LYAVKYELYSNQYYHGAGEPSLIGDK[x]LIEK	25	0	3460.755314	0.0128	0.3850
LMGQINK[x]MPLLQSSVALLGQKIR	6	0	2537.454825	0.0128	0.2950
K[x]PPVQPLAYKSATPFR	0	0	1799.009303	0.0128	0.2050
IK[x]YEYQKLK	1	0	1211.691351	0.0128	0.1150
HGGYK[x]PTDK	4	0	1001.492997	0.0128	0.1150
IAKGAIEK[x]VDDLLTTQAEAK	7	0	2113.162944	0.0127	0.2550
D[x]YTMAQPEFFK	0	0	1375.611779	0.0127	0.1400
SLQSVGQIIGEVLK[x]QLDSERFIVK	13	0	2685.506382	0.0127	0.3050
IKTLSMEK[x]HTELR	7	0	1584.865682	0.0127	0.1650
LGDK[x]GPAAARASR	3	0	1268.694867	0.0127	0.1650
DYTMAQPEFFK[x]AVRIDVEESIAGYQLAR	10	0	3246.601799	0.0127	0.3550
SLGSGMDQEK[x]VLNKEHLEADFVTQVAVR	9	0	3099.565749	0.0127	0.3550
IYDSWPQSPQK[x]TQLADILSVLGMSYSNTSK	10	0	3356.659701	0.0127	0.3800
YYPVRK[x]FTGGVLMLIDR	5	0	2027.102541	0.0126	0.2150
NEEKLAEFDK[x]AIEDAQELNGEHEILEAMK	9	0	3342.592410	0.0126	0.3650
SSTAAKTFLEK[x]R	10	0	1337.730248	0.0125	0.1500
DTTK[x]NKMVCK	3	0	1223.600166	0.0125	0.1250
ATAIGRASK[x]AAR	8	0	1171.678492	0.0125	0.1500
LRLLK[x]MQR	4	0	1056.658947	0.0125	0.1000
NK[x]ISWYTK	1	0	1038.549782	0.0125	0.1000
EMK[x]K	2	0	534.283541	0.0125	0.0500
NCK[x]K	2	0	548.274037	0.0125	0.0500
DQK[x]K	2	0	517.285985	0.0125	0.0500
ELK[x]K	2	0	516.327120	0.0125	0.0500
DK[x]PK	1	0	486.280173	0.0125	0.0500
TLLARACAAQSNATFLK[x]LAAPQLVQMFIGDGAK	16	0	3474.847780	0.0124	0.4100
SK[x]RSIGISDALQMAADAQPAVGLAR	1	0	2525.338279	0.0124	0.3100
VNMENLIVTDLGK[x]YAEVLIETAK	12	0	2562.361367	0.0124	0.2850
SVALGGITK[x]EFVIYEQLIAAR	8	0	2277.273157	0.0124	0.2600
RFFPYYVYTTVAGIDK[x]EGK	15	0	2253.146903	0.0124	0.2350
E[x]QKPEVDYSEKFAELQK	0	0	2067.015955	0.0124	0.2100
LENVK[x]IYADLKINEDSK	4	0	1991.057425	0.0124	0.2100
ILPNK[x]VDPLVSLMMVEK	4	0	1925.072882	0.0124	0.2100
GSQVSEFIDTESFAPTITVQSK[x]LSNR	21	0	2840.419082	0.0123	0.3200
RK[x]LPNIEEATFDK	1	0	1559.830681	0.0123	0.1600
DAIPYEANIRQAIVSAVK[x]FEEEAK	17	0	2690.391418	0.0123	0.2950
LTLEAMDLEIVEK[x]EHFKELVSK	12	0	2600.377016	0.0123	0.2700
MVILNK[x]DGMER	5	0	1304.658013	0.0123	0.1350
S[x]QSQFDPYVQNGGTTVAIAGDGFAILAGDTR	0	0	3155.515824	0.0123	0.3800
LGDNNIADWPQVEYLVGK[x]NR	17	0	2300.154836	0.0123	0.2450
LLSSAKK[x]YYESFADFDSEGTDAYLTYK	6	0	3111.459940	0.0122	0.3300
EAEAAKDEQIEK[x]IDTVIK	11	0	2029.057817	0.0122	0.2200
LAEFVNMSK[x]AYHSQYLRLLALQR	8	0	2750.468893	0.0122	0.2800
DVCIKLGLDSEESAEYIVAK[x]GIR	19	0	2564.315479	0.0122	0.2800
GVILQSDIEEAYARAVK[x]PTDMEQFAFYK	16	0	3218.595652	0.0121	0.3400
S[x]FLELTEVWGKPQK	0	0	1660.882380	0.0121	0.1700
VLSNYMK[x]QEALSSK	6	0	1596.818066	0.0121	0.1700
DDGLEDDMPALADEEFEK[x]MDR	17	0	2440.004526	0.0121	0.2550
HVFPITK[x]GIGCVMTGSIADAR	6	0	2229.139719	0.0121	0.2550
CAEAENSSDLFKLGVMYAK[x]NLPNIQR	18	0	2967.458120	0.0121	0.3150
SNNIK[x]ENEQKIK	4	0	1443.768084	0.0121	0.1450
IK[x]LISGKLDEAR	1	0	1341.797930	0.0121	0.1450
K[x]TTEEKEATPMEMDEEK	0	0	2024.891743	0.0121	0.2050
VLNKGDSGEMSLQK[x]LFK	13	0	1893.002891	0.0121	0.2050
VETAVLSTTVK[x]AQARAK	10	0	1772.015506	0.0121	0.2050
TLDQIAAKLYFYYILFFEK[x]CNR	18	0	2815.440615	0.0120	0.2650
GINIDQSSNSK[x]DPEEEAEMMTKETTEK	10	0	3040.348747	0.0120	0.3250
DGAEAEEIFVHYMNAAGTDVK[x]NLQVAK	20	0	2919.407136	0.0120	0.3250
TLVAHAVLKVGSALVGSQTK[x]VALEIHAQYELR	19	0	3400.919290	0.0120	0.3850
HSTFIITK[x]RK	7	0	1229.724379	0.0120	0.1200
VLK[x]TK	2	0	587.400615	0.0120	0.0600
VLSVEEIEAHLQSIAEK[x]D	16	0	2009.031604	0.0119	0.2150
GFICK[x]VVDKDGIR	4	0	1505.802358	0.0119	0.1550
V[x]KAFGRVYATMQK	0	0	1497.812531	0.0119	0.1550
GDSGEMSLQKLFK[x]	12	0	1438.712546	0.0119	0.1550
ILLDLVYAFIK[x]SNQATTSTDRQVK	10	0	2723.485647	0.0119	0.2850
AMEQQDIKPTVQNGEVSANAEQK[x]A	22	0	2585.239020	0.0119	0.2850
LTQLLSQIK[x]EEQGDIK	8	0	1842.009751	0.0119	0.1900
D[x]KKLIPIR	0	0	981.633448	0.0119	0.0950
Q[x]LMTEFVDQVDDVVKYEIDKTLAGVTR	0	0	3111.579669	0.0119	0.3200
SQK[x]NVISLEISDTSLQPLSTFFAERAK	2	0	3008.581721	0.0119	0.3200
VNGVVFTNRPDEK[x]NRQYQEVVK	12	0	2618.356371	0.0118	0.2600
LELK[x]KANWCDK	3	0	1403.723052	0.0118	0.1300
YPLLSSSCGSQSLK[x]SGLWGPAICTNAVR	13	0	3008.484666	0.0118	0.3300
ILIDK[x]ARVEAQNHK	4	0	1633.926306	0.0118	0.1650
QIEELFEAIVLPMQQADK[x]FR	17	0	2404.245953	0.0117	0.2350
QQEADGIIK[x]ELNNDLDPTLR	8	0	2281.154893	0.0117	0.2350
VGDNTIVGAGGDISDYQQIQRLLEK[x]LEIK	24	0	3171.677402	0.0117	0.3400
K[x]TAGEDAVTLVKGGVALQAAIVENVIYVNLTSK	0	0	3370.871005	0.0117	0.3850
Q[x]TVYQISELESLLRSSHIITKELK	0	0	2814.548970	0.0117	0.2800
DEQIEKIDTVIK[x]LVDHSFDEK	11	0	2500.269580	0.0117	0.2450
LFAYPPKSVQPTAK[x]TVQK	13	0	2002.125051	0.0117	0.2100
A[x]SLLKVNMENLIVTDLGK	0	0	1957.091700	0.0117	0.2100
M[x]SFLELTEVWGKPQK	0	0	1791.922859	0.0117	0.1750
D[x]GIQDIMPSQAKELK	0	0	1671.850090	0.0117	0.1750
QNTIVNQVYESYNQLTK[x]TVELM	16	0	2614.294745	0.0116	0.2550
SPAIIFIDELDAIGTK[x]RFDSEK	15	0	2464.284838	0.0116	0.2550
MNSIVSK[x]YTQSTNNDDPKK	6	0	2169.037093	0.0116	0.2200
M[x]SQSQFDPYVQNGGTTVAIAGDGFAILAGDTR	0	0	3286.556303	0.0116	0.3700
AVYDTAVVQEDPEK[x]WK	13	0	1876.920608	0.0116	0.1850
NDDQLTYTYK[x]DEKVSEVLNSEDITGIQEK	9	0	3373.604748	0.0116	0.3350
VYSEIPLSNATSLLYLENTKETEK[x]LAEER	23	0	3339.708423	0.0116	0.3350
VHVSEVLGDIRSITEFGDTATAK[x]ELEAMK	22	0	3145.596378	0.0116	0.3350
SLNK[x]FSVATITPEGIEFQTDQSVSSK	3	0	2812.412936	0.0115	0.3000
DEPEETDVNK[x]YQK	9	0	1593.715773	0.0115	0.1500
QEMK[x]KDSESTEEK	3	0	1567.703492	0.0115	0.1500
EIQDEK[x]EAEAARK	5	0	1515.752826	0.0115	0.1500
HNLNLSPEATASFTRK[x]QLATSLR	15	0	2554.361457	0.0115	0.2650
DAVK[x]EAARILYATHDEENNK	3	0	2286.123929	0.0115	0.2300
GIESEAYESVLDLAK[x]ICDVR	14	0	2266.115004	0.0115	0.2300
TMGK[x]NKVLVK	3	0	1116.668841	0.0115	0.1150
LLSSAK[x]KYYESFADFDSEGTDAYLTYK	5	0	3111.459940	0.0115	0.3100
LGVK[x]PPKGCLMFGPPGTGKTLLAR	3	0	2494.391501	0.0115	0.2750
KNVPK[x]LQNVSNFQK	4	0	1642.915408	0.0114	0.1600
YEVGAEYIK[x]KVIAR	8	0	1637.914013	0.0114	0.1600
ELAAIK[x]EDTEAVLK	5	0	1528.834763	0.0114	0.1600
EDCK[x]SLK	3	0	878.416723	0.0114	0.0800
M[x]EQKPEVDYSEKFAELQK	0	0	2198.056433	0.0114	0.2050
TPNDTQK[x]YSNDKSIVNSM	6	0	2040.942138	0.0114	0.2050
MATTVKDTMNVDINAIK[x]K	16	0	1992.038284	0.0114	0.2050
VISMEK[x]GGNMKEVFR	5	0	1723.874862	0.0113	0.1700
NKPGVYTK[x]VCNYVNWIQQTIAAN	7	0	2680.343029	0.0113	0.2600
YDK[x]LVETSGQIRCGSPYIIEDSK	2	0	2657.300555	0.0113	0.2600
TNAIVMK[x]DIRSMDNLQGTLLLTFQEDR	6	0	3121.589852	0.0113	0.3050
DTLSK[x]DQELTEENVSISVIGKDEK	4	0	2676.334021	0.0113	0.2700
KLEETDVAK[x]AAILERPYASTGAYK	8	0	2623.385606	0.0113	0.2700
EAEAAK[x]DEQIEK	5	0	1359.651724	0.0113	0.1350
K[x]VEFGLPDLEGR	0	0	1358.719350	0.0113	0.1350
D[x]RGK	0	0	474.255021	0.0113	0.0450
LPSEYDSRVK[x]AMEVDEKPTER	9	0	2478.205935	0.0112	0.2350
LAAEDHKFVIHQEENK[x]R	15	0	2063.054738	0.0112	0.1900
F[x]RNQYDGDATTWSPQGR	0	0	1997.897911	0.0112	0.1900
KAMVNIDTIDNK[x]VATTM	11	0	1863.943328	0.0112	0.1900
AIHKLGSTLK[x]SIMLYLMVQSVNSELK	9	0	2902.602263	0.0112	0.2900
VKAMEVDEK[x]PTER	8	0	1530.771118	0.0112	0.1450
IAYASVVYIADK[x]YKNENLENIEDVQLR	11	0	3169.629394	0.0111	0.3000
ARLTQLLSQIK[x]EEQGDIK	10	0	2069.147964	0.0111	0.2000
TPNDTQKYSNDK[x]SIVNSM	11	0	2040.942138	0.0111	0.2000
NSIVSK[x]YTQSTNNDDPKK	5	0	2037.996615	0.0111	0.2000
YDK[x]TEDDIKSLQSVGQIIGEVLK	2	0	2577.353638	0.0111	0.2550
TK[x]SVALGGITKEFVIYEQLIAAR	1	0	2506.415787	0.0111	0.2550
SCALFANQAATRALTLK[x]TGPPGPPCGGK	16	0	2840.442413	0.0111	0.3100
TLEVLYLK[x]MHNNHAK	7	0	1809.955886	0.0110	0.1650
NDSYQLIKILPNK[x]VDPLVSLMMVEK	12	0	2886.559732	0.0110	0.2750
VTQK[x]KPPVQPLAYKSATPFR	3	0	2255.278912	0.0110	0.2200
TFHILEPK[x]EK	7	0	1240.681514	0.0110	0.1100
GTK[x]TSETNDR	2	0	1107.515576	0.0110	0.1100
QDPK[x]K	3	0	614.338744	0.0110	0.0550
DQPK[x]K	3	0	614.338744	0.0110	0.0550
SAK[x]AK	2	0	503.306720	0.0110	0.0550
GNECIVIGVERK[x]NVPK	11	0	1810.972260	0.0109	0.1750
SPTGQITSTSARSGK[x]K	14	0	1604.848116	0.0109	0.1750
AQIK[x]ILYVNNAKSQEEAIENIK	3	0	2515.364479	0.0109	0.2400
LQK[x]DLGQVLNK	2	0	1254.729522	0.0109	0.1200
LK[x]VELAKQNLFVPTSDK	1	0	1929.093418	0.0109	0.1850
GVLLYGPPGTGK[x]TMLVK	11	0	1729.979978	0.0109	0.1850
SLPLQIEVANDCIK[x]WAIK	13	0	2097.129144	0.0108	0.1950
DQIGEEK[x]TILQSLLQRAR	6	0	2097.154110	0.0108	0.1950
INADHK[x]LNSLPLLQQLVK	5	0	2043.183957	0.0108	0.1950
EAEAAK[x]DEQIEKIDTVIK	5	0	2029.057817	0.0108	0.1950
EMKK[x]DSESTEEK	3	0	1439.644921	0.0108	0.1300
RGGDEWK[x]IEPLK	6	0	1426.756795	0.0108	0.1300
K[x]TTEEK	0	0	734.380997	0.0108	0.0650
EDLTDEEKAASIAVEDEK[x]R	17	0	2147.022884	0.0108	0.2050
ASDCINLVAK[x]CYMAVEISGASGNMGM	9	0	2748.204818	0.0108	0.2800
TLALK[x]YPGGGPGKTAILPVK	4	0	1980.177084	0.0108	0.2150
LGVLLDMSPSETEQFLCDLIAK[x]HHFYAK	21	0	3261.620089	0.0107	0.3000
QEYALALQK[x]WDLSR	8	0	1719.894338	0.0107	0.1500
ATAGPIIADK[x]NCKK	9	0	1485.797272	0.0107	0.1500
EIIRTSTSSMTAVPK[x]PLKFLRPHYFTLVK	14	0	3359.879010	0.0107	0.3100
DQKK[x]DKPK	3	0	985.555594	0.0106	0.0850
EAEAARK[x]K	6	0	901.498083	0.0106	0.0850
AK[x]SAKIVR	1	0	871.560288	0.0106	0.0850
DAVK[x]EAAR	3	0	858.455887	0.0106	0.0850
SNDIEKAIDLYK[x]EVLNK	11	0	1991.057425	0.0106	0.1800
IDVEESIAGYQLARSK[x]R	15	0	1934.022044	0.0106	0.1800
LQKDLGQVLNK[x]YVQVEQR	10	0	2157.190495	0.0106	0.1900
YAVISGAISLDRVDVK[x]TK	15	0	1934.083580	0.0106	0.1900
IWKSDEINEVLNK[x]YQETQR	12	0	2392.202175	0.0105	0.2000
A[x]ASLLKVNMENLIVTDLGK	0	0	2028.128811	0.0105	0.2000
TGPPGPPCGGKFMLK[x]LGVK	14	0	1940.037500	0.0105	0.2000
TESYYSNAVELNLLLISPTK[x]ENAETAICR	19	0	3298.638965	0.0105	0.3050
YQK[x]DEEWPPK	2	0	1318.619308	0.0105	0.1050
YEVGAEYIK[x]K	8	0	1198.623334	0.0105	0.1050
DIK[x]VIMATNR	2	0	1159.638269	0.0105	0.1050
NIK[x]VIMATNR	2	0	1158.654253	0.0105	0.1050
EVVELPLLSPERFVK[x]LGIDPPK	14	0	2474.414726	0.0105	0.2300
EDALFKNEEK[x]K	9	0	1349.682631	0.0105	0.1150
LMELFISK[x]SNSDDPASFTSINNYK	7	0	2720.300222	0.0104	0.2500
K[x]AFGRVYATMQK	0	0	1398.744122	0.0104	0.1250
K[x]IDKEDMGSNDK	0	0	1378.639778	0.0104	0.1250
VHEVGDDLVIGASGFEADALALVK[x]R	23	0	2580.354642	0.0104	0.2600
VK[x]AFGRVYATMQK	1	0	1497.812531	0.0104	0.1350
AVKPTDMEQFAFYK[x]	13	0	1673.812254	0.0104	0.1450
INVK[x]FFEKEDVQSLK	3	0	1822.982813	0.0103	0.1550
MPIDFKGFICK[x]VVDK	10	0	1795.936398	0.0103	0.1550
IDRK[x]IEFPPPSAEAR	3	0	1724.920885	0.0103	0.1550
GGNMDSLK[x]INFSAFQLPVVTRASDCINLVAK	7	0	3364.727003	0.0103	0.3200
IRIAYASVVYIADK[x]YK	13	0	1872.050830	0.0103	0.1650
VATEK[x]DFLDAVQKVVK	4	0	1788.998462	0.0103	0.1650
LKVELAK[x]QNLFVPTSDK	6	0	1929.093418	0.0103	0.1750
DISSK[x]SPSGNDALNDKK	4	0	1774.869635	0.0103	0.1750
EGK[x]VTFFYTDYIGVYAPR	2	0	2125.051948	0.0103	0.1850
QGITEAYNQKAVEK[x]LMSR	13	0	2065.062523	0.0103	0.1850
AVEK[x]LSVEALNSLTGEFKGK	3	0	2119.152381	0.0103	0.2050
SQK[x]ALDTLFSAIRDHDLAPLYK	2	0	2501.327703	0.0102	0.2250
SIMLYLMVQSVNSELK[x]LLSSAK	15	0	2453.327233	0.0102	0.2250
YMIPPSAPVMLELTDEQPIK[x]QVK	19	0	2626.374907	0.0102	0.2350
IDRPGRPLDIDLAILRMVTANIK[x]NIK	22	0	2944.700666	0.0102	0.2650
FMALGLALLFNGK[x]QDLADATVETLKAIEGK	12	0	3176.715368	0.0102	0.3050
NCVAIASDLRLGVQSISLTNNFPK[x]VFAMGDK	23	0	3364.727003	0.0102	0.3150
TSK[x]TPPTAMLSSVREIIK	2	0	1958.086949	0.0100	0.1800
IAQGLLYLGK[x]GTMTLNPYHTER	9	0	2475.294296	0.0100	0.2200
LSVEALNSLTGEFKGK[x]YYPLK	15	0	2356.267737	0.0100	0.2100
LFQVEYAIEAIK[x]LGSTAIGVK	11	0	2249.267011	0.0100	0.2100
KTLVAHAVLK[x]VGSALVGSQTK	9	0	2106.252365	0.0100	0.2100
MHNNHAK[x]SLPPEEYDEK	6	0	2037.921346	0.0100	0.1700
SDEINEVLNK[x]YQETQR	9	0	1964.943855	0.0100	0.1600
HCLIK[x]MNHGTTTLAFR	4	0	1898.960649	0.0100	0.1600
V[x]PTFANFHTPIFIAKR	0	0	1858.025287	0.0100	0.1600
SSCK[x]IVFRSELQDK	3	0	1695.861321	0.0100	0.1400
AVNIAFTQDQLLK[x]R	12	0	1615.904510	0.0100	0.1400
NELEK[x]LNFSSLK	4	0	1420.756126	0.0100	0.1200
QIAK[x]FVVSLGER	3	0	1345.771718	0.0100	0.1200
VPDK[x]LIDASTVK	3	0	1284.728853	0.0100	0.1200
MVTANIK[x]NIK	6	0	1130.648106	0.0100	0.1000
NLQVAK[x]SLDK	5	0	1114.634566	0.0100	0.1000
TK[x]SVALGGITK	1	0	1073.644403	0.0100	0.1100
KLGVK[x]PPK	4	0	865.574877	0.0100	0.0800
FLK[x]TSK	2	0	722.432639	0.0100	0.0600
INYK[x]K	3	0	664.390778	0.0100	0.0500
K[x]LRDK	0	0	658.412573	0.0100	0.0500
VK[x]LEK	1	0	615.395529	0.0100	0.0500
VSTK[x]K	3	0	561.348581	0.0100	0.0500
RMK[x]K	2	0	561.342056	0.0100	0.0400
Q[x]EMK	0	0	534.247157	0.0100	0.0400
K[x]LEK	0	0	516.327120	0.0100	0.0400
G[x]VFK	0	0	449.263798	0.0100	0.0400
HFYAHK[x]PGVLATSFLDQDLESECMLLIR	5	0	3289.626236	0.0098	0.2750
ILSNITYSYK[x]GYGLSMGTMLAGTGK	9	0	2625.318122	0.0098	0.2450
LVETSGQIRCGSPYIIEDSK[x]K	19	0	2379.210294	0.0098	0.2050
SLPLQIEVANDCIK[x]WAIKEK	13	0	2354.266687	0.0097	0.1950
CAEAENSSDLFK[x]LGVMYAK	11	0	2131.991727	0.0097	0.1850
VVKGNQK[x]FSSTADYMNMSS	6	0	2092.955678	0.0097	0.1850
YTYDRGTTAVLK[x]EDIYK	11	0	2035.026127	0.0097	0.1650
GVILYGAPGTGK[x]TLLAK	11	0	1657.976610	0.0097	0.1650
GEVSSLFPSLISDANLMTTDQDTTGIK[x]KFR	26	0	3270.644052	0.0097	0.2900
NRLK[x]AYQGIYLMSIR	3	0	1825.003168	0.0097	0.1450
SPSGNDALNDKK[x]GTK	11	0	1530.763724	0.0097	0.1450
K[x]EFEIIKGVLCQFR	0	0	1765.954825	0.0096	0.1350
GYSKPNERATK[x]QSK	10	0	1592.826990	0.0096	0.1350
GGLGYPEDAIGK[x]TK	11	0	1404.724827	0.0096	0.1350
QGAMIAQAMILTQHNDQLNSK[x]VSGIRK	20	0	2951.543182	0.0096	0.2600
QEMKK[x]DSESTEEK	4	0	1567.703492	0.0096	0.1250
AHLDVQEK[x]DQPKK	7	0	1534.810280	0.0096	0.1250
VEDAPENNSFRSWIGAYLAK[x]IPER	19	0	2761.382249	0.0096	0.2300
RNAEELSSYQK[x]K	10	0	1451.736786	0.0096	0.1150
EPPVYTPPK[x]DKK	8	0	1397.755400	0.0096	0.1150
I[x]INRDIGKVVDK	0	0	1368.808828	0.0096	0.1150
EVLNKGVSK[x]DEK	8	0	1344.724827	0.0096	0.1150
SLEK[x]TLVPYLR	3	0	1317.765572	0.0095	0.1050
K[x]SAQVILSEIEVLEAEHRPFK	0	0	2422.321891	0.0095	0.2000
AEAK[x]DVAKMK	3	0	1089.585175	0.0095	0.0950
F[x]RNQYDGDATTWSPQGRLHQVEYALEAIK	0	0	3392.653645	0.0095	0.2750
MLLTEVHLLESK[x]VYHAIR	11	0	2151.187325	0.0094	0.1700
F[x]MTRSEYDR	0	0	1203.534202	0.0094	0.0850
LESK[x]QRIFR	3	0	1175.677431	0.0094	0.0850
NK[x]RGGDEWK	1	0	1088.536254	0.0094	0.0850
T[x]MVYSDNTSIITSAGGLMALLDEQER	0	0	2814.341427	0.0094	0.2450
ILAHREFPDLGVLEGK[x]R	15	0	1949.084584	0.0094	0.1600
VLVDMESMLVPK[x]PLINK	11	0	1925.072882	0.0094	0.1600
L[x]FKSLGSGMDQEKVLNK	0	0	1893.002891	0.0094	0.1600
MPFGNTHNK[x]FKLNYKPEEEYPDLSK	8	0	3025.464255	0.0094	0.2350
ASVVETVTLTKVTQKK[x]PPVQPLAYK	15	0	2724.578817	0.0094	0.2350
ALTLK[x]TGPPGPPCGGK	4	0	1549.828571	0.0094	0.1500
FHQLK[x]PTR	4	0	1025.576998	0.0094	0.0750
DQK[x]KDKPK	2	0	985.555594	0.0094	0.0750
TITDGK[x]IYVEVERAR	5	0	1748.942012	0.0093	0.1400
TLAGVTRDYYTK[x]QSK	11	0	1729.899815	0.0093	0.1400
LISGK[x]LDEARELLVK	4	0	1682.992985	0.0093	0.1400
YPHGMTETLNTK[x]LGLGIAYQLR	11	0	2475.294296	0.0093	0.2050
YK[x]DGVILAADSRTTMGAYIANR	1	0	2385.210964	0.0093	0.2050
FCVGLQK[x]IEEIFKK	6	0	1737.948678	0.0093	0.1300
MVCK[x]IWK	3	0	963.503367	0.0093	0.0650
SLK[x]DECK	2	0	878.416723	0.0093	0.0650
LGVK[x]RFK	3	0	846.543913	0.0093	0.0650
K[x]VADLKK	0	0	800.511946	0.0093	0.0650
K[x]ARQAAK	0	0	771.471479	0.0093	0.0650
GIWHNDNK[x]SFLVWVNEEDHLRVISMEK	7	0	3294.624263	0.0093	0.2500
VYYYLGEYDEALLFALSSGPK[x]FLHDK	20	0	3037.511191	0.0092	0.2400
K[x]VSTTPANSFELK	0	0	1420.756126	0.0092	0.1200
VGIK[x]PPKGVLLYGPPGTGK	3	0	1877.113761	0.0092	0.1750
TSTSSMTAVPK[x]PLKFLRPHYFTLVK	10	0	2848.567205	0.0092	0.2300
K[x]AIPLALGLLSASNPQMRIFDTLSR	0	0	2711.515506	0.0092	0.2300
AANVLAFQSTTK[x]TLALKYPGGGPGK	11	0	2489.364088	0.0092	0.2300
QYQEVVK[x]QGDVLLNKLQK	6	0	2129.184348	0.0092	0.1650
IDTIVK[x]EIQDEK	5	0	1429.766355	0.0092	0.1100
EK[x]ADAAFLRLVK	1	0	1359.787367	0.0092	0.1100
VHEVGDDLVIGASGFEADALALVK[x]RIQQR	23	0	3105.656945	0.0091	0.2650
TVLQDVEANIAALMQATK[x]QRDPR	17	0	2567.348842	0.0091	0.2100
IYADLKINEDSK[x]LAVNENLASSK	11	0	2534.322674	0.0091	0.2100
VAEQNENPTVGSAQK[x]MIQDEAQK	14	0	2514.201910	0.0091	0.2100
SPAIIFIDELDAIGTK[x]R	15	0	1858.019923	0.0091	0.1550
TMLVK[x]AVANSTAANFIR	4	0	1805.982099	0.0091	0.1550
LWK[x]RSELAEMLPEDYSLIQYQR	2	0	2767.400207	0.0091	0.2000
ELLK[x]LKVELAK	3	0	1282.822356	0.0091	0.1000
DFLDAVQK[x]VVK	7	0	1260.707726	0.0091	0.1000
IDLTRIVK[x]SAK	7	0	1242.765906	0.0091	0.1000
K[x]GTKTSETNDR	0	0	1235.610532	0.0091	0.1000
FLHDKNSDYK[x]ETLIFK	9	0	1997.025735	0.0091	0.1450
QLDSERFIVK[x]ASSGPR	9	0	1788.948158	0.0091	0.1450
EVVQFVGSRFNSNAIAAVATK[x]MVTLK	20	0	2779.505334	0.0090	0.2350
ADYYYQAK[x]AK	7	0	1219.587284	0.0090	0.0900
C[x]SPSATLTHR	0	0	1128.534535	0.0090	0.0900
MK[x]DAVKEAAR	1	0	1117.591321	0.0090	0.0900
GIDLK[x]SIAEK	4	0	1072.612770	0.0090	0.0900
AELDK[x]IGLSK	4	0	1072.612770	0.0090	0.0900
DLK[x]LK	2	0	615.395529	0.0090	0.0450
KDK[x]PK	2	0	614.375128	0.0090	0.0450
INVK[x]K	3	0	600.395864	0.0090	0.0450
A[x]TTVK	0	0	518.306385	0.0090	0.0450
TLYEHDLALVLENAIADDRK[x]TELFK	19	0	2916.523149	0.0090	0.2250
VRDYGDLGSSVNPLDK[x]TNNLDLEHK	15	0	2798.383367	0.0090	0.2250
TVQK[x]VETAVLSTTVKAQAR	3	0	2029.153050	0.0089	0.1700
EDVQSLKLK[x]YYEQK	8	0	1769.919882	0.0089	0.1250
FCVGLQKIEEIFK[x]K	12	0	1737.948678	0.0089	0.1250
WDLSK[x]QEALYLAQR	4	0	1719.894338	0.0089	0.1250
NLTDETKNK[x]HCLIK	8	0	1712.887868	0.0089	0.1250
VFAMGDK[x]TYLGLTGLATDVQTLYELFR	6	0	3021.552004	0.0089	0.2400
NLLLQEKGFPTPK[x]ATSTGTTIVGVIAK	12	0	2783.579543	0.0089	0.2400
NTWNSTLETAKAK[x]YASQK	12	0	2040.027522	0.0089	0.1600
K[x]IFTIHTSK	0	0	1073.623277	0.0089	0.0800
K[x]VAQTTYKK	0	0	1065.618191	0.0089	0.0800
DAFALAK[x]EK	6	0	991.533798	0.0089	0.0800
DK[x]SAQVILSEIEVLEAEHRPFK	1	0	2537.348830	0.0089	0.1950
D[x]KSAQVILSEIEVLEAEHRPFK	0	0	2537.348830	0.0089	0.1950
NIPK[x]ARASLTAAK	3	0	1339.793514	0.0088	0.1150
TLLARAVAHHTDCK[x]FIR	13	0	2008.078783	0.0088	0.1500
KIFTIHTSK[x]MNLGEDVNLEELIQCK	8	0	2959.514570	0.0088	0.2200
EALEK[x]TEEKTESYYSNAVELNLLLISPTK	4	0	3311.702277	0.0088	0.2550
AVANSTAANFIRVVGSEFVQK[x]YLGEGPR	20	0	2979.556512	0.0088	0.2450
FSGEK[x]KSLPLQIEVANDCIK	4	0	2275.188107	0.0088	0.1750
VFHPITKAVILSDTKPVDK[x]K	18	0	2235.298978	0.0088	0.1750
SLQSVGQIIGEVLK[x]QLDSER	13	0	2198.190551	0.0088	0.1750
KTLEVLYLK[x]MHNNHAK	8	0	1938.050842	0.0088	0.1400
LEFIK[x]VIPVEELKEIK	4	0	1926.144056	0.0088	0.1400
NLQVAK[x]SLDKQMVEER	5	0	1886.988302	0.0088	0.1400
SEDYLPSK[x]YLDIDISK	7	0	1884.935588	0.0088	0.1400
SSSDMAYTSMFK[x]GNQK	11	0	1780.775938	0.0088	0.1400
IK[x]VLAQLGMQSLSPLK	1	0	1725.022174	0.0088	0.1400
ALTCK[x]MPGTLLPGPGK	4	0	1639.878887	0.0088	0.1400
EPPVYTPPKDK[x]K	10	0	1397.755400	0.0088	0.1050
P[x]FGNTHNK	0	0	913.440572	0.0088	0.0700
RFK[x]K	2	0	577.369985	0.0088	0.0350
K[x]CIK	0	0	547.315173	0.0088	0.0350
K[x]DQK	0	0	517.285985	0.0088	0.0350
K[x]GEK	0	0	460.264524	0.0088	0.0350
YQKPVDTEEENDK[x]NPPPLDEGDIELLK	12	0	3124.508675	0.0087	0.2350
DYGDLGSSVNPLDK[x]TNNLDLEHK	13	0	2543.213856	0.0087	0.2000
LLK[x]VTVSKGVAIDLLEECK	2	0	2114.201970	0.0087	0.1650
IITK[x]EGVETRIIPLK	3	0	1709.045018	0.0087	0.1300
SPSGNDALNDK[x]KGTK	10	0	1530.763724	0.0087	0.1300
IHAYVKVLTLSLMEELHK[x]MDDR	17	0	2640.376636	0.0086	0.1900
YQK[x]DEEWPPKM	2	0	1449.659787	0.0086	0.0950
TLIDK[x]FSGEKK	4	0	1264.702640	0.0086	0.0950
M[x]CSPSATLTHR	0	0	1259.575014	0.0086	0.0950
SSTAAK[x]TFLEK	5	0	1181.629146	0.0086	0.0950
ASTSAK[x]AAITGKPDPWQTSLAFYYSGVGK	5	0	3001.518398	0.0086	0.2500
IVAFVGSPIVEDEK[x]NLIR	13	0	1998.114879	0.0086	0.1550
EIIRTSTSSMTAVPK[x]PLK	14	0	1958.086949	0.0086	0.1550
NDSYQLIK[x]ILPNKVDPLVSLMMVEK	7	0	2886.559732	0.0086	0.2150
LTGDTNGALDK[x]LEEIGVADQYKVSK	10	0	2663.365262	0.0086	0.2150
PPK[x]EDWEKYQKPVDTEEENDK	2	0	2603.202624	0.0086	0.1800
DEK[x]VANEQEQALTNLSDLYVR	2	0	2434.197481	0.0086	0.1800
WAIK[x]EKR	3	0	929.544639	0.0086	0.0600
EWDSK[x]LK	4	0	904.465390	0.0086	0.0600
VVK[x]GNQK	2	0	771.460247	0.0086	0.0600
LALTK[x]PK	4	0	769.506134	0.0086	0.0600
HESLK[x]YRLQGVTTDPSLWGHEYVR	4	0	2870.446241	0.0085	0.2050
ETDLK[x]PYVLELAMTVVLDIEFRNR	4	0	2863.515228	0.0085	0.2050
IAEIYGSALRSNPVFAENDEK[x]GEK	20	0	2636.308086	0.0085	0.2050
CIDMFIHK[x]SAELYKNPK	7	0	2093.043703	0.0085	0.1450
KPPVQPLAYK[x]SATPFRK	9	0	1927.104259	0.0085	0.1450
VLNKGDSGEMSLQKLFK[x]	16	0	1893.002891	0.0085	0.1450
ILGVVEGQFSRPAK[x]LNDPEDKYEALSK	13	0	3002.571157	0.0085	0.2300
QLEMLDLQEGFIKEDCK[x]SLK	16	0	2423.207516	0.0085	0.1700
SMRYPMDAHK[x]SELEGVEEAR	9	0	2334.073155	0.0085	0.1700
FSGEKK[x]SLPLQIEVANDCIK	5	0	2275.188107	0.0085	0.1700
VTQKK[x]PPVQPLAYKSATPFR	4	0	2255.278912	0.0085	0.1700
SSQQGVEGVLIILK[x]IEDTDK	13	0	2171.168421	0.0085	0.1700
EWDSKLK[x]DLR	6	0	1288.677488	0.0085	0.0850
EDALFK[x]NEEK	5	0	1221.587675	0.0085	0.0850
TNAIVMK[x]DIR	6	0	1159.638269	0.0085	0.0850
DAGK[x]DEFSRK	3	0	1151.557046	0.0085	0.0850
YRTFELAVGLTGDTTYYQLLLK[x]GGNMDSLK	21	0	3366.716821	0.0085	0.2550
EATPMEMDEEKSQDISINGNSK[x]K	21	0	2580.168225	0.0085	0.1950
YQGHIGAYLVLGGYDCK[x]GPHLFTIAAHGSSDK	16	0	3431.671936	0.0084	0.2700
SIK[x]GYTLPPHCSRGER	2	0	1856.931459	0.0084	0.1350
K[x]DGIQDIMPSQAKELK	0	0	1799.945046	0.0084	0.1350
S[x]IMEYNGGSCVAMAGK	0	0	1673.721069	0.0084	0.1350
LLFIEK[x]AEIINSLNLNNDLTDK	5	0	2529.368896	0.0084	0.1850
FGDGIQIAQLALK[x]HRENK	12	0	2037.111857	0.0083	0.1500
VVGQLLEKLK[x]PLIEK	9	0	1706.070505	0.0083	0.1250
ELAAIKEDTEAVLK[x]R	13	0	1684.935865	0.0083	0.1250
FMLK[x]LGVKR	3	0	1090.668450	0.0083	0.0750
DK[x]KDQK	1	0	760.407879	0.0083	0.0500
IVK[x]SAK	2	0	644.422076	0.0083	0.0500
LFQAEYAYK[x]AVENASTCIGIK	8	0	2375.183021	0.0083	0.1750
VVDASIVSK[x]ALGNFVASVLAR	8	0	2115.205083	0.0083	0.1750
DARSLNK[x]FSVATITPEGIEFQTDQSVSSK	6	0	3154.578087	0.0083	0.2400
CLDQLTNWCTIK[x]TVDRATNGYIMTAR	11	0	3100.489095	0.0083	0.2150
IAK[x]GAIEKVDDLLTTQAEAK	2	0	2113.162944	0.0082	0.1650
TLALKYPGGGPGK[x]TAILPVK	12	0	1980.177084	0.0082	0.1650
M[x]SIMEYNGGSCVAMAGK	0	0	1804.761547	0.0082	0.1400
LAVNENLASSK[x]SSM	10	0	1449.713272	0.0082	0.1150
MPPK[x]EDWEKYQKPVDTEEENDK	3	0	2734.243102	0.0082	0.1800
MLLTEVHLLESK[x]VYHAIRNIPK	11	0	2603.462020	0.0082	0.1800
MPFGNTHNK[x]FK	8	0	1319.644415	0.0082	0.0900
GNAK[x]FGDGIQIAQLALKHR	3	0	2036.127841	0.0082	0.1550
LGVKPPK[x]GCLMFGPPGTGK	6	0	1940.037500	0.0082	0.1550
WNSKVDK[x]PDGTMDYDSMDNIFFAK	6	0	2823.251891	0.0081	0.1950
IIYSDIDVDPVKPEHVGKVVLK[x]NK	21	0	2704.516220	0.0081	0.1950
K[x]LEKGQSIDDMIPAQK	0	0	1799.945046	0.0081	0.1300
GEIKK[x]AMVNIDTIDNK	4	0	1787.945046	0.0081	0.1300
DLVK[x]KYDK	3	0	1007.565097	0.0081	0.0650
IVK[x]SAKAK	2	0	843.554142	0.0081	0.0650
ALERQLEMLDLQEGFIK[x]EDCK	16	0	2564.261336	0.0081	0.1700
INDTVGIK[x]ESDTGLAPISFWDVAADR	7	0	2789.387058	0.0081	0.2100
EYLEKNWK[x]EGLSR	7	0	1650.836493	0.0081	0.1050
M[x]PFGNTHNKFKLNYKPEEEYPDLSK	0	0	3025.464255	0.0080	0.2000
LGSSEVEQVQLVVDGVK[x]LMVEMEKK	16	0	2773.460417	0.0080	0.2000
GIDLK[x]SIAEKMNGASGAELK	4	0	2031.066940	0.0080	0.1600
IDRK[x]VEFGLPDLEGR	3	0	1742.931448	0.0080	0.1200
VLELRAELDK[x]IGLSK	9	0	1682.992985	0.0080	0.1200
LELK[x]K	3	0	629.411178	0.0080	0.0400
K[x]VPDK	0	0	585.348581	0.0080	0.0400
ILGVAAEDK[x]QLIVNLYAAVIVGAYGEAAEHLR	8	0	3365.834563	0.0080	0.2550
FLRPHYFTLVK[x]IYDSWPQSPQK	10	0	2749.437917	0.0080	0.1750
ENWK[x]YACKILGVVEGQFSRPAK	3	0	2579.331740	0.0080	0.1750
GTMK[x]VELYEIQLISEGQPVEGR	3	0	2475.267806	0.0080	0.1750
AVAVVVDPIQSVKGK[x]VVIDAFR	14	0	2309.346986	0.0080	0.1750
LAAEDHK[x]FVIHQEENKR	6	0	2063.054738	0.0079	0.1350
GIMLYGPPGTGK[x]TLCAR	11	0	1790.917058	0.0079	0.1350
NSDYKETLIFK[x]CIDMFIHK	10	0	2401.180912	0.0079	0.1500
IWK[x]SDEINEVLNKYQETQR	2	0	2392.202175	0.0079	0.1500
DYVIQSDLMSAARK[x]VADLK	13	0	2122.109136	0.0079	0.1500
ASK[x]IIDHIDYVESLIHSSYYSVSADYYK	2	0	3265.581778	0.0079	0.2200
DVEFLHSDKIDTIVK[x]EIQDEK	14	0	2500.269581	0.0079	0.1650
LK[x]LELKK	1	0	870.590192	0.0079	0.0550
VGIK[x]PPK	3	0	737.479921	0.0079	0.0550
SLPPEEYDEK[x]LYNKFK	9	0	1998.993768	0.0078	0.1250
CEDGVILALEK[x]VVTSK	10	0	1759.938898	0.0078	0.1250
K[x]SQNVQEQLNEWGSNITELLGKLEK	0	0	2884.492911	0.0078	0.1950
AVDEEMK[x]VR	6	0	1075.533141	0.0078	0.0700
KHGQLK[x]QSMTSLVQHVMTYLPGIDDLK	5	0	3066.599298	0.0078	0.2100
VLVDMESMLVPK[x]PLINKIYDQLNSRLVAR	11	0	3353.856558	0.0078	0.2250
IAGEHLSNGEKPLLTPEK[x]DFSK	17	0	2409.253874	0.0077	0.1700
K[x]NLLNPLIEDSRYGLQGPTWLVHK	0	0	2790.517949	0.0077	0.1850
VSINFCMDMDLSACILNASK[x]AHLDVQEK	19	0	3208.502357	0.0077	0.2150
DSEGAGLNWLGLIASLSVQDLMLILSTK[x]NK	27	0	3185.700445	0.0077	0.2300
I[x]AIVVNQNWYCANTK	0	0	1792.892954	0.0077	0.1150
AIDLYKEVLNK[x]GVSK	10	0	1675.950788	0.0077	0.1150
LK[x]VLVQGLERVAMLYAYDR	1	0	2236.240084	0.0076	0.1450
ILLDLVYAFIK[x]SNQATTSTDR	10	0	2368.263712	0.0076	0.1600
LEIK[x]EGNYGDGYALQPSYIHEYLSK	3	0	2886.407458	0.0076	0.1900
SNSDDPASFTSINNYK[x]YHDDLPALR	15	0	2839.304786	0.0076	0.1900
LLEKLEIK[x]EGNYGDGYALQPSYIHEYLSK	7	0	3369.713118	0.0076	0.2200
TLSK[x]WRDATDDK	3	0	1434.710239	0.0075	0.0900
WK[x]TLSKESAR	1	0	1204.656362	0.0075	0.0750
LGDK[x]GPAAAR	3	0	954.524630	0.0075	0.0750
NK[x]VLVK	1	0	699.464272	0.0075	0.0450
K[x]VADLK	0	0	672.416990	0.0075	0.0450
HGQLK[x]QSMTSLVQHVMTYLPGIDDLK	4	0	2938.504343	0.0075	0.1950
LCIHKNK[x]LTNDETR	6	0	1740.894015	0.0075	0.1050
MKLSLFSNK[x]ENELR	8	0	1707.897707	0.0075	0.1050
K[x]INVLNFPSANFSK	0	0	1577.856502	0.0075	0.1050
ATLTGMK[x]IDVLFSK	6	0	1522.842826	0.0075	0.1050
DLVKK[x]YDK	4	0	1007.565097	0.0075	0.0600
Q[x]DRGKLVR	0	0	970.567161	0.0075	0.0600
LMSK[x]VAEK	3	0	904.505142	0.0075	0.0600
LIDASTVK[x]HVFPITKGIGCVMTGSIADAR	7	0	3056.614946	0.0074	0.2150
YQK[x]PVDTEEENDKNPPPLDEGDIELLK	2	0	3124.508675	0.0074	0.2000
GAPIEHDVGIMIDFECEK[x]MEGAFYR	17	0	2913.313438	0.0074	0.1850
YLSENPKTSASIDFDSNFLNSMIK[x]K	23	0	2848.395178	0.0074	0.1850
YLYSSEENTK[x]AGALLGIGVTNVAVR	9	0	2624.380854	0.0074	0.1850
TPDK[x]GYGHRDDIFIPLSEK	3	0	2187.095930	0.0074	0.1400
EKSPAIIFIDELDAIGTK[x]R	17	0	2115.157467	0.0074	0.1400
SNDIEK[x]AIDLYKEVLNK	5	0	1991.057425	0.0074	0.1250
ARQAAK[x]ASVVETVTLTK	5	0	1772.015506	0.0074	0.1250
VADLKK[x]LEGTIDYQK	5	0	1719.940617	0.0073	0.1100
QK[x]SLEKTLVPYLR	1	0	1573.919099	0.0073	0.0950
SFLVWVNEEDHLRVISMEK[x]GGNMK	18	0	2817.394072	0.0073	0.1750
MPGTLLPGPGK[x]GYIGDPIKFVR	10	0	2312.271383	0.0073	0.1600
AVAVVVDPIQSVK[x]GKVVIDAFR	12	0	2309.346986	0.0073	0.1600
HEDALAK[x]LGATLAQGIIDAGGR	6	0	2176.159922	0.0073	0.1600
SLPLQIEVANDCIKWAIK[x]EK	17	0	2354.266687	0.0072	0.1450
EIKQIK[x]VMDSLEPTGEIYGK	5	0	2277.192525	0.0072	0.1450
QDLADATVETLK[x]AIEGKIAR	11	0	2141.169090	0.0072	0.1450
MVQGEVSILESIQQTGVASK[x]YTENIYPPK	19	0	3208.632428	0.0072	0.2100
NKHCLIK[x]MNHGTTTLAFR	6	0	2141.098527	0.0072	0.1300
YGLQGPTWLVHK[x]ENAINK	11	0	2067.090061	0.0072	0.1300
YK[x]SYLLQHR	1	0	1206.650884	0.0072	0.0650
NKMVCK[x]IWK	5	0	1205.641245	0.0072	0.0650
HSTFIITK[x]R	7	0	1101.629423	0.0072	0.0650
IDKK[x]TTEEK	3	0	1090.586949	0.0072	0.0650
SIMLYLMVQSVNSELK[x]LLSSAKK	15	0	2581.422189	0.0072	0.1650
Q[x]TVYQISELESLLRSSHIITK	0	0	2444.327369	0.0071	0.1500
VVGQLLEKLKPLIEK[x]GGDWER	14	0	2406.363362	0.0071	0.1500
LGSTLKSIMLYLMVQSVNSELK[x]LLSSAK	21	0	3052.691464	0.0071	0.2000
GEVSSLFPSLISDANLMTTDQDTTGIK[x]K	26	0	2967.474541	0.0071	0.2000
YEYQKLK[x]ESQLVDK	6	0	1769.919882	0.0071	0.1000
CIK[x]RLVK	2	0	915.568742	0.0071	0.0500
QDIMFELGLLQERLAEK[x]WR	16	0	2374.246622	0.0071	0.1350
LLKVTVSK[x]GVAIDLLEECK	7	0	2114.201970	0.0071	0.1350
HPK[x]FEEILTRLR	2	0	1537.872820	0.0071	0.0850
KEPPVYTPPK[x]DK	9	0	1397.755400	0.0071	0.0850
VLGVFSEK[x]AQIK	7	0	1317.765572	0.0071	0.0850
AK[x]TMTERLCPHTTSASM	1	0	1920.885494	0.0071	0.1200
K[x]EAGFIDDILIITPASK	0	0	1830.013777	0.0071	0.1200
GTPGYGPLGVLPK[x]VGIR	12	0	1679.972193	0.0071	0.1200
MPPKEDWEKYQK[x]PVDTEEENDK	11	0	2734.243102	0.0070	0.1550
RK[x]IFTIHTSK	1	0	1229.724379	0.0070	0.0700
NEEK[x]K	3	0	646.328572	0.0070	0.0350
NK[x]LLK	1	0	614.411513	0.0070	0.0350
EK[x]ASK	1	0	561.312197	0.0070	0.0350
AK[x]SAK	1	0	503.306720	0.0070	0.0350
EWLDK[x]LGDKGPAAAR	4	0	1625.852476	0.0070	0.1050
NLNAPK[x]FSFISNVRPKLFAYPPK	5	0	2647.463738	0.0070	0.1600
TIEAITFKTDNHLSSTLEK[x]LSFK	18	0	2622.390357	0.0070	0.1600
ENRHK[x]FQDILLGAGQAIK	4	0	2037.111857	0.0069	0.1250
KVPDK[x]LIDASTVK	4	0	1412.823808	0.0069	0.0900
LNYKPEEEYPDLSK[x]HNNHMAK	13	0	2556.206604	0.0069	0.1450
VYSEIPLSNATSLLYLENTK[x]ETEKLAEER	19	0	3339.708423	0.0069	0.2000
SHDALHGGASIPTFK[x]IDLACVGHGLGQYYYGR	14	0	3459.678082	0.0069	0.2200
LEFIKVIPVEELK[x]EIK	12	0	1926.144056	0.0069	0.1100
DTMNVDINAIKK[x]GEIR	11	0	1815.951192	0.0069	0.1100
VAQTTYK[x]K	6	0	937.523235	0.0069	0.0550
M[x]TMVYSDNTSIITSAGGLMALLDEQER	0	0	2945.381905	0.0069	0.1850
ALGNFVASVLARLALTK[x]PK	16	0	1968.188317	0.0068	0.1300
DDGLEDDMPALADEEFEK[x]MDRR	17	0	2596.105628	0.0068	0.1500
WDLSK[x]QEALYLAQRSIVAATHR	4	0	2555.360731	0.0068	0.1500
EK[x]VEYAPSNEIDTFELQGCSLK	1	0	2556.205265	0.0068	0.1500
IIYSDIDVDPVKPEHVGK[x]VVLK	17	0	2462.378342	0.0068	0.1500
VLVK[x]VHPEGKYVVDISPDIDIK	3	0	2462.378342	0.0068	0.1500
FVK[x]LGIDPPKGIMLYGPPGTGK	2	0	2284.265236	0.0068	0.1500
IDK[x]EDMGSNDK	2	0	1250.544822	0.0068	0.0750
YMIPPSAPVMLELTDEQPIK[x]QVKNR	19	0	2896.518931	0.0068	0.1700
KSQNVQEQLNEWGSNITELLGK[x]LEK	21	0	2884.492911	0.0068	0.1700
GVQLCDETFERATLTGMK[x]IDVLFSK	17	0	2857.435264	0.0068	0.1700
HDYYDSSSSIYDYSIIHVELVIYAK[x]ASK	24	0	3265.581778	0.0068	0.1900
VLIYIADLLFRAGDFQGLNEQLVSLFK[x]K	26	0	3209.785103	0.0068	0.1900
VHVTQEDFELAVAK[x]VLNKGDSGEMSLQK	13	0	3071.559603	0.0068	0.1900
NK[x]ADYYTNICDRER	1	0	1816.816160	0.0068	0.0950
ETLIFK[x]CIDMFIHK	5	0	1793.920748	0.0068	0.0950
LCIHK[x]NKLTNDETR	4	0	1740.894015	0.0068	0.0950
LLMK[x]VALCANHADSVVK	3	0	1868.001115	0.0068	0.1150
INEDSK[x]LAVNENLASSK	5	0	1830.932231	0.0068	0.1150
LREWNQNIK[x]NLSNVVEISGK	8	0	2340.254878	0.0068	0.1350
DGLEDDMPALADEEFEK[x]MDR	16	0	2324.977588	0.0068	0.1350
QASDTSTNTK[x]VLIYIADLLFR	9	0	2368.263712	0.0067	0.1400
LLKLEEAMK[x]ITTDAFTSAGER	8	0	2323.209235	0.0067	0.1400
VSGIRK[x]HFEQVINEK	5	0	1782.973979	0.0067	0.1000
VADLK[x]KLEGTIDYQK	4	0	1719.940617	0.0067	0.1000
P[x]FGNTHNKFKLNYKPEEEYPDLSK	0	0	2894.423777	0.0067	0.1600
DDFDAFYGIDTMSPNMKVDK[x]NWSK	19	0	2823.251891	0.0067	0.1600
NVSGNVLSEIK[x]NNWQIER	10	0	2099.075864	0.0067	0.1200
LCFDELKK[x]R	7	0	1207.638268	0.0067	0.0600
SGVK[x]LENVK	3	0	972.560345	0.0067	0.0600
K[x]LQRLR	0	0	812.534410	0.0067	0.0400
LYNK[x]FK	3	0	811.459186	0.0067	0.0400
VMCK[x]NK	3	0	778.382925	0.0067	0.0400
LDVAK[x]R	4	0	700.423137	0.0067	0.0400
K[x]LDVAK	0	0	672.416990	0.0067	0.0400
SAK[x]GTK	2	0	590.338744	0.0067	0.0400
FMALGLALLFNGK[x]QDLADATVETLK	12	0	2678.435196	0.0066	0.1650
CNK[x]FFYILYFELYKIAQDTLAR	2	0	2815.440615	0.0066	0.1450
FVVFTPTLIDPELLDAQTK[x]LWK	18	0	2573.414392	0.0066	0.1450
EIDMTCAREASK[x]TLSK	11	0	1838.886542	0.0066	0.1050
VTVSK[x]GVAIDLLEECK	4	0	1759.938898	0.0066	0.1050
LQDGSTDMQLTLMSIVHVPYK[x]QGLHK	20	0	2938.504342	0.0065	0.1700
YYPLK[x]SMTEK	4	0	1258.626702	0.0065	0.0650
M[x]SERDTALEK	0	0	1178.560080	0.0065	0.0650
K[x]HGQLKQSMTSLVQHVMTYLPGIDDLK	0	0	3066.599298	0.0065	0.1750
CIDMFIHKSAELYK[x]NPK	13	0	2093.043703	0.0065	0.1100
AQISVRLVPYLTK[x]LESK	12	0	1944.140700	0.0065	0.1100
GVLLYGPPGTGK[x]TLLAR	11	0	1711.998405	0.0065	0.1100
K[x]HLGHVTLETVTHNIPTPWVR	0	0	2434.323230	0.0064	0.1350
NTACSGIIAEVK[x]LQAAYEYFR	11	0	2403.189167	0.0064	0.1350
TLFRK[x]EK	4	0	920.544305	0.0064	0.0450
IIPLK[x]KD	4	0	825.532346	0.0064	0.0450
GNQK[x]VVK	3	0	771.460247	0.0064	0.0450
LHQVEYALEAIK[x]QGSATVGLVSKTHAVLVALK	11	0	3372.913144	0.0064	0.2050
IIYSDIDVDPVK[x]PEHVGK	11	0	2023.062511	0.0064	0.1150
MDDKMLLTEVHLLESK[x]VYHAIR	15	0	2640.376636	0.0064	0.1400
LTLEAMDLEIVEKEHFK[x]ELVSK	16	0	2600.377016	0.0064	0.1400
ENWKYACK[x]ILGVVEGQFSRPAK	7	0	2579.331740	0.0064	0.1400
K[x]SQNVQEQLNEWGSNITELLGK	0	0	2514.271310	0.0064	0.1400
FNSNAIAAVATKMVTLK[x]DVGPPQPGPGIYR	16	0	3111.653775	0.0063	0.1900
K[x]EAGFIDDILIITPASKEK	0	0	2087.151320	0.0063	0.1200
AQSGPDASAK[x]LPTVIPTTR	9	0	1909.026796	0.0063	0.1200
WK[x]EILENVVCFALLTPYDNEQADLLHR	1	0	3285.649080	0.0063	0.1700
YEALSKHIIMFDCK[x]ILEFTK	13	0	2485.274807	0.0063	0.1250
G[x]QAQSGNFSNFGDGANGDNK	0	0	1983.830620	0.0063	0.1250
K[x]TLEVLYLKMHNNHAK	0	0	1938.050842	0.0063	0.1000
DESRGVMTLGFDLIK[x]R	14	0	1835.956278	0.0063	0.1000
CFGIK[x]FDIMPRK	4	0	1510.778788	0.0063	0.0750
K[x]DYTMAQPEFFK	0	0	1503.706735	0.0063	0.0750
MSERDTALEK[x]YK	9	0	1469.718358	0.0063	0.0750
YEIDK[x]TLAGVTR	4	0	1364.729913	0.0063	0.0750
EDCKSLK[x]R	6	0	1034.517826	0.0063	0.0500
AEAK[x]DVAK	3	0	830.449740	0.0063	0.0500
K[x]LFK	0	0	534.352941	0.0063	0.0250
GVLLYGPPGTGK[x]TLLARAVAASLGVNFLK	11	0	2882.674441	0.0062	0.1800
KLMELFISK[x]SNSDDPASFTSINNYK	8	0	2848.395178	0.0062	0.1550
EIKIIYSDIDVDPVKPEHVGK[x]VVLK	20	0	2832.599943	0.0062	0.1550
LQMSAMYK[x]KCLTDLEDEAPAK	7	0	2441.163937	0.0062	0.1300
QIK[x]VMDSLEPTGEIYGK	2	0	1906.970924	0.0062	0.1050
AKHDYYDSSSSIYDYSIIHVELVIYAK[x]ASK	26	0	3464.713844	0.0062	0.1850
GDYNGIQDIVAQGTVGISDQK[x]LTRVFDEYR	20	0	3356.663540	0.0062	0.1850
TAAVNIK[x]VRDMESDFQDLLGSLLNTR	6	0	2905.496614	0.0062	0.1600
LKESQLVDK[x]FFEK	8	0	1609.871482	0.0062	0.0800
LTHEKSTMLEK[x]IK	10	0	1556.859536	0.0062	0.0800
EDCEAATDPLLK[x]K	11	0	1488.712937	0.0062	0.0800
DGAEAEEIFVHYMNAAGTDVK[x]NLQVAKSLDK	20	0	3362.645112	0.0061	0.1900
LNVYK[x]YRTFELAVGLTGDTTYYQLLLK	4	0	3181.706188	0.0061	0.1650
LQDGSTDMQLTLMSIVHVPYK[x]QGLHKK	20	0	3066.599298	0.0061	0.1650
YK[x]VNLYKFR	1	0	1229.692020	0.0061	0.0550
YLHQSLK[x]YK	6	0	1178.644738	0.0061	0.0550
LDGK[x]DELWK	3	0	1102.565823	0.0061	0.0550
VVDASIVSK[x]ALGNFVASVLARLALTKPK	8	0	2866.700654	0.0061	0.1700
DGIVLAAEKK[x]VTSK	9	0	1457.845270	0.0061	0.0850
EK[x]SPAIIFIDELDAIGTKR	1	0	2115.157467	0.0061	0.1150
YEAKAIGSGSEPAK[x]SELVK	13	0	1963.026127	0.0061	0.1150
YEAK[x]AIGSGSEPAKSELVK	3	0	1963.026127	0.0061	0.1150
SGNLPDADNSKSDISK[x]SSM	15	0	1951.879206	0.0061	0.1150
GIESEAYESVLDLAK[x]ICDVRSILR	14	0	2735.416246	0.0060	0.1450
VGIK[x]PPKGVLLYGPPGTGKTLLAR	3	0	2431.467763	0.0060	0.1450
K[x]INANEKLVGWYHTGPQLRPSDLEINNLLK	0	0	3459.862505	0.0060	0.1800
MVTLK[x]DVGPPQPGPGIYRLIGGTLR	4	0	2634.467832	0.0060	0.1500
DK[x]MNFVILCRDAIPYEANIR	1	0	2437.224503	0.0060	0.1200
TVLQDVEANIAALMQATK[x]QR	17	0	2199.168042	0.0060	0.1200
YTVGQGYTK[x]AAWFEK	8	0	1747.856893	0.0060	0.0900
QILDCIVNLSEPAK[x]K	13	0	1726.928669	0.0060	0.0900
FGDGIQIAQLALK[x]HR	12	0	1665.931391	0.0060	0.0900
SETMK[x]YYLPK	4	0	1258.626702	0.0060	0.0600
LK[x]VLVQGLER	1	0	1153.718232	0.0060	0.0600
QEMK[x]K	3	0	662.342113	0.0060	0.0300
Q[x]DRGK	0	0	602.313592	0.0060	0.0300
RK[x]GTK	1	0	588.370711	0.0060	0.0300
GEIK[x]K	3	0	573.348581	0.0060	0.0300
LGVK[x]R	3	0	571.380549	0.0060	0.0300
ILPNK[x]VDPLVSLMMVEKIPDSTYEMVGGLEK	4	0	3444.795657	0.0060	0.1850
ILEHK[x]EIMLRVEPIPLINGEK	4	0	2470.398029	0.0060	0.1250
LHQVEYALEAIKQGSATVGLVSK[x]THAVLVALK	22	0	3372.913144	0.0059	0.1900
VLTLSLMEELHK[x]MDDR	11	0	1928.969875	0.0059	0.0950
FLSAMHDLPVRGNAK[x]FGDGIQIAQLALK	14	0	3009.622085	0.0059	0.1650
D[x]VPTFANFHTPIFIAKR	0	0	1973.052225	0.0059	0.1000
GVLLYGPPGTGKTMLVK[x]AVANSTAANFIR	16	0	2945.615939	0.0059	0.1700
GDYNGIQDIVAQGTVGISDQK[x]LTR	20	0	2547.292771	0.0058	0.1400
NHASIDKMK[x]SLSEQYTER	8	0	2136.026865	0.0058	0.1050
KPIGATWK[x]TTQLEEANSK	7	0	2001.053008	0.0058	0.1050
TNTNNSILFAALSK[x]SLVR	13	0	1948.074078	0.0058	0.1050
LLK[x]MQR	2	0	787.473787	0.0058	0.0350
LK[x]LELK	1	0	742.495236	0.0058	0.0350
VVLK[x]NK	3	0	699.464272	0.0058	0.0350
TMGK[x]NK	3	0	677.353010	0.0058	0.0350
ATK[x]QSK	2	0	661.375854	0.0058	0.0350
N[x]SIVSK	0	0	646.364957	0.0058	0.0350
EIK[x]IIYSDIDVDPVKPEHVGKVVLK	2	0	2832.599943	0.0058	0.1450
GVSK[x]DEKVANEQEQALTNLSDLYVR	3	0	2805.414331	0.0058	0.1450
LGIDPPK[x]GIMLYGPPGTGK	6	0	1910.033463	0.0058	0.1100
E[x]IINRDIGKVVDK	0	0	1497.851416	0.0058	0.0750
VDKNWSK[x]IYDFPLFQGIFIR	6	0	2485.315688	0.0058	0.1150
TYEAALEVIKNMGTVVDLLIENK[x]ASALL	22	0	3017.635728	0.0057	0.1600
VTSK[x]LLEQEESAEK	3	0	1589.814754	0.0057	0.0800
SNPVFAENDEK[x]GEK	10	0	1562.721193	0.0057	0.0800
LLRPRK[x]R	5	0	937.629701	0.0057	0.0400
LCIHK[x]NK	4	0	911.501059	0.0057	0.0400
QGDTK[x]INHEHFMDGILEVQMRK	4	0	2625.279050	0.0057	0.1250
DYGK[x]FLSAMHDLPVR	3	0	1747.871494	0.0057	0.0850
AHILRIHAK[x]SMAIDK	8	0	1702.966393	0.0057	0.0850
NLSNVVEISGK[x]GVFV	10	0	1560.851081	0.0057	0.0850
LDK[x]LPVIIGSMDVDNALDLMTMK	2	0	2531.304781	0.0057	0.1300
NKGTMK[x]VELYEIQLISEGQPVEGR	5	0	2717.405684	0.0056	0.1350
LFLLRIVAFDQLVK[x]EK	13	0	1931.160709	0.0056	0.0900
TFHILEPK[x]EKSLLAHK	7	0	1890.072626	0.0056	0.0900
DTMNVDINAIK[x]KGEIR	10	0	1815.951192	0.0056	0.0900
GEIK[x]KAMVNIDTIDNK	3	0	1787.945046	0.0056	0.0900
FDIMPRK[x]K	6	0	1033.574220	0.0056	0.0450
LLK[x]VTVSK	2	0	886.585106	0.0056	0.0450
K[x]LGVKPPK	0	0	865.574877	0.0056	0.0450
CSPSATLTHRTMTEK[x]AR	14	0	1945.946117	0.0056	0.0950
KSGNLPDADNSK[x]SDISK	11	0	1774.869635	0.0056	0.0950
L[x]MTEFVDQVDDVVKYEIDKTLAGVTR	0	0	2983.521097	0.0056	0.1450
LQK[x]DLGQVLNKYVQVEQR	2	0	2157.190495	0.0056	0.1000
QIQPK[x]TFANLVSSTLYEK	4	0	2066.104707	0.0056	0.1000
FATLQKSK[x]R	7	0	1077.629423	0.0056	0.0500
NLLNPLIEDSRYGLQGPTWLVHK[x]ENAINK	22	0	3331.767550	0.0055	0.1600
DDFDAFYGIDTMSPNMK[x]VDK	16	0	2308.002683	0.0055	0.1100
DLK[x]LKWSDER	2	0	1288.677488	0.0055	0.0550
VVTSKLLK[x]PR	7	0	1139.738968	0.0055	0.0550
MKDAVK[x]EAAR	5	0	1117.591321	0.0055	0.0550
M[x]PPKEDWEKYQKPVDTEEENDK	0	0	2734.243102	0.0055	0.1200
LGSSEVEQVQLVVDGVK[x]LMVEMEK	16	0	2645.365461	0.0054	0.1300
LRTFHILEPK[x]EK	9	0	1509.866674	0.0054	0.0650
VMK[x]EDNLILRTR	2	0	1486.828906	0.0054	0.0650
MNLGEDVNLEELIQCK[x]DDLSGAEIK	15	0	2832.351989	0.0054	0.1350
TMLELLNQLDGFEATK[x]NIKVIMATNR	15	0	2962.561853	0.0054	0.1400
VPEDIFK[x]THLEVARTGLGASGVYSAK	6	0	2744.449598	0.0054	0.1400
VTVSK[x]GVAIDLLEECKNTACSGIIAEVK	4	0	3003.561908	0.0054	0.1500
TSTSSMTAVPK[x]PLK	10	0	1446.775143	0.0054	0.0750
DQELTEENVSISVIGK[x]DEKYTLYDQNDTK	15	0	3373.604748	0.0053	0.1550
SLLELNETQSNIQEQGVNWGKK[x]IPQVASFR	21	0	3412.773753	0.0053	0.1600
SLLELNETQSNIQEQGVNWGK[x]KIPQVASFR	20	0	3412.773753	0.0053	0.1600
DEVLFNDK[x]PLPIEMK	7	0	1786.917438	0.0053	0.0800
VVGQLLEK[x]LKPLIEK	7	0	1706.070505	0.0053	0.0800
DSESTEEK[x]EAQAVQRAR	7	0	1932.913617	0.0053	0.0900
LSFK[x]SIADVADMLEANDK	3	0	1965.971650	0.0053	0.0950
LLIFEK[x]QVRQASDTSTNTK	5	0	2178.164339	0.0053	0.1000
M[x]SSIGTGYDLGLFFSPDGR	0	0	2018.940686	0.0053	0.1000
QILDCIVNLSEPAK[x]KSGFEK	13	0	2275.188107	0.0052	0.1050
P[x]PKEDWEKYQKPVDTEEENDK	0	0	2603.202624	0.0052	0.1100
LQMSAMYKK[x]CLTDLEDEAPAK	8	0	2441.163937	0.0052	0.1100
IHAYVK[x]VLTLSLMEELHKMDDR	5	0	2640.376636	0.0052	0.1150
SEAAEFEYKNGYPMPCDVLAK[x]R	20	0	2574.188176	0.0052	0.1150
TSASIDFDSNFLNSMIK[x]KNEEK	16	0	2517.205601	0.0052	0.1150
MPGTLLPGPGKGYIGDPIK[x]FVR	18	0	2312.271383	0.0052	0.1150
TSTGGPK[x]LQLNLERDYEQFGYFK	6	0	2690.333907	0.0052	0.1200
VGVFKNVSGNVLSEIK[x]NNWQIER	15	0	2629.397507	0.0052	0.1200
LAAPQLVQMFIGDGAK[x]LVRDAFALAK	15	0	2742.525343	0.0052	0.1350
TKLQDGSTDMQLTLMSIVHVPYK[x]QGLHK	22	0	3167.646972	0.0052	0.1450
EIIRTSTSSMTAVPKPLK[x]FLRPHYFTLVK	17	0	3359.879010	0.0052	0.1500
LIEK[x]LELRGDYNGIQDIVAQGTVGISDQK	3	0	3171.677402	0.0052	0.1500
K[x]SLPLQIEVANDCIK	0	0	1726.928669	0.0050	0.0750
LKYYEQK[x]IR	6	0	1239.697497	0.0050	0.0450
IKYEYQK[x]LK	6	0	1211.691351	0.0050	0.0450
IWKVMCK[x]NK	6	0	1205.641245	0.0050	0.0450
M[x]PFGNTHNK	0	0	1044.481051	0.0050	0.0450
EK[x]VEYAPSNEIDTFELQGCSLKDQIGEEK	1	0	3355.576425	0.0050	0.1450
EEPK[x]SETLENFTRVVPAQLPYISFNLNGR	3	0	3347.714847	0.0050	0.1450
SLGSGMDQEKVLNK[x]EHLEADFVTQVAVR	13	0	3099.565749	0.0050	0.1400
LTK[x]VGDNTIVGAGGDISDYQQIQRLLEK	2	0	3030.598430	0.0050	0.1400
T[x]VYQISELESLLRSSHIITKELK	0	0	2686.490399	0.0050	0.1150
VLK[x]LTLEAMDLEIVEKEHFK	2	0	2384.302404	0.0050	0.1000
GTEVEKITIK[x]VHVSEVLGDIR	9	0	2321.295344	0.0050	0.1050
AEAGLALSLIVK[x]ALSIEGDDK	11	0	2112.167695	0.0050	0.1050
FK[x]LNYKPEEEYPDLSK	1	0	1998.993768	0.0050	0.0800
EVPAVQVTAAFLYNYK[x]R	15	0	1968.046805	0.0050	0.0850
VLNK[x]GDSGEMSLQKLFK	3	0	1893.002891	0.0050	0.0850
YK[x]SYLLQHREWDSK	1	0	1851.926697	0.0050	0.0700
GSLEK[x]NWKEEYLR	4	0	1650.836493	0.0050	0.0650
K[x]DKPKYEPPVPTR	0	0	1553.856502	0.0050	0.0650
TKDAVVLGVEK[x]R	10	0	1313.766632	0.0050	0.0600
GSDAAPQASK[x]K	9	0	1058.535585	0.0050	0.0550
KQYSAK[x]AK	5	0	922.523570	0.0050	0.0400
EK[x]ASFAR	1	0	807.423863	0.0050	0.0350
FAASK[x]EK	4	0	779.417716	0.0050	0.0350
ERK[x]PR	2	0	684.403070	0.0050	0.0250
DRLK[x]K	3	0	658.412573	0.0050	0.0250
K[x]ELLK	0	0	629.411178	0.0050	0.0250
K[x]EEPK	0	0	629.338410	0.0050	0.0250
K[x]SLK	0	0	474.316557	0.0050	0.0200
VVDVFAMPQSGTGVSVEAVDPVFQK[x]NMMDMLK	24	0	3468.679978	0.0048	0.1550
KPIGATWKTTQLEEANSK[x]LGYIFGADYPK	17	0	3225.670864	0.0048	0.1400
HGQLK[x]QSMTSLVQHVMTYLPGIDDLKTK	4	0	3167.646972	0.0048	0.1350
QPWAHGLLLENFNSAAEK[x]NHASIDKMK	17	0	3048.523830	0.0048	0.1300
NSTNNTK[x]ERDELEDLSEEDLQLK	6	0	2719.278296	0.0048	0.1100
QTTSNLGHINK[x]PSIQALIHGLGR	10	0	2454.345417	0.0048	0.1100
TLLYGK[x]RFFPYYVYTTVAGIDK	5	0	2614.383428	0.0048	0.1050
YHDDLPALRITAFLLADSK[x]SQK	18	0	2501.327703	0.0048	0.1050
AVYMPLCDPGNK[x]AEESAFYER	11	0	2446.093220	0.0048	0.1000
K[x]TLVAHAVLKVGSALVGSQTK	0	0	2106.252365	0.0048	0.1000
V[x]NQIESQMAMAEKLIQIRVK	0	0	2328.265640	0.0047	0.0950
K[x]QLLIDGANVLRIHTCSNTR	0	0	2308.243265	0.0047	0.0950
KEAGFIDDILIITPASK[x]EK	16	0	2087.151320	0.0047	0.0900
WIAK[x]QILDCIVNLSEPAK	3	0	2097.129144	0.0047	0.0850
VALRNDSYQLIK[x]ILPNK	11	0	1984.146846	0.0047	0.0800
IDPSVTMMQVEEKPDVTYGDVGGCK[x]EQIER	24	0	3409.583831	0.0047	0.1400
QNTPVLFDSK[x]EAVLK	9	0	1687.914404	0.0047	0.0700
EEQGDIK[x]SAQEILCNEPVETYGSFDLKEK	6	0	3355.576425	0.0047	0.1350
GVLLYGPPGTGK[x]TMLVKAVANSTAANFIR	11	0	2945.615939	0.0047	0.1350
LKPLIEK[x]GGDWERK	6	0	1667.935808	0.0046	0.0650
HTELRSFEQK[x]VMK	9	0	1631.845282	0.0046	0.0600
LTHEK[x]STMLEKIK	4	0	1556.859536	0.0046	0.0600
AHLDVQEKDQPK[x]K	11	0	1534.810280	0.0046	0.0600
YQLYGYRTNTNNSILFAALSK[x]SLVR	20	0	2891.529239	0.0046	0.1150
LK[x]GDLFSVGSGSTFAYGVLDSGYR	1	0	2495.233139	0.0046	0.1100
EK[x]QNTPVLFDSK	1	0	1404.724827	0.0046	0.0550
KTELFK[x]ASTSAK	5	0	1309.724101	0.0046	0.0550
K[x]KAQSGPDASAK	0	0	1186.630541	0.0046	0.0550
AAITGK[x]PDPWQTSLAFYYSGVGK	5	0	2456.237499	0.0046	0.1050
LRHTVIK[x]TGLR	6	0	1292.804020	0.0045	0.0500
GYIGDPIK[x]FVR	7	0	1263.697497	0.0045	0.0500
VVK[x]VDAQDFLK	2	0	1260.707726	0.0045	0.0500
TAHAIYRK[x]FDQLTQALNVAIR	7	0	2428.333793	0.0045	0.0950
EIKIIYSDIDVDPVK[x]PEHVGK	14	0	2393.284112	0.0045	0.0950
SATPFRK[x]INVLNFPSANFSK	6	0	2237.195580	0.0045	0.0900
KLGVKPPK[x]GCLMFGPPGTGK	7	0	2068.132455	0.0045	0.0900
IMK[x]LCFDELK	2	0	1295.661702	0.0045	0.0450
FRK[x]LGVKPPK	2	0	1168.744388	0.0045	0.0450
K[x]EPPVYTPPK	0	0	1154.633506	0.0045	0.0450
VVLK[x]NKGTMK	3	0	1116.668841	0.0045	0.0450
TNSTDEK[x]GTK	6	0	1079.509429	0.0045	0.0450
K[x]GVVALVEDK	0	0	1056.617856	0.0045	0.0450
QETQYK[x]IDELVSNNEKIWK	5	0	2364.196029	0.0045	0.0850
LREEIQK[x]GDGGTDYVCVPK	6	0	2163.062913	0.0045	0.0850
VK[x]VIAATNRVDTLDPALLR	1	0	2064.205418	0.0045	0.0850
GNAKFGDGIQIAQLALK[x]HR	16	0	2036.127841	0.0045	0.0850
TVQKVETAVLSTTVK[x]AQAR	14	0	2029.153050	0.0045	0.0850
S[x]SKDISSKSPSGNDALNDK	0	0	1948.933683	0.0045	0.0850
FSVATITPEGIEFQTDQSVSSK[x]WAFAEK	21	0	3102.518455	0.0045	0.1250
QYSAK[x]AKWSTAETLTNNK	4	0	2040.027522	0.0044	0.0800
YMLLSQIMLNSVSEVKSLLTGK[x]HAIR	21	0	2930.608409	0.0044	0.1150
K[x]SAAAIGTSQLPVRDGVVVIQSYCHR	0	0	2811.481241	0.0044	0.1150
LYQVEYALEAINHAGVALGIVAK[x]DGIVLAAEK	22	0	3337.828417	0.0044	0.1400
CLDQLTNWCTIK[x]TVDR	11	0	2021.966182	0.0044	0.0700
CYAK[x]NEWR	3	0	1125.502511	0.0044	0.0350
EYLEK[x]NWK	4	0	1108.555260	0.0044	0.0350
IVKSAK[x]AK	5	0	843.554142	0.0044	0.0350
SIMLYLMVQSVNSELKLLSSAK[x]K	21	0	2581.422189	0.0043	0.1000
GAIEKVDDLLTTQAEAK[x]GAGFLLFMLNALR	16	0	3204.721515	0.0043	0.1300
ESQLVDK[x]FFEKINVK	6	0	1822.982813	0.0043	0.0650
M[x]STLDLNHLADLYDR	0	0	1775.851150	0.0043	0.0650
QIEELFEAIVLPMQQADK[x]FRK	17	0	2532.340909	0.0043	0.0900
LGVQSISLTNNFPK[x]VFAMGDK	13	0	2265.182631	0.0043	0.0900
G[x]QAQSGNFSNFGDGANGDNKK	0	0	2111.925576	0.0043	0.0900
GAPIEHDVGIMIDFECEK[x]MEGAFYRIIR	17	0	3295.582656	0.0043	0.1200
DYTMAQPEFFK[x]AVR	10	0	1701.818400	0.0043	0.0600
K[x]DWNACK	0	0	920.417393	0.0043	0.0300
EK[x]VLKTK	1	0	844.538158	0.0043	0.0300
ISYGDSGLRTEPK[x]AVDEEMK	12	0	2224.068057	0.0043	0.0850
QDLADATVETLKAIEGK[x]IAR	16	0	2141.169090	0.0043	0.0850
GVVALVEDK[x]TKSVALGGITK	8	0	1984.156741	0.0043	0.0850
GSLEKNWK[x]EEYLR	7	0	1650.836493	0.0042	0.0550
IGDLCAFTDALSK[x]YEAEFR	12	0	2205.041118	0.0042	0.0800
SNQATTSTDRQVK[x]LLFIEK	12	0	2178.164339	0.0042	0.0800
K[x]EITPDIFAAIAIINEADR	0	0	2099.126168	0.0042	0.0800
QEQRDGAEAEEIFVHYMNAAGTDVK[x]NLQVAK	24	0	3460.667968	0.0042	0.1300
HFEQVINEKHEDALAK[x]LGATLAQGIIDAGGR	15	0	3300.721328	0.0042	0.1300
EEFAEK[x]AVSVIQARIANYDPAEIR	5	0	2718.397564	0.0042	0.1000
ASRPGAAAK[x]LDGKDELWK	8	0	1912.016567	0.0042	0.0750
K[x]SYDYSATMYTR	0	0	1484.660513	0.0042	0.0500
GSDAAPQASK[x]KK	9	0	1186.630541	0.0042	0.0500
DKK[x]DQK	2	0	760.407879	0.0042	0.0250
EIK[x]QIK	2	0	757.469750	0.0042	0.0250
QIK[x]EIK	2	0	757.469750	0.0042	0.0250
HK[x]TPDK	1	0	724.386752	0.0042	0.0250
DTTK[x]NK	3	0	705.365683	0.0042	0.0250
GK[x]LVRK	1	0	699.475505	0.0042	0.0250
M[x]ATTVK	0	0	649.346864	0.0042	0.0250
GVILYGAPGTGK[x]TLLAKAVANQTSATFLR	11	0	2917.638783	0.0041	0.1200
NSTEEIDLYNRWK[x]ALER	12	0	2136.059881	0.0041	0.0700
K[x]SNFFLQLDGLVGQEARILLDLVYAFIK	0	0	3209.785103	0.0041	0.1150
ATHEVLKDEVLFNDK[x]PLPIEMK	14	0	2565.351138	0.0041	0.0900
ATHEVLK[x]DEVLFNDKPLPIEMK	6	0	2565.351138	0.0041	0.0900
DEFSRK[x]EAGFIDDILIITPASK	5	0	2464.284838	0.0041	0.0900
KELFDCLK[x]IMR	7	0	1451.762804	0.0041	0.0450
TNSTDEK[x]GTKK	6	0	1207.604385	0.0041	0.0450
EDMGSNDK[x]ASK	7	0	1180.502961	0.0041	0.0450
NPK[x]ADPLDERLSGVVEGIFQK	2	0	2311.217098	0.0040	0.0850
TMLELLNQLDGFEATKNIK[x]VIMATNR	18	0	2962.561853	0.0040	0.1050
LGITFAHVTAAKNNSWAK[x]SWSNLDLR	17	0	2899.509172	0.0040	0.1050
GILGIDAALGGQATK[x]LAAEDHKFVIHQEENK	14	0	3272.715182	0.0040	0.1250
AFNNAGITSVGVTGKNCACVISQK[x]K	23	0	2623.320910	0.0040	0.1000
VVDK[x]CFGIKFDIMPR	3	0	1823.942544	0.0040	0.0600
ELFEMARTK[x]K	8	0	1251.664481	0.0040	0.0400
TK[x]INLIETLR	1	0	1199.723710	0.0040	0.0400
LILTENIK[x]TK	7	0	1171.717563	0.0040	0.0400
K[x]QLATSLRSR	0	0	1158.683243	0.0040	0.0400
K[x]WRLR	0	0	757.471088	0.0040	0.0200
KDQK[x]K	3	0	645.380940	0.0040	0.0200
EK[x]VLK	1	0	615.395529	0.0040	0.0200
V[x]GVFK	0	0	548.332206	0.0040	0.0200
WNSK[x]VDKPDGTMDYDSMDNIFFAK	3	0	2823.251891	0.0040	0.0950
YGLQGPTWLVHK[x]ENAINKK	11	0	2195.185017	0.0039	0.0750
LAAPQLVQMFIGDGAK[x]LVR	15	0	2026.139651	0.0039	0.0750
E[x]SLLAVQGQDFVLTASSSSAVRGITVLKPDDDK	0	0	3445.793876	0.0039	0.1300
S[x]TLDLNHLADLYDR	0	0	1644.810672	0.0039	0.0550
E[x]EMIAAQGIDEEDR	0	0	1604.698741	0.0039	0.0550
GVAIDLLEECK[x]NTACSGIIAEVK	10	0	2489.250437	0.0039	0.0900
VGSALVGSQTK[x]VALEIHAQYELR	10	0	2468.338601	0.0039	0.0900
ELREVIELPLK[x]NPELFLR	10	0	2207.267680	0.0039	0.0700
LCFDELK[x]KR	6	0	1207.638268	0.0039	0.0350
IDK[x]KTTEEK	2	0	1090.586949	0.0039	0.0350
SLALTK[x]KDK	5	0	1002.607293	0.0039	0.0350
KLPNIEEATFDK[x]R	11	0	1559.830681	0.0038	0.0500
M[x]GQAQSGNFSNFGDGANGDNK	0	0	2114.871099	0.0038	0.0800
LK[x]GDLFSVGSGSTFAYGVLDSGYRWDLSK	1	0	3124.550422	0.0038	0.1100
VTQKKPPVQPLAYK[x]SATPFR	13	0	2255.278912	0.0038	0.0750
SSEQANLYERK[x]TLVAHAVLK	10	0	2256.222519	0.0038	0.0750
NSSSDMAYTSMFKGNQK[x]VVK	16	0	2221.050634	0.0038	0.0750
GMALGSANEK[x]IEASKGLIDR	9	0	2059.073086	0.0038	0.0750
KIDK[x]EDMGSNDK	3	0	1378.639778	0.0038	0.0450
NK[x]ELISVSAASK	1	0	1245.692803	0.0038	0.0450
GSDAAPQASKK[x]K	10	0	1186.630541	0.0038	0.0450
SLPPEEYDEKLYNK[x]FK	13	0	1998.993768	0.0037	0.0600
S[x]RSYDSRTTIFSPEGR	0	0	1857.896851	0.0037	0.0600
KDGIQDIMPSQAK[x]ELK	12	0	1799.945046	0.0037	0.0600
ATLTGMK[x]IDVLFSKIR	6	0	1792.027986	0.0037	0.0600
IQK[x]ENRHK	2	0	1051.588622	0.0037	0.0300
K[x]QLATSLR	0	0	915.550117	0.0037	0.0300
S[x]QAR	0	0	460.239372	0.0037	0.0150
TTEEK[x]EATPMEMDEEKSQDISINGNSK	4	0	3040.348747	0.0037	0.1000
QK[x]TATQPIVAQEMETDNQTALLVANVR	1	0	2968.528639	0.0037	0.1000
LMGQINKMPLLQSSVALLGQK[x]IR	20	0	2537.454825	0.0037	0.0850
INVKFFEK[x]EDVQSLK	7	0	1822.982813	0.0037	0.0550
DLGQVLNK[x]YVQVEQR	7	0	1787.952910	0.0037	0.0550
WAFAEK[x]QYGYGTQTV	5	0	1747.820509	0.0037	0.0550
GTKK[x]SGNLPDADNSK	3	0	1530.763724	0.0037	0.0550
AIGSGSEPAK[x]SELVK	9	0	1471.788150	0.0037	0.0550
MNGASGAELK[x]GVCTEAGMFALR	9	0	2269.065233	0.0036	0.0800
K[x]AQSGPDASAK	0	0	1058.535585	0.0036	0.0400
IDTIVK[x]EIQDEKEAEAAR	5	0	2057.063963	0.0036	0.0650
DDINLDEASAMAVK[x]FLSK	13	0	1965.971650	0.0036	0.0650
M[x]VLEATMILIDNSEWMINGDYIPTR	0	0	2924.412086	0.0036	0.0900
TLVAHAVLK[x]VGSALVGSQTKVALEIHAQYELR	8	0	3400.919290	0.0036	0.1150
INDTVGIK[x]ESDTGLAPISFWDVAADRQR	7	0	3073.546731	0.0036	0.1000
MK[x]LSLFSNKENELR	1	0	1707.897707	0.0036	0.0500
VVTSK[x]LLKPRVNNR	4	0	1622.994323	0.0036	0.0500
K[x]PTSELAIGASLEK	0	0	1442.797987	0.0036	0.0500
S[x]RSYDSR	0	0	869.399102	0.0036	0.0250
D[x]RGKLVR	0	0	842.508589	0.0036	0.0250
NIPK[x]EIK	3	0	840.506860	0.0036	0.0250
SLALTK[x]K	5	0	759.485399	0.0036	0.0250
K[x]ALSSLK	0	0	745.469750	0.0036	0.0250
NK[x]GTMKVELYEIQLISEGQPVEGR	1	0	2717.405684	0.0035	0.0850
ATAIGK[x]SSTAAKTFLEK	5	0	1722.951515	0.0035	0.0600
YSLNSYDFK[x]K	8	0	1263.613496	0.0035	0.0350
LEK[x]VRQLIIK	2	0	1238.807376	0.0035	0.0350
VMCKNK[x]TDTK	5	0	1223.600166	0.0035	0.0350
IITK[x]EGVETR	3	0	1144.645129	0.0035	0.0350
NK[x]LLKVTVSK	1	0	1128.722984	0.0035	0.0350
FLSK[x]TLDSNSLTHEKIEFATITK	3	0	2622.390357	0.0035	0.0800
LDK[x]APTESYADIGGLESQIQEIK	2	0	2504.264495	0.0035	0.0800
TLLAK[x]AVANQTSATFLRVVGSELIQK	4	0	2757.575126	0.0035	0.0900
E[x]MIAAQGIDEEDR	0	0	1475.656153	0.0035	0.0450
TGRK[x]EPPVYTPPK	3	0	1468.803742	0.0035	0.0450
ASRPGAAAK[x]LDGK	8	0	1240.688720	0.0035	0.0450
STELQIGVVEDDK[x]PFR	12	0	1831.931505	0.0034	0.0550
WK[x]VETQEAAVVDYPDRYYK	1	0	2359.148355	0.0034	0.0650
EATPMEMDEEK[x]SQDISINGNSK	10	0	2452.073269	0.0034	0.0750
LAEFDK[x]AIEDAQELNGEHEILEAMKNK	5	0	3084.507234	0.0033	0.0900
ELVSK[x]ASPIAGSEGK	4	0	1471.788150	0.0033	0.0500
PFGNTHNKFK[x]LNYKPEEEYPDLSK	9	0	2894.423777	0.0033	0.0800
IIYSDIDVDPVKPEHVGK[x]VVLKNK	17	0	2704.516220	0.0033	0.0800
LYQVEYAFK[x]AFNNAGITSVGVTGK	8	0	2576.327369	0.0033	0.0800
DK[x]LVLKEVFLSFHNLVGR	1	0	2113.204692	0.0033	0.0600
EAGFIDDILIITPASK[x]EK	15	0	1959.056365	0.0033	0.0600
ASLLK[x]VNMENLIVTDLGK	4	0	1957.091700	0.0033	0.0600
S[x]SSDMAYTSMFK	0	0	1353.558028	0.0033	0.0400
GVMTLGFDLIK[x]R	10	0	1348.753625	0.0033	0.0400
FK[x]LNVYKYR	1	0	1229.692020	0.0033	0.0300
GFICK[x]VVDK	4	0	1064.568799	0.0033	0.0300
SLALTKK[x]DK	6	0	1002.607293	0.0033	0.0300
FDVIVAK[x]GK	6	0	975.575269	0.0033	0.0300
MRK[x]LAR	2	0	773.469370	0.0033	0.0200
EK[x]WIAK	1	0	773.443537	0.0033	0.0200
M[x]SGYDR	0	0	727.295891	0.0033	0.0200
QGLHK[x]K	4	0	709.423471	0.0033	0.0200
NIPK[x]AR	3	0	697.423471	0.0033	0.0200
NK[x]GTMK	1	0	677.353010	0.0033	0.0200
IQFCLALHNDSIK[x]SMRYPMDAHK	12	0	2774.345349	0.0033	0.0750
YYEQK[x]IRIGLHDDAYLDVCK	4	0	2498.226278	0.0032	0.0650
QILDCIVNLSEPAKK[x]SGFEK	14	0	2275.188107	0.0032	0.0650
SVEISALASK[x]NRLHQLR	9	0	1921.085644	0.0032	0.0550
VPLRQK[x]TATQPIVAQEMETDNQTALLVANVR	5	0	3433.834967	0.0032	0.1000
SYLLQHREWDSK[x]LK	11	0	1801.947432	0.0032	0.0450
LK[x]WSDERYLHQSLK	1	0	1801.947432	0.0032	0.0450
K[x]NVPKLQNVSNFQK	0	0	1642.915408	0.0032	0.0450
YTQSTNNDDPKK[x]IIEEEGFTNR	11	0	2598.219668	0.0032	0.0700
IVAFDQLVK[x]EK	8	0	1288.739025	0.0032	0.0350
VLNK[x]EHLEADFVTQVAVRR	3	0	2223.212290	0.0032	0.0600
IVCFMLNEK[x]LNQQSVLLPLLKDNIAHR	8	0	3205.746621	0.0031	0.0850
LPYVALGSGSLAAISVLETK[x]YQPDLER	19	0	2889.548636	0.0031	0.0850
IFTIHTSK[x]MNLGEDVNLEELIQCK	7	0	2831.419614	0.0031	0.0750
QIAIVVNQNWYCANTKYVTGPK[x]NK	21	0	2808.437985	0.0031	0.0750
VLSNYMK[x]QEALSSKTLFTRPIPVR	6	0	2777.526069	0.0031	0.0750
DSYLIIDK[x]LPSEYDSR	7	0	1912.941734	0.0031	0.0500
TTEEK[x]EATPMEMDEEK	4	0	1896.796787	0.0031	0.0500
VLK[x]TKDEGGPAGGLYI	2	0	1616.877294	0.0031	0.0500
K[x]DWNACKK	0	0	1048.512348	0.0031	0.0250
YDK[x]KDLVR	2	0	1035.571243	0.0031	0.0250
K[x]SLKDECK	0	0	1006.511679	0.0031	0.0250
LSVEALNSLTGEFK[x]GKYYPLK	13	0	2356.267737	0.0031	0.0650
VSK[x]ILEHKEIMLR	2	0	1594.922802	0.0031	0.0400
KALSSLK[x]YMLLSQIMLNSVSEVK	6	0	2581.422189	0.0030	0.0700
LLFIEK[x]AEIINSLNLNNDLTDKLAQFEK	5	0	3245.754588	0.0030	0.0850
M[x]SGYDRALSVFSPDGRLLQVEYGQEAVR	0	0	3142.550434	0.0030	0.0850
ENAPAIIFIDEIDAIATK[x]RFDAQTGADR	17	0	3060.551483	0.0030	0.0850
VASMIRSCNFPEFSYFMK[x]IVMSMVR	17	0	3029.445646	0.0030	0.0750
EFHK[x]DMTLEEAEVLILKVLR	3	0	2412.308550	0.0030	0.0600
NVSGNVLSEIK[x]NNWQIERLR	10	0	2368.261024	0.0030	0.0600
T[x]VYQISELESLLRSSHIITK	0	0	2316.268797	0.0030	0.0600
SVQPLASAK[x]ELLRSDILTLR	8	0	2209.279304	0.0030	0.0600
TEDDIK[x]SLQSVGQIIGEVLK	5	0	2171.168421	0.0030	0.0600
K[x]LEGTIDYQK	0	0	1193.629146	0.0030	0.0300
A[x]SLLK	0	0	530.342770	0.0030	0.0150
QLEMLDLQEGFIK[x]EDCK	12	0	2094.996478	0.0029	0.0500
NEEGIIEFTK[x]TPNDTQK	9	0	1962.953358	0.0029	0.0500
GK[x]YYPLKSMTEK	1	0	1443.743119	0.0029	0.0350
K[x]QLLIDGANVLR	0	0	1338.798265	0.0029	0.0350
K[x]TAGEDAVTLVK	0	0	1230.681905	0.0029	0.0350
KK[x]AQSGPDASAK	1	0	1186.630541	0.0029	0.0350
LPSEYDSRVKAMEVDEK[x]PTER	16	0	2478.205935	0.0029	0.0600
CNK[x]FFYILYFELYK	2	0	1946.963993	0.0029	0.0400
WSDERYLHQSLK[x]YK	11	0	1851.926697	0.0029	0.0400
KEEPK[x]SETLENFTR	4	0	1706.847448	0.0029	0.0400
AFGRVYATMQK[x]LQK	10	0	1639.886752	0.0029	0.0400
K[x]NCKADAGITIAPR	0	0	1513.803419	0.0029	0.0400
VDK[x]NWSK	2	0	875.450075	0.0029	0.0200
EKVLK[x]TK	4	0	844.538158	0.0029	0.0200
TMTEK[x]AR	4	0	835.422145	0.0029	0.0200
ENAINK[x]K	5	0	815.450075	0.0029	0.0200
QYSAK[x]AK	4	0	794.428614	0.0029	0.0200
GVSK[x]DEK	3	0	761.391895	0.0029	0.0200
AVENASTCIGIK[x]CEDGVILALEK	11	0	2489.250437	0.0028	0.0650
QVARNELEK[x]LNFSSLK	8	0	1875.021318	0.0028	0.0450
G[x]LGYPEDAIGKTKLVK	0	0	1687.950789	0.0028	0.0450
VSK[x]QGEIDYEALVKLTDGTNGADLR	2	0	2691.371409	0.0028	0.0700
K[x]QCVIANSCKTAINTGGGSVAVFNK	0	0	2623.320910	0.0028	0.0700
SITEFGDTATAK[x]ELEAMK	11	0	1940.940017	0.0028	0.0500
LDPAGFYIGYK[x]ATSAGPK	10	0	1854.951515	0.0028	0.0500
VLTLELYK[x]K	7	0	1105.674641	0.0028	0.0250
DIK[x]SMIADK	2	0	1019.532081	0.0028	0.0250
SSK[x]SSLELANNAVKSNDIEK	2	0	2133.091236	0.0027	0.0550
DILLDMSRAVNIAFTQDQLLK[x]R	20	0	2559.384166	0.0027	0.0600
QGEIDYEALVK[x]LTDGTNGADLR	10	0	2377.176020	0.0027	0.0600
IMKLCFDELK[x]K	9	0	1423.756658	0.0027	0.0300
QVRQASDTSTNTK[x]VLIYIADLLFR	12	0	2751.491794	0.0027	0.0650
SELQDKSSQQGVEGVLIILK[x]IEDTDK	19	0	2871.507557	0.0027	0.0700
N[x]SSSDMAYTSMFK	0	0	1467.600950	0.0027	0.0350
AK[x]WSTAETLTNNK	1	0	1462.741537	0.0027	0.0350
GAIESYKVVDASIVSK[x]ALGNFVASVLAR	15	0	2863.580603	0.0027	0.0750
E[x]EMIAAQGIDEEDRR	0	0	1760.799843	0.0027	0.0400
GAIEK[x]VDDLLTTQAEAK	4	0	1800.946820	0.0026	0.0450
CSEVRCNK[x]FFYILYFELYK	7	0	2578.238756	0.0026	0.0500
TTLFK[x]SELAQSKYLMNVSR	4	0	2215.166981	0.0026	0.0500
MVRGIGSYEK[x]QSEVSVGLR	9	0	2094.089070	0.0026	0.0500
VIGSELVQK[x]YVGEGARMVR	8	0	2090.130540	0.0026	0.0500
MSSK[x]SSLELANNAVKSNDIEK	3	0	2264.131715	0.0026	0.0550
ERAEAGLALSLIVK[x]ALSIEGDDK	13	0	2397.311385	0.0026	0.0600
EIK[x]EVIELPVKHPELFESLGIPQPK	2	0	2868.599943	0.0026	0.0650
TSTSSMTAVPKPLK[x]FLRPHYFTLVK	13	0	2848.567205	0.0026	0.0650
ILTSFDRASALGAINLQPLLMPSK[x]R	23	0	2711.515506	0.0026	0.0650
SELAQSK[x]YLMNVSRDPIGAIDAGAALDIHIR	6	0	3323.729448	0.0026	0.0800
ASKIIDHIDYVESLIHSSYYSVSADYYK[x]AK	27	0	3464.713844	0.0025	0.0750
GTTYSAPAIATGFAMHLALPMLRK[x]ATDDDR	23	0	3190.590187	0.0025	0.0750
FFPYYVYTTVAGIDK[x]EGK	14	0	2097.045801	0.0025	0.0450
EWNQNIK[x]NLSNVVEISGK	6	0	2071.069718	0.0025	0.0450
QEYK[x]DDINLDEASAMAVK	3	0	2038.951640	0.0025	0.0450
HCLIK[x]MNHGTTTLAFRYQHGIVVCVDSR	4	0	3312.642899	0.0025	0.0700
VLSNYMKQEALSSK[x]TLFTRPIPVR	13	0	2777.526069	0.0025	0.0600
VTFFYTDYIGVYAPRK[x]YTGLLR	15	0	2642.389574	0.0025	0.0550
HNDLAQLVQQSRPLMANFSK[x]AK	19	0	2495.306589	0.0025	0.0550
LGVKPPKGCLMFGPPGTGK[x]TLLAR	18	0	2494.391501	0.0025	0.0600
LALTKPK[x]GTPGYGPLGVLPKVGIR	6	0	2431.467763	0.0025	0.0600
QETQYK[x]IDELVSNNEK	5	0	1936.937709	0.0025	0.0400
VVTSKLLK[x]PRVNNR	7	0	1622.994323	0.0025	0.0350
LGISATALSPEEK[x]K	12	0	1442.797987	0.0025	0.0350
ATDDDRWK[x]TLSK	7	0	1434.710239	0.0025	0.0300
SGFEK[x]IDLTR	4	0	1164.613831	0.0025	0.0250
DYYTK[x]QSK	4	0	1031.492328	0.0025	0.0200
KSLK[x]DECK	3	0	1006.511679	0.0025	0.0200
I[x]INRDIGK	0	0	927.550117	0.0025	0.0200
ELLK[x]LK	3	0	742.495236	0.0025	0.0150
DK[x]LVLK	1	0	714.463938	0.0025	0.0150
F[x]ATLQK	0	0	706.401341	0.0025	0.0150
ASK[x]AAR	2	0	602.349976	0.0025	0.0150
KPIGATWK[x]TTQLEEANSKLGYIFGADYPK	7	0	3225.670864	0.0024	0.0700
TDNHLSSTLEKLSFK[x]SIADVADMLEANDK	14	0	3191.565471	0.0024	0.0700
IVCFMLNEKLNQQSVLLPLLK[x]DNIAHR	20	0	3205.746621	0.0024	0.0650
S[x]GYDRALSVFSPDGRLLQVEYGQEAVR	0	0	3011.509956	0.0024	0.0650
MPFGNTHNKFK[x]LNYKPEEEYPDLSK	10	0	3025.464255	0.0024	0.0600
YMIPPSAPVMLELTDEQPIKQVK[x]NR	22	0	2896.518931	0.0024	0.0600
LGSSEVEQVQLVVDGVKLMVEMEK[x]K	23	0	2773.460417	0.0024	0.0600
LQK[x]RGTGGVDTAAVGSVFDVSNADR	2	0	2519.272705	0.0024	0.0600
TDTKTIEAITFK[x]TDNHLSSTLEK	11	0	2592.328152	0.0024	0.0550
YDKTEDDIK[x]SLQSVGQIIGEVLK	8	0	2577.353638	0.0024	0.0550
CEDGVILALEKVVTSKLLK[x]PR	18	0	2367.355831	0.0024	0.0500
DEK[x]VSEVLNSEDITGIQEK	2	0	2132.048371	0.0024	0.0450
TDELK[x]DANIIYDLEILR	4	0	2033.067988	0.0024	0.0400
LVLK[x]EVFLSFHNLVGRR	3	0	2026.183900	0.0024	0.0400
INANEK[x]LVGWYHTGPQLRPSDLEINNLLKK	5	0	3459.862505	0.0023	0.0700
ASLLKVNMENLIVTDLGK[x]YAEVLIETAK	17	0	3074.693573	0.0023	0.0650
STELFK[x]NEEEPTK	5	0	1550.746345	0.0023	0.0300
DIGK[x]VVDKCFGIK	3	0	1477.796212	0.0023	0.0300
DTLSKDQELTEENVSISVIGK[x]DEK	20	0	2676.334021	0.0023	0.0550
EAVELPLTHPELYEEMGIK[x]PPK	18	0	2519.298044	0.0023	0.0500
VISMEK[x]GGNMK	5	0	1192.594355	0.0023	0.0250
ILPNKVDPLVSLMMVEK[x]IPDSTYEMVGGLEK	16	0	3444.795657	0.0023	0.0700
HFEQVINEK[x]HEDALAKLGATLAQGIIDAGGR	8	0	3300.721328	0.0023	0.0700
EKWIAK[x]QILDCIVNLSEPAK	5	0	2354.266687	0.0023	0.0450
LLEK[x]LEIKEGNYGDGYALQPSYIHEYLSK	3	0	3369.713118	0.0022	0.0650
YSDIGGLSKQIEELFEAIVLPMQQADK[x]FR	26	0	3324.706257	0.0022	0.0650
YSNDK[x]YGYLAPFHLDLFSLEVLSYDAK	4	0	3167.549027	0.0022	0.0600
ATSAGPKQTETINWLEK[x]R	16	0	2029.059155	0.0022	0.0400
F[x]ATLQKSKR	0	0	1077.629423	0.0022	0.0200
GTLK[x]VHTIR	3	0	1023.618860	0.0022	0.0200
HNDLAQLVQQSRPLMANFSKAK[x]SAK	21	0	2781.470679	0.0022	0.0550
IQFCLALHNDSIK[x]SMR	12	0	1931.970877	0.0022	0.0350
LAHLSKHPK[x]FEEILTR	8	0	1918.078772	0.0022	0.0350
VLK[x]LTLEAMDLEIVEK	2	0	1843.037546	0.0022	0.0350
SLYFATPGNTSFK[x]TDM	12	0	1778.818457	0.0022	0.0350
DISSK[x]SPSGNDALNDK	4	0	1646.774679	0.0022	0.0350
MVQGEVSILESIQQTGVASK[x]YTENIYPPKK	19	0	3336.727384	0.0022	0.0650
DECK[x]QDIMFELGLLQERLAEK	3	0	2564.261336	0.0021	0.0450
VLAQLGMQSLSPLK[x]QGMNILR	13	0	2296.275812	0.0021	0.0450
YEAK[x]AIGSGSEPAK	3	0	1406.704092	0.0021	0.0300
M[x]DRQEQR	0	0	961.439915	0.0021	0.0150
LVRK[x]CIK	3	0	915.568742	0.0021	0.0150
KEK[x]WIAK	2	0	901.538493	0.0021	0.0150
ENEQK[x]IK	4	0	887.471202	0.0021	0.0150
IEPLK[x]LK	4	0	839.547996	0.0021	0.0150
IIPLKK[x]D	5	0	825.532346	0.0021	0.0150
EAVLK[x]LK	4	0	799.516697	0.0021	0.0150
TEDDIKSLQSVGQIIGEVLK[x]QLDSER	19	0	2899.513703	0.0021	0.0550
LYFYYILFFEK[x]CNRSVECR	10	0	2606.244903	0.0021	0.0400
NIK[x]AMDLGELETFQLLNTR	2	0	2205.146246	0.0021	0.0400
TMLELLNQLDGFEATK[x]NIK	15	0	2177.140100	0.0021	0.0400
EHFK[x]ELVSKASPIAGSEGK	3	0	2013.053008	0.0021	0.0400
LGVK[x]PPKGCLMFGPPGTGK	3	0	1940.037500	0.0021	0.0400
VNENIGDELLLEQCMK[x]HSTFIITK	15	0	2831.419615	0.0021	0.0500
LSLFSNK[x]ENELR	6	0	1448.762272	0.0021	0.0250
K[x]SGNLPDADNSK	0	0	1244.599634	0.0021	0.0250
YELYSNQYYHGAGEPSLIGDKLIEK[x]LELR	24	0	3397.719264	0.0021	0.0600
VLTLSLMEELHK[x]MDDRK	11	0	2057.064831	0.0021	0.0350
FSFISNVRPK[x]LFAYPPK	9	0	2010.109010	0.0021	0.0350
QNTPVLFDSKEAVLK[x]LK	14	0	1929.093418	0.0021	0.0350
ISPGYDVYEGSFEK[x]EGK	13	0	1903.883889	0.0021	0.0350
GFDFEYYQRNLLLQEK[x]GFPTPK	15	0	2689.353916	0.0020	0.0450
EWNQNIKNLSNVVEISGK[x]GVFV	17	0	2473.296405	0.0020	0.0450
K[x]EITPDIFAAIAIINEADRMAR	0	0	2457.304859	0.0020	0.0450
ENAINK[x]KALNEFVMMFSMFSHENWNDK	5	0	3273.504411	0.0020	0.0550
LDPPILPENGDLEK[x]DEPEETDVNKYQK	13	0	3124.508674	0.0020	0.0550
VLVDMESMLVPK[x]PLINKIYDQLNSR	11	0	2914.565879	0.0020	0.0500
AEIINSLNLNNDLTDKLAQFEK[x]EEYVSDPK	21	0	3449.720047	0.0020	0.0600
SNPVFAENDEKGEK[x]R	13	0	1718.822295	0.0020	0.0300
LQK[x]YQATVMR	2	0	1236.664816	0.0020	0.0200
AK[x]NPMFALSR	1	0	1133.601493	0.0020	0.0200
LEK[x]VR	2	0	643.401675	0.0020	0.0100
K[x]GEIR	0	0	601.354728	0.0020	0.0100
T[x]EVLK	0	0	588.348247	0.0020	0.0100
YACK[x]ILGVVEGQFSRPAK	3	0	2022.071968	0.0019	0.0350
NEEK[x]KLMELFISK	3	0	1607.859201	0.0019	0.0250
IWK[x]SDEINEVLNK	2	0	1586.830346	0.0019	0.0250
HQGVLEIEFMIDHNMK[x]DGTQR	15	0	2497.184095	0.0019	0.0400
TEEK[x]TESYYSNAVELNLLLISPTK	3	0	2741.400978	0.0019	0.0450
WSTAETLTNNK[x]IDRDK	10	0	1890.943464	0.0019	0.0300
TK[x]INLIETLRTITDGK	1	0	1815.046470	0.0019	0.0300
AVEK[x]LMSR	3	0	932.511289	0.0019	0.0150
IAK[x]GAIEK	2	0	828.506860	0.0019	0.0150
GNIK[x]VLFATNRPNTLDEALMRPGRIDR	3	0	3066.650753	0.0019	0.0500
GINIDQSSNSKDPEEEAEMMTK[x]ETTEK	21	0	3040.348747	0.0019	0.0500
FKK[x]DGIPSNLTDTVETGIQALMSSLSTDFK	2	0	3242.637906	0.0018	0.0550
MARENAPAIIFIDEIDAIATK[x]R	20	0	2457.304859	0.0018	0.0400
VKAMEVDEK[x]PTERYSDIGGLSK	8	0	2451.231422	0.0018	0.0400
GTLK[x]VHTIRLR	3	0	1292.804020	0.0018	0.0200
MGNGK[x]MVEISR	4	0	1220.600502	0.0018	0.0200
LGISATALSPEEKK[x]TAGEDAVTLVK	13	0	2527.374374	0.0018	0.0450
AVK[x]PTDMEQFAFYK	2	0	1673.812254	0.0018	0.0250
KTTEEK[x]EATPMEMDEEK	5	0	2024.891743	0.0018	0.0300
LENVKIYADLK[x]INEDSK	10	0	1991.057425	0.0018	0.0300
FAASKEK[x]QNTPVLFDSK	6	0	1908.994437	0.0018	0.0300
IPDSTYEMVGGLEK[x]QIK	13	0	1906.970924	0.0018	0.0300
TSNNTNRTNSTDEK[x]GTK	13	0	1866.866670	0.0018	0.0300
K[x]SGNLPDADNSKSDISK	0	0	1774.869635	0.0018	0.0300
MVTANIK[x]NIKAMDLGELETFQLLNTR	6	0	2962.561853	0.0017	0.0450
NEEK[x]LAEFDKAIEDAQELNGEHEILEAMK	3	0	3342.592410	0.0017	0.0500
YTISGGGLYTDADK[x]GLATMGMGYLGSTGK	13	0	2884.362162	0.0017	0.0500
RLYAVK[x]YELYSNQYYHGAGEPSLIGDK	5	0	3133.550757	0.0017	0.0450
VSTTPANSFELK[x]QYLIQREER	11	0	2508.297131	0.0017	0.0350
NLNQIVNELDEEK[x]YK	12	0	1847.926420	0.0017	0.0250
SNPVFAENDEK[x]GEKR	10	0	1718.822295	0.0017	0.0250
QEVAAQK[x]SSEETEDK	6	0	1677.769259	0.0017	0.0250
V[x]LEATMILIDNSEWMINGDYIPTR	0	0	2793.371608	0.0017	0.0400
NK[x]HCLIKMNHGTTTLAFR	1	0	2141.098527	0.0017	0.0300
SETMK[x]YYLPKGK	4	0	1443.743119	0.0017	0.0200
GTTAVLK[x]EDIYK	6	0	1336.723767	0.0017	0.0200
K[x]GINIDQSSNSK	0	0	1289.657479	0.0017	0.0200
K[x]SGFEK	0	0	694.364957	0.0017	0.0100
IGSVDRHIGIATTGFIPDGQHIVK[x]R	23	0	2686.466585	0.0016	0.0400
M[x]GQAQSGNFSNFGDGANGDNKK	0	0	2242.966054	0.0016	0.0350
EGK[x]VTFFYTDYIGVYAPRK	2	0	2253.146903	0.0016	0.0300
YVVDISPDIDIK[x]EIKPNIR	11	0	2226.225875	0.0016	0.0300
AASLLK[x]VNMENLIVTDLGK	5	0	2028.128811	0.0016	0.0300
GIGSYEK[x]QSEVSVGLR	6	0	1707.879080	0.0016	0.0250
VEAQNHK[x]LNLADPVSIEYLTRYVAGVQQK	6	0	3282.735917	0.0016	0.0450
HVFPITK[x]GIGCVMTGSIADARAQVSR	6	0	2770.436936	0.0015	0.0400
LALTK[x]LTIPLPLYPQGHPGGSEGGPK	4	0	2640.463795	0.0015	0.0400
VMK[x]SEFQRLTHEK	2	0	1631.845282	0.0015	0.0200
DIGKVVDK[x]CFGIK	7	0	1477.796212	0.0015	0.0200
QLMTEFVDQVDDVVK[x]YEIDK	14	0	2413.172181	0.0015	0.0300
M[x]FMTRSEYDR	0	0	1334.574681	0.0015	0.0150
AEAKDVAK[x]MK	7	0	1089.585175	0.0015	0.0150
K[x]TLVAHAVLK	0	0	1078.686208	0.0015	0.0150
RINDTVGIK[x]ESDTGLAPISFWDVAADR	8	0	2945.488160	0.0015	0.0400
QCVIANSCK[x]TAINTGGGSVAVFNK	8	0	2495.225954	0.0015	0.0350
DGVVVIQSYCHRTTMTNGFLAHK[x]LCIHK	22	0	3284.636753	0.0014	0.0400
K[x]DGIPSNLTDTVETGIQALMSSLSTDFK	0	0	2967.474541	0.0014	0.0400
LHNSLEVVFEWDK[x]NDWNGHIR	12	0	2607.261750	0.0014	0.0300
DGLEDDMPALADEEFEK[x]MDRR	16	0	2481.078690	0.0014	0.0300
NK[x]HCLIK	1	0	911.501059	0.0014	0.0100
GIK[x]GIESEAYESVLDLAK	2	0	1921.004331	0.0014	0.0250
K[x]AIPLALGLLSASNPQMR	0	0	1879.071243	0.0014	0.0250
INANEK[x]LVGWYHTGPQLRPSDLEINNLLK	5	0	3331.767550	0.0014	0.0400
LIDASTVKHVFPITK[x]GIGCVMTGSIADAR	14	0	3056.614946	0.0014	0.0400
QEYK[x]DDINLDEASAMAVKFLSK	3	0	2514.231087	0.0014	0.0300
ELKK[x]EEMVMLK	3	0	1376.740675	0.0014	0.0150
ILEFTK[x]YSNDK	5	0	1356.692468	0.0014	0.0150
VIPVEELK[x]EIK	7	0	1295.769988	0.0014	0.0150
ELLKLK[x]VELAK	5	0	1282.822356	0.0014	0.0150
[truncated: 151 more rows]
