# Supplementary material for: ECL: an exhaustive search tool for the identification of cross-linked peptides using whole database
Source: BMC Bioinformatics. 2016 May 20;17:217. doi: 10.1186/s12859-016-1073-y (PMC4874008; doi:10.1186/s12859-016-1073-y)
Supplement: Additional file 5 — Kojak’s pre-selection list of PSMs only identified by ECL. (ZIP 5147 kb) [file 12859_2016_1073_MOESM5_ESM.zip › Kojak's pre-selection ranks of ECL only peptides/Kojak's detailed results/aleitner_M1012_007/diagnostic_6170.txt]

Scan: 6170
TFANLVSSTLYEK[x]R	12	0	1627.856893	0.1211	1.6950
LK[x]PQDER	1	0	884.471536	0.0779	0.5450
IDK[x]K	2	0	502.311471	0.0625	0.2500
NLIRLAK[x]R	6	0	982.639929	0.0619	0.4950
LKVELAK[x]QNLFVPTSDK	6	0	1929.093418	0.0574	0.9750
ISPGYDVYEGSFEK[x]EGK	13	0	1903.883889	0.0538	0.9150
NLLLQEK[x]GFPTPK	6	0	1483.839792	0.0488	0.6350
LMSK[x]VAEKAQINTQEYGR	3	0	2065.062523	0.0481	0.8650
K[x]ALSSLK	0	0	745.469750	0.0479	0.3350
VELAK[x]QNLFVPTSDK	4	0	1687.914404	0.0470	0.7050
IHAK[x]SMAIDKDIR	3	0	1496.813257	0.0469	0.6100
TFLEK[x]R	4	0	792.449349	0.0467	0.2800
LLK[x]MQR	2	0	787.473787	0.0467	0.2800
NK[x]ISWYTK	1	0	1038.549782	0.0450	0.3600
LIEK[x]LELR	3	0	1012.628028	0.0437	0.3500
RPPVIRTTLFK[x]SELAQSK	10	0	2070.194854	0.0436	0.7850
M[x]GINERK	0	0	846.438129	0.0436	0.3050
Y[x]FATLQKSKR	0	0	1240.692746	0.0435	0.4350
LDVAK[x]R	4	0	700.423137	0.0433	0.2600
LEK[x]VR	2	0	643.401675	0.0430	0.2150
LLVK[x]DRIDK	3	0	1098.676036	0.0428	0.3850
LAK[x]RMK	2	0	745.463224	0.0425	0.2550
G[x]LGYPEDAIGKTK	0	0	1347.703366	0.0419	0.5450
S[x]PTGQITSTSARSGKK	0	0	1604.848116	0.0419	0.6700
LENQRK[x]WR	5	0	1128.615169	0.0419	0.3350
NSTNNTK[x]ER	6	0	1062.505347	0.0417	0.3750
LALTK[x]PK	4	0	769.506134	0.0414	0.2900
MPFGNTHNK[x]FK	8	0	1319.644415	0.0414	0.4550
LRLLK[x]MQR	4	0	1056.658947	0.0413	0.3300
K[x]MRK	0	0	561.342056	0.0413	0.1650
G[x]GLGYPEDAIGKTK	0	0	1404.724827	0.0411	0.5750
LK[x]LELK	1	0	742.495236	0.0408	0.2450
M[x]IDDQR	0	0	776.348650	0.0400	0.2400
LESK[x]QR	3	0	759.423863	0.0400	0.2400
LELK[x]K	3	0	629.411178	0.0390	0.1950
YYK[x]PDLTIDEAVRIMK	2	0	1954.023292	0.0388	0.6200
M[x]MGINERK	0	0	977.478607	0.0388	0.3100
IEEIFK[x]K	5	0	905.522175	0.0386	0.2700
IDVLFSK[x]IR	6	0	1089.654575	0.0383	0.3450
G[x]LGYPEDAIGK	0	0	1118.560737	0.0377	0.4150
IDK[x]EDMGSNDKASK	2	0	1536.708913	0.0375	0.5250
IDTIVK[x]EIQDEKEAEAAR	5	0	2057.063963	0.0367	0.6600
NWK[x]EGLSR	2	0	988.508981	0.0362	0.2900
V[x]SPTGQITSTSARSGKK	0	0	1703.916525	0.0362	0.6150
GGNMK[x]EVFR	4	0	1036.512349	0.0361	0.3250
IDRK[x]ILFENPDEATK	3	0	1787.941677	0.0357	0.5350
IDTIVKEIQDEK[x]EAEAAR	11	0	2057.063963	0.0356	0.6400
LSLFSNK[x]ENELR	6	0	1448.762272	0.0354	0.4250
NK[x]VLVKVHPEGK	1	0	1346.803351	0.0354	0.4250
LLENDIK[x]VMKSEFQR	6	0	1848.976678	0.0347	0.5200
M[x]DRQEQR	0	0	961.439915	0.0343	0.2400
LESK[x]QRIFR	3	0	1175.677431	0.0339	0.3050
LK[x]PLIEK	1	0	839.547996	0.0336	0.2350
EIQDEK[x]EAEAAR	5	0	1387.657871	0.0329	0.3950
IDKEDMGSNDK[x]ASK	10	0	1536.708913	0.0329	0.4600
G[x]GLGYPEDAIGK	0	0	1175.582198	0.0325	0.3900
D[x]RGK	0	0	474.255021	0.0325	0.1300
K[x]SGFEKIDLTR	0	0	1292.708787	0.0323	0.3550
LNVYK[x]YR	4	0	954.528656	0.0321	0.2250
LKLELK[x]K	5	0	870.590192	0.0321	0.2250
NKVLVK[x]VHPEGK	5	0	1346.803351	0.0317	0.3800
SNPVFAENDEK[x]GEKR	10	0	1718.822295	0.0313	0.4700
LVNFTAK[x]TLDLLGIFR	6	0	1820.055916	0.0313	0.5000
LVK[x]ERQAR	2	0	998.598459	0.0313	0.2500
LWK[x]R	2	0	601.369985	0.0313	0.1250
IGLVRLPEANFEPLEK[x]R	15	0	1980.115548	0.0309	0.5250
F[x]RNQYDGDATTWSPQGR	0	0	1997.897911	0.0306	0.5200
T[x]VYQISELESLLR	0	0	1549.835098	0.0304	0.3950
LK[x]VELAKQNLFVPTSDK	1	0	1929.093418	0.0303	0.5150
IDRPAQVISFK[x]K	10	0	1400.813914	0.0300	0.3600
LILTENIK[x]TK	7	0	1171.717563	0.0300	0.3000
LQMSAMYK[x]K	7	0	1098.556519	0.0300	0.2700
IDKK[x]TTEEK	3	0	1090.586949	0.0300	0.2700
IQK[x]ENRHK	2	0	1051.588622	0.0300	0.2400
VEFK[x]MGNGK	3	0	1008.506203	0.0294	0.2650
LEFIKVIPVEELK[x]EIK	12	0	1926.144056	0.0294	0.4700
AVILSDTKPVDK[x]K	11	0	1412.823808	0.0292	0.3800
D[x]RQEQR	0	0	830.399437	0.0292	0.1750
IDK[x]EDMGSNDK	2	0	1250.544822	0.0291	0.3200
INVK[x]K	3	0	600.395864	0.0290	0.1450
LIK[x]KSSEQANLYER	2	0	1677.904901	0.0289	0.4050
K[x]NLLNPLIEDSR	0	0	1410.783007	0.0288	0.3450
Q[x]TVYQISELESLLR	0	0	1677.893669	0.0286	0.4000
IK[x]LISGK	1	0	757.506134	0.0286	0.2000
S[x]RSYDSRTTIFSPEGR	0	0	1857.896851	0.0284	0.4550
SGVK[x]LENVKIYADLK	3	0	1675.950788	0.0283	0.4250
K[x]IPQVASFRIDK	0	0	1400.813914	0.0283	0.3400
NK[x]YAIQLPLPPK	1	0	1380.812854	0.0283	0.3400
NIPK[x]AR	3	0	697.423471	0.0283	0.1700
F[x]ATLQKSKR	0	0	1077.629423	0.0283	0.2550
GYIGDPIK[x]FVR	7	0	1263.697497	0.0282	0.3100
AMEVDEK[x]PTER	6	0	1303.607753	0.0277	0.3050
IDTIVK[x]EIQDEK	5	0	1429.766355	0.0275	0.3300
K[x]HGQLK	0	0	709.423471	0.0275	0.1650
KYIPNPVLVIIDVK[x]PK	13	0	1835.128350	0.0275	0.4400
STELFKNEEEPTK[x]K	12	0	1678.841301	0.0275	0.3850
AVKPTDMEQFAFYK[x]	13	0	1673.812254	0.0275	0.3850
NWK[x]EEYLR	2	0	1136.561406	0.0275	0.2200
ASK[x]VLELR	2	0	914.554868	0.0275	0.2200
LAK[x]R	2	0	486.327789	0.0275	0.1100
KVPDK[x]LIDASTVK	4	0	1412.823808	0.0273	0.3550
TK[x]DAVVLGVEK	1	0	1157.665530	0.0273	0.3000
LALTK[x]PKGTPGYGPLGVLPK	4	0	2006.192733	0.0273	0.5450
SMNLTRGIDLK[x]SIAEK	10	0	1774.961029	0.0272	0.4350
VVTALTMLK[x]QHLFR	8	0	1655.954434	0.0271	0.3800
LK[x]PQDERTQEER	1	0	1527.764059	0.0271	0.3250
LFKSLGSGMDQEK[x]VLNK	12	0	1893.002891	0.0271	0.4600
DIK[x]VIMATNR	2	0	1159.638269	0.0270	0.2700
NIK[x]VIMATNR	2	0	1158.654253	0.0270	0.2700
LNFSSLKMK[x]DAVK	8	0	1479.811862	0.0269	0.3500
VTSK[x]LLEQEESAEK	3	0	1589.814754	0.0268	0.3750
LDPAGFYIGYK[x]ATSAGPK	10	0	1854.951515	0.0267	0.4800
IDK[x]KTTEEK	2	0	1090.586949	0.0267	0.2400
LIKK[x]SSEQANLYER	3	0	1677.904901	0.0264	0.3700
SNPVFAENDEK[x]GEK	10	0	1562.721193	0.0264	0.3700
IK[x]ILFSDVKAMTTGLR	1	0	1792.027986	0.0262	0.4200
NK[x]ADYYTNICDR	1	0	1531.672470	0.0262	0.3150
K[x]AIPLALGLLSASNPQMR	0	0	1879.071243	0.0261	0.4700
VPDK[x]LIDASTVK	3	0	1284.728853	0.0258	0.3100
NK[x]TDTK	1	0	705.365683	0.0258	0.1550
IDRK[x]VEFGLPDLEGR	3	0	1742.931448	0.0257	0.3850
M[x]SRSYDSRTTIFSPEGR	0	0	1988.937329	0.0256	0.4350
DISSKSPSGNDALNDK[x]K	15	0	1774.869635	0.0256	0.4350
F[x]MTRSEYDR	0	0	1203.534202	0.0256	0.2300
K[x]SSEQANLYER	0	0	1323.641830	0.0255	0.2800
NPELFLRVGIK[x]PPK	10	0	1606.955817	0.0254	0.3550
LENVK[x]IYADLKINEDSK	4	0	1991.057425	0.0253	0.4300
DLASFIPDNK[x]LNCVIDR	9	0	1988.998864	0.0253	0.4300
ETLIFK[x]CIDMFIHK	5	0	1793.920748	0.0250	0.3500
K[x]FRKPIGATWK	0	0	1330.787310	0.0250	0.2750
NKLLK[x]VTVSK	4	0	1128.722984	0.0250	0.2500
M[x]MGINER	0	0	849.383652	0.0250	0.1750
IVKSAK[x]AK	5	0	843.554142	0.0250	0.2000
K[x]NRLK	0	0	657.428557	0.0250	0.1250
LK[x]DLR	1	0	643.401675	0.0250	0.1250
K[x]VTSK	0	0	561.348581	0.0250	0.1250
IIYSDIDVDPVK[x]PEHVGK	11	0	2023.062511	0.0250	0.4500
DSESTEEK[x]EAQAVQRAR	7	0	1932.913617	0.0247	0.4200
DGIVLAAEKK[x]VTSK	9	0	1457.845270	0.0246	0.3450
LNDPEDK[x]YEALSK	6	0	1520.735782	0.0246	0.3200
K[x]VPDKLIDASTVK	0	0	1412.823808	0.0246	0.3200
K[x]ELFDCLKIMR	0	0	1451.762804	0.0245	0.2700
NWK[x]EEYLRAAK	2	0	1406.730582	0.0245	0.2700
G[x]QAQSGNFSNFGDGANGDNK	0	0	1983.830620	0.0245	0.4900
LLEK[x]LEIK	3	0	984.621882	0.0244	0.1950
LGVMYAK[x]NLPNIQR	6	0	1615.886752	0.0243	0.3400
DGIVLAAEK[x]KVTSK	8	0	1457.845270	0.0243	0.3400
LGVK[x]RFK	3	0	846.543913	0.0243	0.1700
FFEK[x]EDVQSLKLK	3	0	1609.871482	0.0242	0.3150
EWDSKLK[x]DLR	6	0	1288.677488	0.0240	0.2400
LRNK[x]R	3	0	685.434703	0.0240	0.1200
LAHLSK[x]HPK	5	0	1029.608297	0.0239	0.2150
LTHEK[x]STMLEKIK	4	0	1556.859536	0.0238	0.3100
TLALK[x]YPGGGPGK	4	0	1257.708061	0.0238	0.3100
IDKNTWNSTLETAK[x]AK	13	0	1818.947489	0.0237	0.3800
NEEEPTK[x]K	6	0	973.471593	0.0237	0.1900
IMKLCFDELK[x]K	9	0	1423.756658	0.0236	0.2600
TK[x]LVKER	1	0	872.544305	0.0236	0.1650
LGVK[x]PPK	3	0	737.479921	0.0236	0.1650
SNPVFAENDEKGEK[x]R	13	0	1718.822295	0.0233	0.3500
GMALGSANEK[x]IEASK	9	0	1504.755469	0.0233	0.3500
NK[x]VLVK	1	0	699.464272	0.0233	0.1400
NK[x]PGVYTK	1	0	905.497023	0.0231	0.1850
IEVEVYK[x]ITTGDR	6	0	1521.803799	0.0231	0.3000
LDEARELLVK[x]ASK	9	0	1470.840518	0.0231	0.3000
SETMK[x]YYLPKGK	4	0	1443.743119	0.0229	0.2750
LFAYPPKSVQPTAK[x]TVQK	13	0	2002.125051	0.0228	0.4100
LALTKPK[x]GTPGYGPLGVLPK	6	0	2006.192733	0.0228	0.4550
ELIRAQEEVK[x]R	9	0	1369.767693	0.0227	0.2500
IDLTRIVK[x]SAK	7	0	1242.765906	0.0227	0.2500
GLGYPEDAIGK[x]TK	10	0	1347.703366	0.0227	0.2950
LLMK[x]VALCANHADSVVK	3	0	1868.001115	0.0226	0.3850
LEEAMK[x]ITTDAFTSAGER	5	0	1968.946163	0.0225	0.4050
AMVNIDTIDNK[x]VATTM	10	0	1735.848372	0.0225	0.3600
D[x]YDLVR	0	0	779.381332	0.0225	0.1350
LQK[x]R	2	0	543.349250	0.0225	0.0900
LLK[x]PRVNNRIGSVDR	2	0	1736.016844	0.0223	0.3350
ELVSK[x]ASPIAGSEGK	4	0	1471.788150	0.0223	0.3350
LDRK[x]IEFPSYR	3	0	1422.761881	0.0223	0.2450
NVSGNVLSEIK[x]NNWQIER	10	0	2099.075864	0.0222	0.4000
E[x]IINRDIGK	0	0	1056.592704	0.0222	0.2000
ATPYRGYSK[x]PNERATK	8	0	1837.943407	0.0222	0.3550
K[x]INVLNFPSANFSK	0	0	1577.856502	0.0221	0.3100
YYLPK[x]GK	4	0	867.485399	0.0221	0.1550
K[x]ILFENPDEATK	0	0	1403.729579	0.0221	0.2650
KVTSK[x]LLEQEESAEK	4	0	1717.909710	0.0220	0.3300
VMK[x]EDNLILR	2	0	1229.680131	0.0220	0.2200
Q[x]DRGK	0	0	602.313592	0.0220	0.1100
NILK[x]VDIEVAVIPSEGFR	3	0	1998.114879	0.0219	0.3950
LKPLIEK[x]GGDWER	6	0	1539.840853	0.0219	0.2850
ELEAMK[x]LLRPR	5	0	1354.775421	0.0218	0.2400
EAVLKLK[x]LELK	6	0	1282.822356	0.0218	0.2400
K[x]INVKFFEK	0	0	1151.670224	0.0217	0.1950
IFRQK[x]SLEK	4	0	1147.671285	0.0217	0.1950
LDGK[x]DELWK	3	0	1102.565823	0.0217	0.1950
FVIHQEENK[x]R	8	0	1298.673071	0.0215	0.2150
K[x]TREALMEFR	0	0	1279.670628	0.0215	0.2150
NK[x]LLKVTVSK	1	0	1128.722984	0.0215	0.2150
LGDK[x]GPAAAR	3	0	954.524630	0.0215	0.2150
NNSWAK[x]SWSNLDLR	5	0	1689.822239	0.0214	0.3000
EIK[x]PNIR	2	0	868.513006	0.0214	0.1500
IEPLK[x]LK	4	0	839.547996	0.0214	0.1500
SFEQKVMK[x]EDNLILR	7	0	1848.976679	0.0213	0.3200
LFNLEPK[x]ILEEVPLR	6	0	1809.039932	0.0213	0.3200
LLK[x]VTVSK	2	0	886.585106	0.0213	0.1700
ELK[x]K	2	0	516.327120	0.0213	0.0850
STELFK[x]NEEEPTK	5	0	1550.746345	0.0212	0.2750
NKMVCK[x]IWK	5	0	1205.641245	0.0211	0.1900
MKLSLFSNK[x]ENELR	8	0	1707.897707	0.0211	0.2950
TFMNHIDVQK[x]EFQAR	9	0	1862.909665	0.0210	0.3150
K[x]DLVR	0	0	629.386026	0.0210	0.1050
LAHLSKHPK[x]FEEILTR	8	0	1918.078772	0.0209	0.3350
TFHILEPK[x]EKSLLAHK	7	0	1890.072626	0.0209	0.3350
IEASK[x]GLIDRMSTNLR	4	0	1802.967176	0.0209	0.3350
EAVLK[x]LKLELK	4	0	1282.822356	0.0209	0.2300
EAEAAK[x]DEQIEK	5	0	1359.651724	0.0208	0.2500
LRK[x]EVAEADIASK	2	0	1428.793571	0.0208	0.2700
SK[x]VLDVR	1	0	815.486459	0.0207	0.1450
LAHLSK[x]HPKFEEILTR	5	0	1918.078772	0.0206	0.3300
IRIAYASVVYIADK[x]YK	13	0	1872.050830	0.0206	0.3300
LMSK[x]VAEK	3	0	904.505142	0.0206	0.1650
MK[x]SDINAHK	1	0	1042.522913	0.0206	0.1850
TEEQRQPEDK[x]LR	9	0	1527.764059	0.0204	0.2450
YK[x]DGVILAADSR	1	0	1306.688051	0.0204	0.2450
YYIIMGLQASK[x]LRNK	10	0	1796.997022	0.0203	0.3050
DYGK[x]FLSAMHDLPVR	3	0	1747.871494	0.0203	0.3050
IKILFSDVK[x]AMTTGLR	8	0	1792.027986	0.0203	0.3250
QGDVLLNKLQK[x]YQATVMR	10	0	2104.146189	0.0200	0.3600
K[x]SLPLQIEVANDCIK	0	0	1726.928669	0.0200	0.3000
LCFDELK[x]KR	6	0	1207.638268	0.0200	0.1800
LGSTAIGVKTK[x]DAVVLGVEK	10	0	1984.156741	0.0200	0.4000
QVARNELEK[x]LNFSSLK	8	0	1875.021318	0.0200	0.3200
K[x]YIPNPVLVIIDVKPK	0	0	1835.128350	0.0200	0.3200
SSLELANNAVK[x]SNDIEK	10	0	1830.932231	0.0200	0.3400
KEFEIIK[x]GVLCQFR	6	0	1765.954825	0.0200	0.2800
ATPYRGYSK[x]PNER	8	0	1537.763667	0.0200	0.2600
IYADLK[x]INEDSK	5	0	1407.724493	0.0200	0.2400
LELK[x]KANWCDK	3	0	1403.723052	0.0200	0.2200
INYK[x]K	3	0	664.390778	0.0200	0.1000
K[x]EEPK	0	0	629.338410	0.0200	0.1000
LGSTAIGVK[x]TKDAVVLGVEK	8	0	1984.156741	0.0198	0.3950
DESRGVMTLGFDLIK[x]R	14	0	1835.956278	0.0197	0.3150
LLENDIKVMK[x]SEFQR	9	0	1848.976678	0.0197	0.2950
K[x]MAIDDDINWEELAR	0	0	1817.861714	0.0197	0.2950
K[x]GEKVEDAPENNSFR	0	0	1718.822296	0.0197	0.2950
IKLISGK[x]LDEAR	6	0	1341.797930	0.0196	0.2350
M[x]FMTRSEYDR	0	0	1334.574681	0.0195	0.1950
D[x]TEMSVNMSDFLHDQATR	0	0	2095.893807	0.0194	0.3500
S[x]SIGTGYDLGLFFSPDGR	0	0	1887.900207	0.0194	0.3500
IDRDK[x]LVLK	4	0	1098.676036	0.0194	0.1750
K[x]ANWCDKR	0	0	1076.518495	0.0194	0.1550
SLK[x]RELIR	2	0	1013.634509	0.0194	0.1550
K[x]QLATSLR	0	0	915.550117	0.0194	0.1550
NK[x]PDERFNTGVVNVR	1	0	1743.901545	0.0193	0.2900
YEALSK[x]HIIMFDCK	5	0	1753.853066	0.0193	0.2700
IDK[x]NTWNSTLETAK	2	0	1619.815423	0.0193	0.2700
ILIDK[x]AR	4	0	827.522844	0.0193	0.1350
FFEKEDVQSLK[x]LK	10	0	1609.871482	0.0192	0.2500
LNFSSLK[x]MKDAVK	6	0	1479.811862	0.0192	0.2500
LMSKVAEK[x]AQINTQEYGR	7	0	2065.062523	0.0192	0.3450
SETMKYYLPK[x]GK	9	0	1443.743119	0.0192	0.2300
WK[x]ALER	1	0	801.449683	0.0192	0.1150
IDK[x]NTWNSTLETAKAK	2	0	1818.947489	0.0191	0.3050
SFEQK[x]VMKEDNLILR	4	0	1848.976679	0.0190	0.2850
K[x]ELLK	0	0	629.411178	0.0190	0.0950
LGVK[x]R	3	0	571.380549	0.0190	0.0950
AVK[x]PTDMEQFAFYK	2	0	1673.812254	0.0189	0.2650
LKPLIEK[x]GGDWERK	6	0	1667.935808	0.0189	0.2650
LNFSSLK[x]MK	6	0	1066.584449	0.0189	0.1700
REAEAAK[x]DEQIEK	6	0	1515.752826	0.0188	0.2450
SLYFATPGNTSFK[x]TDM	12	0	1778.818457	0.0188	0.3000
LCFDELK[x]K	6	0	1051.537166	0.0188	0.1500
LMVEMEK[x]K	6	0	1006.519074	0.0188	0.1500
RSK[x]VLDVR	2	0	971.587561	0.0188	0.1500
LIK[x]K	2	0	500.368591	0.0188	0.0750
IINRDIGK[x]VVDK	7	0	1368.808828	0.0187	0.2250
NK[x]ADYYTNICDRER	1	0	1816.816160	0.0186	0.2600
EVIELPLK[x]NPELFLR	7	0	1809.039932	0.0183	0.2750
IEFATITK[x]DTTK	7	0	1366.734330	0.0183	0.2200
LFAYPPK[x]SVQPTAK	6	0	1545.855441	0.0182	0.2550
GYSK[x]PNERATK	3	0	1249.641438	0.0182	0.2000
LVPYLTKLESK[x]QR	10	0	1573.919099	0.0181	0.2350
GFICKVVDK[x]DGIR	8	0	1505.802358	0.0181	0.2350
LSFK[x]SIADVADMLEANDK	3	0	1965.971650	0.0181	0.3250
NLNQIVNELDEEK[x]YK	12	0	1847.926420	0.0180	0.2700
ILEHK[x]EIMLR	4	0	1280.727413	0.0180	0.1800
LEK[x]VRQLIIK	2	0	1238.807376	0.0180	0.1800
TIDNAETMK[x]K	8	0	1149.569917	0.0180	0.1800
LRWK[x]R	3	0	757.471088	0.0180	0.0900
NEEK[x]K	3	0	646.328572	0.0180	0.0900
K[x]KAQSGPDASAK	0	0	1186.630541	0.0179	0.2150
ELVSKASPIAGSEGK[x]EAYR	14	0	1991.032273	0.0179	0.3400
NKISWYTK[x]IVDELDLR	7	0	1992.067931	0.0178	0.2850
LK[x]KTLEVLYLK	1	0	1346.853655	0.0177	0.1950
DIKSMIADK[x]HAIR	8	0	1496.813257	0.0177	0.2300
N[x]SIVSKYTQSTNNDDPKK	0	0	2037.996615	0.0175	0.3150
NK[x]ISWYTKIVDELDLR	1	0	1992.067931	0.0175	0.2800
ALTLK[x]TGPPGPPCGGK	4	0	1549.828571	0.0175	0.2800
K[x]MSAQSCACMVR	0	0	1427.614109	0.0175	0.2100
HPK[x]FEEILTR	2	0	1268.687660	0.0175	0.1750
WK[x]RENQLR	1	0	1128.615169	0.0175	0.1400
LISGK[x]LDEAR	4	0	1100.618917	0.0175	0.1750
DTALEK[x]YKSYLLQHR	5	0	1863.984208	0.0173	0.2600
IWK[x]SDEINEVLNK	2	0	1586.830346	0.0173	0.2250
L[x]FKSLGSGMDQEK	0	0	1438.712546	0.0173	0.2250
EK[x]ASKGSNDDEMK	1	0	1437.640504	0.0173	0.2250
ELLK[x]PSASVALQR	3	0	1410.819391	0.0173	0.2250
EDGMK[x]ILMVNR	4	0	1304.658013	0.0173	0.1900
YTSLSEEQK[x]MKSDINAHK	8	0	2108.020718	0.0172	0.3100
STELQIGVVEDDK[x]PFR	12	0	1831.931505	0.0172	0.2750
D[x]GIQDIMPSQAKELKK	0	0	1799.945046	0.0172	0.2750
Q[x]DYDLVR	0	0	907.439903	0.0171	0.1200
IGLSK[x]IR	4	0	785.512280	0.0171	0.1200
ILFENPDEATK[x]R	10	0	1431.735725	0.0171	0.2050
LVK[x]ER	2	0	643.401675	0.0170	0.0850
NMGTVVDLLIENK[x]ASALL	12	0	1900.033855	0.0169	0.3050
IQFCLALHNDSIK[x]SMR	12	0	1931.970877	0.0169	0.2700
ITTGDRLILTENIK[x]TK	13	0	1815.046470	0.0169	0.2700
I[x]INRDIGK	0	0	927.550117	0.0169	0.1350
K[x]EVQEARELIR	0	0	1369.767693	0.0168	0.1850
LVARNIPK[x]EIK	7	0	1279.797539	0.0168	0.1850
LENVKIYADLK[x]INEDSK	10	0	1991.057425	0.0168	0.2850
NELEK[x]LNFSSLK	4	0	1420.756126	0.0167	0.2000
LCFDELKK[x]R	7	0	1207.638268	0.0167	0.1500
WRDATDDK[x]R	7	0	1161.552629	0.0167	0.1500
K[x]LEETDVAK	0	0	1031.549839	0.0167	0.1500
TDK[x]YAFSLTTFSPNGK	2	0	1775.872934	0.0166	0.2650
LEFIK[x]VIPVEELK	4	0	1555.922455	0.0165	0.2150
SGFEK[x]IDLTRIVK	4	0	1504.861253	0.0165	0.2150
LQK[x]YQATVMR	2	0	1236.664816	0.0165	0.1650
TFHILEPK[x]EK	7	0	1240.681514	0.0165	0.1650
LEGTIDYQK[x]L	8	0	1178.618248	0.0165	0.1650
K[x]QLATSLRSR	0	0	1158.683243	0.0165	0.1650
GIDLK[x]SIAEK	4	0	1072.612770	0.0165	0.1650
VELAK[x]QNLFVPTSDKEK	4	0	1945.051948	0.0165	0.2800
IK[x]YEYQK	1	0	970.512337	0.0164	0.1150
LK[x]WSDER	1	0	932.471536	0.0164	0.1150
YTSLSEEQKMK[x]SDINAHK	10	0	2108.020718	0.0164	0.2950
ATKQSK[x]YTYDR	5	0	1359.678214	0.0164	0.1800
IVAFDQLVK[x]EK	8	0	1288.739025	0.0164	0.1800
DK[x]PKYEPPVPTRTGR	1	0	1739.931783	0.0163	0.2450
VVGQLLEKLK[x]PLIEK	9	0	1706.070505	0.0163	0.2450
IK[x]LISGKLDEAR	1	0	1341.797930	0.0162	0.1950
GSLEK[x]NWK	4	0	960.502835	0.0162	0.1300
K[x]TVQYATK	0	0	937.523235	0.0162	0.1300
K[x]PIGATWK	0	0	899.522844	0.0162	0.1300
NCK[x]K	2	0	548.274037	0.0162	0.0650
ASPIAGSEGK[x]EAYR	9	0	1434.710239	0.0161	0.2250
GGLGYPEDAIGK[x]TK	11	0	1404.724827	0.0161	0.2250
ENAPAIIFIDEIDAIATK[x]R	17	0	2099.126168	0.0161	0.3050
DGIVLAAEK[x]K	8	0	1042.602207	0.0160	0.1600
DLK[x]LK	2	0	615.395529	0.0160	0.0800
K[x]GEIR	0	0	601.354728	0.0160	0.0800
SGK[x]KR	2	0	574.355062	0.0160	0.0800
LEFIK[x]VIPVEELKEIK	4	0	1926.144056	0.0159	0.2550
LELKK[x]ANWCDK	4	0	1403.723052	0.0159	0.1750
D[x]YTMAQPEFFK	0	0	1375.611779	0.0159	0.1750
ATSAGPK[x]QTETINWLEKR	6	0	2029.059155	0.0158	0.2850
AAK[x]ASRGAATIK	2	0	1143.672345	0.0158	0.1900
LAEK[x]WR	3	0	801.449683	0.0158	0.0950
M[x]GINER	0	0	718.343173	0.0158	0.0950
LTHEKSTMLEK[x]IK	10	0	1556.859536	0.0158	0.2050
ILFENPDEATK[x]RK	10	0	1559.830681	0.0158	0.2050
LDRK[x]LEFPLPNEEAR	3	0	1825.968559	0.0157	0.2350
VVGQLLEK[x]LKPLIEK	7	0	1706.070505	0.0157	0.2350
F[x]ATLQKSK	0	0	921.528321	0.0156	0.1250
LFAYPPK[x]SVQPTAKTVQK	6	0	2002.125051	0.0156	0.2800
YK[x]VNLYKFR	1	0	1229.692020	0.0156	0.1400
GGDWERK[x]NR	6	0	1116.542400	0.0156	0.1400
VVK[x]GNQKFSSTADYMNMSS	2	0	2092.955678	0.0155	0.2950
M[x]SSIGTGYDLGLFFSPDGR	0	0	2018.940686	0.0155	0.2950
IK[x]TLSMEKHTELR	1	0	1584.865682	0.0154	0.2000
ESDK[x]APDLIELNR	3	0	1498.762664	0.0154	0.2000
MHNNHAK[x]SLPPEEYDEK	6	0	2037.921346	0.0153	0.2600
VGCDRNK[x]YAIQLPLPPK	6	0	1968.061404	0.0153	0.2600
MTDK[x]YAFSLTTFSPNGK	3	0	1906.913413	0.0153	0.2600
RAVEK[x]LSVEALNSLTGEFK	4	0	2090.137066	0.0153	0.2900
TLSK[x]WRDATDDK	3	0	1434.710239	0.0150	0.1800
LNADVLGQLIK[x]K	10	0	1310.792119	0.0150	0.1800
E[x]SLQRLLQGAR	0	0	1269.715268	0.0150	0.1650
DLVK[x]K	3	0	601.379880	0.0150	0.0750
K[x]SNFFLQLDGLVGQEAR	0	0	1921.005669	0.0150	0.2550
Q[x]LMTEFVDQVDDVVK	0	0	1764.860319	0.0150	0.2250
K[x]VTSKLLEQEESAEK	0	0	1717.909710	0.0150	0.2250
LK[x]AYQGIYLMSIR	1	0	1554.859144	0.0150	0.1950
DTALEK[x]YK	5	0	966.502166	0.0150	0.1200
M[x]PPK	0	0	471.251517	0.0150	0.0600
INADHK[x]LNSLPLLQQLVK	5	0	2043.183957	0.0147	0.2650
KPPVQPLAYK[x]SATPFRK	9	0	1927.104259	0.0147	0.2500
EK[x]TSNNTNRTNSTDEK	1	0	1837.840123	0.0147	0.2350
ELNLMDPK[x]VPEDIFK	7	0	1786.917438	0.0147	0.2200
ITIK[x]VHVSEVLGDIR	3	0	1677.977670	0.0147	0.2200
EFEIIK[x]GVLCQFR	5	0	1637.859869	0.0146	0.1900
K[x]ILFENPDEATKR	0	0	1559.830681	0.0146	0.1900
CFGIK[x]FDIMPRK	4	0	1510.778788	0.0146	0.1750
NSDYK[x]ETLIFK	4	0	1356.692468	0.0145	0.1600
AKYASQK[x]RP	6	0	1047.582476	0.0144	0.1300
DIK[x]SMIADK	2	0	1019.532081	0.0144	0.1300
SGVK[x]LENVK	3	0	972.560345	0.0144	0.1300
IQDAELAILQK[x]TQNLR	10	0	1853.036967	0.0144	0.2300
INVK[x]FFEK	3	0	1023.575269	0.0144	0.1150
DLGQVLNK[x]YVQVEQR	7	0	1787.952910	0.0143	0.2150
K[x]EFEIIK	0	0	905.522175	0.0143	0.1000
LK[x]PLIEKGGDWER	1	0	1539.840853	0.0142	0.1850
IHAKSMAIDK[x]DIR	9	0	1496.813257	0.0142	0.1850
DIK[x]SMIADKHAIR	2	0	1496.813257	0.0142	0.1850
KEAGFIDDILIITPASK[x]EK	16	0	2087.151320	0.0142	0.2700
IQK[x]ENR	2	0	786.434760	0.0142	0.0850
LGLDSEESAEYIVAK[x]GIR	14	0	1949.010477	0.0142	0.2550
ELLKLK[x]VELAK	5	0	1282.822356	0.0141	0.1550
K[x]TLEVLYLKMHNNHAK	0	0	1938.050842	0.0141	0.2250
GGNMK[x]EVFRR	4	0	1192.613451	0.0140	0.1400
V[x]GVFK	0	0	548.332206	0.0140	0.0700
LGDGVLRPYK[x]VGVILESQR	9	0	2098.189768	0.0139	0.2650
GEK[x]VEDAPENNSFR	2	0	1590.727340	0.0139	0.1950
K[x]LFKSLGSGMDQEK	0	0	1566.807502	0.0139	0.1950
ASAGPLIASQTVK[x]K	12	0	1369.792844	0.0139	0.1950
VYATMQKLQK[x]DLGQVLNK	9	0	2076.140043	0.0139	0.2500
AVEK[x]LSVEALNSLTGEFK	3	0	1934.035964	0.0139	0.2500
LGITFAHVTAAK[x]NNSWAK	11	0	1928.026739	0.0139	0.2500
K[x]ATDDDRWK	0	0	1133.546483	0.0139	0.1250
TDELK[x]DANIIYDLEILR	4	0	2033.067988	0.0138	0.2350
NDGTIVIRK[x]LEETDVAK	8	0	1900.026461	0.0138	0.2350
L[x]KGYQTIELDKK	0	0	1434.808159	0.0138	0.1650
EVLNK[x]GVSKDEK	4	0	1344.724827	0.0138	0.1650
D[x]GIQDIMPSQAK	0	0	1301.628489	0.0138	0.1650
DTMNVDINAIK[x]KGEIR	10	0	1815.951192	0.0137	0.2200
GLGYPEDAIGK[x]TKLVK	10	0	1687.950789	0.0137	0.2200
K[x]EVAEADIASK	0	0	1159.608411	0.0136	0.1500
YAVISGAISLDRVDVK[x]TK	15	0	1934.083580	0.0136	0.2450
ILFSDVK[x]AMTTGLR	6	0	1550.848972	0.0136	0.1900
NIPK[x]EIK	3	0	840.506860	0.0136	0.0950
IHAK[x]SMAIDK	3	0	1112.601159	0.0135	0.1350
VK[x]AMEVDEKPTER	1	0	1530.771118	0.0135	0.1750
K[x]DGIQDIMPSQAK	0	0	1429.723444	0.0135	0.1750
GERPSCPTGYHLK[x]SIR	12	0	1856.931459	0.0134	0.2150
NRLK[x]AYQGIYLMSIR	3	0	1825.003168	0.0133	0.2000
VEFK[x]MGNGKMVEISR	3	0	1723.874862	0.0133	0.2000
VEPIPLINGEK[x]R	10	0	1363.782281	0.0133	0.1600
IEVNIHRK[x]R	7	0	1163.688664	0.0133	0.1200
IEDTDK[x]YDK	5	0	1125.518932	0.0133	0.1200
QGLHK[x]K	4	0	709.423471	0.0133	0.0800
NK[x]GTMK	1	0	677.353010	0.0133	0.0800
M[x]FR	0	0	452.220553	0.0133	0.0400
K[x]FR	0	0	449.275030	0.0133	0.0400
GIDLK[x]SIAEKMNGASGAELK	4	0	2031.066940	0.0132	0.2650
SLEK[x]TLVPYLRISQAVR	3	0	1972.146846	0.0132	0.2250
GTPGYGPLGVLPK[x]VGIR	12	0	1679.972193	0.0132	0.2250
NAEELSSYQK[x]KLIR	9	0	1677.904901	0.0132	0.1850
S[x]SKSSLELANNAVK	0	0	1446.767750	0.0132	0.1850
ALTCK[x]MPGTLLPGPGK	4	0	1639.878887	0.0131	0.2100
GYSK[x]PNER	3	0	949.461699	0.0131	0.1050
TLSK[x]ESAR	3	0	890.482099	0.0131	0.1050
GDSGEMSLQKLFK[x]	12	0	1438.712546	0.0131	0.1700
ATAGPIIADK[x]NCK	9	0	1357.702317	0.0131	0.1700
TK[x]INLIETLR	1	0	1199.723710	0.0130	0.1300
NK[x]LLK	1	0	614.411513	0.0130	0.0650
KHFEQVINEK[x]HEDALAK	9	0	2035.048591	0.0129	0.2200
TSNNTNRTNSTDEK[x]GTK	13	0	1866.866670	0.0129	0.2200
ETEK[x]LAEERGWDIR	3	0	1730.858680	0.0129	0.1800
M[x]GINERKGFDFEYYQR	0	0	2051.952252	0.0128	0.2050
VEPIPLINGEK[x]RDLRPGR	10	0	2058.169702	0.0128	0.2300
IVAFVGSPIVEDEK[x]NLIR	13	0	1998.114879	0.0128	0.2300
LGSTAIGVK[x]TK	8	0	1073.644403	0.0127	0.1400
NGYPMPCDVLAK[x]R	11	0	1519.727481	0.0127	0.1650
IEPLK[x]LKVLVQGLER	4	0	1734.076651	0.0127	0.1900
FHQLK[x]PTRVLTLAMVK	4	0	1881.102150	0.0125	0.2000
LK[x]PLIEKGGDWERK	1	0	1667.935808	0.0125	0.1750
DLK[x]LKWSDER	2	0	1288.677488	0.0125	0.1250
LIQIRVK[x]LEK	6	0	1238.807376	0.0125	0.1250
STMLEK[x]IK	5	0	948.531355	0.0125	0.1000
LRLQK[x]R	4	0	812.534410	0.0125	0.0750
LGIDPPK[x]GIMLYGPPGTGK	6	0	1910.033463	0.0124	0.2350
ILAHREFPDLGVLEGK[x]R	15	0	1949.084584	0.0124	0.2100
LMVEMEKK[x]LEK	7	0	1376.740675	0.0123	0.1350
T[x]DKYAFSLTTFSPNGK	0	0	1775.872934	0.0122	0.1950
YEVGAEYIKK[x]VIAR	9	0	1637.914013	0.0121	0.1700
LVRK[x]CIK	3	0	915.568742	0.0121	0.0850
K[x]ELLKLK	0	0	870.590192	0.0121	0.0850
K[x]ARQAAK	0	0	771.471479	0.0121	0.0850
LPNIEEATFDK[x]R	10	0	1431.735725	0.0121	0.1450
M[x]ESLQRLLQGAR	0	0	1400.755746	0.0121	0.1450
TITDGK[x]IYVEVERAR	5	0	1748.942012	0.0120	0.1800
VVLKNK[x]GTMK	5	0	1116.668841	0.0120	0.1200
M[x]FMTR	0	0	684.308705	0.0120	0.0600
K[x]LRDK	0	0	658.412573	0.0120	0.0600
LLK[x]PR	2	0	625.427496	0.0120	0.0600
LVK[x]GR	2	0	571.380549	0.0120	0.0600
N[x]STEEIDLYNRWK	0	0	1666.795023	0.0119	0.1550
LK[x]ESQLVDKFFEK	1	0	1609.871482	0.0119	0.1550
S[x]RQETQYK	0	0	1038.509372	0.0119	0.0950
VMK[x]SEFQR	2	0	1023.517101	0.0119	0.0950
VAQTTYK[x]K	6	0	937.523235	0.0119	0.0950
RGERPSCPTGYHLK[x]SIR	13	0	2013.032561	0.0118	0.2000
C[x]SPSATLTHRTMTEKAR	0	0	1945.946117	0.0118	0.2000
K[x]IEFPPPSAEARAEILR	0	0	1923.057703	0.0118	0.2000
GIMLYGPPGTGK[x]TLCAR	11	0	1790.917058	0.0118	0.2000
GGVHVK[x]LAHLSK	5	0	1244.735277	0.0117	0.1400
LLK[x]PRVNNR	2	0	1108.682852	0.0117	0.1050
NK[x]LTNDETR	1	0	1089.541397	0.0117	0.1050
Y[x]FATLQKSK	0	0	1084.591644	0.0117	0.1050
LYNK[x]FK	3	0	811.459186	0.0117	0.0700
NK[x]PDER	1	0	757.371829	0.0117	0.0700
ETTEK[x]K	4	0	734.380997	0.0117	0.0700
GSLEK[x]NWKEEYLR	4	0	1650.836493	0.0115	0.1500
FRK[x]PIGATWK	2	0	1202.692354	0.0115	0.1150
FRKLGVK[x]PPK	6	0	1168.744388	0.0115	0.1150
S[x]FLELTEVWGKPQK	0	0	1660.882380	0.0114	0.1600
IEFATITKDTTK[x]NK	11	0	1608.872208	0.0114	0.1600
K[x]EVQEAR	0	0	858.455887	0.0114	0.0800
EKVLK[x]TK	4	0	844.538158	0.0114	0.0800
ESQLVDK[x]FFEKINVK	6	0	1822.982813	0.0113	0.1700
VISMEKGGNMK[x]EVFR	10	0	1723.874862	0.0113	0.1700
M[x]SSKSSLELANNAVK	0	0	1577.808228	0.0113	0.1700
HCLIK[x]MNHGTTTLAFR	4	0	1898.960649	0.0113	0.1800
EIDMTCAREASK[x]TLSK	11	0	1838.886542	0.0113	0.1800
KDSESTEEK[x]EAQAVQR	8	0	1833.870361	0.0113	0.1800
DTMNVDINAIKK[x]GEIR	11	0	1815.951192	0.0113	0.1800
VLGVFSEK[x]AQIK	7	0	1317.765572	0.0113	0.1350
S[x]PTGQITSTSAR	0	0	1204.604720	0.0113	0.1350
ELIRK[x]SLK	4	0	985.628363	0.0113	0.0900
VSPTGQITSTSARSGK[x]K	15	0	1703.916525	0.0112	0.1900
GDSGEMSLQK[x]LFK	9	0	1438.712546	0.0112	0.1450
IKYEYQK[x]LK	6	0	1211.691351	0.0111	0.1000
Q[x]SRQETQYK	0	0	1166.567944	0.0111	0.1000
VVTSK[x]LLKPRVNNR	4	0	1622.994323	0.0111	0.1550
GYARAIHK[x]LGSTLK	7	0	1513.872820	0.0111	0.1550
ATAGPIIADK[x]NCKK	9	0	1485.797272	0.0111	0.1550
SSK[x]SSLELANNAVK	2	0	1446.767750	0.0111	0.1550
YEAK[x]AIGSGSEPAK	3	0	1406.704092	0.0111	0.1550
LAAPQLVQMFIGDGAK[x]LVR	15	0	2026.139651	0.0111	0.2100
IEPLKLK[x]VLVQGLER	6	0	1734.076651	0.0110	0.1650
GFPTPK[x]ATSTGTTIVGVIAK	5	0	1945.088332	0.0110	0.2200
EWDSK[x]LKDLR	4	0	1288.677488	0.0110	0.1100
IEDTDK[x]YDKK	5	0	1253.613888	0.0110	0.1100
K[x]NTEDIEMTA	0	0	1150.517549	0.0110	0.1100
Q[x]YTVGQGYTK	0	0	1143.555986	0.0110	0.1100
LDSK[x]NVQLAK	3	0	1114.634566	0.0110	0.1100
SGKK[x]R	3	0	574.355062	0.0110	0.0550
TK[x]INLIETLRTITDGK	1	0	1815.046470	0.0109	0.1750
ATLTGMKIDVLFSK[x]IR	13	0	1792.027986	0.0109	0.1750
KFRK[x]PIGATWK	3	0	1330.787310	0.0109	0.1200
LAIEREPPFAPIESAK[x]R	15	0	1923.057703	0.0109	0.1850
VLNKGDSGEMSLQKLFK[x]	16	0	1893.002891	0.0109	0.1850
GVILYGAPGTGK[x]TLLAK	11	0	1657.976610	0.0109	0.1850
YGLQGPTWLVHK[x]ENAINK	11	0	2067.090061	0.0108	0.1950
EVAEADIASK[x]DLEETDER	9	0	2018.927929	0.0108	0.1950
TLSK[x]WR	3	0	789.449683	0.0108	0.0650
EIK[x]QIK	2	0	757.469750	0.0108	0.0650
M[x]ATTVK	0	0	649.346864	0.0108	0.0650
YK[x]DAYVYSIVAIAR	1	0	1630.871817	0.0107	0.1500
LLRPRK[x]R	5	0	937.629701	0.0107	0.0750
EK[x]VLKTK	1	0	844.538158	0.0107	0.0750
DTALEKYK[x]SYLLQHR	7	0	1863.984208	0.0107	0.1600
SLPPEEYDEK[x]LYNKFK	9	0	1998.993768	0.0106	0.1700
IHLEK[x]VSK	4	0	952.570517	0.0106	0.0850
S[x]SKDISSK	0	0	850.439569	0.0106	0.0850
M[x]TDKYAFSLTTFSPNGK	0	0	1906.913413	0.0106	0.1800
QGDVLLNK[x]LQKYQATVMR	7	0	2104.146189	0.0106	0.1900
MVTLK[x]DVGPPQPGPGIYR	4	0	1924.023961	0.0106	0.1900
IEDTDKYDK[x]K	8	0	1253.613888	0.0105	0.1050
LK[x]VLVQGLER	1	0	1153.718232	0.0105	0.1050
SMIADK[x]HAIR	5	0	1140.607305	0.0105	0.1050
MK[x]DAVKEAAR	1	0	1117.591321	0.0105	0.1050
IEASK[x]GLIDR	4	0	1100.618917	0.0105	0.1050
LMVEMEK[x]KLEK	6	0	1376.740675	0.0105	0.1150
TLSMEK[x]HTELR	5	0	1343.686669	0.0105	0.1150
LTHEK[x]STMLEK	4	0	1315.680522	0.0105	0.1150
ASK[x]AAREYLEK	2	0	1264.677488	0.0105	0.1150
VMK[x]EDNLILRTR	2	0	1486.828906	0.0104	0.1250
LK[x]GYQTIELDKK	1	0	1434.808159	0.0104	0.1250
K[x]IDKEDMGSNDK	0	0	1378.639778	0.0104	0.1250
TSTGGPK[x]LQLNLER	6	0	1512.825929	0.0104	0.1450
KGEK[x]VEDAPENNSFR	3	0	1718.822296	0.0103	0.1550
HNNHMAK[x]VLTLELYKK	6	0	1938.050842	0.0103	0.1650
LAAEDHK[x]FVIHQEENKR	6	0	2063.054738	0.0103	0.1750
EIMLRVEPIPLINGEK[x]R	15	0	2006.134566	0.0103	0.1750
QIK[x]VMDSLEPTGEIYGK	2	0	1906.970924	0.0103	0.1750
TLPPELK[x]GEALGNSEHIR	6	0	1960.037693	0.0103	0.1850
K[x]MSAQSCACMVRTLLYGK	0	0	2103.009638	0.0100	0.1800
LK[x]DLRFGNR	1	0	1117.635570	0.0100	0.0900
FATLQK[x]SKR	5	0	1077.629423	0.0100	0.0900
T[x]IDNAETMK	0	0	1021.474961	0.0100	0.0900
Y[x]TVGQGYTK	0	0	1015.497414	0.0100	0.0900
FDVIVAK[x]GK	6	0	975.575269	0.0100	0.0900
D[x]GLEDDMPALADEEFEK	0	0	1922.809068	0.0100	0.1700
WK[x]VETQEAAVVDYPDR	1	0	1904.926754	0.0100	0.1600
WSTAETLTNNK[x]IDRDK	10	0	1890.943464	0.0100	0.1600
GNAK[x]FGDGIQIAQLALK	3	0	1742.967833	0.0100	0.1700
IDELVSNNEK[x]IWK	9	0	1586.830346	0.0100	0.1300
IVRTLIDK[x]FSGEK	7	0	1504.861253	0.0100	0.1300
AVAHHTDCK[x]FIR	8	0	1453.724781	0.0100	0.1200
NAEELSSYQK[x]K	9	0	1295.635683	0.0100	0.1100
DLVK[x]KYDK	3	0	1007.565097	0.0100	0.0800
D[x]KKLIPIR	0	0	981.633448	0.0100	0.0800
IWK[x]VMCK	2	0	963.503367	0.0100	0.0700
HESLK[x]YR	4	0	931.487520	0.0100	0.0700
SSK[x]DISSK	2	0	850.439569	0.0100	0.0800
K[x]ASLLTR	0	0	787.491545	0.0100	0.0700
M[x]CSPSATLTHRTMTEKAR	0	0	2076.986596	0.0097	0.1750
GTK[x]TSETNDRNSTNNTK	2	0	1866.866670	0.0097	0.1650
TLEVLYLK[x]MHNNHAK	7	0	1809.955886	0.0097	0.1450
GGVHVKLAHLSK[x]HPK	11	0	1606.941898	0.0097	0.1450
ILIDK[x]ARVEAQNHK	4	0	1633.926306	0.0096	0.1350
D[x]YDLVRSLESQIR	0	0	1592.815758	0.0096	0.1250
DTMNVDINAIK[x]K	10	0	1360.701983	0.0096	0.1150
LVRDAFALAK[x]EK	9	0	1359.787367	0.0096	0.1150
K[x]VEFGLPDLEGR	0	0	1358.719350	0.0096	0.1150
K[x]IIEEEGFTNR	0	0	1334.682966	0.0095	0.1050
EIK[x]EVIELPVK	2	0	1295.769988	0.0095	0.1050
DLKLK[x]WSDER	4	0	1288.677488	0.0095	0.0950
VMCKNK[x]TDTK	5	0	1223.600166	0.0095	0.0950
EHFK[x]ELVSKASPIAGSEGK	3	0	2013.053008	0.0095	0.1800
GAATIK[x]GAIWYGIDFTAAR	5	0	1981.042053	0.0095	0.1800
MATTVKDTMNVDINAIK[x]K	16	0	1992.038284	0.0094	0.1700
LKYYEQK[x]IR	6	0	1239.697497	0.0094	0.0850
LK[x]YYEQKIR	1	0	1239.697497	0.0094	0.0850
LFLLRSDYYMASTYTK[x]K	15	0	2099.076051	0.0094	0.1600
SQDISINGNSKK[x]EEPK	11	0	1772.890370	0.0094	0.1500
HNNHMAK[x]VLTLELYK	6	0	1809.955886	0.0093	0.1400
M[x]SFLELTEVWGKPQK	0	0	1791.922859	0.0093	0.1400
IDRK[x]IEFPPPSAEAR	3	0	1724.920885	0.0093	0.1400
LILVDDEK[x]TSWIYK	7	0	1721.923907	0.0093	0.1300
GYSKPNERATK[x]QSK	10	0	1592.826990	0.0093	0.1300
NEEK[x]KLMELFISK	3	0	1607.859201	0.0092	0.1200
RNAEELSSYQK[x]K	10	0	1451.736786	0.0092	0.1100
AK[x]RAER	1	0	729.424532	0.0092	0.0550
ATK[x]QSK	2	0	661.375854	0.0092	0.0550
LTLEAMDLEIVEK[x]EHFK	12	0	2044.054981	0.0091	0.1550
K[x]TTEEKEATPMEMDEEK	0	0	2024.891743	0.0091	0.1550
DVPTFANFHTPIFIAK[x]R	15	0	1973.052225	0.0091	0.1550
HYYSLRINYK[x]K	9	0	1483.793513	0.0091	0.1000
EK[x]VAFILDQVR	1	0	1316.745171	0.0091	0.1000
LK[x]GYQTIELDK	1	0	1306.713204	0.0091	0.1000
GTLK[x]VHTIRLR	3	0	1292.804020	0.0091	0.1000
HFEQVINEK[x]HEDALAK	8	0	1906.953636	0.0091	0.1450
K[x]DGIQDIMPSQAKELK	0	0	1799.945046	0.0091	0.1450
FVIHQEENK[x]RSVGIK	8	0	1782.973979	0.0090	0.1350
SMIADK[x]HAIRILAHR	5	0	1730.972539	0.0090	0.1350
LIDASTVK[x]HVFPITK	7	0	1667.960960	0.0090	0.1350
K[x]NEEK	0	0	646.328572	0.0090	0.0450
DLVLALDTPRTAAVNIK[x]VR	16	0	2064.205418	0.0089	0.1700
LNYK[x]PEEEYPDLSK	3	0	1723.830403	0.0089	0.1250
LAQFEK[x]EEYVSDPK	5	0	1681.819840	0.0089	0.1250
YK[x]SYLLQHR	1	0	1206.650884	0.0089	0.0800
GGLGYPEDAIGK[x]TKLVK	11	0	1744.972250	0.0088	0.1500
TTEEK[x]EATPMEMDEEK	4	0	1896.796787	0.0088	0.1400
TFHILEPKEK[x]SLLAHK	9	0	1890.072626	0.0088	0.1400
K[x]DYTMAQPEFFK	0	0	1503.706735	0.0088	0.1050
REDGMK[x]ILMVNR	5	0	1460.759115	0.0088	0.1050
GSNDDEMKIDK[x]K	10	0	1378.639778	0.0088	0.1050
GDVAASILDK[x]YR	9	0	1306.688052	0.0088	0.1050
EISYPFK[x]R	6	0	1038.549782	0.0088	0.0700
Q[x]DRGKLVR	0	0	970.567161	0.0088	0.0700
DIGK[x]VVDK	3	0	872.496688	0.0088	0.0700
KLGVK[x]PPK	4	0	865.574877	0.0088	0.0700
IIRGAIESYK[x]VVDASIVSK	9	0	2047.167638	0.0087	0.1650
EIK[x]PNIRVALR	2	0	1307.803685	0.0086	0.0950
ILYVNNAK[x]SQEEAIENIK	7	0	2075.089784	0.0086	0.1550
D[x]DGLEDDMPALADEEFEK	0	0	2037.836007	0.0086	0.1550
K[x]TLVAHAVLKVGSALVGSQTK	0	0	2106.252365	0.0086	0.1800
NKTDTK[x]TIEAITFK	5	0	1608.872208	0.0086	0.1200
LK[x]YYEQK	1	0	970.512337	0.0086	0.0600
IIPLKK[x]D	5	0	825.532346	0.0086	0.0600
YEVGAEYIK[x]K	8	0	1198.623334	0.0085	0.0850
YYIIMGLQASK[x]LR	10	0	1554.859144	0.0085	0.1100
FLHDK[x]NSDYKETLIFK	4	0	1997.025735	0.0084	0.1350
IMRDVITELPDAK[x]YYR	12	0	1982.029438	0.0084	0.1350
SQDISINGNSK[x]KEEPK	10	0	1772.890370	0.0084	0.1350
GLGYPEDAIGKTK[x]LVK	12	0	1687.950789	0.0084	0.1350
YEAKAIGSGSEPAK[x]SELVK	13	0	1963.026127	0.0084	0.1600
YK[x]NENLENIEDVQLR	1	0	1875.932566	0.0083	0.1250
MSERDTALEK[x]YK	9	0	1469.718358	0.0083	0.1000
IK[x]YEYQKLK	1	0	1211.691351	0.0083	0.0750
ATAIGK[x]SSTAAK	5	0	1104.613831	0.0083	0.1000
IK[x]ILFSDVK	1	0	1061.648429	0.0083	0.0750
IIPLK[x]K	4	0	710.505408	0.0083	0.0500
VDVK[x]TK	3	0	688.411904	0.0083	0.0500
ATAIGKSSTAAK[x]TFLEK	11	0	1722.951515	0.0082	0.1400
ERDCTAYNIYDK[x]NK	11	0	1788.810014	0.0082	0.1150
YEVGAEYIK[x]KVIAR	8	0	1637.914013	0.0082	0.1150
DWNACKK[x]ELLK	6	0	1403.723052	0.0082	0.0900
LKK[x]TLEVLYLK	2	0	1346.853655	0.0082	0.0900
VVKGNQK[x]FSSTADYMNMSS	6	0	2092.955678	0.0082	0.1550
GNQK[x]FSSTADYMNMSS	3	0	1766.723905	0.0081	0.1300
K[x]DWNACKK	0	0	1048.512348	0.0081	0.0650
IK[x]TLSMEK	1	0	948.531355	0.0081	0.0650
FATLQK[x]SK	5	0	921.528321	0.0081	0.0650
V[x]SPTGQITSTSAR	0	0	1303.673128	0.0081	0.1050
D[x]GIQDIMPSQAKELK	0	0	1671.850090	0.0080	0.1200
AVAVVVDPIQSVK[x]GK	12	0	1508.892552	0.0080	0.1200
ELFDCLK[x]IMR	6	0	1323.667849	0.0080	0.0800
VLK[x]TK	2	0	587.400615	0.0080	0.0400
K[x]VIAR	0	0	585.396198	0.0080	0.0400
K[x]AFGR	0	0	577.333601	0.0080	0.0400
VAQTTYKK[x]IYNEYPPTK	7	0	2043.067597	0.0079	0.1350
K[x]PPVQPLAYKSATPFRK	0	0	1927.104259	0.0079	0.1350
K[x]NCKADAGITIAPR	0	0	1513.803419	0.0079	0.1100
ATAGPIIADKNCK[x]K	12	0	1485.797272	0.0079	0.1100
LK[x]LELKK	1	0	870.590192	0.0079	0.0550
FGDGIQIAQLALK[x]HRENK	12	0	2037.111857	0.0078	0.1400
FATLQKSK[x]R	7	0	1077.629423	0.0078	0.0700
M[x]SSKDISSK	0	0	981.480047	0.0078	0.0700
LENVK[x]IYADLK	4	0	1304.733939	0.0077	0.0850
QGDVLLNK[x]LQK	7	0	1254.729522	0.0077	0.0850
QTETINWLEK[x]RFK	9	0	1691.899424	0.0077	0.1000
VNGVVFTNRPDEK[x]NR	12	0	1743.901545	0.0077	0.1150
DKPK[x]YEPPVPTRTGR	3	0	1739.931783	0.0077	0.1150
DFLDAVQKVVK[x]GNQK	10	0	1687.925636	0.0077	0.1150
LISGK[x]LDEARELLVK	4	0	1682.992985	0.0077	0.1150
LVLK[x]EVFLSFHNLVGRR	3	0	2026.183900	0.0076	0.1300
LVK[x]APALDGALQGVIQFMK	2	0	1998.133505	0.0076	0.1450
LPEANFEPLEK[x]R	10	0	1441.756460	0.0075	0.0900
SGFEK[x]IDLTR	4	0	1164.613831	0.0075	0.0750
MKDAVK[x]EAAR	5	0	1117.591321	0.0075	0.0750
K[x]LDVAK	0	0	672.416990	0.0075	0.0450
A[x]ASLLK	0	0	601.379880	0.0075	0.0450
YYK[x]DGIYDLLHACVDR	2	0	1999.946105	0.0075	0.1200
EDCKSLK[x]R	6	0	1034.517826	0.0075	0.0600
IVK[x]SAKAK	2	0	843.554142	0.0075	0.0600
IAK[x]GAIEK	2	0	828.506860	0.0075	0.0600
K[x]LAR	0	0	486.327789	0.0075	0.0300
YEAK[x]AIGSGSEPAKSELVK	3	0	1963.026127	0.0074	0.1400
K[x]SRGVILQSDIEEAYAR	0	0	1934.022044	0.0074	0.1250
ELAAIK[x]EDTEAVLKR	5	0	1684.935865	0.0073	0.1100
VKAMEVDEK[x]PTER	8	0	1530.771118	0.0073	0.0950
GGDEWKIEPLK[x]LK	10	0	1511.834706	0.0073	0.0950
GGDEWK[x]IEPLKLK	5	0	1511.834706	0.0073	0.0950
NIPK[x]ARASLTAAK	3	0	1339.793514	0.0073	0.0950
LRHTVIK[x]TGLR	6	0	1292.804020	0.0073	0.0800
GGDEWK[x]IEPLK	5	0	1270.655693	0.0073	0.0800
LYFYYILFFEK[x]CNR	10	0	1974.970140	0.0071	0.1000
LYNKFK[x]TNHGNPFM	5	0	1709.834718	0.0071	0.1000
MK[x]LSLFSNKENELR	1	0	1707.897707	0.0071	0.1000
LQK[x]YQATVMRGAFK	2	0	1639.886752	0.0071	0.1000
GYSK[x]PNERATKQSK	3	0	1592.826990	0.0071	0.1000
ELAAIK[x]EDTEAVLK	5	0	1528.834763	0.0071	0.1000
EK[x]RTFLR	1	0	948.550451	0.0071	0.0500
WAIK[x]EKR	3	0	929.544639	0.0071	0.0500
EHFKELVSK[x]ASPIAGSEGK	8	0	2013.053008	0.0071	0.1350
SSKDISSK[x]SPSGNDALNDK	7	0	1948.933683	0.0071	0.1350
KEPPVYTPPK[x]DK	9	0	1397.755400	0.0071	0.0850
VVDK[x]DGIREINI	3	0	1369.756460	0.0071	0.0850
K[x]ACIIFFDEIDAIGGAR	0	0	1894.961028	0.0071	0.1200
A[x]TTVKDTMNVDINAIKK	0	0	1860.997805	0.0071	0.1200
INEDSK[x]LAVNENLASSK	5	0	1830.932231	0.0071	0.1200
E[x]TIDNAETMK	0	0	1150.517549	0.0070	0.0700
LEKGQSIDDMIPAQK[x]	14	0	1671.850090	0.0070	0.1050
LEK[x]GQSIDDMIPAQK	2	0	1671.850090	0.0070	0.1050
GGVHVK[x]LAHLSKHPK	5	0	1606.941898	0.0070	0.1050
VHPEGK[x]YVVDISPDIDIK	5	0	2023.062511	0.0069	0.1250
A[x]SLLKVNMENLIVTDLGK	0	0	1957.091700	0.0069	0.1250
DEK[x]YTLYDQNDTK	2	0	1631.731422	0.0069	0.0900
ENEQK[x]IKTLSMEK	4	0	1576.812980	0.0069	0.0900
V[x]NQIESQMAMAEK	0	0	1477.690428	0.0069	0.0900
SSCK[x]IVFR	3	0	995.522185	0.0069	0.0550
TVQYATK[x]R	6	0	965.529382	0.0069	0.0550
TGPPGPPCGGK[x]FMLKLGVK	10	0	1940.037500	0.0068	0.1300
MPGTLLPGPGK[x]GYIGDPIK	10	0	1910.033463	0.0068	0.1300
DWNACK[x]KELLK	5	0	1403.723052	0.0068	0.0750
DFLDAVQK[x]VVK	7	0	1260.707726	0.0068	0.0750
LQK[x]DLGQVLNK	2	0	1254.729522	0.0068	0.0750
M[x]NSTEEIDLYNRWK	0	0	1797.835501	0.0068	0.0950
IEFATITK[x]DTTKNK	7	0	1608.872208	0.0068	0.0950
VAEK[x]AQINTQEYGR	3	0	1605.811006	0.0068	0.0950
YEIDK[x]TLAGVTRDYYTK	4	0	2035.026127	0.0068	0.1150
NEDDIEDIAALWMK[x]R	13	0	1817.861714	0.0067	0.1000
DEVLFNDK[x]PLPIEMK	7	0	1786.917438	0.0067	0.1000
DSESTEEK[x]EAQAVQR	7	0	1705.775405	0.0067	0.1000
FGDGIQIAQLALK[x]HR	12	0	1665.931391	0.0067	0.1000
MSSK[x]SSLELANNAVK	3	0	1577.808228	0.0067	0.1000
NSIVSK[x]YTQSTNNDDPKK	5	0	2037.996615	0.0067	0.1200
LKGYQTIELDK[x]K	10	0	1434.808159	0.0067	0.0800
S[x]SSDMAYTSMFK	0	0	1353.558028	0.0067	0.0800
SSTAAKTFLEK[x]R	10	0	1337.730248	0.0067	0.0800
K[x]IPQVASFR	0	0	1044.607962	0.0067	0.0600
ELLK[x]LK	3	0	742.495236	0.0067	0.0400
MK[x]DAVK	1	0	690.373411	0.0067	0.0400
VK[x]AFGR	1	0	676.402010	0.0067	0.0400
SDEINEVLNK[x]YQETQR	9	0	1964.943855	0.0066	0.1050
VVSSAIVDK[x]YIGESAR	8	0	1692.904567	0.0066	0.1050
ITAFLLADSK[x]SQK	9	0	1420.792510	0.0065	0.0850
LAAEDHKFVIHQEENK[x]R	15	0	2063.054738	0.0065	0.1100
SNDIEKAIDLYK[x]EVLNK	11	0	1991.057425	0.0065	0.1100
IDVEESIAGYQLARSK[x]R	15	0	1934.022044	0.0065	0.1100
TLLAK[x]AVANQTSATFLR	4	0	1804.020592	0.0065	0.1100
WSDERYLHQSLK[x]YK	11	0	1851.926697	0.0064	0.0900
LEEIGVADQYK[x]VSK	10	0	1577.830012	0.0064	0.0900
WAIKEK[x]R	5	0	929.544639	0.0064	0.0450
DQIGEEK[x]TILQSLLQRAR	6	0	2097.154110	0.0064	0.1150
ELKK[x]EEMVMLK	3	0	1376.740675	0.0064	0.0700
DAYVYSIVAIARIK[x]LISGK	13	0	2079.209109	0.0063	0.1200
LGVKPPK[x]GCLMFGPPGTGK	6	0	1940.037500	0.0063	0.1200
IGLHDDAYLDVCK[x]YYR	12	0	1999.946105	0.0063	0.1000
CEDGVILALEK[x]VVTSK	10	0	1759.938898	0.0063	0.1000
S[x]QAR	0	0	460.239372	0.0063	0.0250
VAQTTYK[x]KIYNEYPPTK	6	0	2043.067597	0.0062	0.1050
LVPYLTK[x]LESKQR	6	0	1573.919099	0.0062	0.0800
LGDK[x]GPAAARASR	3	0	1268.694867	0.0062	0.0800
IWK[x]VMCKNK	2	0	1205.641245	0.0061	0.0550
ETTEK[x]KIDK	4	0	1090.586949	0.0061	0.0550
DKK[x]ASLLTR	2	0	1030.613439	0.0061	0.0550
NAEELSSYQKK[x]LIR	10	0	1677.904901	0.0061	0.0850
SFLELTEVWGK[x]PQK	10	0	1660.882380	0.0061	0.0850
QVMEEK[x]LDSK	5	0	1205.596130	0.0060	0.0600
RK[x]GTK	1	0	588.370711	0.0060	0.0300
ELK[x]KEEMVMLK	2	0	1376.740675	0.0059	0.0650
SAK[x]IVRTLIDK	2	0	1242.765906	0.0059	0.0650
GVVALVEDK[x]TK	8	0	1157.665530	0.0059	0.0650
TNTNNSILFAALSK[x]SLVR	13	0	1948.074078	0.0058	0.1050
NK[x]ELISVSAASK	1	0	1245.692803	0.0058	0.0700
ATAIGRASK[x]AAR	8	0	1171.678492	0.0058	0.0700
AERK[x]AR	3	0	729.424532	0.0058	0.0350
TK[x]VVDR	1	0	716.418051	0.0058	0.0350
ASK[x]AAR	2	0	602.349976	0.0058	0.0350
KILFENPDEATK[x]R	11	0	1559.830681	0.0058	0.0750
SAK[x]AKNPMFALSR	2	0	1419.765584	0.0058	0.0750
HIIMFDCK[x]ILEFTK	7	0	1793.920748	0.0057	0.0800
YEYQK[x]LKESQLVDK	4	0	1769.919882	0.0057	0.0800
ASKGSNDDEMK[x]IDK	10	0	1536.708913	0.0057	0.0800
VGIK[x]PPK	3	0	737.479921	0.0057	0.0400
GYQTIELDK[x]KLDVAK	8	0	1719.940617	0.0057	0.0850
C[x]SPSATLTHRTMTEK	0	0	1718.807905	0.0057	0.0850
LAAEDHK[x]FVIHQEENK	6	0	1906.953636	0.0056	0.0900
QVMEEKLDSK[x]NVQLAK	9	0	1858.982156	0.0056	0.0900
ASK[x]ERAER	2	0	945.499144	0.0056	0.0450
DAVK[x]EAAR	3	0	858.455887	0.0056	0.0450
GGLGYPEDAIGKTK[x]LVK	13	0	1744.972250	0.0056	0.0950
ARLTQLLSQIK[x]EEQGDIK	10	0	2069.147964	0.0056	0.1000
K[x]RVIEHNIR	0	0	1163.688664	0.0056	0.0500
NK[x]RGGDEWK	1	0	1088.536254	0.0056	0.0500
EALEK[x]TEEK	4	0	1075.539667	0.0056	0.0500
HK[x]FQDILLGAGQAIKAGNR	1	0	2036.127841	0.0055	0.1050
ELFEMARTK[x]K	8	0	1251.664481	0.0055	0.0550
WKTLSK[x]ESAR	5	0	1204.656362	0.0055	0.0550
GYQTIELDK[x]K	8	0	1193.629146	0.0055	0.0550
FVK[x]LGIDPPK	2	0	1112.659326	0.0055	0.0550
TNSTDEK[x]GTK	6	0	1079.509429	0.0055	0.0550
AAREYLEK[x]NWK	7	0	1406.730582	0.0055	0.0600
VSAMMSCACQK[x]R	10	0	1427.614109	0.0054	0.0650
AHLDVQEKDQPK[x]K	11	0	1534.810280	0.0054	0.0700
LFK[x]SLGSGMDQEK	2	0	1438.712546	0.0054	0.0700
SVQPLASAK[x]ELLR	8	0	1410.819392	0.0054	0.0700
ISWYTK[x]IVDELDLR	5	0	1749.930053	0.0054	0.0750
Q[x]DYDLVRSLESQIR	0	0	1720.874329	0.0054	0.0750
NELEK[x]LNFSSLKMK	4	0	1679.891560	0.0054	0.0750
QIKEIK[x]EVIELPVK	5	0	1665.007573	0.0054	0.0750
AK[x]WSTAETLTNNKIDR	1	0	1846.953636	0.0053	0.0850
FSFISNVRPK[x]LFAYPPK	9	0	2010.109010	0.0053	0.0900
GVLLYGPPGTGK[x]TLLAR	11	0	1711.998405	0.0053	0.0900
SITEFGDTATAK[x]ELEAMK	11	0	1940.940017	0.0053	0.0950
TIPPLTTVK[x]GSDAAPQASKK	8	0	2009.115605	0.0052	0.1050
EFPDLGVLEGK[x]RIDRPGR	10	0	2053.106771	0.0050	0.0900
M[x]ATTVKDTMNVDINAIKK	0	0	1992.038284	0.0050	0.0900
EIIRTSTSSMTAVPK[x]PLK	14	0	1958.086949	0.0050	0.0900
LLK[x]LEEAMK	2	0	1073.615413	0.0050	0.0450
GK[x]VVIDAFR	1	0	1003.581415	0.0050	0.0450
A[x]ASLLKVNMENLIVTDLGK	0	0	2028.128811	0.0050	0.0950
TSETNDRNSTNNTK[x]ER	13	0	1865.846269	0.0050	0.0800
VATEKDFLDAVQK[x]VVK	12	0	1788.998462	0.0050	0.0800
IK[x]VLAQLGMQSLSPLK	1	0	1725.022174	0.0050	0.0800
VPEDIFK[x]THLEVAR	6	0	1652.888526	0.0050	0.0700
NK[x]TDTKTIEAITFK	1	0	1608.872208	0.0050	0.0700
IAYASVVYIADK[x]YK	11	0	1602.865670	0.0050	0.0700
SLDK[x]QMVEERVLK	3	0	1573.849698	0.0050	0.0650
K[x]EDSSPCGYIIR	0	0	1423.676496	0.0050	0.0600
DQPK[x]KVGQYIR	3	0	1330.735668	0.0050	0.0550
SQDISINGNSK[x]K	10	0	1289.657479	0.0050	0.0600
SETMK[x]YYLPK	4	0	1258.626702	0.0050	0.0500
VGK[x]SAVIKTSTR	2	0	1245.740419	0.0050	0.0600
NCACVISQK[x]K	8	0	1206.584850	0.0050	0.0500
EDCK[x]SLKR	3	0	1034.517826	0.0050	0.0400
DLVKK[x]YDK	4	0	1007.565097	0.0050	0.0400
YYEQK[x]IR	4	0	998.518484	0.0050	0.0350
VNLYK[x]FR	4	0	938.533741	0.0050	0.0350
KELLK[x]LK	4	0	870.590192	0.0050	0.0350
YASQK[x]RP	4	0	848.450409	0.0050	0.0350
LK[x]VELAK	1	0	799.516697	0.0050	0.0350
E[x]SLQR	0	0	631.328907	0.0050	0.0250
QEYK[x]DDINLDEASAMAVK	3	0	2038.951640	0.0047	0.0850
EK[x]SPAIIFIDELDAIGTK	1	0	1959.056365	0.0047	0.0850
SEDYLPSK[x]YLDIDISK	7	0	1884.935588	0.0047	0.0750
K[x]DSESTEEKEAQAVQR	0	0	1833.870361	0.0047	0.0750
K[x]FTGGVLMLIDRESDK	0	0	1807.950131	0.0047	0.0750
MPLLQSSVALLGQK[x]IR	13	0	1753.028320	0.0047	0.0750
GYQTIELDKK[x]LDVAK	9	0	1719.940617	0.0047	0.0700
AHILRIHAK[x]SMAIDK	8	0	1702.966393	0.0047	0.0700
HK[x]FQDILLGAGQAIK	1	0	1637.925245	0.0047	0.0700
EFPDLGVLEGK[x]R	10	0	1358.719350	0.0046	0.0550
IQYVGK[x]QDPKK	5	0	1302.729522	0.0045	0.0500
TNSTDEKGTK[x]K	9	0	1207.604385	0.0045	0.0500
EASK[x]TLSKWR	3	0	1204.656362	0.0045	0.0450
RVEFK[x]MGNGK	4	0	1164.607305	0.0045	0.0450
SRTLASLQK[x]R	8	0	1158.683243	0.0045	0.0450
TSASIDFDSNFLNSMIK[x]K	16	0	2016.982547	0.0044	0.0800
EK[x]TSNNTNR	1	0	1062.505347	0.0044	0.0400
DK[x]KASLLTR	1	0	1030.613439	0.0044	0.0400
IDELVSNNEK[x]IWKVMCK	9	0	2105.064830	0.0044	0.0750
NSSSDMAYTSMFK[x]GNQK	12	0	1894.818860	0.0044	0.0750
GVLLYGPPGTGK[x]TMLVK	11	0	1729.979978	0.0044	0.0750
K[x]ELFDCLK	0	0	1051.537166	0.0044	0.0350
YDKK[x]DLVR	3	0	1035.571243	0.0044	0.0350
TK[x]DSLEAR	1	0	918.477014	0.0044	0.0350
LSGVVEGIFQK[x]CYAK	10	0	1697.880996	0.0043	0.0650
GNQK[x]VVKVDAQDFLK	3	0	1687.925637	0.0043	0.0650
NLSNVVEISGK[x]GVFV	10	0	1560.851081	0.0043	0.0650
S[x]PTGQITSTSARSGK	0	0	1476.753161	0.0043	0.0650
SLPPEEYDEK[x]LYNK	9	0	1723.830403	0.0043	0.0600
VTQK[x]KPPVQPLAYK	3	0	1595.939834	0.0043	0.0600
K[x]KLIPIR	0	0	866.606510	0.0043	0.0300
EQVRDAGK[x]DEFSR	7	0	1535.732760	0.0042	0.0550
VSTTPANSFELK[x]QYLIQR	11	0	2094.110853	0.0042	0.0750
TK[x]VVDRYADVIASIGLSR	1	0	1962.089727	0.0042	0.0750
FIK[x]HADATCVHR	2	0	1453.724781	0.0042	0.0500
AHLDVQEK[x]DQPK	7	0	1406.715325	0.0042	0.0500
NK[x]MVCK	1	0	778.382925	0.0042	0.0250
MRK[x]LAR	2	0	773.469370	0.0042	0.0250
LLVK[x]DR	3	0	742.470084	0.0042	0.0250
K[x]LIPIR	0	0	738.511554	0.0042	0.0250
IVK[x]SAK	2	0	644.422076	0.0042	0.0250
EVPAVQVTAAFLYNYK[x]R	15	0	1968.046805	0.0041	0.0700
GILLYGPPGTGK[x]TLLAR	11	0	1726.014054	0.0041	0.0700
FK[x]LNYKPEEEYPDLSK	1	0	1998.993768	0.0041	0.0650
TLSMEK[x]HTELRSFEQK	5	0	1962.983216	0.0041	0.0650
VVK[x]VDAQDFLKVAETR	2	0	1817.004608	0.0041	0.0650
SMAIDK[x]DIRWELIAR	5	0	1815.966450	0.0040	0.0600
VEFKMGNGK[x]MVEISR	8	0	1723.874862	0.0040	0.0600
IQYVGK[x]QDPK	5	0	1174.634566	0.0040	0.0400
NELEKLNFSSLK[x]MK	11	0	1679.891560	0.0039	0.0550
QIK[x]EIKEVIELPVK	2	0	1665.007573	0.0039	0.0550
AEQEELLSEK[x]VSTK	9	0	1589.814754	0.0039	0.0550
QGITEAYNQK[x]AVEKLMSR	9	0	2065.062523	0.0039	0.0700
FKLNVYK[x]YR	6	0	1229.692020	0.0039	0.0350
GEK[x]RWSELR	2	0	1159.609749	0.0039	0.0350
GFICK[x]VVDK	4	0	1064.568799	0.0039	0.0350
TITDGK[x]IYVEVER	5	0	1521.803799	0.0038	0.0500
GFICK[x]VVDKDGIR	4	0	1505.802358	0.0038	0.0500
IKENQEK[x]ISNNK	6	0	1443.768084	0.0038	0.0450
ILSGEQTVK[x]YDR	8	0	1407.735725	0.0038	0.0450
TK[x]DAVVLGVEKR	1	0	1313.766632	0.0038	0.0450
KGVVALVEDK[x]TK	9	0	1285.760486	0.0038	0.0450
SLPPEEYDEKLYNK[x]FK	13	0	1998.993768	0.0037	0.0600
G[x]LGYPEDAIGKTKLVK	0	0	1687.950789	0.0037	0.0600
K[x]VAQTTYK	0	0	937.523235	0.0037	0.0300
K[x]LIR	0	0	528.374737	0.0037	0.0150
K[x]GTKTSETNDR	0	0	1235.610532	0.0036	0.0400
TELFK[x]ASTSAK	4	0	1181.629146	0.0036	0.0400
K[x]AQSGPDASAK	0	0	1058.535585	0.0036	0.0400
VLNK[x]EHLEADFVTQVAVR	3	0	2067.111188	0.0036	0.0650
LVSK[x]TSFLTNASNNLAIR	3	0	1948.074078	0.0036	0.0650
RFCVGLQK[x]IEEIFK	7	0	1765.954825	0.0036	0.0500
NCACVISQKK[x]VPDK	9	0	1645.827913	0.0036	0.0500
K[x]VNQIESQMAMAEK	0	0	1605.785384	0.0036	0.0500
IK[x]ENQEK	1	0	887.471202	0.0036	0.0250
IIPLK[x]KD	4	0	825.532346	0.0036	0.0250
K[x]ATDDDR	0	0	819.372221	0.0036	0.0250
LVK[x]GRQD	2	0	814.466059	0.0036	0.0250
VALRNDSYQLIK[x]ILPNK	11	0	1984.146846	0.0035	0.0600
TMLVK[x]AVANSTAANFIR	4	0	1805.982099	0.0035	0.0600
FLHDK[x]NSDYK	4	0	1265.603994	0.0035	0.0350
K[x]PPVQPLAYK	0	0	1139.670224	0.0035	0.0350
GSLEKNWK[x]EEYLR	7	0	1650.836493	0.0035	0.0450
FIVK[x]ASSGPRYVVGCR	3	0	1794.956220	0.0034	0.0550
VGPGYVARSSCK[x]IVFR	11	0	1794.956220	0.0034	0.0550
VFHPITKAVILSDTK[x]PVDK	14	0	2107.204023	0.0034	0.0650
FFPYYVYTTVAGIDK[x]EGK	14	0	2097.045801	0.0033	0.0600
LNQQSVLLPLLK[x]DNIAHR	11	0	2071.190103	0.0033	0.0600
LLIFEK[x]QVR	5	0	1144.696771	0.0033	0.0300
ETEK[x]LAEER	3	0	1103.545814	0.0033	0.0300
SAELYK[x]NPK	5	0	1048.555259	0.0033	0.0300
K[x]WR	0	0	488.285928	0.0033	0.0100
MVCKIWK[x]SDEINEVLNK	6	0	2105.064830	0.0032	0.0550
CSPSATLTHRTMTEK[x]AR	14	0	1945.946117	0.0032	0.0550
QNLFVPTSDK[x]EKASFAR	9	0	1937.000583	0.0032	0.0550
DNLSWLSK[x]ANNWSK	7	0	1661.816092	0.0032	0.0450
VDAQDFLK[x]VAETRR	7	0	1646.873938	0.0032	0.0450
LILVDDEK[x]TSWIYKNK	7	0	1964.061785	0.0031	0.0500
LFLLRIVAFDQLVK[x]EK	13	0	1931.160709	0.0031	0.0500
LSLFSNK[x]ENELRQAVR	6	0	1903.027465	0.0031	0.0500
M[x]CSPSATLTHRTMTEK	0	0	1849.848383	0.0031	0.0500
V[x]SPTGQITSTSARSGK	0	0	1575.821569	0.0031	0.0500
LKESQLVDK[x]FFEK	8	0	1609.871482	0.0031	0.0400
QK[x]SLEKTLVPYLR	1	0	1573.919099	0.0031	0.0400
AHLDVQEK[x]DQPKK	7	0	1534.810280	0.0031	0.0400
VSGIRK[x]HFEQVINEK	5	0	1782.973979	0.0030	0.0450
VETAVLSTTVK[x]AQAR	10	0	1572.883440	0.0030	0.0450
DK[x]MNFVILCR	1	0	1294.652534	0.0030	0.0300
QSK[x]ATREPNK	2	0	1157.615226	0.0030	0.0300
VVLK[x]NKGTMK	3	0	1116.668841	0.0030	0.0300
VLVK[x]VHPEGK	3	0	1104.665473	0.0030	0.0300
A[x]TTVK	0	0	518.306385	0.0030	0.0150
IDELVSNNEKIWK[x]VMCK	12	0	2105.064830	0.0029	0.0500
KPRVVTALTMLK[x]QHLFR	11	0	2037.203252	0.0029	0.0500
K[x]IEIPLPNEVGRMEILK	0	0	1978.128419	0.0029	0.0500
EK[x]ADAAFLRLVK	1	0	1359.787367	0.0029	0.0350
K[x]GINIDQSSNSK	0	0	1289.657479	0.0029	0.0350
VPDK[x]LIDASTVKHVFPITK	3	0	2107.204023	0.0029	0.0550
ASLLK[x]VNMENLIVTDLGK	4	0	1957.091700	0.0028	0.0500
IWKVMCK[x]NK	6	0	1205.641245	0.0028	0.0250
K[x]DLVRNFGR	0	0	1103.619920	0.0028	0.0250
MSSK[x]DISSK	3	0	981.480047	0.0028	0.0250
K[x]AQSGPDASAKLPTVIPTTR	0	0	2037.121751	0.0027	0.0550
KDK[x]MNFVILCR	2	0	1422.747490	0.0027	0.0300
MGNGK[x]MVEISR	4	0	1220.600502	0.0027	0.0300
GSDAAPQASK[x]K	9	0	1058.535585	0.0027	0.0300
NEEKK[x]LMELFISK	4	0	1607.859201	0.0027	0.0350
WPK[x]IAEIYGSALR	2	0	1502.824477	0.0027	0.0350
ASRPGAAAK[x]LDGK	8	0	1240.688720	0.0027	0.0350
G[x]GLGYPEDAIGKTKLVK	0	0	1744.972250	0.0026	0.0450
SSSDMAYTSMFK[x]GNQKVVK	11	0	2107.007711	0.0026	0.0500
VSGSELVQK[x]YIGEGSRMVR	8	0	2094.089070	0.0026	0.0500
VVSSAIVDK[x]YIGESARIIR	8	0	2075.173785	0.0026	0.0500
TLVAHAVLK[x]VGSALVGSQTK	8	0	1978.157410	0.0025	0.0500
SAELYKNPK[x]ADPLDER	8	0	1844.926754	0.0025	0.0400
SSSDMAYTSMFK[x]GNQK	11	0	1780.775938	0.0025	0.0400
AQIK[x]ILYVNNAK	3	0	1373.803016	0.0025	0.0300
K[x]PRVVTALTMLK	0	0	1355.832206	0.0025	0.0300
K[x]HFEQVINEK	0	0	1270.666925	0.0025	0.0250
ELLVK[x]ASK	4	0	886.548722	0.0025	0.0200
M[x]SGYDR	0	0	727.295891	0.0025	0.0150
V[x]KAFGR	0	0	676.402010	0.0025	0.0150
IGLSK[x]IRIAYASVVYIADK	4	0	2079.209109	0.0024	0.0450
HTVIK[x]TGLRMISLSYSR	4	0	1961.087952	0.0024	0.0400
IMSLYSSRGTLK[x]VHTIR	11	0	1961.087952	0.0024	0.0400
YPMDAHK[x]SELEGVEEAR	6	0	1959.899550	0.0024	0.0400
EGK[x]GEIYSFDPVGSYER	2	0	1931.890035	0.0024	0.0400
N[x]SIVSKYTQSTNNDDPK	0	0	1909.901659	0.0024	0.0400
LFK[x]SLGSGMDQEKVLNK	2	0	1893.002891	0.0024	0.0400
MPIDFKGFICK[x]VVDK	10	0	1795.936398	0.0023	0.0350
IITK[x]EGVETRIIPLK	3	0	1709.045018	0.0023	0.0350
DGIQDIMPSQAK[x]ELK	11	0	1671.850090	0.0023	0.0350
HIEVGDSVLVK[x]IITK	10	0	1649.971524	0.0023	0.0350
FDSEK[x]AGDREVQR	4	0	1535.732760	0.0023	0.0300
K[x]AVYMPLCDPGNK	0	0	1491.721334	0.0023	0.0300
N[x]SSSDMAYTSMFK	0	0	1467.600950	0.0023	0.0300
K[x]VSTTPANSFELK	0	0	1420.756126	0.0023	0.0300
QTETINWLEK[x]R	9	0	1416.736060	0.0023	0.0250
ATK[x]QSKYTYDR	2	0	1359.678214	0.0023	0.0250
NK[x]MVCKIWK	1	0	1205.641245	0.0022	0.0200
KK[x]ELFDCLK	1	0	1179.632121	0.0022	0.0200
K[x]EFEIIKGVLCQFR	0	0	1765.954825	0.0021	0.0300
AFGRVYATMQK[x]LQK	10	0	1639.886752	0.0021	0.0300
LCIHK[x]NK	4	0	911.501059	0.0021	0.0150
GK[x]YYPLK	1	0	867.485399	0.0021	0.0150
ELVSK[x]ASPIAGSEGKEAYR	4	0	1991.032273	0.0021	0.0400
R[x]FANNDEIHPSK	0	0	1426.695258	0.0021	0.0250
KK[x]AQSGPDASAK	1	0	1186.630541	0.0021	0.0250
DPEEEAEMMTKETTEK[x]K	15	0	2024.891743	0.0021	0.0350
EKQNTPVLFDSK[x]EAVLK	11	0	1945.051948	0.0021	0.0350
ILPNK[x]VDPLVSLMMVEK	4	0	1925.072882	0.0021	0.0350
ALTLKTGPPGPPCGGK[x]FMLK	15	0	2069.116472	0.0020	0.0400
INVK[x]FFEKEDVQSLK	3	0	1822.982813	0.0020	0.0300
WIEALRDIK[x]SMIADK	8	0	1787.960303	0.0020	0.0300
K[x]INVK	0	0	600.395864	0.0020	0.0100
TK[x]LVK	1	0	587.400615	0.0020	0.0100
K[x]KSGR	0	0	574.355062	0.0020	0.0100
QTGQYYGGLK[x]LCVDRR	9	0	1912.957672	0.0019	0.0300
FDIMPRK[x]K	6	0	1033.574220	0.0019	0.0150
DK[x]KLIPIR	1	0	981.633448	0.0019	0.0150
DSEALK[x]TR	5	0	918.477013	0.0019	0.0150
VPDKLIDASTVK[x]HVFPITK	11	0	2107.204023	0.0018	0.0350
AASLLK[x]VNMENLIVTDLGK	5	0	2028.128811	0.0018	0.0350
FNLMVICKDK[x]K	9	0	1394.741343	0.0018	0.0200
ILEFTK[x]YSNDK	5	0	1356.692468	0.0018	0.0200
YTSLSEEQK[x]MK	8	0	1342.643803	0.0018	0.0200
SLEK[x]TLVPYLR	3	0	1317.765572	0.0018	0.0200
M[x]CSPSATLTHR	0	0	1259.575014	0.0018	0.0200
LK[x]PQDERTQEERNR	1	0	1797.908083	0.0018	0.0250
FHQLKPTRVLTLAMVK[x]R	15	0	2037.203252	0.0018	0.0300
ENRHK[x]FQDILLGAGQAIK	4	0	2037.111857	0.0017	0.0300
ANNWSK[x]FTATAALGVIHR	5	0	1956.032885	0.0017	0.0300
SNNIKENEQK[x]IK	9	0	1443.768084	0.0017	0.0200
YDK[x]LVETSGQIR	2	0	1407.735725	0.0017	0.0200
QIAK[x]FVVSLGER	3	0	1345.771718	0.0017	0.0200
K[x]QMSYMLAR	0	0	1126.562665	0.0017	0.0150
ETTEKK[x]IDK	5	0	1090.586949	0.0017	0.0150
LK[x]ESQLVDK	1	0	1058.597121	0.0017	0.0150
HTVIK[x]TGLR	4	0	1023.618860	0.0017	0.0150
SAK[x]GTK	2	0	590.338744	0.0017	0.0100
K[x]FFAIDTANPIPVFTH	0	0	1816.951123	0.0016	0.0250
STMLEK[x]IKENQEK	5	0	1576.812980	0.0015	0.0200
M[x]SSKDISSKSPSGNDALNDK	0	0	2079.974162	0.0015	0.0300
WK[x]TLSKESAR	1	0	1204.656362	0.0015	0.0150
LLENDIK[x]VMK	6	0	1201.673984	0.0015	0.0150
SRK[x]VAQTTYK	2	0	1180.656362	0.0015	0.0150
MVCK[x]IWKSDEINEVLNK	3	0	2105.064830	0.0015	0.0250
LAQFEKEEYVSDPK[x]EQM	13	0	2069.961478	0.0015	0.0250
GVMTLGFDLIK[x]RVYPYR	10	0	2027.102541	0.0015	0.0250
QNLFVPTSDKEK[x]ASFAR	11	0	1937.000583	0.0015	0.0250
ATSAGPK[x]QTETINWLEK	6	0	1872.958052	0.0015	0.0250
AANVLAFQSTTK[x]TLALK	11	0	1776.014446	0.0015	0.0250
L[x]MTEFVDQVDDVVK	0	0	1636.801747	0.0014	0.0200
CIK[x]RLVK	2	0	915.568742	0.0014	0.0100
KK[x]LIPIR	1	0	866.606510	0.0014	0.0100
M[x]NSIVSKYTQSTNNDDPK	0	0	2040.942138	0.0014	0.0250
DPDDK[x]IVGLTR	4	0	1227.645855	0.0014	0.0150
QILDCIVNLSEPAK[x]K	13	0	1726.928669	0.0013	0.0200
TGPPGPPCGGK[x]FMLK	10	0	1542.768616	0.0013	0.0200
SIAEK[x]MNGASGAELK	4	0	1504.755469	0.0013	0.0200
MSSKDISSK[x]SPSGNDALNDK	8	0	2079.974162	0.0012	0.0250
MGINERK[x]GFDFEYYQR	6	0	2051.952252	0.0012	0.0200
GIGSYEK[x]QSEVSVGLR	6	0	1707.879080	0.0012	0.0200
QNLFVPTSDK[x]EK	9	0	1404.724827	0.0012	0.0150
KIDK[x]EDMGSNDK	3	0	1378.639778	0.0012	0.0150
DEKSGVK[x]LENVK	6	0	1344.724827	0.0012	0.0150
YDK[x]KDLVR	2	0	1035.571243	0.0012	0.0100
K[x]RMPIDFK	0	0	1033.574220	0.0012	0.0100
DKK[x]LIPIR	2	0	981.633448	0.0012	0.0100
PRK[x]QYSAK	2	0	976.545365	0.0012	0.0100
YTENIYPPKK[x]TVQYATK	9	0	2043.067597	0.0012	0.0200
VSK[x]ILEHKEIMLR	2	0	1594.922802	0.0012	0.0150
YGEK[x]ESLAAVLVR	3	0	1433.787759	0.0012	0.0150
EVLNK[x]GVSK	4	0	972.560345	0.0011	0.0100
TGPPGPPCGGKFMLK[x]LGVK	14	0	1940.037500	0.0011	0.0200
I[x]AIVVNQNWYCANTK	0	0	1792.892954	0.0010	0.0150
ARIEVEVYK[x]ITTGDR	8	0	1748.942012	0.0010	0.0150
QNTPVLFDSK[x]EAVLK	9	0	1687.914404	0.0010	0.0150
KTLVAHAVLK[x]VGSALVGSQTK	9	0	2106.252365	0.0010	0.0200
TLSK[x]ESARATIDECMR	3	0	1866.892688	0.0009	0.0150
DQPKK[x]VGQYIR	4	0	1330.735668	0.0009	0.0100
M[x]PFGNTHNKFK	0	0	1319.644415	0.0009	0.0100
ATTVKDTMNVDINAIK[x]K	15	0	1860.997805	0.0009	0.0150
VYATMQK[x]LQKDLGQVLNK	6	0	2076.140043	0.0008	0.0150
QYSAKAK[x]WSTAETLTNNK	6	0	2040.027522	0.0008	0.0150
YACK[x]ILGVVEGQFSRPAK	3	0	2022.071968	0.0008	0.0150
VYHAIRNIPK[x]AR	9	0	1436.836379	0.0008	0.0100
YQATVMRGAFK[x]V	10	0	1369.717575	0.0008	0.0100
EVLNKGVSK[x]DEK	8	0	1344.724827	0.0008	0.0100
GSDAAPQASKK[x]K	10	0	1186.630541	0.0008	0.0100
M[x]ESLQR	0	0	762.369385	0.0008	0.0050
TIPPLTTVK[x]GSDAAPQASK	8	0	1881.020649	0.0008	0.0150
QKSLEK[x]TLVPYLR	5	0	1573.919099	0.0008	0.0100
QLADYK[x]AFEDSLR	5	0	1554.767750	0.0008	0.0100
EDMGSNDK[x]ASKER	7	0	1465.646650	0.0008	0.0100
LCIHK[x]NKLTNDETR	4	0	1740.894015	0.0007	0.0100
VLSNYMK[x]QEALSSK	6	0	1596.818066	0.0007	0.0100
LAVNENLASSK[x]SSM	10	0	1449.713272	0.0007	0.0100
TMTEK[x]AR	4	0	835.422145	0.0007	0.0050
LLSSAK[x]K	5	0	745.469750	0.0007	0.0050
IDTVIK[x]LVDHSFDEK	5	0	1757.919882	0.0007	0.0100
TDNHLSSTLEK[x]LSFK	10	0	1718.883832	0.0007	0.0100
EWLDKLGDK[x]GPAAAR	8	0	1625.852476	0.0007	0.0100
G[x]VFKNVSGNVLSEIK	0	0	1589.877628	0.0007	0.0100
VPTFANFHTPIFIAK[x]R	14	0	1858.025287	0.0006	0.0100
DGIQDIMPSQAK[x]ELKK	11	0	1799.945046	0.0006	0.0100
QYSAK[x]AKWSTAETLTNNK	4	0	2040.027522	0.0006	0.0100
S[x]QARGFDRTITVFSPEGR	0	0	2023.023439	0.0006	0.0100
GIK[x]GIESEAYESVLDLAK	2	0	1921.004331	0.0006	0.0100
EDTEAVLK[x]R	7	0	1059.555986	0.0006	0.0050
VK[x]VIAATNR	1	0	970.592313	0.0006	0.0050
LGVK[x]PPKGCLMFGPPGTGK	3	0	1940.037500	0.0005	0.0100
TLALKYPGGGPGK[x]TAILPVK	12	0	1980.177084	0.0005	0.0100
TVQYATK[x]RSK	6	0	1180.656362	0.0005	0.0050
YQKDEEWPPK[x]M	9	0	1449.659787	0.0005	0.0050
F[x]ANNDEIHPSK	0	0	1270.594156	0.0005	0.0050
K[x]GVVALVEDKTK	0	0	1285.760486	0.0004	0.0050
GSDAAPQASK[x]KK	9	0	1186.630541	0.0004	0.0050
FCVGLQK[x]IEEIFK	6	0	1609.853723	0.0004	0.0050
FCVGLQK[x]IEEIFKK	6	0	1737.948678	0.0004	0.0050
VVTSKLLK[x]PRVNNR	7	0	1622.994323	0.0004	0.0050
VTQKK[x]PPVQPLAYK	4	0	1595.939834	0.0004	0.0050
LPEANFEPLEK[x]RLDR	10	0	1825.968559	0.0003	0.0050
VTDK[x]LTQLTDNIWCCR	3	0	2021.966182	0.0003	0.0050
NLQVAK[x]SLDKQMVEER	5	0	1886.988302	0.0003	0.0050
KPPVQPLAYK[x]SATPFR	9	0	1799.009303	0.0003	0.0050
NRQYQEVVK[x]QGDVLLNK	8	0	2030.090787	0.0003	0.0050
VLNKGDSGEMSLQK[x]LFK	13	0	1893.002891	0.0003	0.0050
VETAVLSTTVK[x]AQARAK	10	0	1772.015506	0.0003	0.0050
# precursors: 1
Precursor: 2692.4537	4	0.9993	0
VEFK[x]MGNGK(3)	LFAYPPK[x]SVQPTAK(6)	0.5200	2692.4297	138.0681
ATK[x]QSK(2)	LFKSLGSGMDQEK[x]VLNK(12)	0.5150	2692.4468	138.0681
TNSTDEKGTK[x]K(9)	NK[x]VLVKVHPEGK(1)	0.4750	2692.4758	138.0681
IFRQK[x]SLEK(4)	NWK[x]EEYLRAAK(2)	0.4650	2692.4699	138.0681
TNSTDEKGTK[x]K(9)	NKVLVK[x]VHPEGK(5)	0.4300	2692.4758	138.0681
M[x]ESLQR(0)	IK[x]ILFSDVKAMTTGLR(1)	0.4250	2692.4654	138.0681
TK[x]VVDR(1)	ATPYRGYSK[x]PNERATK(8)	0.3900	2692.4295	138.0681
NK[x]PDER(1)	YYIIMGLQASK[x]LRNK(10)	0.3750	2692.4369	138.0681
VMCKNK[x]TDTK(5)	K[x]FRKPIGATWK(0)	0.3700	2692.4556	138.0681
IFRQK[x]SLEK(4)	YEAK[x]AIGSGSEPAK(3)	0.3500	2692.4435	138.0681
LYNK[x]FK(3)	IDRK[x]VEFGLPDLEGR(3)	0.3400	2692.4587	138.0681
Q[x]YTVGQGYTK(0)	ELLK[x]PSASVALQR(3)	0.3350	2692.4435	138.0681
M[x]ESLQR(0)	IKILFSDVK[x]AMTTGLR(8)	0.3300	2692.4654	138.0681
PRK[x]QYSAK(2)	K[x]INVLNFPSANFSK(0)	0.3200	2692.4699	138.0681
F[x]ATLQKSKR(0)	S[x]PTGQITSTSARSGK(0)	0.3200	2692.4507	138.0681
LESK[x]QR(3)	VGPGYVARSSCK[x]IVFR(11)	0.2950	2692.4482	138.0681
LESK[x]QR(3)	FIVK[x]ASSGPRYVVGCR(3)	0.2950	2692.4482	138.0681
TK[x]LVKER(1)	LAQFEK[x]EEYVSDPK(5)	0.2900	2692.4322	138.0681
DIK[x]VIMATNR(2)	FNLMVICKDK[x]K(9)	0.2900	2692.4477	138.0681
GYSK[x]PNERATK(3)	LENVK[x]IYADLK(4)	0.2850	2692.4435	138.0681
