# Supplementary material for: ECL: an exhaustive search tool for the identification of cross-linked peptides using whole database
Source: BMC Bioinformatics. 2016 May 20;17:217. doi: 10.1186/s12859-016-1073-y (PMC4874008; doi:10.1186/s12859-016-1073-y)
Supplement: Additional file 5 — Kojak’s pre-selection list of PSMs only identified by ECL. (ZIP 5147 kb) [file 12859_2016_1073_MOESM5_ESM.zip › Kojak's pre-selection ranks of ECL only peptides/Kojak's detailed results/aleitner_M1012_007/diagnostic_6254.txt]

Scan: 6254
KYIPNPVLVIIDVK[x]PK	13	0	1835.128350	0.1866	2.9850
K[x]INVKFFEK	0	0	1151.670224	0.1050	0.9450
YEVGAEYIK[x]K	8	0	1198.623334	0.1020	1.0200
AVILSDTKPVDK[x]K	11	0	1412.823808	0.0877	1.1400
EIK[x]EVIELPVK	2	0	1295.769988	0.0736	0.8100
LLENDIK[x]VMKSEFQR	6	0	1848.976678	0.0733	1.1000
EPPVYTPPKDK[x]K	10	0	1397.755400	0.0725	0.8700
YEVGAEYIKK[x]VIAR	9	0	1637.914013	0.0704	0.9850
EPPVYTPPK[x]DKK	8	0	1397.755400	0.0700	0.8400
EPPVYTPPK[x]DK	8	0	1269.660444	0.0691	0.7600
YEVGAEYIK[x]KVIAR	8	0	1637.914013	0.0689	0.9650
LEFIK[x]VIPVEELK	4	0	1555.922455	0.0685	0.8900
LENQRK[x]WR	5	0	1128.615169	0.0669	0.5350
KINVK[x]FFEK	4	0	1151.670224	0.0667	0.6000
LK[x]ESQLVDKFFEK	1	0	1609.871482	0.0662	0.8600
K[x]TLEVLYLK	0	0	1105.674641	0.0644	0.5800
TLPPELK[x]GEALGNSEHIR	6	0	1960.037693	0.0633	1.1400
ELK[x]K	2	0	516.327120	0.0613	0.2450
K[x]LEFPLPNEEAR	0	0	1441.756460	0.0608	0.7300
LKK[x]TLEVLYLK	2	0	1346.853655	0.0605	0.6650
IQYVGKQDPK[x]K	9	0	1302.729522	0.0600	0.6600
K[x]YIPNPVLVIIDVKPK	0	0	1835.128350	0.0597	0.9550
F[x]MTRSEYDR	0	0	1203.534202	0.0589	0.5300
ELK[x]KEEMVMLK	2	0	1376.740675	0.0568	0.6250
K[x]SGFEK	0	0	694.364957	0.0567	0.3400
YK[x]VNLYK	1	0	926.522509	0.0557	0.3900
ESQLVDK[x]FFEKINVK	6	0	1822.982813	0.0550	0.8250
ELLK[x]LK	3	0	742.495236	0.0542	0.3250
LK[x]KTLEVLYLK	1	0	1346.853655	0.0536	0.5900
IDLTRIVK[x]SAK	7	0	1242.765906	0.0536	0.5900
V[x]NQIESQMAMAEK	0	0	1477.690428	0.0515	0.6700
QIK[x]EIKEVIELPVK	2	0	1665.007573	0.0514	0.7200
LELK[x]K	3	0	629.411178	0.0510	0.2550
EIK[x]QIK	2	0	757.469750	0.0508	0.3050
GSLEK[x]NWKEEYLR	4	0	1650.836493	0.0508	0.6600
M[x]FMTRSEYDR	0	0	1334.574681	0.0505	0.5050
ELFEMARTK[x]K	8	0	1251.664481	0.0500	0.5000
AERK[x]AR	3	0	729.424532	0.0500	0.3000
K[x]GAVEYEIYK	0	0	1198.623334	0.0485	0.4850
ELNLMDPK[x]VPEDIFK	7	0	1786.917438	0.0480	0.7200
IEEIFK[x]K	5	0	905.522175	0.0479	0.3350
LDRK[x]LEFPLPNEEAR	3	0	1825.968559	0.0470	0.7050
MK[x]SDINAHK	1	0	1042.522913	0.0467	0.4200
K[x]HGQLK	0	0	709.423471	0.0450	0.2700
K[x]VNQIESQMAMAEK	0	0	1605.785384	0.0450	0.6300
AEQEELLSEK[x]VSTKK	9	0	1717.909710	0.0447	0.6700
INVK[x]FFEK	3	0	1023.575269	0.0444	0.3550
KIDK[x]EDMGSNDK	3	0	1378.639778	0.0437	0.5250
ELKK[x]EEMVMLK	3	0	1376.740675	0.0436	0.4800
KLDVAK[x]R	5	0	828.518092	0.0436	0.3050
TKDAVVLGVEK[x]R	10	0	1313.766632	0.0433	0.5200
QIKEIK[x]EVIELPVK	5	0	1665.007573	0.0429	0.6000
ALTLK[x]TGPPGPPCGGK	4	0	1549.828571	0.0428	0.6850
HRENK[x]IQR	4	0	1079.594768	0.0425	0.3400
LILVDDEKTSWIYK[x]NK	13	0	1964.061785	0.0422	0.6750
K[x]GYQTIELDKK	0	0	1321.724101	0.0418	0.4600
YEALSK[x]HIIMFDCK	5	0	1753.853066	0.0418	0.5850
ISPGYDVYEGSFEK[x]EGK	13	0	1903.883889	0.0418	0.7100
SETMK[x]YYLPK	4	0	1258.626702	0.0415	0.4150
ESQLVDK[x]FFEK	6	0	1368.692468	0.0414	0.4550
IQYVGK[x]QDPKK	5	0	1302.729522	0.0414	0.4550
EALEK[x]TEEK	4	0	1075.539667	0.0411	0.3700
NLNQIVNELDEEK[x]YK	12	0	1847.926420	0.0410	0.6150
K[x]NVPK	0	0	584.364565	0.0410	0.2050
IK[x]LISGK	1	0	757.506134	0.0407	0.2850
YTENIYPPK[x]K	8	0	1251.649881	0.0405	0.4050
D[x]GIQDIMPSQAKELKK	0	0	1799.945046	0.0403	0.6450
TLALK[x]YPGGGPGKTAILPVK	4	0	1980.177084	0.0400	0.8000
IQYVGK[x]QDPK	5	0	1174.634566	0.0400	0.4000
GK[x]YYPLK	1	0	867.485399	0.0400	0.2800
EKVLK[x]TK	4	0	844.538158	0.0400	0.2800
ELAAIK[x]EDTEAVLKR	5	0	1684.935865	0.0397	0.5950
MK[x]SLSEQYTER	1	0	1370.649950	0.0391	0.4300
LLENDIKVMK[x]SEFQR	9	0	1848.976678	0.0390	0.5850
IDKK[x]TTEEK	3	0	1090.586949	0.0389	0.3500
ELLVK[x]ASK	4	0	886.548722	0.0388	0.3100
K[x]YDK	0	0	552.290736	0.0388	0.1550
LGDK[x]GPAAAR	3	0	954.524630	0.0385	0.3850
RGGDEWK[x]IEPLK	6	0	1426.756795	0.0383	0.4600
DAFALAK[x]EK	6	0	991.533798	0.0378	0.3400
EEPK[x]SETLENFTR	3	0	1578.752492	0.0373	0.4850
DHDLAPLYK[x]YLSENPK	8	0	1901.952241	0.0372	0.5950
LK[x]GYQTIELDKK	1	0	1434.808159	0.0371	0.4450
L[x]KGYQTIELDKK	0	0	1434.808159	0.0362	0.4350
HNNHMAK[x]VLTLELYK	6	0	1809.955886	0.0357	0.5350
K[x]EEMVMLK	0	0	1006.519074	0.0356	0.2850
LEEIGVADQYK[x]VSK	10	0	1577.830012	0.0354	0.4950
GGDEWK[x]IEPLK	5	0	1270.655693	0.0350	0.3850
KEEPK[x]SETLENFTR	4	0	1706.847448	0.0346	0.4850
VAIK[x]KGAVEYEIYK	3	0	1609.907866	0.0346	0.4850
ELIRAQEEVK[x]R	9	0	1369.767693	0.0345	0.3800
D[x]GLEDDMPALADEEFEK	0	0	1922.809068	0.0344	0.5850
AEREK[x]ASK	4	0	917.492997	0.0344	0.2750
K[x]GYQTIELDK	0	0	1193.629146	0.0340	0.3400
IEVNIHRK[x]R	7	0	1163.688664	0.0339	0.3050
QAREK[x]VLK	4	0	970.592313	0.0338	0.2700
LLMK[x]VALCANHADSVVK	3	0	1868.001115	0.0335	0.5700
NLLLQEK[x]GFPTPK	6	0	1483.839792	0.0335	0.4350
ELLK[x]PSASVALQR	3	0	1410.819391	0.0331	0.4300
VVTSKLLK[x]PR	7	0	1139.738968	0.0330	0.3300
K[x]MSAQSCACMVR	0	0	1427.614109	0.0329	0.3950
TFHILEPK[x]EKSLLAHK	7	0	1890.072626	0.0328	0.5250
NKVLVK[x]VHPEGK	5	0	1346.803351	0.0325	0.3900
K[x]NTEDIEMTA	0	0	1150.517549	0.0325	0.3250
LILVDDEK[x]TSWIYK	7	0	1721.923907	0.0321	0.4500
GTTAVLK[x]EDIYK	6	0	1336.723767	0.0321	0.3850
VISMEK[x]GGNMKEVFR	5	0	1723.874862	0.0320	0.4800
VLK[x]TK	2	0	587.400615	0.0320	0.1600
V[x]GVFK	0	0	548.332206	0.0320	0.1600
LKESQLVDK[x]FFEK	8	0	1609.871482	0.0319	0.4150
LSGVVEGIFQK[x]CYAK	10	0	1697.880996	0.0317	0.4750
GILLYGPPGTGK[x]TLLAR	11	0	1726.014054	0.0315	0.5350
LVRK[x]CIK	3	0	915.568742	0.0314	0.2200
Y[x]TVGQGYTKAAWFEK	0	0	1747.856893	0.0313	0.4700
ATAIGK[x]SSTAAK	5	0	1104.613831	0.0313	0.3750
DLVK[x]KYDK	3	0	1007.565097	0.0313	0.2500
ELIRK[x]SLK	4	0	985.628363	0.0313	0.2500
GIDWREALEK[x]TEEK	9	0	1702.852533	0.0311	0.4350
VLELRAELDK[x]IGLSK	9	0	1682.992985	0.0310	0.4650
VELAK[x]QNLFVPTSDK	4	0	1687.914404	0.0310	0.4650
SRTLASLQK[x]R	8	0	1158.683243	0.0310	0.3100
K[x]FFAIDTANPIPVFTH	0	0	1816.951123	0.0309	0.4950
VVTSKLLK[x]PRVNNR	7	0	1622.994323	0.0307	0.4300
VAIKK[x]GAVEYEIYK	4	0	1609.907866	0.0307	0.4300
GTEVEK[x]ITIK	5	0	1116.638983	0.0305	0.3050
DEKSGVK[x]LENVK	6	0	1344.724827	0.0304	0.3650
S[x]FLELTEVWGKPQK	0	0	1660.882380	0.0304	0.4250
RNAEELSSYQK[x]K	10	0	1451.736786	0.0300	0.3600
M[x]FMTR	0	0	684.308705	0.0300	0.1500
K[x]NEEK	0	0	646.328572	0.0300	0.1500
EIDMTCAREASK[x]TLSK	11	0	1838.886542	0.0300	0.4800
VLK[x]TKDEGGPAGGLYI	2	0	1616.877294	0.0300	0.4800
AEQEELLSEK[x]VSTK	9	0	1589.814754	0.0300	0.4200
LK[x]LELKK	1	0	870.590192	0.0300	0.2100
G[x]VFK	0	0	449.263798	0.0300	0.1200
K[x]AMVNIDTIDNKVATTM	0	0	1863.943328	0.0297	0.5050
LK[x]GYQTIELDK	1	0	1306.713204	0.0295	0.3250
NK[x]LTNDETR	1	0	1089.541397	0.0294	0.2650
EDCKSLK[x]R	6	0	1034.517826	0.0294	0.2350
AK[x]SAKIVR	1	0	871.560288	0.0294	0.2350
LVK[x]GRQD	2	0	814.466059	0.0293	0.2050
TAALSARPAK[x]NIR	9	0	1367.799660	0.0292	0.3800
QIAK[x]FVVSLGER	3	0	1345.771718	0.0292	0.3500
LAHLSK[x]HPK	5	0	1029.608297	0.0289	0.2600
K[x]IEFPPPSAEAR	0	0	1340.708787	0.0288	0.3450
K[x]LFK	0	0	534.352941	0.0288	0.1150
IITK[x]EGVETR	3	0	1144.645129	0.0285	0.2850
AEAKDVAK[x]MK	7	0	1089.585175	0.0285	0.2850
IKYEYQK[x]LK	6	0	1211.691351	0.0283	0.2550
K[x]SLKDECK	0	0	1006.511679	0.0281	0.2250
EDMGSNDKASK[x]ER	10	0	1465.646650	0.0281	0.3650
LEK[x]VR	2	0	643.401675	0.0280	0.1400
EDCK[x]SLK	3	0	878.416723	0.0279	0.1950
TMTEK[x]AR	4	0	835.422145	0.0279	0.1950
S[x]SKSSLELANNAVK	0	0	1446.767750	0.0275	0.3850
F[x]MTR	0	0	553.268226	0.0275	0.1100
SLK[x]R	2	0	502.322703	0.0275	0.1100
DEPEETDVNK[x]YQK	9	0	1593.715773	0.0273	0.3550
LESK[x]QRIFR	3	0	1175.677431	0.0272	0.2450
K[x]DSESTEEK	0	0	1051.466899	0.0272	0.2450
EAVLK[x]LK	4	0	799.516697	0.0271	0.1900
SNDIEK[x]AIDLYK	5	0	1407.724493	0.0271	0.3250
LK[x]VELAKQNLFVPTSDK	1	0	1929.093418	0.0271	0.4600
IMK[x]LCFDELK	2	0	1295.661702	0.0270	0.2700
K[x]DKPK	0	0	614.375128	0.0270	0.1350
DIGK[x]VVDK	3	0	872.496688	0.0269	0.2150
GYIGDPIK[x]FVR	7	0	1263.697497	0.0268	0.2950
NPELFLRVGIK[x]PPK	10	0	1606.955817	0.0264	0.3700
HPK[x]FEEILTRLR	2	0	1537.872820	0.0262	0.3150
LK[x]ESQLVDK	1	0	1058.597121	0.0261	0.2350
NELEK[x]LNFSSLKMK	4	0	1679.891560	0.0261	0.3650
SSK[x]SSLELANNAVK	2	0	1446.767750	0.0261	0.3650
ERK[x]PR	2	0	684.403070	0.0260	0.1300
NEEK[x]K	3	0	646.328572	0.0260	0.1300
VDAQDFLK[x]VAETR	7	0	1490.772835	0.0258	0.3350
EIK[x]PNIR	2	0	868.513006	0.0257	0.1800
YTVGQGYTK[x]AAWFEK	8	0	1747.856893	0.0257	0.3850
Q[x]YTVGQGYTKAAWFEK	0	0	1875.915465	0.0256	0.4100
VIGSELVQK[x]YVGEGAR	8	0	1703.920551	0.0256	0.4100
Q[x]DRGKLVR	0	0	970.567161	0.0256	0.2050
IDVEESIAGYQLARSK[x]R	15	0	1934.022044	0.0256	0.4350
IEDTDK[x]YDK	5	0	1125.518932	0.0256	0.2300
L[x]KGYQTIELDK	0	0	1306.713204	0.0255	0.2800
STELFK[x]NEEEPTK	5	0	1550.746345	0.0254	0.3300
SGFEK[x]IDLTRIVK	4	0	1504.861253	0.0254	0.3300
EWLDK[x]LGDKGPAAAR	4	0	1625.852476	0.0253	0.3800
VLVDMESMLVPK[x]PLINK	11	0	1925.072882	0.0250	0.4250
S[x]PTGQITSTSARSGK	0	0	1476.753161	0.0250	0.3750
LEK[x]VRQLIIK	2	0	1238.807376	0.0250	0.2500
E[x]MKK	0	0	534.283541	0.0250	0.1000
Q[x]EMK	0	0	534.247157	0.0250	0.1000
F[x]ATLQKSKR	0	0	1077.629423	0.0250	0.2250
TSK[x]TPPTAMLSSVREIIK	2	0	1958.086949	0.0247	0.4450
ATAIGKSSTAAK[x]TFLEK	11	0	1722.951515	0.0247	0.4200
EWLDKLGDK[x]GPAAAR	8	0	1625.852476	0.0247	0.3700
K[x]IDKEDMGSNDK	0	0	1378.639778	0.0246	0.2950
IEPLK[x]LK	4	0	839.547996	0.0243	0.1700
EPLK[x]EVVQFVGSR	3	0	1486.814306	0.0242	0.3150
EMKK[x]DSESTEEK	3	0	1439.644921	0.0242	0.2900
EIQDEK[x]EAEAAR	5	0	1387.657871	0.0242	0.2900
S[x]SSDMAYTSMFK	0	0	1353.558028	0.0242	0.2900
F[x]ATLQK	0	0	706.401341	0.0242	0.1450
VISMEK[x]GGNMK	5	0	1192.594355	0.0241	0.2650
GNECIVIGVERK[x]NVPK	11	0	1810.972260	0.0241	0.3850
V[x]SPTGQITSTSARSGK	0	0	1575.821569	0.0241	0.3850
M[x]SFLELTEVWGKPQK	0	0	1791.922859	0.0240	0.3600
M[x]SSKSSLELANNAVK	0	0	1577.808228	0.0240	0.3600
SIAEK[x]MNGASGAELK	4	0	1504.755469	0.0240	0.3600
K[x]IEFPSYRDR	0	0	1309.677823	0.0240	0.2400
FFEK[x]EDVQSLKLK	3	0	1609.871482	0.0238	0.3100
DLVKK[x]YDK	4	0	1007.565097	0.0237	0.1900
NCK[x]K	2	0	548.274037	0.0237	0.0950
K[x]ELFDCLKIMR	0	0	1451.762804	0.0236	0.2600
GYSK[x]PNERATK	3	0	1249.641438	0.0236	0.2600
EAGFIDDILIITPASK[x]EK	15	0	1959.056365	0.0236	0.4250
VTQKK[x]PPVQPLAYK	4	0	1595.939834	0.0236	0.3300
EK[x]VLKTK	1	0	844.538158	0.0236	0.1650
AK[x]TMTER	1	0	835.422145	0.0236	0.1650
EK[x]ASFAR	1	0	807.423863	0.0236	0.1650
DEK[x]SGVK	2	0	761.391895	0.0236	0.1650
IEDTDK[x]YDKK	5	0	1253.613888	0.0235	0.2350
QEMKK[x]DSESTEEK	4	0	1567.703492	0.0235	0.3050
ASVVETVTLTK[x]VTQK	10	0	1602.919156	0.0233	0.3500
K[x]VEFGLPDLEGR	0	0	1358.719350	0.0233	0.2800
TAAVNIK[x]VR	6	0	970.592313	0.0233	0.2100
K[x]LEFPLPNEEARVGILR	0	0	1980.115548	0.0232	0.3950
ARQEVAAQK[x]SSEETEDK	8	0	1904.907471	0.0232	0.3950
ATAIGK[x]SSTAAKTFLEK	5	0	1722.951515	0.0232	0.3950
ATPYRGYSK[x]PNERATK	8	0	1837.943407	0.0231	0.3700
K[x]EPPVYTPPK	0	0	1154.633506	0.0230	0.2300
VVTSK[x]LLKPR	4	0	1139.738968	0.0230	0.2300
E[x]IINR	0	0	643.365291	0.0230	0.1150
KDK[x]PK	2	0	614.375128	0.0230	0.1150
MPGTLLPGPGK[x]GYIGDPIK	10	0	1910.033463	0.0229	0.4350
DYTMAQPEFFK[x]AVR	10	0	1701.818400	0.0229	0.3200
SLALTK[x]KDK	5	0	1002.607293	0.0228	0.2050
HK[x]TDLNHENLK	1	0	1347.689447	0.0227	0.2500
DQIGEEK[x]TILQSLLQR	6	0	1870.015898	0.0225	0.3600
LLMK[x]LSSQNDDK	3	0	1390.712546	0.0225	0.2700
DQKK[x]DKPK	3	0	985.555594	0.0225	0.1800
DK[x]KDQK	1	0	760.407879	0.0225	0.1350
GSLEKNWK[x]EEYLR	7	0	1650.836493	0.0223	0.2900
VLRQVMEEK[x]LDSK	8	0	1573.849698	0.0223	0.2900
DIGKVVDK[x]CFGIK	7	0	1477.796212	0.0223	0.2900
EIIRTSTSSMTAVPK[x]PLK	14	0	1958.086949	0.0222	0.4000
LKYYEQK[x]IR	6	0	1239.697497	0.0222	0.2000
SYLLQHREWDSK[x]LK	11	0	1801.947432	0.0221	0.3100
SELAQSK[x]YLMNVSR	6	0	1624.824212	0.0221	0.3100
EDALFK[x]NEEK	5	0	1221.587675	0.0220	0.2200
NKLLK[x]VTVSK	4	0	1128.722984	0.0220	0.2200
REAEAAK[x]DEQIEK	6	0	1515.752826	0.0219	0.2850
EAVLK[x]LKLELK	4	0	1282.822356	0.0218	0.2400
K[x]EEPKSETLENFTR	0	0	1706.847448	0.0218	0.3050
ASPIAGSEGK[x]EAYR	9	0	1434.710239	0.0218	0.3050
QGSATVGLVSK[x]THAVLVALK	10	0	1978.157410	0.0217	0.4350
VSGIRK[x]HFEQVINEK	5	0	1782.973979	0.0217	0.3250
K[x]QLLIDGANVLR	0	0	1338.798265	0.0217	0.2600
DKK[x]DQK	2	0	760.407879	0.0217	0.1300
K[x]LEGTIDYQK	0	0	1193.629146	0.0215	0.2150
IDRK[x]IEFPPPSAEAR	3	0	1724.920885	0.0213	0.3200
MSSK[x]SSLELANNAVK	3	0	1577.808228	0.0213	0.3200
VVGSEFVQK[x]YLGEGPR	8	0	1763.920551	0.0213	0.3400
ATAIGRASK[x]AAR	8	0	1171.678492	0.0213	0.2550
NEEEPTK[x]K	6	0	973.471593	0.0213	0.1700
K[x]DQK	0	0	517.285985	0.0213	0.0850
LVPYLTKLESK[x]QR	10	0	1573.919099	0.0212	0.2750
YEYQKLK[x]ESQLVDK	6	0	1769.919882	0.0211	0.2950
LCIHKNK[x]LTNDETR	6	0	1740.894015	0.0211	0.2950
FLHDK[x]NSDYK	4	0	1265.603994	0.0210	0.2100
K[x]EEPK	0	0	629.338410	0.0210	0.1050
NK[x]LLK	1	0	614.411513	0.0210	0.1050
GQSIDDMIPAQK[x]	11	0	1301.628489	0.0208	0.2500
K[x]TELFK	0	0	764.443203	0.0208	0.1250
QIK[x]EIK	2	0	757.469750	0.0208	0.1250
NELEKLNFSSLK[x]MK	11	0	1679.891560	0.0207	0.2900
AVK[x]PTDMEQFAFYK	2	0	1673.812254	0.0207	0.2900
TDNHLSSTLEK[x]LSFK	10	0	1718.883832	0.0207	0.3100
K[x]IEFPSYR	0	0	1038.549782	0.0206	0.1650
EDCK[x]SLKR	3	0	1034.517826	0.0206	0.1650
DQK[x]KDKPK	2	0	985.555594	0.0206	0.1650
IAGEHLSNGEK[x]PLLTPEK	10	0	1932.031547	0.0206	0.3700
EVLNK[x]GVSK	4	0	972.560345	0.0206	0.1850
EASKTLSK[x]WR	7	0	1204.656362	0.0205	0.2050
LENVK[x]IYADLK	4	0	1304.733939	0.0205	0.2250
AEQEELLSEKVSTK[x]K	13	0	1717.909710	0.0200	0.3000
S[x]RSYDSRTTIFSPEGR	0	0	1857.896851	0.0200	0.3200
LTQLLSQIK[x]EEQGDIK	8	0	1842.009751	0.0200	0.3200
K[x]LARNILK	0	0	954.633783	0.0200	0.1600
EK[x]SLLAHK	1	0	924.539219	0.0200	0.1600
LKLELK[x]K	5	0	870.590192	0.0200	0.1400
K[x]DQKK	0	0	645.380940	0.0200	0.1000
VELAKQNLFVPTSDK[x]EK	14	0	1945.051948	0.0197	0.3350
EVIELPLK[x]NPELFLR	7	0	1809.039932	0.0197	0.2950
ELVSK[x]ASPIAGSEGK	4	0	1471.788150	0.0197	0.2950
N[x]SSSDMAYTSMFK	0	0	1467.600950	0.0196	0.2550
AELDK[x]IGLSKIR	4	0	1341.797930	0.0196	0.2350
VLGVFSEK[x]AQIK	7	0	1317.765572	0.0196	0.2350
LEEAMK[x]ITTDAFTSAGER	5	0	1968.946163	0.0194	0.3500
LAAEDHK[x]FVIHQEENK	6	0	1906.953636	0.0194	0.3100
SLPPEEYDEK[x]LYNK	9	0	1723.830403	0.0193	0.2700
VTQK[x]KPPVQPLAYK	3	0	1595.939834	0.0193	0.2700
VLNK[x]GDSGEMSLQK	3	0	1504.755469	0.0193	0.2700
K[x]ALSSLK	0	0	745.469750	0.0193	0.1350
EIINRDIGK[x]VVDK	8	0	1497.851416	0.0192	0.2500
YEAKAIGSGSEPAK[x]SELVK	13	0	1963.026127	0.0192	0.3650
RLVK[x]GR	3	0	727.481651	0.0192	0.1150
DVAK[x]MK	3	0	690.373411	0.0192	0.1150
E[x]SLQRLLQGAR	0	0	1269.715268	0.0191	0.2100
AMVNIDTIDNK[x]VATTM	10	0	1735.848372	0.0191	0.3050
D[x]GIQDIMPSQAKELK	0	0	1671.850090	0.0190	0.2850
LQK[x]YQATVMR	2	0	1236.664816	0.0190	0.1900
CNK[x]FFYILYFELYK	2	0	1946.963993	0.0189	0.2650
SLDK[x]QMVEERVLK	3	0	1573.849698	0.0188	0.2450
LQK[x]R	2	0	543.349250	0.0188	0.0750
EVLNKGVSK[x]DEK	8	0	1344.724827	0.0187	0.2250
QILDCIVNLSEPAK[x]K	13	0	1726.928669	0.0187	0.2800
LIPIRGTEVEK[x]ITIK	10	0	1709.045018	0.0187	0.2800
LELKK[x]ANWCDK	4	0	1403.723052	0.0186	0.2050
TLIDK[x]FSGEKK	4	0	1264.702640	0.0186	0.2050
K[x]TELEEIMLLNLHK	0	0	1709.938508	0.0186	0.2600
CIK[x]RLVK	2	0	915.568742	0.0186	0.1300
SLALTK[x]K	5	0	759.485399	0.0186	0.1300
Y[x]FATLQKSKR	0	0	1240.692746	0.0185	0.1850
YTLYDQNDTK[x]EWLDK	9	0	1930.894787	0.0183	0.2750
VADLKK[x]LEGTIDYQK	5	0	1719.940617	0.0183	0.2750
VIPVEELK[x]EIK	7	0	1295.769988	0.0182	0.2000
DGIQDIMPSQAK[x]ELKK	11	0	1799.945046	0.0181	0.2900
FFEK[x]INVK	3	0	1023.575269	0.0181	0.1450
LIDASTVK[x]HVFPITK	7	0	1667.960960	0.0180	0.2700
VYATMQK[x]LQK	6	0	1208.658670	0.0180	0.1800
K[x]LIPIRGTEVEK	0	0	1381.829229	0.0179	0.2150
D[x]RGKLVR	0	0	842.508589	0.0179	0.1250
GNQK[x]VVK	3	0	771.460247	0.0179	0.1250
IK[x]ILFSDVK	1	0	1061.648429	0.0178	0.1600
TPDK[x]GYGHR	3	0	1029.499144	0.0178	0.1600
LSVEALNSLTGEFK[x]GK	13	0	1691.909318	0.0175	0.2800
VIPVEELK[x]EIKQIK	7	0	1665.007573	0.0175	0.2450
AVNIAFTQDQLLK[x]R	12	0	1615.904510	0.0175	0.2450
IEFATITK[x]DTTKNK	7	0	1608.872208	0.0175	0.2450
ATLTGMK[x]IDVLFSK	6	0	1522.842826	0.0175	0.2450
GDVAASILDK[x]YR	9	0	1306.688052	0.0175	0.2100
NPK[x]ADPLDER	2	0	1153.572695	0.0175	0.1750
LESK[x]QR	3	0	759.423863	0.0175	0.1050
GK[x]LVRK	1	0	699.475505	0.0175	0.1050
EAADFIFDICGIAGIK[x]K	15	0	1866.954882	0.0174	0.2950
VSK[x]ILEHKEIMLR	2	0	1594.922802	0.0173	0.2250
IVRTLIDK[x]FSGEK	7	0	1504.861253	0.0173	0.2250
NKMVCK[x]IWK	5	0	1205.641245	0.0172	0.1550
LLIFEK[x]QVR	5	0	1144.696771	0.0172	0.1550
K[x]DGIQDIMPSQAKELK	0	0	1799.945046	0.0172	0.2750
IK[x]ILFSDVKAMTTGLR	1	0	1792.027986	0.0172	0.2750
SLYFATPGNTSFK[x]TDM	12	0	1778.818457	0.0172	0.2750
SPTGQITSTSARSGK[x]K	14	0	1604.848116	0.0172	0.2750
K[x]EFEIIKGVLCQFR	0	0	1765.954825	0.0171	0.2400
KNCK[x]ADAGITIAPR	3	0	1513.803419	0.0171	0.2400
M[x]DRQEQR	0	0	961.439915	0.0171	0.1200
K[x]PRRLLK	0	0	909.623554	0.0171	0.1200
EWDSK[x]LK	4	0	904.465390	0.0171	0.1200
ENEQK[x]IK	4	0	887.471202	0.0171	0.1200
Y[x]FATLQK	0	0	869.464664	0.0171	0.1200
I[x]INRDIGKVVDK	0	0	1368.808828	0.0171	0.2050
Q[x]EMKK	0	0	662.342113	0.0170	0.0850
Q[x]DRGK	0	0	602.313592	0.0170	0.0850
LVK[x]GR	2	0	571.380549	0.0170	0.0850
IDRK[x]VEFGLPDLEGR	3	0	1742.931448	0.0170	0.2550
AVEK[x]LSVEALNSLTGEFK	3	0	1934.035964	0.0169	0.3050
ATPYRGYSK[x]PNER	8	0	1537.763667	0.0169	0.2200
E[x]IINRDIGKVVDK	0	0	1497.851416	0.0169	0.2200
EK[x]ASKGSNDDEMK	1	0	1437.640504	0.0169	0.2200
QYTVGQGYTK[x]AAWFEK	9	0	1875.915465	0.0169	0.2700
EISYPFK[x]R	6	0	1038.549782	0.0169	0.1350
M[x]MGINERK	0	0	977.478607	0.0169	0.1350
QDRGK[x]LVR	4	0	970.567161	0.0169	0.1350
EAEAARK[x]K	6	0	901.498083	0.0169	0.1350
AMEVDEK[x]PTER	6	0	1303.607753	0.0168	0.1850
K[x]AQSGPDASAK	0	0	1058.535585	0.0168	0.1850
EDVQSLK[x]LKYYEQK	6	0	1769.919882	0.0168	0.2350
DEVLFNDK[x]PLPIEMK	7	0	1786.917438	0.0167	0.2500
AIDLYKEVLNK[x]GVSK	10	0	1675.950788	0.0167	0.2500
FFEK[x]INVKK	3	0	1151.670224	0.0167	0.1500
D[x]RQEQR	0	0	830.399437	0.0167	0.1000
EVPAVQVTAAFLYNYK[x]R	15	0	1968.046805	0.0165	0.2800
LELK[x]KANWCDK	3	0	1403.723052	0.0164	0.1800
EIK[x]PNIRVALR	2	0	1307.803685	0.0164	0.1800
ELLKLK[x]VELAK	5	0	1282.822356	0.0164	0.1800
VGPGYVARSSCK[x]IVFR	11	0	1794.956220	0.0162	0.2600
TPNDTQK[x]YSNDK	6	0	1409.642221	0.0162	0.1950
K[x]TELFKASTSAK	0	0	1309.724101	0.0162	0.1950
YDKK[x]DLVR	3	0	1035.571243	0.0162	0.1300
K[x]NCK	0	0	548.274037	0.0162	0.0650
K[x]MQE	0	0	534.247157	0.0162	0.0650
K[x]SGR	0	0	446.260107	0.0162	0.0650
KSGNLPDADNSK[x]SDISK	11	0	1774.869635	0.0162	0.2750
GGDEWK[x]IEPLKLK	5	0	1511.834706	0.0162	0.2100
IK[x]YEYQKLK	1	0	1211.691351	0.0161	0.1450
LK[x]PLIEKGGDWERK	1	0	1667.935808	0.0161	0.2250
GVFK[x]NVSGNVLSEIK	3	0	1589.877628	0.0160	0.2400
K[x]DLVR	0	0	629.386026	0.0160	0.0800
NSDYK[x]ETLIFK	4	0	1356.692468	0.0159	0.1750
M[x]ESLQRLLQGAR	0	0	1400.755746	0.0158	0.1900
AVILSDTK[x]PVDK	7	0	1284.728853	0.0158	0.1900
LAEK[x]WR	3	0	801.449683	0.0158	0.0950
TLLYGK[x]R	5	0	849.507194	0.0157	0.1100
DYGK[x]FLSAMHDLPVR	3	0	1747.871494	0.0157	0.2350
VLKTK[x]DEGGPAGGLYI	4	0	1616.877294	0.0156	0.2500
DQKKDK[x]PK	5	0	985.555594	0.0156	0.1250
LDGK[x]DELWK	3	0	1102.565823	0.0156	0.1400
NFGRDLK[x]LK	6	0	1089.629423	0.0156	0.1400
EDVQSLK[x]LK	6	0	1058.597121	0.0156	0.1400
EASK[x]TLSKWR	3	0	1204.656362	0.0155	0.1550
AIHK[x]LGSTLK	3	0	1066.649824	0.0155	0.1550
KNEEK[x]LAEFDK	4	0	1349.682631	0.0155	0.1700
LVPYLTK[x]LESK	6	0	1289.759425	0.0155	0.1700
IDK[x]EDMGSNDK	2	0	1250.544822	0.0155	0.1700
M[x]EQKPEVDYSEK	0	0	1481.670742	0.0154	0.1850
EGVETRIIPLK[x]K	10	0	1381.829229	0.0154	0.1850
EAEAAK[x]DEQIEK	5	0	1359.651724	0.0154	0.1850
VADLK[x]KLEGTIDYQK	4	0	1719.940617	0.0153	0.2300
YPGGGPGK[x]TAILPVK	7	0	1453.829229	0.0153	0.2300
VVKVDAQDFLK[x]VAETR	10	0	1817.004608	0.0153	0.2450
VGVFK[x]NVSGNVLSEIK	4	0	1688.946037	0.0153	0.2450
EMK[x]KDSESTEEK	2	0	1439.644921	0.0150	0.1800
IEFATITK[x]DTTK	7	0	1366.734330	0.0150	0.1800
K[x]PPVQPLAYK	0	0	1139.670224	0.0150	0.1500
K[x]TTEEK	0	0	734.380997	0.0150	0.0900
K[x]INVK	0	0	600.395864	0.0150	0.0750
K[x]WR	0	0	488.285928	0.0150	0.0450
LKVELAK[x]QNLFVPTSDK	6	0	1929.093418	0.0150	0.2550
VLTLSLMEELHK[x]MDDR	11	0	1928.969875	0.0150	0.2400
V[x]PTFANFHTPIFIAK	0	0	1701.924185	0.0150	0.2250
DNLSWLSK[x]ANNWSK	7	0	1661.816092	0.0150	0.2100
VPEDIFK[x]THLEVAR	6	0	1652.888526	0.0150	0.2100
VVTSK[x]LLKPRVNNR	4	0	1622.994323	0.0150	0.2100
NKTDTK[x]TIEAITFK	5	0	1608.872208	0.0150	0.2100
GGVHVKLAHLSK[x]HPK	11	0	1606.941898	0.0150	0.2250
TGRK[x]EPPVYTPPK	3	0	1468.803742	0.0150	0.1950
IQK[x]ENRHK	2	0	1051.588622	0.0150	0.1200
K[x]ELFDCLK	0	0	1051.537166	0.0150	0.1200
K[x]ATDDDR	0	0	819.372221	0.0150	0.1050
K[x]VADLKK	0	0	800.511946	0.0150	0.1050
NSSSDMAYTSMFK[x]GNQK	12	0	1894.818860	0.0147	0.2500
VVTALTMLK[x]QHLFR	8	0	1655.954434	0.0146	0.2050
ELFDCLK[x]IMR	6	0	1323.667849	0.0145	0.1450
M[x]PPKEDWEK	0	0	1158.537893	0.0144	0.1300
GGNMK[x]EVFR	4	0	1036.512349	0.0144	0.1300
SGVK[x]LENVK	3	0	972.560345	0.0144	0.1300
NDGTIVIRK[x]LEETDVAK	8	0	1900.026461	0.0144	0.2450
LFLLRIVAFDQLVK[x]EK	13	0	1931.160709	0.0144	0.2300
ITTGDRLILTENIK[x]TK	13	0	1815.046470	0.0144	0.2300
VTVSK[x]GVAIDLLEECK	4	0	1759.938898	0.0144	0.2300
YK[x]NENLENIEDVQLR	1	0	1875.932566	0.0143	0.2150
KEFEIIK[x]GVLCQFR	6	0	1765.954825	0.0143	0.2000
GVSK[x]DEK	3	0	761.391895	0.0143	0.1000
IEVEVYK[x]ITTGDR	6	0	1521.803799	0.0142	0.1850
AVILSDTK[x]PVDKK	7	0	1412.823808	0.0142	0.1850
NCK[x]ADAGITIAPR	2	0	1385.708463	0.0142	0.1850
LVRDAFALAK[x]EK	9	0	1359.787367	0.0142	0.1700
VGKSAVIK[x]TSTR	7	0	1245.740419	0.0142	0.1700
KK[x]AQSGPDASAK	1	0	1186.630541	0.0142	0.1700
AAK[x]ASRGAATIK	2	0	1143.672345	0.0142	0.1700
ERK[x]PRR	2	0	840.504172	0.0142	0.0850
NK[x]MVCK	1	0	778.382925	0.0142	0.0850
VADLK[x]K	4	0	672.416990	0.0142	0.0850
SERDTALEK[x]YK	8	0	1338.677880	0.0141	0.1550
TLSMEK[x]HTELRSFEQK	5	0	1962.983216	0.0141	0.2250
SLLTGK[x]HAIR	5	0	1094.655970	0.0140	0.1400
ATAGPIIADK[x]NCKK	9	0	1485.797272	0.0139	0.1950
K[x]PTSELAIGASLEK	0	0	1442.797987	0.0139	0.1950
WRDATDDK[x]R	7	0	1161.552629	0.0139	0.1250
GFICK[x]VVDK	4	0	1064.568799	0.0139	0.1250
SLALTKK[x]DK	6	0	1002.607293	0.0139	0.1250
VKAMEVDEK[x]PTER	8	0	1530.771118	0.0138	0.1800
TRLLENDIK[x]VMK	8	0	1458.822760	0.0138	0.1650
TLVAHAVLK[x]VGSALVGSQTK	8	0	1978.157410	0.0137	0.2750
GYSK[x]PNER	3	0	949.461699	0.0137	0.1100
DAVK[x]EAAR	3	0	858.455887	0.0137	0.1100
DQK[x]K	2	0	517.285985	0.0137	0.0550
DK[x]PK	1	0	486.280173	0.0137	0.0550
CIDMFIHK[x]SAELYK	7	0	1753.853066	0.0136	0.1900
LCIHK[x]NKLTNDETR	4	0	1740.894015	0.0136	0.1900
IDKEDMGSNDK[x]ASK	10	0	1536.708913	0.0136	0.1900
WKTLSK[x]ESAR	5	0	1204.656362	0.0135	0.1350
TK[x]DEGGPAGGLYI	1	0	1276.629872	0.0135	0.1750
HNNHMAKVLTLELYK[x]K	14	0	1938.050842	0.0134	0.2150
IDVLFSK[x]IR	6	0	1089.654575	0.0133	0.1200
STELFKNEEEPTK[x]K	12	0	1678.841301	0.0132	0.1850
ELLK[x]LKVELAK	3	0	1282.822356	0.0132	0.1450
PRK[x]QYSAK	2	0	976.545365	0.0131	0.1050
VLVDK[x]SRK	4	0	943.581415	0.0131	0.1050
TK[x]DSLEAR	1	0	918.477014	0.0131	0.1050
KLGVK[x]PPK	4	0	865.574877	0.0131	0.1050
QLADYK[x]AFEDSLR	5	0	1554.767750	0.0131	0.1700
ELAAIKEDTEAVLK[x]R	13	0	1684.935865	0.0130	0.1950
DLVK[x]K	3	0	601.379880	0.0130	0.0650
K[x]GEIR	0	0	601.354728	0.0130	0.0650
KTELFK[x]ASTSAK	5	0	1309.724101	0.0129	0.1550
SLLTGK[x]HAIRYAGR	5	0	1541.878966	0.0129	0.1800
K[x]RWSLER	0	0	973.545700	0.0129	0.0900
VLVDK[x]SR	4	0	815.486459	0.0129	0.0900
LDRK[x]IEFPSYR	3	0	1422.761881	0.0127	0.1400
LMVEMEK[x]KLEK	6	0	1376.740675	0.0127	0.1400
MPIDFK[x]GFICK	5	0	1354.677686	0.0127	0.1400
AASIAVEDEK[x]R	9	0	1187.614557	0.0127	0.1400
TLAGVTRDYYTK[x]QSK	11	0	1729.899815	0.0127	0.1900
QNLFVPTSDK[x]EKASFAR	9	0	1937.000583	0.0126	0.2150
ATTVKDTMNVDINAIK[x]K	15	0	1860.997805	0.0126	0.2150
GERPSCPTGYHLK[x]SIR	12	0	1856.931459	0.0125	0.2000
D[x]VPTFANFHTPIFIAK	0	0	1816.951123	0.0125	0.2000
VIPVEELKEIK[x]QIK	10	0	1665.007573	0.0125	0.1750
DLKLK[x]WSDER	4	0	1288.677488	0.0125	0.1250
LLENDIK[x]VMK	6	0	1201.673984	0.0125	0.1250
GIDLK[x]SIAEK	4	0	1072.612770	0.0125	0.1250
AELDK[x]IGLSK	4	0	1072.612770	0.0125	0.1250
YVTGPK[x]NK	5	0	905.497023	0.0125	0.1000
IAK[x]GAIEK	2	0	828.506860	0.0125	0.1000
VGK[x]SAVIK	2	0	800.511946	0.0125	0.1000
IMK[x]LCFDELKK	2	0	1423.756658	0.0123	0.1350
FNLMVICK[x]DKK	7	0	1394.741343	0.0123	0.1350
ELEAMK[x]LLRPR	5	0	1354.775421	0.0123	0.1350
MPFGNTHNK[x]FK	8	0	1319.644415	0.0123	0.1350
VLTLELYK[x]K	7	0	1105.674641	0.0122	0.1100
GK[x]VVIDAFR	1	0	1003.581415	0.0122	0.1100
LEFIK[x]VIPVEELKEIK	4	0	1926.144056	0.0122	0.1950
G[x]LGYPEDAIGKTKLVK	0	0	1687.950789	0.0122	0.1950
G[x]GLGYPEDAIGKTK	0	0	1404.724827	0.0121	0.1700
SLK[x]DECK	2	0	878.416723	0.0121	0.0850
M[x]GINERK	0	0	846.438129	0.0121	0.0850
AVAHHTDCK[x]FIR	8	0	1453.724781	0.0121	0.1450
K[x]EPPVYTPPKDK	0	0	1397.755400	0.0121	0.1450
VPDK[x]LIDASTVK	3	0	1284.728853	0.0121	0.1450
GNQK[x]VVKVDAQDFLK	3	0	1687.925637	0.0120	0.1800
K[x]IYNEYPPTK	0	0	1251.649881	0.0120	0.1200
K[x]ELLK	0	0	629.411178	0.0120	0.0600
RK[x]GTK	1	0	588.370711	0.0120	0.0600
LVPYLTK[x]LESKQR	6	0	1573.919099	0.0119	0.1550
IQFCLALHNDSIK[x]SMR	12	0	1931.970877	0.0119	0.1900
LEFIKVIPVEELK[x]EIK	12	0	1926.144056	0.0119	0.1900
IKILFSDVK[x]AMTTGLR	8	0	1792.027986	0.0119	0.1900
K[x]RMPIDFK	0	0	1033.574220	0.0119	0.0950
AVEK[x]LMSR	3	0	932.511289	0.0119	0.0950
TSTSSMTAVPK[x]PLK	10	0	1446.775143	0.0118	0.1650
GNAK[x]FGDGIQIAQLALK	3	0	1742.967833	0.0118	0.2000
MPIDFK[x]GFICKVVDK	5	0	1795.936398	0.0117	0.1750
G[x]VFKNVSGNVLSEIK	0	0	1589.877628	0.0117	0.1750
NK[x]YAIQLPLPPK	1	0	1380.812854	0.0117	0.1400
K[x]KAQSGPDASAK	0	0	1186.630541	0.0117	0.1400
KK[x]ELFDCLK	1	0	1179.632121	0.0117	0.1050
LTHEK[x]STMLEKIK	4	0	1556.859536	0.0115	0.1500
DIKSMIADK[x]HAIR	8	0	1496.813257	0.0115	0.1500
K[x]TREALMEFR	0	0	1279.670628	0.0115	0.1150
AK[x]NPMFALSR	1	0	1133.601493	0.0115	0.1150
K[x]GVVALVEDK	0	0	1056.617856	0.0115	0.1150
K[x]IEIPLPNEVGRMEILK	0	0	1978.128419	0.0115	0.1950
QNTPVLFDSK[x]EAVLKLK	9	0	1929.093418	0.0115	0.1950
STELFK[x]NEEEPTKK	5	0	1678.841301	0.0114	0.1600
LK[x]PQDER	1	0	884.471536	0.0114	0.0800
RK[x]QYSAK	1	0	879.492606	0.0114	0.0800
LK[x]PLIEK	1	0	839.547996	0.0114	0.0800
ILIDK[x]AR	4	0	827.522844	0.0114	0.0800
EDALFKNEEK[x]K	9	0	1349.682631	0.0114	0.1250
EAVLKLK[x]LELK	6	0	1282.822356	0.0114	0.1250
LVARNIPK[x]EIK	7	0	1279.797539	0.0114	0.1250
DPDDK[x]IVGLTR	4	0	1227.645855	0.0114	0.1250
REDGMK[x]ILMVNR	5	0	1460.759115	0.0113	0.1350
KEPPVYTPPK[x]DK	9	0	1397.755400	0.0113	0.1350
K[x]DWNACKK	0	0	1048.512348	0.0113	0.0900
VK[x]AFGRVYATMQK	1	0	1497.812531	0.0112	0.1450
AK[x]WSTAETLTNNK	1	0	1462.741537	0.0112	0.1450
NLSNVVEISGK[x]GVFV	10	0	1560.851081	0.0110	0.1650
KDQK[x]K	3	0	645.380940	0.0110	0.0550
GK[x]LVR	1	0	571.380549	0.0110	0.0550
Q[x]IAIVVNQNWYCANTK	0	0	1920.951525	0.0109	0.1750
HCLIK[x]MNHGTTTLAFR	4	0	1898.960649	0.0109	0.1750
DPEEEAEMMTK[x]ETTEK	10	0	1896.796787	0.0109	0.1750
LVNFTAK[x]TLDLLGIFR	6	0	1820.055916	0.0109	0.1750
ILEFTK[x]YSNDK	5	0	1356.692468	0.0109	0.1200
EDALFK[x]NEEKK	5	0	1349.682631	0.0109	0.1200
VVK[x]VDAQDFLK	2	0	1260.707726	0.0109	0.1200
EDMGSNDK[x]ASK	7	0	1180.502961	0.0109	0.1200
AQISVRLVPYLTK[x]LESK	12	0	1944.140700	0.0109	0.1850
VLNK[x]GDSGEMSLQKLFK	3	0	1893.002891	0.0109	0.1850
ENK[x]IQR	2	0	786.434760	0.0108	0.0650
IVK[x]SAK	2	0	644.422076	0.0108	0.0650
EQVRDAGK[x]DEFSR	7	0	1535.732760	0.0108	0.1400
GGDEWKIEPLK[x]LK	10	0	1511.834706	0.0108	0.1400
ATAGPIIADK[x]NCK	9	0	1357.702317	0.0108	0.1400
NK[x]ADYYTNICDRER	1	0	1816.816160	0.0107	0.1500
M[x]NSTEEIDLYNRWK	0	0	1797.835501	0.0107	0.1500
K[x]ELLKLK	0	0	870.590192	0.0107	0.0750
MPIDFKGFICK[x]VVDK	10	0	1795.936398	0.0107	0.1600
QEVAAQK[x]SSEETEDK	6	0	1677.769259	0.0107	0.1600
LVK[x]ERQAR	2	0	998.598459	0.0106	0.0850
IDK[x]KTTEEK	2	0	1090.586949	0.0106	0.0950
SGNLPDADNSKSDISK[x]SSM	15	0	1951.879206	0.0105	0.2000
DGIVLAAEK[x]K	8	0	1042.602207	0.0105	0.1050
HKTPDK[x]GYGHR	5	0	1294.653005	0.0105	0.1150
HK[x]TPDKGYGHR	1	0	1294.653005	0.0105	0.1150
TEPK[x]AVDEEMK	3	0	1275.601607	0.0105	0.1150
NELEK[x]LNFSSLK	4	0	1420.756126	0.0104	0.1250
K[x]AFGRVYATMQK	0	0	1398.744122	0.0104	0.1250
IKLISGK[x]LDEAR	6	0	1341.797930	0.0104	0.1250
SAK[x]AKNPMFALSR	2	0	1419.765584	0.0104	0.1350
K[x]ASLLTREDLTDEEK	0	0	1746.899873	0.0103	0.1550
LSLFSNK[x]ENELRQAVR	6	0	1903.027465	0.0103	0.1650
LAIEREPPFAPIESAK[x]R	15	0	1923.057703	0.0103	0.1750
QIK[x]VMDSLEPTGEIYGK	2	0	1906.970924	0.0103	0.1750
EEIQK[x]GDGGTDYVCVPK	4	0	1893.877753	0.0103	0.1750
K[x]EAGFIDDILIITPASK	0	0	1830.013777	0.0103	0.1750
LDPAGFYIGYK[x]ATSAGPK	10	0	1854.951515	0.0103	0.1850
VVGQLLEK[x]LKPLIEK	7	0	1706.070505	0.0100	0.1500
SGVKLENVK[x]IYADLK	8	0	1675.950788	0.0100	0.1500
SAELYK[x]NPK	5	0	1048.555259	0.0100	0.0900
K[x]ACIIFFDEIDAIGGAR	0	0	1894.961028	0.0100	0.1700
VATEK[x]DFLDAVQKVVK	4	0	1788.998462	0.0100	0.1600
E[x]MKKDSESTEEK	0	0	1439.644921	0.0100	0.1200
K[x]NLLNPLIEDSR	0	0	1410.783007	0.0100	0.1200
EVLNK[x]GVSKDEK	4	0	1344.724827	0.0100	0.1200
EDGMK[x]ILMVNR	4	0	1304.658013	0.0100	0.1100
SLLAHK[x]GGHVVR	5	0	1272.741423	0.0100	0.1200
NEEK[x]LAEFDK	3	0	1221.587675	0.0100	0.1000
TELFK[x]ASTSAK	4	0	1181.629146	0.0100	0.1100
S[x]RQETQYK	0	0	1038.509372	0.0100	0.0800
AKSAK[x]IVR	4	0	871.560288	0.0100	0.0800
AEAK[x]DVAK	3	0	830.449740	0.0100	0.0800
EK[x]WIAK	1	0	773.443537	0.0100	0.0600
LALTK[x]PK	4	0	769.506134	0.0100	0.0700
K[x]QYSAK	0	0	723.391504	0.0100	0.0600
SAK[x]IVR	2	0	672.428222	0.0100	0.0600
ASK[x]AAR	2	0	602.349976	0.0100	0.0600
KK[x]SGR	1	0	574.355062	0.0100	0.0500
EMK[x]K	2	0	534.283541	0.0100	0.0400
LAK[x]R	2	0	486.327789	0.0100	0.0400
G[x]GLGYPEDAIGKTKLVK	0	0	1744.972250	0.0097	0.1650
SIK[x]GYTLPPHCSRGER	2	0	1856.931459	0.0097	0.1550
SPSGNDALNDKK[x]GTK	11	0	1530.763724	0.0097	0.1450
GEK[x]VEDAPENNSFR	2	0	1590.727340	0.0096	0.1350
QEMK[x]KDSESTEEK	3	0	1567.703492	0.0096	0.1250
LRTFHILEPK[x]EK	9	0	1509.866674	0.0096	0.1150
TK[x]SVALGGITK	1	0	1073.644403	0.0095	0.1050
LEGTIDYQK[x]L	8	0	1178.618248	0.0095	0.0950
ALGNFVASVLARLALTK[x]PK	16	0	1968.188317	0.0095	0.1800
TNTNNSILFAALSK[x]SLVR	13	0	1948.074078	0.0094	0.1700
DKK[x]ASLLTR	2	0	1030.613439	0.0094	0.0850
VEFK[x]MGNGK	3	0	1008.506203	0.0094	0.0850
K[x]QLATSLR	0	0	915.550117	0.0094	0.0750
KDKPK[x]YEPPVPTR	4	0	1553.856502	0.0092	0.1200
V[x]KAFGRVYATMQK	0	0	1497.812531	0.0092	0.1200
K[x]ILFENPDEATK	0	0	1403.729579	0.0092	0.1100
M[x]TEVLK	0	0	719.388726	0.0092	0.0550
NK[x]VLVK	1	0	699.464272	0.0092	0.0550
QNLFVPTSDKEK[x]ASFAR	11	0	1937.000583	0.0091	0.1550
V[x]GVFKNVSGNVLSEIK	0	0	1688.946037	0.0091	0.1450
PFGNTHNK[x]FK	7	0	1188.603937	0.0090	0.0900
K[x]INVLNFPSANFSK	0	0	1577.856502	0.0089	0.1250
NHASIDK[x]MK	6	0	1042.522913	0.0089	0.0800
YYK[x]PDLTIDEAVRIMK	2	0	1954.023292	0.0088	0.1400
KTLEVLYLK[x]MHNNHAK	8	0	1938.050842	0.0088	0.1400
QEVAAQKSSEETEDK[x]K	14	0	1805.864214	0.0088	0.1400
QEVAAQK[x]SSEETEDKK	6	0	1805.864214	0.0088	0.1400
LLEK[x]LEIK	3	0	984.621882	0.0088	0.0700
IEPLKLK[x]VLVQGLER	6	0	1734.076651	0.0087	0.1300
GMALGSANEK[x]IEASK	9	0	1504.755469	0.0087	0.1300
IMKLCFDELK[x]K	9	0	1423.756658	0.0086	0.0950
LQK[x]DLGQVLNK	2	0	1254.729522	0.0086	0.0950
GVVALVEDK[x]TK	8	0	1157.665530	0.0086	0.0950
KNVPK[x]LQNVSNFQK	4	0	1642.915408	0.0086	0.1200
E[x]EMIAAQGIDEEDR	0	0	1604.698741	0.0086	0.1200
LCIHK[x]NK	4	0	911.501059	0.0086	0.0600
ENAINK[x]K	5	0	815.450075	0.0086	0.0600
VGIK[x]PPK	3	0	737.479921	0.0086	0.0600
HTVIK[x]TGLRMISLSYSR	4	0	1961.087952	0.0085	0.1450
IEDTDKYDK[x]K	8	0	1253.613888	0.0085	0.0850
SRK[x]VAQTTYK	2	0	1180.656362	0.0085	0.0850
APPEILDISK[x]QLADYK	9	0	1799.966829	0.0084	0.1350
DGIQDIMPSQAK[x]ELK	11	0	1671.850090	0.0083	0.1250
QNLFVPTSDK[x]EK	9	0	1404.724827	0.0083	0.1000
NK[x]RGGDEWK	1	0	1088.536254	0.0083	0.0750
AVDEEMK[x]VR	6	0	1075.533141	0.0083	0.0750
EDTEAVLK[x]R	7	0	1059.555986	0.0083	0.0750
IQK[x]ENR	2	0	786.434760	0.0083	0.0500
NK[x]GTMK	1	0	677.353010	0.0083	0.0500
ETLIFK[x]CIDMFIHK	5	0	1793.920748	0.0082	0.1150
SVQPTAK[x]TVQK	6	0	1185.671676	0.0082	0.0900
HNNHMAK[x]VLTLELYKK	6	0	1938.050842	0.0081	0.1300
HNFVGLFVELSK[x]LLVK	11	0	1842.076651	0.0081	0.1300
NWK[x]EEYLR	2	0	1136.561406	0.0081	0.0650
RSK[x]VLDVR	2	0	971.587561	0.0081	0.0650
SAKAK[x]NPMFALSR	4	0	1419.765584	0.0081	0.1050
G[x]LGYPEDAIGKTK	0	0	1347.703366	0.0081	0.1050
TLALK[x]YPGGGPGK	4	0	1257.708061	0.0081	0.1050
DTTKNK[x]MVCK	5	0	1223.600166	0.0080	0.0800
RVEFK[x]MGNGK	4	0	1164.607305	0.0080	0.0800
AEAK[x]DVAKMK	3	0	1089.585175	0.0080	0.0800
LVK[x]ER	2	0	643.401675	0.0080	0.0400
GTPGYGPLGVLPK[x]VGIR	12	0	1679.972193	0.0079	0.1350
LSLFSNK[x]ENELR	6	0	1448.762272	0.0079	0.0950
NK[x]ELISVSAASK	1	0	1245.692803	0.0079	0.0950
EDVQSLKLK[x]YYEQK	8	0	1769.919882	0.0079	0.1100
VVGSELIQK[x]YLGDGPR	8	0	1729.936200	0.0078	0.1250
VVDK[x]CFGIK	3	0	1064.568799	0.0078	0.0700
N[x]STEEIDLYNRWK	0	0	1666.795023	0.0077	0.1000
IKTLSMEK[x]HTELR	7	0	1584.865682	0.0077	0.1000
LNDPEDK[x]YEALSK	6	0	1520.735782	0.0077	0.1000
EIQDEK[x]EAEAARK	5	0	1515.752826	0.0077	0.1000
DIK[x]SMIADKHAIR	2	0	1496.813257	0.0077	0.1000
LGITFAHVTAAK[x]NNSWAK	11	0	1928.026739	0.0075	0.1350
IDRPAQVISFK[x]K	10	0	1400.813914	0.0075	0.0900
NCACVISQK[x]K	8	0	1206.584850	0.0075	0.0750
T[x]IDNAETMKK	0	0	1149.569917	0.0075	0.0750
D[x]YDLVR	0	0	779.381332	0.0075	0.0450
LAK[x]RMK	2	0	745.463224	0.0075	0.0450
NIPK[x]AR	3	0	697.423471	0.0075	0.0450
VDVK[x]TK	3	0	688.411904	0.0075	0.0450
VSK[x]QGEIDYEALVK	2	0	1577.830012	0.0075	0.1050
K[x]CIK	0	0	547.315173	0.0075	0.0300
M[x]PPK	0	0	471.251517	0.0075	0.0300
VELAK[x]QNLFVPTSDKEK	4	0	1945.051948	0.0074	0.1250
SNPVFAENDEKGEK[x]R	13	0	1718.822295	0.0073	0.1100
VIDGSRPVNRNK[x]LLK	11	0	1708.010698	0.0073	0.1100
SPSGNDALNDK[x]KGTK	10	0	1530.763724	0.0073	0.1100
NEEKK[x]LMELFISK	4	0	1607.859201	0.0073	0.0950
VK[x]AMEVDEKPTER	1	0	1530.771118	0.0073	0.0950
SITEFGDTATAK[x]ELEAMK	11	0	1940.940017	0.0072	0.1300
GEK[x]RWSELR	2	0	1159.609749	0.0072	0.0650
LQK[x]YQATVMRGAFK	2	0	1639.886752	0.0071	0.1000
K[x]EKWIAK	0	0	901.538493	0.0071	0.0500
VVK[x]GNQK	2	0	771.460247	0.0071	0.0500
GGVHVK[x]LAHLSK	5	0	1244.735277	0.0071	0.0850
AK[x]TMTERLCPHTTSASM	1	0	1920.885494	0.0071	0.1200
SGFEK[x]IDLTR	4	0	1164.613831	0.0070	0.0700
K[x]NRLK	0	0	657.428557	0.0070	0.0350
EFEIIK[x]GVLCQFR	5	0	1637.859869	0.0069	0.0900
HTELRSFEQK[x]VMK	9	0	1631.845282	0.0069	0.0900
FFEKEDVQSLK[x]LK	10	0	1609.871482	0.0069	0.0900
LGDK[x]GPAAARASR	3	0	1268.694867	0.0069	0.0900
VVK[x]VDAQDFLKVAETR	2	0	1817.004608	0.0069	0.1100
LMVEMEK[x]K	6	0	1006.519074	0.0069	0.0550
SLEK[x]TLVPYLR	3	0	1317.765572	0.0068	0.0750
E[x]TIDNAETMKK	0	0	1278.612505	0.0068	0.0750
ERDCTAYNIYDK[x]NK	11	0	1788.810014	0.0068	0.0950
L[x]FKSLGSGMDQEKVLNK	0	0	1893.002891	0.0068	0.1150
RQGITEAYNQK[x]AVEK	10	0	1733.905962	0.0067	0.1000
VISMEKGGNMK[x]EVFR	10	0	1723.874862	0.0067	0.1000
KGEK[x]VEDAPENNSFR	3	0	1718.822296	0.0067	0.1000
ILFENPDEATK[x]R	10	0	1431.735725	0.0067	0.0800
SPSGNDALNDK[x]K	10	0	1244.599634	0.0067	0.0800
YK[x]VNLYKFR	1	0	1229.692020	0.0067	0.0600
K[x]VAQTTYKK	0	0	1065.618191	0.0067	0.0600
DK[x]LVLK	1	0	714.463938	0.0067	0.0400
DTTK[x]NK	3	0	705.365683	0.0067	0.0400
MK[x]DAVK	1	0	690.373411	0.0067	0.0400
M[x]FR	0	0	452.220553	0.0067	0.0200
K[x]FR	0	0	449.275030	0.0067	0.0200
NLNAPK[x]FSFISNVRPK	5	0	1831.010363	0.0066	0.1050
IEASK[x]GLIDRMSTNLR	4	0	1802.967176	0.0066	0.1050
EDMGSNDK[x]ASKER	7	0	1465.646650	0.0065	0.0850
AASIAVEDEK[x]RLR	9	0	1456.799717	0.0065	0.0850
YEYQK[x]LKESQLVDK	4	0	1769.919882	0.0064	0.0900
LAQFEK[x]EEYVSDPK	5	0	1681.819840	0.0064	0.0900
ILFSDVK[x]AMTTGLR	6	0	1550.848972	0.0064	0.0900
NK[x]HCLIK	1	0	911.501059	0.0064	0.0450
NIPK[x]EIK	3	0	840.506860	0.0064	0.0450
VLTLELYKK[x]LR	8	0	1374.859801	0.0064	0.0700
ESQLVDKFFEK[x]INVK	10	0	1822.982813	0.0063	0.0950
NVVTEAGFIAIK[x]EDR	11	0	1660.878354	0.0063	0.0950
TLALKYPGGGPGK[x]TAILPVK	12	0	1980.177084	0.0063	0.1250
TTLFK[x]SELAQSK	4	0	1351.734665	0.0063	0.0750
YDK[x]KDLVR	2	0	1035.571243	0.0063	0.0500
SFEQK[x]VMK	4	0	995.510954	0.0063	0.0500
K[x]IDK	0	0	502.311471	0.0063	0.0250
M[x]TDK	0	0	493.220610	0.0063	0.0250
D[x]RGK	0	0	474.255021	0.0063	0.0250
M[x]SSK	0	0	451.210047	0.0063	0.0250
DVPTFANFHTPIFIAK[x]R	15	0	1973.052225	0.0062	0.1050
Q[x]EMKKDSESTEEK	0	0	1567.703492	0.0062	0.0800
ILFENPDEATK[x]RK	10	0	1559.830681	0.0062	0.0800
LVSK[x]TSFLTNASNNLAIR	3	0	1948.074078	0.0061	0.1100
EWLDK[x]LGDK	4	0	1102.565823	0.0061	0.0550
IDRDK[x]LVLK	4	0	1098.676036	0.0061	0.0550
NCACVISQKK[x]VPDK	9	0	1645.827913	0.0061	0.0850
VTSK[x]LLEQEESAEK	3	0	1589.814754	0.0061	0.0850
SSHIITK[x]ELK	6	0	1154.665864	0.0060	0.0600
MK[x]DAVKEAAR	1	0	1117.591321	0.0060	0.0600
VK[x]LEK	1	0	615.395529	0.0060	0.0300
K[x]KSGR	0	0	574.355062	0.0060	0.0300
LAHLSKHPK[x]FEEILTR	8	0	1918.078772	0.0059	0.0950
VLTLELYK[x]KLR	7	0	1374.859801	0.0059	0.0650
ELEAMK[x]LLRPRK	5	0	1482.870377	0.0058	0.0700
FIK[x]HADATCVHR	2	0	1453.724781	0.0058	0.0700
VMCK[x]NK	3	0	778.382925	0.0058	0.0350
LK[x]LELK	1	0	742.495236	0.0058	0.0350
FSGEK[x]K	4	0	694.364957	0.0058	0.0350
YQK[x]PVDTEEENDK	2	0	1593.715773	0.0058	0.0750
EFEIIK[x]GVLCQFRR	5	0	1793.960971	0.0057	0.0800
K[x]ASLLTR	0	0	787.491545	0.0057	0.0400
IDRK[x]ILFENPDEATK	3	0	1787.941677	0.0057	0.0850
K[x]GEKVEDAPENNSFR	0	0	1718.822296	0.0057	0.0850
HIEVGDSVLVK[x]IITK	10	0	1649.971524	0.0057	0.0850
GVLLYGPPGTGK[x]TLLAR	11	0	1711.998405	0.0056	0.0950
K[x]TVQYATKR	0	0	1093.624337	0.0056	0.0500
VLTLAMVK[x]R	7	0	1029.636817	0.0056	0.0500
VK[x]VIAATNR	1	0	970.592313	0.0056	0.0500
FNLMVICK[x]DK	7	0	1266.646388	0.0055	0.0550
VMCKNK[x]TDTK	5	0	1223.600166	0.0055	0.0550
DYYTK[x]QSKATR	4	0	1359.678214	0.0055	0.0600
LTHEK[x]STMLEK	4	0	1315.680522	0.0055	0.0600
HGGYKPTDK[x]HK	8	0	1266.646859	0.0055	0.0600
DFLDAVQK[x]VVK	7	0	1260.707726	0.0055	0.0600
TNSTDEK[x]GTKK	6	0	1207.604385	0.0055	0.0600
D[x]YDLVRSLESQIR	0	0	1592.815758	0.0054	0.0700
RK[x]LPNIEEATFDK	1	0	1559.830681	0.0054	0.0700
EDCEAATDPLLK[x]K	11	0	1488.712937	0.0054	0.0700
SQK[x]ALDTLFSAIR	2	0	1448.798656	0.0054	0.0700
MILELTNHLEELK[x]K	12	0	1709.938508	0.0054	0.0750
AANVLAFQSTTK[x]TLALK	11	0	1776.014446	0.0053	0.0900
C[x]SPSATLTHRTMTEK	0	0	1718.807905	0.0050	0.0750
IITK[x]EGVETRIIPLK	3	0	1709.045018	0.0050	0.0750
ETEK[x]LAEER	3	0	1103.545814	0.0050	0.0450
ETTEKK[x]IDK	5	0	1090.586949	0.0050	0.0450
SDYYMASTYTK[x]KINVK	10	0	1910.944711	0.0050	0.0800
IQDAELAILQK[x]TQNLR	10	0	1853.036967	0.0050	0.0800
A[x]KVAEQNENPTVGSAQK	0	0	1769.890704	0.0050	0.0850
FCVGLQK[x]IEEIFKK	6	0	1737.948678	0.0050	0.0700
VDAQDFLK[x]VAETRR	7	0	1646.873938	0.0050	0.0700
NEEK[x]KLMELFISK	3	0	1607.859201	0.0050	0.0650
SQEEAIENIK[x]CTR	9	0	1576.751442	0.0050	0.0650
EKSLLAHK[x]GGHVVR	7	0	1529.878966	0.0050	0.0700
DIGK[x]VVDKCFGIK	3	0	1477.796212	0.0050	0.0650
YGEK[x]ESLAAVLVR	3	0	1433.787759	0.0050	0.0650
AELDKIGLSK[x]IR	9	0	1341.797930	0.0050	0.0600
LNADVLGQLIK[x]K	10	0	1310.792119	0.0050	0.0600
ASK[x]GSNDDEMK	2	0	1180.502961	0.0050	0.0550
VVLK[x]NKGTMK	3	0	1116.668841	0.0050	0.0500
K[x]VAQTTYK	0	0	937.523235	0.0050	0.0400
K[x]REAEAAK	0	0	901.498083	0.0050	0.0400
K[x]LGVKPPK	0	0	865.574877	0.0050	0.0400
K[x]EVQEAR	0	0	858.455887	0.0050	0.0350
NK[x]TDTK	1	0	705.365683	0.0050	0.0300
EK[x]VLK	1	0	615.395529	0.0050	0.0250
SAK[x]GTK	2	0	590.338744	0.0050	0.0300
K[x]VAEQNENPTVGSAQK	0	0	1698.853594	0.0047	0.0750
S[x]IMEYNGGSCVAMAGK	0	0	1673.721069	0.0047	0.0750
DISSK[x]SPSGNDALNDK	4	0	1646.774679	0.0047	0.0750
IDTVIK[x]LVDHSFDEK	5	0	1757.919882	0.0047	0.0700
TFANLVSSTLYEK[x]R	12	0	1627.856893	0.0046	0.0650
SNPVFAENDEK[x]GEK	10	0	1562.721193	0.0046	0.0650
DKPK[x]YEPPVPTR	3	0	1425.761546	0.0046	0.0550
AHLDVQEK[x]DQPK	7	0	1406.715325	0.0046	0.0550
VVDK[x]DGIREINI	3	0	1369.756460	0.0046	0.0550
YYPLK[x]SMTEK	4	0	1258.626702	0.0045	0.0450
LILTENIK[x]TK	7	0	1171.717563	0.0045	0.0450
YEAK[x]AIGSGSEPAKSELVK	3	0	1963.026127	0.0045	0.0850
Q[x]SRQETQYK	0	0	1166.567944	0.0044	0.0400
HTVIK[x]TGLR	4	0	1023.618860	0.0044	0.0400
GVLLYGPPGTGK[x]TMLVK	11	0	1729.979978	0.0044	0.0750
K[x]DSESTEEKEAQAVQR	0	0	1833.870361	0.0044	0.0700
QTLNK[x]IALDEQIQALK	4	0	1825.030821	0.0044	0.0700
IDKNTWNSTLETAK[x]AK	13	0	1818.947489	0.0044	0.0700
I[x]AIVVNQNWYCANTK	0	0	1792.892954	0.0043	0.0650
EDK[x]EGVVNTIAFAIR	2	0	1660.878354	0.0043	0.0650
Q[x]DYDLVRSLESQIR	0	0	1720.874329	0.0043	0.0600
D[x]YTMAQPEFFKAVR	0	0	1701.818400	0.0043	0.0600
IK[x]ENQEK	1	0	887.471202	0.0043	0.0300
NMGTVVDLLIENK[x]ASALL	12	0	1900.033855	0.0042	0.0750
M[x]NSTEEIDLYNR	0	0	1483.661239	0.0042	0.0500
IKENQEK[x]ISNNK	6	0	1443.768084	0.0042	0.0500
IDTIVK[x]EIQDEK	5	0	1429.766355	0.0042	0.0500
K[x]LPNIEEATFDK	0	0	1403.729579	0.0042	0.0500
CVVHLNDASVAAK[x]LLMK	12	0	1868.001115	0.0041	0.0700
KAMVNIDTIDNK[x]VATTM	11	0	1863.943328	0.0041	0.0700
D[x]YTMAQPEFFK	0	0	1375.611779	0.0041	0.0450
FFEK[x]EDVQSLK	3	0	1368.692468	0.0041	0.0450
SEFQRLTHEK[x]STMLEK	9	0	1962.983216	0.0041	0.0650
SLDK[x]QMVEER	3	0	1233.602276	0.0040	0.0400
TK[x]INLIETLR	1	0	1199.723710	0.0040	0.0400
QSK[x]ATREPNK	2	0	1157.615226	0.0040	0.0400
K[x]YINR	0	0	692.396924	0.0040	0.0200
DLK[x]LK	2	0	615.395529	0.0040	0.0200
EK[x]ASK	1	0	561.312197	0.0040	0.0200
TK[x]VVDRYADVIASIGLSR	1	0	1962.089727	0.0039	0.0700
E[x]IINRDIGK	0	0	1056.592704	0.0039	0.0350
IWK[x]SDEINEVLNK	2	0	1586.830346	0.0038	0.0500
VATEK[x]DFLDAVQK	4	0	1462.766689	0.0038	0.0500
QNTPVLFDSKEAVLK[x]LK	14	0	1929.093418	0.0038	0.0650
GSNDDEMKIDK[x]K	10	0	1378.639778	0.0038	0.0450
K[x]IEIPLPNEVGR	0	0	1363.782281	0.0038	0.0450
M[x]CSPSATLTHRTMTEK	0	0	1849.848383	0.0037	0.0600
VLK[x]LTLEAMDLEIVEK	2	0	1843.037546	0.0037	0.0600
GNQK[x]FSSTADYMNMSS	3	0	1766.723905	0.0037	0.0600
NK[x]ISWYTK	1	0	1038.549782	0.0037	0.0300
EASK[x]TLSK	3	0	862.475953	0.0037	0.0300
KELFDCLK[x]IMR	7	0	1451.762804	0.0036	0.0400
LMVEMEKK[x]LEK	7	0	1376.740675	0.0036	0.0400
K[x]LEGTIDYQKL	0	0	1306.713204	0.0036	0.0400
GITVLK[x]PDDDK	5	0	1199.639709	0.0036	0.0400
ISWYTK[x]IVDELDLR	5	0	1749.930053	0.0036	0.0500
VLSNYMK[x]QEALSSK	6	0	1596.818066	0.0036	0.0500
Q[x]DYDLVR	0	0	907.439903	0.0036	0.0250
K[x]EFEIIK	0	0	905.522175	0.0036	0.0250
LLSSAK[x]K	5	0	745.469750	0.0036	0.0250
AK[x]VAEQNENPTVGSAQK	1	0	1769.890704	0.0035	0.0600
NDDQLTYTYK[x]DEK	9	0	1631.731422	0.0035	0.0450
STMLEKIK[x]ENQEK	7	0	1576.812980	0.0035	0.0450
K[x]CLTDLEDEAPAK	0	0	1488.712937	0.0035	0.0450
SNPVFAENDEK[x]GEKR	10	0	1718.822295	0.0033	0.0500
FK[x]LNVYKYR	1	0	1229.692020	0.0033	0.0300
IWKVMCK[x]NK	6	0	1205.641245	0.0033	0.0300
LLK[x]PRVNNR	2	0	1108.682852	0.0033	0.0300
QK[x]SLEK	1	0	731.417716	0.0033	0.0200
M[x]ATTVK	0	0	649.346864	0.0033	0.0200
DSESTEEK[x]EAQAVQRAR	7	0	1932.913617	0.0032	0.0550
EDTEAVLK[x]RINDTVGIK	7	0	1900.026461	0.0032	0.0550
SPAIIFIDELDAIGTK[x]R	15	0	1858.019923	0.0032	0.0550
QDLADATVETLK[x]AIEGK	11	0	1800.946820	0.0032	0.0550
ETEK[x]LAEERGWDIR	3	0	1730.858680	0.0032	0.0450
RVATEK[x]DFLDAVQK	5	0	1618.867791	0.0032	0.0450
IAYASVVYIADK[x]YK	11	0	1602.865670	0.0032	0.0450
K[x]NCKADAGITIAPR	0	0	1513.803419	0.0032	0.0450
DGIVLAAEKK[x]VTSK	9	0	1457.845270	0.0032	0.0450
N[x]STEEIDLYNR	0	0	1352.620760	0.0032	0.0350
MVILNK[x]DGMER	5	0	1304.658013	0.0032	0.0350
YK[x]DAYVYSIVAIARIK	1	0	1872.050830	0.0031	0.0500
QRIQK[x]ENR	4	0	1070.594434	0.0031	0.0250
TLASLQK[x]R	6	0	915.550117	0.0031	0.0250
DTTK[x]NKMVCK	3	0	1223.600166	0.0030	0.0300
Q[x]YTVGQGYTK	0	0	1143.555986	0.0030	0.0300
VVLKNK[x]GTMK	5	0	1116.668841	0.0030	0.0300
QDPK[x]K	3	0	614.338744	0.0030	0.0150
DQPK[x]K	3	0	614.338744	0.0030	0.0150
VGCDRNK[x]YAIQLPLPPK	6	0	1968.061404	0.0029	0.0500
M[x]SIMEYNGGSCVAMAGK	0	0	1804.761547	0.0029	0.0500
NK[x]ADYYTNICDR	1	0	1531.672470	0.0029	0.0350
K[x]DYTMAQPEFFK	0	0	1503.706735	0.0029	0.0350
GSNDDEMK[x]IDKK	7	0	1378.639778	0.0029	0.0350
AQIK[x]ILYVNNAK	3	0	1373.803016	0.0029	0.0350
K[x]GVVALVEDKTK	0	0	1285.760486	0.0029	0.0350
EEFAEK[x]AVSVIQAR	5	0	1575.825595	0.0029	0.0400
ASRPGAAAKLDGK[x]DELWK	12	0	1912.016567	0.0028	0.0500
K[x]KELFDCLK	0	0	1179.632121	0.0028	0.0250
KTVQYATK[x]R	7	0	1093.624337	0.0028	0.0250
LRHTVIK[x]TGLR	6	0	1292.804020	0.0027	0.0300
QGDVLLNK[x]LQK	7	0	1254.729522	0.0027	0.0300
G[x]LGYPEDAIGK	0	0	1118.560737	0.0027	0.0300
S[x]TLDLNHLADLYDRK	0	0	1772.905627	0.0027	0.0400
SGVK[x]LENVKIYADLK	3	0	1675.950788	0.0027	0.0400
LAEGESEEVK[x]AYMDPHR	9	0	1959.899550	0.0026	0.0450
VLNKGDSGEMSLQK[x]LFK	13	0	1893.002891	0.0026	0.0450
SDYYMASTYTKK[x]INVK	11	0	1910.944711	0.0025	0.0400
TFHILEPKEK[x]SLLAHK	9	0	1890.072626	0.0025	0.0400
NCACVISQK[x]KVPDK	8	0	1645.827913	0.0025	0.0350
YTQSTNNDDPK[x]K	10	0	1409.642221	0.0025	0.0300
EK[x]ADAAFLRLVK	1	0	1359.787367	0.0025	0.0300
DEK[x]SGVKLENVK	2	0	1344.724827	0.0025	0.0300
KYDK[x]TEDDIK	3	0	1253.613888	0.0025	0.0250
GGNMK[x]EVFRR	4	0	1192.613451	0.0025	0.0250
KDWNACK[x]K	6	0	1048.512348	0.0025	0.0200
K[x]LEK	0	0	516.327120	0.0025	0.0100
SFEQKVMK[x]EDNLILR	7	0	1848.976679	0.0023	0.0350
K[x]DYTMAQPEFFKAVR	0	0	1829.913356	0.0023	0.0350
DKPK[x]YEPPVPTRTGR	3	0	1739.931783	0.0023	0.0350
AHLDVQEK[x]DQPKK	7	0	1534.810280	0.0023	0.0300
EKASK[x]GSNDDEMK	4	0	1437.640504	0.0023	0.0300
K[x]VPDKLIDASTVK	0	0	1412.823808	0.0023	0.0300
DWNACK[x]KELLK	5	0	1403.723052	0.0023	0.0250
LAHLSK[x]HPKFEEILTR	5	0	1918.078772	0.0022	0.0350
SGNLPDADNSK[x]SDISK	10	0	1646.774679	0.0022	0.0350
GYARAIHK[x]LGSTLK	7	0	1513.872820	0.0021	0.0300
K[x]TAGEDAVTLVK	0	0	1230.681905	0.0021	0.0250
K[x]VEFGLPDLEGRAHILR	0	0	1949.084584	0.0021	0.0350
TMLVK[x]AVANSTAANFIR	4	0	1805.982099	0.0021	0.0350
GNQKVVK[x]VDAQDFLK	6	0	1687.925637	0.0020	0.0300
QNTPVLFDSK[x]EAVLK	9	0	1687.914404	0.0020	0.0300
ILEHK[x]EIMLR	4	0	1280.727413	0.0020	0.0200
RK[x]IFTIHTSK	1	0	1229.724379	0.0020	0.0200
E[x]MIAAQGIDEEDR	0	0	1475.656153	0.0019	0.0250
FHQLK[x]PTR	4	0	1025.576998	0.0019	0.0150
SLK[x]RELIR	2	0	1013.634509	0.0019	0.0150
NWK[x]EGLSR	2	0	988.508981	0.0019	0.0150
VVDK[x]DGIR	3	0	900.502835	0.0019	0.0150
NEEGIIEFTK[x]TPNDTQK	9	0	1962.953358	0.0018	0.0300
LEK[x]GQSIDDMIPAQK	2	0	1671.850090	0.0017	0.0250
TGPPGPPCGGK[x]FMLK	10	0	1542.768616	0.0017	0.0250
LK[x]DLRFGNR	1	0	1117.635570	0.0017	0.0150
LDVAK[x]R	4	0	700.423137	0.0017	0.0100
VK[x]AFGR	1	0	676.402010	0.0017	0.0100
SQDISINGNSKK[x]EEPK	11	0	1772.890370	0.0016	0.0250
IK[x]VLAQLGMQSLSPLK	1	0	1725.022174	0.0016	0.0250
GLGYPEDAIGK[x]TKLVK	10	0	1687.950789	0.0016	0.0250
KVPDK[x]LIDASTVK	4	0	1412.823808	0.0015	0.0200
YFATLQK[x]SKR	6	0	1240.692746	0.0015	0.0150
R[x]KQYSAK	0	0	879.492606	0.0014	0.0100
P[x]TDDDDK	0	0	804.313706	0.0014	0.0100
K[x]NEEKLAEFDK	0	0	1349.682631	0.0014	0.0150
TGQK[x]MLMNMDK	3	0	1295.603535	0.0014	0.0150
LDRK[x]IEIPLPNEVGR	3	0	1747.994380	0.0013	0.0200
SGNLPDADNSK[x]SDISKSSM	10	0	1951.879206	0.0013	0.0250
AIEGK[x]IAR	4	0	856.513006	0.0012	0.0100
IVKSAK[x]AK	5	0	843.554142	0.0012	0.0100
IDK[x]K	2	0	502.311471	0.0012	0.0050
S[x]QAR	0	0	460.239372	0.0012	0.0050
K[x]IEFPPPSAEARAEILR	0	0	1923.057703	0.0012	0.0200
K[x]SNFFLQLDGLVGQEAR	0	0	1921.005669	0.0012	0.0200
ENEQK[x]IKTLSMEK	4	0	1576.812980	0.0012	0.0150
FKLNVYK[x]YR	6	0	1229.692020	0.0011	0.0100
FGNRDLVK[x]K	7	0	1075.613774	0.0011	0.0100
NRLK[x]AYQGIYLMSIR	3	0	1825.003168	0.0010	0.0150
S[x]GYDRALSVFSPDGR	0	0	1625.779708	0.0010	0.0150
VNLYK[x]FREER	4	0	1352.720019	0.0010	0.0100
ADYYYQAK[x]AK	7	0	1219.587284	0.0010	0.0100
NLQVAK[x]SLDK	5	0	1114.634566	0.0010	0.0100
TNSTDEK[x]GTK	6	0	1079.509429	0.0010	0.0100
INYK[x]K	3	0	664.390778	0.0010	0.0050
TK[x]LVK	1	0	587.400615	0.0010	0.0050
A[x]SLLK	0	0	530.342770	0.0010	0.0050
ALQDYK[x]PELASDPIIR	5	0	1827.972976	0.0009	0.0150
VVSSAIVDK[x]YIGESAR	8	0	1692.904567	0.0009	0.0150
EK[x]VAFILDQVR	1	0	1316.745171	0.0009	0.0100
SAK[x]IVRTLIDK	2	0	1242.765906	0.0009	0.0100
FNSNAIAAVATK[x]MVTLK	11	0	1777.975953	0.0009	0.0150
VSPTGQITSTSARSGK[x]K	15	0	1703.916525	0.0009	0.0150
LPEANFEPLEK[x]R	10	0	1441.756460	0.0008	0.0100
MVILNK[x]DGMERK	5	0	1432.752968	0.0008	0.0100
TDTK[x]TIEAITFK	3	0	1366.734330	0.0008	0.0100
AQSGPDASAK[x]LPTVIPTTR	9	0	1909.026796	0.0008	0.0150
EYLEK[x]NWKEGLSR	4	0	1650.836493	0.0008	0.0100
FCVGLQK[x]IEEIFK	6	0	1609.853723	0.0008	0.0100
YYK[x]PDLTIDEAVR	2	0	1581.803799	0.0008	0.0100
QKSLEK[x]TLVPYLR	5	0	1573.919099	0.0008	0.0100
LAVNENLASSK[x]SSM	10	0	1449.713272	0.0007	0.0100
AK[x]YASQK	1	0	794.428614	0.0007	0.0050
IEPLK[x]LKVLVQGLER	4	0	1734.076651	0.0007	0.0100
KDSESTEEK[x]EAQAVQR	8	0	1833.870361	0.0006	0.0100
FIVK[x]ASSGPRYVVGCR	3	0	1794.956220	0.0006	0.0100
SQDISINGNSK[x]KEEPK	10	0	1772.890370	0.0006	0.0100
ALTCK[x]MPGTLLPGPGK	4	0	1639.878887	0.0006	0.0100
ENWK[x]YACK	3	0	1097.496365	0.0006	0.0050
KANWCDK[x]R	6	0	1076.518495	0.0006	0.0050
P[x]PKEDWEK	0	0	1027.497414	0.0006	0.0050
P[x]RKQYSAK	0	0	976.545365	0.0006	0.0050
K[x]TVQYATK	0	0	937.523235	0.0006	0.0050
IVK[x]SAKAK	2	0	843.554142	0.0006	0.0050
GGLGYPEDAIGK[x]TKLVK	11	0	1744.972250	0.0006	0.0100
SNNIK[x]ENEQK	4	0	1202.589070	0.0005	0.0050
TVQYATK[x]RSK	6	0	1180.656362	0.0005	0.0050
FRK[x]LGVKPPK	2	0	1168.744388	0.0005	0.0050
EISYPFK[x]RLDR	6	0	1422.761881	0.0005	0.0050
DWNACKK[x]ELLK	6	0	1403.723052	0.0005	0.0050
IK[x]TLSMEKHTELR	1	0	1584.865682	0.0004	0.0050
LKPLIEK[x]GGDWER	6	0	1539.840853	0.0004	0.0050
LKPLIEK[x]GGDWERK	6	0	1667.935808	0.0004	0.0050
IEFATITKDTTK[x]NK	11	0	1608.872208	0.0004	0.0050
VAEK[x]AQINTQEYGR	3	0	1605.811006	0.0004	0.0050
TLEVLYLK[x]MHNNHAK	7	0	1809.955886	0.0003	0.0050
YIPNPVLVIIDVK[x]PK	12	0	1707.033394	0.0003	0.0050
AKWSTAETLTNNK[x]IDR	12	0	1846.953636	0.0003	0.0050
ATLTGMK[x]IDVLFSKIR	6	0	1792.027986	0.0003	0.0050
K[x]SGNLPDADNSKSDISK	0	0	1774.869635	0.0003	0.0050
MVTLK[x]DVGPPQPGPGIYR	4	0	1924.023961	0.0003	0.0050
# precursors: 1
Precursor: 2563.5418	4	0.9900	0
SAK[x]GTK(2)	KYIPNPVLVIIDVK[x]PK(13)	3.0050	2563.5352	138.0681
SAK[x]GTK(2)	K[x]YIPNPVLVIIDVKPK(0)	0.9750	2563.5352	138.0681
ELLK[x]LK(3)	VLELRAELDK[x]IGLSK(9)	0.7800	2563.5563	138.0681
GK[x]LVRK(1)	GILLYGPPGTGK[x]TLLAR(11)	0.6400	2563.5576	138.0681
IK[x]LISGK(1)	LIDASTVK[x]HVFPITK(7)	0.5550	2563.5352	138.0681
NK[x]VLVK(1)	GILLYGPPGTGK[x]TLLAR(11)	0.5500	2563.5464	138.0681
LK[x]LELK(1)	VLELRAELDK[x]IGLSK(9)	0.4900	2563.5563	138.0681
LALTK[x]PK(4)	VVTALTMLK[x]QHLFR(8)	0.2650	2563.5286	138.0681
M[x]TEVLK(0)	VVGQLLEK[x]LKPLIEK(7)	0.1950	2563.5273	138.0681
E[x]AAR(0)	E[x]AAR(0)	0.0000	0.0000	138.0681
E[x]AAR(0)	E[x]AAR(0)	0.0000	0.0000	138.0681
E[x]AAR(0)	E[x]AAR(0)	0.0000	0.0000	138.0681
E[x]AAR(0)	E[x]AAR(0)	0.0000	0.0000	138.0681
E[x]AAR(0)	E[x]AAR(0)	0.0000	0.0000	138.0681
E[x]AAR(0)	E[x]AAR(0)	0.0000	0.0000	138.0681
E[x]AAR(0)	E[x]AAR(0)	0.0000	0.0000	138.0681
E[x]AAR(0)	E[x]AAR(0)	0.0000	0.0000	138.0681
E[x]AAR(0)	E[x]AAR(0)	0.0000	0.0000	138.0681
E[x]AAR(0)	E[x]AAR(0)	0.0000	0.0000	138.0681
E[x]AAR(0)	E[x]AAR(0)	0.0000	0.0000	138.0681
