# Supplementary material for: ECL: an exhaustive search tool for the identification of cross-linked peptides using whole database
Source: BMC Bioinformatics. 2016 May 20;17:217. doi: 10.1186/s12859-016-1073-y (PMC4874008; doi:10.1186/s12859-016-1073-y)
Supplement: Additional file 5 — Kojak’s pre-selection list of PSMs only identified by ECL. (ZIP 5147 kb) [file 12859_2016_1073_MOESM5_ESM.zip › Kojak's pre-selection ranks of ECL only peptides/Kojak's detailed results/aleitner_M1012_007/diagnostic_6307.txt]

Scan: 6307
NLIRLAK[x]R	6	0	982.639929	0.0838	0.6700
DTTK[x]NKMVCK	3	0	1223.600166	0.0770	0.7700
M[x]TDK	0	0	493.220610	0.0725	0.2900
K[x]ELFDCLK	0	0	1051.537166	0.0688	0.5500
FDVIVAK[x]GK	6	0	975.575269	0.0683	0.6150
FFEKINVK[x]K	7	0	1151.670224	0.0661	0.5950
IHLEK[x]VSK	4	0	952.570517	0.0631	0.5050
LCFDELK[x]K	6	0	1051.537166	0.0625	0.5000
K[x]TELFK	0	0	764.443203	0.0625	0.3750
KK[x]ELFDCLK	1	0	1179.632121	0.0622	0.5600
YVTGPK[x]NK	5	0	905.497023	0.0619	0.4950
NFGRDLK[x]LK	6	0	1089.629423	0.0617	0.5550
K[x]IDK	0	0	502.311471	0.0613	0.2450
M[x]PPK	0	0	471.251517	0.0613	0.2450
Q[x]EMKK	0	0	662.342113	0.0610	0.3050
YK[x]VNLYK	1	0	926.522509	0.0607	0.4250
KPRVVTALTMLK[x]QHLFR	11	0	2037.203252	0.0600	1.0200
K[x]SGR	0	0	446.260107	0.0600	0.2400
IINRDIGK[x]VVDK	7	0	1368.808828	0.0592	0.7100
SYLLQHREWDSK[x]LK	11	0	1801.947432	0.0589	0.8250
K[x]LRDK	0	0	658.412573	0.0580	0.2900
K[x]SSEQANLYERK	0	0	1451.736786	0.0579	0.6950
ASK[x]GSNDDEMKIDK	2	0	1536.708913	0.0546	0.7650
K[x]SLKDECK	0	0	1006.511679	0.0544	0.4350
E[x]IINRDIGKVVDK	0	0	1497.851416	0.0542	0.7050
SSTAAK[x]TFLEK	5	0	1181.629146	0.0541	0.5950
INVK[x]K	3	0	600.395864	0.0530	0.2650
K[x]KELFDCLK	0	0	1179.632121	0.0528	0.4750
M[x]STLDLNHLADLYDRK	0	0	1903.946106	0.0525	0.8400
HRENK[x]IQR	4	0	1079.594768	0.0519	0.4150
TK[x]SVALGGITK	1	0	1073.644403	0.0518	0.5700
LCFDELKK[x]R	7	0	1207.638268	0.0517	0.4650
FSGEK[x]K	4	0	694.364957	0.0517	0.3100
INYK[x]K	3	0	664.390778	0.0510	0.2550
L[x]MTEFVDQVDDVVKYEIDK	0	0	2285.113610	0.0508	0.9650
IK[x]ILFSDVK	1	0	1061.648429	0.0506	0.4550
YK[x]SYLLQHREWDSK	1	0	1851.926697	0.0500	0.7000
I[x]INRDIGKVVDK	0	0	1368.808828	0.0500	0.6000
KK[x]SGR	1	0	574.355062	0.0500	0.2500
QVK[x]R	2	0	529.333601	0.0500	0.2000
IAGEHLSNGEK[x]PLLTPEKDFSK	10	0	2409.253874	0.0498	1.0950
QIEELFEAIVLPMQQADK[x]FRK	17	0	2532.340909	0.0495	1.0400
K[x]EPPVYTPPK	0	0	1154.633506	0.0495	0.4950
YK[x]LHSEK	1	0	903.481373	0.0486	0.3400
LK[x]ESQLVDK	1	0	1058.597121	0.0483	0.4350
S[x]TLDLNHLADLYDRK	0	0	1772.905627	0.0477	0.7150
MHNNHAK[x]SLPPEEYDEKLYNK	6	0	2556.206604	0.0476	1.0000
YTLYDQNDTKEWLDK[x]LGDK	14	0	2344.122200	0.0474	0.9000
EPNK[x]GSYRPYTAK	3	0	1509.757521	0.0473	0.6150
NHASIDK[x]MK	6	0	1042.522913	0.0472	0.4250
NLSNVVEISGK[x]GVFV	10	0	1560.851081	0.0470	0.7050
K[x]LGVKPPK	0	0	865.574877	0.0469	0.3750
NK[x]MVCK	1	0	778.382925	0.0467	0.2800
TMGK[x]NK	3	0	677.353010	0.0467	0.2800
K[x]EEPKSETLENFTR	0	0	1706.847448	0.0464	0.6500
QVMEEK[x]LDSK	5	0	1205.596130	0.0455	0.4550
K[x]EFEIIKGVLCQFR	0	0	1765.954825	0.0454	0.6350
T[x]EVLK	0	0	588.348247	0.0450	0.2250
FSFISNVRPKLFAYPPK[x]SVQPTAK	16	0	2721.500514	0.0448	1.0750
LCFDELK[x]KR	6	0	1207.638268	0.0444	0.4000
INVK[x]FFEK	3	0	1023.575269	0.0444	0.3550
Q[x]LMTEFVDQVDDVVKYEIDK	0	0	2413.172181	0.0443	0.8850
VLK[x]LTLEAMDLEIVEK	2	0	1843.037546	0.0441	0.7050
VLRQVMEEK[x]LDSK	8	0	1573.849698	0.0438	0.5700
QIEELFEAIVLPMQQADK[x]FR	17	0	2404.245953	0.0437	0.8750
INVKK[x]SYDYSATMYTR	4	0	1938.950858	0.0437	0.7000
YYPLK[x]SMTEK	4	0	1258.626702	0.0435	0.4350
NLQVAK[x]SLDK	5	0	1114.634566	0.0435	0.4350
IVCFMLNEKLNQQSVLLPLLK[x]DNIAHR	20	0	3205.746621	0.0433	1.1700
K[x]TELFKASTSAK	0	0	1309.724101	0.0433	0.5200
GFICK[x]VVDK	4	0	1064.568799	0.0433	0.3900
NILK[x]VDIEVAVIPSEGFRQR	3	0	2282.274552	0.0433	0.8650
INVK[x]KSYDYSATMYTR	3	0	1938.950858	0.0431	0.6900
SNNIK[x]ENEQKIK	4	0	1443.768084	0.0429	0.5150
WSTAETLTNNK[x]IDRDK	10	0	1890.943464	0.0428	0.6850
QVK[x]LLFIEK	2	0	1116.690625	0.0428	0.3850
IWK[x]SDEINEVLNK	2	0	1586.830346	0.0427	0.5550
SDYYMASTYTK[x]K	10	0	1456.654367	0.0425	0.5100
S[x]SSDMAYTSMFK	0	0	1353.558028	0.0421	0.5050
K[x]KSGR	0	0	574.355062	0.0420	0.2100
IAGEHLSNGEK[x]PLLTPEK	10	0	1932.031547	0.0419	0.7550
INHEHFMDGILEVQMRK[x]SK	16	0	2311.156430	0.0418	0.7950
FGNRDLVK[x]K	7	0	1075.613774	0.0417	0.3750
N[x]SSSDMAYTSMFK	0	0	1467.600950	0.0415	0.5400
LIK[x]K	2	0	500.368591	0.0413	0.1650
M[x]SSK	0	0	451.210047	0.0413	0.1650
EK[x]SLLAHKGGHVVR	1	0	1529.878966	0.0411	0.5750
AK[x]TMTER	1	0	835.422145	0.0407	0.2850
TMGK[x]NKVLVK	3	0	1116.668841	0.0405	0.4050
S[x]SKSSLELANNAVK	0	0	1446.767750	0.0400	0.5600
TMGKNK[x]VLVK	5	0	1116.668841	0.0400	0.4000
EFEIIK[x]GVLCQFR	5	0	1637.859869	0.0396	0.5150
EEPK[x]SETLENFTR	3	0	1578.752492	0.0396	0.5150
K[x]VPDK	0	0	585.348581	0.0390	0.1950
TRLLENDIK[x]VMK	8	0	1458.822760	0.0388	0.4650
IK[x]TLSMEK	1	0	948.531355	0.0388	0.3100
V[x]KAFGR	0	0	676.402010	0.0383	0.2300
QVARNELEK[x]LNFSSLK	8	0	1875.021318	0.0381	0.6100
IVKSAK[x]AK	5	0	843.554142	0.0381	0.3050
MVCKIWK[x]SDEINEVLNK	6	0	2105.064830	0.0379	0.6450
IWK[x]VMCK	2	0	963.503367	0.0379	0.2650
EDLTDEEKAASIAVEDEK[x]R	17	0	2147.022884	0.0374	0.7100
EPLK[x]EVVQFVGSR	3	0	1486.814306	0.0373	0.4850
D[x]GIQDIMPSQAKELKK	0	0	1799.945046	0.0372	0.5950
YQKDEEWPPK[x]M	9	0	1449.659787	0.0368	0.4050
YTLYDQNDTK[x]EWLDK	9	0	1930.894787	0.0367	0.5500
LGVK[x]PPK	3	0	737.479921	0.0364	0.2550
K[x]YDK	0	0	552.290736	0.0362	0.1450
VSQARVMGSGCDAAGTIIK[x]VFHPITK	18	0	2742.430790	0.0362	0.9400
KVAQTTYK[x]K	7	0	1065.618191	0.0361	0.3250
SLPPEEYDEK[x]LYNK	9	0	1723.830403	0.0361	0.5050
K[x]DQKK	0	0	645.380940	0.0360	0.1800
QVK[x]NR	2	0	643.376523	0.0360	0.1800
DYEQFGYFK[x]RMGNIEM	8	0	2026.891629	0.0359	0.5750
IAGEHLSNGEKPLLTPEK[x]DFSK	17	0	2409.253874	0.0359	0.7900
HHFYAK[x]IDRPAQVISFK	5	0	2056.100568	0.0359	0.6100
DTTK[x]NK	3	0	705.365683	0.0358	0.2150
KEEPK[x]SETLENFTR	4	0	1706.847448	0.0357	0.5000
INVKFFEK[x]EDVQSLK	7	0	1822.982813	0.0357	0.5350
M[x]SSKSSLELANNAVK	0	0	1577.808228	0.0357	0.5350
K[x]TVQYATK	0	0	937.523235	0.0356	0.2850
YGYLAPFHLDLFSLEVLSYDAK[x]YGEK	21	0	3037.511191	0.0356	0.9250
WSLERK[x]GEK	5	0	1131.603602	0.0356	0.3200
DTTKNK[x]MVCK	5	0	1223.600166	0.0355	0.3550
SETMKYYLPK[x]GK	9	0	1443.743119	0.0354	0.4250
VYHAIRNIPK[x]AR	9	0	1436.836379	0.0354	0.4250
CTDLDAIGVKVPFTAAITITGVK[x]TSTGGPK	22	0	3017.610574	0.0353	1.0600
WK[x]ALERQLEMLDLQEGFIK	1	0	2346.240476	0.0350	0.6650
SAK[x]IVRTLIDK	2	0	1242.765906	0.0350	0.3850
IK[x]YEYQKLK	1	0	1211.691351	0.0350	0.3150
SFEQK[x]VMK	4	0	995.510954	0.0350	0.2800
K[x]NRLK	0	0	657.428557	0.0350	0.1750
K[x]CIK	0	0	547.315173	0.0350	0.1400
K[x]GEK	0	0	460.264524	0.0350	0.1400
EIK[x]PNIRVALR	2	0	1307.803685	0.0345	0.3800
FRK[x]LGVKPPK	2	0	1168.744388	0.0345	0.3450
KEFEIIK[x]GVLCQFR	6	0	1765.954825	0.0343	0.4800
TGRK[x]EPPVYTPPK	3	0	1468.803742	0.0342	0.4450
K[x]SYDYSATMYTR	0	0	1484.660513	0.0342	0.4100
M[x]TEVLK	0	0	719.388726	0.0342	0.2050
IHAK[x]SMAIDK	3	0	1112.601159	0.0340	0.3400
QMVEERVLK[x]LTLEAMDLEIVEK	8	0	2615.391282	0.0339	0.7450
EQK[x]PEVDYSEK	2	0	1350.630263	0.0336	0.3700
QVKLLFIEK[x]AEIINSLNLNNDLTDK	8	0	2884.590832	0.0336	0.8400
TSK[x]TPPTAMLSSVR	2	0	1474.781290	0.0336	0.4700
KVADLK[x]K	5	0	800.511946	0.0336	0.2350
VLNK[x]GDSGEMSLQKLFK	3	0	1893.002891	0.0335	0.5700
TMLVK[x]AVANSTAANFIR	4	0	1805.982099	0.0335	0.5700
SETMK[x]YYLPK	4	0	1258.626702	0.0335	0.3350
EYLEK[x]NWKEGLSR	4	0	1650.836493	0.0335	0.4350
QAAK[x]ASVVETVTLTK	3	0	1544.877294	0.0333	0.5000
K[x]VEFGLPDLEGR	0	0	1358.719350	0.0333	0.4000
LNFSSLK[x]MK	6	0	1066.584449	0.0333	0.3000
MVCK[x]IWKSDEINEVLNK	3	0	2105.064830	0.0332	0.5650
LQK[x]YQATVMRGAFK	2	0	1639.886752	0.0332	0.4650
IK[x]VLAQLGMQSLSPLK	1	0	1725.022174	0.0331	0.5300
SDISK[x]SSM	4	0	853.385092	0.0331	0.2650
K[x]NEEK	0	0	646.328572	0.0330	0.1650
EK[x]ASK	1	0	561.312197	0.0330	0.1650
FSFISNVRPK[x]LFAYPPK	9	0	2010.109010	0.0329	0.5600
N[x]SIVSKYTQSTNNDDPK	0	0	1909.901659	0.0329	0.5600
ARQAAK[x]ASVVETVTLTK	5	0	1772.015506	0.0329	0.5600
ASAGPLIASQTVK[x]K	12	0	1369.792844	0.0329	0.4600
YYLPK[x]GK	4	0	867.485399	0.0329	0.2300
NSIVSKYTQSTNNDDPK[x]K	16	0	2037.996615	0.0328	0.5900
IEDTDK[x]YDK	5	0	1125.518932	0.0328	0.2950
LLVK[x]DRIDK	3	0	1098.676036	0.0328	0.2950
LNDPEDK[x]YEALSK	6	0	1520.735782	0.0327	0.4250
KVTSK[x]LLEQEESAEK	4	0	1717.909710	0.0327	0.4900
YEAK[x]AIGSGSEPAKSELVK	3	0	1963.026127	0.0326	0.6200
WDLSK[x]QEALYLAQR	4	0	1719.894338	0.0325	0.4550
LMELFISK[x]SNSDDPASFTSINNYK	7	0	2720.300222	0.0325	0.7800
SALSTLNGFVEELK[x]AEVR	13	0	1962.042110	0.0325	0.5850
ALTCK[x]MPGTLLPGPGK	4	0	1639.878887	0.0325	0.5200
LLK[x]VTVSK	2	0	886.585106	0.0325	0.2600
WK[x]TLSK	1	0	761.443537	0.0325	0.1950
NLTDETK[x]NK	6	0	1061.535250	0.0322	0.2900
LAQFEK[x]EEYVSDPKEQM	5	0	2069.961478	0.0318	0.5400
AVAHHTDCK[x]FIRVSGSELVQK	8	0	2381.227281	0.0314	0.6600
NIPK[x]EIK	3	0	840.506860	0.0314	0.2200
G[x]VFKNVSGNVLSEIKNNWQIER	0	0	2530.329098	0.0314	0.6900
EEYLRAAK[x]ASR	7	0	1292.683635	0.0314	0.3450
ELVSK[x]ASPIAGSEGK	4	0	1471.788150	0.0313	0.4700
AMSIVGLLLDDTDPMINVMK[x]LDK	19	0	2531.304781	0.0313	0.7200
EYLEK[x]NWK	4	0	1108.555260	0.0313	0.2500
K[x]ANWCDKR	0	0	1076.518495	0.0313	0.2500
QDPK[x]K	3	0	614.338744	0.0310	0.1550
K[x]VTSK	0	0	561.348581	0.0310	0.1550
AYMDPHRSMK[x]DLHISQNFACLIR	9	0	2802.351495	0.0309	0.7100
HK[x]TPDK	1	0	724.386752	0.0308	0.1850
LGSSEVEQVQLVVDGVK[x]LMVEMEKK	16	0	2773.460417	0.0308	0.7700
AEFAVLYDPK[x]LGDNNIADWPQVEYLVGK	9	0	3163.586472	0.0307	0.8600
NPELFLRVGIK[x]PPK	10	0	1606.955817	0.0307	0.4300
MSAQSCACMVRTLLYGK[x]R	16	0	2131.015784	0.0306	0.5500
DYEQFGYFK[x]R	8	0	1351.619643	0.0305	0.3050
LVSK[x]TSFLTNASNNLAIR	3	0	1948.074078	0.0303	0.5450
LTDGTNGADLRNVVTEAGFIAIK[x]EDR	22	0	2774.419751	0.0300	0.7800
VK[x]VIAATNRVDTLDPALLR	1	0	2064.205418	0.0300	0.5700
STELFK[x]NEEEPTK	5	0	1550.746345	0.0300	0.3900
TLFRK[x]EK	4	0	920.544305	0.0300	0.2100
LVK[x]GRQD	2	0	814.466059	0.0300	0.2100
K[x]LQR	0	0	543.349250	0.0300	0.1200
IHLEKVSK[x]QGEIDYEALVK	7	0	2198.194577	0.0297	0.5650
LFLLRSDYYMASTYTK[x]K	15	0	2099.076051	0.0297	0.5050
IDK[x]NTWNSTLETAKAK	2	0	1818.947489	0.0297	0.4750
LSVEALNSLTGEFK[x]GK	13	0	1691.909318	0.0297	0.4750
FCVGLQK[x]IEEIFK	6	0	1609.853723	0.0296	0.3850
HGGYK[x]PTDK	4	0	1001.492997	0.0294	0.2650
SMK[x]DLHISQNFACLIR	2	0	1931.970877	0.0294	0.4700
SEDYLPSK[x]YLDIDISK	7	0	1884.935588	0.0294	0.4700
TK[x]INLIETLRTITDGK	1	0	1815.046470	0.0294	0.4700
FCVGLQK[x]IEEIFKK	6	0	1737.948678	0.0293	0.4100
VGIK[x]PPK	3	0	737.479921	0.0293	0.2050
MEQK[x]PEVDYSEK	3	0	1481.670742	0.0292	0.3500
M[x]PFGNTHNKFK	0	0	1319.644415	0.0291	0.3200
INADHKLNSLPLLQQLVK[x]CFIVNELMR	17	0	3205.746621	0.0291	0.7850
YYLPKGK[x]SALSTLNGFVEELK	6	0	2356.267737	0.0290	0.6100
FSGEK[x]KSLPLQIEVANDCIK	4	0	2275.188107	0.0290	0.5800
I[x]DDQRDMQVDSVNQEENVDSGETK	0	0	2750.193582	0.0290	0.6950
YTLYDQNDTK[x]EWLDKLGDK	9	0	2344.122200	0.0289	0.5500
DQELTEENVSISVIGK[x]DEK	15	0	2132.048371	0.0289	0.5500
WSTAETLTNNK[x]IDR	10	0	1647.821570	0.0289	0.4050
ASRPGAAAK[x]LDGK	8	0	1240.688720	0.0288	0.3750
DIGK[x]VVDK	3	0	872.496688	0.0288	0.2300
V[x]GVFKNVSGNVLSEIKNNWQIER	0	0	2629.397507	0.0287	0.6600
IKVLAQLGMQSLSPLK[x]QGMNILR	15	0	2537.454825	0.0287	0.6600
GGYAEVK[x]QSEVIGLVRTITFDAR	6	0	2508.333515	0.0287	0.6600
LLKVTVSK[x]GVAIDLLEECK	7	0	2114.201970	0.0287	0.5450
AEIINSLNLNNDLTDK[x]LAQFEK	15	0	2502.296462	0.0286	0.6300
LSVEALNSLTGEFKGK[x]YYPLK	15	0	2356.267737	0.0286	0.6000
ISPGYDVYEGSFEK[x]EGK	13	0	1903.883889	0.0285	0.4850
LFLLRIVAFDQLVK[x]EK	13	0	1931.160709	0.0284	0.4550
RAVEK[x]LSVEALNSLTGEFK	4	0	2090.137066	0.0284	0.5400
ARIEVEVYK[x]ITTGDR	8	0	1748.942012	0.0283	0.4250
MK[x]LSLFSNK	1	0	1066.584449	0.0283	0.2550
GVAIDLLEECK[x]NTACSGIIAEVK	10	0	2489.250437	0.0283	0.6500
LGISATALSPEEK[x]K	12	0	1442.797987	0.0282	0.3950
IIENEQSAEK[x]NAYVINLKQIAK	9	0	2515.364479	0.0282	0.6200
TSWIYK[x]NK	5	0	1038.549782	0.0281	0.2250
KLGVK[x]PPK	4	0	865.574877	0.0281	0.2250
NKLLK[x]VTVSK	4	0	1128.722984	0.0280	0.2800
QVK[x]LLFIEKAEIINSLNLNNDLTDK	2	0	2884.590832	0.0280	0.7000
NLNQIVNELDEEK[x]YK	12	0	1847.926420	0.0280	0.4200
RNK[x]LDPYWNQLIVAGVDGENK	2	0	2428.249792	0.0279	0.5850
YEYQKLK[x]ESQLVDK	6	0	1769.919882	0.0279	0.3900
LFAYPPK[x]SVQPTAK	6	0	1545.855441	0.0279	0.3900
IK[x]ENQEK	1	0	887.471202	0.0279	0.1950
DK[x]LVLKEVFLSFHNLVGR	1	0	2113.204692	0.0278	0.5000
M[x]NSIVSKYTQSTNNDDPK	0	0	2040.942138	0.0278	0.5000
TTSK[x]VSIAK	3	0	933.549448	0.0278	0.2500
MHNNHAK[x]SLPPEEYDEK	6	0	2037.921346	0.0276	0.4700
APESLQQSYILMEDLYERK[x]LWK	18	0	2739.394060	0.0275	0.6050
N[x]SIVSK	0	0	646.364957	0.0275	0.1650
SCALFANQAATRALTLK[x]TGPPGPPCGGK	16	0	2840.442413	0.0275	0.7700
RFCVGLQK[x]IEEIFK	7	0	1765.954825	0.0275	0.3850
VYATMQK[x]LQK	6	0	1208.658670	0.0275	0.2750
ELLVK[x]ASK	4	0	886.548722	0.0275	0.2200
K[x]REK	0	0	559.344165	0.0275	0.1100
K[x]NCK	0	0	548.274037	0.0275	0.1100
K[x]LEK	0	0	516.327120	0.0275	0.1100
DYGDLGSSVNPLDKTNNLDLEHK[x]HK	22	0	2808.367718	0.0274	0.6850
FLKTSK[x]TPPTAMLSSVR	5	0	1863.028712	0.0274	0.4650
DAFALAK[x]EK	6	0	991.533798	0.0272	0.2450
M[x]IDDQRDMQVDSVNQEENVDSGETK	0	0	2881.234060	0.0272	0.6800
QVMEEKLDSK[x]NVQLAK	9	0	1858.982156	0.0272	0.4350
VDK[x]NWSK	2	0	875.450075	0.0271	0.1900
SPSGNDALNDK[x]K	10	0	1244.599634	0.0271	0.3250
INVK[x]FFEKEDVQSLK	3	0	1822.982813	0.0270	0.4050
QVK[x]NRDCVGR	2	0	1230.625074	0.0270	0.2700
K[x]EEMVMLK	0	0	1006.519074	0.0269	0.2150
S[x]INFCMDMDLSACILNASK	0	0	2188.962413	0.0268	0.5100
K[x]SGFEKIDLTR	0	0	1292.708787	0.0268	0.2950
ATLTGMK[x]IDVLFSK	6	0	1522.842826	0.0268	0.3750
VDKNWSK[x]IYDFPLFQGIFIR	6	0	2485.315688	0.0268	0.5350
IDRPGRPLDIDLAILRMVTANIK[x]NIK	22	0	2944.700666	0.0267	0.6950
LNSLPLLQQLVK[x]CFIVNELMR	11	0	2527.401730	0.0267	0.5600
INYK[x]KTELEEIMLLNLHK	3	0	2228.223766	0.0267	0.4800
WK[x]ALER	1	0	801.449683	0.0267	0.1600
WAIK[x]EK	3	0	773.443537	0.0267	0.1600
TLLYGK[x]RFFPYYVYTTVAGIDK	5	0	2614.383428	0.0266	0.5850
HEDALAK[x]LGATLAQGIIDAGGR	6	0	2176.159922	0.0266	0.5850
SDYYMASTYTK[x]KINVK	10	0	1910.944711	0.0266	0.4250
NLQVAKSLDK[x]QMVEER	9	0	1886.988302	0.0266	0.4250
FNLMVICK[x]DK	7	0	1266.646388	0.0265	0.2650
GTEVEK[x]ITIK	5	0	1116.638983	0.0265	0.2650
NWSK[x]IYDFPLFQGIFIR	3	0	2143.125385	0.0265	0.4500
K[x]ELLKLK	0	0	870.590192	0.0264	0.1850
HGGYKPTDK[x]HK	8	0	1266.646859	0.0264	0.2900
SGVK[x]LENVKIYADLK	3	0	1675.950788	0.0263	0.3950
EHFK[x]ELVSKASPIAGSEGK	3	0	2013.053008	0.0263	0.5000
DHDLAPLYK[x]YLSENPK	8	0	1901.952241	0.0262	0.4200
GLGYPEDAIGKTK[x]LVK	12	0	1687.950789	0.0262	0.4200
KQYSAK[x]AK	5	0	922.523570	0.0262	0.2100
LK[x]GDLFSVGSGSTFAYGVLDSGYRWDLSK	1	0	3124.550422	0.0262	0.7600
LSVEALNSLTGEFK[x]GKYYPLK	13	0	2356.267737	0.0262	0.5500
AQIK[x]ILYVNNAKSQEEAIENIK	3	0	2515.364479	0.0261	0.5750
MARENAPAIIFIDEIDAIATK[x]R	20	0	2457.304859	0.0261	0.5750
NVSGNVLSEIK[x]NNWQIER	10	0	2099.075864	0.0261	0.4700
QIQPK[x]TFANLVSSTLYEK	4	0	2066.104707	0.0261	0.4700
KINVK[x]FFEK	4	0	1151.670224	0.0261	0.2350
EDTEAVLK[x]R	7	0	1059.555986	0.0261	0.2350
V[x]SINFCMDMDLSACILNASK	0	0	2288.030821	0.0260	0.5200
GEIK[x]K	3	0	573.348581	0.0260	0.1300
EAVELPLTHPELYEEMGIK[x]PPK	18	0	2519.298044	0.0259	0.5700
FLK[x]TSK	2	0	722.432639	0.0258	0.1550
NK[x]LDPYWNQLIVAGVDGENK	1	0	2272.148690	0.0258	0.5150
M[x]NSTEEIDLYNRWK	0	0	1797.835501	0.0257	0.3600
SFEQKVMK[x]EDNLILR	7	0	1848.976679	0.0257	0.3850
MTEVLK[x]TNVLQSNENIVQYYTQK	5	0	2742.389700	0.0257	0.5900
VYQTEPAGIYNAWK[x]ATAIGRASK	13	0	2494.296739	0.0257	0.5900
LVLK[x]EVFLSFHNLVGR	3	0	1870.082797	0.0256	0.4100
DSEALK[x]TR	5	0	918.477013	0.0256	0.2050
YLSENPKTSASIDFDSNFLNSMIK[x]K	23	0	2848.395178	0.0256	0.6400
DIK[x]SMIADK	2	0	1019.532081	0.0256	0.2300
YEALSKHIIMFDCK[x]ILEFTK	13	0	2485.274807	0.0255	0.5100
AVEK[x]LSVEALNSLTGEFKGK	3	0	2119.152381	0.0255	0.5100
K[x]PPVQPLAYK	0	0	1139.670224	0.0255	0.2550
LNADVLGQLIK[x]K	10	0	1310.792119	0.0254	0.3050
VTQK[x]KPPVQPLAYK	3	0	1595.939834	0.0254	0.3550
ATAIGKSSTAAK[x]TFLEK	11	0	1722.951515	0.0253	0.4300
AVNARALTCK[x]MPGTLLPGPGK	9	0	2151.165540	0.0252	0.5300
IDLACVGHGLGQYYYGRFHQLK[x]PTR	21	0	2948.486662	0.0250	0.6250
MNSIVSKYTQSTNNDDPK[x]K	17	0	2169.037093	0.0250	0.4750
QSK[x]YTYDRGTTAVLK	2	0	1729.899815	0.0250	0.3750
DQPK[x]K	3	0	614.338744	0.0250	0.1250
GLGYPEDAIGK[x]TK	10	0	1347.703366	0.0250	0.3250
TLEVLYLKMHNNHAK[x]SLPPEEYDEK	14	0	2997.490468	0.0248	0.6200
LLK[x]VTVSKGVAIDLLEECK	2	0	2114.201970	0.0247	0.4700
ILFENPDEATK[x]RK	10	0	1559.830681	0.0246	0.3200
K[x]VSTTPANSFELK	0	0	1420.756126	0.0246	0.3200
KLMELFISK[x]SNSDDPASFTSINNYK	8	0	2848.395178	0.0246	0.6150
EK[x]QNTPVLFDSK	1	0	1404.724827	0.0246	0.2950
LLMK[x]LSSQNDDK	3	0	1390.712546	0.0246	0.2950
LTHEK[x]STMLEK	4	0	1315.680522	0.0245	0.2700
VAMLYAYDRIK[x]ILFSDVK	10	0	2144.170281	0.0244	0.4400
SDYYMASTYTKK[x]INVK	11	0	1910.944711	0.0244	0.3900
AMVNIDTIDNK[x]VATTM	10	0	1735.848372	0.0244	0.3900
DYYTK[x]QSK	4	0	1031.492328	0.0244	0.1950
P[x]PKEDWEK	0	0	1027.497414	0.0244	0.1950
VHVTQEDFELAVAK[x]VLNKGDSGEMSLQK	13	0	3071.559603	0.0243	0.6800
HIIMFDCK[x]ILEFTK	7	0	1793.920748	0.0243	0.3400
WSELRK[x]R	5	0	973.545700	0.0243	0.1700
FK[x]LNVYK	1	0	910.527595	0.0243	0.1700
S[x]SIGTGYDLGLFFSPDGRLFQAEYAYK	0	0	3001.449655	0.0243	0.6550
SNQATTSTDRQVK[x]LLFIEK	12	0	2178.164339	0.0242	0.4600
IK[x]ENQEKISNNK	1	0	1443.768084	0.0242	0.2900
YTYDRGTTAVLK[x]EDIYK	11	0	2035.026127	0.0241	0.4100
FLK[x]TSKTPPTAMLSSVR	2	0	1863.028712	0.0241	0.4100
QEYK[x]DDINLDEASAMAVKFLSK	3	0	2514.231087	0.0241	0.5300
QVMEEK[x]LDSKNVQLAK	5	0	1858.982156	0.0241	0.3850
IDRK[x]VEFGLPDLEGR	3	0	1742.931448	0.0240	0.3600
EK[x]VLK	1	0	615.395529	0.0240	0.1200
K[x]NVPK	0	0	584.364565	0.0240	0.1200
SVMIMVK[x]MYSPSENCFFFR	6	0	2372.082464	0.0239	0.4550
LMTEFVDQVDDVVK[x]YEIDKTLAGVTR	13	0	2983.521097	0.0238	0.6200
EKASK[x]GSNDDEMK	4	0	1437.640504	0.0238	0.3100
EAADFIFDICGIAGIK[x]K	15	0	1866.954882	0.0238	0.4050
R[x]FANNDEIHPSK	0	0	1426.695258	0.0237	0.2850
NMLSAGLIVAGYDEK[x]TGGDVYSIPLGGSLHK	14	0	3161.606550	0.0237	0.7350
FNCHAEALETIQDLEVVNPLDYLLK[x]WK	24	0	3257.642933	0.0237	0.6400
VSGSELVQK[x]YIGEGSRMVR	8	0	2094.089070	0.0237	0.4500
KEAGFIDDILIITPASK[x]EK	16	0	2087.151320	0.0237	0.4500
E[x]QKPEVDYSEK	0	0	1350.630263	0.0236	0.2600
K[x]LEGTIDYQKL	0	0	1306.713204	0.0236	0.2600
K[x]PIGATWKTTQLEEANSKLGYIFGADYPK	0	0	3225.670864	0.0236	0.6850
DKLVLK[x]EVFLSFHNLVGR	5	0	2113.204692	0.0236	0.4250
D[x]YTMAQPEFFKAVR	0	0	1701.818400	0.0236	0.3300
YEAK[x]AIGSGSEPAK	3	0	1406.704092	0.0236	0.3300
P[x]TDDDDK	0	0	804.313706	0.0236	0.1650
INADHK[x]LNSLPLLQQLVKCFIVNELMR	5	0	3205.746621	0.0235	0.6350
NEEK[x]LAEFDK	3	0	1221.587675	0.0235	0.2350
RVEFK[x]MGNGK	4	0	1164.607305	0.0235	0.2350
NLLLQEK[x]GFPTPK	6	0	1483.839792	0.0235	0.3050
GVLLYGPPGTGK[x]TMLVKAVANSTAANFIR	11	0	2945.615939	0.0234	0.6800
GLGYPEDAIGK[x]TKLVK	10	0	1687.950789	0.0234	0.3750
QNTIVNQVYESYNQLTK[x]TVELM	16	0	2614.294745	0.0234	0.5150
GVFK[x]NVSGNVLSEIKNNWQIER	3	0	2530.329098	0.0234	0.5150
FDVIVAK[x]GKVAVFDSQTQPPVLWFR	6	0	2846.548187	0.0234	0.5850
TK[x]VVDRYADVIASIGLSR	1	0	1962.089727	0.0233	0.4200
YAVISGAISLDRVDVK[x]TK	15	0	1934.083580	0.0233	0.4200
LIDASTVK[x]HVFPITK	7	0	1667.960960	0.0233	0.3500
SETMK[x]YYLPKGK	4	0	1443.743119	0.0233	0.2800
NK[x]ELISVSAASK	1	0	1245.692803	0.0233	0.2800
YFATLQK[x]SK	6	0	1084.591644	0.0233	0.2100
M[x]SQARGFDR	0	0	1066.497761	0.0233	0.2100
DAGK[x]DEFSR	3	0	1023.462090	0.0233	0.2100
DK[x]KDQK	1	0	760.407879	0.0233	0.1400
NIPK[x]AR	3	0	697.423471	0.0233	0.1400
ATK[x]QSK	2	0	661.375854	0.0233	0.1400
FSGEKK[x]SLPLQIEVANDCIK	5	0	2275.188107	0.0233	0.4650
YEALSK[x]HIIMFDCK	5	0	1753.853066	0.0232	0.3250
TSTSSMTAVPKPLK[x]FLRPHYFTLVK	13	0	2848.567205	0.0232	0.5800
VSKQGEIDYEALVK[x]LTDGTNGADLR	13	0	2691.371409	0.0232	0.5800
YEAKAIGSGSEPAK[x]SELVK	13	0	1963.026127	0.0232	0.4400
K[x]QYSAKAK	0	0	922.523570	0.0231	0.1850
LGVQSISLTNNFPK[x]VFAMGDK	13	0	2265.182631	0.0231	0.4850
QDPKK[x]HLDAEVQK	4	0	1534.810280	0.0231	0.3000
EDCEAATDPLLK[x]K	11	0	1488.712937	0.0231	0.3000
K[x]MSAQSCACMVRTLLYGK	0	0	2103.009638	0.0231	0.4150
AVEK[x]LSVEALNSLTGEFK	3	0	1934.035964	0.0231	0.4150
VYQTEPAGIYNAWK[x]ATAIGR	13	0	2208.132649	0.0230	0.4600
PFGNTHNK[x]FK	7	0	1188.603937	0.0230	0.2300
K[x]AFGR	0	0	577.333601	0.0230	0.1150
SSEETEDK[x]KMQE	7	0	1439.608537	0.0229	0.2750
GYGLSMGTMLAGTGK[x]GGTALYYIDSDGTRLK	14	0	3153.547322	0.0229	0.7100
FIRVSGSELVQK[x]YIGEGSR	11	0	2124.132649	0.0229	0.4350
M[x]TEVLKTNVLQSNENIVQYYTQK	0	0	2742.389700	0.0228	0.5250
K[x]LMELFISKSNSDDPASFTSINNYK	0	0	2848.395178	0.0228	0.5700
FDVIVAKGK[x]VAVFDSQTQPPVLWFR	8	0	2846.548187	0.0228	0.5700
DVVAVGNDDTGTGASSFGVARK[x]LQR	21	0	2519.272705	0.0228	0.5700
DDINLDEASAMAVK[x]FLSK	13	0	1965.971650	0.0228	0.4100
IFRQK[x]SLEK	4	0	1147.671285	0.0228	0.2050
EWLDK[x]LGDK	4	0	1102.565823	0.0228	0.2050
VDK[x]NWSKIYDFPLFQGIFIR	2	0	2485.315688	0.0228	0.4550
T[x]EVLKTNVLQSNENIVQYYTQK	0	0	2611.349222	0.0227	0.5000
LLFIEK[x]AEIINSLNLNNDLTDK	5	0	2529.368896	0.0227	0.5000
ENEQKIK[x]TLSMEK	6	0	1576.812980	0.0227	0.2950
V[x]KAFGRVYATMQK	0	0	1497.812531	0.0227	0.2950
HNNHMAK[x]VLTLELYK	6	0	1809.955886	0.0227	0.3400
MPIDFK[x]GFICKVVDK	5	0	1795.936398	0.0227	0.3400
EDK[x]EGVVNTIAFAIR	2	0	1660.878354	0.0227	0.3400
ENRESQDYLNLVQALAETNVK[x]DEK	20	0	2805.377946	0.0225	0.5400
INADHK[x]LNSLPLLQQLVK	5	0	2043.183957	0.0225	0.4050
ATSAGPKQTETINWLEK[x]R	16	0	2029.059155	0.0225	0.4050
MATTVKDTMNVDINAIK[x]K	16	0	1992.038284	0.0225	0.4050
D[x]YDLVR	0	0	779.381332	0.0225	0.1350
K[x]SGFEK	0	0	694.364957	0.0225	0.1350
LNADVLGQLIKK[x]YYSFDNSLK	11	0	2428.300096	0.0224	0.4700
TTSNICHRLNADVLGQLIK[x]K	18	0	2280.237118	0.0223	0.4450
VEFK[x]MGNGK	3	0	1008.506203	0.0222	0.2000
K[x]EKWIAK	0	0	901.538493	0.0221	0.1550
YASQK[x]RP	4	0	848.450409	0.0221	0.1550
L[x]MTEFVDQVDDVVKYEIDKTLAGVTR	0	0	2983.521097	0.0221	0.5750
LGVKPPK[x]GCLMFGPPGTGK	6	0	1940.037500	0.0221	0.4200
TDTK[x]TIEAITFK	3	0	1366.734330	0.0221	0.2650
YEIDK[x]TLAGVTRDYYTK	4	0	2035.026127	0.0221	0.3750
YPGGGPGK[x]TAILPVK	7	0	1453.829229	0.0220	0.3300
VIAGLVATNGAVGLK[x]YYEENSLTSK	14	0	2596.374708	0.0220	0.5500
INEDSKLAVNENLASSK[x]SSM	16	0	2136.036759	0.0220	0.4400
DAGK[x]DEFSRK	3	0	1151.557046	0.0220	0.2200
FVK[x]LGIDPPK	2	0	1112.659326	0.0220	0.2200
VSTK[x]K	3	0	561.348581	0.0220	0.1100
GGDEWK[x]IEPLKLK	5	0	1511.834706	0.0219	0.2850
VTVSK[x]GVAIDLLEECK	4	0	1759.938898	0.0219	0.3500
GTCAGEVFMALK[x]GMALGSANEKIEASK	11	0	2769.349823	0.0219	0.5900
F[x]ANNDEIHPSK	0	0	1270.594156	0.0218	0.2400
TTQLEEANSK[x]LGYIFGADYPK	9	0	2344.158584	0.0217	0.4550
NK[x]MVCKIWK	1	0	1205.641245	0.0217	0.1950
MK[x]SDINAHK	1	0	1042.522913	0.0217	0.1950
NK[x]TDTK	1	0	705.365683	0.0217	0.1300
EWNQNIKNLSNVVEISGK[x]GVFV	17	0	2473.296405	0.0216	0.4750
NLNAPK[x]FSFISNVRPK	5	0	1831.010363	0.0216	0.3450
KPIGATWK[x]TTQLEEANSKLGYIFGADYPK	7	0	3225.670864	0.0216	0.6250
EIINRDIGK[x]VVDK	8	0	1497.851416	0.0215	0.2800
K[x]TLVAHAVLK	0	0	1078.686208	0.0215	0.2150
LGSSEVEQVQLVVDGVK[x]LMVEMEK	16	0	2645.365461	0.0215	0.5150
EWNQNIK[x]NLSNVVEISGK	6	0	2071.069718	0.0214	0.3850
WIEALRDIK[x]SMIADK	8	0	1787.960303	0.0213	0.3200
SALSTLNGFVEELK[x]AEVRR	13	0	2118.143212	0.0213	0.4050
VGVFK[x]NVSGNVLSEIKNNWQIER	4	0	2629.397507	0.0213	0.4900
TNAIVMK[x]DIRSMDNLQGTLLLTFQEDR	6	0	3121.589852	0.0213	0.5750
M[x]SSIGTGYDLGLFFSPDGRLFQAEYAYK	0	0	3132.490133	0.0213	0.5950
AMEVDEK[x]PTERYSDIGGLSK	6	0	2224.068057	0.0213	0.4250
NK[x]YAIQLPLPPK	1	0	1380.812854	0.0213	0.2550
EMK[x]K	2	0	534.283541	0.0213	0.0850
ILPNK[x]VDPLVSLMMVEK	4	0	1925.072882	0.0212	0.3600
ATAIGK[x]SSTAAKTFLEK	5	0	1722.951515	0.0212	0.3600
EYLEKNWK[x]EGLSR	7	0	1650.836493	0.0212	0.2750
ENEQK[x]IKTLSMEK	4	0	1576.812980	0.0212	0.2750
IHAKSMAIDK[x]DIR	9	0	1496.813257	0.0212	0.2750
EK[x]VEYAPSNEIDTFELQGCSLK	1	0	2556.205265	0.0211	0.4650
DEKYTLYDQNDTK[x]EWLDK	12	0	2303.059269	0.0211	0.3800
MYGGVREPLK[x]EVVQFVGSR	9	0	2150.130540	0.0211	0.4000
NDSYQLIKILPNK[x]VDPLVSLMMVEK	12	0	2886.559732	0.0210	0.5250
VLELRAELDK[x]IGLSK	9	0	1682.992985	0.0210	0.3150
AEAGLALSLIVK[x]ALSIEGDDK	11	0	2112.167695	0.0210	0.4400
IHAYVKVLTLSLMEELHK[x]MDDR	17	0	2640.376636	0.0209	0.4600
ASRPGAAAKLDGK[x]DELWK	12	0	1912.016567	0.0208	0.3750
KVPDK[x]LIDASTVK	4	0	1412.823808	0.0208	0.2700
VTQKK[x]PPVQPLAYK	4	0	1595.939834	0.0207	0.2900
CIK[x]RLVK	2	0	915.568742	0.0207	0.1450
ILIDK[x]AR	4	0	827.522844	0.0207	0.1450
K[x]ARQAAK	0	0	771.471479	0.0207	0.1450
TAINTGGGSVAVFNK[x]FAYVLYQER	14	0	2604.333515	0.0206	0.4950
ILLDLVYAFIK[x]SNQATTSTDR	10	0	2368.263712	0.0205	0.4300
FFEK[x]EDVQSLK	3	0	1368.692468	0.0205	0.2250
KNEEK[x]LAEFDK	4	0	1349.682631	0.0205	0.2250
K[x]NEEKLAEFDK	0	0	1349.682631	0.0205	0.2250
EIQDEK[x]EAEAARK	5	0	1515.752826	0.0204	0.2650
GYGLSMGTMLAGTGK[x]GGTALYYIDSDGTR	14	0	2912.368308	0.0203	0.5900
SMIADK[x]HAIRILAHR	5	0	1730.972539	0.0203	0.3050
LQLNLERDYEQFGYFK[x]R	15	0	2218.117000	0.0203	0.3450
SLNNLNTIDIDANLEKLLIFEK[x]QVR	21	0	2912.596978	0.0202	0.5050
EIK[x]EVIELPVKHPELFESLGIPQPK	2	0	2868.599943	0.0202	0.5050
LDPPILPENGDLEK[x]DEPEETDVNKYQK	13	0	3124.508674	0.0200	0.5400
QYQEVVK[x]QGDVLLNK	6	0	1759.946763	0.0200	0.3000
VVGQLLEK[x]LKPLIEK	7	0	1706.070505	0.0200	0.3000
AHILRIHAK[x]SMAIDK	8	0	1702.966393	0.0200	0.3000
VGVFKNVSGNVLSEIK[x]NNWQIER	15	0	2629.397507	0.0200	0.4600
ARVEAQNHK[x]LNLADPVSIEYLTR	8	0	2636.403319	0.0200	0.4600
EDLTDEEK[x]AASIAVEDEKR	7	0	2147.022884	0.0200	0.3800
QFPDIYGIIFLFK[x]WNSK	12	0	2115.119239	0.0200	0.3400
VFHPITKAVILSDTK[x]PVDK	14	0	2107.204023	0.0200	0.3800
LK[x]PQDERTQEERNR	1	0	1797.908083	0.0200	0.2800
QLDSERFIVK[x]ASSGPR	9	0	1788.948158	0.0200	0.3200
MK[x]LSLFSNKENELR	1	0	1707.897707	0.0200	0.2800
VLSNYMK[x]QEALSSK	6	0	1596.818066	0.0200	0.2800
AVILSDTK[x]PVDK	7	0	1284.728853	0.0200	0.2400
K[x]NTEDIEMTA	0	0	1150.517549	0.0200	0.2000
IQK[x]ENRHK	2	0	1051.588622	0.0200	0.1600
LNVYK[x]YR	4	0	954.528656	0.0200	0.1400
GK[x]YYPLK	1	0	867.485399	0.0200	0.1400
M[x]NSIVSK	0	0	777.405435	0.0200	0.1400
YDK[x]K	2	0	552.290736	0.0200	0.0800
E[x]MKK	0	0	534.283541	0.0200	0.0800
K[x]TQIAGGHDIIGPFHVITRVIDGSRPVNR	0	0	3152.731777	0.0198	0.5750
M[x]ATTVKDTMNVDINAIKK	0	0	1992.038284	0.0197	0.3550
LKVELAK[x]QNLFVPTSDK	6	0	1929.093418	0.0197	0.3350
APVLSDSSCK[x]SSYPGQITGNMICVGFLEGGK	9	0	3258.535765	0.0197	0.6100
HIEVGDSVLVK[x]IITK	10	0	1649.971524	0.0197	0.2950
NELEKLNFSSLK[x]MK	11	0	1679.891560	0.0196	0.2750
VLNK[x]GDSGEMSLQK	3	0	1504.755469	0.0196	0.2750
SGFEK[x]IDLTRIVK	4	0	1504.861253	0.0196	0.2550
YELYSNQYYHGAGEPSLIGDK[x]LIEK	20	0	2886.407458	0.0196	0.4900
LNSLPLLQQLVK[x]CFIVNELMRWPK	11	0	2938.628752	0.0196	0.4700
SSGSSYPSLLQCLK[x]APVLSDSSCK	13	0	2570.235514	0.0196	0.4700
TTLFK[x]SELAQSK	4	0	1351.734665	0.0196	0.2350
TIEAITFK[x]TDNHLSSTLEKLSFK	7	0	2622.390357	0.0196	0.4500
LFQVEYAIEAIK[x]LGSTAIGVK	11	0	2249.267011	0.0195	0.4100
K[x]IFTIHTSK	0	0	1073.623277	0.0194	0.1750
SVMIMVK[x]MYSPSENCFFFRMAIVSK	6	0	3001.439500	0.0194	0.4850
NKISWYTK[x]IVDELDLR	7	0	1992.067931	0.0194	0.3100
K[x]YIPNPVLVIIDVKPK	0	0	1835.128350	0.0194	0.3100
FMLK[x]LGVK	3	0	934.567348	0.0194	0.1550
K[x]DYTMAQPEFFKAVR	0	0	1829.913356	0.0193	0.2900
LYNK[x]FKTNHGNPFM	3	0	1709.834718	0.0193	0.2700
LIKK[x]SSEQANLYER	3	0	1677.904901	0.0193	0.2700
LGVK[x]RFK	3	0	846.543913	0.0193	0.1350
TMTEK[x]AR	4	0	835.422145	0.0193	0.1350
QYSAK[x]AK	4	0	794.428614	0.0193	0.1350
DCISGWGCVVYVITADK[x]CIK	16	0	2343.106032	0.0192	0.3850
FFYILYFELYK[x]IAQDTLAR	10	0	2413.272097	0.0192	0.3650
QETQYKIDELVSNNEK[x]IWK	15	0	2364.196029	0.0192	0.3650
M[x]EQKPEVDYSEK	0	0	1481.670742	0.0192	0.2300
ILFENPDEATK[x]R	10	0	1431.735725	0.0192	0.2300
GVLLYGPPGTGKTMLVK[x]AVANSTAANFIR	16	0	2945.615939	0.0191	0.5550
NLNAPKFSFISNVRPK[x]LFAYPPK	15	0	2647.463738	0.0191	0.4400
AAWFEK[x]GSQVSEFIDTESFAPTITVQSK	5	0	3102.518455	0.0191	0.5350
AVELAAMNK[x]ANMQEVETEEFLR	8	0	2522.214389	0.0191	0.4200
YPHGMTETLNTK[x]LGLGIAYQLR	11	0	2475.294296	0.0191	0.4200
IMK[x]LCFDELKK	2	0	1423.756658	0.0191	0.2100
LVPYLTK[x]LESK	6	0	1289.759425	0.0191	0.2100
TNSTDEKGTK[x]K	9	0	1207.604385	0.0191	0.2100
SLPPEEYDEK[x]LYNKFK	9	0	1998.993768	0.0191	0.3050
ATREPNK[x]GSYRPYTAK	6	0	1837.943407	0.0191	0.3050
DYGDLGSSVNPLDK[x]TNNLDLEHKHK	13	0	2808.367718	0.0190	0.4750
VK[x]LEK	1	0	615.395529	0.0190	0.0950
TK[x]LVK	1	0	587.400615	0.0190	0.0950
VAIK[x]K	3	0	557.390052	0.0190	0.0950
V[x]GVFK	0	0	548.332206	0.0190	0.0950
EEMVMLK[x]GDEVVSLLGVSEQVQVR	6	0	2673.371607	0.0190	0.4550
AVNIAFTQDQLLK[x]R	12	0	1615.904510	0.0189	0.2650
MEILK[x]IHLEKVSK	4	0	1566.916655	0.0188	0.2450
WPK[x]IAEIYGSALR	2	0	1502.824477	0.0188	0.2450
DVAK[x]MKLSLFSNK	3	0	1479.811862	0.0188	0.2450
TIPPLTTVKGSDAAPQASK[x]K	18	0	2009.115605	0.0188	0.3750
NCK[x]K	2	0	548.274037	0.0188	0.0750
TKDAVVLGVEK[x]R	10	0	1313.766632	0.0187	0.2250
GDVAASILDK[x]YR	9	0	1306.688052	0.0187	0.2250
G[x]GLGYPEDAIGK	0	0	1175.582198	0.0187	0.2250
VGSALVGSQTK[x]VALEIHAQYELR	10	0	2468.338601	0.0187	0.4300
YEAFEK[x]ADSCILDLTGAFR	5	0	2205.041118	0.0187	0.3550
TITDGK[x]IYVEVERAR	5	0	1748.942012	0.0187	0.2800
ELK[x]KEEMVMLK	2	0	1376.740675	0.0186	0.2050
K[x]EVAEADIASK	0	0	1159.608411	0.0186	0.2050
EIKIIYSDIDVDPVK[x]PEHVGKVVLK	14	0	2832.599943	0.0186	0.4650
DTLSK[x]DQELTEENVSISVIGK	4	0	2304.169539	0.0186	0.3900
EWDSK[x]LK	4	0	904.465390	0.0186	0.1300
LTK[x]VGDNTIVGAGGDISDYQQIQR	2	0	2547.292771	0.0185	0.4450
IEDTDK[x]YDKK	5	0	1253.613888	0.0185	0.1850
SNNIK[x]ENEQK	4	0	1202.589070	0.0185	0.1850
K[x]GILLPESLTEAVEATTYAILRK	0	0	2515.426015	0.0185	0.4250
IHLEK[x]VSKQGEIDYEALVK	4	0	2198.194577	0.0184	0.3500
TPDK[x]GYGHRDDIFIPLSEK	3	0	2187.095930	0.0184	0.3500
LNQQSVLLPLLK[x]DNIAHR	11	0	2071.190103	0.0183	0.3300
MPIDFKGFICK[x]VVDK	10	0	1795.936398	0.0183	0.2750
DLEETDERSLALTK[x]K	13	0	1746.899873	0.0183	0.2750
QILDCIVNLSEPAK[x]K	13	0	1726.928669	0.0183	0.2750
Q[x]LMTEFVDQVDDVVKYEIDKTLAGVTR	0	0	3111.579669	0.0183	0.4950
M[x]SIMEYNGGSCVAMAGKNCVAIASDLR	0	0	2904.305920	0.0183	0.4950
LVRDAFALAK[x]EK	9	0	1359.787367	0.0183	0.2200
NCK[x]ADAGITIAPRCTDLDAIGVK	2	0	2458.230706	0.0183	0.4200
YEALSK[x]HIIMFDCKILEFTK	5	0	2485.274807	0.0182	0.3650
LENVK[x]IYADLKINEDSK	4	0	1991.057425	0.0182	0.3100
DYTMAQPEFFK[x]AVRIDVEESIAGYQLAR	10	0	3246.601799	0.0182	0.5100
L[x]KGYQTIELDK	0	0	1306.713204	0.0182	0.2000
EPPVYTPPK[x]DK	8	0	1269.660444	0.0182	0.2000
EAADFIFDICGIAGIK[x]KTR	15	0	2124.103657	0.0182	0.3450
EHFKELVSK[x]ASPIAGSEGK	8	0	2013.053008	0.0182	0.3450
FDIMPRK[x]K	6	0	1033.574220	0.0181	0.1450
S[x]QARGFDR	0	0	935.457282	0.0181	0.1450
AEREK[x]ASK	4	0	917.492997	0.0181	0.1450
P[x]FGNTHNK	0	0	913.440572	0.0181	0.1450
SSK[x]DISSK	2	0	850.439569	0.0181	0.1450
DIGK[x]VVDKCFGIK	3	0	1477.796212	0.0181	0.2350
QYQEVVK[x]QGDVLLNKLQK	6	0	2129.184348	0.0181	0.3250
VHVTQEDFELAVAK[x]VLNK	13	0	2039.105042	0.0181	0.3250
IK[x]VLAQLGMQSLSPLKQGMNILR	1	0	2537.454825	0.0180	0.4150
AVEKLSVEALNSLTGEFK[x]GK	17	0	2119.152381	0.0180	0.3600
K[x]GYQTIELDK	0	0	1193.629146	0.0180	0.1800
NK[x]LLKVTVSK	1	0	1128.722984	0.0180	0.1800
RMDDK[x]MLLTEVHLLESK	4	0	2057.064831	0.0179	0.3050
A[x]TTVKDTMNVDINAIKK	0	0	1860.997805	0.0179	0.3050
K[x]NLLNPLIEDSRYGLQGPTWLVHK	0	0	2790.517949	0.0179	0.4300
VPDK[x]LIDASTVKHVFPITK	3	0	2107.204023	0.0179	0.3400
DWNACK[x]K	5	0	920.417393	0.0179	0.1250
DYGDLGSSVNPLDK[x]TNNLDLEHK	13	0	2543.213856	0.0178	0.4100
ATLTGMK[x]IDVLFSKIR	6	0	1792.027986	0.0178	0.2850
M[x]PPKEDWEK	0	0	1158.537893	0.0178	0.1600
FFEK[x]INVKK	3	0	1151.670224	0.0178	0.1600
KTVQYATK[x]R	7	0	1093.624337	0.0178	0.1600
K[x]TVQYATKR	0	0	1093.624337	0.0178	0.1600
ETTEKK[x]IDK	5	0	1090.586949	0.0178	0.1600
RLMSK[x]VAEK	4	0	1060.606245	0.0178	0.1600
SAELYK[x]NPK	5	0	1048.555259	0.0178	0.1600
FDSEK[x]AGDR	4	0	1023.462090	0.0178	0.1600
EK[x]ADAAFLR	1	0	1019.539945	0.0178	0.1600
K[x]SSEQANLYER	0	0	1323.641830	0.0177	0.1950
K[x]SLPLQIEVANDCIK	0	0	1726.928669	0.0177	0.2650
SPSGNDALNDK[x]KGTK	10	0	1530.763724	0.0177	0.2650
IGDLCAFTDALSK[x]YEAEFR	12	0	2205.041118	0.0176	0.3350
KEEMVMLK[x]GDEVVSLLGVSEQVQVR	7	0	2801.466563	0.0176	0.4400
IIYSDIDVDPVK[x]PEHVGKVVLK	11	0	2462.378342	0.0175	0.3850
VYATMQKLQK[x]DLGQVLNK	9	0	2076.140043	0.0175	0.3150
YEYQK[x]LKESQLVDK	4	0	1769.919882	0.0175	0.2450
K[x]INVLNFPSANFSK	0	0	1577.856502	0.0175	0.2450
QGITEAYNQK[x]AVEK	9	0	1577.804860	0.0175	0.2450
DEK[x]SGVKLENVK	2	0	1344.724827	0.0175	0.2100
IEDTDKYDK[x]K	8	0	1253.613888	0.0175	0.1750
IVK[x]SAKAK	2	0	843.554142	0.0175	0.1400
IIPLK[x]K	4	0	710.505408	0.0175	0.1050
VVLK[x]NK	3	0	699.464272	0.0175	0.1050
K[x]VADLK	0	0	672.416990	0.0175	0.1050
K[x]MQE	0	0	534.247157	0.0175	0.0700
KPIGATWKTTQLEEANSK[x]LGYIFGADYPK	17	0	3225.670864	0.0174	0.5050
YMLLSQIMLNSVSEVK[x]SLLTGKHAIR	15	0	2930.608409	0.0173	0.4500
YQK[x]PVDTEEENDK	2	0	1593.715773	0.0173	0.2250
ASK[x]AAREYLEK	2	0	1264.677488	0.0173	0.1900
G[x]LGYPEDAIGK	0	0	1118.560737	0.0173	0.1900
ETLIFKCIDMFIHK[x]SAELYK	13	0	2485.274807	0.0172	0.3450
QILDCIVNLSEPAK[x]KSGFEK	13	0	2275.188107	0.0172	0.3450
TYNLISSYIK[x]SVEISALASK	9	0	2186.183345	0.0172	0.3450
YPMDAHK[x]SELEGVEEARR	6	0	2116.000652	0.0172	0.3100
IWK[x]VMCKNK	2	0	1205.641245	0.0172	0.1550
NASVWFLDHNFMESMNEMFK[x]K	19	0	2604.159856	0.0171	0.3600
YYLPK[x]GKSALSTLNGFVEELK	4	0	2356.267737	0.0171	0.3600
NPK[x]ADPLDERLSGVVEGIFQK	2	0	2311.217098	0.0171	0.3600
ILIDK[x]ARVEAQNHK	4	0	1633.926306	0.0171	0.2400
K[x]VNQIESQMAMAEK	0	0	1605.785384	0.0171	0.2400
EDK[x]EGVVNTIAFAIRLTGDTNGALDK	2	0	2746.413605	0.0171	0.4450
ALRDTLSK[x]DQELTEENVSISVIGK	7	0	2644.391809	0.0171	0.4100
SLNNLNTIDIDANLEK[x]LLIFEK	15	0	2529.368896	0.0170	0.3750
EVIELPLK[x]NPELFLRVGIKPPK	7	0	2528.509290	0.0170	0.3750
QEYKDDINLDEASAMAVK[x]FLSK	17	0	2514.231087	0.0170	0.3750
EIKEVIELPVK[x]HPELFESLGIPQPK	10	0	2868.599943	0.0170	0.4250
VTQKKPPVQPLAYK[x]SATPFR	13	0	2255.278912	0.0170	0.3400
RK[x]IFTIHTSK	1	0	1229.724379	0.0170	0.1700
GTK[x]TSETNDR	2	0	1107.515576	0.0170	0.1700
V[x]PTFANFHTPIFIAK	0	0	1701.924185	0.0170	0.2550
VHVTQEDFELAVAKVLNK[x]GDSGEMSLQK	17	0	3071.559603	0.0170	0.4750
ARLTQLLSQIK[x]EEQGDIK	10	0	2069.147964	0.0169	0.3050
KVAEQNENPTVGSAQK[x]MIQDEAQK	15	0	2642.296866	0.0169	0.4050
AMEQQDIK[x]PTVQNGEVSANAEQKA	7	0	2585.239020	0.0169	0.4050
EK[x]TSNNTNRTNSTDEK	1	0	1837.840123	0.0169	0.2700
HYYSLRINYK[x]K	9	0	1483.793513	0.0168	0.1850
GYSK[x]PNERATK	3	0	1249.641438	0.0168	0.1850
ISWYTK[x]IVDELDLR	5	0	1749.930053	0.0168	0.2350
LIK[x]KSSEQANLYER	2	0	1677.904901	0.0168	0.2350
GVVALVEDK[x]TKSVALGGITK	8	0	1984.156741	0.0168	0.3350
YMIPPSAPVMLELTDEQPIK[x]QVK	19	0	2626.374907	0.0167	0.3850
YTSLSEEQKMK[x]SDINAHK	10	0	2108.020718	0.0167	0.3000
MATTVK[x]DTMNVDINAIKK	5	0	1992.038284	0.0167	0.3000
ASRPGAAAK[x]LDGKDELWK	8	0	1912.016567	0.0167	0.3000
M[x]SFLELTEVWGKPQK	0	0	1791.922859	0.0167	0.2500
LRTFHILEPK[x]EK	9	0	1509.866674	0.0167	0.2000
EGVETRIIPLK[x]K	10	0	1381.829229	0.0167	0.2000
YK[x]SYLLQHR	1	0	1206.650884	0.0167	0.1500
VK[x]AFGR	1	0	676.402010	0.0167	0.1000
WK[x]R	1	0	488.285928	0.0167	0.0500
K[x]WR	0	0	488.285928	0.0167	0.0500
VEAQNHK[x]LNLADPVSIEYLTR	6	0	2409.265107	0.0167	0.3500
YEISGVLFSCDVNVQEIAFTRFAASK[x]EK	25	0	3207.590900	0.0166	0.4650
VEVSHIAELIGLSTVQVEGK[x]LSQMILDK	19	0	3035.657523	0.0166	0.4650
QTLNK[x]IALDEQIQALK	4	0	1825.030821	0.0166	0.2650
N[x]STEEIDLYNRWK	0	0	1666.795023	0.0165	0.2150
KDKPK[x]YEPPVPTR	4	0	1553.856502	0.0165	0.2150
YGEK[x]ESLAAVLVR	3	0	1433.787759	0.0165	0.2150
LHQVEYALEAIK[x]QGSATVGLVSK	11	0	2440.332455	0.0165	0.3800
HPK[x]FEEILTR	2	0	1268.687660	0.0165	0.1650
P[x]FGNTHNKFK	0	0	1188.603937	0.0165	0.1650
LAEK[x]WRDYNLISENTEM	3	0	2110.999257	0.0165	0.2800
FHQLKPTRVLTLAMVK[x]R	15	0	2037.203252	0.0165	0.2800
EFLYAHNNTDMLILNRTK[x]DSLEAR	17	0	2863.428540	0.0165	0.3950
VLSNYMK[x]QEALSSKTLFTRPIPVR	6	0	2777.526069	0.0165	0.3950
VMGSGCDAAGTIIK[x]VFHPITK	13	0	2201.133573	0.0164	0.3450
IDKEDMGSNDK[x]ASK	10	0	1536.708913	0.0164	0.2300
LVRK[x]CIK	3	0	915.568742	0.0164	0.1150
LK[x]GYQTIELDK	1	0	1306.713204	0.0164	0.1800
ASK[x]GSNDDEMK	2	0	1180.502961	0.0164	0.1800
TEDDIK[x]SLQSVGQIIGEVLKQLDSER	5	0	2899.513703	0.0163	0.4250
QLFNAAEEHSPSIVFIDEIDAIGTK[x]R	24	0	2899.471450	0.0163	0.4250
LGVK[x]PPKGCLMFGPPGTGK	3	0	1940.037500	0.0163	0.3100
FIK[x]HADATCVHR	2	0	1453.724781	0.0162	0.1950
GK[x]YYPLKSMTEK	1	0	1443.743119	0.0162	0.1950
SNDIEK[x]AIDLYK	5	0	1407.724493	0.0162	0.1950
SSTAAKTFLEK[x]R	10	0	1337.730248	0.0162	0.1950
F[x]PTDDDDK	0	0	951.382115	0.0162	0.1300
RFK[x]K	2	0	577.369985	0.0162	0.0650
K[x]MRK	0	0	561.342056	0.0162	0.0650
IDK[x]K	2	0	502.311471	0.0162	0.0650
K[x]QCVIANSCKTAINTGGGSVAVFNK	0	0	2623.320910	0.0162	0.4050
NSIVSK[x]YTQSTNNDDPK	5	0	1909.901659	0.0162	0.2750
NDDQLTYTYK[x]DEK	9	0	1631.731422	0.0162	0.2100
IVRTLIDK[x]FSGEK	7	0	1504.861253	0.0162	0.2100
TPNDTQKYSNDK[x]SIVNSM	11	0	2040.942138	0.0161	0.2900
SLALTKK[x]DK	6	0	1002.607293	0.0161	0.1450
VK[x]VIAATNR	1	0	970.592313	0.0161	0.1450
YVVDISPDIDIKEIK[x]PNIRVALR	14	0	2665.516554	0.0161	0.3700
AMEQQDIK[x]PTVQNGEVSANAEQK	7	0	2514.201910	0.0161	0.3700
I[x]DDQR	0	0	645.308172	0.0160	0.0800
SAK[x]AK	2	0	503.306720	0.0160	0.0800
KDGIQDIMPSQAK[x]ELK	12	0	1799.945046	0.0159	0.2550
TYLGLTGLATDVQTLYELFRYK[x]VNLYK	21	0	3181.706188	0.0159	0.4300
VALRNDSYQLIK[x]ILPNK	11	0	1984.146846	0.0159	0.2700
SVEISALASK[x]NRLHQLR	9	0	1921.085644	0.0159	0.2700
GK[x]VVIDAFRLINPSTLMMGQEPR	1	0	2571.366408	0.0159	0.3650
FSFISNVRPK[x]LFAYPPKSVQPTAK	9	0	2721.500514	0.0158	0.3800
ILYVNNAK[x]SQEEAIENIK	7	0	2075.089784	0.0158	0.2850
GK[x]LVRK	1	0	699.475505	0.0158	0.0950
NIPKEIKIIYSDIDVDPVK[x]PEHVGK	18	0	2845.558807	0.0158	0.3950
DEPEETDVNK[x]YQK	9	0	1593.715773	0.0158	0.2050
GIESEAYESVLDLAK[x]ICDVR	14	0	2266.115004	0.0158	0.3150
K[x]CLTDLEDEAPAKDILLDMSR	0	0	2432.192593	0.0157	0.3300
LLRPRK[x]R	5	0	937.629701	0.0157	0.1100
K[x]ANWCDK	0	0	920.417393	0.0157	0.1100
IIPLK[x]KD	4	0	825.532346	0.0157	0.1100
K[x]VADLKK	0	0	800.511946	0.0157	0.1100
IEPLKLK[x]VLVQGLER	6	0	1734.076651	0.0157	0.2350
VAQTTYK[x]K	6	0	937.523235	0.0156	0.1250
YACK[x]ILGVVEGQFSRPAK	3	0	2022.071968	0.0156	0.2800
IKYEYQK[x]LK	6	0	1211.691351	0.0156	0.1400
YLHQSLK[x]YK	6	0	1178.644738	0.0156	0.1400
K[x]LMELFISK	0	0	1107.636148	0.0156	0.1400
QLMTEFVDQVDDVVK[x]YEIDKTLAGVTR	14	0	3111.579669	0.0156	0.4200
EAADFIFDICGIAGIKK[x]TR	16	0	2124.103657	0.0155	0.2950
K[x]VGQYIRQPQNVLVSETLER	0	0	2356.286176	0.0155	0.3100
QSK[x]ATREPNK	2	0	1157.615226	0.0155	0.1550
NK[x]LTNDETRYVFVSSVQPDLLPR	1	0	2690.402650	0.0154	0.3550
QTETINWLEK[x]RFK	9	0	1691.899424	0.0154	0.2000
VSKILEHK[x]EIMLR	7	0	1594.922802	0.0154	0.2000
AHLDVQEK[x]DQPKK	7	0	1534.810280	0.0154	0.2000
AVENASTCIGIKCEDGVILALEK[x]VVTSK	22	0	3003.561908	0.0154	0.4300
DFLDAVQK[x]VVKGNQK	7	0	1687.925636	0.0153	0.2300
SPSGNDALNDKK[x]GTK	11	0	1530.763724	0.0153	0.2300
GK[x]SALSTLNGFVEELK	1	0	1691.909318	0.0153	0.2450
SGNLPDADNSK[x]SDISK	10	0	1646.774679	0.0153	0.2450
QLASYYHK[x]ESNALFMVR	7	0	2056.019935	0.0153	0.2600
EEIQK[x]GDGGTDYVCVPK	4	0	1893.877753	0.0153	0.2600
HIIMFDCKILEFTK[x]YSNDK	13	0	2401.180912	0.0153	0.2900
QIQPK[x]TFANLVSSTLYEKR	4	0	2222.205809	0.0153	0.2900
GIGSYEK[x]QSEVSVGLRFIK	6	0	2096.126503	0.0153	0.2900
NSSSDMAYTSMFKGNQK[x]VVK	16	0	2221.050634	0.0153	0.3050
DCISGWGCVVYVITADK[x]CIKR	16	0	2499.207134	0.0152	0.3200
EDCEAATDPLLK[x]KQMSYMLAR	11	0	2469.170083	0.0152	0.3200
AQIKILYVNNAK[x]SQEEAIENIK	11	0	2515.364479	0.0152	0.3350
TDTK[x]TIEAITFKTDNHLSSTLEK	3	0	2592.328152	0.0152	0.3500
LDK[x]APTESYADIGGLESQIQEIK	2	0	2504.264495	0.0152	0.3500
VDMYASDLAQISREDK[x]EGVVNTIAFAIR	15	0	3110.570500	0.0152	0.4250
K[x]LGVKPPKGCLMFGPPGTGK	0	0	2068.132455	0.0150	0.3000
EDLTDEEK[x]AASIAVEDEK	7	0	1990.921782	0.0150	0.2700
NELEK[x]LNFSSLK	4	0	1420.756126	0.0150	0.1800
NWK[x]EEYLRAAK	2	0	1406.730582	0.0150	0.1650
QIAK[x]FVVSLGER	3	0	1345.771718	0.0150	0.1800
LEK[x]VRQLIIK	2	0	1238.807376	0.0150	0.1500
LLENDIK[x]VMK	6	0	1201.673984	0.0150	0.1500
EHFK[x]ELVSK	3	0	1115.597456	0.0150	0.1350
ETTEK[x]KIDK	4	0	1090.586949	0.0150	0.1350
ENK[x]IQR	2	0	786.434760	0.0150	0.0900
E[x]SLQR	0	0	631.328907	0.0150	0.0750
Q[x]DRGK	0	0	602.313592	0.0150	0.0750
S[x]IMEYNGGSCVAMAGKNCVAIASDLR	0	0	2773.265441	0.0150	0.3900
LAQLLRQLASYYHK[x]ESNALFMVR	13	0	2750.468893	0.0150	0.3450
EERQIQPK[x]TFANLVSSTLYEK	7	0	2480.290985	0.0150	0.3150
LNADVLGQLIK[x]KYYSFDNSLK	10	0	2428.300096	0.0150	0.3150
KPPVQPLAYK[x]SATPFRK	9	0	1927.104259	0.0150	0.2550
STELFKNEEEPTK[x]K	12	0	1678.841301	0.0150	0.2100
GGVHVKLAHLSK[x]HPK	11	0	1606.941898	0.0150	0.2250
DVAKMK[x]LSLFSNK	5	0	1479.811862	0.0150	0.1950
ITAFLLADSK[x]SQK	9	0	1420.792510	0.0150	0.1950
EKVLK[x]TK	4	0	844.538158	0.0150	0.1050
DATDDK[x]R	5	0	819.372221	0.0150	0.1050
K[x]LWK	0	0	573.363839	0.0150	0.0600
K[x]SLK	0	0	474.316557	0.0150	0.0600
ASTSAK[x]AAITGKPDPWQTSLAFYYSGVGK	5	0	3001.518398	0.0148	0.4300
HDYYDSSSSIYDYSIIHVELVIYAK[x]ASK	24	0	3265.581778	0.0148	0.4150
D[x]YTMAQPEFFKAVRIDVEESIAGYQLAR	0	0	3246.601799	0.0148	0.4150
FAELQK[x]SLNNLNTIDIDANLEKLLIFEK	5	0	3245.754588	0.0148	0.4150
TMLVK[x]AVANSTAANFIRVVGSEFVQK	4	0	2779.505334	0.0148	0.3850
NIPKEIK[x]IIYSDIDVDPVKPEHVGK	6	0	2845.558807	0.0148	0.3700
LGIDPPKGIMLYGPPGTGK[x]TLCAR	18	0	2511.334048	0.0148	0.3550
QCVIANSCK[x]TAINTGGGSVAVFNK	8	0	2495.225954	0.0148	0.3550
ATSTGTTIVGVIAK[x]DCIVLGADTR	13	0	2418.278703	0.0148	0.3550
GDVAASILDK[x]YRTGIATMLTR	9	0	2251.199340	0.0148	0.3100
KVNQIESQMAMAEK[x]LIQIR	13	0	2229.197231	0.0147	0.2800
WIAKQILDCIVNLSEPAK[x]K	17	0	2225.224100	0.0147	0.2800
VLTLSLMEELHK[x]MDDRK	11	0	2057.064831	0.0147	0.2500
EK[x]QNTPVLFDSKEAVLK	1	0	1945.051948	0.0147	0.2500
L[x]FKSLGSGMDQEKVLNK	0	0	1893.002891	0.0147	0.2500
LHQLRNK[x]ELISVSAASK	6	0	1893.079498	0.0147	0.2500
K[x]AMVNIDTIDNKVATTM	0	0	1863.943328	0.0147	0.2500
NSTNNTK[x]ERDELEDLSEEDLQLK	6	0	2719.278296	0.0146	0.3350
LMGQINKMPLLQSSVALLGQK[x]IR	20	0	2537.454825	0.0146	0.3350
EDCEAATDPLLKK[x]QMSYMLAR	12	0	2469.170083	0.0145	0.3050
K[x]QLLIDGANVLRIHTCSNTR	0	0	2308.243265	0.0145	0.2900
TFHILEPK[x]EK	7	0	1240.681514	0.0145	0.1450
TLIDK[x]FSGEK	4	0	1136.607685	0.0145	0.1450
HLDAEVQK[x]CIDNNISSMLACMLDSVAF	7	0	3080.407402	0.0144	0.3900
RQTLNK[x]IALDEQIQALK	5	0	1981.131923	0.0144	0.2450
EDTEAVLK[x]RINDTVGIK	7	0	1900.026461	0.0144	0.2450
K[x]SGNLPDADNSKSDISK	0	0	1774.869635	0.0144	0.2450
MPPKEDWEK[x]YQKPVDTEEENDK	8	0	2734.243102	0.0143	0.3150
IEPLK[x]LK	4	0	839.547996	0.0143	0.1000
ENAINK[x]K	5	0	815.450075	0.0143	0.1000
QPWAHGLLLENFNSAAEKNHASIDK[x]MK	24	0	3048.523830	0.0143	0.3850
NDSYQLIK[x]ILPNK	7	0	1544.856167	0.0142	0.1850
LRK[x]EVAEADIASK	2	0	1428.793571	0.0142	0.1850
RVHVTQEDFELAVAK[x]VLNK	14	0	2195.206144	0.0142	0.2700
GKYYPLK[x]SMTEK	6	0	1443.743119	0.0142	0.1700
IDTIVK[x]EIQDEK	5	0	1429.766355	0.0142	0.1700
QK[x]SLEK	1	0	731.417716	0.0142	0.0850
YDK[x]TEDDIKSLQSVGQIIGEVLK	2	0	2577.353638	0.0141	0.3250
SYATGPYARELAAIK[x]EDTEAVLK	14	0	2495.290650	0.0141	0.3250
RGERPSCPTGYHLK[x]SIR	13	0	2013.032561	0.0141	0.2400
NSSSDMAYTSMFK[x]GNQK	12	0	1894.818860	0.0141	0.2400
QGDTK[x]INHEHFMDGILEVQMRK	4	0	2625.279050	0.0141	0.3100
ELKK[x]EEMVMLK	3	0	1376.740675	0.0141	0.1550
ESQLVDK[x]FFEK	6	0	1368.692468	0.0141	0.1550
KGTK[x]TSETNDR	3	0	1235.610532	0.0141	0.1550
EK[x]VAFILDQVRLFLLR	1	0	1959.166855	0.0141	0.2250
KLGVK[x]PPKGCLMFGPPGTGK	4	0	2068.132455	0.0140	0.2800
NK[x]LLK	1	0	614.411513	0.0140	0.0700
K[x]DKPK	0	0	614.375128	0.0140	0.0700
LVK[x]GR	2	0	571.380549	0.0140	0.0700
GFPTPKATSTGTTIVGVIAK[x]DCIVLGADTR	19	0	3045.616721	0.0140	0.4200
SQK[x]NVISLEISDTSLQPLSTFFAER	2	0	2809.449655	0.0140	0.3500
GIESEAYESVLDLAK[x]ICDVRSILR	14	0	2735.416246	0.0140	0.3350
QSRQETQYK[x]IDELVSNNEK	8	0	2308.129407	0.0139	0.2650
LLFIEKAEIINSLNLNNDLTDK[x]LAQFEK	21	0	3245.754588	0.0139	0.3900
LTIPLPLYPQGHPGGSEGGPK[x]LEFIK	20	0	2744.490007	0.0138	0.3600
LAAEDHK[x]FVIHQEENKR	6	0	2063.054738	0.0138	0.2350
ATTVK[x]DTMNVDINAIKK	4	0	1860.997805	0.0138	0.2350
LARNILK[x]VDIEVAVIPSEGFR	6	0	2338.337149	0.0138	0.2900
VSK[x]QGEIDYEALVKLTDGTNGADLR	2	0	2691.371409	0.0138	0.3450
LQK[x]RGTGGVDTAAVGSVFDVSNADR	2	0	2519.272705	0.0138	0.3450
NPPPLDEGDIELLK[x]SYATGPYARELAAIK	13	0	3140.639232	0.0138	0.4000
LGVKPPK[x]GCLMFGPPGTGKTLLAR	6	0	2494.391501	0.0138	0.3300
K[x]AFGRVYATMQK	0	0	1398.744122	0.0138	0.1650
ALTLK[x]TGPPGPPCGGK	4	0	1549.828571	0.0137	0.2200
PPK[x]EDWEK	2	0	1027.497414	0.0137	0.1100
AK[x]SAKIVR	1	0	871.560288	0.0137	0.1100
RMK[x]K	2	0	561.342056	0.0137	0.0550
Q[x]EMK	0	0	534.247157	0.0137	0.0550
K[x]DQK	0	0	517.285985	0.0137	0.0550
LLENDIK[x]VMKSEFQR	6	0	1848.976678	0.0137	0.2050
Y[x]TVGQGYTKAAWFEK	0	0	1747.856893	0.0137	0.2050
TLAGVTRDYYTK[x]QSK	11	0	1729.899815	0.0137	0.2050
FNLMVICK[x]DKK	7	0	1394.741343	0.0136	0.1500
KGYQTIELDK[x]K	9	0	1321.724101	0.0136	0.1500
TK[x]DAVVLGVEK	1	0	1157.665530	0.0136	0.1500
K[x]YTGLLRVSAMMSCACQK	0	0	2103.009638	0.0136	0.2450
YACKILGVVEGQFSRPAK[x]LNDPEDK	17	0	2833.443128	0.0136	0.3400
MGQAQSGNFSNFGDGANGDNK[x]KDQK	20	0	2614.146520	0.0136	0.3400
SSK[x]SSLELANNAVK	2	0	1446.767750	0.0136	0.1900
K[x]EFEIIK	0	0	905.522175	0.0136	0.0950
LLSSAK[x]K	5	0	745.469750	0.0136	0.0950
DEPEETDVNKYQK[x]DEEWPPK	12	0	2475.107668	0.0135	0.2700
QILDCIVNLSEPAKK[x]SGFEK	14	0	2275.188107	0.0135	0.2700
YGEK[x]ESLAAVLVREDHYEMFPISEVK	3	0	3038.505782	0.0135	0.3500
TTEEK[x]EATPMEMDEEK	4	0	1896.796787	0.0134	0.2150
D[x]VPTFANFHTPIFIAK	0	0	1816.951123	0.0134	0.2150
ETDLK[x]PYVLELAMTVVLDIEFR	4	0	2593.371204	0.0134	0.2950
TLEVLYLK[x]MHNNHAKSLPPEEYDEK	7	0	2997.490468	0.0134	0.3350
TYEAALEVIK[x]NMGTVVDLLIENKASALL	9	0	3017.635728	0.0134	0.3750
AVAVVVDPIQSVK[x]GK	12	0	1508.892552	0.0133	0.2000
NHASIDK[x]MKSLSEQYTER	6	0	2136.026865	0.0133	0.2400
CFGIK[x]FDIMPRK	4	0	1510.778788	0.0133	0.1600
AHLDVQEK[x]DQPK	7	0	1406.715325	0.0133	0.1600
NK[x]VLVKVHPEGK	1	0	1346.803351	0.0133	0.1600
KTELFK[x]ASTSAK	5	0	1309.724101	0.0133	0.1600
IDRDK[x]LVLK	4	0	1098.676036	0.0133	0.1200
M[x]ESLQR	0	0	762.369385	0.0133	0.0800
NK[x]VLVK	1	0	699.464272	0.0133	0.0800
TLLARAVAASLGVNFLK[x]VVSSAIVDK	16	0	2641.552939	0.0133	0.3450
LAEFVNMSK[x]AYHSQYLRLLALQR	8	0	2750.468893	0.0133	0.3050
NVSGNVLSEIK[x]NNWQIERLR	10	0	2368.261024	0.0132	0.2650
LGVLLDMSPSETEQFLCDLIAK[x]HHFYAK	21	0	3261.620089	0.0132	0.3700
SFLELTEVWGK[x]PQK	10	0	1660.882380	0.0132	0.1850
NCACVISQK[x]KVPDK	8	0	1645.827913	0.0132	0.1850
ILSNITYSYK[x]GYGLSMGTMLAGTGK	9	0	2625.318122	0.0132	0.3300
QGDVLLNK[x]LQK	7	0	1254.729522	0.0132	0.1450
GFPTPK[x]ATSTGTTIVGVIAKDCIVLGADTR	5	0	3045.616721	0.0132	0.3950
LAEFDKAIEDAQELNGEHEILEAMK[x]NK	24	0	3084.507234	0.0131	0.3550
TLSMEK[x]HTELRSFEQK	5	0	1962.983216	0.0131	0.2100
ALERQLEMLDLQEGFIK[x]EDCK	16	0	2564.261336	0.0131	0.2750
NIRIHAYVK[x]VLTLSLMEELHK	8	0	2506.409261	0.0131	0.2750
IVMTANK[x]IVQMIGEQATLDLLFGNDR	6	0	2889.509094	0.0131	0.3400
FFEKEDVQSLK[x]LK	10	0	1609.871482	0.0131	0.1700
LNFSSLK[x]MKDAVK	6	0	1479.811862	0.0131	0.1700
V[x]NQIESQMAMAEK	0	0	1477.690428	0.0131	0.1700
SAKAK[x]NPMFALSR	4	0	1419.765584	0.0131	0.1700
D[x]DGLEDDMPALADEEFEK	0	0	2037.836007	0.0131	0.2350
AK[x]ADYAQYYRHCLLYLSCIDLDK	1	0	2878.378086	0.0130	0.3000
YMIPPSAPVMLELTDEQPIK[x]QVKNR	19	0	2896.518931	0.0130	0.3250
SSEQANLYERK[x]TLVAHAVLK	10	0	2256.222519	0.0130	0.2600
MSFLELTEVWGK[x]PQK	11	0	1791.922859	0.0130	0.1950
ARTVSDLTISQAIFELSSPFLENK[x]SQK	23	0	3008.581721	0.0130	0.3500
TEVLK[x]TNVLQSNENIVQYYTQK	4	0	2611.349222	0.0130	0.2850
AVILSDTKPVDKK[x]QCVIANSCK	12	0	2473.303140	0.0130	0.2850
K[x]LIPIRGTEVEK	0	0	1381.829229	0.0129	0.1550
HIIMFDCK[x]ILEFTKYSNDK	7	0	2401.180912	0.0129	0.2450
QETQYK[x]IDELVSNNEKIWK	5	0	2364.196029	0.0129	0.2450
SK[x]RHQGVLEIEFMIDHNMK	1	0	2311.156430	0.0129	0.2450
LGITFAHVTAAKNNSWAK[x]SWSNLDLR	17	0	2899.509172	0.0129	0.3350
NLTDETKNK[x]HCLIK	8	0	1712.887868	0.0129	0.1800
LEEIGVADQYK[x]VSK	10	0	1577.830012	0.0129	0.1800
VSTKK[x]ILGVAAEDK	4	0	1457.845270	0.0129	0.1800
LILVDDEKTSWIYK[x]NK	13	0	1964.061785	0.0128	0.2050
D[x]TEMSVNMSDFLHDQATR	0	0	2095.893807	0.0128	0.2300
S[x]SIGTGYDLGLFFSPDGR	0	0	1887.900207	0.0128	0.2300
K[x]VAQTTYKK	0	0	1065.618191	0.0128	0.1150
K[x]DSESTEEK	0	0	1051.466899	0.0128	0.1150
D[x]GLEDDMPALADEEFEKMDR	0	0	2324.977588	0.0127	0.2550
GVVALVEDKTK[x]SVALGGITK	10	0	1984.156741	0.0127	0.2550
ENWKYACK[x]ILGVVEGQFSRPAK	7	0	2579.331740	0.0127	0.2800
VKAMEVDEK[x]PTERYSDIGGLSK	8	0	2451.231422	0.0127	0.2800
DWNACKK[x]ELLK	6	0	1403.723052	0.0127	0.1400
K[x]LEETDVAKAAILERPYASTGAYK	0	0	2623.385606	0.0127	0.3050
LK[x]GDLFSVGSGSTFAYGVLDSGYR	1	0	2495.233139	0.0127	0.3050
EIK[x]PNIRVALRNDSYQLIK	2	0	2269.290536	0.0126	0.2400
IGLSK[x]IRIAYASVVYIADK	4	0	2079.209109	0.0126	0.2400
LNVYK[x]YRTFELAVGLTGDTTYYQLLLK	4	0	3181.706188	0.0126	0.3400
AK[x]HDYYDSSSSIYDYSIIHVELVIYAK	1	0	3178.549753	0.0126	0.3400
ITTDAFTSAGERHIEVGDSVLVK[x]IITK	22	0	2899.565345	0.0126	0.3400
YPLLSSSCGSQSLK[x]SGLWGPAICTNAVR	13	0	3008.484666	0.0125	0.3500
D[x]DGLEDDMPALADEEFEKMDRR	0	0	2596.105628	0.0125	0.2750
QGEIDYEALVK[x]LTDGTNGADLR	10	0	2377.176020	0.0125	0.2750
KTLEVLYLK[x]MHNNHAK	8	0	1938.050842	0.0125	0.2000
WSDERYLHQSLK[x]YK	11	0	1851.926697	0.0125	0.1750
S[x]SSDMAYTSMFKGNQK	0	0	1780.775938	0.0125	0.2000
EERFK[x]LNVYK	4	0	1324.713873	0.0125	0.1250
AAK[x]ASRGAATIK	2	0	1143.672345	0.0125	0.1500
DLVK[x]KYDK	3	0	1007.565097	0.0125	0.1000
K[x]TTEEK	0	0	734.380997	0.0125	0.0750
K[x]LFK	0	0	534.352941	0.0125	0.0500
ELK[x]K	2	0	516.327120	0.0125	0.0500
DELWKNDDQLTYTYK[x]DEK	14	0	2303.059268	0.0125	0.2250
ELFDPIISDRHGGYKPTDK[x]HK	18	0	2452.249792	0.0124	0.2600
LVETSGQIRCGSPYIIEDSK[x]K	19	0	2379.210294	0.0124	0.2600
DPIGAIDAGAALDIHIRLIK[x]K	19	0	2199.273826	0.0124	0.2600
TNNLDLEHKHK[x]TPDK	10	0	1788.911774	0.0123	0.1850
STMLEK[x]IKENQEK	5	0	1576.812980	0.0123	0.1600
AVILSDTKPVDK[x]K	11	0	1412.823808	0.0123	0.1600
NIPK[x]ARASLTAAK	3	0	1339.793514	0.0123	0.1600
P[x]FGNTHNKFKLNYKPEEEYPDLSK	0	0	2894.423777	0.0123	0.2950
SLQSVGQIIGEVLK[x]QLDSERFIVK	13	0	2685.506382	0.0123	0.2950
CNKFFYILYFELYK[x]IAQDTLAR	13	0	2815.440615	0.0123	0.2700
K[x]GTKTSETNDR	0	0	1235.610532	0.0123	0.1350
NYPLILYLVEGNGQTAK[x]RSR	16	0	2291.238503	0.0123	0.2450
ATSAGPK[x]QTETINWLEKR	6	0	2029.059155	0.0122	0.2200
K[x]QMSYMLAR	0	0	1126.562665	0.0122	0.1100
SLALTK[x]KDK	5	0	1002.607293	0.0122	0.1100
NDSYQLIK[x]ILPNKVDPLVSLMMVEK	7	0	2886.559732	0.0122	0.3050
TFHILEPKEK[x]SLLAHK	9	0	1890.072626	0.0122	0.1950
AK[x]WSTAETLTNNKIDR	1	0	1846.953636	0.0122	0.1950
NLNAPK[x]FSFISNVRPKLFAYPPK	5	0	2647.463738	0.0122	0.2800
AVENASTCIGIK[x]CEDGVILALEK	11	0	2489.250437	0.0122	0.2800
GYARAIHK[x]LGSTLK	7	0	1513.872820	0.0121	0.1700
HESLK[x]YR	4	0	931.487520	0.0121	0.0850
LALTK[x]PK	4	0	769.506134	0.0121	0.0850
LDDMSLIK[x]EDCEAATDPLLKK	7	0	2404.186446	0.0121	0.2550
EVIELPVK[x]HPELFESLGIPQPK	7	0	2498.378342	0.0120	0.2650
YK[x]DGVILAADSRTTMGAYIANR	1	0	2385.210964	0.0120	0.2650
EHIMDNLEAQAIEELEGAK[x]EDALFK	18	0	2842.369357	0.0120	0.3000
YTVGQGYTK[x]AAWFEK	8	0	1747.856893	0.0120	0.1800
FRKLGVK[x]PPK	6	0	1168.744388	0.0120	0.1200
SMIADK[x]HAIR	5	0	1140.607305	0.0120	0.1200
LDSK[x]NVQLAK	3	0	1114.634566	0.0120	0.1200
K[x]LWKQLTDALIVFFDTPETVPLR	0	0	2729.515494	0.0120	0.2750
QYSAKAK[x]WSTAETLTNNK	6	0	2040.027522	0.0119	0.2150
EGNYGDGYALQPSYIHEYLSK[x]VLYAR	20	0	3005.455801	0.0119	0.3100
LLK[x]LEEAMKITTDAFTSAGER	2	0	2323.209235	0.0119	0.2500
MDDK[x]MLLTEVHLLESK	3	0	1900.963729	0.0119	0.1900
WK[x]RENQLR	1	0	1128.615169	0.0119	0.0950
DYVIQSDLMSAARK[x]VADLK	13	0	2122.109136	0.0118	0.2250
MGQAQSGNFSNFGDGANGDNK[x]K	20	0	2242.966054	0.0118	0.2600
M[x]PFGNTHNKFKLNYKPEEEYPDLSK	0	0	3025.464255	0.0118	0.2950
CIDMFIHKSAELYK[x]NPK	13	0	2093.043703	0.0118	0.2000
FIK[x]HADATCVHRLALTK	2	0	1980.072637	0.0118	0.2000
FAASKEK[x]QNTPVLFDSK	6	0	1908.994437	0.0118	0.2000
GK[x]SALSTLNGFVEELKAEVR	1	0	2147.158527	0.0117	0.2350
LLK[x]MQRIHDHLLMEEEYVQNQER	2	0	2951.474439	0.0117	0.2700
LFQVEYAIEAIK[x]LGSTAIGVKTK	11	0	2478.409640	0.0117	0.2700
GILLYGPPGTGK[x]TLLARAVAHHTDCK	11	0	2745.474704	0.0117	0.3050
QPQNVLVSETLERYTSLSEEQK[x]MK	21	0	2836.427536	0.0117	0.2800
LGVK[x]PPKGCLMFGPPGTGKTLLAR	3	0	2494.391501	0.0117	0.2800
D[x]GLEDDMPALADEEFEKMDRR	0	0	2481.078690	0.0117	0.2450
AVNIAFTQDQLLK[x]RAATYIHR	12	0	2428.333793	0.0117	0.2450
NEDDIEDIAALWMK[x]R	13	0	1817.861714	0.0117	0.1750
DK[x]PKYEPPVPTR	1	0	1425.761546	0.0117	0.1400
LKYYEQK[x]IR	6	0	1239.697497	0.0117	0.1050
AK[x]RAER	1	0	729.424532	0.0117	0.0700
DK[x]LVLK	1	0	714.463938	0.0117	0.0700
AAK[x]ASR	2	0	602.349976	0.0117	0.0700
TSTSSMTAVPK[x]PLKFLRPHYFTLVK	10	0	2848.567205	0.0116	0.2900
YLYSSEENTK[x]AGALLGIGVTNVAVR	9	0	2624.380854	0.0116	0.2900
FLRPHYFTLVK[x]IYDSWPQSPQK	10	0	2749.437917	0.0116	0.2550
IAQGLLYLGK[x]GTMTLNPYHTER	9	0	2475.294296	0.0116	0.2550
EQVRDAGK[x]DEFSR	7	0	1535.732760	0.0115	0.1500
VK[x]AFGRVYATMQK	1	0	1497.812531	0.0115	0.1500
IDELVSNNEK[x]IWKVMCK	9	0	2105.064830	0.0115	0.1950
ARK[x]TQIAGGHDIIGPFHVITR	2	0	2286.270805	0.0114	0.2400
K[x]NVPKLQNVSNFQK	0	0	1642.915408	0.0114	0.1600
AKVAEQNENPTVGSAQK[x]MIQDEAQK	16	0	2713.333976	0.0114	0.2850
EPLK[x]EVVQFVGSRFNSNAIAAVATK	3	0	2674.444120	0.0114	0.2850
INYKK[x]TELEEIMLLNLHK	4	0	2228.223766	0.0114	0.2050
QGITEAYNQK[x]AVEKLMSR	9	0	2065.062523	0.0114	0.2050
ELEAMK[x]LLRPR	5	0	1354.775421	0.0114	0.1250
YSNDK[x]SIVNSM	4	0	1256.570643	0.0114	0.1250
TTLFKSELAQSK[x]YLMNVSR	11	0	2215.166981	0.0113	0.2150
NIK[x]VIMATNRIDILDPALLRPGR	2	0	2588.494714	0.0113	0.2600
LILVDDEK[x]TSWIYKNK	7	0	1964.061785	0.0113	0.1800
GIGSYEK[x]QSEVSVGLR	6	0	1707.879080	0.0113	0.1800
GEK[x]R	2	0	488.270670	0.0113	0.0450
ELFDCLK[x]IMRDVITELPDAK	6	0	2405.233337	0.0112	0.2250
EIKIIYSDIDVDPVKPEHVGK[x]VVLK	20	0	2832.599943	0.0112	0.2800
K[x]EEMVMLKGDEVVSLLGVSEQVQVR	0	0	2801.466563	0.0112	0.2800
KQCVIANSCK[x]TAINTGGGSVAVFNK	9	0	2623.320910	0.0112	0.2800
LAEGESEEVK[x]AYMDPHR	9	0	1959.899550	0.0112	0.1900
KDK[x]PKYEPPVPTR	2	0	1553.856502	0.0112	0.1450
HNDLAQLVQQSRPLMANFSK[x]AK	19	0	2495.306589	0.0111	0.2450
EVLNK[x]GVSK	4	0	972.560345	0.0111	0.1000
DYTMAQPEFFK[x]AVR	10	0	1701.818400	0.0111	0.1550
LDPPILPENGDLEK[x]DEPEETDVNK	13	0	2705.291825	0.0110	0.2650
AIGSGSEPAK[x]SELVK	9	0	1471.788150	0.0110	0.1650
LREWNQNIK[x]NLSNVVEISGK	8	0	2340.254878	0.0110	0.2200
NSSSDMAYTSMFK[x]GNQKVVK	12	0	2221.050634	0.0110	0.2200
ILEHK[x]EIMLR	4	0	1280.727413	0.0110	0.1100
FIVK[x]ASSGPR	3	0	1060.602876	0.0110	0.1100
M[x]FMTR	0	0	684.308705	0.0110	0.0550
DLVK[x]K	3	0	601.379880	0.0110	0.0550
AK[x]SAK	1	0	503.306720	0.0110	0.0550
DEQIEKIDTVIK[x]LVDHSFDEK	11	0	2500.269580	0.0110	0.2300
VTDK[x]LTQLTDNIWCCR	3	0	2021.966182	0.0109	0.1750
Q[x]YTVGQGYTKAAWFEK	0	0	1875.915465	0.0109	0.1750
HCLLYLSCIDLDK[x]CSHTELVER	12	0	2760.303207	0.0109	0.2400
LWK[x]QLTDALIVFFDTPETVPLR	2	0	2601.420538	0.0109	0.2400
FNLMVICKDK[x]K	9	0	1394.741343	0.0109	0.1200
GTTAVLK[x]EDIYK	6	0	1336.723767	0.0108	0.1300
VADLK[x]K	4	0	672.416990	0.0108	0.0650
A[x]ASLLK	0	0	601.379880	0.0108	0.0650
ALSIEGDDK[x]VNENIGDELLLEQCMK	8	0	2832.351989	0.0108	0.2700
HTELRSFEQK[x]VMK	9	0	1631.845282	0.0108	0.1400
LK[x]ESQLVDKFFEK	1	0	1609.871482	0.0108	0.1400
KHLDAEVQK[x]CIDNNISSMLACMLDSVAF	8	0	3208.502357	0.0107	0.3000
S[x]FLELTEVWGKPQK	0	0	1660.882380	0.0107	0.1500
GVSK[x]DEK	3	0	761.391895	0.0107	0.0750
CFIVNELMRWPK[x]IAEIYGSALR	11	0	2665.387142	0.0107	0.2350
LTLEAMDLEIVEK[x]EHFKELVSK	12	0	2600.377016	0.0107	0.2350
K[x]VTSKLLEQEESAEK	0	0	1717.909710	0.0107	0.1600
FLSKTLDSNSLTHEK[x]IEFATITK	14	0	2622.390357	0.0107	0.2450
HCLIK[x]MNHGTTTLAFR	4	0	1898.960649	0.0106	0.1700
DLVKK[x]YDK	4	0	1007.565097	0.0106	0.0850
EASK[x]TLSK	3	0	862.475953	0.0106	0.0850
TLYEHDLALVLENAIADDRK[x]TELFK	19	0	2916.523149	0.0106	0.2650
FAASK[x]EKQNTPVLFDSK	4	0	1908.994437	0.0106	0.1800
Y[x]FATLQKSK	0	0	1084.591644	0.0106	0.0950
SAVIK[x]TSTR	4	0	961.555594	0.0106	0.0950
KEVAEADIASK[x]DLEETDER	10	0	2147.022884	0.0105	0.2000
GAATIK[x]GAIWYGIDFTAAR	5	0	1981.042053	0.0105	0.2000
VDPLVSLMMVEKIPDSTYEMVGGLEK[x]QIK	25	0	3248.674489	0.0105	0.3050
KLGVKPPK[x]GCLMFGPPGTGK	7	0	2068.132455	0.0105	0.2100
NIK[x]VIMATNR	2	0	1158.654253	0.0105	0.1050
DFLDAVQK[x]VVK	7	0	1260.707726	0.0105	0.1150
K[x]AQSGPDASAK	0	0	1058.535585	0.0105	0.1150
IKENQEK[x]ISNNK	6	0	1443.768084	0.0104	0.1250
DKPK[x]YEPPVPTR	3	0	1425.761546	0.0104	0.1250
KK[x]AQSGPDASAK	1	0	1186.630541	0.0104	0.1250
LTGDTNGALDKLEEIGVADQYK[x]VSK	21	0	2663.365262	0.0104	0.2600
ELLK[x]PSASVALQR	3	0	1410.819391	0.0104	0.1350
TLALK[x]YPGGGPGK	4	0	1257.708061	0.0104	0.1350
ILGVVEGQFSRPAKLNDPEDK[x]YEALSK	20	0	3002.571157	0.0104	0.2800
QK[x]TATQPIVAQEMETDNQTALLVANVRVK	1	0	3195.692003	0.0103	0.3000
SLPPEEYDEKLYNK[x]FK	13	0	1998.993768	0.0103	0.1650
MTDK[x]YAFSLTTFSPNGK	3	0	1906.913413	0.0103	0.1750
LFK[x]SLGSGMDQEKVLNK	2	0	1893.002891	0.0103	0.1750
MNSIVSK[x]YTQSTNNDDPK	6	0	2040.942138	0.0103	0.1850
LTLEAMDLEIVEKEHFK[x]ELVSK	16	0	2600.377016	0.0102	0.2250
FVKLGIDPPK[x]GIMLYGPPGTGK	9	0	2284.265236	0.0102	0.2250
TTMGAYIANRVTDK[x]LTQLTDNIWCCR	13	0	3100.489095	0.0102	0.2650
ATINMIK[x]LFDMDEMGGLYQLNLQTTR	6	0	3015.486641	0.0102	0.2650
GPSLYQVDPSGTYFAWK[x]ATAIGKSSTAAK	16	0	3001.518398	0.0102	0.2950
DATDDK[x]RGMFLILPTGAPAYAMSAHTATLR	5	0	3190.590187	0.0102	0.3050
FMALGLALLFNGK[x]QDLADATVETLKAIEGK	12	0	3176.715368	0.0102	0.3050
VVDK[x]CFGIKFDIMPR	3	0	1823.942544	0.0100	0.1500
TNNLDLEHK[x]HKTPDK	8	0	1788.911774	0.0100	0.1500
LLIFEK[x]QVR	5	0	1144.696771	0.0100	0.0900
ESQDYLNLVQALAETNVK[x]DEKSGVK	17	0	2777.408184	0.0100	0.2500
ATHEVLKDEVLFNDK[x]PLPIEMK	14	0	2565.351138	0.0100	0.2200
INLIETLRTITDGK[x]IYVEVER	13	0	2474.374317	0.0100	0.2100
QLEMLDLQEGFIK[x]EDCKSLK	12	0	2423.207516	0.0100	0.2000
CRTIPPLTTVK[x]GSDAAPQASK	10	0	2197.152392	0.0100	0.2100
N[x]SSSDMAYTSMFKGNQK	0	0	1894.818860	0.0100	0.1700
VEPIPLINGEK[x]R	10	0	1363.782281	0.0100	0.1200
ILEFTK[x]YSNDK	5	0	1356.692468	0.0100	0.1100
S[x]ERDTALEKYK	0	0	1338.677880	0.0100	0.1100
EK[x]VAFILDQVR	1	0	1316.745171	0.0100	0.1100
LENVK[x]IYADLK	4	0	1304.733939	0.0100	0.1100
NAEELSSYQK[x]K	9	0	1295.635683	0.0100	0.1100
VMCK[x]NKTDTK	3	0	1223.600166	0.0100	0.1000
TVQYATK[x]RSK	6	0	1180.656362	0.0100	0.1000
ENWK[x]YACK	3	0	1097.496365	0.0100	0.0800
LLEK[x]LEIK	3	0	984.621882	0.0100	0.0800
IK[x]YEYQK	1	0	970.512337	0.0100	0.0700
WAIKEK[x]R	5	0	929.544639	0.0100	0.0700
F[x]ATLQKSK	0	0	921.528321	0.0100	0.0800
TK[x]DSLEAR	1	0	918.477014	0.0100	0.0800
QPEDK[x]LR	4	0	884.471536	0.0100	0.0700
SLK[x]DECK	2	0	878.416723	0.0100	0.0700
M[x]GINER	0	0	718.343173	0.0100	0.0600
KDQK[x]K	3	0	645.380940	0.0100	0.0500
K[x]ELLK	0	0	629.411178	0.0100	0.0500
LLK[x]PR	2	0	625.427496	0.0100	0.0500
GAFK[x]V	3	0	520.300908	0.0100	0.0500
G[x]VFK	0	0	449.263798	0.0100	0.0400
LAPGLPSVSAMLK[x]FLLDDFDQQEHIQK	12	0	3039.573800	0.0098	0.2650
CVVHLNDASVAAK[x]LLMKLSSQNDDK	12	0	2755.399548	0.0098	0.2450
AFNNAGITSVGVTGK[x]NCACVISQK	14	0	2495.225954	0.0098	0.2350
DLGQVLNK[x]YVQVEQRNKPDER	7	0	2527.314175	0.0098	0.2050
ESQDYLNLVQALAETNVK[x]DEK	17	0	2406.191334	0.0098	0.2050
TLALK[x]YPGGGPGKTAILPVK	4	0	1980.177084	0.0097	0.1950
VPDKLIDASTVK[x]HVFPITK	11	0	2107.204023	0.0097	0.1850
HHFYAK[x]IDRPAQVISFKK	5	0	2184.195523	0.0097	0.1750
ANNWSK[x]FTATAALGVIHR	5	0	1956.032885	0.0097	0.1750
LISGK[x]LDEARELLVK	4	0	1682.992985	0.0097	0.1450
AIDLYKEVLNK[x]GVSK	10	0	1675.950788	0.0097	0.1450
MILELTNHLEELK[x]K	12	0	1709.938508	0.0096	0.1350
EEFAEK[x]AVSVIQAR	5	0	1575.825595	0.0096	0.1350
K[x]NCKADAGITIAPR	0	0	1513.803419	0.0096	0.1350
EQLK[x]HTEDEIVQYGLLLGIGLTGMASR	3	0	2970.548313	0.0096	0.2600
ENRHNDLAQLVQQSRPLMANFSK[x]AK	22	0	2894.493201	0.0096	0.2400
HNDLAQLVQQSRPLMANFSKAK[x]SAK	21	0	2781.470679	0.0096	0.2400
YQATVMRGAFK[x]V	10	0	1369.717575	0.0096	0.1150
KLWK[x]QLTDALIVFFDTPETVPLR	3	0	2729.515494	0.0096	0.2200
YHDDLPALRITAFLLADSK[x]SQK	18	0	2501.327703	0.0095	0.2100
EAVLKLK[x]LELK	6	0	1282.822356	0.0095	0.1050
AIHK[x]LGSTLK	3	0	1066.649824	0.0095	0.0950
M[x]DTEMSVNMSDFLHDQATR	0	0	2226.934286	0.0095	0.1800
SSKDISSK[x]SPSGNDALNDK	7	0	1948.933683	0.0095	0.1800
IWKVMCK[x]NK	6	0	1205.641245	0.0094	0.0850
MPPK[x]EDWEK	3	0	1158.537893	0.0094	0.0850
SSEETEDK[x]K	7	0	1051.466899	0.0094	0.0850
M[x]PFGNTHNK	0	0	1044.481051	0.0094	0.0850
VK[x]EDMVDQESTDNNGVQVESRIDDQM	1	0	2980.302469	0.0094	0.2450
A[x]TTVKDTMNVDINAIK	0	0	1732.902849	0.0094	0.1500
VSGSELVQK[x]YIGEGSR	8	0	1707.879080	0.0094	0.1500
I[x]INRDIGK	0	0	927.550117	0.0094	0.0750
VSEVLNSEDITGIQEK[x]STDLRALR	15	0	2672.397956	0.0094	0.2250
LMGQINK[x]MPLLQSSVALLGQKIR	6	0	2537.454825	0.0093	0.2150
CNK[x]FFYILYFELYKIAQDTLAR	2	0	2815.440615	0.0093	0.2050
GVFKNVSGNVLSEIK[x]NNWQIER	14	0	2530.329098	0.0093	0.2050
YMLLSQIMLNSVSEVK[x]SLLTGK	15	0	2453.327233	0.0093	0.2050
ALSSLK[x]YMLLSQIMLNSVSEVK	5	0	2453.327233	0.0093	0.2050
VDPLVSLMMVEK[x]IPDSTYEMVGGLEKQIK	11	0	3248.674489	0.0093	0.2700
MHNNHAKSLPPEEYDEK[x]LYNK	16	0	2556.206604	0.0093	0.1950
S[x]TLDLNHLADLYDRKDWNACK	0	0	2547.217501	0.0093	0.1950
LCIHK[x]NK	4	0	911.501059	0.0093	0.0650
Q[x]DYDLVR	0	0	907.439903	0.0093	0.0650
RGAPIEHDVGIMIDFECEK[x]MEGAFYR	18	0	3069.414541	0.0092	0.2400
LFK[x]SLGSGMDQEK	2	0	1438.712546	0.0092	0.1200
LGDK[x]GPAAARASR	3	0	1268.694867	0.0092	0.1200
RLAEGESEEVK[x]AYMDPHR	10	0	2116.000652	0.0092	0.1650
ILLDLVYAFIK[x]SNQATTSTDRQVK	10	0	2723.485647	0.0092	0.2200
E[x]MKKDSESTEEK	0	0	1439.644921	0.0092	0.1100
LLK[x]MQR	2	0	787.473787	0.0092	0.0550
M[x]ATTVK	0	0	649.346864	0.0092	0.0550
SLEK[x]TLVPYLRISQAVR	3	0	1972.146846	0.0091	0.1550
SAQEILCNEPVETYGSFDLK[x]EK	19	0	2556.205265	0.0091	0.2000
IIYSDIDVDPVKPEHVGK[x]VVLK	17	0	2462.378342	0.0091	0.2000
AVAVVVDPIQSVK[x]GKVVIDAFR	12	0	2309.346986	0.0091	0.2000
YK[x]EDTALRSEM	1	0	1341.623403	0.0091	0.1000
VATEKDFLDAVQK[x]VVK	12	0	1788.998462	0.0091	0.1450
ALDTLFSAIRDHDLAPLYK[x]YLSENPK	18	0	2989.554782	0.0090	0.2350
RTLDQIAAK[x]LYFYYILFFEK	8	0	2541.367053	0.0090	0.1800
QEMK[x]K	3	0	662.342113	0.0090	0.0450
NEEK[x]K	3	0	646.328572	0.0090	0.0450
DLK[x]LK	2	0	615.395529	0.0090	0.0450
A[x]SLLK	0	0	530.342770	0.0090	0.0450
QIQPKTFANLVSSTLYEK[x]R	17	0	2222.205809	0.0089	0.1700
LYFYYILFFEK[x]CNR	10	0	1974.970140	0.0089	0.1250
VSK[x]QGEIDYEALVK	2	0	1577.830012	0.0089	0.1250
KALSSLK[x]YMLLSQIMLNSVSEVK	6	0	2581.422189	0.0089	0.2050
GPSLYQVDPSGTYFAWK[x]ATAIGK	16	0	2456.237499	0.0089	0.2050
DELWK[x]NDDQLTYTYKDEK	4	0	2303.059268	0.0089	0.1600
NILK[x]VDIEVAVIPSEGFR	3	0	1998.114879	0.0089	0.1600
FK[x]LNVYKYR	1	0	1229.692020	0.0089	0.0800
LQMSAMYK[x]K	7	0	1098.556519	0.0089	0.0800
MEILKIHLEK[x]VSK	9	0	1566.916655	0.0088	0.1150
AQISVRLVPYLTK[x]LESK	12	0	1944.140700	0.0088	0.1500
VLAQLGMQSLSPLK[x]QGMNILR	13	0	2296.275812	0.0088	0.1850
LLFIEK[x]AEIINSLNLNNDLTDKLAQFEK	5	0	3245.754588	0.0088	0.2450
K[x]HLDAEVQKCIDNNISSMLACMLDSVAF	0	0	3208.502357	0.0088	0.2450
DDFDAFYGIDTMSPNMK[x]VDK	16	0	2308.002683	0.0088	0.1750
VVK[x]VDAQDFLKVAETR	2	0	1817.004608	0.0088	0.1400
S[x]IMEYNGGSCVAMAGK	0	0	1673.721069	0.0088	0.1400
EVLNK[x]GVSKDEK	4	0	1344.724827	0.0088	0.1050
VGKSAVIK[x]TSTR	7	0	1245.740419	0.0088	0.1050
DQK[x]K	2	0	517.285985	0.0088	0.0350
DK[x]PK	1	0	486.280173	0.0088	0.0350
D[x]RGK	0	0	474.255021	0.0088	0.0350
AIGSGSEPAKSELVK[x]EFHK	14	0	2013.053008	0.0087	0.1650
TDNHLSSTLEK[x]LSFK	10	0	1718.883832	0.0087	0.1300
SELQDK[x]SSQQGVEGVLIILKIEDTDK	5	0	2871.507557	0.0087	0.2250
EVVQFVGSRFNSNAIAAVATK[x]MVTLK	20	0	2779.505334	0.0087	0.2250
MPPKEDWEKYQK[x]PVDTEEENDK	11	0	2734.243102	0.0086	0.1900
TNNLDLEHK[x]HK	8	0	1347.689447	0.0086	0.0950
KFRK[x]PIGATWK	3	0	1330.787310	0.0086	0.0950
TELFK[x]ASTSAK	4	0	1181.629146	0.0086	0.0950
MNLGEDVNLEELIQCK[x]DDLSGAEIK	15	0	2832.351989	0.0086	0.2150
QPWAHGLLLENFNSAAEK[x]NHASIDK	17	0	2789.388396	0.0086	0.2150
LPSEYDSRVK[x]AMEVDEKPTER	9	0	2478.205935	0.0086	0.1800
D[x]DGLEDDMPALADEEFEKMDR	0	0	2440.004526	0.0086	0.1800
QSEVSVGLRFIK[x]HADATCVHR	11	0	2409.233428	0.0086	0.1800
GGNMDSLK[x]INFSAFQLPVVTR	7	0	2293.188777	0.0086	0.1800
LTK[x]VGDNTIVGAGGDISDYQQIQRLLEK	2	0	3030.598430	0.0086	0.2400
STELFK[x]NEEEPTKK	5	0	1678.841301	0.0086	0.1200
LK[x]YYEQK	1	0	970.512337	0.0086	0.0600
IYDLGTSVLGPGSGHK[x]MGAYIADEVLNGLSK	15	0	3161.606550	0.0085	0.2650
MATTVK[x]DTMNVDINAIK	5	0	1863.943328	0.0085	0.1450
INEDSK[x]LAVNENLASSK	5	0	1830.932231	0.0085	0.1450
QPWAHGLLLENFNSAAEK[x]NHASIDKMK	17	0	3048.523830	0.0085	0.2300
LGSTAIGVKTK[x]DAVVLGVEK	10	0	1984.156741	0.0085	0.1700
YQK[x]DEEWPPK	2	0	1318.619308	0.0085	0.0850
ELFEMARTK[x]K	8	0	1251.664481	0.0085	0.0850
LTHEK[x]STMLEKIK	4	0	1556.859536	0.0085	0.1100
ASK[x]VLELRAELDK	2	0	1470.840518	0.0085	0.1100
GPSLYQVDPSGTYFAWKATAIGK[x]SSTAAK	22	0	3001.518398	0.0084	0.2450
V[x]SPTGQITSTSARSGK	0	0	1575.821569	0.0084	0.1350
LDVAK[x]RVDMYASDLAQISR	4	0	2150.115282	0.0084	0.1600
M[x]SSIGTGYDLGLFFSPDGR	0	0	2018.940686	0.0084	0.1600
YMIPPSAPVMLELTDEQPIKQVK[x]NR	22	0	2896.518931	0.0084	0.2100
AFNNAGITSVGVTGK[x]NCACVISQKK	14	0	2623.320910	0.0084	0.2100
QLIIKEEMMNSIQQAVAK[x]	17	0	2073.096129	0.0083	0.1500
IIENEQSAEK[x]NAYVINLK	9	0	2075.089784	0.0083	0.1500
LLENDIKVMK[x]SEFQR	9	0	1848.976678	0.0083	0.1250
EWLDKLGDK[x]GPAAAR	8	0	1625.852476	0.0083	0.1250
LK[x]PQDERTQEER	1	0	1527.764059	0.0083	0.1000
S[x]PTGQITSTSARSGK	0	0	1476.753161	0.0083	0.1250
NK[x]RGGDEWK	1	0	1088.536254	0.0083	0.0750
NSTNNTK[x]ER	6	0	1062.505347	0.0083	0.0750
RLVK[x]GR	3	0	727.481651	0.0083	0.0500
SAK[x]GTK	2	0	590.338744	0.0083	0.0500
K[x]ENLLSTLIYTLNLSYDNASYSDLIIK	0	0	3103.632751	0.0083	0.2250
NVQLAK[x]VTAEGGFHIYNDEEMADAVAR	5	0	2947.413282	0.0083	0.2250
YTISGGGLYTDADK[x]GLATMGMGYLGSTGK	13	0	2884.362162	0.0083	0.2400
CLDQLTNWCTIK[x]TVDRATNGYIMTAR	11	0	3100.489095	0.0083	0.2150
FKLNYKPEEEYPDLSK[x]HNNHMAK	15	0	2831.369969	0.0083	0.1900
GIMLYGPPGTGK[x]TLCAR	11	0	1790.917058	0.0082	0.1400
SSCK[x]IVFRSELQDK	3	0	1695.861321	0.0082	0.1150
SPPQISQWDYK[x]YPLVTHFRFLK	10	0	2749.437917	0.0082	0.1800
EVVELPLLSPERFVK[x]LGIDPPK	14	0	2474.414726	0.0082	0.1800
SIMLYLMVQSVNSELK[x]LLSSAK	15	0	2453.327233	0.0082	0.1800
IQYVGKQDPK[x]K	9	0	1302.729522	0.0082	0.0900
LMTEFVDQVDDVVK[x]YEIDK	13	0	2285.113610	0.0082	0.1550
GQAQSGNFSNFGDGANGDNK[x]KDQK	19	0	2483.106041	0.0081	0.1950
NK[x]ISWYTKIVDELDLR	1	0	1992.067931	0.0081	0.1300
GAIESYK[x]VVDASIVSK	6	0	1664.898420	0.0081	0.1300
LMVEMEK[x]K	6	0	1006.519074	0.0081	0.0650
KSLK[x]DECK	3	0	1006.511679	0.0081	0.0650
GYSK[x]PNER	3	0	949.461699	0.0081	0.0650
FATLQK[x]SK	5	0	921.528321	0.0081	0.0650
LMSK[x]VAEK	3	0	904.505142	0.0081	0.0650
AKSAK[x]IVR	4	0	871.560288	0.0081	0.0650
I[x]AIVVNQNWYCANTKYVTGPK	0	0	2438.241535	0.0081	0.1700
G[x]QAQSGNFSNFGDGANGDNKK	0	0	2111.925576	0.0081	0.1700
NPELFLRVGIKPPK[x]GVLLYGPPGTGK	13	0	2746.589657	0.0081	0.2100
TITDGK[x]IYVEVER	5	0	1521.803799	0.0081	0.1050
LDEARELLVK[x]ASK	9	0	1470.840518	0.0081	0.1050
SQK[x]ALDTLFSAIR	2	0	1448.798656	0.0081	0.1050
ASALGAINLQPLLMPSK[x]R	16	0	1879.071243	0.0081	0.1450
YVVDISPDIDIK[x]EIKPNIRVALR	11	0	2665.516554	0.0080	0.1850
GVILQSDIEEAYARAVKPTDMEQFAFYK[x]	27	0	3218.595652	0.0080	0.2250
FKK[x]DGIPSNLTDTVETGIQALMSSLSTDFK	2	0	3242.637906	0.0080	0.2400
SVQPLASAK[x]ELLRSDILTLR	8	0	2209.279304	0.0080	0.1600
ELFDCLK[x]IMR	6	0	1323.667849	0.0080	0.0800
VMCKNK[x]TDTK	5	0	1223.600166	0.0080	0.0800
ENQEK[x]ISNNK	4	0	1202.589070	0.0080	0.0800
KDK[x]PK	2	0	614.375128	0.0080	0.0400
NLNQIVNELDEEKYK[x]DAYVYSIVAIAR	14	0	3169.629394	0.0080	0.2150
K[x]GFDFEYYQRNLLLQEK	0	0	2190.110853	0.0079	0.1350
VGCDRNK[x]YAIQLPLPPK	6	0	1968.061404	0.0079	0.1350
VNENIGDELLLEQCMK[x]HSTFIITK	15	0	2831.419615	0.0079	0.1900
KLEETDVAK[x]AAILERPYASTGAYK	8	0	2623.385606	0.0079	0.1900
AMEQQDIKPTVQNGEVSANAEQK[x]A	22	0	2585.239020	0.0079	0.1900
M[x]SERDTALEKYK	0	0	1469.718358	0.0079	0.0950
K[x]LPNIEEATFDK	0	0	1403.729579	0.0079	0.0950
VGK[x]SAVIKTSTR	2	0	1245.740419	0.0079	0.0950
HIGIATTGFIPDGQHIVK[x]R	17	0	2059.132592	0.0079	0.1500
NVVTEAGFIAIK[x]EDRDYVIQSDLMSAAR	11	0	3110.570500	0.0079	0.2200
AVAASLGVNFLKVVSSAIVDK[x]YIGESAR	20	0	2863.580603	0.0079	0.2200
YAGMFATALAYCGTSNSK[x]IVR	17	0	2280.103000	0.0079	0.1650
DNLSWLSK[x]ANNWSK	7	0	1661.816092	0.0079	0.1100
YDKTEDDIK[x]SLQSVGQIIGEVLK	8	0	2577.353638	0.0078	0.1800
EAGFIDDILIITPASK[x]EKADAAFLR	15	0	2703.448203	0.0078	0.1950
DAFALAKEK[x]SPAIIFIDELDAIGTK	8	0	2675.442056	0.0078	0.1950
K[x]INVKFFEK	0	0	1151.670224	0.0078	0.0700
K[x]TLEVLYLK	0	0	1105.674641	0.0078	0.0700
MSSK[x]DISSK	3	0	981.480047	0.0078	0.0700
VLSETHCEK[x]DDYILCCLHSLLR	8	0	2760.303207	0.0077	0.1700
ATK[x]QSKYTYDR	2	0	1359.678214	0.0077	0.0850
MPIDFK[x]GFICK	5	0	1354.677686	0.0077	0.0850
K[x]VIARLQSYDR	0	0	1347.762215	0.0077	0.0850
YTSLSEEQK[x]MK	8	0	1342.643803	0.0077	0.0850
TEPK[x]AVDEEMK	3	0	1275.601607	0.0077	0.0850
SVQPTAK[x]TVQK	6	0	1185.671676	0.0077	0.0850
VMK[x]SEFQRLTHEK	2	0	1631.845282	0.0077	0.1000
MSSK[x]SSLELANNAVK	3	0	1577.808228	0.0077	0.1150
LK[x]VELAKQNLFVPTSDK	1	0	1929.093418	0.0076	0.1300
IPDSTYEMVGGLEK[x]QIK	13	0	1906.970924	0.0076	0.1300
CVVHLNDASVAAK[x]LLMK	12	0	1868.001115	0.0076	0.1300
WCERISPGYDVYEGSFEK[x]EGK	17	0	2535.137525	0.0076	0.1600
DCISGWGCVVYVITADKCIK[x]R	19	0	2499.207134	0.0076	0.1600
LPSEYDSRVKAMEVDEK[x]PTER	16	0	2478.205935	0.0076	0.1600
PFGNTHNK[x]FKLNYKPEEEYPDLSK	7	0	2894.423777	0.0075	0.1800
DDFDAFYGIDTMSPNMKVDK[x]NWSK	19	0	2823.251891	0.0075	0.1800
LHSEK[x]VSLMDYLASSNISQLTGTK	4	0	2621.336941	0.0075	0.1800
EFHK[x]DMTLEEAEVLILKVLR	3	0	2412.308550	0.0075	0.1500
VLK[x]LTLEAMDLEIVEKEHFK	2	0	2384.302404	0.0075	0.1500
ATLEIYHEDNNRAEAK[x]DVAK	15	0	2286.123929	0.0075	0.1500
SATPFRK[x]INVLNFPSANFSK	6	0	2237.195580	0.0075	0.1500
EMKK[x]DSESTEEK	3	0	1439.644921	0.0075	0.0900
LPEANFEPLEK[x]R	10	0	1441.756460	0.0075	0.0900
AQIK[x]ILYVNNAK	3	0	1373.803016	0.0075	0.0900
NKVLVK[x]VHPEGK	5	0	1346.803351	0.0075	0.0900
VPDK[x]LIDASTVK	3	0	1284.728853	0.0075	0.0900
K[x]QCVIANSCK	0	0	1206.584850	0.0075	0.0750
T[x]IDNAETMKK	0	0	1149.569917	0.0075	0.0750
VVTSKLLK[x]PR	7	0	1139.738968	0.0075	0.0750
M[x]IDDQR	0	0	776.348650	0.0075	0.0450
KNVPK[x]LQNVSNFQK	4	0	1642.915408	0.0075	0.1050
NWK[x]EGLSR	2	0	988.508981	0.0075	0.0600
QAREK[x]VLK	4	0	970.592313	0.0075	0.0600
QK[x]TATQPIVAQEMETDNQTALLVANVR	1	0	2968.528639	0.0074	0.2000
QDIMFELGLLQERLAEK[x]WR	16	0	2374.246622	0.0074	0.1400
SFEQK[x]VMKEDNLILR	4	0	1848.976679	0.0073	0.1100
NVPK[x]LQNVSNFQK	3	0	1514.820452	0.0073	0.0950
LNFSSLKMK[x]DAVK	8	0	1479.811862	0.0073	0.0950
QVRQASDTSTNTK[x]VLIYIADLLFR	12	0	2751.491794	0.0073	0.1750
LTGDTNGALDK[x]LEEIGVADQYK	10	0	2349.169873	0.0073	0.1600
DQPKK[x]VGQYIR	4	0	1330.735668	0.0073	0.0800
YLDSQRVAIK[x]K	9	0	1319.756069	0.0073	0.0800
TGQK[x]MLMNMDK	3	0	1295.603535	0.0073	0.0800
MGNGK[x]MVEISR	4	0	1220.600502	0.0073	0.0800
VFHPITKAVILSDTKPVDK[x]K	18	0	2235.298978	0.0072	0.1450
ISYGDSGLRTEPK[x]AVDEEMK	12	0	2224.068057	0.0072	0.1450
INEDSK[x]LAVNENLASSKSSM	5	0	2136.036759	0.0072	0.1450
LGSTAIGVK[x]TKDAVVLGVEK	8	0	1984.156741	0.0072	0.1450
LGLGIAYQLRLAEFVNMSK[x]AYHSQYLR	18	0	3140.659196	0.0072	0.1950
GTCAGEVFMALKGMALGSANEK[x]IEASK	21	0	2769.349823	0.0072	0.1950
YTSLSEEQK[x]MKSDINAHK	8	0	2108.020718	0.0072	0.1300
GEK[x]RWSELR	2	0	1159.609749	0.0072	0.0650
E[x]IINRDIGK	0	0	1056.592704	0.0072	0.0650
ASVVETVTLTK[x]VTQKKPPVQPLAYK	10	0	2724.578817	0.0072	0.1800
APPEILDISKQLADYK[x]AFEDSLR	15	0	2618.359059	0.0072	0.1650
DVEFLHSDKIDTIVK[x]EIQDEK	14	0	2500.269581	0.0071	0.1500
EPPFAPIESAK[x]RIDRPGRPLDIDLAILR	10	0	3154.761346	0.0071	0.2000
K[x]DGIPSNLTDTVETGIQALMSSLSTDFK	0	0	2967.474541	0.0071	0.2000
NLTDETK[x]NKHCLIK	6	0	1712.887868	0.0071	0.1000
EK[x]RTFLR	1	0	948.550451	0.0071	0.0500
K[x]PRRLLK	0	0	909.623554	0.0071	0.0500
LK[x]PLIEK	1	0	839.547996	0.0071	0.0500
FAASK[x]EK	4	0	779.417716	0.0071	0.0500
SLALTK[x]K	5	0	759.485399	0.0071	0.0500
SELQDKSSQQGVEGVLIILK[x]IEDTDK	19	0	2871.507557	0.0071	0.1850
LREEIQK[x]GDGGTDYVCVPK	6	0	2163.062913	0.0071	0.1350
HPK[x]FEEILTRLR	2	0	1537.872820	0.0071	0.0850
K[x]IPQVASFRIDK	0	0	1400.813914	0.0071	0.0850
EPPVYTPPK[x]DKK	8	0	1397.755400	0.0071	0.0850
K[x]IEFPPPSAEAR	0	0	1340.708787	0.0071	0.0850
M[x]ATTVKDTMNVDINAIK	0	0	1863.943328	0.0071	0.1200
GILLYGPPGTGK[x]TLLAR	11	0	1726.014054	0.0071	0.1200
NLLLQEKGFPTPK[x]ATSTGTTIVGVIAK	12	0	2783.579543	0.0070	0.1900
LVQIEYALNAVNAGVTSVGIK[x]ATDGVVLATEK	20	0	3242.776049	0.0070	0.2250
LK[x]VLVQGLER	1	0	1153.718232	0.0070	0.0700
AK[x]NPMFALSR	1	0	1133.601493	0.0070	0.0700
K[x]GEIR	0	0	601.354728	0.0070	0.0350
RK[x]GTK	1	0	588.370711	0.0070	0.0350
LGISATALSPEEKK[x]TAGEDAVTLVK	13	0	2527.374374	0.0070	0.1750
LGISATALSPEEK[x]KTAGEDAVTLVK	12	0	2527.374374	0.0070	0.1750
NRLK[x]AYQGIYLMSIR	3	0	1825.003168	0.0070	0.1050
LIPIRGTEVEK[x]ITIK	10	0	1709.045018	0.0070	0.1050
TK[x]LQDGSTDMQLTLMSIVHVPYK	1	0	2604.329020	0.0070	0.1600
GEK[x]VEDAPENNSFRSWIGAYLAK	2	0	2580.260747	0.0070	0.1600
LGITFAHVTAAK[x]NNSWAK	11	0	1928.026739	0.0069	0.1250
NEEKK[x]LMELFISK	4	0	1607.859201	0.0069	0.0900
LVPYLTKLESK[x]QR	10	0	1573.919099	0.0069	0.0900
RK[x]LPNIEEATFDK	1	0	1559.830681	0.0069	0.0900
EK[x]ASKGSNDDEMK	1	0	1437.640504	0.0069	0.0900
TAGEDAVTLVK[x]GGVALQAAIVENVIYVNLTSK	10	0	3242.776049	0.0069	0.2200
SMNLTRGIDLK[x]SIAEK	10	0	1774.961029	0.0069	0.1100
EDCKSLK[x]R	6	0	1034.517826	0.0069	0.0550
K[x]PIGATWK	0	0	899.522844	0.0069	0.0550
WIAK[x]QILDCIVNLSEPAKK	3	0	2225.224100	0.0068	0.1300
TGPPGPPCGGKFMLK[x]LGVK	14	0	1940.037500	0.0068	0.1300
FNSNAIAAVATKMVTLK[x]DVGPPQPGPGIYR	16	0	3111.653775	0.0068	0.2050
K[x]IIEEEGFTNRFDVVPVPQSSLYLR	0	0	2935.544219	0.0068	0.1700
CVVHLNDASVAAKLLMK[x]LSSQNDDK	16	0	2755.399548	0.0068	0.1700
AANVLAFQSTTKTLALK[x]YPGGGPGK	16	0	2489.364088	0.0068	0.1700
AEQEELLSEK[x]VSTK	9	0	1589.814754	0.0068	0.0950
EKSLLAHK[x]GGHVVR	7	0	1529.878966	0.0068	0.0950
DGLEDDMPALADEEFEK[x]MDR	16	0	2324.977588	0.0068	0.1350
ILYVNNAK[x]SQEEAIENIKCTR	7	0	2492.269200	0.0067	0.1400
RQGITEAYNQK[x]AVEK	10	0	1733.905962	0.0067	0.1000
VGIKPPK[x]GVLLYGPPGTGKTLLAR	6	0	2431.467763	0.0067	0.1600
VGIK[x]PPKGVLLYGPPGTGKTLLAR	3	0	2431.467763	0.0067	0.1600
MEQKPEVDYSEK[x]FAELQK	11	0	2198.056433	0.0067	0.1200
EAEAAKDEQIEK[x]IDTVIK	11	0	2029.057817	0.0067	0.1200
A[x]SLLKVNMENLIVTDLGK	0	0	1957.091700	0.0067	0.1200
YK[x]VNLYKFR	1	0	1229.692020	0.0067	0.0600
GSDAAPQASKK[x]K	10	0	1186.630541	0.0067	0.0800
ATAIGK[x]SSTAAK	5	0	1104.613831	0.0067	0.0800
K[x]HLDAEVQK	0	0	1066.577055	0.0067	0.0600
IQK[x]ENR	2	0	786.434760	0.0067	0.0400
IVK[x]SAK	2	0	644.422076	0.0067	0.0400
ALSSLKYMLLSQIMLNSVSEVK[x]SLLTGK	21	0	3052.691464	0.0066	0.1850
SDINAHK[x]SQLFAGAAPNNHLEEWLK	6	0	2789.388396	0.0066	0.1650
HNDLAQLVQQSRPLMANFSK[x]AKSAK	19	0	2781.470679	0.0066	0.1650
M[x]STLDLNHLADLYDRKDWNACK	0	0	2678.257980	0.0066	0.1450
VVGSELIQK[x]YLGDGPRLVR	8	0	2098.189768	0.0066	0.1250
SEFQRLTHEK[x]STMLEK	9	0	1962.983216	0.0066	0.1050
K[x]SGRSAPGVSTTSTIQ	0	0	1575.821569	0.0066	0.1050
GVLLYGPPGTGK[x]TLLARAVAASLGVNFLK	11	0	2882.674441	0.0066	0.1900
QDPK[x]KHLDAEVQK	3	0	1534.810280	0.0065	0.0850
MELLEQYNVIHDHQEERMQK[x]LLR	19	0	2951.474439	0.0065	0.1500
IPDSTYEMVGGLEK[x]QIKEIK	13	0	2277.192525	0.0065	0.1300
VFHPITKAVILSDTK[x]PVDKK	14	0	2235.298978	0.0065	0.1300
KYDK[x]TEDDIK	3	0	1253.613888	0.0065	0.0650
WKTLSK[x]ESAR	5	0	1204.656362	0.0065	0.0650
E[x]TIDNAETMK	0	0	1150.517549	0.0065	0.0650
HTVIK[x]TGLRMISLSYSR	4	0	1961.087952	0.0065	0.1100
QPEDK[x]LRMELLEQYNVIHDHQEER	4	0	3048.472188	0.0065	0.1550
HIGIATTGFIPDGQHIVK[x]RAR	17	0	2286.270804	0.0064	0.1350
LNYK[x]PEEEYPDLSK	3	0	1723.830403	0.0064	0.0900
SELAQSK[x]YLMNVSR	6	0	1624.824212	0.0064	0.0900
M[x]MGINER	0	0	849.383652	0.0064	0.0450
GVQLCDETFERATLTGMK[x]IDVLFSK	17	0	2857.435264	0.0064	0.1600
LMVEMEK[x]KLEK	6	0	1376.740675	0.0064	0.0700
EMFGYAK[x]EHEPCVIFMDEIDAIGGRR	6	0	3069.414541	0.0063	0.1650
YYRAVYDTAVVQEDPEK[x]WK	16	0	2359.148355	0.0063	0.1200
FDVVPVPQSSLYLRNLTDETK[x]NK	20	0	2662.396504	0.0063	0.1450
DMQVDSVNQEENVDSGETK[x]QNTVTEVPR	18	0	3147.426081	0.0063	0.1750
TEEK[x]TESYYSNAVELNLLLISPTK	3	0	2741.400978	0.0063	0.1500
G[x]QAQSGNFSNFGDGANGDNKKDQK	0	0	2483.106041	0.0063	0.1500
FLHDK[x]NSDYKETLIFK	4	0	1997.025735	0.0063	0.1000
QEVAAQKSSEETEDK[x]K	14	0	1805.864214	0.0063	0.1000
AVEK[x]LMSR	3	0	932.511289	0.0063	0.0500
VGK[x]SAVIK	2	0	800.511946	0.0063	0.0500
F[x]MTR	0	0	553.268226	0.0063	0.0250
VDDLLTTQAEAK[x]GAGFLLFMLNALR	11	0	2706.441342	0.0062	0.1550
MGQAQSGNFSNFGDGANGDNKK[x]DQK	21	0	2614.146520	0.0062	0.1550
SK[x]RSIGISDALQMAADAQPAVGLAR	1	0	2525.338279	0.0062	0.1550
V[x]PTFANFHTPIFIAKREDGMK	0	0	2418.251708	0.0062	0.1300
QLEMLDLQEGFIK[x]EDCK	12	0	2094.996478	0.0062	0.1050
RHNFVGLFVELSK[x]LLVK	12	0	1998.177753	0.0062	0.1050
FK[x]KDGIPSNLTDTVETGIQALMSSLSTDFK	1	0	3242.637906	0.0062	0.1850
TQLADILSVLGMSYSNTSKHESLK[x]YR	23	0	2940.501366	0.0062	0.1600
HPELFESLGIPQPK[x]GILLYGPPGTGK	13	0	2744.490007	0.0062	0.1600
KILFENPDEATK[x]R	11	0	1559.830681	0.0062	0.0800
K[x]DKPKYEPPVPTR	0	0	1553.856502	0.0062	0.0800
TEPK[x]AVDEEMKVR	3	0	1530.771118	0.0062	0.0800
AK[x]WSTAETLTNNK	1	0	1462.741537	0.0062	0.0800
LISLYYDNSSYTDAINLINTLLSELK[x]R	25	0	3131.638897	0.0061	0.1650
EDWEK[x]YQKPVDTEEENDK	4	0	2281.002149	0.0061	0.1100
SIMLYLMVQSVNSELK[x]LLSSAKK	15	0	2581.422189	0.0061	0.1400
VVDASIVSKALGNFVASVLARLALTK[x]PK	25	0	2866.700654	0.0061	0.1700
YPLVTHFRFLK[x]TSK	10	0	1735.977279	0.0061	0.0850
VTSK[x]LLEQEESAEK	3	0	1589.814754	0.0061	0.0850
SNPVFAENDEK[x]GEK	10	0	1562.721193	0.0061	0.0850
A[x]ASLLKVNMENLIVTDLGK	0	0	2028.128811	0.0061	0.1150
IIYSDIDVDPVKPEHVGK[x]VVLKNK	17	0	2704.516220	0.0060	0.1450
MVQGEVSILESIQQTGVASK[x]YTENIYPPK	19	0	3208.632428	0.0060	0.1750
ATDGVVLATEKK[x]PTSELAIGASLEK	11	0	2527.374374	0.0060	0.1500
AEQEELLSEKVSTK[x]K	13	0	1717.909710	0.0060	0.0900
TGPPGPPCGGK[x]FMLK	10	0	1542.768616	0.0060	0.0900
AEAK[x]DVAKMK	3	0	1089.585175	0.0060	0.0600
LELK[x]K	3	0	629.411178	0.0060	0.0300
GTTAVLK[x]EDIYKFVTVQDLDEMQVDV	6	0	2955.478566	0.0060	0.1550
LNDPEDKYEALSK[x]HIIMFDCK	12	0	2565.224226	0.0060	0.1250
TAYSYFYEAYEGFTSLDDDK[x]K	19	0	2512.095710	0.0060	0.1250
LDDMSLIKEDCEAATDPLLK[x]K	19	0	2404.186446	0.0060	0.1250
DSYLIIDK[x]LPSEYDSR	7	0	1912.941734	0.0059	0.0950
ITTGDRLILTENIK[x]TK	13	0	1815.046470	0.0059	0.0950
SLYFATPGNTSFK[x]TDM	12	0	1778.818457	0.0059	0.0950
Q[x]IAIVVNQNWYCANTKYVTGPK	0	0	2566.300107	0.0059	0.1300
IIENEQSAEKNAYVINLK[x]QIAK	17	0	2515.364479	0.0059	0.1300
QSMTSLVQHVMTYLPGIDDLK[x]TK	20	0	2604.329020	0.0059	0.1350
VAEQNENPTVGSAQK[x]MIQDEAQK	14	0	2514.201910	0.0059	0.1350
AAITGK[x]PDPWQTSLAFYYSGVGK	5	0	2456.237499	0.0059	0.1350
GVILYGAPGTGK[x]TLLAKAVANQTSATFLR	11	0	2917.638783	0.0059	0.1700
EK[x]ADAAFLRLVK	1	0	1359.787367	0.0058	0.0700
EVLNKGVSK[x]DEK	8	0	1344.724827	0.0058	0.0700
QIK[x]EIK	2	0	757.469750	0.0058	0.0350
LAK[x]RMK	2	0	745.463224	0.0058	0.0350
K[x]HGQLK	0	0	709.423471	0.0058	0.0350
DVAK[x]MK	3	0	690.373411	0.0058	0.0350
EDIYK[x]FVTVQDLDEMQVDV	4	0	2285.077226	0.0058	0.1100
EGK[x]VTFFYTDYIGVYAPRK	2	0	2253.146903	0.0058	0.1100
VGVILESQRAANVLAFQSTTK[x]TLALK	20	0	2757.575126	0.0058	0.1500
LK[x]AYQGIYLMSIR	1	0	1554.859144	0.0058	0.0750
GFICK[x]VVDKDGIR	4	0	1505.802358	0.0058	0.0750
DIGKVVDK[x]CFGIK	7	0	1477.796212	0.0058	0.0750
GIDLKSIAEK[x]MNGASGAELK	9	0	2031.066940	0.0058	0.1150
HGQLKQSMTSLVQHVMTYLPGIDDLK[x]TK	25	0	3167.646972	0.0057	0.1600
NCACVISQKK[x]VPDK	9	0	1645.827913	0.0057	0.0800
SLGSGMDQEK[x]VLNK	9	0	1504.755469	0.0057	0.0800
VLVDK[x]SR	4	0	815.486459	0.0057	0.0400
VVK[x]GNQK	2	0	771.460247	0.0057	0.0400
ENWK[x]YACKILGVVEGQFSRPAK	3	0	2579.331740	0.0057	0.1250
NK[x]ESGLISATASIGLLQLWNVDMGLSLLDK	1	0	3185.700445	0.0057	0.1700
EEFAEK[x]AVSVIQARIANYDPAEIR	5	0	2718.397564	0.0056	0.1350
EIK[x]IIYSDIDVDPVKPEHVGKVVLK	2	0	2832.599943	0.0056	0.1400
M[x]GQAQSGNFSNFGDGANGDNKKDQK	0	0	2614.146520	0.0056	0.1400
GCLMFGPPGTGK[x]TLLAR	11	0	1774.922143	0.0056	0.0950
YKLHSEK[x]VSLMDYLASSNISQLTGTK	6	0	2912.495219	0.0056	0.1450
ILGVVEGQFSRPAK[x]LNDPEDKYEALSK	13	0	3002.571157	0.0056	0.1500
LFNLEPK[x]ILEEVPLRELR	6	0	2207.267680	0.0056	0.1000
NSIVSK[x]YTQSTNNDDPKK	5	0	2037.996615	0.0056	0.1000
N[x]SIVSKYTQSTNNDDPKK	0	0	2037.996615	0.0056	0.1000
ASK[x]IIDHIDYVESLIHSSYYSVSADYYK	2	0	3265.581778	0.0055	0.1550
VLNK[x]EHLEADFVTQVAVRR	3	0	2223.212290	0.0055	0.1050
G[x]QAQSGNFSNFGDGANGDNK	0	0	1983.830620	0.0055	0.1100
ADYYYQAK[x]AK	7	0	1219.587284	0.0055	0.0550
EIKIIYSDIDVDPVK[x]PEHVGK	14	0	2393.284112	0.0055	0.1150
GQAQSGNFSNFGDGANGDNK[x]K	19	0	2111.925576	0.0055	0.1150
DMTLEEAEVLILK[x]VLRQVMEEK	12	0	2615.391282	0.0055	0.1200
YQK[x]DEEWPPKM	2	0	1449.659787	0.0055	0.0600
QTETINWLEK[x]R	9	0	1416.736060	0.0055	0.0600
DWNACK[x]KELLK	5	0	1403.723052	0.0055	0.0600
LGSTAIGVK[x]TK	8	0	1073.644403	0.0055	0.0600
SSLELANNAVK[x]SNDIEKAIDLYK	10	0	2534.322675	0.0054	0.1250
KGVVALVEDK[x]TK	9	0	1285.760486	0.0054	0.0650
LK[x]WSDERYLHQSLK	1	0	1801.947432	0.0054	0.0750
MKLSLFSNK[x]ENELR	8	0	1707.897707	0.0054	0.0750
LAQFEK[x]EEYVSDPK	5	0	1681.819840	0.0054	0.0750
SVMAPLFLHDK[x]YDGR	10	0	1747.871494	0.0053	0.0800
VNGVVFTNRPDEK[x]NR	12	0	1743.901545	0.0053	0.0800
AIDLYK[x]EVLNKGVSK	5	0	1675.950788	0.0053	0.0800
NLQVAK[x]SLDKQMVEER	5	0	1886.988302	0.0053	0.0850
AKWSTAETLTNNK[x]IDR	12	0	1846.953636	0.0053	0.0850
EIMLRVEPIPLINGEK[x]R	15	0	2006.134566	0.0053	0.0900
SLPLQIEVANDCIK[x]WAIK	13	0	2097.129144	0.0053	0.0950
VEPIPLINGEK[x]RDLRPGR	10	0	2058.169702	0.0053	0.0950
MVTLK[x]DVGPPQPGPGIYR	4	0	1924.023961	0.0053	0.0950
NEDDIEDIAALWMK[x]RISHR	13	0	2311.137804	0.0053	0.1000
F[x]MTRSEYDRGVNTFSPEGR	0	0	2248.033011	0.0053	0.1000
KSLPLQIEVANDCIK[x]WAIK	14	0	2225.224100	0.0053	0.1000
TIEAITFK[x]TDNHLSSTLEK	7	0	2147.110911	0.0053	0.1000
LDDMSLIK[x]EDCEAATDPLLK	7	0	2276.091491	0.0052	0.1050
VNQIESQMAMAEK[x]LIQIR	12	0	2101.102276	0.0050	0.0900
EAGFIDDILIITPASK[x]EK	15	0	1959.056365	0.0050	0.0900
TVQK[x]VETAVLSTTVK	3	0	1602.919156	0.0050	0.0750
LK[x]DLRFGNR	1	0	1117.635570	0.0050	0.0450
IDKK[x]TTEEK	3	0	1090.586949	0.0050	0.0450
EALEK[x]TEEK	4	0	1075.539667	0.0050	0.0450
CAEAENSSDLFK[x]LGVMYAKNLPNIQR	11	0	2967.458120	0.0050	0.1300
PFGNTHNKFK[x]LNYKPEEEYPDLSK	9	0	2894.423777	0.0050	0.1200
NIPK[x]EIKIIYSDIDVDPVKPEHVGK	3	0	2845.558807	0.0050	0.1250
DGLEDDMPALADEEFEK[x]MDRR	16	0	2481.078690	0.0050	0.1050
AVILSDTKPVDK[x]KQCVIANSCK	11	0	2473.303140	0.0050	0.1100
IEIPLPNEVGRMEILK[x]IHLEK	15	0	2470.398029	0.0050	0.1050
Q[x]TVYQISELESLLRSSHIITK	0	0	2444.327369	0.0050	0.1050
WK[x]VETQEAAVVDYPDRYYK	1	0	2359.148355	0.0050	0.0950
DVCIK[x]LGLDSEESAEYIVAK	4	0	2238.108857	0.0050	0.1000
MVRGIGSYEK[x]QSEVSVGLR	9	0	2094.089070	0.0050	0.0950
EQKPEVDYSEK[x]FAELQK	10	0	2067.015955	0.0050	0.0850
TLLAK[x]AVANQTSATFLR	4	0	1804.020592	0.0050	0.0850
FNSNAIAAVATK[x]MVTLK	11	0	1777.975953	0.0050	0.0850
T[x]DKYAFSLTTFSPNGK	0	0	1775.872934	0.0050	0.0800
ATTVK[x]DTMNVDINAIK	4	0	1732.902849	0.0050	0.0800
GVLLYGPPGTGK[x]TLLAR	11	0	1711.998405	0.0050	0.0850
VIPVEELK[x]EIKQIK	7	0	1665.007573	0.0050	0.0700
LKESQLVDK[x]FFEK	8	0	1609.871482	0.0050	0.0650
ASKGSNDDEMK[x]IDK	10	0	1536.708913	0.0050	0.0700
MVILNK[x]DGMERK	5	0	1432.752968	0.0050	0.0600
SVQPLASAK[x]ELLR	8	0	1410.819392	0.0050	0.0650
K[x]IDKEDMGSNDK	0	0	1378.639778	0.0050	0.0600
GGVHVK[x]LAHLSK	5	0	1244.735277	0.0050	0.0600
LIQIRVK[x]LEK	6	0	1238.807376	0.0050	0.0500
NK[x]PGVYTK	1	0	905.497023	0.0050	0.0400
ENEQK[x]IK	4	0	887.471202	0.0050	0.0350
K[x]INANEK	0	0	815.450075	0.0050	0.0350
TLSK[x]WR	3	0	789.449683	0.0050	0.0300
VMCK[x]NK	3	0	778.382925	0.0050	0.0300
GNQK[x]VVK	3	0	771.460247	0.0050	0.0350
EIK[x]QIK	2	0	757.469750	0.0050	0.0300
LLVK[x]DR	3	0	742.470084	0.0050	0.0300
QSK[x]ATR	2	0	689.382001	0.0050	0.0300
K[x]EEPK	0	0	629.338410	0.0050	0.0250
VLK[x]TK	2	0	587.400615	0.0050	0.0250
ETDLK[x]PYVLELAMTVVLDIEFRNRLLR	4	0	3245.784446	0.0048	0.1300
DGAEAEEIFVHYMNAAGTDVK[x]NLQVAK	20	0	2919.407136	0.0048	0.1300
EAGFIDDILIITPASKEK[x]ADAAFLR	17	0	2703.448203	0.0048	0.1200
AVYMPLCDPGNK[x]AEESAFYERAR	11	0	2673.231433	0.0048	0.1100
SSELPEVHLSMTRK[x]GVVALVEDK	13	0	2523.336549	0.0048	0.1100
ERAEAGLALSLIVK[x]ALSIEGDDK	13	0	2397.311385	0.0048	0.1100
CTK[x]IIENEQSAEKNAYVINLK	2	0	2464.263053	0.0048	0.1000
K[x]TLVAHAVLKVGSALVGSQTK	0	0	2106.252365	0.0048	0.1000
SLEFK[x]ASELAEDFHIPVTR	4	0	2188.116331	0.0047	0.0900
NKHCLIK[x]MNHGTTTLAFR	6	0	2141.098527	0.0047	0.0850
TPNDTQK[x]YSNDKSIVNSM	6	0	2040.942138	0.0047	0.0850
K[x]AIPLALGLLSASNPQMR	0	0	1879.071243	0.0047	0.0850
M[x]SIMEYNGGSCVAMAGK	0	0	1804.761547	0.0047	0.0800
ATPYRGYSK[x]PNERATK	8	0	1837.943407	0.0047	0.0750
M[x]STLDLNHLADLYDR	0	0	1775.851150	0.0047	0.0700
STDEYNGAMLK[x]SVCVEAGMIALRQGDTK	10	0	3043.441145	0.0046	0.1300
VVTALTMLK[x]QHLFR	8	0	1655.954434	0.0046	0.0650
KLFK[x]SLGSGMDQEK	3	0	1566.807502	0.0046	0.0650
LAVNENLASSK[x]SSM	10	0	1449.713272	0.0046	0.0650
ASPIAGSEGK[x]EAYR	9	0	1434.710239	0.0046	0.0650
K[x]DSGNIEIFLDEIQAEFTPAISAVHR	0	0	2899.471450	0.0046	0.1200
IHAK[x]SMAIDKDIR	3	0	1496.813257	0.0046	0.0600
IDPSVTMMQVEEK[x]PDVTYGDVGGCK	12	0	2754.254924	0.0046	0.1150
E[x]TIDNAETMKK	0	0	1278.612505	0.0045	0.0500
LALTKLTIPLPLYPQGHPGGSEGGPK[x]LEFIK	25	0	3270.837863	0.0045	0.1400
YSLNSYDFK[x]K	8	0	1263.613496	0.0045	0.0450
K[x]YYSFDNSLK	0	0	1263.613496	0.0045	0.0450
IEASK[x]GLIDR	4	0	1100.618917	0.0045	0.0450
AELDK[x]IGLSK	4	0	1072.612770	0.0045	0.0450
EGNYGDGYALQPSYIHEYLSK[x]VLYARR	20	0	3161.556903	0.0044	0.1200
NHASIDKMK[x]SLSEQYTER	8	0	2136.026865	0.0044	0.0800
YDK[x]TEDDIK	2	0	1125.518932	0.0044	0.0400
EDVQSLK[x]LK	6	0	1058.597121	0.0044	0.0400
GLATMGMGYLGSTGK[x]TYNLISSYIK	14	0	2625.318122	0.0044	0.1100
IGLHDDAYLDVCK[x]YYR	12	0	1999.946105	0.0044	0.0700
FLHDKNSDYK[x]ETLIFK	9	0	1997.025735	0.0044	0.0700
HNNHMAKVLTLELYK[x]K	14	0	1938.050842	0.0044	0.0700
DGIQDIMPSQAKELK[x]K	14	0	1799.945046	0.0044	0.0700
DQKKDK[x]PK	5	0	985.555594	0.0044	0.0350
IAIVVNQNWYCANTK[x]YVTGPKNK	14	0	2680.379413	0.0043	0.1000
K[x]GINIDQSSNSKDPEEEAEMMTK	0	0	2580.168225	0.0043	0.1000
DTALEKYK[x]SYLLQHR	7	0	1863.984208	0.0043	0.0650
EIK[x]IIYSDIDVDPVKPEHVGK	2	0	2393.284112	0.0043	0.0900
ASLLKVNMENLIVTDLGK[x]YAEVLIETAK	17	0	3074.693573	0.0043	0.1200
LKPLIEK[x]GGDWERK	6	0	1667.935808	0.0043	0.0600
LDPPILPENGDLEKDEPEETDVNK[x]YQK	23	0	3124.508674	0.0043	0.1150
YQKPVDTEEENDK[x]NPPPLDEGDIELLK	12	0	3124.508675	0.0043	0.1150
QEYDLPK[x]PYLGSLAEALVSTGAVSLIK	6	0	2861.542489	0.0043	0.1150
QEMKK[x]DSESTEEK	4	0	1567.703492	0.0042	0.0550
IIRGAIESYK[x]VVDASIVSK	9	0	2047.167638	0.0042	0.0800
QAAKASVVETVTLTK[x]VTQK	14	0	2001.146903	0.0042	0.0800
VHPEGK[x]YVVDISPDIDIKEIKPNIR	5	0	2873.564954	0.0042	0.1050
EIIK[x]SEGPQSLEQLVLADDLVLVNALQTTK	3	0	3263.786278	0.0042	0.1250
QIAIVVNQNWYCANTK[x]YVTGPKNK	15	0	2808.437985	0.0042	0.1000
ELEAMK[x]LLRPRK	5	0	1482.870377	0.0042	0.0500
ELLK[x]LK	3	0	742.495236	0.0042	0.0250
VDVK[x]TK	3	0	688.411904	0.0042	0.0250
DIK[x]VIMATNRISDLDPALIRPGR	2	0	2563.426696	0.0041	0.0950
SSLELANNAVKSNDIEK[x]AIDLYK	16	0	2534.322675	0.0041	0.0950
EQK[x]PEVDYSEKFAELQK	2	0	2067.015955	0.0041	0.0700
YTENIYPPK[x]KTVQYATK	8	0	2043.067597	0.0041	0.0700
SNDIEK[x]AIDLYKEVLNK	5	0	1991.057425	0.0041	0.0700
QDLADATVETLK[x]AIEGK	11	0	1800.946820	0.0041	0.0700
ATHEVLK[x]DEVLFNDKPLPIEMK	6	0	2565.351138	0.0041	0.0900
MNGASGAELK[x]GVCTEAGMFALR	9	0	2269.065233	0.0041	0.0900
LKK[x]TLEVLYLK	2	0	1346.853655	0.0041	0.0450
VLTLSLMEELHK[x]MDDR	11	0	1928.969875	0.0041	0.0650
KTLVAHAVLK[x]VGSALVGSQTK	9	0	2106.252365	0.0040	0.0850
LALTK[x]LTIPLPLYPQGHPGGSEGGPK	4	0	2640.463795	0.0040	0.1050
IITK[x]EGVETRIIPLK	3	0	1709.045018	0.0040	0.0600
SLDK[x]QMVEER	3	0	1233.602276	0.0040	0.0400
EDALFK[x]NEEK	5	0	1221.587675	0.0040	0.0400
K[x]GAVEYEIYK	0	0	1198.623334	0.0040	0.0400
GNAMNIQLYYRLGITFAHVTAAK[x]NNSWAK	22	0	3251.666068	0.0040	0.1150
KVSTTPANSFELK[x]QYLIQR	12	0	2222.205809	0.0039	0.0750
EDVQSLK[x]LKYYEQK	6	0	1769.919882	0.0039	0.0550
E[x]MIAAQGIDEEDRR	0	0	1631.757255	0.0039	0.0550
VAIK[x]KGAVEYEIYK	3	0	1609.907866	0.0039	0.0550
DGIVLAAEKK[x]VTSK	9	0	1457.845270	0.0039	0.0550
S[x]QARGFDRTITVFSPEGR	0	0	2023.023439	0.0039	0.0700
SMAIDK[x]DIR	5	0	1047.538227	0.0039	0.0350
K[x]LEETDVAK	0	0	1031.549839	0.0039	0.0350
SIAEKMNGASGAELK[x]GVCTEAGMFALR	14	0	2797.355969	0.0039	0.1050
ASRGAATIK[x]GAIWYGIDFTAAR	8	0	2295.212290	0.0039	0.0850
DSEGAGLNWLGLIASLSVQDLMLILSTK[x]NK	27	0	3185.700445	0.0038	0.1150
LVLK[x]EVFLSFHNLVGRR	3	0	2026.183900	0.0038	0.0650
K[x]APNTVYAVQFLEAVYK	0	0	1940.040658	0.0038	0.0650
M[x]TDKYAFSLTTFSPNGK	0	0	1906.913413	0.0038	0.0650
GGLGYPEDAIGKTK[x]LVK	13	0	1744.972250	0.0038	0.0650
AVYMPLCDPGNK[x]AEESAFYER	11	0	2446.093220	0.0038	0.0800
ETDLK[x]PYVLELAMTVVLDIEFRNR	4	0	2863.515228	0.0038	0.0900
EMK[x]KDSESTEEK	2	0	1439.644921	0.0038	0.0450
ALSSLK[x]YMLLSQIMLNSVSEVKSLLTGK	5	0	3052.691464	0.0037	0.1050
QTGQYYGGLK[x]LCVDRR	9	0	1912.957672	0.0037	0.0600
DESRGVMTLGFDLIK[x]R	14	0	1835.956278	0.0037	0.0600
EDCK[x]SLKR	3	0	1034.517826	0.0037	0.0300
QDRGK[x]LVR	4	0	970.567161	0.0037	0.0300
S[x]SKDISSK	0	0	850.439569	0.0037	0.0300
K[x]LAR	0	0	486.327789	0.0037	0.0150
DEVLFNDK[x]PLPIEMK	7	0	1786.917438	0.0037	0.0550
MLLTEVHLLESK[x]VYHAIRNIPK	11	0	2603.462020	0.0036	0.0800
EWNQNIK[x]NLSNVVEISGKGVFV	6	0	2473.296405	0.0036	0.0800
M[x]GQAQSGNFSNFGDGANGDNKK	0	0	2242.966054	0.0036	0.0800
GGDEWK[x]IEPLK	5	0	1270.655693	0.0036	0.0400
IDK[x]EDMGSNDK	2	0	1250.544822	0.0036	0.0400
LVRQLFNAAEEHSPSIVFIDEIDAIGTK[x]R	27	0	3267.725019	0.0036	0.1050
VYATMQK[x]LQKDLGQVLNK	6	0	2076.140043	0.0036	0.0650
LFQAEYAYK[x]AVENASTCIGIK	8	0	2375.183021	0.0036	0.0750
LGSTLK[x]SIMLYLMVQSVNSELKLLSSAK	5	0	3052.691464	0.0036	0.1000
K[x]VEFGLPDLEGRAHILR	0	0	1949.084584	0.0035	0.0600
GGLGYPEDAIGK[x]TKLVK	11	0	1744.972250	0.0035	0.0600
NLNQIVNELDEEK[x]YKDAYVYSIVAIAR	12	0	3169.629394	0.0035	0.0950
GGHSLGMQAEELIVTITYGLLDK[x]ELQR	22	0	2970.548313	0.0035	0.0950
SIAEK[x]MNGASGAELKGVCTEAGMFALR	4	0	2797.355969	0.0035	0.0950
VNQIESQMAMAEK[x]LIQIRVK	12	0	2328.265640	0.0035	0.0700
LIIPSDDALRTNAIVMK[x]DIR	16	0	2253.251374	0.0035	0.0700
GIDLK[x]SIAEK	4	0	1072.612770	0.0035	0.0350
YVQVEQRNK[x]PDER	8	0	1659.832802	0.0035	0.0450
ATAGPIIADK[x]NCK	9	0	1357.702317	0.0035	0.0450
KLEKGQSIDDMIPAQK[x]	15	0	1799.945046	0.0034	0.0550
MPGTLLPGPGK[x]GYIGDPIKFVR	10	0	2312.271383	0.0034	0.0750
TAYSYFYEAYEGFTSLDDDKK[x]ALSSLK	20	0	3111.459940	0.0033	0.0900
D[x]RQEQRDGAEAEEIFVHYMNAAGTDVK	0	0	3078.409983	0.0033	0.0900
TLADVEVNHLK[x]CDQFLVAHYR	10	0	2527.264057	0.0033	0.0700
CEDGVILALEK[x]VVTSKLLKPR	10	0	2367.355831	0.0033	0.0700
I[x]AIVVNQNWYCANTK	0	0	1792.892954	0.0033	0.0500
Q[x]LMTEFVDQVDDVVK	0	0	1764.860319	0.0033	0.0500
SGVKLENVK[x]IYADLK	8	0	1675.950788	0.0033	0.0500
FFPYYVYTTVAGIDK[x]EGK	14	0	2097.045801	0.0033	0.0600
ATDDDRWK[x]TLSK	7	0	1434.710239	0.0033	0.0400
YTQSTNNDDPK[x]K	10	0	1409.642221	0.0033	0.0400
K[x]SKTLQYFA	0	0	1084.591644	0.0033	0.0300
F[x]ATLQKSKR	0	0	1077.629423	0.0033	0.0300
LYNK[x]FK	3	0	811.459186	0.0033	0.0200
EK[x]WIAK	1	0	773.443537	0.0033	0.0200
LK[x]LELK	1	0	742.495236	0.0033	0.0200
QGLHK[x]K	4	0	709.423471	0.0033	0.0200
TK[x]VVDR	1	0	716.418051	0.0033	0.0200
NPELFLRVGIK[x]PPKGVLLYGPPGTGK	10	0	2746.589657	0.0033	0.0850
IYADLK[x]INEDSKLAVNENLASSK	5	0	2534.322674	0.0033	0.0750
NPPPLDEGDIELLK[x]SYATGPYAR	13	0	2515.259352	0.0033	0.0750
DEPEETDVNK[x]YQKDEEWPPK	9	0	2475.107668	0.0032	0.0650
SLPLQIEVANDCIKWAIK[x]EK	17	0	2354.266687	0.0032	0.0650
V[x]NQIESQMAMAEKLIQIRVK	0	0	2328.265640	0.0032	0.0650
IDELVSNNEKIWK[x]VMCK	12	0	2105.064830	0.0032	0.0550
D[x]GLEDDMPALADEEFEK	0	0	1922.809068	0.0032	0.0550
KSGNLPDADNSK[x]SDISK	11	0	1774.869635	0.0032	0.0550
K[x]SNFFLQLDGLVGQEARILLDLVYAFIK	0	0	3209.785103	0.0032	0.0900
NK[x]ELISVSAASKILSNITYSYK	1	0	2428.321223	0.0032	0.0700
FNSNAIAAVATK[x]MVTLKDVGPPQPGPGIYR	11	0	3111.653775	0.0032	0.0950
SGNLPDADNSKSDISK[x]SSM	15	0	1951.879206	0.0032	0.0600
IHDHLLMEEEYVQNQERLK[x]PQDER	18	0	3048.472188	0.0031	0.0750
SQNVQEQLNEWGSNITELLGK[x]LEK	20	0	2756.397956	0.0031	0.0750
AVYDTAVVQEDPEK[x]WK	13	0	1876.920608	0.0031	0.0500
DQIGEEK[x]TILQSLLQR	6	0	1870.015898	0.0031	0.0500
M[x]CSPSATLTHRTMTEK	0	0	1849.848383	0.0031	0.0500
KANWCDK[x]R	6	0	1076.518495	0.0031	0.0250
DEEWPPK[x]M	6	0	1030.442937	0.0031	0.0250
IAK[x]GAIEK	2	0	828.506860	0.0031	0.0250
LVPYLTK[x]LESKQR	6	0	1573.919099	0.0031	0.0400
E[x]MIAAQGIDEEDR	0	0	1475.656153	0.0031	0.0400
NYPLILYLVEGNGQTAK[x]R	16	0	2048.105376	0.0031	0.0550
ESQLVDK[x]FFEKINVK	6	0	1822.982813	0.0030	0.0450
ELNLMDPK[x]VPEDIFK	7	0	1786.917438	0.0030	0.0450
FVIHQEENK[x]RSVGIK	8	0	1782.973979	0.0030	0.0450
QVK[x]REVGCIGNIVER	2	0	1755.941297	0.0030	0.0450
IDRK[x]IEFPPPSAEAR	3	0	1724.920885	0.0030	0.0450
AEQEELLSEK[x]VSTKK	9	0	1717.909710	0.0030	0.0450
YFATLQKSK[x]R	8	0	1240.692746	0.0030	0.0300
NCACVISQK[x]K	8	0	1206.584850	0.0030	0.0300
LISGK[x]LDEAR	4	0	1100.618917	0.0030	0.0300
DRLK[x]K	3	0	658.412573	0.0030	0.0150
SPAIIFIDELDAIGTK[x]RFDSEK	15	0	2464.284838	0.0030	0.0650
VK[x]AMEVDEKPTERYSDIGGLSK	1	0	2451.231422	0.0030	0.0650
LLMK[x]VALCANHADSVVK	3	0	1868.001115	0.0029	0.0500
IIYSDIDVDPVKPEHVGKVVLK[x]NK	21	0	2704.516220	0.0029	0.0700
DQK[x]KFDSGGGDNGANNQFAGNQSM	2	0	2486.051564	0.0029	0.0700
ILSGEQTVK[x]YDR	8	0	1407.735725	0.0029	0.0350
TPNDTQK[x]YSNDK	6	0	1409.642221	0.0029	0.0350
KEPPVYTPPK[x]DK	9	0	1397.755400	0.0029	0.0350
K[x]KAQSGPDASAK	0	0	1186.630541	0.0029	0.0350
ELFDPIISDRHGGYK[x]PTDK	14	0	2187.095930	0.0029	0.0550
TGPPGPPCGGK[x]FMLKLGVK	10	0	1940.037500	0.0029	0.0550
PPKEDWEK[x]YQKPVDTEEENDK	7	0	2603.202624	0.0029	0.0600
AVAASLGVNFLK[x]VVSSAIVDK	11	0	2087.198937	0.0029	0.0600
LGVMYAK[x]NLPNIQR	6	0	1615.886752	0.0029	0.0400
KEK[x]WIAK	2	0	901.538493	0.0029	0.0200
GAIEK[x]VDDLLTTQAEAKGAGFLLFMLNALR	4	0	3204.721515	0.0028	0.0850
LEETDVAK[x]AAILERPYASTGAYK	7	0	2495.290650	0.0028	0.0650
KIFTIHTSK[x]MNLGEDVNLEELIQCK	8	0	2959.514570	0.0028	0.0700
GVSK[x]DEKVANEQEQALTNLSDLYVR	3	0	2805.414331	0.0028	0.0700
MEQK[x]PEVDYSEKFAELQK	3	0	2198.056433	0.0028	0.0500
GIDLK[x]SIAEKMNGASGAELK	4	0	2031.066940	0.0027	0.0550
MDDKMLLTEVHLLESK[x]VYHAIR	15	0	2640.376636	0.0027	0.0600
D[x]VPTFANFHTPIFIAKREDGMK	0	0	2533.278647	0.0027	0.0600
FAELQK[x]SLNNLNTIDIDANLEK	5	0	2502.296462	0.0027	0.0600
LMVEMEKK[x]LEK	7	0	1376.740675	0.0027	0.0300
DFSK[x]TLPPELK	3	0	1273.691742	0.0027	0.0300
GSNDDEMK[x]IDK	7	0	1250.544822	0.0027	0.0300
TAILPVK[x]IMGVEPPYLLEHETLEAEK	6	0	2919.566593	0.0027	0.0700
CTK[x]IIENEQSAEK	2	0	1548.745296	0.0027	0.0350
L[x]FKSLGSGMDQEK	0	0	1438.712546	0.0027	0.0350
AVAASLGVNFLK[x]VVSSAIVDKYIGESAR	11	0	2863.580603	0.0027	0.0750
YYIIMGLQASK[x]LRNK	10	0	1796.997022	0.0027	0.0400
VVGQLLEKLK[x]PLIEK	9	0	1706.070505	0.0027	0.0400
KTTEEK[x]EATPMEMDEEK	5	0	2024.891743	0.0026	0.0450
SIMLYLMVQSVNSELKLLSSAK[x]K	21	0	2581.422189	0.0026	0.0600
ESQDYLNLVQALAETNVKDEK[x]SGVK	20	0	2777.408184	0.0026	0.0650
GK[x]VAVFDSQTQPPVLWFR	1	0	2074.099899	0.0025	0.0450
VTVSKGVAIDLLEECK[x]NTACSGIIAEVK	15	0	3003.561908	0.0025	0.0700
NAYVINLK[x]QIAKFVVSLGER	7	0	2261.289476	0.0025	0.0500
VLGVFSEK[x]AQIKILYVNNAK	7	0	2233.283329	0.0025	0.0500
GKSALSTLNGFVEELK[x]AEVR	15	0	2147.158527	0.0025	0.0500
LTQLLSQIK[x]EEQGDIK	8	0	1842.009751	0.0025	0.0400
KPPVQPLAYK[x]SATPFR	9	0	1799.009303	0.0025	0.0400
Q[x]DYDLVRSLESQIR	0	0	1720.874329	0.0025	0.0350
VAIKK[x]GAVEYEIYK	4	0	1609.907866	0.0025	0.0350
GYSKPNERATK[x]QSK	10	0	1592.826990	0.0025	0.0350
TLSK[x]WRDATDDK	3	0	1434.710239	0.0025	0.0300
FRK[x]PIGATWK	2	0	1202.692354	0.0025	0.0250
GSDAAPQASK[x]KK	9	0	1186.630541	0.0025	0.0300
SSHIITK[x]ELK	6	0	1154.665864	0.0025	0.0250
QRIQK[x]ENR	4	0	1070.594434	0.0025	0.0200
M[x]MGINERK	0	0	977.478607	0.0025	0.0200
EK[x]SLLAHK	1	0	924.539219	0.0025	0.0200
ETTEK[x]K	4	0	734.380997	0.0025	0.0150
LRYTISGGGLYTDADK[x]GLATMGMGYLGSTGK	15	0	3153.547322	0.0024	0.0750
LIEK[x]LELRGDYNGIQDIVAQGTVGISDQK	3	0	3171.677402	0.0024	0.0700
LTGDTNGALDK[x]LEEIGVADQYKVSK	10	0	2663.365262	0.0024	0.0600
I[x]AIVVNQNWYCANTKYVTGPKNK	0	0	2680.379413	0.0024	0.0550
DIGEPDSEAVFTISQSPFEK[x]PQK	19	0	2548.233196	0.0024	0.0550
VSEVLNSEDITGIQEK[x]STDLR	15	0	2332.175685	0.0024	0.0500
M[x]GQAQSGNFSNFGDGANGDNK	0	0	2114.871099	0.0024	0.0500
VFHPITK[x]AVILSDTKPVDK	6	0	2107.204023	0.0024	0.0450
VGIKPPK[x]GVLLYGPPGTGK	6	0	1877.113761	0.0024	0.0450
KDYTMAQPEFFK[x]AVR	11	0	1829.913356	0.0023	0.0350
NEEK[x]KLMELFISK	3	0	1607.859201	0.0023	0.0300
DVITELPDAK[x]YYR	9	0	1581.803799	0.0023	0.0300
Q[x]EMKKDSESTEEK	0	0	1567.703492	0.0023	0.0300
RHQGVLEIEFMIDHNMK[x]DGTQR	16	0	2653.285197	0.0023	0.0500
AITSVHARQEYALALQK[x]WDLSR	16	0	2555.360731	0.0023	0.0500
K[x]EITPDIFAAIAIINEADRMAR	0	0	2457.304859	0.0023	0.0500
EAVLK[x]LKLELK	4	0	1282.822356	0.0023	0.0250
GSDAAPQASK[x]K	9	0	1058.535585	0.0023	0.0250
SLPLQIEVANDCIK[x]WAIKEK	13	0	2354.266687	0.0023	0.0450
QRIVAFVGSPIVEDEK[x]NLIR	15	0	2282.274552	0.0023	0.0450
ILSTLDRELLK[x]PSASVALQR	10	0	2209.279304	0.0023	0.0450
MAIVSK[x]VNIVPQMLEFADWGESDEYVR	5	0	3125.520049	0.0022	0.0600
SDEINEVLNK[x]YQETQRQS	9	0	2180.034451	0.0022	0.0400
EK[x]SPAIIFIDELDAIGTK	1	0	1959.056365	0.0022	0.0400
LLK[x]LEEAMK	2	0	1073.615413	0.0022	0.0200
LAHLSK[x]HPKFEEILTR	5	0	1918.078772	0.0022	0.0350
Q[x]IAIVVNQNWYCANTK	0	0	1920.951525	0.0022	0.0350
VNMENLIVTDLGK[x]YAEVLIETAK	12	0	2562.361367	0.0022	0.0500
LYNKFK[x]TNHGNPFM	5	0	1709.834718	0.0021	0.0300
L[x]MTEFVDQVDDVVK	0	0	1636.801747	0.0021	0.0300
K[x]RWSLER	0	0	973.545700	0.0021	0.0150
YEYQK[x]LK	4	0	970.512337	0.0021	0.0150
NK[x]HCLIK	1	0	911.501059	0.0021	0.0150
IEEIFK[x]K	5	0	905.522175	0.0021	0.0150
EDCK[x]SLK	3	0	878.416723	0.0021	0.0150
EAVLK[x]LK	4	0	799.516697	0.0021	0.0150
M[x]SQARGFDRTITVFSPEGR	0	0	2154.063918	0.0021	0.0400
ALGNFVASVLARLALTK[x]PK	16	0	1968.188317	0.0021	0.0400
ISLRDVCIK[x]LGLDSEESAEYIVAK	8	0	2707.410100	0.0021	0.0500
LGVKPPKGCLMFGPPGTGK[x]TLLAR	18	0	2494.391501	0.0021	0.0500
E[x]APADPTDEEAMSDEAAAQAITAR	0	0	2459.075713	0.0021	0.0500
RGGDEWK[x]IEPLK	6	0	1426.756795	0.0021	0.0250
IYADLK[x]INEDSK	5	0	1407.724493	0.0021	0.0250
KIDK[x]EDMGSNDK	3	0	1378.639778	0.0021	0.0250
K[x]SYDYSATMYTRLFLLR	0	0	2127.082198	0.0021	0.0350
SNDIEKAIDLYK[x]EVLNK	11	0	1991.057425	0.0021	0.0350
DSESTEEK[x]EAQAVQRAR	7	0	1932.913617	0.0021	0.0350
AGDFQGLNEQLVSLFK[x]K	15	0	1892.999523	0.0021	0.0350
KAMVNIDTIDNK[x]VATTM	11	0	1863.943328	0.0021	0.0350
YACK[x]ILGVVEGQFSRPAKLNDPEDK	3	0	2833.443128	0.0020	0.0500
DNSSDLQK[x]LLMKVALCANHADSVVK	7	0	2755.399548	0.0020	0.0500
LPEANFEPLEK[x]RLDR	10	0	1825.968559	0.0020	0.0300
MEILK[x]IHLEK	4	0	1252.721266	0.0020	0.0200
WK[x]TLSKESAR	1	0	1204.656362	0.0020	0.0200
FK[x]TNHGNPFM	1	0	1191.549460	0.0020	0.0200
SGFEK[x]IDLTR	4	0	1164.613831	0.0020	0.0200
VVLKNK[x]GTMK	5	0	1116.668841	0.0020	0.0200
K[x]INVK	0	0	600.395864	0.0020	0.0100
A[x]TTVK	0	0	518.306385	0.0020	0.0100
IIYSDIDVDPVK[x]PEHVGK	11	0	2023.062511	0.0019	0.0350
SIK[x]GYTLPPHCSR	2	0	1514.766308	0.0019	0.0250
LNDPEDK[x]YEALSKHIIMFDCK	6	0	2565.224226	0.0019	0.0400
DDFDAFYGIDTMSPNMK[x]VDKNWSK	16	0	2823.251891	0.0019	0.0450
GQAQSGNFSNFGDGANGDNKK[x]DQK	20	0	2483.106041	0.0019	0.0450
DRIDK[x]NTWNSTLETAK	4	0	1890.943464	0.0019	0.0300
QYTVGQGYTK[x]AAWFEK	9	0	1875.915465	0.0019	0.0300
MPLLQSSVALLGQK[x]IR	13	0	1753.028320	0.0019	0.0300
KDWNACK[x]K	6	0	1048.512348	0.0019	0.0150
FFEK[x]INVK	3	0	1023.575269	0.0019	0.0150
SPADWVADTIFAESDLGK[x]NDGTIVIRK	17	0	2917.482014	0.0019	0.0500
LEEIGVADQYKVSK[x]ILEHK	13	0	2198.194577	0.0018	0.0350
IAEFHTALESVPDK[x]SLFER	13	0	2188.116331	0.0018	0.0350
K[x]TQIAGGHDIIGPFHVITR	0	0	2059.132592	0.0018	0.0350
TYNLISSYIKSVEISALASK[x]NR	19	0	2456.327369	0.0018	0.0400
LELKK[x]ANWCDK	4	0	1403.723052	0.0018	0.0200
NSDYK[x]ETLIFK	4	0	1356.692468	0.0018	0.0200
A[x]SLLKVNMENLIVTDLGKYAEVLIETAK	0	0	3074.693573	0.0018	0.0500
EFEIIK[x]GVLCQFRR	5	0	1793.960971	0.0018	0.0250
IDK[x]EDMGSNDKASK	2	0	1536.708913	0.0018	0.0250
E[x]QKPEVDYSEKFAELQK	0	0	2067.015955	0.0018	0.0300
ILAHREFPDLGVLEGK[x]R	15	0	1949.084584	0.0018	0.0300
GVLLYGPPGTGK[x]TMLVK	11	0	1729.979978	0.0018	0.0300
T[x]VYQISELESLLRSSHIITK	0	0	2316.268797	0.0018	0.0350
CLTDLEDEAPAK[x]DILLDMSR	11	0	2304.097637	0.0018	0.0350
KAQSGPDASAK[x]LPTVIPTTR	10	0	2037.121751	0.0018	0.0350
VDPLVSLMMVEK[x]IPDSTYEMVGGLEK	11	0	2879.436904	0.0017	0.0450
ASDCINLVAK[x]CYMAVEISGASGNMGM	9	0	2748.204818	0.0017	0.0450
NKEHIMDNLEAQAIEELEGAK[x]EDALFK	20	0	3084.507235	0.0017	0.0450
LNYKPEEEYPDLSK[x]HNNHMAK	13	0	2556.206604	0.0017	0.0350
IDTVIK[x]LVDHSFDEK	5	0	1757.919882	0.0017	0.0250
ITIK[x]VHVSEVLGDIR	3	0	1677.977670	0.0017	0.0250
K[x]EPPVYTPPKDK	0	0	1397.755400	0.0017	0.0200
K[x]ATDDDRWK	0	0	1133.546483	0.0017	0.0150
DKK[x]DQK	2	0	760.407879	0.0017	0.0100
SNSDDPASFTSINNYK[x]YHDDLPALR	15	0	2839.304786	0.0016	0.0400
ASVVETVTLTKVTQK[x]KPPVQPLAYK	14	0	2724.578817	0.0016	0.0400
VNGVVFTNRPDEK[x]NRQYQEVVK	12	0	2618.356371	0.0016	0.0350
NK[x]PDERFNTGVVNVRVLIDCNK	1	0	2586.333526	0.0016	0.0350
AVILSDTK[x]PVDKKQCVIANSCK	7	0	2473.303140	0.0016	0.0350
AGDFQGLNEQLVSLFK[x]KHGQLK	15	0	2456.317475	0.0016	0.0350
FVK[x]LGIDPPKGIMLYGPPGTGK	2	0	2284.265236	0.0016	0.0350
QETQYK[x]IDELVSNNEK	5	0	1936.937709	0.0016	0.0250
IRIAYASVVYIADK[x]YK	13	0	1872.050830	0.0016	0.0250
YK[x]DAYVYSIVAIARIK	1	0	1872.050830	0.0016	0.0250
VKLEK[x]SLLELNETQSNIQEQGVNWGK	4	0	2983.561320	0.0015	0.0400
STMLEKIK[x]ENQEK	7	0	1576.812980	0.0015	0.0200
TSTGGPK[x]LQLNLERDYEQFGYFK	6	0	2690.333907	0.0015	0.0350
ALTLK[x]TGPPGPPCGGKFMLK	4	0	2069.116472	0.0015	0.0300
GMALGSANEKIEASK[x]GLIDR	14	0	2059.073086	0.0015	0.0300
K[x]QLATSLRSR	0	0	1158.683243	0.0015	0.0150
TIDNAETMK[x]K	8	0	1149.569917	0.0015	0.0150
LAYVYADMRVVGQLLEK[x]LKPLIEK	16	0	2788.592357	0.0015	0.0350
LALTKPKGTPGYGPLGVLPK[x]VGIR	19	0	2431.467763	0.0015	0.0350
K[x]ALNEFVMMFSMFSHENWNDK	0	0	2604.159855	0.0014	0.0300
GYSK[x]PNERATKQSK	3	0	1592.826990	0.0014	0.0200
EIK[x]PNIR	2	0	868.513006	0.0014	0.0100
IGSVDRHIGIATTGFIPDGQHIVK[x]R	23	0	2686.466585	0.0014	0.0350
DAFALAK[x]EKSPAIIFIDELDAIGTK	6	0	2675.442056	0.0014	0.0350
VRSEDYLPSK[x]YLDIDISK	9	0	2140.105099	0.0014	0.0250
HGGYK[x]PTDKHK	4	0	1266.646859	0.0014	0.0150
VVK[x]VDAQDFLK	2	0	1260.707726	0.0014	0.0150
DFLDAVQKVVK[x]GNQK	10	0	1687.925636	0.0013	0.0200
TVQK[x]VETAVLSTTVKAQAR	3	0	2029.153050	0.0013	0.0250
STDEYNGAMLK[x]SVCVEAGMIALR	10	0	2514.191544	0.0013	0.0300
QTTSNLGHINK[x]PSIQALIHGLGR	10	0	2454.345417	0.0013	0.0300
NK[x]EHIMDNLEAQAIEELEGAKEDALFK	1	0	3084.507235	0.0013	0.0350
MLSQLDIK[x]QVVLIGVAVEIGLESHTSER	7	0	3063.663670	0.0012	0.0350
VGIKPPKGVLLYGPPGTGK[x]TLLAR	18	0	2431.467763	0.0012	0.0300
CLDQLTNWCTIK[x]TVDR	11	0	2021.966182	0.0012	0.0200
IEFATITK[x]DTTK	7	0	1366.734330	0.0012	0.0150
SSTAAK[x]TFLEKR	5	0	1337.730248	0.0012	0.0150
DQKK[x]DKPK	3	0	985.555594	0.0012	0.0100
VLVDK[x]SRK	4	0	943.581415	0.0012	0.0100
ASK[x]ERAER	2	0	945.499144	0.0012	0.0100
K[x]REAEAAK	0	0	901.498083	0.0012	0.0100
A[x]KVAEQNENPTVGSAQKMIQDEAQK	0	0	2713.333976	0.0012	0.0300
DLGQVLNKYVQVEQRNK[x]PDER	16	0	2527.314175	0.0012	0.0250
K[x]FDSGGGDNGANNQFAGNQSM	0	0	2114.871099	0.0012	0.0250
CIDMFIHK[x]SAELYKNPK	7	0	2093.043703	0.0012	0.0200
K[x]SRGVILQSDIEEAYAR	0	0	1934.022044	0.0012	0.0200
K[x]AVYMPLCDPGNKAEESAFYER	0	0	2574.188176	0.0011	0.0250
DFSK[x]TLPPELKGEALGNSEHIR	3	0	2437.260021	0.0011	0.0250
SLADFEKALQDYK[x]PELASDPIIR	12	0	2618.359059	0.0011	0.0250
FAELQKSLNNLNTIDIDANLEK[x]LLIFEK	21	0	3245.754588	0.0011	0.0300
NKTDTK[x]TIEAITFK	5	0	1608.872208	0.0011	0.0150
K[x]GEIRMGTTITALR	0	0	1545.866017	0.0011	0.0150
TLDQIAAK[x]LYFYYILFFEK	7	0	2385.265950	0.0011	0.0200
M[x]NSIVSKYTQSTNNDDPKK	0	0	2169.037093	0.0011	0.0200
LGSSEVEQVQLVVDGVKLMVEMEK[x]K	23	0	2773.460417	0.0010	0.0250
M[x]FMTRSEYDRGVNTFSPEGR	0	0	2379.073490	0.0010	0.0200
IEPLK[x]LKVLVQGLER	4	0	1734.076651	0.0010	0.0150
DSESTEEK[x]EAQAVQR	7	0	1705.775405	0.0010	0.0150
VELAK[x]QNLFVPTSDK	4	0	1687.914404	0.0010	0.0150
K[x]ILGVAAEDK	0	0	1042.602207	0.0010	0.0100
LEFIKVIPVEELK[x]EIK	12	0	1926.144056	0.0009	0.0150
[truncated: 105 more rows]
