# Supplementary material for: ECL: an exhaustive search tool for the identification of cross-linked peptides using whole database
Source: BMC Bioinformatics. 2016 May 20;17:217. doi: 10.1186/s12859-016-1073-y (PMC4874008; doi:10.1186/s12859-016-1073-y)
Supplement: Additional file 5 — Kojak’s pre-selection list of PSMs only identified by ECL. (ZIP 5147 kb) [file 12859_2016_1073_MOESM5_ESM.zip › Kojak's pre-selection ranks of ECL only peptides/Kojak's detailed results/aleitner_M1012_007/diagnostic_6560.txt]

Scan: 6560
VDAQDFLK[x]VAETR	7	0	1490.772835	0.0681	0.8850
ETLIFK[x]CIDMFIHK	5	0	1793.920748	0.0679	0.9500
LLVK[x]DR	3	0	742.470084	0.0642	0.3850
VDAQDFLK[x]VAETRR	7	0	1646.873938	0.0618	0.8650
LDDMSLIK[x]EDCEAATDPLLKK	7	0	2404.186446	0.0610	1.2800
LMVEMEK[x]K	6	0	1006.519074	0.0600	0.4800
DTMNVDINAIK[x]K	10	0	1360.701983	0.0596	0.7150
MPIDFKGFICK[x]VVDK	10	0	1795.936398	0.0587	0.8800
LDGKDELWK[x]NDDQLTYTYK	8	0	2344.122200	0.0576	1.0950
IDVLFSK[x]IR	6	0	1089.654575	0.0567	0.5100
QEYALALQK[x]WDLSR	8	0	1719.894338	0.0557	0.7800
K[x]PIGATWK	0	0	899.522844	0.0556	0.4450
IIPLK[x]K	4	0	710.505408	0.0542	0.3250
LIK[x]K	2	0	500.368591	0.0538	0.2150
GTCAGEVFMALK[x]GMALGSANEKIEASK	11	0	2769.349823	0.0537	1.4500
NAYVINLK[x]QIAK	7	0	1373.803016	0.0533	0.6400
LDDMSLIK[x]EDCEAATDPLLK	7	0	2276.091491	0.0530	1.0600
LLVK[x]DRIDK	3	0	1098.676036	0.0511	0.4600
LLK[x]PR	2	0	625.427496	0.0510	0.2550
WSTAETLTNNK[x]IDR	10	0	1647.821570	0.0486	0.6800
DISSK[x]SPSGNDALNDK	4	0	1646.774679	0.0484	0.7750
K[x]NTEDIEMTA	0	0	1150.517549	0.0480	0.4800
EHFK[x]ELVSK	3	0	1115.597456	0.0472	0.4250
EVLNK[x]GVSK	4	0	972.560345	0.0472	0.4250
KFRK[x]PIGATWK	3	0	1330.787310	0.0459	0.5050
AVDEEMK[x]VR	6	0	1075.533141	0.0450	0.4050
LLK[x]VTVSK	2	0	886.585106	0.0450	0.3600
NAYVINLK[x]QIAKFVVSLGER	7	0	2261.289476	0.0450	0.9000
IIPLK[x]KD	4	0	825.532346	0.0443	0.3100
KVADLK[x]K	5	0	800.511946	0.0443	0.3100
DLGQVLNK[x]YVQVEQR	7	0	1787.952910	0.0437	0.6550
NAYVINLKQIAK[x]FVVSLGER	11	0	2261.289476	0.0435	0.8700
WSTAETLTNNK[x]IDRDK	10	0	1890.943464	0.0434	0.6950
GTCAGEVFMALK[x]GMALGSANEK	11	0	2241.059087	0.0434	0.9550
FRK[x]PIGATWK	2	0	1202.692354	0.0425	0.4250
K[x]QLATSLR	0	0	915.550117	0.0425	0.3400
IIPLKK[x]D	5	0	825.532346	0.0421	0.2950
ASKGSNDDEMK[x]IDK	10	0	1536.708913	0.0414	0.5800
LMVEMEKK[x]LEK	7	0	1376.740675	0.0414	0.4550
M[x]PFGNTHNKFK	0	0	1319.644415	0.0414	0.4550
DELWK[x]NDDQLTYTYK	4	0	1930.894787	0.0413	0.6200
DTMNVDINAIKK[x]GEIR	11	0	1815.951192	0.0413	0.6600
CTDLDAIGVK[x]VPFTAAITITGVK	9	0	2389.292565	0.0411	0.9450
EFHKDMTLEEAEVLILK[x]VLR	16	0	2412.308550	0.0410	0.8200
K[x]IDKEDMGSNDK	0	0	1378.639778	0.0408	0.4900
LDGK[x]DELWKNDDQLTYTYK	3	0	2344.122200	0.0408	0.7750
DTMNVDINAIK[x]KGEIR	10	0	1815.951192	0.0400	0.6400
SNNIK[x]ENEQKIK	4	0	1443.768084	0.0392	0.4700
LMVEMEK[x]KLEK	6	0	1376.740675	0.0391	0.4300
DFLDAVQK[x]VVK	7	0	1260.707726	0.0391	0.4300
ILFSDVK[x]AMTTGLR	6	0	1550.848972	0.0389	0.5450
VSK[x]ILEHKEIMLR	2	0	1594.922802	0.0377	0.4900
LIIPSDDALRTNAIVMK[x]DIR	16	0	2253.251374	0.0373	0.7450
ILYVNNAK[x]SQEEAIENIK	7	0	2075.089784	0.0372	0.6700
GSLEK[x]NWKEEYLR	4	0	1650.836493	0.0369	0.4800
KLDVAK[x]R	5	0	828.518092	0.0364	0.2550
MVILNK[x]DGMERK	5	0	1432.752968	0.0362	0.4350
IDK[x]K	2	0	502.311471	0.0362	0.1450
LIPIRGTEVEK[x]ITIK	10	0	1709.045018	0.0360	0.5400
VTDK[x]LTQLTDNIWCCR	3	0	2021.966182	0.0359	0.5750
LEFIK[x]VIPVEELKEIK	4	0	1926.144056	0.0359	0.5750
WK[x]VETQEAAVVDYPDRYYK	1	0	2359.148355	0.0355	0.6750
TTLFK[x]SELAQSK	4	0	1351.734665	0.0354	0.4250
SSK[x]DISSKSPSGNDALNDK	2	0	1948.933683	0.0353	0.6700
ILPNK[x]VDPLVSLMMVEK	4	0	1925.072882	0.0350	0.5950
MVILNK[x]DGMER	5	0	1304.658013	0.0350	0.3850
LLK[x]PRVNNR	2	0	1108.682852	0.0350	0.3150
F[x]ATLQKSKR	0	0	1077.629423	0.0344	0.3100
ILIDK[x]AR	4	0	827.522844	0.0343	0.2400
LLK[x]MQR	2	0	787.473787	0.0342	0.2050
IDKNTWNSTLETAK[x]AK	13	0	1818.947489	0.0341	0.5450
DFLDAVQK[x]VVKGNQK	7	0	1687.925636	0.0340	0.5100
EVPAVQVTAAFLYNYK[x]R	15	0	1968.046805	0.0338	0.5750
NSDYKETLIFK[x]CIDMFIHK	10	0	2401.180912	0.0337	0.6400
LLK[x]VTVSKGVAIDLLEECK	2	0	2114.201970	0.0334	0.6350
S[x]SKDISSKSPSGNDALNDK	0	0	1948.933683	0.0334	0.6350
IWKVMCK[x]NK	6	0	1205.641245	0.0333	0.3000
YQK[x]DEEWPPKM	2	0	1449.659787	0.0332	0.3650
LQK[x]DLGQVLNK	2	0	1254.729522	0.0332	0.3650
AKWSTAETLTNNK[x]IDR	12	0	1846.953636	0.0331	0.5300
KDWNACK[x]K	6	0	1048.512348	0.0331	0.2650
TGIATMLTRGEIK[x]K	12	0	1517.859870	0.0329	0.4600
SAKGTK[x]R	5	0	746.439846	0.0329	0.2300
IDVLFSK[x]IRLAYVYADMR	6	0	2172.176427	0.0328	0.5900
AVDEEMK[x]VRSEDYLPSK	6	0	1994.961812	0.0326	0.5550
LDDMSLIKEDCEAATDPLLK[x]K	19	0	2404.186446	0.0324	0.6800
VELAK[x]QNLFVPTSDK	4	0	1687.914404	0.0323	0.4850
T[x]MVYSDNTSIITSAGGLMALLDEQER	0	0	2814.341427	0.0323	0.8400
MSSK[x]DISSKSPSGNDALNDK	3	0	2079.974162	0.0322	0.6450
M[x]SQARGFDR	0	0	1066.497761	0.0322	0.2900
FDVIVAK[x]GK	6	0	975.575269	0.0322	0.2900
M[x]GINERK	0	0	846.438129	0.0321	0.2250
VATEKDFLDAVQK[x]VVK	12	0	1788.998462	0.0316	0.5050
MGTTITALRYK[x]DGVILAADSR	10	0	2251.199340	0.0314	0.6600
LLSSAK[x]K	5	0	745.469750	0.0314	0.2200
K[x]FRKPIGATWK	0	0	1330.787310	0.0314	0.3450
K[x]YYESFADFDSEGTDAYLTYK	0	0	2512.095710	0.0312	0.6550
YTLYDQNDTK[x]EWLDKLGDK	9	0	2344.122200	0.0311	0.5900
DLVK[x]K	3	0	601.379880	0.0310	0.1550
YPMDAHK[x]SELEGVEEAR	6	0	1959.899550	0.0309	0.5250
M[x]MGINERK	0	0	977.478607	0.0306	0.2450
VSQARVMGSGCDAAGTIIK[x]VFHPITK	18	0	2742.430790	0.0306	0.7950
DDINLDEASAMAVK[x]FLSK	13	0	1965.971650	0.0306	0.5500
TK[x]VVDRYADVIASIGLSR	1	0	1962.089727	0.0306	0.5500
IEFATITK[x]DTTK	7	0	1366.734330	0.0304	0.3650
K[x]CLTDLEDEAPAK	0	0	1488.712937	0.0304	0.3950
LIDASTVK[x]HVFPITK	7	0	1667.960960	0.0303	0.4550
M[x]SSKDISSKSPSGNDALNDK	0	0	2079.974162	0.0303	0.6050
ERGTCAGEVFMALK[x]GMALGSANEK	13	0	2526.202777	0.0302	0.7250
ETIDNAETMK[x]K	9	0	1278.612505	0.0300	0.3300
SVMIMVK[x]MYSPSENCFFFRMAIVSK	6	0	3001.439500	0.0296	0.7400
Y[x]FATLQKSKR	0	0	1240.692746	0.0295	0.2950
LAVNENLASSK[x]SSM	10	0	1449.713272	0.0293	0.4100
N[x]SIVSK	0	0	646.364957	0.0292	0.1750
EPPVYTPPK[x]DK	8	0	1269.660444	0.0291	0.3200
HFEQVINEK[x]HEDALAK	8	0	1906.953636	0.0291	0.4650
M[x]TMVYSDNTSIITSAGGLMALLDEQER	0	0	2945.381905	0.0289	0.7800
DEK[x]VSEVLNSEDITGIQEK	2	0	2132.048371	0.0284	0.5400
SSKDISSK[x]SPSGNDALNDK	7	0	1948.933683	0.0284	0.5400
AFNNAGITSVGVTGKNCACVISQK[x]K	23	0	2623.320910	0.0284	0.7100
EPPVYTPPKDK[x]K	10	0	1397.755400	0.0283	0.3400
LNADVLGQLIK[x]K	10	0	1310.792119	0.0283	0.3400
LDGK[x]DELWK	3	0	1102.565823	0.0283	0.2550
LAEK[x]WRDYNLISENTEM	3	0	2110.999257	0.0282	0.4800
IEFATITKDTTK[x]NK	11	0	1608.872208	0.0282	0.3950
GGLGYPEDAIGK[x]TK	11	0	1404.724827	0.0282	0.3950
AMEVDEK[x]PTER	6	0	1303.607753	0.0282	0.3100
AASIAVEDEK[x]R	9	0	1187.614557	0.0282	0.3100
TELFK[x]ASTSAK	4	0	1181.629146	0.0282	0.3100
LLKVTVSK[x]GVAIDLLEECK	7	0	2114.201970	0.0282	0.5350
EVAEADIASK[x]DLEETDERSLALTK	9	0	2632.307808	0.0281	0.6750
EGK[x]VTFFYTDYIGVYAPR	2	0	2125.051948	0.0281	0.5050
GIDLKSIAEK[x]MNGASGAELK	9	0	2031.066940	0.0280	0.5600
K[x]INVK	0	0	600.395864	0.0280	0.1400
LVPYLTK[x]LESK	6	0	1289.759425	0.0277	0.3050
LVPYLTK[x]LESKQR	6	0	1573.919099	0.0277	0.3600
DIKSMIADK[x]HAIR	8	0	1496.813257	0.0277	0.3600
K[x]AQSGPDASAK	0	0	1058.535585	0.0273	0.3000
MVCK[x]IWK	3	0	963.503367	0.0271	0.1900
S[x]PTGQITSTSARSGK	0	0	1476.753161	0.0270	0.4050
LISGK[x]LDEAR	4	0	1100.618917	0.0270	0.2700
DLK[x]LK	2	0	615.395529	0.0270	0.1350
WK[x]RENQLR	1	0	1128.615169	0.0269	0.2150
LVK[x]ERQAR	2	0	998.598459	0.0269	0.2150
ILFSDVK[x]AMTTGLREVFETQGDLCR	6	0	2885.441410	0.0268	0.6700
ETLIFKCIDMFIHK[x]SAELYK	13	0	2485.274807	0.0268	0.5350
MK[x]SLSEQYTERVQNEVTLSPEQLR	1	0	2864.433683	0.0267	0.6400
QIAK[x]FVVSLGER	3	0	1345.771718	0.0267	0.3200
KK[x]AQSGPDASAK	1	0	1186.630541	0.0267	0.3200
TLLYGK[x]RFFPYYVYTTVAGIDK	5	0	2614.383428	0.0266	0.5850
QK[x]TATQPIVAQEMETDNQTALLVANVR	1	0	2968.528639	0.0265	0.7150
QGSATVGLVSKTHAVLVALK[x]R	19	0	2134.258512	0.0264	0.5550
MNSIVSKYTQSTNNDDPK[x]K	17	0	2169.037093	0.0263	0.5000
DDLSGAEIK[x]AIVSEAGLLALRER	8	0	2425.317532	0.0263	0.6050
MSSKDISSK[x]SPSGNDALNDK	8	0	2079.974162	0.0262	0.5250
DIGK[x]VVDK	3	0	872.496688	0.0262	0.2100
DQIGEEK[x]TILQSLLQRAR	6	0	2097.154110	0.0261	0.4700
WIAK[x]QILDCIVNLSEPAKK	3	0	2225.224100	0.0261	0.4950
N[x]STEEIDLYNR	0	0	1352.620760	0.0259	0.2850
FNSNAIAAVATK[x]MVTLK	11	0	1777.975953	0.0259	0.4400
SITEFGDTATAKELEAMK[x]LLRPR	17	0	2576.363096	0.0259	0.5950
NTWNSTLETAKAK[x]YASQK	12	0	2040.027522	0.0258	0.4650
EPPVYTPPK[x]DKK	8	0	1397.755400	0.0258	0.3100
IDELVSNNEK[x]IWK	9	0	1586.830346	0.0258	0.3350
SIAEK[x]MNGASGAELK	4	0	1504.755469	0.0257	0.3850
DGIQDIMPSQAK[x]ELKK	11	0	1799.945046	0.0256	0.4100
GGLGYPEDAIGK[x]TKLVK	11	0	1744.972250	0.0256	0.4350
DIK[x]VIMATNR	2	0	1159.638269	0.0255	0.2550
MPIDFK[x]GFICK	5	0	1354.677686	0.0255	0.2800
VEDAPENNSFRSWIGAYLAK[x]IPER	19	0	2761.382249	0.0254	0.6100
M[x]NSTEEIDLYNR	0	0	1483.661239	0.0254	0.3050
EPPFAPIESAK[x]R	10	0	1340.708787	0.0254	0.3050
SSTAAK[x]TFLEKR	5	0	1337.730248	0.0254	0.3050
EVIELPLK[x]NPELFLR	7	0	1809.039932	0.0253	0.3800
V[x]PTFANFHTPIFIAK	0	0	1701.924185	0.0253	0.3800
ILYVNNAK[x]SQEEAIENIKCTR	7	0	2492.269200	0.0252	0.5300
EDSSPCGYIIRILSGEQTVK[x]YDR	19	0	2685.306702	0.0252	0.5800
K[x]IFTIHTSKMNLGEDVNLEELIQCK	0	0	2959.514570	0.0250	0.6250
ELISVSAASK[x]ILSNITYSYK	9	0	2186.183345	0.0250	0.5000
LDVAK[x]RVDMYASDLAQISR	4	0	2150.115282	0.0250	0.4750
TSNNTNRTNSTDEK[x]GTK	13	0	1866.866670	0.0250	0.4250
GDVAASILDK[x]YR	9	0	1306.688052	0.0250	0.3000
IDLTRIVK[x]SAK	7	0	1242.765906	0.0250	0.2750
ENWK[x]YACK	3	0	1097.496365	0.0250	0.2000
K[x]ANWCDK	0	0	920.417393	0.0250	0.1750
M[x]NSIVSK	0	0	777.405435	0.0250	0.1750
LDVAK[x]R	4	0	700.423137	0.0250	0.1500
K[x]LWK	0	0	573.363839	0.0250	0.1000
ETTEKK[x]IDK	5	0	1090.586949	0.0250	0.2250
S[x]ERDTALEK	0	0	1047.519601	0.0250	0.2250
AQSGPDASAK[x]LPTVIPTTR	9	0	1909.026796	0.0247	0.4700
ISPGYDVYEGSFEK[x]EGK	13	0	1903.883889	0.0247	0.4200
LQMSAMYK[x]KCLTDLEDEAPAK	7	0	2441.163937	0.0245	0.5150
ADYYYQAK[x]AK	7	0	1219.587284	0.0245	0.2450
TK[x]KACIIFFDEIDAIGGAR	1	0	2124.103657	0.0245	0.4650
LDPAGFYIGYK[x]ATSAGPK	10	0	1854.951515	0.0244	0.4400
DIK[x]SMIADK	2	0	1019.532081	0.0244	0.2200
NSTEEIDLYNRWK[x]ALER	12	0	2136.059881	0.0244	0.4150
AFNNAGITSVGVTGK[x]NCACVISQK	14	0	2495.225954	0.0244	0.5850
K[x]PTSELAIGASLEK	0	0	1442.797987	0.0243	0.3400
FFEKEDVQSLK[x]LK	10	0	1609.871482	0.0242	0.3150
AVILSDTKPVDK[x]K	11	0	1412.823808	0.0242	0.3150
NSDYK[x]ETLIFKCIDMFIHK	4	0	2401.180912	0.0242	0.4600
LK[x]VELAKQNLFVPTSDK	1	0	1929.093418	0.0241	0.4100
SVEISALASK[x]NRLHQLR	9	0	1921.085644	0.0241	0.4100
K[x]NEEKLAEFDK	0	0	1349.682631	0.0241	0.2650
DGIQDIMPSQAKELK[x]K	14	0	1799.945046	0.0241	0.3850
GGNMDSLK[x]INFSAFQLPVVTR	7	0	2293.188777	0.0240	0.5050
K[x]IEFPSYRDR	0	0	1309.677823	0.0240	0.2400
IITK[x]EGVETR	3	0	1144.645129	0.0240	0.2400
HSTFIITK[x]R	7	0	1101.629423	0.0239	0.2150
V[x]PTFANFHTPIFIAKR	0	0	1858.025287	0.0237	0.3800
NWK[x]EGLSR	2	0	988.508981	0.0237	0.1900
YEAKAIGSGSEPAK[x]SELVK	13	0	1963.026127	0.0237	0.4500
DGIQDIMPSQAK[x]ELK	11	0	1671.850090	0.0237	0.3550
EVVQFVGSRFNSNAIAAVATK[x]MVTLK	20	0	2779.505334	0.0237	0.6150
D[x]YTMAQPEFFK	0	0	1375.611779	0.0236	0.2600
INADHK[x]LNSLPLLQQLVK	5	0	2043.183957	0.0236	0.4250
M[x]NSIVSKYTQSTNNDDPK	0	0	2040.942138	0.0236	0.4250
K[x]QCVIANSCKTAINTGGGSVAVFNK	0	0	2623.320910	0.0236	0.5900
K[x]ACIIFFDEIDAIGGAR	0	0	1894.961028	0.0235	0.4000
AMEVDEK[x]PTERYSDIGGLSK	6	0	2224.068057	0.0235	0.4700
WK[x]TLSKESAR	1	0	1204.656362	0.0235	0.2350
SYATGPYARELAAIK[x]EDTEAVLK	14	0	2495.290650	0.0235	0.5400
LLMK[x]LSSQNDDK	3	0	1390.712546	0.0233	0.2800
FMLKLGVK[x]R	7	0	1090.668450	0.0233	0.2100
EDVQSLK[x]LK	6	0	1058.597121	0.0233	0.2100
SNPVFAENDEK[x]GEK	10	0	1562.721193	0.0232	0.3250
YTSLSEEQK[x]MK	8	0	1342.643803	0.0232	0.2550
K[x]HLGHVTLETVTHNIPTPWVR	0	0	2434.323230	0.0231	0.4850
EIIRTSTSSMTAVPK[x]PLK	14	0	1958.086949	0.0231	0.4150
ILSNITYSYK[x]GYGLSMGTMLAGTGK	9	0	2625.318122	0.0230	0.5750
V[x]SPTGQITSTSARSGK	0	0	1575.821569	0.0228	0.3650
KSQNVQEQLNEWGSNITELLGK[x]LEK	21	0	2884.492911	0.0228	0.5700
LLENDIK[x]VMKSEFQR	6	0	1848.976678	0.0227	0.3400
SITEFGDTATAK[x]ELEAMKLLRPR	11	0	2576.363096	0.0226	0.5200
AVILSDTK[x]PVDKKQCVIANSCK	7	0	2473.303140	0.0225	0.4950
VMK[x]EDNLILRTR	2	0	1486.828906	0.0225	0.2700
AVILSDTK[x]PVDK	7	0	1284.728853	0.0225	0.2700
K[x]IDK	0	0	502.311471	0.0225	0.0900
IANYDPAEIRFNLMVICK[x]DK	17	0	2409.218357	0.0225	0.4500
ILYVNNAKSQEEAIENIK[x]CTR	17	0	2492.269200	0.0224	0.4700
SNPVFAENDEKGEK[x]R	13	0	1718.822295	0.0223	0.3350
AIGSGSEPAK[x]SELVK	9	0	1471.788150	0.0223	0.3350
SITEFGDTATAK[x]ELEAMK	11	0	1940.940017	0.0222	0.4000
VATEK[x]DFLDAVQKVVK	4	0	1788.998462	0.0222	0.3550
VTVSK[x]GVAIDLLEECK	4	0	1759.938898	0.0222	0.3550
ELAAIK[x]EDTEAVLK	5	0	1528.834763	0.0221	0.3100
VLNKGDSGEMSLQKLFK[x]	16	0	1893.002891	0.0221	0.3750
DFLDAVQKVVK[x]GNQK	10	0	1687.925636	0.0220	0.3300
YLYSSEENTK[x]AGALLGIGVTNVAVR	9	0	2624.380854	0.0220	0.5500
YTGLLRVSAMMSCACQK[x]R	16	0	2131.015784	0.0219	0.3950
TEDDIKSLQSVGQIIGEVLK[x]QLDSER	19	0	2899.513703	0.0219	0.5700
ILIELLTQMDGFDQGANVK[x]VIMATNR	18	0	2889.509094	0.0219	0.5700
KANWCDK[x]R	6	0	1076.518495	0.0219	0.1750
LIEK[x]LELR	3	0	1012.628028	0.0219	0.1750
IIRGAIESYK[x]VVDASIVSK	9	0	2047.167638	0.0218	0.4150
ETDLK[x]PYVLELAMTVVLDIEFR	4	0	2593.371204	0.0218	0.4800
IDKEDMGSNDK[x]ASK	10	0	1536.708913	0.0218	0.3050
YPMDAHK[x]SELEGVEEARR	6	0	2116.000652	0.0217	0.3900
K[x]KAQSGPDASAK	0	0	1186.630541	0.0217	0.2600
LLK[x]LEEAMK	2	0	1073.615413	0.0217	0.1950
DK[x]KASLLTR	1	0	1030.613439	0.0217	0.1950
K[x]LDVAK	0	0	672.416990	0.0217	0.1300
K[x]VADLK	0	0	672.416990	0.0217	0.1300
AASIAVEDEK[x]RLR	9	0	1456.799717	0.0215	0.2800
TK[x]SVALGGITKEFVIYEQLIAAR	1	0	2506.415787	0.0215	0.4950
VEAQNHK[x]LNLADPVSIEYLTR	6	0	2409.265107	0.0214	0.4500
VYATMQK[x]LQKDLGQVLNK	6	0	2076.140043	0.0214	0.3850
MNSIVSK[x]YTQSTNNDDPK	6	0	2040.942138	0.0214	0.3850
ELLK[x]LKVELAK	3	0	1282.822356	0.0214	0.2350
SSSDMAYTSMFK[x]GNQKVVK	11	0	2107.007711	0.0213	0.4050
KLGVK[x]PPKGCLMFGPPGTGK	4	0	2068.132455	0.0213	0.4250
K[x]DYTMAQPEFFK	0	0	1503.706735	0.0213	0.2550
K[x]GEK	0	0	460.264524	0.0213	0.0850
MMGINERK[x]GFDFEYYQR	7	0	2182.992731	0.0212	0.3600
GSQVSEFIDTESFAPTITVQSK[x]LSNR	21	0	2840.419082	0.0212	0.5500
QKSLEK[x]TLVPYLR	5	0	1573.919099	0.0212	0.2750
LVPYLTKLESK[x]QR	10	0	1573.919099	0.0212	0.2750
MEILK[x]IHLEKVSK	4	0	1566.916655	0.0212	0.2750
AHLDVQEKDQPK[x]K	11	0	1534.810280	0.0212	0.2750
ETTEK[x]KIDK	4	0	1090.586949	0.0211	0.1900
LMGQINK[x]MPLLQSSVALLGQKIR	6	0	2537.454825	0.0211	0.4850
IEFATITK[x]DTTKNK	7	0	1608.872208	0.0211	0.2950
TKK[x]ACIIFFDEIDAIGGAR	2	0	2124.103657	0.0211	0.4000
SMRYPMDAHK[x]SELEGVEEAR	9	0	2334.073155	0.0210	0.4200
VNGVVFTNRPDEK[x]NR	12	0	1743.901545	0.0210	0.3150
YQK[x]DEEWPPK	2	0	1318.619308	0.0210	0.2100
HSTFIITK[x]RK	7	0	1229.724379	0.0210	0.2100
P[x]FGNTHNKFK	0	0	1188.603937	0.0210	0.2100
LVLK[x]EVFLSFHNLVGR	3	0	1870.082797	0.0209	0.3350
D[x]VPTFANFHTPIFIAK	0	0	1816.951123	0.0209	0.3350
ILEFTK[x]YSNDK	5	0	1356.692468	0.0209	0.2300
DPEEEAEMMTKETTEK[x]K	15	0	2024.891743	0.0209	0.3550
LQKDLGQVLNK[x]YVQVEQR	10	0	2157.190495	0.0208	0.3750
EAEAAK[x]DEQIEKIDTVIK	5	0	2029.057817	0.0208	0.3750
IINRDIGK[x]VVDK	7	0	1368.808828	0.0208	0.2500
SVEISALASK[x]NR	9	0	1273.698949	0.0208	0.2500
DYGK[x]FLSAMHDLPVR	3	0	1747.871494	0.0207	0.3100
DGSSGGTIRMVILNK[x]DGMER	14	0	2135.046217	0.0205	0.4100
EPLK[x]EVVQFVGSRFNSNAIAAVATK	3	0	2674.444120	0.0204	0.5100
EDCEAATDPLLK[x]K	11	0	1488.712937	0.0204	0.2650
LEEIGVADQYK[x]VSK	10	0	1577.830012	0.0204	0.2850
IDELVSNNEKIWK[x]VMCK	12	0	2105.064830	0.0203	0.3450
D[x]VPTFANFHTPIFIAKR	0	0	1973.052225	0.0203	0.3450
RPPVIRTTLFK[x]SELAQSK	10	0	2070.194854	0.0203	0.3650
DGLEDDMPALADEEFEK[x]MDR	16	0	2324.977588	0.0203	0.4050
ALTLKTGPPGPPCGGK[x]FMLK	15	0	2069.116472	0.0203	0.4050
QGAMIAQAMILTQHNDQLNSK[x]VSGIRK	20	0	2951.543182	0.0202	0.5450
NKMVCK[x]IWK	5	0	1205.641245	0.0200	0.1800
VEFK[x]MGNGK	3	0	1008.506203	0.0200	0.1800
TLDQIAAKLYFYYILFFEK[x]CNR	18	0	2815.440615	0.0200	0.4400
VNLEAYLDLSITPK[x]QHAVNERAK	13	0	2608.397173	0.0200	0.4600
LVETSGQIRCGSPYIIEDSK[x]K	19	0	2379.210294	0.0200	0.4200
DLVLALDTPRTAAVNIK[x]VR	16	0	2064.205418	0.0200	0.3800
GGLGYPEDAIGKTK[x]LVK	13	0	1744.972250	0.0200	0.3400
YQKDEEWPPK[x]M	9	0	1449.659787	0.0200	0.2200
EK[x]ASKGSNDDEMK	1	0	1437.640504	0.0200	0.2600
EVLNKGVSK[x]DEK	8	0	1344.724827	0.0200	0.2400
DLVK[x]KYDK	3	0	1007.565097	0.0200	0.1600
DRLK[x]K	3	0	658.412573	0.0200	0.1000
GTEVEK[x]ITIKVHVSEVLGDIR	5	0	2321.295344	0.0198	0.4150
CAEAENSSDLFK[x]LGVMYAK	11	0	2131.991727	0.0197	0.3750
AK[x]WSTAETLTNNKIDR	1	0	1846.953636	0.0197	0.3150
KDK[x]MNFVILCR	2	0	1422.747490	0.0195	0.2150
G[x]QAQSGNFSNFGDGANGDNKK	0	0	2111.925576	0.0195	0.4100
TEDDIK[x]SLQSVGQIIGEVLK	5	0	2171.168421	0.0195	0.3900
DK[x]MNFVILCR	1	0	1294.652534	0.0195	0.1950
M[x]SERDTALEK	0	0	1178.560080	0.0195	0.1950
INHEHFMDGILEVQMRK[x]SK	16	0	2311.156430	0.0195	0.3700
WRDATDDK[x]R	7	0	1161.552629	0.0194	0.1750
IDELVSNNEK[x]IWKVMCK	9	0	2105.064830	0.0194	0.3300
YEAK[x]AIGSGSEPAK	3	0	1406.704092	0.0193	0.2700
K[x]VADLKK	0	0	800.511946	0.0193	0.1350
RGERPSCPTGYHLK[x]SIR	13	0	2013.032561	0.0191	0.3250
SNDIEKAIDLYK[x]EVLNK	11	0	1991.057425	0.0191	0.3250
VELAKQNLFVPTSDK[x]EK	14	0	1945.051948	0.0191	0.3250
GERPSCPTGYHLK[x]SIR	12	0	1856.931459	0.0191	0.3050
LQDGSTDMQLTLMSIVHVPYK[x]QGLHK	20	0	2938.504342	0.0190	0.4950
DEPEETDVNK[x]YQKDEEWPPK	9	0	2475.107668	0.0190	0.3800
QGSATVGLVSK[x]THAVLVALK	10	0	1978.157410	0.0190	0.3800
K[x]AFGR	0	0	577.333601	0.0190	0.0950
LDK[x]LPVIIGSMDVDNALDLMTMK	2	0	2531.304781	0.0189	0.4350
LLIFEK[x]QVR	5	0	1144.696771	0.0189	0.1700
LAAEDHK[x]FVIHQEENKR	6	0	2063.054738	0.0188	0.3200
GDVAASILDK[x]YRTGIATMLTR	9	0	2251.199340	0.0188	0.3950
GKSALSTLNGFVEELK[x]AEVR	15	0	2147.158527	0.0188	0.3750
A[x]TTVKDTMNVDINAIK	0	0	1732.902849	0.0188	0.3000
IDRPAQVISFK[x]K	10	0	1400.813914	0.0187	0.2250
MPIDFK[x]GFICKVVDK	5	0	1795.936398	0.0187	0.2800
S[x]IMEYNGGSCVAMAGKNCVAIASDLR	0	0	2773.265441	0.0187	0.4850
LALTK[x]LTIPLPLYPQGHPGGSEGGPK	4	0	2640.463795	0.0187	0.4850
QNTIVNQVYESYNQLTK[x]TVELM	16	0	2614.294745	0.0186	0.4100
DGLEDDMPALADEEFEK[x]MDRR	16	0	2481.078690	0.0186	0.3900
VMGSGCDAAGTIIK[x]VFHPITK	13	0	2201.133573	0.0186	0.3900
DDLSGAEIK[x]AIVSEAGLLALR	8	0	2140.173842	0.0186	0.3900
LLRPRK[x]R	5	0	937.629701	0.0186	0.1300
K[x]DWNACK	0	0	920.417393	0.0186	0.1300
K[x]LDVAKR	0	0	828.518092	0.0186	0.1300
LLMK[x]VALCANHADSVVK	3	0	1868.001115	0.0185	0.3150
FVIHQEENK[x]R	8	0	1298.673071	0.0185	0.1850
LIQIRVK[x]LEK	6	0	1238.807376	0.0185	0.1850
LLENDIK[x]VMK	6	0	1201.673984	0.0185	0.1850
NKPGVYTK[x]VCNYVNWIQQTIAAN	7	0	2680.343029	0.0185	0.4250
ARVEAQNHK[x]LNLADPVSIEYLTR	8	0	2636.403319	0.0185	0.4250
VYQTEPAGIYNAWK[x]ATAIGRASK	13	0	2494.296739	0.0185	0.4250
QLFNAAEEHSPSIVFIDEIDAIGTK[x]R	24	0	2899.471450	0.0185	0.4800
AIGSGSEPAK[x]SELVKEFHK	9	0	2013.053008	0.0184	0.3500
LGVK[x]PPKGCLMFGPPGTGK	3	0	1940.037500	0.0184	0.3500
MVTLK[x]DVGPPQPGPGIYR	4	0	1924.023961	0.0183	0.3300
SNPVFAENDEK[x]GEKR	10	0	1718.822295	0.0183	0.2750
Y[x]FATLQKSK	0	0	1084.591644	0.0183	0.1650
NDSYQLIK[x]ILPNKVDPLVSLMMVEK	7	0	2886.559732	0.0182	0.4550
EWNQNIK[x]NLSNVVEISGKGVFV	6	0	2473.296405	0.0182	0.4000
HGGYK[x]PTDKHK	4	0	1266.646859	0.0182	0.2000
QETQYK[x]IDELVSNNEKIWK	5	0	2364.196029	0.0182	0.3450
S[x]INFCMDMDLSACILNASK	0	0	2188.962413	0.0182	0.3450
G[x]QAQSGNFSNFGDGANGDNK	0	0	1983.830620	0.0180	0.3600
FVIHQEENK[x]RSVGIK	8	0	1782.973979	0.0180	0.2700
IDTVIK[x]LVDHSFDEK	5	0	1757.919882	0.0180	0.2700
QNTPVLFDSK[x]EAVLK	9	0	1687.914404	0.0180	0.2700
M[x]SIMEYNGGSCVAMAGKNCVAIASDLR	0	0	2904.305920	0.0180	0.4850
FVK[x]LGIDPPKGIMLYGPPGTGK	2	0	2284.265236	0.0180	0.3950
A[x]KVAEQNENPTVGSAQK	0	0	1769.890704	0.0179	0.3050
IDTIVK[x]EIQDEK	5	0	1429.766355	0.0179	0.2150
ILIDK[x]ARVEAQNHK	4	0	1633.926306	0.0179	0.2500
RLAEGESEEVK[x]AYMDPHR	10	0	2116.000652	0.0178	0.3200
YLHQSLK[x]YK	6	0	1178.644738	0.0178	0.1600
IDRDK[x]LVLK	4	0	1098.676036	0.0178	0.1600
IK[x]ILFSDVK	1	0	1061.648429	0.0178	0.1600
EFHK[x]DMTLEEAEVLILKVLR	3	0	2412.308550	0.0177	0.3550
EIK[x]PNIRVALR	2	0	1307.803685	0.0177	0.1950
TITDGK[x]IYVEVERAR	5	0	1748.942012	0.0177	0.2650
AVYMPLCDPGNK[x]AEESAFYER	11	0	2446.093220	0.0176	0.3700
LSVEALNSLTGEFKGK[x]YYPLK	15	0	2356.267737	0.0176	0.3700
HNLNLSPEATASFTRK[x]QLATSLR	15	0	2554.361457	0.0176	0.4050
K[x]DSGNIEIFLDEIQAEFTPAISAVHR	0	0	2899.471450	0.0175	0.4550
EVIELPLKNPELFLRVGIK[x]PPK	18	0	2528.509290	0.0175	0.3850
K[x]YIPNPVLVIIDVKPK	0	0	1835.128350	0.0175	0.2800
ATAIGRASK[x]AAR	8	0	1171.678492	0.0175	0.2100
ETTEK[x]K	4	0	734.380997	0.0175	0.1050
VK[x]AFGR	1	0	676.402010	0.0175	0.1050
TIEAITFKTDNHLSSTLEK[x]LSFK	18	0	2622.390357	0.0174	0.4000
TDTKTIEAITFK[x]TDNHLSSTLEK	11	0	2592.328152	0.0174	0.4000
N[x]SIVSKYTQSTNNDDPK	0	0	1909.901659	0.0174	0.2950
IDRK[x]IEFPPPSAEAR	3	0	1724.920885	0.0173	0.2600
ELAAIK[x]EDTEAVLKR	5	0	1684.935865	0.0173	0.2600
FVKLGIDPPK[x]GIMLYGPPGTGK	9	0	2284.265236	0.0173	0.3800
E[x]SLQRLLQGAR	0	0	1269.715268	0.0173	0.1900
VYQTEPAGIYNAWK[x]ATAIGR	13	0	2208.132649	0.0172	0.3450
D[x]TEMSVNMSDFLHDQATR	0	0	2095.893807	0.0172	0.3100
MPPK[x]EDWEK	3	0	1158.537893	0.0172	0.1550
EDTEAVLK[x]R	7	0	1059.555986	0.0172	0.1550
L[x]MTEFVDQVDDVVKYEIDK	0	0	2285.113610	0.0171	0.3250
NK[x]YAIQLPLPPK	1	0	1380.812854	0.0171	0.2050
VLNKGDSGEMSLQK[x]LFK	13	0	1893.002891	0.0171	0.2900
QDPK[x]K	3	0	614.338744	0.0170	0.0850
LLK[x]PRVNNRIGSVDR	2	0	1736.016844	0.0170	0.2550
EPNK[x]GSYRPYTAK	3	0	1509.757521	0.0169	0.2200
DLGQVLNKYVQVEQRNK[x]PDER	16	0	2527.314175	0.0169	0.3550
SMK[x]DLHISQNFACLIR	2	0	1931.970877	0.0169	0.2700
HIGIATTGFIPDGQHIVK[x]R	17	0	2059.132592	0.0168	0.3200
ELEAMK[x]LLRPR	5	0	1354.775421	0.0168	0.1850
KLEGTIDYQK[x]L	9	0	1306.713204	0.0168	0.1850
LTGDTNGALDKLEEIGVADQYK[x]VSK	21	0	2663.365262	0.0168	0.4200
TSK[x]TPPTAMLSSVR	2	0	1474.781290	0.0168	0.2350
M[x]ATTVKDTMNVDINAIK	0	0	1863.943328	0.0168	0.2850
V[x]SINFCMDMDLSACILNASK	0	0	2288.030821	0.0168	0.3350
VYATMQKLQK[x]DLGQVLNK	9	0	2076.140043	0.0167	0.3000
LISGK[x]LDEARELLVK	4	0	1682.992985	0.0167	0.2500
SNDIEK[x]AIDLYK	5	0	1407.724493	0.0167	0.2000
I[x]INRDIGKVVDK	0	0	1368.808828	0.0167	0.2000
VK[x]VIAATNR	1	0	970.592313	0.0167	0.1500
ATK[x]QSK	2	0	661.375854	0.0167	0.1000
ATHEVLKDEVLFNDK[x]PLPIEMK	14	0	2565.351138	0.0166	0.3650
DILLDMSRAVNIAFTQDQLLK[x]R	20	0	2559.384166	0.0166	0.3650
S[x]PTGQITSTSARSGKK	0	0	1604.848116	0.0166	0.2650
D[x]YDLVRSLESQIR	0	0	1592.815758	0.0165	0.2150
EPLK[x]EVVQFVGSR	3	0	1486.814306	0.0165	0.2150
TDATFIRVIGSELVQK[x]YVGEGAR	15	0	2508.333515	0.0165	0.3800
K[x]AQSGPDASAKLPTVIPTTR	0	0	2037.121751	0.0165	0.3300
K[x]ALNEFVMMFSMFSHENWNDK	0	0	2604.159855	0.0164	0.3450
LYFYYILFFEK[x]CNR	10	0	1974.970140	0.0164	0.2300
T[x]EVLKTNVLQSNENIVQYYTQK	0	0	2611.349222	0.0164	0.3600
M[x]GQAQSGNFSNFGDGANGDNKK	0	0	2242.966054	0.0164	0.3600
LELK[x]KANWCDK	3	0	1403.723052	0.0164	0.1800
M[x]DTEMSVNMSDFLHDQATR	0	0	2226.934286	0.0163	0.3100
EDLTDEEK[x]AASIAVEDEKR	7	0	2147.022884	0.0163	0.3100
K[x]SLKDECK	0	0	1006.511679	0.0162	0.1300
IAIVVNQNWYCANTK[x]YVTGPK	14	0	2438.241535	0.0162	0.3400
K[x]IEIPLPNEVGRMEILK	0	0	1978.128419	0.0162	0.2750
MDDKMLLTEVHLLESK[x]VYHAIR	15	0	2640.376636	0.0161	0.3550
K[x]AIPLALGLLSASNPQMR	0	0	1879.071243	0.0161	0.2900
IDKK[x]TTEEK	3	0	1090.586949	0.0161	0.1450
AVK[x]PTDMEQFAFYK	2	0	1673.812254	0.0161	0.2250
F[x]MTRSEYDRGVNTFSPEGR	0	0	2248.033011	0.0161	0.3050
VFHPITK[x]AVILSDTKPVDK	6	0	2107.204023	0.0161	0.3050
Q[x]LMTEFVDQVDDVVKYEIDK	0	0	2413.172181	0.0160	0.3200
GIDLK[x]SIAEKMNGASGAELK	4	0	2031.066940	0.0160	0.3200
AIDLYK[x]EVLNKGVSK	5	0	1675.950788	0.0160	0.2400
DLKLK[x]WSDER	4	0	1288.677488	0.0160	0.1600
LPSEYDSRVKAMEVDEK[x]PTER	16	0	2478.205935	0.0160	0.3350
A[x]TTVKDTMNVDINAIKK	0	0	1860.997805	0.0159	0.2700
APPEILDISK[x]QLADYKAFEDSLR	9	0	2618.359059	0.0159	0.3650
ETDLK[x]PYVLELAMTVVLDIEFRNR	4	0	2863.515228	0.0158	0.3800
VMCK[x]NK	3	0	778.382925	0.0158	0.0950
NK[x]GTMK	1	0	677.353010	0.0158	0.0950
HK[x]TDLNHENLKGGDDLDPNYVLSSR	1	0	2836.373864	0.0158	0.3950
IDPSVTMMQVEEK[x]PDVTYGDVGGCK	12	0	2754.254924	0.0158	0.3950
ENAPAIIFIDEIDAIATK[x]R	17	0	2099.126168	0.0158	0.3000
DIGKVVDK[x]CFGIK	7	0	1477.796212	0.0158	0.2050
LQMSAMYKK[x]CLTDLEDEAPAK	8	0	2441.163937	0.0157	0.3300
FCVGLQK[x]IEEIFKK	6	0	1737.948678	0.0157	0.2200
STELFK[x]NEEEPTKK	5	0	1678.841301	0.0157	0.2200
IAQGLLYLGK[x]GTMTLNPYHTER	9	0	2475.294296	0.0157	0.3450
ESQLVDK[x]FFEKINVK	6	0	1822.982813	0.0157	0.2350
M[x]SFLELTEVWGKPQK	0	0	1791.922859	0.0157	0.2350
DVEFLHSDK[x]IDTIVK	8	0	1757.919882	0.0157	0.2350
EWLDK[x]LGDKGPAAAR	4	0	1625.852476	0.0157	0.2350
AVENASTCIGIK[x]CEDGVILALEK	11	0	2489.250437	0.0157	0.3600
MNGASGAELK[x]GVCTEAGMFALRER	9	0	2554.208923	0.0156	0.3750
LLEK[x]LEIK	3	0	984.621882	0.0156	0.1250
LQK[x]DLGQVLNKYVQVEQR	2	0	2157.190495	0.0156	0.2800
IHAYVK[x]VLTLSLMEELHK	5	0	2123.181179	0.0156	0.2800
GTCAGEVFMALKGMALGSANEK[x]IEASK	21	0	2769.349823	0.0156	0.4200
DVCIK[x]LGLDSEESAEYIVAK	4	0	2238.108857	0.0155	0.3100
TLALKYPGGGPGK[x]TAILPVK	12	0	1980.177084	0.0155	0.3100
DAVVLGVEK[x]R	8	0	1084.624003	0.0155	0.1550
HIGIATTGFIPDGQHIVK[x]RAR	17	0	2286.270804	0.0155	0.3250
LFQVEYAIEAIK[x]LGSTAIGVK	11	0	2249.267011	0.0155	0.3250
IHAYVKVLTLSLMEELHK[x]MDDR	17	0	2640.376636	0.0155	0.3400
K[x]SQNVQEQLNEWGSNITELLGK	0	0	2514.271310	0.0155	0.3400
VKAMEVDEK[x]PTERYSDIGGLSK	8	0	2451.231422	0.0155	0.3400
IVAFDQLVK[x]EK	8	0	1288.739025	0.0155	0.1700
S[x]PTGQITSTSAR	0	0	1204.604720	0.0154	0.1850
EIK[x]IIYSDIDVDPVKPEHVGKVVLK	2	0	2832.599943	0.0154	0.3850
AVILSDTK[x]PVDKK	7	0	1412.823808	0.0154	0.2000
LDRK[x]LEFPLPNEEAR	3	0	1825.968559	0.0153	0.2300
ELVSK[x]ASPIAGSEGK	4	0	1471.788150	0.0153	0.2300
MPGTLLPGPGK[x]GYIGDPIK	10	0	1910.033463	0.0153	0.2900
DVEFLHSDK[x]IDTIVKEIQDEK	8	0	2500.269581	0.0152	0.3200
M[x]GQAQSGNFSNFGDGANGDNK	0	0	2114.871099	0.0152	0.3200
GGYAEVK[x]QSEVIGLVRTITFDAR	6	0	2508.333515	0.0152	0.3500
TEVLK[x]TNVLQSNENIVQYYTQK	4	0	2611.349222	0.0150	0.3300
TSASIDFDSNFLNSMIKK[x]NEEK	17	0	2517.205601	0.0150	0.3300
ALTCKMPGTLLPGPGK[x]GYIGDPIK	15	0	2483.327901	0.0150	0.3600
MLLTEVHLLESK[x]VYHAIR	11	0	2151.187325	0.0150	0.2700
VNLYK[x]FREER	4	0	1352.720019	0.0150	0.1500
LILTENIK[x]TK	7	0	1171.717563	0.0150	0.1500
K[x]DLVRNFGR	0	0	1103.619920	0.0150	0.1350
IDK[x]KTTEEK	2	0	1090.586949	0.0150	0.1350
K[x]TLVAHAVLK	0	0	1078.686208	0.0150	0.1500
V[x]KAFGR	0	0	676.402010	0.0150	0.0900
QEYDLPK[x]PYLGSLAEALVSTGAVSLIK	6	0	2861.542489	0.0150	0.4050
DDGLEDDMPALADEEFEK[x]MDR	17	0	2440.004526	0.0150	0.3150
AQSGPDASAK[x]LPTVIPTTRCR	9	0	2225.158538	0.0150	0.3150
MNSIVSK[x]YTQSTNNDDPKK	6	0	2169.037093	0.0150	0.2850
SALSTLNGFVEELK[x]AEVRR	13	0	2118.143212	0.0150	0.2850
VELAK[x]QNLFVPTSDKEK	4	0	1945.051948	0.0150	0.2550
NSIVSK[x]YTQSTNNDDPK	5	0	1909.901659	0.0150	0.2550
SLPPEEYDEK[x]LYNK	9	0	1723.830403	0.0150	0.2100
TEPKAVDEEMK[x]VR	10	0	1530.771118	0.0150	0.1950
F[x]ATLQKSK	0	0	921.528321	0.0150	0.1200
AEAK[x]DVAK	3	0	830.449740	0.0150	0.1200
ENMTQEEAVEFLK[x]NAVALAMER	12	0	2522.214389	0.0148	0.3250
ADPLDERLSGVVEGIFQK[x]CYAK	17	0	2494.252490	0.0148	0.3250
S[x]WTTIESDAGVFTDLIENLGVK	0	0	2394.195360	0.0148	0.3250
EIK[x]IIYSDIDVDPVKPEHVGK	2	0	2393.284112	0.0148	0.3100
IDTIVKEIQDEK[x]EAEAAR	11	0	2057.063963	0.0147	0.2650
NSIVSKYTQSTNNDDPK[x]K	16	0	2037.996615	0.0147	0.2650
EFHK[x]DMTLEEAEVLILK	3	0	2044.054982	0.0147	0.2500
LILVDDEK[x]TSWIYKNK	7	0	1964.061785	0.0147	0.2350
K[x]VAEQNENPTVGSAQK	0	0	1698.853594	0.0147	0.2350
SPTGQITSTSARSGK[x]K	14	0	1604.848116	0.0147	0.2350
EWLDKLGDK[x]GPAAAR	8	0	1625.852476	0.0147	0.2200
FCVGLQKIEEIFK[x]K	12	0	1737.948678	0.0146	0.2050
EYLEKNWK[x]EGLSR	7	0	1650.836493	0.0146	0.1900
LGIDPPKGIMLYGPPGTGK[x]TLCAR	18	0	2511.334048	0.0146	0.3500
L[x]KGYQTIELDKK	0	0	1434.808159	0.0146	0.1750
ILSGEQTVK[x]YDR	8	0	1407.735725	0.0146	0.1750
IK[x]LISGKLDEAR	1	0	1341.797930	0.0146	0.1750
NK[x]LTNDETRYVFVSSVQPDLLPR	1	0	2690.402650	0.0146	0.3350
EYGEASTSQLGPIAEDIQIK[x]LDK	19	0	2504.264495	0.0146	0.3350
LTLEAMDLEIVEK[x]EHFKELVSK	12	0	2600.377016	0.0145	0.3200
AVILSDTKPVDK[x]KQCVIANSCK	11	0	2473.303140	0.0145	0.3200
LELKK[x]ANWCDK	4	0	1403.723052	0.0145	0.1600
GVVALVEDK[x]TKSVALGGITK	8	0	1984.156741	0.0145	0.2900
ILEHK[x]EIMLR	4	0	1280.727413	0.0145	0.1450
FLHDK[x]NSDYK	4	0	1265.603994	0.0145	0.1450
VMK[x]EDNLILR	2	0	1229.680131	0.0145	0.1450
LDSK[x]NVQLAK	3	0	1114.634566	0.0145	0.1450
AVENASTCIGIKCEDGVILALEK[x]VVTSK	22	0	3003.561908	0.0145	0.4050
TEDDIK[x]SLQSVGQIIGEVLKQLDSER	5	0	2899.513703	0.0144	0.3750
MDDK[x]MLLTEVHLLESK	3	0	1900.963729	0.0144	0.2300
IHLEK[x]VSK	4	0	952.570517	0.0144	0.1150
EVQK[x]GPDSVALGVQYDDVRPEDR	3	0	2571.256387	0.0143	0.3300
IDRK[x]ILFENPDEATK	3	0	1787.941677	0.0143	0.2150
LLK[x]LEEAMKITTDAFTSAGER	2	0	2323.209235	0.0143	0.3000
VVDASIVSK[x]ALGNFVASVLAR	8	0	2115.205083	0.0143	0.3000
IDK[x]NTWNSTLETAK	2	0	1619.815423	0.0143	0.2000
AK[x]YASQK	1	0	794.428614	0.0143	0.1000
EEMMNSIQQAVAK[x]	12	0	1477.690428	0.0142	0.1850
NIPK[x]ARASLTAAK	3	0	1339.793514	0.0142	0.1850
LLIFEK[x]QVRQASDTSTNTK	5	0	2178.164339	0.0142	0.2700
SSSDMAYTSMFKGNQK[x]VVK	15	0	2107.007711	0.0142	0.2700
NDSYQLIKILPNK[x]VDPLVSLMMVEK	12	0	2886.559732	0.0142	0.3550
QVRQASDTSTNTK[x]VLIYIADLLFR	12	0	2751.491794	0.0142	0.3400
K[x]TAGEDAVTLVK	0	0	1230.681905	0.0142	0.1700
MK[x]DAVK	1	0	690.373411	0.0142	0.0850
M[x]ATTVKDTMNVDINAIKK	0	0	1992.038284	0.0142	0.2550
APESLQQSYILMEDLYERK[x]LWK	18	0	2739.394060	0.0141	0.3100
EVIELPLK[x]NPELFLRVGIKPPK	7	0	2528.509290	0.0141	0.3100
SLYFATPGNTSFK[x]TDM	12	0	1778.818457	0.0141	0.2250
TAILPVK[x]IMGVEPPYLLEHETLEAEK	6	0	2919.566593	0.0140	0.3650
K[x]LGVKPPKGCLMFGPPGTGK	0	0	2068.132455	0.0140	0.2800
DQPK[x]K	3	0	614.338744	0.0140	0.0700
L[x]EAPADPTDEEAMSDEAAAQAITAR	0	0	2572.159771	0.0140	0.3500
QAAK[x]ASVVETVTLTK	3	0	1544.877294	0.0140	0.2100
M[x]TEVLKTNVLQSNENIVQYYTQK	0	0	2742.389700	0.0139	0.3200
SSQQGVEGVLIILKIEDTDK[x]YDK	19	0	2577.353638	0.0139	0.3200
M[x]SWTTIESDAGVFTDLIENLGVK	0	0	2525.235839	0.0139	0.3200
LMSKVAEK[x]AQINTQEYGR	7	0	2065.062523	0.0139	0.2500
K[x]INVKFFEK	0	0	1151.670224	0.0139	0.1250
KSK[x]TLQYFA	2	0	1084.591644	0.0139	0.1250
GGNMK[x]EVFR	4	0	1036.512349	0.0139	0.1250
MPPK[x]EDWEKYQKPVDTEEENDK	3	0	2734.243102	0.0139	0.3050
MPGTLLPGPGK[x]GYIGDPIKFVR	10	0	2312.271383	0.0139	0.3050
CAEAENSSDLFK[x]LGVMYAKNLPNIQR	11	0	2967.458120	0.0138	0.3600
VKAMEVDEK[x]PTER	8	0	1530.771118	0.0138	0.1800
VGCDRNK[x]YAIQLPLPPK	6	0	1968.061404	0.0138	0.2350
V[x]SPTGQITSTSARSGKK	0	0	1703.916525	0.0138	0.2350
EDCEAATDPLLK[x]KQMSYMLAR	11	0	2469.170083	0.0138	0.2900
M[x]ESLQRLLQGAR	0	0	1400.755746	0.0138	0.1650
ETLIFK[x]CIDMFIHKSAELYK	5	0	2485.274807	0.0137	0.2750
ILSTLDRELLK[x]PSASVALQR	10	0	2209.279304	0.0137	0.2750
DLVKK[x]YDK	4	0	1007.565097	0.0137	0.1100
ILGVVEGQFSRPAK[x]LNDPEDKYEALSK	13	0	3002.571157	0.0137	0.3700
QAAKASVVETVTLTK[x]VTQK	14	0	2001.146903	0.0137	0.2600
LDRK[x]IEIPLPNEVGR	3	0	1747.994380	0.0137	0.2050
VEFKMGNGK[x]MVEISR	8	0	1723.874862	0.0137	0.2050
QGAMIAQAMILTQHNDQLNSK[x]VSGIR	20	0	2823.448227	0.0137	0.3550
DDGLEDDMPALADEEFEK[x]MDRR	17	0	2596.105628	0.0136	0.3000
MPFGNTHNK[x]FK	8	0	1319.644415	0.0136	0.1500
LNADVLGQLIK[x]KYYSFDNSLK	10	0	2428.300096	0.0136	0.2850
ENAINK[x]K	5	0	815.450075	0.0136	0.0950
LKVELAK[x]QNLFVPTSDK	6	0	1929.093418	0.0135	0.2300
AK[x]VAEQNENPTVGSAQK	1	0	1769.890704	0.0135	0.2300
M[x]FMTRSEYDRGVNTFSPEGR	0	0	2379.073490	0.0135	0.2700
TIPPLTTVKGSDAAPQASK[x]K	18	0	2009.115605	0.0135	0.2700
QSK[x]ATREPNK	2	0	1157.615226	0.0135	0.1350
NKLLK[x]VTVSK	4	0	1128.722984	0.0135	0.1350
VGVFKNVSGNVLSEIK[x]NNWQIER	15	0	2629.397507	0.0135	0.3100
NDDQLTYTYK[x]DEK	9	0	1631.731422	0.0135	0.1750
STMLEK[x]IKENQEK	5	0	1576.812980	0.0135	0.1750
SK[x]RHQGVLEIEFMIDHNMK	1	0	2311.156430	0.0134	0.2550
SEAAEFEYKNGYPMPCDVLAK[x]R	20	0	2574.188176	0.0134	0.2950
VDTILLFMPMDESLK[x]VFQALTTIRR	14	0	2936.586614	0.0134	0.3350
LEK[x]SLLELNETQSNIQEQGVNWGKK	2	0	2884.492911	0.0134	0.3350
DCISGWGCVVYVITADKCIK[x]R	19	0	2499.207134	0.0133	0.2800
TLEVLYLK[x]MHNNHAK	7	0	1809.955886	0.0133	0.2000
GYQTIELDK[x]KLDVAK	8	0	1719.940617	0.0133	0.2000
ITIK[x]VHVSEVLGDIR	3	0	1677.977670	0.0133	0.2000
ATAIGK[x]SSTAAK	5	0	1104.613831	0.0133	0.1600
ETEK[x]LAEER	3	0	1103.545814	0.0133	0.1200
K[x]WR	0	0	488.285928	0.0133	0.0400
FK[x]ELQPFIVQMAEQALDIEK	1	0	2376.239807	0.0132	0.2650
FLK[x]TSKTPPTAMLSSVR	2	0	1863.028712	0.0132	0.2250
AFNNAGITSVGVTGK[x]NCACVISQKK	14	0	2623.320910	0.0132	0.3300
GVFKNVSGNVLSEIK[x]NNWQIER	14	0	2530.329098	0.0132	0.2900
IMKLCFDELK[x]K	9	0	1423.756658	0.0132	0.1450
EHFKELVSK[x]ASPIAGSEGK	8	0	2013.053008	0.0132	0.2500
NGYPMPCDVLAK[x]RMANIAQVSTQR	11	0	2719.335512	0.0131	0.3150
KDGIQDIMPSQAK[x]ELK	12	0	1799.945046	0.0131	0.2100
ATLTGMKIDVLFSK[x]IR	13	0	1792.027986	0.0131	0.2100
MPLLQSSVALLGQK[x]IR	13	0	1753.028320	0.0131	0.2100
GAIESYK[x]VVDASIVSK	6	0	1664.898420	0.0131	0.2100
YQHGIVVCVDSRASAGPLIASQTVK[x]K	24	0	2783.475095	0.0131	0.3400
MTEVLK[x]TNVLQSNENIVQYYTQK	5	0	2742.389700	0.0130	0.3000
SCALFANQAATRALTLK[x]TGPPGPPCGGK	16	0	2840.442413	0.0130	0.3650
ESQDYLNLVQALAETNVK[x]DEKSGVK	17	0	2777.408184	0.0130	0.3250
VADLKK[x]LEGTIDYQK	5	0	1719.940617	0.0130	0.1950
EWDSKLK[x]DLR	6	0	1288.677488	0.0130	0.1300
WKTLSK[x]ESAR	5	0	1204.656362	0.0130	0.1300
MPPKEDWEKYQK[x]PVDTEEENDK	11	0	2734.243102	0.0130	0.2850
QGLHK[x]KSNFFLQLDGLVGQEAR	4	0	2484.323621	0.0130	0.2850
AVILSDTKPVDKK[x]QCVIANSCK	12	0	2473.303140	0.0130	0.2850
GKYYPLK[x]SMTEK	6	0	1443.743119	0.0129	0.1550
LK[x]VLVQGLERVAMLYAYDR	1	0	2236.240084	0.0129	0.2450
KEAGFIDDILIITPASK[x]EK	16	0	2087.151320	0.0129	0.2450
LNADVLGQLIKK[x]YYSFDNSLK	11	0	2428.300096	0.0129	0.2700
Q[x]DYDLVRSLESQIR	0	0	1720.874329	0.0129	0.1800
MK[x]LSLFSNKENELR	1	0	1707.897707	0.0129	0.1800
TLFRK[x]EK	4	0	920.544305	0.0129	0.0900
K[x]YTGLLR	0	0	849.507194	0.0129	0.0900
IAIVVNQNWYCANTK[x]YVTGPKNK	14	0	2680.379413	0.0128	0.2950
TSK[x]TPPTAMLSSVREIIK	2	0	1958.086949	0.0128	0.2300
KAQSGPDASAK[x]LPTVIPTTR	10	0	2037.121751	0.0127	0.2550
VPFTAAITITGVK[x]TSTGGPK	12	0	1945.088332	0.0127	0.2550
QTETINWLEK[x]R	9	0	1416.736060	0.0127	0.1400
ILAHREFPDLGVLEGK[x]R	15	0	1949.084584	0.0126	0.2150
RFK[x]ELQPFIVQMAEQALDIEK	2	0	2532.340909	0.0126	0.2650
K[x]LMELFISKSNSDDPASFTSINNYK	0	0	2848.395178	0.0126	0.3150
SK[x]RSIGISDALQMAADAQPAVGLAR	1	0	2525.338279	0.0126	0.3150
MSTLDLNHLADLYDRK[x]DWNACK	15	0	2678.257980	0.0125	0.2750
ALSSLK[x]YMLLSQIMLNSVSEVK	5	0	2453.327233	0.0125	0.2750
TLALK[x]YPGGGPGKTAILPVK	4	0	1980.177084	0.0125	0.2500
DQIGEEK[x]TILQSLLQR	6	0	1870.015898	0.0125	0.2000
G[x]LGYPEDAIGKTKLVK	0	0	1687.950789	0.0125	0.2000
GYSKPNERATK[x]QSK	10	0	1592.826990	0.0125	0.1750
EVLNK[x]GVSKDEK	4	0	1344.724827	0.0125	0.1500
ENK[x]IQRQR	2	0	1070.594434	0.0125	0.1000
VMK[x]SEFQR	2	0	1023.517101	0.0125	0.1000
FFEK[x]INVK	3	0	1023.575269	0.0125	0.1000
KLGVK[x]PPK	4	0	865.574877	0.0125	0.1000
NK[x]MVCK	1	0	778.382925	0.0125	0.0750
AAK[x]ASR	2	0	602.349976	0.0125	0.0750
K[x]REK	0	0	559.344165	0.0125	0.0500
K[x]NCK	0	0	548.274037	0.0125	0.0500
GIK[x]GIESEAYESVLDLAK	2	0	1921.004331	0.0125	0.2250
GVQLCDETFERATLTGMK[x]IDVLFSK	17	0	2857.435264	0.0124	0.3100
EATPMEMDEEKSQDISINGNSK[x]K	21	0	2580.168225	0.0124	0.2850
EDCEAATDPLLKK[x]QMSYMLAR	12	0	2469.170083	0.0124	0.2600
KVNQIESQMAMAEK[x]LIQIR	13	0	2229.197231	0.0124	0.2350
FLKTSK[x]TPPTAMLSSVR	5	0	1863.028712	0.0124	0.2100
NWK[x]EEYLRAAK	2	0	1406.730582	0.0123	0.1350
IPDSTYEMVGGLEKQIK[x]EIK	16	0	2277.192525	0.0123	0.2450
GGDWERK[x]NR	6	0	1116.542400	0.0122	0.1100
GVSK[x]DEKVANEQEQALTNLSDLYVR	3	0	2805.414331	0.0122	0.3050
SDYYMASTYTKK[x]INVK	11	0	1910.944711	0.0122	0.1950
KLWK[x]QLTDALIVFFDTPETVPLR	3	0	2729.515494	0.0122	0.2800
VSK[x]QGEIDYEALVK	2	0	1577.830012	0.0121	0.1700
LEEIGVADQYKVSK[x]ILEHK	13	0	2198.194577	0.0121	0.2300
MVRGIGSYEK[x]QSEVSVGLR	9	0	2094.089070	0.0121	0.2300
LGVKPPK[x]GCLMFGPPGTGK	6	0	1940.037500	0.0121	0.2300
ALTCK[x]MPGTLLPGPGKGYIGDPIK	4	0	2483.327901	0.0121	0.2900
LAIEREPPFAPIESAK[x]R	15	0	1923.057703	0.0121	0.2050
WDLSK[x]QEALYLAQRSIVAATHR	4	0	2555.360731	0.0120	0.2650
LALTKPK[x]GTPGYGPLGVLPK	6	0	2006.192733	0.0120	0.2400
TFMNHIDVQK[x]EFQAR	9	0	1862.909665	0.0120	0.1800
LGDK[x]GPAAAR	3	0	954.524630	0.0120	0.1200
ERK[x]PR	2	0	684.403070	0.0120	0.0600
DKLVLK[x]EVFLSFHNLVGR	5	0	2113.204692	0.0119	0.2150
LVNFTAK[x]TLDLLGIFRGEDNTMIQPR	6	0	2961.574469	0.0119	0.3100
EIQDEK[x]EAEAARK	5	0	1515.752826	0.0119	0.1550
ELFDPIISDRHGGYK[x]PTDKHK	14	0	2452.249792	0.0119	0.2500
DAIPYEANIRQAIVSAVK[x]FEEEAK	17	0	2690.391418	0.0119	0.2850
GSLEK[x]NWK	4	0	960.502835	0.0119	0.0950
KIFTIHTSK[x]MNLGEDVNLEELIQCK	8	0	2959.514570	0.0118	0.2950
TDLNHENLK[x]GGDDLDPNYVLSSRVR	8	0	2826.389513	0.0118	0.2950
K[x]SNFFLQLDGLVGQEAR	0	0	1921.005669	0.0118	0.2000
LFKSLGSGMDQEK[x]VLNK	12	0	1893.002891	0.0118	0.2000
K[x]GILLPESLTEAVEATTYAILRK	0	0	2515.426015	0.0117	0.2700
GTEVEKITIK[x]VHVSEVLGDIR	9	0	2321.295344	0.0117	0.2450
NK[x]MVCKIWK	1	0	1205.641245	0.0117	0.1050
K[x]ATDDDRWK	0	0	1133.546483	0.0117	0.1050
EWLDK[x]LGDK	4	0	1102.565823	0.0117	0.1050
SDINAHK[x]SQLFAGAAPNNHLEEWLK	6	0	2789.388396	0.0116	0.2900
LNCVIDRVNGVVFTNRPDEK[x]NR	19	0	2614.339673	0.0116	0.2550
TGPPGPPCGGK[x]FMLKLGVK	10	0	1940.037500	0.0116	0.2200
E[x]IINRDIGKVVDK	0	0	1497.851416	0.0115	0.1500
LNFSSLKMK[x]DAVK	8	0	1479.811862	0.0115	0.1500
MELLEQYNVIHDHQEERMQK[x]LLR	19	0	2951.474439	0.0115	0.2650
T[x]IDNAETMKK	0	0	1149.569917	0.0115	0.1150
ISLRDVCIK[x]LGLDSEESAEYIVAK	8	0	2707.410100	0.0115	0.2750
K[x]TLVAHAVLKVGSALVGSQTK	0	0	2106.252365	0.0114	0.2400
LK[x]PQDERTQEERNR	1	0	1797.908083	0.0114	0.1600
ETEK[x]LAEERGWDIR	3	0	1730.858680	0.0114	0.1600
ATDGVVLATEKK[x]PTSELAIGASLEK	11	0	2527.374374	0.0114	0.2850
QEALSSK[x]TLFTRPIPVRR	6	0	2098.201001	0.0114	0.2050
ENRHK[x]FQDILLGAGQAIK	4	0	2037.111857	0.0114	0.2050
AITSVHARQEYALALQK[x]WDLSR	16	0	2555.360731	0.0114	0.2500
TYNLISSYIK[x]SVEISALASKNR	9	0	2456.327369	0.0114	0.2500
CFGIK[x]FDIMPR	4	0	1382.683832	0.0114	0.1250
GTLK[x]VHTIRLR	3	0	1292.804020	0.0114	0.1250
QSK[x]YTYDRGTTAVLK	2	0	1729.899815	0.0113	0.1700
IITK[x]EGVETRIIPLK	3	0	1709.045018	0.0113	0.1700
LYFYYILFFEK[x]CNRSVECR	10	0	2606.244903	0.0113	0.2150
GERPSCPTGYHLK[x]SIRTGR	12	0	2171.101696	0.0113	0.2150
HK[x]FQDILLGAGQAIKAGNR	1	0	2036.127841	0.0113	0.2150
LPYVALGSGSLAAISVLETK[x]YQPDLER	19	0	2889.548636	0.0113	0.3050
FSFISNVRPKLFAYPPK[x]SVQPTAK	16	0	2721.500514	0.0113	0.2700
LDPPILPENGDLEK[x]DEPEETDVNK	13	0	2705.291825	0.0113	0.2700
SDYYMASTYTK[x]KINVK	10	0	1910.944711	0.0113	0.1800
TEEQRQPEDK[x]LR	9	0	1527.764059	0.0113	0.1350
M[x]EQKPEVDYSEK	0	0	1481.670742	0.0113	0.1350
LENQRK[x]WR	5	0	1128.615169	0.0113	0.0900
SK[x]TLQYFA	1	0	956.496688	0.0113	0.0900
EIKIIYSDIDVDPVKPEHVGK[x]VVLK	20	0	2832.599943	0.0112	0.2800
FHQLK[x]PTRVLTLAMVKR	4	0	2037.203252	0.0112	0.1900
V[x]SPTGQITSTSAR	0	0	1303.673128	0.0112	0.1450
LLFIEK[x]AEIINSLNLNNDLTDK	5	0	2529.368896	0.0111	0.2450
IAMVDNHVCLAFAGLNADARILIDK[x]AR	24	0	2966.558104	0.0111	0.3000
DK[x]LVLKEVFLSFHNLVGR	1	0	2113.204692	0.0111	0.2000
LVSK[x]TSFLTNASNNLAIR	3	0	1948.074078	0.0111	0.2000
S[x]SIGTGYDLGLFFSPDGR	0	0	1887.900207	0.0111	0.2000
KK[x]ELFDCLK	1	0	1179.632121	0.0111	0.1000
K[x]LWKQLTDALIVFFDTPETVPLR	0	0	2729.515494	0.0111	0.2550
VLNK[x]EHLEADFVTQVAVRR	3	0	2223.212290	0.0111	0.2100
MYGGVREPLK[x]EVVQFVGSR	9	0	2150.130540	0.0111	0.2100
VGIK[x]PPKGVLLYGPPGTGK	3	0	1877.113761	0.0111	0.2100
K[x]NVPK	0	0	584.364565	0.0110	0.0550
QGSATVGLVSK[x]THAVLVALKR	10	0	2134.258512	0.0110	0.2300
LWK[x]QLTDALIVFFDTPETVPLR	2	0	2601.420538	0.0109	0.2400
K[x]EVAEADIASK	0	0	1159.608411	0.0109	0.1200
K[x]SYDYSATMYTRLFLLR	0	0	2127.082198	0.0109	0.1850
K[x]ALSSLKYMLLSQIMLNSVSEVK	0	0	2581.422189	0.0109	0.2500
LHQVEYALEAIK[x]QGSATVGLVSK	11	0	2440.332455	0.0109	0.2500
TFLEK[x]R	4	0	792.449349	0.0108	0.0650
ESQDYLNLVQALAETNVKDEK[x]SGVK	20	0	2777.408184	0.0108	0.2700
SELQDKSSQQGVEGVLIILK[x]IEDTDK	19	0	2871.507557	0.0108	0.2800
EYLEK[x]NWKEGLSR	4	0	1650.836493	0.0108	0.1400
IWK[x]VMCK	2	0	963.503367	0.0107	0.0750
EWDSK[x]LK	4	0	904.465390	0.0107	0.0750
DLGQVLNK[x]YVQVEQRNKPDER	7	0	2527.314175	0.0107	0.2250
CRTIPPLTTVK[x]GSDAAPQASK	10	0	2197.152392	0.0107	0.2250
IIENEQSAEK[x]NAYVINLKQIAK	9	0	2515.364479	0.0107	0.2350
YLHQSLK[x]YKEDTALR	6	0	1863.984208	0.0107	0.1600
TK[x]INLIETLRTITDGK	1	0	1815.046470	0.0106	0.1700
CYAK[x]NEWR	3	0	1125.502511	0.0106	0.0850
QRIQK[x]ENR	4	0	1070.594434	0.0106	0.0850
NIPK[x]EIKIIYSDIDVDPVKPEHVGK	3	0	2845.558807	0.0106	0.2650
FSFISNVRPK[x]LFAYPPK	9	0	2010.109010	0.0106	0.1800
DEK[x]YTLYDQNDTKEWLDK	2	0	2303.059269	0.0106	0.1900
ELREVIELPLK[x]NPELFLR	10	0	2207.267680	0.0106	0.1900
MATTVKDTMNVDINAIK[x]K	16	0	1992.038284	0.0106	0.1900
K[x]LMELFISK	0	0	1107.636148	0.0106	0.0950
GNAK[x]FGDGIQIAQLALKHR	3	0	2036.127841	0.0105	0.2000
IEDTDK[x]YDKK	5	0	1253.613888	0.0105	0.1050
K[x]YDKTEDDIK	0	0	1253.613888	0.0105	0.1050
YYLPKGK[x]SALSTLNGFVEELK	6	0	2356.267737	0.0105	0.2200
K[x]GYQTIELDKK	0	0	1321.724101	0.0105	0.1150
ASK[x]AAREYLEK	2	0	1264.677488	0.0105	0.1150
TK[x]DAVVLGVEK	1	0	1157.665530	0.0105	0.1150
TIEAITFK[x]TDNHLSSTLEKLSFK	7	0	2622.390357	0.0104	0.2400
YDK[x]LVETSGQIR	2	0	1407.735725	0.0104	0.1250
EFPDLGVLEGK[x]R	10	0	1358.719350	0.0104	0.1250
L[x]MTEFVDQVDDVVKYEIDKTLAGVTR	0	0	2983.521097	0.0104	0.2700
MEILKIHLEK[x]VSK	9	0	1566.916655	0.0104	0.1350
VK[x]AMEVDEKPTER	1	0	1530.771118	0.0104	0.1350
VVDASIVSK[x]ALGNFVASVLARLALTKPK	8	0	2866.700654	0.0104	0.2900
K[x]EFEIIKGVLCQFR	0	0	1765.954825	0.0104	0.1450
LK[x]PLIEKGGDWERK	1	0	1667.935808	0.0104	0.1450
NKTDTK[x]TIEAITFK	5	0	1608.872208	0.0104	0.1450
QGITEAYNQK[x]AVEK	9	0	1577.804860	0.0104	0.1450
K[x]GEIRMGTTITALR	0	0	1545.866017	0.0104	0.1450
LSGVVEGIFQK[x]CYAK	10	0	1697.880996	0.0103	0.1550
GEIK[x]KAMVNIDTIDNK	3	0	1787.945046	0.0103	0.1650
TDELK[x]DANIIYDLEILR	4	0	2033.067988	0.0103	0.1750
K[x]AMVNIDTIDNKVATTM	0	0	1863.943328	0.0103	0.1750
N[x]SIVSKYTQSTNNDDPKK	0	0	2037.996615	0.0103	0.1850
NK[x]LDPYWNQLIVAGVDGENK	1	0	2272.148690	0.0103	0.2050
KLGVKPPK[x]GCLMFGPPGTGK	7	0	2068.132455	0.0103	0.2050
ESQDYLNLVQALAETNVK[x]DEK	17	0	2406.191334	0.0102	0.2150
AELATEAYTPLTSLEGIVILK[x]K	20	0	2359.324913	0.0102	0.2250
DIGEPDSEAVFTISQSPFEK[x]PQK	19	0	2548.233196	0.0102	0.2350
FFPYYVYTTVAGIDK[x]EGK	14	0	2097.045801	0.0100	0.1800
ATSAGPK[x]QTETINWLEKR	6	0	2029.059155	0.0100	0.1800
RQGITEAYNQK[x]AVEK	10	0	1733.905962	0.0100	0.1500
VEFK[x]MGNGKMVEISR	3	0	1723.874862	0.0100	0.1500
ASVVETVTLTK[x]VTQK	10	0	1602.919156	0.0100	0.1500
SLNNLNTIDIDANLEK[x]LLIFEKQVR	15	0	2912.596978	0.0100	0.2500
IFTIHTSK[x]MNLGEDVNLEELIQCK	7	0	2831.419614	0.0100	0.2400
EEIQLLQEPGSYVGEVIK[x]TMGK	17	0	2447.261660	0.0100	0.2200
VPDKLIDASTVK[x]HVFPITK	11	0	2107.204023	0.0100	0.1900
FHQLK[x]PTRVLTLAMVK	4	0	1881.102150	0.0100	0.1600
KYIPNPVLVIIDVK[x]PK	13	0	1835.128350	0.0100	0.1600
APPEILDISK[x]QLADYK	9	0	1799.966829	0.0100	0.1600
VVSSAIVDK[x]YIGESAR	8	0	1692.904567	0.0100	0.1600
QTETINWLEK[x]RFK	9	0	1691.899424	0.0100	0.1300
VPEDIFK[x]THLEVAR	6	0	1652.888526	0.0100	0.1400
MKDAVK[x]EAAR	5	0	1117.591321	0.0100	0.1000
MK[x]DAVKEAAR	1	0	1117.591321	0.0100	0.1000
EYLEK[x]NWK	4	0	1108.555260	0.0100	0.0800
K[x]ELFDCLK	0	0	1051.537166	0.0100	0.0800
S[x]QARGFDR	0	0	935.457282	0.0100	0.0800
LAEK[x]WR	3	0	801.449683	0.0100	0.0600
SLALTK[x]K	5	0	759.485399	0.0100	0.0700
INVK[x]K	3	0	600.395864	0.0100	0.0500
ASTSAK[x]AAITGKPDPWQTSLAFYYSGVGK	5	0	3001.518398	0.0098	0.2850
NLNAPK[x]FSFISNVRPKLFAYPPK	5	0	2647.463738	0.0098	0.2250
EEPDVIMGTSRVLGVFSEK[x]AQIK	18	0	2532.325651	0.0098	0.2250
TLDQIAAK[x]LYFYYILFFEKCNR	7	0	2815.440615	0.0098	0.2150
DFSKTLPPELK[x]GEALGNSEHIR	10	0	2437.260021	0.0098	0.2150
QGDTK[x]INHEHFMDGILEVQMR	4	0	2497.184095	0.0098	0.2050
RNK[x]LDPYWNQLIVAGVDGENK	2	0	2428.249792	0.0098	0.2050
AVAHHTDCK[x]FIRVSGSELVQK	8	0	2381.227281	0.0098	0.2050
QASDTSTNTK[x]VLIYIADLLFR	9	0	2368.263712	0.0098	0.2050
DEPEETDVNKYQK[x]DEEWPPK	12	0	2475.107668	0.0097	0.1950
EHFK[x]ELVSKASPIAGSEGK	3	0	2013.053008	0.0097	0.1850
QEYK[x]DDINLDEASAMAVK	3	0	2038.951640	0.0097	0.1750
FHQLKPTRVLTLAMVK[x]R	15	0	2037.203252	0.0097	0.1650
VLIDCNK[x]FDSIDLNPAR	6	0	1988.998865	0.0097	0.1650
ATTVKDTMNVDINAIK[x]K	15	0	1860.997805	0.0097	0.1650
ATAIGKSSTAAK[x]TFLEK	11	0	1722.951515	0.0097	0.1650
K[x]TLEVLYLKMHNNHAK	0	0	1938.050842	0.0097	0.1550
DHDLAPLYK[x]YLSENPK	8	0	1901.952241	0.0097	0.1550
AVYDTAVVQEDPEK[x]WK	13	0	1876.920608	0.0097	0.1550
S[x]RSYDSRTTIFSPEGR	0	0	1857.896851	0.0097	0.1550
AMVNIDTIDNK[x]VATTM	10	0	1735.848372	0.0097	0.1550
ALTCK[x]MPGTLLPGPGK	4	0	1639.878887	0.0097	0.1550
HK[x]FQDILLGAGQAIK	1	0	1637.925245	0.0097	0.1450
VMK[x]SEFQRLTHEK	2	0	1631.845282	0.0096	0.1250
NEEK[x]KLMELFISK	3	0	1607.859201	0.0096	0.1250
IEVEVYK[x]ITTGDR	6	0	1521.803799	0.0096	0.1250
QIAIVVNQNWYCANTKYVTGPK[x]NK	21	0	2808.437985	0.0096	0.2300
E[x]APADPTDEEAMSDEAAAQAITAR	0	0	2459.075713	0.0096	0.2300
CFGIK[x]FDIMPRK	4	0	1510.778788	0.0096	0.1150
IK[x]ENQEKISNNK	1	0	1443.768084	0.0096	0.1150
YVVDISPDIDIKEIK[x]PNIRVALR	14	0	2665.516554	0.0096	0.2200
APPEILDISKQLADYK[x]AFEDSLR	15	0	2618.359059	0.0096	0.2200
KALSSLK[x]YMLLSQIMLNSVSEVK	6	0	2581.422189	0.0096	0.2200
DVCIK[x]LGLDSEESAEYIVAKGIR	4	0	2564.315479	0.0096	0.2200
VAEQNENPTVGSAQK[x]MIQDEAQK	14	0	2514.201910	0.0096	0.2200
QEYKDDINLDEASAMAVK[x]FLSK	17	0	2514.231087	0.0095	0.2100
KELFDCLK[x]IMR	7	0	1451.762804	0.0095	0.1050
FIVK[x]ASSGPR	3	0	1060.602876	0.0095	0.0950
AVENASTCIGIK[x]CEDGVILALEKVVTSK	11	0	3003.561908	0.0095	0.2650
M[x]EQKPEVDYSEKFAELQK	0	0	2198.056433	0.0094	0.1700
QIQPK[x]TFANLVSSTLYEK	4	0	2066.104707	0.0094	0.1700
EAEAAKDEQIEK[x]IDTVIK	11	0	2029.057817	0.0094	0.1700
E[x]QKPEVDYSEKFAELQK	0	0	2067.015955	0.0094	0.1600
RMDDK[x]MLLTEVHLLESK	4	0	2057.064831	0.0094	0.1600
ARQAAK[x]ASVVETVTLTK	5	0	1772.015506	0.0094	0.1600
HNDLAQLVQQSRPLMANFSKAK[x]SAK	21	0	2781.470679	0.0094	0.2350
IK[x]ILFSDVKAMTTGLR	1	0	1792.027986	0.0094	0.1500
DEEWPPK[x]M	6	0	1030.442937	0.0094	0.0750
P[x]PKEDWEK	0	0	1027.497414	0.0094	0.0750
ASK[x]ERAER	2	0	945.499144	0.0094	0.0750
DTLSKDQELTEENVSISVIGK[x]DEK	20	0	2676.334021	0.0094	0.2250
IAIVVNQNWYCANTKYVTGPK[x]NK	20	0	2680.379413	0.0093	0.2150
LFNLEPK[x]ILEEVPLR	6	0	1809.039932	0.0093	0.1400
YPGGGPGK[x]TAILPVK	7	0	1453.829229	0.0093	0.1400
SYYMLYK[x]AGVLQSLADDSATTR	6	0	2452.194311	0.0093	0.2050
NIRIHAYVK[x]VLTLSLMEELHK	8	0	2506.409261	0.0093	0.1950
ILEHK[x]EIMLRVEPIPLINGEK	4	0	2470.398029	0.0093	0.1950
EDVQSLK[x]LKYYEQK	6	0	1769.919882	0.0093	0.1300
S[x]FLELTEVWGKPQK	0	0	1660.882380	0.0093	0.1300
M[x]DRQEQR	0	0	961.439915	0.0093	0.0650
LALTK[x]PK	4	0	769.506134	0.0093	0.0650
IVMTANK[x]IVQMIGEQATLDLLFGNDR	6	0	2889.509094	0.0092	0.2400
K[x]ILFENPDEATKR	0	0	1559.830681	0.0092	0.1200
LRK[x]EVAEADIASK	2	0	1428.793571	0.0092	0.1200
EDLTDEEKAASIAVEDEK[x]R	17	0	2147.022884	0.0092	0.1750
EMFGYAK[x]EHEPCVIFMDEIDAIGGR	6	0	2913.313439	0.0092	0.2300
LK[x]GYQTIELDKK	1	0	1434.808159	0.0092	0.1100
EGVETRIIPLK[x]K	10	0	1381.829229	0.0092	0.1100
NKVLVK[x]VHPEGK	5	0	1346.803351	0.0092	0.1100
GQSIDDMIPAQK[x]	11	0	1301.628489	0.0092	0.1100
SPSGNDALNDK[x]K	10	0	1244.599634	0.0092	0.1100
NSTNNTK[x]ERDELEDLSEEDLQLK	6	0	2719.278296	0.0091	0.2100
KAMVNIDTIDNK[x]VATTM	11	0	1863.943328	0.0091	0.1550
MGQAQSGNFSNFGDGANGDNK[x]K	20	0	2242.966054	0.0091	0.2000
TK[x]SVALGGITK	1	0	1073.644403	0.0091	0.1000
DRIDK[x]NTWNSTLETAK	4	0	1890.943464	0.0091	0.1450
HVFPITK[x]GIGCVMTGSIADARAQVSR	6	0	2770.436936	0.0090	0.2350
DDFDAFYGIDTMSPNMK[x]VDK	16	0	2308.002683	0.0090	0.1800
YLHQSLKYK[x]EDTALR	8	0	1863.984208	0.0090	0.1350
LEK[x]GQSIDDMIPAQK	2	0	1671.850090	0.0090	0.1350
SGKK[x]R	3	0	574.355062	0.0090	0.0450
GAPIEHDVGIMIDFECEK[x]MEGAFYR	17	0	2913.313438	0.0090	0.2250
NIPKEIK[x]IIYSDIDVDPVKPEHVGK	6	0	2845.558807	0.0090	0.2250
K[x]VAEQNENPTVGSAQKMIQDEAQK	0	0	2642.296866	0.0090	0.2150
WIAKQILDCIVNLSEPAK[x]K	17	0	2225.224100	0.0089	0.1700
VVGSEFVQK[x]YLGEGPRMVR	8	0	2150.130540	0.0089	0.1700
M[x]SSIGTGYDLGLFFSPDGR	0	0	2018.940686	0.0089	0.1700
VGIKPPK[x]GVLLYGPPGTGK	6	0	1877.113761	0.0089	0.1700
SALSTLNGFVEELK[x]AEVR	13	0	1962.042110	0.0089	0.1600
NK[x]RGGDEWK	1	0	1088.536254	0.0089	0.0800
QGLHKK[x]SNFFLQLDGLVGQEAR	5	0	2484.323621	0.0089	0.1950
TMLELLNQLDGFSSDDRVK[x]VIAATNR	18	0	2905.496614	0.0088	0.2300
FDSEK[x]AGDREVQR	4	0	1535.732760	0.0088	0.1150
GILLYGPPGTGK[x]TLLAR	11	0	1726.014054	0.0088	0.1500
ALERQLEMLDLQEGFIK[x]EDCK	16	0	2564.261336	0.0088	0.1850
K[x]LIRIDDHIGIAIAGLAPDAR	0	0	2227.279973	0.0088	0.1850
MGQAQSGNFSNFGDGANGDNK[x]KDQK	20	0	2614.146520	0.0088	0.2200
VLK[x]LTLEAMDLEIVEK	2	0	1843.037546	0.0088	0.1400
VVKVDAQDFLK[x]VAETR	10	0	1817.004608	0.0088	0.1400
VVK[x]VDAQDFLKVAETR	2	0	1817.004608	0.0088	0.1400
FMLK[x]LGVK	3	0	934.567348	0.0088	0.0700
VGK[x]SAVIK	2	0	800.511946	0.0088	0.0700
K[x]LQR	0	0	543.349250	0.0088	0.0350
YVVDISPDIDIK[x]EIKPNIRVALR	11	0	2665.516554	0.0087	0.2000
M[x]SQARGFDRTITVFSPEGR	0	0	2154.063918	0.0087	0.1650
K[x]EAGFIDDILIITPASKEK	0	0	2087.151320	0.0087	0.1650
LGIDPPK[x]GIMLYGPPGTGK	6	0	1910.033463	0.0087	0.1650
GYQTIELDKK[x]LDVAK	9	0	1719.940617	0.0087	0.1300
SPSGNDALNDKK[x]GTK	11	0	1530.763724	0.0087	0.1300
NPELFLRVGIK[x]PPKGVLLYGPPGTGK	10	0	2746.589657	0.0087	0.2250
SWIGAYLAK[x]IPERIVCFMLNEK	8	0	2637.380995	0.0086	0.1900
LTLEAMDLEIVEKEHFK[x]ELVSK	16	0	2600.377016	0.0086	0.1900
HNDLAQLVQQSRPLMANFSK[x]AK	19	0	2495.306589	0.0086	0.1900
YPHGMTETLNTK[x]LGLGIAYQLR	11	0	2475.294296	0.0086	0.1900
LENVK[x]IYADLK	4	0	1304.733939	0.0086	0.0950
TEPK[x]AVDEEMK	3	0	1275.601607	0.0086	0.0950
NSIVSK[x]YTQSTNNDDPKK	5	0	2037.996615	0.0086	0.1550
DCISGWGCVVYVITADK[x]CIKR	16	0	2499.207134	0.0086	0.1800
VTVSK[x]GVAIDLLEECKNTACSGIIAEVK	4	0	3003.561908	0.0086	0.2400
YYLPK[x]GK	4	0	867.485399	0.0086	0.0600
K[x]ATDDDR	0	0	819.372221	0.0086	0.0600
QYSAK[x]AK	4	0	794.428614	0.0086	0.0600
LALTKPKGTPGYGPLGVLPK[x]VGIR	19	0	2431.467763	0.0085	0.2050
EGK[x]GEIYSFDPVGSYER	2	0	1931.890035	0.0085	0.1450
GTK[x]TSETNDRNSTNNTK	2	0	1866.866670	0.0085	0.1450
RINDTVGIK[x]ESDTGLAPISFWDVAADR	8	0	2945.488160	0.0085	0.2300
ALTLK[x]TGPPGPPCGGKFMLK	4	0	2069.116472	0.0085	0.1700
GVVALVEDKTK[x]SVALGGITK	10	0	1984.156741	0.0085	0.1700
SETMK[x]YYLPK	4	0	1258.626702	0.0085	0.0850
FRKLGVK[x]PPK	6	0	1168.744388	0.0085	0.0850
NIK[x]VIMATNR	2	0	1158.654253	0.0085	0.0850
NK[x]LLKVTVSK	1	0	1128.722984	0.0085	0.0850
FVK[x]LGIDPPK	2	0	1112.659326	0.0085	0.0850
GGDEWK[x]IEPLKLK	5	0	1511.834706	0.0085	0.1100
LDEARELLVK[x]ASK	9	0	1470.840518	0.0085	0.1100
QIAIVVNQNWYCANTK[x]YVTGPK	15	0	2566.300107	0.0084	0.1850
EVVELPLLSPERFVK[x]LGIDPPK	14	0	2474.414726	0.0084	0.1850
VLVKVHPEGK[x]YVVDISPDIDIK	9	0	2462.378342	0.0084	0.1850
AK[x]VAEQNENPTVGSAQKMIQDEAQK	1	0	2713.333976	0.0084	0.2100
ATDGVVLATEK[x]KPTSELAIGASLEK	10	0	2527.374374	0.0084	0.2100
WNSK[x]VDKPDGTMDYDSMDNIFFAK	3	0	2823.251891	0.0083	0.2000
DTALEKYK[x]SYLLQHR	7	0	1863.984208	0.0083	0.1250
DEVLFNDK[x]PLPIEMK	7	0	1786.917438	0.0083	0.1250
REDGMK[x]ILMVNR	5	0	1460.759115	0.0083	0.1000
SLALTKK[x]DK	6	0	1002.607293	0.0083	0.0750
TAAVNIK[x]VR	6	0	970.592313	0.0083	0.0750
ENK[x]IQR	2	0	786.434760	0.0083	0.0500
M[x]ESLQR	0	0	762.369385	0.0083	0.0500
AIEDAQELNGEHEILEAMK[x]NK	18	0	2381.153176	0.0083	0.1750
ILGVVEGQFSRPAK[x]LNDPEDK	13	0	2311.217099	0.0083	0.1750
AEAGLALSLIVK[x]ALSIEGDDK	11	0	2112.167695	0.0083	0.1750
NLNAPKFSFISNVRPK[x]LFAYPPK	15	0	2647.463738	0.0083	0.1900
YDK[x]LVETSGQIRCGSPYIIEDSK	2	0	2657.300555	0.0083	0.1900
G[x]GLGYPEDAIGKTKLVK	0	0	1744.972250	0.0082	0.1400
SSK[x]SSLELANNAVK	2	0	1446.767750	0.0082	0.1150
K[x]YINRSYYHLR	0	0	1511.799660	0.0082	0.0900
IDK[x]EDMGSNDK	2	0	1250.544822	0.0082	0.0900
SAK[x]IVRTLIDK	2	0	1242.765906	0.0082	0.0900
SVMIMVK[x]MYSPSENCFFFR	6	0	2372.082464	0.0082	0.1550
SPPQISQWDYK[x]YPLVTHFR	10	0	2361.190494	0.0082	0.1550
QIQPK[x]TFANLVSSTLYEKR	4	0	2222.205809	0.0082	0.1550
AIGSGSEPAKSELVK[x]EFHK	14	0	2013.053008	0.0082	0.1550
SLPPEEYDEK[x]LYNKFK	9	0	1998.993768	0.0081	0.1300
LSVEALNSLTGEFK[x]GK	13	0	1691.909318	0.0081	0.1300
DYYTK[x]QSK	4	0	1031.492328	0.0081	0.0650
TK[x]DSLEAR	1	0	918.477014	0.0081	0.0650
YVTGPK[x]NK	5	0	905.497023	0.0081	0.0650
TLSK[x]ESAR	3	0	890.482099	0.0081	0.0650
CEDGVILALEK[x]VVTSKLLKPR	10	0	2367.355831	0.0081	0.1700
SQEEAIENIK[x]CTR	9	0	1576.751442	0.0081	0.1050
K[x]LPNIEEATFDKR	0	0	1559.830681	0.0081	0.1050
DVAK[x]MKLSLFSNK	3	0	1479.811862	0.0081	0.1050
NILK[x]VDIEVAVIPSEGFR	3	0	1998.114879	0.0081	0.1450
MNLGEDVNLEELIQCK[x]DDLSGAEIK	15	0	2832.351989	0.0080	0.2000
A[x]KVAEQNENPTVGSAQKMIQDEAQK	0	0	2713.333976	0.0080	0.2000
V[x]NQIESQMAMAEKLIQIRVK	0	0	2328.265640	0.0080	0.1600
VVDKCFGIK[x]FDIMPR	8	0	1823.942544	0.0080	0.1200
DLK[x]LKWSDER	2	0	1288.677488	0.0080	0.0800
TK[x]INLIETLR	1	0	1199.723710	0.0080	0.0800
GGNMK[x]EVFRR	4	0	1192.613451	0.0080	0.0800
VVLKNK[x]GTMK	5	0	1116.668841	0.0080	0.0800
E[x]SLQR	0	0	631.328907	0.0080	0.0400
KDK[x]PK	2	0	614.375128	0.0080	0.0400
QLADYK[x]AFEDSLRAIANHEQAR	5	0	2545.267228	0.0080	0.1750
EATPMEMDEEK[x]SQDISINGNSK	10	0	2452.073269	0.0080	0.1750
SNDIEK[x]AIDLYKEVLNK	5	0	1991.057425	0.0079	0.1350
M[x]SRSYDSRTTIFSPEGR	0	0	1988.937329	0.0079	0.1350
IKENQEK[x]ISNNK	6	0	1443.768084	0.0079	0.0950
DEK[x]VANEQEQALTNLSDLYVR	2	0	2434.197481	0.0079	0.1650
LK[x]WSDERYLHQSLK	1	0	1801.947432	0.0079	0.1100
VNLYK[x]FR	4	0	938.533741	0.0079	0.0550
LK[x]VELAK	1	0	799.516697	0.0079	0.0550
VGIK[x]PPK	3	0	737.479921	0.0079	0.0550
NK[x]PGVYTKVCNYVNWIQQTIAAN	1	0	2680.343029	0.0078	0.1800
HNNHMAK[x]VLTLELYKK	6	0	1938.050842	0.0078	0.1250
SSSDMAYTSMFK[x]GNQK	11	0	1780.775938	0.0078	0.1250
IDTIVK[x]EIQDEKEAEAAR	5	0	2057.063963	0.0078	0.1400
K[x]KELFDCLK	0	0	1179.632121	0.0078	0.0700
ISYGDSGLRTEPK[x]AVDEEMK	12	0	2224.068057	0.0077	0.1550
INEDSKLAVNENLASSK[x]SSM	16	0	2136.036759	0.0077	0.1550
DQPKK[x]VGQYIR	4	0	1330.735668	0.0077	0.0850
DQPK[x]KVGQYIR	3	0	1330.735668	0.0077	0.0850
GVVALVEDK[x]TK	8	0	1157.665530	0.0077	0.0850
QDPKK[x]HLDAEVQK	4	0	1534.810280	0.0077	0.1000
EQVRDAGK[x]DEFSR	7	0	1535.732760	0.0077	0.1000
AK[x]WSTAETLTNNK	1	0	1462.741537	0.0077	0.1000
ACAAQSNATFLK[x]LAAPQLVQMFIGDGAK	11	0	2920.493778	0.0077	0.2150
EQKPEVDYSEK[x]FAELQK	10	0	2067.015955	0.0076	0.1300
LSGVVEGIFQKCYAK[x]NEWR	14	0	2283.146914	0.0076	0.1450
HNDLAQLVQQSRPLMANFSK[x]AKSAK	19	0	2781.470679	0.0076	0.1900
SQEEAIENIK[x]CTRAEQMSVELPQR	9	0	2845.369702	0.0075	0.1800
DCISGWGCVVYVITADK[x]CIK	16	0	2343.106032	0.0075	0.1500
S[x]QARGFDRTITVFSPEGR	0	0	2023.023439	0.0075	0.1350
AAK[x]ASRGAATIK	2	0	1143.672345	0.0075	0.0900
INDTVGIK[x]ESDTGLAPISFWDVAADR	7	0	2789.387058	0.0075	0.1950
YYK[x]PDLTIDEAVRIMK	2	0	1954.023292	0.0075	0.1200
KLEK[x]GQSIDDMIPAQK	3	0	1799.945046	0.0075	0.1200
YK[x]DAYVYSIVAIAR	1	0	1630.871817	0.0075	0.1050
DQKKDK[x]PK	5	0	985.555594	0.0075	0.0600
ELIRK[x]SLK	4	0	985.628363	0.0075	0.0600
D[x]KKLIPIR	0	0	981.633448	0.0075	0.0600
K[x]QYSAKAK	0	0	922.523570	0.0075	0.0600
K[x]LAR	0	0	486.327789	0.0075	0.0300
M[x]PPK	0	0	471.251517	0.0075	0.0300
AYMDPHRSMK[x]DLHISQNFACLIR	9	0	2802.351495	0.0074	0.1700
AVYMPLCDPGNK[x]AEESAFYERAR	11	0	2673.231433	0.0074	0.1700
LSGVVEGIFQK[x]CYAKNEWR	10	0	2283.146914	0.0074	0.1400
AGDFQGLNEQLVSLFK[x]K	15	0	1892.999523	0.0074	0.1250
SMAIDK[x]DIRWELIAR	5	0	1815.966450	0.0073	0.1100
IDRK[x]VEFGLPDLEGR	3	0	1742.931448	0.0073	0.1100
SPSGNDALNDK[x]KGTK	10	0	1530.763724	0.0073	0.1100
AHLDVQEK[x]DQPKK	7	0	1534.810280	0.0073	0.0950
ITAFLLADSK[x]SQK	9	0	1420.792510	0.0073	0.0950
FSFISNVRPK[x]LFAYPPKSVQPTAK	9	0	2721.500514	0.0073	0.1750
K[x]DKMNFVILCR	0	0	1422.747490	0.0073	0.0800
DK[x]MNFVILCRDAIPYEANIR	1	0	2437.224503	0.0072	0.1450
NSSSDMAYTSMFK[x]GNQKVVK	12	0	2221.050634	0.0072	0.1450
QYSAKAK[x]WSTAETLTNNK	6	0	2040.027522	0.0072	0.1300
ATSAGPKQTETINWLEK[x]R	16	0	2029.059155	0.0072	0.1300
LEEAMK[x]ITTDAFTSAGER	5	0	1968.946163	0.0072	0.1300
DAFALAK[x]EK	6	0	991.533798	0.0072	0.0650
FDVIVAK[x]GKVAVFDSQTQPPVLWFR	6	0	2846.548187	0.0072	0.1800
GVAIDLLEECK[x]NTACSGIIAEVK	10	0	2489.250437	0.0072	0.1650
MHNNHAKSLPPEEYDEK[x]LYNK	16	0	2556.206604	0.0071	0.1500
WCERISPGYDVYEGSFEK[x]EGK	17	0	2535.137525	0.0071	0.1500
VNLEAYLDLSITPK[x]QHAVNER	13	0	2409.265107	0.0071	0.1500
NK[x]EHIMDNLEAQAIEELEGAK	1	0	2381.153176	0.0071	0.1500
LARNILK[x]VDIEVAVIPSEGFR	6	0	2338.337149	0.0071	0.1500
GIDWREALEK[x]TEEK	9	0	1702.852533	0.0071	0.1000
VAEK[x]AQINTQEYGR	3	0	1605.811006	0.0071	0.1000
IDK[x]EDMGSNDKASK	2	0	1536.708913	0.0071	0.1000
GK[x]YYPLK	1	0	867.485399	0.0071	0.0500
HGQLK[x]QSMTSLVQHVMTYLPGIDDLK	4	0	2938.504343	0.0071	0.1850
ELVSK[x]ASPIAGSEGKEAYR	4	0	1991.032273	0.0071	0.1350
VDTILLFMPMDESLK[x]VFQALTTIR	14	0	2780.485512	0.0071	0.1700
VLSNYMKQEALSSK[x]TLFTRPIPVR	13	0	2777.526069	0.0071	0.1700
DTLSK[x]DQELTEENVSISVIGKDEK	4	0	2676.334021	0.0071	0.1700
ILFENPDEATK[x]R	10	0	1431.735725	0.0071	0.0850
VGKSAVIK[x]TSTR	7	0	1245.740419	0.0071	0.0850
DVPTFANFHTPIFIAK[x]R	15	0	1973.052225	0.0071	0.1200
K[x]SGNLPDADNSKSDISK	0	0	1774.869635	0.0071	0.1200
GNAK[x]FGDGIQIAQLALK	3	0	1742.967833	0.0071	0.1200
VSPTGQITSTSARSGK[x]K	15	0	1703.916525	0.0071	0.1200
VNGVVFTNRPDEK[x]NRQYQEVVK	12	0	2618.356371	0.0070	0.1550
NEEGIIEFTK[x]TPNDTQKYSNDK	9	0	2570.213522	0.0070	0.1550
QEYK[x]DDINLDEASAMAVKFLSK	3	0	2514.231087	0.0070	0.1550
VLVK[x]VHPEGKYVVDISPDIDIK	3	0	2462.378342	0.0070	0.1550
QVK[x]NR	2	0	643.376523	0.0070	0.0350
A[x]TTVK	0	0	518.306385	0.0070	0.0350
EIKIIYSDIDVDPVK[x]PEHVGKVVLK	14	0	2832.599943	0.0070	0.1750
QILDCIVNLSEPAK[x]K	13	0	1726.928669	0.0070	0.1050
GNQKVVK[x]VDAQDFLK	6	0	1687.925637	0.0070	0.1050
SGVK[x]LENVKIYADLK	3	0	1675.950788	0.0070	0.1050
YYK[x]PDLTIDEAVRIMKLCFDELK	2	0	2859.454938	0.0070	0.1600
DAVVLGVEK[x]RLTSPLMESHSVEK	8	0	2523.336549	0.0070	0.1600
EDWEKYQK[x]PVDTEEENDK	7	0	2281.002149	0.0069	0.1250
K[x]YTGLLRVSAMMSCACQK	0	0	2103.009638	0.0069	0.1250
YAVISGAISLDRVDVK[x]TK	15	0	1934.083580	0.0069	0.1250
CAEAENSSDLFKLGVMYAK[x]NLPNIQR	18	0	2967.458120	0.0069	0.1800
VDPLVSLMMVEK[x]IPDSTYEMVGGLEK	11	0	2879.436904	0.0069	0.1800
LK[x]PLIEKGGDWER	1	0	1539.840853	0.0069	0.0900
DIK[x]SMIADKHAIR	2	0	1496.813257	0.0069	0.0900
SAKAK[x]NPMFALSR	4	0	1419.765584	0.0069	0.0900
ELLK[x]PSASVALQR	3	0	1410.819391	0.0069	0.0900
VVGQLLEK[x]LKPLIEKGGDWER	7	0	2406.363362	0.0069	0.1450
LSVEALNSLTGEFK[x]GKYYPLK	13	0	2356.267737	0.0069	0.1450
LVLDSWEPHTQGVYGTRYK[x]LHSEK	18	0	2842.440095	0.0069	0.1650
WNSKVDK[x]PDGTMDYDSMDNIFFAK	6	0	2823.251891	0.0069	0.1650
TAINTGGGSVAVFNK[x]FAYVLYQER	14	0	2604.333515	0.0069	0.1650
ITTGDRLILTENIK[x]TK	13	0	1815.046470	0.0069	0.1100
K[x]LEKGQSIDDMIPAQK	0	0	1799.945046	0.0069	0.1100
ALTLK[x]TGPPGPPCGGK	4	0	1549.828571	0.0069	0.1100
TIEAITFK[x]TDNHLSSTLEK	7	0	2147.110911	0.0068	0.1300
NKELISVSAASK[x]ILSNITYSYK	11	0	2428.321223	0.0068	0.1500
NEADPAMAILSEYLETGSVK[x]LR	19	0	2406.209961	0.0068	0.1500
MK[x]SLSEQYTER	1	0	1370.649950	0.0068	0.0750
ELIRAQEEVK[x]R	9	0	1369.767693	0.0068	0.0750
QGDVLLNK[x]LQK	7	0	1254.729522	0.0068	0.0750
SNSDDPASFTSINNYK[x]YHDDLPALR	15	0	2839.304786	0.0068	0.1700
DNSSDLQKLLMK[x]VALCANHADSVVK	11	0	2755.399548	0.0068	0.1700
ASK[x]GSNDDEMKIDK	2	0	1536.708913	0.0068	0.0950
LAAEDHKFVIHQEENK[x]R	15	0	2063.054738	0.0068	0.1150
DLASFIPDNK[x]LNCVIDR	9	0	1988.998864	0.0068	0.1150
ATTVK[x]DTMNVDINAIKK	4	0	1860.997805	0.0068	0.1150
TLVAHAVLK[x]VGSALVGSQTK	8	0	1978.157410	0.0068	0.1350
ERAEAGLALSLIVK[x]ALSIEGDDK	13	0	2397.311385	0.0067	0.1550
CFCAHNSRIAGEHLSNGEK[x]PLLTPEK	18	0	2964.433301	0.0067	0.1750
LHNSLEVVFEWDK[x]NDWNGHIR	12	0	2607.261750	0.0067	0.1400
LLKLEEAMK[x]ITTDAFTSAGER	8	0	2323.209235	0.0067	0.1400
TLAGVTRDYYTK[x]QSK	11	0	1729.899815	0.0067	0.1000
VETAVLSTTVK[x]AQAR	10	0	1572.883440	0.0067	0.1000
EEIQLLQEPGSYVGEVIK[x]TMGKNK	17	0	2689.399538	0.0067	0.1600
QCVIANSCK[x]TAINTGGGSVAVFNK	8	0	2495.225954	0.0067	0.1600
VNQIESQMAMAEK[x]LIQIR	12	0	2101.102276	0.0067	0.1200
TSASIDFDSNFLNSMIK[x]K	16	0	2016.982547	0.0067	0.1200
LK[x]PQDERTQEER	1	0	1527.764059	0.0067	0.0800
VEPIPLINGEK[x]R	10	0	1363.782281	0.0067	0.0800
S[x]SSDMAYTSMFK	0	0	1353.558028	0.0067	0.0800
K[x]IEFPPPSAEAR	0	0	1340.708787	0.0067	0.0800
D[x]GIQDIMPSQAK	0	0	1301.628489	0.0067	0.0800
YK[x]VNLYKFR	1	0	1229.692020	0.0067	0.0600
YELYSNQYYHGAGEPSLIGDK[x]LIEK	20	0	2886.407458	0.0066	0.1650
MGQAQSGNFSNFGDGANGDNKK[x]DQK	21	0	2614.146520	0.0066	0.1650
ATHEVLK[x]DEVLFNDKPLPIEMK	6	0	2565.351138	0.0066	0.1450
AGDFQGLNEQLVSLFKK[x]HGQLK	16	0	2456.317475	0.0066	0.1450
M[x]NSIVSKYTQSTNNDDPKK	0	0	2169.037093	0.0066	0.1250
GIGSYEK[x]QSEVSVGLRFIK	6	0	2096.126503	0.0066	0.1250
TIPPLTTVK[x]GSDAAPQASK	8	0	1881.020649	0.0066	0.1250
QEVAAQKSSEETEDK[x]K	14	0	1805.864214	0.0066	0.1050
V[x]NQIESQMAMAEK	0	0	1477.690428	0.0065	0.0850
INEDSK[x]LAVNENLASSKSSM	5	0	2136.036759	0.0065	0.1300
TIPPLTTVK[x]GSDAAPQASKK	8	0	2009.115605	0.0065	0.1300
DTTKNK[x]MVCK	5	0	1223.600166	0.0065	0.0650
K[x]QLATSLRSR	0	0	1158.683243	0.0065	0.0650
THAVLVALK[x]R	8	0	1106.692354	0.0065	0.0650
S[x]SIGTGYDLGLFFSPDGRLFQAEYAYK	0	0	3001.449655	0.0065	0.1750
DISSK[x]SPSGNDALNDKK	4	0	1774.869635	0.0065	0.1100
EIKIIYSDIDVDPVK[x]PEHVGK	14	0	2393.284112	0.0064	0.1350
LLREEIQLLQEPGSYVGEVIK[x]TMGK	20	0	2829.530877	0.0064	0.1600
IIENEQSAEK[x]NAYVINLK	9	0	2075.089784	0.0064	0.1150
VHPEGK[x]YVVDISPDIDIK	5	0	2023.062511	0.0064	0.1150
MDDK[x]MLLTEVHLLESKVYHAIR	3	0	2640.376636	0.0064	0.1400
EDGMK[x]ILMVNR	4	0	1304.658013	0.0064	0.0700
LTIPLPLYPQGHPGGSEGGPK[x]LEFIK	20	0	2744.490007	0.0063	0.1650
Y[x]TVGQGYTKAAWFEK	0	0	1747.856893	0.0063	0.0950
WAFAEK[x]QYGYGTQTV	5	0	1747.820509	0.0063	0.0950
FLLDDFDQQEHIQK[x]SETMK	13	0	2351.110253	0.0063	0.1200
LAQLLRQLASYYHK[x]ESNALFMVR	13	0	2750.468893	0.0063	0.1450
FDVVPVPQSSLYLRNLTDETK[x]NK	20	0	2662.396504	0.0063	0.1450
FQDILLGAGQAIK[x]AGNRSVMAPLFLHDK	12	0	3009.622085	0.0063	0.1750
EEFAEK[x]AVSVIQARIANYDPAEIR	5	0	2718.397564	0.0063	0.1500
GMALGSANEK[x]IEASKGLIDR	9	0	2059.073086	0.0063	0.1250
FLHDKNSDYK[x]ETLIFK	9	0	1997.025735	0.0063	0.1000
IRIAYASVVYIADK[x]YK	13	0	1872.050830	0.0063	0.1000
QVMEEKLDSK[x]NVQLAK	9	0	1858.982156	0.0063	0.1000
AVAHHTDCK[x]FIR	8	0	1453.724781	0.0063	0.0750
EIQDEK[x]EAEAAR	5	0	1387.657871	0.0063	0.0750
HRENK[x]IQR	4	0	1079.594768	0.0063	0.0500
DQK[x]KDKPK	2	0	985.555594	0.0063	0.0500
ELK[x]K	2	0	516.327120	0.0063	0.0250
LAK[x]R	2	0	486.327789	0.0063	0.0250
S[x]QAR	0	0	460.239372	0.0063	0.0250
LPSEYDSRVK[x]AMEVDEKPTER	9	0	2478.205935	0.0062	0.1300
CTKIIENEQSAEK[x]NAYVINLK	12	0	2464.263053	0.0062	0.1300
SEAAEFEYK[x]NGYPMPCDVLAK	8	0	2418.087074	0.0062	0.1300
EK[x]QNTPVLFDSKEAVLK	1	0	1945.051948	0.0062	0.1050
M[x]SIMEYNGGSCVAMAGK	0	0	1804.761547	0.0062	0.1050
ILFENPDEATK[x]RK	10	0	1559.830681	0.0062	0.0800
LMSK[x]VAEKAQINTQEYGR	3	0	2065.062523	0.0061	0.1100
EVAEADIASK[x]DLEETDER	9	0	2018.927929	0.0061	0.1100
VLSVEEIEAHLQSIAEK[x]D	16	0	2009.031604	0.0061	0.1100
IEDTDK[x]YDK	5	0	1125.518932	0.0061	0.0550
YDK[x]TEDDIK	2	0	1125.518932	0.0061	0.0550
FATLQKSK[x]R	7	0	1077.629423	0.0061	0.0550
EK[x]ADAAFLR	1	0	1019.539945	0.0061	0.0550
I[x]AIVVNQNWYCANTKYVTGPKNK	0	0	2680.379413	0.0061	0.1400
DYTMAQPEFFK[x]AVR	10	0	1701.818400	0.0061	0.0850
KNVPK[x]LQNVSNFQK	4	0	1642.915408	0.0061	0.0850
SLLTGK[x]HAIRYAGR	5	0	1541.878966	0.0061	0.0850
K[x]TQIAGGHDIIGPFHVITR	0	0	2059.132592	0.0061	0.1150
TGPPGPPCGGKFMLK[x]LGVK	14	0	1940.037500	0.0061	0.1150
GVSKDEK[x]VANEQEQALTNLSDLYVR	6	0	2805.414331	0.0060	0.1500
T[x]VYQISELESLLRSSHIITK	0	0	2316.268797	0.0060	0.1200
MSSK[x]SSLELANNAVK	3	0	1577.808228	0.0060	0.0900
M[x]SSKSSLELANNAVK	0	0	1577.808228	0.0060	0.0900
YYPLK[x]SMTEK	4	0	1258.626702	0.0060	0.0600
IEDTDKYDK[x]K	8	0	1253.613888	0.0060	0.0600
VLVK[x]VHPEGK	3	0	1104.665473	0.0060	0.0600
K[x]VIAR	0	0	585.396198	0.0060	0.0300
LYAVK[x]YELYSNQYYHGAGEPSLIGDK	4	0	2977.449655	0.0060	0.1550
MVTANIK[x]NIKAMDLGELETFQLLNTR	6	0	2962.561853	0.0060	0.1550
PPKEDWEKYQK[x]PVDTEEENDK	10	0	2603.202624	0.0060	0.1250
PPK[x]EDWEKYQKPVDTEEENDK	2	0	2603.202624	0.0060	0.1250
IEVEVYK[x]ITTGDRLILTENIK	6	0	2446.368170	0.0060	0.1250
LMGQINK[x]MPLLQSSVALLGQK	6	0	2268.269665	0.0060	0.1250
LVNFTAK[x]TLDLLGIFR	6	0	1820.055916	0.0059	0.0950
GK[x]SALSTLNGFVEELK	1	0	1691.909318	0.0059	0.0950
K[x]IIEEEGFTNR	0	0	1334.682966	0.0059	0.0650
K[x]SGFEKIDLTR	0	0	1292.708787	0.0059	0.0650
VISMEK[x]GGNMK	5	0	1192.594355	0.0059	0.0650
LVLK[x]EVFLSFHNLVGRR	3	0	2026.183900	0.0059	0.1000
LAEGESEEVK[x]AYMDPHR	9	0	1959.899550	0.0059	0.1000
IPDSTYEMVGGLEK[x]QIK	13	0	1906.970924	0.0059	0.1000
QIAIVVNQNWYCANTK[x]YVTGPKNK	15	0	2808.437985	0.0058	0.1400
YTSLSEEQK[x]MKSDINAHK	8	0	2108.020718	0.0058	0.1050
TNTNNSILFAALSK[x]SLVR	13	0	1948.074078	0.0058	0.1050
YEIDK[x]TLAGVTR	4	0	1364.729913	0.0058	0.0700
D[x]RQEQR	0	0	830.399437	0.0058	0.0350
DK[x]KDQK	1	0	760.407879	0.0058	0.0350
IHLEKVSK[x]QGEIDYEALVK	7	0	2198.194577	0.0058	0.1100
GAATIK[x]GAIWYGIDFTAAR	5	0	1981.042053	0.0058	0.1100
REAEAAK[x]DEQIEK	6	0	1515.752826	0.0058	0.0750
NGYPMPCDVLAK[x]R	11	0	1519.727481	0.0058	0.0750
LNSLPLLQQLVK[x]CFIVNELMR	11	0	2527.401730	0.0057	0.1200
VVGQLLEKLK[x]PLIEKGGDWER	9	0	2406.363362	0.0057	0.1200
AVAASLGVNFLK[x]VVSSAIVDK	11	0	2087.198937	0.0057	0.1200
K[x]VNQIESQMAMAEK	0	0	1605.785384	0.0057	0.0800
RK[x]QYSAK	1	0	879.492606	0.0057	0.0400
EK[x]VLKTK	1	0	844.538158	0.0057	0.0400
IEPLK[x]LK	4	0	839.547996	0.0057	0.0400
K[x]INANEK	0	0	815.450075	0.0057	0.0400
VTFFYTDYIGVYAPRK[x]YTGLLR	15	0	2642.389574	0.0057	0.1250
GIMLYGPPGTGK[x]TLCARAVANR	11	0	2302.203711	0.0057	0.1250
LLENDIKVMK[x]SEFQR	9	0	1848.976678	0.0057	0.0850
K[x]ASLLTREDLTDEEK	0	0	1746.899873	0.0057	0.0850
VIDGSRPVNRNK[x]LLK	11	0	1708.010698	0.0057	0.0850
FLSKTLDSNSLTHEK[x]IEFATITK	14	0	2622.390357	0.0057	0.1300
Q[x]IAIVVNQNWYCANTKYVTGPKNK	0	0	2808.437985	0.0056	0.1350
FK[x]LNYKPEEEYPDLSK	1	0	1998.993768	0.0056	0.0900
IMRDVITELPDAK[x]YYR	12	0	1982.029438	0.0056	0.0900
DESRGVMTLGFDLIK[x]R	14	0	1835.956278	0.0056	0.0900
TSWIYK[x]NK	5	0	1038.549782	0.0056	0.0450
K[x]LGVKPPK	0	0	865.574877	0.0056	0.0450
DAVK[x]EAAR	3	0	858.455887	0.0056	0.0450
MVCK[x]IWKSDEINEVLNK	3	0	2105.064830	0.0056	0.0950
TLLARAVAHHTDCK[x]FIR	13	0	2008.078783	0.0056	0.0950
RQTLNK[x]IALDEQIQALK	5	0	1981.131923	0.0056	0.0950
ILGVVEGQFSRPAKLNDPEDK[x]YEALSK	20	0	3002.571157	0.0056	0.1500
NTWNSTLETAK[x]AKYASQK	10	0	2040.027522	0.0056	0.1000
M[x]SSKDISSK	0	0	981.480047	0.0056	0.0500
YYRAVYDTAVVQEDPEK[x]WK	16	0	2359.148355	0.0055	0.1050
YTLYDQNDTKEWLDK[x]LGDK	14	0	2344.122200	0.0055	0.1050
VRQLIIK[x]EEMMNSIQQAVAK	6	0	2328.265640	0.0055	0.1100
EIK[x]QIKVMDSLEPTGEIYGK	2	0	2277.192525	0.0055	0.1100
LGSTAIGVKTK[x]DAVVLGVEK	10	0	1984.156741	0.0055	0.1100
LGSTAIGVK[x]TKDAVVLGVEK	8	0	1984.156741	0.0055	0.1100
E[x]TIDNAETMK	0	0	1150.517549	0.0055	0.0550
TMGK[x]NKVLVK	3	0	1116.668841	0.0055	0.0550
MPPKEDWEK[x]YQKPVDTEEENDK	8	0	2734.243102	0.0055	0.1200
IDLYHDNHERK[x]MSAQSCACMVR	10	0	2720.203848	0.0055	0.1200
YTQSTNNDDPK[x]KIIEEEGFTNR	10	0	2598.219668	0.0055	0.1200
TMVEVIPYFAEDLLVLK[x]TDELK	16	0	2565.365058	0.0055	0.1200
AQIKILYVNNAK[x]SQEEAIENIK	11	0	2515.364479	0.0055	0.1200
AIDLYK[x]EVLNK	5	0	1304.733939	0.0055	0.0600
IQYVGK[x]QDPKK	5	0	1302.729522	0.0055	0.0600
E[x]TIDNAETMKK	0	0	1278.612505	0.0055	0.0600
K[x]AMVNIDTIDNK	0	0	1360.701983	0.0054	0.0650
IKLISGK[x]LDEAR	6	0	1341.797930	0.0054	0.0650
FDVIVAKGK[x]VAVFDSQTQPPVLWFR	8	0	2846.548187	0.0054	0.1350
LTGDTNGALDK[x]LEEIGVADQYKVSK	10	0	2663.365262	0.0054	0.1350
QK[x]SLEKTLVPYLR	1	0	1573.919099	0.0054	0.0700
DVAKMK[x]LSLFSNK	5	0	1479.811862	0.0054	0.0700
K[x]VPDKLIDASTVK	0	0	1412.823808	0.0054	0.0700
WDLSK[x]QEALYLAQR	4	0	1719.894338	0.0054	0.0750
NELEKLNFSSLK[x]MK	11	0	1679.891560	0.0054	0.0750
YTLYDQNDTK[x]EWLDK	9	0	1930.894787	0.0053	0.0800
YK[x]NENLENIEDVQLR	1	0	1875.932566	0.0053	0.0800
VVDK[x]CFGIKFDIMPR	3	0	1823.942544	0.0053	0.0800
FLHDK[x]NSDYKETLIFK	4	0	1997.025735	0.0053	0.0850
KTLEVLYLK[x]MHNNHAK	8	0	1938.050842	0.0053	0.0850
ATLTGMK[x]IDVLFSKIR	6	0	1792.027986	0.0053	0.0850
GIGSYEK[x]QSEVSVGLR	6	0	1707.879080	0.0053	0.0850
M[x]CSPSATLTHRTMTEKAR	0	0	2076.986596	0.0053	0.0950
RFFPYYVYTTVAGIDK[x]EGK	15	0	2253.146903	0.0053	0.1000
QIQPKTFANLVSSTLYEK[x]R	17	0	2222.205809	0.0053	0.1000
EK[x]WIAKQILDCIVNLSEPAK	1	0	2354.266687	0.0052	0.1050
QMVEERVLK[x]LTLEAMDLEIVEK	8	0	2615.391282	0.0052	0.1150
GK[x]VVIDAFRLINPSTLMMGQEPR	1	0	2571.366408	0.0052	0.1200
TEEK[x]TESYYSNAVELNLLLISPTK	3	0	2741.400978	0.0052	0.1250
AKVAEQNENPTVGSAQK[x]MIQDEAQK	16	0	2713.333976	0.0052	0.1300
AVAASLGVNFLK[x]VVSSAIVDKYIGESAR	11	0	2863.580603	0.0052	0.1450
QLIIKEEMMNSIQQAVAK[x]	17	0	2073.096129	0.0050	0.0900
DKPK[x]YEPPVPTRTGR	3	0	1739.931783	0.0050	0.0750
AIDLYKEVLNK[x]GVSK	10	0	1675.950788	0.0050	0.0750
IEVNIHRK[x]R	7	0	1163.688664	0.0050	0.0450
SLALTK[x]KDK	5	0	1002.607293	0.0050	0.0450
LMTEFVDQVDDVVKYEIDK[x]TLAGVTR	18	0	2983.521097	0.0050	0.1300
GVILYGAPGTGK[x]TLLAKAVANQTSATFLR	11	0	2917.638783	0.0050	0.1450
AVAASLGVNFLKVVSSAIVDK[x]YIGESAR	20	0	2863.580603	0.0050	0.1400
ASVVETVTLTK[x]VTQKKPPVQPLAYK	10	0	2724.578817	0.0050	0.1250
ILLDLVYAFIK[x]SNQATTSTDRQVK	10	0	2723.485647	0.0050	0.1200
EAGFIDDILIITPASKEK[x]ADAAFLR	17	0	2703.448203	0.0050	0.1250
SSLELANNAVK[x]SNDIEKAIDLYK	10	0	2534.322675	0.0050	0.1150
AGDFQGLNEQLVSLFK[x]KHGQLK	15	0	2456.317475	0.0050	0.1100
AVNARALTCK[x]MPGTLLPGPGK	9	0	2151.165540	0.0050	0.1050
EK[x]SPAIIFIDELDAIGTKR	1	0	2115.157467	0.0050	0.0950
MGINERK[x]GFDFEYYQR	6	0	2051.952252	0.0050	0.0800
YEIDK[x]TLAGVTRDYYTK	4	0	2035.026127	0.0050	0.0850
LALTK[x]PKGTPGYGPLGVLPK	4	0	2006.192733	0.0050	0.1000
EIMLRVEPIPLINGEK[x]R	15	0	2006.134566	0.0050	0.0850
TTMTNGFLAHK[x]LCIHK	10	0	1870.954502	0.0050	0.0800
D[x]YTMAQPEFFKAVR	0	0	1701.818400	0.0050	0.0700
NPELFLRVGIK[x]PPK	10	0	1606.955817	0.0050	0.0700
QDPK[x]KHLDAEVQK	3	0	1534.810280	0.0050	0.0650
VLNK[x]GDSGEMSLQK	3	0	1504.755469	0.0050	0.0700
LNFSSLK[x]MKDAVK	6	0	1479.811862	0.0050	0.0650
K[x]SSEQANLYERK	0	0	1451.736786	0.0050	0.0600
DEQIEK[x]IDTVIK	5	0	1429.766355	0.0050	0.0600
AHLDVQEK[x]DQPK	7	0	1406.715325	0.0050	0.0600
EK[x]ADAAFLRLVK	1	0	1359.787367	0.0050	0.0600
F[x]ANNDEIHPSK	0	0	1270.594156	0.0050	0.0550
ENQEK[x]ISNNK	4	0	1202.589070	0.0050	0.0500
DK[x]KLIPIR	1	0	981.633448	0.0050	0.0400
PRK[x]QYSAK	2	0	976.545365	0.0050	0.0400
LNVYK[x]YR	4	0	954.528656	0.0050	0.0350
TKLVK[x]ER	4	0	872.544305	0.0050	0.0350
K[x]KLIPIR	0	0	866.606510	0.0050	0.0350
EIK[x]QIK	2	0	757.469750	0.0050	0.0300
K[x]QYSAK	0	0	723.391504	0.0050	0.0300
KDQK[x]K	3	0	645.380940	0.0050	0.0250
TK[x]LVK	1	0	587.400615	0.0050	0.0250
DQK[x]K	2	0	517.285985	0.0050	0.0200
I[x]INR	0	0	514.322703	0.0050	0.0200
AK[x]SAK	1	0	503.306720	0.0050	0.0250
WK[x]R	1	0	488.285928	0.0050	0.0150
GEK[x]R	2	0	488.270670	0.0050	0.0200
DK[x]PK	1	0	486.280173	0.0050	0.0200
GPSLYQVDPSGTYFAWK[x]ATAIGKSSTAAK	16	0	3001.518398	0.0048	0.1400
GAIESYKVVDASIVSK[x]ALGNFVASVLAR	15	0	2863.580603	0.0048	0.1350
TQLADILSVLGMSYSNTSK[x]HESLKYR	18	0	2940.501366	0.0048	0.1250
DEK[x]VSEVLNSEDITGIQEKSTDLR	2	0	2704.340167	0.0048	0.1150
ALRDTLSK[x]DQELTEENVSISVIGK	7	0	2644.391809	0.0048	0.1150
TQLADILSVLGMSYSNTSK[x]HESLK	18	0	2621.336941	0.0048	0.1150
G[x]QAQSGNFSNFGDGANGDNKKDQK	0	0	2483.106041	0.0048	0.1150
DCIVLGADTRATAGPIIADK[x]NCK	19	0	2458.230705	0.0048	0.1100
DVPTFANFHTPIFIAK[x]REDGMK	15	0	2533.278647	0.0048	0.1050
Q[x]TVYQISELESLLRSSHIITK	0	0	2444.327369	0.0048	0.1000
CEDGVILALEKVVTSK[x]LLKPR	15	0	2367.355831	0.0048	0.1000
QQEADGIIK[x]ELNNDLDPTLR	8	0	2281.154893	0.0047	0.0950
DELWK[x]NDDQLTYTYKDEK	4	0	2303.059268	0.0047	0.0850
EFPDLGVLEGK[x]RIDRPGR	10	0	2053.106771	0.0047	0.0850
K[x]PIGATWKTTQLEEANSK	0	0	2001.053008	0.0047	0.0850
MATTVK[x]DTMNVDINAIKK	5	0	1992.038284	0.0047	0.0850
HTVIK[x]TGLRMISLSYSR	4	0	1961.087952	0.0047	0.0800
IDVEESIAGYQLARSK[x]R	15	0	1934.022044	0.0047	0.0800
QIK[x]VMDSLEPTGEIYGK	2	0	1906.970924	0.0047	0.0800
TLLAK[x]AVANQTSATFLR	4	0	1804.020592	0.0047	0.0800
VLELRAELDK[x]IGLSK	9	0	1682.992985	0.0047	0.0700
GGVHVK[x]LAHLSKHPK	5	0	1606.941898	0.0047	0.0700
EDVQSLKLK[x]YYEQK	8	0	1769.919882	0.0046	0.0650
AVEK[x]LMSRRPPVIR	3	0	1650.971479	0.0046	0.0650
S[x]SKSSLELANNAVK	0	0	1446.767750	0.0046	0.0650
TSTSSMTAVPK[x]PLK	10	0	1446.775143	0.0046	0.0650
VK[x]EDMVDQESTDNNGVQVESRIDDQM	1	0	2980.302469	0.0046	0.1200
SVQPLASAK[x]ELLR	8	0	1410.819392	0.0046	0.0600
TSTSSMTAVPK[x]PLKFLRPHYFTLVK	10	0	2848.567205	0.0046	0.1150
QPQNVLVSETLERYTSLSEEQK[x]MK	21	0	2836.427536	0.0046	0.1100
CGSPYIIEDSK[x]K	10	0	1395.670349	0.0046	0.0550
VGK[x]SAVIKTSTR	2	0	1245.740419	0.0046	0.0550
ARSEAAEFEYK[x]NGYPMPCDVLAK	10	0	2645.225286	0.0046	0.1050
YDKTEDDIK[x]SLQSVGQIIGEVLK	8	0	2577.353638	0.0046	0.1050
HCLLYLSCIDLDK[x]CSHTELVER	12	0	2760.303207	0.0045	0.1000
KNEEK[x]LAEFDK	4	0	1349.682631	0.0045	0.0500
ELLKLK[x]VELAK	5	0	1282.822356	0.0045	0.0500
TLIDKFSGEK[x]K	9	0	1264.702640	0.0045	0.0500
SSEQANLYERK[x]TLVAHAVLK	10	0	2256.222519	0.0045	0.0900
KYDK[x]TEDDIK	3	0	1253.613888	0.0045	0.0450
DTTK[x]NKMVCK	3	0	1223.600166	0.0045	0.0450
IQYVGK[x]QDPK	5	0	1174.634566	0.0045	0.0450
VVLK[x]NKGTMK	3	0	1116.668841	0.0045	0.0450
GPSLYQVDPSGTYFAWKATAIGK[x]SSTAAK	22	0	3001.518398	0.0045	0.1300
HNFVGLFVELSKLLVK[x]DR	15	0	2113.204692	0.0044	0.0800
YTSLSEEQKMK[x]SDINAHK	10	0	2108.020718	0.0044	0.0800
GFICK[x]VVDK	4	0	1064.568799	0.0044	0.0400
K[x]DSESTEEK	0	0	1051.466899	0.0044	0.0400
SAELYK[x]NPK	5	0	1048.555259	0.0044	0.0400
K[x]LEETDVAK	0	0	1031.549839	0.0044	0.0400
TQLADILSVLGMSYSNTSKHESLK[x]YR	23	0	2940.501366	0.0044	0.1150
SLPPEEYDEKLYNK[x]FK	13	0	1998.993768	0.0044	0.0700
QLDSERFIVK[x]ASSGPR	9	0	1788.948158	0.0044	0.0700
IQK[x]ENRHK	2	0	1051.588622	0.0044	0.0350
INVK[x]FFEK	3	0	1023.575269	0.0044	0.0350
KSLK[x]DECK	3	0	1006.511679	0.0044	0.0350
IK[x]TLSMEK	1	0	948.531355	0.0044	0.0350
IVKSAK[x]AK	5	0	843.554142	0.0044	0.0350
YDK[x]TEDDIKSLQSVGQIIGEVLK	2	0	2577.353638	0.0043	0.1000
VNMENLIVTDLGK[x]YAEVLIETAK	12	0	2562.361367	0.0043	0.1000
AMSIVGLLLDDTDPMINVMK[x]LDK	19	0	2531.304781	0.0043	0.1000
ARK[x]TQIAGGHDIIGPFHVITR	2	0	2286.270805	0.0043	0.0900
AVANSTAANFIRVVGSEFVQK[x]YLGEGPR	20	0	2979.556512	0.0043	0.1200
QIK[x]EIKEVIELPVK	2	0	1665.007573	0.0043	0.0600
K[x]VGQYIR	0	0	862.502443	0.0043	0.0300
FSGEK[x]KSLPLQIEVANDCIK	4	0	2275.188107	0.0043	0.0850
SCNFPEFSYFMK[x]IVMSMVR	11	0	2372.082464	0.0042	0.0800
KVSTTPANSFELK[x]QYLIQR	12	0	2222.205809	0.0042	0.0800
ENRESQDYLNLVQALAETNVK[x]DEK	20	0	2805.377946	0.0042	0.1000
VSEVLNSEDITGIQEK[x]STDLRALR	15	0	2672.397956	0.0042	0.1000
DEKYTLYDQNDTK[x]EWLDK	12	0	2303.059269	0.0042	0.0750
DELWKNDDQLTYTYK[x]DEK	14	0	2303.059268	0.0042	0.0750
VAMLYAYDRIK[x]ILFSDVK	10	0	2144.170281	0.0042	0.0750
SDYYMASTYTK[x]K	10	0	1456.654367	0.0042	0.0500
K[x]LEFPLPNEEAR	0	0	1441.756460	0.0042	0.0500
M[x]IDDQR	0	0	776.348650	0.0042	0.0250
NK[x]VLVK	1	0	699.464272	0.0042	0.0250
NIPK[x]AR	3	0	697.423471	0.0042	0.0250
ASK[x]AAR	2	0	602.349976	0.0042	0.0250
EQK[x]PEVDYSEKFAELQK	2	0	2067.015955	0.0041	0.0700
EKQNTPVLFDSK[x]EAVLK	11	0	1945.051948	0.0041	0.0700
L[x]FKSLGSGMDQEKVLNK	0	0	1893.002891	0.0041	0.0700
NK[x]ELISVSAASKILSNITYSYK	1	0	2428.321223	0.0041	0.0900
AAREYLEK[x]NWK	7	0	1406.730582	0.0041	0.0450
HK[x]TDLNHENLK	1	0	1347.689447	0.0041	0.0450
EK[x]VAFILDQVR	1	0	1316.745171	0.0041	0.0450
HK[x]TPDKGYGHR	1	0	1294.653005	0.0041	0.0450
DPDDK[x]IVGLTR	4	0	1227.645855	0.0041	0.0450
MGNGK[x]MVEISR	4	0	1220.600502	0.0041	0.0450
ITTDAFTSAGERHIEVGDSVLVK[x]IITK	22	0	2899.565345	0.0041	0.1100
DYEQFGYFK[x]RMGNIEM	8	0	2026.891629	0.0041	0.0650
LILVDDEKTSWIYK[x]NK	13	0	1964.061785	0.0041	0.0650
DPEEEAEMMTK[x]ETTEK	10	0	1896.796787	0.0041	0.0650
GEIKK[x]AMVNIDTIDNK	4	0	1787.945046	0.0041	0.0650
K[x]SGRSAPGVSTTSTIQ	0	0	1575.821569	0.0041	0.0650
K[x]SAAAIGTSQLPVRDGVVVIQSYCHR	0	0	2811.481241	0.0040	0.1050
K[x]AIPLALGLLSASNPQMRIFDTLSR	0	0	2711.515506	0.0040	0.1000
QRIVAFVGSPIVEDEK[x]NLIR	15	0	2282.274552	0.0040	0.0800
I[x]AIVVNQNWYCANTK	0	0	1792.892954	0.0040	0.0600
SGVKLENVK[x]IYADLK	8	0	1675.950788	0.0040	0.0600
YFATLQKSK[x]R	8	0	1240.692746	0.0040	0.0400
GYQTIELDK[x]K	8	0	1193.629146	0.0040	0.0400
K[x]PPVQPLAYK	0	0	1139.670224	0.0040	0.0400
AIHK[x]LGSTLK	3	0	1066.649824	0.0040	0.0400
QEMK[x]K	3	0	662.342113	0.0040	0.0200
GAFK[x]V	3	0	520.300908	0.0040	0.0200
SAK[x]AK	2	0	503.306720	0.0040	0.0200
LEEIGVADQYK[x]VSKILEHK	10	0	2198.194577	0.0039	0.0750
QIKEIK[x]EVIELPVK	5	0	1665.007573	0.0039	0.0550
GIK[x]GIESEAYESVLDLAKICDVR	2	0	2564.315479	0.0039	0.0900
IKYEYQK[x]LK	6	0	1211.691351	0.0039	0.0350
IK[x]YEYQKLK	1	0	1211.691351	0.0039	0.0350
M[x]PPKEDWEK	0	0	1158.537893	0.0039	0.0350
K[x]QMSYMLAR	0	0	1126.562665	0.0039	0.0350
FATLQK[x]SKR	5	0	1077.629423	0.0039	0.0350
DAGK[x]DEFSR	3	0	1023.462090	0.0039	0.0350
T[x]IDNAETMK	0	0	1021.474961	0.0039	0.0350
VPFTAAITITGVK[x]TSTGGPKLQLNLER	12	0	2811.585689	0.0039	0.1050
TSASIDFDSNFLNSMIK[x]KNEEK	16	0	2517.205601	0.0039	0.0850
ALDTLFSAIRDHDLAPLYK[x]YLSENPK	18	0	2989.554782	0.0038	0.1000
DEPEETDVNK[x]YQK	9	0	1593.715773	0.0038	0.0500
K[x]DGIQDIMPSQAK	0	0	1429.723444	0.0038	0.0500
QNTPVLFDSK[x]EAVLKLK	9	0	1929.093418	0.0038	0.0650
NDGTIVIRK[x]LEETDVAK	8	0	1900.026461	0.0038	0.0650
PPKEDWEK[x]YQKPVDTEEENDK	7	0	2603.202624	0.0038	0.0800
LALTKPK[x]GTPGYGPLGVLPKVGIR	6	0	2431.467763	0.0038	0.0900
LAEGESEEVK[x]AYMDPHRSMK	9	0	2306.067009	0.0038	0.0750
LKGYQTIELDK[x]K	10	0	1434.808159	0.0038	0.0450
RGGDEWK[x]IEPLK	6	0	1426.756795	0.0038	0.0450
R[x]FANNDEIHPSK	0	0	1426.695258	0.0038	0.0450
TK[x]DAVVLGVEKR	1	0	1313.766632	0.0038	0.0450
ATTVK[x]DTMNVDINAIK	4	0	1732.902849	0.0037	0.0600
FATLQK[x]SK	5	0	921.528321	0.0037	0.0300
S[x]SKDISSK	0	0	850.439569	0.0037	0.0300
FLSK[x]TLDSNSLTHEKIEFATITK	3	0	2622.390357	0.0037	0.0850
GEK[x]VEDAPENNSFRSWIGAYLAK	2	0	2580.260747	0.0037	0.0850
TDNHLSSTLEK[x]LSFK	10	0	1718.883832	0.0037	0.0550
NVVTEAGFIAIK[x]EDR	11	0	1660.878354	0.0037	0.0550
EDK[x]EGVVNTIAFAIRLTGDTNGALDK	2	0	2746.413605	0.0037	0.0950
IIYSDIDVDPVK[x]PEHVGKVVLK	11	0	2462.378342	0.0036	0.0800
DFSK[x]TLPPELKGEALGNSEHIR	3	0	2437.260021	0.0036	0.0800
EISYPFK[x]RLDR	6	0	1422.761881	0.0036	0.0400
ELK[x]KEEMVMLK	2	0	1376.740675	0.0036	0.0400
GSNDDEMK[x]IDK	7	0	1250.544822	0.0036	0.0400
MEQK[x]PEVDYSEKFAELQK	3	0	2198.056433	0.0036	0.0650
VEPIPLINGEK[x]RDLRPGR	10	0	2058.169702	0.0036	0.0650
QYSAK[x]AKWSTAETLTNNK	4	0	2040.027522	0.0036	0.0650
KLMELFISK[x]SNSDDPASFTSINNYK	8	0	2848.395178	0.0036	0.0900
M[x]GQAQSGNFSNFGDGANGDNKKDQK	0	0	2614.146520	0.0036	0.0900
LCIHK[x]NKLTNDETR	4	0	1740.894015	0.0036	0.0500
LIKK[x]SSEQANLYER	3	0	1677.904901	0.0036	0.0500
SLK[x]DECK	2	0	878.416723	0.0036	0.0250
KK[x]LIPIR	1	0	866.606510	0.0036	0.0250
LGVK[x]PPK	3	0	737.479921	0.0036	0.0250
ASLLTREDLTDEEK[x]AASIAVEDEK	13	0	2632.307808	0.0035	0.0850
SLK[x]DECKQDIMFELGLLQER	2	0	2451.213662	0.0035	0.0700
VDK[x]PDGTMDYDSMDNIFFAK	2	0	2308.002683	0.0035	0.0700
NSSSDMAYTSMFKGNQK[x]VVK	16	0	2221.050634	0.0035	0.0700
K[x]GFDFEYYQR	0	0	1351.619643	0.0035	0.0350
VMCK[x]NKTDTK	3	0	1223.600166	0.0035	0.0350
TLIDK[x]FSGEK	4	0	1136.607685	0.0035	0.0350
C[x]SPSATLTHR	0	0	1128.534535	0.0035	0.0350
YQK[x]PVDTEEENDK	2	0	1593.715773	0.0035	0.0450
SLDK[x]QMVEERVLK	3	0	1573.849698	0.0035	0.0450
QEMKK[x]DSESTEEK	4	0	1567.703492	0.0035	0.0450
Q[x]YTVGQGYTKAAWFEK	0	0	1875.915465	0.0034	0.0550
KDSESTEEK[x]EAQAVQR	8	0	1833.870361	0.0034	0.0550
IDK[x]NTWNSTLETAKAK	2	0	1818.947489	0.0034	0.0550
SMNLTRGIDLK[x]SIAEK	10	0	1774.961029	0.0034	0.0550
IAEFHTALESVPDK[x]SLFER	13	0	2188.116331	0.0034	0.0650
YYLPK[x]GKSALSTLNGFVEELK	4	0	2356.267737	0.0033	0.0700
WIEALRDIK[x]SMIADK	8	0	1787.960303	0.0033	0.0500
AHILRIHAK[x]SMAIDK	8	0	1702.966393	0.0033	0.0500
HPK[x]FEEILTRLR	2	0	1537.872820	0.0033	0.0400
EMKK[x]DSESTEEK	3	0	1439.644921	0.0033	0.0400
VSAMMSCACQK[x]R	10	0	1427.614109	0.0033	0.0400
LKYYEQK[x]IR	6	0	1239.697497	0.0033	0.0300
F[x]MTRSEYDR	0	0	1203.534202	0.0033	0.0300
FMLK[x]LGVKR	3	0	1090.668450	0.0033	0.0300
K[x]SKTLQYFA	0	0	1084.591644	0.0033	0.0300
K[x]HLDAEVQK	0	0	1066.577055	0.0033	0.0300
SSEETEDK[x]K	7	0	1051.466899	0.0033	0.0300
AK[x]YASQKRP	1	0	1047.582476	0.0033	0.0300
K[x]IPQVASFR	0	0	1044.607962	0.0033	0.0300
VADLK[x]K	4	0	672.416990	0.0033	0.0200
IDRPGRPLDIDLAILRMVTANIK[x]NIK	22	0	2944.700666	0.0033	0.0850
LLK[x]MQRIHDHLLMEEEYVQNQER	2	0	2951.474439	0.0033	0.0750
VQNEVTLSPEQLRIQYVGK[x]QDPK	18	0	2668.418299	0.0033	0.0750
AAITGK[x]PDPWQTSLAFYYSGVGK	5	0	2456.237499	0.0033	0.0750
ELFDCLK[x]IMRDVITELPDAK	6	0	2405.233337	0.0032	0.0650
FRK[x]PIGATWKTTQLEEANSK	2	0	2304.222519	0.0032	0.0650
MDK[x]EMAEADLDDDEPDLGEF	2	0	2283.903424	0.0032	0.0650
VFHPITK[x]AVILSDTKPVDKK	6	0	2235.298978	0.0032	0.0650
YTENIYPPK[x]KTVQYATK	8	0	2043.067597	0.0032	0.0550
EDTEAVLK[x]RINDTVGIK	7	0	1900.026461	0.0032	0.0550
YEYQKLK[x]ESQLVDK	6	0	1769.919882	0.0032	0.0450
ISWYTK[x]IVDELDLR	5	0	1749.930053	0.0032	0.0450
DNLSWLSK[x]ANNWSK	7	0	1661.816092	0.0032	0.0450
ATAGPIIADKNCK[x]K	12	0	1485.797272	0.0032	0.0450
QVKLLFIEK[x]AEIINSLNLNNDLTDK	8	0	2884.590832	0.0032	0.0800
K[x]SQNVQEQLNEWGSNITELLGKLEK	0	0	2884.492911	0.0032	0.0800
ENWKYACK[x]ILGVVEGQFSRPAK	7	0	2579.331740	0.0032	0.0700
SQK[x]ALDTLFSAIRDHDLAPLYK	2	0	2501.327703	0.0032	0.0700
VK[x]AMEVDEKPTERYSDIGGLSK	1	0	2451.231422	0.0032	0.0700
TLSMEK[x]HTELR	5	0	1343.686669	0.0032	0.0350
CYAK[x]NEWRHVLGIAIEAHR	3	0	2322.180277	0.0032	0.0600
VGIRLFNLEPK[x]ILEEVPLR	10	0	2234.314962	0.0032	0.0600
DDFDAFYGIDTMSPNMKVDK[x]NWSK	19	0	2823.251891	0.0031	0.0750
I[x]DDQRDMQVDSVNQEENVDSGETK	0	0	2750.193582	0.0031	0.0750
EEIQLLQEPGSYVGEVIKTMGK[x]NK	21	0	2689.399538	0.0031	0.0750
HNFVGLFVELSK[x]LLVK	11	0	1842.076651	0.0031	0.0500
FDIMPRK[x]K	6	0	1033.574220	0.0031	0.0250
AKSAK[x]IVR	4	0	871.560288	0.0031	0.0250
KTLVAHAVLK[x]VGSALVGSQTK	9	0	2106.252365	0.0031	0.0650
NPELFLRVGIKPPK[x]GVLLYGPPGTGK	13	0	2746.589657	0.0031	0.0800
NEEKK[x]LMELFISK	4	0	1607.859201	0.0031	0.0400
QEMK[x]KDSESTEEK	3	0	1567.703492	0.0031	0.0400
NVPK[x]LQNVSNFQK	3	0	1514.820452	0.0031	0.0400
DIGK[x]VVDKCFGIK	3	0	1477.796212	0.0031	0.0400
QLIIK[x]EEMMNSIQQAVAK	4	0	2073.096129	0.0031	0.0550
HKTDLNHENLK[x]GGDDLDPNYVLSSR	10	0	2836.373864	0.0030	0.0750
VSK[x]QGEIDYEALVKLTDGTNGADLR	2	0	2691.371409	0.0030	0.0750
QIGIDPPRGVLLYGPPGTGK[x]TMLVK	19	0	2606.461686	0.0030	0.0750
VLKLTLEAMDLEIVEK[x]EHFK	15	0	2384.302404	0.0030	0.0600
FNLMVICK[x]DK	7	0	1266.646388	0.0030	0.0300
VMCKNK[x]TDTK	5	0	1223.600166	0.0030	0.0300
NEEK[x]LAEFDK	3	0	1221.587675	0.0030	0.0300
IHAK[x]SMAIDK	3	0	1112.601159	0.0030	0.0300
K[x]NRLK	0	0	657.428557	0.0030	0.0150
S[x]GYDR	0	0	596.255412	0.0030	0.0150
MLLTEVHLLESK[x]VYHAIRNIPK	11	0	2603.462020	0.0030	0.0650
EAVELPLTHPELYEEMGIK[x]PPK	18	0	2519.298044	0.0030	0.0650
IGLVRLPEANFEPLEK[x]R	15	0	1980.115548	0.0029	0.0500
QDLADATVETLK[x]AIEGK	11	0	1800.946820	0.0029	0.0500
YLSENPK[x]TSASIDFDSNFLNSMIK	6	0	2720.300222	0.0029	0.0700
K[x]ILFENPDEATK	0	0	1403.729579	0.0029	0.0350
K[x]EITPDIFAAIAIINEADR	0	0	2099.126168	0.0029	0.0550
VVDASIVSKALGNFVASVLARLALTK[x]PK	25	0	2866.700654	0.0029	0.0800
DEQIEKIDTVIK[x]LVDHSFDEK	11	0	2500.269580	0.0029	0.0600
EERQIQPK[x]TFANLVSSTLYEK	7	0	2480.290985	0.0029	0.0600
VVTSK[x]LLKPRVNNR	4	0	1622.994323	0.0029	0.0400
GYSK[x]PNERATKQSK	3	0	1592.826990	0.0029	0.0400
EEFAEK[x]AVSVIQAR	5	0	1575.825595	0.0029	0.0400
TKSVALGGITK[x]EFVIYEQLIAAR	10	0	2506.415787	0.0028	0.0650
K[x]MSAQSCACMVRTLLYGK	0	0	2103.009638	0.0028	0.0500
QLMTEFVDQVDDVVK[x]YEIDK	14	0	2413.172181	0.0027	0.0550
QGDTK[x]INHEHFMDGILEVQMRK	4	0	2625.279050	0.0027	0.0600
EIK[x]EVIELPVK	2	0	1295.769988	0.0027	0.0300
LNSLPLLQQLVK[x]CFIVNELMRWPK	11	0	2938.628752	0.0027	0.0650
AIHKLGSTLK[x]SIMLYLMVQSVNSELK	9	0	2902.602263	0.0027	0.0700
KILFENPDEATK[x]R	11	0	1559.830681	0.0027	0.0350
ATPYRGYSK[x]PNER	8	0	1537.763667	0.0027	0.0350
ATAGPIIADK[x]NCK	9	0	1357.702317	0.0027	0.0350
NLNQIVNELDEEK[x]YK	12	0	1847.926420	0.0027	0.0400
DLEETDERSLALTK[x]K	13	0	1746.899873	0.0027	0.0400
K[x]PPVQPLAYKSATPFRK	0	0	1927.104259	0.0026	0.0450
VLVDMESMLVPK[x]PLINK	11	0	1925.072882	0.0026	0.0450
ATSAGPK[x]QTETINWLEK	6	0	1872.958052	0.0026	0.0450
GVILYGAPGTGK[x]TLLAK	11	0	1657.976610	0.0026	0.0450
IHLEK[x]VSKQGEIDYEALVK	4	0	2198.194577	0.0026	0.0500
SIAEKMNGASGAELK[x]GVCTEAGMFALR	14	0	2797.355969	0.0026	0.0700
FLSAMHDLPVRGNAK[x]FGDGIQIAQLALK	14	0	3009.622085	0.0025	0.0700
TLPPELK[x]GEALGNSEHIRCCHNSFAR	6	0	2992.439448	0.0025	0.0650
FRKPIGATWK[x]TTQLEEANSK	9	0	2304.222519	0.0025	0.0500
N[x]SSSDMAYTSMFKGNQKVVK	0	0	2221.050634	0.0025	0.0500
NLNAPK[x]FSFISNVRPK	5	0	1831.010363	0.0025	0.0400
GNECIVIGVERK[x]NVPK	11	0	1810.972260	0.0025	0.0400
NCACVISQK[x]KVPDK	8	0	1645.827913	0.0025	0.0350
YEVGAEYIK[x]KVIAR	8	0	1637.914013	0.0025	0.0350
SELAQSK[x]YLMNVSR	6	0	1624.824212	0.0025	0.0350
K[x]LIPIRGTEVEK	0	0	1381.829229	0.0025	0.0300
EAEAAK[x]DEQIEK	5	0	1359.651724	0.0025	0.0300
DREISYPFK[x]R	8	0	1309.677823	0.0025	0.0250
YTENIYPPK[x]K	8	0	1251.649881	0.0025	0.0250
FRK[x]LGVKPPK	2	0	1168.744388	0.0025	0.0250
AK[x]NPMFALSR	1	0	1133.601493	0.0025	0.0250
GYSK[x]PNER	3	0	949.461699	0.0025	0.0200
AIEGK[x]IAR	4	0	856.513006	0.0025	0.0200
DKK[x]DQK	2	0	760.407879	0.0025	0.0150
AERK[x]AR	3	0	729.424532	0.0025	0.0150
QVK[x]R	2	0	529.333601	0.0025	0.0100
SLK[x]R	2	0	502.322703	0.0025	0.0100
GTK[x]R	2	0	460.275756	0.0025	0.0100
NIPKEIKIIYSDIDVDPVK[x]PEHVGK	18	0	2845.558807	0.0024	0.0600
LGISATALSPEEK[x]KTAGEDAVTLVK	12	0	2527.374374	0.0024	0.0600
YMIPPSAPVMLELTDEQPIK[x]QVK	19	0	2626.374907	0.0024	0.0550
TDLNHENLK[x]GGDDLDPNYVLSSR	8	0	2571.220002	0.0024	0.0550
AVNIAFTQDQLLK[x]RAATYIHR	12	0	2428.333793	0.0024	0.0500
QETQYKIDELVSNNEK[x]IWK	15	0	2364.196029	0.0024	0.0450
RHNFVGLFVELSK[x]LLVK	12	0	1998.177753	0.0024	0.0400
NEEGIIEFTK[x]TPNDTQK	9	0	1962.953358	0.0024	0.0400
KPPVQPLAYK[x]SATPFRK	9	0	1927.104259	0.0024	0.0400
QVK[x]REVGCIGNIVER	2	0	1755.941297	0.0023	0.0350
IKTLSMEK[x]HTELR	7	0	1584.865682	0.0023	0.0300
QLADYK[x]AFEDSLR	5	0	1554.767750	0.0023	0.0300
NDSYQLIK[x]ILPNK	7	0	1544.856167	0.0023	0.0300
EIINRDIGK[x]VVDK	8	0	1497.851416	0.0023	0.0300
SAK[x]AKNPMFALSR	2	0	1419.765584	0.0023	0.0300
LTK[x]VGDNTIVGAGGDISDYQQIQR	2	0	2547.292771	0.0023	0.0550
KAVYMPLCDPGNK[x]AEESAFYER	12	0	2574.188176	0.0023	0.0500
GINIDQSSNSK[x]DPEEEAEMMTK	10	0	2452.073269	0.0023	0.0500
S[x]ERDTALEKYK	0	0	1338.677880	0.0023	0.0250
HKTPDK[x]GYGHR	5	0	1294.653005	0.0023	0.0250
TNSTDEK[x]GTKK	6	0	1207.604385	0.0023	0.0250
SSQQGVEGVLIILK[x]IEDTDK	13	0	2171.168421	0.0023	0.0450
IIYSDIDVDPVK[x]PEHVGK	11	0	2023.062511	0.0022	0.0400
GTLK[x]VHTIR	3	0	1023.618860	0.0022	0.0200
QVK[x]LLFIEKAEIINSLNLNNDLTDK	2	0	2884.590832	0.0022	0.0550
NK[x]ISWYTKIVDELDLR	1	0	1992.067931	0.0022	0.0350
LAHLSKHPK[x]FEEILTR	8	0	1918.078772	0.0022	0.0350
ATPYRGYSK[x]PNERATK	8	0	1837.943407	0.0022	0.0350
EIDMTCAREASK[x]TLSK	11	0	1838.886542	0.0022	0.0350
EATPMEMDEEK[x]SQDISINGNSKK	10	0	2580.168225	0.0022	0.0500
GPSLYQVDPSGTYFAWK[x]ATAIGK	16	0	2456.237499	0.0022	0.0500
NTACSGIIAEVK[x]LQAAYEYFR	11	0	2403.189167	0.0021	0.0450
YAGMFATALAYCGTSNSK[x]IVR	17	0	2280.103000	0.0021	0.0450
SVALGGITK[x]EFVIYEQLIAAR	8	0	2277.273157	0.0021	0.0450
VTVSKGVAIDLLEECK[x]NTACSGIIAEVK	15	0	3003.561908	0.0021	0.0600
RFCVGLQK[x]IEEIFK	7	0	1765.954825	0.0021	0.0300
LILVDDEK[x]TSWIYK	7	0	1721.923907	0.0021	0.0300
K[x]TELEEIMLLNLHK	0	0	1709.938508	0.0021	0.0300
LIK[x]KSSEQANLYER	2	0	1677.904901	0.0021	0.0300
ATLTGMK[x]IDVLFSK	6	0	1522.842826	0.0021	0.0300
WAIKEK[x]R	5	0	929.544639	0.0021	0.0150
WAIK[x]EKR	3	0	929.544639	0.0021	0.0150
R[x]KQYSAK	0	0	879.492606	0.0021	0.0150
K[x]EVQEAR	0	0	858.455887	0.0021	0.0150
YASQK[x]RP	4	0	848.450409	0.0021	0.0150
IWKSDEINEVLNK[x]YQETQR	12	0	2392.202175	0.0021	0.0400
YVVDISPDIDIK[x]EIKPNIR	11	0	2226.225875	0.0021	0.0400
K[x]LEETDVAKAAILERPYASTGAYK	0	0	2623.385606	0.0021	0.0500
RNAEELSSYQK[x]K	10	0	1451.736786	0.0021	0.0250
K[x]IEIPLPNEVGR	0	0	1363.782281	0.0021	0.0250
QLEMLDLQEGFIK[x]EDCK	12	0	2094.996478	0.0021	0.0350
VETAVLSTTVK[x]AQARAK	10	0	1772.015506	0.0021	0.0350
YTQSTNNDDPKK[x]IIEEEGFTNR	11	0	2598.219668	0.0020	0.0450
SLNNLNTIDIDANLEKLLIFEK[x]QVR	21	0	2912.596978	0.0020	0.0500
M[x]IDDQRDMQVDSVNQEENVDSGETK	0	0	2881.234060	0.0020	0.0500
LGISATALSPEEKK[x]TAGEDAVTLVK	13	0	2527.374374	0.0020	0.0500
EIKQIK[x]VMDSLEPTGEIYGK	5	0	2277.192525	0.0020	0.0400
ESQLVDKFFEK[x]INVK	10	0	1822.982813	0.0020	0.0300
K[x]SLPLQIEVANDCIK	0	0	1726.928669	0.0020	0.0300
HIEVGDSVLVK[x]IITK	10	0	1649.971524	0.0020	0.0300
TFHILEPK[x]EK	7	0	1240.681514	0.0020	0.0200
VYATMQK[x]LQK	6	0	1208.658670	0.0020	0.0200
M[x]SQAR	0	0	591.279850	0.0020	0.0100
VSTK[x]K	3	0	561.348581	0.0020	0.0100
LFAYPPK[x]SVQPTAKTVQK	6	0	2002.125051	0.0019	0.0350
EDLTDEEK[x]AASIAVEDEK	7	0	1990.921782	0.0019	0.0350
ENEQKIK[x]TLSMEK	6	0	1576.812980	0.0019	0.0250
TEPK[x]AVDEEMKVR	3	0	1530.771118	0.0019	0.0250
N[x]SSSDMAYTSMFK	0	0	1467.600950	0.0019	0.0250
KCIK[x]IACWVVGSGDTIYDCVR	3	0	2499.207134	0.0019	0.0400
GQAQSGNFSNFGDGANGDNK[x]KDQK	19	0	2483.106041	0.0019	0.0450
EDCKSLK[x]R	6	0	1034.517826	0.0019	0.0150
EDCK[x]SLKR	3	0	1034.517826	0.0019	0.0150
DKK[x]LIPIR	2	0	981.633448	0.0019	0.0150
NLIRLAK[x]R	6	0	982.639929	0.0019	0.0150
I[x]INRDIGK	0	0	927.550117	0.0019	0.0150
EAEAARK[x]K	6	0	901.498083	0.0019	0.0150
TLDQIAAK[x]LYFYYILFFEK	7	0	2385.265950	0.0018	0.0350
YVVDISPDIDIKEIK[x]PNIR	14	0	2226.225875	0.0018	0.0350
AGNRSVMAPLFLHDK[x]YDGR	14	0	2146.074090	0.0018	0.0350
VVSSAIVDK[x]YIGESARIIR	8	0	2075.173785	0.0018	0.0350
SAQEILCNEPVETYGSFDLK[x]EK	19	0	2556.205265	0.0018	0.0400
EWNQNIKNLSNVVEISGK[x]GVFV	17	0	2473.296405	0.0018	0.0400
LGSTLK[x]SIMLYLMVQSVNSELK	5	0	2453.327233	0.0018	0.0400
FNLMVICK[x]DKK	7	0	1394.741343	0.0018	0.0200
E[x]QKPEVDYSEK	0	0	1350.630263	0.0018	0.0200
YLDSQRVAIK[x]K	9	0	1319.756069	0.0018	0.0200
GYSK[x]PNERATK	3	0	1249.641438	0.0018	0.0200
GAIESYK[x]VVDASIVSKALGNFVASVLAR	6	0	2863.580603	0.0018	0.0500
ERDCTAYNIYDK[x]NK	11	0	1788.810014	0.0018	0.0250
MVCKIWK[x]SDEINEVLNK	6	0	2105.064830	0.0018	0.0300
MATTVK[x]DTMNVDINAIK	5	0	1863.943328	0.0018	0.0300
LTDGTNGADLRNVVTEAGFIAIK[x]EDR	22	0	2774.419751	0.0017	0.0450
GVILYGAPGTGKTLLAK[x]AVANQTSATFLR	16	0	2917.638783	0.0017	0.0500
ILLDLVYAFIK[x]SNQATTSTDR	10	0	2368.263712	0.0017	0.0350
K[x]DYTMAQPEFFKAVR	0	0	1829.913356	0.0017	0.0250
MGNGK[x]MVEISRLHNSLEVVFEWDK	4	0	2817.394072	0.0017	0.0400
IAEIYGSALRSNPVFAENDEK[x]GEK	20	0	2636.308086	0.0017	0.0400
NK[x]HCLIKMNHGTTTLAFR	1	0	2141.098527	0.0017	0.0300
MCSPSATLTHRTMTEK[x]AR	15	0	2076.986596	0.0017	0.0300
EMK[x]KDSESTEEK	2	0	1439.644921	0.0017	0.0200
SSEETEDKK[x]MQE	8	0	1439.608537	0.0017	0.0200
K[x]NLLNPLIEDSR	0	0	1410.783007	0.0017	0.0200
TPNDTQK[x]YSNDK	6	0	1409.642221	0.0017	0.0200
LVRDAFALAK[x]EK	9	0	1359.787367	0.0017	0.0200
LK[x]YYEQKIR	1	0	1239.697497	0.0017	0.0150
AKYASQK[x]RP	6	0	1047.582476	0.0017	0.0150
IQK[x]ENR	2	0	786.434760	0.0017	0.0100
MRK[x]LAR	2	0	773.469370	0.0017	0.0100
QGLHK[x]K	4	0	709.423471	0.0017	0.0100
M[x]ATTVK	0	0	649.346864	0.0017	0.0100
ELNLMDPKVPEDIFK[x]THLEVAR	14	0	2593.357284	0.0016	0.0350
HIIMFDCKILEFTK[x]YSNDK	13	0	2401.180912	0.0016	0.0300
HIIMFDCK[x]ILEFTKYSNDK	7	0	2401.180912	0.0016	0.0300
MVRGGYAEVK[x]QSEVIGLVR	9	0	2090.130540	0.0016	0.0300
YYK[x]DGIYDLLHACVDR	2	0	1999.946105	0.0016	0.0250
YMLLSQIMLNSVSEVKSLLTGK[x]HAIR	21	0	2930.608409	0.0015	0.0400
TLLARAVAASLGVNFLK[x]VVSSAIVDK	16	0	2641.552939	0.0015	0.0400
LEFIK[x]VIPVEELK	4	0	1555.922455	0.0015	0.0200
LEETDVAK[x]AAILERPYASTGAYK	7	0	2495.290650	0.0015	0.0350
SLKDECK[x]QDIMFELGLLQER	6	0	2451.213662	0.0015	0.0300
QILDCIVNLSEPAKK[x]SGFEK	14	0	2275.188107	0.0015	0.0300
DYEQFGYFK[x]R	8	0	1351.619643	0.0015	0.0150
NCACVISQK[x]K	8	0	1206.584850	0.0015	0.0150
RVEFK[x]MGNGK	4	0	1164.607305	0.0015	0.0150
VVTSK[x]LLKPR	4	0	1139.738968	0.0015	0.0150
GTEVEK[x]ITIK	5	0	1116.638983	0.0015	0.0150
K[x]TTEEKEATPMEMDEEK	0	0	2024.891743	0.0015	0.0250
IQDAELAILQK[x]TQNLRR	10	0	2009.138070	0.0015	0.0250
FIK[x]HADATCVHRLALTK	2	0	1980.072637	0.0015	0.0250
LFK[x]SLGSGMDQEKVLNK	2	0	1893.002891	0.0015	0.0250
P[x]PKEDWEKYQKPVDTEEENDK	0	0	2603.202624	0.0014	0.0300
NK[x]ADYYTNICDRER	1	0	1816.816160	0.0014	0.0200
LNYK[x]PEEEYPDLSK	3	0	1723.830403	0.0014	0.0200
LAQFEK[x]EEYVSDPK	5	0	1681.819840	0.0014	0.0200
LKPLIEK[x]GGDWERK	6	0	1667.935808	0.0014	0.0200
VTQK[x]KPPVQPLAYK	3	0	1595.939834	0.0014	0.0200
EIK[x]PNIR	2	0	868.513006	0.0014	0.0100
EKVLK[x]TK	4	0	844.538158	0.0014	0.0100
DEK[x]SGVK	2	0	761.391895	0.0014	0.0100
EAGFIDDILIITPASK[x]EKADAAFLR	15	0	2703.448203	0.0014	0.0350
AANVLAFQSTTK[x]TLALKYPGGGPGK	11	0	2489.364088	0.0014	0.0350
QGDVLLNK[x]LQKYQATVMR	7	0	2104.146189	0.0014	0.0250
ARLTQLLSQIK[x]EEQGDIK	10	0	2069.147964	0.0014	0.0250
ASALGAINLQPLLMPSK[x]R	16	0	1879.071243	0.0014	0.0250
AQIK[x]ILYVNNAKSQEEAIENIK	3	0	2515.364479	0.0014	0.0300
EQK[x]PEVDYSEK	2	0	1350.630263	0.0014	0.0150
SERDTALEK[x]YK	8	0	1338.677880	0.0014	0.0150
K[x]GTKTSETNDR	0	0	1235.610532	0.0014	0.0150
YKLHSEK[x]VSLMDYLASSNISQLTGTK	6	0	2912.495219	0.0013	0.0350
AIHK[x]LGSTLKSIMLYLMVQSVNSELK	3	0	2902.602263	0.0013	0.0350
GTK[x]KSGNLPDADNSK	2	0	1530.763724	0.0013	0.0200
ELVSKASPIAGSEGK[x]EAYR	14	0	1991.032273	0.0013	0.0250
LMELFISK[x]SNSDDPASFTSINNYK	7	0	2720.300222	0.0012	0.0300
SATPFRK[x]INVLNFPSANFSK	6	0	2237.195580	0.0012	0.0250
QDLADATVETLKAIEGK[x]IAR	16	0	2141.169090	0.0012	0.0250
SDEINEVLNK[x]YQETQR	9	0	1964.943855	0.0012	0.0200
LTQLLSQIK[x]EEQGDIK	8	0	1842.009751	0.0012	0.0200
K[x]EEMVMLK	0	0	1006.519074	0.0012	0.0100
YK[x]EDTALR	1	0	994.508312	0.0012	0.0100
P[x]FGNTHNK	0	0	913.440572	0.0012	0.0100
IVK[x]SAKAK	2	0	843.554142	0.0012	0.0100
RFK[x]K	2	0	577.369985	0.0012	0.0050
RMK[x]K	2	0	561.342056	0.0012	0.0050
YDK[x]K	2	0	552.290736	0.0012	0.0050
K[x]DQK	0	0	517.285985	0.0012	0.0050
YMIPPSAPVMLELTDEQPIKQVK[x]NR	22	0	2896.518931	0.0012	0.0300
ANWCDK[x]RYNLASLHDDTLLDM	5	0	2550.163024	0.0012	0.0250
K[x]CIKIACWVVGSGDTIYDCVR	0	0	2499.207134	0.0012	0.0250
LFQAEYAYK[x]AVENASTCIGIK	8	0	2375.183021	0.0012	0.0250
GQAQSGNFSNFGDGANGDNK[x]K	19	0	2111.925576	0.0012	0.0250
DECK[x]QDIMFELGLLQER	3	0	2123.002624	0.0012	0.0200
DPEEEAEMMTK[x]ETTEKK	10	0	2024.891743	0.0012	0.0200
HPELFESLGIPQPK[x]GILLYGPPGTGK	13	0	2744.490007	0.0012	0.0300
ESDK[x]APDLIELNR	3	0	1498.762664	0.0012	0.0150
EDMGSNDK[x]ASKER	7	0	1465.646650	0.0012	0.0150
FAELQK[x]SLNNLNTIDIDANLEK	5	0	2502.296462	0.0011	0.0250
ATNGYIMTARGDVAASILDK[x]YR	19	0	2385.210964	0.0011	0.0250
SQK[x]NVISLEISDTSLQPLSTFFAERAK	2	0	3008.581721	0.0011	0.0300
WSLERK[x]GEK	5	0	1131.603602	0.0011	0.0100
LNFSSLK[x]MK	6	0	1066.584449	0.0011	0.0100
TSTGGPK[x]LQLNLERDYEQFGYFK	6	0	2690.333907	0.0011	0.0250
VTQKK[x]PPVQPLAYK	4	0	1595.939834	0.0011	0.0150
LFAYPPK[x]SVQPTAK	6	0	1545.855441	0.0011	0.0150
CSEVRCNK[x]FFYILYFELYK	7	0	2578.238756	0.0011	0.0200
S[x]SSDMAYTSMFKGNQKVVK	0	0	2107.007711	0.0011	0.0200
VNENIGDELLLEQCMK[x]HSTFIITK	15	0	2831.419615	0.0010	0.0250
TASQVNMQIARK[x]AVYMPLCDPGNK	11	0	2691.329365	0.0010	0.0250
ATLEIYHEDNNRAEAK[x]DVAK	15	0	2286.123929	0.0010	0.0200
INVKFFEK[x]EDVQSLK	7	0	1822.982813	0.0010	0.0150
VISMEKGGNMK[x]EVFR	10	0	1723.874862	0.0010	0.0150
SLDK[x]QMVEER	3	0	1233.602276	0.0010	0.0100
MVTANIK[x]NIK	6	0	1130.648106	0.0010	0.0100
NLQVAK[x]SLDK	5	0	1114.634566	0.0010	0.0100
GEIK[x]K	3	0	573.348581	0.0010	0.0050
LGVK[x]R	3	0	571.380549	0.0010	0.0050
EK[x]ASK	1	0	561.312197	0.0010	0.0050
TAAVNIK[x]VRDMESDFQDLLGSLLNTR	6	0	2905.496614	0.0010	0.0250
LNDPEDK[x]YEALSKHIIMFDCK	6	0	2565.224226	0.0010	0.0200
DVEFLHSDKIDTIVK[x]EIQDEK	14	0	2500.269581	0.0010	0.0200
TAHAIYRK[x]FDQLTQALNVAIR	7	0	2428.333793	0.0010	0.0200
DTLSK[x]DQELTEENVSISVIGK	4	0	2304.169539	0.0010	0.0200
Q[x]IAIVVNQNWYCANTK	0	0	1920.951525	0.0009	0.0150
CEDGVILALEK[x]VVTSK	10	0	1759.938898	0.0009	0.0150
GQYSTVGK[x]VAVGQQYR	7	0	1739.895399	0.0009	0.0150
EQLK[x]HTEDEIVQYGLLLGIGLTGMASR	3	0	2970.548313	0.0009	0.0250
SELVK[x]EFHKDMTLEEAEVLILK	4	0	2600.377016	0.0009	0.0200
ENWK[x]YACKILGVVEGQFSRPAK	3	0	2579.331740	0.0009	0.0200
IIENEQSAEKNAYVINLK[x]QIAK	17	0	2515.364479	0.0009	0.0200
K[x]PRVVTALTMLKQHLFR	0	0	2037.203252	0.0009	0.0150
QYQEVVK[x]QGDVLLNKLQK	6	0	2129.184348	0.0008	0.0150
TLPPELK[x]GEALGNSEHIR	6	0	1960.037693	0.0008	0.0150
ASLLK[x]VNMENLIVTDLGK	4	0	1957.091700	0.0008	0.0150
MEQK[x]PEVDYSEK	3	0	1481.670742	0.0008	0.0100
DKPK[x]YEPPVPTR	3	0	1425.761546	0.0008	0.0100
YTQSTNNDDPK[x]K	10	0	1409.642221	0.0008	0.0100
VVDK[x]DGIREINI	3	0	1369.756460	0.0008	0.0100
EK[x]WIAK	1	0	773.443537	0.0008	0.0050
LAK[x]RMK	2	0	745.463224	0.0008	0.0050
K[x]LIPIR	0	0	738.511554	0.0008	0.0050
AK[x]RAER	1	0	729.424532	0.0008	0.0050
QK[x]SLEK	1	0	731.417716	0.0008	0.0050
M[x]SGYDR	0	0	727.295891	0.0008	0.0050
M[x]TEVLK	0	0	719.388726	0.0008	0.0050
IVK[x]SAK	2	0	644.422076	0.0008	0.0050
YLSENPKTSASIDFDSNFLNSMIK[x]K	23	0	2848.395178	0.0008	0.0200
ELFDPIISDRHGGYK[x]PTDK	14	0	2187.095930	0.0008	0.0150
VPDK[x]LIDASTVKHVFPITK	3	0	2107.204023	0.0008	0.0150
VVKGNQK[x]FSSTADYMNMSS	6	0	2092.955678	0.0008	0.0150
YK[x]LHSEKVSLMDYLASSNISQLTGTK	1	0	2912.495219	0.0008	0.0200
LK[x]AYQGIYLMSIR	1	0	1554.859144	0.0008	0.0100
GFICKVVDK[x]DGIR	8	0	1505.802358	0.0008	0.0100
IVRTLIDK[x]FSGEK	7	0	1504.861253	0.0008	0.0100
EDMGSNDKASK[x]ER	10	0	1465.646650	0.0008	0.0100
LGDK[x]GPAAARASR	3	0	1268.694867	0.0008	0.0100
VRQLIIKEEMMNSIQQAVAK[x]	19	0	2328.265640	0.0008	0.0150
VNQIESQMAMAEK[x]LIQIRVK	12	0	2328.265640	0.0008	0.0150
IAKGAIEK[x]VDDLLTTQAEAK	7	0	2113.162944	0.0008	0.0150
SK[x]VLDVRIYVTGGVSDFCPIAGMDMPK	1	0	2954.470265	0.0007	0.0200
MSIMEYNGGSCVAMAGK[x]NCVAIASDLR	16	0	2904.305920	0.0007	0.0200
NASVWFLDHNFMESMNEMFK[x]K	19	0	2604.159856	0.0007	0.0150
TAYSYFYEAYEGFTSLDDDK[x]K	19	0	2512.095710	0.0007	0.0150
RMDK[x]EMAEADLDDDEPDLGEF	3	0	2440.004526	0.0007	0.0150
K[x]EDSSPCGYIIRILSGEQTVK	0	0	2379.210294	0.0007	0.0150
CEDGVILALEKVVTSKLLK[x]PR	18	0	2367.355831	0.0007	0.0150
HIEVGDSVLVKIITK[x]EGVETR	14	0	2321.295344	0.0007	0.0150
VLAQLGMQSLSPLK[x]QGMNILR	13	0	2296.275812	0.0007	0.0150
DPIGAIDAGAALDIHIRLIK[x]K	19	0	2199.273826	0.0007	0.0150
K[x]EEPKSETLENFTR	0	0	1706.847448	0.0007	0.0100
SSCK[x]IVFRSELQDK	3	0	1695.861321	0.0007	0.0100
K[x]INVLNFPSANFSK	0	0	1577.856502	0.0007	0.0100
IEEIFK[x]K	5	0	905.522175	0.0007	0.0050
GNQK[x]VVK	3	0	771.460247	0.0007	0.0050
CFIVNELMRWPK[x]IAEIYGSALR	11	0	2665.387142	0.0007	0.0150
VSGIRK[x]HFEQVINEK	5	0	1782.973979	0.0007	0.0100
NK[x]PDERFNTGVVNVR	1	0	1743.901545	0.0007	0.0100
QEVAAQK[x]SSEETEDK	6	0	1677.769259	0.0007	0.0100
GMALGSANEK[x]IEASK	9	0	1504.755469	0.0007	0.0100
LGIDPPK[x]GIMLYGPPGTGKTLCAR	6	0	2511.334048	0.0006	0.0150
VGPGYVARSSCK[x]IVFR	11	0	1794.956220	0.0006	0.0100
EISYPFK[x]R	6	0	1038.549782	0.0006	0.0050
DAFALAK[x]EKSPAIIFIDELDAIGTK	6	0	2675.442056	0.0006	0.0150
YYPVRK[x]FTGGVLMLIDR	5	0	2027.102541	0.0006	0.0100
VLNK[x]GDSGEMSLQKLFK	3	0	1893.002891	0.0006	0.0100
AANVLAFQSTTK[x]TLALK	11	0	1776.014446	0.0006	0.0100
YK[x]SYLLQHR	1	0	1206.650884	0.0006	0.0050
SELVK[x]EFHK	4	0	1115.597456	0.0006	0.0050
EK[x]TSNNTNR	1	0	1062.505347	0.0006	0.0050
E[x]IINRDIGK	0	0	1056.592704	0.0006	0.0050
M[x]PFGNTHNK	0	0	1044.481051	0.0006	0.0050
DKK[x]ASLLTR	2	0	1030.613439	0.0006	0.0050
IWK[x]SDEINEVLNKYQETQR	2	0	2392.202175	0.0005	0.0100
IGDLCAFTDALSK[x]YEAEFR	12	0	2205.041118	0.0005	0.0100
VIGSELVQK[x]YVGEGARMVR	8	0	2090.130540	0.0005	0.0100
SGNLPDADNSKSDISK[x]SSM	15	0	1951.879206	0.0005	0.0100
GVLLYGPPGTGK[x]TLLARAVAASLGVNFLK	11	0	2882.674441	0.0005	0.0150
GK[x]SALSTLNGFVEELKAEVR	1	0	2147.158527	0.0005	0.0100
IMK[x]LCFDELK	2	0	1295.661702	0.0005	0.0050
K[x]QCVIANSCK	0	0	1206.584850	0.0005	0.0050
SRTLASLQK[x]R	8	0	1158.683243	0.0005	0.0050
K[x]GVVALVEDK	0	0	1056.617856	0.0005	0.0050
YVQVEQRNK[x]PDERFNTGVVNVR	8	0	2646.362518	0.0005	0.0100
FNLMVICKDK[x]K	9	0	1394.741343	0.0005	0.0050
SLEK[x]TLVPYLR	3	0	1317.765572	0.0005	0.0050
GGDEWK[x]IEPLK	5	0	1270.655693	0.0005	0.0050
DDYILCCLHSLLRADYYYQAK[x]AK	20	0	2878.378086	0.0004	0.0100
IIYSDIDVDPVK[x]PEHVGKVVLKNK	11	0	2704.516220	0.0004	0.0100
ELEAMK[x]LLRPRK	5	0	1482.870377	0.0004	0.0050
VYHAIRNIPK[x]AR	9	0	1436.836379	0.0004	0.0050
NK[x]VLVKVHPEGK	1	0	1346.803351	0.0004	0.0050
ISQAVRIGDLCAFTDALSK[x]YEAEFR	18	0	2859.422393	0.0004	0.0100
CVVHLNDASVAAK[x]LLMKLSSQNDDK	12	0	2755.399548	0.0004	0.0100
DAFALAKEK[x]SPAIIFIDELDAIGTK	8	0	2675.442056	0.0004	0.0100
GGDEWKIEPLK[x]LK	10	0	1511.834706	0.0004	0.0050
SQK[x]ALDTLFSAIR	2	0	1448.798656	0.0004	0.0050
HIIMFDCK[x]ILEFTK	7	0	1793.920748	0.0004	0.0050
STELFKNEEEPTK[x]K	12	0	1678.841301	0.0004	0.0050
AVNIAFTQDQLLK[x]R	12	0	1615.904510	0.0004	0.0050
KNCK[x]ADAGITIAPR	3	0	1513.803419	0.0004	0.0050
DTALEK[x]YKSYLLQHR	5	0	1863.984208	0.0003	0.0050
GVFK[x]NVSGNVLSEIK	3	0	1589.877628	0.0003	0.0050
INVK[x]KSYDYSATMYTR	3	0	1938.950858	0.0003	0.0050
STELQIGVVEDDK[x]PFR	12	0	1831.931505	0.0003	0.0050
FQDILLGAGQAIK[x]AGNR	12	0	1770.973979	0.0003	0.0050
MEQKPEVDYSEK[x]FAELQK	11	0	2198.056433	0.0003	0.0050
SGNLPDADNSK[x]SDISKSSM	10	0	1951.879206	0.0003	0.0050
QLEMLDLQEGFIKEDCK[x]SLK	16	0	2423.207516	0.0002	0.0050
VLVDMESMLVPKPLINK[x]IYDQLNSR	16	0	2914.565879	0.0002	0.0050
YMIPPSAPVMLELTDEQPIK[x]QVKNR	19	0	2896.518931	0.0002	0.0050
ASVVETVTLTKVTQKK[x]PPVQPLAYK	15	0	2724.578817	0.0002	0.0050
VDDLLTTQAEAK[x]GAGFLLFMLNALR	11	0	2706.441342	0.0002	0.0050
# precursors: 1
Precursor: 3593.7836	4	0.9987	0
AGGSAANFITPFLDNQVNLHNQYVPGSHGK[156.08]ER(-1)	2.0950	3593.7649	--
K[x]ELFDCLK(0)	LDDMSLIK[x]EDCEAATDPLLKK(7)	1.3500	3593.7917	138.0681
KK[x]ELFDCLK(1)	LDDMSLIK[x]EDCEAATDPLLK(7)	1.1600	3593.7917	138.0681
K[x]KELFDCLK(0)	LDDMSLIK[x]EDCEAATDPLLK(7)	1.1300	3593.7917	138.0681
DNLSWLSK[x]ANNWSK(7)	ETLIFK[x]CIDMFIHK(5)	0.9850	3593.8049	138.0681
QEYALALQK[x]WDLSR(8)	AMVNIDTIDNK[x]VATTM(10)	0.9200	3593.8108	138.0681
VDAQDFLK[x]VAETR(7)	SDEINEVLNK[x]YQETQR(9)	0.8950	3593.7848	138.0681
M[x]PFGNTHNKFK(0)	NSTEEIDLYNRWK[x]ALER(12)	0.8550	3593.7724	138.0681
K[x]ELFDCLK(0)	LDDMSLIKEDCEAATDPLLK[x]K(19)	0.7500	3593.7917	138.0681
DTMNVDINAIK[x]K(10)	QLEMLDLQEGFIK[x]EDCK(12)	0.7400	3593.7665	138.0681
WAIK[x]EKR(3)	ERGTCAGEVFMALK[x]GMALGSANEK(13)	0.7250	3593.8155	138.0681
WAIKEK[x]R(5)	ERGTCAGEVFMALK[x]GMALGSANEK(13)	0.7250	3593.8155	138.0681
EVLNKGVSK[x]DEK(8)	LAEK[x]WRDYNLISENTEM(3)	0.7050	3593.7922	138.0681
SNPVFAENDEK[x]GEK(10)	VLNKGDSGEMSLQKLFK[x](16)	0.6850	3593.7922	138.0681
GSLEK[x]NWK(4)	AFNNAGITSVGVTGK[x]NCACVISQK(14)	0.6700	3593.7969	138.0681
REDGMK[x]ILMVNR(5)	AVDEEMK[x]VRSEDYLPSK(6)	0.6400	3593.7890	138.0681
M[x]SQAR(0)	MK[x]SLSEQYTERVQNEVTLSPEQLR(1)	0.6400	3593.7816	138.0681
EVLNK[x]GVSKDEK(4)	LAEK[x]WRDYNLISENTEM(3)	0.6150	3593.7922	138.0681
SNPVFAENDEK[x]GEK(10)	VLNKGDSGEMSLQK[x]LFK(13)	0.6050	3593.7922	138.0681
D[x]RQEQR(0)	ILSNITYSYK[x]GYGLSMGTMLAGTGK(9)	0.5950	3593.7856	138.0681
