# Supplementary material for: ECL: an exhaustive search tool for the identification of cross-linked peptides using whole database
Source: BMC Bioinformatics. 2016 May 20;17:217. doi: 10.1186/s12859-016-1073-y (PMC4874008; doi:10.1186/s12859-016-1073-y)
Supplement: Additional file 5 — Kojak’s pre-selection list of PSMs only identified by ECL. (ZIP 5147 kb) [file 12859_2016_1073_MOESM5_ESM.zip › Kojak's pre-selection ranks of ECL only peptides/Kojak's detailed results/aleitner_M1012_007/diagnostic_7074.txt]

Scan: 7074
K[x]KSGR	0	0	574.355062	0.1280	0.6400
K[x]QLATSLR	0	0	915.550117	0.1013	0.8100
GSLEK[x]NWK	4	0	960.502835	0.0925	0.7400
S[x]QAR	0	0	460.239372	0.0862	0.3450
K[x]TVQYATK	0	0	937.523235	0.0844	0.6750
A[x]SLLK	0	0	530.342770	0.0840	0.4200
EDCK[x]SLK	3	0	878.416723	0.0800	0.5600
SK[x]VLDVR	1	0	815.486459	0.0786	0.5500
NK[x]LLK	1	0	614.411513	0.0780	0.3900
K[x]ELLK	0	0	629.411178	0.0750	0.3750
M[x]ATTVK	0	0	649.346864	0.0750	0.4500
K[x]SLK	0	0	474.316557	0.0737	0.2950
K[x]CIK	0	0	547.315173	0.0725	0.2900
CIK[x]RLVK	2	0	915.568742	0.0721	0.5050
QEMK[x]K	3	0	662.342113	0.0690	0.3450
M[x]SQAR	0	0	591.279850	0.0680	0.3400
RSK[x]VLDVR	2	0	971.587561	0.0675	0.5400
QIK[x]EIK	2	0	757.469750	0.0675	0.4050
ENEQK[x]IK	4	0	887.471202	0.0664	0.4650
K[x]NEEK	0	0	646.328572	0.0660	0.3300
KELLK[x]LK	4	0	870.590192	0.0650	0.4550
K[x]EEPK	0	0	629.338410	0.0640	0.3200
KEK[x]WIAK	2	0	901.538493	0.0636	0.4450
EAVLK[x]LK	4	0	799.516697	0.0636	0.4450
A[x]TTVK	0	0	518.306385	0.0630	0.3150
M[x]PPK	0	0	471.251517	0.0625	0.2500
SAK[x]GTK	2	0	590.338744	0.0617	0.3700
EKVLK[x]TK	4	0	844.538158	0.0607	0.4250
A[x]ASLLK	0	0	601.379880	0.0600	0.3600
K[x]VADLK	0	0	672.416990	0.0583	0.3500
K[x]VGQYIR	0	0	862.502443	0.0571	0.4000
K[x]HGQLK	0	0	709.423471	0.0567	0.3400
E[x]IINR	0	0	643.365291	0.0560	0.2800
RK[x]GTK	1	0	588.370711	0.0560	0.2800
LKLELK[x]K	5	0	870.590192	0.0550	0.3850
D[x]RGKLVR	0	0	842.508589	0.0550	0.3850
K[x]EFEIIK	0	0	905.522175	0.0543	0.3800
NEEK[x]K	3	0	646.328572	0.0540	0.2700
K[x]VAQTTYKK	0	0	1065.618191	0.0539	0.4850
K[x]IDK	0	0	502.311471	0.0538	0.2150
K[x]SGR	0	0	446.260107	0.0538	0.2150
M[x]FR	0	0	452.220553	0.0533	0.1600
K[x]FR	0	0	449.275030	0.0533	0.1600
GYSK[x]PNER	3	0	949.461699	0.0531	0.4250
EK[x]SLLAHK	1	0	924.539219	0.0531	0.4250
AK[x]SAKIVR	1	0	871.560288	0.0525	0.4200
EK[x]WIAK	1	0	773.443537	0.0525	0.3150
WAIK[x]EK	3	0	773.443537	0.0517	0.3100
QPEDK[x]LR	4	0	884.471536	0.0514	0.3600
RMK[x]K	2	0	561.342056	0.0512	0.2050
KDK[x]PK	2	0	614.375128	0.0510	0.2550
MQK[x]LLR	2	0	787.473787	0.0508	0.3050
SAVIK[x]TSTR	4	0	961.555594	0.0506	0.4550
M[x]MGINERK	0	0	977.478607	0.0500	0.4000
GK[x]LVRK	1	0	699.475505	0.0500	0.3000
EK[x]VLK	1	0	615.395529	0.0500	0.2500
K[x]TTEEK	0	0	734.380997	0.0492	0.2950
K[x]QYSAK	0	0	723.391504	0.0492	0.2950
NK[x]TDTK	1	0	705.365683	0.0492	0.2950
LVK[x]ERQAR	2	0	998.598459	0.0487	0.3900
LQK[x]R	2	0	543.349250	0.0487	0.1950
NK[x]HCLIK	1	0	911.501059	0.0486	0.3400
KLDVAK[x]R	5	0	828.518092	0.0486	0.3400
SSEETEDK[x]K	7	0	1051.466899	0.0483	0.4350
K[x]LIPIR	0	0	738.511554	0.0483	0.2900
FK[x]LNVYK	1	0	910.527595	0.0479	0.3350
QK[x]SLEK	1	0	731.417716	0.0475	0.2850
MK[x]SDINAHK	1	0	1042.522913	0.0472	0.4250
EK[x]ASK	1	0	561.312197	0.0470	0.2350
SAK[x]AK	2	0	503.306720	0.0470	0.2350
NLIRLAK[x]R	6	0	982.639929	0.0469	0.3750
Q[x]DRGKLVR	0	0	970.567161	0.0469	0.3750
WAIKEK[x]R	5	0	929.544639	0.0464	0.3250
SLK[x]DECK	2	0	878.416723	0.0464	0.3250
MK[x]DAVK	1	0	690.373411	0.0458	0.2750
K[x]ALSSLK	0	0	745.469750	0.0457	0.3200
EDCKSLK[x]R	6	0	1034.517826	0.0450	0.3600
TTSK[x]VSIAK	3	0	933.549448	0.0450	0.4050
TK[x]LVK	1	0	587.400615	0.0450	0.2250
KK[x]SGR	1	0	574.355062	0.0450	0.2250
EDCK[x]SLKR	3	0	1034.517826	0.0444	0.3550
K[x]LGVKPPK	0	0	865.574877	0.0444	0.3550
ELLK[x]LK	3	0	742.495236	0.0442	0.2650
K[x]LIR	0	0	528.374737	0.0437	0.1750
RK[x]QYSAK	1	0	879.492606	0.0436	0.3050
K[x]EVQEAR	0	0	858.455887	0.0436	0.3050
M[x]GINERK	0	0	846.438129	0.0436	0.3050
KDWNACK[x]K	6	0	1048.512348	0.0431	0.3450
ELIRK[x]SLK	4	0	985.628363	0.0431	0.3450
KK[x]LIPIR	1	0	866.606510	0.0429	0.3000
KLGVK[x]PPK	4	0	865.574877	0.0425	0.3400
R[x]KQYSAK	0	0	879.492606	0.0421	0.2950
K[x]NRLK	0	0	657.428557	0.0420	0.2100
SGKK[x]R	3	0	574.355062	0.0420	0.2100
SSCK[x]IVFR	3	0	995.522185	0.0419	0.3350
DKK[x]LIPIR	2	0	981.633448	0.0419	0.3350
QAREK[x]VLK	4	0	970.592313	0.0419	0.3350
SAK[x]IVR	2	0	672.428222	0.0417	0.2500
IAK[x]GAIEK	2	0	828.506860	0.0413	0.3300
K[x]REK	0	0	559.344165	0.0413	0.1650
SAELYK[x]NPK	5	0	1048.555259	0.0411	0.3700
SLALTK[x]K	5	0	759.485399	0.0407	0.2850
NWK[x]EGLSR	2	0	988.508981	0.0406	0.3250
NEEEPTK[x]K	6	0	973.471593	0.0406	0.3250
GTLK[x]VHTIR	3	0	1023.618860	0.0400	0.3600
LVRK[x]CIK	3	0	915.568742	0.0400	0.2800
EWDSK[x]LK	4	0	904.465390	0.0400	0.2800
DRGK[x]LVR	3	0	842.508589	0.0400	0.2800
EK[x]ASFAR	1	0	807.423863	0.0400	0.2800
QDPK[x]K	3	0	614.338744	0.0400	0.2000
IWK[x]VMCK	2	0	963.503367	0.0393	0.2750
DEK[x]SGVK	2	0	761.391895	0.0393	0.2750
EIK[x]QIK	2	0	757.469750	0.0392	0.2350
LK[x]LELK	1	0	742.495236	0.0392	0.2350
SGK[x]KR	2	0	574.355062	0.0390	0.1950
STMLEK[x]IK	5	0	948.531355	0.0388	0.3100
K[x]LEK	0	0	516.327120	0.0388	0.1550
EIK[x]PNIR	2	0	868.513006	0.0386	0.2700
TMTEK[x]AR	4	0	835.422145	0.0386	0.2700
MRK[x]LAR	2	0	773.469370	0.0383	0.2300
EASK[x]TLSK	3	0	862.475953	0.0375	0.3000
LWK[x]R	2	0	601.369985	0.0375	0.1500
CIK[x]R	2	0	575.321319	0.0375	0.1500
DQK[x]K	2	0	517.285985	0.0375	0.1500
DK[x]PK	1	0	486.280173	0.0375	0.1500
QGLHK[x]K	4	0	709.423471	0.0375	0.2250
EK[x]VLKTK	1	0	844.538158	0.0371	0.2600
LK[x]PLIEK	1	0	839.547996	0.0371	0.2600
K[x]DLVR	0	0	629.386026	0.0370	0.1850
IQK[x]ENR	2	0	786.434760	0.0367	0.2200
ASK[x]AAR	2	0	602.349976	0.0367	0.2200
K[x]EEMVMLK	0	0	1006.519074	0.0362	0.2900
K[x]LARNILK	0	0	954.633783	0.0362	0.2900
IVK[x]SAK	2	0	644.422076	0.0358	0.2150
NIPK[x]EIK	3	0	840.506860	0.0357	0.2500
VLTLAMVK[x]R	7	0	1029.636817	0.0356	0.3200
SGVK[x]LENVK	3	0	972.560345	0.0356	0.3200
EDVQSLK[x]LK	6	0	1058.597121	0.0350	0.3150
IK[x]LISGK	1	0	757.506134	0.0350	0.2450
K[x]GEIR	0	0	601.354728	0.0350	0.1750
DK[x]KASLLTR	1	0	1030.613439	0.0344	0.3100
KSLK[x]DECK	3	0	1006.511679	0.0344	0.2750
DQK[x]KDKPK	2	0	985.555594	0.0344	0.2750
ELLVK[x]ASK	4	0	886.548722	0.0344	0.2750
VGK[x]SAVIK	2	0	800.511946	0.0344	0.2750
I[x]DDQR	0	0	645.308172	0.0340	0.1700
VLK[x]TK	2	0	587.400615	0.0340	0.1700
AK[x]SAK	1	0	503.306720	0.0340	0.1700
LMSK[x]VAEK	3	0	904.505142	0.0338	0.2700
K[x]LAR	0	0	486.327789	0.0338	0.1350
WAIK[x]EKR	3	0	929.544639	0.0336	0.2350
LK[x]DLR	1	0	643.401675	0.0330	0.1650
DQPK[x]K	3	0	614.338744	0.0330	0.1650
K[x]ELLKLK	0	0	870.590192	0.0329	0.2300
SLALTK[x]KDK	5	0	1002.607293	0.0328	0.2950
NIPK[x]AR	3	0	697.423471	0.0325	0.1950
K[x]LWK	0	0	573.363839	0.0325	0.1300
SLK[x]R	2	0	502.322703	0.0325	0.1300
K[x]GEK	0	0	460.264524	0.0325	0.1300
EK[x]ADAAFLR	1	0	1019.539945	0.0322	0.2900
YK[x]VNLYK	1	0	926.522509	0.0321	0.2250
K[x]EKWIAK	0	0	901.538493	0.0321	0.2250
K[x]WRLR	0	0	757.471088	0.0320	0.1600
ERK[x]PR	2	0	684.403070	0.0320	0.1600
SLK[x]RELIR	2	0	1013.634509	0.0319	0.2550
LLEK[x]LEIK	3	0	984.621882	0.0319	0.2550
VVDK[x]CFGIK	3	0	1064.568799	0.0317	0.2850
ENK[x]IQR	2	0	786.434760	0.0317	0.1900
DLK[x]LK	2	0	615.395529	0.0310	0.1550
K[x]DKPK	0	0	614.375128	0.0310	0.1550
GEIK[x]K	3	0	573.348581	0.0310	0.1550
K[x]KLIPIR	0	0	866.606510	0.0307	0.2150
GNQK[x]VVK	3	0	771.460247	0.0307	0.2150
SLALTKK[x]DK	6	0	1002.607293	0.0300	0.2700
TLASLQK[x]R	6	0	915.550117	0.0300	0.2400
K[x]NCK	0	0	548.274037	0.0300	0.1200
NCK[x]K	2	0	548.274037	0.0300	0.1200
YK[x]EDTALR	1	0	994.508312	0.0294	0.2350
VLVDK[x]SRK	4	0	943.581415	0.0294	0.2350
SAK[x]GTKR	2	0	746.439846	0.0293	0.2050
D[x]YDLVR	0	0	779.381332	0.0292	0.1750
DRLK[x]K	3	0	658.412573	0.0290	0.1450
HTVIK[x]TGLR	4	0	1023.618860	0.0289	0.2600
NK[x]ISWYTK	1	0	1038.549782	0.0288	0.2300
DEEWPPK[x]M	6	0	1030.442937	0.0288	0.2300
EMK[x]K	2	0	534.283541	0.0288	0.1150
ELK[x]K	2	0	516.327120	0.0288	0.1150
S[x]RQETQYK	0	0	1038.509372	0.0281	0.2250
F[x]ATLQKSK	0	0	921.528321	0.0281	0.2250
EK[x]RTFLR	1	0	948.550451	0.0279	0.1950
AK[x]IIDLR	1	0	827.522844	0.0279	0.1950
Y[x]TVGQGYTK	0	0	1015.497414	0.0278	0.2500
NK[x]VLVK	1	0	699.464272	0.0275	0.1650
QSK[x]ATR	2	0	689.382001	0.0275	0.1650
FHQLK[x]PTR	4	0	1025.576998	0.0275	0.2200
GK[x]YYPLK	1	0	867.485399	0.0271	0.1900
VLVDK[x]SR	4	0	815.486459	0.0271	0.1900
SAKGTK[x]R	5	0	746.439846	0.0271	0.1900
IQK[x]ENRHK	2	0	1051.588622	0.0269	0.2150
P[x]RKQYSAK	0	0	976.545365	0.0269	0.2150
TK[x]DSLEAR	1	0	918.477014	0.0269	0.2150
K[x]PRRLLK	0	0	909.623554	0.0264	0.1850
GVSK[x]DEK	3	0	761.391895	0.0264	0.1850
PRK[x]QYSAK	2	0	976.545365	0.0262	0.2100
VSK[x]ILEHK	2	0	952.570517	0.0262	0.2100
VVDK[x]DGIR	3	0	900.502835	0.0262	0.2100
K[x]INVK	0	0	600.395864	0.0260	0.1300
M[x]DRQEQR	0	0	961.439915	0.0257	0.1800
LK[x]VELAK	1	0	799.516697	0.0257	0.1800
M[x]NSIVSK	0	0	777.405435	0.0257	0.1800
DQKKDK[x]PK	5	0	985.555594	0.0256	0.2050
NK[x]PGVYTK	1	0	905.497023	0.0256	0.2050
DAVK[x]EAAR	3	0	858.455887	0.0256	0.2050
AQARAK[x]R	5	0	799.477625	0.0250	0.1750
LLSSAK[x]K	5	0	745.469750	0.0250	0.1750
Q[x]EMKK	0	0	662.342113	0.0250	0.1250
GK[x]LVR	1	0	571.380549	0.0250	0.1250
VGIK[x]PPK	3	0	737.479921	0.0243	0.1700
WK[x]TLSK	1	0	761.443537	0.0242	0.1450
ETTEK[x]K	4	0	734.380997	0.0242	0.1450
NK[x]GTMK	1	0	677.353010	0.0242	0.1450
K[x]LDVAK	0	0	672.416990	0.0242	0.1450
N[x]SIVSK	0	0	646.364957	0.0242	0.1450
KDQK[x]K	3	0	645.380940	0.0240	0.1200
VSTK[x]K	3	0	561.348581	0.0240	0.1200
SSK[x]VYISPK	2	0	1007.565097	0.0239	0.2150
DK[x]KLIPIR	1	0	981.633448	0.0237	0.1900
IVKSAK[x]AK	5	0	843.554142	0.0237	0.1900
VNLYK[x]FR	4	0	938.533741	0.0236	0.1650
ILIDK[x]AR	4	0	827.522844	0.0236	0.1650
K[x]RR	0	0	458.307723	0.0233	0.0700
VK[x]LEK	1	0	615.395529	0.0230	0.1150
Q[x]DYDLVR	0	0	907.439903	0.0229	0.1600
LK[x]LELKK	1	0	870.590192	0.0229	0.1600
IGLSK[x]IR	4	0	785.512280	0.0229	0.1600
EVLNK[x]GVSK	4	0	972.560345	0.0228	0.2050
FFEK[x]INVK	3	0	1023.575269	0.0225	0.1800
D[x]KKLIPIR	0	0	981.633448	0.0225	0.1800
SK[x]TLQYFA	1	0	956.496688	0.0225	0.1800
K[x]PIGATWK	0	0	899.522844	0.0225	0.1800
NK[x]MVCK	1	0	778.382925	0.0225	0.1350
K[x]DSESTEEK	0	0	1051.466899	0.0222	0.2000
IK[x]YEYQK	1	0	970.512337	0.0221	0.1550
TLFRK[x]EK	4	0	920.544305	0.0221	0.1550
IK[x]ENQEK	1	0	887.471202	0.0221	0.1550
DK[x]LVLK	1	0	714.463938	0.0217	0.1300
DWNACK[x]K	5	0	920.417393	0.0214	0.1500
K[x]ATDDDR	0	0	819.372221	0.0214	0.1500
LCFDELK[x]K	6	0	1051.537166	0.0213	0.1700
S[x]QARGFDR	0	0	935.457282	0.0213	0.1700
QVK[x]R	2	0	529.333601	0.0213	0.0850
T[x]EVLK	0	0	588.348247	0.0210	0.1050
TFLEK[x]R	4	0	792.449349	0.0208	0.1250
MVCK[x]IWK	3	0	963.503367	0.0207	0.1450
K[x]VADLKK	0	0	800.511946	0.0207	0.1450
ASK[x]VLELR	2	0	914.554868	0.0206	0.1650
MQK[x]LLRLR	2	0	1056.658947	0.0200	0.1600
LNVYK[x]YR	4	0	954.528656	0.0200	0.1400
K[x]VAQTTYK	0	0	937.523235	0.0200	0.1600
K[x]LQRLR	0	0	812.534410	0.0200	0.1200
VDVK[x]TK	3	0	688.411904	0.0200	0.1200
K[x]LRDK	0	0	658.412573	0.0200	0.1000
LVK[x]GR	2	0	571.380549	0.0200	0.1000
E[x]MKK	0	0	534.283541	0.0200	0.0800
K[x]ELFDCLK	0	0	1051.537166	0.0194	0.1550
TVQYATK[x]R	6	0	965.529382	0.0194	0.1550
YASQK[x]RP	4	0	848.450409	0.0193	0.1350
LGVK[x]PPK	3	0	737.479921	0.0193	0.1350
K[x]AFGR	0	0	577.333601	0.0190	0.0950
GFICK[x]VVDK	4	0	1064.568799	0.0189	0.1700
AIEGK[x]IAR	4	0	856.513006	0.0188	0.1500
AEAK[x]DVAK	3	0	830.449740	0.0188	0.1500
FIVK[x]ASSGPR	3	0	1060.602876	0.0185	0.1850
K[x]LEETDVAK	0	0	1031.549839	0.0183	0.1650
D[x]RQEQR	0	0	830.399437	0.0183	0.1100
K[x]AQSGPDASAK	0	0	1058.535585	0.0182	0.2000
K[x]SLKDECK	0	0	1006.511679	0.0181	0.1450
M[x]FMTR	0	0	684.308705	0.0180	0.0900
E[x]SLQR	0	0	631.328907	0.0180	0.0900
K[x]VIAR	0	0	585.396198	0.0180	0.0900
LVK[x]GRQD	2	0	814.466059	0.0179	0.1250
LAHLSK[x]HPK	5	0	1029.608297	0.0178	0.1600
DTALEK[x]YK	5	0	966.502166	0.0175	0.1400
K[x]REAEAAK	0	0	901.498083	0.0175	0.1400
RFK[x]K	2	0	577.369985	0.0175	0.0700
VEFK[x]MGNGK	3	0	1008.506203	0.0172	0.1550
LGDK[x]GPAAAR	3	0	954.524630	0.0170	0.1700
LLK[x]PR	2	0	625.427496	0.0170	0.0850
DLVK[x]K	3	0	601.379880	0.0170	0.0850
DQKK[x]DKPK	3	0	985.555594	0.0169	0.1350
AKSAK[x]IVR	4	0	871.560288	0.0169	0.1350
GGNMK[x]EVFR	4	0	1036.512349	0.0167	0.1500
TMGK[x]NK	3	0	677.353010	0.0167	0.1000
K[x]WR	0	0	488.285928	0.0167	0.0500
YEYQK[x]LK	4	0	970.512337	0.0164	0.1150
AVEK[x]LMSR	3	0	932.511289	0.0162	0.1300
EAEAARK[x]K	6	0	901.498083	0.0162	0.1300
GTK[x]R	2	0	460.275756	0.0162	0.0650
SMAIDK[x]DIR	5	0	1047.538227	0.0161	0.1450
K[x]VTSK	0	0	561.348581	0.0160	0.0800
GAFK[x]V	3	0	520.300908	0.0160	0.0800
YYEQK[x]IR	4	0	998.518484	0.0157	0.1100
ENAINK[x]K	5	0	815.450075	0.0157	0.1100
IIPLK[x]K	4	0	710.505408	0.0150	0.0900
INYK[x]K	3	0	664.390778	0.0150	0.0750
LEK[x]VR	2	0	643.401675	0.0150	0.0750
WK[x]R	1	0	488.285928	0.0150	0.0450
LIEK[x]LELR	3	0	1012.628028	0.0150	0.1200
KVADLK[x]K	5	0	800.511946	0.0150	0.1050
LIK[x]K	2	0	500.368591	0.0150	0.0600
D[x]RGK	0	0	474.255021	0.0150	0.0600
GSDAAPQASK[x]K	9	0	1058.535585	0.0145	0.1600
TPDK[x]GYGHR	3	0	1029.499144	0.0144	0.1300
M[x]IDDQR	0	0	776.348650	0.0142	0.0850
AK[x]YASQKRP	1	0	1047.582476	0.0139	0.1250
S[x]ERDTALEK	0	0	1047.519601	0.0139	0.1250
DKK[x]ASLLTR	2	0	1030.613439	0.0139	0.1250
GK[x]VVIDAFR	1	0	1003.581415	0.0139	0.1250
KQYSAK[x]AK	5	0	922.523570	0.0137	0.1100
K[x]MRK	0	0	561.342056	0.0137	0.0550
LAK[x]R	2	0	486.327789	0.0137	0.0550
EDTEAVLK[x]R	7	0	1059.555986	0.0133	0.1200
M[x]SSKDISSK	0	0	981.480047	0.0133	0.1200
K[x]SGFEK	0	0	694.364957	0.0133	0.0800
QDRGK[x]LVR	4	0	970.567161	0.0131	0.1050
FMLK[x]LGVK	3	0	934.567348	0.0131	0.1050
S[x]SKDISSK	0	0	850.439569	0.0131	0.1050
K[x]NVPK	0	0	584.364565	0.0130	0.0650
K[x]YTGLLR	0	0	849.507194	0.0129	0.0900
NHASIDK[x]MK	6	0	1042.522913	0.0128	0.1150
IK[x]TLSMEK	1	0	948.531355	0.0125	0.1000
LYNK[x]FK	3	0	811.459186	0.0125	0.0750
HK[x]TPDK	1	0	724.386752	0.0125	0.0750
K[x]LQR	0	0	543.349250	0.0125	0.0500
M[x]SER	0	0	521.226756	0.0125	0.0500
TAAVNIK[x]VR	6	0	970.592313	0.0122	0.1100
RLVK[x]GR	3	0	727.481651	0.0117	0.0700
K[x]ASLLTR	0	0	787.491545	0.0114	0.0800
F[x]MTR	0	0	553.268226	0.0113	0.0450
RLMSK[x]VAEK	4	0	1060.606245	0.0111	0.1000
FDSEK[x]AGDR	4	0	1023.462090	0.0111	0.1000
GTK[x]RR	2	0	616.376858	0.0110	0.0550
VAIK[x]K	3	0	557.390052	0.0110	0.0550
DKK[x]DQK	2	0	760.407879	0.0108	0.0650
AEREK[x]ASK	4	0	917.492997	0.0106	0.0850
K[x]GVVALVEDK	0	0	1056.617856	0.0100	0.1000
VMK[x]SEFQR	2	0	1023.517101	0.0100	0.0800
VAQTTYK[x]K	6	0	937.523235	0.0100	0.0800
IIPLK[x]KD	4	0	825.532346	0.0100	0.0700
DTTK[x]NK	3	0	705.365683	0.0100	0.0600
K[x]YDK	0	0	552.290736	0.0100	0.0400
K[x]DWNACKK	0	0	1048.512348	0.0094	0.0750
TSWIYK[x]NK	5	0	1038.549782	0.0094	0.0750
LLRPRK[x]R	5	0	937.629701	0.0093	0.0650
VK[x]AFGR	1	0	676.402010	0.0092	0.0550
AAK[x]ASR	2	0	602.349976	0.0092	0.0550
QSK[x]YTYDR	2	0	1059.498475	0.0088	0.0700
YDK[x]KDLVR	2	0	1035.571243	0.0088	0.0700
SDISK[x]SSM	4	0	853.385092	0.0088	0.0700
K[x]MQE	0	0	534.247157	0.0088	0.0350
IEPLK[x]LK	4	0	839.547996	0.0086	0.0600
K[x]INANEK	0	0	815.450075	0.0086	0.0600
QYSAK[x]AK	4	0	794.428614	0.0086	0.0600
EK[x]TSNNTNR	1	0	1062.505347	0.0083	0.0750
NLTDETK[x]NK	6	0	1061.535250	0.0083	0.0750
HGGYK[x]PTDK	4	0	1001.492997	0.0083	0.0750
LAEK[x]WR	3	0	801.449683	0.0083	0.0500
TK[x]VVDR	1	0	716.418051	0.0083	0.0500
FSGEK[x]K	4	0	694.364957	0.0083	0.0500
TLSK[x]ESAR	3	0	890.482099	0.0081	0.0650
LK[x]PQDER	1	0	884.471536	0.0079	0.0550
TLLYGK[x]R	5	0	849.507194	0.0079	0.0550
LRLQK[x]R	4	0	812.534410	0.0075	0.0450
M[x]TDK	0	0	493.220610	0.0075	0.0300
M[x]SSK	0	0	451.210047	0.0075	0.0300
WSELRK[x]R	5	0	973.545700	0.0071	0.0500
AQEEVK[x]R	5	0	858.455887	0.0071	0.0500
DATDDK[x]R	5	0	819.372221	0.0071	0.0500
QVK[x]NR	2	0	643.376523	0.0070	0.0350
Q[x]DRGK	0	0	602.313592	0.0070	0.0350
SFEQK[x]VMK	4	0	995.510954	0.0069	0.0550
NK[x]PDER	1	0	757.371829	0.0067	0.0400
AERK[x]AR	3	0	729.424532	0.0067	0.0400
LK[x]WSDER	1	0	932.471536	0.0064	0.0450
AK[x]YASQK	1	0	794.428614	0.0064	0.0450
VVK[x]GNQK	2	0	771.460247	0.0064	0.0450
LELK[x]K	3	0	629.411178	0.0060	0.0300
ERK[x]PRR	2	0	840.504172	0.0058	0.0350
TLSK[x]WR	3	0	789.449683	0.0058	0.0350
M[x]TEVLK	0	0	719.388726	0.0058	0.0350
IIPLKK[x]D	5	0	825.532346	0.0057	0.0400
DLVKK[x]YDK	4	0	1007.565097	0.0056	0.0450
T[x]IDNAETMK	0	0	1021.474961	0.0056	0.0500
DAFALAK[x]EK	6	0	991.533798	0.0056	0.0500
LLK[x]VTVSK	2	0	886.585106	0.0050	0.0400
K[x]LDVAKR	0	0	828.518092	0.0050	0.0350
M[x]ESLQR	0	0	762.369385	0.0050	0.0300
LAK[x]RMK	2	0	745.463224	0.0050	0.0300
LVK[x]ER	2	0	643.401675	0.0050	0.0250
K[x]DQK	0	0	517.285985	0.0050	0.0200
GEK[x]R	2	0	488.270670	0.0050	0.0200
P[x]PKEDWEK	0	0	1027.497414	0.0044	0.0350
DSEALK[x]TR	5	0	918.477013	0.0044	0.0350
VVLK[x]NK	3	0	699.464272	0.0042	0.0250
V[x]KAFGR	0	0	676.402010	0.0042	0.0250
IHLEK[x]VSK	4	0	952.570517	0.0037	0.0300
SSK[x]DISSK	2	0	850.439569	0.0037	0.0300
IDK[x]K	2	0	502.311471	0.0037	0.0150
LK[x]YYEQK	1	0	970.512337	0.0036	0.0250
HESLK[x]YR	4	0	931.487520	0.0036	0.0250
K[x]IPQVASFR	0	0	1044.607962	0.0033	0.0300
DIK[x]SMIADK	2	0	1019.532081	0.0033	0.0300
AK[x]RAER	1	0	729.424532	0.0033	0.0200
FLK[x]TSK	2	0	722.432639	0.0033	0.0200
F[x]ATLQK	0	0	706.401341	0.0033	0.0200
I[x]INRDIGK	0	0	927.550117	0.0031	0.0250
LRWK[x]R	3	0	757.471088	0.0030	0.0150
INVK[x]K	3	0	600.395864	0.0030	0.0150
ANWCDK[x]R	5	0	948.423539	0.0029	0.0200
TKLVK[x]ER	4	0	872.544305	0.0029	0.0200
IK[x]ILFSDVK	1	0	1061.648429	0.0028	0.0250
LMVEMEK[x]K	6	0	1006.519074	0.0025	0.0200
ASK[x]ERAER	2	0	945.499144	0.0025	0.0200
DIGK[x]VVDK	3	0	872.496688	0.0025	0.0200
IVK[x]SAKAK	2	0	843.554142	0.0025	0.0200
VMCK[x]NK	3	0	778.382925	0.0025	0.0150
ATK[x]QSK	2	0	661.375854	0.0025	0.0150
KVAQTTYK[x]K	7	0	1065.618191	0.0022	0.0200
P[x]TDDDDK	0	0	804.313706	0.0021	0.0150
TK[x]LVKER	1	0	872.544305	0.0014	0.0100
F[x]PTDDDDK	0	0	951.382115	0.0012	0.0100
K[x]PRR	0	0	555.360483	0.0012	0.0050
I[x]INR	0	0	514.322703	0.0012	0.0050
K[x]YINR	0	0	692.396924	0.0010	0.0050
LRNK[x]R	3	0	685.434703	0.0010	0.0050
K[x]DQKK	0	0	645.380940	0.0010	0.0050
# precursors: 1
Precursor: 1648.7789	2	0.9669	0
HCLLYLSCIDLDK(-1)	0.2100	1648.7952	--
K[x]REK(0)	F[x]PTDDDDK(0)	0.1750	1648.7944	138.0681
M[x]SSK(0)	QSK[x]YTYDR(2)	0.1000	1648.7766	138.0681
F[x]ATLQK(0)	P[x]TDDDDK(0)	0.0350	1648.7831	138.0681
E[x]AAR(0)	E[x]AAR(0)	0.0000	0.0000	138.0681
E[x]AAR(0)	E[x]AAR(0)	0.0000	0.0000	138.0681
E[x]AAR(0)	E[x]AAR(0)	0.0000	0.0000	138.0681
E[x]AAR(0)	E[x]AAR(0)	0.0000	0.0000	138.0681
E[x]AAR(0)	E[x]AAR(0)	0.0000	0.0000	138.0681
E[x]AAR(0)	E[x]AAR(0)	0.0000	0.0000	138.0681
E[x]AAR(0)	E[x]AAR(0)	0.0000	0.0000	138.0681
E[x]AAR(0)	E[x]AAR(0)	0.0000	0.0000	138.0681
E[x]AAR(0)	E[x]AAR(0)	0.0000	0.0000	138.0681
E[x]AAR(0)	E[x]AAR(0)	0.0000	0.0000	138.0681
E[x]AAR(0)	E[x]AAR(0)	0.0000	0.0000	138.0681
E[x]AAR(0)	E[x]AAR(0)	0.0000	0.0000	138.0681
E[x]AAR(0)	E[x]AAR(0)	0.0000	0.0000	138.0681
E[x]AAR(0)	E[x]AAR(0)	0.0000	0.0000	138.0681
E[x]AAR(0)	E[x]AAR(0)	0.0000	0.0000	138.0681
E[x]AAR(0)	E[x]AAR(0)	0.0000	0.0000	138.0681
