# Supplementary material for: ECL: an exhaustive search tool for the identification of cross-linked peptides using whole database
Source: BMC Bioinformatics. 2016 May 20;17:217. doi: 10.1186/s12859-016-1073-y (PMC4874008; doi:10.1186/s12859-016-1073-y)
Supplement: Additional file 5 — Kojak’s pre-selection list of PSMs only identified by ECL. (ZIP 5147 kb) [file 12859_2016_1073_MOESM5_ESM.zip › Kojak's pre-selection ranks of ECL only peptides/Kojak's detailed results/aleitner_M1012_007/diagnostic_7231.txt]

Scan: 7231
K[x]LFK	0	0	534.352941	0.1063	0.4250
D[x]KSAQVILSEIEVLEAEHRPFK	0	0	2537.348830	0.0836	1.8400
K[x]SAQVILSEIEVLEAEHRPFK	0	0	2422.321891	0.0788	1.6550
DK[x]SAQVILSEIEVLEAEHRPFK	1	0	2537.348830	0.0768	1.6900
G[x]VFK	0	0	449.263798	0.0725	0.2900
N[x]SSSDMAYTSMFK	0	0	1467.600950	0.0688	0.8950
DAVK[x]EAAR	3	0	858.455887	0.0631	0.5050
K[x]QMSYMLAR	0	0	1126.562665	0.0617	0.5550
S[x]QAR	0	0	460.239372	0.0613	0.2450
ISQAVRIGDLCAFTDALSK[x]YEAEFR	18	0	2859.422393	0.0586	1.4650
M[x]SQAR	0	0	591.279850	0.0580	0.2900
EK[x]ASFAR	1	0	807.423863	0.0571	0.4000
NSDYK[x]ETLIFK	4	0	1356.692468	0.0550	0.6050
VSK[x]QGEIDYEALVK	2	0	1577.830012	0.0550	0.7700
LRTFHILEPK[x]EK	9	0	1509.866674	0.0546	0.6550
QLMTEFVDQVDDVVK[x]YEIDK	14	0	2413.172181	0.0540	1.0800
PFGNTHNK[x]FK	7	0	1188.603937	0.0530	0.5300
LAVNENLASSK[x]SSM	10	0	1449.713272	0.0525	0.7350
S[x]SSDMAYTSMFK	0	0	1353.558028	0.0525	0.6300
LYNK[x]FK	3	0	811.459186	0.0525	0.3150
D[x]YTMAQPEFFK	0	0	1375.611779	0.0523	0.5750
K[x]TELFK	0	0	764.443203	0.0517	0.3100
QDLADATVETLK[x]AIEGKIAR	11	0	2141.169090	0.0515	1.0300
DELWKNDDQLTYTYK[x]DEK	14	0	2303.059268	0.0500	0.9000
KVADLK[x]K	5	0	800.511946	0.0493	0.3450
VVDK[x]DGIREINI	3	0	1369.756460	0.0487	0.5850
MK[x]DAVKEAAR	1	0	1117.591321	0.0485	0.4850
RHQGVLEIEFMIDHNMK[x]DGTQR	16	0	2653.285197	0.0484	1.0650
NK[x]TDTKTIEAITFK	1	0	1608.872208	0.0482	0.6750
K[x]INANEK	0	0	815.450075	0.0479	0.3350
K[x]DYTMAQPEFFK	0	0	1503.706735	0.0475	0.5700
NKTDTK[x]TIEAITFK	5	0	1608.872208	0.0471	0.6600
KLDVAK[x]R	5	0	828.518092	0.0471	0.3300
MVTLK[x]DVGPPQPGPGIYR	4	0	1924.023961	0.0467	0.8400
M[x]GINERK	0	0	846.438129	0.0464	0.3250
LSVEALNSLTGEFK[x]GK	13	0	1691.909318	0.0456	0.7300
YYIIMGLQASK[x]LR	10	0	1554.859144	0.0454	0.5900
ETDLK[x]PYVLELAMTVVLDIEFR	4	0	2593.371204	0.0450	0.9900
VVSSAIVDK[x]YIGESAR	8	0	1692.904567	0.0450	0.7200
QNTPVLFDSK[x]EAVLK	9	0	1687.914404	0.0450	0.6750
V[x]GVFK	0	0	548.332206	0.0450	0.2250
ARQEVAAQK[x]SSEETEDK	8	0	1904.907471	0.0447	0.7600
TLADVEVNHLK[x]CDQFLVAHYR	10	0	2527.264057	0.0443	0.9300
IPDSTYEMVGGLEKQIK[x]EIK	16	0	2277.192525	0.0443	0.8850
Y[x]TVGQGYTK	0	0	1015.497414	0.0439	0.3950
FLHDKNSDYK[x]ETLIFK	9	0	1997.025735	0.0437	0.7000
QDLADATVETLK[x]AIEGK	11	0	1800.946820	0.0435	0.7400
TDTK[x]TIEAITFK	3	0	1366.734330	0.0433	0.5200
TGIATMLTRGEIK[x]K	12	0	1517.859870	0.0429	0.6000
DEK[x]SGVK	2	0	761.391895	0.0429	0.3000
IK[x]TLSMEKHTELR	1	0	1584.865682	0.0427	0.5550
IHLEK[x]VSKQGEIDYEALVK	4	0	2198.194577	0.0426	0.8100
K[x]RMPIDFK	0	0	1033.574220	0.0425	0.3400
QNLFVPTSDK[x]EKASFAR	9	0	1937.000583	0.0424	0.7200
YTENIYPPK[x]K	8	0	1251.649881	0.0420	0.4200
MVRGGYAEVK[x]QSEVIGLVR	9	0	2090.130540	0.0418	0.7950
KINVK[x]FFEK	4	0	1151.670224	0.0417	0.3750
Q[x]YTVGQGYTK	0	0	1143.555986	0.0415	0.4150
QNLFVPTSDKEK[x]ASFAR	11	0	1937.000583	0.0415	0.7050
K[x]GVVALVEDKTK	0	0	1285.760486	0.0413	0.4950
LSVEALNSLTGEFKGK[x]YYPLK	15	0	2356.267737	0.0412	0.8650
INVK[x]FFEK	3	0	1023.575269	0.0406	0.3250
NK[x]PGVYTK	1	0	905.497023	0.0406	0.3250
TAALSARPAK[x]NIRIHAYVK	9	0	2079.206421	0.0405	0.7700
QLADYK[x]AFEDSLRAIANHEQAR	5	0	2545.267228	0.0402	0.8850
YYIIMGLQASK[x]LRNK	10	0	1796.997022	0.0400	0.6000
MK[x]DAVK	1	0	690.373411	0.0400	0.2400
TTLFK[x]SELAQSK	4	0	1351.734665	0.0396	0.4750
EKWIAK[x]QILDCIVNLSEPAK	5	0	2354.266687	0.0395	0.7900
VETAVLSTTVK[x]AQAR	10	0	1572.883440	0.0393	0.5900
TEPKAVDEEMK[x]VR	10	0	1530.771118	0.0392	0.5100
AVDEEMK[x]VR	6	0	1075.533141	0.0389	0.3500
QDLADATVETLKAIEGK[x]IAR	16	0	2141.169090	0.0388	0.7750
YK[x]LHSEK	1	0	903.481373	0.0386	0.2700
K[x]TLEVLYLKMHNNHAK	0	0	1938.050842	0.0384	0.6150
WIEALRDIK[x]SMIADK	8	0	1787.960303	0.0383	0.5750
TLALKYPGGGPGK[x]TAILPVK	12	0	1980.177084	0.0382	0.7650
A[x]KVAEQNENPTVGSAQK	0	0	1769.890704	0.0379	0.6450
SIMLYLMVQSVNSELKLLSSAK[x]K	21	0	2581.422189	0.0378	0.8700
SIMLYLMVQSVNSELK[x]LLSSAK	15	0	2453.327233	0.0377	0.8300
GTLK[x]VHTIRLR	3	0	1292.804020	0.0377	0.4150
IIENEQSAEK[x]NAYVINLK	9	0	2075.089784	0.0375	0.6750
KQYSAK[x]AK	5	0	922.523570	0.0375	0.3000
VPEDIFK[x]THLEVAR	6	0	1652.888526	0.0375	0.5250
QNLFVPTSDK[x]EK	9	0	1404.724827	0.0375	0.4500
LSVEALNSLTGEFK[x]GKYYPLK	13	0	2356.267737	0.0374	0.7850
K[x]VAEQNENPTVGSAQK	0	0	1698.853594	0.0372	0.5950
ANWCDK[x]RYNLASLHDDTLLDM	5	0	2550.163024	0.0371	0.7800
ATLTGMK[x]IDVLFSK	6	0	1522.842826	0.0371	0.5200
AVDEEMK[x]VRSEDYLPSK	6	0	1994.961812	0.0371	0.6300
CTK[x]IIENEQSAEKNAYVINLK	2	0	2464.263053	0.0369	0.7750
SK[x]RHQGVLEIEFMIDHNMK	1	0	2311.156430	0.0368	0.7000
EDTEAVLK[x]R	7	0	1059.555986	0.0367	0.3300
SSK[x]VYISPK	2	0	1007.565097	0.0367	0.3300
NIPK[x]AR	3	0	697.423471	0.0367	0.2200
D[x]DGLEDDMPALADEEFEK	0	0	2037.836007	0.0364	0.6550
ELNLMDPK[x]VPEDIFK	7	0	1786.917438	0.0363	0.5450
VVSSAIVDK[x]YIGESARIIR	8	0	2075.173785	0.0363	0.6900
SK[x]TLQYFA	1	0	956.496688	0.0362	0.2900
K[x]MQE	0	0	534.247157	0.0362	0.1450
D[x]GLEDDMPALADEEFEK	0	0	1922.809068	0.0362	0.6150
FLRPHYFTLVK[x]IYDSWPQSPQK	10	0	2749.437917	0.0361	0.7950
YEVGAEYIKK[x]VIAR	9	0	1637.914013	0.0361	0.5050
EWLDKLGDK[x]GPAAAR	8	0	1625.852476	0.0360	0.5400
MKDAVK[x]EAAR	5	0	1117.591321	0.0360	0.3600
NAEELSSYQK[x]K	9	0	1295.635683	0.0359	0.3950
KQCVIANSCK[x]TAINTGGGSVAVFNK	9	0	2623.320910	0.0358	0.8950
DEK[x]VSEVLNSEDITGIQEK	2	0	2132.048371	0.0358	0.6800
DDFDAFYGIDTMSPNMK[x]VDK	16	0	2308.002683	0.0357	0.7150
DEK[x]VANEQEQALTNLSDLYVR	2	0	2434.197481	0.0357	0.7500
IQDAELAILQK[x]TQNLRR	10	0	2009.138070	0.0356	0.6050
QNTPVLFDSKEAVLK[x]LK	14	0	1929.093418	0.0356	0.6050
S[x]SSDMAYTSMFKGNQK	0	0	1780.775938	0.0353	0.5650
N[x]SSSDMAYTSMFKGNQK	0	0	1894.818860	0.0353	0.6000
AK[x]VAEQNENPTVGSAQK	1	0	1769.890704	0.0353	0.6000
YYKPDLTIDEAVRIMK[x]LCFDELK	15	0	2859.454938	0.0352	0.8100
TIEAITFK[x]TDNHLSSTLEKLSFK	7	0	2622.390357	0.0352	0.8100
LAEGESEEVK[x]AYMDPHR	9	0	1959.899550	0.0350	0.5950
EEMMNSIQQAVAK[x]	12	0	1477.690428	0.0350	0.4550
TRLLENDIK[x]VMK	8	0	1458.822760	0.0350	0.4200
AK[x]YASQKRP	1	0	1047.582476	0.0350	0.3150
F[x]MTR	0	0	553.268226	0.0350	0.1400
YLSENPK[x]TSASIDFDSNFLNSMIK	6	0	2720.300222	0.0348	0.8350
YPLVTHFRFLK[x]TSK	10	0	1735.977279	0.0346	0.4850
TTLFK[x]SELAQSKYLMNVSR	4	0	2215.166981	0.0345	0.6550
IWKVMCK[x]NK	6	0	1205.641245	0.0344	0.3100
SLK[x]DECK	2	0	878.416723	0.0343	0.2400
EDTEAVLK[x]RINDTVGIK	7	0	1900.026461	0.0341	0.5800
SWIGAYLAK[x]IPERIVCFMLNEK	8	0	2637.380995	0.0341	0.7500
KLEGTIDYQK[x]L	9	0	1306.713204	0.0341	0.3750
A[x]TTVK	0	0	518.306385	0.0340	0.1700
GGVHVK[x]LAHLSKHPK	5	0	1606.941898	0.0340	0.5100
NSDYK[x]ETLIFKCIDMFIHK	4	0	2401.180912	0.0339	0.6450
RAVEK[x]LSVEALNSLTGEFK	4	0	2090.137066	0.0339	0.6450
NAEELSSYQKK[x]LIR	10	0	1677.904901	0.0339	0.4750
DEEWPPK[x]M	6	0	1030.442937	0.0338	0.2700
M[x]MGINERK	0	0	977.478607	0.0338	0.2700
DDYILCCLHSLLRADYYYQAK[x]AK	20	0	2878.378086	0.0337	0.7750
IHLEKVSK[x]QGEIDYEALVK	7	0	2198.194577	0.0337	0.6400
D[x]GLEDDMPALADEEFEKMDRR	0	0	2481.078690	0.0336	0.7050
K[x]SRGVILQSDIEEAYAR	0	0	1934.022044	0.0335	0.5700
GVLLYGPPGTGK[x]TMLVK	11	0	1729.979978	0.0335	0.5700
KAQSGPDASAK[x]LPTVIPTTR	10	0	2037.121751	0.0335	0.6700
K[x]DGIQDIMPSQAKELK	0	0	1799.945046	0.0331	0.5300
VNLEAYLDLSITPK[x]QHAVNER	13	0	2409.265107	0.0331	0.6950
SK[x]RSIGISDALQMAADAQPAVGLAR	1	0	2525.338279	0.0330	0.8250
IAEIYGSALRSNPVFAENDEK[x]GEK	20	0	2636.308086	0.0329	0.7900
LNYK[x]PEEEYPDLSK	3	0	1723.830403	0.0329	0.4600
E[x]SLQRLLQGAR	0	0	1269.715268	0.0327	0.3600
WK[x]ALERQLEMLDLQEGFIK	1	0	2346.240476	0.0326	0.6200
I[x]DDQRDMQVDSVNQEENVDSGETK	0	0	2750.193582	0.0325	0.7800
AVAASLGVNFLK[x]VVSSAIVDK	11	0	2087.198937	0.0321	0.6750
K[x]INVK	0	0	600.395864	0.0320	0.1600
SEFQRLTHEK[x]STMLEK	9	0	1962.983216	0.0319	0.5100
AQIKILYVNNAK[x]SQEEAIENIK	11	0	2515.364479	0.0318	0.7000
SVALGGITK[x]EFVIYEQLIAAR	8	0	2277.273157	0.0317	0.6650
NVSGNVLSEIK[x]NNWQIERLR	10	0	2368.261024	0.0315	0.6300
QVK[x]NRDCVGR	2	0	1230.625074	0.0315	0.3150
LDDMSLIKEDCEAATDPLLK[x]K	19	0	2404.186446	0.0314	0.6600
WDLSK[x]QEALYLAQR	4	0	1719.894338	0.0314	0.4400
QEVAAQK[x]SSEETEDK	6	0	1677.769259	0.0313	0.4700
DSYLIIDK[x]LPSEYDSR	7	0	1912.941734	0.0313	0.5000
K[x]LAR	0	0	486.327789	0.0313	0.1250
M[x]IDDQRDMQVDSVNQEENVDSGETK	0	0	2881.234060	0.0312	0.7800
EVPAVQVTAAFLYNYK[x]R	15	0	1968.046805	0.0312	0.5300
K[x]QCVIANSCK	0	0	1206.584850	0.0310	0.3100
TK[x]LVK	1	0	587.400615	0.0310	0.1550
GDVAASILDK[x]YRTGIATMLTR	9	0	2251.199340	0.0310	0.6500
D[x]GIQDIMPSQAKELKK	0	0	1799.945046	0.0309	0.4950
IK[x]VLAQLGMQSLSPLK	1	0	1725.022174	0.0309	0.4950
NRQYQEVVK[x]QGDVLLNK	8	0	2030.090787	0.0309	0.5250
K[x]AFGRVYATMQK	0	0	1398.744122	0.0308	0.3700
D[x]DGLEDDMPALADEEFEKMDRR	0	0	2596.105628	0.0307	0.6750
QLDSERFIVK[x]ASSGPR	9	0	1788.948158	0.0306	0.4900
K[x]SLKDECK	0	0	1006.511679	0.0306	0.2450
IGSVDRHIGIATTGFIPDGQHIVK[x]R	23	0	2686.466585	0.0306	0.7650
IPDSTYEMVGGLEK[x]QIK	13	0	1906.970924	0.0306	0.5200
AANVLAFQSTTK[x]TLALK	11	0	1776.014446	0.0306	0.5200
VETAVLSTTVK[x]AQARAK	10	0	1772.015506	0.0306	0.5200
IK[x]ILFSDVK	1	0	1061.648429	0.0306	0.2750
EIK[x]PNIRVALRNDSYQLIK	2	0	2269.290536	0.0305	0.5800
K[x]ALSSLKYMLLSQIMLNSVSEVK	0	0	2581.422189	0.0304	0.7000
AQIK[x]ILYVNNAK	3	0	1373.803016	0.0304	0.3650
EWLDK[x]LGDKGPAAAR	4	0	1625.852476	0.0303	0.4550
K[x]ALNEFVMMFSMFSHENWNDK	0	0	2604.159855	0.0302	0.6350
SQDISINGNSK[x]K	10	0	1289.657479	0.0300	0.3600
ELFEMARTK[x]K	8	0	1251.664481	0.0300	0.3000
ILFSDVK[x]AMTTGLREVFETQGDLCR	6	0	2885.441410	0.0300	0.7500
AVYMPLCDPGNK[x]AEESAFYERAR	11	0	2673.231433	0.0300	0.6900
SSLELANNAVK[x]SNDIEK	10	0	1830.932231	0.0300	0.5100
MEILKIHLEK[x]VSK	9	0	1566.916655	0.0300	0.3900
MVCK[x]IWK	3	0	963.503367	0.0300	0.2100
LAQFEK[x]EEYVSDPKEQM	5	0	2069.961478	0.0297	0.5050
DVEFLHSDK[x]IDTIVK	8	0	1757.919882	0.0297	0.4450
FAELQK[x]SLNNLNTIDIDANLEK	5	0	2502.296462	0.0295	0.6500
VIPVEELK[x]EIK	7	0	1295.769988	0.0295	0.3250
IPDSTYEMVGGLEK[x]QIKEIK	13	0	2277.192525	0.0295	0.5900
MQK[x]LLRLR	2	0	1056.658947	0.0294	0.2350
KDWNACK[x]K	6	0	1048.512348	0.0294	0.2350
K[x]QYSAKAK	0	0	922.523570	0.0294	0.2350
VNLEAYLDLSITPK[x]QHAVNERAK	13	0	2608.397173	0.0293	0.6750
SIMLYLMVQSVNSELK[x]LLSSAKK	15	0	2581.422189	0.0293	0.6750
DELWK[x]NDDQLTYTYK	4	0	1930.894787	0.0293	0.4400
QIK[x]EIKEVIELPVK	2	0	1665.007573	0.0293	0.4100
VPFTAAITITGVK[x]TSTGGPK	12	0	1945.088332	0.0292	0.5850
TK[x]KACIIFFDEIDAIGGAR	1	0	2124.103657	0.0292	0.5550
AERK[x]AR	3	0	729.424532	0.0292	0.1750
ASK[x]AAR	2	0	602.349976	0.0292	0.1750
SSLELANNAVK[x]SNDIEKAIDLYK	10	0	2534.322675	0.0291	0.6700
QNTPVLFDSK[x]EAVLKLK	9	0	1929.093418	0.0291	0.4950
TK[x]DAVVLGVEK	1	0	1157.665530	0.0291	0.3200
FK[x]LNYKPEEEYPDLSK	1	0	1998.993768	0.0291	0.4650
NLNAPK[x]FSFISNVRPK	5	0	1831.010363	0.0291	0.4650
QGSATVGLVSKTHAVLVALK[x]R	19	0	2134.258512	0.0290	0.6100
M[x]DTEMSVNMSDFLHDQATR	0	0	2226.934286	0.0289	0.5500
VLNK[x]GDSGEMSLQK	3	0	1504.755469	0.0289	0.4050
S[x]SKSSLELANNAVK	0	0	1446.767750	0.0289	0.4050
KSK[x]TLQYFA	2	0	1084.591644	0.0289	0.2600
ALTLK[x]TGPPGPPCGGKFMLK	4	0	2069.116472	0.0287	0.5750
GVFKNVSGNVLSEIK[x]NNWQIER	14	0	2530.329098	0.0286	0.6300
WIAK[x]QILDCIVNLSEPAK	3	0	2097.129144	0.0286	0.5150
AVAASLGVNFLK[x]VVSSAIVDKYIGESAR	11	0	2863.580603	0.0286	0.8000
ERGTCAGEVFMALK[x]GMALGSANEK	13	0	2526.202777	0.0285	0.6850
LNFSSLKMK[x]DAVK	8	0	1479.811862	0.0285	0.3700
DIGK[x]VVDKCFGIK	3	0	1477.796212	0.0285	0.3700
YEAK[x]AIGSGSEPAKSELVK	3	0	1963.026127	0.0284	0.5400
IAGEHLSNGEK[x]PLLTPEK	10	0	1932.031547	0.0283	0.5100
KVAQTTYK[x]K	7	0	1065.618191	0.0283	0.2550
DK[x]KASLLTR	1	0	1030.613439	0.0283	0.2550
YTENIYPPK[x]KTVQYATK	8	0	2043.067597	0.0282	0.4800
EEIQLLQEPGSYVGEVIK[x]TMGK	17	0	2447.261660	0.0282	0.6200
IVAFDQLVK[x]EK	8	0	1288.739025	0.0282	0.3100
TEPK[x]AVDEEMK	3	0	1275.601607	0.0282	0.3100
IVCFMLNEK[x]LNQQSVLLPLLK	8	0	2499.395584	0.0281	0.5900
VFHPITK[x]AVILSDTKPVDKK	6	0	2235.298978	0.0280	0.5600
INVK[x]K	3	0	600.395864	0.0280	0.1400
DK[x]PKYEPPVPTRTGR	1	0	1739.931783	0.0280	0.4200
AIGSGSEPAK[x]SELVK	9	0	1471.788150	0.0280	0.4200
K[x]SYDYSATMYTRLFLLR	0	0	2127.082198	0.0279	0.4750
SSTAAKTFLEK[x]R	10	0	1337.730248	0.0279	0.3350
TKDAVVLGVEK[x]R	10	0	1313.766632	0.0279	0.3350
MPGTLLPGPGK[x]GYIGDPIK	10	0	1910.033463	0.0279	0.5300
EEFAEK[x]AVSVIQAR	5	0	1575.825595	0.0279	0.3900
TSTGGPK[x]LQLNLERDYEQFGYFK	6	0	2690.333907	0.0278	0.6400
VPFTAAITITGVK[x]TSTGGPKLQLNLER	12	0	2811.585689	0.0278	0.7500
MPPKEDWEKYQK[x]PVDTEEENDK	11	0	2734.243102	0.0277	0.6100
KAVYMPLCDPGNK[x]AEESAFYER	12	0	2574.188176	0.0277	0.6100
DFLDAVQK[x]VVK	7	0	1260.707726	0.0277	0.3050
EPPVYTPPK[x]DKK	8	0	1397.755400	0.0275	0.3300
G[x]GLGYPEDAIGK	0	0	1175.582198	0.0275	0.3300
SLK[x]DECKQDIMFELGLLQER	2	0	2451.213662	0.0275	0.5500
QVMEEK[x]LDSKNVQLAK	5	0	1858.982156	0.0275	0.4400
IEDTDK[x]YDKK	5	0	1253.613888	0.0275	0.2750
VMCK[x]NKTDTK	3	0	1223.600166	0.0275	0.2750
EEIQLLQEPGSYVGEVIK[x]TMGKNK	17	0	2689.399538	0.0273	0.6550
IIENEQSAEK[x]NAYVINLKQIAK	9	0	2515.364479	0.0273	0.6000
MNSIVSK[x]YTQSTNNDDPK	6	0	2040.942138	0.0272	0.4900
FGDGIQIAQLALK[x]HRENK	12	0	2037.111857	0.0272	0.4900
NAEELSSYQK[x]KLIR	9	0	1677.904901	0.0271	0.3800
D[x]TEMSVNMSDFLHDQATR	0	0	2095.893807	0.0269	0.4850
D[x]DGLEDDMPALADEEFEKMDR	0	0	2440.004526	0.0269	0.5650
ATNGYIMTARGDVAASILDK[x]YR	19	0	2385.210964	0.0268	0.5900
SERDTALEK[x]YK	8	0	1338.677880	0.0268	0.2950
E[x]TIDNAETMKK	0	0	1278.612505	0.0268	0.2950
LK[x]YYEQKIR	1	0	1239.697497	0.0267	0.2400
MRK[x]LAR	2	0	773.469370	0.0267	0.1600
GVSKDEK[x]VANEQEQALTNLSDLYVR	6	0	2805.414331	0.0266	0.6650
CNKFFYILYFELYK[x]IAQDTLAR	13	0	2815.440615	0.0266	0.5850
IAEFHTALESVPDK[x]SLFER	13	0	2188.116331	0.0266	0.5050
M[x]CSPSATLTHRTMTEK	0	0	1849.848383	0.0266	0.4250
SQDISINGNSKK[x]EEPK	11	0	1772.890370	0.0266	0.4250
GSLEK[x]NWKEEYLR	4	0	1650.836493	0.0265	0.3450
IYADLK[x]INEDSKLAVNENLASSK	5	0	2534.322674	0.0265	0.6100
GVLLYGPPGTGK[x]TLLAR	11	0	1711.998405	0.0265	0.4500
LQKDLGQVLNK[x]YVQVEQR	10	0	2157.190495	0.0264	0.4750
ENRESQDYLNLVQALAETNVK[x]DEK	20	0	2805.377946	0.0262	0.6300
EEIQLLQEPGSYVGEVIKTMGK[x]NK	21	0	2689.399538	0.0262	0.6300
DLVK[x]KYDK	3	0	1007.565097	0.0262	0.2100
QVK[x]R	2	0	529.333601	0.0262	0.1050
TDLNHENLK[x]GGDDLDPNYVLSSRVR	8	0	2826.389513	0.0262	0.6550
K[x]ACIIFFDEIDAIGGAR	0	0	1894.961028	0.0262	0.4450
IVRTLIDK[x]FSGEK	7	0	1504.861253	0.0262	0.3400
VK[x]AFGRVYATMQK	1	0	1497.812531	0.0262	0.3400
HSTFIITK[x]R	7	0	1101.629423	0.0261	0.2350
AK[x]ADYAQYYRHCLLYLSCIDLDK	1	0	2878.378086	0.0261	0.6000
VVK[x]VDAQDFLKVAETR	2	0	1817.004608	0.0259	0.4150
CIDMFIHKSAELYK[x]NPK	13	0	2093.043703	0.0259	0.4400
WAIK[x]EK	3	0	773.443537	0.0258	0.1550
GDSGEMSLQK[x]LFK	9	0	1438.712546	0.0258	0.3350
D[x]GLEDDMPALADEEFEKMDR	0	0	2324.977588	0.0258	0.5150
MK[x]LSLFSNKENELR	1	0	1707.897707	0.0257	0.3600
SELVKEFHK[x]DMTLEEAEVLILK	8	0	2600.377016	0.0257	0.5650
ATDGVVLATEKK[x]PTSELAIGASLEK	11	0	2527.374374	0.0256	0.6400
EK[x]WIAKQILDCIVNLSEPAK	1	0	2354.266687	0.0255	0.5100
YYK[x]PDLTIDEAVRIMKLCFDELK	2	0	2859.454938	0.0254	0.5850
IEFATITK[x]DTTK	7	0	1366.734330	0.0254	0.3050
S[x]TLDLNHLADLYDR	0	0	1644.810672	0.0254	0.3550
KTTEEK[x]EATPMEMDEEK	5	0	2024.891743	0.0253	0.4300
QVKLLFIEK[x]AEIINSLNLNNDLTDK	8	0	2884.590832	0.0252	0.6300
IGDLCAFTDALSK[x]YEAEFR	12	0	2205.041118	0.0250	0.4750
YTENIYPPKK[x]TVQYATK	9	0	2043.067597	0.0250	0.4250
K[x]TTEEKEATPMEMDEEK	0	0	2024.891743	0.0250	0.4250
FLHDK[x]NSDYKETLIFK	4	0	1997.025735	0.0250	0.4000
K[x]FRKPIGATWK	0	0	1330.787310	0.0250	0.2750
TELFK[x]ASTSAK	4	0	1181.629146	0.0250	0.2750
K[x]WRLR	0	0	757.471088	0.0250	0.1250
LGDNNIADWPQVEYLVGK[x]NRR	17	0	2456.255938	0.0250	0.5250
V[x]KAFGRVYATMQK	0	0	1497.812531	0.0250	0.3250
TAALSARPAK[x]NIR	9	0	1367.799660	0.0250	0.3250
NLTDETK[x]NK	6	0	1061.535250	0.0250	0.2250
ATHEVLK[x]DEVLFNDKPLPIEMK	6	0	2565.351138	0.0248	0.5450
DYCAFVQHLK[x]VNADTELVHLR	9	0	2527.264057	0.0248	0.5200
LFQAEYAYK[x]AVENASTCIGIK	8	0	2375.183021	0.0248	0.5200
VNQIESQMAMAEK[x]LIQIRVK	12	0	2328.265640	0.0247	0.4950
K[x]GFDFEYYQRNLLLQEK	0	0	2190.110853	0.0247	0.4200
D[x]GIQDIMPSQAKELK	0	0	1671.850090	0.0247	0.3700
ENEQKIK[x]TLSMEK	6	0	1576.812980	0.0246	0.3200
QLADYK[x]AFEDSLR	5	0	1554.767750	0.0246	0.3200
M[x]ESLQRLLQGAR	0	0	1400.755746	0.0246	0.2950
P[x]FGNTHNKFK	0	0	1188.603937	0.0245	0.2450
T[x]IDNAETMKK	0	0	1149.569917	0.0245	0.2450
MPPK[x]EDWEK	3	0	1158.537893	0.0244	0.2200
SAVIK[x]TSTR	4	0	961.555594	0.0244	0.2200
RHNFVGLFVELSK[x]LLVK	12	0	1998.177753	0.0244	0.4150
AK[x]WSTAETLTNNKIDR	1	0	1846.953636	0.0244	0.3900
LVK[x]ERQAR	2	0	998.598459	0.0244	0.1950
VLVDK[x]SRK	4	0	943.581415	0.0244	0.1950
GK[x]VVIDAFRLINPSTLMMGQEPR	1	0	2571.366408	0.0243	0.5600
SELVK[x]EFHKDMTLEEAEVLILK	4	0	2600.377016	0.0243	0.5350
MNGASGAELK[x]GVCTEAGMFALR	9	0	2269.065233	0.0243	0.5350
AVAASLGVNFLKVVSSAIVDK[x]YIGESAR	20	0	2863.580603	0.0243	0.6800
RVATEK[x]DFLDAVQK	5	0	1618.867791	0.0243	0.3400
IEFATITK[x]DTTKNK	7	0	1608.872208	0.0243	0.3400
S[x]RSYDSR	0	0	869.399102	0.0243	0.1700
SSKSSLELANNAVK[x]SNDIEK	13	0	2133.091236	0.0243	0.4850
DVITELPDAK[x]YYR	9	0	1581.803799	0.0242	0.3150
EDWEKYQK[x]PVDTEEENDK	7	0	2281.002149	0.0242	0.4350
K[x]LEFPLPNEEAR	0	0	1441.756460	0.0242	0.2900
NK[x]VLVK	1	0	699.464272	0.0242	0.1450
K[x]SGFEK	0	0	694.364957	0.0242	0.1450
IIENEQSAEKNAYVINLK[x]QIAK	17	0	2515.364479	0.0241	0.5300
YK[x]DAYVYSIVAIARIK	1	0	1872.050830	0.0241	0.3850
S[x]SKSSLELANNAVKSNDIEK	0	0	2133.091236	0.0240	0.4800
LGDK[x]GPAAAR	3	0	954.524630	0.0240	0.2400
M[x]FMTR	0	0	684.308705	0.0240	0.1200
GAFK[x]V	3	0	520.300908	0.0240	0.1200
DDFDAFYGIDTMSPNMKVDK[x]NWSK	19	0	2823.251891	0.0240	0.5750
K[x]SKTLQYFA	0	0	1084.591644	0.0239	0.2150
VLIDCNK[x]FDSIDLNPAR	6	0	1988.998865	0.0238	0.4050
IYADLK[x]INEDSK	5	0	1407.724493	0.0237	0.2850
KIDK[x]EDMGSNDK	3	0	1378.639778	0.0237	0.2850
K[x]IEFPPPSAEAR	0	0	1340.708787	0.0237	0.2850
TKK[x]ACIIFFDEIDAIGGAR	2	0	2124.103657	0.0237	0.4500
C[x]SPSATLTHRTMTEK	0	0	1718.807905	0.0237	0.3550
TLDQIAAK[x]LYFYYILFFEKCNR	7	0	2815.440615	0.0236	0.5200
ELNLMDPK[x]VPEDIFKTHLEVAR	7	0	2593.357284	0.0236	0.5200
NK[x]ADYYTNICDRER	1	0	1816.816160	0.0236	0.3300
K[x]VGQYIR	0	0	862.502443	0.0236	0.1650
K[x]FDSGGGDNGANNQFAGNQSM	0	0	2114.871099	0.0236	0.4950
MVTANIK[x]NIK	6	0	1130.648106	0.0235	0.2350
DQK[x]KFDSGGGDNGANNQFAGNQSM	2	0	2486.051564	0.0233	0.5600
MCSPSATLTHRTMTEK[x]AR	15	0	2076.986596	0.0233	0.4200
LAQFEK[x]EEYVSDPK	5	0	1681.819840	0.0232	0.3250
LQK[x]YQATVMRGAFK	2	0	1639.886752	0.0232	0.3250
HIIMFDCKILEFTK[x]YSNDK	13	0	2401.180912	0.0232	0.4400
TTEEK[x]EATPMEMDEEK	4	0	1896.796787	0.0231	0.3700
IK[x]TLSMEK	1	0	948.531355	0.0231	0.1850
FMLK[x]LGVK	3	0	934.567348	0.0231	0.1850
SPADWVADTIFAESDLGK[x]NDGTIVIR	17	0	2789.387058	0.0231	0.6000
DIGKVVDK[x]CFGIK	7	0	1477.796212	0.0231	0.3000
M[x]CSPSATLTHRTMTEKAR	0	0	2076.986596	0.0231	0.4150
K[x]LGVKPPKGCLMFGPPGTGK	0	0	2068.132455	0.0230	0.4600
IEDTDKYDK[x]K	8	0	1253.613888	0.0230	0.2300
K[x]VIAR	0	0	585.396198	0.0230	0.1150
MVCK[x]IWKSDEINEVLNK	3	0	2105.064830	0.0229	0.3900
SQEEAIENIK[x]CTRAEQMSVELPQR	9	0	2845.369702	0.0229	0.5500
YEVGAEYIK[x]KVIAR	8	0	1637.914013	0.0229	0.3200
LGVK[x]RFK	3	0	846.543913	0.0229	0.1600
AVEK[x]LSVEALNSLTGEFK	3	0	1934.035964	0.0228	0.4100
NKMVCK[x]IWK	5	0	1205.641245	0.0228	0.2050
ETTEKK[x]IDK	5	0	1090.586949	0.0228	0.2050
KILFENPDEATK[x]R	11	0	1559.830681	0.0227	0.2950
GIWHNDNK[x]SFLVWVNEEDHLR	7	0	2607.261750	0.0226	0.4750
LEK[x]SLLELNETQSNIQEQGVNWGK	2	0	2756.397956	0.0225	0.5400
AEIINSLNLNNDLTDK[x]LAQFEK	15	0	2502.296462	0.0225	0.4950
S[x]IMEYNGGSCVAMAGK	0	0	1673.721069	0.0225	0.3600
GDVAASILDK[x]YR	9	0	1306.688052	0.0225	0.2700
ERK[x]PRR	2	0	840.504172	0.0225	0.1350
M[x]ATTVK	0	0	649.346864	0.0225	0.1350
K[x]DQK	0	0	517.285985	0.0225	0.0900
NIK[x]VIMATNR	2	0	1158.654253	0.0225	0.2250
DAVVLGVEK[x]R	8	0	1084.624003	0.0225	0.2250
QEYDLPK[x]PYLGSLAEALVSTGAVSLIK	6	0	2861.542489	0.0222	0.6000
KPIGATWK[x]TTQLEEANSK	7	0	2001.053008	0.0222	0.4000
NK[x]EHIMDNLEAQAIEELEGAK	1	0	2381.153176	0.0221	0.4650
ILFSDVK[x]AMTTGLR	6	0	1550.848972	0.0221	0.3100
GSNDDEMK[x]IDKK	7	0	1378.639778	0.0221	0.2650
IDPSVTMMQVEEK[x]PDVTYGDVGGCK	12	0	2754.254924	0.0220	0.5500
GIDLKSIAEK[x]MNGASGAELK	9	0	2031.066940	0.0220	0.4400
MIQDEAQK[x]LHVASDLDALISAALR	7	0	2607.368908	0.0219	0.5250
IVKSAK[x]AK	5	0	843.554142	0.0219	0.1750
SCNFPEFSYFMK[x]IVMSMVR	11	0	2372.082464	0.0218	0.4150
QSRQETQYK[x]IDELVSNNEK	8	0	2308.129407	0.0218	0.4150
AQSGPDASAK[x]LPTVIPTTR	9	0	1909.026796	0.0218	0.4150
DISSKSPSGNDALNDK[x]K	15	0	1774.869635	0.0218	0.3700
QGSATVGLVSK[x]THAVLVALK	10	0	1978.157410	0.0217	0.4350
EFLYAHNNTDMLILNRTK[x]DSLEAR	17	0	2863.428540	0.0217	0.5200
HHFYAK[x]IDRPAQVISFKK	5	0	2184.195523	0.0217	0.3900
RLAEGESEEVK[x]AYMDPHR	10	0	2116.000652	0.0217	0.3900
RPPVIRTTLFK[x]SELAQSK	10	0	2070.194854	0.0217	0.3900
KEPPVYTPPK[x]DK	9	0	1397.755400	0.0217	0.2600
LDGK[x]DELWK	3	0	1102.565823	0.0217	0.1950
ATDGVVLATEK[x]KPTSELAIGASLEK	10	0	2527.374374	0.0216	0.5400
KSLPLQIEVANDCIK[x]WAIK	14	0	2225.224100	0.0216	0.4100
AGNRSVMAPLFLHDK[x]YDGR	14	0	2146.074090	0.0216	0.4100
MVRGIGSYEK[x]QSEVSVGLR	9	0	2094.089070	0.0216	0.4100
QTGQYYGGLK[x]LCVDRR	9	0	1912.957672	0.0216	0.3450
ITAFLLADSK[x]SQK	9	0	1420.792510	0.0215	0.2800
K[x]VGQYIRQPQNVLVSETLER	0	0	2356.286176	0.0215	0.4300
INEDSKLAVNENLASSK[x]SSM	16	0	2136.036759	0.0215	0.4300
HSTFIITK[x]RK	7	0	1229.724379	0.0215	0.2150
WK[x]TLSKESAR	1	0	1204.656362	0.0215	0.2150
AQISVRLVPYLTK[x]LESK	12	0	1944.140700	0.0215	0.3650
VIPVEELK[x]EIKQIK	7	0	1665.007573	0.0214	0.3000
QLIIK[x]EEMMNSIQQAVAK	4	0	2073.096129	0.0214	0.3850
AIDLYK[x]EVLNK	5	0	1304.733939	0.0214	0.2350
VADLKK[x]LEGTIDYQK	5	0	1719.940617	0.0213	0.3200
TKSVALGGITK[x]EFVIYEQLIAAR	10	0	2506.415787	0.0213	0.4900
KSLK[x]DECK	3	0	1006.511679	0.0213	0.1700
EFHK[x]DMTLEEAEVLILK	3	0	2044.054982	0.0212	0.3600
LTLEAMDLEIVEK[x]EHFK	12	0	2044.054981	0.0212	0.3600
FMLKLGVK[x]R	7	0	1090.668450	0.0211	0.1900
K[x]IPQVASFR	0	0	1044.607962	0.0211	0.1900
M[x]SWTTIESDAGVFTDLIENLGVK	0	0	2525.235839	0.0211	0.4850
VFHPITK[x]AVILSDTKPVDK	6	0	2107.204023	0.0211	0.4000
TSTSSMTAVPKPLK[x]FLRPHYFTLVK	13	0	2848.567205	0.0210	0.5250
MEILK[x]IHLEK	4	0	1252.721266	0.0210	0.2100
ERK[x]PR	2	0	684.403070	0.0210	0.1050
LELK[x]K	3	0	629.411178	0.0210	0.1050
S[x]GYDR	0	0	596.255412	0.0210	0.1050
ALERQLEMLDLQEGFIK[x]EDCK	16	0	2564.261336	0.0210	0.4400
LPYVALGSGSLAAISVLETK[x]YQPDLER	19	0	2889.548636	0.0209	0.5650
IAGEHLSNGEKPLLTPEK[x]DFSK	17	0	2409.253874	0.0209	0.4600
LTHEK[x]STMLEK	4	0	1315.680522	0.0209	0.2300
ARVEAQNHK[x]LNLADPVSIEYLTR	8	0	2636.403319	0.0209	0.4800
DDFDAFYGIDTMSPNMK[x]VDKNWSK	16	0	2823.251891	0.0208	0.5000
LK[x]PQDERTQEER	1	0	1527.764059	0.0208	0.2500
EIQDEK[x]EAEAAR	5	0	1387.657871	0.0208	0.2500
ELLK[x]LK	3	0	742.495236	0.0208	0.1250
IKTLSMEK[x]HTELR	7	0	1584.865682	0.0208	0.2700
LGDNNIADWPQVEYLVGK[x]NR	17	0	2300.154836	0.0207	0.4150
MDK[x]EMAEADLDDDEPDLGEF	2	0	2283.903424	0.0207	0.4150
SSK[x]SSLELANNAVKSNDIEK	2	0	2133.091236	0.0207	0.4150
K[x]ASLLTR	0	0	787.491545	0.0207	0.1450
GNQK[x]VVK	3	0	771.460247	0.0207	0.1450
G[x]VFKNVSGNVLSEIKNNWQIER	0	0	2530.329098	0.0207	0.4550
GNQKVVK[x]VDAQDFLK	6	0	1687.925637	0.0207	0.3100
KALSSLK[x]YMLLSQIMLNSVSEVK	6	0	2581.422189	0.0207	0.4750
ATLTGMK[x]IDVLFSKIR	6	0	1792.027986	0.0206	0.3300
C[x]SPSATLTHRTMTEKAR	0	0	1945.946117	0.0206	0.3500
ASDCINLVAK[x]CYMAVEISGASGNMGM	9	0	2748.204818	0.0206	0.5350
VFHPITKAVILSDTKPVDK[x]K	18	0	2235.298978	0.0205	0.4100
NSSSDMAYTSMFK[x]GNQKVVK	12	0	2221.050634	0.0205	0.4100
TIDNAETMK[x]K	8	0	1149.569917	0.0205	0.2050
AVYMPLCDPGNK[x]AEESAFYER	11	0	2446.093220	0.0205	0.4300
M[x]SSKSSLELANNAVKSNDIEK	0	0	2264.131715	0.0205	0.4300
VSAMMSCACQK[x]RLEDDHIHNYR	10	0	2720.203848	0.0205	0.4500
HYYSLRINYK[x]K	9	0	1483.793513	0.0205	0.2250
ASK[x]AAREYLEK	2	0	1264.677488	0.0205	0.2250
ILLDLVYAFIK[x]SNQATTSTDRQVK	10	0	2723.485647	0.0204	0.4900
FIK[x]HADATCVHR	2	0	1453.724781	0.0204	0.2450
LAAEDHK[x]FVIHQEENKR	6	0	2063.054738	0.0203	0.3450
GAIEK[x]VDDLLTTQAEAK	4	0	1800.946820	0.0203	0.3450
VK[x]AMEVDEKPTERYSDIGGLSK	1	0	2451.231422	0.0202	0.4450
DQKK[x]FDSGGGDNGANNQFAGNQSM	3	0	2486.051564	0.0202	0.4850
LAEFDK[x]AIEDAQELNGEHEILEAMK	5	0	2842.369357	0.0202	0.5050
MEQKPEVDYSEK[x]FAELQK	11	0	2198.056433	0.0200	0.3600
INADHK[x]LNSLPLLQQLVK	5	0	2043.183957	0.0200	0.3600
EPLK[x]EVVQFVGSRFNSNAIAAVATK	3	0	2674.444120	0.0200	0.5000
EYGEASTSQLGPIAEDIQIK[x]LDK	19	0	2504.264495	0.0200	0.4600
TK[x]SVALGGITKEFVIYEQLIAAR	1	0	2506.415787	0.0200	0.4600
SPAIIFIDELDAIGTK[x]RFDSEK	15	0	2464.284838	0.0200	0.4400
AQSGPDASAK[x]LPTVIPTTRCR	9	0	2225.158538	0.0200	0.4200
SLPPEEYDEKLYNK[x]FK	13	0	1998.993768	0.0200	0.3200
QVMEEKLDSK[x]NVQLAK	9	0	1858.982156	0.0200	0.3200
MPFGNTHNK[x]FK	8	0	1319.644415	0.0200	0.2200
FK[x]TNHGNPFM	1	0	1191.549460	0.0200	0.2000
ATAIGRASK[x]AAR	8	0	1171.678492	0.0200	0.2400
AEAKDVAK[x]MK	7	0	1089.585175	0.0200	0.2000
KEK[x]WIAK	2	0	901.538493	0.0200	0.1400
DK[x]KDQK	1	0	760.407879	0.0200	0.1200
M[x]SGYDR	0	0	727.295891	0.0200	0.1200
Q[x]EMK	0	0	534.247157	0.0200	0.0800
SIAEK[x]MNGASGAELKGVCTEAGMFALR	4	0	2797.355969	0.0198	0.5350
V[x]GVFKNVSGNVLSEIKNNWQIER	0	0	2629.397507	0.0198	0.4550
TAYSYFYEAYEGFTSLDDDK[x]K	19	0	2512.095710	0.0198	0.4150
TIPPLTTVKGSDAAPQASK[x]K	18	0	2009.115605	0.0198	0.3950
TMLELLNQLDGFEATK[x]NIK	15	0	2177.140100	0.0197	0.3750
AIGSGSEPAK[x]SELVKEFHK	9	0	2013.053008	0.0197	0.3750
M[x]STLDLNHLADLYDR	0	0	1775.851150	0.0197	0.2950
GAIESYKVVDASIVSK[x]ALGNFVASVLAR	15	0	2863.580603	0.0196	0.5500
DAVVLGVEK[x]RLTSPLMESHSVEK	8	0	2523.336549	0.0196	0.4500
K[x]VIARLQSYDR	0	0	1347.762215	0.0195	0.2150
CTKIIENEQSAEK[x]NAYVINLK	12	0	2464.263053	0.0195	0.4100
RTLDQIAAK[x]LYFYYILFFEK	8	0	2541.367053	0.0195	0.3900
NK[x]MVCKIWK	1	0	1205.641245	0.0194	0.1750
VVKVDAQDFLK[x]VAETR	10	0	1817.004608	0.0194	0.3100
KDGIQDIMPSQAK[x]ELK	12	0	1799.945046	0.0194	0.3100
LPEANFEPLEK[x]RLDR	10	0	1825.968559	0.0193	0.2900
NEDDIEDIAALWMK[x]R	13	0	1817.861714	0.0193	0.2900
LSGVVEGIFQK[x]CYAK	10	0	1697.880996	0.0193	0.2900
LNCVIDRVNGVVFTNRPDEK[x]NR	19	0	2614.339673	0.0193	0.4250
ADPLDERLSGVVEGIFQK[x]CYAK	17	0	2494.252490	0.0193	0.4250
AVAVVVDPIQSVK[x]GKVVIDAFR	12	0	2309.346986	0.0193	0.4250
LNVYK[x]YR	4	0	954.528656	0.0193	0.1350
IK[x]LISGK	1	0	757.506134	0.0193	0.1350
GFICK[x]VVDKDGIR	4	0	1505.802358	0.0192	0.2500
EIINRDIGK[x]VVDK	8	0	1497.851416	0.0192	0.2500
ELLK[x]PSASVALQR	3	0	1410.819391	0.0192	0.2500
MNSTEEIDLYNRWK[x]ALER	13	0	2267.100359	0.0192	0.3450
IDVLFSK[x]IRLAYVYADMR	6	0	2172.176427	0.0192	0.3450
AYMDPHRSMK[x]DLHISQNFACLIR	9	0	2802.351495	0.0191	0.4400
GVAIDLLEECK[x]NTACSGIIAEVK	10	0	2489.250437	0.0191	0.4400
M[x]MGINERKGFDFEYYQR	0	0	2182.992731	0.0191	0.3250
GVMTLGFDLIK[x]RVYPYR	10	0	2027.102541	0.0191	0.3250
GNAK[x]FGDGIQIAQLALK	3	0	1742.967833	0.0191	0.3250
EPPVYTPPK[x]DK	8	0	1269.660444	0.0191	0.2100
DKPK[x]YEPPVPTRTGR	3	0	1739.931783	0.0190	0.2850
DFLDAVQK[x]VVKGNQK	7	0	1687.925636	0.0190	0.2850
K[x]YYSFDNSLK	0	0	1263.613496	0.0190	0.1900
TVQK[x]VETAVLSTTVKAQAR	3	0	2029.153050	0.0189	0.3600
YVQVEQRNK[x]PDERFNTGVVNVR	8	0	2646.362518	0.0189	0.4150
VLNKGDSGEMSLQK[x]LFK	13	0	1893.002891	0.0188	0.3200
DGIYDLLHACVDRIK[x]YEYQK	14	0	2498.226278	0.0188	0.3750
FKLNYK[x]PEEEYPDLSK	5	0	1998.993768	0.0188	0.3000
INVK[x]KSYDYSATMYTR	3	0	1938.950858	0.0188	0.3000
ATLTGMKIDVLFSK[x]IR	13	0	1792.027986	0.0188	0.3000
SQDISINGNSK[x]KEEPK	10	0	1772.890370	0.0188	0.3000
HRENK[x]IQR	4	0	1079.594768	0.0188	0.1500
K[x]DWNACKK	0	0	1048.512348	0.0188	0.1500
DYGDLGSSVNPLDK[x]TNNLDLEHK	13	0	2543.213856	0.0187	0.4300
MLAIVVEASCGK[x]DLNEAMTSGYR	11	0	2514.191544	0.0187	0.4300
ELVSKASPIAGSEGK[x]EAYR	14	0	1991.032273	0.0187	0.3550
AIDLYKEVLNK[x]GVSK	10	0	1675.950788	0.0187	0.2800
GVFK[x]NVSGNVLSEIKNNWQIER	3	0	2530.329098	0.0186	0.4100
VLVKVHPEGK[x]YVVDISPDIDIK	9	0	2462.378342	0.0186	0.4100
DELWK[x]NDDQLTYTYKDEK	4	0	2303.059268	0.0186	0.3350
N[x]SIVSKYTQSTNNDDPKK	0	0	2037.996615	0.0186	0.3350
ETLIFK[x]CIDMFIHK	5	0	1793.920748	0.0186	0.2600
KLFK[x]SLGSGMDQEK	3	0	1566.807502	0.0186	0.2600
VYSEIPLSNATSLLYLENTK[x]ETEK	19	0	2741.400978	0.0185	0.4450
K[x]APNTVYAVQFLEAVYK	0	0	1940.040658	0.0185	0.3150
K[x]QLLIDGANVLRIHTCSNTR	0	0	2308.243265	0.0185	0.3700
VNLYK[x]FREER	4	0	1352.720019	0.0185	0.1850
LAAPQLVQMFIGDGAK[x]LVRDAFALAK	15	0	2742.525343	0.0185	0.4800
FCVGLQK[x]IEEIFK	6	0	1609.853723	0.0185	0.2400
NLQVAKSLDK[x]QMVEER	9	0	1886.988302	0.0184	0.2950
STELQIGVVEDDK[x]PFR	12	0	1831.931505	0.0184	0.2950
EGK[x]VTFFYTDYIGVYAPRK	2	0	2253.146903	0.0184	0.3500
MPGTLLPGPGKGYIGDPIK[x]FVR	18	0	2312.271383	0.0184	0.4050
SDEINEVLNK[x]YQETQRQS	9	0	2180.034451	0.0183	0.3300
K[x]ASLLTREDLTDEEK	0	0	1746.899873	0.0183	0.2750
EWLDK[x]LGDK	4	0	1102.565823	0.0183	0.1650
K[x]VAQTTYKK	0	0	1065.618191	0.0183	0.1650
DAFALAK[x]EK	6	0	991.533798	0.0183	0.1650
IK[x]LISGKLDEAR	1	0	1341.797930	0.0183	0.2200
KGVVALVEDK[x]TK	9	0	1285.760486	0.0183	0.2200
EVVQFVGSRFNSNAIAAVATK[x]MVTLK	20	0	2779.505334	0.0183	0.4750
LK[x]PQDERTQEERNR	1	0	1797.908083	0.0182	0.2550
HK[x]TDLNHENLK	1	0	1347.689447	0.0182	0.2000
HK[x]TPDKGYGHR	1	0	1294.653005	0.0182	0.2000
HIIMFDCK[x]ILEFTKYSNDK	7	0	2401.180912	0.0182	0.3450
YEAFEK[x]ADSCILDLTGAFR	5	0	2205.041118	0.0182	0.3450
LAAPQLVQMFIGDGAK[x]LVR	15	0	2026.139651	0.0182	0.3450
DEKVSEVLNSEDITGIQEK[x]STDLR	18	0	2704.340167	0.0181	0.4350
AMVNIDTIDNK[x]VATTM	10	0	1735.848372	0.0181	0.2900
LMSK[x]VAEK	3	0	904.505142	0.0181	0.1450
DTALEKYK[x]SYLLQHR	7	0	1863.984208	0.0180	0.2700
HIEVGDSVLVK[x]IITK	10	0	1649.971524	0.0180	0.2700
LEGTIDYQK[x]L	8	0	1178.618248	0.0180	0.1800
SAK[x]AK	2	0	503.306720	0.0180	0.0900
QIGIDPPRGVLLYGPPGTGK[x]TMLVK	19	0	2606.461686	0.0180	0.4500
DISSK[x]SPSGNDALNDKK	4	0	1774.869635	0.0179	0.3050
SGNLPDADNSK[x]SDISKSSM	10	0	1951.879206	0.0179	0.3400
TGPPGPPCGGK[x]FMLKLGVK	10	0	1940.037500	0.0179	0.3400
DWNACK[x]K	5	0	920.417393	0.0179	0.1250
TLLYGK[x]R	5	0	849.507194	0.0179	0.1250
IK[x]ILFSDVKAMTTGLR	1	0	1792.027986	0.0178	0.2850
KLMELFISK[x]SNSDDPASFTSINNYK	8	0	2848.395178	0.0178	0.4450
IDTIVKEIQDEK[x]EAEAAR	11	0	2057.063963	0.0178	0.3200
K[x]MAIDDDINWEELAR	0	0	1817.861714	0.0177	0.2650
M[x]SSKSSLELANNAVK	0	0	1577.808228	0.0177	0.2650
TVQKVETAVLSTTVK[x]AQAR	14	0	2029.153050	0.0176	0.3350
TSTSSMTAVPK[x]PLKFLRPHYFTLVK	10	0	2848.567205	0.0176	0.4400
ESQDYLNLVQALAETNVK[x]DEKSGVK	17	0	2777.408184	0.0176	0.4400
QTVYQISELESLLRSSHIITK[x]ELK	20	0	2814.548970	0.0175	0.4200
SLPLQIEVANDCIK[x]WAIKEK	13	0	2354.266687	0.0175	0.3500
VFHPITKAVILSDTK[x]PVDKK	14	0	2235.298978	0.0175	0.3500
VAMLYAYDRIK[x]ILFSDVK	10	0	2144.170281	0.0175	0.3150
ALTLKTGPPGPPCGGK[x]FMLK	15	0	2069.116472	0.0175	0.3500
LGSTAIGVK[x]TKDAVVLGVEK	8	0	1984.156741	0.0175	0.3500
DHDLAPLYK[x]YLSENPK	8	0	1901.952241	0.0175	0.2800
EK[x]TSNNTNRTNSTDEK	1	0	1837.840123	0.0175	0.2800
AVK[x]PTDMEQFAFYK	2	0	1673.812254	0.0175	0.2450
REDGMK[x]ILMVNR	5	0	1460.759115	0.0175	0.2100
EVLNK[x]GVSKDEK	4	0	1344.724827	0.0175	0.2100
TLASLQK[x]R	6	0	915.550117	0.0175	0.1400
TK[x]DSLEAR	1	0	918.477014	0.0175	0.1400
QIK[x]EIK	2	0	757.469750	0.0175	0.1050
DVAK[x]MK	3	0	690.373411	0.0175	0.1050
GNAK[x]FGDGIQIAQLALKHR	3	0	2036.127841	0.0174	0.3300
KFRK[x]PIGATWK	3	0	1330.787310	0.0173	0.1900
M[x]GINERKGFDFEYYQR	0	0	2051.952252	0.0172	0.2750
EKSLLAHK[x]GGHVVR	7	0	1529.878966	0.0171	0.2400
LPEANFEPLEK[x]R	10	0	1441.756460	0.0171	0.2050
K[x]LIPIRGTEVEK	0	0	1381.829229	0.0171	0.2050
SPAIIFIDELDAIGTK[x]R	15	0	1858.019923	0.0171	0.2900
SAQEILCNEPVETYGSFDLK[x]EK	19	0	2556.205265	0.0170	0.3750
GVSK[x]DEKVANEQEQALTNLSDLYVR	3	0	2805.414331	0.0170	0.4250
K[x]QCVIANSCKTAINTGGGSVAVFNK	0	0	2623.320910	0.0170	0.4250
YFATLQKSK[x]R	8	0	1240.692746	0.0170	0.1700
YEVGAEYIK[x]K	8	0	1198.623334	0.0170	0.1700
KVTSK[x]LLEQEESAEK	4	0	1717.909710	0.0170	0.2550
VATEK[x]DFLDAVQK	4	0	1462.766689	0.0169	0.2200
Q[x]IAIVVNQNWYCANTKYVTGPKNK	0	0	2808.437985	0.0169	0.4050
SLPPEEYDEK[x]LYNKFK	9	0	1998.993768	0.0169	0.2700
NK[x]ISWYTK	1	0	1038.549782	0.0169	0.1350
KVNQIESQMAMAEK[x]LIQIR	13	0	2229.197231	0.0168	0.3200
GTCAGEVFMALK[x]GMALGSANEK	11	0	2241.059087	0.0168	0.3700
DWNACK[x]KELLK	5	0	1403.723052	0.0168	0.1850
EFEIIK[x]GVLCQFRR	5	0	1793.960971	0.0168	0.2350
NLTDETK[x]NKHCLIK	6	0	1712.887868	0.0168	0.2350
LAIEREPPFAPIESAK[x]R	15	0	1923.057703	0.0168	0.2850
NRTMVEVIPYFAEDLLVLK[x]TDELK	18	0	2835.509082	0.0167	0.4000
NLNQIVNELDEEK[x]YK	12	0	1847.926420	0.0167	0.2500
HTVIK[x]TGLR	4	0	1023.618860	0.0167	0.1500
ETTEK[x]K	4	0	734.380997	0.0167	0.1000
MSSK[x]SSLELANNAVKSNDIEK	3	0	2264.131715	0.0167	0.3500
QGSATVGLVSK[x]THAVLVALKR	10	0	2134.258512	0.0167	0.3500
K[x]SQNVQEQLNEWGSNITELLGKLEK	0	0	2884.492911	0.0166	0.4150
M[x]STLDLNHLADLYDRKDWNACK	0	0	2678.257980	0.0166	0.3650
MNSIVSK[x]YTQSTNNDDPKK	6	0	2169.037093	0.0166	0.3150
HFEQVINEK[x]HEDALAK	8	0	1906.953636	0.0166	0.2650
SQEEAIENIK[x]CTR	9	0	1576.751442	0.0165	0.2150
DIKSMIADK[x]HAIR	8	0	1496.813257	0.0165	0.2150
AMEVDEK[x]PTERYSDIGGLSK	6	0	2224.068057	0.0165	0.3300
INEDSK[x]LAVNENLASSKSSM	5	0	2136.036759	0.0165	0.3300
KLGVK[x]PPKGCLMFGPPGTGK	4	0	2068.132455	0.0165	0.3300
YEYQKLK[x]ESQLVDK	6	0	1769.919882	0.0164	0.2300
IEFATITKDTTK[x]NK	11	0	1608.872208	0.0164	0.2300
SSK[x]SSLELANNAVK	2	0	1446.767750	0.0164	0.2300
CIK[x]RLVK	2	0	915.568742	0.0164	0.1150
EIIRTSTSSMTAVPK[x]PLK	14	0	1958.086949	0.0164	0.2950
DWNACKK[x]ELLK	6	0	1403.723052	0.0164	0.1800
ELEAMK[x]LLRPR	5	0	1354.775421	0.0164	0.1800
EQK[x]PEVDYSEK	2	0	1350.630263	0.0164	0.1800
LDGKDELWK[x]NDDQLTYTYK	8	0	2344.122200	0.0163	0.3100
M[x]NSIVSKYTQSTNNDDPKK	0	0	2169.037093	0.0163	0.3100
IKVLAQLGMQSLSPLK[x]QGMNILR	15	0	2537.454825	0.0163	0.3750
LMELFISK[x]SNSDDPASFTSINNYK	7	0	2720.300222	0.0162	0.3900
ALQDYK[x]PELASDPIIR	5	0	1827.972976	0.0162	0.2600
S[x]PTGQITSTSARSGKK	0	0	1604.848116	0.0162	0.2600
MEQK[x]PEVDYSEK	3	0	1481.670742	0.0162	0.1950
EPPVYTPPKDK[x]K	10	0	1397.755400	0.0162	0.1950
DEKSGVK[x]LENVK	6	0	1344.724827	0.0162	0.1950
SFEQK[x]VMK	4	0	995.510954	0.0162	0.1300
GVILYGAPGTGK[x]TLLAK	11	0	1657.976610	0.0162	0.2750
MEILK[x]IHLEKVSK	4	0	1566.916655	0.0162	0.2100
AASIAVEDEK[x]RLR	9	0	1456.799717	0.0162	0.2100
K[x]LMELFISK	0	0	1107.636148	0.0161	0.1450
DKK[x]ASLLTR	2	0	1030.613439	0.0161	0.1450
VK[x]VIAATNR	1	0	970.592313	0.0161	0.1450
TK[x]LQDGSTDMQLTLMSIVHVPYK	1	0	2604.329020	0.0161	0.3700
CNK[x]FFYILYFELYK	2	0	1946.963993	0.0161	0.2250
TSTSSMTAVPK[x]PLK	10	0	1446.775143	0.0161	0.2250
WIAKQILDCIVNLSEPAK[x]K	17	0	2225.224100	0.0161	0.3050
TTLFKSELAQSK[x]YLMNVSR	11	0	2215.166981	0.0161	0.3050
LGISATALSPEEK[x]KTAGEDAVTLVK	12	0	2527.374374	0.0160	0.4000
INVKFFEK[x]EDVQSLK	7	0	1822.982813	0.0160	0.2400
QTGQYYGGLK[x]LCVDR	9	0	1756.856570	0.0160	0.2400
INYK[x]K	3	0	664.390778	0.0160	0.0800
NK[x]LLK	1	0	614.411513	0.0160	0.0800
TLSMEK[x]HTELR	5	0	1343.686669	0.0159	0.1750
AMEVDEK[x]PTER	6	0	1303.607753	0.0159	0.1750
GSNDDEMK[x]IDK	7	0	1250.544822	0.0159	0.1750
LFKSLGSGMDQEK[x]VLNK	12	0	1893.002891	0.0159	0.2700
KAMVNIDTIDNK[x]VATTM	11	0	1863.943328	0.0159	0.2700
VVLK[x]NK	3	0	699.464272	0.0158	0.0950
VADLK[x]K	4	0	672.416990	0.0158	0.0950
SWIGAYLAK[x]IPER	8	0	1502.824477	0.0158	0.2050
LIIPSDDALRTNAIVMK[x]DIR	16	0	2253.251374	0.0158	0.3150
DDLSGAEIK[x]AIVSEAGLLALR	8	0	2140.173842	0.0157	0.3300
GIDWREALEK[x]TEEK	9	0	1702.852533	0.0157	0.2200
FK[x]LNVYK	1	0	910.527595	0.0157	0.1100
QIAK[x]FVVSLGERVSPTDIEEGMR	3	0	2560.331798	0.0157	0.3600
QCVIANSCK[x]TAINTGGGSVAVFNK	8	0	2495.225954	0.0156	0.3750
GQYSTVGK[x]VAVGQQYR	7	0	1739.895399	0.0156	0.2500
YK[x]SYLLQHR	1	0	1206.650884	0.0156	0.1400
IEDTDK[x]YDK	5	0	1125.518932	0.0156	0.1400
TLDQIAAK[x]LYFYYILFFEK	7	0	2385.265950	0.0155	0.2950
NEDDIEDIAALWMK[x]RISHR	13	0	2311.137804	0.0155	0.2950
LLIFEK[x]QVRQASDTSTNTK	5	0	2178.164339	0.0155	0.2950
A[x]ASLLKVNMENLIVTDLGK	0	0	2028.128811	0.0155	0.2950
EASK[x]TLSKWR	3	0	1204.656362	0.0155	0.1550
NIRIHAYVK[x]VLTLSLMEELHK	8	0	2506.409261	0.0155	0.3250
QSEVSVGLRFIK[x]HADATCVHR	11	0	2409.233428	0.0155	0.3250
HCLLYLSCIDLDK[x]CSHTELVER	12	0	2760.303207	0.0155	0.3400
K[x]LEGTIDYQKL	0	0	1306.713204	0.0155	0.1700
SSELPEVHLSMTRK[x]GVVALVEDK	13	0	2523.336549	0.0154	0.3550
LAYVYADMRVVGQLLEK[x]LKPLIEK	16	0	2788.592357	0.0154	0.3700
VGKSAVIK[x]TSTR	7	0	1245.740419	0.0154	0.1850
YELYSNQYYHGAGEPSLIGDK[x]LIEK	20	0	2886.407458	0.0154	0.3850
NLLLQEK[x]GFPTPK	6	0	1483.839792	0.0154	0.2000
GYSK[x]PNERATKQSK	3	0	1592.826990	0.0154	0.2150
RQGITEAYNQK[x]AVEK	10	0	1733.905962	0.0153	0.2300
EIMLRVEPIPLINGEK[x]R	15	0	2006.134566	0.0153	0.2600
SSSDMAYTSMFK[x]GNQKVVK	11	0	2107.007711	0.0153	0.2900
GKSALSTLNGFVEELK[x]AEVR	15	0	2147.158527	0.0153	0.3050
K[x]CLTDLEDEAPAKDILLDMSR	0	0	2432.192593	0.0152	0.3200
TLLYGK[x]RFFPYYVYTTVAGIDK	5	0	2614.383428	0.0152	0.3350
GEK[x]VEDAPENNSFRSWIGAYLAK	2	0	2580.260747	0.0152	0.3500
EIK[x]IIYSDIDVDPVKPEHVGKVVLK	2	0	2832.599943	0.0152	0.3800
K[x]AVYMPLCDPGNKAEESAFYER	0	0	2574.188176	0.0150	0.3300
LLFIEK[x]AEIINSLNLNNDLTDK	5	0	2529.368896	0.0150	0.3300
VDK[x]NWSKIYDFPLFQGIFIR	2	0	2485.315688	0.0150	0.3000
ELISVSAASK[x]ILSNITYSYK	9	0	2186.183345	0.0150	0.3000
ASRPGAAAK[x]LDGKDELWK	8	0	1912.016567	0.0150	0.2700
GVMTLGFDLIK[x]R	10	0	1348.753625	0.0150	0.1800
YYPLK[x]SMTEK	4	0	1258.626702	0.0150	0.1500
YLHQSLK[x]YK	6	0	1178.644738	0.0150	0.1350
M[x]PPKEDWEK	0	0	1158.537893	0.0150	0.1350
G[x]LGYPEDAIGK	0	0	1118.560737	0.0150	0.1650
DIK[x]SMIADK	2	0	1019.532081	0.0150	0.1350
TFLEK[x]R	4	0	792.449349	0.0150	0.0900
DKK[x]DQK	2	0	760.407879	0.0150	0.0900
GVLLYGPPGTGK[x]TLLARAVAASLGVNFLK	11	0	2882.674441	0.0150	0.4350
TVYQISELESLLRSSHIITK[x]ELK	19	0	2686.490399	0.0150	0.3450
ILEHK[x]EIMLRVEPIPLINGEK	4	0	2470.398029	0.0150	0.3150
NCK[x]ADAGITIAPRCTDLDAIGVK	2	0	2458.230706	0.0150	0.3450
RMDK[x]EMAEADLDDDEPDLGEF	3	0	2440.004526	0.0150	0.3150
DDLSGAEIK[x]AIVSEAGLLALRER	8	0	2425.317532	0.0150	0.3450
NIK[x]AMDLGELETFQLLNTR	2	0	2205.146246	0.0150	0.2850
KTLEVLYLK[x]MHNNHAK	8	0	1938.050842	0.0150	0.2400
M[x]SIMEYNGGSCVAMAGK	0	0	1804.761547	0.0150	0.2550
V[x]SPTGQITSTSARSGKK	0	0	1703.916525	0.0150	0.2550
K[x]PTSELAIGASLEK	0	0	1442.797987	0.0150	0.2100
FFEK[x]INVK	3	0	1023.575269	0.0150	0.1200
QAREK[x]VLK	4	0	970.592313	0.0150	0.1200
K[x]LDVAKR	0	0	828.518092	0.0150	0.1050
K[x]LWK	0	0	573.363839	0.0150	0.0600
K[x]YDK	0	0	552.290736	0.0150	0.0600
MNGASGAELK[x]GVCTEAGMFALRER	9	0	2554.208923	0.0148	0.3550
YAGMFATALAYCGTSNSK[x]IVR	17	0	2280.103000	0.0148	0.3100
HVFPITK[x]GIGCVMTGSIADAR	6	0	2229.139719	0.0148	0.3100
SLPLQIEVANDCIKWAIK[x]EK	17	0	2354.266687	0.0147	0.2950
QILDCIVNLSEPAK[x]KSGFEK	13	0	2275.188107	0.0147	0.2950
NSDYKETLIFK[x]CIDMFIHK	10	0	2401.180912	0.0147	0.2800
LNQQSVLLPLLK[x]DNIAHR	11	0	2071.190103	0.0147	0.2650
NEEKK[x]LMELFISK	4	0	1607.859201	0.0146	0.1900
M[x]EQKPEVDYSEK	0	0	1481.670742	0.0146	0.1750
K[x]TAGEDAVTLVK	0	0	1230.681905	0.0146	0.1750
NK[x]PGVYTKVCNYVNWIQQTIAAN	1	0	2680.343029	0.0146	0.3350
LRHTVIK[x]TGLR	6	0	1292.804020	0.0145	0.1600
S[x]TLDLNHLADLYDRKDWNACK	0	0	2547.217501	0.0145	0.3050
EERFK[x]LNVYK	4	0	1324.713873	0.0145	0.1450
E[x]IINRDIGK	0	0	1056.592704	0.0144	0.1300
MVCKIWK[x]SDEINEVLNK	6	0	2105.064830	0.0144	0.2450
KPRVVTALTMLK[x]QHLFR	11	0	2037.203252	0.0144	0.2450
LVLDSWEPHTQGVYGTRYK[x]LHSEK	18	0	2842.440095	0.0144	0.3450
DLVKK[x]YDK	4	0	1007.565097	0.0144	0.1150
VGVFK[x]NVSGNVLSEIKNNWQIER	4	0	2629.397507	0.0143	0.3300
NLSNVVEISGK[x]GVFV	10	0	1560.851081	0.0143	0.2150
VKAMEVDEK[x]PTERYSDIGGLSK	8	0	2451.231422	0.0143	0.3150
S[x]WTTIESDAGVFTDLIENLGVK	0	0	2394.195360	0.0143	0.3150
LNDPEDK[x]YEALSKHIIMFDCK	6	0	2565.224226	0.0143	0.3000
TTQLEEANSK[x]LGYIFGADYPK	9	0	2344.158584	0.0143	0.3000
K[x]EVQEAR	0	0	858.455887	0.0143	0.1000
LKESQLVDK[x]FFEK	8	0	1609.871482	0.0142	0.1850
YYK[x]PDLTIDEAVR	2	0	1581.803799	0.0142	0.1850
LVPYLTKLESK[x]QR	10	0	1573.919099	0.0142	0.1850
KVPDK[x]LIDASTVK	4	0	1412.823808	0.0142	0.1850
FTGGVLMLIDRESDK[x]APDLIELNR	14	0	2701.410770	0.0142	0.3400
IKENQEK[x]ISNNK	6	0	1443.768084	0.0142	0.1700
AELDKIGLSK[x]IR	9	0	1341.797930	0.0142	0.1700
VMCK[x]NK	3	0	778.382925	0.0142	0.0850
QIQPK[x]TFANLVSSTLYEK	4	0	2066.104707	0.0142	0.2550
VHPEGK[x]YVVDISPDIDIK	5	0	2023.062511	0.0142	0.2550
TK[x]VVDRYADVIASIGLSR	1	0	1962.089727	0.0142	0.2550
I[x]AIVVNQNWYCANTKYVTGPKNK	0	0	2680.379413	0.0141	0.3250
LMGQINK[x]MPLLQSSVALLGQKIR	6	0	2537.454825	0.0141	0.3250
ILPNK[x]VDPLVSLMMVEK	4	0	1925.072882	0.0141	0.2400
TSNNTNRTNSTDEK[x]GTK	13	0	1866.866670	0.0141	0.2400
EK[x]VEYAPSNEIDTFELQGCSLK	1	0	2556.205265	0.0141	0.3100
QEVAAQK[x]SSEETEDKK	6	0	1805.864214	0.0141	0.2250
QRIVAFVGSPIVEDEK[x]NLIR	15	0	2282.274552	0.0140	0.2800
LDDMSLIK[x]EDCEAATDPLLK	7	0	2276.091491	0.0140	0.2800
AK[x]ADYAQYYR	1	0	1247.593430	0.0140	0.1400
DTTKNK[x]MVCK	5	0	1223.600166	0.0140	0.1400
K[x]TLVAHAVLK	0	0	1078.686208	0.0140	0.1400
DFLDAVQKVVK[x]GNQK	10	0	1687.925636	0.0140	0.2100
SVMIMVK[x]MYSPSENCFFFR	6	0	2372.082464	0.0139	0.2650
QETQYK[x]IDELVSNNEKIWK	5	0	2364.196029	0.0139	0.2650
L[x]MTEFVDQVDDVVK	0	0	1636.801747	0.0139	0.1950
SLPLQIEVANDCIK[x]WAIK	13	0	2097.129144	0.0139	0.2500
A[x]SLLKVNMENLIVTDLGK	0	0	1957.091700	0.0139	0.2500
RLMSK[x]VAEK	4	0	1060.606245	0.0139	0.1250
MPPKEDWEK[x]YQKPVDTEEENDK	8	0	2734.243102	0.0139	0.3050
NEEK[x]KLMELFISK	3	0	1607.859201	0.0138	0.1800
G[x]GLGYPEDAIGKTKLVK	0	0	1744.972250	0.0138	0.2350
VSKQGEIDYEALVK[x]LTDGTNGADLR	13	0	2691.371409	0.0138	0.3450
AMEQQDIK[x]PTVQNGEVSANAEQKA	7	0	2585.239020	0.0138	0.3300
SETMK[x]YYLPKGK	4	0	1443.743119	0.0138	0.1650
GSNDDEMKIDK[x]K	10	0	1378.639778	0.0138	0.1650
K[x]VEFGLPDLEGR	0	0	1358.719350	0.0138	0.1650
VLKLTLEAMDLEIVEK[x]EHFK	15	0	2384.302404	0.0137	0.2750
QILDCIVNLSEPAKK[x]SGFEK	14	0	2275.188107	0.0137	0.2750
AEAK[x]DVAK	3	0	830.449740	0.0137	0.1100
K[x]REK	0	0	559.344165	0.0137	0.0550
NLNAPKFSFISNVRPK[x]LFAYPPK	15	0	2647.463738	0.0137	0.3150
YYRAVYDTAVVQEDPEK[x]WK	16	0	2359.148355	0.0137	0.2600
S[x]SSDMAYTSMFKGNQKVVK	0	0	2107.007711	0.0137	0.2600
ELNLMDPKVPEDIFK[x]THLEVAR	14	0	2593.357284	0.0136	0.3000
ALSSLK[x]YMLLSQIMLNSVSEVK	5	0	2453.327233	0.0136	0.3000
LKK[x]TLEVLYLK	2	0	1346.853655	0.0136	0.1500
M[x]PFGNTHNKFK	0	0	1319.644415	0.0136	0.1500
VNQIESQMAMAEK[x]LIQIR	12	0	2101.102276	0.0136	0.2450
MHNNHAKSLPPEEYDEK[x]LYNK	16	0	2556.206604	0.0136	0.2850
VIPVEELKEIK[x]QIK	10	0	1665.007573	0.0136	0.1900
LQLNLERDYEQFGYFK[x]R	15	0	2218.117000	0.0135	0.2300
DEPEETDVNKYQK[x]DEEWPPK	12	0	2475.107668	0.0135	0.2700
VLGVFSEK[x]AQIKILYVNNAK	7	0	2233.283329	0.0135	0.2700
GSLEKNWK[x]EEYLR	7	0	1650.836493	0.0135	0.1750
IDELVSNNEK[x]IWK	9	0	1586.830346	0.0135	0.1750
INVKK[x]SYDYSATMYTR	4	0	1938.950858	0.0134	0.2150
K[x]YIPNPVLVIIDVKPK	0	0	1835.128350	0.0134	0.2150
DQELTEENVSISVIGK[x]DEK	15	0	2132.048371	0.0134	0.2550
WDLSK[x]QEALYLAQRSIVAATHR	4	0	2555.360731	0.0134	0.2950
TFMNHIDVQK[x]EFQAR	9	0	1862.909665	0.0133	0.2000
ETDLK[x]PYVLELAMTVVLDIEFRNR	4	0	2863.515228	0.0133	0.3200
DK[x]PKYEPPVPTR	1	0	1425.761546	0.0133	0.1600
T[x]IDNAETMK	0	0	1021.474961	0.0133	0.1200
K[x]LQRLR	0	0	812.534410	0.0133	0.0800
LLVK[x]DR	3	0	742.470084	0.0133	0.0800
QIEELFEAIVLPMQQADK[x]FR	17	0	2404.245953	0.0132	0.2650
M[x]TDKYAFSLTTFSPNGK	0	0	1906.913413	0.0132	0.2250
IAYASVVYIADK[x]YK	11	0	1602.865670	0.0132	0.1850
ELIRAQEEVK[x]R	9	0	1369.767693	0.0132	0.1450
ESQLVDK[x]FFEK	6	0	1368.692468	0.0132	0.1450
EDALFKNEEK[x]K	9	0	1349.682631	0.0132	0.1450
SIK[x]GYTLPPHCSRGER	2	0	1856.931459	0.0131	0.2100
LVNFTAK[x]TLDLLGIFR	6	0	1820.055916	0.0131	0.2100
KPPVQPLAYK[x]SATPFR	9	0	1799.009303	0.0131	0.2100
PPK[x]EDWEK	2	0	1027.497414	0.0131	0.1050
FHQLK[x]PTR	4	0	1025.576998	0.0131	0.1050
P[x]PKEDWEK	0	0	1027.497414	0.0131	0.1050
VGVILESQRAANVLAFQSTTK[x]TLALK	20	0	2757.575126	0.0131	0.3400
QKSLEK[x]TLVPYLR	5	0	1573.919099	0.0131	0.1700
ARLTQLLSQIK[x]EEQGDIK	10	0	2069.147964	0.0131	0.2350
ARSEAAEFEYK[x]NGYPMPCDVLAK	10	0	2645.225286	0.0130	0.3000
LGISATALSPEEKK[x]TAGEDAVTLVK	13	0	2527.374374	0.0130	0.3250
G[x]VFKNVSGNVLSEIK	0	0	1589.877628	0.0130	0.1950
E[x]TIDNAETMK	0	0	1150.517549	0.0130	0.1300
K[x]FDQLTQALNVAIRLDDMSLIK	0	0	2531.378019	0.0130	0.2850
SNDIEKAIDLYK[x]EVLNK	11	0	1991.057425	0.0129	0.2200
YPMDAHK[x]SELEGVEEAR	6	0	1959.899550	0.0129	0.2200
WPK[x]IAEIYGSALRSNPVFAENDEK	2	0	2733.376103	0.0129	0.3100
SETMKYYLPK[x]GK	9	0	1443.743119	0.0129	0.1550
DYGK[x]FLSAMHDLPVRGNAK	3	0	2118.067943	0.0129	0.2450
TMTEK[x]AR	4	0	835.422145	0.0129	0.0900
VLVDK[x]SR	4	0	815.486459	0.0129	0.0900
APPEILDISK[x]QLADYK	9	0	1799.966829	0.0128	0.2050
DGIQDIMPSQAKELK[x]K	14	0	1799.945046	0.0128	0.2050
LEIK[x]EGNYGDGYALQPSYIHEYLSK	3	0	2886.407458	0.0128	0.3200
SLALTK[x]KDK	5	0	1002.607293	0.0128	0.1150
SLNNLNTIDIDANLEK[x]LLIFEK	15	0	2529.368896	0.0127	0.2800
E[x]SLLAVQGQDFVLTASSSSAVR	0	0	2264.164730	0.0127	0.2800
K[x]SGFEKIDLTR	0	0	1292.708787	0.0127	0.1400
STMLEKIK[x]ENQEK	7	0	1576.812980	0.0127	0.1650
WPK[x]IAEIYGSALR	2	0	1502.824477	0.0127	0.1650
DVEFLHSDKIDTIVK[x]EIQDEK	14	0	2500.269581	0.0126	0.2650
KGINIDQSSNSK[x]DPEEEAEMMTK	11	0	2580.168225	0.0126	0.2900
LVLK[x]EVFLSFHNLVGR	3	0	1870.082797	0.0125	0.2000
VATEKDFLDAVQK[x]VVK	12	0	1788.998462	0.0125	0.2000
CIDMFIHK[x]SAELYK	7	0	1753.853066	0.0125	0.1750
V[x]GVFKNVSGNVLSEIK	0	0	1688.946037	0.0125	0.2000
K[x]TREALMEFR	0	0	1279.670628	0.0125	0.1250
K[x]GAVEYEIYK	0	0	1198.623334	0.0125	0.1250
INYKK[x]TELEEIMLLNLHK	4	0	2228.223766	0.0125	0.2250
EERQIQPK[x]TFANLVSSTLYEK	7	0	2480.290985	0.0124	0.2600
LSGVVEGIFQKCYAK[x]NEWR	14	0	2283.146914	0.0124	0.2350
TPDK[x]GYGHRDDIFIPLSEK	3	0	2187.095930	0.0124	0.2350
AEQEELLSEKVSTK[x]K	13	0	1717.909710	0.0123	0.1850
VKAMEVDEK[x]PTER	8	0	1530.771118	0.0123	0.1600
LAYVYADMRVVGQLLEKLK[x]PLIEK	18	0	2788.592357	0.0123	0.2950
SPPQISQWDYK[x]YPLVTHFRFLK	10	0	2749.437917	0.0123	0.2700
F[x]ANNDEIHPSK	0	0	1270.594156	0.0123	0.1350
QETQYK[x]IDELVSNNEK	5	0	1936.937709	0.0122	0.1950
ATTVK[x]DTMNVDINAIK	4	0	1732.902849	0.0122	0.1950
DCIVLGADTRATAGPIIADK[x]NCK	19	0	2458.230705	0.0122	0.2800
LYNK[x]FKTNHGNPFM	3	0	1709.834718	0.0121	0.1700
K[x]EITPDIFAAIAIINEADR	0	0	2099.126168	0.0121	0.2300
LALTKPK[x]GTPGYGPLGVLPKVGIR	6	0	2431.467763	0.0121	0.2900
YTYDRGTTAVLK[x]EDIYK	11	0	2035.026127	0.0121	0.2050
FIK[x]HADATCVHRLALTK	2	0	1980.072637	0.0121	0.2050
LDRK[x]LEFPLPNEEAR	3	0	1825.968559	0.0120	0.1800
QSK[x]YTYDRGTTAVLK	2	0	1729.899815	0.0120	0.1800
TFHILEPK[x]EK	7	0	1240.681514	0.0120	0.1200
QVK[x]NR	2	0	643.376523	0.0120	0.0600
YGLQGPTWLVHK[x]ENAINK	11	0	2067.090061	0.0119	0.2150
VLSVEEIEAHLQSIAEK[x]D	16	0	2009.031604	0.0119	0.2150
REAEAAK[x]DEQIEK	6	0	1515.752826	0.0119	0.1550
I[x]AIVVNQNWYCANTKYVTGPK	0	0	2438.241535	0.0119	0.2500
LNADVLGQLIKK[x]YYSFDNSLK	11	0	2428.300096	0.0119	0.2500
VATEK[x]DFLDAVQKVVK	4	0	1788.998462	0.0119	0.1900
KANWCDK[x]R	6	0	1076.518495	0.0119	0.0950
DYVIQSDLMSAARK[x]VADLK	13	0	2122.109136	0.0118	0.2250
DFSK[x]TLPPELK	3	0	1273.691742	0.0118	0.1300
K[x]SNFFLQLDGLVGQEAR	0	0	1921.005669	0.0118	0.2000
SVEISALASK[x]NRLHQLR	9	0	1921.085644	0.0118	0.2000
YEALSK[x]HIIMFDCKILEFTK	5	0	2485.274807	0.0117	0.2350
GVVALVEDKTK[x]SVALGGITK	10	0	1984.156741	0.0117	0.2350
LDDMSLIK[x]EDCEAATDPLLKK	7	0	2404.186446	0.0117	0.2450
IDRK[x]IEFPPPSAEAR	3	0	1724.920885	0.0117	0.1750
ASVVETVTLTK[x]VTQK	10	0	1602.919156	0.0117	0.1750
YTQSTNNDDPK[x]K	10	0	1409.642221	0.0117	0.1400
SNDIEK[x]AIDLYK	5	0	1407.724493	0.0117	0.1400
K[x]HGQLK	0	0	709.423471	0.0117	0.0700
IHSRK[x]MAIDDDINWEELAR	4	0	2311.137804	0.0116	0.2200
KLEKGQSIDDMIPAQK[x]	15	0	1799.945046	0.0116	0.1850
G[x]LGYPEDAIGKTKLVK	0	0	1687.950789	0.0116	0.1850
LNFSSLK[x]MKDAVK	6	0	1479.811862	0.0115	0.1500
LFK[x]SLGSGMDQEK	2	0	1438.712546	0.0115	0.1500
SSLELANNAVKSNDIEK[x]AIDLYK	16	0	2534.322675	0.0115	0.2650
LGSTAIGVKTK[x]DAVVLGVEK	10	0	1984.156741	0.0115	0.2300
K[x]YDKTEDDIK	0	0	1253.613888	0.0115	0.1150
LILTENIK[x]TK	7	0	1171.717563	0.0115	0.1150
YEIDK[x]TLAGVTRDYYTK	4	0	2035.026127	0.0115	0.1950
VLVDMESMLVPK[x]PLINK	11	0	1925.072882	0.0115	0.1950
GGLGYPEDAIGK[x]TKLVK	11	0	1744.972250	0.0115	0.1950
K[x]TELEEIMLLNLHK	0	0	1709.938508	0.0114	0.1600
LVRK[x]CIK	3	0	915.568742	0.0114	0.0800
QPEDK[x]LR	4	0	884.471536	0.0114	0.0800
VNGVVFTNRPDEK[x]NRQYQEVVK	12	0	2618.356371	0.0114	0.2500
LQK[x]DLGQVLNK	2	0	1254.729522	0.0114	0.1250
YPGGGPGK[x]TAILPVK	7	0	1453.829229	0.0113	0.1700
VPDKLIDASTVK[x]HVFPITK	11	0	2107.204023	0.0113	0.2150
K[x]EDSSPCGYIIR	0	0	1423.676496	0.0113	0.1350
K[x]IEFPSYR	0	0	1038.549782	0.0113	0.0900
M[x]SRSYDSR	0	0	1000.439581	0.0113	0.0900
AIEGK[x]IAR	4	0	856.513006	0.0113	0.0900
VRQLIIK[x]EEMMNSIQQAVAK	6	0	2328.265640	0.0112	0.2250
ILSNITYSYK[x]GYGLSMGTMLAGTGK	9	0	2625.318122	0.0112	0.2800
PPKEDWEKYQK[x]PVDTEEENDK	10	0	2603.202624	0.0112	0.2350
LNDPEDKYEALSK[x]HIIMFDCK	12	0	2565.224226	0.0112	0.2350
Q[x]TVYQISELESLLRSSHIITK	0	0	2444.327369	0.0112	0.2350
ENEQK[x]IKTLSMEK	4	0	1576.812980	0.0112	0.1450
GFDFEYYQRNLLLQEK[x]GFPTPK	15	0	2689.353916	0.0111	0.2450
QGLHKK[x]SNFFLQLDGLVGQEAR	5	0	2484.323621	0.0111	0.2450
DAGK[x]DEFSR	3	0	1023.462090	0.0111	0.1000
YEAK[x]AIGSGSEPAK	3	0	1406.704092	0.0111	0.1550
AHILRIHAK[x]SMAIDK	8	0	1702.966393	0.0110	0.1650
MSSK[x]SSLELANNAVK	3	0	1577.808228	0.0110	0.1650
VRDYGDLGSSVNPLDK[x]TNNLDLEHK	15	0	2798.383367	0.0110	0.2750
FVIHQEENK[x]R	8	0	1298.673071	0.0110	0.1100
DIK[x]VIMATNR	2	0	1159.638269	0.0110	0.1100
TMGK[x]NKVLVK	3	0	1116.668841	0.0110	0.1100
RNK[x]LDPYWNQLIVAGVDGENK	2	0	2428.249792	0.0110	0.2300
FHQLK[x]PTRVLTLAMVK	4	0	1881.102150	0.0109	0.1750
AKWSTAETLTNNK[x]IDR	12	0	1846.953636	0.0109	0.1750
VLK[x]LTLEAMDLEIVEK	2	0	1843.037546	0.0109	0.1750
FIVK[x]ASSGPRYVVGCR	3	0	1794.956220	0.0109	0.1750
AVILSDTKPVDKK[x]QCVIANSCK	12	0	2473.303140	0.0109	0.2400
EISYPFK[x]RLDR	6	0	1422.761881	0.0109	0.1200
LVARNIPK[x]EIK	7	0	1279.797539	0.0109	0.1200
K[x]NLLNPLIEDSRYGLQGPTWLVHK	0	0	2790.517949	0.0108	0.2600
VLNK[x]EHLEADFVTQVAVR	3	0	2067.111188	0.0108	0.1950
HPK[x]FEEILTRLR	2	0	1537.872820	0.0108	0.1300
MVILNK[x]DGMERK	5	0	1432.752968	0.0108	0.1300
TPNDTQK[x]YSNDK	6	0	1409.642221	0.0108	0.1300
ALSIEGDDK[x]VNENIGDELLLEQCMK	8	0	2832.351989	0.0108	0.2700
ESQDYLNLVQALAETNVKDEK[x]SGVK	20	0	2777.408184	0.0108	0.2700
HIIMFDCK[x]ILEFTK	7	0	1793.920748	0.0107	0.1500
QAIVSAVK[x]FEEEAK	7	0	1547.819448	0.0107	0.1500
DGLEDDMPALADEEFEK[x]MDRR	16	0	2481.078690	0.0107	0.2250
GGNMDSLK[x]INFSAFQLPVVTR	7	0	2293.188777	0.0107	0.2250
Q[x]IAIVVNQNWYCANTKYVTGPK	0	0	2566.300107	0.0107	0.2350
GILGIDAALGGQATK[x]LAAEDHK	14	0	2148.153776	0.0107	0.2350
LEFIK[x]VIPVEELKEIK	4	0	1926.144056	0.0106	0.1700
IHAYVK[x]VLTLSLMEELHK	5	0	2123.181179	0.0106	0.1900
GAIESYK[x]VVDASIVSKALGNFVASVLAR	6	0	2863.580603	0.0105	0.2950
LK[x]VLVQGLER	1	0	1153.718232	0.0105	0.1050
NLQVAK[x]SLDK	5	0	1114.634566	0.0105	0.1050
IHAK[x]SMAIDK	3	0	1112.601159	0.0105	0.1050
AVILSDTKPVDK[x]KQCVIANSCK	11	0	2473.303140	0.0105	0.2300
DQPKK[x]VGQYIR	4	0	1330.735668	0.0105	0.1150
MVILNK[x]DGMER	5	0	1304.658013	0.0105	0.1150
GVVALVEDK[x]TK	8	0	1157.665530	0.0105	0.1150
IDRPAQVISFK[x]K	10	0	1400.813914	0.0104	0.1250
EK[x]ADAAFLRLVK	1	0	1359.787367	0.0104	0.1250
SGFEK[x]IDLTRIVK	4	0	1504.861253	0.0104	0.1350
QEYALALQK[x]WDLSR	8	0	1719.894338	0.0104	0.1450
LYNKFK[x]TNHGNPFM	5	0	1709.834718	0.0104	0.1450
INVK[x]FFEKEDVQSLK	3	0	1822.982813	0.0103	0.1550
LFNLEPK[x]ILEEVPLR	6	0	1809.039932	0.0103	0.1550
FVIHQEENK[x]RSVGIK	8	0	1782.973979	0.0103	0.1550
NK[x]PDERFNTGVVNVR	1	0	1743.901545	0.0103	0.1550
AVAVVVDPIQSVK[x]GK	12	0	1508.892552	0.0103	0.1550
QIK[x]VMDSLEPTGEIYGK	2	0	1906.970924	0.0103	0.1750
QEALSSK[x]TLFTRPIPVRR	6	0	2098.201001	0.0103	0.1850
SPPQISQWDYK[x]YPLVTHFR	10	0	2361.190494	0.0103	0.1950
WK[x]VETQEAAVVDYPDRYYK	1	0	2359.148355	0.0103	0.1950
VGIRLFNLEPK[x]ILEEVPLR	10	0	2234.314962	0.0103	0.1950
EVVELPLLSPERFVK[x]LGIDPPK	14	0	2474.414726	0.0102	0.2250
MPGTLLPGPGK[x]GYIGDPIKFVR	10	0	2312.271383	0.0102	0.2250
YMIPPSAPVMLELTDEQPIK[x]QVK	19	0	2626.374907	0.0102	0.2350
Q[x]LMTEFVDQVDDVVK	0	0	1764.860319	0.0100	0.1500
WSLERK[x]GEK	5	0	1131.603602	0.0100	0.0900
K[x]HLDAEVQK	0	0	1066.577055	0.0100	0.0900
TAINTGGGSVAVFNK[x]FAYVLYQER	14	0	2604.333515	0.0100	0.2400
DSLTVGAFFVYGSSSLYGDGGK[x]LR	21	0	2495.233139	0.0100	0.2400
TTSNICHRLNADVLGQLIK[x]K	18	0	2280.237118	0.0100	0.2000
DRIDK[x]NTWNSTLETAK	4	0	1890.943464	0.0100	0.1600
IQDAELAILQK[x]TQNLR	10	0	1853.036967	0.0100	0.1600
SGNLPDADNSK[x]SDISK	10	0	1646.774679	0.0100	0.1600
KDK[x]PKYEPPVPTR	2	0	1553.856502	0.0100	0.1300
VEPIPLINGEK[x]R	10	0	1363.782281	0.0100	0.1200
YK[x]EDTALRSEM	1	0	1341.623403	0.0100	0.1100
GTTAVLK[x]EDIYK	6	0	1336.723767	0.0100	0.1200
SLEK[x]TLVPYLR	3	0	1317.765572	0.0100	0.1100
VPDK[x]LIDASTVK	3	0	1284.728853	0.0100	0.1200
TSWIYK[x]NK	5	0	1038.549782	0.0100	0.0800
K[x]EEMVMLK	0	0	1006.519074	0.0100	0.0800
FAASK[x]EK	4	0	779.417716	0.0100	0.0700
M[x]TEVLK	0	0	719.388726	0.0100	0.0600
NK[x]TDTK	1	0	705.365683	0.0100	0.0600
KLWK[x]QLTDALIVFFDTPETVPLR	3	0	2729.515494	0.0098	0.2250
DVEFLHSDK[x]IDTIVKEIQDEK	8	0	2500.269581	0.0098	0.2050
DGLEDDMPALADEEFEK[x]MDR	16	0	2324.977588	0.0097	0.1950
IAKGAIEK[x]VDDLLTTQAEAK	7	0	2113.162944	0.0097	0.1950
IDELVSNNEK[x]IWKVMCK	9	0	2105.064830	0.0097	0.1650
F[x]RNQYDGDATTWSPQGR	0	0	1997.897911	0.0097	0.1650
AIDLYK[x]EVLNKGVSK	5	0	1675.950788	0.0097	0.1450
SLGSGMDQEK[x]VLNK	9	0	1504.755469	0.0096	0.1350
ASPIAGSEGK[x]EAYR	9	0	1434.710239	0.0096	0.1350
VDPLVSLMMVEK[x]IPDSTYEMVGGLEK	11	0	2879.436904	0.0096	0.2500
FMALGLALLFNGK[x]QDLADATVETLK	12	0	2678.435196	0.0096	0.2400
DVVAVGNDDTGTGASSFGVARK[x]LQR	21	0	2519.272705	0.0096	0.2400
DTLSKDQELTEENVSISVIGK[x]DEK	20	0	2676.334021	0.0096	0.2300
EPPFAPIESAK[x]R	10	0	1340.708787	0.0096	0.1150
K[x]TELFKASTSAK	0	0	1309.724101	0.0096	0.1150
VGK[x]SAVIKTSTR	2	0	1245.740419	0.0096	0.1150
SAK[x]IVRTLIDK	2	0	1242.765906	0.0095	0.1050
DCISGWGCVVYVITADKCIK[x]R	19	0	2499.207134	0.0095	0.2000
MGTTITALRYK[x]DGVILAADSR	10	0	2251.199340	0.0095	0.2000
NK[x]LDPYWNQLIVAGVDGENK	1	0	2272.148690	0.0095	0.1900
VFHPITKAVILSDTK[x]PVDK	14	0	2107.204023	0.0095	0.1800
INYK[x]KTELEEIMLLNLHK	3	0	2228.223766	0.0094	0.1700
NVSGNVLSEIK[x]NNWQIER	10	0	2099.075864	0.0094	0.1700
K[x]INVKFFEK	0	0	1151.670224	0.0094	0.0850
GK[x]VVIDAFR	1	0	1003.581415	0.0094	0.0850
LAQFEKEEYVSDPK[x]EQM	13	0	2069.961478	0.0094	0.1600
KHFEQVINEK[x]HEDALAK	9	0	2035.048591	0.0094	0.1600
EHIMDNLEAQAIEELEGAK[x]EDALFK	18	0	2842.369357	0.0094	0.2350
DYGDLGSSVNPLDK[x]TNNLDLEHKHK	13	0	2808.367718	0.0094	0.2350
S[x]QARGFDR	0	0	935.457282	0.0094	0.0750
K[x]PIGATWK	0	0	899.522844	0.0094	0.0750
S[x]PTGQITSTSARSGK	0	0	1476.753161	0.0093	0.1400
IIYSDIDVDPVK[x]PEHVGKVVLK	11	0	2462.378342	0.0093	0.2050
K[x]LIRIDDHIGIAIAGLAPDAR	0	0	2227.279973	0.0093	0.1950
SELAQSK[x]YLMNVSR	6	0	1624.824212	0.0093	0.1300
ANWCDK[x]R	5	0	948.423539	0.0093	0.0650
VNLYK[x]FR	4	0	938.533741	0.0093	0.0650
SAKGTK[x]R	5	0	746.439846	0.0093	0.0650
EFHK[x]DMTLEEAEVLILKVLR	3	0	2412.308550	0.0093	0.1850
EIQDEK[x]EAEAARK	5	0	1515.752826	0.0092	0.1200
DCTAYNIYDK[x]NK	9	0	1503.666324	0.0092	0.1100
K[x]SYDYSATMYTR	0	0	1484.660513	0.0092	0.1100
NAYVINLK[x]QIAK	7	0	1373.803016	0.0092	0.1100
SLLAHK[x]GGHVVR	5	0	1272.741423	0.0092	0.1100
K[x]VADLK	0	0	672.416990	0.0092	0.0550
MHNNHAK[x]SLPPEEYDEK	6	0	2037.921346	0.0091	0.1550
DYYTK[x]QSKATR	4	0	1359.678214	0.0091	0.1000
K[x]SSEQANLYER	0	0	1323.641830	0.0091	0.1000
HKTPDK[x]GYGHR	5	0	1294.653005	0.0091	0.1000
ELLK[x]LKVELAK	3	0	1282.822356	0.0091	0.1000
LMGQINK[x]MPLLQSSVALLGQK	6	0	2268.269665	0.0090	0.1900
EDGMK[x]ILMVNRGDTGSSGIR	4	0	2135.046217	0.0090	0.1800
GVVALVEDK[x]TKSVALGGITK	8	0	1984.156741	0.0090	0.1800
YFATLQK[x]SKR	6	0	1240.692746	0.0090	0.0900
QEMK[x]K	3	0	662.342113	0.0090	0.0450
GERPSCPTGYHLK[x]SIRTGR	12	0	2171.101696	0.0089	0.1700
TDATFIRVIGSELVQK[x]YVGEGAR	15	0	2508.333515	0.0089	0.2050
LFQVEYAIEAIKLGSTAIGVK[x]TK	20	0	2478.409640	0.0089	0.2050
K[x]TLEVLYLK	0	0	1105.674641	0.0089	0.0800
IDVLFSK[x]IR	6	0	1089.654575	0.0089	0.0800
QGLHK[x]KSNFFLQLDGLVGQEAR	4	0	2484.323621	0.0089	0.1950
T[x]MVYSDNTSIITSAGGLMALLDEQER	0	0	2814.341427	0.0088	0.2300
LVGWYHTGPQLRPSDLEINNLLK[x]K	22	0	2790.517949	0.0088	0.2100
NK[x]ELISVSAASK	1	0	1245.692803	0.0088	0.1050
STMLEK[x]IK	5	0	948.531355	0.0088	0.0700
I[x]INRDIGK	0	0	927.550117	0.0088	0.0700
NLNAPK[x]FSFISNVRPKLFAYPPK	5	0	2647.463738	0.0087	0.2000
YEAKAIGSGSEPAK[x]SELVK	13	0	1963.026127	0.0087	0.1650
TGPPGPPCGGKFMLK[x]LGVK	14	0	1940.037500	0.0087	0.1650
SIMEYNGGSCVAMAGK[x]NCVAIASDLR	15	0	2773.265441	0.0087	0.2250
E[x]QKPEVDYSEK	0	0	1350.630263	0.0086	0.0950
M[x]FRNQYDGDATTWSPQGR	0	0	2128.938390	0.0086	0.1550
LIK[x]KSSEQANLYER	2	0	1677.904901	0.0086	0.1200
QIKEIK[x]EVIELPVK	5	0	1665.007573	0.0086	0.1200
QGITEAYNQK[x]AVEK	9	0	1577.804860	0.0086	0.1200
LGISATALSPEEK[x]K	12	0	1442.797987	0.0086	0.1200
IK[x]ENQEK	1	0	887.471202	0.0086	0.0600
GK[x]YYPLK	1	0	867.485399	0.0086	0.0600
EKVLK[x]TK	4	0	844.538158	0.0086	0.0600
LGVK[x]PPKGCLMFGPPGTGKTLLAR	3	0	2494.391501	0.0085	0.2050
ETLIFK[x]CIDMFIHKSAELYK	5	0	2485.274807	0.0085	0.1700
N[x]SSSDMAYTSMFKGNQKVVK	0	0	2221.050634	0.0085	0.1700
M[x]ESLLAVQGQDFVLTASSSSAVR	0	0	2395.205209	0.0085	0.1950
TLSMEK[x]HTELRSFEQK	5	0	1962.983216	0.0084	0.1350
AVYDTAVVQEDPEK[x]WK	13	0	1876.920608	0.0084	0.1350
GERPSCPTGYHLK[x]SIR	12	0	1856.931459	0.0084	0.1350
T[x]DKYAFSLTTFSPNGK	0	0	1775.872934	0.0084	0.1350
VLK[x]TKDEGGPAGGLYI	2	0	1616.877294	0.0084	0.1350
LGVK[x]PPKGCLMFGPPGTGK	3	0	1940.037500	0.0084	0.1600
TLDQIAAKLYFYYILFFEK[x]CNR	18	0	2815.440615	0.0084	0.1850
MEQK[x]PEVDYSEKFAELQK	3	0	2198.056433	0.0083	0.1500
QEYK[x]DDINLDEASAMAVK	3	0	2038.951640	0.0083	0.1500
LIPIRGTEVEK[x]ITIK	10	0	1709.045018	0.0083	0.1250
IK[x]ENQEKISNNK	1	0	1443.768084	0.0083	0.1000
L[x]KGYQTIELDKK	0	0	1434.808159	0.0083	0.1000
YK[x]DGVILAADSR	1	0	1306.688051	0.0083	0.1000
EK[x]TSNNTNR	1	0	1062.505347	0.0083	0.0750
LNADVLGQLIK[x]KYYSFDNSLK	10	0	2428.300096	0.0083	0.1750
GPSLYQVDPSGTYFAWK[x]ATAIGK	16	0	2456.237499	0.0083	0.1900
DCISGWGCVVYVITADK[x]CIK	16	0	2343.106032	0.0082	0.1650
VALRNDSYQLIK[x]ILPNK	11	0	1984.146846	0.0082	0.1400
KSGNLPDADNSK[x]SDISK	11	0	1774.869635	0.0082	0.1400
VLVK[x]VHPEGKYVVDISPDIDIK	3	0	2462.378342	0.0082	0.1800
GITVLK[x]PDDDK	5	0	1199.639709	0.0082	0.0900
TIEAITFK[x]TDNHLSSTLEK	7	0	2147.110911	0.0082	0.1550
SGNLPDADNSKSDISK[x]SSM	15	0	1951.879206	0.0082	0.1550
MK[x]SLSEQYTERVQNEVTLSPEQLR	1	0	2864.433683	0.0081	0.1950
SDYYMASTYTK[x]KINVK	10	0	1910.944711	0.0081	0.1300
GLGYPEDAIGKTK[x]LVK	12	0	1687.950789	0.0081	0.1300
V[x]SPTGQITSTSARSGK	0	0	1575.821569	0.0081	0.1300
DIGK[x]VVDK	3	0	872.496688	0.0081	0.0650
LHNSLEVVFEWDK[x]NDWNGHIR	12	0	2607.261750	0.0081	0.1700
LQMSAMYK[x]KCLTDLEDEAPAK	7	0	2441.163937	0.0081	0.1700
VMK[x]SEFQRLTHEK	2	0	1631.845282	0.0081	0.1050
STMLEK[x]IKENQEK	5	0	1576.812980	0.0081	0.1050
S[x]RQETQYKIDELVSNNEK	0	0	2180.070835	0.0081	0.1450
YEALSKHIIMFDCK[x]ILEFTK	13	0	2485.274807	0.0080	0.1600
EFHKDMTLEEAEVLILK[x]VLR	16	0	2412.308550	0.0080	0.1600
KYDK[x]TEDDIK	3	0	1253.613888	0.0080	0.0800
VMCKNK[x]TDTK	5	0	1223.600166	0.0080	0.0800
GIDLK[x]SIAEK	4	0	1072.612770	0.0080	0.0800
A[x]SLLK	0	0	530.342770	0.0080	0.0400
YTQSTNNDDPK[x]KIIEEEGFTNR	10	0	2598.219668	0.0080	0.1750
EQK[x]PEVDYSEKFAELQK	2	0	2067.015955	0.0079	0.1350
IMSLYSSRGTLK[x]VHTIR	11	0	1961.087952	0.0079	0.1350
K[x]EPPVYTPPKDK	0	0	1397.755400	0.0079	0.0950
S[x]PTGQITSTSAR	0	0	1204.604720	0.0079	0.0950
CSEVRCNK[x]FFYILYFELYK	7	0	2578.238756	0.0079	0.1500
QAAK[x]ASVVETVTLTKVTQK	3	0	2001.146903	0.0079	0.1500
HIEVGDSVLVK[x]IITKEGVETR	10	0	2321.295344	0.0079	0.1650
VLAQLGMQSLSPLK[x]QGMNILR	13	0	2296.275812	0.0079	0.1650
YEYQK[x]LK	4	0	970.512337	0.0079	0.0550
WAIKEK[x]R	5	0	929.544639	0.0079	0.0550
M[x]NSIVSK	0	0	777.405435	0.0079	0.0550
LFLLRIVAFDQLVK[x]EK	13	0	1931.160709	0.0078	0.1250
KYIPNPVLVIIDVK[x]PK	13	0	1835.128350	0.0078	0.1250
LQK[x]DLGQVLNKYVQVEQR	2	0	2157.190495	0.0078	0.1400
ILYVNNAK[x]SQEEAIENIK	7	0	2075.089784	0.0078	0.1400
IDK[x]KTTEEK	2	0	1090.586949	0.0078	0.0700
THAVLVALK[x]RNAEELSSYQK	8	0	2256.222519	0.0077	0.1550
ELLKLK[x]VELAK	5	0	1282.822356	0.0077	0.0850
VVK[x]VDAQDFLK	2	0	1260.707726	0.0077	0.0850
HTELRSFEQK[x]VMK	9	0	1631.845282	0.0077	0.1000
EQVRDAGK[x]DEFSR	7	0	1535.732760	0.0077	0.1000
ESQLVDKFFEK[x]INVK	10	0	1822.982813	0.0077	0.1150
SMAIDK[x]DIRWELIAR	5	0	1815.966450	0.0077	0.1150
QVK[x]REVGCIGNIVER	2	0	1755.941297	0.0077	0.1150
AIGSGSEPAKSELVK[x]EFHK	14	0	2013.053008	0.0076	0.1450
QIEELFEAIVLPMQQADK[x]FRK	17	0	2532.340909	0.0076	0.1600
K[x]EDSSPCGYIIRILSGEQTVK	0	0	2379.210294	0.0076	0.1600
YTQSTNNDDPKK[x]IIEEEGFTNR	11	0	2598.219668	0.0075	0.1650
AVEK[x]LSVEALNSLTGEFKGK	3	0	2119.152381	0.0075	0.1500
GMALGSANEKIEASK[x]GLIDR	14	0	2059.073086	0.0075	0.1500
AK[x]NPMFALSR	1	0	1133.601493	0.0075	0.0750
SLYFATPGNTSFK[x]TDM	12	0	1778.818457	0.0075	0.1200
GLGYPEDAIGK[x]TKLVK	10	0	1687.950789	0.0075	0.1200
VDDLLTTQAEAK[x]GAGFLLFMLNALR	11	0	2706.441342	0.0074	0.1850
SYATGPYARELAAIK[x]EDTEAVLK	14	0	2495.290650	0.0074	0.1700
DCISGWGCVVYVITADK[x]CIKR	16	0	2499.207134	0.0074	0.1550
DAYVYSIVAIARIK[x]LISGK	13	0	2079.209109	0.0074	0.1400
N[x]SIVSKYTQSTNNDDPK	0	0	1909.901659	0.0074	0.1250
MTDK[x]YAFSLTTFSPNGK	3	0	1906.913413	0.0074	0.1250
GGLGYPEDAIGKTK[x]LVK	13	0	1744.972250	0.0074	0.1250
LVPYLTK[x]LESKQR	6	0	1573.919099	0.0073	0.0950
DVAKMK[x]LSLFSNK	5	0	1479.811862	0.0073	0.0950
ELKK[x]EEMVMLK	3	0	1376.740675	0.0073	0.0800
K[x]EVQEARELIR	0	0	1369.767693	0.0073	0.0800
SLKDECK[x]QDIMFELGLLQER	6	0	2451.213662	0.0072	0.1450
HGGYKPTDK[x]HKTDLNHENLK	8	0	2331.171880	0.0072	0.1450
NDSYQLIK[x]ILPNKVDPLVSLMMVEK	7	0	2886.559732	0.0072	0.1800
ASVVETVTLTKVTQK[x]KPPVQPLAYK	14	0	2724.578817	0.0072	0.1800
AANVLAFQSTTK[x]TLALKYPGGGPGK	11	0	2489.364088	0.0072	0.1800
DPEEEAEMMTK[x]ETTEK	10	0	1896.796787	0.0072	0.1150
AAITGK[x]PDPWQTSLAFYYSGVGK	5	0	2456.237499	0.0072	0.1650
YK[x]DAYVYSIVAIAR	1	0	1630.871817	0.0071	0.1000
VTSK[x]LLEQEESAEK	3	0	1589.814754	0.0071	0.1000
LFAYPPK[x]SVQPTAK	6	0	1545.855441	0.0071	0.1000
K[x]EKWIAK	0	0	901.538493	0.0071	0.0500
ILIDK[x]AR	4	0	827.522844	0.0071	0.0500
K[x]ARQAAK	0	0	771.471479	0.0071	0.0500
INDTVGIK[x]ESDTGLAPISFWDVAADR	7	0	2789.387058	0.0071	0.1850
ADAAFLRLVK[x]APALDGALQGVIQFMK	9	0	2742.525343	0.0071	0.1850
TEEQRQPEDK[x]LR	9	0	1527.764059	0.0071	0.0850
GKYYPLK[x]SMTEK	6	0	1443.743119	0.0071	0.0850
EAEAAK[x]DEQIEK	5	0	1359.651724	0.0071	0.0850
SVEISALASK[x]NR	9	0	1273.698949	0.0071	0.0850
QNTIVNQVYESYNQLTK[x]TVELM	16	0	2614.294745	0.0070	0.1550
MARENAPAIIFIDEIDAIATK[x]R	20	0	2457.304859	0.0070	0.1550
TYNLISSYIK[x]SVEISALASK	9	0	2186.183345	0.0070	0.1400
DK[x]MNFVILCR	1	0	1294.652534	0.0070	0.0700
SSHIITK[x]ELK	6	0	1154.665864	0.0070	0.0700
THAVLVALK[x]R	8	0	1106.692354	0.0070	0.0700
DRLK[x]K	3	0	658.412573	0.0070	0.0350
DYGDLGSSVNPLDKTNNLDLEHK[x]HK	22	0	2808.367718	0.0070	0.1750
VVGQLLEKLK[x]PLIEK	9	0	1706.070505	0.0070	0.1050
VGSALVGSQTK[x]VALEIHAQYELR	10	0	2468.338601	0.0070	0.1600
DKLVLK[x]EVFLSFHNLVGR	5	0	2113.204692	0.0069	0.1250
HPELFESLGIPQPK[x]GILLYGPPGTGK	13	0	2744.490007	0.0069	0.1800
EDCEAATDPLLK[x]KQMSYMLAR	11	0	2469.170083	0.0069	0.1450
MSSKSSLELANNAVK[x]SNDIEK	14	0	2264.131715	0.0069	0.1450
LFQVEYAIEAIK[x]LGSTAIGVK	11	0	2249.267011	0.0069	0.1450
LK[x]GDLFSVGSGSTFAYGVLDSGYR	1	0	2495.233139	0.0069	0.1650
LALTK[x]PKGTPGYGPLGVLPKVGIR	4	0	2431.467763	0.0069	0.1650
GAIESYK[x]VVDASIVSK	6	0	1664.898420	0.0069	0.1100
F[x]PTDDDDK	0	0	951.382115	0.0069	0.0550
TGQK[x]MLMNMDK	3	0	1295.603535	0.0068	0.0750
DPDDK[x]IVGLTR	4	0	1227.645855	0.0068	0.0750
YLSENPKTSASIDFDSNFLNSMIK[x]K	23	0	2848.395178	0.0068	0.1700
EK[x]SLLAHKGGHVVR	1	0	1529.878966	0.0068	0.0950
DPEEEAEMMTK[x]ETTEKK	10	0	2024.891743	0.0068	0.1150
VELAKQNLFVPTSDK[x]EK	14	0	1945.051948	0.0068	0.1150
CSPSATLTHRTMTEK[x]AR	14	0	1945.946117	0.0068	0.1150
NSSSDMAYTSMFK[x]GNQK	12	0	1894.818860	0.0068	0.1150
AVNIAFTQDQLLK[x]RAATYIHR	12	0	2428.333793	0.0067	0.1400
ILLDLVYAFIK[x]SNQATTSTDR	10	0	2368.263712	0.0067	0.1400
VNENIGDELLLEQCMK[x]HSTFIITK	15	0	2831.419615	0.0067	0.1600
NK[x]YAIQLPLPPK	1	0	1380.812854	0.0067	0.0800
YQATVMRGAFK[x]V	10	0	1369.717575	0.0067	0.0800
QVK[x]LLFIEK	2	0	1116.690625	0.0067	0.0600
TPDK[x]GYGHR	3	0	1029.499144	0.0067	0.0600
SGVK[x]LENVK	3	0	972.560345	0.0067	0.0600
SQK[x]NVISLEISDTSLQPLSTFFAER	2	0	2809.449655	0.0066	0.1650
NK[x]ELISVSAASKILSNITYSYK	1	0	2428.321223	0.0066	0.1450
KVSTTPANSFELK[x]QYLIQR	12	0	2222.205809	0.0066	0.1250
E[x]MIAAQGIDEEDR	0	0	1475.656153	0.0065	0.0850
TLDSNSLTHEK[x]IEFATITKDTTK	10	0	2592.328152	0.0065	0.1500
NPPPLDEGDIELLK[x]SYATGPYAR	13	0	2515.259352	0.0065	0.1500
GGYAEVK[x]QSEVIGLVRTITFDAR	6	0	2508.333515	0.0065	0.1500
NILK[x]VDIEVAVIPSEGFRQR	3	0	2282.274552	0.0065	0.1300
NAYVINLKQIAK[x]FVVSLGER	11	0	2261.289476	0.0065	0.1300
GIMLYGPPGTGK[x]TLCAR	11	0	1790.917058	0.0065	0.1100
EGK[x]GEIYSFDPVGSYEREWCR	2	0	2563.143672	0.0064	0.1350
LIKK[x]SSEQANLYER	3	0	1677.904901	0.0064	0.0900
FFPYYVYTTVAGIDK[x]EGK	14	0	2097.045801	0.0064	0.1150
DFSK[x]TLPPELKGEALGNSEHIR	3	0	2437.260021	0.0064	0.1400
TITDGK[x]IYVEVERAR	5	0	1748.942012	0.0063	0.0950
FLSK[x]TLDSNSLTHEK	3	0	1718.883832	0.0063	0.0950
IK[x]VLAQLGMQSLSPLKQGMNILR	1	0	2537.454825	0.0063	0.1450
DSEALK[x]TRHMTDELNNLLFNYAIR	5	0	2863.428540	0.0063	0.1500
LGIDPPK[x]GIMLYGPPGTGKTLCAR	6	0	2511.334048	0.0063	0.1500
FK[x]ELQPFIVQMAEQALDIEK	1	0	2376.239807	0.0063	0.1250
VSAMMSCACQK[x]R	10	0	1427.614109	0.0063	0.0750
R[x]FANNDEIHPSK	0	0	1426.695258	0.0063	0.0750
DEK[x]SGVKLENVK	2	0	1344.724827	0.0063	0.0750
ATAIGK[x]SSTAAK	5	0	1104.613831	0.0063	0.0750
P[x]FGNTHNK	0	0	913.440572	0.0063	0.0500
K[x]CIK	0	0	547.315173	0.0063	0.0250
K[x]LEK	0	0	516.327120	0.0063	0.0250
K[x]GEK	0	0	460.264524	0.0063	0.0250
RFK[x]ELQPFIVQMAEQALDIEK	2	0	2532.340909	0.0062	0.1300
DLGQVLNK[x]YVQVEQRNKPDER	7	0	2527.314175	0.0062	0.1300
VMGSGCDAAGTIIK[x]VFHPITK	13	0	2201.133573	0.0062	0.1300
K[x]IEFPPPSAEARAEILR	0	0	1923.057703	0.0062	0.1050
VLNK[x]GDSGEMSLQKLFK	3	0	1893.002891	0.0062	0.1050
AK[x]WSTAETLTNNK	1	0	1462.741537	0.0062	0.0800
M[x]SQARGFDR	0	0	1066.497761	0.0061	0.0550
SSQQGVEGVLIILK[x]IEDTDKYDK	13	0	2577.353638	0.0061	0.1400
K[x]EEPKSETLENFTR	0	0	1706.847448	0.0061	0.0850
MNSIVSKYTQSTNNDDPK[x]K	17	0	2169.037093	0.0061	0.1150
ALTCK[x]MPGTLLPGPGKGYIGDPIK	4	0	2483.327901	0.0060	0.1450
QPWAHGLLLENFNSAAEK[x]NHASIDK	17	0	2789.388396	0.0060	0.1500
ASVVETVTLTKVTQKK[x]PPVQPLAYK	15	0	2724.578817	0.0060	0.1500
VADLK[x]KLEGTIDYQK	4	0	1719.940617	0.0060	0.0900
FGDGIQIAQLALK[x]HR	12	0	1665.931391	0.0060	0.0900
NVVTEAGFIAIK[x]EDR	11	0	1660.878354	0.0060	0.0900
NEEK[x]K	3	0	646.328572	0.0060	0.0300
DLVK[x]K	3	0	601.379880	0.0060	0.0300
LILVDDEK[x]TSWIYKNK	7	0	1964.061785	0.0059	0.0950
LAAEDHK[x]FVIHQEENK	6	0	1906.953636	0.0059	0.0950
MDDK[x]MLLTEVHLLESK	3	0	1900.963729	0.0059	0.0950
GIGSYEK[x]QSEVSVGLR	6	0	1707.879080	0.0059	0.0950
GTCAGEVFMALKGMALGSANEK[x]IEASK	21	0	2769.349823	0.0059	0.1600
CNK[x]FFYILYFELYKIAQDTLAR	2	0	2815.440615	0.0059	0.1300
ENWK[x]YACKILGVVEGQFSRPAK	3	0	2579.331740	0.0059	0.1300
AK[x]NPMFALSRLQQSLQVNAHDR	1	0	2523.312735	0.0059	0.1300
ELK[x]KEEMVMLK	2	0	1376.740675	0.0059	0.0650
DQPK[x]KVGQYIR	3	0	1330.735668	0.0059	0.0650
SVQPTAK[x]TVQK	6	0	1185.671676	0.0059	0.0650
VVDASIVSK[x]ALGNFVASVLARLALTKPK	8	0	2866.700654	0.0059	0.1650
NWSK[x]IYDFPLFQGIFIR	3	0	2143.125385	0.0059	0.1000
CIDMFIHK[x]SAELYKNPK	7	0	2093.043703	0.0059	0.1000
LVLK[x]EVFLSFHNLVGRR	3	0	2026.183900	0.0059	0.1000
SLADFEKALQDYK[x]PELASDPIIR	12	0	2618.359059	0.0059	0.1350
QSMTSLVQHVMTYLPGIDDLK[x]TK	20	0	2604.329020	0.0059	0.1350
MSEEQPLQVARCTK[x]IIENEQSAEK	13	0	2817.363556	0.0058	0.1400
TLPPELK[x]GEALGNSEHIR	6	0	1960.037693	0.0058	0.1050
KK[x]AQSGPDASAK	1	0	1186.630541	0.0058	0.0700
YVQVEQRNK[x]PDER	8	0	1659.832802	0.0058	0.0750
K[x]ILFENPDEATKR	0	0	1559.830681	0.0058	0.0750
CTK[x]IIENEQSAEK	2	0	1548.745296	0.0058	0.0750
K[x]CLTDLEDEAPAK	0	0	1488.712937	0.0058	0.0750
TK[x]DEGGPAGGLYI	1	0	1276.629872	0.0058	0.0750
DGSSGGTIRMVILNK[x]DGMER	14	0	2135.046217	0.0058	0.1150
ILYVNNAKSQEEAIENIK[x]CTR	17	0	2492.269200	0.0057	0.1200
HIEVGDSVLVKIITK[x]EGVETR	14	0	2321.295344	0.0057	0.1200
RFCVGLQK[x]IEEIFK	7	0	1765.954825	0.0057	0.0800
STELFKNEEEPTK[x]K	12	0	1678.841301	0.0057	0.0800
VVK[x]GNQK	2	0	771.460247	0.0057	0.0400
GVSK[x]DEK	3	0	761.391895	0.0057	0.0400
SEAAEFEYKNGYPMPCDVLAK[x]R	20	0	2574.188176	0.0057	0.1250
SVQPTAK[x]TVQKVETAVLSTTVK	6	0	2314.310659	0.0057	0.1250
IITK[x]EGVETRIIPLK	3	0	1709.045018	0.0057	0.0850
GGVHVKLAHLSK[x]HPK	11	0	1606.941898	0.0057	0.0850
GVFK[x]NVSGNVLSEIK	3	0	1589.877628	0.0057	0.0850
DMTLEEAEVLILK[x]VLR	12	0	1871.043692	0.0056	0.0900
DGIQDIMPSQAK[x]ELKK	11	0	1799.945046	0.0056	0.0900
VAQTTYK[x]K	6	0	937.523235	0.0056	0.0450
HHFYAK[x]IDRPAQVISFK	5	0	2056.100568	0.0056	0.0950
IVMTANK[x]IVQMIGEQATLDLLFGNDR	6	0	2889.509094	0.0056	0.1450
EWNQNIK[x]NLSNVVEISGK	6	0	2071.069718	0.0056	0.1000
M[x]NSIVSKYTQSTNNDDPK	0	0	2040.942138	0.0056	0.1000
FK[x]LNVYKYR	1	0	1229.692020	0.0056	0.0500
SELVK[x]EFHK	4	0	1115.597456	0.0056	0.0500
Q[x]SRQETQYKIDELVSNNEK	0	0	2308.129407	0.0055	0.1050
CAEAENSSDLFK[x]LGVMYAK	11	0	2131.991727	0.0055	0.1050
GMALGSANEK[x]IEASKGLIDR	9	0	2059.073086	0.0055	0.1100
VVTSKLLK[x]PR	7	0	1139.738968	0.0055	0.0550
LDSK[x]NVQLAK	3	0	1114.634566	0.0055	0.0550
K[x]YYESFADFDSEGTDAYLTYK	0	0	2512.095710	0.0055	0.1150
GK[x]YYPLKSMTEK	1	0	1443.743119	0.0054	0.0650
K[x]SAAAIGTSQLPVRDGVVVIQSYCHR	0	0	2811.481241	0.0054	0.1400
LTHEKSTMLEK[x]IK	10	0	1556.859536	0.0054	0.0700
NLTDETKNK[x]HCLIK	8	0	1712.887868	0.0054	0.0750
ASAGPLIASQTVK[x]K	12	0	1369.792844	0.0054	0.0750
IDTVIK[x]LVDHSFDEK	5	0	1757.919882	0.0053	0.0800
SAELYKNPK[x]ADPLDER	8	0	1844.926754	0.0053	0.0850
ITTGDRLILTENIK[x]TK	13	0	1815.046470	0.0053	0.0850
FHQLKPTRVLTLAMVK[x]R	15	0	2037.203252	0.0053	0.0900
VGCDRNK[x]YAIQLPLPPK	6	0	1968.061404	0.0053	0.0900
ELVSK[x]ASPIAGSEGKEAYR	4	0	1991.032273	0.0053	0.1000
GTEVEKITIK[x]VHVSEVLGDIR	9	0	2321.295344	0.0052	0.1100
SEAAEFEYK[x]NGYPMPCDVLAKR	8	0	2574.188176	0.0052	0.1150
SITEFGDTATAKELEAMK[x]LLRPR	17	0	2576.363096	0.0052	0.1200
AMEQQDIK[x]PTVQNGEVSANAEQK	7	0	2514.201910	0.0052	0.1200
MGNGK[x]MVEISRLHNSLEVVFEWDK	4	0	2817.394072	0.0052	0.1250
SAPVSDCLSK[x]YPLLSSSCGSQSLK	9	0	2570.235514	0.0052	0.1250
VPFTAAITITGVKTSTGGPK[x]LQLNLER	19	0	2811.585689	0.0050	0.1350
EDLTDEEK[x]AASIAVEDEK	7	0	1990.921782	0.0050	0.0900
TNTNNSILFAALSK[x]SLVR	13	0	1948.074078	0.0050	0.0900
TLEVLYLK[x]MHNNHAK	7	0	1809.955886	0.0050	0.0750
Q[x]SRQETQYK	0	0	1166.567944	0.0050	0.0450
ETTEK[x]KIDK	4	0	1090.586949	0.0050	0.0450
M[x]PFGNTHNK	0	0	1044.481051	0.0050	0.0450
APESLQQSYILMEDLYERK[x]LWK	18	0	2739.394060	0.0050	0.1100
FSFISNVRPKLFAYPPK[x]SVQPTAK	16	0	2721.500514	0.0050	0.1200
LTLEAMDLEIVEK[x]EHFKELVSK	12	0	2600.377016	0.0050	0.1100
SVGLPTNAYFAIDEIEDDGSK[x]SSR	20	0	2570.213522	0.0050	0.1200
GIK[x]GIESEAYESVLDLAKICDVR	2	0	2564.315479	0.0050	0.1150
LVETSGQIRCGSPYIIEDSK[x]K	19	0	2379.210294	0.0050	0.1050
CYAK[x]NEWRHVLGIAIEAHR	3	0	2322.180277	0.0050	0.0950
VSGSELVQK[x]YIGEGSRMVR	8	0	2094.089070	0.0050	0.0950
TIPPLTTVK[x]GSDAAPQASKK	8	0	2009.115605	0.0050	0.1000
SLEK[x]TLVPYLRISQAVR	3	0	1972.146846	0.0050	0.0850
SDYYMASTYTKK[x]INVK	11	0	1910.944711	0.0050	0.0800
EYLEKNWK[x]EGLSR	7	0	1650.836493	0.0050	0.0650
SPTGQITSTSARSGK[x]K	14	0	1604.848116	0.0050	0.0800
FFEK[x]EDVQSLK	3	0	1368.692468	0.0050	0.0550
LENVK[x]IYADLK	4	0	1304.733939	0.0050	0.0550
ADYYYQAK[x]AK	7	0	1219.587284	0.0050	0.0500
WKTLSK[x]ESAR	5	0	1204.656362	0.0050	0.0500
SRK[x]VAQTTYK	2	0	1180.656362	0.0050	0.0500
K[x]ELLK	0	0	629.411178	0.0050	0.0250
LQK[x]R	2	0	543.349250	0.0050	0.0200
AK[x]VAEQNENPTVGSAQKMIQDEAQK	1	0	2713.333976	0.0048	0.1200
K[x]VAEQNENPTVGSAQKMIQDEAQK	0	0	2642.296866	0.0048	0.1150
DIK[x]VIMATNRISDLDPALIRPGR	2	0	2563.426696	0.0048	0.1100
IYADLKINEDSK[x]LAVNENLASSK	11	0	2534.322674	0.0048	0.1100
QMVEERVLK[x]LTLEAMDLEIVEK	8	0	2615.391282	0.0048	0.1050
ILYVNNAK[x]SQEEAIENIKCTR	7	0	2492.269200	0.0048	0.1000
DK[x]MNFVILCRDAIPYEANIR	1	0	2437.224503	0.0047	0.0950
SSK[x]DISSKSPSGNDALNDK	2	0	1948.933683	0.0047	0.0900
VGIKPPK[x]GVLLYGPPGTGK	6	0	1877.113761	0.0047	0.0900
NKHCLIK[x]MNHGTTTLAFR	6	0	2141.098527	0.0047	0.0850
TSK[x]TPPTAMLSSVREIIK	2	0	1958.086949	0.0047	0.0850
LENVK[x]IYADLKINEDSK	4	0	1991.057425	0.0047	0.0800
IDVEESIAGYQLARSK[x]R	15	0	1934.022044	0.0047	0.0800
LHQLRNK[x]ELISVSAASK	6	0	1893.079498	0.0047	0.0800
MATTVK[x]DTMNVDINAIK	5	0	1863.943328	0.0047	0.0800
NLQVAK[x]SLDKQMVEER	5	0	1886.988302	0.0047	0.0750
IDK[x]NTWNSTLETAKAK	2	0	1818.947489	0.0047	0.0750
MPLLQSSVALLGQK[x]IR	13	0	1753.028320	0.0047	0.0750
DLGQVLNK[x]YVQVEQR	7	0	1787.952910	0.0047	0.0700
TLAGVTRDYYTK[x]QSK	11	0	1729.899815	0.0047	0.0700
SYLLQHREWDSK[x]LK	11	0	1801.947432	0.0046	0.0650
K[x]EFEIIKGVLCQFR	0	0	1765.954825	0.0046	0.0650
ETEK[x]LAEERGWDIR	3	0	1730.858680	0.0046	0.0650
SIAEKMNGASGAELK[x]GVCTEAGMFALR	14	0	2797.355969	0.0046	0.1250
A[x]KVAEQNENPTVGSAQKMIQDEAQK	0	0	2713.333976	0.0046	0.1150
SNNIKENEQK[x]IK	9	0	1443.768084	0.0046	0.0550
LPNIEEATFDK[x]R	10	0	1431.735725	0.0046	0.0550
LLMK[x]LSSQNDDK	3	0	1390.712546	0.0046	0.0550
K[x]GILLPESLTEAVEATTYAILRK	0	0	2515.426015	0.0046	0.1050
DILLDMSRAVNIAFTQDQLLK[x]R	20	0	2559.384166	0.0045	0.1000
GINIDQSSNSK[x]DPEEEAEMMTK	10	0	2452.073269	0.0045	0.1000
KGYQTIELDK[x]K	9	0	1321.724101	0.0045	0.0500
ELFDCLK[x]IMRDVITELPDAK	6	0	2405.233337	0.0045	0.0900
GK[x]SALSTLNGFVEELKAEVR	1	0	2147.158527	0.0045	0.0900
TMGKNK[x]VLVK	5	0	1116.668841	0.0045	0.0450
AIHK[x]LGSTLK	3	0	1066.649824	0.0045	0.0450
EKSPAIIFIDELDAIGTK[x]R	17	0	2115.157467	0.0045	0.0850
ENAPAIIFIDEIDAIATK[x]R	17	0	2099.126168	0.0045	0.0850
ANNWSK[x]FTATAALGVIHR	5	0	1956.032885	0.0044	0.0800
NK[x]LTNDETR	1	0	1089.541397	0.0044	0.0400
LK[x]ESQLVDK	1	0	1058.597121	0.0044	0.0400
QLEMLDLQEGFIK[x]EDCK	12	0	2094.996478	0.0044	0.0750
DPEEEAEMMTKETTEK[x]K	15	0	2024.891743	0.0044	0.0750
RQTLNK[x]IALDEQIQALK	5	0	1981.131923	0.0044	0.0750
ALTCKMPGTLLPGPGK[x]GYIGDPIK	15	0	2483.327901	0.0044	0.1050
TFHILEPK[x]EKSLLAHK	7	0	1890.072626	0.0044	0.0700
EISYPFK[x]R	6	0	1038.549782	0.0044	0.0350
SLK[x]RELIR	2	0	1013.634509	0.0044	0.0350
K[x]VAQTTYK	0	0	937.523235	0.0044	0.0350
IAK[x]GAIEK	2	0	828.506860	0.0044	0.0350
VGK[x]SAVIK	2	0	800.511946	0.0044	0.0350
QYQEVVK[x]QGDVLLNK	6	0	1759.946763	0.0043	0.0650
VIDGSRPVNRNK[x]LLK	11	0	1708.010698	0.0043	0.0650
DGIQDIMPSQAK[x]ELK	11	0	1671.850090	0.0043	0.0650
AGDFQGLNEQLVSLFKK[x]HGQLK	16	0	2456.317475	0.0043	0.0950
EDCEAATDPLLKK[x]QMSYMLAR	12	0	2469.170083	0.0043	0.0900
KCLTDLEDEAPAK[x]DILLDMSR	12	0	2432.192593	0.0043	0.0900
YEYQK[x]LKESQLVDK	4	0	1769.919882	0.0043	0.0600
LLRPRK[x]R	5	0	937.629701	0.0043	0.0300
NIPK[x]EIK	3	0	840.506860	0.0043	0.0300
ENAINK[x]K	5	0	815.450075	0.0043	0.0300
HGGYK[x]PTDKHKTDLNHENLK	4	0	2331.171880	0.0043	0.0850
YQK[x]PVDTEEENDK	2	0	1593.715773	0.0042	0.0550
SAKAK[x]NPMFALSR	4	0	1419.765584	0.0042	0.0550
LDGK[x]DELWKNDDQLTYTYK	3	0	2344.122200	0.0042	0.0800
ASVVETVTLTK[x]VTQKKPPVQPLAYK	10	0	2724.578817	0.0042	0.1050
IFTIHTSK[x]MNLGEDVNLEELIQCK	7	0	2831.419614	0.0042	0.1000
GIESEAYESVLDLAK[x]ICDVRSILR	14	0	2735.416246	0.0042	0.1000
M[x]EQKPEVDYSEKFAELQK	0	0	2198.056433	0.0042	0.0750
VYHAIRNIPK[x]AR	9	0	1436.836379	0.0042	0.0500
FLK[x]TSK	2	0	722.432639	0.0042	0.0250
IVK[x]SAK	2	0	644.422076	0.0042	0.0250
FKLNYKPEEEYPDLSK[x]HNNHMAK	15	0	2831.369969	0.0041	0.0950
LENVKIYADLK[x]INEDSK	10	0	1991.057425	0.0041	0.0700
HTVIK[x]TGLRMISLSYSR	4	0	1961.087952	0.0041	0.0700
IDK[x]EDMGSNDK	2	0	1250.544822	0.0041	0.0450
TK[x]SVALGGITK	1	0	1073.644403	0.0041	0.0450
K[x]FTGGVLMLIDRESDK	0	0	1807.950131	0.0041	0.0650
K[x]TLVAHAVLKVGSALVGSQTK	0	0	2106.252365	0.0040	0.0850
YLSENPK[x]TSASIDFDSNFLNSMIKK	6	0	2848.395178	0.0040	0.1000
ETLIFKCIDMFIHK[x]SAELYK	13	0	2485.274807	0.0040	0.0800
VVGQLLEK[x]LKPLIEK	7	0	1706.070505	0.0040	0.0600
HK[x]FQDILLGAGQAIK	1	0	1637.925245	0.0040	0.0600
YQK[x]DEEWPPK	2	0	1318.619308	0.0040	0.0400
LK[x]VLVQGLERVAMLYAYDR	1	0	2236.240084	0.0039	0.0750
ERDCTAYNIYDK[x]NK	11	0	1788.810014	0.0039	0.0550
KEFEIIK[x]GVLCQFR	6	0	1765.954825	0.0039	0.0550
TLDSNSLTHEKIEFATITK[x]DTTK	18	0	2592.328152	0.0039	0.0900
NMGTVVDLLIENK[x]ASALL	12	0	1900.033855	0.0039	0.0700
SAELYK[x]NPK	5	0	1048.555259	0.0039	0.0350
QGEIDYEALVK[x]LTDGTNGADLR	10	0	2377.176020	0.0039	0.0850
KDKPK[x]YEPPVPTR	4	0	1553.856502	0.0038	0.0500
LTHEK[x]STMLEKIK	4	0	1556.859536	0.0038	0.0500
DVAK[x]MKLSLFSNK	3	0	1479.811862	0.0038	0.0500
E[x]QKPEVDYSEKFAELQK	0	0	2067.015955	0.0038	0.0650
ISPGYDVYEGSFEK[x]EGK	13	0	1903.883889	0.0038	0.0650
FSFISNVRPK[x]LFAYPPKSVQPTAK	9	0	2721.500514	0.0038	0.0900
RGGDEWK[x]IEPLK	6	0	1426.756795	0.0038	0.0450
IKLISGK[x]LDEAR	6	0	1341.797930	0.0038	0.0450
SMK[x]DLHISQNFACLIR	2	0	1931.970877	0.0037	0.0600
NWK[x]EEYLR	2	0	1136.561406	0.0037	0.0300
K[x]PRR	0	0	555.360483	0.0037	0.0150
APPEILDISK[x]QLADYKAFEDSLR	9	0	2618.359059	0.0037	0.0850
IDRK[x]VEFGLPDLEGR	3	0	1742.931448	0.0037	0.0550
DFSKTLPPELK[x]GEALGNSEHIR	10	0	2437.260021	0.0036	0.0800
LTGDTNGALDK[x]LEEIGVADQYK	10	0	2349.169873	0.0036	0.0800
AVAVVVDPIQSVKGK[x]VVIDAFR	14	0	2309.346986	0.0036	0.0800
KDK[x]MNFVILCR	2	0	1422.747490	0.0036	0.0400
LELK[x]KANWCDK	3	0	1403.723052	0.0036	0.0400
LVPYLTK[x]LESK	6	0	1289.759425	0.0036	0.0400
TPNDTQKYSNDK[x]SIVNSM	11	0	2040.942138	0.0036	0.0650
NILK[x]VDIEVAVIPSEGFR	3	0	1998.114879	0.0036	0.0650
GIK[x]GIESEAYESVLDLAK	2	0	1921.004331	0.0036	0.0650
VHPEGKYVVDISPDIDIKEIK[x]PNIR	20	0	2873.564954	0.0036	0.0900
NASVWFLDHNFMESMNEMFK[x]K	19	0	2604.159856	0.0036	0.0750
KELLK[x]LK	4	0	870.590192	0.0036	0.0250
QFPDIYGIIFLFK[x]WNSK	12	0	2115.119239	0.0035	0.0600
EQKPEVDYSEK[x]FAELQK	10	0	2067.015955	0.0035	0.0600
ILAHREFPDLGVLEGK[x]R	15	0	1949.084584	0.0035	0.0600
QQEADGIIK[x]ELNNDLDPTLR	8	0	2281.154893	0.0035	0.0700
IMK[x]LCFDELK	2	0	1295.661702	0.0035	0.0350
FRK[x]PIGATWK	2	0	1202.692354	0.0035	0.0350
K[x]NTEDIEMTA	0	0	1150.517549	0.0035	0.0350
QDPKK[x]HLDAEVQK	4	0	1534.810280	0.0035	0.0450
GFICKVVDK[x]DGIR	8	0	1505.802358	0.0035	0.0450
K[x]SQNVQEQLNEWGSNITELLGK	0	0	2514.271310	0.0034	0.0750
MNLGEDVNLEELIQCK[x]DDLSGAEIK	15	0	2832.351989	0.0034	0.0850
YLYSSEENTK[x]AGALLGIGVTNVAVR	9	0	2624.380854	0.0034	0.0850
QILDCIVNLSEPAK[x]K	13	0	1726.928669	0.0033	0.0500
IDTIVK[x]EIQDEKEAEAAR	5	0	2057.063963	0.0033	0.0600
DEQIEK[x]IDTVIK	5	0	1429.766355	0.0033	0.0400
MK[x]LSLFSNK	1	0	1066.584449	0.0033	0.0300
EK[x]WIAK	1	0	773.443537	0.0033	0.0200
QGLHK[x]K	4	0	709.423471	0.0033	0.0200
YTISGGGLYTDADK[x]GLATMGMGYLGSTGK	13	0	2884.362162	0.0033	0.0950
GSQVSEFIDTESFAPTITVQSK[x]LSNR	21	0	2840.419082	0.0033	0.0850
VLK[x]LTLEAMDLEIVEKEHFK	2	0	2384.302404	0.0032	0.0650
NSSSDMAYTSMFKGNQK[x]VVK	16	0	2221.050634	0.0032	0.0650
ILSTLDRELLK[x]PSASVALQR	10	0	2209.279304	0.0032	0.0650
KNCK[x]ADAGITIAPR	3	0	1513.803419	0.0032	0.0450
K[x]LMELFISKSNSDDPASFTSINNYK	0	0	2848.395178	0.0032	0.0800
YHDDLPALRITAFLLADSK[x]SQK	18	0	2501.327703	0.0032	0.0700
AAREYLEK[x]NWK	7	0	1406.730582	0.0032	0.0350
ASK[x]GSNDDEMK	2	0	1180.502961	0.0032	0.0350
SFLVWVNEEDHLRVISMEK[x]GGNMK	18	0	2817.394072	0.0031	0.0750
K[x]LEETDVAKAAILERPYASTGAYK	0	0	2623.385606	0.0031	0.0750
VLKTK[x]DEGGPAGGLYI	4	0	1616.877294	0.0031	0.0500
ENWK[x]YACK	3	0	1097.496365	0.0031	0.0250
ELIRK[x]SLK	4	0	985.628363	0.0031	0.0250
P[x]RKQYSAK	0	0	976.545365	0.0031	0.0250
LNSLPLLQQLVK[x]CFIVNELMR	11	0	2527.401730	0.0031	0.0650
IEVEVYK[x]ITTGDRLILTENIK	6	0	2446.368170	0.0031	0.0650
LK[x]ESQLVDKFFEK	1	0	1609.871482	0.0031	0.0400
LKPLIEK[x]GGDWER	6	0	1539.840853	0.0031	0.0400
YPMDAHK[x]SELEGVEEARR	6	0	2116.000652	0.0031	0.0550
LGSSEVEQVQLVVDGVKLMVEMEK[x]K	23	0	2773.460417	0.0030	0.0750
FRKPIGATWK[x]TTQLEEANSK	9	0	2304.222519	0.0030	0.0600
AEQEELLSEK[x]VSTKK	9	0	1717.909710	0.0030	0.0450
EDALFK[x]NEEK	5	0	1221.587675	0.0030	0.0300
VLVK[x]VHPEGK	3	0	1104.665473	0.0030	0.0300
K[x]GEIR	0	0	601.354728	0.0030	0.0150
DMTLEEAEVLILK[x]VLRQVMEEK	12	0	2615.391282	0.0030	0.0650
GIMLYGPPGTGK[x]TLCARAVANR	11	0	2302.203711	0.0030	0.0650
KPPVQPLAYK[x]SATPFRK	9	0	1927.104259	0.0029	0.0500
ATTVKDTMNVDINAIK[x]K	15	0	1860.997805	0.0029	0.0500
ARQAAK[x]ASVVETVTLTK	5	0	1772.015506	0.0029	0.0500
YDK[x]LVETSGQIR	2	0	1407.735725	0.0029	0.0350
QIAK[x]FVVSLGER	3	0	1345.771718	0.0029	0.0350
K[x]GINIDQSSNSK	0	0	1289.657479	0.0029	0.0350
QIQPKTFANLVSSTLYEK[x]R	17	0	2222.205809	0.0029	0.0550
NPK[x]ADPLDERLSGVVEGIFQK	2	0	2311.217098	0.0029	0.0600
SLPPEEYDEK[x]LYNK	9	0	1723.830403	0.0029	0.0400
STELFK[x]NEEEPTKK	5	0	1678.841301	0.0029	0.0400
NCACVISQKK[x]VPDK	9	0	1645.827913	0.0029	0.0400
IDK[x]EDMGSNDKASK	2	0	1536.708913	0.0029	0.0400
LKLELK[x]K	5	0	870.590192	0.0029	0.0200
VNMENLIVTDLGK[x]YAEVLIETAK	12	0	2562.361367	0.0028	0.0650
NYPLILYLVEGNGQTAK[x]R	16	0	2048.105376	0.0028	0.0500
EHFK[x]ELVSK	3	0	1115.597456	0.0028	0.0250
VLGVFSEKAQIK[x]ILYVNNAK	11	0	2233.283329	0.0027	0.0550
LALTKPK[x]GTPGYGPLGVLPK	6	0	2006.192733	0.0027	0.0550
K[x]GILLPESLTEAVEATTYAILR	0	0	2387.331060	0.0027	0.0600
K[x]GYQTIELDKK	0	0	1321.724101	0.0027	0.0300
VISMEK[x]GGNMK	5	0	1192.594355	0.0027	0.0300
K[x]AQSGPDASAK	0	0	1058.535585	0.0027	0.0300
LDPPILPENGDLEK[x]DEPEETDVNK	13	0	2705.291825	0.0027	0.0650
ASLLTREDLTDEEK[x]AASIAVEDEK	13	0	2632.307808	0.0027	0.0650
ATSTGTTIVGVIAK[x]DCIVLGADTR	13	0	2418.278703	0.0027	0.0650
QK[x]SLEKTLVPYLR	1	0	1573.919099	0.0027	0.0350
LEKGQSIDDMIPAQK[x]	14	0	1671.850090	0.0027	0.0400
NEEGIIEFTK[x]TPNDTQK	9	0	1962.953358	0.0026	0.0450
FFYILYFELYK[x]IAQDTLAR	10	0	2413.272097	0.0026	0.0500
EDIYK[x]FVTVQDLDEMQVDV	4	0	2285.077226	0.0026	0.0500
QIQPK[x]TFANLVSSTLYEKR	4	0	2222.205809	0.0026	0.0500
SLADFEK[x]ALQDYKPELASDPIIR	6	0	2618.359059	0.0026	0.0600
NIK[x]VIMATNRIDILDPALLRPGR	2	0	2588.494714	0.0026	0.0600
MVTLK[x]DVGPPQPGPGIYRLIGGTLR	4	0	2634.467832	0.0026	0.0650
EGK[x]VTFFYTDYIGVYAPR	2	0	2125.051948	0.0025	0.0450
LVSK[x]TSFLTNASNNLAIR	3	0	1948.074078	0.0025	0.0450
AVELAAMNK[x]ANMQEVETEEFLR	8	0	2522.214389	0.0025	0.0550
SYYMLYK[x]AGVLQSLADDSATTR	6	0	2452.194311	0.0025	0.0550
RMPIDFK[x]GFICK	6	0	1510.778788	0.0025	0.0300
SNNIK[x]ENEQK	4	0	1202.589070	0.0025	0.0250
VVTSK[x]LLKPR	4	0	1139.738968	0.0025	0.0250
DGIVLAAEK[x]K	8	0	1042.602207	0.0025	0.0250
PRK[x]QYSAK	2	0	976.545365	0.0025	0.0200
K[x]TVQYATK	0	0	937.523235	0.0025	0.0200
MQK[x]LLR	2	0	787.473787	0.0025	0.0150
GK[x]LVRK	1	0	699.475505	0.0025	0.0150
QSK[x]ATR	2	0	689.382001	0.0025	0.0150
DVCIK[x]LGLDSEESAEYIVAKGIR	4	0	2564.315479	0.0024	0.0550
S[x]SKDISSKSPSGNDALNDK	0	0	1948.933683	0.0024	0.0450
RMDDK[x]MLLTEVHLLESK	4	0	2057.064831	0.0024	0.0400
GMALGSANEK[x]IEASK	9	0	1504.755469	0.0023	0.0350
NPELFLRVGIKPPK[x]GVLLYGPPGTGK	13	0	2746.589657	0.0023	0.0600
IWK[x]SDEINEVLNK	2	0	1586.830346	0.0023	0.0300
STELFK[x]NEEEPTK	5	0	1550.746345	0.0023	0.0300
ISLRDVCIK[x]LGLDSEESAEYIVAK	8	0	2707.410100	0.0023	0.0550
KLEETDVAK[x]AAILERPYASTGAYK	8	0	2623.385606	0.0023	0.0550
HGGYKPTDKHK[x]TDLNHENLK	10	0	2331.171880	0.0023	0.0450
M[x]NSTEEIDLYNRWKALER	0	0	2267.100359	0.0022	0.0400
ENRHK[x]FQDILLGAGQAIK	4	0	2037.111857	0.0022	0.0400
LKYYEQK[x]IR	6	0	1239.697497	0.0022	0.0200
YFATLQK[x]SK	6	0	1084.591644	0.0022	0.0200
VVDK[x]CFGIK	3	0	1064.568799	0.0022	0.0200
EDVQSLK[x]LK	6	0	1058.597121	0.0022	0.0200
L[x]EAPADPTDEEAMSDEAAAQAITAR	0	0	2572.159771	0.0022	0.0550
CLDQLTNWCTIK[x]TVDR	11	0	2021.966182	0.0022	0.0350
NELEKLNFSSLK[x]MK	11	0	1679.891560	0.0021	0.0300
VAIKK[x]GAVEYEIYK	4	0	1609.907866	0.0021	0.0300
DGIVLAAEK[x]KVTSK	8	0	1457.845270	0.0021	0.0300
ENEQK[x]IK	4	0	887.471202	0.0021	0.0150
YTLYDQNDTKEWLDK[x]LGDK	14	0	2344.122200	0.0021	0.0400
KTELFK[x]ASTSAK	5	0	1309.724101	0.0021	0.0250
N[x]STEEIDLYNRWKALER	0	0	2136.059881	0.0021	0.0350
NSIVSK[x]YTQSTNNDDPK	5	0	1909.901659	0.0021	0.0350
QGDTK[x]INHEHFMDGILEVQMRK	4	0	2625.279050	0.0020	0.0450
AGDFQGLNEQLVSLFK[x]KHGQLK	15	0	2456.317475	0.0020	0.0450
SFEQK[x]VMKEDNLILR	4	0	1848.976679	0.0020	0.0300
SETMK[x]YYLPK	4	0	1258.626702	0.0020	0.0200
TVQYATK[x]RSK	6	0	1180.656362	0.0020	0.0200
AEAK[x]DVAKMK	3	0	1089.585175	0.0020	0.0200
VLK[x]TK	2	0	587.400615	0.0020	0.0100
SRQETQYK[x]IDELVSNNEK	7	0	2180.070835	0.0019	0.0350
YTSLSEEQK[x]MKSDINAHK	8	0	2108.020718	0.0019	0.0350
LGLDSEESAEYIVAK[x]GIR	14	0	1949.010477	0.0019	0.0350
ASRPGAAAKLDGK[x]DELWK	12	0	1912.016567	0.0019	0.0350
VSQARVMGSGCDAAGTIIK[x]VFHPITK	18	0	2742.430790	0.0019	0.0500
NDSYQLIK[x]ILPNK	7	0	1544.856167	0.0019	0.0250
V[x]SPTGQITSTSAR	0	0	1303.673128	0.0019	0.0250
VVGQLLEKLKPLIEK[x]GGDWER	14	0	2406.363362	0.0019	0.0400
V[x]LEATMILIDNSEWMINGDYIPTR	0	0	2793.371608	0.0019	0.0450
IDKNTWNSTLETAK[x]AK	13	0	1818.947489	0.0019	0.0300
GEIKK[x]AMVNIDTIDNK	4	0	1787.945046	0.0019	0.0300
QSK[x]YTYDR	2	0	1059.498475	0.0019	0.0150
IVK[x]SAKAK	2	0	843.554142	0.0019	0.0150
SNQATTSTDRQVK[x]LLFIEK	12	0	2178.164339	0.0018	0.0350
LREEIQK[x]GDGGTDYVCVPK	6	0	2163.062913	0.0018	0.0350
TIPPLTTVK[x]GSDAAPQASK	8	0	1881.020649	0.0018	0.0350
MPPK[x]EDWEKYQKPVDTEEENDK	3	0	2734.243102	0.0018	0.0400
EIK[x]PNIRVALR	2	0	1307.803685	0.0018	0.0200
ILTSFDRASALGAINLQPLLMPSK[x]R	23	0	2711.515506	0.0018	0.0450
M[x]SSKDISSKSPSGNDALNDK	0	0	2079.974162	0.0018	0.0350
NKPGVYTK[x]VCNYVNWIQQTIAAN	7	0	2680.343029	0.0017	0.0400
SITEFGDTATAK[x]ELEAMKLLRPR	11	0	2576.363096	0.0017	0.0400
ELFDPIISDRHGGYK[x]PTDKHK	14	0	2452.249792	0.0017	0.0350
VPTFANFHTPIFIAK[x]REDGMK	14	0	2418.251708	0.0017	0.0350
VVGQLLEKLK[x]PLIEKGGDWER	9	0	2406.363362	0.0017	0.0350
YYLPK[x]GKSALSTLNGFVEELK	4	0	2356.267737	0.0017	0.0350
KDYTMAQPEFFK[x]AVR	11	0	1829.913356	0.0017	0.0250
VISMEKGGNMK[x]EVFR	10	0	1723.874862	0.0017	0.0250
EIKEVIELPVK[x]HPELFESLGIPQPK	10	0	2868.599943	0.0016	0.0400
TMVEVIPYFAEDLLVLK[x]TDELK	16	0	2565.365058	0.0016	0.0350
EAVELPLTHPELYEEMGIK[x]PPK	18	0	2519.298044	0.0016	0.0350
TLSK[x]ESARATIDECMR	3	0	1866.892688	0.0016	0.0250
SLDK[x]QMVEERVLK	3	0	1573.849698	0.0015	0.0200
AHLDVQEK[x]DQPKK	7	0	1534.810280	0.0015	0.0200
LNDPEDK[x]YEALSK	6	0	1520.735782	0.0015	0.0200
GGDEWK[x]IEPLKLK	5	0	1511.834706	0.0015	0.0200
SAK[x]AKNPMFALSR	2	0	1419.765584	0.0015	0.0200
VAEQNENPTVGSAQK[x]MIQDEAQK	14	0	2514.201910	0.0015	0.0350
SLQSVGQIIGEVLK[x]QLDSERFIVK	13	0	2685.506382	0.0015	0.0350
LHSEK[x]VSLMDYLASSNISQLTGTK	4	0	2621.336941	0.0015	0.0350
LGVKPPKGCLMFGPPGTGK[x]TLLAR	18	0	2494.391501	0.0015	0.0350
E[x]APADPTDEEAMSDEAAAQAITAR	0	0	2459.075713	0.0015	0.0350
LQMSAMYKK[x]CLTDLEDEAPAK	8	0	2441.163937	0.0014	0.0300
YEALSK[x]HIIMFDCK	5	0	1753.853066	0.0014	0.0200
AFGRVYATMQK[x]LQK	10	0	1639.886752	0.0014	0.0200
EIK[x]PNIR	2	0	868.513006	0.0014	0.0100
YASQK[x]RP	4	0	848.450409	0.0014	0.0100
IIYSDIDVDPVK[x]PEHVGK	11	0	2023.062511	0.0014	0.0250
DDINLDEASAMAVK[x]FLSK	13	0	1965.971650	0.0014	0.0250
HNDLAQLVQQSRPLMANFSK[x]AK	19	0	2495.306589	0.0014	0.0300
LK[x]KTLEVLYLK	1	0	1346.853655	0.0014	0.0150
K[x]IIEEEGFTNR	0	0	1334.682966	0.0014	0.0150
IIYSDIDVDPVKPEHVGKVVLK[x]NK	21	0	2704.516220	0.0012	0.0300
MSSK[x]DISSKSPSGNDALNDK	3	0	2079.974162	0.0012	0.0250
DTMNVDINAIK[x]KGEIR	10	0	1815.951192	0.0012	0.0200
VGPGYVARSSCK[x]IVFR	11	0	1794.956220	0.0012	0.0200
K[x]SSEQANLYERK	0	0	1451.736786	0.0012	0.0150
DKPK[x]YEPPVPTR	3	0	1425.761546	0.0012	0.0150
DTMNVDINAIK[x]K	10	0	1360.701983	0.0012	0.0150
EFPDLGVLEGK[x]R	10	0	1358.719350	0.0012	0.0150
LLEK[x]LEIK	3	0	984.621882	0.0012	0.0100
LALTK[x]LTIPLPLYPQGHPGGSEGGPK	4	0	2640.463795	0.0012	0.0300
VLRQVMEEK[x]LDSK	8	0	1573.849698	0.0012	0.0150
GGDEWKIEPLK[x]LK	10	0	1511.834706	0.0012	0.0150
EPNK[x]GSYRPYTAK	3	0	1509.757521	0.0012	0.0150
L[x]FKSLGSGMDQEK	0	0	1438.712546	0.0012	0.0150
NIPK[x]ARASLTAAK	3	0	1339.793514	0.0012	0.0150
TYNLISSYIK[x]SVEISALASKNR	9	0	2456.327369	0.0011	0.0250
NKELISVSAASK[x]ILSNITYSYK	11	0	2428.321223	0.0011	0.0250
EAEAAKDEQIEK[x]IDTVIK	11	0	2029.057817	0.0011	0.0200
IEVNIHRK[x]R	7	0	1163.688664	0.0011	0.0100
LQMSAMYK[x]K	7	0	1098.556519	0.0011	0.0100
SLALTKK[x]DK	6	0	1002.607293	0.0011	0.0100
FDVIVAK[x]GK	6	0	975.575269	0.0011	0.0100
LAQLLRQLASYYHK[x]ESNALFMVR	13	0	2750.468893	0.0011	0.0250
YTLYDQNDTK[x]EWLDKLGDK	9	0	2344.122200	0.0011	0.0200
S[x]INFCMDMDLSACILNASK	0	0	2188.962413	0.0011	0.0200
SSSDMAYTSMFKGNQK[x]VVK	15	0	2107.007711	0.0011	0.0200
LGDGVLRPYK[x]VGVILESQR	9	0	2098.189768	0.0011	0.0200
K[x]AQSGPDASAKLPTVIPTTR	0	0	2037.121751	0.0010	0.0200
DTALEK[x]YKSYLLQHR	5	0	1863.984208	0.0010	0.0150
ESQLVDK[x]FFEKINVK	6	0	1822.982813	0.0010	0.0150
LLENDIK[x]VMK	6	0	1201.673984	0.0010	0.0100
K[x]PPVQPLAYK	0	0	1139.670224	0.0010	0.0100
GTEVEK[x]ITIK	5	0	1116.638983	0.0010	0.0100
FNLMVICK[x]DKK	7	0	1394.741343	0.0009	0.0100
EDALFK[x]NEEKK	5	0	1349.682631	0.0009	0.0100
EIK[x]EVIELPVK	2	0	1295.769988	0.0009	0.0100
FDVVPVPQSSLYLRNLTDETK[x]NK	20	0	2662.396504	0.0009	0.0200
WNSK[x]VDKPDGTMDYDSMDNIFFAK	3	0	2823.251891	0.0008	0.0200
EVAEADIASK[x]DLEETDERSLALTK	9	0	2632.307808	0.0008	0.0200
AFNNAGITSVGVTGK[x]NCACVISQK	14	0	2495.225954	0.0008	0.0200
YYK[x]DGIYDLLHACVDRIK	2	0	2241.125119	0.0008	0.0150
LFAYPPKSVQPTAK[x]TVQK	13	0	2002.125051	0.0008	0.0150
RNAEELSSYQK[x]K	10	0	1451.736786	0.0008	0.0100
LKGYQTIELDK[x]K	10	0	1434.808159	0.0008	0.0100
YEIDK[x]TLAGVTR	4	0	1364.729913	0.0008	0.0100
LVRDAFALAK[x]EK	9	0	1359.787367	0.0008	0.0100
K[x]TTEEK	0	0	734.380997	0.0008	0.0050
K[x]LDVAK	0	0	672.416990	0.0008	0.0050
DEK[x]YTLYDQNDTK	2	0	1631.731422	0.0008	0.0100
EKASK[x]GSNDDEMK	4	0	1437.640504	0.0008	0.0100
FFYILYFELYK[x]IAQDTLARR	10	0	2569.373199	0.0008	0.0150
DEQIEK[x]IDTVIKLVDHSFDEK	5	0	2500.269580	0.0007	0.0150
KEEPK[x]SETLENFTR	4	0	1706.847448	0.0007	0.0100
IK[x]YEYQK	1	0	970.512337	0.0007	0.0050
K[x]PRRLLK	0	0	909.623554	0.0007	0.0050
LVK[x]GRQD	2	0	814.466059	0.0007	0.0050
P[x]TDDDDK	0	0	804.313706	0.0007	0.0050
YPHGMTETLNTK[x]LGLGIAYQLR	11	0	2475.294296	0.0007	0.0150
DEFSRK[x]EAGFIDDILIITPASK	5	0	2464.284838	0.0007	0.0150
LGVKPPK[x]GCLMFGPPGTGKTLLAR	6	0	2494.391501	0.0006	0.0150
QEVAAQKSSEETEDK[x]K	14	0	1805.864214	0.0006	0.0100
LENQRK[x]WR	5	0	1128.615169	0.0006	0.0050
QVK[x]LLFIEKAEIINSLNLNNDLTDK	2	0	2884.590832	0.0006	0.0150
GLATMGMGYLGSTGK[x]TYNLISSYIK	14	0	2625.318122	0.0006	0.0150
K[x]IEIPLPNEVGRMEILK	0	0	1978.128419	0.0006	0.0100
K[x]AMVNIDTIDNKVATTM	0	0	1863.943328	0.0006	0.0100
QYSAKAK[x]WSTAETLTNNK	6	0	2040.027522	0.0006	0.0100
LAHLSK[x]HPK	5	0	1029.608297	0.0006	0.0050
LAEGESEEVK[x]AYMDPHRSMK	9	0	2306.067009	0.0005	0.0100
DVCIK[x]LGLDSEESAEYIVAK	4	0	2238.108857	0.0005	0.0100
K[x]LEGTIDYQK	0	0	1193.629146	0.0005	0.0050
TLASLQK[x]RTHALENTFLPSNSAR	6	0	2554.361457	0.0004	0.0100
EGVETRIIPLK[x]K	10	0	1381.829229	0.0004	0.0050
K[x]KAQSGPDASAK	0	0	1186.630541	0.0004	0.0050
K[x]EEMVMLKGDEVVSLLGVSEQVQVR	0	0	2801.466563	0.0004	0.0100
AANVLAFQSTTKTLALK[x]YPGGGPGK	16	0	2489.364088	0.0004	0.0100
EFEIIK[x]GVLCQFR	5	0	1637.859869	0.0004	0.0050
RK[x]LPNIEEATFDK	1	0	1559.830681	0.0004	0.0050
SSCK[x]IVFRSELQDK	3	0	1695.861321	0.0004	0.0050
SFLELTEVWGK[x]PQK	10	0	1660.882380	0.0004	0.0050
K[x]VNQIESQMAMAEK	0	0	1605.785384	0.0004	0.0050
TSTGGPK[x]LQLNLER	6	0	1512.825929	0.0004	0.0050
VSTK[x]KILGVAAEDK	3	0	1457.845270	0.0004	0.0050
IEPLKLK[x]VLVQGLER	6	0	1734.076651	0.0003	0.0050
K[x]DSESTEEKEAQAVQR	0	0	1833.870361	0.0003	0.0050
TDK[x]YAFSLTTFSPNGK	2	0	1775.872934	0.0003	0.0050
GGYAEVK[x]QSEVIGLVR	6	0	1703.920551	0.0003	0.0050
VGVFK[x]NVSGNVLSEIK	4	0	1688.946037	0.0003	0.0050
DECK[x]QDIMFELGLLQER	3	0	2123.002624	0.0003	0.0050
M[x]SRSYDSRTTIFSPEGR	0	0	1988.937329	0.0003	0.0050
L[x]FKSLGSGMDQEKVLNK	0	0	1893.002891	0.0003	0.0050
INEDSK[x]LAVNENLASSK	5	0	1830.932231	0.0003	0.0050
SSEQANLYERK[x]TLVAHAVLK	10	0	2256.222519	0.0002	0.0050
KLGVKPPK[x]GCLMFGPPGTGK	7	0	2068.132455	0.0002	0.0050
# precursors: 1
Precursor: 3474.5101	4	0.9850	0
EDALFK[x]NEEK(5)	K[x]FDSGGGDNGANNQFAGNQSM(0)	0.5250	3474.5268	138.0681
E[x]AAR(0)	E[x]AAR(0)	0.0000	0.0000	138.0681
E[x]AAR(0)	E[x]AAR(0)	0.0000	0.0000	138.0681
E[x]AAR(0)	E[x]AAR(0)	0.0000	0.0000	138.0681
E[x]AAR(0)	E[x]AAR(0)	0.0000	0.0000	138.0681
E[x]AAR(0)	E[x]AAR(0)	0.0000	0.0000	138.0681
E[x]AAR(0)	E[x]AAR(0)	0.0000	0.0000	138.0681
E[x]AAR(0)	E[x]AAR(0)	0.0000	0.0000	138.0681
E[x]AAR(0)	E[x]AAR(0)	0.0000	0.0000	138.0681
E[x]AAR(0)	E[x]AAR(0)	0.0000	0.0000	138.0681
E[x]AAR(0)	E[x]AAR(0)	0.0000	0.0000	138.0681
E[x]AAR(0)	E[x]AAR(0)	0.0000	0.0000	138.0681
E[x]AAR(0)	E[x]AAR(0)	0.0000	0.0000	138.0681
E[x]AAR(0)	E[x]AAR(0)	0.0000	0.0000	138.0681
E[x]AAR(0)	E[x]AAR(0)	0.0000	0.0000	138.0681
E[x]AAR(0)	E[x]AAR(0)	0.0000	0.0000	138.0681
E[x]AAR(0)	E[x]AAR(0)	0.0000	0.0000	138.0681
E[x]AAR(0)	E[x]AAR(0)	0.0000	0.0000	138.0681
E[x]AAR(0)	E[x]AAR(0)	0.0000	0.0000	138.0681
E[x]AAR(0)	E[x]AAR(0)	0.0000	0.0000	138.0681
