# Supplementary material for: ECL: an exhaustive search tool for the identification of cross-linked peptides using whole database
Source: BMC Bioinformatics. 2016 May 20;17:217. doi: 10.1186/s12859-016-1073-y (PMC4874008; doi:10.1186/s12859-016-1073-y)
Supplement: Additional file 5 — Kojak’s pre-selection list of PSMs only identified by ECL. (ZIP 5147 kb) [file 12859_2016_1073_MOESM5_ESM.zip › Kojak's pre-selection ranks of ECL only peptides/Kojak's detailed results/aleitner_M1012_007/diagnostic_7274.txt]

Scan: 7274
YVAGVQQK[x]YTQSGGVRPFGVSTLIAGFDVGDNTPR	7	0	3683.869435	0.0870	3.0450
M[x]SER	0	0	521.226756	0.0838	0.3350
INYK[x]K	3	0	664.390778	0.0810	0.4050
LLK[x]PR	2	0	625.427496	0.0780	0.3900
EFPDLGVLEGK[x]R	10	0	1358.719350	0.0746	0.8950
M[x]GINERK	0	0	846.438129	0.0729	0.5100
WK[x]RENQLR	1	0	1128.615169	0.0688	0.5500
LYNK[x]FK	3	0	811.459186	0.0642	0.3850
K[x]DKPK	0	0	614.375128	0.0620	0.3100
M[x]MGINERK	0	0	977.478607	0.0613	0.4900
ERK[x]PR	2	0	684.403070	0.0610	0.3050
DRLK[x]K	3	0	658.412573	0.0600	0.3000
LVK[x]ERQAR	2	0	998.598459	0.0594	0.4750
K[x]GFDFEYYQR	0	0	1351.619643	0.0560	0.5600
KLEGTIDYQK[x]L	9	0	1306.713204	0.0559	0.6150
VMCK[x]NK	3	0	778.382925	0.0558	0.3350
IWKVMCK[x]NK	6	0	1205.641245	0.0544	0.4900
LTGDTNGALDK[x]LEEIGVADQYK	10	0	2349.169873	0.0534	1.1750
GTLK[x]VHTIR	3	0	1023.618860	0.0522	0.4700
K[x]SGRSAPGVSTTSTIQ	0	0	1575.821569	0.0516	0.8250
QAAK[x]ASVVETVTLTK	3	0	1544.877294	0.0513	0.7700
LGVK[x]R	3	0	571.380549	0.0510	0.2550
LFLLRSDYYMASTYTK[x]K	15	0	2099.076051	0.0503	0.8550
M[x]GINERKGFDFEYYQR	0	0	2051.952252	0.0500	0.8000
NK[x]LLK	1	0	614.411513	0.0500	0.2500
K[x]VIAR	0	0	585.396198	0.0500	0.2500
STELQIGVVEDDK[x]PFR	12	0	1831.931505	0.0491	0.7850
LRWK[x]R	3	0	757.471088	0.0490	0.2450
EK[x]QNTPVLFDSK	1	0	1404.724827	0.0487	0.5850
DQKK[x]DKPK	3	0	985.555594	0.0487	0.3900
LRNK[x]R	3	0	685.434703	0.0480	0.2400
YASQK[x]RP	4	0	848.450409	0.0479	0.3350
K[x]SNFFLQLDGLVGQEAR	0	0	1921.005669	0.0474	0.8050
SLALTK[x]K	5	0	759.485399	0.0471	0.3300
NK[x]VLVK	1	0	699.464272	0.0467	0.2800
GVSK[x]DEK	3	0	761.391895	0.0464	0.3250
K[x]PRR	0	0	555.360483	0.0463	0.1850
K[x]VPDK	0	0	585.348581	0.0460	0.2300
IRIAYASVVYIADK[x]YK	13	0	1872.050830	0.0459	0.7350
LHNSLEVVFEWDK[x]NDWNGHIRDDAWPR	12	0	3347.585906	0.0459	1.2400
DREISYPFK[x]R	8	0	1309.677823	0.0455	0.4550
I[x]DDQRDMQVDSVNQEENVDSGETKQNTVTEVPR	0	0	3774.723689	0.0455	1.5000
QEYK[x]DDINLDEASAMAVK	3	0	2038.951640	0.0453	0.8150
M[x]NSIVSKYTQSTNNDDPKK	0	0	2169.037093	0.0453	0.8600
EFPDLGVLEGK[x]RIDRPGR	10	0	2053.106771	0.0450	0.8100
N[x]SIVSKYTQSTNNDDPKK	0	0	2037.996615	0.0450	0.8100
M[x]MGINERKGFDFEYYQR	0	0	2182.992731	0.0450	0.7650
EFHKDMTLEEAEVLILK[x]VLR	16	0	2412.308550	0.0447	0.8950
GTLK[x]VHTIRLR	3	0	1292.804020	0.0445	0.4900
EDTEAVLK[x]R	7	0	1059.555986	0.0444	0.4000
VVDK[x]CFGIKFDIMPR	3	0	1823.942544	0.0443	0.6650
MVCK[x]IWK	3	0	963.503367	0.0443	0.3100
SK[x]VLDVR	1	0	815.486459	0.0443	0.3100
ELEAMK[x]LLRPR	5	0	1354.775421	0.0441	0.4850
LQK[x]DLGQVLNK	2	0	1254.729522	0.0441	0.4850
LTGDTNGALDK[x]LEEIGVADQYKVSK	10	0	2663.365262	0.0440	1.1000
WIAK[x]QILDCIVNLSEPAKK	3	0	2225.224100	0.0439	0.8350
VATEK[x]DFLDAVQKVVK	4	0	1788.998462	0.0434	0.6950
M[x]IDDQRDMQVDSVNQEENVDSGETKQNTVTEVPR	0	0	3905.764168	0.0434	1.4750
RLVK[x]GR	3	0	727.481651	0.0433	0.2600
K[x]EEPK	0	0	629.338410	0.0430	0.2150
LK[x]WSDER	1	0	932.471536	0.0429	0.3000
LK[x]PQDER	1	0	884.471536	0.0429	0.3000
YKVNLYK[x]FR	6	0	1229.692020	0.0428	0.3850
WIAK[x]QILDCIVNLSEPAK	3	0	2097.129144	0.0425	0.7650
LKVELAK[x]QNLFVPTSDK	6	0	1929.093418	0.0424	0.7200
LK[x]VELAKQNLFVPTSDK	1	0	1929.093418	0.0424	0.7200
K[x]ILGVAAEDK	0	0	1042.602207	0.0420	0.4200
AEAK[x]DVAK	3	0	830.449740	0.0419	0.3350
TK[x]SVALGGITK	1	0	1073.644403	0.0418	0.4600
YVQVEQRNK[x]PDER	8	0	1659.832802	0.0415	0.5400
LRHTVIK[x]TGLR	6	0	1292.804020	0.0414	0.4550
QGLHK[x]KSNFFLQLDGLVGQEAR	4	0	2484.323621	0.0411	0.9050
EGK[x]VTFFYTDYIGVYAPR	2	0	2125.051948	0.0411	0.7400
A[x]SLLK	0	0	530.342770	0.0410	0.2050
NK[x]PDER	1	0	757.371829	0.0408	0.2450
LDDMSLIK[x]EDCEAATDPLLK	7	0	2276.091491	0.0408	0.8150
VVDKCFGIK[x]FDIMPR	8	0	1823.942544	0.0407	0.6100
VELAK[x]QNLFVPTSDK	4	0	1687.914404	0.0407	0.6100
D[x]GLEDDMPALADEEFEK	0	0	1922.809068	0.0403	0.6850
IQFCLALHNDSIK[x]SMRYPMDAHK	12	0	2774.345349	0.0402	0.9250
K[x]LARNILK	0	0	954.633783	0.0400	0.3200
DRGK[x]LVR	3	0	842.508589	0.0400	0.2800
NEEK[x]K	3	0	646.328572	0.0400	0.2000
K[x]ELLK	0	0	629.411178	0.0400	0.2000
M[x]FR	0	0	452.220553	0.0400	0.1200
K[x]FR	0	0	449.275030	0.0400	0.1200
GLGYPEDAIGK[x]TKLVK	10	0	1687.950789	0.0397	0.6350
YLYSSEENTK[x]AGALLGIGVTNVAVR	9	0	2624.380854	0.0396	0.9900
SRTLASLQK[x]R	8	0	1158.683243	0.0395	0.3950
LFK[x]SLGSGMDQEKVLNK	2	0	1893.002891	0.0394	0.6700
RSK[x]VLDVR	2	0	971.587561	0.0394	0.3150
K[x]SGNLPDADNSK	0	0	1244.599634	0.0392	0.4700
M[x]ATTVKDTMNVDINAIK	0	0	1863.943328	0.0391	0.6650
K[x]YYSFDNSLK	0	0	1263.613496	0.0390	0.3900
NSIVSK[x]YTQSTNNDDPKK	5	0	2037.996615	0.0389	0.7000
LLK[x]PRVNNR	2	0	1108.682852	0.0389	0.3500
NVPK[x]LQNVSNFQKIAMVDNHVCLAFAGLNADAR	3	0	3653.855713	0.0388	1.2800
A[x]TTVKDTMNVDINAIK	0	0	1732.902849	0.0388	0.6200
LAK[x]R	2	0	486.327789	0.0388	0.1550
AASIAVEDEK[x]R	9	0	1187.614557	0.0386	0.4250
VSTTPANSFELK[x]QYLIQR	11	0	2094.110853	0.0383	0.6900
I[x]INRDIGKVVDK	0	0	1368.808828	0.0383	0.4600
LRLQK[x]R	4	0	812.534410	0.0383	0.2300
K[x]ELFDCLKIMR	0	0	1451.762804	0.0382	0.4200
DQK[x]KDKPK	2	0	985.555594	0.0381	0.3050
LSGVVEGIFQK[x]CYAK	10	0	1697.880996	0.0380	0.5700
LTGDTNGALDKLEEIGVADQYK[x]VSK	21	0	2663.365262	0.0378	0.9450
LAEFDKAIEDAQELNGEHEILEAMK[x]NK	24	0	3084.507234	0.0376	1.0150
K[x]LEK	0	0	516.327120	0.0375	0.1500
QGLHKK[x]SNFFLQLDGLVGQEAR	5	0	2484.323621	0.0375	0.8250
K[x]PTSELAIGASLEK	0	0	1442.797987	0.0375	0.5250
K[x]SLPLQIEVANDCIKWAIK	0	0	2225.224100	0.0374	0.7100
NRQYQEVVK[x]QGDVLLNK	8	0	2030.090787	0.0374	0.6350
EKWIAK[x]QILDCIVNLSEPAK	5	0	2354.266687	0.0373	0.7450
DEQIEKIDTVIK[x]LVDHSFDEK	11	0	2500.269580	0.0371	0.7800
K[x]YTGLLR	0	0	849.507194	0.0371	0.2600
K[x]EAGFIDDILIITPASKEK	0	0	2087.151320	0.0371	0.7050
VSKILEHK[x]EIMLR	7	0	1594.922802	0.0369	0.4800
D[x]DGLEDDMPALADEEFEK	0	0	2037.836007	0.0367	0.6600
TNTNNSILFAALSK[x]SLVR	13	0	1948.074078	0.0367	0.6600
LQNVSNFQK[x]IAMVDNHVCLAFAGLNADAR	8	0	3215.596667	0.0366	1.0600
VMCKNK[x]TDTK	5	0	1223.600166	0.0365	0.3650
ARQAAK[x]ASVVETVTLTK	5	0	1772.015506	0.0365	0.6200
GTK[x]KSGNLPDADNSK	2	0	1530.763724	0.0363	0.5450
DEK[x]SGVKLENVK	2	0	1344.724827	0.0362	0.4350
LQK[x]R	2	0	543.349250	0.0362	0.1450
LIK[x]K	2	0	500.368591	0.0362	0.1450
IK[x]TLSMEKHTELR	1	0	1584.865682	0.0362	0.4700
AK[x]YASQKRP	1	0	1047.582476	0.0361	0.3250
DLGQVLNK[x]YVQVEQR	7	0	1787.952910	0.0360	0.5400
ILEHK[x]EIMLR	4	0	1280.727413	0.0360	0.3600
VMCK[x]NKTDTK	3	0	1223.600166	0.0360	0.3600
LK[x]DLR	1	0	643.401675	0.0360	0.1800
EVLNKGVSK[x]DEK	8	0	1344.724827	0.0358	0.4300
LK[x]PQDERTQEERNR	1	0	1797.908083	0.0357	0.5000
TMLVK[x]AVANSTAANFIRVVGSEFVQK	4	0	2779.505334	0.0356	0.9250
EK[x]WIAKQILDCIVNLSEPAK	1	0	2354.266687	0.0355	0.7100
K[x]ACIIFFDEIDAIGGAR	0	0	1894.961028	0.0353	0.6000
LQK[x]DLGQVLNKYVQVEQR	2	0	2157.190495	0.0350	0.6300
GLGYPEDAIGK[x]TK	10	0	1347.703366	0.0350	0.4550
AKYASQK[x]RP	6	0	1047.582476	0.0350	0.3150
IQK[x]ENR	2	0	786.434760	0.0350	0.2100
LK[x]LELK	1	0	742.495236	0.0350	0.2100
LGVK[x]PPK	3	0	737.479921	0.0350	0.2450
LWK[x]R	2	0	601.369985	0.0350	0.1400
IDK[x]K	2	0	502.311471	0.0350	0.1400
VATEKDFLDAVQK[x]VVK	12	0	1788.998462	0.0347	0.5550
AASIAVEDEK[x]RLR	9	0	1456.799717	0.0346	0.4500
ASLLTREDLTDEEK[x]AASIAVEDEK	13	0	2632.307808	0.0346	0.8300
LLENDIK[x]VMK	6	0	1201.673984	0.0345	0.3450
SLALTK[x]KDK	5	0	1002.607293	0.0344	0.3100
ENAINK[x]K	5	0	815.450075	0.0343	0.2400
IVAFDQLVK[x]EK	8	0	1288.739025	0.0341	0.3750
TK[x]KACIIFFDEIDAIGGAR	1	0	2124.103657	0.0339	0.6450
IDKEDMGSNDK[x]ASK	10	0	1536.708913	0.0339	0.4750
EEMMNSIQQAVAK[x]	12	0	1477.690428	0.0338	0.4400
EISYPFK[x]R	6	0	1038.549782	0.0338	0.2700
NCK[x]ADAGITIAPRCTDLDAIGVK	2	0	2458.230706	0.0337	0.7750
K[x]EVQEARELIR	0	0	1369.767693	0.0336	0.3700
FAASKEK[x]QNTPVLFDSK	6	0	1908.994437	0.0335	0.5700
YVQVEQRNK[x]PDERFNTGVVNVR	8	0	2646.362518	0.0334	0.7350
VYATMQK[x]LQKDLGQVLNK	6	0	2076.140043	0.0333	0.6000
SLALTKK[x]DK	6	0	1002.607293	0.0333	0.3000
HK[x]TPDKGYGHR	1	0	1294.653005	0.0332	0.3650
I[x]INRDIGK	0	0	927.550117	0.0331	0.2650
NRTMVEVIPYFAEDLLVLK[x]TDELK	18	0	2835.509082	0.0329	0.7900
IK[x]LISGK	1	0	757.506134	0.0329	0.2300
IK[x]ILFSDVKAMTTGLR	1	0	1792.027986	0.0328	0.5250
FKLNVYK[x]YR	6	0	1229.692020	0.0328	0.2950
E[x]IINRDIGKVVDK	0	0	1497.851416	0.0327	0.4250
FDQLTQALNVAIRLDDMSLIK[x]EDCEAATDPLLK	20	0	3745.890482	0.0326	1.0750
VSTKK[x]ILGVAAEDK	4	0	1457.845270	0.0325	0.4550
MEQK[x]PEVDYSEKFAELQKSLNNLNTIDIDANLEK	3	0	3965.956640	0.0325	1.1050
K[x]GVVALVEDK	0	0	1056.617856	0.0325	0.3250
A[x]ASLLK	0	0	601.379880	0.0325	0.1950
DCIVLGADTRATAGPIIADK[x]NCK	19	0	2458.230705	0.0324	0.7450
ELFDPIISDRHGGYK[x]PTDKHK	14	0	2452.249792	0.0324	0.6800
TSK[x]TPPTAMLSSVREIIK	2	0	1958.086949	0.0322	0.5800
MGINERK[x]GFDFEYYQR	6	0	2051.952252	0.0322	0.5150
LYNKFK[x]TNHGNPFM	5	0	1709.834718	0.0321	0.4500
LGVK[x]RFK	3	0	846.543913	0.0321	0.2250
L[x]FKSLGSGMDQEKVLNK	0	0	1893.002891	0.0321	0.5450
VVTSK[x]LLKPR	4	0	1139.738968	0.0320	0.3200
VK[x]LEK	1	0	615.395529	0.0320	0.1600
KVNQIESQMAMAEK[x]LIQIR	13	0	2229.197231	0.0318	0.6050
EKSLLAHK[x]GGHVVR	7	0	1529.878966	0.0318	0.4450
DLGQVLNK[x]YVQVEQRNKPDER	7	0	2527.314175	0.0317	0.6650
LFNLEPK[x]ILEEVPLR	6	0	1809.039932	0.0317	0.4750
VVGSEFVQK[x]YLGEGPR	8	0	1763.920551	0.0316	0.5050
IHAK[x]SMAIDKDIR	3	0	1496.813257	0.0315	0.4100
VVTSKLLK[x]PR	7	0	1139.738968	0.0315	0.3150
SVALGGITK[x]EFVIYEQLIAAR	8	0	2277.273157	0.0314	0.6600
LLRPRK[x]R	5	0	937.629701	0.0314	0.2200
NK[x]HCLIK	1	0	911.501059	0.0314	0.2200
K[x]PIGATWKTTQLEEANSK	0	0	2001.053008	0.0314	0.5650
LVRQLFNAAEEHSPSIVFIDEIDAIGTK[x]R	27	0	3267.725019	0.0314	0.9100
K[x]SGFEKIDLTR	0	0	1292.708787	0.0314	0.3450
HNLNLSPEATASFTRK[x]QLATSLR	15	0	2554.361457	0.0313	0.7200
K[x]NCK	0	0	548.274037	0.0313	0.1250
M[x]EQKPEVDYSEKFAELQKSLNNLNTIDIDANLEK	0	0	3965.956640	0.0312	1.0600
ITAFLLADSK[x]SQK	9	0	1420.792510	0.0312	0.4050
TPDK[x]GYGHR	3	0	1029.499144	0.0311	0.2800
VSTK[x]KILGVAAEDK	3	0	1457.845270	0.0311	0.4350
K[x]AFGR	0	0	577.333601	0.0310	0.1550
EQK[x]PEVDYSEKFAELQKSLNNLNTIDIDANLEK	2	0	3834.916162	0.0309	1.0200
K[x]SQNVQEQLNEWGSNITELLGK	0	0	2514.271310	0.0309	0.6800
VNQIESQMAMAEK[x]LIQIR	12	0	2101.102276	0.0308	0.5550
ASLLK[x]VNMENLIVTDLGK	4	0	1957.091700	0.0308	0.5550
NK[x]GTMK	1	0	677.353010	0.0308	0.1850
GERPSCPTGYHLK[x]SIRTGR	12	0	2171.101696	0.0308	0.5850
TKK[x]ACIIFFDEIDAIGGAR	2	0	2124.103657	0.0308	0.5850
HK[x]FQDILLGAGQAIKAGNR	1	0	2036.127841	0.0308	0.5850
LVRK[x]CIK	3	0	915.568742	0.0307	0.2150
K[x]EVQEAR	0	0	858.455887	0.0307	0.2150
LLIFEK[x]QVR	5	0	1144.696771	0.0306	0.2750
TLADVEVNHLK[x]CDQFLVAHYR	10	0	2527.264057	0.0305	0.6400
TKSVALGGITK[x]EFVIYEQLIAAR	10	0	2506.415787	0.0304	0.7000
IHDHLLMEEEYVQNQERLK[x]PQDER	18	0	3048.472188	0.0304	0.7300
SAELYKNPK[x]ADPLDER	8	0	1844.926754	0.0303	0.4850
ITTGDRLILTENIK[x]TK	13	0	1815.046470	0.0303	0.4850
FAASK[x]EKQNTPVLFDSK	4	0	1908.994437	0.0303	0.5150
AGDFQGLNEQLVSLFK[x]K	15	0	1892.999523	0.0303	0.5150
ILGVVEGQFSRPAK[x]LNDPEDK	13	0	2311.217099	0.0302	0.6350
FAELQK[x]SLNNLNTIDIDANLEK	5	0	2502.296462	0.0302	0.6650
QGEIDYEALVK[x]LTDGTNGADLR	10	0	2377.176020	0.0302	0.6650
FQDILLGAGQAIK[x]AGNRSVMAPLFLHDK	12	0	3009.622085	0.0302	0.8450
AVANQTSATFLRVVGSELIQK[x]YLGDGPR	20	0	2989.598373	0.0302	0.8450
CFGIK[x]FDIMPR	4	0	1382.683832	0.0300	0.3300
QEMK[x]K	3	0	662.342113	0.0300	0.1500
GERPSCPTGYHLK[x]SIR	12	0	1856.931459	0.0300	0.4800
IDKNTWNSTLETAK[x]AK	13	0	1818.947489	0.0300	0.4800
SQDISINGNSKK[x]EEPK	11	0	1772.890370	0.0300	0.4800
LISGK[x]LDEARELLVK	4	0	1682.992985	0.0300	0.4500
NCK[x]ADAGITIAPR	2	0	1385.708463	0.0300	0.3900
K[x]INANEKLVGWYHTGPQLRPSDLEINNLLK	0	0	3459.862505	0.0298	0.8950
AGDFQGLNEQLVSLFKK[x]HGQLK	16	0	2456.317475	0.0298	0.6550
TDELK[x]DANIIYDLEILR	4	0	2033.067988	0.0297	0.5050
EDTEAVLK[x]RINDTVGIK	7	0	1900.026461	0.0297	0.5050
K[x]TLEVLYLKMHNNHAK	0	0	1938.050842	0.0297	0.4750
GTKK[x]SGNLPDADNSK	3	0	1530.763724	0.0297	0.4450
SLNNLNTIDIDANLEK[x]LLIFEKQVR	15	0	2912.596978	0.0294	0.7350
NK[x]PDERFNTGVVNVR	1	0	1743.901545	0.0293	0.4400
MK[x]LSLFSNKENELR	1	0	1707.897707	0.0293	0.4100
KVADLK[x]K	5	0	800.511946	0.0293	0.2050
GVVALVEDK[x]TKSVALGGITK	8	0	1984.156741	0.0292	0.5850
LAEK[x]WR	3	0	801.449683	0.0292	0.1750
TLDQIAAK[x]LYFYYILFFEKCNR	7	0	2815.440615	0.0291	0.6400
IQYVGK[x]QDPKK	5	0	1302.729522	0.0291	0.3200
G[x]LGYPEDAIGKTKLVK	0	0	1687.950789	0.0291	0.4650
KDQK[x]K	3	0	645.380940	0.0290	0.1450
LEK[x]VR	2	0	643.401675	0.0290	0.1450
LSGVVEGIFQKCYAK[x]NEWR	14	0	2283.146914	0.0289	0.5500
VGIRLFNLEPK[x]ILEEVPLR	10	0	2234.314962	0.0289	0.5500
E[x]QKPEVDYSEKFAELQKSLNNLNTIDIDANLEK	0	0	3834.916162	0.0289	0.9550
LK[x]ESQLVDK	1	0	1058.597121	0.0289	0.2600
NVQLAK[x]VTAEGGFHIYNDEEMADAVAREQQR	5	0	3488.674115	0.0289	0.8950
LALTK[x]LTIPLPLYPQGHPGGSEGGPKLEFIK	4	0	3270.837863	0.0289	0.8950
NDDQLTYTYK[x]DEK	9	0	1631.731422	0.0288	0.3750
VSK[x]QGEIDYEALVKLTDGTNGADLR	2	0	2691.371409	0.0288	0.7200
INANEK[x]LVGWYHTGPQLRPSDLEINNLLK	5	0	3331.767550	0.0288	0.8350
VVGSELIQK[x]YLGDGPR	8	0	1729.936200	0.0288	0.4600
K[x]YDK	0	0	552.290736	0.0288	0.1150
LALTKPK[x]GTPGYGPLGVLPK	6	0	2006.192733	0.0287	0.5750
QGEIDYEALVK[x]LTDGTNGADLRNVVTEAGFIAIK	10	0	3619.873183	0.0287	0.9750
K[x]MAIDDDINWEELAR	0	0	1817.861714	0.0287	0.4300
DLEETDERSLALTK[x]K	13	0	1746.899873	0.0287	0.4300
QEVAAQK[x]SSEETEDK	6	0	1677.769259	0.0287	0.4300
EEFAEK[x]AVSVIQAR	5	0	1575.825595	0.0286	0.4000
MMGINERK[x]GFDFEYYQR	7	0	2182.992731	0.0285	0.4850
QNTPVLFDSK[x]EAVLKLK	9	0	1929.093418	0.0285	0.4850
GKSALSTLNGFVEELK[x]AEVR	15	0	2147.158527	0.0285	0.5700
IDRPAQVISFKK[x]SQNVQEQLNEWGSNITELLGK	11	0	3768.979705	0.0285	0.9400
S[x]PTGQITSTSARSGKK	0	0	1604.848116	0.0284	0.4550
MDDKMLLTEVHLLESK[x]VYHAIR	15	0	2640.376636	0.0284	0.6250
ASLLKVNMENLIVTDLGK[x]YAEVLIETAK	17	0	3074.693573	0.0284	0.7950
WK[x]R	1	0	488.285928	0.0283	0.0850
QNLFVPTSDKEK[x]ASFAR	11	0	1937.000583	0.0282	0.4800
LYNK[x]FKTNHGNPFM	3	0	1709.834718	0.0282	0.3950
ASK[x]AAREYLEK	2	0	1264.677488	0.0282	0.3100
IVKSAK[x]AK	5	0	843.554142	0.0281	0.2250
ELFDCLK[x]IMR	6	0	1323.667849	0.0280	0.2800
IQYVGK[x]QDPK	5	0	1174.634566	0.0280	0.2800
LELK[x]K	3	0	629.411178	0.0280	0.1400
LVK[x]GR	2	0	571.380549	0.0280	0.1400
GGLGYPEDAIGK[x]TKLVK	11	0	1744.972250	0.0279	0.4750
EVLNK[x]GVSKDEK	4	0	1344.724827	0.0279	0.3350
S[x]INFCMDMDLSACILNASK	0	0	2188.962413	0.0279	0.5300
MNSIVSK[x]YTQSTNNDDPKK	6	0	2169.037093	0.0279	0.5300
SQDISINGNSK[x]KEEPK	10	0	1772.890370	0.0278	0.4450
SPTGQITSTSARSGK[x]K	14	0	1604.848116	0.0278	0.4450
S[x]WTTIESDAGVFTDLIENLGVK	0	0	2394.195360	0.0277	0.6100
EIK[x]PNIRVALR	2	0	1307.803685	0.0277	0.3050
DPDDK[x]IVGLTR	4	0	1227.645855	0.0277	0.3050
LTDGTNGADLRNVVTEAGFIAIK[x]EDR	22	0	2774.419751	0.0277	0.7200
FLSAMHDLPVRGNAK[x]FGDGIQIAQLALK	14	0	3009.622085	0.0277	0.7750
QAAK[x]ASVVETVTLTKVTQK	3	0	2001.146903	0.0276	0.5250
CRTIPPLTTVK[x]GSDAAPQASK	10	0	2197.152392	0.0276	0.5800
K[x]HGQLKQSMTSLVQHVMTYLPGIDDLK	0	0	3066.599298	0.0276	0.7450
E[x]APADPTDEEAMSDEAAAQAITAR	0	0	2459.075713	0.0275	0.6600
LALTKPK[x]GTPGYGPLGVLPKVGIR	6	0	2431.467763	0.0275	0.6600
LALTK[x]PKGTPGYGPLGVLPKVGIR	4	0	2431.467763	0.0275	0.6600
SQDISINGNSK[x]K	10	0	1289.657479	0.0275	0.3300
ERK[x]PRR	2	0	840.504172	0.0275	0.1650
NK[x]MVCK	1	0	778.382925	0.0275	0.1650
VK[x]AFGR	1	0	676.402010	0.0275	0.1650
IQDAELAILQK[x]TQNLR	10	0	1853.036967	0.0275	0.4400
DLKLK[x]WSDER	4	0	1288.677488	0.0275	0.2750
TLASLQK[x]R	6	0	915.550117	0.0275	0.2200
K[x]PIGATWK	0	0	899.522844	0.0275	0.2200
RMK[x]K	2	0	561.342056	0.0275	0.1100
K[x]LIR	0	0	528.374737	0.0275	0.1100
I[x]INR	0	0	514.322703	0.0275	0.1100
SMAIDK[x]DIRWELIAR	5	0	1815.966450	0.0273	0.4100
IDTVIK[x]LVDHSFDEK	5	0	1757.919882	0.0273	0.4100
LKESQLVDK[x]FFEK	8	0	1609.871482	0.0273	0.3550
K[x]FRKPIGATWK	0	0	1330.787310	0.0273	0.3000
FRK[x]PIGATWKTTQLEEANSK	2	0	2304.222519	0.0273	0.5450
E[x]IINRDIGK	0	0	1056.592704	0.0272	0.2450
YYK[x]DGIYDLLHACVDR	2	0	1999.946105	0.0272	0.4350
ATTVK[x]DTMNVDINAIK	4	0	1732.902849	0.0272	0.4350
YYEQK[x]IR	4	0	998.518484	0.0271	0.1900
K[x]ELLKLK	0	0	870.590192	0.0271	0.1900
NVPKLQNVSNFQK[x]IAMVDNHVCLAFAGLNADAR	12	0	3653.855713	0.0271	0.8950
EIMLRVEPIPLINGEK[x]R	15	0	2006.134566	0.0271	0.4600
QYQEVVK[x]QGDVLLNK	6	0	1759.946763	0.0270	0.4050
LEK[x]GQSIDDMIPAQK	2	0	1671.850090	0.0270	0.4050
RFDSEK[x]AGDR	5	0	1179.563192	0.0270	0.2700
QSK[x]ATREPNK	2	0	1157.615226	0.0270	0.2700
LK[x]VLVQGLER	1	0	1153.718232	0.0270	0.2700
DAGK[x]DEFSRK	3	0	1151.557046	0.0270	0.2700
NPK[x]ADPLDER	2	0	1153.572695	0.0270	0.2700
AEAK[x]DVAKMK	3	0	1089.585175	0.0270	0.2700
FIVK[x]ASSGPR	3	0	1060.602876	0.0270	0.2700
LVK[x]ER	2	0	643.401675	0.0270	0.1350
KTAGEDAVTLVK[x]GGVALQAAIVENVIYVNLTSK	11	0	3370.871005	0.0270	0.8900
ENLLSTLIYTLNLSYDNASYSDLIIK[x]AQETLR	25	0	3673.908898	0.0269	0.8600
IMRDVITELPDAK[x]YYR	12	0	1982.029438	0.0269	0.4300
GK[x]SALSTLNGFVEELKAEVR	1	0	2147.158527	0.0268	0.5350
MLLTEVHLLESK[x]VYHAIR	11	0	2151.187325	0.0267	0.4800
TK[x]VVDRYADVIASIGLSR	1	0	1962.089727	0.0267	0.4800
AHLDVQEK[x]DQPK	7	0	1406.715325	0.0267	0.3200
ELFDPIISDRHGGYK[x]PTDK	14	0	2187.095930	0.0266	0.5050
TEPKAVDEEMK[x]VR	10	0	1530.771118	0.0265	0.3450
LYQVEYALEAINHAGVALGIVAK[x]DGIVLAAEKK	22	0	3465.923373	0.0265	0.8750
LEK[x]VRQLIIK	2	0	1238.807376	0.0265	0.2650
FQDILLGAGQAIK[x]AGNR	12	0	1770.973979	0.0265	0.4500
NYIQFNLYDQADRLVSK[x]TSFLTNASNNLAIR	16	0	3588.832324	0.0265	0.8200
K[x]YYESFADFDSEGTDAYLTYK	0	0	2512.095710	0.0264	0.5550
IEEIFK[x]K	5	0	905.522175	0.0264	0.1850
LK[x]LELKK	1	0	870.590192	0.0264	0.1850
LK[x]PLIEK	1	0	839.547996	0.0264	0.1850
L[x]EAPADPTDEEAMSDEAAAQAITAR	0	0	2572.159771	0.0264	0.6600
SRQETQYK[x]IDELVSNNEK	7	0	2180.070835	0.0264	0.4750
SIAEK[x]MNGASGAELK	4	0	1504.755469	0.0263	0.3950
TIPPLTTVK[x]GSDAAPQASK	8	0	1881.020649	0.0263	0.5000
GK[x]VVIDAFRLINPSTLMMGQEPR	1	0	2571.366408	0.0263	0.6050
VTVSKGVAIDLLEECK[x]NTACSGIIAEVK	15	0	3003.561908	0.0263	0.7350
LAHLSK[x]HPKFEEILTR	5	0	1918.078772	0.0262	0.4200
VSGSELVQK[x]YIGEGSR	8	0	1707.879080	0.0262	0.4200
VAQTTYK[x]K	6	0	937.523235	0.0262	0.2100
MSSKSSLELANNAVK[x]SNDIEK	14	0	2264.131715	0.0262	0.5500
AELATEAYTPLTSLEGIVILK[x]K	20	0	2359.324913	0.0261	0.5750
LQKDLGQVLNK[x]YVQVEQR	10	0	2157.190495	0.0261	0.4700
VEVSHIAELIGLSTVQVEGK[x]LSQMILDK	19	0	3035.657523	0.0261	0.7300
FCVGLQKIEEIFK[x]K	12	0	1737.948678	0.0261	0.3650
M[x]SERDTALEK	0	0	1178.560080	0.0260	0.2600
INVK[x]K	3	0	600.395864	0.0260	0.1300
VSTTPANSFELK[x]QYLIQREER	11	0	2508.297131	0.0260	0.5450
DTMNVDINAIK[x]KGEIR	10	0	1815.951192	0.0259	0.4150
ARQEVAAQK[x]SSEETEDK	8	0	1904.907471	0.0259	0.4400
G[x]GLGYPEDAIGKTKLVK	0	0	1744.972250	0.0259	0.4400
DDINLDEASAMAVK[x]FLSKTLDSNSLTHEK	13	0	3191.565471	0.0259	0.7500
Q[x]IAIVVNQNWYCANTKYVTGPKNK	0	0	2808.437985	0.0258	0.6200
LPNIEEATFDK[x]R	10	0	1431.735725	0.0258	0.3100
K[x]NLLNPLIEDSR	0	0	1410.783007	0.0258	0.3100
M[x]GINER	0	0	718.343173	0.0258	0.1550
K[x]SGFEK	0	0	694.364957	0.0258	0.1550
VSKQGEIDYEALVK[x]LTDGTNGADLR	13	0	2691.371409	0.0258	0.6450
ESDK[x]APDLIELNR	3	0	1498.762664	0.0258	0.3350
EQQQLIDDHFLFDK[x]PVSPLLLASGMARDWPDAR	13	0	3807.904101	0.0258	0.8500
DGVVVIQSYCHRTTMTNGFLAHK[x]LCIHK	22	0	3284.636753	0.0257	0.7200
LNYK[x]PEEEYPDLSK	3	0	1723.830403	0.0257	0.3600
KNCK[x]ADAGITIAPR	3	0	1513.803419	0.0257	0.3600
ENEQK[x]IK	4	0	887.471202	0.0257	0.1800
VGIK[x]PPK	3	0	737.479921	0.0257	0.1800
SEAAEFEYKNGYPMPCDVLAK[x]R	20	0	2574.188176	0.0257	0.5650
LIDASTVK[x]HVFPITK	7	0	1667.960960	0.0257	0.3850
YMIPPSAPVMLELTDEQPIK[x]QVK	19	0	2626.374907	0.0257	0.5900
LAAEDHKFVIHQEENK[x]R	15	0	2063.054738	0.0256	0.4350
A[x]KVAEQNENPTVGSAQK	0	0	1769.890704	0.0256	0.4350
HSTFIITK[x]R	7	0	1101.629423	0.0256	0.2300
VVDK[x]CFGIK	3	0	1064.568799	0.0256	0.2300
DK[x]KASLLTR	1	0	1030.613439	0.0256	0.2300
SGVK[x]LENVK	3	0	972.560345	0.0256	0.2300
MEILK[x]IHLEK	4	0	1252.721266	0.0255	0.2550
TMGK[x]NKVLVK	3	0	1116.668841	0.0255	0.2550
LDIIEYILNADK[x]ETDLKPYVLELAMTVVLDIEFR	11	0	3994.126269	0.0254	0.8650
S[x]PTGQITSTSAR	0	0	1204.604720	0.0254	0.3050
YMIPPSAPVMLELTDEQPIK[x]QVKNR	19	0	2896.518931	0.0254	0.6350
TEPK[x]AVDEEMKVR	3	0	1530.771118	0.0254	0.3300
EPLK[x]EVVQFVGSR	3	0	1486.814306	0.0254	0.3300
E[x]MIAAQGIDEEDR	0	0	1475.656153	0.0254	0.3300
WDLSK[x]QEALYLAQR	4	0	1719.894338	0.0254	0.3550
LEEIGVADQYK[x]VSK	10	0	1577.830012	0.0254	0.3550
K[x]NCKADAGITIAPR	0	0	1513.803419	0.0254	0.3550
DLASFIPDNK[x]LNCVIDRVNGVVFTNRPDEK	9	0	3444.745822	0.0253	0.7600
GLGYPEDAIGKTK[x]LVK	12	0	1687.950789	0.0253	0.4050
ELNLMDPK[x]VPEDIFKTHLEVAR	7	0	2593.357284	0.0252	0.5550
VETQEAAVVDYPDRYYK[x]DGIYDLLHACVDR	16	0	3572.688034	0.0252	0.7550
YVYRDYCAFVQHLK[x]VNADTELVHLR	13	0	3108.560213	0.0250	0.6250
ASLLK[x]VNMENLIVTDLGKYAEVLIETAK	4	0	3074.693573	0.0250	0.7000
EATPMEMDEEK[x]SQDISINGNSKK	10	0	2580.168225	0.0250	0.5750
HNDLAQLVQQSRPLMANFSK[x]AK	19	0	2495.306589	0.0250	0.5500
V[x]SINFCMDMDLSACILNASK	0	0	2288.030821	0.0250	0.5000
IQDAELAILQK[x]TQNLRR	10	0	2009.138070	0.0250	0.4250
ESQLVDK[x]FFEKINVK	6	0	1822.982813	0.0250	0.3750
V[x]SPTGQITSTSARSGKK	0	0	1703.916525	0.0250	0.4250
YQKDEEWPPK[x]M	9	0	1449.659787	0.0250	0.2750
IDTIVK[x]EIQDEK	5	0	1429.766355	0.0250	0.3000
LRLLK[x]MQR	4	0	1056.658947	0.0250	0.2000
LGDK[x]GPAAAR	3	0	954.524630	0.0250	0.2500
K[x]PRRLLK	0	0	909.623554	0.0250	0.1750
IAK[x]GAIEK	2	0	828.506860	0.0250	0.2000
EIK[x]QIK	2	0	757.469750	0.0250	0.1500
VSTK[x]K	3	0	561.348581	0.0250	0.1250
NCK[x]K	2	0	548.274037	0.0250	0.1000
K[x]RR	0	0	458.307723	0.0250	0.0750
NILK[x]VDIEVAVIPSEGFR	3	0	1998.114879	0.0250	0.4500
DDINLDEASAMAVK[x]FLSK	13	0	1965.971650	0.0250	0.4500
VK[x]AMEVDEKPTER	1	0	1530.771118	0.0250	0.3250
GQYSTVGK[x]VAVGQQYRVNLEAYLDLSITPK	7	0	3296.740334	0.0248	0.7450
IIYSDIDVDPVKPEHVGK[x]VVLKNK	17	0	2704.516220	0.0248	0.5950
ETDLK[x]PYVLELAMTVVLDIEFR	4	0	2593.371204	0.0248	0.5450
AGDFQGLNEQLVSLFK[x]KHGQLK	15	0	2456.317475	0.0248	0.5450
DELWKNDDQLTYTYK[x]DEK	14	0	2303.059268	0.0247	0.4450
LDPAGFYIGYK[x]ATSAGPK	10	0	1854.951515	0.0247	0.4450
SNDIEKAIDLYK[x]EVLNK	11	0	1991.057425	0.0247	0.4200
VSK[x]ILEHKEIMLR	2	0	1594.922802	0.0246	0.3200
GDVAASILDK[x]YR	9	0	1306.688052	0.0246	0.2950
K[x]TAGEDAVTLVK	0	0	1230.681905	0.0246	0.2950
K[x]VIARLQSYDR	0	0	1347.762215	0.0245	0.2700
VNQIESQMAMAEK[x]LIQIRVK	12	0	2328.265640	0.0245	0.4900
DGLEDDMPALADEEFEK[x]MDR	16	0	2324.977588	0.0245	0.4900
IHSRK[x]MAIDDDINWEELAR	4	0	2311.137804	0.0245	0.4650
LEEIGVADQYK[x]VSKILEHK	10	0	2198.194577	0.0245	0.4650
AVANSTAANFIRVVGSEFVQK[x]YLGEGPR	20	0	2979.556512	0.0245	0.6850
SFLELTEVWGKPQK[x]DIFFPSGSEVEESTDAPIQR	13	0	3865.904872	0.0244	0.8300
K[x]IEFPPPSAEARAEILR	0	0	1923.057703	0.0244	0.4150
IWK[x]VMCK	2	0	963.503367	0.0243	0.1700
QPEDK[x]LR	4	0	884.471536	0.0243	0.1700
NIPK[x]EIK	3	0	840.506860	0.0243	0.1700
EK[x]ASFAR	1	0	807.423863	0.0243	0.1700
ILYVNNAKSQEEAIENIK[x]CTR	17	0	2492.269200	0.0243	0.5100
K[x]EVAEADIASKDLEETDER	0	0	2147.022884	0.0242	0.4600
SPSGNDALNDK[x]K	10	0	1244.599634	0.0242	0.2900
M[x]SWTTIESDAGVFTDLIENLGVK	0	0	2525.235839	0.0241	0.5550
TK[x]SVALGGITKEFVIYEQLIAAR	1	0	2506.415787	0.0241	0.5550
VLIDCNK[x]FDSIDLNPAR	6	0	1988.998865	0.0241	0.4100
EQKPEVDYSEKFAELQK[x]SLNNLNTIDIDANLEK	16	0	3834.916162	0.0241	0.7950
EDALFKNEEK[x]K	9	0	1349.682631	0.0241	0.2650
ATLTGMKIDVLFSK[x]IR	13	0	1792.027986	0.0241	0.3850
LARNILK[x]VDIEVAVIPSEGFR	6	0	2338.337149	0.0240	0.5050
GGNMDSLK[x]INFSAFQLPVVTR	7	0	2293.188777	0.0240	0.5050
FK[x]ELQPFIVQMAEQALDIEK	1	0	2376.239807	0.0240	0.4800
AEAKDVAK[x]MK	7	0	1089.585175	0.0240	0.2400
E[x]EMIAAQGIDEEDR	0	0	1604.698741	0.0239	0.3350
GVAIDLLEECK[x]NTACSGIIAEVK	10	0	2489.250437	0.0239	0.5500
EDLTDEEK[x]AASIAVEDEK	7	0	1990.921782	0.0239	0.4300
S[x]SIGTGYDLGLFFSPDGRLFQAEYAYK	0	0	3001.449655	0.0239	0.6450
ELAALVVSK[x]VYYYLGEYDEALLFALSSGPK	8	0	3307.726646	0.0238	0.7150
CIDMFIHKSAELYK[x]NPK	13	0	2093.043703	0.0238	0.4050
TIPPLTTVK[x]GSDAAPQASKK	8	0	2009.115605	0.0237	0.4750
YTQSTNNDDPK[x]K	10	0	1409.642221	0.0237	0.2850
VLGVFSEK[x]AQIK	7	0	1317.765572	0.0237	0.2850
LLEK[x]LEIK	3	0	984.621882	0.0237	0.1900
F[x]MTR	0	0	553.268226	0.0237	0.0950
DQK[x]K	2	0	517.285985	0.0237	0.0950
EGK[x]VTFFYTDYIGVYAPRK	2	0	2253.146903	0.0237	0.4500
MEQKPEVDYSEKFAELQK[x]SLNNLNTIDIDANLEK	17	0	3965.956640	0.0237	0.8050
DSESTEEK[x]EAQAVQR	7	0	1705.775405	0.0237	0.3550
DNLSWLSK[x]ANNWSKFTATAALGVIHR	7	0	2899.509173	0.0237	0.6150
MDDK[x]MLLTEVHLLESKVYHAIR	3	0	2640.376636	0.0236	0.5200
IIYSDIDVDPVKPEHVGK[x]VVLK	17	0	2462.378342	0.0236	0.5200
HKTPDK[x]GYGHR	5	0	1294.653005	0.0236	0.2600
GYIGDPIK[x]FVR	7	0	1263.697497	0.0236	0.2600
M[x]MGINER	0	0	849.383652	0.0236	0.1650
AQARAK[x]R	5	0	799.477625	0.0236	0.1650
IGLSK[x]IR	4	0	785.512280	0.0236	0.1650
QQEADGIIK[x]ELNNDLDPTLR	8	0	2281.154893	0.0235	0.4700
K[x]QLATSLRSR	0	0	1158.683243	0.0235	0.2350
TMGKNK[x]VLVK	5	0	1116.668841	0.0235	0.2350
QLADYK[x]AFEDSLR	5	0	1554.767750	0.0235	0.3050
SPPQISQWDYK[x]YPLVTHFR	10	0	2361.190494	0.0234	0.4450
LDGKDELWK[x]NDDQLTYTYK	8	0	2344.122200	0.0234	0.4450
VLIYIADLLFRAGDFQGLNEQLVSLFK[x]K	26	0	3209.785103	0.0234	0.6550
M[x]SSIGTGYDLGLFFSPDGRLFQAEYAYK	0	0	3132.490133	0.0234	0.6550
KINANEK[x]LVGWYHTGPQLRPSDLEINNLLK	6	0	3459.862505	0.0233	0.7000
DDVQPLTWSEEIFYIIDK[x]LHLQEVLAR	17	0	3269.697077	0.0233	0.6300
VVDK[x]DGIREINI	3	0	1369.756460	0.0233	0.2800
IDVLFSK[x]IR	6	0	1089.654575	0.0233	0.2100
QIK[x]EIK	2	0	757.469750	0.0233	0.1400
V[x]KAFGR	0	0	676.402010	0.0233	0.1400
K[x]WR	0	0	488.285928	0.0233	0.0700
LEETDVAK[x]AAILERPYASTGAYK	7	0	2495.290650	0.0233	0.5350
HFEQVINEK[x]HEDALAKLGATLAQGIIDAGGR	8	0	3300.721328	0.0232	0.7200
K[x]FDQLTQALNVAIR	0	0	1615.904510	0.0232	0.3250
K[x]NEEKLAEFDK	0	0	1349.682631	0.0232	0.2550
GITVLK[x]PDDDK	5	0	1199.639709	0.0232	0.2550
GSYRPYTAK[x]AENIDLEEFIDGNADGLCVIVEGSSK	8	0	3816.815071	0.0231	0.8100
DTLSKDQELTEENVSISVIGK[x]DEK	20	0	2676.334021	0.0231	0.5550
APPEILDISK[x]QLADYK	9	0	1799.966829	0.0231	0.3700
RLAEGESEEVK[x]AYMDPHR	10	0	2116.000652	0.0231	0.4150
NSTNNTK[x]ERDELEDLSEEDLQLK	6	0	2719.278296	0.0230	0.5300
LYQVEYAFKAFNNAGITSVGVTGK[x]NCACVISQK	23	0	3636.806700	0.0230	0.7600
YMIPPSAPVMLELTDEQPIKQVK[x]NR	22	0	2896.518931	0.0230	0.5750
LIQIRVK[x]LEK	6	0	1238.807376	0.0230	0.2300
EATPMEMDEEK[x]SQDISINGNSK	10	0	2452.073269	0.0230	0.5050
REDGMK[x]ILMVNR	5	0	1460.759115	0.0229	0.2750
DEKSGVK[x]LENVK	6	0	1344.724827	0.0229	0.2750
VTDK[x]LTQLTDNIWCCRSGSAADTQTVADLLK	3	0	3479.702299	0.0229	0.7100
MYGGVREPLK[x]EVVQFVGSR	9	0	2150.130540	0.0229	0.4350
DQELTEENVSISVIGK[x]DEK	15	0	2132.048371	0.0229	0.4350
ENAETAICRSVMIMVK[x]MYSPSENCFFFR	15	0	3416.548256	0.0229	0.6400
ILSGEQTVK[x]YDREFLYAHNNTDMLILNR	8	0	3352.687252	0.0229	0.6400
DGLEDDMPALADEEFEK[x]MDRR	16	0	2481.078690	0.0229	0.4800
CTKIIENEQSAEK[x]NAYVINLK	12	0	2464.263053	0.0229	0.4800
K[x]EFEIIK	0	0	905.522175	0.0229	0.1600
KLDVAK[x]R	5	0	828.518092	0.0229	0.1600
LLSSAK[x]K	5	0	745.469750	0.0229	0.1600
TDTK[x]TIEAITFKTDNHLSSTLEK	3	0	2592.328152	0.0228	0.5250
LYQVEYALEAINHAGVALGIVAK[x]DGIVLAAEK	22	0	3337.828417	0.0228	0.7300
SMK[x]DLHISQNFACLIR	2	0	1931.970877	0.0228	0.3650
LLSSAKK[x]YYESFADFDSEGTDAYLTYK	6	0	3111.459940	0.0228	0.6150
GIK[x]GIESEAYESVLDLAK	2	0	1921.004331	0.0228	0.4100
LQMSAMYK[x]K	7	0	1098.556519	0.0228	0.2050
ATNGYIMTARGDVAASILDK[x]YR	19	0	2385.210964	0.0227	0.5000
YQK[x]DEEWPPKM	2	0	1449.659787	0.0227	0.2500
IMKLCFDELK[x]K	9	0	1423.756658	0.0227	0.2500
F[x]ANNDEIHPSK	0	0	1270.594156	0.0227	0.2500
TEDDIKSLQSVGQIIGEVLK[x]QLDSER	19	0	2899.513703	0.0227	0.5900
NEEKK[x]LMELFISK	4	0	1607.859201	0.0227	0.2950
V[x]SPTGQITSTSAR	0	0	1303.673128	0.0227	0.2950
LDPAGFYIGYKATSAGPK[x]QTETINWLEK	17	0	3097.575909	0.0227	0.6350
LDPAGFYIGYK[x]ATSAGPKQTETINWLEK	10	0	3097.575909	0.0227	0.6350
DVEFLHSDK[x]IDTIVKEIQDEK	8	0	2500.269581	0.0226	0.4750
VTFFYTDYIGVYAPRK[x]YTGLLR	15	0	2642.389574	0.0225	0.4950
QVMEEKLDSK[x]NVQLAK	9	0	1858.982156	0.0225	0.3600
R[x]FANNDEIHPSK	0	0	1426.695258	0.0225	0.2700
KEPPVYTPPK[x]DK	9	0	1397.755400	0.0225	0.2700
IK[x]TLSMEK	1	0	948.531355	0.0225	0.1800
K[x]QLATSLR	0	0	915.550117	0.0225	0.1800
LESK[x]QR	3	0	759.423863	0.0225	0.1350
QK[x]SLEK	1	0	731.417716	0.0225	0.1350
TK[x]VVDR	1	0	716.418051	0.0225	0.1350
NK[x]TDTK	1	0	705.365683	0.0225	0.1350
K[x]LFK	0	0	534.352941	0.0225	0.0900
K[x]MQE	0	0	534.247157	0.0225	0.0900
Q[x]EMK	0	0	534.247157	0.0225	0.0900
LEGTIDYQK[x]L	8	0	1178.618248	0.0225	0.2250
LQMSAMYKK[x]CLTDLEDEAPAK	8	0	2441.163937	0.0224	0.4700
VNLEAYLDLSITPK[x]QHAVNER	13	0	2409.265107	0.0224	0.4700
LSGVVEGIFQK[x]CYAKNEWR	10	0	2283.146914	0.0224	0.4250
IMSLYSSRGTLK[x]VHTIR	11	0	1961.087952	0.0224	0.3800
ILPNK[x]VDPLVSLMMVEK	4	0	1925.072882	0.0224	0.3800
ELAAIKEDTEAVLK[x]R	13	0	1684.935865	0.0223	0.3350
IAQGLLYLGK[x]GTMTLNPYHTER	9	0	2475.294296	0.0223	0.4900
LTHEK[x]STMLEK	4	0	1315.680522	0.0223	0.2450
G[x]LGYPEDAIGK	0	0	1118.560737	0.0223	0.2450
LLSSAK[x]KYYESFADFDSEGTDAYLTYK	5	0	3111.459940	0.0222	0.6000
K[x]LEKGQSIDDMIPAQK	0	0	1799.945046	0.0222	0.3550
NKPGVYTK[x]VCNYVNWIQQTIAAN	7	0	2680.343029	0.0222	0.5100
RFK[x]ELQPFIVQMAEQALDIEK	2	0	2532.340909	0.0221	0.4650
LNADVLGQLIK[x]KYYSFDNSLK	10	0	2428.300096	0.0221	0.4650
YEVGAEYIKK[x]VIAR	9	0	1637.914013	0.0221	0.3100
LAVNENLASSK[x]SSM	10	0	1449.713272	0.0221	0.3100
LVK[x]GRQD	2	0	814.466059	0.0221	0.1550
LALTK[x]PK	4	0	769.506134	0.0221	0.1550
EQKPEVDYSEK[x]FAELQKSLNNLNTIDIDANLEK	10	0	3834.916162	0.0221	0.7300
T[x]MVYSDNTSIITSAGGLMALLDEQER	0	0	2814.341427	0.0221	0.5750
ASLTAAK[x]TSANAVYCPPMLQGNLDLQSGILHADDMDFK	6	0	4062.948731	0.0221	0.8400
SFLVWVNEEDHLRVISMEK[x]GGNMK	18	0	2817.394072	0.0221	0.5300
ILFENPDEATK[x]R	10	0	1431.735725	0.0221	0.2650
QNLFVPTSDK[x]EK	9	0	1404.724827	0.0221	0.2650
QEYDLPK[x]PYLGSLAEALVSTGAVSLIK	6	0	2861.542489	0.0220	0.5950
IMK[x]LCFDELK	2	0	1295.661702	0.0220	0.2200
K[x]PPVQPLAYK	0	0	1139.670224	0.0220	0.2200
LLLSSFLTETEPDYFSVGK[x]CVVHLNDASVAAKLLMK	18	0	3995.078606	0.0219	0.7900
A[x]SLLKVNMENLIVTDLGK	0	0	1957.091700	0.0219	0.3950
FHQLK[x]PTR	4	0	1025.576998	0.0219	0.1750
M[x]TMVYSDNTSIITSAGGLMALLDEQER	0	0	2945.381905	0.0219	0.5900
EISYPFK[x]RLDR	6	0	1422.761881	0.0218	0.2400
ESQLVDK[x]FFEK	6	0	1368.692468	0.0218	0.2400
S[x]SKSSLELANNAVK	0	0	1446.767750	0.0218	0.3050
LDK[x]APTESYADIGGLESQIQEIK	2	0	2504.264495	0.0217	0.5000
ILSGEQTVK[x]YDR	8	0	1407.735725	0.0217	0.2600
IK[x]YEYQKLK	1	0	1211.691351	0.0217	0.1950
IWK[x]VMCKNK	2	0	1205.641245	0.0217	0.1950
EIK[x]PNIRVALRNDSYQLIK	2	0	2269.290536	0.0216	0.4100
VVEPFSRVEVSHIAELIGLSTVQVEGK[x]LSQMILDK	26	0	3850.091223	0.0216	0.7550
AKWSTAETLTNNK[x]IDR	12	0	1846.953636	0.0216	0.3450
NEEK[x]KLMELFISK	3	0	1607.859201	0.0215	0.2800
VFHPITK[x]AVILSDTKPVDKK	6	0	2235.298978	0.0215	0.4300
QNLFVPTSDK[x]EKASFAR	9	0	1937.000583	0.0215	0.3650
YEYQKLK[x]ESQLVDK	6	0	1769.919882	0.0214	0.3000
HNDLAQLVQQSRPLMANFSK[x]AKSAK	19	0	2781.470679	0.0214	0.5350
IDRPAQVISFK[x]KSQNVQEQLNEWGSNITELLGK	10	0	3768.979705	0.0214	0.7050
SVQPTAKTVQK[x]VETAVLSTTVK	10	0	2314.310659	0.0214	0.4700
E[x]EMIAAQGIDEEDRR	0	0	1760.799843	0.0213	0.3200
VTVSK[x]GVAIDLLEECKNTACSGIIAEVK	4	0	3003.561908	0.0213	0.5950
YYEQK[x]IRIGLHDDAYLDVCK	4	0	2498.226278	0.0213	0.4250
NSSSDMAYTSMFK[x]GNQKVVK	12	0	2221.050634	0.0213	0.4250
QLDSERFIVK[x]ASSGPR	9	0	1788.948158	0.0213	0.3400
IK[x]ENQEKISNNK	1	0	1443.768084	0.0213	0.2550
LIDASTVK[x]HVFPITKGIGCVMTGSIADAR	7	0	3056.614946	0.0212	0.6150
KSQNVQEQLNEWGSNITELLGK[x]LEK	21	0	2884.492911	0.0212	0.5300
LNSLPLLQQLVK[x]CFIVNELMR	11	0	2527.401730	0.0212	0.4450
LNADVLGQLIKK[x]YYSFDNSLK	11	0	2428.300096	0.0212	0.4450
IDVEESIAGYQLARSK[x]R	15	0	1934.022044	0.0212	0.3600
VLRQVMEEK[x]LDSK	8	0	1573.849698	0.0212	0.2750
YYIIMGLQASK[x]LR	10	0	1554.859144	0.0212	0.2750
LRK[x]EVAEADIASK	2	0	1428.793571	0.0212	0.2750
NK[x]HCLIKMNHGTTTLAFR	1	0	2141.098527	0.0211	0.3800
EK[x]TSNNTNR	1	0	1062.505347	0.0211	0.1900
K[x]IPQVASFR	0	0	1044.607962	0.0211	0.1900
GK[x]VVIDAFR	1	0	1003.581415	0.0211	0.1900
LMGQINK[x]MPLLQSSVALLGQKIR	6	0	2537.454825	0.0211	0.4850
GGLGYPEDAIGK[x]TK	11	0	1404.724827	0.0211	0.2950
GVVALVEDKTK[x]SVALGGITK	10	0	1984.156741	0.0210	0.4200
HSTFIITK[x]RK	7	0	1229.724379	0.0210	0.2100
K[x]YINR	0	0	692.396924	0.0210	0.1050
QVK[x]NR	2	0	643.376523	0.0210	0.1050
DEQIEK[x]IDTVIKLVDHSFDEK	5	0	2500.269580	0.0210	0.4400
LAPGLPSVSAMLKFLLDDFDQQEHIQK[x]SETMK	26	0	3615.831520	0.0209	0.6700
DHDLAPLYK[x]YLSENPK	8	0	1901.952241	0.0209	0.3350
K[x]ENLLSTLIYTLNLSYDNASYSDLIIK	0	0	3103.632751	0.0209	0.5650
LTLEAMDLEIVEKEHFK[x]ELVSK	16	0	2600.377016	0.0209	0.4600
IDELVSNNEKIWK[x]VMCK	12	0	2105.064830	0.0209	0.3550
LVSK[x]TSFLTNASNNLAIR	3	0	1948.074078	0.0208	0.3750
LLK[x]MQR	2	0	787.473787	0.0208	0.1250
LAK[x]RMK	2	0	745.463224	0.0208	0.1250
LLVK[x]DR	3	0	742.470084	0.0208	0.1250
IIPLK[x]K	4	0	710.505408	0.0208	0.1250
K[x]HGQLK	0	0	709.423471	0.0208	0.1250
LDVAK[x]R	4	0	700.423137	0.0208	0.1250
IVK[x]SAK	2	0	644.422076	0.0208	0.1250
TNTNNSILFAALSK[x]SLVRFAYNIYLDQDQNR	13	0	3588.832324	0.0208	0.6450
A[x]ASLLKVNMENLIVTDLGK	0	0	2028.128811	0.0208	0.3950
ISPGYDVYEGSFEK[x]EGKVTFFYTDYIGVYAPR	13	0	3696.766269	0.0208	0.6650
MEILK[x]IHLEKVSK	4	0	1566.916655	0.0208	0.2700
VATEK[x]DFLDAVQK	4	0	1462.766689	0.0208	0.2700
LDDMSLIK[x]EDCEAATDPLLKK	7	0	2404.186446	0.0207	0.4350
AVKPTDMEQFAFYK[x]	13	0	1673.812254	0.0207	0.2900
IAYASVVYIADK[x]YK	11	0	1602.865670	0.0207	0.2900
VVK[x]GNQK	2	0	771.460247	0.0207	0.1450
GIMLYGPPGTGK[x]TLCARAVANR	11	0	2302.203711	0.0207	0.4550
HK[x]FQDILLGAGQAIK	1	0	1637.925245	0.0207	0.3100
I[x]AIVVNQNWYCANTKYVTGPKNK	0	0	2680.379413	0.0207	0.4750
AELATEAYTPLTSLEGIVILK[x]KNTEDIEMTA	20	0	3363.736944	0.0206	0.6400
AK[x]WSTAETLTNNKIDR	1	0	1846.953636	0.0206	0.3300
SK[x]TLQYFA	1	0	956.496688	0.0206	0.1650
IDDQRDMQVDSVNQEENVDSGETK[x]QNTVTEVPR	23	0	3774.723689	0.0206	0.6800
KSAQVILSEIEVLEAEHRPFK[x]QEVEGLSVDTDIK	20	0	3836.020563	0.0206	0.7000
DPEEEAEMMTKETTEK[x]K	15	0	2024.891743	0.0206	0.3500
LVLK[x]EVFLSFHNLVGRR	3	0	2026.183900	0.0206	0.3500
ATSAGPK[x]QTETINWLEK	6	0	1872.958052	0.0206	0.3500
INADHKLNSLPLLQQLVK[x]CFIVNELMR	17	0	3205.746621	0.0206	0.5550
VYATMQKLQK[x]DLGQVLNK	9	0	2076.140043	0.0206	0.3700
IFRQK[x]SLEK	4	0	1147.671285	0.0206	0.1850
LLK[x]LEEAMK	2	0	1073.615413	0.0206	0.1850
RFFPYYVYTTVAGIDK[x]EGK	15	0	2253.146903	0.0205	0.3900
DEK[x]VSEVLNSEDITGIQEK	2	0	2132.048371	0.0205	0.3900
FRKLGVK[x]PPK	6	0	1168.744388	0.0205	0.2050
LPSEYDSRVK[x]AMEVDEKPTER	9	0	2478.205935	0.0205	0.4300
KELFDCLK[x]IMR	7	0	1451.762804	0.0205	0.2250
GGYAEVK[x]QSEVIGLVRTITFDAR	6	0	2508.333515	0.0204	0.4700
HPK[x]FEEILTRLR	2	0	1537.872820	0.0204	0.2450
SLLAHK[x]GGHVVR	5	0	1272.741423	0.0204	0.2450
S[x]RSYDSRTTIFSPEGR	0	0	1857.896851	0.0203	0.3250
LDIIEYILNADKETDLK[x]PYVLELAMTVVLDIEFR	16	0	3994.126269	0.0203	0.6900
FIK[x]HADATCVHRLALTK	2	0	1980.072637	0.0203	0.3450
INYK[x]KTELEEIMLLNLHK	3	0	2228.223766	0.0203	0.3650
CAEAENSSDLFK[x]LGVMYAK	11	0	2131.991727	0.0203	0.3850
SSK[x]DISSKSPSGNDALNDK	2	0	1948.933683	0.0203	0.3850
S[x]SKDISSKSPSGNDALNDK	0	0	1948.933683	0.0203	0.3850
ELFDPIISDRHGGYKPTDK[x]HK	18	0	2452.249792	0.0202	0.4250
QLMTEFVDQVDDVVKYEIDK[x]TLAGVTR	19	0	3111.579669	0.0202	0.5450
IDDHIGIAIAGLAPDARVLSNYMK[x]QEALSSK	23	0	3295.723301	0.0202	0.6250
LLLSSFLTETEPDYFSVGK[x]CVVHLNDASVAAK	18	0	3509.775056	0.0202	0.6450
VMGSGCDAAGTIIKVFHPITKAVILSDTK[x]PVDK	28	0	3467.851862	0.0202	0.6650
DATDDK[x]RGMFLILPTGAPAYAMSAHTATLR	5	0	3190.590187	0.0200	0.6000
SFEQKVMK[x]EDNLILR	7	0	1848.976679	0.0200	0.3000
FFEK[x]INVKK	3	0	1151.670224	0.0200	0.1800
F[x]ATLQKSKR	0	0	1077.629423	0.0200	0.1800
DDINLDEASAMAVKFLSK[x]TLDSNSLTHEK	17	0	3191.565471	0.0200	0.5800
NDSYQLIK[x]ILPNKVDPLVSLMMVEK	7	0	2886.559732	0.0200	0.5000
ENWK[x]YACKILGVVEGQFSRPAK	3	0	2579.331740	0.0200	0.4400
LVPYLTKLESK[x]QR	10	0	1573.919099	0.0200	0.2600
NGYPMPCDVLAK[x]R	11	0	1519.727481	0.0200	0.2600
K[x]MSAQSCACMVR	0	0	1427.614109	0.0200	0.2400
DLK[x]LKWSDER	2	0	1288.677488	0.0200	0.2000
QGDVLLNK[x]LQK	7	0	1254.729522	0.0200	0.2200
RLLK[x]LEEAMK	3	0	1229.716515	0.0200	0.2000
FRK[x]PIGATWK	2	0	1202.692354	0.0200	0.2000
K[x]SLKDECK	0	0	1006.511679	0.0200	0.1600
AQEEVK[x]R	5	0	858.455887	0.0200	0.1400
F[x]ATLQK	0	0	706.401341	0.0200	0.1200
E[x]IINR	0	0	643.365291	0.0200	0.1000
ASK[x]AAR	2	0	602.349976	0.0200	0.1200
K[x]GEIR	0	0	601.354728	0.0200	0.1000
ELK[x]K	2	0	516.327120	0.0200	0.0800
GEK[x]R	2	0	488.270670	0.0200	0.0800
DK[x]PK	1	0	486.280173	0.0200	0.0800
LLEDISSDCAHPPK[x]NIGQDVHCSGALTLIEIAVYQR	13	0	4018.987892	0.0199	0.7150
DEK[x]VANEQEQALTNLSDLYVRENR	2	0	2833.384093	0.0198	0.4750
NEADPAMAILSEYLETGSVK[x]LR	19	0	2406.209961	0.0198	0.4350
VTQKKPPVQPLAYK[x]SATPFR	13	0	2255.278912	0.0198	0.3950
VYQTEPAGIYNAWK[x]ATAIGR	13	0	2208.132649	0.0198	0.3950
HIIMFDCK[x]ILEFTKYSNDK	7	0	2401.180912	0.0197	0.3750
SVMIMVK[x]MYSPSENCFFFR	6	0	2372.082464	0.0197	0.3750
QETQYK[x]IDELVSNNEKIWK	5	0	2364.196029	0.0197	0.3750
WSTAETLTNNK[x]IDRDK	10	0	1890.943464	0.0197	0.3150
K[x]VAEQNENPTVGSAQK	0	0	1698.853594	0.0197	0.3150
YEVGAEYIK[x]KVIAR	8	0	1637.914013	0.0196	0.2750
VVTSKLLK[x]PRVNNR	7	0	1622.994323	0.0196	0.2750
TGIATMLTRGEIK[x]K	12	0	1517.859870	0.0196	0.2750
LGITFAHVTAAKNNSWAK[x]SWSNLDLR	17	0	2899.509172	0.0196	0.5100
LEKSLLELNETQSNIQEQGVNWGK[x]K	23	0	2884.492911	0.0196	0.4900
LVRDAFALAK[x]EK	9	0	1359.787367	0.0196	0.2350
AGGSAANFITPFLDNQVNLHNQYVPGSHGKERK[x]PR	32	0	3818.935156	0.0196	0.6850
QEQRDGAEAEEIFVHYMNAAGTDVK[x]NLQVAK	24	0	3460.667968	0.0195	0.6050
NSDYKETLIFK[x]CIDMFIHK	10	0	2401.180912	0.0195	0.3700
LDGK[x]DELWKNDDQLTYTYK	3	0	2344.122200	0.0195	0.3700
M[x]PPKEDWEK	0	0	1158.537893	0.0194	0.1750
T[x]IDNAETMK	0	0	1021.474961	0.0194	0.1750
DNLSWLSKANNWSK[x]FTATAALGVIHR	13	0	2899.509173	0.0194	0.5050
LENQRK[x]WR	5	0	1128.615169	0.0194	0.1550
LIEK[x]LELR	3	0	1012.628028	0.0194	0.1550
NEEEPTK[x]K	6	0	973.471593	0.0194	0.1550
VYQTEPAGIYNAWK[x]ATAIGRASK	13	0	2494.296739	0.0193	0.4450
LLK[x]PRVNNRIGSVDR	2	0	1736.016844	0.0193	0.2900
VIDGSRPVNRNK[x]LLK	11	0	1708.010698	0.0193	0.2900
IDLYHDNHERK[x]MSAQSCACMVR	10	0	2720.203848	0.0193	0.4250
LIK[x]KSSEQANLYER	2	0	1677.904901	0.0193	0.2700
WSTAETLTNNK[x]IDR	10	0	1647.821570	0.0193	0.2700
S[x]TLDLNHLADLYDR	0	0	1644.810672	0.0193	0.2700
YEYQK[x]LK	4	0	970.512337	0.0193	0.1350
ILIDK[x]AR	4	0	827.522844	0.0193	0.1350
MEQKPEVDYSEK[x]FAELQKSLNNLNTIDIDANLEK	11	0	3965.956640	0.0193	0.6550
VYYYLGEYDEALLFALSSGPK[x]FLHDK	20	0	3037.511191	0.0192	0.5000
CAEAENSSDLFK[x]LGVMYAKNLPNIQR	11	0	2967.458120	0.0192	0.5000
EIINRDIGK[x]VVDK	8	0	1497.851416	0.0192	0.2500
DEK[x]YTLYDQNDTKEWLDK	2	0	2303.059269	0.0192	0.3450
TTLFK[x]SELAQSK	4	0	1351.734665	0.0192	0.2300
ELAALVVSK[x]VYYYLGEYDEALLFALSSGPKFLHDK	8	0	3948.059912	0.0191	0.6700
VAVGQQYRVNLEAYLDLSITPK[x]QHAVNER	21	0	3310.742063	0.0191	0.5550
M[x]SRSYDSRTTIFSPEGR	0	0	1988.937329	0.0191	0.3250
ILAHREFPDLGVLEGK[x]R	15	0	1949.084584	0.0191	0.3250
QNTPVLFDSKEAVLK[x]LK	14	0	1929.093418	0.0191	0.3250
FAELQK[x]SLNNLNTIDIDANLEKLLIFEK	5	0	3245.754588	0.0191	0.5350
AAWFEK[x]GSQVSEFIDTESFAPTITVQSK	5	0	3102.518455	0.0191	0.5350
HCLIK[x]MNHGTTTLAFR	4	0	1898.960649	0.0191	0.3050
AVYDTAVVQEDPEK[x]WK	13	0	1876.920608	0.0191	0.3050
TLSK[x]ESARATIDECMR	3	0	1866.892688	0.0191	0.3050
KLEK[x]GQSIDDMIPAQK	3	0	1799.945046	0.0191	0.3050
VVDASIVSK[x]ALGNFVASVLAR	8	0	2115.205083	0.0190	0.4000
VHPEGKYVVDISPDIDIKEIK[x]PNIR	20	0	2873.564954	0.0190	0.4750
HNDLAQLVQQSRPLMANFSKAK[x]SAK	21	0	2781.470679	0.0190	0.4750
ESQLVDKFFEK[x]INVK	10	0	1822.982813	0.0190	0.2850
M[x]STLDLNHLADLYDR	0	0	1775.851150	0.0190	0.2850
IEPLKLK[x]VLVQGLER	6	0	1734.076651	0.0190	0.2850
LDSK[x]NVQLAK	3	0	1114.634566	0.0190	0.1900
IKVLAQLGMQSLSPLK[x]QGMNILR	15	0	2537.454825	0.0189	0.4350
INYKK[x]TELEEIMLLNLHK	4	0	2228.223766	0.0189	0.3400
IIENEQSAEK[x]NAYVINLK	9	0	2075.089784	0.0189	0.3400
LKYYEQK[x]IR	6	0	1239.697497	0.0189	0.1700
LESK[x]QRIFR	3	0	1175.677431	0.0189	0.1700
IEDTDK[x]YDK	5	0	1125.518932	0.0189	0.1700
LK[x]DLRFGNR	1	0	1117.635570	0.0189	0.1700
K[x]IFTIHTSK	0	0	1073.623277	0.0189	0.1700
S[x]ERDTALEK	0	0	1047.519601	0.0189	0.1700
LPLYTNFVNSFRPNINQLK[x]AVYMGLK	18	0	3039.636674	0.0188	0.4900
ILFENPDEATK[x]RK	10	0	1559.830681	0.0188	0.2450
STELQIGVVEDDK[x]PFRVLSVEEIEAHLQSIAEKD	12	0	3822.952546	0.0188	0.6400
NSIVSK[x]YTQSTNNDDPK	5	0	1909.901659	0.0188	0.3200
ESQDYLNLVQALAETNVK[x]DEK	17	0	2406.191334	0.0188	0.3950
GTEVEKITIK[x]VHVSEVLGDIR	9	0	2321.295344	0.0188	0.3950
NWSK[x]IYDFPLFQGIFIRESDLLDYVVDVSLDEK	3	0	3962.998042	0.0188	0.6200
ALTLKTGPPGPPCGGK[x]FMLK	15	0	2069.116472	0.0188	0.3750
SLK[x]R	2	0	502.322703	0.0188	0.0750
K[x]LAR	0	0	486.327789	0.0188	0.0750
M[x]PPK	0	0	471.251517	0.0188	0.0750
GTK[x]R	2	0	460.275756	0.0188	0.0750
S[x]QAR	0	0	460.239372	0.0188	0.0750
IEFATITK[x]DTTK	7	0	1366.734330	0.0187	0.2250
SITEFGDTATAKELEAMK[x]LLRPR	17	0	2576.363096	0.0187	0.4300
IHLEKVSK[x]QGEIDYEALVK	7	0	2198.194577	0.0187	0.3550
DFLDAVQK[x]VVKGNQK	7	0	1687.925636	0.0187	0.2800
TVQK[x]VETAVLSTTVK	3	0	1602.919156	0.0187	0.2800
M[x]SSKSSLELANNAVK	0	0	1577.808228	0.0187	0.2800
LQDGSTDMQLTLMSIVHVPYK[x]QGLHK	20	0	2938.504342	0.0187	0.4850
HEDALAK[x]LGATLAQGIIDAGGR	6	0	2176.159922	0.0186	0.4100
K[x]YINRSYYHLR	0	0	1511.799660	0.0186	0.2050
E[x]QKPEVDYSEK	0	0	1350.630263	0.0186	0.2050
VHPEGKYVVDISPDIDIK[x]EIKPNIR	17	0	2873.564954	0.0186	0.4650
TYEAALEVIKNMGTVVDLLIENK[x]ASALL	22	0	3017.635728	0.0186	0.5200
HIIMFDCK[x]ILEFTK	7	0	1793.920748	0.0186	0.2600
STELFK[x]NEEEPTKK	5	0	1678.841301	0.0186	0.2600
NCACVISQK[x]KVPDK	8	0	1645.827913	0.0186	0.2600
VVTSK[x]LLKPRVNNR	4	0	1622.994323	0.0186	0.2600
LGVMYAK[x]NLPNIQR	6	0	1615.886752	0.0186	0.2600
IEFATITK[x]DTTKNK	7	0	1608.872208	0.0186	0.2600
ANWCDK[x]R	5	0	948.423539	0.0186	0.1300
K[x]DWNACK	0	0	920.417393	0.0186	0.1300
Y[x]FATLQK	0	0	869.464664	0.0186	0.1300
K[x]ASLLTR	0	0	787.491545	0.0186	0.1300
EEFAEK[x]AVSVIQARIANYDPAEIR	5	0	2718.397564	0.0185	0.4450
KLEETDVAK[x]AAILERPYASTGAYK	8	0	2623.385606	0.0185	0.4450
EANALETEDGMLIDEEDELELPPTASK[x]HTISSIR	26	0	3752.793668	0.0185	0.6300
RLTSPLMESHSVEK[x]LFEIDSHIGCAISGLTADAR	13	0	3739.865999	0.0185	0.6300
K[x]HLGHVTLETVTHNIPTPWVRQAGAQVVVDVGGR	0	0	3670.980652	0.0185	0.6300
AK[x]TMTERLCPHTTSASM	1	0	1920.885494	0.0185	0.3150
LGAPFHYDVSFIGWRQTGQYYGGLK[x]LCVDR	24	0	3502.724304	0.0185	0.5550
VDK[x]PDGTMDYDSMDNIFFAK	2	0	2308.002683	0.0185	0.3700
K[x]HFEQVINEK	0	0	1270.666925	0.0185	0.1850
TK[x]INLIETLR	1	0	1199.723710	0.0185	0.1850
DIKSMIADK[x]HAIR	8	0	1496.813257	0.0185	0.2400
YELYSNQYYHGAGEPSLIGDK[x]LIEKLELR	20	0	3397.719264	0.0184	0.5350
FHQLK[x]PTRVLTLAMVK	4	0	1881.102150	0.0184	0.2950
VPTFANFHTPIFIAK[x]R	14	0	1858.025287	0.0184	0.2950
GIGSYEK[x]QSEVSVGLR	6	0	1707.879080	0.0184	0.2950
VLVK[x]VHPEGKYVVDISPDIDIK	3	0	2462.378342	0.0184	0.4050
MVTLK[x]DVGPPQPGPGIYRLIGGTLR	4	0	2634.467832	0.0184	0.4600
NSIVSKYTQSTNNDDPK[x]K	16	0	2037.996615	0.0183	0.3300
QTGQYYGGLK[x]LCVDR	9	0	1756.856570	0.0183	0.2750
WRDATDDK[x]R	7	0	1161.552629	0.0183	0.1650
DTMNVDINAIK[x]K	10	0	1360.701983	0.0183	0.2200
IK[x]LISGKLDEAR	1	0	1341.797930	0.0183	0.2200
MK[x]DAVK	1	0	690.373411	0.0183	0.1100
VDVK[x]TK	3	0	688.411904	0.0183	0.1100
VSQARVMGSGCDAAGTIIK[x]VFHPITK	18	0	2742.430790	0.0183	0.4750
VQNEVTLSPEQLRIQYVGK[x]QDPK	18	0	2668.418299	0.0183	0.4200
VGSALVGSQTK[x]VALEIHAQYELR	10	0	2468.338601	0.0183	0.4200
MSSK[x]DISSKSPSGNDALNDK	3	0	2079.974162	0.0182	0.3650
LK[x]LEAIMYDTELNSEGSAPAVRVIAGLVATNGAVGLK	1	0	3770.028626	0.0182	0.6750
SSLELANNAVK[x]SNDIEK	10	0	1830.932231	0.0182	0.3100
AK[x]VAEQNENPTVGSAQK	1	0	1769.890704	0.0182	0.3100
DWNACKK[x]ELLK	6	0	1403.723052	0.0182	0.2000
EEYVSDPK[x]EQM	7	0	1353.575786	0.0182	0.2000
YK[x]EDTALRSEM	1	0	1341.623403	0.0182	0.2000
HGGYK[x]PTDKHK	4	0	1266.646859	0.0182	0.2000
VVDVFAMPQSGTGVSVEAVDPVFQK[x]NMMDMLK	24	0	3468.679978	0.0181	0.5800
IHLEK[x]VSK	4	0	952.570517	0.0181	0.1450
LQMSAMYK[x]KCLTDLEDEAPAK	7	0	2441.163937	0.0181	0.3800
FFEK[x]EDVQSLKLK	3	0	1609.871482	0.0181	0.2350
K[x]CLTDLEDEAPAK	0	0	1488.712937	0.0181	0.2350
K[x]WRLR	0	0	757.471088	0.0180	0.0900
M[x]FMTR	0	0	684.308705	0.0180	0.0900
K[x]LRDK	0	0	658.412573	0.0180	0.0900
I[x]DDQR	0	0	645.308172	0.0180	0.0900
ITAFLLADSKSQK[x]NVISLEISDTSLQPLSTFFAER	12	0	3869.046050	0.0180	0.6300
ATDGVVLATEKK[x]PTSELAIGASLEK	11	0	2527.374374	0.0180	0.4500
AENIDLEEFIDGNADGLCVIVEGSSK[x]HELVAMER	25	0	3758.776577	0.0179	0.6100
TDTK[x]TIEAITFK	3	0	1366.734330	0.0179	0.2150
LREEIQK[x]GDGGTDYVCVPK	6	0	2163.062913	0.0179	0.3400
VDPLVSLMMVEK[x]IPDSTYEMVGGLEK	11	0	2879.436904	0.0179	0.4650
VSK[x]QGEIDYEALVK	2	0	1577.830012	0.0179	0.2500
IEPLK[x]LK	4	0	839.547996	0.0179	0.1250
SITEFGDTATAK[x]ELEAMKLLRPR	11	0	2576.363096	0.0178	0.4100
EVQK[x]GPDSVALGVQYDDVRPEDR	3	0	2571.256387	0.0178	0.4100
YLSENPKTSASIDFDSNFLNSMIK[x]K	23	0	2848.395178	0.0178	0.4450
SALSTLNGFVEELK[x]AEVR	13	0	1962.042110	0.0178	0.3200
NK[x]MVCKIWK	1	0	1205.641245	0.0178	0.1600
KSK[x]TLQYFA	2	0	1084.591644	0.0178	0.1600
Y[x]FATLQKSK	0	0	1084.591644	0.0178	0.1600
K[x]VAQTTYKK	0	0	1065.618191	0.0178	0.1600
LAHLSK[x]HPK	5	0	1029.608297	0.0178	0.1600
LALTK[x]PKGTPGYGPLGVLPK	4	0	2006.192733	0.0177	0.3550
VMGSGCDAAGTIIKVFHPITK[x]AVILSDTKPVDK	20	0	3467.851862	0.0177	0.5850
CNKFFYILYFELYK[x]IAQDTLAR	13	0	2815.440615	0.0177	0.3900
IAGEHLSNGEKPLLTPEK[x]DFSK	17	0	2409.253874	0.0177	0.3900
SVQPTAK[x]TVQKVETAVLSTTVK	6	0	2314.310659	0.0177	0.3900
EDGMK[x]ILMVNR	4	0	1304.658013	0.0177	0.1950
EIK[x]EVIELPVK	2	0	1295.769988	0.0177	0.1950
SVQPTAK[x]TVQK	6	0	1185.671676	0.0177	0.1950
WPK[x]IAEIYGSALRSNPVFAENDEK	2	0	2733.376103	0.0177	0.4250
HGQLK[x]QSMTSLVQHVMTYLPGIDDLK	4	0	2938.504343	0.0177	0.4600
ELLK[x]PSASVALQR	3	0	1410.819391	0.0177	0.2300
DELWK[x]NDDQLTYTYK	4	0	1930.894787	0.0177	0.2650
LLENDIK[x]VMKSEFQR	6	0	1848.976678	0.0177	0.2650
ELAAIK[x]EDTEAVLKR	5	0	1684.935865	0.0177	0.2650
SPSGNDALNDKK[x]GTK	11	0	1530.763724	0.0177	0.2650
HAADAIMFVNCLGDNAAVLK[x]PNSFQNNVLKQVKR	19	0	3781.950668	0.0176	0.6000
LGYIFGADYPK[x]VFTPDPDAISVLGELALMGVRAAMR	10	0	3852.994493	0.0176	0.6350
YEAKAIGSGSEPAK[x]SELVK	13	0	1963.026127	0.0176	0.3350
SGNLPDADNSK[x]SDISKSSM	10	0	1951.879206	0.0176	0.3350
LHNSLEVVFEWDK[x]NDWNGHIR	12	0	2607.261750	0.0176	0.3700
LNYKPEEEYPDLSK[x]HNNHMAK	13	0	2556.206604	0.0176	0.3700
YVVDISPDIDIKEIK[x]PNIRVALR	14	0	2665.516554	0.0176	0.4050
ATDGVVLATEK[x]KPTSELAIGASLEK	10	0	2527.374374	0.0176	0.4400
ILGVVEGQFSRPAK[x]LNDPEDKYEALSK	13	0	3002.571157	0.0176	0.4750
AELATEAYTPLTSLEGIVILKK[x]NTEDIEMTA	21	0	3363.736944	0.0176	0.5450
MSFLELTEVWGKPQK[x]DIFFPSGSEVEESTDAPIQR	14	0	3996.945351	0.0176	0.6150
TMVEVIPYFAEDLLVLK[x]TDELKDANIIYDLEILR	16	0	3994.126269	0.0175	0.5950
K[x]ACIIFFDEIDAIGGARFDDGAGGDNEVQR	0	0	3255.525338	0.0175	0.5250
MK[x]SLSEQYTERVQNEVTLSPEQLR	1	0	2864.433683	0.0175	0.4200
LGSTLK[x]SIMLYLMVQSVNSELK	5	0	2453.327233	0.0175	0.3850
DELWK[x]NDDQLTYTYKDEK	4	0	2303.059268	0.0175	0.3150
IK[x]VLAQLGMQSLSPLK	1	0	1725.022174	0.0175	0.2800
SFLELTEVWGK[x]PQK	10	0	1660.882380	0.0175	0.2450
DNSSDLQK[x]LLMK	7	0	1390.712547	0.0175	0.2100
K[x]VEFGLPDLEGR	0	0	1358.719350	0.0175	0.2100
TVQYATK[x]R	6	0	965.529382	0.0175	0.1400
VVDK[x]DGIR	3	0	900.502835	0.0175	0.1400
MRK[x]LAR	2	0	773.469370	0.0175	0.1050
M[x]IDDQR	0	0	776.348650	0.0175	0.1050
QGLHK[x]K	4	0	709.423471	0.0175	0.1050
DTTK[x]NK	3	0	705.365683	0.0175	0.1050
NIPK[x]AR	3	0	697.423471	0.0175	0.1050
CIK[x]R	2	0	575.321319	0.0175	0.0700
E[x]MKK	0	0	534.283541	0.0175	0.0700
QVK[x]R	2	0	529.333601	0.0175	0.0700
MQRIHDHLLMEEEYVQNQERLK[x]PQDER	21	0	3463.672340	0.0174	0.4700
ILGVVEGQFSRPAKLNDPEDK[x]YEALSK	20	0	3002.571157	0.0174	0.4700
NLLLQEK[x]GFPTPKATSTGTTIVGVIAK	6	0	2783.579543	0.0174	0.4700
LMGQINK[x]MPLLQSSVALLGQK	6	0	2268.269665	0.0174	0.3650
VPDK[x]LIDASTVKHVFPITK	3	0	2107.204023	0.0174	0.3300
EESAQNDQWGRFMALGLALLFNGK[x]QDLADATVETLK	23	0	3978.978379	0.0174	0.6250
VLVDMESMLVPK[x]PLINK	11	0	1925.072882	0.0174	0.2950
GVLLYGPPGTGK[x]TLLAR	11	0	1711.998405	0.0174	0.2950
YKLHSEK[x]VSLMDYLASSNISQLTGTK	6	0	2912.495219	0.0173	0.4500
N[x]STEEIDLYNR	0	0	1352.620760	0.0173	0.1900
KFRK[x]PIGATWK	3	0	1330.787310	0.0173	0.1900
IQYVGKQDPK[x]K	9	0	1302.729522	0.0173	0.1900
K[x]LEETDVAK	0	0	1031.549839	0.0172	0.1550
QTIFLPLIGLVEPEELHPGDLIGVNK[x]DSYLIIDK	25	0	3788.064998	0.0172	0.5850
IDPSVTMMQVEEK[x]PDVTYGDVGGCKEQIER	12	0	3409.583831	0.0172	0.5150
GDVAASILDK[x]YRTGIATMLTR	9	0	2251.199340	0.0171	0.3600
STELFKNEEEPTK[x]K	12	0	1678.841301	0.0171	0.2400
IIPLKK[x]D	5	0	825.532346	0.0171	0.1200
K[x]VADLKK	0	0	800.511946	0.0171	0.1200
LK[x]VELAK	1	0	799.516697	0.0171	0.1200
DHDLAPLYKYLSENPK[x]TSASIDFDSNFLNSMIK	15	0	3772.829269	0.0171	0.5650
STELQIGVVEDDK[x]PFRVLSVEEIEAHLQSIAEK	12	0	3707.925608	0.0171	0.5650
AGVLQSLADDSATTRCLDQLTNWCTIK[x]TVDR	26	0	3507.708445	0.0171	0.5300
VMK[x]EDNLILRTR	2	0	1486.828906	0.0171	0.2050
LTLEAMDLEIVEK[x]EHFK	12	0	2044.054981	0.0171	0.2900
SPAIIFIDELDAIGTK[x]RFDSEK	15	0	2464.284838	0.0170	0.3750
QLASYYHK[x]ESNALFMVRIAQGLLYLGK	7	0	3112.653049	0.0170	0.4600
ISPGYDVYEGSFEKEGK[x]VTFFYTDYIGVYAPR	16	0	3696.766269	0.0170	0.5450
M[x]SSKDISSKSPSGNDALNDK	0	0	2079.974162	0.0170	0.3400
GFPTPK[x]ATSTGTTIVGVIAK	5	0	1945.088332	0.0170	0.3400
Y[x]FATLQKSKR	0	0	1240.692746	0.0170	0.1700
KDK[x]PK	2	0	614.375128	0.0170	0.0850
QDPK[x]K	3	0	614.338744	0.0170	0.0850
DQPK[x]K	3	0	614.338744	0.0170	0.0850
GDYNGIQDIVAQGTVGISDQK[x]LTRVFDEYR	20	0	3356.663540	0.0170	0.5100
IDRK[x]VEFGLPDLEGR	3	0	1742.931448	0.0170	0.2550
SPSGNDALNDK[x]KGTK	10	0	1530.763724	0.0170	0.2550
ASK[x]IIDHIDYVESLIHSSYYSVSADYYK	2	0	3265.581778	0.0170	0.4750
NKHCLIK[x]MNHGTTTLAFR	6	0	2141.098527	0.0169	0.3050
ENRHK[x]FQDILLGAGQAIK	4	0	2037.111857	0.0169	0.3050
MDDRK[x]ENLLSTLIYTLNLSYDNASYSDLIIK	4	0	3620.828208	0.0169	0.5250
KDKPK[x]YEPPVPTR	4	0	1553.856502	0.0169	0.2200
SFLELTEVWGK[x]PQKDIFFPSGSEVEESTDAPIQR	10	0	3865.904872	0.0169	0.5750
LAHLSKHPK[x]FEEILTR	8	0	1918.078772	0.0169	0.2700
ENWK[x]YACK	3	0	1097.496365	0.0169	0.1350
TTEEKEATPMEMDEEK[x]SQDISINGNSK	15	0	3040.348747	0.0169	0.4550
TVQK[x]VETAVLSTTVKAQAR	3	0	2029.153050	0.0168	0.3200
MGTGMMGDQPLVDNSECVYISSLALLK[x]MLR	26	0	3328.599622	0.0168	0.5050
EK[x]VAFILDQVR	1	0	1316.745171	0.0168	0.1850
TSTGGPK[x]LQLNLER	6	0	1512.825929	0.0168	0.2350
MATTVK[x]DTMNVDINAIK	5	0	1863.943328	0.0168	0.2850
LNYKPEEEYPDLSK[x]HNNHMAKVLTLELYK	13	0	3515.775726	0.0167	0.4850
TNVLQSNENIVQYYTQK[x]IQDAELAILQKTQNLR	16	0	3876.037942	0.0167	0.5500
SQEEAIENIK[x]CTRAEQMSVELPQR	9	0	2845.369702	0.0167	0.4000
DTLSK[x]DQELTEENVSISVIGKDEK	4	0	2676.334021	0.0167	0.4000
QLIIKEEMMNSIQQAVAK[x]	17	0	2073.096129	0.0167	0.3000
LLENDIKVMK[x]SEFQR	9	0	1848.976678	0.0167	0.2500
NVVTEAGFIAIK[x]EDR	11	0	1660.878354	0.0167	0.2500
K[x]FTGGVLMLIDR	0	0	1348.753625	0.0167	0.2000
K[x]SKTLQYFA	0	0	1084.591644	0.0167	0.1500
K[x]LDVAK	0	0	672.416990	0.0167	0.1000
GVTEYLREQLK[x]HTEDEIVQYGLLLGIGLTGMASR	10	0	3788.976927	0.0166	0.5650
GVILQSDIEEAYARAVKPTDMEQFAFYK[x]	27	0	3218.595652	0.0166	0.4650
EIKIIYSDIDVDPVK[x]PEHVGKVVLK	14	0	2832.599943	0.0166	0.4150
LGISATALSPEEKK[x]TAGEDAVTLVK	13	0	2527.374374	0.0166	0.4150
EVIELPVK[x]HPELFESLGIPQPK	7	0	2498.378342	0.0166	0.3650
SLEFK[x]ASELAEDFHIPVTR	4	0	2188.116331	0.0166	0.3150
EK[x]SPAIIFIDELDAIGTKR	1	0	2115.157467	0.0166	0.3150
QAAKASVVETVTLTK[x]VTQK	14	0	2001.146903	0.0166	0.3150
KPPVQPLAYK[x]SATPFR	9	0	1799.009303	0.0166	0.2650
IHDHLLMEEEYVQNQERLK[x]PQDERTQEER	18	0	3691.764711	0.0166	0.4800
VDPLVSLMMVEK[x]IPDSTYEMVGGLEKQIK	11	0	3248.674489	0.0166	0.4800
TGQKMLMNMDK[x]VETVFAMPVPSSFVGQVVDVDAQGR	10	0	3910.908786	0.0165	0.5950
LTSPLMESHSVEK[x]LFEIDSHIGCAISGLTADAR	12	0	3583.764897	0.0165	0.5450
AEFAVLYDPK[x]LGDNNIADWPQVEYLVGKNR	9	0	3433.730496	0.0165	0.4950
RK[x]IFTIHTSK	1	0	1229.724379	0.0165	0.1650
VMK[x]EDNLILR	2	0	1229.680131	0.0165	0.1650
QIKVMDSLEPTGEIYGKVLVDMESMLVPK[x]PLINK	28	0	3814.033242	0.0165	0.5600
GVLLYGPPGTGK[x]TMLVK	11	0	1729.979978	0.0165	0.2800
IEFATITKDTTK[x]NK	11	0	1608.872208	0.0164	0.2300
NK[x]TDTKTIEAITFK	1	0	1608.872208	0.0164	0.2300
SLK[x]DECK	2	0	878.416723	0.0164	0.1150
EKVLK[x]TK	4	0	844.538158	0.0164	0.1150
IIPLK[x]KD	4	0	825.532346	0.0164	0.1150
YAVISGAISLDRVDVK[x]TK	15	0	1934.083580	0.0164	0.2950
VEAQNHK[x]LNLADPVSIEYLTRYVAGVQQK	6	0	3282.735917	0.0164	0.4750
DWNACK[x]KELLK	5	0	1403.723052	0.0164	0.1800
LVPYLTK[x]LESK	6	0	1289.759425	0.0164	0.1800
LVARNIPK[x]EIK	7	0	1279.797539	0.0164	0.1800
IHLEK[x]VSKQGEIDYEALVK	4	0	2198.194577	0.0163	0.3100
SALSTLNGFVEELK[x]AEVRR	13	0	2118.143212	0.0163	0.3100
SSSDMAYTSMFK[x]GNQKVVK	11	0	2107.007711	0.0163	0.3100
TDTKTIEAITFK[x]TDNHLSSTLEK	11	0	2592.328152	0.0163	0.3750
GIK[x]GIESEAYESVLDLAKICDVR	2	0	2564.315479	0.0163	0.3750
KHGQLK[x]QSMTSLVQHVMTYLPGIDDLK	5	0	3066.599298	0.0163	0.4400
GTCAGEVFMALK[x]GMALGSANEKIEASK	11	0	2769.349823	0.0163	0.4400
V[x]LEATMILIDNSEWMINGDYIPTR	0	0	2793.371608	0.0162	0.3900
YLSENPK[x]TSASIDFDSNFLNSMIK	6	0	2720.300222	0.0162	0.3900
LAEGESEEVK[x]AYMDPHRSMK	9	0	2306.067009	0.0162	0.3250
K[x]PPVQPLAYKSATPFR	0	0	1799.009303	0.0162	0.2600
DQKKDK[x]PK	5	0	985.555594	0.0162	0.1300
NLIRLAK[x]R	6	0	982.639929	0.0162	0.1300
IVK[x]SAKAK	2	0	843.554142	0.0162	0.1300
YDK[x]K	2	0	552.290736	0.0162	0.0650
EMK[x]K	2	0	534.283541	0.0162	0.0650
K[x]SGR	0	0	446.260107	0.0162	0.0650
LYQVEYALEAINHAGVALGIVAKDGIVLAAEK[x]K	31	0	3465.923373	0.0162	0.5350
LIDASTVKHVFPITK[x]GIGCVMTGSIADAR	14	0	3056.614946	0.0162	0.4700
TSTSSMTAVPKPLK[x]FLRPHYFTLVK	13	0	2848.567205	0.0162	0.4050
EAGFIDDILIITPASK[x]EKADAAFLR	15	0	2703.448203	0.0162	0.4050
K[x]DSGNIEIFLDEIQAEFTPAISAVHR	0	0	2899.471450	0.0162	0.4200
IVRTLIDK[x]FSGEK	7	0	1504.861253	0.0162	0.2100
LQDGSTDMQLTLMSIVHVPYK[x]QGLHKK	20	0	3066.599298	0.0161	0.4350
S[x]GYDRALSVFSPDGRLLQVEYGQEAVR	0	0	3011.509956	0.0161	0.4350
S[x]SIGTGYDLGLFFSPDGR	0	0	1887.900207	0.0161	0.2900
NVVTEAGFIAIK[x]EDRDYVIQSDLMSAAR	11	0	3110.570500	0.0161	0.4500
MKLSLFSNK[x]ENELR	8	0	1707.897707	0.0161	0.2250
SAQVILSEIEVLEAEHRPFK[x]QEVEGLSVDTDIK	19	0	3707.925608	0.0161	0.5300
KEVAEADIASK[x]DLEETDER	10	0	2147.022884	0.0161	0.3050
AASLLK[x]VNMENLIVTDLGK	5	0	2028.128811	0.0161	0.3050
SGNLPDADNSKSDISK[x]SSM	15	0	1951.879206	0.0161	0.3050
LGIDPPKGIMLYGPPGTGK[x]TLCAR	18	0	2511.334048	0.0160	0.3850
HELVAMERQEYDLPK[x]PYLGSLAEALVSTGAVSLIK	14	0	3827.017728	0.0160	0.5600
INVK[x]FFEKEDVQSLK	3	0	1822.982813	0.0160	0.2400
ENQEK[x]ISNNK	4	0	1202.589070	0.0160	0.1600
ENMTQEEAVEFLK[x]NAVALAMERDGSSGGTIR	12	0	3352.602594	0.0160	0.4950
LALTK[x]LTIPLPLYPQGHPGGSEGGPK	4	0	2640.463795	0.0160	0.4150
VGPGYVARSSCK[x]IVFR	11	0	1794.956220	0.0159	0.2550
NEIATCAEK[x]VYSEIPLSNATSLLYLENTKETEK	8	0	3757.860623	0.0159	0.5250
GVFKNVSGNVLSEIK[x]NNWQIER	14	0	2530.329098	0.0159	0.3500
A[x]ASLLKVNMENLIVTDLGKYAEVLIETAK	0	0	3145.730683	0.0159	0.4600
MEQK[x]PEVDYSEK	3	0	1481.670742	0.0158	0.1900
AVILSDTK[x]PVDK	7	0	1284.728853	0.0158	0.1900
G[x]GLGYPEDAIGK	0	0	1175.582198	0.0158	0.1900
MQK[x]LLR	2	0	787.473787	0.0158	0.0950
S[x]QSQFDPYVQNGGTTVAIAGDGFAILAGDTR	0	0	3155.515824	0.0158	0.4900
NDSYQLIKILPNK[x]VDPLVSLMMVEK	12	0	2886.559732	0.0158	0.3950
LGISATALSPEEK[x]KTAGEDAVTLVK	12	0	2527.374374	0.0158	0.3950
IDRPGRPLDIDLAILRMVTANIK[x]NIK	22	0	2944.700666	0.0158	0.4100
S[x]IMEYNGGSCVAMAGKNCVAIASDLR	0	0	2773.265441	0.0158	0.4100
MEILKIHLEK[x]VSK	9	0	1566.916655	0.0158	0.2050
K[x]VSTTPANSFELK	0	0	1420.756126	0.0158	0.2050
SSKSSLELANNAVK[x]SNDIEK	13	0	2133.091236	0.0158	0.3150
IAK[x]GAIEKVDDLLTTQAEAK	2	0	2113.162944	0.0158	0.3150
A[x]SLLKVNMENLIVTDLGKYAEVLIETAK	0	0	3074.693573	0.0157	0.4400
EGK[x]GEIYSFDPVGSYEREWCR	2	0	2563.143672	0.0157	0.3300
LNVYK[x]YR	4	0	954.528656	0.0157	0.1100
IK[x]ENQEK	1	0	887.471202	0.0157	0.1100
EKVEYAPSNEIDTFELQGCSLK[x]DQIGEEK	21	0	3355.576425	0.0157	0.4550
GINIDQSSNSK[x]DPEEEAEMMTK	10	0	2452.073269	0.0157	0.3450
TNNLDLEHK[x]HKTPDK	8	0	1788.911774	0.0157	0.2350
QNTPVLFDSK[x]EAVLK	9	0	1687.914404	0.0157	0.2350
GGVHVK[x]LAHLSKHPK	5	0	1606.941898	0.0157	0.2350
AIGSGSEPAK[x]SELVK	9	0	1471.788150	0.0157	0.2350
IYADLKINEDSK[x]LAVNENLASSK	11	0	2534.322674	0.0157	0.3600
HESLK[x]YRLQGVTTDPSLWGHEYVR	4	0	2870.446241	0.0156	0.3750
K[x]YIPNPVLVIIDVKPK	0	0	1835.128350	0.0156	0.2500
QRIQK[x]ENR	4	0	1070.594434	0.0156	0.1250
P[x]PKEDWEK	0	0	1027.497414	0.0156	0.1250
K[x]REAEAAK	0	0	901.498083	0.0156	0.1250
DDAWPRLAPGLPSVSAMLK[x]FLLDDFDQQEHIQK	18	0	3779.897955	0.0156	0.5150
LVSK[x]TSFLTNASNNLAIRYQYYLGR	3	0	2891.529239	0.0156	0.3900
EQKPEVDYSEK[x]FAELQK	10	0	2067.015955	0.0156	0.2650
TLLAK[x]AVANQTSATFLR	4	0	1804.020592	0.0156	0.2650
LQDGSTDMQLTLMSIVHVPYKQGLHK[x]K	25	0	3066.599298	0.0156	0.4200
EK[x]ASFARNVFEYGVLVSIQTCDIESFAR	1	0	3235.597046	0.0155	0.4350
VFHPITKAVILSDTK[x]PVDK	14	0	2107.204023	0.0155	0.2950
S[x]SSDMAYTSMFKGNQKVVK	0	0	2107.007711	0.0155	0.2950
EEPK[x]SETLENFTRVVPAQLPYISFNLNGR	3	0	3347.714847	0.0155	0.4500
AASLLK[x]VNMENLIVTDLGKYAEVLIETAK	5	0	3145.730683	0.0155	0.4500
FK[x]TNHGNPFM	1	0	1191.549460	0.0155	0.1550
SSHIITK[x]ELK	6	0	1154.665864	0.0155	0.1550
MGTTITALRYK[x]DGVILAADSR	10	0	2251.199340	0.0155	0.3250
LTLEAMDLEIVEK[x]EHFKELVSK	12	0	2600.377016	0.0155	0.3400
YTQSTNNDDPK[x]KIIEEEGFTNR	10	0	2598.219668	0.0155	0.3400
K[x]GILLPESLTEAVEATTYAILR	0	0	2387.331060	0.0155	0.3400
IMK[x]LCFDELKK	2	0	1423.756658	0.0155	0.1700
NSDYK[x]ETLIFK	4	0	1356.692468	0.0155	0.1700
AIDLYK[x]EVLNK	5	0	1304.733939	0.0155	0.1700
VYHAIRNIPK[x]AR	9	0	1436.836379	0.0154	0.1850
AKVAEQNENPTVGSAQK[x]MIQDEAQK	16	0	2713.333976	0.0154	0.3850
K[x]LPNIEEATFDKR	0	0	1559.830681	0.0154	0.2000
DGAEAEEIFVHYMNAAGTDVK[x]NLQVAK	20	0	2919.407136	0.0154	0.4150
GAPIEHDVGIMIDFECEK[x]MEGAFYRIIR	17	0	3295.582656	0.0154	0.4300
SLPPEEYDEK[x]LYNK	9	0	1723.830403	0.0154	0.2150
AVEK[x]LMSRRPPVIR	3	0	1650.971479	0.0154	0.2150
SSK[x]SSLELANNAVK	2	0	1446.767750	0.0154	0.2150
VSGIRK[x]HFEQVINEK	5	0	1782.973979	0.0153	0.2300
FVIHQEENK[x]RSVGIK	8	0	1782.973979	0.0153	0.2300
GYQTIELDKK[x]LDVAK	9	0	1719.940617	0.0153	0.2300
ITIK[x]VHVSEVLGDIR	3	0	1677.977670	0.0153	0.2300
SLPPEEYDEKLYNK[x]FK	13	0	1998.993768	0.0153	0.2450
NKISWYTK[x]IVDELDLR	7	0	1992.067931	0.0153	0.2450
YYK[x]PDLTIDEAVRIMK	2	0	1954.023292	0.0153	0.2450
LFLLRIVAFDQLVK[x]EK	13	0	1931.160709	0.0153	0.2450
IEASK[x]GLIDRMSTNLR	4	0	1802.967176	0.0153	0.2450
SSLALIMADSNSVPLHIDPERSVQPLASAK[x]ELLR	29	0	3656.955801	0.0153	0.5200
HTVIK[x]TGLRMISLSYSR	4	0	1961.087952	0.0153	0.2600
GK[x]VAVFDSQTQPPVLWFR	1	0	2074.099899	0.0153	0.2750
N[x]SSSDMAYTSMFKGNQKVVK	0	0	2221.050634	0.0153	0.3050
IAIVVNQNWYCANTK[x]YVTGPK	14	0	2438.241535	0.0152	0.3200
YTQSTNNDDPKK[x]IIEEEGFTNR	11	0	2598.219668	0.0152	0.3350
AEIINSLNLNNDLTDK[x]LAQFEK	15	0	2502.296462	0.0152	0.3350
ATINMIK[x]LFDMDEMGGLYQLNLQTTR	6	0	3015.486641	0.0152	0.3950
CAEAENSSDLFKLGVMYAK[x]NLPNIQR	18	0	2967.458120	0.0152	0.3950
VDDLLTTQAEAK[x]GAGFLLFMLNALRDSEQWGNEAQR	11	0	4006.984525	0.0151	0.5450
GGHVVRFPLGNVWGLPMTNASHLGYQHLCTGK[x]K	31	0	3630.845093	0.0150	0.4950
LVGWYHTGPQLRPSDLEINNLLK[x]K	22	0	2790.517949	0.0150	0.3600
QEALSSK[x]TLFTRPIPVRR	6	0	2098.201001	0.0150	0.2700
NTWNSTLETAKAK[x]YASQK	12	0	2040.027522	0.0150	0.2700
GIDLK[x]SIAEKMNGASGAELK	4	0	2031.066940	0.0150	0.3000
LRTFHILEPK[x]EK	9	0	1509.866674	0.0150	0.1800
DCTAYNIYDK[x]NK	9	0	1503.666324	0.0150	0.1800
NK[x]VLVKVHPEGK	1	0	1346.803351	0.0150	0.1800
HPK[x]FEEILTR	2	0	1268.687660	0.0150	0.1500
K[x]RVIEHNIR	0	0	1163.688664	0.0150	0.1350
IHAK[x]SMAIDK	3	0	1112.601159	0.0150	0.1500
IDKK[x]TTEEK	3	0	1090.586949	0.0150	0.1350
K[x]TTEEK	0	0	734.380997	0.0150	0.0900
VLK[x]TK	2	0	587.400615	0.0150	0.0750
VAIK[x]K	3	0	557.390052	0.0150	0.0750
AIQLDYTTAHEHLVSAIRK[x]APNTVYAVQFLEAVYK	18	0	3959.094335	0.0150	0.5250
MIDDQRDMQVDSVNQEENVDSGETK[x]QNTVTEVPR	24	0	3905.764168	0.0150	0.5100
LYAVK[x]YELYSNQYYHGAGEPSLIGDKLIEK	4	0	3460.755314	0.0150	0.4500
TKLQDGSTDMQLTLMSIVHVPYK[x]QGLHK	22	0	3167.646972	0.0150	0.4200
ALSSLK[x]YMLLSQIMLNSVSEVKSLLTGK	5	0	3052.691464	0.0150	0.4200
PPKEDWEKYQK[x]PVDTEEENDK	10	0	2603.202624	0.0150	0.3150
MVCKIWK[x]SDEINEVLNK	6	0	2105.064830	0.0150	0.2550
ENAPAIIFIDEIDAIATK[x]R	17	0	2099.126168	0.0150	0.2850
AIGSGSEPAK[x]SELVKEFHK	9	0	2013.053008	0.0150	0.2850
K[x]EAGFIDDILIITPASK	0	0	1830.013777	0.0150	0.2550
NRLK[x]AYQGIYLMSIR	3	0	1825.003168	0.0150	0.2250
LAQFEK[x]EEYVSDPK	5	0	1681.819840	0.0150	0.2100
E[x]MIAAQGIDEEDRR	0	0	1631.757255	0.0150	0.2100
ENEQKIK[x]TLSMEK	6	0	1576.812980	0.0150	0.1950
LKPLIEK[x]GGDWER	6	0	1539.840853	0.0150	0.1950
GGDEWKIEPLK[x]LK	10	0	1511.834706	0.0150	0.1950
K[x]EEMVMLK	0	0	1006.519074	0.0150	0.1200
EK[x]RTFLR	1	0	948.550451	0.0150	0.1050
RFK[x]K	2	0	577.369985	0.0150	0.0600
K[x]LWK	0	0	573.363839	0.0150	0.0600
K[x]CIK	0	0	547.315173	0.0150	0.0600
K[x]LQR	0	0	543.349250	0.0150	0.0600
M[x]TDK	0	0	493.220610	0.0150	0.0600
K[x]SLK	0	0	474.316557	0.0150	0.0600
D[x]RGK	0	0	474.255021	0.0150	0.0600
M[x]SSK	0	0	451.210047	0.0150	0.0600
GGHSLGMQAEELIVTITYGLLDK[x]ELQRTYVEGLR	22	0	3788.976927	0.0149	0.5050
TASQVNMQIARK[x]AVYMPLCDPGNK	11	0	2691.329365	0.0148	0.3550
VNMENLIVTDLGK[x]YAEVLIETAK	12	0	2562.361367	0.0148	0.3400
S[x]TLDLNHLADLYDRKDWNACK	0	0	2547.217501	0.0148	0.3100
DLGQVLNKYVQVEQRNK[x]PDER	16	0	2527.314175	0.0148	0.3100
LLK[x]LEEAMKITTDAFTSAGER	2	0	2323.209235	0.0148	0.3100
LREWNQNIK[x]NLSNVVEISGK	8	0	2340.254878	0.0147	0.2950
AVEKLSVEALNSLTGEFK[x]GK	17	0	2119.152381	0.0147	0.2950
IRIGLHDDAYLDVCK[x]YYR	14	0	2269.131265	0.0147	0.2650
VHPEGK[x]YVVDISPDIDIK	5	0	2023.062511	0.0147	0.2650
ANNWSK[x]FTATAALGVIHR	5	0	1956.032885	0.0147	0.2650
YPMDAHK[x]SELEGVEEAR	6	0	1959.899550	0.0147	0.2500
HAADAIMFVNCLGDNAAVLK[x]PNSFQNNVLKQVK	19	0	3625.849566	0.0147	0.4850
IQFCLALHNDSIK[x]SMR	12	0	1931.970877	0.0147	0.2350
V[x]PTFANFHTPIFIAKR	0	0	1858.025287	0.0147	0.2350
IVAFDQLVKEK[x]VEYAPSNEIDTFELQGCSLK	10	0	3569.796183	0.0147	0.4550
SVMAPLFLHDK[x]YDGR	10	0	1747.871494	0.0147	0.2200
M[x]SGYDRALSVFSPDGRLLQVEYGQEAVR	0	0	3142.550434	0.0146	0.4100
GAIESYK[x]VVDASIVSKALGNFVASVLAR	6	0	2863.580603	0.0146	0.4100
QIK[x]EIKEVIELPVK	2	0	1665.007573	0.0146	0.2050
VTQKK[x]PPVQPLAYK	4	0	1595.939834	0.0146	0.2050
YK[x]LHSEKVSLMDYLASSNISQLTGTK	1	0	2912.495219	0.0146	0.3800
DEK[x]YTLYDQNDTK	2	0	1631.731422	0.0146	0.1900
AHLDVQEKDQPK[x]K	11	0	1534.810280	0.0146	0.1900
VKAMEVDEK[x]PTER	8	0	1530.771118	0.0146	0.1900
M[x]VLEATMILIDNSEWMINGDYIPTR	0	0	2924.412086	0.0146	0.3650
ILSNITYSYK[x]GYGLSMGTMLAGTGK	9	0	2625.318122	0.0146	0.3650
M[x]EQKPEVDYSEK	0	0	1481.670742	0.0146	0.1750
MSERDTALEK[x]YK	9	0	1469.718358	0.0146	0.1750
K[x]SSEQANLYERK	0	0	1451.736786	0.0146	0.1750
IIYSDIDVDPVK[x]PEHVGKVVLK	11	0	2462.378342	0.0145	0.3200
NWK[x]EEYLRAAK	2	0	1406.730582	0.0145	0.1600
YSNDK[x]SIVNSM	4	0	1256.570643	0.0145	0.1600
QALETK[x]LISLYYDNSSYTDAINLINTLLSELK	5	0	3645.902751	0.0145	0.4650
YSNDKYGYLAPFHLDLFSLEVLSYDAK[x]YGEK	26	0	3644.771355	0.0145	0.4500
AEIINSLNLNNDLTDKLAQFEK[x]EEYVSDPK	21	0	3449.720047	0.0145	0.4350
VDK[x]NWSKIYDFPLFQGIFIR	2	0	2485.315688	0.0145	0.2900
VPFTAAITITGVK[x]TSTGGPK	12	0	1945.088332	0.0145	0.2900
DTTKNK[x]MVCK	5	0	1223.600166	0.0145	0.1450
E[x]TIDNAETMK	0	0	1150.517549	0.0145	0.1450
IGFQDGFFPAYCNLAGSIAGSK[x]IYDLGTSVLGPGSGHK	21	0	3900.914329	0.0145	0.5500
TNAIVMK[x]DIRSMDNLQGTLLLTFQEDR	6	0	3121.589852	0.0144	0.3900
LAPGLPSVSAMLK[x]FLLDDFDQQEHIQK	12	0	3039.573800	0.0144	0.3900
GGHSLGMQAEELIVTITYGLLDK[x]ELQR	22	0	2970.548313	0.0144	0.3900
LSFK[x]SIADVADMLEANDK	3	0	1965.971650	0.0144	0.2600
GEK[x]RWSELR	2	0	1159.609749	0.0144	0.1300
FMLKLGVK[x]R	7	0	1090.668450	0.0144	0.1300
DKK[x]ASLLTR	2	0	1030.613439	0.0144	0.1300
LVNFTAK[x]TLDLLGIFRGEDNTMIQPR	6	0	2961.574469	0.0144	0.3750
ATTVK[x]DTMNVDINAIKK	4	0	1860.997805	0.0144	0.2450
YQLYGYRTNTNNSILFAALSK[x]SLVR	20	0	2891.529239	0.0144	0.3600
K[x]SQNVQEQLNEWGSNITELLGKLEK	0	0	2884.492911	0.0144	0.3600
IEEIFKK[x]AGHPFMWNQHLGYVLTCPSNLGTGLR	6	0	3812.928147	0.0144	0.4750
LK[x]GDLFSVGSGSTFAYGVLDSGYR	1	0	2495.233139	0.0144	0.3450
FVVFTPTLIDPELLDAQTK[x]LWKR	18	0	2729.515494	0.0143	0.3300
IYADLK[x]INEDSKLAVNENLASSK	5	0	2534.322674	0.0143	0.3300
CTDLDAIGVK[x]VPFTAAITITGVK	9	0	2389.292565	0.0143	0.3300
CTDLDAIGVK[x]VPFTAAITITGVKTSTGGPK	9	0	3017.610574	0.0143	0.4300
GYSKPNERATK[x]QSK	10	0	1592.826990	0.0143	0.2000
LK[x]YYEQK	1	0	970.512337	0.0143	0.1000
IK[x]YEYQK	1	0	970.512337	0.0143	0.1000
VNLYK[x]FR	4	0	938.533741	0.0143	0.1000
LCIHK[x]NK	4	0	911.501059	0.0143	0.1000
K[x]ARQAAK	0	0	771.471479	0.0143	0.1000
LTQLTDNIWCCRSGSAADTQTVADLLK[x]YYLSMYR	26	0	4012.911954	0.0143	0.4850
INADHK[x]LNSLPLLQQLVKCFIVNELMR	5	0	3205.746621	0.0143	0.3850
M[x]SIMEYNGGSCVAMAGKNCVAIASDLR	0	0	2904.305920	0.0143	0.3850
NDSYQLIK[x]ILPNK	7	0	1544.856167	0.0142	0.1850
TLDQIAAK[x]LYFYYILFFEK	7	0	2385.265950	0.0142	0.2700
LEEIGVADQYKVSK[x]ILEHK	13	0	2198.194577	0.0142	0.2700
SSKDISSK[x]SPSGNDALNDK	7	0	1948.933683	0.0142	0.2700
ENRESQDYLNLVQALAETNVK[x]DEK	20	0	2805.377946	0.0142	0.3400
FTGGVLMLIDRESDK[x]APDLIELNR	14	0	2701.410770	0.0142	0.3400
SETMKYYLPK[x]GK	9	0	1443.743119	0.0142	0.1700
K[x]AFGRVYATMQK	0	0	1398.744122	0.0142	0.1700
LNADVLGQLIK[x]K	10	0	1310.792119	0.0142	0.1700
YACK[x]ILGVVEGQFSRPAK	3	0	2022.071968	0.0142	0.2550
GVILYGAPGTGK[x]TLLAKAVANQTSATFLR	11	0	2917.638783	0.0141	0.4100
KLWK[x]QLTDALIVFFDTPETVPLR	3	0	2729.515494	0.0141	0.3250
IAIVVNQNWYCANTK[x]YVTGPKNK	14	0	2680.379413	0.0141	0.3250
DMQVDSVNQEENVDSGETK[x]QNTVTEVPR	18	0	3147.426081	0.0141	0.3950
ELLVKASK[x]IIDHIDYVESLIHSSYYSVSADYYK	7	0	3847.955846	0.0141	0.4650
QLADYK[x]AFEDSLRAIANHEQAR	5	0	2545.267228	0.0141	0.3100
AAREYLEK[x]NWK	7	0	1406.730582	0.0141	0.1550
YTSLSEEQK[x]MK	8	0	1342.643803	0.0141	0.1550
HGGYKPTDK[x]HK	8	0	1266.646859	0.0141	0.1550
K[x]AGHPFMWNQHLGYVLTCPSNLGTGLR	0	0	3053.511491	0.0141	0.3800
M[x]SQSQFDPYVQNGGTTVAIAGDGFAILAGDTR	0	0	3286.556303	0.0141	0.4500
TGLGASGVYSAK[x]QNLANTFVNALVNAGYSNDR	11	0	3271.622012	0.0141	0.4500
SDYYMASTYTK[x]KINVK	10	0	1910.944711	0.0141	0.2250
NLQVAK[x]SLDKQMVEER	5	0	1886.988302	0.0141	0.2250
CEDGVILALEKVVTSKLLK[x]PR	18	0	2367.355831	0.0140	0.2950
IVCPDQSIGDEDGQGIQLFLYYK[x]MLSQLDIK	22	0	3585.773339	0.0140	0.4350
LLLSSFLTETEPDYFSVGKCVVHLNDASVAAK[x]LLMK	31	0	3995.078606	0.0140	0.5050
SLQSVGQIIGEVLK[x]QLDSER	13	0	2198.190551	0.0140	0.2800
DYEQFGYFK[x]R	8	0	1351.619643	0.0140	0.1400
K[x]QCVIANSCK	0	0	1206.584850	0.0140	0.1400
SGFEK[x]IDLTR	4	0	1164.613831	0.0140	0.1400
YELYSNQYYHGAGEPSLIGDK[x]LIEK	20	0	2886.407458	0.0140	0.3500
YYIIMGLQASK[x]LRNK	10	0	1796.997022	0.0140	0.2100
S[x]TLDLNHLADLYDRK	0	0	1772.905627	0.0140	0.2100
M[x]SSIGTGYDLGLFFSPDGR	0	0	2018.940686	0.0139	0.2650
TNVLQSNENIVQYYTQK[x]IQDAELAILQK	16	0	3263.703615	0.0139	0.3900
VVTALTMLK[x]QHLFR	8	0	1655.954434	0.0139	0.1950
K[x]NVPKLQNVSNFQK	0	0	1642.915408	0.0139	0.1950
LGISATALSPEEK[x]K	12	0	1442.797987	0.0139	0.1950
DPYVEWVISLEQNVMEGAFDK[x]VASMIR	20	0	3125.520049	0.0139	0.3750
QVK[x]LLFIEK	2	0	1116.690625	0.0139	0.1250
IDK[x]KTTEEK	2	0	1090.586949	0.0139	0.1250
YPHGMTETLNTK[x]LGLGIAYQLR	11	0	2475.294296	0.0139	0.3050
ATPYRGYSK[x]PNER	8	0	1537.763667	0.0138	0.1800
VK[x]AFGRVYATMQK	1	0	1497.812531	0.0138	0.1800
LGDK[x]GPAAARASR	3	0	1268.694867	0.0138	0.1800
LPVIIGSMDVDNALDLMTMK[x]EPCVGDLHLMLSHK	19	0	3791.879069	0.0138	0.4700
DECK[x]QDIMFELGLLQER	3	0	2123.002624	0.0138	0.2350
D[x]VPTFANFHTPIFIAKR	0	0	1973.052225	0.0138	0.2350
LFQVEYAIEAIK[x]LGSTAIGVK	11	0	2249.267011	0.0138	0.2900
AASLLKVNMENLIVTDLGK[x]YAEVLIETAK	18	0	3145.730683	0.0138	0.4000
IEEIFK[x]KAGHPFMWNQHLGYVLTCPSNLGTGLR	5	0	3812.928147	0.0138	0.4550
RMPIDFK[x]GFICK	6	0	1510.778788	0.0138	0.1650
GSNDDEMKIDK[x]K	10	0	1378.639778	0.0138	0.1650
APNTVYAVQFLEAVYK[x]LHIVVQLLMGEIPERR	15	0	3696.022366	0.0137	0.4400
LGVLLDMSPSETEQFLCDLIAK[x]HHFYAK	21	0	3261.620089	0.0137	0.3850
LLFIEKAEIINSLNLNNDLTDK[x]LAQFEK	21	0	3245.754588	0.0137	0.3850
SFEQK[x]VMK	4	0	995.510954	0.0137	0.1100
NK[x]PGVYTK	1	0	905.497023	0.0137	0.1100
LMSK[x]VAEK	3	0	904.505142	0.0137	0.1100
K[x]MRK	0	0	561.342056	0.0137	0.0550
K[x]REK	0	0	559.344165	0.0137	0.0550
K[x]DQK	0	0	517.285985	0.0137	0.0550
K[x]IDK	0	0	502.311471	0.0137	0.0550
K[x]GEK	0	0	460.264524	0.0137	0.0550
G[x]VFK	0	0	449.263798	0.0137	0.0550
IVAFDQLVK[x]EKVEYAPSNEIDTFELQGCSLK	8	0	3569.796183	0.0137	0.4250
YSDIGGLSK[x]QIEELFEAIVLPMQQADK	8	0	3021.536746	0.0137	0.3700
AYMDPHRSMK[x]DLHISQNFACLIR	9	0	2802.351495	0.0137	0.3150
KGINIDQSSNSK[x]DPEEEAEMMTK	11	0	2580.168225	0.0137	0.3150
LDK[x]LPVIIGSMDVDNALDLMTMK	2	0	2531.304781	0.0137	0.3150
VLNK[x]EHLEADFVTQVAVRR	3	0	2223.212290	0.0137	0.2600
TMVEVIPYFAEDLLVLKTDELK[x]DANIIYDLEILR	21	0	3994.126269	0.0137	0.4650
KDYTMAQPEFFK[x]AVR	11	0	1829.913356	0.0137	0.2050
HVFPITK[x]GIGCVMTGSIADARAQVSR	6	0	2770.436936	0.0137	0.3550
CNK[x]FFYILYFELYKIAQDTLAR	2	0	2815.440615	0.0136	0.3000
VNGVVFTNRPDEK[x]NRQYQEVVK	12	0	2618.356371	0.0136	0.3000
FVKLGIDPPK[x]GIMLYGPPGTGK	9	0	2284.265236	0.0136	0.3000
LMVEMEK[x]KLEK	6	0	1376.740675	0.0136	0.1500
KNEEK[x]LAEFDK	4	0	1349.682631	0.0136	0.1500
GVLLYGPPGTGKTMLVK[x]AVANSTAANFIR	16	0	2945.615939	0.0136	0.3950
GVLLYGPPGTGK[x]TLLARAVAASLGVNFLK	11	0	2882.674441	0.0136	0.3950
AGGSAANFITPFLDNQVNLHNQYVPGSHGK[x]ERKPR	29	0	3818.935156	0.0136	0.4750
VSEVLNSEDITGIQEK[x]STDLR	15	0	2332.175685	0.0136	0.2850
YEYQK[x]LKESQLVDK	4	0	1769.919882	0.0136	0.1900
NKTDTK[x]TIEAITFK	5	0	1608.872208	0.0136	0.1900
VTQK[x]KPPVQPLAYK	3	0	1595.939834	0.0136	0.1900
WSELRK[x]R	5	0	973.545700	0.0136	0.0950
R[x]KQYSAK	0	0	879.492606	0.0136	0.0950
EIK[x]PNIR	2	0	868.513006	0.0136	0.0950
K[x]LDVAKR	0	0	828.518092	0.0136	0.0950
DATDDK[x]R	5	0	819.372221	0.0136	0.0950
WNSKVDK[x]PDGTMDYDSMDNIFFAK	6	0	2823.251891	0.0135	0.3250
VSEVLNSEDITGIQEK[x]STDLRALR	15	0	2672.397956	0.0135	0.3250
VLNKGDSGEMSLQKLFK[x]	16	0	1893.002891	0.0135	0.2300
LHQLRNK[x]ELISVSAASK	6	0	1893.079498	0.0135	0.2300
KAMVNIDTIDNK[x]VATTM	11	0	1863.943328	0.0135	0.2300
IVCFMLNEKLNQQSVLLPLLK[x]DNIAHR	20	0	3205.746621	0.0135	0.3650
NEEK[x]LAEFDK	3	0	1221.587675	0.0135	0.1350
IEASK[x]GLIDR	4	0	1100.618917	0.0135	0.1350
LISGK[x]LDEAR	4	0	1100.618917	0.0135	0.1350
K[x]TLVAHAVLK	0	0	1078.686208	0.0135	0.1350
NK[x]PGVYTKVCNYVNWIQQTIAAN	1	0	2680.343029	0.0135	0.3100
TMLELLNQLDGFEATKNIK[x]VIMATNR	18	0	2962.561853	0.0135	0.3500
ENEQK[x]IKTLSMEK	4	0	1576.812980	0.0135	0.1750
LTHEKSTMLEK[x]IK	10	0	1556.859536	0.0135	0.1750
NVPK[x]LQNVSNFQK	3	0	1514.820452	0.0135	0.1750
LDEARELLVK[x]ASK	9	0	1470.840518	0.0135	0.1750
ASK[x]VLELRAELDK	2	0	1470.840518	0.0135	0.1750
DPEEEAEMMTK[x]ETTEK	10	0	1896.796787	0.0134	0.2150
S[x]SSDMAYTSMFKGNQK	0	0	1780.775938	0.0134	0.2150
DISSK[x]SPSGNDALNDK	4	0	1646.774679	0.0134	0.2150
M[x]STLDLNHLADLYDRKDWNACK	0	0	2678.257980	0.0134	0.2950
ENMTQEEAVEFLK[x]NAVALAMER	12	0	2522.214389	0.0134	0.2950
FVK[x]LGIDPPKGIMLYGPPGTGK	2	0	2284.265236	0.0134	0.2950
YACK[x]ILGVVEGQFSRPAKLNDPEDK	3	0	2833.443128	0.0134	0.3350
VMDSLEPTGEIYGK[x]VLVDMESMLVPKPLINK	13	0	3444.795657	0.0134	0.4150
FMALGLALLFNGK[x]QDLADATVETLKAIEGK	12	0	3176.715368	0.0133	0.4000
IAYASVVYIADKYK[x]NENLENIEDVQLR	13	0	3169.629394	0.0133	0.3600
ELNLMDPK[x]VPEDIFK	7	0	1786.917438	0.0133	0.2000
IIYSDIDVDPVKPEHVGKVVLK[x]NK	21	0	2704.516220	0.0133	0.3200
K[x]YTGLLRVSAMMSCACQK	0	0	2103.009638	0.0133	0.2400
LK[x]GYQTIELDKK	1	0	1434.808159	0.0133	0.1600
K[x]EPPVYTPPKDK	0	0	1397.755400	0.0133	0.1600
SSTAAKTFLEK[x]R	10	0	1337.730248	0.0133	0.1600
SSK[x]VYISPK	2	0	1007.565097	0.0133	0.1200
K[x]LQRLR	0	0	812.534410	0.0133	0.0800
NDDQLTYTYKDEK[x]VSEVLNSEDITGIQEK	12	0	3373.604748	0.0133	0.3850
EIIRTSTSSMTAVPKPLK[x]FLRPHYFTLVK	17	0	3359.879010	0.0133	0.3850
YMLLSQIMLNSVSEVKSLLTGK[x]HAIR	21	0	2930.608409	0.0133	0.3450
VSPTGQITSTSARSGK[x]K	15	0	1703.916525	0.0132	0.2250
TLEVLYLKMHNNHAK[x]SLPPEEYDEK	14	0	2997.490468	0.0132	0.3300
MARENAPAIIFIDEIDAIATK[x]R	20	0	2457.304859	0.0132	0.2900
K[x]IIEEEGFTNR	0	0	1334.682966	0.0132	0.1450
LGIDPPK[x]GIMLYGPPGTGK	6	0	1910.033463	0.0132	0.2500
ELNNDLDPTLRYAGMFATALAYCGTSNSK[x]IVR	28	0	3560.739019	0.0131	0.4200
LHSEK[x]VSLMDYLASSNISQLTGTK	4	0	2621.336941	0.0131	0.3150
IGLHDDAYLDVCK[x]YYR	12	0	1999.946105	0.0131	0.2100
ATPYRGYSK[x]PNERATK	8	0	1837.943407	0.0131	0.2100
ATREPNK[x]GSYRPYTAK	6	0	1837.943407	0.0131	0.2100
NWK[x]EEYLR	2	0	1136.561406	0.0131	0.1050
KSLK[x]DECK	3	0	1006.511679	0.0131	0.1050
LLK[x]VTVSK	2	0	886.585106	0.0131	0.1050
DQELTEENVSISVIGKDEK[x]YTLYDQNDTK	18	0	3373.604748	0.0131	0.3800
DQELTEENVSISVIGK[x]DEKYTLYDQNDTK	15	0	3373.604748	0.0131	0.3800
DECK[x]QDIMFELGLLQERLAEK	3	0	2564.261336	0.0131	0.2750
K[x]SAQVILSEIEVLEAEHRPFKQEVEGLSVDTDIK	0	0	3836.020563	0.0131	0.4450
TTMGAYIANRVTDK[x]LTQLTDNIWCCR	13	0	3100.489095	0.0131	0.3400
AIHKLGSTLK[x]SIMLYLMVQSVNSELK	9	0	2902.602263	0.0131	0.3400
VVTALTMLK[x]QHLFRYQGHIGAYLVLGGYDCK	8	0	3550.857952	0.0131	0.4050
LEEAMK[x]ITTDAFTSAGER	5	0	1968.946163	0.0131	0.2350
EEEDLDDEQLLLSREK[x]TSNNTNR	15	0	2747.284443	0.0130	0.3000
VNLEAYLDLSITPK[x]QHAVNERAK	13	0	2608.397173	0.0130	0.3000
VEDNGGAFGDDQREAADFIFDICGIAGIK[x]K	28	0	3227.519192	0.0130	0.3900
GNQKVVK[x]VDAQDFLK	6	0	1687.925637	0.0130	0.1950
MSSK[x]SSLELANNAVK	3	0	1577.808228	0.0130	0.1950
YPGGGPGK[x]TAILPVK	7	0	1453.829229	0.0130	0.1950
IEDTDKYDK[x]K	8	0	1253.613888	0.0130	0.1300
YFATLQKSK[x]R	8	0	1240.692746	0.0130	0.1300
VVLK[x]NKGTMK	3	0	1116.668841	0.0130	0.1300
GTK[x]RR	2	0	616.376858	0.0130	0.0650
M[x]SQAR	0	0	591.279850	0.0130	0.0650
TK[x]LVK	1	0	587.400615	0.0130	0.0650
K[x]NVPK	0	0	584.364565	0.0130	0.0650
SGKK[x]R	3	0	574.355062	0.0130	0.0650
SGK[x]KR	2	0	574.355062	0.0130	0.0650
A[x]TTVK	0	0	518.306385	0.0130	0.0650
SAK[x]AK	2	0	503.306720	0.0130	0.0650
LWK[x]QLTDALIVFFDTPETVPLR	2	0	2601.420538	0.0130	0.2850
DEK[x]VSEVLNSEDITGIQEKSTDLR	2	0	2704.340167	0.0129	0.3100
M[x]NSTEEIDLYNR	0	0	1483.661239	0.0129	0.1550
LSLFSNK[x]ENELR	6	0	1448.762272	0.0129	0.1550
AIHK[x]LGSTLKSIMLYLMVQSVNSELK	3	0	2902.602263	0.0129	0.3350
LLFIEK[x]AEIINSLNLNNDLTDKLAQFEK	5	0	3245.754588	0.0129	0.3600
QRSPADWVADTIFAESDLGK[x]NDGTIVIR	19	0	3073.546731	0.0129	0.3600
VK[x]EDMVDQESTDNNGVQVESR	1	0	2378.065484	0.0129	0.2700
ILLDLVYAFIK[x]SNQATTSTDR	10	0	2368.263712	0.0129	0.2700
Q[x]DYDLVRSLESQIR	0	0	1720.874329	0.0129	0.1800
NELEKLNFSSLK[x]MK	11	0	1679.891560	0.0129	0.1800
TK[x]LVKER	1	0	872.544305	0.0129	0.0900
LKLELK[x]K	5	0	870.590192	0.0129	0.0900
LAEFVNMSK[x]AYHSQYLRLLALQR	8	0	2750.468893	0.0128	0.2950
EDSSPCGYIIRILSGEQTVK[x]YDR	19	0	2685.306702	0.0128	0.2950
APPEILDISK[x]QLADYKAFEDSLR	9	0	2618.359059	0.0128	0.2950
EK[x]GPHAPAAGLQIYSVGNFSLGNQFNHTVDNR	1	0	3437.686339	0.0128	0.4100
SLPPEEYDEK[x]LYNKFK	9	0	1998.993768	0.0128	0.2050
KPIGATWK[x]TTQLEEANSK	7	0	2001.053008	0.0128	0.2300
IEVNIHRK[x]R	7	0	1163.688664	0.0128	0.1150
GGDWERK[x]NR	6	0	1116.542400	0.0128	0.1150
LLVK[x]DRIDK	3	0	1098.676036	0.0128	0.1150
KVAQTTYK[x]K	7	0	1065.618191	0.0128	0.1150
RLMSK[x]VAEK	4	0	1060.606245	0.0128	0.1150
MK[x]SDINAHKSQLFAGAAPNNHLEEWLK	1	0	3048.523830	0.0128	0.3450
RSVGIK[x]AQLQAQHSMQIMTADLNGINR	5	0	2979.549329	0.0128	0.3450
LNYK[x]PEEEYPDLSKHNNHMAKVLTLELYK	3	0	3515.775726	0.0128	0.3700
QLMTEFVDQVDDVVK[x]YEIDK	14	0	2413.172181	0.0127	0.2550
VRQLIIK[x]EEMMNSIQQAVAK	6	0	2328.265640	0.0127	0.2550
QDLADATVETLK[x]AIEGKIAR	11	0	2141.169090	0.0127	0.2550
ENWKYACK[x]ILGVVEGQFSRPAK	7	0	2579.331740	0.0127	0.2800
VKAMEVDEK[x]PTERYSDIGGLSK	8	0	2451.231422	0.0127	0.2800
KGYQTIELDK[x]K	9	0	1321.724101	0.0127	0.1400
KVAEQNENPTVGSAQK[x]MIQDEAQK	15	0	2642.296866	0.0127	0.3050
GDYNGIQDIVAQGTVGISDQK[x]LTR	20	0	2547.292771	0.0127	0.3050
LK[x]AYQGIYLMSIR	1	0	1554.859144	0.0127	0.1650
SQK[x]ALDTLFSAIR	2	0	1448.798656	0.0127	0.1650
C[x]SPSATLTHRTMTEK	0	0	1718.807905	0.0127	0.1900
LAQFEK[x]EEYVSDPKEQM	5	0	2069.961478	0.0126	0.2150
TLLARAVAHHTDCK[x]FIR	13	0	2008.078783	0.0126	0.2150
K[x]APNTVYAVQFLEAVYK	0	0	1940.040658	0.0126	0.2150
NDGTIVIRK[x]LEETDVAK	8	0	1900.026461	0.0126	0.2150
GNAK[x]FGDGIQIAQLALK	3	0	1742.967833	0.0126	0.2150
GIGSYEK[x]QSEVSVGLRFIK	6	0	2096.126503	0.0126	0.2400
DYCAFVQHLK[x]VNADTELVHLR	9	0	2527.264057	0.0126	0.2650
DCISGWGCVVYVITADKCIK[x]R	19	0	2499.207134	0.0126	0.2650
IK[x]VLAQLGMQSLSPLKQGMNILR	1	0	2537.454825	0.0126	0.2900
SDINAHK[x]SQLFAGAAPNNHLEEWLK	6	0	2789.388396	0.0126	0.3150
M[x]GQAQSGNFSNFGDGANGDNKKDQK	0	0	2614.146520	0.0126	0.3150
SELAQSK[x]YLMNVSRDPIGAIDAGAALDIHIR	6	0	3323.729448	0.0126	0.3900
DK[x]SAQVILSEIEVLEAEHRPFKQEVEGLSVDTDIK	1	0	3951.047502	0.0126	0.4400
LNSLPLLQQLVK[x]CFIVNELMRWPK	11	0	2938.628752	0.0125	0.3000
G[x]QAQSGNFSNFGDGANGDNKKDQK	0	0	2483.106041	0.0125	0.3000
NAYVINLK[x]QIAKFVVSLGER	7	0	2261.289476	0.0125	0.2500
DTMNVDINAIKK[x]GEIR	11	0	1815.951192	0.0125	0.2000
LKPLIEK[x]GGDWERK	6	0	1667.935808	0.0125	0.1750
DNLSWLSK[x]ANNWSK	7	0	1661.816092	0.0125	0.1750
NAYVINLK[x]QIAK	7	0	1373.803016	0.0125	0.1500
K[x]PRVVTALTMLK	0	0	1355.832206	0.0125	0.1500
DTTK[x]NKMVCK	3	0	1223.600166	0.0125	0.1250
VVLKNK[x]GTMK	5	0	1116.668841	0.0125	0.1250
GYSK[x]PNER	3	0	949.461699	0.0125	0.1000
KLGVK[x]PPK	4	0	865.574877	0.0125	0.1000
SDISK[x]SSM	4	0	853.385092	0.0125	0.1000
DAVK[x]EAAR	3	0	858.455887	0.0125	0.1000
ENK[x]IQR	2	0	786.434760	0.0125	0.0750
K[x]LIPIR	0	0	738.511554	0.0125	0.0750
LPNIEEATFDK[x]RIDRPGR	10	0	2126.123146	0.0125	0.2250
K[x]MSAQSCACMVRTLLYGK	0	0	2103.009638	0.0125	0.2250
AGEQYASDRK[x]DSGNIEIFLDEIQAEFTPAISAVHR	9	0	3876.891679	0.0124	0.4350
QCVIANSCKTAINTGGGSVAVFNK[x]FAYVLYQER	23	0	3664.812846	0.0124	0.4100
HPELFESLGIPQPKGILLYGPPGTGK[x]TLLAR	25	0	3298.844009	0.0124	0.3850
VGDNTIVGAGGDISDYQQIQRLLEK[x]LEIK	24	0	3171.677402	0.0124	0.3600
IPERIVCFMLNEK[x]LNQQSVLLPLLK	12	0	2994.676091	0.0124	0.3100
EATPMEMDEEKSQDISINGNSK[x]K	21	0	2580.168225	0.0124	0.2850
AIEDAQELNGEHEILEAMK[x]NK	18	0	2381.153176	0.0124	0.2600
CEDGVILALEKVVTSK[x]LLKPR	15	0	2367.355831	0.0124	0.2600
HVFPITK[x]GIGCVMTGSIADAR	6	0	2229.139719	0.0124	0.2600
AAMRPLGVAMTLVAVDDEIGPSLFK[x]LDPAGFYIGYK	24	0	3824.988346	0.0124	0.4450
MVCK[x]IWKSDEINEVLNK	3	0	2105.064830	0.0124	0.2100
VAQTTYKK[x]IYNEYPPTK	7	0	2043.067597	0.0124	0.2100
DSESTEEK[x]EAQAVQRAR	7	0	1932.913617	0.0124	0.2100
IEPLK[x]LKVLVQGLER	4	0	1734.076651	0.0123	0.1850
FLSK[x]TLDSNSLTHEK	3	0	1718.883832	0.0123	0.1850
GNQK[x]VVKVDAQDFLK	3	0	1687.925637	0.0123	0.1850
SQEEAIENIK[x]CTR	9	0	1576.751442	0.0123	0.1600
TNVLQSNENIVQYYTQKIQDAELAILQK[x]TQNLR	27	0	3876.037942	0.0123	0.4050
MGTGMMGDQPLVDNSECVYISSLALLK[x]MLRHGR	26	0	3678.781091	0.0123	0.4050
QTETINWLEK[x]R	9	0	1416.736060	0.0123	0.1350
AMEVDEK[x]PTER	6	0	1303.607753	0.0123	0.1350
AIEDAQELNGEHEILEAMK[x]NKADYYTNICDR	18	0	3652.677205	0.0123	0.3800
VTQKK[x]PPVQPLAYKSATPFR	4	0	2255.278912	0.0123	0.2450
K[x]AQSGPDASAKLPTVIPTTR	0	0	2037.121751	0.0123	0.2450
EALEK[x]TEEKTESYYSNAVELNLLLISPTK	4	0	3311.702277	0.0122	0.3550
LLQGARMGTGMMGDQPLVDNSECVYISSLALLK[x]MLR	32	0	3966.985983	0.0122	0.4400
YK[x]VNLYKFR	1	0	1229.692020	0.0122	0.1100
IKYEYQK[x]LK	6	0	1211.691351	0.0122	0.1100
GGNMK[x]EVFR	4	0	1036.512349	0.0122	0.1100
NK[x]CCGCVPWNVVQIGSLGGDGGASQDQYQGSK	1	0	3425.518544	0.0122	0.3900
LEFIKVIPVEELK[x]EIK	12	0	1926.144056	0.0122	0.1950
AMVNIDTIDNK[x]VATTM	10	0	1735.848372	0.0122	0.1950
FDVVPVPQSSLYLRNLTDETK[x]NK	20	0	2662.396504	0.0122	0.2800
D[x]KSAQVILSEIEVLEAEHRPFKQEVEGLSVDTDIK	0	0	3951.047502	0.0121	0.4250
K[x]RWSLER	0	0	973.545700	0.0121	0.0850
K[x]ATDDDR	0	0	819.372221	0.0121	0.0850
QYSAK[x]AK	4	0	794.428614	0.0121	0.0850
TEEQRQPEDK[x]LR	9	0	1527.764059	0.0121	0.1450
SNNIK[x]ENEQKIK	4	0	1443.768084	0.0121	0.1450
VSAMMSCACQK[x]R	10	0	1427.614109	0.0121	0.1450
K[x]EDSSPCGYIIR	0	0	1423.676496	0.0121	0.1450
TK[x]DAVVLGVEKR	1	0	1313.766632	0.0121	0.1450
ASTSAKAAITGK[x]PDPWQTSLAFYYSGVGK	11	0	3001.518398	0.0121	0.3500
EFHK[x]DMTLEEAEVLILKVLR	3	0	2412.308550	0.0120	0.2400
M[x]FMTRSEYDRGVNTFSPEGR	0	0	2379.073490	0.0120	0.2400
IPDSTYEMVGGLEKQIK[x]EIK	16	0	2277.192525	0.0120	0.2400
INVKFFEK[x]EDVQSLK	7	0	1822.982813	0.0120	0.1800
IDRK[x]IEFPPPSAEAR	3	0	1724.920885	0.0120	0.1800
LEKGQSIDDMIPAQK[x]	14	0	1671.850090	0.0120	0.1800
FLHDK[x]NSDYK	4	0	1265.603994	0.0120	0.1200
KYDK[x]TEDDIK	3	0	1253.613888	0.0120	0.1200
TFHILEPK[x]EK	7	0	1240.681514	0.0120	0.1200
GYQTIELDK[x]K	8	0	1193.629146	0.0120	0.1200
Q[x]EMKK	0	0	662.342113	0.0120	0.0600
ASK[x]ER	2	0	589.318344	0.0120	0.0600
KK[x]SGR	1	0	574.355062	0.0120	0.0600
GEIK[x]K	3	0	573.348581	0.0120	0.0600
REK[x]GPHAPAAGLQIYSVGNFSLGNQFNHTVDNR	2	0	3593.787441	0.0120	0.3950
IAGEHLSNGEK[x]PLLTPEK	10	0	1932.031547	0.0119	0.2150
LVK[x]APALDGALQGVIQFMKSCALFANQAATR	2	0	3288.747347	0.0119	0.3700
D[x]YDLVRSLESQIR	0	0	1592.815758	0.0119	0.1550
GGDEWK[x]IEPLKLK	5	0	1511.834706	0.0119	0.1550
GIWHNDNK[x]SFLVWVNEEDHLR	7	0	2607.261750	0.0119	0.2500
WNSK[x]VDKPDGTMDYDSMDNIFFAK	3	0	2823.251891	0.0119	0.2850
D[x]GIQDIMPSQAKELKK	0	0	1799.945046	0.0119	0.1900
SMNLTRGIDLK[x]SIAEK	10	0	1774.961029	0.0119	0.1900
IQK[x]ENRHK	2	0	1051.588622	0.0119	0.0950
LCFDELK[x]K	6	0	1051.537166	0.0119	0.0950
INVK[x]FFEK	3	0	1023.575269	0.0119	0.0950
YK[x]EDTALR	1	0	994.508312	0.0119	0.0950
AIEGK[x]IAR	4	0	856.513006	0.0119	0.0950
DWPDARGIWHNDNK[x]SFLVWVNEEDHLR	13	0	3347.585906	0.0119	0.3200
LMVEMEKK[x]LEK	7	0	1376.740675	0.0118	0.1300
LKK[x]TLEVLYLK	2	0	1346.853655	0.0118	0.1300
KSGFEK[x]IDLTR	5	0	1292.708787	0.0118	0.1300
GYSK[x]PNERATK	3	0	1249.641438	0.0118	0.1300
VHEVGDDLVIGASGFEADALALVK[x]R	23	0	2580.354642	0.0118	0.2950
ENAPAIIFIDEIDAIATK[x]RFDAQTGADR	17	0	3060.551483	0.0118	0.3300
NLTDETK[x]NKHCLIK	6	0	1712.887868	0.0118	0.1650
NPELFLRVGIK[x]PPK	10	0	1606.955817	0.0118	0.1650
LLMK[x]VALCANHADSVVK	3	0	1868.001115	0.0118	0.2000
LIIPSDDALRTNAIVMK[x]DIR	16	0	2253.251374	0.0117	0.2350
INEDSK[x]LAVNENLASSKSSM	5	0	2136.036759	0.0117	0.2350
TEDDIK[x]SLQSVGQIIGEVLKQLDSER	5	0	2899.513703	0.0117	0.3050
SVGIK[x]AQLQAQHSMQIMTADLNGINR	4	0	2823.448227	0.0117	0.3050
ELLVK[x]ASKIIDHIDYVESLIHSSYYSVSADYYK	4	0	3847.955846	0.0117	0.3850
IDLACVGHGLGQYYYGRFHQLK[x]PTRVLTLAMVK	21	0	3804.011813	0.0117	0.3850
AEIINSLNLNNDLTDK[x]LAQFEKEEYVSDPK	15	0	3449.720047	0.0117	0.3500
I[x]AIVVNQNWYCANTKYVTGPK	0	0	2438.241535	0.0117	0.2450
NMGTVVDLLIENK[x]ASALL	12	0	1900.033855	0.0117	0.2100
EVIELPLK[x]NPELFLR	7	0	1809.039932	0.0117	0.1750
EWLDKLGDK[x]GPAAAR	8	0	1625.852476	0.0117	0.1750
NK[x]ADYYTNICDR	1	0	1531.672470	0.0117	0.1400
NELEK[x]LNFSSLK	4	0	1420.756126	0.0117	0.1400
IDRPAQVISFK[x]K	10	0	1400.813914	0.0117	0.1400
LK[x]YYEQKIR	1	0	1239.697497	0.0117	0.1050
ATAIGRASK[x]AAR	8	0	1171.678492	0.0117	0.1400
K[x]LMELFISK	0	0	1107.636148	0.0117	0.1050
GDTGSSGIRAVELAAMNK[x]ANMQEVETEEFLR	17	0	3352.602594	0.0116	0.3600
STDEYNGAMLK[x]SVCVEAGMIALRQGDTK	10	0	3043.441145	0.0116	0.3250
ALSIEGDDK[x]VNENIGDELLLEQCMK	8	0	2832.351989	0.0116	0.2900
DKSAQVILSEIEVLEAEHRPFK[x]QEVEGLSVDTDIK	21	0	3951.047502	0.0116	0.4050
NDDQLTYTYK[x]DEKVSEVLNSEDITGIQEK	9	0	3373.604748	0.0116	0.3350
YSDIGGLSK[x]QIEELFEAIVLPMQQADKFR	8	0	3324.706257	0.0116	0.3350
TLLAK[x]AVANQTSATFLRVVGSELIQK	4	0	2757.575126	0.0115	0.3000
LVPYLTK[x]LESKQR	6	0	1573.919099	0.0115	0.1500
DIGKVVDK[x]CFGIK	7	0	1477.796212	0.0115	0.1500
NTWNSTLETAK[x]AK	10	0	1462.741537	0.0115	0.1500
AAVCALGFICFK[x]DPNALISTVELLVDSYNPHVR	11	0	3688.874383	0.0115	0.3800
IANYDPAEIRFNLMVICK[x]DK	17	0	2409.218357	0.0115	0.2300
SSQQGVEGVLIILK[x]IEDTDK	13	0	2171.168421	0.0115	0.2300
TVQYATK[x]RSK	6	0	1180.656362	0.0115	0.1150
EK[x]QNTPVLFDSKEAVLK	1	0	1945.051948	0.0115	0.1950
AANVLAFQSTTK[x]TLALK	11	0	1776.014446	0.0115	0.1950
GGLGYPEDAIGKTK[x]LVK	13	0	1744.972250	0.0115	0.1950
TAHAIYRK[x]FDQLTQALNVAIR	7	0	2428.333793	0.0114	0.2400
QGSATVGLVSK[x]THAVLVALKR	10	0	2134.258512	0.0114	0.2400
AEAGLALSLIVK[x]ALSIEGDDK	11	0	2112.167695	0.0114	0.2400
ETEK[x]LAEERGWDIR	3	0	1730.858680	0.0114	0.1600
DWNACK[x]K	5	0	920.417393	0.0114	0.0800
TMTEK[x]AR	4	0	835.422145	0.0114	0.0800
AK[x]IIDLR	1	0	827.522844	0.0114	0.0800
K[x]EEMVMLKGDEVVSLLGVSEQVQVR	0	0	2801.466563	0.0114	0.2850
MSAQSCACMVRTLLYGK[x]R	16	0	2131.015784	0.0114	0.2050
RPPVIRTTLFK[x]SELAQSK	10	0	2070.194854	0.0114	0.2050
LK[x]GYQTIELDK	1	0	1306.713204	0.0114	0.1250
SSTAAK[x]TFLEK	5	0	1181.629146	0.0114	0.1250
SPADWVADTIFAESDLGK[x]NDGTIVIR	17	0	2789.387058	0.0113	0.2950
GEVSSLFPSLISDANLMTTDQDTTGIKK[x]FR	27	0	3270.644052	0.0113	0.3400
AIDLYK[x]EVLNKGVSK	5	0	1675.950788	0.0113	0.1700
GGVHVKLAHLSK[x]HPK	11	0	1606.941898	0.0113	0.1700
FASAVFNDSNHTFAGNMNFSVTSFFRDSEALK[x]TR	31	0	3814.779634	0.0113	0.3850
NSDYK[x]ETLIFKCIDMFIHK	4	0	2401.180912	0.0113	0.2150
K[x]TQIAGGHDIIGPFHVITR	0	0	2059.132592	0.0113	0.2150
TVLQDVEANIAALMQATK[x]QRDPR	17	0	2567.348842	0.0113	0.2600
IAYASVVYIADK[x]YKNENLENIEDVQLR	11	0	3169.629394	0.0113	0.3050
EQLK[x]HTEDEIVQYGLLLGIGLTGMASR	3	0	2970.548313	0.0113	0.3050
VPFTAAITITGVK[x]TSTGGPKLQLNLER	12	0	2811.585689	0.0113	0.3050
SIAEKMNGASGAELK[x]GVCTEAGMFALR	14	0	2797.355969	0.0113	0.3050
IYDLGTSVLGPGSGHK[x]MGAYIADEVLNGLSK	15	0	3161.606550	0.0113	0.3500
ITAFLLADSK[x]SQKNVISLEISDTSLQPLSTFFAER	9	0	3869.046050	0.0113	0.3950
EMLHILQEVLVPGIK[x]EVPAVQVTAAFLYNYKR	14	0	3668.016219	0.0113	0.3600
QTGQYYGGLK[x]LCVDRR	9	0	1912.957672	0.0113	0.1800
AVAHHTDCK[x]FIR	8	0	1453.724781	0.0113	0.1350
RGGDEWK[x]IEPLK	6	0	1426.756795	0.0113	0.1350
YQATVMRGAFK[x]V	10	0	1369.717575	0.0113	0.1350
K[x]IEFPPPSAEAR	0	0	1340.708787	0.0113	0.1350
LMVEMEK[x]K	6	0	1006.519074	0.0113	0.0900
IPDSTYEMVGGLEK[x]QIKEIK	13	0	2277.192525	0.0112	0.2250
AMEVDEK[x]PTERYSDIGGLSK	6	0	2224.068057	0.0112	0.2250
GMALGSANEKIEASK[x]GLIDR	14	0	2059.073086	0.0112	0.2250
QALETKLISLYYDNSSYTDAINLINTLLSELK[x]R	31	0	3802.003854	0.0112	0.3700
DPDDK[x]IVGLTRLSSLSQSVSVAEAVDGQFLATM	4	0	3448.739399	0.0112	0.3700
K[x]SAQVILSEIEVLEAEHRPFK	0	0	2422.321891	0.0112	0.2350
LQLNLERDYEQFGYFK[x]R	15	0	2218.117000	0.0112	0.1900
LAAEDHK[x]FVIHQEENKR	6	0	2063.054738	0.0112	0.1900
INEDSK[x]LAVNENLASSK	5	0	1830.932231	0.0112	0.1900
QK[x]SLEKTLVPYLR	1	0	1573.919099	0.0112	0.1450
LEFIK[x]VIPVEELK	4	0	1555.922455	0.0112	0.1450
N[x]SSSDMAYTSMFK	0	0	1467.600950	0.0112	0.1450
SLNNLNTIDIDANLEK[x]LLIFEK	15	0	2529.368896	0.0111	0.2450
HPELFESLGIPQPK[x]GILLYGPPGTGKTLLAR	13	0	3298.844009	0.0111	0.3450
TTMTNGFLAHK[x]LCIHKNK	10	0	2113.092380	0.0111	0.2000
YDK[x]TEDDIK	2	0	1125.518932	0.0111	0.1000
NFGRDLK[x]LK	6	0	1089.629423	0.0111	0.1000
SYATGPYARELAAIK[x]EDTEAVLK	14	0	2495.290650	0.0111	0.2550
SLGSGMDQEKVLNK[x]EHLEADFVTQVAVR	13	0	3099.565749	0.0111	0.3100
IFYGILDQGSGCLIVYDEPQQDK[x]TYEAALEVIK	22	0	3774.870069	0.0111	0.3650
F[x]MTRSEYDRGVNTFSPEGR	0	0	2248.033011	0.0111	0.2100
S[x]FLELTEVWGKPQKDIFFPSGSEVEESTDAPIQR	0	0	3865.904872	0.0110	0.3750
IVMTANK[x]IVQMIGEQATLDLLFGNDRVEQR	6	0	3401.779764	0.0110	0.3300
HAADAIMFVNCLGDNAAVLK[x]PNSFQNNVLK	19	0	3270.627631	0.0110	0.3300
SFEQK[x]VMKEDNLILR	4	0	1848.976679	0.0110	0.1650
VADLKK[x]LEGTIDYQK	5	0	1719.940617	0.0110	0.1650
DNSSDLQKLLMK[x]VALCANHADSVVK	11	0	2755.399548	0.0110	0.2750
EWDSK[x]LKDLR	4	0	1288.677488	0.0110	0.1100
AIHK[x]LGSTLK	3	0	1066.649824	0.0110	0.1100
K[x]NRLK	0	0	657.428557	0.0110	0.0550
DLK[x]LK	2	0	615.395529	0.0110	0.0550
DLVK[x]K	3	0	601.379880	0.0110	0.0550
K[x]INVK	0	0	600.395864	0.0110	0.0550
K[x]KSGR	0	0	574.355062	0.0110	0.0550
GAFK[x]V	3	0	520.300908	0.0110	0.0550
AK[x]SAK	1	0	503.306720	0.0110	0.0550
LVKAPALDGALQGVIQFMK[x]SCALFANQAATR	18	0	3288.747347	0.0110	0.3400
WK[x]VETQEAAVVDYPDR	1	0	1904.926754	0.0109	0.1750
VVKVDAQDFLK[x]VAETR	10	0	1817.004608	0.0109	0.1750
DSLTVGAFFVYGSSSLYGDGGK[x]LRYTISGGGLYTDADK	21	0	3936.905599	0.0109	0.4150
ADAGITIAPRCTDLDAIGVK[x]VPFTAAITITGVK	19	0	3354.821947	0.0109	0.3600
TLDQIAAKLYFYYILFFEK[x]CNR	18	0	2815.440615	0.0109	0.2400
SWIGAYLAK[x]IPERIVCFMLNEK	8	0	2637.380995	0.0109	0.2400
ATK[x]QSKYTYDR	2	0	1359.678214	0.0109	0.1200
TNNLDLEHK[x]HK	8	0	1347.689447	0.0109	0.1200
DFSK[x]TLPPELK	3	0	1273.691742	0.0109	0.1200
IDLTRIVK[x]SAK	7	0	1242.765906	0.0109	0.1200
INDTVGIK[x]ESDTGLAPISFWDVAADRQR	7	0	3073.546731	0.0109	0.3050
AALIHDCEGIGTDLSFSIAK[x]SSELPEVHLSMTRK	19	0	3711.859852	0.0109	0.3700
LAEK[x]WRDYNLISENTEM	3	0	2110.999257	0.0109	0.1850
MHNNHAK[x]SLPPEEYDEK	6	0	2037.921346	0.0109	0.1850
VLNKGDSGEMSLQK[x]LFK	13	0	1893.002891	0.0109	0.1850
GIKGIESEAYESVLDLAK[x]ICDVR	17	0	2564.315479	0.0109	0.2500
GNAMNIQLYYRLGITFAHVTAAK[x]NNSWAK	22	0	3251.666068	0.0109	0.3150
LGVKPPK[x]GCLMFGPPGTGKTLLAR	6	0	2494.391501	0.0108	0.2600
QLIIK[x]EEMMNSIQQAVAK	4	0	2073.096129	0.0108	0.1950
EVAEADIASK[x]DLEETDER	9	0	2018.927929	0.0108	0.1950
EPPVYTPPKDK[x]K	10	0	1397.755400	0.0108	0.1300
EIQDEK[x]EAEAAR	5	0	1387.657871	0.0108	0.1300
K[x]TELFK	0	0	764.443203	0.0108	0.0650
AERK[x]AR	3	0	729.424532	0.0108	0.0650
VADLK[x]K	4	0	672.416990	0.0108	0.0650
EIKIIYSDIDVDPVKPEHVGK[x]VVLK	20	0	2832.599943	0.0108	0.2700
ASVVETVTLTK[x]VTQKKPPVQPLAYK	10	0	2724.578817	0.0108	0.2700
FIRVSGSELVQK[x]YIGEGSR	11	0	2124.132649	0.0108	0.2050
VPDKLIDASTVK[x]HVFPITK	11	0	2107.204023	0.0108	0.2050
ALGNFVASVLARLALTKPK[x]GTPGYGPLGVLPK	18	0	3204.874916	0.0108	0.3450
VTQK[x]KPPVQPLAYKSATPFR	3	0	2255.278912	0.0108	0.2150
VFHPITKAVILSDTK[x]PVDKK	14	0	2235.298978	0.0108	0.2150
GMALGSANEK[x]IEASKGLIDR	9	0	2059.073086	0.0108	0.2150
LDPYWNQLIVAGVDGENK[x]EPYVAFADLR	17	0	3191.592618	0.0107	0.3000
LIKK[x]SSEQANLYER	3	0	1677.904901	0.0107	0.1500
P[x]TDDDDK	0	0	804.313706	0.0107	0.0750
ILYVNNAK[x]SQEEAIENIKCTR	7	0	2492.269200	0.0107	0.2250
K[x]LIRIDDHIGIAIAGLAPDAR	0	0	2227.279973	0.0107	0.2250
VLVDMESMLVPK[x]PLINKIYDQLNSRLVAR	11	0	3353.856558	0.0107	0.3100
GEVSSLFPSLISDANLMTTDQDTTGIK[x]KFR	26	0	3270.644052	0.0107	0.3200
DTALEKYK[x]SYLLQHR	7	0	1863.984208	0.0107	0.1600
ALGNFVASVLARLALTK[x]PKGTPGYGPLGVLPK	16	0	3204.874916	0.0106	0.3400
NK[x]ISWYTKIVDELDLR	1	0	1992.067931	0.0106	0.1700
GK[x]SALSTLNGFVEELK	1	0	1691.909318	0.0106	0.1700
DLVK[x]KYDK	3	0	1007.565097	0.0106	0.0850
SSCK[x]IVFR	3	0	995.522185	0.0106	0.0850
IDLACVGHGLGQYYYGRFHQLK[x]PTR	21	0	2948.486662	0.0106	0.2650
HAADAIMFVNCLGDNAAVLKPNSFQNNVLKQVK[x]R	32	0	3781.950668	0.0106	0.3600
YYPVRK[x]FTGGVLMLIDR	5	0	2027.102541	0.0106	0.1800
N[x]SIVSKYTQSTNNDDPK	0	0	1909.901659	0.0106	0.1800
NSSSDMAYTSMFK[x]GNQK	12	0	1894.818860	0.0106	0.1800
ASDCINLVAK[x]CYMAVEISGASGNMGM	9	0	2748.204818	0.0106	0.2750
MEQKPEVDYSEK[x]FAELQK	11	0	2198.056433	0.0106	0.1900
IDTIVK[x]EIQDEKEAEAAR	5	0	2057.063963	0.0106	0.1900
LDGK[x]DELWK	3	0	1102.565823	0.0106	0.0950
VLTLAMVK[x]R	7	0	1029.636817	0.0106	0.0950
QETQYKIDELVSNNEK[x]IWK	15	0	2364.196029	0.0105	0.2000
VLVDMESMLVPKPLINK[x]IYDQLNSRLVAR	16	0	3353.856558	0.0105	0.3050
FKELQPFIVQMAEQALDIEK[x]ISYGDSGLR	19	0	3324.706257	0.0105	0.3050
YQK[x]DEEWPPK	2	0	1318.619308	0.0105	0.1050
IEDTDK[x]YDKK	5	0	1253.613888	0.0105	0.1050
VYATMQK[x]LQK	6	0	1208.658670	0.0105	0.1050
HFEQVINEKHEDALAK[x]LGATLAQGIIDAGGR	15	0	3300.721328	0.0105	0.3250
KCLTDLEDEAPAK[x]DILLDMSR	12	0	2432.192593	0.0105	0.2200
DK[x]SAQVILSEIEVLEAEHRPFK	1	0	2537.348830	0.0105	0.2300
HYYSLRINYK[x]K	9	0	1483.793513	0.0105	0.1150
MPIDFK[x]GFICK	5	0	1354.677686	0.0105	0.1150
GYIGDPIK[x]FVRSVVLLPEEEPLR	7	0	2625.452897	0.0104	0.2400
DVCIKLGLDSEESAEYIVAK[x]GIR	19	0	2564.315479	0.0104	0.2400
IFTIHTSK[x]MNLGEDVNLEELIQCK	7	0	2831.419614	0.0104	0.2500
GNIK[x]VLFATNRPNTLDEALMRPGR	3	0	2682.438655	0.0104	0.2500
ALRDTLSK[x]DQELTEENVSISVIGK	7	0	2644.391809	0.0104	0.2500
LKGYQTIELDK[x]K	10	0	1434.808159	0.0104	0.1250
K[x]LIPIRGTEVEK	0	0	1381.829229	0.0104	0.1250
GVMTLGFDLIK[x]R	10	0	1348.753625	0.0104	0.1250
YMLLSQIMLNSVSEVK[x]SLLTGKHAIR	15	0	2930.608409	0.0104	0.2700
GSLEKNWK[x]EEYLR	7	0	1650.836493	0.0104	0.1350
LTHEK[x]STMLEKIK	4	0	1556.859536	0.0104	0.1350
DIGK[x]VVDKCFGIK	3	0	1477.796212	0.0104	0.1350
TMLELLNQLDGFDTSQRDIK[x]VIMATNR	19	0	3121.589852	0.0104	0.2800
EQQQLIDDHFLFDK[x]PVSPLLLASGMAR	13	0	3067.579946	0.0104	0.2800
GEVSSLFPSLISDANLMTTDQDTTGIK[x]K	26	0	2967.474541	0.0104	0.2900
VIPVEELK[x]EIKQIK	7	0	1665.007573	0.0104	0.1450
SLLTGK[x]HAIRYAGR	5	0	1541.878966	0.0104	0.1450
ELAAIK[x]EDTEAVLK	5	0	1528.834763	0.0104	0.1450
ASPIAGSEGK[x]EAYR	9	0	1434.710239	0.0104	0.1450
YEAK[x]AIGSGSEPAK	3	0	1406.704092	0.0104	0.1450
IDRK[x]ILFENPDEATK	3	0	1787.941677	0.0103	0.1550
VMDSLEPTGEIYGKVLVDMESMLVPK[x]PLINK	25	0	3444.795657	0.0103	0.3200
CLDQLTNWCTIK[x]TVDR	11	0	2021.966182	0.0103	0.1650
LILVDDEK[x]TSWIYKNK	7	0	1964.061785	0.0103	0.1650
M[x]STLDLNHLADLYDRK	0	0	1903.946106	0.0103	0.1650
EK[x]TSNNTNRTNSTDEK	1	0	1837.840123	0.0103	0.1650
NEIATCAEKVYSEIPLSNATSLLYLENTK[x]ETEK	28	0	3757.860623	0.0103	0.3400
EEIQK[x]GDGGTDYVCVPK	4	0	1893.877753	0.0103	0.1750
N[x]SSSDMAYTSMFKGNQK	0	0	1894.818860	0.0103	0.1750
LMSKVAEK[x]AQINTQEYGR	7	0	2065.062523	0.0103	0.1850
LEETDVAKAAILERPYASTGAYK[x]LDPPILPENGDLEK	22	0	4026.083552	0.0103	0.3800
YVVDISPDIDIKEIK[x]PNIR	14	0	2226.225875	0.0103	0.1950
TMLELLNQLDGFEATK[x]NIK	15	0	2177.140100	0.0103	0.1950
EDLTDEEK[x]AASIAVEDEKR	7	0	2147.022884	0.0103	0.1950
AGNRSVMAPLFLHDK[x]YDGR	14	0	2146.074090	0.0103	0.1950
EAADFIFDICGIAGIKK[x]TR	16	0	2124.103657	0.0103	0.1950
TAALSARPAK[x]NIRIHAYVK	9	0	2079.206421	0.0103	0.1950
FRKPIGATWK[x]TTQLEEANSK	9	0	2304.222519	0.0103	0.2050
IVCFMLNEK[x]LNQQSVLLPLLK	8	0	2499.395584	0.0102	0.2150
VPTFANFHTPIFIAK[x]REDGMK	14	0	2418.251708	0.0102	0.2150
DFSKTLPPELK[x]GEALGNSEHIR	10	0	2437.260021	0.0102	0.2250
K[x]LQVAVDDAESHFVDRPAGGEALFVIGLR	0	0	3108.635484	0.0102	0.2950
S[x]INFCMDMDLSACILNASKAHLDVQEKDQPK	0	0	3577.667174	0.0102	0.3150
SLFERDPYVEWVISLEQNVMEGAFDK[x]VASMIR	25	0	3757.848229	0.0102	0.3250
IQQRK[x]LQVAVDDAESHFVDRPAGGEALFVIGLR	4	0	3633.937786	0.0102	0.3350
M[x]SFLELTEVWGKPQKDIFFPSGSEVEESTDAPIQR	0	0	3996.945351	0.0101	0.3550
ETFEGELTEDNIEIAVVSTK[x]PTDSGIVGVPGGHFCR	19	0	3859.857267	0.0101	0.3650
QAEILVDICSYAGTGNVLHIQK[x]LLHICSEPPSDDAK	21	0	3990.981745	0.0100	0.3600
TAYSYFYEAYEGFTSLDDDKK[x]ALSSLK	20	0	3111.459940	0.0100	0.2700
EAGFIDDILIITPASK[x]EK	15	0	1959.056365	0.0100	0.1800
TITDGK[x]IYVEVERAR	5	0	1748.942012	0.0100	0.1500
EDVQSLK[x]LK	6	0	1058.597121	0.0100	0.0900
LEETDVAK[x]AAILERPYASTGAYKLDPPILPENGDLEK	7	0	4026.083552	0.0100	0.3700
NENLENIEDVQLRCAEAENSSDLFK[x]LGVMYAK	24	0	3698.755451	0.0100	0.3200
AIEDAQELNGEHEILEAMKNK[x]ADYYTNICDR	20	0	3652.677205	0.0100	0.3100
SHDALHGGASIPTFK[x]IDLACVGHGLGQYYYGR	14	0	3459.678082	0.0100	0.3200
ACAAQSNATFLK[x]LAAPQLVQMFIGDGAKLVR	11	0	3288.747347	0.0100	0.3100
GVILYGAPGTGKTLLAK[x]AVANQTSATFLR	16	0	2917.638783	0.0100	0.2900
SLNNLNTIDIDANLEKLLIFEK[x]QVR	21	0	2912.596978	0.0100	0.2500
ISQAVRIGDLCAFTDALSK[x]YEAEFR	18	0	2859.422393	0.0100	0.2500
TEEK[x]TESYYSNAVELNLLLISPTK	3	0	2741.400978	0.0100	0.2400
APPEILDISKQLADYK[x]AFEDSLR	15	0	2618.359059	0.0100	0.2300
AANVLAFQSTTK[x]TLALKYPGGGPGK	11	0	2489.364088	0.0100	0.2500
DEFSRK[x]EAGFIDDILIITPASK	5	0	2464.284838	0.0100	0.2200
DK[x]MNFVILCRDAIPYEANIR	1	0	2437.224503	0.0100	0.2000
TTQLEEANSK[x]LGYIFGADYPK	9	0	2344.158584	0.0100	0.2100
ILSTLDRELLK[x]PSASVALQR	10	0	2209.279304	0.0100	0.2000
SELQDK[x]SSQQGVEGVLIILK	5	0	2170.184405	0.0100	0.2000
CIDMFIHK[x]SAELYKNPK	7	0	2093.043703	0.0100	0.1700
FHQLK[x]PTRVLTLAMVKR	4	0	2037.203252	0.0100	0.1700
LSLFSNK[x]ENELRQAVR	6	0	1903.027465	0.0100	0.1600
GTPGYGPLGVLPK[x]VGIR	12	0	1679.972193	0.0100	0.1700
KNVPK[x]LQNVSNFQK	4	0	1642.915408	0.0100	0.1400
YK[x]DAYVYSIVAIAR	1	0	1630.871817	0.0100	0.1400
IDK[x]EDMGSNDKASK	2	0	1536.708913	0.0100	0.1400
V[x]KAFGRVYATMQK	0	0	1497.812531	0.0100	0.1300
LDRK[x]IEFPSYR	3	0	1422.761881	0.0100	0.1100
ELKK[x]EEMVMLK	3	0	1376.740675	0.0100	0.1100
SETMK[x]YYLPK	4	0	1258.626702	0.0100	0.1000
YTENIYPPK[x]K	8	0	1251.649881	0.0100	0.1000
IITK[x]EGVETR	3	0	1144.645129	0.0100	0.1000
KANWCDK[x]R	6	0	1076.518495	0.0100	0.0800
K[x]AQSGPDASAK	0	0	1058.535585	0.0100	0.1100
K[x]DWNACKK	0	0	1048.512348	0.0100	0.0800
SLK[x]RELIR	2	0	1013.634509	0.0100	0.0800
DLVKK[x]YDK	4	0	1007.565097	0.0100	0.0800
STMLEK[x]IK	5	0	948.531355	0.0100	0.0800
ASK[x]VLELR	2	0	914.554868	0.0100	0.0800
YVTGPK[x]NK	5	0	905.497023	0.0100	0.0800
KK[x]LIPIR	1	0	866.606510	0.0100	0.0700
K[x]ALSSLK	0	0	745.469750	0.0100	0.0700
VVLK[x]NK	3	0	699.464272	0.0100	0.0600
E[x]SLQR	0	0	631.328907	0.0100	0.0500
EK[x]VLK	1	0	615.395529	0.0100	0.0500
AAK[x]ASR	2	0	602.349976	0.0100	0.0600
Q[x]DRGK	0	0	602.313592	0.0100	0.0500
S[x]GYDR	0	0	596.255412	0.0100	0.0500
RK[x]GTK	1	0	588.370711	0.0100	0.0500
GK[x]LVR	1	0	571.380549	0.0100	0.0500
K[x]VTSK	0	0	561.348581	0.0100	0.0500
EK[x]ASK	1	0	561.312197	0.0100	0.0500
T[x]MVYSDNTSIITSAGGLMALLDEQERELQVHALLK	0	0	3845.954140	0.0099	0.3450
VSINFCMDMDLSACILNASK[x]AHLDVQEKDQPK	19	0	3676.735582	0.0098	0.3150
EDHYEMFPISEVK[x]DDVQPLTWSEEIFYIIDK	12	0	3814.796241	0.0098	0.3050
F[x]RNQYDGDATTWSPQGRLHQVEYALEAIK	0	0	3392.653645	0.0098	0.2850
NEEKLAEFDK[x]AIEDAQELNGEHEILEAMK	9	0	3342.592410	0.0098	0.2850
K[x]IFTIHTSKMNLGEDVNLEELIQCK	0	0	2959.514570	0.0098	0.2450
TYEAALEVIK[x]NMGTVVDLLIENK	9	0	2562.361367	0.0098	0.2250
Q[x]IAIVVNQNWYCANTKYVTGPK	0	0	2566.300107	0.0098	0.2150
LLFIEK[x]AEIINSLNLNNDLTDK	5	0	2529.368896	0.0098	0.2150
YMLLSQIMLNSVSEVK[x]SLLTGK	15	0	2453.327233	0.0098	0.2150
CTK[x]IIENEQSAEKNAYVINLK	2	0	2464.263053	0.0098	0.2050
QYQEVVK[x]QGDVLLNKLQK	6	0	2129.184348	0.0097	0.1750
M[x]NSIVSKYTQSTNNDDPK	0	0	2040.942138	0.0097	0.1750
KPRVVTALTMLK[x]QHLFR	11	0	2037.203252	0.0097	0.1650
DISSKSPSGNDALNDK[x]K	15	0	1774.869635	0.0097	0.1650
LMELFISK[x]SNSDDPASFTSINNYKYHDDLPALR	7	0	3800.835415	0.0097	0.3200
DHSQNSESLNLLLLLYRAPPEILDISK[x]QLADYK	26	0	3796.004523	0.0097	0.3200
LEFIK[x]VIPVEELKEIK	4	0	1926.144056	0.0097	0.1550
DESRGVMTLGFDLIK[x]R	14	0	1835.956278	0.0097	0.1550
MPLLQSSVALLGQK[x]IR	13	0	1753.028320	0.0097	0.1550
VIGSELVQK[x]YVGEGAR	8	0	1703.920551	0.0097	0.1550
DCTAYNIYDK[x]NKEHIMDNLEAQAIEELEGAK	9	0	3624.671058	0.0097	0.3000
DGAEAEEIFVHYMNAAGTDVK[x]NLQVAKSLDK	20	0	3362.645112	0.0097	0.3000
INANEKLVGWYHTGPQLRPSDLEINNLLK[x]K	28	0	3459.862505	0.0097	0.2900
INANEK[x]LVGWYHTGPQLRPSDLEINNLLKK	5	0	3459.862505	0.0097	0.2900
S[x]PTGQITSTSARSGK	0	0	1476.753161	0.0097	0.1450
ISWYTK[x]IVDELDLR	5	0	1749.930053	0.0096	0.1350
NLTDETKNK[x]HCLIK	8	0	1712.887868	0.0096	0.1350
QIKEIK[x]EVIELPVK	5	0	1665.007573	0.0096	0.1350
SIAEK[x]MNGASGAELKGVCTEAGMFALR	4	0	2797.355969	0.0096	0.2600
DEPEETDVNK[x]YQK	9	0	1593.715773	0.0096	0.1250
GFICK[x]VVDKDGIR	4	0	1505.802358	0.0096	0.1250
TAALSARPAK[x]NIR	9	0	1367.799660	0.0096	0.1250
VASMIRSCNFPEFSYFMK[x]IVMSMVR	17	0	3029.445646	0.0096	0.2400
VDDLLTTQAEAK[x]GAGFLLFMLNALR	11	0	2706.441342	0.0096	0.2400
LMELFISK[x]SNSDDPASFTSINNYK	7	0	2720.300222	0.0096	0.2300
DEQIEK[x]IDTVIK	5	0	1429.766355	0.0096	0.1150
DKPK[x]YEPPVPTR	3	0	1425.761546	0.0096	0.1150
VGKSAVIK[x]TSTR	7	0	1245.740419	0.0096	0.1150
EVIELPVK[x]HPELFESLGIPQPKGILLYGPPGTGK	7	0	3652.027831	0.0096	0.3250
VLVKVHPEGK[x]YVVDISPDIDIK	9	0	2462.378342	0.0095	0.2100
EQK[x]PEVDYSEK	2	0	1350.630263	0.0095	0.1050
LK[x]KTLEVLYLK	1	0	1346.853655	0.0095	0.1050
K[x]EVAEADIASK	0	0	1159.608411	0.0095	0.1050
K[x]PYQVNILLAGYETNLGKPELFWLDYLATCVR	0	0	3783.969662	0.0095	0.3050
STLDLNHLADLYDRK[x]DWNACK	14	0	2547.217501	0.0095	0.2000
Q[x]TVYQISELESLLRSSHIITK	0	0	2444.327369	0.0095	0.2000
LFQAEYAYK[x]AVENASTCIGIK	8	0	2375.183021	0.0095	0.2000
ARK[x]TQIAGGHDIIGPFHVITR	2	0	2286.270805	0.0095	0.2000
AEFAVLYDPKLGDNNIADWPQVEYLVGK[x]NR	27	0	3433.730496	0.0095	0.2850
THAVLVALK[x]RNAEELSSYQK	8	0	2256.222519	0.0095	0.1900
QVK[x]NRDCVGR	2	0	1230.625074	0.0095	0.0950
NKLLK[x]VTVSK	4	0	1128.722984	0.0095	0.0950
SLLTGK[x]HAIR	5	0	1094.655970	0.0095	0.0950
EALEKTEEK[x]TESYYSNAVELNLLLISPTK	8	0	3311.702277	0.0095	0.2750
LLK[x]VTVSKGVAIDLLEECK	2	0	2114.201970	0.0095	0.1800
VFHPITK[x]AVILSDTKPVDK	6	0	2107.204023	0.0095	0.1800
VSGSELVQK[x]YIGEGSRMVR	8	0	2094.089070	0.0095	0.1800
LELRGDYNGIQDIVAQGTVGISDQK[x]LTR	24	0	3058.604577	0.0095	0.2650
TAYSYFYEAYEGFTSLDDDK[x]KALSSLK	19	0	3111.459940	0.0094	0.2550
INADHK[x]LNSLPLLQQLVK	5	0	2043.183957	0.0094	0.1700
LCFDELK[x]KR	6	0	1207.638268	0.0094	0.0850
KTVQYATK[x]R	7	0	1093.624337	0.0094	0.0850
HADATCVHRLALTK[x]LTIPLPLYPQGHPGGSEGGPK	13	0	3687.930590	0.0094	0.3300
HPELFESLGIPQPK[x]GILLYGPPGTGK	13	0	2744.490007	0.0094	0.2450
VLTLSLMEELHK[x]MDDRK	11	0	2057.064831	0.0094	0.1600
DPEEEAEMMTK[x]ETTEKK	10	0	2024.891743	0.0094	0.1600
SNDIEK[x]AIDLYKEVLNK	5	0	1991.057425	0.0094	0.1600
QEALSSK[x]TLFTRPIPVR	6	0	1942.099899	0.0094	0.1600
ATTVKDTMNVDINAIK[x]K	15	0	1860.997805	0.0094	0.1600
DYEQFGYFK[x]RMGNIEM	8	0	2026.891629	0.0094	0.1500
KDSESTEEK[x]EAQAVQR	8	0	1833.870361	0.0094	0.1500
GAIESYK[x]VVDASIVSK	6	0	1664.898420	0.0094	0.1500
DKK[x]LIPIR	2	0	981.633448	0.0094	0.0750
DTALEK[x]YK	5	0	966.502166	0.0094	0.0750
EASK[x]TLSK	3	0	862.475953	0.0094	0.0750
LDPPILPENGDLEK[x]DEPEETDVNK	13	0	2705.291825	0.0094	0.2250
ESNALFMVRIAQGLLYLGK[x]GTMTLNPYHTER	18	0	3522.811397	0.0094	0.2900
VLSETHCEK[x]DDYILCCLHSLLR	8	0	2760.303207	0.0093	0.2050
KAVYMPLCDPGNK[x]AEESAFYER	12	0	2574.188176	0.0093	0.2050
MPGTLLPGPGK[x]GYIGDPIKFVR	10	0	2312.271383	0.0093	0.2050
TDNHLSSTLEKLSFK[x]SIADVADMLEANDK	14	0	3191.565471	0.0093	0.2700
ETLIFK[x]CIDMFIHK	5	0	1793.920748	0.0093	0.1300
EDVQSLKLK[x]YYEQK	8	0	1769.919882	0.0093	0.1300
NCACVISQKK[x]VPDK	9	0	1645.827913	0.0093	0.1300
YQHGIVVCVDSRASAGPLIASQTVK[x]K	24	0	2783.475095	0.0092	0.2400
QKSLEK[x]TLVPYLR	5	0	1573.919099	0.0092	0.1200
SIK[x]GYTLPPHCSR	2	0	1514.766308	0.0092	0.1200
LNFSSLK[x]MKDAVK	6	0	1479.811862	0.0092	0.1200
MAIVSK[x]VNIVPQMLEFADWGESDEYVRSLEFK	5	0	3729.842083	0.0092	0.2950
IAEFHTALESVPDK[x]SLFER	13	0	2188.116331	0.0092	0.1750
VVGSELIQK[x]YLGDGPRLVR	8	0	2098.189768	0.0092	0.1750
EMFGYAK[x]EHEPCVIFMDEIDAIGGR	6	0	2913.313439	0.0092	0.2300
EIK[x]EVIELPVKHPELFESLGIPQPK	2	0	2868.599943	0.0092	0.2300
K[x]LMELFISKSNSDDPASFTSINNYK	0	0	2848.395178	0.0092	0.2300
IDPSVTMMQVEEK[x]PDVTYGDVGGCK	12	0	2754.254924	0.0092	0.2300
LRYTISGGGLYTDADK[x]GLATMGMGYLGSTGK	15	0	3153.547322	0.0092	0.2850
SLSATPNSLK[x]PTINDLIINTLMNGFNDHIK	9	0	3280.712404	0.0092	0.2750
TTMTNGFLAHKLCIHK[x]NK	15	0	2113.092380	0.0092	0.1650
EIIRTSTSSMTAVPK[x]PLK	14	0	1958.086949	0.0092	0.1650
K[x]ILFENPDEATK	0	0	1403.729579	0.0092	0.1100
AAK[x]ASRGAATIK	2	0	1143.672345	0.0092	0.1100
DKK[x]DQK	2	0	760.407879	0.0092	0.0550
ELLK[x]LK	3	0	742.495236	0.0092	0.0550
M[x]ATTVK	0	0	649.346864	0.0092	0.0550
WDLSRDSLTVGAFFVYGSSSLYGDGGK[x]LR	26	0	3152.556569	0.0091	0.2650
GVLLYGPPGTGK[x]TMLVKAVANSTAANFIR	11	0	2945.615939	0.0091	0.2650
IPDSTYEMVGGLEK[x]QIK	13	0	1906.970924	0.0091	0.1550
GVILYGAPGTGK[x]TLLAK	11	0	1657.976610	0.0091	0.1550
YAEVLIETAK[x]IVCPDQSIGDEDGQGIQLFLYYK	9	0	3774.870069	0.0091	0.3000
GLGIGIALIVYGRQQEADGIIK[x]ELNNDLDPTLR	21	0	3563.930971	0.0091	0.3000
K[x]TAGEDAVTLVKGGVALQAAIVENVIYVNLTSK	0	0	3370.871005	0.0091	0.3000
D[x]DGLEDDMPALADEEFEKMDRR	0	0	2596.105628	0.0091	0.2000
D[x]KSAQVILSEIEVLEAEHRPFK	0	0	2537.348830	0.0091	0.2000
ELK[x]KEEMVMLK	2	0	1376.740675	0.0091	0.1000
D[x]YTMAQPEFFK	0	0	1375.611779	0.0091	0.1000
K[x]SSEQANLYER	0	0	1323.641830	0.0091	0.1000
DFLDAVQK[x]VVK	7	0	1260.707726	0.0091	0.1000
SQLFAGAAPNNHLEEWLK[x]MILELTNHLEELKK	17	0	3715.939425	0.0091	0.2900
SAELYK[x]NPKADPLDER	5	0	1844.926754	0.0091	0.1450
PPK[x]EDWEKYQKPVDTEEENDK	2	0	2603.202624	0.0090	0.1900
P[x]PKEDWEKYQKPVDTEEENDK	0	0	2603.202624	0.0090	0.1900
AVYMPLCDPGNK[x]AEESAFYER	11	0	2446.093220	0.0090	0.1900
RNK[x]LDPYWNQLIVAGVDGENK	2	0	2428.249792	0.0090	0.1900
VK[x]EDMVDQESTDNNGVQVESRIDDQM	1	0	2980.302469	0.0090	0.2350
M[x]TMVYSDNTSIITSAGGLMALLDEQERELQVHALLK	0	0	3976.994619	0.0090	0.3250
LYAVKYELYSNQYYHGAGEPSLIGDK[x]LIEK	25	0	3460.755314	0.0090	0.2700
ELFDCLK[x]IMRDVITELPDAK	6	0	2405.233337	0.0090	0.1800
DCISGWGCVVYVITADK[x]CIK	16	0	2343.106032	0.0090	0.1800
T[x]VYQISELESLLRSSHIITK	0	0	2316.268797	0.0090	0.1800
NLNQIVNELDEEK[x]YK	12	0	1847.926420	0.0090	0.1350
DFLDAVQKVVK[x]GNQK	10	0	1687.925636	0.0090	0.1350
WKTLSK[x]ESAR	5	0	1204.656362	0.0090	0.0900
K[x]NEEK	0	0	646.328572	0.0090	0.0450
K[x]DQKK	0	0	645.380940	0.0090	0.0450
V[x]GVFK	0	0	548.332206	0.0090	0.0450
VLVDMESMLVPK[x]PLINKIYDQLNSR	11	0	2914.565879	0.0090	0.2250
SRK[x]PYQVNILLAGYETNLGKPELFWLDYLATCVR	2	0	4027.102789	0.0090	0.3050
STELQIGVVEDDKPFRVLSVEEIEAHLQSIAEK[x]D	32	0	3822.952546	0.0090	0.3050
YELYSNQYYHGAGEPSLIGDKLIEK[x]LELR	24	0	3397.719264	0.0090	0.2600
SCNFPEFSYFMK[x]IVMSMVRNEIATCAEK	11	0	3388.542110	0.0089	0.2500
SYLLQHREWDSK[x]LK	11	0	1801.947432	0.0089	0.1250
NNSWAK[x]SWSNLDLR	5	0	1689.822239	0.0089	0.1250
IAIVVNQNWYCANTKYVTGPK[x]NK	20	0	2680.379413	0.0089	0.2050
YDK[x]LVETSGQIRCGSPYIIEDSK	2	0	2657.300555	0.0089	0.2050
SSLELANNAVK[x]SNDIEKAIDLYK	10	0	2534.322675	0.0089	0.2050
QTTSNLGHINK[x]PSIQALIHGLGR	10	0	2454.345417	0.0089	0.2050
ETIDNAETMKK[x]GILLPESLTEAVEATTYAILR	10	0	3519.838046	0.0089	0.2850
NKMVCK[x]IWK	5	0	1205.641245	0.0089	0.0800
FATLQKSK[x]R	7	0	1077.629423	0.0089	0.0800
LNFSSLK[x]MK	6	0	1066.584449	0.0089	0.0800
IK[x]ILFSDVK	1	0	1061.648429	0.0089	0.0800
SAELYK[x]NPK	5	0	1048.555259	0.0089	0.0800
VEFK[x]MGNGK	3	0	1008.506203	0.0089	0.0800
MSFLELTEVWGK[x]PQKDIFFPSGSEVEESTDAPIQR	11	0	3996.945351	0.0089	0.3100
IYDSWPQSPQK[x]TQLADILSVLGMSYSNTSKHESLK	10	0	3950.972233	0.0089	0.3100
IHAKSMAIDK[x]DIR	9	0	1496.813257	0.0088	0.1150
ATAGPIIADK[x]NCK	9	0	1357.702317	0.0088	0.1150
YPGGGPGKTAILPVK[x]IMGVEPPYLLEHETLEAEK	14	0	3632.916235	0.0088	0.3000
YPGGGPGK[x]TAILPVKIMGVEPPYLLEHETLEAEK	7	0	3632.916235	0.0088	0.3000
TAYSYFYEAYEGFTSLDDDK[x]K	19	0	2512.095710	0.0088	0.1850
DVEFLHSDKIDTIVK[x]EIQDEK	14	0	2500.269581	0.0088	0.1850
K[x]EDSSPCGYIIRILSGEQTVK	0	0	2379.210294	0.0088	0.1850
ASVVETVTLTKVTQK[x]KPPVQPLAYK	14	0	2724.578817	0.0088	0.2200
VHEVGDDLVIGASGFEADALALVK[x]RIQQR	23	0	3105.656945	0.0088	0.2550
AMEQQDIK[x]PTVQNGEVSANAEQKA	7	0	2585.239020	0.0088	0.2100
LGVK[x]PPKGCLMFGPPGTGKTLLAR	3	0	2494.391501	0.0088	0.2100
SLKDECK[x]QDIMFELGLLQER	6	0	2451.213662	0.0088	0.1750
IAKGAIEK[x]VDDLLTTQAEAK	7	0	2113.162944	0.0088	0.1750
GIDLKSIAEK[x]MNGASGAELK	9	0	2031.066940	0.0088	0.1750
M[x]CSPSATLTHRTMTEK	0	0	1849.848383	0.0088	0.1400
CFGIK[x]FDIMPRK	4	0	1510.778788	0.0088	0.1050
KK[x]AQSGPDASAK	1	0	1186.630541	0.0088	0.1050
[truncated: 1,352 more rows]
