# Supplementary material for: ECL: an exhaustive search tool for the identification of cross-linked peptides using whole database
Source: BMC Bioinformatics. 2016 May 20;17:217. doi: 10.1186/s12859-016-1073-y (PMC4874008; doi:10.1186/s12859-016-1073-y)
Supplement: Additional file 5 — Kojak’s pre-selection list of PSMs only identified by ECL. (ZIP 5147 kb) [file 12859_2016_1073_MOESM5_ESM.zip › Kojak's pre-selection ranks of ECL only peptides/Kojak's detailed results/aleitner_M1012_007/diagnostic_7852.txt]

Scan: 7852
MLLTEVHLLESK[x]VYHAIR	11	0	2151.187325	0.1033	1.8600
KDK[x]PK	2	0	614.375128	0.0930	0.4650
EDCK[x]SLKR	3	0	1034.517826	0.0719	0.5750
LMVEMEK[x]K	6	0	1006.519074	0.0719	0.5750
EDCKSLK[x]R	6	0	1034.517826	0.0706	0.5650
SLLTGK[x]HAIR	5	0	1094.655970	0.0640	0.6400
ENK[x]IQR	2	0	786.434760	0.0625	0.3750
SMIADK[x]HAIR	5	0	1140.607305	0.0615	0.6150
IMKLCFDELK[x]K	9	0	1423.756658	0.0614	0.6750
EDMGSNDK[x]ASK	7	0	1180.502961	0.0600	0.6600
EDGMK[x]ILMVNR	4	0	1304.658013	0.0573	0.6300
DQK[x]K	2	0	517.285985	0.0562	0.2250
K[x]LAR	0	0	486.327789	0.0562	0.2250
DK[x]PK	1	0	486.280173	0.0562	0.2250
K[x]VIAR	0	0	585.396198	0.0560	0.2800
SETMK[x]YYLPK	4	0	1258.626702	0.0555	0.5550
M[x]PPK	0	0	471.251517	0.0550	0.2200
EDMGSNDK[x]ASKER	7	0	1465.646650	0.0546	0.7100
SAELYK[x]NPK	5	0	1048.555259	0.0544	0.4900
EK[x]VLK	1	0	615.395529	0.0540	0.2700
DIK[x]SMIADKHAIR	2	0	1496.813257	0.0538	0.7000
DEEWPPK[x]M	6	0	1030.442937	0.0538	0.4300
LMVEMEKK[x]LEK	7	0	1376.740675	0.0536	0.5900
NELEK[x]LNFSSLK	4	0	1420.756126	0.0521	0.6250
K[x]ELFDCLKIMR	0	0	1451.762804	0.0518	0.5700
DEK[x]SGVK	2	0	761.391895	0.0514	0.3600
K[x]VPDK	0	0	585.348581	0.0510	0.2550
EDK[x]EGVVNTIAFAIR	2	0	1660.878354	0.0507	0.7600
ENK[x]IQRQR	2	0	1070.594434	0.0506	0.4050
MILELTNHLEELK[x]K	12	0	1709.938508	0.0504	0.7050
DQKKDK[x]PK	5	0	985.555594	0.0500	0.4000
ILYVNNAK[x]SQEEAIENIK	7	0	2075.089784	0.0500	0.9000
DEQIEK[x]IDTVIK	5	0	1429.766355	0.0496	0.5950
DQK[x]KDKPK	2	0	985.555594	0.0494	0.3950
ENEQK[x]IK	4	0	887.471202	0.0493	0.3450
MRK[x]LAR	2	0	773.469370	0.0492	0.2950
LMVEMEK[x]KLEK	6	0	1376.740675	0.0491	0.5400
DHDLAPLYK[x]YLSENPK	8	0	1901.952241	0.0491	0.7850
EDCK[x]SLK	3	0	878.416723	0.0486	0.3400
TMGKNK[x]VLVK	5	0	1116.668841	0.0485	0.4850
T[x]EVLK	0	0	588.348247	0.0480	0.2400
DIKSMIADK[x]HAIR	8	0	1496.813257	0.0477	0.6200
NEEK[x]K	3	0	646.328572	0.0470	0.2350
DKK[x]DQK	2	0	760.407879	0.0467	0.2800
NK[x]VLVK	1	0	699.464272	0.0467	0.2800
DQKK[x]DKPK	3	0	985.555594	0.0463	0.3700
CIDMFIHK[x]SAELYKNPK	7	0	2093.043703	0.0462	0.7850
E[x]SLQR	0	0	631.328907	0.0460	0.2300
AVYMGLK[x]AFESCSNDEALR	6	0	2159.997873	0.0455	0.8650
WK[x]RENQLR	1	0	1128.615169	0.0450	0.3600
EDMGSNDKASK[x]ER	10	0	1465.646650	0.0446	0.5800
M[x]IDDQR	0	0	776.348650	0.0442	0.2650
QDPK[x]K	3	0	614.338744	0.0440	0.2200
DKK[x]LIPIR	2	0	981.633448	0.0437	0.3500
NELEK[x]LNFSSLKMK	4	0	1679.891560	0.0432	0.6050
DQPK[x]K	3	0	614.338744	0.0430	0.2150
YEVGAEYIK[x]KVIAR	8	0	1637.914013	0.0429	0.6000
DQPKK[x]VGQYIR	4	0	1330.735668	0.0423	0.4650
EIK[x]PNIRVALR	2	0	1307.803685	0.0418	0.4600
NELEKLNFSSLK[x]MK	11	0	1679.891560	0.0418	0.5850
SGVK[x]LENVK	3	0	972.560345	0.0417	0.3750
ILEHK[x]EIMLR	4	0	1280.727413	0.0415	0.4150
YEVGAEYIKK[x]VIAR	9	0	1637.914013	0.0414	0.5800
YK[x]EDTALR	1	0	994.508312	0.0413	0.3300
EDVQSLK[x]LK	6	0	1058.597121	0.0411	0.3700
KDQK[x]K	3	0	645.380940	0.0410	0.2050
TK[x]LVK	1	0	587.400615	0.0410	0.2050
DTALEK[x]YK	5	0	966.502166	0.0406	0.3250
LMSK[x]VAEK	3	0	904.505142	0.0406	0.3250
EDGMK[x]ILMVNRGDTGSSGIR	4	0	2135.046217	0.0405	0.8100
K[x]TAGEDAVTLVK	0	0	1230.681905	0.0404	0.4850
EDTEAVLK[x]R	7	0	1059.555986	0.0400	0.3600
DQPK[x]KVGQYIR	3	0	1330.735668	0.0400	0.4400
DK[x]LVLK	1	0	714.463938	0.0400	0.2400
K[x]DLVRNFGR	0	0	1103.619920	0.0394	0.3550
RSK[x]VLDVR	2	0	971.587561	0.0394	0.3150
K[x]LQRLR	0	0	812.534410	0.0392	0.2350
F[x]ATLQK	0	0	706.401341	0.0392	0.2350
LVK[x]GRQD	2	0	814.466059	0.0386	0.2700
ELAAIK[x]EDTEAVLKR	5	0	1684.935865	0.0383	0.5750
FHQLK[x]PTRVLTLAMVKR	4	0	2037.203252	0.0379	0.6450
K[x]FDQLTQALNVAIR	0	0	1615.904510	0.0379	0.5300
DTTKNK[x]MVCK	5	0	1223.600166	0.0375	0.3750
ASVVETVTLTK[x]VTQK	10	0	1602.919156	0.0373	0.5600
F[x]ATLQKSKR	0	0	1077.629423	0.0372	0.3350
TFANLVSSTLYEK[x]R	12	0	1627.856893	0.0371	0.5200
E[x]SLQRLLQGAR	0	0	1269.715268	0.0368	0.4050
MILELTNHLEELK[x]KYINR	12	0	2256.229913	0.0367	0.6600
NK[x]ADYYTNICDR	1	0	1531.672470	0.0367	0.4400
LLMK[x]LSSQNDDK	3	0	1390.712546	0.0367	0.4400
EPPFAPIESAK[x]R	10	0	1340.708787	0.0367	0.4400
DTTK[x]NK	3	0	705.365683	0.0367	0.2200
TIPPLTTVK[x]GSDAAPQASK	8	0	1881.020649	0.0363	0.6900
GSNDDEMK[x]IDKK	7	0	1378.639778	0.0362	0.4350
K[x]EEPK	0	0	629.338410	0.0360	0.1800
LAHLSK[x]HPK	5	0	1029.608297	0.0356	0.3200
YDK[x]LVETSGQIR	2	0	1407.735725	0.0354	0.4250
ETEK[x]LAEERGWDIR	3	0	1730.858680	0.0350	0.4900
YYEQK[x]IR	4	0	998.518484	0.0350	0.2450
K[x]LGVKPPK	0	0	865.574877	0.0350	0.2800
M[x]TEVLK	0	0	719.388726	0.0350	0.2100
K[x]NVPK	0	0	584.364565	0.0350	0.1750
VPFTAAITITGVK[x]TSTGGPK	12	0	1945.088332	0.0347	0.6950
K[x]PRVVTALTMLKQHLFR	0	0	2037.203252	0.0347	0.5900
QDPK[x]KHLDAEVQK	3	0	1534.810280	0.0346	0.4500
KEVAEADIASK[x]DLEETDER	10	0	2147.022884	0.0345	0.6550
MILELTNHLEELKK[x]YINR	13	0	2256.229913	0.0344	0.6200
AKSAK[x]IVR	4	0	871.560288	0.0344	0.2750
DTLSK[x]DQELTEENVSISVIGK	4	0	2304.169539	0.0343	0.7200
NSIVSK[x]YTQSTNNDDPK	5	0	1909.901659	0.0341	0.5800
EDALFK[x]NEEK	5	0	1221.587675	0.0340	0.3400
EPPVYTPPK[x]DK	8	0	1269.660444	0.0336	0.3700
YEVGAEYIK[x]K	8	0	1198.623334	0.0335	0.3350
SAKAK[x]NPMFALSR	4	0	1419.765584	0.0335	0.4350
DEKSGVK[x]LENVK	6	0	1344.724827	0.0333	0.4000
K[x]EPPVYTPPKDK	0	0	1397.755400	0.0329	0.3950
VALRNDSYQLIK[x]ILPNK	11	0	1984.146846	0.0326	0.5550
DEK[x]SGVKLENVK	2	0	1344.724827	0.0325	0.3900
NPK[x]ADPLDER	2	0	1153.572695	0.0325	0.3250
M[x]ESLQR	0	0	762.369385	0.0325	0.1950
DECK[x]QDIMFELGLLQER	3	0	2123.002624	0.0324	0.5500
SELVK[x]EFHK	4	0	1115.597456	0.0322	0.2900
DQELTEENVSISVIGK[x]DEK	15	0	2132.048371	0.0321	0.6100
K[x]LRDK	0	0	658.412573	0.0320	0.1600
FATLQK[x]SKR	5	0	1077.629423	0.0317	0.2850
N[x]SIVSKYTQSTNNDDPK	0	0	1909.901659	0.0315	0.5350
EK[x]VLKTK	1	0	844.538158	0.0314	0.2200
ENAINK[x]K	5	0	815.450075	0.0314	0.2200
LALTK[x]PK	4	0	769.506134	0.0314	0.2200
NDSYQLIK[x]ILPNK	7	0	1544.856167	0.0312	0.4050
EASKTLSK[x]WR	7	0	1204.656362	0.0310	0.3100
FRK[x]LGVKPPK	2	0	1168.744388	0.0310	0.3100
K[x]DKPK	0	0	614.375128	0.0310	0.1550
AELDK[x]IGLSKIR	4	0	1341.797930	0.0308	0.3700
DKPK[x]YEPPVPTRTGR	3	0	1739.931783	0.0307	0.4600
LRLLK[x]MQR	4	0	1056.658947	0.0306	0.2450
DAGK[x]DEFSR	3	0	1023.462090	0.0306	0.2750
IEDTDK[x]YDKK	5	0	1253.613888	0.0305	0.3050
EDALFKNEEK[x]K	9	0	1349.682631	0.0305	0.3350
M[x]ESLQRLLQGAR	0	0	1400.755746	0.0304	0.3650
VSK[x]ILEHKEIMLR	2	0	1594.922802	0.0304	0.3950
WPK[x]IAEIYGSALR	2	0	1502.824477	0.0304	0.3950
VLTLELYK[x]KLR	7	0	1374.859801	0.0300	0.3300
PFGNTHNK[x]FK	7	0	1188.603937	0.0300	0.3000
K[x]EVAEADIASK	0	0	1159.608411	0.0300	0.3300
WSTAETLTNNK[x]IDRDK	10	0	1890.943464	0.0300	0.4800
YLHQSLKYK[x]EDTALR	8	0	1863.984208	0.0300	0.4500
VIGSELVQK[x]YVGEGAR	8	0	1703.920551	0.0300	0.4800
QDPKK[x]HLDAEVQK	4	0	1534.810280	0.0300	0.3900
QDLADATVETLKAIEGK[x]IAR	16	0	2141.169090	0.0298	0.5950
LDVAK[x]RVDMYASDLAQISR	4	0	2150.115282	0.0297	0.5650
DELWKNDDQLTYTYK[x]DEK	14	0	2303.059268	0.0297	0.5350
Y[x]FATLQKSKR	0	0	1240.692746	0.0295	0.2950
SLDK[x]QMVEER	3	0	1233.602276	0.0295	0.2950
K[x]ATDDDRWK	0	0	1133.546483	0.0294	0.2650
K[x]REAEAAK	0	0	901.498083	0.0294	0.2350
GVSK[x]DEK	3	0	761.391895	0.0293	0.2050
VGIK[x]PPK	3	0	737.479921	0.0293	0.2050
ENQEK[x]ISNNK	4	0	1202.589070	0.0290	0.2900
CIDMFIHKSAELYK[x]NPK	13	0	2093.043703	0.0288	0.4900
QGSATVGLVSKTHAVLVALK[x]R	19	0	2134.258512	0.0288	0.6050
GSNDDEMK[x]IDK	7	0	1250.544822	0.0286	0.3150
LREWNQNIK[x]NLSNVVEISGK	8	0	2340.254878	0.0285	0.5700
VSGIRK[x]HFEQVINEK	5	0	1782.973979	0.0283	0.4250
SPAIIFIDELDAIGTK[x]R	15	0	1858.019923	0.0282	0.4800
QTETINWLEK[x]R	9	0	1416.736060	0.0282	0.3100
K[x]RMPIDFK	0	0	1033.574220	0.0281	0.2250
AIEGK[x]IAR	4	0	856.513006	0.0281	0.2250
IEVEVYK[x]ITTGDRLILTENIK	6	0	2446.368170	0.0281	0.5900
EDCEAATDPLLK[x]K	11	0	1488.712937	0.0281	0.3650
QDLADATVETLK[x]AIEGKIAR	11	0	2141.169090	0.0280	0.5600
K[x]QLATSLRSR	0	0	1158.683243	0.0280	0.2800
K[x]WRLR	0	0	757.471088	0.0280	0.1400
I[x]DDQR	0	0	645.308172	0.0280	0.1400
EPPVYTPPK[x]DKK	8	0	1397.755400	0.0279	0.3350
GSNDDEMKIDK[x]K	10	0	1378.639778	0.0279	0.3350
LGVK[x]PPK	3	0	737.479921	0.0279	0.1950
DISSK[x]SPSGNDALNDK	4	0	1646.774679	0.0278	0.4450
SQK[x]ALDTLFSAIR	2	0	1448.798656	0.0277	0.3600
LGDK[x]GPAAARASR	3	0	1268.694867	0.0277	0.3600
DEVLFNDK[x]PLPIEMK	7	0	1786.917438	0.0277	0.4150
ATAIGK[x]SSTAAK	5	0	1104.613831	0.0275	0.3300
HK[x]TPDK	1	0	724.386752	0.0275	0.1650
M[x]NSIVSKYTQSTNNDDPK	0	0	2040.942138	0.0275	0.4950
SLK[x]RELIR	2	0	1013.634509	0.0275	0.2200
QDRGK[x]LVR	4	0	970.567161	0.0275	0.2200
STMLEK[x]IK	5	0	948.531355	0.0275	0.2200
K[x]LIR	0	0	528.374737	0.0275	0.1100
SSKDISSK[x]SPSGNDALNDK	7	0	1948.933683	0.0274	0.5200
TNNLDLEHKHK[x]TPDK	10	0	1788.911774	0.0273	0.4100
LISGK[x]LDEARELLVK	4	0	1682.992985	0.0273	0.4100
IHAYVK[x]VLTLSLMEELHK	5	0	2123.181179	0.0272	0.4900
LSFK[x]SIADVADMLEANDK	3	0	1965.971650	0.0272	0.4900
LK[x]DLRFGNR	1	0	1117.635570	0.0272	0.2450
K[x]YIPNPVLVIIDVKPK	0	0	1835.128350	0.0272	0.4350
K[x]TTEEKEATPMEMDEEK	0	0	2024.891743	0.0271	0.4600
EVIELPLK[x]NPELFLR	7	0	1809.039932	0.0270	0.4050
EASK[x]TLSKWR	3	0	1204.656362	0.0270	0.2700
QAREK[x]VLK	4	0	970.592313	0.0269	0.2150
SERDTALEK[x]YK	8	0	1338.677880	0.0268	0.2950
EDVQSLKLK[x]YYEQK	8	0	1769.919882	0.0268	0.3750
VYHAIRNIPK[x]AR	9	0	1436.836379	0.0267	0.3200
AQSGPDASAK[x]LPTVIPTTR	9	0	1909.026796	0.0266	0.5050
TAALSARPAK[x]NIR	9	0	1367.799660	0.0265	0.3450
EVAEADIASK[x]DLEETDER	9	0	2018.927929	0.0264	0.4750
K[x]DKMNFVILCR	0	0	1422.747490	0.0264	0.2900
YEIDK[x]TLAGVTR	4	0	1364.729913	0.0262	0.3150
GVLLYGPPGTGK[x]TMLVK	11	0	1729.979978	0.0262	0.4450
GVLLYGPPGTGK[x]TLLAR	11	0	1711.998405	0.0262	0.4450
K[x]QMSYMLAR	0	0	1126.562665	0.0261	0.2350
IDVLFSK[x]IR	6	0	1089.654575	0.0261	0.2350
TDNHLSSTLEK[x]LSFK	10	0	1718.883832	0.0260	0.3900
DTTK[x]NKMVCK	3	0	1223.600166	0.0260	0.2600
LK[x]DLR	1	0	643.401675	0.0260	0.1300
KDK[x]MNFVILCR	2	0	1422.747490	0.0259	0.2850
VSKILEHK[x]EIMLR	7	0	1594.922802	0.0258	0.3350
IDELVSNNEK[x]IWK	9	0	1586.830346	0.0258	0.3350
ATPYRGYSK[x]PNER	8	0	1537.763667	0.0258	0.3350
Y[x]FATLQK	0	0	869.464664	0.0257	0.1800
ESQLVDK[x]FFEKINVK	6	0	1822.982813	0.0257	0.3850
LLK[x]PRVNNRIGSVDR	2	0	1736.016844	0.0257	0.3850
DSESTEEK[x]EAQAVQR	7	0	1705.775405	0.0257	0.3850
IQDAELAILQK[x]TQNLR	10	0	1853.036967	0.0256	0.4100
EDTEAVLK[x]RINDTVGIK	7	0	1900.026461	0.0256	0.4350
VNLYK[x]FREER	4	0	1352.720019	0.0255	0.2550
ESQLVDK[x]FFEK	6	0	1368.692468	0.0255	0.2800
YK[x]DAYVYSIVAIAR	1	0	1630.871817	0.0254	0.3550
DQIGEEK[x]TILQSLLQR	6	0	1870.015898	0.0253	0.4050
IDELVSNNEKIWK[x]VMCK	12	0	2105.064830	0.0253	0.4300
LMTEFVDQVDDVVK[x]YEIDK	13	0	2285.113610	0.0253	0.4800
SMIADK[x]HAIRILAHR	5	0	1730.972539	0.0250	0.3750
GGDEWK[x]IEPLK	5	0	1270.655693	0.0250	0.2750
KLGVK[x]PPK	4	0	865.574877	0.0250	0.2000
WIAKQILDCIVNLSEPAK[x]K	17	0	2225.224100	0.0247	0.4700
K[x]IEFPPPSAEARAEILR	0	0	1923.057703	0.0247	0.4200
DK[x]PKYEPPVPTRTGR	1	0	1739.931783	0.0247	0.3700
TLSMEK[x]HTELR	5	0	1343.686669	0.0245	0.2700
NEEK[x]LAEFDK	3	0	1221.587675	0.0245	0.2450
IQDAELAILQK[x]TQNLRR	10	0	2009.138070	0.0244	0.4150
IMSLYSSRGTLK[x]VHTIR	11	0	1961.087952	0.0244	0.4150
LHQLRNK[x]ELISVSAASK	6	0	1893.079498	0.0244	0.4150
MQK[x]LLRLR	2	0	1056.658947	0.0244	0.1950
FATLQK[x]SK	5	0	921.528321	0.0244	0.1950
YLHQSLK[x]YKEDTALR	6	0	1863.984208	0.0243	0.3650
NEDDIEDIAALWMK[x]R	13	0	1817.861714	0.0243	0.3650
TAHAIYRK[x]FDQLTQALNVAIR	7	0	2428.333793	0.0243	0.5100
GGNMDSLK[x]INFSAFQLPVVTR	7	0	2293.188777	0.0243	0.5100
EPLK[x]EVVQFVGSR	3	0	1486.814306	0.0242	0.3150
LRK[x]EVAEADIASK	2	0	1428.793571	0.0242	0.3150
K[x]LEFPLPNEEARVGILR	0	0	1980.115548	0.0241	0.4100
SVEISALASK[x]NRLHQLR	9	0	1921.085644	0.0241	0.4100
EDALFK[x]NEEKK	5	0	1349.682631	0.0241	0.2650
GERPSCPTGYHLK[x]SIR	12	0	1856.931459	0.0241	0.3850
D[x]GLEDDMPALADEEFEKMDR	0	0	2324.977588	0.0240	0.4800
DTALEKYK[x]SYLLQHR	7	0	1863.984208	0.0240	0.3600
DELWK[x]NDDQLTYTYKDEK	4	0	2303.059268	0.0239	0.4300
ETEK[x]LAEER	3	0	1103.545814	0.0239	0.2150
SLALTK[x]KDK	5	0	1002.607293	0.0239	0.2150
D[x]YDLVRSLESQIR	0	0	1592.815758	0.0238	0.3100
IAIVVNQNWYCANTK[x]YVTGPK	14	0	2438.241535	0.0238	0.5000
EK[x]QNTPVLFDSK	1	0	1404.724827	0.0237	0.2850
K[x]LQR	0	0	543.349250	0.0237	0.0950
EDLTDEEK[x]AASIAVEDEK	7	0	1990.921782	0.0236	0.4250
ASK[x]GSNDDEMKIDK	2	0	1536.708913	0.0236	0.3300
K[x]VGQYIR	0	0	862.502443	0.0236	0.1650
D[x]DGLEDDMPALADEEFEKMDR	0	0	2440.004526	0.0233	0.4900
KTELFK[x]ASTSAK	5	0	1309.724101	0.0233	0.2800
ATLTGMK[x]IDVLFSKIR	6	0	1792.027986	0.0231	0.3700
NWK[x]EEYLR	2	0	1136.561406	0.0231	0.1850
ENWK[x]YACK	3	0	1097.496365	0.0231	0.1850
SMAIDK[x]DIRWELIAR	5	0	1815.966450	0.0230	0.3450
TNNLDLEHK[x]HKTPDK	8	0	1788.911774	0.0230	0.3450
K[x]NRLK	0	0	657.428557	0.0230	0.1150
K[x]SGNLPDADNSK	0	0	1244.599634	0.0229	0.2750
CIK[x]RLVK	2	0	915.568742	0.0229	0.1600
TNSTDEK[x]GTKK	6	0	1207.604385	0.0227	0.2500
HIIMFDCKILEFTK[x]YSNDK	13	0	2401.180912	0.0226	0.4300
VYATMQKLQK[x]DLGQVLNK	9	0	2076.140043	0.0225	0.4050
KDSESTEEK[x]EAQAVQR	8	0	1833.870361	0.0225	0.3600
ATLTGMKIDVLFSK[x]IR	13	0	1792.027986	0.0225	0.3600
RNAEELSSYQK[x]K	10	0	1451.736786	0.0225	0.2700
K[x]QLATSLR	0	0	915.550117	0.0225	0.1800
SRTLASLQK[x]R	8	0	1158.683243	0.0225	0.2250
DELWK[x]NDDQLTYTYK	4	0	1930.894787	0.0223	0.3350
KDYTMAQPEFFK[x]AVR	11	0	1829.913356	0.0223	0.3350
TLIDKFSGEK[x]K	9	0	1264.702640	0.0223	0.2450
IEDTDK[x]YDK	5	0	1125.518932	0.0222	0.2000
I[x]AIVVNQNWYCANTKYVTGPK	0	0	2438.241535	0.0221	0.4650
CRTIPPLTTVK[x]GSDAAPQASK	10	0	2197.152392	0.0221	0.4650
LK[x]PQDER	1	0	884.471536	0.0221	0.1550
K[x]YTGLLR	0	0	849.507194	0.0221	0.1550
AK[x]YASQK	1	0	794.428614	0.0221	0.1550
SSEETEDKK[x]MQE	8	0	1439.608537	0.0221	0.2650
EPPVYTPPKDK[x]K	10	0	1397.755400	0.0221	0.2650
EK[x]QNTPVLFDSKEAVLK	1	0	1945.051948	0.0221	0.3750
FVIHQEENK[x]RSVGIK	8	0	1782.973979	0.0220	0.3300
ERAEAGLALSLIVK[x]ALSIEGDDK	13	0	2397.311385	0.0220	0.5050
MNSIVSK[x]YTQSTNNDDPK	6	0	2040.942138	0.0219	0.3950
QTETINWLEK[x]RFK	9	0	1691.899424	0.0219	0.2850
ENEQK[x]IKTLSMEK	4	0	1576.812980	0.0219	0.2850
EKASK[x]GSNDDEMK	4	0	1437.640504	0.0219	0.2850
VVDASIVSK[x]ALGNFVASVLAR	8	0	2115.205083	0.0219	0.4600
NPELFLRVGIK[x]PPK	10	0	1606.955817	0.0218	0.3050
LK[x]VELAKQNLFVPTSDK	1	0	1929.093418	0.0218	0.3700
EDWEK[x]YQKPVDTEEENDK	4	0	2281.002149	0.0217	0.3900
LNQQSVLLPLLK[x]DNIAHR	11	0	2071.190103	0.0217	0.3900
ANNWSK[x]FTATAALGVIHR	5	0	1956.032885	0.0217	0.3900
LVSK[x]TSFLTNASNNLAIR	3	0	1948.074078	0.0217	0.3900
GIK[x]GIESEAYESVLDLAK	2	0	1921.004331	0.0217	0.3900
GGVHVK[x]LAHLSKHPK	5	0	1606.941898	0.0217	0.3250
SPSGNDALNDK[x]KGTK	10	0	1530.763724	0.0217	0.3250
DKK[x]ASLLTR	2	0	1030.613439	0.0217	0.1950
SSK[x]VYISPK	2	0	1007.565097	0.0217	0.1950
SVMIMVK[x]MYSPSENCFFFR	6	0	2372.082464	0.0216	0.4100
ALTCK[x]MPGTLLPGPGK	4	0	1639.878887	0.0216	0.3450
DEK[x]YTLYDQNDTK	2	0	1631.731422	0.0215	0.2800
ENEQKIK[x]TLSMEK	6	0	1576.812980	0.0215	0.2800
IMK[x]LCFDELK	2	0	1295.661702	0.0215	0.2150
TMGK[x]NKVLVK	3	0	1116.668841	0.0215	0.2150
LGIDPPK[x]GIMLYGPPGTGK	6	0	1910.033463	0.0213	0.4050
VGK[x]SAVIK	2	0	800.511946	0.0213	0.1700
K[x]VEFGLPDLEGRAHILR	0	0	1949.084584	0.0212	0.3600
IHAK[x]SMAIDKDIR	3	0	1496.813257	0.0212	0.2750
LK[x]YYEQKIR	1	0	1239.697497	0.0211	0.1900
IDRDK[x]LVLK	4	0	1098.676036	0.0211	0.1900
KVSTTPANSFELK[x]QYLIQR	12	0	2222.205809	0.0211	0.4000
ELFDCLK[x]IMR	6	0	1323.667849	0.0210	0.2100
IQYVGK[x]QDPK	5	0	1174.634566	0.0210	0.2100
KPIGATWK[x]TTQLEEANSK	7	0	2001.053008	0.0208	0.3750
G[x]GLGYPEDAIGK	0	0	1175.582198	0.0208	0.2500
TIPPLTTVKGSDAAPQASK[x]K	18	0	2009.115605	0.0207	0.4150
GQAQSGNFSNFGDGANGDNK[x]K	19	0	2111.925576	0.0207	0.4350
EDVQSLK[x]LKYYEQK	6	0	1769.919882	0.0207	0.2900
RVATEK[x]DFLDAVQK	5	0	1618.867791	0.0207	0.2900
QVK[x]LLFIEK	2	0	1116.690625	0.0206	0.1850
AKYASQK[x]RP	6	0	1047.582476	0.0206	0.1850
SSEETEDK[x]K	7	0	1051.466899	0.0206	0.1850
VK[x]VIAATNR	1	0	970.592313	0.0206	0.1850
K[x]GVVALVEDK	0	0	1056.617856	0.0205	0.2050
SETMKYYLPK[x]GK	9	0	1443.743119	0.0204	0.2450
K[x]IPQVASFRIDK	0	0	1400.813914	0.0204	0.2450
GGDEWK[x]IEPLKLK	5	0	1511.834706	0.0204	0.2650
NLLLQEK[x]GFPTPK	6	0	1483.839792	0.0204	0.2650
SELAQSK[x]YLMNVSR	6	0	1624.824212	0.0204	0.2850
LAQFEKEEYVSDPK[x]EQM	13	0	2069.961478	0.0203	0.3450
NTWNSTLETAKAK[x]YASQK	12	0	2040.027522	0.0203	0.3650
LK[x]VLVQGLERVAMLYAYDR	1	0	2236.240084	0.0203	0.3850
GERPSCPTGYHLK[x]SIRTGR	12	0	2171.101696	0.0203	0.3850
NSIVSKYTQSTNNDDPK[x]K	16	0	2037.996615	0.0200	0.3600
GTKK[x]SGNLPDADNSK	3	0	1530.763724	0.0200	0.3000
EHFK[x]ELVSK	3	0	1115.597456	0.0200	0.1800
ETTEK[x]KIDK	4	0	1090.586949	0.0200	0.1800
QRIVAFVGSPIVEDEK[x]NLIR	15	0	2282.274552	0.0200	0.4000
K[x]EVAEADIASKDLEETDER	0	0	2147.022884	0.0200	0.3800
LLK[x]VTVSKGVAIDLLEECK	2	0	2114.201970	0.0200	0.3800
TDELK[x]DANIIYDLEILR	4	0	2033.067988	0.0200	0.3400
YEAKAIGSGSEPAK[x]SELVK	13	0	1963.026127	0.0200	0.3800
HNFVGLFVELSK[x]LLVK	11	0	1842.076651	0.0200	0.3200
TDK[x]YAFSLTTFSPNGK	2	0	1775.872934	0.0200	0.3200
LKPLIEK[x]GGDWERK	6	0	1667.935808	0.0200	0.2800
NEEKK[x]LMELFISK	4	0	1607.859201	0.0200	0.2600
K[x]EVQEARELIR	0	0	1369.767693	0.0200	0.2200
GDVAASILDK[x]YR	9	0	1306.688052	0.0200	0.2400
EWDSKLK[x]DLR	6	0	1288.677488	0.0200	0.2000
DLVK[x]KYDK	3	0	1007.565097	0.0200	0.1600
IEASK[x]GLIDRMSTNLR	4	0	1802.967176	0.0197	0.3150
N[x]STEEIDLYNRWK	0	0	1666.795023	0.0196	0.2550
YVQVEQRNK[x]PDER	8	0	1659.832802	0.0196	0.2550
ATAIGRASK[x]AAR	8	0	1171.678492	0.0196	0.2350
NYPLILYLVEGNGQTAK[x]RSR	16	0	2291.238503	0.0195	0.3900
DEK[x]VSEVLNSEDITGIQEK	2	0	2132.048371	0.0195	0.3700
SSSDMAYTSMFK[x]GNQKVVK	11	0	2107.007711	0.0195	0.3700
EDWEKYQK[x]PVDTEEENDK	7	0	2281.002149	0.0194	0.3500
M[x]ATTVKDTMNVDINAIKK	0	0	1992.038284	0.0194	0.3500
FKLNVYK[x]YR	6	0	1229.692020	0.0194	0.1750
EEIQK[x]GDGGTDYVCVPK	4	0	1893.877753	0.0194	0.3300
NLQVAK[x]SLDKQMVEER	5	0	1886.988302	0.0194	0.3100
KLEKGQSIDDMIPAQK[x]	15	0	1799.945046	0.0194	0.3100
NEEEPTK[x]K	6	0	973.471593	0.0194	0.1550
K[x]EFEIIK	0	0	905.522175	0.0193	0.1350
K[x]SSEQANLYERK	0	0	1451.736786	0.0192	0.2300
NK[x]ELISVSAASK	1	0	1245.692803	0.0192	0.2300
MQK[x]LLR	2	0	787.473787	0.0192	0.1150
NK[x]PDER	1	0	757.371829	0.0192	0.1150
AK[x]TMTERLCPHTTSASM	1	0	1920.885494	0.0191	0.3250
ATPYRGYSK[x]PNERATK	8	0	1837.943407	0.0191	0.3050
VELAK[x]QNLFVPTSDK	4	0	1687.914404	0.0190	0.2850
FIVK[x]ASSGPR	3	0	1060.602876	0.0190	0.1900
Q[x]DRGK	0	0	602.313592	0.0190	0.0950
VGIK[x]PPKGVLLYGPPGTGKTLLAR	3	0	2431.467763	0.0190	0.4550
FCVGLQKIEEIFK[x]K	12	0	1737.948678	0.0189	0.2650
AVEK[x]LMSRRPPVIR	3	0	1650.971479	0.0189	0.2650
IDK[x]EDMGSNDKASK	2	0	1536.708913	0.0189	0.2650
DDLSGAEIK[x]AIVSEAGLLALR	8	0	2140.173842	0.0188	0.3950
SLKDECK[x]QDIMFELGLLQER	6	0	2451.213662	0.0188	0.3750
K[x]PPVQPLAYKSATPFR	0	0	1799.009303	0.0188	0.3000
KDWNACK[x]K	6	0	1048.512348	0.0188	0.1500
IHLEK[x]VSK	4	0	952.570517	0.0188	0.1500
IKLISGK[x]LDEAR	6	0	1341.797930	0.0187	0.2250
K[x]VSTTPANSFELKQYLIQR	0	0	2222.205809	0.0187	0.3550
ESQLVDKFFEK[x]INVK	10	0	1822.982813	0.0187	0.2800
I[x]AIVVNQNWYCANTK	0	0	1792.892954	0.0187	0.2800
MPFGNTHNK[x]FK	8	0	1319.644415	0.0186	0.2050
GTLK[x]VHTIRLR	3	0	1292.804020	0.0186	0.2050
VVK[x]VDAQDFLK	2	0	1260.707726	0.0186	0.2050
LGLDSEESAEYIVAK[x]GIR	14	0	1949.010477	0.0186	0.3350
LAEFVNMSK[x]AYHSQYLR	8	0	2056.019935	0.0185	0.3150
REAEAAK[x]DEQIEK	6	0	1515.752826	0.0185	0.2400
NLQVAKSLDK[x]QMVEER	9	0	1886.988302	0.0184	0.2950
DTMNVDINAIKK[x]GEIR	11	0	1815.951192	0.0184	0.2950
EDLTDEEK[x]AASIAVEDEKR	7	0	2147.022884	0.0184	0.3500
VSGSELVQK[x]YIGEGSRMVR	8	0	2094.089070	0.0184	0.3500
YIPNPVLVIIDVK[x]PK	12	0	1707.033394	0.0183	0.2750
TAAVNIK[x]VR	6	0	970.592313	0.0183	0.1650
ILGVVEGQFSRPAK[x]LNDPEDK	13	0	2311.217099	0.0183	0.3850
EIQDEK[x]EAEAAR	5	0	1387.657871	0.0183	0.2200
K[x]LIPIR	0	0	738.511554	0.0183	0.1100
M[x]GINER	0	0	718.343173	0.0183	0.1100
Q[x]DYDLVRSLESQIR	0	0	1720.874329	0.0182	0.2550
HK[x]TPDKGYGHR	1	0	1294.653005	0.0182	0.2000
K[x]ANWCDKR	0	0	1076.518495	0.0181	0.1450
M[x]SRSYDSR	0	0	1000.439581	0.0181	0.1450
T[x]VYQISELESLLRSSHIITK	0	0	2316.268797	0.0180	0.3600
K[x]LGVKPPKGCLMFGPPGTGK	0	0	2068.132455	0.0180	0.3600
GTK[x]KSGNLPDADNSK	2	0	1530.763724	0.0180	0.2700
AK[x]NPMFALSR	1	0	1133.601493	0.0180	0.1800
AELDKIGLSK[x]IR	9	0	1341.797930	0.0179	0.2150
KYIPNPVLVIIDVK[x]PK	13	0	1835.128350	0.0178	0.2850
EGK[x]VTFFYTDYIGVYAPR	2	0	2125.051948	0.0178	0.3200
NFGRDLK[x]LK	6	0	1089.629423	0.0178	0.1600
K[x]YINRSYYHLR	0	0	1511.799660	0.0177	0.1950
MMGINERK[x]GFDFEYYQR	7	0	2182.992731	0.0176	0.3000
YEIDK[x]TLAGVTRDYYTK	4	0	2035.026127	0.0176	0.3000
EVPAVQVTAAFLYNYK[x]R	15	0	1968.046805	0.0176	0.3000
VGIRLFNLEPK[x]ILEEVPLR	10	0	2234.314962	0.0176	0.3350
SAELYKNPK[x]ADPLDER	8	0	1844.926754	0.0175	0.2800
ELAAIK[x]EDTEAVLK	5	0	1528.834763	0.0175	0.2450
RFDSEK[x]AGDR	5	0	1179.563192	0.0175	0.1750
QSK[x]ATREPNK	2	0	1157.615226	0.0175	0.1750
K[x]EPPVYTPPK	0	0	1154.633506	0.0175	0.1750
LISGK[x]LDEAR	4	0	1100.618917	0.0175	0.1750
AEREK[x]ASK	4	0	917.492997	0.0175	0.1400
GDVAASILDK[x]YRTGIATMLTR	9	0	2251.199340	0.0174	0.3650
FLLDDFDQQEHIQK[x]SETMK	13	0	2351.110253	0.0174	0.3300
NEDDIEDIAALWMK[x]RISHR	13	0	2311.137804	0.0174	0.3300
LSGVVEGIFQKCYAK[x]NEWR	14	0	2283.146914	0.0174	0.3300
NIK[x]AMDLGELETFQLLNTR	2	0	2205.146246	0.0174	0.3300
LFNLEPK[x]ILEEVPLR	6	0	1809.039932	0.0173	0.2600
GGVHVKLAHLSK[x]HPK	11	0	1606.941898	0.0173	0.2600
IEVEVYK[x]ITTGDR	6	0	1521.803799	0.0173	0.2250
IPDSTYEMVGGLEKQIK[x]EIK	16	0	2277.192525	0.0172	0.3450
DEKYTLYDQNDTK[x]EWLDK	12	0	2303.059269	0.0172	0.3100
ASALGAINLQPLLMPSK[x]R	16	0	1879.071243	0.0172	0.3100
LLVK[x]DRIDK	3	0	1098.676036	0.0172	0.1550
EIDMTCAREASK[x]TLSK	11	0	1838.886542	0.0172	0.2750
LSVEALNSLTGEFKGK[x]YYPLK	15	0	2356.267737	0.0171	0.3600
EIK[x]PNIR	2	0	868.513006	0.0171	0.1200
KK[x]LIPIR	1	0	866.606510	0.0171	0.1200
VFHPITK[x]AVILSDTKPVDK	6	0	2107.204023	0.0171	0.3250
QNLFVPTSDK[x]EK	9	0	1404.724827	0.0171	0.2050
MSSKDISSK[x]SPSGNDALNDK	8	0	2079.974162	0.0170	0.3400
K[x]SLPLQIEVANDCIK	0	0	1726.928669	0.0170	0.2550
HNFVGLFVELSK[x]LLVKDR	11	0	2113.204692	0.0169	0.3050
K[x]VPDKLIDASTVK	0	0	1412.823808	0.0169	0.2200
P[x]PKEDWEK	0	0	1027.497414	0.0169	0.1350
EDLTDEEKAASIAVEDEK[x]R	17	0	2147.022884	0.0168	0.3200
DFSK[x]TLPPELKGEALGNSEHIR	3	0	2437.260021	0.0168	0.3700
K[x]GEIRMGTTITALR	0	0	1545.866017	0.0168	0.2350
GILLYGPPGTGK[x]TLLAR	11	0	1726.014054	0.0168	0.2850
D[x]RQEQR	0	0	830.399437	0.0167	0.1000
AQSGPDASAK[x]LPTVIPTTRCR	9	0	2225.158538	0.0167	0.3500
FFYILYFELYK[x]IAQDTLAR	10	0	2413.272097	0.0166	0.3150
ELFDPIISDRHGGYK[x]PTDK	14	0	2187.095930	0.0166	0.3150
DTMNVDINAIK[x]KGEIR	10	0	1815.951192	0.0166	0.2650
A[x]KVAEQNENPTVGSAQK	0	0	1769.890704	0.0165	0.2800
IDKEDMGSNDK[x]ASK	10	0	1536.708913	0.0164	0.2300
VLTLELYKK[x]LR	8	0	1374.859801	0.0164	0.1800
SVQPTAK[x]TVQK	6	0	1185.671676	0.0164	0.1800
S[x]TLDLNHLADLYDRK	0	0	1772.905627	0.0163	0.2450
TTLFKSELAQSK[x]YLMNVSR	11	0	2215.166981	0.0163	0.3100
VFHPITKAVILSDTK[x]PVDKK	14	0	2235.298978	0.0162	0.3250
SETMK[x]YYLPKGK	4	0	1443.743119	0.0162	0.1950
K[x]LPNIEEATFDK	0	0	1403.729579	0.0162	0.1950
D[x]GIQDIMPSQAK	0	0	1301.628489	0.0162	0.1950
Q[x]TVYQISELESLLRSSHIITK	0	0	2444.327369	0.0162	0.3400
DSESTEEK[x]EAQAVQRAR	7	0	1932.913617	0.0162	0.2750
VATEK[x]DFLDAVQK	4	0	1462.766689	0.0162	0.2100
LDPAGFYIGYK[x]ATSAGPK	10	0	1854.951515	0.0161	0.2900
CNK[x]FFYILYFELYK	2	0	1946.963993	0.0161	0.2250
SPSGNDALNDKK[x]GTK	11	0	1530.763724	0.0160	0.2400
FRKLGVK[x]PPK	6	0	1168.744388	0.0160	0.1600
DAGK[x]DEFSRK	3	0	1151.557046	0.0160	0.1600
IAGEHLSNGEKPLLTPEK[x]DFSK	17	0	2409.253874	0.0159	0.3500
TNNLDLEHK[x]HK	8	0	1347.689447	0.0159	0.1750
EK[x]VAFILDQVR	1	0	1316.745171	0.0159	0.1750
ELLK[x]LKVELAK	3	0	1282.822356	0.0159	0.1750
CSPSATLTHRTMTEK[x]AR	14	0	1945.946117	0.0159	0.2700
FAASK[x]EKQNTPVLFDSK	4	0	1908.994437	0.0159	0.2700
QDLADATVETLK[x]AIEGK	11	0	1800.946820	0.0159	0.2700
IRIGLHDDAYLDVCK[x]YYR	14	0	2269.131265	0.0158	0.2850
QEYK[x]DDINLDEASAMAVK	3	0	2038.951640	0.0158	0.2850
K[x]LIPIRGTEVEK	0	0	1381.829229	0.0158	0.1900
DTMNVDINAIK[x]K	10	0	1360.701983	0.0158	0.1900
DLVLALDTPRTAAVNIK[x]VR	16	0	2064.205418	0.0158	0.3000
DEPEETDVNK[x]YQK	9	0	1593.715773	0.0158	0.2050
TIPPLTTVK[x]GSDAAPQASKK	8	0	2009.115605	0.0158	0.3150
SEAAEFEYK[x]NGYPMPCDVLAK	8	0	2418.087074	0.0157	0.3300
M[x]MGINER	0	0	849.383652	0.0157	0.1100
QGEIDYEALVK[x]LTDGTNGADLR	10	0	2377.176020	0.0157	0.3450
NVVTEAGFIAIK[x]EDR	11	0	1660.878354	0.0157	0.2350
G[x]LGYPEDAIGKTKLVK	0	0	1687.950789	0.0156	0.2500
SPTGQITSTSARSGK[x]K	14	0	1604.848116	0.0156	0.2500
LIEK[x]LELR	3	0	1012.628028	0.0156	0.1250
G[x]GLGYPEDAIGKTKLVK	0	0	1744.972250	0.0156	0.2650
ATAIGK[x]SSTAAKTFLEK	5	0	1722.951515	0.0156	0.2650
EDIYK[x]FVTVQDLDEMQVDV	4	0	2285.077226	0.0155	0.2950
VVSSAIVDK[x]YIGESARIIR	8	0	2075.173785	0.0155	0.2950
K[x]HFEQVINEK	0	0	1270.666925	0.0155	0.1550
DFSK[x]TLPPELK	3	0	1273.691742	0.0155	0.1700
K[x]AQSGPDASAK	0	0	1058.535585	0.0155	0.1700
K[x]QLLIDGANVLR	0	0	1338.798265	0.0154	0.1850
ITAFLLADSK[x]SQK	9	0	1420.792510	0.0154	0.2000
G[x]LGYPEDAIGKTK	0	0	1347.703366	0.0154	0.2000
K[x]VTSKLLEQEESAEK	0	0	1717.909710	0.0153	0.2300
Q[x]IAIVVNQNWYCANTK	0	0	1920.951525	0.0153	0.2450
M[x]STLDLNHLADLYDRK	0	0	1903.946106	0.0153	0.2450
YACK[x]ILGVVEGQFSRPAK	3	0	2022.071968	0.0153	0.2750
MYGGVREPLK[x]EVVQFVGSR	9	0	2150.130540	0.0153	0.2900
NEEEPTK[x]KGINIDQSSNSK	6	0	2117.023553	0.0153	0.2900
DEK[x]VANEQEQALTNLSDLYVR	2	0	2434.197481	0.0152	0.3200
LMGQINK[x]MPLLQSSVALLGQK	6	0	2268.269665	0.0152	0.3200
AVNARALTCK[x]MPGTLLPGPGK	9	0	2151.165540	0.0152	0.3200
EFPDLGVLEGK[x]R	10	0	1358.719350	0.0150	0.1800
KK[x]AQSGPDASAK	1	0	1186.630541	0.0150	0.1800
SALSTLNGFVEELK[x]AEVRR	13	0	2118.143212	0.0150	0.2850
VLTLSLMEELHK[x]MDDRK	11	0	2057.064831	0.0150	0.2550
EFHK[x]DMTLEEAEVLILK	3	0	2044.054982	0.0150	0.2550
FHQLKPTRVLTLAMVK[x]R	15	0	2037.203252	0.0150	0.2550
M[x]NSTEEIDLYNRWK	0	0	1797.835501	0.0150	0.2100
GSLEKNWK[x]EEYLR	7	0	1650.836493	0.0150	0.1950
EK[x]RTFLR	1	0	948.550451	0.0150	0.1050
GK[x]YYPLK	1	0	867.485399	0.0150	0.1050
M[x]SSKSSLELANNAVKSNDIEK	0	0	2264.131715	0.0148	0.3100
TLLARAVAHHTDCK[x]FIR	13	0	2008.078783	0.0147	0.2500
D[x]GIQDIMPSQAKELKK	0	0	1799.945046	0.0147	0.2350
DTALEK[x]YKSYLLQHR	5	0	1863.984208	0.0147	0.2200
RQGITEAYNQK[x]AVEK	10	0	1733.905962	0.0147	0.2200
QNTPVLFDSK[x]EAVLK	9	0	1687.914404	0.0147	0.2200
NEEK[x]KLMELFISK	3	0	1607.859201	0.0146	0.1900
RK[x]LPNIEEATFDK	1	0	1559.830681	0.0146	0.1900
SSEETEDK[x]KMQE	7	0	1439.608537	0.0146	0.1750
K[x]KAQSGPDASAK	0	0	1186.630541	0.0146	0.1750
IMK[x]LCFDELKK	2	0	1423.756658	0.0145	0.1600
DPDDK[x]IVGLTR	4	0	1227.645855	0.0145	0.1600
Q[x]LMTEFVDQVDDVVKYEIDK	0	0	2413.172181	0.0145	0.2900
GK[x]SALSTLNGFVEELKAEVR	1	0	2147.158527	0.0145	0.2900
LILTENIK[x]TK	7	0	1171.717563	0.0145	0.1450
NEEEPTKK[x]GINIDQSSNSK	7	0	2117.023553	0.0145	0.2750
ALGNFVASVLARLALTK[x]PK	16	0	1968.188317	0.0145	0.2750
SSK[x]DISSKSPSGNDALNDK	2	0	1948.933683	0.0145	0.2750
SALSTLNGFVEELK[x]AEVR	13	0	1962.042110	0.0144	0.2600
FDVIVAK[x]GK	6	0	975.575269	0.0144	0.1300
K[x]VAEQNENPTVGSAQK	0	0	1698.853594	0.0144	0.2300
AIGSGSEPAK[x]SELVK	9	0	1471.788150	0.0143	0.2150
ERDCTAYNIYDK[x]NK	11	0	1788.810014	0.0143	0.2000
LAQFEK[x]EEYVSDPK	5	0	1681.819840	0.0143	0.2000
LIK[x]KSSEQANLYER	2	0	1677.904901	0.0143	0.2000
YEYQK[x]LK	4	0	970.512337	0.0143	0.1000
S[x]RSYDSR	0	0	869.399102	0.0143	0.1000
QIEELFEAIVLPMQQADK[x]FR	17	0	2404.245953	0.0143	0.2850
VDAQDFLK[x]VAETR	7	0	1490.772835	0.0142	0.1850
K[x]DGIQDIMPSQAK	0	0	1429.723444	0.0142	0.1850
IAEFHTALESVPDK[x]SLFER	13	0	2188.116331	0.0142	0.2700
K[x]EAGFIDDILIITPASKEK	0	0	2087.151320	0.0142	0.2700
ATSTGTTIVGVIAK[x]DCIVLGADTR	13	0	2418.278703	0.0142	0.3400
KIDK[x]EDMGSNDK	3	0	1378.639778	0.0142	0.1700
VVDK[x]DGIREINI	3	0	1369.756460	0.0142	0.1700
VLIDCNK[x]FDSIDLNPAR	6	0	1988.998865	0.0141	0.2400
VELAK[x]QNLFVPTSDKEK	4	0	1945.051948	0.0141	0.2400
ATTVKDTMNVDINAIK[x]K	15	0	1860.997805	0.0141	0.2400
TTEEK[x]EATPMEMDEEK	4	0	1896.796787	0.0141	0.2250
K[x]GEIR	0	0	601.354728	0.0140	0.0700
LLKVTVSK[x]GVAIDLLEECK	7	0	2114.201970	0.0139	0.2650
VYATMQK[x]LQKDLGQVLNK	6	0	2076.140043	0.0139	0.2500
FFEK[x]INVKK	3	0	1151.670224	0.0139	0.1250
FATLQKSK[x]R	7	0	1077.629423	0.0139	0.1250
GTLK[x]VHTIR	3	0	1023.618860	0.0139	0.1250
SVALGGITK[x]EFVIYEQLIAAR	8	0	2277.273157	0.0138	0.2900
EVLNKGVSK[x]DEK	8	0	1344.724827	0.0138	0.1650
G[x]QAQSGNFSNFGDGANGDNK	0	0	1983.830620	0.0137	0.2750
RMK[x]K	2	0	561.342056	0.0137	0.0550
K[x]YDK	0	0	552.290736	0.0137	0.0550
K[x]IDK	0	0	502.311471	0.0137	0.0550
M[x]TDK	0	0	493.220610	0.0137	0.0550
EGK[x]VTFFYTDYIGVYAPRK	2	0	2253.146903	0.0137	0.2600
SNQATTSTDRQVK[x]LLFIEK	12	0	2178.164339	0.0137	0.2600
TVQKVETAVLSTTVK[x]AQAR	14	0	2029.153050	0.0137	0.2600
ASK[x]GSNDDEMK	2	0	1180.502961	0.0136	0.1500
K[x]PTSELAIGASLEK	0	0	1442.797987	0.0136	0.1900
VLVDK[x]SR	4	0	815.486459	0.0136	0.0950
NWSK[x]IYDFPLFQGIFIR	3	0	2143.125385	0.0135	0.2300
KTTEEK[x]EATPMEMDEEK	5	0	2024.891743	0.0135	0.2300
VLNK[x]GDSGEMSLQKLFK	3	0	1893.002891	0.0135	0.2300
MSSK[x]DISSKSPSGNDALNDK	3	0	2079.974162	0.0135	0.2700
IHAK[x]SMAIDK	3	0	1112.601159	0.0135	0.1350
YYIIMGLQASK[x]LR	10	0	1554.859144	0.0135	0.1750
DGMERK[x]FFAIDTANPIPVFTH	5	0	2405.183691	0.0133	0.2800
EK[x]ADAAFLRLVK	1	0	1359.787367	0.0133	0.1600
TTLFK[x]SELAQSK	4	0	1351.734665	0.0133	0.1600
M[x]PPKEDWEK	0	0	1158.537893	0.0133	0.1200
FDSEK[x]AGDR	4	0	1023.462090	0.0133	0.1200
IQK[x]ENR	2	0	786.434760	0.0133	0.0800
EFHK[x]DMTLEEAEVLILKVLR	3	0	2412.308550	0.0132	0.2650
NVSGNVLSEIK[x]NNWQIERLR	10	0	2368.261024	0.0132	0.2650
AK[x]VAEQNENPTVGSAQK	1	0	1769.890704	0.0132	0.2250
NCACVISQKK[x]VPDK	9	0	1645.827913	0.0132	0.1850
MGNGK[x]MVEISR	4	0	1220.600502	0.0132	0.1450
YTLYDQNDTKEWLDK[x]LGDK	14	0	2344.122200	0.0132	0.2500
LREEIQK[x]GDGGTDYVCVPK	6	0	2163.062913	0.0132	0.2500
SGNLPDADNSKSDISK[x]SSM	15	0	1951.879206	0.0132	0.2500
VVK[x]VDAQDFLKVAETR	2	0	1817.004608	0.0131	0.2100
LVK[x]ERQAR	2	0	998.598459	0.0131	0.1050
GYSK[x]PNER	3	0	949.461699	0.0131	0.1050
TLALK[x]YPGGGPGK	4	0	1257.708061	0.0131	0.1700
ENRHK[x]FQDILLGAGQAIK	4	0	2037.111857	0.0131	0.2350
DDINLDEASAMAVK[x]FLSK	13	0	1965.971650	0.0131	0.2350
EK[x]SPAIIFIDELDAIGTK	1	0	1959.056365	0.0131	0.2350
SVMAPLFLHDK[x]YDGR	10	0	1747.871494	0.0130	0.1950
QILDCIVNLSEPAK[x]K	13	0	1726.928669	0.0130	0.1950
YPMDAHK[x]SELEGVEEAR	6	0	1959.899550	0.0129	0.2200
TDTK[x]TIEAITFK	3	0	1366.734330	0.0129	0.1550
VEPIPLINGEK[x]R	10	0	1363.782281	0.0129	0.1550
AQEEVK[x]R	5	0	858.455887	0.0129	0.0900
IGLSK[x]IR	4	0	785.512280	0.0129	0.0900
SLPPEEYDEKLYNK[x]FK	13	0	1998.993768	0.0128	0.2050
QTGQYYGGLK[x]LCVDRR	9	0	1912.957672	0.0128	0.2050
DEK[x]YTLYDQNDTKEWLDK	2	0	2303.059269	0.0128	0.2300
SLALTKK[x]DK	6	0	1002.607293	0.0128	0.1150
GYIGDPIK[x]FVR	7	0	1263.697497	0.0127	0.1400
VGIKPPK[x]GVLLYGPPGTGKTLLAR	6	0	2431.467763	0.0127	0.3050
EQVRDAGK[x]DEFSR	7	0	1535.732760	0.0127	0.1650
TITDGK[x]IYVEVER	5	0	1521.803799	0.0127	0.1650
QLASYYHK[x]ESNALFMVR	7	0	2056.019935	0.0126	0.2150
LENVKIYADLK[x]INEDSK	10	0	1991.057425	0.0126	0.2150
GGLGYPEDAIGKTK[x]LVK	13	0	1744.972250	0.0126	0.2150
GGLGYPEDAIGK[x]TKLVK	11	0	1744.972250	0.0126	0.2150
YTLYDQNDTK[x]EWLDKLGDK	9	0	2344.122200	0.0126	0.2400
IHLEK[x]VSKQGEIDYEALVK	4	0	2198.194577	0.0126	0.2400
VFHPITKAVILSDTK[x]PVDK	14	0	2107.204023	0.0126	0.2400
VTQKK[x]PPVQPLAYKSATPFR	4	0	2255.278912	0.0125	0.2500
LYFYYILFFEK[x]CNR	10	0	1974.970140	0.0125	0.1750
DMTLEEAEVLILK[x]VLR	12	0	1871.043692	0.0125	0.2000
VTVSK[x]GVAIDLLEECK	4	0	1759.938898	0.0125	0.2000
NNSWAK[x]SWSNLDLR	5	0	1689.822239	0.0125	0.1750
S[x]PTGQITSTSARSGKK	0	0	1604.848116	0.0125	0.2000
G[x]GLGYPEDAIGKTK	0	0	1404.724827	0.0125	0.1750
AAK[x]ASR	2	0	602.349976	0.0125	0.0750
VEPIPLINGEK[x]RDLRPGR	10	0	2058.169702	0.0125	0.2250
QYSAKAK[x]WSTAETLTNNK	6	0	2040.027522	0.0125	0.2250
KAMVNIDTIDNK[x]VATTM	11	0	1863.943328	0.0124	0.2100
YK[x]DGVILAADSRTTMGAYIANR	1	0	2385.210964	0.0123	0.2700
YQK[x]DEEWPPKM	2	0	1449.659787	0.0123	0.1350
DYYTK[x]QSKATR	4	0	1359.678214	0.0123	0.1350
HK[x]TDLNHENLK	1	0	1347.689447	0.0123	0.1350
FRKPIGATWK[x]TTQLEEANSK	9	0	2304.222519	0.0123	0.2450
VTQK[x]KPPVQPLAYKSATPFR	3	0	2255.278912	0.0123	0.2450
SAELYK[x]NPKADPLDER	5	0	1844.926754	0.0122	0.1950
VSGSELVQK[x]YIGEGSR	8	0	1707.879080	0.0122	0.1950
ISWYTK[x]IVDELDLR	5	0	1749.930053	0.0121	0.1700
QEYALALQK[x]WDLSR	8	0	1719.894338	0.0121	0.1700
QHAVNERAK[x]IIDLR	8	0	1661.932452	0.0121	0.1700
M[x]DRQEQR	0	0	961.439915	0.0121	0.0850
QPEDK[x]LR	4	0	884.471536	0.0121	0.0850
AK[x]IIDLR	1	0	827.522844	0.0121	0.0850
VGIK[x]PPKGVLLYGPPGTGK	3	0	1877.113761	0.0121	0.2300
VLGVFSEK[x]AQIK	7	0	1317.765572	0.0121	0.1450
K[x]GINIDQSSNSK	0	0	1289.657479	0.0121	0.1450
SNDIEKAIDLYK[x]EVLNK	11	0	1991.057425	0.0121	0.2050
LKVELAK[x]QNLFVPTSDK	6	0	1929.093418	0.0121	0.2050
NKELISVSAASK[x]ILSNITYSYK	11	0	2428.321223	0.0120	0.2650
SVQPTAK[x]TVQKVETAVLSTTVK	6	0	2314.310659	0.0120	0.2650
YQK[x]DEEWPPK	2	0	1318.619308	0.0120	0.1200
SRQETQYK[x]IDELVSNNEK	7	0	2180.070835	0.0119	0.2150
VNQIESQMAMAEK[x]LIQIR	12	0	2101.102276	0.0119	0.2150
EFEIIK[x]GVLCQFR	5	0	1637.859869	0.0119	0.1550
ILLDLVYAFIK[x]SNQATTSTDR	10	0	2368.263712	0.0119	0.2500
YYK[x]PDLTIDEAVRIMK	2	0	1954.023292	0.0119	0.1900
ASK[x]VLELR	2	0	914.554868	0.0119	0.0950
TAALSARPAK[x]NIRIHAYVK	9	0	2079.206421	0.0118	0.2250
HIGIATTGFIPDGQHIVK[x]R	17	0	2059.132592	0.0118	0.2250
NEADPAMAILSEYLETGSVK[x]LR	19	0	2406.209961	0.0118	0.2600
ILEFTK[x]YSNDK	5	0	1356.692468	0.0118	0.1300
G[x]LGYPEDAIGK	0	0	1118.560737	0.0118	0.1300
ILFSDVK[x]AMTTGLR	6	0	1550.848972	0.0118	0.1650
QNLFVPTSDK[x]EKASFAR	9	0	1937.000583	0.0118	0.2000
NMGTVVDLLIENK[x]ASALL	12	0	1900.033855	0.0117	0.2100
VVDK[x]CFGIKFDIMPR	3	0	1823.942544	0.0117	0.1750
ELNLMDPK[x]VPEDIFK	7	0	1786.917438	0.0117	0.1750
GNQK[x]VVKVDAQDFLK	3	0	1687.925637	0.0117	0.1750
K[x]IFTIHTSK	0	0	1073.623277	0.0117	0.1050
GGNMK[x]EVFR	4	0	1036.512349	0.0117	0.1050
HTVIK[x]TGLR	4	0	1023.618860	0.0117	0.1050
AGNRSVMAPLFLHDK[x]YDGR	14	0	2146.074090	0.0116	0.2200
KDKPK[x]YEPPVPTR	4	0	1553.856502	0.0115	0.1500
E[x]MIAAQGIDEEDR	0	0	1475.656153	0.0115	0.1500
TGRK[x]EPPVYTPPK	3	0	1468.803742	0.0115	0.1500
FRK[x]PIGATWKTTQLEEANSK	2	0	2304.222519	0.0115	0.2300
LIIPSDDALRTNAIVMK[x]DIR	16	0	2253.251374	0.0115	0.2300
VLGVFSEKAQIK[x]ILYVNNAK	11	0	2233.283329	0.0115	0.2300
FSFISNVRPK[x]LFAYPPK	9	0	2010.109010	0.0115	0.1950
K[x]ELLKLK	0	0	870.590192	0.0114	0.0800
SK[x]VLDVR	1	0	815.486459	0.0114	0.0800
VEFK[x]MGNGKMVEISR	3	0	1723.874862	0.0113	0.1700
GNQKVVK[x]VDAQDFLK	6	0	1687.925637	0.0113	0.1700
K[x]MSAQSCACMVR	0	0	1427.614109	0.0113	0.1350
IDELVSNNEK[x]IWKVMCK	9	0	2105.064830	0.0112	0.1900
FAASKEK[x]QNTPVLFDSK	6	0	1908.994437	0.0112	0.1900
DQIGEEK[x]TILQSLLQRAR	6	0	2097.154110	0.0111	0.2000
VSTTPANSFELK[x]QYLIQR	11	0	2094.110853	0.0111	0.2000
RPPVIRTTLFK[x]SELAQSK	10	0	2070.194854	0.0111	0.2000
K[x]PIGATWKTTQLEEANSK	0	0	2001.053008	0.0111	0.2000
TSK[x]TPPTAMLSSVREIIK	2	0	1958.086949	0.0111	0.2000
LK[x]PLIEKGGDWERK	1	0	1667.935808	0.0111	0.1550
L[x]MTEFVDQVDDVVKYEIDK	0	0	2285.113610	0.0111	0.2100
ELVSK[x]ASPIAGSEGKEAYR	4	0	1991.032273	0.0111	0.2100
S[x]SKDISSKSPSGNDALNDK	0	0	1948.933683	0.0111	0.2100
QTGQYYGGLK[x]LCVDR	9	0	1756.856570	0.0110	0.1650
VNGVVFTNRPDEK[x]NR	12	0	1743.901545	0.0110	0.1650
SGVKLENVK[x]IYADLK	8	0	1675.950788	0.0110	0.1650
FGDGIQIAQLALK[x]HR	12	0	1665.931391	0.0110	0.1650
FSGEKK[x]SLPLQIEVANDCIK	5	0	2275.188107	0.0110	0.2200
S[x]SKSSLELANNAVKSNDIEK	0	0	2133.091236	0.0110	0.2200
DLKLK[x]WSDER	4	0	1288.677488	0.0110	0.1100
TNAIVMK[x]DIR	6	0	1159.638269	0.0110	0.1100
VSTK[x]K	3	0	561.348581	0.0110	0.0550
LDDMSLIK[x]EDCEAATDPLLKK	7	0	2404.186446	0.0110	0.2300
SLPPEEYDEK[x]LYNKFK	9	0	1998.993768	0.0109	0.1750
FVKLGIDPPK[x]GIMLYGPPGTGK	9	0	2284.265236	0.0109	0.2400
TK[x]SVALGGITK	1	0	1073.644403	0.0109	0.1200
IGLVRLPEANFEPLEK[x]R	15	0	1980.115548	0.0109	0.1850
ATAIGKSSTAAK[x]TFLEK	11	0	1722.951515	0.0109	0.1850
N[x]SIVSKYTQSTNNDDPKK	0	0	2037.996615	0.0108	0.1950
SNNIKENEQK[x]IK	9	0	1443.768084	0.0108	0.1300
TKDAVVLGVEK[x]R	10	0	1313.766632	0.0108	0.1300
YGEK[x]ESLAAVLVR	3	0	1433.787759	0.0108	0.1400
K[x]EVQEAR	0	0	858.455887	0.0107	0.0750
M[x]GQAQSGNFSNFGDGANGDNK	0	0	2114.871099	0.0107	0.2250
LEK[x]GQSIDDMIPAQK	2	0	1671.850090	0.0107	0.1600
EK[x]TSNNTNRTNSTDEK	1	0	1837.840123	0.0106	0.1700
GNECIVIGVERK[x]NVPK	11	0	1810.972260	0.0106	0.1700
QRIQK[x]ENR	4	0	1070.594434	0.0106	0.0850
LFKSLGSGMDQEK[x]VLNK	12	0	1893.002891	0.0106	0.1800
NYPLILYLVEGNGQTAK[x]R	16	0	2048.105376	0.0106	0.1900
S[x]SIGTGYDLGLFFSPDGR	0	0	1887.900207	0.0106	0.1900
GGDWERK[x]NR	6	0	1116.542400	0.0106	0.0950
SMAIDK[x]DIR	5	0	1047.538227	0.0106	0.0950
YYRAVYDTAVVQEDPEK[x]WK	16	0	2359.148355	0.0105	0.2000
ELVSKASPIAGSEGK[x]EAYR	14	0	1991.032273	0.0105	0.2000
SRK[x]VAQTTYK	2	0	1180.656362	0.0105	0.1050
K[x]TLVAHAVLK	0	0	1078.686208	0.0105	0.1050
K[x]AMVNIDTIDNK	0	0	1360.701983	0.0104	0.1250
IHAKSMAIDK[x]DIR	9	0	1496.813257	0.0104	0.1350
WSTAETLTNNK[x]IDR	10	0	1647.821570	0.0104	0.1450
E[x]EMIAAQGIDEEDR	0	0	1604.698741	0.0104	0.1450
VEFKMGNGK[x]MVEISR	8	0	1723.874862	0.0103	0.1550
SEFQRLTHEK[x]STMLEK	9	0	1962.983216	0.0103	0.1650
K[x]GFDFEYYQRNLLLQEK	0	0	2190.110853	0.0103	0.1750
CVVHLNDASVAAK[x]LLMK	12	0	1868.001115	0.0103	0.1750
V[x]SPTGQITSTSARSGKK	0	0	1703.916525	0.0103	0.1750
GTPGYGPLGVLPK[x]VGIR	12	0	1679.972193	0.0103	0.1750
SLPLQIEVANDCIK[x]WAIK	13	0	2097.129144	0.0103	0.1850
M[x]SSKDISSKSPSGNDALNDK	0	0	2079.974162	0.0103	0.2050
G[x]QAQSGNFSNFGDGANGDNKK	0	0	2111.925576	0.0102	0.2150
INADHK[x]LNSLPLLQQLVK	5	0	2043.183957	0.0100	0.1800
EAEAAKDEQIEK[x]IDTVIK	11	0	2029.057817	0.0100	0.1800
KVTSK[x]LLEQEESAEK	4	0	1717.909710	0.0100	0.1500
FGNRDLVK[x]K	7	0	1075.613774	0.0100	0.0900
S[x]INFCMDMDLSACILNASK	0	0	2188.962413	0.0100	0.1900
N[x]STEEIDLYNRWKALER	0	0	2136.059881	0.0100	0.1700
QEVAAQK[x]SSEETEDKK	6	0	1805.864214	0.0100	0.1600
KLEK[x]GQSIDDMIPAQK	3	0	1799.945046	0.0100	0.1600
KDGIQDIMPSQAK[x]ELK	12	0	1799.945046	0.0100	0.1600
KPPVQPLAYK[x]SATPFR	9	0	1799.009303	0.0100	0.1600
SSSDMAYTSMFK[x]GNQK	11	0	1780.775938	0.0100	0.1600
GCLMFGPPGTGK[x]TLLAR	11	0	1774.922143	0.0100	0.1700
NAEELSSYQKK[x]LIR	10	0	1677.904901	0.0100	0.1400
ASPIAGSEGK[x]EAYR	9	0	1434.710239	0.0100	0.1400
RK[x]IFTIHTSK	1	0	1229.724379	0.0100	0.1000
NLIRLAK[x]R	6	0	982.639929	0.0100	0.0800
FMLK[x]LGVK	3	0	934.567348	0.0100	0.0800
LK[x]WSDER	1	0	932.471536	0.0100	0.0700
TLASLQK[x]R	6	0	915.550117	0.0100	0.0800
IIPLK[x]KD	4	0	825.532346	0.0100	0.0700
GK[x]LVR	1	0	571.380549	0.0100	0.0500
K[x]DQK	0	0	517.285985	0.0100	0.0400
QQEADGIIK[x]ELNNDLDPTLR	8	0	2281.154893	0.0097	0.1950
TVLQDVEANIAALMQATK[x]QR	17	0	2199.168042	0.0097	0.1950
M[x]SSIGTGYDLGLFFSPDGR	0	0	2018.940686	0.0097	0.1850
LMSKVAEK[x]AQINTQEYGR	7	0	2065.062523	0.0097	0.1750
NSIVSK[x]YTQSTNNDDPKK	5	0	2037.996615	0.0097	0.1750
IVAFVGSPIVEDEK[x]NLIR	13	0	1998.114879	0.0097	0.1750
LGITFAHVTAAK[x]NNSWAK	11	0	1928.026739	0.0097	0.1750
IPDSTYEMVGGLEK[x]QIK	13	0	1906.970924	0.0097	0.1650
VATEKDFLDAVQK[x]VVK	12	0	1788.998462	0.0097	0.1550
TLEVLYLK[x]MHNNHAK	7	0	1809.955886	0.0097	0.1450
GIDWREALEK[x]TEEK	9	0	1702.852533	0.0096	0.1350
SSCK[x]IVFRSELQDK	3	0	1695.861321	0.0096	0.1350
SGFEK[x]IDLTRIVK	4	0	1504.861253	0.0096	0.1250
ESDK[x]APDLIELNR	3	0	1498.762664	0.0096	0.1250
AAK[x]ASRGAATIK	2	0	1143.672345	0.0096	0.1150
GTCAGEVFMALK[x]GMALGSANEK	11	0	2241.059087	0.0095	0.2100
NSDYK[x]ETLIFK	4	0	1356.692468	0.0095	0.1050
ELFEMARTK[x]K	8	0	1251.664481	0.0095	0.0950
VMK[x]EDNLILR	2	0	1229.680131	0.0095	0.0950
IGDLCAFTDALSK[x]YEAEFR	12	0	2205.041118	0.0095	0.1800
IHLEKVSK[x]QGEIDYEALVK	7	0	2198.194577	0.0095	0.1800
YGLQGPTWLVHK[x]ENAINKK	11	0	2195.185017	0.0095	0.1800
FFEKINVK[x]K	7	0	1151.670224	0.0094	0.0850
VLTLELYK[x]K	7	0	1105.674641	0.0094	0.0850
K[x]HLDAEVQK	0	0	1066.577055	0.0094	0.0850
LQLNLERDYEQFGYFK[x]R	15	0	2218.117000	0.0094	0.1600
LEFIKVIPVEELK[x]EIK	12	0	1926.144056	0.0094	0.1500
WK[x]VETQEAAVVDYPDR	1	0	1904.926754	0.0094	0.1500
VVDK[x]DGIR	3	0	900.502835	0.0094	0.0750
SNPVFAENDEK[x]GEKR	10	0	1718.822295	0.0093	0.1400
K[x]LIRIDDHIGIAIAGLAPDAR	0	0	2227.279973	0.0093	0.1950
K[x]PRRLLK	0	0	909.623554	0.0093	0.0650
SMRYPMDAHK[x]SELEGVEEAR	9	0	2334.073155	0.0093	0.1850
FSGEK[x]KSLPLQIEVANDCIK	4	0	2275.188107	0.0093	0.1850
LEFIK[x]VIPVEELK	4	0	1555.922455	0.0092	0.1200
LGVK[x]PPKGCLMFGPPGTGK	3	0	1940.037500	0.0092	0.1750
EAEAAK[x]DEQIEKIDTVIK	5	0	2029.057817	0.0092	0.1650
HHFYAK[x]IDRPAQVISFK	5	0	2056.100568	0.0091	0.1550
DVPTFANFHTPIFIAK[x]R	15	0	1973.052225	0.0091	0.1550
LAEGESEEVK[x]AYMDPHR	9	0	1959.899550	0.0091	0.1550
MNGASGAELK[x]GVCTEAGMFALR	9	0	2269.065233	0.0091	0.2000
KELFDCLK[x]IMR	7	0	1451.762804	0.0091	0.1000
K[x]SSEQANLYER	0	0	1323.641830	0.0091	0.1000
FLHDK[x]NSDYKETLIFK	4	0	1997.025735	0.0091	0.1450
HIGIATTGFIPDGQHIVK[x]RAR	17	0	2286.270804	0.0090	0.1900
HGGYKPTDK[x]HKTDLNHENLK	8	0	2331.171880	0.0090	0.1800
LAEGESEEVK[x]AYMDPHRSMK	9	0	2306.067009	0.0090	0.1800
KLGVK[x]PPKGCLMFGPPGTGK	4	0	2068.132455	0.0090	0.1800
DVEFLHSDK[x]IDTIVK	8	0	1757.919882	0.0090	0.1350
AIDLYKEVLNK[x]GVSK	10	0	1675.950788	0.0090	0.1350
SSSDMAYTSMFKGNQK[x]VVK	15	0	2107.007711	0.0089	0.1700
YEYQK[x]LKESQLVDK	4	0	1769.919882	0.0089	0.1250
MKLSLFSNK[x]ENELR	8	0	1707.897707	0.0089	0.1250
NK[x]TDTKTIEAITFK	1	0	1608.872208	0.0089	0.1250
EK[x]SLLAHKGGHVVR	1	0	1529.878966	0.0089	0.1250
DKLVLK[x]EVFLSFHNLVGR	5	0	2113.204692	0.0089	0.1600
LLK[x]PRVNNR	2	0	1108.682852	0.0089	0.0800
FMLKLGVK[x]R	7	0	1090.668450	0.0089	0.0800
T[x]IDNAETMK	0	0	1021.474961	0.0089	0.0800
NGYPMPCDVLAK[x]R	11	0	1519.727481	0.0088	0.1150
ATAGPIIADK[x]NCK	9	0	1357.702317	0.0088	0.1150
RHNFVGLFVELSK[x]LLVK	12	0	1998.177753	0.0088	0.1500
SSQQGVEGVLIILK[x]IEDTDK	13	0	2171.168421	0.0088	0.1750
QVMEEK[x]LDSKNVQLAK	5	0	1858.982156	0.0088	0.1400
GEIKK[x]AMVNIDTIDNK	4	0	1787.945046	0.0088	0.1400
VLK[x]TKDEGGPAGGLYI	2	0	1616.877294	0.0088	0.1400
NK[x]YAIQLPLPPK	1	0	1380.812854	0.0088	0.1050
S[x]SSDMAYTSMFK	0	0	1353.558028	0.0088	0.1050
WK[x]VETQEAAVVDYPDRYYK	1	0	2359.148355	0.0087	0.1650
VVGSEFVQK[x]YLGEGPRMVR	8	0	2150.130540	0.0087	0.1650
LSGVVEGIFQK[x]CYAK	10	0	1697.880996	0.0087	0.1300
S[x]ERDTALEKYK	0	0	1338.677880	0.0086	0.0950
SLEK[x]TLVPYLR	3	0	1317.765572	0.0086	0.0950
VHPEGK[x]YVVDISPDIDIK	5	0	2023.062511	0.0086	0.1550
QSEVSVGLRFIK[x]HADATCVHR	11	0	2409.233428	0.0086	0.1800
K[x]TLVAHAVLKVGSALVGSQTK	0	0	2106.252365	0.0086	0.1800
NK[x]HCLIK	1	0	911.501059	0.0086	0.0600
K[x]KLIPIR	0	0	866.606510	0.0086	0.0600
EKVLK[x]TK	4	0	844.538158	0.0086	0.0600
SLALTK[x]K	5	0	759.485399	0.0086	0.0600
NSTEEIDLYNRWK[x]ALER	12	0	2136.059881	0.0085	0.1450
GVMTLGFDLIK[x]RVYPYR	10	0	2027.102541	0.0085	0.1450
NSSSDMAYTSMFK[x]GNQKVVK	12	0	2221.050634	0.0085	0.1700
GKSALSTLNGFVEELK[x]AEVR	15	0	2147.158527	0.0085	0.1700
WK[x]TLSKESAR	1	0	1204.656362	0.0085	0.0850
FVK[x]LGIDPPK	2	0	1112.659326	0.0085	0.0850
NKISWYTK[x]IVDELDLR	7	0	1992.067931	0.0084	0.1350
AIGSGSEPAKSELVK[x]EFHK	14	0	2013.053008	0.0084	0.1600
VGIKPPKGVLLYGPPGTGK[x]TLLAR	18	0	2431.467763	0.0083	0.2000
EFPDLGVLEGK[x]RIDRPGR	10	0	2053.106771	0.0083	0.1500
QYSAK[x]AKWSTAETLTNNK	4	0	2040.027522	0.0083	0.1500
FGDGIQIAQLALK[x]HRENK	12	0	2037.111857	0.0083	0.1500
VISMEK[x]GGNMKEVFR	5	0	1723.874862	0.0083	0.1250
SGVK[x]LENVKIYADLK	3	0	1675.950788	0.0083	0.1250
GVFK[x]NVSGNVLSEIK	3	0	1589.877628	0.0083	0.1250
DKPK[x]YEPPVPTR	3	0	1425.761546	0.0083	0.1000
NK[x]VLVKVHPEGK	1	0	1346.803351	0.0083	0.1000
GQSIDDMIPAQK[x]	11	0	1301.628489	0.0083	0.1000
WRDATDDK[x]R	7	0	1161.552629	0.0083	0.0750
EFHKDMTLEEAEVLILK[x]VLR	16	0	2412.308550	0.0082	0.1650
VLVDMESMLVPK[x]PLINK	11	0	1925.072882	0.0082	0.1400
A[x]TTVKDTMNVDINAIKK	0	0	1860.997805	0.0082	0.1400
VTSK[x]LLEQEESAEK	3	0	1589.814754	0.0082	0.1150
VSTKK[x]ILGVAAEDK	4	0	1457.845270	0.0082	0.1150
HKTPDK[x]GYGHR	5	0	1294.653005	0.0082	0.0900
LQK[x]DLGQVLNK	2	0	1254.729522	0.0082	0.0900
IDK[x]EDMGSNDK	2	0	1250.544822	0.0082	0.0900
IHSRK[x]MAIDDDINWEELAR	4	0	2311.137804	0.0082	0.1550
M[x]NSIVSKYTQSTNNDDPKK	0	0	2169.037093	0.0082	0.1550
QLDSERFIVK[x]ASSGPR	9	0	1788.948158	0.0081	0.1300
VLKTK[x]DEGGPAGGLYI	4	0	1616.877294	0.0081	0.1300
DK[x]KLIPIR	1	0	981.633448	0.0081	0.0650
EASK[x]TLSK	3	0	862.475953	0.0081	0.0650
GSLEK[x]NWKEEYLR	4	0	1650.836493	0.0081	0.1050
QKSLEK[x]TLVPYLR	5	0	1573.919099	0.0081	0.1050
GGDEWKIEPLK[x]LK	10	0	1511.834706	0.0081	0.1050
SSK[x]SSLELANNAVKSNDIEK	2	0	2133.091236	0.0080	0.1600
K[x]AQSGPDASAKLPTVIPTTR	0	0	2037.121751	0.0080	0.1600
INVK[x]FFEKEDVQSLK	3	0	1822.982813	0.0080	0.1200
QSK[x]YTYDRGTTAVLK	2	0	1729.899815	0.0080	0.1200
DLK[x]LKWSDER	2	0	1288.677488	0.0080	0.0800
FNLMVICK[x]DK	7	0	1266.646388	0.0080	0.0800
K[x]LEGTIDYQK	0	0	1193.629146	0.0080	0.0800
GTK[x]TSETNDR	2	0	1107.515576	0.0080	0.0800
ERK[x]PR	2	0	684.403070	0.0080	0.0400
K[x]HFEQVINEKHEDALAK	0	0	2035.048591	0.0079	0.1350
FIK[x]HADATCVHRLALTK	2	0	1980.072637	0.0079	0.1350
SSLELANNAVK[x]SNDIEK	10	0	1830.932231	0.0079	0.1350
TTQLEEANSK[x]LGYIFGADYPK	9	0	2344.158584	0.0079	0.1650
MK[x]LSLFSNKENELR	1	0	1707.897707	0.0079	0.1100
D[x]YTMAQPEFFKAVR	0	0	1701.818400	0.0079	0.1100
K[x]LFKSLGSGMDQEK	0	0	1566.807502	0.0079	0.1100
M[x]GINERK	0	0	846.438129	0.0079	0.0550
K[x]VADLKK	0	0	800.511946	0.0079	0.0550
K[x]LEKGQSIDDMIPAQK	0	0	1799.945046	0.0078	0.1250
GEIK[x]KAMVNIDTIDNK	3	0	1787.945046	0.0078	0.1250
SQDISINGNSK[x]KEEPK	10	0	1772.890370	0.0078	0.1250
IPDSTYEMVGGLEK[x]QIKEIK	13	0	2277.192525	0.0077	0.1550
M[x]GQAQSGNFSNFGDGANGDNKK	0	0	2242.966054	0.0077	0.1700
EEYLRAAK[x]ASR	7	0	1292.683635	0.0077	0.0850
TELFK[x]ASTSAK	4	0	1181.629146	0.0077	0.0850
KDK[x]PKYEPPVPTR	2	0	1553.856502	0.0077	0.1000
SAK[x]AKNPMFALSR	2	0	1419.765584	0.0077	0.1000
D[x]GIQDIMPSQAKELK	0	0	1671.850090	0.0077	0.1150
LTLEAMDLEIVEK[x]EHFK	12	0	2044.054981	0.0076	0.1300
MVRGIGSYEK[x]QSEVSVGLR	9	0	2094.089070	0.0076	0.1450
DDGLEDDMPALADEEFEK[x]MDR	17	0	2440.004526	0.0076	0.1600
SLK[x]DECKQDIMFELGLLQER	2	0	2451.213662	0.0075	0.1500
HGGYKPTDKHK[x]TDLNHENLK	10	0	2331.171880	0.0075	0.1500
V[x]SINFCMDMDLSACILNASK	0	0	2288.030821	0.0075	0.1500
SSEQANLYERK[x]TLVAHAVLK	10	0	2256.222519	0.0075	0.1500
SATPFRK[x]INVLNFPSANFSK	6	0	2237.195580	0.0075	0.1500
TLVAHAVLK[x]VGSALVGSQTK	8	0	1978.157410	0.0075	0.1500
FVIHQEENK[x]R	8	0	1298.673071	0.0075	0.0750
EWDSK[x]LKDLR	4	0	1288.677488	0.0075	0.0750
NIK[x]VIMATNR	2	0	1158.654253	0.0075	0.0750
FLHDKNSDYK[x]ETLIFK	9	0	1997.025735	0.0075	0.1200
ATAGPIIADKNCK[x]K	12	0	1485.797272	0.0075	0.1050
K[x]IEFPSYR	0	0	1038.549782	0.0075	0.0600
GTEVEK[x]ITIKVHVSEVLGDIR	5	0	2321.295344	0.0074	0.1550
MSSK[x]SSLELANNAVKSNDIEK	3	0	2264.131715	0.0074	0.1550
YVVDISPDIDIKEIK[x]PNIR	14	0	2226.225875	0.0074	0.1400
TPDK[x]GYGHRDDIFIPLSEK	3	0	2187.095930	0.0074	0.1400
K[x]AMVNIDTIDNKVATTM	0	0	1863.943328	0.0074	0.1250
SQEEAIENIK[x]CTR	9	0	1576.751442	0.0073	0.0950
GFICKVVDK[x]DGIR	8	0	1505.802358	0.0073	0.0950
TK[x]DEGGPAGGLYI	1	0	1276.629872	0.0073	0.0950
DYYTKQSK[x]ATR	7	0	1359.678214	0.0073	0.0800
K[x]LEGTIDYQKL	0	0	1306.713204	0.0073	0.0800
KGTK[x]TSETNDR	3	0	1235.610532	0.0073	0.0800
M[x]FRNQYDGDATTWSPQGR	0	0	2128.938390	0.0072	0.1300
S[x]QARGFDRTITVFSPEGR	0	0	2023.023439	0.0072	0.1300
YDK[x]TEDDIK	2	0	1125.518932	0.0072	0.0650
EWLDK[x]LGDK	4	0	1102.565823	0.0072	0.0650
DPIGAIDAGAALDIHIRLIK[x]K	19	0	2199.273826	0.0071	0.1500
DATDDK[x]R	5	0	819.372221	0.0071	0.0500
LVK[x]APALDGALQGVIQFMK	2	0	1998.133505	0.0071	0.1350
RGGDEWK[x]IEPLK	6	0	1426.756795	0.0071	0.0850
DDFDAFYGIDTMSPNMK[x]VDK	16	0	2308.002683	0.0070	0.1400
DLGQVLNK[x]YVQVEQR	7	0	1787.952910	0.0070	0.1050
TVQK[x]VETAVLSTTVK	3	0	1602.919156	0.0070	0.1050
M[x]NSTEEIDLYNRWKALER	0	0	2267.100359	0.0069	0.1250
NTWNSTLETAK[x]AKYASQK	10	0	2040.027522	0.0069	0.1250
LK[x]AYQGIYLMSIR	1	0	1554.859144	0.0069	0.0900
N[x]SSSDMAYTSMFK	0	0	1467.600950	0.0069	0.0900
EK[x]ASKGSNDDEMK	1	0	1437.640504	0.0069	0.0900
HNNHMAKVLTLELYK[x]K	14	0	1938.050842	0.0069	0.1100
EISYPFK[x]R	6	0	1038.549782	0.0069	0.0550
QAAKASVVETVTLTK[x]VTQK	14	0	2001.146903	0.0068	0.1300
GYSK[x]PNERATK	3	0	1249.641438	0.0068	0.0750
HIIMFDCK[x]ILEFTK	7	0	1793.920748	0.0068	0.0950
RFCVGLQK[x]IEEIFK	7	0	1765.954825	0.0068	0.0950
AANVLAFQSTTK[x]TLALK	11	0	1776.014446	0.0068	0.1150
LALTK[x]PKGTPGYGPLGVLPK	4	0	2006.192733	0.0068	0.1350
LSLFSNK[x]ENELR	6	0	1448.762272	0.0067	0.0800
AHLDVQEK[x]DQPK	7	0	1406.715325	0.0067	0.0800
AERK[x]AR	3	0	729.424532	0.0067	0.0400
QETQYKIDELVSNNEK[x]IWK	15	0	2364.196029	0.0066	0.1250
DSYLIIDK[x]LPSEYDSR	7	0	1912.941734	0.0066	0.1050
DVAK[x]MKLSLFSNK	3	0	1479.811862	0.0065	0.0850
LIKK[x]SSEQANLYER	3	0	1677.904901	0.0064	0.0900
NKTDTK[x]TIEAITFK	5	0	1608.872208	0.0064	0.0900
K[x]ALSSLK	0	0	745.469750	0.0064	0.0450
QEALSSK[x]TLFTRPIPVRR	6	0	2098.201001	0.0064	0.1150
TGQK[x]MLMNMDK	3	0	1295.603535	0.0064	0.0700
EAVLK[x]LKLELK	4	0	1282.822356	0.0064	0.0700
HGGYKPTDK[x]HK	8	0	1266.646859	0.0064	0.0700
QVK[x]REVGCIGNIVER	2	0	1755.941297	0.0063	0.0950
QDIMFELGLLQERLAEK[x]WR	16	0	2374.246622	0.0063	0.1200
IANYDPAEIRFNLMVICK[x]DK	17	0	2409.218357	0.0063	0.1250
VLKLTLEAMDLEIVEK[x]EHFK	15	0	2384.302404	0.0063	0.1250
SLPLQIEVANDCIKWAIK[x]EK	17	0	2354.266687	0.0063	0.1250
IMRDVITELPDAK[x]YYR	12	0	1982.029438	0.0063	0.1000
VLTLSLMEELHK[x]MDDR	11	0	1928.969875	0.0063	0.1000
LAAEDHK[x]FVIHQEENK	6	0	1906.953636	0.0063	0.1000
VGVFK[x]NVSGNVLSEIK	4	0	1688.946037	0.0063	0.1000
LK[x]PQDERTQEER	1	0	1527.764059	0.0063	0.0750
R[x]FANNDEIHPSK	0	0	1426.695258	0.0063	0.0750
IDRPAQVISFK[x]K	10	0	1400.813914	0.0063	0.0750
SPSGNDALNDK[x]K	10	0	1244.599634	0.0063	0.0750
VLVDK[x]SRK	4	0	943.581415	0.0063	0.0500
K[x]HLGHVTLETVTHNIPTPWVR	0	0	2434.323230	0.0062	0.1300
CEDGVILALEKVVTSKLLK[x]PR	18	0	2367.355831	0.0062	0.1300
LAEK[x]WRDYNLISENTEM	3	0	2110.999257	0.0062	0.1050
VAQTTYK[x]KIYNEYPPTK	6	0	2043.067597	0.0062	0.1050
K[x]ACIIFFDEIDAIGGAR	0	0	1894.961028	0.0062	0.1050
STMLEK[x]IKENQEK	5	0	1576.812980	0.0062	0.0800
LVPYLTKLESK[x]QR	10	0	1573.919099	0.0062	0.0800
QLADYK[x]AFEDSLR	5	0	1554.767750	0.0062	0.0800
AVILSDTK[x]PVDKK	7	0	1412.823808	0.0062	0.0800
NIPK[x]ARASLTAAK	3	0	1339.793514	0.0062	0.0800
QYQEVVKQGDVLLNK[x]LQK	14	0	2129.184348	0.0061	0.1100
QYQEVVK[x]QGDVLLNKLQK	6	0	2129.184348	0.0061	0.1100
IDTIVK[x]EIQDEKEAEAAR	5	0	2057.063963	0.0061	0.1100
IWKVMCK[x]NK	6	0	1205.641245	0.0061	0.0550
AVNIAFTQDQLLK[x]R	12	0	1615.904510	0.0061	0.0850
WIAK[x]QILDCIVNLSEPAKK	3	0	2225.224100	0.0061	0.1150
VLNK[x]EHLEADFVTQVAVRR	3	0	2223.212290	0.0061	0.1150
LGDNNIADWPQVEYLVGK[x]NR	17	0	2300.154836	0.0060	0.1200
GIESEAYESVLDLAK[x]ICDVR	14	0	2266.115004	0.0060	0.1200
KYDK[x]TEDDIK	3	0	1253.613888	0.0060	0.0600
LGVQSISLTNNFPK[x]VFAMGDK	13	0	2265.182631	0.0060	0.1250
QVARNELEK[x]LNFSSLK	8	0	1875.021318	0.0059	0.0950
TLSK[x]ESARATIDECMR	3	0	1866.892688	0.0059	0.0950
TK[x]INLIETLRTITDGK	1	0	1815.046470	0.0059	0.0950
EAADFIFDICGIAGIK[x]K	15	0	1866.954882	0.0059	0.1000
VSPTGQITSTSARSGK[x]K	15	0	1703.916525	0.0059	0.1000
K[x]AIPLALGLLSASNPQMR	0	0	1879.071243	0.0058	0.1050
HPK[x]FEEILTRLR	2	0	1537.872820	0.0058	0.0700
K[x]IEIPLPNEVGR	0	0	1363.782281	0.0058	0.0700
K[x]IEFPPPSAEAR	0	0	1340.708787	0.0058	0.0700
ERK[x]PRR	2	0	840.504172	0.0058	0.0350
TGPPGPPCGGKFMLK[x]LGVK	14	0	1940.037500	0.0058	0.1100
TGPPGPPCGGK[x]FMLKLGVK	10	0	1940.037500	0.0058	0.1100
LTHEK[x]STMLEKIK	4	0	1556.859536	0.0058	0.0750
GFICK[x]VVDKDGIR	4	0	1505.802358	0.0058	0.0750
EIINRDIGK[x]VVDK	8	0	1497.851416	0.0058	0.0750
L[x]FKSLGSGMDQEK	0	0	1438.712546	0.0058	0.0750
QILDCIVNLSEPAKK[x]SGFEK	14	0	2275.188107	0.0058	0.1150
VDAQDFLK[x]VAETRR	7	0	1646.873938	0.0057	0.0800
NCACVISQK[x]KVPDK	8	0	1645.827913	0.0057	0.0800
QSK[x]YTYDR	2	0	1059.498475	0.0056	0.0450
DYYTK[x]QSK	4	0	1031.492328	0.0056	0.0450
IDVEESIAGYQLARSK[x]R	15	0	1934.022044	0.0056	0.0950
VRQLIIKEEMMNSIQQAVAK[x]	19	0	2328.265640	0.0055	0.1100
QILDCIVNLSEPAK[x]KSGFEK	13	0	2275.188107	0.0055	0.1100
K[x]GAVEYEIYK	0	0	1198.623334	0.0055	0.0550
DIK[x]VIMATNR	2	0	1159.638269	0.0055	0.0550
LLK[x]LEEAMKITTDAFTSAGER	2	0	2323.209235	0.0055	0.1150
SAK[x]IVRTLIDK	2	0	1242.765906	0.0055	0.0600
VVTSKLLK[x]PRVNNR	7	0	1622.994323	0.0054	0.0750
VAIK[x]KGAVEYEIYK	3	0	1609.907866	0.0054	0.0750
IEFATITKDTTK[x]NK	11	0	1608.872208	0.0054	0.0750
ATAGPIIADK[x]NCKK	9	0	1485.797272	0.0054	0.0750
K[x]DYTMAQPEFFKAVR	0	0	1829.913356	0.0053	0.0800
INVKFFEK[x]EDVQSLK	7	0	1822.982813	0.0053	0.0800
NRLK[x]AYQGIYLMSIR	3	0	1825.003168	0.0053	0.0800
QEVAAQK[x]SSEETEDK	6	0	1677.769259	0.0053	0.0800
CLDQLTNWCTIK[x]TVDR	11	0	2021.966182	0.0053	0.0850
NK[x]ISWYTKIVDELDLR	1	0	1992.067931	0.0053	0.0850
LTQLLSQIK[x]EEQGDIK	8	0	1842.009751	0.0053	0.0850
LFAYPPK[x]SVQPTAKTVQK	6	0	2002.125051	0.0053	0.0950
TKK[x]ACIIFFDEIDAIGGAR	2	0	2124.103657	0.0053	0.1000
S[x]SSDMAYTSMFKGNQKVVK	0	0	2107.007711	0.0053	0.1000
HKFQDILLGAGQAIK[x]AGNR	14	0	2036.127841	0.0053	0.1000
INEDSK[x]LAVNENLASSKSSM	5	0	2136.036759	0.0052	0.1050
VEAQNHK[x]LNLADPVSIEYLTR	6	0	2409.265107	0.0052	0.1100
NLNQIVNELDEEK[x]YK	12	0	1847.926420	0.0050	0.0750
LKYYEQK[x]IR	6	0	1239.697497	0.0050	0.0450
HSTFIITK[x]R	7	0	1101.629423	0.0050	0.0450
EK[x]TSNNTNR	1	0	1062.505347	0.0050	0.0450
TPDK[x]GYGHR	3	0	1029.499144	0.0050	0.0450
DIK[x]SMIADK	2	0	1019.532081	0.0050	0.0450
TTSK[x]VSIAK	3	0	933.549448	0.0050	0.0450
M[x]SQARGFDRTITVFSPEGR	0	0	2154.063918	0.0050	0.0950
QNLFVPTSDKEK[x]ASFAR	11	0	1937.000583	0.0050	0.0850
SQDISINGNSKK[x]EEPK	11	0	1772.890370	0.0050	0.0800
AMVNIDTIDNK[x]VATTM	10	0	1735.848372	0.0050	0.0800
NAEELSSYQK[x]KLIR	9	0	1677.904901	0.0050	0.0700
Q[x]TVYQISELESLLR	0	0	1677.893669	0.0050	0.0700
GVILYGAPGTGK[x]TLLAK	11	0	1657.976610	0.0050	0.0850
K[x]INVLNFPSANFSK	0	0	1577.856502	0.0050	0.0700
SLDK[x]QMVEERVLK	3	0	1573.849698	0.0050	0.0650
ELEAMK[x]LLRPRK	5	0	1482.870377	0.0050	0.0600
ATK[x]QSKYTYDR	2	0	1359.678214	0.0050	0.0550
K[x]TELFKASTSAK	0	0	1309.724101	0.0050	0.0600
F[x]ANNDEIHPSK	0	0	1270.594156	0.0050	0.0550
THAVLVALK[x]R	8	0	1106.692354	0.0050	0.0500
NWK[x]EGLSR	2	0	988.508981	0.0050	0.0400
D[x]KKLIPIR	0	0	981.633448	0.0050	0.0400
ANWCDK[x]R	5	0	948.423539	0.0050	0.0350
EK[x]SLLAHK	1	0	924.539219	0.0050	0.0400
TKLVK[x]ER	4	0	872.544305	0.0050	0.0350
M[x]ATTVK	0	0	649.346864	0.0050	0.0300
K[x]NEEK	0	0	646.328572	0.0050	0.0250
E[x]MKK	0	0	534.283541	0.0050	0.0200
GEK[x]R	2	0	488.270670	0.0050	0.0200
MGQAQSGNFSNFGDGANGDNK[x]K	20	0	2242.966054	0.0048	0.1050
QETQYK[x]IDELVSNNEKIWK	5	0	2364.196029	0.0047	0.0900
ENAPAIIFIDEIDAIATK[x]R	17	0	2099.126168	0.0047	0.0900
EKQNTPVLFDSK[x]EAVLK	11	0	1945.051948	0.0047	0.0800
LAIEREPPFAPIESAK[x]R	15	0	1923.057703	0.0047	0.0800
D[x]GLEDDMPALADEEFEK	0	0	1922.809068	0.0047	0.0800
K[x]DGIQDIMPSQAKELK	0	0	1799.945046	0.0047	0.0750
GGLGYPEDAIGK[x]TK	11	0	1404.724827	0.0046	0.0650
TEPK[x]AVDEEMKVR	3	0	1530.771118	0.0046	0.0600
AK[x]WSTAETLTNNK	1	0	1462.741537	0.0046	0.0600
M[x]SERDTALEKYK	0	0	1469.718358	0.0046	0.0550
EAEAAK[x]DEQIEK	5	0	1359.651724	0.0046	0.0550
SSTAAK[x]TFLEKR	5	0	1337.730248	0.0046	0.0550
EISYPFK[x]RLDR	6	0	1422.761881	0.0045	0.0500
SSTAAK[x]TFLEK	5	0	1181.629146	0.0045	0.0500
RMDK[x]EMAEADLDDDEPDLGEF	3	0	2440.004526	0.0045	0.0950
TEDDIK[x]SLQSVGQIIGEVLK	5	0	2171.168421	0.0045	0.0900
DK[x]MNFVILCR	1	0	1294.652534	0.0045	0.0450
K[x]YDKTEDDIK	0	0	1253.613888	0.0045	0.0450
QVMEEK[x]LDSK	5	0	1205.596130	0.0045	0.0450
VK[x]VIAATNRVDTLDPALLR	1	0	2064.205418	0.0045	0.0850
D[x]TEMSVNMSDFLHDQATR	0	0	2095.893807	0.0044	0.0800
IIENEQSAEK[x]NAYVINLK	9	0	2075.089784	0.0044	0.0800
ARLTQLLSQIK[x]EEQGDIK	10	0	2069.147964	0.0044	0.0800
IDTIVKEIQDEK[x]EAEAAR	11	0	2057.063963	0.0044	0.0800
DPEEEAEMMTKETTEK[x]K	15	0	2024.891743	0.0044	0.0750
QNTPVLFDSK[x]EAVLKLK	9	0	1929.093418	0.0044	0.0750
K[x]SNFFLQLDGLVGQEAR	0	0	1921.005669	0.0044	0.0750
LLMK[x]VALCANHADSVVK	3	0	1868.001115	0.0044	0.0750
SMK[x]DLHISQNFACLIR	2	0	1931.970877	0.0044	0.0700
AK[x]WSTAETLTNNKIDR	1	0	1846.953636	0.0044	0.0700
S[x]IMEYNGGSCVAMAGK	0	0	1673.721069	0.0044	0.0700
HRENK[x]IQR	4	0	1079.594768	0.0044	0.0350
AEQEELLSEKVSTK[x]K	13	0	1717.909710	0.0043	0.0650
SLPPEEYDEK[x]LYNK	9	0	1723.830403	0.0043	0.0600
LGVMYAK[x]NLPNIQR	6	0	1615.886752	0.0043	0.0600
SAKGTK[x]R	5	0	746.439846	0.0043	0.0300
YEAFEK[x]ADSCILDLTGAFR	5	0	2205.041118	0.0042	0.0800
EAADFIFDICGIAGIK[x]KTR	15	0	2124.103657	0.0042	0.0800
L[x]KGYQTIELDKK	0	0	1434.808159	0.0042	0.0500
K[x]ILFENPDEATK	0	0	1403.729579	0.0042	0.0500
YK[x]DGVILAADSR	1	0	1306.688051	0.0042	0.0500
VPDK[x]LIDASTVK	3	0	1284.728853	0.0042	0.0500
N[x]SIVSK	0	0	646.364957	0.0042	0.0250
DFSKTLPPELK[x]GEALGNSEHIR	10	0	2437.260021	0.0041	0.0900
FNLMVICK[x]DKK	7	0	1394.741343	0.0041	0.0450
KNEEK[x]LAEFDK	4	0	1349.682631	0.0041	0.0450
MVILNK[x]DGMER	5	0	1304.658013	0.0041	0.0450
K[x]FTGGVLMLIDRESDK	0	0	1807.950131	0.0041	0.0650
IK[x]ILFSDVKAMTTGLR	1	0	1792.027986	0.0041	0.0650
KTLVAHAVLK[x]VGSALVGSQTK	9	0	2106.252365	0.0040	0.0850
SLPLQIEVANDCIK[x]WAIKEK	13	0	2354.266687	0.0040	0.0800
N[x]SSSDMAYTSMFKGNQKVVK	0	0	2221.050634	0.0040	0.0800
K[x]MAIDDDINWEELAR	0	0	1817.861714	0.0040	0.0600
E[x]TIDNAETMK	0	0	1150.517549	0.0040	0.0400
EK[x]ASK	1	0	561.312197	0.0040	0.0200
ETLIFK[x]CIDMFIHK	5	0	1793.920748	0.0039	0.0550
VVTSK[x]LLKPRVNNR	4	0	1622.994323	0.0039	0.0550
DGIVLAAEKK[x]VTSK	9	0	1457.845270	0.0039	0.0550
EVLNK[x]GVSK	4	0	972.560345	0.0039	0.0350
EEIQLLQEPGSYVGEVIK[x]TMGK	17	0	2447.261660	0.0039	0.0850
S[x]WTTIESDAGVFTDLIENLGVK	0	0	2394.195360	0.0039	0.0850
GILGIDAALGGQATK[x]LAAEDHK	14	0	2148.153776	0.0039	0.0850
MTDK[x]YAFSLTTFSPNGK	3	0	1906.913413	0.0038	0.0650
DISSKSPSGNDALNDK[x]K	15	0	1774.869635	0.0038	0.0650
ATDDDRWK[x]TLSK	7	0	1434.710239	0.0038	0.0450
K[x]VEFGLPDLEGR	0	0	1358.719350	0.0038	0.0450
LNADVLGQLIK[x]K	10	0	1310.792119	0.0038	0.0450
TLSMEK[x]HTELRSFEQK	5	0	1962.983216	0.0037	0.0600
ALQDYK[x]PELASDPIIR	5	0	1827.972976	0.0037	0.0600
AVEK[x]LMSR	3	0	932.511289	0.0037	0.0300
EMK[x]K	2	0	534.283541	0.0037	0.0150
ELK[x]K	2	0	516.327120	0.0037	0.0150
GTK[x]R	2	0	460.275756	0.0037	0.0150
EIK[x]PNIRVALRNDSYQLIK	2	0	2269.290536	0.0037	0.0700
EAADFIFDICGIAGIKK[x]TR	16	0	2124.103657	0.0037	0.0700
MPGTLLPGPGK[x]GYIGDPIK	10	0	1910.033463	0.0037	0.0700
TFMNHIDVQK[x]EFQAR	9	0	1862.909665	0.0037	0.0550
DYGK[x]FLSAMHDLPVR	3	0	1747.871494	0.0037	0.0550
EWLDK[x]LGDKGPAAAR	4	0	1625.852476	0.0037	0.0550
IVAFVGSPIVEDEK[x]NLIRLAK	13	0	2310.331003	0.0036	0.0750
AQARAK[x]R	5	0	799.477625	0.0036	0.0250
ARQEVAAQK[x]SSEETEDK	8	0	1904.907471	0.0035	0.0600
FQDILLGAGQAIK[x]AGNR	12	0	1770.973979	0.0035	0.0600
TYNLISSYIK[x]SVEISALASK	9	0	2186.183345	0.0035	0.0700
IEDTDKYDK[x]K	8	0	1253.613888	0.0035	0.0350
MK[x]DAVKEAAR	1	0	1117.591321	0.0035	0.0350
GTEVEK[x]ITIK	5	0	1116.638983	0.0035	0.0350
LTHEKSTMLEK[x]IK	10	0	1556.859536	0.0035	0.0450
LNDPEDK[x]YEALSK	6	0	1520.735782	0.0035	0.0450
M[x]DTEMSVNMSDFLHDQATR	0	0	2226.934286	0.0034	0.0650
SLEFK[x]ASELAEDFHIPVTR	4	0	2188.116331	0.0034	0.0650
TK[x]KACIIFFDEIDAIGGAR	1	0	2124.103657	0.0034	0.0650
LGDGVLRPYK[x]VGVILESQR	9	0	2098.189768	0.0034	0.0650
AELATEAYTPLTSLEGIVILK[x]K	20	0	2359.324913	0.0034	0.0750
VADLKK[x]LEGTIDYQK	5	0	1719.940617	0.0033	0.0500
ELREVIELPLK[x]NPELFLR	10	0	2207.267680	0.0033	0.0600
LMSK[x]VAEKAQINTQEYGR	3	0	2065.062523	0.0033	0.0600
TRLLENDIK[x]VMK	8	0	1458.822760	0.0033	0.0400
K[x]EDSSPCGYIIR	0	0	1423.676496	0.0033	0.0400
K[x]IPQVASFR	0	0	1044.607962	0.0033	0.0300
ISYGDSGLRTEPK[x]AVDEEMK	12	0	2224.068057	0.0032	0.0650
DGSSGGTIRMVILNK[x]DGMER	14	0	2135.046217	0.0032	0.0650
IAKGAIEK[x]VDDLLTTQAEAK	7	0	2113.162944	0.0032	0.0650
RMDDK[x]MLLTEVHLLESK	4	0	2057.064831	0.0032	0.0550
F[x]RNQYDGDATTWSPQGR	0	0	1997.897911	0.0032	0.0550
STELFKNEEEPTK[x]K	12	0	1678.841301	0.0032	0.0450
S[x]FLELTEVWGKPQK	0	0	1660.882380	0.0032	0.0450
SVQPTAKTVQK[x]VETAVLSTTVK	10	0	2314.310659	0.0032	0.0700
LDRK[x]IEFPSYR	3	0	1422.761881	0.0032	0.0350
FFEK[x]EDVQSLK	3	0	1368.692468	0.0032	0.0350
K[x]GYQTIELDKK	0	0	1321.724101	0.0032	0.0350
LVPYLTK[x]LESK	6	0	1289.759425	0.0032	0.0350
LGVKPPK[x]GCLMFGPPGTGK	6	0	1940.037500	0.0032	0.0600
DIGK[x]VVDK	3	0	872.496688	0.0031	0.0250
DVITELPDAK[x]YYR	9	0	1581.803799	0.0031	0.0400
KILFENPDEATK[x]R	11	0	1559.830681	0.0031	0.0400
SDEINEVLNK[x]YQETQRQS	9	0	2180.034451	0.0031	0.0550
NVSGNVLSEIK[x]NNWQIER	10	0	2099.075864	0.0031	0.0550
KLGVKPPK[x]GCLMFGPPGTGK	7	0	2068.132455	0.0030	0.0600
M[x]SFLELTEVWGKPQK	0	0	1791.922859	0.0030	0.0450
LDRK[x]IEIPLPNEVGR	3	0	1747.994380	0.0030	0.0450
IDRK[x]IEFPPPSAEAR	3	0	1724.920885	0.0030	0.0450
RVEFK[x]MGNGK	4	0	1164.607305	0.0030	0.0300
NKLLK[x]VTVSK	4	0	1128.722984	0.0030	0.0300
VAQTTYKK[x]IYNEYPPTK	7	0	2043.067597	0.0029	0.0500
TLLAK[x]AVANQTSATFLR	4	0	1804.020592	0.0029	0.0500
LRTFHILEPK[x]EK	9	0	1509.866674	0.0029	0.0350
VMK[x]EDNLILRTR	2	0	1486.828906	0.0029	0.0350
TPNDTQK[x]YSNDK	6	0	1409.642221	0.0029	0.0350
IINRDIGK[x]VVDK	7	0	1368.808828	0.0029	0.0350
FIRVSGSELVQK[x]YIGEGSR	11	0	2124.132649	0.0029	0.0550
HK[x]FQDILLGAGQAIKAGNR	1	0	2036.127841	0.0029	0.0550
LSVEALNSLTGEFK[x]GKYYPLK	13	0	2356.267737	0.0029	0.0600
YEYQKLK[x]ESQLVDK	6	0	1769.919882	0.0029	0.0400
KVADLK[x]K	5	0	800.511946	0.0029	0.0200
SDEINEVLNK[x]YQETQR	9	0	1964.943855	0.0028	0.0450
IQFCLALHNDSIK[x]SMR	12	0	1931.970877	0.0028	0.0450
TTMTNGFLAHK[x]LCIHK	10	0	1870.954502	0.0028	0.0450
QVMEEKLDSK[x]NVQLAK	9	0	1858.982156	0.0028	0.0450
AKWSTAETLTNNK[x]IDR	12	0	1846.953636	0.0028	0.0450
K[x]FFAIDTANPIPVFTH	0	0	1816.951123	0.0028	0.0450
INYKK[x]TELEEIMLLNLHK	4	0	2228.223766	0.0028	0.0500
NHASIDKMK[x]SLSEQYTER	8	0	2136.026865	0.0028	0.0500
FK[x]LNVYKYR	1	0	1229.692020	0.0028	0.0250
YLHQSLK[x]YK	6	0	1178.644738	0.0028	0.0250
K[x]SKTLQYFA	0	0	1084.591644	0.0028	0.0250
K[x]VAQTTYKK	0	0	1065.618191	0.0028	0.0250
EK[x]ADAAFLR	1	0	1019.539945	0.0028	0.0250
SELQDK[x]SSQQGVEGVLIILK	5	0	2170.184405	0.0027	0.0550
KAQSGPDASAK[x]LPTVIPTTR	10	0	2037.121751	0.0027	0.0550
LRHTVIK[x]TGLR	6	0	1292.804020	0.0027	0.0300
T[x]VYQISELESLLR	0	0	1549.835098	0.0027	0.0350
LDEARELLVK[x]ASK	9	0	1470.840518	0.0027	0.0350
ELLK[x]PSASVALQR	3	0	1410.819391	0.0027	0.0350
EIMLRVEPIPLINGEK[x]R	15	0	2006.134566	0.0026	0.0450
VELAKQNLFVPTSDK[x]EK	14	0	1945.051948	0.0026	0.0450
KVNQIESQMAMAEK[x]LIQIR	13	0	2229.197231	0.0026	0.0500
LFNLEPK[x]ILEEVPLRELR	6	0	2207.267680	0.0025	0.0450
DGLEDDMPALADEEFEK[x]MDR	16	0	2324.977588	0.0025	0.0500
LALTKPK[x]GTPGYGPLGVLPK	6	0	2006.192733	0.0025	0.0500
TFHILEPK[x]EKSLLAHK	7	0	1890.072626	0.0025	0.0400
APPEILDISK[x]QLADYK	9	0	1799.966829	0.0025	0.0400
T[x]DKYAFSLTTFSPNGK	0	0	1775.872934	0.0025	0.0400
ASKGSNDDEMK[x]IDK	10	0	1536.708913	0.0025	0.0350
REDGMK[x]ILMVNR	5	0	1460.759115	0.0025	0.0300
LK[x]GYQTIELDKK	1	0	1434.808159	0.0025	0.0300
EVLNK[x]GVSKDEK	4	0	1344.724827	0.0025	0.0300
IK[x]LISGKLDEAR	1	0	1341.797930	0.0025	0.0300
HSTFIITK[x]RK	7	0	1229.724379	0.0025	0.0250
GIDLK[x]SIAEK	4	0	1072.612770	0.0025	0.0250
DGIVLAAEK[x]K	8	0	1042.602207	0.0025	0.0250
NK[x]MVCK	1	0	778.382925	0.0025	0.0150
DK[x]KDQK	1	0	760.407879	0.0025	0.0150
QVK[x]R	2	0	529.333601	0.0025	0.0100
LAK[x]R	2	0	486.327789	0.0025	0.0100
MGTTITALRYK[x]DGVILAADSR	10	0	2251.199340	0.0024	0.0500
VGCDRNK[x]YAIQLPLPPK	6	0	1968.061404	0.0024	0.0400
ATTVK[x]DTMNVDINAIKK	4	0	1860.997805	0.0024	0.0400
GAIEK[x]VDDLLTTQAEAK	4	0	1800.946820	0.0024	0.0400
VVDKCFGIK[x]FDIMPR	8	0	1823.942544	0.0023	0.0350
DLEETDERSLALTK[x]K	13	0	1746.899873	0.0023	0.0350
EYLEKNWK[x]EGLSR	7	0	1650.836493	0.0023	0.0300
VKAMEVDEK[x]PTER	8	0	1530.771118	0.0023	0.0300
KVPDK[x]LIDASTVK	4	0	1412.823808	0.0023	0.0300
ATKQSK[x]YTYDR	5	0	1359.678214	0.0023	0.0250
DCISGWGCVVYVITADK[x]CIK	16	0	2343.106032	0.0023	0.0450
VFHPITKAVILSDTKPVDK[x]K	18	0	2235.298978	0.0023	0.0450
VLGVFSEK[x]AQIKILYVNNAK	7	0	2233.283329	0.0023	0.0450
QYTVGQGYTK[x]AAWFEK	9	0	1875.915465	0.0022	0.0350
AVYDTAVVQEDPEK[x]WK	13	0	1876.920608	0.0022	0.0350
CTDLDAIGVK[x]VPFTAAITITGVK	9	0	2389.292565	0.0022	0.0500
KLDVAK[x]R	5	0	828.518092	0.0021	0.0150
IWKSDEINEVLNK[x]YQETQR	12	0	2392.202175	0.0021	0.0400
MSERDTALEK[x]YK	9	0	1469.718358	0.0021	0.0250
MHNNHAK[x]SLPPEEYDEK	6	0	2037.921346	0.0021	0.0350
TMLVK[x]AVANSTAANFIR	4	0	1805.982099	0.0021	0.0350
M[x]SIMEYNGGSCVAMAGK	0	0	1804.761547	0.0021	0.0350
K[x]GILLPESLTEAVEATTYAILR	0	0	2387.331060	0.0020	0.0450
GVVALVEDKTK[x]SVALGGITK	10	0	1984.156741	0.0020	0.0400
VADLK[x]KLEGTIDYQK	4	0	1719.940617	0.0020	0.0300
TK[x]INLIETLR	1	0	1199.723710	0.0020	0.0200
GTK[x]RR	2	0	616.376858	0.0020	0.0100
KK[x]SGR	1	0	574.355062	0.0020	0.0100
GEIK[x]K	3	0	573.348581	0.0020	0.0100
GAFK[x]V	3	0	520.300908	0.0020	0.0100
NHASIDK[x]MKSLSEQYTER	6	0	2136.026865	0.0019	0.0350
YTSLSEEQK[x]MKSDINAHK	8	0	2108.020718	0.0019	0.0350
STMLEKIK[x]ENQEK	7	0	1576.812980	0.0019	0.0250
NTWNSTLETAK[x]AK	10	0	1462.741537	0.0019	0.0250
S[x]RSYDSRTTIFSPEGR	0	0	1857.896851	0.0019	0.0300
ATREPNK[x]GSYRPYTAK	6	0	1837.943407	0.0019	0.0300
SGNLPDADNSK[x]SDISK	10	0	1646.774679	0.0019	0.0300
VAQTTYK[x]K	6	0	937.523235	0.0019	0.0150
LTGDTNGALDK[x]LEEIGVADQYK	10	0	2349.169873	0.0018	0.0400
K[x]GTKTSETNDR	0	0	1235.610532	0.0018	0.0200
VISMEK[x]GGNMK	5	0	1192.594355	0.0018	0.0200
GSDAAPQASK[x]K	9	0	1058.535585	0.0018	0.0200
VPEDIFK[x]THLEVAR	6	0	1652.888526	0.0018	0.0250
AEQEELLSEK[x]VSTK	9	0	1589.814754	0.0018	0.0250
VSK[x]QGEIDYEALVK	2	0	1577.830012	0.0018	0.0250
VSTK[x]KILGVAAEDK	3	0	1457.845270	0.0018	0.0250
QEALSSK[x]TLFTRPIPVR	6	0	1942.099899	0.0018	0.0300
K[x]PPVQPLAYKSATPFRK	0	0	1927.104259	0.0018	0.0300
DK[x]MNFVILCRDAIPYEANIR	1	0	2437.224503	0.0018	0.0350
ESQDYLNLVQALAETNVK[x]DEK	17	0	2406.191334	0.0017	0.0350
YK[x]NENLENIEDVQLR	1	0	1875.932566	0.0017	0.0250
IDRK[x]ILFENPDEATK	3	0	1787.941677	0.0017	0.0250
VISMEKGGNMK[x]EVFR	10	0	1723.874862	0.0017	0.0250
AEQEELLSEK[x]VSTKK	9	0	1717.909710	0.0017	0.0250
G[x]VFKNVSGNVLSEIK	0	0	1589.877628	0.0017	0.0250
TTMTNGFLAHK[x]LCIHKNK	10	0	2113.092380	0.0017	0.0300
D[x]DGLEDDMPALADEEFEK	0	0	2037.836007	0.0017	0.0300
EAGFIDDILIITPASK[x]EK	15	0	1959.056365	0.0017	0.0300
SSTAAKTFLEK[x]R	10	0	1337.730248	0.0017	0.0200
GEK[x]RWSELR	2	0	1159.609749	0.0017	0.0150
ETTEKK[x]IDK	5	0	1090.586949	0.0017	0.0150
TK[x]VVDR	1	0	716.418051	0.0017	0.0100
SAK[x]IVR	2	0	672.428222	0.0017	0.0100
GIGSYEK[x]QSEVSVGLRFIK	6	0	2096.126503	0.0016	0.0300
SDYYMASTYTK[x]KINVK	10	0	1910.944711	0.0016	0.0250
DPEEEAEMMTK[x]ETTEK	10	0	1896.796787	0.0016	0.0250
K[x]SGRSAPGVSTTSTIQ	0	0	1575.821569	0.0016	0.0250
DVAKMK[x]LSLFSNK	5	0	1479.811862	0.0015	0.0200
NAYVINLK[x]QIAKFVVSLGER	7	0	2261.289476	0.0015	0.0300
LVETSGQIRCGSPYIIEDSK[x]K	19	0	2379.210294	0.0014	0.0300
TSTGGPK[x]LQLNLER	6	0	1512.825929	0.0014	0.0200
LNVYK[x]YR	4	0	954.528656	0.0014	0.0100
VNLYK[x]FR	4	0	938.533741	0.0014	0.0100
DRGK[x]LVR	3	0	842.508589	0.0014	0.0100
YYK[x]DGIYDLLHACVDRIK	2	0	2241.125119	0.0014	0.0250
YYIIMGLQASK[x]LRNK	10	0	1796.997022	0.0013	0.0200
MSFLELTEVWGK[x]PQK	11	0	1791.922859	0.0013	0.0200
IDRK[x]VEFGLPDLEGR	3	0	1742.931448	0.0013	0.0200
DGIQDIMPSQAK[x]ELK	11	0	1671.850090	0.0013	0.0200
DESRGVMTLGFDLIK[x]R	14	0	1835.956278	0.0012	0.0200
IDKNTWNSTLETAK[x]AK	13	0	1818.947489	0.0012	0.0200
K[x]SYDYSATMYTR	0	0	1484.660513	0.0012	0.0150
IKENQEK[x]ISNNK	6	0	1443.768084	0.0012	0.0150
K[x]LEFPLPNEEAR	0	0	1441.756460	0.0012	0.0150
KEPPVYTPPK[x]DK	9	0	1397.755400	0.0012	0.0150
K[x]IDKEDMGSNDK	0	0	1378.639778	0.0012	0.0150
YDK[x]KDLVR	2	0	1035.571243	0.0012	0.0100
DLVKK[x]YDK	4	0	1007.565097	0.0012	0.0100
M[x]MGINERK	0	0	977.478607	0.0012	0.0100
DAVK[x]EAAR	3	0	858.455887	0.0012	0.0100
K[x]LWK	0	0	573.363839	0.0012	0.0050
K[x]EAGFIDDILIITPASK	0	0	1830.013777	0.0012	0.0200
NDDQLTYTYK[x]DEK	9	0	1631.731422	0.0012	0.0150
LKPLIEK[x]GGDWER	6	0	1539.840853	0.0012	0.0150
EIQDEK[x]EAEAARK	5	0	1515.752826	0.0012	0.0150
IDVLFSK[x]IRLAYVYADMR	6	0	2172.176427	0.0011	0.0200
IAGEHLSNGEK[x]PLLTPEK	10	0	1932.031547	0.0011	0.0200
LCFDELKK[x]R	7	0	1207.638268	0.0011	0.0100
M[x]PFGNTHNK	0	0	1044.481051	0.0011	0.0100
VAIKK[x]GAVEYEIYK	4	0	1609.907866	0.0011	0.0150
DAYVYSIVAIARIK[x]LISGK	13	0	2079.209109	0.0011	0.0200
HGGYK[x]PTDKHKTDLNHENLK	4	0	2331.171880	0.0010	0.0200
EIK[x]QIKVMDSLEPTGEIYGK	2	0	2277.192525	0.0010	0.0200
VTQKKPPVQPLAYK[x]SATPFR	13	0	2255.278912	0.0010	0.0200
DFLDAVQK[x]VVKGNQK	7	0	1687.925636	0.0010	0.0150
DYEQFGYFK[x]R	8	0	1351.619643	0.0010	0.0100
INVK[x]KSYDYSATMYTR	3	0	1938.950858	0.0009	0.0150
ELKK[x]EEMVMLK	3	0	1376.740675	0.0009	0.0100
YK[x]EDTALRSEM	1	0	1341.623403	0.0009	0.0100
IVAFDQLVK[x]EK	8	0	1288.739025	0.0009	0.0100
TNSTDEKGTK[x]K	9	0	1207.604385	0.0009	0.0100
K[x]SGNLPDADNSKSDISK	0	0	1774.869635	0.0009	0.0150
K[x]YTGLLRVSAMMSCACQK	0	0	2103.009638	0.0008	0.0150
GVMTLGFDLIK[x]R	10	0	1348.753625	0.0008	0.0100
GSDAAPQASK[x]KK	9	0	1186.630541	0.0008	0.0100
LLVK[x]DR	3	0	742.470084	0.0008	0.0050
QK[x]SLEKTLVPYLR	1	0	1573.919099	0.0008	0.0100
FDSEK[x]AGDREVQR	4	0	1535.732760	0.0008	0.0100
DIGKVVDK[x]CFGIK	7	0	1477.796212	0.0008	0.0100
EEMMNSIQQAVAK[x]	12	0	1477.690428	0.0008	0.0100
EAVLK[x]LK	4	0	799.516697	0.0007	0.0050
MGINERK[x]GFDFEYYQR	6	0	2051.952252	0.0006	0.0100
SEDYLPSK[x]YLDIDISK	7	0	1884.935588	0.0006	0.0100
LENQRK[x]WR	5	0	1128.615169	0.0006	0.0050
EYLEK[x]NWK	4	0	1108.555260	0.0006	0.0050
VMK[x]SEFQR	2	0	1023.517101	0.0006	0.0050
GTK[x]TSETNDRNSTNNTK	2	0	1866.866670	0.0006	0.0100
YGLQGPTWLVHK[x]ENAINK	11	0	2067.090061	0.0006	0.0100
ASRPGAAAK[x]LDGKDELWK	8	0	1912.016567	0.0006	0.0100
MK[x]SDINAHK	1	0	1042.522913	0.0006	0.0050
NHASIDK[x]MK	6	0	1042.522913	0.0006	0.0050
HGGYK[x]PTDK	4	0	1001.492997	0.0006	0.0050
KEAGFIDDILIITPASK[x]EK	16	0	2087.151320	0.0005	0.0100
TNSTDEK[x]GTK	6	0	1079.509429	0.0005	0.0050
EIK[x]IIYSDIDVDPVKPEHVGK	2	0	2393.284112	0.0005	0.0100
MPGTLLPGPGKGYIGDPIK[x]FVR	18	0	2312.271383	0.0005	0.0100
FVK[x]LGIDPPKGIMLYGPPGTGK	2	0	2284.265236	0.0005	0.0100
YTSLSEEQK[x]MK	8	0	1342.643803	0.0005	0.0050
TLIDK[x]FSGEKK	4	0	1264.702640	0.0005	0.0050
DFLDAVQK[x]VVK	7	0	1260.707726	0.0005	0.0050
QIAK[x]FVVSLGER	3	0	1345.771718	0.0004	0.0050
FFEK[x]EDVQSLKLK	3	0	1609.871482	0.0004	0.0050
K[x]TELEEIMLLNLHK	0	0	1709.938508	0.0004	0.0050
SFEQKVMK[x]EDNLILR	7	0	1848.976679	0.0003	0.0050
LLENDIKVMK[x]SEFQR	9	0	1848.976678	0.0003	0.0050
LIPIRGTEVEK[x]ITIK	10	0	1709.045018	0.0003	0.0050
LAHLSKHPK[x]FEEILTR	8	0	1918.078772	0.0003	0.0050
STELQIGVVEDDK[x]PFR	12	0	1831.931505	0.0003	0.0050
VVGSELIQK[x]YLGDGPR	8	0	1729.936200	0.0003	0.0050
GAIESYK[x]VVDASIVSK	6	0	1664.898420	0.0003	0.0050
ATSAGPK[x]QTETINWLEK	6	0	1872.958052	0.0003	0.0050
HNFVGLFVELSKLLVK[x]DR	15	0	2113.204692	0.0003	0.0050
YTSLSEEQKMK[x]SDINAHK	10	0	2108.020718	0.0003	0.0050
YVVDISPDIDIK[x]EIKPNIR	11	0	2226.225875	0.0003	0.0050
IGLSK[x]IRIAYASVVYIADK	4	0	2079.209109	0.0003	0.0050
V[x]PTFANFHTPIFIAKREDGMK	0	0	2418.251708	0.0002	0.0050
# precursors: 1
Precursor: 3034.7307	4	0.9801	0
K[x]ALSSLK(0)	MLLTEVHLLESK[x]VYHAIR(11)	1.9050	3034.7251	138.0681
KDK[x]PK(2)	QRIVAFVGSPIVEDEK[x]NLIR(15)	0.8650	3034.7178	138.0681
MRK[x]LAR(2)	IHAYVK[x]VLTLSLMEELHK(5)	0.7850	3034.7186	138.0681
ATAIGK[x]SSTAAK(5)	ATLTGMK[x]IDVLFSKIR(6)	0.7000	3034.7099	138.0681
ATAIGK[x]SSTAAK(5)	ATLTGMKIDVLFSK[x]IR(13)	0.6900	3034.7099	138.0681
TAALSARPAK[x]NIR(9)	ELAAIK[x]EDTEAVLK(5)	0.5900	3034.7025	138.0681
VLTLELYK[x]KLR(7)	IEVEVYK[x]ITTGDR(6)	0.5550	3034.7317	138.0681
K[x]DKPK(0)	QRIVAFVGSPIVEDEK[x]NLIR(15)	0.5550	3034.7178	138.0681
FDVIVAK[x]GK(6)	SVEISALASK[x]NRLHQLR(9)	0.5400	3034.7290	138.0681
NK[x]ELISVSAASK(1)	AVEK[x]LMSRRPPVIR(3)	0.4950	3034.7324	138.0681
VLTLELYK[x]KLR(7)	TITDGK[x]IYVEVER(5)	0.4950	3034.7317	138.0681
K[x]VPDKLIDASTVK(0)	NLLLQEK[x]GFPTPK(6)	0.4850	3034.7317	138.0681
RSK[x]VLDVR(2)	VLVDMESMLVPK[x]PLINK(11)	0.4550	3034.7285	138.0681
AELDK[x]IGLSKIR(4)	YYIIMGLQASK[x]LR(10)	0.4150	3034.7251	138.0681
VLTLELYKK[x]LR(8)	IEVEVYK[x]ITTGDR(6)	0.4050	3034.7317	138.0681
IKLISGK[x]LDEAR(6)	YYIIMGLQASK[x]LR(10)	0.4000	3034.7251	138.0681
ATAIGK[x]SSTAAK(5)	IK[x]ILFSDVKAMTTGLR(1)	0.3950	3034.7099	138.0681
FFEK[x]INVKK(3)	G[x]GLGYPEDAIGKTKLVK(0)	0.3900	3034.7105	138.0681
KLDVAK[x]R(5)	K[x]LGVKPPKGCLMFGPPGTGK(0)	0.3750	3034.7186	138.0681
K[x]ALSSLK(0)	AVNARALTCK[x]MPGTLLPGPGK(9)	0.3650	3034.7034	138.0681
