# Supplementary material for: ECL: an exhaustive search tool for the identification of cross-linked peptides using whole database
Source: BMC Bioinformatics. 2016 May 20;17:217. doi: 10.1186/s12859-016-1073-y (PMC4874008; doi:10.1186/s12859-016-1073-y)
Supplement: Additional file 5 — Kojak’s pre-selection list of PSMs only identified by ECL. (ZIP 5147 kb) [file 12859_2016_1073_MOESM5_ESM.zip › Kojak's pre-selection ranks of ECL only peptides/Kojak's detailed results/aleitner_M1012_007/diagnostic_8108.txt]

Scan: 8108
K[x]VGQYIR	0	0	862.502443	0.1286	0.9000
S[x]GYDR	0	0	596.255412	0.1240	0.6200
M[x]SGYDR	0	0	727.295891	0.1125	0.6750
AMEVDEK[x]PTER	6	0	1303.607753	0.0995	1.0950
AK[x]IIDLR	1	0	827.522844	0.0993	0.6950
TK[x]VVDR	1	0	716.418051	0.0983	0.5900
K[x]LIR	0	0	528.374737	0.0975	0.3900
F[x]MTRSEYDR	0	0	1203.534202	0.0967	0.8700
YYEQK[x]IR	4	0	998.518484	0.0964	0.6750
AK[x]SAK	1	0	503.306720	0.0930	0.4650
WPK[x]IAEIYGSALR	2	0	1502.824477	0.0927	1.2050
M[x]FMTRSEYDR	0	0	1334.574681	0.0910	0.9100
DQPK[x]KVGQYIR	3	0	1330.735668	0.0909	1.0000
K[x]LQRLR	0	0	812.534410	0.0900	0.5400
YK[x]EDTALR	1	0	994.508312	0.0894	0.7150
FK[x]LNVYK	1	0	910.527595	0.0893	0.6250
E[x]SLQR	0	0	631.328907	0.0880	0.4400
KLDVAK[x]R	5	0	828.518092	0.0871	0.6100
AVDEEMK[x]VR	6	0	1075.533141	0.0867	0.7800
SMAIDK[x]DIR	5	0	1047.538227	0.0867	0.7800
K[x]RR	0	0	458.307723	0.0867	0.2600
D[x]YDLVRSLESQIR	0	0	1592.815758	0.0865	1.1250
FDSEK[x]AGDR	4	0	1023.462090	0.0833	0.7500
K[x]ATDDDR	0	0	819.372221	0.0821	0.5750
Q[x]DYDLVRSLESQIR	0	0	1720.874329	0.0818	1.1450
LLVK[x]DR	3	0	742.470084	0.0817	0.4900
LK[x]YYEQKIR	1	0	1239.697497	0.0811	0.7300
IDVLFSK[x]IR	6	0	1089.654575	0.0806	0.7250
TTSK[x]VSIAK	3	0	933.549448	0.0806	0.7250
K[x]IPQVASFR	0	0	1044.607962	0.0800	0.7200
DQPKK[x]VGQYIR	4	0	1330.735668	0.0800	0.8800
K[x]WRLR	0	0	757.471088	0.0800	0.4000
ASK[x]VLELR	2	0	914.554868	0.0794	0.6350
LK[x]DLR	1	0	643.401675	0.0790	0.3950
K[x]SRGVILQSDIEEAYAR	0	0	1934.022044	0.0785	1.3350
CFIVNELMRWPK[x]IAEIYGSALR	11	0	2665.387142	0.0775	1.7050
ASK[x]ER	2	0	589.318344	0.0770	0.3850
HNNHMAK[x]VLTLELYKK	6	0	1938.050842	0.0759	1.2150
LLRPRK[x]R	5	0	937.629701	0.0757	0.5300
ATLTGMK[x]IDVLFSKIR	6	0	1792.027986	0.0756	1.2100
AELDK[x]IGLSKIR	4	0	1341.797930	0.0754	0.9050
EDCK[x]SLKR	3	0	1034.517826	0.0750	0.6000
AAK[x]ASR	2	0	602.349976	0.0750	0.4500
EDTEAVLK[x]R	7	0	1059.555986	0.0739	0.6650
AK[x]NPMFALSR	1	0	1133.601493	0.0730	0.7300
K[x]YDK	0	0	552.290736	0.0725	0.2900
DLVKK[x]YDK	4	0	1007.565097	0.0719	0.5750
K[x]YTGLLR	0	0	849.507194	0.0707	0.4950
AK[x]TMTER	1	0	835.422145	0.0707	0.4950
QSK[x]YTYDR	2	0	1059.498475	0.0694	0.5550
TMGK[x]NK	3	0	677.353010	0.0683	0.4100
K[x]IEFPSYRDR	0	0	1309.677823	0.0680	0.6800
RFDSEK[x]AGDR	5	0	1179.563192	0.0680	0.6800
GEK[x]RWSELR	2	0	1159.609749	0.0678	0.6100
ASK[x]AAREYLEK	2	0	1264.677488	0.0677	0.7450
EERFK[x]LNVYK	4	0	1324.713873	0.0675	0.6750
ATK[x]QSKYTYDR	2	0	1359.678214	0.0673	0.7400
TMGK[x]NKVLVK	3	0	1116.668841	0.0670	0.6700
K[x]NEEKLAEFDK	0	0	1349.682631	0.0664	0.7300
K[x]PRR	0	0	555.360483	0.0662	0.2650
DYCAFVQHLK[x]VNADTELVHLR	9	0	2527.264057	0.0662	1.3900
TEPKAVDEEMK[x]VR	10	0	1530.771118	0.0662	0.8600
HK[x]TPDK	1	0	724.386752	0.0658	0.3950
SQK[x]ALDTLFSAIR	2	0	1448.798656	0.0658	0.8550
GFICKVVDK[x]DGIR	8	0	1505.802358	0.0650	0.8450
AK[x]RAER	1	0	729.424532	0.0650	0.3900
AERK[x]AR	3	0	729.424532	0.0650	0.3900
IGLSK[x]IR	4	0	785.512280	0.0643	0.4500
TK[x]INLIETLR	1	0	1199.723710	0.0640	0.6400
K[x]GEIR	0	0	601.354728	0.0640	0.3200
ASPIAGSEGK[x]EAYR	9	0	1434.710239	0.0639	0.8950
FGNRDLVK[x]K	7	0	1075.613774	0.0639	0.5750
WK[x]RENQLR	1	0	1128.615169	0.0637	0.5100
S[x]QARGFDR	0	0	935.457282	0.0637	0.5100
MQK[x]LLRLR	2	0	1056.658947	0.0631	0.5050
AK[x]ADYAQYYR	1	0	1247.593430	0.0630	0.6300
FAASK[x]EK	4	0	779.417716	0.0629	0.4400
AK[x]WSTAETLTNNKIDR	1	0	1846.953636	0.0625	1.0000
ATKQSK[x]YTYDR	5	0	1359.678214	0.0623	0.6850
AVEK[x]LMSRRPPVIR	3	0	1650.971479	0.0621	0.8700
VVDK[x]DGIR	3	0	900.502835	0.0619	0.4950
ARIEVEVYK[x]ITTGDR	8	0	1748.942012	0.0613	0.9200
ATDDDRWK[x]TLSK	7	0	1434.710239	0.0613	0.7350
M[x]ESLQR	0	0	762.369385	0.0608	0.3650
EISYPFK[x]RLDR	6	0	1422.761881	0.0605	0.6650
NAYVINLK[x]QIAK	7	0	1373.803016	0.0604	0.7250
LRWK[x]R	3	0	757.471088	0.0600	0.3000
AEREK[x]ASK	4	0	917.492997	0.0600	0.4800
GYSK[x]PNERATK	3	0	1249.641438	0.0595	0.6550
AELDK[x]IGLSK	4	0	1072.612770	0.0595	0.5950
GFICK[x]VVDK	4	0	1064.568799	0.0594	0.5350
K[x]VPDK	0	0	585.348581	0.0590	0.2950
AQARAK[x]R	5	0	799.477625	0.0586	0.4100
ARVEAQNHK[x]LNLADPVSIEYLTR	8	0	2636.403319	0.0580	1.3350
K[x]KSGR	0	0	574.355062	0.0580	0.2900
K[x]DLVRNFGR	0	0	1103.619920	0.0578	0.5200
EASK[x]TLSK	3	0	862.475953	0.0575	0.4600
K[x]LQR	0	0	543.349250	0.0575	0.2300
SIAEK[x]MNGASGAELK	4	0	1504.755469	0.0573	0.8600
LK[x]VELAK	1	0	799.516697	0.0571	0.4000
D[x]KKLIPIR	0	0	981.633448	0.0569	0.4550
AEQEELLSEK[x]VSTKK	9	0	1717.909710	0.0567	0.8500
M[x]ATTVK	0	0	649.346864	0.0567	0.3400
EFPDLGVLEGK[x]R	10	0	1358.719350	0.0563	0.6750
TSETNDRNSTNNTK[x]ER	13	0	1865.846269	0.0562	0.9000
K[x]AFGR	0	0	577.333601	0.0560	0.2800
EK[x]WIAK	1	0	773.443537	0.0558	0.3350
RLVK[x]GR	3	0	727.481651	0.0558	0.3350
DK[x]KASLLTR	1	0	1030.613439	0.0556	0.5000
LDDMSLIK[x]EDCEAATDPLLK	7	0	2276.091491	0.0553	1.1050
AELDKIGLSK[x]IR	9	0	1341.797930	0.0550	0.6600
MQK[x]LLR	2	0	787.473787	0.0550	0.3300
DAFALAKEK[x]SPAIIFIDELDAIGTK	8	0	2675.442056	0.0550	1.3750
DAGK[x]DEFSR	3	0	1023.462090	0.0550	0.4950
K[x]RWSLER	0	0	973.545700	0.0550	0.3850
K[x]EKWIAK	0	0	901.538493	0.0550	0.3850
AQEEVK[x]R	5	0	858.455887	0.0550	0.3850
A[x]TTVK	0	0	518.306385	0.0550	0.2750
K[x]GEIRMGTTITALR	0	0	1545.866017	0.0546	0.7650
GFICK[x]VVDKDGIR	4	0	1505.802358	0.0546	0.7100
YVYRDYCAFVQHLK[x]VNADTELVHLR	13	0	3108.560213	0.0544	1.3600
K[x]QLATSLR	0	0	915.550117	0.0544	0.4350
GIDLKSIAEK[x]MNGASGAELK	9	0	2031.066940	0.0543	1.0850
IDLTRIVK[x]SAK	7	0	1242.765906	0.0541	0.5950
AKWSTAETLTNNK[x]IDR	12	0	1846.953636	0.0541	0.8650
AVILSDTK[x]PVDK	7	0	1284.728853	0.0537	0.6450
EASKTLSK[x]WR	7	0	1204.656362	0.0535	0.5350
AEAK[x]DVAKMK	3	0	1089.585175	0.0535	0.5350
M[x]SQARGFDR	0	0	1066.497761	0.0533	0.4800
AVK[x]PTDMEQFAFYK	2	0	1673.812254	0.0532	0.7450
ATPYRGYSK[x]PNERATK	8	0	1837.943407	0.0531	0.8500
VSK[x]ILEHKEIMLR	2	0	1594.922802	0.0531	0.6900
AEAKDVAK[x]MK	7	0	1089.585175	0.0530	0.5300
VTFFYTDYIGVYAPRK[x]YTGLLR	15	0	2642.389574	0.0525	1.1550
GIDLK[x]SIAEKMNGASGAELK	4	0	2031.066940	0.0525	1.0500
K[x]SGR	0	0	446.260107	0.0525	0.2100
AGNRSVMAPLFLHDK[x]YDGR	14	0	2146.074090	0.0524	0.9950
NFGRDLK[x]LK	6	0	1089.629423	0.0522	0.4700
T[x]IDNAETMK	0	0	1021.474961	0.0522	0.4700
M[x]GINERK	0	0	846.438129	0.0521	0.3650
K[x]VADLKK	0	0	800.511946	0.0521	0.3650
AK[x]VAEQNENPTVGSAQKMIQDEAQK	1	0	2713.333976	0.0520	1.3000
EDGMK[x]ILMVNRGDTGSSGIR	4	0	2135.046217	0.0520	1.0400
EVIELPLK[x]NPELFLR	7	0	1809.039932	0.0520	0.7800
TNNLDLEHKHK[x]TPDK	10	0	1788.911774	0.0520	0.7800
K[x]RMPIDFK	0	0	1033.574220	0.0519	0.4150
SLK[x]RELIR	2	0	1013.634509	0.0519	0.4150
M[x]MGINERK	0	0	977.478607	0.0519	0.4150
AVEK[x]LMSR	3	0	932.511289	0.0519	0.4150
DIGK[x]VVDK	3	0	872.496688	0.0519	0.4150
DELWK[x]NDDQLTYTYK	4	0	1930.894787	0.0517	0.7750
EDCK[x]SLK	3	0	878.416723	0.0514	0.3600
FKLNVYK[x]YR	6	0	1229.692020	0.0511	0.4600
K[x]ASLLTR	0	0	787.491545	0.0507	0.3550
E[x]TIDNAETMK	0	0	1150.517549	0.0505	0.5050
AVAHHTDCK[x]FIR	8	0	1453.724781	0.0504	0.6050
ASK[x]VLELRAELDK	2	0	1470.840518	0.0504	0.6550
CEDGVILALEK[x]VVTSK	10	0	1759.938898	0.0503	0.8050
AVDEEMK[x]VRSEDYLPSK	6	0	1994.961812	0.0503	0.8550
TLALKYPGGGPGK[x]TAILPVK	12	0	1980.177084	0.0500	1.0000
HKTPDK[x]GYGHR	5	0	1294.653005	0.0500	0.5500
GTK[x]TSETNDR	2	0	1107.515576	0.0500	0.5000
K[x]SLK	0	0	474.316557	0.0500	0.2000
EK[x]SPAIIFIDELDAIGTK	1	0	1959.056365	0.0497	0.8950
D[x]VPTFANFHTPIFIAKR	0	0	1973.052225	0.0497	0.8450
DIK[x]SMIADKHAIR	2	0	1496.813257	0.0496	0.6450
AASIAVEDEK[x]RLR	9	0	1456.799717	0.0496	0.6450
LMSK[x]VAEK	3	0	904.505142	0.0494	0.3950
AIEGK[x]IAR	4	0	856.513006	0.0494	0.3950
AEAK[x]DVAK	3	0	830.449740	0.0494	0.3950
TVQK[x]VETAVLSTTVK	3	0	1602.919156	0.0493	0.7400
ILSNITYSYK[x]GYGLSMGTMLAGTGK	9	0	2625.318122	0.0492	1.2300
TTLFK[x]SELAQSK	4	0	1351.734665	0.0492	0.5900
ASK[x]AAR	2	0	602.349976	0.0492	0.2950
QIK[x]VMDSLEPTGEIYGK	2	0	1906.970924	0.0491	0.8350
ILEFTK[x]YSNDK	5	0	1356.692468	0.0491	0.5400
EIK[x]QIKVMDSLEPTGEIYGK	2	0	2277.192525	0.0490	0.9800
TSTSSMTAVPK[x]PLK	10	0	1446.775143	0.0489	0.6850
EK[x]TSNNTNR	1	0	1062.505347	0.0489	0.4400
DIKSMIADK[x]HAIR	8	0	1496.813257	0.0488	0.6350
EDTEAVLK[x]RINDTVGIK	7	0	1900.026461	0.0488	0.8300
ASK[x]ERAER	2	0	945.499144	0.0487	0.3900
WK[x]TLSKESAR	1	0	1204.656362	0.0485	0.4850
AMEQQDIK[x]PTVQNGEVSANAEQK	7	0	2514.201910	0.0485	1.1150
MHNNHAK[x]SLPPEEYDEKLYNK	6	0	2556.206604	0.0483	1.0150
ATK[x]QSK	2	0	661.375854	0.0483	0.2900
QLEMLDLQEGFIK[x]EDCKSLK	12	0	2423.207516	0.0482	0.9650
FKLNYK[x]PEEEYPDLSK	5	0	1998.993768	0.0481	0.7700
K[x]GEKVEDAPENNSFR	0	0	1718.822296	0.0480	0.7200
IEASK[x]GLIDR	4	0	1100.618917	0.0480	0.4800
ILFSDVK[x]AMTTGLR	6	0	1550.848972	0.0479	0.6700
KEK[x]WIAK	2	0	901.538493	0.0479	0.3350
QPEDK[x]LR	4	0	884.471536	0.0479	0.3350
KVADLK[x]K	5	0	800.511946	0.0479	0.3350
EIINRDIGK[x]VVDK	8	0	1497.851416	0.0477	0.6200
ITIK[x]VHVSEVLGDIR	3	0	1677.977670	0.0477	0.7150
GTMK[x]VELYEIQLISEGQPVEGRLLR	3	0	2857.537024	0.0476	1.1900
VIPVEELK[x]EIKQIK	7	0	1665.007573	0.0475	0.6650
FIVK[x]ASSGPR	3	0	1060.602876	0.0475	0.4750
NK[x]GTMK	1	0	677.353010	0.0475	0.2850
YEAK[x]AIGSGSEPAKSELVK	3	0	1963.026127	0.0474	0.9000
LTHEK[x]STMLEKIK	4	0	1556.859536	0.0473	0.6150
AQIK[x]ILYVNNAK	3	0	1373.803016	0.0471	0.5650
NEEK[x]LAEFDK	3	0	1221.587675	0.0470	0.4700
EGNYGDGYALQPSYIHEYLSK[x]VLYAR	20	0	3005.455801	0.0469	1.2200
CEDGVILALEKVVTSKLLK[x]PR	18	0	2367.355831	0.0469	0.9850
VNLEAYLDLSITPK[x]QHAVNERAK	13	0	2608.397173	0.0467	1.0750
LDDMSLIK[x]EDCEAATDPLLKK	7	0	2404.186446	0.0467	0.9800
GGNMDSLK[x]INFSAFQLPVVTR	7	0	2293.188777	0.0467	0.9800
K[x]QMSYMLAR	0	0	1126.562665	0.0467	0.4200
SSKDISSK[x]SPSGNDALNDK	7	0	1948.933683	0.0466	0.8850
WK[x]VETQEAAVVDYPDR	1	0	1904.926754	0.0466	0.7450
YYIIMGLQASK[x]LR	10	0	1554.859144	0.0465	0.6050
TMGKNK[x]VLVK	5	0	1116.668841	0.0465	0.4650
EK[x]ASFAR	1	0	807.423863	0.0464	0.3250
DYYTK[x]QSKATR	4	0	1359.678214	0.0464	0.5100
GTLK[x]VHTIR	3	0	1023.618860	0.0461	0.4150
ARSEAAEFEYK[x]NGYPMPCDVLAK	10	0	2645.225286	0.0461	1.0600
KGTK[x]TSETNDR	3	0	1235.610532	0.0459	0.5050
IEFATITK[x]DTTK	7	0	1366.734330	0.0454	0.5450
VEFKMGNGK[x]MVEISR	8	0	1723.874862	0.0453	0.6800
K[x]APNTVYAVQFLEAVYK	0	0	1940.040658	0.0453	0.7700
ATLTGMKIDVLFSK[x]IR	13	0	1792.027986	0.0450	0.7200
IWK[x]VMCKNK	2	0	1205.641245	0.0450	0.4050
K[x]TVQYATKR	0	0	1093.624337	0.0450	0.4050
RMK[x]K	2	0	561.342056	0.0450	0.1800
AK[x]YASQK	1	0	794.428614	0.0450	0.3150
GTK[x]RR	2	0	616.376858	0.0450	0.2250
A[x]KVAEQNENPTVGSAQKMIQDEAQK	0	0	2713.333976	0.0448	1.1200
HPK[x]FEEILTRLR	2	0	1537.872820	0.0446	0.5350
TSASIDFDSNFLNSMIK[x]K	16	0	2016.982547	0.0444	0.8000
HTVIK[x]TGLR	4	0	1023.618860	0.0444	0.4000
GNQK[x]FSSTADYMNMSS	3	0	1766.723905	0.0444	0.7100
AEQEELLSEK[x]VSTK	9	0	1589.814754	0.0443	0.6200
YYK[x]DGIYDLLHACVDR	2	0	1999.946105	0.0441	0.7050
LSGVVEGIFQK[x]CYAK	10	0	1697.880996	0.0440	0.6600
AIGSGSEPAK[x]SELVK	9	0	1471.788150	0.0437	0.6550
TLPPELK[x]GEALGNSEHIR	6	0	1960.037693	0.0436	0.7850
LVK[x]GRQD	2	0	814.466059	0.0436	0.3050
EIKQIK[x]VMDSLEPTGEIYGK	5	0	2277.192525	0.0435	0.8700
APPEILDISK[x]QLADYKAFEDSLR	9	0	2618.359059	0.0435	1.0000
DIGK[x]VVDKCFGIK	3	0	1477.796212	0.0435	0.5650
IWKVMCK[x]NK	6	0	1205.641245	0.0433	0.3900
VK[x]AFGR	1	0	676.402010	0.0433	0.2600
AKVAEQNENPTVGSAQK[x]MIQDEAQK	16	0	2713.333976	0.0432	1.0800
DAFALAK[x]EKSPAIIFIDELDAIGTK	6	0	2675.442056	0.0432	1.0800
IMK[x]LCFDELKK	2	0	1423.756658	0.0432	0.4750
IK[x]ILFSDVKAMTTGLR	1	0	1792.027986	0.0431	0.6900
K[x]LRDK	0	0	658.412573	0.0430	0.2150
I[x]DDQR	0	0	645.308172	0.0430	0.2150
Q[x]DRGK	0	0	602.313592	0.0430	0.2150
RK[x]GTK	1	0	588.370711	0.0430	0.2150
AK[x]VAEQNENPTVGSAQK	1	0	1769.890704	0.0429	0.7300
IK[x]YEYQKLK	1	0	1211.691351	0.0428	0.3850
CNKFFYILYFELYK[x]IAQDTLAR	13	0	2815.440615	0.0427	0.9400
GNIK[x]VLFATNRPNTLDEALMRPGRIDR	3	0	3066.650753	0.0426	1.1500
LMSK[x]VAEKAQINTQEYGR	3	0	2065.062523	0.0425	0.7650
WSTAETLTNNK[x]IDR	10	0	1647.821570	0.0425	0.5950
N[x]SIVSK	0	0	646.364957	0.0425	0.2550
QTGQYYGGLK[x]LCVDR	9	0	1756.856570	0.0423	0.6350
VLTLELYK[x]KLR	7	0	1374.859801	0.0423	0.4650
TK[x]SVALGGITK	1	0	1073.644403	0.0423	0.4650
SSSDMAYTSMFK[x]GNQK	11	0	1780.775938	0.0422	0.6750
V[x]PTFANFHTPIFIAKREDGMK	0	0	2418.251708	0.0421	0.8850
ASK[x]GSNDDEMKIDK	2	0	1536.708913	0.0421	0.5900
NSDYKETLIFK[x]CIDMFIHK	10	0	2401.180912	0.0421	0.8000
KVAEQNENPTVGSAQK[x]MIQDEAQK	15	0	2642.296866	0.0421	1.0100
K[x]VAEQNENPTVGSAQKMIQDEAQK	0	0	2642.296866	0.0421	1.0100
NK[x]ADYYTNICDR	1	0	1531.672470	0.0421	0.5050
K[x]IEIPLPNEVGR	0	0	1363.782281	0.0421	0.5050
GMALGSANEKIEASK[x]GLIDR	14	0	2059.073086	0.0420	0.8400
VADLKK[x]LEGTIDYQK	5	0	1719.940617	0.0420	0.6300
TMLVK[x]AVANSTAANFIRVVGSEFVQK	4	0	2779.505334	0.0419	1.0900
VMK[x]SEFQR	2	0	1023.517101	0.0419	0.3350
TLSMEK[x]HTELR	5	0	1343.686669	0.0418	0.4600
GEK[x]VEDAPENNSFR	2	0	1590.727340	0.0418	0.5850
VYQTEPAGIYNAWK[x]ATAIGR	13	0	2208.132649	0.0417	0.8350
MRK[x]LAR	2	0	773.469370	0.0417	0.2500
LDK[x]APTESYADIGGLESQIQEIK	2	0	2504.264495	0.0415	0.9550
LDDMSLIKEDCEAATDPLLK[x]K	19	0	2404.186446	0.0414	0.8700
TSASIDFDSNFLNSMIKK[x]NEEK	17	0	2517.205601	0.0414	0.9100
AAK[x]ASRGAATIK	2	0	1143.672345	0.0413	0.4950
SLK[x]R	2	0	502.322703	0.0413	0.1650
SEAAEFEYK[x]NGYPMPCDVLAK	8	0	2418.087074	0.0412	0.8650
FVK[x]LGIDPPK	2	0	1112.659326	0.0410	0.4100
K[x]VIAR	0	0	585.396198	0.0410	0.2050
SEAAEFEYKNGYPMPCDVLAK[x]R	20	0	2574.188176	0.0409	0.9000
DKLVLK[x]EVFLSFHNLVGR	5	0	2113.204692	0.0408	0.7350
VIPVEELKEIK[x]QIK	10	0	1665.007573	0.0407	0.5700
AK[x]NPMFALSRLQQSLQVNAHDR	1	0	2523.312735	0.0407	0.8950
YLHQSLKYK[x]EDTALR	8	0	1863.984208	0.0407	0.6100
NWK[x]EEYLR	2	0	1136.561406	0.0406	0.3250
EDCKSLK[x]R	6	0	1034.517826	0.0406	0.3250
LDGK[x]DELWK	3	0	1102.565823	0.0406	0.3650
THAVLVALK[x]R	8	0	1106.692354	0.0405	0.4050
TYNLISSYIK[x]SVEISALASKNR	9	0	2456.327369	0.0405	0.8900
DISSK[x]SPSGNDALNDK	4	0	1646.774679	0.0403	0.6450
K[x]LEFPLPNEEARVGILR	0	0	1980.115548	0.0403	0.6850
VSTTPANSFELK[x]QYLIQREER	11	0	2508.297131	0.0402	0.8450
LQK[x]RGTGGVDTAAVGSVFDVSNADR	2	0	2519.272705	0.0402	1.0050
EFPDLGVLEGK[x]RIDRPGR	10	0	2053.106771	0.0400	0.7200
VVDKCFGIK[x]FDIMPR	8	0	1823.942544	0.0400	0.6000
K[x]LMELFISK	0	0	1107.636148	0.0400	0.3600
FDVIVAK[x]GK	6	0	975.575269	0.0400	0.3600
AVKPTDMEQFAFYK[x]	13	0	1673.812254	0.0400	0.5600
KNEEK[x]LAEFDK	4	0	1349.682631	0.0400	0.4400
K[x]GYQTIELDKK	0	0	1321.724101	0.0400	0.4400
GTLK[x]VHTIRLR	3	0	1292.804020	0.0400	0.4400
SLLTGK[x]HAIR	5	0	1094.655970	0.0400	0.4000
IAK[x]GAIEK	2	0	828.506860	0.0400	0.3200
M[x]IDDQR	0	0	776.348650	0.0400	0.2400
WK[x]TLSK	1	0	761.443537	0.0400	0.2400
M[x]TEVLK	0	0	719.388726	0.0400	0.2400
K[x]CIKIACWVVGSGDTIYDCVR	0	0	2499.207134	0.0398	0.8350
DEQIEK[x]IDTVIK	5	0	1429.766355	0.0396	0.4750
SSTAAKTFLEK[x]R	10	0	1337.730248	0.0396	0.4750
IMK[x]LCFDELK	2	0	1295.661702	0.0395	0.3950
DLVK[x]KYDK	3	0	1007.565097	0.0394	0.3150
AKSAK[x]IVR	4	0	871.560288	0.0394	0.3150
QIK[x]EIKEVIELPVK	2	0	1665.007573	0.0393	0.5500
K[x]EVQEAR	0	0	858.455887	0.0393	0.2750
TMTEK[x]AR	4	0	835.422145	0.0393	0.2750
EGNYGDGYALQPSYIHEYLSK[x]VLYARR	20	0	3161.556903	0.0393	1.0600
F[x]ATLQK	0	0	706.401341	0.0392	0.2350
LHQVEYALEAIK[x]QGSATVGLVSK	11	0	2440.332455	0.0391	0.9000
KK[x]SGR	1	0	574.355062	0.0390	0.1950
NNSWAK[x]SWSNLDLR	5	0	1689.822239	0.0389	0.5450
ATPYRGYSK[x]PNER	8	0	1537.763667	0.0388	0.5050
FSFISNVRPK[x]LFAYPPK	9	0	2010.109010	0.0388	0.6600
K[x]EEMVMLKGDEVVSLLGVSEQVQVR	0	0	2801.466563	0.0388	0.9700
HNNHMAKVLTLELYK[x]K	14	0	1938.050842	0.0388	0.6200
GYSK[x]PNER	3	0	949.461699	0.0388	0.3100
K[x]TVQYATK	0	0	937.523235	0.0388	0.3100
K[x]PIGATWK	0	0	899.522844	0.0388	0.3100
DPYVEWVISLEQNVMEGAFDK[x]VASMIR	20	0	3125.520049	0.0387	1.0450
D[x]VPTFANFHTPIFIAKREDGMK	0	0	2533.278647	0.0386	0.8500
CFGIK[x]FDIMPR	4	0	1382.683832	0.0386	0.4250
K[x]SSEQANLYER	0	0	1323.641830	0.0386	0.4250
TLIDKFSGEK[x]K	9	0	1264.702640	0.0386	0.4250
LMSKVAEK[x]AQINTQEYGR	7	0	2065.062523	0.0386	0.6950
QEYK[x]DDINLDEASAMAVK	3	0	2038.951640	0.0386	0.6950
EK[x]RTFLR	1	0	948.550451	0.0386	0.2700
DEK[x]VSEVLNSEDITGIQEKSTDLR	2	0	2704.340167	0.0385	0.9250
FNSNAIAAVATK[x]MVTLK	11	0	1777.975953	0.0385	0.6550
K[x]HFEQVINEK	0	0	1270.666925	0.0385	0.3850
K[x]SGRSAPGVSTTSTIQ	0	0	1575.821569	0.0384	0.6150
TTLFK[x]SELAQSKYLMNVSR	4	0	2215.166981	0.0384	0.7300
TSTSSMTAVPK[x]PLKFLRPHYFTLVK	10	0	2848.567205	0.0384	0.9600
E[x]APADPTDEEAMSDEAAAQAITAR	0	0	2459.075713	0.0383	0.9200
VNQIESQMAMAEK[x]LIQIR	12	0	2101.102276	0.0383	0.6900
L[x]KGYQTIELDKK	0	0	1434.808159	0.0383	0.4600
DKK[x]ASLLTR	2	0	1030.613439	0.0383	0.3450
QSK[x]ATR	2	0	689.382001	0.0383	0.2300
K[x]SYDYSATMYTRLFLLR	0	0	2127.082198	0.0382	0.6500
MLSQLDIK[x]QVVLIGVAVEIGLESHTSER	7	0	3063.663670	0.0382	1.0700
VSKILEHK[x]EIMLR	7	0	1594.922802	0.0381	0.4950
FRK[x]PIGATWK	2	0	1202.692354	0.0380	0.3800
TAALSARPAK[x]NIRIHAYVK	9	0	2079.206421	0.0379	0.7200
CEDGVILALEK[x]VVTSKLLKPR	10	0	2367.355831	0.0379	0.7950
GTEVEKITIK[x]VHVSEVLGDIR	9	0	2321.295344	0.0379	0.7950
V[x]PTFANFHTPIFIAKR	0	0	1858.025287	0.0378	0.6050
EIDMTCAREASK[x]TLSK	11	0	1838.886542	0.0378	0.6050
VVKVDAQDFLK[x]VAETR	10	0	1817.004608	0.0378	0.6050
TSASIDFDSNFLNSMIK[x]KNEEK	16	0	2517.205601	0.0377	0.8300
AAREYLEK[x]NWK	7	0	1406.730582	0.0377	0.4150
ASK[x]GSNDDEMK	2	0	1180.502961	0.0377	0.4150
QLADYK[x]AFEDSLR	5	0	1554.767750	0.0377	0.4900
VVKGNQK[x]FSSTADYMNMSS	6	0	2092.955678	0.0376	0.7150
ASRPGAAAKLDGK[x]DELWK	12	0	1912.016567	0.0375	0.6750
SMIADK[x]HAIR	5	0	1140.607305	0.0375	0.3750
K[x]LWK	0	0	573.363839	0.0375	0.1500
K[x]LAR	0	0	486.327789	0.0375	0.1500
ERK[x]PRR	2	0	840.504172	0.0375	0.2250
K[x]LIPIR	0	0	738.511554	0.0375	0.2250
LAAEDHK[x]FVIHQEENKR	6	0	2063.054738	0.0374	0.6350
M[x]SRSYDSRTTIFSPEGR	0	0	1988.937329	0.0374	0.6350
G[x]GLGYPEDAIGKTKLVK	0	0	1744.972250	0.0374	0.6350
VEFK[x]MGNGKMVEISR	3	0	1723.874862	0.0373	0.5600
NRQYQEVVK[x]QGDVLLNK	8	0	2030.090787	0.0371	0.6300
KGEK[x]VEDAPENNSFR	3	0	1718.822296	0.0370	0.5550
ASVVETVTLTK[x]VTQK	10	0	1602.919156	0.0370	0.5550
EWDSKLK[x]DLR	6	0	1288.677488	0.0370	0.3700
LQK[x]YQATVMR	2	0	1236.664816	0.0370	0.3700
V[x]NQIESQMAMAEK	0	0	1477.690428	0.0369	0.4800
KVNQIESQMAMAEK[x]LIQIR	13	0	2229.197231	0.0368	0.7000
IHAYVKVLTLSLMEELHK[x]MDDR	17	0	2640.376636	0.0368	0.8100
FCVGLQK[x]IEEIFKK	6	0	1737.948678	0.0368	0.5150
LAQFEK[x]EEYVSDPK	5	0	1681.819840	0.0368	0.5150
ARQEVAAQK[x]SSEETEDK	8	0	1904.907471	0.0368	0.6250
SSLELANNAVK[x]SNDIEK	10	0	1830.932231	0.0368	0.6250
GVLLYGPPGTGK[x]TMLVK	11	0	1729.979978	0.0368	0.6250
FRKPIGATWK[x]TTQLEEANSK	9	0	2304.222519	0.0367	0.7350
V[x]GVFKNVSGNVLSEIKNNWQIER	0	0	2629.397507	0.0367	0.8450
AK[x]YASQKRP	1	0	1047.582476	0.0367	0.3300
DEKSGVK[x]LENVK	6	0	1344.724827	0.0367	0.4400
NK[x]TDTK	1	0	705.365683	0.0367	0.2200
V[x]KAFGR	0	0	676.402010	0.0367	0.2200
DFSK[x]TLPPELKGEALGNSEHIR	3	0	2437.260021	0.0366	0.8050
EPLK[x]EVVQFVGSR	3	0	1486.814306	0.0365	0.4750
AK[x]WSTAETLTNNK	1	0	1462.741537	0.0365	0.4750
AVYMPLCDPGNK[x]AEESAFYERAR	11	0	2673.231433	0.0365	0.8400
ACAAQSNATFLK[x]LAAPQLVQMFIGDGAK	11	0	2920.493778	0.0364	1.0200
AFGRVYATMQK[x]LQK	10	0	1639.886752	0.0364	0.5100
IDK[x]EDMGSNDKASK	2	0	1536.708913	0.0364	0.5100
LK[x]LELKK	1	0	870.590192	0.0364	0.2550
CNK[x]FFYILYFELYKIAQDTLAR	2	0	2815.440615	0.0364	0.8000
EAVLKLK[x]LELK	6	0	1282.822356	0.0364	0.4000
LAAPQLVQMFIGDGAK[x]LVRDAFALAK	15	0	2742.525343	0.0363	0.9450
K[x]QYSAKAK	0	0	922.523570	0.0362	0.2900
S[x]SKDISSK	0	0	850.439569	0.0362	0.2900
EHIMDNLEAQAIEELEGAK[x]EDALFK	18	0	2842.369357	0.0362	0.9050
YEYQKLK[x]ESQLVDK	6	0	1769.919882	0.0361	0.5050
ASKGSNDDEMK[x]IDK	10	0	1536.708913	0.0361	0.5050
QLEMLDLQEGFIKEDCK[x]SLK	16	0	2423.207516	0.0360	0.7200
VMCKNK[x]TDTK	5	0	1223.600166	0.0360	0.3600
RMDK[x]EMAEADLDDDEPDLGEF	3	0	2440.004526	0.0360	0.7550
DFSKTLPPELK[x]GEALGNSEHIR	10	0	2437.260021	0.0359	0.7900
K[x]FRKPIGATWK	0	0	1330.787310	0.0359	0.3950
MATTVKDTMNVDINAIK[x]K	16	0	1992.038284	0.0358	0.6450
VSGSELVQK[x]YIGEGSRMVR	8	0	2094.089070	0.0358	0.6800
DVCIK[x]LGLDSEESAEYIVAK	4	0	2238.108857	0.0357	0.7150
VNLEAYLDLSITPK[x]QHAVNER	13	0	2409.265107	0.0357	0.7500
SVMAPLFLHDK[x]YDGR	10	0	1747.871494	0.0357	0.5350
LIEK[x]LELR	3	0	1012.628028	0.0356	0.2850
DLASFIPDNK[x]LNCVIDR	9	0	1988.998864	0.0356	0.6050
ETTEK[x]KIDK	4	0	1090.586949	0.0356	0.3200
AMEVDEK[x]PTERYSDIGGLSK	6	0	2224.068057	0.0355	0.7100
VYATMQK[x]LQK	6	0	1208.658670	0.0355	0.3550
ILLDLVYAFIK[x]SNQATTSTDR	10	0	2368.263712	0.0355	0.7450
LK[x]GYQTIELDKK	1	0	1434.808159	0.0354	0.4250
K[x]IEFPPPSAEAR	0	0	1340.708787	0.0354	0.4250
IEVEVYK[x]ITTGDR	6	0	1521.803799	0.0354	0.4600
FCVGLQKIEEIFK[x]K	12	0	1737.948678	0.0354	0.4950
S[x]TLDLNHLADLYDR	0	0	1644.810672	0.0354	0.4950
QTGQYYGGLK[x]LCVDRR	9	0	1912.957672	0.0353	0.5650
K[x]PPVQPLAYKSATPFRK	0	0	1927.104259	0.0353	0.6000
SLPLQIEVANDCIK[x]WAIK	13	0	2097.129144	0.0353	0.6350
AVYMGLK[x]AFESCSNDEALR	6	0	2159.997873	0.0353	0.6700
SVQPTAKTVQK[x]VETAVLSTTVK	10	0	2314.310659	0.0352	0.7750
L[x]EAPADPTDEEAMSDEAAAQAITAR	0	0	2572.159771	0.0352	0.8800
E[x]QKPEVDYSEKFAELQK	0	0	2067.015955	0.0350	0.5950
TDELK[x]DANIIYDLEILR	4	0	2033.067988	0.0350	0.5950
NK[x]ISWYTKIVDELDLR	1	0	1992.067931	0.0350	0.5600
ATREPNK[x]GSYRPYTAK	6	0	1837.943407	0.0350	0.5600
K[x]SGNLPDADNSKSDISK	0	0	1774.869635	0.0350	0.5950
VKAMEVDEK[x]PTER	8	0	1530.771118	0.0350	0.4550
ATLTGMK[x]IDVLFSK	6	0	1522.842826	0.0350	0.4900
IMKLCFDELK[x]K	9	0	1423.756658	0.0350	0.3850
VIPVEELK[x]EIK	7	0	1295.769988	0.0350	0.3850
M[x]TDK	0	0	493.220610	0.0350	0.1400
K[x]WR	0	0	488.285928	0.0350	0.1050
G[x]VFKNVSGNVLSEIKNNWQIER	0	0	2530.329098	0.0348	0.7650
YVVDISPDIDIK[x]EIKPNIR	11	0	2226.225875	0.0347	0.6600
VVK[x]GNQKFSSTADYMNMSS	2	0	2092.955678	0.0347	0.6600
AK[x]TMTERLCPHTTSASM	1	0	1920.885494	0.0347	0.5900
DTMNVDINAIK[x]KGEIR	10	0	1815.951192	0.0347	0.5550
M[x]STLDLNHLADLYDR	0	0	1775.851150	0.0347	0.5200
D[x]GIQDIMPSQAKELK	0	0	1671.850090	0.0347	0.5200
FCVGLQK[x]IEEIFK	6	0	1609.853723	0.0346	0.4500
LK[x]PLIEKGGDWER	1	0	1539.840853	0.0346	0.4500
K[x]LPNIEEATFDK	0	0	1403.729579	0.0346	0.4150
AEAGLALSLIVK[x]ALSIEGDDK	11	0	2112.167695	0.0345	0.7250
K[x]GYQTIELDK	0	0	1193.629146	0.0345	0.3450
M[x]SQARGFDRTITVFSPEGR	0	0	2154.063918	0.0345	0.6550
GVLLYGPPGTGK[x]TLLAR	11	0	1711.998405	0.0344	0.5850
APPEILDISKQLADYK[x]AFEDSLR	15	0	2618.359059	0.0343	0.7900
YLHQSLK[x]YKEDTALR	6	0	1863.984208	0.0343	0.5150
MGTTITALRYK[x]DGVILAADSR	10	0	2251.199340	0.0343	0.7200
VVTALTMLK[x]QHLFR	8	0	1655.954434	0.0343	0.4800
INEDSK[x]LAVNENLASSKSSM	5	0	2136.036759	0.0342	0.6850
ITAFLLADSK[x]SQK	9	0	1420.792510	0.0342	0.4450
ASRPGAAAK[x]LDGKDELWK	8	0	1912.016567	0.0342	0.6150
ATTVK[x]DTMNVDINAIKK	4	0	1860.997805	0.0341	0.5800
MDDKMLLTEVHLLESK[x]VYHAIR	15	0	2640.376636	0.0341	0.7500
K[x]YINRSYYHLR	0	0	1511.799660	0.0341	0.3750
SSEQANLYERK[x]TLVAHAVLK	10	0	2256.222519	0.0340	0.6800
VNLYK[x]FREER	4	0	1352.720019	0.0340	0.3400
LDSK[x]NVQLAK	3	0	1114.634566	0.0340	0.3400
K[x]NRLK	0	0	657.428557	0.0340	0.1700
ALRDTLSK[x]DQELTEENVSISVIGK	7	0	2644.391809	0.0340	0.8150
MK[x]LSLFSNKENELR	1	0	1707.897707	0.0339	0.4750
VHPEGK[x]YVVDISPDIDIK	5	0	2023.062511	0.0339	0.6100
YYEQK[x]IRIGLHDDAYLDVCK	4	0	2498.226278	0.0338	0.6750
SSKSSLELANNAVK[x]SNDIEK	13	0	2133.091236	0.0338	0.6750
SEDYLPSK[x]YLDIDISK	7	0	1884.935588	0.0338	0.5400
AK[x]SAKIVR	1	0	871.560288	0.0338	0.2700
MPIDFK[x]GFICKVVDK	5	0	1795.936398	0.0337	0.5050
FGDGIQIAQLALK[x]HR	12	0	1665.931391	0.0337	0.5050
GITVLK[x]PDDDK	5	0	1199.639709	0.0336	0.3700
QGDVLLNKLQK[x]YQATVMR	10	0	2104.146189	0.0336	0.6050
TSTSSMTAVPKPLK[x]FLRPHYFTLVK	13	0	2848.567205	0.0336	0.8400
DVVAVGNDDTGTGASSFGVARK[x]LQR	21	0	2519.272705	0.0336	0.8400
K[x]FDQLTQALNVAIR	0	0	1615.904510	0.0336	0.4700
LVRK[x]CIK	3	0	915.568742	0.0336	0.2350
QSMTSLVQHVMTYLPGIDDLK[x]TK	20	0	2604.329020	0.0335	0.7700
LK[x]VLVQGLERVAMLYAYDR	1	0	2236.240084	0.0334	0.6350
MYGGVREPLK[x]EVVQFVGSR	9	0	2150.130540	0.0334	0.6350
TIPPLTTVK[x]GSDAAPQASK	8	0	1881.020649	0.0334	0.6350
VASMIRSCNFPEFSYFMK[x]IVMSMVR	17	0	3029.445646	0.0334	0.8350
HNDLAQLVQQSRPLMANFSK[x]AKSAK	19	0	2781.470679	0.0334	0.8350
EAGFIDDILIITPASKEK[x]ADAAFLR	17	0	2703.448203	0.0334	0.8350
M[x]EQKPEVDYSEKFAELQK	0	0	2198.056433	0.0333	0.6000
AEQEELLSEKVSTK[x]K	13	0	1717.909710	0.0333	0.5000
K[x]SGFEK	0	0	694.364957	0.0333	0.2000
TTSNICHRLNADVLGQLIK[x]K	18	0	2280.237118	0.0333	0.6650
K[x]AMVNIDTIDNKVATTM	0	0	1863.943328	0.0332	0.5650
ETLIFK[x]CIDMFIHK	5	0	1793.920748	0.0332	0.4650
SSCK[x]IVFRSELQDK	3	0	1695.861321	0.0332	0.4650
QHAVNERAK[x]IIDLR	8	0	1661.932452	0.0332	0.4650
LAVNENLASSK[x]SSM	10	0	1449.713272	0.0332	0.4650
YPHGMTETLNTK[x]LGLGIAYQLR	11	0	2475.294296	0.0332	0.7300
ELLK[x]LKVELAK	3	0	1282.822356	0.0332	0.3650
LTK[x]VGDNTIVGAGGDISDYQQIQR	2	0	2547.292771	0.0331	0.7950
G[x]LGYPEDAIGKTKLVK	0	0	1687.950789	0.0331	0.5300
K[x]IEFPSYR	0	0	1038.549782	0.0331	0.2650
GSLEK[x]NWKEEYLR	4	0	1650.836493	0.0331	0.4300
AAWFEK[x]GSQVSEFIDTESFAPTITVQSK	5	0	3102.518455	0.0330	0.9250
SFEQK[x]VMKEDNLILR	4	0	1848.976679	0.0330	0.4950
FVIHQEENK[x]RSVGIK	8	0	1782.973979	0.0330	0.4950
DVEFLHSDK[x]IDTIVK	8	0	1757.919882	0.0330	0.4950
GCLMFGPPGTGK[x]TLLAR	11	0	1774.922143	0.0329	0.5600
K[x]VNQIESQMAMAEK	0	0	1605.785384	0.0329	0.4600
KNCK[x]ADAGITIAPR	3	0	1513.803419	0.0329	0.4600
AMVNIDTIDNK[x]VATTM	10	0	1735.848372	0.0328	0.5250
SAPVSDCLSK[x]YPLLSSSCGSQSLK	9	0	2570.235514	0.0327	0.7850
LDRK[x]IEIPLPNEVGR	3	0	1747.994380	0.0327	0.4900
LSGVVEGIFQKCYAK[x]NEWR	14	0	2283.146914	0.0326	0.6200
YVVDISPDIDIKEIK[x]PNIR	14	0	2226.225875	0.0326	0.6200
EAGFIDDILIITPASK[x]EKADAAFLR	15	0	2703.448203	0.0326	0.8150
VYYYLGEYDEALLFALSSGPK[x]FLHDK	20	0	3037.511191	0.0325	0.8450
QGLHK[x]KSNFFLQLDGLVGQEAR	4	0	2484.323621	0.0325	0.7150
ELREVIELPLK[x]NPELFLR	10	0	2207.267680	0.0325	0.5850
DMTLEEAEVLILK[x]VLR	12	0	1871.043692	0.0325	0.5200
QTLNK[x]IALDEQIQALK	4	0	1825.030821	0.0325	0.5200
YQK[x]DEEWPPK	2	0	1318.619308	0.0325	0.3250
TNAIVMK[x]DIR	6	0	1159.638269	0.0325	0.3250
SSHIITK[x]ELK	6	0	1154.665864	0.0325	0.3250
LDVAK[x]R	4	0	700.423137	0.0325	0.1950
K[x]IDK	0	0	502.311471	0.0325	0.1300
AVYMPLCDPGNK[x]AEESAFYER	11	0	2446.093220	0.0324	0.6800
GTEVEK[x]ITIKVHVSEVLGDIR	5	0	2321.295344	0.0324	0.6800
LDPYWNQLIVAGVDGENK[x]EPYVAFADLR	17	0	3191.592618	0.0323	0.9050
SLQSVGQIIGEVLK[x]QLDSERFIVK	13	0	2685.506382	0.0323	0.7750
HK[x]TDLNHENLK	1	0	1347.689447	0.0323	0.3550
LENVK[x]IYADLK	4	0	1304.733939	0.0323	0.3550
ELLKLK[x]VELAK	5	0	1282.822356	0.0323	0.3550
SAK[x]IVRTLIDK	2	0	1242.765906	0.0323	0.3550
QQEADGIIK[x]ELNNDLDPTLR	8	0	2281.154893	0.0322	0.6450
SLQSVGQIIGEVLK[x]QLDSER	13	0	2198.190551	0.0322	0.6450
DGSSGGTIRMVILNK[x]DGMER	14	0	2135.046217	0.0322	0.6450
K[x]DGIQDIMPSQAKELK	0	0	1799.945046	0.0322	0.5150
CEDGVILALEKVVTSK[x]LLKPR	15	0	2367.355831	0.0321	0.6750
EDVQSLK[x]LKYYEQK	6	0	1769.919882	0.0321	0.4500
LPNIEEATFDK[x]R	10	0	1431.735725	0.0321	0.3850
NK[x]ELISVSAASK	1	0	1245.692803	0.0321	0.3850
DGIYDLLHACVDRIK[x]YEYQK	14	0	2498.226278	0.0320	0.6400
K[x]DLVR	0	0	629.386026	0.0320	0.1600
K[x]PTSELAIGASLEK	0	0	1442.797987	0.0318	0.4450
K[x]SNFFLQLDGLVGQEAR	0	0	1921.005669	0.0318	0.5400
GCLMFGPPGTGK[x]TLLARACAAQSNATFLK	11	0	3037.529839	0.0317	0.9200
ISLRDVCIK[x]LGLDSEESAEYIVAK	8	0	2707.410100	0.0317	0.7600
MEQKPEVDYSEK[x]FAELQK	11	0	2198.056433	0.0317	0.5700
RPPVIRTTLFK[x]SELAQSK	10	0	2070.194854	0.0317	0.5700
REDGMK[x]ILMVNR	5	0	1460.759115	0.0317	0.3800
LKYYEQK[x]IR	6	0	1239.697497	0.0317	0.2850
SEAAEFEYK[x]NGYPMPCDVLAKR	8	0	2574.188176	0.0316	0.6950
RK[x]LPNIEEATFDK	1	0	1559.830681	0.0315	0.4100
SAKAK[x]NPMFALSR	4	0	1419.765584	0.0315	0.4100
HNLNLSPEATASFTRK[x]QLATSLR	15	0	2554.361457	0.0315	0.7250
MHNNHAK[x]SLPPEEYDEK	6	0	2037.921346	0.0315	0.5350
YEYQK[x]LK	4	0	970.512337	0.0314	0.2200
EIK[x]PNIR	2	0	868.513006	0.0314	0.2200
DATDDK[x]R	5	0	819.372221	0.0314	0.2200
VLVK[x]VHPEGKYVVDISPDIDIK	3	0	2462.378342	0.0314	0.6900
L[x]KGYQTIELDK	0	0	1306.713204	0.0314	0.3450
ALDTLFSAIRDHDLAPLYK[x]YLSENPK	18	0	2989.554782	0.0313	0.8150
EDK[x]EGVVNTIAFAIRLTGDTNGALDK	2	0	2746.413605	0.0313	0.8150
HNNHMAK[x]VLTLELYK	6	0	1809.955886	0.0313	0.4700
EDK[x]EGVVNTIAFAIR	2	0	1660.878354	0.0313	0.4700
SPSGNDALNDK[x]KGTK	10	0	1530.763724	0.0313	0.4700
TK[x]INLIETLRTITDGK	1	0	1815.046470	0.0313	0.5000
TPNDTQK[x]YSNDK	6	0	1409.642221	0.0313	0.3750
GSQVSEFIDTESFAPTITVQSK[x]LSNRDAR	21	0	3182.584233	0.0312	0.9050
K[x]EDSSPCGYIIRILSGEQTVK	0	0	2379.210294	0.0312	0.6550
MLLTEVHLLESK[x]VYHAIR	11	0	2151.187325	0.0311	0.5600
IDTIVKEIQDEK[x]EAEAAR	11	0	2057.063963	0.0311	0.5600
VLELRAELDK[x]IGLSK	9	0	1682.992985	0.0310	0.4650
LVK[x]GR	2	0	571.380549	0.0310	0.1550
CLDQLTNWCTIK[x]TVDR	11	0	2021.966182	0.0309	0.4950
GK[x]SALSTLNGFVEELK	1	0	1691.909318	0.0309	0.4950
EDMGSNDK[x]ASK	7	0	1180.502961	0.0309	0.3400
EQK[x]PEVDYSEKFAELQK	2	0	2067.015955	0.0309	0.5250
AMSIVGLLLDDTDPMINVMK[x]LDK	19	0	2531.304781	0.0309	0.7100
A[x]ASLLK	0	0	601.379880	0.0308	0.1850
ARK[x]TQIAGGHDIIGPFHVITR	2	0	2286.270805	0.0307	0.6450
GTMK[x]VELYEIQLISEGQPVEGR	3	0	2475.267806	0.0307	0.6750
LMELFISK[x]SNSDDPASFTSINNYK	7	0	2720.300222	0.0306	0.7350
CYAK[x]NEWR	3	0	1125.502511	0.0306	0.2450
QVK[x]LLFIEKAEIINSLNLNNDLTDK	2	0	2884.590832	0.0306	0.7650
ATSAGPKQTETINWLEK[x]R	16	0	2029.059155	0.0306	0.5500
DATDDK[x]RGMFLILPTGAPAYAMSAHTATLR	5	0	3190.590187	0.0305	0.9150
THAVLVALK[x]RNAEELSSYQK	8	0	2256.222519	0.0305	0.6100
VGSALVGSQTK[x]VALEIHAQYELR	10	0	2468.338601	0.0304	0.7000
GSNDDEMK[x]IDKK	7	0	1378.639778	0.0304	0.3650
K[x]FTGGVLMLIDR	0	0	1348.753625	0.0304	0.3650
K[x]GINIDQSSNSK	0	0	1289.657479	0.0304	0.3650
CAEAENSSDLFKLGVMYAK[x]NLPNIQR	18	0	2967.458120	0.0304	0.7900
EDMGSNDK[x]ASKER	7	0	1465.646650	0.0304	0.3950
QK[x]TATQPIVAQEMETDNQTALLVANVR	1	0	2968.528639	0.0304	0.8200
FMALGLALLFNGKQDLADATVETLK[x]AIEGK	24	0	3176.715368	0.0303	0.9100
ALQDYK[x]PELASDPIIR	5	0	1827.972976	0.0303	0.4850
MATTVK[x]DTMNVDINAIKK	5	0	1992.038284	0.0303	0.5450
VFHPITKAVILSDTK[x]PVDK	14	0	2107.204023	0.0303	0.5750
VVGQLLEKLK[x]PLIEKGGDWER	9	0	2406.363362	0.0302	0.6350
MDK[x]EMAEADLDDDEPDLGEF	2	0	2283.903424	0.0300	0.6000
LK[x]GYQTIELDK	1	0	1306.713204	0.0300	0.3300
NK[x]LTNDETR	1	0	1089.541397	0.0300	0.2700
EDVQSLK[x]LK	6	0	1058.597121	0.0300	0.2700
EK[x]ADAAFLR	1	0	1019.539945	0.0300	0.2700
ENK[x]IQR	2	0	786.434760	0.0300	0.1800
DVAK[x]MK	3	0	690.373411	0.0300	0.1800
K[x]VADLK	0	0	672.416990	0.0300	0.1800
SAK[x]GTK	2	0	590.338744	0.0300	0.1800
AYMDPHRSMK[x]DLHISQNFACLIR	9	0	2802.351495	0.0300	0.6900
S[x]IMEYNGGSCVAMAGKNCVAIASDLR	0	0	2773.265441	0.0300	0.7800
LDGKDELWK[x]NDDQLTYTYK	8	0	2344.122200	0.0300	0.5700
AQSGPDASAK[x]LPTVIPTTRCR	9	0	2225.158538	0.0300	0.6300
LAEFVNMSK[x]AYHSQYLR	8	0	2056.019935	0.0300	0.5100
QYTVGQGYTK[x]AAWFEK	9	0	1875.915465	0.0300	0.4800
LVLK[x]EVFLSFHNLVGR	3	0	1870.082797	0.0300	0.4800
NK[x]ADYYTNICDRER	1	0	1816.816160	0.0300	0.4200
AVILSDTK[x]PVDKK	7	0	1412.823808	0.0300	0.3900
NCK[x]ADAGITIAPR	2	0	1385.708463	0.0300	0.3900
NEEEPTK[x]K	6	0	973.471593	0.0300	0.2400
STMLEK[x]IK	5	0	948.531355	0.0300	0.2400
KK[x]LIPIR	1	0	866.606510	0.0300	0.2100
M[x]NSIVSK	0	0	777.405435	0.0300	0.2100
VVK[x]GNQK	2	0	771.460247	0.0300	0.2100
S[x]INFCMDMDLSACILNASKAHLDVQEK	0	0	3109.433949	0.0298	0.8050
TLPPELK[x]GEALGNSEHIRCCHNSFAR	6	0	2992.439448	0.0298	0.7750
VLVKVHPEGK[x]YVVDISPDIDIK	9	0	2462.378342	0.0298	0.6550
VELAKQNLFVPTSDK[x]EK	14	0	1945.051948	0.0297	0.5050
AEFAVLYDPK[x]LGDNNIADWPQVEYLVGK	9	0	3163.586472	0.0296	0.8300
EVLNK[x]GVSKDEK	4	0	1344.724827	0.0296	0.3550
D[x]DGLEDDMPALADEEFEKMDR	0	0	2440.004526	0.0295	0.6200
VVGQLLEK[x]LKPLIEKGGDWER	7	0	2406.363362	0.0295	0.6200
GMALGSANEK[x]IEASKGLIDR	9	0	2059.073086	0.0295	0.5900
DK[x]LVLKEVFLSFHNLVGR	1	0	2113.204692	0.0294	0.5300
QEALSSK[x]TLFTRPIPVRR	6	0	2098.201001	0.0294	0.5300
QNLFVPTSDK[x]EKASFAR	9	0	1937.000583	0.0294	0.5000
LAIEREPPFAPIESAK[x]R	15	0	1923.057703	0.0294	0.5000
LHQLRNK[x]ELISVSAASK	6	0	1893.079498	0.0294	0.5000
ATAIGKSSTAAK[x]TFLEK	11	0	1722.951515	0.0294	0.5000
S[x]RSYDSRTTIFSPEGR	0	0	1857.896851	0.0294	0.4700
IQDAELAILQK[x]TQNLR	10	0	1853.036967	0.0294	0.4700
ALSSLK[x]YMLLSQIMLNSVSEVK	5	0	2453.327233	0.0293	0.6450
IEFATITK[x]DTTKNK	7	0	1608.872208	0.0293	0.4100
VNLYK[x]FR	4	0	938.533741	0.0293	0.2050
K[x]ELLKLK	0	0	870.590192	0.0293	0.2050
LALTKPK[x]GTPGYGPLGVLPK	6	0	2006.192733	0.0292	0.5850
ALTCK[x]MPGTLLPGPGKGYIGDPIK	4	0	2483.327901	0.0292	0.7000
K[x]EDSSPCGYIIR	0	0	1423.676496	0.0292	0.3500
K[x]QLLIDGANVLR	0	0	1338.798265	0.0292	0.3500
YVVDISPDIDIKEIK[x]PNIRVALR	14	0	2665.516554	0.0291	0.6700
IQDAELAILQK[x]TQNLRR	10	0	2009.138070	0.0291	0.4950
LENVK[x]IYADLKINEDSK	4	0	1991.057425	0.0291	0.4950
K[x]FTGGVLMLIDRESDK	0	0	1807.950131	0.0291	0.4650
IEASK[x]GLIDRMSTNLR	4	0	1802.967176	0.0291	0.4650
A[x]SLLK	0	0	530.342770	0.0290	0.1450
YTLYDQNDTK[x]EWLDKLGDK	9	0	2344.122200	0.0289	0.5500
SALSTLNGFVEELK[x]AEVRR	13	0	2118.143212	0.0289	0.5500
QEYALALQK[x]WDLSR	8	0	1719.894338	0.0289	0.4050
FGDGIQIAQLALK[x]HRENK	12	0	2037.111857	0.0289	0.5200
M[x]SSKDISSK	0	0	981.480047	0.0289	0.2600
E[x]IINRDIGKVVDK	0	0	1497.851416	0.0288	0.3750
CVVHLNDASVAAK[x]LLMK	12	0	1868.001115	0.0288	0.4900
A[x]KVAEQNENPTVGSAQK	0	0	1769.890704	0.0288	0.4900
I[x]INRDIGKVVDK	0	0	1368.808828	0.0288	0.3450
SSTAAK[x]TFLEKR	5	0	1337.730248	0.0288	0.3450
DGLEDDMPALADEEFEK[x]MDR	16	0	2324.977588	0.0287	0.5750
ELVSK[x]ASPIAGSEGKEAYR	4	0	1991.032273	0.0287	0.5450
SPSGNDALNDKK[x]GTK	11	0	1530.763724	0.0287	0.4300
EDGMK[x]ILMVNR	4	0	1304.658013	0.0286	0.3150
G[x]LGYPEDAIGK	0	0	1118.560737	0.0286	0.3150
LNVYK[x]YR	4	0	954.528656	0.0286	0.2000
K[x]KLIPIR	0	0	866.606510	0.0286	0.2000
NK[x]ESGLISATASIGLLQLWNVDMGLSLLDK	1	0	3185.700445	0.0285	0.8550
D[x]GLEDDMPALADEEFEKMDR	0	0	2324.977588	0.0285	0.5700
TLALK[x]YPGGGPGKTAILPVK	4	0	1980.177084	0.0285	0.5700
IQYVGK[x]QDPK	5	0	1174.634566	0.0285	0.2850
VK[x]AMEVDEKPTER	1	0	1530.771118	0.0285	0.3700
MVRGIGSYEK[x]QSEVSVGLR	9	0	2094.089070	0.0284	0.5400
LLK[x]PRVNNRIGSVDR	2	0	1736.016844	0.0283	0.4250
AVAVVVDPIQSVK[x]GK	12	0	1508.892552	0.0283	0.4250
IYADLK[x]INEDSK	5	0	1407.724493	0.0283	0.3400
IEDTDK[x]YDK	5	0	1125.518932	0.0283	0.2550
EFHK[x]DMTLEEAEVLILKVLR	3	0	2412.308550	0.0282	0.5650
QLEMLDLQEGFIK[x]EDCK	12	0	2094.996478	0.0282	0.4800
K[x]HFEQVINEKHEDALAK	0	0	2035.048591	0.0282	0.4800
GVFK[x]NVSGNVLSEIKNNWQIER	3	0	2530.329098	0.0282	0.6200
IDK[x]EDMGSNDK	2	0	1250.544822	0.0282	0.3100
SSSDMAYTSMFKGNQK[x]VVK	15	0	2107.007711	0.0282	0.5350
DK[x]KLIPIR	1	0	981.633448	0.0281	0.2250
K[x]HLGHVTLETVTHNIPTPWVR	0	0	2434.323230	0.0281	0.5900
VMK[x]EDNLILR	2	0	1229.680131	0.0280	0.2800
K[x]LEGTIDYQK	0	0	1193.629146	0.0280	0.2800
AIHK[x]LGSTLK	3	0	1066.649824	0.0280	0.2800
K[x]NEEK	0	0	646.328572	0.0280	0.1400
NVVTEAGFIAIK[x]EDR	11	0	1660.878354	0.0280	0.4200
SVEISALASK[x]NRLHQLR	9	0	1921.085644	0.0279	0.4750
L[x]MTEFVDQVDDVVKYEIDKTLAGVTR	0	0	2983.521097	0.0279	0.7250
TLADVEVNHLK[x]CDQFLVAHYR	10	0	2527.264057	0.0279	0.5850
EDVQSLKLK[x]YYEQK	8	0	1769.919882	0.0279	0.3900
M[x]DRQEQR	0	0	961.439915	0.0279	0.1950
FMALGLALLFNGK[x]QDLADATVETLKAIEGK	12	0	3176.715368	0.0278	0.8350
VVGSEFVQK[x]YLGEGPR	8	0	1763.920551	0.0278	0.4450
VHPEGK[x]YVVDISPDIDIKEIKPNIR	5	0	2873.564954	0.0278	0.6950
SINFCMDMDLSACILNASK[x]AHLDVQEK	18	0	3109.433949	0.0278	0.7500
AVEK[x]LSVEALNSLTGEFK	3	0	1934.035964	0.0278	0.5000
EHFK[x]ELVSK	3	0	1115.597456	0.0278	0.2500
GSNDDEMK[x]IDK	7	0	1250.544822	0.0277	0.3050
EAADFIFDICGIAGIK[x]K	15	0	1866.954882	0.0276	0.4700
NKEHIMDNLEAQAIEELEGAK[x]EDALFK	20	0	3084.507235	0.0276	0.7450
K[x]GILLPESLTEAVEATTYAILR	0	0	2387.331060	0.0275	0.6050
K[x]IDKEDMGSNDK	0	0	1378.639778	0.0275	0.3300
K[x]QYSAK	0	0	723.391504	0.0275	0.1650
CIK[x]IACWVVGSGDTIYDCVR	2	0	2371.112179	0.0275	0.5500
EAGFIDDILIITPASK[x]EK	15	0	1959.056365	0.0275	0.4950
GFPTPK[x]ATSTGTTIVGVIAK	5	0	1945.088332	0.0275	0.5500
K[x]VAEQNENPTVGSAQK	0	0	1698.853594	0.0275	0.4400
LIKK[x]SSEQANLYER	3	0	1677.904901	0.0275	0.3850
VSTKK[x]ILGVAAEDK	4	0	1457.845270	0.0275	0.3850
TNSTDEK[x]GTK	6	0	1079.509429	0.0275	0.2750
TK[x]DSLEAR	1	0	918.477014	0.0275	0.2200
K[x]CIK	0	0	547.315173	0.0275	0.1100
K[x]EITPDIFAAIAIINEADR	0	0	2099.126168	0.0274	0.5200
IDRK[x]IEFPPPSAEAR	3	0	1724.920885	0.0273	0.4100
QGAMIAQAMILTQHNDQLNSK[x]VSGIR	20	0	2823.448227	0.0273	0.7100
MK[x]SLSEQYTER	1	0	1370.649950	0.0273	0.3000
SLEK[x]TLVPYLR	3	0	1317.765572	0.0273	0.3000
K[x]GTKTSETNDR	0	0	1235.610532	0.0273	0.3000
IEVNIHRK[x]R	7	0	1163.688664	0.0272	0.2450
LEFIKVIPVEELK[x]EIK	12	0	1926.144056	0.0272	0.4350
APPEILDISK[x]QLADYK	9	0	1799.966829	0.0272	0.4350
IK[x]VLAQLGMQSLSPLKQGMNILR	1	0	2537.454825	0.0272	0.6250
LIK[x]KSSEQANLYER	2	0	1677.904901	0.0271	0.3800
AVNIAFTQDQLLK[x]R	12	0	1615.904510	0.0271	0.3800
ANWCDK[x]R	5	0	948.423539	0.0271	0.1900
IIPLK[x]KD	4	0	825.532346	0.0271	0.1900
QETQYK[x]IDELVSNNEKIWK	5	0	2364.196029	0.0271	0.5150
MDDK[x]MLLTEVHLLESKVYHAIR	3	0	2640.376636	0.0270	0.5950
K[x]YYSFDNSLK	0	0	1263.613496	0.0270	0.2700
LK[x]VLVQGLER	1	0	1153.718232	0.0270	0.2700
VVLKNK[x]GTMK	5	0	1116.668841	0.0270	0.2700
VAEQNENPTVGSAQK[x]MIQDEAQK	14	0	2514.201910	0.0270	0.6200
AVENASTCIGIK[x]CEDGVILALEK	11	0	2489.250437	0.0270	0.6200
GSLEKNWK[x]EEYLR	7	0	1650.836493	0.0269	0.3500
SGNLPDADNSK[x]SDISK	10	0	1646.774679	0.0269	0.4300
ALTCK[x]MPGTLLPGPGK	4	0	1639.878887	0.0269	0.4300
DKK[x]LIPIR	2	0	981.633448	0.0269	0.2150
K[x]VAQTTYK	0	0	937.523235	0.0269	0.2150
CYAK[x]NEWRHVLGIAIEAHR	3	0	2322.180277	0.0268	0.5100
LSGVVEGIFQK[x]CYAKNEWR	10	0	2283.146914	0.0268	0.5100
EIK[x]EVIELPVK	2	0	1295.769988	0.0268	0.2950
KSGFEK[x]IDLTR	5	0	1292.708787	0.0268	0.2950
K[x]SGFEKIDLTR	0	0	1292.708787	0.0268	0.2950
TFELAVGLTGDTTYYQLLLK[x]GGNMDSLK	19	0	3047.552396	0.0268	0.7500
ETEK[x]LAEERGWDIR	3	0	1730.858680	0.0268	0.3750
RQTLNK[x]IALDEQIQALK	5	0	1981.131923	0.0268	0.4550
AVEKLSVEALNSLTGEFK[x]GK	17	0	2119.152381	0.0268	0.5350
VGVFK[x]NVSGNVLSEIKNNWQIER	4	0	2629.397507	0.0267	0.6150
M[x]SIMEYNGGSCVAMAGKNCVAIASDLR	0	0	2904.305920	0.0267	0.7200
LLK[x]LEEAMKITTDAFTSAGER	2	0	2323.209235	0.0267	0.5600
LSLFSNK[x]ENELR	6	0	1448.762272	0.0267	0.3200
SAVIK[x]TSTR	4	0	961.555594	0.0267	0.2400
LK[x]LELK	1	0	742.495236	0.0267	0.1600
LLFIEK[x]AEIINSLNLNNDLTDK	5	0	2529.368896	0.0266	0.5850
HNDLAQLVQQSRPLMANFSK[x]AK	19	0	2495.306589	0.0266	0.5850
RAVEK[x]LSVEALNSLTGEFK	4	0	2090.137066	0.0266	0.5050
SAK[x]AKNPMFALSR	2	0	1419.765584	0.0265	0.3450
NK[x]PGVYTKVCNYVNWIQQTIAAN	1	0	2680.343029	0.0265	0.6100
QRIVAFVGSPIVEDEK[x]NLIR	15	0	2282.274552	0.0265	0.5300
VFHPITKAVILSDTKPVDK[x]K	18	0	2235.298978	0.0265	0.5300
FNLMVICK[x]DK	7	0	1266.646388	0.0265	0.2650
K[x]LEETDVAKAAILERPYASTGAYK	0	0	2623.385606	0.0265	0.6350
MCSPSATLTHRTMTEK[x]AR	15	0	2076.986596	0.0264	0.4750
EVIELPLK[x]NPELFLRVGIKPPK	7	0	2528.509290	0.0264	0.5800
K[x]DKMNFVILCR	0	0	1422.747490	0.0264	0.2900
SLNK[x]FSVATITPEGIEFQTDQSVSSK	3	0	2812.412936	0.0263	0.6850
VGVILESQRAANVLAFQSTTK[x]TLALK	20	0	2757.575126	0.0263	0.6850
INVKFFEK[x]EDVQSLK	7	0	1822.982813	0.0263	0.3950
SMAIDK[x]DIRWELIAR	5	0	1815.966450	0.0263	0.3950
LYFYYILFFEK[x]CNRSVECR	10	0	2606.244903	0.0263	0.5000
NVQLAK[x]VTAEGGFHIYNDEEMADAVAR	5	0	2947.413282	0.0263	0.7100
QLDSERFIVK[x]ASSGPR	9	0	1788.948158	0.0262	0.4200
IDK[x]K	2	0	502.311471	0.0262	0.1050
SNSDDPASFTSINNYK[x]YHDDLPALR	15	0	2839.304786	0.0262	0.6550
EPNK[x]GSYRPYTAK	3	0	1509.757521	0.0262	0.3400
GTCAGEVFMALK[x]GMALGSANEKIEASK	11	0	2769.349823	0.0261	0.7050
MEQK[x]PEVDYSEKFAELQK	3	0	2198.056433	0.0261	0.4700
RLAEGESEEVK[x]AYMDPHR	10	0	2116.000652	0.0261	0.4700
LQMSAMYK[x]K	7	0	1098.556519	0.0261	0.2350
SSK[x]VYISPK	2	0	1007.565097	0.0261	0.2350
ADYYYQAK[x]AK	7	0	1219.587284	0.0260	0.2600
T[x]EVLK	0	0	588.348247	0.0260	0.1300
VSTK[x]K	3	0	561.348581	0.0260	0.1300
N[x]STEEIDLYNR	0	0	1352.620760	0.0259	0.2850
GILLYGPPGTGK[x]TLLAR	11	0	1726.014054	0.0259	0.4400
AMEQQDIKPTVQNGEVSANAEQK[x]A	22	0	2585.239020	0.0258	0.6200
ILSGEQTVK[x]YDR	8	0	1407.735725	0.0258	0.3100
EIK[x]QIK	2	0	757.469750	0.0258	0.1550
GILLYGPPGTGK[x]TLLARAVAHHTDCK	11	0	2745.474704	0.0258	0.6700
YVQVEQRNK[x]PDER	8	0	1659.832802	0.0258	0.3350
TEPK[x]AVDEEMKVR	3	0	1530.771118	0.0258	0.3350
VDMYASDLAQISREDK[x]EGVVNTIAFAIR	15	0	3110.570500	0.0257	0.7200
SFEQKVMK[x]EDNLILR	7	0	1848.976679	0.0257	0.3850
AMEQQDIK[x]PTVQNGEVSANAEQKA	7	0	2585.239020	0.0256	0.6150
Q[x]IAIVVNQNWYCANTK	0	0	1920.951525	0.0256	0.4100
ENWK[x]YACK	3	0	1097.496365	0.0256	0.2050
TVQYATK[x]R	6	0	965.529382	0.0256	0.2050
DTALEK[x]YK	5	0	966.502166	0.0256	0.2050
LAAEDHKFVIHQEENK[x]R	15	0	2063.054738	0.0256	0.4350
YYK[x]DGIYDLLHACVDRIK	2	0	2241.125119	0.0256	0.4600
NEEEPTK[x]KGINIDQSSNSK	6	0	2117.023553	0.0255	0.4850
SSK[x]DISSKSPSGNDALNDK	2	0	1948.933683	0.0255	0.4850
EASK[x]TLSKWR	3	0	1204.656362	0.0255	0.2550
DEKVSEVLNSEDITGIQEK[x]STDLR	18	0	2704.340167	0.0254	0.6100
K[x]VEFGLPDLEGR	0	0	1358.719350	0.0254	0.3050
YMLLSQIMLNSVSEVKSLLTGK[x]HAIR	21	0	2930.608409	0.0254	0.6600
LTHEKSTMLEK[x]IK	10	0	1556.859536	0.0254	0.3300
QIKEIK[x]EVIELPVK	5	0	1665.007573	0.0254	0.3550
LGVMYAK[x]NLPNIQR	6	0	1615.886752	0.0254	0.3550
VSTK[x]KILGVAAEDK	3	0	1457.845270	0.0254	0.3550
E[x]EMIAAQGIDEEDRR	0	0	1760.799843	0.0253	0.3800
EK[x]VAFILDQVRLFLLR	1	0	1959.166855	0.0253	0.4050
GERPSCPTGYHLK[x]SIR	12	0	1856.931459	0.0253	0.4050
VTVSK[x]GVAIDLLEECK	4	0	1759.938898	0.0253	0.4050
VSGSELVQK[x]YIGEGSR	8	0	1707.879080	0.0253	0.4050
EDWEKYQK[x]PVDTEEENDK	7	0	2281.002149	0.0253	0.4550
HNFVGLFVELSKLLVK[x]DR	15	0	2113.204692	0.0253	0.4550
SALSTLNGFVEELK[x]AEVR	13	0	1962.042110	0.0253	0.4550
KSLPLQIEVANDCIK[x]WAIK	14	0	2225.224100	0.0253	0.4800
SLPLQIEVANDCIK[x]WAIKEK	13	0	2354.266687	0.0252	0.5050
ALERQLEMLDLQEGFIK[x]EDCK	16	0	2564.261336	0.0252	0.5300
ADPLDERLSGVVEGIFQK[x]CYAK	17	0	2494.252490	0.0252	0.5550
LALTKPK[x]GTPGYGPLGVLPKVGIR	6	0	2431.467763	0.0252	0.6050
IAYASVVYIADK[x]YKNENLENIEDVQLR	11	0	3169.629394	0.0252	0.6800
FKLNYK[x]PEEEYPDLSKHNNHMAK	5	0	2831.369969	0.0250	0.5750
YLYSSEENTK[x]AGALLGIGVTNVAVR	9	0	2624.380854	0.0250	0.6250
YTENIYPPKK[x]TVQYATK	9	0	2043.067597	0.0250	0.4250
HTVIK[x]TGLRMISLSYSR	4	0	1961.087952	0.0250	0.4250
VLTLSLMEELHK[x]MDDR	11	0	1928.969875	0.0250	0.4000
LNYK[x]PEEEYPDLSK	3	0	1723.830403	0.0250	0.3500
GNQKVVK[x]VDAQDFLK	6	0	1687.925637	0.0250	0.3750
NCACVISQKK[x]VPDK	9	0	1645.827913	0.0250	0.3500
M[x]SSKSSLELANNAVK	0	0	1577.808228	0.0250	0.3750
IQYVGKQDPK[x]K	9	0	1302.729522	0.0250	0.2750
DPDDK[x]IVGLTR	4	0	1227.645855	0.0250	0.2750
FRKLGVK[x]PPK	6	0	1168.744388	0.0250	0.2500
MKDAVK[x]EAAR	5	0	1117.591321	0.0250	0.2500
DK[x]LVLK	1	0	714.463938	0.0250	0.1500
NK[x]VLVK	1	0	699.464272	0.0250	0.1500
VDVK[x]TK	3	0	688.411904	0.0250	0.1500
QVK[x]R	2	0	529.333601	0.0250	0.1000
TEDDIK[x]SLQSVGQIIGEVLKQLDSER	5	0	2899.513703	0.0250	0.6500
VEAQNHK[x]LNLADPVSIEYLTR	6	0	2409.265107	0.0250	0.5250
MILELTNHLEELK[x]KYINR	12	0	2256.229913	0.0250	0.4500
YAVISGAISLDRVDVK[x]TK	15	0	1934.083580	0.0250	0.4500
TAALSARPAK[x]NIR	9	0	1367.799660	0.0250	0.3250
NK[x]RGGDEWK	1	0	1088.536254	0.0250	0.2250
DAFALAK[x]EK	6	0	991.533798	0.0250	0.2250
LALTKPKGTPGYGPLGVLPK[x]VGIR	19	0	2431.467763	0.0248	0.5950
LQMSAMYKK[x]CLTDLEDEAPAK	8	0	2441.163937	0.0248	0.5200
LLKLEEAMK[x]ITTDAFTSAGER	8	0	2323.209235	0.0248	0.5200
EAADFIFDICGIAGIK[x]KTR	15	0	2124.103657	0.0247	0.4700
LEEAMK[x]ITTDAFTSAGER	5	0	1968.946163	0.0247	0.4450
LLENDIK[x]VMKSEFQR	6	0	1848.976678	0.0247	0.3700
DEVLFNDK[x]PLPIEMK	7	0	1786.917438	0.0247	0.3700
GVLLYGPPGTGKTMLVK[x]AVANSTAANFIR	16	0	2945.615939	0.0247	0.7150
AVENASTCIGIK[x]CEDGVILALEKVVTSK	11	0	3003.561908	0.0246	0.6900
YK[x]DAYVYSIVAIAR	1	0	1630.871817	0.0246	0.3450
IEFATITKDTTK[x]NK	11	0	1608.872208	0.0246	0.3450
IKTLSMEK[x]HTELR	7	0	1584.865682	0.0246	0.3200
SPSGNDALNDK[x]K	10	0	1244.599634	0.0246	0.2950
EIK[x]PNIRVALR	2	0	1307.803685	0.0245	0.2700
AASIAVEDEK[x]R	9	0	1187.614557	0.0245	0.2700
ETTEKK[x]IDK	5	0	1090.586949	0.0244	0.2200
GIGSYEK[x]QSEVSVGLR	6	0	1707.879080	0.0244	0.3900
EISYPFK[x]R	6	0	1038.549782	0.0244	0.1950
AVILSDTK[x]PVDKKQCVIANSCK	7	0	2473.303140	0.0243	0.5350
VAEK[x]AQINTQEYGR	3	0	1605.811006	0.0243	0.3400
K[x]ANWCDK	0	0	920.417393	0.0243	0.1700
R[x]KQYSAK	0	0	879.492606	0.0243	0.1700
M[x]MGINER	0	0	849.383652	0.0243	0.1700
NVSGNVLSEIK[x]NNWQIERLR	10	0	2368.261024	0.0243	0.4850
K[x]CLTDLEDEAPAK	0	0	1488.712937	0.0242	0.3150
EKASK[x]GSNDDEMK	4	0	1437.640504	0.0242	0.3150
FFYILYFELYK[x]IAQDTLAR	10	0	2413.272097	0.0242	0.4600
AIGSGSEPAK[x]SELVKEFHK	9	0	2013.053008	0.0242	0.4600
I[x]DDQRDMQVDSVNQEENVDSGETK	0	0	2750.193582	0.0242	0.5800
K[x]TELFKASTSAK	0	0	1309.724101	0.0242	0.2900
TLLAK[x]AVANQTSATFLR	4	0	1804.020592	0.0241	0.4100
MGQAQSGNFSNFGDGANGDNK[x]K	20	0	2242.966054	0.0241	0.5300
ELEAMK[x]LLRPR	5	0	1354.775421	0.0241	0.2650
K[x]ALNEFVMMFSMFSHENWNDK	0	0	2604.159855	0.0240	0.5050
VHPEGKYVVDISPDIDIKEIK[x]PNIR	20	0	2873.564954	0.0240	0.6000
MSSKDISSK[x]SPSGNDALNDK	8	0	2079.974162	0.0240	0.4800
ALTLK[x]TGPPGPPCGGKFMLK	4	0	2069.116472	0.0240	0.4800
AHILRIHAK[x]SMAIDK	8	0	1702.966393	0.0240	0.3600
IITK[x]EGVETR	3	0	1144.645129	0.0240	0.2400
NEEEPTKK[x]GINIDQSSNSK	7	0	2117.023553	0.0239	0.4550
E[x]MIAAQGIDEEDRR	0	0	1631.757255	0.0239	0.3350
LMGQINK[x]MPLLQSSVALLGQKIR	6	0	2537.454825	0.0239	0.5500
LPNIEEATFDK[x]RIDRPGR	10	0	2126.123146	0.0239	0.4300
K[x]MSAQSCACMVRTLLYGK	0	0	2103.009638	0.0239	0.4300
RLMSK[x]VAEK	4	0	1060.606245	0.0239	0.2150
DIK[x]SMIADK	2	0	1019.532081	0.0239	0.2150
CAEAENSSDLFK[x]LGVMYAKNLPNIQR	11	0	2967.458120	0.0238	0.6200
NIPK[x]ARASLTAAK	3	0	1339.793514	0.0238	0.3100
FNSNAIAAVATK[x]MVTLKDVGPPQPGPGIYR	11	0	3111.653775	0.0238	0.7150
EQKPEVDYSEK[x]FAELQK	10	0	2067.015955	0.0238	0.4050
M[x]IDDQRDMQVDSVNQEENVDSGETK	0	0	2881.234060	0.0238	0.5950
FSVATITPEGIEFQTDQSVSSK[x]WAFAEK	21	0	3102.518455	0.0238	0.6650
M[x]NSTEEIDLYNR	0	0	1483.661239	0.0237	0.2850
G[x]VFK	0	0	449.263798	0.0237	0.0950
NLNAPK[x]FSFISNVRPKLFAYPPK	5	0	2647.463738	0.0237	0.5450
FNTGVVNVRVLIDCNK[x]FDSIDLNPAR	15	0	2975.528580	0.0237	0.6150
FFEK[x]EDVQSLK	3	0	1368.692468	0.0236	0.2600
A[x]ASLLKVNMENLIVTDLGKYAEVLIETAK	0	0	3145.730683	0.0236	0.6850
DEKYTLYDQNDTK[x]EWLDK	12	0	2303.059269	0.0236	0.4250
S[x]QARGFDRTITVFSPEGR	0	0	2023.023439	0.0236	0.4250
DDGLEDDMPALADEEFEK[x]MDR	17	0	2440.004526	0.0236	0.4950
AVNIAFTQDQLLK[x]RAATYIHR	12	0	2428.333793	0.0236	0.4950
YYLPKGK[x]SALSTLNGFVEELK	6	0	2356.267737	0.0236	0.4950
Q[x]LMTEFVDQVDDVVKYEIDKTLAGVTR	0	0	3111.579669	0.0235	0.6350
EATPMEMDEEKSQDISINGNSK[x]K	21	0	2580.168225	0.0235	0.5400
FK[x]LNYKPEEEYPDLSK	1	0	1998.993768	0.0234	0.3750
MPLLQSSVALLGQK[x]IR	13	0	1753.028320	0.0234	0.3750
LREEIQK[x]GDGGTDYVCVPK	6	0	2163.062913	0.0234	0.4450
AVAVVVDPIQSVKGK[x]VVIDAFR	14	0	2309.346986	0.0234	0.5150
HNDLAQLVQQSRPLMANFSKAK[x]SAK	21	0	2781.470679	0.0234	0.5850
RNK[x]LDPYWNQLIVAGVDGENK	2	0	2428.249792	0.0233	0.4900
TNNLDLEHK[x]HKTPDK	8	0	1788.911774	0.0233	0.3500
M[x]SERDTALEKYK	0	0	1469.718358	0.0233	0.2800
GSNDDEMKIDK[x]K	10	0	1378.639778	0.0233	0.2800
K[x]IFTIHTSK	0	0	1073.623277	0.0233	0.2100
TPDK[x]GYGHR	3	0	1029.499144	0.0233	0.2100
WK[x]R	1	0	488.285928	0.0233	0.0700
GVLLYGPPGTGK[x]TMLVKAVANSTAANFIR	11	0	2945.615939	0.0233	0.6750
SSLELANNAVK[x]SNDIEKAIDLYK	10	0	2534.322675	0.0233	0.5350
ATSAGPK[x]QTETINWLEK	6	0	1872.958052	0.0232	0.3950
LCIHK[x]NKLTNDETR	4	0	1740.894015	0.0232	0.3250
IAYASVVYIADK[x]YK	11	0	1602.865670	0.0232	0.3250
VHPEGKYVVDISPDIDIK[x]EIKPNIR	17	0	2873.564954	0.0232	0.5800
YK[x]DGVILAADSRTTMGAYIANR	1	0	2385.210964	0.0232	0.5100
VLTLELYKK[x]LR	8	0	1374.859801	0.0232	0.2550
ETIDNAETMK[x]K	9	0	1278.612505	0.0232	0.2550
SSTAAK[x]TFLEK	5	0	1181.629146	0.0232	0.2550
M[x]DTEMSVNMSDFLHDQATR	0	0	2226.934286	0.0232	0.4400
FSFISNVRPKLFAYPPK[x]SVQPTAK	16	0	2721.500514	0.0231	0.5550
NKISWYTK[x]IVDELDLR	7	0	1992.067931	0.0231	0.3700
TLSMEK[x]HTELRSFEQK	5	0	1962.983216	0.0231	0.3700
WSTAETLTNNK[x]IDRDK	10	0	1890.943464	0.0231	0.3700
DPIGAIDAGAALDIHIRLIK[x]K	19	0	2199.273826	0.0231	0.4850
IHAK[x]SMAIDKDIR	3	0	1496.813257	0.0231	0.3000
EEMMNSIQQAVAK[x]	12	0	1477.690428	0.0231	0.3000
ATAGPIIADK[x]NCK	9	0	1357.702317	0.0231	0.3000
VSTTPANSFELK[x]QYLIQR	11	0	2094.110853	0.0231	0.4150
TLDSNSLTHEKIEFATITK[x]DTTK	18	0	2592.328152	0.0230	0.5300
MVTLK[x]DVGPPQPGPGIYRLIGGTLR	4	0	2634.467832	0.0230	0.5750
LLENDIKVMK[x]SEFQR	9	0	1848.976678	0.0230	0.3450
ILEHK[x]EIMLR	4	0	1280.727413	0.0230	0.2300
GIDLK[x]SIAEK	4	0	1072.612770	0.0230	0.2300
DQPK[x]K	3	0	614.338744	0.0230	0.1150
EK[x]ASK	1	0	561.312197	0.0230	0.1150
ILPNK[x]VDPLVSLMMVEK	4	0	1925.072882	0.0229	0.3900
ALTCKMPGTLLPGPGK[x]GYIGDPIK	15	0	2483.327901	0.0229	0.5500
YK[x]DGVILAADSR	1	0	1306.688051	0.0229	0.2750
KCIK[x]IACWVVGSGDTIYDCVR	3	0	2499.207134	0.0229	0.4800
YSLNSYDFK[x]KQLLIDGANVLR	8	0	2456.306242	0.0229	0.4800
MKLSLFSNK[x]ENELR	8	0	1707.897707	0.0229	0.3200
ATAGPIIADK[x]NCKK	9	0	1485.797272	0.0229	0.3200
RK[x]QYSAK	1	0	879.492606	0.0229	0.1600
DTMNVDINAIKK[x]GEIR	11	0	1815.951192	0.0228	0.3650
TVSDLTISQAIFELSSPFLENK[x]SQK	21	0	2781.443508	0.0228	0.5700
AFNNAGITSVGVTGK[x]NCACVISQKK	14	0	2623.320910	0.0228	0.5700
QGLHKK[x]SNFFLQLDGLVGQEAR	5	0	2484.323621	0.0227	0.5000
LDRK[x]IEFPSYR	3	0	1422.761881	0.0227	0.2500
AIDLYK[x]EVLNK	5	0	1304.733939	0.0227	0.2500
EEYLRAAK[x]ASR	7	0	1292.683635	0.0227	0.2500
EEFAEK[x]AVSVIQARIANYDPAEIR	5	0	2718.397564	0.0227	0.5450
IK[x]TLSMEKHTELR	1	0	1584.865682	0.0227	0.2950
APALDGALQGVIQFMK[x]SCALFANQAATR	15	0	2948.499924	0.0227	0.6350
V[x]PTFANFHTPIFIAK	0	0	1701.924185	0.0227	0.3400
KSGNLPDADNSK[x]SDISK	11	0	1774.869635	0.0226	0.3850
GNAK[x]FGDGIQIAQLALK	3	0	1742.967833	0.0226	0.3850
VVGQLLEKLKPLIEK[x]GGDWER	14	0	2406.363362	0.0226	0.4750
TSTGGPK[x]LQLNLERDYEQFGYFK	6	0	2690.333907	0.0226	0.5200
IAYASVVYIADKYK[x]NENLENIEDVQLR	13	0	3169.629394	0.0226	0.6100
AVILSDTKPVDK[x]KQCVIANSCK	11	0	2473.303140	0.0225	0.4950
HNFVGLFVELSK[x]LLVKDR	11	0	2113.204692	0.0225	0.4050
PRK[x]QYSAK	2	0	976.545365	0.0225	0.1800
NK[x]PDER	1	0	757.371829	0.0225	0.1350
M[x]GINER	0	0	718.343173	0.0225	0.1350
LWK[x]R	2	0	601.369985	0.0225	0.0900
M[x]SERDTALEK	0	0	1178.560080	0.0225	0.2250
GVAIDLLEECK[x]NTACSGIIAEVK	10	0	2489.250437	0.0224	0.5150
LHNSLEVVFEWDK[x]NDWNGHIR	12	0	2607.261750	0.0224	0.4700
FAASK[x]EKQNTPVLFDSK	4	0	1908.994437	0.0224	0.3800
GAIEK[x]VDDLLTTQAEAK	4	0	1800.946820	0.0224	0.3800
GTPGYGPLGVLPK[x]VGIR	12	0	1679.972193	0.0224	0.3800
E[x]MIAAQGIDEEDR	0	0	1475.656153	0.0223	0.2900
ELLK[x]PSASVALQR	3	0	1410.819391	0.0223	0.2900
LLK[x]PRVNNR	2	0	1108.682852	0.0222	0.2000
SLALTKK[x]DK	6	0	1002.607293	0.0222	0.2000
AVAASLGVNFLK[x]VVSSAIVDK	11	0	2087.198937	0.0221	0.4650
LFAYPPK[x]SVQPTAK	6	0	1545.855441	0.0221	0.3100
YK[x]VNLYK	1	0	926.522509	0.0221	0.1550
S[x]RSYDSR	0	0	869.399102	0.0221	0.1550
QYSAK[x]AK	4	0	794.428614	0.0221	0.1550
K[x]SLPLQIEVANDCIKWAIK	0	0	2225.224100	0.0221	0.4200
WPK[x]IAEIYGSALRSNPVFAENDEK	2	0	2733.376103	0.0221	0.5300
YEIDK[x]TLAGVTR	4	0	1364.729913	0.0221	0.2650
EVLNKGVSK[x]DEK	8	0	1344.724827	0.0221	0.2650
FAASKEK[x]QNTPVLFDSK	6	0	1908.994437	0.0221	0.3750
GVILYGAPGTGK[x]TLLAK	11	0	1657.976610	0.0221	0.3750
QGAMIAQAMILTQHNDQLNSK[x]VSGIRK	20	0	2951.543182	0.0220	0.5950
EWLDKLGDK[x]GPAAAR	8	0	1625.852476	0.0220	0.3300
VMCK[x]NKTDTK	3	0	1223.600166	0.0220	0.2200
NLQVAK[x]SLDK	5	0	1114.634566	0.0220	0.2200
LLK[x]PR	2	0	625.427496	0.0220	0.1100
IKVLAQLGMQSLSPLK[x]QGMNILR	15	0	2537.454825	0.0220	0.5050
CFCAHNSRIAGEHLSNGEK[x]PLLTPEK	18	0	2964.433301	0.0219	0.5700
TQLADILSVLGMSYSNTSKHESLK[x]YR	23	0	2940.501366	0.0219	0.5700
LGITFAHVTAAKNNSWAK[x]SWSNLDLR	17	0	2899.509172	0.0219	0.5700
VDPLVSLMMVEK[x]IPDSTYEMVGGLEK	11	0	2879.436904	0.0219	0.5700
AVILSDTKPVDK[x]K	11	0	1412.823808	0.0219	0.2850
AASLLKVNMENLIVTDLGK[x]YAEVLIETAK	18	0	3145.730683	0.0219	0.6350
SQEEAIENIK[x]CTRAEQMSVELPQR	9	0	2845.369702	0.0219	0.5250
MSIMEYNGGSCVAMAGK[x]NCVAIASDLR	16	0	2904.305920	0.0219	0.5900
VVGSEFVQK[x]YLGEGPRMVR	8	0	2150.130540	0.0218	0.4150
DYGK[x]FLSAMHDLPVRGNAK	3	0	2118.067943	0.0218	0.4150
QVKLLFIEK[x]AEIINSLNLNNDLTDK	8	0	2884.590832	0.0218	0.5450
FLSAMHDLPVRGNAK[x]FGDGIQIAQLALK	14	0	3009.622085	0.0218	0.6100
LQK[x]YQATVMRGAFK	2	0	1639.886752	0.0218	0.3050
YEAK[x]AIGSGSEPAK	3	0	1406.704092	0.0218	0.3050
LAQFEKEEYVSDPK[x]EQM	13	0	2069.961478	0.0218	0.3700
ELISVSAASK[x]ILSNITYSYK	9	0	2186.183345	0.0217	0.4350
EEEDLDDEQLLLSREK[x]TSNNTNR	15	0	2747.284443	0.0217	0.5000
DCISGWGCVVYVITADK[x]CIKR	16	0	2499.207134	0.0217	0.4550
EAEAAKDEQIEK[x]IDTVIK	11	0	2029.057817	0.0217	0.3900
DTALEKYK[x]SYLLQHR	7	0	1863.984208	0.0217	0.3250
VVGQLLEKLK[x]PLIEK	9	0	1706.070505	0.0217	0.3250
K[x]ILFENPDEATK	0	0	1403.729579	0.0217	0.2600
IINRDIGK[x]VVDK	7	0	1368.808828	0.0217	0.2600
NK[x]MVCKIWK	1	0	1205.641245	0.0217	0.1950
K[x]RVIEHNIR	0	0	1163.688664	0.0217	0.1950
D[x]YDLVR	0	0	779.381332	0.0217	0.1300
HKTDLNHENLK[x]GGDDLDPNYVLSSR	10	0	2836.373864	0.0216	0.5400
LGSSEVEQVQLVVDGVKLMVEMEK[x]K	23	0	2773.460417	0.0216	0.5400
EAADFIFDICGIAGIKK[x]TR	16	0	2124.103657	0.0216	0.4100
NEEK[x]KLMELFISK	3	0	1607.859201	0.0215	0.2800
EFHKDMTLEEAEVLILK[x]VLR	16	0	2412.308550	0.0215	0.4300
QPWAHGLLLENFNSAAEK[x]NHASIDKMK	17	0	3048.523830	0.0215	0.5800
LQLNLERDYEQFGYFK[x]R	15	0	2218.117000	0.0215	0.3650
S[x]QSQFDPYVQNGGTTVAIAGDGFAILAGDTR	0	0	3155.515824	0.0215	0.6650
VHVTQEDFELAVAKVLNK[x]GDSGEMSLQK	17	0	3071.559603	0.0214	0.6000
STELFKNEEEPTK[x]K	12	0	1678.841301	0.0214	0.3000
SSK[x]SSLELANNAVK	2	0	1446.767750	0.0214	0.3000
P[x]PKEDWEKYQKPVDTEEENDK	0	0	2603.202624	0.0214	0.4500
AVILSDTKPVDKK[x]QCVIANSCK	12	0	2473.303140	0.0214	0.4700
TLLARAVAASLGVNFLK[x]VVSSAIVDK	16	0	2641.552939	0.0213	0.5550
PFGNTHNKFK[x]LNYKPEEEYPDLSK	9	0	2894.423777	0.0213	0.5100
NAYVINLK[x]QIAKFVVSLGER	7	0	2261.289476	0.0213	0.4250
IAK[x]GAIEKVDDLLTTQAEAK	2	0	2113.162944	0.0213	0.4250
LVNFTAK[x]TLDLLGIFR	6	0	1820.055916	0.0213	0.3400
S[x]SSDMAYTSMFKGNQK	0	0	1780.775938	0.0213	0.3400
M[x]SGYDRALSVFSPDGR	0	0	1756.820186	0.0213	0.3400
R[x]FANNDEIHPSK	0	0	1426.695258	0.0213	0.2550
K[x]AFGRVYATMQK	0	0	1398.744122	0.0213	0.2550
G[x]GLGYPEDAIGK	0	0	1175.582198	0.0213	0.2550
M[x]SER	0	0	521.226756	0.0213	0.0850
KSQNVQEQLNEWGSNITELLGK[x]LEK	21	0	2884.492911	0.0212	0.5300
ATDGVVLATEK[x]KPTSELAIGASLEK	10	0	2527.374374	0.0212	0.5300
QNLFVPTSDKEK[x]ASFAR	11	0	1937.000583	0.0212	0.3600
QEMKK[x]DSESTEEK	4	0	1567.703492	0.0212	0.2750
EQVRDAGK[x]DEFSR	7	0	1535.732760	0.0212	0.2750
YVQVEQRNK[x]PDERFNTGVVNVR	8	0	2646.362518	0.0211	0.4650
LTLEAMDLEIVEK[x]EHFKELVSK	12	0	2600.377016	0.0211	0.4650
EWNQNIK[x]NLSNVVEISGKGVFV	6	0	2473.296405	0.0211	0.4650
K[x]AGHPFMWNQHLGYVLTCPSNLGTGLR	0	0	3053.511491	0.0211	0.5700
QEYDLPK[x]PYLGSLAEALVSTGAVSLIK	6	0	2861.542489	0.0211	0.5700
STDEYNGAMLK[x]SVCVEAGMIALR	10	0	2514.191544	0.0211	0.4850
A[x]SLLKVNMENLIVTDLGKYAEVLIETAK	0	0	3074.693573	0.0211	0.5900
TSTGGPK[x]LQLNLER	6	0	1512.825929	0.0211	0.2950
TTLFKSELAQSK[x]YLMNVSR	11	0	2215.166981	0.0211	0.4000
MNLGEDVNLEELIQCK[x]DDLSGAEIK	15	0	2832.351989	0.0210	0.5250
TYNLISSYIK[x]SVEISALASK	9	0	2186.183345	0.0210	0.4200
TFHILEPK[x]EK	7	0	1240.681514	0.0210	0.2100
DLK[x]LK	2	0	615.395529	0.0210	0.1050
INDTVGIK[x]ESDTGLAPISFWDVAADR	7	0	2789.387058	0.0210	0.5450
AIEDAQELNGEHEILEAMK[x]NK	18	0	2381.153176	0.0210	0.4400
VTDK[x]LTQLTDNIWCCR	3	0	2021.966182	0.0209	0.3350
DESRGVMTLGFDLIK[x]R	14	0	1835.956278	0.0209	0.3350
K[x]FFAIDTANPIPVFTH	0	0	1816.951123	0.0209	0.3350
D[x]VPTFANFHTPIFIAK	0	0	1816.951123	0.0209	0.3350
GAIESYK[x]VVDASIVSK	6	0	1664.898420	0.0209	0.3350
NWK[x]EEYLRAAK	2	0	1406.730582	0.0209	0.2300
ENAPAIIFIDEIDAIATK[x]RFDAQTGADR	17	0	3060.551483	0.0209	0.5850
LENVKIYADLK[x]INEDSK	10	0	1991.057425	0.0209	0.3550
DSEGAGLNWLGLIASLSVQDLMLILSTK[x]NK	27	0	3185.700445	0.0208	0.6250
LGSSEVEQVQLVVDGVK[x]LMVEMEK	16	0	2645.365461	0.0208	0.5000
MSAQSCACMVRTLLYGK[x]R	16	0	2131.015784	0.0208	0.3750
K[x]DYTMAQPEFFK	0	0	1503.706735	0.0208	0.2500
YTQSTNNDDPK[x]K	10	0	1409.642221	0.0208	0.2500
EIQDEK[x]EAEAAR	5	0	1387.657871	0.0208	0.2500
DEK[x]SGVKLENVK	2	0	1344.724827	0.0208	0.2500
VGK[x]SAVIKTSTR	2	0	1245.740419	0.0208	0.2500
IIPLK[x]K	4	0	710.505408	0.0208	0.1250
IVK[x]SAK	2	0	644.422076	0.0208	0.1250
ATDGVVLATEKK[x]PTSELAIGASLEK	11	0	2527.374374	0.0208	0.5200
V[x]KAFGRVYATMQK	0	0	1497.812531	0.0208	0.2700
IK[x]YEYQK	1	0	970.512337	0.0207	0.1450
VDK[x]NWSK	2	0	875.450075	0.0207	0.1450
Y[x]FATLQK	0	0	869.464664	0.0207	0.1450
YK[x]NENLENIEDVQLR	1	0	1875.932566	0.0207	0.3100
VDTILLFMPMDESLK[x]VFQALTTIR	14	0	2780.485512	0.0206	0.4950
NGYPMPCDVLAK[x]RMANIAQVSTQR	11	0	2719.335512	0.0206	0.4950
NLQVAK[x]SLDKQMVEER	5	0	1886.988302	0.0206	0.3300
ENK[x]IQRQR	2	0	1070.594434	0.0206	0.1650
VGK[x]SAVIK	2	0	800.511946	0.0206	0.1650
SQK[x]NVISLEISDTSLQPLSTFFAER	2	0	2809.449655	0.0206	0.5150
MGQAQSGNFSNFGDGANGDNKK[x]DQK	21	0	2614.146520	0.0206	0.5150
ASDCINLVAK[x]CYMAVEISGASGNMGM	9	0	2748.204818	0.0206	0.5350
SIAEKMNGASGAELK[x]GVCTEAGMFALR	14	0	2797.355969	0.0206	0.5550
VRSEDYLPSK[x]YLDIDISK	9	0	2140.105099	0.0206	0.3700
KTVQYATK[x]R	7	0	1093.624337	0.0206	0.1850
SLGSGMDQEK[x]VLNKEHLEADFVTQVAVR	9	0	3099.565749	0.0205	0.5750
DAYVYSIVAIARIK[x]LISGK	13	0	2079.209109	0.0205	0.3900
AQSGPDASAK[x]LPTVIPTTR	9	0	1909.026796	0.0205	0.3900
GVLLYGPPGTGK[x]TLLARAVAASLGVNFLK	11	0	2882.674441	0.0205	0.5950
RK[x]IFTIHTSK	1	0	1229.724379	0.0205	0.2050
K[x]TLVAHAVLK	0	0	1078.686208	0.0205	0.2050
AQIK[x]ILYVNNAKSQEEAIENIK	3	0	2515.364479	0.0205	0.4500
LMVEMEK[x]KLEK	6	0	1376.740675	0.0205	0.2250
S[x]ERDTALEKYK	0	0	1338.677880	0.0205	0.2250
LTHEK[x]STMLEK	4	0	1315.680522	0.0205	0.2250
YDK[x]LVETSGQIR	2	0	1407.735725	0.0204	0.2450
EAEAAK[x]DEQIEK	5	0	1359.651724	0.0204	0.2450
VLGVFSEK[x]AQIK	7	0	1317.765572	0.0204	0.2450
QLASYYHK[x]ESNALFMVRIAQGLLYLGK	7	0	3112.653049	0.0204	0.5500
K[x]NCKADAGITIAPR	0	0	1513.803419	0.0204	0.2850
S[x]SKSSLELANNAVK	0	0	1446.767750	0.0204	0.2850
SMK[x]DLHISQNFACLIR	2	0	1931.970877	0.0203	0.3250
KPRVVTALTMLK[x]QHLFR	11	0	2037.203252	0.0203	0.3450
EDWEK[x]YQKPVDTEEENDK	4	0	2281.002149	0.0203	0.3650
QGDVLLNK[x]LQKYQATVMR	7	0	2104.146189	0.0203	0.3650
NSDYK[x]ETLIFKCIDMFIHK	4	0	2401.180912	0.0203	0.3850
SCNFPEFSYFMK[x]IVMSMVR	11	0	2372.082464	0.0203	0.3850
MELLEQYNVIHDHQEERMQK[x]LLR	19	0	2951.474439	0.0202	0.4650
TLASLQK[x]RTHALENTFLPSNSAR	6	0	2554.361457	0.0202	0.4650
PFGNTHNK[x]FKLNYKPEEEYPDLSK	7	0	2894.423777	0.0202	0.4850
LYQVEYAFK[x]AFNNAGITSVGVTGK	8	0	2576.327369	0.0202	0.4850
AFNNAGITSVGVTGK[x]NCACVISQK	14	0	2495.225954	0.0202	0.4850
ALSSLKYMLLSQIMLNSVSEVK[x]SLLTGK	21	0	3052.691464	0.0202	0.5650
LPEANFEPLEK[x]RLDR	10	0	1825.968559	0.0200	0.3000
VADLK[x]KLEGTIDYQK	4	0	1719.940617	0.0200	0.3000
EWLDK[x]LGDK	4	0	1102.565823	0.0200	0.1800
FMLKLGVK[x]R	7	0	1090.668450	0.0200	0.1800
IK[x]ILFSDVK	1	0	1061.648429	0.0200	0.1800
K[x]DSESTEEK	0	0	1051.466899	0.0200	0.1800
AFNNAGITSVGVTGKNCACVISQK[x]K	23	0	2623.320910	0.0200	0.5000
PPK[x]EDWEKYQKPVDTEEENDK	2	0	2603.202624	0.0200	0.4200
MARENAPAIIFIDEIDAIATK[x]R	20	0	2457.304859	0.0200	0.4400
NLTDETK[x]NKHCLIK	6	0	1712.887868	0.0200	0.2800
VLNK[x]GDSGEMSLQK	3	0	1504.755469	0.0200	0.2800
HK[x]TPDKGYGHR	1	0	1294.653005	0.0200	0.2200
LK[x]PLIEK	1	0	839.547996	0.0200	0.1400
TLSK[x]WR	3	0	789.449683	0.0200	0.1200
DLVK[x]K	3	0	601.379880	0.0200	0.1000
LQK[x]R	2	0	543.349250	0.0200	0.0800
M[x]FR	0	0	452.220553	0.0200	0.0600
K[x]FR	0	0	449.275030	0.0200	0.0600
LTDGTNGADLRNVVTEAGFIAIK[x]EDR	22	0	2774.419751	0.0198	0.5150
K[x]NLLNPLIEDSRYGLQGPTWLVHK	0	0	2790.517949	0.0198	0.4750
AITSVHARQEYALALQK[x]WDLSR	16	0	2555.360731	0.0198	0.4350
AEIINSLNLNNDLTDK[x]LAQFEK	15	0	2502.296462	0.0198	0.4350
NEADPAMAILSEYLETGSVK[x]LR	19	0	2406.209961	0.0198	0.4350
LTGDTNGALDK[x]LEEIGVADQYK	10	0	2349.169873	0.0198	0.4350
DCISGWGCVVYVITADKCIK[x]R	19	0	2499.207134	0.0198	0.4150
LQMSAMYK[x]KCLTDLEDEAPAK	7	0	2441.163937	0.0198	0.4150
DGMERK[x]FFAIDTANPIPVFTH	5	0	2405.183691	0.0198	0.4150
NAYVINLKQIAK[x]FVVSLGER	11	0	2261.289476	0.0198	0.3950
TIPPLTTVK[x]GSDAAPQASKK	8	0	2009.115605	0.0198	0.3950
HIIMFDCKILEFTK[x]YSNDK	13	0	2401.180912	0.0197	0.3750
WIAKQILDCIVNLSEPAK[x]K	17	0	2225.224100	0.0197	0.3750
S[x]SKDISSKSPSGNDALNDK	0	0	1948.933683	0.0197	0.3750
RMDDK[x]MLLTEVHLLESK	4	0	2057.064831	0.0197	0.3350
YYPVRK[x]FTGGVLMLIDR	5	0	2027.102541	0.0197	0.3350
HFEQVINEK[x]HEDALAK	8	0	1906.953636	0.0197	0.3150
IKILFSDVK[x]AMTTGLR	8	0	1792.027986	0.0197	0.3150
VATEK[x]DFLDAVQKVVK	4	0	1788.998462	0.0197	0.3150
EWLDK[x]LGDKGPAAAR	4	0	1625.852476	0.0197	0.2950
AASLLK[x]VNMENLIVTDLGKYAEVLIETAK	5	0	3145.730683	0.0197	0.5700
VVTSKLLK[x]PRVNNR	7	0	1622.994323	0.0196	0.2750
GIESEAYESVLDLAK[x]ICDVRSILR	14	0	2735.416246	0.0196	0.4700
DVCIK[x]LGLDSEESAEYIVAKGIR	4	0	2564.315479	0.0196	0.4500
MPPK[x]EDWEKYQKPVDTEEENDK	3	0	2734.243102	0.0195	0.4300
NSDYK[x]ETLIFK	4	0	1356.692468	0.0195	0.2150
LK[x]KTLEVLYLK	1	0	1346.853655	0.0195	0.2150
SERDTALEK[x]YK	8	0	1338.677880	0.0195	0.2150
NIRIHAYVK[x]VLTLSLMEELHK	8	0	2506.409261	0.0195	0.4100
EWDSK[x]LKDLR	4	0	1288.677488	0.0195	0.1950
DLKLK[x]WSDER	4	0	1288.677488	0.0195	0.1950
K[x]KELFDCLK	0	0	1179.632121	0.0194	0.1750
ETEK[x]LAEER	3	0	1103.545814	0.0194	0.1750
SLALTK[x]KDK	5	0	1002.607293	0.0194	0.1750
HGGYK[x]PTDK	4	0	1001.492997	0.0194	0.1750
EVLNK[x]GVSK	4	0	972.560345	0.0194	0.1750
ADAAFLRLVK[x]APALDGALQGVIQFMK	9	0	2742.525343	0.0194	0.5050
AQISVRLVPYLTK[x]LESK	12	0	1944.140700	0.0194	0.3300
NLIRLAK[x]R	6	0	982.639929	0.0194	0.1550
LLK[x]MQRIHDHLLMEEEYVQNQER	2	0	2951.474439	0.0193	0.4450
FVVFTPTLIDPELLDAQTK[x]LWKR	18	0	2729.515494	0.0193	0.4450
IDRK[x]VEFGLPDLEGR	3	0	1742.931448	0.0193	0.2900
GGVHVK[x]LAHLSKHPK	5	0	1606.941898	0.0193	0.2900
VLAQLGMQSLSPLK[x]QGMNILR	13	0	2296.275812	0.0193	0.4050
NCACVISQK[x]KVPDK	8	0	1645.827913	0.0193	0.2700
EDLTDEEK[x]AASIAVEDEKR	7	0	2147.022884	0.0192	0.3650
AASLLK[x]VNMENLIVTDLGK	5	0	2028.128811	0.0192	0.3650
EAEAAK[x]DEQIEKIDTVIK	5	0	2029.057817	0.0192	0.3450
IIYSDIDVDPVK[x]PEHVGK	11	0	2023.062511	0.0192	0.3450
M[x]ATTVKDTMNVDINAIKK	0	0	1992.038284	0.0192	0.3450
K[x]LEFPLPNEEAR	0	0	1441.756460	0.0192	0.2300
YTISGGGLYTDADK[x]GLATMGMGYLGSTGK	13	0	2884.362162	0.0191	0.5550
QPWAHGLLLENFNSAAEK[x]NHASIDK	17	0	2789.388396	0.0190	0.4750
VNGVVFTNRPDEK[x]NR	12	0	1743.901545	0.0190	0.2850
PFGNTHNK[x]FK	7	0	1188.603937	0.0190	0.1900
ILLDLVYAFIK[x]SNQATTSTDRQVK	10	0	2723.485647	0.0190	0.4550
LGDGVLRPYK[x]VGVILESQR	9	0	2098.189768	0.0189	0.3600
QAAK[x]ASVVETVTLTKVTQK	3	0	2001.146903	0.0189	0.3600
ALGNFVASVLARLALTK[x]PK	16	0	1968.188317	0.0189	0.3600
AVANSTAANFIRVVGSEFVQK[x]YLGEGPR	20	0	2979.556512	0.0189	0.5300
GAIESYK[x]VVDASIVSKALGNFVASVLAR	6	0	2863.580603	0.0189	0.5300
YVVDISPDIDIK[x]EIKPNIRVALR	11	0	2665.516554	0.0189	0.4350
K[x]ALSSLKYMLLSQIMLNSVSEVK	0	0	2581.422189	0.0189	0.4350
NPPPLDEGDIELLK[x]SYATGPYAR	13	0	2515.259352	0.0189	0.4350
SQK[x]NVISLEISDTSLQPLSTFFAERAK	2	0	3008.581721	0.0189	0.5100
M[x]PPKEDWEKYQKPVDTEEENDK	0	0	2734.243102	0.0189	0.4150
QKSLEK[x]TLVPYLR	5	0	1573.919099	0.0188	0.2450
K[x]VEFGLPDLEGRAHILR	0	0	1949.084584	0.0188	0.3200
K[x]ELFDCLK	0	0	1051.537166	0.0188	0.1500
SSCK[x]IVFR	3	0	995.522185	0.0188	0.1500
DSEALK[x]TR	5	0	918.477013	0.0188	0.1500
K[x]LEK	0	0	516.327120	0.0188	0.0750
MIQDEAQK[x]LHVASDLDALISAALR	7	0	2607.368908	0.0187	0.4500
KGINIDQSSNSK[x]DPEEEAEMMTK	11	0	2580.168225	0.0187	0.4300
S[x]GYDRALSVFSPDGR	0	0	1625.779708	0.0187	0.2800
TQLADILSVLGMSYSNTSK[x]HESLKYR	18	0	2940.501366	0.0187	0.4850
YHDDLPALRITAFLLADSK[x]SQK	18	0	2501.327703	0.0186	0.4100
EAVLK[x]LKLELK	4	0	1282.822356	0.0186	0.2050
MGNGK[x]MVEISR	4	0	1220.600502	0.0186	0.2050
LFAYPPK[x]SVQPTAKTVQK	6	0	2002.125051	0.0186	0.3350
LGLDSEESAEYIVAK[x]GIR	14	0	1949.010477	0.0186	0.3350
LEKSLLELNETQSNIQEQGVNWGK[x]K	23	0	2884.492911	0.0186	0.4650
AVENASTCIGIKCEDGVILALEK[x]VVTSK	22	0	3003.561908	0.0186	0.5200
MVCK[x]IWK	3	0	963.503367	0.0186	0.1300
DECK[x]QDIMFELGLLQER	3	0	2123.002624	0.0185	0.3150
SSK[x]SSLELANNAVKSNDIEK	2	0	2133.091236	0.0185	0.3700
QVK[x]NRDCVGR	2	0	1230.625074	0.0185	0.1850
DTTKNK[x]MVCK	5	0	1223.600166	0.0185	0.1850
VVTSKLLK[x]PR	7	0	1139.738968	0.0185	0.1850
NCK[x]ADAGITIAPRCTDLDAIGVK	2	0	2458.230706	0.0185	0.4250
LEFIK[x]VIPVEELK	4	0	1555.922455	0.0185	0.2400
EK[x]ASKGSNDDEMK	1	0	1437.640504	0.0185	0.2400
SIK[x]GYTLPPHCSRGER	2	0	1856.931459	0.0184	0.2950
LMTEFVDQVDDVVK[x]YEIDK	13	0	2285.113610	0.0184	0.3500
LDVAK[x]RVDMYASDLAQISR	4	0	2150.115282	0.0184	0.3500
SGNLPDADNSK[x]SDISKSSM	10	0	1951.879206	0.0184	0.3500
LEIK[x]EGNYGDGYALQPSYIHEYLSK	3	0	2886.407458	0.0184	0.4600
LGSSEVEQVQLVVDGVK[x]LMVEMEKK	16	0	2773.460417	0.0184	0.4600
QEVAAQK[x]SSEETEDK	6	0	1677.769259	0.0183	0.2750
GVMTLGFDLIK[x]R	10	0	1348.753625	0.0183	0.2200
TIEAITFKTDNHLSSTLEK[x]LSFK	18	0	2622.390357	0.0183	0.4200
DEPEETDVNKYQK[x]DEEWPPK	12	0	2475.107668	0.0182	0.3650
VTSK[x]LLEQEESAEK	3	0	1589.814754	0.0182	0.2550
SLLTGK[x]HAIRYAGR	5	0	1541.878966	0.0182	0.2550
LTGDTNGALDK[x]LEEIGVADQYKVSK	10	0	2663.365262	0.0182	0.4550
YTSLSEEQK[x]MK	8	0	1342.643803	0.0182	0.2000
KFRK[x]PIGATWK	3	0	1330.787310	0.0182	0.2000
F[x]ANNDEIHPSK	0	0	1270.594156	0.0182	0.2000
K[x]TQIAGGHDIIGPFHVITR	0	0	2059.132592	0.0182	0.3450
PFGNTHNKFKLNYK[x]PEEEYPDLSK	13	0	2894.423777	0.0181	0.4350
LK[x]GDLFSVGSGSTFAYGVLDSGYRWDLSK	1	0	3124.550422	0.0181	0.5250
K[x]ILFENPDEATKR	0	0	1559.830681	0.0181	0.2350
VK[x]AFGRVYATMQK	1	0	1497.812531	0.0181	0.2350
DMQVDSVNQEENVDSGETK[x]QNTVTEVPR	18	0	3147.426081	0.0180	0.5050
ILSTLDRELLK[x]PSASVALQR	10	0	2209.279304	0.0180	0.3600
M[x]SSKDISSKSPSGNDALNDK	0	0	2079.974162	0.0180	0.3600
DKPK[x]YEPPVPTRTGR	3	0	1739.931783	0.0180	0.2700
VVTSK[x]LLKPR	4	0	1139.738968	0.0180	0.1800
EK[x]VLK	1	0	615.395529	0.0180	0.0900
TK[x]LVK	1	0	587.400615	0.0180	0.0900
EVPAVQVTAAFLYNYK[x]R	15	0	1968.046805	0.0179	0.3050
TMLVK[x]AVANSTAANFIR	4	0	1805.982099	0.0179	0.3050
YLSENPK[x]TSASIDFDSNFLNSMIK	6	0	2720.300222	0.0179	0.4300
K[x]VSTTPANSFELKQYLIQR	0	0	2222.205809	0.0179	0.3400
QAAKASVVETVTLTK[x]VTQK	14	0	2001.146903	0.0179	0.3400
TGPPGPPCGGK[x]FMLKLGVK	10	0	1940.037500	0.0179	0.3400
DFTDGAAQRK[x]EITPDIFAAIAIINEADR	9	0	3060.551483	0.0179	0.5000
GYSKPNERATK[x]QSK	10	0	1592.826990	0.0179	0.2500
DRGK[x]LVR	3	0	842.508589	0.0179	0.1250
QVARNELEK[x]LNFSSLK	8	0	1875.021318	0.0178	0.2850
GQYSTVGK[x]VAVGQQYR	7	0	1739.895399	0.0178	0.2850
SIAEK[x]MNGASGAELKGVCTEAGMFALR	4	0	2797.355969	0.0178	0.4800
LQK[x]DLGQVLNKYVQVEQR	2	0	2157.190495	0.0178	0.3200
AKYASQK[x]RP	6	0	1047.582476	0.0178	0.1600
S[x]ERDTALEK	0	0	1047.519601	0.0178	0.1600
VDK[x]NWSKIYDFPLFQGIFIR	2	0	2485.315688	0.0177	0.3550
DEPEETDVNK[x]YQKDEEWPPK	9	0	2475.107668	0.0177	0.3550
NEEKK[x]LMELFISK	4	0	1607.859201	0.0177	0.2300
I[x]AIVVNQNWYCANTK	0	0	1792.892954	0.0177	0.2650
NK[x]PDERFNTGVVNVR	1	0	1743.901545	0.0177	0.2650
DLVLALDTPRTAAVNIK[x]VR	16	0	2064.205418	0.0176	0.3350
YYKPDLTIDEAVRIMK[x]LCFDELK	15	0	2859.454938	0.0176	0.4050
EDSSPCGYIIRILSGEQTVK[x]YDR	19	0	2685.306702	0.0176	0.4050
TNAIVMK[x]DIRSMDNLQGTLLLTFQEDR	6	0	3121.589852	0.0176	0.4750
NRTMVEVIPYFAEDLLVLK[x]TDELK	18	0	2835.509082	0.0175	0.4200
D[x]TEMSVNMSDFLHDQATR	0	0	2095.893807	0.0175	0.3150
K[x]TELEEIMLLNLHK	0	0	1709.938508	0.0175	0.2450
SETMK[x]YYLPKGK	4	0	1443.743119	0.0175	0.2100
DLK[x]LKWSDER	2	0	1288.677488	0.0175	0.1750
K[x]QCVIANSCK	0	0	1206.584850	0.0175	0.1750
LISGK[x]LDEAR	4	0	1100.618917	0.0175	0.1750
K[x]ILGVAAEDK	0	0	1042.602207	0.0175	0.1750
F[x]PTDDDDK	0	0	951.382115	0.0175	0.1400
FATLQK[x]SK	5	0	921.528321	0.0175	0.1400
F[x]ATLQKSK	0	0	921.528321	0.0175	0.1400
RFK[x]K	2	0	577.369985	0.0175	0.0700
GTK[x]R	2	0	460.275756	0.0175	0.0700
MK[x]SDINAHKSQLFAGAAPNNHLEEWLK	1	0	3048.523830	0.0174	0.4700
LPSEYDSRVK[x]AMEVDEKPTER	9	0	2478.205935	0.0174	0.3650
YYRAVYDTAVVQEDPEK[x]WK	16	0	2359.148355	0.0174	0.3300
FIRVSGSELVQK[x]YIGEGSR	11	0	2124.132649	0.0174	0.3300
T[x]VYQISELESLLR	0	0	1549.835098	0.0173	0.2250
FVVFTPTLIDPELLDAQTK[x]LWK	18	0	2573.414392	0.0173	0.3800
KLGVK[x]PPKGCLMFGPPGTGK	4	0	2068.132455	0.0172	0.3450
LNFSSLK[x]MK	6	0	1066.584449	0.0172	0.1550
LCIHKNK[x]LTNDETR	6	0	1740.894015	0.0171	0.2400
Q[x]TVYQISELESLLR	0	0	1677.893669	0.0171	0.2400
ATAGPIIADKNCK[x]K	12	0	1485.797272	0.0171	0.2400
ILIDK[x]AR	4	0	827.522844	0.0171	0.1200
SK[x]VLDVR	1	0	815.486459	0.0171	0.1200
TTMGAYIANRVTDK[x]LTQLTDNIWCCR	13	0	3100.489095	0.0171	0.4450
MNSIVSKYTQSTNNDDPK[x]K	17	0	2169.037093	0.0171	0.3250
M[x]NSIVSKYTQSTNNDDPKK	0	0	2169.037093	0.0171	0.3250
TLDSNSLTHEK[x]IEFATITK	10	0	2147.110911	0.0171	0.3250
IK[x]ENQEKISNNK	1	0	1443.768084	0.0171	0.2050
DKPK[x]YEPPVPTR	3	0	1425.761546	0.0171	0.2050
RGGDEWK[x]IEPLK	6	0	1426.756795	0.0171	0.2050
IK[x]LISGKLDEAR	1	0	1341.797930	0.0171	0.2050
K[x]SGNLPDADNSK	0	0	1244.599634	0.0171	0.2050
RGERPSCPTGYHLK[x]SIR	13	0	2013.032561	0.0171	0.2900
VNGVVFTNRPDEK[x]NRQYQEVVK	12	0	2618.356371	0.0170	0.3750
AVELAAMNK[x]ANMQEVETEEFLR	8	0	2522.214389	0.0170	0.3750
AQIKILYVNNAK[x]SQEEAIENIK	11	0	2515.364479	0.0170	0.3750
LGLGIAYQLRLAEFVNMSK[x]AYHSQYLR	18	0	3140.659196	0.0170	0.4600
TLEVLYLK[x]MHNNHAKSLPPEEYDEK	7	0	2997.490468	0.0170	0.4250
DCISGWGCVVYVITADK[x]CIK	16	0	2343.106032	0.0170	0.3400
FRK[x]PIGATWKTTQLEEANSK	2	0	2304.222519	0.0170	0.3400
GVVALVEDK[x]TKSVALGGITK	8	0	1984.156741	0.0170	0.3400
VVLK[x]NKGTMK	3	0	1116.668841	0.0170	0.1700
K[x]YINR	0	0	692.396924	0.0170	0.0850
K[x]EEPK	0	0	629.338410	0.0170	0.0850
QLIIK[x]EEMMNSIQQAVAK	4	0	2073.096129	0.0169	0.3050
NGYPMPCDVLAK[x]R	11	0	1519.727481	0.0169	0.2200
DGLEDDMPALADEEFEK[x]MDRR	16	0	2481.078690	0.0169	0.3550
YYLPK[x]GKSALSTLNGFVEELK	4	0	2356.267737	0.0169	0.3550
DARSLNK[x]FSVATITPEGIEFQTDQSVSSK	6	0	3154.578087	0.0169	0.4900
VVK[x]VDAQDFLKVAETR	2	0	1817.004608	0.0169	0.2700
NK[x]PGVYTK	1	0	905.497023	0.0169	0.1350
ELLVK[x]ASK	4	0	886.548722	0.0169	0.1350
QGEIDYEALVK[x]LTDGTNGADLR	10	0	2377.176020	0.0168	0.3700
LMVEMEKK[x]LEK	7	0	1376.740675	0.0168	0.1850
QIGIDPPRGVLLYGPPGTGK[x]TMLVK	19	0	2606.461686	0.0168	0.4200
LK[x]WSDERYLHQSLK	1	0	1801.947432	0.0168	0.2350
GGLGYPEDAIGK[x]TK	11	0	1404.724827	0.0168	0.2350
AANVLAFQSTTK[x]TLALK	11	0	1776.014446	0.0168	0.2850
LIIPSDDALRTNAIVMK[x]DIR	16	0	2253.251374	0.0168	0.3350
FK[x]LNYKPEEEYPDLSKHNNHMAK	1	0	2831.369969	0.0167	0.3850
FLSKTLDSNSLTHEK[x]IEFATITK	14	0	2622.390357	0.0167	0.3850
VYQTEPAGIYNAWK[x]ATAIGRASK	13	0	2494.296739	0.0167	0.3850
LVLDSWEPHTQGVYGTRYK[x]LHSEK	18	0	2842.440095	0.0167	0.4000
DEK[x]YTLYDQNDTKEWLDK	2	0	2303.059269	0.0167	0.3000
DTALEK[x]YKSYLLQHR	5	0	1863.984208	0.0167	0.2500
VVDK[x]CFGIKFDIMPR	3	0	1823.942544	0.0167	0.2500
K[x]MSAQSCACMVR	0	0	1427.614109	0.0167	0.2000
DTMNVDINAIK[x]K	10	0	1360.701983	0.0167	0.2000
EK[x]ADAAFLRLVK	1	0	1359.787367	0.0167	0.2000
K[x]PRVVTALTMLK	0	0	1355.832206	0.0167	0.2000
GSDAAPQASKK[x]K	10	0	1186.630541	0.0167	0.2000
VNENIGDELLLEQCMKHSTFIITK[x]R	23	0	2987.520717	0.0166	0.4150
MGQAQSGNFSNFGDGANGDNK[x]KDQK	20	0	2614.146520	0.0166	0.4150
SYYMLYK[x]AGVLQSLADDSATTR	6	0	2452.194311	0.0166	0.3650
QETQYKIDELVSNNEK[x]IWK	15	0	2364.196029	0.0166	0.3150
QVMEEKLDSK[x]NVQLAK	9	0	1858.982156	0.0166	0.2650
VDAQDFLK[x]VAETR	7	0	1490.772835	0.0165	0.2150
G[x]LGYPEDAIGKTK	0	0	1347.703366	0.0165	0.2150
TK[x]DEGGPAGGLYI	1	0	1276.629872	0.0165	0.2150
DK[x]MNFVILCR	1	0	1294.652534	0.0165	0.1650
LAEGESEEVK[x]AYMDPHR	9	0	1959.899550	0.0165	0.2800
N[x]SSSDMAYTSMFKGNQK	0	0	1894.818860	0.0165	0.2800
ILYVNNAK[x]SQEEAIENIKCTR	7	0	2492.269200	0.0164	0.3450
EDCEAATDPLLKK[x]QMSYMLAR	12	0	2469.170083	0.0164	0.3450
DEK[x]SGVK	2	0	761.391895	0.0164	0.1150
QYQEVVKQGDVLLNK[x]LQK	14	0	2129.184348	0.0164	0.2950
QGITEAYNQK[x]AVEKLMSR	9	0	2065.062523	0.0164	0.2950
QYSAK[x]AKWSTAETLTNNK	4	0	2040.027522	0.0164	0.2950
GFPTPKATSTGTTIVGVIAK[x]DCIVLGADTR	19	0	3045.616721	0.0163	0.4900
IDRK[x]ILFENPDEATK	3	0	1787.941677	0.0163	0.2450
LIPIRGTEVEK[x]ITIK	10	0	1709.045018	0.0163	0.2450
NK[x]GTMKVELYEIQLISEGQPVEGR	1	0	2717.405684	0.0162	0.3900
IAKGAIEK[x]VDDLLTTQAEAK	7	0	2113.162944	0.0162	0.3250
K[x]LGVKPPKGCLMFGPPGTGK	0	0	2068.132455	0.0162	0.3250
DSYLIIDK[x]LPSEYDSR	7	0	1912.941734	0.0162	0.2600
AHLDVQEK[x]DQPK	7	0	1406.715325	0.0162	0.1950
KIDK[x]EDMGSNDK	3	0	1378.639778	0.0162	0.1950
FMLK[x]LGVK	3	0	934.567348	0.0162	0.1300
K[x]NCK	0	0	548.274037	0.0162	0.0650
VHEVGDDLVIGASGFEADALALVK[x]RIQQR	23	0	3105.656945	0.0162	0.4700
VLNKGDSGEMSLQKLFK[x]	16	0	1893.002891	0.0162	0.2750
GGLGYPEDAIGKTK[x]LVK	13	0	1744.972250	0.0162	0.2750
K[x]FDQLTQALNVAIRLDDMSLIK	0	0	2531.378019	0.0161	0.3550
LNVYK[x]YRTFELAVGLTGDTTYYQLLLK	4	0	3181.706188	0.0161	0.4350
IRIGLHDDAYLDVCK[x]YYR	14	0	2269.131265	0.0161	0.2900
TVYQISELESLLRSSHIITK[x]ELK	19	0	2686.490399	0.0161	0.3700
VHVTQEDFELAVAK[x]VLNKGDSGEMSLQK	13	0	3071.559603	0.0161	0.4500
LK[x]PQDERTQEERNR	1	0	1797.908083	0.0161	0.2250
E[x]EMIAAQGIDEEDR	0	0	1604.698741	0.0161	0.2250
GERPSCPTGYHLK[x]SIRTGR	12	0	2171.101696	0.0161	0.3050
LGVK[x]PPKGCLMFGPPGTGK	3	0	1940.037500	0.0161	0.3050
VFHPITKAVILSDTK[x]PVDKK	14	0	2235.298978	0.0160	0.3200
ISYGDSGLRTEPK[x]AVDEEMK	12	0	2224.068057	0.0160	0.3200
QYQEVVK[x]QGDVLLNK	6	0	1759.946763	0.0160	0.2400
SRK[x]VAQTTYK	2	0	1180.656362	0.0160	0.1600
K[x]ELLK	0	0	629.411178	0.0160	0.0800
QTETINWLEK[x]R	9	0	1416.736060	0.0159	0.1750
LVARNIPK[x]EIK	7	0	1279.797539	0.0159	0.1750
YSNDK[x]SIVNSM	4	0	1256.570643	0.0159	0.1750
EPPFAPIESAK[x]RIDRPGRPLDIDLAILR	10	0	3154.761346	0.0159	0.4450
EEIQK[x]GDGGTDYVCVPK	4	0	1893.877753	0.0159	0.2700
QK[x]SLEK	1	0	731.417716	0.0158	0.0950
K[x]LDVAK	0	0	672.416990	0.0158	0.0950
HIIMFDCK[x]ILEFTKYSNDK	7	0	2401.180912	0.0158	0.3000
IGLSK[x]IRIAYASVVYIADK	4	0	2079.209109	0.0158	0.3000
FFEK[x]EDVQSLKLK	3	0	1609.871482	0.0158	0.2050
STMLEK[x]IKENQEK	5	0	1576.812980	0.0158	0.2050
KILFENPDEATK[x]R	11	0	1559.830681	0.0158	0.2050
RLYAVK[x]YELYSNQYYHGAGEPSLIGDK	5	0	3133.550757	0.0157	0.4250
MILELTNHLEELK[x]K	12	0	1709.938508	0.0157	0.2200
WSELRK[x]R	5	0	973.545700	0.0157	0.1100
EKVLK[x]TK	4	0	844.538158	0.0157	0.1100
P[x]TDDDDK	0	0	804.313706	0.0157	0.1100
SLALTK[x]K	5	0	759.485399	0.0157	0.1100
AVAVVVDPIQSVK[x]GKVVIDAFR	12	0	2309.346986	0.0157	0.3450
ASRGAATIK[x]GAIWYGIDFTAAR	8	0	2295.212290	0.0157	0.3450
MDDK[x]MLLTEVHLLESK	3	0	1900.963729	0.0156	0.2500
D[x]GIQDIMPSQAKELKK	0	0	1799.945046	0.0156	0.2500
K[x]ANWCDKR	0	0	1076.518495	0.0156	0.1250
GGLGYPEDAIGK[x]TKLVK	11	0	1744.972250	0.0156	0.2650
IDVLFSK[x]IRLAYVYADMR	6	0	2172.176427	0.0156	0.2800
YACK[x]ILGVVEGQFSRPAK	3	0	2022.071968	0.0156	0.2800
LLVK[x]DRIDK	3	0	1098.676036	0.0156	0.1400
FATLQK[x]SKR	5	0	1077.629423	0.0156	0.1400
LEEIGVADQYK[x]VSKILEHK	10	0	2198.194577	0.0155	0.2950
GTTYSAPAIATGFAMHLALPMLRK[x]ATDDDR	23	0	3190.590187	0.0155	0.4650
IDLYHDNHERK[x]MSAQSCACMVR	10	0	2720.203848	0.0155	0.3400
QGDVLLNK[x]LQK	7	0	1254.729522	0.0155	0.1700
CFGIK[x]FDIMPRK	4	0	1510.778788	0.0154	0.1850
KQCVIANSCK[x]TAINTGGGSVAVFNK	9	0	2623.320910	0.0154	0.3850
GGDEWK[x]IEPLKLK	5	0	1511.834706	0.0154	0.2000
GYSK[x]PNERATKQSK	3	0	1592.826990	0.0154	0.2150
AIDLYKEVLNK[x]GVSK	10	0	1675.950788	0.0153	0.2300
QVMEEK[x]LDSKNVQLAK	5	0	1858.982156	0.0153	0.2450
INYKK[x]TELEEIMLLNLHK	4	0	2228.223766	0.0153	0.2750
FFPYYVYTTVAGIDK[x]EGK	14	0	2097.045801	0.0153	0.2750
KPIGATWK[x]TTQLEEANSK	7	0	2001.053008	0.0153	0.2750
LVSK[x]TSFLTNASNNLAIR	3	0	1948.074078	0.0153	0.2750
YTLYDQNDTKEWLDK[x]LGDK	14	0	2344.122200	0.0153	0.2900
NK[x]LDPYWNQLIVAGVDGENK	1	0	2272.148690	0.0153	0.3050
GVVALVEDKTK[x]SVALGGITK	10	0	1984.156741	0.0153	0.3050
NK[x]ELISVSAASKILSNITYSYK	1	0	2428.321223	0.0152	0.3350
ISQAVRIGDLCAFTDALSK[x]YEAEFR	18	0	2859.422393	0.0152	0.3800
YACKILGVVEGQFSRPAK[x]LNDPEDK	17	0	2833.443128	0.0152	0.3800
IIYSDIDVDPVKPEHVGK[x]VVLKNK	17	0	2704.516220	0.0150	0.3600
MILELTNHLEELKK[x]YINR	13	0	2256.229913	0.0150	0.2700
ATSAGPK[x]QTETINWLEKR	6	0	2029.059155	0.0150	0.2700
K[x]PIGATWKTTQLEEANSK	0	0	2001.053008	0.0150	0.2700
ANNWSK[x]FTATAALGVIHR	5	0	1956.032885	0.0150	0.2700
EDALFK[x]NEEK	5	0	1221.587675	0.0150	0.1500
KK[x]ELFDCLK	1	0	1179.632121	0.0150	0.1350
WAIK[x]EK	3	0	773.443537	0.0150	0.0900
ERK[x]PR	2	0	684.403070	0.0150	0.0750
QDPK[x]K	3	0	614.338744	0.0150	0.0750
SGK[x]KR	2	0	574.355062	0.0150	0.0750
FDVIVAKGK[x]VAVFDSQTQPPVLWFR	8	0	2846.548187	0.0150	0.3750
LNADVLGQLIK[x]KYYSFDNSLK	10	0	2428.300096	0.0150	0.3150
IMRDVITELPDAK[x]YYR	12	0	1982.029438	0.0150	0.2400
LKESQLVDK[x]FFEK	8	0	1609.871482	0.0150	0.1950
FDSEK[x]AGDREVQR	4	0	1535.732760	0.0150	0.1950
EDMGSNDKASK[x]ER	10	0	1465.646650	0.0150	0.1950
M[x]SRSYDSR	0	0	1000.439581	0.0150	0.1200
LLEK[x]LEIK	3	0	984.621882	0.0150	0.1200
K[x]REAEAAK	0	0	901.498083	0.0150	0.1200
DAVK[x]EAAR	3	0	858.455887	0.0150	0.1200
LIK[x]K	2	0	500.368591	0.0150	0.0600
ITTDAFTSAGERHIEVGDSVLVK[x]IITK	22	0	2899.565345	0.0148	0.4000
FDVIVAK[x]GKVAVFDSQTQPPVLWFR	6	0	2846.548187	0.0148	0.3700
FSFISNVRPK[x]LFAYPPKSVQPTAK	9	0	2721.500514	0.0148	0.3550
SSGSSYPSLLQCLK[x]APVLSDSSCK	13	0	2570.235514	0.0148	0.3550
IQFCLALHNDSIK[x]SMRYPMDAHK	12	0	2774.345349	0.0148	0.3400
FLSK[x]TLDSNSLTHEKIEFATITK	3	0	2622.390357	0.0148	0.3400
DECK[x]QDIMFELGLLQERLAEK	3	0	2564.261336	0.0148	0.3100
LNADVLGQLIKK[x]YYSFDNSLK	11	0	2428.300096	0.0148	0.3100
SLK[x]DECKQDIMFELGLLQER	2	0	2451.213662	0.0147	0.2950
LLIFEK[x]QVRQASDTSTNTK	5	0	2178.164339	0.0147	0.2800
K[x]EVAEADIASKDLEETDER	0	0	2147.022884	0.0147	0.2800
IDTIVK[x]EIQDEKEAEAAR	5	0	2057.063963	0.0147	0.2650
A[x]TTVKDTMNVDINAIKK	0	0	1860.997805	0.0147	0.2500
TITDGK[x]IYVEVER	5	0	1521.803799	0.0146	0.1900
IVRTLIDK[x]FSGEK	7	0	1504.861253	0.0146	0.1900
ENWKYACK[x]ILGVVEGQFSRPAK	7	0	2579.331740	0.0145	0.3200
YMLLSQIMLNSVSEVK[x]SLLTGK	15	0	2453.327233	0.0145	0.3200
EIK[x]IIYSDIDVDPVKPEHVGK	2	0	2393.284112	0.0145	0.3050
HPK[x]FEEILTR	2	0	1268.687660	0.0145	0.1450
NK[x]LLKVTVSK	1	0	1128.722984	0.0145	0.1450
LGDK[x]GPAAAR	3	0	954.524630	0.0145	0.1450
LLKVTVSK[x]GVAIDLLEECK	7	0	2114.201970	0.0145	0.2750
MVRGGYAEVK[x]QSEVIGLVR	9	0	2090.130540	0.0145	0.2750
LAAPQLVQMFIGDGAK[x]LVR	15	0	2026.139651	0.0145	0.2750
VKLEK[x]SLLELNETQSNIQEQGVNWGK	4	0	2983.561320	0.0144	0.3750
MVTANIKNIK[x]AMDLGELETFQLLNTR	9	0	2962.561853	0.0144	0.3750
GSQVSEFIDTESFAPTITVQSK[x]LSNR	21	0	2840.419082	0.0144	0.3750
IPDSTYEMVGGLEK[x]QIK	13	0	1906.970924	0.0144	0.2450
FQDILLGAGQAIK[x]AGNR	12	0	1770.973979	0.0144	0.2450
VDDLLTTQAEAK[x]GAGFLLFMLNALR	11	0	2706.441342	0.0144	0.3600
KDWNACK[x]K	6	0	1048.512348	0.0144	0.1150
LDRK[x]LEFPLPNEEAR	3	0	1825.968559	0.0143	0.2150
MPIDFKGFICK[x]VVDK	10	0	1795.936398	0.0143	0.2150
GIWHNDNK[x]SFLVWVNEEDHLR	7	0	2607.261750	0.0143	0.3000
YEYQK[x]LKESQLVDK	4	0	1769.919882	0.0143	0.2000
VVTSK[x]LLKPRVNNR	4	0	1622.994323	0.0143	0.2000
NK[x]HCLIK	1	0	911.501059	0.0143	0.1000
IIPLKK[x]D	5	0	825.532346	0.0143	0.1000
K[x]ALSSLK	0	0	745.469750	0.0143	0.1000
QLMTEFVDQVDDVVK[x]YEIDK	14	0	2413.172181	0.0143	0.2850
MSSK[x]DISSKSPSGNDALNDK	3	0	2079.974162	0.0143	0.2850
LVPYLTKLESK[x]QR	10	0	1573.919099	0.0142	0.1850
K[x]LPNIEEATFDKR	0	0	1559.830681	0.0142	0.1850
CTK[x]IIENEQSAEK	2	0	1548.745296	0.0142	0.1850
AHLDVQEKDQPK[x]K	11	0	1534.810280	0.0142	0.1850
YGLQGPTWLVHK[x]ENAINKK	11	0	2195.185017	0.0142	0.2700
SSSDMAYTSMFK[x]GNQKVVK	11	0	2107.007711	0.0142	0.2700
MNGASGAELK[x]GVCTEAGMFALRER	9	0	2554.208923	0.0142	0.3400
LALTK[x]PKGTPGYGPLGVLPKVGIR	4	0	2431.467763	0.0142	0.3400
DCTAYNIYDK[x]NK	9	0	1503.666324	0.0142	0.1700
VADLK[x]K	4	0	672.416990	0.0142	0.0850
KTTEEK[x]EATPMEMDEEK	5	0	2024.891743	0.0141	0.2400
LGSTLK[x]SIMLYLMVQSVNSELKLLSSAK	5	0	3052.691464	0.0141	0.3950
AK[x]HDYYDSSSSIYDYSIIHVELVIYAK	1	0	3178.549753	0.0141	0.3800
EQLK[x]HTEDEIVQYGLLLGIGLTGMASR	3	0	2970.548313	0.0141	0.3800
EMFGYAK[x]EHEPCVIFMDEIDAIGGRR	6	0	3069.414541	0.0140	0.3650
VRQLIIK[x]EEMMNSIQQAVAK	6	0	2328.265640	0.0140	0.2800
DTTK[x]NKMVCK	3	0	1223.600166	0.0140	0.1400
MK[x]DAVKEAAR	1	0	1117.591321	0.0140	0.1400
INVK[x]K	3	0	600.395864	0.0140	0.0700
KEEMVMLK[x]GDEVVSLLGVSEQVQVR	7	0	2801.466563	0.0140	0.3500
DLGQVLNK[x]YVQVEQR	7	0	1787.952910	0.0140	0.2100
Y[x]TVGQGYTKAAWFEK	0	0	1747.856893	0.0140	0.2100
KVTSK[x]LLEQEESAEK	4	0	1717.909710	0.0140	0.2100
DSLTVGAFFVYGSSSLYGDGGK[x]LR	21	0	2495.233139	0.0140	0.3350
KVSTTPANSFELK[x]QYLIQR	12	0	2222.205809	0.0139	0.2650
K[x]SAAAIGTSQLPVR	0	0	1397.798991	0.0139	0.1950
ARTVSDLTISQAIFELSSPFLENK[x]SQK	23	0	3008.581721	0.0139	0.3750
TLDQIAAK[x]LYFYYILFFEKCNR	7	0	2815.440615	0.0139	0.3050
LYAVK[x]YELYSNQYYHGAGEPSLIGDK	4	0	2977.449655	0.0138	0.3600
QEMK[x]KDSESTEEK	3	0	1567.703492	0.0138	0.1800
YSLNSYDFKK[x]QLLIDGANVLR	9	0	2456.306242	0.0138	0.2900
K[x]LIRIDDHIGIAIAGLAPDAR	0	0	2227.279973	0.0138	0.2900
QCVIANSCK[x]TAINTGGGSVAVFNK	8	0	2495.225954	0.0138	0.3300
TEEQRQPEDK[x]LR	9	0	1527.764059	0.0138	0.1650
FK[x]ELQPFIVQMAEQALDIEK	1	0	2376.239807	0.0137	0.2750
DGIQDIMPSQAK[x]ELKK	11	0	1799.945046	0.0137	0.2200
K[x]EEMVMLK	0	0	1006.519074	0.0137	0.1100
CIK[x]R	2	0	575.321319	0.0137	0.0550
DQK[x]K	2	0	517.285985	0.0137	0.0550
GEK[x]R	2	0	488.270670	0.0137	0.0550
LAK[x]R	2	0	486.327789	0.0137	0.0550
DK[x]PK	1	0	486.280173	0.0137	0.0550
QPWAHGLLLENFNSAAEKNHASIDK[x]MK	24	0	3048.523830	0.0137	0.3700
ELKK[x]EEMVMLK	3	0	1376.740675	0.0136	0.1500
ELK[x]KEEMVMLK	2	0	1376.740675	0.0136	0.1500
LRHTVIK[x]TGLR	6	0	1292.804020	0.0136	0.1500
DSYLIIDK[x]LPSEYDSRVK	7	0	2140.105099	0.0136	0.2450
K[x]QCVIANSCKTAINTGGGSVAVFNK	0	0	2623.320910	0.0136	0.3400
LNYKPEEEYPDLSK[x]HNNHMAK	13	0	2556.206604	0.0136	0.2850
TAHAIYRK[x]FDQLTQALNVAIR	7	0	2428.333793	0.0136	0.2850
HESLK[x]YR	4	0	931.487520	0.0136	0.0950
LK[x]WSDER	1	0	932.471536	0.0136	0.0950
Q[x]DYDLVR	0	0	907.439903	0.0136	0.0950
C[x]SPSATLTHRTMTEKAR	0	0	1945.946117	0.0135	0.2300
TTEEKEATPMEMDEEK[x]SQDISINGNSK	15	0	3040.348747	0.0135	0.3650
VFAMGDK[x]TYLGLTGLATDVQTLYELFR	6	0	3021.552004	0.0135	0.3650
GTCAGEVFMALKGMALGSANEK[x]IEASK	21	0	2769.349823	0.0135	0.3650
ALTLKTGPPGPPCGGK[x]FMLK	15	0	2069.116472	0.0135	0.2700
GK[x]VVIDAFRLINPSTLMMGQEPR	1	0	2571.366408	0.0135	0.3100
LVNFTAK[x]TLDLLGIFRGEDNTMIQPR	6	0	2961.574469	0.0135	0.3500
STMLEKIK[x]ENQEK	7	0	1576.812980	0.0135	0.1750
QDPK[x]KHLDAEVQK	3	0	1534.810280	0.0135	0.1750
INVKK[x]SYDYSATMYTR	4	0	1938.950858	0.0134	0.2150
LDGK[x]DELWKNDDQLTYTYK	3	0	2344.122200	0.0134	0.2550
DQELTEENVSISVIGK[x]DEK	15	0	2132.048371	0.0134	0.2550
GNAKFGDGIQIAQLALK[x]HR	16	0	2036.127841	0.0134	0.2550
DVPTFANFHTPIFIAK[x]REDGMK	15	0	2533.278647	0.0134	0.2950
QEYK[x]DDINLDEASAMAVKFLSK	3	0	2514.231087	0.0134	0.2950
LDPPILPENGDLEK[x]DEPEETDVNKYQK	13	0	3124.508674	0.0133	0.3600
VCAITPDIGMVYSGMGPDFRVLVDK[x]SR	24	0	2982.476411	0.0133	0.3600
EDCEAATDPLLK[x]KQMSYMLAR	11	0	2469.170083	0.0133	0.2800
QAAK[x]ASVVETVTLTK	3	0	1544.877294	0.0133	0.2000
YQATVMRGAFK[x]V	10	0	1369.717575	0.0133	0.1600
K[x]AMVNIDTIDNK	0	0	1360.701983	0.0133	0.1600
NLTDETK[x]NK	6	0	1061.535250	0.0133	0.1200
LEEAMK[x]ITTDAFTSAGERHIEVGDSVLVK	5	0	3145.596378	0.0133	0.3850
TIPPLTTVKGSDAAPQASK[x]K	18	0	2009.115605	0.0132	0.2650
VLNKGDSGEMSLQK[x]LFK	13	0	1893.002891	0.0132	0.2250
SFLELTEVWGK[x]PQK	10	0	1660.882380	0.0132	0.1850
MLLTEVHLLESK[x]VYHAIRNIPK	11	0	2603.462020	0.0132	0.2900
LK[x]GDLFSVGSGSTFAYGVLDSGYR	1	0	2495.233139	0.0131	0.3150
NLQVAKSLDK[x]QMVEER	9	0	1886.988302	0.0131	0.2100
ASTSAKAAITGK[x]PDPWQTSLAFYYSGVGK	11	0	3001.518398	0.0131	0.3800
NHASIDKMK[x]SLSEQYTER	8	0	2136.026865	0.0131	0.2350
N[x]SIVSKYTQSTNNDDPKK	0	0	2037.996615	0.0131	0.2350
FKLNYKPEEEYPDLSK[x]HNNHMAK	15	0	2831.369969	0.0130	0.3000
TFLEK[x]RYNDELELDDAVHTAILALK	4	0	2916.523149	0.0130	0.3250
NIPK[x]EIKIIYSDIDVDPVKPEHVGK	3	0	2845.558807	0.0130	0.3250
SLPLQIEVANDCIKWAIK[x]EK	17	0	2354.266687	0.0130	0.2600
M[x]SFLELTEVWGKPQK	0	0	1791.922859	0.0130	0.1950
DFLDAVQKVVK[x]GNQK	10	0	1687.925636	0.0130	0.1950
FLHDK[x]NSDYK	4	0	1265.603994	0.0130	0.1300
DIK[x]VIMATNR	2	0	1159.638269	0.0130	0.1300
LVK[x]ER	2	0	643.401675	0.0130	0.0650
VLK[x]TK	2	0	587.400615	0.0130	0.0650
NEEGIIEFTKTPNDTQK[x]YSNDK	16	0	2570.213522	0.0130	0.2850
MNGASGAELK[x]GVCTEAGMFALR	9	0	2269.065233	0.0130	0.2850
DEK[x]VSEVLNSEDITGIQEK	2	0	2132.048371	0.0129	0.2450
HIGIATTGFIPDGQHIVK[x]R	17	0	2059.132592	0.0129	0.2450
HVFPITK[x]GIGCVMTGSIADARAQVSR	6	0	2770.436936	0.0129	0.3350
NAEELSSYQKK[x]LIR	10	0	1677.904901	0.0129	0.1800
NAEELSSYQK[x]KLIR	9	0	1677.904901	0.0129	0.1800
S[x]FLELTEVWGKPQK	0	0	1660.882380	0.0129	0.1800
DWNACK[x]K	5	0	920.417393	0.0129	0.0900
YYK[x]PDLTIDEAVRIMKLCFDELK	2	0	2859.454938	0.0128	0.2950
GIK[x]GIESEAYESVLDLAK	2	0	1921.004331	0.0128	0.2300
NKMVCK[x]IWK	5	0	1205.641245	0.0128	0.1150
SSEETEDK[x]K	7	0	1051.466899	0.0128	0.1150
K[x]LEETDVAK	0	0	1031.549839	0.0128	0.1150
HGGYKPTDK[x]HKTDLNHENLK	8	0	2331.171880	0.0127	0.2550
AVEK[x]LSVEALNSLTGEFKGK	3	0	2119.152381	0.0127	0.2550
D[x]DGLEDDMPALADEEFEKMDRR	0	0	2596.105628	0.0127	0.2800
DSEALK[x]TRHMTDELNNLLFNYAIR	5	0	2863.428540	0.0127	0.3050
SQEEAIENIK[x]CTR	9	0	1576.751442	0.0127	0.1650
DVAK[x]MKLSLFSNK	3	0	1479.811862	0.0127	0.1650
ASLLK[x]VNMENLIVTDLGKYAEVLIETAK	4	0	3074.693573	0.0127	0.3550
AVANQTSATFLRVVGSELIQK[x]YLGDGPR	20	0	2989.598373	0.0127	0.3550
TFMNHIDVQK[x]EFQAR	9	0	1862.909665	0.0127	0.1900
YYIIMGLQASK[x]LRNK	10	0	1796.997022	0.0127	0.1900
IEPLK[x]LKVLVQGLER	4	0	1734.076651	0.0127	0.1900
GTKK[x]SGNLPDADNSK	3	0	1530.763724	0.0127	0.1900
L[x]FKSLGSGMDQEKVLNK	0	0	1893.002891	0.0126	0.2150
DLGQVLNKYVQVEQRNK[x]PDER	16	0	2527.314175	0.0126	0.2650
DDYILCCLHSLLRADYYYQAK[x]AK	20	0	2878.378086	0.0126	0.2900
KALSSLK[x]YMLLSQIMLNSVSEVK	6	0	2581.422189	0.0126	0.2900
VSK[x]QGEIDYEALVKLTDGTNGADLR	2	0	2691.371409	0.0126	0.3150
RINDTVGIK[x]ESDTGLAPISFWDVAADR	8	0	2945.488160	0.0126	0.3400
DDGLEDDMPALADEEFEK[x]MDRR	17	0	2596.105628	0.0125	0.2750
IPDSTYEMVGGLEK[x]QIKEIK	13	0	2277.192525	0.0125	0.2500
LAHLSKHPK[x]FEEILTR	8	0	1918.078772	0.0125	0.2000
NELEK[x]LNFSSLKMK	4	0	1679.891560	0.0125	0.1750
IKENQEK[x]ISNNK	6	0	1443.768084	0.0125	0.1500
EMK[x]KDSESTEEK	2	0	1439.644921	0.0125	0.1500
SGFEK[x]IDLTR	4	0	1164.613831	0.0125	0.1250
T[x]IDNAETMKK	0	0	1149.569917	0.0125	0.1250
RSK[x]VLDVR	2	0	971.587561	0.0125	0.1000
QGLHK[x]K	4	0	709.423471	0.0125	0.0750
CLDQLTNWCTIK[x]TVDRATNGYIMTAR	11	0	3100.489095	0.0125	0.3250
QLFNAAEEHSPSIVFIDEIDAIGTK[x]R	24	0	2899.471450	0.0125	0.3250
WDLSRDSLTVGAFFVYGSSSLYGDGGK[x]LR	26	0	3152.556569	0.0124	0.3600
FMALGLALLFNGK[x]QDLADATVETLK	12	0	2678.435196	0.0124	0.3100
DDLSGAEIK[x]AIVSEAGLLALRER	8	0	2425.317532	0.0124	0.2850
LEEIGVADQYKVSK[x]ILEHK	13	0	2198.194577	0.0124	0.2350
AIDLYK[x]EVLNKGVSK	5	0	1675.950788	0.0123	0.1850
AVAASLGVNFLK[x]VVSSAIVDKYIGESAR	11	0	2863.580603	0.0123	0.3450
K[x]DSGNIEIFLDEIQAEFTPAISAVHR	0	0	2899.471450	0.0123	0.3200
QK[x]SLEKTLVPYLR	1	0	1573.919099	0.0123	0.1600
EEMVMLK[x]GDEVVSLLGVSEQVQVR	6	0	2673.371607	0.0123	0.2950
Q[x]IAIVVNQNWYCANTKYVTGPK	0	0	2566.300107	0.0123	0.2700
FAELQK[x]SLNNLNTIDIDANLEK	5	0	2502.296462	0.0123	0.2700
IQYVGK[x]QDPKK	5	0	1302.729522	0.0123	0.1350
DFSK[x]TLPPELK	3	0	1273.691742	0.0123	0.1350
INYK[x]KTELEEIMLLNLHK	3	0	2228.223766	0.0122	0.2200
ASALGAINLQPLLMPSK[x]R	16	0	1879.071243	0.0122	0.2200
YYK[x]PDLTIDEAVRIMK	2	0	1954.023292	0.0122	0.1950
TLDSNSLTHEK[x]IEFATITKDTTK	10	0	2592.328152	0.0122	0.2800
ISWYTK[x]IVDELDLR	5	0	1749.930053	0.0121	0.1700
KELLK[x]LK	4	0	870.590192	0.0121	0.0850
VLVDK[x]SR	4	0	815.486459	0.0121	0.0850
ILYVNNAKSQEEAIENIK[x]CTR	17	0	2492.269200	0.0121	0.2550
D[x]GLEDDMPALADEEFEKMDRR	0	0	2481.078690	0.0121	0.2550
IIYSDIDVDPVK[x]PEHVGKVVLK	11	0	2462.378342	0.0120	0.2650
YSNDK[x]YGYLAPFHLDLFSLEVLSYDAK	4	0	3167.549027	0.0120	0.3250
LALTK[x]PKGTPGYGPLGVLPK	4	0	2006.192733	0.0120	0.2400
DREISYPFK[x]R	8	0	1309.677823	0.0120	0.1200
FVIHQEENK[x]R	8	0	1298.673071	0.0120	0.1200
VGVFKNVSGNVLSEIK[x]NNWQIER	15	0	2629.397507	0.0120	0.2750
AIHKLGSTLK[x]SIMLYLMVQSVNSELK	9	0	2902.602263	0.0119	0.3100
DEPEETDVNK[x]YQK	9	0	1593.715773	0.0119	0.1550
YQK[x]PVDTEEENDK	2	0	1593.715773	0.0119	0.1550
G[x]QAQSGNFSNFGDGANGDNKK	0	0	2111.925576	0.0119	0.2500
GYGLSMGTMLAGTGK[x]GGTALYYIDSDGTR	14	0	2912.368308	0.0119	0.3450
TASQVNMQIARK[x]AVYMPLCDPGNK	11	0	2691.329365	0.0119	0.2850
GDYNGIQDIVAQGTVGISDQK[x]LTR	20	0	2547.292771	0.0119	0.2850
K[x]YIPNPVLVIIDVKPK	0	0	1835.128350	0.0119	0.1900
VLKTK[x]DEGGPAGGLYI	4	0	1616.877294	0.0119	0.1900
HRENK[x]IQR	4	0	1079.594768	0.0119	0.0950
LMVEMEK[x]K	6	0	1006.519074	0.0119	0.0950
P[x]RKQYSAK	0	0	976.545365	0.0119	0.0950
TLSK[x]ESAR	3	0	890.482099	0.0119	0.0950
VFHPITK[x]AVILSDTKPVDK	6	0	2107.204023	0.0118	0.2250
EVIELPLKNPELFLRVGIK[x]PPK	18	0	2528.509290	0.0118	0.2600
K[x]EVQEARELIR	0	0	1369.767693	0.0118	0.1300
EDALFK[x]NEEKK	5	0	1349.682631	0.0118	0.1300
SVQPTAK[x]TVQK	6	0	1185.671676	0.0118	0.1300
VDTILLFMPMDESLK[x]VFQALTTIRR	14	0	2936.586614	0.0118	0.2950
TGIATMLTRGEIK[x]K	12	0	1517.859870	0.0118	0.1650
ARQAAK[x]ASVVETVTLTK	5	0	1772.015506	0.0118	0.2000
DK[x]MNFVILCRDAIPYEANIR	1	0	2437.224503	0.0117	0.2350
SIMLYLMVQSVNSELKLLSSAK[x]K	21	0	2581.422189	0.0117	0.2700
AIHK[x]LGSTLKSIMLYLMVQSVNSELK	3	0	2902.602263	0.0117	0.3050
SIMEYNGGSCVAMAGK[x]NCVAIASDLR	15	0	2773.265441	0.0117	0.3050
DEK[x]VANEQEQALTNLSDLYVR	2	0	2434.197481	0.0117	0.2450
NMGTVVDLLIENK[x]ASALL	12	0	1900.033855	0.0117	0.2100
VSGIRK[x]HFEQVINEK	5	0	1782.973979	0.0117	0.1750
DYGK[x]FLSAMHDLPVR	3	0	1747.871494	0.0117	0.1750
DLEETDERSLALTK[x]K	13	0	1746.899873	0.0117	0.1750
SGVK[x]LENVKIYADLK	3	0	1675.950788	0.0117	0.1750
EALEK[x]TEEK	4	0	1075.539667	0.0117	0.1050
KVAQTTYK[x]K	7	0	1065.618191	0.0117	0.1050
LRLQK[x]R	4	0	812.534410	0.0117	0.0700
FLK[x]TSK	2	0	722.432639	0.0117	0.0700
DTTK[x]NK	3	0	705.365683	0.0117	0.0700
FSGEK[x]K	4	0	694.364957	0.0117	0.0700
NIPK[x]AR	3	0	697.423471	0.0117	0.0700
EK[x]VEYAPSNEIDTFELQGCSLK	1	0	2556.205265	0.0116	0.2550
WK[x]ALERQLEMLDLQEGFIK	1	0	2346.240476	0.0116	0.2200
AIGSGSEPAKSELVK[x]EFHK	14	0	2013.053008	0.0116	0.2200
SWIGAYLAK[x]IPER	8	0	1502.824477	0.0115	0.1500
KVPDK[x]LIDASTVK	4	0	1412.823808	0.0115	0.1500
IAIVVNQNWYCANTKYVTGPK[x]NK	20	0	2680.379413	0.0115	0.2650
K[x]GVVALVEDK	0	0	1056.617856	0.0115	0.1150
SLGSGMDQEKVLNK[x]EHLEADFVTQVAVR	13	0	3099.565749	0.0114	0.3200
LPSEYDSRVKAMEVDEK[x]PTER	16	0	2478.205935	0.0114	0.2400
SELAQSK[x]YLMNVSR	6	0	1624.824212	0.0114	0.1600
LFAYPPKSVQPTAK[x]TVQK	13	0	2002.125051	0.0114	0.2050
DMTLEEAEVLILK[x]VLRQVMEEK	12	0	2615.391282	0.0114	0.2500
KELFDCLK[x]IMR	7	0	1451.762804	0.0114	0.1250
HGGYK[x]PTDKHK	4	0	1266.646859	0.0114	0.1250
LEK[x]SLLELNETQSNIQEQGVNWGK	2	0	2756.397956	0.0113	0.2700
M[x]CSPSATLTHRTMTEK	0	0	1849.848383	0.0113	0.1800
DK[x]PKYEPPVPTR	1	0	1425.761546	0.0113	0.1350
K[x]TAGEDAVTLVK	0	0	1230.681905	0.0113	0.1350
S[x]QAR	0	0	460.239372	0.0113	0.0450
VLGVFSEKAQIK[x]ILYVNNAK	11	0	2233.283329	0.0112	0.2250
MHNNHAKSLPPEEYDEK[x]LYNK	16	0	2556.206604	0.0112	0.2350
MEILK[x]IHLEKVSK	4	0	1566.916655	0.0112	0.1450
DVAKMK[x]LSLFSNK	5	0	1479.811862	0.0112	0.1450
SVQPTAK[x]TVQKVETAVLSTTVK	6	0	2314.310659	0.0111	0.2450
IDRDK[x]LVLK	4	0	1098.676036	0.0111	0.1000
NLNAPKFSFISNVRPK[x]LFAYPPK	15	0	2647.463738	0.0111	0.2550
K[x]INVLNFPSANFSK	0	0	1577.856502	0.0111	0.1550
NIK[x]AMDLGELETFQLLNTR	2	0	2205.146246	0.0111	0.2100
IIYSDIDVDPVK[x]PEHVGKVVLKNK	11	0	2704.516220	0.0110	0.2650
GGNMK[x]EVFRR	4	0	1192.613451	0.0110	0.1100
MVTANIK[x]NIK	6	0	1130.648106	0.0110	0.1100
VK[x]LEK	1	0	615.395529	0.0110	0.0550
EGK[x]GEIYSFDPVGSYEREWCR	2	0	2563.143672	0.0110	0.2300
DILLDMSRAVNIAFTQDQLLK[x]R	20	0	2559.384166	0.0109	0.2400
YQKDEEWPPK[x]M	9	0	1449.659787	0.0109	0.1200
ASLLKVNMENLIVTDLGK[x]YAEVLIETAK	17	0	3074.693573	0.0109	0.3050
KHFEQVINEK[x]HEDALAK	9	0	2035.048591	0.0109	0.1850
LVLK[x]EVFLSFHNLVGRR	3	0	2026.183900	0.0109	0.1850
GPSLYQVDPSGTYFAWK[x]ATAIGK	16	0	2456.237499	0.0109	0.2500
SFLVWVNEEDHLRVISMEK[x]GGNMK	18	0	2817.394072	0.0108	0.2600
TTMTNGFLAHK[x]LCIHKNK	10	0	2113.092380	0.0108	0.1950
SNNIKENEQK[x]IK	9	0	1443.768084	0.0108	0.1300
QNLFVPTSDK[x]EK	9	0	1404.724827	0.0108	0.1300
NK[x]VLVKVHPEGK	1	0	1346.803351	0.0108	0.1300
D[x]RQEQR	0	0	830.399437	0.0108	0.0650
K[x]HGQLK	0	0	709.423471	0.0108	0.0650
MPFGNTHNKFKLNYK[x]PEEEYPDLSK	14	0	3025.464255	0.0108	0.2700
LVSK[x]TSFLTNASNNLAIRYQYYLGR	3	0	2891.529239	0.0108	0.2700
CLTDLEDEAPAK[x]DILLDMSR	11	0	2304.097637	0.0108	0.2150
EFEIIK[x]GVLCQFRR	5	0	1793.960971	0.0107	0.1500
WAIK[x]EKR	3	0	929.544639	0.0107	0.0750
IK[x]LISGK	1	0	757.506134	0.0107	0.0750
IEIPLPNEVGRMEILK[x]IHLEK	15	0	2470.398029	0.0107	0.2250
CTKIIENEQSAEK[x]NAYVINLK	12	0	2464.263053	0.0107	0.2250
VVDASIVSK[x]ALGNFVASVLAR	8	0	2115.205083	0.0107	0.2250
ENWK[x]YACKILGVVEGQFSRPAK	3	0	2579.331740	0.0107	0.2350
QLADYK[x]AFEDSLRAIANHEQAR	5	0	2545.267228	0.0107	0.2350
EVVELPLLSPERFVK[x]LGIDPPK	14	0	2474.414726	0.0107	0.2350
RQGITEAYNQK[x]AVEK	10	0	1733.905962	0.0107	0.1600
LGVK[x]PPKGCLMFGPPGTGKTLLAR	3	0	2494.391501	0.0106	0.2550
SEFQRLTHEK[x]STMLEK	9	0	1962.983216	0.0106	0.1700
NK[x]ISWYTK	1	0	1038.549782	0.0106	0.0850
GSLEK[x]NWK	4	0	960.502835	0.0106	0.0850
TLASLQK[x]R	6	0	915.550117	0.0106	0.0850
SSK[x]DISSK	2	0	850.439569	0.0106	0.0850
LGITFAHVTAAK[x]NNSWAKSWSNLDLR	11	0	2899.509172	0.0106	0.2750
NHASIDK[x]MKSLSEQYTER	6	0	2136.026865	0.0106	0.1900
Y[x]FATLQKSK	0	0	1084.591644	0.0106	0.0950
LK[x]ESQLVDK	1	0	1058.597121	0.0106	0.0950
VVSSAIVDK[x]YIGESARIIR	8	0	2075.173785	0.0105	0.2000
YSLNSYDFK[x]K	8	0	1263.613496	0.0105	0.1050
MEILK[x]IHLEK	4	0	1252.721266	0.0105	0.1050
RFK[x]ELQPFIVQMAEQALDIEK	2	0	2532.340909	0.0105	0.2200
GTCAGEVFMALK[x]GMALGSANEK	11	0	2241.059087	0.0105	0.2300
DWNACKK[x]ELLK	6	0	1403.723052	0.0105	0.1150
AK[x]ADYAQYYRHCLLYLSCIDLDK	1	0	2878.378086	0.0104	0.2400
SLADFEK[x]ALQDYKPELASDPIIR	6	0	2618.359059	0.0104	0.2400
SITEFGDTATAK[x]ELEAMKLLRPR	11	0	2576.363096	0.0104	0.2400
TEEK[x]TESYYSNAVELNLLLISPTK	3	0	2741.400978	0.0104	0.2500
NLNQIVNELDEEK[x]YKDAYVYSIVAIAR	12	0	3169.629394	0.0104	0.2800
IDK[x]NTWNSTLETAK	2	0	1619.815423	0.0104	0.1450
DISSK[x]SPSGNDALNDKK	4	0	1774.869635	0.0103	0.1750
ILYVNNAK[x]SQEEAIENIK	7	0	2075.089784	0.0103	0.1850
L[x]MTEFVDQVDDVVKYEIDK	0	0	2285.113610	0.0103	0.1950
K[x]VNQIESQMAMAEKLIQIR	0	0	2229.197231	0.0103	0.1950
LAEGESEEVK[x]AYMDPHRSMK	9	0	2306.067009	0.0103	0.2050
TLLYGK[x]RFFPYYVYTTVAGIDK	5	0	2614.383428	0.0102	0.2250
DTLSKDQELTEENVSISVIGK[x]DEK	20	0	2676.334021	0.0102	0.2450
MPFGNTHNK[x]FKLNYKPEEEYPDLSK	8	0	3025.464255	0.0102	0.2550
AAILERPYASTGAYK[x]LDPPILPENGDLEK	14	0	3140.639231	0.0102	0.2950
DELWK[x]NDDQLTYTYKDEK	4	0	2303.059268	0.0100	0.1800
V[x]NQIESQMAMAEKLIQIR	0	0	2101.102276	0.0100	0.1800
K[x]ATDDDRWK	0	0	1133.546483	0.0100	0.0900
GGDWERK[x]NR	6	0	1116.542400	0.0100	0.0900
FMLK[x]LGVKR	3	0	1090.668450	0.0100	0.0900
K[x]HLDAEVQK	0	0	1066.577055	0.0100	0.0900
VVDK[x]CFGIK	3	0	1064.568799	0.0100	0.0900
MVTANIK[x]NIKAMDLGELETFQLLNTR	6	0	2962.561853	0.0100	0.2600
DTLSK[x]DQELTEENVSISVIGK	4	0	2304.169539	0.0100	0.2100
MNSIVSK[x]YTQSTNNDDPKK	6	0	2169.037093	0.0100	0.1900
LAQFEK[x]EEYVSDPKEQM	5	0	2069.961478	0.0100	0.1700
ELVSKASPIAGSEGK[x]EAYR	14	0	1991.032273	0.0100	0.1900
EK[x]QNTPVLFDSKEAVLK	1	0	1945.051948	0.0100	0.1700
VVGSELIQK[x]YLGDGPR	8	0	1729.936200	0.0100	0.1600
GGYAEVK[x]QSEVIGLVR	6	0	1703.920551	0.0100	0.1600
VLRQVMEEK[x]LDSK	8	0	1573.849698	0.0100	0.1300
ALTLK[x]TGPPGPPCGGK	4	0	1549.828571	0.0100	0.1600
D[x]YTMAQPEFFK	0	0	1375.611779	0.0100	0.1100
QVMEEK[x]LDSK	5	0	1205.596130	0.0100	0.1000
K[x]DWNACKK	0	0	1048.512348	0.0100	0.0800
CIK[x]RLVK	2	0	915.568742	0.0100	0.0700
EAEAARK[x]K	6	0	901.498083	0.0100	0.0800
EK[x]VLKTK	1	0	844.538158	0.0100	0.0700
IVK[x]SAKAK	2	0	843.554142	0.0100	0.0800
SAKGTK[x]R	5	0	746.439846	0.0100	0.0700
QVK[x]NR	2	0	643.376523	0.0100	0.0500
SGKK[x]R	3	0	574.355062	0.0100	0.0500
Q[x]EMK	0	0	534.247157	0.0100	0.0400
M[x]PPK	0	0	471.251517	0.0100	0.0400
VGDNTIVGAGGDISDYQQIQRLLEK[x]LEIK	24	0	3171.677402	0.0098	0.2850
SWIGAYLAK[x]IPERIVCFMLNEK	8	0	2637.380995	0.0098	0.2150
GVFKNVSGNVLSEIK[x]NNWQIER	14	0	2530.329098	0.0098	0.2150
HIEVGDSVLVK[x]IITKEGVETR	10	0	2321.295344	0.0098	0.2050
QGSATVGLVSKTHAVLVALK[x]R	19	0	2134.258512	0.0098	0.2050
SVQPLASAK[x]ELLRSDILTLR	8	0	2209.279304	0.0097	0.1950
HHVEIIAAGLRENWK[x]YACK	14	0	2294.174130	0.0097	0.1850
GNAK[x]FGDGIQIAQLALKHR	3	0	2036.127841	0.0097	0.1850
VLNK[x]EHLEADFVTQVAVR	3	0	2067.111188	0.0097	0.1750
IVAFVGSPIVEDEK[x]NLIR	13	0	1998.114879	0.0097	0.1750
F[x]RNQYDGDATTWSPQGR	0	0	1997.897911	0.0097	0.1650
AGDFQGLNEQLVSLFK[x]K	15	0	1892.999523	0.0097	0.1650
SAELYKNPK[x]ADPLDER	8	0	1844.926754	0.0097	0.1550
VTVSK[x]GVAIDLLEECKNTACSGIIAEVK	4	0	3003.561908	0.0096	0.2700
K[x]AVYMPLCDPGNK	0	0	1491.721334	0.0096	0.1250
LDEARELLVK[x]ASK	9	0	1470.840518	0.0096	0.1250
IGSVDRHIGIATTGFIPDGQHIVK[x]R	23	0	2686.466585	0.0096	0.2400
LAYVYADMRVVGQLLEKLK[x]PLIEK	18	0	2788.592357	0.0096	0.2300
EMKK[x]DSESTEEK	3	0	1439.644921	0.0096	0.1150
NELEK[x]LNFSSLK	4	0	1420.756126	0.0096	0.1150
K[x]NLLNPLIEDSR	0	0	1410.783007	0.0096	0.1150
S[x]SSDMAYTSMFK	0	0	1353.558028	0.0096	0.1150
SYATGPYARELAAIK[x]EDTEAVLK	14	0	2495.290650	0.0096	0.2200
VLSETHCEK[x]DDYILCCLHSLLR	8	0	2760.303207	0.0095	0.2100
APESLQQSYILMEDLYERK[x]LWK	18	0	2739.394060	0.0095	0.2100
TNNLDLEHK[x]HK	8	0	1347.689447	0.0095	0.1050
E[x]SLQRLLQGAR	0	0	1269.715268	0.0095	0.1050
TNSTDEKGTK[x]K	9	0	1207.604385	0.0095	0.1050
IEVEVYK[x]ITTGDRLILTENIK	6	0	2446.368170	0.0095	0.2000
DDLSGAEIK[x]AIVSEAGLLALR	8	0	2140.173842	0.0095	0.2000
GYGLSMGTMLAGTGK[x]GGTALYYIDSDGTRLK	14	0	3153.547322	0.0095	0.2950
VTQK[x]KPPVQPLAYKSATPFR	3	0	2255.278912	0.0095	0.1900
NPK[x]ADPLDER	2	0	1153.572695	0.0095	0.0950
K[x]NTEDIEMTA	0	0	1150.517549	0.0095	0.0950
LLK[x]VTVSKGVAIDLLEECK	2	0	2114.201970	0.0095	0.1800
NLLLQEK[x]GFPTPKATSTGTTIVGVIAK	6	0	2783.579543	0.0094	0.2550
IFRQK[x]SLEK	4	0	1147.671285	0.0094	0.0850
VHEVGDDLVIGASGFEADALALVK[x]R	23	0	2580.354642	0.0094	0.2350
IQFCLALHNDSIK[x]SMR	12	0	1931.970877	0.0094	0.1500
LAYVYADMRVVGQLLEK[x]LKPLIEK	16	0	2788.592357	0.0094	0.2250
TIEAITFK[x]TDNHLSSTLEKLSFK	7	0	2622.390357	0.0093	0.2150
K[x]DGIPSNLTDTVETGIQALMSSLSTDFK	0	0	2967.474541	0.0093	0.2600
HIIMFDCK[x]ILEFTK	7	0	1793.920748	0.0093	0.1300
YEVGAEYIKK[x]VIAR	9	0	1637.914013	0.0093	0.1300
TLFRK[x]EK	4	0	920.544305	0.0093	0.0650
NIPK[x]EIK	3	0	840.506860	0.0093	0.0650
VEYAPSNEIDTFELQGCSLK[x]DQIGEEK	19	0	3098.438882	0.0093	0.2500
SLKDECK[x]QDIMFELGLLQER	6	0	2451.213662	0.0093	0.1850
LGDK[x]GPAAARASR	3	0	1268.694867	0.0092	0.1200
IDPSVTMMQVEEK[x]PDVTYGDVGGCK	12	0	2754.254924	0.0092	0.2300
TK[x]VVDRYADVIASIGLSR	1	0	1962.089727	0.0092	0.1650
VPDK[x]LIDASTVK	3	0	1284.728853	0.0092	0.1100
WK[x]ALER	1	0	801.449683	0.0092	0.0550
EIMLRVEPIPLINGEK[x]R	15	0	2006.134566	0.0091	0.1550
LK[x]VELAKQNLFVPTSDK	1	0	1929.093418	0.0091	0.1550
FQDILLGAGQAIK[x]AGNRSVMAPLFLHDK	12	0	3009.622085	0.0091	0.2550
IHAYVK[x]VLTLSLMEELHKMDDR	5	0	2640.376636	0.0091	0.2000
YTQSTNNDDPKK[x]IIEEEGFTNR	11	0	2598.219668	0.0091	0.2000
IDK[x]NTWNSTLETAKAK	2	0	1818.947489	0.0091	0.1450
VLK[x]TKDEGGPAGGLYI	2	0	1616.877294	0.0091	0.1450
QGSATVGLVSK[x]THAVLVALKR	10	0	2134.258512	0.0090	0.1900
GQAQSGNFSNFGDGANGDNK[x]K	19	0	2111.925576	0.0090	0.1900
LRYTISGGGLYTDADK[x]GLATMGMGYLGSTGK	15	0	3153.547322	0.0090	0.2800
Q[x]LMTEFVDQVDDVVKYEIDK	0	0	2413.172181	0.0090	0.1800
SNPVFAENDEKGEK[x]R	13	0	1718.822295	0.0090	0.1350
DRLK[x]K	3	0	658.412573	0.0090	0.0450
K[x]LWKQLTDALIVFFDTPETVPLR	0	0	2729.515494	0.0089	0.2050
QYSAKAK[x]WSTAETLTNNK	6	0	2040.027522	0.0089	0.1600
LMTEFVDQVDDVVK[x]YEIDKTLAGVTR	13	0	2983.521097	0.0088	0.2300
N[x]SSSDMAYTSMFK	0	0	1467.600950	0.0088	0.1150
TQLADILSVLGMSYSNTSK[x]HESLK	18	0	2621.336941	0.0088	0.2100
FFYILYFELYK[x]IAQDTLARR	10	0	2569.373199	0.0088	0.1750
SATPFRK[x]INVLNFPSANFSK	6	0	2237.195580	0.0088	0.1750
FHQLK[x]PTRVLTLAMVK	4	0	1881.102150	0.0088	0.1400
K[x]SYDYSATMYTR	0	0	1484.660513	0.0088	0.1050
ILFENPDEATK[x]R	10	0	1431.735725	0.0088	0.1050
IYDLGTSVLGPGSGHK[x]MGAYIADEVLNGLSK	15	0	3161.606550	0.0087	0.2700
LPYVALGSGSLAAISVLETK[x]YQPDLER	19	0	2889.548636	0.0087	0.2350
TYEAALEVIK[x]NMGTVVDLLIENK	9	0	2562.361367	0.0087	0.2000
IWKSDEINEVLNK[x]YQETQR	12	0	2392.202175	0.0087	0.1650
YEAKAIGSGSEPAK[x]SELVK	13	0	1963.026127	0.0087	0.1650
DYYTKQSK[x]ATR	7	0	1359.678214	0.0086	0.0950
TELFK[x]ASTSAK	4	0	1181.629146	0.0086	0.0950
ALSSLK[x]YMLLSQIMLNSVSEVKSLLTGK	5	0	3052.691464	0.0086	0.2400
G[x]GLGYPEDAIGKTK	0	0	1404.724827	0.0086	0.1200
EAVLK[x]LK	4	0	799.516697	0.0086	0.0600
LREWNQNIK[x]NLSNVVEISGK	8	0	2340.254878	0.0085	0.1700
K[x]QLATSLRSR	0	0	1158.683243	0.0085	0.0850
K[x]DKPKYEPPVPTR	0	0	1553.856502	0.0085	0.1100
K[x]VPDKLIDASTVK	0	0	1412.823808	0.0085	0.1100
DDINLDEASAMAVK[x]FLSKTLDSNSLTHEK	13	0	3191.565471	0.0084	0.2450
EATPMEMDEEK[x]SQDISINGNSK	10	0	2452.073269	0.0084	0.1850
MPFGNTHNKFK[x]LNYKPEEEYPDLSK	10	0	3025.464255	0.0084	0.2100
ASVVETVTLTKVTQKK[x]PPVQPLAYK	15	0	2724.578817	0.0084	0.2100
M[x]CSPSATLTHRTMTEKAR	0	0	2076.986596	0.0083	0.1500
ASLLK[x]VNMENLIVTDLGK	4	0	1957.091700	0.0083	0.1500
K[x]VAQTTYKK	0	0	1065.618191	0.0083	0.0750
SLADFEKALQDYK[x]PELASDPIIR	12	0	2618.359059	0.0083	0.1900
EVQK[x]GPDSVALGVQYDDVRPEDR	3	0	2571.256387	0.0083	0.1900
HGGYKPTDKHK[x]TDLNHENLK	10	0	2331.171880	0.0082	0.1650
DAVK[x]EAARILYATHDEENNK	3	0	2286.123929	0.0082	0.1650
LYFYYILFFEK[x]CNR	10	0	1974.970140	0.0082	0.1150
NIPKEIK[x]IIYSDIDVDPVKPEHVGK	6	0	2845.558807	0.0082	0.2050
KDK[x]MNFVILCR	2	0	1422.747490	0.0082	0.0900
SLEFK[x]ASELAEDFHIPVTR	4	0	2188.116331	0.0082	0.1550
TPDK[x]GYGHRDDIFIPLSEK	3	0	2187.095930	0.0082	0.1550
IIRGAIESYK[x]VVDASIVSK	9	0	2047.167638	0.0082	0.1550
QETQYK[x]IDELVSNNEK	5	0	1936.937709	0.0081	0.1300
AVAHHTDCK[x]FIRVSGSELVQK	8	0	2381.227281	0.0081	0.1700
MSSK[x]SSLELANNAVKSNDIEK	3	0	2264.131715	0.0081	0.1700
TNTNNSILFAALSK[x]SLVR	13	0	1948.074078	0.0081	0.1450
ASVVETVTLTK[x]VTQKKPPVQPLAYK	10	0	2724.578817	0.0080	0.2000
YTVGQGYTK[x]AAWFEK	8	0	1747.856893	0.0080	0.1200
TLIDK[x]FSGEK	4	0	1136.607685	0.0080	0.0800
M[x]FMTR	0	0	684.308705	0.0080	0.0400
QEMK[x]K	3	0	662.342113	0.0080	0.0400
LWK[x]QLTDALIVFFDTPETVPLR	2	0	2601.420538	0.0080	0.1750
DEFSRK[x]EAGFIDDILIITPASK	5	0	2464.284838	0.0080	0.1750
[truncated: 546 more rows]
