# Supplementary material for: ECL: an exhaustive search tool for the identification of cross-linked peptides using whole database
Source: BMC Bioinformatics. 2016 May 20;17:217. doi: 10.1186/s12859-016-1073-y (PMC4874008; doi:10.1186/s12859-016-1073-y)
Supplement: Additional file 5 — Kojak’s pre-selection list of PSMs only identified by ECL. (ZIP 5147 kb) [file 12859_2016_1073_MOESM5_ESM.zip › Kojak's pre-selection ranks of ECL only peptides/Kojak's detailed results/aleitner_M1012_007/diagnostic_8187.txt]

Scan: 8187
EVIELPLK[x]NPELFLR	7	0	1809.039932	0.1057	1.5850
ELIRAQEEVK[x]R	9	0	1369.767693	0.0591	0.6500
LLENDIK[x]VMK	6	0	1201.673984	0.0575	0.5750
YEYQK[x]LK	4	0	970.512337	0.0571	0.4000
LELK[x]K	3	0	629.411178	0.0560	0.2800
S[x]GYDR	0	0	596.255412	0.0550	0.2750
NLLLQEK[x]GFPTPK	6	0	1483.839792	0.0538	0.7000
VLVDMESMLVPK[x]PLINK	11	0	1925.072882	0.0529	0.9000
VYHAIRNIPK[x]AR	9	0	1436.836379	0.0529	0.6350
YYEQK[x]IR	4	0	998.518484	0.0529	0.3700
ELLK[x]LK	3	0	742.495236	0.0500	0.3000
EVIELPVK[x]HPELFESLGIPQPK	7	0	2498.378342	0.0491	1.0800
K[x]GFDFEYYQR	0	0	1351.619643	0.0485	0.4850
EVIELPLK[x]NPELFLRVGIKPPK	7	0	2528.509290	0.0477	1.0500
NDSYQLIK[x]ILPNK	7	0	1544.856167	0.0477	0.6200
ELREVIELPLK[x]NPELFLR	10	0	2207.267680	0.0461	0.8300
LLEK[x]LEIK	3	0	984.621882	0.0444	0.3550
F[x]MTRSEYDR	0	0	1203.534202	0.0433	0.3900
M[x]SGYDR	0	0	727.295891	0.0433	0.2600
SVQPTAK[x]TVQK	6	0	1185.671676	0.0423	0.4650
QAREK[x]VLK	4	0	970.592313	0.0419	0.3350
LLENDIK[x]VMKSEFQR	6	0	1848.976678	0.0413	0.6200
LIEK[x]LELR	3	0	1012.628028	0.0413	0.3300
EVIELPLKNPELFLRVGIK[x]PPK	18	0	2528.509290	0.0409	0.9000
IEPLK[x]LK	4	0	839.547996	0.0407	0.2850
ELIRK[x]SLK	4	0	985.628363	0.0400	0.3200
EKVLK[x]TK	4	0	844.538158	0.0393	0.2750
INLIETLRTITDGK[x]IYVEVER	13	0	2474.374317	0.0390	0.8200
P[x]FGNTHNKFK	0	0	1188.603937	0.0390	0.3900
M[x]FMTRSEYDR	0	0	1334.574681	0.0385	0.3850
ARQEVAAQK[x]SSEETEDK	8	0	1904.907471	0.0379	0.6450
NK[x]YAIQLPLPPK	1	0	1380.812854	0.0379	0.4550
M[x]PPK	0	0	471.251517	0.0375	0.1500
QPEDK[x]LR	4	0	884.471536	0.0364	0.2550
SPTGQITSTSARSGK[x]K	14	0	1604.848116	0.0362	0.5800
ASALGAINLQPLLMPSK[x]R	16	0	1879.071243	0.0358	0.6450
M[x]GINERKGFDFEYYQR	0	0	2051.952252	0.0350	0.5600
VALRNDSYQLIK[x]ILPNK	11	0	1984.146846	0.0350	0.5950
EVLNKGVSK[x]DEK	8	0	1344.724827	0.0350	0.4200
M[x]PFGNTHNKFK	0	0	1319.644415	0.0345	0.3800
LLENDIKVMK[x]SEFQR	9	0	1848.976678	0.0343	0.5150
EIINRDIGK[x]VVDK	8	0	1497.851416	0.0342	0.4450
K[x]PRVVTALTMLKQHLFR	0	0	2037.203252	0.0341	0.5800
K[x]REAEAAK	0	0	901.498083	0.0331	0.2650
DLKLK[x]WSDER	4	0	1288.677488	0.0330	0.3300
EK[x]RTFLR	1	0	948.550451	0.0329	0.2300
K[x]APNTVYAVQFLEAVYK	0	0	1940.040658	0.0326	0.5550
YEYQKLK[x]ESQLVDK	6	0	1769.919882	0.0325	0.4550
NLIRLAK[x]R	6	0	982.639929	0.0325	0.2600
M[x]MGINERKGFDFEYYQR	0	0	2182.992731	0.0321	0.5450
QSK[x]YTYDR	2	0	1059.498475	0.0319	0.2550
ELLVK[x]ASK	4	0	886.548722	0.0319	0.2550
FFEK[x]EDVQSLK	3	0	1368.692468	0.0318	0.3500
ILEHK[x]EIMLR	4	0	1280.727413	0.0315	0.3150
ELISVSAASK[x]ILSNITYSYK	9	0	2186.183345	0.0313	0.6250
YEYQK[x]LKESQLVDK	4	0	1769.919882	0.0307	0.4300
K[x]DWNACKK	0	0	1048.512348	0.0306	0.2450
MMGINERK[x]GFDFEYYQR	7	0	2182.992731	0.0297	0.5050
EPPFAPIESAK[x]R	10	0	1340.708787	0.0296	0.3550
ELNLMDPKVPEDIFK[x]THLEVAR	14	0	2593.357284	0.0295	0.6500
ATKQSK[x]YTYDR	5	0	1359.678214	0.0295	0.3250
IIENEQSAEK[x]NAYVINLK	9	0	2075.089784	0.0294	0.5300
QDPK[x]K	3	0	614.338744	0.0290	0.1450
DQPK[x]K	3	0	614.338744	0.0290	0.1450
Q[x]DRGK	0	0	602.313592	0.0290	0.1450
MGINERK[x]GFDFEYYQR	6	0	2051.952252	0.0288	0.4600
QVK[x]R	2	0	529.333601	0.0288	0.1150
IDK[x]K	2	0	502.311471	0.0288	0.1150
VYATMQK[x]LQK	6	0	1208.658670	0.0285	0.2850
K[x]HGQLK	0	0	709.423471	0.0283	0.1700
ATK[x]QSKYTYDR	2	0	1359.678214	0.0282	0.3100
K[x]EPPVYTPPKDK	0	0	1397.755400	0.0279	0.3350
IEIPLPNEVGRMEILK[x]IHLEK	15	0	2470.398029	0.0279	0.5850
LAHLSK[x]HPK	5	0	1029.608297	0.0278	0.2500
D[x]GIQDIMPSQAK	0	0	1301.628489	0.0275	0.3300
EIIRTSTSSMTAVPK[x]PLK	14	0	1958.086949	0.0275	0.4950
ARIEVEVYK[x]ITTGDR	8	0	1748.942012	0.0273	0.4100
IITK[x]EGVETRIIPLK	3	0	1709.045018	0.0273	0.4100
STMLEK[x]IKENQEK	5	0	1576.812980	0.0273	0.3550
LESK[x]QRIFR	3	0	1175.677431	0.0272	0.2450
K[x]EKWIAK	0	0	901.538493	0.0271	0.1900
EKSPAIIFIDELDAIGTK[x]R	17	0	2115.157467	0.0271	0.5150
ARQAAK[x]ASVVETVTLTK	5	0	1772.015506	0.0271	0.4600
DLK[x]LK	2	0	615.395529	0.0270	0.1350
ILEFTK[x]YSNDK	5	0	1356.692468	0.0268	0.2950
INVK[x]FFEKEDVQSLK	3	0	1822.982813	0.0267	0.4000
LIK[x]K	2	0	500.368591	0.0262	0.1050
IVRTLIDK[x]FSGEK	7	0	1504.861253	0.0262	0.3400
KINVK[x]FFEK	4	0	1151.670224	0.0261	0.2350
RLAEGESEEVK[x]AYMDPHR	10	0	2116.000652	0.0258	0.4650
SSTAAKTFLEK[x]R	10	0	1337.730248	0.0258	0.3100
IDELVSNNEK[x]IWK	9	0	1586.830346	0.0258	0.3350
LK[x]WSDERYLHQSLK	1	0	1801.947432	0.0257	0.3600
VNQIESQMAMAEK[x]LIQIRVK	12	0	2328.265640	0.0252	0.5050
VQNEVTLSPEQLRIQYVGK[x]QDPK	18	0	2668.418299	0.0252	0.5800
LKVELAK[x]QNLFVPTSDK	6	0	1929.093418	0.0250	0.4250
INVKFFEK[x]EDVQSLK	7	0	1822.982813	0.0250	0.3750
K[x]LAR	0	0	486.327789	0.0250	0.1000
K[x]AIPLALGLLSASNPQMR	0	0	1879.071243	0.0250	0.4500
EK[x]ADAAFLR	1	0	1019.539945	0.0250	0.2250
K[x]DGIQDIMPSQAK	0	0	1429.723444	0.0246	0.3200
ILSGEQTVK[x]YDR	8	0	1407.735725	0.0246	0.2950
VGCDRNK[x]YAIQLPLPPK	6	0	1968.061404	0.0244	0.4150
NLQVAK[x]SLDKQMVEER	5	0	1886.988302	0.0244	0.3900
VK[x]AMEVDEKPTERYSDIGGLSK	1	0	2451.231422	0.0243	0.5350
ALERQLEMLDLQEGFIK[x]EDCK	16	0	2564.261336	0.0243	0.5100
RNAEELSSYQK[x]K	10	0	1451.736786	0.0242	0.2900
K[x]EDSSPCGYIIRILSGEQTVK	0	0	2379.210294	0.0240	0.5050
NK[x]LDPYWNQLIVAGVDGENK	1	0	2272.148690	0.0240	0.4800
NLNQIVNELDEEK[x]YK	12	0	1847.926420	0.0240	0.3600
EK[x]VLK	1	0	615.395529	0.0240	0.1200
SLGSGMDQEK[x]VLNK	9	0	1504.755469	0.0239	0.3350
LQLNLERDYEQFGYFK[x]R	15	0	2218.117000	0.0238	0.4050
K[x]SLK	0	0	474.316557	0.0237	0.0950
LTLEAMDLEIVEKEHFK[x]ELVSK	16	0	2600.377016	0.0236	0.5200
NKLLK[x]VTVSK	4	0	1128.722984	0.0235	0.2350
S[x]TLDLNHLADLYDR	0	0	1644.810672	0.0232	0.3250
T[x]EVLK	0	0	588.348247	0.0230	0.1150
SGNLPDADNSK[x]SDISK	10	0	1646.774679	0.0228	0.3650
IHAYVK[x]VLTLSLMEELHK	5	0	2123.181179	0.0225	0.4050
SNNIK[x]ENEQKIK	4	0	1443.768084	0.0225	0.2700
M[x]TDK	0	0	493.220610	0.0225	0.0900
RNK[x]LDPYWNQLIVAGVDGENK	2	0	2428.249792	0.0224	0.4700
KLPNIEEATFDK[x]R	11	0	1559.830681	0.0223	0.2900
FDVIVAK[x]GK	6	0	975.575269	0.0222	0.2000
AKWSTAETLTNNK[x]IDR	12	0	1846.953636	0.0222	0.3550
NPELFLRVGIK[x]PPK	10	0	1606.955817	0.0221	0.3100
ASPIAGSEGK[x]EAYR	9	0	1434.710239	0.0221	0.3100
INYK[x]K	3	0	664.390778	0.0220	0.1100
QVK[x]NR	2	0	643.376523	0.0220	0.1100
IEVEVYK[x]ITTGDR	6	0	1521.803799	0.0219	0.2850
K[x]VSTTPANSFELK	0	0	1420.756126	0.0219	0.2850
NIPK[x]ARASLTAAK	3	0	1339.793514	0.0219	0.2850
LAHLSK[x]HPKFEEILTR	5	0	1918.078772	0.0219	0.3500
K[x]VAQTTYK	0	0	937.523235	0.0219	0.1750
LNCVIDRVNGVVFTNRPDEK[x]NR	19	0	2614.339673	0.0218	0.4800
VKAMEVDEK[x]PTERYSDIGGLSK	8	0	2451.231422	0.0218	0.4800
QILDCIVNLSEPAK[x]K	13	0	1726.928669	0.0217	0.3250
GK[x]VVIDAFR	1	0	1003.581415	0.0217	0.1950
M[x]FR	0	0	452.220553	0.0217	0.0650
K[x]FR	0	0	449.275030	0.0217	0.0650
SVQPTAK[x]TVQKVETAVLSTTVK	6	0	2314.310659	0.0216	0.4750
AMEVDEK[x]PTERYSDIGGLSK	6	0	2224.068057	0.0215	0.4300
ATAGPIIADK[x]NCKK	9	0	1485.797272	0.0214	0.3000
IIENEQSAEKNAYVINLK[x]QIAK	17	0	2515.364479	0.0214	0.4700
M[x]STLDLNHLADLYDR	0	0	1775.851150	0.0213	0.3200
K[x]CIK	0	0	547.315173	0.0213	0.0850
VSTTPANSFELK[x]QYLIQR	11	0	2094.110853	0.0211	0.3800
LDGK[x]DELWK	3	0	1102.565823	0.0211	0.1900
VLKLTLEAMDLEIVEK[x]EHFK	15	0	2384.302404	0.0210	0.4200
DLVK[x]K	3	0	601.379880	0.0210	0.1050
INVK[x]K	3	0	600.395864	0.0210	0.1050
IDKNTWNSTLETAK[x]AK	13	0	1818.947489	0.0209	0.3350
MGQAQSGNFSNFGDGANGDNK[x]K	20	0	2242.966054	0.0209	0.4600
LELKK[x]ANWCDK	4	0	1403.723052	0.0209	0.2300
LELK[x]KANWCDK	3	0	1403.723052	0.0209	0.2300
IDELVSNNEK[x]IWKVMCK	9	0	2105.064830	0.0209	0.3550
IRIAYASVVYIADK[x]YK	13	0	1872.050830	0.0206	0.3300
K[x]VIARLQSYDR	0	0	1347.762215	0.0205	0.2250
ELLK[x]LKVELAK	3	0	1282.822356	0.0205	0.2250
IDK[x]EDMGSNDKASK	2	0	1536.708913	0.0204	0.2850
YVVDISPDIDIK[x]EIKPNIR	11	0	2226.225875	0.0203	0.3850
DVCIK[x]LGLDSEESAEYIVAKGIR	4	0	2564.315479	0.0202	0.4650
K[x]YIPNPVLVIIDVKPK	0	0	1835.128350	0.0200	0.3200
IK[x]ILFSDVKAMTTGLR	1	0	1792.027986	0.0200	0.3200
E[x]SLQRLLQGAR	0	0	1269.715268	0.0200	0.2200
LLK[x]PR	2	0	625.427496	0.0200	0.1000
K[x]NCK	0	0	548.274037	0.0200	0.0800
TLADVEVNHLK[x]CDQFLVAHYR	10	0	2527.264057	0.0198	0.4150
CIK[x]IACWVVGSGDTIYDCVR	2	0	2371.112179	0.0198	0.3950
EK[x]QNTPVLFDSKEAVLK	1	0	1945.051948	0.0197	0.3350
LAHLSKHPK[x]FEEILTR	8	0	1918.078772	0.0197	0.3150
I[x]AIVVNQNWYCANTK	0	0	1792.892954	0.0197	0.2950
NK[x]ADYYTNICDR	1	0	1531.672470	0.0196	0.2350
VSTTPANSFELK[x]QYLIQREER	11	0	2508.297131	0.0193	0.4050
KVNQIESQMAMAEK[x]LIQIR	13	0	2229.197231	0.0192	0.3650
VNQIESQMAMAEK[x]LIQIR	12	0	2101.102276	0.0192	0.3450
IIENEQSAEK[x]NAYVINLKQIAK	9	0	2515.364479	0.0191	0.4200
KCIK[x]IACWVVGSGDTIYDCVR	3	0	2499.207134	0.0190	0.4000
EDK[x]EGVVNTIAFAIR	2	0	1660.878354	0.0190	0.2850
TK[x]LVK	1	0	587.400615	0.0190	0.0950
ATAIGKSSTAAK[x]TFLEK	11	0	1722.951515	0.0188	0.3200
FK[x]ELQPFIVQMAEQALDIEK	1	0	2376.239807	0.0188	0.3750
NKISWYTK[x]IVDELDLR	7	0	1992.067931	0.0188	0.3000
AELATEAYTPLTSLEGIVILK[x]K	20	0	2359.324913	0.0186	0.4100
ELLKLK[x]VELAK	5	0	1282.822356	0.0186	0.2050
LGVK[x]PPK	3	0	737.479921	0.0186	0.1300
VGIK[x]PPK	3	0	737.479921	0.0186	0.1300
IDELVSNNEKIWK[x]VMCK	12	0	2105.064830	0.0185	0.3150
NIK[x]VIMATNRIDILDPALLRPGR	2	0	2588.494714	0.0185	0.4250
IEPLK[x]LKVLVQGLER	4	0	1734.076651	0.0183	0.2750
VK[x]EDMVDQESTDNNGVQVESR	1	0	2378.065484	0.0183	0.3850
AVAHHTDCK[x]FIR	8	0	1453.724781	0.0183	0.2200
ATK[x]QSK	2	0	661.375854	0.0183	0.1100
DEPEETDVNK[x]YQKDEEWPPK	9	0	2475.107668	0.0182	0.3650
SGNLPDADNSK[x]SDISKSSM	10	0	1951.879206	0.0182	0.3450
QASDTSTNTK[x]VLIYIADLLFR	9	0	2368.263712	0.0181	0.3800
IDRK[x]ILFENPDEATK	3	0	1787.941677	0.0180	0.2700
NLQVAK[x]SLDK	5	0	1114.634566	0.0180	0.1800
K[x]CIKIACWVVGSGDTIYDCVR	0	0	2499.207134	0.0179	0.3750
ARK[x]TQIAGGHDIIGPFHVITR	2	0	2286.270805	0.0179	0.3750
TLLYGK[x]R	5	0	849.507194	0.0179	0.1250
MGQAQSGNFSNFGDGANGDNKK[x]DQK	21	0	2614.146520	0.0178	0.4450
MGQAQSGNFSNFGDGANGDNK[x]KDQK	20	0	2614.146520	0.0178	0.4450
QEYK[x]DDINLDEASAMAVK	3	0	2038.951640	0.0178	0.3200
IDRDK[x]LVLK	4	0	1098.676036	0.0178	0.1600
FATLQKSK[x]R	7	0	1077.629423	0.0178	0.1600
IHAYVK[x]VLTLSLMEELHKMDDR	5	0	2640.376636	0.0177	0.3900
DYYTK[x]QSKATR	4	0	1359.678214	0.0177	0.1950
IGLVRLPEANFEPLEK[x]R	15	0	1980.115548	0.0176	0.3000
EK[x]SPAIIFIDELDAIGTKR	1	0	2115.157467	0.0176	0.3350
RFK[x]ELQPFIVQMAEQALDIEK	2	0	2532.340909	0.0176	0.3700
T[x]VYQISELESLLRSSHIITK	0	0	2316.268797	0.0175	0.3500
LDDMSLIK[x]EDCEAATDPLLK	7	0	2276.091491	0.0175	0.3500
GILGIDAALGGQATK[x]LAAEDHK	14	0	2148.153776	0.0175	0.3850
YTGLLRVSAMMSCACQK[x]R	16	0	2131.015784	0.0175	0.3150
Q[x]IAIVVNQNWYCANTK	0	0	1920.951525	0.0175	0.2800
E[x]EMIAAQGIDEEDR	0	0	1604.698741	0.0175	0.2450
K[x]ILFENPDEATK	0	0	1403.729579	0.0175	0.2100
LEK[x]VRQLIIK	2	0	1238.807376	0.0175	0.1750
EASK[x]TLSKWR	3	0	1204.656362	0.0175	0.1750
F[x]ATLQKSK	0	0	921.528321	0.0175	0.1400
DK[x]LVLK	1	0	714.463938	0.0175	0.1050
LDVAK[x]R	4	0	700.423137	0.0175	0.1050
LTLEAMDLEIVEK[x]EHFK	12	0	2044.054981	0.0174	0.2950
DLASFIPDNK[x]LNCVIDR	9	0	1988.998864	0.0174	0.2950
DEPEETDVNK[x]YQK	9	0	1593.715773	0.0173	0.2250
QDPK[x]KHLDAEVQK	3	0	1534.810280	0.0173	0.2250
GDSGEMSLQK[x]LFK	9	0	1438.712546	0.0173	0.2250
ELLK[x]PSASVALQR	3	0	1410.819391	0.0173	0.2250
YYEQK[x]IRIGLHDDAYLDVCK	4	0	2498.226278	0.0172	0.3450
LDK[x]APTESYADIGGLESQIQEIK	2	0	2504.264495	0.0172	0.3950
VEAQNHK[x]LNLADPVSIEYLTR	6	0	2409.265107	0.0171	0.3600
NIPK[x]EIK	3	0	840.506860	0.0171	0.1200
M[x]ESLQRLLQGAR	0	0	1400.755746	0.0171	0.2050
SVQPTAKTVQK[x]VETAVLSTTVK	10	0	2314.310659	0.0170	0.3750
SRK[x]VAQTTYK	2	0	1180.656362	0.0170	0.1700
LVNFTAK[x]TLDLLGIFR	6	0	1820.055916	0.0169	0.2700
YK[x]EDTALR	1	0	994.508312	0.0169	0.1350
TK[x]DSLEAR	1	0	918.477014	0.0169	0.1350
KLGVK[x]PPK	4	0	865.574877	0.0169	0.1350
IDTIVK[x]EIQDEKEAEAAR	5	0	2057.063963	0.0167	0.3000
M[x]TEVLK	0	0	719.388726	0.0167	0.1000
F[x]ATLQK	0	0	706.401341	0.0167	0.1000
NIPK[x]AR	3	0	697.423471	0.0167	0.1000
QAAKASVVETVTLTK[x]VTQK	14	0	2001.146903	0.0166	0.3150
NLQVAKSLDK[x]QMVEER	9	0	1886.988302	0.0166	0.2650
ATPYRGYSK[x]PNERATK	8	0	1837.943407	0.0166	0.2650
TITDGK[x]IYVEVER	5	0	1521.803799	0.0165	0.2150
E[x]MIAAQGIDEEDR	0	0	1475.656153	0.0165	0.2150
ILAHREFPDLGVLEGK[x]R	15	0	1949.084584	0.0165	0.2800
STLDLNHLADLYDRK[x]DWNACK	14	0	2547.217501	0.0164	0.3450
YK[x]NENLENIEDVQLR	1	0	1875.932566	0.0163	0.2450
HNLNLSPEATASFTRK[x]QLATSLR	15	0	2554.361457	0.0163	0.3750
QGDTK[x]INHEHFMDGILEVQMR	4	0	2497.184095	0.0162	0.3400
N[x]STEEIDLYNRWK	0	0	1666.795023	0.0162	0.2100
QDPKK[x]HLDAEVQK	4	0	1534.810280	0.0162	0.2100
AK[x]WSTAETLTNNK	1	0	1462.741537	0.0162	0.2100
DIK[x]VIMATNRISDLDPALIRPGR	2	0	2563.426696	0.0161	0.3700
K[x]TQIAGGHDIIGPFHVITR	0	0	2059.132592	0.0161	0.3050
ELNLMDPK[x]VPEDIFK	7	0	1786.917438	0.0160	0.2400
K[x]VIAR	0	0	585.396198	0.0160	0.0800
K[x]VPDK	0	0	585.348581	0.0160	0.0800
Q[x]TVYQISELESLLRSSHIITK	0	0	2444.327369	0.0160	0.3350
FHQLK[x]PTRVLTLAMVK	4	0	1881.102150	0.0159	0.2550
TLIDK[x]FSGEKK	4	0	1264.702640	0.0159	0.1750
LENVKIYADLK[x]INEDSK	10	0	1991.057425	0.0159	0.2700
EDSSPCGYIIRILSGEQTVK[x]YDR	19	0	2685.306702	0.0159	0.3650
GIK[x]GIESEAYESVLDLAKICDVR	2	0	2564.315479	0.0159	0.3650
ELEAMK[x]LLRPRK	5	0	1482.870377	0.0158	0.1900
HIIMFDCKILEFTK[x]YSNDK	13	0	2401.180912	0.0158	0.3000
EIQDEK[x]EAEAARK	5	0	1515.752826	0.0158	0.2050
K[x]GEIRMGTTITALR	0	0	1545.866017	0.0157	0.2200
TDELK[x]DANIIYDLEILR	4	0	2033.067988	0.0156	0.2650
NFGRDLK[x]LK	6	0	1089.629423	0.0156	0.1400
SSEETEDK[x]K	7	0	1051.466899	0.0156	0.1400
DGSSGGTIRMVILNK[x]DGMER	14	0	2135.046217	0.0155	0.3100
IVCFMLNEK[x]LNQQSVLLPLLK	8	0	2499.395584	0.0155	0.3250
MVILNK[x]DGMER	5	0	1304.658013	0.0155	0.1700
KVAEQNENPTVGSAQK[x]MIQDEAQK	15	0	2642.296866	0.0154	0.3700
K[x]EDSSPCGYIIR	0	0	1423.676496	0.0154	0.1850
GIDWREALEK[x]TEEK	9	0	1702.852533	0.0154	0.2150
IEPLKLK[x]VLVQGLER	6	0	1734.076651	0.0153	0.2300
FLHDK[x]NSDYKETLIFK	4	0	1997.025735	0.0153	0.2450
INEDSK[x]LAVNENLASSKSSM	5	0	2136.036759	0.0153	0.3050
AVAVVVDPIQSVK[x]GKVVIDAFR	12	0	2309.346986	0.0152	0.3350
EFPDLGVLEGK[x]RIDRPGR	10	0	2053.106771	0.0150	0.2700
YACK[x]ILGVVEGQFSRPAK	3	0	2022.071968	0.0150	0.2700
K[x]YYSFDNSLK	0	0	1263.613496	0.0150	0.1500
QVMEEK[x]LDSK	5	0	1205.596130	0.0150	0.1500
K[x]TVQYATKR	0	0	1093.624337	0.0150	0.1350
LLK[x]MQR	2	0	787.473787	0.0150	0.0900
MRK[x]LAR	2	0	773.469370	0.0150	0.0900
LLVK[x]DR	3	0	742.470084	0.0150	0.0900
WK[x]R	1	0	488.285928	0.0150	0.0450
FVVFTPTLIDPELLDAQTK[x]LWKR	18	0	2729.515494	0.0150	0.3450
EEPK[x]SETLENFTR	3	0	1578.752492	0.0150	0.1950
SSCK[x]IVFR	3	0	995.522185	0.0150	0.1200
LNVYK[x]YR	4	0	954.528656	0.0150	0.1050
IVKSAK[x]AK	5	0	843.554142	0.0150	0.1200
YDK[x]K	2	0	552.290736	0.0150	0.0600
SWIGAYLAK[x]IPERIVCFMLNEK	8	0	2637.380995	0.0148	0.3250
QDLADATVETLKAIEGK[x]IAR	16	0	2141.169090	0.0147	0.2950
LFAYPPK[x]SVQPTAKTVQK	6	0	2002.125051	0.0147	0.2650
WAFAEK[x]QYGYGTQTV	5	0	1747.820509	0.0147	0.2200
M[x]NSTEEIDLYNRWK	0	0	1797.835501	0.0146	0.2050
K[x]GINIDQSSNSK	0	0	1289.657479	0.0146	0.1750
ARVEAQNHK[x]LNLADPVSIEYLTR	8	0	2636.403319	0.0146	0.3350
GIKGIESEAYESVLDLAK[x]ICDVR	17	0	2564.315479	0.0146	0.3350
NIK[x]AMDLGELETFQLLNTR	2	0	2205.146246	0.0145	0.2750
SGNLPDADNSKSDISK[x]SSM	15	0	1951.879206	0.0145	0.2750
K[x]HLDAEVQK	0	0	1066.577055	0.0144	0.1300
KPRVVTALTMLK[x]QHLFR	11	0	2037.203252	0.0144	0.2450
D[x]GLEDDMPALADEEFEK	0	0	1922.809068	0.0144	0.2450
ATSAGPK[x]QTETINWLEK	6	0	1872.958052	0.0144	0.2450
TQLADILSVLGMSYSNTSK[x]HESLK	18	0	2621.336941	0.0144	0.3450
K[x]ANWCDKR	0	0	1076.518495	0.0144	0.1150
YPLVTHFRFLK[x]TSK	10	0	1735.977279	0.0143	0.2000
K[x]DWNACK	0	0	920.417393	0.0143	0.1000
Y[x]FATLQK	0	0	869.464664	0.0143	0.1000
KVADLK[x]K	5	0	800.511946	0.0143	0.1000
K[x]VADLKK	0	0	800.511946	0.0143	0.1000
DEPEETDVNKYQK[x]DEEWPPK	12	0	2475.107668	0.0143	0.2850
K[x]QLLIDGANVLRIHTCSNTR	0	0	2308.243265	0.0143	0.2850
Q[x]EMKKDSESTEEK	0	0	1567.703492	0.0142	0.1850
EGK[x]VTFFYTDYIGVYAPRK	2	0	2253.146903	0.0142	0.2700
MQK[x]LLR	2	0	787.473787	0.0142	0.0850
IIPLK[x]K	4	0	710.505408	0.0142	0.0850
FSFISNVRPK[x]LFAYPPK	9	0	2010.109010	0.0141	0.2400
NKELISVSAASK[x]ILSNITYSYK	11	0	2428.321223	0.0141	0.3100
DGLEDDMPALADEEFEK[x]MDR	16	0	2324.977588	0.0140	0.2800
ELAAIK[x]EDTEAVLK	5	0	1528.834763	0.0139	0.1950
Y[x]FATLQKSK	0	0	1084.591644	0.0139	0.1250
SQK[x]ALDTLFSAIRDHDLAPLYK	2	0	2501.327703	0.0139	0.3050
SLDK[x]QMVEERVLK	3	0	1573.849698	0.0138	0.1800
ATAIGK[x]SSTAAKTFLEK	5	0	1722.951515	0.0138	0.2350
QGSATVGLVSKTHAVLVALK[x]R	19	0	2134.258512	0.0138	0.2900
EK[x]ADAAFLRLVK	1	0	1359.787367	0.0138	0.1650
INVK[x]KSYDYSATMYTR	3	0	1938.950858	0.0137	0.2200
LEFIK[x]VIPVEELKEIK	4	0	1926.144056	0.0137	0.2200
K[x]LGVKPPK	0	0	865.574877	0.0137	0.1100
QSK[x]YTYDRGTTAVLK	2	0	1729.899815	0.0137	0.2050
ITIK[x]VHVSEVLGDIR	3	0	1677.977670	0.0137	0.2050
MSTLDLNHLADLYDRK[x]DWNACK	15	0	2678.257980	0.0136	0.3000
LTLEAMDLEIVEK[x]EHFKELVSK	12	0	2600.377016	0.0136	0.3000
EQK[x]PEVDYSEK	2	0	1350.630263	0.0136	0.1500
K[x]RWSLER	0	0	973.545700	0.0136	0.0950
K[x]INANEK	0	0	815.450075	0.0136	0.0950
NK[x]LTNDETRYVFVSSVQPDLLPR	1	0	2690.402650	0.0135	0.3100
TLSMEK[x]HTELRSFEQK	5	0	1962.983216	0.0134	0.2150
ATLTGMKIDVLFSK[x]IR	13	0	1792.027986	0.0134	0.2150
AHILRIHAK[x]SMAIDK	8	0	1702.966393	0.0133	0.2000
LGVKPPK[x]GCLMFGPPGTGKTLLAR	6	0	2494.391501	0.0133	0.3200
K[x]YTGLLRVSAMMSCACQK	0	0	2103.009638	0.0133	0.2400
VYATMQKLQK[x]DLGQVLNK	9	0	2076.140043	0.0133	0.2400
D[x]DGLEDDMPALADEEFEK	0	0	2037.836007	0.0133	0.2400
NK[x]VLVKVHPEGK	1	0	1346.803351	0.0133	0.1600
K[x]QMSYMLAR	0	0	1126.562665	0.0133	0.1200
LK[x]ESQLVDK	1	0	1058.597121	0.0133	0.1200
GGNMK[x]EVFR	4	0	1036.512349	0.0133	0.1200
SGVK[x]LENVK	3	0	972.560345	0.0133	0.1200
K[x]RR	0	0	458.307723	0.0133	0.0400
QILDCIVNLSEPAK[x]KSGFEK	13	0	2275.188107	0.0132	0.2650
K[x]SYDYSATMYTRLFLLR	0	0	2127.082198	0.0132	0.2250
LQK[x]RGTGGVDTAAVGSVFDVSNADR	2	0	2519.272705	0.0132	0.3300
SSSDMAYTSMFKGNQK[x]VVK	15	0	2107.007711	0.0132	0.2500
YEAK[x]AIGSGSEPAKSELVK	3	0	1963.026127	0.0132	0.2500
D[x]TEMSVNMSDFLHDQATR	0	0	2095.893807	0.0131	0.2350
YVVDISPDIDIK[x]EIKPNIRVALR	11	0	2665.516554	0.0130	0.3000
K[x]GILLPESLTEAVEATTYAILRK	0	0	2515.426015	0.0130	0.3000
FRKLGVK[x]PPK	6	0	1168.744388	0.0130	0.1300
IITK[x]EGVETR	3	0	1144.645129	0.0130	0.1300
NK[x]LLKVTVSK	1	0	1128.722984	0.0130	0.1300
IAQGLLYLGK[x]GTMTLNPYHTER	9	0	2475.294296	0.0130	0.2850
NK[x]ELISVSAASKILSNITYSYK	1	0	2428.321223	0.0130	0.2850
AVAVVVDPIQSVKGK[x]VVIDAFR	14	0	2309.346986	0.0130	0.2850
NWSK[x]IYDFPLFQGIFIR	3	0	2143.125385	0.0129	0.2200
K[x]IEFPPPSAEARAEILR	0	0	1923.057703	0.0129	0.2200
LGVK[x]PPKGCLMFGPPGTGKTLLAR	3	0	2494.391501	0.0129	0.3100
VVTALTMLK[x]QHLFR	8	0	1655.954434	0.0129	0.1800
YK[x]LHSEK	1	0	903.481373	0.0129	0.0900
SMK[x]DLHISQNFACLIR	2	0	1931.970877	0.0128	0.2050
VEFK[x]MGNGK	3	0	1008.506203	0.0128	0.1150
QILDCIVNLSEPAKK[x]SGFEK	14	0	2275.188107	0.0127	0.2550
HEDALAK[x]LGATLAQGIIDAGGR	6	0	2176.159922	0.0127	0.2800
IDLTRIVK[x]SAK	7	0	1242.765906	0.0127	0.1400
IHAYVKVLTLSLMEELHK[x]MDDR	17	0	2640.376636	0.0125	0.2750
AVELAAMNK[x]ANMQEVETEEFLR	8	0	2522.214389	0.0125	0.2750
E[x]MKKDSESTEEK	0	0	1439.644921	0.0125	0.1500
YQK[x]DEEWPPK	2	0	1318.619308	0.0125	0.1250
HK[x]TPDK	1	0	724.386752	0.0125	0.0750
NK[x]VLVK	1	0	699.464272	0.0125	0.0750
K[x]MSAQSCACMVRTLLYGK	0	0	2103.009638	0.0125	0.2250
VYATMQK[x]LQKDLGQVLNK	6	0	2076.140043	0.0125	0.2250
YVVDISPDIDIKEIK[x]PNIRVALR	14	0	2665.516554	0.0124	0.2850
NTACSGIIAEVK[x]LQAAYEYFR	11	0	2403.189167	0.0124	0.2600
NDGTIVIRK[x]LEETDVAK	8	0	1900.026461	0.0124	0.2100
ATPYRGYSK[x]PNER	8	0	1537.763667	0.0123	0.1600
E[x]QKPEVDYSEK	0	0	1350.630263	0.0123	0.1350
FGNRDLVK[x]K	7	0	1075.613774	0.0122	0.1100
KVAQTTYK[x]K	7	0	1065.618191	0.0122	0.1100
MK[x]SDINAHK	1	0	1042.522913	0.0122	0.1100
IDK[x]NTWNSTLETAKAK	2	0	1818.947489	0.0122	0.1950
NLNAPKFSFISNVRPK[x]LFAYPPK	15	0	2647.463738	0.0122	0.2800
ILFSDVK[x]AMTTGLR	6	0	1550.848972	0.0121	0.1700
LLRPRK[x]R	5	0	937.629701	0.0121	0.0850
LVK[x]GRQD	2	0	814.466059	0.0121	0.0850
LLSSAK[x]K	5	0	745.469750	0.0121	0.0850
IEVEVYK[x]ITTGDRLILTENIK	6	0	2446.368170	0.0121	0.2550
YVVDISPDIDIKEIK[x]PNIR	14	0	2226.225875	0.0121	0.2300
LALTKPKGTPGYGPLGVLPK[x]VGIR	19	0	2431.467763	0.0121	0.2900
GSNDDEMKIDK[x]K	10	0	1378.639778	0.0121	0.1450
EFPDLGVLEGK[x]R	10	0	1358.719350	0.0121	0.1450
LLMK[x]VALCANHADSVVK	3	0	1868.001115	0.0121	0.2050
VDK[x]NWSKIYDFPLFQGIFIR	2	0	2485.315688	0.0120	0.2400
K[x]NRLK	0	0	657.428557	0.0120	0.0600
K[x]ELLK	0	0	629.411178	0.0120	0.0600
NK[x]LLK	1	0	614.411513	0.0120	0.0600
K[x]GEIR	0	0	601.354728	0.0120	0.0600
M[x]SQAR	0	0	591.279850	0.0120	0.0600
GYIGDPIK[x]FVRSVVLLPEEEPLR	7	0	2625.452897	0.0120	0.2750
ARLTQLLSQIK[x]EEQGDIK	10	0	2069.147964	0.0119	0.2150
IVAFVGSPIVEDEK[x]NLIR	13	0	1998.114879	0.0119	0.2150
EPNK[x]GSYRPYTAK	3	0	1509.757521	0.0119	0.1550
AVNARALTCK[x]MPGTLLPGPGK	9	0	2151.165540	0.0119	0.2500
DMTLEEAEVLILK[x]VLR	12	0	1871.043692	0.0119	0.1900
STMLEK[x]IK	5	0	948.531355	0.0119	0.0950
VGK[x]SAVIK	2	0	800.511946	0.0119	0.0950
M[x]DTEMSVNMSDFLHDQATR	0	0	2226.934286	0.0118	0.2250
ELEAMK[x]LLRPR	5	0	1354.775421	0.0118	0.1300
MPFGNTHNK[x]FK	8	0	1319.644415	0.0118	0.1300
DPEEEAEMMTKETTEK[x]K	15	0	2024.891743	0.0118	0.2000
S[x]TLDLNHLADLYDRK	0	0	1772.905627	0.0117	0.1750
TEEQRQPEDK[x]LR	9	0	1527.764059	0.0117	0.1400
YDK[x]LVETSGQIR	2	0	1407.735725	0.0117	0.1400
QNLFVPTSDK[x]EK	9	0	1404.724827	0.0117	0.1400
IDK[x]KTTEEK	2	0	1090.586949	0.0117	0.1050
QGLHK[x]K	4	0	709.423471	0.0117	0.0700
NK[x]GTMK	1	0	677.353010	0.0117	0.0700
K[x]WR	0	0	488.285928	0.0117	0.0350
FVVFTPTLIDPELLDAQTKLWK[x]R	21	0	2729.515494	0.0115	0.2650
MIQDEAQK[x]LHVASDLDALISAALR	7	0	2607.368908	0.0115	0.2750
CIK[x]RLVK	2	0	915.568742	0.0114	0.0800
EDCK[x]SLK	3	0	878.416723	0.0114	0.0800
SAKGTK[x]R	5	0	746.439846	0.0114	0.0800
MLLTEVHLLESK[x]VYHAIRNIPK	11	0	2603.462020	0.0114	0.2500
ENMTQEEAVEFLK[x]NAVALAMER	12	0	2522.214389	0.0114	0.2500
EATPMEMDEEK[x]SQDISINGNSK	10	0	2452.073269	0.0114	0.2500
GYSK[x]PNERATK	3	0	1249.641438	0.0114	0.1250
K[x]VTSKLLEQEESAEK	0	0	1717.909710	0.0113	0.1700
YYRAVYDTAVVQEDPEK[x]WK	16	0	2359.148355	0.0113	0.2150
LSLFSNK[x]ENELRQAVR	6	0	1903.027465	0.0113	0.1800
K[x]FTGGVLMLIDRESDK	0	0	1807.950131	0.0113	0.1800
IINRDIGK[x]VVDK	7	0	1368.808828	0.0113	0.1350
AKSAK[x]IVR	4	0	871.560288	0.0113	0.0900
K[x]LIR	0	0	528.374737	0.0113	0.0450
I[x]INR	0	0	514.322703	0.0113	0.0450
DLGQVLNKYVQVEQRNK[x]PDER	16	0	2527.314175	0.0112	0.2350
DIKSMIADK[x]HAIR	8	0	1496.813257	0.0112	0.1450
ENWK[x]YACKILGVVEGQFSRPAK	3	0	2579.331740	0.0111	0.2450
ATSAGPKQTETINWLEK[x]R	16	0	2029.059155	0.0111	0.2000
IDKK[x]TTEEK	3	0	1090.586949	0.0111	0.1000
K[x]VAQTTYKK	0	0	1065.618191	0.0111	0.1000
VGSALVGSQTK[x]VALEIHAQYELR	10	0	2468.338601	0.0111	0.2550
SPPQISQWDYK[x]YPLVTHFR	10	0	2361.190494	0.0111	0.2100
SK[x]RHQGVLEIEFMIDHNMK	1	0	2311.156430	0.0111	0.2100
LDVAK[x]RVDMYASDLAQISR	4	0	2150.115282	0.0111	0.2100
GIGSYEK[x]QSEVSVGLRFIK	6	0	2096.126503	0.0111	0.2100
KVTSK[x]LLEQEESAEK	4	0	1717.909710	0.0110	0.1650
K[x]GVVALVEDK	0	0	1056.617856	0.0110	0.1100
QEMK[x]K	3	0	662.342113	0.0110	0.0550
SGKK[x]R	3	0	574.355062	0.0110	0.0550
SGK[x]KR	2	0	574.355062	0.0110	0.0550
AIEDAQELNGEHEILEAMK[x]NK	18	0	2381.153176	0.0110	0.2300
K[x]PPVQPLAYKSATPFR	0	0	1799.009303	0.0109	0.1750
ENWKYACK[x]ILGVVEGQFSRPAK	7	0	2579.331740	0.0109	0.2400
AK[x]NPMFALSRLQQSLQVNAHDR	1	0	2523.312735	0.0109	0.2400
DFSK[x]TLPPELK	3	0	1273.691742	0.0109	0.1200
FNSNAIAAVATK[x]MVTLK	11	0	1777.975953	0.0109	0.1850
MTEVLK[x]TNVLQSNENIVQYYTQK	5	0	2742.389700	0.0109	0.2500
LSLFSNK[x]ENELR	6	0	1448.762272	0.0108	0.1300
IDTIVK[x]EIQDEK	5	0	1429.766355	0.0108	0.1300
K[x]AFGRVYATMQK	0	0	1398.744122	0.0108	0.1300
VGKSAVIK[x]TSTR	7	0	1245.740419	0.0108	0.1300
NK[x]TDTK	1	0	705.365683	0.0108	0.0650
DAFALAK[x]EKSPAIIFIDELDAIGTK	6	0	2675.442056	0.0108	0.2700
QIK[x]EIKEVIELPVK	2	0	1665.007573	0.0107	0.1500
ILIDK[x]AR	4	0	827.522844	0.0107	0.0750
GNQK[x]VVK	3	0	771.460247	0.0107	0.0750
K[x]ALSSLK	0	0	745.469750	0.0107	0.0750
FVVFTPTLIDPELLDAQTK[x]LWK	18	0	2573.414392	0.0107	0.2350
QTTSNLGHINK[x]PSIQALIHGLGR	10	0	2454.345417	0.0107	0.2450
EK[x]VAFILDQVRLFLLR	1	0	1959.166855	0.0106	0.1700
DPEEEAEMMTK[x]ETTEK	10	0	1896.796787	0.0106	0.1700
KDWNACK[x]K	6	0	1048.512348	0.0106	0.0850
NILK[x]VDIEVAVIPSEGFR	3	0	1998.114879	0.0106	0.1900
ETEK[x]LAEER	3	0	1103.545814	0.0106	0.0950
GERPSCPTGYHLK[x]SIRTGR	12	0	2171.101696	0.0105	0.2000
K[x]EAGFIDDILIITPASKEK	0	0	2087.151320	0.0105	0.2000
VDKNWSK[x]IYDFPLFQGIFIR	6	0	2485.315688	0.0105	0.2100
TEDDIK[x]SLQSVGQIIGEVLK	5	0	2171.168421	0.0105	0.2100
DIK[x]VIMATNR	2	0	1159.638269	0.0105	0.1050
NIK[x]VIMATNR	2	0	1158.654253	0.0105	0.1050
DGLEDDMPALADEEFEK[x]MDRR	16	0	2481.078690	0.0105	0.2200
EVVELPLLSPERFVK[x]LGIDPPK	14	0	2474.414726	0.0105	0.2300
IIYSDIDVDPVKPEHVGK[x]VVLK	17	0	2462.378342	0.0105	0.2300
SLEK[x]TLVPYLR	3	0	1317.765572	0.0105	0.1150
TNSTDEKGTK[x]K	9	0	1207.604385	0.0105	0.1150
SSTAAK[x]TFLEK	5	0	1181.629146	0.0105	0.1150
G[x]LGYPEDAIGK	0	0	1118.560737	0.0105	0.1150
MEQK[x]PEVDYSEK	3	0	1481.670742	0.0104	0.1250
S[x]SSDMAYTSMFK	0	0	1353.558028	0.0104	0.1250
NGYPMPCDVLAK[x]R	11	0	1519.727481	0.0104	0.1350
DYTMAQPEFFK[x]AVR	10	0	1701.818400	0.0104	0.1450
HK[x]FQDILLGAGQAIK	1	0	1637.925245	0.0103	0.1550
SSSDMAYTSMFK[x]GNQKVVK	11	0	2107.007711	0.0103	0.1950
EIK[x]IIYSDIDVDPVKPEHVGK	2	0	2393.284112	0.0102	0.2150
NK[x]EHIMDNLEAQAIEELEGAK	1	0	2381.153176	0.0102	0.2150
IVAFVGSPIVEDEK[x]NLIRLAK	13	0	2310.331003	0.0102	0.2150
S[x]RQETQYKIDELVSNNEK	0	0	2180.070835	0.0100	0.1800
LFAYPPKSVQPTAK[x]TVQK	13	0	2002.125051	0.0100	0.1800
QAAK[x]ASVVETVTLTK	3	0	1544.877294	0.0100	0.1500
QVK[x]LLFIEK	2	0	1116.690625	0.0100	0.0900
ELNLMDPK[x]VPEDIFKTHLEVAR	7	0	2593.357284	0.0100	0.2200
MHNNHAKSLPPEEYDEK[x]LYNK	16	0	2556.206604	0.0100	0.2100
SLPLQIEVANDCIK[x]WAIKEK	13	0	2354.266687	0.0100	0.2000
RFFPYYVYTTVAGIDK[x]EGK	15	0	2253.146903	0.0100	0.1900
QNTPVLFDSKEAVLK[x]LK	14	0	1929.093418	0.0100	0.1700
M[x]STLDLNHLADLYDRK	0	0	1903.946106	0.0100	0.1600
CVVHLNDASVAAK[x]LLMK	12	0	1868.001115	0.0100	0.1700
GGLGYPEDAIGKTK[x]LVK	13	0	1744.972250	0.0100	0.1700
K[x]INVLNFPSANFSK	0	0	1577.856502	0.0100	0.1400
EEMMNSIQQAVAK[x]	12	0	1477.690428	0.0100	0.1300
EDMGSNDKASK[x]ER	10	0	1465.646650	0.0100	0.1300
GK[x]YYPLKSMTEK	1	0	1443.743119	0.0100	0.1200
GDSGEMSLQKLFK[x]	12	0	1438.712546	0.0100	0.1300
D[x]YTMAQPEFFK	0	0	1375.611779	0.0100	0.1100
ATAGPIIADK[x]NCK	9	0	1357.702317	0.0100	0.1300
DEK[x]SGVKLENVK	2	0	1344.724827	0.0100	0.1200
K[x]TREALMEFR	0	0	1279.670628	0.0100	0.1000
HPK[x]FEEILTR	2	0	1268.687660	0.0100	0.1000
SSHIITK[x]ELK	6	0	1154.665864	0.0100	0.1000
VVLK[x]NKGTMK	3	0	1116.668841	0.0100	0.1000
KANWCDK[x]R	6	0	1076.518495	0.0100	0.0800
S[x]RQETQYK	0	0	1038.509372	0.0100	0.0800
AK[x]YASQK	1	0	794.428614	0.0100	0.0700
QSK[x]ATR	2	0	689.382001	0.0100	0.0600
LWK[x]R	2	0	601.369985	0.0100	0.0400
K[x]INVK	0	0	600.395864	0.0100	0.0500
F[x]MTR	0	0	553.268226	0.0100	0.0400
EMK[x]K	2	0	534.283541	0.0100	0.0400
E[x]MKK	0	0	534.283541	0.0100	0.0400
NCK[x]K	2	0	548.274037	0.0100	0.0400
K[x]LQR	0	0	543.349250	0.0100	0.0400
LQK[x]R	2	0	543.349250	0.0100	0.0400
K[x]LFK	0	0	534.352941	0.0100	0.0400
Q[x]EMK	0	0	534.247157	0.0100	0.0400
M[x]SER	0	0	521.226756	0.0100	0.0400
A[x]TTVK	0	0	518.306385	0.0100	0.0500
K[x]DQK	0	0	517.285985	0.0100	0.0400
DQK[x]K	2	0	517.285985	0.0100	0.0400
ELK[x]K	2	0	516.327120	0.0100	0.0400
K[x]LEK	0	0	516.327120	0.0100	0.0400
SLK[x]R	2	0	502.322703	0.0100	0.0400
K[x]IDK	0	0	502.311471	0.0100	0.0400
GEK[x]R	2	0	488.270670	0.0100	0.0400
LAK[x]R	2	0	486.327789	0.0100	0.0400
DK[x]PK	1	0	486.280173	0.0100	0.0400
S[x]QAR	0	0	460.239372	0.0100	0.0400
G[x]VFK	0	0	449.263798	0.0100	0.0400
EEPDVIMGTSRVLGVFSEK[x]AQIK	18	0	2532.325651	0.0098	0.2250
DYCAFVQHLK[x]VNADTELVHLR	9	0	2527.264057	0.0098	0.2050
M[x]SSKDISSKSPSGNDALNDK	0	0	2079.974162	0.0097	0.1950
NEEEPTK[x]KGINIDQSSNSK	6	0	2117.023553	0.0097	0.1850
QAAK[x]ASVVETVTLTKVTQK	3	0	2001.146903	0.0097	0.1850
VGIKPPK[x]GVLLYGPPGTGK	6	0	1877.113761	0.0097	0.1850
DEK[x]YTLYDQNDTKEWLDK	2	0	2303.059269	0.0097	0.1750
GK[x]VAVFDSQTQPPVLWFR	1	0	2074.099899	0.0097	0.1750
K[x]SGRSAPGVSTTSTIQ	0	0	1575.821569	0.0097	0.1550
AVAVVVDPIQSVK[x]GK	12	0	1508.892552	0.0097	0.1450
ASKGSNDDEMK[x]IDK	10	0	1536.708913	0.0096	0.1350
AHLDVQEKDQPK[x]K	11	0	1534.810280	0.0096	0.1250
VK[x]AFGRVYATMQK	1	0	1497.812531	0.0096	0.1250
V[x]KAFGRVYATMQK	0	0	1497.812531	0.0096	0.1250
DEQIEK[x]IDTVIK	5	0	1429.766355	0.0096	0.1150
SQDISINGNSK[x]K	10	0	1289.657479	0.0096	0.1150
DCIVLGADTRATAGPIIADK[x]NCK	19	0	2458.230705	0.0096	0.2200
TEVLK[x]TNVLQSNENIVQYYTQK	4	0	2611.349222	0.0095	0.2100
TK[x]SVALGGITK	1	0	1073.644403	0.0095	0.1050
FRK[x]LGVKPPK	2	0	1168.744388	0.0095	0.0950
FVK[x]LGIDPPK	2	0	1112.659326	0.0095	0.0950
HIIMFDCK[x]ILEFTKYSNDK	7	0	2401.180912	0.0095	0.1800
LGDGVLRPYK[x]VGVILESQR	9	0	2098.189768	0.0095	0.1800
S[x]SKDISSKSPSGNDALNDK	0	0	1948.933683	0.0095	0.1800
IIYSDIDVDPVK[x]PEHVGK	11	0	2023.062511	0.0094	0.1700
K[x]KELFDCLK	0	0	1179.632121	0.0094	0.0850
GEK[x]RWSELR	2	0	1159.609749	0.0094	0.0850
VLTLELYK[x]K	7	0	1105.674641	0.0094	0.0850
EALEK[x]TEEK	4	0	1075.539667	0.0094	0.0850
NHASIDK[x]MK	6	0	1042.522913	0.0094	0.0850
RHNFVGLFVELSK[x]LLVK	12	0	1998.177753	0.0094	0.1600
K[x]ELFDCLK	0	0	1051.537166	0.0094	0.0750
INVK[x]FFEK	3	0	1023.575269	0.0094	0.0750
DLVKK[x]YDK	4	0	1007.565097	0.0094	0.0750
DLVK[x]KYDK	3	0	1007.565097	0.0094	0.0750
LLK[x]VTVSK	2	0	886.585106	0.0094	0.0750
SSK[x]DISSK	2	0	850.439569	0.0094	0.0750
AIEGK[x]IAR	4	0	856.513006	0.0094	0.0750
ALTCKMPGTLLPGPGK[x]GYIGDPIK	15	0	2483.327901	0.0094	0.2250
VGIK[x]PPKGVLLYGPPGTGKTLLAR	3	0	2431.467763	0.0094	0.2250
NLNAPK[x]FSFISNVRPKLFAYPPK	5	0	2647.463738	0.0093	0.2150
DKPK[x]YEPPVPTRTGR	3	0	1739.931783	0.0093	0.1400
SGVK[x]LENVKIYADLK	3	0	1675.950788	0.0093	0.1400
NLSNVVEISGK[x]GVFV	10	0	1560.851081	0.0093	0.1400
ESQDYLNLVQALAETNVK[x]DEK	17	0	2406.191334	0.0093	0.1950
EK[x]SLLAHKGGHVVR	1	0	1529.878966	0.0093	0.1300
ATAGPIIADKNCK[x]K	12	0	1485.797272	0.0093	0.1300
DIK[x]SMIADKHAIR	2	0	1496.813257	0.0092	0.1200
L[x]EAPADPTDEEAMSDEAAAQAITAR	0	0	2572.159771	0.0092	0.2300
QYSAKAK[x]WSTAETLTNNK	6	0	2040.027522	0.0092	0.1650
M[x]EQKPEVDYSEK	0	0	1481.670742	0.0092	0.1100
EIK[x]QIK	2	0	757.469750	0.0092	0.0550
QIK[x]EIK	2	0	757.469750	0.0092	0.0550
LK[x]LELK	1	0	742.495236	0.0092	0.0550
YDKTEDDIK[x]SLQSVGQIIGEVLK	8	0	2577.353638	0.0091	0.2100
DMTLEEAEVLILK[x]VLRQVMEEK	12	0	2615.391282	0.0091	0.2000
T[x]EVLKTNVLQSNENIVQYYTQK	0	0	2611.349222	0.0091	0.2000
SAQEILCNEPVETYGSFDLK[x]EK	19	0	2556.205265	0.0091	0.2000
DWNACKK[x]ELLK	6	0	1403.723052	0.0091	0.1000
HK[x]TPDKGYGHR	1	0	1294.653005	0.0091	0.1000
GSNDDEMK[x]IDK	7	0	1250.544822	0.0091	0.1000
AVYDTAVVQEDPEK[x]WK	13	0	1876.920608	0.0091	0.1450
GEIK[x]KAMVNIDTIDNK	3	0	1787.945046	0.0091	0.1450
MSSKSSLELANNAVK[x]SNDIEK	14	0	2264.131715	0.0090	0.1900
K[x]SLPLQIEVANDCIK	0	0	1726.928669	0.0090	0.1350
DGIQDIMPSQAK[x]ELK	11	0	1671.850090	0.0090	0.1350
DLK[x]LKWSDER	2	0	1288.677488	0.0090	0.0900
TNAIVMK[x]DIR	6	0	1159.638269	0.0090	0.0900
A[x]SLLK	0	0	530.342770	0.0090	0.0450
KEAGFIDDILIITPASK[x]EK	16	0	2087.151320	0.0089	0.1700
LGIDPPK[x]GIMLYGPPGTGK	6	0	1910.033463	0.0089	0.1700
VGIK[x]PPKGVLLYGPPGTGK	3	0	1877.113761	0.0089	0.1700
S[x]FLELTEVWGKPQK	0	0	1660.882380	0.0089	0.1250
ASAGPLIASQTVK[x]K	12	0	1369.792844	0.0089	0.1250
Q[x]SRQETQYK	0	0	1166.567944	0.0089	0.0800
K[x]ATDDDRWK	0	0	1133.546483	0.0089	0.0800
LLK[x]PRVNNR	2	0	1108.682852	0.0089	0.0800
LLVK[x]DRIDK	3	0	1098.676036	0.0089	0.0800
IIYSDIDVDPVK[x]PEHVGKVVLK	11	0	2462.378342	0.0089	0.1950
STMLEKIK[x]ENQEK	7	0	1576.812980	0.0088	0.1150
QK[x]SLEKTLVPYLR	1	0	1573.919099	0.0088	0.1150
LTHEK[x]STMLEKIK	4	0	1556.859536	0.0088	0.1150
GVMTLGFDLIK[x]RVYPYR	10	0	2027.102541	0.0088	0.1500
ILPNK[x]VDPLVSLMMVEK	4	0	1925.072882	0.0088	0.1500
N[x]SSSDMAYTSMFKGNQK	0	0	1894.818860	0.0088	0.1500
GGLGYPEDAIGK[x]TKLVK	11	0	1744.972250	0.0088	0.1500
GTEVEKITIK[x]VHVSEVLGDIR	9	0	2321.295344	0.0088	0.1850
EAGFIDDILIITPASKEK[x]ADAAFLR	17	0	2703.448203	0.0088	0.2200
LK[x]PQDERTQEER	1	0	1527.764059	0.0088	0.1050
ATDDDRWK[x]TLSK	7	0	1434.710239	0.0088	0.1050
K[x]AMVNIDTIDNK	0	0	1360.701983	0.0088	0.1050
QRIQK[x]ENR	4	0	1070.594434	0.0088	0.0700
DIGK[x]VVDK	3	0	872.496688	0.0088	0.0700
RFK[x]K	2	0	577.369985	0.0088	0.0350
CIK[x]R	2	0	575.321319	0.0088	0.0350
RMK[x]K	2	0	561.342056	0.0088	0.0350
K[x]MRK	0	0	561.342056	0.0088	0.0350
K[x]REK	0	0	559.344165	0.0088	0.0350
K[x]YDK	0	0	552.290736	0.0088	0.0350
GTK[x]R	2	0	460.275756	0.0088	0.0350
K[x]GEK	0	0	460.264524	0.0088	0.0350
M[x]SSK	0	0	451.210047	0.0088	0.0350
K[x]SGR	0	0	446.260107	0.0088	0.0350
VNLEAYLDLSITPK[x]QHAVNERAK	13	0	2608.397173	0.0087	0.2000
EATPMEMDEEK[x]SQDISINGNSKK	10	0	2580.168225	0.0087	0.2000
IHLEK[x]VSKQGEIDYEALVK	4	0	2198.194577	0.0087	0.1650
SVMAPLFLHDK[x]YDGR	10	0	1747.871494	0.0087	0.1300
FAELQK[x]SLNNLNTIDIDANLEK	5	0	2502.296462	0.0086	0.1900
KGTK[x]TSETNDR	3	0	1235.610532	0.0086	0.0950
QYSAK[x]AKWSTAETLTNNK	4	0	2040.027522	0.0086	0.1550
LNDPEDK[x]YEALSKHIIMFDCK	6	0	2565.224226	0.0086	0.1800
GGLGYPEDAIGK[x]TK	11	0	1404.724827	0.0086	0.1200
LVRK[x]CIK	3	0	915.568742	0.0086	0.0600
K[x]GFDFEYYQRNLLLQEK	0	0	2190.110853	0.0085	0.1450
EQKPEVDYSEK[x]FAELQK	10	0	2067.015955	0.0085	0.1450
YEIDK[x]TLAGVTRDYYTK	4	0	2035.026127	0.0085	0.1450
DPEEEAEMMTK[x]ETTEKK	10	0	2024.891743	0.0085	0.1450
TLLARAVAHHTDCK[x]FIR	13	0	2008.078783	0.0085	0.1450
K[x]EPPVYTPPK	0	0	1154.633506	0.0085	0.0850
M[x]TEVLKTNVLQSNENIVQYYTQK	0	0	2742.389700	0.0085	0.1950
EATPMEMDEEKSQDISINGNSK[x]K	21	0	2580.168225	0.0085	0.1950
QIAK[x]FVVSLGERVSPTDIEEGMR	3	0	2560.331798	0.0085	0.1950
ENEQK[x]IKTLSMEK	4	0	1576.812980	0.0085	0.1100
K[x]ILFENPDEATKR	0	0	1559.830681	0.0085	0.1100
SEDYLPSK[x]YLDIDISK	7	0	1884.935588	0.0084	0.1350
FFYILYFELYK[x]IAQDTLAR	10	0	2413.272097	0.0084	0.1600
LDGK[x]DELWKNDDQLTYTYK	3	0	2344.122200	0.0084	0.1600
LMTEFVDQVDDVVK[x]YEIDK	13	0	2285.113610	0.0084	0.1600
LK[x]VLVQGLERVAMLYAYDR	1	0	2236.240084	0.0084	0.1600
YEAKAIGSGSEPAK[x]SELVK	13	0	1963.026127	0.0084	0.1600
SGSAADTQTVADLLK[x]YYLSMYR	14	0	2452.194311	0.0084	0.1850
LMELFISK[x]SNSDDPASFTSINNYK	7	0	2720.300222	0.0083	0.2000
LISGK[x]LDEARELLVK	4	0	1682.992985	0.0083	0.1250
G[x]GLGYPEDAIGK	0	0	1175.582198	0.0083	0.1000
LLIFEK[x]QVR	5	0	1144.696771	0.0083	0.0750
LLK[x]LEEAMK	2	0	1073.615413	0.0083	0.0750
LNFSSLK[x]MK	6	0	1066.584449	0.0083	0.0750
LYNK[x]FK	3	0	811.459186	0.0083	0.0500
NK[x]MVCK	1	0	778.382925	0.0083	0.0500
ETTEK[x]K	4	0	734.380997	0.0083	0.0500
K[x]TTEEK	0	0	734.380997	0.0083	0.0500
SYATGPYARELAAIK[x]EDTEAVLK	14	0	2495.290650	0.0083	0.1900
LREWNQNIK[x]NLSNVVEISGK	8	0	2340.254878	0.0082	0.1650
M[x]SRSYDSRTTIFSPEGR	0	0	1988.937329	0.0082	0.1400
VHEVGDDLVIGASGFEADALALVK[x]R	23	0	2580.354642	0.0082	0.2050
ADPLDERLSGVVEGIFQK[x]CYAK	17	0	2494.252490	0.0082	0.1800
GINIDQSSNSK[x]DPEEEAEMMTK	10	0	2452.073269	0.0082	0.1800
LDRK[x]IEFPSYR	3	0	1422.761881	0.0082	0.0900
LRHTVIK[x]TGLR	6	0	1292.804020	0.0082	0.0900
TK[x]DAVVLGVEK	1	0	1157.665530	0.0082	0.0900
LGSTAIGVK[x]TK	8	0	1073.644403	0.0082	0.0900
Q[x]SRQETQYKIDELVSNNEK	0	0	2308.129407	0.0082	0.1550
TTMTNGFLAHK[x]LCIHK	10	0	1870.954502	0.0081	0.1300
VATEK[x]DFLDAVQKVVK	4	0	1788.998462	0.0081	0.1300
DEK[x]VANEQEQALTNLSDLYVR	2	0	2434.197481	0.0081	0.1700
ENRHK[x]FQDILLGAGQAIK	4	0	2037.111857	0.0081	0.1450
SALSTLNGFVEELK[x]AEVR	13	0	1962.042110	0.0081	0.1450
LDPAGFYIGYK[x]ATSAGPK	10	0	1854.951515	0.0081	0.1450
YLHQSLK[x]YKEDTALR	6	0	1863.984208	0.0080	0.1200
M[x]SFLELTEVWGKPQK	0	0	1791.922859	0.0080	0.1200
GNQK[x]VVKVDAQDFLK	3	0	1687.925637	0.0080	0.1200
SGFEK[x]IDLTR	4	0	1164.613831	0.0080	0.0800
DGIVLAAEK[x]K	8	0	1042.602207	0.0080	0.0800
E[x]IINR	0	0	643.365291	0.0080	0.0400
AK[x]SAK	1	0	503.306720	0.0080	0.0400
K[x]AVYMPLCDPGNKAEESAFYER	0	0	2574.188176	0.0080	0.1750
N[x]SIVSKYTQSTNNDDPK	0	0	1909.901659	0.0079	0.1350
VGIKPPK[x]GVLLYGPPGTGKTLLAR	6	0	2431.467763	0.0079	0.1900
ILFENPDEATK[x]R	10	0	1431.735725	0.0079	0.0950
GSNDDEMK[x]IDKK	7	0	1378.639778	0.0079	0.0950
GDVAASILDK[x]YR	9	0	1306.688052	0.0079	0.0950
QETQYK[x]IDELVSNNEKIWK	5	0	2364.196029	0.0079	0.1500
LLKVTVSK[x]GVAIDLLEECK	7	0	2114.201970	0.0079	0.1500
VSGSELVQK[x]YIGEGSRMVR	8	0	2094.089070	0.0079	0.1500
GYSKPNERATK[x]QSK	10	0	1592.826990	0.0079	0.1100
NK[x]HCLIK	1	0	911.501059	0.0079	0.0550
KELLK[x]LK	4	0	870.590192	0.0079	0.0550
K[x]ELLKLK	0	0	870.590192	0.0079	0.0550
EK[x]VLKTK	1	0	844.538158	0.0079	0.0550
AK[x]TMTER	1	0	835.422145	0.0079	0.0550
EAGFIDDILIITPASK[x]EKADAAFLR	15	0	2703.448203	0.0078	0.1950
WIAK[x]QILDCIVNLSEPAK	3	0	2097.129144	0.0078	0.1400
KK[x]ELFDCLK	1	0	1179.632121	0.0078	0.0700
NLTDETK[x]NK	6	0	1061.535250	0.0078	0.0700
NILK[x]VDIEVAVIPSEGFRQR	3	0	2282.274552	0.0077	0.1550
DQPK[x]KVGQYIR	3	0	1330.735668	0.0077	0.0850
TGQK[x]MLMNMDK	3	0	1295.603535	0.0077	0.0850
GGDEWK[x]IEPLK	5	0	1270.655693	0.0077	0.0850
AFNNAGITSVGVTGK[x]NCACVISQK	14	0	2495.225954	0.0077	0.1850
N[x]SSSDMAYTSMFK	0	0	1467.600950	0.0077	0.1000
LFK[x]SLGSGMDQEK	2	0	1438.712546	0.0077	0.1000
TSNNTNRTNSTDEK[x]GTK	13	0	1866.866670	0.0076	0.1300
TLLAK[x]AVANQTSATFLR	4	0	1804.020592	0.0076	0.1300
NEEEPTKK[x]GINIDQSSNSK	7	0	2117.023553	0.0076	0.1450
DLVLALDTPRTAAVNIK[x]VR	16	0	2064.205418	0.0076	0.1450
IIYSDIDVDPVK[x]PEHVGKVVLKNK	11	0	2704.516220	0.0075	0.1800
VFHPITK[x]AVILSDTKPVDKK	6	0	2235.298978	0.0075	0.1500
K[x]DYTMAQPEFFK	0	0	1503.706735	0.0075	0.0900
SNNIKENEQK[x]IK	9	0	1443.768084	0.0075	0.0900
DKPK[x]YEPPVPTR	3	0	1425.761546	0.0075	0.0900
LLMK[x]LSSQNDDK	3	0	1390.712546	0.0075	0.0900
SLDK[x]QMVEER	3	0	1233.602276	0.0075	0.0750
K[x]TLVAHAVLK	0	0	1078.686208	0.0075	0.0750
WAIK[x]EK	3	0	773.443537	0.0075	0.0450
M[x]ESLQR	0	0	762.369385	0.0075	0.0450
K[x]TELFK	0	0	764.443203	0.0075	0.0450
WK[x]TLSK	1	0	761.443537	0.0075	0.0450
FSGEK[x]K	4	0	694.364957	0.0075	0.0450
M[x]ATTVK	0	0	649.346864	0.0075	0.0450
YYK[x]DGIYDLLHACVDR	2	0	1999.946105	0.0075	0.1200
DGIQDIMPSQAKELK[x]K	14	0	1799.945046	0.0075	0.1200
STELFKNEEEPTK[x]K	12	0	1678.841301	0.0075	0.1050
FHQLK[x]PTR	4	0	1025.576998	0.0075	0.0600
FATLQK[x]SK	5	0	921.528321	0.0075	0.0600
K[x]PRR	0	0	555.360483	0.0075	0.0300
D[x]RGK	0	0	474.255021	0.0075	0.0300
VGVFKNVSGNVLSEIK[x]NNWQIER	15	0	2629.397507	0.0074	0.1700
LNSLPLLQQLVK[x]CFIVNELMR	11	0	2527.401730	0.0074	0.1550
GGNMDSLK[x]INFSAFQLPVVTR	7	0	2293.188777	0.0074	0.1550
K[x]VSTTPANSFELKQYLIQR	0	0	2222.205809	0.0074	0.1400
EKQNTPVLFDSK[x]EAVLK	11	0	1945.051948	0.0074	0.1250
YLHQSLKYK[x]EDTALR	8	0	1863.984208	0.0073	0.1100
DIGK[x]VVDKCFGIK	3	0	1477.796212	0.0073	0.0950
FTGGVLMLIDRESDK[x]APDLIELNR	14	0	2701.410770	0.0073	0.1750
ATNGYIMTARGDVAASILDK[x]YR	19	0	2385.210964	0.0073	0.1600
FVKLGIDPPK[x]GIMLYGPPGTGK	9	0	2284.265236	0.0073	0.1600
MPIDFK[x]GFICK	5	0	1354.677686	0.0073	0.0800
DQPKK[x]VGQYIR	4	0	1330.735668	0.0073	0.0800
EIK[x]PNIRVALR	2	0	1307.803685	0.0073	0.0800
EDGMK[x]ILMVNR	4	0	1304.658013	0.0073	0.0800
IQYVGKQDPK[x]K	9	0	1302.729522	0.0073	0.0800
ASRPGAAAKLDGK[x]DELWK	12	0	1912.016567	0.0072	0.1300
NK[x]MVCKIWK	1	0	1205.641245	0.0072	0.0650
YDK[x]TEDDIK	2	0	1125.518932	0.0072	0.0650
EDTEAVLK[x]R	7	0	1059.555986	0.0072	0.0650
AKYASQK[x]RP	6	0	1047.582476	0.0072	0.0650
EVLNK[x]GVSK	4	0	972.560345	0.0072	0.0650
TAAVNIK[x]VR	6	0	970.592313	0.0072	0.0650
SAVIK[x]TSTR	4	0	961.555594	0.0072	0.0650
HNFVGLFVELSK[x]LLVK	11	0	1842.076651	0.0072	0.1150
MPLLQSSVALLGQK[x]IR	13	0	1753.028320	0.0072	0.1150
LNADVLGQLIK[x]KYYSFDNSLK	10	0	2428.300096	0.0071	0.1500
NNSWAK[x]SWSNLDLR	5	0	1689.822239	0.0071	0.1000
AVEK[x]LMSRRPPVIR	3	0	1650.971479	0.0071	0.1000
K[x]EFEIIK	0	0	905.522175	0.0071	0.0500
ENEQK[x]IK	4	0	887.471202	0.0071	0.0500
FAASK[x]EK	4	0	779.417716	0.0071	0.0500
SAK[x]GTKR	2	0	746.439846	0.0071	0.0500
IIYSDIDVDPVKPEHVGKVVLK[x]NK	21	0	2704.516220	0.0071	0.1700
VSEVLNSEDITGIQEK[x]STDLRALR	15	0	2672.397956	0.0071	0.1700
VVDK[x]DGIREINI	3	0	1369.756460	0.0071	0.0850
NRQYQEVVK[x]QGDVLLNK	8	0	2030.090787	0.0071	0.1200
TMLVK[x]AVANSTAANFIR	4	0	1805.982099	0.0071	0.1200
LGSTAIGVKTK[x]DAVVLGVEK	10	0	1984.156741	0.0070	0.1400
YSLNSYDFK[x]K	8	0	1263.613496	0.0070	0.0700
YYPLK[x]SMTEK	4	0	1258.626702	0.0070	0.0700
IEDTDKYDK[x]K	8	0	1253.613888	0.0070	0.0700
VMK[x]EDNLILR	2	0	1229.680131	0.0070	0.0700
MK[x]DAVKEAAR	1	0	1117.591321	0.0070	0.0700
ERK[x]PR	2	0	684.403070	0.0070	0.0350
LRNK[x]R	3	0	685.434703	0.0070	0.0350
LVK[x]ER	2	0	643.401675	0.0070	0.0350
Q[x]EMKK	0	0	662.342113	0.0070	0.0350
DRLK[x]K	3	0	658.412573	0.0070	0.0350
K[x]LRDK	0	0	658.412573	0.0070	0.0350
NEEK[x]K	3	0	646.328572	0.0070	0.0350
I[x]DDQR	0	0	645.308172	0.0070	0.0350
KDQK[x]K	3	0	645.380940	0.0070	0.0350
K[x]NEEK	0	0	646.328572	0.0070	0.0350
K[x]DQKK	0	0	645.380940	0.0070	0.0350
LEK[x]VR	2	0	643.401675	0.0070	0.0350
LK[x]DLR	1	0	643.401675	0.0070	0.0350
E[x]SLQR	0	0	631.328907	0.0070	0.0350
K[x]DLVR	0	0	629.386026	0.0070	0.0350
K[x]EEPK	0	0	629.338410	0.0070	0.0350
VK[x]LEK	1	0	615.395529	0.0070	0.0350
KDK[x]PK	2	0	614.375128	0.0070	0.0350
ASK[x]ER	2	0	589.318344	0.0070	0.0350
VLK[x]TK	2	0	587.400615	0.0070	0.0350
VSTK[x]K	3	0	561.348581	0.0070	0.0350
GEIK[x]K	3	0	573.348581	0.0070	0.0350
LVK[x]GR	2	0	571.380549	0.0070	0.0350
GK[x]LVR	1	0	571.380549	0.0070	0.0350
EK[x]ASK	1	0	561.312197	0.0070	0.0350
SAK[x]AK	2	0	503.306720	0.0070	0.0350
TTMTNGFLAHK[x]LCIHKNK	10	0	2113.092380	0.0069	0.1250
ILFENPDEATK[x]RK	10	0	1559.830681	0.0069	0.0900
DIGKVVDK[x]CFGIK	7	0	1477.796212	0.0069	0.0900
EGK[x]GEIYSFDPVGSYEREWCR	2	0	2563.143672	0.0069	0.1450
VNLEAYLDLSITPK[x]QHAVNER	13	0	2409.265107	0.0069	0.1450
LARNILK[x]VDIEVAVIPSEGFR	6	0	2338.337149	0.0069	0.1450
ISLRDVCIK[x]LGLDSEESAEYIVAK	8	0	2707.410100	0.0069	0.1650
QVMEEKLDSK[x]NVQLAK	9	0	1858.982156	0.0069	0.1100
AK[x]WSTAETLTNNKIDR	1	0	1846.953636	0.0069	0.1100
SSSDMAYTSMFK[x]GNQK	11	0	1780.775938	0.0069	0.1100
SQDISINGNSKK[x]EEPK	11	0	1772.890370	0.0069	0.1100
GLGYPEDAIGKTK[x]LVK	12	0	1687.950789	0.0069	0.1100
DISSK[x]SPSGNDALNDK	4	0	1646.774679	0.0069	0.1100
MQK[x]LLRLR	2	0	1056.658947	0.0069	0.0550
K[x]RMPIDFK	0	0	1033.574220	0.0069	0.0550
FFEK[x]INVK	3	0	1023.575269	0.0069	0.0550
K[x]LARNILK	0	0	954.633783	0.0069	0.0550
KQYSAK[x]AK	5	0	922.523570	0.0069	0.0550
P[x]FGNTHNK	0	0	913.440572	0.0069	0.0550
VVDK[x]DGIR	3	0	900.502835	0.0069	0.0550
QIAIVVNQNWYCANTK[x]YVTGPK	15	0	2566.300107	0.0068	0.1500
VLTLELYK[x]KLR	7	0	1374.859801	0.0068	0.0750
K[x]EEPKSETLENFTR	0	0	1706.847448	0.0068	0.0950
D[x]YTMAQPEFFKAVR	0	0	1701.818400	0.0068	0.0950
VTSK[x]LLEQEESAEK	3	0	1589.814754	0.0068	0.0950
KLFK[x]SLGSGMDQEK	3	0	1566.807502	0.0068	0.0950
LAIEREPPFAPIESAK[x]R	15	0	1923.057703	0.0068	0.1150
EAADFIFDICGIAGIK[x]K	15	0	1866.954882	0.0068	0.1150
GNAK[x]FGDGIQIAQLALK	3	0	1742.967833	0.0068	0.1150
EKWIAK[x]QILDCIVNLSEPAK	5	0	2354.266687	0.0068	0.1350
VTQK[x]KPPVQPLAYKSATPFR	3	0	2255.278912	0.0068	0.1350
TIPPLTTVKGSDAAPQASK[x]K	18	0	2009.115605	0.0068	0.1350
LNADVLGQLIKK[x]YYSFDNSLK	11	0	2428.300096	0.0067	0.1400
IDRK[x]VEFGLPDLEGR	3	0	1742.931448	0.0067	0.1000
ALTCK[x]MPGTLLPGPGKGYIGDPIK	4	0	2483.327901	0.0067	0.1600
TTMTNGFLAHKLCIHK[x]NK	15	0	2113.092380	0.0067	0.1200
YTSLSEEQK[x]MKSDINAHK	8	0	2108.020718	0.0067	0.1200
VEPIPLINGEK[x]RDLRPGR	10	0	2058.169702	0.0067	0.1200
M[x]NSIVSKYTQSTNNDDPK	0	0	2040.942138	0.0067	0.1200
IDRPAQVISFK[x]K	10	0	1400.813914	0.0067	0.0800
SSTAAK[x]TFLEKR	5	0	1337.730248	0.0067	0.0800
YLHQSLK[x]YK	6	0	1178.644738	0.0067	0.0600
ATAIGRASK[x]AAR	8	0	1171.678492	0.0067	0.0800
IEDTDK[x]YDK	5	0	1125.518932	0.0067	0.0600
K[x]LMELFISK	0	0	1107.636148	0.0067	0.0600
HTVIK[x]TGLR	4	0	1023.618860	0.0067	0.0600
DIK[x]SMIADK	2	0	1019.532081	0.0067	0.0600
D[x]YDLVR	0	0	779.381332	0.0067	0.0400
K[x]VADLK	0	0	672.416990	0.0067	0.0400
A[x]ASLLK	0	0	601.379880	0.0067	0.0400
SVMIMVK[x]MYSPSENCFFFR	6	0	2372.082464	0.0066	0.1250
K[x]EITPDIFAAIAIINEADR	0	0	2099.126168	0.0066	0.1250
DGIQDIMPSQAK[x]ELKK	11	0	1799.945046	0.0066	0.1050
GLGYPEDAIGK[x]TKLVK	10	0	1687.950789	0.0066	0.1050
HPELFESLGIPQPK[x]GILLYGPPGTGK	13	0	2744.490007	0.0065	0.1700
SGFEK[x]IDLTRIVK	4	0	1504.861253	0.0065	0.0850
L[x]FKSLGSGMDQEK	0	0	1438.712546	0.0065	0.0850
DCISGWGCVVYVITADK[x]CIK	16	0	2343.106032	0.0065	0.1300
VTQKK[x]PPVQPLAYKSATPFR	4	0	2255.278912	0.0065	0.1300
SSEQANLYERK[x]TLVAHAVLK	10	0	2256.222519	0.0065	0.1300
SATPFRK[x]INVLNFPSANFSK	6	0	2237.195580	0.0065	0.1300
GKSALSTLNGFVEELK[x]AEVR	15	0	2147.158527	0.0065	0.1300
GVVALVEDK[x]TKSVALGGITK	8	0	1984.156741	0.0065	0.1300
RFDSEK[x]AGDR	5	0	1179.563192	0.0065	0.0650
SMIADK[x]HAIR	5	0	1140.607305	0.0065	0.0650
LDSK[x]NVQLAK	3	0	1114.634566	0.0065	0.0650
FIVK[x]ASSGPR	3	0	1060.602876	0.0065	0.0650
CSPSATLTHRTMTEK[x]AR	14	0	1945.946117	0.0065	0.1100
QNLFVPTSDKEK[x]ASFAR	11	0	1937.000583	0.0065	0.1100
QNLFVPTSDK[x]EKASFAR	9	0	1937.000583	0.0065	0.1100
NSIVSK[x]YTQSTNNDDPK	5	0	1909.901659	0.0065	0.1100
TAINTGGGSVAVFNK[x]FAYVLYQER	14	0	2604.333515	0.0065	0.1550
ILEHK[x]EIMLRVEPIPLINGEK	4	0	2470.398029	0.0064	0.1350
E[x]MIAAQGIDEEDRR	0	0	1631.757255	0.0064	0.0900
VSK[x]QGEIDYEALVK	2	0	1577.830012	0.0064	0.0900
ATLTGMK[x]IDVLFSK	6	0	1522.842826	0.0064	0.0900
YK[x]VNLYK	1	0	926.522509	0.0064	0.0450
EWDSK[x]LK	4	0	904.465390	0.0064	0.0450
VDK[x]NWSK	2	0	875.450075	0.0064	0.0450
S[x]RSYDSR	0	0	869.399102	0.0064	0.0450
K[x]LDVAKR	0	0	828.518092	0.0064	0.0450
EAVLK[x]LK	4	0	799.516697	0.0064	0.0450
M[x]EQKPEVDYSEKFAELQK	0	0	2198.056433	0.0064	0.1150
LNQQSVLLPLLK[x]DNIAHR	11	0	2071.190103	0.0064	0.1150
EDLTDEEK[x]AASIAVEDEK	7	0	1990.921782	0.0064	0.1150
TNTNNSILFAALSK[x]SLVR	13	0	1948.074078	0.0064	0.1150
EAVELPLTHPELYEEMGIK[x]PPK	18	0	2519.298044	0.0064	0.1400
FVK[x]LGIDPPKGIMLYGPPGTGK	2	0	2284.265236	0.0064	0.1400
QTETINWLEK[x]R	9	0	1416.736060	0.0064	0.0700
VLTLELYKK[x]LR	8	0	1374.859801	0.0064	0.0700
EDALFKNEEK[x]K	9	0	1349.682631	0.0064	0.0700
TLIDKFSGEK[x]K	9	0	1264.702640	0.0064	0.0700
TNSTDEK[x]GTKK	6	0	1207.604385	0.0064	0.0700
EDMGSNDK[x]ASK	7	0	1180.502961	0.0064	0.0700
SPSGNDALNDK[x]KGTK	10	0	1530.763724	0.0063	0.0950
YGLQGPTWLVHKENAINK[x]K	17	0	2195.185017	0.0063	0.1200
ALGNFVASVLARLALTK[x]PK	16	0	1968.188317	0.0063	0.1200
IAIVVNQNWYCANTKYVTGPK[x]NK	20	0	2680.379413	0.0063	0.1450
DEKVSEVLNSEDITGIQEK[x]STDLR	18	0	2704.340167	0.0063	0.1500
K[x]LEETDVAKAAILERPYASTGAYK	0	0	2623.385606	0.0063	0.1500
QLEMLDLQEGFIK[x]EDCKSLK	12	0	2423.207516	0.0063	0.1250
SLPLQIEVANDCIKWAIK[x]EK	17	0	2354.266687	0.0063	0.1250
FSGEKK[x]SLPLQIEVANDCIK	5	0	2275.188107	0.0063	0.1250
NK[x]ISWYTKIVDELDLR	1	0	1992.067931	0.0063	0.1000
QETQYK[x]IDELVSNNEK	5	0	1936.937709	0.0063	0.1000
YEIDK[x]TLAGVTR	4	0	1364.729913	0.0063	0.0750
LCFDELK[x]K	6	0	1051.537166	0.0063	0.0500
K[x]SLKDECK	0	0	1006.511679	0.0063	0.0500
F[x]PTDDDDK	0	0	951.382115	0.0063	0.0500
YVTGPK[x]NK	5	0	905.497023	0.0063	0.0500
TAHAIYRK[x]FDQLTQALNVAIR	7	0	2428.333793	0.0062	0.1300
VSEVLNSEDITGIQEK[x]STDLR	15	0	2332.175685	0.0062	0.1300
LFLLRSDYYMASTYTK[x]K	15	0	2099.076051	0.0062	0.1050
K[x]HFEQVINEKHEDALAK	0	0	2035.048591	0.0062	0.1050
STELFK[x]NEEEPTK	5	0	1550.746345	0.0062	0.0800
KVPDK[x]LIDASTVK	4	0	1412.823808	0.0062	0.0800
G[x]LGYPEDAIGKTK	0	0	1347.703366	0.0062	0.0800
NK[x]HCLIKMNHGTTTLAFR	1	0	2141.098527	0.0061	0.1100
NYPLILYLVEGNGQTAK[x]R	16	0	2048.105376	0.0061	0.1100
MNSIVSK[x]YTQSTNNDDPK	6	0	2040.942138	0.0061	0.1100
ASRPGAAAK[x]LDGKDELWK	8	0	1912.016567	0.0061	0.1100
IDVLFSK[x]IR	6	0	1089.654575	0.0061	0.0550
FATLQK[x]SKR	5	0	1077.629423	0.0061	0.0550
K[x]EFEIIKGVLCQFR	0	0	1765.954825	0.0061	0.0850
LLIFEK[x]QVRQASDTSTNTK	5	0	2178.164339	0.0061	0.1150
EPLK[x]EVVQFVGSRFNSNAIAAVATK	3	0	2674.444120	0.0060	0.1500
SFEQK[x]VMKEDNLILR	4	0	1848.976679	0.0060	0.0900
K[x]DYTMAQPEFFKAVR	0	0	1829.913356	0.0060	0.0900
E[x]EMIAAQGIDEEDRR	0	0	1760.799843	0.0060	0.0900
AIGSGSEPAK[x]SELVK	9	0	1471.788150	0.0060	0.0900
VMCKNK[x]TDTK	5	0	1223.600166	0.0060	0.0600
IQYVGK[x]QDPK	5	0	1174.634566	0.0060	0.0600
TLIDK[x]FSGEK	4	0	1136.607685	0.0060	0.0600
LISGK[x]LDEAR	4	0	1100.618917	0.0060	0.0600
K[x]YINR	0	0	692.396924	0.0060	0.0300
M[x]FMTR	0	0	684.308705	0.0060	0.0300
K[x]DKPK	0	0	614.375128	0.0060	0.0300
RK[x]GTK	1	0	588.370711	0.0060	0.0300
KK[x]SGR	1	0	574.355062	0.0060	0.0300
LGVK[x]R	3	0	571.380549	0.0060	0.0300
VAIK[x]K	3	0	557.390052	0.0060	0.0300
DEQIEK[x]IDTVIKLVDHSFDEK	5	0	2500.269580	0.0060	0.1250
DGMERK[x]FFAIDTANPIPVFTH	5	0	2405.183691	0.0060	0.1250
NPK[x]ADPLDERLSGVVEGIFQK	2	0	2311.217098	0.0060	0.1250
QVMEEK[x]LDSKNVQLAK	5	0	1858.982156	0.0059	0.0950
SQDISINGNSK[x]KEEPK	10	0	1772.890370	0.0059	0.0950
GK[x]SALSTLNGFVEELK	1	0	1691.909318	0.0059	0.0950
HHFYAK[x]IDRPAQVISFK	5	0	2056.100568	0.0059	0.1000
ATTVK[x]DTMNVDINAIKK	4	0	1860.997805	0.0059	0.1000
IIYSDIDVDPVKPEHVGK[x]VVLKNK	17	0	2704.516220	0.0058	0.1400
TASQVNMQIARK[x]AVYMPLCDPGNK	11	0	2691.329365	0.0058	0.1400
DEKYTLYDQNDTK[x]EWLDK	12	0	2303.059269	0.0058	0.1050
EAEAAKDEQIEK[x]IDTVIK	11	0	2029.057817	0.0058	0.1050
K[x]IPQVASFRIDK	0	0	1400.813914	0.0058	0.0700
DEKSGVK[x]LENVK	6	0	1344.724827	0.0058	0.0700
M[x]IDDQR	0	0	776.348650	0.0058	0.0350
AK[x]RAER	1	0	729.424532	0.0058	0.0350
GK[x]LVRK	1	0	699.475505	0.0058	0.0350
VDDLLTTQAEAK[x]GAGFLLFMLNALR	11	0	2706.441342	0.0058	0.1450
VIAGLVATNGAVGLK[x]YYEENSLTSK	14	0	2596.374708	0.0058	0.1450
EAADFIFDICGIAGIKK[x]TR	16	0	2124.103657	0.0058	0.1100
AQSGPDASAK[x]LPTVIPTTR	9	0	1909.026796	0.0058	0.1100
DEK[x]YTLYDQNDTK	2	0	1631.731422	0.0058	0.0750
QKSLEK[x]TLVPYLR	5	0	1573.919099	0.0058	0.0750
QEMK[x]KDSESTEEK	3	0	1567.703492	0.0058	0.0750
LTHEKSTMLEK[x]IK	10	0	1556.859536	0.0058	0.0750
LNDPEDK[x]YEALSK	6	0	1520.735782	0.0058	0.0750
GGDEWK[x]IEPLKLK	5	0	1511.834706	0.0058	0.0750
GLGYPEDAIGK[x]TK	10	0	1347.703366	0.0058	0.0750
FSGEK[x]KSLPLQIEVANDCIK	4	0	2275.188107	0.0058	0.1150
TYNLISSYIK[x]SVEISALASK	9	0	2186.183345	0.0058	0.1150
EDGMK[x]ILMVNRGDTGSSGIR	4	0	2135.046217	0.0058	0.1150
TAYSYFYEAYEGFTSLDDDK[x]K	19	0	2512.095710	0.0057	0.1200
ILYVNNAK[x]SQEEAIENIKCTR	7	0	2492.269200	0.0057	0.1200
NLTDETK[x]NKHCLIK	6	0	1712.887868	0.0057	0.0800
KEEPK[x]SETLENFTR	4	0	1706.847448	0.0057	0.0800
SELAQSK[x]YLMNVSR	6	0	1624.824212	0.0057	0.0800
IDKEDMGSNDK[x]ASK	10	0	1536.708913	0.0057	0.0800
VLNK[x]GDSGEMSLQK	3	0	1504.755469	0.0057	0.0800
LK[x]YYEQK	1	0	970.512337	0.0057	0.0400
IWK[x]VMCK	2	0	963.503367	0.0057	0.0400
LK[x]WSDER	1	0	932.471536	0.0057	0.0400
KEK[x]WIAK	2	0	901.538493	0.0057	0.0400
LK[x]PLIEK	1	0	839.547996	0.0057	0.0400
P[x]TDDDDK	0	0	804.313706	0.0057	0.0400
K[x]ARQAAK	0	0	771.471479	0.0057	0.0400
SLLELNETQSNIQEQGVNWGK[x]K	20	0	2514.271310	0.0057	0.1250
TYNLISSYIKSVEISALASK[x]NR	19	0	2456.327369	0.0057	0.1250
E[x]SLLAVQGQDFVLTASSSSAVR	0	0	2264.164730	0.0057	0.1250
YIPNPVLVIIDVK[x]PK	12	0	1707.033394	0.0057	0.0850
LEK[x]GQSIDDMIPAQK	2	0	1671.850090	0.0057	0.0850
ASVVETVTLTK[x]VTQK	10	0	1602.919156	0.0057	0.0850
SSELPEVHLSMTRK[x]GVVALVEDK	13	0	2523.336549	0.0057	0.1300
ATTVK[x]DTMNVDINAIK	4	0	1732.902849	0.0056	0.0900
AVEK[x]LMSR	3	0	932.511289	0.0056	0.0450
RGERPSCPTGYHLK[x]SIR	13	0	2013.032561	0.0056	0.0950
YYK[x]DGIYDLLHACVDRIK	2	0	2241.125119	0.0056	0.1000
INADHK[x]LNSLPLLQQLVK	5	0	2043.183957	0.0056	0.1000
K[x]PIGATWKTTQLEEANSK	0	0	2001.053008	0.0056	0.1000
YKVNLYK[x]FR	6	0	1229.692020	0.0056	0.0500
IK[x]YEYQKLK	1	0	1211.691351	0.0056	0.0500
LCFDELKK[x]R	7	0	1207.638268	0.0056	0.0500
MPPK[x]EDWEK	3	0	1158.537893	0.0056	0.0500
EHFK[x]ELVSK	3	0	1115.597456	0.0056	0.0500
SSK[x]VYISPK	2	0	1007.565097	0.0056	0.0500
HGGYK[x]PTDK	4	0	1001.492997	0.0056	0.0500
SLEFK[x]ASELAEDFHIPVTR	4	0	2188.116331	0.0055	0.1050
EAADFIFDICGIAGIK[x]KTR	15	0	2124.103657	0.0055	0.1050
HKFQDILLGAGQAIK[x]AGNR	14	0	2036.127841	0.0055	0.1050
VLK[x]LTLEAMDLEIVEKEHFK	2	0	2384.302404	0.0055	0.1100
SSKSSLELANNAVK[x]SNDIEK	13	0	2133.091236	0.0055	0.1100
DREISYPFK[x]R	8	0	1309.677823	0.0055	0.0550
K[x]HFEQVINEK	0	0	1270.666925	0.0055	0.0550
LILTENIK[x]TK	7	0	1171.717563	0.0055	0.0550
TMGKNK[x]VLVK	5	0	1116.668841	0.0055	0.0550
SLLTGK[x]HAIR	5	0	1094.655970	0.0055	0.0550
MHNNHAK[x]SLPPEEYDEKLYNK	6	0	2556.206604	0.0055	0.1150
S[x]TLDLNHLADLYDRKDWNACK	0	0	2547.217501	0.0055	0.1150
NIRIHAYVK[x]VLTLSLMEELHK	8	0	2506.409261	0.0055	0.1150
GTEVEK[x]ITIKVHVSEVLGDIR	5	0	2321.295344	0.0055	0.1150
TLSMEK[x]HTELR	5	0	1343.686669	0.0055	0.0600
GYIGDPIK[x]FVR	7	0	1263.697497	0.0055	0.0600
IDK[x]EDMGSNDK	2	0	1250.544822	0.0055	0.0600
LGSSEVEQVQLVVDGVK[x]LMVEMEK	16	0	2645.365461	0.0054	0.1300
SVGLPTNAYFAIDEIEDDGSK[x]SSR	20	0	2570.213522	0.0054	0.1300
E[x]APADPTDEEAMSDEAAAQAITAR	0	0	2459.075713	0.0054	0.1300
SSEETEDKK[x]MQE	8	0	1439.608537	0.0054	0.0650
IEFATITK[x]DTTK	7	0	1366.734330	0.0054	0.0650
ATAIGK[x]SSTAAK	5	0	1104.613831	0.0054	0.0650
NVPK[x]LQNVSNFQK	3	0	1514.820452	0.0054	0.0700
GGDEWKIEPLK[x]LK	10	0	1511.834706	0.0054	0.0700
AVILSDTK[x]PVDKK	7	0	1412.823808	0.0054	0.0700
ESQLVDKFFEK[x]INVK	10	0	1822.982813	0.0053	0.0800
INVKK[x]SYDYSATMYTR	4	0	1938.950858	0.0053	0.0850
VPTFANFHTPIFIAK[x]R	14	0	1858.025287	0.0053	0.0850
VVK[x]VDAQDFLKVAETR	2	0	1817.004608	0.0053	0.0850
VGPGYVARSSCK[x]IVFR	11	0	1794.956220	0.0053	0.0850
EGK[x]VTFFYTDYIGVYAPR	2	0	2125.051948	0.0053	0.0950
YTSLSEEQKMK[x]SDINAHK	10	0	2108.020718	0.0053	0.0950
RPPVIRTTLFK[x]SELAQSK	10	0	2070.194854	0.0053	0.0950
EDIYK[x]FVTVQDLDEMQVDV	4	0	2285.077226	0.0053	0.1000
AGNRSVMAPLFLHDK[x]YDGR	14	0	2146.074090	0.0053	0.1000
SALSTLNGFVEELK[x]AEVRR	13	0	2118.143212	0.0053	0.1000
EK[x]WIAKQILDCIVNLSEPAK	1	0	2354.266687	0.0052	0.1050
QGSATVGLVSK[x]THAVLVALKR	10	0	2134.258512	0.0052	0.1100
TDATFIRVIGSELVQK[x]YVGEGAR	15	0	2508.333515	0.0052	0.1200
ERGTCAGEVFMALK[x]GMALGSANEK	13	0	2526.202777	0.0052	0.1250
LVSK[x]TSFLTNASNNLAIR	3	0	1948.074078	0.0050	0.0900
LDRK[x]LEFPLPNEEAR	3	0	1825.968559	0.0050	0.0750
SNPVFAENDEK[x]GEKR	10	0	1718.822295	0.0050	0.0750
TGPPGPPCGGK[x]FMLK	10	0	1542.768616	0.0050	0.0750
GTKK[x]SGNLPDADNSK	3	0	1530.763724	0.0050	0.0750
LCFDELK[x]KR	6	0	1207.638268	0.0050	0.0450
K[x]RVIEHNIR	0	0	1163.688664	0.0050	0.0450
VK[x]VIAATNR	1	0	970.592313	0.0050	0.0450
VYSEIPLSNATSLLYLENTK[x]ETEK	19	0	2741.400978	0.0050	0.1200
QIGIDPPRGVLLYGPPGTGK[x]TMLVK	19	0	2606.461686	0.0050	0.1250
LNYKPEEEYPDLSK[x]HNNHMAK	13	0	2556.206604	0.0050	0.1050
LPSEYDSRVKAMEVDEK[x]PTER	16	0	2478.205935	0.0050	0.1050
SYYMLYK[x]AGVLQSLADDSATTR	6	0	2452.194311	0.0050	0.1100
ATSTGTTIVGVIAK[x]DCIVLGADTR	13	0	2418.278703	0.0050	0.1200
YYLPK[x]GKSALSTLNGFVEELK	4	0	2356.267737	0.0050	0.1050
NYPLILYLVEGNGQTAK[x]RSR	16	0	2291.238503	0.0050	0.1000
IHLEKVSK[x]QGEIDYEALVK	7	0	2198.194577	0.0050	0.0950
DDLSGAEIK[x]AIVSEAGLLALR	8	0	2140.173842	0.0050	0.1050
DEK[x]VSEVLNSEDITGIQEK	2	0	2132.048371	0.0050	0.0950
GVVALVEDKTK[x]SVALGGITK	10	0	1984.156741	0.0050	0.1000
LGSTAIGVK[x]TKDAVVLGVEK	8	0	1984.156741	0.0050	0.1000
SSKDISSK[x]SPSGNDALNDK	7	0	1948.933683	0.0050	0.0950
LFK[x]SLGSGMDQEKVLNK	2	0	1893.002891	0.0050	0.0850
A[x]TTVKDTMNVDINAIKK	0	0	1860.997805	0.0050	0.0850
ATLTGMK[x]IDVLFSKIR	6	0	1792.027986	0.0050	0.0800
GEIKK[x]AMVNIDTIDNK	4	0	1787.945046	0.0050	0.0800
LNYK[x]PEEEYPDLSK	3	0	1723.830403	0.0050	0.0700
GIGSYEK[x]QSEVSVGLR	6	0	1707.879080	0.0050	0.0800
IDK[x]NTWNSTLETAK	2	0	1619.815423	0.0050	0.0700
K[x]LFKSLGSGMDQEK	0	0	1566.807502	0.0050	0.0700
LK[x]AYQGIYLMSIR	1	0	1554.859144	0.0050	0.0650
TGIATMLTRGEIK[x]K	12	0	1517.859870	0.0050	0.0700
ASK[x]VLELRAELDK	2	0	1470.840518	0.0050	0.0650
EMK[x]KDSESTEEK	2	0	1439.644921	0.0050	0.0600
SSEETEDK[x]KMQE	7	0	1439.608537	0.0050	0.0600
KTELFK[x]ASTSAK	5	0	1309.724101	0.0050	0.0600
L[x]KGYQTIELDK	0	0	1306.713204	0.0050	0.0550
IMK[x]LCFDELK	2	0	1295.661702	0.0050	0.0500
KSGFEK[x]IDLTR	5	0	1292.708787	0.0050	0.0550
LGDK[x]GPAAARASR	3	0	1268.694867	0.0050	0.0650
IEDTDK[x]YDKK	5	0	1253.613888	0.0050	0.0500
QVK[x]NRDCVGR	2	0	1230.625074	0.0050	0.0500
ENQEK[x]ISNNK	4	0	1202.589070	0.0050	0.0500
K[x]GYQTIELDK	0	0	1193.629146	0.0050	0.0500
YDKK[x]DLVR	3	0	1035.571243	0.0050	0.0400
YDK[x]KDLVR	2	0	1035.571243	0.0050	0.0400
M[x]SRSYDSR	0	0	1000.439581	0.0050	0.0400
SFEQK[x]VMK	4	0	995.510954	0.0050	0.0400
IK[x]YEYQK	1	0	970.512337	0.0050	0.0350
ANWCDK[x]R	5	0	948.423539	0.0050	0.0350
VNLYK[x]FR	4	0	938.533741	0.0050	0.0350
WAIKEK[x]R	5	0	929.544639	0.0050	0.0350
WAIK[x]EKR	3	0	929.544639	0.0050	0.0350
SLK[x]DECK	2	0	878.416723	0.0050	0.0350
K[x]EVQEAR	0	0	858.455887	0.0050	0.0350
LRLQK[x]R	4	0	812.534410	0.0050	0.0300
ENK[x]IQR	2	0	786.434760	0.0050	0.0300
IQK[x]ENR	2	0	786.434760	0.0050	0.0300
VMCK[x]NK	3	0	778.382925	0.0050	0.0300
DKK[x]DQK	2	0	760.407879	0.0050	0.0300
DK[x]KDQK	1	0	760.407879	0.0050	0.0300
LRWK[x]R	3	0	757.471088	0.0050	0.0250
NK[x]PDER	1	0	757.371829	0.0050	0.0300
DTTK[x]NK	3	0	705.365683	0.0050	0.0300
DVAK[x]MK	3	0	690.373411	0.0050	0.0300
VDVK[x]TK	3	0	688.411904	0.0050	0.0300
TMGK[x]NK	3	0	677.353010	0.0050	0.0300
SAK[x]IVR	2	0	672.428222	0.0050	0.0300
VADLK[x]K	4	0	672.416990	0.0050	0.0300
IVK[x]SAK	2	0	644.422076	0.0050	0.0300
GTK[x]RR	2	0	616.376858	0.0050	0.0250
ASK[x]AAR	2	0	602.349976	0.0050	0.0300
SAK[x]GTK	2	0	590.338744	0.0050	0.0300
K[x]LWK	0	0	573.363839	0.0050	0.0200
K[x]AFGR	0	0	577.333601	0.0050	0.0250
K[x]VTSK	0	0	561.348581	0.0050	0.0250
V[x]GVFK	0	0	548.332206	0.0050	0.0250
IKVLAQLGMQSLSPLK[x]QGMNILR	15	0	2537.454825	0.0048	0.1100
M[x]ESLLAVQGQDFVLTASSSSAVR	0	0	2395.205209	0.0048	0.1100
SEAAEFEYK[x]NGYPMPCDVLAKR	8	0	2574.188176	0.0048	0.1050
LLFIEK[x]AEIINSLNLNNDLTDK	5	0	2529.368896	0.0048	0.1050
WCERISPGYDVYEGSFEK[x]EGK	17	0	2535.137525	0.0048	0.1000
VLAQLGMQSLSPLK[x]QGMNILR	13	0	2296.275812	0.0048	0.1000
EFHKDMTLEEAEVLILK[x]VLR	16	0	2412.308550	0.0047	0.0950
ISYGDSGLRTEPK[x]AVDEEMK	12	0	2224.068057	0.0047	0.0950
EIK[x]PNIRVALRNDSYQLIK	2	0	2269.290536	0.0047	0.0900
EHFK[x]ELVSKASPIAGSEGK	3	0	2013.053008	0.0047	0.0900
L[x]FKSLGSGMDQEKVLNK	0	0	1893.002891	0.0047	0.0800
KLEK[x]GQSIDDMIPAQK	3	0	1799.945046	0.0047	0.0750
IKILFSDVK[x]AMTTGLR	8	0	1792.027986	0.0047	0.0750
IDTVIK[x]LVDHSFDEK	5	0	1757.919882	0.0047	0.0700
QVK[x]REVGCIGNIVER	2	0	1755.941297	0.0047	0.0700
ELVSK[x]ASPIAGSEGK	4	0	1471.788150	0.0047	0.0700
MK[x]LSLFSNKENELR	1	0	1707.897707	0.0046	0.0650
TFANLVSSTLYEK[x]R	12	0	1627.856893	0.0046	0.0650
K[x]FDQLTQALNVAIR	0	0	1615.904510	0.0046	0.0650
SWIGAYLAK[x]IPER	8	0	1502.824477	0.0046	0.0600
LNFSSLKMK[x]DAVK	8	0	1479.811862	0.0046	0.0600
TGRK[x]EPPVYTPPK	3	0	1468.803742	0.0046	0.0600
ITAFLLADSK[x]SQK	9	0	1420.792510	0.0046	0.0600
TAALSARPAK[x]NIR	9	0	1367.799660	0.0046	0.0600
LGIDPPKGIMLYGPPGTGK[x]TLCAR	18	0	2511.334048	0.0046	0.1100
FIK[x]HADATCVHR	2	0	1453.724781	0.0046	0.0550
K[x]PRVVTALTMLK	0	0	1355.832206	0.0046	0.0550
EVLNK[x]GVSKDEK	4	0	1344.724827	0.0046	0.0550
M[x]STLDLNHLADLYDRKDWNACK	0	0	2678.257980	0.0045	0.1000
KELFDCLK[x]IMR	7	0	1451.762804	0.0045	0.0500
YTSLSEEQK[x]MK	8	0	1342.643803	0.0045	0.0500
E[x]TIDNAETMKK	0	0	1278.612505	0.0045	0.0500
GSDAAPQASK[x]K	9	0	1058.535585	0.0045	0.0500
KLGVK[x]PPKGCLMFGPPGTGK	4	0	2068.132455	0.0045	0.0900
TLALK[x]YPGGGPGKTAILPVK	4	0	1980.177084	0.0045	0.0900
VNLYK[x]FREER	4	0	1352.720019	0.0045	0.0450
ELFDCLK[x]IMR	6	0	1323.667849	0.0045	0.0450
LQK[x]YQATVMR	2	0	1236.664816	0.0045	0.0450
LIQIRVK[x]LEK	6	0	1238.807376	0.0045	0.0450
SRTLASLQK[x]R	8	0	1158.683243	0.0045	0.0450
GTEVEK[x]ITIK	5	0	1116.638983	0.0045	0.0450
QETQYKIDELVSNNEK[x]IWK	15	0	2364.196029	0.0045	0.0850
EDLTDEEKAASIAVEDEK[x]R	17	0	2147.022884	0.0045	0.0850
LGVK[x]PPKGCLMFGPPGTGK	3	0	1940.037500	0.0045	0.0850
IKYEYQK[x]LK	6	0	1211.691351	0.0044	0.0400
IWKVMCK[x]NK	6	0	1205.641245	0.0044	0.0400
K[x]DSESTEEK	0	0	1051.466899	0.0044	0.0400
LDPPILPENGDLEK[x]DEPEETDVNK	13	0	2705.291825	0.0044	0.1050
QTGQYYGGLK[x]LCVDRR	9	0	1912.957672	0.0044	0.0700
KPPVQPLAYK[x]SATPFR	9	0	1799.009303	0.0044	0.0700
ENWK[x]YACK	3	0	1097.496365	0.0044	0.0350
GSLEK[x]NWK	4	0	960.502835	0.0044	0.0350
DVEFLHSDK[x]IDTIVK	8	0	1757.919882	0.0043	0.0650
LDRK[x]IEIPLPNEVGR	3	0	1747.994380	0.0043	0.0650
SMIADK[x]HAIRILAHR	5	0	1730.972539	0.0043	0.0650
VISMEK[x]GGNMKEVFR	5	0	1723.874862	0.0043	0.0650
TVQK[x]VETAVLSTTVK	3	0	1602.919156	0.0043	0.0650
K[x]YYESFADFDSEGTDAYLTYK	0	0	2512.095710	0.0043	0.0900
K[x]HLGHVTLETVTHNIPTPWVR	0	0	2434.323230	0.0043	0.0900
YK[x]SYLLQHREWDSK	1	0	1851.926697	0.0043	0.0600
NLTDETKNK[x]HCLIK	8	0	1712.887868	0.0043	0.0600
Q[x]TVYQISELESLLR	0	0	1677.893669	0.0043	0.0600
G[x]GLGYPEDAIGKTK	0	0	1404.724827	0.0043	0.0600
WSELRK[x]R	5	0	973.545700	0.0043	0.0300
K[x]PRRLLK	0	0	909.623554	0.0043	0.0300
IEEIFK[x]K	5	0	905.522175	0.0043	0.0300
IK[x]ENQEK	1	0	887.471202	0.0043	0.0300
LK[x]PQDER	1	0	884.471536	0.0043	0.0300
YYLPK[x]GK	4	0	867.485399	0.0043	0.0300
GK[x]YYPLK	1	0	867.485399	0.0043	0.0300
AK[x]IIDLR	1	0	827.522844	0.0043	0.0300
LALTK[x]PK	4	0	769.506134	0.0043	0.0300
FRK[x]PIGATWKTTQLEEANSK	2	0	2304.222519	0.0043	0.0850
FFEK[x]EDVQSLKLK	3	0	1609.871482	0.0042	0.0550
YYK[x]PDLTIDEAVR	2	0	1581.803799	0.0042	0.0550
SQEEAIENIK[x]CTR	9	0	1576.751442	0.0042	0.0550
ESDK[x]APDLIELNR	3	0	1498.762664	0.0042	0.0550
LDEARELLVK[x]ASK	9	0	1470.840518	0.0042	0.0550
K[x]VPDKLIDASTVK	0	0	1412.823808	0.0042	0.0550
ATDGVVLATEK[x]KPTSELAIGASLEK	10	0	2527.374374	0.0042	0.1050
IAEIYGSALRSNPVFAENDEK[x]GEK	20	0	2636.308086	0.0042	0.1000
SLPLQIEVANDCIK[x]WAIK	13	0	2097.129144	0.0042	0.0750
IK[x]ENQEKISNNK	1	0	1443.768084	0.0042	0.0500
K[x]NLLNPLIEDSR	0	0	1410.783007	0.0042	0.0500
CGSPYIIEDSK[x]K	10	0	1395.670349	0.0042	0.0500
YK[x]DGVILAADSR	1	0	1306.688051	0.0042	0.0500
SPSGNDALNDK[x]K	10	0	1244.599634	0.0042	0.0500
WK[x]ALER	1	0	801.449683	0.0042	0.0250
EK[x]WIAK	1	0	773.443537	0.0042	0.0250
LESK[x]QR	3	0	759.423863	0.0042	0.0250
LAK[x]RMK	2	0	745.463224	0.0042	0.0250
TK[x]VVDR	1	0	716.418051	0.0042	0.0250
VVLK[x]NK	3	0	699.464272	0.0042	0.0250
MK[x]DAVK	1	0	690.373411	0.0042	0.0250
K[x]LDVAK	0	0	672.416990	0.0042	0.0250
AAK[x]ASR	2	0	602.349976	0.0042	0.0250
LFQVEYAIEAIK[x]LGSTAIGVKTK	11	0	2478.409640	0.0041	0.0950
ATTVKDTMNVDINAIK[x]K	15	0	1860.997805	0.0041	0.0700
AANVLAFQSTTK[x]TLALK	11	0	1776.014446	0.0041	0.0700
QMVEERVLK[x]LTLEAMDLEIVEK	8	0	2615.391282	0.0041	0.0900
TNNLDLEHK[x]HK	8	0	1347.689447	0.0041	0.0450
LK[x]GYQTIELDK	1	0	1306.713204	0.0041	0.0450
GVVALVEDK[x]TK	8	0	1157.665530	0.0041	0.0450
LILVDDEK[x]TSWIYKNK	7	0	1964.061785	0.0041	0.0650
K[x]DSESTEEKEAQAVQR	0	0	1833.870361	0.0041	0.0650
K[x]VAEQNENPTVGSAQK	0	0	1698.853594	0.0041	0.0650
LSVEALNSLTGEFKGK[x]YYPLK	15	0	2356.267737	0.0040	0.0850
YYLPKGK[x]SALSTLNGFVEELK	6	0	2356.267737	0.0040	0.0850
K[x]MAIDDDINWEELAR	0	0	1817.861714	0.0040	0.0600
TLEVLYLK[x]MHNNHAK	7	0	1809.955886	0.0040	0.0600
TNNLDLEHKHK[x]TPDK	10	0	1788.911774	0.0040	0.0600
LLK[x]PRVNNRIGSVDR	2	0	1736.016844	0.0040	0.0600
LEKGQSIDDMIPAQK[x]	14	0	1671.850090	0.0040	0.0600
KYDK[x]TEDDIK	3	0	1253.613888	0.0040	0.0400
GGNMK[x]EVFRR	4	0	1192.613451	0.0040	0.0400
LK[x]VLVQGLER	1	0	1153.718232	0.0040	0.0400
TMGK[x]NKVLVK	3	0	1116.668841	0.0040	0.0400
AIHK[x]LGSTLK	3	0	1066.649824	0.0040	0.0400
K[x]ILGVAAEDK	0	0	1042.602207	0.0040	0.0400
K[x]WRLR	0	0	757.471088	0.0040	0.0200
FSFISNVRPK[x]LFAYPPKSVQPTAK	9	0	2721.500514	0.0040	0.0950
DEK[x]VSEVLNSEDITGIQEKSTDLR	2	0	2704.340167	0.0040	0.0950
HHVEIIAAGLRENWK[x]YACK	14	0	2294.174130	0.0039	0.0750
WIAKQILDCIVNLSEPAK[x]K	17	0	2225.224100	0.0039	0.0750
VLNK[x]EHLEADFVTQVAVRR	3	0	2223.212290	0.0039	0.0750
TMLELLNQLDGFEATK[x]NIK	15	0	2177.140100	0.0039	0.0750
VAEK[x]AQINTQEYGR	3	0	1605.811006	0.0039	0.0550
DELWKNDDQLTYTYK[x]DEK	14	0	2303.059268	0.0039	0.0700
M[x]ATTVKDTMNVDINAIKK	0	0	1992.038284	0.0039	0.0700
LEEAMK[x]ITTDAFTSAGER	5	0	1968.946163	0.0039	0.0700
FKLNVYK[x]YR	6	0	1229.692020	0.0039	0.0350
YK[x]VNLYKFR	1	0	1229.692020	0.0039	0.0350
K[x]TLEVLYLK	0	0	1105.674641	0.0039	0.0350
FMLKLGVK[x]R	7	0	1090.668450	0.0039	0.0350
ETTEK[x]KIDK	4	0	1090.586949	0.0039	0.0350
YFATLQK[x]SK	6	0	1084.591644	0.0039	0.0350
M[x]PFGNTHNK	0	0	1044.481051	0.0039	0.0350
ATHEVLK[x]DEVLFNDKPLPIEMK	6	0	2565.351138	0.0039	0.0850
QTETINWLEK[x]RFK	9	0	1691.899424	0.0038	0.0500
K[x]CLTDLEDEAPAK	0	0	1488.712937	0.0038	0.0500
LAEGESEEVK[x]AYMDPHR	9	0	1959.899550	0.0038	0.0650
EDTEAVLK[x]RINDTVGIK	7	0	1900.026461	0.0038	0.0650
AK[x]VAEQNENPTVGSAQK	1	0	1769.890704	0.0038	0.0650
V[x]NQIESQMAMAEKLIQIRVK	0	0	2328.265640	0.0038	0.0750
K[x]SYDYSATMYTR	0	0	1484.660513	0.0038	0.0450
K[x]LIPIRGTEVEK	0	0	1381.829229	0.0038	0.0450
YQATVMRGAFK[x]V	10	0	1369.717575	0.0038	0.0450
LNADVLGQLIK[x]K	10	0	1310.792119	0.0038	0.0450
GSDAAPQASK[x]KK	9	0	1186.630541	0.0038	0.0450
LFLLRIVAFDQLVK[x]EK	13	0	1931.160709	0.0037	0.0600
WK[x]RENQLR	1	0	1128.615169	0.0037	0.0300
K[x]IEFPSYR	0	0	1038.549782	0.0037	0.0300
SLK[x]RELIR	2	0	1013.634509	0.0037	0.0300
K[x]EEMVMLK	0	0	1006.519074	0.0037	0.0300
LMSK[x]VAEK	3	0	904.505142	0.0037	0.0300
EASK[x]TLSK	3	0	862.475953	0.0037	0.0300
WK[x]ALERQLEMLDLQEGFIK	1	0	2346.240476	0.0037	0.0700
TTLFKSELAQSK[x]YLMNVSR	11	0	2215.166981	0.0037	0.0700
NRLK[x]AYQGIYLMSIR	3	0	1825.003168	0.0037	0.0550
TNNLDLEHK[x]HKTPDK	8	0	1788.911774	0.0037	0.0550
Q[x]LMTEFVDQVDDVVK	0	0	1764.860319	0.0037	0.0550
QTGQYYGGLK[x]LCVDR	9	0	1756.856570	0.0037	0.0550
S[x]GYDRALSVFSPDGR	0	0	1625.779708	0.0037	0.0550
CFIVNELMRWPK[x]IAEIYGSALR	11	0	2665.387142	0.0036	0.0800
ELK[x]KEEMVMLK	2	0	1376.740675	0.0036	0.0400
DFLDAVQK[x]VVK	7	0	1260.707726	0.0036	0.0400
QLIIK[x]EEMMNSIQQAVAK	4	0	2073.096129	0.0036	0.0650
EAEAAK[x]DEQIEKIDTVIK	5	0	2029.057817	0.0036	0.0650
FMALGLALLFNGK[x]QDLADATVETLK	12	0	2678.435196	0.0036	0.0900
LTGDTNGALDK[x]LEEIGVADQYKVSK	10	0	2663.365262	0.0036	0.0900
HQGVLEIEFMIDHNMK[x]DGTQR	15	0	2497.184095	0.0036	0.0750
QHAVNERAK[x]IIDLR	8	0	1661.932452	0.0036	0.0500
IEFATITK[x]DTTKNK	7	0	1608.872208	0.0036	0.0500
DWNACK[x]K	5	0	920.417393	0.0036	0.0250
FK[x]LNVYK	1	0	910.527595	0.0036	0.0250
LCIHK[x]NK	4	0	911.501059	0.0036	0.0250
Q[x]DYDLVR	0	0	907.439903	0.0036	0.0250
TK[x]LVKER	1	0	872.544305	0.0036	0.0250
LK[x]LELKK	1	0	870.590192	0.0036	0.0250
EIK[x]PNIR	2	0	868.513006	0.0036	0.0250
SK[x]VLDVR	1	0	815.486459	0.0036	0.0250
DATDDK[x]R	5	0	819.372221	0.0036	0.0250
DEK[x]SGVK	2	0	761.391895	0.0036	0.0250
IK[x]LISGK	1	0	757.506134	0.0036	0.0250
LAAEDHKFVIHQEENK[x]R	15	0	2063.054738	0.0035	0.0600
SNDIEKAIDLYK[x]EVLNK	11	0	1991.057425	0.0035	0.0600
SNDIEK[x]AIDLYKEVLNK	5	0	1991.057425	0.0035	0.0600
K[x]IEIPLPNEVGRMEILK	0	0	1978.128419	0.0035	0.0600
A[x]KVAEQNENPTVGSAQK	0	0	1769.890704	0.0035	0.0600
GVILYGAPGTGK[x]TLLAK	11	0	1657.976610	0.0035	0.0600
M[x]FMTRSEYDRGVNTFSPEGR	0	0	2379.073490	0.0035	0.0700
HGGYK[x]PTDKHKTDLNHENLK	4	0	2331.171880	0.0035	0.0700
EIK[x]QIKVMDSLEPTGEIYGK	2	0	2277.192525	0.0035	0.0700
K[x]IYNEYPPTK	0	0	1251.649881	0.0035	0.0350
DTTK[x]NKMVCK	3	0	1223.600166	0.0035	0.0350
Q[x]YTVGQGYTK	0	0	1143.555986	0.0035	0.0350
AELDK[x]IGLSK	4	0	1072.612770	0.0035	0.0350
TK[x]SVALGGITKEFVIYEQLIAAR	1	0	2506.415787	0.0035	0.0800
LEFIK[x]VIPVEELK	4	0	1555.922455	0.0035	0.0450
EDMGSNDK[x]ASKER	7	0	1465.646650	0.0035	0.0450
IQDAELAILQK[x]TQNLR	10	0	1853.036967	0.0034	0.0550
GNECIVIGVERK[x]NVPK	11	0	1810.972260	0.0034	0.0550
K[x]LEKGQSIDDMIPAQK	0	0	1799.945046	0.0034	0.0550
F[x]MTRSEYDRGVNTFSPEGR	0	0	2248.033011	0.0034	0.0650
VVGSELIQK[x]YLGDGPRLVR	8	0	2098.189768	0.0034	0.0650
MPPKEDWEK[x]YQKPVDTEEENDK	8	0	2734.243102	0.0034	0.0750
ETDLK[x]PYVLELAMTVVLDIEFR	4	0	2593.371204	0.0034	0.0750
LGSTLK[x]SIMLYLMVQSVNSELK	5	0	2453.327233	0.0034	0.0750
DPIGAIDAGAALDIHIRLIK[x]K	19	0	2199.273826	0.0033	0.0700
ESQLVDK[x]FFEKINVK	6	0	1822.982813	0.0033	0.0500
DLGQVLNK[x]YVQVEQR	7	0	1787.952910	0.0033	0.0500
QNTPVLFDSK[x]EAVLK	9	0	1687.914404	0.0033	0.0500
LPNIEEATFDK[x]RIDRPGR	10	0	2126.123146	0.0033	0.0600
HNFVGLFVELSK[x]LLVKDR	11	0	2113.204692	0.0033	0.0600
ILYVNNAK[x]SQEEAIENIK	7	0	2075.089784	0.0033	0.0600
EK[x]SPAIIFIDELDAIGTK	1	0	1959.056365	0.0033	0.0600
LPEANFEPLEK[x]R	10	0	1441.756460	0.0033	0.0400
K[x]VEFGLPDLEGR	0	0	1358.719350	0.0033	0.0400
TKDAVVLGVEK[x]R	10	0	1313.766632	0.0033	0.0400
M[x]PPKEDWEK	0	0	1158.537893	0.0033	0.0300
ERK[x]PRR	2	0	840.504172	0.0033	0.0200
LAEK[x]WR	3	0	801.449683	0.0033	0.0200
TLSK[x]WR	3	0	789.449683	0.0033	0.0200
K[x]LIPIR	0	0	738.511554	0.0033	0.0200
QK[x]SLEK	1	0	731.417716	0.0033	0.0200
AERK[x]AR	3	0	729.424532	0.0033	0.0200
FLK[x]TSK	2	0	722.432639	0.0033	0.0200
M[x]GINER	0	0	718.343173	0.0033	0.0200
VK[x]AFGR	1	0	676.402010	0.0033	0.0200
ETLIFK[x]CIDMFIHKSAELYK	5	0	2485.274807	0.0032	0.0650
QIEELFEAIVLPMQQADK[x]FR	17	0	2404.245953	0.0032	0.0650
VRQLIIK[x]EEMMNSIQQAVAK	6	0	2328.265640	0.0032	0.0650
EVPAVQVTAAFLYNYK[x]R	15	0	1968.046805	0.0032	0.0550
M[x]ATTVKDTMNVDINAIK	0	0	1863.943328	0.0032	0.0550
GCLMFGPPGTGK[x]TLLAR	11	0	1774.922143	0.0032	0.0550
NK[x]ADYYTNICDRER	1	0	1816.816160	0.0032	0.0450
MKLSLFSNK[x]ENELR	8	0	1707.897707	0.0032	0.0450
ILIDK[x]ARVEAQNHK	4	0	1633.926306	0.0032	0.0450
VVTSK[x]LLKPRVNNR	4	0	1622.994323	0.0032	0.0450
SK[x]RSIGISDALQMAADAQPAVGLAR	1	0	2525.338279	0.0032	0.0800
MPPKEDWEKYQK[x]PVDTEEENDK	11	0	2734.243102	0.0032	0.0700
TLLYGK[x]RFFPYYVYTTVAGIDK	5	0	2614.383428	0.0032	0.0700
NK[x]PDERFNTGVVNVRVLIDCNK	1	0	2586.333526	0.0032	0.0700
YK[x]DGVILAADSRTTMGAYIANR	1	0	2385.210964	0.0032	0.0700
K[x]EVQEARELIR	0	0	1369.767693	0.0032	0.0350
HK[x]TDLNHENLK	1	0	1347.689447	0.0032	0.0350
AIDLYK[x]EVLNK	5	0	1304.733939	0.0032	0.0350
DPDDK[x]IVGLTR	4	0	1227.645855	0.0032	0.0350
LDGKDELWK[x]NDDQLTYTYK	8	0	2344.122200	0.0032	0.0600
M[x]NSIVSKYTQSTNNDDPKK	0	0	2169.037093	0.0032	0.0600
S[x]SSDMAYTSMFKGNQKVVK	0	0	2107.007711	0.0032	0.0600
SSK[x]DISSKSPSGNDALNDK	2	0	1948.933683	0.0032	0.0600
QVARNELEK[x]LNFSSLK	8	0	1875.021318	0.0031	0.0500
M[x]SGYDRALSVFSPDGR	0	0	1756.820186	0.0031	0.0500
FDIMPRK[x]K	6	0	1033.574220	0.0031	0.0250
KSLK[x]DECK	3	0	1006.511679	0.0031	0.0250
Q[x]DRGKLVR	0	0	970.567161	0.0031	0.0250
DTALEK[x]YK	5	0	966.502166	0.0031	0.0250
VSK[x]ILEHK	2	0	952.570517	0.0031	0.0250
VAQTTYK[x]K	6	0	937.523235	0.0031	0.0250
DCISGWGCVVYVITADK[x]CIKR	16	0	2499.207134	0.0031	0.0650
LDDMSLIKEDCEAATDPLLK[x]K	19	0	2404.186446	0.0031	0.0650
AQSGPDASAK[x]LPTVIPTTRCR	9	0	2225.158538	0.0031	0.0650
YVQVEQRNK[x]PDER	8	0	1659.832802	0.0031	0.0400
HTELRSFEQK[x]VMK	9	0	1631.845282	0.0031	0.0400
NEEKK[x]LMELFISK	4	0	1607.859201	0.0031	0.0400
QEMKK[x]DSESTEEK	4	0	1567.703492	0.0031	0.0400
VKAMEVDEK[x]PTER	8	0	1530.771118	0.0031	0.0400
SRQETQYK[x]IDELVSNNEK	7	0	2180.070835	0.0031	0.0550
VRSEDYLPSK[x]YLDIDISK	9	0	2140.105099	0.0031	0.0550
NHASIDKMK[x]SLSEQYTER	8	0	2136.026865	0.0031	0.0550
MCSPSATLTHRTMTEK[x]AR	15	0	2076.986596	0.0031	0.0550
VLNK[x]EHLEADFVTQVAVR	3	0	2067.111188	0.0031	0.0550
TSASIDFDSNFLNSMIK[x]K	16	0	2016.982547	0.0031	0.0550
YAVISGAISLDRVDVK[x]TK	15	0	1934.083580	0.0031	0.0550
AMEQQDIK[x]PTVQNGEVSANAEQK	7	0	2514.201910	0.0030	0.0700
LGDNNIADWPQVEYLVGK[x]NR	17	0	2300.154836	0.0030	0.0600
SSQQGVEGVLIILK[x]IEDTDK	13	0	2171.168421	0.0030	0.0600
ALTLKTGPPGPPCGGK[x]FMLK	15	0	2069.116472	0.0030	0.0600
KDYTMAQPEFFK[x]AVR	11	0	1829.913356	0.0030	0.0450
VEFKMGNGK[x]MVEISR	8	0	1723.874862	0.0030	0.0450
YFATLQK[x]SKR	6	0	1240.692746	0.0030	0.0300
VMCK[x]NKTDTK	3	0	1223.600166	0.0030	0.0300
RVEFK[x]MGNGK	4	0	1164.607305	0.0030	0.0300
K[x]PPVQPLAYK	0	0	1139.670224	0.0030	0.0300
MVTANIK[x]NIK	6	0	1130.648106	0.0030	0.0300
VVLKNK[x]GTMK	5	0	1116.668841	0.0030	0.0300
THAVLVALK[x]R	8	0	1106.692354	0.0030	0.0300
K[x]KSGR	0	0	574.355062	0.0030	0.0150
FHQLKPTRVLTLAMVK[x]R	15	0	2037.203252	0.0029	0.0500
IDVEESIAGYQLARSK[x]R	15	0	1934.022044	0.0029	0.0500
SSLELANNAVK[x]SNDIEK	10	0	1830.932231	0.0029	0.0500
DISSK[x]SPSGNDALNDKK	4	0	1774.869635	0.0029	0.0500
GILLYGPPGTGK[x]TLLAR	11	0	1726.014054	0.0029	0.0500
LGVKPPKGCLMFGPPGTGK[x]TLLAR	18	0	2494.391501	0.0029	0.0700
TRLLENDIK[x]VMK	8	0	1458.822760	0.0029	0.0350
WIAK[x]QILDCIVNLSEPAKK	3	0	2225.224100	0.0029	0.0550
EDLTDEEK[x]AASIAVEDEKR	7	0	2147.022884	0.0029	0.0550
ELVSK[x]ASPIAGSEGKEAYR	4	0	1991.032273	0.0029	0.0550
DCISGWGCVVYVITADKCIK[x]R	19	0	2499.207134	0.0029	0.0600
HIEVGDSVLVKIITK[x]EGVETR	14	0	2321.295344	0.0029	0.0600
SSCK[x]IVFRSELQDK	3	0	1695.861321	0.0029	0.0400
STELFK[x]NEEEPTKK	5	0	1678.841301	0.0029	0.0400
VPEDIFK[x]THLEVAR	6	0	1652.888526	0.0029	0.0400
NCACVISQKK[x]VPDK	9	0	1645.827913	0.0029	0.0400
NCACVISQK[x]KVPDK	8	0	1645.827913	0.0029	0.0400
L[x]MTEFVDQVDDVVK	0	0	1636.801747	0.0029	0.0400
LFAYPPK[x]SVQPTAK	6	0	1545.855441	0.0029	0.0400
DGIVLAAEK[x]KVTSK	8	0	1457.845270	0.0029	0.0400
DRGK[x]LVR	3	0	842.508589	0.0029	0.0200
M[x]GINERK	0	0	846.438129	0.0029	0.0200
IIPLK[x]KD	4	0	825.532346	0.0029	0.0200
VLVDK[x]SR	4	0	815.486459	0.0029	0.0200
GVSK[x]DEK	3	0	761.391895	0.0029	0.0200
YDK[x]TEDDIKSLQSVGQIIGEVLK	2	0	2577.353638	0.0028	0.0650
SDYYMASTYTKK[x]INVK	11	0	1910.944711	0.0028	0.0450
LTQLLSQIK[x]EEQGDIK	8	0	1842.009751	0.0028	0.0450
LSVEALNSLTGEFK[x]GK	13	0	1691.909318	0.0028	0.0450
EAGFIDDILIITPASK[x]EK	15	0	1959.056365	0.0028	0.0500
LK[x]YYEQKIR	1	0	1239.697497	0.0028	0.0250
IWK[x]VMCKNK	2	0	1205.641245	0.0028	0.0250
FFEK[x]INVKK	3	0	1151.670224	0.0028	0.0250
GGDWERK[x]NR	6	0	1116.542400	0.0028	0.0250
K[x]DLVRNFGR	0	0	1103.619920	0.0028	0.0250
ETTEKK[x]IDK	5	0	1090.586949	0.0028	0.0250
NSTNNTK[x]ER	6	0	1062.505347	0.0028	0.0250
EK[x]TSNNTNR	1	0	1062.505347	0.0028	0.0250
RLMSK[x]VAEK	4	0	1060.606245	0.0028	0.0250
MSSK[x]DISSK	3	0	981.480047	0.0028	0.0250
QRIVAFVGSPIVEDEK[x]NLIR	15	0	2282.274552	0.0027	0.0550
K[x]LGVKPPKGCLMFGPPGTGK	0	0	2068.132455	0.0027	0.0550
DWNACK[x]KELLK	5	0	1403.723052	0.0027	0.0300
MK[x]SLSEQYTER	1	0	1370.649950	0.0027	0.0300
ESQLVDK[x]FFEK	6	0	1368.692468	0.0027	0.0300
EAVLKLK[x]LELK	6	0	1282.822356	0.0027	0.0300
EAVLK[x]LKLELK	4	0	1282.822356	0.0027	0.0300
IDRK[x]IEFPPPSAEAR	3	0	1724.920885	0.0027	0.0400
LIPIRGTEVEK[x]ITIK	10	0	1709.045018	0.0027	0.0400
V[x]PTFANFHTPIFIAK	0	0	1701.924185	0.0027	0.0400
FHQLK[x]PTRVLTLAMVKR	4	0	2037.203252	0.0026	0.0450
D[x]VPTFANFHTPIFIAKR	0	0	1973.052225	0.0026	0.0450
VSPTGQITSTSARSGK[x]K	15	0	1703.916525	0.0026	0.0450
INHEHFMDGILEVQMRK[x]SK	16	0	2311.156430	0.0026	0.0500
IHSRK[x]MAIDDDINWEELAR	4	0	2311.137804	0.0026	0.0500
TAALSARPAK[x]NIRIHAYVK	9	0	2079.206421	0.0026	0.0500
LDDMSLIK[x]EDCEAATDPLLKK	7	0	2404.186446	0.0026	0.0550
YMIPPSAPVMLELTDEQPIK[x]QVK	19	0	2626.374907	0.0026	0.0600
IDTIVKEIQDEK[x]EAEAAR	11	0	2057.063963	0.0025	0.0450
TK[x]VVDRYADVIASIGLSR	1	0	1962.089727	0.0025	0.0450
QNTIVNQVYESYNQLTK[x]TVELM	16	0	2614.294745	0.0025	0.0550
RTLDQIAAK[x]LYFYYILFFEK	8	0	2541.367053	0.0025	0.0500
AGDFQGLNEQLVSLFK[x]KHGQLK	15	0	2456.317475	0.0025	0.0550
LALTKPK[x]GTPGYGPLGVLPKVGIR	6	0	2431.467763	0.0025	0.0600
ASRGAATIK[x]GAIWYGIDFTAAR	8	0	2295.212290	0.0025	0.0550
N[x]SSSDMAYTSMFKGNQKVVK	0	0	2221.050634	0.0025	0.0500
HFEQVINEK[x]HEDALAK	8	0	1906.953636	0.0025	0.0400
HCLIK[x]MNHGTTTLAFR	4	0	1898.960649	0.0025	0.0400
TFHILEPKEK[x]SLLAHK	9	0	1890.072626	0.0025	0.0400
LVLK[x]EVFLSFHNLVGR	3	0	1870.082797	0.0025	0.0400
ATREPNK[x]GSYRPYTAK	6	0	1837.943407	0.0025	0.0400
EIDMTCAREASK[x]TLSK	11	0	1838.886542	0.0025	0.0400
S[x]SSDMAYTSMFKGNQK	0	0	1780.775938	0.0025	0.0400
A[x]TTVKDTMNVDINAIK	0	0	1732.902849	0.0025	0.0400
VIGSELVQK[x]YVGEGAR	8	0	1703.920551	0.0025	0.0400
YEVGAEYIKK[x]VIAR	9	0	1637.914013	0.0025	0.0350
YEVGAEYIK[x]KVIAR	8	0	1637.914013	0.0025	0.0350
TSTGGPK[x]LQLNLER	6	0	1512.825929	0.0025	0.0350
CFGIK[x]FDIMPRK	4	0	1510.778788	0.0025	0.0300
DGIVLAAEKK[x]VTSK	9	0	1457.845270	0.0025	0.0350
VSTK[x]KILGVAAEDK	3	0	1457.845270	0.0025	0.0350
IKENQEK[x]ISNNK	6	0	1443.768084	0.0025	0.0300
YFATLQKSK[x]R	8	0	1240.692746	0.0025	0.0250
NCACVISQK[x]K	8	0	1206.584850	0.0025	0.0250
GSDAAPQASKK[x]K	10	0	1186.630541	0.0025	0.0300
T[x]IDNAETMKK	0	0	1149.569917	0.0025	0.0250
VVTSK[x]LLKPR	4	0	1139.738968	0.0025	0.0250
IEASK[x]GLIDR	4	0	1100.618917	0.0025	0.0250
GIDLK[x]SIAEK	4	0	1072.612770	0.0025	0.0250
TSWIYK[x]NK	5	0	1038.549782	0.0025	0.0200
NK[x]ISWYTK	1	0	1038.549782	0.0025	0.0200
EDCK[x]SLKR	3	0	1034.517826	0.0025	0.0200
LVK[x]ERQAR	2	0	998.598459	0.0025	0.0200
NEEEPTK[x]K	6	0	973.471593	0.0025	0.0200
GYSK[x]PNER	3	0	949.461699	0.0025	0.0200
ASK[x]ERAER	2	0	945.499144	0.0025	0.0200
I[x]INRDIGK	0	0	927.550117	0.0025	0.0200
K[x]QYSAKAK	0	0	922.523570	0.0025	0.0200
ASK[x]VLELR	2	0	914.554868	0.0025	0.0200
D[x]RQEQR	0	0	830.399437	0.0025	0.0150
TFLEK[x]R	4	0	792.449349	0.0025	0.0150
RLVK[x]GR	3	0	727.481651	0.0025	0.0150
V[x]KAFGR	0	0	676.402010	0.0025	0.0150
ATDGVVLATEKK[x]PTSELAIGASLEK	11	0	2527.374374	0.0024	0.0600
TKSVALGGITK[x]EFVIYEQLIAAR	10	0	2506.415787	0.0024	0.0550
TPDK[x]GYGHRDDIFIPLSEK	3	0	2187.095930	0.0024	0.0450
MPGTLLPGPGK[x]GYIGDPIK	10	0	1910.033463	0.0024	0.0450
N[x]STEEIDLYNRWKALER	0	0	2136.059881	0.0024	0.0400
YYPVRK[x]FTGGVLMLIDR	5	0	2027.102541	0.0024	0.0400
TFMNHIDVQK[x]EFQAR	9	0	1862.909665	0.0023	0.0350
SFEQKVMK[x]EDNLILR	7	0	1848.976679	0.0023	0.0350
SMAIDK[x]DIRWELIAR	5	0	1815.966450	0.0023	0.0350
VSGIRK[x]HFEQVINEK	5	0	1782.973979	0.0023	0.0350
DYGK[x]FLSAMHDLPVR	3	0	1747.871494	0.0023	0.0350
VVGQLLEKLK[x]PLIEK	9	0	1706.070505	0.0023	0.0350
DFLDAVQK[x]VVKGNQK	7	0	1687.925636	0.0023	0.0350
EYLEK[x]NWKEGLSR	4	0	1650.836493	0.0023	0.0300
NEEK[x]KLMELFISK	3	0	1607.859201	0.0023	0.0300
VDAQDFLK[x]VAETR	7	0	1490.772835	0.0023	0.0300
K[x]AVYMPLCDPGNK	0	0	1491.721334	0.0023	0.0300
LNFSSLK[x]MKDAVK	6	0	1479.811862	0.0023	0.0300
V[x]NQIESQMAMAEK	0	0	1477.690428	0.0023	0.0300
NK[x]GTMKVELYEIQLISEGQPVEGR	1	0	2717.405684	0.0023	0.0550
MNGASGAELK[x]GVCTEAGMFALR	9	0	2269.065233	0.0023	0.0500
K[x]ELFDCLKIMR	0	0	1451.762804	0.0023	0.0250
IMK[x]LCFDELKK	2	0	1423.756658	0.0023	0.0250
DYYTKQSK[x]ATR	7	0	1359.678214	0.0023	0.0250
LKK[x]TLEVLYLK	2	0	1346.853655	0.0023	0.0250
VIPVEELK[x]EIK	7	0	1295.769988	0.0023	0.0250
LVPYLTK[x]LESK	6	0	1289.759425	0.0023	0.0250
ASK[x]AAREYLEK	2	0	1264.677488	0.0023	0.0250
VVK[x]VDAQDFLK	2	0	1260.707726	0.0023	0.0250
IANYDPAEIRFNLMVICK[x]DK	17	0	2409.218357	0.0023	0.0450
FRKPIGATWK[x]TTQLEEANSK	9	0	2304.222519	0.0023	0.0450
VDK[x]PDGTMDYDSMDNIFFAK	2	0	2308.002683	0.0023	0.0450
NAYVINLK[x]QIAKFVVSLGER	7	0	2261.289476	0.0023	0.0450
MSSKDISSK[x]SPSGNDALNDK	8	0	2079.974162	0.0023	0.0450
NKHCLIK[x]MNHGTTTLAFR	6	0	2141.098527	0.0022	0.0400
NHASIDK[x]MKSLSEQYTER	6	0	2136.026865	0.0022	0.0400
LMSK[x]VAEKAQINTQEYGR	3	0	2065.062523	0.0022	0.0400
F[x]ATLQKSKR	0	0	1077.629423	0.0022	0.0200
VVDK[x]CFGIK	3	0	1064.568799	0.0022	0.0200
EDVQSLK[x]LK	6	0	1058.597121	0.0022	0.0200
SMAIDK[x]DIR	5	0	1047.538227	0.0022	0.0200
FDSEK[x]AGDR	4	0	1023.462090	0.0022	0.0200
DAGK[x]DEFSR	3	0	1023.462090	0.0022	0.0200
YLYSSEENTK[x]AGALLGIGVTNVAVR	9	0	2624.380854	0.0022	0.0550
LEFIKVIPVEELK[x]EIK	12	0	1926.144056	0.0022	0.0350
DESRGVMTLGFDLIK[x]R	14	0	1835.956278	0.0022	0.0350
D[x]VPTFANFHTPIFIAK	0	0	1816.951123	0.0022	0.0350
QEVAAQKSSEETEDK[x]K	14	0	1805.864214	0.0022	0.0350
DVEFLHSDK[x]IDTIVKEIQDEK	8	0	2500.269581	0.0021	0.0450
ILYVNNAKSQEEAIENIK[x]CTR	17	0	2492.269200	0.0021	0.0450
CTK[x]IIENEQSAEKNAYVINLK	2	0	2464.263053	0.0021	0.0450
LQMSAMYK[x]KCLTDLEDEAPAK	7	0	2441.163937	0.0021	0.0450
AVKPTDMEQFAFYK[x]	13	0	1673.812254	0.0021	0.0300
YK[x]DAYVYSIVAIAR	1	0	1630.871817	0.0021	0.0300
IEFATITKDTTK[x]NK	11	0	1608.872208	0.0021	0.0300
SSK[x]SSLELANNAVK	2	0	1446.767750	0.0021	0.0300
M[x]DRQEQR	0	0	961.439915	0.0021	0.0150
HESLK[x]YR	4	0	931.487520	0.0021	0.0150
TLFRK[x]EK	4	0	920.544305	0.0021	0.0150
K[x]ANWCDK	0	0	920.417393	0.0021	0.0150
KK[x]LIPIR	1	0	866.606510	0.0021	0.0150
K[x]KLIPIR	0	0	866.606510	0.0021	0.0150
M[x]MGINER	0	0	849.383652	0.0021	0.0150
D[x]RGKLVR	0	0	842.508589	0.0021	0.0150
K[x]ATDDDR	0	0	819.372221	0.0021	0.0150
ENAINK[x]K	5	0	815.450075	0.0021	0.0150
AQARAK[x]R	5	0	799.477625	0.0021	0.0150
K[x]ASLLTR	0	0	787.491545	0.0021	0.0150
IGLSK[x]IR	4	0	785.512280	0.0021	0.0150
SLALTK[x]K	5	0	759.485399	0.0021	0.0150
DAYVYSIVAIARIK[x]LISGK	13	0	2079.209109	0.0021	0.0400
EHFKELVSK[x]ASPIAGSEGK	8	0	2013.053008	0.0021	0.0400
EMKK[x]DSESTEEK	3	0	1439.644921	0.0021	0.0250
GKYYPLK[x]SMTEK	6	0	1443.743119	0.0021	0.0250
RGGDEWK[x]IEPLK	6	0	1426.756795	0.0021	0.0250
VEPIPLINGEK[x]R	10	0	1363.782281	0.0021	0.0250
GQSIDDMIPAQK[x]	11	0	1301.628489	0.0021	0.0250
VPDK[x]LIDASTVK	3	0	1284.728853	0.0021	0.0250
K[x]TAGEDAVTLVK	0	0	1230.681905	0.0021	0.0250
EQK[x]PEVDYSEKFAELQK	2	0	2067.015955	0.0021	0.0350
VLNK[x]GDSGEMSLQKLFK	3	0	1893.002891	0.0021	0.0350
VETAVLSTTVK[x]AQARAK	10	0	1772.015506	0.0021	0.0350
IDLYHDNHERK[x]MSAQSCACMVR	10	0	2720.203848	0.0020	0.0450
ATHEVLKDEVLFNDK[x]PLPIEMK	14	0	2565.351138	0.0020	0.0450
GTMK[x]VELYEIQLISEGQPVEGR	3	0	2475.267806	0.0020	0.0450
ILSNITYSYK[x]GYGLSMGTMLAGTGK	9	0	2625.318122	0.0020	0.0500
LIIPSDDALRTNAIVMK[x]DIR	16	0	2253.251374	0.0020	0.0400
VETAVLSTTVK[x]AQAR	10	0	1572.883440	0.0020	0.0300
SPSGNDALNDKK[x]GTK	11	0	1530.763724	0.0020	0.0300
EWDSKLK[x]DLR	6	0	1288.677488	0.0020	0.0200
K[x]YDKTEDDIK	0	0	1253.613888	0.0020	0.0200
Y[x]FATLQKSKR	0	0	1240.692746	0.0020	0.0200
TFHILEPK[x]EK	7	0	1240.681514	0.0020	0.0200
YEVGAEYIK[x]K	8	0	1198.623334	0.0020	0.0200
NPK[x]ADPLDER	2	0	1153.572695	0.0020	0.0200
K[x]NVPK	0	0	584.364565	0.0020	0.0100
ERAEAGLALSLIVK[x]ALSIEGDDK	13	0	2397.311385	0.0020	0.0450
HNFVGLFVELSKLLVK[x]DR	15	0	2113.204692	0.0019	0.0350
QGDVLLNK[x]LQKYQATVMR	7	0	2104.146189	0.0019	0.0350
FFEKEDVQSLK[x]LK	10	0	1609.871482	0.0019	0.0250
EPLK[x]EVVQFVGSR	3	0	1486.814306	0.0019	0.0250
EKASK[x]GSNDDEMK	4	0	1437.640504	0.0019	0.0250
SAKAK[x]NPMFALSR	4	0	1419.765584	0.0019	0.0250
DLGQVLNK[x]YVQVEQRNKPDER	7	0	2527.314175	0.0019	0.0400
NKGTMK[x]VELYEIQLISEGQPVEGR	5	0	2717.405684	0.0019	0.0450
KLEETDVAK[x]AAILERPYASTGAYK	8	0	2623.385606	0.0019	0.0450
GERPSCPTGYHLK[x]SIR	12	0	1856.931459	0.0019	0.0300
SIK[x]GYTLPPHCSRGER	2	0	1856.931459	0.0019	0.0300
NLNAPK[x]FSFISNVRPK	5	0	1831.010363	0.0019	0.0300
FIVK[x]ASSGPRYVVGCR	3	0	1794.956220	0.0019	0.0300
HRENK[x]IQR	4	0	1079.594768	0.0019	0.0150
EDCKSLK[x]R	6	0	1034.517826	0.0019	0.0150
DQKKDK[x]PK	5	0	985.555594	0.0019	0.0150
DQKK[x]DKPK	3	0	985.555594	0.0019	0.0150
DQK[x]KDKPK	2	0	985.555594	0.0019	0.0150
M[x]MGINERK	0	0	977.478607	0.0019	0.0150
VLVDK[x]SRK	4	0	943.581415	0.0019	0.0150
S[x]QARGFDR	0	0	935.457282	0.0019	0.0150
FMLK[x]LGVK	3	0	934.567348	0.0019	0.0150
NK[x]PGVYTK	1	0	905.497023	0.0019	0.0150
AK[x]SAKIVR	1	0	871.560288	0.0019	0.0150
IVK[x]SAKAK	2	0	843.554142	0.0019	0.0150
AEAK[x]DVAK	3	0	830.449740	0.0019	0.0150
VFHPITK[x]AVILSDTKPVDK	6	0	2107.204023	0.0018	0.0350
GNAKFGDGIQIAQLALK[x]HR	16	0	2036.127841	0.0018	0.0350
TVQKVETAVLSTTVK[x]AQAR	14	0	2029.153050	0.0018	0.0350
LVK[x]APALDGALQGVIQFMK	2	0	1998.133505	0.0018	0.0350
TSASIDFDSNFLNSMIK[x]KNEEK	16	0	2517.205601	0.0018	0.0400
AGDFQGLNEQLVSLFKK[x]HGQLK	16	0	2456.317475	0.0018	0.0400
EK[x]VAFILDQVR	1	0	1316.745171	0.0018	0.0200
EPPVYTPPK[x]DK	8	0	1269.660444	0.0018	0.0200
LQK[x]DLGQVLNK	2	0	1254.729522	0.0018	0.0200
ASK[x]GSNDDEMK	2	0	1180.502961	0.0018	0.0200
ETEK[x]LAEERGWDIR	3	0	1730.858680	0.0018	0.0250
LILVDDEK[x]TSWIYK	7	0	1721.923907	0.0018	0.0250
WSTAETLTNNK[x]IDR	10	0	1647.821570	0.0018	0.0250
K[x]NVPKLQNVSNFQK	0	0	1642.915408	0.0018	0.0250
LQK[x]YQATVMRGAFK	2	0	1639.886752	0.0018	0.0250
VTQK[x]KPPVQPLAYK	3	0	1595.939834	0.0018	0.0250
GYSK[x]PNERATKQSK	3	0	1592.826990	0.0018	0.0250
GEK[x]VEDAPENNSFR	2	0	1590.727340	0.0018	0.0250
EKSLLAHK[x]GGHVVR	7	0	1529.878966	0.0018	0.0250
MVCKIWK[x]SDEINEVLNK	6	0	2105.064830	0.0018	0.0300
VAQTTYKK[x]IYNEYPPTK	7	0	2043.067597	0.0018	0.0300
DISSKSPSGNDALNDK[x]K	15	0	1774.869635	0.0018	0.0300
ILSTLDRELLK[x]PSASVALQR	10	0	2209.279304	0.0018	0.0350
SELQDK[x]SSQQGVEGVLIILK	5	0	2170.184405	0.0018	0.0350
KLGVKPPK[x]GCLMFGPPGTGK	7	0	2068.132455	0.0018	0.0350
TLVAHAVLK[x]VGSALVGSQTK	8	0	1978.157410	0.0018	0.0350
GVAIDLLEECK[x]NTACSGIIAEVK	10	0	2489.250437	0.0017	0.0400
EDCEAATDPLLKK[x]QMSYMLAR	12	0	2469.170083	0.0017	0.0350
LGDNNIADWPQVEYLVGK[x]NRR	17	0	2456.255938	0.0017	0.0350
DDGLEDDMPALADEEFEK[x]MDR	17	0	2440.004526	0.0017	0.0350
VPTFANFHTPIFIAK[x]REDGMK	14	0	2418.251708	0.0017	0.0350
QSEVSVGLRFIK[x]HADATCVHR	11	0	2409.233428	0.0017	0.0350
YTLYDQNDTK[x]EWLDK	9	0	1930.894787	0.0017	0.0250
NEDDIEDIAALWMK[x]R	13	0	1817.861714	0.0017	0.0250
DEVLFNDK[x]PLPIEMK	7	0	1786.917438	0.0017	0.0250
RQGITEAYNQK[x]AVEK	10	0	1733.905962	0.0017	0.0250
VELAK[x]QNLFVPTSDK	4	0	1687.914404	0.0017	0.0250
GMALGSANEK[x]IEASK	9	0	1504.755469	0.0017	0.0250
LALTK[x]PKGTPGYGPLGVLPKVGIR	4	0	2431.467763	0.0017	0.0400
M[x]NSTEEIDLYNRWKALER	0	0	2267.100359	0.0017	0.0300
NTWNSTLETAKAK[x]YASQK	12	0	2040.027522	0.0017	0.0300
N[x]SIVSKYTQSTNNDDPKK	0	0	2037.996615	0.0017	0.0300
LGLDSEESAEYIVAK[x]GIR	14	0	1949.010477	0.0017	0.0300
TLSK[x]WRDATDDK	3	0	1434.710239	0.0017	0.0200
AHLDVQEK[x]DQPK	7	0	1406.715325	0.0017	0.0200
EPPVYTPPKDK[x]K	10	0	1397.755400	0.0017	0.0200
TTLFK[x]SELAQSK	4	0	1351.734665	0.0017	0.0200
QIAK[x]FVVSLGER	3	0	1345.771718	0.0017	0.0200
KGVVALVEDK[x]TK	9	0	1285.760486	0.0017	0.0200
WSLERK[x]GEK	5	0	1131.603602	0.0017	0.0150
NK[x]LTNDETR	1	0	1089.541397	0.0017	0.0150
N[x]SIVSK	0	0	646.364957	0.0017	0.0100
D[x]KSAQVILSEIEVLEAEHRPFK	0	0	2537.348830	0.0016	0.0350
AQIK[x]ILYVNNAKSQEEAIENIK	3	0	2515.364479	0.0016	0.0350
QEYKDDINLDEASAMAVK[x]FLSK	17	0	2514.231087	0.0016	0.0350
M[x]SSIGTGYDLGLFFSPDGR	0	0	2018.940686	0.0016	0.0300
TGPPGPPCGGK[x]FMLKLGVK	10	0	1940.037500	0.0016	0.0300
VVKVDAQDFLK[x]VAETR	10	0	1817.004608	0.0016	0.0250
SLYFATPGNTSFK[x]TDM	12	0	1778.818457	0.0016	0.0250
VLKTK[x]DEGGPAGGLYI	4	0	1616.877294	0.0016	0.0250
QLADYK[x]AFEDSLR	5	0	1554.767750	0.0015	0.0200
TEPK[x]AVDEEMKVR	3	0	1530.771118	0.0015	0.0200
SQK[x]ALDTLFSAIR	2	0	1448.798656	0.0015	0.0200
DIGEPDSEAVFTISQSPFEK[x]PQK	19	0	2548.233196	0.0015	0.0350
STDEYNGAMLK[x]SVCVEAGMIALR	10	0	2514.191544	0.0015	0.0350
LEETDVAK[x]AAILERPYASTGAYK	7	0	2495.290650	0.0015	0.0350
LHQVEYALEAIK[x]QGSATVGLVSK	11	0	2440.332455	0.0015	0.0350
K[x]VGQYIRQPQNVLVSETLER	0	0	2356.286176	0.0015	0.0300
HGGYKPTDKHK[x]TDLNHENLK	10	0	2331.171880	0.0015	0.0300
ELFEMARTK[x]K	8	0	1251.664481	0.0015	0.0150
K[x]QLATSLRSR	0	0	1158.683243	0.0015	0.0150
GTK[x]TSETNDR	2	0	1107.515576	0.0015	0.0150
TNSTDEK[x]GTK	6	0	1079.509429	0.0015	0.0150
IQDAELAILQK[x]TQNLRR	10	0	2009.138070	0.0015	0.0250
GAIEK[x]VDDLLTTQAEAK	4	0	1800.946820	0.0015	0.0250
GVLLYGPPGTGK[x]TLLAR	11	0	1711.998405	0.0015	0.0250
QIEELFEAIVLPMQQADK[x]FRK	17	0	2532.340909	0.0014	0.0300
EDCEAATDPLLK[x]KQMSYMLAR	11	0	2469.170083	0.0014	0.0300
AVAASLGVNFLK[x]VVSSAIVDK	11	0	2087.198937	0.0014	0.0300
KNVPK[x]LQNVSNFQK	4	0	1642.915408	0.0014	0.0200
AVNIAFTQDQLLK[x]R	12	0	1615.904510	0.0014	0.0200
VSTKK[x]ILGVAAEDK	4	0	1457.845270	0.0014	0.0200
K[x]YTGLLR	0	0	849.507194	0.0014	0.0100
LGVK[x]RFK	3	0	846.543913	0.0014	0.0100
IIPLKK[x]D	5	0	825.532346	0.0014	0.0100
EK[x]ASFAR	1	0	807.423863	0.0014	0.0100
QYSAK[x]AK	4	0	794.428614	0.0014	0.0100
M[x]NSIVSK	0	0	777.405435	0.0014	0.0100
LMSKVAEK[x]AQINTQEYGR	7	0	2065.062523	0.0014	0.0250
QGDTK[x]INHEHFMDGILEVQMRK	4	0	2625.279050	0.0014	0.0300
EK[x]VEYAPSNEIDTFELQGCSLK	1	0	2556.205265	0.0014	0.0300
K[x]DKMNFVILCR	0	0	1422.747490	0.0014	0.0150
FNLMVICKDK[x]K	9	0	1394.741343	0.0014	0.0150
K[x]GYQTIELDKK	0	0	1321.724101	0.0014	0.0150
K[x]SGFEKIDLTR	0	0	1292.708787	0.0014	0.0150
LVARNIPK[x]EIK	7	0	1279.797539	0.0014	0.0150
TEPK[x]AVDEEMK	3	0	1275.601607	0.0014	0.0150
QGDVLLNK[x]LQK	7	0	1254.729522	0.0014	0.0150
LPEANFEPLEK[x]RLDR	10	0	1825.968559	0.0013	0.0200
DK[x]PKYEPPVPTRTGR	1	0	1739.931783	0.0013	0.0200
SGVKLENVK[x]IYADLK	8	0	1675.950788	0.0013	0.0200
FGDGIQIAQLALK[x]HR	12	0	1665.931391	0.0013	0.0200
NVVTEAGFIAIK[x]EDR	11	0	1660.878354	0.0013	0.0200
TTLFK[x]SELAQSKYLMNVSR	4	0	2215.166981	0.0013	0.0250
SNQATTSTDRQVK[x]LLFIEK	12	0	2178.164339	0.0013	0.0250
VNMENLIVTDLGK[x]YAEVLIETAK	12	0	2562.361367	0.0013	0.0300
NGYPMPCDVLAK[x]RMANIAQVSTQR	11	0	2719.335512	0.0012	0.0300
DTLSKDQELTEENVSISVIGK[x]DEK	20	0	2676.334021	0.0012	0.0300
SAPVSDCLSK[x]YPLLSSSCGSQSLK	9	0	2570.235514	0.0012	0.0300
QLMTEFVDQVDDVVK[x]YEIDK	14	0	2413.172181	0.0012	0.0250
LAEGESEEVK[x]AYMDPHRSMK	9	0	2306.067009	0.0012	0.0250
VFHPITKAVILSDTK[x]PVDKK	14	0	2235.298978	0.0012	0.0250
GK[x]SALSTLNGFVEELKAEVR	1	0	2147.158527	0.0012	0.0250
TTEEK[x]EATPMEMDEEK	4	0	1896.796787	0.0012	0.0200
WSTAETLTNNK[x]IDRDK	10	0	1890.943464	0.0012	0.0200
VATEKDFLDAVQK[x]VVK	12	0	1788.998462	0.0012	0.0200
RMPIDFK[x]GFICK	6	0	1510.778788	0.0012	0.0150
K[x]LEFPLPNEEAR	0	0	1441.756460	0.0012	0.0150
KEPPVYTPPK[x]DK	9	0	1397.755400	0.0012	0.0150
EPPVYTPPK[x]DKK	8	0	1397.755400	0.0012	0.0150
DNSSDLQK[x]LLMK	7	0	1390.712547	0.0012	0.0150
K[x]SGNLPDADNSK	0	0	1244.599634	0.0012	0.0150
LRLLK[x]MQR	4	0	1056.658947	0.0012	0.0100
VMK[x]SEFQR	2	0	1023.517101	0.0012	0.0100
DKK[x]LIPIR	2	0	981.633448	0.0012	0.0100
DK[x]KLIPIR	1	0	981.633448	0.0012	0.0100
RSK[x]VLDVR	2	0	971.587561	0.0012	0.0100
QDRGK[x]LVR	4	0	970.567161	0.0012	0.0100
SK[x]TLQYFA	1	0	956.496688	0.0012	0.0100
TLASLQK[x]R	6	0	915.550117	0.0012	0.0100
DSEALK[x]TR	5	0	918.477013	0.0012	0.0100
K[x]PIGATWK	0	0	899.522844	0.0012	0.0100
AKVAEQNENPTVGSAQK[x]MIQDEAQK	16	0	2713.333976	0.0012	0.0300
K[x]SAQVILSEIEVLEAEHRPFK	0	0	2422.321891	0.0012	0.0250
GDVAASILDK[x]YRTGIATMLTR	9	0	2251.199340	0.0012	0.0250
HTVIK[x]TGLRMISLSYSR	4	0	1961.087952	0.0012	0.0200
GVLLYGPPGTGK[x]TMLVK	11	0	1729.979978	0.0012	0.0200
D[x]YDLVRSLESQIR	0	0	1592.815758	0.0012	0.0150
IK[x]TLSMEKHTELR	1	0	1584.865682	0.0012	0.0150
AHLDVQEK[x]DQPKK	7	0	1534.810280	0.0012	0.0150
WPK[x]IAEIYGSALR	2	0	1502.824477	0.0012	0.0150
IHAK[x]SMAIDKDIR	3	0	1496.813257	0.0012	0.0150
QEYK[x]DDINLDEASAMAVKFLSK	3	0	2514.231087	0.0011	0.0250
AVILSDTK[x]PVDKKQCVIANSCK	7	0	2473.303140	0.0011	0.0250
S[x]WTTIESDAGVFTDLIENLGVK	0	0	2394.195360	0.0011	0.0250
K[x]GILLPESLTEAVEATTYAILR	0	0	2387.331060	0.0011	0.0250
ATSAGPK[x]QTETINWLEKR	6	0	2029.059155	0.0011	0.0200
EVAEADIASK[x]DLEETDER	9	0	2018.927929	0.0011	0.0200
KPIGATWK[x]TTQLEEANSK	7	0	2001.053008	0.0011	0.0200
FK[x]LNVYKYR	1	0	1229.692020	0.0011	0.0100
YK[x]SYLLQHR	1	0	1206.650884	0.0011	0.0100
FFEKINVK[x]K	7	0	1151.670224	0.0011	0.0100
KTVQYATK[x]R	7	0	1093.624337	0.0011	0.0100
AVDEEMK[x]VR	6	0	1075.533141	0.0011	0.0100
E[x]IINRDIGK	0	0	1056.592704	0.0011	0.0100
VLTLAMVK[x]R	7	0	1029.636817	0.0011	0.0100
GTLK[x]VHTIR	3	0	1023.618860	0.0011	0.0100
SITEFGDTATAK[x]ELEAMKLLRPR	11	0	2576.363096	0.0011	0.0250
SLPPEEYDEK[x]LYNK	9	0	1723.830403	0.0011	0.0150
LYQVEYAFK[x]AFNNAGITSVGVTGK	8	0	2576.327369	0.0010	0.0250
VSKQGEIDYEALVK[x]LTDGTNGADLR	13	0	2691.371409	0.0010	0.0250
EFHK[x]DMTLEEAEVLILKVLR	3	0	2412.308550	0.0010	0.0200
NSSSDMAYTSMFK[x]GNQKVVK	12	0	2221.050634	0.0010	0.0200
LFNLEPK[x]ILEEVPLR	6	0	1809.039932	0.0010	0.0150
KGEK[x]VEDAPENNSFR	3	0	1718.822296	0.0010	0.0150
EWDSK[x]LKDLR	4	0	1288.677488	0.0010	0.0100
MEILK[x]IHLEK	4	0	1252.721266	0.0010	0.0100
SNNIK[x]ENEQK	4	0	1202.589070	0.0010	0.0100
TK[x]INLIETLR	1	0	1199.723710	0.0010	0.0100
PFGNTHNK[x]FK	7	0	1188.603937	0.0010	0.0100
QSK[x]ATREPNK	2	0	1157.615226	0.0010	0.0100
VVTSKLLK[x]PR	7	0	1139.738968	0.0010	0.0100
I[x]AIVVNQNWYCANTKYVTGPK	0	0	2438.241535	0.0010	0.0200
LSVEALNSLTGEFK[x]GKYYPLK	13	0	2356.267737	0.0010	0.0200
VTDK[x]LTQLTDNIWCCR	3	0	2021.966182	0.0009	0.0150
K[x]FFAIDTANPIPVFTH	0	0	1816.951123	0.0009	0.0150
KLEKGQSIDDMIPAQK[x]	15	0	1799.945046	0.0009	0.0150
QLDSERFIVK[x]ASSGPR	9	0	1788.948158	0.0009	0.0150
YVQVEQRNK[x]PDERFNTGVVNVR	8	0	2646.362518	0.0009	0.0200
Q[x]IAIVVNQNWYCANTKYVTGPK	0	0	2566.300107	0.0009	0.0200
DK[x]SAQVILSEIEVLEAEHRPFK	1	0	2537.348830	0.0009	0.0200
TSASIDFDSNFLNSMIKK[x]NEEK	17	0	2517.205601	0.0009	0.0200
CFGIK[x]FDIMPR	4	0	1382.683832	0.0009	0.0100
ELKK[x]EEMVMLK	3	0	1376.740675	0.0009	0.0100
LK[x]KTLEVLYLK	1	0	1346.853655	0.0009	0.0100
HGGYKPTDK[x]HK	8	0	1266.646859	0.0009	0.0100
AASIAVEDEK[x]R	9	0	1187.614557	0.0009	0.0100
MVCK[x]IWKSDEINEVLNK	3	0	2105.064830	0.0009	0.0150
DSESTEEK[x]EAQAVQRAR	7	0	1932.913617	0.0009	0.0150
QNTPVLFDSK[x]EAVLKLK	9	0	1929.093418	0.0009	0.0150
EEIQK[x]GDGGTDYVCVPK	4	0	1893.877753	0.0009	0.0150
SIMLYLMVQSVNSELK[x]LLSSAKK	15	0	2581.422189	0.0009	0.0200
IVFRSELQDK[x]SSQQGVEGVLIILK	9	0	2685.506382	0.0008	0.0200
YPMDAHK[x]SELEGVEEARR	6	0	2116.000652	0.0008	0.0150
NSIVSK[x]YTQSTNNDDPKK	5	0	2037.996615	0.0008	0.0150
SDYYMASTYTK[x]K	10	0	1456.654367	0.0008	0.0100
LK[x]GYQTIELDKK	1	0	1434.808159	0.0008	0.0100
K[x]FTGGVLMLIDR	0	0	1348.753625	0.0008	0.0100
GTTAVLK[x]EDIYK	6	0	1336.723767	0.0008	0.0100
K[x]QYSAK	0	0	723.391504	0.0008	0.0050
K[x]SGFEK	0	0	694.364957	0.0008	0.0050
NEDDIEDIAALWMK[x]RISHR	13	0	2311.137804	0.0008	0.0150
MNSIVSK[x]YTQSTNNDDPKK	6	0	2169.037093	0.0008	0.0150
LREEIQK[x]GDGGTDYVCVPK	6	0	2163.062913	0.0008	0.0150
GSLEKNWK[x]EEYLR	7	0	1650.836493	0.0008	0.0100
EFEIIK[x]GVLCQFR	5	0	1637.859869	0.0008	0.0100
NDDQLTYTYK[x]DEK	9	0	1631.731422	0.0008	0.0100
GFICKVVDK[x]DGIR	8	0	1505.802358	0.0008	0.0100
NCK[x]ADAGITIAPR	2	0	1385.708463	0.0008	0.0100
QLEMLDLQEGFIKEDCK[x]SLK	16	0	2423.207516	0.0008	0.0150
DDFDAFYGIDTMSPNMK[x]VDK	16	0	2308.002683	0.0008	0.0150
ATLEIYHEDNNRAEAK[x]DVAK	15	0	2286.123929	0.0008	0.0150
LNYK[x]PEEEYPDLSKHNNHMAK	3	0	2556.206604	0.0007	0.0150
LVETSGQIRCGSPYIIEDSK[x]K	19	0	2379.210294	0.0007	0.0150
ILGVVEGQFSRPAK[x]LNDPEDK	13	0	2311.217099	0.0007	0.0150
SVALGGITK[x]EFVIYEQLIAAR	8	0	2277.273157	0.0007	0.0150
LIK[x]KSSEQANLYER	2	0	1677.904901	0.0007	0.0100
VIPVEELK[x]EIKQIK	7	0	1665.007573	0.0007	0.0100
K[x]VNQIESQMAMAEK	0	0	1605.785384	0.0007	0.0100
MVCK[x]IWK	3	0	963.503367	0.0007	0.0050
TMTEK[x]AR	4	0	835.422145	0.0007	0.0050
KLDVAK[x]R	5	0	828.518092	0.0007	0.0050
VVK[x]GNQK	2	0	771.460247	0.0007	0.0050
SEAAEFEYKNGYPMPCDVLAK[x]R	20	0	2574.188176	0.0007	0.0150
SPAIIFIDELDAIGTK[x]RFDSEK	15	0	2464.284838	0.0007	0.0150
YMLLSQIMLNSVSEVK[x]SLLTGK	15	0	2453.327233	0.0007	0.0150
YTVGQGYTK[x]AAWFEK	8	0	1747.856893	0.0007	0.0100
DLEETDERSLALTK[x]K	13	0	1746.899873	0.0007	0.0100
NK[x]PDERFNTGVVNVR	1	0	1743.901545	0.0007	0.0100
TK[x]LQDGSTDMQLTLMSIVHVPYK	1	0	2604.329020	0.0007	0.0150
GK[x]VVIDAFRLINPSTLMMGQEPR	1	0	2571.366408	0.0007	0.0150
EVQK[x]GPDSVALGVQYDDVRPEDR	3	0	2571.256387	0.0007	0.0150
IK[x]VLAQLGMQSLSPLKQGMNILR	1	0	2537.454825	0.0007	0.0150
MLAIVVEASCGK[x]DLNEAMTSGYR	11	0	2514.191544	0.0007	0.0150
ILLDLVYAFIK[x]SNQATTSTDRQVK	10	0	2723.485647	0.0006	0.0150
VTVSK[x]GVAIDLLEECK	4	0	1759.938898	0.0006	0.0100
NWK[x]EGLSR	2	0	988.508981	0.0006	0.0050
D[x]KKLIPIR	0	0	981.633448	0.0006	0.0050
IK[x]TLSMEK	1	0	948.531355	0.0006	0.0050
K[x]TVQYATK	0	0	937.523235	0.0006	0.0050
EAEAARK[x]K	6	0	901.498083	0.0006	0.0050
DAVK[x]EAAR	3	0	858.455887	0.0006	0.0050
IAK[x]GAIEK	2	0	828.506860	0.0006	0.0050
IMSLYSSRGTLK[x]VHTIR	11	0	1961.087952	0.0006	0.0100
VELAKQNLFVPTSDK[x]EK	14	0	1945.051948	0.0006	0.0100
SPAIIFIDELDAIGTK[x]R	15	0	1858.019923	0.0006	0.0100
MEQK[x]PEVDYSEKFAELQK	3	0	2198.056433	0.0006	0.0100
NTWNSTLETAK[x]AKYASQK	10	0	2040.027522	0.0006	0.0100
LSFK[x]SIADVADMLEANDK	3	0	1965.971650	0.0006	0.0100
LKYYEQK[x]IR	6	0	1239.697497	0.0006	0.0050
IFRQK[x]SLEK	4	0	1147.671285	0.0006	0.0050
LK[x]DLRFGNR	1	0	1117.635570	0.0006	0.0050
LQMSAMYK[x]K	7	0	1098.556519	0.0006	0.0050
M[x]SQARGFDR	0	0	1066.497761	0.0006	0.0050
SAELYK[x]NPK	5	0	1048.555259	0.0006	0.0050
DKK[x]ASLLTR	2	0	1030.613439	0.0006	0.0050
Y[x]TVGQGYTK	0	0	1015.497414	0.0006	0.0050
SLALTKK[x]DK	6	0	1002.607293	0.0006	0.0050
SLALTK[x]KDK	5	0	1002.607293	0.0006	0.0050
TTSK[x]VSIAK	3	0	933.549448	0.0006	0.0050
IWKSDEINEVLNK[x]YQETQR	12	0	2392.202175	0.0005	0.0100
VIGSELVQK[x]YVGEGARMVR	8	0	2090.130540	0.0005	0.0100
TIPPLTTVK[x]GSDAAPQASK	8	0	1881.020649	0.0005	0.0100
TTSNICHRLNADVLGQLIK[x]K	18	0	2280.237118	0.0005	0.0100
MSSK[x]DISSKSPSGNDALNDK	3	0	2079.974162	0.0005	0.0100
EERFK[x]LNVYK	4	0	1324.713873	0.0005	0.0050
FLHDK[x]NSDYK	4	0	1265.603994	0.0005	0.0050
FNLMVICK[x]DK	7	0	1266.646388	0.0005	0.0050
AK[x]ADYAQYYR	1	0	1247.593430	0.0005	0.0050
DTTKNK[x]MVCK	5	0	1223.600166	0.0005	0.0050
NEEK[x]LAEFDK	3	0	1221.587675	0.0005	0.0050
GYQTIELDK[x]K	8	0	1193.629146	0.0005	0.0050
DAGK[x]DEFSRK	3	0	1151.557046	0.0005	0.0050
MKDAVK[x]EAAR	5	0	1117.591321	0.0005	0.0050
IHAK[x]SMAIDK	3	0	1112.601159	0.0005	0.0050
AEAKDVAK[x]MK	7	0	1089.585175	0.0005	0.0050
IAIVVNQNWYCANTK[x]YVTGPK	14	0	2438.241535	0.0005	0.0100
AQIKILYVNNAK[x]SQEEAIENIK	11	0	2515.364479	0.0005	0.0100
IMKLCFDELK[x]K	9	0	1423.756658	0.0005	0.0050
IVAFDQLVK[x]EK	8	0	1288.739025	0.0005	0.0050
YDK[x]LVETSGQIRCGSPYIIEDSK	2	0	2657.300555	0.0004	0.0100
TIEAITFK[x]TDNHLSSTLEKLSFK	7	0	2622.390357	0.0004	0.0100
M[x]SWTTIESDAGVFTDLIENLGVK	0	0	2525.235839	0.0004	0.0100
VAEQNENPTVGSAQK[x]MIQDEAQK	14	0	2514.201910	0.0004	0.0100
L[x]KGYQTIELDKK	0	0	1434.808159	0.0004	0.0050
NELEK[x]LNFSSLK	4	0	1420.756126	0.0004	0.0050
K[x]IEIPLPNEVGR	0	0	1363.782281	0.0004	0.0050
VGK[x]SAVIKTSTR	2	0	1245.740419	0.0004	0.0050
S[x]PTGQITSTSAR	0	0	1204.604720	0.0004	0.0050
DAFALAKEK[x]SPAIIFIDELDAIGTK	8	0	2675.442056	0.0004	0.0100
VPEDIFK[x]THLEVARTGLGASGVYSAK	6	0	2744.449598	0.0004	0.0100
YQK[x]PVDTEEENDK	2	0	1593.715773	0.0004	0.0050
IWK[x]SDEINEVLNK	2	0	1586.830346	0.0004	0.0050
YYIIMGLQASK[x]LR	10	0	1554.859144	0.0004	0.0050
EQVRDAGK[x]DEFSR	7	0	1535.732760	0.0004	0.0050
IHAKSMAIDK[x]DIR	9	0	1496.813257	0.0004	0.0050
EFEIIK[x]GVLCQFRR	5	0	1793.960971	0.0004	0.0050
LAQFEK[x]EEYVSDPK	5	0	1681.819840	0.0004	0.0050
DNLSWLSK[x]ANNWSK	7	0	1661.816092	0.0004	0.0050
QAIVSAVK[x]FEEEAK	7	0	1547.819448	0.0004	0.0050
KNCK[x]ADAGITIAPR	3	0	1513.803419	0.0004	0.0050
DELWK[x]NDDQLTYTYK	4	0	1930.894787	0.0003	0.0050
QYQEVVK[x]QGDVLLNK	6	0	1759.946763	0.0003	0.0050
VEFK[x]MGNGKMVEISR	3	0	1723.874862	0.0003	0.0050
AIDLYK[x]EVLNKGVSK	5	0	1675.950788	0.0003	0.0050
[truncated: 54 more rows]
