# Supplementary material for: ECL: an exhaustive search tool for the identification of cross-linked peptides using whole database
Source: BMC Bioinformatics. 2016 May 20;17:217. doi: 10.1186/s12859-016-1073-y (PMC4874008; doi:10.1186/s12859-016-1073-y)
Supplement: Additional file 5 — Kojak’s pre-selection list of PSMs only identified by ECL. (ZIP 5147 kb) [file 12859_2016_1073_MOESM5_ESM.zip › Kojak's pre-selection ranks of ECL only peptides/Kojak's detailed results/aleitner_M1012_007/diagnostic_8666.txt]

Scan: 8666
IDVLFSK[x]IR	6	0	1089.654575	0.1250	1.1250
LDVAK[x]R	4	0	700.423137	0.1142	0.6850
DLVK[x]K	3	0	601.379880	0.1130	0.5650
DLVKK[x]YDK	4	0	1007.565097	0.0919	0.7350
DLVK[x]KYDK	3	0	1007.565097	0.0887	0.7100
IDK[x]K	2	0	502.311471	0.0850	0.3400
IK[x]TLSMEKHTELR	1	0	1584.865682	0.0735	0.9550
IDVLFSK[x]IRLAYVYADMR	6	0	2172.176427	0.0714	1.2850
S[x]RSYDSR	0	0	869.399102	0.0707	0.4950
M[x]SRSYDSR	0	0	1000.439581	0.0706	0.5650
NLIRLAK[x]R	6	0	982.639929	0.0625	0.5000
K[x]LIPIR	0	0	738.511554	0.0608	0.3650
DLK[x]LK	2	0	615.395529	0.0590	0.2950
GVVALVEDK[x]TK	8	0	1157.665530	0.0586	0.6450
VPEDIFK[x]THLEVAR	6	0	1652.888526	0.0586	0.8200
K[x]LDVAKR	0	0	828.518092	0.0586	0.4100
GVVALVEDKTK[x]SVALGGITK	10	0	1984.156741	0.0560	1.1200
LAEGESEEVK[x]AYMDPHR	9	0	1959.899550	0.0535	0.9100
INVK[x]K	3	0	600.395864	0.0530	0.2650
VELAK[x]QNLFVPTSDK	4	0	1687.914404	0.0523	0.7850
K[x]KLIPIR	0	0	866.606510	0.0521	0.3650
GVVALVEDK[x]TKSVALGGITK	8	0	1984.156741	0.0512	1.0250
IDRDK[x]LVLK	4	0	1098.676036	0.0511	0.4600
KK[x]LIPIR	1	0	866.606510	0.0507	0.3550
LNVYK[x]YR	4	0	954.528656	0.0500	0.3500
IDK[x]EDMGSNDK	2	0	1250.544822	0.0495	0.5450
LDVAK[x]RVDMYASDLAQISR	4	0	2150.115282	0.0487	0.9250
K[x]GEIRMGTTITALR	0	0	1545.866017	0.0482	0.6750
K[x]YINRSYYHLR	0	0	1511.799660	0.0477	0.5250
K[x]IEFPSYRDR	0	0	1309.677823	0.0475	0.4750
LDGK[x]DELWK	3	0	1102.565823	0.0472	0.4250
LK[x]DLR	1	0	643.401675	0.0470	0.2350
D[x]KKLIPIR	0	0	981.633448	0.0463	0.3700
M[x]SERDTALEK	0	0	1178.560080	0.0455	0.4550
K[x]GVVALVEDK	0	0	1056.617856	0.0455	0.4550
DIK[x]SMIADK	2	0	1019.532081	0.0450	0.4050
DK[x]KLIPIR	1	0	981.633448	0.0450	0.3600
IKTLSMEK[x]HTELR	7	0	1584.865682	0.0450	0.5850
DIGK[x]VVDK	3	0	872.496688	0.0444	0.3550
K[x]YDKTEDDIK	0	0	1253.613888	0.0440	0.4400
KTVQYATK[x]R	7	0	1093.624337	0.0439	0.3950
DKK[x]LIPIR	2	0	981.633448	0.0437	0.3500
IHAK[x]SMAIDKDIR	3	0	1496.813257	0.0431	0.5600
LDRK[x]IEFPSYR	3	0	1422.761881	0.0427	0.4700
MPIDFK[x]GFICK	5	0	1354.677686	0.0427	0.4700
YYIIMGLQASK[x]LR	10	0	1554.859144	0.0427	0.5550
LWK[x]R	2	0	601.369985	0.0425	0.1700
LK[x]ESQLVDKFFEK	1	0	1609.871482	0.0423	0.5500
EVLNK[x]GVSK	4	0	972.560345	0.0422	0.3800
EK[x]VLKTK	1	0	844.538158	0.0421	0.2950
MPIDFK[x]GFICKVVDK	5	0	1795.936398	0.0420	0.6300
LRHTVIK[x]TGLR	6	0	1292.804020	0.0418	0.4600
VELAKQNLFVPTSDK[x]EK	14	0	1945.051948	0.0418	0.7100
YYLPK[x]GK	4	0	867.485399	0.0414	0.2900
K[x]LAR	0	0	486.327789	0.0413	0.1650
IDVEESIAGYQLARSK[x]R	15	0	1934.022044	0.0412	0.7000
S[x]ERDTALEK	0	0	1047.519601	0.0411	0.3700
M[x]GINER	0	0	718.343173	0.0408	0.2450
DLVLALDTPRTAAVNIK[x]VR	16	0	2064.205418	0.0408	0.7750
ENK[x]IQRQR	2	0	1070.594434	0.0406	0.3250
TLSMEK[x]HTELR	5	0	1343.686669	0.0405	0.4450
IDRPAQVISFK[x]K	10	0	1400.813914	0.0404	0.4850
YYK[x]PDLTIDEAVRIMK	2	0	1954.023292	0.0403	0.6450
INVK[x]FFEK	3	0	1023.575269	0.0400	0.3200
TLLYGK[x]R	5	0	849.507194	0.0400	0.2800
EK[x]VLK	1	0	615.395529	0.0400	0.2000
AEQEELLSEKVSTK[x]K	13	0	1717.909710	0.0397	0.5950
LKYYEQK[x]IR	6	0	1239.697497	0.0394	0.3550
LDRK[x]IEIPLPNEVGR	3	0	1747.994380	0.0393	0.5900
E[x]IINRDIGKVVDK	0	0	1497.851416	0.0392	0.5100
LDEARELLVK[x]ASK	9	0	1470.840518	0.0392	0.5100
IDLTRIVK[x]SAK	7	0	1242.765906	0.0391	0.4300
K[x]INVK	0	0	600.395864	0.0390	0.1950
M[x]NSTEEIDLYNRWK	0	0	1797.835501	0.0389	0.5450
IQK[x]ENRHK	2	0	1051.588622	0.0388	0.3100
IEVNIHRK[x]R	7	0	1163.688664	0.0383	0.3450
YQKDEEWPPK[x]M	9	0	1449.659787	0.0382	0.4200
SSSDMAYTSMFK[x]GNQK	11	0	1780.775938	0.0381	0.6100
CYAK[x]NEWR	3	0	1125.502511	0.0381	0.3050
LAEGESEEVK[x]AYMDPHRSMK	9	0	2306.067009	0.0380	0.7600
INVK[x]FFEKEDVQSLK	3	0	1822.982813	0.0380	0.5700
IITK[x]EGVETR	3	0	1144.645129	0.0380	0.3800
QEALSSK[x]TLFTRPIPVR	6	0	1942.099899	0.0374	0.6350
EAVLK[x]LK	4	0	799.516697	0.0371	0.2600
AVAVVVDPIQSVK[x]GK	12	0	1508.892552	0.0370	0.5550
INYK[x]K	3	0	664.390778	0.0370	0.1850
WPK[x]IAEIYGSALR	2	0	1502.824477	0.0369	0.4800
SSQQGVEGVLIILK[x]IEDTDK	13	0	2171.168421	0.0365	0.7300
LQK[x]R	2	0	543.349250	0.0362	0.1450
LAK[x]R	2	0	486.327789	0.0362	0.1450
TEPKAVDEEMK[x]VR	10	0	1530.771118	0.0362	0.4700
DQELTEENVSISVIGK[x]DEK	15	0	2132.048371	0.0361	0.6850
SVALGGITK[x]EFVIYEQLIAAR	8	0	2277.273157	0.0360	0.7550
K[x]LQRLR	0	0	812.534410	0.0358	0.2150
LTHEKSTMLEK[x]IK	10	0	1556.859536	0.0358	0.4650
IINRDIGK[x]VVDK	7	0	1368.808828	0.0350	0.4200
EVLNKGVSK[x]DEK	8	0	1344.724827	0.0350	0.4200
LENVK[x]IYADLK	4	0	1304.733939	0.0350	0.3850
IDKK[x]TTEEK	3	0	1090.586949	0.0350	0.3150
M[x]MGINER	0	0	849.383652	0.0350	0.2450
MRK[x]LAR	2	0	773.469370	0.0350	0.2100
LRWK[x]R	3	0	757.471088	0.0350	0.1750
K[x]VPDK	0	0	585.348581	0.0350	0.1750
N[x]STEEIDLYNRWK	0	0	1666.795023	0.0346	0.4500
AEQEELLSEK[x]VSTKK	9	0	1717.909710	0.0343	0.5150
DPDDK[x]IVGLTR	4	0	1227.645855	0.0341	0.3750
LNQQSVLLPLLK[x]DNIAHR	11	0	2071.190103	0.0339	0.6100
LFAYPPK[x]SVQPTAKTVQK	6	0	2002.125051	0.0339	0.6100
K[x]LIR	0	0	528.374737	0.0338	0.1350
K[x]FDQLTQALNVAIR	0	0	1615.904510	0.0336	0.4700
LVK[x]GRQD	2	0	814.466059	0.0336	0.2350
TLIDK[x]FSGEK	4	0	1136.607685	0.0335	0.3350
VMK[x]SEFQRLTHEK	2	0	1631.845282	0.0335	0.4350
QNTPVLFDSK[x]EAVLK	9	0	1687.914404	0.0333	0.5000
YK[x]SYLLQHR	1	0	1206.650884	0.0333	0.3000
M[x]TEVLK	0	0	719.388726	0.0333	0.2000
EKQNTPVLFDSK[x]EAVLK	11	0	1945.051948	0.0332	0.5650
K[x]VIARLQSYDR	0	0	1347.762215	0.0332	0.3650
NEDDIEDIAALWMK[x]R	13	0	1817.861714	0.0330	0.4950
VEFK[x]MGNGKMVEISR	3	0	1723.874862	0.0330	0.4950
SSSDMAYTSMFK[x]GNQKVVK	11	0	2107.007711	0.0329	0.6250
YYEQK[x]IR	4	0	998.518484	0.0329	0.2300
LK[x]PQDER	1	0	884.471536	0.0329	0.2300
E[x]TIDNAETMK	0	0	1150.517549	0.0325	0.3250
K[x]VGQYIR	0	0	862.502443	0.0321	0.2250
MPIDFKGFICK[x]VVDK	10	0	1795.936398	0.0320	0.4800
DLEETDERSLALTK[x]K	13	0	1746.899873	0.0320	0.4800
Q[x]DRGK	0	0	602.313592	0.0320	0.1600
LSFK[x]SIADVADMLEANDK	3	0	1965.971650	0.0319	0.5750
VNGVVFTNRPDEK[x]NR	12	0	1743.901545	0.0317	0.4750
ILGVVEGQFSRPAK[x]LNDPEDK	13	0	2311.217099	0.0314	0.6600
ILIDK[x]ARVEAQNHK	4	0	1633.926306	0.0314	0.4400
IGLSK[x]IR	4	0	785.512280	0.0314	0.2200
TNNLDLEHK[x]HKTPDK	8	0	1788.911774	0.0313	0.4700
LIEK[x]LELR	3	0	1012.628028	0.0313	0.2500
K[x]IDK	0	0	502.311471	0.0313	0.1250
IKYEYQK[x]LK	6	0	1211.691351	0.0311	0.2800
IDKEDMGSNDK[x]ASK	10	0	1536.708913	0.0311	0.4350
T[x]EVLK	0	0	588.348247	0.0310	0.1550
K[x]VIAR	0	0	585.396198	0.0310	0.1550
DCTAYNIYDK[x]NK	9	0	1503.666324	0.0308	0.3700
K[x]EEMVMLK	0	0	1006.519074	0.0306	0.2450
IAGEHLSNGEK[x]PLLTPEK	10	0	1932.031547	0.0306	0.5500
IDK[x]KTTEEK	2	0	1090.586949	0.0306	0.2750
DFLDAVQK[x]VVK	7	0	1260.707726	0.0305	0.3350
TK[x]SVALGGITK	1	0	1073.644403	0.0305	0.3350
LLMK[x]LSSQNDDK	3	0	1390.712546	0.0304	0.3650
LK[x]WSDERYLHQSLK	1	0	1801.947432	0.0304	0.4250
IDKNTWNSTLETAK[x]AK	13	0	1818.947489	0.0303	0.4850
AVAVVVDPIQSVKGK[x]VVIDAFR	14	0	2309.346986	0.0300	0.6600
MQK[x]LLR	2	0	787.473787	0.0300	0.1800
YYIIMGLQASK[x]LRNK	10	0	1796.997022	0.0300	0.4500
QEYALALQK[x]WDLSR	8	0	1719.894338	0.0300	0.4200
DIKSMIADK[x]HAIR	8	0	1496.813257	0.0300	0.3900
DIK[x]SMIADKHAIR	2	0	1496.813257	0.0300	0.3900
YK[x]EDTALR	1	0	994.508312	0.0300	0.2400
K[x]YDK	0	0	552.290736	0.0300	0.1200
EVAEADIASK[x]DLEETDER	9	0	2018.927929	0.0297	0.5350
LK[x]VELAKQNLFVPTSDK	1	0	1929.093418	0.0297	0.5050
MPFGNTHNK[x]FK	8	0	1319.644415	0.0295	0.3250
EPPVYTPPK[x]DK	8	0	1269.660444	0.0295	0.3250
AK[x]NPMFALSR	1	0	1133.601493	0.0295	0.2950
DAVVLGVEK[x]R	8	0	1084.624003	0.0295	0.2950
LFNLEPK[x]ILEEVPLRELR	6	0	2207.267680	0.0294	0.5300
LQKDLGQVLNK[x]YVQVEQR	10	0	2157.190495	0.0294	0.5300
G[x]GLGYPEDAIGKTKLVK	0	0	1744.972250	0.0294	0.5000
EPLK[x]EVVQFVGSR	3	0	1486.814306	0.0292	0.3800
GGLGYPEDAIGK[x]TKLVK	11	0	1744.972250	0.0291	0.4950
YLHQSLK[x]YKEDTALR	6	0	1863.984208	0.0290	0.4350
YQK[x]PVDTEEENDK	2	0	1593.715773	0.0288	0.3750
SLDK[x]QMVEERVLK	3	0	1573.849698	0.0288	0.3750
QVK[x]R	2	0	529.333601	0.0288	0.1150
LVARNIPK[x]EIK	7	0	1279.797539	0.0286	0.3150
AVAVVVDPIQSVK[x]GKVVIDAFR	12	0	2309.346986	0.0284	0.6250
EVLNK[x]GVSKDEK	4	0	1344.724827	0.0283	0.3400
EK[x]SPAIIFIDELDAIGTK	1	0	1959.056365	0.0283	0.5100
GGNMK[x]EVFR	4	0	1036.512349	0.0283	0.2550
FNLMVICK[x]DK	7	0	1266.646388	0.0280	0.2800
GGNMK[x]EVFRR	4	0	1192.613451	0.0280	0.2800
K[x]NVPK	0	0	584.364565	0.0280	0.1400
Y[x]TVGQGYTKAAWFEK	0	0	1747.856893	0.0280	0.4200
VEFKMGNGK[x]MVEISR	8	0	1723.874862	0.0280	0.4200
IDRK[x]IEFPPPSAEAR	3	0	1724.920885	0.0280	0.4200
IK[x]ENQEKISNNK	1	0	1443.768084	0.0279	0.3350
IDTIVK[x]EIQDEK	5	0	1429.766355	0.0279	0.3350
SSSDMAYTSMFKGNQK[x]VVK	15	0	2107.007711	0.0279	0.5300
VIGSELVQK[x]YVGEGAR	8	0	1703.920551	0.0278	0.4450
IDELVSNNEK[x]IWK	9	0	1586.830346	0.0277	0.3600
LNDPEDK[x]YEALSK	6	0	1520.735782	0.0277	0.3600
NHASIDKMK[x]SLSEQYTER	8	0	2136.026865	0.0275	0.4950
IHAK[x]SMAIDK	3	0	1112.601159	0.0275	0.2750
LK[x]PLIEKGGDWER	1	0	1539.840853	0.0273	0.3550
D[x]DGLEDDMPALADEEFEK	0	0	2037.836007	0.0272	0.4900
E[x]IINRDIGK	0	0	1056.592704	0.0272	0.2450
VNLYK[x]FR	4	0	938.533741	0.0271	0.1900
KSLPLQIEVANDCIK[x]WAIK	14	0	2225.224100	0.0271	0.5150
IDTIVKEIQDEK[x]EAEAAR	11	0	2057.063963	0.0269	0.4850
EPNK[x]GSYRPYTAK	3	0	1509.757521	0.0269	0.3500
Q[x]YTVGQGYTKAAWFEK	0	0	1875.915465	0.0269	0.4300
IDK[x]NTWNSTLETAK	2	0	1619.815423	0.0268	0.3750
CVVHLNDASVAAK[x]LLMK	12	0	1868.001115	0.0268	0.4550
LAEK[x]WR	3	0	801.449683	0.0267	0.1600
K[x]SGFEK	0	0	694.364957	0.0267	0.1600
G[x]LGYPEDAIGKTKLVK	0	0	1687.950789	0.0266	0.4250
K[x]PRRLLK	0	0	909.623554	0.0264	0.1850
K[x]SSEQANLYER	0	0	1323.641830	0.0264	0.2900
KDYTMAQPEFFK[x]AVR	11	0	1829.913356	0.0263	0.3950
M[x]DTEMSVNMSDFLHDQATR	0	0	2226.934286	0.0263	0.5000
IGLSK[x]IRIAYASVVYIADK	4	0	2079.209109	0.0263	0.5000
T[x]VYQISELESLLRSSHIITK	0	0	2316.268797	0.0262	0.5250
M[x]TDK	0	0	493.220610	0.0262	0.1050
LKVELAK[x]QNLFVPTSDK	6	0	1929.093418	0.0262	0.4450
D[x]YDLVRSLESQIR	0	0	1592.815758	0.0262	0.3400
VEFK[x]MGNGK	3	0	1008.506203	0.0261	0.2350
NAEELSSYQKK[x]LIR	10	0	1677.904901	0.0261	0.3650
GEK[x]VEDAPENNSFR	2	0	1590.727340	0.0261	0.3650
FVIHQEENK[x]R	8	0	1298.673071	0.0260	0.2600
K[x]QCVIANSCK	0	0	1206.584850	0.0260	0.2600
IQYVGK[x]QDPK	5	0	1174.634566	0.0260	0.2600
MKDAVK[x]EAAR	5	0	1117.591321	0.0260	0.2600
TK[x]LVK	1	0	587.400615	0.0260	0.1300
LQK[x]DLGQVLNK	2	0	1254.729522	0.0259	0.2850
HK[x]TPDK	1	0	724.386752	0.0258	0.1550
VLRQVMEEK[x]LDSK	8	0	1573.849698	0.0258	0.3350
NILK[x]VDIEVAVIPSEGFRQR	3	0	2282.274552	0.0258	0.5150
P[x]TDDDDK	0	0	804.313706	0.0257	0.1800
AIGSGSEPAK[x]SELVK	9	0	1471.788150	0.0257	0.3850
NSSSDMAYTSMFK[x]GNQK	12	0	1894.818860	0.0256	0.4350
K[x]INVKFFEK	0	0	1151.670224	0.0256	0.2300
LISGK[x]LDEAR	4	0	1100.618917	0.0255	0.2550
VLTLELYK[x]KLR	7	0	1374.859801	0.0255	0.2800
AIDLYK[x]EVLNK	5	0	1304.733939	0.0255	0.2800
K[x]SSEQANLYERK	0	0	1451.736786	0.0254	0.3050
DIGKVVDK[x]CFGIK	7	0	1477.796212	0.0254	0.3300
NAEELSSYQK[x]KLIR	9	0	1677.904901	0.0254	0.3550
ASPIAGSEGK[x]EAYR	9	0	1434.710239	0.0254	0.3550
D[x]TEMSVNMSDFLHDQATR	0	0	2095.893807	0.0253	0.4550
ILYVNNAK[x]SQEEAIENIK	7	0	2075.089784	0.0253	0.4550
VYQTEPAGIYNAWK[x]ATAIGR	13	0	2208.132649	0.0252	0.5050
DTALEK[x]YKSYLLQHR	5	0	1863.984208	0.0250	0.3750
VATEKDFLDAVQK[x]VVK	12	0	1788.998462	0.0250	0.4000
DFLDAVQK[x]VVKGNQK	7	0	1687.925636	0.0250	0.3750
LIKK[x]SSEQANLYER	3	0	1677.904901	0.0250	0.3500
IQYVGK[x]QDPKK	5	0	1302.729522	0.0250	0.2750
K[x]LARNILK	0	0	954.633783	0.0250	0.2000
F[x]ATLQKSK	0	0	921.528321	0.0250	0.2000
DK[x]LVLK	1	0	714.463938	0.0250	0.1500
K[x]AIPLALGLLSASNPQMR	0	0	1879.071243	0.0250	0.4500
AQSGPDASAK[x]LPTVIPTTR	9	0	1909.026796	0.0247	0.4700
QNTPVLFDSKEAVLK[x]LK	14	0	1929.093418	0.0247	0.4200
VVK[x]VDAQDFLKVAETR	2	0	1817.004608	0.0247	0.3950
EK[x]ADAAFLRLVK	1	0	1359.787367	0.0246	0.2950
M[x]CSPSATLTHR	0	0	1259.575014	0.0245	0.2700
LDSK[x]NVQLAK	3	0	1114.634566	0.0245	0.2450
IIRGAIESYK[x]VVDASIVSK	9	0	2047.167638	0.0245	0.4650
TVQK[x]VETAVLSTTVKAQAR	3	0	2029.153050	0.0245	0.4650
MPPK[x]EDWEK	3	0	1158.537893	0.0244	0.2200
NLTDETK[x]NK	6	0	1061.535250	0.0244	0.2200
LMSK[x]VAEK	3	0	904.505142	0.0244	0.1950
KGEK[x]VEDAPENNSFR	3	0	1718.822296	0.0243	0.3650
LYFYYILFFEK[x]CNR	10	0	1974.970140	0.0243	0.3400
VTQKK[x]PPVQPLAYK	4	0	1595.939834	0.0243	0.3400
HK[x]TPDKGYGHR	1	0	1294.653005	0.0241	0.2650
K[x]AQSGPDASAK	0	0	1058.535585	0.0241	0.2650
ATREPNK[x]GSYRPYTAK	6	0	1837.943407	0.0241	0.3850
DISSK[x]SPSGNDALNDK	4	0	1646.774679	0.0241	0.3850
YAGMFATALAYCGTSNSK[x]IVR	17	0	2280.103000	0.0240	0.5050
LVK[x]ER	2	0	643.401675	0.0240	0.1200
LEK[x]VR	2	0	643.401675	0.0240	0.1200
LLK[x]PR	2	0	625.427496	0.0240	0.1200
LIK[x]KSSEQANLYER	2	0	1677.904901	0.0239	0.3350
INADHK[x]LNSLPLLQQLVK	5	0	2043.183957	0.0239	0.4300
SVEISALASK[x]NRLHQLR	9	0	1921.085644	0.0238	0.4050
LDDMSLIK[x]EDCEAATDPLLK	7	0	2276.091491	0.0237	0.4750
I[x]INRDIGKVVDK	0	0	1368.808828	0.0237	0.2850
D[x]RGK	0	0	474.255021	0.0237	0.0950
NIK[x]AMDLGELETFQLLNTR	2	0	2205.146246	0.0237	0.4500
DQPK[x]KVGQYIR	3	0	1330.735668	0.0236	0.2600
IHAYVK[x]VLTLSLMEELHK	5	0	2123.181179	0.0236	0.4250
VELAK[x]QNLFVPTSDKEK	4	0	1945.051948	0.0235	0.4000
D[x]GLEDDMPALADEEFEK	0	0	1922.809068	0.0235	0.4000
C[x]SPSATLTHR	0	0	1128.534535	0.0235	0.2350
S[x]PTGQITSTSARSGKK	0	0	1604.848116	0.0234	0.3750
LESK[x]QR	3	0	759.423863	0.0233	0.1400
LTLEAMDLEIVEK[x]EHFK	12	0	2044.054981	0.0232	0.3950
ELKK[x]EEMVMLK	3	0	1376.740675	0.0232	0.2550
EKASK[x]GSNDDEMK	4	0	1437.640504	0.0231	0.3000
YIPNPVLVIIDVK[x]PK	12	0	1707.033394	0.0230	0.3450
GNQK[x]VVKVDAQDFLK	3	0	1687.925637	0.0230	0.3450
LRNK[x]R	3	0	685.434703	0.0230	0.1150
LVK[x]GR	2	0	571.380549	0.0230	0.1150
K[x]IEIPLPNEVGR	0	0	1363.782281	0.0229	0.2750
NEDDIEDIAALWMK[x]RISHR	13	0	2311.137804	0.0229	0.4350
VLVDK[x]SR	4	0	815.486459	0.0229	0.1600
LLVK[x]DRIDK	3	0	1098.676036	0.0228	0.2050
ELK[x]KEEMVMLK	2	0	1376.740675	0.0227	0.2500
DVITELPDAK[x]YYR	9	0	1581.803799	0.0227	0.2950
VDAQDFLK[x]VAETR	7	0	1490.772835	0.0227	0.2950
ITIK[x]VHVSEVLGDIR	3	0	1677.977670	0.0227	0.3400
HK[x]FQDILLGAGQAIK	1	0	1637.925245	0.0227	0.3400
LAEK[x]WRDYNLISENTEM	3	0	2110.999257	0.0226	0.3850
K[x]AMVNIDTIDNKVATTM	0	0	1863.943328	0.0226	0.3850
K[x]VADLK	0	0	672.416990	0.0225	0.1350
K[x]LWK	0	0	573.363839	0.0225	0.0900
LIK[x]K	2	0	500.368591	0.0225	0.0900
NSSSDMAYTSMFK[x]GNQKVVK	12	0	2221.050634	0.0225	0.4500
ILEHK[x]EIMLR	4	0	1280.727413	0.0225	0.2250
VVLKNK[x]GTMK	5	0	1116.668841	0.0225	0.2250
IHLEKVSK[x]QGEIDYEALVK	7	0	2198.194577	0.0224	0.4250
ASRPGAAAK[x]LDGK	8	0	1240.688720	0.0223	0.2900
MLLTEVHLLESK[x]VYHAIR	11	0	2151.187325	0.0222	0.4000
LAVNENLASSK[x]SSM	10	0	1449.713272	0.0221	0.3100
FK[x]LNVYK	1	0	910.527595	0.0221	0.1550
IIPLK[x]KD	4	0	825.532346	0.0221	0.1550
F[x]RNQYDGDATTWSPQGR	0	0	1997.897911	0.0221	0.3750
YTVGQGYTK[x]AAWFEK	8	0	1747.856893	0.0220	0.3300
DFLDAVQKVVK[x]GNQK	10	0	1687.925636	0.0220	0.3300
VMK[x]EDNLILR	2	0	1229.680131	0.0220	0.2200
LILTENIK[x]TK	7	0	1171.717563	0.0220	0.2200
NLQVAK[x]SLDK	5	0	1114.634566	0.0220	0.2200
K[x]WRLR	0	0	757.471088	0.0220	0.1100
QVK[x]NR	2	0	643.376523	0.0220	0.1100
EDWEKYQK[x]PVDTEEENDK	7	0	2281.002149	0.0219	0.3950
KVPDK[x]LIDASTVK	4	0	1412.823808	0.0219	0.2850
FFEK[x]INVK	3	0	1023.575269	0.0219	0.1750
VSK[x]ILEHK	2	0	952.570517	0.0219	0.1750
I[x]INRDIGK	0	0	927.550117	0.0219	0.1750
M[x]NSIVSKYTQSTNNDDPKK	0	0	2169.037093	0.0218	0.4150
MYGGVREPLK[x]EVVQFVGSR	9	0	2150.130540	0.0218	0.4150
FNLMVICKDK[x]K	9	0	1394.741343	0.0218	0.2400
VLTLELYKK[x]LR	8	0	1374.859801	0.0218	0.2400
EIK[x]PNIRVALR	2	0	1307.803685	0.0218	0.2400
K[x]HFEQVINEKHEDALAK	0	0	2035.048591	0.0218	0.3700
NHASIDK[x]MKSLSEQYTER	6	0	2136.026865	0.0217	0.3900
K[x]AMVNIDTIDNK	0	0	1360.701983	0.0217	0.2600
K[x]GINIDQSSNSK	0	0	1289.657479	0.0217	0.2600
K[x]QMSYMLAR	0	0	1126.562665	0.0217	0.1950
YDK[x]TEDDIK	2	0	1125.518932	0.0217	0.1950
GTLK[x]VHTIR	3	0	1023.618860	0.0217	0.1950
GK[x]VVIDAFR	1	0	1003.581415	0.0217	0.1950
AAK[x]ASR	2	0	602.349976	0.0217	0.1300
SAK[x]AKNPMFALSR	2	0	1419.765584	0.0215	0.2800
GKSALSTLNGFVEELK[x]AEVR	15	0	2147.158527	0.0215	0.4300
LLENDIK[x]VMK	6	0	1201.673984	0.0215	0.2150
Q[x]DYDLVRSLESQIR	0	0	1720.874329	0.0214	0.3000
IDK[x]EDMGSNDKASK	2	0	1536.708913	0.0214	0.3000
LGSTAIGVK[x]TK	8	0	1073.644403	0.0214	0.2350
MPLLQSSVALLGQK[x]IR	13	0	1753.028320	0.0213	0.3400
DTMNVDINAIK[x]K	10	0	1360.701983	0.0213	0.2550
KK[x]AQSGPDASAK	1	0	1186.630541	0.0213	0.2550
NWK[x]EGLSR	2	0	988.508981	0.0213	0.1700
AIEGK[x]IAR	4	0	856.513006	0.0213	0.1700
SAKAK[x]NPMFALSR	4	0	1419.765584	0.0212	0.2750
SYLLQHREWDSK[x]LK	11	0	1801.947432	0.0211	0.2950
YTENIYPPK[x]K	8	0	1251.649881	0.0210	0.2100
LGVK[x]R	3	0	571.380549	0.0210	0.1050
ITTGDRLILTENIK[x]TK	13	0	1815.046470	0.0209	0.3350
AMVNIDTIDNK[x]VATTM	10	0	1735.848372	0.0209	0.3350
LK[x]GYQTIELDK	1	0	1306.713204	0.0209	0.2300
EIK[x]EVIELPVK	2	0	1295.769988	0.0209	0.2300
K[x]GVVALVEDKTK	0	0	1285.760486	0.0208	0.2500
NIPK[x]AR	3	0	697.423471	0.0208	0.1250
SMRYPMDAHK[x]SELEGVEEAR	9	0	2334.073155	0.0207	0.4150
NSSSDMAYTSMFKGNQK[x]VVK	16	0	2221.050634	0.0207	0.4150
YEAK[x]AIGSGSEPAK	3	0	1406.704092	0.0207	0.2900
IK[x]YEYQK	1	0	970.512337	0.0207	0.1450
KVADLK[x]K	5	0	800.511946	0.0207	0.1450
LGVK[x]PPK	3	0	737.479921	0.0207	0.1450
EVIELPLK[x]NPELFLR	7	0	1809.039932	0.0207	0.3100
IDTVIK[x]LVDHSFDEK	5	0	1757.919882	0.0207	0.3100
IDRK[x]VEFGLPDLEGR	3	0	1742.931448	0.0207	0.3100
KVTSK[x]LLEQEESAEK	4	0	1717.909710	0.0207	0.3100
EQK[x]PEVDYSEKFAELQK	2	0	2067.015955	0.0206	0.3500
FHQLKPTRVLTLAMVK[x]R	15	0	2037.203252	0.0206	0.3500
N[x]SIVSKYTQSTNNDDPKK	0	0	2037.996615	0.0206	0.3700
NHASIDK[x]MK	6	0	1042.522913	0.0206	0.1850
HTVIK[x]TGLR	4	0	1023.618860	0.0206	0.1850
LRTFHILEPK[x]EK	9	0	1509.866674	0.0204	0.2450
K[x]EDSSPCGYIIR	0	0	1423.676496	0.0204	0.2450
IWK[x]SDEINEVLNK	2	0	1586.830346	0.0204	0.2650
GFICK[x]VVDKDGIR	4	0	1505.802358	0.0204	0.2650
SQK[x]ALDTLFSAIR	2	0	1448.798656	0.0204	0.2650
K[x]GEKVEDAPENNSFR	0	0	1718.822296	0.0203	0.3050
VIDGSRPVNRNK[x]LLK	11	0	1708.010698	0.0203	0.3050
LTQLLSQIK[x]EEQGDIK	8	0	1842.009751	0.0203	0.3250
FIVK[x]ASSGPRYVVGCR	3	0	1794.956220	0.0203	0.3250
M[x]SRSYDSRTTIFSPEGR	0	0	1988.937329	0.0203	0.3450
QDLADATVETLKAIEGK[x]IAR	16	0	2141.169090	0.0203	0.4050
M[x]FRNQYDGDATTWSPQGR	0	0	2128.938390	0.0200	0.3600
DTALEKYK[x]SYLLQHR	7	0	1863.984208	0.0200	0.3000
LGSTAIGVKTK[x]DAVVLGVEK	10	0	1984.156741	0.0200	0.4000
MK[x]LSLFSNKENELR	1	0	1707.897707	0.0200	0.2800
V[x]SPTGQITSTSARSGKK	0	0	1703.916525	0.0200	0.3400
VDAQDFLK[x]VAETRR	7	0	1646.873938	0.0200	0.2800
EEMMNSIQQAVAK[x]	12	0	1477.690428	0.0200	0.2600
K[x]LPNIEEATFDK	0	0	1403.729579	0.0200	0.2400
K[x]SGFEKIDLTR	0	0	1292.708787	0.0200	0.2200
VMK[x]SEFQR	2	0	1023.517101	0.0200	0.1600
LK[x]YYEQK	1	0	970.512337	0.0200	0.1400
IWK[x]VMCK	2	0	963.503367	0.0200	0.1400
NK[x]VLVK	1	0	699.464272	0.0200	0.1200
LELK[x]K	3	0	629.411178	0.0200	0.1000
K[x]GEIR	0	0	601.354728	0.0200	0.1000
K[x]WR	0	0	488.285928	0.0200	0.0600
M[x]PPK	0	0	471.251517	0.0200	0.0800
GVLLYGPPGTGK[x]TMLVK	11	0	1729.979978	0.0197	0.3350
DTMNVDINAIK[x]KGEIR	10	0	1815.951192	0.0197	0.3150
LLENDIKVMK[x]SEFQR	9	0	1848.976678	0.0197	0.2950
LIDASTVK[x]HVFPITK	7	0	1667.960960	0.0197	0.2950
SSCK[x]IVFRSELQDK	3	0	1695.861321	0.0196	0.2750
LQK[x]YQATVMRGAFK	2	0	1639.886752	0.0196	0.2750
AEQEELLSEK[x]VSTK	9	0	1589.814754	0.0196	0.2750
ELAAIK[x]EDTEAVLK	5	0	1528.834763	0.0196	0.2750
EQVRDAGK[x]DEFSR	7	0	1535.732760	0.0196	0.2550
K[x]CLTDLEDEAPAK	0	0	1488.712937	0.0196	0.2550
VDK[x]PDGTMDYDSMDNIFFAK	2	0	2308.002683	0.0195	0.3900
INEDSKLAVNENLASSK[x]SSM	16	0	2136.036759	0.0195	0.3900
HHFYAKIDRPAQVISFK[x]K	16	0	2184.195523	0.0194	0.3500
K[x]IEFPSYR	0	0	1038.549782	0.0194	0.1550
IHLEK[x]VSK	4	0	952.570517	0.0194	0.1550
AVEK[x]LMSR	3	0	932.511289	0.0194	0.1550
LVRK[x]CIK	3	0	915.568742	0.0193	0.1350
M[x]SQARGFDRTITVFSPEGR	0	0	2154.063918	0.0192	0.3650
M[x]NSIVSKYTQSTNNDDPK	0	0	2040.942138	0.0192	0.3450
IVAFVGSPIVEDEK[x]NLIR	13	0	1998.114879	0.0192	0.3450
VSAMMSCACQK[x]R	10	0	1427.614109	0.0192	0.2300
IQK[x]ENR	2	0	786.434760	0.0192	0.1150
LVNFTAK[x]TLDLLGIFR	6	0	1820.055916	0.0191	0.3050
GTEVEK[x]ITIKVHVSEVLGDIR	5	0	2321.295344	0.0190	0.4000
LLK[x]LEEAMKITTDAFTSAGER	2	0	2323.209235	0.0190	0.4000
VRQLIIK[x]EEMMNSIQQAVAK	6	0	2328.265640	0.0190	0.3800
LSGVVEGIFQK[x]CYAKNEWR	10	0	2283.146914	0.0189	0.3600
K[x]EFEIIKGVLCQFR	0	0	1765.954825	0.0189	0.2650
LLK[x]LEEAMK	2	0	1073.615413	0.0189	0.1700
LTHEK[x]STMLEKIK	4	0	1556.859536	0.0188	0.2450
KAQSGPDASAK[x]LPTVIPTTR	10	0	2037.121751	0.0188	0.3750
GERPSCPTGYHLK[x]SIR	12	0	1856.931459	0.0188	0.3000
ASK[x]VLELR	2	0	914.554868	0.0188	0.1500
VGK[x]SAVIK	2	0	800.511946	0.0188	0.1500
LPNIEEATFDK[x]R	10	0	1431.735725	0.0187	0.2250
K[x]AFGRVYATMQK	0	0	1398.744122	0.0187	0.2250
K[x]IPQVASFRIDK	0	0	1400.813914	0.0187	0.2250
SVEISALASK[x]NR	9	0	1273.698949	0.0187	0.2250
KVSTTPANSFELK[x]QYLIQR	12	0	2222.205809	0.0187	0.3550
MK[x]SLSEQYTER	1	0	1370.649950	0.0186	0.2050
DQPKK[x]VGQYIR	4	0	1330.735668	0.0186	0.2050
E[x]SLQRLLQGAR	0	0	1269.715268	0.0186	0.2050
MGNGK[x]MVEISR	4	0	1220.600502	0.0186	0.2050
DELWK[x]NDDQLTYTYKDEK	4	0	2303.059268	0.0186	0.3350
LGLDSEESAEYIVAK[x]GIR	14	0	1949.010477	0.0186	0.3350
IEFATITK[x]DTTKNK	7	0	1608.872208	0.0186	0.2600
NIPK[x]EIK	3	0	840.506860	0.0186	0.1300
EYLEKNWK[x]EGLSR	7	0	1650.836493	0.0185	0.2400
LKPLIEK[x]GGDWER	6	0	1539.840853	0.0185	0.2400
TEPK[x]AVDEEMKVR	3	0	1530.771118	0.0185	0.2400
YK[x]NENLENIEDVQLR	1	0	1875.932566	0.0183	0.2750
IWK[x]VMCKNK	2	0	1205.641245	0.0183	0.1650
T[x]IDNAETMK	0	0	1021.474961	0.0183	0.1650
AVAASLGVNFLK[x]VVSSAIVDK	11	0	2087.198937	0.0183	0.3850
EPPVYTPPK[x]DKK	8	0	1397.755400	0.0183	0.2200
K[x]KAQSGPDASAK	0	0	1186.630541	0.0183	0.2200
LAK[x]RMK	2	0	745.463224	0.0183	0.1100
QIK[x]EIKEVIELPVK	2	0	1665.007573	0.0182	0.2550
SK[x]RHQGVLEIEFMIDHNMK	1	0	2311.156430	0.0182	0.3450
DTMNVDINAIKK[x]GEIR	11	0	1815.951192	0.0181	0.2900
GEIK[x]KAMVNIDTIDNK	3	0	1787.945046	0.0181	0.2900
GLGYPEDAIGK[x]TKLVK	10	0	1687.950789	0.0181	0.2900
K[x]QLATSLR	0	0	915.550117	0.0181	0.1450
GGNMDSLK[x]INFSAFQLPVVTR	7	0	2293.188777	0.0181	0.3800
VK[x]AFGRVYATMQK	1	0	1497.812531	0.0181	0.2350
AASIAVEDEK[x]RLR	9	0	1456.799717	0.0181	0.2350
MEQK[x]PEVDYSEKFAELQK	3	0	2198.056433	0.0181	0.3250
EERFK[x]LNVYK	4	0	1324.713873	0.0180	0.1800
VVDK[x]DGIREINI	3	0	1369.756460	0.0179	0.2150
LARNILK[x]VDIEVAVIPSEGFR	6	0	2338.337149	0.0179	0.3750
LILVDDEK[x]TSWIYK	7	0	1721.923907	0.0179	0.2500
IEPLK[x]LK	4	0	839.547996	0.0179	0.1250
SMK[x]DLHISQNFACLIR	2	0	1931.970877	0.0178	0.2850
WSTAETLTNNK[x]IDRDK	10	0	1890.943464	0.0178	0.2850
DEK[x]YTLYDQNDTKEWLDK	2	0	2303.059269	0.0178	0.3200
ELREVIELPLK[x]NPELFLR	10	0	2207.267680	0.0178	0.3200
ILEFTK[x]YSNDK	5	0	1356.692468	0.0177	0.1950
TEPK[x]AVDEEMK	3	0	1275.601607	0.0177	0.1950
RK[x]LPNIEEATFDK	1	0	1559.830681	0.0177	0.2300
N[x]SIVSKYTQSTNNDDPK	0	0	1909.901659	0.0176	0.3000
FNSNAIAAVATK[x]MVTLK	11	0	1777.975953	0.0176	0.3000
ENRHK[x]FQDILLGAGQAIK	4	0	2037.111857	0.0175	0.3150
KIDK[x]EDMGSNDK	3	0	1378.639778	0.0175	0.2100
K[x]IDKEDMGSNDK	0	0	1378.639778	0.0175	0.2100
VNLYK[x]FREER	4	0	1352.720019	0.0175	0.1750
DEK[x]SGVKLENVK	2	0	1344.724827	0.0175	0.2100
DLKLK[x]WSDER	4	0	1288.677488	0.0175	0.1750
SLLTGK[x]HAIR	5	0	1094.655970	0.0175	0.1750
FHQLK[x]PTR	4	0	1025.576998	0.0175	0.1400
QAREK[x]VLK	4	0	970.592313	0.0175	0.1400
N[x]SSSDMAYTSMFK	0	0	1467.600950	0.0173	0.2250
HK[x]TDLNHENLK	1	0	1347.689447	0.0173	0.1900
EAVLKLK[x]LELK	6	0	1282.822356	0.0173	0.1900
ASK[x]GSNDDEMK	2	0	1180.502961	0.0173	0.1900
GIESEAYESVLDLAK[x]ICDVR	14	0	2266.115004	0.0172	0.3450
NILK[x]VDIEVAVIPSEGFR	3	0	1998.114879	0.0172	0.3100
TSK[x]TPPTAMLSSVREIIK	2	0	1958.086949	0.0172	0.3100
GEK[x]RWSELR	2	0	1159.609749	0.0172	0.1550
EDTEAVLK[x]R	7	0	1059.555986	0.0172	0.1550
ASAGPLIASQTVK[x]K	12	0	1369.792844	0.0171	0.2400
CIK[x]RLVK	2	0	915.568742	0.0171	0.1200
TMTEK[x]AR	4	0	835.422145	0.0171	0.1200
RAVEK[x]LSVEALNSLTGEFK	4	0	2090.137066	0.0171	0.3250
IK[x]LISGKLDEAR	1	0	1341.797930	0.0171	0.2050
EQKPEVDYSEK[x]FAELQK	10	0	2067.015955	0.0171	0.2900
ARQEVAAQK[x]SSEETEDK	8	0	1904.907471	0.0171	0.2900
M[x]GQAQSGNFSNFGDGANGDNKK	0	0	2242.966054	0.0170	0.3750
K[x]LRDK	0	0	658.412573	0.0170	0.0850
K[x]NRLK	0	0	657.428557	0.0170	0.0850
EDWEK[x]YQKPVDTEEENDK	4	0	2281.002149	0.0169	0.3050
VYATMQKLQK[x]DLGQVLNK	9	0	2076.140043	0.0169	0.3050
DVAKMK[x]LSLFSNK	5	0	1479.811862	0.0169	0.2200
LMVEMEK[x]K	6	0	1006.519074	0.0169	0.1350
VVDK[x]DGIR	3	0	900.502835	0.0169	0.1350
SSK[x]DISSKSPSGNDALNDK	2	0	1948.933683	0.0168	0.3200
IVAFDQLVK[x]EK	8	0	1288.739025	0.0168	0.1850
TLIDK[x]FSGEKK	4	0	1264.702640	0.0168	0.1850
VLNK[x]GDSGEMSLQK	3	0	1504.755469	0.0168	0.2350
K[x]IEFPPPSAEARAEILR	0	0	1923.057703	0.0168	0.2850
LFAYPPKSVQPTAK[x]TVQK	13	0	2002.125051	0.0167	0.3000
SFEQKVMK[x]EDNLILR	7	0	1848.976679	0.0167	0.2500
SGVKLENVK[x]IYADLK	8	0	1675.950788	0.0167	0.2500
ASVVETVTLTK[x]VTQK	10	0	1602.919156	0.0167	0.2500
LESK[x]QRIFR	3	0	1175.677431	0.0167	0.1500
VLTLELYK[x]K	7	0	1105.674641	0.0167	0.1500
K[x]LEETDVAK	0	0	1031.549839	0.0167	0.1500
TLSK[x]WR	3	0	789.449683	0.0167	0.1000
LK[x]LELK	1	0	742.495236	0.0167	0.1000
ATLTGMK[x]IDVLFSKIR	6	0	1792.027986	0.0166	0.2650
EWDSK[x]LKDLR	4	0	1288.677488	0.0165	0.1650
QNTPVLFDSK[x]EAVLKLK	9	0	1929.093418	0.0165	0.2800
EK[x]RTFLR	1	0	948.550451	0.0164	0.1150
AQEEVK[x]R	5	0	858.455887	0.0164	0.1150
K[x]YTGLLR	0	0	849.507194	0.0164	0.1150
IMKLCFDELK[x]K	9	0	1423.756658	0.0164	0.1800
NAEELSSYQK[x]K	9	0	1295.635683	0.0164	0.1800
GITVLK[x]PDDDK	5	0	1199.639709	0.0164	0.1800
K[x]AQSGPDASAKLPTVIPTTR	0	0	2037.121751	0.0162	0.3250
GEIKK[x]AMVNIDTIDNK	4	0	1787.945046	0.0162	0.2600
EPPVYTPPKDK[x]K	10	0	1397.755400	0.0162	0.1950
MQK[x]LLRLR	2	0	1056.658947	0.0162	0.1300
SLK[x]RELIR	2	0	1013.634509	0.0162	0.1300
LVK[x]ERQAR	2	0	998.598459	0.0162	0.1300
F[x]PTDDDDK	0	0	951.382115	0.0162	0.1300
DAVK[x]EAAR	3	0	858.455887	0.0162	0.1300
F[x]MTR	0	0	553.268226	0.0162	0.0650
DLASFIPDNK[x]LNCVIDR	9	0	1988.998864	0.0162	0.2750
ARQAAK[x]ASVVETVTLTK	5	0	1772.015506	0.0162	0.2750
FFEK[x]EDVQSLKLK	3	0	1609.871482	0.0162	0.2100
LPNIEEATFDK[x]RIDRPGR	10	0	2126.123146	0.0161	0.2900
EHFK[x]ELVSK	3	0	1115.597456	0.0161	0.1450
NFGRDLK[x]LK	6	0	1089.629423	0.0161	0.1450
Y[x]FATLQKSK	0	0	1084.591644	0.0161	0.1450
M[x]SSKDISSKSPSGNDALNDK	0	0	2079.974162	0.0160	0.3200
SMIADK[x]HAIR	5	0	1140.607305	0.0160	0.1600
AEAKDVAK[x]MK	7	0	1089.585175	0.0160	0.1600
TTQLEEANSK[x]LGYIFGADYPK	9	0	2344.158584	0.0160	0.3350
LFQVEYAIEAIK[x]LGSTAIGVK	11	0	2249.267011	0.0160	0.3350
FNLMVICK[x]DKK	7	0	1394.741343	0.0159	0.1750
TLIDKFSGEK[x]K	9	0	1264.702640	0.0159	0.1750
AGDFQGLNEQLVSLFK[x]K	15	0	1892.999523	0.0159	0.2700
SLLAHK[x]GGHVVR	5	0	1272.741423	0.0158	0.1900
LLVK[x]DR	3	0	742.470084	0.0158	0.0950
SIK[x]GYTLPPHCSR	2	0	1514.766308	0.0158	0.2050
SSEQANLYERK[x]TLVAHAVLK	10	0	2256.222519	0.0158	0.3150
HIIMFDCK[x]ILEFTK	7	0	1793.920748	0.0157	0.2200
ILFSDVK[x]AMTTGLR	6	0	1550.848972	0.0157	0.2200
TLEVLYLK[x]MHNNHAK	7	0	1809.955886	0.0157	0.2350
INVKK[x]SYDYSATMYTR	4	0	1938.950858	0.0156	0.2500
K[x]SLKDECK	0	0	1006.511679	0.0156	0.1250
SFEQK[x]VMK	4	0	995.510954	0.0156	0.1250
HHFYAK[x]IDRPAQVISFKK	5	0	2184.195523	0.0156	0.2800
NKMVCK[x]IWK	5	0	1205.641245	0.0156	0.1400
LAHLSK[x]HPK	5	0	1029.608297	0.0156	0.1400
SGVK[x]LENVK	3	0	972.560345	0.0156	0.1400
CAEAENSSDLFK[x]LGVMYAK	11	0	2131.991727	0.0155	0.2950
AIGSGSEPAKSELVK[x]EFHK	14	0	2013.053008	0.0155	0.2950
VVK[x]VDAQDFLK	2	0	1260.707726	0.0155	0.1700
SVQPLASAK[x]ELLR	8	0	1410.819392	0.0154	0.2000
IEFATITKDTTK[x]NK	11	0	1608.872208	0.0154	0.2150
TLAGVTRDYYTK[x]QSK	11	0	1729.899815	0.0153	0.2300
LEFIK[x]VIPVEELKEIK	4	0	1926.144056	0.0153	0.2450
IRIAYASVVYIADK[x]YK	13	0	1872.050830	0.0153	0.2450
IDELVSNNEKIWK[x]VMCK	12	0	2105.064830	0.0153	0.2600
KAMVNIDTIDNK[x]VATTM	11	0	1863.943328	0.0153	0.2600
LMTEFVDQVDDVVK[x]YEIDK	13	0	2285.113610	0.0153	0.2900
AQSGPDASAK[x]LPTVIPTTRCR	9	0	2225.158538	0.0152	0.3200
IMK[x]LCFDELKK	2	0	1423.756658	0.0150	0.1650
EIQDEK[x]EAEAAR	5	0	1387.657871	0.0150	0.1800
LTHEK[x]STMLEK	4	0	1315.680522	0.0150	0.1650
LK[x]YYEQKIR	1	0	1239.697497	0.0150	0.1350
ETTEKK[x]IDK	5	0	1090.586949	0.0150	0.1350
LYNK[x]FK	3	0	811.459186	0.0150	0.0900
IVK[x]SAK	2	0	644.422076	0.0150	0.0900
K[x]GFDFEYYQRNLLLQEK	0	0	2190.110853	0.0150	0.2550
LAQFEKEEYVSDPK[x]EQM	13	0	2069.961478	0.0150	0.2550
RGERPSCPTGYHLK[x]SIR	13	0	2013.032561	0.0150	0.2550
VGCDRNK[x]YAIQLPLPPK	6	0	1968.061404	0.0150	0.2550
INVK[x]KSYDYSATMYTR	3	0	1938.950858	0.0150	0.2400
SDYYMASTYTKK[x]INVK	11	0	1910.944711	0.0150	0.2400
GIMLYGPPGTGK[x]TLCAR	11	0	1790.917058	0.0150	0.2550
EYLEK[x]NWKEGLSR	4	0	1650.836493	0.0150	0.1950
K[x]ANWCDK	0	0	920.417393	0.0150	0.1050
YVTGPK[x]NK	5	0	905.497023	0.0150	0.1200
EIK[x]PNIR	2	0	868.513006	0.0150	0.1050
VVK[x]GNQK	2	0	771.460247	0.0150	0.1050
IVAFVGSPIVEDEK[x]NLIRLAK	13	0	2310.331003	0.0148	0.3100
LDRK[x]LEFPLPNEEAR	3	0	1825.968559	0.0147	0.2200
TNNLDLEHKHK[x]TPDK	10	0	1788.911774	0.0147	0.2200
LGISATALSPEEK[x]K	12	0	1442.797987	0.0146	0.2050
LEFIK[x]VIPVEELK	4	0	1555.922455	0.0146	0.1900
K[x]NLLNPLIEDSR	0	0	1410.783007	0.0146	0.1750
YDK[x]LVETSGQIR	2	0	1407.735725	0.0146	0.1750
M[x]ESLQRLLQGAR	0	0	1400.755746	0.0146	0.1750
LELK[x]KANWCDK	3	0	1403.723052	0.0145	0.1600
HKTPDK[x]GYGHR	5	0	1294.653005	0.0145	0.1600
ALTLKTGPPGPPCGGK[x]FMLK	15	0	2069.116472	0.0145	0.2900
EWDSKLK[x]DLR	6	0	1288.677488	0.0145	0.1450
EASKTLSK[x]WR	7	0	1204.656362	0.0145	0.1450
QSK[x]ATREPNK	2	0	1157.615226	0.0145	0.1450
RVHVTQEDFELAVAK[x]VLNK	14	0	2195.206144	0.0145	0.2750
LEEAMK[x]ITTDAFTSAGER	5	0	1968.946163	0.0144	0.2600
IEDTDK[x]YDK	5	0	1125.518932	0.0144	0.1300
LNFSSLK[x]MK	6	0	1066.584449	0.0144	0.1300
LK[x]ESQLVDK	1	0	1058.597121	0.0144	0.1300
GGLGYPEDAIGKTK[x]LVK	13	0	1744.972250	0.0144	0.2450
GVLLYGPPGTGK[x]TLLAR	11	0	1711.998405	0.0144	0.2450
KSLK[x]DECK	3	0	1006.511679	0.0144	0.1150
IITK[x]EGVETRIIPLK	3	0	1709.045018	0.0143	0.2150
MGTTITALRYK[x]DGVILAADSR	10	0	2251.199340	0.0143	0.3000
NLTDETK[x]NKHCLIK	6	0	1712.887868	0.0143	0.2000
NELEKLNFSSLK[x]MK	11	0	1679.891560	0.0143	0.2000
GGLGYPEDAIGK[x]TK	11	0	1404.724827	0.0143	0.2000
DRGK[x]LVR	3	0	842.508589	0.0143	0.1000
SVQPLASAK[x]ELLRSDILTLR	8	0	2209.279304	0.0143	0.2850
EAADFIFDICGIAGIKK[x]TR	16	0	2124.103657	0.0142	0.2700
KEAGFIDDILIITPASK[x]EK	16	0	2087.151320	0.0142	0.2700
IKLISGK[x]LDEAR	6	0	1341.797930	0.0142	0.1700
LGITFAHVTAAK[x]NNSWAK	11	0	1928.026739	0.0142	0.2550
FSFISNVRPK[x]LFAYPPK	9	0	2010.109010	0.0141	0.2400
AKWSTAETLTNNK[x]IDR	12	0	1846.953636	0.0141	0.2250
EK[x]TSNNTNRTNSTDEK	1	0	1837.840123	0.0141	0.2250
NLNAPK[x]FSFISNVRPK	5	0	1831.010363	0.0141	0.2250
LSVEALNSLTGEFK[x]GK	13	0	1691.909318	0.0141	0.2250
K[x]TLVAHAVLK	0	0	1078.686208	0.0140	0.1400
YLHQSLKYK[x]EDTALR	8	0	1863.984208	0.0140	0.2100
RQGITEAYNQK[x]AVEK	10	0	1733.905962	0.0140	0.2100
QYQEVVKQGDVLLNK[x]LQK	14	0	2129.184348	0.0139	0.2500
KVAQTTYK[x]K	7	0	1065.618191	0.0139	0.1250
TPNDTQK[x]YSNDK	6	0	1409.642221	0.0138	0.1650
TK[x]DAVVLGVEKR	1	0	1313.766632	0.0138	0.1650
QDRGK[x]LVR	4	0	970.567161	0.0137	0.1100
RMK[x]K	2	0	561.342056	0.0137	0.0550
EMK[x]K	2	0	534.283541	0.0137	0.0550
AVYMGLK[x]AFESCSNDEALR	6	0	2159.997873	0.0137	0.2600
ENAPAIIFIDEIDAIATK[x]R	17	0	2099.126168	0.0137	0.2600
TVQKVETAVLSTTVK[x]AQAR	14	0	2029.153050	0.0137	0.2600
QAAK[x]ASVVETVTLTK	3	0	1544.877294	0.0137	0.2050
LELKK[x]ANWCDK	4	0	1403.723052	0.0136	0.1500
L[x]KGYQTIELDK	0	0	1306.713204	0.0136	0.1500
IDTIVK[x]EIQDEKEAEAAR	5	0	2057.063963	0.0136	0.2450
DDINLDEASAMAVK[x]FLSK	13	0	1965.971650	0.0136	0.2450
WSTAETLTNNK[x]IDR	10	0	1647.821570	0.0136	0.1900
TK[x]LVKER	1	0	872.544305	0.0136	0.0950
LK[x]PLIEK	1	0	839.547996	0.0136	0.0950
ILIDK[x]AR	4	0	827.522844	0.0136	0.0950
AK[x]IIDLR	1	0	827.522844	0.0136	0.0950
E[x]QKPEVDYSEKFAELQK	0	0	2067.015955	0.0135	0.2300
K[x]GYQTIELDK	0	0	1193.629146	0.0135	0.1350
FIVK[x]ASSGPR	3	0	1060.602876	0.0135	0.1350
VVGSELIQK[x]YLGDGPR	8	0	1729.936200	0.0134	0.2150
GIGSYEK[x]QSEVSVGLR	6	0	1707.879080	0.0134	0.2150
LLENDIK[x]VMKSEFQR	6	0	1848.976678	0.0133	0.2000
LIPIRGTEVEK[x]ITIK	10	0	1709.045018	0.0133	0.2000
VVGQLLEK[x]LKPLIEK	7	0	1706.070505	0.0133	0.2000
EDK[x]EGVVNTIAFAIR	2	0	1660.878354	0.0133	0.2000
TEEQRQPEDK[x]LR	9	0	1527.764059	0.0133	0.1600
DEQIEK[x]IDTVIK	5	0	1429.766355	0.0133	0.1600
K[x]RVIEHNIR	0	0	1163.688664	0.0133	0.1200
MK[x]LSLFSNK	1	0	1066.584449	0.0133	0.1200
LRLQK[x]R	4	0	812.534410	0.0133	0.0800
LLK[x]MQR	2	0	787.473787	0.0133	0.0800
IGLVRLPEANFEPLEK[x]R	15	0	1980.115548	0.0132	0.2250
TLLAK[x]AVANQTSATFLR	4	0	1804.020592	0.0132	0.2250
TSTSSMTAVPK[x]PLK	10	0	1446.775143	0.0132	0.1850
AASIAVEDEK[x]R	9	0	1187.614557	0.0132	0.1450
SDYYMASTYTK[x]KINVK	10	0	1910.944711	0.0131	0.2100
IVK[x]SAKAK	2	0	843.554142	0.0131	0.1050
ESDK[x]APDLIELNR	3	0	1498.762664	0.0131	0.1700
V[x]KAFGRVYATMQK	0	0	1497.812531	0.0131	0.1700
M[x]EQKPEVDYSEKFAELQK	0	0	2198.056433	0.0131	0.2350
YTLYDQNDTK[x]EWLDK	9	0	1930.894787	0.0130	0.1950
VSTK[x]K	3	0	561.348581	0.0130	0.0650
SNDIEK[x]AIDLYKEVLNK	5	0	1991.057425	0.0129	0.2200
K[x]LIPIRGTEVEK	0	0	1381.829229	0.0129	0.1550
K[x]FTGGVLMLIDRESDK	0	0	1807.950131	0.0128	0.2050
GK[x]SALSTLNGFVEELK	1	0	1691.909318	0.0128	0.2050
VNQIESQMAMAEK[x]LIQIR	12	0	2101.102276	0.0128	0.2300
ASRPGAAAK[x]LDGKDELWK	8	0	1912.016567	0.0128	0.2300
TAAVNIK[x]VR	6	0	970.592313	0.0128	0.1150
EAVLK[x]LKLELK	4	0	1282.822356	0.0127	0.1400
DFSK[x]TLPPELK	3	0	1273.691742	0.0127	0.1400
FVIHQEENK[x]RSVGIK	8	0	1782.973979	0.0127	0.1900
VVGQLLEKLK[x]PLIEK	9	0	1706.070505	0.0127	0.1900
EGK[x]GEIYSFDPVGSYER	2	0	1931.890035	0.0126	0.2150
LREEIQK[x]GDGGTDYVCVPK	6	0	2163.062913	0.0126	0.2400
VVGSELIQK[x]YLGDGPRLVR	8	0	2098.189768	0.0126	0.2400
LLKLEEAMK[x]ITTDAFTSAGER	8	0	2323.209235	0.0126	0.2650
MSSK[x]DISSKSPSGNDALNDK	3	0	2079.974162	0.0125	0.2500
NK[x]VLVKVHPEGK	1	0	1346.803351	0.0125	0.1500
WK[x]RENQLR	1	0	1128.615169	0.0125	0.1000
IVKSAK[x]AK	5	0	843.554142	0.0125	0.1000
D[x]RQEQR	0	0	830.399437	0.0125	0.0750
ELLK[x]LK	3	0	742.495236	0.0125	0.0750
DVAK[x]MK	3	0	690.373411	0.0125	0.0750
K[x]CIK	0	0	547.315173	0.0125	0.0500
K[x]SLK	0	0	474.316557	0.0125	0.0500
ASRPGAAAKLDGK[x]DELWK	12	0	1912.016567	0.0125	0.2250
VPDKLIDASTVK[x]HVFPITK	11	0	2107.204023	0.0124	0.2350
LQLNLERDYEQFGYFK[x]R	15	0	2218.117000	0.0124	0.2100
K[x]VEFGLPDLEGRAHILR	0	0	1949.084584	0.0124	0.2100
EEIQK[x]GDGGTDYVCVPK	4	0	1893.877753	0.0124	0.2100
WIEALRDIK[x]SMIADK	8	0	1787.960303	0.0123	0.1850
IDRK[x]ILFENPDEATK	3	0	1787.941677	0.0123	0.1850
K[x]ILFENPDEATKR	0	0	1559.830681	0.0123	0.1600
QLADYK[x]AFEDSLR	5	0	1554.767750	0.0123	0.1600
DIGK[x]VVDKCFGIK	3	0	1477.796212	0.0123	0.1600
LMVEMEKK[x]LEK	7	0	1376.740675	0.0123	0.1350
K[x]EVQEARELIR	0	0	1369.767693	0.0123	0.1350
TLPPELK[x]GEALGNSEHIR	6	0	1960.037693	0.0122	0.2200
LK[x]DLRFGNR	1	0	1117.635570	0.0122	0.1100
EWLDK[x]LGDK	4	0	1102.565823	0.0122	0.1100
VTDK[x]LTQLTDNIWCCR	3	0	2021.966182	0.0122	0.1950
LSLFSNK[x]ENELRQAVR	6	0	1903.027465	0.0122	0.1950
K[x]EEPKSETLENFTR	0	0	1706.847448	0.0121	0.1700
AVKPTDMEQFAFYK[x]	13	0	1673.812254	0.0121	0.1700
VTQK[x]KPPVQPLAYK	3	0	1595.939834	0.0121	0.1700
VTSK[x]LLEQEESAEK	3	0	1589.814754	0.0121	0.1700
LLRPRK[x]R	5	0	937.629701	0.0121	0.0850
LCIHK[x]NK	4	0	911.501059	0.0121	0.0850
QPEDK[x]LR	4	0	884.471536	0.0121	0.0850
FAASK[x]EK	4	0	779.417716	0.0121	0.0850
EIK[x]PNIRVALRNDSYQLIK	2	0	2269.290536	0.0121	0.2300
QAAKASVVETVTLTK[x]VTQK	14	0	2001.146903	0.0121	0.2300
VGKSAVIK[x]TSTR	7	0	1245.740419	0.0121	0.1450
LAEFVNMSK[x]AYHSQYLR	8	0	2056.019935	0.0121	0.2050
VLIDCNK[x]FDSIDLNPAR	6	0	1988.998865	0.0121	0.2050
EAADFIFDICGIAGIK[x]K	15	0	1866.954882	0.0121	0.2050
LSGVVEGIFQK[x]CYAK	10	0	1697.880996	0.0120	0.1800
KYDK[x]TEDDIK	3	0	1253.613888	0.0120	0.1200
LEK[x]VRQLIIK	2	0	1238.807376	0.0120	0.1200
S[x]GYDR	0	0	596.255412	0.0120	0.0600
K[x]KSGR	0	0	574.355062	0.0120	0.0600
LGDK[x]GPAAARASR	3	0	1268.694867	0.0119	0.1550
TSETNDRNSTNNTK[x]ER	13	0	1865.846269	0.0119	0.1900
LEEIGVADQYKVSK[x]ILEHK	13	0	2198.194577	0.0118	0.2250
YK[x]EDTALRSEM	1	0	1341.623403	0.0118	0.1300
EKSLLAHK[x]GGHVVR	7	0	1529.878966	0.0118	0.1650
NAYVINLKQIAK[x]FVVSLGER	11	0	2261.289476	0.0117	0.2350
VSEVLNSEDITGIQEK[x]STDLR	15	0	2332.175685	0.0117	0.2450
KEPPVYTPPK[x]DK	9	0	1397.755400	0.0117	0.1400
TKDAVVLGVEK[x]R	10	0	1313.766632	0.0117	0.1400
K[x]TELFKASTSAK	0	0	1309.724101	0.0117	0.1400
F[x]ATLQK	0	0	706.401341	0.0117	0.0700
S[x]SKDISSKSPSGNDALNDK	0	0	1948.933683	0.0116	0.2200
K[x]YIPNPVLVIIDVKPK	0	0	1835.128350	0.0116	0.1850
IKILFSDVK[x]AMTTGLR	8	0	1792.027986	0.0116	0.1850
EK[x]ASKGSNDDEMK	1	0	1437.640504	0.0115	0.1500
YYPLK[x]SMTEK	4	0	1258.626702	0.0115	0.1150
EASK[x]TLSKWR	3	0	1204.656362	0.0115	0.1150
TMGK[x]NKVLVK	3	0	1116.668841	0.0115	0.1150
IDELVSNNEK[x]IWKVMCK	9	0	2105.064830	0.0115	0.1950
FAASK[x]EKQNTPVLFDSK	4	0	1908.994437	0.0115	0.1950
NNSWAK[x]SWSNLDLR	5	0	1689.822239	0.0114	0.1600
GNQK[x]VVK	3	0	771.460247	0.0114	0.0800
ASK[x]AAREYLEK	2	0	1264.677488	0.0114	0.1250
IHLEK[x]VSKQGEIDYEALVK	4	0	2198.194577	0.0113	0.2150
EAADFIFDICGIAGIK[x]KTR	15	0	2124.103657	0.0113	0.2150
SALSTLNGFVEELK[x]AEVRR	13	0	2118.143212	0.0113	0.2150
DAYVYSIVAIARIK[x]LISGK	13	0	2079.209109	0.0113	0.2150
LENQRK[x]WR	5	0	1128.615169	0.0113	0.0900
IK[x]TLSMEK	1	0	948.531355	0.0113	0.0900
NK[x]PGVYTK	1	0	905.497023	0.0113	0.0900
VLGVFSEK[x]AQIKILYVNNAK	7	0	2233.283329	0.0112	0.2250
TMLVK[x]AVANSTAANFIR	4	0	1805.982099	0.0112	0.1900
SALSTLNGFVEELK[x]AEVR	13	0	1962.042110	0.0111	0.2000
YAVISGAISLDRVDVK[x]TK	15	0	1934.083580	0.0111	0.2000
IAYASVVYIADK[x]YK	11	0	1602.865670	0.0111	0.1550
MPGTLLPGPGK[x]GYIGDPIK	10	0	1910.033463	0.0111	0.2100
SFEQK[x]VMKEDNLILR	4	0	1848.976679	0.0110	0.1650
K[x]DYTMAQPEFFKAVR	0	0	1829.913356	0.0110	0.1650
LFNLEPK[x]ILEEVPLR	6	0	1809.039932	0.0110	0.1650
LISGK[x]LDEARELLVK	4	0	1682.992985	0.0110	0.1650
QDLADATVETLK[x]AIEGKIAR	11	0	2141.169090	0.0110	0.2200
VVTSKLLK[x]PR	7	0	1139.738968	0.0110	0.1100
ERK[x]PR	2	0	684.403070	0.0110	0.0550
DSYLIIDK[x]LPSEYDSR	7	0	1912.941734	0.0109	0.1750
TGRSIK[x]GYTLPPHCSR	5	0	1828.936545	0.0109	0.1750
VALRNDSYQLIK[x]ILPNK	11	0	1984.146846	0.0109	0.1850
EIK[x]QIK	2	0	757.469750	0.0108	0.0650
N[x]SIVSK	0	0	646.364957	0.0108	0.0650
EEPK[x]SETLENFTR	3	0	1578.752492	0.0108	0.1400
D[x]YTMAQPEFFKAVR	0	0	1701.818400	0.0107	0.1500
LK[x]WSDER	1	0	932.471536	0.0107	0.0750
G[x]QAQSGNFSNFGDGANGDNKK	0	0	2111.925576	0.0107	0.2250
FHQLK[x]PTRVLTLAMVK	4	0	1881.102150	0.0106	0.1700
YEIDK[x]TLAGVTRDYYTK	4	0	2035.026127	0.0106	0.1800
FAASKEK[x]QNTPVLFDSK	6	0	1908.994437	0.0106	0.1800
S[x]QARGFDRTITVFSPEGR	0	0	2023.023439	0.0106	0.1900
LLK[x]PRVNNR	2	0	1108.682852	0.0106	0.0950
SLALTKK[x]DK	6	0	1002.607293	0.0106	0.0950
TDTK[x]TIEAITFK	3	0	1366.734330	0.0104	0.1250
S[x]SSDMAYTSMFK	0	0	1353.558028	0.0104	0.1250
AVEK[x]LMSRRPPVIR	3	0	1650.971479	0.0104	0.1450
SELAQSK[x]YLMNVSR	6	0	1624.824212	0.0104	0.1450
NK[x]TDTKTIEAITFK	1	0	1608.872208	0.0104	0.1450
INVKFFEK[x]EDVQSLK	7	0	1822.982813	0.0103	0.1550
SGVK[x]LENVKIYADLK	3	0	1675.950788	0.0103	0.1550
GLGYPEDAIGKTK[x]LVK	12	0	1687.950789	0.0103	0.1650
NWSK[x]IYDFPLFQGIFIR	3	0	2143.125385	0.0103	0.1750
NEEGIIEFTK[x]TPNDTQK	9	0	1962.953358	0.0103	0.1750
VFHPITKAVILSDTK[x]PVDK	14	0	2107.204023	0.0103	0.1950
VEPIPLINGEK[x]RDLRPGR	10	0	2058.169702	0.0100	0.1800
NSIVSK[x]YTQSTNNDDPKK	5	0	2037.996615	0.0100	0.1800
MVTLK[x]DVGPPQPGPGIYR	4	0	1924.023961	0.0100	0.1800
GMALGSANEK[x]IEASK	9	0	1504.755469	0.0100	0.1500
IWKVMCK[x]NK	6	0	1205.641245	0.0100	0.0900
DAGK[x]DEFSR	3	0	1023.462090	0.0100	0.0900
YTENIYPPKK[x]TVQYATK	9	0	2043.067597	0.0100	0.1700
D[x]VPTFANFHTPIFIAKR	0	0	1973.052225	0.0100	0.1700
QDLADATVETLK[x]AIEGK	11	0	1800.946820	0.0100	0.1700
A[x]TTVKDTMNVDINAIK	0	0	1732.902849	0.0100	0.1600
LFAYPPK[x]SVQPTAK	6	0	1545.855441	0.0100	0.1400
IEFATITK[x]DTTK	7	0	1366.734330	0.0100	0.1200
LKK[x]TLEVLYLK	2	0	1346.853655	0.0100	0.1100
DK[x]MNFVILCR	1	0	1294.652534	0.0100	0.1000
DIK[x]VIMATNR	2	0	1159.638269	0.0100	0.1000
HRENK[x]IQR	4	0	1079.594768	0.0100	0.0800
LLEK[x]LEIK	3	0	984.621882	0.0100	0.0800
TVQYATK[x]R	6	0	965.529382	0.0100	0.0800
EDCK[x]SLK	3	0	878.416723	0.0100	0.0700
AK[x]SAKIVR	1	0	871.560288	0.0100	0.0800
KLGVK[x]PPK	4	0	865.574877	0.0100	0.0800
KLDVAK[x]R	5	0	828.518092	0.0100	0.0700
K[x]LFK	0	0	534.352941	0.0100	0.0400
WK[x]R	1	0	488.285928	0.0100	0.0300
S[x]QAR	0	0	460.239372	0.0100	0.0400
M[x]FR	0	0	452.220553	0.0100	0.0300
K[x]FR	0	0	449.275030	0.0100	0.0300
NEEEPTKK[x]GINIDQSSNSK	7	0	2117.023553	0.0097	0.1850
GNAK[x]FGDGIQIAQLALKHR	3	0	2036.127841	0.0097	0.1850
QLIIK[x]EEMMNSIQQAVAK	4	0	2073.096129	0.0097	0.1750
M[x]ATTVKDTMNVDINAIK	0	0	1863.943328	0.0097	0.1650
DLGQVLNK[x]YVQVEQR	7	0	1787.952910	0.0097	0.1450
CNK[x]FFYILYFELYK	2	0	1946.963993	0.0096	0.1350
LKESQLVDK[x]FFEK	8	0	1609.871482	0.0096	0.1250
GGDEWKIEPLK[x]LK	10	0	1511.834706	0.0096	0.1250
NLLLQEK[x]GFPTPK	6	0	1483.839792	0.0096	0.1250
ILFENPDEATK[x]R	10	0	1431.735725	0.0096	0.1150
GYIGDPIK[x]FVR	7	0	1263.697497	0.0095	0.1050
HGGYKPTDKHK[x]TDLNHENLK	10	0	2331.171880	0.0095	0.1900
ELFDCLK[x]IMR	6	0	1323.667849	0.0095	0.0950
NEEK[x]LAEFDK	3	0	1221.587675	0.0095	0.0950
K[x]PPVQPLAYK	0	0	1139.670224	0.0095	0.0950
MK[x]DAVKEAAR	1	0	1117.591321	0.0095	0.0950
GERPSCPTGYHLK[x]SIRTGR	12	0	2171.101696	0.0095	0.1800
LCFDELKK[x]R	7	0	1207.638268	0.0094	0.0850
LCFDELK[x]KR	6	0	1207.638268	0.0094	0.0850
TDELK[x]DANIIYDLEILR	4	0	2033.067988	0.0094	0.1600
S[x]RSYDSRTTIFSPEGR	0	0	1857.896851	0.0094	0.1500
DEEWPPK[x]M	6	0	1030.442937	0.0094	0.0750
STMLEK[x]IK	5	0	948.531355	0.0094	0.0750
AHILRIHAK[x]SMAIDK	8	0	1702.966393	0.0093	0.1400
MVCK[x]IWK	3	0	963.503367	0.0093	0.0650
M[x]GINERK	0	0	846.438129	0.0093	0.0650
LALTK[x]PK	4	0	769.506134	0.0093	0.0650
LVK[x]APALDGALQGVIQFMK	2	0	1998.133505	0.0092	0.1750
LVRDAFALAK[x]EK	9	0	1359.787367	0.0092	0.1100
AELDK[x]IGLSKIR	4	0	1341.797930	0.0092	0.1100
IIPLK[x]K	4	0	710.505408	0.0092	0.0550
ATK[x]QSKYTYDR	2	0	1359.678214	0.0091	0.1000
KNEEK[x]LAEFDK	4	0	1349.682631	0.0091	0.1000
MVILNK[x]DGMER	5	0	1304.658013	0.0091	0.1000
LAAEDHK[x]FVIHQEENK	6	0	1906.953636	0.0091	0.1450
EIDMTCAREASK[x]TLSK	11	0	1838.886542	0.0091	0.1450
QTLNK[x]IALDEQIQALK	4	0	1825.030821	0.0091	0.1450
APPEILDISK[x]QLADYK	9	0	1799.966829	0.0091	0.1450
GDVAASILDK[x]YRTGIATMLTR	9	0	2251.199340	0.0090	0.1900
IMK[x]LCFDELK	2	0	1295.661702	0.0090	0.0900
NPK[x]ADPLDER	2	0	1153.572695	0.0090	0.0900
NK[x]LLK	1	0	614.411513	0.0090	0.0450
QIQPKTFANLVSSTLYEK[x]R	17	0	2222.205809	0.0089	0.1700
MKLSLFSNK[x]ENELR	8	0	1707.897707	0.0089	0.1250
QIKEIK[x]EVIELPVK	5	0	1665.007573	0.0089	0.1250
VSK[x]QGEIDYEALVK	2	0	1577.830012	0.0089	0.1250
SLGSGMDQEK[x]VLNK	9	0	1504.755469	0.0089	0.1250
EAGFIDDILIITPASK[x]EK	15	0	1959.056365	0.0089	0.1600
SMAIDK[x]DIR	5	0	1047.538227	0.0089	0.0800
CIDMFIHK[x]SAELYKNPK	7	0	2093.043703	0.0088	0.1500
K[x]PRVVTALTMLKQHLFR	0	0	2037.203252	0.0088	0.1500
YPMDAHK[x]SELEGVEEAR	6	0	1959.899550	0.0088	0.1500
C[x]SPSATLTHRTMTEKAR	0	0	1945.946117	0.0088	0.1500
LREWNQNIK[x]NLSNVVEISGK	8	0	2340.254878	0.0088	0.1750
LFLLRIVAFDQLVK[x]EK	13	0	1931.160709	0.0088	0.1400
RMPIDFK[x]GFICK	6	0	1510.778788	0.0088	0.1050
NKVLVK[x]VHPEGK	5	0	1346.803351	0.0088	0.1050
K[x]IEFPPPSAEAR	0	0	1340.708787	0.0088	0.1050
ENWK[x]YACK	3	0	1097.496365	0.0088	0.0700
DQK[x]KDKPK	2	0	985.555594	0.0088	0.0700
SLK[x]R	2	0	502.322703	0.0088	0.0350
GEK[x]R	2	0	488.270670	0.0088	0.0350
GTK[x]R	2	0	460.275756	0.0088	0.0350
WIAK[x]QILDCIVNLSEPAKK	3	0	2225.224100	0.0087	0.1650
TPDK[x]GYGHRDDIFIPLSEK	3	0	2187.095930	0.0087	0.1650
MNSIVSK[x]YTQSTNNDDPKK	6	0	2169.037093	0.0087	0.1650
DYYTK[x]QSKATR	4	0	1359.678214	0.0086	0.0950
K[x]NEEKLAEFDK	0	0	1349.682631	0.0086	0.0950
NLTDETKNK[x]HCLIK	8	0	1712.887868	0.0086	0.1200
K[x]EFEIIK	0	0	905.522175	0.0086	0.0600
VGIK[x]PPK	3	0	737.479921	0.0086	0.0600
SLEK[x]TLVPYLRISQAVR	3	0	1972.146846	0.0085	0.1450
NSIVSK[x]YTQSTNNDDPK	5	0	1909.901659	0.0085	0.1450
N[x]SSSDMAYTSMFKGNQK	0	0	1894.818860	0.0085	0.1450
LDGKDELWK[x]NDDQLTYTYK	8	0	2344.122200	0.0084	0.1600
IAEFHTALESVPDK[x]SLFER	13	0	2188.116331	0.0084	0.1600
VK[x]VIAATNRVDTLDPALLR	1	0	2064.205418	0.0084	0.1600
LGVKPPK[x]GCLMFGPPGTGK	6	0	1940.037500	0.0084	0.1600
GTCAGEVFMALK[x]GMALGSANEK	11	0	2241.059087	0.0084	0.1850
DEVLFNDK[x]PLPIEMK	7	0	1786.917438	0.0083	0.1250
TRLLENDIK[x]VMK	8	0	1458.822760	0.0083	0.1000
EK[x]QNTPVLFDSK	1	0	1404.724827	0.0083	0.1000
K[x]EPPVYTPPKDK	0	0	1397.755400	0.0083	0.1000
AELDKIGLSK[x]IR	9	0	1341.797930	0.0083	0.1000
GFICK[x]VVDK	4	0	1064.568799	0.0083	0.0750
K[x]IPQVASFR	0	0	1044.607962	0.0083	0.0750
QIK[x]EIK	2	0	757.469750	0.0083	0.0500
FCVGLQKIEEIFK[x]K	12	0	1737.948678	0.0082	0.1150
K[x]DKMNFVILCR	0	0	1422.747490	0.0082	0.0900
LMVEMEK[x]KLEK	6	0	1376.740675	0.0082	0.0900
EEYLRAAK[x]ASR	7	0	1292.683635	0.0082	0.0900
NKISWYTK[x]IVDELDLR	7	0	1992.067931	0.0081	0.1300
K[x]PIGATWK	0	0	899.522844	0.0081	0.0650
QKSLEK[x]TLVPYLR	5	0	1573.919099	0.0081	0.1050
V[x]NQIESQMAMAEKLIQIR	0	0	2101.102276	0.0081	0.1450
AVEK[x]LSVEALNSLTGEFK	3	0	1934.035964	0.0081	0.1450
QRIVAFVGSPIVEDEK[x]NLIR	15	0	2282.274552	0.0080	0.1600
DGIQDIMPSQAK[x]ELK	11	0	1671.850090	0.0080	0.1200
DLK[x]LKWSDER	2	0	1288.677488	0.0080	0.0800
MEILK[x]IHLEK	4	0	1252.721266	0.0080	0.0800
QVMEEK[x]LDSK	5	0	1205.596130	0.0080	0.0800
GTEVEK[x]ITIK	5	0	1116.638983	0.0080	0.0800
M[x]FMTR	0	0	684.308705	0.0080	0.0400
GEIK[x]K	3	0	573.348581	0.0080	0.0400
GIMLYGPPGTGK[x]TLCARAVANR	11	0	2302.203711	0.0080	0.1750
MATTVK[x]DTMNVDINAIK	5	0	1863.943328	0.0079	0.1350
AVAHHTDCK[x]FIR	8	0	1453.724781	0.0079	0.0950
TTLFK[x]SELAQSKYLMNVSR	4	0	2215.166981	0.0079	0.1500
WDLSK[x]QEALYLAQR	4	0	1719.894338	0.0079	0.1100
LAQFEK[x]EEYVSDPK	5	0	1681.819840	0.0079	0.1100
YEYQK[x]LK	4	0	970.512337	0.0079	0.0550
WAIKEK[x]R	5	0	929.544639	0.0079	0.0550
YK[x]VNLYK	1	0	926.522509	0.0079	0.0550
LK[x]VELAK	1	0	799.516697	0.0079	0.0550
IK[x]LISGK	1	0	757.506134	0.0079	0.0550
VVKVDAQDFLK[x]VAETR	10	0	1817.004608	0.0078	0.1250
ATTVK[x]DTMNVDINAIK	4	0	1732.902849	0.0078	0.1250
K[x]ATDDDRWK	0	0	1133.546483	0.0078	0.0700
ETEK[x]LAEER	3	0	1103.545814	0.0078	0.0700
K[x]IFTIHTSK	0	0	1073.623277	0.0078	0.0700
KDK[x]MNFVILCR	2	0	1422.747490	0.0077	0.0850
TNSTDEK[x]GTKK	6	0	1207.604385	0.0077	0.0850
GNQKVVK[x]VDAQDFLK	6	0	1687.925637	0.0077	0.1150
HHFYAK[x]IDRPAQVISFK	5	0	2056.100568	0.0076	0.1300
NRQYQEVVK[x]QGDVLLNK	8	0	2030.090787	0.0076	0.1300
DVPTFANFHTPIFIAK[x]R	15	0	1973.052225	0.0076	0.1300
LLMK[x]VALCANHADSVVK	3	0	1868.001115	0.0076	0.1300
NEEEPTK[x]KGINIDQSSNSK	6	0	2117.023553	0.0076	0.1450
LIIPSDDALRTNAIVMK[x]DIR	16	0	2253.251374	0.0075	0.1500
VFHPITK[x]AVILSDTKPVDKK	6	0	2235.298978	0.0075	0.1500
YK[x]DGVILAADSR	1	0	1306.688051	0.0075	0.0900
VLVK[x]VHPEGK	3	0	1104.665473	0.0075	0.0750
AIHK[x]LGSTLK	3	0	1066.649824	0.0075	0.0750
AERK[x]AR	3	0	729.424532	0.0075	0.0450
VVLK[x]NK	3	0	699.464272	0.0075	0.0450
IDK[x]NTWNSTLETAKAK	2	0	1818.947489	0.0075	0.1200
KEEPK[x]SETLENFTR	4	0	1706.847448	0.0075	0.1050
GAIESYK[x]VVDASIVSK	6	0	1664.898420	0.0075	0.1200
QSK[x]YTYDR	2	0	1059.498475	0.0075	0.0600
LCFDELK[x]K	6	0	1051.537166	0.0075	0.0600
DTALEK[x]YK	5	0	966.502166	0.0075	0.0600
YDK[x]K	2	0	552.290736	0.0075	0.0300
M[x]SER	0	0	521.226756	0.0075	0.0300
KVNQIESQMAMAEK[x]LIQIR	13	0	2229.197231	0.0074	0.1400
TIEAITFK[x]TDNHLSSTLEK	7	0	2147.110911	0.0074	0.1400
IPDSTYEMVGGLEK[x]QIK	13	0	1906.970924	0.0074	0.1250
INEDSK[x]LAVNENLASSK	5	0	1830.932231	0.0074	0.1250
VLELRAELDK[x]IGLSK	9	0	1682.992985	0.0073	0.1100
TVQK[x]VETAVLSTTVK	3	0	1602.919156	0.0073	0.1100
FDSEK[x]AGDREVQR	4	0	1535.732760	0.0073	0.0950
GILGIDAALGGQATK[x]LAAEDHK	14	0	2148.153776	0.0073	0.1600
WIAK[x]QILDCIVNLSEPAK	3	0	2097.129144	0.0072	0.1300
MNSIVSK[x]YTQSTNNDDPK	6	0	2040.942138	0.0072	0.1300
SLALTK[x]KDK	5	0	1002.607293	0.0072	0.0650
HFEQVINEK[x]HEDALAK	8	0	1906.953636	0.0072	0.1150
YK[x]DAYVYSIVAIARIK	1	0	1872.050830	0.0072	0.1150
IEASK[x]GLIDRMSTNLR	4	0	1802.967176	0.0072	0.1150
IK[x]ILFSDVKAMTTGLR	1	0	1792.027986	0.0072	0.1150
YEYQKLK[x]ESQLVDK	6	0	1769.919882	0.0071	0.1000
AVNIAFTQDQLLK[x]R	12	0	1615.904510	0.0071	0.1000
IK[x]ENQEK	1	0	887.471202	0.0071	0.0500
LK[x]LELKK	1	0	870.590192	0.0071	0.0500
GK[x]YYPLK	1	0	867.485399	0.0071	0.0500
LGVK[x]RFK	3	0	846.543913	0.0071	0.0500
MSERDTALEK[x]YK	9	0	1469.718358	0.0071	0.0850
IKENQEK[x]ISNNK	6	0	1443.768084	0.0071	0.0850
LSLFSNK[x]ENELR	6	0	1448.762272	0.0071	0.0850
R[x]FANNDEIHPSK	0	0	1426.695258	0.0071	0.0850
K[x]IEIPLPNEVGRMEILK	0	0	1978.128419	0.0071	0.1200
DISSK[x]SPSGNDALNDKK	4	0	1774.869635	0.0071	0.1200
AVEKLSVEALNSLTGEFK[x]GK	17	0	2119.152381	0.0070	0.1400
QVK[x]NRDCVGR	2	0	1230.625074	0.0070	0.0700
LEGTIDYQK[x]L	8	0	1178.618248	0.0070	0.0700
SGK[x]KR	2	0	574.355062	0.0070	0.0350
K[x]VTSKLLEQEESAEK	0	0	1717.909710	0.0070	0.1050
LMSK[x]VAEKAQINTQEYGR	3	0	2065.062523	0.0069	0.1250
VSK[x]ILEHKEIMLR	2	0	1594.922802	0.0069	0.0900
VVGSEFVQK[x]YLGEGPR	8	0	1763.920551	0.0069	0.1100
K[x]EITPDIFAAIAIINEADR	0	0	2099.126168	0.0068	0.1300
ATKQSK[x]YTYDR	5	0	1359.678214	0.0068	0.0750
KLEGTIDYQK[x]L	9	0	1306.713204	0.0068	0.0750
GGDEWK[x]IEPLK	5	0	1270.655693	0.0068	0.0750
ETEK[x]LAEERGWDIR	3	0	1730.858680	0.0068	0.0950
E[x]MIAAQGIDEEDRR	0	0	1631.757255	0.0068	0.0950
KHFEQVINEK[x]HEDALAK	9	0	2035.048591	0.0068	0.1150
LENVK[x]IYADLKINEDSK	4	0	1991.057425	0.0068	0.1150
K[x]LEFPLPNEEARVGILR	0	0	1980.115548	0.0068	0.1150
TIPPLTTVKGSDAAPQASK[x]K	18	0	2009.115605	0.0068	0.1350
LGSTAIGVK[x]TKDAVVLGVEK	8	0	1984.156741	0.0068	0.1350
GKYYPLK[x]SMTEK	6	0	1443.743119	0.0067	0.0800
TLSK[x]WRDATDDK	3	0	1434.710239	0.0067	0.0800
ILSGEQTVK[x]YDR	8	0	1407.735725	0.0067	0.0800
VVDK[x]CFGIK	3	0	1064.568799	0.0067	0.0600
FDSEK[x]AGDR	4	0	1023.462090	0.0067	0.0600
VDVK[x]TK	3	0	688.411904	0.0067	0.0400
ASK[x]AAR	2	0	602.349976	0.0067	0.0400
K[x]RR	0	0	458.307723	0.0067	0.0200
CYAK[x]NEWRHVLGIAIEAHR	3	0	2322.180277	0.0066	0.1250
SGNLPDADNSK[x]SDISKSSM	10	0	1951.879206	0.0066	0.1250
YYK[x]DGIYDLLHACVDR	2	0	1999.946105	0.0066	0.1050
QEVAAQK[x]SSEETEDKK	6	0	1805.864214	0.0066	0.1050
VTVSK[x]GVAIDLLEECK	4	0	1759.938898	0.0066	0.1050
DVAK[x]MKLSLFSNK	3	0	1479.811862	0.0065	0.0850
GDSGEMSLQK[x]LFK	9	0	1438.712546	0.0065	0.0850
G[x]LGYPEDAIGKTK	0	0	1347.703366	0.0065	0.0850
DYEQFGYFK[x]R	8	0	1351.619643	0.0065	0.0650
IEDTDK[x]YDKK	5	0	1253.613888	0.0065	0.0650
FRK[x]PIGATWK	2	0	1202.692354	0.0065	0.0650
TIDNAETMK[x]K	8	0	1149.569917	0.0065	0.0650
Y[x]FATLQK	0	0	869.464664	0.0064	0.0450
DATDDK[x]R	5	0	819.372221	0.0064	0.0450
M[x]NSIVSK	0	0	777.405435	0.0064	0.0450
K[x]YTGLLRVSAMMSCACQK	0	0	2103.009638	0.0064	0.1150
GSNDDEMK[x]IDK	7	0	1250.544822	0.0064	0.0700
SAK[x]IVRTLIDK	2	0	1242.765906	0.0064	0.0700
AIDLYK[x]EVLNKGVSK	5	0	1675.950788	0.0063	0.0950
VETAVLSTTVK[x]AQAR	10	0	1572.883440	0.0063	0.0950
K[x]VNQIESQMAMAEKLIQIR	0	0	2229.197231	0.0063	0.1200
LLIFEK[x]QVRQASDTSTNTK	5	0	2178.164339	0.0063	0.1200
FIRVSGSELVQK[x]YIGEGSR	11	0	2124.132649	0.0063	0.1200
GIGSYEK[x]QSEVSVGLRFIK	6	0	2096.126503	0.0063	0.1200
HKFQDILLGAGQAIK[x]AGNR	14	0	2036.127841	0.0063	0.1200
GMALGSANEKIEASK[x]GLIDR	14	0	2059.073086	0.0063	0.1250
NWK[x]EEYLR	2	0	1136.561406	0.0063	0.0500
KDWNACK[x]K	6	0	1048.512348	0.0063	0.0500
TLASLQK[x]R	6	0	915.550117	0.0063	0.0500
IAK[x]GAIEK	2	0	828.506860	0.0063	0.0500
CIK[x]R	2	0	575.321319	0.0063	0.0250
ELK[x]K	2	0	516.327120	0.0063	0.0250
K[x]SGR	0	0	446.260107	0.0063	0.0250
QK[x]SLEKTLVPYLR	1	0	1573.919099	0.0062	0.0800
ILFENPDEATK[x]RK	10	0	1559.830681	0.0062	0.0800
EIINRDIGK[x]VVDK	8	0	1497.851416	0.0062	0.0800
MNGASGAELK[x]GVCTEAGMFALR	9	0	2269.065233	0.0061	0.1350
ARLTQLLSQIK[x]EEQGDIK	10	0	2069.147964	0.0061	0.1100
EAEAAK[x]DEQIEKIDTVIK	5	0	2029.057817	0.0061	0.1100
LLIFEK[x]QVR	5	0	1144.696771	0.0061	0.0550
HGGYK[x]PTDK	4	0	1001.492997	0.0061	0.0550
VVTALTMLK[x]QHLFR	8	0	1655.954434	0.0061	0.0850
VVTSKLLK[x]PRVNNR	7	0	1622.994323	0.0061	0.0850
VFHPITKAVILSDTK[x]PVDKK	14	0	2235.298978	0.0060	0.1200
IAKGAIEK[x]VDDLLTTQAEAK	7	0	2113.162944	0.0060	0.1200
RK[x]IFTIHTSK	1	0	1229.724379	0.0060	0.0600
RLLK[x]LEEAMK	3	0	1229.716515	0.0060	0.0600
WK[x]TLSKESAR	1	0	1204.656362	0.0060	0.0600
THAVLVALK[x]R	8	0	1106.692354	0.0060	0.0600
ASK[x]ER	2	0	589.318344	0.0060	0.0300
SGKK[x]R	3	0	574.355062	0.0060	0.0300
A[x]SLLK	0	0	530.342770	0.0060	0.0300
K[x]LIRIDDHIGIAIAGLAPDAR	0	0	2227.279973	0.0060	0.1250
YTENIYPPK[x]KTVQYATK	8	0	2043.067597	0.0059	0.1000
TLLARAVAHHTDCK[x]FIR	13	0	2008.078783	0.0059	0.1000
QNLFVPTSDKEK[x]ASFAR	11	0	1937.000583	0.0059	0.1000
LHQLRNK[x]ELISVSAASK	6	0	1893.079498	0.0059	0.1000
QEALSSK[x]TLFTRPIPVRR	6	0	2098.201001	0.0058	0.1050
GK[x]VAVFDSQTQPPVLWFR	1	0	2074.099899	0.0058	0.1050
IIENEQSAEK[x]NAYVINLK	9	0	2075.089784	0.0058	0.1050
NSIVSKYTQSTNNDDPK[x]K	16	0	2037.996615	0.0058	0.1050
K[x]PRVVTALTMLK	0	0	1355.832206	0.0058	0.0700
TFLEK[x]R	4	0	792.449349	0.0058	0.0350
VMCK[x]NK	3	0	778.382925	0.0058	0.0350
GMALGSANEK[x]IEASKGLIDR	9	0	2059.073086	0.0058	0.1150
IEEIFK[x]K	5	0	905.522175	0.0057	0.0400
YK[x]LHSEK	1	0	903.481373	0.0057	0.0400
K[x]ATDDDR	0	0	819.372221	0.0057	0.0400
HEDALAK[x]LGATLAQGIIDAGGR	6	0	2176.159922	0.0057	0.1250
ELNLMDPK[x]VPEDIFK	7	0	1786.917438	0.0057	0.0850
LEKGQSIDDMIPAQK[x]	14	0	1671.850090	0.0057	0.0850
QRIQK[x]ENR	4	0	1070.594434	0.0056	0.0450
DQKKDK[x]PK	5	0	985.555594	0.0056	0.0450
ELIRK[x]SLK	4	0	985.628363	0.0056	0.0450
GSLEK[x]NWK	4	0	960.502835	0.0056	0.0450
EASK[x]TLSK	3	0	862.475953	0.0056	0.0450
YYPVRK[x]FTGGVLMLIDR	5	0	2027.102541	0.0056	0.0950
VETAVLSTTVK[x]AQARAK	10	0	1772.015506	0.0056	0.0950
RLAEGESEEVK[x]AYMDPHR	10	0	2116.000652	0.0056	0.1000
LMSKVAEK[x]AQINTQEYGR	7	0	2065.062523	0.0056	0.1000
LQMSAMYK[x]K	7	0	1098.556519	0.0056	0.0500
ETTEK[x]KIDK	4	0	1090.586949	0.0056	0.0500
SSK[x]VYISPK	2	0	1007.565097	0.0056	0.0500
YTLYDQNDTK[x]EWLDKLGDK	9	0	2344.122200	0.0055	0.1050
INHEHFMDGILEVQMRK[x]SK	16	0	2311.156430	0.0055	0.1050
LSGVVEGIFQKCYAK[x]NEWR	14	0	2283.146914	0.0055	0.1050
LEEIGVADQYK[x]VSKILEHK	10	0	2198.194577	0.0055	0.1050
VPDK[x]LIDASTVKHVFPITK	3	0	2107.204023	0.0055	0.1050
AIGSGSEPAK[x]SELVKEFHK	9	0	2013.053008	0.0055	0.1050
ILSTLDRELLK[x]PSASVALQR	10	0	2209.279304	0.0055	0.1100
TMGKNK[x]VLVK	5	0	1116.668841	0.0055	0.0550
DEKSGVK[x]LENVK	6	0	1344.724827	0.0054	0.0650
GSDAAPQASK[x]KK	9	0	1186.630541	0.0054	0.0650
ASK[x]VLELRAELDK	2	0	1470.840518	0.0054	0.0700
K[x]VPDKLIDASTVK	0	0	1412.823808	0.0054	0.0700
STELFK[x]NEEEPTKK	5	0	1678.841301	0.0054	0.0750
E[x]EMIAAQGIDEEDRR	0	0	1760.799843	0.0053	0.0800
D[x]GIQDIMPSQAKELK	0	0	1671.850090	0.0053	0.0800
FGDGIQIAQLALK[x]HR	12	0	1665.931391	0.0053	0.0800
V[x]PTFANFHTPIFIAKR	0	0	1858.025287	0.0053	0.0850
DESRGVMTLGFDLIK[x]R	14	0	1835.956278	0.0053	0.0850
MVCKIWK[x]SDEINEVLNK	6	0	2105.064830	0.0053	0.0900
MVCK[x]IWKSDEINEVLNK	3	0	2105.064830	0.0053	0.0900
VLNK[x]GDSGEMSLQKLFK	3	0	1893.002891	0.0053	0.0900
IHSRK[x]MAIDDDINWEELAR	4	0	2311.137804	0.0053	0.1000
SSKDISSK[x]SPSGNDALNDK	7	0	1948.933683	0.0053	0.1000
VYATMQK[x]LQKDLGQVLNK	6	0	2076.140043	0.0050	0.0900
KINVK[x]FFEK	4	0	1151.670224	0.0050	0.0450
FATLQKSK[x]R	7	0	1077.629423	0.0050	0.0450
FATLQK[x]SKR	5	0	1077.629423	0.0050	0.0450
EDVQSLK[x]LK	6	0	1058.597121	0.0050	0.0450
IMSLYSSRGTLK[x]VHTIR	11	0	1961.087952	0.0050	0.0850
NLQVAKSLDK[x]QMVEER	9	0	1886.988302	0.0050	0.0800
YEYQK[x]LKESQLVDK	4	0	1769.919882	0.0050	0.0700
CIDMFIHK[x]SAELYK	7	0	1753.853066	0.0050	0.0700
LYNKFK[x]TNHGNPFM	5	0	1709.834718	0.0050	0.0700
VAEK[x]AQINTQEYGR	3	0	1605.811006	0.0050	0.0700
M[x]SERDTALEKYK	0	0	1469.718358	0.0050	0.0600
LK[x]GYQTIELDKK	1	0	1434.808159	0.0050	0.0600
DTTKNK[x]MVCK	5	0	1223.600166	0.0050	0.0500
TK[x]INLIETLR	1	0	1199.723710	0.0050	0.0500
TVQYATK[x]RSK	6	0	1180.656362	0.0050	0.0500
GSDAAPQASK[x]K	9	0	1058.535585	0.0050	0.0550
K[x]RWSLER	0	0	973.545700	0.0050	0.0350
EAEAARK[x]K	6	0	901.498083	0.0050	0.0400
K[x]DKPK	0	0	614.375128	0.0050	0.0250
IPDSTYEMVGGLEK[x]QIKEIK	13	0	2277.192525	0.0047	0.0950
TMLELLNQLDGFEATK[x]NIK	15	0	2177.140100	0.0047	0.0900
GAATIK[x]GAIWYGIDFTAAR	5	0	1981.042053	0.0047	0.0900
M[x]CSPSATLTHRTMTEKAR	0	0	2076.986596	0.0047	0.0850
VLNK[x]EHLEADFVTQVAVR	3	0	2067.111188	0.0047	0.0850
AQISVRLVPYLTK[x]LESK	12	0	1944.140700	0.0047	0.0800
DSESTEEK[x]EAQAVQRAR	7	0	1932.913617	0.0047	0.0800
V[x]SPTGQITSTSARSGK	0	0	1575.821569	0.0047	0.0750
QYQEVVK[x]QGDVLLNK	6	0	1759.946763	0.0047	0.0700
LNFSSLK[x]MKDAVK	6	0	1479.811862	0.0046	0.0600
NK[x]YAIQLPLPPK	1	0	1380.812854	0.0046	0.0550
VEPIPLINGEK[x]R	10	0	1363.782281	0.0046	0.0550
AVILSDTK[x]PVDK	7	0	1284.728853	0.0046	0.0550
LK[x]KTLEVLYLK	1	0	1346.853655	0.0045	0.0500
KFRK[x]PIGATWK	3	0	1330.787310	0.0045	0.0500
LVPYLTK[x]LESK	6	0	1289.759425	0.0045	0.0500
IPDSTYEMVGGLEKQIK[x]EIK	16	0	2277.192525	0.0045	0.0900
SSHIITK[x]ELK	6	0	1154.665864	0.0045	0.0450
VRSEDYLPSK[x]YLDIDISK	9	0	2140.105099	0.0044	0.0800
EGK[x]VTFFYTDYIGVYAPR	2	0	2125.051948	0.0044	0.0800
QLIIKEEMMNSIQQAVAK[x]	17	0	2073.096129	0.0044	0.0800
IFRQK[x]SLEK	4	0	1147.671285	0.0044	0.0400
NDGTIVIRK[x]LEETDVAK	8	0	1900.026461	0.0044	0.0750
LFKSLGSGMDQEK[x]VLNK	12	0	1893.002891	0.0044	0.0750
K[x]DGIQDIMPSQAKELK	0	0	1799.945046	0.0044	0.0700
M[x]SGYDRALSVFSPDGR	0	0	1756.820186	0.0044	0.0700
K[x]ANWCDKR	0	0	1076.518495	0.0044	0.0350
EISYPFK[x]R	6	0	1038.549782	0.0044	0.0350
K[x]REAEAAK	0	0	901.498083	0.0044	0.0350
TLSK[x]ESAR	3	0	890.482099	0.0044	0.0350
ESQLVDK[x]FFEKINVK	6	0	1822.982813	0.0043	0.0650
ARIEVEVYK[x]ITTGDR	8	0	1748.942012	0.0043	0.0650
GTEVEKITIK[x]VHVSEVLGDIR	9	0	2321.295344	0.0043	0.0900
NKTDTK[x]TIEAITFK	5	0	1608.872208	0.0043	0.0600
WAIK[x]EKR	3	0	929.544639	0.0043	0.0300
K[x]DWNACK	0	0	920.417393	0.0043	0.0300
ENEQK[x]IK	4	0	887.471202	0.0043	0.0300
DEK[x]SGVK	2	0	761.391895	0.0043	0.0300
LLSSAK[x]K	5	0	745.469750	0.0043	0.0300
VNQIESQMAMAEK[x]LIQIRVK	12	0	2328.265640	0.0043	0.0850
K[x]QLLIDGANVLRIHTCSNTR	0	0	2308.243265	0.0043	0.0850
VTQKK[x]PPVQPLAYKSATPFR	4	0	2255.278912	0.0043	0.0850
SATPFRK[x]INVLNFPSANFSK	6	0	2237.195580	0.0043	0.0850
VKAMEVDEK[x]PTER	8	0	1530.771118	0.0042	0.0550
ELLK[x]PSASVALQR	3	0	1410.819391	0.0042	0.0550
TAALSARPAK[x]NIR	9	0	1367.799660	0.0042	0.0550
IGDLCAFTDALSK[x]YEAEFR	12	0	2205.041118	0.0042	0.0800
YTGLLRVSAMMSCACQK[x]R	16	0	2131.015784	0.0042	0.0750
DQIGEEK[x]TILQSLLQRAR	6	0	2097.154110	0.0042	0.0750
HPK[x]FEEILTRLR	2	0	1537.872820	0.0042	0.0500
ATDDDRWK[x]TLSK	7	0	1434.710239	0.0042	0.0500
S[x]PTGQITSTSAR	0	0	1204.604720	0.0042	0.0500
AK[x]RAER	1	0	729.424532	0.0042	0.0250
DTTK[x]NK	3	0	705.365683	0.0042	0.0250
NSTEEIDLYNRWK[x]ALER	12	0	2136.059881	0.0041	0.0700
LAAEDHKFVIHQEENK[x]R	15	0	2063.054738	0.0041	0.0700
EFHK[x]DMTLEEAEVLILK	3	0	2044.054982	0.0041	0.0700
LFK[x]SLGSGMDQEKVLNK	2	0	1893.002891	0.0041	0.0700
E[x]SLLAVQGQDFVLTASSSSAVR	0	0	2264.164730	0.0041	0.0900
K[x]FRKPIGATWK	0	0	1330.787310	0.0041	0.0450
SLEK[x]TLVPYLR	3	0	1317.765572	0.0041	0.0450
QETQYK[x]IDELVSNNEK	5	0	1936.937709	0.0041	0.0650
VLGVFSEKAQIK[x]ILYVNNAK	11	0	2233.283329	0.0040	0.0800
QSK[x]YTYDRGTTAVLK	2	0	1729.899815	0.0040	0.0600
FLSK[x]TLDSNSLTHEK	3	0	1718.883832	0.0040	0.0600
FRKLGVK[x]PPK	6	0	1168.744388	0.0040	0.0400
K[x]EPPVYTPPK	0	0	1154.633506	0.0040	0.0400
FVK[x]LGIDPPK	2	0	1112.659326	0.0040	0.0400
LGDK[x]GPAAAR	3	0	954.524630	0.0040	0.0400
DQPK[x]K	3	0	614.338744	0.0040	0.0200
M[x]SQAR	0	0	591.279850	0.0040	0.0200
EK[x]ASK	1	0	561.312197	0.0040	0.0200
K[x]EAGFIDDILIITPASKEK	0	0	2087.151320	0.0039	0.0750
TTMTNGFLAHK[x]LCIHKNK	10	0	2113.092380	0.0039	0.0700
LDPAGFYIGYK[x]ATSAGPK	10	0	1854.951515	0.0039	0.0700
HSTFIITK[x]R	7	0	1101.629423	0.0039	0.0350
TPDK[x]GYGHR	3	0	1029.499144	0.0039	0.0350
CTK[x]IIENEQSAEK	2	0	1548.745296	0.0038	0.0500
AHLDVQEK[x]DQPKK	7	0	1534.810280	0.0038	0.0500
ITAFLLADSK[x]SQK	9	0	1420.792510	0.0038	0.0500
GVMTLGFDLIK[x]RVYPYR	10	0	2027.102541	0.0038	0.0650
ARK[x]TQIAGGHDIIGPFHVITR	2	0	2286.270805	0.0038	0.0800
MVILNK[x]DGMERK	5	0	1432.752968	0.0038	0.0450
SEFQRLTHEK[x]STMLEK	9	0	1962.983216	0.0037	0.0600
LRLLK[x]MQR	4	0	1056.658947	0.0037	0.0300
M[x]MGINERK	0	0	977.478607	0.0037	0.0300
AKSAK[x]IVR	4	0	871.560288	0.0037	0.0300
NCK[x]K	2	0	548.274037	0.0037	0.0150
K[x]LQR	0	0	543.349250	0.0037	0.0150
Q[x]EMK	0	0	534.247157	0.0037	0.0150
K[x]DQK	0	0	517.285985	0.0037	0.0150
TTLFKSELAQSK[x]YLMNVSR	11	0	2215.166981	0.0037	0.0700
LAAPQLVQMFIGDGAK[x]LVR	15	0	2026.139651	0.0037	0.0700
NVVTEAGFIAIK[x]EDR	11	0	1660.878354	0.0037	0.0550
QTETINWLEK[x]R	9	0	1416.736060	0.0036	0.0400
MEQKPEVDYSEK[x]FAELQK	11	0	2198.056433	0.0036	0.0650
LGVQSISLTNNFPK[x]VFAMGDK	13	0	2265.182631	0.0036	0.0750
L[x]MTEFVDQVDDVVK	0	0	1636.801747	0.0036	0.0500
K[x]INVLNFPSANFSK	0	0	1577.856502	0.0036	0.0500
G[x]GLGYPEDAIGKTK	0	0	1404.724827	0.0036	0.0500
M[x]DRQEQR	0	0	961.439915	0.0036	0.0250
EK[x]QNTPVLFDSKEAVLK	1	0	1945.051948	0.0035	0.0600
ATAIGK[x]SSTAAKTFLEK	5	0	1722.951515	0.0035	0.0600
LGDNNIADWPQVEYLVGK[x]NR	17	0	2300.154836	0.0035	0.0700
INEDSK[x]LAVNENLASSKSSM	5	0	2136.036759	0.0035	0.0700
Y[x]FATLQKSKR	0	0	1240.692746	0.0035	0.0350
TNAIVMK[x]DIR	6	0	1159.638269	0.0035	0.0350
LK[x]VLVQGLER	1	0	1153.718232	0.0035	0.0350
LVPYLTKLESK[x]QR	10	0	1573.919099	0.0035	0.0450
CLDQLTNWCTIK[x]TVDR	11	0	2021.966182	0.0034	0.0550
S[x]SSDMAYTSMFKGNQKVVK	0	0	2107.007711	0.0034	0.0650
DVEFLHSDK[x]IDTIVK	8	0	1757.919882	0.0033	0.0500
DSESTEEK[x]EAQAVQR	7	0	1705.775405	0.0033	0.0500
S[x]GYDRALSVFSPDGR	0	0	1625.779708	0.0033	0.0500
FGDGIQIAQLALK[x]HRENK	12	0	2037.111857	0.0033	0.0600
NK[x]ADYYTNICDR	1	0	1531.672470	0.0033	0.0400
SDYYMASTYTK[x]K	10	0	1456.654367	0.0033	0.0400
GTTAVLK[x]EDIYK	6	0	1336.723767	0.0033	0.0400
VLGVFSEK[x]AQIK	7	0	1317.765572	0.0033	0.0400
LNADVLGQLIK[x]K	10	0	1310.792119	0.0033	0.0400
M[x]PPKEDWEK	0	0	1158.537893	0.0033	0.0300
MK[x]SDINAHK	1	0	1042.522913	0.0033	0.0300
FDVIVAK[x]GK	6	0	975.575269	0.0033	0.0300
ENK[x]IQR	2	0	786.434760	0.0033	0.0200
M[x]IDDQR	0	0	776.348650	0.0033	0.0200
FLK[x]TSK	2	0	722.432639	0.0033	0.0200
NK[x]GTMK	1	0	677.353010	0.0033	0.0200
TMGK[x]NK	3	0	677.353010	0.0033	0.0200
LFLLRSDYYMASTYTK[x]K	15	0	2099.076051	0.0032	0.0550
GTK[x]TSETNDRNSTNNTK	2	0	1866.866670	0.0032	0.0550
NCACVISQKK[x]VPDK	9	0	1645.827913	0.0032	0.0450
LGVMYAK[x]NLPNIQR	6	0	1615.886752	0.0032	0.0450
LEEIGVADQYK[x]VSK	10	0	1577.830012	0.0032	0.0450
LTGDTNGALDK[x]LEEIGVADQYK	10	0	2349.169873	0.0032	0.0700
ESQLVDK[x]FFEK	6	0	1368.692468	0.0032	0.0350
S[x]ERDTALEKYK	0	0	1338.677880	0.0032	0.0350
IQYVGKQDPK[x]K	9	0	1302.729522	0.0032	0.0350
TGQK[x]MLMNMDK	3	0	1295.603535	0.0032	0.0350
AGNRSVMAPLFLHDK[x]YDGR	14	0	2146.074090	0.0032	0.0600
TLSK[x]ESARATIDECMR	3	0	1866.892688	0.0031	0.0500
S[x]SSDMAYTSMFKGNQK	0	0	1780.775938	0.0031	0.0500
GSLEKNWK[x]EEYLR	7	0	1650.836493	0.0031	0.0400
GGDEWK[x]IEPLKLK	5	0	1511.834706	0.0031	0.0400
K[x]MSAQSCACMVRTLLYGK	0	0	2103.009638	0.0031	0.0550
N[x]SSSDMAYTSMFKGNQKVVK	0	0	2221.050634	0.0030	0.0600
YQK[x]DEEWPPK	2	0	1318.619308	0.0030	0.0300
GTK[x]TSETNDR	2	0	1107.515576	0.0030	0.0300
GTK[x]RR	2	0	616.376858	0.0030	0.0150
QDPK[x]K	3	0	614.338744	0.0030	0.0150
KK[x]SGR	1	0	574.355062	0.0030	0.0150
GK[x]LVR	1	0	571.380549	0.0030	0.0150
FVK[x]LGIDPPKGIMLYGPPGTGK	2	0	2284.265236	0.0030	0.0650
FIK[x]HADATCVHRLALTK	2	0	1980.072637	0.0029	0.0500
GCLMFGPPGTGK[x]TLLAR	11	0	1774.922143	0.0029	0.0500
GDVAASILDK[x]YR	9	0	1306.688052	0.0029	0.0350
VGIRLFNLEPK[x]ILEEVPLR	10	0	2234.314962	0.0029	0.0550
VLAQLGMQSLSPLK[x]QGMNILR	13	0	2296.275812	0.0029	0.0600
TSTGGPK[x]LQLNLER	6	0	1512.825929	0.0029	0.0400
EWDSK[x]LK	4	0	904.465390	0.0029	0.0200
VDK[x]NWSK	2	0	875.450075	0.0029	0.0200
KELLK[x]LK	4	0	870.590192	0.0029	0.0200
QYTVGQGYTK[x]AAWFEK	9	0	1875.915465	0.0028	0.0450
DGIQDIMPSQAK[x]ELKK	11	0	1799.945046	0.0028	0.0450
DEKYTLYDQNDTK[x]EWLDK	12	0	2303.059269	0.0028	0.0500
MNSTEEIDLYNRWK[x]ALER	13	0	2267.100359	0.0028	0.0500
LQK[x]DLGQVLNKYVQVEQR	2	0	2157.190495	0.0028	0.0500
LVSK[x]TSFLTNASNNLAIR	3	0	1948.074078	0.0028	0.0500
K[x]KELFDCLK	0	0	1179.632121	0.0028	0.0250
VK[x]VIAATNR	1	0	970.592313	0.0028	0.0250
KLGVKPPK[x]GCLMFGPPGTGK	7	0	2068.132455	0.0027	0.0550
LFK[x]SLGSGMDQEK	2	0	1438.712546	0.0027	0.0350
AIDLYKEVLNK[x]GVSK	10	0	1675.950788	0.0027	0.0400
SIAEK[x]MNGASGAELK	4	0	1504.755469	0.0027	0.0400
EDGMK[x]ILMVNRGDTGSSGIR	4	0	2135.046217	0.0025	0.0500
TIPPLTTVK[x]GSDAAPQASKK	8	0	2009.115605	0.0025	0.0500
VATEK[x]DFLDAVQKVVK	4	0	1788.998462	0.0025	0.0400
RFCVGLQK[x]IEEIFK	7	0	1765.954825	0.0025	0.0350
RGGDEWK[x]IEPLK	6	0	1426.756795	0.0025	0.0300
D[x]GIQDIMPSQAK	0	0	1301.628489	0.0025	0.0300
ATAIGRASK[x]AAR	8	0	1171.678492	0.0025	0.0300
KANWCDK[x]R	6	0	1076.518495	0.0025	0.0200
EDCKSLK[x]R	6	0	1034.517826	0.0025	0.0200
S[x]RQETQYK	0	0	1038.509372	0.0025	0.0200
DQKK[x]DKPK	3	0	985.555594	0.0025	0.0200
FATLQK[x]SK	5	0	921.528321	0.0025	0.0200
A[x]ASLLK	0	0	601.379880	0.0025	0.0150
I[x]INR	0	0	514.322703	0.0025	0.0100
G[x]VFK	0	0	449.263798	0.0025	0.0100
AEAGLALSLIVK[x]ALSIEGDDK	11	0	2112.167695	0.0024	0.0500
LLKVTVSK[x]GVAIDLLEECK	7	0	2114.201970	0.0024	0.0450
HK[x]FQDILLGAGQAIKAGNR	1	0	2036.127841	0.0024	0.0450
SGNLPDADNSKSDISK[x]SSM	15	0	1951.879206	0.0024	0.0450
FLKTSK[x]TPPTAMLSSVR	5	0	1863.028712	0.0024	0.0400
IHAKSMAIDK[x]DIR	9	0	1496.813257	0.0023	0.0300
TGRK[x]EPPVYTPPK	3	0	1468.803742	0.0023	0.0300
DYYTKQSK[x]ATR	7	0	1359.678214	0.0023	0.0250
KGTK[x]TSETNDR	3	0	1235.610532	0.0023	0.0250
DDFDAFYGIDTMSPNMK[x]VDK	16	0	2308.002683	0.0023	0.0450
NAYVINLK[x]QIAKFVVSLGER	7	0	2261.289476	0.0023	0.0450
IRIGLHDDAYLDVCK[x]YYR	14	0	2269.131265	0.0022	0.0400
QVK[x]LLFIEK	2	0	1116.690625	0.0022	0.0200
K[x]DLVRNFGR	0	0	1103.619920	0.0022	0.0200
DPEEEAEMMTK[x]ETTEK	10	0	1896.796787	0.0022	0.0350
QVMEEK[x]LDSKNVQLAK	5	0	1858.982156	0.0022	0.0350
DGIQDIMPSQAKELK[x]K	14	0	1799.945046	0.0022	0.0350
SLYFATPGNTSFK[x]TDM	12	0	1778.818457	0.0022	0.0350
ALTCK[x]MPGTLLPGPGK	4	0	1639.878887	0.0022	0.0350
STELFKNEEEPTK[x]K	12	0	1678.841301	0.0021	0.0300
ASKGSNDDEMK[x]IDK	10	0	1536.708913	0.0021	0.0300
TGIATMLTRGEIK[x]K	12	0	1517.859870	0.0021	0.0300
K[x]ARQAAK	0	0	771.471479	0.0021	0.0150
VVSSAIVDK[x]YIGESARIIR	8	0	2075.173785	0.0021	0.0400
IYADLK[x]INEDSK	5	0	1407.724493	0.0021	0.0250
AHLDVQEK[x]DQPK	7	0	1406.715325	0.0021	0.0250
QIAK[x]FVVSLGER	3	0	1345.771718	0.0021	0.0250
GSDAAPQASKK[x]K	10	0	1186.630541	0.0021	0.0250
AAK[x]ASRGAATIK	2	0	1143.672345	0.0021	0.0250
FHQLK[x]PTRVLTLAMVKR	4	0	2037.203252	0.0021	0.0350
VLNKGDSGEMSLQK[x]LFK	13	0	1893.002891	0.0021	0.0350
ASRGAATIK[x]GAIWYGIDFTAAR	8	0	2295.212290	0.0020	0.0450
NLSNVVEISGK[x]GVFV	10	0	1560.851081	0.0020	0.0300
S[x]PTGQITSTSARSGK	0	0	1476.753161	0.0020	0.0300
EDALFK[x]NEEK	5	0	1221.587675	0.0020	0.0200
K[x]NEEK	0	0	646.328572	0.0020	0.0100
E[x]IINR	0	0	643.365291	0.0020	0.0100
AK[x]SAK	1	0	503.306720	0.0020	0.0100
MSAQSCACMVRTLLYGK[x]R	16	0	2131.015784	0.0019	0.0350
LK[x]AYQGIYLMSIR	1	0	1554.859144	0.0019	0.0250
NLQVAK[x]SLDKQMVEER	5	0	1886.988302	0.0019	0.0300
TK[x]DSLEAR	1	0	918.477014	0.0019	0.0150
RFFPYYVYTTVAGIDK[x]EGK	15	0	2253.146903	0.0018	0.0350
YGLQGPTWLVHKENAINK[x]K	17	0	2195.185017	0.0018	0.0350
EQK[x]PEVDYSEK	2	0	1350.630263	0.0018	0.0200
K[x]IIEEEGFTNR	0	0	1334.682966	0.0018	0.0200
EDGMK[x]ILMVNR	4	0	1304.658013	0.0018	0.0200
TELFK[x]ASTSAK	4	0	1181.629146	0.0018	0.0200
SFLELTEVWGK[x]PQK	10	0	1660.882380	0.0018	0.0250
NCACVISQK[x]KVPDK	8	0	1645.827913	0.0018	0.0250
KSGNLPDADNSK[x]SDISK	11	0	1774.869635	0.0018	0.0300
GK[x]SALSTLNGFVEELKAEVR	1	0	2147.158527	0.0018	0.0350
IEPLKLK[x]VLVQGLER	6	0	1734.076651	0.0017	0.0250
VYHAIRNIPK[x]AR	9	0	1436.836379	0.0017	0.0200
SNDIEK[x]AIDLYK	5	0	1407.724493	0.0017	0.0200
YEIDK[x]TLAGVTR	4	0	1364.729913	0.0017	0.0200
VPDK[x]LIDASTVK	3	0	1284.728853	0.0017	0.0200
NK[x]ELISVSAASK	1	0	1245.692803	0.0017	0.0200
ATAIGK[x]SSTAAK	5	0	1104.613831	0.0017	0.0200
IK[x]ILFSDVK	1	0	1061.648429	0.0017	0.0150
AKYASQK[x]RP	6	0	1047.582476	0.0017	0.0150
DK[x]KASLLTR	1	0	1030.613439	0.0017	0.0150
EK[x]ADAAFLR	1	0	1019.539945	0.0017	0.0150
WAIK[x]EK	3	0	773.443537	0.0017	0.0100
M[x]SGYDR	0	0	727.295891	0.0017	0.0100
YVVDISPDIDIKEIK[x]PNIR	14	0	2226.225875	0.0016	0.0300
VIGSELVQK[x]YVGEGARMVR	8	0	2090.130540	0.0016	0.0300
LGVK[x]PPKGCLMFGPPGTGK	3	0	1940.037500	0.0016	0.0300
VLK[x]TKDEGGPAGGLYI	2	0	1616.877294	0.0016	0.0250
EFEIIK[x]GVLCQFR	5	0	1637.859869	0.0015	0.0200
HTELRSFEQK[x]VMK	9	0	1631.845282	0.0015	0.0200
LNFSSLKMK[x]DAVK	8	0	1479.811862	0.0015	0.0200
K[x]DGIQDIMPSQAK	0	0	1429.723444	0.0015	0.0200
NK[x]LDPYWNQLIVAGVDGENK	1	0	2272.148690	0.0015	0.0300
VTQKKPPVQPLAYK[x]SATPFR	13	0	2255.278912	0.0015	0.0300
RMDDK[x]MLLTEVHLLESK	4	0	2057.064831	0.0015	0.0250
MHNNHAK[x]SLPPEEYDEK	6	0	2037.921346	0.0015	0.0250
NPK[x]ADPLDERLSGVVEGIFQK	2	0	2311.217098	0.0014	0.0300
ISWYTK[x]IVDELDLR	5	0	1749.930053	0.0014	0.0200
LCIHK[x]NKLTNDETR	4	0	1740.894015	0.0014	0.0200
NELEK[x]LNFSSLKMK	4	0	1679.891560	0.0014	0.0200
YEVGAEYIK[x]KVIAR	8	0	1637.914013	0.0014	0.0200
GYARAIHK[x]LGSTLK	7	0	1513.872820	0.0014	0.0200
VSTKK[x]ILGVAAEDK	4	0	1457.845270	0.0014	0.0200
ANWCDK[x]R	5	0	948.423539	0.0014	0.0100
TLFRK[x]EK	4	0	920.544305	0.0014	0.0100
AQARAK[x]R	5	0	799.477625	0.0014	0.0100
NKHCLIK[x]MNHGTTTLAFR	6	0	2141.098527	0.0014	0.0250
ELEAMK[x]LLRPR	5	0	1354.775421	0.0014	0.0150
GTLK[x]VHTIRLR	3	0	1292.804020	0.0014	0.0150
YTLYDQNDTKEWLDK[x]LGDK	14	0	2344.122200	0.0013	0.0250
F[x]MTRSEYDRGVNTFSPEGR	0	0	2248.033011	0.0013	0.0250
LILVDDEKTSWIYK[x]NK	13	0	1964.061785	0.0012	0.0200
K[x]RMPIDFK	0	0	1033.574220	0.0012	0.0100
VLVDK[x]SRK	4	0	943.581415	0.0012	0.0100
LLK[x]VTVSK	2	0	886.585106	0.0012	0.0100
AEAK[x]DVAK	3	0	830.449740	0.0012	0.0100
K[x]REK	0	0	559.344165	0.0012	0.0050
K[x]NCK	0	0	548.274037	0.0012	0.0050
QLEMLDLQEGFIK[x]EDCK	12	0	2094.996478	0.0012	0.0200
VLNKGDSGEMSLQKLFK[x]	16	0	1893.002891	0.0012	0.0200
GVILYGAPGTGK[x]TLLAK	11	0	1657.976610	0.0012	0.0200
GSLEK[x]NWKEEYLR	4	0	1650.836493	0.0012	0.0150
VSKILEHK[x]EIMLR	7	0	1594.922802	0.0012	0.0150
IVRTLIDK[x]FSGEK	7	0	1504.861253	0.0012	0.0150
S[x]RQETQYKIDELVSNNEK	0	0	2180.070835	0.0011	0.0200
VLSVEEIEAHLQSIAEK[x]D	16	0	2009.031604	0.0011	0.0200
Q[x]SRQETQYK	0	0	1166.567944	0.0011	0.0100
K[x]TVQYATKR	0	0	1093.624337	0.0011	0.0100
RLMSK[x]VAEK	4	0	1060.606245	0.0011	0.0100
SAVIK[x]TSTR	4	0	961.555594	0.0011	0.0100
QHAVNERAK[x]IIDLR	8	0	1661.932452	0.0011	0.0150
KNVPK[x]LQNVSNFQK	4	0	1642.915408	0.0011	0.0150
VLSNYMK[x]QEALSSK	6	0	1596.818066	0.0011	0.0150
Q[x]SRQETQYKIDELVSNNEK	0	0	2308.129407	0.0011	0.0200
K[x]MAIDDDINWEELAR	0	0	1817.861714	0.0010	0.0150
DYGK[x]FLSAMHDLPVR	3	0	1747.871494	0.0010	0.0150
LEK[x]GQSIDDMIPAQK	2	0	1671.850090	0.0010	0.0150
GVFK[x]NVSGNVLSEIK	3	0	1589.877628	0.0010	0.0150
DTTK[x]NKMVCK	3	0	1223.600166	0.0010	0.0100
ENQEK[x]ISNNK	4	0	1202.589070	0.0010	0.0100
TNSTDEK[x]GTK	6	0	1079.509429	0.0010	0.0100
K[x]ELLK	0	0	629.411178	0.0010	0.0050
VK[x]LEK	1	0	615.395529	0.0010	0.0050
DRIDK[x]NTWNSTLETAK	4	0	1890.943464	0.0009	0.0150
IQDAELAILQK[x]TQNLR	10	0	1853.036967	0.0009	0.0150
SGNLPDADNSK[x]SDISK	10	0	1646.774679	0.0009	0.0150
HGGYK[x]PTDKHK	4	0	1266.646859	0.0009	0.0100
EDMGSNDK[x]ASK	7	0	1180.502961	0.0009	0.0100
TK[x]DAVVLGVEK	1	0	1157.665530	0.0009	0.0100
ILAHREFPDLGVLEGK[x]R	15	0	1949.084584	0.0009	0.0150
YTSLSEEQK[x]MKSDINAHK	8	0	2108.020718	0.0008	0.0150
CFGIK[x]FDIMPRK	4	0	1510.778788	0.0008	0.0100
K[x]SYDYSATMYTR	0	0	1484.660513	0.0008	0.0100
EPPFAPIESAK[x]R	10	0	1340.708787	0.0008	0.0100
ERK[x]PRR	2	0	840.504172	0.0008	0.0050
S[x]INFCMDMDLSACILNASK	0	0	2188.962413	0.0008	0.0150
LVPYLTK[x]LESKQR	6	0	1573.919099	0.0008	0.0100
VFHPITKAVILSDTKPVDK[x]K	18	0	2235.298978	0.0008	0.0150
ALTLK[x]TGPPGPPCGGKFMLK	4	0	2069.116472	0.0008	0.0150
CRTIPPLTTVK[x]GSDAAPQASK	10	0	2197.152392	0.0007	0.0150
DDLSGAEIK[x]AIVSEAGLLALR	8	0	2140.173842	0.0007	0.0150
VSTK[x]KILGVAAEDK	3	0	1457.845270	0.0007	0.0100
IIPLKK[x]D	5	0	825.532346	0.0007	0.0050
EK[x]ASFAR	1	0	807.423863	0.0007	0.0050
WAFAEK[x]QYGYGTQTV	5	0	1747.820509	0.0007	0.0100
RQTLNK[x]IALDEQIQALK	5	0	1981.131923	0.0006	0.0100
CSPSATLTHRTMTEK[x]AR	14	0	1945.946117	0.0006	0.0100
NTWNSTLETAKAK[x]YASQK	12	0	2040.027522	0.0006	0.0100
YKVNLYK[x]FR	6	0	1229.692020	0.0006	0.0050
K[x]TLEVLYLK	0	0	1105.674641	0.0006	0.0050
EALEK[x]TEEK	4	0	1075.539667	0.0006	0.0050
DAFALAK[x]EK	6	0	991.533798	0.0006	0.0050
HHVEIIAAGLRENWK[x]YACK	14	0	2294.174130	0.0005	0.0100
QAAK[x]ASVVETVTLTKVTQK	3	0	2001.146903	0.0005	0.0100
TFHILEPK[x]EK	7	0	1240.681514	0.0005	0.0050
LIQIRVK[x]LEK	6	0	1238.807376	0.0005	0.0050
SLDK[x]QMVEER	3	0	1233.602276	0.0005	0.0050
SGFEK[x]IDLTR	4	0	1164.613831	0.0005	0.0050
MPGTLLPGPGK[x]GYIGDPIKFVR	10	0	2312.271383	0.0005	0.0100
TNNLDLEHK[x]HK	8	0	1347.689447	0.0005	0.0050
K[x]GTKTSETNDR	0	0	1235.610532	0.0005	0.0050
ATPYRGYSK[x]PNER	8	0	1537.763667	0.0004	0.0050
EDMGSNDK[x]ASKER	7	0	1465.646650	0.0004	0.0050
QGITEAYNQK[x]AVEK	9	0	1577.804860	0.0004	0.0050
TFMNHIDVQK[x]EFQAR	9	0	1862.909665	0.0003	0.0050
Q[x]LMTEFVDQVDDVVK	0	0	1764.860319	0.0003	0.0050
TITDGK[x]IYVEVERAR	5	0	1748.942012	0.0003	0.0050
C[x]SPSATLTHRTMTEK	0	0	1718.807905	0.0003	0.0050
SLPPEEYDEK[x]LYNKFK	9	0	1998.993768	0.0003	0.0050
AVYDTAVVQEDPEK[x]WK	13	0	1876.920608	0.0003	0.0050
AK[x]TMTERLCPHTTSASM	1	0	1920.885494	0.0003	0.0050
TPNDTQK[x]YSNDKSIVNSM	6	0	2040.942138	0.0003	0.0050
VLNK[x]EHLEADFVTQVAVRR	3	0	2223.212290	0.0003	0.0050
VVKGNQK[x]FSSTADYMNMSS	6	0	2092.955678	0.0003	0.0050
TGPPGPPCGGK[x]FMLKLGVK	10	0	1940.037500	0.0003	0.0050
TIPPLTTVK[x]GSDAAPQASK	8	0	1881.020649	0.0003	0.0050
K[x]FDSGGGDNGANNQFAGNQSM	0	0	2114.871099	0.0002	0.0050
# precursors: 1
Precursor: 2933.8043	4	0.9996	0
IDVLFSK[x]IR(6)	VVGQLLEK[x]LKPLIEK(7)	1.3200	2933.7932	138.0681
IDVLFSK[x]IR(6)	VVGQLLEKLK[x]PLIEK(9)	1.3100	2933.7932	138.0681
E[x]AAR(0)	E[x]AAR(0)	0.0000	0.0000	138.0681
E[x]AAR(0)	E[x]AAR(0)	0.0000	0.0000	138.0681
E[x]AAR(0)	E[x]AAR(0)	0.0000	0.0000	138.0681
E[x]AAR(0)	E[x]AAR(0)	0.0000	0.0000	138.0681
E[x]AAR(0)	E[x]AAR(0)	0.0000	0.0000	138.0681
E[x]AAR(0)	E[x]AAR(0)	0.0000	0.0000	138.0681
E[x]AAR(0)	E[x]AAR(0)	0.0000	0.0000	138.0681
E[x]AAR(0)	E[x]AAR(0)	0.0000	0.0000	138.0681
E[x]AAR(0)	E[x]AAR(0)	0.0000	0.0000	138.0681
E[x]AAR(0)	E[x]AAR(0)	0.0000	0.0000	138.0681
E[x]AAR(0)	E[x]AAR(0)	0.0000	0.0000	138.0681
E[x]AAR(0)	E[x]AAR(0)	0.0000	0.0000	138.0681
E[x]AAR(0)	E[x]AAR(0)	0.0000	0.0000	138.0681
E[x]AAR(0)	E[x]AAR(0)	0.0000	0.0000	138.0681
E[x]AAR(0)	E[x]AAR(0)	0.0000	0.0000	138.0681
E[x]AAR(0)	E[x]AAR(0)	0.0000	0.0000	138.0681
E[x]AAR(0)	E[x]AAR(0)	0.0000	0.0000	138.0681
E[x]AAR(0)	E[x]AAR(0)	0.0000	0.0000	138.0681
