# Supplementary material for: ECL: an exhaustive search tool for the identification of cross-linked peptides using whole database
Source: BMC Bioinformatics. 2016 May 20;17:217. doi: 10.1186/s12859-016-1073-y (PMC4874008; doi:10.1186/s12859-016-1073-y)
Supplement: Additional file 5 — Kojak’s pre-selection list of PSMs only identified by ECL. (ZIP 5147 kb) [file 12859_2016_1073_MOESM5_ESM.zip › Kojak's pre-selection ranks of ECL only peptides/Kojak's detailed results/aleitner_M1012_007/diagnostic_8799.txt]

Scan: 8799
K[x]LRDK	0	0	658.412573	0.1020	0.5100
EK[x]SPAIIFIDELDAIGTK	1	0	1959.056365	0.0817	1.4700
K[x]VGQYIR	0	0	862.502443	0.0764	0.5350
DAFALAKEK[x]SPAIIFIDELDAIGTK	8	0	2675.442056	0.0750	1.8750
K[x]EEPK	0	0	629.338410	0.0730	0.3650
SGVK[x]LENVK	3	0	972.560345	0.0717	0.6450
M[x]GINER	0	0	718.343173	0.0692	0.4150
K[x]REAEAAK	0	0	901.498083	0.0688	0.5500
ILYVNNAK[x]SQEEAIENIK	7	0	2075.089784	0.0675	1.2150
DAFALAK[x]EKSPAIIFIDELDAIGTK	6	0	2675.442056	0.0672	1.6800
QGDTK[x]INHEHFMDGILEVQMR	4	0	2497.184095	0.0652	1.3700
K[x]EVAEADIASK	0	0	1159.608411	0.0645	0.7100
M[x]MGINER	0	0	849.383652	0.0643	0.4500
FK[x]LNVYK	1	0	910.527595	0.0614	0.4300
K[x]DQK	0	0	517.285985	0.0613	0.2450
LLRPRK[x]R	5	0	937.629701	0.0607	0.4250
YK[x]VNLYK	1	0	926.522509	0.0607	0.4250
EK[x]VLKTK	1	0	844.538158	0.0607	0.4250
IIYSDIDVDPVK[x]PEHVGKVVLK	11	0	2462.378342	0.0600	1.3200
KEK[x]WIAK	2	0	901.538493	0.0593	0.4150
EKVLK[x]TK	4	0	844.538158	0.0586	0.4100
NWK[x]EEYLR	2	0	1136.561406	0.0581	0.4650
GYSK[x]PNER	3	0	949.461699	0.0581	0.4650
YMLLSQIMLNSVSEVK[x]SLLTGK	15	0	2453.327233	0.0573	1.2600
DQPK[x]KVGQYIR	3	0	1330.735668	0.0573	0.6300
LRK[x]EVAEADIASK	2	0	1428.793571	0.0565	0.7350
K[x]NCK	0	0	548.274037	0.0562	0.2250
N[x]STEEIDLYNRWK	0	0	1666.795023	0.0562	0.7300
TTSK[x]VSIAK	3	0	933.549448	0.0561	0.5050
DEK[x]SGVKLENVK	2	0	1344.724827	0.0558	0.6700
DEKSGVK[x]LENVK	6	0	1344.724827	0.0554	0.6650
K[x]QLATSLRSR	0	0	1158.683243	0.0550	0.5500
DAGK[x]DEFSRK	3	0	1151.557046	0.0530	0.5300
NCACVISQK[x]KVPDK	8	0	1645.827913	0.0529	0.7400
AK[x]TMTER	1	0	835.422145	0.0529	0.3700
ILEFTK[x]YSNDK	5	0	1356.692468	0.0523	0.5750
GYQTIELDK[x]K	8	0	1193.629146	0.0520	0.5200
DQPKK[x]VGQYIR	4	0	1330.735668	0.0518	0.5700
GK[x]YYPLK	1	0	867.485399	0.0514	0.3600
K[x]EVQEAR	0	0	858.455887	0.0514	0.3600
LREEIQK[x]GDGGTDYVCVPK	6	0	2163.062913	0.0511	0.9700
K[x]SLKDECK	0	0	1006.511679	0.0506	0.4050
K[x]HFEQVINEK	0	0	1270.666925	0.0505	0.5050
F[x]ATLQK	0	0	706.401341	0.0500	0.3000
K[x]ELLK	0	0	629.411178	0.0500	0.2500
ILYVNNAKSQEEAIENIK[x]CTR	17	0	2492.269200	0.0500	1.0500
QEYK[x]DDINLDEASAMAVK	3	0	2038.951640	0.0500	0.9000
EFEIIK[x]GVLCQFRR	5	0	1793.960971	0.0493	0.6900
K[x]DWNACK	0	0	920.417393	0.0493	0.3450
K[x]GYQTIELDKK	0	0	1321.724101	0.0482	0.5300
GYIGDPIK[x]FVR	7	0	1263.697497	0.0477	0.5250
M[x]NSTEEIDLYNRWK	0	0	1797.835501	0.0475	0.6650
K[x]YIPNPVLVIIDVKPK	0	0	1835.128350	0.0475	0.7600
DKK[x]DQK	2	0	760.407879	0.0475	0.2850
K[x]ATDDDR	0	0	819.372221	0.0471	0.3300
K[x]MSAQSCACMVR	0	0	1427.614109	0.0471	0.5650
TMGK[x]NKVLVK	3	0	1116.668841	0.0470	0.4700
IWK[x]SDEINEVLNK	2	0	1586.830346	0.0469	0.6100
TEEQRQPEDK[x]LR	9	0	1527.764059	0.0467	0.5600
MVCK[x]IWKSDEINEVLNK	3	0	2105.064830	0.0465	0.7900
ETEK[x]LAEERGWDIR	3	0	1730.858680	0.0464	0.6500
N[x]SIVSKYTQSTNNDDPKK	0	0	2037.996615	0.0464	0.8350
IVK[x]SAKAK	2	0	843.554142	0.0463	0.3700
TYNLISSYIK[x]SVEISALASK	9	0	2186.183345	0.0460	0.9200
QGDVLLNK[x]LQK	7	0	1254.729522	0.0455	0.5000
LK[x]GYQTIELDKK	1	0	1434.808159	0.0454	0.5450
L[x]KGYQTIELDKK	0	0	1434.808159	0.0454	0.5450
YEVGAEYIK[x]KVIAR	8	0	1637.914013	0.0454	0.6350
MK[x]SLSEQYTER	1	0	1370.649950	0.0450	0.4950
YHDDLPALRITAFLLADSK[x]SQK	18	0	2501.327703	0.0448	0.9850
EDMGSNDK[x]ASK	7	0	1180.502961	0.0445	0.4900
K[x]EKWIAK	0	0	901.538493	0.0443	0.3100
DTMNVDINAIK[x]KGEIR	10	0	1815.951192	0.0437	0.7000
VSGIRK[x]HFEQVINEK	5	0	1782.973979	0.0437	0.6550
IIYSDIDVDPVK[x]PEHVGKVVLKNK	11	0	2704.516220	0.0435	1.0450
GAATIK[x]GAIWYGIDFTAAR	5	0	1981.042053	0.0434	0.8250
K[x]IDKEDMGSNDK	0	0	1378.639778	0.0433	0.5200
V[x]GVFK	0	0	548.332206	0.0430	0.2150
V[x]PTFANFHTPIFIAK	0	0	1701.924185	0.0430	0.6450
M[x]NSIVSKYTQSTNNDDPKK	0	0	2169.037093	0.0429	0.8150
QEYALALQK[x]WDLSR	8	0	1719.894338	0.0429	0.6000
K[x]QYSAKAK	0	0	922.523570	0.0425	0.3400
ATPYRGYSK[x]PNER	8	0	1537.763667	0.0423	0.5500
LK[x]VLVQGLER	1	0	1153.718232	0.0420	0.4200
TMGKNK[x]VLVK	5	0	1116.668841	0.0420	0.4200
VSTTPANSFELK[x]QYLIQREER	11	0	2508.297131	0.0419	0.8800
I[x]AIVVNQNWYCANTKYVTGPK	0	0	2438.241535	0.0419	0.8800
EEIQK[x]GDGGTDYVCVPK	4	0	1893.877753	0.0418	0.7100
LDPAGFYIGYK[x]ATSAGPK	10	0	1854.951515	0.0417	0.7500
GYQTIELDKK[x]LDVAK	9	0	1719.940617	0.0417	0.6250
FKLNVYK[x]YR	6	0	1229.692020	0.0417	0.3750
VMCK[x]NK	3	0	778.382925	0.0417	0.2500
ADYYYQAK[x]AK	7	0	1219.587284	0.0415	0.4150
Y[x]FATLQK	0	0	869.464664	0.0414	0.2900
K[x]ARQAAK	0	0	771.471479	0.0414	0.2900
EDLTDEEK[x]AASIAVEDEK	7	0	1990.921782	0.0414	0.7450
HNDLAQLVQQSRPLMANFSK[x]AK	19	0	2495.306589	0.0414	0.9100
K[x]SSEQANLYER	0	0	1323.641830	0.0414	0.4550
C[x]SPSATLTHRTMTEK	0	0	1718.807905	0.0413	0.6200
D[x]RGK	0	0	474.255021	0.0413	0.1650
HNDLAQLVQQSRPLMANFSK[x]AKSAK	19	0	2781.470679	0.0412	1.0300
NK[x]LTNDETR	1	0	1089.541397	0.0411	0.3700
THAVLVALK[x]R	8	0	1106.692354	0.0410	0.4100
K[x]VPDK	0	0	585.348581	0.0410	0.2050
MVCKIWK[x]SDEINEVLNK	6	0	2105.064830	0.0409	0.6950
TDELK[x]DANIIYDLEILR	4	0	2033.067988	0.0409	0.6950
QGLHK[x]K	4	0	709.423471	0.0408	0.2450
EDMGSNDKASK[x]ER	10	0	1465.646650	0.0408	0.5300
LVK[x]GRQD	2	0	814.466059	0.0407	0.2850
QYSAK[x]AK	4	0	794.428614	0.0407	0.2850
DEVLFNDK[x]PLPIEMK	7	0	1786.917438	0.0407	0.6100
AVILSDTK[x]PVDKK	7	0	1412.823808	0.0404	0.5250
LAAEDHKFVIHQEENK[x]R	15	0	2063.054738	0.0400	0.6800
ATAGPIIADK[x]NCK	9	0	1357.702317	0.0400	0.5200
K[x]GAVEYEIYK	0	0	1198.623334	0.0400	0.4000
IQK[x]ENR	2	0	786.434760	0.0400	0.2400
LLK[x]VTVSKGVAIDLLEECK	2	0	2114.201970	0.0397	0.7550
NTWNSTLETAKAK[x]YASQK	12	0	2040.027522	0.0397	0.7150
IEPLK[x]LKVLVQGLER	4	0	1734.076651	0.0397	0.5950
NIPK[x]ARASLTAAK	3	0	1339.793514	0.0396	0.5150
SSTAAK[x]TFLEK	5	0	1181.629146	0.0395	0.4350
K[x]QMSYMLAR	0	0	1126.562665	0.0394	0.3550
IWK[x]VMCK	2	0	963.503367	0.0386	0.2700
TLVAHAVLK[x]VGSALVGSQTK	8	0	1978.157410	0.0385	0.7700
NHASIDKMK[x]SLSEQYTER	8	0	2136.026865	0.0383	0.6900
GEK[x]RWSELR	2	0	1159.609749	0.0383	0.3450
IDK[x]EDMGSNDK	2	0	1250.544822	0.0382	0.4200
K[x]LEETDVAKAAILERPYASTGAYK	0	0	2623.385606	0.0381	0.9150
CTK[x]IIENEQSAEKNAYVINLK	2	0	2464.263053	0.0381	0.8000
K[x]GEIR	0	0	601.354728	0.0380	0.1900
K[x]INVK	0	0	600.395864	0.0380	0.1900
Q[x]IAIVVNQNWYCANTKYVTGPK	0	0	2566.300107	0.0380	0.8350
NAYVINLK[x]QIAK	7	0	1373.803016	0.0379	0.4550
LIKK[x]SSEQANLYER	3	0	1677.904901	0.0379	0.5300
WSTAETLTNNK[x]IDRDK	10	0	1890.943464	0.0378	0.6050
NTWNSTLETAK[x]AK	10	0	1462.741537	0.0377	0.4900
DYEQFGYFK[x]R	8	0	1351.619643	0.0375	0.3750
FRKLGVK[x]PPK	6	0	1168.744388	0.0375	0.3750
ENWK[x]YACK	3	0	1097.496365	0.0375	0.3000
QGLHK[x]KSNFFLQLDGLVGQEAR	4	0	2484.323621	0.0375	0.8250
NK[x]MVCK	1	0	778.382925	0.0375	0.2250
EK[x]WIAK	1	0	773.443537	0.0375	0.2250
HTELRSFEQK[x]VMK	9	0	1631.845282	0.0373	0.4850
D[x]VPTFANFHTPIFIAK	0	0	1816.951123	0.0372	0.5950
K[x]EVAEADIASKDLEETDER	0	0	2147.022884	0.0371	0.7050
GIGSYEK[x]QSEVSVGLRFIK	6	0	2096.126503	0.0371	0.7050
EFHK[x]DMTLEEAEVLILK	3	0	2044.054982	0.0371	0.6300
SQK[x]ALDTLFSAIRDHDLAPLYK	2	0	2501.327703	0.0370	0.8150
EERFK[x]LNVYK	4	0	1324.713873	0.0370	0.3700
TK[x]LVK	1	0	587.400615	0.0370	0.1850
TEEK[x]TESYYSNAVELNLLLISPTK	3	0	2741.400978	0.0369	0.8850
VNGVVFTNRPDEK[x]NRQYQEVVK	12	0	2618.356371	0.0368	0.8100
GGNMK[x]EVFRR	4	0	1192.613451	0.0365	0.3650
GTCAGEVFMALK[x]GMALGSANEKIEASK	11	0	2769.349823	0.0363	0.9800
K[x]LIR	0	0	528.374737	0.0362	0.1450
WAFAEK[x]QYGYGTQTV	5	0	1747.820509	0.0360	0.5400
GTK[x]RR	2	0	616.376858	0.0360	0.1800
M[x]CSPSATLTHRTMTEK	0	0	1849.848383	0.0359	0.5750
G[x]GLGYPEDAIGKTKLVK	0	0	1744.972250	0.0359	0.6100
NK[x]VLVK	1	0	699.464272	0.0358	0.2150
K[x]GINIDQSSNSK	0	0	1289.657479	0.0354	0.4250
VSTK[x]KILGVAAEDK	3	0	1457.845270	0.0354	0.4950
EQK[x]PEVDYSEKFAELQK	2	0	2067.015955	0.0353	0.6000
VFHPITKAVILSDTK[x]PVDKK	14	0	2235.298978	0.0350	0.7000
M[x]EQKPEVDYSEKFAELQK	0	0	2198.056433	0.0350	0.6300
A[x]TTVK	0	0	518.306385	0.0350	0.1750
SIAEK[x]MNGASGAELKGVCTEAGMFALR	4	0	2797.355969	0.0348	0.9400
VPTFANFHTPIFIAK[x]REDGMK	14	0	2418.251708	0.0348	0.7300
EGK[x]VTFFYTDYIGVYAPRK	2	0	2253.146903	0.0347	0.6600
GYQTIELDK[x]KLDVAK	8	0	1719.940617	0.0347	0.5200
IK[x]YEYQKLK	1	0	1211.691351	0.0344	0.3100
QGDTK[x]INHEHFMDGILEVQMRK	4	0	2625.279050	0.0343	0.7550
GSLEK[x]NWKEEYLR	4	0	1650.836493	0.0342	0.4450
EK[x]QNTPVLFDSK	1	0	1404.724827	0.0342	0.4100
WAIK[x]EK	3	0	773.443537	0.0342	0.2050
IDLYHDNHERK[x]MSAQSCACMVR	10	0	2720.203848	0.0341	0.7500
TLIDKFSGEK[x]K	9	0	1264.702640	0.0341	0.3750
GQYSTVGK[x]VAVGQQYR	7	0	1739.895399	0.0341	0.5450
IEDTDK[x]YDKK	5	0	1253.613888	0.0340	0.3400
NCACVISQK[x]K	8	0	1206.584850	0.0340	0.3400
NEEK[x]K	3	0	646.328572	0.0340	0.1700
S[x]FLELTEVWGKPQK	0	0	1660.882380	0.0339	0.4750
ILYVNNAK[x]SQEEAIENIKCTR	7	0	2492.269200	0.0338	0.7100
HNDLAQLVQQSRPLMANFSKAK[x]SAK	21	0	2781.470679	0.0338	0.8450
DYEQFGYFK[x]RMGNIEM	8	0	2026.891629	0.0338	0.5400
G[x]LGYPEDAIGKTKLVK	0	0	1687.950789	0.0338	0.5400
IYADLK[x]INEDSK	5	0	1407.724493	0.0338	0.4050
M[x]TDK	0	0	493.220610	0.0338	0.1350
M[x]SFLELTEVWGKPQK	0	0	1791.922859	0.0337	0.5050
K[x]GEKVEDAPENNSFR	0	0	1718.822296	0.0337	0.5050
HKFQDILLGAGQAIK[x]AGNR	14	0	2036.127841	0.0334	0.6350
QGDVLLNK[x]LQKYQATVMR	7	0	2104.146189	0.0333	0.6000
ELAAIK[x]EDTEAVLKR	5	0	1684.935865	0.0333	0.5000
CFGIK[x]FDIMPRK	4	0	1510.778788	0.0333	0.4000
LK[x]ESQLVDK	1	0	1058.597121	0.0333	0.3000
TAYSYFYEAYEGFTSLDDDK[x]K	19	0	2512.095710	0.0333	0.7000
HGGYK[x]PTDKHKTDLNHENLK	4	0	2331.171880	0.0333	0.6650
NEEK[x]LAEFDK	3	0	1221.587675	0.0330	0.3300
GEIK[x]K	3	0	573.348581	0.0330	0.1650
GCLMFGPPGTGK[x]TLLAR	11	0	1774.922143	0.0329	0.5600
KELLK[x]LK	4	0	870.590192	0.0329	0.2300
ILIDK[x]AR	4	0	827.522844	0.0329	0.2300
SSLELANNAVK[x]SNDIEKAIDLYK	10	0	2534.322675	0.0328	0.7550
VPFTAAITITGVKTSTGGPK[x]LQLNLER	19	0	2811.585689	0.0328	0.8850
K[x]DSESTEEK	0	0	1051.466899	0.0328	0.2950
YGLQGPTWLVHK[x]ENAINKK	11	0	2195.185017	0.0326	0.6200
KIDK[x]EDMGSNDK	3	0	1378.639778	0.0325	0.3900
LMVEMEK[x]K	6	0	1006.519074	0.0325	0.2600
WK[x]ALER	1	0	801.449683	0.0325	0.1950
E[x]QKPEVDYSEKFAELQK	0	0	2067.015955	0.0324	0.5500
TMLVK[x]AVANSTAANFIRVVGSEFVQK	4	0	2779.505334	0.0323	0.8400
K[x]YINRSYYHLR	0	0	1511.799660	0.0323	0.3550
DK[x]MNFVILCRDAIPYEANIR	1	0	2437.224503	0.0322	0.6450
NHASIDK[x]MKSLSEQYTER	6	0	2136.026865	0.0322	0.5800
FDSEK[x]AGDR	4	0	1023.462090	0.0322	0.2900
SQDISINGNSKK[x]EEPK	11	0	1772.890370	0.0322	0.5150
D[x]GLEDDMPALADEEFEKMDRR	0	0	2481.078690	0.0321	0.6750
VAIK[x]KGAVEYEIYK	3	0	1609.907866	0.0321	0.4500
ASK[x]GSNDDEMKIDK	2	0	1536.708913	0.0321	0.4500
K[x]DKPK	0	0	614.375128	0.0320	0.1600
K[x]VIAR	0	0	585.396198	0.0320	0.1600
K[x]NVPK	0	0	584.364565	0.0320	0.1600
AK[x]SAK	1	0	503.306720	0.0320	0.1600
TLLAK[x]AVANQTSATFLRVVGSELIQK	4	0	2757.575126	0.0319	0.8300
QEMKK[x]DSESTEEK	4	0	1567.703492	0.0319	0.4150
GDSGEMSLQKLFK[x]	12	0	1438.712546	0.0319	0.4150
NLQVAK[x]SLDKQMVEER	5	0	1886.988302	0.0319	0.5100
KYIPNPVLVIIDVK[x]PK	13	0	1835.128350	0.0319	0.5100
SQDISINGNSK[x]KEEPK	10	0	1772.890370	0.0319	0.5100
LIK[x]KSSEQANLYER	2	0	1677.904901	0.0318	0.4450
GEK[x]VEDAPENNSFR	2	0	1590.727340	0.0318	0.4450
NMGTVVDLLIENK[x]ASALL	12	0	1900.033855	0.0317	0.5700
K[x]TELFK	0	0	764.443203	0.0317	0.1900
SELVK[x]EFHKDMTLEEAEVLILK	4	0	2600.377016	0.0316	0.6950
MNSIVSK[x]YTQSTNNDDPKK	6	0	2169.037093	0.0316	0.6000
VFHPITK[x]AVILSDTKPVDK	6	0	2107.204023	0.0316	0.6000
EPLK[x]EVVQFVGSR	3	0	1486.814306	0.0315	0.4100
LPSEYDSRVKAMEVDEK[x]PTER	16	0	2478.205935	0.0314	0.6600
K[x]RWSLER	0	0	973.545700	0.0314	0.2200
IEVEVYK[x]ITTGDRLILTENIK	6	0	2446.368170	0.0312	0.6550
FQDILLGAGQAIK[x]AGNR	12	0	1770.973979	0.0312	0.5300
ENWK[x]YACKILGVVEGQFSRPAK	3	0	2579.331740	0.0311	0.6850
EDLTDEEK[x]AASIAVEDEKR	7	0	2147.022884	0.0311	0.5900
I[x]DDQR	0	0	645.308172	0.0310	0.1550
KDK[x]PK	2	0	614.375128	0.0310	0.1550
QGLHKK[x]SNFFLQLDGLVGQEAR	5	0	2484.323621	0.0309	0.6800
LTHEK[x]STMLEK	4	0	1315.680522	0.0309	0.3400
K[x]VEFGLPDLEGRAHILR	0	0	1949.084584	0.0309	0.5250
IK[x]TLSMEKHTELR	1	0	1584.865682	0.0308	0.4000
VPFTAAITITGVK[x]TSTGGPK	12	0	1945.088332	0.0308	0.6150
NCACVISQKK[x]VPDK	9	0	1645.827913	0.0307	0.4300
VEFKMGNGK[x]MVEISR	8	0	1723.874862	0.0307	0.4600
K[x]SNFFLQLDGLVGQEAR	0	0	1921.005669	0.0306	0.5200
K[x]HLDAEVQK	0	0	1066.577055	0.0306	0.2750
GK[x]SALSTLNGFVEELKAEVR	1	0	2147.158527	0.0305	0.6100
GITVLK[x]PDDDK	5	0	1199.639709	0.0305	0.3350
AYMDPHRSMK[x]DLHISQNFACLIR	9	0	2802.351495	0.0304	0.7000
QEVAAQK[x]SSEETEDK	6	0	1677.769259	0.0303	0.4550
IDRPAQVISFK[x]K	10	0	1400.813914	0.0300	0.3600
ETEK[x]LAEER	3	0	1103.545814	0.0300	0.2700
LGVK[x]RFK	3	0	846.543913	0.0300	0.2100
TMLELLNQLDGFEATK[x]NIK	15	0	2177.140100	0.0297	0.5650
LVSK[x]TSFLTNASNNLAIR	3	0	1948.074078	0.0297	0.5350
ESQLVDK[x]FFEKINVK	6	0	1822.982813	0.0297	0.4450
NLLLQEKGFPTPK[x]ATSTGTTIVGVIAK	12	0	2783.579543	0.0296	0.8000
Q[x]SRQETQYK	0	0	1166.567944	0.0294	0.2650
K[x]LEFPLPNEEARVGILR	0	0	1980.115548	0.0294	0.5000
HNNHMAK[x]VLTLELYK	6	0	1809.955886	0.0293	0.4400
IEPLKLK[x]VLVQGLER	6	0	1734.076651	0.0293	0.4400
SSCK[x]IVFRSELQDK	3	0	1695.861321	0.0293	0.4100
TK[x]LVKER	1	0	872.544305	0.0293	0.2050
LALTK[x]PK	4	0	769.506134	0.0293	0.2050
MYGGVREPLK[x]EVVQFVGSR	9	0	2150.130540	0.0292	0.5550
GSNDDEMK[x]IDKK	7	0	1378.639778	0.0292	0.3500
GYIGDPIK[x]FVRSVVLLPEEEPLR	7	0	2625.452897	0.0291	0.6700
KTTEEK[x]EATPMEMDEEK	5	0	2024.891743	0.0291	0.4950
FNLMVICK[x]DKK	7	0	1394.741343	0.0291	0.3200
ALGNFVASVLARLALTK[x]PK	16	0	1968.188317	0.0289	0.5500
SRQETQYK[x]IDELVSNNEK	7	0	2180.070835	0.0289	0.5200
EGK[x]VTFFYTDYIGVYAPR	2	0	2125.051948	0.0289	0.5200
CFIVNELMRWPK[x]IAEIYGSALR	11	0	2665.387142	0.0289	0.6350
GSLEKNWK[x]EEYLR	7	0	1650.836493	0.0288	0.3750
LTHEKSTMLEK[x]IK	10	0	1556.859536	0.0288	0.3750
SMK[x]DLHISQNFACLIR	2	0	1931.970877	0.0288	0.4600
KEPPVYTPPK[x]DK	9	0	1397.755400	0.0288	0.3450
K[x]DWNACKK	0	0	1048.512348	0.0288	0.2300
LIEK[x]LELR	3	0	1012.628028	0.0288	0.2300
M[x]SER	0	0	521.226756	0.0288	0.1150
M[x]PPK	0	0	471.251517	0.0288	0.1150
QETQYK[x]IDELVSNNEKIWK	5	0	2364.196029	0.0287	0.5450
K[x]IIEEEGFTNR	0	0	1334.682966	0.0286	0.3150
MVTLK[x]DVGPPQPGPGIYR	4	0	1924.023961	0.0286	0.5150
LCIHKNK[x]LTNDETR	6	0	1740.894015	0.0286	0.4000
LKLELK[x]K	5	0	870.590192	0.0286	0.2000
QTVYQISELESLLRSSHIITK[x]ELK	20	0	2814.548970	0.0285	0.6850
NK[x]EHIMDNLEAQAIEELEGAK	1	0	2381.153176	0.0283	0.5950
CRTIPPLTTVK[x]GSDAAPQASK	10	0	2197.152392	0.0283	0.5950
K[x]RR	0	0	458.307723	0.0283	0.0850
HNFVGLFVELSK[x]LLVKDR	11	0	2113.204692	0.0283	0.5100
M[x]PFGNTHNK	0	0	1044.481051	0.0283	0.2550
IK[x]VLAQLGMQSLSPLKQGMNILR	1	0	2537.454825	0.0283	0.6500
ATAGPIIADKNCK[x]K	12	0	1485.797272	0.0282	0.3950
LVPYLTK[x]LESK	6	0	1289.759425	0.0282	0.3100
QIEELFEAIVLPMQQADK[x]FRK	17	0	2532.340909	0.0281	0.5900
LMGQINKMPLLQSSVALLGQK[x]IR	20	0	2537.454825	0.0280	0.6450
SETMK[x]YYLPK	4	0	1258.626702	0.0280	0.2800
QEMK[x]K	3	0	662.342113	0.0280	0.1400
DMTLEEAEVLILK[x]VLRQVMEEK	12	0	2615.391282	0.0280	0.6150
ISLRDVCIK[x]LGLDSEESAEYIVAK	8	0	2707.410100	0.0279	0.6700
VSAMMSCACQK[x]R	10	0	1427.614109	0.0279	0.3350
SLPPEEYDEK[x]LYNK	9	0	1723.830403	0.0279	0.3900
VPTFANFHTPIFIAK[x]R	14	0	1858.025287	0.0278	0.4450
DILLDMSRAVNIAFTQDQLLK[x]R	20	0	2559.384166	0.0277	0.6100
SVGLPTNAYFAIDEIEDDGSK[x]SSR	20	0	2570.213522	0.0277	0.6650
DTALEK[x]YKSYLLQHR	5	0	1863.984208	0.0277	0.4150
EDCEAATDPLLKK[x]QMSYMLAR	12	0	2469.170083	0.0276	0.5800
EVIELPVK[x]HPELFESLGIPQPK	7	0	2498.378342	0.0275	0.6050
K[x]LEFPLPNEEAR	0	0	1441.756460	0.0275	0.3300
K[x]PRVVTALTMLK	0	0	1355.832206	0.0275	0.3300
M[x]IDDQR	0	0	776.348650	0.0275	0.1650
DEK[x]YTLYDQNDTKEWLDK	2	0	2303.059269	0.0275	0.4950
NVSGNVLSEIK[x]NNWQIER	10	0	2099.075864	0.0275	0.4950
WK[x]RENQLR	1	0	1128.615169	0.0275	0.2200
RSK[x]VLDVR	2	0	971.587561	0.0275	0.2200
LIK[x]K	2	0	500.368591	0.0275	0.1100
MGQAQSGNFSNFGDGANGDNK[x]KDQK	20	0	2614.146520	0.0274	0.6850
K[x]TTEEKEATPMEMDEEK	0	0	2024.891743	0.0274	0.4650
VEFK[x]MGNGKMVEISR	3	0	1723.874862	0.0273	0.4100
AQIKILYVNNAK[x]SQEEAIENIK	11	0	2515.364479	0.0273	0.6000
TK[x]SVALGGITK	1	0	1073.644403	0.0273	0.3000
NSIVSK[x]YTQSTNNDDPKK	5	0	2037.996615	0.0272	0.4900
S[x]ERDTALEK	0	0	1047.519601	0.0272	0.2450
K[x]SAQVILSEIEVLEAEHRPFK	0	0	2422.321891	0.0271	0.5700
DEK[x]SGVK	2	0	761.391895	0.0271	0.1900
GQAQSGNFSNFGDGANGDNKK[x]DQK	20	0	2483.106041	0.0271	0.6500
EFPDLGVLEGK[x]R	10	0	1358.719350	0.0271	0.3250
K[x]HFEQVINEKHEDALAK	0	0	2035.048591	0.0271	0.4600
LKVELAK[x]QNLFVPTSDK	6	0	1929.093418	0.0271	0.4600
M[x]SERDTALEK	0	0	1178.560080	0.0270	0.2700
K[x]AFGR	0	0	577.333601	0.0270	0.1350
VQNEVTLSPEQLRIQYVGK[x]QDPK	18	0	2668.418299	0.0270	0.6200
GERPSCPTGYHLK[x]SIRTGR	12	0	2171.101696	0.0268	0.5100
DWNACKK[x]ELLK	6	0	1403.723052	0.0268	0.2950
M[x]TEVLK	0	0	719.388726	0.0267	0.1600
IVK[x]SAK	2	0	644.422076	0.0267	0.1600
TLLYGK[x]RFFPYYVYTTVAGIDK	5	0	2614.383428	0.0266	0.5850
D[x]DGLEDDMPALADEEFEKMDRR	0	0	2596.105628	0.0266	0.5850
IYADLKINEDSK[x]LAVNENLASSK	11	0	2534.322674	0.0265	0.6100
YYLPK[x]GK	4	0	867.485399	0.0264	0.1850
SSKDISSK[x]SPSGNDALNDK	7	0	1948.933683	0.0263	0.5000
TK[x]LQDGSTDMQLTLMSIVHVPYK	1	0	2604.329020	0.0263	0.6050
GNECIVIGVERK[x]NVPK	11	0	1810.972260	0.0262	0.4200
S[x]RQETQYK	0	0	1038.509372	0.0262	0.2100
GSLEK[x]NWK	4	0	960.502835	0.0262	0.2100
K[x]YDK	0	0	552.290736	0.0262	0.1050
QEMK[x]KDSESTEEK	3	0	1567.703492	0.0262	0.3400
LNDPEDK[x]YEALSK	6	0	1520.735782	0.0262	0.3400
GFICKVVDK[x]DGIR	8	0	1505.802358	0.0262	0.3400
QEALSSK[x]TLFTRPIPVRR	6	0	2098.201001	0.0261	0.4700
ETTEK[x]KIDK	4	0	1090.586949	0.0261	0.2350
YK[x]DAYVYSIVAIAR	1	0	1630.871817	0.0261	0.3650
NEEEPTK[x]KGINIDQSSNSK	6	0	2117.023553	0.0261	0.4950
RK[x]GTK	1	0	588.370711	0.0260	0.1300
MPFGNTHNK[x]FK	8	0	1319.644415	0.0259	0.2850
SAK[x]GTK	2	0	590.338744	0.0258	0.1550
MGQAQSGNFSNFGDGANGDNKK[x]DQK	21	0	2614.146520	0.0258	0.6450
FIRVSGSELVQK[x]YIGEGSR	11	0	2124.132649	0.0258	0.4900
NEEEPTKK[x]GINIDQSSNSK	7	0	2117.023553	0.0258	0.4900
STELFK[x]NEEEPTKK	5	0	1678.841301	0.0257	0.3600
EK[x]SLLAHKGGHVVR	1	0	1529.878966	0.0257	0.3600
K[x]EFEIIK	0	0	905.522175	0.0257	0.1800
MDDK[x]MLLTEVHLLESKVYHAIR	3	0	2640.376636	0.0257	0.5650
MGQAQSGNFSNFGDGANGDNK[x]K	20	0	2242.966054	0.0257	0.5650
GIESEAYESVLDLAK[x]ICDVRSILR	14	0	2735.416246	0.0256	0.6150
DLVK[x]KYDK	3	0	1007.565097	0.0256	0.2050
FMLKLGVK[x]R	7	0	1090.668450	0.0256	0.2300
LLK[x]LEEAMK	2	0	1073.615413	0.0256	0.2300
EDCEAATDPLLK[x]KQMSYMLAR	11	0	2469.170083	0.0255	0.5350
EQK[x]PEVDYSEK	2	0	1350.630263	0.0255	0.2800
AMEVDEK[x]PTER	6	0	1303.607753	0.0255	0.2800
DTMNVDINAIK[x]K	10	0	1360.701983	0.0254	0.3050
AVEK[x]LMSRRPPVIR	3	0	1650.971479	0.0254	0.3550
TSTGGPK[x]LQLNLER	6	0	1512.825929	0.0254	0.3550
SNDIEK[x]AIDLYKEVLNK	5	0	1991.057425	0.0253	0.4300
VELAKQNLFVPTSDK[x]EK	14	0	1945.051948	0.0253	0.4300
EKQNTPVLFDSK[x]EAVLK	11	0	1945.051948	0.0253	0.4300
VNLEAYLDLSITPK[x]QHAVNER	13	0	2409.265107	0.0252	0.5300
GGYAEVK[x]QSEVIGLVRTITFDAR	6	0	2508.333515	0.0252	0.5800
LTGDTNGALDK[x]LEEIGVADQYKVSK	10	0	2663.365262	0.0252	0.6300
EATPMEMDEEK[x]SQDISINGNSK	10	0	2452.073269	0.0250	0.5500
RFFPYYVYTTVAGIDK[x]EGK	15	0	2253.146903	0.0250	0.4750
VFHPITK[x]AVILSDTKPVDKK	6	0	2235.298978	0.0250	0.5000
EK[x]VAFILDQVR	1	0	1316.745171	0.0250	0.2750
DREISYPFK[x]R	8	0	1309.677823	0.0250	0.2500
GYSK[x]PNERATK	3	0	1249.641438	0.0250	0.2750
RFDSEK[x]AGDR	5	0	1179.563192	0.0250	0.2500
K[x]AQSGPDASAK	0	0	1058.535585	0.0250	0.2750
K[x]LARNILK	0	0	954.633783	0.0250	0.2000
DK[x]KDQK	1	0	760.407879	0.0250	0.1500
LK[x]LELK	1	0	742.495236	0.0250	0.1500
AIEDAQELNGEHEILEAMK[x]NK	18	0	2381.153176	0.0250	0.5250
NTWNSTLETAK[x]AKYASQK	10	0	2040.027522	0.0250	0.4500
QKSLEK[x]TLVPYLR	5	0	1573.919099	0.0250	0.3250
LEFIK[x]VIPVEELK	4	0	1555.922455	0.0250	0.3250
SQK[x]ALDTLFSAIR	2	0	1448.798656	0.0250	0.3250
K[x]SAAAIGTSQLPVRDGVVVIQSYCHR	0	0	2811.481241	0.0248	0.6450
DK[x]SAQVILSEIEVLEAEHRPFK	1	0	2537.348830	0.0248	0.5450
TIPPLTTVK[x]GSDAAPQASK	8	0	1881.020649	0.0247	0.4700
DTMNVDINAIKK[x]GEIR	11	0	1815.951192	0.0247	0.3950
DELWK[x]NDDQLTYTYK	4	0	1930.894787	0.0247	0.3700
EKASK[x]GSNDDEMK	4	0	1437.640504	0.0246	0.3200
I[x]DDQRDMQVDSVNQEENVDSGETK	0	0	2750.193582	0.0246	0.5900
K[x]EDSSPCGYIIR	0	0	1423.676496	0.0246	0.2950
VLGVFSEKAQIK[x]ILYVNNAK	11	0	2233.283329	0.0245	0.4900
DTTKNK[x]MVCK	5	0	1223.600166	0.0245	0.2450
EASK[x]TLSKWR	3	0	1204.656362	0.0245	0.2450
LLK[x]PRVNNR	2	0	1108.682852	0.0244	0.2200
LQMSAMYK[x]K	7	0	1098.556519	0.0244	0.2200
VTVSK[x]GVAIDLLEECK	4	0	1759.938898	0.0244	0.3900
DQKK[x]DKPK	3	0	985.555594	0.0244	0.1950
LLEK[x]LEIK	3	0	984.621882	0.0244	0.1950
P[x]FGNTHNK	0	0	913.440572	0.0244	0.1950
VNLEAYLDLSITPK[x]QHAVNERAK	13	0	2608.397173	0.0243	0.5600
AQIK[x]ILYVNNAKSQEEAIENIK	3	0	2515.364479	0.0243	0.5350
MK[x]LSLFSNKENELR	1	0	1707.897707	0.0243	0.3400
NNSWAK[x]SWSNLDLR	5	0	1689.822239	0.0243	0.3400
TFANLVSSTLYEK[x]R	12	0	1627.856893	0.0243	0.3400
IEFATITKDTTK[x]NK	11	0	1608.872208	0.0243	0.3400
LK[x]PQDER	1	0	884.471536	0.0243	0.1700
GVSK[x]DEK	3	0	761.391895	0.0243	0.1700
WPK[x]IAEIYGSALR	2	0	1502.824477	0.0242	0.3150
IIYSDIDVDPVK[x]PEHVGK	11	0	2023.062511	0.0242	0.4350
NK[x]VLVKVHPEGK	1	0	1346.803351	0.0242	0.2900
NK[x]GTMK	1	0	677.353010	0.0242	0.1450
EATPMEMDEEKSQDISINGNSK[x]K	21	0	2580.168225	0.0241	0.5550
LFKSLGSGMDQEK[x]VLNK	12	0	1893.002891	0.0241	0.4100
ATAIGKSSTAAK[x]TFLEK	11	0	1722.951515	0.0241	0.4100
VVGQLLEKLKPLIEK[x]GGDWER	14	0	2406.363362	0.0240	0.5050
K[x]QCVIANSCKTAINTGGGSVAVFNK	0	0	2623.320910	0.0240	0.6000
EIK[x]QIKVMDSLEPTGEIYGK	2	0	2277.192525	0.0240	0.4800
FNLMVICK[x]DK	7	0	1266.646388	0.0240	0.2400
Q[x]DRGK	0	0	602.313592	0.0240	0.1200
QGDVLLNKLQK[x]YQATVMR	10	0	2104.146189	0.0239	0.4300
SLALTK[x]KDK	5	0	1002.607293	0.0239	0.2150
IAGEHLSNGEKPLLTPEK[x]DFSK	17	0	2409.253874	0.0239	0.5250
DEK[x]YTLYDQNDTK	2	0	1631.731422	0.0238	0.3100
K[x]IPQVASFRIDK	0	0	1400.813914	0.0237	0.2850
DQK[x]K	2	0	517.285985	0.0237	0.0950
DK[x]PK	1	0	486.280173	0.0237	0.0950
LDGKDELWK[x]NDDQLTYTYK	8	0	2344.122200	0.0237	0.4500
NK[x]ELISVSAASKILSNITYSYK	1	0	2428.321223	0.0236	0.5200
NWK[x]EEYLRAAK	2	0	1406.730582	0.0236	0.2600
K[x]KLIPIR	0	0	866.606510	0.0236	0.1650
SK[x]VLDVR	1	0	815.486459	0.0236	0.1650
FIK[x]HADATCVHRLALTK	2	0	1980.072637	0.0235	0.4000
QQEADGIIK[x]ELNNDLDPTLR	8	0	2281.154893	0.0235	0.4700
QDPKK[x]HLDAEVQK	4	0	1534.810280	0.0235	0.3050
EDMGSNDK[x]ASKER	7	0	1465.646650	0.0235	0.3050
GQAQSGNFSNFGDGANGDNK[x]KDQK	19	0	2483.106041	0.0233	0.5600
ILGVVEGQFSRPAK[x]LNDPEDK	13	0	2311.217099	0.0233	0.4900
GFICK[x]VVDK	4	0	1064.568799	0.0233	0.2100
K[x]QYSAK	0	0	723.391504	0.0233	0.1400
MKLSLFSNK[x]ENELR	8	0	1707.897707	0.0232	0.3250
D[x]KSAQVILSEIEVLEAEHRPFK	0	0	2537.348830	0.0232	0.5100
LTGDTNGALDK[x]LEEIGVADQYK	10	0	2349.169873	0.0232	0.5100
GTCAGEVFMALKGMALGSANEK[x]IEASK	21	0	2769.349823	0.0231	0.6250
TTEEK[x]EATPMEMDEEK	4	0	1896.796787	0.0231	0.3700
K[x]PPVQPLAYKSATPFR	0	0	1799.009303	0.0231	0.3700
EDCK[x]SLKR	3	0	1034.517826	0.0231	0.1850
VKAMEVDEK[x]PTER	8	0	1530.771118	0.0231	0.3000
K[x]AVYMPLCDPGNK	0	0	1491.721334	0.0231	0.3000
VHPEGK[x]YVVDISPDIDIK	5	0	2023.062511	0.0231	0.4150
THAVLVALK[x]RNAEELSSYQK	8	0	2256.222519	0.0230	0.4600
KGEK[x]VEDAPENNSFR	3	0	1718.822296	0.0230	0.3450
K[x]ILGVAAEDK	0	0	1042.602207	0.0230	0.2300
QNLFVPTSDK[x]EK	9	0	1404.724827	0.0229	0.2750
NASVWFLDHNFMESMNEMFK[x]K	19	0	2604.159856	0.0229	0.4800
CTKIIENEQSAEK[x]NAYVINLK	12	0	2464.263053	0.0229	0.4800
YEVGAEYIKK[x]VIAR	9	0	1637.914013	0.0229	0.3200
SLK[x]DECK	2	0	878.416723	0.0229	0.1600
MSTLDLNHLADLYDRK[x]DWNACK	15	0	2678.257980	0.0227	0.5000
ATKQSK[x]YTYDR	5	0	1359.678214	0.0227	0.2500
Y[x]TVGQGYTKAAWFEK	0	0	1747.856893	0.0227	0.3400
MSAQSCACMVRTLLYGK[x]R	16	0	2131.015784	0.0225	0.4050
LFAYPPKSVQPTAK[x]TVQK	13	0	2002.125051	0.0225	0.4050
SEFQRLTHEK[x]STMLEK	9	0	1962.983216	0.0225	0.3600
TSK[x]TPPTAMLSSVREIIK	2	0	1958.086949	0.0225	0.4050
ATPYRGYSK[x]PNERATK	8	0	1837.943407	0.0225	0.3600
K[x]LDVAK	0	0	672.416990	0.0225	0.1350
M[x]ATTVK	0	0	649.346864	0.0225	0.1350
RFK[x]K	2	0	577.369985	0.0225	0.0900
YDK[x]K	2	0	552.290736	0.0225	0.0900
IQYVGK[x]QDPK	5	0	1174.634566	0.0225	0.2250
GK[x]VVIDAFRLINPSTLMMGQEPR	1	0	2571.366408	0.0224	0.5150
DCIVLGADTRATAGPIIADK[x]NCK	19	0	2458.230705	0.0224	0.5150
MMGINERK[x]GFDFEYYQR	7	0	2182.992731	0.0224	0.3800
LLENDIK[x]VMKSEFQR	6	0	1848.976678	0.0223	0.3350
SMIADK[x]HAIRILAHR	5	0	1730.972539	0.0223	0.3350
QILDCIVNLSEPAK[x]K	13	0	1726.928669	0.0223	0.3350
EDK[x]EGVVNTIAFAIRLTGDTNGALDK	2	0	2746.413605	0.0223	0.5800
NKELISVSAASK[x]ILSNITYSYK	11	0	2428.321223	0.0223	0.4900
QYSAKAK[x]WSTAETLTNNK	6	0	2040.027522	0.0222	0.4000
IDK[x]KTTEEK	2	0	1090.586949	0.0222	0.2000
HNFVGLFVELSK[x]LLVK	11	0	1842.076651	0.0222	0.3550
VAIKK[x]GAVEYEIYK	4	0	1609.907866	0.0221	0.3100
M[x]GINERK	0	0	846.438129	0.0221	0.1550
SPPQISQWDYK[x]YPLVTHFR	10	0	2361.190494	0.0221	0.4200
KEAGFIDDILIITPASK[x]EK	16	0	2087.151320	0.0221	0.4200
LSLFSNK[x]ENELR	6	0	1448.762272	0.0221	0.2650
K[x]AMVNIDTIDNK	0	0	1360.701983	0.0221	0.2650
NEEGIIEFTK[x]TPNDTQK	9	0	1962.953358	0.0221	0.3750
YPMDAHK[x]SELEGVEEAR	6	0	1959.899550	0.0221	0.3750
L[x]FKSLGSGMDQEKVLNK	0	0	1893.002891	0.0221	0.3750
K[x]ASLLTREDLTDEEK	0	0	1746.899873	0.0220	0.3300
QLMTEFVDQVDDVVK[x]YEIDK	14	0	2413.172181	0.0220	0.4400
ELFEMARTK[x]K	8	0	1251.664481	0.0220	0.2200
IITK[x]EGVETR	3	0	1144.645129	0.0220	0.2200
Q[x]EMKKDSESTEEK	0	0	1567.703492	0.0219	0.2850
K[x]LPNIEEATFDKR	0	0	1559.830681	0.0219	0.2850
DVEFLHSDKIDTIVK[x]EIQDEK	14	0	2500.269581	0.0219	0.4600
AMEQQDIKPTVQNGEVSANAEQK[x]A	22	0	2585.239020	0.0219	0.5250
IQFCLALHNDSIK[x]SMR	12	0	1931.970877	0.0219	0.3500
QRIQK[x]ENR	4	0	1070.594434	0.0219	0.1750
D[x]KKLIPIR	0	0	981.633448	0.0219	0.1750
AVNIAFTQDQLLK[x]R	12	0	1615.904510	0.0218	0.3050
IYADLK[x]INEDSKLAVNENLASSK	5	0	2534.322674	0.0217	0.5000
GSDAAPQASKK[x]K	10	0	1186.630541	0.0217	0.2600
YYK[x]PDLTIDEAVRIMK	2	0	1954.023292	0.0216	0.3450
FHQLK[x]PTRVLTLAMVK	4	0	1881.102150	0.0216	0.3450
LFQVEYAIEAIK[x]LGSTAIGVKTK	11	0	2478.409640	0.0215	0.4950
Y[x]FATLQKSKR	0	0	1240.692746	0.0215	0.2150
YEVGAEYIK[x]K	8	0	1198.623334	0.0215	0.2150
K[x]VADLKK	0	0	800.511946	0.0214	0.1500
IK[x]LISGK	1	0	757.506134	0.0214	0.1500
LGVK[x]PPK	3	0	737.479921	0.0214	0.1500
LDRK[x]LEFPLPNEEAR	3	0	1825.968559	0.0213	0.3200
YYIIMGLQASK[x]LRNK	10	0	1796.997022	0.0213	0.3200
AIGSGSEPAK[x]SELVK	9	0	1471.788150	0.0213	0.3200
SSELPEVHLSMTRK[x]GVVALVEDK	13	0	2523.336549	0.0213	0.4900
TIPPLTTVKGSDAAPQASK[x]K	18	0	2009.115605	0.0213	0.4250
LEFIK[x]VIPVEELKEIK	4	0	1926.144056	0.0213	0.3400
SDYYMASTYTK[x]KINVK	10	0	1910.944711	0.0213	0.3400
WK[x]VETQEAAVVDYPDR	1	0	1904.926754	0.0213	0.3400
K[x]ANWCDKR	0	0	1076.518495	0.0213	0.1700
K[x]LAR	0	0	486.327789	0.0213	0.0850
LDDMSLIKEDCEAATDPLLK[x]K	19	0	2404.186446	0.0212	0.4450
TK[x]DEGGPAGGLYI	1	0	1276.629872	0.0212	0.2750
K[x]GILLPESLTEAVEATTYAILR	0	0	2387.331060	0.0211	0.4650
IDVLFSK[x]IRLAYVYADMR	6	0	2172.176427	0.0211	0.3800
ELFDPIISDRHGGYK[x]PTDK	14	0	2187.095930	0.0211	0.4000
TEDDIK[x]SLQSVGQIIGEVLK	5	0	2171.168421	0.0210	0.4200
VMCK[x]NKTDTK	3	0	1223.600166	0.0210	0.2100
LILTENIK[x]TK	7	0	1171.717563	0.0210	0.2100
DQPK[x]K	3	0	614.338744	0.0210	0.1050
IAIVVNQNWYCANTK[x]YVTGPK	14	0	2438.241535	0.0210	0.4400
GQAQSGNFSNFGDGANGDNK[x]K	19	0	2111.925576	0.0210	0.4400
VPFTAAITITGVK[x]TSTGGPKLQLNLER	12	0	2811.585689	0.0209	0.5650
TGQK[x]MLMNMDK	3	0	1295.603535	0.0209	0.2300
CSPSATLTHRTMTEK[x]AR	14	0	1945.946117	0.0209	0.3550
LK[x]VELAKQNLFVPTSDK	1	0	1929.093418	0.0209	0.3550
M[x]SIMEYNGGSCVAMAGK	0	0	1804.761547	0.0209	0.3550
GVILYGAPGTGK[x]TLLAK	11	0	1657.976610	0.0209	0.3550
YDKTEDDIK[x]SLQSVGQIIGEVLK	8	0	2577.353638	0.0209	0.4800
YEIDK[x]TLAGVTR	4	0	1364.729913	0.0208	0.2500
VK[x]AFGR	1	0	676.402010	0.0208	0.1250
D[x]YDLVRSLESQIR	0	0	1592.815758	0.0208	0.2700
IHAK[x]SMAIDKDIR	3	0	1496.813257	0.0208	0.2700
DTALEKYK[x]SYLLQHR	7	0	1863.984208	0.0207	0.3100
LGSSEVEQVQLVVDGVK[x]LMVEMEK	16	0	2645.365461	0.0206	0.4950
GEIKK[x]AMVNIDTIDNK	4	0	1787.945046	0.0206	0.3300
FDIMPRK[x]K	6	0	1033.574220	0.0206	0.1650
LQK[x]DLGQVLNKYVQVEQR	2	0	2157.190495	0.0206	0.3700
GK[x]VVIDAFR	1	0	1003.581415	0.0206	0.1850
S[x]SKDISSKSPSGNDALNDK	0	0	1948.933683	0.0205	0.3900
K[x]QLLIDGANVLRIHTCSNTR	0	0	2308.243265	0.0205	0.4100
QGSATVGLVSK[x]THAVLVALKR	10	0	2134.258512	0.0205	0.4300
GVVALVEDK[x]TK	8	0	1157.665530	0.0205	0.2250
EMK[x]KDSESTEEK	2	0	1439.644921	0.0204	0.2450
E[x]MKKDSESTEEK	0	0	1439.644921	0.0204	0.2450
VYHAIRNIPK[x]AR	9	0	1436.836379	0.0204	0.2450
SSTAAK[x]TFLEKR	5	0	1337.730248	0.0204	0.2450
KK[x]AQSGPDASAK	1	0	1186.630541	0.0204	0.2450
VSTKK[x]ILGVAAEDK	4	0	1457.845270	0.0204	0.2850
K[x]MAIDDDINWEELAR	0	0	1817.861714	0.0203	0.3050
M[x]SSKSSLELANNAVK	0	0	1577.808228	0.0203	0.3050
K[x]TLEVLYLKMHNNHAK	0	0	1938.050842	0.0203	0.3250
K[x]DSESTEEKEAQAVQR	0	0	1833.870361	0.0203	0.3250
VATEKDFLDAVQK[x]VVK	12	0	1788.998462	0.0203	0.3250
CIDMFIHKSAELYK[x]NPK	13	0	2093.043703	0.0203	0.3450
FHQLK[x]PTRVLTLAMVKR	4	0	2037.203252	0.0203	0.3450
LMGQINK[x]MPLLQSSVALLGQKIR	6	0	2537.454825	0.0202	0.4650
VSTTPANSFELK[x]QYLIQR	11	0	2094.110853	0.0200	0.3600
NLNQIVNELDEEK[x]YK	12	0	1847.926420	0.0200	0.3000
ALTCKMPGTLLPGPGK[x]GYIGDPIK	15	0	2483.327901	0.0200	0.4800
IDELVSNNEKIWK[x]VMCK	12	0	2105.064830	0.0200	0.3400
LTLEAMDLEIVEK[x]EHFK	12	0	2044.054981	0.0200	0.3400
KHFEQVINEK[x]HEDALAK	9	0	2035.048591	0.0200	0.3400
QNLFVPTSDK[x]EKASFAR	9	0	1937.000583	0.0200	0.3400
TSNNTNRTNSTDEK[x]GTK	13	0	1866.866670	0.0200	0.3400
EQVRDAGK[x]DEFSR	7	0	1535.732760	0.0200	0.2600
VLNK[x]GDSGEMSLQK	3	0	1504.755469	0.0200	0.2800
K[x]PTSELAIGASLEK	0	0	1442.797987	0.0200	0.2800
K[x]LIPIRGTEVEK	0	0	1381.829229	0.0200	0.2400
L[x]KGYQTIELDK	0	0	1306.713204	0.0200	0.2200
KGVVALVEDK[x]TK	9	0	1285.760486	0.0200	0.2400
WAIKEK[x]R	5	0	929.544639	0.0200	0.1400
WK[x]TLSK	1	0	761.443537	0.0200	0.1200
IIPLK[x]K	4	0	710.505408	0.0200	0.1200
QDPK[x]K	3	0	614.338744	0.0200	0.1000
VSTK[x]K	3	0	561.348581	0.0200	0.1000
GEK[x]R	2	0	488.270670	0.0200	0.0800
GTCAGEVFMALK[x]GMALGSANEK	11	0	2241.059087	0.0198	0.4350
GTEVEKITIK[x]VHVSEVLGDIR	9	0	2321.295344	0.0198	0.4150
GTEVEK[x]ITIKVHVSEVLGDIR	5	0	2321.295344	0.0198	0.4150
TVLQDVEANIAALMQATK[x]QR	17	0	2199.168042	0.0198	0.3950
MEQK[x]PEVDYSEKFAELQK	3	0	2198.056433	0.0197	0.3550
AK[x]WSTAETLTNNKIDR	1	0	1846.953636	0.0197	0.3150
S[x]IMEYNGGSCVAMAGK	0	0	1673.721069	0.0197	0.3150
VELAK[x]QNLFVPTSDK	4	0	1687.914404	0.0197	0.2950
GVMTLGFDLIK[x]R	10	0	1348.753625	0.0196	0.2350
IKVLAQLGMQSLSPLK[x]QGMNILR	15	0	2537.454825	0.0196	0.4500
VTFFYTDYIGVYAPRK[x]YTGLLR	15	0	2642.389574	0.0195	0.4300
HK[x]TDLNHENLK	1	0	1347.689447	0.0195	0.2150
MGNGK[x]MVEISR	4	0	1220.600502	0.0195	0.2150
AVYMGLK[x]AFESCSNDEALR	6	0	2159.997873	0.0195	0.3700
YEAKAIGSGSEPAK[x]SELVK	13	0	1963.026127	0.0195	0.3700
ELREVIELPLK[x]NPELFLR	10	0	2207.267680	0.0194	0.3500
YGLQGPTWLVHK[x]ENAINK	11	0	2067.090061	0.0194	0.3500
DAGK[x]DEFSR	3	0	1023.462090	0.0194	0.1750
KSLK[x]DECK	3	0	1006.511679	0.0194	0.1550
DTALEK[x]YK	5	0	966.502166	0.0194	0.1550
F[x]PTDDDDK	0	0	951.382115	0.0194	0.1550
HNLNLSPEATASFTRK[x]QLATSLR	15	0	2554.361457	0.0193	0.4450
QPEDK[x]LR	4	0	884.471536	0.0193	0.1350
V[x]SPTGQITSTSAR	0	0	1303.673128	0.0192	0.2500
IQFCLALHNDSIK[x]SMRYPMDAHK	12	0	2774.345349	0.0191	0.4400
ARQEVAAQK[x]SSEETEDK	8	0	1904.907471	0.0191	0.3250
ELLKLK[x]VELAK	5	0	1282.822356	0.0191	0.2100
SLPPEEYDEKLYNK[x]FK	13	0	1998.993768	0.0191	0.3050
Q[x]IAIVVNQNWYCANTK	0	0	1920.951525	0.0191	0.3050
EIDMTCAREASK[x]TLSK	11	0	1838.886542	0.0191	0.3050
GEIK[x]KAMVNIDTIDNK	3	0	1787.945046	0.0191	0.3050
RMDK[x]EMAEADLDDDEPDLGEF	3	0	2440.004526	0.0190	0.4000
MVTLK[x]DVGPPQPGPGIYRLIGGTLR	4	0	2634.467832	0.0190	0.4750
LALTK[x]PKGTPGYGPLGVLPK	4	0	2006.192733	0.0190	0.3800
INYK[x]K	3	0	664.390778	0.0190	0.0950
SAK[x]AK	2	0	503.306720	0.0190	0.0950
GYARAIHK[x]LGSTLK	7	0	1513.872820	0.0189	0.2650
I[x]AIVVNQNWYCANTKYVTGPKNK	0	0	2680.379413	0.0189	0.4350
LHQVEYALEAIK[x]QGSATVGLVSK	11	0	2440.332455	0.0189	0.4350
MEQKPEVDYSEK[x]FAELQK	11	0	2198.056433	0.0189	0.3400
ETTEKK[x]IDK	5	0	1090.586949	0.0189	0.1700
AK[x]WSTAETLTNNK	1	0	1462.741537	0.0188	0.2450
VLIDCNK[x]FDSIDLNPAR	6	0	1988.998865	0.0188	0.3200
LIIPSDDALRTNAIVMK[x]DIR	16	0	2253.251374	0.0188	0.3750
GVVALVEDKTK[x]SVALGGITK	10	0	1984.156741	0.0188	0.3750
GGVHVK[x]LAHLSK	5	0	1244.735277	0.0187	0.2250
IHAYVK[x]VLTLSLMEELHKMDDR	5	0	2640.376636	0.0186	0.4100
K[x]VIARLQSYDR	0	0	1347.762215	0.0186	0.2050
AIDLYK[x]EVLNK	5	0	1304.733939	0.0186	0.2050
ASK[x]GSNDDEMK	2	0	1180.502961	0.0186	0.2050
ETLIFK[x]CIDMFIHKSAELYK	5	0	2485.274807	0.0185	0.3700
GFPTPK[x]ATSTGTTIVGVIAK	5	0	1945.088332	0.0185	0.3700
P[x]FGNTHNKFK	0	0	1188.603937	0.0185	0.1850
FIVK[x]ASSGPR	3	0	1060.602876	0.0185	0.1850
M[x]GINERKGFDFEYYQR	0	0	2051.952252	0.0184	0.2950
QTLNK[x]IALDEQIQALK	4	0	1825.030821	0.0184	0.2950
TYNLISSYIK[x]SVEISALASKNR	9	0	2456.327369	0.0184	0.4050
YTSLSEEQK[x]MKSDINAHK	8	0	2108.020718	0.0183	0.3300
VLGVFSEK[x]AQIK	7	0	1317.765572	0.0183	0.2200
FSGEK[x]K	4	0	694.364957	0.0183	0.1100
QIEELFEAIVLPMQQADK[x]FR	17	0	2404.245953	0.0182	0.3650
MDK[x]EMAEADLDDDEPDLGEF	2	0	2283.903424	0.0182	0.3650
MATTVK[x]DTMNVDINAIK	5	0	1863.943328	0.0182	0.3100
IGSVDRHIGIATTGFIPDGQHIVK[x]R	23	0	2686.466585	0.0182	0.4550
SYYMLYK[x]AGVLQSLADDSATTR	6	0	2452.194311	0.0182	0.4000
LDGK[x]DELWKNDDQLTYTYK	3	0	2344.122200	0.0182	0.3450
LEEIGVADQYKVSK[x]ILEHK	13	0	2198.194577	0.0182	0.3450
Q[x]YTVGQGYTKAAWFEK	0	0	1875.915465	0.0181	0.2900
KDWNACK[x]K	6	0	1048.512348	0.0181	0.1450
ILLDLVYAFIK[x]SNQATTSTDR	10	0	2368.263712	0.0181	0.3800
IEVEVYK[x]ITTGDR	6	0	1521.803799	0.0181	0.2350
EDCEAATDPLLK[x]K	11	0	1488.712937	0.0181	0.2350
V[x]NQIESQMAMAEK	0	0	1477.690428	0.0181	0.2350
LISGK[x]LDEARELLVK	4	0	1682.992985	0.0180	0.2700
DTTK[x]NKMVCK	3	0	1223.600166	0.0180	0.1800
K[x]GYQTIELDK	0	0	1193.629146	0.0180	0.1800
K[x]DLVR	0	0	629.386026	0.0180	0.0900
LFK[x]SLGSGMDQEKVLNK	2	0	1893.002891	0.0179	0.3050
K[x]KAQSGPDASAK	0	0	1186.630541	0.0179	0.2150
LLKVTVSK[x]GVAIDLLEECK	7	0	2114.201970	0.0179	0.3400
R[x]KQYSAK	0	0	879.492606	0.0179	0.1250
LK[x]VELAK	1	0	799.516697	0.0179	0.1250
SDYYMASTYTKK[x]INVK	11	0	1910.944711	0.0178	0.2850
LKYYEQK[x]IR	6	0	1239.697497	0.0178	0.1600
IFRQK[x]SLEK	4	0	1147.671285	0.0178	0.1600
IEDTDK[x]YDK	5	0	1125.518932	0.0178	0.1600
DVCIK[x]LGLDSEESAEYIVAK	4	0	2238.108857	0.0177	0.3550
GIDLK[x]SIAEKMNGASGAELK	4	0	2031.066940	0.0177	0.3550
SELVKEFHK[x]DMTLEEAEVLILK	8	0	2600.377016	0.0177	0.3900
NEEGIIEFTK[x]TPNDTQKYSNDK	9	0	2570.213522	0.0177	0.3900
LK[x]GYQTIELDK	1	0	1306.713204	0.0177	0.1950
LQK[x]DLGQVLNK	2	0	1254.729522	0.0177	0.1950
ADAAFLRLVK[x]APALDGALQGVIQFMK	9	0	2742.525343	0.0177	0.4600
LALTK[x]LTIPLPLYPQGHPGGSEGGPK	4	0	2640.463795	0.0177	0.4600
GFICK[x]VVDKDGIR	4	0	1505.802358	0.0177	0.2300
DECK[x]QDIMFELGLLQER	3	0	2123.002624	0.0176	0.3000
QFPDIYGIIFLFK[x]WNSK	12	0	2115.119239	0.0176	0.3000
FAASK[x]EKQNTPVLFDSK	4	0	1908.994437	0.0176	0.3000
SCNFPEFSYFMK[x]IVMSMVR	11	0	2372.082464	0.0176	0.3350
DYGDLGSSVNPLDKTNNLDLEHK[x]HK	22	0	2808.367718	0.0176	0.4400
LEK[x]SLLELNETQSNIQEQGVNWGK	2	0	2756.397956	0.0175	0.4200
QYSAK[x]AKWSTAETLTNNK	4	0	2040.027522	0.0175	0.3150
GLGYPEDAIGK[x]TKLVK	10	0	1687.950789	0.0175	0.2800
EMKK[x]DSESTEEK	3	0	1439.644921	0.0175	0.2100
EK[x]ADAAFLRLVK	1	0	1359.787367	0.0175	0.2100
DK[x]KLIPIR	1	0	981.633448	0.0175	0.1400
MQK[x]LLR	2	0	787.473787	0.0175	0.1050
NCK[x]K	2	0	548.274037	0.0175	0.0700
GTK[x]R	2	0	460.275756	0.0175	0.0700
FMALGLALLFNGK[x]QDLADATVETLK	12	0	2678.435196	0.0174	0.4350
QSMTSLVQHVMTYLPGIDDLK[x]TK	20	0	2604.329020	0.0174	0.4000
DGMERK[x]FFAIDTANPIPVFTH	5	0	2405.183691	0.0174	0.3650
LAAPQLVQMFIGDGAK[x]LVRDAFALAK	15	0	2742.525343	0.0173	0.4500
K[x]CLTDLEDEAPAK	0	0	1488.712937	0.0173	0.2250
TQLADILSVLGMSYSNTSK[x]HESLK	18	0	2621.336941	0.0173	0.4150
FNLMVICKDK[x]K	9	0	1394.741343	0.0173	0.1900
IRIGLHDDAYLDVCK[x]YYR	14	0	2269.131265	0.0172	0.3100
IDVLFSK[x]IR	6	0	1089.654575	0.0172	0.1550
IDKNTWNSTLETAK[x]AK	13	0	1818.947489	0.0172	0.2750
VAEQNENPTVGSAQK[x]MIQDEAQK	14	0	2514.201910	0.0172	0.3950
STLDLNHLADLYDRK[x]DWNACK	14	0	2547.217501	0.0171	0.3600
ENEQK[x]IK	4	0	887.471202	0.0171	0.1200
S[x]IMEYNGGSCVAMAGKNCVAIASDLR	0	0	2773.265441	0.0171	0.4450
CGSPYIIEDSK[x]K	10	0	1395.670349	0.0171	0.2050
EPPVYTPPK[x]DKK	8	0	1397.755400	0.0171	0.2050
SQDISINGNSK[x]K	10	0	1289.657479	0.0171	0.2050
N[x]STEEIDLYNRWKALER	0	0	2136.059881	0.0171	0.2900
K[x]APNTVYAVQFLEAVYK	0	0	1940.040658	0.0171	0.2900
EWNQNIK[x]NLSNVVEISGKGVFV	6	0	2473.296405	0.0170	0.3750
TVSDLTISQAIFELSSPFLENK[x]SQK	21	0	2781.443508	0.0170	0.4250
VSK[x]QGEIDYEALVKLTDGTNGADLR	2	0	2691.371409	0.0170	0.4250
VNLYK[x]FREER	4	0	1352.720019	0.0170	0.1700
KDQK[x]K	3	0	645.380940	0.0170	0.0850
FVIHQEENK[x]RSVGIK	8	0	1782.973979	0.0170	0.2550
LGITFAHVTAAK[x]NNSWAK	11	0	1928.026739	0.0169	0.3050
K[x]DGIQDIMPSQAK	0	0	1429.723444	0.0169	0.2200
LAYVYADMRVVGQLLEK[x]LKPLIEK	16	0	2788.592357	0.0169	0.4050
EEFAEK[x]AVSVIQARIANYDPAEIR	5	0	2718.397564	0.0169	0.4050
LAAEDHK[x]FVIHQEENK	6	0	1906.953636	0.0169	0.2700
K[x]FTGGVLMLIDRESDK	0	0	1807.950131	0.0169	0.2700
FFEK[x]INVK	3	0	1023.575269	0.0169	0.1350
NWK[x]EGLSR	2	0	988.508981	0.0169	0.1350
QNTIVNQVYESYNQLTK[x]TVELM	16	0	2614.294745	0.0168	0.3700
LGSTAIGVK[x]TK	8	0	1073.644403	0.0168	0.1850
GSDAAPQASK[x]K	9	0	1058.535585	0.0168	0.1850
IVFRSELQDK[x]SSQQGVEGVLIILK	9	0	2685.506382	0.0167	0.4000
GDYNGIQDIVAQGTVGISDQK[x]LTR	20	0	2547.292771	0.0167	0.4000
HNFVGLFVELSKLLVK[x]DR	15	0	2113.204692	0.0167	0.3000
V[x]NQIESQMAMAEKLIQIR	0	0	2101.102276	0.0167	0.3000
TVQK[x]VETAVLSTTVK	3	0	1602.919156	0.0167	0.2500
EGVETRIIPLK[x]K	10	0	1381.829229	0.0167	0.2000
K[x]RVIEHNIR	0	0	1163.688664	0.0167	0.1500
LLIFEK[x]QVR	5	0	1144.696771	0.0167	0.1500
LQMSAMYKK[x]CLTDLEDEAPAK	8	0	2441.163937	0.0167	0.3500
IIENEQSAEK[x]NAYVINLKQIAK	9	0	2515.364479	0.0166	0.3650
NSDYK[x]ETLIFKCIDMFIHK	4	0	2401.180912	0.0166	0.3150
LLIFEK[x]QVRQASDTSTNTK	5	0	2178.164339	0.0166	0.3150
IK[x]VLAQLGMQSLSPLK	1	0	1725.022174	0.0166	0.2650
YYIIMGLQASK[x]LR	10	0	1554.859144	0.0165	0.2150
NLLLQEK[x]GFPTPKATSTGTTIVGVIAK	6	0	2783.579543	0.0165	0.4450
M[x]MGINERKGFDFEYYQR	0	0	2182.992731	0.0165	0.2800
LNDPEDK[x]YEALSKHIIMFDCK	6	0	2565.224226	0.0164	0.3450
LK[x]YYEQK	1	0	970.512337	0.0164	0.1150
K[x]YTGLLR	0	0	849.507194	0.0164	0.1150
P[x]TDDDDK	0	0	804.313706	0.0164	0.1150
GNQK[x]VVK	3	0	771.460247	0.0164	0.1150
LELK[x]KANWCDK	3	0	1403.723052	0.0164	0.1800
K[x]NEEKLAEFDK	0	0	1349.682631	0.0164	0.1800
M[x]PFGNTHNKFK	0	0	1319.644415	0.0164	0.1800
TGPPGPPCGGK[x]FMLK	10	0	1542.768616	0.0163	0.2450
WIAK[x]QILDCIVNLSEPAKK	3	0	2225.224100	0.0163	0.3100
TTLFK[x]SELAQSKYLMNVSR	4	0	2215.166981	0.0163	0.3100
IGDLCAFTDALSK[x]YEAEFR	12	0	2205.041118	0.0163	0.3100
GIGSYEK[x]QSEVSVGLR	6	0	1707.879080	0.0162	0.2600
LK[x]PQDERTQEER	1	0	1527.764059	0.0162	0.1950
S[x]PTGQITSTSAR	0	0	1204.604720	0.0162	0.1950
TLADVEVNHLK[x]CDQFLVAHYR	10	0	2527.264057	0.0162	0.3400
DIK[x]SMIADKHAIR	2	0	1496.813257	0.0162	0.2100
LNFSSLKMK[x]DAVK	8	0	1479.811862	0.0162	0.2100
DDGLEDDMPALADEEFEK[x]MDRR	17	0	2596.105628	0.0161	0.3550
GINIDQSSNSK[x]DPEEEAEMMTK	10	0	2452.073269	0.0161	0.3550
LFNLEPK[x]ILEEVPLRELR	6	0	2207.267680	0.0161	0.2900
FFEKINVK[x]K	7	0	1151.670224	0.0161	0.1450
IIYSDIDVDPVKPEHVGK[x]VVLKNK	17	0	2704.516220	0.0160	0.3850
IDPSVTMMQVEEK[x]PDVTYGDVGGCK	12	0	2754.254924	0.0160	0.4000
RLLK[x]LEEAMK	3	0	1229.716515	0.0160	0.1600
E[x]SLQR	0	0	631.328907	0.0160	0.0800
DHDLAPLYK[x]YLSENPK	8	0	1901.952241	0.0159	0.2550
ATAIGK[x]SSTAAKTFLEK	5	0	1722.951515	0.0159	0.2700
GQSIDDMIPAQK[x]	11	0	1301.628489	0.0158	0.1900
ATAIGK[x]SSTAAK	5	0	1104.613831	0.0158	0.1900
M[x]ESLQR	0	0	762.369385	0.0158	0.0950
ETTEK[x]K	4	0	734.380997	0.0158	0.0950
V[x]KAFGR	0	0	676.402010	0.0158	0.0950
TLLARAVAASLGVNFLK[x]VVSSAIVDK	16	0	2641.552939	0.0158	0.4100
VK[x]AMEVDEKPTER	1	0	1530.771118	0.0158	0.2050
K[x]VSTTPANSFELK	0	0	1420.756126	0.0158	0.2050
MSSK[x]DISSKSPSGNDALNDK	3	0	2079.974162	0.0158	0.3150
GVVALVEDK[x]TKSVALGGITK	8	0	1984.156741	0.0158	0.3150
TTQLEEANSK[x]LGYIFGADYPK	9	0	2344.158584	0.0157	0.3300
S[x]SKSSLELANNAVK	0	0	1446.767750	0.0157	0.2200
MVCK[x]IWK	3	0	963.503367	0.0157	0.1100
IIPLK[x]KD	4	0	825.532346	0.0157	0.1100
QEYKDDINLDEASAMAVK[x]FLSK	17	0	2514.231087	0.0157	0.3450
QGEIDYEALVK[x]LTDGTNGADLR	10	0	2377.176020	0.0157	0.3450
HEDALAK[x]LGATLAQGIIDAGGR	6	0	2176.159922	0.0157	0.3450
ARSEAAEFEYK[x]NGYPMPCDVLAK	10	0	2645.225286	0.0157	0.3600
SSLELANNAVKSNDIEK[x]AIDLYK	16	0	2534.322675	0.0157	0.3600
Q[x]IAIVVNQNWYCANTKYVTGPKNK	0	0	2808.437985	0.0156	0.3750
VYSEIPLSNATSLLYLENTK[x]ETEK	19	0	2741.400978	0.0156	0.3750
QYTVGQGYTK[x]AAWFEK	9	0	1875.915465	0.0156	0.2500
VMK[x]SEFQR	2	0	1023.517101	0.0156	0.1250
DKK[x]LIPIR	2	0	981.633448	0.0156	0.1250
K[x]IEIPLPNEVGRMEILK	0	0	1978.128419	0.0156	0.2650
FAASKEK[x]QNTPVLFDSK	6	0	1908.994437	0.0156	0.2650
GILLYGPPGTGK[x]TLLARAVAHHTDCK	11	0	2745.474704	0.0156	0.4050
S[x]INFCMDMDLSACILNASK	0	0	2188.962413	0.0155	0.2950
QAAKASVVETVTLTK[x]VTQK	14	0	2001.146903	0.0155	0.2950
YEAK[x]AIGSGSEPAKSELVK	3	0	1963.026127	0.0155	0.2950
SSEQANLYERK[x]TLVAHAVLK	10	0	2256.222519	0.0155	0.3100
M[x]SSKDISSKSPSGNDALNDK	0	0	2079.974162	0.0155	0.3100
VMCKNK[x]TDTK	5	0	1223.600166	0.0155	0.1550
LVETSGQIRCGSPYIIEDSK[x]K	19	0	2379.210294	0.0155	0.3250
IAGEHLSNGEK[x]PLLTPEKDFSK	10	0	2409.253874	0.0155	0.3400
G[x]LGYPEDAIGK	0	0	1118.560737	0.0155	0.1700
EDSSPCGYIIRILSGEQTVK[x]YDR	19	0	2685.306702	0.0154	0.3550
SSQQGVEGVLIILK[x]IEDTDKYDK	13	0	2577.353638	0.0154	0.3550
TYEAALEVIK[x]NMGTVVDLLIENK	9	0	2562.361367	0.0154	0.3550
R[x]FANNDEIHPSK	0	0	1426.695258	0.0154	0.1850
ATAGPIIADK[x]NCKK	9	0	1485.797272	0.0154	0.2150
YTVGQGYTK[x]AAWFEK	8	0	1747.856893	0.0153	0.2300
ASVVETVTLTK[x]VTQK	10	0	1602.919156	0.0153	0.2300
APPEILDISK[x]QLADYK	9	0	1799.966829	0.0153	0.2450
LENVK[x]IYADLKINEDSK	4	0	1991.057425	0.0153	0.2600
EK[x]QNTPVLFDSKEAVLK	1	0	1945.051948	0.0153	0.2600
LQKDLGQVLNK[x]YVQVEQR	10	0	2157.190495	0.0153	0.2750
MSSKDISSK[x]SPSGNDALNDK	8	0	2079.974162	0.0153	0.3050
AVAASLGVNFLK[x]VVSSAIVDK	11	0	2087.198937	0.0152	0.3200
SVQPTAKTVQK[x]VETAVLSTTVK	10	0	2314.310659	0.0152	0.3350
NKPGVYTK[x]VCNYVNWIQQTIAAN	7	0	2680.343029	0.0152	0.3500
QLADYK[x]AFEDSLRAIANHEQAR	5	0	2545.267228	0.0150	0.3300
GK[x]VAVFDSQTQPPVLWFR	1	0	2074.099899	0.0150	0.2700
MVILNK[x]DGMERK	5	0	1432.752968	0.0150	0.1800
K[x]ILFENPDEATK	0	0	1403.729579	0.0150	0.1800
LMVEMEK[x]KLEK	6	0	1376.740675	0.0150	0.1650
LLENDIK[x]VMK	6	0	1201.673984	0.0150	0.1500
LLVK[x]DRIDK	3	0	1098.676036	0.0150	0.1350
NSTNNTK[x]ER	6	0	1062.505347	0.0150	0.1350
TFLEK[x]R	4	0	792.449349	0.0150	0.0900
K[x]TTEEK	0	0	734.380997	0.0150	0.0900
T[x]EVLK	0	0	588.348247	0.0150	0.0750
P[x]PKEDWEKYQKPVDTEEENDK	0	0	2603.202624	0.0150	0.3150
K[x]PPVQPLAYKSATPFRK	0	0	1927.104259	0.0150	0.2550
EVIELPLK[x]NPELFLR	7	0	1809.039932	0.0150	0.2250
T[x]DKYAFSLTTFSPNGK	0	0	1775.872934	0.0150	0.2400
KEFEIIK[x]GVLCQFR	6	0	1765.954825	0.0150	0.2100
VNGVVFTNRPDEK[x]NR	12	0	1743.901545	0.0150	0.2250
NPELFLRVGIK[x]PPK	10	0	1606.955817	0.0150	0.2100
NEEK[x]KLMELFISK	3	0	1607.859201	0.0150	0.1950
YDK[x]KDLVR	2	0	1035.571243	0.0150	0.1200
DQK[x]KDKPK	2	0	985.555594	0.0150	0.1200
IK[x]YEYQK	1	0	970.512337	0.0150	0.1050
HESLK[x]YR	4	0	931.487520	0.0150	0.1050
AEREK[x]ASK	4	0	917.492997	0.0150	0.1200
VGK[x]SAVIK	2	0	800.511946	0.0150	0.1200
SIAEKMNGASGAELK[x]GVCTEAGMFALR	14	0	2797.355969	0.0148	0.4000
LAEFVNMSK[x]AYHSQYLRLLALQR	8	0	2750.468893	0.0148	0.3400
IIENEQSAEKNAYVINLK[x]QIAK	17	0	2515.364479	0.0148	0.3250
ASRGAATIK[x]GAIWYGIDFTAAR	8	0	2295.212290	0.0148	0.3250
MNGASGAELK[x]GVCTEAGMFALR	9	0	2269.065233	0.0148	0.3250
S[x]TLDLNHLADLYDRKDWNACK	0	0	2547.217501	0.0148	0.3100
V[x]SINFCMDMDLSACILNASK	0	0	2288.030821	0.0147	0.2950
RPPVIRTTLFK[x]SELAQSK	10	0	2070.194854	0.0147	0.2650
DLGQVLNK[x]YVQVEQR	7	0	1787.952910	0.0147	0.2200
ETLIFK[x]CIDMFIHK	5	0	1793.920748	0.0146	0.2050
Q[x]DYDLVRSLESQIR	0	0	1720.874329	0.0146	0.2050
LKESQLVDK[x]FFEK	8	0	1609.871482	0.0146	0.1900
LGSSEVEQVQLVVDGVKLMVEMEK[x]K	23	0	2773.460417	0.0146	0.3650
GSDAAPQASK[x]KK	9	0	1186.630541	0.0146	0.1750
NEEGIIEFTKTPNDTQK[x]YSNDK	16	0	2570.213522	0.0145	0.3200
YSNDK[x]SIVNSM	4	0	1256.570643	0.0145	0.1600
SAK[x]IVRTLIDK	2	0	1242.765906	0.0145	0.1600
TELFK[x]ASTSAK	4	0	1181.629146	0.0145	0.1600
DLGQVLNK[x]YVQVEQRNKPDER	7	0	2527.314175	0.0145	0.3050
ELFDPIISDRHGGYK[x]PTDKHK	14	0	2452.249792	0.0145	0.3050
K[x]TREALMEFR	0	0	1279.670628	0.0145	0.1450
YSLNSYDFK[x]K	8	0	1263.613496	0.0145	0.1450
SLPLQIEVANDCIK[x]WAIK	13	0	2097.129144	0.0144	0.2600
HTVIK[x]TGLR	4	0	1023.618860	0.0144	0.1300
K[x]SYDYSATMYTRLFLLR	0	0	2127.082198	0.0144	0.2450
RQTLNK[x]IALDEQIQALK	5	0	1981.131923	0.0144	0.2450
SSLELANNAVK[x]SNDIEK	10	0	1830.932231	0.0144	0.2450
TLLAK[x]AVANQTSATFLR	4	0	1804.020592	0.0144	0.2450
LAYVYADMRVVGQLLEKLK[x]PLIEK	18	0	2788.592357	0.0144	0.3450
SPTGQITSTSARSGK[x]K	14	0	1604.848116	0.0144	0.2300
FVVFTPTLIDPELLDAQTK[x]LWKR	18	0	2729.515494	0.0143	0.3300
RNK[x]LDPYWNQLIVAGVDGENK	2	0	2428.249792	0.0143	0.3000
RK[x]QYSAK	1	0	879.492606	0.0143	0.1000
TKLVK[x]ER	4	0	872.544305	0.0143	0.1000
NK[x]LDPYWNQLIVAGVDGENK	1	0	2272.148690	0.0143	0.2850
VTQKK[x]PPVQPLAYKSATPFR	4	0	2255.278912	0.0143	0.2850
QDPK[x]KHLDAEVQK	3	0	1534.810280	0.0142	0.1850
AVILSDTKPVDK[x]K	11	0	1412.823808	0.0142	0.1850
EPLK[x]EVVQFVGSRFNSNAIAAVATK	3	0	2674.444120	0.0142	0.3550
MRK[x]LAR	2	0	773.469370	0.0142	0.0850
K[x]LIPIR	0	0	738.511554	0.0142	0.0850
YDK[x]LVETSGQIRCGSPYIIEDSK	2	0	2657.300555	0.0141	0.3250
GEK[x]VEDAPENNSFRSWIGAYLAK	2	0	2580.260747	0.0141	0.3250
VLNKGDSGEMSLQKLFK[x]	16	0	1893.002891	0.0141	0.2400
KNEEK[x]LAEFDK	4	0	1349.682631	0.0141	0.1550
LQMSAMYK[x]KCLTDLEDEAPAK	7	0	2441.163937	0.0140	0.2950
FRK[x]LGVKPPK	2	0	1168.744388	0.0140	0.1400
K[x]NEEK	0	0	646.328572	0.0140	0.0700
GLATMGMGYLGSTGK[x]TYNLISSYIK	14	0	2625.318122	0.0140	0.3500
KLEETDVAK[x]AAILERPYASTGAYK	8	0	2623.385606	0.0140	0.3350
YEYQKLK[x]ESQLVDK	6	0	1769.919882	0.0139	0.1950
AVILSDTKPVDK[x]KQCVIANSCK	11	0	2473.303140	0.0139	0.3050
VLVK[x]VHPEGKYVVDISPDIDIK	3	0	2462.378342	0.0139	0.3050
SGFEK[x]IDLTRIVK	4	0	1504.861253	0.0138	0.1800
DPEEEAEMMTKETTEK[x]K	15	0	2024.891743	0.0138	0.2350
HTVIK[x]TGLRMISLSYSR	4	0	1961.087952	0.0138	0.2350
DDGLEDDMPALADEEFEK[x]MDR	17	0	2440.004526	0.0138	0.2900
AHLDVQEK[x]DQPK	7	0	1406.715325	0.0138	0.1650
EPPVYTPPKDK[x]K	10	0	1397.755400	0.0138	0.1650
NK[x]ELISVSAASK	1	0	1245.692803	0.0138	0.1650
ASK[x]VLELR	2	0	914.554868	0.0137	0.1100
YGLQGPTWLVHKENAINK[x]K	17	0	2195.185017	0.0137	0.2600
EKSPAIIFIDELDAIGTK[x]R	17	0	2115.157467	0.0137	0.2600
EDK[x]EGVVNTIAFAIR	2	0	1660.878354	0.0137	0.2050
HVFPITK[x]GIGCVMTGSIADARAQVSR	6	0	2770.436936	0.0137	0.3550
KDK[x]MNFVILCR	2	0	1422.747490	0.0136	0.1500
SERDTALEK[x]YK	8	0	1338.677880	0.0136	0.1500
CVVHLNDASVAAKLLMK[x]LSSQNDDK	16	0	2755.399548	0.0136	0.3400
K[x]TLVAHAVLKVGSALVGSQTK	0	0	2106.252365	0.0136	0.2850
IIPLKK[x]D	5	0	825.532346	0.0136	0.0950
AFNNAGITSVGVTGK[x]NCACVISQK	14	0	2495.225954	0.0135	0.3250
FNSNAIAAVATK[x]MVTLK	11	0	1777.975953	0.0135	0.2300
K[x]IYNEYPPTK	0	0	1251.649881	0.0135	0.1350
T[x]IDNAETMKK	0	0	1149.569917	0.0135	0.1350
NDDQLTYTYK[x]DEK	9	0	1631.731422	0.0135	0.1750
LEFIKVIPVEELK[x]EIK	12	0	1926.144056	0.0134	0.2150
VLK[x]TKDEGGPAGGLYI	2	0	1616.877294	0.0134	0.2150
DEK[x]VSEVLNSEDITGIQEK	2	0	2132.048371	0.0134	0.2550
LVK[x]APALDGALQGVIQFMK	2	0	1998.133505	0.0134	0.2550
EWNQNIKNLSNVVEISGK[x]GVFV	17	0	2473.296405	0.0134	0.2950
ASLLTREDLTDEEK[x]AASIAVEDEK	13	0	2632.307808	0.0133	0.3200
LAHLSK[x]HPK	5	0	1029.608297	0.0133	0.1200
DAFALAK[x]EK	6	0	991.533798	0.0133	0.1200
ASKGSNDDEMK[x]IDK	10	0	1536.708913	0.0132	0.1850
M[x]STLDLNHLADLYDRKDWNACK	0	0	2678.257980	0.0132	0.2900
DWNACK[x]KELLK	5	0	1403.723052	0.0132	0.1450
LMVEMEKK[x]LEK	7	0	1376.740675	0.0132	0.1450
E[x]TIDNAETMKK	0	0	1278.612505	0.0132	0.1450
LDVAK[x]RVDMYASDLAQISR	4	0	2150.115282	0.0132	0.2500
TGPPGPPCGGKFMLK[x]LGVK	14	0	1940.037500	0.0132	0.2500
K[x]FFAIDTANPIPVFTH	0	0	1816.951123	0.0131	0.2100
K[x]EEMVMLK	0	0	1006.519074	0.0131	0.1050
M[x]MGINERK	0	0	977.478607	0.0131	0.1050
NEEEPTK[x]K	6	0	973.471593	0.0131	0.1050
K[x]LGVKPPK	0	0	865.574877	0.0131	0.1050
SLDK[x]QMVEERVLK	3	0	1573.849698	0.0131	0.1700
GLGYPEDAIGK[x]TK	10	0	1347.703366	0.0131	0.1700
MNSTEEIDLYNRWK[x]ALER	13	0	2267.100359	0.0131	0.2350
EATPMEMDEEK[x]SQDISINGNSKK	10	0	2580.168225	0.0130	0.3000
K[x]GINIDQSSNSKDPEEEAEMMTK	0	0	2580.168225	0.0130	0.3000
DIK[x]VIMATNRISDLDPALIRPGR	2	0	2563.426696	0.0130	0.3000
VVDKCFGIK[x]FDIMPR	8	0	1823.942544	0.0130	0.1950
I[x]AIVVNQNWYCANTK	0	0	1792.892954	0.0130	0.1950
DYGK[x]FLSAMHDLPVR	3	0	1747.871494	0.0130	0.1950
LDSK[x]NVQLAK	3	0	1114.634566	0.0130	0.1300
DLVK[x]K	3	0	601.379880	0.0130	0.0650
ENWKYACK[x]ILGVVEGQFSRPAK	7	0	2579.331740	0.0130	0.2850
EAVELPLTHPELYEEMGIK[x]PPK	18	0	2519.298044	0.0130	0.2850
K[x]EITPDIFAAIAIINEADRMAR	0	0	2457.304859	0.0130	0.2850
QIK[x]VMDSLEPTGEIYGK	2	0	1906.970924	0.0129	0.2200
DSLTVGAFFVYGSSSLYGDGGK[x]LR	21	0	2495.233139	0.0129	0.3100
TRLLENDIK[x]VMK	8	0	1458.822760	0.0129	0.1550
K[x]GVVALVEDKTK	0	0	1285.760486	0.0129	0.1550
HK[x]FQDILLGAGQAIKAGNR	1	0	2036.127841	0.0129	0.2450
LILVDDEK[x]TSWIYK	7	0	1721.923907	0.0129	0.1800
IDK[x]EDMGSNDKASK	2	0	1536.708913	0.0129	0.1800
WAIK[x]EKR	3	0	929.544639	0.0129	0.0900
EDCK[x]SLK	3	0	878.416723	0.0129	0.0900
LLSSAK[x]K	5	0	745.469750	0.0129	0.0900
TVLQDVEANIAALMQATK[x]QRDPR	17	0	2567.348842	0.0128	0.2950
VVK[x]VDAQDFLKVAETR	2	0	1817.004608	0.0128	0.2050
EFPDLGVLEGK[x]RIDRPGR	10	0	2053.106771	0.0128	0.2300
M[x]PPKEDWEK	0	0	1158.537893	0.0128	0.1150
K[x]VAQTTYKK	0	0	1065.618191	0.0128	0.1150
SAELYK[x]NPK	5	0	1048.555259	0.0128	0.1150
K[x]LEETDVAK	0	0	1031.549839	0.0128	0.1150
IPDSTYEMVGGLEKQIK[x]EIK	16	0	2277.192525	0.0127	0.2550
VSAMMSCACQK[x]RLEDDHIHNYR	10	0	2720.203848	0.0127	0.2800
IIYSDIDVDPVKPEHVGK[x]VVLK	17	0	2462.378342	0.0127	0.2800
F[x]ANNDEIHPSK	0	0	1270.594156	0.0127	0.1400
ATSTGTTIVGVIAK[x]DCIVLGADTR	13	0	2418.278703	0.0127	0.3050
LK[x]PLIEKGGDWER	1	0	1539.840853	0.0127	0.1650
DAYVYSIVAIARIK[x]LISGK	13	0	2079.209109	0.0126	0.2400
DVEFLHSDK[x]IDTIVKEIQDEK	8	0	2500.269581	0.0126	0.2650
V[x]PTFANFHTPIFIAKREDGMK	0	0	2418.251708	0.0126	0.2650
LTGDTNGALDKLEEIGVADQYK[x]VSK	21	0	2663.365262	0.0126	0.3150
VFHPITKAVILSDTKPVDK[x]K	18	0	2235.298978	0.0125	0.2500
VYQTEPAGIYNAWK[x]ATAIGR	13	0	2208.132649	0.0125	0.2500
KEEPK[x]SETLENFTR	4	0	1706.847448	0.0125	0.1750
GYSKPNERATK[x]QSK	10	0	1592.826990	0.0125	0.1750
EEFAEK[x]AVSVIQAR	5	0	1575.825595	0.0125	0.1750
LEK[x]VRQLIIK	2	0	1238.807376	0.0125	0.1250
FMLK[x]LGVK	3	0	934.567348	0.0125	0.1000
DEKYTLYDQNDTK[x]EWLDK	12	0	2303.059269	0.0125	0.2250
NK[x]PGVYTKVCNYVNWIQQTIAAN	1	0	2680.343029	0.0124	0.2850
K[x]ALSSLKYMLLSQIMLNSVSEVK	0	0	2581.422189	0.0124	0.2850
CTDLDAIGVK[x]VPFTAAITITGVK	9	0	2389.292565	0.0124	0.2850
DTLSK[x]DQELTEENVSISVIGK	4	0	2304.169539	0.0124	0.2600
KTLVAHAVLK[x]VGSALVGSQTK	9	0	2106.252365	0.0124	0.2600
WIAKQILDCIVNLSEPAK[x]K	17	0	2225.224100	0.0124	0.2350
K[x]SLPLQIEVANDCIKWAIK	0	0	2225.224100	0.0124	0.2350
ITIK[x]VHVSEVLGDIR	3	0	1677.977670	0.0123	0.1850
GDSGEMSLQK[x]LFK	9	0	1438.712546	0.0123	0.1600
ENRESQDYLNLVQALAETNVK[x]DEK	20	0	2805.377946	0.0123	0.2950
M[x]PPKEDWEKYQKPVDTEEENDK	0	0	2734.243102	0.0123	0.2700
EVIELPLKNPELFLRVGIK[x]PPK	18	0	2528.509290	0.0123	0.2700
IMKLCFDELK[x]K	9	0	1423.756658	0.0123	0.1350
LELKK[x]ANWCDK	4	0	1403.723052	0.0123	0.1350
TEPK[x]AVDEEMK	3	0	1275.601607	0.0123	0.1350
T[x]VYQISELESLLRSSHIITK	0	0	2316.268797	0.0123	0.2450
NAYVINLKQIAK[x]FVVSLGER	11	0	2261.289476	0.0123	0.2450
M[x]NSTEEIDLYNRWKALER	0	0	2267.100359	0.0122	0.2200
NSIVSKYTQSTNNDDPK[x]K	16	0	2037.996615	0.0122	0.2200
FGDGIQIAQLALK[x]HRENK	12	0	2037.111857	0.0122	0.2200
IWKVMCK[x]NK	6	0	1205.641245	0.0122	0.1100
YK[x]SYLLQHR	1	0	1206.650884	0.0122	0.1100
K[x]ATDDDRWK	0	0	1133.546483	0.0122	0.1100
DMTLEEAEVLILK[x]VLR	12	0	1871.043692	0.0122	0.1950
QVMEEKLDSK[x]NVQLAK	9	0	1858.982156	0.0122	0.1950
HIGIATTGFIPDGQHIVK[x]RAR	17	0	2286.270804	0.0121	0.2550
SVMIMVK[x]MYSPSENCFFFR	6	0	2372.082464	0.0121	0.2300
Q[x]SRQETQYKIDELVSNNEK	0	0	2308.129407	0.0121	0.2300
SDYYMASTYTK[x]K	10	0	1456.654367	0.0121	0.1450
IEFATITK[x]DTTK	7	0	1366.734330	0.0121	0.1450
RHNFVGLFVELSK[x]LLVK	12	0	1998.177753	0.0121	0.2050
ENMTQEEAVEFLK[x]NAVALAMER	12	0	2522.214389	0.0120	0.2650
VLVKVHPEGK[x]YVVDISPDIDIK	9	0	2462.378342	0.0120	0.2650
D[x]GLEDDMPALADEEFEKMDR	0	0	2324.977588	0.0120	0.2400
VDK[x]PDGTMDYDSMDNIFFAK	2	0	2308.002683	0.0120	0.2400
TIPPLTTVK[x]GSDAAPQASKK	8	0	2009.115605	0.0120	0.2400
EASKTLSK[x]WR	7	0	1204.656362	0.0120	0.1200
LISGK[x]LDEAR	4	0	1100.618917	0.0120	0.1200
EK[x]ASK	1	0	561.312197	0.0120	0.0600
S[x]RQETQYKIDELVSNNEK	0	0	2180.070835	0.0119	0.2150
KPIGATWK[x]TTQLEEANSK	7	0	2001.053008	0.0119	0.2150
IHAKSMAIDK[x]DIR	9	0	1496.813257	0.0119	0.1550
YSLNSYDFKK[x]QLLIDGANVLR	9	0	2456.306242	0.0119	0.2500
K[x]ELFDCLK	0	0	1051.537166	0.0119	0.0950
DEEWPPK[x]M	6	0	1030.442937	0.0119	0.0950
F[x]ATLQKSK	0	0	921.528321	0.0119	0.0950
AGNRSVMAPLFLHDK[x]YDGR	14	0	2146.074090	0.0118	0.2250
CVVHLNDASVAAK[x]LLMKLSSQNDDK	12	0	2755.399548	0.0118	0.2950
LQK[x]YQATVMRGAFK	2	0	1639.886752	0.0118	0.1650
K[x]VNQIESQMAMAEK	0	0	1605.785384	0.0118	0.1650
IDKEDMGSNDK[x]ASK	10	0	1536.708913	0.0118	0.1650
SGVKLENVK[x]IYADLK	8	0	1675.950788	0.0117	0.1750
MSSK[x]SSLELANNAVK	3	0	1577.808228	0.0117	0.1750
EK[x]TSNNTNR	1	0	1062.505347	0.0117	0.1050
VADLK[x]K	4	0	672.416990	0.0117	0.0700
LTLEAMDLEIVEKEHFK[x]ELVSK	16	0	2600.377016	0.0116	0.2550
LTLEAMDLEIVEK[x]EHFKELVSK	12	0	2600.377016	0.0116	0.2550
EVIELPLK[x]NPELFLRVGIKPPK	7	0	2528.509290	0.0116	0.2550
IAEFHTALESVPDK[x]SLFER	13	0	2188.116331	0.0116	0.2200
VFHPITKAVILSDTK[x]PVDK	14	0	2107.204023	0.0116	0.2200
HIGIATTGFIPDGQHIVK[x]R	17	0	2059.132592	0.0116	0.2200
SLPPEEYDEK[x]LYNKFK	9	0	1998.993768	0.0116	0.1850
NLLLQEK[x]GFPTPK	6	0	1483.839792	0.0115	0.1500
SSQQGVEGVLIILKIEDTDK[x]YDK	19	0	2577.353638	0.0115	0.2650
NAYVINLK[x]QIAKFVVSLGER	7	0	2261.289476	0.0115	0.2300
QGSATVGLVSK[x]THAVLVALK	10	0	1978.157410	0.0115	0.2300
K[x]GFDFEYYQR	0	0	1351.619643	0.0115	0.1150
DLKLK[x]WSDER	4	0	1288.677488	0.0115	0.1150
LAAEDHK[x]FVIHQEENKR	6	0	2063.054738	0.0115	0.1950
ALERQLEMLDLQEGFIK[x]EDCK	16	0	2564.261336	0.0114	0.2400
KCLTDLEDEAPAK[x]DILLDMSR	12	0	2432.192593	0.0114	0.2400
DDLSGAEIK[x]AIVSEAGLLALR	8	0	2140.173842	0.0114	0.2400
IEEIFK[x]K	5	0	905.522175	0.0114	0.0800
IIENEQSAEK[x]NAYVINLK	9	0	2075.089784	0.0114	0.2050
FLRPHYFTLVK[x]IYDSWPQSPQK	10	0	2749.437917	0.0114	0.2500
D[x]VPTFANFHTPIFIAKREDGMK	0	0	2533.278647	0.0114	0.2500
EPPVYTPPK[x]DK	8	0	1269.660444	0.0114	0.1250
IDRK[x]ILFENPDEATK	3	0	1787.941677	0.0113	0.1700
GGVHVK[x]LAHLSKHPK	5	0	1606.941898	0.0113	0.1700
GMALGSANEK[x]IEASK	9	0	1504.755469	0.0113	0.1700
EK[x]VAFILDQVRLFLLR	1	0	1959.166855	0.0113	0.1800
IEASK[x]GLIDRMSTNLR	4	0	1802.967176	0.0113	0.1800
EVLNKGVSK[x]DEK	8	0	1344.724827	0.0113	0.1350
SSTAAKTFLEK[x]R	10	0	1337.730248	0.0113	0.1350
RMK[x]K	2	0	561.342056	0.0113	0.0450
EMK[x]K	2	0	534.283541	0.0113	0.0450
K[x]IDK	0	0	502.311471	0.0113	0.0450
G[x]VFK	0	0	449.263798	0.0113	0.0450
K[x]CLTDLEDEAPAKDILLDMSR	0	0	2432.192593	0.0112	0.2350
FHQLKPTRVLTLAMVK[x]R	15	0	2037.203252	0.0112	0.1900
F[x]RNQYDGDATTWSPQGR	0	0	1997.897911	0.0112	0.1900
AANVLAFQSTTK[x]TLALK	11	0	1776.014446	0.0112	0.1900
ELNLMDPKVPEDIFK[x]THLEVAR	14	0	2593.357284	0.0111	0.2450
MATTVK[x]DTMNVDINAIKK	5	0	1992.038284	0.0111	0.2000
LGLDSEESAEYIVAK[x]GIR	14	0	1949.010477	0.0111	0.2000
Y[x]TVGQGYTK	0	0	1015.497414	0.0111	0.1000
K[x]EFEIIKGVLCQFR	0	0	1765.954825	0.0111	0.1550
SFLELTEVWGK[x]PQK	10	0	1660.882380	0.0111	0.1550
K[x]NCKADAGITIAPR	0	0	1513.803419	0.0111	0.1550
HHVEIIAAGLRENWK[x]YACK	14	0	2294.174130	0.0111	0.2100
K[x]VNQIESQMAMAEKLIQIR	0	0	2229.197231	0.0111	0.2100
SGNLPDADNSKSDISK[x]SSM	15	0	1951.879206	0.0111	0.2100
QAAK[x]ASVVETVTLTK	3	0	1544.877294	0.0110	0.1650
VLGVFSEK[x]AQIKILYVNNAK	7	0	2233.283329	0.0110	0.2200
K[x]GVVALVEDK	0	0	1056.617856	0.0110	0.1100
TLSK[x]ESARATIDECMR	3	0	1866.892688	0.0109	0.1750
GILGIDAALGGQATK[x]LAAEDHK	14	0	2148.153776	0.0109	0.2400
GGDEWK[x]IEPLK	5	0	1270.655693	0.0109	0.1200
QNLFVPTSDKEK[x]ASFAR	11	0	1937.000583	0.0109	0.1850
M[x]TDKYAFSLTTFSPNGK	0	0	1906.913413	0.0109	0.1850
SIMLYLMVQSVNSELK[x]LLSSAKK	15	0	2581.422189	0.0109	0.2500
QIQPK[x]TFANLVSSTLYEK	4	0	2066.104707	0.0108	0.1950
ANNWSK[x]FTATAALGVIHR	5	0	1956.032885	0.0108	0.1950
GKYYPLK[x]SMTEK	6	0	1443.743119	0.0108	0.1300
G[x]GLGYPEDAIGK	0	0	1175.582198	0.0108	0.1300
LRLQK[x]R	4	0	812.534410	0.0108	0.0650
LYNK[x]FK	3	0	811.459186	0.0108	0.0650
GK[x]LVRK	1	0	699.475505	0.0108	0.0650
QAAK[x]ASVVETVTLTKVTQK	3	0	2001.146903	0.0108	0.2050
SQEEAIENIK[x]CTR	9	0	1576.751442	0.0108	0.1400
LKPLIEK[x]GGDWER	6	0	1539.840853	0.0108	0.1400
LNFSSLK[x]MKDAVK	6	0	1479.811862	0.0108	0.1400
NVSGNVLSEIK[x]NNWQIERLR	10	0	2368.261024	0.0108	0.2150
CIDMFIHK[x]SAELYK	7	0	1753.853066	0.0107	0.1500
Q[x]DYDLVR	0	0	907.439903	0.0107	0.0750
AK[x]YASQK	1	0	794.428614	0.0107	0.0750
VGIK[x]PPK	3	0	737.479921	0.0107	0.0750
LSGVVEGIFQK[x]CYAK	10	0	1697.880996	0.0107	0.1600
DTLSK[x]DQELTEENVSISVIGKDEK	4	0	2676.334021	0.0106	0.2550
SAELYKNPK[x]ADPLDER	8	0	1844.926754	0.0106	0.1700
K[x]LEKGQSIDDMIPAQK	0	0	1799.945046	0.0106	0.1700
FIVK[x]ASSGPRYVVGCR	3	0	1794.956220	0.0106	0.1700
VLKTK[x]DEGGPAGGLYI	4	0	1616.877294	0.0106	0.1700
EAGFIDDILIITPASK[x]EKADAAFLR	15	0	2703.448203	0.0106	0.2650
VALRNDSYQLIK[x]ILPNK	11	0	1984.146846	0.0106	0.1800
D[x]GLEDDMPALADEEFEK	0	0	1922.809068	0.0106	0.1800
LNQQSVLLPLLK[x]DNIAHR	11	0	2071.190103	0.0106	0.1900
LK[x]DLRFGNR	1	0	1117.635570	0.0106	0.0950
IDKK[x]TTEEK	3	0	1090.586949	0.0106	0.0950
DKK[x]ASLLTR	2	0	1030.613439	0.0106	0.0950
CSEVRCNK[x]FFYILYFELYK	7	0	2578.238756	0.0105	0.2000
TGPPGPPCGGK[x]FMLKLGVK	10	0	1940.037500	0.0105	0.2000
EIKQIK[x]VMDSLEPTGEIYGK	5	0	2277.192525	0.0105	0.2100
ELISVSAASK[x]ILSNITYSYK	9	0	2186.183345	0.0105	0.2100
QVK[x]NRDCVGR	2	0	1230.625074	0.0105	0.1050
ETDLK[x]PYVLELAMTVVLDIEFR	4	0	2593.371204	0.0105	0.2300
EVVELPLLSPERFVK[x]LGIDPPK	14	0	2474.414726	0.0105	0.2300
IMK[x]LCFDELKK	2	0	1423.756658	0.0105	0.1150
K[x]DKMNFVILCR	0	0	1422.747490	0.0105	0.1150
TNSTDEK[x]GTKK	6	0	1207.604385	0.0105	0.1150
LAQLLRQLASYYHK[x]ESNALFMVR	13	0	2750.468893	0.0104	0.2400
M[x]TEVLKTNVLQSNENIVQYYTQK	0	0	2742.389700	0.0104	0.2400
LHSEK[x]VSLMDYLASSNISQLTGTK	4	0	2621.336941	0.0104	0.2500
MIQDEAQK[x]LHVASDLDALISAALR	7	0	2607.368908	0.0104	0.2500
NELEK[x]LNFSSLK	4	0	1420.756126	0.0104	0.1250
K[x]LPNIEEATFDK	0	0	1403.729579	0.0104	0.1250
D[x]GIQDIMPSQAK	0	0	1301.628489	0.0104	0.1250
NEEKK[x]LMELFISK	4	0	1607.859201	0.0104	0.1350
YQK[x]PVDTEEENDK	2	0	1593.715773	0.0104	0.1350
LDEARELLVK[x]ASK	9	0	1470.840518	0.0104	0.1350
LLENDIKVMK[x]SEFQR	9	0	1848.976678	0.0103	0.1550
INVKFFEK[x]EDVQSLK	7	0	1822.982813	0.0103	0.1550
E[x]EMIAAQGIDEEDRR	0	0	1760.799843	0.0103	0.1550
EQKPEVDYSEK[x]FAELQK	10	0	2067.015955	0.0103	0.1750
NRQYQEVVK[x]QGDVLLNK	8	0	2030.090787	0.0103	0.1750
YACK[x]ILGVVEGQFSRPAK	3	0	2022.071968	0.0103	0.1850
KSLPLQIEVANDCIK[x]WAIK	14	0	2225.224100	0.0103	0.1950
T[x]EVLKTNVLQSNENIVQYYTQK	0	0	2611.349222	0.0102	0.2250
ATNGYIMTARGDVAASILDK[x]YR	19	0	2385.210964	0.0102	0.2250
LYQVEYAFK[x]AFNNAGITSVGVTGK	8	0	2576.327369	0.0102	0.2450
DQKK[x]FDSGGGDNGANNQFAGNQSM	3	0	2486.051564	0.0102	0.2450
ALTCK[x]MPGTLLPGPGKGYIGDPIK	4	0	2483.327901	0.0102	0.2450
F[x]ATLQKSKR	0	0	1077.629423	0.0100	0.0900
YTQSTNNDDPKK[x]IIEEEGFTNR	11	0	2598.219668	0.0100	0.2200
IVAFVGSPIVEDEK[x]NLIRLAK	13	0	2310.331003	0.0100	0.2100
QDLADATVETLKAIEGK[x]IAR	16	0	2141.169090	0.0100	0.2000
K[x]FDSGGGDNGANNQFAGNQSM	0	0	2114.871099	0.0100	0.2100
IRIAYASVVYIADK[x]YK	13	0	1872.050830	0.0100	0.1600
GAIESYK[x]VVDASIVSK	6	0	1664.898420	0.0100	0.1600
K[x]FDQLTQALNVAIR	0	0	1615.904510	0.0100	0.1400
MSERDTALEK[x]YK	9	0	1469.718358	0.0100	0.1200
GSNDDEMKIDK[x]K	10	0	1378.639778	0.0100	0.1200
VVDK[x]DGIREINI	3	0	1369.756460	0.0100	0.1200
G[x]LGYPEDAIGKTK	0	0	1347.703366	0.0100	0.1300
MVILNK[x]DGMER	5	0	1304.658013	0.0100	0.1100
QSK[x]YTYDR	2	0	1059.498475	0.0100	0.0800
K[x]ANWCDK	0	0	920.417393	0.0100	0.0700
CIK[x]RLVK	2	0	915.568742	0.0100	0.0700
AK[x]SAKIVR	1	0	871.560288	0.0100	0.0800
K[x]HGQLK	0	0	709.423471	0.0100	0.0600
LDVAK[x]R	4	0	700.423137	0.0100	0.0600
VDVK[x]TK	3	0	688.411904	0.0100	0.0600
A[x]ASLLK	0	0	601.379880	0.0100	0.0600
K[x]PRR	0	0	555.360483	0.0100	0.0400
LNSLPLLQQLVK[x]CFIVNELMR	11	0	2527.401730	0.0098	0.2050
LREWNQNIK[x]NLSNVVEISGK	8	0	2340.254878	0.0097	0.1950
HGGYKPTDK[x]HKTDLNHENLK	8	0	2331.171880	0.0097	0.1950
KEVAEADIASK[x]DLEETDER	10	0	2147.022884	0.0097	0.1850
IIRGAIESYK[x]VVDASIVSK	9	0	2047.167638	0.0097	0.1850
AIGSGSEPAKSELVK[x]EFHK	14	0	2013.053008	0.0097	0.1850
DDINLDEASAMAVK[x]FLSK	13	0	1965.971650	0.0097	0.1750
VAQTTYK[x]KIYNEYPPTK	6	0	2043.067597	0.0097	0.1650
K[x]PRVVTALTMLKQHLFR	0	0	2037.203252	0.0097	0.1650
LGSSEVEQVQLVVDGVK[x]LMVEMEKK	16	0	2773.460417	0.0096	0.2400
REDGMK[x]ILMVNR	5	0	1460.759115	0.0096	0.1150
IK[x]ENQEKISNNK	1	0	1443.768084	0.0096	0.1150
EPPFAPIESAK[x]R	10	0	1340.708787	0.0096	0.1150
LFQVEYAIEAIKLGSTAIGVK[x]TK	20	0	2478.409640	0.0096	0.2200
AK[x]NPMFALSRLQQSLQVNAHDR	1	0	2523.312735	0.0095	0.2100
YQK[x]DEEWPPKM	2	0	1449.659787	0.0095	0.1050
IVCFMLNEK[x]LNQQSVLLPLLK	8	0	2499.395584	0.0095	0.2000
VVDASIVSK[x]ALGNFVASVLAR	8	0	2115.205083	0.0095	0.2000
HGGYKPTDKHK[x]TDLNHENLK	10	0	2331.171880	0.0095	0.1900
IAK[x]GAIEKVDDLLTTQAEAK	2	0	2113.162944	0.0095	0.1900
TVQYATK[x]RSK	6	0	1180.656362	0.0095	0.0950
RVHVTQEDFELAVAK[x]VLNK	14	0	2195.206144	0.0095	0.1800
LGIDPPK[x]GIMLYGPPGTGK	6	0	1910.033463	0.0095	0.1800
Y[x]FATLQKSK	0	0	1084.591644	0.0094	0.0850
DSESTEEK[x]EAQAVQRAR	7	0	1932.913617	0.0094	0.1600
K[x]SGNLPDADNSKSDISK	0	0	1774.869635	0.0094	0.1600
TDK[x]YAFSLTTFSPNGK	2	0	1775.872934	0.0094	0.1500
DISSK[x]SPSGNDALNDK	4	0	1646.774679	0.0094	0.1500
YDKK[x]DLVR	3	0	1035.571243	0.0094	0.0750
DQKKDK[x]PK	5	0	985.555594	0.0094	0.0750
YVTGPK[x]NK	5	0	905.497023	0.0094	0.0750
VADLK[x]KLEGTIDYQK	4	0	1719.940617	0.0093	0.1400
SWIGAYLAK[x]IPERIVCFMLNEK	8	0	2637.380995	0.0093	0.2050
IEPLK[x]LK	4	0	839.547996	0.0093	0.0650
LK[x]PLIEK	1	0	839.547996	0.0093	0.0650
VPDKLIDASTVK[x]HVFPITK	11	0	2107.204023	0.0092	0.1750
QGITEAYNQK[x]AVEKLMSR	9	0	2065.062523	0.0092	0.1650
IAGEHLSNGEK[x]PLLTPEK	10	0	1932.031547	0.0092	0.1650
EEMVMLK[x]GDEVVSLLGVSEQVQVR	6	0	2673.371607	0.0092	0.2200
M[x]EQKPEVDYSEK	0	0	1481.670742	0.0092	0.1100
YDK[x]LVETSGQIR	2	0	1407.735725	0.0092	0.1100
D[x]YDLVR	0	0	779.381332	0.0092	0.0550
NK[x]TDTK	1	0	705.365683	0.0092	0.0550
VLVDMESMLVPK[x]PLINK	11	0	1925.072882	0.0091	0.1550
GGLGYPEDAIGK[x]TKLVK	11	0	1744.972250	0.0091	0.1550
RFK[x]ELQPFIVQMAEQALDIEK	2	0	2532.340909	0.0090	0.1900
SVQPLASAK[x]ELLRSDILTLR	8	0	2209.279304	0.0090	0.1800
DK[x]MNFVILCR	1	0	1294.652534	0.0090	0.0900
TNAIVMK[x]DIR	6	0	1159.638269	0.0090	0.0900
VVLKNK[x]GTMK	5	0	1116.668841	0.0090	0.0900
GIDLK[x]SIAEK	4	0	1072.612770	0.0090	0.0900
LELK[x]K	3	0	629.411178	0.0090	0.0450
EK[x]VLK	1	0	615.395529	0.0090	0.0450
VLK[x]TK	2	0	587.400615	0.0090	0.0450
FLLDDFDQQEHIQK[x]SETMK	13	0	2351.110253	0.0089	0.1700
IHSRK[x]MAIDDDINWEELAR	4	0	2311.137804	0.0089	0.1700
EDLTDEEKAASIAVEDEK[x]R	17	0	2147.022884	0.0089	0.1700
SSK[x]DISSKSPSGNDALNDK	2	0	1948.933683	0.0089	0.1700
YEYQK[x]LKESQLVDK	4	0	1769.919882	0.0089	0.1250
E[x]MIAAQGIDEEDRR	0	0	1631.757255	0.0089	0.1250
SLADFEK[x]ALQDYKPELASDPIIR	6	0	2618.359059	0.0089	0.2050
YPMDAHK[x]SELEGVEEARR	6	0	2116.000652	0.0089	0.1600
D[x]DGLEDDMPALADEEFEK	0	0	2037.836007	0.0089	0.1600
TEVLK[x]TNVLQSNENIVQYYTQK	4	0	2611.349222	0.0089	0.1950
YTQSTNNDDPK[x]KIIEEEGFTNR	10	0	2598.219668	0.0089	0.1950
KILFENPDEATK[x]R	11	0	1559.830681	0.0088	0.1150
K[x]VPDKLIDASTVK	0	0	1412.823808	0.0088	0.1150
GAIEK[x]VDDLLTTQAEAK	4	0	1800.946820	0.0088	0.1500
YSLNSYDFK[x]KQLLIDGANVLR	8	0	2456.306242	0.0088	0.1850
EIK[x]IIYSDIDVDPVKPEHVGK	2	0	2393.284112	0.0088	0.1850
LFQAEYAYK[x]AVENASTCIGIK	8	0	2375.183021	0.0088	0.1850
VTQK[x]KPPVQPLAYKSATPFR	3	0	2255.278912	0.0088	0.1750
LILVDDEK[x]TSWIYKNK	7	0	1964.061785	0.0088	0.1400
K[x]VEFGLPDLEGR	0	0	1358.719350	0.0088	0.1050
LCFDELK[x]K	6	0	1051.537166	0.0088	0.0700
EDCKSLK[x]R	6	0	1034.517826	0.0088	0.0700
P[x]RKQYSAK	0	0	976.545365	0.0088	0.0700
VSK[x]ILEHK	2	0	952.570517	0.0088	0.0700
EASK[x]TLSK	3	0	862.475953	0.0088	0.0700
IDK[x]K	2	0	502.311471	0.0088	0.0350
DYGK[x]FLSAMHDLPVRGNAK	3	0	2118.067943	0.0087	0.1650
VK[x]VIAATNRVDTLDPALLR	1	0	2064.205418	0.0087	0.1650
DVEFLHSDK[x]IDTIVK	8	0	1757.919882	0.0087	0.1300
EIIRTSTSSMTAVPK[x]PLK	14	0	1958.086949	0.0086	0.1550
MHNNHAK[x]SLPPEEYDEKLYNK	6	0	2556.206604	0.0086	0.1800
CNK[x]FFYILYFELYK	2	0	1946.963993	0.0086	0.1200
ILFSDVK[x]AMTTGLR	6	0	1550.848972	0.0086	0.1200
YASQK[x]RP	4	0	848.450409	0.0086	0.0600
TLLARAVAHHTDCK[x]FIR	13	0	2008.078783	0.0085	0.1450
VLNKGDSGEMSLQK[x]LFK	13	0	1893.002891	0.0085	0.1450
LALTKPK[x]GTPGYGPLGVLPK	6	0	2006.192733	0.0085	0.1700
EWDSK[x]LKDLR	4	0	1288.677488	0.0085	0.0850
VMK[x]EDNLILR	2	0	1229.680131	0.0085	0.0850
HSTFIITK[x]RK	7	0	1229.724379	0.0085	0.0850
K[x]LEGTIDYQK	0	0	1193.629146	0.0085	0.0850
Q[x]YTVGQGYTK	0	0	1143.555986	0.0085	0.0850
TLDSNSLTHEK[x]IEFATITKDTTK	10	0	2592.328152	0.0085	0.1950
SGNLPDADNSK[x]SDISK	10	0	1646.774679	0.0084	0.1350
GVFKNVSGNVLSEIK[x]NNWQIER	14	0	2530.329098	0.0084	0.1850
AVAVVVDPIQSVK[x]GKVVIDAFR	12	0	2309.346986	0.0084	0.1850
LVGWYHTGPQLRPSDLEINNLLK[x]K	22	0	2790.517949	0.0083	0.2000
K[x]MSAQSCACMVRTLLYGK	0	0	2103.009638	0.0083	0.1500
TNTNNSILFAALSK[x]SLVR	13	0	1948.074078	0.0083	0.1500
MPIDFK[x]GFICKVVDK	5	0	1795.936398	0.0083	0.1250
IITK[x]EGVETRIIPLK	3	0	1709.045018	0.0083	0.1250
SSEETEDK[x]K	7	0	1051.466899	0.0083	0.0750
EK[x]ADAAFLR	1	0	1019.539945	0.0083	0.0750
MK[x]DAVK	1	0	690.373411	0.0083	0.0500
VLAQLGMQSLSPLK[x]QGMNILR	13	0	2296.275812	0.0083	0.1750
LGSTAIGVKTK[x]DAVVLGVEK	10	0	1984.156741	0.0082	0.1650
CVVHLNDASVAAK[x]LLMK	12	0	1868.001115	0.0082	0.1400
CFGIK[x]FDIMPR	4	0	1382.683832	0.0082	0.0900
IQYVGK[x]QDPKK	5	0	1302.729522	0.0082	0.0900
TASQVNMQIARK[x]AVYMPLCDPGNK	11	0	2691.329365	0.0081	0.1950
DQK[x]KFDSGGGDNGANNQFAGNQSM	2	0	2486.051564	0.0081	0.1950
FLHDK[x]NSDYKETLIFK	4	0	1997.025735	0.0081	0.1300
GERPSCPTGYHLK[x]SIR	12	0	1856.931459	0.0081	0.1300
MQK[x]LLRLR	2	0	1056.658947	0.0081	0.0650
PRK[x]QYSAK	2	0	976.545365	0.0081	0.0650
AVEK[x]LMSR	3	0	932.511289	0.0081	0.0650
EFEIIK[x]GVLCQFR	5	0	1637.859869	0.0081	0.1050
K[x]AIPLALGLLSASNPQMR	0	0	1879.071243	0.0081	0.1450
MTEVLK[x]TNVLQSNENIVQYYTQK	5	0	2742.389700	0.0080	0.1850
ELNLMDPK[x]VPEDIFK	7	0	1786.917438	0.0080	0.1200
ASK[x]ER	2	0	589.318344	0.0080	0.0400
LQLNLERDYEQFGYFK[x]R	15	0	2218.117000	0.0079	0.1350
QLEMLDLQEGFIK[x]EDCK	12	0	2094.996478	0.0079	0.1350
EDTEAVLK[x]RINDTVGIK	7	0	1900.026461	0.0079	0.1350
ATTVKDTMNVDINAIK[x]K	15	0	1860.997805	0.0079	0.1350
K[x]SSEQANLYERK	0	0	1451.736786	0.0079	0.0950
SETMKYYLPK[x]GK	9	0	1443.743119	0.0079	0.0950
LLMK[x]LSSQNDDK	3	0	1390.712546	0.0079	0.0950
LGDGVLRPYK[x]VGVILESQR	9	0	2098.189768	0.0079	0.1500
MHNNHAKSLPPEEYDEK[x]LYNK	16	0	2556.206604	0.0079	0.1650
ERDCTAYNIYDK[x]NK	11	0	1788.810014	0.0079	0.1100
WSTAETLTNNK[x]IDR	10	0	1647.821570	0.0079	0.1100
E[x]EMIAAQGIDEEDR	0	0	1604.698741	0.0079	0.1100
EKSLLAHK[x]GGHVVR	7	0	1529.878966	0.0079	0.1100
KK[x]LIPIR	1	0	866.606510	0.0079	0.0550
K[x]ASLLTR	0	0	787.491545	0.0079	0.0550
MLAIVVEASCGK[x]DLNEAMTSGYR	11	0	2514.191544	0.0078	0.1800
AKWSTAETLTNNK[x]IDR	12	0	1846.953636	0.0078	0.1250
VDDLLTTQAEAK[x]GAGFLLFMLNALR	11	0	2706.441342	0.0078	0.1950
ENRHK[x]FQDILLGAGQAIK	4	0	2037.111857	0.0078	0.1400
GGNMK[x]EVFR	4	0	1036.512349	0.0078	0.0700
SAVIK[x]TSTR	4	0	961.555594	0.0078	0.0700
LNCVIDRVNGVVFTNRPDEK[x]NR	19	0	2614.339673	0.0077	0.1700
AVILSDTK[x]PVDKKQCVIANSCK	7	0	2473.303140	0.0077	0.1700
HYYSLRINYK[x]K	9	0	1483.793513	0.0077	0.0850
YK[x]EDTALRSEM	1	0	1341.623403	0.0077	0.0850
LENVKIYADLK[x]INEDSK	10	0	1991.057425	0.0076	0.1300
VVGSEFVQK[x]YLGEGPRMVR	8	0	2150.130540	0.0076	0.1450
TAALSARPAK[x]NIRIHAYVK	9	0	2079.206421	0.0076	0.1450
LAAPQLVQMFIGDGAK[x]LVR	15	0	2026.139651	0.0076	0.1450
MGTTITALRYK[x]DGVILAADSR	10	0	2251.199340	0.0076	0.1600
HVFPITK[x]GIGCVMTGSIADAR	6	0	2229.139719	0.0076	0.1600
FLSKTLDSNSLTHEK[x]IEFATITK	14	0	2622.390357	0.0076	0.1750
MPPKEDWEKYQK[x]PVDTEEENDK	11	0	2734.243102	0.0075	0.1650
M[x]FRNQYDGDATTWSPQGR	0	0	2128.938390	0.0075	0.1350
YQK[x]DEEWPPK	2	0	1318.619308	0.0075	0.0750
LQK[x]YQATVMR	2	0	1236.664816	0.0075	0.0750
GTEVEK[x]ITIK	5	0	1116.638983	0.0075	0.0750
LK[x]WSDERYLHQSLK	1	0	1801.947432	0.0075	0.1050
YPLVTHFRFLK[x]TSK	10	0	1735.977279	0.0075	0.1050
GLGYPEDAIGKTK[x]LVK	12	0	1687.950789	0.0075	0.1200
VVTALTMLK[x]QHLFR	8	0	1655.954434	0.0075	0.1050
GYSK[x]PNERATKQSK	3	0	1592.826990	0.0075	0.1050
K[x]RMPIDFK	0	0	1033.574220	0.0075	0.0600
P[x]PKEDWEK	0	0	1027.497414	0.0075	0.0600
M[x]SSK	0	0	451.210047	0.0075	0.0300
SDINAHK[x]SQLFAGAAPNNHLEEWLK	6	0	2789.388396	0.0074	0.1850
KGINIDQSSNSK[x]DPEEEAEMMTK	11	0	2580.168225	0.0074	0.1700
GIKGIESEAYESVLDLAK[x]ICDVR	17	0	2564.315479	0.0074	0.1700
D[x]DGLEDDMPALADEEFEKMDR	0	0	2440.004526	0.0074	0.1550
LGVQSISLTNNFPK[x]VFAMGDK	13	0	2265.182631	0.0074	0.1550
VVSSAIVDK[x]YIGESARIIR	8	0	2075.173785	0.0074	0.1400
LFNLEPK[x]ILEEVPLR	6	0	1809.039932	0.0073	0.1100
WIEALRDIK[x]SMIADK	8	0	1787.960303	0.0073	0.1100
IHAYVKVLTLSLMEELHK[x]MDDR	17	0	2640.376636	0.0073	0.1600
SPAIIFIDELDAIGTK[x]RFDSEK	15	0	2464.284838	0.0073	0.1600
DFLDAVQK[x]VVK	7	0	1260.707726	0.0073	0.0800
KK[x]ELFDCLK	1	0	1179.632121	0.0072	0.0650
NHASIDK[x]MK	6	0	1042.522913	0.0072	0.0650
FDVIVAK[x]GK	6	0	975.575269	0.0072	0.0650
CLDQLTNWCTIK[x]TVDR	11	0	2021.966182	0.0072	0.1150
FDVVPVPQSSLYLRNLTDETK[x]NK	20	0	2662.396504	0.0072	0.1650
VK[x]EDMVDQESTDNNGVQVESR	1	0	2378.065484	0.0071	0.1500
LCIHK[x]NKLTNDETR	4	0	1740.894015	0.0071	0.1000
HIIMFDCK[x]ILEFTKYSNDK	7	0	2401.180912	0.0071	0.1350
AAK[x]ASRGAATIK	2	0	1143.672345	0.0071	0.0850
K[x]IEFPPPSAEARAEILR	0	0	1923.057703	0.0071	0.1200
ELNLMDPK[x]VPEDIFKTHLEVAR	7	0	2593.357284	0.0070	0.1550
Q[x]EMKK	0	0	662.342113	0.0070	0.0350
LK[x]DLR	1	0	643.401675	0.0070	0.0350
VADLKK[x]LEGTIDYQK	5	0	1719.940617	0.0070	0.1050
EDWEK[x]YQKPVDTEEENDK	4	0	2281.002149	0.0069	0.1250
EEMMNSIQQAVAK[x]	12	0	1477.690428	0.0069	0.0900
VVGQLLEKLK[x]PLIEKGGDWER	9	0	2406.363362	0.0069	0.1450
LILVDDEKTSWIYK[x]NK	13	0	1964.061785	0.0069	0.1100
VATEK[x]DFLDAVQKVVK	4	0	1788.998462	0.0069	0.1100
DLVKK[x]YDK	4	0	1007.565097	0.0069	0.0550
QAREK[x]VLK	4	0	970.592313	0.0069	0.0550
KQYSAK[x]AK	5	0	922.523570	0.0069	0.0550
SEAAEFEYK[x]NGYPMPCDVLAKR	8	0	2574.188176	0.0068	0.1500
AVAVVVDPIQSVKGK[x]VVIDAFR	14	0	2309.346986	0.0068	0.1500
KELFDCLK[x]IMR	7	0	1451.762804	0.0068	0.0750
G[x]GLGYPEDAIGKTK	0	0	1404.724827	0.0068	0.0950
N[x]SSSDMAYTSMFKGNQK	0	0	1894.818860	0.0068	0.1150
AGDFQGLNEQLVSLFK[x]K	15	0	1892.999523	0.0068	0.1150
GVLLYGPPGTGK[x]TMLVK	11	0	1729.979978	0.0068	0.1150
QILDCIVNLSEPAK[x]KSGFEK	13	0	2275.188107	0.0068	0.1350
YMIPPSAPVMLELTDEQPIK[x]QVK	19	0	2626.374907	0.0067	0.1550
PPK[x]EDWEKYQKPVDTEEENDK	2	0	2603.202624	0.0067	0.1400
K[x]LQRLR	0	0	812.534410	0.0067	0.0400
AK[x]RAER	1	0	729.424532	0.0067	0.0400
DQELTEENVSISVIGK[x]DEK	15	0	2132.048371	0.0066	0.1250
RK[x]LPNIEEATFDK	1	0	1559.830681	0.0065	0.0850
TAALSARPAK[x]NIR	9	0	1367.799660	0.0065	0.0850
SMRYPMDAHK[x]SELEGVEEAR	9	0	2334.073155	0.0065	0.1300
K[x]NTEDIEMTA	0	0	1150.517549	0.0065	0.0650
DGIVLAAEK[x]K	8	0	1042.602207	0.0065	0.0650
IDELVSNNEK[x]IWKVMCK	9	0	2105.064830	0.0065	0.1100
LAQFEKEEYVSDPK[x]EQM	13	0	2069.961478	0.0065	0.1100
KPPVQPLAYK[x]SATPFRK	9	0	1927.104259	0.0065	0.1100
VNQIESQMAMAEK[x]LIQIR	12	0	2101.102276	0.0064	0.1150
VYATMQK[x]LQKDLGQVLNK	6	0	2076.140043	0.0064	0.1150
TPNDTQK[x]YSNDKSIVNSM	6	0	2040.942138	0.0064	0.1150
MATTVKDTMNVDINAIK[x]K	16	0	1992.038284	0.0064	0.1150
AGDFQGLNEQLVSLFKK[x]HGQLK	16	0	2456.317475	0.0064	0.1400
ETIDNAETMK[x]K	9	0	1278.612505	0.0064	0.0700
DLEETDERSLALTK[x]K	13	0	1746.899873	0.0063	0.0950
IDRK[x]VEFGLPDLEGR	3	0	1742.931448	0.0063	0.0950
VGSALVGSQTK[x]VALEIHAQYELR	10	0	2468.338601	0.0063	0.1450
LK[x]GDLFSVGSGSTFAYGVLDSGYR	1	0	2495.233139	0.0063	0.1500
QEVAAQK[x]SSEETEDKK	6	0	1805.864214	0.0063	0.1000
IPDSTYEMVGGLEK[x]QIK	13	0	1906.970924	0.0062	0.1050
GILLYGPPGTGK[x]TLLAR	11	0	1726.014054	0.0062	0.1050
K[x]KELFDCLK	0	0	1179.632121	0.0061	0.0550
HSTFIITK[x]R	7	0	1101.629423	0.0061	0.0550
SLQSVGQIIGEVLK[x]QLDSERFIVK	13	0	2685.506382	0.0060	0.1450
EDGMK[x]ILMVNRGDTGSSGIR	4	0	2135.046217	0.0060	0.1200
GMALGSANEKIEASK[x]GLIDR	14	0	2059.073086	0.0060	0.1200
FEAQK[x]DTVHMIFNQK	4	0	1834.903518	0.0060	0.0900
GGVHVKLAHLSK[x]HPK	11	0	1606.941898	0.0060	0.0900
QVMEEK[x]LDSK	5	0	1205.596130	0.0060	0.0600
ENQEK[x]ISNNK	4	0	1202.589070	0.0060	0.0600
QLDSERFIVK[x]ASSGPR	9	0	1788.948158	0.0059	0.0950
ATTVK[x]DTMNVDINAIK	4	0	1732.902849	0.0059	0.0950
MPPK[x]EDWEKYQKPVDTEEENDK	3	0	2734.243102	0.0059	0.1300
MPIDFK[x]GFICK	5	0	1354.677686	0.0059	0.0650
GVMTLGFDLIK[x]RVYPYR	10	0	2027.102541	0.0059	0.1000
INEDSK[x]LAVNENLASSK	5	0	1830.932231	0.0059	0.1000
GGLGYPEDAIGKTK[x]LVK	13	0	1744.972250	0.0059	0.1000
LGIDPPK[x]GIMLYGPPGTGKTLCAR	6	0	2511.334048	0.0058	0.1400
K[x]EPPVYTPPKDK	0	0	1397.755400	0.0058	0.0700
IKLISGK[x]LDEAR	6	0	1341.797930	0.0058	0.0700
DTTK[x]NK	3	0	705.365683	0.0058	0.0350
YQHGIVVCVDSRASAGPLIASQTVK[x]K	24	0	2783.475095	0.0058	0.1500
STMLEK[x]IKENQEK	5	0	1576.812980	0.0058	0.0750
LTHEK[x]STMLEKIK	4	0	1556.859536	0.0058	0.0750
ETLIFKCIDMFIHK[x]SAELYK	13	0	2485.274807	0.0058	0.1150
FK[x]ELQPFIVQMAEQALDIEK	1	0	2376.239807	0.0058	0.1150
EGK[x]GEIYSFDPVGSYEREWCR	2	0	2563.143672	0.0057	0.1200
ILEHK[x]EIMLRVEPIPLINGEK	4	0	2470.398029	0.0057	0.1200
NK[x]ADYYTNICDRER	1	0	1816.816160	0.0057	0.0800
TMTEK[x]AR	4	0	835.422145	0.0057	0.0400
K[x]INANEK	0	0	815.450075	0.0057	0.0400
LIPIRGTEVEK[x]ITIK	10	0	1709.045018	0.0057	0.0850
DSESTEEK[x]EAQAVQR	7	0	1705.775405	0.0057	0.0850
AVAVVVDPIQSVK[x]GK	12	0	1508.892552	0.0057	0.0850
MGINERK[x]GFDFEYYQR	6	0	2051.952252	0.0056	0.0900
V[x]PTFANFHTPIFIAKR	0	0	1858.025287	0.0056	0.0900
S[x]SSDMAYTSMFKGNQK	0	0	1780.775938	0.0056	0.0900
IVKSAK[x]AK	5	0	843.554142	0.0056	0.0450
QEALSSK[x]TLFTRPIPVR	6	0	1942.099899	0.0056	0.0950
LHQLRNK[x]ELISVSAASK	6	0	1893.079498	0.0056	0.0950
MCSPSATLTHRTMTEK[x]AR	15	0	2076.986596	0.0056	0.1000
SLPLQIEVANDCIK[x]WAIKEK	13	0	2354.266687	0.0055	0.1100
S[x]SKSSLELANNAVKSNDIEK	0	0	2133.091236	0.0055	0.1100
Q[x]TVYQISELESLLRSSHIITK	0	0	2444.327369	0.0055	0.1150
IAIVVNQNWYCANTK[x]YVTGPKNK	14	0	2680.379413	0.0054	0.1250
ALRDTLSK[x]DQELTEENVSISVIGK	7	0	2644.391809	0.0054	0.1300
QK[x]SLEKTLVPYLR	1	0	1573.919099	0.0054	0.0700
LVPYLTKLESK[x]QR	10	0	1573.919099	0.0054	0.0700
E[x]IINRDIGKVVDK	0	0	1497.851416	0.0054	0.0700
QHAVNERAK[x]IIDLR	8	0	1661.932452	0.0054	0.0750
NEDDIEDIAALWMK[x]R	13	0	1817.861714	0.0053	0.0800
KLEKGQSIDDMIPAQK[x]	15	0	1799.945046	0.0053	0.0850
MHNNHAK[x]SLPPEEYDEK	6	0	2037.921346	0.0053	0.0900
DPEEEAEMMTK[x]ETTEKK	10	0	2024.891743	0.0053	0.0900
ARQAAK[x]ASVVETVTLTK	5	0	1772.015506	0.0053	0.0900
IVAFVGSPIVEDEK[x]NLIR	13	0	1998.114879	0.0053	0.0950
LSFK[x]SIADVADMLEANDK	3	0	1965.971650	0.0053	0.0950
V[x]NQIESQMAMAEKLIQIRVK	0	0	2328.265640	0.0052	0.1050
ISYGDSGLRTEPK[x]AVDEEMK	12	0	2224.068057	0.0052	0.1050
G[x]QAQSGNFSNFGDGANGDNK	0	0	1983.830620	0.0052	0.1050
YK[x]DGVILAADSRTTMGAYIANR	1	0	2385.210964	0.0052	0.1150
FVVFTPTLIDPELLDAQTKLWK[x]R	21	0	2729.515494	0.0052	0.1200
AVYMPLCDPGNK[x]AEESAFYERAR	11	0	2673.231433	0.0052	0.1200
LMELFISK[x]SNSDDPASFTSINNYK	7	0	2720.300222	0.0052	0.1250
FTGGVLMLIDRESDK[x]APDLIELNR	14	0	2701.410770	0.0052	0.1250
VLNK[x]EHLEADFVTQVAVR	3	0	2067.111188	0.0050	0.0900
GIK[x]GIESEAYESVLDLAK	2	0	1921.004331	0.0050	0.0900
YPGGGPGK[x]TAILPVK	7	0	1453.829229	0.0050	0.0750
T[x]IDNAETMK	0	0	1021.474961	0.0050	0.0450
VSKQGEIDYEALVK[x]LTDGTNGADLR	13	0	2691.371409	0.0050	0.1250
ATHEVLKDEVLFNDK[x]PLPIEMK	14	0	2565.351138	0.0050	0.1100
RTLDQIAAK[x]LYFYYILFFEK	8	0	2541.367053	0.0050	0.1000
ERAEAGLALSLIVK[x]ALSIEGDDK	13	0	2397.311385	0.0050	0.1150
SVQPTAK[x]TVQKVETAVLSTTVK	6	0	2314.310659	0.0050	0.1100
FRKPIGATWK[x]TTQLEEANSK	9	0	2304.222519	0.0050	0.1000
MSSK[x]SSLELANNAVKSNDIEK	3	0	2264.131715	0.0050	0.1050
FLHDKNSDYK[x]ETLIFK	9	0	1997.025735	0.0050	0.0800
SNDIEKAIDLYK[x]EVLNK	11	0	1991.057425	0.0050	0.0850
QETQYK[x]IDELVSNNEK	5	0	1936.937709	0.0050	0.0800
DPEEEAEMMTK[x]ETTEK	10	0	1896.796787	0.0050	0.0800
LLMK[x]VALCANHADSVVK	3	0	1868.001115	0.0050	0.0850
QVMEEK[x]LDSKNVQLAK	5	0	1858.982156	0.0050	0.0800
KDSESTEEK[x]EAQAVQR	8	0	1833.870361	0.0050	0.0800
TMLVK[x]AVANSTAANFIR	4	0	1805.982099	0.0050	0.0850
DISSKSPSGNDALNDK[x]K	15	0	1774.869635	0.0050	0.0850
IAYASVVYIADK[x]YK	11	0	1602.865670	0.0050	0.0700
LEEIGVADQYK[x]VSK	10	0	1577.830012	0.0050	0.0700
SLLTGK[x]HAIRYAGR	5	0	1541.878966	0.0050	0.0700
AHLDVQEKDQPK[x]K	11	0	1534.810280	0.0050	0.0650
NCK[x]ADAGITIAPR	2	0	1385.708463	0.0050	0.0650
TLSMEK[x]HTELR	5	0	1343.686669	0.0050	0.0550
K[x]QLLIDGANVLR	0	0	1338.798265	0.0050	0.0600
KGYQTIELDK[x]K	9	0	1321.724101	0.0050	0.0550
IEDTDKYDK[x]K	8	0	1253.613888	0.0050	0.0500
VVLK[x]NKGTMK	3	0	1116.668841	0.0050	0.0500
ASK[x]ERAER	2	0	945.499144	0.0050	0.0400
LK[x]WSDER	1	0	932.471536	0.0050	0.0350
HK[x]TPDK	1	0	724.386752	0.0050	0.0300
LVK[x]ER	2	0	643.401675	0.0050	0.0250
ASK[x]AAR	2	0	602.349976	0.0050	0.0300
ILSNITYSYK[x]GYGLSMGTMLAGTGK	9	0	2625.318122	0.0048	0.1200
AMSIVGLLLDDTDPMINVMK[x]LDK	19	0	2531.304781	0.0048	0.1100
NTACSGIIAEVK[x]LQAAYEYFR	11	0	2403.189167	0.0048	0.1000
GDVAASILDK[x]YRTGIATMLTR	9	0	2251.199340	0.0048	0.1000
SNQATTSTDRQVK[x]LLFIEK	12	0	2178.164339	0.0047	0.0900
EDWEKYQK[x]PVDTEEENDK	7	0	2281.002149	0.0047	0.0850
NKHCLIK[x]MNHGTTTLAFR	6	0	2141.098527	0.0047	0.0850
GTK[x]TSETNDRNSTNNTK	2	0	1866.866670	0.0047	0.0800
LSLFSNK[x]ENELRQAVR	6	0	1903.027465	0.0047	0.0750
GGYAEVK[x]QSEVIGLVR	6	0	1703.920551	0.0047	0.0750
SFEQK[x]VMKEDNLILR	4	0	1848.976679	0.0047	0.0700
DFLDAVQKVVK[x]GNQK	10	0	1687.925636	0.0047	0.0700
TLSK[x]WRDATDDK	3	0	1434.710239	0.0046	0.0550
AVENASTCIGIK[x]CEDGVILALEK	11	0	2489.250437	0.0046	0.1050
TYNLISSYIKSVEISALASK[x]NR	19	0	2456.327369	0.0045	0.1000
ELK[x]KEEMVMLK	2	0	1376.740675	0.0045	0.0500
GSNDDEMK[x]IDK	7	0	1250.544822	0.0045	0.0500
GIWHNDNK[x]SFLVWVNEEDHLR	7	0	2607.261750	0.0045	0.0950
EDALFK[x]NEEK	5	0	1221.587675	0.0045	0.0450
TNSTDEK[x]GTK	6	0	1079.509429	0.0045	0.0450
DYVIQSDLMSAARK[x]VADLK	13	0	2122.109136	0.0045	0.0850
TTMTNGFLAHK[x]LCIHKNK	10	0	2113.092380	0.0044	0.0800
IK[x]ILFSDVK	1	0	1061.648429	0.0044	0.0400
SIMEYNGGSCVAMAGK[x]NCVAIASDLR	15	0	2773.265441	0.0044	0.1150
MTDK[x]YAFSLTTFSPNGK	3	0	1906.913413	0.0044	0.0750
A[x]TTVKDTMNVDINAIKK	0	0	1860.997805	0.0044	0.0750
AFNNAGITSVGVTGK[x]NCACVISQKK	14	0	2623.320910	0.0044	0.1100
AANVLAFQSTTK[x]TLALKYPGGGPGK	11	0	2489.364088	0.0044	0.1100
ILLDLVYAFIK[x]SNQATTSTDRQVK	10	0	2723.485647	0.0044	0.1050
LDPPILPENGDLEK[x]DEPEETDVNK	13	0	2705.291825	0.0044	0.1050
IMRDVITELPDAK[x]YYR	12	0	1982.029438	0.0044	0.0700
QNTPVLFDSK[x]EAVLK	9	0	1687.914404	0.0043	0.0650
DYCAFVQHLK[x]VNADTELVHLR	9	0	2527.264057	0.0043	0.0900
DEQIEKIDTVIK[x]LVDHSFDEK	11	0	2500.269580	0.0043	0.0900
ELFDPIISDRHGGYKPTDK[x]HK	18	0	2452.249792	0.0043	0.0900
DNLSWLSK[x]ANNWSK	7	0	1661.816092	0.0043	0.0600
ELAAIK[x]EDTEAVLK	5	0	1528.834763	0.0043	0.0600
YYEQK[x]IR	4	0	998.518484	0.0043	0.0300
VDAQDFLK[x]VAETR	7	0	1490.772835	0.0042	0.0550
MNSIVSKYTQSTNNDDPK[x]K	17	0	2169.037093	0.0042	0.0800
VIGSELVQK[x]YVGEGARMVR	8	0	2090.130540	0.0042	0.0800
EAGFIDDILIITPASK[x]EK	15	0	1959.056365	0.0042	0.0750
AVEK[x]LSVEALNSLTGEFK	3	0	1934.035964	0.0042	0.0750
GTTAVLK[x]EDIYK	6	0	1336.723767	0.0042	0.0500
NCK[x]ADAGITIAPRCTDLDAIGVK	2	0	2458.230706	0.0041	0.0950
D[x]VPTFANFHTPIFIAKR	0	0	1973.052225	0.0041	0.0700
GFDFEYYQRNLLLQEK[x]GFPTPK	15	0	2689.353916	0.0041	0.0900
MPGTLLPGPGK[x]GYIGDPIKFVR	10	0	2312.271383	0.0041	0.0900
EVVQFVGSRFNSNAIAAVATK[x]MVTLK	20	0	2779.505334	0.0040	0.1050
NYPLILYLVEGNGQTAK[x]RSR	16	0	2291.238503	0.0040	0.0800
ATLEIYHEDNNRAEAK[x]DVAK	15	0	2286.123929	0.0040	0.0800
NK[x]LLK	1	0	614.411513	0.0040	0.0200
INVK[x]K	3	0	600.395864	0.0040	0.0200
Q[x]TVYQISELESLLRSSHIITKELK	0	0	2814.548970	0.0040	0.0950
LAQFEK[x]EEYVSDPK	5	0	1681.819840	0.0039	0.0550
ILIDK[x]ARVEAQNHK	4	0	1633.926306	0.0039	0.0550
FFPYYVYTTVAGIDK[x]EGK	14	0	2097.045801	0.0039	0.0700
NK[x]RGGDEWK	1	0	1088.536254	0.0039	0.0350
GTMK[x]VELYEIQLISEGQPVEGR	3	0	2475.267806	0.0039	0.0850
LAEK[x]WRDYNLISENTEM	3	0	2110.999257	0.0038	0.0650
VDTILLFMPMDESLK[x]VFQALTTIR	14	0	2780.485512	0.0038	0.0900
VLSNYMKQEALSSK[x]TLFTRPIPVR	13	0	2777.526069	0.0038	0.0900
NK[x]YAIQLPLPPK	1	0	1380.812854	0.0038	0.0450
AVILSDTK[x]PVDK	7	0	1284.728853	0.0038	0.0450
TFHILEPK[x]EKSLLAHK	7	0	1890.072626	0.0037	0.0600
NSTNNTK[x]ERDELEDLSEEDLQLK	6	0	2719.278296	0.0037	0.0850
LEK[x]GQSIDDMIPAQK	2	0	1671.850090	0.0037	0.0550
LIDASTVK[x]HVFPITK	7	0	1667.960960	0.0037	0.0550
MPPKEDWEK[x]YQKPVDTEEENDK	8	0	2734.243102	0.0036	0.0800
QLIIK[x]EEMMNSIQQAVAK	4	0	2073.096129	0.0036	0.0650
YAVISGAISLDRVDVK[x]TK	15	0	1934.083580	0.0036	0.0650
LNYKPEEEYPDLSK[x]HNNHMAK	13	0	2556.206604	0.0036	0.0750
AFGRVYATMQK[x]LQK	10	0	1639.886752	0.0036	0.0500
SLGSGMDQEK[x]VLNK	9	0	1504.755469	0.0036	0.0500
TLLYGK[x]R	5	0	849.507194	0.0036	0.0250
IGLSK[x]IR	4	0	785.512280	0.0036	0.0250
DTLSKDQELTEENVSISVIGK[x]DEK	20	0	2676.334021	0.0035	0.0850
SLK[x]DECKQDIMFELGLLQER	2	0	2451.213662	0.0035	0.0700
GIESEAYESVLDLAK[x]ICDVR	14	0	2266.115004	0.0035	0.0700
EWDSKLK[x]DLR	6	0	1288.677488	0.0035	0.0350
STDEYNGAMLK[x]SVCVEAGMIALR	10	0	2514.191544	0.0035	0.0800
TDATFIRVIGSELVQK[x]YVGEGAR	15	0	2508.333515	0.0035	0.0800
SYATGPYARELAAIK[x]EDTEAVLK	14	0	2495.290650	0.0035	0.0800
T[x]VYQISELESLLR	0	0	1549.835098	0.0035	0.0450
VIGSELVQK[x]YVGEGAR	8	0	1703.920551	0.0034	0.0550
ALTLK[x]TGPPGPPCGGK	4	0	1549.828571	0.0034	0.0550
VLNK[x]EHLEADFVTQVAVRR	3	0	2223.212290	0.0034	0.0650
YK[x]NENLENIEDVQLR	1	0	1875.932566	0.0033	0.0500
SFEQKVMK[x]EDNLILR	7	0	1848.976679	0.0033	0.0500
QLIIKEEMMNSIQQAVAK[x]	17	0	2073.096129	0.0033	0.0600
TTLFK[x]SELAQSK	4	0	1351.734665	0.0033	0.0400
K[x]TAGEDAVTLVK	0	0	1230.681905	0.0033	0.0400
FMLK[x]LGVKR	3	0	1090.668450	0.0033	0.0300
EALEK[x]TEEK	4	0	1075.539667	0.0033	0.0300
MK[x]LSLFSNK	1	0	1066.584449	0.0033	0.0300
VEFK[x]MGNGK	3	0	1008.506203	0.0033	0.0300
EEEDLDDEQLLLSREK[x]TSNNTNR	15	0	2747.284443	0.0033	0.0750
QLEMLDLQEGFIK[x]EDCKSLK	12	0	2423.207516	0.0032	0.0650
NWSK[x]IYDFPLFQGIFIR	3	0	2143.125385	0.0032	0.0550
ILAHREFPDLGVLEGK[x]R	15	0	1949.084584	0.0032	0.0550
RFCVGLQK[x]IEEIFK	7	0	1765.954825	0.0032	0.0450
GGLGYPEDAIGK[x]TK	11	0	1404.724827	0.0032	0.0450
ASAGPLIASQTVK[x]K	12	0	1369.792844	0.0032	0.0450
EAGFIDDILIITPASKEK[x]ADAAFLR	17	0	2703.448203	0.0032	0.0800
AGDFQGLNEQLVSLFK[x]KHGQLK	15	0	2456.317475	0.0032	0.0700
ELKK[x]EEMVMLK	3	0	1376.740675	0.0032	0.0350
EIK[x]PNIRVALR	2	0	1307.803685	0.0032	0.0350
HK[x]TPDKGYGHR	1	0	1294.653005	0.0032	0.0350
LVK[x]ERQAR	2	0	998.598459	0.0031	0.0250
AIEGK[x]IAR	4	0	856.513006	0.0031	0.0250
VLRQVMEEK[x]LDSK	8	0	1573.849698	0.0031	0.0400
STELFK[x]NEEEPTK	5	0	1550.746345	0.0031	0.0400
KVPDK[x]LIDASTVK	4	0	1412.823808	0.0031	0.0400
FFYILYFELYK[x]IAQDTLARR	10	0	2569.373199	0.0030	0.0600
SLKDECK[x]QDIMFELGLLQER	6	0	2451.213662	0.0030	0.0600
ILSTLDRELLK[x]PSASVALQR	10	0	2209.279304	0.0030	0.0600
TLALKYPGGGPGK[x]TAILPVK	12	0	1980.177084	0.0030	0.0600
VISMEKGGNMK[x]EVFR	10	0	1723.874862	0.0030	0.0450
VVGQLLEKLK[x]PLIEK	9	0	1706.070505	0.0030	0.0450
K[x]IEFPSYRDR	0	0	1309.677823	0.0030	0.0300
VK[x]AMEVDEKPTERYSDIGGLSK	1	0	2451.231422	0.0030	0.0650
NK[x]ADYYTNICDR	1	0	1531.672470	0.0029	0.0350
MEQK[x]PEVDYSEK	3	0	1481.670742	0.0029	0.0350
SK[x]RHQGVLEIEFMIDHNMK	1	0	2311.156430	0.0029	0.0550
QIK[x]EIKEVIELPVK	2	0	1665.007573	0.0029	0.0400
LK[x]LELKK	1	0	870.590192	0.0029	0.0200
ITTGDRLILTENIK[x]TK	13	0	1815.046470	0.0028	0.0450
WRDATDDK[x]R	7	0	1161.552629	0.0028	0.0250
GGDWERK[x]NR	6	0	1116.542400	0.0028	0.0250
IAKGAIEK[x]VDDLLTTQAEAK	7	0	2113.162944	0.0027	0.0550
LK[x]KTLEVLYLK	1	0	1346.853655	0.0027	0.0300
FFEKEDVQSLK[x]LK	10	0	1609.871482	0.0027	0.0350
REAEAAK[x]DEQIEK	6	0	1515.752826	0.0027	0.0350
LGDK[x]GPAAARASR	3	0	1268.694867	0.0027	0.0350
VISMEK[x]GGNMKEVFR	5	0	1723.874862	0.0027	0.0400
CIDMFIHK[x]SAELYKNPK	7	0	2093.043703	0.0026	0.0450
QLASYYHK[x]ESNALFMVR	7	0	2056.019935	0.0026	0.0450
KPRVVTALTMLK[x]QHLFR	11	0	2037.203252	0.0026	0.0450
QDLADATVETLK[x]AIEGK	11	0	1800.946820	0.0026	0.0450
YVVDISPDIDIK[x]EIKPNIR	11	0	2226.225875	0.0026	0.0500
K[x]LWKQLTDALIVFFDTPETVPLR	0	0	2729.515494	0.0026	0.0600
VYQTEPAGIYNAWK[x]ATAIGRASK	13	0	2494.296739	0.0026	0.0600
M[x]ATTVKDTMNVDINAIKK	0	0	1992.038284	0.0025	0.0450
VEDAPENNSFRSWIGAYLAK[x]IPER	19	0	2761.382249	0.0025	0.0600
VNQIESQMAMAEK[x]LIQIRVK	12	0	2328.265640	0.0025	0.0500
HFEQVINEK[x]HEDALAK	8	0	1906.953636	0.0025	0.0400
MDDK[x]MLLTEVHLLESK	3	0	1900.963729	0.0025	0.0400
K[x]DGIQDIMPSQAKELK	0	0	1799.945046	0.0025	0.0400
IKILFSDVK[x]AMTTGLR	8	0	1792.027986	0.0025	0.0400
PFGNTHNK[x]FK	7	0	1188.603937	0.0025	0.0250
SMIADK[x]HAIR	5	0	1140.607305	0.0025	0.0250
DYYTK[x]QSK	4	0	1031.492328	0.0025	0.0200
ELLVK[x]ASK	4	0	886.548722	0.0025	0.0200
NK[x]PDER	1	0	757.371829	0.0025	0.0150
ATK[x]QSK	2	0	661.375854	0.0025	0.0150
K[x]AIPLALGLLSASNPQMRIFDTLSR	0	0	2711.515506	0.0024	0.0600
AVNIAFTQDQLLK[x]RAATYIHR	12	0	2428.333793	0.0024	0.0500
VVGQLLEK[x]LKPLIEKGGDWER	7	0	2406.363362	0.0024	0.0500
LFQVEYAIEAIK[x]LGSTAIGVK	11	0	2249.267011	0.0024	0.0500
YTLYDQNDTKEWLDK[x]LGDK	14	0	2344.122200	0.0024	0.0450
LSGVVEGIFQKCYAK[x]NEWR	14	0	2283.146914	0.0024	0.0450
IDVEESIAGYQLARSK[x]R	15	0	1934.022044	0.0024	0.0400
YIPNPVLVIIDVK[x]PK	12	0	1707.033394	0.0023	0.0350
VSKILEHK[x]EIMLR	7	0	1594.922802	0.0023	0.0300
DVITELPDAK[x]YYR	9	0	1581.803799	0.0023	0.0300
KLPNIEEATFDK[x]R	11	0	1559.830681	0.0023	0.0300
DFSKTLPPELK[x]GEALGNSEHIR	10	0	2437.260021	0.0023	0.0500
E[x]QKPEVDYSEK	0	0	1350.630263	0.0023	0.0250
Q[x]LMTEFVDQVDDVVKYEIDK	0	0	2413.172181	0.0023	0.0450
SDEINEVLNK[x]YQETQRQS	9	0	2180.034451	0.0022	0.0400
AANVLAFQSTTKTLALK[x]YPGGGPGK	16	0	2489.364088	0.0022	0.0550
TVYQISELESLLRSSHIITK[x]ELK	19	0	2686.490399	0.0022	0.0500
YVVDISPDIDIK[x]EIKPNIRVALR	11	0	2665.516554	0.0022	0.0500
EDVQSLK[x]LKYYEQK	6	0	1769.919882	0.0021	0.0300
SSK[x]SSLELANNAVK	2	0	1446.767750	0.0021	0.0300
EK[x]RTFLR	1	0	948.550451	0.0021	0.0150
LVRK[x]CIK	3	0	915.568742	0.0021	0.0150
EIK[x]PNIR	2	0	868.513006	0.0021	0.0150
K[x]SYDYSATMYTR	0	0	1484.660513	0.0021	0.0250
QIAIVVNQNWYCANTK[x]YVTGPK	15	0	2566.300107	0.0020	0.0450
DYGDLGSSVNPLDK[x]TNNLDLEHKHK	13	0	2808.367718	0.0020	0.0500
YEALSKHIIMFDCK[x]ILEFTK	13	0	2485.274807	0.0020	0.0400
QSK[x]YTYDRGTTAVLK	2	0	1729.899815	0.0020	0.0300
SLLTGK[x]HAIR	5	0	1094.655970	0.0020	0.0200
K[x]TLVAHAVLK	0	0	1078.686208	0.0020	0.0200
LRNK[x]R	3	0	685.434703	0.0020	0.0100
LGVK[x]R	3	0	571.380549	0.0020	0.0100
GAFK[x]V	3	0	520.300908	0.0020	0.0100
IDTIVK[x]EIQDEKEAEAAR	5	0	2057.063963	0.0019	0.0350
ITAFLLADSK[x]SQK	9	0	1420.792510	0.0019	0.0250
AEAGLALSLIVK[x]ALSIEGDDK	11	0	2112.167695	0.0019	0.0400
E[x]APADPTDEEAMSDEAAAQAITAR	0	0	2459.075713	0.0019	0.0450
SAELYK[x]NPKADPLDER	5	0	1844.926754	0.0019	0.0300
EK[x]SLLAHK	1	0	924.539219	0.0019	0.0150
CNK[x]FFYILYFELYKIAQDTLAR	2	0	2815.440615	0.0018	0.0400
AITSVHARQEYALALQK[x]WDLSR	16	0	2555.360731	0.0018	0.0400
ATDGVVLATEK[x]KPTSELAIGASLEK	10	0	2527.374374	0.0018	0.0450
VAEK[x]AQINTQEYGR	3	0	1605.811006	0.0018	0.0250
VSK[x]QGEIDYEALVK	2	0	1577.830012	0.0018	0.0250
IPDSTYEMVGGLEK[x]QIKEIK	13	0	2277.192525	0.0018	0.0350
N[x]SSSDMAYTSMFKGNQKVVK	0	0	2221.050634	0.0018	0.0350
LEETDVAK[x]AAILERPYASTGAYK	7	0	2495.290650	0.0017	0.0400
DAIPYEANIRQAIVSAVK[x]FEEEAK	17	0	2690.391418	0.0017	0.0400
IDTIVKEIQDEK[x]EAEAAR	11	0	2057.063963	0.0017	0.0300
SNNIK[x]ENEQKIK	4	0	1443.768084	0.0017	0.0200
TPNDTQK[x]YSNDK	6	0	1409.642221	0.0017	0.0200
AQIK[x]ILYVNNAK	3	0	1373.803016	0.0017	0.0200
IKYEYQK[x]LK	6	0	1211.691351	0.0017	0.0150
K[x]LMELFISK	0	0	1107.636148	0.0017	0.0150
FATLQK[x]SKR	5	0	1077.629423	0.0017	0.0150
ASVVETVTLTKVTQK[x]KPPVQPLAYK	14	0	2724.578817	0.0016	0.0400
HIIMFDCKILEFTK[x]YSNDK	13	0	2401.180912	0.0016	0.0300
AIGSGSEPAK[x]SELVKEFHK	9	0	2013.053008	0.0016	0.0300
AMVNIDTIDNK[x]VATTM	10	0	1735.848372	0.0016	0.0250
SSQQGVEGVLIILK[x]IEDTDK	13	0	2171.168421	0.0015	0.0300
SELQDK[x]SSQQGVEGVLIILK	5	0	2170.184405	0.0015	0.0300
MEILK[x]IHLEK	4	0	1252.721266	0.0015	0.0150
NLQVAK[x]SLDK	5	0	1114.634566	0.0015	0.0150
M[x]GQAQSGNFSNFGDGANGDNK	0	0	2114.871099	0.0014	0.0300
QAIVSAVK[x]FEEEAK	7	0	1547.819448	0.0014	0.0200
KEEMVMLK[x]GDEVVSLLGVSEQVQVR	7	0	2801.466563	0.0014	0.0350
MDDKMLLTEVHLLESK[x]VYHAIR	15	0	2640.376636	0.0014	0.0300
EEIQLLQEPGSYVGEVIK[x]TMGK	17	0	2447.261660	0.0014	0.0300
D[x]GIQDIMPSQAKELK	0	0	1671.850090	0.0013	0.0200
LDK[x]APTESYADIGGLESQIQEIK	2	0	2504.264495	0.0013	0.0300
QIAIVVNQNWYCANTKYVTGPK[x]NK	21	0	2808.437985	0.0012	0.0300
FRK[x]PIGATWKTTQLEEANSK	2	0	2304.222519	0.0012	0.0250
VLVDK[x]SRK	4	0	943.581415	0.0012	0.0100
ILFENPDEATK[x]RK	10	0	1559.830681	0.0012	0.0150
GGDEWK[x]IEPLKLK	5	0	1511.834706	0.0012	0.0150
ESDK[x]APDLIELNR	3	0	1498.762664	0.0012	0.0150
LWK[x]QLTDALIVFFDTPETVPLR	2	0	2601.420538	0.0011	0.0250
GVFK[x]NVSGNVLSEIKNNWQIER	3	0	2530.329098	0.0011	0.0250
DELWKNDDQLTYTYK[x]DEK	14	0	2303.059268	0.0011	0.0200
HGGYK[x]PTDK	4	0	1001.492997	0.0011	0.0100
NELEKLNFSSLK[x]MK	11	0	1679.891560	0.0011	0.0150
TLDSNSLTHEK[x]IEFATITK	10	0	2147.110911	0.0011	0.0200
SSGSSYPSLLQCLK[x]APVLSDSSCK	13	0	2570.235514	0.0010	0.0250
CLTDLEDEAPAK[x]DILLDMSR	11	0	2304.097637	0.0010	0.0200
MVTANIK[x]NIK	6	0	1130.648106	0.0010	0.0100
DAVVLGVEK[x]R	8	0	1084.624003	0.0010	0.0100
LPSEYDSRVK[x]AMEVDEKPTER	9	0	2478.205935	0.0010	0.0200
TK[x]INLIETLRTITDGK	1	0	1815.046470	0.0009	0.0150
AVILSDTKPVDKK[x]QCVIANSCK	12	0	2473.303140	0.0009	0.0200
NEADPAMAILSEYLETGSVK[x]LR	19	0	2406.209961	0.0009	0.0200
K[x]EVQEARELIR	0	0	1369.767693	0.0009	0.0100
TK[x]DAVVLGVEK	1	0	1157.665530	0.0009	0.0100
APPEILDISKQLADYK[x]AFEDSLR	15	0	2618.359059	0.0009	0.0200
QIAK[x]FVVSLGERVSPTDIEEGMR	3	0	2560.331798	0.0009	0.0200
NKGTMK[x]VELYEIQLISEGQPVEGR	5	0	2717.405684	0.0008	0.0200
MLLTEVHLLESK[x]VYHAIR	11	0	2151.187325	0.0008	0.0150
D[x]RQEQR	0	0	830.399437	0.0008	0.0050
QSRQETQYK[x]IDELVSNNEK	8	0	2308.129407	0.0008	0.0150
VPDK[x]LIDASTVKHVFPITK	3	0	2107.204023	0.0008	0.0150
IDELVSNNEK[x]IWK	9	0	1586.830346	0.0008	0.0100
YYK[x]PDLTIDEAVR	2	0	1581.803799	0.0008	0.0100
GIDWREALEK[x]TEEK	9	0	1702.852533	0.0007	0.0100
AK[x]IIDLR	1	0	827.522844	0.0007	0.0050
SLALTK[x]K	5	0	759.485399	0.0007	0.0050
VIDGSRPVNRNK[x]LLK	11	0	1708.010698	0.0007	0.0100
K[x]GILLPESLTEAVEATTYAILRK	0	0	2515.426015	0.0007	0.0150
MGNGK[x]MVEISRLHNSLEVVFEWDK	4	0	2817.394072	0.0006	0.0150
KDGIQDIMPSQAK[x]ELK	12	0	1799.945046	0.0006	0.0100
VAQTTYK[x]K	6	0	937.523235	0.0006	0.0050
K[x]QLATSLR	0	0	915.550117	0.0006	0.0050
DNSSDLQKLLMK[x]VALCANHADSVVK	11	0	2755.399548	0.0006	0.0150
ASVVETVTLTKVTQKK[x]PPVQPLAYK	15	0	2724.578817	0.0006	0.0150
NDGTIVIRK[x]LEETDVAK	8	0	1900.026461	0.0006	0.0100
ARLTQLLSQIK[x]EEQGDIK	10	0	2069.147964	0.0006	0.0100
MNSIVSK[x]YTQSTNNDDPK	6	0	2040.942138	0.0006	0.0100
DK[x]KASLLTR	1	0	1030.613439	0.0006	0.0050
SSK[x]VYISPK	2	0	1007.565097	0.0006	0.0050
K[x]EAGFIDDILIITPASKEK	0	0	2087.151320	0.0005	0.0100
LGVKPPK[x]GCLMFGPPGTGK	6	0	1940.037500	0.0005	0.0100
LGVK[x]PPKGCLMFGPPGTGK	3	0	1940.037500	0.0005	0.0100
APPEILDISK[x]QLADYKAFEDSLR	9	0	2618.359059	0.0004	0.0100
L[x]EAPADPTDEEAMSDEAAAQAITAR	0	0	2572.159771	0.0004	0.0100
LK[x]ESQLVDKFFEK	1	0	1609.871482	0.0004	0.0050
AHLDVQEK[x]DQPKK	7	0	1534.810280	0.0004	0.0050
EK[x]ASKGSNDDEMK	1	0	1437.640504	0.0004	0.0050
SGVK[x]LENVKIYADLK	3	0	1675.950788	0.0003	0.0050
VAQTTYKK[x]IYNEYPPTK	7	0	2043.067597	0.0003	0.0050
ATSAGPKQTETINWLEK[x]R	16	0	2029.059155	0.0003	0.0050
QILDCIVNLSEPAKK[x]SGFEK	14	0	2275.188107	0.0002	0.0050
QDLADATVETLK[x]AIEGKIAR	11	0	2141.169090	0.0002	0.0050
ADPLDERLSGVVEGIFQK[x]CYAK	17	0	2494.252490	0.0002	0.0050
MARENAPAIIFIDEIDAIATK[x]R	20	0	2457.304859	0.0002	0.0050
K[x]NLLNPLIEDSRYGLQGPTWLVHK	0	0	2790.517949	0.0002	0.0050
KQCVIANSCK[x]TAINTGGGSVAVFNK	9	0	2623.320910	0.0002	0.0050
# precursors: 1
Precursor: 3400.7480	4	0.9972	0
AMEVDEK[x]PTER(6)	EK[x]SPAIIFIDELDAIGTK(1)	1.7350	3400.7322	138.0681
IYADLK[x]INEDSK(5)	LDPAGFYIGYK[x]ATSAGPK(10)	1.0850	3400.7441	138.0681
VMCK[x]NK(3)	QGLHK[x]KSNFFLQLDGLVGQEAR(4)	1.0600	3400.7746	138.0681
AVILSDTK[x]PVDKK(7)	M[x]CSPSATLTHRTMTEK(0)	1.0450	3400.7403	138.0681
LRK[x]EVAEADIASK(2)	K[x]DSESTEEKEAQAVQR(0)	1.0450	3400.7320	138.0681
NK[x]MVCK(1)	QGLHK[x]KSNFFLQLDGLVGQEAR(4)	1.0350	3400.7746	138.0681
DQPK[x]KVGQYIR(3)	SMK[x]DLHISQNFACLIR(2)	1.0200	3400.7746	138.0681
GITVLK[x]PDDDK(5)	LAAEDHKFVIHQEENK[x]R(15)	1.0000	3400.7625	138.0681
DQPK[x]KVGQYIR(3)	IQFCLALHNDSIK[x]SMR(12)	0.9800	3400.7746	138.0681
DQPKK[x]VGQYIR(4)	SMK[x]DLHISQNFACLIR(2)	0.9600	3400.7746	138.0681
K[x]REAEAAK(0)	SPPQISQWDYK[x]YPLVTHFR(10)	0.9550	3400.7567	138.0681
VLK[x]TKDEGGPAGGLYI(2)	NCACVISQK[x]KVPDK(8)	0.9400	3400.7733	138.0681
DQPKK[x]VGQYIR(4)	IQFCLALHNDSIK[x]SMR(12)	0.9200	3400.7746	138.0681
VMCK[x]NK(3)	QGLHKK[x]SNFFLQLDGLVGQEAR(5)	0.9150	3400.7746	138.0681
Q[x]SRQETQYK(0)	GIGSYEK[x]QSEVSVGLRFIK(6)	0.9150	3400.7625	138.0681
VLKTK[x]DEGGPAGGLYI(4)	NCACVISQK[x]KVPDK(8)	0.8950	3400.7733	138.0681
NK[x]MVCK(1)	QGLHKK[x]SNFFLQLDGLVGQEAR(5)	0.8900	3400.7746	138.0681
TGPPGPPCGGK[x]FMLK(10)	QEYALALQK[x]WDLSR(8)	0.8300	3400.7310	138.0681
GYIGDPIK[x]FVR(7)	SLPPEEYDEKLYNK[x]FK(13)	0.8150	3400.7593	138.0681
K[x]AVYMPLCDPGNK(0)	FQDILLGAGQAIK[x]AGNR(12)	0.8150	3400.7634	138.0681
