# Supplementary material for: ECL: an exhaustive search tool for the identification of cross-linked peptides using whole database
Source: BMC Bioinformatics. 2016 May 20;17:217. doi: 10.1186/s12859-016-1073-y (PMC4874008; doi:10.1186/s12859-016-1073-y)
Supplement: Additional file 5 — Kojak’s pre-selection list of PSMs only identified by ECL. (ZIP 5147 kb) [file 12859_2016_1073_MOESM5_ESM.zip › Kojak's pre-selection ranks of ECL only peptides/Kojak's detailed results/aleitner_M1012_007/diagnostic_8885.txt]

Scan: 8885
FCVGLQK[x]IEEIFK	6	0	1609.853723	0.1238	1.6100
DTTK[x]NKMVCK	3	0	1223.600166	0.0850	0.8500
K[x]AGHPFMWNQHLGYVLTCPSNLGTGLR	0	0	3053.511491	0.0731	1.9750
FCVGLQKIEEIFK[x]K	12	0	1737.948678	0.0704	0.9850
NK[x]MVCK	1	0	778.382925	0.0700	0.4200
DQKKDK[x]PK	5	0	985.555594	0.0650	0.5200
ELFDCLK[x]IMR	6	0	1323.667849	0.0645	0.6450
IEEIFK[x]KAGHPFMWNQHLGYVLTCPSNLGTGLR	5	0	3812.928147	0.0627	2.0700
IEEIFKK[x]AGHPFMWNQHLGYVLTCPSNLGTGLR	6	0	3812.928147	0.0605	1.9950
DQK[x]KDKPK	2	0	985.555594	0.0600	0.4800
K[x]NVPK	0	0	584.364565	0.0570	0.2850
FCVGLQK[x]IEEIFKK	6	0	1737.948678	0.0564	0.7900
K[x]LFK	0	0	534.352941	0.0562	0.2250
LCFDELK[x]K	6	0	1051.537166	0.0550	0.4400
MVTLK[x]DVGPPQPGPGIYRLIGGTLR	4	0	2634.467832	0.0532	1.3300
DEVLFNDK[x]PLPIEMK	7	0	1786.917438	0.0527	0.7900
CFGIK[x]FDIMPR	4	0	1382.683832	0.0514	0.5650
DTTKNK[x]MVCK	5	0	1223.600166	0.0510	0.5100
YEIDK[x]TLAGVTRDYYTK	4	0	2035.026127	0.0509	0.8650
TDTKTIEAITFK[x]TDNHLSSTLEK	11	0	2592.328152	0.0504	1.1600
K[x]EVAEADIASKDLEETDER	0	0	2147.022884	0.0503	0.9550
KDWNACK[x]K	6	0	1048.512348	0.0500	0.4000
K[x]NCK	0	0	548.274037	0.0487	0.1950
K[x]TELFK	0	0	764.443203	0.0483	0.2900
GYSK[x]PNER	3	0	949.461699	0.0469	0.3750
LCFDELKK[x]R	7	0	1207.638268	0.0467	0.4200
ATLTGMKIDVLFSK[x]IR	13	0	1792.027986	0.0450	0.7200
K[x]MQE	0	0	534.247157	0.0450	0.1800
K[x]SGFEKIDLTR	0	0	1292.708787	0.0441	0.4850
CFIVNELMRWPK[x]IAEIYGSALR	11	0	2665.387142	0.0436	0.9600
ATAGPIIADK[x]NCK	9	0	1357.702317	0.0423	0.5500
LCFDELK[x]KR	6	0	1207.638268	0.0422	0.3800
ILFSDVK[x]AMTTGLR	6	0	1550.848972	0.0421	0.5900
K[x]FTGGVLMLIDR	0	0	1348.753625	0.0417	0.5000
ATLTGMK[x]IDVLFSKIR	6	0	1792.027986	0.0416	0.6650
DGIVLAAEK[x]K	8	0	1042.602207	0.0415	0.4150
SAKGTK[x]R	5	0	746.439846	0.0414	0.2900
SLK[x]DECK	2	0	878.416723	0.0407	0.2850
TAAVNIK[x]VR	6	0	970.592313	0.0406	0.3650
MLAIVVEASCGK[x]DLNEAMTSGYR	11	0	2514.191544	0.0402	0.9250
V[x]GVFKNVSGNVLSEIK	0	0	1688.946037	0.0400	0.6400
T[x]VYQISELESLLR	0	0	1549.835098	0.0400	0.5200
LRHTVIK[x]TGLR	6	0	1292.804020	0.0400	0.4400
KDK[x]PK	2	0	614.375128	0.0400	0.2000
LVEDATDFVRQGAMIAQAMILTQHNDQLNSK[x]VSGIR	30	0	3969.019861	0.0397	1.4300
IDELVSNNEK[x]IWKVMCK	9	0	2105.064830	0.0394	0.6700
M[x]SGYDRALSVFSPDGRLLQVEYGQEAVR	0	0	3142.550434	0.0391	1.0950
ERK[x]PR	2	0	684.403070	0.0390	0.1950
RFCVGLQK[x]IEEIFK	7	0	1765.954825	0.0389	0.5450
FFEKINVK[x]K	7	0	1151.670224	0.0389	0.3500
HTVIK[x]TGLR	4	0	1023.618860	0.0389	0.3500
Q[x]EMK	0	0	534.247157	0.0388	0.1550
K[x]IEIPLPNEVGRMEILK	0	0	1978.128419	0.0382	0.6500
Q[x]TVYQISELESLLR	0	0	1677.893669	0.0382	0.5350
IMKLCFDELK[x]K	9	0	1423.756658	0.0382	0.4200
VEFK[x]MGNGKMVEISR	3	0	1723.874862	0.0380	0.5700
GSDAAPQASKK[x]K	10	0	1186.630541	0.0379	0.4550
SGFEK[x]IDLTR	4	0	1164.613831	0.0375	0.3750
I[x]AIVVNQNWYCANTKYVTGPK	0	0	2438.241535	0.0374	0.7850
HFYAHK[x]PGVLATSFLDQDLESECMLLIR	5	0	3289.626236	0.0373	1.0450
EYLEK[x]NWKEGLSR	4	0	1650.836493	0.0369	0.4800
K[x]PRVVTALTMLKQHLFR	0	0	2037.203252	0.0368	0.6250
ENEQKIK[x]TLSMEK	6	0	1576.812980	0.0365	0.4750
QPWAHGLLLENFNSAAEK[x]NHASIDKMK	17	0	3048.523830	0.0363	0.9800
K[x]TVQYATK	0	0	937.523235	0.0362	0.2900
ASK[x]VLELR	2	0	914.554868	0.0362	0.2900
SGSTGVAGYLARATHEVLKDEVLFNDK[x]PLPIEMK	26	0	3684.918356	0.0362	1.2300
AK[x]YASQKRP	1	0	1047.582476	0.0361	0.3250
G[x]VFKNVSGNVLSEIK	0	0	1589.877628	0.0360	0.5400
KSGFEK[x]IDLTR	5	0	1292.708787	0.0359	0.3950
VMGSGCDAAGTIIK[x]VFHPITK	13	0	2201.133573	0.0357	0.7500
TAINTGGGSVAVFNK[x]FAYVLYQER	14	0	2604.333515	0.0356	0.8550
DIGK[x]VVDK	3	0	872.496688	0.0356	0.2850
EVAEADIASK[x]DLEETDER	9	0	2018.927929	0.0356	0.6400
TIEAITFK[x]TDNHLSSTLEK	7	0	2147.110911	0.0355	0.6750
EASK[x]TLSKWR	3	0	1204.656362	0.0355	0.3550
DKLVLK[x]EVFLSFHNLVGR	5	0	2113.204692	0.0353	0.6350
S[x]QARGFDRTITVFSPEGR	0	0	2023.023439	0.0353	0.6350
Q[x]IAIVVNQNWYCANTKYVTGPK	0	0	2566.300107	0.0352	0.7750
AQEEVK[x]R	5	0	858.455887	0.0350	0.2450
TK[x]INLIETLR	1	0	1199.723710	0.0345	0.3450
K[x]SLKDECK	0	0	1006.511679	0.0344	0.2750
ASKGSNDDEMK[x]IDK	10	0	1536.708913	0.0343	0.4800
IDRPAQVISFK[x]K	10	0	1400.813914	0.0342	0.4100
K[x]NCKADAGITIAPR	0	0	1513.803419	0.0339	0.4750
DIK[x]SMIADK	2	0	1019.532081	0.0339	0.3050
IDKHFYAHK[x]PGVLATSFLDQDLESECMLLIR	8	0	3645.832188	0.0339	1.0500
EVIELPLKNPELFLRVGIK[x]PPK	18	0	2528.509290	0.0339	0.7450
K[x]LEFPLPNEEAR	0	0	1441.756460	0.0338	0.4050
YEIDK[x]TLAGVTR	4	0	1364.729913	0.0338	0.4050
E[x]MKK	0	0	534.283541	0.0338	0.1350
AHILRIHAK[x]SMAIDK	8	0	1702.966393	0.0337	0.5050
LK[x]VLVQGLER	1	0	1153.718232	0.0335	0.3350
QPWAHGLLLENFNSAAEK[x]NHASIDK	17	0	2789.388396	0.0334	0.8350
DQKK[x]DKPK	3	0	985.555594	0.0331	0.2650
SRTLASLQK[x]R	8	0	1158.683243	0.0330	0.3300
IDK[x]HFYAHKPGVLATSFLDQDLESECMLLIR	2	0	3645.832188	0.0326	1.0100
TDTK[x]TIEAITFKTDNHLSSTLEK	3	0	2592.328152	0.0324	0.7450
DDINLDEASAMAVK[x]FLSKTLDSNSLTHEK	13	0	3191.565471	0.0319	0.9250
IKILFSDVK[x]AMTTGLR	8	0	1792.027986	0.0319	0.5100
YQKDEEWPPK[x]M	9	0	1449.659787	0.0318	0.3500
LALTK[x]LTIPLPLYPQGHPGGSEGGPK	4	0	2640.463795	0.0317	0.8250
GFICK[x]VVDKDGIR	4	0	1505.802358	0.0315	0.4100
ATHEVLKDEVLFNDK[x]PLPIEMK	14	0	2565.351138	0.0314	0.6900
IQYVGK[x]QDPKK	5	0	1302.729522	0.0314	0.3450
DKK[x]LIPIR	2	0	981.633448	0.0313	0.2500
KNCK[x]ADAGITIAPR	3	0	1513.803419	0.0311	0.4350
AEAK[x]DVAKMK	3	0	1089.585175	0.0310	0.3100
ASALGAINLQPLLMPSK[x]R	16	0	1879.071243	0.0308	0.5550
HIGIATTGFIPDGQHIVK[x]R	17	0	2059.132592	0.0308	0.5850
GDSGEMSLQK[x]LFK	9	0	1438.712546	0.0308	0.4000
VNENIGDELLLEQCMK[x]HSTFIITK	15	0	2831.419615	0.0306	0.7350
EK[x]VEYAPSNEIDTFELQGCSLKDQIGEEK	1	0	3355.576425	0.0305	0.8850
LQK[x]YQATVMR	2	0	1236.664816	0.0305	0.3050
IHAK[x]SMAIDK	3	0	1112.601159	0.0305	0.3050
ASALGAINLQPLLMPSK[x]RIHPEMYGFMDHHSR	16	0	3616.821581	0.0305	0.9750
ATHEVLK[x]DEVLFNDKPLPIEMK	6	0	2565.351138	0.0305	0.6700
GYSK[x]PNERATK	3	0	1249.641438	0.0305	0.3350
NK[x]ADYYTNICDR	1	0	1531.672470	0.0304	0.3650
TAALSARPAK[x]NIR	9	0	1367.799660	0.0304	0.3950
TAINTGGGSVAVFNK[x]FAYVLYQERVTPFTIGSER	14	0	3691.899673	0.0303	1.0300
ATTVKDTMNVDINAIK[x]K	15	0	1860.997805	0.0303	0.5150
QETQYKIDELVSNNEK[x]IWK	15	0	2364.196029	0.0303	0.5750
LK[x]LEAIMYDTELNSEGSAPAVR	1	0	2406.209961	0.0300	0.6600
EIK[x]PNIRVALR	2	0	1307.803685	0.0300	0.3300
KSLK[x]DECK	3	0	1006.511679	0.0300	0.2400
TLASLQK[x]R	6	0	915.550117	0.0300	0.2400
WPK[x]IAEIYGSALR	2	0	1502.824477	0.0296	0.3850
LNDPEDKYEALSK[x]HIIMFDCK	12	0	2565.224226	0.0295	0.6200
EK[x]ADAAFLR	1	0	1019.539945	0.0294	0.2650
LIEK[x]LELR	3	0	1012.628028	0.0294	0.2350
LDRK[x]LEFPLPNEEAR	3	0	1825.968559	0.0293	0.4400
YYLPKGK[x]SALSTLNGFVEELK	6	0	2356.267737	0.0293	0.6150
YQKPVDTEEENDK[x]NPPPLDEGDIELLK	12	0	3124.508675	0.0293	0.7900
AQSGPDASAK[x]LPTVIPTTR	9	0	1909.026796	0.0292	0.5550
HIGIATTGFIPDGQHIVK[x]RAR	17	0	2286.270804	0.0290	0.6100
SETMK[x]YYLPK	4	0	1258.626702	0.0290	0.2900
M[x]SQARGFDRTITVFSPEGR	0	0	2154.063918	0.0289	0.5500
VFHPITKAVILSDTK[x]PVDK	14	0	2107.204023	0.0289	0.5500
LDGK[x]DELWK	3	0	1102.565823	0.0289	0.2600
DGLEDDMPALADEEFEK[x]MDRR	16	0	2481.078690	0.0288	0.6050
ALTLK[x]TGPPGPPCGGK	4	0	1549.828571	0.0288	0.4600
TVQK[x]VETAVLSTTVKAQAR	3	0	2029.153050	0.0287	0.5450
TGQK[x]MLMNMDK	3	0	1295.603535	0.0286	0.3150
ASK[x]AAREYLEK	2	0	1264.677488	0.0286	0.3150
HEAMELVK[x]EAIEAGIFNDLGSGSNCDLVVIDEEK	7	0	3730.770431	0.0285	0.9700
YYPVRK[x]FTGGVLMLIDR	5	0	2027.102541	0.0285	0.4850
YQK[x]DEEWPPK	2	0	1318.619308	0.0285	0.2850
LEFIK[x]VIPVEELK	4	0	1555.922455	0.0285	0.3700
GTLK[x]VHTIR	3	0	1023.618860	0.0283	0.2550
QASDTSTNTK[x]VLIYIADLLFRAGDFQGLNEQLVSLFK	9	0	4115.157715	0.0282	1.0450
K[x]EEPK	0	0	629.338410	0.0280	0.1400
VYSEIPLSNATSLLYLENTKETEK[x]LAEER	23	0	3339.708423	0.0279	0.8100
AQSGPDASAK[x]LPTVIPTTRCR	9	0	2225.158538	0.0276	0.5800
REDGMK[x]ILMVNR	5	0	1460.759115	0.0275	0.3300
DLVK[x]KYDK	3	0	1007.565097	0.0275	0.2200
SPSGNDALNDK[x]KGTK	10	0	1530.763724	0.0273	0.4100
HADATCVHRLALTK[x]LTIPLPLYPQGHPGGSEGGPK	13	0	3687.930590	0.0273	0.9550
WNSKVDK[x]PDGTMDYDSMDNIFFAK	6	0	2823.251891	0.0271	0.6500
TSNNTNRTNSTDEK[x]GTK	13	0	1866.866670	0.0271	0.4600
MSSK[x]SSLELANNAVK	3	0	1577.808228	0.0270	0.4050
KYDK[x]TEDDIK	3	0	1253.613888	0.0270	0.2700
Q[x]EMKK	0	0	662.342113	0.0270	0.1350
WK[x]RENQLR	1	0	1128.615169	0.0269	0.2150
VMGSGCDAAGTIIKVFHPITK[x]AVILSDTKPVDK	20	0	3467.851862	0.0267	0.8800
CFGIK[x]FDIMPRK	4	0	1510.778788	0.0267	0.3200
GFICKVVDK[x]DGIR	8	0	1505.802358	0.0265	0.3450
ATDGVVLATEKK[x]PTSELAIGASLEK	11	0	2527.374374	0.0264	0.6600
IALDEQIQALK[x]QNTIVNQVYESYNQLTKTVELM	10	0	3836.986821	0.0264	0.8700
ISGAYALLLNSAGGARLK[x]LEAIMYDTELNSEGSAPAVR	17	0	3921.030413	0.0263	1.0000
RMPIDFK[x]GFICK	6	0	1510.778788	0.0262	0.3150
DAVK[x]EAAR	3	0	858.455887	0.0262	0.2100
MLAIVVEASCGK[x]DLNEAMTSGYRNEDDIEDIAALWMK	11	0	4157.941593	0.0262	0.9700
TQLADILSVLGMSYSNTSKHESLK[x]YR	23	0	2940.501366	0.0262	0.6800
YK[x]SYLLQHR	1	0	1206.650884	0.0261	0.2350
SNQATTSTDRQVK[x]LLFIEK	12	0	2178.164339	0.0261	0.4950
SVMAPLFLHDK[x]YDGR	10	0	1747.871494	0.0260	0.3900
K[x]LRDK	0	0	658.412573	0.0260	0.1300
ATREPNK[x]GSYRPYTAK	6	0	1837.943407	0.0259	0.4150
KYIPNPVLVIIDVK[x]PK	13	0	1835.128350	0.0259	0.4150
TTMTNGFLAHK[x]LCIHKNK	10	0	2113.092380	0.0258	0.4650
VFHPITK[x]AVILSDTKPVDK	6	0	2107.204023	0.0258	0.4900
SPSGNDALNDKK[x]GTK	11	0	1530.763724	0.0257	0.3850
QLEMLDLQEGFIK[x]EDCK	12	0	2094.996478	0.0256	0.4350
K[x]SNFFLQLDGLVGQEARILLDLVYAFIK	0	0	3209.785103	0.0255	0.7150
DTLSK[x]DQELTEENVSISVIGK	4	0	2304.169539	0.0255	0.5350
IYVTGGVSDFCPIAGMDMPKLGISATALSPEEK[x]K	32	0	3581.781793	0.0254	0.8650
TDTK[x]TIEAITFK	3	0	1366.734330	0.0254	0.3050
HVFPITK[x]GIGCVMTGSIADARAQVSR	6	0	2770.436936	0.0254	0.6600
LK[x]WSDERYLHQSLK	1	0	1801.947432	0.0254	0.3550
K[x]MAIDDDINWEELAR	0	0	1817.861714	0.0253	0.3800
DEPEETDVNK[x]YQKDEEWPPK	9	0	2475.107668	0.0252	0.5050
SGSTGVAGYLARATHEVLK[x]DEVLFNDKPLPIEMK	18	0	3684.918356	0.0251	0.8550
ATDGVVLATEK[x]KPTSELAIGASLEK	10	0	2527.374374	0.0250	0.6250
IDELVSNNEKIWK[x]VMCK	12	0	2105.064830	0.0250	0.4250
SPSGNDALNDK[x]K	10	0	1244.599634	0.0250	0.3000
C[x]SPSATLTHR	0	0	1128.534535	0.0250	0.2500
K[x]DWNACK	0	0	920.417393	0.0250	0.1750
TAAVNIK[x]VRDMESDFQDLLGSLLNTR	6	0	2905.496614	0.0250	0.6500
DYCAFVQHLK[x]VNADTELVHLR	9	0	2527.264057	0.0250	0.5250
HQGVLEIEFMIDHNMK[x]DGTQR	15	0	2497.184095	0.0248	0.5200
MLSQLDIK[x]QVVLIGVAVEIGLESHTSERSPVFVER	7	0	3878.097369	0.0247	0.8650
IMRDVITELPDAK[x]YYR	12	0	1982.029438	0.0247	0.3950
TGIATMLTRGEIK[x]K	12	0	1517.859870	0.0246	0.3450
TLVAHAVLK[x]VGSALVGSQTKVALEIHAQYELR	8	0	3400.919290	0.0244	0.7800
VTVSK[x]GVAIDLLEECK	4	0	1759.938898	0.0244	0.3900
SPTGQITSTSARSGK[x]K	14	0	1604.848116	0.0244	0.3900
ENWK[x]YACK	3	0	1097.496365	0.0244	0.1950
DDGLEDDMPALADEEFEK[x]MDRR	17	0	2596.105628	0.0243	0.5350
ATAGPIIADKNCK[x]K	12	0	1485.797272	0.0243	0.3400
FFEK[x]EDVQSLKLK	3	0	1609.871482	0.0242	0.3150
D[x]YDLVR	0	0	779.381332	0.0242	0.1450
TIEAITFKTDNHLSSTLEK[x]LSFK	18	0	2622.390357	0.0241	0.5550
F[x]RNQYDGDATTWSPQGR	0	0	1997.897911	0.0241	0.4100
AIAQAHENRSLADFEK[x]ALQDYKPELASDPIIR	15	0	3608.858537	0.0241	0.7700
SQDISINGNSKK[x]EEPK	11	0	1772.890370	0.0241	0.3850
K[x]QLATSLRSR	0	0	1158.683243	0.0240	0.2400
S[x]GYDRALSVFSPDGRLLQVEYGQEAVR	0	0	3011.509956	0.0239	0.6450
LALTKLTIPLPLYPQGHPGGSEGGPK[x]LEFIK	25	0	3270.837863	0.0239	0.7400
EIQDEK[x]EAEAARK	5	0	1515.752826	0.0238	0.3100
K[x]LEFPLPNEEARVGILR	0	0	1980.115548	0.0238	0.4050
LLMK[x]VALCANHADSVVK	3	0	1868.001115	0.0238	0.4050
ILLDLVYAFIK[x]SNQATTSTDRQVK	10	0	2723.485647	0.0237	0.5700
LGIDPPK[x]GIMLYGPPGTGKTLCAR	6	0	2511.334048	0.0237	0.5700
QQEADGIIK[x]ELNNDLDPTLR	8	0	2281.154893	0.0237	0.4750
YYK[x]PDLTIDEAVRIMK	2	0	1954.023292	0.0237	0.3800
DGIVLAAEKK[x]VTSK	9	0	1457.845270	0.0236	0.3300
REAEAAK[x]DEQIEK	6	0	1515.752826	0.0235	0.3050
NCK[x]ADAGITIAPR	2	0	1385.708463	0.0235	0.3050
AVAHHTDCK[x]FIRVSGSELVQK	8	0	2381.227281	0.0233	0.4900
ERK[x]PRR	2	0	840.504172	0.0233	0.1400
EDVQSLKLK[x]YYEQK	8	0	1769.919882	0.0232	0.3250
LLK[x]VTVSKGVAIDLLEECK	2	0	2114.201970	0.0232	0.4400
ETDLK[x]PYVLELAMTVVLDIEFRNRLLR	4	0	3245.784446	0.0231	0.6250
K[x]QLATSLR	0	0	915.550117	0.0231	0.1850
EPNK[x]GSYRPYTAK	3	0	1509.757521	0.0231	0.3000
ITAFLLADSK[x]SQKNVISLEISDTSLQPLSTFFAER	9	0	3869.046050	0.0230	0.8050
IEPLKLK[x]VLVQGLER	6	0	1734.076651	0.0230	0.3450
LDK[x]LPVIIGSMDVDNALDLMTMKEPCVGDLHLMLSHK	2	0	4148.085021	0.0230	0.8500
LVETSGQIRCGSPYIIEDSK[x]K	19	0	2379.210294	0.0229	0.4800
Y[x]FATLQKSK	0	0	1084.591644	0.0228	0.2050
MPFGNTHNK[x]FK	8	0	1319.644415	0.0227	0.2500
DTALEKYK[x]SYLLQHR	7	0	1863.984208	0.0227	0.3400
QPWAHGLLLENFNSAAEKNHASIDK[x]MK	24	0	3048.523830	0.0226	0.6100
LVLK[x]EVFLSFHNLVGR	3	0	1870.082797	0.0225	0.3600
NEEEPTK[x]K	6	0	973.471593	0.0225	0.1800
ATAGPIIADK[x]NCKK	9	0	1485.797272	0.0225	0.3150
FLSK[x]TLDSNSLTHEKIEFATITK	3	0	2622.390357	0.0224	0.5150
YGLQGPTWLVHKENAINK[x]K	17	0	2195.185017	0.0224	0.4250
ELISVSAASK[x]ILSNITYSYKGYGLSMGTMLAGTGK	9	0	3610.862484	0.0223	0.7800
QMVEERVLK[x]LTLEAMDLEIVEK	8	0	2615.391282	0.0223	0.4900
DQPKK[x]VGQYIR	4	0	1330.735668	0.0223	0.2450
SQK[x]NVISLEISDTSLQPLSTFFAERAK	2	0	3008.581721	0.0222	0.6000
LNSLPLLQQLVK[x]CFIVNELMR	11	0	2527.401730	0.0221	0.4650
EK[x]RTFLR	1	0	948.550451	0.0221	0.1550
FSFISNVRPKLFAYPPK[x]SVQPTAK	16	0	2721.500514	0.0221	0.5300
LAEFDK[x]AIEDAQELNGEHEILEAMKNK	5	0	3084.507234	0.0220	0.5950
VVGQLLEKLK[x]PLIEK	9	0	1706.070505	0.0220	0.3300
VDKNWSK[x]IYDFPLFQGIFIR	6	0	2485.315688	0.0220	0.4400
IQYVGK[x]QDPK	5	0	1174.634566	0.0220	0.2200
HGRMLK[x]TSPVNMMLSSDDQYIGGALLECGVLMR	5	0	3678.781091	0.0220	0.7250
ATSAGPK[x]QTETINWLEKR	6	0	2029.059155	0.0219	0.3950
VVSSAIVDK[x]YIGESAR	8	0	1692.904567	0.0219	0.3500
QDRGK[x]LVR	4	0	970.567161	0.0219	0.1750
KEVAEADIASK[x]DLEETDER	10	0	2147.022884	0.0218	0.4150
TAALSARPAK[x]NIRIHAYVK	9	0	2079.206421	0.0218	0.4150
MPIDFK[x]GFICK	5	0	1354.677686	0.0218	0.2400
GIDWREALEK[x]TEEK	9	0	1702.852533	0.0218	0.3050
EKSLLAHK[x]GGHVVR	7	0	1529.878966	0.0218	0.3050
VYSEIPLSNATSLLYLENTK[x]ETEKLAEER	19	0	3339.708423	0.0217	0.6300
QTTSNLGHINK[x]PSIQALIHGLGRHYYSLR	10	0	3273.748153	0.0217	0.6300
MEILK[x]IHLEK	4	0	1252.721266	0.0215	0.2150
LPVIIGSMDVDNALDLMTMK[x]EPCVGDLHLMLSHK	19	0	3791.879069	0.0215	0.7300
NK[x]TDTKTIEAITFK	1	0	1608.872208	0.0214	0.3000
K[x]VGQYIR	0	0	862.502443	0.0214	0.1500
QQEADGIIK[x]ELNNDLDPTLRYAGMFATALAYCGTSNSK	8	0	4174.993762	0.0213	0.8100
YEAFEK[x]ADSCILDLTGAFR	5	0	2205.041118	0.0213	0.4050
TNAIVMK[x]DIRSMDNLQGTLLLTFQEDR	6	0	3121.589852	0.0213	0.5750
K[x]QYSAKAK	0	0	922.523570	0.0213	0.1700
L[x]FKSLGSGMDQEKVLNK	0	0	1893.002891	0.0212	0.3600
TMLVK[x]AVANSTAANFIR	4	0	1805.982099	0.0212	0.3600
YQK[x]PVDTEEENDKNPPPLDEGDIELLK	2	0	3124.508675	0.0211	0.5700
LLVK[x]DRIDK	3	0	1098.676036	0.0211	0.1900
GFICK[x]VVDK	4	0	1064.568799	0.0211	0.1900
EFEIIK[x]GVLCQFRR	5	0	1793.960971	0.0211	0.2950
GYSK[x]PNERATKQSK	3	0	1592.826990	0.0211	0.2950
VMGSGCDAAGTIIKVFHPITKAVILSDTK[x]PVDK	28	0	3467.851862	0.0211	0.6950
IYVTGGVSDFCPIAGMDMPK[x]LGISATALSPEEK	19	0	3453.686837	0.0211	0.6950
VSKQGEIDYEALVK[x]LTDGTNGADLR	13	0	2691.371409	0.0210	0.5250
ENQEK[x]ISNNK	4	0	1202.589070	0.0210	0.2100
FSFISNVRPK[x]LFAYPPK	9	0	2010.109010	0.0209	0.3550
LNSLPLLQQLVK[x]CFIVNELMRWPK	11	0	2938.628752	0.0208	0.5000
ALRDTLSK[x]DQELTEENVSISVIGK	7	0	2644.391809	0.0208	0.5000
SSEETEDK[x]KMQE	7	0	1439.608537	0.0208	0.2500
ILFENPDEATK[x]R	10	0	1431.735725	0.0208	0.2500
DVAK[x]MK	3	0	690.373411	0.0208	0.1250
SQK[x]ALDTLFSAIR	2	0	1448.798656	0.0208	0.2700
VMGSGCDAAGTIIK[x]VFHPITKAVILSDTKPVDK	13	0	3467.851862	0.0208	0.6850
ATLEIYHEDNNRAEAK[x]DVAK	15	0	2286.123929	0.0207	0.4150
EVIELPLK[x]NPELFLR	7	0	1809.039932	0.0207	0.3100
VETAVLSTTVK[x]AQAR	10	0	1572.883440	0.0207	0.3100
LALTK[x]LTIPLPLYPQGHPGGSEGGPKLEFIK	4	0	3270.837863	0.0206	0.6400
YQKPVDTEEENDK[x]NPPPLDEGDIELLKSYATGPYAR	12	0	4090.964561	0.0206	0.7400
DK[x]LVLKEVFLSFHNLVGR	1	0	2113.204692	0.0206	0.3700
VDPLVSLMMVEKIPDSTYEMVGGLEK[x]QIK	25	0	3248.674489	0.0205	0.5950
DEPEETDVNKYQK[x]DEEWPPK	12	0	2475.107668	0.0205	0.4100
SSEQANLYERK[x]TLVAHAVLK	10	0	2256.222519	0.0205	0.4100
IVCPDQSIGDEDGQGIQLFLYYK[x]MLSQLDIK	22	0	3585.773339	0.0205	0.6350
NLNAPKFSFISNVRPK[x]LFAYPPK	15	0	2647.463738	0.0204	0.4700
VNENIGDELLLEQCMK[x]HSTFIITKR	15	0	2987.520717	0.0204	0.5100
DIKSMIADK[x]HAIR	8	0	1496.813257	0.0204	0.2650
DIK[x]SMIADKHAIR	2	0	1496.813257	0.0204	0.2650
DGIVLAAEK[x]KVTSK	8	0	1457.845270	0.0204	0.2850
KDYTMAQPEFFK[x]AVR	11	0	1829.913356	0.0203	0.3050
GTK[x]TSETNDRNSTNNTK	2	0	1866.866670	0.0203	0.3450
DEKYTLYDQNDTK[x]EWLDK	12	0	2303.059269	0.0203	0.3650
LGIDPPKGIMLYGPPGTGK[x]TLCAR	18	0	2511.334048	0.0202	0.4850
K[x]YIPNPVLVIIDVKPKSVGLPTNAYFAIDEIEDDGSK	0	0	4057.166158	0.0201	0.7450
T[x]DKYAFSLTTFSPNGKLVQIEYALNAVNAGVTSVGIK	0	0	3916.062033	0.0201	0.7450
LSFK[x]SIADVADMLEANDK	3	0	1965.971650	0.0200	0.3600
YVYRDYCAFVQHLK[x]VNADTELVHLR	13	0	3108.560213	0.0200	0.5000
QLMTEFVDQVDDVVK[x]YEIDK	14	0	2413.172181	0.0200	0.4000
VLK[x]TKDEGGPAGGLYI	2	0	1616.877294	0.0200	0.3200
EIQDEK[x]EAEAAR	5	0	1387.657871	0.0200	0.2400
TNAIVMK[x]DIR	6	0	1159.638269	0.0200	0.2000
KDQK[x]K	3	0	645.380940	0.0200	0.1000
DQK[x]K	2	0	517.285985	0.0200	0.0800
DK[x]PK	1	0	486.280173	0.0200	0.0800
DCIVLGADTRATAGPIIADK[x]NCK	19	0	2458.230705	0.0198	0.4550
HVFPITK[x]GIGCVMTGSIADAR	6	0	2229.139719	0.0198	0.4150
VLK[x]LTLEAMDLEIVEK	2	0	1843.037546	0.0197	0.3150
DTALEK[x]YKSYLLQHR	5	0	1863.984208	0.0197	0.2950
VVGQLLEK[x]LKPLIEK	7	0	1706.070505	0.0197	0.2950
YQKPVDTEEENDKNPPPLDEGDIELLK[x]SYATGPYAR	26	0	4090.964561	0.0196	0.7050
WNSK[x]VDKPDGTMDYDSMDNIFFAK	3	0	2823.251891	0.0196	0.4700
SSEETEDKK[x]MQE	8	0	1439.608537	0.0196	0.2350
K[x]KAQSGPDASAK	0	0	1186.630541	0.0196	0.2350
QTTSNLGHINK[x]PSIQALIHGLGR	10	0	2454.345417	0.0196	0.4500
QLADYK[x]AFEDSLRAIANHEQAR	5	0	2545.267228	0.0195	0.4300
K[x]HFEQVINEK	0	0	1270.666925	0.0195	0.1950
YAFSLTTFSPNGK[x]LVQIEYALNAVNAGVTSVGIK	12	0	3571.892466	0.0194	0.6600
DSESTEEK[x]EAQAVQRAR	7	0	1932.913617	0.0194	0.3300
LFK[x]SLGSGMDQEKVLNK	2	0	1893.002891	0.0194	0.3300
ELNLMDPK[x]VPEDIFK	7	0	1786.917438	0.0193	0.2900
VISMEK[x]GGNMKEVFR	5	0	1723.874862	0.0193	0.2900
LNCVIDRVNGVVFTNRPDEK[x]NR	19	0	2614.339673	0.0193	0.4250
VTQKK[x]PPVQPLAYK	4	0	1595.939834	0.0193	0.2700
DATDDK[x]R	5	0	819.372221	0.0193	0.1350
AENIDLEEFIDGNADGLCVIVEGSSK[x]HELVAMER	25	0	3758.776577	0.0193	0.6550
HQGVLEIEFMIDHNMK[x]DGTQRMLAIVVEASCGK	15	0	3755.825396	0.0192	0.6350
LK[x]ESQLVDKFFEK	1	0	1609.871482	0.0192	0.2500
TPDK[x]GYGHRDDIFIPLSEK	3	0	2187.095930	0.0192	0.3650
TQLADILSVLGMSYSNTSK[x]HESLK	18	0	2621.336941	0.0192	0.4600
ILYVNNAK[x]SQEEAIENIK	7	0	2075.089784	0.0192	0.3450
ATDDDRWK[x]TLSK	7	0	1434.710239	0.0192	0.2300
DQPK[x]KVGQYIR	3	0	1330.735668	0.0191	0.2100
TELFK[x]ASTSAK	4	0	1181.629146	0.0191	0.2100
NKYAIQLPLPPKIDPSVTMMQVEEK[x]PDVTYGDVGGCK	24	0	4117.057214	0.0191	0.7050
TQLADILSVLGMSYSNTSK[x]HESLKYR	18	0	2940.501366	0.0190	0.4950
GSYRPYTAK[x]AENIDLEEFIDGNADGLCVIVEGSSK	8	0	3816.815071	0.0190	0.6650
INVK[x]FFEKEDVQSLK	3	0	1822.982813	0.0190	0.2850
EWDSK[x]LKDLR	4	0	1288.677488	0.0190	0.1900
NKTDTK[x]TIEAITFK	5	0	1608.872208	0.0189	0.2650
IK[x]VLAQLGMQSLSPLKQGMNILR	1	0	2537.454825	0.0189	0.4350
AHLDVQEK[x]DQPKK	7	0	1534.810280	0.0188	0.2450
VDAQDFLK[x]VAETR	7	0	1490.772835	0.0188	0.2450
AEFAVLYDPKLGDNNIADWPQVEYLVGK[x]NR	27	0	3433.730496	0.0188	0.5650
VETAVLSTTVK[x]AQARAK	10	0	1772.015506	0.0188	0.3200
F[x]MTR	0	0	553.268226	0.0188	0.0750
I[x]AIVVNQNWYCANTKYVTGPKNK	0	0	2680.379413	0.0187	0.4300
TYEAALEVIK[x]NMGTVVDLLIENK	9	0	2562.361367	0.0187	0.4300
LVK[x]APALDGALQGVIQFMK	2	0	1998.133505	0.0187	0.3550
IVMSMVRNEIATCAEK[x]VYSEIPLSNATSLLYLENTK	15	0	4087.067778	0.0186	0.6700
EDWEK[x]YQKPVDTEEENDKNPPPLDEGDIELLK	4	0	3811.795051	0.0186	0.5950
ATSAGPK[x]QTETINWLEK	6	0	1872.958052	0.0185	0.3150
ELFDCLK[x]IMRDVITELPDAK	6	0	2405.233337	0.0185	0.3700
GDSGEMSLQKLFK[x]	12	0	1438.712546	0.0185	0.2400
SAKAK[x]NPMFALSR	4	0	1419.765584	0.0185	0.2400
M[x]FRNQYDGDATTWSPQGR	0	0	2128.938390	0.0183	0.3300
SMAIDK[x]DIR	5	0	1047.538227	0.0183	0.1650
DEK[x]VANEQEQALTNLSDLYVRENR	2	0	2833.384093	0.0183	0.4400
NK[x]GTMKVELYEIQLISEGQPVEGR	1	0	2717.405684	0.0183	0.4400
S[x]SKSSLELANNAVK	0	0	1446.767750	0.0182	0.2550
MDDK[x]MLLTEVHLLESKVYHAIR	3	0	2640.376636	0.0182	0.4000
GTMK[x]VELYEIQLISEGQPVEGR	3	0	2475.267806	0.0182	0.4000
IDLTRIVK[x]SAK	7	0	1242.765906	0.0182	0.2000
VVSSAIVDK[x]YIGESARIIR	8	0	2075.173785	0.0182	0.3450
NKGTMK[x]VELYEIQLISEGQPVEGR	5	0	2717.405684	0.0181	0.4350
LILVDDEK[x]TSWIYKNK	7	0	1964.061785	0.0181	0.2900
LVK[x]ERQAR	2	0	998.598459	0.0181	0.1450
DIGKVVDK[x]CFGIK	7	0	1477.796212	0.0181	0.2350
HHFYAK[x]IDRPAQVISFKK	5	0	2184.195523	0.0181	0.3250
MELLEQYNVIHDHQEERMQK[x]LLR	19	0	2951.474439	0.0180	0.4150
YYKPDLTIDEAVRIMK[x]LCFDELK	15	0	2859.454938	0.0180	0.4150
YYK[x]PDLTIDEAVRIMKLCFDELK	2	0	2859.454938	0.0180	0.4150
VTQKK[x]PPVQPLAYKSATPFR	4	0	2255.278912	0.0180	0.3600
GIDLK[x]SIAEKMNGASGAELK	4	0	2031.066940	0.0180	0.3600
AQIK[x]ILYVNNAKSQEEAIENIK	3	0	2515.364479	0.0180	0.3950
EVIELPVK[x]HPELFESLGIPQPKGILLYGPPGTGK	7	0	3652.027831	0.0179	0.6100
DDINLDEASAMAVKFLSK[x]TLDSNSLTHEK	17	0	3191.565471	0.0179	0.5200
AVAHHTDCK[x]FIR	8	0	1453.724781	0.0179	0.2150
K[x]SSEQANLYERK	0	0	1451.736786	0.0179	0.2150
IK[x]ENQEKISNNK	1	0	1443.768084	0.0179	0.2150
MHNNHAK[x]SLPPEEYDEKLYNK	6	0	2556.206604	0.0179	0.3750
EYGEASTSQLGPIAEDIQIK[x]LDK	19	0	2504.264495	0.0178	0.4100
GVVALVEDK[x]TKSVALGGITK	8	0	1984.156741	0.0177	0.3550
NEEGIIEFTKTPNDTQK[x]YSNDK	16	0	2570.213522	0.0177	0.3900
QNTPVLFDSK[x]EAVLKLK	9	0	1929.093418	0.0176	0.3000
FQDILLGAGQAIK[x]AGNR	12	0	1770.973979	0.0176	0.3000
LLKVTVSK[x]GVAIDLLEECK	7	0	2114.201970	0.0176	0.3350
ELFDPIISDRHGGYK[x]PTDKHK	14	0	2452.249792	0.0176	0.3700
LARNILK[x]VDIEVAVIPSEGFR	6	0	2338.337149	0.0176	0.3700
MSSKSSLELANNAVK[x]SNDIEK	14	0	2264.131715	0.0176	0.3700
V[x]LEATMILIDNSEWMINGDYIPTRFEAQK	0	0	3396.673241	0.0176	0.5100
M[x]TDKYAFSLTTFSPNGKLVQIEYALNAVNAGVTSVGIK	0	0	4047.102512	0.0175	0.6650
LAVFLTLEYDPCWKNYPLILYLVEGNGQTAK[x]R	30	0	3783.969662	0.0175	0.5600
M[x]SSIGTGYDLGLFFSPDGRLFQAEYAYK	0	0	3132.490133	0.0175	0.4900
YKLHSEK[x]VSLMDYLASSNISQLTGTK	6	0	2912.495219	0.0175	0.4550
DGLEDDMPALADEEFEK[x]MDR	16	0	2324.977588	0.0175	0.3500
TSK[x]TPPTAMLSSVREIIK	2	0	1958.086949	0.0175	0.3150
S[x]SSDMAYTSMFKGNQK	0	0	1780.775938	0.0175	0.2800
VEYAPSNEIDTFELQGCSLKDQIGEEK[x]TILQSLLQR	26	0	4151.073056	0.0174	0.6250
VLNKGDSGEMSLQK[x]LFK	13	0	1893.002891	0.0174	0.2950
FLSK[x]TLDSNSLTHEK	3	0	1718.883832	0.0173	0.2600
VTQKKPPVQPLAYK[x]SATPFR	13	0	2255.278912	0.0172	0.3450
GTIYFLLCDRYEAFEK[x]ADSCILDLTGAFR	15	0	3443.652839	0.0172	0.5000
ELQPFIVQMAEQALDIEK[x]ISYGDSGLR	17	0	3049.542893	0.0172	0.4650
TLYEHDLALVLENAIADDRK[x]TELFK	19	0	2916.523149	0.0172	0.4300
AIAQAHENRSLADFEKALQDYK[x]PELASDPIIR	21	0	3608.858537	0.0172	0.5500
VNLEAYLDLSITPK[x]QHAVNERAK	13	0	2608.397173	0.0172	0.3950
DKSAQVILSEIEVLEAEHRPFK[x]QEVEGLSVDTDIK	21	0	3951.047502	0.0171	0.6000
ELFDPIISDRHGGYKPTDK[x]HK	18	0	2452.249792	0.0171	0.3600
LSVEALNSLTGEFK[x]GKYYPLK	13	0	2356.267737	0.0171	0.3600
SSK[x]SSLELANNAVK	2	0	1446.767750	0.0171	0.2400
YPMDAHK[x]SELEGVEEAR	6	0	1959.899550	0.0171	0.2900
FNCHAEALETIQDLEVVNPLDYLLK[x]WK	24	0	3257.642933	0.0170	0.4600
EDWEKYQK[x]PVDTEEENDKNPPPLDEGDIELLK	7	0	3811.795051	0.0170	0.5450
EIKEVIELPVK[x]HPELFESLGIPQPK	10	0	2868.599943	0.0170	0.4250
TLALKYPGGGPGK[x]TAILPVK	12	0	1980.177084	0.0170	0.3400
VSGIRK[x]HFEQVINEK	5	0	1782.973979	0.0170	0.2550
LMGQINK[x]MPLLQSSVALLGQKIR	6	0	2537.454825	0.0170	0.3900
EFEIIK[x]GVLCQFR	5	0	1637.859869	0.0169	0.2200
IKTLSMEK[x]HTELR	7	0	1584.865682	0.0169	0.2200
LPSEYDSRVKAMEVDEK[x]PTER	16	0	2478.205935	0.0169	0.3550
TDK[x]YAFSLTTFSPNGKLVQIEYALNAVNAGVTSVGIK	2	0	3916.062033	0.0169	0.6250
DEEWPPK[x]M	6	0	1030.442937	0.0169	0.1350
IVCFMLNEK[x]LNQQSVLLPLLKDNIAHR	8	0	3205.746621	0.0169	0.4550
YGLQGPTWLVHK[x]ENAINKK	11	0	2195.185017	0.0168	0.3200
ATINMIK[x]LFDMDEMGGLYQLNLQTTREQIR	6	0	3541.772960	0.0168	0.5050
HDYYDSSSSIYDYSIIHVELVIYAK[x]ASKVLELR	24	0	3875.961992	0.0168	0.5550
GGHVVRFPLGNVWGLPMTNASHLGYQHLCTGK[x]K	31	0	3630.845093	0.0168	0.5550
K[x]IEFPPPSAEARAEILR	0	0	1923.057703	0.0168	0.2850
AK[x]TMTERLCPHTTSASM	1	0	1920.885494	0.0168	0.2850
SSLELANNAVK[x]SNDIEK	10	0	1830.932231	0.0168	0.2850
DATDDK[x]RGMFLILPTGAPAYAMSAHTATLR	5	0	3190.590187	0.0167	0.5000
EAEAAK[x]DEQIEK	5	0	1359.651724	0.0167	0.2000
DKK[x]ASLLTR	2	0	1030.613439	0.0167	0.1500
K[x]LIPIR	0	0	738.511554	0.0167	0.1000
SLNNLNTIDIDANLEK[x]LLIFEKQVR	15	0	2912.596978	0.0166	0.4150
IHSRK[x]MAIDDDINWEELAR	4	0	2311.137804	0.0166	0.3150
LVNFTAK[x]TLDLLGIFRGEDNTMIQPR	6	0	2961.574469	0.0165	0.4300
ADAAFLRLVK[x]APALDGALQGVIQFMK	9	0	2742.525343	0.0165	0.4300
KDKPK[x]YEPPVPTR	4	0	1553.856502	0.0165	0.2150
NTWNSTLETAK[x]AK	10	0	1462.741537	0.0165	0.2150
S[x]SIGTGYDLGLFFSPDGRLFQAEYAYK	0	0	3001.449655	0.0165	0.4450
MTDK[x]YAFSLTTFSPNGKLVQIEYALNAVNAGVTSVGIK	3	0	4047.102512	0.0164	0.6250
VLDVRIYVTGGVSDFCPIAGMDMPK[x]LGISATALSPEEK	24	0	4036.035753	0.0164	0.6250
TVSDLTISQAIFELSSPFLENKSQK[x]ALDTLFSAIR	24	0	3869.046050	0.0164	0.5750
ATLTGMK[x]IDVLFSK	6	0	1522.842826	0.0164	0.2300
VNENIGDELLLEQCMKHSTFIITK[x]R	23	0	2987.520717	0.0164	0.4100
VTFFYTDYIGVYAPRK[x]YTGLLR	15	0	2642.389574	0.0164	0.3600
YPHGMTETLNTK[x]LGLGIAYQLR	11	0	2475.294296	0.0164	0.3600
EDK[x]EGVVNTIAFAIR	2	0	1660.878354	0.0163	0.2450
LDVAK[x]RVDMYASDLAQISR	4	0	2150.115282	0.0163	0.3100
QLMTEFVDQVDDVVK[x]YEIDKTLAGVTR	14	0	3111.579669	0.0163	0.4400
FLLDDFDQQEHIQK[x]SETMKYYLPK	13	0	3015.468672	0.0162	0.3900
SLPPEEYDEK[x]LYNKFK	9	0	1998.993768	0.0162	0.2600
WSTAETLTNNK[x]IDRDK	10	0	1890.943464	0.0162	0.2600
G[x]VFK	0	0	449.263798	0.0162	0.0650
ILYVNNAK[x]SQEEAIENIKCTR	7	0	2492.269200	0.0162	0.3400
M[x]VLEATMILIDNSEWMINGDYIPTRFEAQK	0	0	3527.713720	0.0162	0.4850
ENEQK[x]IKTLSMEK	4	0	1576.812980	0.0162	0.2100
IYEFIDQLWPEISDDVTK[x]IEVMYEDHSFPER	17	0	3842.802387	0.0161	0.5000
YGLQGPTWLVHK[x]ENAINK	11	0	2067.090061	0.0161	0.2900
FLSKTLDSNSLTHEK[x]IEFATITK	14	0	2622.390357	0.0161	0.3700
TKSVALGGITK[x]EFVIYEQLIAAR	10	0	2506.415787	0.0161	0.3700
YEYQK[x]LKESQLVDK	4	0	1769.919882	0.0161	0.2250
GTTYSAPAIATGFAMHLALPMLRK[x]ATDDDR	23	0	3190.590187	0.0160	0.4800
VLGVFSEKAQIK[x]ILYVNNAK	11	0	2233.283329	0.0160	0.3200
K[x]DKPK	0	0	614.375128	0.0160	0.0800
K[x]GEIR	0	0	601.354728	0.0160	0.0800
KYIPNPVLVIIDVK[x]PKSVGLPTNAYFAIDEIEDDGSK	13	0	4057.166158	0.0159	0.5900
REMLHILQEVLVPGIK[x]EVPAVQVTAAFLYNYK	15	0	3668.016219	0.0159	0.5100
M[x]PFGNTHNKFK	0	0	1319.644415	0.0159	0.1750
ELISVSAASKILSNITYSYK[x]GYGLSMGTMLAGTGK	19	0	3610.862484	0.0159	0.5550
QTETINWLEK[x]RFK	9	0	1691.899424	0.0158	0.2050
LNDPEDK[x]YEALSK	6	0	1520.735782	0.0158	0.2050
M[x]FMTRSEYDRGVNTFSPEGR	0	0	2379.073490	0.0158	0.3150
DEQIEK[x]IDTVIKLVDHSFDEK	5	0	2500.269580	0.0157	0.3300
IWK[x]VMCK	2	0	963.503367	0.0157	0.1100
Q[x]DYDLVR	0	0	907.439903	0.0157	0.1100
GK[x]YYPLK	1	0	867.485399	0.0157	0.1100
DKPK[x]YEPPVPTRTGR	3	0	1739.931783	0.0157	0.2350
DFLDAVQKVVK[x]GNQK	10	0	1687.925636	0.0157	0.2350
SGVKLENVK[x]IYADLK	8	0	1675.950788	0.0157	0.2350
EATPMEMDEEKSQDISINGNSK[x]K	21	0	2580.168225	0.0157	0.3600
AIEDAQELNGEHEILEAMK[x]NKADYYTNICDR	18	0	3652.677205	0.0156	0.4850
ALTCK[x]MPGTLLPGPGKGYIGDPIK	4	0	2483.327901	0.0156	0.3750
KDGIQDIMPSQAK[x]ELK	12	0	1799.945046	0.0156	0.2500
SK[x]TLQYFA	1	0	956.496688	0.0156	0.1250
MSAQSCACMVRTLLYGK[x]R	16	0	2131.015784	0.0156	0.2800
LLIFEK[x]QVR	5	0	1144.696771	0.0156	0.1400
FGNRDLVK[x]K	7	0	1075.613774	0.0156	0.1400
NKEHIMDNLEAQAIEELEGAK[x]EDALFK	20	0	3084.507235	0.0156	0.4200
TLALK[x]YPGGGPGKTAILPVK	4	0	1980.177084	0.0155	0.3100
SAQVILSEIEVLEAEHRPFK[x]QEVEGLSVDTDIK	19	0	3707.925608	0.0155	0.5100
EDALFKNEEK[x]K	9	0	1349.682631	0.0155	0.1700
IQYVGKQDPK[x]K	9	0	1302.729522	0.0155	0.1700
DKPK[x]YEPPVPTR	3	0	1425.761546	0.0154	0.1850
K[x]TELFKASTSAK	0	0	1309.724101	0.0154	0.1850
EYLEKNWK[x]EGLSR	7	0	1650.836493	0.0154	0.2000
ILFENPDEATK[x]RK	10	0	1559.830681	0.0154	0.2000
YYIIMGLQASK[x]LR	10	0	1554.859144	0.0154	0.2000
STELFK[x]NEEEPTK	5	0	1550.746345	0.0154	0.2000
LAHLSK[x]HPKFEEILTR	5	0	1918.078772	0.0153	0.2450
AK[x]WSTAETLTNNKIDR	1	0	1846.953636	0.0153	0.2450
QIKVMDSLEPTGEIYGKVLVDMESMLVPK[x]PLINK	28	0	3814.033242	0.0153	0.5200
ATAIGKSSTAAK[x]TFLEK	11	0	1722.951515	0.0153	0.2600
IVCFMLNEK[x]LNQQSVLLPLLK	8	0	2499.395584	0.0152	0.3200
IKVLAQLGMQSLSPLK[x]QGMNILR	15	0	2537.454825	0.0152	0.3500
VYSEIPLSNATSLLYLENTK[x]ETEK	19	0	2741.400978	0.0152	0.3650
ELNLMDPKVPEDIFK[x]THLEVAR	14	0	2593.357284	0.0150	0.3300
SETMKYYLPK[x]GK	9	0	1443.743119	0.0150	0.1800
TLSK[x]WRDATDDK	3	0	1434.710239	0.0150	0.1800
DFLDAVQK[x]VVK	7	0	1260.707726	0.0150	0.1650
LGDK[x]GPAAAR	3	0	954.524630	0.0150	0.1500
TK[x]DSLEARNSVFHNAVTFANAFMNFGTSSDSFFR	1	0	3814.779634	0.0150	0.5100
SLADFEK[x]ALQDYKPELASDPIIR	6	0	2618.359059	0.0150	0.3450
SGVK[x]LENVKIYADLK	3	0	1675.950788	0.0150	0.2250
LQK[x]YQATVMRGAFK	2	0	1639.886752	0.0150	0.2100
P[x]PKEDWEK	0	0	1027.497414	0.0150	0.1200
S[x]INFCMDMDLSACILNASKAHLDVQEKDQPK	0	0	3577.667174	0.0148	0.4600
DGIYDLLHACVDRIK[x]YEYQK	14	0	2498.226278	0.0147	0.2950
KAQSGPDASAK[x]LPTVIPTTR	10	0	2037.121751	0.0147	0.2950
IDTIVKEIQDEK[x]EAEAAR	11	0	2057.063963	0.0147	0.2650
QTLNK[x]IALDEQIQALKQNTIVNQVYESYNQLTK	4	0	3848.031796	0.0147	0.4850
LEFIKVIPVEELK[x]EIK	12	0	1926.144056	0.0147	0.2350
WK[x]VETQEAAVVDYPDR	1	0	1904.926754	0.0147	0.2350
LVNFTAK[x]TLDLLGIFR	6	0	1820.055916	0.0147	0.2350
M[x]SSKSSLELANNAVK	0	0	1577.808228	0.0147	0.2200
K[x]EFEIIKGVLCQFR	0	0	1765.954825	0.0146	0.2050
LCIHK[x]NKLTNDETR	4	0	1740.894015	0.0146	0.2050
DNLSWLSK[x]ANNWSK	7	0	1661.816092	0.0146	0.2050
ASAGPLIASQTVK[x]K	12	0	1369.792844	0.0146	0.2050
G[x]QAQSGNFSNFGDGANGDNKKDQK	0	0	2483.106041	0.0146	0.3500
M[x]CSPSATLTHR	0	0	1259.575014	0.0145	0.1600
MLK[x]TSPVNMMLSSDDQYIGGALLECGVLMR	2	0	3328.599622	0.0145	0.4350
EDGMK[x]ILMVNRGDTGSSGIR	4	0	2135.046217	0.0145	0.2900
IITK[x]EGVETR	3	0	1144.645129	0.0145	0.1450
TTLFK[x]SELAQSKYLMNVSR	4	0	2215.166981	0.0145	0.2750
LDPAGFYIGYKATSAGPK[x]QTETINWLEK	17	0	3097.575909	0.0145	0.4050
KTVQYATK[x]R	7	0	1093.624337	0.0144	0.1300
DSLTVGAFFVYGSSSLYGDGGK[x]LR	21	0	2495.233139	0.0144	0.3450
AKSAK[x]IVR	4	0	871.560288	0.0144	0.1150
SAPVSDCLSKYPLLSSSCGSQSLK[x]SGLWGPAICTNAVR	23	0	4052.975610	0.0143	0.5450
SCALFANQAATRALTLK[x]TGPPGPPCGGK	16	0	2840.442413	0.0143	0.4000
KK[x]LIPIR	1	0	866.606510	0.0143	0.1000
IIPLK[x]KD	4	0	825.532346	0.0143	0.1000
ILGVVEGQFSRPAKLNDPEDK[x]YEALSK	20	0	3002.571157	0.0143	0.3850
QIEELFEAIVLPMQQADK[x]FR	17	0	2404.245953	0.0143	0.2850
AHLDVQEK[x]DQPK	7	0	1406.715325	0.0142	0.1700
IMSLYSSRGTLK[x]VHTIR	11	0	1961.087952	0.0141	0.2400
QNTPVLFDSKEAVLK[x]LK	14	0	1929.093418	0.0141	0.2400
KYIPNPVLVIIDVKPK[x]SVGLPTNAYFAIDEIEDDGSK	15	0	4057.166158	0.0141	0.5200
RGAPIEHDVGIMIDFECEK[x]MEGAFYR	18	0	3069.414541	0.0140	0.3650
DNLSWLSK[x]ANNWSKFTATAALGVIHR	7	0	2899.509173	0.0140	0.3650
TMLVK[x]AVANSTAANFIRVVGSEFVQK	4	0	2779.505334	0.0140	0.3650
SMRYPMDAHK[x]SELEGVEEAR	9	0	2334.073155	0.0140	0.2800
LIQIRVK[x]LEK	6	0	1238.807376	0.0140	0.1400
K[x]GYQTIELDK	0	0	1193.629146	0.0140	0.1400
QTGQYYGGLK[x]LCVDR	9	0	1756.856570	0.0140	0.2100
IEPLK[x]LKVLVQGLER	4	0	1734.076651	0.0140	0.2100
YELYSNQYYHGAGEPSLIGDKLIEK[x]LELR	24	0	3397.719264	0.0140	0.4050
YSDIGGLSK[x]QIEELFEAIVLPMQQADKFR	8	0	3324.706257	0.0140	0.4050
DLVLALDTPRTAAVNIK[x]VR	16	0	2064.205418	0.0139	0.2650
CLTDLEDEAPAK[x]DILLDMSRAVNIAFTQDQLLK	11	0	3745.890482	0.0139	0.4600
VIPVEELKEIK[x]QIK	10	0	1665.007573	0.0139	0.1950
AEQEELLSEK[x]VSTK	9	0	1589.814754	0.0139	0.1950
LDK[x]LPVIIGSMDVDNALDLMTMK	2	0	2531.304781	0.0139	0.3200
K[x]YTGLLRVSAMMSCACQK	0	0	2103.009638	0.0139	0.2500
SAELYK[x]NPK	5	0	1048.555259	0.0139	0.1250
AIEDAQELNGEHEILEAMKNK[x]ADYYTNICDR	20	0	3652.677205	0.0139	0.4300
N[x]SSSDMAYTSMFKGNQK	0	0	1894.818860	0.0138	0.2350
IGSVDRHIGIATTGFIPDGQHIVK[x]R	23	0	2686.466585	0.0138	0.3450
QVRQASDTSTNTK[x]VLIYIADLLFR	12	0	2751.491794	0.0138	0.3300
LALTKPKGTPGYGPLGVLPK[x]VGIR	19	0	2431.467763	0.0138	0.3300
HPK[x]FEEILTRLR	2	0	1537.872820	0.0138	0.1650
LYQVEYALEAINHAGVALGIVAK[x]DGIVLAAEK	22	0	3337.828417	0.0137	0.4400
DGTQRMLAIVVEASCGK[x]DLNEAMTSGYR	16	0	3071.447291	0.0137	0.3850
IQFCLALHNDSIK[x]SMR	12	0	1931.970877	0.0137	0.2200
VATEKDFLDAVQK[x]VVK	12	0	1788.998462	0.0137	0.2200
K[x]YDK	0	0	552.290736	0.0137	0.0550
GLATMGMGYLGSTGK[x]TYNLISSYIKSVEISALASK	14	0	3610.862484	0.0137	0.4800
VMDSLEPTGEIYGKVLVDMESMLVPK[x]PLINK	25	0	3444.795657	0.0137	0.4250
LNYKPEEEYPDLSK[x]HNNHMAKVLTLELYK	13	0	3515.775726	0.0136	0.3950
FKELQPFIVQMAEQALDIEK[x]ISYGDSGLR	19	0	3324.706257	0.0136	0.3950
ILSNITYSYK[x]GYGLSMGTMLAGTGK	9	0	2625.318122	0.0136	0.3400
AFNNAGITSVGVTGK[x]NCACVISQKK	14	0	2623.320910	0.0136	0.3400
IALDEQIQALK[x]QNTIVNQVYESYNQLTK	10	0	3263.703615	0.0136	0.3800
TLADVEVNHLK[x]CDQFLVAHYR	10	0	2527.264057	0.0136	0.2850
YYEQK[x]IR	4	0	998.518484	0.0136	0.0950
AK[x]IIDLR	1	0	827.522844	0.0136	0.0950
P[x]FGNTHNKFKLNYKPEEEYPDLSK	0	0	2894.423777	0.0135	0.3250
CIDMFIHKSAELYK[x]NPK	13	0	2093.043703	0.0135	0.2300
IMK[x]LCFDELK	2	0	1295.661702	0.0135	0.1350
EWDSKLK[x]DLR	6	0	1288.677488	0.0135	0.1350
IDELVSNNEK[x]IWK	9	0	1586.830346	0.0135	0.1750
V[x]SINFCMDMDLSACILNASKAHLDVQEKDQPK	0	0	3676.735582	0.0134	0.4300
ELFDPIISDRHGGYK[x]PTDK	14	0	2187.095930	0.0134	0.2550
DQELTEENVSISVIGK[x]DEK	15	0	2132.048371	0.0134	0.2550
HCLIK[x]MNHGTTTLAFRYQHGIVVCVDSR	4	0	3312.642899	0.0134	0.3750
WK[x]EILENVVCFALLTPYDNEQADLLHRINADHK	1	0	3963.993970	0.0133	0.4400
YAEVLIETAK[x]IVCPDQSIGDEDGQGIQLFLYYK	9	0	3774.870069	0.0133	0.4400
DDGLEDDMPALADEEFEK[x]MDR	17	0	2440.004526	0.0133	0.2800
Q[x]IAIVVNQNWYCANTKYVTGPKNK	0	0	2808.437985	0.0133	0.3200
SSGSSYPSLLQCLK[x]APVLSDSSCK	13	0	2570.235514	0.0133	0.3200
DDINLDEASAMAVK[x]FLSK	13	0	1965.971650	0.0133	0.2400
DAVVLGVEK[x]RLTSPLMESHSVEK	8	0	2523.336549	0.0133	0.3050
E[x]SLQRLLQGAR	0	0	1269.715268	0.0132	0.1450
YEAK[x]AIGSGSEPAKSELVK	3	0	1963.026127	0.0132	0.2500
ENLLSTLIYTLNLSYDNASYSDLIIK[x]AQETLR	25	0	3673.908898	0.0131	0.4200
LGSSEVEQVQLVVDGVK[x]LMVEMEK	16	0	2645.365461	0.0131	0.3150
LDKLPVIIGSMDVDNALDLMTMK[x]EPCVGDLHLMLSHK	22	0	4148.085021	0.0131	0.4850
NPPPLDEGDIELLK[x]SYATGPYARELAAIK	13	0	3140.639232	0.0131	0.3800
INADHK[x]LNSLPLLQQLVK	5	0	2043.183957	0.0131	0.2350
EIK[x]IIYSDIDVDPVKPEHVGKVVLK	2	0	2832.599943	0.0130	0.3250
IPDSTYEMVGGLEKQIK[x]EIK	16	0	2277.192525	0.0130	0.2600
YYIIMGLQASK[x]LRNK	10	0	1796.997022	0.0130	0.1950
GTKK[x]SGNLPDADNSK	3	0	1530.763724	0.0130	0.1950
QHLFRYQGHIGAYLVLGGYDCK[x]GPHLFTIAAHGSSDK	21	0	4113.042982	0.0130	0.4800
KPRVVTALTMLK[x]QHLFR	11	0	2037.203252	0.0129	0.2200
HESLK[x]YRLQGVTTDPSLWGHEYVR	4	0	2870.446241	0.0129	0.3100
AELDK[x]IGLSKIR	4	0	1341.797930	0.0129	0.1550
IIREMFGYAK[x]EHEPCVIFMDEIDAIGGR	9	0	3295.582656	0.0129	0.3600
LK[x]PLIEK	1	0	839.547996	0.0129	0.0900
AK[x]TMTER	1	0	835.422145	0.0129	0.0900
LVK[x]GRQD	2	0	814.466059	0.0129	0.0900
ARVEAQNHK[x]LNLADPVSIEYLTR	8	0	2636.403319	0.0128	0.2950
MPFGNTHNK[x]FKLNYKPEEEYPDLSK	8	0	3025.464255	0.0128	0.3200
RAAVCALGFICFK[x]DPNALISTVELLVDSYNPHVR	12	0	3844.975485	0.0128	0.4350
VEPIPLINGEK[x]RDLRPGR	10	0	2058.169702	0.0128	0.2300
DAVK[x]EAARILYATHDEENNK	3	0	2286.123929	0.0127	0.2550
EPPVYTPPK[x]DK	8	0	1269.660444	0.0127	0.1400
TLEVLYLK[x]MHNNHAK	7	0	1809.955886	0.0127	0.1900
DLGQVLNK[x]YVQVEQR	7	0	1787.952910	0.0127	0.1900
LLK[x]PRVNNRIGSVDR	2	0	1736.016844	0.0127	0.1900
YPGGGPGK[x]TAILPVK	7	0	1453.829229	0.0127	0.1900
HIEVGDSVLVK[x]IITKEGVETR	10	0	2321.295344	0.0126	0.2650
SIMLYLMVQSVNSELK[x]LLSSAKK	15	0	2581.422189	0.0126	0.2900
ASVVETVTLTKVTQKK[x]PPVQPLAYK	15	0	2724.578817	0.0126	0.3150
K[x]TQIAGGHDIIGPFHVITRVIDGSRPVNR	0	0	3152.731777	0.0126	0.3650
LDSKNVQLAK[x]VTAEGGFHIYNDEEMADAVAR	9	0	3390.651259	0.0126	0.3900
LLRLLLSSFLTETEPDYFSVGK[x]CVVHLNDASVAAK	21	0	3892.044274	0.0126	0.4400
TMVEVIPYFAEDLLVLKTDELK[x]DANIIYDLEILR	21	0	3994.126269	0.0125	0.4250
VDK[x]PDGTMDYDSMDNIFFAK	2	0	2308.002683	0.0125	0.2500
K[x]FTGGVLMLIDRESDK	0	0	1807.950131	0.0125	0.2000
KPPVQPLAYK[x]SATPFR	9	0	1799.009303	0.0125	0.2000
IEDTDKYDK[x]K	8	0	1253.613888	0.0125	0.1250
P[x]FGNTHNKFK	0	0	1188.603937	0.0125	0.1250
K[x]ILGVAAEDK	0	0	1042.602207	0.0125	0.1250
YDKK[x]DLVR	3	0	1035.571243	0.0125	0.1000
SLK[x]RELIR	2	0	1013.634509	0.0125	0.1000
K[x]LARNILK	0	0	954.633783	0.0125	0.1000
K[x]IDK	0	0	502.311471	0.0125	0.0500
NTWNSTLETAK[x]AKYASQK	10	0	2040.027522	0.0125	0.2250
GVILYGAPGTGK[x]TLLAKAVANQTSATFLR	11	0	2917.638783	0.0124	0.3600
KSQNVQEQLNEWGSNITELLGK[x]LEK	21	0	2884.492911	0.0124	0.3100
EIK[x]EVIELPVKHPELFESLGIPQPK	2	0	2868.599943	0.0124	0.3100
LNYKPEEEYPDLSK[x]HNNHMAK	13	0	2556.206604	0.0124	0.2600
WK[x]VETQEAAVVDYPDRYYK	1	0	2359.148355	0.0124	0.2350
HHVEIIAAGLRENWK[x]YACK	14	0	2294.174130	0.0124	0.2350
ATSTGTTIVGVIAK[x]DCIVLGADTRATAGPIIADK	13	0	3355.801938	0.0124	0.4200
YLHQSLKYK[x]EDTALR	8	0	1863.984208	0.0123	0.1850
SNPVFAENDEKGEK[x]R	13	0	1718.822295	0.0123	0.1850
GSLEKNWK[x]EEYLR	7	0	1650.836493	0.0123	0.1600
NSDYK[x]ETLIFK	4	0	1356.692468	0.0123	0.1350
ENMTQEEAVEFLK[x]NAVALAMERDGSSGGTIR	12	0	3352.602594	0.0123	0.3800
MQRIHDHLLMEEEYVQNQERLK[x]PQDER	21	0	3463.672340	0.0122	0.3300
MVEISRLHNSLEVVFEWDK[x]NDWNGHIR	18	0	3322.630410	0.0122	0.3300
AFESCSNDEALRNLNQIVNELDEEK[x]YK	24	0	3227.503934	0.0122	0.3300
M[x]PPKEDWEK	0	0	1158.537893	0.0122	0.1100
KSK[x]TLQYFA	2	0	1084.591644	0.0122	0.1100
GVSKDEK[x]VANEQEQALTNLSDLYVR	6	0	2805.414331	0.0122	0.3050
ALTCK[x]MPGTLLPGPGK	4	0	1639.878887	0.0122	0.1950
LFQVEYAIEAIKLGSTAIGVK[x]TK	20	0	2478.409640	0.0122	0.2800
GLATMGMGYLGSTGKTYNLISSYIK[x]SVEISALASK	24	0	3610.862484	0.0121	0.4250
NAEELSSYQKK[x]LIR	10	0	1677.904901	0.0121	0.1700
VLNK[x]GDSGEMSLQK	3	0	1504.755469	0.0121	0.1700
GNQK[x]VVK	3	0	771.460247	0.0121	0.0850
NIK[x]AMDLGELETFQLLNTR	2	0	2205.146246	0.0121	0.2300
K[x]DSGNIEIFLDEIQAEFTPAISAVHRLGDGVLRPYK	0	0	3998.089976	0.0121	0.4350
FLLDDFDQQEHIQKSETMK[x]YYLPK	18	0	3015.468672	0.0121	0.2900
YMLLSQIMLNSVSEVK[x]SLLTGK	15	0	2453.327233	0.0120	0.2650
VEYAPSNEIDTFELQGCSLK[x]DQIGEEK	19	0	3098.438882	0.0120	0.3250
IAMVDNHVCLAFAGLNADARILIDK[x]AR	24	0	2966.558104	0.0120	0.3250
MAIDDDINWEELARSTDEYNGAMLK[x]SVCVEAGMIALR	24	0	4185.947739	0.0120	0.4450
EAGFIDDILIITPASK[x]EKADAAFLR	15	0	2703.448203	0.0120	0.3000
ALTLK[x]TGPPGPPCGGKFMLK	4	0	2069.116472	0.0120	0.2400
QNTPVLFDSK[x]EAVLK	9	0	1687.914404	0.0120	0.1800
TVYQISELESLLRSSHIITK[x]ELK	19	0	2686.490399	0.0120	0.2750
TK[x]SVALGGITKEFVIYEQLIAAR	1	0	2506.415787	0.0120	0.2750
TPNDTQKYSNDK[x]SIVNSM	11	0	2040.942138	0.0119	0.2150
SELAQSK[x]YLMNVSRDPIGAIDAGAALDIHIR	6	0	3323.729448	0.0119	0.3700
ATINMIK[x]LFDMDEMGGLYQLNLQTTR	6	0	3015.486641	0.0119	0.3100
LKESQLVDK[x]FFEK	8	0	1609.871482	0.0119	0.1550
LDPPILPENGDLEK[x]DEPEETDVNK	13	0	2705.291825	0.0119	0.2850
IEASK[x]GLIDRMSTNLR	4	0	1802.967176	0.0119	0.1900
K[x]DGIQDIMPSQAKELK	0	0	1799.945046	0.0119	0.1900
K[x]PPVQPLAYKSATPFR	0	0	1799.009303	0.0119	0.1900
DK[x]KLIPIR	1	0	981.633448	0.0119	0.0950
RSK[x]VLDVR	2	0	971.587561	0.0119	0.0950
MTDKYAFSLTTFSPNGK[x]LVQIEYALNAVNAGVTSVGIK	16	0	4047.102512	0.0118	0.4500
CTDLDAIGVK[x]VPFTAAITITGVKTSTGGPK	9	0	3017.610574	0.0118	0.3550
NVPK[x]LQNVSNFQKIAMVDNHVCLAFAGLNADAR	3	0	3653.855713	0.0118	0.3900
L[x]KGYQTIELDK	0	0	1306.713204	0.0118	0.1300
MPFGNTHNKFK[x]LNYKPEEEYPDLSK	10	0	3025.464255	0.0118	0.2950
ENRHNDLAQLVQQSRPLMANFSK[x]AK	22	0	2894.493201	0.0118	0.2950
NELEKLNFSSLK[x]MK	11	0	1679.891560	0.0118	0.1650
VAQTTYK[x]KIYNEYPPTK	6	0	2043.067597	0.0118	0.2000
TIPPLTTVK[x]GSDAAPQASKK	8	0	2009.115605	0.0117	0.2350
VDDLLTTQAEAK[x]GAGFLLFMLNALRDSEQWGNEAQR	11	0	4006.984525	0.0117	0.4200
ILEFTK[x]YSNDKYGYLAPFHLDLFSLEVLSYDAK	5	0	3898.970769	0.0117	0.3850
TAHAIYRK[x]FDQLTQALNVAIR	7	0	2428.333793	0.0117	0.2450
VEFKMGNGK[x]MVEISR	8	0	1723.874862	0.0117	0.1750
DEQIEK[x]IDTVIK	5	0	1429.766355	0.0117	0.1400
LESK[x]QRIFR	3	0	1175.677431	0.0117	0.1050
ETEK[x]LAEER	3	0	1103.545814	0.0117	0.1050
NKYAIQLPLPPK[x]IDPSVTMMQVEEKPDVTYGDVGGCK	11	0	4117.057214	0.0116	0.4300
ENAPAIIFIDEIDAIATK[x]RFDAQTGADR	17	0	3060.551483	0.0116	0.3250
TDLNHENLK[x]GGDDLDPNYVLSSRVR	8	0	2826.389513	0.0116	0.2900
ELNLMDPK[x]VPEDIFKTHLEVAR	7	0	2593.357284	0.0116	0.2550
K[x]FDQLTQALNVAIRLDDMSLIK	0	0	2531.378019	0.0116	0.2550
M[x]DTEMSVNMSDFLHDQATR	0	0	2226.934286	0.0116	0.2200
QIQPKTFANLVSSTLYEK[x]R	17	0	2222.205809	0.0116	0.2200
NLNAPK[x]FSFISNVRPK	5	0	1831.010363	0.0116	0.1850
GCLMFGPPGTGK[x]TLLARACAAQSNATFLK	11	0	3037.529839	0.0116	0.3350
ATPYRGYSK[x]PNER	8	0	1537.763667	0.0115	0.1500
ITAFLLADSK[x]SQK	9	0	1420.792510	0.0115	0.1500
G[x]LGYPEDAIGKTK	0	0	1347.703366	0.0115	0.1500
AEIINSLNLNNDLTDKLAQFEK[x]EEYVSDPK	21	0	3449.720047	0.0115	0.3450
K[x]QCVIANSCK	0	0	1206.584850	0.0115	0.1150
LALTKPK[x]GTPGYGPLGVLPKVGIR	6	0	2431.467763	0.0115	0.2750
VVEPFSRVEVSHIAELIGLSTVQVEGK[x]LSQMILDK	26	0	3850.091223	0.0114	0.4000
FQDILLGAGQAIK[x]AGNRSVMAPLFLHDK	12	0	3009.622085	0.0114	0.3200
QPEDK[x]LR	4	0	884.471536	0.0114	0.0800
K[x]KLIPIR	0	0	866.606510	0.0114	0.0800
K[x]EVQEAR	0	0	858.455887	0.0114	0.0800
AFNNAGITSVGVTGKNCACVISQK[x]K	23	0	2623.320910	0.0114	0.2850
QGDVLLNK[x]LQKYQATVMR	7	0	2104.146189	0.0114	0.2050
KPIGATWK[x]TTQLEEANSK	7	0	2001.053008	0.0114	0.2050
WIEALRDIK[x]SMIADK	8	0	1787.960303	0.0113	0.1700
NCVAIASDLRLGVQSISLTNNFPK[x]VFAMGDK	23	0	3364.727003	0.0113	0.3500
M[x]ESLQRLLQGAR	0	0	1400.755746	0.0113	0.1350
VVDK[x]DGIR	3	0	900.502835	0.0113	0.0900
K[x]LEK	0	0	516.327120	0.0113	0.0450
SELQDK[x]SSQQGVEGVLIILK	5	0	2170.184405	0.0112	0.2250
AAILERPYASTGAYK[x]LDPPILPENGDLEK	14	0	3140.639231	0.0112	0.3250
M[x]PFGNTHNKFKLNYKPEEEYPDLSK	0	0	3025.464255	0.0112	0.2800
MEILKIHLEK[x]VSK	9	0	1566.916655	0.0112	0.1450
KDK[x]PKYEPPVPTR	2	0	1553.856502	0.0112	0.1450
RLAEGESEEVK[x]AYMDPHR	10	0	2116.000652	0.0111	0.2000
EMLHILQEVLVPGIK[x]EVPAVQVTAAFLYNYKR	14	0	3668.016219	0.0111	0.3550
IAYASVVYIADK[x]YK	11	0	1602.865670	0.0111	0.1550
YRTFELAVGLTGDTTYYQLLLK[x]GGNMDSLK	21	0	3366.716821	0.0110	0.3300
K[x]GAVEYEIYK	0	0	1198.623334	0.0110	0.1100
TMGKNK[x]VLVK	5	0	1116.668841	0.0110	0.1100
DAVVLGVEK[x]R	8	0	1084.624003	0.0110	0.1100
IPVHSPGDVTGGGFCK[x]LVSFGNTEIEVETEEITADK	15	0	3831.851120	0.0110	0.3950
QSEVSVGLRFIK[x]HADATCVHR	11	0	2409.233428	0.0110	0.2300
AAWFEK[x]GSQVSEFIDTESFAPTITVQSKLSNR	5	0	3572.778561	0.0109	0.3500
GDGGTDYVCVPK[x]YMIPPSAPVMLELTDEQPIK	11	0	3519.697401	0.0109	0.3500
DHDLAPLYK[x]YLSENPK	8	0	1901.952241	0.0109	0.1750
VADLK[x]K	4	0	672.416990	0.0108	0.0650
YLSENPKTSASIDFDSNFLNSMIK[x]K	23	0	2848.395178	0.0108	0.2700
KAPNTVYAVQFLEAVYK[x]LHIVVQLLMGEIPER	16	0	3668.016219	0.0108	0.3450
NEEKK[x]LMELFISK	4	0	1607.859201	0.0108	0.1400
AHLDVQEKDQPK[x]K	11	0	1534.810280	0.0108	0.1400
VFHPITKAVILSDTK[x]PVDKK	14	0	2235.298978	0.0108	0.2150
ISWYTK[x]IVDELDLR	5	0	1749.930053	0.0107	0.1500
LALTK[x]PK	4	0	769.506134	0.0107	0.0750
MPGTLLPGPGK[x]GYIGDPIKFVR	10	0	2312.271383	0.0107	0.2350
VADLKK[x]LEGTIDYQK	5	0	1719.940617	0.0107	0.1600
KLWK[x]QLTDALIVFFDTPETVPLR	3	0	2729.515494	0.0107	0.2450
IYADLKINEDSK[x]LAVNENLASSK	11	0	2534.322674	0.0107	0.2450
VMDSLEPTGEIYGK[x]VLVDMESMLVPKPLINK	13	0	3444.795657	0.0106	0.3300
GK[x]SALSTLNGFVEELK	1	0	1691.909318	0.0106	0.1700
EYLEK[x]NWK	4	0	1108.555260	0.0106	0.0850
IK[x]TLSMEK	1	0	948.531355	0.0106	0.0850
TDELK[x]DANIIYDLEILR	4	0	2033.067988	0.0106	0.1800
EDK[x]EGVVNTIAFAIRLTGDTNGALDK	2	0	2746.413605	0.0106	0.2750
LFNLEPK[x]ILEEVPLRELR	6	0	2207.267680	0.0106	0.1900
NILK[x]VDIEVAVIPSEGFR	3	0	1998.114879	0.0106	0.1900
LGLDSEESAEYIVAK[x]GIR	14	0	1949.010477	0.0106	0.1900
IWK[x]VMCKNK	2	0	1205.641245	0.0106	0.0950
VEVSHIAELIGLSTVQVEGK[x]LSQMILDK	19	0	3035.657523	0.0105	0.2950
DEQIEKIDTVIK[x]LVDHSFDEK	11	0	2500.269580	0.0105	0.2200
AITSVHARQEYALALQK[x]WDLSR	16	0	2555.360731	0.0105	0.2300
NKPGVYTK[x]VCNYVNWIQQTIAAN	7	0	2680.343029	0.0104	0.2400
LMGQINKMPLLQSSVALLGQK[x]IR	20	0	2537.454825	0.0104	0.2400
FDSEK[x]AGDREVQR	4	0	1535.732760	0.0104	0.1350
LNVYK[x]YRTFELAVGLTGDTTYYQLLLK	4	0	3181.706188	0.0104	0.2800
NK[x]EHIMDNLEAQAIEELEGAKEDALFK	1	0	3084.507235	0.0104	0.2800
VVDASIVSK[x]ALGNFVASVLARLALTKPK	8	0	2866.700654	0.0104	0.2900
AKHDYYDSSSSIYDYSIIHVELVIYAK[x]ASK	26	0	3464.713844	0.0103	0.3100
TLAGVTRDYYTK[x]QSK	11	0	1729.899815	0.0103	0.1550
IITK[x]EGVETRIIPLK	3	0	1709.045018	0.0103	0.1550
NKISWYTK[x]IVDELDLR	7	0	1992.067931	0.0103	0.1650
DISSK[x]SPSGNDALNDK	4	0	1646.774679	0.0103	0.1650
LENVK[x]IYADLKINEDSK	4	0	1991.057425	0.0103	0.1750
D[x]TEMSVNMSDFLHDQATR	0	0	2095.893807	0.0103	0.1850
VEAQNHK[x]LNLADPVSIEYLTR	6	0	2409.265107	0.0102	0.2150
QGSATVGLVSKTHAVLVALK[x]R	19	0	2134.258512	0.0102	0.2150
MPPK[x]EDWEKYQKPVDTEEENDK	3	0	2734.243102	0.0102	0.2250
LWK[x]QLTDALIVFFDTPETVPLR	2	0	2601.420538	0.0102	0.2250
QIAIVVNQNWYCANTK[x]YVTGPK	15	0	2566.300107	0.0102	0.2250
LALTK[x]PKGTPGYGPLGVLPKVGIR	4	0	2431.467763	0.0102	0.2450
AEFAVLYDPK[x]LGDNNIADWPQVEYLVGK	9	0	3163.586472	0.0102	0.2850
GAIESYKVVDASIVSK[x]ALGNFVASVLAR	15	0	2863.580603	0.0102	0.2850
YQGHIGAYLVLGGYDCK[x]GPHLFTIAAHGSSDK	16	0	3431.671936	0.0102	0.3250
IHCSRLGVLLDMSPSETEQFLCDLIAK[x]HHFYAK	26	0	3914.926820	0.0102	0.3350
LTQLLSQIKEEQGDIK[x]SAQEILCNEPVETYGSFDLK	15	0	4123.066910	0.0101	0.3650
ALSIEGDDKVNENIGDELLLEQCMK[x]HSTFIITK	24	0	3759.869747	0.0100	0.3300
VPFTAAITITGVK[x]TSTGGPKLQLNLER	12	0	2811.585689	0.0100	0.2700
IDTIVK[x]EIQDEKEAEAAR	5	0	2057.063963	0.0100	0.1800
AVDEEMK[x]VR	6	0	1075.533141	0.0100	0.0900
HILTGSLQNLQTETPMMSRPNINGRFDVIVAK[x]GK	31	0	3764.981633	0.0100	0.3400
FK[x]ELQPFIVQMAEQALDIEKISYGDSGLR	1	0	3324.706257	0.0100	0.2900
TKLQDGSTDMQLTLMSIVHVPYK[x]QGLHK	22	0	3167.646972	0.0100	0.2800
ALSSLKYMLLSQIMLNSVSEVK[x]SLLTGK	21	0	3052.691464	0.0100	0.2800
VHPEGK[x]YVVDISPDIDIKEIKPNIR	5	0	2873.564954	0.0100	0.2500
M[x]GQAQSGNFSNFGDGANGDNKKDQK	0	0	2614.146520	0.0100	0.2500
ETLIFKCIDMFIHK[x]SAELYK	13	0	2485.274807	0.0100	0.2000
VFHPITKAVILSDTKPVDK[x]K	18	0	2235.298978	0.0100	0.2000
K[x]YIPNPVLVIIDVKPK	0	0	1835.128350	0.0100	0.1600
QGITEAYNQK[x]AVEK	9	0	1577.804860	0.0100	0.1400
QTETINWLEK[x]R	9	0	1416.736060	0.0100	0.1100
SSHIITK[x]ELK	6	0	1154.665864	0.0100	0.1000
E[x]TIDNAETMK	0	0	1150.517549	0.0100	0.1000
SMIADK[x]HAIR	5	0	1140.607305	0.0100	0.1000
K[x]PPVQPLAYK	0	0	1139.670224	0.0100	0.1000
LISGK[x]LDEAR	4	0	1100.618917	0.0100	0.1000
LLEK[x]LEIK	3	0	984.621882	0.0100	0.0800
VNLYK[x]FR	4	0	938.533741	0.0100	0.0700
EAEAARK[x]K	6	0	901.498083	0.0100	0.0800
ATK[x]QSK	2	0	661.375854	0.0100	0.0600
KTAGEDAVTLVK[x]GGVALQAAIVENVIYVNLTSK	11	0	3370.871005	0.0098	0.3250
LQK[x]RGTGGVDTAAVGSVFDVSNADR	2	0	2519.272705	0.0098	0.2450
ENRESQDYLNLVQALAETNVK[x]DEK	20	0	2805.377946	0.0098	0.2350
KGINIDQSSNSK[x]DPEEEAEMMTK	11	0	2580.168225	0.0098	0.2250
MDDKMLLTEVHLLESK[x]VYHAIR	15	0	2640.376636	0.0098	0.2150
YYLPK[x]GKSALSTLNGFVEELK	4	0	2356.267737	0.0098	0.2050
K[x]SLPLQIEVANDCIKWAIK	0	0	2225.224100	0.0097	0.1850
QIQPK[x]TFANLVSSTLYEKR	4	0	2222.205809	0.0097	0.1850
QYQEVVKQGDVLLNK[x]LQK	14	0	2129.184348	0.0097	0.1750
KPTSELAIGASLEK[x]VCAITPDIGMVYSGMGPDFR	13	0	3609.787940	0.0097	0.3300
QEVAAQKSSEETEDK[x]K	14	0	1805.864214	0.0097	0.1550
SINFCMDMDLSACILNASK[x]AHLDVQEKDQPK	18	0	3577.667174	0.0097	0.3000
CFCAHNSRIAGEHLSNGEKPLLTPEK[x]DFSK	25	0	3441.655629	0.0097	0.2900
MK[x]LSLFSNKENELR	1	0	1707.897707	0.0096	0.1350
YK[x]NENLENIEDVQLRCAEAENSSDLFK	1	0	3227.503934	0.0096	0.2600
HPELFESLGIPQPK[x]GILLYGPPGTGK	13	0	2744.490007	0.0096	0.2500
EEMMNSIQQAVAK[x]	12	0	1477.690428	0.0096	0.1250
ENLLSTLIYTLNLSYDNASYSDLIIK[x]AQETLRTLFR	25	0	4191.210140	0.0096	0.3450
IKENQEK[x]ISNNK	6	0	1443.768084	0.0096	0.1150
STDEYNGAMLK[x]SVCVEAGMIALR	10	0	2514.191544	0.0096	0.2200
LQNVSNFQK[x]IAMVDNHVCLAFAGLNADARILIDK	8	0	3797.970735	0.0096	0.3250
QCVIANSCK[x]TAINTGGGSVAVFNKFAYVLYQER	8	0	3664.812846	0.0095	0.3150
K[x]EVQEARELIR	0	0	1369.767693	0.0095	0.1050
LK[x]GYQTIELDK	1	0	1306.713204	0.0095	0.1050
DGAEAEEIFVHYMNAAGTDVKNLQVAK[x]SLDK	26	0	3362.645112	0.0095	0.2950
EFHKDMTLEEAEVLILK[x]VLR	16	0	2412.308550	0.0095	0.1900
NVISLEISDTSLQPLSTFFAERAK[x]TMTER	23	0	3283.675685	0.0095	0.2750
TYEAALEVIKNMGTVVDLLIENK[x]ASALL	22	0	3017.635728	0.0095	0.2650
GDGGTDYVCVPKYMIPPSAPVMLELTDEQPIK[x]QVK	31	0	3874.919337	0.0094	0.3300
ISWYTK[x]IVDELDLRAGNNYVAQANLDLFNSVTNK	5	0	3883.974285	0.0094	0.3200
QIKVMDSLEPTGEIYGK[x]VLVDMESMLVPKPLINK	16	0	3814.033242	0.0094	0.3200
QLASYYHK[x]ESNALFMVR	7	0	2056.019935	0.0094	0.1600
YTENIYPPK[x]KTVQYATK	8	0	2043.067597	0.0094	0.1600
TLADVEVNHLK[x]CDQFLVAHYRYYVR	10	0	3108.560213	0.0094	0.2350
TFLEK[x]RYNDELELDDAVHTAILALK	4	0	2916.523149	0.0094	0.2350
EHIMDNLEAQAIEELEGAK[x]EDALFK	18	0	2842.369357	0.0094	0.2350
SLPPEEYDEKLYNK[x]FK	13	0	1998.993768	0.0094	0.1500
AVYDTAVVQEDPEK[x]WK	13	0	1876.920608	0.0094	0.1500
ELQPFIVQMAEQALDIEK[x]ISYGDSGLRTEPK	17	0	3504.780869	0.0094	0.2900
YLHQSLK[x]YKEDTALR	6	0	1863.984208	0.0093	0.1400
KSAQVILSEIEVLEAEHRPFK[x]QEVEGLSVDTDIK	20	0	3836.020563	0.0093	0.3150
LAPGLPSVSAMLK[x]FLLDDFDQQEHIQK	12	0	3039.573800	0.0093	0.2500
FK[x]ELQPFIVQMAEQALDIEK	1	0	2376.239807	0.0093	0.1850
IQQRK[x]LQVAVDDAESHFVDRPAGGEALFVIGLR	4	0	3633.937786	0.0092	0.3050
NIK[x]AMDLGELETFQLLNTRDGGSSDSSVSEQGR	2	0	3553.695299	0.0092	0.3050
AK[x]IIDLRHAADAIMFVNCLGDNAAVLKPNSFQNNVLK	1	0	4080.139911	0.0092	0.3400
NRTMVEVIPYFAEDLLVLK[x]TDELK	18	0	2835.509082	0.0092	0.2200
SSELPEVHLSMTRK[x]GVVALVEDK	13	0	2523.336549	0.0091	0.2100
ATTVK[x]DTMNVDINAIKK	4	0	1860.997805	0.0091	0.1550
GVFKNVSGNVLSEIK[x]NNWQIER	14	0	2530.329098	0.0091	0.2000
TEPK[x]AVDEEMK	3	0	1275.601607	0.0091	0.1000
TTEEKEATPMEMDEEK[x]SQDISINGNSK	15	0	3040.348747	0.0091	0.2450
TAGEDAVTLVK[x]GGVALQAAIVENVIYVNLTSK	10	0	3242.776049	0.0091	0.2900
VVKVDAQDFLK[x]VAETR	10	0	1817.004608	0.0091	0.1450
IK[x]ILFSDVKAMTTGLR	1	0	1792.027986	0.0091	0.1450
ATTVK[x]DTMNVDINAIK	4	0	1732.902849	0.0091	0.1450
LGDNNIADWPQVEYLVGK[x]NRR	17	0	2456.255938	0.0090	0.1900
VSEVLNSEDITGIQEK[x]STDLR	15	0	2332.175685	0.0090	0.1900
GDLFSVGSGSTFAYGVLDSGYRWDLSK[x]QEALYLAQR	26	0	3955.937900	0.0090	0.3250
VTQK[x]KPPVQPLAYKSATPFR	3	0	2255.278912	0.0090	0.1800
LALTK[x]PKGTPGYGPLGVLPK	4	0	2006.192733	0.0090	0.1800
VVDK[x]CFGIKFDIMPR	3	0	1823.942544	0.0090	0.1350
T[x]MVYSDNTSIITSAGGLMALLDEQERELQVHALLK	0	0	3845.954140	0.0090	0.3150
VLVDMESMLVPKPLINK[x]IYDQLNSRLVAR	16	0	3353.856558	0.0090	0.2600
LHSEK[x]VSLMDYLASSNISQLTGTK	4	0	2621.336941	0.0090	0.2150
KENLLSTLIYTLNLSYDNASYSDLIIK[x]AQETLR	26	0	3802.003854	0.0089	0.2950
KEFEIIK[x]GVLCQFR	6	0	1765.954825	0.0089	0.1250
WSTAETLTNNK[x]IDR	10	0	1647.821570	0.0089	0.1250
VSTKK[x]ILGVAAEDK	4	0	1457.845270	0.0089	0.1250
SRQETQYK[x]IDELVSNNEK	7	0	2180.070835	0.0089	0.1600
ATSAGPKQTETINWLEK[x]R	16	0	2029.059155	0.0089	0.1600
NK[x]LTNDETR	1	0	1089.541397	0.0089	0.0800
VETQEAAVVDYPDRYYK[x]DGIYDLLHACVDR	16	0	3572.688034	0.0088	0.2650
DISSK[x]SPSGNDALNDKK	4	0	1774.869635	0.0088	0.1500
ASVVETVTLTKVTQK[x]KPPVQPLAYK	14	0	2724.578817	0.0088	0.2200
EKVEYAPSNEIDTFELQGCSLK[x]DQIGEEK	21	0	3355.576425	0.0088	0.2550
SNFFLQLDGLVGQEARILLDLVYAFIK[x]SNQATTSTDR	26	0	4143.163862	0.0088	0.3250
EDWEKYQKPVDTEEENDK[x]NPPPLDEGDIELLK	17	0	3811.795051	0.0088	0.2800
GAPIEHDVGIMIDFECEK[x]MEGAFYRIIR	17	0	3295.582656	0.0088	0.2450
IQDAELAILQK[x]TQNLR	10	0	1853.036967	0.0088	0.1400
SQDISINGNSK[x]KEEPK	10	0	1772.890370	0.0088	0.1400
ATAIGRASK[x]AAR	8	0	1171.678492	0.0088	0.1050
QRIQK[x]ENR	4	0	1070.594434	0.0088	0.0700
D[x]KKLIPIR	0	0	981.633448	0.0088	0.0700
TLDSNSLTHEK[x]IEFATITK	10	0	2147.110911	0.0087	0.1650
EAADFIFDICGIAGIKK[x]TR	16	0	2124.103657	0.0087	0.1650
AEQEELLSEKVSTK[x]K	13	0	1717.909710	0.0087	0.1300
D[x]GIQDIMPSQAKELK	0	0	1671.850090	0.0087	0.1300
EVVELPLLSPERFVK[x]LGIDPPK	14	0	2474.414726	0.0086	0.1900
MPGTLLPGPGKGYIGDPIK[x]FVR	18	0	2312.271383	0.0086	0.1900
KNEEK[x]LAEFDK	4	0	1349.682631	0.0086	0.0950
IVK[x]TMAAGFTYACGYSSNALRPTDNNELDLLK	2	0	3532.732872	0.0086	0.2750
ENEQK[x]IK	4	0	887.471202	0.0086	0.0600
NIPK[x]EIK	3	0	840.506860	0.0086	0.0600
QCVIANSCK[x]TAINTGGGSVAVFNK	8	0	2495.225954	0.0085	0.2050
QLMTEFVDQVDDVVKYEIDK[x]TLAGVTR	19	0	3111.579669	0.0085	0.2300
VLK[x]LTLEAMDLEIVEKEHFK	2	0	2384.302404	0.0085	0.1700
K[x]ENLLSTLIYTLNLSYDNASYSDLIIKAQETLR	0	0	3802.003854	0.0085	0.2800
DIGEPDSEAVFTISQSPFEK[x]PQK	19	0	2548.233196	0.0085	0.1950
YMLLSQIMLNSVSEVK[x]SLLTGKHAIR	15	0	2930.608409	0.0085	0.2200
TK[x]DEGGPAGGLYI	1	0	1276.629872	0.0085	0.1100
ITAFLLADSKSQK[x]NVISLEISDTSLQPLSTFFAER	12	0	3869.046050	0.0084	0.2950
DSLTVGAFFVYGSSSLYGDGGK[x]LRYTISGGGLYTDADK	21	0	3936.905599	0.0084	0.3200
GNAKFGDGIQIAQLALK[x]HR	16	0	2036.127841	0.0084	0.1600
APESLQQSYILMEDLYERK[x]LWK	18	0	2739.394060	0.0084	0.1850
DNSSDLQK[x]LLMKVALCANHADSVVK	7	0	2755.399548	0.0084	0.2100
YLDIDISK[x]GGPVDEIQELTLELNFPHLLIGPVIR	7	0	3816.071145	0.0084	0.2850
GDVAASILDK[x]YR	9	0	1306.688052	0.0083	0.1000
DAGK[x]DEFSR	3	0	1023.462090	0.0083	0.0750
QK[x]SLEK	1	0	731.417716	0.0083	0.0500
TMLELLNQLDGFDTSQRDIK[x]VIMATNR	19	0	3121.589852	0.0083	0.2250
GDVAASILDK[x]YRTGIATMLTR	9	0	2251.199340	0.0083	0.1750
EMLHILQEVLVPGIKEVPAVQVTAAFLYNYK[x]R	30	0	3668.016219	0.0083	0.2650
VAVGQQYRVNLEAYLDLSITPK[x]QHAVNER	21	0	3310.742063	0.0083	0.2400
ALEMNDLPTRLVNFTAK[x]TLDLLGIFR	16	0	2960.615604	0.0083	0.2150
LGITFAHVTAAK[x]NNSWAKSWSNLDLR	11	0	2899.509172	0.0083	0.2150
FDVVPVPQSSLYLRNLTDETK[x]NK	20	0	2662.396504	0.0083	0.1900
ATAIGK[x]SSTAAKTFLEK	5	0	1722.951515	0.0082	0.1400
SELAQSK[x]YLMNVSR	6	0	1624.824212	0.0082	0.1150
ENWKYACK[x]ILGVVEGQFSRPAK	7	0	2579.331740	0.0082	0.1800
QEYKDDINLDEASAMAVK[x]FLSK	17	0	2514.231087	0.0082	0.1800
GSDAAPQASK[x]K	9	0	1058.535585	0.0082	0.0900
LYAVK[x]YELYSNQYYHGAGEPSLIGDKLIEK	4	0	3460.755314	0.0082	0.2450
VPFTAAITITGVKTSTGGPK[x]LQLNLER	19	0	2811.585689	0.0081	0.2200
DTLSK[x]DQELTEENVSISVIGKDEK	4	0	2676.334021	0.0081	0.1950
EGVVNTIAFAIRLTGDTNGALDK[x]LEEIGVADQYK	22	0	3619.873183	0.0081	0.2750
DVAKMK[x]LSLFSNK	5	0	1479.811862	0.0081	0.1050
YIPNPVLVIIDVKPK[x]SVGLPTNAYFAIDEIEDDGSK	14	0	3929.071202	0.0081	0.2900
EMFGYAK[x]EHEPCVIFMDEIDAIGGR	6	0	2913.313439	0.0080	0.2000
DNSSDLQKLLMK[x]VALCANHADSVVK	11	0	2755.399548	0.0080	0.2000
VSK[x]QGEIDYEALVKLTDGTNGADLR	2	0	2691.371409	0.0080	0.2000
VRQLIIK[x]EEMMNSIQQAVAK	6	0	2328.265640	0.0080	0.1600
ALTLKTGPPGPPCGGK[x]FMLK	15	0	2069.116472	0.0080	0.1600
M[x]PPAVSSETSTIVPQQVIVHPLVLLSAVDSYNRSAKGTK	0	0	4119.203614	0.0079	0.3100
A[x]TTVKDTMNVDINAIKK	0	0	1860.997805	0.0079	0.1350
M[x]TMVYSDNTSIITSAGGLMALLDEQERELQVHALLK	0	0	3976.994619	0.0079	0.2850
MVILNK[x]DGMERK	5	0	1432.752968	0.0079	0.0950
IKLISGK[x]LDEAR	6	0	1341.797930	0.0079	0.0950
MPGTLLPGPGK[x]GYIGDPIK	10	0	1910.033463	0.0079	0.1500
TVSDLTISQAIFELSSPFLENK[x]SQKALDTLFSAIR	21	0	3869.046050	0.0079	0.2750
NLTDETK[x]NKHCLIK	6	0	1712.887868	0.0079	0.1100
VTQK[x]KPPVQPLAYK	3	0	1595.939834	0.0079	0.1100
EIK[x]PNIR	2	0	868.513006	0.0079	0.0550
ILIDK[x]AR	4	0	827.522844	0.0079	0.0550
LFQVEYAIEAIK[x]LGSTAIGVKTK	11	0	2478.409640	0.0078	0.1800
VGSALVGSQTK[x]VALEIHAQYELR	10	0	2468.338601	0.0078	0.1800
GAPIEHDVGIMIDFECEK[x]MEGAFYR	17	0	2913.313438	0.0078	0.1950
MPPK[x]EDWEK	3	0	1158.537893	0.0078	0.0700
FATLQKSK[x]R	7	0	1077.629423	0.0078	0.0700
QLEMLDLQEGFIK[x]EDCKSLK	12	0	2423.207516	0.0077	0.1550
EVIELPVK[x]HPELFESLGIPQPK	7	0	2498.378342	0.0077	0.1700
TLSMEK[x]HTELR	5	0	1343.686669	0.0077	0.0850
DFSK[x]TLPPELK	3	0	1273.691742	0.0077	0.0850
GSNDDEMK[x]IDK	7	0	1250.544822	0.0077	0.0850
LAYVYADMRVVGQLLEKLK[x]PLIEK	18	0	2788.592357	0.0077	0.1850
QDPKK[x]HLDAEVQK	4	0	1534.810280	0.0077	0.1000
DIGK[x]VVDKCFGIK	3	0	1477.796212	0.0077	0.1000
NDLELLVQAVQDATPELVGSSLTQLK[x]EIIR	25	0	3291.792424	0.0077	0.2300
VLNK[x]EHLEADFVTQVAVRR	3	0	2223.212290	0.0076	0.1450
AK[x]ADYAQYYRHCLLYLSCIDLDK	1	0	2878.378086	0.0076	0.1750
IIDHIDYVESLIHSSYYSVSADYYK[x]AK	24	0	3178.549753	0.0076	0.2050
ELLVK[x]ASKIIDHIDYVESLIHSSYYSVSADYYK	4	0	3847.955846	0.0076	0.2500
IFTIHTSKMNLGEDVNLEELIQCK[x]DDLSGAEIK	23	0	3759.869746	0.0076	0.2500
VDTILLFMPMDESLK[x]VFQALTTIR	14	0	2780.485512	0.0075	0.1800
IAEIYGSALRSNPVFAENDEK[x]GEK	20	0	2636.308086	0.0075	0.1800
ATNGYIMTARGDVAASILDK[x]YR	19	0	2385.210964	0.0075	0.1650
LGDNNIADWPQVEYLVGK[x]NR	17	0	2300.154836	0.0075	0.1500
KLGVKPPK[x]GCLMFGPPGTGK	7	0	2068.132455	0.0075	0.1500
QGITEAYNQK[x]AVEKLMSR	9	0	2065.062523	0.0075	0.1350
EPPFAPIESAK[x]R	10	0	1340.708787	0.0075	0.0900
EVIELPVKHPELFESLGIPQPK[x]GILLYGPPGTGK	21	0	3652.027831	0.0075	0.2550
TELFKASTSAKAAITGK[x]PDPWQTSLAFYYSGVGK	16	0	3619.856081	0.0075	0.2550
SHDALHGGASIPTFK[x]IDLACVGHGLGQYYYGR	14	0	3459.678082	0.0075	0.2400
IDKEDMGSNDK[x]ASK	10	0	1536.708913	0.0075	0.1050
TVQYATK[x]R	6	0	965.529382	0.0075	0.0600
LEETDVAK[x]AAILERPYASTGAYKLDPPILPENGDLEK	7	0	4026.083552	0.0074	0.2750
PPK[x]EDWEKYQKPVDTEEENDK	2	0	2603.202624	0.0074	0.1550
EK[x]GPHAPAAGLQIYSVGNFSLGNQFNHTVDNRWCER	1	0	4068.939975	0.0074	0.2650
SSLALIMADSNSVPLHIDPERSVQPLASAK[x]ELLR	29	0	3656.955801	0.0074	0.2500
SPAIIFIDELDAIGTK[x]R	15	0	1858.019923	0.0074	0.1250
QDLADATVETLK[x]AIEGK	11	0	1800.946820	0.0074	0.1250
DISSKSPSGNDALNDK[x]K	15	0	1774.869635	0.0074	0.1250
AEFAVLYDPK[x]LGDNNIADWPQVEYLVGKNR	9	0	3433.730496	0.0073	0.2200
K[x]LQVAVDDAESHFVDRPAGGEALFVIGLR	0	0	3108.635484	0.0072	0.2100
TSTSSMTAVPKPLKFLRPHYFTLVK[x]IYDSWPQSPQK	24	0	4178.202497	0.0072	0.2600
GEK[x]RWSELR	2	0	1159.609749	0.0072	0.0650
S[x]IMEYNGGSCVAMAGK	0	0	1673.721069	0.0072	0.1150
AYMDPHRSMK[x]DLHISQNFACLIR	9	0	2802.351495	0.0072	0.1650
NK[x]PGVYTKVCNYVNWIQQTIAAN	1	0	2680.343029	0.0072	0.1650
DIK[x]VIMATNRISDLDPALIRPGR	2	0	2563.426696	0.0072	0.1650
NPPPLDEGDIELLK[x]SYATGPYAR	13	0	2515.259352	0.0072	0.1650
TDKYAFSLTTFSPNGK[x]LVQIEYALNAVNAGVTSVGIK	15	0	3916.062033	0.0072	0.2650
RFK[x]ELQPFIVQMAEQALDIEK	2	0	2532.340909	0.0071	0.1500
QIEELFEAIVLPMQQADK[x]FRK	17	0	2532.340909	0.0071	0.1500
KTLVAHAVLK[x]VGSALVGSQTK	9	0	2106.252365	0.0071	0.1500
IIDLRHAADAIMFVNCLGDNAAVLK[x]PNSFQNNVLK	24	0	3881.007845	0.0071	0.2500
AVANSTAANFIRVVGSEFVQK[x]YLGEGPR	20	0	2979.556512	0.0071	0.2000
AVAASLGVNFLKVVSSAIVDK[x]YIGESAR	20	0	2863.580603	0.0071	0.2000
VSTK[x]KILGVAAEDK	3	0	1457.845270	0.0071	0.1000
QGAMIAQAMILTQHNDQLNSK[x]VSGIR	20	0	2823.448227	0.0071	0.1850
GNAK[x]FGDGIQIAQLALKHR	3	0	2036.127841	0.0071	0.1350
LEEAMK[x]ITTDAFTSAGERHIEVGDSVLVK	5	0	3145.596378	0.0071	0.2050
SNDIEK[x]AIDLYKEVLNK	5	0	1991.057425	0.0071	0.1200
LAIEREPPFAPIESAK[x]R	15	0	1923.057703	0.0071	0.1200
VSPTGQITSTSARSGK[x]K	15	0	1703.916525	0.0071	0.1200
LILTENIK[x]TK	7	0	1171.717563	0.0070	0.0700
LGSSEVEQVQLVVDGVKLMVEMEK[x]K	23	0	2773.460417	0.0070	0.1750
LAQLLRQLASYYHK[x]ESNALFMVR	13	0	2750.468893	0.0070	0.1600
QGDVLLNKLQK[x]YQATVMR	10	0	2104.146189	0.0069	0.1250
K[x]PIGATWKTTQLEEANSK	0	0	2001.053008	0.0069	0.1250
EMLHILQEVLVPGIK[x]EVPAVQVTAAFLYNYK	14	0	3511.915117	0.0069	0.2150
IK[x]TLSMEKHTELR	1	0	1584.865682	0.0069	0.0900
EPLK[x]EVVQFVGSR	3	0	1486.814306	0.0069	0.0900
EEFAEK[x]AVSVIQARIANYDPAEIR	5	0	2718.397564	0.0069	0.1650
AVIALHDLLDSLAASKAMEQQDIKPTVQNGEVSANAEQK[x]A	38	0	4203.147947	0.0069	0.2750
LAVFLTLEYDPCWK[x]NYPLILYLVEGNGQTAKR	13	0	3783.969662	0.0069	0.2200
LAPGLPSVSAMLKFLLDDFDQQEHIQK[x]SETMK	26	0	3615.831520	0.0069	0.2200
FLHDKNSDYK[x]ETLIFK	9	0	1997.025735	0.0069	0.1100
ATPYRGYSK[x]PNERATK	8	0	1837.943407	0.0069	0.1100
K[x]VAEQNENPTVGSAQK	0	0	1698.853594	0.0069	0.1100
DTALEK[x]YK	5	0	966.502166	0.0069	0.0550
P[x]PAVSSETSTIVPQQVIVHPLVLLSAVDSYNRSAKGTK	0	0	3988.163136	0.0068	0.2600
CFCAHNSRIAGEHLSNGEK[x]PLLTPEKDFSK	18	0	3441.655629	0.0068	0.2050
DILLDMSRAVNIAFTQDQLLK[x]R	20	0	2559.384166	0.0068	0.1500
ELK[x]KEEMVMLK	2	0	1376.740675	0.0068	0.0750
E[x]TIDNAETMKK	0	0	1278.612505	0.0068	0.0750
K[x]PTSELAIGASLEK	0	0	1442.797987	0.0068	0.0950
LILTENIK[x]TKLQDGSTDMQLTLMSIVHVPYK	7	0	3528.893391	0.0068	0.2100
IPDSTYEMVGGLEK[x]QIK	13	0	1906.970924	0.0068	0.1150
SELQDK[x]SSQQGVEGVLIILKIEDTDK	5	0	2871.507557	0.0067	0.1750
DK[x]SAQVILSEIEVLEAEHRPFKQEVEGLSVDTDIK	1	0	3951.047502	0.0067	0.2350
NVPKLQNVSNFQK[x]IAMVDNHVCLAFAGLNADAR	12	0	3653.855713	0.0067	0.2200
DEK[x]VANEQEQALTNLSDLYVR	2	0	2434.197481	0.0067	0.1400
DFLDAVQK[x]VVKGNQK	7	0	1687.925636	0.0067	0.1000
DGIQDIMPSQAK[x]ELK	11	0	1671.850090	0.0067	0.1000
S[x]GYDRALSVFSPDGR	0	0	1625.779708	0.0067	0.1000
TGQKMLMNMDK[x]VETVFAMPVPSSFVGQVVDVDAQGR	10	0	3910.908786	0.0067	0.2400
DK[x]KASLLTR	1	0	1030.613439	0.0067	0.0600
QIK[x]EIK	2	0	757.469750	0.0067	0.0400
IIPLK[x]K	4	0	710.505408	0.0067	0.0400
V[x]KAFGR	0	0	676.402010	0.0067	0.0400
VHPEGKYVVDISPDIDIK[x]EIKPNIR	17	0	2873.564954	0.0066	0.1650
YLSENPK[x]TSASIDFDSNFLNSMIKK	6	0	2848.395178	0.0066	0.1650
SQK[x]NVISLEISDTSLQPLSTFFAER	2	0	2809.449655	0.0066	0.1650
GVSK[x]DEKVANEQEQALTNLSDLYVR	3	0	2805.414331	0.0066	0.1650
TMVEVIPYFAEDLLVLK[x]TDELK	16	0	2565.365058	0.0066	0.1450
EATPMEMDEEK[x]SQDISINGNSK	10	0	2452.073269	0.0066	0.1450
VTDK[x]LTQLTDNIWCCR	3	0	2021.966182	0.0066	0.1050
NLLNPLIEDSRYGLQGPTWLVHK[x]ENAINK	22	0	3331.767550	0.0066	0.1900
KPTSELAIGASLEK[x]VCAITPDIGMVYSGMGPDFRVLVDK	13	0	4164.130709	0.0065	0.2550
DK[x]MNFVILCRDAIPYEANIR	1	0	2437.224503	0.0065	0.1300
V[x]SINFCMDMDLSACILNASK	0	0	2288.030821	0.0065	0.1300
HPK[x]FEEILTR	2	0	1268.687660	0.0065	0.0650
K[x]SAQVILSEIEVLEAEHRPFKQEVEGLSVDTDIK	0	0	3836.020563	0.0065	0.2200
NWSK[x]IYDFPLFQGIFIR	3	0	2143.125385	0.0065	0.1100
LVLDSWEPHTQGVYGTRYK[x]LHSEK	18	0	2842.440095	0.0065	0.1550
K[x]NLLNPLIEDSRYGLQGPTWLVHK	0	0	2790.517949	0.0065	0.1550
YPHGMTETLNTK[x]LGLGIAYQLRLAEFVNMSK	11	0	3494.805250	0.0065	0.2000
EAIEAGIFNDLGSGSNCDLVVIDEEK[x]ATPYR	25	0	3381.603307	0.0065	0.2000
K[x]YYESFADFDSEGTDAYLTYK	0	0	2512.095710	0.0064	0.1350
K[x]HLGHVTLETVTHNIPTPWVR	0	0	2434.323230	0.0064	0.1350
SLPPEEYDEK[x]LYNK	9	0	1723.830403	0.0064	0.0900
MKLSLFSNK[x]ENELR	8	0	1707.897707	0.0064	0.0900
TKLVK[x]ER	4	0	872.544305	0.0064	0.0450
YYLPK[x]GK	4	0	867.485399	0.0064	0.0450
K[x]YTGLLR	0	0	849.507194	0.0064	0.0450
VVK[x]GNQK	2	0	771.460247	0.0064	0.0450
EQKPEVDYSEKFAELQK[x]SLNNLNTIDIDANLEK	16	0	3834.916162	0.0064	0.2100
MPPKEDWEK[x]YQKPVDTEEENDK	8	0	2734.243102	0.0064	0.1400
E[x]SLQRLLQGARMGTGMMGDQPLVDNSECVYISSLALLK	0	0	4180.078687	0.0063	0.2400
LEEIGVADQYK[x]VSKILEHK	10	0	2198.194577	0.0063	0.1200
MDDRK[x]ENLLSTLIYTLNLSYDNASYSDLIIK	4	0	3620.828208	0.0063	0.1950
ALQDYK[x]PELASDPIIR	5	0	1827.972976	0.0063	0.1000
DLVKK[x]YDK	4	0	1007.565097	0.0063	0.0500
AEREK[x]ASK	4	0	917.492997	0.0063	0.0500
NK[x]PGVYTK	1	0	905.497023	0.0063	0.0500
IVK[x]SAKAK	2	0	843.554142	0.0063	0.0500
VEYAPSNEIDTFELQGCSLK[x]DQIGEEKTILQSLLQR	19	0	4151.073056	0.0062	0.2250
LYQVEYALEAINHAGVALGIVAKDGIVLAAEK[x]K	31	0	3465.923373	0.0062	0.2050
QIGIDPPRGVLLYGPPGTGK[x]TMLVK	19	0	2606.461686	0.0062	0.1550
LNDPEDK[x]YEALSKHIIMFDCK	6	0	2565.224226	0.0062	0.1300
GGNMDSLK[x]INFSAFQLPVVTR	7	0	2293.188777	0.0062	0.1300
AK[x]VAEQNENPTVGSAQK	1	0	1769.890704	0.0062	0.1050
GSLEK[x]NWKEEYLR	4	0	1650.836493	0.0062	0.0800
YYK[x]PDLTIDEAVR	2	0	1581.803799	0.0062	0.0800
LNFSSLKMK[x]DAVK	8	0	1479.811862	0.0062	0.0800
QLASYYHK[x]ESNALFMVRIAQGLLYLGK	7	0	3112.653049	0.0061	0.1650
YIPNPVLVIIDVK[x]PKSVGLPTNAYFAIDEIEDDGSK	12	0	3929.071202	0.0061	0.2200
QVK[x]LLFIEK	2	0	1116.690625	0.0061	0.0550
K[x]SKTLQYFA	0	0	1084.591644	0.0061	0.0550
LAHLSK[x]HPK	5	0	1029.608297	0.0061	0.0550
SLALTKK[x]DK	6	0	1002.607293	0.0061	0.0550
TSTGGPK[x]LQLNLERDYEQFGYFK	6	0	2690.333907	0.0061	0.1400
SLADFEKALQDYK[x]PELASDPIIR	12	0	2618.359059	0.0061	0.1400
LINPSTLMMGQEPRQTTSNLGHINK[x]PSIQALIHGLGR	24	0	4022.130409	0.0061	0.2250
VAIKK[x]GAVEYEIYK	4	0	1609.907866	0.0061	0.0850
DNIAHRFNCHAEALETIQDLEVVNPLDYLLK[x]WK	30	0	3963.993970	0.0061	0.2000
TMLELLNQLDGFEATK[x]NIK	15	0	2177.140100	0.0061	0.1150
VK[x]VIAATNRVDTLDPALLR	1	0	2064.205418	0.0061	0.1150
LAYVYADMRVVGQLLEK[x]LKPLIEK	16	0	2788.592357	0.0060	0.1450
LIIPSDDALRTNAIVMK[x]DIR	16	0	2253.251374	0.0060	0.1200
FGDGIQIAQLALK[x]HR	12	0	1665.931391	0.0060	0.0900
EDALFK[x]NEEK	5	0	1221.587675	0.0060	0.0600
SRK[x]VAQTTYK	2	0	1180.656362	0.0060	0.0600
NLQVAK[x]SLDK	5	0	1114.634566	0.0060	0.0600
FVK[x]LGIDPPK	2	0	1112.659326	0.0060	0.0600
K[x]GVVALVEDK	0	0	1056.617856	0.0060	0.0600
LLK[x]PR	2	0	625.427496	0.0060	0.0300
DQPK[x]K	3	0	614.338744	0.0060	0.0300
V[x]GVFK	0	0	548.332206	0.0060	0.0300
SVGIK[x]AQLQAQHSMQIMTADLNGINRFVVTEDALDR	4	0	3969.019861	0.0060	0.2150
CFCAHNSRIAGEHLSNGEK[x]PLLTPEK	18	0	2964.433301	0.0060	0.1550
LAAPQLVQMFIGDGAK[x]LVRDAFALAK	15	0	2742.525343	0.0060	0.1550
QYTVGQGYTK[x]AAWFEK	9	0	1875.915465	0.0059	0.0950
FIVK[x]ASSGPRYVVGCR	3	0	1794.956220	0.0059	0.0950
ENWK[x]YACKILGVVEGQFSRPAK	3	0	2579.331740	0.0059	0.1300
HK[x]TDLNHENLK	1	0	1347.689447	0.0059	0.0650
KGYQTIELDK[x]K	9	0	1321.724101	0.0059	0.0650
SSTAAK[x]TFLEK	5	0	1181.629146	0.0059	0.0650
SRK[x]PYQVNILLAGYETNLGKPELFWLDYLATCVR	2	0	4027.102789	0.0059	0.2000
MIDDQRDMQVDSVNQEENVDSGETK[x]QNTVTEVPR	24	0	3905.764168	0.0059	0.2000
ERAEAGLALSLIVK[x]ALSIEGDDK	13	0	2397.311385	0.0059	0.1350
DARSLNK[x]FSVATITPEGIEFQTDQSVSSK	6	0	3154.578087	0.0059	0.1700
WDLSRDSLTVGAFFVYGSSSLYGDGGK[x]LR	26	0	3152.556569	0.0059	0.1700
NTWNSTLETAKAK[x]YASQK	12	0	2040.027522	0.0058	0.1050
MATTVK[x]DTMNVDINAIKK	5	0	1992.038284	0.0058	0.1050
GQSIDDMIPAQK[x]	11	0	1301.628489	0.0058	0.0700
ILLHPSGAGQIK[x]HILTGSLQNLQTETPMMSRPNINGR	11	0	4022.130409	0.0058	0.2150
QDIMFELGLLQERLAEK[x]WR	16	0	2374.246622	0.0058	0.1100
QSRQETQYK[x]IDELVSNNEK	8	0	2308.129407	0.0058	0.1100
S[x]INFCMDMDLSACILNASK	0	0	2188.962413	0.0058	0.1100
TIPPLTTVK[x]GSDAAPQASK	8	0	1881.020649	0.0058	0.1100
DEPEETDVNK[x]YQK	9	0	1593.715773	0.0058	0.0750
K[x]AGHPFMWNQHLGYVLTCPSNLGTGLRGGVHVK	0	0	3630.845092	0.0058	0.1900
KILGVAAEDK[x]QLIVNLYAAVIVGAYGEAAEHLR	9	0	3493.929519	0.0058	0.1900
IANYDPAEIRFNLMVICK[x]DK	17	0	2409.218357	0.0058	0.1150
LDIIEYILNADK[x]ETDLKPYVLELAMTVVLDIEFR	11	0	3994.126269	0.0057	0.1950
K[x]EFEIIK	0	0	905.522175	0.0057	0.0400
DQELTEENVSISVIGKDEK[x]YTLYDQNDTK	18	0	3373.604748	0.0057	0.1650
KPIGATWK[x]TTQLEEANSKLGYIFGADYPK	7	0	3225.670864	0.0057	0.1650
VGDNTIVGAGGDISDYQQIQRLLEK[x]LEIK	24	0	3171.677402	0.0057	0.1650
HCLLYLSCIDLDK[x]CSHTELVER	12	0	2760.303207	0.0057	0.1250
AQIKILYVNNAK[x]SQEEAIENIK	11	0	2515.364479	0.0057	0.1250
GAIEK[x]VDDLLTTQAEAKGAGFLLFMLNALR	4	0	3204.721515	0.0057	0.1700
VADLK[x]KLEGTIDYQK	4	0	1719.940617	0.0057	0.0850
NSTNNTK[x]ERDELEDLSEEDLQLK	6	0	2719.278296	0.0057	0.1300
YMIPPSAPVMLELTDEQPIK[x]QVK	19	0	2626.374907	0.0057	0.1300
IDPSVTMMQVEEK[x]PDVTYGDVGGCKEQIERLR	12	0	3678.768991	0.0056	0.1800
VVGSELIQK[x]YLGDGPR	8	0	1729.936200	0.0056	0.0900
KLMELFISK[x]SNSDDPASFTSINNYK	8	0	2848.395178	0.0056	0.1400
LAQFEK[x]EEYVSDPKEQM	5	0	2069.961478	0.0056	0.0950
MATTVK[x]DTMNVDINAIK	5	0	1863.943328	0.0056	0.0950
A[x]KVAEQNENPTVGSAQK	0	0	1769.890704	0.0056	0.0950
LPLYTNFVNSFRPNINQLK[x]AVYMGLK	18	0	3039.636674	0.0056	0.1450
YK[x]LHSEKVSLMDYLASSNISQLTGTK	1	0	2912.495219	0.0056	0.1450
D[x]KSAQVILSEIEVLEAEHRPFKQEVEGLSVDTDIK	0	0	3951.047502	0.0056	0.1950
SAVIK[x]TSTRQTIFLPLIGLVEPEELHPGDLIGVNK	4	0	3784.113676	0.0056	0.1950
GPHLFTIAAHGSSDK[x]LPYVALGSGSLAAISVLETK	14	0	3506.877151	0.0056	0.1950
TSWIYK[x]NKESGLISATASIGLLQLWNVDMGLSLLDK	5	0	3964.101786	0.0056	0.2000
AAITGKPDPWQTSLAFYYSGVGK[x]EPSAGVDVFGLLMR	22	0	3927.986764	0.0055	0.2050
TK[x]LQDGSTDMQLTLMSIVHVPYKQGLHK	1	0	3167.646972	0.0055	0.1550
K[x]PTSELAIGASLEKVCAITPDIGMVYSGMGPDFRVLVDK	0	0	4164.130709	0.0055	0.2150
EDHYEMFPISEVK[x]DDVQPLTWSEEIFYIIDK	12	0	3814.796241	0.0055	0.1700
LDSK[x]NVQLAKVTAEGGFHIYNDEEMADAVAR	3	0	3390.651259	0.0055	0.1700
K[x]CLTDLEDEAPAKDILLDMSR	0	0	2432.192593	0.0055	0.1150
LDDMSLIK[x]EDCEAATDPLLKK	7	0	2404.186446	0.0055	0.1150
SVALGGITK[x]EFVIYEQLIAAR	8	0	2277.273157	0.0055	0.1150
LGYIFGADYPK[x]VFTPDPDAISVLGELALMGVR	10	0	3423.778691	0.0055	0.1750
HYYSLRINYK[x]K	9	0	1483.793513	0.0055	0.0600
YTSLSEEQK[x]MK	8	0	1342.643803	0.0055	0.0600
MGNGK[x]MVEISR	4	0	1220.600502	0.0055	0.0600
K[x]AQSGPDASAK	0	0	1058.535585	0.0055	0.0600
TDATFIRVIGSELVQK[x]YVGEGAR	15	0	2508.333515	0.0054	0.1250
S[x]PTGQITSTSAR	0	0	1204.604720	0.0054	0.0650
NEADPAMAILSEYLETGSVK[x]LRASAILGLGLAYSGANR	19	0	3921.030413	0.0054	0.2050
QKSLEK[x]TLVPYLR	5	0	1573.919099	0.0054	0.0700
LHNSLEVVFEWDK[x]NDWNGHIRDDAWPR	12	0	3347.585906	0.0054	0.1450
GTCAGEVFMALK[x]GMALGSANEKIEASK	11	0	2769.349823	0.0054	0.1450
AAWFEK[x]GSQVSEFIDTESFAPTITVQSK	5	0	3102.518455	0.0054	0.1500
GDTGSSGIRAVELAAMNK[x]ANMQEVETEEFLR	17	0	3352.602594	0.0053	0.1650
TLVAHAVLKVGSALVGSQTK[x]VALEIHAQYELR	19	0	3400.919290	0.0053	0.1700
TMVEVIPYFAEDLLVLK[x]TDELKDANIIYDLEILR	16	0	3994.126269	0.0053	0.1800
QAEILVDICSYAGTGNVLHIQK[x]LLHICSEPPSDDAK	21	0	3990.981745	0.0053	0.1900
SAPVSDCLSK[x]YPLLSSSCGSQSLKSGLWGPAICTNAVR	9	0	4052.975610	0.0053	0.2000
SVQPLASAK[x]ELLRSDILTLR	8	0	2209.279304	0.0052	0.1050
MSSKDISSK[x]SPSGNDALNDK	8	0	2079.974162	0.0052	0.1050
CNKFFYILYFELYK[x]IAQDTLAR	13	0	2815.440615	0.0052	0.1150
GFDFEYYQRNLLLQEK[x]GFPTPK	15	0	2689.353916	0.0052	0.1150
MSTLDLNHLADLYDRK[x]DWNACK	15	0	2678.257980	0.0052	0.1150
SIMLYLMVQSVNSELKLLSSAK[x]K	21	0	2581.422189	0.0052	0.1200
SITEFGDTATAK[x]ELEAMKLLRPR	11	0	2576.363096	0.0052	0.1200
LEK[x]SLLELNETQSNIQEQGVNWGK	2	0	2756.397956	0.0052	0.1250
K[x]DSGNIEIFLDEIQAEFTPAISAVHR	0	0	2899.471450	0.0052	0.1350
MSIMEYNGGSCVAMAGK[x]NCVAIASDLR	16	0	2904.305920	0.0052	0.1400
LNYKPEEEYPDLSKHNNHMAK[x]VLTLELYK	20	0	3515.775726	0.0052	0.1500
GSQVSEFIDTESFAPTITVQSK[x]LSNRDAR	21	0	3182.584233	0.0052	0.1500
GTCAGEVFMALKGMALGSANEK[x]IEASK	21	0	2769.349823	0.0050	0.1350
DELWK[x]NDDQLTYTYKDEK	4	0	2303.059268	0.0050	0.0900
TPNDTQK[x]YSNDKSIVNSM	6	0	2040.942138	0.0050	0.0900
M[x]ATTVKDTMNVDINAIKK	0	0	1992.038284	0.0050	0.0900
DLEETDERSLALTK[x]K	13	0	1746.899873	0.0050	0.0750
AEQEELLSEK[x]VSTKK	9	0	1717.909710	0.0050	0.0750
SQLFAGAAPNNHLEEWLK[x]MILELTNHLEELK	17	0	3587.844470	0.0050	0.1550
LMTEFVDQVDDVVK[x]YEIDKTLAGVTR	13	0	2983.521097	0.0050	0.1300
K[x]GINIDQSSNSKDPEEEAEMMTK	0	0	2580.168225	0.0050	0.1150
EVIELPLK[x]NPELFLRVGIKPPK	7	0	2528.509290	0.0050	0.1100
IEIPLPNEVGRMEILK[x]IHLEK	15	0	2470.398029	0.0050	0.1050
VNLEAYLDLSITPK[x]QHAVNER	13	0	2409.265107	0.0050	0.1050
YYRAVYDTAVVQEDPEK[x]WK	16	0	2359.148355	0.0050	0.0950
IVAFVGSPIVEDEK[x]NLIRLAK	13	0	2310.331003	0.0050	0.1050
Q[x]SRQETQYKIDELVSNNEK	0	0	2308.129407	0.0050	0.0950
RGERPSCPTGYHLK[x]SIR	13	0	2013.032561	0.0050	0.0850
DQIGEEK[x]TILQSLLQR	6	0	1870.015898	0.0050	0.0800
EK[x]TSNNTNRTNSTDEK	1	0	1837.840123	0.0050	0.0800
QLDSERFIVK[x]ASSGPR	9	0	1788.948158	0.0050	0.0800
KK[x]AQSGPDASAK	1	0	1186.630541	0.0050	0.0600
K[x]ELLKLK	0	0	870.590192	0.0050	0.0350
NEEK[x]K	3	0	646.328572	0.0050	0.0250
S[x]QAR	0	0	460.239372	0.0050	0.0200
ELLVKASK[x]IIDHIDYVESLIHSSYYSVSADYYK	7	0	3847.955846	0.0048	0.1600
GILLYGPPGTGK[x]TLLARAVAHHTDCK	11	0	2745.474704	0.0048	0.1250
VHPEGKYVVDISPDIDIKEIK[x]PNIR	20	0	2873.564954	0.0048	0.1200
QIAIVVNQNWYCANTK[x]YVTGPKNK	15	0	2808.437985	0.0048	0.1150
APPEILDISKQLADYK[x]AFEDSLR	15	0	2618.359059	0.0048	0.1100
TLDQIAAK[x]LYFYYILFFEKCNR	7	0	2815.440615	0.0048	0.1050
P[x]PKEDWEKYQKPVDTEEENDK	0	0	2603.202624	0.0048	0.1000
TYNLISSYIK[x]SVEISALASK	9	0	2186.183345	0.0047	0.0950
LMTEFVDQVDDVVK[x]YEIDK	13	0	2285.113610	0.0047	0.0900
F[x]MTRSEYDRGVNTFSPEGR	0	0	2248.033011	0.0047	0.0900
ENAPAIIFIDEIDAIATK[x]R	17	0	2099.126168	0.0047	0.0900
IYDSWPQSPQK[x]TQLADILSVLGMSYSNTSKHESLK	10	0	3950.972233	0.0047	0.1650
FHQLKPTRVLTLAMVK[x]R	15	0	2037.203252	0.0047	0.0800
GVMTLGFDLIK[x]RVYPYR	10	0	2027.102541	0.0047	0.0800
AVDEEMK[x]VRSEDYLPSK	6	0	1994.961812	0.0047	0.0800
IGLHDDAYLDVCK[x]YYR	12	0	1999.946105	0.0047	0.0750
VVK[x]VDAQDFLKVAETR	2	0	1817.004608	0.0047	0.0750
IVMTANK[x]IVQMIGEQATLDLLFGNDRVEQR	6	0	3401.779764	0.0047	0.1400
GVFK[x]NVSGNVLSEIK	3	0	1589.877628	0.0047	0.0700
VEAQNHK[x]LNLADPVSIEYLTRYVAGVQQK	6	0	3282.735917	0.0047	0.1350
DMQVDSVNQEENVDSGETK[x]QNTVTEVPR	18	0	3147.426081	0.0046	0.1300
YEALSK[x]HIIMFDCK	5	0	1753.853066	0.0046	0.0650
ASK[x]GSNDDEMKIDK	2	0	1536.708913	0.0046	0.0650
LVPYLTKLESK[x]QR	10	0	1573.919099	0.0046	0.0600
LGDK[x]GPAAARASR	3	0	1268.694867	0.0046	0.0600
TLALK[x]YPGGGPGK	4	0	1257.708061	0.0046	0.0600
TMAAGFTYACGYSSNALRPTDNNELDLLK[x]GQEAIQIDR	28	0	4202.999908	0.0046	0.1750
KVAEQNENPTVGSAQK[x]MIQDEAQK	15	0	2642.296866	0.0046	0.1100
KEPPVYTPPK[x]DK	9	0	1397.755400	0.0046	0.0550
GVMTLGFDLIK[x]R	10	0	1348.753625	0.0046	0.0550
TIEAITFK[x]TDNHLSSTLEKLSFK	7	0	2622.390357	0.0046	0.1050
EEYVSDPK[x]EQM	7	0	1353.575786	0.0045	0.0500
LSVEALNSLTGEFKGK[x]YYPLK	15	0	2356.267737	0.0045	0.0950
IYDSWPQSPQK[x]TQLADILSVLGMSYSNTSK	10	0	3356.659701	0.0045	0.1350
CTDLDAIGVKVPFTAAITITGVK[x]TSTGGPK	22	0	3017.610574	0.0045	0.1350
FFYILYFELYK[x]IAQDTLARR	10	0	2569.373199	0.0045	0.0900
TDNHLSSTLEK[x]LSFKSIADVADMLEANDK	10	0	3191.565471	0.0045	0.1300
SLEFK[x]ASELAEDFHIPVTR	4	0	2188.116331	0.0045	0.0850
EESAQNDQWGRFMALGLALLFNGK[x]QDLADATVETLK	23	0	3978.978379	0.0044	0.1600
S[x]RQETQYKIDELVSNNEK	0	0	2180.070835	0.0044	0.0800
QEALSSK[x]TLFTRPIPVRR	6	0	2098.201001	0.0044	0.0800
F[x]ATLQKSKR	0	0	1077.629423	0.0044	0.0400
L[x]MTEFVDQVDDVVKYEIDKTLAGVTR	0	0	2983.521097	0.0044	0.1150
YTENIYPPKK[x]TVQYATK	9	0	2043.067597	0.0044	0.0750
NDGTIVIRK[x]LEETDVAK	8	0	1900.026461	0.0044	0.0750
EAADFIFDICGIAGIK[x]K	15	0	1866.954882	0.0044	0.0750
KIFTIHTSK[x]MNLGEDVNLEELIQCK	8	0	2959.514570	0.0044	0.1100
DAFALAK[x]EKSPAIIFIDELDAIGTK	6	0	2675.442056	0.0044	0.1100
QTLNKIALDEQIQALK[x]QNTIVNQVYESYNQLTK	15	0	3848.031796	0.0044	0.1450
TEVLK[x]TNVLQSNENIVQYYTQKIQDAELAILQK	4	0	3834.041298	0.0044	0.1450
GNIK[x]VLFATNRPNTLDEALMRPGR	3	0	2682.438655	0.0044	0.1050
SMK[x]DLHISQNFACLIR	2	0	1931.970877	0.0044	0.0700
VATEK[x]DFLDAVQKVVK	4	0	1788.998462	0.0044	0.0700
MPLLQSSVALLGQK[x]IR	13	0	1753.028320	0.0044	0.0700
SFEQKVMK[x]EDNLILR	7	0	1848.976679	0.0043	0.0650
ESQLVDKFFEK[x]INVK	10	0	1822.982813	0.0043	0.0650
LFNLEPK[x]ILEEVPLR	6	0	1809.039932	0.0043	0.0650
SQK[x]ALDTLFSAIRDHDLAPLYK	2	0	2501.327703	0.0043	0.0950
SLEFK[x]ASELAEDFHIPVTRLLLTYSNLLNMGGEVLR	4	0	4075.145043	0.0043	0.1550
Q[x]DYDLVRSLESQIR	0	0	1720.874329	0.0043	0.0600
QHAVNERAK[x]IIDLR	8	0	1661.932452	0.0043	0.0600
G[x]GLGYPEDAIGKTK	0	0	1404.724827	0.0043	0.0600
EWDSK[x]LK	4	0	904.465390	0.0043	0.0300
S[x]RSYDSR	0	0	869.399102	0.0043	0.0300
LLSSAKK[x]YYESFADFDSEGTDAYLTYK	6	0	3111.459940	0.0043	0.1150
QLADYK[x]AFEDSLR	5	0	1554.767750	0.0042	0.0550
DVAK[x]MKLSLFSNK	3	0	1479.811862	0.0042	0.0550
SVQPLASAK[x]ELLR	8	0	1410.819392	0.0042	0.0550
EIK[x]PNIRVALRNDSYQLIK	2	0	2269.290536	0.0042	0.0800
VGIK[x]PPKGVLLYGPPGTGK	3	0	1877.113761	0.0042	0.0800
TLEVLYLKMHNNHAK[x]SLPPEEYDEK	14	0	2997.490468	0.0042	0.1050
DGAEAEEIFVHYMNAAGTDVK[x]NLQVAKSLDK	20	0	3362.645112	0.0042	0.1300
VLNK[x]EHLEADFVTQVAVR	3	0	2067.111188	0.0042	0.0750
IIDHIDYVESLIHSSYYSVSADYYK[x]AKADYAQYYR	24	0	4209.000554	0.0041	0.1450
ELAALVVSKVYYYLGEYDEALLFALSSGPK[x]FLHDK	29	0	3948.059912	0.0041	0.1450
EALEKTEEK[x]TESYYSNAVELNLLLISPTK	8	0	3311.702277	0.0041	0.1200
NLNAPK[x]FSFISNVRPKLFAYPPK	5	0	2647.463738	0.0041	0.0950
NEEGIIEFTK[x]TPNDTQK	9	0	1962.953358	0.0041	0.0700
AGDFQGLNEQLVSLFK[x]K	15	0	1892.999523	0.0041	0.0700
AVENASTCIGIKCEDGVILALEK[x]VVTSK	22	0	3003.561908	0.0041	0.1150
GAATIK[x]GAIWYGIDFTAARSPEVGYQDTPLNFNGPVVTR	5	0	4152.106685	0.0041	0.1600
TLDQIAAKLYFYYILFFEK[x]CNR	18	0	2815.440615	0.0041	0.0900
SIMLYLMVQSVNSELK[x]LLSSAK	15	0	2453.327233	0.0041	0.0900
AIDLYK[x]EVLNK	5	0	1304.733939	0.0041	0.0450
EEYLRAAK[x]ASR	7	0	1292.683635	0.0041	0.0450
EEQGDIK[x]SAQEILCNEPVETYGSFDLK	6	0	3098.438882	0.0041	0.1100
YYK[x]DGIYDLLHACVDR	2	0	1999.946105	0.0041	0.0650
QVARNELEK[x]LNFSSLK	8	0	1875.021318	0.0041	0.0650
LTQLLSQIK[x]EEQGDIK	8	0	1842.009751	0.0041	0.0650
VGVFK[x]NVSGNVLSEIK	4	0	1688.946037	0.0041	0.0650
QLFNAAEEHSPSIVFIDEIDAIGTK[x]R	24	0	2899.471450	0.0040	0.1050
YYEQK[x]IRIGLHDDAYLDVCK	4	0	2498.226278	0.0040	0.0800
QGSATVGLVSK[x]THAVLVALK	10	0	1978.157410	0.0040	0.0800
Y[x]TVGQGYTKAAWFEK	0	0	1747.856893	0.0040	0.0600
AK[x]NPMFALSR	1	0	1133.601493	0.0040	0.0400
NEIATCAEK[x]VYSEIPLSNATSLLYLENTK	8	0	3270.632819	0.0040	0.1150
EFLYAHNNTDMLILNRTK[x]DSLEAR	17	0	2863.428540	0.0040	0.0950
HAFHVVPEEEGEASIELSTLIELRSSK[x]VYISPK	26	0	3693.925216	0.0039	0.1300
NNSWAK[x]SWSNLDLR	5	0	1689.822239	0.0039	0.0550
LKYYEQK[x]IR	6	0	1239.697497	0.0039	0.0350
YKVNLYK[x]FR	6	0	1229.692020	0.0039	0.0350
IAYASVVYIADK[x]YKNENLENIEDVQLR	11	0	3169.629394	0.0039	0.1050
MLLTEVHLLESK[x]VYHAIRNIPK	11	0	2603.462020	0.0039	0.0850
QGEIDYEALVK[x]LTDGTNGADLR	10	0	2377.176020	0.0039	0.0850
MPPAVSSETSTIVPQQVIVHPLVLLSAVDSYNRSAK[x]GTK	35	0	4119.203614	0.0038	0.1500
ILSNITYSYKGYGLSMGTMLAGTGK[x]GGTALYYIDSDGTR	24	0	4094.996728	0.0038	0.1500
K[x]VSTTPANSFELK	0	0	1420.756126	0.0038	0.0500
STELQIGVVEDDK[x]PFRVLSVEEIEAHLQSIAEKD	12	0	3822.952546	0.0038	0.1300
EIMLRVEPIPLINGEK[x]R	15	0	2006.134566	0.0038	0.0650
LHNSLEVVFEWDK[x]NDWNGHIR	12	0	2607.261750	0.0038	0.0800
ALERQLEMLDLQEGFIK[x]EDCK	16	0	2564.261336	0.0038	0.0800
IPERIVCFMLNEK[x]LNQQSVLLPLLK	12	0	2994.676091	0.0038	0.0950
M[x]VLEATMILIDNSEWMINGDYIPTR	0	0	2924.412086	0.0038	0.0950
EALEK[x]TEEKTESYYSNAVELNLLLISPTK	4	0	3311.702277	0.0038	0.1100
TEEK[x]TESYYSNAVELNLLLISPTK	3	0	2741.400978	0.0038	0.0900
NELEK[x]LNFSSLK	4	0	1420.756126	0.0038	0.0450
K[x]LPNIEEATFDK	0	0	1403.729579	0.0038	0.0450
GSDAAPQASK[x]KK	9	0	1186.630541	0.0038	0.0450
LAHLSKHPK[x]FEEILTR	8	0	1918.078772	0.0037	0.0600
YVTGPK[x]NK	5	0	905.497023	0.0037	0.0300
RMK[x]K	2	0	561.342056	0.0037	0.0150
K[x]LIR	0	0	528.374737	0.0037	0.0150
LIK[x]K	2	0	500.368591	0.0037	0.0150
M[x]PPK	0	0	471.251517	0.0037	0.0150
DGVIYFPK[x]EANALETEDGMLIDEEDELELPPTASK	7	0	3877.834134	0.0037	0.1300
QSMTSLVQHVMTYLPGIDDLK[x]TKINLIETLR	20	0	3556.899537	0.0037	0.1150
YSDIGGLSK[x]QIEELFEAIVLPMQQADK	8	0	3021.536746	0.0037	0.1000
SSSDMAYTSMFK[x]GNQKVVK	11	0	2107.007711	0.0037	0.0700
KINANEK[x]LVGWYHTGPQLRPSDLEINNLLK	6	0	3459.862505	0.0037	0.1100
ALSIDSMAASFGVSVDYIDRDLASFIPDNK[x]LNCVIDR	29	0	4087.002873	0.0036	0.1350
HDYYDSSSSIYDYSIIHVELVIYAKASK[x]VLELR	27	0	3875.961992	0.0036	0.1200
K[x]ILGVAAEDKQLIVNLYAAVIVGAYGEAAEHLR	0	0	3493.929519	0.0036	0.1200
LYQVEYALEAINHAGVALGIVAK[x]DGIVLAAEKK	22	0	3465.923373	0.0036	0.1200
LTHEK[x]STMLEK	4	0	1315.680522	0.0036	0.0400
PPKEDWEKYQK[x]PVDTEEENDK	10	0	2603.202624	0.0036	0.0750
K[x]TLVAHAVLKVGSALVGSQTK	0	0	2106.252365	0.0036	0.0750
QLFNAAEEHSPSIVFIDEIDAIGTK[x]RYDAQSGAER	24	0	3876.891679	0.0036	0.1250
TLFRK[x]EK	4	0	920.544305	0.0036	0.0250
K[x]ATDDDR	0	0	819.372221	0.0036	0.0250
VDK[x]NWSKIYDFPLFQGIFIR	2	0	2485.315688	0.0035	0.0700
FRK[x]PIGATWKTTQLEEANSK	2	0	2304.222519	0.0035	0.0700
K[x]IYNEYPPTK	0	0	1251.649881	0.0035	0.0350
YQK[x]PVDTEEENDK	2	0	1593.715773	0.0035	0.0450
INANEK[x]LVGWYHTGPQLRPSDLEINNLLK	5	0	3331.767550	0.0034	0.1000
SMNLTRGIDLK[x]SIAEK	10	0	1774.961029	0.0034	0.0550
YAIQLPLPPK[x]IDPSVTMMQVEEKPDVTYGDVGGCK	9	0	3874.919336	0.0034	0.1200
LDGKDELWK[x]NDDQLTYTYK	8	0	2344.122200	0.0034	0.0650
SPAIIFIDELDAIGTK[x]RFDSEK	15	0	2464.284838	0.0034	0.0750
LEIKEGNYGDGYALQPSYIHEYLSK[x]VLYAR	24	0	3488.761460	0.0033	0.1000
LISLYYDNSSYTDAINLINTLLSELK[x]R	25	0	3131.638897	0.0033	0.0900
MK[x]SDINAHKSQLFAGAAPNNHLEEWLK	1	0	3048.523830	0.0033	0.0900
S[x]TLDLNHLADLYDRKDWNACK	0	0	2547.217501	0.0033	0.0700
LMGQINK[x]MPLLQSSVALLGQK	6	0	2268.269665	0.0033	0.0700
MGLVTGLNLLYLLSENRIAEFHTALESVPDK[x]SLFER	30	0	4075.145043	0.0033	0.1200
LLQGARMGTGMMGDQPLVDNSECVYISSLALLK[x]MLR	32	0	3966.985983	0.0033	0.1200
VSEVLNSEDITGIQEK[x]STDLRALR	15	0	2672.397956	0.0033	0.0800
YACK[x]ILGVVEGQFSRPAK	3	0	2022.071968	0.0033	0.0600
K[x]AIPLALGLLSASNPQMR	0	0	1879.071243	0.0033	0.0600
YLHQSLK[x]YK	6	0	1178.644738	0.0033	0.0300
LLK[x]PRVNNR	2	0	1108.682852	0.0033	0.0300
AKYASQK[x]RP	6	0	1047.582476	0.0033	0.0300
VEFK[x]MGNGK	3	0	1008.506203	0.0033	0.0300
MSSK[x]DISSK	3	0	981.480047	0.0033	0.0300
LLVK[x]DR	3	0	742.470084	0.0033	0.0200
AK[x]RAER	1	0	729.424532	0.0033	0.0200
IIDHIDYVESLIHSSYYSVSADYYKAK[x]ADYAQYYR	26	0	4209.000554	0.0033	0.1150
VLACWEQYVGMNGGGATPADELELLFICTIK[x]K	30	0	3582.755914	0.0033	0.1050
AAWFEKGSQVSEFIDTESFAPTITVQSK[x]LSNR	27	0	3572.778561	0.0033	0.1050
NEEK[x]LAEFDKAIEDAQELNGEHEILEAMK	3	0	3342.592410	0.0033	0.0950
LQNVSNFQK[x]IAMVDNHVCLAFAGLNADAR	8	0	3215.596667	0.0033	0.0950
DVCIK[x]LGLDSEESAEYIVAKGIR	4	0	2564.315479	0.0033	0.0750
EANALETEDGMLIDEEDELELPPTASK[x]HTISSIR	26	0	3752.793668	0.0032	0.1100
VAQTTYKK[x]IYNEYPPTK	7	0	2043.067597	0.0032	0.0550
SVEISALASK[x]NRLHQLR	9	0	1921.085644	0.0032	0.0550
M[x]SIMEYNGGSCVAMAGK	0	0	1804.761547	0.0032	0.0550
LISLYYDNSSYTDAINLINTLLSELK[x]RMDDK	25	0	3620.828208	0.0032	0.1000
GGNMDSLK[x]INFSAFQLPVVTRASDCINLVAK	7	0	3364.727003	0.0032	0.1000
LGSTLK[x]SIMLYLMVQSVNSELKLLSSAK	5	0	3052.691464	0.0032	0.0900
KELFDCLK[x]IMR	7	0	1451.762804	0.0032	0.0350
LDGK[x]DELWKNDDQLTYTYK	3	0	2344.122200	0.0032	0.0600
LLSSAK[x]KYYESFADFDSEGTDAYLTYK	5	0	3111.459940	0.0031	0.0850
TLSK[x]ESARATIDECMR	3	0	1866.892688	0.0031	0.0500
GERPSCPTGYHLK[x]SIR	12	0	1856.931459	0.0031	0.0500
F[x]ATLQKSK	0	0	921.528321	0.0031	0.0250
YELYSNQYYHGAGEPSLIGDK[x]LIEKLELR	20	0	3397.719264	0.0031	0.0900
IEVEVYK[x]ITTGDRLILTENIK	6	0	2446.368170	0.0031	0.0650
N[x]STEEIDLYNRWK	0	0	1666.795023	0.0031	0.0400
QK[x]SLEKTLVPYLR	1	0	1573.919099	0.0031	0.0400
AEIINSLNLNNDLTDK[x]LAQFEKEEYVSDPK	15	0	3449.720047	0.0030	0.0900
LTGDTNGALDK[x]LEEIGVADQYKVSK	10	0	2663.365262	0.0030	0.0750
MGQAQSGNFSNFGDGANGDNK[x]KDQK	20	0	2614.146520	0.0030	0.0750
QDLADATVETLK[x]AIEGKIAR	11	0	2141.169090	0.0030	0.0600
HNNHMAK[x]VLTLELYK	6	0	1809.955886	0.0030	0.0450
QYQEVVK[x]QGDVLLNK	6	0	1759.946763	0.0030	0.0450
YIPNPVLVIIDVK[x]PK	12	0	1707.033394	0.0030	0.0450
NEEK[x]LAEFDK	3	0	1221.587675	0.0030	0.0300
QVMEEK[x]LDSK	5	0	1205.596130	0.0030	0.0300
LK[x]DLR	1	0	643.401675	0.0030	0.0150
QDPK[x]K	3	0	614.338744	0.0030	0.0150
K[x]VPDK	0	0	585.348581	0.0030	0.0150
ELAALVVSK[x]VYYYLGEYDEALLFALSSGPKFLHDK	8	0	3948.059912	0.0030	0.1050
TTEEK[x]EATPMEMDEEKSQDISINGNSK	4	0	3040.348747	0.0030	0.0800
EWNQNIKNLSNVVEISGK[x]GVFV	17	0	2473.296405	0.0030	0.0650
AGDFQGLNEQLVSLFK[x]KHGQLK	15	0	2456.317475	0.0030	0.0650
ASRGAATIK[x]GAIWYGIDFTAAR	8	0	2295.212290	0.0030	0.0650
AFNNAGITSVGVTGK[x]NCACVISQK	14	0	2495.225954	0.0029	0.0700
TTLFK[x]SELAQSK	4	0	1351.734665	0.0029	0.0350
VPEDIFK[x]THLEVARTGLGASGVYSAK	6	0	2744.449598	0.0029	0.0750
HFYAHK[x]PGVLATSFLDQDLESECMLLIRCHSIR	5	0	3942.932966	0.0029	0.0950
KLDVAK[x]R	5	0	828.518092	0.0029	0.0200
DMLEPGCSVLLHHKAMSIVGLLLDDTDPMINVMK[x]LDK	33	0	4148.085021	0.0028	0.1050
TSETNDRNSTNNTK[x]ER	13	0	1865.846269	0.0028	0.0450
GNECIVIGVERK[x]NVPK	11	0	1810.972260	0.0028	0.0450
M[x]SGYDRALSVFSPDGR	0	0	1756.820186	0.0028	0.0450
MESLLAVQGQDFVLTASSSSAVRGITVLK[x]PDDDK	28	0	3576.834355	0.0028	0.0950
LTQLLSQIK[x]EEQGDIKSAQEILCNEPVETYGSFDLK	8	0	4123.066910	0.0028	0.1000
K[x]ENLLSTLIYTLNLSYDNASYSDLIIK	0	0	3103.632751	0.0028	0.0750
EFPDLGVLEGK[x]RIDRPGR	10	0	2053.106771	0.0028	0.0500
K[x]RVIEHNIR	0	0	1163.688664	0.0028	0.0250
ENMTQEEAVEFLK[x]NAVALAMER	12	0	2522.214389	0.0027	0.0600
MGQAQSGNFSNFGDGANGDNK[x]K	20	0	2242.966054	0.0027	0.0600
SLEK[x]TLVPYLR	3	0	1317.765572	0.0027	0.0300
ASK[x]GSNDDEMK	2	0	1180.502961	0.0027	0.0300
TK[x]SVALGGITK	1	0	1073.644403	0.0027	0.0300
YPLLSSSCGSQSLK[x]SGLWGPAICTNAVR	13	0	3008.484666	0.0027	0.0750
INANEK[x]LVGWYHTGPQLRPSDLEINNLLKK	5	0	3459.862505	0.0027	0.0800
S[x]TLDLNHLADLYDRK	0	0	1772.905627	0.0027	0.0400
K[x]PYQVNILLAGYETNLGKPELFWLDYLATCVR	0	0	3783.969662	0.0027	0.0850
LLLSSFLTETEPDYFSVGK[x]CVVHLNDASVAAKLLMK	18	0	3995.078606	0.0026	0.0950
NIRIHAYVK[x]VLTLSLMEELHK	8	0	2506.409261	0.0026	0.0550
LNADVLGQLIKK[x]YYSFDNSLK	11	0	2428.300096	0.0026	0.0550
EIKIIYSDIDVDPVK[x]PEHVGK	14	0	2393.284112	0.0026	0.0550
GTEVEKITIK[x]VHVSEVLGDIR	9	0	2321.295344	0.0026	0.0550
FKLNYKPEEEYPDLSK[x]HNNHMAK	15	0	2831.369969	0.0026	0.0600
MPFGNTHNKFKLNYK[x]PEEEYPDLSK	14	0	3025.464255	0.0026	0.0650
GNIK[x]VLFATNRPNTLDEALMRPGRIDR	3	0	3066.650753	0.0026	0.0700
VLVDMESMLVPK[x]PLINKIYDQLNSRLVAR	11	0	3353.856558	0.0026	0.0750
EQQQLIDDHFLFDK[x]PVSPLLLASGMARDWPDAR	13	0	3807.904101	0.0026	0.0850
M[x]TEVLKTNVLQSNENIVQYYTQKIQDAELAILQK	0	0	3965.081777	0.0025	0.0850
ASK[x]IIDHIDYVESLIHSSYYSVSADYYK	2	0	3265.581778	0.0025	0.0700
LLFIEKAEIINSLNLNNDLTDK[x]LAQFEK	21	0	3245.754588	0.0025	0.0700
DQKK[x]FDSGGGDNGANNQFAGNQSM	3	0	2486.051564	0.0025	0.0600
AGDFQGLNEQLVSLFKK[x]HGQLK	16	0	2456.317475	0.0025	0.0550
FVK[x]LGIDPPKGIMLYGPPGTGK	2	0	2284.265236	0.0025	0.0550
GKSALSTLNGFVEELK[x]AEVR	15	0	2147.158527	0.0025	0.0500
KTLEVLYLK[x]MHNNHAK	8	0	1938.050842	0.0025	0.0400
QTGQYYGGLK[x]LCVDRR	9	0	1912.957672	0.0025	0.0400
SSSDMAYTSMFK[x]GNQK	11	0	1780.775938	0.0025	0.0400
NELEK[x]LNFSSLKMK	4	0	1679.891560	0.0025	0.0350
GYSKPNERATK[x]QSK	10	0	1592.826990	0.0025	0.0350
FIK[x]HADATCVHR	2	0	1453.724781	0.0025	0.0300
WK[x]TLSKESAR	1	0	1204.656362	0.0025	0.0250
AIHK[x]LGSTLK	3	0	1066.649824	0.0025	0.0250
DFTPGADLDEIENSAGK[x]PVYIILVPDINVKK	16	0	3369.770628	0.0024	0.0750
SDINAHK[x]SQLFAGAAPNNHLEEWLK	6	0	2789.388396	0.0024	0.0600
LGSSEVEQVQLVVDGVK[x]LMVEMEKK	16	0	2773.460417	0.0024	0.0600
MVCK[x]IWKSDEINEVLNK	3	0	2105.064830	0.0024	0.0400
SQLFAGAAPNNHLEEWLK[x]MILELTNHLEELKK	17	0	3715.939425	0.0023	0.0750
VSINFCMDMDLSACILNASK[x]AHLDVQEKDQPK	19	0	3676.735582	0.0023	0.0750
GVAIDLLEECK[x]NTACSGIIAEVKLQAAYEYFR	10	0	3630.806031	0.0023	0.0750
VISMEKGGNMK[x]EVFR	10	0	1723.874862	0.0023	0.0350
LIPIRGTEVEK[x]ITIK	10	0	1709.045018	0.0023	0.0350
FTGGVLMLIDRESDK[x]APDLIELNR	14	0	2701.410770	0.0023	0.0550
D[x]YTMAQPEFFK	0	0	1375.611779	0.0023	0.0250
DQELTEENVSISVIGK[x]DEKYTLYDQNDTK	15	0	3373.604748	0.0022	0.0650
IIENEQSAEK[x]NAYVINLK	9	0	2075.089784	0.0022	0.0400
N[x]SIVSKYTQSTNNDDPKK	0	0	2037.996615	0.0022	0.0400
K[x]HLDAEVQK	0	0	1066.577055	0.0022	0.0200
DIGEPDSEAVFTISQSPFEKPQK[x]VEESGWFLLTM	22	0	3840.844249	0.0022	0.0750
QALETK[x]LISLYYDNSSYTDAINLINTLLSELK	5	0	3645.902751	0.0022	0.0700
ILGVAAEDK[x]QLIVNLYAAVIVGAYGEAAEHLR	8	0	3365.834563	0.0022	0.0700
IDKNTWNSTLETAK[x]AK	13	0	1818.947489	0.0022	0.0350
VCDLK[x]QGYTQYGGLRPFGVSFLYAGWDHIR	4	0	3502.724304	0.0022	0.0650
NASVWFLDHNFMESMNEMFK[x]K	19	0	2604.159856	0.0021	0.0450
NVVTEAGFIAIK[x]EDRDYVIQSDLMSAAR	11	0	3110.570500	0.0021	0.0600
TYEAALEVIK[x]NMGTVVDLLIENKASALL	9	0	3017.635728	0.0021	0.0600
AFGRVYATMQK[x]LQK	10	0	1639.886752	0.0021	0.0300
EEFAEK[x]AVSVIQAR	5	0	1575.825595	0.0021	0.0300
VDPLVSLMMVEK[x]IPDSTYEMVGGLEK	11	0	2879.436904	0.0021	0.0550
NEEEPTKK[x]GINIDQSSNSK	7	0	2117.023553	0.0021	0.0400
VVGSELIQK[x]YLGDGPRLVR	8	0	2098.189768	0.0021	0.0400
DEK[x]VSEVLNSEDITGIQEKSTDLR	2	0	2704.340167	0.0021	0.0500
DQK[x]KFDSGGGDNGANNQFAGNQSM	2	0	2486.051564	0.0021	0.0500
DK[x]PKYEPPVPTR	1	0	1425.761546	0.0021	0.0250
K[x]PIGATWKTTQLEEANSKLGYIFGADYPK	0	0	3225.670864	0.0021	0.0600
LTLEAMDLEIVEKEHFK[x]ELVSK	16	0	2600.377016	0.0020	0.0450
SLNNLNTIDIDANLEK[x]LLIFEK	15	0	2529.368896	0.0020	0.0450
LEKSLLELNETQSNIQEQGVNWGK[x]K	23	0	2884.492911	0.0020	0.0500
ASK[x]IIDHIDYVESLIHSSYYSVSADYYKAK	2	0	3464.713844	0.0020	0.0600
MSSK[x]DISSKSPSGNDALNDK	3	0	2079.974162	0.0020	0.0400
DVEFLHSDK[x]IDTIVK	8	0	1757.919882	0.0020	0.0300
DLKLK[x]WSDER	4	0	1288.677488	0.0020	0.0200
VK[x]LEK	1	0	615.395529	0.0020	0.0100
K[x]AFGR	0	0	577.333601	0.0020	0.0100
RPPVIRTTLFK[x]SELAQSK	10	0	2070.194854	0.0019	0.0350
LVKAPALDGALQGVIQFMK[x]SCALFANQAATR	18	0	3288.747347	0.0019	0.0600
LFQVEYAIEAIK[x]LGSTAIGVK	11	0	2249.267011	0.0019	0.0400
EEIQLLQEPGSYVGEVIK[x]TMGKNK	17	0	2689.399538	0.0019	0.0450
VAQTTYK[x]K	6	0	937.523235	0.0019	0.0150
RSVGIK[x]AQLQAQHSMQIMTADLNGINR	5	0	2979.549329	0.0019	0.0500
LLIFEK[x]QVRQASDTSTNTK	5	0	2178.164339	0.0018	0.0350
MVRGGYAEVK[x]QSEVIGLVR	9	0	2090.130540	0.0018	0.0350
T[x]EVLKTNVLQSNENIVQYYTQKIQDAELAILQK	0	0	3834.041298	0.0018	0.0600
STELQIGVVEDDK[x]PFRVLSVEEIEAHLQSIAEK	12	0	3707.925608	0.0018	0.0600
HK[x]TPDKGYGHR	1	0	1294.653005	0.0018	0.0200
M[x]NSTEEIDLYNRWK	0	0	1797.835501	0.0018	0.0250
LTIPLPLYPQGHPGGSEGGPKLEFIK[x]VIPVEELK	25	0	3652.027831	0.0018	0.0600
LFKSLGSGMDQEK[x]VLNK	12	0	1893.002891	0.0018	0.0300
QVINNACATQALLSVLLNHSDEIDLGTTLSEFK[x]DFSK	32	0	4091.051930	0.0018	0.0650
LDDMSLIK[x]EDCEAATDPLLK	7	0	2276.091491	0.0018	0.0350
MVTANIKNIK[x]AMDLGELETFQLLNTR	9	0	2962.561853	0.0017	0.0450
YGYLAPFHLDLFSLEVLSYDAK[x]YGEKESLAAVLVR	21	0	3976.066059	0.0017	0.0600
TVQPIVTGSSVLALK[x]FADGVMIAADNLASYGSLAR	14	0	3534.875433	0.0017	0.0600
IALDEQIQALKQNTIVNQVYESYNQLTK[x]TVELM	27	0	3836.986821	0.0017	0.0550
GIWHNDNK[x]SFLVWVNEEDHLR	7	0	2607.261750	0.0017	0.0350
VK[x]EDMVDQESTDNNGVQVESR	1	0	2378.065484	0.0017	0.0350
GTEVEK[x]ITIKVHVSEVLGDIR	5	0	2321.295344	0.0017	0.0350
RQGITEAYNQK[x]AVEK	10	0	1733.905962	0.0017	0.0250
ASRPGAAAKLDGK[x]DELWK	12	0	1912.016567	0.0017	0.0300
VEPIPLINGEK[x]R	10	0	1363.782281	0.0017	0.0200
IK[x]LISGKLDEAR	1	0	1341.797930	0.0017	0.0200
T[x]IDNAETMK	0	0	1021.474961	0.0017	0.0150
LK[x]LELK	1	0	742.495236	0.0017	0.0100
TK[x]VVDR	1	0	716.418051	0.0017	0.0100
S[x]FLELTEVWGKPQKDIFFPSGSEVEESTDAPIQR	0	0	3865.904872	0.0016	0.0550
LSQMILDK[x]IFYGILDQGSGCLIVYDEPQQDK	7	0	3585.773339	0.0016	0.0500
ENAETAICRSVMIMVK[x]MYSPSENCFFFR	15	0	3416.548256	0.0016	0.0450
LDPYWNQLIVAGVDGENK[x]EPYVAFADLR	17	0	3191.592618	0.0016	0.0450
YELYSNQYYHGAGEPSLIGDK[x]LIEK	20	0	2886.407458	0.0016	0.0400
EIKIIYSDIDVDPVK[x]PEHVGKVVLK	14	0	2832.599943	0.0016	0.0400
EAGFIDDILIITPASKEK[x]ADAAFLR	17	0	2703.448203	0.0016	0.0400
ESGLISATASIGLLQLWNVDMGLSLLDK[x]YLYSSEENTK	27	0	4158.108047	0.0016	0.0600
TVQKVETAVLSTTVK[x]AQAR	14	0	2029.153050	0.0016	0.0300
KPYQVNILLAGYETNLGK[x]PELFWLDYLATCVR	17	0	3783.969662	0.0016	0.0500
IDPSVTMMQVEEKPDVTYGDVGGCK[x]EQIERLR	24	0	3678.768991	0.0016	0.0500
VVGSEFVQK[x]YLGEGPR	8	0	1763.920551	0.0016	0.0250
QNTVTEVPRTVLQDVEANIAALMQATK[x]QR	26	0	3223.698149	0.0016	0.0450
TDNHLSSTLEKLSFK[x]SIADVADMLEANDK	14	0	3191.565471	0.0016	0.0450
LMTEFVDQVDDVVKYEIDK[x]TLAGVTR	18	0	2983.521097	0.0015	0.0400
SGFEK[x]IDLTRIVK	4	0	1504.861253	0.0015	0.0200
SAK[x]AKNPMFALSR	2	0	1419.765584	0.0015	0.0200
LGYIFGADYPK[x]VFTPDPDAISVLGELALMGVRAAMR	10	0	3852.994493	0.0015	0.0550
QTTSNLGHINK[x]PSIQALIHGLGRHYYSLRINYK	10	0	3792.033411	0.0015	0.0500
QDLADATVETLKAIEGK[x]IAR	16	0	2141.169090	0.0015	0.0300
K[x]LGVKPPKGCLMFGPPGTGK	0	0	2068.132455	0.0015	0.0300
TVQYATK[x]RSK	6	0	1180.656362	0.0015	0.0150
LAEFDKAIEDAQELNGEHEILEAMK[x]NK	24	0	3084.507234	0.0015	0.0400
ERGTCAGEVFMALK[x]GMALGSANEK	13	0	2526.202777	0.0015	0.0350
QEQRDGAEAEEIFVHYMNAAGTDVK[x]NLQVAK	24	0	3460.667968	0.0015	0.0450
ILPNKVDPLVSLMMVEK[x]IPDSTYEMVGGLEK	16	0	3444.795657	0.0015	0.0450
ACAAQSNATFLKLAAPQLVQMFIGDGAK[x]LVR	27	0	3288.747347	0.0015	0.0450
LCIHKNK[x]LTNDETR	6	0	1740.894015	0.0014	0.0200
LAVNENLASSK[x]SSM	10	0	1449.713272	0.0014	0.0200
YQK[x]PVDTEEENDKNPPPLDEGDIELLKSYATGPYAR	2	0	4090.964561	0.0014	0.0500
YAGMFATALAYCGTSNSK[x]IVRDVLHISVSDVNDDVR	17	0	3943.919484	0.0014	0.0500
TGQK[x]MLMNMDKVETVFAMPVPSSFVGQVVDVDAQGR	3	0	3910.908786	0.0014	0.0500
YTSLSEEQK[x]MKSDINAHK	8	0	2108.020718	0.0014	0.0250
IVAFVGSPIVEDEK[x]NLIR	13	0	1998.114879	0.0014	0.0250
GINIDQSSNSK[x]DPEEEAEMMTK	10	0	2452.073269	0.0014	0.0300
DELWK[x]NDDQLTYTYK	4	0	1930.894787	0.0013	0.0200
IDRK[x]IEFPPPSAEAR	3	0	1724.920885	0.0013	0.0200
LISGK[x]LDEARELLVK	4	0	1682.992985	0.0013	0.0200
LGVKPPK[x]GCLMFGPPGTGK	6	0	1940.037500	0.0013	0.0250
K[x]LWKQLTDALIVFFDTPETVPLR	0	0	2729.515494	0.0013	0.0300
IAYASVVYIADKYK[x]NENLENIEDVQLR	13	0	3169.629394	0.0013	0.0350
EPMALIQLVPLFLNQRIK[x]VLAQLGMQSLSPLK	17	0	3588.066144	0.0012	0.0400
IPDSTYEMVGGLEK[x]QIKEIK	13	0	2277.192525	0.0012	0.0250
Q[x]IAIVVNQNWYCANTK	0	0	1920.951525	0.0012	0.0200
Q[x]YTVGQGYTKAAWFEK	0	0	1875.915465	0.0012	0.0200
TTMTNGFLAHK[x]LCIHK	10	0	1870.954502	0.0012	0.0200
DGIQDIMPSQAKELK[x]K	14	0	1799.945046	0.0012	0.0200
CGSPYIIEDSK[x]K	10	0	1395.670349	0.0012	0.0150
AELDKIGLSK[x]IR	9	0	1341.797930	0.0012	0.0150
K[x]REAEAAK	0	0	901.498083	0.0012	0.0100
IAK[x]GAIEK	2	0	828.506860	0.0012	0.0100
LMELFISKSNSDDPASFTSINNYK[x]YHDDLPALR	23	0	3800.835415	0.0012	0.0400
IHDHLLMEEEYVQNQERLK[x]PQDERTQEER	18	0	3691.764711	0.0012	0.0350
EIKIIYSDIDVDPVKPEHVGK[x]VVLK	20	0	2832.599943	0.0012	0.0300
QTIFLPLIGLVEPEELHPGDLIGVNK[x]DSYLIIDK	25	0	3788.064998	0.0012	0.0400
IDPSVTMMQVEEK[x]PDVTYGDVGGCKEQIER	12	0	3409.583831	0.0012	0.0350
QEMK[x]KDSESTEEK	3	0	1567.703492	0.0012	0.0150
EIINRDIGK[x]VVDK	8	0	1497.851416	0.0012	0.0150
V[x]SPTGQITSTSAR	0	0	1303.673128	0.0012	0.0150
M[x]SFLELTEVWGKPQKDIFFPSGSEVEESTDAPIQR	0	0	3996.945351	0.0011	0.0400
HFEQVINEKHEDALAK[x]LGATLAQGIIDAGGR	15	0	3300.721328	0.0011	0.0350
DWPDARGIWHNDNK[x]SFLVWVNEEDHLR	13	0	3347.585906	0.0011	0.0300
WK[x]EILENVVCFALLTPYDNEQADLLHR	1	0	3285.649080	0.0011	0.0300
IVCFMLNEKLNQQSVLLPLLK[x]DNIAHR	20	0	3205.746621	0.0011	0.0300
EDWEKYQK[x]PVDTEEENDK	7	0	2281.002149	0.0011	0.0200
EWLDK[x]LGDK	4	0	1102.565823	0.0011	0.0100
ALGNFVASVLARLALTK[x]PKGTPGYGPLGVLPK	16	0	3204.874916	0.0011	0.0350
EEPDVIMGTSRVLGVFSEK[x]AQIK	18	0	2532.325651	0.0011	0.0250
ETEK[x]LAEERGWDIR	3	0	1730.858680	0.0011	0.0150
LIKK[x]SSEQANLYER	3	0	1677.904901	0.0011	0.0150
L[x]MTEFVDQVDDVVK	0	0	1636.801747	0.0011	0.0150
SVMIMVK[x]MYSPSENCFFFR	6	0	2372.082464	0.0011	0.0200
GERPSCPTGYHLK[x]SIRTGR	12	0	2171.101696	0.0011	0.0200
TASQVNMQIARK[x]AVYMPLCDPGNK	11	0	2691.329365	0.0010	0.0250
VDDLLTTQAEAK[x]GAGFLLFMLNALR	11	0	2706.441342	0.0010	0.0250
EPLK[x]EVVQFVGSRFNSNAIAAVATK	3	0	2674.444120	0.0010	0.0250
VPFTAAITITGVK[x]TSTGGPK	12	0	1945.088332	0.0010	0.0200
V[x]PTFANFHTPIFIAK	0	0	1701.924185	0.0010	0.0150
ILEHK[x]EIMLR	4	0	1280.727413	0.0010	0.0100
DLGQVLNK[x]YVQVEQRNKPDER	7	0	2527.314175	0.0010	0.0200
LFQAEYAYK[x]AVENASTCIGIK	8	0	2375.183021	0.0010	0.0200
INVKK[x]SYDYSATMYTR	4	0	1938.950858	0.0009	0.0150
LSVEALNSLTGEFK[x]GK	13	0	1691.909318	0.0009	0.0150
ELQVHALLK[x]IYEFIDQLWPEISDDVTK	8	0	3241.690931	0.0009	0.0250
Q[x]LMTEFVDQVDDVVKYEIDKTLAGVTR	0	0	3111.579669	0.0009	0.0250
M[x]PPKEDWEKYQKPVDTEEENDK	0	0	2734.243102	0.0009	0.0200
ETIDNAETMK[x]K	9	0	1278.612505	0.0009	0.0100
STDEYNGAMLK[x]SVCVEAGMIALRQGDTK	10	0	3043.441145	0.0009	0.0250
IYVTGGVSDFCPIAGMDMPK[x]LGISATALSPEEKK	19	0	3581.781793	0.0009	0.0300
LAEFVNMSK[x]AYHSQYLR	8	0	2056.019935	0.0009	0.0150
D[x]GLEDDMPALADEEFEK	0	0	1922.809068	0.0009	0.0150
EVQK[x]GPDSVALGVQYDDVRPEDR	3	0	2571.256387	0.0009	0.0200
TSWIYKNK[x]ESGLISATASIGLLQLWNVDMGLSLLDK	7	0	3964.101786	0.0008	0.0300
K[x]VAEQNENPTVGSAQKMIQDEAQK	0	0	2642.296866	0.0008	0.0200
QLIIK[x]EEMMNSIQQAVAK	4	0	2073.096129	0.0008	0.0150
K[x]DYTMAQPEFFK	0	0	1503.706735	0.0008	0.0100
EPPVYTPPKDK[x]K	10	0	1397.755400	0.0008	0.0100
SQDISINGNSK[x]K	10	0	1289.657479	0.0008	0.0100
KQCVIANSCK[x]TAINTGGGSVAVFNK	9	0	2623.320910	0.0008	0.0200
DYGK[x]FLSAMHDLPVRGNAK	3	0	2118.067943	0.0008	0.0150
SSKDISSK[x]SPSGNDALNDK	7	0	1948.933683	0.0008	0.0150
ASK[x]VLELRAELDK	2	0	1470.840518	0.0008	0.0100
EDMGSNDKASK[x]ER	10	0	1465.646650	0.0008	0.0100
LQDGSTDMQLTLMSIVHVPYKQGLHK[x]K	25	0	3066.599298	0.0007	0.0200
AVAASLGVNFLK[x]VVSSAIVDKYIGESAR	11	0	2863.580603	0.0007	0.0200
ILLDLVYAFIK[x]SNQATTSTDR	10	0	2368.263712	0.0007	0.0150
ERDCTAYNIYDK[x]NK	11	0	1788.810014	0.0007	0.0100
LIK[x]KSSEQANLYER	2	0	1677.904901	0.0007	0.0100
GVLLYGPPGTGK[x]TLLARAVAASLGVNFLK	11	0	2882.674441	0.0007	0.0200
FLRPHYFTLVK[x]IYDSWPQSPQK	10	0	2749.437917	0.0007	0.0150
GILGIDAALGGQATK[x]LAAEDHK	14	0	2148.153776	0.0007	0.0150
GGVALQAAIVENVIYVNLTSKSLYFATPGNTSFK[x]TDM	33	0	3919.007556	0.0007	0.0250
GVAIDLLEECKNTACSGIIAEVK[x]LQAAYEYFR	22	0	3630.806031	0.0006	0.0200
IFTIHTSK[x]MNLGEDVNLEELIQCK	7	0	2831.419614	0.0006	0.0150
NWK[x]EEYLR	2	0	1136.561406	0.0006	0.0050
ASK[x]ERAER	2	0	945.499144	0.0006	0.0050
AK[x]VAEQNENPTVGSAQKMIQDEAQK	1	0	2713.333976	0.0006	0.0150
K[x]AMVNIDTIDNKVATTM	0	0	1863.943328	0.0006	0.0100
YMLLSQIMLNSVSEVKSLLTGK[x]HAIR	21	0	2930.608409	0.0006	0.0150
ATILTTANLQGVSRGILGIDAALGGQATK[x]LAAEDHK	28	0	3573.947681	0.0006	0.0200
INADHK[x]LNSLPLLQQLVKCFIVNELMR	5	0	3205.746621	0.0006	0.0150
DPYVEWVISLEQNVMEGAFDK[x]VASMIR	20	0	3125.520049	0.0006	0.0150
QIQPK[x]TFANLVSSTLYEK	4	0	2066.104707	0.0006	0.0100
S[x]SIGTGYDLGLFFSPDGR	0	0	1887.900207	0.0006	0.0100
NKMVCK[x]IWK	5	0	1205.641245	0.0006	0.0050
FMLKLGVK[x]R	7	0	1090.668450	0.0006	0.0050
SLALTK[x]KDK	5	0	1002.607293	0.0006	0.0050
RVHVTQEDFELAVAK[x]VLNK	14	0	2195.206144	0.0005	0.0100
SSSDMAYTSMFKGNQK[x]VVK	15	0	2107.007711	0.0005	0.0100
EHIMDNLEAQAIEELEGAK[x]EDALFKNEEK	18	0	3342.592410	0.0005	0.0150
GGNMK[x]EVFRR	4	0	1192.613451	0.0005	0.0050
LDDMSLIKEDCEAATDPLLK[x]K	19	0	2404.186446	0.0005	0.0100
KGTK[x]TSETNDR	3	0	1235.610532	0.0005	0.0050
YVVDISPDIDIKEIK[x]PNIRVALR	14	0	2665.516554	0.0004	0.0100
AGEQYASDRK[x]DSGNIEIFLDEIQAEFTPAISAVHR	9	0	3876.891679	0.0004	0.0150
WPK[x]IAEIYGSALRSNPVFAENDEK	2	0	2733.376103	0.0004	0.0100
GQAQSGNFSNFGDGANGDNK[x]KDQK	19	0	2483.106041	0.0004	0.0100
GTMK[x]VELYEIQLISEGQPVEGRLLR	3	0	2857.537024	0.0004	0.0100
VKLEK[x]SLLELNETQSNIQEQGVNWGK	4	0	2983.561320	0.0004	0.0100
RK[x]LPNIEEATFDK	1	0	1559.830681	0.0004	0.0050
QDPK[x]KHLDAEVQK	3	0	1534.810280	0.0004	0.0050
SCNFPEFSYFMK[x]IVMSMVRNEIATCAEK	11	0	3388.542110	0.0004	0.0100
ETLIFK[x]CIDMFIHK	5	0	1793.920748	0.0004	0.0050
FKLNYK[x]PEEEYPDLSK	5	0	1998.993768	0.0003	0.0050
INVK[x]KSYDYSATMYTR	3	0	1938.950858	0.0003	0.0050
HAADAIMFVNCLGDNAAVLKPNSFQNNVLK[x]QVK	29	0	3625.849566	0.0003	0.0100
M[x]MGINERKGFDFEYYQR	0	0	2182.992731	0.0003	0.0050
N[x]STEEIDLYNRWKALER	0	0	2136.059881	0.0003	0.0050
LKVELAK[x]QNLFVPTSDK	6	0	1929.093418	0.0003	0.0050
EAEAAKDEQIEK[x]IDTVIK	11	0	2029.057817	0.0003	0.0050
INHEHFMDGILEVQMRK[x]SK	16	0	2311.156430	0.0003	0.0050
LVGWYHTGPQLRPSDLEINNLLK[x]K	22	0	2790.517949	0.0002	0.0050
DEKVSEVLNSEDITGIQEK[x]STDLR	18	0	2704.340167	0.0002	0.0050
LK[x]GDLFSVGSGSTFAYGVLDSGYR	1	0	2495.233139	0.0002	0.0050
NASVWFLDHNFMESMNEMFK[x]KINANEK	19	0	3273.504411	0.0002	0.0050
VCAITPDIGMVYSGMGPDFRVLVDK[x]SR	24	0	2982.476411	0.0002	0.0050
FLSAMHDLPVRGNAK[x]FGDGIQIAQLALK	14	0	3009.622085	0.0002	0.0050
LVYSTEEDRGGHSLGMQAEELIVTITYGLLDK[x]ELQR	31	0	4063.057017	0.0001	0.0050
# precursors: 1
Precursor: 4802.4333	5	0.9986	0
AK[x]YASQKRP(1)	ASALGAINLQPLLMPSK[x]RIHPEMYGFMDHHSR(16)	1.3000	4802.4721	138.0681
VEFK[x]MGNGKMVEISR(3)	TQLADILSVLGMSYSNTSKHESLK[x]YR(23)	1.2500	4802.4443	138.0681
DQKKDK[x]PK(5)	HGRMLK[x]TSPVNMMLSSDDQYIGGALLECGVLMR(5)	1.2450	4802.4048	138.0681
SLPPEEYDEK[x]LYNKFK(9)	CFIVNELMRWPK[x]IAEIYGSALR(11)	1.2200	4802.4490	138.0681
DQK[x]KDKPK(2)	HGRMLK[x]TSPVNMMLSSDDQYIGGALLECGVLMR(5)	1.2050	4802.4048	138.0681
SMAIDK[x]DIR(5)	ASALGAINLQPLLMPSK[x]RIHPEMYGFMDHHSR(16)	1.1400	4802.4279	138.0681
SLPPEEYDEKLYNK[x]FK(13)	CFIVNELMRWPK[x]IAEIYGSALR(11)	1.1100	4802.4490	138.0681
VEFK[x]MGNGKMVEISR(3)	TQLADILSVLGMSYSNTSK[x]HESLKYR(18)	1.0650	4802.4443	138.0681
DIGK[x]VVDK(3)	LPVIIGSMDVDNALDLMTMK[x]EPCVGDLHLMLSHK(19)	1.0150	4802.4438	138.0681
AKYASQK[x]RP(6)	ASALGAINLQPLLMPSK[x]RIHPEMYGFMDHHSR(16)	1.0050	4802.4721	138.0681
DQKK[x]DKPK(3)	HGRMLK[x]TSPVNMMLSSDDQYIGGALLECGVLMR(5)	0.9900	4802.4048	138.0681
VISMEK[x]GGNMKEVFR(5)	TQLADILSVLGMSYSNTSKHESLK[x]YR(23)	0.9700	4802.4443	138.0681
FKLNYK[x]PEEEYPDLSK(5)	CFIVNELMRWPK[x]IAEIYGSALR(11)	0.9650	4802.4490	138.0681
QVARNELEK[x]LNFSSLK(8)	QPWAHGLLLENFNSAAEK[x]NHASIDK(17)	0.9000	4802.4778	138.0681
K[x]LEK(0)	LDK[x]LPVIIGSMDVDNALDLMTMKEPCVGDLHLMLSHK(2)	0.8950	4802.4802	138.0681
VEFKMGNGK[x]MVEISR(8)	TQLADILSVLGMSYSNTSKHESLK[x]YR(23)	0.8550	4802.4443	138.0681
SVMAPLFLHDK[x]YDGR(10)	TLYEHDLALVLENAIADDRK[x]TELFK(19)	0.8200	4802.4627	138.0681
VISMEK[x]GGNMKEVFR(5)	TQLADILSVLGMSYSNTSK[x]HESLKYR(18)	0.7850	4802.4443	138.0681
SLPPEEYDEK[x]LYNK(9)	TQLADILSVLGMSYSNTSKHESLK[x]YR(23)	0.7700	4802.3998	138.0681
LGDNNIADWPQVEYLVGK[x]NR(17)	QETQYKIDELVSNNEK[x]IWK(15)	0.7250	4802.4189	138.0681
