# Supplementary material for: ECL: an exhaustive search tool for the identification of cross-linked peptides using whole database
Source: BMC Bioinformatics. 2016 May 20;17:217. doi: 10.1186/s12859-016-1073-y (PMC4874008; doi:10.1186/s12859-016-1073-y)
Supplement: Additional file 5 — Kojak’s pre-selection list of PSMs only identified by ECL. (ZIP 5147 kb) [file 12859_2016_1073_MOESM5_ESM.zip › Kojak's pre-selection ranks of ECL only peptides/Kojak's detailed results/aleitner_M1012_007/diagnostic_9173.txt]

Scan: 9173
K[x]LEK	0	0	516.327120	0.1838	0.7350
IAK[x]GAIEK	2	0	828.506860	0.1737	1.3900
VK[x]LEK	1	0	615.395529	0.1450	0.7250
K[x]MQE	0	0	534.247157	0.1363	0.5450
WAIK[x]EK	3	0	773.443537	0.1342	0.8050
K[x]GEK	0	0	460.264524	0.1338	0.5350
K[x]REK	0	0	559.344165	0.1250	0.5000
QK[x]SLEK	1	0	731.417716	0.1242	0.7450
F[x]MTR	0	0	553.268226	0.1163	0.4650
S[x]ERDTALEK	0	0	1047.519601	0.1161	1.0450
LK[x]PLIEK	1	0	839.547996	0.1121	0.7850
M[x]FMTR	0	0	684.308705	0.1090	0.5450
M[x]SERDTALEK	0	0	1178.560080	0.1040	1.0400
LMVEMEK[x]KLEK	6	0	1376.740675	0.1036	1.1400
EAEAAK[x]DEQIEK	5	0	1359.651724	0.1025	1.2300
SSTAAK[x]TFLEK	5	0	1181.629146	0.1014	1.1150
IFRQK[x]SLEK	4	0	1147.671285	0.1000	0.9000
K[x]ASLLTR	0	0	787.491545	0.0993	0.6950
REAEAAK[x]DEQIEK	6	0	1515.752826	0.0981	1.2750
K[x]NEEK	0	0	646.328572	0.0980	0.4900
FAASK[x]EK	4	0	779.417716	0.0936	0.6550
LIQIRVK[x]LEK	6	0	1238.807376	0.0905	0.9050
K[x]TTEEK	0	0	734.380997	0.0883	0.5300
QVK[x]LLFIEK	2	0	1116.690625	0.0878	0.7900
QEMKK[x]DSESTEEK	4	0	1567.703492	0.0873	1.1350
DK[x]KASLLTR	1	0	1030.613439	0.0867	0.7800
LK[x]LELKK	1	0	870.590192	0.0850	0.5950
DEKSGVK[x]LENVK	6	0	1344.724827	0.0838	1.0050
TLFRK[x]EK	4	0	920.544305	0.0836	0.5850
GIDLK[x]SIAEK	4	0	1072.612770	0.0830	0.8300
GAFK[x]V	3	0	520.300908	0.0830	0.4150
IK[x]ENQEK	1	0	887.471202	0.0821	0.5750
HPK[x]FEEILTR	2	0	1268.687660	0.0815	0.8150
QSK[x]ATR	2	0	689.382001	0.0808	0.4850
P[x]PKEDWEK	0	0	1027.497414	0.0806	0.6450
DKK[x]ASLLTR	2	0	1030.613439	0.0800	0.7200
INVK[x]FFEK	3	0	1023.575269	0.0794	0.6350
PPK[x]EDWEK	2	0	1027.497414	0.0787	0.6300
FKLNVYK[x]YR	6	0	1229.692020	0.0783	0.7050
YK[x]LHSEK	1	0	903.481373	0.0779	0.5450
K[x]INANEK	0	0	815.450075	0.0771	0.5400
GVSK[x]DEK	3	0	761.391895	0.0771	0.5400
K[x]SYDYSATMYTR	0	0	1484.660513	0.0767	0.9200
SAVIK[x]TSTR	4	0	961.555594	0.0761	0.6850
MEILK[x]IHLEK	4	0	1252.721266	0.0760	0.7600
K[x]SGFEK	0	0	694.364957	0.0758	0.4550
KEK[x]WIAK	2	0	901.538493	0.0757	0.5300
K[x]PTSELAIGASLEK	0	0	1442.797987	0.0754	1.0550
SIAEK[x]MNGASGAELK	4	0	1504.755469	0.0750	1.1250
IMK[x]LCFDELKK	2	0	1423.756658	0.0745	0.8200
LMVEMEKK[x]LEK	7	0	1376.740675	0.0723	0.7950
M[x]PPKEDWEK	0	0	1158.537893	0.0722	0.6500
FHQLK[x]PTR	4	0	1025.576998	0.0712	0.5700
K[x]SGFEKIDLTR	0	0	1292.708787	0.0709	0.7800
ASK[x]AAREYLEK	2	0	1264.677488	0.0705	0.7750
I[x]INRDIGKVVDK	0	0	1368.808828	0.0704	0.8450
FLSK[x]TLDSNSLTHEK	3	0	1718.883832	0.0697	1.0450
TFHILEPK[x]EK	7	0	1240.681514	0.0695	0.6950
LMSK[x]VAEK	3	0	904.505142	0.0694	0.5550
KINVK[x]FFEK	4	0	1151.670224	0.0689	0.6200
IK[x]TLSMEK	1	0	948.531355	0.0681	0.5450
E[x]IINRDIGKVVDK	0	0	1497.851416	0.0669	0.8700
K[x]TAGEDAVTLVK	0	0	1230.681905	0.0667	0.8000
EK[x]WIAK	1	0	773.443537	0.0667	0.4000
SGFEK[x]IDLTR	4	0	1164.613831	0.0665	0.6650
DK[x]PKYEPPVPTR	1	0	1425.761546	0.0658	0.7900
DCTAYNIYDK[x]NK	9	0	1503.666324	0.0654	0.7850
MEQK[x]PEVDYSEK	3	0	1481.670742	0.0654	0.7850
EASKTLSK[x]WR	7	0	1204.656362	0.0650	0.6500
MVTANIK[x]NIK	6	0	1130.648106	0.0645	0.6450
A[x]SLLK	0	0	530.342770	0.0640	0.3200
MPPK[x]EDWEK	3	0	1158.537893	0.0633	0.5700
QEMK[x]K	3	0	662.342113	0.0630	0.3150
IDTIVK[x]EIQDEK	5	0	1429.766355	0.0629	0.7550
KDK[x]PKYEPPVPTR	2	0	1553.856502	0.0627	0.8150
ENEQKIK[x]TLSMEK	6	0	1576.812980	0.0615	0.8000
DPDDK[x]IVGLTR	4	0	1227.645855	0.0614	0.6750
VMK[x]EDNLILRTR	2	0	1486.828906	0.0608	0.7300
YYPLK[x]SMTEK	4	0	1258.626702	0.0605	0.6050
KSGFEK[x]IDLTR	5	0	1292.708787	0.0600	0.6600
EQK[x]PEVDYSEK	2	0	1350.630263	0.0595	0.6550
GK[x]YYPLKSMTEK	1	0	1443.743119	0.0592	0.7100
HK[x]TPDK	1	0	724.386752	0.0592	0.3550
SMNLTRGIDLK[x]SIAEK	10	0	1774.961029	0.0584	0.9350
VVGQLLEK[x]LKPLIEK	7	0	1706.070505	0.0580	0.8700
K[x]HFEQVINEK	0	0	1270.666925	0.0575	0.5750
K[x]EKWIAK	0	0	901.538493	0.0571	0.4000
SSEETEDK[x]KMQE	7	0	1439.608537	0.0571	0.6850
QEMK[x]KDSESTEEK	3	0	1567.703492	0.0569	0.7400
EMKK[x]DSESTEEK	3	0	1439.644921	0.0563	0.6750
RLMSK[x]VAEK	4	0	1060.606245	0.0561	0.5050
EK[x]VAFILDQVR	1	0	1316.745171	0.0559	0.6150
IDKK[x]TTEEK	3	0	1090.586949	0.0556	0.5000
IDK[x]KTTEEK	2	0	1090.586949	0.0544	0.4900
DAFALAK[x]EK	6	0	991.533798	0.0544	0.4900
LKESQLVDK[x]FFEK	8	0	1609.871482	0.0542	0.7050
K[x]DKPKYEPPVPTR	0	0	1553.856502	0.0542	0.7050
G[x]VFK	0	0	449.263798	0.0538	0.2150
IK[x]LISGK	1	0	757.506134	0.0536	0.3750
E[x]QKPEVDYSEK	0	0	1350.630263	0.0532	0.5850
EIQDEK[x]EAEAAR	5	0	1387.657871	0.0529	0.6350
LK[x]VELAK	1	0	799.516697	0.0529	0.3700
ENEQK[x]IKTLSMEK	4	0	1576.812980	0.0527	0.6850
EVLNK[x]GVSKDEK	4	0	1344.724827	0.0525	0.6300
LRTFHILEPK[x]EK	9	0	1509.866674	0.0521	0.6250
FQDILLGAGQAIK[x]AGNR	12	0	1770.973979	0.0521	0.8850
IDTVIK[x]LVDHSFDEK	5	0	1757.919882	0.0520	0.7800
SSEETEDKK[x]MQE	8	0	1439.608537	0.0517	0.6200
FLK[x]TSK	2	0	722.432639	0.0517	0.3100
FLHDK[x]NSDYK	4	0	1265.603994	0.0515	0.5150
NIPK[x]EIK	3	0	840.506860	0.0514	0.3600
VVGQLLEKLK[x]PLIEK	9	0	1706.070505	0.0513	0.7700
QNLFVPTSDK[x]EK	9	0	1404.724827	0.0512	0.6150
GFICK[x]VVDK	4	0	1064.568799	0.0506	0.4550
EMK[x]KDSESTEEK	2	0	1439.644921	0.0500	0.6000
PFGNTHNK[x]FK	7	0	1188.603937	0.0500	0.5000
TK[x]DAVVLGVEK	1	0	1157.665530	0.0500	0.5500
EALEK[x]TEEK	4	0	1075.539667	0.0500	0.4500
EVLNKGVSK[x]DEK	8	0	1344.724827	0.0492	0.5900
LLK[x]PRVNNRIGSVDR	2	0	1736.016844	0.0490	0.7350
K[x]EEPK	0	0	629.338410	0.0490	0.2450
D[x]RGK	0	0	474.255021	0.0487	0.1950
LK[x]LELK	1	0	742.495236	0.0483	0.2900
LFK[x]SLGSGMDQEK	2	0	1438.712546	0.0481	0.6250
RQGITEAYNQK[x]AVEK	10	0	1733.905962	0.0480	0.7200
ATAIGKSSTAAK[x]TFLEK	11	0	1722.951515	0.0476	0.8100
STMLEK[x]IKENQEK	5	0	1576.812980	0.0473	0.6150
K[x]DSESTEEK	0	0	1051.466899	0.0472	0.4250
KLFK[x]SLGSGMDQEK	3	0	1566.807502	0.0471	0.6600
FK[x]LNVYK	1	0	910.527595	0.0471	0.3300
KFRK[x]PIGATWK	3	0	1330.787310	0.0468	0.5150
M[x]EQKPEVDYSEK	0	0	1481.670742	0.0467	0.5600
SSTAAKTFLEK[x]R	10	0	1337.730248	0.0467	0.5600
SQEEAIENIK[x]CTR	9	0	1576.751442	0.0465	0.6050
ESQLVDK[x]FFEK	6	0	1368.692468	0.0464	0.5100
TK[x]SVALGGITK	1	0	1073.644403	0.0464	0.5100
LK[x]ESQLVDKFFEK	1	0	1609.871482	0.0462	0.6000
MSERDTALEK[x]YK	9	0	1469.718358	0.0458	0.5500
YK[x]VNLYK	1	0	926.522509	0.0457	0.3200
DSEALK[x]TR	5	0	918.477013	0.0456	0.3650
DIGK[x]VVDK	3	0	872.496688	0.0456	0.3650
Y[x]TVGQGYTKAAWFEK	0	0	1747.856893	0.0450	0.6750
TTSK[x]VSIAK	3	0	933.549448	0.0450	0.4050
K[x]LFK	0	0	534.352941	0.0450	0.1800
GFICKVVDK[x]DGIR	8	0	1505.802358	0.0450	0.5850
CTK[x]IIENEQSAEK	2	0	1548.745296	0.0446	0.5800
LTHEK[x]STMLEK	4	0	1315.680522	0.0445	0.4900
IVAFDQLVK[x]EK	8	0	1288.739025	0.0445	0.4900
EDALFK[x]NEEK	5	0	1221.587675	0.0445	0.4450
TLIDK[x]FSGEK	4	0	1136.607685	0.0445	0.4450
AELDK[x]IGLSK	4	0	1072.612770	0.0445	0.4450
A[x]ASLLK	0	0	601.379880	0.0442	0.2650
FVIHQEENK[x]R	8	0	1298.673071	0.0440	0.4400
K[x]WRLR	0	0	757.471088	0.0440	0.2200
K[x]INVK	0	0	600.395864	0.0440	0.2200
IWK[x]VMCKNK	2	0	1205.641245	0.0439	0.3950
WSLERK[x]GEK	5	0	1131.603602	0.0439	0.3950
HGGYK[x]PTDK	4	0	1001.492997	0.0439	0.3950
EMK[x]K	2	0	534.283541	0.0437	0.1750
NLLLQEK[x]GFPTPK	6	0	1483.839792	0.0435	0.5650
LLEK[x]LEIK	3	0	984.621882	0.0431	0.3450
DKPK[x]YEPPVPTR	3	0	1425.761546	0.0429	0.5150
NK[x]YAIQLPLPPK	1	0	1380.812854	0.0429	0.5150
VVDK[x]DGIR	3	0	900.502835	0.0419	0.3350
K[x]INVKFFEK	0	0	1151.670224	0.0417	0.3750
NK[x]LTNDETR	1	0	1089.541397	0.0417	0.3750
SNPVFAENDEK[x]GEK	10	0	1562.721193	0.0414	0.5800
EK[x]ASFAR	1	0	807.423863	0.0414	0.2900
EAVLK[x]LKLELK	4	0	1282.822356	0.0414	0.4550
C[x]SPSATLTHRTMTEK	0	0	1718.807905	0.0413	0.6200
YEIDK[x]TLAGVTR	4	0	1364.729913	0.0413	0.4950
GFICK[x]VVDKDGIR	4	0	1505.802358	0.0412	0.5350
L[x]FKSLGSGMDQEK	0	0	1438.712546	0.0412	0.5350
LQMSAMYK[x]K	7	0	1098.556519	0.0411	0.3700
FIVK[x]ASSGPR	3	0	1060.602876	0.0410	0.4100
DYYTK[x]QSKATR	4	0	1359.678214	0.0409	0.4500
FNSNAIAAVATK[x]MVTLK	11	0	1777.975953	0.0409	0.6950
EEPK[x]SETLENFTR	3	0	1578.752492	0.0408	0.5300
VGK[x]SAVIK	2	0	800.511946	0.0406	0.3250
K[x]GYQTIELDKK	0	0	1321.724101	0.0405	0.4450
KEPPVYTPPK[x]DK	9	0	1397.755400	0.0404	0.4850
IEFATITK[x]DTTKNK	7	0	1608.872208	0.0404	0.5650
D[x]GIQDIMPSQAKELKK	0	0	1799.945046	0.0403	0.6450
VSGIRK[x]HFEQVINEK	5	0	1782.973979	0.0400	0.6000
VK[x]AMEVDEKPTER	1	0	1530.771118	0.0400	0.5200
M[x]IDDQR	0	0	776.348650	0.0400	0.2400
LAQFEK[x]EEYVSDPK	5	0	1681.819840	0.0396	0.5550
STMLEKIK[x]ENQEK	7	0	1576.812980	0.0396	0.5150
AHLDVQEKDQPK[x]K	11	0	1534.810280	0.0396	0.5150
EFEIIK[x]GVLCQFRR	5	0	1793.960971	0.0393	0.5500
AFGRVYATMQK[x]LQK	10	0	1639.886752	0.0393	0.5500
Q[x]DRGK	0	0	602.313592	0.0390	0.1950
FDIMPRK[x]K	6	0	1033.574220	0.0388	0.3100
DYYTKQSK[x]ATR	7	0	1359.678214	0.0386	0.4250
SLK[x]DECK	2	0	878.416723	0.0386	0.2700
GKYYPLK[x]SMTEK	6	0	1443.743119	0.0383	0.4600
LK[x]GYQTIELDKK	1	0	1434.808159	0.0383	0.4600
K[x]LIPIRGTEVEK	0	0	1381.829229	0.0383	0.4600
VGK[x]SAVIKTSTR	2	0	1245.740419	0.0383	0.4600
F[x]ATLQKSKR	0	0	1077.629423	0.0383	0.3450
L[x]KGYQTIELDKK	0	0	1434.808159	0.0379	0.4550
FDVIVAK[x]GK	6	0	975.575269	0.0378	0.3400
K[x]CLTDLEDEAPAK	0	0	1488.712937	0.0377	0.4900
VSTK[x]KILGVAAEDK	3	0	1457.845270	0.0375	0.5250
D[x]GIQDIMPSQAKELK	0	0	1671.850090	0.0373	0.5600
KDKPK[x]YEPPVPTR	4	0	1553.856502	0.0373	0.4850
ATPYRGYSK[x]PNER	8	0	1537.763667	0.0373	0.4850
IMKLCFDELK[x]K	9	0	1423.756658	0.0373	0.4100
LCIHK[x]NKLTNDETR	4	0	1740.894015	0.0371	0.5200
K[x]LFKSLGSGMDQEK	0	0	1566.807502	0.0368	0.5150
ATAIGK[x]SSTAAKTFLEK	5	0	1722.951515	0.0368	0.6250
EERFK[x]LNVYK	4	0	1324.713873	0.0365	0.3650
EWDSKLK[x]DLR	6	0	1288.677488	0.0365	0.3650
TIDNAETMK[x]K	8	0	1149.569917	0.0365	0.3650
K[x]EEPKSETLENFTR	0	0	1706.847448	0.0364	0.5100
EFPDLGVLEGK[x]R	10	0	1358.719350	0.0362	0.4350
DEK[x]SGVKLENVK	2	0	1344.724827	0.0362	0.4350
KSLK[x]DECK	3	0	1006.511679	0.0362	0.2900
NEEEPTK[x]K	6	0	973.471593	0.0362	0.2900
ETEK[x]LAEERGWDIR	3	0	1730.858680	0.0361	0.5050
AEAKDVAK[x]MK	7	0	1089.585175	0.0360	0.3600
Q[x]EMKK	0	0	662.342113	0.0360	0.1800
SPSGNDALNDK[x]K	10	0	1244.599634	0.0358	0.4300
IEEIFK[x]K	5	0	905.522175	0.0357	0.2500
GIGSYEK[x]QSEVSVGLR	6	0	1707.879080	0.0356	0.5700
V[x]NQIESQMAMAEK	0	0	1477.690428	0.0354	0.4600
FFEK[x]INVK	3	0	1023.575269	0.0350	0.2800
YK[x]EDTALR	1	0	994.508312	0.0350	0.2800
QIK[x]EIK	2	0	757.469750	0.0350	0.2100
V[x]GVFK	0	0	548.332206	0.0350	0.1750
A[x]TTVK	0	0	518.306385	0.0350	0.1750
KEEPK[x]SETLENFTR	4	0	1706.847448	0.0346	0.4850
K[x]VNQIESQMAMAEK	0	0	1605.785384	0.0346	0.4850
VMK[x]SEFQRLTHEK	2	0	1631.845282	0.0346	0.4500
KELLK[x]LK	4	0	870.590192	0.0343	0.2400
SDYYMASTYTK[x]K	10	0	1456.654367	0.0342	0.4100
HYYSLRINYK[x]K	9	0	1483.793513	0.0341	0.3750
M[x]PFGNTHNKFK	0	0	1319.644415	0.0341	0.3750
P[x]FGNTHNKFK	0	0	1188.603937	0.0340	0.3400
K[x]PPVQPLAYK	0	0	1139.670224	0.0340	0.3400
GMALGSANEK[x]IEASK	9	0	1504.755469	0.0340	0.5100
YLHQSLK[x]YK	6	0	1178.644738	0.0339	0.3050
D[x]YDLVRSLESQIR	0	0	1592.815758	0.0338	0.4400
VDAQDFLK[x]VAETR	7	0	1490.772835	0.0338	0.4400
FIVK[x]ASSGPRYVVGCR	3	0	1794.956220	0.0338	0.5400
IINRDIGK[x]VVDK	7	0	1368.808828	0.0338	0.4050
K[x]LEGTIDYQKL	0	0	1306.713204	0.0336	0.3700
WAIKEK[x]R	5	0	929.544639	0.0336	0.2350
AIDLYK[x]EVLNKGVSK	5	0	1675.950788	0.0333	0.5000
SSTAAK[x]TFLEKR	5	0	1337.730248	0.0333	0.4000
YK[x]DGVILAADSR	1	0	1306.688051	0.0333	0.4000
K[x]TELEEIMLLNLHK	0	0	1709.938508	0.0332	0.4650
P[x]FGNTHNK	0	0	913.440572	0.0331	0.2650
G[x]LGYPEDAIGK	0	0	1118.560737	0.0327	0.3600
HTELRSFEQK[x]VMK	9	0	1631.845282	0.0327	0.4250
I[x]AIVVNQNWYCANTK	0	0	1792.892954	0.0327	0.4900
MKLSLFSNK[x]ENELR	8	0	1707.897707	0.0325	0.4550
K[x]GYQTIELDK	0	0	1193.629146	0.0325	0.3250
DFLDAVQK[x]VVKGNQK	7	0	1687.925636	0.0323	0.4850
K[x]VADLKK	0	0	800.511946	0.0321	0.2250
LVRDAFALAK[x]EK	9	0	1359.787367	0.0321	0.3850
VGKSAVIK[x]TSTR	7	0	1245.740419	0.0317	0.3800
TMGK[x]NK	3	0	677.353010	0.0317	0.1900
M[x]ATTVK	0	0	649.346864	0.0317	0.1900
VVKVDAQDFLK[x]VAETR	10	0	1817.004608	0.0316	0.5050
K[x]DGIQDIMPSQAKELK	0	0	1799.945046	0.0316	0.5050
SQDISINGNSK[x]KEEPK	10	0	1772.890370	0.0316	0.5050
EFEIIK[x]GVLCQFR	5	0	1637.859869	0.0315	0.4100
Y[x]FATLQKSKR	0	0	1240.692746	0.0315	0.3150
TEEQRQPEDK[x]LR	9	0	1527.764059	0.0313	0.3750
IITK[x]EGVETR	3	0	1144.645129	0.0310	0.3100
LK[x]GYQTIELDK	1	0	1306.713204	0.0309	0.3400
E[x]MKKDSESTEEK	0	0	1439.644921	0.0308	0.3700
Q[x]DYDLVRSLESQIR	0	0	1720.874329	0.0307	0.4300
K[x]VAQTTYK	0	0	937.523235	0.0306	0.2450
LLVK[x]DRIDK	3	0	1098.676036	0.0306	0.2750
NLTDETK[x]NK	6	0	1061.535250	0.0306	0.2750
K[x]ILGVAAEDK	0	0	1042.602207	0.0305	0.3050
ELLKLK[x]VELAK	5	0	1282.822356	0.0305	0.3350
IVRTLIDK[x]FSGEK	7	0	1504.861253	0.0304	0.3950
VVK[x]VDAQDFLKVAETR	2	0	1817.004608	0.0303	0.4850
GGNMK[x]EVFRR	4	0	1192.613451	0.0300	0.3000
TNAIVMK[x]DIR	6	0	1159.638269	0.0300	0.3000
DAGK[x]DEFSRK	3	0	1151.557046	0.0300	0.3000
M[x]PFGNTHNK	0	0	1044.481051	0.0300	0.2700
GTLK[x]VHTIR	3	0	1023.618860	0.0300	0.2700
M[x]ESLQR	0	0	762.369385	0.0300	0.1800
TK[x]VVDR	1	0	716.418051	0.0300	0.1800
VVGSEFVQK[x]YLGEGPR	8	0	1763.920551	0.0300	0.4800
NDDQLTYTYK[x]DEK	9	0	1631.731422	0.0300	0.3900
K[x]SLKDECK	0	0	1006.511679	0.0300	0.2400
RSK[x]VLDVR	2	0	971.587561	0.0300	0.2400
VVK[x]GNQK	2	0	771.460247	0.0300	0.2100
MEILK[x]IHLEKVSK	4	0	1566.916655	0.0296	0.3850
K[x]IEFPPPSAEAR	0	0	1340.708787	0.0296	0.3550
D[x]YTMAQPEFFK	0	0	1375.611779	0.0295	0.3250
K[x]EVQEARELIR	0	0	1369.767693	0.0295	0.3250
EDGMK[x]ILMVNR	4	0	1304.658013	0.0295	0.3250
EAVLKLK[x]LELK	6	0	1282.822356	0.0295	0.3250
YK[x]SYLLQHR	1	0	1206.650884	0.0294	0.2650
K[x]RWSLER	0	0	973.545700	0.0293	0.2050
S[x]PTGQITSTSARSGKK	0	0	1604.848116	0.0291	0.4650
TNNLDLEHK[x]HKTPDK	8	0	1788.911774	0.0290	0.4350
NEEK[x]K	3	0	646.328572	0.0290	0.1450
INVK[x]K	3	0	600.395864	0.0290	0.1450
KEFEIIK[x]GVLCQFR	6	0	1765.954825	0.0289	0.4050
FGNRDLVK[x]K	7	0	1075.613774	0.0289	0.2600
LLK[x]LEEAMK	2	0	1073.615413	0.0289	0.2600
QTETINWLEK[x]RFK	9	0	1691.899424	0.0288	0.3750
TRLLENDIK[x]VMK	8	0	1458.822760	0.0288	0.3450
TSWIYK[x]NK	5	0	1038.549782	0.0288	0.2300
LVARNIPK[x]EIK	7	0	1279.797539	0.0286	0.3150
VSAMMSCACQK[x]R	10	0	1427.614109	0.0283	0.3400
NK[x]MVCK	1	0	778.382925	0.0283	0.1700
GK[x]LVRK	1	0	699.475505	0.0283	0.1700
IWKVMCK[x]NK	6	0	1205.641245	0.0283	0.2550
L[x]KGYQTIELDK	0	0	1306.713204	0.0282	0.3100
GYSK[x]PNER	3	0	949.461699	0.0281	0.2250
TK[x]INLIETLR	1	0	1199.723710	0.0280	0.2800
FRK[x]LGVKPPK	2	0	1168.744388	0.0280	0.2800
FVIHQEENK[x]RSVGIK	8	0	1782.973979	0.0280	0.4200
SK[x]VLDVR	1	0	815.486459	0.0279	0.1950
NSTNNTK[x]ER	6	0	1062.505347	0.0278	0.2500
Q[x]EMKKDSESTEEK	0	0	1567.703492	0.0277	0.3600
EIINRDIGK[x]VVDK	8	0	1497.851416	0.0277	0.3600
IHAK[x]SMAIDKDIR	3	0	1496.813257	0.0277	0.3600
KVPDK[x]LIDASTVK	4	0	1412.823808	0.0277	0.3600
KVTSK[x]LLEQEESAEK	4	0	1717.909710	0.0277	0.4150
K[x]DYTMAQPEFFK	0	0	1503.706735	0.0275	0.3300
IKENQEK[x]ISNNK	6	0	1443.768084	0.0275	0.3300
YTVGQGYTK[x]AAWFEK	8	0	1747.856893	0.0273	0.4100
LTHEK[x]STMLEKIK	4	0	1556.859536	0.0273	0.3550
VIPVEELK[x]EIKQIK	7	0	1665.007573	0.0271	0.3800
VTSK[x]LLEQEESAEK	3	0	1589.814754	0.0271	0.3800
WAIK[x]EKR	3	0	929.544639	0.0271	0.1900
K[x]GFDFEYYQR	0	0	1351.619643	0.0270	0.2700
INYK[x]K	3	0	664.390778	0.0270	0.1350
FFEK[x]EDVQSLKLK	3	0	1609.871482	0.0269	0.3500
K[x]VSTTPANSFELK	0	0	1420.756126	0.0269	0.3500
AK[x]SAKIVR	1	0	871.560288	0.0269	0.2150
G[x]GLGYPEDAIGK	0	0	1175.582198	0.0267	0.3200
GEK[x]RWSELR	2	0	1159.609749	0.0267	0.2400
WK[x]TLSK	1	0	761.443537	0.0267	0.1600
SPSGNDALNDKK[x]GTK	11	0	1530.763724	0.0263	0.3950
SPSGNDALNDK[x]KGTK	10	0	1530.763724	0.0263	0.3950
LLMK[x]LSSQNDDK	3	0	1390.712546	0.0262	0.3150
F[x]MTRSEYDR	0	0	1203.534202	0.0261	0.2350
SLGSGMDQEK[x]VLNK	9	0	1504.755469	0.0261	0.3650
VELAK[x]QNLFVPTSDK	4	0	1687.914404	0.0260	0.3900
TVQK[x]VETAVLSTTVK	3	0	1602.919156	0.0260	0.3900
SRK[x]VAQTTYK	2	0	1180.656362	0.0260	0.2600
E[x]TIDNAETMKK	0	0	1278.612505	0.0259	0.2850
LYNK[x]FK	3	0	811.459186	0.0258	0.1550
VMCK[x]NK	3	0	778.382925	0.0258	0.1550
YPLVTHFRFLK[x]TSK	10	0	1735.977279	0.0257	0.3600
FGDGIQIAQLALK[x]HR	12	0	1665.931391	0.0257	0.3850
YVTGPK[x]NK	5	0	905.497023	0.0256	0.2050
AIDLYK[x]EVLNK	5	0	1304.733939	0.0255	0.2800
DEQIEK[x]IDTVIK	5	0	1429.766355	0.0254	0.3050
K[x]IEIPLPNEVGR	0	0	1363.782281	0.0254	0.3050
TFANLVSSTLYEK[x]R	12	0	1627.856893	0.0254	0.3550
QAIVSAVK[x]FEEEAK	7	0	1547.819448	0.0254	0.3550
V[x]SPTGQITSTSARSGKK	0	0	1703.916525	0.0253	0.4300
MPIDFK[x]GFICKVVDK	5	0	1795.936398	0.0250	0.3750
VTQK[x]KPPVQPLAYK	3	0	1595.939834	0.0250	0.3500
ELLK[x]LKVELAK	3	0	1282.822356	0.0250	0.2750
RLLK[x]LEEAMK	3	0	1229.716515	0.0250	0.2500
ATK[x]QSK	2	0	661.375854	0.0250	0.1500
E[x]MKK	0	0	534.283541	0.0250	0.1000
LEFIK[x]VIPVEELK	4	0	1555.922455	0.0250	0.3250
ILFENPDEATK[x]RK	10	0	1559.830681	0.0250	0.3250
NELEK[x]LNFSSLKMK	4	0	1679.891560	0.0246	0.3450
NIPK[x]ARASLTAAK	3	0	1339.793514	0.0246	0.3200
DFSK[x]TLPPELK	3	0	1273.691742	0.0245	0.2700
DFLDAVQK[x]VVK	7	0	1260.707726	0.0245	0.2700
IGLSK[x]IR	4	0	785.512280	0.0243	0.1700
GVMTLGFDLIK[x]R	10	0	1348.753625	0.0242	0.2900
DTTK[x]NK	3	0	705.365683	0.0242	0.1450
VVLK[x]NK	3	0	699.464272	0.0242	0.1450
ASVVETVTLTK[x]VTQK	10	0	1602.919156	0.0240	0.3600
VTQKK[x]PPVQPLAYK	4	0	1595.939834	0.0239	0.3350
K[x]GEIRMGTTITALR	0	0	1545.866017	0.0239	0.3350
K[x]DLVRNFGR	0	0	1103.619920	0.0239	0.2150
NFGRDLK[x]LK	6	0	1089.629423	0.0239	0.2150
RFK[x]K	2	0	577.369985	0.0237	0.0950
QGITEAYNQK[x]AVEK	9	0	1577.804860	0.0236	0.3300
MEILKIHLEK[x]VSK	9	0	1566.916655	0.0235	0.3050
IDRK[x]IEFPPPSAEAR	3	0	1724.920885	0.0233	0.3500
GIDWREALEK[x]TEEK	9	0	1702.852533	0.0232	0.3250
ASAGPLIASQTVK[x]K	12	0	1369.792844	0.0232	0.3250
IK[x]ILFSDVKAMTTGLR	1	0	1792.027986	0.0231	0.3700
K[x]QLATSLR	0	0	915.550117	0.0231	0.1850
IWK[x]SDEINEVLNK	2	0	1586.830346	0.0231	0.3000
QVK[x]NRDCVGR	2	0	1230.625074	0.0230	0.2300
T[x]IDNAETMKK	0	0	1149.569917	0.0230	0.2300
DISSK[x]SPSGNDALNDK	4	0	1646.774679	0.0228	0.3650
IDVLFSK[x]IR	6	0	1089.654575	0.0228	0.2050
SGVK[x]LENVK	3	0	972.560345	0.0228	0.2050
GSLEKNWK[x]EEYLR	7	0	1650.836493	0.0227	0.2950
GGDEWK[x]IEPLKLK	5	0	1511.834706	0.0227	0.2950
ILFENPDEATK[x]R	10	0	1431.735725	0.0225	0.2700
Q[x]EMK	0	0	534.247157	0.0225	0.0900
FCVGLQK[x]IEEIFK	6	0	1609.853723	0.0223	0.2900
IMK[x]LCFDELK	2	0	1295.661702	0.0220	0.2200
FVK[x]LGIDPPK	2	0	1112.659326	0.0220	0.2200
E[x]IINR	0	0	643.365291	0.0220	0.1100
KDK[x]PK	2	0	614.375128	0.0220	0.1100
VSTKK[x]ILGVAAEDK	4	0	1457.845270	0.0218	0.3050
K[x]HGQLK	0	0	709.423471	0.0217	0.1300
AK[x]WSTAETLTNNK	1	0	1462.741537	0.0215	0.2800
AK[x]ADYAQYYR	1	0	1247.593430	0.0215	0.2150
GTPGYGPLGVLPK[x]VGIR	12	0	1679.972193	0.0215	0.3650
VVTALTMLK[x]QHLFR	8	0	1655.954434	0.0214	0.3000
IEFATITKDTTK[x]NK	11	0	1608.872208	0.0214	0.3000
TGIATMLTRGEIK[x]K	12	0	1517.859870	0.0214	0.3000
YYEQK[x]IR	4	0	998.518484	0.0214	0.1500
CIK[x]RLVK	2	0	915.568742	0.0214	0.1500
NAEELSSYQK[x]K	9	0	1295.635683	0.0214	0.2350
NEDDIEDIAALWMK[x]R	13	0	1817.861714	0.0213	0.3200
QYQEVVK[x]QGDVLLNK	6	0	1759.946763	0.0213	0.3200
SNNIK[x]ENEQKIK	4	0	1443.768084	0.0213	0.2550
QSK[x]YTYDR	2	0	1059.498475	0.0213	0.1700
RMK[x]K	2	0	561.342056	0.0213	0.0850
K[x]YDK	0	0	552.290736	0.0213	0.0850
DQK[x]K	2	0	517.285985	0.0213	0.0850
M[x]TDK	0	0	493.220610	0.0213	0.0850
K[x]SLK	0	0	474.316557	0.0213	0.0850
DK[x]PK	1	0	486.280173	0.0213	0.0850
LILVDDEK[x]TSWIYK	7	0	1721.923907	0.0211	0.2950
S[x]TLDLNHLADLYDRK	0	0	1772.905627	0.0210	0.3150
K[x]ASLLTREDLTDEEK	0	0	1746.899873	0.0210	0.3150
M[x]FMTRSEYDR	0	0	1334.574681	0.0210	0.2100
LELK[x]K	3	0	629.411178	0.0210	0.1050
TFLEK[x]R	4	0	792.449349	0.0208	0.1250
WAFAEK[x]QYGYGTQTV	5	0	1747.820509	0.0207	0.3100
K[x]LGVKPPK	0	0	865.574877	0.0206	0.1650
ILEHK[x]EIMLR	4	0	1280.727413	0.0205	0.2050
QTETINWLEK[x]R	9	0	1416.736060	0.0205	0.2250
FFEK[x]EDVQSLK	3	0	1368.692468	0.0205	0.2250
REDGMK[x]ILMVNR	5	0	1460.759115	0.0204	0.2450
K[x]PRVVTALTMLK	0	0	1355.832206	0.0204	0.2450
SSCK[x]IVFRSELQDK	3	0	1695.861321	0.0204	0.2850
NAEELSSYQKK[x]LIR	10	0	1677.904901	0.0204	0.2850
VSGSELVQK[x]YIGEGSR	8	0	1707.879080	0.0203	0.3250
DVEFLHSDK[x]IDTIVK	8	0	1757.919882	0.0200	0.3000
LDRK[x]IEIPLPNEVGR	3	0	1747.994380	0.0200	0.3000
K[x]VTSKLLEQEESAEK	0	0	1717.909710	0.0200	0.3000
LK[x]YYEQKIR	1	0	1239.697497	0.0200	0.1800
K[x]TLEVLYLK	0	0	1105.674641	0.0200	0.1800
QLADYK[x]AFEDSLR	5	0	1554.767750	0.0200	0.2600
GYARAIHK[x]LGSTLK	7	0	1513.872820	0.0200	0.2800
M[x]SERDTALEKYK	0	0	1469.718358	0.0200	0.2400
LQK[x]DLGQVLNK	2	0	1254.729522	0.0200	0.2200
FRK[x]PIGATWK	2	0	1202.692354	0.0200	0.2000
DTALEK[x]YK	5	0	966.502166	0.0200	0.1600
ENEQK[x]IK	4	0	887.471202	0.0200	0.1400
LALTK[x]PK	4	0	769.506134	0.0200	0.1400
NK[x]GTMK	1	0	677.353010	0.0200	0.1200
AK[x]SAK	1	0	503.306720	0.0200	0.1000
LIK[x]K	2	0	500.368591	0.0200	0.0800
FCVGLQK[x]IEEIFKK	6	0	1737.948678	0.0196	0.2750
NNSWAK[x]SWSNLDLR	5	0	1689.822239	0.0196	0.2750
IK[x]TLSMEKHTELR	1	0	1584.865682	0.0196	0.2550
K[x]AMVNIDTIDNK	0	0	1360.701983	0.0196	0.2350
EK[x]ADAAFLRLVK	1	0	1359.787367	0.0196	0.2350
KDK[x]MNFVILCR	2	0	1422.747490	0.0195	0.2150
ELIRAQEEVK[x]R	9	0	1369.767693	0.0195	0.2150
ETEK[x]LAEER	3	0	1103.545814	0.0194	0.1750
M[x]NSTEEIDLYNRWK	0	0	1797.835501	0.0193	0.2700
IAYASVVYIADK[x]YK	11	0	1602.865670	0.0193	0.2700
K[x]ELLKLK	0	0	870.590192	0.0193	0.1350
AELDKIGLSK[x]IR	9	0	1341.797930	0.0192	0.2300
NIPK[x]AR	3	0	697.423471	0.0192	0.1150
ILEFTK[x]YSNDK	5	0	1356.692468	0.0191	0.2100
YTSLSEEQK[x]MK	8	0	1342.643803	0.0191	0.2100
HK[x]TPDKGYGHR	1	0	1294.653005	0.0191	0.2100
MPIDFKGFICK[x]VVDK	10	0	1795.936398	0.0190	0.2850
AEQEELLSEKVSTK[x]K	13	0	1717.909710	0.0190	0.2850
DK[x]MNFVILCR	1	0	1294.652534	0.0190	0.1900
NLQVAK[x]SLDK	5	0	1114.634566	0.0190	0.1900
VLTLELYK[x]K	7	0	1105.674641	0.0189	0.1700
EASK[x]TLSK	3	0	862.475953	0.0188	0.1500
M[x]PPK	0	0	471.251517	0.0188	0.0750
ATK[x]QSKYTYDR	2	0	1359.678214	0.0186	0.2050
S[x]ERDTALEKYK	0	0	1338.677880	0.0186	0.2050
EKVLK[x]TK	4	0	844.538158	0.0186	0.1300
ADYYYQAK[x]AK	7	0	1219.587284	0.0185	0.1850
TMGK[x]NKVLVK	3	0	1116.668841	0.0185	0.1850
SGFEK[x]IDLTRIVK	4	0	1504.861253	0.0185	0.2400
HNNHMAK[x]VLTLELYK	6	0	1809.955886	0.0183	0.2750
ELVSK[x]ASPIAGSEGK	4	0	1471.788150	0.0183	0.2750
MK[x]SDINAHK	1	0	1042.522913	0.0183	0.1650
VPDK[x]LIDASTVK	3	0	1284.728853	0.0183	0.2200
N[x]STEEIDLYNR	0	0	1352.620760	0.0182	0.2000
ATLTGMKIDVLFSK[x]IR	13	0	1792.027986	0.0181	0.2900
NLIRLAK[x]R	6	0	982.639929	0.0181	0.1450
VSTK[x]K	3	0	561.348581	0.0180	0.0900
K[x]NCKADAGITIAPR	0	0	1513.803419	0.0179	0.2500
QPEDK[x]LR	4	0	884.471536	0.0179	0.1250
S[x]SSDMAYTSMFKGNQK	0	0	1780.775938	0.0178	0.2850
SQDISINGNSKK[x]EEPK	11	0	1772.890370	0.0178	0.2850
NHASIDK[x]MK	6	0	1042.522913	0.0178	0.1600
WIEALRDIK[x]SMIADK	8	0	1787.960303	0.0177	0.2650
K[x]SGRSAPGVSTTSTIQ	0	0	1575.821569	0.0175	0.2800
ENQEK[x]ISNNK	4	0	1202.589070	0.0175	0.1750
FSGEK[x]K	4	0	694.364957	0.0175	0.1050
AK[x]VAEQNENPTVGSAQK	1	0	1769.890704	0.0174	0.2950
VIPVEELK[x]EIK	7	0	1295.769988	0.0173	0.1900
LGSTAIGVK[x]TK	8	0	1073.644403	0.0173	0.1900
SSEETEDK[x]K	7	0	1051.466899	0.0172	0.1550
GK[x]SALSTLNGFVEELK	1	0	1691.909318	0.0172	0.2750
ILFSDVK[x]AMTTGLR	6	0	1550.848972	0.0171	0.2400
P[x]TDDDDK	0	0	804.313706	0.0171	0.1200
AK[x]YASQK	1	0	794.428614	0.0171	0.1200
DNSSDLQK[x]LLMK	7	0	1390.712547	0.0171	0.2050
WK[x]TLSKESAR	1	0	1204.656362	0.0170	0.1700
DRLK[x]K	3	0	658.412573	0.0170	0.0850
K[x]VPDK	0	0	585.348581	0.0170	0.0850
K[x]NVPK	0	0	584.364565	0.0170	0.0850
NEEK[x]KLMELFISK	3	0	1607.859201	0.0169	0.2200
K[x]VPDKLIDASTVK	0	0	1412.823808	0.0169	0.2200
GGYAEVK[x]QSEVIGLVR	6	0	1703.920551	0.0169	0.2700
S[x]RQETQYK	0	0	1038.509372	0.0169	0.1350
LMVEMEK[x]K	6	0	1006.519074	0.0169	0.1350
ASK[x]VLELR	2	0	914.554868	0.0169	0.1350
GITVLK[x]PDDDK	5	0	1199.639709	0.0168	0.1850
DEVLFNDK[x]PLPIEMK	7	0	1786.917438	0.0167	0.2500
DFLDAVQKVVK[x]GNQK	10	0	1687.925636	0.0167	0.2500
LPNIEEATFDK[x]R	10	0	1431.735725	0.0167	0.2000
AELDK[x]IGLSKIR	4	0	1341.797930	0.0167	0.2000
NEEKK[x]LMELFISK	4	0	1607.859201	0.0165	0.2150
GDSGEMSLQK[x]LFK	9	0	1438.712546	0.0165	0.2150
IHAK[x]SMAIDK	3	0	1112.601159	0.0165	0.1650
AEAK[x]DVAKMK	3	0	1089.585175	0.0165	0.1650
LGVK[x]RFK	3	0	846.543913	0.0164	0.1150
AK[x]IIDLR	1	0	827.522844	0.0164	0.1150
SLALTK[x]K	5	0	759.485399	0.0164	0.1150
LKK[x]TLEVLYLK	2	0	1346.853655	0.0164	0.1800
SERDTALEK[x]YK	8	0	1338.677880	0.0164	0.1800
AMEVDEK[x]PTER	6	0	1303.607753	0.0164	0.1800
LFNLEPK[x]ILEEVPLR	6	0	1809.039932	0.0163	0.2450
VLELRAELDK[x]IGLSK	9	0	1682.992985	0.0163	0.2450
IK[x]ENQEKISNNK	1	0	1443.768084	0.0162	0.1950
SNDIEK[x]AIDLYK	5	0	1407.724493	0.0162	0.1950
K[x]IDK	0	0	502.311471	0.0162	0.0650
N[x]STEEIDLYNRWK	0	0	1666.795023	0.0162	0.2100
IKYEYQK[x]LK	6	0	1211.691351	0.0161	0.1450
K[x]KELFDCLK	0	0	1179.632121	0.0161	0.1450
K[x]HLDAEVQK	0	0	1066.577055	0.0161	0.1450
FDSEK[x]AGDR	4	0	1023.462090	0.0161	0.1450
DNLSWLSK[x]ANNWSK	7	0	1661.816092	0.0161	0.2250
SSHIITK[x]ELK	6	0	1154.665864	0.0160	0.1600
VVTSKLLK[x]PR	7	0	1139.738968	0.0160	0.1600
RGGDEWK[x]IEPLK	6	0	1426.756795	0.0158	0.1900
K[x]NLLNPLIEDSR	0	0	1410.783007	0.0158	0.1900
K[x]LQRLR	0	0	812.534410	0.0158	0.0950
VSKILEHK[x]EIMLR	7	0	1594.922802	0.0158	0.2050
V[x]KAFGRVYATMQK	0	0	1497.812531	0.0158	0.2050
IWK[x]VMCK	2	0	963.503367	0.0157	0.1100
K[x]ARQAAK	0	0	771.471479	0.0157	0.1100
ITIK[x]VHVSEVLGDIR	3	0	1677.977670	0.0157	0.2350
K[x]DWNACKK	0	0	1048.512348	0.0156	0.1250
YDK[x]KDLVR	2	0	1035.571243	0.0156	0.1250
M[x]SIMEYNGGSCVAMAGK	0	0	1804.761547	0.0156	0.2650
LESK[x]QRIFR	3	0	1175.677431	0.0156	0.1400
SSK[x]VYISPK	2	0	1007.565097	0.0156	0.1400
ATKQSK[x]YTYDR	5	0	1359.678214	0.0155	0.1700
MPFGNTHNK[x]FK	8	0	1319.644415	0.0155	0.1700
EIQDEK[x]EAEAARK	5	0	1515.752826	0.0154	0.2000
EDCEAATDPLLK[x]K	11	0	1488.712937	0.0154	0.2000
INVKFFEK[x]EDVQSLK	7	0	1822.982813	0.0153	0.2300
LVNFTAK[x]TLDLLGIFR	6	0	1820.055916	0.0153	0.2450
ITTGDRLILTENIK[x]TK	13	0	1815.046470	0.0153	0.2450
GEIK[x]KAMVNIDTIDNK	3	0	1787.945046	0.0153	0.2450
K[x]VAEQNENPTVGSAQK	0	0	1698.853594	0.0153	0.2450
S[x]IMEYNGGSCVAMAGK	0	0	1673.721069	0.0153	0.2450
ALTCK[x]MPGTLLPGPGK	4	0	1639.878887	0.0153	0.2450
TPNDTQK[x]YSNDK	6	0	1409.642221	0.0150	0.1800
LELK[x]KANWCDK	3	0	1403.723052	0.0150	0.1650
IEDTDK[x]YDK	5	0	1125.518932	0.0150	0.1350
AIHK[x]LGSTLK	3	0	1066.649824	0.0150	0.1500
SLALTK[x]KDK	5	0	1002.607293	0.0150	0.1350
NK[x]TDTK	1	0	705.365683	0.0150	0.0900
K[x]ELLK	0	0	629.411178	0.0150	0.0750
DQPK[x]K	3	0	614.338744	0.0150	0.0750
S[x]GYDR	0	0	596.255412	0.0150	0.0750
TNNLDLEHKHK[x]TPDK	10	0	1788.911774	0.0150	0.2250
GEIKK[x]AMVNIDTIDNK	4	0	1787.945046	0.0150	0.2400
EYLEK[x]NWK	4	0	1108.555260	0.0150	0.1200
YEYQK[x]LK	4	0	970.512337	0.0150	0.1050
EAVLK[x]LK	4	0	799.516697	0.0150	0.1050
NCK[x]K	2	0	548.274037	0.0150	0.0600
IDK[x]K	2	0	502.311471	0.0150	0.0600
VATEKDFLDAVQK[x]VVK	12	0	1788.998462	0.0147	0.2350
NAEELSSYQK[x]KLIR	9	0	1677.904901	0.0146	0.2050
M[x]NSTEEIDLYNR	0	0	1483.661239	0.0146	0.1750
NAYVINLK[x]QIAK	7	0	1373.803016	0.0146	0.1750
NKVLVK[x]VHPEGK	5	0	1346.803351	0.0146	0.1750
NK[x]ELISVSAASK	1	0	1245.692803	0.0146	0.1750
LRHTVIK[x]TGLR	6	0	1292.804020	0.0145	0.1600
QGDVLLNK[x]LQK	7	0	1254.729522	0.0145	0.1600
YQK[x]DEEWPPK	2	0	1318.619308	0.0145	0.1450
LK[x]ESQLVDK	1	0	1058.597121	0.0144	0.1300
TK[x]INLIETLRTITDGK	1	0	1815.046470	0.0144	0.2300
VATEK[x]DFLDAVQKVVK	4	0	1788.998462	0.0144	0.2300
K[x]TVQYATK	0	0	937.523235	0.0144	0.1150
IVKSAK[x]AK	5	0	843.554142	0.0144	0.1150
LCIHKNK[x]LTNDETR	6	0	1740.894015	0.0143	0.2000
VDK[x]NWSK	2	0	875.450075	0.0143	0.1000
QDPKK[x]HLDAEVQK	4	0	1534.810280	0.0142	0.1850
TLSK[x]WRDATDDK	3	0	1434.710239	0.0142	0.1700
K[x]SGNLPDADNSK	0	0	1244.599634	0.0142	0.1700
EIK[x]QIK	2	0	757.469750	0.0142	0.0850
LAK[x]RMK	2	0	745.463224	0.0142	0.0850
LK[x]KTLEVLYLK	1	0	1346.853655	0.0141	0.1550
IKILFSDVK[x]AMTTGLR	8	0	1792.027986	0.0141	0.2250
QDPK[x]K	3	0	614.338744	0.0140	0.0700
K[x]VTSK	0	0	561.348581	0.0140	0.0700
L[x]MTEFVDQVDDVVK	0	0	1636.801747	0.0139	0.1950
LFAYPPK[x]SVQPTAK	6	0	1545.855441	0.0139	0.1950
MK[x]LSLFSNK	1	0	1066.584449	0.0139	0.1250
GSLEK[x]NWKEEYLR	4	0	1650.836493	0.0138	0.1800
NCK[x]ADAGITIAPR	2	0	1385.708463	0.0138	0.1800
K[x]EDSSPCGYIIR	0	0	1423.676496	0.0138	0.1650
IEFATITK[x]DTTK	7	0	1366.734330	0.0138	0.1650
KDGIQDIMPSQAK[x]ELK	12	0	1799.945046	0.0137	0.2200
TDK[x]YAFSLTTFSPNGK	2	0	1775.872934	0.0137	0.2200
K[x]RMPIDFK	0	0	1033.574220	0.0137	0.1100
SSCK[x]IVFR	3	0	995.522185	0.0137	0.1100
SFEQK[x]VMK	4	0	995.510954	0.0137	0.1100
K[x]LWK	0	0	573.363839	0.0137	0.0550
K[x]LIR	0	0	528.374737	0.0137	0.0550
YPGGGPGK[x]TAILPVK	7	0	1453.829229	0.0137	0.2050
S[x]TLDLNHLADLYDR	0	0	1644.810672	0.0136	0.1900
AQEEVK[x]R	5	0	858.455887	0.0136	0.0950
K[x]YDKTEDDIK	0	0	1253.613888	0.0135	0.1350
SLDK[x]QMVEERVLK	3	0	1573.849698	0.0135	0.1750
TAALSARPAK[x]NIR	9	0	1367.799660	0.0135	0.1750
SSSDMAYTSMFK[x]GNQK	11	0	1780.775938	0.0134	0.2150
K[x]AFGRVYATMQK	0	0	1398.744122	0.0133	0.1600
K[x]QLLIDGANVLR	0	0	1338.798265	0.0133	0.1600
IK[x]ILFSDVK	1	0	1061.648429	0.0133	0.1200
LAHLSK[x]HPK	5	0	1029.608297	0.0133	0.1200
K[x]TELFK	0	0	764.443203	0.0133	0.0800
VLNK[x]GDSGEMSLQK	3	0	1504.755469	0.0132	0.1850
GGLGYPEDAIGK[x]TK	11	0	1404.724827	0.0132	0.1850
YQK[x]DEEWPPKM	2	0	1449.659787	0.0132	0.1450
VLTLELYKK[x]LR	8	0	1374.859801	0.0132	0.1450
GSLEK[x]NWK	4	0	960.502835	0.0131	0.1050
FFEKEDVQSLK[x]LK	10	0	1609.871482	0.0131	0.1700
VSK[x]ILEHKEIMLR	2	0	1594.922802	0.0131	0.1700
QDPK[x]KHLDAEVQK	3	0	1534.810280	0.0131	0.1700
GGDEWKIEPLK[x]LK	10	0	1511.834706	0.0131	0.1700
S[x]PTGQITSTSARSGK	0	0	1476.753161	0.0130	0.1950
K[x]TREALMEFR	0	0	1279.670628	0.0130	0.1300
SFLELTEVWGK[x]PQK	10	0	1660.882380	0.0129	0.1800
VPEDIFK[x]THLEVAR	6	0	1652.888526	0.0129	0.1800
LCIHK[x]NK	4	0	911.501059	0.0129	0.0900
KVADLK[x]K	5	0	800.511946	0.0129	0.0900
DGIQDIMPSQAK[x]ELKK	11	0	1799.945046	0.0128	0.2050
FFEK[x]INVKK	3	0	1151.670224	0.0128	0.1150
K[x]ATDDDRWK	0	0	1133.546483	0.0128	0.1150
DIK[x]SMIADK	2	0	1019.532081	0.0128	0.1150
SLALTKK[x]DK	6	0	1002.607293	0.0128	0.1150
STELFK[x]NEEEPTK	5	0	1550.746345	0.0127	0.1650
VKAMEVDEK[x]PTER	8	0	1530.771118	0.0127	0.1650
K[x]AVYMPLCDPGNK	0	0	1491.721334	0.0127	0.1650
LNFSSLKMK[x]DAVK	8	0	1479.811862	0.0127	0.1650
ELEAMK[x]LLRPRK	5	0	1482.870377	0.0125	0.1500
AVAHHTDCK[x]FIR	8	0	1453.724781	0.0125	0.1500
R[x]FANNDEIHPSK	0	0	1426.695258	0.0125	0.1500
NELEK[x]LNFSSLK	4	0	1420.756126	0.0125	0.1500
ILSGEQTVK[x]YDR	8	0	1407.735725	0.0125	0.1500
TKDAVVLGVEK[x]R	10	0	1313.766632	0.0125	0.1500
K[x]GAVEYEIYK	0	0	1198.623334	0.0125	0.1250
TLEVLYLK[x]MHNNHAK	7	0	1809.955886	0.0123	0.1850
NDSYQLIK[x]ILPNK	7	0	1544.856167	0.0123	0.1600
GDSGEMSLQKLFK[x]	12	0	1438.712546	0.0123	0.1600
VLTLELYK[x]KLR	7	0	1374.859801	0.0123	0.1350
GTLK[x]VHTIRLR	3	0	1292.804020	0.0123	0.1350
YK[x]VNLYKFR	1	0	1229.692020	0.0122	0.1100
ESQLVDK[x]FFEKINVK	6	0	1822.982813	0.0120	0.1800
GGVHVK[x]LAHLSKHPK	5	0	1606.941898	0.0120	0.1800
IEDTDK[x]YDKK	5	0	1253.613888	0.0120	0.1200
VYATMQK[x]LQK	6	0	1208.658670	0.0120	0.1200
NK[x]LLK	1	0	614.411513	0.0120	0.0600
GEIK[x]K	3	0	573.348581	0.0120	0.0600
DLVKK[x]YDK	4	0	1007.565097	0.0119	0.0950
NK[x]ADYYTNICDRER	1	0	1816.816160	0.0118	0.1650
YEYQKLK[x]ESQLVDK	6	0	1769.919882	0.0118	0.1650
Q[x]LMTEFVDQVDDVVK	0	0	1764.860319	0.0117	0.1750
AHILRIHAK[x]SMAIDK	8	0	1702.966393	0.0117	0.1750
LSGVVEGIFQK[x]CYAK	10	0	1697.880996	0.0117	0.1750
GTKK[x]SGNLPDADNSK	3	0	1530.763724	0.0117	0.1750
K[x]LMELFISK	0	0	1107.636148	0.0117	0.1050
VK[x]AFGRVYATMQK	1	0	1497.812531	0.0115	0.1500
DVAK[x]MKLSLFSNK	3	0	1479.811862	0.0115	0.1500
KYDK[x]TEDDIK	3	0	1253.613888	0.0115	0.1150
VMCK[x]NKTDTK	3	0	1223.600166	0.0115	0.1150
FCVGLQKIEEIFK[x]K	12	0	1737.948678	0.0114	0.1600
ENAINK[x]K	5	0	815.450075	0.0114	0.0800
TGQK[x]MLMNMDK	3	0	1295.603535	0.0114	0.1250
M[x]STLDLNHLADLYDR	0	0	1775.851150	0.0113	0.1700
CFGIK[x]FDIMPRK	4	0	1510.778788	0.0113	0.1350
AQIK[x]ILYVNNAK	3	0	1373.803016	0.0113	0.1350
IQK[x]ENRHK	2	0	1051.588622	0.0113	0.0900
SLK[x]RELIR	2	0	1013.634509	0.0113	0.0900
ELIRK[x]SLK	4	0	985.628363	0.0113	0.0900
STMLEK[x]IK	5	0	948.531355	0.0113	0.0900
AEAK[x]DVAK	3	0	830.449740	0.0113	0.0900
K[x]ILFENPDEATKR	0	0	1559.830681	0.0112	0.1450
YEYQK[x]LKESQLVDK	4	0	1769.919882	0.0111	0.1550
LQK[x]YQATVMRGAFK	2	0	1639.886752	0.0111	0.1550
ELNLMDPK[x]VPEDIFK	7	0	1786.917438	0.0110	0.1650
TITDGK[x]IYVEVERAR	5	0	1748.942012	0.0110	0.1650
GTK[x]KSGNLPDADNSK	2	0	1530.763724	0.0110	0.1650
LLENDIK[x]VMK	6	0	1201.673984	0.0110	0.1100
K[x]LEGTIDYQK	0	0	1193.629146	0.0110	0.1100
K[x]GEIR	0	0	601.354728	0.0110	0.0550
D[x]VPTFANFHTPIFIAK	0	0	1816.951123	0.0109	0.1750
V[x]SPTGQITSTSARSGK	0	0	1575.821569	0.0109	0.1750
A[x]KVAEQNENPTVGSAQK	0	0	1769.890704	0.0109	0.1850
AAK[x]ASRGAATIK	2	0	1143.672345	0.0108	0.1300
NK[x]VLVK	1	0	699.464272	0.0108	0.0650
LNDPEDK[x]YEALSK	6	0	1520.735782	0.0108	0.1400
LK[x]WSDERYLHQSLK	1	0	1801.947432	0.0107	0.1500
SLPPEEYDEK[x]LYNK	9	0	1723.830403	0.0107	0.1500
AEQEELLSEK[x]VSTK	9	0	1589.814754	0.0107	0.1500
YYLPK[x]GK	4	0	867.485399	0.0107	0.0750
GNQK[x]VVK	3	0	771.460247	0.0107	0.0750
GVFK[x]NVSGNVLSEIK	3	0	1589.877628	0.0107	0.1600
K[x]ELFDCLK	0	0	1051.537166	0.0106	0.0850
F[x]PTDDDDK	0	0	951.382115	0.0106	0.0850
K[x]PIGATWK	0	0	899.522844	0.0106	0.0850
K[x]SGNLPDADNSKSDISK	0	0	1774.869635	0.0106	0.1800
GGLGYPEDAIGKTK[x]LVK	13	0	1744.972250	0.0106	0.1800
LKYYEQK[x]IR	6	0	1239.697497	0.0106	0.0950
AVDEEMK[x]VR	6	0	1075.533141	0.0106	0.0950
AKYASQK[x]RP	6	0	1047.582476	0.0106	0.0950
LILTENIK[x]TK	7	0	1171.717563	0.0105	0.1050
K[x]FRKPIGATWK	0	0	1330.787310	0.0105	0.1150
LVPYLTK[x]LESK	6	0	1289.759425	0.0105	0.1150
TELFK[x]ASTSAK	4	0	1181.629146	0.0105	0.1150
K[x]GVVALVEDKTK	0	0	1285.760486	0.0104	0.1250
AVKPTDMEQFAFYK[x]	13	0	1673.812254	0.0104	0.1450
ATAGPIIADKNCK[x]K	12	0	1485.797272	0.0104	0.1450
K[x]SAAAIGTSQLPVR	0	0	1397.798991	0.0104	0.1450
GNECIVIGVERK[x]NVPK	11	0	1810.972260	0.0103	0.1650
TGPPGPPCGGK[x]FMLK	10	0	1542.768616	0.0100	0.1500
WRDATDDK[x]R	7	0	1161.552629	0.0100	0.0900
EWLDK[x]LGDK	4	0	1102.565823	0.0100	0.0900
AK[x]YASQKRP	1	0	1047.582476	0.0100	0.0900
T[x]DKYAFSLTTFSPNGK	0	0	1775.872934	0.0100	0.1600
ARQAAK[x]ASVVETVTLTK	5	0	1772.015506	0.0100	0.1700
ASK[x]VLELRAELDK	2	0	1470.840518	0.0100	0.1300
K[x]SSEQANLYERK	0	0	1451.736786	0.0100	0.1200
SQDISINGNSK[x]K	10	0	1289.657479	0.0100	0.1200
LQK[x]YQATVMR	2	0	1236.664816	0.0100	0.1000
QVMEEK[x]LDSK	5	0	1205.596130	0.0100	0.1000
VVLKNK[x]GTMK	5	0	1116.668841	0.0100	0.1000
LIEK[x]LELR	3	0	1012.628028	0.0100	0.0800
DLVK[x]KYDK	3	0	1007.565097	0.0100	0.0800
AVEK[x]LMSR	3	0	932.511289	0.0100	0.0800
NK[x]PGVYTK	1	0	905.497023	0.0100	0.0800
ELLVK[x]ASK	4	0	886.548722	0.0100	0.0800
EIK[x]PNIR	2	0	868.513006	0.0100	0.0700
KDQK[x]K	3	0	645.380940	0.0100	0.0500
ASK[x]ER	2	0	589.318344	0.0100	0.0500
APPEILDISK[x]QLADYK	9	0	1799.966829	0.0097	0.1550
AEQEELLSEK[x]VSTKK	9	0	1717.909710	0.0097	0.1450
AIDLYKEVLNK[x]GVSK	10	0	1675.950788	0.0097	0.1450
NVVTEAGFIAIK[x]EDR	11	0	1660.878354	0.0097	0.1450
ATAGPIIADK[x]NCKK	9	0	1485.797272	0.0096	0.1350
KTELFK[x]ASTSAK	5	0	1309.724101	0.0096	0.1150
AAREYLEK[x]NWK	7	0	1406.730582	0.0095	0.1050
F[x]ANNDEIHPSK	0	0	1270.594156	0.0095	0.1050
GSNDDEMK[x]IDK	7	0	1250.544822	0.0095	0.1050
HRENK[x]IQR	4	0	1079.594768	0.0094	0.0750
MQK[x]LLRLR	2	0	1056.658947	0.0094	0.0750
IHLEK[x]VSK	4	0	952.570517	0.0094	0.0750
AEREK[x]ASK	4	0	917.492997	0.0094	0.0750
INVK[x]FFEKEDVQSLK	3	0	1822.982813	0.0093	0.1400
QSK[x]YTYDRGTTAVLK	2	0	1729.899815	0.0093	0.1400
ASKGSNDDEMK[x]IDK	10	0	1536.708913	0.0093	0.1300
NK[x]HCLIK	1	0	911.501059	0.0093	0.0650
LKLELK[x]K	5	0	870.590192	0.0093	0.0650
K[x]VEFGLPDLEGR	0	0	1358.719350	0.0092	0.1100
ELLK[x]LK	3	0	742.495236	0.0092	0.0550
IIPLK[x]K	4	0	710.505408	0.0092	0.0550
IVK[x]SAK	2	0	644.422076	0.0092	0.0550
GAIEK[x]VDDLLTTQAEAK	4	0	1800.946820	0.0091	0.1550
K[x]DKMNFVILCR	0	0	1422.747490	0.0091	0.1000
DQPK[x]KVGQYIR	3	0	1330.735668	0.0091	0.1000
ESQLVDKFFEK[x]INVK	10	0	1822.982813	0.0090	0.1350
YYIIMGLQASK[x]LRNK	10	0	1796.997022	0.0090	0.1350
EDK[x]EGVVNTIAFAIR	2	0	1660.878354	0.0090	0.1350
SNNIK[x]ENEQK	4	0	1202.589070	0.0090	0.0900
VVLK[x]NKGTMK	3	0	1116.668841	0.0090	0.0900
SAK[x]AK	2	0	503.306720	0.0090	0.0450
EVLNK[x]GVSK	4	0	972.560345	0.0089	0.0800
EISYPFK[x]R	6	0	1038.549782	0.0088	0.0700
VAQTTYK[x]K	6	0	937.523235	0.0088	0.0700
AIEGK[x]IAR	4	0	856.513006	0.0088	0.0700
QVK[x]R	2	0	529.333601	0.0088	0.0350
V[x]PTFANFHTPIFIAK	0	0	1701.924185	0.0087	0.1300
ETIDNAETMK[x]K	9	0	1278.612505	0.0086	0.0950
KNCK[x]ADAGITIAPR	3	0	1513.803419	0.0086	0.1200
EWDSK[x]LK	4	0	904.465390	0.0086	0.0600
LGVK[x]PPK	3	0	737.479921	0.0086	0.0600
ELFEMARTK[x]K	8	0	1251.664481	0.0085	0.0850
VGPGYVARSSCK[x]IVFR	11	0	1794.956220	0.0084	0.1350
GTTAVLK[x]EDIYK	6	0	1336.723767	0.0083	0.1000
NK[x]MVCKIWK	1	0	1205.641245	0.0083	0.0750
KK[x]ELFDCLK	1	0	1179.632121	0.0083	0.0750
Q[x]SRQETQYK	0	0	1166.567944	0.0083	0.0750
IEVNIHRK[x]R	7	0	1163.688664	0.0083	0.0750
K[x]RVIEHNIR	0	0	1163.688664	0.0083	0.0750
K[x]IFTIHTSK	0	0	1073.623277	0.0083	0.0750
LNFSSLK[x]MK	6	0	1066.584449	0.0083	0.0750
M[x]SGYDR	0	0	727.295891	0.0083	0.0500
NWK[x]EEYLR	2	0	1136.561406	0.0081	0.0650
KDWNACK[x]K	6	0	1048.512348	0.0081	0.0650
NK[x]ISWYTK	1	0	1038.549782	0.0081	0.0650
EK[x]SLLAHK	1	0	924.539219	0.0081	0.0650
GLGYPEDAIGK[x]TK	10	0	1347.703366	0.0081	0.1050
TLAGVTRDYYTK[x]QSK	11	0	1729.899815	0.0080	0.1200
NEEK[x]LAEFDK	3	0	1221.587675	0.0080	0.0800
FRKLGVK[x]PPK	6	0	1168.744388	0.0080	0.0800
K[x]LRDK	0	0	658.412573	0.0080	0.0400
LK[x]DLR	1	0	643.401675	0.0080	0.0400
VLK[x]TK	2	0	587.400615	0.0080	0.0400
GGLGYPEDAIGK[x]TKLVK	11	0	1744.972250	0.0079	0.1350
K[x]KAQSGPDASAK	0	0	1186.630541	0.0079	0.0950
VVSSAIVDK[x]YIGESAR	8	0	1692.904567	0.0078	0.1250
KELFDCLK[x]IMR	7	0	1451.762804	0.0077	0.0850
SLEK[x]TLVPYLR	3	0	1317.765572	0.0077	0.0850
K[x]GTKTSETNDR	0	0	1235.610532	0.0077	0.0850
SVQPTAK[x]TVQK	6	0	1185.671676	0.0077	0.0850
TTLFK[x]SELAQSK	4	0	1351.734665	0.0075	0.0900
LNADVLGQLIK[x]K	10	0	1310.792119	0.0075	0.0900
RK[x]IFTIHTSK	1	0	1229.724379	0.0075	0.0750
DKK[x]DQK	2	0	760.407879	0.0075	0.0450
STELFKNEEEPTK[x]K	12	0	1678.841301	0.0075	0.1050
YEAK[x]AIGSGSEPAK	3	0	1406.704092	0.0075	0.1050
DQKKDK[x]PK	5	0	985.555594	0.0075	0.0600
KQYSAK[x]AK	5	0	922.523570	0.0075	0.0600
FATLQK[x]SK	5	0	921.528321	0.0075	0.0600
K[x]CIK	0	0	547.315173	0.0075	0.0300
ELK[x]K	2	0	516.327120	0.0075	0.0300
DLGQVLNK[x]YVQVEQR	7	0	1787.952910	0.0073	0.1100
EDMGSNDK[x]ASKER	7	0	1465.646650	0.0073	0.0950
EK[x]ASKGSNDDEMK	1	0	1437.640504	0.0073	0.0950
ITAFLLADSK[x]SQK	9	0	1420.792510	0.0073	0.0950
MVILNK[x]DGMER	5	0	1304.658013	0.0073	0.0800
FFEKINVK[x]K	7	0	1151.670224	0.0072	0.0650
YDK[x]TEDDIK	2	0	1125.518932	0.0072	0.0650
M[x]SQARGFDR	0	0	1066.497761	0.0072	0.0650
QEVAAQK[x]SSEETEDKK	6	0	1805.864214	0.0072	0.1150
QLDSERFIVK[x]ASSGPR	9	0	1788.948158	0.0072	0.1150
NLTDETKNK[x]HCLIK	8	0	1712.887868	0.0071	0.1000
VVTSKLLK[x]PRVNNR	7	0	1622.994323	0.0071	0.1000
AVNIAFTQDQLLK[x]R	12	0	1615.904510	0.0071	0.1000
S[x]SKSSLELANNAVK	0	0	1446.767750	0.0071	0.1000
K[x]PRRLLK	0	0	909.623554	0.0071	0.0500
M[x]MGINER	0	0	849.383652	0.0071	0.0500
QIAK[x]FVVSLGER	3	0	1345.771718	0.0071	0.0850
SLDK[x]QMVEER	3	0	1233.602276	0.0070	0.0700
NK[x]LLKVTVSK	1	0	1128.722984	0.0070	0.0700
LDSK[x]NVQLAK	3	0	1114.634566	0.0070	0.0700
LLK[x]PR	2	0	625.427496	0.0070	0.0350
RK[x]GTK	1	0	588.370711	0.0070	0.0350
IDRK[x]VEFGLPDLEGR	3	0	1742.931448	0.0070	0.1050
IDELVSNNEK[x]IWK	9	0	1586.830346	0.0069	0.0900
KILFENPDEATK[x]R	11	0	1559.830681	0.0069	0.0900
TITDGK[x]IYVEVER	5	0	1521.803799	0.0069	0.0900
KPPVQPLAYK[x]SATPFR	9	0	1799.009303	0.0069	0.1100
NWK[x]EEYLRAAK	2	0	1406.730582	0.0068	0.0750
DWNACK[x]KELLK	5	0	1403.723052	0.0068	0.0750
EEYLRAAK[x]ASR	7	0	1292.683635	0.0068	0.0750
NLTDETK[x]NKHCLIK	6	0	1712.887868	0.0068	0.0950
QDLADATVETLK[x]AIEGK	11	0	1800.946820	0.0068	0.1150
GIMLYGPPGTGK[x]TLCAR	11	0	1790.917058	0.0068	0.1150
QILDCIVNLSEPAK[x]K	13	0	1726.928669	0.0067	0.1000
SNNIKENEQK[x]IK	9	0	1443.768084	0.0067	0.0800
K[x]LPNIEEATFDK	0	0	1403.729579	0.0067	0.0800
K[x]LEETDVAK	0	0	1031.549839	0.0067	0.0600
DVAK[x]MK	3	0	690.373411	0.0067	0.0400
AAK[x]ASR	2	0	602.349976	0.0067	0.0400
VGVFK[x]NVSGNVLSEIK	4	0	1688.946037	0.0066	0.1050
DVITELPDAK[x]YYR	9	0	1581.803799	0.0065	0.0850
MK[x]DAVKEAAR	1	0	1117.591321	0.0065	0.0650
SYLLQHREWDSK[x]LK	11	0	1801.947432	0.0064	0.0900
LK[x]PQDER	1	0	884.471536	0.0064	0.0450
SAK[x]IVRTLIDK	2	0	1242.765906	0.0064	0.0700
DYGK[x]FLSAMHDLPVR	3	0	1747.871494	0.0063	0.0950
VADLKK[x]LEGTIDYQK	5	0	1719.940617	0.0063	0.0950
K[x]PPVQPLAYKSATPFR	0	0	1799.009303	0.0063	0.1000
DYYTK[x]QSK	4	0	1031.492328	0.0063	0.0500
FMLK[x]LGVK	3	0	934.567348	0.0063	0.0500
RK[x]LPNIEEATFDK	1	0	1559.830681	0.0062	0.0800
LK[x]PLIEKGGDWER	1	0	1539.840853	0.0062	0.0800
DVAKMK[x]LSLFSNK	5	0	1479.811862	0.0062	0.0800
KVAQTTYK[x]K	7	0	1065.618191	0.0061	0.0550
VK[x]VIAATNR	1	0	970.592313	0.0061	0.0550
ILIDK[x]ARVEAQNHK	4	0	1633.926306	0.0061	0.0850
VAIK[x]KGAVEYEIYK	3	0	1609.907866	0.0061	0.0850
IITK[x]EGVETRIIPLK	3	0	1709.045018	0.0060	0.0900
LIDASTVK[x]HVFPITK	7	0	1667.960960	0.0060	0.0900
LEK[x]VRQLIIK	2	0	1238.807376	0.0060	0.0600
TMGKNK[x]VLVK	5	0	1116.668841	0.0060	0.0600
MK[x]SLSEQYTER	1	0	1370.649950	0.0059	0.0650
HGGYK[x]PTDKHK	4	0	1266.646859	0.0059	0.0650
FIK[x]HADATCVHR	2	0	1453.724781	0.0058	0.0700
K[x]ILFENPDEATK	0	0	1403.729579	0.0058	0.0700
F[x]ATLQK	0	0	706.401341	0.0058	0.0350
QKSLEK[x]TLVPYLR	5	0	1573.919099	0.0058	0.0750
AVEK[x]LMSRRPPVIR	3	0	1650.971479	0.0057	0.0800
IDK[x]NTWNSTLETAK	2	0	1619.815423	0.0057	0.0800
GYSKPNERATK[x]QSK	10	0	1592.826990	0.0057	0.0800
LNVYK[x]YR	4	0	954.528656	0.0057	0.0400
LLRPRK[x]R	5	0	937.629701	0.0057	0.0400
K[x]EFEIIK	0	0	905.522175	0.0057	0.0400
IEPLK[x]LK	4	0	839.547996	0.0057	0.0400
QTGQYYGGLK[x]LCVDR	9	0	1756.856570	0.0057	0.0850
SPTGQITSTSARSGK[x]K	14	0	1604.848116	0.0056	0.0900
VSK[x]ILEHK	2	0	952.570517	0.0056	0.0450
S[x]SKDISSK	0	0	850.439569	0.0056	0.0450
YSLNSYDFK[x]K	8	0	1263.613496	0.0055	0.0550
SRTLASLQK[x]R	8	0	1158.683243	0.0055	0.0550
NPK[x]ADPLDER	2	0	1153.572695	0.0055	0.0550
ATDDDRWK[x]TLSK	7	0	1434.710239	0.0054	0.0650
LVPYLTK[x]LESKQR	6	0	1573.919099	0.0054	0.0700
EKASK[x]GSNDDEMK	4	0	1437.640504	0.0054	0.0700
VDAQDFLK[x]VAETRR	7	0	1646.873938	0.0054	0.0750
SVMAPLFLHDK[x]YDGR	10	0	1747.871494	0.0053	0.0800
DLEETDERSLALTK[x]K	13	0	1746.899873	0.0053	0.0800
LEKGQSIDDMIPAQK[x]	14	0	1671.850090	0.0053	0.0800
EWLDK[x]LGDKGPAAAR	4	0	1625.852476	0.0053	0.0800
G[x]VFKNVSGNVLSEIK	0	0	1589.877628	0.0053	0.0800
AIGSGSEPAK[x]SELVK	9	0	1471.788150	0.0053	0.0800
EVIELPLK[x]NPELFLR	7	0	1809.039932	0.0050	0.0750
HIEVGDSVLVK[x]IITK	10	0	1649.971524	0.0050	0.0750
M[x]SSKSSLELANNAVK	0	0	1577.808228	0.0050	0.0750
KLEKGQSIDDMIPAQK[x]	15	0	1799.945046	0.0050	0.0800
V[x]GVFKNVSGNVLSEIK	0	0	1688.946037	0.0050	0.0800
KLPNIEEATFDK[x]R	11	0	1559.830681	0.0050	0.0650
IDK[x]EDMGSNDKASK	2	0	1536.708913	0.0050	0.0700
LDEARELLVK[x]ASK	9	0	1470.840518	0.0050	0.0650
GSNDDEMK[x]IDKK	7	0	1378.639778	0.0050	0.0600
HK[x]TDLNHENLK	1	0	1347.689447	0.0050	0.0550
NIK[x]VIMATNR	2	0	1158.654253	0.0050	0.0500
LVRK[x]CIK	3	0	915.568742	0.0050	0.0350
S[x]RSYDSR	0	0	869.399102	0.0050	0.0350
IVK[x]SAKAK	2	0	843.554142	0.0050	0.0400
WK[x]ALER	1	0	801.449683	0.0050	0.0300
VGIK[x]PPK	3	0	737.479921	0.0050	0.0350
ETTEK[x]K	4	0	734.380997	0.0050	0.0300
M[x]GINER	0	0	718.343173	0.0050	0.0300
K[x]LDVAK	0	0	672.416990	0.0050	0.0300
K[x]VADLK	0	0	672.416990	0.0050	0.0300
TK[x]LVK	1	0	587.400615	0.0050	0.0250
VAIK[x]K	3	0	557.390052	0.0050	0.0250
YDK[x]K	2	0	552.290736	0.0050	0.0200
K[x]DQK	0	0	517.285985	0.0050	0.0200
LAK[x]R	2	0	486.327789	0.0050	0.0200
M[x]SSK	0	0	451.210047	0.0050	0.0200
RFCVGLQK[x]IEEIFK	7	0	1765.954825	0.0046	0.0650
VIPVEELKEIK[x]QIK	10	0	1665.007573	0.0046	0.0650
SELAQSK[x]YLMNVSR	6	0	1624.824212	0.0046	0.0650
NPELFLRVGIK[x]PPK	10	0	1606.955817	0.0046	0.0650
EYLEK[x]NWKEGLSR	4	0	1650.836493	0.0046	0.0600
EDMGSNDKASK[x]ER	10	0	1465.646650	0.0046	0.0600
SETMKYYLPK[x]GK	9	0	1443.743119	0.0046	0.0550
LKGYQTIELDK[x]K	10	0	1434.808159	0.0046	0.0550
YDK[x]LVETSGQIR	2	0	1407.735725	0.0046	0.0550
GYSK[x]PNERATK	3	0	1249.641438	0.0045	0.0500
K[x]AQSGPDASAK	0	0	1058.535585	0.0045	0.0500
K[x]YYSFDNSLK	0	0	1263.613496	0.0045	0.0450
DTTKNK[x]MVCK	5	0	1223.600166	0.0045	0.0450
QSK[x]ATREPNK	2	0	1157.615226	0.0045	0.0450
FK[x]LNVYKYR	1	0	1229.692020	0.0044	0.0400
ETTEKK[x]IDK	5	0	1090.586949	0.0044	0.0400
IDRK[x]ILFENPDEATK	3	0	1787.941677	0.0043	0.0650
VAIKK[x]GAVEYEIYK	4	0	1609.907866	0.0043	0.0600
D[x]RGKLVR	0	0	842.508589	0.0043	0.0300
RMPIDFK[x]GFICK	6	0	1510.778788	0.0042	0.0500
NK[x]VLVKVHPEGK	1	0	1346.803351	0.0042	0.0500
AVILSDTK[x]PVDK	7	0	1284.728853	0.0042	0.0500
KSGNLPDADNSK[x]SDISK	11	0	1774.869635	0.0041	0.0700
G[x]GLGYPEDAIGKTKLVK	0	0	1744.972250	0.0041	0.0700
TLSMEK[x]HTELR	5	0	1343.686669	0.0041	0.0450
TEPK[x]AVDEEMK	3	0	1275.601607	0.0041	0.0450
HGGYKPTDK[x]HK	8	0	1266.646859	0.0041	0.0450
VVGSELIQK[x]YLGDGPR	8	0	1729.936200	0.0041	0.0650
DTTK[x]NKMVCK	3	0	1223.600166	0.0040	0.0400
VVTSK[x]LLKPR	4	0	1139.738968	0.0040	0.0400
LVK[x]ER	2	0	643.401675	0.0040	0.0200
DLVK[x]K	3	0	601.379880	0.0040	0.0200
M[x]SQAR	0	0	591.279850	0.0040	0.0200
NKMVCK[x]IWK	5	0	1205.641245	0.0039	0.0350
NK[x]RGGDEWK	1	0	1088.536254	0.0039	0.0350
YYIIMGLQASK[x]LR	10	0	1554.859144	0.0038	0.0500
LPEANFEPLEK[x]R	10	0	1441.756460	0.0038	0.0450
CGSPYIIEDSK[x]K	10	0	1395.670349	0.0038	0.0450
QTLNK[x]IALDEQIQALK	4	0	1825.030821	0.0037	0.0600
DKK[x]LIPIR	2	0	981.633448	0.0037	0.0300
KLGVK[x]PPK	4	0	865.574877	0.0037	0.0300
VEFK[x]MGNGKMVEISR	3	0	1723.874862	0.0037	0.0550
K[x]YINRSYYHLR	0	0	1511.799660	0.0036	0.0400
KGYQTIELDK[x]K	9	0	1321.724101	0.0036	0.0400
GGDEWK[x]IEPLK	5	0	1270.655693	0.0036	0.0400
MVCK[x]IWK	3	0	963.503367	0.0036	0.0250
K[x]ANWCDK	0	0	920.417393	0.0036	0.0250
EDCK[x]SLK	3	0	878.416723	0.0036	0.0250
K[x]YTGLLR	0	0	849.507194	0.0036	0.0250
M[x]GINERK	0	0	846.438129	0.0036	0.0250
ILIDK[x]AR	4	0	827.522844	0.0036	0.0250
LVK[x]GRQD	2	0	814.466059	0.0036	0.0250
K[x]ALSSLK	0	0	745.469750	0.0036	0.0250
GLGYPEDAIGK[x]TKLVK	10	0	1687.950789	0.0034	0.0550
VADLK[x]KLEGTIDYQK	4	0	1719.940617	0.0033	0.0500
ELAAIK[x]EDTEAVLKR	5	0	1684.935865	0.0033	0.0500
LISGK[x]LDEARELLVK	4	0	1682.992985	0.0033	0.0500
IDRPAQVISFK[x]K	10	0	1400.813914	0.0033	0.0400
GQSIDDMIPAQK[x]	11	0	1301.628489	0.0033	0.0400
KK[x]AQSGPDASAK	1	0	1186.630541	0.0033	0.0400
SAELYK[x]NPK	5	0	1048.555259	0.0033	0.0300
GGNMK[x]EVFR	4	0	1036.512349	0.0033	0.0300
HTVIK[x]TGLR	4	0	1023.618860	0.0033	0.0300
EK[x]ADAAFLR	1	0	1019.539945	0.0033	0.0300
MQK[x]LLR	2	0	787.473787	0.0033	0.0200
QGLHK[x]K	4	0	709.423471	0.0033	0.0200
VDVK[x]TK	3	0	688.411904	0.0033	0.0200
AANVLAFQSTTK[x]TLALK	11	0	1776.014446	0.0032	0.0550
G[x]LGYPEDAIGKTKLVK	0	0	1687.950789	0.0031	0.0500
K[x]IEFPSYR	0	0	1038.549782	0.0031	0.0250
EYLEKNWK[x]EGLSR	7	0	1650.836493	0.0031	0.0400
IHAKSMAIDK[x]DIR	9	0	1496.813257	0.0031	0.0400
LRWK[x]R	3	0	757.471088	0.0030	0.0150
DLK[x]LK	2	0	615.395529	0.0030	0.0150
GSNDDEMKIDK[x]K	10	0	1378.639778	0.0029	0.0350
K[x]EFEIIKGVLCQFR	0	0	1765.954825	0.0029	0.0400
EKSLLAHK[x]GGHVVR	7	0	1529.878966	0.0029	0.0400
TSTGGPK[x]LQLNLER	6	0	1512.825929	0.0029	0.0400
LGISATALSPEEK[x]K	12	0	1442.797987	0.0029	0.0400
TKLVK[x]ER	4	0	872.544305	0.0029	0.0200
Y[x]FATLQK	0	0	869.464664	0.0029	0.0200
EK[x]VLKTK	1	0	844.538158	0.0029	0.0200
DEK[x]SGVK	2	0	761.391895	0.0029	0.0200
IDKNTWNSTLETAK[x]AK	13	0	1818.947489	0.0028	0.0450
QEVAAQKSSEETEDK[x]K	14	0	1805.864214	0.0028	0.0450
LSVEALNSLTGEFK[x]GK	13	0	1691.909318	0.0028	0.0450
FATLQKSK[x]R	7	0	1077.629423	0.0028	0.0250
EISYPFK[x]RLDR	6	0	1422.761881	0.0027	0.0300
LELKK[x]ANWCDK	4	0	1403.723052	0.0027	0.0300
EEYVSDPK[x]EQM	7	0	1353.575786	0.0027	0.0300
KGTK[x]TSETNDR	3	0	1235.610532	0.0027	0.0300
T[x]VYQISELESLLR	0	0	1549.835098	0.0027	0.0350
DIKSMIADK[x]HAIR	8	0	1496.813257	0.0027	0.0350
CIDMFIHK[x]SAELYK	7	0	1753.853066	0.0025	0.0350
QIK[x]EIKEVIELPVK	2	0	1665.007573	0.0025	0.0350
K[x]FDQLTQALNVAIR	0	0	1615.904510	0.0025	0.0350
IDKEDMGSNDK[x]ASK	10	0	1536.708913	0.0025	0.0350
IEDTDKYDK[x]K	8	0	1253.613888	0.0025	0.0250
K[x]LARNILK	0	0	954.633783	0.0025	0.0200
K[x]QYSAKAK	0	0	922.523570	0.0025	0.0200
M[x]TEVLK	0	0	719.388726	0.0025	0.0150
VADLK[x]K	4	0	672.416990	0.0025	0.0150
K[x]NCK	0	0	548.274037	0.0025	0.0100
M[x]SER	0	0	521.226756	0.0025	0.0100
VSPTGQITSTSARSGK[x]K	15	0	1703.916525	0.0024	0.0400
GNQKVVK[x]VDAQDFLK	6	0	1687.925637	0.0023	0.0350
S[x]GYDRALSVFSPDGR	0	0	1625.779708	0.0023	0.0350
ATAGPIIADK[x]NCK	9	0	1357.702317	0.0023	0.0300
K[x]VIARLQSYDR	0	0	1347.762215	0.0023	0.0250
DQPKK[x]VGQYIR	4	0	1330.735668	0.0023	0.0250
EPPVYTPPK[x]DK	8	0	1269.660444	0.0023	0.0250
K[x]TVQYATKR	0	0	1093.624337	0.0022	0.0200
ETTEK[x]KIDK	4	0	1090.586949	0.0022	0.0200
K[x]FTGGVLMLIDRESDK	0	0	1807.950131	0.0022	0.0350
KLEK[x]GQSIDDMIPAQK	3	0	1799.945046	0.0022	0.0350
LIK[x]KSSEQANLYER	2	0	1677.904901	0.0021	0.0300
AVK[x]PTDMEQFAFYK	2	0	1673.812254	0.0021	0.0300
IK[x]YEYQK	1	0	970.512337	0.0021	0.0150
SETMK[x]YYLPKGK	4	0	1443.743119	0.0021	0.0250
IYADLK[x]INEDSK	5	0	1407.724493	0.0021	0.0250
ATAIGK[x]SSTAAK	5	0	1104.613831	0.0021	0.0250
EWDSK[x]LKDLR	4	0	1288.677488	0.0020	0.0200
TVQYATK[x]RSK	6	0	1180.656362	0.0020	0.0200
QVK[x]NR	2	0	643.376523	0.0020	0.0100
K[x]DKPK	0	0	614.375128	0.0020	0.0100
T[x]EVLK	0	0	588.348247	0.0020	0.0100
LVK[x]GR	2	0	571.380549	0.0020	0.0100
SWIGAYLAK[x]IPER	8	0	1502.824477	0.0019	0.0250
SLYFATPGNTSFK[x]TDM	12	0	1778.818457	0.0019	0.0300
GLGYPEDAIGKTK[x]LVK	12	0	1687.950789	0.0019	0.0300
LDRK[x]IEFPSYR	3	0	1422.761881	0.0018	0.0200
MK[x]LSLFSNKENELR	1	0	1707.897707	0.0018	0.0250
EEFAEK[x]AVSVIQAR	5	0	1575.825595	0.0018	0.0250
MSFLELTEVWGK[x]PQK	11	0	1791.922859	0.0017	0.0250
QEVAAQK[x]SSEETEDK	6	0	1677.769259	0.0017	0.0250
K[x]FTGGVLMLIDR	0	0	1348.753625	0.0017	0.0200
D[x]GIQDIMPSQAK	0	0	1301.628489	0.0017	0.0200
DK[x]KDQK	1	0	760.407879	0.0017	0.0100
M[x]FR	0	0	452.220553	0.0017	0.0050
K[x]FR	0	0	449.275030	0.0017	0.0050
LNYK[x]PEEEYPDLSK	3	0	1723.830403	0.0014	0.0200
Q[x]TVYQISELESLLR	0	0	1677.893669	0.0014	0.0200
QIKEIK[x]EVIELPVK	5	0	1665.007573	0.0014	0.0200
K[x]DWNACK	0	0	920.417393	0.0014	0.0100
M[x]NSIVSK	0	0	777.405435	0.0014	0.0100
SAKGTK[x]R	5	0	746.439846	0.0014	0.0100
LLSSAK[x]K	5	0	745.469750	0.0014	0.0100
ELEAMK[x]LLRPR	5	0	1354.775421	0.0014	0.0150
K[x]MAIDDDINWEELAR	0	0	1817.861714	0.0013	0.0200
K[x]TELFKASTSAK	0	0	1309.724101	0.0012	0.0150
AKSAK[x]IVR	4	0	871.560288	0.0012	0.0100
VETAVLSTTVK[x]AQARAK	10	0	1772.015506	0.0012	0.0200
IEVEVYK[x]ITTGDR	6	0	1521.803799	0.0012	0.0150
EDTEAVLK[x]R	7	0	1059.555986	0.0011	0.0100
ASK[x]GSNDDEMKIDK	2	0	1536.708913	0.0011	0.0150
K[x]SLPLQIEVANDCIK	0	0	1726.928669	0.0010	0.0150
VNLYK[x]FREER	4	0	1352.720019	0.0010	0.0100
K[x]TLVAHAVLK	0	0	1078.686208	0.0010	0.0100
EK[x]ASK	1	0	561.312197	0.0010	0.0050
VTVSK[x]GVAIDLLEECK	4	0	1759.938898	0.0009	0.0150
M[x]SGYDRALSVFSPDGR	0	0	1756.820186	0.0009	0.0150
ELKK[x]EEMVMLK	3	0	1376.740675	0.0009	0.0100
YK[x]EDTALRSEM	1	0	1341.623403	0.0009	0.0100
EDMGSNDK[x]ASK	7	0	1180.502961	0.0009	0.0100
AHLDVQEK[x]DQPK	7	0	1406.715325	0.0008	0.0100
GGVHVK[x]LAHLSK	5	0	1244.735277	0.0008	0.0100
LAEK[x]WR	3	0	801.449683	0.0008	0.0050
K[x]LIPIR	0	0	738.511554	0.0008	0.0050
SAK[x]GTK	2	0	590.338744	0.0008	0.0050
EEMMNSIQQAVAK[x]	12	0	1477.690428	0.0008	0.0100
ERDCTAYNIYDK[x]NK	11	0	1788.810014	0.0007	0.0100
LIKK[x]SSEQANLYER	3	0	1677.904901	0.0007	0.0100
ELAAIK[x]EDTEAVLK	5	0	1528.834763	0.0007	0.0100
DRGK[x]LVR	3	0	842.508589	0.0007	0.0050
KLDVAK[x]R	5	0	828.518092	0.0007	0.0050
QNTPVLFDSK[x]EAVLK	9	0	1687.914404	0.0007	0.0100
DEEWPPK[x]M	6	0	1030.442937	0.0006	0.0050
DQKK[x]DKPK	3	0	985.555594	0.0006	0.0050
T[x]IDNAETMK	0	0	1021.474961	0.0006	0.0050
M[x]SSKDISSK	0	0	981.480047	0.0006	0.0050
RFDSEK[x]AGDR	5	0	1179.563192	0.0005	0.0050
NKLLK[x]VTVSK	4	0	1128.722984	0.0005	0.0050
LISGK[x]LDEAR	4	0	1100.618917	0.0005	0.0050
LGDK[x]GPAAAR	3	0	954.524630	0.0005	0.0050
EIK[x]EVIELPVK	2	0	1295.769988	0.0005	0.0050
S[x]SSDMAYTSMFK	0	0	1353.558028	0.0004	0.0050
ELLK[x]PSASVALQR	3	0	1410.819391	0.0004	0.0050
GYSK[x]PNERATKQSK	3	0	1592.826990	0.0004	0.0050
LAVNENLASSK[x]SSM	10	0	1449.713272	0.0004	0.0050
LPEANFEPLEK[x]RLDR	10	0	1825.968559	0.0003	0.0050
DKPK[x]YEPPVPTRTGR	3	0	1739.931783	0.0003	0.0050
TLLAK[x]AVANQTSATFLR	4	0	1804.020592	0.0003	0.0050
# precursors: 1
Precursor: 2410.2475	3	0.9981	0
K[x]TVQYATKR(0)	M[x]SERDTALEK(0)	1.0600	2410.2525	138.0681
HGGYK[x]PTDK(4)	K[x]HFEQVINEK(0)	0.9100	2410.2280	138.0681
TLFRK[x]EK(4)	K[x]GFDFEYYQR(0)	0.8550	2410.2320	138.0681
M[x]GINER(0)	KDK[x]PKYEPPVPTR(2)	0.8450	2410.2677	138.0681
K[x]MQE(0)	FCVGLQK[x]IEEIFKK(6)	0.8200	2410.2639	138.0681
M[x]GINERK(0)	DK[x]PKYEPPVPTR(1)	0.8150	2410.2677	138.0681
DTTK[x]NK(3)	KLFK[x]SLGSGMDQEK(3)	0.7450	2410.2413	138.0681
M[x]GINER(0)	K[x]DKPKYEPPVPTR(0)	0.7350	2410.2677	138.0681
YK[x]LHSEK(1)	FFEK[x]EDVQSLK(3)	0.7100	2410.2419	138.0681
K[x]MQE(0)	FCVGLQKIEEIFK[x]K(12)	0.7050	2410.2639	138.0681
P[x]FGNTHNK(0)	EFPDLGVLEGK[x]R(10)	0.7000	2410.2280	138.0681
NK[x]TDTK(1)	KLFK[x]SLGSGMDQEK(3)	0.6900	2410.2413	138.0681
DYYTK[x]QSK(4)	TFHILEPK[x]EK(7)	0.6850	2410.2419	138.0681
FATLQK[x]SK(5)	EQK[x]PEVDYSEK(2)	0.6550	2410.2267	138.0681
GVSK[x]DEK(3)	CFGIK[x]FDIMPRK(4)	0.6150	2410.2388	138.0681
DTTK[x]NK(3)	K[x]LFKSLGSGMDQEK(0)	0.6000	2410.2413	138.0681
KEK[x]WIAK(2)	MK[x]SLSEQYTER(1)	0.5950	2410.2565	138.0681
FATLQK[x]SK(5)	E[x]QKPEVDYSEK(0)	0.5850	2410.2267	138.0681
K[x]NEEK(0)	EWLDK[x]LGDKGPAAAR(4)	0.5700	2410.2491	138.0681
QEMK[x]K(3)	FCVGLQK[x]IEEIFK(6)	0.5450	2410.2639	138.0681
