# Supplementary material for: ECL: an exhaustive search tool for the identification of cross-linked peptides using whole database
Source: BMC Bioinformatics. 2016 May 20;17:217. doi: 10.1186/s12859-016-1073-y (PMC4874008; doi:10.1186/s12859-016-1073-y)
Supplement: Additional file 5 — Kojak’s pre-selection list of PSMs only identified by ECL. (ZIP 5147 kb) [file 12859_2016_1073_MOESM5_ESM.zip › Kojak's pre-selection ranks of ECL only peptides/Kojak's detailed results/aleitner_M1012_007/diagnostic_9319.txt]

Scan: 9319
EK[x]SPAIIFIDELDAIGTK	1	0	1959.056365	0.1286	2.3150
K[x]EVAEADIASK	0	0	1159.608411	0.0995	1.0950
RK[x]GTK	1	0	588.370711	0.0860	0.4300
AK[x]SAK	1	0	503.306720	0.0830	0.4150
LRK[x]EVAEADIASK	2	0	1428.793571	0.0827	1.0750
FDIMPRK[x]K	6	0	1033.574220	0.0825	0.6600
K[x]ATDDDRWK	0	0	1133.546483	0.0822	0.7400
EK[x]ASK	1	0	561.312197	0.0820	0.4100
SAK[x]GTK	2	0	590.338744	0.0750	0.4500
LMVEMEK[x]K	6	0	1006.519074	0.0731	0.5850
K[x]REAEAAK	0	0	901.498083	0.0688	0.5500
IVK[x]SAK	2	0	644.422076	0.0683	0.4100
K[x]QYSAK	0	0	723.391504	0.0633	0.3800
ELLVK[x]ASK	4	0	886.548722	0.0594	0.4750
SIAEK[x]MNGASGAELK	4	0	1504.755469	0.0567	0.8500
R[x]KQYSAK	0	0	879.492606	0.0564	0.3950
GYSK[x]PNERATK	3	0	1249.641438	0.0564	0.6200
EK[x]VLKTK	1	0	844.538158	0.0550	0.3850
AQEEVK[x]R	5	0	858.455887	0.0543	0.3800
P[x]RKQYSAK	0	0	976.545365	0.0538	0.4300
AEREK[x]ASK	4	0	917.492997	0.0538	0.4300
SGVK[x]LENVK	3	0	972.560345	0.0533	0.4800
LMVEMEKK[x]LEK	7	0	1376.740675	0.0532	0.5850
RK[x]QYSAK	1	0	879.492606	0.0529	0.3700
ILEFTK[x]YSNDK	5	0	1356.692468	0.0527	0.5800
LMVEMEK[x]KLEK	6	0	1376.740675	0.0518	0.5700
CYAK[x]NEWR	3	0	1125.502511	0.0512	0.4100
K[x]AQSGPDASAK	0	0	1058.535585	0.0509	0.5600
K[x]RWSLER	0	0	973.545700	0.0507	0.3550
K[x]FTGGVLMLIDR	0	0	1348.753625	0.0500	0.6000
G[x]LGYPEDAIGK	0	0	1118.560737	0.0495	0.5450
VFHPITK[x]AVILSDTKPVDK	6	0	2107.204023	0.0492	0.9350
K[x]AMVNIDTIDNK	0	0	1360.701983	0.0492	0.5900
TK[x]SVALGGITK	1	0	1073.644403	0.0486	0.5350
ATK[x]QSKYTYDR	2	0	1359.678214	0.0468	0.5150
KK[x]AQSGPDASAK	1	0	1186.630541	0.0463	0.5550
PRK[x]QYSAK	2	0	976.545365	0.0456	0.3650
K[x]KAQSGPDASAK	0	0	1186.630541	0.0454	0.5450
GEK[x]RWSELR	2	0	1159.609749	0.0450	0.4050
SSKDISSK[x]SPSGNDALNDK	7	0	1948.933683	0.0442	0.8400
F[x]ATLQK	0	0	706.401341	0.0442	0.2650
K[x]YIPNPVLVIIDVKPK	0	0	1835.128350	0.0441	0.7050
K[x]SRGVILQSDIEEAYAR	0	0	1934.022044	0.0438	0.7450
GIDLK[x]SIAEKMNGASGAELK	4	0	2031.066940	0.0433	0.8650
YYK[x]PDLTIDEAVRIMK	2	0	1954.023292	0.0431	0.6900
DISSK[x]SPSGNDALNDK	4	0	1646.774679	0.0425	0.6800
TNSTDEK[x]GTK	6	0	1079.509429	0.0425	0.4250
EDMGSNDK[x]ASK	7	0	1180.502961	0.0423	0.4650
ILYVNNAK[x]SQEEAIENIK	7	0	2075.089784	0.0419	0.7550
K[x]ANWCDKR	0	0	1076.518495	0.0419	0.3350
GIDLKSIAEK[x]MNGASGAELK	9	0	2031.066940	0.0417	0.8350
WRDATDDK[x]R	7	0	1161.552629	0.0417	0.3750
G[x]GLGYPEDAIGK	0	0	1175.582198	0.0413	0.4950
DEK[x]SGVKLENVK	2	0	1344.724827	0.0404	0.4850
YYPVRK[x]FTGGVLMLIDR	5	0	2027.102541	0.0403	0.6850
TGPPGPPCGGK[x]FMLK	10	0	1542.768616	0.0397	0.5950
K[x]ILFENPDEATKR	0	0	1559.830681	0.0396	0.5150
VTSK[x]LLEQEESAEK	3	0	1589.814754	0.0393	0.5500
LDEARELLVK[x]ASK	9	0	1470.840518	0.0392	0.5100
HSTFIITK[x]RK	7	0	1229.724379	0.0390	0.3900
K[x]LRDK	0	0	658.412573	0.0390	0.1950
K[x]GEIR	0	0	601.354728	0.0390	0.1950
SPSGNDALNDK[x]KGTK	10	0	1530.763724	0.0387	0.5800
K[x]ARQAAK	0	0	771.471479	0.0386	0.2700
AVILSDTK[x]PVDKK	7	0	1412.823808	0.0377	0.4900
TGPPGPPCGGKFMLK[x]LGVK	14	0	1940.037500	0.0376	0.7150
GAIESYK[x]VVDASIVSK	6	0	1664.898420	0.0375	0.6000
ASK[x]VLELR	2	0	914.554868	0.0375	0.3000
K[x]PTSELAIGASLEK	0	0	1442.797987	0.0375	0.5250
DVEFLHSDK[x]IDTIVK	8	0	1757.919882	0.0370	0.5550
GEIK[x]KAMVNIDTIDNK	3	0	1787.945046	0.0369	0.5900
SPSGNDALNDKK[x]GTK	11	0	1530.763724	0.0367	0.5500
K[x]EITPDIFAAIAIINEADR	0	0	2099.126168	0.0366	0.6950
QNLFVPTSDK[x]EK	9	0	1404.724827	0.0362	0.4350
K[x]QYSAKAK	0	0	922.523570	0.0362	0.2900
HSTFIITK[x]R	7	0	1101.629423	0.0361	0.3250
IDKEDMGSNDK[x]ASK	10	0	1536.708913	0.0361	0.5050
DEKSGVK[x]LENVK	6	0	1344.724827	0.0358	0.4300
EIDMTCAREASK[x]TLSK	11	0	1838.886542	0.0356	0.5700
GEIKK[x]AMVNIDTIDNK	4	0	1787.945046	0.0356	0.5700
K[x]GYQTIELDK	0	0	1193.629146	0.0355	0.3550
KTELFK[x]ASTSAK	5	0	1309.724101	0.0354	0.4250
SLLTGK[x]HAIRYAGR	5	0	1541.878966	0.0354	0.4950
K[x]VTSKLLEQEESAEK	0	0	1717.909710	0.0353	0.5300
GVVALVEDK[x]TKSVALGGITK	8	0	1984.156741	0.0350	0.7000
MPIDFKGFICK[x]VVDK	10	0	1795.936398	0.0350	0.5250
Y[x]FATLQK	0	0	869.464664	0.0350	0.2450
I[x]DDQR	0	0	645.308172	0.0350	0.1750
AVNIAFTQDQLLK[x]R	12	0	1615.904510	0.0343	0.4800
VVSSAIVDK[x]YIGESARIIR	8	0	2075.173785	0.0342	0.6500
MPIDFK[x]GFICK	5	0	1354.677686	0.0341	0.3750
IIRGAIESYK[x]VVDASIVSK	9	0	2047.167638	0.0339	0.6450
IDLTRIVK[x]SAK	7	0	1242.765906	0.0336	0.3700
SSK[x]DISSKSPSGNDALNDK	2	0	1948.933683	0.0332	0.6300
ESQLVDK[x]FFEK	6	0	1368.692468	0.0327	0.3600
IVK[x]SAKAK	2	0	843.554142	0.0325	0.2600
K[x]NEEKLAEFDK	0	0	1349.682631	0.0323	0.3550
IK[x]VLAQLGMQSLSPLK	1	0	1725.022174	0.0322	0.5150
MQK[x]LLRLR	2	0	1056.658947	0.0319	0.2550
LK[x]GYQTIELDK	1	0	1306.713204	0.0318	0.3500
EAEAARK[x]K	6	0	901.498083	0.0313	0.2500
DSYLIIDK[x]LPSEYDSRVK	7	0	2140.105099	0.0311	0.5600
KVTSK[x]LLEQEESAEK	4	0	1717.909710	0.0310	0.4650
IDK[x]NTWNSTLETAKAK	2	0	1818.947489	0.0309	0.4950
REAEAAK[x]DEQIEK	6	0	1515.752826	0.0308	0.4000
MSSK[x]DISSKSPSGNDALNDK	3	0	2079.974162	0.0308	0.6150
NAEELSSYQK[x]K	9	0	1295.635683	0.0305	0.3350
CGSPYIIEDSK[x]K	10	0	1395.670349	0.0304	0.3650
ETLIFK[x]CIDMFIHK	5	0	1793.920748	0.0304	0.4250
ATPYRGYSK[x]PNERATK	8	0	1837.943407	0.0303	0.4850
MSSKDISSK[x]SPSGNDALNDK	8	0	2079.974162	0.0300	0.6000
EASKTLSK[x]WR	7	0	1204.656362	0.0300	0.3000
K[x]VPDK	0	0	585.348581	0.0300	0.1500
DEVLFNDK[x]PLPIEMK	7	0	1786.917438	0.0300	0.4500
LVK[x]GRQD	2	0	814.466059	0.0300	0.2100
S[x]SKDISSKSPSGNDALNDK	0	0	1948.933683	0.0297	0.5650
TTMTNGFLAHK[x]LCIHK	10	0	1870.954502	0.0297	0.4750
QHAVNERAK[x]IIDLR	8	0	1661.932452	0.0296	0.4150
TMGKNK[x]VLVK	5	0	1116.668841	0.0295	0.2950
FHQLK[x]PTRVLTLAMVKR	4	0	2037.203252	0.0294	0.5000
NVSGNVLSEIK[x]NNWQIER	10	0	2099.075864	0.0292	0.5250
C[x]SPSATLTHRTMTEKAR	0	0	1945.946117	0.0291	0.4950
FGNRDLVK[x]K	7	0	1075.613774	0.0289	0.2600
CSPSATLTHRTMTEK[x]AR	14	0	1945.946117	0.0288	0.4900
LIEK[x]LELR	3	0	1012.628028	0.0288	0.2300
NCACVISQK[x]KVPDK	8	0	1645.827913	0.0286	0.4000
M[x]SSKDISSKSPSGNDALNDK	0	0	2079.974162	0.0285	0.5700
NCK[x]ADAGITIAPR	2	0	1385.708463	0.0285	0.3700
SNNIKENEQK[x]IK	9	0	1443.768084	0.0283	0.3400
M[x]CSPSATLTHRTMTEKAR	0	0	2076.986596	0.0283	0.5100
LFLLRSDYYMASTYTK[x]K	15	0	2099.076051	0.0282	0.4800
EK[x]VAFILDQVR	1	0	1316.745171	0.0282	0.3100
TELFK[x]ASTSAK	4	0	1181.629146	0.0282	0.3100
ELFDCLK[x]IMR	6	0	1323.667849	0.0280	0.2800
LGVKPPK[x]GCLMFGPPGTGK	6	0	1940.037500	0.0279	0.5300
L[x]KGYQTIELDK	0	0	1306.713204	0.0277	0.3050
DQELTEENVSISVIGK[x]DEK	15	0	2132.048371	0.0274	0.5200
AELDKIGLSK[x]IR	9	0	1341.797930	0.0271	0.3250
VPDK[x]LIDASTVK	3	0	1284.728853	0.0271	0.3250
NK[x]ELISVSAASK	1	0	1245.692803	0.0271	0.3250
SNPVFAENDEK[x]GEKR	10	0	1718.822295	0.0270	0.4050
K[x]HFEQVINEK	0	0	1270.666925	0.0270	0.2700
Q[x]DRGK	0	0	602.313592	0.0270	0.1350
K[x]LEKGQSIDDMIPAQK	0	0	1799.945046	0.0269	0.4300
QSK[x]YTYDR	2	0	1059.498475	0.0269	0.2150
GVVALVEDKTK[x]SVALGGITK	10	0	1984.156741	0.0268	0.5350
STELFK[x]NEEEPTK	5	0	1550.746345	0.0265	0.3450
EASK[x]TLSKWR	3	0	1204.656362	0.0265	0.2650
QNLFVPTSDK[x]EKASFAR	9	0	1937.000583	0.0265	0.4500
MPIDFK[x]GFICKVVDK	5	0	1795.936398	0.0263	0.3950
SSLELANNAVK[x]SNDIEK	10	0	1830.932231	0.0262	0.4450
IFRQK[x]SLEK	4	0	1147.671285	0.0261	0.2350
S[x]ERDTALEK	0	0	1047.519601	0.0261	0.2350
ELVSKASPIAGSEGK[x]EAYR	14	0	1991.032273	0.0261	0.4950
VVGSEFVQK[x]YLGEGPR	8	0	1763.920551	0.0259	0.4150
WK[x]ALER	1	0	801.449683	0.0258	0.1550
MVRGIGSYEK[x]QSEVSVGLR	9	0	2094.089070	0.0258	0.4900
KNCK[x]ADAGITIAPR	3	0	1513.803419	0.0257	0.3600
AK[x]IIDLR	1	0	827.522844	0.0257	0.1800
ESQLVDKFFEK[x]INVK	10	0	1822.982813	0.0257	0.3850
VLK[x]LTLEAMDLEIVEK	2	0	1843.037546	0.0256	0.4100
TSNNTNRTNSTDEK[x]GTK	13	0	1866.866670	0.0256	0.4350
K[x]HLDAEVQK	0	0	1066.577055	0.0256	0.2300
S[x]SSDMAYTSMFKGNQK	0	0	1780.775938	0.0253	0.4050
SIK[x]GYTLPPHCSRGER	2	0	1856.931459	0.0250	0.4000
K[x]YINRSYYHLR	0	0	1511.799660	0.0250	0.2750
GTLK[x]VHTIRLR	3	0	1292.804020	0.0250	0.2750
K[x]KLIPIR	0	0	866.606510	0.0250	0.1750
DK[x]LVLK	1	0	714.463938	0.0250	0.1500
RMK[x]K	2	0	561.342056	0.0250	0.1000
IK[x]TLSMEKHTELR	1	0	1584.865682	0.0250	0.3250
E[x]MIAAQGIDEEDR	0	0	1475.656153	0.0250	0.3250
KLGVKPPK[x]GCLMFGPPGTGK	7	0	2068.132455	0.0247	0.4950
IDKNTWNSTLETAK[x]AK	13	0	1818.947489	0.0247	0.3950
K[x]VPDKLIDASTVK	0	0	1412.823808	0.0246	0.3200
EPPVYTPPKDK[x]K	10	0	1397.755400	0.0246	0.2950
EWNQNIK[x]NLSNVVEISGK	6	0	2071.069718	0.0244	0.4400
K[x]IEIPLPNEVGRMEILK	0	0	1978.128419	0.0244	0.4150
TSETNDRNSTNNTK[x]ER	13	0	1865.846269	0.0244	0.3900
IQK[x]ENRHK	2	0	1051.588622	0.0244	0.1950
NAEELSSYQKK[x]LIR	10	0	1677.904901	0.0243	0.3400
S[x]FLELTEVWGKPQK	0	0	1660.882380	0.0243	0.3400
IWK[x]SDEINEVLNK	2	0	1586.830346	0.0242	0.3150
TGPPGPPCGGK[x]FMLKLGVK	10	0	1940.037500	0.0242	0.4600
EFPDLGVLEGK[x]R	10	0	1358.719350	0.0242	0.2900
M[x]IDDQR	0	0	776.348650	0.0242	0.1450
NK[x]VLVK	1	0	699.464272	0.0242	0.1450
K[x]LEFPLPNEEARVGILR	0	0	1980.115548	0.0241	0.4100
QNLFVPTSDKEK[x]ASFAR	11	0	1937.000583	0.0241	0.4100
V[x]PTFANFHTPIFIAK	0	0	1701.924185	0.0240	0.3600
TVQK[x]VETAVLSTTVKAQAR	3	0	2029.153050	0.0239	0.4550
STELFK[x]NEEEPTKK	5	0	1678.841301	0.0239	0.3350
VSTK[x]KILGVAAEDK	3	0	1457.845270	0.0239	0.3350
KVPDK[x]LIDASTVK	4	0	1412.823808	0.0238	0.3100
SPTGQITSTSARSGK[x]K	14	0	1604.848116	0.0237	0.3800
IK[x]ENQEKISNNK	1	0	1443.768084	0.0237	0.2850
ATDDDRWK[x]TLSK	7	0	1434.710239	0.0237	0.2850
VSTTPANSFELK[x]QYLIQR	11	0	2094.110853	0.0236	0.4250
S[x]QARGFDRTITVFSPEGR	0	0	2023.023439	0.0233	0.4200
QGLHK[x]K	4	0	709.423471	0.0233	0.1400
FHQLKPTRVLTLAMVK[x]R	15	0	2037.203252	0.0232	0.3950
NAEELSSYQK[x]KLIR	9	0	1677.904901	0.0232	0.3250
GSNDDEMK[x]IDK	7	0	1250.544822	0.0232	0.2550
CLDQLTNWCTIK[x]TVDR	11	0	2021.966182	0.0231	0.3700
KLEK[x]GQSIDDMIPAQK	3	0	1799.945046	0.0231	0.3700
LKESQLVDK[x]FFEK	8	0	1609.871482	0.0231	0.3000
VEFK[x]MGNGKMVEISR	3	0	1723.874862	0.0230	0.3450
LEK[x]GQSIDDMIPAQK	2	0	1671.850090	0.0230	0.3450
P[x]FGNTHNKFK	0	0	1188.603937	0.0230	0.2300
VSTK[x]K	3	0	561.348581	0.0230	0.1150
VEPIPLINGEK[x]R	10	0	1363.782281	0.0229	0.2750
GIDWREALEK[x]TEEK	9	0	1702.852533	0.0229	0.3200
IEFATITKDTTK[x]NK	11	0	1608.872208	0.0229	0.3200
HNFVGLFVELSK[x]LLVKDR	11	0	2113.204692	0.0228	0.4100
TGQK[x]MLMNMDK	3	0	1295.603535	0.0227	0.2500
K[x]LPNIEEATFDKR	0	0	1559.830681	0.0227	0.2950
ESQLVDK[x]FFEKINVK	6	0	1822.982813	0.0227	0.3400
D[x]KKLIPIR	0	0	981.633448	0.0225	0.1800
IDK[x]EDMGSNDKASK	2	0	1536.708913	0.0225	0.3150
LK[x]VLVQGLER	1	0	1153.718232	0.0225	0.2250
VGIKPPK[x]GVLLYGPPGTGK	6	0	1877.113761	0.0224	0.4250
SVQPLASAK[x]ELLR	8	0	1410.819392	0.0223	0.2900
K[x]FRKPIGATWK	0	0	1330.787310	0.0223	0.2450
LVPYLTK[x]LESK	6	0	1289.759425	0.0223	0.2450
KLGVK[x]PPKGCLMFGPPGTGK	4	0	2068.132455	0.0223	0.4450
AK[x]WSTAETLTNNKIDR	1	0	1846.953636	0.0222	0.3550
EHFK[x]ELVSKASPIAGSEGK	3	0	2013.053008	0.0221	0.4200
NEEK[x]LAEFDK	3	0	1221.587675	0.0220	0.2200
ITAFLLADSK[x]SQK	9	0	1420.792510	0.0219	0.2850
SMK[x]DLHISQNFACLIR	2	0	1931.970877	0.0219	0.3500
K[x]GYQTIELDKK	0	0	1321.724101	0.0218	0.2400
AEQEELLSEK[x]VSTK	9	0	1589.814754	0.0218	0.3050
INEDSK[x]LAVNENLASSK	5	0	1830.932231	0.0218	0.3700
SMAIDK[x]DIRWELIAR	5	0	1815.966450	0.0217	0.3250
TTSK[x]VSIAK	3	0	933.549448	0.0217	0.1950
N[x]STEEIDLYNRWKALER	0	0	2136.059881	0.0215	0.3650
SNDIEK[x]AIDLYKEVLNK	5	0	1991.057425	0.0215	0.3650
E[x]EMIAAQGIDEEDR	0	0	1604.698741	0.0214	0.3000
D[x]VPTFANFHTPIFIAK	0	0	1816.951123	0.0213	0.3400
DK[x]KLIPIR	1	0	981.633448	0.0213	0.1700
LAIEREPPFAPIESAK[x]R	15	0	1923.057703	0.0212	0.3600
NNSWAK[x]SWSNLDLR	5	0	1689.822239	0.0211	0.2950
STELFKNEEEPTK[x]K	12	0	1678.841301	0.0211	0.2950
LGVK[x]PPKGCLMFGPPGTGK	3	0	1940.037500	0.0211	0.4000
M[x]PFGNTHNKFK	0	0	1319.644415	0.0209	0.2300
GSNDDEMK[x]IDKK	7	0	1378.639778	0.0208	0.2500
NK[x]GTMK	1	0	677.353010	0.0208	0.1250
K[x]NCKADAGITIAPR	0	0	1513.803419	0.0207	0.2900
SLK[x]DECK	2	0	878.416723	0.0207	0.1450
DTALEK[x]YKSYLLQHR	5	0	1863.984208	0.0207	0.3100
AIGSGSEPAK[x]SELVK	9	0	1471.788150	0.0207	0.3100
K[x]TLEVLYLKMHNNHAK	0	0	1938.050842	0.0206	0.3300
K[x]VEFGLPDLEGRAHILR	0	0	1949.084584	0.0206	0.3500
KVAQTTYK[x]K	7	0	1065.618191	0.0206	0.1850
K[x]QLATSLRSR	0	0	1158.683243	0.0205	0.2050
K[x]ILGVAAEDK	0	0	1042.602207	0.0205	0.2050
K[x]NLLNPLIEDSR	0	0	1410.783007	0.0204	0.2450
QSK[x]YTYDRGTTAVLK	2	0	1729.899815	0.0203	0.3050
N[x]SSSDMAYTSMFKGNQK	0	0	1894.818860	0.0203	0.3450
GCLMFGPPGTGK[x]TLLAR	11	0	1774.922143	0.0203	0.3450
VGIK[x]PPKGVLLYGPPGTGK	3	0	1877.113761	0.0203	0.3850
M[x]SFLELTEVWGKPQK	0	0	1791.922859	0.0200	0.3000
IDRDK[x]LVLK	4	0	1098.676036	0.0200	0.1800
K[x]LGVKPPKGCLMFGPPGTGK	0	0	2068.132455	0.0200	0.4000
DTMNVDINAIK[x]KGEIR	10	0	1815.951192	0.0200	0.3200
AIDLYK[x]EVLNK	5	0	1304.733939	0.0200	0.2200
M[x]SERDTALEK	0	0	1178.560080	0.0200	0.2000
IQK[x]ENR	2	0	786.434760	0.0200	0.1200
K[x]INVK	0	0	600.395864	0.0200	0.1000
YEIDK[x]TLAGVTRDYYTK	4	0	2035.026127	0.0197	0.3350
HNFVGLFVELSK[x]LLVK	11	0	1842.076651	0.0197	0.3150
QILDCIVNLSEPAK[x]K	13	0	1726.928669	0.0197	0.2950
SGVK[x]LENVKIYADLK	3	0	1675.950788	0.0197	0.2950
GGLGYPEDAIGK[x]TK	11	0	1404.724827	0.0196	0.2750
NDDQLTYTYK[x]DEK	9	0	1631.731422	0.0196	0.2550
LVPYLTKLESK[x]QR	10	0	1573.919099	0.0196	0.2550
LK[x]GYQTIELDKK	1	0	1434.808159	0.0196	0.2350
K[x]PRVVTALTMLK	0	0	1355.832206	0.0196	0.2350
K[x]EVQEARELIR	0	0	1369.767693	0.0195	0.2150
EPPVYTPPK[x]DK	8	0	1269.660444	0.0195	0.2150
TMGK[x]NKVLVK	3	0	1116.668841	0.0195	0.1950
LK[x]ESQLVDK	1	0	1058.597121	0.0194	0.1750
FDVIVAK[x]GK	6	0	975.575269	0.0194	0.1750
QVMEEK[x]LDSKNVQLAK	5	0	1858.982156	0.0194	0.3100
DK[x]PKYEPPVPTRTGR	1	0	1739.931783	0.0193	0.2900
GFPTPK[x]ATSTGTTIVGVIAK	5	0	1945.088332	0.0192	0.3850
VFHPITKAVILSDTK[x]PVDK	14	0	2107.204023	0.0192	0.3650
K[x]AFGRVYATMQK	0	0	1398.744122	0.0192	0.2300
MVCKIWK[x]SDEINEVLNK	6	0	2105.064830	0.0191	0.3250
TLSK[x]ESARATIDECMR	3	0	1866.892688	0.0191	0.3050
S[x]PTGQITSTSARSGKK	0	0	1604.848116	0.0191	0.3050
AEQEELLSEKVSTK[x]K	13	0	1717.909710	0.0190	0.2850
VAIK[x]K	3	0	557.390052	0.0190	0.0950
TGIATMLTRGEIK[x]K	12	0	1517.859870	0.0189	0.2650
D[x]TEMSVNMSDFLHDQATR	0	0	2095.893807	0.0189	0.3400
LSFK[x]SIADVADMLEANDK	3	0	1965.971650	0.0189	0.3400
WPK[x]IAEIYGSALR	2	0	1502.824477	0.0188	0.2450
Q[x]IAIVVNQNWYCANTK	0	0	1920.951525	0.0188	0.3000
VSK[x]ILEHK	2	0	952.570517	0.0188	0.1500
F[x]ATLQKSK	0	0	921.528321	0.0188	0.1500
YTQSTNNDDPK[x]K	10	0	1409.642221	0.0187	0.2250
K[x]TELFKASTSAK	0	0	1309.724101	0.0187	0.2250
ATKQSK[x]YTYDR	5	0	1359.678214	0.0186	0.2050
VLSVEEIEAHLQSIAEK[x]D	16	0	2009.031604	0.0186	0.3350
VIPVEELK[x]EIKQIK	7	0	1665.007573	0.0186	0.2600
YEAK[x]AIGSGSEPAK	3	0	1406.704092	0.0186	0.2600
K[x]DWNACK	0	0	920.417393	0.0186	0.1300
SNDIEKAIDLYK[x]EVLNK	11	0	1991.057425	0.0185	0.3150
VK[x]AFGRVYATMQK	1	0	1497.812531	0.0185	0.2400
QVK[x]REVGCIGNIVER	2	0	1755.941297	0.0183	0.2750
MK[x]LSLFSNK	1	0	1066.584449	0.0183	0.1650
K[x]LIPIR	0	0	738.511554	0.0183	0.1100
K[x]IIEEEGFTNR	0	0	1334.682966	0.0182	0.2000
SFEQK[x]VMK	4	0	995.510954	0.0181	0.1450
DEK[x]YTLYDQNDTK	2	0	1631.731422	0.0181	0.2350
I[x]AIVVNQNWYCANTK	0	0	1792.892954	0.0180	0.2700
DKPK[x]YEPPVPTRTGR	3	0	1739.931783	0.0180	0.2700
AEQEELLSEK[x]VSTKK	9	0	1717.909710	0.0180	0.2700
K[x]WRLR	0	0	757.471088	0.0180	0.0900
EK[x]VLK	1	0	615.395529	0.0180	0.0900
LAQFEKEEYVSDPK[x]EQM	13	0	2069.961478	0.0179	0.3050
IMSLYSSRGTLK[x]VHTIR	11	0	1961.087952	0.0179	0.3050
LK[x]PQDERTQEER	1	0	1527.764059	0.0179	0.2150
TEEQRQPEDK[x]LR	9	0	1527.764059	0.0179	0.2150
GKYYPLK[x]SMTEK	6	0	1443.743119	0.0179	0.2150
EK[x]ADAAFLRLVK	1	0	1359.787367	0.0179	0.2150
VAIKK[x]GAVEYEIYK	4	0	1609.907866	0.0179	0.2500
VSTKK[x]ILGVAAEDK	4	0	1457.845270	0.0179	0.2500
LLSSAK[x]K	5	0	745.469750	0.0179	0.1250
NWK[x]EEYLRAAK	2	0	1406.730582	0.0177	0.1950
TNNLDLEHK[x]HK	8	0	1347.689447	0.0177	0.1950
HGGYK[x]PTDKHK	4	0	1266.646859	0.0177	0.1950
IKTLSMEK[x]HTELR	7	0	1584.865682	0.0177	0.2300
V[x]KAFGRVYATMQK	0	0	1497.812531	0.0177	0.2300
TLAGVTRDYYTK[x]QSK	11	0	1729.899815	0.0177	0.2650
NLTDETKNK[x]HCLIK	8	0	1712.887868	0.0175	0.2450
K[x]GAVEYEIYK	0	0	1198.623334	0.0175	0.1750
TNAIVMK[x]DIR	6	0	1159.638269	0.0175	0.1750
KSLK[x]DECK	3	0	1006.511679	0.0175	0.1400
YDK[x]K	2	0	552.290736	0.0175	0.0700
Q[x]EMK	0	0	534.247157	0.0175	0.0700
D[x]RGK	0	0	474.255021	0.0175	0.0700
LHQLRNK[x]ELISVSAASK	6	0	1893.079498	0.0174	0.2950
ELVSK[x]ASPIAGSEGK	4	0	1471.788150	0.0173	0.2600
LVPYLTK[x]LESKQR	6	0	1573.919099	0.0173	0.2250
SLALTK[x]KDK	5	0	1002.607293	0.0172	0.1550
SLALTK[x]K	5	0	759.485399	0.0171	0.1200
KEPPVYTPPK[x]DK	9	0	1397.755400	0.0171	0.2050
LELK[x]K	3	0	629.411178	0.0170	0.0850
VLK[x]TK	2	0	587.400615	0.0170	0.0850
K[x]VIAR	0	0	585.396198	0.0170	0.0850
NVVTEAGFIAIK[x]EDR	11	0	1660.878354	0.0170	0.2550
GMALGSANEK[x]IEASK	9	0	1504.755469	0.0170	0.2550
VSK[x]ILEHKEIMLR	2	0	1594.922802	0.0169	0.2200
YQK[x]PVDTEEENDK	2	0	1593.715773	0.0169	0.2200
VVDASIVSK[x]ALGNFVASVLAR	8	0	2115.205083	0.0169	0.3550
YK[x]EDTALR	1	0	994.508312	0.0169	0.1350
FNLMVICKDK[x]K	9	0	1394.741343	0.0168	0.1850
NCACVISQKK[x]VPDK	9	0	1645.827913	0.0168	0.2350
GGLGYPEDAIGKTK[x]LVK	13	0	1744.972250	0.0168	0.2850
YGLQGPTWLVHK[x]ENAINK	11	0	2067.090061	0.0167	0.3000
NK[x]ADYYTNICDR	1	0	1531.672470	0.0167	0.2000
GSNDDEMKIDK[x]K	10	0	1378.639778	0.0167	0.2000
AIGSGSEPAK[x]SELVKEFHK	9	0	2013.053008	0.0166	0.3150
LGIDPPK[x]GIMLYGPPGTGK	6	0	1910.033463	0.0166	0.3150
EIQDEK[x]EAEAARK	5	0	1515.752826	0.0165	0.2150
YGEK[x]ESLAAVLVR	3	0	1433.787759	0.0165	0.2150
DISSKSPSGNDALNDK[x]K	15	0	1774.869635	0.0165	0.2800
V[x]SPTGQITSTSARSGKK	0	0	1703.916525	0.0165	0.2800
K[x]YTGLLR	0	0	849.507194	0.0164	0.1150
FGDGIQIAQLALK[x]HRENK	12	0	2037.111857	0.0164	0.2950
KNEEK[x]LAEFDK	4	0	1349.682631	0.0164	0.1800
TLIDK[x]FSGEKK	4	0	1264.702640	0.0164	0.1800
IEPLKLK[x]VLVQGLER	6	0	1734.076651	0.0163	0.2450
ELAAIKEDTEAVLK[x]R	13	0	1684.935865	0.0163	0.2450
KTLEVLYLK[x]MHNNHAK	8	0	1938.050842	0.0162	0.2600
L[x]KGYQTIELDKK	0	0	1434.808159	0.0162	0.1950
NELEK[x]LNFSSLK	4	0	1420.756126	0.0162	0.1950
EPPVYTPPK[x]DKK	8	0	1397.755400	0.0162	0.1950
EMK[x]K	2	0	534.283541	0.0162	0.0650
LAEGESEEVK[x]AYMDPHR	9	0	1959.899550	0.0162	0.2750
K[x]PPVQPLAYKSATPFRK	0	0	1927.104259	0.0162	0.2750
FAASKEK[x]QNTPVLFDSK	6	0	1908.994437	0.0162	0.2750
EEPK[x]SETLENFTR	3	0	1578.752492	0.0162	0.2100
NMGTVVDLLIENK[x]ASALL	12	0	1900.033855	0.0161	0.2900
T[x]EVLK	0	0	588.348247	0.0160	0.0800
TK[x]LVK	1	0	587.400615	0.0160	0.0800
QYTVGQGYTK[x]AAWFEK	9	0	1875.915465	0.0159	0.2550
MPLLQSSVALLGQK[x]IR	13	0	1753.028320	0.0159	0.2550
ELLK[x]LKVELAK	3	0	1282.822356	0.0159	0.1750
KGTK[x]TSETNDR	3	0	1235.610532	0.0159	0.1750
EFPDLGVLEGK[x]RIDRPGR	10	0	2053.106771	0.0158	0.2850
LTHEK[x]STMLEKIK	4	0	1556.859536	0.0158	0.2050
LGDK[x]GPAAARASR	3	0	1268.694867	0.0158	0.2050
QAREK[x]VLK	4	0	970.592313	0.0156	0.1250
HNFVGLFVELSKLLVK[x]DR	15	0	2113.204692	0.0156	0.2800
K[x]RVIEHNIR	0	0	1163.688664	0.0156	0.1400
SLALTKK[x]DK	6	0	1002.607293	0.0156	0.1400
RFDSEK[x]AGDR	5	0	1179.563192	0.0155	0.1550
HPK[x]FEEILTRLR	2	0	1537.872820	0.0154	0.1850
SPSGNDALNDK[x]K	10	0	1244.599634	0.0154	0.1850
FDSEK[x]AGDREVQR	4	0	1535.732760	0.0154	0.2000
YYIIMGLQASK[x]LRNK	10	0	1796.997022	0.0153	0.2300
VSGIRK[x]HFEQVINEK	5	0	1782.973979	0.0153	0.2300
AIDLYKEVLNK[x]GVSK	10	0	1675.950788	0.0153	0.2300
GGVHVK[x]LAHLSKHPK	5	0	1606.941898	0.0153	0.2300
NKISWYTK[x]IVDELDLR	7	0	1992.067931	0.0153	0.2450
VLK[x]TKDEGGPAGGLYI	2	0	1616.877294	0.0153	0.2450
VRSEDYLPSK[x]YLDIDISK	9	0	2140.105099	0.0153	0.2750
EAEAAK[x]DEQIEKIDTVIK	5	0	2029.057817	0.0150	0.2700
IWKVMCK[x]NK	6	0	1205.641245	0.0150	0.1350
NCACVISQK[x]K	8	0	1206.584850	0.0150	0.1500
MRK[x]LAR	2	0	773.469370	0.0150	0.0900
VDVK[x]TK	3	0	688.411904	0.0150	0.0900
FIRVSGSELVQK[x]YIGEGSR	11	0	2124.132649	0.0150	0.2850
L[x]MTEFVDQVDDVVK	0	0	1636.801747	0.0150	0.2100
KK[x]LIPIR	1	0	866.606510	0.0150	0.1050
K[x]LFK	0	0	534.352941	0.0150	0.0600
QAAKASVVETVTLTK[x]VTQK	14	0	2001.146903	0.0147	0.2800
K[x]AIPLALGLLSASNPQMR	0	0	1879.071243	0.0147	0.2650
VIGSELVQK[x]YVGEGAR	8	0	1703.920551	0.0147	0.2350
TSK[x]TPPTAMLSSVR	2	0	1474.781290	0.0146	0.2050
LGISATALSPEEK[x]K	12	0	1442.797987	0.0146	0.2050
IHAK[x]SMAIDKDIR	3	0	1496.813257	0.0146	0.1900
ASK[x]GSNDDEMK	2	0	1180.502961	0.0145	0.1600
LGSTAIGVK[x]TK	8	0	1073.644403	0.0145	0.1600
GYQTIELDK[x]K	8	0	1193.629146	0.0145	0.1450
VVLKNK[x]GTMK	5	0	1116.668841	0.0145	0.1450
KPIGATWK[x]TTQLEEANSK	7	0	2001.053008	0.0144	0.2600
MVCK[x]IWKSDEINEVLNK	3	0	2105.064830	0.0144	0.2450
IDELVSNNEK[x]IWKVMCK	9	0	2105.064830	0.0144	0.2450
HNNHMAKVLTLELYK[x]K	14	0	1938.050842	0.0144	0.2300
SAELYK[x]NPKADPLDER	5	0	1844.926754	0.0144	0.2300
ASVVETVTLTK[x]VTQK	10	0	1602.919156	0.0143	0.2150
VAIK[x]KGAVEYEIYK	3	0	1609.907866	0.0143	0.2000
LAVNENLASSK[x]SSM	10	0	1449.713272	0.0143	0.2000
IEPLK[x]LK	4	0	839.547996	0.0143	0.1000
QDPKK[x]HLDAEVQK	4	0	1534.810280	0.0142	0.1850
NK[x]PDER	1	0	757.371829	0.0142	0.0850
ELLK[x]LK	3	0	742.495236	0.0142	0.0850
EIIRTSTSSMTAVPK[x]PLK	14	0	1958.086949	0.0142	0.2550
STELQIGVVEDDK[x]PFR	12	0	1831.931505	0.0141	0.2250
SLYFATPGNTSFK[x]TDM	12	0	1778.818457	0.0141	0.2250
LLENDIK[x]VMK	6	0	1201.673984	0.0140	0.1400
MVTANIK[x]NIK	6	0	1130.648106	0.0140	0.1400
SLLTGK[x]HAIR	5	0	1094.655970	0.0140	0.1400
SAK[x]AK	2	0	503.306720	0.0140	0.0700
NK[x]ADYYTNICDRER	1	0	1816.816160	0.0139	0.1950
LK[x]PLIEKGGDWERK	1	0	1667.935808	0.0139	0.1950
RVATEK[x]DFLDAVQK	5	0	1618.867791	0.0139	0.1950
VEPIPLINGEK[x]RDLRPGR	10	0	2058.169702	0.0139	0.2500
Y[x]FATLQKSK	0	0	1084.591644	0.0139	0.1250
EK[x]TSNNTNR	1	0	1062.505347	0.0139	0.1250
QTETINWLEK[x]RFK	9	0	1691.899424	0.0138	0.1800
DVAKMK[x]LSLFSNK	5	0	1479.811862	0.0138	0.1800
VLTLSLMEELHK[x]MDDRK	11	0	2057.064831	0.0138	0.2350
EFHK[x]DMTLEEAEVLILK	3	0	2044.054982	0.0138	0.2350
YTYDRGTTAVLK[x]EDIYK	11	0	2035.026127	0.0138	0.2350
VALRNDSYQLIK[x]ILPNK	11	0	1984.146846	0.0138	0.2350
GGLGYPEDAIGK[x]TKLVK	11	0	1744.972250	0.0138	0.2350
DDLSGAEIK[x]AIVSEAGLLALR	8	0	2140.173842	0.0138	0.2900
K[x]FDSGGGDNGANNQFAGNQSM	0	0	2114.871099	0.0138	0.2900
ELEAMK[x]LLRPRK	5	0	1482.870377	0.0138	0.1650
ILSGEQTVK[x]YDR	8	0	1407.735725	0.0138	0.1650
FFEK[x]INVK	3	0	1023.575269	0.0137	0.1100
K[x]SLKDECK	0	0	1006.511679	0.0137	0.1100
DKK[x]LIPIR	2	0	981.633448	0.0137	0.1100
K[x]MRK	0	0	561.342056	0.0137	0.0550
K[x]IDK	0	0	502.311471	0.0137	0.0550
IEPLK[x]LKVLVQGLER	4	0	1734.076651	0.0137	0.2050
K[x]PRVVTALTMLKQHLFR	0	0	2037.203252	0.0135	0.2300
VLVDMESMLVPK[x]PLINK	11	0	1925.072882	0.0135	0.2300
ADYYYQAK[x]AK	7	0	1219.587284	0.0135	0.1350
TVQYATK[x]RSK	6	0	1180.656362	0.0135	0.1350
FVK[x]LGIDPPK	2	0	1112.659326	0.0135	0.1350
AIHK[x]LGSTLK	3	0	1066.649824	0.0135	0.1350
EQVRDAGK[x]DEFSR	7	0	1535.732760	0.0135	0.1750
DTMNVDINAIKK[x]GEIR	11	0	1815.951192	0.0134	0.2150
YTGLLRVSAMMSCACQK[x]R	16	0	2131.015784	0.0133	0.2400
LVSK[x]TSFLTNASNNLAIR	3	0	1948.074078	0.0133	0.2400
NFGRDLK[x]LK	6	0	1089.629423	0.0133	0.1200
NSTNNTK[x]ER	6	0	1062.505347	0.0133	0.1200
RFCVGLQK[x]IEEIFK	7	0	1765.954825	0.0132	0.1850
QTETINWLEK[x]R	9	0	1416.736060	0.0132	0.1450
K[x]VIARLQSYDR	0	0	1347.762215	0.0132	0.1450
MPFGNTHNK[x]FK	8	0	1319.644415	0.0132	0.1450
EIK[x]PNIRVALR	2	0	1307.803685	0.0132	0.1450
SSSDMAYTSMFKGNQK[x]VVK	15	0	2107.007711	0.0132	0.2500
GIGSYEK[x]QSEVSVGLR	6	0	1707.879080	0.0131	0.2100
M[x]MGINERK	0	0	977.478607	0.0131	0.1050
K[x]TVQYATK	0	0	937.523235	0.0131	0.1050
KQYSAK[x]AK	5	0	922.523570	0.0131	0.1050
QKSLEK[x]TLVPYLR	5	0	1573.919099	0.0131	0.1700
QYQEVVK[x]QGDVLLNK	6	0	1759.946763	0.0130	0.1950
FNLMVICK[x]DK	7	0	1266.646388	0.0130	0.1300
K[x]TLVAHAVLK	0	0	1078.686208	0.0130	0.1300
IDELVSNNEKIWK[x]VMCK	12	0	2105.064830	0.0129	0.2200
LAAEDHK[x]FVIHQEENKR	6	0	2063.054738	0.0129	0.2200
M[x]SIMEYNGGSCVAMAGK	0	0	1804.761547	0.0129	0.2200
RNAEELSSYQK[x]K	10	0	1451.736786	0.0129	0.1550
M[x]ESLQRLLQGAR	0	0	1400.755746	0.0129	0.1550
LK[x]WSDERYLHQSLK	1	0	1801.947432	0.0129	0.1800
V[x]SPTGQITSTSARSGK	0	0	1575.821569	0.0128	0.2050
NSIVSK[x]YTQSTNNDDPKK	5	0	2037.996615	0.0128	0.2300
YKVNLYK[x]FR	6	0	1229.692020	0.0128	0.1150
SAELYK[x]NPK	5	0	1048.555259	0.0128	0.1150
NHASIDK[x]MK	6	0	1042.522913	0.0128	0.1150
FDSEK[x]AGDR	4	0	1023.462090	0.0128	0.1150
VLTLELYKK[x]LR	8	0	1374.859801	0.0127	0.1400
TLSMEK[x]HTELR	5	0	1343.686669	0.0127	0.1400
LENVK[x]IYADLK	4	0	1304.733939	0.0127	0.1400
SVQPTAK[x]TVQK	6	0	1185.671676	0.0127	0.1400
S[x]PTGQITSTSARSGK	0	0	1476.753161	0.0127	0.1900
LENVKIYADLK[x]INEDSK	10	0	1991.057425	0.0126	0.2150
TIPPLTTVK[x]GSDAAPQASK	8	0	1881.020649	0.0126	0.2400
SSK[x]SSLELANNAVKSNDIEK	2	0	2133.091236	0.0125	0.2500
INEDSK[x]LAVNENLASSKSSM	5	0	2136.036759	0.0125	0.2500
IAYASVVYIADK[x]YK	11	0	1602.865670	0.0125	0.1750
GYSKPNERATK[x]QSK	10	0	1592.826990	0.0125	0.1750
LSLFSNK[x]ENELR	6	0	1448.762272	0.0125	0.1500
IDRPAQVISFK[x]K	10	0	1400.813914	0.0125	0.1500
ILEHK[x]EIMLR	4	0	1280.727413	0.0125	0.1250
NIK[x]VIMATNR	2	0	1158.654253	0.0125	0.1250
QRIQK[x]ENR	4	0	1070.594434	0.0125	0.1000
VGK[x]SAVIK	2	0	800.511946	0.0125	0.1000
K[x]DQK	0	0	517.285985	0.0125	0.0500
ELK[x]K	2	0	516.327120	0.0125	0.0500
M[x]TDK	0	0	493.220610	0.0125	0.0500
ASALGAINLQPLLMPSK[x]R	16	0	1879.071243	0.0125	0.2250
FLKTSK[x]TPPTAMLSSVR	5	0	1863.028712	0.0124	0.2100
FGDGIQIAQLALK[x]HR	12	0	1665.931391	0.0123	0.1850
LVARNIPK[x]EIK	7	0	1279.797539	0.0123	0.1350
FFEKINVK[x]K	7	0	1151.670224	0.0122	0.1100
HNNHMAK[x]VLTLELYKK	6	0	1938.050842	0.0122	0.1950
VVSSAIVDK[x]YIGESAR	8	0	1692.904567	0.0122	0.1950
KEEPK[x]SETLENFTR	4	0	1706.847448	0.0121	0.1700
VSK[x]QGEIDYEALVK	2	0	1577.830012	0.0121	0.1700
NK[x]HCLIK	1	0	911.501059	0.0121	0.0850
K[x]PRRLLK	0	0	909.623554	0.0121	0.0850
QPEDK[x]LR	4	0	884.471536	0.0121	0.0850
GAIEK[x]VDDLLTTQAEAK	4	0	1800.946820	0.0121	0.2050
VEFKMGNGK[x]MVEISR	8	0	1723.874862	0.0120	0.1800
VVLK[x]NKGTMK	3	0	1116.668841	0.0120	0.1200
ENEQK[x]IKTLSMEK	4	0	1576.812980	0.0119	0.1550
M[x]GINERKGFDFEYYQR	0	0	2051.952252	0.0119	0.1900
Q[x]YTVGQGYTKAAWFEK	0	0	1875.915465	0.0119	0.1900
K[x]DGIQDIMPSQAKELK	0	0	1799.945046	0.0119	0.1900
K[x]RMPIDFK	0	0	1033.574220	0.0119	0.0950
VVK[x]GNQKFSSTADYMNMSS	2	0	2092.955678	0.0118	0.2250
MVRGGYAEVK[x]QSEVIGLVR	9	0	2090.130540	0.0118	0.2250
FFEK[x]EDVQSLK	3	0	1368.692468	0.0118	0.1300
GGDEWK[x]IEPLK	5	0	1270.655693	0.0118	0.1300
E[x]SLQRLLQGAR	0	0	1269.715268	0.0118	0.1300
YPMDAHK[x]SELEGVEEAR	6	0	1959.899550	0.0118	0.2000
IDVEESIAGYQLARSK[x]R	15	0	1934.022044	0.0118	0.2000
CVVHLNDASVAAK[x]LLMK	12	0	1868.001115	0.0118	0.2000
FLK[x]TSKTPPTAMLSSVR	2	0	1863.028712	0.0118	0.2000
K[x]EAGFIDDILIITPASK	0	0	1830.013777	0.0118	0.2000
DKLVLK[x]EVFLSFHNLVGR	5	0	2113.204692	0.0117	0.2100
K[x]SSEQANLYERK	0	0	1451.736786	0.0117	0.1400
I[x]INRDIGKVVDK	0	0	1368.808828	0.0117	0.1400
HK[x]TPDK	1	0	724.386752	0.0117	0.0700
IQFCLALHNDSIK[x]SMR	12	0	1931.970877	0.0116	0.1850
QDPK[x]KHLDAEVQK	3	0	1534.810280	0.0115	0.1500
FRKLGVK[x]PPK	6	0	1168.744388	0.0115	0.1150
DIK[x]VIMATNR	2	0	1159.638269	0.0115	0.1150
MHNNHAK[x]SLPPEEYDEK	6	0	2037.921346	0.0115	0.1950
NRQYQEVVK[x]QGDVLLNK	8	0	2030.090787	0.0115	0.1950
K[x]INVLNFPSANFSK	0	0	1577.856502	0.0114	0.1600
LK[x]LELKK	1	0	870.590192	0.0114	0.0800
IGLSK[x]IR	4	0	785.512280	0.0114	0.0800
SAKGTK[x]R	5	0	746.439846	0.0114	0.0800
EIK[x]EVIELPVK	2	0	1295.769988	0.0114	0.1250
ASK[x]AAREYLEK	2	0	1264.677488	0.0114	0.1250
DELWK[x]NDDQLTYTYK	4	0	1930.894787	0.0113	0.1700
DLEETDERSLALTK[x]K	13	0	1746.899873	0.0113	0.1700
YEAKAIGSGSEPAK[x]SELVK	13	0	1963.026127	0.0113	0.2150
K[x]VAEQNENPTVGSAQK	0	0	1698.853594	0.0113	0.1800
EK[x]QNTPVLFDSK	1	0	1404.724827	0.0113	0.1350
K[x]YDK	0	0	552.290736	0.0113	0.0450
NCK[x]K	2	0	548.274037	0.0113	0.0450
DQK[x]K	2	0	517.285985	0.0113	0.0450
DK[x]PK	1	0	486.280173	0.0113	0.0450
S[x]SKSSLELANNAVKSNDIEK	0	0	2133.091236	0.0112	0.2250
LGSTAIGVKTK[x]DAVVLGVEK	10	0	1984.156741	0.0112	0.2250
K[x]AMVNIDTIDNKVATTM	0	0	1863.943328	0.0112	0.1900
ELLK[x]PSASVALQR	3	0	1410.819391	0.0112	0.1450
TTMTNGFLAHK[x]LCIHKNK	10	0	2113.092380	0.0111	0.2000
LFAYPPK[x]SVQPTAKTVQK	6	0	2002.125051	0.0111	0.2000
VPDKLIDASTVK[x]HVFPITK	11	0	2107.204023	0.0111	0.2100
VVDKCFGIK[x]FDIMPR	8	0	1823.942544	0.0110	0.1650
K[x]QCVIANSCK	0	0	1206.584850	0.0110	0.1100
WSTAETLTNNK[x]IDRDK	10	0	1890.943464	0.0109	0.1750
LVLK[x]EVFLSFHNLVGR	3	0	1870.082797	0.0109	0.1750
NLNAPK[x]FSFISNVRPK	5	0	1831.010363	0.0109	0.1750
FIVK[x]ASSGPRYVVGCR	3	0	1794.956220	0.0109	0.1750
YQKDEEWPPK[x]M	9	0	1449.659787	0.0109	0.1200
LFAYPPKSVQPTAK[x]TVQK	13	0	2002.125051	0.0108	0.1950
SETMKYYLPK[x]GK	9	0	1443.743119	0.0108	0.1300
TMGK[x]NK	3	0	677.353010	0.0108	0.0650
VADLK[x]K	4	0	672.416990	0.0108	0.0650
EK[x]SPAIIFIDELDAIGTKR	1	0	2115.157467	0.0108	0.2050
EKASK[x]GSNDDEMK	4	0	1437.640504	0.0108	0.1400
TLALK[x]YPGGGPGK	4	0	1257.708061	0.0108	0.1400
SNPVFAENDEK[x]GEK	10	0	1562.721193	0.0107	0.1500
SLGSGMDQEK[x]VLNK	9	0	1504.755469	0.0107	0.1500
K[x]EKWIAK	0	0	901.538493	0.0107	0.0750
K[x]TLVAHAVLKVGSALVGSQTK	0	0	2106.252365	0.0107	0.2250
INVKFFEK[x]EDVQSLK	7	0	1822.982813	0.0107	0.1600
EASK[x]TLSK	3	0	862.475953	0.0106	0.0850
S[x]SKDISSK	0	0	850.439569	0.0106	0.0850
K[x]SGNLPDADNSKSDISK	0	0	1774.869635	0.0106	0.1800
A[x]KVAEQNENPTVGSAQK	0	0	1769.890704	0.0106	0.1800
GTPGYGPLGVLPK[x]VGIR	12	0	1679.972193	0.0106	0.1800
FK[x]LNVYKYR	1	0	1229.692020	0.0106	0.0950
EDVQSLK[x]LK	6	0	1058.597121	0.0106	0.0950
VEFK[x]MGNGK	3	0	1008.506203	0.0106	0.0950
K[x]GFDFEYYQR	0	0	1351.619643	0.0105	0.1050
SSHIITK[x]ELK	6	0	1154.665864	0.0105	0.1050
HK[x]TPDKGYGHR	1	0	1294.653005	0.0105	0.1150
YEYQKLK[x]ESQLVDK	6	0	1769.919882	0.0104	0.1450
ETEK[x]LAEERGWDIR	3	0	1730.858680	0.0104	0.1450
K[x]EEPKSETLENFTR	0	0	1706.847448	0.0104	0.1450
QIKEIK[x]EVIELPVK	5	0	1665.007573	0.0104	0.1450
K[x]GEIRMGTTITALR	0	0	1545.866017	0.0104	0.1450
Q[x]LMTEFVDQVDDVVK	0	0	1764.860319	0.0103	0.1550
IITK[x]EGVETRIIPLK	3	0	1709.045018	0.0103	0.1550
LFLLRIVAFDQLVK[x]EK	13	0	1931.160709	0.0103	0.1650
GERPSCPTGYHLK[x]SIR	12	0	1856.931459	0.0103	0.1650
IQDAELAILQK[x]TQNLR	10	0	1853.036967	0.0103	0.1650
IQDAELAILQK[x]TQNLRR	10	0	2009.138070	0.0103	0.1750
SPAIIFIDELDAIGTK[x]R	15	0	1858.019923	0.0103	0.1750
AK[x]VAEQNENPTVGSAQK	1	0	1769.890704	0.0103	0.1750
K[x]PIGATWKTTQLEEANSK	0	0	2001.053008	0.0103	0.1850
DK[x]LVLKEVFLSFHNLVGR	1	0	2113.204692	0.0100	0.1800
GTKK[x]SGNLPDADNSK	3	0	1530.763724	0.0100	0.1500
KINVK[x]FFEK	4	0	1151.670224	0.0100	0.0900
IAKGAIEK[x]VDDLLTTQAEAK	7	0	2113.162944	0.0100	0.2000
QAAK[x]ASVVETVTLTKVTQK	3	0	2001.146903	0.0100	0.1900
TLLAK[x]AVANQTSATFLR	4	0	1804.020592	0.0100	0.1700
GGYAEVK[x]QSEVIGLVR	6	0	1703.920551	0.0100	0.1600
MVILNK[x]DGMERK	5	0	1432.752968	0.0100	0.1200
K[x]DGIQDIMPSQAK	0	0	1429.723444	0.0100	0.1300
FNLMVICK[x]DKK	7	0	1394.741343	0.0100	0.1100
IINRDIGK[x]VVDK	7	0	1368.808828	0.0100	0.1200
YYPLK[x]SMTEK	4	0	1258.626702	0.0100	0.1000
K[x]TAGEDAVTLVK	0	0	1230.681905	0.0100	0.1200
K[x]EPPVYTPPK	0	0	1154.633506	0.0100	0.1000
K[x]PPVQPLAYK	0	0	1139.670224	0.0100	0.1000
NWK[x]EEYLR	2	0	1136.561406	0.0100	0.0800
K[x]GVVALVEDK	0	0	1056.617856	0.0100	0.1000
DLVKK[x]YDK	4	0	1007.565097	0.0100	0.0800
IWK[x]VMCK	2	0	963.503367	0.0100	0.0700
EK[x]SLLAHK	1	0	924.539219	0.0100	0.0800
EK[x]WIAK	1	0	773.443537	0.0100	0.0600
DVAK[x]MK	3	0	690.373411	0.0100	0.0600
KDK[x]PK	2	0	614.375128	0.0100	0.0500
K[x]LIR	0	0	528.374737	0.0100	0.0400
IGLSK[x]IRIAYASVVYIADK	4	0	2079.209109	0.0097	0.1850
YPMDAHK[x]SELEGVEEARR	6	0	2116.000652	0.0097	0.1750
TPNDTQK[x]YSNDKSIVNSM	6	0	2040.942138	0.0097	0.1750
DPEEEAEMMTK[x]ETTEKK	10	0	2024.891743	0.0097	0.1650
YEVGAEYIKK[x]VIAR	9	0	1637.914013	0.0096	0.1350
N[x]STEEIDLYNRWK	0	0	1666.795023	0.0096	0.1250
GGDEWKIEPLK[x]LK	10	0	1511.834706	0.0096	0.1250
AVILSDTK[x]PVDK	7	0	1284.728853	0.0096	0.1150
VIPVEELK[x]EIK	7	0	1295.769988	0.0095	0.1050
QGSATVGLVSK[x]THAVLVALKR	10	0	2134.258512	0.0095	0.2000
IEDTDK[x]YDKK	5	0	1253.613888	0.0095	0.0950
K[x]IYNEYPPTK	0	0	1251.649881	0.0095	0.0950
NK[x]MVCKIWK	1	0	1205.641245	0.0094	0.0850
VLTLAMVK[x]R	7	0	1029.636817	0.0094	0.0850
AK[x]TMTERLCPHTTSASM	1	0	1920.885494	0.0094	0.1600
FLHDK[x]NSDYKETLIFK	4	0	1997.025735	0.0094	0.1500
K[x]PPVQPLAYKSATPFR	0	0	1799.009303	0.0094	0.1500
LCFDELK[x]K	6	0	1051.537166	0.0094	0.0750
TVQYATK[x]R	6	0	965.529382	0.0094	0.0750
K[x]LARNILK	0	0	954.633783	0.0094	0.0750
VVGQLLEK[x]LKPLIEK	7	0	1706.070505	0.0093	0.1400
SGVKLENVK[x]IYADLK	8	0	1675.950788	0.0093	0.1400
S[x]GYDRALSVFSPDGR	0	0	1625.779708	0.0093	0.1400
P[x]TDDDDK	0	0	804.313706	0.0093	0.0650
K[x]ALSSLK	0	0	745.469750	0.0093	0.0650
TIPPLTTVK[x]GSDAAPQASKK	8	0	2009.115605	0.0093	0.1850
QGSATVGLVSK[x]THAVLVALK	10	0	1978.157410	0.0093	0.1850
DEPEETDVNK[x]YQK	9	0	1593.715773	0.0092	0.1200
NTWNSTLETAK[x]AK	10	0	1462.741537	0.0092	0.1200
LRTFHILEPK[x]EK	9	0	1509.866674	0.0092	0.1100
GK[x]YYPLKSMTEK	1	0	1443.743119	0.0092	0.1100
TLSK[x]WRDATDDK	3	0	1434.710239	0.0092	0.1100
QNTPVLFDSKEAVLK[x]LK	14	0	1929.093418	0.0091	0.1550
IRIAYASVVYIADK[x]YK	13	0	1872.050830	0.0091	0.1450
VGVFK[x]NVSGNVLSEIK	4	0	1688.946037	0.0091	0.1450
YTVGQGYTK[x]AAWFEK	8	0	1747.856893	0.0090	0.1350
K[x]TREALMEFR	0	0	1279.670628	0.0090	0.0900
GTK[x]TSETNDR	2	0	1107.515576	0.0090	0.0900
M[x]FMTR	0	0	684.308705	0.0090	0.0450
M[x]NSTEEIDLYNRWK	0	0	1797.835501	0.0089	0.1250
MKLSLFSNK[x]ENELR	8	0	1707.897707	0.0089	0.1250
VLSNYMK[x]QEALSSK	6	0	1596.818066	0.0089	0.1250
NK[x]RGGDEWK	1	0	1088.536254	0.0089	0.0800
NLTDETK[x]NK	6	0	1061.535250	0.0089	0.0800
LAHLSK[x]HPK	5	0	1029.608297	0.0089	0.0800
EVLNK[x]GVSK	4	0	972.560345	0.0089	0.0800
LTHEKSTMLEK[x]IK	10	0	1556.859536	0.0088	0.1150
E[x]IINRDIGKVVDK	0	0	1497.851416	0.0088	0.1150
TK[x]DEGGPAGGLYI	1	0	1276.629872	0.0088	0.1150
GTK[x]TSETNDRNSTNNTK	2	0	1866.866670	0.0088	0.1500
SAELYKNPK[x]ADPLDER	8	0	1844.926754	0.0088	0.1400
M[x]SGYDRALSVFSPDGR	0	0	1756.820186	0.0088	0.1400
SNDIEK[x]AIDLYK	5	0	1407.724493	0.0088	0.1050
K[x]SGNLPDADNSK	0	0	1244.599634	0.0088	0.1050
DTALEK[x]YK	5	0	966.502166	0.0088	0.0700
VAQTTYK[x]K	6	0	937.523235	0.0088	0.0700
K[x]PIGATWK	0	0	899.522844	0.0088	0.0700
IDK[x]K	2	0	502.311471	0.0088	0.0350
LIK[x]K	2	0	500.368591	0.0088	0.0350
HNNHMAK[x]VLTLELYK	6	0	1809.955886	0.0087	0.1300
SMIADK[x]HAIRILAHR	5	0	1730.972539	0.0087	0.1300
QNTPVLFDSK[x]EAVLK	9	0	1687.914404	0.0087	0.1300
D[x]GIQDIMPSQAKELK	0	0	1671.850090	0.0087	0.1300
TNSTDEKGTK[x]K	9	0	1207.604385	0.0086	0.0950
MCSPSATLTHRTMTEK[x]AR	15	0	2076.986596	0.0086	0.1550
M[x]ATTVKDTMNVDINAIKK	0	0	1992.038284	0.0086	0.1550
CNK[x]FFYILYFELYK	2	0	1946.963993	0.0086	0.1200
VVTALTMLK[x]QHLFR	8	0	1655.954434	0.0086	0.1200
EKVLK[x]TK	4	0	844.538158	0.0086	0.0600
A[x]TTVKDTMNVDINAIKK	0	0	1860.997805	0.0085	0.1450
LALTKPK[x]GTPGYGPLGVLPK	6	0	2006.192733	0.0085	0.1700
NKLLK[x]VTVSK	4	0	1128.722984	0.0085	0.0850
NK[x]LLKVTVSK	1	0	1128.722984	0.0085	0.0850
LNDPEDK[x]YEALSK	6	0	1520.735782	0.0085	0.1100
ATAGPIIADK[x]NCK	9	0	1357.702317	0.0085	0.1100
AIGSGSEPAKSELVK[x]EFHK	14	0	2013.053008	0.0084	0.1600
ELNLMDPK[x]VPEDIFK	7	0	1786.917438	0.0083	0.1250
GVFK[x]NVSGNVLSEIK	3	0	1589.877628	0.0083	0.1250
NK[x]VLVKVHPEGK	1	0	1346.803351	0.0083	0.1000
K[x]GVVALVEDKTK	0	0	1285.760486	0.0083	0.1000
IK[x]YEYQKLK	1	0	1211.691351	0.0083	0.0750
IEDTDK[x]YDK	5	0	1125.518932	0.0083	0.0750
VMCK[x]NK	3	0	778.382925	0.0083	0.0500
DKK[x]DQK	2	0	760.407879	0.0083	0.0500
ETTEK[x]K	4	0	734.380997	0.0083	0.0500
M[x]GINER	0	0	718.343173	0.0083	0.0500
ARQEVAAQK[x]SSEETEDK	8	0	1904.907471	0.0082	0.1400
QEYALALQK[x]WDLSR	8	0	1719.894338	0.0082	0.1150
SSK[x]SSLELANNAVK	2	0	1446.767750	0.0082	0.1150
LELKK[x]ANWCDK	4	0	1403.723052	0.0082	0.0900
VPTFANFHTPIFIAK[x]R	14	0	1858.025287	0.0081	0.1300
GYSK[x]PNER	3	0	949.461699	0.0081	0.0650
GSLEKNWK[x]EEYLR	7	0	1650.836493	0.0081	0.1050
NIPK[x]ARASLTAAK	3	0	1339.793514	0.0081	0.1050
VNQIESQMAMAEK[x]LIQIR	12	0	2101.102276	0.0081	0.1450
YK[x]NENLENIEDVQLR	1	0	1875.932566	0.0080	0.1200
YLHQSLKYK[x]EDTALR	8	0	1863.984208	0.0080	0.1200
G[x]VFKNVSGNVLSEIK	0	0	1589.877628	0.0080	0.1200
FVIHQEENK[x]R	8	0	1298.673071	0.0080	0.0800
MEILK[x]IHLEK	4	0	1252.721266	0.0080	0.0800
NLQVAK[x]SLDK	5	0	1114.634566	0.0080	0.0800
IEASK[x]GLIDR	4	0	1100.618917	0.0080	0.0800
DRLK[x]K	3	0	658.412573	0.0080	0.0400
NEEK[x]K	3	0	646.328572	0.0080	0.0400
NEEGIIEFTK[x]TPNDTQK	9	0	1962.953358	0.0079	0.1350
K[x]LIPIRGTEVEK	0	0	1381.829229	0.0079	0.0950
EAEAAK[x]DEQIEK	5	0	1359.651724	0.0079	0.0950
DYVIQSDLMSAARK[x]VADLK	13	0	2122.109136	0.0079	0.1500
HIIMFDCK[x]ILEFTK	7	0	1793.920748	0.0079	0.1100
YEYQK[x]LKESQLVDK	4	0	1769.919882	0.0079	0.1100
ATAGPIIADK[x]NCKK	9	0	1485.797272	0.0079	0.1100
LK[x]WSDER	1	0	932.471536	0.0079	0.0550
YK[x]VNLYK	1	0	926.522509	0.0079	0.0550
FK[x]LNVYK	1	0	910.527595	0.0079	0.0550
K[x]VGQYIR	0	0	862.502443	0.0079	0.0550
KLDVAK[x]R	5	0	828.518092	0.0079	0.0550
QVARNELEK[x]LNFSSLK	8	0	1875.021318	0.0078	0.1250
M[x]CSPSATLTHRTMTEK	0	0	1849.848383	0.0078	0.1250
AKWSTAETLTNNK[x]IDR	12	0	1846.953636	0.0078	0.1250
N[x]SIVSKYTQSTNNDDPKK	0	0	2037.996615	0.0078	0.1400
K[x]INVKFFEK	0	0	1151.670224	0.0078	0.0700
YDK[x]TEDDIK	2	0	1125.518932	0.0078	0.0700
IK[x]ILFSDVK	1	0	1061.648429	0.0078	0.0700
SSEETEDK[x]K	7	0	1051.466899	0.0078	0.0700
SLDK[x]QMVEERVLK	3	0	1573.849698	0.0077	0.1000
TEPKAVDEEMK[x]VR	10	0	1530.771118	0.0077	0.1000
LLK[x]PRVNNRIGSVDR	2	0	1736.016844	0.0077	0.1150
C[x]SPSATLTHRTMTEK	0	0	1718.807905	0.0077	0.1150
LIPIRGTEVEK[x]ITIK	10	0	1709.045018	0.0077	0.1150
VAQTTYK[x]KIYNEYPPTK	6	0	2043.067597	0.0076	0.1300
K[x]APNTVYAVQFLEAVYK	0	0	1940.040658	0.0076	0.1300
AGDFQGLNEQLVSLFK[x]K	15	0	1892.999523	0.0076	0.1300
IAK[x]GAIEKVDDLLTTQAEAK	2	0	2113.162944	0.0075	0.1500
IIENEQSAEK[x]NAYVINLK	9	0	2075.089784	0.0075	0.1350
LALTK[x]PKGTPGYGPLGVLPK	4	0	2006.192733	0.0075	0.1500
NILK[x]VDIEVAVIPSEGFR	3	0	1998.114879	0.0075	0.1350
S[x]PTGQITSTSAR	0	0	1204.604720	0.0075	0.0900
NK[x]MVCK	1	0	778.382925	0.0075	0.0450
K[x]TELFK	0	0	764.443203	0.0075	0.0450
NK[x]ISWYTKIVDELDLR	1	0	1992.067931	0.0075	0.1200
K[x]FTGGVLMLIDRESDK	0	0	1807.950131	0.0075	0.1200
VATEK[x]DFLDAVQKVVK	4	0	1788.998462	0.0075	0.1200
GYARAIHK[x]LGSTLK	7	0	1513.872820	0.0075	0.1050
K[x]DWNACKK	0	0	1048.512348	0.0075	0.0600
VLVDK[x]SRK	4	0	943.581415	0.0075	0.0600
K[x]LAR	0	0	486.327789	0.0075	0.0300
M[x]PPK	0	0	471.251517	0.0075	0.0300
M[x]GQAQSGNFSNFGDGANGDNK	0	0	2114.871099	0.0074	0.1550
EHFKELVSK[x]ASPIAGSEGK	8	0	2013.053008	0.0074	0.1400
FSFISNVRPK[x]LFAYPPK	9	0	2010.109010	0.0074	0.1250
SFEQK[x]VMKEDNLILR	4	0	1848.976679	0.0073	0.1100
EVIELPLK[x]NPELFLR	7	0	1809.039932	0.0073	0.1100
IDELVSNNEK[x]IWK	9	0	1586.830346	0.0073	0.0950
NDSYQLIK[x]ILPNK	7	0	1544.856167	0.0073	0.0950
TGRK[x]EPPVYTPPK	3	0	1468.803742	0.0073	0.0950
EK[x]ASKGSNDDEMK	1	0	1437.640504	0.0073	0.0950
YQK[x]DEEWPPKM	2	0	1449.659787	0.0073	0.0800
LELK[x]KANWCDK	3	0	1403.723052	0.0073	0.0800
ELK[x]KEEMVMLK	2	0	1376.740675	0.0073	0.0800
EAVLK[x]LKLELK	4	0	1282.822356	0.0073	0.0800
TNSTDEK[x]GTKK	6	0	1207.604385	0.0073	0.0800
TTMTNGFLAHKLCIHK[x]NK	15	0	2113.092380	0.0072	0.1300
Y[x]TVGQGYTK	0	0	1015.497414	0.0072	0.0650
IGLHDDAYLDVCK[x]YYR	12	0	1999.946105	0.0072	0.1150
SEFQRLTHEK[x]STMLEK	9	0	1962.983216	0.0072	0.1150
LAAEDHK[x]FVIHQEENK	6	0	1906.953636	0.0072	0.1150
VVKVDAQDFLK[x]VAETR	10	0	1817.004608	0.0072	0.1150
VSGSELVQK[x]YIGEGSR	8	0	1707.879080	0.0072	0.1150
S[x]IMEYNGGSCVAMAGK	0	0	1673.721069	0.0072	0.1150
QIK[x]EIKEVIELPVK	2	0	1665.007573	0.0071	0.1000
TSTSSMTAVPK[x]PLK	10	0	1446.775143	0.0071	0.1000
K[x]ANWCDK	0	0	920.417393	0.0071	0.0500
LKLELK[x]K	5	0	870.590192	0.0071	0.0500
LAAEDHKFVIHQEENK[x]R	15	0	2063.054738	0.0071	0.1200
ILPNK[x]VDPLVSLMMVEK	4	0	1925.072882	0.0071	0.1200
G[x]QAQSGNFSNFGDGANGDNK	0	0	1983.830620	0.0070	0.1400
YQK[x]DEEWPPK	2	0	1318.619308	0.0070	0.0700
VMK[x]EDNLILR	2	0	1229.680131	0.0070	0.0700
NPK[x]ADPLDER	2	0	1153.572695	0.0070	0.0700
THAVLVALK[x]R	8	0	1106.692354	0.0070	0.0700
DAVVLGVEK[x]R	8	0	1084.624003	0.0070	0.0700
LRWK[x]R	3	0	757.471088	0.0070	0.0350
GEIK[x]K	3	0	573.348581	0.0070	0.0350
TNNLDLEHK[x]HKTPDK	8	0	1788.911774	0.0070	0.1050
GYQTIELDKK[x]LDVAK	9	0	1719.940617	0.0070	0.1050
GYQTIELDK[x]KLDVAK	8	0	1719.940617	0.0070	0.1050
IHAKSMAIDK[x]DIR	9	0	1496.813257	0.0069	0.0900
EDMGSNDK[x]ASKER	7	0	1465.646650	0.0069	0.0900
V[x]GVFKNVSGNVLSEIK	0	0	1688.946037	0.0069	0.1100
K[x]EEMVMLK	0	0	1006.519074	0.0069	0.0550
F[x]PTDDDDK	0	0	951.382115	0.0069	0.0550
VPDK[x]LIDASTVKHVFPITK	3	0	2107.204023	0.0068	0.1300
ELKK[x]EEMVMLK	3	0	1376.740675	0.0068	0.0750
NSDYK[x]ETLIFK	4	0	1356.692468	0.0068	0.0750
K[x]NVPKLQNVSNFQK	0	0	1642.915408	0.0068	0.0950
NSTEEIDLYNRWK[x]ALER	12	0	2136.059881	0.0068	0.1150
LENVK[x]IYADLKINEDSK	4	0	1991.057425	0.0068	0.1150
DSESTEEK[x]EAQAVQRAR	7	0	1932.913617	0.0068	0.1150
ATTVKDTMNVDINAIK[x]K	15	0	1860.997805	0.0068	0.1150
LGSTAIGVK[x]TKDAVVLGVEK	8	0	1984.156741	0.0068	0.1350
VPFTAAITITGVK[x]TSTGGPK	12	0	1945.088332	0.0068	0.1350
INVK[x]FFEKEDVQSLK	3	0	1822.982813	0.0067	0.1000
LIDASTVK[x]HVFPITK	7	0	1667.960960	0.0067	0.1000
MSSK[x]SSLELANNAVK	3	0	1577.808228	0.0067	0.1000
IIYSDIDVDPVK[x]PEHVGK	11	0	2023.062511	0.0067	0.1200
TRLLENDIK[x]VMK	8	0	1458.822760	0.0067	0.0800
AVAHHTDCK[x]FIR	8	0	1453.724781	0.0067	0.0800
AQIK[x]ILYVNNAK	3	0	1373.803016	0.0067	0.0800
EHFK[x]ELVSK	3	0	1115.597456	0.0067	0.0600
ETTEK[x]KIDK	4	0	1090.586949	0.0067	0.0600
M[x]SSKDISSK	0	0	981.480047	0.0067	0.0600
LAK[x]RMK	2	0	745.463224	0.0067	0.0400
VVLK[x]NK	3	0	699.464272	0.0067	0.0400
K[x]LDVAK	0	0	672.416990	0.0067	0.0400
CEDGVILALEK[x]VVTSK	10	0	1759.938898	0.0066	0.1050
VSKILEHK[x]EIMLR	7	0	1594.922802	0.0065	0.0850
ENEQKIK[x]TLSMEK	6	0	1576.812980	0.0065	0.0850
GGDEWK[x]IEPLKLK	5	0	1511.834706	0.0065	0.0850
EDCEAATDPLLK[x]K	11	0	1488.712937	0.0065	0.0850
DVAK[x]MKLSLFSNK	3	0	1479.811862	0.0065	0.0850
EEMMNSIQQAVAK[x]	12	0	1477.690428	0.0065	0.0850
K[x]YDKTEDDIK	0	0	1253.613888	0.0065	0.0650
GTEVEK[x]ITIK	5	0	1116.638983	0.0065	0.0650
QGSATVGLVSKTHAVLVALK[x]R	19	0	2134.258512	0.0064	0.1350
WSDERYLHQSLK[x]YK	11	0	1851.926697	0.0064	0.0900
ERDCTAYNIYDK[x]NK	11	0	1788.810014	0.0064	0.0900
LILVDDEK[x]TSWIYK	7	0	1721.923907	0.0064	0.0900
VTQK[x]KPPVQPLAYK	3	0	1595.939834	0.0064	0.0900
K[x]SAAAIGTSQLPVR	0	0	1397.798991	0.0064	0.0900
CIK[x]RLVK	2	0	915.568742	0.0064	0.0450
M[x]GINERK	0	0	846.438129	0.0064	0.0450
EDALFKNEEK[x]K	9	0	1349.682631	0.0064	0.0700
K[x]GTKTSETNDR	0	0	1235.610532	0.0064	0.0700
TNNLDLEHKHK[x]TPDK	10	0	1788.911774	0.0063	0.0950
Y[x]TVGQGYTKAAWFEK	0	0	1747.856893	0.0063	0.0950
KGEK[x]VEDAPENNSFR	3	0	1718.822296	0.0063	0.0950
DFLDAVQKVVK[x]GNQK	10	0	1687.925636	0.0063	0.0950
SSSDMAYTSMFK[x]GNQKVVK	11	0	2107.007711	0.0063	0.1200
DAYVYSIVAIARIK[x]LISGK	13	0	2079.209109	0.0063	0.1200
EDCKSLK[x]R	6	0	1034.517826	0.0063	0.0500
IK[x]TLSMEK	1	0	948.531355	0.0063	0.0500
FMLK[x]LGVK	3	0	934.567348	0.0063	0.0500
LLK[x]VTVSK	2	0	886.585106	0.0063	0.0500
M[x]SSK	0	0	451.210047	0.0063	0.0250
VAQTTYKK[x]IYNEYPPTK	7	0	2043.067597	0.0062	0.1050
EK[x]QNTPVLFDSKEAVLK	1	0	1945.051948	0.0062	0.1050
KLPNIEEATFDK[x]R	11	0	1559.830681	0.0062	0.0800
IEVEVYK[x]ITTGDR	6	0	1521.803799	0.0062	0.0800
G[x]LGYPEDAIGKTK	0	0	1347.703366	0.0062	0.0800
QLIIK[x]EEMMNSIQQAVAK	4	0	2073.096129	0.0061	0.1100
FKLNVYK[x]YR	6	0	1229.692020	0.0061	0.0550
LYFYYILFFEK[x]CNR	10	0	1974.970140	0.0061	0.0850
LKPLIEK[x]GGDWERK	6	0	1667.935808	0.0061	0.0850
YLHQSLK[x]YKEDTALR	6	0	1863.984208	0.0060	0.0900
K[x]NEEK	0	0	646.328572	0.0060	0.0300
VK[x]LEK	1	0	615.395529	0.0060	0.0300
K[x]DKPK	0	0	614.375128	0.0060	0.0300
SDYYMASTYTKK[x]INVK	11	0	1910.944711	0.0059	0.0950
WK[x]VETQEAAVVDYPDR	1	0	1904.926754	0.0059	0.0950
M[x]STLDLNHLADLYDRK	0	0	1903.946106	0.0059	0.0950
DHDLAPLYK[x]YLSENPK	8	0	1901.952241	0.0059	0.0950
VLKTK[x]DEGGPAGGLYI	4	0	1616.877294	0.0059	0.0950
EISYPFK[x]RLDR	6	0	1422.761881	0.0059	0.0650
IQYVGKQDPK[x]K	9	0	1302.729522	0.0059	0.0650
LQK[x]DLGQVLNK	2	0	1254.729522	0.0059	0.0650
GILLYGPPGTGK[x]TLLAR	11	0	1726.014054	0.0059	0.1000
K[x]YTGLLRVSAMMSCACQK	0	0	2103.009638	0.0058	0.1050
SLPLQIEVANDCIK[x]WAIK	13	0	2097.129144	0.0058	0.1050
EVAEADIASK[x]DLEETDER	9	0	2018.927929	0.0058	0.1050
REDGMK[x]ILMVNR	5	0	1460.759115	0.0058	0.0700
QIK[x]EIK	2	0	757.469750	0.0058	0.0350
M[x]TEVLK	0	0	719.388726	0.0058	0.0350
NK[x]TDTK	1	0	705.365683	0.0058	0.0350
N[x]SIVSK	0	0	646.364957	0.0058	0.0350
TAALSARPAK[x]NIRIHAYVK	9	0	2079.206421	0.0058	0.1100
HKFQDILLGAGQAIK[x]AGNR	14	0	2036.127841	0.0058	0.1100
LEFIK[x]VIPVEELK	4	0	1555.922455	0.0058	0.0750
VIPVEELKEIK[x]QIK	10	0	1665.007573	0.0057	0.0800
YEVGAEYIK[x]KVIAR	8	0	1637.914013	0.0057	0.0800
VTQKK[x]PPVQPLAYK	4	0	1595.939834	0.0057	0.0800
YYEQK[x]IR	4	0	998.518484	0.0057	0.0400
WAIKEK[x]R	5	0	929.544639	0.0057	0.0400
LK[x]PQDER	1	0	884.471536	0.0057	0.0400
EAVLK[x]LK	4	0	799.516697	0.0057	0.0400
FAASK[x]EK	4	0	779.417716	0.0057	0.0400
DEK[x]SGVK	2	0	761.391895	0.0057	0.0400
VISMEKGGNMK[x]EVFR	10	0	1723.874862	0.0057	0.0850
YPGGGPGK[x]TAILPVK	7	0	1453.829229	0.0057	0.0850
ENWK[x]YACK	3	0	1097.496365	0.0056	0.0450
SLK[x]RELIR	2	0	1013.634509	0.0056	0.0450
KLGVK[x]PPK	4	0	865.574877	0.0056	0.0450
QLASYYHK[x]ESNALFMVR	7	0	2056.019935	0.0056	0.0950
EGK[x]GEIYSFDPVGSYER	2	0	1931.890035	0.0056	0.0950
NSIVSKYTQSTNNDDPK[x]K	16	0	2037.996615	0.0056	0.1000
K[x]IFTIHTSK	0	0	1073.623277	0.0056	0.0500
EDTEAVLK[x]R	7	0	1059.555986	0.0056	0.0500
TIPPLTTVKGSDAAPQASK[x]K	18	0	2009.115605	0.0055	0.1100
AK[x]ADYAQYYR	1	0	1247.593430	0.0055	0.0550
AVAASLGVNFLK[x]VVSSAIVDK	11	0	2087.198937	0.0055	0.1150
ELLKLK[x]VELAK	5	0	1282.822356	0.0055	0.0600
IDK[x]EDMGSNDK	2	0	1250.544822	0.0055	0.0600
SDYYMASTYTK[x]K	10	0	1456.654367	0.0054	0.0650
LKGYQTIELDK[x]K	10	0	1434.808159	0.0054	0.0650
KGVVALVEDK[x]TK	9	0	1285.760486	0.0054	0.0650
FFEK[x]EDVQSLKLK	3	0	1609.871482	0.0054	0.0700
K[x]VSTTPANSFELK	0	0	1420.756126	0.0054	0.0700
SFLELTEVWGK[x]PQK	10	0	1660.882380	0.0054	0.0750
E[x]MIAAQGIDEEDRR	0	0	1631.757255	0.0054	0.0750
TSTGGPK[x]LQLNLER	6	0	1512.825929	0.0054	0.0750
S[x]SKSSLELANNAVK	0	0	1446.767750	0.0054	0.0750
G[x]GLGYPEDAIGKTK	0	0	1404.724827	0.0054	0.0750
MSFLELTEVWGK[x]PQK	11	0	1791.922859	0.0053	0.0800
E[x]EMIAAQGIDEEDRR	0	0	1760.799843	0.0053	0.0800
VNGVVFTNRPDEK[x]NR	12	0	1743.901545	0.0053	0.0800
ELAAIK[x]EDTEAVLKR	5	0	1684.935865	0.0053	0.0800
QVMEEKLDSK[x]NVQLAK	9	0	1858.982156	0.0053	0.0850
IGLVRLPEANFEPLEK[x]R	15	0	1980.115548	0.0053	0.0900
QEALSSK[x]TLFTRPIPVRR	6	0	2098.201001	0.0053	0.0950
NTWNSTLETAK[x]AKYASQK	10	0	2040.027522	0.0053	0.0950
DDINLDEASAMAVK[x]FLSK	13	0	1965.971650	0.0053	0.0950
K[x]SLPLQIEVANDCIK	0	0	1726.928669	0.0050	0.0750
IWK[x]VMCKNK	2	0	1205.641245	0.0050	0.0450
K[x]DSESTEEK	0	0	1051.466899	0.0050	0.0450
KEAGFIDDILIITPASK[x]EK	16	0	2087.151320	0.0050	0.0950
ALGNFVASVLARLALTK[x]PK	16	0	1968.188317	0.0050	0.0950
FAASK[x]EKQNTPVLFDSK	4	0	1908.994437	0.0050	0.0850
QTLNK[x]IALDEQIQALK	4	0	1825.030821	0.0050	0.0800
VETAVLSTTVK[x]AQARAK	10	0	1772.015506	0.0050	0.0850
NLTDETK[x]NKHCLIK	6	0	1712.887868	0.0050	0.0700
MK[x]LSLFSNKENELR	1	0	1707.897707	0.0050	0.0700
ASKGSNDDEMK[x]IDK	10	0	1536.708913	0.0050	0.0700
ATLTGMK[x]IDVLFSK	6	0	1522.842826	0.0050	0.0700
DIK[x]SMIADKHAIR	2	0	1496.813257	0.0050	0.0650
AASIAVEDEK[x]RLR	9	0	1456.799717	0.0050	0.0650
EMKK[x]DSESTEEK	3	0	1439.644921	0.0050	0.0600
R[x]FANNDEIHPSK	0	0	1426.695258	0.0050	0.0600
K[x]IEFPPPSAEAR	0	0	1340.708787	0.0050	0.0600
DQPK[x]KVGQYIR	3	0	1330.735668	0.0050	0.0550
SLEK[x]TLVPYLR	3	0	1317.765572	0.0050	0.0550
V[x]SPTGQITSTSAR	0	0	1303.673128	0.0050	0.0650
K[x]YYSFDNSLK	0	0	1263.613496	0.0050	0.0500
YSNDK[x]SIVNSM	4	0	1256.570643	0.0050	0.0550
LILTENIK[x]TK	7	0	1171.717563	0.0050	0.0500
EISYPFK[x]R	6	0	1038.549782	0.0050	0.0400
NK[x]ISWYTK	1	0	1038.549782	0.0050	0.0400
YDK[x]KDLVR	2	0	1035.571243	0.0050	0.0400
DYYTK[x]QSK	4	0	1031.492328	0.0050	0.0400
DEEWPPK[x]M	6	0	1030.442937	0.0050	0.0400
LLEK[x]LEIK	3	0	984.621882	0.0050	0.0400
YEYQK[x]LK	4	0	970.512337	0.0050	0.0350
HESLK[x]YR	4	0	931.487520	0.0050	0.0350
TLASLQK[x]R	6	0	915.550117	0.0050	0.0400
YYLPK[x]GK	4	0	867.485399	0.0050	0.0350
SSK[x]DISSK	2	0	850.439569	0.0050	0.0400
K[x]EVQEAR	0	0	858.455887	0.0050	0.0350
AIEGK[x]IAR	4	0	856.513006	0.0050	0.0400
GNQK[x]VVK	3	0	771.460247	0.0050	0.0350
KDQK[x]K	3	0	645.380940	0.0050	0.0250
LK[x]DLR	1	0	643.401675	0.0050	0.0250
QDPK[x]K	3	0	614.338744	0.0050	0.0250
DQPK[x]K	3	0	614.338744	0.0050	0.0250
V[x]GVFK	0	0	548.332206	0.0050	0.0250
K[x]NCK	0	0	548.274037	0.0050	0.0200
K[x]LEK	0	0	516.327120	0.0050	0.0200
G[x]VFK	0	0	449.263798	0.0050	0.0200
EAEAAKDEQIEK[x]IDTVIK	11	0	2029.057817	0.0047	0.0850
YTENIYPPKK[x]TVQYATK	9	0	2043.067597	0.0047	0.0800
KHFEQVINEK[x]HEDALAK	9	0	2035.048591	0.0047	0.0800
MDDK[x]MLLTEVHLLESK	3	0	1900.963729	0.0047	0.0750
DMTLEEAEVLILK[x]VLR	12	0	1871.043692	0.0047	0.0750
FVIHQEENK[x]RSVGIK	8	0	1782.973979	0.0047	0.0700
GTK[x]KSGNLPDADNSK	2	0	1530.763724	0.0047	0.0700
EDVQSLK[x]LKYYEQK	6	0	1769.919882	0.0046	0.0650
GEK[x]VEDAPENNSFR	2	0	1590.727340	0.0046	0.0650
HTELRSFEQK[x]VMK	9	0	1631.845282	0.0046	0.0600
FCVGLQK[x]IEEIFK	6	0	1609.853723	0.0046	0.0600
ILFENPDEATK[x]RK	10	0	1559.830681	0.0046	0.0600
EPLK[x]EVVQFVGSR	3	0	1486.814306	0.0046	0.0600
DEQIEK[x]IDTVIK	5	0	1429.766355	0.0046	0.0550
DTMNVDINAIK[x]K	10	0	1360.701983	0.0046	0.0550
AAREYLEK[x]NWK	7	0	1406.730582	0.0045	0.0500
LK[x]KTLEVLYLK	1	0	1346.853655	0.0045	0.0500
DFSK[x]TLPPELK	3	0	1273.691742	0.0045	0.0500
VVK[x]VDAQDFLK	2	0	1260.707726	0.0045	0.0500
AASIAVEDEK[x]R	9	0	1187.614557	0.0045	0.0500
AEAGLALSLIVK[x]ALSIEGDDK	11	0	2112.167695	0.0045	0.0950
SSKSSLELANNAVK[x]SNDIEK	13	0	2133.091236	0.0045	0.0900
K[x]IEFPSYRDR	0	0	1309.677823	0.0045	0.0450
LEK[x]VRQLIIK	2	0	1238.807376	0.0045	0.0450
SRTLASLQK[x]R	8	0	1158.683243	0.0045	0.0450
DAGK[x]DEFSRK	3	0	1151.557046	0.0045	0.0450
SMIADK[x]HAIR	5	0	1140.607305	0.0045	0.0450
SELVK[x]EFHK	4	0	1115.597456	0.0044	0.0400
CIDMFIHK[x]SAELYKNPK	7	0	2093.043703	0.0044	0.0750
D[x]VPTFANFHTPIFIAKR	0	0	1973.052225	0.0044	0.0750
QDLADATVETLK[x]AIEGK	11	0	1800.946820	0.0044	0.0750
DYEQFGYFK[x]RMGNIEM	8	0	2026.891629	0.0044	0.0700
SDYYMASTYTK[x]KINVK	10	0	1910.944711	0.0044	0.0700
G[x]LGYPEDAIGKTKLVK	0	0	1687.950789	0.0044	0.0700
SGNLPDADNSK[x]SDISK	10	0	1646.774679	0.0044	0.0700
SK[x]TLQYFA	1	0	956.496688	0.0044	0.0350
NK[x]PGVYTK	1	0	905.497023	0.0044	0.0350
AKSAK[x]IVR	4	0	871.560288	0.0044	0.0350
S[x]TLDLNHLADLYDRK	0	0	1772.905627	0.0043	0.0650
IDRK[x]IEFPPPSAEAR	3	0	1724.920885	0.0043	0.0650
YIPNPVLVIIDVK[x]PK	12	0	1707.033394	0.0043	0.0650
ELAAIK[x]EDTEAVLK	5	0	1528.834763	0.0043	0.0600
KEK[x]WIAK	2	0	901.538493	0.0043	0.0300
KVADLK[x]K	5	0	800.511946	0.0043	0.0300
M[x]NSIVSK	0	0	777.405435	0.0043	0.0300
GSLEK[x]NWKEEYLR	4	0	1650.836493	0.0042	0.0550
K[x]AVYMPLCDPGNK	0	0	1491.721334	0.0042	0.0550
DYGK[x]FLSAMHDLPVRGNAK	3	0	2118.067943	0.0042	0.0800
LLKVTVSK[x]GVAIDLLEECK	7	0	2114.201970	0.0042	0.0800
GIGSYEK[x]QSEVSVGLRFIK	6	0	2096.126503	0.0042	0.0800
EDLTDEEK[x]AASIAVEDEK	7	0	1990.921782	0.0042	0.0750
KIDK[x]EDMGSNDK	3	0	1378.639778	0.0042	0.0500
GQSIDDMIPAQK[x]	11	0	1301.628489	0.0042	0.0500
DTTK[x]NK	3	0	705.365683	0.0042	0.0250
M[x]ATTVK	0	0	649.346864	0.0042	0.0250
K[x]ACIIFFDEIDAIGGAR	0	0	1894.961028	0.0041	0.0700
ATTVK[x]DTMNVDINAIKK	4	0	1860.997805	0.0041	0.0700
KELFDCLK[x]IMR	7	0	1451.762804	0.0041	0.0450
IMKLCFDELK[x]K	9	0	1423.756658	0.0041	0.0450
D[x]YTMAQPEFFK	0	0	1375.611779	0.0041	0.0450
HK[x]TDLNHENLK	1	0	1347.689447	0.0041	0.0450
K[x]LEGTIDYQKL	0	0	1306.713204	0.0041	0.0450
QDLADATVETLKAIEGK[x]IAR	16	0	2141.169090	0.0040	0.0800
SFEQKVMK[x]EDNLILR	7	0	1848.976679	0.0040	0.0600
FEAQK[x]DTVHMIFNQK	4	0	1834.903518	0.0040	0.0600
LSGVVEGIFQK[x]CYAK	10	0	1697.880996	0.0040	0.0600
M[x]SSKSSLELANNAVK	0	0	1577.808228	0.0040	0.0600
KYDK[x]TEDDIK	3	0	1253.613888	0.0040	0.0400
ELFEMARTK[x]K	8	0	1251.664481	0.0040	0.0400
RK[x]IFTIHTSK	1	0	1229.724379	0.0040	0.0400
DTTK[x]NKMVCK	3	0	1223.600166	0.0040	0.0400
FRK[x]PIGATWK	2	0	1202.692354	0.0040	0.0400
TIDNAETMK[x]K	8	0	1149.569917	0.0040	0.0400
QEMK[x]K	3	0	662.342113	0.0040	0.0200
DLK[x]LK	2	0	615.395529	0.0040	0.0200
NK[x]LLK	1	0	614.411513	0.0040	0.0200
S[x]GYDR	0	0	596.255412	0.0040	0.0200
K[x]VTSK	0	0	561.348581	0.0040	0.0200
RAVEK[x]LSVEALNSLTGEFK	4	0	2090.137066	0.0039	0.0750
NELEKLNFSSLK[x]MK	11	0	1679.891560	0.0039	0.0550
EK[x]SLLAHKGGHVVR	1	0	1529.878966	0.0039	0.0550
ATAGPIIADKNCK[x]K	12	0	1485.797272	0.0039	0.0550
MATTVK[x]DTMNVDINAIKK	5	0	1992.038284	0.0039	0.0700
EAGFIDDILIITPASK[x]EK	15	0	1959.056365	0.0039	0.0700
K[x]TLEVLYLK	0	0	1105.674641	0.0039	0.0350
EALEK[x]TEEK	4	0	1075.539667	0.0039	0.0350
AK[x]YASQKRP	1	0	1047.582476	0.0039	0.0350
SMAIDK[x]DIR	5	0	1047.538227	0.0039	0.0350
GLGYPEDAIGK[x]TK	10	0	1347.703366	0.0038	0.0500
AQISVRLVPYLTK[x]LESK	12	0	1944.140700	0.0038	0.0650
M[x]TDKYAFSLTTFSPNGK	0	0	1906.913413	0.0038	0.0650
ATAIGKSSTAAK[x]TFLEK	11	0	1722.951515	0.0038	0.0650
IYADLK[x]INEDSK	5	0	1407.724493	0.0038	0.0450
NKVLVK[x]VHPEGK	5	0	1346.803351	0.0038	0.0450
GTTAVLK[x]EDIYK	6	0	1336.723767	0.0038	0.0450
DSYLIIDK[x]LPSEYDSR	7	0	1912.941734	0.0037	0.0600
ENK[x]IQRQR	2	0	1070.594434	0.0037	0.0300
DLVK[x]KYDK	3	0	1007.565097	0.0037	0.0300
DQKKDK[x]PK	5	0	985.555594	0.0037	0.0300
ELIRK[x]SLK	4	0	985.628363	0.0037	0.0300
DIGK[x]VVDK	3	0	872.496688	0.0037	0.0300
RFK[x]K	2	0	577.369985	0.0037	0.0150
E[x]MKK	0	0	534.283541	0.0037	0.0150
S[x]SSDMAYTSMFKGNQKVVK	0	0	2107.007711	0.0037	0.0700
MPGTLLPGPGK[x]GYIGDPIK	10	0	1910.033463	0.0037	0.0700
K[x]MAIDDDINWEELAR	0	0	1817.861714	0.0037	0.0550
F[x]ANNDEIHPSK	0	0	1270.594156	0.0036	0.0400
NELEK[x]LNFSSLKMK	4	0	1679.891560	0.0036	0.0500
AVKPTDMEQFAFYK[x]	13	0	1673.812254	0.0036	0.0500
EK[x]RTFLR	1	0	948.550451	0.0036	0.0250
KELLK[x]LK	4	0	870.590192	0.0036	0.0250
ENAINK[x]K	5	0	815.450075	0.0036	0.0250
QYSAK[x]AK	4	0	794.428614	0.0036	0.0250
AQARAK[x]R	5	0	799.477625	0.0036	0.0250
YTENIYPPK[x]KTVQYATK	8	0	2043.067597	0.0035	0.0600
GVMTLGFDLIK[x]RVYPYR	10	0	2027.102541	0.0035	0.0600
KPPVQPLAYK[x]SATPFRK	9	0	1927.104259	0.0035	0.0600
G[x]GLGYPEDAIGKTKLVK	0	0	1744.972250	0.0035	0.0600
DLKLK[x]WSDER	4	0	1288.677488	0.0035	0.0350
SQEEAIENIK[x]CTR	9	0	1576.751442	0.0035	0.0450
YYIIMGLQASK[x]LR	10	0	1554.859144	0.0035	0.0450
DGIQDIMPSQAK[x]ELKK	11	0	1799.945046	0.0034	0.0550
TKK[x]ACIIFFDEIDAIGGAR	2	0	2124.103657	0.0034	0.0650
DGIQDIMPSQAK[x]ELK	11	0	1671.850090	0.0033	0.0500
QIQPK[x]TFANLVSSTLYEK	4	0	2066.104707	0.0033	0.0600
ATSAGPK[x]QTETINWLEKR	6	0	2029.059155	0.0033	0.0600
TPNDTQK[x]YSNDK	6	0	1409.642221	0.0033	0.0400
LCFDELK[x]KR	6	0	1207.638268	0.0033	0.0300
MQK[x]LLR	2	0	787.473787	0.0033	0.0200
WAIK[x]EK	3	0	773.443537	0.0033	0.0200
FLK[x]TSK	2	0	722.432639	0.0033	0.0200
ATK[x]QSK	2	0	661.375854	0.0033	0.0200
EQK[x]PEVDYSEKFAELQK	2	0	2067.015955	0.0032	0.0550
E[x]QKPEVDYSEKFAELQK	0	0	2067.015955	0.0032	0.0550
EVPAVQVTAAFLYNYK[x]R	15	0	1968.046805	0.0032	0.0550
QNTPVLFDSK[x]EAVLKLK	9	0	1929.093418	0.0032	0.0550
VSPTGQITSTSARSGK[x]K	15	0	1703.916525	0.0032	0.0550
LAQFEK[x]EEYVSDPK	5	0	1681.819840	0.0032	0.0450
LKK[x]TLEVLYLK	2	0	1346.853655	0.0032	0.0350
YTSLSEEQK[x]MK	8	0	1342.643803	0.0032	0.0350
S[x]ERDTALEKYK	0	0	1338.677880	0.0032	0.0350
ETIDNAETMK[x]K	9	0	1278.612505	0.0032	0.0350
GQYSTVGK[x]VAVGQQYR	7	0	1739.895399	0.0031	0.0500
AMVNIDTIDNK[x]VATTM	10	0	1735.848372	0.0031	0.0500
LMSK[x]VAEKAQINTQEYGR	3	0	2065.062523	0.0031	0.0550
YACK[x]ILGVVEGQFSRPAK	3	0	2022.071968	0.0031	0.0550
DLK[x]LKWSDER	2	0	1288.677488	0.0030	0.0300
YSLNSYDFK[x]K	8	0	1263.613496	0.0030	0.0300
IQYVGK[x]QDPK	5	0	1174.634566	0.0030	0.0300
INYK[x]K	3	0	664.390778	0.0030	0.0150
DLVK[x]K	3	0	601.379880	0.0030	0.0150
INVK[x]K	3	0	600.395864	0.0030	0.0150
LFKSLGSGMDQEK[x]VLNK	12	0	1893.002891	0.0029	0.0500
VLNKGDSGEMSLQK[x]LFK	13	0	1893.002891	0.0029	0.0500
LLMK[x]LSSQNDDK	3	0	1390.712546	0.0029	0.0350
VLGVFSEK[x]AQIK	7	0	1317.765572	0.0029	0.0350
EDVQSLKLK[x]YYEQK	8	0	1769.919882	0.0029	0.0400
ASAGPLIASQTVK[x]K	12	0	1369.792844	0.0029	0.0400
LALTK[x]PK	4	0	769.506134	0.0029	0.0200
KPPVQPLAYK[x]SATPFR	9	0	1799.009303	0.0028	0.0450
YTSLSEEQK[x]MKSDINAHK	8	0	2108.020718	0.0028	0.0500
LKYYEQK[x]IR	6	0	1239.697497	0.0028	0.0250
MK[x]SDINAHK	1	0	1042.522913	0.0028	0.0250
MSSK[x]DISSK	3	0	981.480047	0.0028	0.0250
DFLDAVQK[x]VVK	7	0	1260.707726	0.0027	0.0300
TK[x]DAVVLGVEK	1	0	1157.665530	0.0027	0.0300
VMK[x]SEFQRLTHEK	2	0	1631.845282	0.0027	0.0350
VLRQVMEEK[x]LDSK	8	0	1573.849698	0.0027	0.0350
MEILK[x]IHLEKVSK	4	0	1566.916655	0.0027	0.0350
LK[x]AYQGIYLMSIR	1	0	1554.859144	0.0027	0.0350
EPNK[x]GSYRPYTAK	3	0	1509.757521	0.0027	0.0350
EIINRDIGK[x]VVDK	8	0	1497.851416	0.0027	0.0350
GDSGEMSLQKLFK[x]	12	0	1438.712546	0.0027	0.0350
L[x]FKSLGSGMDQEK	0	0	1438.712546	0.0027	0.0350
AVILSDTKPVDK[x]K	11	0	1412.823808	0.0027	0.0350
NRLK[x]AYQGIYLMSIR	3	0	1825.003168	0.0027	0.0400
GGVHVKLAHLSK[x]HPK	11	0	1606.941898	0.0027	0.0400
FIK[x]HADATCVHRLALTK	2	0	1980.072637	0.0026	0.0450
YEAK[x]AIGSGSEPAKSELVK	3	0	1963.026127	0.0026	0.0500
GK[x]VAVFDSQTQPPVLWFR	1	0	2074.099899	0.0025	0.0450
ANNWSK[x]FTATAALGVIHR	5	0	1956.032885	0.0025	0.0450
MGINERK[x]GFDFEYYQR	6	0	2051.952252	0.0025	0.0400
DPEEEAEMMTK[x]ETTEK	10	0	1896.796787	0.0025	0.0400
ATLTGMK[x]IDVLFSKIR	6	0	1792.027986	0.0025	0.0400
YPLVTHFRFLK[x]TSK	10	0	1735.977279	0.0025	0.0350
M[x]SERDTALEKYK	0	0	1469.718358	0.0025	0.0300
EMK[x]KDSESTEEK	2	0	1439.644921	0.0025	0.0300
EPPFAPIESAK[x]R	10	0	1340.708787	0.0025	0.0300
VMCK[x]NKTDTK	3	0	1223.600166	0.0025	0.0250
Q[x]YTVGQGYTK	0	0	1143.555986	0.0025	0.0250
DK[x]KDQK	1	0	760.407879	0.0025	0.0150
EIK[x]QIK	2	0	757.469750	0.0025	0.0150
K[x]SGFEK	0	0	694.364957	0.0025	0.0150
K[x]VADLK	0	0	672.416990	0.0025	0.0150
F[x]MTR	0	0	553.268226	0.0025	0.0100
ENAPAIIFIDEIDAIATK[x]R	17	0	2099.126168	0.0024	0.0450
LLMK[x]VALCANHADSVVK	3	0	1868.001115	0.0024	0.0400
SNPVFAENDEKGEK[x]R	13	0	1718.822295	0.0023	0.0350
GNQK[x]VVKVDAQDFLK	3	0	1687.925637	0.0023	0.0350
QEMKK[x]DSESTEEK	4	0	1567.703492	0.0023	0.0300
KDK[x]PKYEPPVPTR	2	0	1553.856502	0.0023	0.0300
K[x]CLTDLEDEAPAK	0	0	1488.712937	0.0023	0.0300
SAKAK[x]NPMFALSR	4	0	1419.765584	0.0023	0.0300
TLIDKFSGEK[x]K	9	0	1264.702640	0.0023	0.0250
GITVLK[x]PDDDK	5	0	1199.639709	0.0023	0.0250
SSTAAK[x]TFLEK	5	0	1181.629146	0.0023	0.0250
GVVALVEDK[x]TK	8	0	1157.665530	0.0023	0.0250
LCFDELKK[x]R	7	0	1207.638268	0.0022	0.0200
IDK[x]KTTEEK	2	0	1090.586949	0.0022	0.0200
FMLK[x]LGVKR	3	0	1090.668450	0.0022	0.0200
V[x]PTFANFHTPIFIAKR	0	0	1858.025287	0.0022	0.0350
ATREPNK[x]GSYRPYTAK	6	0	1837.943407	0.0022	0.0350
SQDISINGNSK[x]KEEPK	10	0	1772.890370	0.0022	0.0350
YEALSK[x]HIIMFDCK	5	0	1753.853066	0.0021	0.0300
IK[x]YEYQK	1	0	970.512337	0.0021	0.0150
ENEQK[x]IK	4	0	887.471202	0.0021	0.0150
VDK[x]NWSK	2	0	875.450075	0.0021	0.0150
DATDDK[x]R	5	0	819.372221	0.0021	0.0150
K[x]INANEK	0	0	815.450075	0.0021	0.0150
VVK[x]GNQK	2	0	771.460247	0.0021	0.0150
VGIK[x]PPK	3	0	737.479921	0.0021	0.0150
GNAKFGDGIQIAQLALK[x]HR	16	0	2036.127841	0.0021	0.0400
DCTAYNIYDK[x]NK	9	0	1503.666324	0.0021	0.0250
K[x]DYTMAQPEFFK	0	0	1503.706735	0.0021	0.0250
DK[x]PKYEPPVPTR	1	0	1425.761546	0.0021	0.0250
YEIDK[x]TLAGVTR	4	0	1364.729913	0.0021	0.0250
EVLNKGVSK[x]DEK	8	0	1344.724827	0.0021	0.0250
SSTAAK[x]TFLEKR	5	0	1337.730248	0.0021	0.0250
VGK[x]SAVIKTSTR	2	0	1245.740419	0.0021	0.0250
CIDMFIHKSAELYK[x]NPK	13	0	2093.043703	0.0021	0.0350
EKQNTPVLFDSK[x]EAVLK	11	0	1945.051948	0.0021	0.0350
LFK[x]SLGSGMDQEKVLNK	2	0	1893.002891	0.0021	0.0350
WAFAEK[x]QYGYGTQTV	5	0	1747.820509	0.0020	0.0300
SETMK[x]YYLPK	4	0	1258.626702	0.0020	0.0200
QVMEEK[x]LDSK	5	0	1205.596130	0.0020	0.0200
RVEFK[x]MGNGK	4	0	1164.607305	0.0020	0.0200
Q[x]EMKK	0	0	662.342113	0.0020	0.0100
K[x]DQKK	0	0	645.380940	0.0020	0.0100
K[x]EEPK	0	0	629.338410	0.0020	0.0100
K[x]NVPK	0	0	584.364565	0.0020	0.0100
SGK[x]KR	2	0	574.355062	0.0020	0.0100
A[x]TTVK	0	0	518.306385	0.0020	0.0100
VYATMQK[x]LQKDLGQVLNK	6	0	2076.140043	0.0019	0.0350
YVQVEQRNK[x]PDER	8	0	1659.832802	0.0019	0.0250
LILVDDEKTSWIYK[x]NK	13	0	1964.061785	0.0019	0.0300
KDWNACK[x]K	6	0	1048.512348	0.0019	0.0150
STMLEK[x]IK	5	0	948.531355	0.0019	0.0150
KFRK[x]PIGATWK	3	0	1330.787310	0.0018	0.0200
K[x]SSEQANLYER	0	0	1323.641830	0.0018	0.0200
LTHEK[x]STMLEK	4	0	1315.680522	0.0018	0.0200
MGNGK[x]MVEISR	4	0	1220.600502	0.0018	0.0200
LIKK[x]SSEQANLYER	3	0	1677.904901	0.0018	0.0250
YK[x]DAYVYSIVAIAR	1	0	1630.871817	0.0018	0.0250
EEFAEK[x]AVSVIQAR	5	0	1575.825595	0.0018	0.0250
K[x]LFKSLGSGMDQEK	0	0	1566.807502	0.0018	0.0250
QIK[x]VMDSLEPTGEIYGK	2	0	1906.970924	0.0018	0.0300
KAMVNIDTIDNK[x]VATTM	11	0	1863.943328	0.0018	0.0300
LLENDIKVMK[x]SEFQR	9	0	1848.976678	0.0017	0.0250
DSESTEEK[x]EAQAVQR	7	0	1705.775405	0.0017	0.0250
K[x]MSAQSCACMVRTLLYGK	0	0	2103.009638	0.0017	0.0300
AVEK[x]LSVEALNSLTGEFK	3	0	1934.035964	0.0017	0.0300
ASRPGAAAKLDGK[x]DELWK	12	0	1912.016567	0.0017	0.0300
SVEISALASK[x]NR	9	0	1273.698949	0.0017	0.0200
IKYEYQK[x]LK	6	0	1211.691351	0.0017	0.0150
ETTEKK[x]IDK	5	0	1090.586949	0.0017	0.0150
WK[x]TLSK	1	0	761.443537	0.0017	0.0100
QK[x]SLEK	1	0	731.417716	0.0017	0.0100
SSSDMAYTSMFK[x]GNQK	11	0	1780.775938	0.0016	0.0250
QDLADATVETLK[x]AIEGKIAR	11	0	2141.169090	0.0015	0.0300
YTENIYPPK[x]K	8	0	1251.649881	0.0015	0.0150
ENQEK[x]ISNNK	4	0	1202.589070	0.0015	0.0150
LDSK[x]NVQLAK	3	0	1114.634566	0.0015	0.0150
EEIQK[x]GDGGTDYVCVPK	4	0	1893.877753	0.0015	0.0250
SELAQSK[x]YLMNVSR	6	0	1624.824212	0.0014	0.0200
NIPK[x]EIK	3	0	840.506860	0.0014	0.0100
VLVDK[x]SR	4	0	815.486459	0.0014	0.0100
LK[x]VELAK	1	0	799.516697	0.0014	0.0100
LNQQSVLLPLLK[x]DNIAHR	11	0	2071.190103	0.0014	0.0250
HYYSLRINYK[x]K	9	0	1483.793513	0.0014	0.0150
LDRK[x]IEFPSYR	3	0	1422.761881	0.0014	0.0150
EDALFK[x]NEEKK	5	0	1349.682631	0.0014	0.0150
KGYQTIELDK[x]K	9	0	1321.724101	0.0014	0.0150
EAVLKLK[x]LELK	6	0	1282.822356	0.0014	0.0150
VISMEK[x]GGNMK	5	0	1192.594355	0.0014	0.0150
IDRK[x]ILFENPDEATK	3	0	1787.941677	0.0013	0.0200
TLVAHAVLK[x]VGSALVGSQTK	8	0	1978.157410	0.0012	0.0250
LILVDDEK[x]TSWIYKNK	7	0	1964.061785	0.0012	0.0200
VTVSK[x]GVAIDLLEECK	4	0	1759.938898	0.0012	0.0200
SSEETEDKK[x]MQE	8	0	1439.608537	0.0012	0.0150
K[x]ILFENPDEATK	0	0	1403.729579	0.0012	0.0150
GGVHVK[x]LAHLSK	5	0	1244.735277	0.0012	0.0150
K[x]IEFPSYR	0	0	1038.549782	0.0012	0.0100
DQKK[x]DKPK	3	0	985.555594	0.0012	0.0100
DQK[x]KDKPK	2	0	985.555594	0.0012	0.0100
NEEEPTK[x]K	6	0	973.471593	0.0012	0.0100
P[x]FGNTHNK	0	0	913.440572	0.0012	0.0100
VVDK[x]DGIR	3	0	900.502835	0.0012	0.0100
K[x]CIK	0	0	547.315173	0.0012	0.0050
SLK[x]R	2	0	502.322703	0.0012	0.0050
K[x]SLK	0	0	474.316557	0.0012	0.0050
K[x]GEK	0	0	460.264524	0.0012	0.0050
RMDDK[x]MLLTEVHLLESK	4	0	2057.064831	0.0012	0.0200
TDELK[x]DANIIYDLEILR	4	0	2033.067988	0.0012	0.0200
IPDSTYEMVGGLEK[x]QIK	13	0	1906.970924	0.0012	0.0200
QLADYK[x]AFEDSLR	5	0	1554.767750	0.0012	0.0150
NGYPMPCDVLAK[x]R	11	0	1519.727481	0.0012	0.0150
SIK[x]GYTLPPHCSR	2	0	1514.766308	0.0012	0.0150
GFICK[x]VVDKDGIR	4	0	1505.802358	0.0012	0.0150
IDTIVK[x]EIQDEKEAEAAR	5	0	2057.063963	0.0011	0.0200
ASRPGAAAK[x]LDGKDELWK	8	0	1912.016567	0.0011	0.0200
FFEK[x]INVKK	3	0	1151.670224	0.0011	0.0100
K[x]QMSYMLAR	0	0	1126.562665	0.0011	0.0100
DAGK[x]DEFSR	3	0	1023.462090	0.0011	0.0100
EK[x]ADAAFLR	1	0	1019.539945	0.0011	0.0100
HGGYK[x]PTDK	4	0	1001.492997	0.0011	0.0100
VK[x]VIAATNR	1	0	970.592313	0.0011	0.0100
K[x]TELEEIMLLNLHK	0	0	1709.938508	0.0011	0.0150
K[x]FDQLTQALNVAIR	0	0	1615.904510	0.0011	0.0150
DGIVLAAEKK[x]VTSK	9	0	1457.845270	0.0011	0.0150
VVGSELIQK[x]YLGDGPRLVR	8	0	2098.189768	0.0011	0.0200
ALTLKTGPPGPPCGGK[x]FMLK	15	0	2069.116472	0.0010	0.0200
ALTLK[x]TGPPGPPCGGKFMLK	4	0	2069.116472	0.0010	0.0200
GNQKVVK[x]VDAQDFLK	6	0	1687.925637	0.0010	0.0150
VLELRAELDK[x]IGLSK	9	0	1682.992985	0.0010	0.0150
AIDLYK[x]EVLNKGVSK	5	0	1675.950788	0.0010	0.0150
EERFK[x]LNVYK	4	0	1324.713873	0.0010	0.0100
TK[x]INLIETLR	1	0	1199.723710	0.0010	0.0100
DGIVLAAEK[x]K	8	0	1042.602207	0.0010	0.0100
ERK[x]PR	2	0	684.403070	0.0010	0.0050
FLHDKNSDYK[x]ETLIFK	9	0	1997.025735	0.0009	0.0150
DRIDK[x]NTWNSTLETAK	4	0	1890.943464	0.0009	0.0150
NLQVAK[x]SLDKQMVEER	5	0	1886.988302	0.0009	0.0150
VVK[x]VDAQDFLKVAETR	2	0	1817.004608	0.0009	0.0150
DQPKK[x]VGQYIR	4	0	1330.735668	0.0009	0.0100
TEPK[x]AVDEEMK	3	0	1275.601607	0.0009	0.0100
DECK[x]QDIMFELGLLQER	3	0	2123.002624	0.0009	0.0150
NDGTIVIRK[x]LEETDVAK	8	0	1900.026461	0.0009	0.0150
ATSAGPK[x]QTETINWLEK	6	0	1872.958052	0.0009	0.0150
WIAK[x]QILDCIVNLSEPAK	3	0	2097.129144	0.0008	0.0150
QYSAK[x]AKWSTAETLTNNK	4	0	2040.027522	0.0008	0.0150
CFGIK[x]FDIMPRK	4	0	1510.778788	0.0008	0.0100
RMPIDFK[x]GFICK	6	0	1510.778788	0.0008	0.0100
SSEETEDK[x]KMQE	7	0	1439.608537	0.0008	0.0100
VVDK[x]DGIREINI	3	0	1369.756460	0.0008	0.0100
D[x]RQEQR	0	0	830.399437	0.0008	0.0050
TK[x]KACIIFFDEIDAIGGAR	1	0	2124.103657	0.0008	0.0150
MEILKIHLEK[x]VSK	9	0	1566.916655	0.0008	0.0100
ASRPGAAAK[x]LDGK	8	0	1240.688720	0.0008	0.0100
TFANLVSSTLYEK[x]R	12	0	1627.856893	0.0007	0.0100
QAIVSAVK[x]FEEEAK	7	0	1547.819448	0.0007	0.0100
K[x]EFEIIK	0	0	905.522175	0.0007	0.0050
M[x]MGINER	0	0	849.383652	0.0007	0.0050
ILIDK[x]AR	4	0	827.522844	0.0007	0.0050
K[x]ATDDDR	0	0	819.372221	0.0007	0.0050
AK[x]YASQK	1	0	794.428614	0.0007	0.0050
IK[x]LISGK	1	0	757.506134	0.0007	0.0050
LPEANFEPLEK[x]RLDR	10	0	1825.968559	0.0007	0.0100
ARIEVEVYK[x]ITTGDR	8	0	1748.942012	0.0007	0.0100
VIDGSRPVNRNK[x]LLK	11	0	1708.010698	0.0007	0.0100
KYIPNPVLVIIDVK[x]PK	13	0	1835.128350	0.0006	0.0100
GLGYPEDAIGK[x]TKLVK	10	0	1687.950789	0.0006	0.0100
F[x]RNQYDGDATTWSPQGR	0	0	1997.897911	0.0006	0.0100
K[x]SNFFLQLDGLVGQEAR	0	0	1921.005669	0.0006	0.0100
ISPGYDVYEGSFEK[x]EGK	13	0	1903.883889	0.0006	0.0100
GVLLYGPPGTGK[x]TLLAR	11	0	1711.998405	0.0006	0.0100
QYQEVVK[x]QGDVLLNKLQK	6	0	2129.184348	0.0006	0.0100
YK[x]VNLYKFR	1	0	1229.692020	0.0006	0.0050
NKMVCK[x]IWK	5	0	1205.641245	0.0006	0.0050
KSK[x]TLQYFA	2	0	1084.591644	0.0006	0.0050
E[x]IINRDIGK	0	0	1056.592704	0.0006	0.0050
IEDTDKYDK[x]K	8	0	1253.613888	0.0005	0.0050
QSK[x]ATREPNK	2	0	1157.615226	0.0005	0.0050
AEAKDVAK[x]MK	7	0	1089.585175	0.0005	0.0050
AEAK[x]DVAKMK	3	0	1089.585175	0.0005	0.0050
CFGIK[x]FDIMPR	4	0	1382.683832	0.0005	0.0050
IVAFDQLVK[x]EK	8	0	1288.739025	0.0005	0.0050
MSERDTALEK[x]YK	9	0	1469.718358	0.0004	0.0050
EVLNK[x]GVSKDEK	4	0	1344.724827	0.0004	0.0050
SYLLQHREWDSK[x]LK	11	0	1801.947432	0.0004	0.0050
VPEDIFK[x]THLEVAR	6	0	1652.888526	0.0004	0.0050
LQK[x]YQATVMRGAFK	2	0	1639.886752	0.0004	0.0050
DTALEKYK[x]SYLLQHR	7	0	1863.984208	0.0003	0.0050
LDRK[x]LEFPLPNEEAR	3	0	1825.968559	0.0003	0.0050
QEVAAQK[x]SSEETEDK	6	0	1677.769259	0.0003	0.0050
TFHILEPKEK[x]SLLAHK	9	0	1890.072626	0.0003	0.0050
GLGYPEDAIGKTK[x]LVK	12	0	1687.950789	0.0003	0.0050
RHNFVGLFVELSK[x]LLVK	12	0	1998.177753	0.0003	0.0050
LKVELAK[x]QNLFVPTSDK	6	0	1929.093418	0.0003	0.0050
SVEISALASK[x]NRLHQLR	9	0	1921.085644	0.0003	0.0050
RLAEGESEEVK[x]AYMDPHR	10	0	2116.000652	0.0003	0.0050
NYPLILYLVEGNGQTAK[x]R	16	0	2048.105376	0.0003	0.0050
IAGEHLSNGEK[x]PLLTPEK	10	0	1932.031547	0.0003	0.0050
AASLLK[x]VNMENLIVTDLGK	5	0	2028.128811	0.0003	0.0050
ELVSK[x]ASPIAGSEGKEAYR	4	0	1991.032273	0.0003	0.0050
# precursors: 1
Precursor: 2726.3534	3	0.9992	0
IQK[x]ENRHK(2)	IDKEDMGSNDK[x]ASK(10)	0.6600	2726.3656	138.0681
NK[x]PDER(1)	SSLELANNAVK[x]SNDIEK(10)	0.5300	2726.3721	138.0681
G[x]LGYPEDAIGK(0)	M[x]SERDTALEKYK(0)	0.5300	2726.3472	138.0681
G[x]LGYPEDAIGK(0)	MSERDTALEK[x]YK(9)	0.5050	2726.3472	138.0681
IQK[x]ENRHK(2)	IDK[x]EDMGSNDKASK(2)	0.4700	2726.3656	138.0681
K[x]ARQAAK(0)	NK[x]ADYYTNICDRER(1)	0.4650	2726.3557	138.0681
NK[x]PDER(1)	INEDSK[x]LAVNENLASSK(5)	0.4550	2726.3721	138.0681
ADYYYQAK[x]AK(7)	ESQLVDK[x]FFEK(6)	0.4500	2726.3478	138.0681
ASK[x]VLELR(2)	S[x]IMEYNGGSCVAMAGK(0)	0.4150	2726.3440	138.0681
FLK[x]TSK(2)	TSETNDRNSTNNTK[x]ER(13)	0.4100	2726.3470	138.0681
ENQEK[x]ISNNK(4)	NCK[x]ADAGITIAPR(2)	0.3850	2726.3656	138.0681
Y[x]FATLQK(0)	SNPVFAENDEK[x]GEKR(10)	0.3650	2726.3550	138.0681
NPK[x]ADPLDER(2)	ATDDDRWK[x]TLSK(7)	0.3550	2726.3510	138.0681
F[x]MTR(0)	YEIDK[x]TLAGVTRDYYTK(4)	0.3450	2726.3624	138.0681
Y[x]FATLQK(0)	KGEK[x]VEDAPENNSFR(3)	0.3400	2726.3550	138.0681
VISMEK[x]GGNMK(5)	CGSPYIIEDSK[x]K(10)	0.3350	2726.3328	138.0681
SPSGNDALNDK[x]K(10)	TLSMEK[x]HTELR(5)	0.3250	2726.3544	138.0681
Y[x]FATLQK(0)	C[x]SPSATLTHRTMTEK(0)	0.3150	2726.3406	138.0681
A[x]TTVK(0)	LAQFEKEEYVSDPK[x]EQM(13)	0.3150	2726.3359	138.0681
K[x]GVVALVEDK(0)	NK[x]ADYYTNICDR(1)	0.3000	2726.3584	138.0681
