# Supplementary material for: ECL: an exhaustive search tool for the identification of cross-linked peptides using whole database
Source: BMC Bioinformatics. 2016 May 20;17:217. doi: 10.1186/s12859-016-1073-y (PMC4874008; doi:10.1186/s12859-016-1073-y)
Supplement: Additional file 5 — Kojak’s pre-selection list of PSMs only identified by ECL. (ZIP 5147 kb) [file 12859_2016_1073_MOESM5_ESM.zip › Kojak's pre-selection ranks of ECL only peptides/Kojak's detailed results/aleitner_M1012_007/diagnostic_9935.txt]

Scan: 9935
LIK[x]K	2	0	500.368591	0.1112	0.4450
K[x]DKPK	0	0	614.375128	0.1010	0.5050
K[x]NVPK	0	0	584.364565	0.0950	0.4750
K[x]NCK	0	0	548.274037	0.0925	0.3700
KDK[x]PK	2	0	614.375128	0.0890	0.4450
DQK[x]K	2	0	517.285985	0.0887	0.3550
DK[x]PK	1	0	486.280173	0.0887	0.3550
NK[x]MVCK	1	0	778.382925	0.0842	0.5050
DQPK[x]K	3	0	614.338744	0.0810	0.4050
M[x]PPK	0	0	471.251517	0.0800	0.3200
M[x]TDK	0	0	493.220610	0.0787	0.3150
KDQK[x]K	3	0	645.380940	0.0780	0.3900
ELLVK[x]ASK	4	0	886.548722	0.0769	0.6150
LELK[x]K	3	0	629.411178	0.0760	0.3800
K[x]IDK	0	0	502.311471	0.0712	0.2850
VAIK[x]K	3	0	557.390052	0.0710	0.3550
IEPLK[x]LK	4	0	839.547996	0.0700	0.4900
ELK[x]K	2	0	516.327120	0.0700	0.2800
ELLK[x]LK	3	0	742.495236	0.0675	0.4050
K[x]NRLK	0	0	657.428557	0.0670	0.3350
LLK[x]PR	2	0	625.427496	0.0670	0.3350
K[x]LRDK	0	0	658.412573	0.0660	0.3300
QDPK[x]K	3	0	614.338744	0.0660	0.3300
IIPLK[x]K	4	0	710.505408	0.0658	0.3950
NEEK[x]K	3	0	646.328572	0.0630	0.3150
K[x]GEIR	0	0	601.354728	0.0630	0.3150
IEEIFK[x]K	5	0	905.522175	0.0629	0.4400
I[x]INRDIGK	0	0	927.550117	0.0619	0.4950
ENEQK[x]IK	4	0	887.471202	0.0607	0.4250
WK[x]ALER	1	0	801.449683	0.0600	0.3600
LLK[x]MQR	2	0	787.473787	0.0592	0.3550
LLK[x]VTVSK	2	0	886.585106	0.0587	0.4700
DWNACK[x]K	5	0	920.417393	0.0586	0.4100
K[x]ARQAAK	0	0	771.471479	0.0586	0.4100
VGIK[x]PPK	3	0	737.479921	0.0586	0.4100
K[x]DWNACK	0	0	920.417393	0.0564	0.3950
EK[x]ASK	1	0	561.312197	0.0560	0.2800
EK[x]SLLAHK	1	0	924.539219	0.0556	0.4450
SLK[x]DECK	2	0	878.416723	0.0550	0.3850
K[x]QYSAKAK	0	0	922.523570	0.0544	0.4350
LLSSAK[x]K	5	0	745.469750	0.0543	0.3800
LGVK[x]PPK	3	0	737.479921	0.0543	0.3800
ASK[x]VLELR	2	0	914.554868	0.0538	0.4300
ILIDK[x]AR	4	0	827.522844	0.0536	0.3750
LLVK[x]DR	3	0	742.470084	0.0525	0.3150
K[x]HGQLK	0	0	709.423471	0.0525	0.3150
IIPLKK[x]D	5	0	825.532346	0.0507	0.3550
V[x]KAFGR	0	0	676.402010	0.0500	0.3000
DKK[x]DQK	2	0	760.407879	0.0492	0.2950
K[x]QYSAK	0	0	723.391504	0.0492	0.2950
IVK[x]SAKAK	2	0	843.554142	0.0487	0.3900
IIPLK[x]KD	4	0	825.532346	0.0471	0.3300
K[x]YINR	0	0	692.396924	0.0470	0.2350
EIK[x]QIK	2	0	757.469750	0.0442	0.2650
AEREK[x]ASK	4	0	917.492997	0.0437	0.3500
K[x]LGVKPPK	0	0	865.574877	0.0431	0.3450
K[x]EEPK	0	0	629.338410	0.0430	0.2150
D[x]RGK	0	0	474.255021	0.0413	0.1650
Q[x]DRGK	0	0	602.313592	0.0410	0.2050
S[x]GYDR	0	0	596.255412	0.0410	0.2050
SAKGTK[x]R	5	0	746.439846	0.0407	0.2850
RK[x]QYSAK	1	0	879.492606	0.0400	0.2800
ENK[x]IQR	2	0	786.434760	0.0400	0.2400
M[x]TEVLK	0	0	719.388726	0.0400	0.2400
K[x]YDK	0	0	552.290736	0.0400	0.1600
NCK[x]K	2	0	548.274037	0.0400	0.1600
M[x]SSK	0	0	451.210047	0.0400	0.1600
K[x]SGFEK	0	0	694.364957	0.0392	0.2350
NK[x]GTMK	1	0	677.353010	0.0392	0.2350
GEIK[x]K	3	0	573.348581	0.0390	0.1950
AK[x]SAK	1	0	503.306720	0.0390	0.1950
R[x]KQYSAK	0	0	879.492606	0.0386	0.2700
ENAINK[x]K	5	0	815.450075	0.0386	0.2700
NK[x]TDTK	1	0	705.365683	0.0383	0.2300
RK[x]GTK	1	0	588.370711	0.0380	0.1900
VVLK[x]NK	3	0	699.464272	0.0375	0.2250
FATLQK[x]SK	5	0	921.528321	0.0369	0.2950
NK[x]PGVYTK	1	0	905.497023	0.0369	0.2950
P[x]TDDDDK	0	0	804.313706	0.0364	0.2550
LALTK[x]PK	4	0	769.506134	0.0364	0.2550
K[x]VPDK	0	0	585.348581	0.0360	0.1800
AK[x]RAER	1	0	729.424532	0.0358	0.2150
DK[x]LVLK	1	0	714.463938	0.0358	0.2150
M[x]GINER	0	0	718.343173	0.0350	0.2100
DLK[x]LK	2	0	615.395529	0.0350	0.1750
EMK[x]K	2	0	534.283541	0.0350	0.1400
NK[x]LLK	1	0	614.411513	0.0340	0.1700
T[x]EVLK	0	0	588.348247	0.0340	0.1700
LEK[x]VR	2	0	643.401675	0.0330	0.1650
E[x]SLQR	0	0	631.328907	0.0330	0.1650
DLVK[x]K	3	0	601.379880	0.0330	0.1650
DEK[x]SGVK	2	0	761.391895	0.0329	0.2300
M[x]SGYDR	0	0	727.295891	0.0325	0.1950
K[x]SLK	0	0	474.316557	0.0325	0.1300
GVSK[x]DEK	3	0	761.391895	0.0321	0.2250
EK[x]VLK	1	0	615.395529	0.0320	0.1600
KLGVK[x]PPK	4	0	865.574877	0.0319	0.2550
M[x]MGINER	0	0	849.383652	0.0314	0.2200
VMCK[x]NK	3	0	778.382925	0.0308	0.1850
DTTK[x]NK	3	0	705.365683	0.0308	0.1850
ATK[x]QSK	2	0	661.375854	0.0308	0.1850
A[x]ASLLK	0	0	601.379880	0.0308	0.1850
EDCK[x]SLK	3	0	878.416723	0.0307	0.2150
HK[x]TPDK	1	0	724.386752	0.0300	0.1800
FLK[x]TSK	2	0	722.432639	0.0300	0.1800
SAK[x]GTK	2	0	590.338744	0.0300	0.1800
K[x]VTSK	0	0	561.348581	0.0300	0.1500
K[x]ELLKLK	0	0	870.590192	0.0293	0.2050
EK[x]VLKTK	1	0	844.538158	0.0293	0.2050
EAVLK[x]LK	4	0	799.516697	0.0293	0.2050
K[x]MRK	0	0	561.342056	0.0288	0.1150
K[x]PRRLLK	0	0	909.623554	0.0286	0.2000
GNQK[x]VVK	3	0	771.460247	0.0286	0.2000
K[x]TELFK	0	0	764.443203	0.0283	0.1700
K[x]WR	0	0	488.285928	0.0283	0.0850
Q[x]EMKK	0	0	662.342113	0.0280	0.1400
DRLK[x]K	3	0	658.412573	0.0280	0.1400
K[x]INVK	0	0	600.395864	0.0280	0.1400
P[x]FGNTHNK	0	0	913.440572	0.0275	0.2200
K[x]CIK	0	0	547.315173	0.0275	0.1100
K[x]LFK	0	0	534.352941	0.0275	0.1100
LESK[x]QR	3	0	759.423863	0.0267	0.1600
FSGEK[x]K	4	0	694.364957	0.0267	0.1600
DVAK[x]MK	3	0	690.373411	0.0267	0.1600
EIK[x]PNIR	2	0	868.513006	0.0264	0.1850
YDK[x]K	2	0	552.290736	0.0262	0.1050
WK[x]TLSK	1	0	761.443537	0.0258	0.1550
K[x]TTEEK	0	0	734.380997	0.0258	0.1550
K[x]ANWCDK	0	0	920.417393	0.0257	0.1800
GK[x]YYPLK	1	0	867.485399	0.0257	0.1800
KQYSAK[x]AK	5	0	922.523570	0.0256	0.2050
IGLSK[x]IR	4	0	785.512280	0.0250	0.1750
RFK[x]K	2	0	577.369985	0.0250	0.1000
E[x]MKK	0	0	534.283541	0.0250	0.1000
G[x]VFK	0	0	449.263798	0.0250	0.1000
YK[x]LHSEK	1	0	903.481373	0.0243	0.1700
TLSK[x]WR	3	0	789.449683	0.0242	0.1450
K[x]VADLK	0	0	672.416990	0.0242	0.1450
IVK[x]SAK	2	0	644.422076	0.0242	0.1450
VSTK[x]K	3	0	561.348581	0.0240	0.1200
QYSAK[x]AK	4	0	794.428614	0.0236	0.1650
NK[x]VLVK	1	0	699.464272	0.0233	0.1400
DIGK[x]VVDK	3	0	872.496688	0.0231	0.1850
TKLVK[x]ER	4	0	872.544305	0.0229	0.1600
QPEDK[x]LR	4	0	884.471536	0.0229	0.1600
VDK[x]NWSK	2	0	875.450075	0.0229	0.1600
LWK[x]R	2	0	601.369985	0.0225	0.0900
Q[x]EMK	0	0	534.247157	0.0225	0.0900
FK[x]LNVYK	1	0	910.527595	0.0221	0.1550
M[x]IDDQR	0	0	776.348650	0.0217	0.1300
NK[x]HCLIK	1	0	911.501059	0.0214	0.1500
K[x]EVQEAR	0	0	858.455887	0.0214	0.1500
NIPK[x]EIK	3	0	840.506860	0.0214	0.1500
SLALTK[x]K	5	0	759.485399	0.0214	0.1500
K[x]LQR	0	0	543.349250	0.0213	0.0850
TK[x]LVK	1	0	587.400615	0.0210	0.1050
LGVK[x]R	3	0	571.380549	0.0210	0.1050
M[x]ESLQR	0	0	762.369385	0.0208	0.1250
TMGK[x]NK	3	0	677.353010	0.0208	0.1250
K[x]EFEIIK	0	0	905.522175	0.0200	0.1400
SSK[x]DISSK	2	0	850.439569	0.0200	0.1600
VDVK[x]TK	3	0	688.411904	0.0200	0.1200
LRNK[x]R	3	0	685.434703	0.0200	0.1000
VADLK[x]K	4	0	672.416990	0.0200	0.1200
K[x]AFGR	0	0	577.333601	0.0200	0.1000
RMK[x]K	2	0	561.342056	0.0200	0.0800
LGVK[x]RFK	3	0	846.543913	0.0193	0.1350
VK[x]AFGR	1	0	676.402010	0.0192	0.1150
IDK[x]K	2	0	502.311471	0.0188	0.0750
WK[x]R	1	0	488.285928	0.0183	0.0550
IVKSAK[x]AK	5	0	843.554142	0.0181	0.1450
DK[x]KDQK	1	0	760.407879	0.0175	0.1050
ETTEK[x]K	4	0	734.380997	0.0175	0.1050
N[x]SIVSK	0	0	646.364957	0.0175	0.1050
K[x]NEEK	0	0	646.328572	0.0170	0.0850
V[x]GVFK	0	0	548.332206	0.0170	0.0850
S[x]SKDISSK	0	0	850.439569	0.0169	0.1350
LMSK[x]VAEK	3	0	904.505142	0.0162	0.1300
VGK[x]SAVIK	2	0	800.511946	0.0162	0.1300
K[x]DQK	0	0	517.285985	0.0162	0.0650
K[x]GEK	0	0	460.264524	0.0162	0.0650
TLFRK[x]EK	4	0	920.544305	0.0157	0.1100
DRGK[x]LVR	3	0	842.508589	0.0157	0.1100
VVK[x]GNQK	2	0	771.460247	0.0157	0.1100
AVEK[x]LMSR	3	0	932.511289	0.0156	0.1250
TFLEK[x]R	4	0	792.449349	0.0150	0.0900
LRWK[x]R	3	0	757.471088	0.0150	0.0750
VK[x]LEK	1	0	615.395529	0.0150	0.0750
INVK[x]K	3	0	600.395864	0.0150	0.0750
F[x]ATLQKSK	0	0	921.528321	0.0150	0.1200
TK[x]LVKER	1	0	872.544305	0.0150	0.1050
YYLPK[x]GK	4	0	867.485399	0.0150	0.1050
M[x]NSIVSK	0	0	777.405435	0.0150	0.1050
K[x]REK	0	0	559.344165	0.0150	0.0600
K[x]LEK	0	0	516.327120	0.0150	0.0600
LRLQK[x]R	4	0	812.534410	0.0142	0.0850
K[x]ELLK	0	0	629.411178	0.0140	0.0700
VLK[x]TK	2	0	587.400615	0.0140	0.0700
A[x]SLLK	0	0	530.342770	0.0140	0.0700
K[x]PRR	0	0	555.360483	0.0137	0.0550
GEK[x]R	2	0	488.270670	0.0137	0.0550
K[x]LDVAKR	0	0	828.518092	0.0136	0.0950
NK[x]PDER	1	0	757.371829	0.0133	0.0800
EASK[x]TLSK	3	0	862.475953	0.0131	0.1050
SGK[x]KR	2	0	574.355062	0.0130	0.0650
SAK[x]AK	2	0	503.306720	0.0130	0.0650
AK[x]YASQK	1	0	794.428614	0.0129	0.0900
AAK[x]ASR	2	0	602.349976	0.0125	0.0750
K[x]LWK	0	0	573.363839	0.0125	0.0500
K[x]VADLKK	0	0	800.511946	0.0121	0.0850
QEMK[x]K	3	0	662.342113	0.0120	0.0600
A[x]TTVK	0	0	518.306385	0.0120	0.0600
LKLELK[x]K	5	0	870.590192	0.0114	0.0800
AK[x]TMTER	1	0	835.422145	0.0114	0.0800
INYK[x]K	3	0	664.390778	0.0110	0.0550
QIK[x]EIK	2	0	757.469750	0.0108	0.0650
LAK[x]RMK	2	0	745.463224	0.0108	0.0650
MK[x]DAVK	1	0	690.373411	0.0108	0.0650
LCIHK[x]NK	4	0	911.501059	0.0107	0.0750
S[x]RSYDSR	0	0	869.399102	0.0107	0.0750
K[x]VGQYIR	0	0	862.502443	0.0107	0.0750
TLASLQK[x]R	6	0	915.550117	0.0100	0.0800
YK[x]VNLYK	1	0	926.522509	0.0100	0.0700
LK[x]PLIEK	1	0	839.547996	0.0100	0.0700
LK[x]LELK	1	0	742.495236	0.0100	0.0600
K[x]LAR	0	0	486.327789	0.0100	0.0400
AQEEVK[x]R	5	0	858.455887	0.0093	0.0650
K[x]ALSSLK	0	0	745.469750	0.0093	0.0650
EK[x]WIAK	1	0	773.443537	0.0092	0.0550
GK[x]LVRK	1	0	699.475505	0.0092	0.0550
NIPK[x]AR	3	0	697.423471	0.0092	0.0550
M[x]ATTVK	0	0	649.346864	0.0092	0.0550
SGKK[x]R	3	0	574.355062	0.0090	0.0450
F[x]MTR	0	0	553.268226	0.0088	0.0350
SLK[x]R	2	0	502.322703	0.0088	0.0350
K[x]LQRLR	0	0	812.534410	0.0083	0.0500
M[x]FR	0	0	452.220553	0.0083	0.0250
K[x]FR	0	0	449.275030	0.0083	0.0250
I[x]DDQR	0	0	645.308172	0.0080	0.0400
K[x]DQKK	0	0	645.380940	0.0080	0.0400
EWDSK[x]LK	4	0	904.465390	0.0079	0.0550
GTK[x]R	2	0	460.275756	0.0075	0.0300
HESLK[x]YR	4	0	931.487520	0.0071	0.0500
LVK[x]GRQD	2	0	814.466059	0.0071	0.0500
FAASK[x]EK	4	0	779.417716	0.0071	0.0500
IK[x]LISGK	1	0	757.506134	0.0071	0.0500
QGLHK[x]K	4	0	709.423471	0.0067	0.0400
DATDDK[x]R	5	0	819.372221	0.0064	0.0450
VLVDK[x]SR	4	0	815.486459	0.0064	0.0450
VVDK[x]DGIR	3	0	900.502835	0.0063	0.0500
LAEK[x]WR	3	0	801.449683	0.0058	0.0350
MQK[x]LLR	2	0	787.473787	0.0058	0.0350
MRK[x]LAR	2	0	773.469370	0.0058	0.0350
WAIK[x]EK	3	0	773.443537	0.0058	0.0350
RLVK[x]GR	3	0	727.481651	0.0058	0.0350
F[x]ATLQK	0	0	706.401341	0.0058	0.0350
CIK[x]RLVK	2	0	915.568742	0.0057	0.0400
KELLK[x]LK	4	0	870.590192	0.0057	0.0400
TLLYGK[x]R	5	0	849.507194	0.0057	0.0400
YVTGPK[x]NK	5	0	905.497023	0.0050	0.0400
QK[x]SLEK	1	0	731.417716	0.0050	0.0300
LDVAK[x]R	4	0	700.423137	0.0050	0.0300
K[x]RR	0	0	458.307723	0.0050	0.0150
Y[x]FATLQK	0	0	869.464664	0.0043	0.0300
KVADLK[x]K	5	0	800.511946	0.0043	0.0300
LYNK[x]FK	3	0	811.459186	0.0042	0.0250
GK[x]LVR	1	0	571.380549	0.0040	0.0200
M[x]SER	0	0	521.226756	0.0037	0.0150
LAK[x]R	2	0	486.327789	0.0037	0.0150
KEK[x]WIAK	2	0	901.538493	0.0036	0.0250
IK[x]ENQEK	1	0	887.471202	0.0036	0.0250
ASK[x]ER	2	0	589.318344	0.0030	0.0150
K[x]ASLLTR	0	0	787.491545	0.0029	0.0200
K[x]QLATSLR	0	0	915.550117	0.0025	0.0200
TLSK[x]ESAR	3	0	890.482099	0.0025	0.0200
ERK[x]PRR	2	0	840.504172	0.0025	0.0150
LK[x]PQDER	1	0	884.471536	0.0021	0.0150
D[x]RGKLVR	0	0	842.508589	0.0021	0.0150
K[x]REAEAAK	0	0	901.498083	0.0019	0.0150
EAEAARK[x]K	6	0	901.498083	0.0019	0.0150
TTSK[x]VSIAK	3	0	933.549448	0.0017	0.0150
LVRK[x]CIK	3	0	915.568742	0.0014	0.0100
LK[x]LELKK	1	0	870.590192	0.0014	0.0100
TMTEK[x]AR	4	0	835.422145	0.0014	0.0100
I[x]INR	0	0	514.322703	0.0012	0.0050
K[x]EKWIAK	0	0	901.538493	0.0007	0.0050
K[x]INANEK	0	0	815.450075	0.0007	0.0050
EK[x]ASFAR	1	0	807.423863	0.0007	0.0050
TK[x]DSLEAR	1	0	918.477014	0.0006	0.0050
DSEALK[x]TR	5	0	918.477013	0.0006	0.0050
# precursors: 1
Precursor: 1516.7867	3	0.9919	0
K[x]RR(0)	DWNACK[x]K(5)	0.4250	1516.7932	138.0681
K[x]RR(0)	K[x]DWNACK(0)	0.4100	1516.7932	138.0681
K[156.08]AMVNIDTIDNK(-1)	0.3700	1516.7806	--
K[x]RR(0)	K[x]ANWCDK(0)	0.1950	1516.7932	138.0681
DTMNVDINAIK[156.08]K(-1)	0.1750	1516.7806	--
K[x]REK(0)	DATDDK[x]R(5)	0.1050	1516.7845	138.0681
D[x]RGK(0)	EWDSK[x]LK(4)	0.0950	1516.7885	138.0681
E[x]AAR(0)	E[x]AAR(0)	0.0000	0.0000	138.0681
E[x]AAR(0)	E[x]AAR(0)	0.0000	0.0000	138.0681
E[x]AAR(0)	E[x]AAR(0)	0.0000	0.0000	138.0681
E[x]AAR(0)	E[x]AAR(0)	0.0000	0.0000	138.0681
E[x]AAR(0)	E[x]AAR(0)	0.0000	0.0000	138.0681
E[x]AAR(0)	E[x]AAR(0)	0.0000	0.0000	138.0681
E[x]AAR(0)	E[x]AAR(0)	0.0000	0.0000	138.0681
E[x]AAR(0)	E[x]AAR(0)	0.0000	0.0000	138.0681
E[x]AAR(0)	E[x]AAR(0)	0.0000	0.0000	138.0681
E[x]AAR(0)	E[x]AAR(0)	0.0000	0.0000	138.0681
E[x]AAR(0)	E[x]AAR(0)	0.0000	0.0000	138.0681
E[x]AAR(0)	E[x]AAR(0)	0.0000	0.0000	138.0681
E[x]AAR(0)	E[x]AAR(0)	0.0000	0.0000	138.0681
