# Supplementary material for: ECL: an exhaustive search tool for the identification of cross-linked peptides using whole database
Source: BMC Bioinformatics. 2016 May 20;17:217. doi: 10.1186/s12859-016-1073-y (PMC4874008; doi:10.1186/s12859-016-1073-y)
Supplement: Additional file 5 — Kojak’s pre-selection list of PSMs only identified by ECL. (ZIP 5147 kb) [file 12859_2016_1073_MOESM5_ESM.zip › Kojak's pre-selection ranks of ECL only peptides/Kojak's detailed results/aleitner_M1012_007/diagnostic_spectrum_10132.txt]

Scan: 10132	901
270.046112	2
271.534302	20
276.345551	10
278.134094	4
280.276581	4
281.059113	3
282.293091	1
283.162231	9
288.280151	122
289.425537	5
298.383423	2
299.015778	4
301.352356	1
306.119598	2
316.255219	7
317.171448	10
319.335602	10
320.427856	20
324.289642	11
327.274780	8
329.214355	4
337.173676	8
341.337646	5
344.223389	3
345.210449	12
348.387573	2
351.048889	33
352.020569	4
353.042175	3
355.033875	8
357.204254	3
359.152039	182
360.297333	33
362.017822	2
363.217316	2
366.223206	8
369.554749	7
371.254761	8
371.897644	9
373.381500	7
375.254883	3
378.024292	9
378.825012	4
381.182922	9
383.357361	6
384.049042	6
386.351807	8
388.334229	5
390.846649	3
394.381805	8
395.796387	24
396.441711	12
399.119812	6
402.267029	6
409.887360	12
412.158569	4
414.208801	4
421.993225	3
428.297424	14
430.357544	24
431.171326	25
432.559570	9
435.460510	4
437.422913	16
438.364685	5
439.051147	4
440.327026	34
444.531982	4
448.317261	23
451.542358	5
452.359680	7
453.164124	4
455.548035	9
457.399048	21
458.250732	31
459.662170	8
462.133301	4
464.127869	7
465.962952	12
467.229919	6
470.547058	4
472.460327	217
473.457581	50
474.148254	4
474.994873	5
478.398071	5
479.096313	7
480.530212	16
481.149292	6
482.570190	4
483.404480	5
486.243469	15
495.187073	13
496.283691	2
497.533264	4
500.237854	49
501.021057	26
502.627014	17
504.331726	4
505.441162	6
506.383911	5
509.260864	66
510.355164	7
511.540466	3
512.303101	8
514.400024	24
518.731018	5
520.431824	35
521.493286	12
523.211853	5
524.511169	5
525.746399	18
526.374329	14
528.366089	7
529.251404	11
531.287964	2
532.175415	8
533.526123	3
537.746033	12
539.446533	17
540.248901	2
541.414185	4
542.844910	5
545.871704	3
547.252869	6
548.206299	2
549.149475	12
551.356445	17
552.234314	11
553.361206	32
555.234802	15
558.351135	5
560.543091	23
563.233582	30
565.709290	14
567.301270	16
568.472900	4
569.731934	4
571.571960	15
572.380310	6
574.464600	3
575.318909	6
579.253601	7
580.467163	12
582.075867	12
583.462830	13
585.506653	172
586.397644	27
587.336853	31
589.089417	16
590.420532	11
591.278564	15
593.179138	21
598.508789	18
601.213684	9
602.148743	1
603.272949	7
604.481506	4
607.440491	8
611.463257	21
612.965881	8
615.515076	4
616.363098	8
617.051819	27
621.362122	8
623.065613	1
624.424683	24
625.447693	7
626.387146	8
628.009460	40
629.917419	8
632.125244	3
634.364929	8
637.439148	6
638.600586	13
640.278076	34
641.500061	4
642.462830	661
643.381897	125
644.628845	4
646.233337	7
649.306824	14
653.352051	37
656.119080	7
658.714478	11
660.289673	217
661.372070	106
662.326843	6
663.575256	2
668.299622	22
669.408203	11
670.348328	47
671.464539	13
673.431030	17
674.485596	17
676.618347	12
678.968689	4
680.464417	7
681.479065	3
684.552734	2
686.165283	25
687.266418	29
688.306824	53
689.299133	16
690.299255	5
692.548523	46
694.942383	21
695.763367	42
696.934387	33
697.540222	7
698.403992	14
699.599731	12
700.407776	5
701.503479	3
702.444153	4
703.813416	33
705.830750	16
709.748291	27
710.803040	22
713.333984	323
714.397705	100
715.630249	4
718.387512	5
719.197510	3
720.927917	21
721.981750	8
723.265198	16
724.694275	2
726.934998	11
728.297485	6
732.386047	16
733.651611	19
734.567688	13
735.665588	6
738.413086	4
739.692688	4
741.222717	20
742.512024	6
745.076050	42
746.229980	39
747.309265	16
748.328369	24
749.897644	19
752.080383	3
752.963318	62
754.033081	25
756.383972	18
757.368713	18
757.989624	1
759.509155	4
760.627258	8
761.363098	16
764.092102	57
765.502869	10
767.235657	5
769.109314	31
771.237488	22
774.377869	467
775.282227	91
776.388489	22
778.520813	28
779.997253	16
781.215881	34
782.567322	33
783.669067	28
784.943054	66
786.522400	13
787.839905	29
789.794006	31
791.557922	3
792.638733	3
793.734497	38
795.294983	3
797.294617	32
798.786194	25
801.344177	64
802.475952	80
803.414856	15
804.399231	11
805.533264	33
807.118164	4
808.003479	16
809.421814	49
810.248657	19
811.190369	29
812.374512	6
813.416931	28
817.017761	6
818.145935	17
819.365601	34
820.284302	16
822.878418	26
823.652039	19
824.433167	47
825.240662	23
826.191406	10
827.345093	19
828.284851	30
828.904236	27
829.706726	17
831.277405	57
832.927307	15
833.539734	15
834.676086	4
837.020203	71
838.209229	18
838.936462	42
839.995972	23
840.964294	69
842.477356	143
843.552307	69
845.051697	5
846.297668	92
849.996094	12
852.149902	106
853.146667	19
854.398132	66
855.682922	27
856.994629	7
858.270813	38
859.276550	42
859.939636	15
861.528503	37
863.089905	25
864.267639	15
865.783875	18
866.547729	12
867.166687	24
868.095703	19
869.344910	22
870.257019	51
871.648315	24
872.759949	17
873.540955	37
874.204895	8
874.837769	28
876.153381	22
877.299988	32
878.346497	41
879.027588	77
879.724182	32
880.727966	177
882.004211	51
882.945496	112
884.117981	107
885.361633	113
886.282593	64
887.140686	46
888.148560	75
888.830872	76
889.649109	183
890.267456	252
891.431580	91
892.272949	44
893.266113	39
894.141541	137
895.011414	21
895.729553	19
897.104553	52
898.499878	66
899.550659	6
901.294800	89
902.505676	34
903.500671	436
904.370789	159
905.314087	34
906.507385	91
907.501892	31
908.780457	167
909.852417	110
911.008118	131
911.934631	108
912.774475	130
913.609192	63
914.276489	13
915.466553	40
928.166748	2
929.266418	7
929.919006	30
932.431885	19
933.314941	7
933.989075	21
934.679993	14
935.517334	17
936.179749	11
937.660217	9
939.218079	21
941.158386	36
942.783997	16
945.275208	111
946.431580	84
947.222595	20
948.300354	17
949.852722	36
951.114197	26
951.938171	76
953.328552	33
954.892273	20
956.452209	103
957.668884	43
958.505676	8
959.485901	12
960.345642	6
961.502625	22
962.710266	101
963.808044	27
964.434143	23
965.769958	105
966.427002	2
967.281555	71
968.063232	23
969.029114	5
969.902100	15
971.011230	3
971.909180	23
973.187805	37
974.477356	67
975.245667	61
976.560608	31
977.481262	25
978.887268	30
980.216003	39
981.457031	36
982.171875	11
983.279541	26
984.226379	47
985.551270	105
987.304443	37
988.782776	106
990.157043	50
990.969971	11
991.830627	18
992.947571	10
994.129883	47
995.036865	73
995.890625	40
996.708008	5
998.358215	78
999.237366	53
1000.200928	6
1001.129578	48
1002.602844	53
1003.366760	67
1004.615295	86
1005.287903	61
1006.659485	38
1007.968933	5
1009.265930	269
1010.268494	90
1011.425110	33
1012.913513	132
1013.631592	34
1015.447205	41
1016.505310	28
1017.486389	21
1018.656067	430
1019.381592	186
1020.085693	29
1021.380554	19
1022.642517	95
1023.568115	33
1024.640625	2
1025.674072	5
1026.922729	52
1027.877319	14
1028.527832	403
1029.433716	190
1030.615479	84
1031.529297	193
1032.401123	116
1033.311523	11
1034.382690	11
1035.432617	41
1036.093384	13
1037.616211	133
1038.410522	72
1039.721436	71
1040.474365	68
1041.261719	50
1042.775513	38
1043.885742	55
1044.818848	93
1045.423462	2
1046.556885	136
1047.714844	10
1048.401123	32
1050.328613	456
1051.443970	226
1052.506226	49
1054.473755	47
1055.746094	45
1056.549438	10
1057.413330	22
1058.106567	35
1058.707275	16
1059.409302	2
1060.352173	18
1061.118164	12
1063.154907	83
1063.807983	28
1064.890259	51
1066.554443	395
1067.596069	59
1068.687988	54
1069.797974	126
1070.603394	9
1072.150635	45
1073.548096	54
1074.469849	4
1075.257202	285
1075.976440	210
1076.689453	51
1078.369141	87
1079.779541	33
1080.624512	27
1081.644043	17
1082.641479	15
1084.077026	14
1084.750244	8
1086.108521	6
1087.488159	145
1088.156860	141
1089.051514	45
1090.404053	23
1091.707764	19
1093.411865	91
1094.805908	74
1095.669189	44
1097.198486	25
1098.015869	44
1099.087891	50
1100.040405	7
1100.996582	41
1101.955811	23
1103.364746	48
1104.988037	63
1105.772095	53
1106.916748	301
1107.778564	82
1108.736450	23
1109.816162	12
1111.041382	102
1112.606689	360
1113.257080	867
1114.094971	28
1114.733032	69
1115.899536	75
1116.633911	65
1118.029297	71
1118.705322	14
1119.524658	13
1120.431152	28
1121.435303	102
1123.096558	119
1124.067627	28
1124.863647	16
1126.115234	48
1126.807739	14
1127.505005	38
1129.565430	64
1130.922974	307
1132.216309	220
1132.973999	18
1133.880249	11
1135.043213	12
1136.900635	1204
1138.534424	75
1140.423340	67
1141.540283	55
1142.363159	14
1143.842285	86
1144.815430	102
1145.533325	73
1146.514282	69
1148.752930	66
1149.907715	33
1150.788818	22
1151.536621	5
1152.281128	34
1153.067627	55
1154.169800	69
1155.652710	43
1156.566895	51
1157.844849	23
1158.665039	9
1161.070190	39
1161.810547	52
1163.515869	341
1164.489502	94
1165.535156	49
1166.751831	30
1167.967773	5
1168.699829	69
1170.471924	98
1171.689819	94
1172.558228	50
1174.582275	595
1175.646851	38
1176.354736	54
1177.580933	44
1178.585571	22
1179.557495	78
1180.277100	102
1181.147461	59
1181.954102	23
1182.988647	39
1183.899170	50
1184.864624	21
1185.602295	37
1186.264160	34
1188.137085	41
1189.160889	30
1190.072510	5
1190.950928	103
1191.736084	276
1192.535889	4
1193.570923	11
1195.294678	34
1197.389648	57
1198.427368	21
1200.086426	17
1201.143066	39
1202.373291	16
1203.781982	42
1204.555298	10
1207.486206	28
1208.611938	55
1209.397095	11
1211.104736	33
1212.317505	95
1213.029053	29
1213.781616	20
1214.472778	12
1215.913086	15
1217.769409	139
1218.563232	31
1220.557251	13
1221.276611	6
1223.064331	11
1224.037354	18
1224.790283	30
1225.946777	64
1226.663208	16
1227.667236	39
1229.079346	32
1229.882446	5
1230.529419	22
1234.724854	9
1236.437500	14
1237.331299	32
1238.294922	40
1239.282959	5
1240.351074	7
1242.003906	132
1242.789063	23
1244.117920	9
1244.737793	19
1245.551025	44
1246.937866	25
1247.864502	9
1249.002686	60
1249.947754	9
1253.378174	46
1254.187988	23
1256.463013	14
1259.668213	34
1260.361572	20
1261.803223	17
1262.893799	22
1264.308350	30
1265.122681	21
1266.811646	16
1267.765503	40
1268.940552	47
1269.742065	12
1270.437988	64
1271.324707	26
1273.880493	29
1275.637085	13
1276.463501	20
1277.751343	188
1278.735229	62
1279.660034	34
1282.225708	111
1283.291870	40
1286.492676	9
1287.214111	22
1290.982056	11
1296.876709	19
1297.651611	17
1298.559937	44
1299.574585	2
1300.793823	26
1302.670044	3
1304.325562	41
1306.877319	3
1308.228638	19
1308.835083	12
1311.739624	29
1312.579712	25
1313.280884	7
1314.077759	10
1317.002075	34
1317.802856	80
1318.585327	19
1320.522339	25
1323.474854	23
1325.516602	26
1326.642944	19
1327.496094	9
1328.203979	10
1330.748535	9
1331.797852	18
1332.998657	7
1334.026245	71
1334.857788	32
1335.700195	3
1336.573120	8
1339.510254	28
1340.162354	30
1342.602295	8
1343.221436	14
1346.802856	11
1351.665894	2
1353.706909	34
1354.480469	9
1355.127075	14
1360.557251	29
1361.157959	8
1367.380493	2
1369.199951	62
1370.446167	4
1371.484131	12
1374.957031	86
1376.302734	16
1376.997559	28
1378.618286	21
1379.693481	10
1380.615601	6
1382.211060	32
1383.320557	28
1384.187988	175
1384.941040	35
1386.076538	21
1387.967041	9
1389.728149	2
1392.064209	18
1392.765991	2
1393.805908	11
1396.911499	10
1397.942261	42
1404.657104	17
1406.054321	15
1408.736450	14
1410.192505	12
1413.746948	9
1414.821655	10
1418.332153	24
1419.312622	20
1420.365479	3
1423.504150	4
1425.510864	31
1426.768677	31
1428.509033	6
1430.045532	18
1431.229370	14
1435.075073	19
1440.955811	5
1445.008423	58
1445.817383	11
1450.748657	7
1453.040527	15
1453.946167	40
1454.738892	20
1456.364624	17
1459.990356	30
1460.719238	32
1465.625244	3
1467.212280	15
1469.101685	9
1471.407104	25
1474.973022	14
1476.430786	25
1478.584961	18
1482.641235	53
1485.309570	4
1487.600098	4
1488.374146	54
1490.746460	5
1501.036743	12
1502.596436	5
1503.824585	12
1504.859619	3
1514.542358	5
1519.627319	29
1525.310547	10
1527.124146	54
1531.653931	11
1536.549683	3
1537.404663	22
1539.562012	51
1541.581543	22
1542.659912	12
1545.149902	43
1545.933716	22
1546.975464	24
1547.760010	16
1552.633545	8
1554.631226	23
1555.823730	14
1556.455933	18
1558.387085	14
1559.893188	16
1562.727661	18
1572.103027	12
1572.926636	4
1573.629272	2
1575.024292	7
1581.445068	33
1583.651123	21
1587.449463	35
1590.188721	10
1594.918335	7
1595.740234	24
1596.421509	20
1600.831055	4
1602.270264	20
1603.889038	9
1606.994507	9
1612.353271	8
1613.282837	72
1613.907837	6
1616.923950	2
1618.065552	11
1618.889282	13
1622.762573	15
1628.041382	9
1631.123657	38
1632.310181	23
1633.124634	2
1638.453857	10
1639.981201	11
1648.969604	5
1660.762817	2
1661.724243	4
1664.014038	28
1665.107788	9
1670.868042	6
1679.833740	21
1683.078003	6
1687.785889	19
1688.661865	17
1691.637329	7
1699.433350	2
1703.983154	9
1707.146606	11
1710.748779	2
1716.747314	14
1718.105835	18
1735.744751	5
1736.974365	5
1742.455444	3
1745.684448	2
1747.009521	7
1749.910278	3
1751.071045	16
1755.039795	7
1761.577393	7
1764.060791	12
1765.246338	17
1768.873901	5
1780.770264	14
1783.047119	6
1787.050659	4
1800.675903	7
1803.229858	12
1817.952759	8
1822.684326	11
1823.974854	2
1830.146606	4
1832.388306	7
1834.995483	13
1844.947998	2
1849.787964	8
1863.124756	4
1873.949585	7
1893.899658	3
1894.980713	15
1896.307983	4
1899.915649	15
1906.679443	9
1915.153442	3
1929.163208	4
1932.040649	5
1936.226318	14
1948.097534	4
1949.143921	9
1955.166382	9
1989.336792	6
1992.992065	18
1994.330200	26
