# Supplementary material for: ECL: an exhaustive search tool for the identification of cross-linked peptides using whole database
Source: BMC Bioinformatics. 2016 May 20;17:217. doi: 10.1186/s12859-016-1073-y (PMC4874008; doi:10.1186/s12859-016-1073-y)
Supplement: Additional file 5 — Kojak’s pre-selection list of PSMs only identified by ECL. (ZIP 5147 kb) [file 12859_2016_1073_MOESM5_ESM.zip › Kojak's pre-selection ranks of ECL only peptides/Kojak's detailed results/aleitner_M1012_007/diagnostic_spectrum_10383.txt]

Scan: 10383	560
196.318726	2
197.249588	3
199.279037	1
201.276199	3
208.127884	1
210.146576	1
215.448715	1
218.100189	8
219.323975	1
224.332092	2
226.187225	18
227.352142	10
231.058502	2
233.001556	1
236.874725	6
245.174561	2
248.151306	3
254.235809	4
261.211456	4
261.910248	7
264.385712	5
269.206146	9
272.055939	2
275.926697	1
278.548035	1
279.314514	3
280.091522	13
282.231659	3
282.973145	2
284.233459	1
288.216125	2
294.262268	4
297.171936	57
298.040466	6
299.968323	23
301.330994	5
305.243591	4
311.078857	5
317.181580	3
326.606689	6
328.377014	1
329.437744	1
335.370483	14
337.403748	2
338.201782	3
340.149536	2
341.519836	4
344.026062	2
345.169312	5
346.264954	8
347.289612	1
348.064148	2
352.427917	2
355.149231	4
358.009033	5
359.142517	12
360.392456	2
362.141479	1
363.407410	1
364.414612	2
365.322083	4
366.479919	3
367.171143	1
371.245178	2
372.948303	4
374.278992	6
375.282898	2
376.075684	3
387.367371	5
390.948364	3
394.301514	2
395.008789	7
397.515991	4
399.284424	2
407.965271	13
415.207458	11
417.166504	1
420.076233	9
421.541321	6
427.382507	2
428.686951	47
429.733643	6
431.517334	7
434.041931	5
438.360291	2
440.188171	4
441.326538	1
442.258667	9
446.374268	4
448.345215	13
449.263733	15
450.416931	5
453.339417	5
455.873962	6
456.978882	4
458.255249	5
459.139099	1
462.098206	7
462.820740	7
465.198975	31
465.854126	1
466.527710	7
467.880005	8
470.889160	3
472.106323	16
474.742432	3
475.358582	2
476.295044	6
477.539246	5
481.374207	3
484.305542	3
485.079468	28
485.776917	29
487.468750	8
488.243408	4
489.170593	34
490.569153	21
492.309448	1
493.302246	5
494.243530	93
498.297852	6
499.123840	13
500.091736	7
501.082214	16
502.224731	9
504.198853	3
505.223267	14
506.243408	18
507.466614	4
508.302063	2
511.712158	5
512.906250	13
514.607605	9
517.140930	9
517.940491	1
519.217529	2
521.132751	9
522.297607	37
523.169678	9
525.136963	4
526.223083	5
527.840698	545
528.619751	10
530.509583	7
532.462097	2
534.046143	3
537.635071	28
538.674866	6
539.492004	6
540.346741	22
541.222961	16
542.547913	45
543.436646	6
544.411194	9
545.502258	79
546.913269	6
547.694397	4
549.658752	37
550.460754	14
551.520142	385
552.187805	13
553.762451	7
554.617859	32
555.297791	19
557.188416	15
558.373779	14
560.333679	27
561.288513	4
563.058960	16
565.288452	4
566.439697	6
567.121033	3
568.775635	20
570.531433	16
571.970032	8
573.041016	5
574.268738	17
575.087280	3
576.193359	18
577.273010	24
578.260681	113
579.164917	17
580.166443	5
582.124939	13
583.146423	49
584.199585	29
585.671570	5
586.814209	29
588.133850	32
589.213928	110
590.219055	43
592.293579	34
593.248779	13
594.303772	5
595.559509	13
596.257141	53
597.731018	33
598.656738	30
599.662048	36
600.274597	14
601.870178	42
603.557678	25
604.177551	25
605.189575	9
606.031921	53
606.653870	26
607.283875	31
610.289307	14
612.146545	51
612.775269	133
613.427246	33
614.435486	9
615.333557	7
616.456848	24
617.560608	2
618.540100	22
620.117981	36
621.022034	2
622.963684	11
623.786194	28
624.755432	25
626.354614	15
627.414856	29
628.740906	17
629.816772	41
630.423767	25
631.055542	2
632.057922	7
633.012146	72
634.114319	54
634.852722	19
635.726990	8
636.974792	16
637.735657	42
638.339172	116
639.141113	105
640.650879	88
642.058105	20
643.003357	173
644.386902	107
645.100403	142
645.798889	32
647.127991	63
648.227722	50
649.500122	20
650.704651	6
658.235657	13
660.408325	5
662.378906	9
663.358337	15
664.277100	9
665.361938	4
666.215881	22
666.857727	104
667.606018	4
669.218933	21
670.421143	5
671.613220	74
672.683228	36
673.987610	22
675.541504	12
677.500183	29
678.350952	2
680.922485	31
683.078125	79
683.759460	7
685.550476	18
686.289856	12
687.394226	6
688.852844	288
689.512817	19
690.516113	20
691.251343	49
692.195374	21
693.388184	22
694.293274	19
694.952881	32
695.577637	16
698.281311	2
699.630798	17
700.461426	9
701.661926	20
702.599365	26
703.334534	11
705.157166	28
706.139954	20
707.396545	18
708.324707	17
709.565491	82
710.853333	56
712.418884	53
713.435852	41
715.006531	20
717.482178	30
719.332031	31
720.831177	41
721.630920	21
725.646057	24
726.604675	42
728.382507	48
729.379578	19
730.543945	7
731.927246	162
732.977539	61
733.906189	16
734.849426	9
737.051331	554
738.215759	54
739.232605	40
740.533264	13
741.451355	79
742.935303	46
743.801086	11
744.633545	11
746.033386	11
746.658386	13
747.780701	25
749.327576	16
750.005554	12
754.008728	19
755.013428	55
756.043152	27
757.037415	42
757.960876	21
759.248230	81
760.427673	13
762.012634	13
763.076050	22
764.192078	205
764.897156	11
765.537170	26
766.891296	40
767.597473	36
768.650696	18
770.166687	716
771.010925	186
772.112366	67
773.903259	2
775.049805	4
776.656555	52
777.455139	10
778.480652	5
779.435242	9
780.583557	4
783.025391	33
784.044250	19
784.919189	16
786.180420	41
787.271973	8
788.234192	13
790.830688	20
791.989563	38
792.683472	7
795.494202	7
796.207825	5
798.008606	125
799.152588	16
799.954773	15
800.840027	9
802.015442	81
804.033142	2
805.094849	20
807.919983	183
808.832336	22
810.571045	26
811.966980	23
813.225586	96
814.004944	62
815.309265	2
817.597778	22
818.354187	9
819.546936	7
821.400513	47
822.042969	9
822.848145	8
823.944885	5
824.718262	42
825.454285	11
826.435486	65
827.160767	23
827.858582	1
829.477966	6
830.198364	20
831.649841	25
833.269409	19
833.892273	12
836.324890	24
837.367004	9
838.350891	60
839.396606	47
840.469482	23
841.438293	27
842.675354	7
844.687805	4
845.392395	14
846.858154	17
848.980896	259
849.890686	29
850.963623	38
853.428406	3
854.271545	2
856.813904	239
857.878845	32
858.715576	6
859.522400	3
862.847412	9
863.606018	5
864.248230	17
870.121399	4
872.462952	2
873.798767	9
875.059631	15
877.097107	22
878.063904	20
879.579285	3
880.516846	18
883.232422	34
884.551086	3
885.640564	7
886.536377	2
888.421326	12
889.200867	9
889.831116	13
892.439514	22
893.286377	2
894.517883	45
895.259216	1
896.107178	10
898.690735	2
899.500793	51
900.420715	14
901.225586	3
906.247986	11
907.626953	13
908.446350	1
909.670105	12
910.285950	15
912.721436	15
913.606934	30
914.875000	7
917.059326	52
917.765320	3
919.693787	37
922.891357	5
924.531921	10
925.333191	5
929.213135	4
929.870361	3
930.729553	18
931.573914	2
933.934265	5
937.362366	10
938.529053	16
942.522400	19
951.831238	11
953.550476	10
954.430908	7
956.490173	2
957.529602	3
958.725159	11
963.446350	1
964.770447	9
967.159729	31
967.980896	5
969.491882	12
970.785583	14
971.484680	4
973.409607	10
976.365479	23
977.487122	11
980.618896	5
981.671936	2
982.537354	4
983.658020	5
988.517029	3
989.314148	2
991.787903	7
996.111084	7
997.218689	2
998.114502	7
1012.639832	1
1015.083191	3
1016.747620	7
1023.982361	15
1024.806519	5
1026.864868	11
1030.720215	7
1031.610718	6
1034.517456	7
1039.305420	6
1041.828369	3
1044.223999	5
1052.964478	8
1057.910767	2
1061.440674	5
1062.506958	8
1063.663818	3
1067.420288	6
1068.770142	11
1073.477661	2
1078.656616	3
1083.268555	3
1084.747559	8
1086.488525	3
1098.974121	11
1100.564209	1
1101.630249	6
1102.841309	3
1106.906006	8
1109.607422	6
1114.666748	3
1118.617676	2
1121.718994	3
1124.796997	7
1127.511230	6
1141.044189	5
1142.150879	2
1146.645996	1
1149.423706	4
1153.809082	10
1154.789185	3
1158.106934	3
1167.692871	2
1168.401001	7
1180.662598	21
1184.138794	21
1198.611694	17
1202.584595	5
1204.123413	8
1207.984985	6
1213.235474	3
1215.617432	9
1216.741211	3
1231.814453	9
1238.221069	3
1262.744995	4
1267.424194	7
1280.544067	1
1286.540894	6
1297.628906	11
1304.809814	4
1311.576782	3
1326.646606	2
1337.059692	3
1341.498169	2
1365.994995	5
1373.043457	5
1390.898926	1
1441.731812	4
1496.934204	6
1512.253052	22
1512.887207	3
1513.618652	4
1514.503052	3
1534.045776	5
1550.729858	5
1573.547729	1
1673.888062	3
1748.619019	3
1772.167358	4
