# Supplementary material for: ECL: an exhaustive search tool for the identification of cross-linked peptides using whole database
Source: BMC Bioinformatics. 2016 May 20;17:217. doi: 10.1186/s12859-016-1073-y (PMC4874008; doi:10.1186/s12859-016-1073-y)
Supplement: Additional file 5 — Kojak’s pre-selection list of PSMs only identified by ECL. (ZIP 5147 kb) [file 12859_2016_1073_MOESM5_ESM.zip › Kojak's pre-selection ranks of ECL only peptides/Kojak's detailed results/aleitner_M1012_007/diagnostic_spectrum_1325.txt]

Scan: 1325	243
215.764603	2
260.169769	5
262.244659	3
309.417938	2
316.170959	5
319.165466	4
323.464905	8
333.775879	3
340.385132	6
359.030243	3
377.552673	4
387.241760	4
402.360474	2
403.158569	4
404.371460	2
409.169495	4
419.767029	1
454.891357	2
470.644165	1
471.253845	5
472.438660	2
473.174072	2
485.011047	10
486.821106	15
487.899841	5
489.586609	6
492.855896	6
496.461975	8
499.345093	1
501.946716	3
505.254456	23
507.145081	12
510.235901	3
512.113098	7
514.229919	2
515.856995	60
516.892883	3
518.630737	4
524.701111	13
529.452332	5
553.571228	4
559.390930	23
560.382385	15
561.513733	5
565.371826	23
573.221252	4
577.375305	4
578.182556	5
579.822632	7
582.629028	12
588.672546	6
598.024353	22
600.979187	7
604.194336	3
606.525635	4
610.111084	1
616.331604	6
619.057190	7
623.745422	20
625.405579	6
626.671265	16
627.538086	27
629.650085	18
631.947327	8
634.224060	5
635.588074	40
636.254517	6
637.041931	4
640.474915	1
644.046692	22
645.340149	3
647.361267	4
648.548645	11
652.723816	27
658.638550	83
659.420471	5
662.113831	8
664.880310	204
665.663574	4
668.624756	8
675.425659	10
682.913635	17
684.856628	33
686.000244	30
688.228210	18
690.654541	49
691.403259	5
692.340759	11
694.440979	36
695.180847	5
699.416443	174
700.317871	3
701.703369	11
702.413025	6
707.726501	14
712.208618	15
713.950317	3
716.931213	59
718.294861	13
719.624878	12
721.179382	27
722.255005	25
723.159973	16
724.778015	5
727.265930	17
728.311707	24
729.457947	81
731.843323	35
732.574890	9
734.122437	38
735.166992	12
736.541382	24
737.478088	20
738.776917	27
740.662659	30
743.214172	37
745.493591	5
747.204163	105
766.003906	13
774.549622	13
778.105591	35
786.426575	8
789.568359	12
791.681152	16
794.367920	2
795.605652	17
800.443909	8
807.671448	16
809.930603	10
821.954529	37
822.717468	25
823.679199	9
828.423889	5
829.788086	70
830.388367	36
831.301697	14
834.323425	6
835.863525	8
839.056152	14
839.808594	8
845.287781	37
846.631714	10
847.545837	5
848.779541	18
849.880249	18
852.926880	16
854.105591	2
864.576233	17
868.111267	14
870.385315	5
871.820129	19
873.853638	83
877.766174	2
882.763245	71
883.470703	35
884.364563	9
888.260925	10
896.298035	4
897.306091	14
897.970032	22
898.602783	12
900.000549	11
900.860413	8
902.590881	17
903.398376	47
906.412659	10
909.864319	11
911.047607	21
913.747314	6
915.273621	10
920.200378	19
921.005676	35
921.709045	12
922.380554	12
923.150696	8
924.405579	4
925.117737	4
926.290833	31
932.377625	28
933.394531	8
934.464661	3
938.465759	11
940.746643	8
944.115173	9
952.982239	82
954.092346	17
959.578613	18
964.964417	7
967.135071	13
968.265869	7
979.677917	10
981.532227	5
986.861145	7
987.833191	40
995.566833	7
996.323425	57
996.985413	29
997.599670	24
1012.187256	10
1012.827393	3
1013.446045	8
1014.987366	5
1020.654968	6
1021.291260	7
1029.406006	6
1030.479980	164
1031.449951	68
1032.447266	31
1033.467285	4
1050.429810	1
1053.143188	2
1054.916992	3
1065.665283	5
1069.955444	4
1078.326660	2
1081.895508	5
1099.231323	7
1100.110596	6
1103.523438	3
1107.597168	5
1117.287598	53
1118.582397	36
1119.293457	7
1120.095337	7
1128.262695	9
1142.506470	5
1158.574097	3
1160.449463	16
1170.479126	2
1177.117432	7
1185.423462	2
1222.514038	6
1245.613525	18
1267.243042	4
1269.379150	4
1283.253906	1
1288.970337	6
1296.344971	4
1320.527954	1
1374.365845	5
1466.686768	4
1480.703369	1
1520.558838	7
