# Supplementary material for: ECL: an exhaustive search tool for the identification of cross-linked peptides using whole database
Source: BMC Bioinformatics. 2016 May 20;17:217. doi: 10.1186/s12859-016-1073-y (PMC4874008; doi:10.1186/s12859-016-1073-y)
Supplement: Additional file 5 — Kojak’s pre-selection list of PSMs only identified by ECL. (ZIP 5147 kb) [file 12859_2016_1073_MOESM5_ESM.zip › Kojak's pre-selection ranks of ECL only peptides/Kojak's detailed results/aleitner_M1012_007/diagnostic_spectrum_1735.txt]

Scan: 1735	413
185.174988	7
186.796860	3
195.308517	2
200.341171	4
208.377930	2
209.345428	3
211.162994	1
215.168961	2
218.223846	3
222.858582	3
226.068527	4
227.100616	2
233.971375	3
240.137558	8
241.246048	4
242.134201	11
244.104401	2
248.166992	1
250.100815	1
257.330933	2
258.111389	3
260.176208	116
261.289124	16
262.460541	3
267.082947	2
274.295593	3
275.439636	14
278.105835	1
285.453827	2
289.415955	4
290.198334	5
297.010071	12
300.062500	5
304.274536	2
305.448914	1
310.250549	6
312.228271	2
320.011047	2
323.088745	3
325.318115	2
326.825867	5
328.212952	3
329.391785	3
330.461365	3
331.268433	1
332.165588	11
333.215210	4
337.573669	15
338.194702	8
340.392578	7
342.225647	5
343.400574	7
344.351807	5
346.408203	2
349.298462	3
352.256409	3
353.941284	4
355.060120	1
358.754211	10
364.095398	2
368.347046	4
369.052612	2
372.241943	4
374.370117	9
375.089539	5
376.137268	3
378.153931	1
380.167419	2
381.091675	2
387.509827	1
389.507813	6
390.472473	3
394.510559	2
395.322449	4
396.753723	2
397.369202	5
398.254089	12
400.131775	2
402.311218	9
403.218323	2
404.415161	6
405.235901	11
407.178467	4
410.346436	4
412.252197	2
415.178833	1
416.247620	4
417.032959	5
417.866699	7
419.378845	3
420.541260	7
421.650513	13
424.238586	3
426.744385	3
430.266785	7
431.015808	2
437.160034	3
439.710205	12
443.626343	4
445.327698	5
446.415100	4
447.858276	3
451.100342	2
452.086121	2
453.245605	2
455.200439	1
456.213867	6
458.247742	13
459.975464	6
461.185974	6
463.006348	8
463.701965	2
464.459045	2
467.160889	7
468.762634	7
470.963684	5
472.605286	8
473.362183	8
474.247864	16
476.876221	14
479.079285	1
480.171509	23
481.068542	5
482.104675	3
483.204346	6
484.179382	8
485.201660	1
486.155273	6
488.205261	10
489.747742	18
490.504456	6
491.325134	5
493.339417	1
495.035828	4
496.095886	3
496.893372	1
497.520691	9
498.573181	3
499.613708	23
500.322510	12
501.542297	11
502.578674	23
504.337585	4
506.583374	5
507.361023	5
508.099304	2
509.366760	7
510.755310	17
511.787231	4
512.527100	12
513.275574	11
513.905762	4
515.165405	6
516.831238	66
517.474915	5
518.532654	6
519.666931	46
520.808228	17
522.055298	38
523.017761	8
523.841370	11
524.527771	19
525.966003	25
527.119385	46
528.560364	36
529.806580	57
530.710693	34
531.904480	35
532.549500	17
534.027893	41
534.801819	26
535.649841	74
536.344604	1
537.144104	33
538.303955	39
540.274048	38
541.974426	36
542.794495	28
543.709778	90
544.697510	21
545.322876	27
546.051880	39
547.127625	75
548.728577	163
549.460327	780
550.189026	86
551.108826	54
552.124268	107
553.233521	144
554.329590	62
555.333008	37
556.185242	75
557.347107	74
558.228271	198
559.117676	74
559.844666	124
560.692871	64
561.592224	372
562.654724	25
563.562195	41
569.217285	3
575.137756	8
577.661926	3
581.849426	7
583.186584	7
584.092346	51
585.618042	17
587.267395	42
589.988159	10
592.553162	9
593.414856	2
594.216064	10
595.001770	27
597.031677	45
600.030212	13
602.417419	17
603.967529	10
604.988037	3
606.567993	10
609.227539	28
610.320984	14
611.221069	25
612.387146	10
615.236389	22
616.184998	37
617.188049	32
618.672791	8
619.596313	40
620.373596	3
621.456238	2
622.677856	20
625.171692	69
625.806274	9
626.739197	46
627.352112	3
628.305420	25
630.194092	33
630.837341	12
632.143738	10
632.926697	14
634.819885	72
636.274536	66
637.893005	5
639.163086	378
639.780579	147
640.556396	54
642.360168	30
643.888611	203
646.196594	14
647.032410	14
648.164734	196
648.783752	117
650.698792	4
651.509583	16
652.913147	38
655.022156	20
657.602417	38
658.510681	9
659.623352	26
662.476074	48
663.670715	14
664.969666	30
666.394531	51
667.662659	9
668.561951	4
669.936096	7
670.992493	26
672.283020	38
673.396179	37
674.822266	58
675.938660	31
676.950012	12
678.637390	5
680.134338	13
681.259033	14
681.959900	11
683.459839	7
684.138062	42
685.383484	20
687.035828	6
690.255432	6
691.796143	24
692.546936	23
694.889465	15
697.437134	8
698.310852	6
700.048340	21
701.193298	19
702.038635	19
702.954956	24
704.655273	55
705.907166	16
707.928467	27
708.713074	29
710.227722	5
712.287415	4
713.102844	5
715.337891	8
716.561829	10
720.379272	38
721.231995	3
726.083923	16
726.800476	3
728.176392	2
729.326904	4
731.657715	3
732.375610	19
733.154846	9
734.353210	5
735.462097	8
736.151245	13
737.868652	55
738.703064	9
741.486389	18
742.557007	12
746.371582	3
748.810120	13
750.619568	4
751.533997	5
754.969421	11
757.751587	3
758.998657	15
760.502380	11
761.871887	10
764.131775	15
765.489014	9
766.123596	5
767.418457	1
768.915527	11
771.653015	26
774.253845	1
775.583557	15
781.614563	6
787.424011	3
791.296570	9
794.786682	22
796.608154	2
797.464050	5
798.867737	18
802.438660	2
803.833862	10
811.517029	3
812.727112	5
813.617859	6
814.326660	3
817.539063	5
819.558777	2
824.893982	22
826.867249	10
828.463196	2
830.545959	10
832.523865	3
834.446716	4
836.975098	11
839.805359	8
841.390137	6
847.522949	8
850.371582	7
852.023193	21
853.592102	14
858.006653	4
863.608337	2
867.049988	4
870.611328	7
873.528992	6
875.211853	2
879.091797	15
880.102478	5
881.235046	7
882.200378	11
883.474854	6
892.580566	10
893.616211	8
895.890137	10
900.954895	1
907.615723	2
910.986877	25
913.162537	8
920.926514	4
925.285828	8
926.954651	4
929.424622	5
933.966858	13
935.194580	4
936.673096	2
937.541077	16
941.059082	6
944.771240	3
949.024353	9
955.444580	6
956.762512	10
959.176941	6
959.811584	2
961.412048	4
972.632080	1
974.659729	2
993.811584	5
994.433350	3
997.118713	6
1000.521973	5
1020.588379	8
1034.350830	2
1040.335205	2
1054.188354	3
1056.043579	5
1062.108276	5
1065.613525	3
1071.975342	4
1120.385742	4
1150.741211	2
1151.448730	5
1255.226440	5
1257.695190	3
