# Supplementary material for: ECL: an exhaustive search tool for the identification of cross-linked peptides using whole database
Source: BMC Bioinformatics. 2016 May 20;17:217. doi: 10.1186/s12859-016-1073-y (PMC4874008; doi:10.1186/s12859-016-1073-y)
Supplement: Additional file 5 — Kojak’s pre-selection list of PSMs only identified by ECL. (ZIP 5147 kb) [file 12859_2016_1073_MOESM5_ESM.zip › Kojak's pre-selection ranks of ECL only peptides/Kojak's detailed results/aleitner_M1012_007/diagnostic_spectrum_1789.txt]

Scan: 1789	559
156.150925	1
166.175201	11
167.153839	19
173.097626	4
175.093964	4
177.001083	4
182.204437	3
185.135681	183
186.132751	16
192.777191	2
196.187271	4
197.080963	3
198.165451	3
200.259399	11
201.409760	2
203.114334	4
208.046051	1
212.111725	7
213.000641	2
215.242065	3
218.224487	11
219.274368	3
221.190659	30
221.825867	1
223.142899	9
224.406586	7
225.301605	6
226.029755	15
228.013306	4
229.387939	4
231.574738	3
235.018280	4
240.024948	14
241.162796	5
242.132690	23
243.189667	3
244.189880	12
249.006653	18
255.221222	2
257.157898	29
258.035797	3
259.086548	9
260.553131	11
261.225311	21
266.993896	2
268.253967	11
269.219696	3
271.591217	21
272.276794	8
277.267700	5
281.153412	894
285.224274	74
286.220276	13
287.292053	1
288.214355	4
289.646606	22
291.329041	4
294.126221	7
297.061737	20
298.949829	59
300.220703	3
306.195435	4
307.322449	9
312.085999	2
313.097473	5
314.390259	3
319.457458	3
321.246704	14
322.989258	6
327.007996	7
331.127563	5
331.942871	2
334.463196	23
338.988647	3
340.120667	2
340.965027	33
344.246216	2
344.975830	4
346.365051	6
347.745056	5
350.304810	6
351.277039	7
355.217102	4
357.486938	4
358.811523	9
360.132629	4
362.195618	10
363.814758	17
365.912659	7
368.607849	7
369.307617	10
371.236877	2
373.153015	6
374.748962	13
377.899231	18
379.336121	2
380.536804	2
383.715820	7
387.409607	5
389.106506	16
390.117432	3
391.381348	8
392.434570	96
393.087646	13
395.421326	6
396.307190	12
397.220032	13
398.063477	3
401.356201	4
402.193909	60
403.289917	29
404.056763	6
405.105835	6
406.369873	2
407.365112	3
409.043457	21
411.635986	20
412.527954	3
414.188599	12
415.011108	34
417.484863	17
418.611511	6
419.299072	5
420.824768	46
421.740417	4
424.207825	21
425.402222	4
426.456543	22
427.473083	11
431.123962	30
432.217773	7
433.053162	2
433.913818	6
435.546875	2
436.519531	12
437.717407	7
441.463501	3
444.279358	32
446.013916	7
449.354736	22
449.990234	6
450.995605	12
452.181641	7
453.225891	6
455.209290	4
457.760620	16
459.627625	18
460.467590	13
461.416504	28
462.210510	1
463.054077	15
464.068604	4
464.750610	5
467.344482	10
467.976440	13
469.146057	4
470.294800	3
470.911011	17
471.522156	6
472.314270	10
473.320435	3
473.979858	7
476.130066	24
477.367310	11
478.552856	33
479.308044	12
482.005249	30
483.261902	20
484.502747	10
485.305237	5
487.069397	25
489.252869	13
490.810242	59
491.805115	22
493.400513	9
494.336243	25
494.941467	3
496.177185	20
496.896973	18
498.179260	8
499.264526	93
500.274841	7
501.213623	40
502.950378	516
504.426086	55
506.277649	20
507.220520	31
508.618469	37
509.708862	49
510.326843	1
511.931702	38
514.710510	65
515.899170	121
517.521423	91
518.357117	146
519.022034	514
519.941895	106
521.527405	82
522.242981	22
523.817322	219
524.626648	55
525.782288	70
526.634338	132
527.431152	1022
528.693054	23
529.357605	32
533.867859	1
536.510071	16
540.570740	7
542.249695	60
543.283386	28
544.410034	3
545.747742	20
546.951965	8
548.485413	42
549.351807	56
550.211365	5
550.935669	11
553.108826	18
554.676819	9
555.594727	11
556.666809	3
557.507507	27
558.703125	46
560.437988	13
561.068787	44
562.070618	60
565.554382	39
566.447693	28
569.362915	95
570.224915	34
570.996460	19
573.316833	10
574.722473	40
576.204773	21
577.408081	14
578.205383	2
579.192017	20
580.299072	124
581.082886	31
582.332703	34
583.709534	124
584.446716	5
585.438049	12
586.368225	18
587.070923	34
587.881653	56
589.561035	59
590.391052	64
591.435974	20
592.507141	23
593.353699	5
594.353577	210
595.192444	13
595.818604	15
596.567932	22
597.578552	22
599.018127	40
599.737854	27
600.339722	13
601.613892	35
602.970337	58
603.810364	36
604.645325	105
605.678284	36
608.346191	77
609.588379	86
611.027832	60
611.806091	18
612.583862	13
613.229431	9
615.129456	150
616.077637	36
617.681030	86
618.442749	4
619.391296	236
620.328308	26
621.123352	62
621.768250	35
623.812927	3987
625.270325	43
625.948547	31
626.613220	137
627.247375	49
627.946472	1
628.862000	20
629.671326	28
630.856628	94
633.080872	157
633.774719	17
635.634583	144
636.423157	37
637.751282	99
638.772278	50
639.906250	2
641.160339	256
642.345764	130
643.485657	33
644.673889	14
645.804504	24
646.501526	78
647.310669	50
649.524963	8
651.044861	70
651.785156	58
652.885925	45
654.111145	13
654.766846	14
656.990295	7
657.992554	6
658.713379	18
664.341003	47
665.157593	16
666.658997	23
667.679260	61
668.707092	16
670.131165	17
670.990479	7
671.697754	14
672.475342	11
673.105286	16
673.735657	16
677.252136	12
678.583496	21
679.425903	33
680.985291	5
681.991760	13
683.171814	30
683.982483	20
685.568176	23
687.790894	48
689.210632	19
690.056580	3
691.970093	40
694.078979	58
695.246155	14
696.377258	18
697.651428	71
698.365906	14
698.991272	1
700.719421	6
702.087646	9
704.470886	17
705.434631	28
706.614929	26
707.398315	7
709.460327	7
711.039246	35
712.489563	21
713.312378	20
714.666687	9
715.566101	14
717.814026	11
720.672424	9
721.467407	11
722.496765	22
723.111633	2
724.262695	13
724.898132	12
725.672058	4
726.287292	5
729.374695	13
730.361633	59
731.120911	41
731.880737	21
734.015930	8
735.059631	44
736.605774	118
737.537048	42
740.000671	25
741.501221	5
742.206909	8
742.882751	12
743.594177	6
744.660583	57
745.286926	22
745.916565	9
747.370789	13
748.098694	26
749.582153	63
750.349976	14
751.512268	21
753.170959	42
754.491272	51
755.120239	17
755.818787	29
756.781738	14
757.703308	21
759.164856	55
759.846558	2
761.324890	36
762.481750	13
764.523254	14
765.820679	43
767.188965	21
768.033447	19
769.476440	31
771.841064	19
772.520020	9
773.132690	21
773.732971	16
775.328003	5
776.818176	48
777.558899	43
778.442017	8
779.348328	6
780.006104	9
781.883606	28
782.949341	159
783.773621	40
784.609131	14
785.572937	120
786.359070	101
787.305359	15
788.614624	22
789.217529	49
789.889526	5
791.830872	8
793.957214	1
796.291016	26
797.051819	28
798.365051	12
799.468201	19
801.036499	12
803.641479	20
804.408081	16
805.694885	33
806.576233	7
810.004333	4
810.788330	2
811.541687	11
813.320618	12
815.070801	7
816.074524	12
817.396790	5
819.595520	10
821.378845	1
822.169861	10
823.102722	26
825.482422	4
829.610413	4
831.666260	13
834.433655	9
836.623291	19
837.556091	8
840.562988	13
841.163513	5
842.448486	6
843.964294	4
844.649841	6
846.995667	20
848.953857	11
852.569275	36
853.257507	5
854.752930	22
855.460999	17
857.800537	14
858.569580	27
860.805725	32
861.762512	10
862.582336	17
866.418274	4
867.391785	1
868.342102	2
869.596741	104
870.553040	30
878.907532	11
879.785583	16
881.195068	1
882.164490	9
885.445862	9
887.621582	6
888.933777	10
889.579407	7
892.489746	14
893.624817	5
896.015076	3
897.215149	2
903.640137	3
908.539368	11
909.269531	3
911.223389	11
914.901062	6
918.596680	12
921.295593	6
923.120422	14
926.652283	8
932.039612	8
936.968445	12
944.540710	6
948.830322	4
951.084717	5
955.773621	5
958.521179	11
959.594177	7
964.519287	3
966.687744	21
974.296326	13
976.901550	16
979.368225	12
980.174805	2
981.767822	3
982.648987	9
984.081360	4
988.945618	7
992.905823	10
996.780762	36
997.545654	22
998.526917	14
1001.358582	5
1007.433594	3
1008.220886	10
1014.334167	9
1015.715149	3
1016.861816	9
1023.138428	21
1024.372559	6
1030.507324	9
1031.922607	15
1037.236328	9
1039.970215	20
1048.502686	6
1056.952881	8
1057.967407	10
1059.949341	4
1063.187744	5
1069.496582	10
1074.095947	4
1076.508911	5
1078.670776	10
1079.998779	1
1080.882202	9
1083.085449	2
1095.892578	10
1101.136963	14
1104.707520	6
1117.677246	10
1123.239258	5
1138.732910	5
1146.072754	3
1165.792603	1
1167.337036	5
1179.511597	2
1190.852417	3
1261.539429	4
1313.597290	6
1329.620728	4
1336.915405	8
1338.689331	2
1339.738892	5
1349.768433	6
1445.491089	4
1479.707886	2
1494.536621	7
1501.487671	2
1548.745972	9
1567.652100	4
1676.600708	4
1729.899292	5
