# Supplementary material for: ECL: an exhaustive search tool for the identification of cross-linked peptides using whole database
Source: BMC Bioinformatics. 2016 May 20;17:217. doi: 10.1186/s12859-016-1073-y (PMC4874008; doi:10.1186/s12859-016-1073-y)
Supplement: Additional file 5 — Kojak’s pre-selection list of PSMs only identified by ECL. (ZIP 5147 kb) [file 12859_2016_1073_MOESM5_ESM.zip › Kojak's pre-selection ranks of ECL only peptides/Kojak's detailed results/aleitner_M1012_007/diagnostic_spectrum_1943.txt]

Scan: 1943	375
188.088409	3
195.341843	3
201.141006	2
210.112061	6
213.138367	3
222.066940	5
225.673294	3
228.123627	3
228.948227	1
232.136230	5
240.281433	7
244.836945	2
246.012375	2
247.906403	6
252.816803	3
257.913788	3
258.611481	2
260.240540	4
262.352478	3
274.094788	1
275.228821	4
276.350403	8
279.134033	1
288.300964	4
293.000549	1
303.265808	2
304.251953	3
311.141754	2
328.288513	4
333.794617	3
335.365173	1
343.322021	2
345.190430	11
352.862183	2
354.004456	5
356.198914	1
363.029602	10
364.248901	6
371.308899	13
372.318481	11
375.199829	9
376.045105	10
377.738220	6
385.350769	4
387.089783	2
399.223083	4
409.400146	2
421.583496	9
427.024658	2
430.041138	1
433.344177	2
435.306824	2
437.315247	4
442.824768	4
446.985840	1
450.297302	1
451.111511	25
452.689087	10
455.349243	1
459.356628	4
461.227112	2
464.345520	63
465.280334	13
466.384644	4
467.120178	5
470.398376	6
471.143188	1
472.262878	6
476.104858	2
477.462952	1
478.878784	2
481.545776	2
485.479797	2
486.426331	6
487.377197	12
491.236145	9
494.287537	4
497.044861	3
499.994141	13
502.330200	7
503.474365	8
504.476807	4
507.391907	25
508.387329	3
512.493835	3
513.144348	7
518.364563	13
519.419861	8
521.465271	8
522.371399	1
523.218079	2
524.157166	2
526.463196	9
527.413025	14
530.691711	7
534.472839	8
535.599670	2
537.395752	3
542.484924	20
543.688538	10
545.093201	4
551.570496	7
552.448059	12
553.809082	7
558.271484	5
559.251770	1
560.260437	3
561.038391	10
562.113647	20
563.201965	3
564.080627	3
566.254456	27
567.487366	9
568.322388	28
569.271606	3
571.994812	5
573.614258	3
575.323669	4
577.532043	24
581.703674	9
584.182922	4
586.135132	12
589.095642	5
590.362427	46
591.380005	12
593.491211	5
594.642639	98
596.426208	7
597.609619	20
598.286560	2
599.530945	22
600.256226	3
601.122131	8
602.134216	36
603.453003	6
604.187439	1
605.856018	16
606.617188	15
607.292969	6
608.205505	1
611.256226	10
611.952576	25
613.385193	14
614.307312	7
614.937866	21
616.613525	23
617.266663	25
618.402466	34
619.621887	67
620.672668	15
621.394836	3
622.856018	55
624.171265	35
625.562439	1
627.275940	18
627.935242	21
628.863586	23
629.538208	8
630.394165	20
632.125427	12
633.115051	44
633.726379	1
634.443298	7
635.905151	18
637.127625	116
637.935547	218
639.064758	64
640.402893	165
641.204773	26
641.883484	58
642.915344	71
643.856018	74
644.882507	32
645.596008	41
646.724182	64
647.709412	74
648.670776	30
649.865662	45
650.538147	22
658.162842	3
659.212524	2
661.347351	2
662.345276	7
665.305603	6
666.550232	5
667.321167	18
669.224548	4
669.961243	3
673.637390	17
674.640625	13
675.762390	8
678.333435	9
680.326416	35
681.335327	2
684.475891	24
685.180481	16
685.925476	13
686.708069	7
688.250854	14
689.773254	8
690.940125	9
692.275452	2
696.127869	8
700.747986	14
703.445435	36
704.478333	14
708.474304	15
710.697998	12
712.325012	18
714.308716	11
718.305664	32
719.743042	16
720.535583	17
721.907227	11
723.467590	87
724.081482	22
724.752075	7
726.015930	5
729.838745	7
730.754944	13
731.634460	10
735.041199	56
735.712341	15
736.681946	20
738.816223	7
739.418152	3
740.286621	6
741.640198	18
743.056030	41
744.661194	14
746.747925	17
748.164246	9
749.194946	14
751.259338	29
753.296997	25
754.609070	199
755.335144	33
756.433411	25
757.907654	22
759.433411	21
761.468506	12
763.981018	7
766.202820	28
767.593994	22
770.319031	16
771.291199	14
773.458496	5
776.203247	17
777.328857	10
778.210083	12
780.510925	13
782.992798	20
784.665833	8
785.902771	40
786.853210	48
788.463745	3
789.098389	3
791.246582	47
792.273743	94
793.017151	49
794.918579	5
802.255493	18
802.866028	6
804.219055	31
805.993347	19
807.013062	12
809.531311	10
810.460571	23
813.897278	16
816.982971	17
819.817017	50
822.829651	15
823.754822	34
825.466919	145
828.288269	4
830.514221	7
831.347656	8
839.491272	21
840.993042	13
843.069092	12
844.459900	10
847.155701	12
850.355042	9
851.554810	2
854.688782	1
856.818787	3
858.169250	34
858.836182	6
862.447021	6
864.132141	3
866.454041	16
867.887695	13
869.594543	5
872.111023	3
873.281921	12
875.853455	13
877.290039	21
877.921936	18
881.289612	3
885.613464	15
889.534973	1
891.213074	9
891.876404	4
893.278503	1
896.540283	3
899.553650	18
900.881042	13
901.533997	12
907.284607	3
909.843323	10
911.403748	4
914.450745	10
916.114258	1
922.222717	7
923.458557	6
926.545959	7
928.973145	12
932.524902	11
935.295654	1
937.523621	24
938.340027	8
948.538025	5
949.139343	2
950.046875	16
953.366943	2
956.016174	11
959.258728	12
963.498596	2
965.046631	4
966.600342	3
970.683411	16
971.914063	5
975.219299	3
984.278503	3
986.091248	11
986.948242	9
989.168396	1
990.527344	4
995.517151	4
997.566467	4
1001.449158	1
1006.540100	12
1009.778015	6
1018.575439	2
1019.411621	2
1032.180908	9
1038.157227	7
1040.580566	13
1042.451904	3
1046.637207	4
1052.375977	4
1100.550049	2
1101.372681	7
1120.760864	2
1122.050171	11
1133.678589	10
1141.658936	4
1144.510864	5
1158.259277	6
1170.740967	2
1171.763550	2
1196.585205	2
1212.834106	2
1253.516113	12
1268.525879	4
1287.879761	11
1288.758911	8
1336.491943	1
1410.710449	4
1454.607422	3
1486.278931	1
1515.843750	5
1557.381104	1
1629.878540	7
1829.532349	2
