# Supplementary material for: ECL: an exhaustive search tool for the identification of cross-linked peptides using whole database
Source: BMC Bioinformatics. 2016 May 20;17:217. doi: 10.1186/s12859-016-1073-y (PMC4874008; doi:10.1186/s12859-016-1073-y)
Supplement: Additional file 5 — Kojak’s pre-selection list of PSMs only identified by ECL. (ZIP 5147 kb) [file 12859_2016_1073_MOESM5_ESM.zip › Kojak's pre-selection ranks of ECL only peptides/Kojak's detailed results/aleitner_M1012_007/diagnostic_spectrum_2141.txt]

Scan: 2141	396
144.301880	5
147.245483	4
148.247910	1
164.960022	3
166.199966	2
168.300262	3
170.167908	2
174.367401	1
180.228180	3
182.171951	3
186.304001	4
193.757431	3
195.251328	3
196.239929	2
197.236725	1
199.773788	10
207.875275	2
209.278656	2
211.815460	4
213.320511	1
213.934311	1
215.119720	2
222.279266	3
224.135162	2
225.142517	2
225.995789	4
227.066650	5
228.251282	1
229.278564	1
231.137772	1
234.302094	6
235.157043	5
237.090210	18
238.325562	5
241.047363	3
242.205322	6
243.096527	1
244.254807	2
246.263138	1
250.302307	4
254.831573	12
256.113953	7
257.365997	1
260.325745	9
261.186981	2
262.263306	7
267.271454	3
268.820435	1
271.283661	7
272.146088	4
274.740570	1
284.539886	6
285.476440	13
287.298950	8
288.270660	2
290.291595	2
294.682709	5
297.414154	8
298.450806	9
300.691376	3
301.951996	4
305.347046	3
307.263824	4
308.593750	8
310.715424	2
313.302582	6
315.926147	4
320.367889	1
321.259216	3
323.362305	10
324.234894	6
325.133759	3
326.055298	8
327.862457	1
328.941742	2
329.869843	3
331.287170	3
333.406799	7
336.265198	8
337.222198	3
340.181396	9
341.119751	7
342.514130	1
344.023102	16
347.425842	4
349.466644	3
351.112091	7
353.265228	18
355.444397	13
357.658386	14
359.052856	5
359.967834	5
363.181061	2
364.250366	2
365.344574	6
367.833435	10
370.383026	4
371.179535	23
372.335571	5
373.365265	2
375.111328	3
377.563690	16
379.055878	17
380.851379	16
383.408356	4
384.580536	23
385.307648	1
386.444397	1
389.500824	4
390.169647	5
392.196991	10
394.234985	14
394.972076	6
396.089996	17
397.072876	15
399.851196	4
402.093506	55
405.717590	15
407.505096	1
408.712860	5
409.720184	17
410.822632	2
411.863617	149
412.774261	24
413.758636	3
414.920929	8
415.721954	20
417.737213	14
419.493195	12
421.252472	27
422.244446	7
424.322998	13
425.310394	39
426.207855	25
426.990295	17
427.943909	4
430.801117	69
432.029755	3
432.841522	5
434.707458	19
436.360931	75
437.122894	21
438.822327	48
439.625214	19
440.886078	9
443.287476	30
444.357086	21
445.403717	24
447.085236	20
447.699249	4
448.707367	22
449.700989	23
450.700867	11
451.939789	14
452.710663	15
453.685364	49
454.680542	25
455.646667	14
456.803741	18
458.194855	19
459.206207	12
460.136261	6
461.408569	18
462.335785	12
464.309753	12
465.204559	4
465.942810	6
467.338043	32
468.062531	48
470.232452	63
471.338837	19
472.419037	11
473.275116	176
473.911285	44
474.908661	42
476.229279	80
477.101227	347
478.008148	28
479.209442	63
479.933655	146
480.719940	46
481.385834	35
482.212250	61
483.198090	81
483.891083	12
485.108215	54
485.999298	96
487.197296	34
488.232239	161
489.203705	63
490.485687	71
491.297211	79
492.209534	11
497.042145	5
497.822113	16
503.120331	36
504.836761	6
506.944000	6
509.478088	10
510.124084	34
510.812073	24
513.821289	19
514.520386	1
515.391846	6
518.893860	14
520.594177	11
521.565735	9
522.548401	23
524.808899	17
526.676147	21
527.905701	16
529.773743	14
530.434082	108
532.122253	48
533.870178	16
535.435486	248
536.289917	44
536.907654	8
538.132507	22
539.312683	33
540.822876	31
541.665222	28
542.607727	18
544.223328	70
544.927185	3
545.780090	4
549.872681	38
550.666809	9
551.518738	5
552.185364	5
553.322876	27
554.546082	13
555.373047	27
556.364441	43
557.034363	7
557.820251	23
559.255188	82
559.995544	20
561.189392	53
562.614868	36
564.395203	30
565.017517	20
566.349182	10
567.349121	11
569.120056	40
571.157104	12
572.531433	11
573.265564	11
574.745544	10
576.102356	10
577.208374	10
579.584167	26
580.815430	55
581.832458	60
582.728210	2
583.937195	14
585.303772	32
586.363831	40
587.334351	2
588.054565	21
589.576782	66
590.411316	58
591.523560	28
594.142578	110
595.433167	8
597.014465	21
597.999084	13
598.956604	14
599.969482	22
601.681763	15
602.388733	7
603.388428	8
604.368347	13
605.079285	7
606.338562	16
607.188721	23
608.118713	9
608.978333	16
610.395813	19
611.432678	5
612.224243	8
614.752808	15
617.078552	40
617.800476	5
618.942627	23
619.675354	46
620.324219	9
621.563110	6
623.631287	28
625.337097	13
626.669739	27
627.767944	48
628.453430	20
629.459717	7
631.245422	26
634.023621	10
635.328308	6
636.489197	7
637.580627	19
640.420898	17
641.218689	6
643.865173	19
645.333374	73
646.244324	13
648.119080	11
651.275452	14
652.262085	15
655.282104	2
657.817383	19
660.205627	10
661.481750	12
664.149719	13
666.404663	21
667.963562	18
672.857361	18
674.189331	8
676.677795	8
680.014954	17
685.419006	2
686.290955	9
691.632874	3
692.324951	8
694.790466	1
695.681824	12
696.379639	3
697.203308	9
699.215271	2
701.392456	16
705.486877	29
706.916016	16
708.304749	4
709.646118	10
711.023987	15
711.698303	4
712.897339	31
716.303711	20
721.175659	3
722.340271	13
725.221313	11
727.590332	5
728.992920	18
731.311890	14
733.260864	4
734.088989	4
735.158020	17
736.625244	18
738.190735	12
738.942200	1
745.325012	2
752.648621	5
767.360168	3
768.250427	17
769.554443	1
778.679382	4
781.539795	3
782.455078	1
790.630676	4
795.321655	6
800.674866	2
802.894836	6
808.509033	3
811.910645	9
813.022766	10
814.477844	4
815.529602	6
820.117981	2
823.746582	13
826.510498	9
835.612305	1
836.671631	3
840.419617	2
841.136536	2
848.187988	2
849.406311	2
851.246582	2
860.883972	1
865.039795	7
868.537354	4
870.683350	3
871.542480	2
877.747314	3
880.642822	3
881.896790	2
883.186035	3
907.740784	5
909.708679	3
917.312439	6
924.416992	7
930.643555	3
938.097595	12
947.146790	5
1020.547791	1
1023.346924	8
1117.222656	6
1173.153687	2
1254.578003	5
